# Supplementary material for: Identification of Haptic Based Guiding Using Hard Reins
Source: PLoS One. 2015 Jul 22;10(7):e0132020. doi: 10.1371/journal.pone.0132020 (PMC4511788; doi:10.1371/journal.pone.0132020)
Supplement: S3 File — (ZIP) [file pone.0132020.s003.zip › EMGData1/Subject4/T10/t10.txt]

0.0000	-19.2987	-7.12132	18.3651	9.40344	0
0.0007	-19.2987	-3.45568	16.5303	3.29945	0
0.0013	-19.9091	1.11981	14.7011	0.858703	0
0.0020	-22.6555	-0.713007	17.4506	4.21738	0
0.0027	-24.4865	-1.62723	21.1089	5.7402	0
0.0033	-25.402	-0.713007	22.0235	3.90858	0
0.0040	-27.5381	-1.93343	23.8583	2.08119	0
0.0047	-28.7588	-0.100608	24.7729	-1.27748	0
0.0053	-29.3691	2.03404	23.8583	-2.49997	0
0.0060	-31.8104	-2.54145	24.7729	0.554139	0
0.0067	-33.9465	-4.9823	25.9923	2.99489	0
0.0073	-33.6414	-0.713007	27.2118	-0.66835	0
0.0080	-33.3362	-0.713007	30.5709	-2.80453	0
0.0087	-34.2517	-5.2885	33.9301	1.16327	0
0.0093	-35.1672	-4.9823	33.6196	1.7724	0
0.0100	-33.6414	-1.62723	29.9612	-0.363786	0
0.0107	-30.8949	-0.713007	28.4369	2.99489	0
0.0113	-31.8104	-2.54145	31.1807	5.43563	0
0.0120	-36.693	-5.2885	34.2349	2.08119	0
0.0127	-38.8291	-6.20272	32.0952	1.16327	0
0.0133	-36.3878	-4.68048	27.5167	2.08119	0
0.0140	-34.862	-3.45568	25.6875	1.16327	0
0.0147	-35.7775	-3.45568	25.6875	2.99489	0
0.0153	-36.9981	-2.84765	25.9923	4.82651	0
0.0160	-37.6085	-1.62723	26.2972	2.99489	0
0.0167	-36.9981	-1.62723	25.3826	2.99489	0
0.0173	-36.3878	-3.15385	23.8583	3.90858	0
0.0180	-37.3033	-2.54145	23.5534	2.38576	0
0.0187	-38.2188	2.03404	22.9437	3.90858	0
0.0193	-36.9981	4.78108	22.0235	8.48974	0
0.0200	-36.3878	2.95264	23.5534	8.79431	0
0.0207	-35.4723	1.11981	25.9923	7.26725	0
0.0213	-31.8104	2.34024	23.5534	6.04476	0
0.0220	-29.3691	3.86686	17.4506	2.38576	0
0.0227	-31.5052	5.69968	17.4506	0.858703	0
0.0233	-32.7259	6.00151	22.0235	4.82651	0
0.0240	-31.5052	2.64644	22.0235	5.13107	0
0.0247	-31.8104	1.73221	16.5303	-0.0549909	0
0.0253	-32.7259	6.61391	14.0914	-0.66835	0
0.0260	-30.8949	9.36095	15.6157	2.99489	0
0.0267	-27.233	7.22193	15.6157	2.99489	0
0.0273	-26.3175	4.78108	14.0914	1.16327	0
0.0280	-26.3175	2.03404	11.9574	3.29945	0
0.0287	-26.3175	0.205591	11.6469	5.13107	0
0.0293	-26.6226	2.95264	14.3963	2.99489	0
0.0300	-27.233	3.86686	15.3109	1.46783	0
0.0307	-26.6226	-0.406808	11.9574	1.16327	0
0.0313	-25.402	-1.93343	11.6469	1.16327	0
0.0320	-25.402	-1.32103	15.6157	2.08119	0
0.0327	-25.402	-4.37428	13.7866	2.99489	0
0.0333	-22.6555	-5.9009	5.84884	2.69032	0
0.0340	-20.8246	-3.76188	1.88563	2.99489	0
0.0347	-18.9936	-4.9823	2.80022	5.7402	0
0.0353	-17.1626	-8.94977	5.54398	6.96269	0
0.0360	-16.2471	-8.03555	6.76908	5.7402	0
0.0367	-17.4678	-4.9823	4.01967	4.82651	0
0.0373	-17.1626	-4.37428	-0.558915	3.90858	0
0.0380	-14.7213	-5.9009	-0.863777	0.858703	0
0.0387	-14.111	-7.12132	0.0508104	0.554139	0
0.0393	-13.1955	-7.12132	-0.254052	4.21738	0
0.0400	-10.1439	-6.20272	-0.558915	3.90858	0
0.0407	-8.61807	-7.12132	-0.863777	0.249574	0
0.0413	-9.83872	-9.56217	-1.4735	1.16327	0
0.0420	-10.1439	-9.25597	-2.69295	2.99489	0
0.0427	-10.1439	-8.34175	-5.74722	-0.972915	0
0.0433	-12.5852	-11.6968	-4.52213	-3.41366	0
0.0440	-12.5852	-15.3581	2.49536	-1.58204	0
0.0447	-7.70258	-14.7501	3.10508	-2.49997	0
0.0453	-4.95613	-13.5296	-2.69295	-4.32736	0
0.0460	-6.7871	-13.5296	-5.44236	-0.363786	0
0.0467	-5.26129	-12.3092	-4.83263	2.08119	0
0.0473	-1.59567	-13.8315	-2.69295	-1.58204	0
0.0480	-2.51483	-18.4113	-0.254052	-2.49997	0
0.0487	-4.04064	-17.1909	-5.44236	-0.66835	0
0.0493	-1.59567	-12.611	-12.155	-3.41366	0
0.0500	-0.375018	-13.5296	-9.71043	-6.46354	0
0.0507	-0.68018	-15.6643	-6.66181	-5.24528	0
0.0513	2.06628	-13.5296	-9.71043	-5.24528	0
0.0520	2.98176	-12.611	-10.0153	-6.46354	0
0.0527	0.540468	-12.3092	-10.0153	-4.63615	0
0.0533	2.06628	-9.86837	-11.5453	-4.02279	0
0.0540	4.81274	-9.86837	-10.0153	-4.63615	0
0.0547	4.50757	-12.3092	-9.10071	-3.1091	0
0.0553	5.72822	-9.86837	-10.3258	-1.58204	0
0.0560	7.55919	-6.20272	-9.40557	0.249574	0
0.0567	6.03338	-8.94977	-10.0153	2.99489	0
0.0573	6.94887	-15.0563	-14.289	1.7724	0
0.0580	10.3057	-14.1377	-16.1238	-3.41366	0
0.0587	10.3057	-7.12132	-14.5939	-2.80453	0
0.0593	10.3057	-6.50892	-11.8501	1.46783	0
0.0600	11.8315	-12.3092	-8.49098	0.249574	0
0.0607	10.6108	-12.003	-11.8501	-3.71823	0
0.0613	9.39017	-8.34175	-16.7336	-3.41366	0
0.0620	10.3057	-10.7826	-14.5939	-2.19117	0
0.0627	10.6108	-13.8315	-12.7647	-4.32736	0
0.0633	12.4418	-11.3906	-15.5085	-5.24528	0
0.0640	13.9676	-9.86837	-15.819	-3.41366	0
0.0647	12.7469	-11.0888	-15.5085	-3.71823	0
0.0653	12.4418	-12.003	-16.1238	-5.24528	0
0.0660	15.1882	-10.7826	-14.8987	-3.41366	0
0.0667	14.5779	-8.03555	-15.5085	-1.88661	0
0.0673	11.8315	-6.20272	-17.953	-3.41366	0
0.0680	13.0521	-6.20272	-13.9842	-3.1091	0
0.0687	15.7986	-3.45568	-10.0153	-1.58204	0
0.0693	16.4089	1.42601	-12.7647	-3.41366	0
0.0700	15.7986	4.47488	-17.6481	-4.32736	0
0.0707	14.8831	5.69968	-18.2579	-1.58204	0
0.0713	15.4934	7.52813	-15.5085	-0.0549909	0
0.0720	16.1037	6.61391	-12.4598	0.249574	0
0.0727	14.2728	5.39348	-13.3744	-0.363786	0
0.0733	15.1882	7.52813	-18.2579	-3.41366	0
0.0740	17.6295	10.5814	-18.8676	-4.94072	0
0.0747	16.7141	12.108	-13.9842	-1.58204	0
0.0753	16.4089	13.3284	-11.8501	-0.363786	0
0.0760	19.4605	14.2426	-11.8501	-2.19117	0
0.0767	18.8502	14.2426	-11.8501	-0.972915	0
0.0773	17.0192	13.0222	-10.6307	0.858703	0
0.0780	19.1554	11.1894	-10.6307	-0.972915	0
0.0787	18.8502	10.2752	-10.9355	-2.19117	0
0.0793	14.8831	9.66278	-10.3258	-1.27748	0
0.0800	15.4934	8.44235	-8.18612	-0.66835	0
0.0807	19.1554	7.83433	-6.35695	-0.66835	0
0.0813	17.3244	7.83433	-6.66181	-0.363786	0
0.0820	14.8831	8.44235	-6.96667	-0.66835	0
0.0827	17.0192	8.44235	-5.44236	-1.88661	0
0.0833	17.6295	4.47488	-0.863777	-0.972915	0
0.0840	13.3573	-3.45568	2.80022	-0.66835	0
0.0847	13.9676	-8.03555	-0.863777	-3.41366	0
0.0853	18.2399	-7.42315	-6.35695	-5.24528	0
0.0860	15.7986	-8.94977	-4.52213	-2.49997	0
0.0867	10.3057	-11.0888	-0.863777	-1.27748	0
0.0873	12.1366	-8.34175	0.355673	-2.80453	0
0.0880	15.4934	-5.5947	2.19049	-1.58204	0
0.0887	13.0521	-5.2885	1.88563	0.249574	0
0.0893	10.0005	-4.37428	1.58077	-1.88661	0
0.0900	12.1366	-4.06808	5.54398	-3.41366	0
0.0907	14.8831	-5.2885	6.76908	-2.19117	0
0.0913	13.6624	-3.76188	4.62939	-1.88661	0
0.0920	12.1366	-0.713007	8.29339	-0.66835	0
0.0927	14.8831	-0.100608	12.2622	0.249574	0
0.0933	15.4934	0.813615	7.98853	-1.88661	0
0.0940	12.4418	4.47488	4.62939	-0.66835	0
0.0947	12.7469	6.92011	7.3788	3.90858	0
0.0953	13.9676	5.39348	8.29339	3.90858	0
0.0960	12.1366	3.86686	8.90311	1.46783	0
0.0967	11.8315	6.30771	9.20798	0.249574	0
0.0973	12.1366	8.44235	6.46421	-0.972915	0
0.0980	7.55919	6.61391	5.54398	-1.58204	0
0.0987	6.03338	6.00151	7.68366	0.249574	0
0.0993	9.39017	8.44235	7.3788	2.08119	0
0.1000	9.085	8.74855	4.32453	2.08119	0
0.1007	6.03338	7.83433	5.54398	2.08119	0
0.1013	5.72822	8.44235	6.76908	3.90858	0
0.1020	6.33855	9.05475	4.62939	4.82651	0
0.1027	6.64371	10.5814	4.01967	1.16327	0
0.1033	8.77984	11.1894	5.54398	-0.972915	0
0.1040	9.69533	9.05475	4.93426	1.16327	0
0.1047	9.39017	7.52813	4.01967	1.16327	0
0.1053	9.39017	7.22193	4.62939	-0.66835	0
0.1060	8.77984	5.39348	3.71481	-0.363786	0
0.1067	8.47468	7.22193	2.19049	-1.58204	0
0.1073	8.47468	10.2752	4.62939	-2.49997	0
0.1080	7.55919	5.39348	6.76908	0.249574	0
0.1087	6.94887	0.205591	3.10508	0.249574	0
0.1093	8.47468	3.86686	-0.863777	-3.41366	0
0.1100	8.47468	6.00151	-0.558915	-3.1091	0
0.1107	6.03338	2.34024	0.355673	-1.58204	0
0.1113	3.89725	2.34024	-0.558915	-2.19117	0
0.1120	3.89725	4.17306	-0.558915	-1.27748	0
0.1127	6.33855	2.64644	-1.16864	1.16327	0
0.1133	7.55919	2.95264	-3.60754	1.7724	0
0.1140	5.72822	6.92011	-3.60754	2.99489	0
0.1147	3.89725	7.83433	-2.69295	2.99489	0
0.1153	5.72822	6.30771	-4.52213	2.38576	0
0.1160	6.33855	7.52813	-6.35695	3.90858	0
0.1167	2.98176	8.44235	-7.27153	6.04476	0
0.1173	2.06628	7.52813	-11.2404	4.82651	0
0.1180	5.42306	6.92011	-12.7647	2.08119	0
0.1187	7.55919	6.92011	-9.40557	4.52194	0
0.1193	6.94887	6.61391	-6.05208	9.40344	0
0.1200	5.42306	6.92011	-6.96667	8.48974	0
0.1207	3.89725	8.44235	-10.6307	3.29945	0
0.1213	2.98176	6.92011	-11.8501	3.29945	0
0.1220	4.50757	2.34024	-11.5453	5.13107	0
0.1227	5.72822	-0.713007	-11.8501	3.60402	0
0.1233	5.1179	-0.406808	-12.7647	2.08119	0
0.1240	4.81274	1.42601	-11.8501	2.99489	0
0.1247	5.72822	2.03404	-11.8501	2.08119	0
0.1253	5.1179	2.03404	-12.7647	1.16327	0
0.1260	3.59209	3.56066	-12.4598	3.29945	0
0.1267	3.28693	5.69968	-10.0153	2.69032	0
0.1273	3.28693	5.69968	-8.49098	0.858703	0
0.1280	3.28693	5.69968	-9.40557	5.13107	0
0.1287	5.42306	6.61391	-10.0153	8.48974	0
0.1293	6.94887	6.00151	-8.18612	2.38576	0
0.1300	5.1179	6.61391	-6.05208	-1.88661	0
0.1307	4.50757	11.1894	-4.83263	1.16327	0
0.1313	5.42306	9.36095	-2.99781	3.60402	0
0.1320	2.98176	2.64644	-1.77836	2.38576	0
0.1327	2.06628	2.34024	-3.60754	2.38576	0
0.1333	5.42306	3.56066	-4.83263	2.08119	0
0.1340	6.94887	-1.32103	-3.60754	0.858703	0
0.1347	6.03338	-4.06808	-2.99781	2.08119	0
0.1353	6.33855	-2.54145	-1.16864	3.29945	0
0.1360	4.50757	-2.23526	1.27591	2.38576	0
0.1367	1.76112	-1.32103	1.58077	3.60402	0
0.1373	3.28693	-0.100608	1.88563	6.04476	0
0.1380	4.50757	-0.713007	2.49536	5.13107	0
0.1387	1.76112	1.42601	2.19049	3.90858	0
0.1393	2.37144	6.00151	4.62939	4.52194	0
0.1400	4.81274	5.69968	10.7323	3.90858	0
0.1407	2.98176	4.17306	11.6469	2.99489	0
0.1413	0.540468	4.78108	6.76908	3.90858	0
0.1420	1.15079	6.61391	3.10508	4.52194	0
0.1427	1.76112	8.14053	4.93426	3.29945	0
0.1433	1.76112	6.30771	9.51284	4.82651	0
0.1440	0.540468	3.25446	9.51284	6.04476	0
0.1447	-0.68018	3.56066	4.93426	1.16327	0
0.1453	0.84563	4.47488	2.19049	-3.41366	0
0.1460	1.15079	2.95264	0.971043	-0.0549909	0
0.1467	-0.68018	3.86686	-1.77836	2.99489	0
0.1473	-0.0698564	5.39348	-3.60754	0.249574	0
0.1480	0.540468	3.56066	-3.60754	-1.88661	0
0.1487	-1.59567	2.34024	-4.83263	-0.66835	0
0.1493	-1.2905	2.64644	-6.35695	0.554139	0
0.1500	0.84563	1.11981	-8.49098	1.16327	0
0.1507	-2.20967	0.205591	-10.0153	1.46783	0
0.1513	-4.95613	1.11981	-9.10071	0.249574	0
0.1520	-3.12515	0.205591	-8.18612	0.858703	0
0.1527	-1.59567	-2.54145	-8.79585	2.99489	0
0.1533	-0.985342	-2.54145	-7.27153	2.99489	0
0.1540	-0.68018	1.11981	-7.27153	2.08119	0
0.1547	-1.59567	1.73221	-7.88126	5.7402	0
0.1553	-0.68018	-2.23526	-3.30268	8.48974	0
0.1560	2.6766	-4.37428	0.0508104	6.04476	0
0.1567	1.15079	-2.84765	-3.60754	3.90858	0
0.1573	-1.59567	-4.37428	-5.44236	5.43563	0
0.1580	0.540468	-6.20272	-3.60754	6.04476	0
0.1587	1.45595	-3.45568	-4.52213	5.7402	0
0.1593	-0.985342	-0.406808	-3.30268	7.57182	0
0.1600	-2.81999	-1.62723	0.971043	8.48974	0
0.1607	-4.95613	-3.15385	0.971043	6.96269	0
0.1613	-6.17677	-3.76188	-0.863777	4.82651	0
0.1620	-4.3458	-3.45568	0.355673	3.60402	0
0.1627	-4.04064	-1.93343	0.355673	5.13107	0
0.1633	-5.26129	-3.15385	2.19049	7.26725	0
0.1640	-1.59567	-5.2885	9.20798	5.13107	0
0.1647	2.06628	-2.23526	11.0372	2.69032	0
0.1653	-0.985342	0.205591	5.54398	2.69032	0
0.1660	-3.12515	-1.93343	2.80022	1.46783	0
0.1667	0.235306	-2.23526	6.46421	1.16327	0
0.1673	0.235306	-0.713007	10.4274	4.82651	0
0.1680	-4.04064	-3.76188	13.1768	7.26725	0
0.1687	-4.95613	-5.2885	11.9574	5.43563	0
0.1693	-1.2905	-1.62723	7.3788	2.08119	0
0.1700	1.15079	1.11981	4.01967	0.554139	0
0.1707	-1.90451	0.51179	4.62939	1.7724	0
0.1713	-6.17677	0.813615	6.76908	0.858703	0
0.1720	-5.26129	1.11981	7.3788	-1.58204	0
0.1727	-2.51483	1.73221	8.29339	0.249574	0
0.1733	-2.51483	3.86686	10.1226	2.69032	0
0.1740	-3.73548	4.47488	10.4274	0.858703	0
0.1747	-4.65096	1.73221	10.1226	1.16327	0
0.1753	-4.3458	-1.62723	11.9574	3.60402	0
0.1760	-1.59567	-4.68048	11.9574	1.16327	0
0.1767	-1.59567	-7.42315	9.20798	-0.66835	0
0.1773	-3.43032	-7.12132	11.0372	2.08119	0
0.1780	0.235306	-3.45568	12.2622	2.99489	0
0.1787	4.50757	-1.93343	8.59825	3.90858	0
0.1793	2.37144	-5.2885	11.0372	5.13107	0
0.1800	0.540468	-8.03555	18.0603	1.7724	0
0.1807	0.84563	-7.72935	16.5303	-1.58204	0
0.1813	-1.90451	-6.81512	12.872	0.249574	0
0.1820	-3.12515	-4.9823	14.7011	-0.66835	0
0.1827	0.235306	-3.15385	15.6157	-4.94072	0
0.1833	0.235306	-3.45568	15.006	-3.71823	0
0.1840	-2.81999	-5.2885	16.2255	-1.58204	0
0.1847	-3.43032	-4.9823	16.2255	-4.32736	0
0.1853	-2.20967	-4.37428	14.7011	-4.32736	0
0.1860	-1.59567	-4.06808	14.7011	-1.58204	0
0.1867	-2.51483	-2.84765	14.0914	-4.32736	0
0.1873	-2.81999	-2.54145	11.6469	-7.68603	0
0.1880	-0.68018	-2.54145	11.6469	-4.32736	0
0.1887	-0.68018	-0.713007	14.0914	-0.972915	0
0.1893	-2.51483	0.51179	13.7866	-3.1091	0
0.1900	0.84563	1.11981	9.8177	-4.63615	0
0.1907	4.81274	3.86686	11.0372	-4.32736	0
0.1913	3.28693	3.86686	18.0603	-3.71823	0
0.1920	0.540468	1.11981	17.7554	-2.80453	0
0.1927	1.15079	1.11981	9.51284	-4.32736	0
0.1933	4.20241	3.25446	6.76908	-7.38146	0
0.1940	6.33855	2.03404	9.8177	-6.77234	0
0.1947	4.81274	-0.713007	10.1226	-3.41366	0
0.1953	2.6766	0.205591	9.20798	-3.41366	0
0.1960	2.98176	3.86686	10.1226	-5.24528	0
0.1967	4.81274	6.30771	11.0372	-5.24528	0
0.1973	5.72822	6.00151	15.6157	-5.24528	0
0.1980	5.1179	5.39348	20.1943	-5.85441	0
0.1987	3.89725	5.69968	18.3651	-4.94072	0
0.1993	4.81274	6.00151	19.2797	-4.32736	0
0.2000	7.86436	6.61391	26.6021	-7.0769	0
0.2007	10.3057	5.08728	30.2661	-9.21308	0
0.2013	9.69533	2.64644	26.6021	-7.38146	0
0.2020	9.39017	4.78108	23.2486	-4.94072	0
0.2027	10.6108	8.74855	25.6875	-5.24528	0
0.2033	11.2211	5.39348	32.0952	-5.54985	0
0.2040	9.39017	-0.713007	34.5398	-6.15898	0
0.2047	7.86436	0.205591	30.8758	-10.1268	0
0.2053	7.86436	2.34024	29.0466	-12.5675	0
0.2060	8.16952	-0.713007	30.5709	-9.82221	0
0.2067	8.16952	-2.23526	29.6563	-8.29516	0
0.2073	8.16952	-0.100608	28.7418	-8.90852	0
0.2080	8.47468	1.11981	29.0466	-7.68603	0
0.2087	9.085	0.205591	25.6875	-7.0769	0
0.2093	8.47468	-1.62723	23.2486	-8.90852	0
0.2100	6.33855	-1.01483	24.468	-9.21308	0
0.2107	5.72822	1.11981	22.3284	-7.0769	0
0.2113	7.25403	0.51179	19.5846	-6.15898	0
0.2120	9.085	-2.54145	22.9437	-7.68603	0
0.2127	10.0005	-0.406808	23.8583	-8.90852	0
0.2133	7.55919	2.64644	17.7554	-9.21308	0
0.2140	6.64371	1.42601	14.7011	-8.29516	0
0.2147	10.916	2.03404	16.2255	-6.77234	0
0.2153	13.0521	5.08728	17.4506	-4.32736	0
0.2160	7.55919	3.86686	16.8352	-3.71823	0
0.2167	5.42306	2.95264	11.9574	-5.54985	0
0.2173	8.77984	4.78108	4.62939	-7.68603	0
0.2180	10.3057	5.08728	4.62939	-7.68603	0
0.2187	7.86436	3.25446	6.15371	-4.94072	0
0.2193	6.03338	1.11981	1.58077	-2.19117	0
0.2200	5.72822	-0.406808	-1.77836	-4.32736	0
0.2207	6.03338	0.205591	-1.77836	-7.0769	0
0.2213	3.89725	0.205591	-3.30268	-4.32736	0
0.2220	2.37144	0.205591	-3.30268	-3.41366	0
0.2227	3.89725	1.11981	-1.77836	-7.0769	0
0.2233	5.72822	-0.406808	-1.77836	-7.99059	0
0.2240	5.1179	-0.713007	0.0508104	-4.32736	0
0.2247	3.89725	2.95264	0.971043	-5.24528	0
0.2253	1.15079	1.73221	-4.52213	-7.99059	0
0.2260	-0.375018	-0.713007	-8.79585	-7.0769	0
0.2267	2.06628	4.17306	-5.44236	-5.54985	0
0.2273	3.89725	6.00151	0.660535	-6.15898	0
0.2280	2.06628	2.03404	4.01967	-5.85441	0
0.2287	0.540468	3.86686	0.971043	-6.15898	0
0.2293	0.540468	7.22193	-5.1375	-10.7359	0
0.2300	-0.0698564	4.78108	-5.44236	-13.1809	0
0.2307	-0.0698564	2.95264	-1.77836	-9.82221	0
0.2313	0.235306	4.47488	0.0508104	-7.68603	0
0.2320	-1.59567	4.78108	0.0508104	-9.82221	0
0.2327	-4.3458	5.39348	0.355673	-10.1268	0
0.2333	-3.12515	4.78108	1.88563	-7.68603	0
0.2340	0.235306	4.47488	1.88563	-6.46354	0
0.2347	1.15079	6.92011	2.49536	-6.15898	0
0.2353	0.84563	7.83433	6.46421	-4.94072	0
0.2360	0.540468	6.00151	11.0372	-4.02279	0
0.2367	-0.68018	7.52813	10.1226	-4.32736	0
0.2373	-1.90451	9.36095	4.32453	-4.32736	0
0.2380	-0.985342	10.2752	-1.16864	-4.32736	0
0.2387	-0.375018	13.3284	-0.863777	-2.49997	0
0.2393	-0.375018	15.1569	3.40994	2.08119	0
0.2400	-0.68018	13.0222	1.88563	3.29945	0
0.2407	-2.20967	13.9364	-3.30268	-0.0549909	0
0.2413	-4.04064	17.5977	-3.9124	-1.27748	0
0.2420	-4.04064	19.4305	-3.60754	0.858703	0
0.2427	-4.95613	22.7856	-6.66181	0.554139	0
0.2433	-7.09226	25.2308	-8.18612	0.249574	0
0.2440	-6.17677	22.7856	-6.66181	1.46783	0
0.2447	-4.3458	21.5652	-7.27153	1.16327	0
0.2453	-3.73548	23.398	-8.79585	0.858703	0
0.2460	-4.3458	23.0918	-10.3258	1.16327	0
0.2467	-5.26129	21.5652	-11.8501	-0.66835	0
0.2473	-5.26129	21.8714	-10.0153	-1.27748	0
0.2480	-3.43032	22.7856	-6.05208	2.69032	0
0.2487	-2.51483	24.6184	-5.44236	3.90858	0
0.2493	-3.43032	24.9246	-9.71043	0.249574	0
0.2500	-3.43032	24.3122	-13.9842	-0.66835	0
0.2507	-2.51483	28.2797	-13.9842	2.38576	0
0.2513	-3.12515	32.5534	-11.8501	4.52194	0
0.2520	-4.04064	30.4187	-11.5453	3.90858	0
0.2527	-4.04064	29.5001	-14.5939	2.99489	0
0.2533	-4.04064	33.4676	-18.2579	2.38576	0
0.2540	-3.12515	33.4676	-18.2579	3.90858	0
0.2547	-2.20967	30.4187	-15.2036	6.65812	0
0.2553	-1.59567	30.4187	-14.5939	6.65812	0
0.2560	-1.2905	31.3329	-17.6481	5.13107	0
0.2567	-1.90451	30.7205	-18.5627	4.21738	0
0.2573	-4.65096	32.2472	-17.3433	5.7402	0
0.2580	-7.09226	36.2146	-18.8676	7.57182	0
0.2587	-8.00775	38.6555	-22.5316	6.96269	0
0.2593	-7.70258	37.7413	-21.0016	6.65812	0
0.2600	-6.48194	34.9942	-18.2579	9.09887	0
0.2607	-6.17677	36.827	-18.8676	10.3171	0
0.2613	-6.17677	38.6555	-19.4773	7.57182	0
0.2620	-4.3458	35.6066	-19.1725	4.82651	0
0.2627	-3.12515	35.9084	-19.1725	6.96269	0
0.2633	-4.04064	40.4883	-17.3433	10.3171	0
0.2640	-5.26129	35.3004	-15.819	8.48974	0
0.2647	-6.48194	27.6717	-21.3121	4.82651	0
0.2653	-8.92323	27.0593	-26.4948	4.52194	0
0.2660	-9.22839	24.6184	-22.8365	5.13107	0
0.2667	-7.09226	17.5977	-21.0016	3.29945	0
0.2673	-6.48194	14.2426	-22.8365	2.99489	0
0.2680	-7.09226	9.36095	-21.9219	6.65812	0
0.2687	-4.95613	2.03404	-20.6968	7.57182	0
0.2693	-3.12515	0.205591	-20.3919	4.82651	0
0.2700	-3.43032	-3.15385	-17.953	3.60402	0
0.2707	-3.12515	-10.7826	-17.6481	2.99489	0
0.2713	-2.51483	-13.8315	-20.6968	1.46783	0
0.2720	-1.90451	-12.003	-20.3919	3.29945	0
0.2727	-1.59567	-11.3906	-18.2579	6.04476	0
0.2733	-3.43032	-10.7826	-18.2579	3.60402	0
0.2740	-4.65096	-9.86837	-19.1725	2.08119	0
0.2747	-0.375018	-9.25597	-17.953	5.43563	0
0.2753	1.15079	-7.72935	-13.3744	6.96269	0
0.2760	-3.43032	-5.2885	-10.3258	4.21738	0
0.2767	-4.3458	-4.9823	-11.8501	1.7724	0
0.2773	-1.90451	-6.50892	-10.6307	0.858703	0
0.2780	-2.81999	-5.5947	-4.52213	0.249574	0
0.2787	-4.04064	-1.93343	-2.69295	0.858703	0
0.2793	-4.04064	-1.32103	-3.60754	1.16327	0
0.2800	-3.43032	-3.45568	-3.30268	0.554139	0
0.2807	-0.985342	-4.06808	-5.1375	0.249574	0
0.2813	-0.68018	-6.20272	-6.05208	0.249574	0
0.2820	-2.51483	-8.94977	-3.60754	-0.363786	0
0.2827	-1.2905	-8.03555	-6.96667	-2.49997	0
0.2833	-0.985342	-8.03555	-13.0696	-3.71823	0
0.2840	-3.43032	-8.94977	-12.155	-4.32736	0
0.2847	-0.68018	-7.12132	-9.40557	-5.54985	0
0.2853	2.37144	-9.86837	-10.9355	-4.63615	0
0.2860	-0.375018	-13.5296	-11.5453	-2.19117	0
0.2867	-1.90451	-11.6968	-9.71043	-0.972915	0
0.2873	1.15079	-12.9172	-6.96667	0.249574	0
0.2880	0.235306	-19.938	-4.83263	1.16327	0
0.2887	-3.43032	-19.0237	-7.27153	-2.19117	0
0.2893	-3.43032	-14.1377	-10.3258	-4.32736	0
0.2900	-3.12515	-14.4439	-7.5764	-1.27748	0
0.2907	-4.3458	-15.3581	-4.52213	0.249574	0
0.2913	-3.43032	-15.3581	-4.52213	-0.66835	0
0.2920	-1.2905	-18.1051	-2.38809	-0.66835	0
0.2927	-2.51483	-18.1051	-0.254052	-2.19117	0
0.2933	-3.43032	-17.1909	0.0508104	-3.71823	0
0.2940	-1.59567	-19.0237	5.23912	-0.972915	0
0.2947	-0.68018	-19.0237	11.0372	1.7724	0
0.2953	-1.2905	-16.2767	10.7323	-0.66835	0
0.2960	-0.985342	-16.2767	9.20798	-1.88661	0
0.2967	-2.20967	-17.4971	9.20798	-1.58204	0
0.2973	-2.51483	-19.0237	8.90311	-3.41366	0
0.2980	1.15079	-21.1584	8.90311	-4.32736	0
0.2987	3.59209	-21.1584	10.1226	-1.27748	0
0.2993	2.06628	-20.8522	11.342	1.46783	0
0.3000	-0.0698564	-24.5134	11.0372	1.16327	0
0.3007	-1.59567	-27.2605	5.54398	-0.66835	0
0.3013	0.235306	-25.7339	0.0508104	-2.49997	0
0.3020	4.81274	-23.5992	0.971043	-4.32736	0
0.3027	4.20241	-22.685	1.58077	-6.77234	0
0.3033	2.98176	-22.9868	-1.77836	-7.38146	0
0.3040	4.81274	-23.293	-3.9124	-7.99059	0
0.3047	2.06628	-20.8522	-5.74722	-8.59972	0
0.3053	-0.68018	-20.546	-8.18612	-7.38146	0
0.3060	4.20241	-23.293	-7.27153	-5.24528	0
0.3067	5.1179	-20.8522	-5.1375	-6.15898	0
0.3073	0.235306	-15.6643	-4.83263	-8.90852	0
0.3080	2.06628	-13.8315	-3.60754	-8.59972	0
0.3087	4.50757	-14.4439	-3.60754	-7.38146	0
0.3093	1.45595	-14.4439	-6.05208	-9.21308	0
0.3100	4.81274	-13.8315	-4.83263	-9.82221	0
0.3107	9.39017	-9.56217	1.88563	-7.0769	0
0.3113	4.81274	-6.81512	6.76908	-4.94072	0
0.3120	1.45595	-9.56217	7.3788	-6.15898	0
0.3127	3.59209	-9.25597	7.07394	-7.38146	0
0.3133	0.84563	-4.68048	7.3788	-8.90852	0
0.3140	-2.20967	-4.37428	7.98853	-8.90852	0
0.3147	0.540468	-8.34175	11.9574	-7.68603	0
0.3153	1.45595	-10.1702	15.006	-7.0769	0
0.3160	0.84563	-9.25597	14.7011	-7.99059	0
0.3167	1.76112	-7.72935	16.5303	-7.0769	0
0.3173	1.45595	-8.03555	20.1943	-7.0769	0
0.3180	2.06628	-12.3092	18.3651	-8.90852	0
0.3187	5.72822	-18.4113	18.3651	-8.59972	0
0.3193	6.94887	-22.0726	24.7729	-6.15898	0
0.3200	4.81274	-21.7664	26.9069	-5.24528	0
0.3207	4.50757	-22.685	24.468	-4.94072	0
0.3213	6.03338	-25.432	25.3826	-4.32736	0
0.3220	8.47468	-23.9054	23.8583	-5.24528	0
0.3227	10.3057	-20.8522	19.8895	-6.15898	0
0.3233	8.47468	-22.0726	23.5534	-4.32736	0
0.3240	5.72822	-22.3788	26.6021	-4.32736	0
0.3247	5.42306	-17.4971	22.0235	-7.99059	0
0.3253	5.72822	-13.8315	18.9749	-9.82221	0
0.3260	5.42306	-12.611	19.2797	-9.51765	0
0.3267	5.72822	-10.1702	18.9749	-8.90852	0
0.3273	4.81274	-8.03555	19.2797	-7.99059	0
0.3280	3.89725	-7.12132	18.3651	-7.99059	0
0.3287	6.03338	-8.03555	16.2255	-8.90852	0
0.3293	9.39017	-8.03555	14.7011	-8.90852	0
0.3300	8.47468	-4.06808	13.4817	-7.99059	0
0.3307	6.64371	-0.100608	12.5671	-7.0769	0
0.3313	6.94887	-0.713007	13.1768	-6.46354	0
0.3320	6.64371	-0.713007	11.0372	-5.24528	0
0.3327	4.50757	2.03404	7.3788	-4.32736	0
0.3333	3.59209	4.17306	7.3788	-4.32736	0
0.3340	3.89725	6.92011	8.29339	-3.41366	0
0.3347	2.98176	8.14053	8.90311	-0.66835	0
0.3353	2.37144	4.47488	8.90311	0.858703	0
0.3360	2.37144	3.25446	6.46421	-0.66835	0
0.3367	3.89725	6.00151	2.49536	-3.1091	0
0.3373	4.81274	5.39348	-0.558915	-5.85441	0
0.3380	2.98176	2.64644	-3.60754	-7.68603	0
0.3387	1.15079	0.813615	-5.44236	-5.85441	0
0.3393	2.6766	-2.54145	-3.60754	-3.1091	0
0.3400	4.81274	-1.93343	-2.08323	-3.71823	0
0.3407	4.50757	2.95264	-3.9124	-4.94072	0
0.3413	2.98176	2.95264	-6.35695	-3.1091	0
0.3420	2.06628	-0.406808	-7.27153	-1.58204	0
0.3427	2.06628	1.73221	-6.96667	-2.49997	0
0.3433	4.81274	6.00151	-6.66181	-2.49997	0
0.3440	7.55919	6.61391	-5.74722	-2.19117	0
0.3447	7.55919	6.92011	-6.05208	-2.49997	0
0.3453	5.1179	9.66278	-8.18612	-0.66835	0
0.3460	4.81274	13.3284	-10.9355	2.08119	0
0.3467	5.72822	16.6835	-12.155	1.16327	0
0.3473	4.81274	18.5163	-12.7647	2.69032	0
0.3480	2.6766	19.1243	-13.6793	7.57182	0
0.3487	1.15079	21.2634	-15.5085	6.96269	0
0.3493	2.37144	24.006	-17.3433	3.90858	0
0.3500	3.89725	24.3122	-19.1725	6.65812	0
0.3507	2.98176	23.7042	-19.1725	10.3171	0
0.3513	2.06628	22.4838	-16.4287	9.708	0
0.3520	1.76112	20.0429	-16.4287	10.3171	0
0.3527	0.235306	16.9897	-18.2579	11.5396	0
0.3533	0.235306	13.9364	-16.4287	10.6259	0
0.3540	2.98176	10.2752	-14.8987	12.1487	0
0.3547	1.45595	8.44235	-15.819	14.8983	0
0.3553	-1.90451	8.44235	-13.6793	14.8983	0
0.3560	-0.68018	7.52813	-10.3258	14.5937	0
0.3567	1.76112	3.86686	-10.3258	17.6436	0
0.3573	0.235306	2.03404	-8.79585	18.5573	0
0.3580	-0.0698564	1.11981	-6.66181	17.339	0
0.3587	0.235306	-0.100608	-6.05208	19.7798	0
0.3593	-2.81999	-1.62723	-0.863777	24.6613	0
0.3600	-7.70258	-3.45568	1.88563	23.443	0
0.3607	-9.83872	-2.84765	-4.52213	19.7798	0
0.3613	-8.92323	2.95264	-9.10071	20.3889	0
0.3620	-8.00775	9.05475	-6.96667	20.3889	0
0.3627	-10.1439	6.92011	-8.49098	15.812	0
0.3633	-10.7542	2.95264	-11.8501	14.5937	0
0.3640	-7.70258	1.73221	-10.9355	17.6436	0
0.3647	-5.87161	-2.54145	-11.2404	18.5573	0
0.3653	-6.17677	-8.03555	-13.0696	19.1707	0
0.3660	-5.26129	-8.94977	-11.8501	21.6114	0
0.3667	-4.65096	-10.7826	-11.8501	21.3068	0
0.3673	-5.26129	-14.1377	-15.5085	17.9482	0
0.3680	-6.17677	-11.3906	-17.3433	17.0345	0
0.3687	-6.17677	-7.42315	-16.7336	18.8661	0
0.3693	-6.17677	-9.86837	-15.2036	18.2527	0
0.3700	-5.87161	-8.94977	-12.4598	15.2029	0
0.3707	-4.65096	-2.23526	-10.0153	16.7299	0
0.3713	-4.3458	-1.62723	-8.18612	21.0023	0
0.3720	-5.87161	-6.20272	-5.44236	21.0023	0
0.3727	-6.48194	-5.5947	-4.52213	17.339	0
0.3733	-6.17677	-2.23526	-6.35695	15.2029	0
0.3740	-6.7871	0.205591	-6.96667	15.5074	0
0.3747	-7.39742	1.42601	-3.60754	16.7299	0
0.3753	-7.09226	1.73221	0.0508104	13.9804	0
0.3760	-7.09226	2.95264	1.88563	9.40344	0
0.3767	-5.87161	4.78108	4.62939	10.9305	0
0.3773	-5.26129	2.03404	7.98853	12.7621	0
0.3780	-5.87161	-0.713007	8.59825	8.48974	0
0.3787	-6.7871	0.813615	9.51284	7.87638	0
0.3793	-8.00775	2.03404	14.3963	11.2351	0
0.3800	-9.53356	1.73221	18.0603	9.09887	0
0.3807	-7.39742	4.17306	19.5846	5.7402	0
0.3813	-4.3458	5.39348	22.3284	7.57182	0
0.3820	-3.73548	-0.713007	23.5534	7.26725	0
0.3827	-2.20967	-10.1702	24.468	5.7402	0
0.3833	0.540468	-16.5785	31.7904	7.87638	0
0.3840	-1.2905	-17.4971	36.9787	6.35356	0
0.3847	-5.26129	-15.0563	31.1807	1.16327	0
0.3853	-5.87161	-13.5296	25.6875	2.99489	0
0.3860	-4.3458	-14.1377	27.5167	5.43563	0
0.3867	-2.51483	-13.5296	28.1264	2.69032	0
0.3873	-2.51483	-12.9172	26.6021	2.99489	0
0.3880	-4.3458	-13.5296	26.6021	5.7402	0
0.3887	-3.12515	-14.4439	25.6875	1.16327	0
0.3893	-0.68018	-15.3581	24.7729	-3.71823	0
0.3900	-0.375018	-15.0563	24.1632	-1.88661	0
0.3907	-0.375018	-11.6968	21.4138	0.249574	0
0.3913	-0.375018	-8.94977	19.8895	-1.58204	0
0.3920	-1.2905	-9.25597	21.7186	-0.972915	0
0.3927	0.84563	-8.34175	23.2486	2.08119	0
0.3933	2.37144	-5.9009	23.2486	2.69032	0
0.3940	1.15079	-3.45568	21.4138	1.16327	0
0.3947	2.98176	-1.32103	18.9749	2.08119	0
0.3953	6.94887	-1.01483	21.1089	4.52194	0
0.3960	5.72822	-1.62723	23.5534	2.08119	0
0.3967	5.72822	2.03404	15.6157	-0.66835	0
0.3973	9.39017	5.39348	6.46421	-0.66835	0
0.3980	9.085	2.03404	6.46421	-3.41366	0
0.3987	7.55919	-1.93343	8.90311	-4.94072	0
0.3993	9.39017	-1.62723	6.46421	-1.88661	0
0.4000	10.0005	-1.93343	2.80022	-3.41366	0
0.4007	10.3057	-2.54145	0.355673	-7.0769	0
0.4013	12.4418	-1.62723	-0.558915	-4.94072	0
0.4020	12.1366	-1.62723	0.0508104	-4.02279	0
0.4027	9.39017	-1.62723	-3.30268	-6.46354	0
0.4033	9.39017	-1.62723	-8.18612	-3.41366	0
0.4040	10.0005	-1.62723	-6.96667	-3.1091	0
0.4047	8.47468	1.73221	-5.44236	-9.82221	0
0.4053	8.16952	5.69968	-10.9355	-7.99059	0
0.4060	9.69533	6.00151	-17.953	-2.80453	0
0.4067	10.3057	9.96898	-19.1725	-6.15898	0
0.4073	7.55919	15.7693	-16.4287	-7.68603	0
0.4080	4.81274	14.855	-16.7336	-4.02279	0
0.4087	4.81274	13.6302	-22.8365	-7.99059	0
0.4093	6.64371	18.8181	-28.0248	-12.5675	0
0.4100	6.64371	22.7856	-30.1588	-10.4313	0
0.4107	6.64371	24.006	-33.2131	-8.90852	0
0.4113	7.55919	27.0593	-35.652	-9.82221	0
0.4120	8.47468	26.4513	-36.8714	-8.59972	0
0.4127	10.0005	23.398	-40.2306	-8.90852	0
0.4133	10.0005	22.4838	-44.1994	-9.82221	0
0.4140	7.86436	20.0429	-46.0286	-7.38146	0
0.4147	6.33855	16.3773	-47.8578	-7.68603	0
0.4153	6.03338	15.1569	-49.3877	-11.0447	0
0.4160	7.25403	12.108	-47.248	-11.0447	0
0.4167	9.39017	6.30771	-46.0286	-9.51765	0
0.4173	10.0005	4.78108	-51.2169	-10.1268	0
0.4180	9.39017	8.44235	-54.8809	-10.1268	0
0.4187	9.69533	9.96898	-51.5218	-7.99059	0
0.4193	10.6108	5.69968	-46.0286	-6.15898	0
0.4200	9.69533	0.813615	-45.114	-6.46354	0
0.4207	6.94887	-0.713007	-46.9432	-8.90852	0
0.4213	6.03338	0.205591	-48.4675	-10.7359	0
0.4220	7.55919	1.11981	-49.6926	-11.3493	0
0.4227	6.64371	2.03404	-49.6926	-12.263	0
0.4233	2.37144	2.03404	-48.4675	-13.1809	0
0.4240	0.235306	2.64644	-46.6383	-12.8721	0
0.4247	2.37144	2.64644	-46.3335	-12.5675	0
0.4253	3.89725	-0.406808	-47.5529	-11.6538	0
0.4260	2.98176	-0.713007	-48.4675	-11.0447	0
0.4267	3.89725	1.42601	-46.9432	-13.1809	0
0.4273	6.33855	-1.62723	-44.5043	-14.3991	0
0.4280	6.03338	-6.20272	-41.7549	-14.0946	0
0.4287	2.98176	-3.45568	-40.2306	-14.7037	0
0.4293	3.28693	0.813615	-42.3646	-14.3991	0
0.4300	6.64371	2.34024	-43.8946	-13.4854	0
0.4307	7.55919	5.69968	-41.1451	-13.79	0
0.4313	4.81274	9.05475	-35.0422	-14.3991	0
0.4320	2.37144	9.36095	-30.1588	-13.4854	0
0.4327	2.06628	10.5814	-30.7685	-15.9262	0
0.4333	1.76112	13.9364	-35.9568	-18.9761	0
0.4340	2.06628	16.0755	-34.1277	-17.1487	0
0.4347	2.06628	16.6835	-25.5802	-13.79	0
0.4353	0.84563	18.5163	-23.1413	-13.4854	0
0.4360	0.235306	21.5652	-24.0559	-13.4854	0
0.4367	-0.985342	24.006	-18.8676	-11.6538	0
0.4373	-4.65096	24.3122	-12.7647	-11.3493	0
0.4380	-6.7871	23.7042	-10.3258	-13.1809	0
0.4387	-4.65096	22.1776	-7.27153	-12.5675	0
0.4393	-2.81999	21.2634	-3.9124	-7.99059	0
0.4400	-3.43032	22.1776	0.660535	-5.24528	0
0.4407	-4.95613	21.2634	6.76908	-5.24528	0
0.4413	-6.17677	19.4305	8.59825	-7.38146	0
0.4420	-4.95613	22.1776	7.68366	-8.90852	0
0.4427	-2.20967	25.8389	11.9574	-5.24528	0
0.4433	-2.51483	23.0918	19.2797	-1.58204	0
0.4440	-6.17677	19.4305	21.1089	-5.24528	0
0.4447	-6.17677	20.0429	18.0603	-8.59972	0
0.4453	-2.81999	20.0429	19.5846	-6.15898	0
0.4460	-2.51483	20.3448	23.8583	-4.02279	0
0.4467	-6.17677	26.1451	23.8583	-4.02279	0
0.4473	-8.00775	31.0267	23.8583	-2.49997	0
0.4480	-6.17677	29.8063	26.9069	-0.972915	0
0.4487	-5.56645	28.8921	27.2118	-1.58204	0
0.4493	-8.00775	28.2797	25.9923	-0.363786	0
0.4500	-9.83872	24.006	27.5167	0.554139	0
0.4507	-10.7542	23.0918	27.5167	0.554139	0
0.4513	-11.0594	26.7531	27.5167	1.16327	0
0.4520	-10.7542	24.9246	32.4001	1.46783	0
0.4527	-11.0594	16.6835	34.5398	2.08119	0
0.4533	-13.5007	10.2752	27.8215	4.52194	0
0.4540	-15.3316	6.30771	22.9437	7.57182	0
0.4547	-12.5852	5.69968	27.8215	9.40344	0
0.4553	-10.7542	7.52813	35.7592	11.5396	0
0.4560	-13.8058	5.08728	38.503	11.2351	0
0.4567	-15.3316	1.11981	36.0641	9.40344	0
0.4573	-14.4161	2.03404	34.8447	10.3171	0
0.4580	-16.5523	2.95264	39.4232	12.1487	0
0.4587	-17.1626	-1.01483	43.9962	12.7621	0
0.4593	-12.8903	-4.9823	45.5261	13.9804	0
0.4600	-10.7542	-3.15385	47.6602	13.6758	0
0.4607	-13.1955	0.205591	51.3242	12.1487	0
0.4613	-15.0265	0.51179	52.8485	12.1487	0
0.4620	-14.111	-0.713007	54.0679	11.8442	0
0.4627	-13.8058	-2.23526	56.2076	11.2351	0
0.4633	-15.3316	-2.84765	58.3416	12.1487	0
0.4640	-13.5007	-2.54145	61.0854	10.3171	0
0.4647	-9.22839	-3.45568	64.7494	8.48974	0
0.4653	-9.53356	-6.50892	64.4445	13.0667	0
0.4660	-10.7542	-7.12132	61.7008	14.8983	0
0.4667	-8.92323	-6.20272	65.664	9.708	0
0.4673	-8.61807	-9.86837	75.7357	11.2351	0
0.4680	-11.9749	-16.2767	79.3997	17.0345	0
0.4687	-12.5852	-18.7175	74.2114	13.6758	0
0.4693	-10.1439	-18.4113	70.5474	7.57182	0
0.4700	-9.53356	-18.4113	71.7669	8.48974	0
0.4707	-9.83872	-19.6318	71.7669	10.3171	0
0.4713	-9.83872	-21.7664	70.2426	10.6259	0
0.4720	-10.1439	-22.685	70.5474	11.5396	0
0.4727	-10.449	-21.7664	70.5474	11.5396	0
0.4733	-9.53356	-22.3788	69.328	10.3171	0
0.4740	-8.00775	-22.9868	67.1939	11.5396	0
0.4747	-6.17677	-22.0726	63.8348	13.9804	0
0.4753	-6.17677	-21.4646	63.2251	13.9804	0
0.4760	-7.39742	-22.0726	66.8891	12.4575	0
0.4767	-8.00775	-21.1584	67.8037	13.6758	0
0.4773	-7.70258	-19.938	59.866	13.6758	0
0.4780	-7.70258	-20.8522	51.629	11.2351	0
0.4787	-6.17677	-21.7664	50.7144	13.0667	0
0.4793	-5.56645	-21.7664	54.0679	17.339	0
0.4800	-8.61807	-21.4646	54.0679	14.2849	0
0.4807	-9.53356	-19.3256	48.2699	9.40344	0
0.4813	-7.09226	-16.2767	42.167	10.0126	0
0.4820	-7.70258	-15.3581	39.7281	9.40344	0
0.4827	-8.31291	-16.2767	38.8079	9.09887	0
0.4833	-4.65096	-15.3581	38.503	12.1487	0
0.4840	-4.3458	-13.8315	37.8933	10.6259	0
0.4847	-6.7871	-13.5296	33.9301	4.82651	0
0.4853	-5.26129	-14.1377	29.3515	4.82651	0
0.4860	-5.26129	-14.7501	27.5167	7.26725	0
0.4867	-6.17677	-14.4439	24.1632	6.96269	0
0.4873	-1.59567	-14.4439	21.7186	7.26725	0
0.4880	2.6766	-17.7989	22.9437	6.96269	0
0.4887	0.235306	-21.4646	21.1089	5.13107	0
0.4893	2.06628	-19.0237	13.7866	5.43563	0
0.4900	6.94887	-13.5296	7.68366	6.35356	0
0.4907	6.64371	-13.2234	8.29339	5.13107	0
0.4913	4.81274	-17.7989	11.6469	5.13107	0
0.4920	5.42306	-20.546	11.9574	5.13107	0
0.4927	3.89725	-18.4113	7.07394	2.08119	0
0.4933	1.45595	-15.3581	2.80022	0.554139	0
0.4940	2.98176	-15.3581	3.40994	3.90858	0
0.4947	4.81274	-15.3581	4.01967	4.52194	0
0.4953	5.42306	-14.1377	1.27591	1.16327	0
0.4960	6.03338	-12.611	-0.558915	-0.0549909	0
0.4967	7.25403	-12.003	0.355673	1.16327	0
0.4973	9.085	-11.0888	0.0508104	-0.66835	0
0.4980	10.916	-10.4764	-2.69295	-2.80453	0
0.4987	9.39017	-10.4764	-5.44236	-1.58204	0
0.4993	6.64371	-9.86837	-6.35695	-0.363786	0
0.5000	7.55919	-9.56217	-3.9124	-0.972915	0
0.5007	10.0005	-10.7826	-2.69295	-0.66835	0
0.5013	9.39017	-11.6968	-6.35695	-0.363786	0
0.5020	7.55919	-9.56217	-11.8501	-2.19117	0
0.5027	7.86436	-7.12132	-11.2404	-1.58204	0
0.5033	9.39017	-8.64357	-9.10071	0.858703	0
0.5040	7.86436	-11.3906	-11.8501	-0.66835	0
0.5047	5.72822	-13.2234	-17.0384	-6.15898	0
0.5053	6.03338	-13.5296	-19.1725	-8.29516	0
0.5060	6.64371	-12.3092	-19.7822	-5.24528	0
0.5067	6.64371	-13.5296	-20.087	-3.41366	0
0.5073	8.77984	-18.4113	-20.6968	-5.24528	0
0.5080	10.3057	-20.8522	-22.8365	-6.15898	0
0.5087	6.64371	-16.2767	-26.4948	-7.0769	0
0.5093	3.28693	-11.3906	-29.2442	-8.90852	0
0.5100	5.72822	-9.86837	-31.0734	-9.51765	0
0.5107	7.25403	-7.72935	-33.8228	-8.59972	0
0.5113	4.81274	-5.5947	-36.5666	-8.90852	0
0.5120	3.89725	-7.12132	-34.7374	-8.59972	0
0.5127	3.59209	-8.34175	-31.988	-7.99059	0
0.5133	0.84563	-4.68048	-35.9568	-8.59972	0
0.5140	0.84563	-0.713007	-42.3646	-8.29516	0
0.5147	2.06628	-0.100608	-42.0597	-6.77234	0
0.5153	0.540468	-0.406808	-39.0111	-6.46354	0
0.5160	1.76112	-1.01483	-40.2306	-6.15898	0
0.5167	3.59209	-1.62723	-42.0597	-6.77234	0
0.5173	0.540468	1.11981	-40.5354	-11.0447	0
0.5180	-0.375018	3.86686	-42.6695	-12.8721	0
0.5187	2.06628	2.03404	-48.4675	-8.59972	0
0.5193	1.15079	1.11981	-49.9974	-7.0769	0
0.5200	0.235306	5.39348	-45.7237	-8.90852	0
0.5207	2.37144	6.30771	-42.9743	-7.68603	0
0.5213	2.6766	3.56066	-46.0286	-7.99059	0
0.5220	3.89725	5.08728	-49.3877	-11.0447	0
0.5227	6.64371	8.44235	-49.0829	-10.1268	0
0.5233	5.72822	7.22193	-46.3335	-9.51765	0
0.5240	3.89725	6.61391	-44.1994	-13.4854	0
0.5247	3.89725	10.8876	-44.1994	-12.5675	0
0.5253	5.1179	12.108	-46.9432	-7.99059	0
0.5260	7.25403	11.1894	-49.3877	-9.82221	0
0.5267	8.47468	11.8018	-45.7237	-13.4854	0
0.5273	8.77984	11.1894	-38.4014	-10.7359	0
0.5280	9.39017	9.66278	-35.652	-9.21308	0
0.5287	8.77984	12.4098	-38.4014	-11.3493	0
0.5293	8.77984	13.3284	-38.7062	-11.9584	0
0.5300	11.2211	8.44235	-35.652	-12.5675	0
0.5307	10.6108	6.30771	-33.8228	-13.1809	0
0.5313	8.77984	4.78108	-31.3783	-12.5675	0
0.5320	10.3057	-2.23526	-29.2442	-12.263	0
0.5327	10.916	-3.76188	-29.5491	-12.263	0
0.5333	8.77984	1.11981	-27.7199	-9.82221	0
0.5340	9.39017	-0.100608	-23.751	-7.38146	0
0.5347	10.3057	-3.45568	-22.8365	-6.46354	0
0.5353	7.55919	-1.32103	-21.0016	-7.38146	0
0.5360	6.64371	1.11981	-14.289	-8.29516	0
0.5367	8.77984	1.11981	-10.0153	-7.99059	0
0.5373	11.5263	1.73221	-11.8501	-8.29516	0
0.5380	12.7469	2.95264	-13.6793	-9.51765	0
0.5387	12.1366	5.69968	-11.5453	-7.99059	0
0.5393	10.3057	7.52813	-6.35695	-5.24528	0
0.5400	9.39017	6.00151	-3.30268	-6.15898	0
0.5407	9.39017	8.74855	-3.60754	-7.0769	0
0.5413	9.085	13.6302	-3.30268	-6.15898	0
0.5420	9.39017	13.0222	-1.16864	-6.15898	0
0.5427	8.16952	12.108	1.27591	-5.85441	0
0.5433	8.16952	14.5488	4.32453	-4.94072	0
0.5440	11.5263	15.7693	5.54398	-7.99059	0
0.5447	13.3573	15.7693	3.71481	-10.7359	0
0.5453	10.0005	14.855	5.84884	-7.99059	0
0.5460	7.55919	12.108	12.872	-6.15898	0
0.5467	9.085	13.3284	14.3963	-7.0769	0
0.5473	7.25403	16.9897	13.4817	-5.54985	0
0.5480	3.59209	16.6835	18.9749	-3.71823	0
0.5487	5.72822	15.7693	22.0235	-5.54985	0
0.5493	9.39017	17.5977	16.5303	-6.15898	0
0.5500	9.69533	18.2101	13.4817	-3.71823	0
0.5507	9.69533	18.8181	18.3651	-3.41366	0
0.5513	9.69533	17.5977	22.3284	-2.80453	0
0.5520	8.77984	13.9364	23.5534	-2.49997	0
0.5527	10.3057	13.3284	22.9437	-5.24528	0
0.5533	12.4418	16.6835	18.67	-6.15898	0
0.5540	10.6108	18.5163	16.2255	-2.49997	0
0.5547	8.47468	18.2101	19.2797	-2.49997	0
0.5553	9.085	16.9897	22.0235	-5.24528	0
0.5560	10.6108	15.7693	20.1943	-3.71823	0
0.5567	11.8315	15.7693	18.67	-2.49997	0
0.5573	9.69533	16.0755	18.3651	-4.63615	0
0.5580	6.03338	14.855	17.7554	-4.94072	0
0.5587	5.1179	13.6302	18.9749	-3.41366	0
0.5593	5.42306	14.5488	21.1089	-2.49997	0
0.5600	4.81274	16.6835	22.0235	-1.58204	0
0.5607	5.42306	14.2426	22.0235	-1.58204	0
0.5613	5.1179	5.69968	18.3651	-4.32736	0
0.5620	5.42306	2.64644	12.2622	-6.15898	0
0.5627	8.47468	4.78108	13.7866	-4.63615	0
0.5633	8.77984	2.03404	21.1089	-3.41366	0
0.5640	5.72822	-3.76188	22.3284	-4.02279	0
0.5647	6.94887	-4.37428	16.8352	-5.85441	0
0.5653	7.55919	-2.84765	13.1768	-7.0769	0
0.5660	2.6766	-1.62723	12.872	-4.32736	0
0.5667	-1.59567	0.205591	13.1768	-1.27748	0
0.5673	-0.0698564	0.51179	15.3109	-1.88661	0
0.5680	3.28693	0.205591	17.4506	-3.41366	0
0.5687	2.06628	2.03404	16.8352	-3.1091	0
0.5693	-1.59567	4.78108	15.3109	-2.80453	0
0.5700	-1.2905	8.14053	15.6157	-3.1091	0
0.5707	2.06628	11.8018	14.7011	-2.80453	0
0.5713	0.235306	13.6302	14.3963	-2.49997	0
0.5720	-1.2905	13.3284	18.3651	-1.88661	0
0.5727	1.15079	14.2426	21.7186	-0.66835	0
0.5733	0.540468	15.7693	17.7554	0.249574	0
0.5740	-1.90451	16.3773	10.7323	0.858703	0
0.5747	-1.59567	17.5977	8.29339	0.858703	0
0.5753	-3.43032	20.9572	12.2622	-0.0549909	0
0.5760	-6.17677	22.1776	15.9206	-0.972915	0
0.5767	-5.87161	21.2634	12.872	-3.1091	0
0.5773	-6.17677	20.651	7.3788	-5.24528	0
0.5780	-5.26129	20.3448	6.76908	-3.1091	0
0.5787	-2.81999	17.9039	7.98853	1.16327	0
0.5793	-3.12515	15.1569	7.07394	1.16327	0
0.5800	-3.73548	13.0222	4.62939	-1.27748	0
0.5807	-1.2905	11.4956	3.10508	-0.0549909	0
0.5813	-1.59567	11.1894	4.32453	-0.363786	0
0.5820	-4.65096	13.0222	5.54398	-4.02279	0
0.5827	-6.17677	13.9364	1.88563	-3.71823	0
0.5833	-7.70258	11.4956	-0.558915	-0.66835	0
0.5840	-7.09226	8.74855	4.01967	-2.49997	0
0.5847	-3.73548	7.22193	7.3788	-4.94072	0
0.5853	-4.3458	5.39348	3.71481	-3.41366	0
0.5860	-8.92323	5.69968	-2.38809	-3.1091	0
0.5867	-8.92323	8.44235	-3.60754	-3.41366	0
0.5873	-6.17677	7.83433	0.0508104	-1.58204	0
0.5880	-5.87161	4.17306	0.971043	-2.19117	0
0.5887	-7.09226	2.64644	-5.44236	-5.24528	0
0.5893	-8.31291	3.86686	-11.5453	-5.85441	0
0.5900	-8.31291	3.86686	-10.6307	-4.32736	0
0.5907	-5.56645	3.86686	-7.88126	-2.49997	0
0.5913	-2.51483	4.78108	-8.79585	-1.27748	0
0.5920	-3.43032	6.30771	-10.3258	-1.27748	0
0.5927	-5.26129	5.39348	-9.71043	-2.19117	0
0.5933	-5.26129	2.03404	-9.10071	-2.49997	0
0.5940	-3.43032	2.34024	-9.71043	-1.58204	0
0.5947	-0.985342	4.78108	-10.0153	-0.0549909	0
0.5953	-0.985342	4.47488	-11.8501	-1.58204	0
0.5960	-2.20967	2.64644	-15.5085	-3.41366	0
0.5967	0.540468	2.03404	-17.3433	-2.49997	0
0.5973	3.28693	0.813615	-16.1238	-2.49997	0
0.5980	0.540468	2.64644	-17.6481	-4.02279	0
0.5987	-0.375018	7.52813	-19.1725	-1.58204	0
0.5993	4.81274	7.83433	-14.5939	2.08119	0
0.6000	6.94887	4.78108	-13.0696	1.7724	0
0.6007	4.81274	5.08728	-17.6481	1.16327	0
0.6013	6.03338	5.08728	-20.087	-0.363786	0
0.6020	7.25403	2.95264	-19.4773	-2.49997	0
0.6027	4.81274	2.34024	-20.087	-0.66835	0
0.6033	3.59209	2.03404	-20.087	2.99489	0
0.6040	3.59209	1.11981	-19.4773	1.46783	0
0.6047	1.76112	1.73221	-19.4773	-1.58204	0
0.6053	0.84563	1.42601	-19.7822	-3.1091	0
0.6060	2.37144	-2.54145	-20.087	-4.63615	0
0.6067	2.98176	-6.50892	-19.7822	-3.41366	0
0.6073	2.06628	-8.64357	-18.2579	0.249574	0
0.6080	0.235306	-8.94977	-18.2579	0.249574	0
0.6087	-0.985342	-8.03555	-18.5627	-3.41366	0
0.6093	-1.2905	-10.7826	-17.3433	-5.24528	0
0.6100	-0.985342	-14.7501	-18.8676	-3.1091	0
0.6107	-0.0698564	-13.8315	-20.087	-0.363786	0
0.6113	-0.68018	-10.7826	-17.953	-0.0549909	0
0.6120	-3.12515	-12.611	-17.953	-1.58204	0
0.6127	-2.20967	-14.7501	-22.2267	-2.80453	0
0.6133	0.235306	-14.4439	-24.3608	-4.02279	0
0.6140	-0.375018	-14.7501	-22.5316	-2.49997	0
0.6147	-0.0698564	-13.5296	-21.3121	2.08119	0
0.6153	3.28693	-11.0888	-22.8365	2.08119	0
0.6160	1.15079	-12.611	-23.751	-1.27748	0
0.6167	-3.43032	-12.611	-23.1413	-0.363786	0
0.6173	-0.985342	-8.94977	-22.5316	2.08119	0
0.6180	1.76112	-7.12132	-21.9219	1.46783	0
0.6187	-0.985342	-7.12132	-21.0016	3.29945	0
0.6193	-1.59567	-5.5947	-20.3919	6.04476	0
0.6200	2.06628	-5.2885	-20.6968	3.60402	0
0.6207	2.6766	-4.9823	-19.4773	2.08119	0
0.6213	1.15079	-3.15385	-16.4287	2.08119	0
0.6220	1.76112	-0.713007	-17.3433	0.554139	0
0.6227	2.98176	2.95264	-19.1725	2.99489	0
0.6233	1.76112	4.78108	-14.5939	8.18095	0
0.6240	-2.81999	-1.62723	-11.5453	4.82651	0
0.6247	-4.95613	-7.12132	-16.4287	-0.972915	0
0.6253	-0.68018	-6.20272	-21.0016	1.16327	0
0.6260	1.15079	-4.9823	-17.953	3.60402	0
0.6267	-1.59567	-6.50892	-16.1238	2.69032	0
0.6273	-2.51483	-8.34175	-18.2579	3.29945	0
0.6280	-1.90451	-8.64357	-18.5627	2.08119	0
0.6287	-1.2905	-6.81512	-16.4287	-1.58204	0
0.6293	0.235306	-7.12132	-15.5085	0.249574	0
0.6300	-1.59567	-10.1702	-17.0384	2.99489	0
0.6307	-7.09226	-12.611	-18.8676	1.7724	0
0.6313	-7.39742	-14.4439	-17.953	0.249574	0
0.6320	-6.7871	-16.2767	-16.4287	0.858703	0
0.6327	-9.83872	-13.5296	-17.6481	2.08119	0
0.6333	-7.70258	-10.7826	-18.8676	1.7724	0
0.6340	-2.51483	-10.7826	-18.8676	-0.66835	0
0.6347	-3.12515	-8.94977	-17.0384	-0.363786	0
0.6353	-2.51483	-8.94977	-12.4598	3.29945	0
0.6360	2.6766	-13.5296	-11.8501	3.90858	0
0.6367	4.81274	-13.5296	-18.2579	-0.0549909	0
0.6373	4.50757	-9.86837	-23.751	-2.49997	0
0.6380	4.50757	-10.7826	-22.8365	-2.19117	0
0.6387	2.98176	-13.5296	-20.6968	-0.972915	0
0.6393	2.98176	-14.7501	-18.8676	-1.88661	0
0.6400	6.64371	-16.2767	-19.1725	-3.41366	0
0.6407	8.47468	-17.7989	-22.8365	-2.49997	0
0.6413	6.64371	-19.6318	-24.3608	-0.363786	0
0.6420	4.81274	-22.3788	-23.4462	-0.66835	0
0.6427	4.20241	-23.5992	-23.751	-1.58204	0
0.6433	2.98176	-23.9054	-22.8365	-0.0549909	0
0.6440	2.37144	-22.685	-21.617	0.249574	0
0.6447	2.6766	-18.1051	-24.3608	0.554139	0
0.6453	2.98176	-14.7501	-24.0559	2.08119	0
0.6460	2.6766	-14.4439	-21.3121	2.38576	0
0.6467	2.98176	-12.611	-21.0016	2.99489	0
0.6473	2.06628	-11.3906	-18.5627	4.52194	0
0.6480	0.235306	-12.9172	-15.5085	3.90858	0
0.6487	1.15079	-12.003	-21.0016	1.46783	0
0.6493	1.15079	-9.86837	-24.9705	2.08119	0
0.6500	-3.73548	-11.6968	-20.3919	4.21738	0
0.6507	-6.17677	-11.0888	-19.1725	3.29945	0
0.6513	-4.04064	-7.42315	-21.0016	2.69032	0
0.6520	-3.73548	-8.94977	-16.4287	5.43563	0
0.6527	-4.95613	-12.003	-12.7647	7.57182	0
0.6533	-4.3458	-11.0888	-15.5085	6.65812	0
0.6540	-3.43032	-10.7826	-15.5085	6.35356	0
0.6547	-2.81999	-12.003	-13.6793	7.57182	0
0.6553	-1.59567	-10.7826	-15.2036	6.96269	0
0.6560	-1.90451	-7.12132	-14.289	6.35356	0
0.6567	-4.04064	-6.20272	-12.155	8.79431	0
0.6573	-4.65096	-6.81512	-14.5939	10.0126	0
0.6580	-1.2905	-3.76188	-17.3433	8.48974	0
0.6587	1.76112	0.205591	-14.5939	10.6259	0
0.6593	1.45595	-0.100608	-10.0153	13.9804	0
0.6600	1.15079	-3.45568	-9.10071	11.8442	0
0.6607	1.15079	-3.15385	-11.8501	8.79431	0
0.6613	-0.68018	-1.93343	-13.6793	9.40344	0
0.6620	0.235306	-3.76188	-13.3744	9.40344	0
0.6627	4.50757	-5.2885	-11.2404	9.708	0
0.6633	4.20241	-4.68048	-10.3258	10.6259	0
0.6640	0.235306	-4.37428	-11.5453	8.48974	0
0.6647	0.84563	-2.54145	-12.7647	7.57182	0
0.6653	2.6766	-1.32103	-13.6793	8.18095	0
0.6660	0.540468	-4.37428	-13.9842	5.13107	0
0.6667	-1.59567	-5.9009	-13.0696	4.82651	0
0.6673	-1.2905	-2.23526	-11.8501	8.48974	0
0.6680	2.37144	-0.100608	-10.0153	6.35356	0
0.6687	6.03338	-0.713007	-8.79585	1.46783	0
0.6693	4.81274	-0.100608	-11.5453	4.21738	0
0.6700	4.50757	1.73221	-17.3433	6.35356	0
0.6707	9.39017	2.64644	-16.7336	5.7402	0
0.6713	8.47468	1.11981	-9.10071	8.48974	0
0.6720	1.76112	-1.32103	-8.18612	8.79431	0
0.6727	1.45595	-2.54145	-14.5939	4.82651	0
0.6733	4.20241	-3.45568	-17.6481	4.21738	0
0.6740	0.235306	-2.54145	-16.7336	6.04476	0
0.6747	-1.2905	-0.713007	-16.4287	3.90858	0
0.6753	0.540468	-1.32103	-14.5939	0.554139	0
0.6760	-3.73548	-2.23526	-13.0696	0.249574	0
0.6767	-8.00775	-1.32103	-13.6793	2.69032	0
0.6773	-4.04064	-1.62723	-13.6793	3.29945	0
0.6780	-3.43032	-1.62723	-11.8501	0.858703	0
0.6787	-6.7871	1.73221	-10.3258	1.16327	0
0.6793	-3.43032	5.08728	-7.5764	2.99489	0
0.6800	-0.0698564	3.86686	-6.66181	1.46783	0
0.6807	-5.26129	1.73221	-9.10071	3.29945	0
0.6813	-9.53356	1.11981	-10.3258	6.35356	0
0.6820	-4.65096	3.25446	-9.10071	2.99489	0
0.6827	-1.90451	4.47488	-6.05208	2.38576	0
0.6833	-6.48194	0.51179	-1.4735	7.57182	0
0.6840	-9.53356	-1.32103	0.355673	6.04476	0
0.6847	-8.00775	0.813615	-3.60754	0.554139	0
0.6853	-6.48194	-0.713007	-4.83263	2.69032	0
0.6860	-6.7871	-1.62723	-1.77836	4.52194	0
0.6867	-6.48194	2.03404	0.0508104	1.46783	0
0.6873	-5.87161	3.56066	0.0508104	1.46783	0
0.6880	-5.26129	0.813615	2.19049	2.38576	0
0.6887	-4.65096	1.11981	4.93426	-0.66835	0
0.6893	-2.51483	2.95264	7.07394	-1.27748	0
0.6900	-1.59567	4.47488	8.59825	2.38576	0
0.6907	-3.43032	6.00151	8.90311	4.21738	0
0.6913	-2.81999	5.69968	9.8177	3.29945	0
0.6920	-1.2905	3.86686	13.7866	3.29945	0
0.6927	-1.90451	4.78108	17.7554	4.21738	0
0.6933	-1.59567	5.08728	18.0603	4.52194	0
0.6940	1.15079	4.17306	16.5303	4.82651	0
0.6947	3.28693	7.22193	20.804	7.57182	0
0.6953	5.1179	9.36095	29.3515	10.6259	0
0.6960	4.81274	4.78108	31.4855	10.0126	0
0.6967	1.15079	1.42601	29.3515	6.96269	0
0.6973	0.235306	3.56066	30.2661	4.82651	0
0.6980	3.59209	2.95264	31.1807	4.52194	0
0.6987	2.98176	-0.713007	30.8758	7.26725	0
0.6993	1.45595	1.42601	36.6738	8.48974	0
0.7000	3.28693	6.00151	40.6427	7.57182	0
0.7007	2.6766	5.69968	37.5884	9.708	0
0.7013	2.06628	4.78108	37.5884	11.5396	0
0.7020	5.72822	7.52813	42.167	7.57182	0
0.7027	6.64371	7.83433	43.0816	5.7402	0
0.7033	5.1179	7.22193	43.3864	9.40344	0
0.7040	8.77984	8.74855	45.831	9.708	0
0.7047	14.8831	7.52813	45.2213	8.48974	0
0.7053	16.1037	5.08728	44.6059	7.87638	0
0.7060	14.8831	8.44235	45.831	4.52194	0
0.7067	16.4089	11.1894	47.6602	4.21738	0
0.7073	18.8502	6.30771	52.2388	9.40344	0
0.7080	18.8502	2.34024	56.2076	8.48974	0
0.7087	16.7141	4.78108	52.2388	2.69032	0
0.7093	14.8831	7.52813	47.6602	3.60402	0
0.7100	16.7141	9.66278	51.0193	6.35356	0
0.7107	20.376	10.5814	54.3728	3.90858	0
0.7113	20.376	9.36095	52.5436	4.52194	0
0.7120	17.6295	8.44235	49.7942	7.26725	0
0.7127	18.545	10.5814	49.4893	4.52194	0
0.7133	21.2915	11.1894	51.629	2.99489	0
0.7140	19.1554	9.66278	53.1533	6.65812	0
0.7147	15.7986	8.44235	52.5436	6.04476	0
0.7153	15.4934	9.36095	52.5436	2.99489	0
0.7160	17.0192	9.36095	53.4582	5.7402	0
0.7167	16.7141	8.14053	53.1533	8.79431	0
0.7173	12.7469	6.92011	53.1533	5.7402	0
0.7180	9.69533	5.69968	51.3242	3.29945	0
0.7187	13.0521	4.78108	48.5748	5.43563	0
0.7193	14.8831	2.95264	52.5436	6.65812	0
0.7200	8.77984	0.813615	57.7319	5.43563	0
0.7207	2.06628	-1.62723	52.8485	3.90858	0
0.7213	1.15079	-2.54145	45.831	2.99489	0
0.7220	2.98176	-2.54145	45.831	2.99489	0
0.7227	2.98176	-2.54145	47.3553	3.90858	0
0.7233	1.15079	-3.15385	44.9164	2.99489	0
0.7240	1.15079	-3.15385	43.6913	1.46783	0
0.7247	3.28693	-2.23526	44.9164	2.08119	0
0.7253	3.89725	-1.93343	43.0816	2.38576	0
0.7260	6.03338	-1.62723	37.8933	0.554139	0
0.7267	10.916	0.205591	34.2349	0.249574	0
0.7273	10.916	1.73221	35.7592	2.99489	0
0.7280	5.72822	1.42601	38.503	2.08119	0
0.7287	2.98176	0.51179	39.4232	-0.66835	0
0.7293	3.89725	-0.100608	35.7592	0.554139	0
0.7300	5.42306	0.813615	29.0466	2.38576	0
0.7307	5.1179	3.25446	26.9069	2.38576	0
0.7313	1.76112	2.95264	33.0098	3.90858	0
0.7320	-0.68018	1.11981	35.7592	5.13107	0
0.7327	-0.375018	2.64644	29.3515	3.29945	0
0.7333	-3.12515	5.69968	24.7729	2.08119	0
0.7340	-4.65096	6.30771	25.6875	2.99489	0
0.7347	-0.985342	6.30771	25.0778	2.08119	0
0.7353	-0.68018	7.52813	22.9437	-0.0549909	0
0.7360	-3.43032	7.83433	23.8583	-0.66835	0
0.7367	-3.12515	9.36095	25.3826	-1.27748	0
0.7373	-3.12515	11.4956	26.6021	-1.27748	0
0.7380	-5.87161	12.108	26.6021	-0.972915	0
0.7387	-6.17677	12.108	24.7729	-1.58204	0
0.7393	-5.26129	13.0222	23.2486	-1.58204	0
0.7400	-5.56645	13.3284	22.9437	-0.363786	0
0.7407	-5.56645	12.108	21.1089	0.858703	0
0.7413	-7.70258	12.716	21.1089	-0.0549909	0
0.7420	-8.92323	15.1569	22.3284	-2.19117	0
0.7427	-7.09226	15.7693	21.1089	-3.1091	0
0.7433	-7.09226	12.716	22.9437	-2.80453	0
0.7440	-9.83872	9.66278	25.0778	-3.41366	0
0.7447	-9.83872	9.66278	19.2797	-5.24528	0
0.7453	-9.22839	10.5814	13.1768	-6.15898	0
0.7460	-9.22839	10.5814	14.3963	-6.15898	0
0.7467	-8.61807	10.2752	13.4817	-5.85441	0
0.7473	-8.61807	10.2752	10.1226	-4.63615	0
0.7480	-8.00775	10.2752	11.6469	-3.71823	0
0.7487	-5.87161	12.108	12.5671	-4.94072	0
0.7493	-3.12515	13.0222	10.1226	-5.24528	0
0.7500	-0.985342	13.0222	8.29339	-3.71823	0
0.7507	0.84563	14.855	7.3788	-3.71823	0
0.7513	1.45595	15.4631	5.23912	-3.71823	0
0.7520	0.235306	13.9364	3.71481	-2.80453	0
0.7527	-0.68018	14.5488	3.10508	-1.88661	0
0.7533	-0.0698564	15.7693	1.88563	-0.0549909	0
0.7540	2.98176	15.7693	0.971043	1.7724	0
0.7547	5.1179	16.6835	1.27591	0.858703	0
0.7553	3.89725	17.2959	4.62939	1.16327	0
0.7560	2.06628	15.7693	7.3788	2.08119	0
0.7567	2.06628	15.7693	3.40994	-1.27748	0
0.7573	3.59209	16.6835	-3.30268	-3.71823	0
0.7580	3.89725	13.9364	-3.30268	0.554139	0
0.7587	4.81274	12.4098	0.971043	5.7402	0
0.7593	7.25403	12.108	0.660535	5.7402	0
0.7600	6.03338	10.2752	-0.863777	4.82651	0
0.7607	2.6766	9.96898	0.971043	8.48974	0
0.7613	4.50757	10.2752	1.58077	8.48974	0
0.7620	7.55919	10.5814	0.355673	4.82651	0
0.7627	6.03338	11.4956	0.355673	5.7402	0
0.7633	6.64371	9.96898	0.355673	8.18095	0
0.7640	9.085	6.92011	0.0508104	5.43563	0
0.7647	6.94887	8.44235	1.58077	4.52194	0
0.7653	5.72822	8.44235	2.19049	9.40344	0
0.7660	6.03338	6.00151	0.0508104	10.6259	0
0.7667	2.37144	9.36095	1.58077	10.0126	0
0.7673	0.540468	11.1894	7.07394	12.4575	0
0.7680	0.84563	5.08728	7.98853	13.6758	0
0.7687	-3.73548	3.56066	4.32453	10.3171	0
0.7693	-8.00775	6.92011	2.80022	8.79431	0
0.7700	-7.70258	4.47488	4.01967	9.708	0
0.7707	-8.61807	-0.100608	4.62939	10.3171	0
0.7713	-10.1439	0.205591	4.62939	10.3171	0
0.7720	-8.61807	1.73221	6.46421	10.6259	0
0.7727	-9.53356	2.64644	8.29339	11.2351	0
0.7733	-12.5852	2.95264	7.98853	11.8442	0
0.7740	-11.6697	2.03404	8.29339	11.5396	0
0.7747	-10.1439	0.205591	11.0372	11.5396	0
0.7753	-13.5007	-2.23526	12.872	11.2351	0
0.7760	-15.942	-4.68048	12.2622	11.8442	0
0.7767	-14.7213	-5.2885	11.9574	13.3712	0
0.7773	-14.111	-5.2885	13.7866	12.7621	0
0.7780	-16.2471	-5.9009	13.7866	10.9305	0
0.7787	-18.9936	-6.20272	13.7866	13.0667	0
0.7793	-21.4349	-8.03555	15.9206	16.1166	0
0.7800	-24.1813	-10.7826	15.6157	13.9804	0
0.7807	-27.8433	-10.7826	10.7323	12.1487	0
0.7813	-30.8949	-10.1702	8.29339	13.6758	0
0.7820	-30.8949	-12.611	11.9574	12.1487	0
0.7827	-29.3691	-15.3581	14.7011	8.48974	0
0.7833	-30.8949	-15.9705	12.872	8.48974	0
0.7840	-31.2001	-15.3581	8.59825	8.48974	0
0.7847	-28.1484	-13.5296	5.54398	6.65812	0
0.7853	-27.8433	-12.003	6.46421	9.40344	0
0.7860	-29.0639	-13.5296	8.59825	12.1487	0
0.7867	-26.3175	-15.9705	7.98853	8.18095	0
0.7873	-24.4865	-17.1909	6.15371	6.65812	0
0.7880	-29.3691	-15.9705	4.62939	9.40344	0
0.7887	-33.9465	-12.611	3.10508	7.57182	0
0.7893	-33.6414	-11.6968	0.971043	5.7402	0
0.7900	-34.2517	-11.0888	-1.16864	6.65812	0
0.7907	-33.6414	-8.03555	-1.77836	7.57182	0
0.7913	-31.2001	-6.81512	0.971043	9.09887	0
0.7920	-32.7259	-10.1702	2.80022	10.3171	0
0.7927	-35.7775	-9.86837	-1.4735	6.04476	0
0.7933	-34.2517	-5.2885	-6.35695	2.99489	0
0.7940	-30.2846	-3.45568	-9.10071	4.21738	0
0.7947	-29.6742	-4.68048	-10.6307	3.90858	0
0.7953	-30.8949	-1.93343	-10.9355	3.29945	0
0.7960	-30.2846	2.34024	-10.0153	4.82651	0
0.7967	-28.1484	5.39348	-10.0153	3.90858	0
0.7973	-25.7071	6.92011	-11.8501	2.08119	0
0.7980	-24.4865	6.00151	-13.0696	1.46783	0
0.7987	-24.1813	5.39348	-13.0696	1.46783	0
0.7993	-24.4865	7.22193	-12.4598	2.38576	0
0.8000	-24.4865	7.22193	-14.5939	3.29945	0
0.8007	-23.2658	4.17306	-16.1238	1.16327	0
0.8013	-21.74	3.25446	-16.1238	-1.58204	0
0.8020	-19.9091	5.08728	-18.2579	-2.80453	0
0.8027	-17.1626	4.17306	-19.1725	-4.63615	0
0.8033	-14.4161	-0.100608	-13.6793	-4.32736	0
0.8040	-15.6368	-2.54145	-9.40557	-4.32736	0
0.8047	-18.0781	-2.54145	-13.6793	-6.15898	0
0.8053	-17.1626	-3.45568	-18.2579	-5.24528	0
0.8060	-15.3316	-5.5947	-18.2579	-5.24528	0
0.8067	-14.4161	-7.42315	-17.953	-8.90852	0
0.8073	-13.5007	-8.03555	-19.4773	-9.82221	0
0.8080	-15.3316	-7.42315	-20.6968	-8.90852	0
0.8087	-16.5523	-6.20272	-20.3919	-11.3493	0
0.8093	-15.3316	-4.9823	-20.6968	-13.4854	0
0.8100	-13.8058	-3.45568	-22.8365	-12.263	0
0.8107	-14.4161	-1.62723	-24.6656	-10.7359	0
0.8113	-15.6368	-1.32103	-25.5802	-11.9584	0
0.8120	-15.3316	0.51179	-27.1102	-13.1809	0
0.8127	-14.7213	3.86686	-28.6345	-13.4854	0
0.8133	-16.2471	4.47488	-28.0248	-13.4854	0
0.8140	-16.5523	3.86686	-26.4948	-13.4854	0
0.8147	-12.5852	6.00151	-25.5802	-12.8721	0
0.8153	-11.6697	7.22193	-23.4462	-10.7359	0
0.8160	-15.3316	4.78108	-22.2267	-10.4313	0
0.8167	-15.0265	4.47488	-24.3608	-13.4854	0
0.8173	-14.111	6.61391	-27.7199	-14.7037	0
0.8180	-18.9936	6.61391	-29.8539	-13.4854	0
0.8187	-20.8246	4.17306	-28.0248	-12.8721	0
0.8193	-17.7729	1.11981	-25.5802	-12.263	0
0.8200	-16.2471	-1.62723	-25.8851	-10.7359	0
0.8207	-15.6368	-3.15385	-25.8851	-10.4313	0
0.8213	-15.942	-4.9823	-23.4462	-11.6538	0
0.8220	-18.9936	-6.20272	-22.5316	-12.8721	0
0.8227	-18.9936	-4.37428	-22.5316	-12.5675	0
0.8233	-16.2471	-2.84765	-20.087	-11.3493	0
0.8240	-18.3833	-4.06808	-20.087	-11.6538	0
0.8247	-21.74	-1.93343	-22.8365	-11.6538	0
0.8253	-18.9936	2.03404	-22.2267	-7.99059	0
0.8260	-14.4161	2.03404	-19.4773	-8.90852	0
0.8267	-14.7213	3.56066	-18.5627	-11.6538	0
0.8273	-17.4678	7.52813	-15.5085	-9.82221	0
0.8280	-17.4678	7.83433	-13.0696	-10.1268	0
0.8287	-18.9936	6.61391	-15.819	-15.9262	0
0.8293	-23.2658	8.44235	-17.0384	-16.2308	0
0.8300	-22.9607	11.1894	-15.2036	-12.5675	0
0.8307	-18.3833	12.716	-16.7336	-13.79	0
0.8313	-18.6884	12.108	-17.6481	-13.4854	0
0.8320	-20.8246	11.1894	-14.5939	-11.3493	0
0.8327	-18.9936	10.8876	-15.819	-13.79	0
0.8333	-18.3833	9.36095	-20.087	-15.6216	0
0.8340	-20.8246	6.30771	-18.5627	-13.4854	0
0.8347	-20.8246	5.69968	-16.1238	-13.79	0
0.8353	-20.8246	6.30771	-16.7336	-15.3171	0
0.8360	-22.6555	2.95264	-15.819	-14.3991	0
0.8367	-22.6555	-2.23526	-14.8987	-14.3991	0
0.8373	-18.9936	-4.68048	-17.3433	-15.6216	0
0.8380	-15.942	-5.9009	-18.5627	-14.3991	0
0.8387	-15.6368	-7.12132	-15.5085	-11.3493	0
0.8393	-17.1626	-7.12132	-10.9355	-8.59972	0
0.8400	-15.3316	-7.12132	-11.5453	-8.59972	0
0.8407	-10.449	-9.25597	-16.4287	-12.263	0
0.8413	-7.70258	-10.7826	-20.087	-15.6216	0
0.8420	-10.7542	-9.56217	-18.2579	-16.2308	0
0.8427	-14.7213	-8.94977	-16.1238	-14.3991	0
0.8433	-14.111	-8.64357	-17.3433	-14.0946	0
0.8440	-10.449	-4.06808	-17.0384	-15.9262	0
0.8447	-8.00775	-0.100608	-13.9842	-14.3991	0
0.8453	-7.09226	-2.84765	-12.7647	-11.9584	0
0.8460	-6.7871	-5.2885	-14.289	-14.0946	0
0.8467	-6.17677	-4.06808	-14.289	-16.2308	0
0.8473	-4.95613	-4.37428	-12.155	-12.8721	0
0.8480	-3.12515	-4.68048	-10.9355	-11.9584	0
0.8487	-0.375018	-3.15385	-10.9355	-15.0083	0
0.8493	2.06628	-2.54145	-11.2404	-13.79	0
0.8500	3.89725	-1.01483	-12.155	-11.0447	0
0.8507	4.81274	0.205591	-10.9355	-11.9584	0
0.8513	5.72822	-1.01483	-6.96667	-13.4854	0
0.8520	7.25403	-0.713007	-6.66181	-13.79	0
0.8527	9.39017	2.34024	-11.2404	-13.4854	0
0.8533	9.39017	2.95264	-12.7647	-12.5675	0
0.8540	8.47468	3.25446	-11.5453	-13.79	0
0.8547	9.085	4.78108	-10.0153	-15.9262	0
0.8553	11.2211	4.17306	-8.18612	-14.3991	0
0.8560	13.9676	5.08728	-8.18612	-12.8721	0
0.8567	16.4089	9.36095	-8.79585	-12.263	0
0.8573	18.2399	10.2752	-6.66181	-12.263	0
0.8580	19.4605	6.92011	-5.44236	-13.4854	0
0.8587	20.9863	5.08728	-7.5764	-11.3493	0
0.8593	22.207	7.22193	-6.35695	-6.15898	0
0.8600	24.3431	10.2752	-1.16864	-7.0769	0
0.8607	27.0896	9.96898	0.355673	-9.51765	0
0.8613	28.9205	7.22193	-1.77836	-7.99059	0
0.8620	30.4463	7.52813	-4.21726	-7.99059	0
0.8627	32.5825	8.14053	-3.60754	-8.59972	0
0.8633	33.498	3.56066	2.19049	-4.32736	0
0.8640	32.8876	0.51179	5.54398	-4.63615	0
0.8647	32.8876	2.95264	0.660535	-9.51765	0
0.8653	35.0238	1.11981	-0.863777	-8.90852	0
0.8660	37.4651	-3.45568	4.01967	-7.0769	0
0.8667	38.0754	-4.37428	4.62939	-7.0769	0
0.8673	38.6857	-5.5947	2.80022	-5.24528	0
0.8680	40.5167	-7.72935	5.84884	-3.1091	0
0.8687	41.4322	-4.06808	8.29339	-4.32736	0
0.8693	40.5167	-0.713007	7.68366	-4.02279	0
0.8700	40.8219	-3.45568	7.07394	-2.49997	0
0.8707	41.7373	-4.68048	6.15371	-2.19117	0
0.8713	43.2631	-3.76188	8.29339	-0.363786	0
0.8720	46.0096	-4.06808	12.872	1.16327	0
0.8727	48.4509	-2.54145	11.9574	-0.0549909	0
0.8733	46.9251	-1.32103	10.1226	-1.27748	0
0.8740	46.9251	-3.15385	10.4274	-0.972915	0
0.8747	50.2819	-2.84765	9.20798	0.554139	0
0.8753	51.5025	-1.32103	10.7323	2.08119	0
0.8760	47.8406	-4.68048	14.0914	1.16327	0
0.8767	44.789	-7.12132	9.51284	-0.363786	0
0.8773	45.7044	-2.84765	3.71481	-0.66835	0
0.8780	46.9251	1.11981	6.46421	-2.19117	0
0.8787	46.0096	1.42601	7.68366	-0.972915	0
0.8793	46.0096	0.51179	3.40994	3.90858	0
0.8800	46.9251	-0.713007	3.40994	5.43563	0
0.8807	45.7044	-0.406808	6.15371	4.21738	0
0.8813	46.0096	2.34024	4.32453	6.04476	0
0.8820	48.7561	4.47488	1.88563	6.96269	0
0.8827	48.7561	4.17306	2.80022	6.35356	0
0.8833	46.9251	3.86686	1.58077	5.43563	0
0.8840	48.1457	7.22193	-1.16864	2.08119	0
0.8847	48.1457	10.2752	-0.863777	1.7724	0
0.8853	45.7044	6.92011	0.660535	6.65812	0
0.8860	46.9251	3.25446	-1.77836	6.35356	0
0.8867	49.6716	5.08728	-2.69295	3.29945	0
0.8873	49.0612	5.69968	0.971043	9.09887	0
0.8880	46.9251	2.64644	1.88563	12.1487	0
0.8887	45.0941	3.86686	-4.21726	4.82651	0
0.8893	43.5683	7.52813	-7.88126	2.38576	0
0.8900	42.958	7.22193	-6.35695	8.48974	0
0.8907	44.1786	8.14053	-6.05208	8.48974	0
0.8913	44.789	11.1894	-6.05208	5.7402	0
0.8920	42.3477	10.2752	-6.05208	6.65812	0
0.8927	40.5167	7.22193	-6.96667	7.57182	0
0.8933	42.6528	5.69968	-6.35695	6.35356	0
0.8940	43.5683	2.95264	-4.21726	6.35356	0
0.8947	41.4322	0.813615	-5.44236	6.35356	0
0.8953	40.8219	1.11981	-7.27153	6.04476	0
0.8960	41.127	2.64644	-4.21726	7.57182	0
0.8967	40.5167	3.56066	-0.558915	7.57182	0
0.8973	41.4322	3.86686	-0.863777	5.13107	0
0.8980	41.127	2.64644	-3.60754	6.65812	0
0.8987	38.6857	1.73221	-3.60754	10.9305	0
0.8993	38.0754	2.03404	0.971043	12.4575	0
0.9000	37.7702	0.205591	6.15371	11.5396	0
0.9007	35.3289	-3.45568	4.93426	10.3171	0
0.9013	34.4135	-4.68048	2.19049	8.48974	0
0.9020	32.5825	-4.06808	4.32453	6.65812	0
0.9027	28.6154	-4.68048	7.98853	4.82651	0
0.9033	27.3947	-6.20272	6.76908	3.90858	0
0.9040	28.3102	-6.20272	5.84884	4.52194	0
0.9047	26.7844	-5.5947	10.4274	6.04476	0
0.9053	24.9534	-7.12132	14.7011	5.43563	0
0.9060	24.0379	-8.94977	13.4817	2.08119	0
0.9067	24.0379	-7.12132	12.872	1.46783	0
0.9073	24.6483	-3.45568	14.3963	4.82651	0
0.9080	24.0379	-1.62723	12.872	5.7402	0
0.9087	21.2915	0.205591	12.5671	2.08119	0
0.9093	20.0708	0.205591	15.9206	0.249574	0
0.9100	19.7657	0.813615	15.9206	-0.363786	0
0.9107	18.545	4.17306	13.4817	-0.66835	0
0.9113	16.4089	4.47488	15.6157	2.08119	0
0.9120	15.7986	1.11981	16.5303	4.52194	0
0.9127	15.7986	1.73221	12.872	1.16327	0
0.9133	14.8831	2.03404	11.6469	-2.80453	0
0.9140	12.1366	-1.32103	12.2622	-1.58204	0
0.9147	9.69533	-2.23526	9.20798	-1.27748	0
0.9153	10.0005	-0.406808	7.68366	-2.49997	0
0.9160	10.3057	-1.62723	8.90311	-0.972915	0
0.9167	7.55919	-2.84765	6.76908	-0.66835	0
0.9173	4.81274	-4.37428	4.62939	-4.32736	0
0.9180	5.72822	-8.03555	6.46421	-5.54985	0
0.9187	6.94887	-8.34175	8.29339	-3.41366	0
0.9193	6.03338	-5.5947	8.29339	-2.49997	0
0.9200	5.42306	-6.81512	8.29339	-3.41366	0
0.9207	4.20241	-7.42315	9.20798	-4.94072	0
0.9213	1.76112	-2.84765	11.0372	-5.54985	0
0.9220	1.15079	0.205591	10.1226	-5.24528	0
0.9227	1.45595	-0.406808	9.20798	-4.94072	0
0.9233	0.84563	0.205591	12.5671	-3.71823	0
0.9240	1.76112	0.205591	13.4817	-4.32736	0
0.9247	2.98176	-0.713007	6.46421	-7.38146	0
0.9253	1.15079	1.11981	2.19049	-7.99059	0
0.9260	0.235306	4.17306	5.54398	-5.54985	0
0.9267	1.15079	3.25446	7.98853	-5.24528	0
0.9273	0.84563	1.73221	6.46421	-6.15898	0
0.9280	0.235306	3.86686	5.54398	-5.85441	0
0.9287	0.235306	6.61391	4.93426	-5.85441	0
0.9293	-0.0698564	4.78108	6.76908	-6.15898	0
0.9300	-1.2905	0.51179	9.20798	-6.15898	0
0.9307	-2.51483	-1.62723	6.46421	-7.38146	0
0.9313	-3.12515	-1.32103	0.971043	-7.0769	0
0.9320	-2.51483	-2.23526	0.0508104	-5.85441	0
0.9327	-0.68018	-4.37428	2.19049	-5.24528	0
0.9333	-0.985342	-6.50892	3.40994	-2.80453	0
0.9340	-2.51483	-6.50892	2.80022	-1.27748	0
0.9347	-1.59567	-4.9823	3.10508	-3.41366	0
0.9353	-0.985342	-5.5947	5.54398	-3.41366	0
0.9360	-3.73548	-7.42315	6.46421	-0.66835	0
0.9367	-4.95613	-6.20272	3.10508	-0.363786	0
0.9373	-3.43032	-2.84765	-0.558915	-3.1091	0
0.9380	-4.3458	-1.93343	-0.558915	-4.02279	0
0.9387	-6.17677	-4.06808	0.0508104	-3.71823	0
0.9393	-4.95613	-4.37428	0.660535	-4.02279	0
0.9400	-3.43032	-4.06808	0.971043	-3.1091	0
0.9407	-4.3458	-6.50892	1.58077	-0.66835	0
0.9413	-6.17677	-8.03555	3.10508	-0.972915	0
0.9420	-7.09226	-4.37428	3.71481	-3.41366	0
0.9427	-8.00775	-2.54145	2.49536	-2.49997	0
0.9433	-8.92323	-2.54145	4.01967	-0.363786	0
0.9440	-9.53356	-0.406808	7.3788	-2.49997	0
0.9447	-8.92323	0.205591	7.98853	-4.02279	0
0.9453	-8.00775	-2.54145	6.15371	-1.88661	0
0.9460	-6.48194	-2.84765	4.62939	-0.66835	0
0.9467	-4.65096	-1.62723	6.46421	0.249574	0
0.9473	-6.17677	-4.06808	13.1768	1.7724	0
0.9480	-9.53356	-7.12132	14.3963	0.554139	0
0.9487	-9.22839	-5.9009	7.3788	-3.71823	0
0.9493	-7.09226	-2.54145	5.54398	-5.24528	0
0.9500	-7.39742	-1.62723	9.8177	-2.49997	0
0.9507	-9.53356	-3.45568	9.20798	-1.58204	0
0.9513	-10.7542	-1.62723	8.90311	-2.49997	0
0.9520	-10.449	2.34024	12.2622	-1.58204	0
0.9527	-8.92323	1.11981	12.872	-0.363786	0
0.9533	-8.92323	-1.62723	10.7323	0.249574	0
0.9540	-8.00775	1.73221	11.6469	1.46783	0
0.9547	-4.95613	5.39348	14.0914	0.554139	0
0.9553	-5.26129	6.00151	15.006	-1.27748	0
0.9560	-7.70258	9.66278	13.7866	1.16327	0
0.9567	-4.3458	12.716	12.872	3.60402	0
0.9573	-1.2905	10.2752	13.4817	-0.0549909	0
0.9580	-4.3458	10.8876	13.7866	-1.58204	0
0.9587	-6.17677	14.855	13.4817	2.38576	0
0.9593	-4.95613	14.2426	18.3651	4.82651	0
0.9600	-4.3458	10.8876	23.2486	2.99489	0
0.9607	-2.51483	11.1894	18.67	-0.0549909	0
0.9613	-0.68018	14.2426	13.7866	-2.49997	0
0.9620	-2.51483	17.9039	15.006	-3.1091	0
0.9627	-4.3458	18.8181	15.9206	-2.19117	0
0.9633	-4.65096	17.2959	15.6157	-1.88661	0
0.9640	-4.65096	16.6835	17.14	-1.58204	0
0.9647	-1.90451	15.7693	16.5303	-1.27748	0
0.9653	-0.375018	13.0222	14.7011	-3.41366	0
0.9660	-3.12515	13.9364	16.5303	-4.32736	0
0.9667	-4.65096	13.9364	16.8352	-1.58204	0
0.9673	-2.51483	8.44235	16.5303	-1.88661	0
0.9680	-0.68018	7.52813	19.8895	-5.24528	0
0.9687	1.15079	11.1894	22.3284	-4.32736	0
0.9693	0.84563	10.2752	18.3651	-2.19117	0
0.9700	-0.68018	9.05475	11.9574	-4.32736	0
0.9707	2.6766	10.5814	11.0372	-5.85441	0
0.9713	4.50757	7.52813	15.9206	-2.80453	0
0.9720	0.235306	2.03404	20.1943	-1.58204	0
0.9727	-0.68018	2.95264	14.7011	-3.41366	0
0.9733	2.06628	4.47488	8.29339	-5.54985	0
0.9740	0.84563	2.95264	9.20798	-5.54985	0
0.9747	0.84563	3.25446	10.4274	-1.88661	0
0.9753	3.89725	2.95264	8.29339	0.554139	0
0.9760	2.06628	0.51179	9.51284	-2.49997	0
0.9767	-0.375018	-1.01483	11.9574	-3.41366	0
0.9773	1.15079	-1.93343	9.20798	0.249574	0
0.9780	0.235306	-2.54145	6.76908	1.46783	0
0.9787	-2.51483	-0.713007	8.59825	0.858703	0
0.9793	-0.985342	-0.100608	8.90311	2.99489	0
0.9800	-0.375018	-0.100608	8.59825	3.90858	0
0.9807	-2.20967	1.42601	10.1226	3.60402	0
0.9813	-1.59567	3.56066	6.76908	2.99489	0
0.9820	-0.68018	5.69968	0.0508104	0.858703	0
0.9827	-1.2905	7.83433	0.355673	0.858703	0
0.9833	-0.68018	7.52813	5.23912	5.7402	0
0.9840	-0.0698564	6.30771	5.54398	7.87638	0
0.9847	-2.20967	7.83433	2.49536	3.29945	0
0.9853	-3.12515	8.44235	0.0508104	0.249574	0
0.9860	-1.59567	6.30771	-3.30268	0.858703	0
0.9867	1.76112	4.47488	-3.60754	0.554139	0
0.9873	2.06628	3.56066	-1.77836	2.08119	0
0.9880	-2.81999	3.25446	-5.44236	4.52194	0
0.9887	-5.56645	3.56066	-10.6307	4.52194	0
0.9893	-2.51483	2.34024	-10.0153	3.29945	0
0.9900	-2.20967	2.64644	-10.3258	2.69032	0
0.9907	-5.87161	4.78108	-13.3744	2.08119	0
0.9913	-4.95613	2.64644	-13.3744	2.38576	0
0.9920	-2.20967	-0.406808	-13.6793	2.08119	0
0.9927	-5.26129	1.73221	-18.5627	0.249574	0
0.9933	-8.31291	0.205591	-20.6968	2.08119	0
0.9940	-6.17677	-4.37428	-18.8676	4.21738	0
0.9947	-4.04064	0.205591	-17.953	2.69032	0
0.9953	-6.48194	4.47488	-17.0384	3.90858	0
0.9960	-8.31291	-0.713007	-16.7336	7.57182	0
0.9967	-5.87161	-1.62723	-21.0016	3.90858	0
0.9973	-4.04064	2.95264	-24.9705	-1.58204	0
0.9980	-6.17677	-1.62723	-23.751	0.554139	0
0.9987	-8.92323	-5.5947	-21.617	4.82651	0
0.9993	-10.1439	-0.713007	-21.9219	4.82651	0
1.0000	-9.83872	0.205591	-21.0016	3.90858	0
1.0007	-6.7871	-3.45568	-17.0384	3.90858	0
1.0013	-4.3458	-2.54145	-16.1238	4.52194	0
1.0020	-5.26129	-1.62723	-18.8676	4.52194	0
1.0027	-7.09226	-1.62723	-18.2579	4.82651	0
1.0033	-8.00775	0.813615	-16.4287	6.04476	0
1.0040	-9.53356	2.95264	-19.1725	5.7402	0
1.0047	-8.31291	3.86686	-17.6481	3.90858	0
1.0053	-4.3458	4.47488	-11.5453	3.29945	0
1.0060	-3.43032	2.95264	-12.7647	2.38576	0
1.0067	-4.3458	2.03404	-14.5939	2.69032	0
1.0073	-3.73548	4.17306	-5.44236	5.43563	0
1.0080	-5.26129	4.78108	-0.558915	4.21738	0
1.0087	-7.09226	4.78108	-8.49098	-0.0549909	0
1.0093	-5.26129	7.22193	-13.0696	0.249574	0
1.0100	-4.3458	7.52813	-10.6307	1.7724	0
1.0107	-4.3458	5.08728	-9.10071	-1.27748	0
1.0113	-2.81999	5.69968	-9.10071	-3.1091	0
1.0120	-4.3458	7.52813	-6.96667	-1.27748	0
1.0127	-6.48194	5.69968	-4.52213	0.249574	0
1.0133	-4.95613	3.86686	-5.1375	0.249574	0
1.0140	-4.04064	4.78108	-7.88126	0.249574	0
1.0147	-4.04064	3.56066	-8.18612	-0.66835	0
1.0153	-1.59567	1.42601	-4.52213	-0.0549909	0
1.0160	-1.59567	5.69968	-2.08323	1.46783	0
1.0167	-4.04064	9.66278	-1.16864	1.46783	0
1.0173	-2.81999	9.05475	0.0508104	-0.66835	0
1.0180	-0.68018	10.5814	0.0508104	-1.58204	0
1.0187	-1.2905	14.855	0.355673	-0.0549909	0
1.0193	-2.51483	14.2426	4.93426	1.46783	0
1.0200	-3.43032	12.108	7.68366	1.16327	0
1.0207	-4.3458	12.716	3.71481	-0.66835	0
1.0213	-3.12515	12.716	-0.558915	-3.1091	0
1.0220	-1.2905	9.66278	-0.863777	-3.71823	0
1.0227	-1.2905	7.52813	0.971043	-2.49997	0
1.0233	-2.20967	7.83433	2.80022	-4.02279	0
1.0240	-2.81999	10.2752	4.62939	-5.54985	0
1.0247	-2.81999	12.4098	4.93426	-4.32736	0
1.0253	-3.43032	13.0222	5.54398	-5.24528	0
1.0260	-4.04064	13.9364	7.68366	-7.99059	0
1.0267	-4.3458	14.5488	8.90311	-6.77234	0
1.0273	-5.26129	12.4098	8.29339	-4.94072	0
1.0280	-4.95613	9.66278	7.98853	-7.0769	0
1.0287	-4.65096	8.44235	9.20798	-8.90852	0
1.0293	-6.48194	6.92011	10.1226	-8.59972	0
1.0300	-6.7871	7.52813	9.20798	-7.0769	0
1.0307	-5.26129	11.8018	9.20798	-4.63615	0
1.0313	-6.48194	9.66278	14.7011	-1.58204	0
1.0320	-7.09226	0.51179	21.4138	-1.58204	0
1.0327	-4.65096	-3.15385	18.67	-4.94072	0
1.0333	-4.3458	-1.32103	11.9574	-6.46354	0
1.0340	-4.3458	-3.45568	12.5671	-4.32736	0
1.0347	-2.81999	-6.20272	15.6157	-2.49997	0
1.0353	-3.73548	-3.76188	14.7011	-3.41366	0
1.0360	-3.43032	-1.62723	13.7866	-3.71823	0
1.0367	-0.985342	-2.23526	15.6157	-3.1091	0
1.0373	-2.51483	-2.23526	14.7011	-4.02279	0
1.0380	-3.43032	-2.54145	12.872	-3.1091	0
1.0387	-0.68018	-3.45568	12.872	-1.58204	0
1.0393	-0.985342	-2.84765	14.0914	-3.41366	0
1.0400	-1.59567	-0.406808	15.9206	-3.41366	0
1.0407	1.45595	0.51179	16.5303	-0.972915	0
1.0413	1.45595	-1.93343	11.342	-5.24528	0
1.0420	0.235306	-0.713007	4.62939	-8.29516	0
1.0427	2.98176	5.69968	5.54398	-3.1091	0
1.0433	2.98176	7.52813	8.29339	-0.972915	0
1.0440	0.235306	3.86686	5.23912	-6.77234	0
1.0447	-0.375018	4.17306	1.88563	-7.99059	0
1.0453	-1.59567	6.30771	1.88563	-4.32736	0
1.0460	-0.985342	8.14053	0.0508104	-5.85441	0
1.0467	2.06628	13.0222	-2.08323	-8.90852	0
1.0473	1.15079	16.6835	-0.863777	-7.99059	0
1.0480	-1.59567	17.9039	-2.99781	-7.0769	0
1.0487	-0.0698564	20.651	-9.10071	-9.21308	0
1.0493	-0.68018	22.4838	-11.5453	-10.1268	0
1.0500	-4.3458	21.5652	-8.49098	-9.21308	0
1.0507	-3.43032	24.3122	-6.35695	-11.6538	0
1.0513	-0.68018	26.4513	-8.79585	-14.3991	0
1.0520	-0.985342	24.3122	-12.7647	-11.6538	0
1.0527	-1.59567	24.9246	-13.3744	-8.59972	0
1.0533	0.540468	23.0918	-10.9355	-9.51765	0
1.0540	1.15079	14.855	-13.3744	-9.21308	0
1.0547	-0.0698564	9.96898	-18.2579	-8.29516	0
1.0553	0.235306	8.74855	-12.4598	-7.99059	0
1.0560	2.37144	3.56066	-6.35695	-6.15898	0
1.0567	2.98176	-0.713007	-14.8987	-6.15898	0
1.0573	-0.68018	1.11981	-22.8365	-8.90852	0
1.0580	-5.56645	0.813615	-19.1725	-6.77234	0
1.0587	-6.48194	-0.713007	-18.8676	-4.02279	0
1.0593	-4.65096	-0.100608	-23.4462	-6.15898	0
1.0600	-4.3458	-1.62723	-22.2267	-6.15898	0
1.0607	-3.73548	-7.42315	-21.3121	-2.49997	0
1.0613	-1.59567	-10.7826	-24.3608	-3.71823	0
1.0620	-2.20967	-10.1702	-24.6656	-6.15898	0
1.0627	-3.43032	-11.3906	-22.8365	-4.63615	0
1.0633	-2.51483	-14.1377	-23.4462	-3.1091	0
1.0640	-2.81999	-12.9172	-24.6656	-3.71823	0
1.0647	-4.65096	-12.611	-23.751	-2.80453	0
1.0653	-3.43032	-15.9705	-22.8365	-0.363786	0
1.0660	-1.2905	-14.4439	-24.3608	0.249574	0
1.0667	-2.51483	-9.86837	-25.5802	0.249574	0
1.0673	-4.3458	-12.9172	-23.751	2.69032	0
1.0680	-3.73548	-18.1051	-24.9705	4.82651	0
1.0687	-3.43032	-16.2767	-31.3783	2.99489	0
1.0693	-3.43032	-14.4439	-32.9082	2.69032	0
1.0700	-4.04064	-14.4439	-29.5491	4.82651	0
1.0707	-6.48194	-9.86837	-30.4637	5.7402	0
1.0713	-8.00775	-6.50892	-32.6033	7.87638	0
1.0720	-7.09226	-8.64357	-30.7685	11.5396	0
1.0727	-8.00775	-7.12132	-29.8539	10.3171	0
1.0733	-9.22839	-2.84765	-30.1588	7.87638	0
1.0740	-5.26129	-2.54145	-30.4637	10.6259	0
1.0747	-3.73548	-3.15385	-32.6033	12.1487	0
1.0753	-7.09226	-2.84765	-32.2985	10.9305	0
1.0760	-6.17677	-2.84765	-28.9394	11.2351	0
1.0767	-2.81999	-0.713007	-27.415	13.0667	0
1.0773	-5.26129	0.205591	-26.4948	13.9804	0
1.0780	-6.17677	-1.62723	-25.5802	13.6758	0
1.0787	-4.65096	-0.100608	-25.8851	15.2029	0
1.0793	-6.7871	1.73221	-21.617	18.8661	0
1.0800	-7.09226	-0.713007	-16.7336	19.4752	0
1.0807	-4.3458	-1.01483	-21.617	14.8983	0
1.0813	-5.26129	3.25446	-27.1102	13.0667	0
1.0820	-8.31291	3.56066	-23.751	16.1166	0
1.0827	-7.39742	1.11981	-21.617	17.9482	0
1.0833	-5.87161	1.73221	-22.2267	17.6436	0
1.0840	-5.26129	1.11981	-19.1725	18.2527	0
1.0847	-4.3458	-1.62723	-17.0384	18.2527	0
1.0853	-5.26129	-4.9823	-18.2579	17.6436	0
1.0860	-5.56645	-7.42315	-16.4287	17.6436	0
1.0867	-4.95613	-8.94977	-12.7647	19.7798	0
1.0873	-5.26129	-9.25597	-11.2404	19.4752	0
1.0880	-4.3458	-11.0888	-9.40557	16.4211	0
1.0887	-2.51483	-12.611	-9.10071	15.812	0
1.0893	-3.43032	-14.1377	-10.0153	17.6436	0
1.0900	-2.51483	-16.5785	-7.88126	15.5074	0
1.0907	0.540468	-14.4439	-3.9124	14.2849	0
1.0913	-0.375018	-11.6968	-0.558915	18.2527	0
1.0920	-2.81999	-14.7501	0.971043	18.8661	0
1.0927	-0.985342	-15.9705	0.355673	14.2849	0
1.0933	-0.0698564	-10.4764	0.0508104	13.9804	0
1.0940	-2.81999	-7.72935	1.27591	16.7299	0
1.0947	-3.43032	-6.81512	2.80022	16.7299	0
1.0953	-1.90451	-4.37428	5.23912	17.339	0
1.0960	-2.20967	-4.68048	8.59825	18.5573	0
1.0967	-2.51483	-7.12132	10.1226	18.5573	0
1.0973	-2.51483	-7.12132	9.51284	18.2527	0
1.0980	-3.43032	-7.12132	10.1226	17.339	0
1.0987	-3.43032	-9.86837	10.1226	15.2029	0
1.0993	-1.2905	-14.1377	13.1768	14.2849	0
1.1000	-0.68018	-15.6643	20.804	13.6758	0
1.1007	-1.2905	-14.1377	23.2486	12.4575	0
1.1013	0.235306	-15.3581	17.7554	12.7621	0
1.1020	0.235306	-18.1051	15.006	12.4575	0
1.1027	-1.2905	-17.1909	18.0603	11.2351	0
1.1033	-1.2905	-19.938	21.1089	10.9305	0
1.1040	-1.90451	-26.3463	21.1089	10.0126	0
1.1047	-3.73548	-27.2605	18.3651	6.65812	0
1.1053	-2.51483	-26.3463	16.5303	3.90858	0
1.1060	1.15079	-30.3137	18.67	2.99489	0
1.1067	1.45595	-33.6688	20.1943	3.60402	0
1.1073	0.235306	-36.1096	17.4506	4.21738	0
1.1080	0.235306	-37.9425	16.5303	2.38576	0
1.1087	-0.68018	-38.2487	18.3651	-0.66835	0
1.1093	-0.985342	-39.1629	17.4506	-0.363786	0
1.1100	1.76112	-40.6895	14.0914	0.858703	0
1.1107	2.98176	-40.0771	13.4817	-0.66835	0
1.1113	0.235306	-43.4366	15.6157	0.554139	0
1.1120	-0.0698564	-47.404	19.2797	3.90858	0
1.1127	2.37144	-44.657	20.1943	3.29945	0
1.1133	1.15079	-43.1304	16.5303	1.16327	0
1.1140	-0.0698564	-44.3508	12.5671	-0.0549909	0
1.1147	2.6766	-37.3301	13.7866	-1.58204	0
1.1153	3.28693	-32.7546	18.0603	-0.66835	0
1.1160	1.45595	-37.3301	17.7554	1.46783	0
1.1167	0.540468	-36.1096	11.9574	-1.27748	0
1.1173	-0.985342	-28.4809	7.68366	-3.41366	0
1.1180	-2.20967	-28.4809	7.68366	-1.27748	0
1.1187	-1.2905	-29.0933	7.98853	-0.363786	0
1.1193	-1.59567	-24.5134	8.29339	-1.88661	0
1.1200	-1.90451	-24.5134	9.20798	-1.88661	0
1.1207	-0.0698564	-27.5667	9.8177	-2.19117	0
1.1213	-0.68018	-27.2605	10.1226	-3.41366	0
1.1220	-2.20967	-27.2605	9.51284	-1.88661	0
1.1227	-0.68018	-30.0075	7.68366	0.858703	0
1.1233	-0.68018	-30.0075	4.32453	-0.972915	0
1.1240	-2.81999	-25.432	2.80022	-3.41366	0
1.1247	-2.51483	-21.7664	5.54398	-0.66835	0
1.1253	0.235306	-21.1584	6.46421	2.69032	0
1.1260	0.540468	-20.2442	2.19049	2.08119	0
1.1267	0.84563	-16.5785	0.971043	1.7724	0
1.1273	2.06628	-15.3581	5.54398	4.52194	0
1.1280	0.235306	-16.2767	7.68366	4.82651	0
1.1287	-4.3458	-11.0888	3.71481	1.7724	0
1.1293	-5.87161	-5.2885	-0.558915	1.16327	0
1.1300	-4.3458	-6.81512	-2.08323	2.99489	0
1.1307	-3.12515	-7.42315	-0.254052	3.90858	0
1.1313	-4.3458	-4.37428	2.19049	4.21738	0
1.1320	-5.56645	-5.9009	-0.254052	6.35356	0
1.1327	-4.95613	-6.81512	-2.69295	7.26725	0
1.1333	-3.43032	-2.54145	0.0508104	5.7402	0
1.1340	-2.20967	-4.06808	2.19049	4.82651	0
1.1347	-2.81999	-7.12132	0.971043	5.13107	0
1.1353	-3.43032	-1.01483	0.660535	5.43563	0
1.1360	-3.12515	2.03404	-0.863777	5.13107	0
1.1367	-4.3458	-0.713007	-2.69295	4.82651	0
1.1373	-5.26129	4.17306	-1.4735	3.60402	0
1.1380	-2.81999	12.108	-3.60754	3.29945	0
1.1387	0.235306	13.0222	-6.66181	4.82651	0
1.1393	-1.59567	12.716	-1.77836	6.04476	0
1.1400	-4.04064	12.108	1.88563	5.7402	0
1.1407	-3.12515	11.1894	-2.69295	3.29945	0
1.1413	-1.59567	14.2426	-6.05208	0.249574	0
1.1420	-2.51483	20.0429	-3.60754	-1.27748	0
1.1427	-1.59567	21.8714	-2.08323	-0.972915	0
1.1433	1.15079	22.1776	-0.863777	-1.58204	0
1.1440	1.45595	22.7856	-1.77836	-3.41366	0
1.1447	0.540468	24.006	-3.9124	-4.32736	0
1.1453	2.06628	26.4513	-2.38809	-2.80453	0
1.1460	2.6766	27.0593	0.355673	-1.27748	0
1.1467	2.6766	26.4513	-0.863777	-1.27748	0
1.1473	4.20241	30.1125	0.355673	-3.41366	0
1.1480	3.89725	35.6066	3.71481	-6.15898	0
1.1487	2.06628	36.5208	3.10508	-6.15898	0
1.1493	3.89725	36.827	0.660535	-4.94072	0
1.1500	6.03338	39.8759	-1.4735	-5.24528	0
1.1507	6.33855	41.4025	-1.16864	-5.24528	0
1.1513	8.77984	38.6555	4.62939	-2.80453	0
1.1520	8.47468	36.827	9.20798	-4.63615	0
1.1527	3.59209	38.0475	6.46421	-8.59972	0
1.1533	2.98176	37.7413	2.80022	-9.21308	0
1.1540	5.72822	36.5208	3.40994	-8.90852	0
1.1547	6.03338	35.6066	3.10508	-9.51765	0
1.1553	5.72822	34.688	4.01967	-8.59972	0
1.1560	5.72822	35.3004	6.15371	-8.29516	0
1.1567	6.64371	37.7413	6.46421	-9.21308	0
1.1573	8.77984	37.1289	7.3788	-8.29516	0
1.1580	9.69533	34.688	9.8177	-7.38146	0
1.1587	6.64371	37.4351	11.342	-7.38146	0
1.1593	5.42306	40.1821	12.5671	-7.0769	0
1.1600	6.03338	38.0475	14.7011	-7.0769	0
1.1607	5.42306	37.7413	15.6157	-7.68603	0
1.1613	5.1179	43.5415	14.3963	-7.68603	0
1.1620	5.72822	49.6437	11.0372	-9.21308	0
1.1627	6.03338	52.0845	11.6469	-9.82221	0
1.1633	8.77984	50.5579	18.3651	-7.0769	0
1.1640	9.085	49.3375	20.4992	-6.15898	0
1.1647	4.50757	52.0845	12.872	-9.21308	0
1.1653	4.81274	54.8316	9.51284	-10.4313	0
1.1660	11.2211	56.052	14.0914	-7.99059	0
1.1667	13.6624	56.052	15.9206	-6.77234	0
1.1673	11.5263	52.3907	14.7011	-8.29516	0
1.1680	8.47468	49.6437	16.5303	-10.1268	0
1.1687	5.1179	52.3907	18.9749	-9.82221	0
1.1693	3.89725	52.3907	19.2797	-8.59972	0
1.1700	5.42306	47.2028	17.4506	-8.29516	0
1.1707	5.72822	43.2353	13.7866	-9.82221	0
1.1713	4.50757	38.0475	12.5671	-10.1268	0
1.1720	4.50757	30.4187	13.7866	-7.68603	0
1.1727	4.81274	25.5327	12.872	-5.24528	0
1.1733	4.81274	20.651	12.872	-5.85441	0
1.1740	5.72822	14.855	15.6157	-6.15898	0
1.1747	5.72822	12.4098	16.5303	-4.32736	0
1.1753	3.28693	10.2752	18.0603	-3.41366	0
1.1760	2.98176	3.86686	19.8895	-2.49997	0
1.1767	4.81274	2.34024	17.7554	-2.80453	0
1.1773	5.72822	7.22193	15.6157	-4.63615	0
1.1780	3.89725	8.44235	17.4506	-4.94072	0
1.1787	3.28693	7.22193	18.9749	-3.71823	0
1.1793	4.50757	8.74855	19.8895	-4.63615	0
1.1800	7.25403	9.66278	22.0235	-4.63615	0
1.1807	9.085	9.66278	22.9437	-2.80453	0
1.1813	8.77984	12.108	22.9437	-3.71823	0
1.1820	8.16952	13.6302	24.1632	-4.02279	0
1.1827	8.77984	13.0222	24.468	-1.27748	0
1.1833	8.47468	15.1569	23.8583	-1.58204	0
1.1840	6.64371	16.6835	25.0778	-3.1091	0
1.1847	5.72822	14.2426	27.5167	-0.972915	0
1.1853	5.72822	15.1569	30.2661	0.249574	0
1.1860	6.03338	19.4305	30.5709	-2.19117	0
1.1867	7.55919	17.5977	31.1807	-2.49997	0
1.1873	6.94887	14.2426	36.369	-0.0549909	0
1.1880	3.89725	15.1569	38.503	-0.363786	0
1.1887	3.59209	13.6302	32.0952	-3.41366	0
1.1893	2.37144	10.8876	28.1264	-3.41366	0
1.1900	-0.68018	12.716	31.1807	-2.49997	0
1.1907	-0.68018	12.108	33.6196	-4.02279	0
1.1913	0.84563	7.52813	33.0098	-4.63615	0
1.1920	-0.68018	7.22193	32.705	-2.49997	0
1.1927	-0.68018	9.36095	31.7904	-2.49997	0
1.1933	0.235306	7.52813	30.8758	-4.32736	0
1.1940	-1.2905	5.69968	31.1807	-1.58204	0
1.1947	-1.59567	6.92011	30.2661	0.858703	0
1.1953	0.84563	5.69968	26.9069	-2.80453	0
1.1960	1.76112	2.34024	23.5534	-2.80453	0
1.1967	2.37144	2.95264	21.4138	1.16327	0
1.1973	2.98176	5.39348	19.8895	-1.27748	0
1.1980	1.76112	4.47488	18.67	-3.71823	0
1.1987	1.15079	2.03404	19.8895	0.249574	0
1.1993	2.98176	-0.406808	22.3284	1.7724	0
1.2000	2.98176	-5.9009	22.9437	-1.58204	0
1.2007	2.06628	-11.6968	18.0603	-3.71823	0
1.2013	1.45595	-12.611	11.0372	-3.41366	0
1.2020	1.76112	-11.0888	8.90311	-4.63615	0
1.2027	3.59209	-12.9172	8.29339	-5.85441	0
1.2033	4.81274	-12.9172	4.93426	-7.0769	0
1.2040	3.89725	-11.0888	2.80022	-7.99059	0
1.2047	2.06628	-14.4439	2.49536	-7.99059	0
1.2053	1.45595	-18.1051	-0.558915	-6.15898	0
1.2060	2.98176	-16.2767	-4.21726	-4.94072	0
1.2067	2.37144	-14.4439	-4.83263	-4.94072	0
1.2073	-1.2905	-13.2234	-8.79585	-4.63615	0
1.2080	-2.20967	-8.94977	-13.6793	-6.15898	0
1.2087	-0.375018	-6.81512	-14.289	-9.51765	0
1.2093	-0.985342	-8.94977	-14.8987	-8.90852	0
1.2100	-1.90451	-7.72935	-17.3433	-4.63615	0
1.2107	-0.68018	-2.23526	-17.0384	-2.49997	0
1.2113	-0.68018	-2.23526	-17.3433	-1.58204	0
1.2120	-2.51483	-8.64357	-21.0016	-1.27748	0
1.2127	-4.65096	-10.7826	-24.0559	-4.63615	0
1.2133	-4.65096	-6.50892	-27.415	-7.0769	0
1.2140	-1.2905	-6.50892	-30.1588	-4.63615	0
1.2147	0.540468	-10.1702	-30.4637	-3.71823	0
1.2153	-2.81999	-8.34175	-31.0734	-6.46354	0
1.2160	-4.3458	-5.9009	-31.3783	-6.46354	0
1.2167	-0.68018	-8.64357	-30.4637	-5.24528	0
1.2173	-0.68018	-9.56217	-32.9082	-6.46354	0
1.2180	-4.3458	-6.50892	-34.7374	-6.15898	0
1.2187	-3.73548	-5.5947	-31.0734	-4.32736	0
1.2193	-1.59567	-4.37428	-29.2442	-4.32736	0
1.2200	-2.20967	-3.45568	-30.1588	-5.24528	0
1.2207	-2.51483	-4.37428	-28.6345	-4.32736	0
1.2213	-0.985342	-4.06808	-31.3783	-4.94072	0
1.2220	-0.0698564	-2.54145	-36.5666	-6.46354	0
1.2227	1.15079	-3.45568	-34.7374	-6.77234	0
1.2233	1.15079	-3.76188	-30.7685	-5.24528	0
1.2240	-2.20967	-4.37428	-31.6831	-4.32736	0
1.2247	-2.81999	-5.9009	-35.652	-4.63615	0
1.2253	0.235306	-5.5947	-39.6208	-5.24528	0
1.2260	1.15079	-4.37428	-38.0965	-4.94072	0
1.2267	-0.985342	-3.45568	-30.7685	-3.1091	0
1.2273	-1.2905	-1.01483	-28.6345	-0.66835	0
1.2280	1.15079	2.03404	-31.6831	-2.19117	0
1.2287	1.45595	1.11981	-29.5491	-4.02279	0
1.2293	0.235306	-2.84765	-28.3296	-1.27748	0
1.2300	0.235306	-5.2885	-30.1588	0.858703	0
1.2307	-0.68018	-4.06808	-27.1102	-0.972915	0
1.2313	-2.20967	-4.9823	-22.8365	-0.66835	0
1.2320	-0.68018	-7.72935	-24.9705	1.46783	0
1.2327	2.06628	-6.50892	-26.4948	2.69032	0
1.2333	2.06628	-5.5947	-24.0559	4.82651	0
1.2340	2.98176	-8.64357	-24.0559	5.7402	0
1.2347	5.72822	-6.81512	-22.5316	3.60402	0
1.2353	5.42306	-4.06808	-16.1238	6.04476	0
1.2360	4.81274	-10.1702	-12.4598	9.40344	0
1.2367	6.64371	-13.5296	-14.289	5.7402	0
1.2373	6.64371	-8.34175	-17.3433	3.29945	0
1.2380	4.81274	-8.03555	-17.953	7.57182	0
1.2387	3.28693	-12.611	-14.8987	8.48974	0
1.2393	2.06628	-11.0888	-13.3744	7.57182	0
1.2400	3.28693	-11.0888	-13.9842	10.3171	0
1.2407	4.81274	-15.3581	-11.8501	10.3171	0
1.2413	1.15079	-15.3581	-8.49098	7.87638	0
1.2420	-0.985342	-15.6643	-7.27153	8.79431	0
1.2427	2.6766	-21.1584	-4.21726	10.0126	0
1.2433	4.20241	-23.9054	0.660535	8.79431	0
1.2440	2.98176	-22.9868	2.19049	10.3171	0
1.2447	3.59209	-24.5134	3.71481	13.9804	0
1.2453	2.98176	-25.432	7.07394	13.0667	0
1.2460	2.98176	-23.5992	8.59825	11.2351	0
1.2467	5.72822	-23.293	11.0372	12.7621	0
1.2473	4.81274	-26.6525	16.5303	15.812	0
1.2480	0.235306	-29.0933	17.4506	16.4211	0
1.2487	-2.51483	-27.2605	13.4817	13.9804	0
1.2493	-3.43032	-24.2116	11.342	13.0667	0
1.2500	-2.81999	-23.293	13.1768	14.2849	0
1.2507	-0.68018	-22.685	14.7011	15.5074	0
1.2513	-0.985342	-22.3788	15.6157	15.5074	0
1.2520	-4.04064	-23.5992	16.5303	14.5937	0
1.2527	-4.95613	-24.8196	17.14	13.0667	0
1.2533	-3.12515	-23.293	16.8352	11.2351	0
1.2540	-1.59567	-21.1584	15.6157	10.6259	0
1.2547	-0.0698564	-20.8522	15.6157	9.708	0
1.2553	1.15079	-21.1584	16.5303	6.65812	0
1.2560	0.235306	-20.546	15.6157	4.82651	0
1.2567	-2.20967	-16.2767	13.7866	6.04476	0
1.2573	-1.59567	-12.611	14.0914	5.43563	0
1.2580	0.540468	-14.4439	14.7011	3.90858	0
1.2587	2.06628	-16.2767	14.7011	6.35356	0
1.2593	2.98176	-15.9705	16.5303	7.57182	0
1.2600	3.59209	-17.1909	16.8352	4.52194	0
1.2607	0.84563	-17.4971	12.872	2.08119	0
1.2613	-2.51483	-14.4439	9.51284	0.858703	0
1.2620	-1.90451	-11.6968	10.4274	-1.58204	0
1.2627	1.76112	-10.1702	13.1768	-2.19117	0
1.2633	3.59209	-9.25597	15.006	-2.49997	0
1.2640	1.45595	-8.64357	15.006	-4.63615	0
1.2647	0.235306	-7.42315	13.7866	-3.41366	0
1.2653	2.98176	-6.81512	13.1768	0.249574	0
1.2660	4.50757	-4.68048	15.006	-2.80453	0
1.2667	2.06628	-0.406808	15.3109	-5.24528	0
1.2673	2.06628	0.51179	15.3109	-1.88661	0
1.2680	3.89725	-2.54145	19.2797	-3.1091	0
1.2687	2.06628	-2.54145	22.3284	-6.15898	0
1.2693	1.45595	0.813615	18.0603	-2.49997	0
1.2700	3.89725	2.34024	11.9574	-0.972915	0
1.2707	4.20241	2.95264	12.872	-3.41366	0
1.2713	0.540468	1.73221	17.7554	-0.363786	0
1.2720	-0.985342	-0.713007	19.2797	0.249574	0
1.2727	0.84563	0.205591	14.3963	-5.24528	0
1.2733	1.15079	2.03404	9.8177	-3.71823	0
1.2740	-0.68018	2.03404	12.2622	-0.363786	0
1.2747	-0.985342	4.17306	15.6157	-4.94072	0
1.2753	1.45595	5.69968	13.7866	-6.46354	0
1.2760	3.59209	3.56066	11.0372	-3.41366	0
1.2767	2.06628	4.47488	10.7323	-5.24528	0
1.2773	-0.68018	7.52813	10.1226	-6.15898	0
1.2780	-0.68018	6.61391	10.1226	-1.27748	0
1.2787	2.06628	5.08728	9.51284	1.16327	0
1.2793	2.6766	6.61391	8.29339	0.554139	0
1.2800	1.76112	6.00151	9.51284	-0.0549909	0
1.2807	2.37144	3.25446	11.342	-2.80453	0
1.2813	3.59209	3.86686	8.90311	-4.32736	0
1.2820	5.1179	5.08728	3.71481	-3.1091	0
1.2827	7.25403	3.25446	3.71481	-2.80453	0
1.2833	5.72822	0.813615	9.8177	-3.1091	0
1.2840	2.6766	-0.713007	11.9574	-2.49997	0
1.2847	2.98176	-1.62723	6.76908	-2.49997	0
1.2853	2.98176	-0.713007	5.23912	-3.41366	0
1.2860	0.540468	0.205591	7.3788	-3.41366	0
1.2867	2.06628	-1.62723	6.15371	-3.41366	0
1.2873	5.1179	-5.2885	6.46421	-3.41366	0
1.2880	2.6766	-4.68048	9.20798	-3.71823	0
1.2887	-0.68018	-1.62723	6.46421	-5.24528	0
1.2893	1.45595	-1.32103	5.54398	-4.02279	0
1.2900	4.81274	-1.93343	9.51284	-0.66835	0
1.2907	4.81274	-0.406808	8.29339	1.46783	0
1.2913	2.98176	-0.406808	4.62939	0.249574	0
1.2920	1.76112	-1.01483	9.20798	-1.58204	0
1.2927	2.06628	0.813615	11.342	-1.58204	0
1.2933	2.98176	-0.100608	7.07394	0.554139	0
1.2940	2.37144	-2.54145	5.23912	-0.363786	0
1.2947	2.6766	2.03404	6.46421	-1.58204	0
1.2953	2.98176	5.39348	9.20798	1.46783	0
1.2960	1.76112	1.42601	11.9574	3.60402	0
1.2967	1.45595	1.11981	7.07394	0.858703	0
1.2973	2.37144	4.17306	1.27591	-1.88661	0
1.2980	1.76112	2.95264	6.15371	-1.27748	0
1.2987	0.84563	2.03404	9.20798	0.249574	0
1.2993	0.84563	4.78108	4.32453	0.554139	0
1.3000	1.45595	3.86686	2.19049	-0.0549909	0
1.3007	3.59209	2.34024	2.80022	-0.66835	0
1.3013	4.81274	5.69968	0.0508104	-0.363786	0
1.3020	3.28693	7.22193	0.355673	-1.58204	0
1.3027	2.37144	4.78108	3.40994	-4.02279	0
1.3033	3.59209	4.78108	4.32453	-3.41366	0
1.3040	3.28693	6.30771	4.93426	-1.58204	0
1.3047	1.45595	5.08728	7.3788	-1.58204	0
1.3053	1.15079	2.95264	6.15371	-3.71823	0
1.3060	2.06628	3.86686	1.88563	-4.32736	0
1.3067	2.06628	6.00151	1.88563	-1.27748	0
1.3073	1.76112	5.08728	9.20798	1.16327	0
1.3080	1.76112	3.56066	12.872	-2.19117	0
1.3087	1.76112	3.86686	7.68366	-4.63615	0
1.3093	2.98176	4.47488	4.62939	-2.49997	0
1.3100	3.28693	4.78108	5.54398	-1.88661	0
1.3107	1.15079	5.08728	4.62939	-4.02279	0
1.3113	-0.985342	4.47488	5.84884	-1.58204	0
1.3120	0.235306	3.56066	7.98853	0.554139	0
1.3127	-0.0698564	5.39348	6.15371	-2.49997	0
1.3133	-1.59567	6.61391	5.54398	-3.71823	0
1.3140	1.15079	4.78108	6.15371	-0.66835	0
1.3147	2.6766	4.17306	2.80022	0.249574	0
1.3153	0.235306	6.61391	0.971043	-0.66835	0
1.3160	1.15079	6.61391	1.88563	-1.58204	0
1.3167	2.98176	5.69968	0.971043	-3.1091	0
1.3173	0.540468	7.83433	1.58077	-3.71823	0
1.3180	-0.0698564	9.96898	1.88563	-2.80453	0
1.3187	2.98176	9.96898	0.355673	-1.58204	0
1.3193	1.15079	10.2752	2.80022	-1.88661	0
1.3200	-2.81999	8.44235	6.15371	-3.71823	0
1.3207	-2.51483	8.74855	3.10508	-5.24528	0
1.3213	-1.59567	13.3284	-0.863777	-4.63615	0
1.3220	-1.59567	13.6302	-2.69295	-4.63615	0
1.3227	-0.375018	10.2752	-4.52213	-5.24528	0
1.3233	-2.81999	11.4956	-3.9124	-6.46354	0
1.3240	-6.48194	11.1894	-1.77836	-8.59972	0
1.3247	-4.65096	5.39348	-4.52213	-9.82221	0
1.3253	-2.81999	3.25446	-9.40557	-7.38146	0
1.3260	-4.3458	3.25446	-10.0153	-5.24528	0
1.3267	-4.3458	-2.84765	-8.18612	-5.24528	0
1.3273	-4.65096	-10.1702	-8.18612	-6.77234	0
1.3280	-6.17677	-13.5296	-10.9355	-7.0769	0
1.3287	-5.56645	-15.3581	-12.155	-6.46354	0
1.3293	-4.95613	-15.9705	-11.2404	-6.77234	0
1.3300	-5.26129	-15.3581	-12.7647	-7.99059	0
1.3307	-4.04064	-14.4439	-13.9842	-6.15898	0
1.3313	-4.04064	-13.2234	-8.79585	-3.41366	0
1.3320	-6.17677	-13.5296	-7.27153	-3.1091	0
1.3327	-6.17677	-15.0563	-14.289	-4.94072	0
[truncated: 38,032 more rows]
