# Supplementary material for: Identification of Haptic Based Guiding Using Hard Reins
Source: PLoS One. 2015 Jul 22;10(7):e0132020. doi: 10.1371/journal.pone.0132020 (PMC4511788; doi:10.1371/journal.pone.0132020)
Supplement: S3 File — (ZIP) [file pone.0132020.s003.zip › EMGData1/Subject4/T11/t11.txt]

0.0000	12.0939	23.9468	7.52667	-17.4409	0
0.0007	12.0939	22.1152	4.77997	-21.4074	0
0.0013	12.7065	22.1152	-0.410221	-23.2376	0
0.0020	16.3657	19.9799	1.72412	-21.4074	0
0.0027	16.9783	15.0973	6.30195	-17.747	0
0.0033	11.1783	10.8223	7.21752	-15.6107	0
0.0040	8.4315	6.55156	9.3578	-15.9138	0
0.0047	6.60028	-0.774547	13.9356	-12.5564	0
0.0053	-1.02759	-7.48444	16.3732	-5.23258	0
0.0060	-5.60563	-9.01213	19.1199	-0.351039	0
0.0067	-4.69002	-11.4556	25.2256	3.92144	0
0.0073	-8.35246	-16.9459	29.4943	7.27881	0
0.0080	-11.0993	-19.997	29.4943	8.19391	0
0.0087	-7.74315	-21.8285	31.6346	13.3815	0
0.0093	-7.43685	-26.1035	33.1566	21.6234	0
0.0100	-8.35246	-25.1878	30.1067	23.4536	0
0.0107	-4.38372	-19.0812	30.4099	22.8415	0
0.0113	-4.69002	-18.1655	34.9877	26.505	0
0.0120	-7.43685	-19.6932	34.0721	24.9778	0
0.0127	-2.55251	-15.7263	29.4943	18.8751	0
0.0133	2.93785	-11.4556	27.36	17.0449	0
0.0140	2.02554	-8.4002	24.3101	14.9087	0
0.0147	2.02554	-2.29797	18.8167	9.41505	0
0.0153	3.85346	3.50044	15.7608	5.14257	0
0.0160	4.46606	7.77115	14.8512	0.870097	0
0.0167	5.68468	13.5696	13.6265	-3.70841	0
0.0173	8.7378	17.5364	11.1889	-6.75975	0
0.0180	10.2627	19.368	6.6111	-10.4202	0
0.0187	12.4002	23.6429	3.8644	-14.3896	0
0.0193	13.6221	26.0821	4.77997	-15.6107	0
0.0200	9.95971	24.8625	3.8644	-17.747	0
0.0207	7.21289	23.3348	2.03327	-20.4923	0
0.0213	9.65341	22.1152	1.72412	-19.5772	0
0.0220	12.4002	20.8957	1.42091	-18.9651	0
0.0227	9.0441	21.1995	3.55525	-18.6621	0
0.0233	1.71924	17.8445	9.66101	-13.1685	0
0.0240	-2.85881	9.91078	13.6265	-7.67486	0
0.0247	-5.29933	3.19661	13.9356	-7.98089	0
0.0253	-10.793	-2.29797	14.542	-7.06579	0
0.0260	-16.5929	-6.57295	15.7608	-1.26614	0
0.0267	-14.4554	-8.70831	18.5075	4.22747	0
0.0273	-4.69002	-13.5909	21.8666	7.58485	0
0.0280	4.46606	-19.997	21.8666	10.9422	0
0.0287	6.60028	-21.8285	20.951	14.2966	0
0.0293	2.02554	-23.0524	23.0854	16.7389	0
0.0300	-2.2495	-23.6601	23.6977	18.5691	0
0.0307	-0.418282	-20.9128	22.4789	20.7053	0
0.0313	3.55045	-19.0812	22.1698	20.7053	0
0.0320	5.68468	-18.4736	17.9011	18.8751	0
0.0327	7.51589	-14.8105	13.3233	17.96	0
0.0333	9.34711	-10.8437	15.4576	16.1298	0
0.0340	10.8753	-6.26485	12.7109	11.2453	0
0.0347	14.5378	2.58468	3.55525	9.72108	0
0.0353	18.1969	8.38308	2.94884	9.10902	0
0.0360	18.1969	10.8223	5.08318	4.22747	0
0.0367	15.4501	15.7049	-3.15692	-2.48728	0
0.0373	8.12849	20.2837	-10.7847	-6.14769	0
0.0380	-0.721289	24.8625	-10.7847	-9.50506	0
0.0387	-2.85881	29.1332	-12.9249	-12.2534	0
0.0393	-3.77441	27.6098	-16.8904	-14.0836	0
0.0400	-12.3179	24.5587	-17.806	-15.3047	0
0.0407	-22.0866	25.7783	-16.8904	-15.3047	0
0.0413	-25.1364	23.3348	-15.3625	-15.3047	0
0.0420	-23.3052	18.7603	-14.1437	-16.8289	0
0.0427	-15.9803	18.4522	-13.5314	-16.2198	0
0.0433	-2.85881	14.7934	-12.6158	-13.4745	0
0.0440	10.8753	7.16349	-11.0938	-10.4202	0
0.0447	20.0281	1.97274	-7.43154	-4.92955	0
0.0453	23.3875	-3.51756	-2.24135	1.47917	0
0.0460	23.6905	-9.62407	-0.713428	4.22747	0
0.0467	23.0812	-10.8437	-1.62899	6.66974	0
0.0473	15.4501	-13.2828	1.1177	11.2453	0
0.0480	3.24415	-21.2209	3.8644	13.3815	0
0.0487	-4.08071	-26.7112	2.94884	13.9936	0
0.0493	-13.2335	-25.4916	2.03327	17.3509	0
0.0500	-30.6301	-23.0524	0.808552	20.0962	0
0.0507	-44.6672	-23.3562	0.808552	18.8751	0
0.0513	-49.8545	-22.7443	2.63968	19.7902	0
0.0520	-48.6359	-17.5578	1.42091	21.9264	0
0.0527	-30.0208	-12.6752	-3.15692	20.0962	0
0.0533	2.02554	-12.3671	-4.68485	16.4328	0
0.0540	20.9437	-9.62407	-6.20683	15.2147	0
0.0547	19.4188	-1.68603	-11.397	13.3815	0
0.0553	14.2315	4.11237	-15.6716	7.88788	0
0.0560	14.2315	7.46732	-18.7215	1.47917	0
0.0567	18.1969	12.0461	-23.6026	-2.79331	0
0.0573	21.8593	15.7049	-27.8772	-4.62352	0
0.0580	20.0281	19.368	-29.096	-6.45372	0
0.0587	15.1471	24.8625	-29.096	-9.8111	0
0.0593	11.7909	25.7783	-27.574	-13.1685	0
0.0600	9.0441	21.8114	-26.3493	-15.9138	0
0.0607	7.51589	19.368	-29.7083	-19.5772	0
0.0613	6.90659	18.7603	-33.3706	-21.1014	0
0.0620	6.29728	16.9288	-31.8427	-19.5772	0
0.0627	5.68468	13.2657	-30.0115	-17.747	0
0.0633	2.63484	8.99502	-29.4051	-14.9987	0
0.0640	-2.2495	3.80427	-26.0461	-11.6413	0
0.0647	-2.55251	-2.60179	-20.8559	-8.58996	0
0.0653	-4.08071	-8.4002	-18.7215	-3.70841	0
0.0660	-15.371	-11.4556	-17.806	1.47917	0
0.0667	-26.052	-13.5909	-13.8405	2.39727	0
0.0673	-25.4427	-18.1655	-9.86909	5.14257	0
0.0680	-12.6242	-22.7443	-8.34711	12.1604	0
0.0687	6.60028	-27.3231	-6.20683	16.4328	0
0.0693	16.3657	-31.5938	-2.54456	17.96	0
0.0700	8.12849	-29.7623	-2.24135	19.7902	0
0.0707	-2.55251	-22.7443	-2.54456	19.7902	0
0.0713	-4.69002	-20.9128	0.202138	20.4023	0
0.0720	-6.21494	-23.0524	0.202138	21.3174	0
0.0727	-6.21494	-19.6932	-4.07249	17.96	0
0.0733	-7.43685	-12.6752	-6.81919	12.1604	0
0.0740	-16.5929	-8.09637	-7.73475	10.3302	0
0.0747	-21.171	-4.43332	-10.1782	7.88788	0
0.0753	-10.1837	0.753151	-13.5314	2.39727	0
0.0760	2.63484	6.55156	-15.9748	-1.87521	0
0.0767	9.34711	12.0461	-18.4183	-5.84465	0
0.0773	13.9252	13.2657	-21.165	-10.4202	0
0.0780	14.5378	15.4011	-23.2994	-13.7775	0
0.0787	9.0441	20.8957	-23.6026	-17.747	0
0.0793	2.93785	22.1152	-23.6026	-22.0195	0
0.0800	-3.16511	18.1484	-24.2149	-21.4074	0
0.0807	-9.26806	18.1484	-22.0806	-19.5772	0
0.0813	-10.1837	20.2837	-19.9403	-20.7983	0
0.0820	-7.43685	18.4522	-20.8559	-23.2376	0
0.0827	-4.08071	16.3168	-17.1936	-20.4923	0
0.0833	-1.9432	13.2657	-8.34711	-15.6107	0
0.0840	-2.85881	4.11237	-3.46013	-14.0836	0
0.0847	-7.13055	-5.65719	-3.15692	-13.4745	0
0.0853	-11.0993	-8.4002	-2.85371	-10.1171	0
0.0860	-10.1837	-9.9279	-1.62899	-4.92955	0
0.0867	-7.43685	-14.1986	3.25204	0.564063	0
0.0873	-8.35246	-18.7774	9.96421	5.44861	0
0.0880	-11.4023	-20.9128	11.1889	6.66974	0
0.0887	-12.6242	-21.8285	10.8798	7.88788	0
0.0893	-12.3179	-23.9639	12.4077	14.2966	0
0.0900	-13.5398	-27.0193	8.74544	17.96	0
0.0907	-14.7617	-27.0193	4.77997	16.1298	0
0.0913	-12.3179	-22.7443	8.44223	16.4328	0
0.0920	-6.52124	-19.0812	10.2734	17.0449	0
0.0927	0.497327	-17.254	4.77997	13.3815	0
0.0933	4.76907	-14.5067	1.42091	10.9422	0
0.0940	7.51589	-7.18061	0.202138	8.19391	0
0.0947	12.0939	3.50044	-2.85371	4.22747	0
0.0953	16.3657	8.99502	-0.713428	2.7003	0
0.0960	16.3657	6.55156	0.808552	-1.57218	0
0.0967	12.7065	7.77115	-7.43154	-11.3383	0
0.0973	5.99098	13.8777	-13.5314	-15.3047	0
0.0980	-6.52124	15.0973	-11.7002	-15.9138	0
0.0987	-21.171	17.8445	-12.6158	-22.6285	0
0.0993	-28.4925	24.5587	-15.9748	-28.4282	0
0.1000	-25.4427	23.3348	-12.9249	-26.901	0
0.1007	-15.0647	16.6207	-9.86909	-26.2919	0
0.1013	-4.38372	16.6207	-9.86909	-26.901	0
0.1020	7.21289	19.368	-7.73475	-24.7648	0
0.1027	20.0281	15.7049	-4.98805	-25.3738	0
0.1033	29.1842	8.07925	-2.54456	-27.5101	0
0.1040	31.6247	3.80427	3.8644	-22.3225	0
0.1047	29.1842	1.05698	11.1889	-16.2198	0
0.1053	21.8593	-5.65719	12.1045	-14.6926	0
0.1060	13.6221	-10.8437	9.3578	-10.1171	0
0.1067	8.12849	-8.09637	12.7109	-1.57218	0
0.1073	1.10993	-9.01213	22.7821	3.92144	0
0.1080	-8.35246	-18.1655	26.7476	6.05768	0
0.1087	-14.4554	-23.0524	21.8666	8.80598	0
0.1093	-14.1491	-21.2209	20.951	12.1604	0
0.1100	-11.7086	-21.2209	24.3101	15.2147	0
0.1107	-11.7086	-20.6089	24.0009	15.2147	0
0.1113	-15.0647	-17.254	22.4789	13.6875	0
0.1120	-14.7617	-14.8105	23.3945	14.9087	0
0.1127	-7.43685	-12.979	22.1698	15.5177	0
0.1133	0.803627	-10.5398	18.8167	12.4664	0
0.1140	5.68468	-6.57295	15.4576	7.88788	0
0.1147	7.51589	-0.774547	11.1889	3.6154	0
0.1153	5.99098	5.63579	9.96421	-2.18124	0
0.1160	6.29728	11.4342	9.04865	-5.84465	0
0.1167	8.4315	16.6207	4.47082	-6.75975	0
0.1173	6.60028	18.1484	0.808552	-11.9473	0
0.1180	3.85346	17.8445	-0.107014	-19.2712	0
0.1187	8.12849	22.1152	-1.93815	-21.7134	0
0.1193	12.4002	24.5587	-1.62899	-21.1014	0
0.1200	9.0441	20.2837	-0.107014	-23.2376	0
0.1207	5.68468	17.8445	-3.76928	-25.3738	0
0.1213	9.34711	18.4522	-7.12239	-25.0708	0
0.1220	13.6221	17.2326	-5.29126	-25.0708	0
0.1227	11.7909	16.013	-4.37569	-25.0708	0
0.1233	8.12849	12.9619	-3.46013	-22.0195	0
0.1240	7.21289	4.11237	-0.713428	-16.8289	0
0.1247	9.0441	-1.68603	2.94884	-12.2534	0
0.1253	13.6221	-3.21373	5.69554	-7.36882	0
0.1260	15.1471	-6.26485	6.91431	-3.09635	0
0.1267	6.29728	-9.9279	7.82987	1.17613	0
0.1273	-5.91193	-12.3671	13.0201	5.14257	0
0.1280	-12.3179	-18.1655	18.2043	8.49995	0
0.1287	-15.6773	-24.8797	20.3386	11.5513	0
0.1293	-16.8959	-25.7954	23.0854	14.2966	0
0.1300	-12.3179	-21.8285	23.0854	13.9936	0
0.1307	-7.43685	-18.1655	20.3386	14.2966	0
0.1313	-7.43685	-18.4736	24.0009	18.8751	0
0.1320	-4.69002	-20.3051	27.0568	19.7902	0
0.1327	-1.9432	-18.1655	20.6478	11.5513	0
0.1333	-4.38372	-12.3671	16.3732	5.75164	0
0.1340	-4.38372	-6.26485	16.6764	6.05768	0
0.1347	0.19432	-0.162612	13.0201	4.22747	0
0.1353	2.02554	5.33197	9.04865	-1.87521	0
0.1360	2.32854	7.46732	8.74544	-6.45372	0
0.1367	1.41294	10.5184	7.82987	-9.20203	0
0.1373	-4.99632	16.6207	6.6111	-11.3383	0
0.1380	-12.0149	21.1995	5.08318	-13.4745	0
0.1387	-11.7086	24.5587	1.72412	-16.2198	0
0.1393	-7.43685	27.6098	-0.410221	-19.5772	0
0.1400	1.10993	25.7783	-1.32579	-20.4923	0
0.1407	14.8408	19.368	-2.54456	-20.1863	0
0.1413	22.1656	17.2326	-0.107014	-20.7983	0
0.1420	19.1125	20.5918	3.55525	-19.8832	0
0.1427	15.4501	20.5918	5.69554	-15.3047	0
0.1433	12.7065	13.8777	12.1045	-12.2534	0
0.1440	7.21289	5.02386	20.0354	-12.2534	0
0.1447	4.46606	-0.774547	19.4231	-9.8111	0
0.1453	4.76907	-4.43332	16.3732	-4.62352	0
0.1460	4.46606	-8.4002	20.0354	0.870097	0
0.1467	4.46606	-13.5909	24.9165	5.14257	0
0.1473	6.60028	-17.5578	26.7476	8.49995	0
0.1480	6.29728	-20.9128	28.8879	10.6362	0
0.1487	2.63484	-23.9639	30.719	14.6026	0
0.1493	0.497327	-25.1878	30.1067	19.7902	0
0.1500	-1.02759	-23.0524	29.4943	22.8415	0
0.1507	-4.08071	-21.8285	30.4099	23.4536	0
0.1513	-6.82754	-21.8285	29.8035	21.9264	0
0.1520	-6.21494	-19.6932	27.36	20.0962	0
0.1527	-5.60563	-15.4225	25.832	19.4872	0
0.1533	-8.65876	-11.7594	24.9165	18.5691	0
0.1540	-11.4023	-6.26485	23.0854	16.1298	0
0.1547	-10.4867	2.58468	21.2542	11.8573	0
0.1553	-8.04615	9.29885	21.2542	8.19391	0
0.1560	-6.52124	10.2146	20.6478	4.83654	0
0.1567	-4.08071	12.0461	16.3732	-1.26614	0
0.1573	1.10993	16.6207	10.2734	-7.67486	0
0.1580	7.82219	21.1995	8.13308	-10.1171	0
0.1587	12.7065	21.8114	7.82987	-13.4745	0
0.1593	12.7065	21.1995	7.82987	-18.356	0
0.1600	11.7909	23.6429	8.74544	-17.747	0
0.1607	13.0095	23.9468	9.3578	-14.9987	0
0.1613	14.5378	18.1484	8.74544	-16.8289	0
0.1620	11.4846	14.1815	8.74544	-17.1349	0
0.1627	7.82219	16.3168	10.2734	-14.3896	0
0.1633	6.60028	12.6538	13.0201	-13.1685	0
0.1640	5.07537	2.8885	16.6764	-9.50506	0
0.1647	2.02554	-2.29797	20.3386	-2.18124	0
0.1653	0.497327	-3.51756	23.3945	0.564063	0
0.1660	-0.111981	-4.43332	24.0009	1.17613	0
0.1667	-1.02759	-5.34908	25.832	8.19391	0
0.1673	-3.46811	-9.9279	31.0222	15.8238	0
0.1680	-7.74315	-18.4736	34.9877	17.3509	0
0.1687	-11.4023	-22.1366	32.241	18.266	0
0.1693	-10.793	-21.2209	28.5787	20.0962	0
0.1700	-9.57436	-19.6932	31.0222	21.0113	0
0.1707	-12.0149	-19.0812	32.5502	23.7597	0
0.1713	-12.9305	-20.3051	29.1911	25.8959	0
0.1720	-11.4023	-19.997	26.7476	22.8415	0
0.1727	-9.26806	-15.7263	27.9723	19.7902	0
0.1733	-7.43685	-10.8437	26.7476	19.1811	0
0.1740	-5.29933	-5.96102	21.2542	13.0785	0
0.1747	-4.69002	1.05698	17.592	5.14257	0
0.1753	-4.69002	5.63579	17.592	3.00634	0
0.1760	-4.08071	8.68691	16.07	0.564063	0
0.1767	-1.02759	14.4853	11.7953	-7.06579	0
0.1773	2.02554	21.1995	9.3578	-10.4202	0
0.1780	4.46606	25.4745	6.91431	-10.1171	0
0.1787	8.12849	28.5256	3.25204	-13.4745	0
0.1793	9.65341	27.6098	5.08318	-16.5258	0
0.1800	5.99098	23.9468	8.44223	-17.747	0
0.1807	2.63484	23.6429	2.03327	-20.4923	0
0.1813	2.93785	23.3348	-3.15692	-23.2376	0
0.1820	1.41294	17.5364	2.63968	-22.9346	0
0.1827	-1.9432	12.6538	6.91431	-20.7983	0
0.1833	-2.85881	10.8223	4.16761	-17.747	0
0.1840	-1.9432	6.55156	5.08318	-12.8624	0
0.1847	-3.77441	0.141216	10.2734	-7.36882	0
0.1853	-9.87737	-4.43332	12.1045	-3.70841	0
0.1860	-15.371	-9.01213	13.9356	-1.57218	0
0.1867	-15.0647	-13.5909	17.2887	0.564063	0
0.1873	-12.9305	-17.254	19.1199	4.22747	0
0.1880	-13.8461	-19.997	20.6478	7.88788	0
0.1887	-13.8461	-21.5247	22.4789	12.4664	0
0.1893	-12.3179	-20.9128	19.4231	14.9087	0
0.1900	-11.7086	-18.7774	15.7608	13.9936	0
0.1907	-10.793	-16.6421	19.1199	14.9087	0
0.1913	-9.57436	-18.1655	23.6977	18.8751	0
0.1920	-11.0993	-19.0812	18.8167	17.0449	0
0.1927	-9.57436	-14.8105	10.2734	10.6362	0
0.1933	-3.46811	-9.9279	7.21752	7.58485	0
0.1940	-1.33389	-6.57295	4.47082	6.66974	0
0.1947	-2.85881	-0.162612	-1.02258	2.09123	0
0.1953	-0.721289	7.46732	-4.37569	-2.18124	0
0.1960	0.803627	11.1304	-5.60041	-5.84465	0
0.1967	0.497327	13.5696	-8.03796	-10.4202	0
0.1973	2.63484	16.9288	-11.7002	-13.7775	0
0.1980	3.55045	18.7603	-13.8405	-15.9138	0
0.1987	2.32854	21.1995	-13.8405	-20.7983	0
0.1993	5.07537	23.6429	-12.6158	-23.2376	0
0.2000	5.99098	23.031	-15.0593	-21.7134	0
0.2007	-1.9432	21.5033	-17.1936	-22.9346	0
0.2013	-8.04615	20.5918	-15.0593	-24.4587	0
0.2020	-1.9432	17.5364	-13.8405	-22.0195	0
0.2027	10.8753	13.2657	-13.2281	-18.05	0
0.2033	18.5032	9.29885	-5.60041	-16.2198	0
0.2040	13.6221	2.58468	1.1177	-13.7775	0
0.2047	3.55045	-2.60179	-2.54456	-10.1171	0
0.2053	1.10993	-5.65719	-4.68485	-6.14769	0
0.2060	5.99098	-10.8437	0.505345	-2.18124	0
0.2067	9.34711	-16.3382	4.77997	1.17613	0
0.2073	9.95971	-19.997	5.38638	3.6154	0
0.2080	9.95971	-24.272	7.82987	6.66974	0
0.2087	4.76907	-26.4074	11.1889	10.3302	0
0.2093	-9.87737	-25.4916	12.1045	14.6026	0
0.2100	-22.9989	-25.7954	11.1889	17.96	0
0.2107	-21.171	-26.1035	9.3578	17.654	0
0.2113	-5.91193	-22.4405	7.52667	17.0449	0
0.2120	9.95971	-17.5578	5.38638	18.8751	0
0.2127	17.8939	-14.8105	4.47082	16.4328	0
0.2133	14.5378	-11.7594	3.8644	10.9422	0
0.2140	6.90659	-3.51756	-1.02258	7.88788	0
0.2147	4.15976	6.55156	-6.81919	5.44861	0
0.2153	1.71924	8.38308	-5.60041	1.47917	0
0.2160	-3.77441	5.93962	-4.37569	-3.09635	0
0.2167	-3.46811	11.4342	-10.7847	-7.06579	0
0.2173	1.10993	19.368	-18.1092	-10.7262	0
0.2180	2.32854	20.2837	-20.8559	-13.4745	0
0.2187	3.24415	21.1995	-21.4682	-17.747	0
0.2193	7.21289	23.6429	-20.8559	-20.4923	0
0.2200	7.51589	22.1152	-20.8559	-20.4923	0
0.2207	5.99098	20.2837	-23.9117	-22.3225	0
0.2213	8.7378	19.6761	-23.6026	-24.1557	0
0.2220	11.1783	14.7934	-19.3339	-21.4074	0
0.2227	9.0441	10.5184	-17.5028	-19.2712	0
0.2233	5.99098	9.91078	-18.1092	-15.9138	0
0.2240	3.85346	5.63579	-16.2781	-9.20203	0
0.2247	-0.111981	-2.60179	-11.7002	-6.75975	0
0.2253	-6.52124	-7.79254	-8.03796	-5.84465	0
0.2260	-13.2335	-9.31596	-8.95352	2.39727	0
0.2267	-17.5085	-12.6752	-9.56588	10.6362	0
0.2273	-16.5929	-19.997	-3.46013	11.5513	0
0.2280	-14.1491	-26.1035	1.42091	13.0785	0
0.2287	-14.7617	-26.4074	-1.93815	16.4328	0
0.2293	-13.2335	-26.1035	-6.20683	17.96	0
0.2300	-10.1837	-27.3231	-6.81919	19.7902	0
0.2307	-11.0993	-26.4074	-6.51598	20.7053	0
0.2313	-10.793	-23.6601	-6.20683	17.96	0
0.2320	-3.77441	-20.6089	-7.43154	16.1298	0
0.2327	-0.111981	-17.254	-10.7847	18.266	0
0.2333	2.02554	-14.1986	-11.7002	19.1811	0
0.2340	9.0441	-8.09637	-13.8405	14.6026	0
0.2347	13.6221	0.141216	-19.0248	7.58485	0
0.2353	8.7378	4.11237	-20.8559	5.44861	0
0.2360	0.803627	6.55156	-22.0806	6.05768	0
0.2367	-2.85881	13.2657	-26.9616	1.7852	0
0.2373	-1.9432	18.4522	-30.0115	-5.23258	0
0.2380	-1.33389	19.6761	-31.2363	-8.58996	0
0.2387	-5.29933	23.031	-32.455	-11.0322	0
0.2393	-7.43685	24.8625	-30.9271	-12.2534	0
0.2400	-2.85881	19.9799	-30.0115	-11.3383	0
0.2407	1.71924	16.9288	-33.3706	-12.5564	0
0.2413	2.63484	15.4011	-33.3706	-14.0836	0
0.2420	4.15976	11.1304	-30.9271	-11.3383	0
0.2427	7.21289	9.60267	-31.8427	-9.8111	0
0.2433	6.29728	8.68691	-32.1459	-8.89599	0
0.2440	-0.111981	1.36509	-29.096	-4.31748	0
0.2447	-6.52124	-5.34908	-24.5182	-0.045005	0
0.2453	-9.26806	-8.09637	-17.806	2.39727	0
0.2460	-9.87737	-13.5909	-13.8405	8.19391	0
0.2467	-9.57436	-17.8617	-13.5314	13.0785	0
0.2473	-8.04615	-19.6932	-10.7847	13.3815	0
0.2480	-8.96176	-23.3562	-9.86909	16.1298	0
0.2487	-14.7617	-25.7954	-11.7002	21.6234	0
0.2493	-22.0866	-25.7954	-8.34711	24.9778	0
0.2500	-27.5769	-25.4916	-6.51598	26.811	0
0.2507	-26.9676	-21.8285	-9.56588	27.4201	0
0.2513	-19.3398	-18.4736	-8.03796	26.1989	0
0.2520	-10.793	-21.2209	-7.12239	24.6748	0
0.2527	-6.52124	-20.9128	-12.6158	23.4536	0
0.2533	-10.1837	-13.2828	-15.3625	21.6234	0
0.2540	-19.3398	-7.18061	-16.2781	17.654	0
0.2547	-20.5584	-1.07838	-19.0248	11.2453	0
0.2553	-12.0149	5.63579	-19.9403	7.88788	0
0.2560	-3.77441	7.77115	-21.7715	6.66974	0
0.2567	-0.111981	10.5184	-27.574	-0.351039	0
0.2573	0.803627	16.013	-28.4896	-7.06579	0
0.2580	-1.9432	17.5364	-27.2649	-8.89599	0
0.2587	-2.2495	18.1484	-30.3207	-12.2534	0
0.2593	3.85346	22.7272	-33.0615	-15.9138	0
0.2600	8.12849	23.9468	-34.2862	-13.1685	0
0.2607	7.21289	20.2837	-33.6738	-10.1171	0
0.2613	3.55045	17.2326	-27.574	-14.0836	0
0.2620	-1.6369	12.9619	-21.7715	-17.747	0
0.2627	-4.08071	7.77115	-20.2495	-14.6926	0
0.2633	-3.77441	4.72003	-17.5028	-8.28392	0
0.2640	-6.52124	0.141216	-13.5314	-5.53862	0
0.2647	-10.4867	-8.70831	-12.6158	-4.01145	0
0.2653	-9.57436	-13.5909	-12.6158	1.47917	0
0.2660	-8.65876	-13.2828	-9.86909	6.97278	0
0.2667	-11.0993	-16.0301	-7.12239	6.66974	0
0.2673	-12.0149	-21.8285	-6.20683	6.66974	0
0.2680	-11.0993	-25.4916	-4.37569	12.4664	0
0.2687	-11.0993	-27.935	-1.62899	18.8751	0
0.2693	-11.4023	-30.6781	-0.713428	19.7902	0
0.2700	-12.9305	-29.1546	-1.62899	18.8751	0
0.2707	-14.4554	-25.1878	-0.107014	19.4872	0
0.2713	-12.0149	-25.1878	0.808552	19.7902	0
0.2720	-12.0149	-23.9639	-0.410221	18.266	0
0.2727	-18.4241	-16.9459	-2.54456	16.7389	0
0.2733	-23.9145	-11.4556	-6.51598	14.2966	0
0.2740	-21.7803	-8.09637	-12.6158	10.3302	0
0.2747	-15.6773	-0.162612	-14.7561	6.97278	0
0.2753	-5.60563	6.55156	-11.7002	3.31237	0
0.2760	4.46606	8.68691	-10.7847	-2.79331	0
0.2767	7.21289	13.2657	-16.8904	-7.06579	0
0.2773	5.99098	17.2326	-24.5182	-9.20203	0
0.2780	8.4315	17.5364	-27.2649	-13.1685	0
0.2787	13.3158	21.1995	-25.7429	-18.356	0
0.2793	16.9783	25.1664	-26.0461	-21.7134	0
0.2800	21.8593	22.1152	-26.9616	-21.4074	0
0.2807	24.3031	18.7603	-26.3493	-21.1014	0
0.2813	18.1969	19.0641	-24.2149	-24.4587	0
0.2820	9.95971	18.1484	-21.7715	-25.0708	0
0.2827	7.82219	14.4853	-20.2495	-20.1863	0
0.2833	9.0441	9.29885	-18.1092	-16.2198	0
0.2840	9.95971	3.80427	-12.9249	-14.9987	0
0.2847	8.4315	-1.68603	-6.20683	-11.3383	0
0.2853	3.24415	-8.09637	-1.62899	-6.75975	0
0.2860	-2.85881	-12.6752	-0.713428	-4.62352	0
0.2867	-9.26806	-12.979	1.42091	-0.045005	0
0.2873	-19.3398	-16.3382	7.21752	7.27881	0
0.2880	-29.4082	-23.6601	12.7109	9.72108	0
0.2887	-33.9862	-26.7112	10.8798	8.19391	0
0.2893	-32.155	-24.8797	6.6111	9.72108	0
0.2900	-22.0866	-22.7443	8.44223	12.4664	0
0.2907	-6.21494	-20.9128	12.1045	13.3815	0
0.2913	6.29728	-20.3051	12.1045	13.3815	0
0.2920	9.95971	-19.0812	10.5766	11.8573	0
0.2927	7.21289	-14.5067	9.96421	8.80598	0
0.2933	-0.418282	-9.62407	8.74544	7.88788	0
0.2940	-7.43685	-3.51756	6.30195	6.66974	0
0.2947	-6.52124	3.19661	3.25204	0.564063	0
0.2953	-2.2495	7.46732	-0.107014	-4.92955	0
0.2960	-0.418282	11.1304	-1.62899	-7.67486	0
0.2967	2.63484	18.7603	-2.54456	-11.0322	0
0.2973	6.29728	23.031	-4.37569	-15.6107	0
0.2980	7.21289	23.6429	-7.12239	-21.4074	0
0.2987	6.60028	28.5256	-7.43154	-26.901	0
0.2993	6.29728	32.4925	-5.29126	-25.9859	0
0.3000	6.29728	28.5256	-4.37569	-22.6285	0
0.3007	7.51589	25.4745	-7.12239	-25.9859	0
0.3013	6.90659	25.7783	-9.56588	-30.2584	0
0.3020	4.46606	22.4191	-7.73475	-28.1221	0
0.3027	6.29728	15.7049	-3.46013	-26.595	0
0.3033	10.8753	12.0461	0.202138	-25.3738	0
0.3040	11.7909	8.38308	3.25204	-19.5772	0
0.3047	13.0095	0.753151	7.52667	-14.0836	0
0.3053	13.0095	-5.96102	12.7109	-11.3383	0
0.3060	9.0441	-7.79254	16.9855	-6.75975	0
0.3067	6.60028	-11.4556	20.0354	-2.18124	0
0.3073	5.99098	-17.254	23.0854	0.564063	0
0.3080	0.19432	-17.254	26.1412	4.53351	0
0.3087	-4.99632	-15.4225	27.0568	10.0241	0
0.3093	-5.60563	-18.1655	27.0568	12.4664	0
0.3100	-4.69002	-17.8617	26.7476	11.5513	0
0.3107	-1.9432	-14.5067	26.7476	11.8573	0
0.3113	-1.02759	-14.8105	30.1067	13.6875	0
0.3120	-3.77441	-15.7263	31.0222	13.9936	0
0.3127	-1.02759	-12.6752	24.9165	9.10902	0
0.3133	4.46606	-9.01213	19.1199	2.09123	0
0.3140	5.07537	-3.51756	19.1199	-0.657073	0
0.3147	5.07537	5.02386	17.2887	-0.045005	0
0.3153	3.55045	12.0461	12.7109	-2.48728	0
0.3160	-3.16511	16.3168	10.2734	-7.67486	0
0.3167	-5.60563	17.8445	7.82987	-12.2534	0
0.3173	-1.02759	17.5364	5.99874	-16.8289	0
0.3180	2.63484	21.5033	6.6111	-21.1014	0
0.3187	1.71924	27.9137	6.6111	-21.7134	0
0.3193	-1.6369	27.9137	4.47082	-22.3225	0
0.3200	-4.38372	25.4745	5.08318	-25.0708	0
0.3207	-2.85881	24.8625	9.3578	-25.9859	0
0.3213	0.803627	21.1995	10.2734	-26.2919	0
0.3220	6.60028	17.5364	7.82987	-27.5101	0
0.3227	15.7564	17.2326	11.1889	-24.1557	0
0.3233	19.4188	12.35	18.8167	-18.05	0
0.3240	15.4501	2.8885	21.2542	-14.9987	0
0.3247	11.7909	-2.60179	21.2542	-13.7775	0
0.3253	7.21289	-4.74143	22.4789	-9.50506	0
0.3260	0.803627	-8.4002	22.1698	-4.01145	0
0.3267	-3.16511	-12.979	24.0009	1.17613	0
0.3273	-6.82754	-16.3382	30.1067	3.6154	0
0.3280	-10.1837	-18.1655	29.4943	4.22747	0
0.3287	-9.57436	-20.3051	25.832	7.58485	0
0.3293	-9.57436	-21.8285	29.4943	11.5513	0
0.3300	-11.4023	-20.9128	31.3254	11.8573	0
0.3307	-5.60563	-19.0812	25.832	13.0785	0
0.3313	6.29728	-18.1655	24.3101	15.8238	0
0.3320	11.7909	-16.0301	25.2256	14.2966	0
0.3327	10.8753	-11.7594	21.2542	11.5513	0
0.3333	12.7065	-7.79254	17.2887	9.41505	0
0.3340	15.7564	-2.29797	14.542	3.6154	0
0.3347	13.0095	4.11237	11.1889	0.261029	0
0.3353	8.12849	7.77115	11.1889	2.09123	0
0.3360	6.29728	9.91078	9.3578	-1.26614	0
0.3367	6.29728	15.0973	0.808552	-10.4202	0
0.3373	8.12849	19.368	-6.20683	-14.0836	0
0.3380	11.7909	19.6761	-8.03796	-15.9138	0
0.3387	15.1471	20.5918	-10.7847	-21.1014	0
0.3393	16.3657	22.1152	-11.7002	-22.3225	0
0.3400	15.4501	19.368	-10.7847	-20.1863	0
0.3407	15.4501	17.2326	-12.0094	-20.1863	0
0.3413	16.3657	20.2837	-11.7002	-18.6621	0
0.3420	13.0095	19.368	-8.95352	-15.3047	0
0.3427	6.90659	14.7934	-7.12239	-15.9138	0
0.3433	5.68468	12.0461	-6.20683	-15.9138	0
0.3440	4.46606	7.77115	-5.90362	-11.3383	0
0.3447	-3.77441	0.141216	-4.07249	-6.75975	0
0.3453	-11.0993	-4.74143	-0.107014	-2.18124	0
0.3460	-8.35246	-7.79254	0.808552	3.31237	0
0.3467	-0.721289	-10.8437	1.72412	6.97278	0
0.3473	7.21289	-13.8948	9.3578	10.9422	0
0.3480	11.4846	-20.3051	12.4077	16.1298	0
0.3487	9.0441	-27.0193	6.6111	16.1298	0
0.3493	4.15976	-26.1035	4.77997	15.5177	0
0.3500	-2.2495	-22.7443	7.52667	19.4872	0
0.3507	-11.0993	-22.7443	5.69554	21.9264	0
0.3513	-18.4241	-20.9128	2.33648	18.5691	0
0.3520	-20.2554	-18.4736	1.1177	17.0449	0
0.3527	-21.171	-17.254	0.505345	19.7902	0
0.3533	-23.9145	-15.1144	-0.107014	17.3509	0
0.3540	-22.3896	-10.2317	-4.37569	9.72108	0
0.3547	-12.6242	-3.51756	-10.1782	5.75164	0
0.3553	-0.111981	4.72003	-9.86909	3.6154	0
0.3560	8.12849	7.46732	-8.95352	-2.18124	0
0.3567	14.5378	7.77115	-13.2281	-5.84465	0
0.3573	19.7251	12.9619	-15.9748	-5.84465	0
0.3580	20.6407	18.7603	-17.1936	-10.4202	0
0.3587	22.7749	20.8957	-19.6371	-15.9138	0
0.3593	24.6062	22.1152	-17.806	-13.1685	0
0.3600	21.8593	19.6761	-13.5314	-11.6413	0
0.3607	21.25	15.0973	-16.2781	-17.747	0
0.3613	25.2188	13.8777	-19.9403	-18.6621	0
0.3620	21.8593	10.8223	-16.2781	-13.1685	0
0.3627	15.7564	4.72003	-11.0938	-11.3383	0
0.3633	16.3657	2.58468	-10.1782	-11.0322	0
0.3640	16.0627	-0.774547	-8.95352	-6.45372	0
0.3647	8.4315	-8.70831	-3.46013	-0.351039	0
0.3653	2.02554	-13.5909	1.42091	4.83654	0
0.3660	-0.418282	-14.8105	3.25204	6.66974	0
0.3667	-3.16511	-18.1655	5.99874	7.27881	0
0.3673	-6.52124	-21.8285	8.74544	11.5513	0
0.3680	-9.57436	-23.0524	9.3578	15.2147	0
0.3687	-13.8461	-25.4916	10.5766	16.7389	0
0.3693	-19.9491	-28.2389	12.4077	20.0962	0
0.3700	-23.9145	-26.4074	12.4077	22.5385	0
0.3707	-22.0866	-18.7774	13.9356	20.7053	0
0.3713	-12.9305	-14.8105	15.7608	21.0113	0
0.3720	3.55045	-17.254	14.2388	21.0113	0
0.3727	19.1125	-14.5067	11.1889	15.2147	0
0.3733	22.1656	-5.34908	7.21752	11.5513	0
0.3740	17.2813	-1.68603	2.33648	10.9422	0
0.3747	13.9252	0.141216	-0.713428	6.66974	0
0.3753	11.4846	7.46732	-1.62899	1.47917	0
0.3760	5.07537	12.35	-3.46013	-1.87521	0
0.3767	-0.111981	15.0973	-5.29126	-7.67486	0
0.3773	1.10993	20.2837	-6.20683	-13.4745	0
0.3780	8.12849	22.4191	-7.12239	-15.3047	0
0.3787	13.6221	22.1152	-8.65032	-17.747	0
0.3793	11.1783	24.2506	-9.86909	-20.7983	0
0.3800	7.21289	25.1664	-10.1782	-22.0195	0
0.3807	9.95971	21.5033	-8.95352	-22.3225	0
0.3813	14.5378	18.4522	-9.26268	-23.5436	0
0.3820	16.3657	17.8445	-11.7002	-23.2376	0
0.3827	18.1969	16.6207	-10.7847	-19.2712	0
0.3833	17.5876	12.0461	-3.76928	-14.0836	0
0.3840	13.0095	4.72003	2.94884	-10.7262	0
0.3847	8.12849	-2.60179	3.25204	-10.1171	0
0.3853	4.46606	-6.57295	0.808552	-7.67486	0
0.3860	-0.721289	-9.01213	2.03327	-2.18124	0
0.3867	-8.35246	-13.5909	4.77997	1.7852	0
0.3873	-15.9803	-19.0812	5.99874	2.7003	0
0.3880	-23.3052	-21.2209	6.91431	5.14257	0
0.3887	-29.4082	-21.5247	6.91431	11.5513	0
0.3893	-30.3238	-21.8285	8.13308	13.3815	0
0.3900	-20.8647	-21.2209	10.2734	9.72108	0
0.3907	-4.38372	-19.0812	9.3578	10.6362	0
0.3913	5.38167	-17.5578	5.69554	15.2147	0
0.3920	2.93785	-14.8105	4.47082	13.3815	0
0.3927	-5.60563	-10.2317	4.77997	7.58485	0
0.3933	-12.6242	-6.26485	2.94884	4.83654	0
0.3940	-14.7617	-0.162612	-1.93815	2.39727	0
0.3947	-12.0149	7.46732	-6.51598	-1.26614	0
0.3953	-7.13055	10.2146	-7.12239	-3.40238	0
0.3960	-2.85881	11.738	-5.29126	-8.28392	0
0.3967	2.32854	17.5364	-9.56588	-14.9987	0
0.3973	7.21289	22.1152	-17.1936	-18.6621	0
0.3980	9.0441	23.031	-20.8559	-21.7134	0
0.3987	9.95971	27.6098	-22.3838	-25.6799	0
0.3993	8.4315	29.4414	-23.6026	-27.207	0
0.4000	-0.721289	23.031	-22.687	-26.901	0
0.4007	-11.0993	21.8114	-22.3838	-26.595	0
0.4013	-12.0149	25.4745	-23.6026	-26.901	0
0.4020	-8.65876	20.2837	-22.687	-25.3738	0
0.4027	-11.0993	13.8777	-20.2495	-22.9346	0
0.4033	-11.0993	14.1815	-18.1092	-20.4923	0
0.4040	-3.77441	8.68691	-15.6716	-17.747	0
0.4047	-0.418282	-2.60179	-13.5314	-13.7775	0
0.4053	-3.46811	-5.65719	-10.4815	-8.89599	0
0.4060	-5.60563	-5.65719	-8.03796	-3.70841	0
0.4067	-8.04615	-12.0633	-7.12239	2.39727	0
0.4073	-12.9305	-16.3382	-2.54456	6.05768	0
0.4080	-15.9803	-17.254	2.33648	6.36371	0
0.4087	-15.6773	-19.6932	0.808552	7.88788	0
0.4093	-15.6773	-19.6932	-2.54456	10.0241	0
0.4100	-16.2866	-18.7774	-3.46013	10.6362	0
0.4107	-15.371	-19.997	-5.29126	12.4664	0
0.4113	-12.9305	-17.254	-5.29126	12.4664	0
0.4120	-13.2335	-10.8437	-1.62899	8.49995	0
0.4127	-15.6773	-8.09637	-1.93815	5.14257	0
0.4133	-16.5929	-5.65719	-6.51598	4.53351	0
0.4140	-13.8461	0.753151	-11.397	1.7852	0
0.4147	-11.7086	7.16349	-14.4469	-1.87521	0
0.4153	-12.3179	12.0461	-14.7561	-4.62352	0
0.4160	-12.6242	16.9288	-15.3625	-8.89599	0
0.4167	-10.4867	22.4191	-19.0248	-12.2534	0
0.4173	-8.35246	26.0821	-20.8559	-14.0836	0
0.4180	-5.60563	26.6941	-19.9403	-19.2712	0
0.4187	-1.02759	27.3017	-21.4682	-22.3225	0
0.4193	0.803627	27.6098	-19.3339	-19.2712	0
0.4200	-0.111981	24.8625	-14.1437	-17.747	0
0.4207	2.63484	22.1152	-16.5872	-21.4074	0
0.4213	7.82219	22.1152	-20.8559	-22.9346	0
0.4220	7.21289	17.8445	-17.5028	-20.7983	0
0.4227	3.55045	12.0461	-12.6158	-17.747	0
0.4233	0.803627	9.29885	-10.4815	-15.9138	0
0.4240	-1.9432	5.93962	-6.20683	-14.0836	0
0.4247	-4.38372	-1.07838	-2.24135	-9.50506	0
0.4253	-5.91193	-7.18061	-2.54456	-3.09635	0
0.4260	-8.04615	-11.4556	-1.62899	-0.351039	0
0.4267	-8.35246	-15.4225	3.55525	1.7852	0
0.4273	-6.82754	-19.3894	6.6111	7.27881	0
0.4280	-7.43685	-21.2209	5.69554	13.3815	0
0.4287	-7.13055	-20.9128	6.91431	16.1298	0
0.4293	-8.35246	-21.2209	10.5766	16.7389	0
0.4300	-13.8461	-21.8285	10.5766	17.3509	0
0.4307	-14.7617	-18.4736	10.2734	19.7902	0
0.4313	-10.1837	-15.4225	13.0201	21.6234	0
0.4320	-11.7086	-17.254	13.9356	19.7902	0
0.4327	-12.9305	-15.7263	10.2734	16.7389	0
0.4333	-7.43685	-7.48444	6.30195	14.2966	0
0.4340	-7.43685	-1.3822	2.33648	10.9422	0
0.4347	-11.4023	2.58468	-1.02258	6.36371	0
0.4353	-7.74315	7.46732	-4.07249	1.47917	0
0.4360	-7.43685	10.5184	-5.90362	-2.18124	0
0.4367	-11.0993	12.9619	-5.60041	-5.23258	0
0.4373	-3.16511	17.5364	-5.29126	-9.50506	0
0.4380	9.95971	21.8114	-8.34711	-14.0836	0
0.4387	18.1969	23.9468	-8.95352	-15.9138	0
0.4393	24.9125	23.9468	-7.12239	-17.1349	0
0.4400	26.7437	19.6761	-7.73475	-18.6621	0
0.4407	21.5563	16.3168	-8.95352	-17.4409	0
0.4413	18.1969	16.3168	-7.43154	-15.9138	0
0.4420	15.4501	14.7934	-6.20683	-16.8289	0
0.4427	10.8753	11.1304	-1.62899	-14.0836	0
0.4433	8.12849	7.16349	5.69554	-6.75975	0
0.4440	3.55045	-0.162612	9.04865	-1.57218	0
0.4447	0.803627	-8.09637	9.3578	-0.045005	0
0.4453	8.4315	-11.4556	11.1889	0.564063	0
0.4460	15.4501	-13.2828	13.3233	3.92144	0
0.4467	12.7065	-18.1655	14.542	10.6362	0
0.4473	9.95971	-22.7443	15.7608	13.9936	0
0.4480	6.29728	-25.4916	17.9011	14.6026	0
0.4487	-2.85881	-27.3231	23.6977	18.8751	0
0.4493	-10.793	-27.935	27.6632	22.8415	0
0.4500	-15.371	-25.1878	24.0009	20.7053	0
0.4507	-21.171	-22.1366	22.1698	19.4872	0
0.4513	-23.9145	-21.2209	23.6977	21.0113	0
0.4520	-21.7803	-18.4736	20.3386	20.0962	0
0.4527	-20.2554	-12.979	16.6764	16.7389	0
0.4533	-22.0866	-9.31596	17.592	12.7724	0
0.4540	-25.7457	-5.04525	13.9356	9.10902	0
0.4547	-24.8301	3.80427	8.74544	7.27881	0
0.4553	-11.4023	10.2146	12.1045	6.05768	0
0.4560	10.8753	11.1304	13.6265	0.564063	0
0.4567	31.0154	13.8777	6.30195	-7.36882	0
0.4573	39.2559	19.0641	0.808552	-11.3383	0
0.4580	31.3217	20.2837	1.1177	-14.0836	0
0.4587	18.1969	20.8957	0.505345	-17.747	0
0.4593	11.7909	23.031	-0.713428	-18.9651	0
0.4600	9.65341	21.5033	-0.107014	-19.2712	0
0.4607	7.21289	17.5364	0.808552	-19.5772	0
0.4613	9.95971	15.4011	2.03327	-18.05	0
0.4620	13.6221	14.7934	3.8644	-17.1349	0
0.4627	10.2627	12.35	4.77997	-17.747	0
0.4633	5.38167	9.29885	7.21752	-13.1685	0
0.4640	4.46606	3.80427	11.1889	-7.06579	0
0.4647	3.24415	-4.43332	16.07	-5.23258	0
0.4653	-1.02759	-9.9279	19.1199	-1.57218	0
0.4660	-5.29933	-12.3671	19.4231	4.53351	0
0.4667	-7.43685	-16.3382	20.951	7.58485	0
0.4673	-6.21494	-22.4405	27.0568	12.1604	0
0.4680	-5.29933	-26.7112	32.8534	17.0449	0
0.4687	-7.43685	-27.3231	32.241	16.1298	0
0.4693	-9.57436	-25.4916	28.5787	14.6026	0
0.4700	-10.4867	-23.6601	26.7476	16.4328	0
0.4707	-12.9305	-22.7443	27.36	17.0449	0
0.4713	-14.4554	-22.1366	26.7476	17.0449	0
0.4720	-13.8461	-19.0812	24.6133	16.4328	0
0.4727	-13.2335	-13.8948	21.8666	14.6026	0
0.4733	-9.26806	-7.79254	18.2043	13.0785	0
0.4740	1.10993	-1.68603	13.6265	9.10902	0
0.4747	11.4846	3.50044	10.2734	2.7003	0
0.4753	17.2813	7.46732	8.44223	-0.045005	0
0.4760	22.1656	12.6538	6.91431	-3.09635	0
0.4767	24.3031	17.5364	4.16761	-8.58996	0
0.4773	21.8593	19.368	0.808552	-11.9473	0
0.4780	22.7749	21.1995	-1.32579	-14.0836	0
0.4787	29.1842	25.1664	-1.32579	-16.8289	0
0.4793	29.7935	24.8625	0.202138	-15.6107	0
0.4800	19.4188	21.1995	1.1177	-13.4745	0
0.4807	8.12849	19.368	-1.62899	-17.1349	0
0.4813	0.803627	17.5364	-4.07249	-20.4923	0
0.4820	-5.60563	15.7049	-3.15692	-19.2712	0
0.4827	-7.74315	12.9619	-0.713428	-18.9651	0
0.4833	-1.9432	7.77115	2.33648	-16.8289	0
0.4840	4.46606	1.36509	5.99874	-11.0322	0
0.4847	3.85346	-3.51756	7.82987	-5.53862	0
0.4853	-4.69002	-10.2317	9.96421	-0.351039	0
0.4860	-15.371	-16.9459	14.8512	5.14257	0
0.4867	-18.4241	-18.1655	17.592	7.88788	0
0.4873	-9.87737	-20.9128	16.6764	8.80598	0
0.4880	3.55045	-24.5758	17.9011	11.8573	0
0.4887	11.7909	-23.6601	21.2542	18.8751	0
0.4893	11.7909	-22.7443	19.4231	22.2325	0
0.4900	4.46606	-21.8285	14.8512	18.8751	0
0.4907	0.497327	-14.1986	14.8512	16.7389	0
0.4913	2.02554	-8.4002	17.592	20.7053	0
0.4920	4.76907	-10.8437	15.7608	20.4023	0
0.4927	9.0441	-9.31596	10.2734	14.9087	0
0.4933	12.4002	-1.99414	6.30195	13.0785	0
0.4940	10.569	1.66891	4.47082	11.8573	0
0.4947	6.29728	4.72003	1.1177	5.14257	0
0.4953	4.46606	8.68691	-3.15692	-1.57218	0
0.4960	4.76907	11.1304	-7.12239	-5.84465	0
0.4967	7.21289	16.6207	-8.65032	-9.20203	0
0.4973	9.0441	23.9468	-7.12239	-11.3383	0
0.4980	7.82219	26.6941	-7.12239	-14.3896	0
0.4987	7.51589	25.4745	-10.4815	-19.5772	0
0.4993	9.0441	24.2506	-12.6158	-22.6285	0
0.5000	6.60028	21.8114	-12.0094	-22.3225	0
0.5007	3.85346	20.2837	-11.0938	-21.4074	0
0.5013	4.15976	18.1484	-11.0938	-20.7983	0
0.5020	3.85346	13.2657	-12.6158	-22.0195	0
0.5027	2.63484	12.0461	-10.1782	-21.4074	0
0.5033	3.24415	10.8223	-3.46013	-16.2198	0
0.5040	4.46606	2.28085	-1.62899	-11.3383	0
0.5047	2.93785	-6.26485	-4.68485	-8.89599	0
0.5053	-1.9432	-7.79254	-2.54456	-4.92955	0
0.5060	-2.85881	-9.9279	2.63968	-0.960107	0
0.5067	0.19432	-16.3382	3.8644	1.17613	0
0.5073	1.10993	-20.6089	4.77997	3.6154	0
0.5080	-1.9432	-20.9128	7.21752	9.41505	0
0.5087	-5.60563	-21.5247	9.04865	13.9936	0
0.5093	-8.35246	-23.6601	9.66101	14.2966	0
0.5100	-7.43685	-23.9639	7.52667	15.2147	0
0.5107	-4.69002	-20.9128	4.77997	17.654	0
0.5113	-5.60563	-17.254	5.38638	16.4328	0
0.5120	-7.13055	-13.8948	4.77997	12.7724	0
0.5127	-4.69002	-9.01213	2.03327	12.1604	0
0.5133	1.10993	-4.43332	-0.107014	10.3302	0
0.5140	9.95971	0.141216	-3.76928	4.83654	0
0.5147	14.5378	7.46732	-7.12239	1.7852	0
0.5153	8.12849	12.0461	-6.20683	0.870097	0
0.5160	-2.85881	12.0461	-8.03796	-4.01145	0
0.5167	-9.57436	16.013	-14.4469	-11.0322	0
0.5173	-10.1837	21.1995	-17.806	-15.6107	0
0.5180	-2.85881	22.4191	-19.3339	-20.1863	0
0.5187	9.34711	23.3348	-22.9962	-23.2376	0
0.5193	12.7065	23.9468	-22.3838	-22.3225	0
0.5200	5.68468	21.1995	-19.6371	-21.1014	0
0.5207	-0.418282	18.1484	-20.8559	-20.4923	0
0.5213	-1.9432	15.7049	-20.8559	-18.9651	0
0.5220	-1.33389	13.2657	-17.5028	-17.747	0
0.5227	1.71924	11.4342	-16.2781	-17.747	0
0.5233	1.71924	5.93962	-15.3625	-14.3896	0
0.5240	-0.418282	-2.9099	-12.6158	-7.98089	0
0.5247	2.63484	-8.09637	-9.26268	-4.01145	0
0.5253	5.68468	-10.2317	-6.51598	-0.960107	0
0.5260	3.85346	-13.5909	-4.68485	3.6154	0
0.5267	6.29728	-17.254	-2.54456	7.88788	0
0.5273	10.8753	-21.8285	3.8644	13.0785	0
0.5280	6.29728	-26.7112	8.13308	19.1811	0
0.5287	0.803627	-29.1546	2.94884	20.7053	0
0.5293	3.24415	-28.8508	-1.02258	19.7902	0
0.5300	2.32854	-25.7954	1.42091	21.3174	0
0.5307	-2.55251	-20.9128	0.808552	22.5385	0
0.5313	-1.9432	-19.3894	-1.62899	22.5385	0
0.5320	0.497327	-19.997	-1.02258	21.6234	0
0.5327	-1.02759	-18.4736	-3.76928	18.266	0
0.5333	-2.2495	-14.5067	-8.65032	14.2966	0
0.5340	-1.9432	-8.4002	-10.1782	10.6362	0
0.5347	-5.60563	0.449323	-11.397	4.22747	0
0.5353	-16.2866	6.55156	-12.0094	-0.657073	0
0.5360	-26.9676	9.91078	-11.7002	-2.79331	0
0.5367	-27.5769	13.5696	-16.2781	-6.14769	0
0.5373	-15.6773	17.5364	-24.2149	-10.4202	0
0.5380	-1.33389	19.9799	-27.2649	-14.3896	0
0.5387	7.51589	21.1995	-26.3493	-18.05	0
0.5393	11.7909	20.2837	-23.6026	-18.05	0
0.5400	15.4501	19.368	-20.8559	-16.2198	0
0.5407	18.1969	18.4522	-24.5182	-19.8832	0
0.5413	13.6221	14.4853	-29.7083	-23.2376	0
0.5420	4.46606	10.2146	-27.8772	-20.1863	0
0.5427	0.497327	9.29885	-23.2994	-16.8289	0
0.5433	2.32854	5.93962	-20.8559	-14.0836	0
0.5440	2.93785	-1.99414	-17.5028	-9.50506	0
0.5447	4.46606	-8.4002	-13.8405	-6.14769	0
0.5453	9.34711	-12.0633	-11.7002	-4.31748	0
0.5460	9.95971	-16.0301	-8.95352	0.261029	0
0.5467	7.51589	-18.7774	-6.20683	4.22747	0
0.5473	8.7378	-20.3051	-5.60041	6.05768	0
0.5480	8.4315	-23.6601	-5.29126	9.72108	0
0.5487	2.02554	-26.7112	-2.54456	13.0785	0
0.5493	-2.85881	-26.4074	-1.93815	12.4664	0
0.5500	-6.21494	-23.0524	-4.37569	12.4664	0
0.5507	-11.4023	-19.997	-3.76928	16.4328	0
0.5513	-11.0993	-18.1655	0.202138	18.8751	0
0.5520	-1.6369	-17.5578	-0.713428	15.2147	0
0.5527	6.60028	-14.5067	-6.81919	10.0241	0
0.5533	8.7378	-9.01213	-10.7847	6.05768	0
0.5540	5.38167	-4.12949	-13.5314	2.09123	0
0.5547	-2.2495	-0.774547	-17.806	-2.79331	0
0.5553	-9.26806	4.72003	-20.8559	-6.14769	0
0.5560	-14.7617	11.1304	-21.4682	-9.20203	0
0.5567	-19.3398	12.6538	-20.8559	-13.7775	0
0.5573	-19.6428	14.1815	-19.3339	-17.1349	0
0.5580	-20.2554	18.4522	-20.2495	-20.4923	0
0.5587	-17.5085	19.6761	-23.6026	-25.0708	0
0.5593	-1.33389	17.5364	-24.5182	-25.0708	0
0.5600	18.5032	17.5364	-23.6026	-22.0195	0
0.5607	24.6062	18.1484	-22.9962	-23.5436	0
0.5613	19.4188	16.6207	-21.4682	-27.207	0
0.5620	13.6221	16.3168	-21.165	-25.3738	0
0.5627	11.1783	16.6207	-19.9403	-20.4923	0
0.5633	15.4501	10.8223	-11.0938	-15.9138	0
0.5640	20.0281	-0.774547	-3.46013	-11.3383	0
0.5647	14.8408	-8.09637	-5.90362	-9.20203	0
0.5653	5.38167	-11.1475	-8.03796	-8.28392	0
0.5660	0.803627	-15.7263	-4.07249	-3.70841	0
0.5667	-0.111981	-21.8285	-1.02258	2.7003	0
0.5673	-1.9432	-23.6601	1.42091	5.44861	0
0.5680	-4.69002	-23.9639	5.69554	6.97278	0
0.5687	-6.21494	-26.4074	8.44223	11.5513	0
0.5693	-6.52124	-28.2389	8.44223	15.2147	0
0.5700	-8.35246	-24.5758	6.6111	14.2966	0
0.5707	-11.7086	-19.997	5.38638	13.0785	0
0.5713	-12.9305	-19.0812	9.3578	14.6026	0
0.5720	-12.0149	-18.7774	12.1045	14.6026	0
0.5727	-9.57436	-15.4225	8.44223	12.4664	0
0.5733	-7.13055	-9.31596	5.99874	10.0241	0
0.5740	-4.69002	-1.68603	4.77997	6.66974	0
0.5747	-2.85881	6.55156	1.42091	3.31237	0
0.5753	-2.55251	11.1304	2.03327	2.09123	0
0.5760	-4.99632	12.35	3.8644	-2.79331	0
0.5767	-4.99632	15.4011	-1.32579	-9.8111	0
0.5773	-2.2495	19.368	-6.81919	-14.3896	0
0.5780	-1.6369	22.1152	-8.34711	-17.747	0
0.5787	-0.111981	23.9468	-11.7002	-20.4923	0
0.5793	5.68468	23.031	-11.397	-18.6621	0
0.5800	9.95971	19.368	-6.81919	-17.4409	0
0.5807	9.95971	19.368	-6.81919	-20.1863	0
0.5813	9.95971	19.368	-6.51598	-20.1863	0
0.5820	9.65341	14.1815	-1.62899	-17.4409	0
0.5827	7.21289	9.29885	0.505345	-14.3896	0
0.5833	4.46606	8.38308	1.42091	-8.89599	0
0.5840	-0.111981	4.11237	8.44223	-4.01145	0
0.5847	-8.35246	-4.12949	13.6265	-1.57218	0
0.5853	-12.0149	-8.70831	11.1889	3.31237	0
0.5860	-5.91193	-9.31596	9.96421	7.27881	0
0.5867	1.41294	-12.3671	14.2388	7.88788	0
0.5873	1.10993	-19.0812	20.951	12.1604	0
0.5880	-5.60563	-24.272	24.9165	18.8751	0
0.5887	-12.0149	-23.9639	22.1698	18.8751	0
0.5893	-15.6773	-21.8285	18.2043	17.0449	0
0.5900	-15.6773	-21.2209	20.3386	19.4872	0
0.5907	-12.9305	-20.6089	21.8666	21.3174	0
0.5913	-10.1837	-18.1655	19.7322	18.8751	0
0.5920	-9.26806	-16.3382	19.7322	15.8238	0
0.5927	-9.87737	-12.6752	18.5075	14.2966	0
0.5933	-8.04615	-6.57295	13.6265	13.6875	0
0.5940	-2.85881	-1.3822	10.2734	10.3302	0
0.5947	2.02554	4.4162	9.3578	5.14257	0
0.5953	3.55045	11.1304	6.91431	0.870097	0
0.5960	3.55045	14.7934	4.77997	-4.62352	0
0.5967	3.85346	17.2326	2.94884	-9.50506	0
0.5973	2.93785	21.8114	0.202138	-11.0322	0
0.5980	2.02554	24.8625	-2.54456	-13.4745	0
0.5987	0.803627	25.4745	-1.62899	-16.8289	0
0.5993	-2.2495	24.5587	1.1177	-16.8289	0
0.6000	-3.77441	21.5033	1.1177	-17.747	0
0.6007	-0.111981	19.368	-2.54456	-20.4923	0
0.6013	2.32854	19.368	-4.68485	-18.6621	0
0.6020	2.32854	16.3168	-1.62899	-16.8289	0
0.6027	3.55045	11.1304	3.25204	-18.05	0
0.6033	2.02554	7.16349	7.21752	-14.3896	0
0.6040	-1.6369	3.50044	9.96421	-5.84465	0
0.6047	-3.16511	-2.9099	12.1045	-1.57218	0
0.6053	-7.43685	-9.9279	14.8512	0.870097	0
0.6060	-13.5398	-13.2828	16.07	4.53351	0
0.6067	-12.9305	-13.8948	17.9011	7.88788	0
0.6073	-10.1837	-17.254	22.7821	11.8573	0
0.6080	-11.4023	-22.4405	25.832	17.96	0
0.6087	-8.35246	-23.6601	25.2256	22.2325	0
0.6093	-0.721289	-21.8285	24.9165	22.5385	0
0.6100	3.24415	-18.4736	23.0854	20.4023	0
0.6107	5.38167	-14.5067	20.3386	19.1811	0
0.6113	5.38167	-11.4556	23.0854	20.0962	0
0.6120	0.803627	-11.1475	23.0854	20.4023	0
0.6127	-2.55251	-9.01213	13.9356	17.3509	0
0.6133	-5.91193	-2.29797	7.82987	12.4664	0
0.6140	-16.2866	4.72003	9.04865	7.88788	0
0.6147	-25.4427	8.68691	5.99874	2.39727	0
0.6153	-25.4427	12.9619	1.42091	-4.01145	0
0.6160	-19.6428	17.8445	0.202138	-8.58996	0
0.6167	-9.26806	20.8957	-2.54456	-9.50506	0
0.6173	-1.02759	23.031	-6.20683	-11.0322	0
0.6180	-4.69002	25.1664	-5.29126	-16.5258	0
0.6187	-10.1837	25.7783	-6.20683	-21.7134	0
0.6193	-3.46811	26.3902	-9.26268	-23.8497	0
0.6200	5.99098	25.7783	-7.12239	-23.8497	0
0.6207	10.2627	19.368	-4.07249	-22.3225	0
0.6213	11.4846	14.4853	-6.51598	-21.1014	0
0.6220	9.0441	17.2326	-8.95352	-22.3225	0
0.6227	6.29728	17.5364	-3.76928	-20.4923	0
0.6233	5.68468	9.29885	4.16761	-13.7775	0
0.6240	2.63484	1.05698	8.44223	-8.58996	0
0.6247	-1.02759	-4.43332	9.96421	-6.14769	0
0.6253	1.10993	-9.01213	9.3578	-4.01145	0
0.6260	4.46606	-12.6752	9.04865	-3.09635	0
0.6267	4.15976	-16.9459	11.4921	-1.57218	0
0.6273	4.46606	-21.8285	16.07	4.22747	0
0.6280	0.19432	-24.272	17.9011	9.72108	0
0.6287	-8.65876	-22.7443	17.9011	10.6362	0
0.6293	-11.0993	-21.2209	19.4231	10.6362	0
0.6300	-11.7086	-21.2209	19.4231	12.4664	0
0.6307	-18.4241	-21.5247	16.9855	12.4664	0
0.6313	-23.9145	-20.9128	18.5075	10.6362	0
0.6320	-21.171	-17.8617	19.1199	10.3302	0
0.6327	-15.6773	-12.0633	13.3233	9.41505	0
0.6333	-6.52124	-6.26485	7.52667	3.6154	0
0.6340	5.38167	-0.46644	7.52667	-3.09635	0
0.6347	10.8753	7.46732	7.52667	-5.53862	0
0.6353	11.7909	12.0461	5.99874	-6.14769	0
0.6360	13.6221	10.8223	4.77997	-10.1171	0
0.6367	11.7909	14.7934	-0.107014	-14.6926	0
0.6373	5.07537	23.9468	-7.12239	-17.747	0
0.6380	2.63484	25.7783	-7.12239	-21.1014	0
0.6387	5.38167	21.8114	-3.76928	-24.4587	0
0.6393	5.99098	22.4191	-5.90362	-25.9859	0
0.6400	6.29728	23.9468	-9.26268	-25.9859	0
0.6407	10.569	20.5918	-7.12239	-24.4587	0
0.6413	13.6221	17.2326	-3.46013	-22.6285	0
0.6420	10.569	15.0973	-2.54456	-22.3225	0
0.6427	5.99098	11.4342	-2.24135	-22.3225	0
0.6433	4.76907	6.24773	-0.107014	-19.2712	0
0.6440	3.55045	0.753151	4.77997	-13.1685	0
0.6447	0.803627	-6.26485	10.8798	-7.36882	0
0.6453	-1.02759	-11.1475	12.1045	-4.31748	0
0.6460	-2.2495	-12.6752	11.4921	-0.351039	0
0.6467	-4.69002	-14.1986	16.6764	5.75164	0
0.6473	-6.82754	-18.7774	22.4789	11.2453	0
0.6480	-8.96176	-22.7443	20.6478	14.9087	0
0.6487	-12.3179	-23.6601	17.2887	15.5177	0
0.6493	-15.6773	-21.8285	16.07	14.2966	0
0.6500	-16.8959	-19.0812	14.2388	14.2966	0
0.6507	-15.0647	-18.7774	14.2388	15.2147	0
0.6513	-9.26806	-20.6089	15.4576	13.9936	0
0.6520	-1.6369	-17.8617	11.7953	13.3815	0
0.6527	2.02554	-10.8437	7.82987	13.9936	0
0.6533	-3.46811	-4.74143	6.6111	9.10902	0
0.6540	-14.7617	0.141216	1.42091	1.7852	0
0.6547	-27.5769	5.33197	-2.54456	0.261029	0
0.6553	-37.0393	8.38308	-0.410221	1.17613	0
0.6560	-35.2081	12.9619	-2.24135	-3.40238	0
0.6567	-15.9803	19.368	-8.95352	-10.4202	0
0.6573	12.4002	20.8957	-9.26268	-14.0836	0
0.6580	35.5935	19.368	-8.03796	-16.8289	0
0.6587	48.715	23.031	-10.7847	-18.9651	0
0.6593	52.3774	25.7783	-9.86909	-17.1349	0
0.6600	45.9682	21.1995	-8.65032	-16.2198	0
0.6607	36.2028	16.3168	-12.9249	-20.4923	0
0.6613	29.1842	15.7049	-15.9748	-22.9346	0
0.6620	24.3031	14.1815	-14.4469	-20.7983	0
0.6627	16.9783	8.38308	-14.4469	-17.747	0
0.6633	7.21289	1.97274	-10.7847	-13.1685	0
0.6640	-1.02759	-2.60179	-1.62899	-8.58996	0
0.6647	-7.43685	-7.18061	1.72412	-7.06579	0
0.6653	-14.1491	-13.2828	-0.713428	-2.79331	0
0.6660	-18.4241	-17.5578	0.202138	4.53351	0
0.6667	-18.7272	-22.4405	2.33648	6.97278	0
0.6673	-18.4241	-28.8508	4.47082	8.80598	0
0.6680	-17.8115	-29.1546	7.52667	15.2147	0
0.6687	-16.5929	-25.4916	7.52667	17.3509	0
0.6693	-16.2866	-24.8797	5.08318	14.6026	0
0.6700	-13.2335	-23.3562	4.77997	15.2147	0
0.6707	-5.29933	-17.254	5.38638	17.3509	0
0.6713	0.803627	-15.4225	4.77997	17.96	0
0.6720	0.803627	-16.3382	3.25204	18.5691	0
0.6727	1.10993	-12.0633	1.1177	15.5177	0
0.6733	2.63484	-4.43332	-3.76928	9.10902	0
0.6740	0.19432	2.8885	-8.95352	5.14257	0
0.6747	-4.99632	8.38308	-12.6158	0.564063	0
0.6753	-9.26806	10.8223	-15.3625	-4.92955	0
0.6760	-11.0993	15.0973	-18.1092	-7.67486	0
0.6767	-12.9305	20.2837	-19.3339	-9.8111	0
0.6773	-16.2866	19.6761	-19.0248	-13.1685	0
0.6780	-16.5929	19.9799	-19.0248	-15.3047	0
0.6787	-12.9305	26.3902	-21.4682	-17.1349	0
0.6793	-10.1837	26.9979	-22.3838	-18.6621	0
0.6800	-9.26806	20.5918	-19.9403	-18.356	0
0.6807	-5.91193	20.8957	-17.1936	-17.1349	0
0.6813	-3.46811	22.7272	-16.5872	-16.8289	0
0.6820	-5.29933	17.5364	-17.5028	-17.4409	0
0.6827	-6.21494	12.35	-16.8904	-17.1349	0
0.6833	-6.52124	7.16349	-11.7002	-11.3383	0
0.6840	-9.26806	-2.9099	-6.20683	-3.70841	0
0.6847	-10.1837	-9.01213	-7.12239	-2.48728	0
0.6853	-11.0993	-9.62407	-9.86909	-1.26614	0
0.6860	-15.0647	-13.5909	-6.20683	4.83654	0
0.6867	-16.8959	-18.1655	-2.24135	7.58485	0
0.6873	-15.6773	-18.1655	-1.02258	10.0241	0
0.6880	-15.6773	-20.9128	0.202138	17.654	0
0.6887	-15.6773	-26.4074	-0.410221	21.6234	0
0.6893	-13.5398	-26.7112	-1.93815	20.4023	0
0.6900	-13.8461	-22.7443	-0.410221	22.2325	0
0.6907	-13.8461	-19.997	0.808552	24.3687	0
0.6913	-9.26806	-18.1655	-2.85371	21.3174	0
0.6920	-3.46811	-12.0633	-5.29126	17.654	0
0.6927	0.19432	-7.18061	-5.29126	15.2147	0
0.6933	3.55045	-5.96102	-7.12239	11.2453	0
0.6940	7.21289	-0.774547	-11.7002	7.27881	0
0.6947	10.569	9.29885	-14.7561	5.44861	0
0.6953	11.4846	13.2657	-15.3625	2.39727	0
0.6960	9.34711	12.9619	-15.3625	-3.40238	0
0.6967	7.82219	17.5364	-20.2495	-9.20203	0
0.6973	6.29728	22.7272	-26.3493	-12.2534	0
0.6980	3.55045	23.031	-27.574	-14.6926	0
0.6987	1.71924	23.9468	-26.6584	-17.4409	0
0.6993	-5.29933	23.9468	-27.2649	-19.5772	0
0.7000	-19.0335	20.5918	-26.3493	-19.2712	0
0.7007	-22.6959	20.5918	-26.3493	-18.05	0
0.7013	-12.3179	20.5918	-28.1804	-16.8289	0
0.7020	-1.9432	13.5696	-25.4337	-14.3896	0
0.7027	6.29728	7.46732	-20.8559	-11.3383	0
0.7033	13.3158	4.72003	-19.0248	-7.67486	0
0.7040	11.1783	-1.68603	-14.7561	-4.92955	0
0.7047	5.07537	-7.48444	-8.03796	-2.48728	0
0.7053	4.15976	-10.2317	-6.51598	2.39727	0
0.7060	4.76907	-13.8948	-8.65032	7.58485	0
0.7067	3.85346	-16.3382	-5.90362	9.41505	0
0.7073	1.71924	-18.1655	0.505345	12.4664	0
0.7080	-1.33389	-24.5758	3.25204	19.1811	0
0.7087	-0.418282	-26.7112	-1.32579	21.3174	0
0.7093	2.32854	-23.0524	-6.20683	17.654	0
0.7100	1.10993	-23.9639	-4.37569	16.4328	0
0.7107	1.10993	-24.5758	0.202138	18.8751	0
0.7113	5.07537	-18.4736	-1.62899	19.1811	0
0.7120	5.99098	-16.3382	-6.20683	17.0449	0
0.7127	5.68468	-15.1144	-9.26268	15.2147	0
0.7133	8.4315	-5.34908	-11.397	10.0241	0
0.7140	9.95971	1.66891	-13.8405	3.92144	0
0.7147	9.0441	1.97274	-16.5872	0.564063	0
0.7153	5.07537	6.55156	-17.806	-2.48728	0
0.7160	-1.9432	14.7934	-19.6371	-8.28392	0
0.7167	-3.77441	17.5364	-21.4682	-11.3383	0
0.7173	3.55045	19.0641	-21.7715	-13.1685	0
0.7180	12.7065	22.1152	-24.2149	-17.1349	0
0.7187	20.3344	23.9468	-26.0461	-18.9651	0
0.7193	22.4719	22.7272	-22.3838	-14.9987	0
0.7200	17.8939	19.9799	-20.8559	-13.1685	0
0.7207	13.6221	16.013	-23.9117	-18.356	0
0.7213	12.7065	12.6538	-22.687	-22.0195	0
0.7220	11.7909	12.0461	-18.7215	-19.5772	0
0.7227	8.12849	10.2146	-17.806	-15.6107	0
0.7233	3.55045	3.50044	-14.7561	-12.8624	0
0.7240	0.803627	-4.12949	-9.26268	-8.28392	0
0.7247	0.803627	-7.79254	-6.20683	-3.09635	0
0.7253	-2.2495	-12.0633	-3.76928	-0.045005	0
0.7260	-8.35246	-18.1655	0.202138	3.6154	0
0.7267	-9.26806	-21.2209	4.16761	8.80598	0
0.7273	-7.13055	-23.6601	7.52667	11.5513	0
0.7280	-8.65876	-26.4074	9.66101	13.3815	0
0.7287	-10.793	-25.4916	10.2734	16.1298	0
0.7293	-9.87737	-23.6601	11.4921	16.7389	0
0.7300	-7.13055	-21.8285	11.7953	15.8238	0
0.7307	-1.9432	-17.254	12.1045	17.0449	0
0.7313	1.41294	-15.4225	16.9855	17.0449	0
0.7320	-0.111981	-17.254	18.5075	13.3815	0
0.7327	2.32854	-11.4556	10.2734	8.80598	0
0.7333	7.82219	0.141216	4.16761	4.22747	0
0.7340	9.65341	5.63579	5.69554	0.261029	0
0.7347	10.8753	7.46732	6.30195	-1.87521	0
0.7353	13.0095	12.0461	3.8644	-4.92955	0
0.7360	12.7065	16.3168	2.03327	-9.50506	0
0.7367	11.7909	20.2837	0.505345	-13.4745	0
0.7373	10.569	23.9468	-1.02258	-17.1349	0
0.7380	5.38167	25.4745	-2.54456	-22.0195	0
0.7387	0.803627	25.4745	-3.46013	-25.0708	0
0.7393	-1.9432	24.8625	-1.62899	-25.0708	0
0.7400	-7.74315	23.9468	1.72412	-25.0708	0
0.7407	-13.5398	21.5033	3.8644	-24.1557	0
0.7413	-13.8461	15.7049	4.77997	-22.0195	0
0.7420	-8.65876	11.738	5.99874	-20.7983	0
0.7427	2.63484	11.4342	8.44223	-20.1863	0
0.7433	13.6221	5.63579	14.542	-14.9987	0
0.7440	13.9252	-4.43332	20.3386	-7.98089	0
0.7447	6.60028	-9.01213	20.3386	-6.45372	0
0.7453	-1.33389	-10.8437	18.2043	-5.84465	0
0.7460	-9.26806	-17.254	22.1698	1.47917	0
0.7467	-18.1178	-23.0524	28.5787	6.05768	0
0.7473	-23.9145	-24.272	31.0222	5.75164	0
0.7480	-20.8647	-23.6601	32.8534	10.9422	0
0.7487	-9.26806	-24.8797	34.9877	17.96	0
0.7493	0.497327	-24.8797	33.1566	16.7389	0
0.7500	4.76907	-19.997	30.1067	15.2147	0
0.7507	7.21289	-16.6421	30.4099	17.0449	0
0.7513	7.21289	-17.8617	33.1566	15.2147	0
0.7520	3.24415	-15.4225	33.1566	13.3815	0
0.7527	-1.9432	-8.09637	29.1911	13.6875	0
0.7533	-3.46811	-3.51756	24.0009	9.72108	0
0.7540	-2.85881	2.58468	20.6478	4.22747	0
0.7547	-3.77441	11.4342	21.5634	3.31237	0
0.7553	-6.52124	14.7934	22.7821	-1.57218	0
0.7560	-4.99632	13.8777	19.1199	-10.4202	0
0.7567	-2.55251	16.6207	14.2388	-14.0836	0
0.7573	-0.111981	22.1152	13.0201	-14.0836	0
0.7580	11.4846	26.0821	10.2734	-18.6621	0
0.7587	27.353	25.7783	5.99874	-22.3225	0
0.7593	28.2686	23.031	7.82987	-21.1014	0
0.7600	15.7564	23.031	10.8798	-21.7134	0
0.7607	11.4846	23.9468	9.3578	-23.2376	0
0.7613	14.8408	20.2837	10.5766	-18.6621	0
0.7620	14.5378	16.6207	15.7608	-16.8289	0
0.7627	13.9252	12.9619	18.5075	-19.5772	0
0.7633	16.672	5.02386	21.2542	-15.3047	0
0.7640	14.5378	-1.68603	24.6133	-6.14769	0
0.7647	5.99098	-2.60179	24.0009	-4.31748	0
0.7653	2.02554	-7.48444	24.0009	-4.31748	0
0.7660	3.55045	-14.1986	28.5787	2.39727	0
0.7667	1.71924	-15.1144	31.3254	11.2453	0
0.7673	-2.85881	-17.5578	34.0721	16.7389	0
0.7680	-4.99632	-24.5758	38.65	18.5691	0
0.7687	-7.43685	-25.4916	37.7344	17.654	0
0.7693	-13.2335	-21.5247	32.241	17.0449	0
0.7700	-19.0335	-20.3051	32.241	17.0449	0
0.7707	-20.8647	-19.3894	34.9877	15.8238	0
0.7713	-19.3398	-15.4225	32.241	16.1298	0
0.7720	-16.5929	-10.8437	27.0568	16.4328	0
0.7727	-13.5398	-7.79254	24.0009	13.3815	0
0.7733	-10.1837	-4.74143	22.1698	7.88788	0
0.7740	-6.52124	1.05698	20.3386	4.22747	0
0.7747	-3.46811	7.46732	19.1199	2.09123	0
0.7753	-1.02759	11.1304	15.7608	-1.26614	0
0.7760	1.10993	15.7049	10.5766	-7.06579	0
0.7767	3.85346	22.1152	7.52667	-10.4202	0
0.7773	7.51589	22.1152	5.38638	-12.2534	0
0.7780	9.34711	20.8957	2.94884	-16.5258	0
0.7787	6.90659	24.8625	3.55525	-17.747	0
0.7793	2.63484	24.2506	7.52667	-14.0836	0
0.7800	-1.33389	18.4522	8.44223	-15.6107	0
0.7807	-5.29933	18.7603	5.08318	-22.3225	0
0.7813	-5.60563	19.368	2.63968	-21.7134	0
0.7820	0.803627	13.2657	3.55525	-17.747	0
0.7827	12.0939	6.55156	5.69554	-16.2198	0
0.7833	22.1656	0.449323	8.13308	-12.2534	0
0.7840	26.7437	-6.57295	13.0201	-5.53862	0
0.7847	24.3031	-9.9279	17.592	-2.18124	0
0.7853	16.3657	-12.979	16.9855	0.564063	0
0.7860	4.46606	-18.4736	15.4576	5.14257	0
0.7867	-10.1837	-22.7443	17.592	8.80598	0
0.7873	-22.3896	-25.7954	20.3386	13.3815	0
0.7880	-26.052	-27.935	19.4231	18.8751	0
0.7887	-22.6959	-26.4074	18.5075	19.7902	0
0.7893	-18.7272	-24.5758	19.4231	17.654	0
0.7900	-15.371	-23.3562	17.9011	19.7902	0
0.7907	-12.0149	-19.0812	15.7608	22.8415	0
0.7913	-13.2335	-16.3382	17.592	23.4536	0
0.7920	-19.0335	-16.6421	17.592	20.7053	0
0.7927	-21.474	-12.6752	10.8798	13.3815	0
0.7933	-16.2866	-4.74143	3.8644	5.14257	0
0.7940	-4.69002	-1.07838	2.03327	3.31237	0
0.7947	9.0441	0.753151	-0.107014	2.39727	0
0.7953	19.7251	5.63579	-5.29126	-2.18124	0
0.7960	21.8593	12.9619	-9.56588	-6.14769	0
0.7967	16.9783	19.9799	-10.7847	-8.58996	0
0.7973	13.6221	23.6429	-11.7002	-13.1685	0
0.7980	15.4501	23.9468	-13.5314	-14.9987	0
0.7987	16.3657	22.7272	-14.7561	-14.0836	0
0.7993	13.9252	21.5033	-15.9748	-16.2198	0
0.8000	9.0441	20.8957	-17.806	-20.4923	0
0.8007	2.32854	17.5364	-18.4183	-20.7983	0
0.8013	-3.77441	11.1304	-15.9748	-20.1863	0
0.8020	-6.52124	8.07925	-14.1437	-19.5772	0
0.8027	-7.43685	8.38308	-12.6158	-14.6926	0
0.8033	-8.65876	1.36509	-7.73475	-7.67486	0
0.8040	-8.35246	-7.18061	-5.29126	-3.09635	0
0.8047	-4.99632	-8.70831	-9.56588	-1.26614	0
0.8053	-4.38372	-10.5398	-9.86909	0.261029	0
0.8060	-10.1837	-16.6421	-6.51598	4.22747	0
0.8067	-17.5085	-19.0812	-7.12239	9.10902	0
0.8073	-19.0335	-20.9128	-6.20683	10.9422	0
0.8080	-14.4554	-26.1035	-2.24135	12.4664	0
0.8087	-4.69002	-26.7112	-1.62899	16.1298	0
0.8093	5.07537	-23.0524	-4.07249	17.96	0
0.8100	8.7378	-20.6089	-5.90362	18.8751	0
0.8107	5.38167	-17.8617	-7.43154	19.7902	0
0.8113	2.63484	-13.8948	-8.34711	17.654	0
0.8120	3.24415	-10.8437	-9.86909	13.3815	0
0.8127	2.63484	-7.18061	-14.1437	9.41505	0
0.8133	2.02554	-0.162612	-17.5028	5.75164	0
0.8140	3.24415	8.38308	-19.9403	1.7852	0
0.8147	1.41294	13.2657	-23.6026	-0.351039	0
0.8153	-2.85881	12.9619	-23.2994	-3.09635	0
0.8160	-2.55251	15.0973	-22.0806	-9.20203	0
0.8167	2.93785	21.5033	-27.574	-14.6926	0
0.8173	10.8753	25.7783	-36.4205	-17.1349	0
0.8180	21.25	28.2175	-40.0828	-18.9651	0
0.8187	29.7935	29.4414	-39.1672	-20.7983	0
0.8193	28.5749	26.9979	-36.7237	-21.4074	0
0.8200	22.1656	23.031	-35.5049	-20.4923	0
0.8207	17.2813	20.2837	-34.5894	-21.1014	0
0.8213	12.4002	17.2326	-30.6239	-21.4074	0
0.8220	10.569	14.7934	-28.1804	-18.6621	0
0.8227	13.6221	12.6538	-28.7928	-15.6107	0
0.8233	10.2627	6.85538	-25.4337	-12.8624	0
0.8240	-1.9432	0.141216	-19.3339	-8.28392	0
0.8247	-11.0993	-3.51756	-18.1092	-2.48728	0
0.8253	-15.6773	-7.79254	-19.6371	2.09123	0
0.8260	-23.9145	-11.1475	-18.1092	5.14257	0
0.8267	-30.9364	-10.8437	-13.8405	7.88788	0
0.8273	-28.1895	-14.5067	-8.03796	14.2966	0
0.8280	-15.9803	-21.2209	-3.76928	21.0113	0
0.8287	-0.721289	-22.4405	-5.60041	19.7902	0
0.8293	8.7378	-20.6089	-9.56588	15.2147	0
0.8300	7.82219	-20.9128	-10.4815	16.1298	0
0.8307	3.85346	-19.997	-9.86909	18.8751	0
0.8313	5.07537	-16.9459	-9.56588	18.266	0
0.8320	8.12849	-13.8948	-10.7847	15.2147	0
0.8327	8.12849	-9.31596	-14.1437	10.9422	0
0.8333	4.76907	-3.21373	-16.2781	5.44861	0
0.8340	-3.77441	3.50044	-16.8904	1.17613	0
0.8347	-12.6242	9.60267	-17.5028	-2.18124	0
0.8353	-12.9305	12.9619	-19.0248	-5.23258	0
0.8360	-4.69002	14.7934	-22.687	-8.58996	0
0.8367	2.63484	18.1484	-27.2649	-12.2534	0
0.8373	5.38167	21.1995	-28.7928	-15.9138	0
0.8380	5.99098	24.2506	-29.096	-19.5772	0
0.8387	8.12849	26.6941	-28.1804	-21.7134	0
0.8393	12.0939	25.4745	-22.3838	-20.1863	0
0.8400	12.4002	19.6761	-19.9403	-17.747	0
0.8407	8.4315	15.4011	-24.5182	-20.4923	0
0.8413	4.46606	14.7934	-24.5182	-23.5436	0
0.8420	2.93785	12.9619	-19.0248	-20.1863	0
0.8427	1.71924	7.46732	-17.1936	-14.9987	0
0.8433	0.19432	1.97274	-14.4469	-11.9473	0
0.8440	1.71924	-2.60179	-9.56588	-7.06579	0
0.8447	3.55045	-8.70831	-6.81919	-2.48728	0
0.8453	0.803627	-12.6752	-4.37569	-0.657073	0
0.8460	-3.77441	-15.4225	-0.107014	1.47917	0
0.8467	-6.82754	-19.3894	1.1177	5.44861	0
0.8473	-11.4023	-21.5247	2.03327	11.8573	0
0.8480	-17.5085	-20.6089	6.6111	18.8751	0
0.8487	-17.8115	-22.4405	9.04865	19.4872	0
0.8493	-14.7617	-24.272	6.6111	14.6026	0
0.8500	-14.4554	-21.2209	5.38638	13.6875	0
0.8507	-12.9305	-17.8617	8.44223	17.96	0
0.8513	-11.0993	-15.7263	11.1889	18.8751	0
0.8520	-12.6242	-13.2828	9.66101	14.9087	0
0.8527	-11.0993	-9.9279	3.8644	9.72108	0
0.8533	-1.6369	-3.82566	-1.32579	5.75164	0
0.8540	7.21289	3.50044	-2.54456	2.09123	0
0.8547	11.4846	7.16349	-2.85371	-2.18124	0
0.8553	13.9252	8.68691	-4.98805	-4.62352	0
0.8560	9.65341	13.2657	-7.73475	-5.23258	0
0.8567	-1.02759	18.4522	-9.86909	-8.58996	0
0.8573	-3.16511	21.1995	-9.86909	-14.3896	0
0.8580	4.76907	22.1152	-9.56588	-19.5772	0
0.8587	9.95971	22.7272	-12.0094	-21.7134	0
0.8593	7.82219	21.5033	-13.2281	-19.5772	0
0.8600	4.15976	18.1484	-9.56588	-18.9651	0
0.8607	-0.111981	14.7934	-6.20683	-22.0195	0
0.8613	-3.77441	12.6538	-5.60041	-21.4074	0
0.8620	-4.69002	10.2146	-2.54456	-18.9651	0
0.8627	-6.21494	6.55156	1.72412	-17.747	0
0.8633	-5.91193	-1.3822	5.99874	-11.3383	0
0.8640	-1.9432	-9.01213	10.5766	-5.23258	0
0.8647	-0.111981	-11.4556	11.4921	-7.67486	0
0.8653	-1.9432	-13.5909	9.66101	-6.75975	0
0.8660	-1.33389	-19.6932	13.3233	2.09123	0
0.8667	0.497327	-23.6601	19.7322	6.97278	0
0.8673	0.19432	-26.1035	21.2542	8.80598	0
0.8680	-1.02759	-29.4585	22.1698	12.4664	0
0.8687	-3.16511	-29.1546	24.3101	13.9936	0
0.8693	-6.52124	-25.4916	23.0854	15.8238	0
0.8700	-12.9305	-23.6601	22.1698	19.7902	0
0.8707	-25.1364	-20.9128	23.3945	18.8751	0
0.8713	-34.9018	-17.8617	23.0854	15.8238	0
0.8720	-33.0706	-16.3382	23.0854	15.2147	0
0.8727	-25.4427	-10.8437	23.0854	13.3815	0
0.8733	-16.2866	-3.21373	18.8167	8.49995	0
0.8740	0.19432	1.97274	13.0201	3.6154	0
0.8747	20.0281	8.38308	11.7953	0.564063	0
0.8753	29.1842	14.7934	13.0201	-0.045005	0
0.8760	27.353	15.7049	12.7109	-3.40238	0
0.8767	23.0812	16.6207	7.82987	-11.6413	0
0.8773	20.6407	21.1995	1.72412	-16.2198	0
0.8780	18.1969	23.9468	0.505345	-15.9138	0
0.8787	13.6221	22.1152	4.47082	-17.747	0
0.8793	8.12849	19.368	7.21752	-19.5772	0
0.8800	4.15976	17.5364	6.30195	-19.2712	0
0.8807	1.71924	16.6207	5.99874	-19.2712	0
0.8813	1.71924	13.8777	8.44223	-19.5772	0
0.8820	4.46606	8.68691	11.1889	-18.356	0
0.8827	7.82219	4.72003	13.0201	-15.9138	0
0.8833	7.51589	0.141216	16.9855	-12.2534	0
0.8840	6.29728	-5.65719	19.7322	-7.36882	0
0.8847	3.55045	-11.1475	20.951	-3.09635	0
0.8853	-3.77441	-16.9459	25.832	1.17613	0
0.8860	-11.0993	-21.5247	29.4943	3.31237	0
0.8867	-8.35246	-22.7443	26.7476	5.75164	0
0.8873	-0.111981	-25.1878	28.2755	13.0785	0
0.8880	3.85346	-29.1546	32.5502	17.96	0
0.8887	2.63484	-29.1546	27.6632	13.6875	0
0.8893	0.19432	-25.7954	23.0854	11.8573	0
0.8900	-2.85881	-24.5758	27.0568	18.266	0
0.8907	-8.65876	-22.7443	26.7476	18.8751	0
0.8913	-14.7617	-18.4736	21.5634	12.4664	0
0.8920	-16.8959	-15.4225	22.7821	10.6362	0
0.8927	-16.8959	-12.3671	23.3945	11.8573	0
0.8933	-19.0335	-5.34908	17.2887	7.88788	0
0.8940	-18.4241	2.58468	13.9356	0.564063	0
0.8947	-12.9305	7.16349	13.6265	-3.40238	0
0.8953	-6.21494	11.1304	10.8798	-6.75975	0
0.8960	-0.111981	16.3168	10.2734	-10.4202	0
0.8967	3.85346	19.0641	10.2734	-13.4745	0
0.8973	5.68468	20.5918	3.8644	-15.6107	0
0.8980	9.65341	24.2506	-2.54456	-18.356	0
0.8987	14.5378	26.3902	-0.107014	-19.5772	0
0.8993	16.672	24.8625	4.47082	-17.747	0
0.9000	15.4501	21.5033	3.8644	-16.8289	0
0.9007	12.7065	17.2326	1.1177	-19.2712	0
0.9013	9.0441	13.8777	0.202138	-21.4074	0
0.9020	3.85346	12.9619	1.1177	-20.7983	0
0.9027	-4.69002	8.99502	2.33648	-15.9138	0
0.9033	-15.6773	1.97274	4.16761	-8.89599	0
0.9040	-18.4241	-3.21373	8.74544	-4.92955	0
0.9047	-13.2335	-7.18061	12.7109	-3.40238	0
0.9053	-8.35246	-12.979	13.9356	0.564063	0
0.9060	-9.57436	-19.0812	15.1544	6.36371	0
0.9067	-19.9491	-21.8285	18.8167	8.19391	0
0.9073	-36.733	-23.9639	21.5634	8.80598	0
0.9080	-46.1954	-25.1878	21.8666	13.3815	0
0.9087	-35.8174	-23.6601	20.3386	18.5691	0
0.9093	-8.35246	-22.1366	18.5075	18.5691	0
0.9100	20.0281	-21.5247	17.592	16.4328	0
0.9107	31.0154	-18.7774	16.6764	18.266	0
0.9113	22.1656	-13.8948	16.9855	21.9264	0
0.9120	9.0441	-10.2317	15.7608	20.7053	0
0.9127	4.15976	-6.26485	9.3578	13.6875	0
0.9133	4.15976	0.141216	2.33648	6.36371	0
0.9140	3.24415	4.72003	-0.107014	2.39727	0
0.9147	3.85346	8.99502	-2.54456	-0.351039	0
0.9153	6.90659	16.013	-6.81919	-3.09635	0
0.9160	8.4315	22.1152	-9.86909	-5.84465	0
0.9167	7.82219	22.1152	-11.397	-8.58996	0
0.9173	5.38167	21.1995	-13.8405	-12.8624	0
0.9180	0.803627	23.6429	-15.9748	-15.3047	0
0.9187	-1.6369	25.7783	-15.6716	-15.9138	0
0.9193	2.32854	22.7272	-15.0593	-17.747	0
0.9200	6.90659	19.9799	-16.8904	-20.1863	0
0.9207	8.12849	21.1995	-19.3339	-18.9651	0
0.9213	10.8753	20.8957	-18.7215	-16.2198	0
0.9220	11.7909	16.6207	-16.2781	-14.9987	0
0.9227	5.38167	11.4342	-13.8405	-11.9473	0
0.9233	-2.55251	5.02386	-8.95352	-6.14769	0
0.9240	-8.65876	-1.3822	-4.98805	-1.26614	0
0.9247	-16.5929	-5.34908	-7.12239	0.564063	0
0.9253	-20.5584	-10.8437	-9.26268	2.39727	0
0.9260	-16.2866	-16.3382	-5.29126	6.97278	0
0.9267	-9.26806	-17.5578	-1.32579	11.8573	0
0.9273	-3.46811	-18.1655	-0.713428	14.2966	0
0.9280	0.19432	-21.2209	-2.54456	16.7389	0
0.9287	-1.6369	-22.7443	-2.54456	19.7902	0
0.9293	-3.77441	-21.8285	0.202138	21.3174	0
0.9300	-4.99632	-19.997	-0.107014	21.6234	0
0.9307	-9.87737	-17.254	-3.46013	21.3174	0
0.9313	-12.0149	-13.8948	-4.07249	19.4872	0
0.9320	-6.82754	-11.7594	-4.07249	16.7389	0
0.9327	-8.04615	-7.18061	-7.43154	14.6026	0
0.9333	-15.0647	1.05698	-10.1782	9.72108	0
0.9340	-12.3179	8.68691	-11.7002	2.7003	0
0.9347	-2.55251	12.9619	-13.5314	-1.26614	0
0.9353	3.24415	14.7934	-13.5314	-3.09635	0
0.9360	4.15976	16.9288	-14.1437	-8.89599	0
0.9367	-0.418282	19.9799	-19.6371	-15.9138	0
0.9373	-2.85881	22.7272	-23.9117	-18.356	0
0.9380	7.51589	23.9468	-22.9962	-17.1349	0
0.9387	20.6407	23.9468	-22.3838	-17.1349	0
0.9393	22.7749	23.3348	-24.5182	-20.1863	0
0.9400	20.9437	23.031	-25.1305	-22.6285	0
0.9407	20.0281	21.1995	-22.687	-22.3225	0
0.9413	17.5876	16.9288	-18.4183	-20.4923	0
0.9420	14.2315	11.738	-14.4469	-18.9651	0
0.9427	9.0441	6.55156	-11.397	-14.9987	0
0.9433	1.71924	0.753151	-8.95352	-11.3383	0
0.9440	-4.38372	-4.12949	-6.51598	-7.36882	0
0.9447	-12.3179	-7.18061	-3.46013	-2.18124	0
0.9453	-26.6613	-11.1475	-1.02258	2.09123	0
0.9460	-36.4267	-15.4225	1.1177	3.00634	0
0.9467	-37.0393	-17.254	5.69554	6.97278	0
0.9473	-30.3238	-20.6089	13.0201	15.2147	0
0.9480	-16.8959	-24.8797	14.542	17.0449	0
0.9487	-5.60563	-24.272	9.66101	14.2966	0
0.9493	-9.26806	-20.9128	7.52667	12.4664	0
0.9500	-19.3398	-20.3051	9.66101	13.9936	0
0.9507	-20.8647	-19.0812	9.66101	17.0449	0
0.9513	-16.8959	-14.5067	5.99874	18.5691	0
0.9520	-9.87737	-12.3671	3.55525	13.9936	0
0.9527	0.803627	-9.01213	2.94884	7.88788	0
0.9533	8.4315	1.05698	1.1177	4.53351	0
0.9540	14.5378	8.38308	-3.15692	0.870097	0
0.9547	22.4719	8.07925	-5.90362	-3.09635	0
0.9553	25.5218	10.2146	-6.81919	-7.67486	0
0.9560	20.6407	18.7603	-10.1782	-13.1685	0
0.9567	16.9783	22.4191	-14.4469	-16.5258	0
0.9573	15.4501	20.8957	-15.9748	-18.6621	0
0.9580	12.7065	24.2506	-16.5872	-22.0195	0
0.9587	11.7909	29.4414	-16.2781	-23.2376	0
0.9593	10.8753	25.7783	-12.3126	-22.0195	0
0.9600	6.29728	19.368	-10.4815	-24.1557	0
0.9607	3.55045	18.1484	-15.6716	-26.901	0
0.9613	5.68468	16.3168	-18.1092	-23.8497	0
0.9620	5.38167	11.4342	-13.5314	-20.4923	0
0.9627	1.41294	5.93962	-9.86909	-19.5772	0
0.9633	1.10993	0.141216	-7.43154	-15.3047	0
0.9640	3.24415	-5.34908	-3.46013	-9.50506	0
0.9647	2.93785	-8.4002	-0.107014	-5.53862	0
0.9653	2.63484	-11.7594	1.1177	-1.87521	0
0.9660	2.93785	-15.7263	2.33648	2.39727	0
0.9667	1.71924	-19.0812	4.77997	6.66974	0
0.9673	-1.02759	-22.7443	7.21752	10.9422	0
0.9680	-4.99632	-24.8797	7.52667	13.0785	0
0.9687	-12.0149	-24.5758	6.30195	12.7724	0
0.9693	-19.3398	-22.4405	6.6111	13.6875	0
0.9700	-23.3052	-19.0812	6.91431	13.6875	0
0.9707	-22.0866	-15.4225	5.99874	12.4664	0
0.9713	-18.4241	-12.979	7.52667	14.9087	0
0.9720	-13.8461	-11.4556	8.13308	17.0449	0
0.9727	-6.52124	-7.18061	1.1177	9.41505	0
0.9733	1.71924	-0.774547	-7.12239	-0.351039	0
0.9740	4.15976	4.11237	-10.1782	-1.26614	0
0.9747	3.55045	8.07925	-10.1782	-0.657073	0
0.9753	8.12849	12.9619	-10.7847	-7.36882	0
0.9760	13.6221	17.8445	-12.6158	-14.3896	0
0.9767	12.0939	19.9799	-15.3625	-15.9138	0
0.9773	6.60028	20.5918	-16.2781	-17.1349	0
0.9780	4.15976	23.031	-17.1936	-19.8832	0
0.9787	5.07537	24.5587	-19.6371	-20.7983	0
0.9793	6.29728	22.1152	-19.0248	-20.4923	0
0.9800	9.95971	18.7603	-16.8904	-20.1863	0
0.9807	16.3657	18.1484	-16.5872	-17.747	0
0.9813	20.6407	15.7049	-16.2781	-16.8289	0
0.9820	18.1969	11.1304	-13.5314	-18.356	0
0.9827	14.2315	8.07925	-9.56588	-14.9987	0
0.9833	10.569	1.97274	-4.07249	-7.06579	0
0.9840	3.24415	-8.70831	-0.107014	-3.09635	0
0.9847	-5.60563	-14.8105	-1.32579	-2.79331	0
0.9853	-12.3179	-16.3382	-2.54456	2.09123	0
0.9860	-18.4241	-21.8285	0.808552	7.88788	0
0.9867	-20.5584	-25.7954	3.55525	10.3302	0
0.9873	-20.8647	-24.5758	4.16761	12.4664	0
0.9880	-26.052	-26.1035	5.69554	16.1298	0
0.9887	-30.3238	-29.4585	7.21752	16.7389	0
0.9893	-24.2208	-26.4074	7.52667	16.1298	0
0.9900	-12.0149	-22.7443	6.91431	18.266	0
0.9907	-5.60563	-23.0524	3.8644	19.1811	0
0.9913	-8.35246	-21.2209	1.42091	15.8238	0
0.9920	-14.7617	-15.4225	2.03327	13.6875	0
0.9927	-14.7617	-9.01213	1.1177	13.0785	0
0.9933	-1.9432	-3.21373	-2.24135	8.80598	0
0.9940	13.6221	2.8885	-6.20683	4.22747	0
0.9947	19.1125	7.46732	-8.95352	3.6154	0
0.9953	20.6407	11.1304	-9.56588	1.47917	0
0.9960	23.6905	15.4011	-10.1782	-5.23258	0
0.9967	22.7749	18.4522	-15.0593	-11.9473	0
0.9973	15.4501	20.8957	-20.8559	-17.4409	0
0.9980	10.8753	23.6429	-21.4682	-21.1014	0
0.9987	10.2627	23.6429	-19.3339	-18.6621	0
0.9993	6.29728	19.368	-17.1936	-15.9138	0
1.0000	-1.02759	15.7049	-14.7561	-18.9651	0
1.0007	-7.43685	15.4011	-14.1437	-21.4074	0
1.0013	-9.57436	13.8777	-13.5314	-18.9651	0
1.0020	-4.38372	7.77115	-11.7002	-16.5258	0
1.0027	4.46606	2.58468	-8.95352	-12.8624	0
1.0033	7.51589	-2.9099	-6.20683	-7.36882	0
1.0040	0.497327	-9.31596	-2.54456	-6.14769	0
1.0047	-13.5398	-12.6752	-1.62899	-4.92955	0
1.0053	-24.8301	-16.3382	-0.410221	3.00634	0
1.0060	-26.3583	-21.2209	4.16761	9.10902	0
1.0067	-18.4241	-21.2209	8.74544	12.1604	0
1.0073	-6.52124	-20.9128	11.1889	18.266	0
1.0080	0.803627	-26.1035	12.4077	21.6234	0
1.0087	-1.9432	-27.0193	10.2734	19.1811	0
1.0093	-7.43685	-20.9128	6.6111	19.7902	0
1.0100	-8.65876	-18.7774	5.99874	21.9264	0
1.0107	-11.0993	-16.6421	6.6111	19.1811	0
1.0113	-16.5929	-10.2317	5.38638	17.96	0
1.0120	-15.6773	-7.18061	2.63968	17.96	0
1.0127	-8.96176	-5.34908	0.202138	13.0785	0
1.0133	-3.16511	1.05698	-2.24135	6.97278	0
1.0140	4.76907	6.55156	-6.20683	4.83654	0
1.0147	12.0939	10.2146	-11.397	1.17613	0
1.0153	11.7909	15.7049	-12.6158	-4.62352	0
1.0160	10.8753	19.0641	-12.9249	-9.20203	0
1.0167	14.2315	20.2837	-16.8904	-12.2534	0
1.0173	14.8408	23.031	-19.3339	-14.3896	0
1.0180	11.7909	26.6941	-17.1936	-15.9138	0
1.0187	10.569	27.3017	-15.3625	-16.2198	0
1.0193	11.4846	25.7783	-14.1437	-15.9138	0
1.0200	12.7065	22.4191	-10.7847	-16.2198	0
1.0207	11.7909	18.4522	-9.86909	-17.4409	0
1.0213	7.21289	14.7934	-12.3126	-15.9138	0
1.0220	3.55045	12.35	-11.397	-13.1685	0
1.0227	1.71924	8.38308	-7.12239	-10.4202	0
1.0233	-1.33389	1.05698	-4.07249	-6.14769	0
1.0240	-2.85881	-5.34908	-1.93815	-2.79331	0
1.0247	-3.46811	-9.31596	0.808552	-1.87521	0
1.0253	-12.0149	-12.3671	5.69554	0.564063	0
1.0260	-21.7803	-15.1144	9.3578	6.36371	0
1.0267	-20.8647	-17.8617	9.3578	10.9422	0
1.0273	-14.1491	-22.7443	11.1889	13.9936	0
1.0280	-4.99632	-25.7954	14.8512	17.96	0
1.0287	6.29728	-22.7443	14.8512	21.6234	0
1.0293	8.7378	-20.9128	14.2388	19.7902	0
1.0300	3.55045	-18.7774	16.3732	15.2147	0
1.0307	4.15976	-12.979	16.6764	14.9087	0
1.0313	8.7378	-11.7594	19.4231	17.96	0
1.0320	9.95971	-14.5067	22.1698	16.4328	0
1.0327	9.0441	-7.79254	15.7608	9.41505	0
1.0333	5.68468	1.97274	6.6111	3.31237	0
1.0340	-0.111981	2.8885	4.77997	0.261029	0
1.0347	-3.46811	6.24773	2.63968	-2.48728	0
1.0353	-7.13055	14.7934	-3.46013	-7.67486	0
1.0360	-11.0993	17.2326	-4.37569	-13.1685	0
1.0367	-9.57436	17.5364	-2.85371	-16.8289	0
1.0373	-4.69002	22.4191	-4.98805	-20.1863	0
1.0380	1.41294	23.9468	-5.90362	-23.8497	0
1.0387	7.21289	21.1995	-5.29126	-24.4587	0
1.0393	6.60028	20.5918	-6.81919	-23.8497	0
1.0400	2.63484	20.5918	-7.73475	-24.4587	0
1.0407	6.29728	18.1484	-4.68485	-23.2376	0
1.0413	10.569	15.4011	-1.62899	-20.4923	0
1.0420	6.29728	13.5696	0.202138	-20.7983	0
1.0427	1.41294	9.91078	5.69554	-19.5772	0
1.0433	-1.6369	2.58468	13.0201	-12.8624	0
1.0440	-5.29933	-4.43332	16.6764	-7.36882	0
1.0447	-5.60563	-8.4002	14.8512	-6.45372	0
1.0453	-4.08071	-11.7594	14.542	-4.01145	0
1.0460	-5.91193	-16.0301	17.2887	1.47917	0
1.0467	-6.52124	-19.3894	19.1199	5.44861	0
1.0473	-4.99632	-23.6601	20.3386	8.80598	0
1.0480	-4.69002	-26.4074	22.4789	12.1604	0
1.0487	-1.6369	-24.8797	24.0009	14.2966	0
1.0493	2.63484	-21.8285	24.0009	15.8238	0
1.0500	2.63484	-20.6089	23.3945	16.7389	0
1.0507	2.32854	-18.7774	22.1698	13.6875	0
1.0513	3.55045	-14.8105	20.3386	10.6362	0
1.0520	2.32854	-8.70831	19.7322	13.0785	0
1.0527	1.71924	-1.68603	20.0354	11.2453	0
1.0533	4.46606	1.97274	17.2887	2.39727	0
1.0540	2.93785	5.63579	11.7953	-3.09635	0
1.0547	-4.99632	12.9619	10.2734	-4.31748	0
1.0553	-13.2335	16.6207	13.0201	-4.92955	0
1.0560	-20.5584	17.2326	12.1045	-4.92955	0
1.0567	-24.8301	21.1995	5.38638	-10.1171	0
1.0573	-21.171	24.8625	0.202138	-19.5772	0
1.0580	-11.4023	23.031	-2.85371	-23.8497	0
1.0587	0.19432	20.5918	-4.37569	-22.3225	0
1.0593	12.7065	21.8114	-2.24135	-22.3225	0
1.0600	23.6905	22.1152	0.505345	-23.2376	0
1.0607	30.0998	18.4522	0.808552	-22.6285	0
1.0613	31.0154	12.6538	2.94884	-22.3225	0
1.0620	26.7437	8.38308	5.69554	-21.4074	0
1.0627	17.2813	3.80427	5.38638	-19.5772	0
1.0633	3.55045	-3.21373	7.21752	-13.1685	0
1.0640	-10.1837	-7.18061	13.6265	-4.62352	0
1.0647	-23.3052	-8.70831	16.9855	-1.87521	0
1.0653	-33.9862	-12.979	16.07	-0.657073	0
1.0660	-41.0048	-17.254	15.1544	4.22747	0
1.0667	-44.9735	-18.1655	16.3732	7.58485	0
1.0673	-46.8047	-21.2209	23.0854	11.5513	0
1.0680	-39.4798	-25.4916	29.4943	17.96	0
1.0687	-15.371	-23.6601	23.3945	17.0449	0
1.0693	15.4501	-19.997	14.542	12.1604	0
1.0700	28.5749	-20.3051	16.9855	13.3815	0
1.0707	18.5032	-19.997	21.2542	15.8238	0
1.0713	4.15976	-16.0301	18.5075	13.3815	0
1.0720	-2.55251	-10.8437	13.9356	11.5513	0
1.0727	-5.60563	-5.96102	9.3578	10.3302	0
1.0733	-5.91193	0.141216	4.47082	6.05768	0
1.0740	-0.111981	7.16349	2.03327	2.09123	0
1.0747	4.46606	12.0461	0.202138	-2.18124	0
1.0753	4.15976	13.8777	-3.15692	-7.67486	0
1.0760	5.38167	16.013	-5.29126	-11.6413	0
1.0767	9.0441	20.2837	-8.03796	-14.6926	0
1.0773	9.34711	24.5587	-12.6158	-18.6621	0
1.0780	9.34711	26.6941	-14.4469	-22.3225	0
1.0787	10.8753	25.7783	-12.9249	-22.0195	0
1.0793	6.60028	23.031	-11.7002	-18.9651	0
1.0800	0.19432	19.6761	-11.397	-18.356	0
1.0807	1.71924	17.5364	-12.6158	-21.4074	0
1.0813	5.38167	15.4011	-13.5314	-22.9346	0
1.0820	3.55045	11.1304	-12.0094	-19.5772	0
1.0827	1.71924	4.72003	-7.73475	-14.0836	0
1.0833	-1.6369	-2.29797	-3.46013	-8.28392	0
1.0840	-9.87737	-6.26485	0.202138	-3.09635	0
1.0847	-14.7617	-7.79254	1.72412	1.17613	0
1.0853	-15.9803	-12.979	1.1177	4.53351	0
1.0860	-23.9145	-18.7774	1.72412	8.19391	0
1.0867	-29.7145	-19.6932	4.16761	10.9422	0
1.0873	-20.8647	-22.7443	7.21752	13.6875	0
1.0880	-4.69002	-29.1546	8.44223	18.5691	0
1.0887	4.46606	-28.2389	6.6111	22.2325	0
1.0893	8.12849	-21.8285	3.8644	20.4023	0
1.0900	7.21289	-20.3051	1.42091	17.3509	0
1.0907	2.63484	-18.1655	2.03327	17.3509	0
1.0913	0.803627	-12.6752	5.08318	18.5691	0
1.0920	2.93785	-10.5398	2.33648	16.7389	0
1.0927	1.71924	-9.01213	-7.12239	10.0241	0
1.0933	0.803627	-2.9099	-13.2281	3.31237	0
1.0940	3.85346	3.50044	-13.8405	1.47917	0
1.0947	4.15976	8.68691	-15.9748	-1.57218	0
1.0953	-1.6369	12.35	-19.0248	-7.67486	0
1.0960	-8.35246	13.8777	-22.0806	-10.4202	0
1.0967	-10.1837	17.8445	-25.1305	-13.1685	0
1.0973	-1.02759	23.031	-25.4337	-18.6621	0
1.0980	16.672	22.4191	-25.1305	-21.7134	0
1.0987	27.353	18.1484	-26.6584	-21.4074	0
1.0993	26.1344	16.6207	-26.6584	-21.7134	0
1.1000	22.1656	16.3168	-24.8273	-21.4074	0
1.1007	20.0281	15.7049	-24.8273	-20.7983	0
1.1013	16.3657	14.7934	-22.9962	-20.4923	0
1.1020	9.95971	11.4342	-19.3339	-18.6621	0
1.1027	3.85346	7.16349	-16.5872	-13.1685	0
1.1033	-1.9432	1.36509	-12.6158	-5.23258	0
1.1040	-8.04615	-6.57295	-9.56588	-1.57218	0
1.1047	-12.9305	-11.7594	-9.56588	-3.70841	0
1.1053	-10.1837	-12.979	-7.73475	-0.960107	0
1.1060	-3.77441	-16.9459	-4.37569	8.19391	0
1.1067	-1.9432	-20.9128	-4.07249	11.5513	0
1.1073	-1.02759	-21.8285	-3.46013	11.8573	0
1.1080	2.32854	-22.1366	1.1177	17.96	0
1.1087	0.19432	-22.7443	2.63968	19.7902	0
1.1093	-8.65876	-21.8285	-2.54456	15.5177	0
1.1100	-15.6773	-20.3051	-5.90362	16.4328	0
1.1107	-19.0335	-17.254	-4.37569	19.4872	0
1.1113	-20.2554	-12.0633	-3.46013	17.3509	0
1.1120	-19.6428	-9.31596	-4.68485	13.3815	0
1.1127	-16.2866	-5.65719	-5.60041	10.0241	0
1.1133	-10.4867	2.58468	-9.56588	6.05768	0
1.1140	-1.9432	10.2146	-15.3625	3.31237	0
1.1147	7.51589	14.4853	-16.5872	-0.960107	0
1.1153	13.6221	18.7603	-14.4469	-5.84465	0
1.1160	16.0627	21.1995	-15.9748	-7.67486	0
1.1167	14.5378	21.5033	-21.7715	-10.4202	0
1.1173	12.4002	23.3348	-26.6584	-16.8289	0
1.1180	15.7564	25.1664	-27.8772	-21.4074	0
1.1187	24.3031	23.3348	-26.3493	-19.8832	0
1.1193	28.8779	20.2837	-25.7429	-16.8289	0
1.1200	25.8281	18.7603	-24.5182	-16.8289	0
1.1207	17.2813	16.9288	-22.687	-17.747	0
1.1213	4.46606	14.1815	-23.2994	-15.9138	0
1.1220	-4.38372	11.1304	-22.687	-13.4745	0
1.1227	2.93785	7.46732	-16.8904	-12.8624	0
1.1233	21.8593	0.141216	-13.2281	-9.8111	0
1.1240	34.6778	-6.26485	-12.3126	-4.92955	0
1.1247	31.3217	-8.4002	-7.12239	-1.26614	0
1.1253	16.0627	-11.7594	-1.62899	4.22747	0
1.1260	-0.111981	-16.6421	-1.62899	12.1604	0
1.1267	-8.35246	-18.7774	-1.32579	17.0449	0
1.1273	-10.4867	-20.9128	4.47082	18.8751	0
1.1280	-12.9305	-25.4916	10.2734	19.7902	0
1.1287	-15.6773	-25.7954	8.74544	18.8751	0
1.1293	-15.371	-20.9128	1.42091	18.266	0
1.1300	-14.4554	-18.1655	-0.107014	19.7902	0
1.1307	-15.9803	-16.3382	2.94884	19.7902	0
1.1313	-17.5085	-12.6752	1.1177	18.8751	0
1.1320	-15.9803	-9.9279	-2.24135	16.7389	0
1.1327	-13.8461	-5.65719	-1.93815	12.4664	0
1.1333	-13.5398	1.97274	-5.29126	7.27881	0
1.1340	-14.4554	6.55156	-10.7847	2.39727	0
1.1347	-14.4554	8.38308	-11.7002	-1.26614	0
1.1353	-11.7086	14.4853	-11.7002	-1.26614	0
1.1360	-8.04615	19.9799	-12.6158	-1.87521	0
1.1367	-4.38372	18.4522	-14.1437	-7.67486	0
1.1373	1.10993	19.368	-19.9403	-14.9987	0
1.1380	7.82219	24.8625	-25.1305	-19.2712	0
1.1387	13.9252	24.8625	-19.6371	-18.05	0
1.1393	16.9783	19.9799	-11.7002	-14.9987	0
1.1400	15.1471	17.2326	-11.0938	-14.9987	0
1.1407	14.2315	15.4011	-12.6158	-18.356	0
1.1413	19.1125	11.4342	-12.6158	-20.4923	0
1.1420	22.1656	7.16349	-11.397	-17.747	0
1.1427	18.1969	2.28085	-6.51598	-12.8624	0
1.1433	10.2627	-3.51756	-1.62899	-7.06579	0
1.1440	-0.721289	-10.2317	0.202138	-4.01145	0
1.1447	-11.7086	-17.254	2.63968	-0.351039	0
1.1453	-14.7617	-21.5247	7.21752	4.22747	0
1.1460	-13.8461	-21.8285	10.2734	7.88788	0
1.1467	-18.1178	-22.7443	13.3233	11.5513	0
1.1473	-27.2739	-25.4916	16.6764	17.3509	0
1.1480	-36.733	-27.3231	16.6764	20.0962	0
1.1487	-40.7018	-27.0193	16.9855	18.8751	0
1.1493	-35.5111	-25.7954	17.9011	18.8751	0
1.1500	-26.6613	-22.7443	15.7608	19.7902	0
1.1507	-18.7272	-17.254	15.7608	19.1811	0
1.1513	-10.1837	-13.5909	20.0354	17.96	0
1.1520	-2.2495	-13.5909	20.3386	16.1298	0
1.1527	0.497327	-9.9279	14.2388	11.8573	0
1.1533	-0.111981	-1.68603	9.3578	4.83654	0
1.1540	-0.111981	3.19661	7.52667	-0.045005	0
1.1547	-1.02759	5.93962	5.38638	-1.87521	0
1.1553	-1.02759	11.1304	3.55525	-4.62352	0
1.1560	0.497327	14.1815	3.25204	-8.89599	0
1.1567	3.24415	13.8777	2.33648	-13.1685	0
1.1573	7.82219	18.4522	-1.02258	-17.747	0
1.1580	12.4002	23.9468	-2.54456	-21.4074	0
1.1587	10.8753	21.1995	1.1177	-21.1014	0
1.1593	4.76907	17.5364	2.63968	-19.5772	0
1.1600	3.85346	18.1484	0.202138	-18.05	0
1.1607	9.0441	15.0973	2.94884	-15.9138	0
1.1613	10.569	9.91078	7.82987	-16.8289	0
1.1620	6.29728	9.91078	6.91431	-18.356	0
1.1627	1.10993	8.38308	9.3578	-12.2534	0
1.1633	-2.2495	-0.46644	18.5075	-3.09635	0
1.1640	-2.85881	-7.18061	21.8666	-0.960107	0
1.1647	0.497327	-9.9279	18.8167	0.564063	0
1.1653	6.90659	-14.5067	20.0354	5.75164	0
1.1660	13.0095	-19.0812	24.9165	9.72108	0
1.1667	15.4501	-21.5247	27.36	10.9422	0
1.1673	12.4002	-23.6601	27.6632	14.9087	0
1.1680	7.51589	-24.5758	26.7476	18.5691	0
1.1687	6.29728	-22.4405	25.2256	18.266	0
1.1693	8.7378	-20.9128	25.2256	18.5691	0
1.1700	9.95971	-20.9128	26.4444	18.8751	0
1.1707	6.60028	-19.997	25.832	17.3509	0
1.1713	1.10993	-14.5067	23.0854	15.8238	0
1.1720	-0.721289	-6.26485	18.5075	15.2147	0
1.1727	-1.02759	-1.07838	13.9356	10.6362	0
1.1733	-6.21494	2.58468	10.2734	4.83654	0
1.1740	-11.0993	9.29885	9.04865	0.564063	0
1.1747	-12.0149	14.7934	7.82987	-2.18124	0
1.1753	-13.8461	16.013	6.6111	-4.92955	0
1.1760	-16.5929	18.1484	4.77997	-8.58996	0
1.1767	-15.0647	22.1152	1.1177	-16.2198	0
1.1773	-12.0149	25.1664	-2.85371	-22.6285	0
1.1780	-6.52124	26.6941	-4.37569	-23.2376	0
1.1787	1.71924	23.9468	-4.98805	-22.6285	0
1.1793	2.63484	19.368	-4.37569	-22.6285	0
1.1800	-1.02759	17.8445	-2.24135	-20.4923	0
1.1807	5.38167	16.013	0.202138	-19.2712	0
1.1813	16.3657	12.0461	2.03327	-20.7983	0
1.1820	21.25	8.07925	3.25204	-19.2712	0
1.1827	22.1656	2.58468	3.8644	-14.6926	0
1.1833	13.0095	-3.51756	8.74544	-11.0322	0
1.1840	-5.91193	-5.34908	14.8512	-7.98089	0
1.1847	-16.5929	-9.01213	15.7608	-3.40238	0
1.1853	-12.9305	-16.3382	14.8512	0.564063	0
1.1860	-3.46811	-19.0812	14.2388	3.31237	0
1.1867	9.95971	-17.254	13.9356	6.97278	0
1.1873	17.2813	-20.3051	17.592	11.5513	0
1.1880	11.4846	-24.5758	21.2542	13.6875	0
1.1887	9.0441	-23.6601	18.2043	13.3815	0
1.1893	14.5378	-21.5247	13.3233	13.9936	0
1.1900	12.4002	-20.9128	12.4077	13.3815	0
1.1907	5.68468	-16.9459	12.1045	11.5513	0
1.1913	4.76907	-12.3671	12.4077	10.6362	0
1.1920	2.63484	-10.2317	12.4077	9.10902	0
1.1927	0.497327	-5.96102	8.13308	4.83654	0
1.1933	4.46606	1.05698	2.94884	0.564063	0
1.1940	5.99098	6.24773	1.1177	-2.18124	0
1.1947	3.24415	9.29885	-1.93815	-5.84465	0
1.1953	1.10993	12.9619	-5.60041	-11.0322	0
1.1960	-5.29933	17.5364	-6.20683	-14.0836	0
1.1967	-15.6773	21.5033	-6.20683	-14.9987	0
1.1973	-20.2554	23.6429	-12.0094	-18.9651	0
1.1980	-15.9803	26.6941	-19.6371	-23.5436	0
1.1987	-2.2495	28.8294	-19.0248	-21.7134	0
1.1993	14.8408	24.8625	-10.4815	-17.1349	0
1.2000	21.8593	18.4522	-7.43154	-18.05	0
1.2007	16.3657	18.1484	-12.0094	-22.3225	0
1.2013	12.0939	19.368	-12.9249	-22.9346	0
1.2020	10.8753	15.4011	-10.1782	-20.4923	0
1.2027	6.29728	8.07925	-7.12239	-17.1349	0
1.2033	0.803627	0.141216	-2.85371	-12.2534	0
1.2040	-1.6369	-6.57295	0.505345	-7.98089	0
1.2047	-4.99632	-10.8437	2.03327	-4.92955	0
1.2053	-8.96176	-15.1144	6.6111	1.17613	0
1.2060	-9.26806	-19.0812	10.5766	7.27881	0
1.2067	-6.21494	-20.9128	10.2734	9.72108	0
1.2073	-3.16511	-24.5758	9.3578	14.6026	0
1.2080	-0.418282	-27.6269	10.5766	22.2325	0
1.2087	2.63484	-26.4074	12.1045	22.5385	0
1.2093	2.02554	-23.9639	12.1045	17.3509	0
1.2100	-3.77441	-20.9128	10.2734	15.2147	0
1.2107	-8.35246	-15.7263	9.04865	15.8238	0
1.2113	-8.04615	-12.979	11.1889	17.654	0
1.2120	-12.3179	-10.2317	10.5766	16.7389	0
1.2127	-21.7803	-2.60179	2.94884	6.97278	0
1.2133	-22.6959	3.80427	-2.54456	-1.26614	0
1.2140	-12.9305	5.63579	-2.24135	-0.351039	0
1.2147	-8.04615	9.29885	-2.54456	-2.48728	0
1.2153	-12.6242	14.7934	-7.43154	-8.58996	0
1.2160	-14.7617	16.9288	-12.6158	-10.1171	0
1.2167	-6.21494	18.4522	-13.2281	-13.1685	0
1.2173	7.82219	21.8114	-12.6158	-20.4923	0
1.2180	18.1969	24.8625	-14.1437	-21.7134	0
1.2187	22.7749	23.3348	-14.7561	-19.5772	0
1.2193	21.5563	19.368	-11.7002	-22.3225	0
1.2200	16.0627	17.5364	-9.86909	-23.5436	0
1.2207	9.0441	15.7049	-10.4815	-19.8832	0
1.2213	6.90659	11.4342	-8.65032	-17.1349	0
1.2220	6.60028	6.55156	-5.29126	-16.5258	0
1.2227	0.497327	2.58468	-1.02258	-12.8624	0
1.2233	-8.65876	-2.29797	4.77997	-5.23258	0
1.2240	-12.9305	-7.48444	9.3578	-0.657073	0
1.2247	-15.6773	-12.0633	9.3578	-0.657073	0
1.2253	-19.3398	-15.7263	8.44223	1.47917	0
1.2260	-21.474	-18.7774	11.1889	7.27881	0
1.2267	-22.6959	-21.5247	14.542	11.5513	0
1.2273	-21.171	-25.4916	16.3732	14.2966	0
1.2280	-12.9305	-28.2389	16.6764	17.0449	0
1.2287	-6.82754	-26.7112	15.4576	17.0449	0
1.2293	-10.793	-22.7443	14.8512	16.1298	0
1.2300	-14.7617	-21.5247	16.3732	17.0449	0
1.2307	-13.2335	-20.9128	15.7608	17.0449	0
1.2313	-12.6242	-17.254	11.7953	14.6026	0
1.2320	-12.0149	-11.1475	6.91431	12.7724	0
1.2327	-9.26806	-5.34908	3.8644	10.9422	0
1.2333	-7.43685	-0.774547	-0.107014	5.75164	0
1.2340	-6.52124	5.63579	-4.37569	-1.57218	0
1.2347	-6.21494	13.8777	-4.37569	-5.84465	0
1.2353	-7.43685	18.4522	-0.713428	-6.14769	0
1.2360	-12.0149	19.0641	-1.93815	-7.98089	0
1.2367	-19.3398	21.1995	-11.7002	-14.0836	0
1.2373	-21.171	24.8625	-19.0248	-20.1863	0
1.2380	-12.3179	26.3902	-19.3339	-22.3225	0
1.2387	-1.33389	25.7783	-16.2781	-20.7983	0
1.2393	6.90659	23.6429	-12.9249	-20.1863	0
1.2400	19.1125	19.9799	-11.7002	-22.0195	0
1.2407	29.1842	17.8445	-12.6158	-22.6285	0
1.2413	29.1842	16.3168	-10.7847	-19.5772	0
1.2420	26.4374	12.0461	-7.12239	-16.2198	0
1.2427	22.7749	6.24773	-5.29126	-13.7775	0
1.2433	13.6221	0.449323	-2.54456	-9.50506	0
1.2440	5.38167	-5.04525	0.202138	-4.92955	0
1.2447	3.85346	-9.01213	1.1177	-0.657073	0
1.2453	2.32854	-11.7594	2.33648	3.31237	0
1.2460	-0.111981	-16.3382	4.47082	6.97278	0
1.2467	-0.721289	-19.997	7.52667	9.10902	0
1.2473	-3.46811	-21.5247	13.3233	13.3815	0
1.2480	-12.0149	-21.8285	15.4576	17.654	0
1.2487	-19.3398	-22.7443	9.3578	16.1298	0
1.2493	-20.5584	-22.1366	3.8644	12.4664	0
1.2500	-21.171	-19.997	2.03327	12.7724	0
1.2507	-22.3896	-17.254	2.03327	14.9087	0
1.2513	-20.8647	-15.4225	4.47082	12.7724	0
1.2520	-17.5085	-10.8437	4.77997	9.72108	0
1.2527	-13.2335	-4.43332	-1.62899	8.80598	0
1.2533	-2.55251	1.05698	-7.43154	5.14257	0
1.2540	13.9252	4.4162	-8.95352	-1.57218	0
1.2547	27.05	8.99502	-12.0094	-6.75975	0
1.2553	33.7622	14.4853	-14.7561	-10.1171	0
1.2560	38.6466	18.7603	-15.3625	-14.3896	0
1.2567	40.1715	21.5033	-17.1936	-18.6621	0
1.2573	34.0685	22.1152	-19.9403	-22.3225	0
1.2580	24.3031	23.9468	-23.6026	-24.1557	0
1.2587	17.2813	28.5256	-23.6026	-22.3225	0
1.2593	8.7378	30.3571	-18.1092	-19.5772	0
1.2600	-4.69002	25.1664	-14.7561	-18.6621	0
1.2607	-13.2335	19.6761	-16.8904	-17.747	0
1.2613	-8.96176	17.8445	-16.5872	-18.05	0
1.2620	-0.721289	15.4011	-12.6158	-19.2712	0
1.2627	0.803627	8.68691	-9.86909	-14.6926	0
1.2633	-1.9432	0.141216	-6.81919	-6.75975	0
1.2640	-2.55251	-5.96102	-3.15692	-3.09635	0
1.2647	-3.46811	-9.62407	-0.713428	0.564063	0
1.2653	-5.91193	-14.1986	2.03327	5.44861	0
1.2660	-7.43685	-19.3894	5.99874	6.97278	0
1.2667	-6.52124	-19.997	7.52667	10.0241	0
1.2673	-3.16511	-19.0812	7.21752	15.5177	0
1.2680	2.93785	-21.2209	9.3578	17.3509	0
1.2687	8.12849	-22.7443	13.0201	18.5691	0
1.2693	7.82219	-21.5247	11.7953	21.6234	0
1.2700	5.99098	-19.997	7.82987	21.6234	0
1.2707	5.38167	-17.254	8.74544	19.1811	0
1.2713	4.15976	-12.3671	11.1889	17.654	0
1.2720	0.497327	-11.1475	8.13308	13.0785	0
1.2727	-6.21494	-8.70831	0.808552	6.05768	0
1.2733	-12.9305	0.753151	-5.60041	1.47917	0
1.2740	-11.7086	7.46732	-8.95352	-2.48728	0
1.2747	-1.9432	9.60267	-8.95352	-7.36882	0
1.2753	6.29728	12.9619	-10.1782	-10.1171	0
1.2760	7.51589	14.1815	-14.4469	-13.4745	0
1.2767	4.46606	15.4011	-16.2781	-18.05	0
1.2773	1.10993	22.1152	-14.7561	-20.4923	0
1.2780	1.10993	25.4745	-15.3625	-21.4074	0
1.2787	1.41294	20.5918	-14.4469	-23.2376	0
1.2793	-0.111981	19.368	-13.2281	-23.8497	0
1.2800	-1.02759	19.368	-13.8405	-22.3225	0
1.2807	-1.02759	15.0973	-12.6158	-20.4923	0
1.2813	-2.55251	12.6538	-9.26268	-17.1349	0
1.2820	-1.33389	10.8223	-8.95352	-14.9987	0
1.2827	0.803627	3.19661	-6.20683	-14.3896	0
1.2833	-1.33389	-2.60179	3.8644	-9.50506	0
1.2840	-4.69002	-4.74143	9.3578	-2.48728	0
1.2847	-1.9432	-8.70831	6.30195	-0.960107	0
1.2853	3.85346	-13.5909	6.30195	0.564063	0
1.2860	8.4315	-17.8617	12.7109	6.66974	0
1.2867	9.0441	-22.1366	15.7608	10.3302	0
1.2873	3.24415	-23.6601	13.6265	11.2453	0
1.2880	-6.21494	-23.6601	13.6265	12.4664	0
1.2887	-14.4554	-24.272	15.7608	13.3815	0
1.2893	-18.4241	-20.9128	16.6764	15.2147	0
1.2900	-15.0647	-15.7263	16.6764	16.7389	0
1.2907	-7.43685	-15.4225	14.2388	13.3815	0
1.2913	-6.52124	-14.5067	9.66101	11.2453	0
1.2920	-10.1837	-9.9279	7.52667	12.4664	0
1.2927	-8.04615	-3.82566	7.82987	9.72108	0
1.2933	-0.111981	3.80427	4.77997	2.39727	0
1.2940	10.8753	11.1304	-0.713428	-1.87521	0
1.2947	22.4719	15.7049	-1.32579	-4.01145	0
1.2953	26.1344	19.368	2.63968	-6.45372	0
1.2960	18.1969	20.5918	0.505345	-11.3383	0
1.2967	6.29728	20.5918	-7.73475	-18.356	0
1.2973	-4.69002	23.3348	-10.4815	-22.9346	0
1.2980	-12.3179	25.7783	-7.73475	-22.9346	0
1.2987	-12.3179	23.9468	-8.03796	-22.6285	0
1.2993	-6.52124	20.5918	-8.95352	-21.7134	0
1.3000	1.71924	18.7603	-7.12239	-19.5772	0
1.3007	10.569	17.2326	-7.12239	-18.6621	0
1.3013	12.7065	14.1815	-7.12239	-17.747	0
1.3020	8.4315	9.91078	-1.62899	-14.6926	0
1.3027	5.38167	3.19661	4.47082	-12.5564	0
1.3033	-0.721289	-5.65719	7.52667	-8.58996	0
1.3040	-10.4867	-12.6752	9.3578	-1.57218	0
1.3047	-12.0149	-13.8948	10.2734	4.22747	0
1.3053	-3.46811	-15.4225	11.4921	7.58485	0
1.3060	7.51589	-19.6932	13.0201	10.3302	0
1.3067	18.1969	-20.9128	15.7608	13.3815	0
1.3073	22.7749	-21.5247	21.2542	18.8751	0
1.3080	19.1125	-25.4916	24.3101	22.5385	0
1.3087	15.1471	-24.5758	19.4231	20.7053	0
1.3093	8.12849	-20.3051	13.9356	18.8751	0
1.3100	-4.69002	-19.3894	13.9356	19.7902	0
1.3107	-13.8461	-15.1144	12.7109	18.266	0
1.3113	-18.7272	-8.70831	11.1889	16.4328	0
1.3120	-26.3583	-7.79254	11.1889	15.2147	0
1.3127	-28.4925	-4.12949	7.82987	10.3302	0
1.3133	-20.5584	4.4162	2.03327	3.92144	0
1.3140	-11.4023	7.77115	-0.107014	-0.351039	0
1.3147	-3.16511	9.29885	0.202138	-4.01145	0
1.3153	7.51589	15.0973	-1.02258	-6.45372	0
1.3160	14.5378	19.9799	-3.46013	-7.98089	0
1.3167	16.0627	23.031	-5.90362	-12.5564	0
1.3173	15.4501	24.2506	-7.12239	-17.4409	0
1.3180	9.95971	23.031	-8.95352	-19.2712	0
1.3187	1.71924	24.8625	-8.03796	-18.9651	0
1.3193	-1.33389	24.5587	-4.68485	-17.747	0
1.3200	-4.69002	17.2326	-3.76928	-17.4409	0
1.3207	-11.7086	13.2657	-6.51598	-18.6621	0
1.3213	-8.96176	14.7934	-7.12239	-18.6621	0
1.3220	4.46606	10.2146	-4.37569	-14.9987	0
1.3227	11.7909	1.97274	-0.410221	-11.6413	0
1.3233	9.95971	-4.74143	3.8644	-7.98089	0
1.3240	10.569	-9.9279	6.6111	-3.40238	0
1.3247	11.1783	-13.5909	8.74544	1.47917	0
1.3253	7.82219	-17.254	12.1045	5.44861	0
1.3260	2.93785	-23.3562	14.2388	8.80598	0
1.3267	-3.77441	-27.0193	16.3732	11.5513	0
1.3273	-14.7617	-27.6269	19.7322	14.6026	0
1.3280	-22.3896	-27.3231	19.7322	16.7389	0
1.3287	-19.3398	-26.4074	18.2043	16.7389	0
1.3293	-11.4023	-25.4916	19.4231	18.266	0
1.3300	-4.69002	-21.5247	17.592	19.7902	0
1.3307	-3.77441	-14.1986	13.6265	19.1811	0
1.3313	-13.8461	-11.4556	15.7608	19.7902	0
1.3320	-27.5769	-12.0633	16.3732	18.5691	0
1.3327	-27.8832	-6.87678	7.82987	10.6362	0
[truncated: 38,140 more rows]
