# Supplementary material for: Identification of Haptic Based Guiding Using Hard Reins
Source: PLoS One. 2015 Jul 22;10(7):e0132020. doi: 10.1371/journal.pone.0132020 (PMC4511788; doi:10.1371/journal.pone.0132020)
Supplement: S3 File — (ZIP) [file pone.0132020.s003.zip › EMGData1/Subject4/T12/t12.txt]

0.0000	1.68946	4.57919	37.8276	-5.29456	0
0.0007	-1.66687	4.27419	28.681	-7.73729	0
0.0013	0.775697	7.93626	26.8386	-9.26351	0
0.0020	2.60574	10.9883	28.681	-11.7023	0
0.0027	-1.05686	7.32627	25.6234	-10.4829	0
0.0033	-1.36061	5.49417	23.7941	-8.95669	0
0.0040	2.60574	9.76623	25.0093	-11.7023	0
0.0047	2.60574	11.9033	18.9072	-11.7023	0
0.0053	1.07945	11.2933	13.1057	-7.43047	0
0.0060	2.29948	12.8183	13.7198	-9.26351	0
0.0067	1.68946	13.7333	14.0204	-12.9256	0
0.0073	1.38571	11.9033	10.9759	-10.1761	0
0.0080	5.35206	10.9883	9.76068	-9.56639	0
0.0087	6.87835	10.0712	9.44709	-11.7023	0
0.0093	3.21575	8.85125	9.44709	-10.7858	0
0.0100	0.775697	9.46124	7.91831	-12.0091	0
0.0107	0.775697	9.46124	4.87381	-13.2285	0
0.0113	0.163172	4.57919	5.48794	-8.34699	0
0.0120	-1.36061	0.612123	6.70312	-5.60137	0
0.0127	-2.58314	0.917117	0.60106	-8.95669	0
0.0133	0.163172	0.917117	-7.02978	-9.87321	0
0.0140	4.43578	-1.82997	-7.94444	-8.04017	0
0.0147	2.60574	-2.74495	-6.72925	-9.87321	0
0.0153	-0.446841	-1.82997	-7.02978	-11.7023	0
0.0160	1.07945	-3.04995	-9.17269	-10.7858	0
0.0167	0.469434	-3.35494	-12.5177	-8.95669	0
0.0173	-2.27688	-1.21998	-15.2748	-7.12366	0
0.0180	-0.140579	-1.52497	-15.2748	-8.04017	0
0.0187	1.99572	-3.96707	-17.1041	-9.87321	0
0.0193	2.29948	-3.65994	-19.5475	-6.21107	0
0.0200	5.35206	0.307128	-21.0632	-3.15864	0
0.0207	8.09837	1.8321	-23.8203	-5.60137	0
0.0213	7.79462	-0.914985	-26.5642	-5.29456	0
0.0220	7.1821	-3.04995	-29.6087	-1.63242	0
0.0227	7.48836	-1.82997	-32.6663	-1.63242	0
0.0233	6.57208	-1.21998	-31.7516	-0.106206	0
0.0240	3.52201	-3.04995	-30.837	1.72289	0
0.0247	-1.66687	-3.65994	-37.8537	-2.54894	0
0.0253	-3.80317	-2.74495	-43.9557	-5.29456	0
0.0260	-1.05686	-2.13496	-42.1264	-4.07516	0
0.0267	-1.05686	-1.82997	-40.5977	-4.07516	0
0.0273	-3.80317	-2.13496	-42.7406	-2.54894	0
0.0280	-3.19316	-3.35494	-44.5699	-0.715906	0
0.0287	-4.41319	-5.49204	-46.3992	-3.46152	0
0.0293	-6.85575	-7.32201	-47.928	-2.24212	0
0.0300	-3.80317	-8.23913	-48.529	2.94623	0
0.0307	-0.446841	-10.0691	-50.0578	0.810311	0
0.0313	-1.05686	-11.2912	-50.0578	-1.63242	0
0.0320	-0.140579	-9.45911	-49.1432	2.94623	0
0.0327	0.775697	-7.93413	-49.4437	3.86274	0
0.0333	-1.97313	-10.3741	-49.4437	0.503494	0
0.0340	-1.05686	-11.5962	-49.1432	2.63941	0
0.0347	2.60574	-9.7641	-50.0578	6.60836	0
0.0353	-0.750593	-11.5962	-46.3992	6.91124	0
0.0360	-4.41319	-13.7312	-41.8259	6.60836	0
0.0367	-0.750593	-9.45911	-47.928	4.47244	0
0.0373	0.775697	-4.88205	-57.3881	2.02971	0
0.0380	-1.97313	-5.49204	-57.3881	3.86274	0
0.0387	-0.446841	-5.49204	-55.5588	7.21806	0
0.0393	1.68946	-2.74495	-57.3881	8.13458	0
0.0400	1.07945	-1.82997	-57.3881	8.43746	0
0.0407	1.68946	-0.60999	-56.774	9.04716	0
0.0413	1.99572	2.44209	-58.3028	8.43746	0
0.0420	0.775697	1.8321	-58.3028	9.04716	0
0.0427	0.163172	-0.914985	-57.6887	9.6608	0
0.0433	0.163172	1.52711	-60.1321	8.74428	0
0.0440	-0.140579	7.02128	-60.1321	8.43746	0
0.0447	0.775697	7.02128	-56.774	10.5734	0
0.0453	0.469434	4.57919	-57.9892	13.0161	0
0.0460	-0.446841	7.63127	-62.2619	11.7967	0
0.0467	2.29948	10.0712	-60.1321	11.187	0
0.0473	2.60574	7.32627	-53.7164	14.5423	0
0.0480	-1.05686	3.9692	-54.6442	15.4588	0
0.0487	-1.36061	2.44209	-61.0467	10.2705	0
0.0493	-1.05686	0.917117	-63.1766	6.91124	0
0.0500	-1.97313	1.22211	-59.8316	8.13458	0
0.0507	-0.446841	0.00213283	-57.3881	8.43746	0
0.0513	-0.140579	-5.18705	-56.1599	9.35398	0
0.0520	-2.8869	-8.84912	-55.8593	10.8802	0
0.0527	-2.27688	-9.7641	-55.5588	10.2705	0
0.0533	-1.66687	-12.8162	-54.6442	9.96368	0
0.0540	-3.80317	-15.2583	-54.3306	12.4064	0
0.0547	-2.27688	-12.2062	-53.7164	12.0996	0
0.0553	-0.140579	-8.84912	-50.6719	8.74428	0
0.0560	-1.36061	-7.32201	-50.3714	8.74428	0
0.0567	1.68946	-4.27206	-51.8871	12.0996	0
0.0573	5.35206	-0.914985	-49.7573	13.0161	0
0.0580	2.912	0.307128	-48.2285	11.4899	0
0.0587	1.99572	1.52711	-47.3138	12.0996	0
0.0593	4.43578	2.74709	-41.5123	13.6258	0
0.0600	3.21575	1.8321	-38.4678	13.6258	0
0.0607	1.99572	1.8321	-42.427	12.4064	0
0.0613	4.13203	3.05208	-43.0411	9.35398	0
0.0620	4.13203	1.22211	-39.683	5.69184	0
0.0627	3.52201	-2.13496	-38.4678	7.21806	0
0.0633	5.35206	-3.65994	-36.3249	11.187	0
0.0640	6.57208	-4.57706	-32.6663	9.04716	0
0.0647	8.70839	-6.40702	-29.3082	4.47244	0
0.0653	8.70839	-6.71202	-25.6496	5.69184	0
0.0660	3.21575	-5.79704	-23.8203	7.21806	0
0.0667	-1.05686	-4.57706	-22.2915	5.38503	0
0.0673	-0.140579	-4.27206	-16.1894	5.08214	0
0.0680	0.775697	-3.35494	-11.6031	3.86274	0
0.0687	-1.66687	0.612123	-10.6884	1.11319	0
0.0693	-2.8869	3.6642	-7.02978	2.94623	0
0.0700	-1.05686	4.57919	-4.28582	3.86274	0
0.0707	1.99572	6.40916	-3.37116	1.42001	0
0.0713	4.13203	5.49417	4.25968	4.16563	0
0.0720	3.52201	0.917117	12.1911	6.91124	0
0.0727	4.43578	0.00213283	10.3617	2.02971	0
0.0733	8.70839	2.44209	8.83296	0.200611	0
0.0740	9.93092	0.00213283	13.4193	3.86274	0
0.0747	7.48836	-1.82997	18.2931	1.72289	0
0.0753	8.09837	0.917117	21.6512	-2.24212	0
0.0760	9.01465	0.612123	25.3229	-0.413023	0
0.0767	6.26833	-1.82997	26.8386	0.200611	0
0.0773	5.96207	-1.52497	29.2821	-1.63242	0
0.0780	8.09837	-1.52497	32.3396	-1.63242	0
0.0787	5.65832	-0.914985	34.1689	-1.63242	0
0.0793	3.52201	2.74709	34.7831	-3.15864	0
0.0800	4.43578	3.6642	36.9129	-2.54894	0
0.0807	5.04579	0.917117	40.271	-2.24212	0
0.0813	4.74204	0.917117	42.4139	-5.29456	0
0.0820	6.26833	3.6642	42.1003	-7.73729	0
0.0827	5.04579	7.02128	43.9296	-5.90426	0
0.0833	1.38571	7.93626	50.6458	-3.15864	0
0.0840	1.07945	5.79917	52.7887	-5.60137	0
0.0847	2.60574	5.18918	46.9872	-8.95669	0
0.0853	-1.05686	6.40916	45.1579	-8.64987	0
0.0860	-5.0232	3.9692	47.2877	-7.73729	0
0.0867	-4.41319	0.917117	46.3731	-8.04017	0
0.0873	-3.49691	1.52711	46.9872	-8.34699	0
0.0880	-6.85575	3.05208	50.0317	-10.7858	0
0.0887	-9.29581	3.6642	49.4306	-13.5353	0
0.0893	-6.54949	3.6642	46.6866	-11.3994	0
0.0900	-3.49691	1.22211	45.1579	-10.4829	0
0.0907	-1.66687	-3.04995	45.7589	-13.2285	0
0.0913	-0.140579	-7.62914	46.9872	-12.6188	0
0.0920	-1.05686	-8.54412	45.1579	-10.4829	0
0.0927	-1.66687	-5.79704	41.4992	-13.2285	0
0.0933	-0.140579	-4.27206	40.5715	-14.145	0
0.0940	0.775697	-3.04995	40.5715	-11.7023	0
0.0947	-0.140579	-0.60999	39.6569	-11.7023	0
0.0953	-0.750593	0.00213283	42.4139	-13.2285	0
0.0960	-1.97313	-1.82997	42.4139	-11.7023	0
0.0967	-2.8869	-0.914985	33.5548	-12.0091	0
0.0973	-1.05686	1.22211	25.924	-14.145	0
0.0980	-0.446841	1.8321	26.8386	-12.9256	0
0.0987	-2.8869	1.22211	28.681	-10.7858	0
0.0993	-3.49691	1.8321	26.8386	-10.7858	0
0.1000	-3.49691	4.88418	24.4082	-10.4829	0
0.1007	-6.85575	8.85125	23.18	-10.4829	0
0.1013	-8.68579	9.15624	20.436	-12.312	0
0.1020	-5.93948	7.63127	17.3785	-11.7023	0
0.1027	-4.41319	7.32627	16.7774	-8.04017	0
0.1033	-4.71945	6.71415	16.7774	-8.04017	0
0.1040	-3.80317	6.40916	14.0204	-9.87321	0
0.1047	-1.05686	5.49417	13.4193	-8.04017	0
0.1053	0.775697	4.57919	15.8627	-6.51396	0
0.1060	-0.140579	5.49417	15.5491	-7.73729	0
0.1067	-1.66687	7.32627	15.8627	-5.60137	0
0.1073	1.07945	3.6642	20.436	-1.63242	0
0.1080	4.13203	-0.914985	19.5214	-3.15864	0
0.1087	1.38571	-1.21998	12.5047	-6.51396	0
0.1093	-1.36061	-1.82997	10.6753	-6.51396	0
0.1100	-0.140579	-4.27206	14.9481	-5.90426	0
0.1107	0.775697	-3.65994	14.9481	-6.21107	0
0.1113	-1.05686	-1.52497	12.5047	-2.85182	0
0.1120	-1.97313	0.307128	13.1057	0.200611	0
0.1127	-2.58314	1.52711	15.5491	-2.24212	0
0.1133	-2.27688	0.917117	15.5491	-2.54894	0
0.1140	-1.97313	0.917117	14.0204	2.02971	0
0.1147	-4.10943	2.74709	14.0204	0.503494	0
0.1153	-6.54949	0.917117	14.6345	-2.54894	0
0.1160	-5.63321	-0.304995	13.7198	0.200611	0
0.1167	-4.41319	4.27419	13.4193	1.11319	0
0.1173	-3.80317	7.32627	14.6345	-1.63242	0
0.1180	-2.8869	5.18918	13.7198	2.02971	0
0.1187	-1.66687	6.40916	13.4193	6.30154	0
0.1193	-1.66687	8.24126	17.0779	5.38503	0
0.1200	-2.8869	4.27419	17.3785	5.69184	0
0.1207	-3.49691	3.6642	12.5047	6.60836	0
0.1213	-0.446841	8.24126	10.9759	3.86274	0
0.1220	0.775697	7.02128	12.8052	2.63941	0
0.1227	-3.19316	2.74709	12.5047	2.94623	0
0.1233	-5.63321	2.74709	11.2764	2.02971	0
0.1240	-1.97313	2.1371	11.2764	2.02971	0
0.1247	0.775697	-0.60999	10.6753	4.16563	0
0.1253	-1.66687	-0.304995	11.59	4.77533	0
0.1260	-3.80317	0.00213283	12.5047	3.55593	0
0.1267	-2.8869	-1.82997	10.6753	4.77533	0
0.1273	-1.97313	-2.43996	8.2319	8.43746	0
0.1280	-3.49691	-2.74495	7.61778	8.43746	0
0.1287	-5.32946	-6.71202	7.91831	6.30154	0
0.1293	-4.10943	-8.54412	9.44709	5.38503	0
0.1300	-1.97313	-4.88205	10.3617	4.77533	0
0.1307	-2.8869	-1.21998	9.76068	6.30154	0
0.1313	-5.63321	-2.43996	10.6753	12.0996	0
0.1320	-5.93948	-3.65994	12.1911	13.0161	0
0.1327	-4.41319	-2.74495	7.00365	6.91124	0
0.1333	-3.80317	-2.43996	-0.313596	6.30154	0
0.1340	-2.8869	-2.43996	0.901589	8.13458	0
0.1347	-0.750593	-0.914985	4.25968	5.69184	0
0.1353	0.163172	0.917117	0.901589	5.99866	0
0.1360	0.775697	3.9692	-3.67169	8.74428	0
0.1367	0.163172	6.71415	-4.58635	7.52488	0
0.1373	-1.66687	7.02128	-6.41566	7.82776	0
0.1380	-0.750593	5.79917	-7.94444	10.5734	0
0.1387	1.68946	4.27419	-7.64391	7.52488	0
0.1393	-1.05686	1.8321	-8.8591	4.47244	0
0.1400	-2.8869	2.44209	-12.2172	6.91124	0
0.1407	-1.05686	3.6642	-13.746	8.74428	0
0.1413	-0.140579	0.307128	-15.2748	6.60836	0
0.1420	-0.140579	-3.65994	-17.7051	5.99866	0
0.1427	4.13203	-3.65994	-17.1041	7.82776	0
0.1433	5.04579	-6.10203	-11.6031	9.35398	0
0.1440	1.38571	-10.9841	-9.77375	8.74428	0
0.1447	0.775697	-13.1212	-15.2748	7.82776	0
0.1453	2.912	-13.4262	-20.4622	6.60836	0
0.1460	2.60574	-13.7312	-18.6328	3.86274	0
0.1467	1.68946	-12.2062	-15.2748	3.24911	0
0.1473	1.07945	-10.0691	-13.4454	5.69184	0
0.1480	-1.97313	-7.32201	-12.5177	5.99866	0
0.1487	-3.49691	-3.65994	-12.5177	5.69184	0
0.1493	-2.58314	-3.65994	-11.9167	6.60836	0
0.1500	-3.49691	-5.49204	-9.17269	5.08214	0
0.1507	-4.71945	-5.79704	-7.64391	4.16563	0
0.1513	-2.58314	-6.71202	-6.41566	7.52488	0
0.1520	0.469434	-10.0691	-2.75703	8.43746	0
0.1527	-0.140579	-10.0691	-0.313596	4.77533	0
0.1533	-1.97313	-7.93413	0.60106	5.38503	0
0.1540	-0.140579	-7.01701	3.64556	7.52488	0
0.1547	3.52201	-4.27206	7.61778	5.69184	0
0.1553	2.60574	-0.914985	12.1911	4.77533	0
0.1560	-0.446841	-1.52497	15.8627	5.08214	0
0.1567	0.469434	-2.74495	12.5047	2.63941	0
0.1573	0.775697	-0.914985	7.31725	0.200611	0
0.1580	-1.05686	0.00213283	9.44709	1.11319	0
0.1587	1.07945	-0.914985	14.0204	0.810311	0
0.1593	3.21575	1.22211	15.2486	0.200611	0
0.1600	-0.140579	2.74709	15.2486	2.63941	0
0.1607	0.469434	1.8321	15.5491	4.77533	0
0.1613	6.26833	2.1371	14.6345	4.77533	0
0.1620	7.1821	3.6642	14.9481	2.94623	0
0.1627	3.82577	2.74709	17.0779	-1.63242	0
0.1633	3.52201	0.612123	18.9072	-4.37804	0
0.1640	5.35206	2.44209	20.7366	-1.63242	0
0.1647	4.74204	4.57919	21.0502	-0.106206	0
0.1653	1.07945	2.74709	19.8219	-0.715906	0
0.1660	-0.140579	2.74709	20.436	-1.32561	0
0.1667	2.60574	7.02128	23.7941	-0.413023	0
0.1673	1.99572	6.10416	28.3674	-0.106206	0
0.1680	-1.66687	0.612123	28.0669	-2.85182	0
0.1687	-1.05686	3.05208	21.9648	-6.82077	0
0.1693	0.775697	7.32627	18.6067	-6.82077	0
0.1700	0.469434	3.35921	21.3507	-7.12366	0
0.1707	1.07945	1.8321	21.6512	-8.04017	0
0.1713	1.99572	6.40916	18.9072	-6.21107	0
0.1720	-0.140579	4.57919	20.436	-6.21107	0
0.1727	-1.66687	-2.74495	21.3507	-8.64987	0
0.1733	-1.36061	-4.27206	17.3785	-5.60137	0
0.1740	-3.49691	-2.74495	17.0779	-2.85182	0
0.1747	-3.19316	-0.914985	18.9072	-8.34699	0
0.1753	-0.140579	0.917117	17.0779	-11.7023	0
0.1760	-0.750593	-0.60999	15.8627	-11.7023	0
0.1767	-3.80317	-3.96707	17.0779	-13.2285	0
0.1773	-4.41319	-6.40702	15.5491	-11.7023	0
0.1780	-2.8869	-7.32201	14.9481	-6.51396	0
0.1787	-2.58314	-6.71202	16.7774	-5.29456	0
0.1793	-4.71945	-6.40702	15.8627	-6.82077	0
0.1800	-5.93948	-7.32201	11.2764	-8.34699	0
0.1807	-3.80317	-4.27206	7.00365	-10.4829	0
0.1813	-0.140579	-0.60999	4.56021	-11.0926	0
0.1820	0.469434	-2.74495	4.25968	-10.7858	0
0.1827	-0.140579	-3.35494	3.64556	-11.0926	0
0.1833	0.775697	0.00213283	-0.0130665	-12.312	0
0.1840	1.99572	-0.914985	-3.37116	-13.5353	0
0.1847	1.99572	-4.88205	-3.67169	-11.7023	0
0.1853	1.99572	-7.01701	-4.28582	-7.43047	0
0.1860	4.74204	-8.23913	-6.11513	-8.64987	0
0.1867	7.79462	-6.71202	-9.77375	-10.4829	0
0.1873	4.74204	-4.27206	-11.6031	-7.12366	0
0.1880	0.775697	-6.10203	-8.8591	-4.68486	0
0.1887	0.163172	-6.40702	-7.64391	-5.60137	0
0.1893	-0.750593	-1.82997	-12.2172	-6.21107	0
0.1900	-1.97313	-0.60999	-16.7905	-8.95669	0
0.1907	0.775697	-3.35494	-13.746	-8.34699	0
0.1913	1.68946	-5.49204	-8.55857	-2.85182	0
0.1920	-2.58314	-6.71202	-9.17269	-3.15864	0
0.1927	-1.36061	-3.35494	-15.2748	-7.73729	0
0.1933	2.912	1.8321	-18.0187	-4.98774	0
0.1940	0.163172	1.22211	-14.9612	-0.715906	0
0.1947	-1.97313	0.00213283	-14.6606	-1.93924	0
0.1953	1.07945	0.917117	-17.4046	-2.54894	0
0.1960	0.163172	1.22211	-15.8758	-2.54894	0
0.1967	-2.8869	3.6642	-13.4454	-4.37804	0
0.1973	0.163172	5.18918	-14.6606	-3.46152	0
0.1980	2.60574	0.612123	-15.5753	-0.715906	0
0.1987	0.775697	0.00213283	-13.4454	-0.413023	0
0.1993	-1.05686	4.57919	-12.2172	1.11319	0
0.2000	-2.8869	5.49417	-14.6606	2.94623	0
0.2007	-5.63321	5.79917	-16.4899	1.72289	0
0.2013	-7.1595	9.15624	-14.6606	0.200611	0
0.2020	-8.37953	9.76623	-12.5177	1.11319	0
0.2027	-5.63321	9.76623	-11.6031	2.02971	0
0.2033	1.68946	10.0712	-8.55857	2.63941	0
0.2040	3.21575	8.24126	-6.11513	2.33653	0
0.2047	0.469434	8.24126	-8.8591	0.200611	0
0.2053	2.60574	8.54625	-12.2172	-1.63242	0
0.2060	7.1821	6.40916	-11.6031	-1.63242	0
0.2067	8.70839	5.49417	-8.8591	0.810311	0
0.2073	9.3184	7.32627	-6.11513	2.02971	0
0.2080	9.01465	7.32627	-3.37116	0.503494	0
0.2087	6.26833	6.40916	0.287463	-0.413023	0
0.2093	3.52201	3.6642	0.287463	1.42001	0
0.2100	3.52201	0.917117	-1.54185	1.72289	0
0.2107	2.912	1.22211	0.287463	-0.413023	0
0.2113	0.775697	1.22211	3.34503	-1.93924	0
0.2120	-0.140579	-0.914985	3.0445	-1.32561	0
0.2127	2.29948	-0.914985	4.56021	1.11319	0
0.2133	4.13203	-1.82997	7.91831	2.02971	0
0.2140	1.68946	-4.57706	7.00365	0.810311	0
0.2147	-2.58314	-0.304995	7.00365	1.42001	0
0.2153	-3.80317	3.05208	12.8052	3.86274	0
0.2160	-4.10943	0.00213283	14.6345	4.47244	0
0.2167	-5.93948	0.612123	11.2764	2.02971	0
0.2173	-4.41319	4.57919	9.44709	0.200611	0
0.2180	1.07945	3.9692	9.14656	0.810311	0
0.2187	2.60574	3.9692	9.76068	2.94623	0
0.2193	1.38571	7.93626	11.8905	3.24911	0
0.2200	5.04579	7.32627	13.1057	2.94623	0
0.2207	8.09837	5.49417	13.1057	4.77533	0
0.2213	5.35206	8.24126	13.7198	3.86274	0
0.2220	4.43578	11.5983	11.59	3.55593	0
0.2227	6.26833	9.15624	10.3617	4.47244	0
0.2233	5.04579	4.57919	13.1057	1.11319	0
0.2240	3.82577	3.35921	14.9481	-2.85182	0
0.2247	3.52201	4.27419	13.4193	0.503494	0
0.2253	2.60574	3.6642	13.7198	3.86274	0
0.2260	4.13203	3.6642	15.5491	3.86274	0
0.2267	5.65832	6.40916	17.6921	4.77533	0
0.2273	3.21575	6.10416	21.6512	4.77533	0
0.2280	1.07945	3.05208	23.7941	1.11319	0
0.2287	1.38571	2.74709	19.8219	-0.413023	0
0.2293	1.07945	4.27419	15.8627	-0.106206	0
0.2300	1.99572	5.49417	17.3785	-1.93924	0
0.2307	1.38571	6.10416	18.6067	-2.54894	0
0.2313	-2.58314	3.05208	17.6921	0.200611	0
0.2320	-3.80317	-1.21998	18.9072	1.42001	0
0.2327	-1.97313	-0.60999	19.5214	0.503494	0
0.2333	-2.8869	0.00213283	16.7774	-0.106206	0
0.2340	-5.0232	-4.57706	16.1633	0.200611	0
0.2347	-5.32946	-6.40702	16.1633	-0.106206	0
0.2353	-4.71945	-3.65994	12.8052	0.503494	0
0.2360	-3.49691	-4.88205	10.3617	2.02971	0
0.2367	-3.49691	-7.93413	11.2764	1.11319	0
0.2373	-5.0232	-8.23913	10.6753	0.200611	0
0.2380	-3.80317	-8.23913	8.2319	0.810311	0
0.2387	-1.36061	-9.15411	6.70312	2.94623	0
0.2393	-2.58314	-11.9012	8.53243	5.08214	0
0.2400	-4.41319	-15.5633	9.44709	4.47244	0
0.2407	-5.63321	-15.8683	4.56021	0.200611	0
0.2413	-8.37953	-12.8162	-3.37116	-1.02272	0
0.2420	-9.29581	-12.2062	-7.02978	2.63941	0
0.2427	-7.46577	-14.6462	-7.33031	3.24911	0
0.2433	-6.85575	-14.6462	-8.24497	-0.106206	0
0.2440	-7.76952	-12.2062	-9.17269	-0.106206	0
0.2447	-6.85575	-11.5962	-8.55857	3.55593	0
0.2453	-5.0232	-11.5962	-11.3025	4.16563	0
0.2460	-2.27688	-8.23913	-17.1041	2.02971	0
0.2467	0.163172	-4.27206	-18.9334	2.63941	0
0.2473	-1.97313	-2.43996	-18.9334	4.16563	0
0.2480	-5.32946	0.00213283	-22.9056	2.94623	0
0.2487	-2.8869	2.74709	-28.093	1.11319	0
0.2493	-0.140579	2.1371	-31.7516	1.11319	0
0.2500	-3.19316	3.35921	-35.1097	0.200611	0
0.2507	-4.10943	7.63127	-35.1097	1.72289	0
0.2513	-2.58314	8.85125	-32.6663	5.38503	0
0.2520	-3.49691	7.02128	-36.0244	4.16563	0
0.2527	-4.41319	5.79917	-42.7406	-0.715906	0
0.2533	-4.71945	2.74709	-45.7851	-1.02272	0
0.2540	-4.71945	2.1371	-48.2285	-1.02272	0
0.2547	-2.27688	3.9692	-51.5866	-2.54894	0
0.2553	-1.05686	-0.60999	-51.8871	-1.02272	0
0.2560	-4.10943	-7.01701	-50.9725	-0.715906	0
0.2567	-5.0232	-5.49204	-52.2007	-3.76834	0
0.2573	-1.97313	-5.49204	-52.5012	-2.54894	0
0.2580	-1.36061	-10.9841	-50.3714	1.42001	0
0.2587	-2.27688	-12.8162	-49.7573	0.200611	0
0.2593	-1.97313	-11.9012	-50.3714	-1.63242	0
0.2600	-2.58314	-13.4262	-49.7573	0.200611	0
0.2607	-2.58314	-10.6791	-49.1432	1.11319	0
0.2613	-0.750593	-7.62914	-50.0578	-0.715906	0
0.2620	-0.140579	-10.6791	-49.4437	-1.63242	0
0.2627	-1.05686	-10.0691	-45.4845	-1.32561	0
0.2633	-1.36061	-5.49204	-41.8259	-1.63242	0
0.2640	-1.66687	-7.01701	-40.9113	-2.24212	0
0.2647	-1.97313	-8.84912	-41.5123	-1.93924	0
0.2653	-1.66687	-4.57706	-41.8259	-2.54894	0
0.2660	-1.36061	-3.65994	-39.0689	-4.37804	0
0.2667	-1.97313	-4.57706	-35.4102	-3.46152	0
0.2673	-2.8869	-2.13496	-32.9668	-0.715906	0
0.2680	-2.8869	-1.21998	-31.1375	-2.85182	0
0.2687	-4.10943	-3.35494	-27.1783	-5.29456	0
0.2693	-4.71945	-2.74495	-24.7349	-1.93924	0
0.2700	-1.97313	-1.52497	-25.336	-1.02272	0
0.2707	0.775697	0.00213283	-23.5067	-3.76834	0
0.2713	0.469434	3.6642	-19.848	-1.63242	0
0.2720	-0.140579	5.49417	-17.1041	1.11319	0
0.2727	-0.140579	4.57919	-13.746	-0.715906	0
0.2733	-1.05686	4.88418	-10.0873	-0.715906	0
0.2740	-0.446841	5.49417	-9.77375	2.02971	0
0.2747	1.68946	6.40916	-7.94444	1.11319	0
0.2753	1.68946	8.24126	-0.0130665	2.02971	0
0.2760	-0.140579	5.79917	1.81625	2.94623	0
0.2767	-1.05686	1.8321	-3.37116	-0.413023	0
0.2773	-0.446841	2.74709	-3.67169	-1.93924	0
0.2780	0.469434	3.6642	0.287463	0.810311	0
0.2787	1.38571	0.00213283	0.901589	0.810311	0
0.2793	2.912	-2.74495	3.0445	0.200611	0
0.2800	3.52201	-3.35494	5.78847	2.63941	0
0.2807	1.68946	-3.35494	4.87381	1.11319	0
0.2813	-0.140579	-0.60999	5.78847	-2.54894	0
0.2820	0.775697	2.1371	10.6753	-0.106206	0
0.2827	1.68946	0.612123	13.1057	2.33653	0
0.2833	1.99572	-0.304995	12.8052	1.11319	0
0.2840	2.912	3.05208	12.8052	0.200611	0
0.2847	2.60574	4.57919	13.1057	2.94623	0
0.2853	2.60574	3.6642	13.1057	3.55593	0
0.2860	5.35206	8.24126	12.1911	1.72289	0
0.2867	8.09837	14.6504	13.7198	3.24911	0
0.2873	6.26833	11.9033	19.2208	6.60836	0
0.2880	2.29948	5.79917	21.9648	4.77533	0
0.2887	1.07945	2.74709	18.2931	0.200611	0
0.2893	1.99572	-1.21998	14.9481	-0.413023	0
0.2900	3.21575	-5.79704	14.9481	-0.413023	0
0.2907	2.60574	-7.93413	17.6921	-1.02272	0
0.2913	1.68946	-10.6791	20.436	2.02971	0
0.2920	3.21575	-10.3741	19.8219	4.47244	0
0.2927	3.52201	-5.18705	17.0779	3.24911	0
0.2933	-0.140579	-3.65994	17.6921	2.63941	0
0.2940	-1.97313	-5.79704	18.6067	2.02971	0
0.2947	0.775697	-4.57706	16.7774	0.503494	0
0.2953	1.99572	-3.96707	15.8627	2.33653	0
0.2960	2.29948	-2.74495	17.0779	3.86274	0
0.2967	2.912	1.8321	17.3785	2.33653	0
0.2973	1.38571	3.05208	17.6921	2.94623	0
0.2980	-0.446841	-0.304995	16.4638	3.86274	0
0.2987	-0.446841	0.612123	15.8627	2.02971	0
0.2993	-1.36061	3.05208	18.6067	2.94623	0
0.3000	-1.66687	1.8321	17.9926	5.38503	0
0.3007	-0.446841	0.00213283	12.1911	4.47244	0
0.3013	-1.36061	0.00213283	9.76068	4.47244	0
0.3020	-2.8869	1.22211	11.59	6.30154	0
0.3027	-1.97313	0.917117	12.1911	4.16563	0
0.3033	-1.97313	-0.914985	12.1911	0.200611	0
0.3040	-1.97313	-2.43996	12.1911	0.200611	0
0.3047	0.775697	-3.04995	11.2764	4.77533	0
0.3053	2.29948	-3.96707	12.1911	6.30154	0
0.3060	0.775697	-4.57706	14.334	3.86274	0
0.3067	1.68946	-3.35494	15.2486	2.02971	0
0.3073	3.82577	-0.304995	16.7774	3.55593	0
0.3080	4.43578	2.74709	19.5214	4.16563	0
0.3087	3.82577	3.6642	19.5214	4.47244	0
0.3093	3.52201	3.9692	20.436	4.47244	0
0.3100	2.60574	6.40916	21.3507	2.94623	0
0.3107	3.52201	7.63127	21.3507	3.86274	0
0.3113	3.52201	5.18918	25.6234	7.52488	0
0.3120	-0.446841	3.9692	30.1967	5.69184	0
0.3127	-3.80317	6.71415	27.7663	1.42001	0
0.3133	-2.58314	7.32627	23.7941	3.86274	0
0.3140	-1.36061	3.9692	25.0093	6.60836	0
0.3147	-1.36061	4.27419	26.5381	2.63941	0
0.3153	-1.36061	5.49417	27.4527	0.200611	0
0.3160	-1.66687	1.8321	30.1967	3.55593	0
0.3167	-0.140579	0.00213283	31.1114	5.38503	0
0.3173	2.29948	1.22211	30.5103	3.86274	0
0.3180	1.38571	-2.43996	30.5103	2.02971	0
0.3187	-1.36061	-6.71202	29.5957	1.11319	0
0.3193	-1.97313	-3.65994	28.9815	2.02971	0
0.3200	-1.66687	-2.13496	29.5957	3.55593	0
0.3207	-1.66687	-5.49204	28.3674	2.02971	0
0.3213	-0.750593	-4.57706	27.4527	-1.02272	0
0.3220	-0.446841	-0.914985	28.0669	-1.02272	0
0.3227	-1.97313	0.917117	27.7663	0.810311	0
0.3233	-3.80317	2.74709	29.2821	2.02971	0
0.3240	-4.71945	0.917117	32.6401	2.94623	0
0.3247	-4.41319	-3.04995	29.5957	1.11319	0
0.3253	-3.80317	-1.82997	23.7941	-2.24212	0
0.3260	-3.19316	0.917117	24.4082	-2.85182	0
0.3267	-1.36061	-0.60999	26.2376	-2.54894	0
0.3273	1.68946	0.307128	24.0946	-4.37804	0
0.3280	4.43578	2.74709	23.18	-5.60137	0
0.3287	6.26833	0.307128	24.7088	-5.29456	0
0.3293	5.65832	-3.04995	23.18	-6.51396	0
0.3300	2.60574	-0.60999	20.7366	-8.95669	0
0.3307	1.07945	2.1371	22.2653	-8.64987	0
0.3313	2.60574	0.00213283	26.2376	-7.12366	0
0.3320	2.60574	-1.82997	24.7088	-9.26351	0
0.3327	-1.66687	-0.914985	21.0502	-9.87321	0
0.3333	-5.93948	0.00213283	21.0502	-5.60137	0
0.3340	-6.54949	2.74709	18.9072	-4.37804	0
0.3347	-5.63321	8.24126	17.0779	-8.04017	0
0.3353	-6.54949	9.15624	21.9648	-7.73729	0
0.3360	-6.54949	7.63127	24.4082	-6.21107	0
0.3367	-4.71945	9.15624	19.2208	-11.0926	0
0.3373	-2.8869	10.9883	15.2486	-13.5353	0
0.3380	-1.05686	10.0712	14.9481	-8.64987	0
0.3387	-0.140579	9.46124	14.6345	-7.12366	0
0.3393	0.163172	8.54625	14.334	-10.4829	0
0.3400	1.68946	7.02128	11.8905	-9.56639	0
0.3407	3.82577	7.63127	8.53243	-6.82077	0
0.3413	2.912	8.24126	9.44709	-8.95669	0
0.3420	2.29948	6.71415	8.53243	-11.7023	0
0.3427	4.43578	3.35921	3.95915	-10.1761	0
0.3433	3.52201	-1.52497	3.0445	-8.95669	0
0.3440	0.775697	-2.13496	4.25968	-8.04017	0
0.3447	2.29948	0.307128	4.25968	-6.82077	0
0.3453	2.60574	-0.304995	3.95915	-7.12366	0
0.3460	-1.97313	1.22211	0.901589	-8.34699	0
0.3467	-3.19316	8.24126	-0.313596	-5.90426	0
0.3473	-0.750593	7.02128	5.17434	-3.46152	0
0.3480	0.469434	-1.82997	6.08899	-4.37804	0
0.3487	1.68946	-5.49204	-2.4565	-5.29456	0
0.3493	2.29948	-4.57706	-8.24497	-6.51396	0
0.3500	0.775697	-7.32201	-7.94444	-9.26351	0
0.3507	0.775697	-8.54412	-7.02978	-7.43047	0
0.3513	0.775697	-6.40702	-7.02978	-3.46152	0
0.3520	-2.8869	-7.32201	-9.17269	-6.21107	0
0.3527	-3.80317	-9.45911	-10.6884	-6.21107	0
0.3533	-1.36061	-8.23913	-8.8591	-0.413023	0
0.3540	-2.58314	-5.49204	-10.6884	-1.63242	0
0.3547	-4.71945	-4.57706	-13.4454	-6.21107	0
0.3553	-3.49691	-4.57706	-11.3025	-1.93924	0
0.3560	-3.80317	-3.04995	-12.5177	1.42001	0
0.3567	-5.0232	-1.82997	-18.0187	-2.85182	0
0.3573	-2.8869	-2.74495	-16.1894	-2.54894	0
0.3580	-1.97313	-2.43996	-12.2172	2.02971	0
0.3587	-2.58314	-0.914985	-14.0465	2.02971	0
0.3593	-1.36061	-2.74495	-12.5177	2.94623	0
0.3600	-0.140579	-3.65994	-11.3025	7.52488	0
0.3607	0.775697	-0.914985	-18.3193	6.60836	0
0.3613	1.68946	0.00213283	-24.1208	1.11319	0
0.3620	0.775697	-1.21998	-22.2915	1.42001	0
0.3627	-1.66687	0.917117	-21.9779	5.99866	0
0.3633	-2.27688	3.6642	-21.6773	6.60836	0
0.3640	-2.58314	2.44209	-18.6328	4.16563	0
0.3647	-3.49691	1.22211	-18.0187	4.77533	0
0.3653	-3.80317	2.1371	-18.6328	6.91124	0
0.3660	-3.19316	2.74709	-19.2339	5.99866	0
0.3667	-1.97313	1.8321	-20.7627	5.69184	0
0.3673	-0.446841	0.307128	-19.2339	8.43746	0
0.3680	-0.750593	0.917117	-17.7051	7.52488	0
0.3687	-1.97313	3.05208	-20.7627	4.16563	0
0.3693	-1.05686	1.22211	-20.4622	6.91124	0
0.3700	-0.750593	0.00213283	-17.4046	8.13458	0
0.3707	-0.446841	5.49417	-17.7051	4.77533	0
0.3713	0.469434	8.24126	-13.4454	6.60836	0
0.3720	-0.140579	3.35921	-7.94444	7.21806	0
0.3727	-1.97313	0.307128	-12.5177	2.02971	0
0.3733	-2.8869	2.74709	-18.0187	3.24911	0
0.3740	-1.66687	3.9692	-15.2748	5.99866	0
0.3747	-0.140579	2.74709	-15.2748	1.11319	0
0.3753	0.163172	1.22211	-16.1894	0.810311	0
0.3760	-1.66687	0.612123	-13.1318	7.21806	0
0.3767	-4.10943	-0.304995	-14.0465	5.69184	0
0.3773	-4.71945	-2.13496	-18.0187	2.94623	0
0.3780	-2.8869	-3.35494	-14.9612	5.38503	0
0.3787	-3.49691	-2.74495	-11.6031	5.08214	0
0.3793	-4.71945	-4.27206	-12.5177	4.16563	0
0.3800	-2.8869	-7.32201	-12.5177	6.60836	0
0.3807	-0.446841	-8.84912	-11.002	4.77533	0
0.3813	-0.140579	-10.0691	-11.3025	1.11319	0
0.3820	0.775697	-11.2912	-11.6031	2.94623	0
0.3827	3.21575	-8.23913	-11.002	3.24911	0
0.3833	1.99572	-4.27206	-7.94444	1.72289	0
0.3840	0.775697	-5.79704	-6.11513	3.86274	0
0.3847	1.99572	-6.40702	-8.8591	4.16563	0
0.3853	1.68946	-2.74495	-11.9167	0.200611	0
0.3860	0.469434	-0.60999	-10.6884	0.810311	0
0.3867	3.52201	-0.914985	-8.55857	3.86274	0
0.3873	5.96207	-1.21998	-5.8146	2.02971	0
0.3880	3.82577	-0.60999	-3.05756	0.200611	0
0.3887	3.21575	1.8321	-3.37116	2.02971	0
0.3893	3.82577	4.57919	-3.67169	2.63941	0
0.3900	3.52201	4.88418	-0.627193	-0.715906	0
0.3907	3.52201	5.49417	1.21519	-2.24212	0
0.3913	4.43578	7.93626	2.12984	0.503494	0
0.3920	4.74204	9.15624	6.40259	2.02971	0
0.3927	4.74204	7.63127	8.53243	-0.106206	0
0.3933	3.52201	6.10416	5.78847	-0.715906	0
0.3940	1.68946	6.40916	3.95915	-0.715906	0
0.3947	3.52201	7.93626	6.08899	-1.02272	0
0.3953	3.52201	7.02128	9.76068	1.42001	0
0.3960	-1.05686	3.05208	10.9759	2.63941	0
0.3967	-4.10943	2.1371	7.31725	-2.85182	0
0.3973	-2.8869	3.05208	3.0445	-4.98774	0
0.3980	-2.8869	-0.60999	1.81625	0.503494	0
0.3987	-3.49691	-3.04995	1.21519	1.72289	0
0.3993	-2.8869	-0.60999	0.287463	0.200611	0
0.4000	-2.8869	0.00213283	0.60106	2.94623	0
0.4007	-2.8869	-2.74495	0.60106	2.02971	0
0.4013	-1.05686	-3.65994	0.287463	-1.32561	0
0.4020	-0.446841	-3.65994	1.21519	0.503494	0
0.4027	-1.36061	-0.914985	1.81625	2.02971	0
0.4033	-1.05686	4.27419	0.901589	-0.413023	0
0.4040	0.163172	6.10416	-0.313596	0.200611	0
0.4047	-0.750593	3.05208	0.287463	2.02971	0
0.4053	-1.97313	2.44209	2.12984	0.810311	0
0.4060	-0.140579	5.18918	2.12984	1.42001	0
0.4067	1.99572	6.71415	1.51572	2.94623	0
0.4073	0.775697	7.02128	4.87381	0.503494	0
0.4080	-1.05686	5.18918	6.08899	-1.63242	0
0.4087	-0.750593	2.44209	0.287463	-0.715906	0
0.4093	-0.140579	2.74709	-2.75703	0.200611	0
0.4100	-0.140579	3.9692	1.21519	-2.24212	0
0.4107	1.07945	2.1371	2.43037	-3.46152	0
0.4113	2.29948	-0.304995	0.60106	-2.85182	0
0.4120	1.99572	-0.304995	1.21519	-4.07516	0
0.4127	1.07945	0.917117	1.51572	-4.37804	0
0.4133	0.775697	1.8321	1.21519	-1.63242	0
0.4140	1.68946	2.44209	3.0445	-1.63242	0
0.4147	1.68946	0.917117	4.56021	-5.90426	0
0.4153	0.163172	-0.60999	3.34503	-5.29456	0
0.4160	-1.97313	-1.21998	3.0445	-3.76834	0
0.4167	-2.27688	-2.74495	4.56021	-6.82077	0
0.4173	-1.66687	-5.49204	4.56021	-6.21107	0
0.4180	-1.05686	-6.40702	1.51572	-2.24212	0
0.4187	-0.446841	-5.18705	1.51572	-1.63242	0
0.4193	-0.750593	-5.79704	5.78847	1.11319	0
0.4200	-1.97313	-10.9841	6.08899	4.16563	0
0.4207	0.163172	-13.1212	2.12984	-2.85182	0
0.4213	4.13203	-8.23913	1.21519	-8.64987	0
0.4220	4.13203	-7.32201	4.25968	-3.76834	0
0.4227	2.60574	-12.2062	3.64556	-2.54894	0
0.4233	3.52201	-13.1212	0.287463	-5.60137	0
0.4240	5.65832	-9.45911	1.81625	-4.07516	0
0.4247	4.74204	-8.23913	4.87381	-2.54894	0
0.4253	1.68946	-6.40702	3.95915	-3.15864	0
0.4260	1.07945	-2.43996	3.0445	0.200611	0
0.4267	4.43578	0.00213283	4.87381	1.11319	0
0.4273	5.35206	3.6642	4.87381	-2.24212	0
0.4280	1.38571	10.9883	4.87381	-2.54894	0
0.4287	-1.36061	15.5654	7.00365	-2.24212	0
0.4293	-2.8869	15.5654	6.08899	-4.98774	0
0.4300	-5.63321	15.8704	3.34503	-4.37804	0
0.4307	-8.37953	12.8183	5.78847	0.200611	0
0.4313	-11.1284	7.93626	10.6753	1.72289	0
0.4320	-15.7047	10.6834	10.3617	-0.413023	0
0.4327	-16.621	13.7333	6.08899	-3.46152	0
0.4333	-13.2647	8.24126	4.56021	-4.98774	0
0.4340	-10.5158	3.9692	7.31725	-4.98774	0
0.4347	-6.54949	3.6642	10.0612	-5.29456	0
0.4353	-1.05686	-1.82997	10.3617	-3.46152	0
0.4360	2.29948	-7.01701	11.2764	-1.63242	0
0.4367	5.04579	-5.79704	11.2764	-3.76834	0
0.4373	9.01465	-6.10203	8.53243	-4.68486	0
0.4380	8.09837	-7.62914	7.61778	-0.413023	0
0.4387	5.35206	-6.40702	8.83296	2.02971	0
0.4393	6.57208	-7.32201	7.61778	1.42001	0
0.4400	5.96207	-9.15411	6.40259	2.33653	0
0.4407	0.775697	-7.32201	7.31725	2.02971	0
0.4413	0.775697	-5.79704	5.48794	-0.715906	0
0.4420	3.82577	-5.49204	2.12984	-1.32561	0
0.4427	3.21575	-3.96707	4.56021	0.200611	0
0.4433	1.68946	-3.65994	9.44709	1.11319	0
0.4440	2.60574	-5.49204	8.83296	0.810311	0
0.4447	0.775697	-5.18705	4.87381	-0.106206	0
0.4453	-1.66687	-4.88205	2.7309	-1.93924	0
0.4460	-1.05686	-5.49204	1.51572	-2.54894	0
0.4467	0.469434	-4.27206	0.287463	-0.715906	0
0.4473	1.07945	-5.49204	-0.313596	1.42001	0
0.4480	0.775697	-8.84912	1.51572	1.42001	0
0.4487	-1.05686	-9.15411	2.43037	1.72289	0
0.4493	-3.19316	-8.23913	0.287463	1.11319	0
0.4500	-3.80317	-8.23913	-0.0130665	-1.63242	0
0.4507	-4.71945	-6.71202	2.43037	-1.63242	0
0.4513	-5.63321	-8.23913	1.21519	1.11319	0
0.4520	-5.63321	-10.3741	-2.75703	-1.02272	0
0.4527	-3.49691	-6.71202	-2.4565	-3.46152	0
0.4533	-0.446841	-2.43996	-1.22825	1.11319	0
0.4540	1.38571	-3.65994	-4.89994	2.33653	0
0.4547	0.775697	-3.65994	-7.02978	-1.02272	0
0.4553	-0.140579	-1.21998	-1.22825	2.63941	0
0.4560	0.163172	-0.914985	3.64556	5.69184	0
0.4567	0.163172	1.22211	-0.927722	-0.715906	0
0.4573	-1.05686	4.88418	-8.8591	-3.15864	0
0.4580	-2.27688	3.6642	-9.77375	1.11319	0
0.4587	-2.27688	1.8321	-6.11513	0.810311	0
0.4593	-0.446841	4.88418	-5.20047	0.200611	0
0.4600	-0.446841	5.79917	-7.02978	4.77533	0
0.4607	-3.80317	5.49417	-8.24497	5.69184	0
0.4613	-5.63321	8.54625	-8.24497	1.72289	0
0.4620	-3.49691	8.54625	-9.17269	1.42001	0
0.4627	-1.05686	5.79917	-11.3025	1.42001	0
0.4633	-1.05686	8.54625	-11.6031	-0.715906	0
0.4640	-1.36061	11.5983	-7.02978	1.72289	0
0.4647	-1.97313	8.24126	-3.37116	5.38503	0
0.4653	-2.27688	5.79917	-7.33031	2.02971	0
0.4660	-1.36061	7.02128	-12.8313	-1.63242	0
0.4667	0.163172	7.63127	-11.6031	2.02971	0
0.4673	-0.140579	7.63127	-6.11513	4.16563	0
0.4680	-2.8869	7.02128	-5.8146	1.11319	0
0.4687	-5.63321	6.10416	-9.17269	-0.413023	0
0.4693	-5.0232	6.40916	-11.6031	-0.413023	0
0.4700	-2.27688	5.18918	-10.6884	-2.54894	0
0.4707	-1.97313	3.6642	-7.94444	-2.85182	0
0.4713	-2.8869	4.57919	-7.33031	-1.63242	0
0.4720	-2.58314	5.18918	-7.64391	-0.715906	0
0.4727	-1.05686	4.88418	-6.72925	2.02971	0
0.4733	0.163172	3.6642	-7.33031	4.77533	0
0.4740	0.775697	-0.304995	-8.55857	2.94623	0
0.4747	0.775697	-3.65994	-7.02978	-0.413023	0
0.4753	0.775697	-2.13496	-6.11513	0.200611	0
0.4760	2.29948	-0.914985	-4.58635	3.24911	0
0.4767	1.68946	-2.74495	-2.4565	4.77533	0
0.4773	-0.750593	-5.18705	-3.37116	3.24911	0
0.4780	0.469434	-5.49204	-5.501	1.72289	0
0.4787	4.74204	-2.43996	-2.75703	3.55593	0
0.4793	7.1821	0.00213283	0.60106	6.60836	0
0.4800	6.87835	-2.74495	0.60106	7.21806	0
0.4807	6.26833	-3.96707	0.287463	4.77533	0
0.4813	7.1821	-1.21998	-1.84238	2.33653	0
0.4820	8.09837	-1.82997	-5.501	2.94623	0
0.4827	7.1821	-5.49204	-4.28582	5.08214	0
0.4833	5.96207	-3.65994	-1.54185	3.55593	0
0.4840	4.43578	-0.304995	-3.05756	1.11319	0
0.4847	2.912	0.612123	-4.58635	2.94623	0
0.4853	1.68946	2.44209	-3.37116	3.86274	0
0.4860	1.07945	4.27419	-3.37116	0.200611	0
0.4867	2.29948	4.57919	-2.4565	0.810311	0
0.4873	4.74204	5.79917	-1.54185	5.08214	0
0.4880	3.82577	7.32627	-2.4565	4.47244	0
0.4887	-1.05686	8.85125	-0.627193	1.11319	0
0.4893	-1.97313	9.76623	3.64556	0.503494	0
0.4900	0.163172	10.3762	3.95915	-1.32561	0
0.4907	-1.05686	11.9033	3.95915	-0.106206	0
0.4913	-3.49691	11.9033	7.61778	5.69184	0
0.4920	-2.27688	8.85125	8.2319	4.77533	0
0.4927	-0.140579	5.49417	5.78847	-1.02272	0
0.4933	1.68946	4.57919	5.17434	-0.715906	0
0.4940	3.21575	2.74709	5.78847	1.11319	0
0.4947	3.52201	-0.304995	7.31725	-1.32561	0
0.4953	1.38571	-2.43996	9.44709	-2.54894	0
0.4960	-1.97313	-3.35494	8.2319	-1.93924	0
0.4967	-3.80317	-2.74495	4.25968	-2.54894	0
0.4973	-2.27688	-1.82997	4.25968	-0.413023	0
0.4980	-0.750593	-2.13496	6.08899	2.02971	0
0.4987	-2.58314	-1.82997	5.17434	0.200611	0
0.4993	-3.19316	-2.74495	3.95915	-0.715906	0
0.5000	-1.05686	-4.27206	4.87381	1.42001	0
0.5007	0.163172	-2.74495	6.70312	-0.413023	0
0.5013	0.469434	0.612123	5.78847	-2.54894	0
0.5020	1.07945	0.917117	3.0445	-0.715906	0
0.5027	1.07945	1.52711	5.78847	-0.715906	0
0.5033	-0.140579	2.1371	9.44709	-2.54894	0
0.5040	-1.05686	0.00213283	7.00365	-1.63242	0
0.5047	-1.05686	1.22211	1.81625	-2.24212	0
0.5053	-1.66687	3.6642	0.901589	-4.68486	0
0.5060	-2.8869	-2.43996	2.12984	-4.37804	0
0.5067	-1.97313	-9.45911	1.81625	-3.46152	0
0.5073	-1.05686	-7.32201	-0.0130665	-4.68486	0
0.5080	-1.36061	-7.32201	-0.313596	-4.68486	0
0.5087	-1.66687	-14.0362	1.51572	-3.46152	0
0.5093	-1.05686	-17.0882	2.12984	-3.15864	0
0.5100	-2.58314	-15.2583	1.81625	-3.76834	0
0.5107	-2.8869	-15.2583	3.64556	-3.46152	0
0.5113	-2.8869	-15.5633	5.48794	-2.85182	0
0.5120	-5.32946	-14.6462	3.95915	-5.29456	0
0.5127	-6.54949	-13.7312	3.34503	-7.12366	0
0.5133	-4.41319	-12.8162	4.87381	-6.51396	0
0.5140	-1.36061	-11.9012	2.7309	-5.90426	0
0.5147	2.29948	-9.45911	0.901589	-4.98774	0
0.5153	4.43578	-7.62914	4.25968	-0.715906	0
0.5160	2.60574	-8.54412	7.61778	-1.63242	0
0.5167	1.07945	-8.23913	5.48794	-9.26351	0
0.5173	1.68946	-4.57706	1.51572	-8.95669	0
0.5180	1.68946	-4.27206	0.60106	-2.54894	0
0.5187	2.912	-6.10203	2.12984	-2.54894	0
0.5193	3.52201	-5.49204	4.25968	-3.76834	0
0.5200	0.775697	-4.27206	4.87381	-1.63242	0
0.5207	0.469434	-3.96707	3.34503	-3.46152	0
0.5213	2.29948	-2.13496	2.7309	-4.68486	0
0.5220	1.68946	-0.304995	3.95915	-1.32561	0
0.5227	1.68946	0.612123	5.17434	-1.63242	0
0.5233	0.775697	1.8321	4.87381	-4.37804	0
0.5240	-0.446841	3.35921	5.48794	-2.85182	0
0.5247	0.163172	4.57919	7.61778	-2.24212	0
0.5253	0.163172	6.71415	9.44709	-2.54894	0
0.5260	-1.97313	7.93626	9.14656	-0.715906	0
0.5267	-1.05686	9.15624	8.53243	0.810311	0
0.5273	-0.446841	11.9033	11.2764	-1.02272	0
0.5280	-3.19316	10.9883	13.4193	-3.46152	0
0.5287	-3.49691	8.24126	11.59	-4.37804	0
0.5293	-1.97313	10.9883	10.3617	-4.07516	0
0.5300	-1.97313	14.3454	10.6753	-4.07516	0
0.5307	-1.36061	11.5983	11.8905	-4.07516	0
0.5313	-2.58314	9.15624	13.4193	-2.54894	0
0.5320	-3.19316	9.15624	14.0204	-2.54894	0
0.5327	-0.446841	6.71415	13.7198	-2.54894	0
0.5333	0.775697	3.9692	14.9481	0.200611	0
0.5340	1.07945	2.44209	15.2486	-1.63242	0
0.5347	4.43578	-2.43996	14.6345	-5.90426	0
0.5353	5.96207	-7.32201	16.7774	-2.24212	0
0.5360	1.99572	-5.49204	17.9926	1.11319	0
0.5367	0.163172	-1.21998	14.9481	-3.15864	0
0.5373	0.775697	-0.914985	14.0204	-3.76834	0
0.5380	0.163172	-1.82997	14.6345	0.200611	0
0.5387	0.775697	-1.82997	14.334	1.11319	0
0.5393	2.912	-5.18705	16.7774	3.55593	0
0.5400	2.29948	-8.23913	18.6067	5.99866	0
0.5407	-1.97313	-6.40702	15.8627	1.11319	0
0.5413	-4.71945	-3.96707	13.7198	-4.07516	0
0.5420	-5.63321	-5.18705	14.0204	-2.54894	0
0.5427	-6.54949	-6.10203	13.1057	-1.32561	0
0.5433	-6.54949	-6.40702	14.0204	-1.93924	0
0.5440	-4.41319	-7.62914	14.334	-1.32561	0
0.5447	-1.36061	-7.32201	11.8905	-0.106206	0
0.5453	1.38571	-4.88205	13.1057	-0.106206	0
0.5460	3.21575	-4.57706	16.7774	-1.32561	0
0.5467	2.912	-5.18705	15.2486	-1.63242	0
0.5473	0.775697	-4.57706	13.1057	0.810311	0
0.5480	0.775697	-3.96707	14.9481	2.94623	0
0.5487	1.07945	-5.18705	14.334	3.24911	0
0.5493	-1.36061	-5.49204	12.1911	1.11319	0
0.5500	-2.8869	-2.43996	11.59	-1.93924	0
0.5507	-2.27688	0.307128	12.5047	0.200611	0
0.5513	-4.71945	-1.52497	15.2486	5.69184	0
0.5520	-6.85575	-3.65994	16.4638	5.69184	0
0.5527	-5.32946	-3.04995	10.6753	2.02971	0
0.5533	-4.10943	-2.74495	4.87381	1.11319	0
0.5540	-2.8869	0.00213283	5.78847	0.503494	0
0.5547	1.68946	3.6642	6.40259	0.503494	0
0.5553	3.82577	2.74709	5.78847	2.63941	0
0.5560	1.07945	0.612123	5.48794	1.11319	0
0.5567	-0.446841	3.35921	2.12984	-1.93924	0
0.5573	-0.140579	7.93626	-0.927722	0.200611	0
0.5580	-0.140579	7.32627	-1.22825	2.63941	0
0.5587	0.775697	4.88418	-1.54185	2.02971	0
0.5593	0.163172	5.49417	-1.84238	3.86274	0
0.5600	-1.66687	6.40916	-2.14291	6.91124	0
0.5607	-1.36061	5.18918	-5.501	5.08214	0
0.5613	-1.05686	3.6642	-7.33031	3.24911	0
0.5620	-1.97313	5.49417	-4.89994	2.94623	0
0.5627	-1.97313	5.79917	-4.28582	2.02971	0
0.5633	-1.66687	3.6642	-5.501	4.77533	0
0.5640	-0.140579	0.612123	-5.501	9.35398	0
0.5647	1.07945	-2.43996	-7.94444	6.91124	0
0.5653	-1.36061	-4.57706	-11.6031	1.42001	0
0.5660	-2.8869	-3.96707	-12.5177	2.94623	0
0.5667	1.07945	-2.43996	-11.6031	5.38503	0
0.5673	2.60574	-3.65994	-10.3879	2.94623	0
0.5680	-0.446841	-5.49204	-10.6884	2.94623	0
0.5687	-0.446841	-5.79704	-10.6884	4.16563	0
0.5693	1.99572	-5.49204	-9.77375	1.42001	0
0.5700	1.07945	-4.27206	-9.17269	0.200611	0
0.5707	-1.36061	-5.49204	-9.77375	3.86274	0
0.5713	-1.36061	-9.15411	-9.77375	3.55593	0
0.5720	-0.140579	-8.54412	-9.77375	0.810311	0
0.5727	0.469434	-2.13496	-9.77375	3.55593	0
0.5733	0.163172	0.917117	-7.94444	5.38503	0
0.5740	0.469434	1.52711	-8.8591	0.810311	0
0.5747	2.29948	4.57919	-11.6031	1.11319	0
0.5753	4.13203	3.05208	-8.24497	6.91124	0
0.5760	3.21575	-3.35494	-4.28582	5.69184	0
0.5767	-1.97313	-3.65994	-10.0873	-0.715906	0
0.5773	-4.71945	0.917117	-16.1894	-0.106206	0
0.5780	-2.8869	1.52711	-15.2748	1.72289	0
0.5787	-1.97313	3.05208	-13.1318	0.200611	0
0.5793	-3.80317	5.79917	-11.6031	2.02971	0
0.5800	-3.49691	3.35921	-11.3025	3.86274	0
0.5807	-2.8869	-0.914985	-14.3601	1.72289	0
0.5813	-4.71945	-1.82997	-16.1894	2.02971	0
0.5820	-3.80317	-2.74495	-14.0465	4.16563	0
0.5827	-2.27688	-3.65994	-13.1318	1.72289	0
0.5833	-3.80317	-2.74495	-14.3601	0.503494	0
0.5840	-2.8869	-1.82997	-12.8313	2.63941	0
0.5847	0.163172	-0.60999	-10.6884	2.02971	0
0.5853	0.775697	1.8321	-10.6884	2.02971	0
0.5860	0.163172	3.6642	-12.5177	3.86274	0
0.5867	1.68946	4.57919	-12.5177	4.77533	0
0.5873	1.68946	4.27419	-9.47322	5.08214	0
0.5880	-0.140579	2.44209	-6.41566	4.47244	0
0.5887	-1.97313	0.307128	-7.94444	0.200611	0
0.5893	-2.27688	0.00213283	-10.3879	-2.54894	0
0.5900	-1.36061	0.612123	-11.3025	-0.413023	0
0.5907	-1.36061	-0.914985	-9.77375	2.94623	0
0.5913	-2.27688	-6.40702	-7.33031	3.86274	0
0.5920	-2.8869	-11.9012	-5.8146	2.94623	0
0.5927	-4.10943	-13.7312	-7.33031	2.33653	0
0.5933	-5.63321	-14.6462	-9.47322	4.77533	0
0.5940	-4.10943	-14.6462	-8.55857	3.86274	0
0.5947	-1.97313	-12.5112	-6.11513	1.11319	0
0.5953	-2.8869	-9.7641	-6.41566	3.24911	0
0.5960	-4.41319	-8.23913	-8.55857	3.86274	0
0.5967	-3.80317	-8.23913	-6.72925	-0.106206	0
0.5973	-3.80317	-8.54412	-5.20047	0.503494	0
0.5980	-4.10943	-5.49204	-10.3879	4.77533	0
0.5987	-3.19316	0.917117	-13.746	5.08214	0
0.5993	-2.8869	2.1371	-8.55857	5.99866	0
0.6000	-3.80317	-0.304995	-6.11513	7.52488	0
0.6007	-4.41319	1.52711	-11.6031	2.94623	0
0.6013	-3.80317	2.74709	-14.3601	-1.63242	0
0.6020	-2.8869	-0.914985	-12.8313	-0.413023	0
0.6027	-1.97313	-1.52497	-13.4454	1.42001	0
0.6033	-2.27688	3.9692	-16.7905	1.42001	0
0.6040	-3.80317	7.32627	-18.9334	1.72289	0
0.6047	-1.66687	6.40916	-19.2339	0.200611	0
0.6053	0.775697	5.49417	-18.3193	-0.715906	0
0.6060	-1.05686	5.49417	-17.7051	1.42001	0
0.6067	-0.750593	5.49417	-16.4899	2.33653	0
0.6073	2.912	5.49417	-15.2748	-0.715906	0
0.6080	1.68946	4.57919	-15.8758	-1.63242	0
0.6087	-2.58314	5.49417	-16.7905	1.72289	0
0.6093	-1.05686	8.24126	-17.1041	1.72289	0
0.6100	4.13203	8.24126	-18.0187	-1.63242	0
0.6107	5.96207	7.02128	-17.1041	0.503494	0
0.6113	4.74204	7.32627	-12.5177	5.08214	0
0.6120	1.07945	5.79917	-10.6884	2.63941	0
0.6127	-2.27688	3.9692	-12.5177	-1.93924	0
0.6133	-0.140579	5.49417	-14.3601	-1.63242	0
0.6140	3.52201	5.49417	-14.3601	-1.93924	0
0.6147	3.21575	3.05208	-13.746	-3.46152	0
0.6153	2.60574	3.6642	-14.0465	-1.63242	0
0.6160	2.912	5.49417	-15.2748	-1.32561	0
0.6167	2.912	7.02128	-15.5753	-3.15864	0
0.6173	3.52201	10.0712	-15.2748	-2.24212	0
0.6180	6.26833	10.9883	-16.1894	-2.54894	0
0.6187	8.09837	8.24126	-16.7905	-4.07516	0
0.6193	6.87835	8.24126	-17.4046	-0.106206	0
0.6200	5.35206	10.9883	-19.5475	1.11319	0
0.6207	7.48836	9.76623	-20.7627	-4.37804	0
0.6213	8.70839	7.63127	-19.5475	-5.90426	0
0.6220	5.96207	9.15624	-20.4622	-4.37804	0
0.6227	5.65832	11.5983	-20.1486	-6.51396	0
0.6233	8.70839	9.46124	-12.5177	-7.12366	0
0.6240	8.09837	3.9692	-7.02978	-4.98774	0
0.6247	5.04579	-0.914985	-12.2172	-6.51396	0
0.6253	4.43578	-1.82997	-16.4899	-8.64987	0
0.6260	7.1821	0.917117	-10.6884	-7.12366	0
0.6267	10.5409	1.8321	-4.28582	-7.12366	0
0.6273	10.8447	0.00213283	-1.84238	-8.04017	0
0.6280	8.09837	0.307128	2.7309	-7.73729	0
0.6287	8.09837	3.35921	8.53243	-7.12366	0
0.6293	9.62466	3.6642	12.8052	-8.95669	0
0.6300	8.70839	2.1371	17.3785	-12.0091	0
0.6307	8.70839	1.8321	21.3507	-11.7023	0
0.6313	9.62466	0.00213283	25.0093	-8.04017	0
0.6320	6.57208	-3.04995	32.9537	-7.12366	0
0.6327	2.60574	-3.35494	42.4139	-8.04017	0
0.6333	2.60574	-1.52497	47.2877	-7.43047	0
0.6340	2.60574	1.22211	49.7311	-9.87321	0
0.6347	2.29948	0.307128	57.6625	-12.6188	0
0.6353	3.82577	-3.96707	70.7944	-8.04017	0
0.6360	2.29948	-4.88205	80.555	-4.37804	0
0.6367	-2.58314	-3.04995	82.3844	-9.26351	0
0.6373	-3.49691	-3.65994	84.2137	-12.6188	0
0.6380	-3.49691	-1.52497	90.6293	-8.34699	0
0.6387	-7.46577	1.8321	97.9466	-4.37804	0
0.6393	-10.8221	-0.914985	103.748	-4.07516	0
0.6400	-12.0421	-2.43996	107.407	-4.98774	0
0.6407	-14.4847	0.307128	111.078	-6.21107	0
0.6413	-14.7884	-0.914985	118.396	-5.90426	0
0.6420	-11.4321	-3.35494	125.726	-4.07516	0
0.6427	-9.29581	0.00213283	127.555	-5.29456	0
0.6433	-8.37953	2.44209	128.77	-7.73729	0
0.6440	-5.93948	0.00213283	133.043	-6.21107	0
0.6447	-4.41319	-2.74495	136.101	-2.54894	0
0.6453	-1.97313	-6.40702	136.401	-2.54894	0
0.6460	-0.140579	-9.7641	136.101	-3.46152	0
0.6467	-2.27688	-7.32201	135.787	-0.106206	0
0.6473	-5.63321	-4.88205	138.231	2.02971	0
0.6480	-5.63321	-8.23913	140.06	-1.63242	0
0.6487	-6.85575	-11.9012	133.357	-6.21107	0
0.6493	-8.07578	-12.2062	123.897	-6.51396	0
0.6500	-8.37953	-12.8162	121.754	-5.29456	0
0.6507	-9.90582	-13.1212	120.539	-4.68486	0
0.6513	-10.2121	-12.2062	115.038	-3.76834	0
0.6520	-8.37953	-9.7641	111.078	-3.46152	0
0.6527	-8.99205	-6.10203	107.72	-3.46152	0
0.6533	-8.99205	-4.88205	100.089	-2.54894	0
0.6540	-6.54949	-7.32201	92.7592	-2.54894	0
0.6547	-7.46577	-7.62914	89.7147	-3.15864	0
0.6553	-9.60207	-6.71202	86.3566	-2.54894	0
0.6560	-7.76952	-6.40702	80.8556	-2.24212	0
0.6567	-4.71945	-6.40702	75.3676	-1.93924	0
0.6573	-3.49691	-5.49204	68.965	-1.93924	0
0.6580	-4.10943	-3.65994	60.7201	-2.54894	0
0.6587	-4.41319	0.00213283	56.4473	-1.93924	0
0.6593	-2.8869	-0.304995	55.5327	1.72289	0
0.6600	-1.97313	-3.35494	50.6458	2.94623	0
0.6607	-2.8869	-1.52497	40.5715	0.810311	0
0.6613	-1.97313	0.00213283	31.425	0.503494	0
0.6620	-0.750593	-3.04995	23.18	1.11319	0
0.6627	-1.97313	-1.52497	17.6921	-0.715906	0
0.6633	-4.41319	2.1371	14.6345	-0.413023	0
0.6640	-5.63321	0.917117	7.61778	2.63941	0
0.6647	-5.0232	0.307128	-2.14291	2.63941	0
0.6653	-4.71945	3.6642	-6.72925	1.72289	0
0.6660	-5.32946	2.44209	-9.77375	2.63941	0
0.6667	-4.41319	-2.74495	-16.4899	1.72289	0
0.6673	-2.27688	-3.04995	-24.1208	-0.106206	0
0.6680	-3.80317	0.307128	-29.9223	1.42001	0
0.6687	-4.10943	0.307128	-34.1951	2.94623	0
0.6693	-2.8869	-0.914985	-39.683	0.810311	0
0.6700	-3.19316	3.05208	-50.0578	0.810311	0
0.6707	-2.58314	8.54625	-58.3028	3.55593	0
0.6713	-0.446841	8.85125	-58.3028	4.16563	0
0.6720	-3.80317	6.40916	-64.7054	5.38503	0
0.6727	-6.54949	4.57919	-80.5812	8.43746	0
0.6733	-4.10943	3.05208	-91.2565	7.21806	0
0.6740	-3.49691	3.6642	-96.7575	3.86274	0
0.6747	-5.0232	3.9692	-107.733	5.38503	0
0.6753	-3.80317	1.8321	-117.808	6.30154	0
0.6760	-1.66687	1.22211	-122.381	2.63941	0
0.6767	-1.05686	2.44209	-127.268	2.33653	0
0.6773	-1.66687	1.8321	-132.155	6.30154	0
0.6780	-1.36061	0.917117	-134.899	7.21806	0
0.6787	-1.66687	0.612123	-136.728	5.99866	0
0.6793	-3.49691	-0.304995	-139.472	6.60836	0
0.6800	-4.10943	2.74709	-145.888	7.52488	0
0.6807	-2.8869	6.10416	-154.12	6.60836	0
0.6813	-4.41319	2.1371	-159.307	4.77533	0
0.6820	-4.10943	-0.304995	-164.507	4.77533	0
0.6827	1.68946	3.6642	-171.211	5.69184	0
0.6833	3.21575	4.27419	-173.353	5.69184	0
0.6840	-1.97313	-1.82997	-174.268	4.77533	0
0.6847	-1.97313	-4.27206	-181.899	3.86274	0
0.6853	1.38571	-1.52497	-189.216	1.11319	0
0.6860	1.68946	-0.60999	-188.916	0.200611	0
0.6867	2.60574	-2.13496	-188.615	2.02971	0
0.6873	4.43578	-2.13496	-191.973	1.11319	0
0.6880	4.74204	-1.82997	-191.66	-1.02272	0
0.6887	3.52201	-4.57706	-190.745	2.02971	0
0.6893	3.52201	-7.01701	-194.404	4.77533	0
0.6900	5.04579	-6.40702	-196.847	2.33653	0
0.6907	6.26833	-7.32201	-193.188	2.63941	0
0.6913	3.52201	-8.23913	-190.131	5.99866	0
0.6920	-0.446841	-2.74495	-188.916	3.86274	0
0.6927	0.775697	0.917117	-184.943	0.503494	0
0.6933	2.29948	-0.914985	-180.07	1.11319	0
0.6940	2.60574	3.05208	-177.313	1.42001	0
0.6947	4.43578	9.46124	-172.439	2.02971	0
0.6953	5.35206	6.71415	-165.422	5.08214	0
0.6960	4.43578	3.6642	-159.921	4.16563	0
0.6967	5.04579	7.02128	-155.648	0.810311	0
0.6973	7.1821	7.02128	-149.546	2.02971	0
0.6980	8.09837	4.57919	-142.229	2.94623	0
0.6987	7.79462	7.02128	-135.199	1.11319	0
0.6993	7.79462	7.32627	-126.967	2.94623	0
0.7000	9.01465	3.6642	-117.194	2.94623	0
0.7007	10.5409	4.57919	-109.876	-0.715906	0
0.7013	11.4547	7.32627	-104.075	1.11319	0
0.7020	12.6772	3.9692	-94.0005	4.16563	0
0.7027	12.981	1.8321	-81.4958	0.810311	0
0.7033	10.8447	3.6642	-71.4216	-0.715906	0
0.7040	11.761	1.22211	-60.1321	2.94623	0
0.7047	14.5073	-2.74495	-46.6997	4.77533	0
0.7053	13.591	-1.82997	-39.3825	3.24911	0
0.7060	12.371	0.307128	-36.0244	4.16563	0
0.7067	14.5073	0.00213283	-24.7349	6.30154	0
0.7073	15.1173	0.307128	-7.94444	5.69184	0
0.7080	11.761	-1.82997	2.7309	3.55593	0
0.7087	9.62466	-7.32201	6.40259	2.02971	0
0.7093	9.01465	-8.23913	12.5047	1.42001	0
0.7100	9.3184	-6.40702	22.2653	2.02971	0
0.7107	10.5409	-7.32201	32.6401	4.47244	0
0.7113	9.01465	-7.32201	45.1579	5.38503	0
0.7120	3.82577	-5.49204	56.4473	2.94623	0
0.7127	1.68946	-4.27206	63.7646	3.55593	0
0.7133	2.60574	0.00213283	70.7944	5.69184	0
0.7140	1.99572	3.6642	80.2545	4.47244	0
0.7147	1.68946	2.44209	89.4011	3.86274	0
0.7153	2.60574	3.6642	97.3455	4.77533	0
0.7160	3.52201	6.10416	103.448	4.47244	0
0.7167	5.35206	3.9692	109.236	4.47244	0
0.7173	8.70839	4.57919	117.481	6.30154	0
0.7180	8.70839	8.85125	124.811	5.08214	0
0.7187	7.1821	8.54625	129.385	3.86274	0
0.7193	6.87835	5.18918	138.544	6.60836	0
0.7200	5.04579	3.6642	147.691	7.82776	0
0.7207	4.43578	3.05208	148.305	5.38503	0
0.7213	8.09837	3.35921	146.776	3.24911	0
0.7220	9.01465	5.18918	151.362	2.02971	0
0.7227	5.35206	5.79917	155.936	-0.413023	0
0.7233	4.74204	6.71415	158.68	-0.715906	0
0.7240	7.1821	7.02128	160.823	1.11319	0
0.7247	6.57208	5.49417	161.737	1.42001	0
0.7253	7.1821	5.79917	162.338	-0.715906	0
0.7260	8.09837	6.40916	165.095	-0.106206	0
0.7267	6.57208	3.9692	166.925	3.55593	0
0.7273	6.26833	3.6642	166.611	3.24911	0
0.7280	7.48836	5.49417	164.782	-0.715906	0
0.7287	4.74204	5.49417	162.652	-2.54894	0
0.7293	1.07945	5.18918	162.338	-1.63242	0
0.7300	0.775697	6.71415	162.338	-2.24212	0
0.7307	0.775697	5.79917	161.737	-0.413023	0
0.7313	0.469434	2.44209	162.952	2.94623	0
0.7320	0.775697	1.8321	161.424	3.24911	0
0.7327	-0.750593	3.6642	152.277	0.503494	0
0.7333	-0.140579	4.27419	145.861	-0.413023	0
0.7340	2.29948	4.57919	144.032	-0.413023	0
0.7347	-0.140579	3.9692	138.845	-1.32561	0
0.7353	-3.80317	0.917117	132.743	-2.54894	0
0.7360	-1.66687	-1.21998	130.913	-2.54894	0
0.7367	0.775697	-1.82997	125.726	-1.02272	0
0.7373	-1.05686	-5.49204	117.481	0.810311	0
0.7380	-2.8869	-8.54412	114.123	1.72289	0
0.7387	-4.41319	-8.23913	110.765	1.72289	0
0.7393	-5.32946	-9.15411	102.833	2.02971	0
0.7400	-5.32946	-10.9841	95.8167	2.02971	0
0.7407	-7.76952	-7.62914	90.9299	1.11319	0
0.7413	-10.8221	-4.57706	82.3844	0.810311	0
0.7420	-9.60207	-3.35494	72.9242	2.02971	0
0.7427	-8.68579	0.307128	67.7368	1.72289	0
0.7433	-12.9584	1.8321	66.8221	0.810311	0
0.7440	-16.621	-2.13496	64.0782	2.02971	0
0.7447	-14.4847	-2.43996	54.3044	3.24911	0
0.7453	-10.8221	1.22211	42.4139	0.503494	0
0.7460	-9.29581	0.00213283	35.9982	-1.63242	0
0.7467	-9.29581	-3.04995	32.026	-0.715906	0
0.7473	-8.37953	-1.82997	25.0093	-2.54894	0
0.7480	-4.41319	0.917117	17.9926	-5.29456	0
0.7487	0.163172	1.8321	12.1911	-3.46152	0
0.7493	-0.446841	0.612123	7.00365	-1.02272	0
0.7500	-5.0232	-1.82997	3.34503	-1.63242	0
0.7507	-5.63321	-4.57706	-1.22825	-1.93924	0
0.7513	-2.8869	-4.57706	-9.77375	-2.54894	0
0.7520	-4.71945	-2.74495	-15.5753	-4.37804	0
0.7527	-8.07578	-2.43996	-16.1894	-3.15864	0
0.7533	-8.37953	-3.04995	-19.5475	-1.63242	0
0.7540	-10.8221	1.8321	-27.7794	-5.60137	0
0.7547	-13.5684	10.9883	-30.5234	-6.51396	0
0.7553	-13.5684	12.8183	-27.4789	-2.54894	0
0.7560	-14.4847	7.02128	-30.837	-3.15864	0
0.7567	-15.401	4.57919	-40.5977	-6.21107	0
0.7573	-14.1784	5.18918	-47.6144	-6.51396	0
0.7580	-13.2647	3.9692	-50.3714	-5.90426	0
0.7587	-10.2121	3.6642	-52.8018	-5.29456	0
0.7593	-4.41319	4.57919	-54.9447	-4.98774	0
0.7600	-2.8869	3.35921	-56.4735	-6.51396	0
0.7607	-5.93948	1.8321	-60.1321	-5.60137	0
0.7613	-7.1595	0.917117	-63.7907	-3.15864	0
0.7620	-6.54949	-2.74495	-65.019	-6.82077	0
0.7627	-5.63321	-6.71202	-65.62	-10.4829	0
0.7633	-3.80317	-5.18705	-65.9336	-7.43047	0
0.7640	-4.10943	-3.96707	-66.2342	-6.21107	0
0.7647	-4.10943	-8.23913	-67.7629	-9.56639	0
0.7653	-2.27688	-10.3741	-68.9781	-9.87321	0
0.7660	-1.36061	-7.62914	-67.7629	-8.64987	0
0.7667	-0.446841	-6.10203	-66.5347	-10.7858	0
0.7673	-0.446841	-6.71202	-64.1043	-9.26351	0
0.7680	-2.8869	-7.93413	-61.9614	-5.90426	0
0.7687	-3.49691	-9.15411	-64.1043	-8.64987	0
0.7693	-3.19316	-8.23913	-66.8483	-13.8382	0
0.7700	-5.63321	-6.40702	-63.7907	-13.5353	0
0.7707	-5.93948	-6.71202	-58.3028	-10.4829	0
0.7713	-3.80317	-6.71202	-57.3881	-9.56639	0
0.7720	-5.63321	-4.57706	-56.774	-10.4829	0
0.7727	-6.54949	-3.96707	-54.03	-11.0926	0
0.7733	-5.0232	-6.40702	-52.5012	-10.4829	0
0.7740	-5.93948	-6.71202	-50.3714	-10.7858	0
0.7747	-6.54949	-5.79704	-45.1709	-11.7023	0
0.7753	-4.71945	-4.57706	-42.1264	-11.7023	0
0.7760	-5.32946	-0.914985	-41.8259	-11.0926	0
0.7767	-7.1595	2.44209	-39.0689	-11.0926	0
0.7773	-5.0232	1.52711	-35.4102	-10.7858	0
0.7780	-1.97313	1.52711	-34.4956	-9.87321	0
0.7787	0.775697	4.27419	-30.837	-7.12366	0
0.7793	3.21575	3.6642	-23.8203	-3.76834	0
0.7800	4.13203	1.8321	-21.6773	-4.07516	0
0.7807	3.82577	3.05208	-24.7349	-6.21107	0
0.7813	3.52201	1.8321	-26.2506	-6.21107	0
0.7820	2.60574	-1.52497	-24.4213	-6.82077	0
0.7827	0.775697	0.917117	-21.0632	-8.04017	0
0.7833	0.469434	4.88418	-17.1041	-6.21107	0
0.7840	2.29948	2.1371	-15.8758	-4.37804	0
0.7847	3.52201	-0.914985	-14.6606	-4.37804	0
0.7853	0.775697	0.612123	-11.3025	-4.37804	0
0.7860	-0.750593	0.00213283	-9.77375	-4.98774	0
0.7867	2.912	-2.13496	-8.8591	-6.21107	0
0.7873	3.52201	0.00213283	-4.28582	-5.60137	0
0.7880	-0.750593	2.1371	0.287463	-3.46152	0
0.7887	-0.140579	1.22211	0.287463	-3.46152	0
0.7893	2.912	1.8321	0.901589	-5.29456	0
0.7900	1.68946	4.27419	2.7309	-4.98774	0
0.7907	0.775697	3.9692	5.78847	-1.63242	0
0.7913	1.68946	2.74709	12.5047	2.02971	0
0.7920	0.775697	1.8321	16.4638	2.33653	0
0.7927	-1.05686	-0.304995	10.3617	0.810311	0
0.7933	-0.750593	-1.21998	5.78847	0.200611	0
0.7940	1.38571	1.8321	8.2319	0.200611	0
0.7947	2.60574	4.27419	10.3617	0.503494	0
0.7953	3.21575	0.917117	10.6753	2.63941	0
0.7960	2.912	-2.13496	12.8052	4.16563	0
0.7967	2.912	0.307128	13.4193	3.86274	0
0.7973	2.60574	0.917117	13.4193	4.16563	0
0.7980	0.775697	-1.82997	15.5491	5.38503	0
0.7987	-0.446841	-2.43996	15.5491	5.69184	0
0.7993	-0.140579	-4.57706	12.8052	6.60836	0
0.8000	1.99572	-8.23913	12.1911	7.82776	0
0.8007	3.82577	-7.32201	13.7198	6.60836	0
0.8013	3.82577	-6.71202	14.9481	6.91124	0
0.8020	2.60574	-8.23913	14.9481	9.04716	0
0.8027	3.52201	-4.27206	16.1633	9.35398	0
0.8033	5.96207	-3.35494	18.9072	9.04716	0
0.8040	5.65832	-9.7641	18.6067	11.187	0
0.8047	2.60574	-8.84912	15.8627	10.5734	0
0.8053	0.775697	-1.82997	12.1911	6.60836	0
0.8060	0.775697	-1.52497	8.53243	7.52488	0
0.8067	1.38571	-2.74495	8.83296	12.7093	0
0.8073	0.775697	0.917117	12.8052	12.0996	0
0.8080	0.469434	2.44209	10.3617	8.13458	0
0.8087	0.469434	2.74709	5.78847	7.52488	0
0.8093	-0.140579	4.57919	10.0612	8.13458	0
0.8100	-0.446841	2.74709	13.7198	7.21806	0
0.8107	0.775697	0.917117	7.91831	8.74428	0
0.8113	3.52201	3.6642	5.17434	11.4899	0
0.8120	4.74204	3.6642	7.61778	10.2705	0
0.8127	4.13203	0.917117	5.78847	8.74428	0
0.8133	4.43578	5.18918	2.12984	12.0996	0
0.8140	7.1821	13.7333	3.0445	12.7093	0
0.8147	10.8447	14.6504	3.34503	10.2705	0
0.8153	9.93092	10.6834	3.95915	12.0996	0
0.8160	5.96207	9.46124	5.48794	12.4064	0
0.8167	3.82577	9.46124	1.51572	8.43746	0
0.8173	2.29948	7.32627	-3.67169	8.74428	0
0.8180	0.469434	7.02128	-4.28582	9.96368	0
0.8187	-0.140579	6.71415	-4.58635	6.60836	0
0.8193	-0.446841	1.8321	-7.02978	8.43746	0
0.8200	-0.140579	-3.65994	-7.02978	13.0161	0
0.8207	1.68946	-2.74495	-5.8146	8.43746	0
0.8213	0.775697	-1.82997	-8.24497	4.77533	0
0.8220	0.775697	-5.79704	-11.9167	6.91124	0
0.8227	5.65832	-7.32201	-11.9167	6.30154	0
0.8233	6.57208	-5.49204	-12.5177	4.16563	0
0.8240	2.912	-6.40702	-16.7905	6.60836	0
0.8247	2.60574	-8.54412	-16.7905	5.38503	0
0.8253	2.29948	-8.23913	-14.0465	2.02971	0
0.8260	0.775697	-7.93413	-18.0187	3.24911	0
0.8267	3.52201	-7.32201	-21.0632	4.16563	0
0.8273	6.26833	-6.10203	-15.8758	2.02971	0
0.8280	3.21575	-8.23913	-14.3601	2.02971	0
0.8287	0.775697	-9.15411	-18.9334	1.72289	0
0.8293	0.775697	-4.88205	-20.4622	-2.54894	0
0.8300	1.99572	-3.96707	-20.7627	-3.46152	0
0.8307	4.43578	-8.54412	-23.5067	0.810311	0
0.8313	4.13203	-9.15411	-22.592	-0.413023	0
0.8320	0.469434	-5.18705	-19.848	-4.37804	0
0.8327	1.07945	-2.13496	-19.848	-1.63242	0
0.8333	1.99572	0.612123	-20.4622	0.810311	0
0.8340	-3.19316	4.88418	-19.2339	-4.07516	0
0.8347	-5.63321	8.85125	-20.4622	-5.29456	0
0.8353	-2.8869	9.15624	-21.9779	-1.63242	0
0.8360	-3.80317	7.63127	-21.6773	-3.15864	0
0.8367	-6.54949	6.10416	-20.4622	-5.90426	0
0.8373	-5.63321	4.88418	-18.9334	-4.07516	0
0.8380	-3.80317	6.10416	-17.1041	-4.37804	0
0.8387	-1.97313	7.32627	-14.0465	-3.46152	0
0.8393	-0.446841	4.57919	-9.47322	1.42001	0
0.8400	-2.8869	-0.304995	-7.94444	-0.106206	0
0.8407	-5.63321	-1.52497	-10.6884	-7.12366	0
0.8413	-3.49691	-2.43996	-12.8313	-8.95669	0
0.8420	-1.05686	-6.40702	-11.3025	-8.04017	0
0.8427	-0.750593	-8.23913	-9.77375	-10.4829	0
0.8433	-0.750593	-7.32201	-7.94444	-11.7023	0
0.8440	-1.66687	-8.54412	-3.67169	-8.95669	0
0.8447	-3.49691	-10.6791	-2.4565	-7.73729	0
0.8453	-5.63321	-8.84912	-3.37116	-8.64987	0
0.8460	-7.46577	-4.88205	-0.313596	-8.95669	0
0.8467	-9.29581	-3.04995	6.40259	-8.04017	0
0.8473	-9.29581	-1.21998	9.76068	-9.56639	0
0.8480	-7.76952	1.8321	10.3617	-11.3994	0
0.8487	-5.32946	2.74709	12.8052	-9.56639	0
0.8493	-2.27688	0.00213283	16.1633	-8.95669	0
0.8500	1.07945	0.917117	18.2931	-10.7858	0
0.8507	4.43578	3.05208	24.4082	-7.73729	0
0.8513	6.26833	1.22211	35.9982	-2.54894	0
0.8520	5.65832	-1.82997	40.5715	-4.37804	0
0.8527	4.43578	-1.21998	35.0836	-7.73729	0
0.8533	3.52201	-0.60999	34.1689	-7.73729	0
0.8540	1.68946	-0.914985	39.6569	-8.04017	0
0.8547	-0.140579	0.00213283	41.4992	-7.73729	0
0.8553	-1.05686	1.52711	41.7998	-6.51396	0
0.8560	-3.49691	3.6642	44.5437	-7.12366	0
0.8567	-5.63321	4.57919	44.5437	-7.12366	0
0.8573	-6.54949	4.88418	44.2432	-4.68486	0
0.8580	-7.1595	7.93626	47.9018	-2.54894	0
0.8587	-6.24574	10.0712	48.516	-1.32561	0
0.8593	-6.54949	8.24126	46.9872	-1.32561	0
0.8600	-7.76952	9.15624	50.3453	-2.54894	0
0.8607	-5.93948	10.3762	52.7887	-2.85182	0
0.8613	-3.49691	6.10416	47.2877	-2.54894	0
0.8620	-5.0232	2.74709	41.7998	-2.54894	0
0.8627	-4.10943	3.9692	45.1579	-1.32561	0
0.8633	-0.446841	2.44209	49.7311	1.11319	0
0.8640	-1.66687	-0.60999	48.516	1.42001	0
0.8647	-3.80317	0.917117	43.6291	-0.715906	0
0.8653	-0.140579	0.00213283	40.8851	-1.02272	0
0.8660	1.68946	-3.04995	40.8851	2.02971	0
0.8667	-1.66687	-2.74495	41.1856	3.86274	0
0.8673	-4.71945	-0.914985	39.9705	1.11319	0
0.8680	-4.41319	-1.82997	38.4417	0.810311	0
0.8687	-2.8869	-0.914985	37.527	3.24911	0
0.8693	-1.66687	0.917117	35.9982	1.72289	0
0.8700	-0.446841	1.8321	35.0836	0.200611	0
0.8707	-0.140579	1.22211	35.9982	2.33653	0
0.8713	-3.49691	0.00213283	36.9129	2.02971	0
0.8720	-6.24574	0.307128	35.9982	0.810311	0
0.8727	-4.41319	0.307128	33.2543	4.16563	0
0.8733	-2.58314	-1.21998	29.8962	4.16563	0
0.8740	-3.19316	-1.21998	27.4527	1.11319	0
0.8747	-2.58314	-1.82997	27.7663	4.47244	0
0.8753	-2.27688	-6.10203	29.8962	7.52488	0
0.8760	-3.80317	-7.93413	27.7663	3.86274	0
0.8767	-2.8869	-5.18705	19.5214	2.94623	0
0.8773	-1.66687	-4.57706	13.7198	5.99866	0
0.8780	-1.66687	-5.49204	13.1057	5.69184	0
0.8787	-1.05686	-3.65994	10.3617	5.69184	0
0.8793	-1.05686	-2.74495	6.70312	8.43746	0
0.8800	-2.8869	-3.04995	6.70312	6.91124	0
0.8807	-3.49691	-0.914985	4.25968	4.16563	0
0.8813	-2.27688	-0.304995	-2.4565	5.69184	0
0.8820	-2.27688	-0.60999	-6.72925	5.38503	0
0.8827	-1.66687	1.22211	-7.02978	2.33653	0
0.8833	-2.27688	3.05208	-7.64391	3.86274	0
0.8840	-3.49691	3.35921	-10.0873	7.52488	0
0.8847	-0.446841	5.49417	-14.3601	6.91124	0
0.8853	3.52201	7.63127	-19.2339	4.77533	0
0.8860	4.74204	7.93626	-23.5067	5.99866	0
0.8867	5.35206	10.0712	-26.2506	7.82776	0
0.8873	4.43578	13.1233	-26.8647	7.82776	0
0.8880	2.912	12.5133	-29.9223	7.82776	0
0.8887	3.82577	10.3762	-39.0689	6.30154	0
0.8893	3.82577	11.5983	-45.4845	1.72289	0
0.8900	0.775697	12.8183	-47.0133	0.503494	0
0.8907	1.99572	9.15624	-50.0578	4.47244	0
0.8913	5.35206	5.49417	-56.1599	4.16563	0
0.8920	2.60574	5.18918	-60.4326	1.42001	0
0.8927	-1.36061	0.917117	-63.4902	5.08214	0
0.8933	-0.140579	-7.32201	-67.4493	9.04716	0
0.8940	1.07945	-8.23913	-71.4216	4.77533	0
0.8947	0.775697	-2.74495	-73.865	0.810311	0
0.8953	0.775697	-1.52497	-76.609	3.24911	0
0.8960	-0.140579	-3.96707	-80.2676	4.77533	0
0.8967	-1.05686	-4.27206	-83.0246	3.24911	0
0.8973	0.775697	-3.96707	-85.455	2.63941	0
0.8980	1.68946	-4.88205	-88.8131	2.02971	0
0.8987	1.68946	-4.88205	-88.8131	2.02971	0
0.8993	2.29948	-5.18705	-83.9393	5.69184	0
0.9000	2.60574	-4.57706	-85.1545	5.38503	0
0.9007	2.60574	-3.65994	-94.0005	-0.106206	0
0.9013	3.21575	-3.96707	-98.5868	-1.93924	0
0.9020	1.68946	-3.35494	-97.0581	0.503494	0
0.9027	1.38571	0.917117	-97.0581	-0.413023	0
0.9033	4.13203	1.22211	-97.6722	-1.63242	0
0.9040	5.35206	-0.914985	-96.1434	0.503494	0
0.9047	4.13203	1.52711	-94.6146	0.503494	0
0.9053	2.60574	3.6642	-92.4848	-3.15864	0
0.9060	3.21575	0.307128	-89.7277	-2.85182	0
0.9067	5.35206	-1.52497	-89.7277	-0.413023	0
0.9073	5.65832	0.00213283	-88.5126	-3.15864	0
0.9080	2.912	-2.13496	-83.9393	-6.82077	0
0.9087	1.68946	-5.49204	-81.4958	-4.98774	0
0.9093	1.99572	-4.57706	-81.4958	-3.46152	0
0.9100	0.775697	-2.74495	-80.2676	-5.60137	0
0.9107	1.38571	-5.18705	-75.6943	-5.29456	0
0.9113	4.13203	-7.32201	-67.7629	-2.24212	0
0.9120	3.52201	-8.84912	-61.9614	-1.63242	0
0.9127	1.38571	-12.5112	-64.1043	-2.85182	0
0.9133	2.912	-14.0362	-64.1043	-4.37804	0
0.9140	3.82577	-11.9012	-57.6887	-6.82077	0
0.9147	1.07945	-11.5962	-53.7164	-7.12366	0
0.9153	-1.05686	-12.8162	-50.6719	-5.90426	0
0.9160	-0.140579	-12.8162	-43.6552	-7.12366	0
0.9167	1.38571	-12.8162	-38.1542	-8.95669	0
0.9173	1.07945	-11.9012	-34.7961	-8.04017	0
0.9180	0.469434	-10.0691	-27.4789	-6.21107	0
0.9187	1.07945	-10.9841	-20.4622	-5.29456	0
0.9193	2.60574	-12.8162	-15.8758	-6.21107	0
0.9200	3.52201	-10.0691	-11.3025	-7.73729	0
0.9207	4.43578	-6.40702	-7.02978	-5.90426	0
0.9213	2.60574	-5.49204	-3.97222	-3.46152	0
0.9220	-0.140579	-3.04995	1.21519	-6.21107	0
0.9227	-0.446841	1.8321	9.44709	-7.43047	0
0.9233	0.775697	3.6642	20.1355	-2.24212	0
0.9240	0.775697	1.52711	27.7663	-1.63242	0
0.9247	-0.140579	0.917117	29.2821	-8.64987	0
0.9253	-0.140579	3.35921	31.1114	-8.95669	0
0.9260	0.775697	1.8321	38.1412	-4.37804	0
0.9267	0.469434	-1.82997	43.9296	-4.98774	0
0.9273	-0.750593	-0.914985	47.6013	-6.51396	0
0.9280	-1.97313	1.8321	54.3044	-4.37804	0
0.9287	-0.140579	0.612123	62.5494	-4.07516	0
0.9293	1.68946	1.8321	67.1227	-5.90426	0
0.9300	1.68946	5.18918	71.0949	-5.29456	0
0.9307	2.29948	4.57919	78.1116	-4.07516	0
0.9313	3.82577	4.88418	84.2137	-4.07516	0
0.9320	3.52201	10.3762	87.8854	-4.37804	0
0.9327	0.469434	13.7333	91.544	-3.46152	0
0.9333	-1.05686	14.6504	96.4309	-1.32561	0
0.9340	0.469434	16.4804	99.1748	-1.63242	0
0.9347	1.99572	17.3954	101.004	-2.85182	0
0.9353	2.29948	17.3954	106.492	-0.106206	0
0.9360	0.469434	16.4804	112.908	2.33653	0
0.9367	-3.19316	12.5133	113.208	-0.715906	0
0.9373	-3.80317	7.93626	108.321	-1.93924	0
0.9380	-0.140579	6.10416	106.492	-0.715906	0
0.9387	2.29948	1.8321	109.236	-2.24212	0
0.9393	0.775697	-4.27206	111.993	-1.32561	0
0.9400	0.469434	-3.96707	112.594	2.63941	0
0.9407	0.775697	-0.304995	111.993	2.94623	0
0.9413	-0.446841	-1.82997	111.379	2.63941	0
0.9420	-1.05686	-5.79704	111.679	2.33653	0
0.9427	-1.36061	-7.01701	111.993	-0.106206	0
0.9433	-1.66687	-7.32201	109.85	0.200611	0
0.9440	0.775697	-6.40702	107.407	2.63941	0
0.9447	1.68946	-3.65994	108.021	1.72289	0
0.9453	-3.19316	-0.914985	106.192	1.11319	0
0.9460	-6.24574	-0.304995	101.919	3.86274	0
0.9467	-4.71945	0.00213283	102.533	3.86274	0
0.9473	-5.63321	-2.43996	105.277	3.86274	0
0.9480	-8.37953	-6.71202	101.004	5.99866	0
0.9487	-8.37953	-8.23913	93.3733	4.16563	0
0.9493	-8.37953	-7.01701	87.8854	1.11319	0
0.9500	-5.63321	-6.40702	83.6126	3.86274	0
0.9507	-1.05686	-6.10203	80.2545	6.30154	0
0.9513	-0.140579	-4.27206	77.197	2.02971	0
0.9520	-0.140579	-3.65994	75.6682	0.200611	0
0.9527	0.775697	-3.96707	75.6682	3.86274	0
0.9533	-1.36061	-2.74495	71.709	4.77533	0
0.9540	-5.63321	-0.60999	64.3787	2.94623	0
0.9547	-7.76952	-1.52497	62.5494	3.24911	0
0.9553	-9.90582	-3.65994	60.7201	3.86274	0
0.9560	-11.1284	-2.43996	52.1746	1.11319	0
0.9567	-10.2121	-1.52497	46.6866	1.11319	0
0.9573	-10.5158	-2.74495	47.2877	5.08214	0
0.9580	-9.60207	0.917117	43.6291	7.21806	0
0.9587	-5.63321	6.71415	39.9705	6.60836	0
0.9593	-3.80317	4.57919	41.7998	7.52488	0
0.9600	-3.49691	0.307128	37.527	6.60836	0
0.9607	-2.8869	3.35921	26.2376	2.33653	0
0.9613	-2.58314	7.32627	21.3507	1.11319	0
0.9620	-1.36061	5.79917	21.9648	3.55593	0
0.9627	-0.140579	3.9692	18.9072	3.86274	0
0.9633	-3.80317	3.35921	14.0204	2.02971	0
0.9640	-6.54949	2.44209	10.3617	1.11319	0
0.9647	-4.71945	3.35921	7.91831	1.11319	0
0.9653	-3.80317	4.57919	8.2319	0.200611	0
0.9660	-5.63321	4.27419	6.40259	-0.106206	0
0.9667	-5.0232	6.40916	-0.0130665	0.200611	0
0.9673	-2.8869	10.0712	-3.97222	-0.106206	0
0.9680	-1.97313	10.3762	-3.37116	-0.715906	0
0.9687	-2.58314	9.15624	-5.20047	-0.715906	0
0.9693	-3.49691	8.54625	-10.6884	-2.54894	0
0.9700	-1.97313	7.93626	-13.4454	-3.76834	0
0.9707	-0.140579	9.15624	-12.5177	-0.715906	0
0.9713	-2.58314	12.2083	-8.8591	1.72289	0
0.9720	-5.0232	9.46124	-9.17269	0.503494	0
0.9727	-4.10943	3.6642	-17.1041	-1.02272	0
0.9733	-2.58314	3.05208	-23.2061	-4.68486	0
0.9740	-1.05686	4.88418	-21.6773	-8.04017	0
0.9747	-1.05686	0.307128	-21.6773	-5.60137	0
0.9753	-3.19316	-5.49204	-24.7349	-2.54894	0
0.9760	-2.8869	-4.57706	-27.1783	-5.90426	0
0.9767	-1.05686	-0.914985	-29.9223	-7.43047	0
0.9773	-1.97313	-2.43996	-32.6663	-3.76834	0
0.9780	-2.8869	-3.65994	-33.5809	-4.37804	0
0.9787	-3.80317	-0.914985	-36.0244	-8.04017	0
0.9793	-4.10943	-0.304995	-38.4678	-5.29456	0
0.9800	-2.58314	-1.21998	-39.0689	-1.63242	0
0.9807	-1.97313	0.917117	-40.2971	-4.98774	0
0.9813	-3.49691	1.8321	-41.5123	-7.73729	0
0.9820	0.775697	0.00213283	-41.8259	-6.21107	0
0.9827	5.65832	1.8321	-42.7406	-4.68486	0
0.9833	2.912	4.57919	-41.5123	-4.68486	0
0.9840	0.469434	2.74709	-39.683	-3.76834	0
0.9847	3.52201	1.8321	-43.9557	-4.68486	0
0.9853	5.35206	2.44209	-48.8426	-6.51396	0
0.9860	5.35206	1.22211	-47.0133	-7.12366	0
0.9867	4.43578	0.00213283	-44.5699	-8.04017	0
0.9873	1.68946	0.00213283	-44.5699	-8.64987	0
0.9880	1.38571	-0.914985	-45.4845	-8.04017	0
0.9887	2.60574	0.307128	-46.6997	-8.34699	0
0.9893	1.68946	1.8321	-47.0133	-8.04017	0
0.9900	0.775697	-0.914985	-44.5699	-5.90426	0
0.9907	1.68946	-4.27206	-42.7406	-5.60137	0
0.9913	3.82577	-3.35494	-42.7406	-7.12366	0
0.9920	4.43578	-3.04995	-43.0411	-6.82077	0
0.9927	3.52201	-3.65994	-43.0411	-4.07516	0
0.9933	3.52201	-1.21998	-42.7406	-3.15864	0
0.9940	4.43578	1.8321	-42.7406	-4.98774	0
0.9947	5.96207	3.35921	-43.0411	-4.37804	0
0.9953	8.09837	5.49417	-40.5977	0.200611	0
0.9960	9.62466	4.88418	-39.0689	1.42001	0
0.9967	7.48836	0.917117	-40.9113	-2.54894	0
0.9973	4.74204	-1.21998	-43.3416	-4.37804	0
0.9980	3.21575	-0.60999	-43.0411	-2.85182	0
0.9987	0.775697	0.917117	-42.427	-1.02272	0
0.9993	0.775697	1.8321	-43.3416	-0.715906	0
1.0000	4.13203	1.22211	-43.3416	-1.02272	0
1.0007	5.35206	-0.914985	-41.5123	-0.106206	0
1.0013	4.43578	-2.74495	-41.8259	2.02971	0
1.0020	4.74204	-3.96707	-45.4845	1.42001	0
1.0027	2.60574	-4.57706	-46.0987	-0.106206	0
1.0033	-0.446841	-5.49204	-43.9557	1.72289	0
1.0040	-0.140579	-5.49204	-45.1709	2.33653	0
1.0047	1.99572	-1.82997	-45.4845	0.200611	0
1.0053	1.68946	3.9692	-43.9557	1.11319	0
1.0060	-0.140579	5.79917	-45.4845	2.94623	0
1.0067	0.163172	7.93626	-44.2563	2.94623	0
1.0073	1.07945	12.8183	-37.8537	5.38503	0
1.0080	0.469434	14.6504	-37.8537	7.21806	0
1.0087	-1.97313	15.2604	-44.5699	3.55593	0
1.0093	-3.80317	18.0075	-45.4845	2.33653	0
1.0100	-3.80317	16.4804	-42.1264	6.91124	0
1.0107	-3.80317	12.2083	-42.427	8.13458	0
1.0113	-4.10943	12.2083	-43.6552	5.69184	0
1.0120	-2.8869	11.2933	-43.3416	7.52488	0
1.0127	-0.446841	5.18918	-43.0411	9.96368	0
1.0133	-1.05686	2.1371	-42.1264	6.60836	0
1.0140	-2.8869	3.6642	-42.1264	5.08214	0
1.0147	-2.8869	0.917117	-43.9557	9.35398	0
1.0153	-1.36061	-5.49204	-42.427	9.96368	0
1.0160	-2.58314	-7.32201	-39.3825	5.99866	0
1.0167	-4.41319	-5.18705	-40.5977	6.60836	0
1.0173	-3.80317	-7.32201	-41.2118	9.96368	0
1.0180	-1.97313	-10.0691	-40.2971	8.74428	0
1.0187	-0.750593	-7.62914	-39.3825	8.74428	0
1.0193	1.07945	-7.01701	-37.5532	12.7093	0
1.0200	0.775697	-11.5962	-36.0244	13.3229	0
1.0207	-3.80317	-11.5962	-36.939	9.96368	0
1.0213	-7.1595	-8.84912	-37.2396	7.52488	0
1.0220	-7.1595	-11.9012	-38.1542	6.60836	0
1.0227	-6.54949	-16.1733	-39.9835	7.21806	0
1.0233	-6.54949	-13.7312	-38.7683	10.2705	0
1.0240	-5.0232	-10.6791	-36.0244	12.7093	0
1.0247	-3.49691	-10.9841	-35.7108	12.7093	0
1.0253	-3.19316	-12.8162	-33.8815	11.7967	0
1.0260	-3.80317	-12.8162	-31.1375	10.2705	0
1.0267	-4.71945	-10.9841	-29.9223	9.35398	0
1.0273	-4.10943	-8.84912	-26.8647	8.74428	0
1.0280	-2.8869	-6.40702	-25.6496	8.43746	0
1.0287	-3.49691	-5.49204	-27.7794	8.13458	0
1.0293	-5.0232	-7.32201	-25.9501	7.52488	0
1.0300	-5.0232	-7.01701	-22.592	5.69184	0
1.0307	-3.19316	-1.82997	-21.9779	7.21806	0
1.0313	-1.05686	-0.914985	-17.4046	9.35398	0
1.0320	-1.05686	-4.88205	-12.2172	8.74428	0
1.0327	-1.97313	-5.49204	-14.3601	6.91124	0
1.0333	-1.05686	-2.13496	-15.8758	4.77533	0
1.0340	1.38571	0.917117	-12.2172	3.24911	0
1.0347	0.469434	2.74709	-11.6031	5.69184	0
1.0353	-1.05686	2.74709	-11.6031	6.60836	0
1.0360	0.469434	2.74709	-9.17269	2.33653	0
1.0367	0.775697	1.8321	-8.8591	2.33653	0
1.0373	-1.05686	0.00213283	-8.8591	4.77533	0
1.0380	-1.05686	0.00213283	-3.05756	2.02971	0
1.0387	0.775697	1.22211	1.51572	0.200611	0
1.0393	0.775697	-1.52497	-0.0130665	3.86274	0
1.0400	-0.446841	-3.04995	0.287463	2.02971	0
1.0407	-1.97313	-0.60999	6.40259	-2.24212	0
1.0413	-2.8869	-1.21998	10.3617	-1.02272	0
1.0420	-2.27688	-3.35494	10.9759	-0.413023	0
1.0427	-1.05686	-0.914985	14.6345	-1.02272	0
1.0433	-3.80317	-0.914985	22.5659	2.63941	0
1.0440	-6.24574	-3.35494	27.1522	3.86274	0
1.0447	-4.71945	0.917117	27.7663	-0.413023	0
1.0453	-2.8869	4.57919	28.681	-2.54894	0
1.0460	-5.0232	3.05208	30.1967	-1.02272	0
1.0467	-6.85575	6.40916	32.9537	-0.715906	0
1.0473	-4.41319	11.9033	39.0558	-0.715906	0
1.0480	1.68946	12.8183	43.015	-2.54894	0
1.0487	5.65832	15.5654	43.3286	-6.21107	0
1.0493	6.26833	18.0075	46.0725	-7.73729	0
1.0500	6.57208	15.5654	48.516	-6.21107	0
1.0507	4.13203	14.9554	48.2024	-5.29456	0
1.0513	-0.140579	15.5654	50.6458	-5.60137	0
1.0520	1.38571	10.3762	56.4473	-6.21107	0
1.0527	5.35206	5.18918	59.8054	-6.51396	0
1.0533	2.60574	2.74709	59.8054	-8.34699	0
1.0540	1.99572	-0.304995	60.106	-10.7858	0
1.0547	7.1821	-1.82997	62.8499	-8.64987	0
1.0553	7.79462	-4.57706	68.6515	-5.60137	0
1.0560	2.912	-11.9012	73.5383	-8.04017	0
1.0567	1.38571	-15.5633	72.9242	-10.1761	0
1.0573	2.60574	-15.2583	71.0949	-9.26351	0
1.0580	3.52201	-17.0882	72.9242	-9.26351	0
1.0587	1.68946	-18.6154	75.3676	-7.12366	0
1.0593	-1.05686	-18.0032	75.6682	-3.76834	0
1.0600	0.775697	-15.5633	76.5828	-6.21107	0
1.0607	4.43578	-13.1212	79.6404	-8.95669	0
1.0613	4.43578	-13.7312	81.1692	-7.12366	0
1.0620	7.1821	-14.6462	81.7702	-7.73729	0
1.0627	11.761	-12.5112	82.698	-10.1761	0
1.0633	7.48836	-11.9012	82.698	-8.04017	0
1.0640	2.60574	-12.2062	80.8556	-6.21107	0
1.0647	5.96207	-10.3741	79.9409	-7.43047	0
1.0653	5.96207	-11.5962	81.4697	-9.26351	0
1.0660	-0.750593	-12.5112	82.0838	-12.312	0
1.0667	-1.05686	-6.40702	83.6126	-12.6188	0
1.0673	1.99572	-2.43996	86.6571	-8.04017	0
1.0680	0.775697	-4.57706	85.1283	-7.43047	0
1.0687	-1.36061	-3.96707	78.7257	-13.2285	0
1.0693	-2.58314	-2.74495	75.6682	-14.145	0
1.0700	-5.93948	-3.65994	76.8964	-10.4829	0
1.0707	-6.54949	-2.43996	75.3676	-9.26351	0
1.0713	-2.27688	-1.21998	73.2247	-9.56639	0
1.0720	-0.140579	-2.43996	73.5383	-7.73729	0
1.0727	-0.446841	-0.914985	72.6237	-7.12366	0
1.0733	1.68946	-0.304995	69.2656	-7.73729	0
1.0740	4.13203	-2.74495	67.7368	-7.12366	0
1.0747	3.52201	-3.35494	68.0373	-6.21107	0
1.0753	1.68946	-1.82997	64.9928	-7.43047	0
1.0760	0.163172	-1.82997	58.2766	-7.12366	0
1.0767	-0.140579	-1.82997	55.2321	-4.98774	0
1.0773	0.775697	1.52711	56.1468	-4.37804	0
1.0780	-0.140579	6.40916	54.0039	-4.68486	0
1.0787	-2.58314	9.15624	49.4306	-1.02272	0
1.0793	-2.58314	8.54625	50.0317	1.11319	0
1.0800	-2.8869	7.32627	51.5605	-1.63242	0
1.0807	-5.32946	9.15624	45.1579	-3.46152	0
1.0813	-4.41319	12.2083	36.9129	-2.24212	0
1.0820	-2.58314	11.9033	34.4695	-2.85182	0
1.0827	-2.8869	9.76623	31.425	-4.37804	0
1.0833	-0.750593	8.54625	25.924	-3.46152	0
1.0840	3.52201	8.54625	24.7088	-2.85182	0
1.0847	1.99572	8.24126	23.18	-4.37804	0
1.0853	-1.66687	5.49417	17.6921	-3.76834	0
1.0860	0.163172	1.22211	13.1057	-2.24212	0
1.0867	4.43578	-1.21998	10.9759	-2.54894	0
1.0873	5.65832	-1.52497	7.61778	-2.54894	0
1.0880	4.43578	-4.57706	6.08899	-1.63242	0
1.0887	2.60574	-9.15411	4.87381	-2.85182	0
1.0893	2.29948	-9.45911	-2.75703	-5.29456	0
1.0900	4.43578	-7.93413	-11.6031	-4.68486	0
1.0907	7.48836	-8.54412	-12.5177	-1.32561	0
1.0913	8.09837	-10.6791	-8.55857	0.810311	0
1.0920	3.21575	-10.3741	-9.77375	0.200611	0
1.0927	-1.97313	-9.15411	-18.9334	-1.02272	0
1.0933	-2.58314	-7.62914	-27.1783	-1.02272	0
1.0940	-1.66687	-6.10203	-27.1783	-0.715906	0
1.0947	-2.58314	-5.18705	-27.1783	-0.715906	0
1.0953	-2.58314	-4.57706	-34.1951	-1.32561	0
1.0960	-1.36061	-3.04995	-40.9113	-0.715906	0
1.0967	-1.66687	-1.52497	-40.9113	1.11319	0
1.0973	-1.66687	-0.914985	-41.2118	2.02971	0
1.0980	-0.750593	-0.60999	-46.3992	0.200611	0
1.0987	-1.36061	0.917117	-50.3714	1.42001	0
1.0993	-3.80317	3.35921	-50.6719	4.47244	0
1.1000	-5.63321	5.49417	-53.7164	3.86274	0
1.1007	-4.71945	7.63127	-59.8316	2.02971	0
1.1013	-0.750593	8.24126	-62.5755	2.94623	0
1.1020	0.775697	9.15624	-63.7907	2.63941	0
1.1027	-0.446841	10.9883	-68.0635	1.11319	0
1.1033	-1.05686	10.3762	-68.6776	3.55593	0
1.1040	-1.05686	7.93626	-66.5347	4.47244	0
1.1047	-1.36061	8.85125	-69.5922	0.503494	0
1.1053	-1.05686	11.9033	-74.7796	-0.413023	0
1.1060	-2.8869	9.15624	-75.0802	2.02971	0
1.1067	-4.41319	2.74709	-73.2509	1.42001	0
1.1073	-1.05686	0.00213283	-73.865	-0.715906	0
1.1080	1.99572	0.00213283	-76.609	-0.106206	0
1.1087	0.163172	-2.13496	-79.0524	0.810311	0
1.1093	-2.27688	-6.10203	-75.0802	-0.106206	0
1.1100	-2.27688	-9.7641	-71.7221	-0.106206	0
1.1107	-1.97313	-10.0691	-74.1655	2.63941	0
1.1113	-3.19316	-6.40702	-75.6943	4.16563	0
1.1120	-4.71945	-4.57706	-73.865	2.33653	0
1.1127	-4.71945	-4.57706	-72.9503	3.55593	0
1.1133	-1.97313	-0.60999	-73.865	5.69184	0
1.1140	1.68946	3.6642	-75.6943	2.94623	0
1.1147	3.82577	4.57919	-73.865	0.810311	0
1.1153	3.52201	5.79917	-65.9336	5.69184	0
1.1160	0.775697	6.40916	-62.5755	7.52488	0
1.1167	-0.750593	4.57919	-68.3771	3.86274	0
1.1173	-1.97313	3.35921	-71.7221	4.47244	0
1.1180	-4.71945	2.74709	-69.5922	6.60836	0
1.1187	-5.0232	1.8321	-67.4493	5.99866	0
1.1193	-1.05686	3.6642	-64.7054	5.69184	0
1.1200	1.38571	7.93626	-62.8761	4.77533	0
1.1207	0.775697	8.24126	-60.7462	1.72289	0
1.1213	1.07945	6.71415	-54.9447	2.02971	0
1.1220	3.52201	7.02128	-52.2007	3.86274	0
1.1227	6.26833	8.24126	-52.2007	2.33653	0
1.1233	7.1821	6.10416	-48.2285	3.24911	0
1.1240	4.43578	1.8321	-45.7851	5.69184	0
1.1247	1.68946	0.00213283	-46.0987	6.30154	0
1.1253	1.68946	2.44209	-41.5123	6.60836	0
1.1260	1.38571	3.6642	-36.3249	6.60836	0
1.1267	2.912	2.44209	-35.7108	6.30154	0
1.1273	4.43578	0.917117	-30.837	8.43746	0
1.1280	0.469434	-2.13496	-24.7349	8.13458	0
1.1287	-2.27688	-4.57706	-26.2506	2.02971	0
1.1293	1.07945	-4.88205	-27.7794	1.11319	0
1.1300	3.52201	-6.71202	-23.2061	6.30154	0
1.1307	3.21575	-10.0691	-19.848	6.30154	0
1.1313	2.60574	-11.5962	-19.2339	3.55593	0
1.1320	0.775697	-12.8162	-16.4899	5.08214	0
1.1327	-1.66687	-13.4262	-13.1318	5.08214	0
1.1333	-1.36061	-10.9841	-11.3025	2.02971	0
1.1340	-1.66687	-8.23913	-10.3879	2.94623	0
1.1347	-3.19316	-4.88205	-9.77375	6.30154	0
1.1353	-2.58314	3.35921	-8.8591	6.30154	0
1.1360	1.07945	8.24126	-7.94444	4.47244	0
1.1367	5.35206	4.57919	-6.41566	5.38503	0
1.1373	7.1821	2.74709	-3.37116	7.52488	0
1.1380	6.87835	6.40916	-1.54185	7.52488	0
1.1387	4.74204	6.71415	0.287463	8.13458	0
1.1393	1.68946	2.44209	4.56021	9.6608	0
1.1400	-1.97313	2.1371	6.70312	9.04716	0
1.1407	-3.80317	3.05208	4.87381	7.52488	0
1.1413	-3.80317	-0.914985	3.95915	8.43746	0
1.1420	-3.80317	-5.49204	4.56021	7.52488	0
1.1427	-3.80317	-6.40702	4.56021	5.08214	0
1.1433	-3.80317	-7.32201	5.17434	5.99866	0
1.1440	-1.36061	-8.23913	6.40259	8.43746	0
1.1447	1.38571	-7.01701	8.53243	7.21806	0
1.1453	1.07945	-7.32201	10.9759	7.52488	0
1.1460	-1.36061	-10.9841	11.59	8.74428	0
1.1467	-2.8869	-10.9841	12.8052	5.69184	0
1.1473	-2.27688	-7.62914	16.7774	2.94623	0
1.1480	-0.750593	-5.18705	19.5214	4.47244	0
1.1487	0.469434	-3.04995	18.9072	0.200611	0
1.1493	-1.05686	0.612123	19.2208	-5.29456	0
1.1500	-2.27688	2.74709	21.0502	-1.02272	0
1.1507	-1.97313	3.9692	24.0946	3.55593	0
1.1513	-3.49691	6.40916	29.5957	0.810311	0
1.1520	-7.1595	6.10416	31.7255	1.11319	0
1.1527	-8.99205	1.22211	28.9815	2.63941	0
1.1533	-8.68579	-2.74495	28.0669	-1.32561	0
1.1540	-6.85575	-2.74495	30.1967	-4.07516	0
1.1547	-4.71945	-0.914985	31.1114	-2.54894	0
1.1553	-5.63321	2.1371	31.7255	-3.46152	0
1.1560	-8.07578	3.9692	33.5548	-3.46152	0
1.1567	-6.24574	1.8321	35.9982	-0.715906	0
1.1573	-2.8869	0.00213283	37.8276	-3.46152	0
1.1580	-2.27688	2.44209	37.527	-8.95669	0
1.1587	-4.10943	3.6642	36.6124	-9.26351	0
1.1593	-5.63321	2.74709	39.3563	-7.73729	0
1.1600	-4.71945	4.57919	41.4992	-8.34699	0
1.1607	-3.80317	5.49417	39.6569	-10.4829	0
1.1613	-5.93948	4.27419	38.4417	-11.7023	0
1.1620	-5.32946	6.40916	39.0558	-10.1761	0
1.1627	-1.05686	9.15624	40.5715	-8.34699	0
1.1633	-1.97313	7.32627	43.3286	-10.1761	0
1.1640	-5.63321	5.49417	45.1579	-12.312	0
1.1647	-5.63321	7.93626	43.015	-13.2285	0
1.1653	-4.71945	9.15624	40.271	-15.6713	0
1.1660	-3.80317	6.71415	40.5715	-16.8907	0
1.1667	-1.05686	3.35921	41.4992	-16.281	0
1.1673	-1.05686	0.307128	40.5715	-17.1975	0
1.1680	-1.97313	0.00213283	39.3563	-18.4169	0
1.1687	-1.97313	2.1371	40.5715	-18.1101	0
1.1693	-3.49691	1.52711	40.5715	-19.0266	0
1.1700	-3.80317	-1.82997	37.8276	-17.1975	0
1.1707	-0.140579	-2.43996	36.6124	-15.6713	0
1.1713	0.775697	0.917117	36.9129	-18.1101	0
1.1720	-1.97313	0.917117	35.9982	-17.1975	0
1.1727	-3.49691	-1.82997	34.1689	-12.9256	0
1.1733	-4.41319	-1.82997	32.3396	-15.0616	0
1.1740	-5.63321	0.917117	29.5957	-17.1975	0
1.1747	-5.63321	1.52711	29.2821	-11.3994	0
1.1753	-8.37953	-0.304995	32.9537	-9.26351	0
1.1760	-12.0421	-2.43996	31.1114	-11.7023	0
1.1767	-10.5158	-2.74495	22.2653	-8.64987	0
1.1773	-6.54949	-2.74495	17.0779	-7.12366	0
1.1780	-4.71945	-4.57706	17.9926	-8.95669	0
1.1787	-4.71945	-7.01701	15.8627	-3.46152	0
1.1793	-4.41319	-7.01701	11.2764	1.72289	0
1.1800	-2.58314	-6.71202	9.14656	-1.93924	0
1.1807	-0.446841	-7.93413	7.61778	-1.63242	0
1.1813	-2.8869	-6.40702	5.48794	4.16563	0
1.1820	-4.10943	-4.57706	3.34503	3.86274	0
1.1827	0.775697	-5.49204	-0.627193	2.33653	0
1.1833	2.29948	-6.71202	-3.05756	6.30154	0
1.1840	-1.97313	-4.57706	-3.37116	8.43746	0
1.1847	-1.66687	-0.914985	-6.41566	7.52488	0
1.1853	2.29948	1.8321	-8.8591	9.35398	0
1.1860	1.68946	3.05208	-7.94444	10.8802	0
1.1867	0.775697	5.18918	-7.94444	9.6608	0
1.1873	3.52201	7.32627	-6.72925	11.187	0
1.1880	3.82577	8.24126	-5.501	15.152	0
1.1887	3.21575	9.15624	-10.6884	13.0161	0
1.1893	3.52201	10.3762	-14.3601	9.35398	0
1.1900	2.60574	10.6834	-11.6031	13.9326	0
1.1907	1.99572	10.0712	-11.6031	18.5113	0
1.1913	2.912	10.3762	-14.3601	16.9851	0
1.1920	1.68946	11.5983	-12.5177	18.5113	0
1.1927	0.469434	11.5983	-10.6884	22.4763	0
1.1933	3.52201	9.46124	-11.6031	20.6472	0
1.1940	4.74204	7.02128	-11.002	19.4239	0
1.1947	2.29948	4.57919	-9.17269	22.4763	0
1.1953	2.29948	2.74709	-7.02978	23.086	0
1.1960	4.74204	3.9692	-5.20047	22.1695	0
1.1967	6.57208	4.57919	-3.37116	24.0025	0
1.1973	6.87835	3.35921	-0.627193	24.6122	0
1.1980	6.26833	2.74709	0.287463	23.086	0
1.1987	7.1821	2.44209	3.64556	24.919	0
1.1993	9.01465	-0.304995	11.2764	26.7481	0
1.2000	9.93092	-1.82997	13.7198	25.5287	0
1.2007	9.01465	-0.914985	9.14656	24.3093	0
1.2013	9.3184	-0.914985	10.3617	24.3093	0
1.2020	12.0672	-1.82997	15.5491	22.4763	0
1.2027	14.201	-4.57706	16.4638	20.3404	0
1.2033	14.5073	-9.15411	18.6067	20.0336	0
1.2040	14.5073	-12.2062	21.9648	20.3404	0
1.2047	14.201	-12.8162	21.6512	20.3404	0
1.2053	13.591	-14.0362	24.7088	21.2569	0
1.2060	13.2873	-13.1212	30.5103	19.7307	0
1.2067	13.591	-10.9841	32.3396	16.0685	0
1.2073	13.591	-12.5112	35.0836	14.8491	0
1.2080	12.6772	-14.6462	38.4417	14.8491	0
1.2087	10.8447	-11.9012	36.9129	13.0161	0
1.2093	8.70839	-9.15411	37.2265	12.0996	0
1.2100	9.3184	-8.84912	43.9296	13.6258	0
1.2107	13.591	-7.01701	48.516	11.7967	0
1.2113	14.8135	-6.71202	51.2599	9.96368	0
1.2120	10.8447	-9.45911	54.0039	11.4899	0
1.2127	5.96207	-7.32201	50.3453	10.2705	0
1.2133	6.26833	-3.65994	46.0725	3.55593	0
1.2140	9.93092	-6.40702	49.117	0.200611	0
1.2147	9.01465	-5.49204	52.4751	1.42001	0
1.2153	3.82577	-0.914985	50.9594	0.200611	0
1.2160	4.74204	-1.82997	52.4751	-1.63242	0
1.2167	10.5409	-3.65994	55.5327	0.810311	0
1.2173	10.2347	-0.914985	55.2321	0.810311	0
1.2180	4.74204	0.00213283	54.9186	-3.46152	0
1.2187	1.38571	-0.60999	56.1468	-4.37804	0
1.2193	1.68946	2.1371	56.7479	-3.46152	0
1.2200	4.13203	5.49417	55.5327	-5.29456	0
1.2207	4.74204	6.10416	56.7479	-4.68486	0
1.2213	1.68946	6.71415	59.4918	-2.24212	0
1.2220	0.469434	10.0712	57.6625	-5.90426	0
1.2227	3.21575	15.2604	54.3044	-10.7858	0
1.2233	2.29948	15.8704	58.8908	-8.04017	0
1.2240	-2.58314	12.8183	60.7201	-5.29456	0
1.2247	-3.19316	12.2083	51.8741	-8.95669	0
1.2253	-0.446841	11.9033	44.2432	-13.5353	0
1.2260	-1.05686	8.24126	42.4139	-13.8382	0
1.2267	-2.58314	5.79917	37.8276	-13.5353	0
1.2273	-0.140579	4.57919	31.7255	-13.2285	0
1.2280	1.68946	0.612123	29.8962	-14.145	0
1.2287	-0.140579	-0.914985	27.4527	-16.281	0
1.2293	0.163172	0.00213283	22.2653	-14.7547	0
1.2300	1.68946	-0.914985	18.6067	-12.6188	0
1.2307	-0.140579	-3.65994	16.7774	-14.7547	0
1.2313	-1.97313	-6.10203	12.1911	-17.1975	0
1.2320	-0.140579	-8.23913	5.78847	-14.4479	0
1.2327	-2.27688	-9.45911	2.12984	-12.9256	0
1.2333	-4.71945	-9.45911	-2.4565	-15.3644	0
1.2340	-0.140579	-4.57706	-10.0873	-17.1975	0
1.2347	2.60574	3.6642	-14.0465	-15.0616	0
1.2353	-1.66687	2.74709	-13.4454	-12.6188	0
1.2360	-4.41319	-2.74495	-19.5475	-14.4479	0
1.2367	-3.80317	1.52711	-32.0522	-18.1101	0
1.2373	-5.93948	9.15624	-39.9835	-18.1101	0
1.2380	-7.46577	7.93626	-44.5699	-16.8907	0
1.2387	-5.93948	5.79917	-53.1154	-15.3644	0
1.2393	-6.54949	9.46124	-60.4326	-14.145	0
1.2400	-8.37953	11.5983	-63.7907	-15.6713	0
1.2407	-7.46577	10.0712	-67.7629	-17.5004	0
1.2413	-4.71945	10.0712	-74.7796	-16.281	0
1.2420	-1.97313	10.9883	-81.4958	-16.281	0
1.2427	-1.66687	10.3762	-85.455	-18.7237	0
1.2433	-4.71945	7.32627	-87.5979	-16.8907	0
1.2440	-5.63321	3.05208	-91.2565	-15.6713	0
1.2447	-2.8869	1.52711	-97.3586	-19.0266	0
1.2453	-3.80317	2.44209	-101.631	-17.8072	0
1.2460	-6.24574	1.8321	-104.689	-15.3644	0
1.2467	-3.80317	1.8321	-108.047	-19.3334	0
1.2473	-1.97313	3.6642	-108.047	-22.6887	0
1.2480	-3.19316	2.74709	-106.518	-20.8596	0
1.2487	-1.66687	-0.60999	-110.49	-22.6887	0
1.2493	1.38571	-0.60999	-115.364	-24.5217	0
1.2500	0.469434	2.44209	-115.064	-21.7722	0
1.2507	-0.140579	3.35921	-115.064	-22.6887	0
1.2513	2.29948	1.8321	-117.194	-25.1314	0
1.2520	1.68946	-0.914985	-116.279	-20.2499	0
1.2527	-1.05686	-4.27206	-116.279	-17.8072	0
1.2533	-1.66687	-3.35494	-118.422	-21.1625	0
1.2540	-3.19316	0.917117	-117.194	-19.6363	0
1.2547	-5.63321	2.74709	-115.064	-15.3644	0
1.2553	-4.10943	1.22211	-113.234	-18.1101	0
1.2560	-2.8869	-0.304995	-107.132	-20.5528	0
1.2567	-5.63321	0.307128	-102.245	-15.6713	0
1.2573	-5.63321	4.57919	-105.604	-13.2285	0
1.2580	-2.58314	9.15624	-107.733	-14.4479	0
1.2587	-3.19316	11.9033	-103.16	-12.0091	0
1.2593	-3.80317	12.8183	-97.6722	-8.34699	0
1.2600	-2.27688	10.3762	-94.6146	-10.4829	0
1.2607	-2.27688	7.32627	-93.0858	-13.5353	0
1.2613	-2.8869	7.93626	-90.3419	-13.5353	0
1.2620	-3.19316	8.85125	-84.5403	-13.5353	0
1.2627	-4.41319	5.49417	-78.4383	-13.5353	0
1.2633	-2.8869	2.1371	-74.4791	-10.7858	0
1.2640	-0.140579	0.00213283	-70.2064	-8.04017	0
1.2647	-1.97313	-0.914985	-65.62	-9.26351	0
1.2653	-3.19316	1.22211	-61.3473	-8.95669	0
1.2660	-1.66687	3.35921	-55.8593	-6.21107	0
1.2667	-2.58314	3.6642	-49.1432	-5.60137	0
1.2673	-4.41319	4.27419	-43.9557	-6.51396	0
1.2680	-4.10943	4.57919	-39.0689	-6.21107	0
1.2687	-4.41319	4.57919	-33.5809	-6.21107	0
1.2693	-4.41319	4.88418	-29.0077	-6.21107	0
1.2700	-3.80317	3.05208	-24.7349	-3.76834	0
1.2707	-3.80317	0.612123	-18.9334	-2.85182	0
1.2713	-5.32946	0.00213283	-11.3025	-3.76834	0
1.2720	-8.99205	-1.52497	-6.72925	-2.54894	0
1.2727	-10.2121	-3.65994	-7.64391	-1.32561	0
1.2733	-6.54949	-4.57706	-5.8146	-3.46152	0
1.2740	-2.8869	-4.88205	0.901589	-4.37804	0
1.2747	-4.71945	-6.40702	5.78847	-2.85182	0
1.2753	-4.71945	-8.23913	8.53243	-2.85182	0
1.2760	-2.27688	-9.15411	14.0204	-3.46152	0
1.2767	-3.49691	-8.23913	18.6067	-0.106206	0
1.2773	-7.46577	-6.40702	20.7366	2.63941	0
1.2780	-10.5158	-6.71202	25.6234	-0.106206	0
1.2787	-11.7384	-7.62914	31.425	-1.63242	0
1.2793	-8.68579	-7.93413	34.7831	1.72289	0
1.2800	-4.10943	-10.0691	36.6124	2.63941	0
1.2807	-3.80317	-11.9012	39.6569	2.33653	0
1.2813	-4.10943	-9.45911	42.4139	5.08214	0
1.2820	0.775697	-7.32201	43.3286	4.47244	0
1.2827	4.13203	-7.32201	47.9018	2.63941	0
1.2833	1.68946	-7.93413	57.0615	8.13458	0
1.2840	0.163172	-9.15411	62.8499	10.2705	0
1.2847	1.68946	-8.23913	61.0206	4.16563	0
1.2853	1.99572	-4.57706	58.8908	3.86274	0
1.2860	0.163172	-2.43996	59.8054	6.60836	0
1.2867	-2.27688	-2.74495	61.3342	3.24911	0
1.2873	-6.54949	-2.13496	64.3787	2.94623	0
1.2880	-10.2121	1.22211	69.5661	6.60836	0
1.2887	-10.2121	4.27419	71.709	5.69184	0
1.2893	-9.29581	2.74709	71.709	4.77533	0
1.2900	-10.5158	0.00213283	72.0096	7.52488	0
1.2907	-12.9584	0.307128	73.2247	7.52488	0
1.2913	-13.8747	0.917117	75.6682	6.91124	0
1.2920	-10.8221	-2.74495	78.4252	9.96368	0
1.2927	-5.63321	-7.01701	78.1116	11.187	0
1.2933	-2.58314	-9.15411	78.1116	9.96368	0
1.2940	-2.58314	-11.2912	80.2545	8.74428	0
1.2947	-2.8869	-13.4262	82.698	8.43746	0
1.2953	-2.8869	-14.6462	86.3566	11.4899	0
1.2960	-4.71945	-14.6462	89.1005	13.3229	0
1.2967	-6.85575	-13.4262	83.9131	9.35398	0
1.2973	-7.46577	-11.9012	79.3399	6.60836	0
1.2980	-8.07578	-10.9841	81.7702	8.74428	0
1.2987	-8.07578	-9.15411	82.3844	11.187	0
1.2993	-5.63321	-7.93413	78.7257	10.2705	0
1.3000	-5.63321	-4.88205	80.2545	9.35398	0
1.3007	-8.37953	-1.82997	82.9985	8.13458	0
1.3013	-5.93948	-3.65994	80.555	8.43746	0
1.3020	-3.19316	-5.49204	77.197	9.6608	0
1.3027	-6.85575	-1.21998	75.9818	8.43746	0
1.3033	-7.76952	1.8321	76.5828	8.13458	0
1.3040	-2.58314	0.612123	78.7257	12.4064	0
1.3047	-0.446841	1.22211	77.197	14.2355	0
1.3053	-1.36061	2.74709	73.5383	9.96368	0
1.3060	0.469434	5.18918	72.6237	6.91124	0
1.3067	1.68946	7.32627	74.453	8.43746	0
1.3073	1.68946	3.35921	76.5828	10.5734	0
1.3080	1.38571	-2.74495	78.1116	11.7967	0
1.3087	-2.8869	-0.914985	75.3676	8.74428	0
1.3093	-5.63321	1.22211	69.8797	5.69184	0
1.3100	-3.80317	-1.52497	67.7368	9.04716	0
1.3107	-5.0232	-0.914985	68.6515	13.0161	0
1.3113	-9.29581	1.8321	69.8797	10.2705	0
1.3120	-8.37953	0.00213283	69.2656	9.35398	0
1.3127	-6.85575	-3.04995	65.2934	11.4899	0
1.3133	-8.99205	-3.35494	61.9353	8.43746	0
1.3140	-7.46577	-3.04995	61.9353	6.60836	0
1.3147	-2.27688	-3.96707	61.6347	9.35398	0
1.3153	-0.140579	-5.18705	59.4918	9.35398	0
1.3160	1.99572	-5.79704	56.1468	9.96368	0
1.3167	3.52201	-6.10203	53.3898	13.0161	0
1.3173	0.775697	-6.10203	52.4751	9.35398	0
1.3180	-1.97313	-4.88205	50.6458	5.99866	0
1.3187	-1.66687	-3.35494	48.8165	11.187	0
1.3193	-2.58314	-2.74495	52.1746	12.4064	0
1.3200	-4.71945	-2.43996	52.4751	6.30154	0
1.3207	-5.0232	-0.304995	42.4139	4.47244	0
1.3213	-4.10943	0.612123	35.0836	5.99866	0
1.3220	-4.41319	-0.60999	36.6124	4.47244	0
1.3227	-4.10943	0.00213283	34.1689	4.77533	0
1.3233	-2.58314	2.1371	28.681	7.82776	0
1.3240	-2.8869	1.8321	27.7663	7.52488	0
1.3247	-3.80317	0.307128	27.7663	5.69184	0
1.3253	-2.27688	0.00213283	25.924	6.91124	0
1.3260	-1.97313	0.00213283	25.924	7.52488	0
1.3267	-2.8869	-1.21998	24.0946	5.99866	0
1.3273	-1.97313	-2.13496	20.1355	4.47244	0
1.3280	-2.27688	-3.65994	18.6067	3.55593	0
1.3287	-4.41319	-4.57706	18.6067	3.24911	0
1.3293	-2.27688	-3.65994	16.4638	4.47244	0
1.3300	0.775697	-2.13496	14.6345	3.86274	0
1.3307	-0.140579	-0.914985	14.334	2.02971	0
1.3313	-0.446841	-0.60999	14.9481	4.16563	0
1.3320	1.68946	-3.65994	14.334	6.91124	0
1.3327	2.60574	-4.57706	9.14656	2.63941	0
[truncated: 32,380 more rows]
