# Supplementary material for: Identification of Haptic Based Guiding Using Hard Reins
Source: PLoS One. 2015 Jul 22;10(7):e0132020. doi: 10.1371/journal.pone.0132020 (PMC4511788; doi:10.1371/journal.pone.0132020)
Supplement: S3 File — (ZIP) [file pone.0132020.s003.zip › EMGData1/Subject4/T13/t13.txt]

0.0000	1.14494	-6.40169	16.47	2.83144	0
0.0007	1.75474	-8.53808	14.6488	2.22119	0
0.0013	4.5026	-5.79022	9.14558	-0.830074	0
0.0020	6.9443	-6.40169	8.84204	-0.524948	0
0.0027	10.9118	-9.14705	11.8906	2.83144	0
0.0033	9.99582	-7.31764	13.725	4.05194	0
0.0040	1.75474	-5.48573	13.4214	2.52631	0
0.0047	-1.60043	-6.70617	13.1179	1.30581	0
0.0053	2.36704	-5.18125	12.8144	2.22119	0
0.0060	3.28299	-0.908466	10.98	3.74682	0
0.0067	0.228988	0.92344	9.44911	3.13657	0
0.0073	-1.29677	0.00748735	10.6764	1.91606	0
0.0080	-3.43233	-0.908466	10.98	1.30581	0
0.0087	-6.78999	-0.601484	10.6764	1.00068	0
0.0093	-9.8415	-0.296998	11.2835	-0.524948	0
0.0100	-11.6709	0.00748735	8.84204	-1.1352	0
0.0107	-12.893	1.22793	6.40058	1.61093	0
0.0113	-12.893	-0.601484	9.14558	4.6622	0
0.0120	-10.1452	-3.34934	11.8906	2.83144	0
0.0127	-1.60043	-2.43339	8.23498	-0.219822	0
0.0133	10.6056	-1.21295	3.65559	0.0853041	0
0.0140	17.3209	-3.65383	3.65559	1.00068	0
0.0147	17.6246	-4.87427	6.40058	0.695556	0
0.0153	16.405	-3.65383	7.62791	0.39043	0
0.0160	12.1314	-2.73788	7.62791	0.0853041	0
0.0167	6.9443	-3.65383	9.14558	1.30581	0
0.0173	6.63816	-3.95831	10.98	4.96732	0
0.0180	6.63816	-3.04486	10.0694	6.18783	0
0.0187	1.75474	-2.73788	8.84204	4.35707	0
0.0193	0.535135	-5.48573	9.14558	4.6622	0
0.0200	3.58665	-7.31764	12.2073	6.49295	0
0.0207	3.89279	-5.48573	13.1179	6.49295	0
0.0213	-0.990621	-4.56978	8.53851	5.8827	0
0.0220	-12.2832	-5.18125	2.74499	3.74682	0
0.0227	-28.7604	-3.95831	2.74499	4.35707	0
0.0233	-40.3591	-4.2653	6.40058	10.7647	0
0.0240	-39.4432	-8.2311	6.40058	12.5955	0
0.0247	-26.6248	-9.75852	2.44146	5.27245	0
0.0253	-8.31574	-6.09471	0	1.91606	0
0.0260	5.41855	-4.87427	-0.31673	4.6622	0
0.0267	9.07987	-6.40169	-2.13793	3.74682	0
0.0273	7.86026	-5.18125	-5.50318	3.44169	0
0.0280	8.16391	-4.56978	-7.32438	4.96732	0
0.0287	12.4375	-4.87427	-7.64111	2.83144	0
0.0293	19.1504	-4.2653	-8.85524	2.22119	0
0.0300	25.2534	-4.56978	-9.76584	5.8827	0
0.0307	27.6951	-7.31764	-7.94464	4.05194	0
0.0313	29.2208	-7.01066	-7.32438	0.695556	0
0.0320	28.611	-5.48573	-11.2967	3.74682	0
0.0327	23.1178	-6.70617	-12.8276	5.57757	0
0.0333	12.1314	-5.48573	-10.0826	2.22119	0
0.0340	-4.95808	-1.82442	-11.6002	1.91606	0
0.0347	-26.931	-1.21295	-15.5726	3.44169	0
0.0353	-43.4106	-3.65383	-12.8276	3.44169	0
0.0360	-47.0719	-5.18125	-8.24818	2.83144	0
0.0367	-40.3591	-4.56978	-11.9038	1.00068	0
0.0373	-22.6574	-2.43339	-14.6488	-0.219822	0
0.0380	4.5026	-2.73788	-11.2967	1.30581	0
0.0387	25.8657	-6.09471	-10.9932	2.52631	0
0.0393	33.8006	-5.79022	-14.6488	1.91606	0
0.0400	38.0717	-5.18125	-14.0417	2.83144	0
0.0407	37.4619	-8.84257	-10.9932	3.74682	0
0.0413	27.3914	-9.75852	-11.2967	0.695556	0
0.0420	15.7952	-6.40169	-12.8276	-0.219822	0
0.0427	6.3345	-5.48573	-13.4346	2.83144	0
0.0433	-8.0096	-5.48573	-14.0417	4.6622	0
0.0440	-18.996	-4.56978	-14.6488	3.74682	0
0.0447	-16.2482	-5.48573	-14.3452	2.83144	0
0.0453	-6.78999	-4.87427	-13.7382	2.83144	0
0.0460	6.3345	-3.95831	-16.4832	1.61093	0
0.0467	24.9497	-10.3675	-18.9246	0.39043	0
0.0473	34.7141	-19.2175	-16.1796	1.00068	0
0.0480	28.3074	-19.5245	-14.6488	1.00068	0
0.0487	20.3724	-15.8607	-18.9246	-0.830074	0
0.0493	19.7602	-14.6403	-22.5934	-1.1352	0
0.0500	21.2884	-13.1153	-21.0625	-1.74545	0
0.0507	22.8142	-10.063	-20.759	-3.57949	0
0.0513	19.4565	-7.31764	-23.504	-2.05058	0
0.0520	8.16391	-4.56978	-24.1111	1.00068	0
0.0527	-4.65194	-5.79022	-23.2005	0.0853041	0
0.0533	-10.1452	-9.14705	-22.2767	-1.74545	0
0.0540	-12.893	-7.31764	-21.6696	-1.1352	0
0.0547	-13.809	-4.2653	-21.9731	-1.74545	0
0.0553	-13.809	-4.56978	-21.9731	-2.66083	0
0.0560	-15.3347	-2.1289	-20.759	0.695556	0
0.0567	-13.5028	2.75535	-18.9246	2.83144	0
0.0573	-0.684475	2.44836	-18.3176	-0.830074	0
0.0580	14.2694	2.14388	-18.3176	-3.57949	0
0.0587	20.0663	5.50071	-17.7105	-0.524948	0
0.0593	17.0148	5.19622	-16.1796	1.91606	0
0.0600	6.63816	1.22793	-15.5726	-0.830074	0
0.0607	-4.65194	1.83939	-15.5726	-2.66083	0
0.0613	-6.48384	4.58476	-16.4832	0.0853041	0
0.0620	-3.73599	5.8052	-17.7105	0.0853041	0
0.0627	-5.56789	5.8052	-18.014	-2.3557	0
0.0633	-5.56789	5.50071	-15.5726	-1.74545	0
0.0640	-2.82252	5.19622	-15.8761	0.0853041	0
0.0647	-3.43233	6.41666	-19.8352	0.0853041	0
0.0653	-3.43233	5.19622	-19.8352	0.0853041	0
0.0660	-1.90657	3.36432	-18.014	0.0853041	0
0.0667	-10.1452	6.41666	-18.9246	-1.1352	0
0.0673	-19.912	9.77349	-20.759	-3.27108	0
0.0680	-15.0286	9.16203	-22.8969	-4.49487	0
0.0687	-0.0746699	8.85754	-25.3384	-3.57949	0
0.0693	10.302	7.6371	-22.8969	-2.3557	0
0.0700	13.6571	6.41666	-21.0625	-4.49487	0
0.0707	13.6571	9.16203	-22.5934	-5.10512	0
0.0713	10.9118	10.9939	-19.5317	-0.524948	0
0.0720	6.02835	8.24857	-15.5726	0.0853041	0
0.0727	2.6707	9.46901	-20.1519	-4.18974	0
0.0733	2.6707	13.1303	-25.3384	-5.41025	0
0.0740	4.5026	12.2144	-23.8075	-6.32563	0
0.0747	2.6707	11.6054	-23.2005	-6.93588	0
0.0753	-3.12618	12.5189	-22.8969	-3.88462	0
0.0760	-8.0096	11.2984	-19.2281	-2.66083	0
0.0767	-12.5869	11.2984	-18.3176	-4.49487	0
0.0773	-17.4703	12.2144	-19.2281	-2.66083	0
0.0780	-16.8605	9.16203	-17.3938	0.0853041	0
0.0787	-8.92555	6.72115	-16.7867	0.0853041	0
0.0793	-2.21023	7.6371	-18.3176	-1.1352	0
0.0800	-3.73599	8.24857	-16.4832	-2.66083	0
0.0807	-8.31574	8.85754	-12.8276	-3.57949	0
0.0813	-10.4513	9.16203	-14.0417	-1.74545	0
0.0820	-9.22921	8.24857	-17.3938	-1.74545	0
0.0827	-7.09365	7.6371	-15.269	-3.57949	0
0.0833	-7.39979	8.24857	-9.15878	-0.830074	0
0.0840	-8.31574	7.33262	-7.32438	2.52631	0
0.0847	-6.78999	6.72115	-9.76584	-0.830074	0
0.0853	-4.95808	7.6371	-10.0826	-4.18974	0
0.0860	-7.09365	7.02563	-10.0826	-1.74545	0
0.0867	-11.0611	4.89174	-11.6002	-0.830074	0
0.0873	-11.9771	2.75535	-11.2967	-3.57949	0
0.0880	-11.9771	2.75535	-8.24818	-4.79999	0
0.0887	-15.0286	5.19622	-7.64111	-5.41025	0
0.0893	-18.996	6.41666	-8.24818	-6.93588	0
0.0900	-21.7414	4.89174	-7.94464	-5.41025	0
0.0907	-22.0475	5.19622	-7.32438	-2.3557	0
0.0913	-18.6899	7.33262	-7.32438	-1.1352	0
0.0920	-11.6709	7.33262	-7.32438	0.0853041	0
0.0927	-5.87404	6.41666	-5.50318	0.695556	0
0.0933	-6.78999	4.58476	-3.97232	-1.44033	0
0.0940	-10.4513	3.05983	-3.66879	-2.96596	0
0.0947	-9.53535	4.58476	-1.83439	-3.57949	0
0.0953	-7.39979	5.8052	3.95912	-4.18974	0
0.0960	-8.0096	3.36432	8.84204	-2.96596	0
0.0967	-8.31574	1.22793	7.00765	-0.830074	0
0.0973	-7.09365	0.618955	3.04853	-1.74545	0
0.0980	-8.92555	-0.908466	3.65559	-2.3557	0
0.0987	-8.92555	-0.601484	6.70412	-1.74545	0
0.0993	-5.56789	0.92344	6.40058	-2.66083	0
0.1000	-3.73599	-0.908466	6.40058	-3.57949	0
0.1007	-3.12618	-1.82442	10.0694	-4.79999	0
0.1013	-1.29677	-0.296998	13.1179	-5.41025	0
0.1020	-1.90657	-1.51744	13.1179	-1.44033	0
0.1027	-3.43233	-2.1289	14.6488	1.91606	0
0.1033	-2.82252	-0.908466	15.5594	-0.524948	0
0.1040	-3.43233	-3.04486	12.8144	-2.3557	0
0.1047	-4.65194	-5.79022	11.587	0.695556	0
0.1053	-3.43233	-4.56978	14.332	2.22119	0
0.1060	-2.51638	-1.82442	13.725	1.00068	0
0.1067	-1.90657	-0.601484	13.4214	-0.524948	0
0.1073	-0.990621	-1.82442	18.3044	1.30581	0
0.1080	-4.65194	-3.65383	20.1387	2.52631	0
0.1087	-8.31574	-2.73788	16.47	-1.44033	0
0.1093	-8.92555	-1.51744	15.5594	-4.18974	0
0.1100	-15.3347	-3.04486	15.8629	-1.1352	0
0.1107	-24.1831	-2.73788	14.0285	-1.74545	0
0.1113	-20.2156	0.92344	14.6488	-5.10512	0
0.1120	-8.31574	1.83939	17.3938	-2.05058	0
0.1127	-1.90657	0.00748735	16.47	-0.524948	0
0.1133	4.5026	0.311973	16.7735	-4.49487	0
0.1140	13.6571	0.00748735	21.0493	-3.88462	0
0.1147	15.1829	-2.73788	21.6564	-0.219822	0
0.1153	10.9118	-3.65383	21.3529	-0.524948	0
0.1160	10.6056	-2.1289	24.0979	1.00068	0
0.1167	13.0473	-1.82442	24.7181	2.22119	0
0.1173	14.5731	-2.73788	23.4908	-0.524948	0
0.1180	14.5731	-3.34934	24.7181	0.0853041	0
0.1187	11.5216	-1.82442	26.5393	4.6622	0
0.1193	4.80874	-0.908466	28.3737	6.49295	0
0.1200	-0.990621	-0.908466	29.2975	5.57757	0
0.1207	-2.82252	-1.21295	27.4631	3.74682	0
0.1213	-1.60043	-0.908466	25.6287	1.61093	0
0.1220	0.841281	-1.21295	28.0702	2.22119	0
0.1227	0.535135	-0.908466	28.9808	4.05194	0
0.1233	-0.990621	-1.21295	26.5393	4.05194	0
0.1240	-0.990621	-3.04486	25.6287	3.74682	0
0.1247	-0.990621	-4.2653	25.3252	3.44169	0
0.1253	1.45109	-3.65383	24.7181	1.61093	0
0.1260	9.99582	-1.51744	24.4146	0.0853041	0
0.1267	19.1504	-0.908466	24.4146	1.00068	0
0.1273	24.3399	-1.21295	25.0217	1.91606	0
0.1280	24.6436	0.618955	25.9323	2.22119	0
0.1287	17.3209	3.36432	26.2358	2.22119	0
0.1293	4.5026	1.83939	25.6287	1.30581	0
0.1300	-4.34828	0.618955	22.8837	0.0853041	0
0.1307	-10.1452	4.28027	21.6564	0.39043	0
0.1313	-22.3537	5.19622	25.0217	1.91606	0
0.1320	-35.7818	-0.296998	25.9323	1.00068	0
0.1327	-40.053	-1.82442	20.4423	-1.74545	0
0.1333	-33.3401	2.75535	17.3938	-2.3557	0
0.1340	-12.5869	3.6688	19.215	-3.88462	0
0.1347	20.9823	-0.296998	19.8352	-6.32563	0
0.1353	40.2073	-1.82442	18.3044	-4.18974	0
0.1360	30.1368	0.92344	17.6973	-2.3557	0
0.1367	13.9633	2.14388	19.8352	-2.66083	0
0.1373	6.02835	0.92344	21.3529	0.0853041	0
0.1380	-5.26423	-1.51744	20.1387	2.83144	0
0.1387	-17.4703	-3.65383	18.3044	-0.219822	0
0.1393	-15.9445	-3.95831	18.6079	-2.3557	0
0.1400	-4.04213	-2.43339	18.0008	-0.524948	0
0.1407	9.07987	-2.73788	16.47	0.0853041	0
0.1413	14.5731	-3.95831	16.47	0.0853041	0
0.1420	5.1124	-1.51744	17.0902	1.61093	0
0.1427	-11.9771	1.83939	16.7735	1.30581	0
0.1433	-24.4893	0.92344	18.0008	3.13657	0
0.1440	-25.0991	-0.601484	16.1664	7.40833	0
0.1447	-12.893	-0.296998	10.6764	4.6622	0
0.1453	4.5026	-1.51744	7.32438	-2.05058	0
0.1460	15.1829	-3.04486	8.23498	-0.830074	0
0.1467	20.0663	-3.04486	6.40058	1.30581	0
0.1473	21.5921	-3.34934	1.8212	-2.66083	0
0.1480	16.0988	-3.34934	0	-2.96596	0
0.1487	10.9118	-1.82442	2.44146	1.91606	0
0.1493	11.8277	-1.82442	1.8212	2.22119	0
0.1500	12.7412	-3.34934	-3.66879	0.39043	0
0.1507	11.8277	-4.2653	-6.41378	0.39043	0
0.1513	10.6056	-4.56978	-4.57939	-1.74545	0
0.1520	3.58665	-2.73788	-4.27585	-3.57949	0
0.1527	-6.48384	0.00748735	-5.50318	-0.830074	0
0.1533	-11.9771	0.00748735	-6.71731	-0.219822	0
0.1540	-10.7575	-1.51744	-8.24818	-2.66083	0
0.1547	-1.60043	0.311973	-7.02085	-2.3557	0
0.1553	14.8792	1.83939	-3.06172	-0.524948	0
0.1560	26.1693	-1.51744	-1.83439	0.0853041	0
0.1567	26.1693	-2.73788	-4.57939	-0.524948	0
0.1573	20.0663	-0.601484	-7.32438	-1.44033	0
0.1580	12.1314	-2.73788	-7.94464	-1.1352	0
0.1587	3.58665	-6.40169	-7.02085	1.00068	0
0.1593	-3.73599	-4.56978	-5.19965	1.00068	0
0.1600	-7.70345	-3.04486	-3.36526	-1.1352	0
0.1607	-7.70345	-7.01066	-2.75819	1.00068	0
0.1613	-5.56789	-7.62213	-5.80672	3.74682	0
0.1620	-3.43233	-4.2653	-9.15878	1.91606	0
0.1627	-4.65194	-4.87427	-7.32438	0.0853041	0
0.1633	-8.92555	-7.31764	-4.88292	1.91606	0
0.1640	-9.8415	-5.18125	-8.55171	1.91606	0
0.1647	-4.04213	-3.65383	-11.9038	0.695556	0
0.1653	-0.380817	-7.31764	-10.9932	2.83144	0
0.1660	0.841281	-8.2311	-11.6002	2.83144	0
0.1667	7.86026	-3.65383	-12.2073	1.00068	0
0.1673	13.6571	-1.82442	-7.32438	4.05194	0
0.1680	9.07987	-7.92661	-5.80672	7.1032	0
0.1687	2.36704	-11.5879	-12.8276	3.74682	0
0.1693	1.45109	-7.92661	-17.7105	0.39043	0
0.1700	2.36704	-4.56978	-17.0902	0.0853041	0
0.1707	1.45109	-7.01066	-15.5726	-1.1352	0
0.1713	0.535135	-9.45154	-14.3452	-0.219822	0
0.1720	0.841281	-8.84257	-12.8276	1.91606	0
0.1727	1.75474	-8.84257	-12.2073	-0.830074	0
0.1733	2.06089	-9.75852	-12.2073	-3.57949	0
0.1740	5.1124	-8.2311	-12.8276	-1.1352	0
0.1747	10.6056	-6.40169	-12.524	-0.524948	0
0.1753	12.4375	-9.14705	-10.6896	-3.57949	0
0.1760	9.99582	-12.1994	-9.15878	-3.27108	0
0.1767	9.07987	-9.75852	-7.32438	1.00068	0
0.1773	7.86026	-7.62213	-4.57939	1.00068	0
0.1780	3.58665	-10.063	-4.57939	-1.1352	0
0.1787	2.06089	-10.063	-4.27585	1.00068	0
0.1793	1.14494	-8.84257	-1.83439	3.74682	0
0.1800	-2.82252	-10.3675	-2.75819	-0.830074	0
0.1807	-4.65194	-10.6745	-5.80672	-4.49487	0
0.1813	-3.73599	-8.84257	-5.50318	-1.1352	0
0.1820	-4.34828	-9.14705	-3.66879	0.39043	0
0.1827	-1.90657	-8.2311	-3.36526	-2.66083	0
0.1833	6.02835	-4.56978	-2.13793	-1.44033	0
0.1840	9.07987	-5.18125	-1.83439	1.61093	0
0.1847	6.3345	-7.31764	-3.66879	1.00068	0
0.1853	5.1124	-4.56978	-4.57939	-0.524948	0
0.1860	3.58665	-2.1289	-4.57939	-0.830074	0
0.1867	-1.60043	-2.1289	-5.80672	-0.524948	0
0.1873	-7.39979	-0.908466	-6.71731	0.0853041	0
0.1880	-12.5869	-0.601484	-5.80672	-1.74545	0
0.1887	-16.5543	-0.908466	-4.57939	-3.57949	0
0.1893	-16.2482	0.311973	-4.27585	-3.27108	0
0.1900	-8.31574	2.14388	-7.32438	-4.79999	0
0.1907	3.58665	1.83939	-7.64111	-6.0205	0
0.1913	12.4375	-0.296998	-0.923796	-2.66083	0
0.1920	16.7086	-1.82442	2.74499	-1.74545	0
0.1927	18.2344	0.618955	-1.83439	-5.41025	0
0.1933	19.1504	2.14388	-5.50318	-6.63075	0
0.1940	19.4565	-0.601484	-4.57939	-5.41025	0
0.1947	17.0148	-0.296998	-5.50318	-5.71537	0
0.1953	10.9118	2.75535	-6.11025	-6.93588	0
0.1960	2.97684	1.83939	-1.83439	-7.85126	0
0.1967	-8.6194	0.00748735	1.21413	-5.71537	0
0.1973	-25.0991	-0.908466	1.8212	-2.05058	0
0.1980	-32.118	-3.65383	1.51766	-3.57949	0
0.1987	-19.912	-4.56978	0.910599	-6.93588	0
0.1993	-3.43233	-1.82442	0.607066	-3.27108	0
0.2000	-0.380817	-0.908466	0	0.39043	0
0.2007	-6.48384	-3.04486	0.910599	-0.830074	0
0.2013	-3.73599	-3.04486	2.74499	-2.05058	0
0.2020	13.9633	-0.908466	1.8212	-1.74545	0
0.2027	31.6625	0.00748735	0.303533	0.0853041	0
0.2033	35.9362	0.618955	4.56619	3.13657	0
0.2040	36.8521	0.618955	8.53851	1.91606	0
0.2047	38.9877	0.00748735	6.40058	-3.88462	0
0.2053	29.8331	-1.21295	3.65559	-5.10512	0
0.2060	13.6571	-2.73788	2.74499	-3.27108	0
0.2067	4.5026	-2.1289	1.8212	-4.49487	0
0.2073	-1.29677	0.618955	1.8212	-4.79999	0
0.2080	-5.56789	1.53241	-0.31673	-3.27108	0
0.2087	-4.04213	0.618955	-3.66879	-4.49487	0
0.2093	-4.04213	1.22793	-0.923796	-5.10512	0
0.2100	-7.70345	3.6688	0.910599	-4.18974	0
0.2107	-8.0096	4.58476	-1.83439	-6.0205	0
0.2113	-7.39979	4.58476	-1.53086	-6.63075	0
0.2120	-10.1452	5.50071	0.607066	-4.49487	0
0.2127	-10.4513	5.50071	0.303533	-5.41025	0
0.2133	-10.4513	2.75535	2.74499	-9.07176	0
0.2140	-15.6384	2.75535	4.26266	-9.07176	0
0.2147	-17.1641	8.85754	1.51766	-7.241	0
0.2153	-6.48384	13.7418	3.95912	-4.49487	0
0.2160	4.5026	8.24857	9.14558	-0.830074	0
0.2167	4.80874	2.75535	7.00765	-2.66083	0
0.2173	-3.73599	4.58476	1.8212	-6.63075	0
0.2180	-13.809	5.50071	1.8212	-3.57949	0
0.2187	-21.4377	1.83939	5.18645	0.0853041	0
0.2193	-23.5733	2.75535	7.62791	-2.05058	0
0.2200	-15.9445	5.19622	5.79352	-4.18974	0
0.2207	0.535135	2.44836	3.65559	-2.96596	0
0.2213	18.2344	0.92344	6.40058	-3.27108	0
0.2220	27.3914	3.05983	7.32438	-2.66083	0
0.2227	25.5595	1.83939	4.56619	0.695556	0
0.2233	15.7952	-1.21295	5.48999	1.00068	0
0.2240	3.58665	-0.601484	5.48999	-1.44033	0
0.2247	-7.39979	0.618955	0.910599	-0.830074	0
0.2253	-9.53535	-2.43339	-0.923796	0.39043	0
0.2260	-3.73599	-3.34934	-0.923796	-1.74545	0
0.2267	2.6707	0.92344	-0.923796	-1.74545	0
0.2273	5.1124	1.83939	0	1.91606	0
0.2280	4.80874	-2.73788	-1.83439	1.00068	0
0.2287	5.41855	-2.43339	-7.32438	-1.74545	0
0.2293	7.24796	0.92344	-8.55171	-0.830074	0
0.2300	6.02835	0.618955	-7.32438	-1.1352	0
0.2307	-0.0746699	0.00748735	-9.15878	-2.96596	0
0.2313	-7.09365	0.92344	-9.76584	-2.96596	0
0.2320	-11.0611	0.618955	-9.76584	-4.18974	0
0.2327	-11.6709	0.618955	-10.9932	-4.49487	0
0.2333	-10.4513	1.22793	-11.6002	-0.830074	0
0.2340	-12.5869	1.22793	-11.9038	-0.219822	0
0.2347	-16.8605	1.83939	-11.6002	-3.27108	0
0.2353	-17.4703	2.44836	-9.15878	-3.88462	0
0.2360	-15.6384	1.53241	-9.46231	-2.05058	0
0.2367	-15.3347	0.618955	-10.3861	-0.830074	0
0.2373	-12.893	0.92344	-7.32438	0.0853041	0
0.2380	-6.48384	3.36432	-6.11025	-1.74545	0
0.2387	-1.60043	5.8052	-7.32438	-1.74545	0
0.2393	1.14494	3.36432	-3.66879	3.74682	0
0.2400	7.55411	-0.296998	-2.75819	5.57757	0
0.2407	14.5731	2.75535	-8.24818	0.695556	0
0.2413	15.489	4.28027	-9.15878	-1.44033	0
0.2420	13.3535	1.83939	-6.41378	1.00068	0
0.2427	13.0473	3.6688	-7.32438	2.22119	0
0.2433	12.7412	4.89174	-7.32438	2.22119	0
0.2440	9.07987	1.22793	-4.88292	2.83144	0
0.2447	0.535135	2.75535	-5.80672	3.74682	0
0.2453	-17.1641	6.41666	-6.11025	3.74682	0
0.2460	-35.7818	3.05983	-4.57939	3.44169	0
0.2467	-39.4432	0.92344	-7.02085	3.13657	0
0.2473	-33.034	2.44836	-8.85524	3.44169	0
0.2480	-30.8984	0.618955	-5.50318	3.74682	0
0.2487	-31.2021	-1.82442	-3.66879	3.74682	0
0.2493	-22.6574	-0.908466	-6.71731	3.74682	0
0.2500	-10.1452	0.618955	-10.0826	1.91606	0
0.2507	-4.34828	3.05983	-10.0826	1.30581	0
0.2513	-4.95808	3.97579	-5.50318	5.27245	0
0.2520	-7.39979	0.311973	-2.13793	7.1032	0
0.2527	-10.1452	-1.82442	-6.41378	3.74682	0
0.2533	-11.3673	0.311973	-10.9932	1.91606	0
0.2540	-7.70345	0.00748735	-9.46231	3.74682	0
0.2547	2.36704	-0.908466	-7.32438	2.22119	0
0.2553	13.6571	1.83939	-6.41378	0.0853041	0
0.2560	18.2344	2.14388	-5.19965	4.6622	0
0.2567	12.7412	-1.82442	-3.06172	8.32371	0
0.2573	5.1124	-4.2653	-2.44146	4.6622	0
0.2580	-1.60043	-2.73788	-3.66879	3.13657	0
0.2587	-7.39979	-2.1289	-2.75819	6.18783	0
0.2593	-8.31574	-3.04486	0.607066	7.71346	0
0.2600	-6.48384	-2.73788	0.607066	9.23909	0
0.2607	-8.0096	-1.82442	-0.620263	11.0698	0
0.2613	-11.3673	-1.82442	1.21413	7.71346	0
0.2620	-10.1452	-1.82442	0.910599	4.6622	0
0.2627	-6.17769	-0.908466	0.607066	9.23909	0
0.2633	-1.29677	-3.34934	5.48999	12.2903	0
0.2640	4.19645	-5.48573	7.00765	9.54421	0
0.2647	6.02835	-4.56978	2.44146	7.71346	0
0.2653	0.228988	-3.65383	0	7.71346	0
0.2660	-9.53535	-3.95831	0	4.96732	0
0.2667	-17.7764	-3.65383	0	3.74682	0
0.2673	-22.9635	-3.34934	0.607066	5.8827	0
0.2680	-24.1831	-1.21295	-0.923796	5.57757	0
0.2687	-19.3022	0.00748735	-3.36526	4.6622	0
0.2693	-6.17769	-1.51744	0	6.18783	0
0.2700	5.1124	-2.43339	2.44146	4.6622	0
0.2707	7.24796	-3.34934	-1.83439	0.0853041	0
0.2713	6.3345	-5.18125	-3.06172	1.61093	0
0.2720	5.72221	-2.73788	0	4.96732	0
0.2727	4.80874	2.14388	0.607066	1.91606	0
0.2733	7.24796	1.83939	0	-2.66083	0
0.2740	10.302	0.618955	1.51766	-1.74545	0
0.2747	6.3345	1.83939	2.12473	1.00068	0
0.2753	2.36704	0.92344	5.18645	3.74682	0
0.2760	2.6707	-1.82442	9.14558	4.6622	0
0.2767	0.841281	-3.04486	7.62791	1.30581	0
0.2773	-3.12618	-3.65383	5.48999	-0.524948	0
0.2780	-2.82252	-3.34934	7.00765	2.83144	0
0.2787	-1.60043	-0.908466	6.70412	3.44169	0
0.2793	-1.60043	0.00748735	4.88292	0.39043	0
0.2800	-0.990621	-0.908466	7.32438	0.695556	0
0.2807	-1.60043	-0.601484	9.14558	2.22119	0
0.2813	-3.12618	0.92344	9.14558	1.91606	0
0.2820	-1.90657	1.83939	11.8906	1.91606	0
0.2827	0.535135	0.92344	11.8906	1.61093	0
0.2833	2.06089	-0.908466	8.84204	1.00068	0
0.2840	2.6707	-1.82442	10.0694	4.35707	0
0.2847	3.28299	-0.601484	11.587	6.18783	0
0.2853	5.1124	0.00748735	9.14558	2.52631	0
0.2860	4.5026	1.83939	9.14558	0.39043	0
0.2867	-1.90657	4.58476	10.98	2.52631	0
0.2873	-6.48384	5.19622	12.2073	2.83144	0
0.2880	-5.87404	4.58476	13.4214	0.39043	0
0.2887	-8.0096	7.02563	10.98	-0.830074	0
0.2893	-9.22921	8.24857	4.56619	-1.44033	0
0.2900	-4.04213	5.50071	4.26266	-1.74545	0
0.2907	-2.21023	4.89174	10.6764	-2.96596	0
0.2913	-6.48384	6.11218	12.2073	-2.66083	0
0.2920	-4.04213	4.58476	8.84204	-0.830074	0
0.2927	5.1124	3.05983	8.53851	-1.74545	0
0.2933	14.5731	3.97579	10.98	-4.49487	0
0.2940	20.3724	4.28027	11.8906	-3.88462	0
0.2947	13.6571	2.44836	11.2835	-3.57949	0
0.2953	-0.990621	1.22793	11.587	-3.27108	0
0.2960	-10.1452	2.75535	12.2073	1.00068	0
0.2967	-21.1316	4.28027	11.8906	1.61093	0
0.2973	-32.118	2.75535	11.587	-3.57949	0
0.2980	-27.5408	1.83939	11.8906	-4.49487	0
0.2987	-11.9771	3.36432	13.4214	0.695556	0
0.2993	-0.0746699	2.14388	17.6973	3.44169	0
0.3000	11.8277	-2.1289	20.1387	3.44169	0
0.3007	18.5405	-2.73788	15.5594	1.91606	0
0.3013	10.6056	-1.51744	10.3729	-1.74545	0
0.3020	3.58665	-3.04486	10.98	-4.49487	0
0.3027	5.41855	-3.34934	13.725	-1.74545	0
0.3033	7.24796	-2.43339	13.1179	0.695556	0
0.3040	10.6056	-3.34934	11.8906	0.0853041	0
0.3047	14.2694	-2.73788	12.8144	-0.219822	0
0.3053	12.1314	-1.51744	14.6488	-0.524948	0
0.3060	12.4375	-2.73788	12.8144	-3.27108	0
0.3067	18.8467	-2.73788	8.53851	-3.57949	0
0.3073	23.1178	-0.908466	6.40058	-0.830074	0
0.3080	24.9497	-0.908466	6.09705	-1.44033	0
0.3087	24.0338	0.92344	5.79352	-2.66083	0
0.3093	15.489	4.58476	6.40058	-2.66083	0
0.3100	7.24796	3.97579	4.56619	-5.10512	0
0.3107	6.3345	2.75535	1.8212	-6.32563	0
0.3113	5.1124	3.05983	4.56619	-2.96596	0
0.3120	-2.21023	0.311973	7.00765	-3.57949	0
0.3127	-8.0096	-1.51744	2.44146	-7.85126	0
0.3133	-11.9771	1.83939	-1.83439	-6.63075	0
0.3140	-18.0801	1.83939	-1.53086	-3.57949	0
0.3147	-24.7954	-1.82442	-2.13793	-5.71537	0
0.3153	-27.5408	-1.21295	-3.97232	-6.93588	0
0.3160	-15.3347	-1.21295	-3.06172	-3.57949	0
0.3167	12.7412	-4.2653	-0.31673	-2.05058	0
0.3173	37.4619	-3.95831	1.21413	-4.18974	0
0.3180	43.2588	-1.51744	1.21413	-3.88462	0
0.3187	35.63	-3.04486	0.910599	-1.74545	0
0.3193	20.9823	-4.56978	1.51766	-2.05058	0
0.3200	5.41855	-2.73788	2.74499	-3.57949	0
0.3207	-6.78999	-1.51744	3.65559	-2.96596	0
0.3213	-15.3347	-1.21295	4.56619	-2.05058	0
0.3220	-22.0475	0.618955	4.88292	-2.3557	0
0.3227	-24.7954	2.14388	6.40058	-0.830074	0
0.3233	-25.7089	1.83939	9.76584	1.91606	0
0.3240	-26.6248	0.92344	10.0694	1.91606	0
0.3247	-22.9635	0.92344	6.09705	-2.3557	0
0.3253	-15.6384	0.92344	2.44146	-6.0205	0
0.3260	-9.53535	1.22793	0.303533	-5.10512	0
0.3267	-0.0746699	1.83939	-0.923796	-3.27108	0
0.3273	12.1314	2.14388	0.910599	-3.57949	0
0.3280	15.489	2.44836	2.44146	-3.88462	0
0.3287	12.1314	3.97579	-0.923796	-3.57949	0
0.3293	14.5731	4.58476	-1.22733	-2.66083	0
0.3300	18.8467	3.36432	1.51766	-1.74545	0
0.3307	16.7086	2.75535	-0.923796	-2.66083	0
0.3313	12.4375	3.36432	-3.66879	-3.88462	0
0.3320	9.07987	3.36432	-3.06172	-1.74545	0
0.3327	6.02835	3.97579	-4.27585	-0.524948	0
0.3333	4.80874	5.50071	-4.57939	-2.96596	0
0.3340	5.41855	5.19622	-3.36526	-4.79999	0
0.3347	6.02835	3.6688	-3.06172	-3.57949	0
0.3353	6.63816	2.75535	-0.620263	-0.830074	0
0.3360	5.41855	1.53241	1.8212	0.39043	0
0.3367	0.535135	0.92344	-2.75819	0.0853041	0
0.3373	-4.65194	1.22793	-7.64111	0.39043	0
0.3380	-7.39979	0.00748735	-7.32438	1.61093	0
0.3387	-10.1452	-2.43339	-6.11025	0.39043	0
0.3393	-12.2832	-3.65383	-6.11025	-1.74545	0
0.3400	-11.3673	-3.65383	-6.41378	-1.74545	0
0.3407	-7.70345	-3.65383	-7.02085	0.0853041	0
0.3413	-4.34828	-4.56978	-6.41378	1.91606	0
0.3420	-4.34828	-5.79022	-5.50318	1.91606	0
0.3427	-5.26423	-4.56978	-5.80672	-0.830074	0
0.3433	-5.56789	-4.56978	-5.50318	-2.05058	0
0.3440	-5.56789	-7.31764	-5.80672	-0.830074	0
0.3447	-4.34828	-7.62213	-7.32438	-0.524948	0
0.3453	-0.990621	-4.56978	-8.85524	1.00068	0
0.3460	3.58665	-1.82442	-9.46231	1.61093	0
0.3467	6.9443	0.311973	-9.15878	0.0853041	0
0.3473	4.80874	1.83939	-6.11025	0.0853041	0
0.3480	-0.990621	-0.601484	-5.80672	2.22119	0
0.3487	-5.26423	-3.34934	-10.3861	-0.219822	0
0.3493	-6.48384	-3.65383	-14.6488	-3.88462	0
0.3500	-6.17769	-3.04486	-15.5726	-2.3557	0
0.3507	-8.31574	-3.04486	-14.0417	-0.524948	0
0.3513	-13.5028	-2.73788	-12.524	-1.74545	0
0.3520	-12.893	-3.34934	-12.8276	-2.66083	0
0.3527	-2.51638	-3.65383	-13.7382	-2.66083	0
0.3533	6.02835	-2.1289	-12.8276	-3.27108	0
0.3540	8.77621	-0.908466	-11.9038	-3.57949	0
0.3547	12.7412	0.92344	-12.2073	-2.66083	0
0.3553	13.6571	0.92344	-10.9932	-2.66083	0
0.3560	7.86026	-1.51744	-9.46231	-2.66083	0
0.3567	3.58665	-2.73788	-8.24818	-1.1352	0
0.3573	2.6707	-0.908466	-6.11025	1.30581	0
0.3580	2.06089	-0.296998	-6.41378	1.91606	0
0.3587	2.6707	-0.908466	-5.80672	2.83144	0
0.3593	1.75474	-0.601484	0	6.49295	0
0.3600	-2.82252	-2.1289	3.04853	6.79808	0
0.3607	-4.04213	-5.18125	-2.13793	2.83144	0
0.3613	-0.990621	-3.34934	-5.50318	2.52631	0
0.3620	-0.990621	0.618955	-3.36526	4.96732	0
0.3627	-3.43233	-0.296998	-3.06172	4.05194	0
0.3633	-2.82252	-2.73788	-3.66879	1.91606	0
0.3640	2.97684	0.311973	-1.83439	1.91606	0
0.3647	10.6056	1.83939	-1.83439	3.74682	0
0.3653	12.1314	-1.21295	-2.75819	4.6622	0
0.3660	7.55411	-0.908466	-0.620263	3.74682	0
0.3667	3.89279	2.75535	0.910599	1.91606	0
0.3673	2.6707	2.75535	-1.83439	1.91606	0
0.3680	1.45109	2.75535	-4.88292	2.83144	0
0.3687	2.6707	3.6688	-4.27585	2.22119	0
0.3693	5.1124	1.83939	-3.06172	2.83144	0
0.3700	2.06089	2.14388	-4.88292	4.6622	0
0.3707	-2.82252	6.11218	-3.66879	4.35707	0
0.3713	-3.43233	4.89174	2.44146	3.44169	0
0.3720	-4.04213	0.92344	2.74499	2.83144	0
0.3727	-5.26423	1.83939	-3.06172	-0.219822	0
0.3733	-1.60043	3.36432	-3.97232	-4.18974	0
0.3740	0.841281	1.83939	-2.75819	-3.57949	0
0.3747	-2.82252	2.44836	-4.88292	0.0853041	0
0.3753	-3.73599	3.05983	-3.66879	1.00068	0
0.3760	-0.990621	0.618955	0.910599	-0.524948	0
0.3767	1.45109	-0.601484	0.607066	-0.219822	0
0.3773	9.07987	1.83939	0.910599	1.00068	0
0.3780	18.5405	1.53241	5.48999	0.39043	0
0.3787	19.7602	-1.21295	6.40058	-0.219822	0
0.3793	16.405	0.00748735	3.65559	1.91606	0
0.3800	10.6056	2.44836	2.12473	5.57757	0
0.3807	-1.90657	-0.296998	0.910599	5.8827	0
0.3813	-17.1641	-2.73788	0	3.44169	0
0.3820	-28.7604	1.22793	2.74499	1.00068	0
0.3827	-32.7278	5.50071	6.09705	2.22119	0
0.3833	-26.931	3.05983	10.3729	5.27245	0
0.3840	-28.4567	-0.601484	11.8906	4.6622	0
0.3847	-46.7658	-0.296998	7.32438	1.91606	0
0.3853	-52.8713	0.00748735	3.04853	0.39043	0
0.3860	-27.5408	-1.21295	3.65559	-1.1352	0
0.3867	8.77621	-1.82442	2.74499	-2.96596	0
0.3873	32.2724	-0.908466	0.303533	-2.3557	0
0.3880	38.9877	-0.296998	1.51766	-0.830074	0
0.3887	33.8006	1.22793	2.44146	0.0853041	0
0.3893	31.6625	2.75535	1.8212	1.61093	0
0.3900	36.8521	0.92344	1.8212	0.0853041	0
0.3907	35.9362	-0.296998	2.12473	-2.66083	0
0.3913	24.0338	1.83939	0.607066	0.0853041	0
0.3920	11.2154	1.83939	-1.22733	4.35707	0
0.3927	2.36704	-2.1289	-0.31673	1.91606	0
0.3933	-3.73599	-2.73788	3.35206	-2.05058	0
0.3940	-5.56789	0.00748735	3.95912	-3.57949	0
0.3947	-3.73599	0.92344	1.8212	-2.96596	0
0.3953	-2.21023	-0.908466	5.18645	1.00068	0
0.3960	-10.1452	-2.73788	10.6764	3.74682	0
0.3967	-24.7954	-4.2653	7.32438	0.39043	0
0.3973	-23.2696	-3.04486	2.74499	-1.74545	0
0.3980	1.75474	-1.82442	4.56619	0.39043	0
0.3987	27.3914	-3.04486	5.79352	0.39043	0
0.3993	36.2398	-4.56978	3.65559	-0.524948	0
0.4000	36.546	-3.65383	3.65559	0.0853041	0
0.4007	34.7141	-3.95831	4.56619	0.0853041	0
0.4013	27.6951	-5.48573	4.56619	0.0853041	0
0.4020	18.2344	-6.09471	4.56619	1.91606	0
0.4027	12.4375	-7.31764	2.74499	2.83144	0
0.4033	9.07987	-6.70617	0	2.52631	0
0.4040	3.89279	-1.82442	0.910599	3.74682	0
0.4047	-3.43233	0.00748735	1.8212	4.6622	0
0.4053	-9.8415	-3.04486	1.21413	2.83144	0
0.4060	-14.7224	0.00748735	-1.53086	1.91606	0
0.4067	-18.3862	6.72115	-5.19965	2.83144	0
0.4073	-23.8794	3.6688	-4.57939	3.74682	0
0.4080	-34.5597	-1.51744	-1.83439	3.44169	0
0.4087	-41.8849	1.22793	-5.80672	1.00068	0
0.4093	-30.2886	3.36432	-10.3861	-0.830074	0
0.4100	-5.26423	-0.296998	-9.15878	-1.74545	0
0.4107	13.6571	-0.601484	-9.15878	-2.66083	0
0.4113	17.6246	1.83939	-11.2967	-2.66083	0
0.4120	13.6571	1.53241	-10.6896	-1.44033	0
0.4127	6.9443	0.311973	-10.3861	-3.57949	0
0.4133	-0.380817	0.618955	-10.3861	-5.41025	0
0.4140	-5.56789	0.92344	-8.24818	-2.96596	0
0.4147	-8.31574	2.44836	-8.55171	-2.05058	0
0.4153	-11.0611	1.53241	-10.0826	-2.96596	0
0.4160	-13.1967	-2.1289	-8.85524	1.91606	0
0.4167	-11.9771	-2.73788	-9.15878	4.96732	0
0.4173	-8.0096	-1.51744	-10.9932	-0.219822	0
0.4180	-5.26423	-1.51744	-9.15878	-2.96596	0
0.4187	-5.87404	-0.296998	-6.71731	1.30581	0
0.4193	-8.31574	0.618955	-6.41378	1.91606	0
0.4200	-10.1452	-0.908466	-5.80672	-1.44033	0
0.4207	-8.31574	-1.51744	-7.94464	-1.1352	0
0.4213	-5.56789	-3.04486	-11.6002	0.0853041	0
0.4220	-5.26423	-6.40169	-12.524	-0.219822	0
0.4227	-5.56789	-5.79022	-12.8276	0.695556	0
0.4233	-3.43233	-3.95831	-13.1311	2.83144	0
0.4240	-3.43233	-5.48573	-11.9038	3.74682	0
0.4247	-5.56789	-5.18125	-12.8276	3.74682	0
0.4253	-5.56789	-2.43339	-14.3452	3.13657	0
0.4260	-7.09365	-2.73788	-12.524	2.52631	0
0.4267	-12.893	-4.56978	-10.0826	2.52631	0
0.4273	-15.6384	-3.65383	-10.6896	2.83144	0
0.4280	-12.893	-1.21295	-11.9038	4.05194	0
0.4287	-8.6194	0.92344	-11.9038	4.6622	0
0.4293	-2.51638	1.83939	-13.7382	1.91606	0
0.4300	5.1124	0.618955	-16.4832	-1.1352	0
0.4307	8.47006	-0.908466	-15.8761	1.00068	0
0.4313	6.02835	0.00748735	-10.6896	5.8827	0
0.4320	-0.0746699	-1.21295	-8.24818	4.6622	0
0.4327	-5.56789	-1.82442	-12.8276	-1.74545	0
0.4333	-6.48384	2.14388	-14.9655	-3.27108	0
0.4340	-1.90657	3.6688	-10.0826	0.695556	0
0.4347	2.97684	-1.21295	-8.24818	1.91606	0
0.4353	5.41855	-2.43339	-10.6896	0.0853041	0
0.4360	8.16391	2.75535	-9.76584	1.91606	0
0.4367	8.16391	3.36432	-8.24818	4.35707	0
0.4373	-0.0746699	-0.296998	-8.24818	2.83144	0
0.4380	-8.92555	-0.601484	-7.32438	1.61093	0
0.4387	-12.2832	0.311973	-6.11025	3.13657	0
0.4393	-14.7224	-0.908466	-5.50318	4.35707	0
0.4400	-15.3347	-0.908466	-2.75819	5.8827	0
0.4407	-11.0611	-0.601484	-0.620263	8.01858	0
0.4413	-6.48384	-1.21295	-0.620263	6.49295	0
0.4420	-4.34828	0.311973	-0.620263	3.44169	0
0.4427	-1.60043	4.28027	0	4.6622	0
0.4433	2.6707	4.58476	3.04853	6.49295	0
0.4440	8.77621	1.83939	6.40058	5.27245	0
0.4447	15.489	1.83939	3.95912	3.44169	0
0.4453	15.1829	4.28027	0	2.22119	0
0.4460	8.16391	3.6688	1.21413	-0.524948	0
0.4467	2.97684	1.83939	2.12473	-0.524948	0
0.4473	-1.29677	2.14388	0.910599	3.74682	0
0.4480	-8.92555	3.6688	1.21413	2.83144	0
0.4487	-15.6384	4.58476	0.607066	-2.66083	0
0.4493	-11.9771	3.6688	0.910599	-1.74545	0
0.4500	2.06089	2.75535	3.95912	1.91606	0
0.4507	16.405	2.75535	4.56619	-1.74545	0
0.4513	21.5921	3.36432	3.35206	-4.49487	0
0.4520	17.0148	3.36432	6.40058	1.61093	0
0.4527	6.9443	0.92344	8.84204	1.61093	0
0.4533	-4.65194	-0.601484	6.70412	-6.32563	0
0.4540	-11.9771	3.6688	7.00765	-6.32563	0
0.4547	-12.5869	10.078	10.0694	-1.74545	0
0.4553	-5.56789	7.94159	12.2073	-1.74545	0
0.4560	4.5026	0.92344	13.4214	-1.74545	0
0.4567	7.55411	0.00748735	13.4214	0.39043	0
0.4573	2.97684	2.14388	11.8906	-1.44033	0
0.4580	0.841281	1.53241	11.587	-3.57949	0
0.4587	-0.380817	0.92344	12.8144	-2.96596	0
0.4593	-3.73599	0.618955	15.2558	-3.27108	0
0.4600	0.535135	-1.51744	15.8629	-4.49487	0
0.4607	11.5216	-1.21295	14.9523	-4.49487	0
0.4613	17.0148	-0.296998	15.5594	-2.66083	0
0.4620	16.405	-3.04486	16.47	-2.3557	0
0.4627	12.7412	-5.18125	16.47	-3.57949	0
0.4633	10.302	-3.95831	16.7735	-3.57949	0
0.4640	15.489	-3.04486	16.7735	-2.3557	0
0.4647	21.2884	-2.73788	16.47	-2.05058	0
0.4653	18.5405	-1.82442	17.3938	-2.3557	0
0.4660	13.6571	0.311973	15.8629	-3.27108	0
0.4667	10.302	2.75535	14.9523	-3.27108	0
0.4673	5.41855	3.6688	19.5317	-1.44033	0
0.4680	-0.990621	2.44836	21.0493	-1.74545	0
0.4687	-9.53535	1.83939	14.6488	-5.41025	0
0.4693	-22.9635	0.92344	10.0694	-5.71537	0
0.4700	-35.1695	0.618955	10.0694	-5.10512	0
0.4707	-41.8849	2.14388	10.0694	-7.241	0
0.4713	-37.9174	3.36432	10.98	-6.63075	0
0.4720	-18.0801	2.14388	11.8906	-4.49487	0
0.4727	9.68967	2.14388	11.587	-6.32563	0
0.4733	26.7816	3.05983	13.4214	-9.07176	0
0.4740	29.2208	1.83939	14.9523	-8.15638	0
0.4747	23.1178	0.00748735	13.725	-6.0205	0
0.4753	12.7412	0.00748735	13.725	-5.10512	0
0.4760	0.841281	-0.296998	14.6488	-7.85126	0
0.4767	-5.56789	-1.51744	13.725	-9.07176	0
0.4773	-0.990621	-1.82442	13.725	-6.63075	0
0.4780	10.6056	0.311973	13.4214	-6.32563	0
0.4787	21.2884	2.44836	14.0285	-4.18974	0
0.4793	26.4755	1.53241	18.3044	2.22119	0
0.4800	24.6436	0.311973	18.0008	0.39043	0
0.4807	17.3209	-0.296998	10.3729	-6.63075	0
0.4813	4.19645	-1.82442	8.23498	-3.88462	0
0.4820	-13.809	-1.82442	11.8906	1.00068	0
0.4827	-26.6248	-0.601484	10.0694	-1.44033	0
0.4833	-23.2696	-1.21295	6.40058	-2.96596	0
0.4840	-9.22921	-2.73788	8.53851	-3.27108	0
0.4847	-0.0746699	-1.21295	10.3729	-5.41025	0
0.4853	1.75474	-1.21295	7.00765	-4.49487	0
0.4860	0.535135	-1.82442	3.04853	-3.27108	0
0.4867	-2.82252	0.618955	1.21413	-4.18974	0
0.4873	-7.09365	1.53241	0.910599	-2.3557	0
0.4880	-13.809	-0.601484	1.8212	-1.44033	0
0.4887	-22.3537	-0.296998	1.8212	-4.49487	0
0.4893	-23.8794	1.83939	-1.83439	-6.32563	0
0.4900	-11.9771	3.05983	-4.57939	-5.10512	0
0.4907	3.58665	4.28027	-1.83439	-3.57949	0
0.4913	11.8277	3.36432	2.74499	-1.74545	0
0.4920	12.7412	1.53241	3.04853	-2.66083	0
0.4927	8.16391	3.6688	-1.53086	-6.93588	0
0.4933	1.75474	3.97579	-6.71731	-9.07176	0
0.4940	-4.04213	0.00748735	-6.41378	-5.41025	0
0.4947	-8.92555	-0.601484	-3.36526	-3.57949	0
0.4953	-13.809	1.53241	-3.36526	-6.32563	0
0.4960	-20.8279	0.92344	-4.27585	-5.71537	0
0.4967	-27.5408	0.00748735	-2.75819	-0.524948	0
0.4973	-27.2346	-0.296998	-1.22733	0.695556	0
0.4980	-18.3862	-0.908466	-1.22733	-2.96596	0
0.4987	-8.92555	-0.908466	0	-4.18974	0
0.4993	-0.380817	-2.73788	2.12473	-2.66083	0
0.5000	9.07987	-5.18125	1.8212	-0.524948	0
0.5007	13.0473	-2.73788	-0.620263	2.83144	0
0.5013	9.99582	-0.908466	-1.22733	2.83144	0
0.5020	7.55411	-0.601484	1.8212	-1.1352	0
0.5027	7.55411	2.14388	4.56619	-0.830074	0
0.5033	5.1124	2.44836	4.56619	4.96732	0
0.5040	-0.684475	-2.73788	3.95912	5.27245	0
0.5047	-5.87404	-4.87427	1.8212	0.695556	0
0.5053	-7.70345	-3.65383	-0.923796	0.0853041	0
0.5060	-5.56789	-3.34934	-2.75819	2.83144	0
0.5067	-2.82252	-3.04486	-2.75819	2.83144	0
0.5073	-1.90657	-3.34934	-2.75819	1.91606	0
0.5080	-1.90657	-2.1289	-1.22733	2.83144	0
0.5087	-0.684475	0.92344	-1.83439	2.52631	0
0.5093	-0.990621	0.92344	-5.50318	1.91606	0
0.5100	-2.82252	-1.82442	-5.50318	1.91606	0
0.5107	-5.87404	-0.908466	-0.923796	-0.524948	0
0.5113	-12.893	0.311973	-2.75819	-2.96596	0
0.5120	-23.5733	0.00748735	-7.32438	-0.830074	0
0.5127	-27.5408	0.92344	-5.19965	1.30581	0
0.5133	-17.1641	1.83939	-4.57939	-2.05058	0
0.5140	3.58665	2.14388	-9.15878	-5.10512	0
0.5147	16.405	2.14388	-6.11025	-0.830074	0
0.5153	13.6571	0.311973	2.74499	5.27245	0
0.5160	4.5026	-1.82442	0.910599	4.6622	0
0.5167	0.228988	-2.73788	-5.50318	-0.219822	0
0.5173	2.6707	-3.65383	-6.41378	-2.05058	0
0.5180	8.16391	-4.56978	-6.11025	-1.44033	0
0.5187	11.8277	-3.34934	-5.50318	-0.830074	0
0.5193	9.99582	-2.43339	-3.06172	-0.830074	0
0.5200	7.86026	-2.73788	-3.66879	0.0853041	0
0.5207	10.9118	-3.34934	-5.19965	1.30581	0
0.5213	12.7412	-5.18125	-2.75819	1.30581	0
0.5220	9.07987	-5.48573	-1.83439	0.0853041	0
0.5227	7.86026	-4.56978	-4.57939	1.91606	0
0.5233	8.16391	-5.18125	-6.11025	6.18783	0
0.5240	0.841281	-4.87427	-6.11025	6.49295	0
0.5247	-12.5869	-3.65383	-7.32438	3.74682	0
0.5253	-26.3212	-3.95831	-7.94464	3.13657	0
0.5260	-39.7468	-1.82442	-8.24818	3.13657	0
0.5267	-49.5136	3.6688	-10.6896	2.83144	0
0.5273	-43.7143	3.36432	-11.2967	5.57757	0
0.5280	-17.4703	-1.21295	-9.15878	5.27245	0
0.5287	15.7952	-0.601484	-9.76584	-0.524948	0
0.5293	32.5785	2.14388	-14.0417	-3.57949	0
0.5300	26.4755	0.00748735	-17.7105	-1.44033	0
0.5307	15.7952	-1.82442	-17.3938	-0.830074	0
0.5313	15.489	0.00748735	-15.8761	-1.1352	0
0.5320	19.4565	-0.296998	-14.9655	-1.1352	0
0.5327	18.2344	-3.65383	-14.6488	-3.57949	0
0.5333	13.6571	-2.73788	-14.9655	-4.49487	0
0.5340	11.5216	0.92344	-15.5726	-1.74545	0
0.5347	13.3535	0.92344	-15.269	-1.74545	0
0.5353	16.405	-1.82442	-13.7382	-2.66083	0
0.5360	16.405	-2.73788	-12.524	1.61093	0
0.5367	15.1829	-2.73788	-10.9932	2.83144	0
0.5373	11.8277	-3.65383	-10.3861	-1.44033	0
0.5380	2.06089	-3.95831	-12.8276	-2.96596	0
0.5387	-12.5869	-2.73788	-14.9655	-0.830074	0
0.5393	-26.3212	-3.34934	-10.0826	0.0853041	0
0.5400	-33.034	-5.79022	-4.57939	-0.219822	0
0.5407	-29.9825	-5.18125	-8.24818	0.0853041	0
0.5413	-21.7414	-2.43339	-13.4346	-1.1352	0
0.5420	-13.5028	-2.43339	-12.8276	-1.1352	0
0.5427	-3.73599	-3.65383	-11.6002	0.695556	0
0.5433	4.80874	-3.34934	-11.6002	0.695556	0
0.5440	5.41855	-3.65383	-12.2073	-0.830074	0
0.5447	-0.684475	-3.65383	-13.7382	0.695556	0
0.5453	-8.31574	-3.95831	-14.6488	2.22119	0
0.5460	-17.7764	-5.18125	-13.7382	1.30581	0
0.5467	-23.5733	-4.2653	-14.6488	-0.219822	0
0.5473	-15.3347	-2.43339	-14.3452	0.0853041	0
0.5480	1.14494	-2.1289	-12.8276	2.52631	0
0.5487	12.7412	0.618955	-13.1311	3.74682	0
0.5493	19.1504	3.36432	-13.7382	0.695556	0
0.5500	22.8142	1.53241	-12.8276	-1.44033	0
0.5507	17.6246	2.14388	-11.9038	0.0853041	0
0.5513	6.3345	4.28027	-10.6896	1.00068	0
0.5520	-0.990621	1.83939	-10.3861	1.61093	0
0.5527	-3.43233	0.92344	-14.6488	2.52631	0
0.5533	-4.34828	2.75535	-17.7105	-0.830074	0
0.5540	-4.95808	-0.908466	-14.9655	-4.49487	0
0.5547	-6.48384	-3.34934	-13.7382	-1.74545	0
0.5553	-6.17769	-1.21295	-14.0417	-0.219822	0
0.5560	-1.90657	-2.43339	-11.9038	-2.96596	0
0.5567	2.36704	-3.34934	-10.9932	-2.66083	0
0.5573	4.5026	-0.908466	-10.9932	0.39043	0
0.5580	5.41855	-1.82442	-7.32438	3.44169	0
0.5587	4.5026	-5.48573	-4.27585	6.18783	0
0.5593	2.97684	-3.34934	-5.19965	4.96732	0
0.5600	4.80874	-1.51744	-5.50318	1.61093	0
0.5607	7.24796	-3.65383	-3.66879	1.00068	0
0.5613	4.5026	-3.95831	-2.44146	1.00068	0
0.5620	-0.990621	0.00748735	-2.44146	-0.524948	0
0.5627	-4.95808	1.83939	-1.83439	2.22119	0
0.5633	-7.39979	-0.296998	1.8212	6.79808	0
0.5640	-9.22921	-2.1289	3.65559	5.8827	0
0.5647	-9.22921	-2.73788	-1.22733	2.83144	0
0.5653	-3.73599	-2.1289	-4.57939	1.61093	0
0.5660	2.6707	-1.51744	-2.75819	2.52631	0
0.5667	1.14494	-0.908466	-3.66879	4.96732	0
0.5673	-5.56789	-0.296998	-4.88292	5.57757	0
0.5680	-7.39979	0.00748735	-2.75819	2.83144	0
0.5687	-5.87404	-0.296998	-1.22733	0.695556	0
0.5693	-10.1452	0.92344	-1.22733	1.30581	0
0.5700	-19.3022	2.44836	0.910599	1.30581	0
0.5707	-23.2696	0.92344	2.74499	0.695556	0
0.5713	-14.1126	0.311973	2.44146	1.00068	0
0.5720	5.41855	2.14388	2.44146	2.52631	0
0.5727	21.8982	1.83939	2.12473	3.74682	0
0.5733	23.424	1.22793	1.51766	0.695556	0
0.5740	14.5731	2.44836	2.74499	-3.57949	0
0.5747	7.24796	0.92344	7.32438	-0.830074	0
0.5753	3.28299	-1.82442	12.8144	3.74682	0
0.5760	2.36704	-1.21295	14.0285	1.00068	0
0.5767	4.5026	0.00748735	10.6764	-2.05058	0
0.5773	5.41855	0.311973	7.32438	0.39043	0
0.5780	2.36704	0.00748735	8.23498	1.91606	0
0.5787	-0.0746699	-0.908466	11.2835	1.91606	0
0.5793	-0.990621	-0.908466	14.6488	2.22119	0
0.5800	-1.90657	-0.296998	15.5594	1.91606	0
0.5807	-0.0746699	-1.51744	15.8629	3.13657	0
0.5813	3.28299	-1.82442	15.8629	3.74682	0
0.5820	1.45109	-2.73788	14.6488	1.00068	0
0.5827	-5.26423	-4.2653	12.8144	0.0853041	0
0.5833	-14.7224	-1.21295	12.5108	3.13657	0
0.5840	-31.2021	0.92344	14.332	1.91606	0
0.5847	-47.3781	-2.73788	15.5594	-1.1352	0
0.5853	-46.4621	-3.34934	15.2558	-0.830074	0
0.5860	-27.8469	0.92344	12.8144	-0.524948	0
0.5867	-8.31574	2.44836	11.2835	0.0853041	0
0.5873	1.75474	0.92344	12.8144	2.83144	0
0.5880	7.24796	-0.908466	12.8144	1.61093	0
0.5887	17.3209	-1.82442	7.32438	-4.49487	0
0.5893	26.4755	0.00748735	3.65559	-5.71537	0
0.5900	26.4755	0.311973	7.32438	-3.57949	0
0.5907	18.8467	-1.82442	9.14558	-2.96596	0
0.5913	10.302	0.00748735	5.48999	-1.74545	0
0.5920	3.58665	1.22793	5.48999	-0.219822	0
0.5927	-0.684475	-1.82442	8.23498	-2.66083	0
0.5933	-3.73599	-0.908466	6.70412	-4.49487	0
0.5940	-4.65194	2.14388	4.88292	-3.57949	0
0.5947	2.06089	1.22793	6.40058	-4.79999	0
0.5953	15.489	0.00748735	7.32438	-5.41025	0
0.5960	27.3914	0.92344	8.84204	-1.74545	0
0.5967	29.2208	0.92344	10.98	-0.219822	0
0.5973	20.6761	1.83939	7.32438	-1.1352	0
0.5980	10.6056	3.36432	4.88292	-1.1352	0
0.5987	7.24796	3.97579	10.98	-1.1352	0
0.5993	5.41855	3.6688	14.6488	1.00068	0
0.6000	0.841281	1.22793	10.98	7.1032	0
0.6007	-2.51638	-1.21295	10.0694	7.40833	0
0.6013	-5.26423	1.22793	11.8906	0.695556	0
0.6020	-12.2832	4.28027	10.6764	-0.830074	0
0.6027	-18.996	1.83939	10.6764	1.61093	0
0.6033	-17.4703	0.92344	13.1179	0.695556	0
0.6040	-9.8415	3.6688	13.1179	0.0853041	0
0.6047	1.75474	1.22793	10.3729	1.91606	0
0.6053	15.7952	-1.82442	9.14558	1.00068	0
0.6060	27.6951	2.44836	9.14558	0.39043	0
0.6067	28.0012	4.58476	8.23498	0.695556	0
0.6073	20.3724	0.92344	5.48999	-1.44033	0
0.6080	15.489	2.75535	2.44146	-2.96596	0
0.6087	12.1314	5.8052	3.04853	-2.66083	0
0.6093	6.3345	0.618955	3.95912	-5.10512	0
0.6100	2.36704	0.92344	1.8212	-7.85126	0
0.6107	3.58665	7.33262	1.21413	-6.0205	0
0.6113	4.19645	2.44836	3.65559	-2.05058	0
0.6120	2.97684	-4.2653	3.35206	-1.74545	0
0.6127	3.58665	0.311973	-0.620263	-5.41025	0
0.6133	7.55411	2.44836	-0.923796	-8.15638	0
0.6140	11.5216	-0.908466	0	-6.32563	0
0.6147	11.8277	1.83939	-0.923796	-5.41025	0
0.6153	11.2154	2.75535	0	-6.63075	0
0.6160	6.3345	-1.82442	3.04853	-4.79999	0
0.6167	-6.48384	-2.73788	3.65559	-1.1352	0
0.6173	-16.5543	0.618955	3.35206	-0.830074	0
0.6180	-11.3673	0.00748735	2.44146	-2.3557	0
0.6187	3.58665	-1.21295	0.910599	-2.3557	0
0.6193	14.8792	-0.601484	2.74499	-2.66083	0
0.6200	14.5731	0.311973	4.88292	-4.18974	0
0.6207	5.72221	0.92344	2.74499	-4.79999	0
0.6213	-0.990621	0.92344	3.65559	-4.18974	0
0.6220	-3.73599	1.83939	5.48999	-1.74545	0
0.6227	-8.92555	5.19622	1.8212	1.61093	0
0.6233	-12.5869	6.11218	0.910599	3.74682	0
0.6240	-11.0611	0.92344	5.79352	1.30581	0
0.6247	-8.6194	-2.1289	2.74499	-3.27108	0
0.6253	-5.26423	1.83939	-5.19965	-3.27108	0
0.6260	-4.04213	4.58476	-4.57939	-2.05058	0
0.6267	-12.5869	1.83939	-1.22733	-4.18974	0
0.6273	-22.0475	0.92344	-1.83439	-4.79999	0
0.6280	-20.5218	2.75535	-3.36526	-2.66083	0
0.6287	-16.8605	1.53241	-4.57939	-2.05058	0
0.6293	-18.3862	0.00748735	-5.19965	-2.3557	0
0.6300	-14.1126	1.83939	-4.57939	-2.66083	0
0.6307	-1.90657	1.22793	-5.19965	-4.49487	0
0.6313	8.16391	-0.908466	-6.11025	-4.79999	0
0.6320	17.0148	0.311973	-6.11025	-3.57949	0
0.6327	24.9497	2.75535	-7.32438	-2.96596	0
0.6333	24.6436	1.53241	-8.24818	-2.66083	0
0.6340	19.1504	2.14388	-5.50318	-2.96596	0
0.6347	19.1504	5.19622	-2.75819	-2.66083	0
0.6353	20.0663	2.75535	-0.31673	1.91606	0
0.6360	17.6246	-3.34934	1.51766	4.05194	0
0.6367	15.489	-4.56978	-1.22733	-0.830074	0
0.6373	13.3535	-3.95831	-5.19965	-3.88462	0
0.6380	9.99582	-5.48573	-3.66879	-1.74545	0
0.6387	3.89279	-6.70617	0.303533	-0.219822	0
0.6393	-9.8415	-6.40169	0	0.39043	0
0.6400	-28.4567	-4.56978	-1.83439	2.52631	0
0.6407	-37.6113	-1.82442	-1.53086	3.74682	0
0.6413	-29.6763	-1.21295	-0.620263	3.13657	0
0.6420	-13.1967	-3.04486	0.303533	0.0853041	0
0.6427	4.19645	-3.34934	2.44146	-1.1352	0
0.6433	16.405	-1.82442	4.56619	2.83144	0
0.6440	23.1178	-1.51744	4.56619	5.27245	0
0.6447	25.5595	-2.43339	1.51766	1.30581	0
0.6453	24.9497	-2.73788	-0.923796	1.00068	0
0.6460	21.2884	0.00748735	-1.53086	5.27245	0
0.6467	15.489	3.05983	-1.53086	5.57757	0
0.6473	6.3345	0.92344	0.910599	4.35707	0
0.6480	-4.65194	-3.34934	1.8212	4.35707	0
0.6487	-11.0611	-4.2653	-2.75819	2.22119	0
0.6493	-8.92555	-3.04486	-6.71731	1.00068	0
0.6500	-1.90657	-0.601484	-5.80672	2.22119	0
0.6507	4.80874	2.75535	-5.50318	2.52631	0
0.6513	5.41855	0.92344	-5.50318	2.52631	0
0.6520	-0.990621	-3.65383	-5.19965	3.44169	0
0.6527	-5.56789	-3.34934	-7.02085	1.00068	0
0.6533	-5.26423	-0.296998	-8.85524	-1.74545	0
0.6540	-2.51638	0.618955	-6.41378	0.0853041	0
0.6547	1.75474	0.00748735	-6.11025	1.61093	0
0.6553	7.86026	0.311973	-7.32438	1.61093	0
0.6560	12.7412	1.83939	-2.75819	4.6622	0
0.6567	12.7412	2.75535	1.21413	6.49295	0
0.6573	6.3345	0.00748735	-1.53086	1.61093	0
0.6580	-1.60043	-3.04486	-4.57939	-0.830074	0
0.6587	-3.12618	0.618955	-3.36526	3.74682	0
0.6593	1.75474	3.6688	0.303533	8.01858	0
0.6600	3.89279	0.00748735	1.51766	7.40833	0
0.6607	2.06089	-1.82442	-1.53086	3.74682	0
0.6613	0.535135	0.92344	-4.27585	0.39043	0
0.6620	0.228988	0.618955	-5.50318	1.00068	0
0.6627	1.14494	-0.296998	-8.55171	3.74682	0
0.6633	2.36704	1.83939	-7.94464	4.6622	0
0.6640	-0.0746699	2.75535	-3.97232	4.6622	0
0.6647	-5.56789	0.92344	-6.41378	6.18783	0
0.6653	-10.4513	1.53241	-9.15878	4.6622	0
0.6660	-16.8605	3.05983	-4.88292	2.83144	0
0.6667	-28.4567	3.97579	-3.97232	3.13657	0
0.6673	-32.7278	5.50071	-8.24818	2.22119	0
0.6680	-15.6384	5.8052	-7.32438	1.91606	0
0.6687	12.1314	3.97579	-4.57939	4.35707	0
0.6693	28.611	3.36432	-8.24818	2.52631	0
0.6700	29.2208	5.50071	-13.4346	-2.66083	0
0.6707	21.8982	8.55305	-12.8276	-2.05058	0
0.6713	15.1829	8.85754	-4.88292	1.00068	0
0.6720	13.0473	6.11218	0	-0.219822	0
0.6727	11.5216	3.05983	-4.27585	-3.57949	0
0.6733	-3.12618	2.75535	-9.46231	-4.49487	0
0.6740	-29.0665	3.6688	-9.46231	-3.57949	0
0.6747	-47.0719	2.75535	-8.24818	-2.66083	0
0.6753	-47.6817	2.75535	-5.50318	-2.05058	0
0.6760	-36.0855	4.58476	-2.75819	-2.05058	0
0.6767	-17.1641	4.89174	-3.97232	-2.05058	0
0.6773	3.58665	2.75535	-5.19965	-2.05058	0
0.6780	15.1829	0.00748735	-1.83439	-0.830074	0
0.6787	17.6246	-0.908466	-0.923796	1.00068	0
0.6793	18.2344	1.22793	-0.923796	1.61093	0
0.6800	17.3209	2.75535	3.04853	1.30581	0
0.6807	14.2694	0.311973	4.26266	3.74682	0
0.6813	8.16391	-0.908466	1.51766	4.35707	0
0.6820	-3.73599	1.83939	0.910599	1.00068	0
0.6827	-16.5543	3.36432	0.910599	1.00068	0
0.6833	-16.8605	1.83939	3.35206	3.44169	0
0.6840	-3.73599	0.00748735	6.70412	3.44169	0
0.6847	12.4375	-1.82442	3.95912	0.695556	0
0.6853	20.0663	-3.04486	-0.923796	-2.05058	0
0.6860	17.3209	-1.82442	0.910599	-3.27108	0
0.6867	9.07987	0.00748735	2.12473	-1.44033	0
0.6873	-2.21023	0.618955	0.303533	-0.524948	0
0.6880	-14.4188	1.83939	1.21413	-3.57949	0
0.6887	-26.6248	2.44836	2.74499	-4.79999	0
0.6893	-34.8659	0.92344	1.21413	-2.3557	0
0.6900	-30.2886	0.00748735	0.303533	-2.3557	0
0.6907	-11.0611	1.83939	0.303533	-3.27108	0
0.6913	3.58665	2.75535	0	-1.74545	0
0.6920	4.19645	0.92344	0.607066	-2.66083	0
0.6927	5.41855	0.00748735	0.910599	-5.41025	0
0.6933	12.1314	2.44836	0.607066	-4.79999	0
0.6940	16.7086	3.97579	0	-4.49487	0
0.6947	19.1504	3.36432	1.51766	-4.49487	0
0.6953	18.8467	2.75535	6.09705	-0.830074	0
0.6960	12.4375	0.00748735	8.23498	0.0853041	0
0.6967	6.3345	-3.65383	4.56619	-4.79999	0
0.6973	5.1124	-3.34934	2.74499	-7.241	0
0.6980	3.58665	-1.82442	5.48999	-4.18974	0
0.6987	0.535135	-2.73788	7.32438	-2.96596	0
0.6993	-0.990621	-0.601484	8.23498	-4.49487	0
0.7000	-0.990621	1.83939	8.84204	-4.49487	0
0.7007	-2.82252	-0.908466	8.23498	-2.05058	0
0.7013	-5.87404	-4.87427	8.84204	-2.05058	0
0.7020	-5.56789	-6.70617	9.44911	-4.49487	0
0.7027	-1.29677	-7.01066	9.14558	-4.18974	0
0.7033	0.841281	-4.56978	8.84204	-2.05058	0
0.7040	1.75474	-3.04486	7.00765	-0.830074	0
0.7047	2.06089	-6.40169	5.48999	0.39043	0
0.7053	-0.0746699	-7.31764	6.70412	-1.74545	0
0.7060	-1.90657	-4.2653	4.56619	-7.54613	0
0.7067	-1.90657	-2.43339	1.8212	-7.54613	0
0.7073	-6.48384	-3.65383	6.70412	-1.44033	0
0.7080	-15.6384	-3.65383	10.0694	-2.05058	0
0.7087	-16.5543	-2.73788	4.56619	-8.76663	0
0.7093	-5.56789	-1.82442	0.910599	-11.2076	0
0.7100	7.24796	-2.43339	1.8212	-8.76663	0
0.7107	13.9633	-3.04486	1.8212	-6.93588	0
0.7113	13.6571	-3.04486	2.44146	-7.241	0
0.7120	9.07987	-2.1289	3.35206	-7.54613	0
0.7127	3.58665	-1.51744	2.12473	-6.93588	0
0.7133	0.841281	-1.82442	2.74499	-6.63075	0
0.7140	-0.990621	-1.82442	4.56619	-6.32563	0
0.7147	-2.82252	-1.82442	3.65559	-4.49487	0
0.7153	-5.56789	-2.73788	3.95912	-4.49487	0
0.7160	-7.70345	-2.73788	6.70412	-5.10512	0
0.7167	-5.56789	-1.21295	6.40058	-4.79999	0
0.7173	-1.29677	-2.73788	3.65559	-5.41025	0
0.7180	-2.21023	-5.48573	4.88292	-6.93588	0
0.7187	-4.65194	-2.43339	8.23498	-5.10512	0
0.7193	0.841281	1.22793	10.3729	-0.524948	0
0.7200	9.38601	-1.82442	10.98	-0.830074	0
0.7207	11.2154	-5.18125	8.23498	-5.41025	0
0.7213	7.24796	-3.04486	4.88292	-4.79999	0
0.7220	3.58665	-0.296998	6.40058	0.0853041	0
0.7227	1.14494	0.311973	10.6764	1.00068	0
0.7233	-2.82252	-1.51744	10.6764	-0.219822	0
0.7240	-6.78999	-3.95831	7.93145	0.39043	0
0.7247	-8.6194	-3.95831	7.62791	0.695556	0
0.7253	-8.31574	-3.34934	6.70412	1.00068	0
0.7260	-4.34828	-3.34934	3.35206	1.61093	0
0.7267	3.89279	-2.1289	2.74499	-0.830074	0
0.7273	8.77621	-2.73788	4.56619	-2.3557	0
0.7280	5.41855	-4.2653	3.04853	1.91606	0
0.7287	-0.0746699	0.00748735	1.8212	2.83144	0
0.7293	-3.12618	3.05983	3.65559	-1.74545	0
0.7300	-4.65194	0.92344	2.74499	-4.18974	0
0.7307	-4.65194	1.83939	0.607066	-1.74545	0
0.7313	-5.56789	2.75535	3.95912	2.83144	0
0.7320	-6.78999	-2.43339	6.70412	5.57757	0
0.7327	-7.39979	-2.43339	1.8212	1.00068	0
0.7333	-8.31574	2.14388	-2.44146	-2.66083	0
0.7340	-10.7575	-0.908466	0	1.00068	0
0.7347	-14.7224	-3.34934	2.74499	1.91606	0
0.7353	-16.2482	0.00748735	3.95912	-1.74545	0
0.7360	-12.2832	-0.296998	5.48999	-1.1352	0
0.7367	-4.65194	-2.1289	4.56619	1.30581	0
0.7373	1.45109	-0.908466	1.51766	4.05194	0
0.7380	7.24796	-2.1289	2.44146	7.1032	0
0.7387	13.6571	-4.56978	6.40058	5.57757	0
0.7393	11.2154	-2.43339	8.53851	4.05194	0
0.7400	1.75474	-0.908466	7.62791	7.40833	0
0.7407	-1.60043	-0.908466	7.93145	8.32371	0
0.7413	0.841281	1.53241	10.3729	3.74682	0
0.7420	-0.380817	2.75535	9.76584	4.35707	0
0.7427	-1.29677	0.618955	7.93145	7.71346	0
0.7433	0.841281	-3.04486	12.5108	7.40833	0
0.7440	1.75474	-4.56978	16.47	7.1032	0
0.7447	4.5026	-2.73788	10.98	7.1032	0
0.7453	7.24796	-1.21295	4.56619	3.44169	0
0.7460	0.535135	-0.908466	4.26266	0.0853041	0
0.7467	-11.9771	0.92344	4.56619	2.83144	0
0.7473	-16.2482	2.75535	1.8212	4.6622	0
0.7480	-12.893	2.44836	-0.620263	2.83144	0
0.7487	-9.8415	2.14388	-1.53086	2.52631	0
0.7493	-6.78999	3.6688	0	3.74682	0
0.7500	-2.21023	4.89174	0.910599	1.91606	0
0.7507	-0.380817	4.89174	1.21413	1.00068	0
0.7513	-4.95808	4.89174	2.44146	3.13657	0
0.7520	-13.1967	5.50071	1.8212	3.44169	0
0.7527	-22.0475	6.41666	0.607066	0.39043	0
0.7533	-26.6248	7.02563	1.51766	-1.1352	0
0.7540	-21.1316	8.24857	0.303533	-0.524948	0
0.7547	-8.31574	8.55305	-0.923796	0.39043	0
0.7553	3.58665	5.8052	4.56619	1.30581	0
0.7560	12.7412	3.36432	7.32438	2.22119	0
0.7567	17.0148	3.97579	2.44146	1.61093	0
0.7573	14.8792	4.58476	0.910599	-0.219822	0
0.7580	10.302	3.36432	3.04853	-1.1352	0
0.7587	3.89279	3.6688	2.44146	-0.830074	0
0.7593	-2.82252	4.58476	3.04853	0.695556	0
0.7600	-5.26423	2.14388	4.88292	2.83144	0
0.7607	-8.92555	0.00748735	3.35206	4.6622	0
0.7613	-16.8605	0.92344	2.44146	3.44169	0
0.7620	-19.912	1.22793	2.12473	2.22119	0
0.7627	-13.809	0.92344	-0.31673	3.44169	0
0.7633	-5.26423	1.53241	0	3.74682	0
0.7640	2.6707	1.83939	1.21413	1.91606	0
0.7647	7.24796	1.83939	-0.620263	1.91606	0
0.7653	4.19645	0.92344	-2.13793	3.13657	0
0.7660	-4.04213	1.53241	-3.66879	3.74682	0
0.7667	-11.9771	3.6688	-6.41378	4.6622	0
0.7673	-21.1316	3.6688	-4.57939	5.27245	0
0.7680	-29.9825	0.311973	-2.44146	4.05194	0
0.7687	-30.2886	-0.296998	-7.64111	1.00068	0
0.7693	-16.2482	2.44836	-12.2073	-0.830074	0
0.7700	6.02835	3.36432	-11.9038	0.0853041	0
0.7707	24.0338	2.44836	-12.8276	1.00068	0
0.7713	31.9687	2.75535	-13.4346	0.0853041	0
0.7720	31.0527	3.05983	-11.2967	-0.524948	0
0.7727	25.5595	2.44836	-9.46231	-0.524948	0
0.7733	18.8467	1.53241	-9.15878	0.0853041	0
0.7740	14.5731	0.92344	-10.0826	0.0853041	0
0.7747	12.1314	0.92344	-11.9038	0.695556	0
0.7753	8.77621	0.00748735	-11.6002	2.83144	0
0.7760	8.47006	-0.908466	-10.6896	4.96732	0
0.7767	13.3535	0.00748735	-11.9038	4.35707	0
0.7773	12.7412	0.618955	-12.8276	3.74682	0
0.7780	4.5026	-0.908466	-12.524	3.74682	0
0.7787	-0.684475	-1.21295	-12.8276	2.52631	0
0.7793	-4.04213	-0.601484	-10.0826	2.83144	0
0.7800	-14.7224	-1.82442	-7.64111	5.57757	0
0.7807	-28.4567	-2.1289	-10.0826	5.57757	0
0.7813	-41.2726	-0.908466	-12.8276	2.83144	0
0.7820	-50.4296	-1.82442	-12.2073	2.83144	0
0.7827	-41.5787	-3.65383	-12.8276	3.44169	0
0.7833	-13.5028	-2.73788	-14.3452	2.83144	0
0.7840	8.47006	-2.43339	-13.7382	1.91606	0
0.7847	13.0473	-3.65383	-12.524	1.61093	0
0.7853	15.489	-3.65383	-13.1311	1.61093	0
0.7860	20.0663	-3.65383	-16.4832	2.22119	0
0.7867	20.3724	-2.73788	-17.7105	1.30581	0
0.7873	18.8467	-1.51744	-15.5726	0.0853041	0
0.7880	15.1829	-1.51744	-13.7382	0.0853041	0
0.7887	7.24796	-2.1289	-15.269	-1.1352	0
0.7893	2.6707	-0.908466	-16.4832	-5.41025	0
0.7900	3.28299	0.92344	-17.3938	-7.241	0
0.7907	-2.21023	0.618955	-19.5317	-5.10512	0
0.7913	-13.5028	-1.82442	-17.3938	-3.57949	0
0.7920	-15.9445	-2.73788	-12.8276	-4.49487	0
0.7927	-6.78999	-1.82442	-11.9038	-6.93588	0
0.7933	4.5026	-1.51744	-14.6488	-8.46151	0
0.7940	10.9118	-1.51744	-17.3938	-8.15638	0
0.7947	9.68967	-0.908466	-17.3938	-6.93588	0
0.7953	4.80874	-1.51744	-13.1311	-5.10512	0
0.7960	2.06089	-1.82442	-9.46231	-2.66083	0
0.7967	-0.684475	-1.82442	-10.3861	-0.830074	0
0.7973	-5.56789	-4.2653	-12.2073	-2.66083	0
0.7980	-11.0611	-8.53808	-10.6896	-4.49487	0
0.7987	-13.1967	-8.84257	-7.94464	-2.66083	0
0.7993	-10.1452	-6.40169	-6.41378	1.00068	0
0.8000	-4.34828	-6.40169	-5.50318	2.22119	0
0.8007	-2.21023	-7.01066	-3.97232	1.91606	0
0.8013	-2.82252	-5.48573	-2.75819	0.39043	0
0.8020	-2.51638	-3.95831	-3.97232	-1.1352	0
0.8027	-1.90657	-3.95831	-2.75819	-0.524948	0
0.8033	2.36704	-5.18125	2.12473	3.74682	0
0.8040	9.68967	-6.40169	2.74499	5.27245	0
0.8047	11.8277	-6.09471	-1.53086	0.695556	0
0.8053	8.47006	-3.65383	-3.06172	-2.66083	0
0.8060	9.07987	-0.601484	-2.44146	-1.44033	0
0.8067	14.5731	-0.601484	-2.13793	-0.830074	0
0.8073	19.4565	-3.34934	-2.75819	-2.96596	0
0.8080	20.3724	-3.34934	-6.41378	-3.57949	0
0.8087	12.7412	0.00748735	-8.55171	-2.05058	0
0.8093	-0.990621	0.311973	-5.50318	-0.524948	0
0.8100	-7.70345	-2.73788	-4.57939	-1.1352	0
0.8107	-3.73599	-4.56978	-6.11025	-4.18974	0
0.8113	1.14494	-3.04486	-3.06172	-3.88462	0
0.8120	4.5026	-2.43339	0.607066	-0.219822	0
0.8127	5.1124	-2.1289	-1.22733	-0.830074	0
0.8133	-2.51638	-1.51744	-3.97232	-5.10512	0
0.8140	-13.1967	-1.21295	-3.36526	-6.32563	0
0.8147	-18.6899	-0.908466	0.303533	-5.10512	0
0.8153	-19.3022	-0.296998	5.48999	-2.3557	0
0.8160	-12.893	-2.73788	5.48999	-0.524948	0
0.8167	0.841281	-4.56978	0	-2.05058	0
0.8173	10.9118	-3.34934	-0.923796	-3.57949	0
0.8180	9.99582	-3.04486	2.74499	-1.74545	0
0.8187	3.28299	-3.34934	3.95912	-1.74545	0
0.8193	-4.65194	-1.82442	3.35206	-3.57949	0
0.8200	-11.9771	-1.82442	5.48999	-3.88462	0
0.8207	-12.893	-4.2653	7.32438	-1.74545	0
0.8213	-9.22921	-3.65383	6.40058	-0.219822	0
0.8220	-7.09365	-1.51744	6.40058	0.0853041	0
0.8227	-6.48384	-2.1289	7.93145	-0.219822	0
0.8233	-2.51638	-3.34934	8.84204	-0.524948	0
0.8240	3.28299	-1.51744	8.23498	-1.74545	0
0.8247	6.3345	0.311973	9.14558	-2.66083	0
0.8253	7.55411	-0.296998	10.98	-0.524948	0
0.8260	9.07987	-0.296998	8.84204	0.0853041	0
0.8267	10.302	0.618955	7.00765	-2.66083	0
0.8273	10.9118	-1.21295	11.587	-2.05058	0
0.8280	8.77621	-3.04486	14.0285	-0.219822	0
0.8287	2.6707	-0.908466	8.23498	-2.66083	0
0.8293	-3.73599	0.00748735	4.56619	-3.57949	0
0.8300	-7.70345	-2.43339	6.70412	-1.44033	0
0.8307	-10.1452	-2.43339	7.00765	-3.88462	0
0.8313	-12.2832	-0.908466	5.48999	-7.54613	0
0.8320	-12.893	-1.51744	6.70412	-6.32563	0
0.8327	-8.31574	-1.82442	7.62791	-4.49487	0
0.8333	3.28299	-1.82442	6.09705	-3.57949	0
0.8340	16.0988	-3.04486	7.00765	-1.74545	0
0.8347	18.2344	-3.34934	8.84204	-1.74545	0
0.8353	7.55411	-3.34934	9.14558	-2.66083	0
0.8360	-3.73599	-4.56978	12.5108	0.0853041	0
0.8367	-4.95808	-1.82442	16.7735	1.91606	0
0.8373	-0.0746699	1.22793	14.332	-0.524948	0
0.8380	4.80874	0.92344	10.98	-0.830074	0
0.8387	6.63816	0.92344	15.5594	2.52631	0
0.8393	0.841281	1.22793	20.4423	3.13657	0
0.8400	-8.31574	-2.1289	19.215	0.0853041	0
0.8407	-10.1452	-3.65383	14.6488	-0.830074	0
0.8413	-4.65194	-0.296998	11.8906	1.00068	0
0.8420	-0.684475	-0.296998	12.8144	2.83144	0
0.8427	2.6707	-2.43339	15.5594	3.13657	0
0.8433	5.41855	-1.51744	15.5594	2.52631	0
0.8440	2.36704	-3.04486	14.6488	1.61093	0
0.8447	-3.43233	-4.56978	15.5594	1.00068	0
0.8453	-9.22921	0.311973	13.725	2.83144	0
0.8460	-16.8605	2.75535	11.587	4.6622	0
0.8467	-17.4703	-0.908466	13.725	3.44169	0
0.8473	-4.65194	-0.296998	16.47	1.30581	0
0.8480	8.16391	1.53241	17.3938	4.05194	0
0.8487	10.9118	-0.296998	17.3938	7.1032	0
0.8493	9.99582	0.92344	13.4214	2.83144	0
0.8500	10.6056	3.97579	10.0694	-2.66083	0
0.8507	8.16391	3.6688	13.1179	-0.524948	0
0.8513	5.72221	2.14388	15.5594	5.57757	0
0.8520	6.63816	1.53241	13.4214	6.79808	0
0.8527	6.02835	0.92344	11.8906	2.52631	0
0.8533	2.36704	1.83939	10.98	0.0853041	0
0.8540	-0.0746699	1.83939	8.84204	1.61093	0
0.8547	-2.82252	0.618955	9.44911	1.91606	0
0.8553	-5.26423	1.53241	10.98	0.39043	0
0.8560	-2.51638	1.53241	8.84204	1.61093	0
0.8567	2.97684	-0.908466	7.32438	1.61093	0
0.8573	4.19645	-2.73788	9.44911	0.695556	0
0.8580	0.228988	-3.95831	10.3729	4.35707	0
0.8587	-3.73599	-3.34934	9.76584	5.57757	0
0.8593	-3.12618	1.83939	9.76584	2.22119	0
0.8600	-0.684475	2.44836	10.0694	4.35707	0
0.8607	-0.990621	-4.56978	10.98	8.32371	0
0.8613	0.535135	-5.48573	10.0694	4.05194	0
0.8620	5.1124	0.92344	7.32438	1.00068	0
0.8627	6.02835	3.05983	8.53851	4.6622	0
0.8633	3.58665	0.618955	12.2073	5.57757	0
0.8640	-4.04213	0.92344	9.14558	3.74682	0
0.8647	-20.5218	1.53241	3.95912	2.83144	0
0.8653	-30.8984	0.92344	4.26266	1.00068	0
0.8660	-21.4377	1.83939	2.44146	-0.524948	0
0.8667	-3.43233	3.05983	-0.923796	0.0853041	0
0.8673	8.16391	2.75535	2.74499	-0.830074	0
0.8680	11.8277	2.75535	6.40058	-1.44033	0
0.8687	5.1124	3.6688	2.44146	0.39043	0
0.8693	-5.26423	3.6688	0.303533	0.0853041	0
0.8700	-6.48384	4.58476	1.8212	-2.3557	0
0.8707	-2.82252	4.89174	0	-2.66083	0
0.8713	-3.43233	1.83939	0	-1.74545	0
0.8720	-6.17769	0.618955	1.8212	-1.74545	0
0.8727	-5.87404	3.6688	0	-1.44033	0
0.8733	-4.95808	4.58476	0.910599	0.0853041	0
0.8740	-3.43233	1.83939	3.04853	-0.830074	0
0.8747	1.14494	1.53241	-0.620263	-3.27108	0
0.8753	5.41855	0.92344	0.607066	-0.524948	0
0.8760	3.89279	0.00748735	7.32438	2.83144	0
0.8767	0.535135	1.83939	3.65559	0.0853041	0
0.8773	-2.21023	2.44836	-1.83439	-2.05058	0
0.8780	-1.90657	1.22793	2.74499	1.91606	0
0.8787	5.41855	0.92344	3.65559	3.13657	0
0.8793	12.7412	-0.601484	0	1.61093	0
0.8800	4.80874	-2.73788	3.65559	3.44169	0
0.8807	-9.53535	-1.21295	4.88292	4.6622	0
0.8813	-10.7575	0.311973	0	1.61093	0
0.8820	-0.380817	-0.908466	2.44146	1.30581	0
0.8827	9.99582	-1.82442	6.40058	3.44169	0
0.8833	19.1504	-2.1289	3.04853	3.44169	0
0.8840	24.3399	-0.296998	1.8212	5.57757	0
0.8847	20.0663	1.53241	2.74499	7.1032	0
0.8853	9.07987	1.22793	-1.22733	1.61093	0
0.8860	-3.73599	2.75535	-3.66879	-3.57949	0
0.8867	-17.7764	5.19622	-0.620263	0.0853041	0
0.8873	-27.8469	3.6688	0.910599	5.27245	0
0.8880	-27.2346	0.311973	-1.22733	2.22119	0
0.8887	-17.4703	0.311973	-4.57939	-3.27108	0
0.8893	-5.56789	1.83939	-7.64111	-3.27108	0
0.8900	9.07987	2.14388	-8.24818	-0.830074	0
0.8907	19.1504	1.22793	-7.32438	-2.66083	0
0.8913	13.6571	0.618955	-9.46231	-5.41025	0
0.8920	0.535135	1.83939	-12.2073	-4.49487	0
0.8927	-0.990621	1.53241	-10.9932	-3.88462	0
0.8933	11.8277	0.618955	-8.85524	-5.10512	0
0.8940	23.7276	4.58476	-8.24818	-5.41025	0
0.8947	22.508	6.41666	-9.46231	-4.49487	0
0.8953	12.7412	0.92344	-11.6002	-1.74545	0
0.8960	7.24796	-1.51744	-11.9038	1.61093	0
0.8967	3.28299	0.92344	-10.0826	1.30581	0
0.8973	-7.09365	1.22793	-9.76584	-1.44033	0
0.8980	-17.4703	2.75535	-11.9038	-1.74545	0
0.8987	-22.0475	6.11218	-11.9038	-0.219822	0
0.8993	-21.4377	3.6688	-6.41378	1.00068	0
0.9000	-10.1452	-0.601484	-3.66879	1.91606	0
0.9007	11.8277	1.53241	-10.3861	-0.219822	0
0.9013	28.3074	4.58476	-16.1796	-1.74545	0
0.9020	31.0527	2.14388	-14.6488	1.30581	0
0.9027	23.7276	-0.296998	-14.3452	2.52631	0
0.9033	12.1314	1.22793	-17.3938	-2.3557	0
0.9040	3.58665	2.75535	-18.014	-4.49487	0
0.9047	3.89279	1.53241	-17.7105	-0.830074	0
0.9053	5.72221	0.00748735	-21.3661	0.0853041	0
0.9060	3.28299	0.618955	-24.1111	-2.05058	0
0.9067	0.841281	1.83939	-23.2005	-2.66083	0
0.9073	2.97684	2.44836	-23.2005	-1.1352	0
0.9080	5.72221	2.75535	-24.7181	-1.1352	0
0.9087	4.5026	2.75535	-25.3384	-1.1352	0
0.9093	1.75474	3.36432	-25.0349	-1.74545	0
0.9100	2.06089	5.8052	-26.5525	-5.41025	0
0.9107	2.6707	8.24857	-25.6419	-6.0205	0
0.9113	0.841281	8.24857	-19.2281	-2.05058	0
0.9120	-0.684475	6.41666	-15.8761	-2.05058	0
0.9127	-0.990621	4.58476	-22.8969	-5.10512	0
0.9133	-0.990621	2.75535	-28.994	-4.49487	0
0.9140	-0.990621	2.44836	-25.9455	-4.18974	0
0.9147	-3.43233	2.14388	-22.5934	-7.241	0
0.9153	-7.39979	0.618955	-22.8969	-6.32563	0
0.9160	-9.22921	-0.908466	-20.759	-2.66083	0
0.9167	-11.6709	-1.21295	-17.7105	-1.74545	0
0.9173	-15.6384	-2.1289	-18.3176	-3.57949	0
0.9180	-13.1967	-2.1289	-20.4555	-3.57949	0
0.9187	-4.34828	-0.601484	-19.2281	-2.96596	0
0.9193	-1.29677	-0.908466	-15.269	0.0853041	0
0.9200	-3.12618	-2.1289	-14.6488	2.83144	0
0.9207	-0.684475	-1.51744	-17.3938	1.91606	0
0.9213	2.6707	-1.82442	-15.5726	-0.219822	0
0.9220	2.36704	-3.04486	-11.6002	0.0853041	0
0.9227	2.36704	-1.21295	-10.0826	1.91606	0
0.9233	0.535135	-1.21295	-8.24818	4.35707	0
0.9240	-6.78999	-3.34934	-5.80672	4.05194	0
0.9247	-12.5869	-2.73788	-9.15878	0.0853041	0
0.9253	-11.9771	-2.1289	-12.8276	-3.88462	0
0.9260	-10.1452	-3.65383	-10.9932	-3.57949	0
0.9267	-9.53535	-4.2653	-8.85524	-1.74545	0
0.9273	-8.0096	-4.56978	-9.15878	-2.3557	0
0.9280	-8.6194	-4.87427	-9.15878	-2.66083	0
0.9287	-12.5869	-3.34934	-9.15878	-2.05058	0
0.9293	-11.9771	-2.73788	-7.02085	-3.27108	0
0.9300	-2.21023	-5.48573	-3.66879	-4.18974	0
0.9307	9.68967	-6.09471	-3.06172	-3.27108	0
0.9313	15.1829	-3.95831	-2.75819	-3.57949	0
0.9320	14.8792	-2.43339	-1.53086	-4.49487	0
0.9327	12.7412	-0.908466	-1.83439	-3.88462	0
0.9333	6.3345	-1.82442	-1.83439	-4.18974	0
0.9340	-6.17769	-3.34934	0	-4.79999	0
0.9347	-18.3862	-3.04486	1.21413	-1.74545	0
0.9353	-17.4703	-3.65383	4.88292	0.39043	0
0.9360	-4.04213	-4.2653	9.44911	-2.66083	0
0.9367	7.55411	-3.65383	9.76584	-4.49487	0
0.9373	3.58665	-4.56978	7.32438	-2.66083	0
0.9380	-12.5869	-7.31764	7.32438	-2.3557	0
0.9387	-23.5733	-6.40169	8.84204	-1.74545	0
0.9393	-21.1316	-4.56978	10.6764	0.0853041	0
0.9400	-11.3673	-4.56978	11.8906	-0.524948	0
0.9407	-2.51638	-4.56978	12.5108	-0.524948	0
0.9413	3.58665	-3.95831	13.725	1.00068	0
0.9420	5.72221	-3.65383	15.5594	0.0853041	0
0.9427	4.5026	-1.82442	14.332	-0.524948	0
0.9433	3.58665	-0.601484	13.725	2.22119	0
0.9440	3.58665	-0.908466	14.6488	2.52631	0
0.9447	3.58665	-1.51744	14.6488	0.39043	0
0.9453	1.75474	-1.21295	13.1179	0.0853041	0
0.9460	0.228988	-0.296998	12.8144	0.0853041	0
0.9467	0.841281	0.92344	14.6488	1.30581	0
0.9473	1.45109	1.22793	18.3044	3.13657	0
0.9480	1.75474	1.22793	19.215	0.695556	0
0.9487	3.89279	3.36432	14.9523	-3.88462	0
0.9493	2.36704	3.6688	10.98	-3.88462	0
0.9500	-2.82252	1.83939	10.98	-2.05058	0
0.9507	-3.73599	2.75535	12.2073	-3.57949	0
0.9513	-1.29677	3.6688	13.725	-4.49487	0
0.9520	-1.90657	1.83939	14.6488	-3.88462	0
0.9527	-0.0746699	1.83939	14.332	-5.41025	0
0.9533	2.6707	2.75535	14.6488	-6.93588	0
0.9540	3.89279	1.83939	13.725	-6.0205	0
0.9547	8.77621	3.36432	12.2073	-6.93588	0
0.9553	14.5731	3.6688	14.0285	-7.241	0
0.9560	10.302	-1.21295	17.0902	-2.3557	0
0.9567	0.228988	-2.73788	16.1664	0.695556	0
0.9573	-7.70345	0.92344	14.9523	-3.88462	0
0.9580	-10.4513	1.22793	16.7735	-6.32563	0
0.9587	-8.31574	1.22793	19.215	-2.3557	0
0.9593	-11.9771	3.6688	20.7458	-0.219822	0
0.9600	-24.1831	1.83939	21.0493	1.00068	0
0.9607	-26.3212	-0.908466	16.47	1.00068	0
0.9613	-11.9771	2.14388	13.1179	1.00068	0
0.9620	-0.0746699	2.44836	14.6488	1.00068	0
0.9627	1.45109	-2.1289	13.725	1.00068	0
0.9633	-3.73599	-1.82442	12.8144	1.00068	0
0.9640	-13.1967	0.618955	17.0902	1.00068	0
0.9647	-15.0286	-2.1289	16.47	1.00068	0
0.9653	-1.60043	-2.43339	9.14558	1.00068	0
0.9660	18.2344	1.83939	8.23498	1.00068	0
0.9667	34.1043	1.22793	12.8144	1.00068	0
0.9673	35.9362	-0.908466	11.587	1.00068	0
0.9680	15.489	1.22793	11.8906	1.00068	0
0.9687	-13.809	3.36432	15.5594	1.00068	0
0.9693	-24.4893	2.14388	12.8144	1.00068	0
0.9700	-9.22921	2.75535	5.79352	1.00068	0
0.9707	15.489	5.19622	4.56619	1.00068	0
0.9713	33.4944	3.97579	8.23498	1.00068	0
0.9720	38.3779	0.00748735	10.98	3.13657	0
0.9727	31.3589	1.83939	6.70412	0.0853041	0
0.9733	18.5405	6.41666	1.51766	-2.3557	0
0.9740	6.3345	2.14388	3.65559	-1.1352	0
0.9747	-4.34828	-4.56978	5.48999	-1.74545	0
0.9753	-13.809	-2.43339	3.95912	-2.3557	0
0.9760	-24.4893	0.92344	5.79352	-0.524948	0
0.9767	-32.7278	-0.908466	6.70412	-0.524948	0
0.9773	-33.6438	-1.82442	3.65559	0.0853041	0
0.9780	-28.4567	-0.908466	6.40058	2.83144	0
0.9787	-19.3022	-3.34934	8.84204	1.00068	0
0.9793	-4.65194	-4.56978	6.40058	-1.1352	0
0.9800	12.4375	-1.82442	9.14558	4.96732	0
0.9807	22.2019	-0.296998	14.0285	10.1545	0
0.9813	20.9823	-1.82442	9.14558	5.8827	0
0.9820	14.5731	-0.601484	3.95912	1.30581	0
0.9827	9.99582	4.58476	6.70412	3.74682	0
0.9833	7.55411	5.8052	10.6764	8.01858	0
0.9840	4.5026	0.92344	9.14558	8.32371	0
0.9847	3.58665	-1.21295	3.04853	4.96732	0
0.9853	5.41855	0.311973	-1.83439	1.91606	0
0.9860	7.24796	-0.296998	-1.53086	1.91606	0
0.9867	6.02835	-1.51744	0.607066	3.44169	0
0.9873	3.28299	0.00748735	0.910599	3.74682	0
0.9880	-0.0746699	0.92344	-1.53086	2.83144	0
0.9887	-0.380817	0.92344	-5.19965	2.83144	0
0.9893	1.75474	1.83939	-5.50318	4.35707	0
0.9900	0.841281	1.83939	-4.27585	2.83144	0
0.9907	-5.56789	-0.296998	-6.71731	0.39043	0
0.9913	-11.0611	-0.908466	-7.94464	2.83144	0
0.9920	-8.31574	2.44836	-5.50318	4.05194	0
0.9927	-1.90657	2.75535	-5.19965	-0.830074	0
0.9933	-1.90657	-3.34934	-6.41378	-4.18974	0
0.9940	-3.73599	-5.79022	-7.02085	-2.66083	0
0.9947	-0.990621	-1.21295	-6.11025	-0.830074	0
0.9953	4.19645	0.00748735	-0.923796	1.91606	0
0.9960	10.9118	-4.2653	0.910599	2.22119	0
0.9967	15.7952	-5.18125	-6.41378	-1.74545	0
0.9973	9.68967	-2.73788	-10.0826	-4.49487	0
0.9980	-5.56789	-1.82442	-5.50318	-1.74545	0
0.9987	-13.1967	-0.296998	-4.57939	0.0853041	0
0.9993	-11.9771	0.00748735	-5.19965	-0.219822	0
1.0000	-9.53535	-0.908466	-1.83439	1.61093	0
1.0007	-2.82252	-1.21295	-1.83439	4.05194	0
1.0013	8.16391	-1.21295	-4.57939	2.22119	0
1.0020	12.7412	-2.1289	-3.36526	-0.219822	0
1.0027	9.07987	-1.21295	-1.83439	1.30581	0
1.0033	6.02835	0.92344	-2.44146	2.52631	0
1.0040	3.89279	0.92344	-2.44146	1.00068	0
1.0047	-2.51638	-1.21295	-3.66879	1.00068	0
1.0053	-9.53535	-1.21295	-6.41378	1.00068	0
1.0060	-7.70345	1.53241	-7.02085	-1.44033	0
1.0067	0.841281	2.14388	-3.97232	-0.830074	0
1.0073	7.55411	-0.296998	-1.83439	2.52631	0
1.0080	13.6571	-1.21295	-2.13793	2.22119	0
1.0087	18.2344	0.00748735	-3.36526	0.0853041	0
1.0093	13.6571	1.53241	-5.19965	-0.830074	0
1.0100	5.41855	1.83939	-7.94464	-2.3557	0
1.0107	4.80874	0.92344	-8.24818	-2.05058	0
1.0113	7.24796	-1.21295	-6.41378	-0.830074	0
1.0120	2.6707	0.00748735	-7.94464	-2.66083	0
1.0127	-4.04213	2.75535	-8.55171	-4.18974	0
1.0133	-5.26423	0.92344	-7.32438	-2.05058	0
1.0140	-4.34828	0.311973	-7.94464	-1.74545	0
1.0147	-8.92555	1.83939	-8.24818	-3.57949	0
1.0153	-20.2156	-0.296998	-4.88292	-2.96596	0
1.0160	-30.8984	-3.65383	-4.27585	1.00068	0
1.0167	-31.8144	-1.82442	-7.02085	3.44169	0
1.0173	-17.7764	-0.601484	-7.32438	2.83144	0
1.0180	7.24796	-2.73788	-9.15878	-0.219822	0
1.0187	28.9172	-2.1289	-10.3861	-1.1352	0
1.0193	35.9362	-0.908466	-4.57939	1.91606	0
1.0200	30.7466	-3.65383	-1.83439	4.6622	0
1.0207	18.5405	-4.56978	-9.76584	4.6622	0
1.0213	2.36704	-2.1289	-14.3452	3.74682	0
1.0220	-10.1452	-3.04486	-11.2967	2.52631	0
1.0227	-15.3347	-4.56978	-10.9932	1.00068	0
1.0233	-19.6058	-4.56978	-10.9932	1.30581	0
1.0240	-23.2696	-5.48573	-9.15878	1.91606	0
1.0247	-20.2156	-6.09471	-10.9932	1.91606	0
1.0253	-12.893	-4.56978	-12.8276	3.44169	0
1.0260	-6.48384	-3.65383	-10.9932	3.74682	0
1.0267	-1.29677	-4.87427	-10.6896	1.91606	0
1.0273	2.6707	-4.87427	-10.9932	1.61093	0
1.0280	3.89279	-2.73788	-10.0826	1.91606	0
1.0287	4.80874	-1.82442	-10.9932	0.695556	0
1.0293	9.07987	-3.04486	-10.6896	0.39043	0
1.0300	15.489	-0.908466	-10.3861	-0.830074	0
1.0307	16.7086	2.75535	-13.1311	-3.57949	0
1.0313	9.99582	1.83939	-11.6002	-1.44033	0
1.0320	2.06089	1.22793	-4.88292	0.39043	0
1.0327	-1.90657	3.97579	-6.11025	-3.57949	0
1.0333	-7.09365	2.75535	-10.0826	-6.0205	0
1.0340	-11.0611	-0.296998	-7.32438	-3.88462	0
1.0347	-12.2832	1.83939	-5.50318	-6.63075	0
1.0353	-16.5543	1.83939	-4.88292	-9.37689	0
1.0360	-22.3537	-2.1289	-1.22733	-5.10512	0
1.0367	-20.2156	-1.82442	-0.31673	-1.74545	0
1.0373	-8.6194	0.618955	-2.75819	-2.3557	0
1.0380	5.72221	-0.296998	-2.75819	-1.74545	0
1.0387	17.0148	-0.296998	-1.83439	-2.66083	0
1.0393	19.7602	-1.21295	-1.22733	-3.57949	0
1.0400	15.489	-4.56978	-0.923796	-1.1352	0
1.0407	10.302	-3.04486	-1.83439	-0.524948	0
1.0413	5.72221	-0.908466	-1.83439	-3.88462	0
1.0420	4.19645	-1.51744	-1.53086	-3.57949	0
1.0427	3.58665	0.311973	-1.83439	-0.524948	0
1.0433	-0.684475	0.92344	0.910599	-0.219822	0
1.0440	-7.39979	-3.65383	3.65559	-1.1352	0
1.0447	-12.893	-3.04486	-0.620263	-2.05058	0
1.0453	-15.9445	1.22793	-5.50318	-4.79999	0
1.0460	-15.6384	-0.908466	-5.50318	-8.15638	0
1.0467	-14.1126	-2.73788	-7.02085	-9.37689	0
1.0473	-14.1126	0.92344	-9.15878	-6.32563	0
1.0480	-10.1452	2.14388	-9.46231	-3.57949	0
1.0487	-1.90657	0.92344	-10.6896	-5.41025	0
1.0493	4.80874	0.92344	-11.6002	-8.15638	0
1.0500	9.38601	1.22793	-10.6896	-7.54613	0
1.0507	10.9118	3.6688	-10.6896	-7.241	0
1.0513	5.72221	4.58476	-11.9038	-8.15638	0
1.0520	1.75474	1.83939	-11.9038	-6.32563	0
1.0527	2.6707	0.00748735	-10.0826	-3.27108	0
1.0533	-0.0746699	1.83939	-8.24818	-4.79999	0
1.0540	-5.26423	2.75535	-10.0826	-9.37689	0
1.0547	-0.0746699	2.75535	-9.76584	-7.54613	0
1.0553	9.99582	1.83939	-2.75819	-0.524948	0
1.0560	16.0988	-1.51744	0.607066	0.0853041	0
1.0567	16.7086	-1.82442	-4.88292	-5.41025	0
1.0573	12.4375	0.618955	-7.94464	-4.49487	0
1.0580	3.89279	0.311973	-6.41378	0.0853041	0
1.0587	-1.29677	-1.82442	-5.80672	-1.44033	0
1.0593	-2.21023	-2.73788	-4.27585	-3.57949	0
1.0600	-3.43233	-3.65383	-2.75819	1.00068	0
1.0607	-0.380817	-4.2653	-4.57939	4.05194	0
1.0613	9.38601	-4.87427	-4.27585	1.91606	0
1.0620	14.8792	-5.79022	-1.53086	1.91606	0
1.0627	9.99582	-4.56978	0.607066	4.96732	0
1.0633	0.841281	-3.34934	2.44146	5.8827	0
1.0640	-8.0096	-4.56978	2.44146	5.27245	0
1.0647	-17.1641	-4.56978	0.607066	4.35707	0
1.0653	-22.0475	-2.1289	1.51766	1.91606	0
1.0660	-19.6058	-0.908466	3.65559	0.0853041	0
1.0667	-16.2482	-1.51744	3.95912	1.30581	0
1.0673	-18.3862	-2.1289	6.40058	4.05194	0
1.0680	-25.4052	-1.82442	7.93145	-0.219822	0
1.0687	-29.9825	-0.908466	3.65559	-0.219822	0
1.0693	-21.1316	-0.601484	0.607066	-0.219822	0
1.0700	5.41855	-0.296998	3.35206	-0.219822	0
1.0707	32.5785	-1.82442	6.70412	-0.219822	0
1.0713	42.9551	-3.34934	8.23498	-0.219822	0
1.0720	41.1232	-0.601484	8.23498	-0.219822	0
1.0727	31.3589	0.311973	6.40058	-0.219822	0
1.0733	7.24796	-2.73788	7.62791	-0.219822	0
1.0740	-21.4377	-1.51744	9.76584	-0.219822	0
1.0747	-34.2536	1.22793	9.14558	-0.219822	0
1.0753	-30.5923	-1.82442	9.14558	-0.219822	0
1.0760	-18.3862	-1.82442	13.725	-0.219822	0
1.0767	1.75474	1.53241	16.47	-0.219822	0
1.0773	22.8142	-1.51744	14.0285	-0.219822	0
1.0780	31.0527	-2.73788	10.98	-0.219822	0
1.0787	27.3914	1.83939	12.5108	-0.219822	0
1.0793	19.1504	1.53241	16.47	-0.219822	0
1.0800	12.1314	-2.73788	18.0008	9.54421	0
1.0807	6.02835	-2.73788	14.9523	5.57757	0
1.0813	0.228988	-2.73788	11.8906	2.52631	0
1.0820	-1.60043	-3.65383	10.98	5.57757	0
1.0827	-0.380817	-3.04486	12.8144	7.40833	0
1.0833	-1.60043	-1.21295	14.6488	4.6622	0
1.0840	-2.82252	0.92344	13.4214	4.6622	0
1.0847	-2.21023	2.14388	10.0694	7.40833	0
1.0853	-4.34828	1.83939	9.76584	7.1032	0
1.0860	-7.70345	3.05983	9.76584	6.79808	0
1.0867	-7.39979	3.97579	7.32438	4.96732	0
1.0873	-7.09365	1.83939	5.79352	2.22119	0
1.0880	-10.1452	2.14388	5.79352	3.74682	0
1.0887	-14.7224	4.58476	4.26266	6.18783	0
1.0893	-19.912	2.75535	3.65559	3.13657	0
1.0900	-21.4377	0.00748735	5.18645	-0.219822	0
1.0907	-19.3022	0.92344	3.65559	1.00068	0
1.0913	-15.3347	2.14388	3.65559	4.6622	0
1.0920	-5.56789	1.53241	6.09705	4.6622	0
1.0927	9.07987	0.00748735	3.95912	1.00068	0
1.0933	16.7086	-1.51744	-0.620263	0.39043	0
1.0940	15.1829	-2.43339	0	2.83144	0
1.0947	9.99582	-3.65383	1.51766	-0.219822	0
1.0953	0.228988	-4.2653	1.8212	-3.57949	0
1.0960	-11.0611	-2.73788	3.35206	1.00068	0
1.0967	-18.0801	-3.04486	3.95912	3.74682	0
1.0973	-21.4377	-7.31764	3.95912	1.00068	0
1.0980	-21.4377	-9.14705	5.79352	1.91606	0
1.0987	-21.1316	-7.62213	5.48999	2.83144	0
1.0993	-26.931	-9.14705	3.65559	1.00068	0
1.1000	-27.2346	-10.3675	7.32438	1.61093	0
1.1007	-10.7575	-7.92661	9.76584	2.52631	0
1.1013	7.55411	-7.01066	5.48999	1.30581	0
1.1020	14.8792	-6.70617	2.12473	3.74682	0
1.1027	17.0148	-3.95831	3.95912	8.32371	0
1.1033	14.8792	-4.56978	6.40058	8.62884	0
1.1040	8.16391	-7.31764	9.14558	7.40833	0
1.1047	7.24796	-6.40169	10.3729	6.49295	0
1.1053	10.9118	-3.95831	7.00765	3.44169	0
1.1060	9.07987	-2.73788	4.26266	1.91606	0
1.1067	2.6707	-0.296998	6.40058	3.44169	0
1.1073	-2.82252	1.22793	7.93145	3.74682	0
1.1080	-10.1452	1.83939	6.09705	2.22119	0
1.1087	-17.4703	3.6688	5.79352	0.695556	0
1.1093	-24.1831	4.28027	7.62791	1.00068	0
1.1100	-28.4567	2.14388	7.93145	1.91606	0
1.1107	-23.8794	2.14388	7.62791	0.695556	0
1.1113	-11.9771	2.44836	7.93145	-0.524948	0
1.1120	-1.90657	0.00748735	7.32438	1.00068	0
1.1127	10.302	0.618955	8.23498	2.83144	0
1.1133	25.5595	4.58476	10.0694	1.00068	0
1.1140	28.9172	3.97579	8.84204	-1.1352	0
1.1147	21.2884	0.92344	8.23498	-1.1352	0
1.1153	15.489	0.311973	14.6488	1.00068	0
1.1160	8.16391	0.618955	18.9114	2.83144	0
1.1167	-0.0746699	0.00748735	14.6488	1.00068	0
1.1173	0.228988	1.83939	12.2073	0.695556	0
1.1180	2.6707	2.44836	14.6488	3.74682	0
1.1187	-0.380817	-1.21295	14.6488	3.74682	0
1.1193	-0.990621	-2.73788	13.1179	1.30581	0
1.1200	-1.90657	-1.21295	15.5594	2.22119	0
1.1207	-7.39979	-1.51744	19.8352	2.83144	0
1.1213	-8.31574	-3.04486	21.0493	1.00068	0
1.1220	-4.04213	-2.43339	18.3044	1.00068	0
1.1227	-6.78999	-0.908466	17.3938	3.44169	0
1.1233	-11.0611	0.92344	20.1387	4.05194	0
1.1240	-8.0096	1.83939	17.6973	4.6622	0
1.1247	-3.43233	0.92344	12.8144	4.35707	0
1.1253	-1.60043	-0.296998	13.725	-0.830074	0
1.1260	-0.380817	3.6688	13.725	-4.18974	0
1.1267	-2.21023	7.6371	10.3729	-2.3557	0
1.1273	-7.70345	4.58476	12.8144	-1.74545	0
1.1280	-11.0611	0.92344	15.5594	-3.88462	0
1.1287	-8.92555	3.6688	9.14558	-3.57949	0
1.1293	-2.82252	5.8052	4.26266	-4.49487	0
1.1300	2.6707	1.83939	4.88292	-8.15638	0
1.1307	6.3345	1.53241	5.18645	-7.54613	0
1.1313	11.2154	5.50071	6.40058	-5.41025	0
1.1320	14.8792	3.6688	8.53851	-6.63075	0
1.1327	13.0473	2.75535	7.62791	-6.93588	0
1.1333	7.55411	7.02563	7.62791	-5.41025	0
1.1340	2.36704	6.11218	9.14558	-6.63075	0
1.1347	-2.51638	1.22793	6.70412	-9.07176	0
1.1353	-4.65194	2.75535	6.40058	-10.5974	0
1.1360	-5.56789	5.8052	8.53851	-9.98714	0
1.1367	-11.0611	4.58476	6.40058	-5.71537	0
1.1373	-17.1641	1.83939	3.35206	-3.88462	0
1.1380	-11.0611	1.83939	4.56619	-6.0205	0
1.1387	6.02835	4.58476	6.70412	-4.18974	0
1.1393	16.0988	4.89174	8.84204	-1.44033	0
1.1400	13.3535	1.53241	10.0694	-4.49487	0
1.1407	7.55411	0.92344	4.88292	-7.241	0
1.1413	1.75474	4.58476	-1.22733	-5.41025	0
1.1420	-8.0096	4.58476	-0.923796	-5.10512	0
1.1427	-17.1641	3.97579	0.910599	-5.41025	0
1.1433	-12.893	5.50071	-0.31673	-5.41025	0
1.1440	7.55411	4.28027	-1.22733	-6.0205	0
1.1447	30.4429	2.44836	-1.83439	-5.71537	0
1.1453	40.5134	3.97579	-2.75819	-6.0205	0
1.1460	35.63	3.6688	-3.06172	-8.15638	0
1.1467	22.8142	1.83939	-3.97232	-8.15638	0
1.1473	7.24796	2.75535	-6.41378	-5.41025	0
1.1480	-5.87404	2.75535	-6.41378	-5.41025	0
1.1487	-15.6384	0.92344	-4.88292	-7.241	0
1.1493	-23.2696	2.14388	-7.32438	-9.68201	0
1.1500	-27.5408	3.97579	-12.8276	-10.2923	0
1.1507	-26.931	3.6688	-12.8276	-7.241	0
1.1513	-20.8279	4.58476	-8.85524	-4.18974	0
1.1520	-5.56789	4.28027	-8.24818	-6.32563	0
1.1527	16.7086	2.75535	-14.0417	-9.98714	0
1.1533	30.4429	4.58476	-18.6211	-9.98714	0
1.1540	28.3074	6.41666	-17.3938	-9.68201	0
1.1547	20.0663	3.97579	-15.269	-10.9025	0
1.1553	13.6571	1.22793	-17.0902	-10.2923	0
1.1560	6.63816	0.311973	-19.2281	-7.241	0
1.1567	-0.0746699	-1.21295	-18.3176	-5.41025	0
1.1573	-4.65194	-1.51744	-15.8761	-5.71537	0
1.1580	-10.1452	0.00748735	-14.3452	-5.41025	0
1.1587	-19.3022	0.618955	-15.5726	-5.71537	0
1.1593	-26.6248	-0.296998	-15.5726	-5.41025	0
1.1600	-26.6248	-2.73788	-12.8276	-2.3557	0
1.1607	-18.996	-5.48573	-14.3452	-0.524948	0
1.1613	-4.34828	-4.56978	-19.5317	-3.27108	0
1.1620	10.6056	-1.51744	-20.1519	-4.49487	0
1.1627	16.7086	0.00748735	-16.4832	-1.74545	0
1.1633	14.2694	0.311973	-14.9655	0.0853041	0
1.1640	10.302	-0.296998	-17.3938	-0.830074	0
1.1647	7.55411	-1.82442	-21.9731	-1.74545	0
1.1653	6.02835	-2.43339	-24.1111	-3.27108	0
1.1660	5.41855	-0.908466	-22.2767	-3.57949	0
1.1667	3.89279	1.53241	-22.8969	-0.830074	0
1.1673	1.14494	3.36432	-25.6419	-1.44033	0
1.1680	-0.0746699	2.44836	-25.6419	-6.0205	0
1.1687	-0.0746699	-0.296998	-24.7181	-7.85126	0
1.1693	-1.60043	0.311973	-24.7181	-4.79999	0
1.1700	-4.65194	3.6688	-25.0349	-3.57949	0
1.1707	-4.65194	2.75535	-25.6419	-5.41025	0
1.1713	-1.29677	0.00748735	-24.1111	-4.49487	0
1.1720	1.45109	2.44836	-19.8352	-2.66083	0
1.1727	4.80874	3.6688	-18.3176	-2.3557	0
1.1733	8.16391	-0.601484	-21.9731	-2.3557	0
1.1740	8.77621	2.14388	-25.9455	-2.96596	0
1.1747	7.55411	8.24857	-24.4146	-2.96596	0
1.1753	6.3345	4.58476	-18.3176	0.0853041	0
1.1760	0.841281	-0.908466	-15.5726	1.00068	0
1.1767	-8.0096	1.83939	-18.9246	-2.96596	0
1.1773	-15.3347	4.58476	-20.1519	-2.96596	0
1.1780	-19.6058	2.75535	-18.014	1.91606	0
1.1787	-15.6384	1.53241	-17.3938	0.695556	0
1.1793	-2.82252	0.00748735	-16.1796	-2.3557	0
1.1800	6.63816	-2.43339	-14.0417	0.39043	0
1.1807	6.9443	-1.51744	-14.9655	2.83144	0
1.1813	4.5026	0.92344	-16.1796	1.61093	0
1.1820	3.58665	0.311973	-13.7382	2.52631	0
1.1827	2.36704	-2.73788	-11.2967	4.05194	0
1.1833	0.841281	-4.56978	-11.9038	3.13657	0
1.1840	-0.0746699	-3.65383	-13.7382	3.44169	0
1.1847	-1.29677	-1.21295	-13.4346	5.8827	0
1.1853	-1.90657	0.00748735	-10.6896	6.49295	0
1.1860	-0.990621	-0.908466	-10.3861	3.74682	0
1.1867	0.535135	-1.21295	-11.2967	2.22119	0
1.1873	1.75474	0.00748735	-8.24818	4.35707	0
1.1880	3.58665	-0.908466	-5.80672	3.74682	0
1.1887	7.24796	-3.65383	-8.55171	1.00068	0
1.1893	9.07987	-3.65383	-12.8276	1.00068	0
1.1900	6.02835	-2.1289	-13.7382	2.22119	0
1.1907	1.45109	-2.1289	-12.8276	1.61093	0
1.1913	-1.90657	-1.82442	-10.9932	2.22119	0
1.1920	-4.95808	-1.21295	-8.55171	2.52631	0
1.1927	-8.0096	-1.82442	-6.11025	-0.219822	0
1.1933	-14.1126	-1.51744	-5.50318	0.695556	0
1.1940	-27.8469	-0.908466	-5.50318	2.83144	0
1.1947	-41.5787	-2.1289	-3.36526	0.0853041	0
1.1953	-40.3591	-3.95831	-0.923796	1.00068	0
1.1960	-24.7954	-4.2653	-0.31673	8.93396	0
1.1967	-10.1452	-3.04486	1.8212	9.54421	0
1.1973	-5.26423	-2.43339	3.95912	3.74682	0
1.1980	-4.95808	-1.82442	3.35206	2.83144	0
1.1987	0.841281	-0.601484	6.09705	5.27245	0
1.1993	14.2694	-0.601484	12.2073	6.49295	0
1.2000	26.4755	-3.34934	11.8906	6.49295	0
1.2007	31.6625	-4.87427	4.56619	5.57757	0
1.2013	31.0527	-3.65383	2.74499	4.6622	0
1.2020	26.4755	-3.04486	5.48999	4.35707	0
1.2027	16.405	-4.56978	5.79352	3.74682	0
1.2033	1.75474	-5.79022	4.88292	3.74682	0
1.2040	-8.92555	-3.95831	4.88292	4.6622	0
1.2047	-10.4513	-0.908466	3.95912	4.05194	0
1.2053	-7.09365	-0.908466	3.65559	2.83144	0
1.2060	-2.82252	-2.43339	5.48999	2.52631	0
1.2067	-0.380817	-1.82442	6.40058	1.61093	0
1.2073	-1.90657	-0.296998	4.26266	1.91606	0
1.2080	-3.43233	0.00748735	2.74499	4.96732	0
1.2087	-0.0746699	0.311973	3.65559	5.57757	0
1.2093	4.80874	0.92344	5.48999	3.74682	0
1.2100	9.07987	2.44836	4.56619	1.91606	0
1.2107	13.9633	4.28027	3.04853	1.00068	0
1.2113	16.0988	2.44836	5.48999	1.91606	0
1.2120	14.2694	-0.601484	7.32438	1.91606	0
1.2127	10.302	0.00748735	4.56619	1.91606	0
1.2133	3.58665	1.53241	1.51766	1.91606	0
1.2140	-5.56789	3.05983	1.21413	1.91606	0
1.2147	-11.9771	3.97579	1.8212	1.91606	0
1.2153	-11.3673	2.14388	5.48999	1.91606	0
1.2160	-0.990621	1.22793	9.44911	1.91606	0
1.2167	12.1314	2.75535	8.53851	1.91606	0
1.2173	16.7086	1.22793	8.23498	1.91606	0
1.2180	14.5731	-0.908466	11.2835	1.91606	0
1.2187	16.0988	0.618955	12.8144	1.91606	0
1.2193	19.1504	2.14388	11.8906	1.91606	0
1.2200	18.5405	0.92344	11.587	1.91606	0
1.2207	16.405	-0.296998	11.587	1.91606	0
1.2213	13.6571	-1.21295	13.4214	1.91606	0
1.2220	10.9118	-0.908466	12.5108	1.91606	0
1.2227	9.68967	2.44836	10.0694	1.91606	0
1.2233	7.86026	3.36432	14.332	1.91606	0
1.2240	3.58665	-0.296998	18.3044	1.91606	0
1.2247	-2.21023	-2.73788	12.8144	1.91606	0
1.2253	-4.65194	-0.908466	10.0694	1.91606	0
1.2260	-2.21023	0.618955	12.2073	1.91606	0
1.2267	-0.990621	-1.82442	8.53851	1.91606	0
1.2273	-5.56789	-2.73788	5.18645	1.91606	0
1.2280	-11.0611	-1.21295	8.84204	1.91606	0
1.2287	-11.6709	0.00748735	9.44911	1.91606	0
1.2293	-11.0611	0.618955	7.32438	1.91606	0
1.2300	-9.53535	2.14388	9.44911	1.91606	0
1.2307	-4.65194	2.44836	9.44911	1.91606	0
1.2313	2.06089	0.92344	7.32438	1.91606	0
1.2320	5.41855	1.22793	10.98	1.91606	0
1.2327	5.41855	2.14388	13.725	1.91606	0
1.2333	2.6707	1.53241	9.14558	1.91606	0
1.2340	-0.990621	1.83939	5.79352	1.91606	0
1.2347	-0.380817	3.05983	7.32438	1.91606	0
1.2353	3.58665	2.75535	8.53851	1.91606	0
1.2360	4.5026	0.618955	9.14558	1.00068	0
1.2367	2.06089	-0.908466	8.23498	-4.79999	0
1.2373	0.535135	-1.82442	5.79352	-5.41025	0
1.2380	-0.0746699	-2.43339	5.48999	-2.66083	0
1.2387	-2.21023	-1.82442	7.32438	-3.57949	0
1.2393	-6.17769	-1.82442	8.84204	-4.49487	0
1.2400	-9.22921	-3.04486	8.84204	-1.74545	0
1.2407	-10.4513	-3.34934	8.84204	-0.830074	0
1.2413	-17.4703	-2.1289	10.0694	-2.05058	0
1.2420	-35.1695	-2.1289	8.23498	-1.44033	0
1.2427	-48.5977	-2.73788	5.48999	-1.74545	0
1.2433	-40.3591	-1.82442	8.23498	-3.57949	0
1.2440	-16.2482	-1.82442	9.76584	0.39043	0
1.2447	8.16391	-2.43339	3.95912	5.57757	0
1.2453	20.9823	-0.296998	2.74499	1.00068	0
1.2460	20.3724	1.83939	5.48999	-4.18974	0
1.2467	12.7412	1.22793	1.51766	0.0853041	0
1.2473	6.02835	0.618955	0	2.83144	0
1.2480	1.75474	0.311973	4.26266	-1.74545	0
1.2487	-0.684475	0.92344	0.910599	-3.27108	0
1.2493	-2.82252	0.92344	-5.80672	-0.830074	0
1.2500	-6.48384	0.00748735	-4.27585	-1.44033	0
1.2507	-9.53535	0.00748735	-1.22733	-3.57949	0
1.2513	-9.22921	1.22793	-2.75819	-3.27108	0
1.2520	-5.87404	0.00748735	-2.75819	-2.66083	0
1.2527	-0.684475	-3.34934	-3.97232	-2.05058	0
1.2533	5.72221	-4.56978	-6.11025	-0.524948	0
1.2540	9.07987	-3.04486	-4.57939	-0.830074	0
1.2547	6.63816	-3.34934	-2.75819	-2.96596	0
1.2553	-0.684475	-6.40169	-3.97232	-2.96596	0
1.2560	-7.39979	-6.40169	-4.57939	0.39043	0
1.2567	-9.22921	-3.34934	-3.06172	2.83144	0
1.2573	-6.48384	-2.73788	-1.83439	1.00068	0
1.2580	-0.0746699	-5.48573	-2.75819	-0.830074	0
1.2587	9.07987	-5.79022	-3.66879	1.30581	0
1.2593	12.7412	-4.56978	-0.923796	3.74682	0
1.2600	7.86026	-6.09471	1.51766	2.83144	0
1.2607	1.45109	-5.48573	-2.44146	2.83144	0
1.2613	-2.82252	-2.73788	-6.71731	2.83144	0
1.2620	-6.17769	-3.65383	-4.57939	2.83144	0
1.2627	-7.39979	-7.31764	-1.83439	2.83144	0
1.2633	-8.6194	-7.31764	-2.44146	2.83144	0
1.2640	-14.4188	-6.40169	-3.66879	2.83144	0
1.2647	-20.8279	-7.62213	-5.50318	2.83144	0
1.2653	-28.7604	-6.70617	-8.24818	2.83144	0
1.2660	-39.4432	-4.56978	-9.15878	2.83144	0
1.2667	-41.2726	-4.87427	-9.15878	2.83144	0
1.2673	-23.8794	-5.48573	-10.0826	2.83144	0
1.2680	3.58665	-5.79022	-7.32438	2.83144	0
1.2687	20.9823	-7.31764	-4.27585	2.83144	0
1.2693	20.9823	-7.31764	-7.64111	2.83144	0
1.2700	17.0148	-2.73788	-12.8276	2.83144	0
1.2707	19.1504	0.311973	-10.3861	2.83144	0
1.2713	19.1504	-2.43339	-3.66879	2.83144	0
1.2720	13.0473	-4.56978	-1.83439	2.83144	0
1.2727	9.07987	-3.65383	-5.80672	2.83144	0
1.2733	7.55411	-1.51744	-10.0826	2.83144	0
1.2740	3.58665	0.00748735	-10.3861	2.83144	0
1.2747	0.535135	-1.51744	-9.15878	2.83144	0
1.2753	-2.21023	-5.48573	-8.55171	2.83144	0
1.2760	-8.31574	-4.87427	-7.64111	2.83144	0
1.2767	-12.2832	-0.908466	-6.11025	2.83144	0
1.2773	-8.0096	-1.82442	-5.80672	2.83144	0
1.2780	2.6707	-4.87427	-5.50318	2.83144	0
1.2787	12.7412	-2.43339	-4.57939	2.83144	0
1.2793	13.9633	0.618955	-3.66879	2.83144	0
1.2800	7.55411	-0.908466	-1.83439	2.83144	0
1.2807	-0.0746699	-1.82442	0.607066	2.83144	0
1.2813	-5.87404	-1.21295	-1.53086	2.83144	0
1.2820	-6.78999	-1.82442	-5.50318	2.83144	0
1.2827	-1.60043	-0.908466	-3.66879	2.83144	0
1.2833	-0.684475	0.00748735	0.910599	2.83144	0
1.2840	-8.31574	-1.21295	0	2.83144	0
1.2847	-13.5028	-1.82442	-3.06172	2.83144	0
1.2853	-10.1452	-0.908466	-3.97232	2.83144	0
1.2860	-3.73599	-1.51744	-5.50318	2.83144	0
1.2867	0.841281	0.311973	-6.11025	2.83144	0
1.2873	1.75474	2.75535	-5.19965	2.83144	0
1.2880	-0.684475	0.92344	-5.50318	2.83144	0
1.2887	-4.65194	0.618955	-5.50318	2.83144	0
1.2893	-9.8415	2.75535	-3.66879	2.83144	0
1.2900	-16.2482	1.83939	-3.66879	2.83144	0
1.2907	-22.9635	0.92344	-3.66879	2.83144	0
1.2913	-28.7604	2.44836	-1.83439	2.83144	0
1.2920	-27.8469	0.92344	-2.75819	2.83144	0
1.2927	-11.0611	-0.601484	-4.27585	2.83144	0
1.2933	16.7086	1.22793	-0.923796	2.83144	0
1.2940	37.4619	3.05983	1.21413	2.83144	0
1.2947	38.6815	3.36432	0.607066	2.83144	0
1.2953	26.4755	1.53241	4.56619	2.83144	0
1.2960	15.489	-1.82442	7.62791	4.05194	0
1.2967	12.7412	-2.73788	2.44146	1.91606	0
1.2973	14.8792	-0.908466	-0.923796	1.00068	0
1.2980	20.9823	-0.908466	1.8212	1.00068	0
1.2987	23.7276	-1.82442	3.95912	-0.524948	0
1.2993	15.7952	-1.82442	4.88292	-1.74545	0
1.3000	4.19645	-1.51744	7.32438	-1.1352	0
1.3007	-0.0746699	0.00748735	6.70412	-0.830074	0
1.3013	-0.990621	0.311973	5.18645	-2.05058	0
1.3020	-2.51638	-0.908466	6.40058	-0.219822	0
1.3027	-3.73599	-0.601484	6.40058	2.22119	0
1.3033	-9.8415	0.92344	6.40058	1.00068	0
1.3040	-19.6058	0.618955	8.53851	0.695556	0
1.3047	-26.015	0.00748735	7.93145	0.0853041	0
1.3053	-28.7604	0.00748735	2.74499	-3.88462	0
1.3060	-26.3212	1.83939	0	-4.79999	0
1.3067	-11.3673	3.6688	1.8212	0.0853041	0
1.3073	6.63816	2.44836	4.56619	1.91606	0
1.3080	15.7952	-1.82442	5.48999	0.0853041	0
1.3087	17.6246	-2.73788	3.65559	-2.66083	0
1.3093	14.5731	0.618955	1.21413	-5.41025	0
1.3100	9.68967	3.97579	-0.923796	-5.10512	0
1.3107	9.38601	4.58476	-1.83439	-1.74545	0
1.3113	11.2154	2.75535	0.910599	-1.74545	0
1.3120	8.16391	1.53241	4.56619	-4.49487	0
1.3127	5.41855	2.14388	4.88292	-6.32563	0
1.3133	7.24796	2.44836	4.56619	-6.93588	0
1.3140	9.99582	2.44836	4.56619	-6.32563	0
1.3147	11.8277	2.75535	2.74499	-6.0205	0
1.3153	12.7412	1.53241	2.74499	-4.49487	0
1.3160	10.6056	1.22793	4.56619	-1.1352	0
1.3167	7.24796	3.36432	4.56619	-0.830074	0
1.3173	3.58665	2.44836	3.65559	-3.57949	0
1.3180	0.841281	-0.296998	3.65559	-3.57949	0
1.3187	-2.21023	1.22793	4.56619	-1.44033	0
1.3193	-10.1452	2.75535	7.32438	0.39043	0
1.3200	-18.6899	-0.601484	9.76584	0.39043	0
1.3207	-19.912	-0.908466	7.00765	-3.27108	0
1.3213	-19.6058	1.53241	3.04853	-5.41025	0
1.3220	-24.7954	-0.908466	3.95912	-2.96596	0
1.3227	-26.931	-4.56978	6.40058	-2.05058	0
1.3233	-20.2156	-3.95831	5.48999	-2.66083	0
1.3240	-11.3673	-3.04486	2.12473	-0.830074	0
1.3247	-4.65194	-3.65383	0.910599	-0.830074	0
1.3253	-0.0746699	-2.73788	0.910599	-2.66083	0
1.3260	0.841281	-1.21295	0.303533	-1.74545	0
1.3267	-0.0746699	-0.601484	0	-2.3557	0
1.3273	0.228988	-0.908466	2.44146	-5.41025	0
1.3280	3.58665	-0.601484	2.44146	-6.0205	0
1.3287	6.3345	0.311973	-1.22733	-4.79999	0
1.3293	5.72221	0.311973	-3.97232	-4.79999	0
1.3300	6.9443	1.53241	-5.50318	-4.79999	0
1.3307	9.99582	4.28027	-4.57939	-3.57949	0
1.3313	9.07987	2.75535	0	-2.66083	0
1.3320	3.89279	-1.51744	2.74499	-4.49487	0
1.3327	3.58665	-1.82442	-0.923796	-6.93588	0
[truncated: 37,672 more rows]
