# Supplementary material for: Identification of Haptic Based Guiding Using Hard Reins
Source: PLoS One. 2015 Jul 22;10(7):e0132020. doi: 10.1371/journal.pone.0132020 (PMC4511788; doi:10.1371/journal.pone.0132020)
Supplement: S3 File — (ZIP) [file pone.0132020.s003.zip › EMGData1/Subject4/T14/t14.txt]

0.0000	-20.0194	149.064	66.0196	25.5455	0
0.0007	-23.0847	145.412	60.8287	23.1065	0
0.0013	-23.6815	140.262	61.4371	18.5283	0
0.0020	-23.9799	138.109	62.962	17.9152	0
0.0027	-25.5261	137.172	61.4371	17.612	0
0.0033	-26.4213	135.019	62.0455	16.6957	0
0.0040	-26.4213	129.869	62.6617	18.2218	0
0.0047	-24.6038	123.127	60.8287	19.4413	0
0.0053	-25.2006	116.105	60.5206	18.5283	0
0.0060	-29.1882	111.236	61.4371	19.7478	0
0.0067	-34.6677	107.865	59.9122	21.8837	0
0.0073	-38.6282	105.15	59.3039	22.1902	0
0.0080	-38.3298	103.652	58.3874	24.0195	0
0.0087	-37.4075	102.715	55.3376	24.9358	0
0.0093	-41.6935	97.472	53.1965	21.5805	0
0.0100	-45.654	89.8878	52.5881	18.5283	0
0.0107	-42.6158	88.6705	52.28	21.5805	0
0.0113	-38.9537	91.3859	53.1965	25.2423	0
0.0120	-39.8489	89.6069	53.5046	24.6292	0
0.0127	-38.3298	83.1462	48.93	20.9673	0
0.0133	-33.7454	78.5582	44.6557	19.4413	0
0.0140	-31.9279	78.2773	44.6557	21.2739	0
0.0147	-32.5247	75.5619	43.431	21.8837	0
0.0153	-33.7454	66.6667	39.4648	21.2739	0
0.0160	-36.5123	59.3634	35.4986	21.5805	0
0.0167	-35.59	57.8652	33.0572	19.1381	0
0.0173	-32.2263	53.839	32.1407	17.612	0
0.0180	-31.0056	45.5993	32.4488	21.8837	0
0.0187	-29.7849	41.0113	31.2242	22.8	0
0.0193	-27.6419	38.2959	28.1745	17.9152	0
0.0200	-28.8626	36.7978	26.0412	20.6642	0
0.0207	-28.8626	34.9251	23.5999	24.0195	0
0.0213	-24.6038	29.1199	19.9339	17.612	0
0.0220	-24.9022	22.7528	16.576	13.0338	0
0.0227	-29.4866	19.1011	14.743	16.086	0
0.0233	-28.5642	10.206	15.6595	17.0023	0
0.0240	-27.0452	-3.83896	16.576	17.9152	0
0.0247	-28.2659	-11.1423	12.6098	17.9152	0
0.0253	-25.5261	-14.794	4.97754	13.9502	0
0.0260	-21.864	-21.1611	0.0948103	15.1697	0
0.0267	-23.6815	-24.9064	0.711078	19.4413	0
0.0273	-23.9799	-24.251	1.92781	14.8665	0
0.0280	-18.7987	-25.4682	-0.813789	11.5078	0
0.0287	-15.435	-26.9663	-3.56329	14.8665	0
0.0293	-15.1366	-25.7491	-3.25516	13.9502	0
0.0300	-15.1366	-24.251	-4.47979	11.2046	0
0.0307	-14.8382	-21.1611	-7.83766	13.0338	0
0.0313	-12.6952	-18.4457	-9.05439	13.0338	0
0.0320	-9.95544	-20.8802	-9.05439	13.3404	0
0.0327	-11.1761	-23.3146	-9.97089	18.2218	0
0.0333	-11.7729	-19.6629	-11.1955	17.3055	0
0.0340	-9.95544	-19.6629	-12.112	9.37197	0
0.0347	-7.21566	-23.3146	-11.8039	8.15247	0
0.0353	-5.37106	-19.9438	-9.05439	13.0338	0
0.0360	-5.99497	-17.5094	-9.36252	10.898	0
0.0367	-9.33153	-26.1236	-13.9371	4.18404	0
0.0373	-11.7729	-34.3633	-17.6031	4.79379	0
0.0380	-14.5398	-35.5806	-18.2115	7.84591	0
0.0387	-18.5003	-36.7978	-18.2115	5.40354	0
0.0393	-22.1624	-37.3596	-18.2115	4.79379	0
0.0400	-22.7592	-37.6405	-17.6031	9.06541	0
0.0407	-21.2401	-40.4495	-18.2115	7.23616	0
0.0413	-21.5385	-41.3858	-18.8199	2.35142	0
0.0420	-24.3054	-39.7941	-19.7364	3.87748	0
0.0427	-25.5261	-41.3858	-19.7364	3.26773	0
0.0433	-26.4213	-43.1648	-19.4361	0.215603	0
0.0440	-31.0056	-42.2285	-20.6529	4.79379	0
0.0447	-31.9279	-44.663	-20.961	9.67853	0
0.0453	-26.1229	-53.2772	-19.4361	4.18404	0
0.0460	-23.9799	-57.2098	-21.2612	1.13191	0
0.0467	-26.7468	-52.9027	-22.7861	7.53935	0
0.0473	-27.6419	-51.4046	-18.2115	11.2046	0
0.0480	-27.6419	-54.7754	-15.7701	5.7101	0
0.0487	-27.0452	-56.5544	-21.5694	2.04822	0
0.0493	-25.5261	-58.1461	-26.144	2.35142	0
0.0500	-27.3436	-58.427	-25.5356	1.13191	0
0.0507	-30.0833	-56.9289	-25.5356	0.215603	0
0.0513	-29.1882	-58.7079	-27.3686	2.04822	0
0.0520	-29.1882	-55.7117	-27.3686	2.96453	0
0.0527	-29.7849	-38.8577	-25.8437	2.96453	0
0.0533	-27.3436	-25.4682	-26.7602	4.18404	0
0.0540	-25.5261	-30.3371	-29.5018	2.04822	0
0.0547	-26.1229	-39.7941	-30.1102	-1.61365	0
0.0553	-24.3054	-47.7529	-29.81	-2.52996	0
0.0560	-21.2401	-57.8652	-31.9432	-2.83652	0
0.0567	-20.6433	-64.2323	-32.8597	-5.88528	0
0.0573	-20.6433	-68.1649	-31.3348	-7.41134	0
0.0580	-20.9417	-78.5582	-31.9432	-7.10815	0
0.0587	-19.0971	-85.2997	-32.5516	-7.41134	0
0.0593	-13.6175	-85.0188	-29.2016	-6.4984	0
0.0600	-13.3191	-92.6031	-31.0267	-5.88528	0
0.0607	-16.3573	-107.304	-35.9094	-8.9374	0
0.0613	-12.3968	-115.824	-34.9929	-10.77	0
0.0620	-5.99497	-117.603	-34.6927	-8.9374	0
0.0627	-4.44875	-117.322	-38.6589	-9.55052	0
0.0633	-3.85197	-115.543	-37.4343	-14.1253	0
0.0640	-3.55358	-115.543	-36.5257	-14.1253	0
0.0647	-7.81244	-117.603	-40.1838	-10.77	0
0.0653	-9.65705	-117.603	-40.4919	-10.77	0
0.0660	-7.21566	-115.543	-38.6589	-12.2961	0
0.0667	-7.81244	-112.734	-42.317	-10.1603	0
0.0673	-10.8777	-110.581	-45.3746	-10.4635	0
0.0680	-9.03314	-108.146	-43.8498	-12.5993	0
0.0687	-6.29336	-106.929	-43.8498	-11.6863	0
0.0693	-7.21566	-106.648	-45.983	-12.5993	0
0.0700	-6.59175	-103.933	-48.4244	-15.958	0
0.0707	-2.92967	-97.1911	-48.1162	-13.5156	0
0.0713	-0.78667	-92.3222	-42.9333	-8.9374	0
0.0720	-2.92967	-92.6031	-41.1003	-11.0732	0
0.0727	-6.89014	-91.6668	-47.816	-13.5156	0
0.0733	-10.2538	-87.7342	-51.1739	-12.9058	0
0.0740	-9.65705	-84.0825	-49.0327	-14.1253	0
0.0747	-4.15036	-82.2098	-50.2574	-15.3482	0
0.0753	-2.63127	-79.4945	-52.6987	-12.5993	0
0.0760	-7.21566	-75.1874	-50.2574	-13.5156	0
0.0767	-8.43635	-74.3447	-48.4244	-18.0938	0
0.0773	-5.37106	-77.9964	-49.649	-16.5677	0
0.0780	-3.85197	-77.6218	-51.1739	-13.2124	0
0.0787	-2.00736	-73.0338	-51.1739	-14.4319	0
0.0793	0.434025	-75.1874	-50.5576	-14.7385	0
0.0800	-0.189886	-79.7754	-50.2574	-11.3798	0
0.0807	-0.488278	-77.9964	-50.2574	-11.6863	0
0.0813	1.95311	-75.1874	-50.2574	-16.5677	0
0.0820	1.3292	-73.4083	-50.8657	-16.8743	0
0.0827	1.03081	-66.6667	-50.2574	-14.1253	0
0.0833	4.69289	-60.5806	-45.983	-14.1253	0
0.0840	4.69289	-60.5806	-42.0168	-13.8221	0
0.0847	2.54989	-61.5169	-44.15	-13.5156	0
0.0853	4.99128	-59.6443	-48.4244	-15.958	0
0.0860	7.43267	-56.9289	-47.816	-15.6514	0
0.0867	5.3168	-54.1199	-46.5914	-12.5993	0
0.0873	6.5375	-51.4046	-46.8995	-14.4319	0
0.0880	10.7964	-48.3147	-43.8498	-17.484	0
0.0887	12.0171	-45.0375	-40.1838	-15.3482	0
0.0893	12.0171	-41.3858	-41.1003	-14.4319	0
0.0900	12.9394	-38.5768	-42.0168	-17.1775	0
0.0907	13.2378	-36.7978	-39.2673	-16.2611	0
0.0913	12.0171	-36.1424	-38.9671	-13.5156	0
0.0920	12.641	-34.6442	-38.9671	-10.77	0
0.0927	14.7568	-32.2098	-35.9094	-6.80159	0
0.0933	15.0824	-30.9925	-34.6927	-7.7179	0
0.0940	13.8617	-30.618	-37.1341	-14.7385	0
0.0947	11.0948	-29.4008	-37.1341	-14.1253	0
0.0953	8.97889	-23.3146	-31.643	-5.88528	0
0.0960	8.97889	-18.4457	-27.6688	-7.10815	0
0.0967	9.27728	-22.0974	-29.81	-14.4319	0
0.0973	8.97889	-25.7491	-33.7762	-12.2961	0
0.0980	9.87406	-20.8802	-33.7762	-8.02446	0
0.0987	13.5361	-14.794	-31.0267	-11.6863	0
0.0993	13.2378	-12.6405	-30.4183	-13.5156	0
0.1000	9.87406	-11.4232	-28.2851	-8.9374	0
0.1007	11.0948	-11.1423	-23.7026	-8.32765	0
0.1013	14.7568	-8.42698	-22.1777	-11.9895	0
0.1020	12.9394	-4.11986	-23.7026	-11.0732	0
0.1027	10.1996	-2.90263	-21.8775	-9.85371	0
0.1033	12.9394	-1.96629	-18.5196	-9.24396	0
0.1040	13.5361	1.4045	-19.128	-3.74946	0
0.1047	11.7187	1.6854	-19.7364	-1.61365	0
0.1053	14.7568	-0.187266	-16.9948	-8.32765	0
0.1060	19.0428	1.96629	-15.462	-10.77	0
0.1067	19.0428	6.27342	-12.7204	-6.80159	0
0.1073	20.2635	9.92511	-6.92115	-6.19184	0
0.1080	23.9256	9.92511	-4.78792	-6.19184	0
0.1087	24.8479	6.27342	-8.13789	-3.74946	0
0.1093	25.1463	4.11986	-10.279	-5.27552	0
0.1100	27.5877	9.36331	-10.8874	-6.19184	0
0.1107	28.1845	14.5131	-9.05439	-2.2234	0
0.1113	27.5877	13.8577	-6.31279	-1.61365	0
0.1120	30.3275	16.0113	-5.39629	-4.97233	0
0.1127	35.2103	23.9701	-4.47979	-4.36258	0
0.1133	39.4962	28.5581	-1.43006	-1.0039	0
0.1140	44.0535	27.6218	-1.12192	-1.61365	0
0.1147	46.8204	27.06	-2.34656	-4.36258	0
0.1153	44.6774	26.1236	0.402944	-3.74946	0
0.1160	43.7551	24.5319	1.01131	-1.92021	0
0.1167	46.8204	25.4682	-2.03842	-2.2234	0
0.1173	47.7156	24.251	1.01131	-2.83652	0
0.1180	47.7156	21.8165	4.67731	-2.52996	0
0.1187	49.5602	24.9064	3.76081	-2.2234	0
0.1193	50.157	28.839	5.59381	-1.61365	0
0.1200	47.7156	26.1236	9.25191	-0.697339	0
0.1207	45.8981	19.382	5.59381	-5.88528	0
0.1213	45.5997	10.8614	2.23594	-10.77	0
0.1220	46.1965	1.4045	3.45268	-8.02446	0
0.1227	47.1188	-4.40075	3.45268	-5.58208	0
0.1233	44.9758	-7.77155	3.76081	-8.9374	0
0.1240	43.7551	-9.92511	6.51031	-7.41134	0
0.1247	46.8204	-6.27342	6.81054	-2.52996	0
0.1253	49.8586	-1.6854	5.59381	-3.44627	0
0.1260	52.5984	-2.90263	5.59381	-4.36258	0
0.1267	54.7414	-2.90263	6.20218	-1.31046	0
0.1273	51.3777	4.40075	6.51031	-1.92021	0
0.1280	48.0411	11.4232	4.06894	-4.36258	0
0.1287	50.4825	14.5131	2.23594	-3.44627	0
0.1293	52.0016	15.0749	4.67731	-1.92021	0
0.1300	50.157	14.2322	4.67731	-1.92021	0
0.1307	51.7032	15.4495	1.92781	0.215603	0
0.1313	53.5207	20.3184	4.67731	2.65798	0
0.1320	50.4825	19.6629	7.72704	2.04822	0
0.1327	48.0411	13.2959	3.45268	1.43847	0
0.1333	50.4825	11.7978	-0.813789	1.13191	0
0.1340	51.7032	13.5768	-0.813789	-0.697339	0
0.1347	50.157	11.7978	-2.34656	-0.0875885	0
0.1353	51.0793	11.7978	-2.34656	3.26773	0
0.1360	54.1446	14.794	1.92781	2.35142	0
0.1367	54.7414	13.015	4.06894	-1.61365	0
0.1373	52.3	10.8614	2.84431	0.522162	0
0.1380	52.3	13.2959	1.92781	3.26773	0
0.1387	53.5207	15.0749	1.92781	0.522162	0
0.1393	55.0398	17.603	1.01131	-0.0875885	0
0.1400	54.7414	22.7528	1.01131	2.35142	0
0.1407	53.2223	22.4719	2.53618	1.13191	0
0.1413	53.2223	17.8839	3.76081	-0.394148	0
0.1420	55.9621	17.8839	2.53618	1.13191	0
0.1427	57.8067	20.8802	4.06894	-0.0875885	0
0.1433	56.586	23.0337	8.64354	0.215603	0
0.1440	55.0398	24.251	8.33541	6.62641	0
0.1447	54.7414	23.0337	3.76081	6.31985	0
0.1453	53.8191	22.7528	3.15244	-1.0039	0
0.1460	51.7032	23.6892	2.84431	0.522162	0
0.1467	49.2618	22.0974	0.402944	6.01666	0
0.1473	47.7156	20.8802	1.31944	3.26773	0
0.1480	47.7156	22.7528	3.45268	0.215603	0
0.1487	48.0411	24.9064	2.53618	2.35142	0
0.1493	47.1188	26.6854	1.92781	1.13191	0
0.1500	45.8981	27.6218	3.15244	-0.697339	0
0.1507	45.2742	27.3409	2.53618	0.825354	0
0.1513	43.4567	28.5581	2.23594	2.96453	0
0.1520	40.3914	30.7116	5.59381	6.01666	0
0.1527	40.093	30.0562	8.33541	9.06541	0
0.1533	41.3137	29.1199	3.76081	4.79379	0
0.1540	39.1707	28.2772	-2.03842	0.215603	0
0.1547	33.9896	25.4682	2.23594	3.87748	0
0.1553	31.2498	23.0337	10.1684	6.31985	0
0.1560	31.5482	22.4719	9.86028	2.96453	0
0.1567	31.8466	22.0974	4.97754	1.13191	0
0.1573	30.3275	21.8165	2.84431	1.13191	0
0.1580	28.8084	20.8802	2.84431	-1.31046	0
0.1587	27.5877	19.382	4.67731	-2.52996	0
0.1593	26.6654	19.382	7.11868	-0.697339	0
0.1600	24.224	20.0375	5.59381	2.65798	0
0.1607	21.7826	20.8802	4.67731	3.26773	0
0.1613	19.9651	22.4719	7.11868	1.13191	0
0.1620	18.7444	22.7528	7.11868	-0.697339	0
0.1627	18.4189	22.7528	4.67731	-0.697339	0
0.1633	16.8998	23.6892	4.67731	0.215603	0
0.1640	14.7568	24.251	5.59381	2.96453	0
0.1647	14.4584	23.6892	5.28568	4.18404	0
0.1653	13.8617	23.0337	5.59381	1.13191	0
0.1660	11.0948	23.6892	5.59381	1.13191	0
0.1667	8.35497	27.3409	5.59381	5.40354	0
0.1673	6.5375	32.2098	8.95168	4.79379	0
0.1680	3.77059	33.7079	11.0849	-0.0875885	0
0.1687	0.108506	29.1199	6.51031	-1.0039	0
0.1693	-0.488278	22.4719	3.45268	-0.394148	0
0.1700	0.732417	18.4457	7.41891	0.215603	0
0.1707	-1.41058	15.7304	9.25191	4.18404	0
0.1713	-5.66945	12.6405	5.28568	6.9296	0
0.1720	-6.29336	12.6405	4.97754	3.87748	0
0.1727	-4.15036	11.7978	9.25191	1.74166	0
0.1733	-4.44875	5.33709	9.25191	1.74166	0
0.1740	-5.37106	-1.02996	6.51031	-0.394148	0
0.1747	-4.77427	-1.4045	6.51031	-0.394148	0
0.1753	-5.99497	-1.96629	8.03518	2.35142	0
0.1760	-9.03314	-4.11986	8.03518	2.04822	0
0.1767	-11.1761	-4.68165	7.41891	-0.0875885	0
0.1773	-11.7729	-5.05619	8.95168	0.825354	0
0.1780	-12.0984	-4.11986	11.393	0.825354	0
0.1787	-12.6952	-0.187266	12.0014	0.522162	0
0.1793	-14.8382	2.62173	10.7768	4.18404	0
0.1800	-17.2796	2.90263	10.4765	4.18404	0
0.1807	-17.578	1.96629	10.1684	-4.05602	0
0.1813	-15.435	-1.96629	8.95168	-6.19184	0
0.1820	-14.8382	-3.83896	7.41891	0.215603	0
0.1827	-19.0971	-0.187266	7.41891	-0.697339	0
0.1833	-23.9799	2.90263	8.03518	-7.10815	0
0.1840	-23.6815	2.90263	8.03518	-5.27552	0
0.1847	-20.0194	2.62173	9.86028	-0.0875885	0
0.1853	-19.4226	1.1236	11.393	-1.61365	0
0.1860	-20.9417	-1.02996	9.25191	-3.13971	0
0.1867	-21.5385	-0.187266	8.33541	-1.0039	0
0.1873	-20.0194	2.62173	10.7768	-1.61365	0
0.1880	-18.2019	4.40075	11.0849	-3.44627	0
0.1887	-18.7987	4.40075	9.86028	-1.92021	0
0.1893	-20.0194	2.90263	11.393	-3.13971	0
0.1900	-16.6557	3.83896	11.0849	-5.88528	0
0.1907	-12.3968	8.05244	9.86028	-2.2234	0
0.1913	-11.7729	11.1423	12.9179	2.96453	0
0.1920	-12.9936	11.7978	15.9676	1.13191	0
0.1927	-12.0984	11.7978	13.2181	-2.52996	0
0.1933	-9.33153	9.36331	10.1684	-2.52996	0
0.1940	-8.11084	7.49065	9.56004	-2.52996	0
0.1947	-9.65705	8.98878	10.4765	-3.44627	0
0.1953	-9.95544	8.70788	13.8344	-4.05602	0
0.1960	-8.73475	6.55432	15.6595	-5.27552	0
0.1967	-8.11084	5.99252	14.1346	-7.10815	0
0.1973	-8.11084	3.55806	13.8344	-6.19184	0
0.1980	-6.59175	-2.24719	14.743	-4.36258	0
0.1987	-5.37106	-6.55432	14.1346	-5.27552	0
0.1993	-4.44875	-7.77155	14.4428	-7.10815	0
0.2000	-6.29336	-9.92511	17.1844	-5.27552	0
0.2007	-10.2538	-13.5768	18.409	-2.83652	0
0.2013	-9.33153	-13.8577	18.1009	-6.4984	0
0.2020	-5.99497	-7.11611	17.4925	-11.6863	0
0.2027	-7.51405	-0.187266	18.1009	-13.2124	0
0.2033	-10.8777	1.6854	20.5422	-10.77	0
0.2040	-10.8777	4.40075	22.075	-6.80159	0
0.2047	-8.11084	8.98878	18.409	-6.4984	0
0.2053	-5.99497	9.92511	14.743	-10.1603	0
0.2060	-8.11084	9.92511	16.8841	-8.9374	0
0.2067	-10.8777	12.3596	19.6336	-5.58208	0
0.2073	-9.65705	12.6405	18.7171	-7.7179	0
0.2080	-9.03314	13.8577	18.409	-8.63421	0
0.2087	-10.8777	20.0375	22.3752	-4.66577	0
0.2093	-9.03314	24.5319	26.0412	-5.27552	0
0.2100	-5.99497	25.1873	25.7331	-7.7179	0
0.2107	-9.65705	28.2772	24.8166	-4.97233	0
0.2113	-12.3968	34.0824	24.8166	-3.44627	0
0.2120	-9.65705	36.7978	24.5164	-4.36258	0
0.2127	-9.03314	37.7341	25.1247	-3.44627	0
0.2133	-10.2538	39.2323	27.5661	-3.74946	0
0.2140	-7.21566	43.1648	27.258	-7.10815	0
0.2147	-5.66945	50.5619	25.1247	-6.19184	0
0.2153	-9.95544	54.7754	27.5661	-2.52996	0
0.2160	-12.3968	52.06	29.3991	-4.05602	0
0.2167	-11.7729	49.6255	26.9577	-8.32765	0
0.2173	-12.6952	52.6218	26.3415	-7.10815	0
0.2180	-13.3191	55.7117	27.8663	-3.74946	0
0.2187	-14.2143	55.7117	26.6496	-3.74946	0
0.2193	-16.9812	55.9926	26.6496	-5.27552	0
0.2200	-17.8764	55.9926	29.3991	-5.27552	0
0.2207	-18.2019	54.7754	30.6158	-5.58208	0
0.2213	-20.6433	52.06	32.1407	-5.27552	0
0.2220	-20.9417	48.6892	33.0572	-4.36258	0
0.2227	-19.721	45.5993	31.5323	-4.05602	0
0.2233	-23.0847	44.1012	32.1407	-3.74946	0
0.2240	-26.4213	41.6667	33.9737	-1.92021	0
0.2247	-25.5261	39.2323	33.9737	-2.83652	0
0.2253	-27.3436	38.2959	33.9737	-6.19184	0
0.2260	-30.0833	37.3596	34.2818	-5.88528	0
0.2267	-27.3436	38.9514	34.8902	-2.52996	0
0.2273	-23.3831	44.3821	38.5483	-1.0039	0
0.2280	-23.3831	44.3821	38.8564	-1.61365	0
0.2287	-26.1229	37.3596	32.4488	-1.61365	0
0.2293	-29.1882	34.9251	30.3077	-1.31046	0
0.2300	-31.0056	35.8615	32.7491	-1.61365	0
0.2307	-31.0056	32.7716	32.1407	-2.52996	0
0.2313	-29.7849	30.9925	31.2242	-3.13971	0
0.2320	-29.1882	32.7716	32.1407	-0.697339	0
0.2327	-30.0833	30.3371	32.1407	2.04822	0
0.2333	-32.8502	24.251	31.2242	1.74166	0
0.2340	-34.6677	21.2547	30.3077	-1.0039	0
0.2347	-35.59	20.5993	29.3991	-1.92021	0
0.2353	-37.1091	19.1011	30.3077	-1.61365	0
0.2360	-38.0314	16.6667	30.3077	-3.13971	0
0.2367	-38.3298	14.5131	26.9577	-3.44627	0
0.2373	-38.3298	12.6405	25.7331	-0.697339	0
0.2380	-37.4075	11.7978	26.6496	-0.0875885	0
0.2387	-36.1868	13.5768	27.8663	0.522162	0
0.2393	-38.3298	17.8839	31.2242	4.79379	0
0.2400	-41.9919	19.1011	31.2242	4.79379	0
0.2407	-42.9142	16.2922	25.7331	-2.52996	0
0.2413	-41.6935	17.603	22.9836	-4.66577	0
0.2420	-41.3951	23.0337	23.9001	0.215603	0
0.2427	-42.2903	26.4045	22.9836	0.825354	0
0.2433	-42.9142	30.9925	21.4587	-2.52996	0
0.2440	-42.9142	40.7304	20.5422	-1.31046	0
0.2447	-43.8365	47.472	20.242	-0.697339	0
0.2453	-45.654	45.5993	21.7669	-1.92021	0
0.2460	-47.797	43.5394	20.5422	1.74166	0
0.2467	-50.2384	46.8165	17.4925	4.4906	0
0.2473	-52.3814	50.1873	17.8006	1.13191	0
0.2480	-53.2765	47.472	17.4925	0.522162	0
0.2487	-53.9004	43.1648	14.4428	3.87748	0
0.2493	-54.4972	38.2959	15.0511	4.18404	0
0.2500	-53.602	28.5581	15.6595	3.87748	0
0.2507	-51.1607	15.0749	12.9179	5.7101	0
0.2513	-49.94	5.61798	14.4428	5.7101	0
0.2520	-49.94	-1.02996	16.576	5.7101	0
0.2527	-50.2384	-11.7041	10.7768	5.7101	0
0.2533	-49.94	-23.5955	7.41891	2.04822	0
0.2540	-47.4986	-31.5543	9.56004	-0.697339	0
0.2547	-42.9142	-38.015	8.33541	2.96453	0
0.2553	-41.6935	-44.3821	7.41891	4.79379	0
0.2560	-44.1349	-50.4682	8.33541	2.04822	0
0.2567	-43.2126	-56.9289	4.97754	0.825354	0
0.2573	-39.5505	-63.9514	3.45268	2.96453	0
0.2580	-38.0314	-66.9476	4.97754	3.57429	0
0.2587	-35.59	-68.1649	2.84431	2.65798	0
0.2593	-30.7072	-71.5357	1.31944	4.79379	0
0.2600	-29.1882	-75.1874	2.53618	7.84591	0
0.2607	-31.0056	-75.5619	0.402944	6.9296	0
0.2613	-26.7468	-77.3409	0.711078	3.26773	0
0.2620	-20.3178	-80.7117	2.84431	-0.394148	0
0.2627	-20.0194	-79.2136	0.711078	-0.697339	0
0.2633	-21.864	-75.1874	1.92781	3.87748	0
0.2640	-20.0194	-79.2136	5.89404	6.9296	0
0.2647	-18.5003	-85.5806	0.402944	2.35142	0
0.2653	-18.5003	-88.296	-6.31279	-1.92021	0
0.2660	-15.435	-94.4758	-5.69652	0.215603	0
0.2667	-13.6175	-98.1275	-6.00466	1.74166	0
0.2673	-15.1366	-89.2323	-7.52952	0.522162	0
0.2680	-12.9936	-81.9289	-6.92115	1.13191	0
0.2687	-9.03314	-85.5806	-8.44602	2.35142	0
0.2693	-9.03314	-88.6705	-9.97089	1.13191	0
0.2700	-9.03314	-89.5132	-8.75416	-0.697339	0
0.2707	-5.99497	-95.0376	-9.97089	-1.61365	0
0.2713	-4.77427	-100.843	-11.1955	-1.61365	0
0.2720	-3.55358	-108.146	-9.97089	1.13191	0
0.2727	-2.33288	-119.476	-12.4123	4.4906	0
0.2733	-2.63127	-128.652	-14.5534	2.96453	0
0.2740	1.65472	-132.023	-12.7204	-2.2234	0
0.2747	7.75819	-132.865	-12.112	-1.92021	0
0.2753	7.43267	-135.955	-11.1955	3.87748	0
0.2760	6.5375	-143.914	-10.5793	2.65798	0
0.2767	8.35497	-153.652	-14.8536	-4.36258	0
0.2773	7.75819	-161.892	-18.5196	-4.36258	0
0.2780	8.05658	-170.412	-16.0783	-1.31046	0
0.2787	11.4203	-176.217	-16.3785	-1.92021	0
0.2793	10.7964	-179.307	-18.8199	-1.0039	0
0.2800	9.27728	-185.955	-16.9948	0.825354	0
0.2807	12.0171	-195.131	-16.6866	-2.52996	0
0.2813	12.0171	-200.656	-20.6529	-3.74946	0
0.2820	10.498	-204.588	-20.3447	-1.0039	0
0.2827	13.5361	-209.176	-17.295	-2.2234	0
0.2833	16.3031	-214.982	-18.2115	-4.36258	0
0.2840	16.6014	-220.506	-20.3447	-1.0039	0
0.2847	17.5237	-217.135	-20.0445	2.96453	0
0.2853	18.4189	-209.176	-19.128	1.43847	0
0.2860	18.4189	-211.049	-20.0445	1.13191	0
0.2867	17.5237	-212.547	-19.128	2.96453	0
0.2873	17.1982	-202.809	-14.5534	2.65798	0
0.2880	18.7444	-196.068	-12.7204	1.13191	0
0.2887	21.1858	-195.131	-18.2115	0.215603	0
0.2893	23.9256	-186.611	-22.7861	-0.0875885	0
0.2900	26.6654	-178.09	-22.7861	-0.394148	0
0.2907	27.2893	-175.937	-20.961	1.13191	0
0.2913	24.8479	-165.824	-20.0445	2.04822	0
0.2920	25.4447	-150.937	-19.4361	2.96453	0
0.2927	27.8861	-147.191	-18.8199	3.57429	0
0.2933	26.6654	-148.783	-18.2115	2.65798	0
0.2940	24.5224	-142.041	-17.9034	0.825354	0
0.2947	24.8479	-133.802	-17.6031	2.35142	0
0.2953	26.367	-134.738	-17.295	4.79379	0
0.2960	25.7431	-136.892	-17.295	3.26773	0
0.2967	23.6272	-132.865	-15.1618	2.04822	0
0.2973	22.081	-132.865	-13.6369	4.18404	0
0.2980	23.9256	-142.041	-15.462	4.79379	0
0.2987	24.8479	-146.348	-15.7701	4.79379	0
0.2993	22.7049	-142.978	-12.112	8.45566	0
0.3000	21.1858	-142.041	-9.36252	7.84591	0
0.3007	19.6396	-145.131	-11.8039	1.13191	0
0.3013	19.0428	-145.974	-15.1618	-0.394148	0
0.3020	19.3412	-143.259	-15.462	3.87748	0
0.3027	16.6014	-140.262	-13.6369	2.96453	0
0.3033	12.641	-149.064	-12.7204	1.74166	0
0.3040	12.3154	-166.761	-12.7204	4.79379	0
0.3047	13.8617	-171.629	-11.4958	4.79379	0
0.3053	14.7568	-163.109	-10.5793	1.43847	0
0.3060	16.6014	-157.584	-10.8874	2.65798	0
0.3067	17.1982	-150.281	-10.8874	5.10035	0
0.3073	16.3031	-137.172	-11.1955	5.40354	0
0.3080	19.0428	-129.214	-12.7204	5.10035	0
0.3087	22.081	-123.408	-12.4123	4.79379	0
0.3093	20.2635	-114.232	-10.8874	3.87748	0
0.3100	16.6014	-108.146	-10.8874	3.87748	0
0.3107	16.8998	-100.843	-10.8874	5.7101	0
0.3113	16.6014	-90.8241	-6.31279	7.84591	0
0.3120	12.9394	-91.6668	-4.47979	9.37197	0
0.3127	9.27728	-96.2548	-10.8874	8.45566	0
0.3133	7.43267	-88.9514	-15.462	5.10035	0
0.3140	6.5375	-76.1237	-14.5534	1.13191	0
0.3147	7.13428	-64.2323	-15.7701	2.35142	0
0.3153	8.97889	-51.6855	-16.6866	6.9296	0
0.3160	10.1996	-40.4495	-13.3288	6.62641	0
0.3167	12.3154	-26.6854	-13.0206	5.10035	0
0.3173	13.8617	-8.70788	-15.7701	9.37197	0
0.3180	12.3154	0.468165	-14.8536	9.37197	0
0.3187	10.7964	5.61798	-14.5534	5.7101	0
0.3193	12.641	20.0375	-16.3785	7.53935	0
0.3200	15.6791	32.7716	-16.3785	9.06541	0
0.3207	17.8221	37.7341	-15.1618	2.96453	0
0.3213	21.1858	43.8203	-13.0206	1.74166	0
0.3220	24.224	48.0338	-11.8039	5.10035	0
0.3227	27.5877	43.1648	-13.3288	4.4906	0
0.3233	32.4705	35.2997	-12.7204	6.01666	0
0.3240	36.4309	23.9701	-8.44602	11.2046	0
0.3247	35.8342	8.05244	-13.0206	9.37197	0
0.3253	35.8342	1.96629	-19.128	3.87748	0
0.3260	38.5739	11.7978	-14.8536	2.96453	0
0.3267	41.0153	23.9701	-11.8039	2.96453	0
0.3273	42.5344	32.4907	-14.5534	1.43847	0
0.3280	45.8981	40.7304	-14.5534	2.35142	0
0.3287	50.4825	47.1911	-13.6369	3.87748	0
0.3293	52.0016	52.06	-14.8536	4.4906	0
0.3300	51.3777	59.3634	-12.7204	4.18404	0
0.3307	54.1446	68.5394	-11.4958	4.18404	0
0.3313	59.9497	78.5582	-12.7204	5.10035	0
0.3320	61.4687	92.3222	-9.67066	7.23616	0
0.3327	59.3257	107.865	-7.22929	8.15247	0
0.3333	58.1051	120.974	-10.8874	5.7101	0
0.3340	59.0274	133.521	-14.5534	2.96453	0
0.3347	61.4687	154.307	-14.2453	5.40354	0
0.3353	64.2085	182.023	-9.97089	8.76222	0
0.3360	64.2085	199.438	-5.39629	6.9296	0
0.3367	63.6117	199.158	-8.13789	3.57429	0
0.3373	66.9483	198.221	-12.112	2.96453	0
0.3380	71.2343	204.026	-10.5793	3.26773	0
0.3387	73.6757	210.113	-10.5793	3.57429	0
0.3393	75.4932	222.285	-12.112	4.79379	0
0.3400	78.8569	231.461	-9.05439	4.4906	0
0.3407	83.1429	220.787	-7.52952	2.65798	0
0.3413	85.5842	207.678	-9.67066	2.65798	0
0.3420	84.3635	218.352	-7.22929	3.57429	0
0.3427	80.9999	239.139	-2.95492	2.96453	0
0.3433	81.2982	245.787	-4.78792	2.35142	0
0.3440	85.2587	240.918	-7.22929	2.35142	0
0.3447	85.2587	237.922	-4.47979	2.04822	0
0.3453	81.9222	235.113	-2.03842	1.74166	0
0.3460	84.6619	228.746	-4.17166	4.18404	0
0.3467	93.2068	237.547	-3.25516	7.23616	0
0.3473	95.9466	268.446	3.15244	5.7101	0
0.3480	91.9861	291.573	4.67731	2.35142	0
0.3487	89.5447	297.753	0.0948103	1.74166	0
0.3493	91.0638	312.079	-1.73029	0.825354	0
0.3500	96.245	335.862	0.402944	-0.697339	0
0.3507	102.674	366.105	1.01131	0.522162	0
0.3513	106.634	408.147	2.53618	2.96453	0
0.3520	109.673	441.105	4.36918	2.35142	0
0.3527	112.738	449.064	4.06894	1.43847	0
0.3533	115.179	457.585	5.28568	-0.394148	0
0.3540	120.062	478.652	7.41891	-2.83652	0
0.3547	123.724	511.611	6.81054	-1.31046	0
0.3553	120.984	549.158	6.51031	1.13191	0
0.3560	120.984	555.619	9.25191	-0.697339	0
0.3567	130.424	540.918	10.4765	-1.92021	0
0.3573	134.71	556.461	11.0849	-0.697339	0
0.3580	131.645	574.813	11.6933	0.215603	0
0.3587	134.412	551.031	11.0849	1.13191	0
0.3593	138.671	525.937	12.9179	4.18404	0
0.3600	136.229	518.072	16.8841	4.18404	0
0.3607	136.528	495.787	14.1346	0.215603	0
0.3613	144.774	476.873	8.33541	-1.61365	0
0.3620	150.281	472.847	10.1684	0.215603	0
0.3627	149.06	449.345	13.2181	0.215603	0
0.3633	146.917	414.607	12.0014	-1.0039	0
0.3640	149.06	392.323	12.9179	-0.0875885	0
0.3647	155.462	364.888	15.6595	2.96453	0
0.3653	160.942	334.364	15.6595	3.57429	0
0.3660	160.345	322.098	16.576	2.65798	0
0.3667	158.5	313.296	17.1844	1.43847	0
0.3673	160.047	284.925	14.743	-0.0875885	0
0.3680	161.864	236.985	16.2758	-2.2234	0
0.3687	163.383	191.199	19.6336	-3.13971	0
0.3693	164.929	171.349	18.409	-1.61365	0
0.3700	168.266	173.783	16.2758	2.65798	0
0.3707	174.695	182.023	19.0174	7.23616	0
0.3713	177.136	187.547	22.6834	6.01666	0
0.3720	171.331	179.026	22.075	2.04822	0
0.3727	163.085	155.805	19.0174	1.13191	0
0.3733	158.826	125	17.4925	1.13191	0
0.3740	158.5	78.9327	17.4925	-0.394148	0
0.3747	159.423	34.6442	18.1009	-0.697339	0
0.3753	155.761	16.0113	19.3255	0.215603	0
0.3760	151.8	-8.42698	19.6336	-0.697339	0
0.3767	151.176	-59.6443	16.576	-1.61365	0
0.3773	146.917	-100.843	13.8344	1.43847	0
0.3780	141.112	-118.259	14.4428	4.79379	0
0.3787	140.19	-131.086	16.576	4.18404	0
0.3793	136.853	-145.412	16.2758	2.35142	0
0.3800	129.828	-172.847	14.4428	2.04822	0
0.3807	127.386	-205.244	15.6595	1.13191	0
0.3813	122.802	-221.068	19.3255	-2.52996	0
0.3820	114.555	-236.049	18.409	-4.36258	0
0.3827	113.036	-240.356	15.6595	-1.31046	0
0.3833	110.595	-198.221	19.6336	3.57429	0
0.3840	97.7912	-163.109	24.8166	5.40354	0
0.3847	87.1033	-179.588	19.9339	0.215603	0
0.3853	84.9603	-180.525	12.0014	-5.27552	0
0.3860	83.4412	-145.412	12.9179	-1.61365	0
0.3867	85.5842	-131.086	17.8006	4.4906	0
0.3873	90.7654	-129.214	19.3255	1.74166	0
0.3880	91.0638	-129.495	17.1844	-1.61365	0
0.3887	89.8431	-167.697	14.743	-1.0039	0
0.3893	91.9861	-205.525	15.0511	-2.52996	0
0.3900	91.0638	-179.307	15.6595	-4.36258	0
0.3907	88.0256	-119.476	10.7768	-1.31046	0
0.3913	88.9208	-81.648	7.41891	2.04822	0
0.3920	88.0256	-78.2773	12.3016	3.87748	0
0.3927	80.7015	-115.543	15.0511	5.10035	0
0.3933	71.8311	-192.416	8.03518	-0.0875885	0
0.3940	62.391	-285.487	3.76081	-6.19184	0
0.3947	52.0016	-351.967	6.20218	-2.52996	0
0.3953	49.5602	-347.098	5.89404	0.825354	0
0.3960	52.9239	-289.42	3.15244	-2.83652	0
0.3967	47.7156	-258.895	2.23594	-3.13971	0
0.3973	31.8466	-288.577	-1.12192	1.13191	0
0.3980	21.7826	-321.817	-4.78792	1.13191	0
0.3987	28.1845	-313.296	-4.17166	-1.61365	0
0.3993	43.4567	-324.251	-2.64679	-2.52996	0
0.4000	49.5602	-426.78	-3.56329	-4.36258	0
0.4007	41.3137	-549.439	-5.08816	-5.88528	0
0.4013	28.51	-597.379	-5.39629	-3.44627	0
0.4020	15.0824	-606.555	-5.69652	-3.44627	0
0.4027	-4.44875	-588.858	-6.31279	-7.7179	0
0.4033	-17.2796	-527.154	-7.22929	-5.88528	0
0.4040	-14.5398	-534.177	-9.05439	1.74166	0
0.4047	-8.11084	-630.9	-9.97089	0.215603	0
0.4053	-6.89014	-656.274	-9.36252	-6.4984	0
0.4060	-7.51405	-626.967	-8.13789	-5.27552	0
0.4067	-1.70897	-676.124	-6.31279	-1.61365	0
0.4073	10.1996	-751.78	-2.64679	-2.2234	0
0.4080	3.77059	-779.589	-2.64679	-1.92021	0
0.4087	-28.8626	-776.499	-7.22929	-2.83652	0
0.4093	-46.5763	-752.716	-9.67066	-8.02446	0
0.4100	-36.1868	-762.454	-10.5793	-9.24396	0
0.4107	-39.2521	-836.892	-13.0206	-4.97233	0
0.4113	-58.7832	-900.095	-13.0206	-4.36258	0
0.4120	-55.1211	-915.076	-11.8039	-6.19184	0
0.4127	-26.4213	-888.859	-13.9371	-5.88528	0
0.4133	-11.7729	-831.181	-15.462	-6.80159	0
0.4140	-34.6677	-816.48	-11.8039	-11.6863	0
0.4147	-65.1851	-839.701	-11.4958	-12.5993	0
0.4153	-54.8227	-810.956	-15.1618	-9.24396	0
0.4160	-31.0056	-781.087	-15.7701	-8.9374	0
0.4167	-37.1091	-822.286	-14.2453	-10.77	0
0.4173	-37.4075	-846.349	-15.462	-9.24396	0
0.4180	-23.3831	-774.346	-16.6866	-9.85371	0
0.4187	-55.4195	-639.139	-14.5534	-12.2961	0
0.4193	-122.259	-543.072	-10.8874	-8.02446	0
0.4200	-155.516	-582.398	-11.4958	-6.4984	0
0.4207	-156.439	-690.169	-15.462	-13.5156	0
0.4213	-155.815	-702.342	-17.295	-15.958	0
0.4220	-150.634	-618.166	-15.462	-14.4319	0
0.4227	-130.506	-557.96	-15.1618	-18.0938	0
0.4233	-98.1438	-534.177	-17.295	-17.484	0
0.4240	-86.2353	-468.634	-19.128	-10.77	0
0.4247	-119.818	-384.645	-17.9034	-11.0732	0
0.4253	-154.296	-346.817	-15.462	-14.1253	0
0.4260	-144.829	-313.296	-15.462	-11.6863	0
0.4267	-122.259	-295.881	-16.3785	-11.6863	0
0.4273	-120.116	-357.21	-14.5534	-15.6514	0
0.4280	-124.701	-346.817	-14.5534	-17.7872	0
0.4287	-116.753	-194.57	-15.7701	-16.2611	0
0.4293	-99.9884	-157.023	-15.462	-15.6514	0
0.4300	-90.5213	-245.506	-16.3785	-15.958	0
0.4307	-87.456	-164.326	-16.6866	-13.8221	0
0.4313	-77.0936	14.5131	-12.7204	-10.1603	0
0.4320	-73.7299	31.9289	-10.8874	-9.85371	0
0.4327	-96.9231	-14.794	-16.3785	-12.9058	0
0.4333	-116.156	28.2772	-20.6529	-13.5156	0
0.4340	-93.261	67.6031	-20.0445	-14.1253	0
0.4347	-46.5763	30.0562	-21.5694	-15.3482	0
0.4353	-16.0589	6.27342	-23.7026	-16.8743	0
0.4360	-15.435	83.1462	-21.5694	-19.3133	0
0.4367	-43.8365	189.326	-20.0445	-19.9264	0
0.4373	-81.0541	181.742	-21.5694	-17.484	0
0.4380	-85.0146	134.457	-22.7861	-18.0938	0
0.4387	-52.6797	272.66	-22.4859	-19.9264	0
0.4393	-27.0452	503.371	-21.2612	-18.0938	0
0.4400	-8.73475	524.439	-20.3447	-19.0101	0
0.4407	23.0033	463.109	-19.4361	-21.7556	0
0.4413	24.8479	632.491	-17.6031	-19.9264	0
0.4420	-12.6952	840.919	-17.295	-18.7035	0
0.4427	-14.5398	844.009	-17.6031	-20.2296	0
0.4433	17.5237	898.316	-14.5534	-16.5677	0
0.4440	1.03081	1125.94	-12.7204	-12.5993	0
0.4447	-32.8502	1244.95	-17.295	-16.2611	0
0.4453	-8.11084	1216.57	-20.3447	-19.9264	0
0.4460	33.0673	1251.41	-16.3785	-17.1775	0
0.4467	21.1858	1388.67	-12.7204	-15.3482	0
0.4473	-25.2006	1544.38	-11.8039	-15.6514	0
0.4480	-52.0558	1605.71	-10.8874	-15.958	0
0.4487	-38.0314	1552.62	-11.4958	-15.3482	0
0.4493	-13.6175	1522.38	-12.7204	-14.4319	0
0.4500	-16.3573	1533.71	-11.4958	-12.5993	0
0.4507	-29.1882	1513.49	-9.36252	-11.3798	0
0.4513	-28.2659	1515.08	-9.97089	-11.0732	0
0.4520	-25.2006	1484.83	-9.67066	-10.77	0
0.4527	-18.5003	1356.93	-7.22929	-9.85371	0
0.4533	5.91359	1321.54	-6.31279	-9.85371	0
0.4540	52.9239	1393.92	-7.22929	-9.85371	0
0.4547	111.816	1334.08	-6.61302	-7.10815	0
0.4553	138.372	1174.16	-1.73029	-6.19184	0
0.4560	120.984	1070.13	1.62758	-9.24396	0
0.4567	130.126	1013.39	-1.73029	-9.85371	0
0.4573	178.655	1017.32	-4.78792	-6.4984	0
0.4580	207.952	1038.67	-1.43006	-6.4984	0
0.4587	235.404	986.144	0.711078	-5.27552	0
0.4593	285.453	981.649	-1.73029	-1.0039	0
0.4600	315.075	1079.31	-1.43006	-3.13971	0
0.4607	329.723	1112.83	1.62758	-8.32765	0
0.4613	355.954	1085.39	2.84431	-6.4984	0
0.4620	375.784	1122.29	3.15244	-4.05602	0
0.4627	402.341	1195.51	2.84431	-5.27552	0
0.4633	431.339	1229.4	0.711078	-2.52996	0
0.4640	406.627	1164.42	1.62758	1.43847	0
0.4647	362.058	1024.06	5.59381	1.43847	0
0.4653	362.356	942.23	6.20218	3.57429	0
0.4660	360.24	863.484	3.45268	6.01666	0
0.4667	328.502	597.66	2.84431	4.79379	0
0.4673	315.075	214.701	5.59381	6.31985	0
0.4680	308.971	-110.581	7.11868	9.37197	0
0.4687	280.271	-356.929	4.36918	4.79379	0
0.4693	259.52	-515.263	1.01131	1.13191	0
0.4700	251.897	-571.443	1.92781	7.53935	0
0.4707	226.262	-554.963	2.23594	12.7273	0
0.4713	195.745	-467.042	1.92781	11.2046	0
0.4720	181.097	-323.315	4.67731	11.5078	0
0.4727	160.345	-159.738	5.28568	15.1697	0
0.4733	119.14	13.8577	2.53618	14.2533	0
0.4740	73.3773	153.652	1.31944	10.5915	0
0.4747	38.2756	235.113	0.711078	11.5078	0
0.4753	7.13428	291.012	0.0948103	13.0338	0
0.4760	-28.2659	306.274	2.23594	9.67853	0
0.4767	-62.4453	261.985	3.45268	11.2046	0
0.4773	-88.6767	167.978	1.92781	15.7794	0
0.4780	-113.714	9.92511	2.84431	14.5599	0
0.4787	-140.868	-166.199	4.97754	14.5599	0
0.4793	-159.477	-302.248	5.89404	19.7478	0
0.4800	-168.347	-433.521	7.41891	18.5283	0
0.4807	-177.191	-536.986	6.81054	13.6436	0
0.4813	-187.878	-598.877	4.67731	15.1697	0
0.4820	-207.708	-770.132	3.76081	16.3925	0
0.4827	-242.186	-1061.89	4.36918	13.3404	0
0.4833	-276.365	-1290.08	6.51031	15.4762	0
0.4840	-301.701	-1449.44	7.11868	19.4413	0
0.4847	-322.752	-1646.54	4.67731	18.8315	0
0.4853	-342.283	-1838.49	5.28568	18.2218	0
0.4860	-361.217	-1949.63	10.4765	18.2218	0
0.4867	-374.021	-1997.85	12.3016	15.4762	0
0.4873	-378.904	-2038.11	11.0849	13.9502	0
0.4880	-394.176	-2078.09	12.6098	16.086	0
0.4887	-417.667	-2063.39	14.1346	17.612	0
0.4893	-422.55	-1998.13	14.743	17.0023	0
0.4900	-421.926	-1941.39	13.8344	16.3925	0
0.4907	-445.743	-1885.21	13.5263	16.6957	0
0.4913	-481.442	-1853.19	18.409	19.4413	0
0.4920	-511.362	-1891.67	24.5164	22.1902	0
0.4927	-539.737	-1898.6	21.4587	20.3576	0
0.4933	-564.151	-1816.58	13.8344	15.1697	0
0.4940	-581.539	-1737.17	12.0014	14.8665	0
0.4947	-603.81	-1650.56	16.576	17.9152	0
0.4953	-638.613	-1520.23	21.7669	17.9152	0
0.4960	-676.455	-1426.5	22.075	14.8665	0
0.4967	-707.27	-1357.31	20.242	14.5599	0
0.4973	-735.645	-1242.51	21.4587	15.7794	0
0.4980	-763.422	-1119.85	22.3752	15.1697	0
0.4987	-776.253	-1018.54	21.1585	13.6436	0
0.4993	-778.071	-924.814	21.4587	13.0338	0
0.5000	-794.862	-802.435	23.9001	12.4241	0
0.5007	-823.535	-601.686	25.425	13.0338	0
0.5013	-833.924	-416.105	25.1247	14.8665	0
0.5020	-826.302	-320.881	25.7331	13.0338	0
0.5027	-826.6	-171.349	28.4826	11.2046	0
0.5033	-837.885	15.0749	32.1407	17.0023	0
0.5040	-845.507	63.9514	32.7491	20.0544	0
0.5047	-854.676	105.712	30.6158	12.1175	0
0.5053	-870.545	261.424	28.4826	8.45566	0
0.5060	-876.947	353.278	27.5661	13.0338	0
0.5067	-879.388	381.648	29.3991	10.5915	0
0.5073	-888.855	507.023	30.3077	5.40354	0
0.5080	-879.388	646.255	29.3991	8.45566	0
0.5087	-856.819	695.694	28.4826	10.2883	0
0.5093	-860.156	742.323	29.091	7.53935	0
0.5100	-868.7	843.072	29.091	9.06541	0
0.5107	-857.714	954.402	29.6993	10.2883	0
0.5113	-851.312	1030.71	30.6158	6.62641	0
0.5120	-844.612	1082.02	29.091	7.84591	0
0.5127	-823.86	1166.2	27.258	13.0338	0
0.5133	-816.834	1282.77	27.5661	8.15247	0
0.5140	-813.769	1348.41	27.5661	0.522162	0
0.5147	-790.278	1295.32	27.5661	4.79379	0
0.5153	-775.331	1179.96	28.7828	9.37197	0
0.5160	-770.448	1176.31	27.5661	6.01666	0
0.5167	-747.852	1316.11	25.425	5.10035	0
0.5173	-732.308	1432.4	23.9001	7.53935	0
0.5180	-727.724	1477.53	19.9339	3.87748	0
0.5187	-700.868	1506.18	18.7171	0.825354	0
0.5193	-671.572	1489.42	22.9836	3.87748	0
0.5200	-663.624	1488.48	22.9836	4.18404	0
0.5207	-645.937	1599.63	20.242	0.215603	0
0.5213	-615.718	1744.85	21.4587	0.215603	0
0.5220	-594.966	1862.92	21.1585	-0.0875885	0
0.5227	-572.072	1977.06	17.1844	-3.13971	0
0.5233	-542.775	2071.73	18.409	-1.61365	0
0.5240	-517.14	2201.97	19.9339	0.522162	0
0.5247	-489.987	2377.44	15.6595	-2.83652	0
0.5253	-462.209	2442.14	12.3016	-4.66577	0
0.5260	-440.562	2389.42	11.393	-0.0875885	0
0.5267	-410.642	2365.27	10.1684	1.13191	0
0.5273	-372.502	2384.46	12.0014	-1.61365	0
0.5280	-343.205	2439.14	13.8344	-1.92021	0
0.5287	-314.831	2549.63	9.25191	-3.13971	0
0.5293	-282.469	2617.04	4.67731	-5.27552	0
0.5300	-260.795	2600.85	6.51031	-2.52996	0
0.5307	-243.705	2624.63	6.20218	-0.697339	0
0.5313	-217.175	2732.12	1.01131	-2.83652	0
0.5320	-193.06	2826.41	-2.64679	-3.44627	0
0.5327	-176.268	2848.97	-2.34656	-0.697339	0
0.5333	-149.413	2839.8	-2.34656	-1.92021	0
0.5340	-115.234	2853.56	-3.56329	-4.36258	0
0.5347	-87.7815	2891.11	-3.56329	-2.52996	0
0.5353	-63.3676	2931.37	-3.56329	-1.31046	0
0.5360	-34.3693	2972.01	-6.92115	-3.74946	0
0.5367	-1.41058	2992.14	-9.67066	-3.74946	0
0.5373	33.6912	2968.64	-9.67066	-1.0039	0
0.5380	70.0136	2906.65	-11.1955	-2.2234	0
0.5387	112.44	2817.89	-13.0206	-4.36258	0
0.5393	163.085	2711.05	-11.8039	-2.52996	0
0.5400	211.316	2594.48	-12.7204	-1.92021	0
0.5407	252.494	2457.12	-17.295	-5.27552	0
0.5413	293.699	2304.22	-19.4361	-6.80159	0
0.5420	336.423	2151.97	-18.2115	-6.19184	0
0.5427	377.927	1991.76	-19.128	-6.19184	0
0.5433	415.768	1811.71	-21.8775	-4.97233	0
0.5440	451.467	1616.95	-22.4859	-4.36258	0
0.5447	491.153	1417.14	-21.8775	-5.88528	0
0.5453	531.436	1222.38	-22.1777	-4.97233	0
0.5460	554.629	1026.78	-24.0107	-2.83652	0
0.5467	574.16	812.267	-24.6191	-3.74946	0
0.5473	609.859	591.012	-25.2275	-4.66577	0
0.5480	640.376	384.645	-28.2851	-3.74946	0
0.5487	652.882	191.199	-30.1102	-3.44627	0
0.5493	672.413	-0.468165	-28.2851	-4.66577	0
0.5500	698.373	-196.349	-29.81	-7.7179	0
0.5507	713.32	-395.693	-33.7762	-7.7179	0
0.5513	726.747	-584.832	-30.4183	-1.61365	0
0.5520	741.396	-769.196	-27.977	0.522162	0
0.5527	749.94	-955.057	-35.6092	-3.74946	0
0.5533	757.861	-1127.44	-39.8757	-4.97233	0
0.5540	766.406	-1286.8	-36.8259	-2.52996	0
0.5547	772.211	-1446.35	-38.0506	-3.13971	0
0.5553	777.094	-1597.1	-42.317	-3.74946	0
0.5560	779.535	-1737.17	-41.7087	-3.44627	0
0.5567	779.535	-1869.01	-41.4084	-3.44627	0
0.5573	782.275	-1984.08	-42.0168	-3.44627	0
0.5580	784.12	-2106.18	-41.4084	-2.52996	0
0.5587	780.756	-2254.22	-42.9333	-3.44627	0
0.5593	778.315	-2381.46	-44.15	-5.27552	0
0.5600	776.497	-2467.51	-42.0168	-7.10815	0
0.5607	769.77	-2552.34	-41.1003	-5.27552	0
0.5613	762.744	-2640.55	-43.5416	-3.44627	0
0.5620	759.082	-2709.46	-44.15	-6.19184	0
0.5627	753.602	-2771.45	-42.0168	-6.4984	0
0.5633	743.837	-2834.65	-37.7424	1.13191	0
0.5640	732.552	-2890.45	-34.9929	4.18404	0
0.5647	721.864	-2940.83	-36.5257	-2.83652	0
0.5653	712.099	-2982.96	-39.8757	-5.27552	0
0.5660	702.035	-3014.05	-41.1003	-0.394148	0
0.5667	691.944	-3041.86	-39.8757	0.215603	0
0.5673	680.062	-3062.55	-36.5257	-3.44627	0
0.5680	663.868	-3068.07	-33.4681	-3.44627	0
0.5687	646.181	-3065.64	-32.8597	-2.2234	0
0.5693	631.533	-3057.4	-32.2513	-1.31046	0
0.5700	618.105	-3037.83	-30.7265	0.825354	0
0.5707	601.612	-3014.05	-28.8935	0.215603	0
0.5713	583.302	-2992.04	-27.3686	-2.52996	0
0.5720	569.278	-2962.83	-27.3686	-1.61365	0
0.5727	556.148	-2926.13	-27.3686	-0.0875885	0
0.5733	541.202	-2892.33	-24.9272	-2.83652	0
0.5740	527.15	-2854.78	-22.7861	-3.74946	0
0.5747	512.502	-2807.12	-20.961	0.825354	0
0.5753	495.412	-2761.33	-16.3785	2.96453	0
0.5760	479.869	-2712.83	-11.1955	-1.0039	0
0.5767	462.453	-2660.4	-11.8039	-4.05602	0
0.5773	438.663	-2628.28	-13.0206	-2.83652	0
0.5780	418.508	-2603.56	-9.97089	-1.92021	0
0.5787	404.484	-2547.1	-7.83766	-2.2234	0
0.5793	385.55	-2472.94	-7.83766	-1.61365	0
0.5800	362.98	-2409.83	-4.78792	-3.13971	0
0.5807	345.267	-2346.63	-0.813789	-5.88528	0
0.5813	327.58	-2274.35	-0.813789	-5.27552	0
0.5820	307.127	-2202.62	0.711078	-4.36258	0
0.5827	290.959	-2132.4	5.89404	-6.80159	0
0.5833	279.051	-2063.77	7.72704	-6.19184	0
0.5840	265.623	-1995.04	4.97754	-1.61365	0
0.5847	251.897	-1922.76	6.20218	-0.697339	0
0.5853	238.171	-1852.91	10.4765	-1.61365	0
0.5860	224.743	-1783.62	8.33541	-1.0039	0
0.5867	211.614	-1711.24	8.03518	-0.697339	0
0.5873	199.407	-1642.89	18.1009	-0.0875885	0
0.5880	186.576	-1581.28	23.2917	0.522162	0
0.5887	174.071	-1517.79	15.9676	-3.44627	0
0.5893	163.085	-1453.09	13.5263	-7.41134	0
0.5900	152.397	-1389.89	18.7171	-4.36258	0
0.5907	141.411	-1324.91	18.1009	-1.61365	0
0.5913	129.529	-1262.64	16.2758	-4.05602	0
0.5920	116.4	-1206.84	20.8504	-2.52996	0
0.5927	104.79	-1147.94	23.9001	2.04822	0
0.5933	94.4275	-1084.74	22.3752	-0.0875885	0
0.5940	81.9222	-1024.63	21.7669	-4.36258	0
0.5947	68.7929	-969.102	22.075	-2.83652	0
0.5953	60.8448	-913.859	22.9836	-0.697339	0
0.5960	53.5207	-855.245	22.9836	-1.92021	0
0.5967	43.1583	-796.911	20.8504	-1.31046	0
0.5973	32.7689	-742.978	20.242	1.43847	0
0.5980	24.5224	-687.08	20.8504	1.43847	0
0.5987	18.4189	-629.121	20.242	1.43847	0
0.5993	12.9394	-577.529	22.075	3.87748	0
0.6000	2.87541	-528.746	25.7331	2.96453	0
0.6007	-9.03314	-474.72	21.1585	-0.0875885	0
0.6013	-16.3573	-423.128	15.3593	-0.697339	0
0.6020	-21.864	-377.622	16.576	-0.394148	0
0.6027	-30.7072	-330.993	18.409	-0.697339	0
0.6033	-37.733	-284.832	15.6595	1.13191	0
0.6040	-41.9919	-242.791	14.743	1.13191	0
0.6047	-46.8747	-201.592	15.6595	-1.61365	0
0.6053	-49.94	-162.172	15.0511	0.215603	0
0.6060	-51.7574	-124.626	13.8344	2.65798	0
0.6067	-55.7179	-85.2997	12.9179	-0.394148	0
0.6073	-59.38	-47.7529	11.6933	-2.83652	0
0.6080	-62.1469	-15.0749	8.64354	-1.31046	0
0.6087	-66.7042	18.1648	5.28568	-0.394148	0
0.6093	-68.5488	52.06	3.76081	-1.61365	0
0.6100	-69.4711	85.0188	2.84431	-0.394148	0
0.6107	-75.8729	118.914	2.84431	2.96453	0
0.6113	-81.3525	147.847	7.41891	3.26773	0
0.6120	-80.4573	172.285	10.7768	1.43847	0
0.6127	-81.9764	203.09	5.89404	1.43847	0
0.6133	-85.3401	236.704	0.0948103	0.522162	0
0.6140	-84.7162	264.42	-0.813789	-2.52996	0
0.6147	-83.7939	291.948	-0.813789	-1.92021	0
0.6153	-87.7815	321.817	-0.513556	-0.0875885	0
0.6160	-91.4436	345.881	1.31944	-2.52996	0
0.6167	-92.3387	365.731	0.0948103	-1.61365	0
0.6173	-92.9627	386.236	-2.03842	2.65798	0
0.6180	-94.7801	408.147	-1.43006	1.74166	0
0.6187	-96.0008	431.087	-0.513556	0.215603	0
0.6193	-98.1438	452.997	-2.03842	2.35142	0
0.6200	-100.585	474.064	-3.56329	-0.0875885	0
0.6207	-100.287	492.416	-2.64679	-3.44627	0
0.6213	-99.0661	504.589	0.0948103	-1.61365	0
0.6220	-99.6629	513.203	-0.513556	-1.61365	0
0.6227	-100.585	530.244	-1.73029	-4.05602	0
0.6233	-101.508	553.746	1.92781	-1.31046	0
0.6240	-101.806	566.574	3.76081	0.522162	0
0.6247	-100.585	572.941	0.0948103	-1.31046	0
0.6253	-99.3645	592.229	0.0948103	-1.0039	0
0.6260	-100.585	611.705	2.84431	-1.61365	0
0.6267	-101.806	612.922	1.92781	-5.58208	0
0.6273	-101.508	615.076	1.92781	-5.88528	0
0.6280	-100.884	629.402	3.76081	-3.74946	0
0.6287	-100.884	631.555	2.84431	-5.27552	0
0.6293	-99.6629	627.903	3.15244	-5.88528	0
0.6300	-96.6247	637.641	5.59381	-3.13971	0
0.6307	-95.404	640.076	3.15244	-2.52996	0
0.6313	-97.547	632.491	3.45268	-1.61365	0
0.6320	-97.8454	638.016	10.1684	1.13191	0
0.6327	-97.8454	641.667	11.0849	0.215603	0
0.6333	-103.325	636.424	6.51031	-5.58208	0
0.6340	-106.39	647.098	6.20218	-8.32765	0
0.6347	-102.104	657.491	8.03518	-3.44627	0
0.6353	-98.4422	650.188	9.86028	1.13191	0
0.6360	-98.1438	655.993	12.9179	-1.0039	0
0.6367	-96.6247	670.6	12.9179	-4.36258	0
0.6373	-93.261	663.578	8.64354	-4.36258	0
0.6380	-89.599	656.555	8.95168	-5.27552	0
0.6387	-87.7815	662.36	10.1684	-5.88528	0
0.6393	-86.2353	656.274	9.25191	-3.44627	0
0.6400	-83.1971	648.971	11.393	-4.36258	0
0.6407	-80.4573	654.776	14.743	-6.19184	0
0.6413	-80.1318	652.061	13.8344	-4.66577	0
0.6420	-77.6904	641.293	12.6098	-6.19184	0
0.6427	-72.5092	638.859	15.6595	-8.02446	0
0.6433	-71.5869	636.143	17.4925	-4.66577	0
0.6440	-73.1332	632.491	14.743	-4.36258	0
0.6447	-69.7695	634.364	12.9179	-5.58208	0
0.6453	-64.8867	630.993	13.8344	-1.31046	0
0.6460	-61.8214	625.188	15.6595	-0.394148	0
0.6467	-58.4848	628.559	17.1844	-4.97233	0
0.6473	-57.5625	627.342	19.3255	-2.52996	0
0.6480	-57.2641	617.51	19.0174	1.74166	0
0.6487	-53.602	617.885	14.743	-3.44627	0
0.6493	-49.3161	621.536	11.393	-7.10815	0
0.6500	-48.0954	614.139	12.6098	-4.36258	0
0.6507	-45.3556	612.079	14.4428	-4.05602	0
0.6513	-41.0696	615.076	13.8344	-4.05602	0
0.6520	-39.2521	603.84	12.9179	-0.0875885	0
0.6527	-38.3298	593.166	12.3016	0.522162	0
0.6533	-38.9537	599.533	12.9179	-2.52996	0
0.6540	-41.0696	597.66	12.6098	-2.52996	0
0.6547	-41.6935	578.465	9.25191	-1.31046	0
0.6553	-40.1744	567.51	6.51031	-1.61365	0
0.6560	-40.7712	566.293	8.33541	1.74166	0
0.6567	-44.4333	554.027	11.0849	5.7101	0
0.6573	-49.3161	537.922	9.25191	2.04822	0
0.6580	-51.7574	530.244	3.76081	-1.61365	0
0.6587	-52.6797	522.285	1.01131	1.43847	0
0.6593	-55.1211	507.959	5.59381	4.4906	0
0.6600	-57.5625	495.506	10.7768	2.96453	0
0.6607	-56.9386	489.326	6.51031	0.215603	0
0.6613	-56.3418	485.956	-0.513556	0.215603	0
0.6620	-55.7179	484.738	0.711078	0.825354	0
0.6627	-53.602	480.525	3.76081	1.74166	0
0.6633	-51.1607	468.634	4.67731	2.96453	0
0.6640	-49.94	456.742	5.59381	3.26773	0
0.6647	-46.8747	452.154	4.67731	2.04822	0
0.6653	-41.9919	452.154	5.59381	2.35142	0
0.6660	-37.733	452.435	9.56004	6.62641	0
0.6667	-39.2521	447.566	9.86028	6.62641	0
0.6673	-45.654	436.237	6.51031	2.96453	0
0.6680	-47.4986	429.589	8.33541	6.31985	0
0.6687	-42.9142	428.278	11.0849	9.37197	0
0.6693	-39.2521	419.195	7.41891	3.87748	0
0.6700	-37.4075	404.214	2.84431	2.35142	0
0.6707	-33.1486	393.54	3.76081	8.15247	0
0.6713	-27.9675	382.866	7.72704	10.2883	0
0.6720	-24.9022	369.757	11.0849	9.67853	0
0.6727	-22.4608	359.083	9.86028	9.37197	0
0.6733	-17.8764	350.469	7.11868	3.87748	0
0.6740	-14.8382	342.603	9.25191	1.13191	0
0.6747	-16.3573	335.862	9.25191	5.7101	0
0.6753	-15.7605	329.401	6.20218	6.9296	0
0.6760	-11.1761	323.034	6.81054	5.7101	0
0.6767	-9.95544	315.075	9.25191	9.67853	0
0.6773	-11.1761	304.401	9.25191	9.67853	0
0.6780	-9.03314	294.944	11.0849	3.26773	0
0.6787	-8.11084	287.922	13.8344	2.35142	0
0.6793	-12.3968	278.746	14.1346	5.10035	0
0.6800	-14.8382	271.723	15.6595	3.87748	0
0.6807	-12.6952	267.229	17.4925	2.96453	0
0.6813	-11.4745	258.053	12.9179	3.87748	0
0.6820	-11.1761	248.877	6.51031	1.13191	0
0.6827	-8.11084	243.071	7.41891	0.522162	0
0.6833	-5.37106	233.895	14.743	4.4906	0
0.6840	-5.99497	222.94	16.576	4.79379	0
0.6847	-7.51405	217.416	9.25191	1.13191	0
0.6853	-6.89014	212.828	6.51031	1.43847	0
0.6860	-2.63127	205.525	9.86028	3.26773	0
0.6867	-1.41058	200.937	8.03518	2.65798	0
0.6873	-5.99497	195.787	4.06894	1.74166	0
0.6880	-8.11084	185.113	4.67731	2.65798	0
0.6887	-6.59175	174.719	3.76081	2.96453	0
0.6893	-7.81244	168.352	1.01131	2.04822	0
0.6900	-4.77427	162.172	3.15244	1.13191	0
0.6907	3.77059	154.869	3.45268	0.215603	0
0.6913	4.69289	148.128	1.01131	1.13191	0
0.6920	0.434025	142.978	1.62758	4.79379	0
0.6927	1.03081	139.888	1.01131	7.53935	0
0.6933	1.3292	136.236	-4.17166	3.26773	0
0.6940	-0.78667	130.805	-7.52952	-2.2234	0
0.6947	1.03081	127.996	-6.61302	0.215603	0
0.6953	1.95311	125	-5.69652	2.96453	0
0.6960	-0.78667	117.978	-5.39629	-0.394148	0
0.6967	-2.63127	113.109	-7.22929	-0.697339	0
0.6973	-4.44875	112.453	-9.97089	1.13191	0
0.6980	-9.03314	111.236	-11.4958	-1.61365	0
0.6987	-10.8777	109.738	-11.1955	-3.44627	0
0.6993	-8.11084	107.865	-10.5793	-0.697339	0
0.7000	-6.29336	107.304	-11.1955	-1.61365	0
0.7007	-8.11084	108.24	-10.8874	-4.66577	0
0.7013	-10.2538	106.929	-9.05439	-3.44627	0
0.7020	-12.6952	101.498	-9.05439	-3.13971	0
0.7027	-16.3573	98.4084	-12.4123	-5.27552	0
0.7033	-17.578	97.1911	-12.7204	-3.44627	0
0.7040	-13.9159	95.0376	-11.1955	-0.697339	0
0.7047	-11.7729	92.9776	-9.67066	-2.52996	0
0.7053	-13.6175	89.8878	-8.13789	-3.44627	0
0.7060	-15.435	87.4533	-9.36252	-1.92021	0
0.7067	-16.3573	88.9514	-9.97089	-2.52996	0
0.7073	-16.9812	89.8878	-6.00466	-1.61365	0
0.7080	-16.3573	88.0151	-4.47979	0.825354	0
0.7087	-16.3573	86.2361	-8.13789	-3.13971	0
0.7093	-19.721	84.0825	-9.97089	-5.88528	0
0.7100	-23.3831	83.8016	-9.97089	-1.92021	0
0.7107	-24.6038	86.7979	-9.97089	-1.92021	0
0.7113	-25.8245	87.7342	-7.22929	-5.27552	0
0.7120	-27.3436	86.7979	-6.00466	-2.52996	0
0.7127	-30.0833	90.4496	-7.83766	0.215603	0
0.7133	-32.8502	93.8203	-8.13789	-3.44627	0
0.7140	-34.9661	91.3859	-7.52952	-5.88528	0
0.7147	-34.9661	91.105	-9.05439	-2.83652	0
0.7153	-34.6677	93.2585	-8.75416	-1.61365	0
0.7160	-34.6677	95.0376	-8.13789	-4.05602	0
0.7167	-35.59	96.9102	-7.83766	-4.66577	0
0.7173	-36.5123	99.3447	-4.78792	-4.36258	0
0.7180	-39.2521	102.996	-3.56329	-5.88528	0
0.7187	-42.9142	107.584	-3.56329	-4.36258	0
0.7193	-44.4333	109.738	1.01131	-0.394148	0
0.7200	-44.1349	110.674	4.36918	-2.2234	0
0.7207	-48.3937	114.326	-1.12192	-6.4984	0
0.7213	-55.4195	115.824	-4.47979	-5.27552	0
0.7220	-56.6402	115.543	-0.813789	-2.83652	0
0.7227	-54.4972	117.978	1.01131	-2.52996	0
0.7233	-54.1988	120.693	-0.813789	0.522162	0
0.7240	-55.4195	122.566	-1.73029	1.13191	0
0.7247	-54.8227	122.566	-2.64679	-2.2234	0
0.7253	-52.9781	117.978	-2.64679	0.215603	0
0.7260	-52.9781	113.39	-0.813789	2.96453	0
0.7267	-55.1211	113.109	-0.205422	-0.0875885	0
0.7273	-55.7179	109.738	-1.73029	-1.92021	0
0.7280	-55.1211	106.086	-1.43006	0.215603	0
0.7287	-56.6402	107.865	-0.205422	-0.697339	0
0.7293	-59.38	109.083	0.711078	-1.61365	0
0.7300	-59.7055	106.929	1.01131	-0.0875885	0
0.7307	-58.7832	106.367	1.01131	1.43847	0
0.7313	-58.4848	103.652	1.92781	4.79379	0
0.7320	-58.7832	98.6893	3.45268	7.23616	0
0.7327	-59.38	99.6256	2.23594	3.87748	0
0.7333	-58.7832	103.933	-0.205422	-0.394148	0
0.7340	-58.7832	105.15	-0.813789	0.825354	0
0.7347	-60.6007	105.431	-0.205422	3.57429	0
0.7353	-60.3023	106.086	0.402944	1.74166	0
0.7360	-56.6402	104.869	-0.513556	-1.31046	0
0.7367	-55.1211	101.498	-2.64679	0.825354	0
0.7373	-57.2641	99.0638	-2.64679	4.4906	0
0.7380	-56.9386	101.498	-0.205422	2.96453	0
0.7387	-52.9781	104.214	0.402944	0.215603	0
0.7393	-51.1607	102.715	0.0948103	0.522162	0
0.7400	-52.0558	102.06	-0.813789	-0.697339	0
0.7407	-50.2384	104.214	-4.47979	-3.13971	0
0.7413	-48.0954	102.715	-5.69652	-0.697339	0
0.7420	-49.94	100.843	-3.56329	1.13191	0
0.7427	-49.94	102.435	-2.95492	0.522162	0
0.7433	-45.654	100	-1.73029	2.35142	0
0.7440	-44.4333	94.1949	-0.205422	3.87748	0
0.7447	-44.1349	92.3222	-2.95492	0.522162	0
0.7453	-38.9537	90.4496	-7.22929	-0.394148	0
0.7460	-34.3693	84.3634	-7.22929	2.04822	0
0.7467	-32.5247	80.7117	-5.39629	0.215603	0
0.7473	-26.7468	80.4308	-5.08816	-1.61365	0
0.7480	-20.9417	78.5582	-4.17166	0.522162	0
0.7487	-16.9812	74.3447	-3.25516	2.35142	0
0.7493	-13.3191	68.8203	-3.56329	2.35142	0
0.7500	-9.33153	61.5169	-3.56329	3.26773	0
0.7507	-2.63127	54.7754	-3.56329	2.96453	0
0.7513	5.3168	48.6892	-4.47979	2.35142	0
0.7520	3.77059	40.7304	-4.17166	3.87748	0
0.7527	-2.00736	32.7716	-2.03842	3.57429	0
0.7533	5.61519	26.1236	-2.34656	0.522162	0
0.7540	18.7444	20.5993	-3.87142	-0.0875885	0
0.7547	24.8479	17.2285	-0.813789	2.04822	0
0.7553	31.5482	14.5131	3.15244	2.65798	0
0.7560	39.7946	10.5805	2.84431	0.825354	0
0.7567	39.4962	6.83521	-0.813789	-1.61365	0
0.7573	38.2756	1.4045	-3.25516	-3.44627	0
0.7580	47.4172	-5.33709	-4.47979	-2.83652	0
0.7587	55.9621	-8.42698	-2.95492	-0.697339	0
0.7593	56.8844	-13.2959	-1.43006	-0.394148	0
0.7600	60.8448	-23.0337	-2.95492	-4.05602	0
0.7607	68.7929	-29.4008	-3.25516	-5.27552	0
0.7613	69.7152	-33.9888	0.0948103	-2.52996	0
0.7620	67.8706	-39.7941	1.01131	-3.44627	0
0.7627	72.455	-36.7978	-0.813789	-5.27552	0
0.7633	76.4155	-27.6218	-0.813789	-0.697339	0
0.7640	73.9741	-26.9663	-0.205422	2.65798	0
0.7647	72.1566	-31.5543	-2.34656	-0.697339	0
0.7653	74.2725	-33.427	-5.39629	-2.2234	0
0.7660	77.3378	-35.206	-4.78792	-0.697339	0
0.7667	83.4412	-35.8615	-0.813789	-1.61365	0
0.7673	90.467	-38.5768	2.84431	-1.61365	0
0.7680	94.7259	-48.6892	1.92781	1.13191	0
0.7687	97.7912	-57.8652	-1.43006	0.825354	0
0.7693	101.752	-62.0787	-3.56329	-1.92021	0
0.7700	105.712	-70.9739	-1.43006	-2.2234	0
0.7707	109.076	-84.0825	1.01131	-2.2234	0
0.7713	110.297	-93.8203	-0.813789	-3.13971	0
0.7720	109.374	-102.715	-1.73029	-1.61365	0
0.7727	110.595	-111.236	0.0948103	-1.0039	0
0.7733	114.555	-116.386	0.0948103	-3.44627	0
0.7740	120.062	-119.476	0.402944	-2.52996	0
0.7747	123.724	-123.127	1.62758	1.13191	0
0.7753	123.724	-126.498	0.402944	-1.61365	0
0.7760	124.023	-127.435	0.0948103	-6.4984	0
0.7767	127.386	-131.086	1.92781	-3.13971	0
0.7773	130.75	-141.105	0.0948103	-0.0875885	0
0.7780	135.931	-149.345	-2.64679	-4.36258	0
0.7787	143.255	-149.345	-0.513556	-4.36258	0
0.7793	147.514	-150.281	3.76081	-0.394148	0
0.7800	148.735	-153.933	2.84431	-2.52996	0
0.7807	149.06	-153.371	-1.43006	-6.80159	0
0.7813	147.84	-151.779	-3.56329	-6.19184	0
0.7820	149.359	-152.996	-4.78792	-5.88528	0
0.7827	153.021	-152.154	-6.00466	-4.05602	0
0.7833	153.021	-150.281	-6.31279	0.825354	0
0.7840	150.878	-148.502	-6.61302	0.215603	0
0.7847	148.735	-144.757	-6.31279	-3.44627	0
0.7853	146.619	-142.041	-4.47979	-1.61365	0
0.7860	147.84	-139.888	-6.31279	-0.697339	0
0.7867	149.657	-132.023	-10.279	-4.97233	0
0.7873	148.436	-126.498	-7.52952	-4.66577	0
0.7880	148.735	-125.843	-3.56329	-0.697339	0
0.7887	150.281	-122.472	-6.92115	-1.0039	0
0.7893	146.917	-118.259	-10.279	-3.74946	0
0.7900	144.774	-115.543	-9.67066	-2.52996	0
0.7907	145.995	-108.146	-11.8039	-1.0039	0
0.7913	143.852	-102.715	-13.3288	1.13191	0
0.7920	142.035	-103.558	-10.8874	5.10035	0
0.7927	143.554	-96.9102	-11.8039	4.4906	0
0.7933	140.814	-81.9289	-16.3785	-0.697339	0
0.7940	135.009	-71.8166	-18.2115	-1.0039	0
0.7947	134.086	-66.1049	-17.295	2.35142	0
0.7953	134.086	-59.3634	-19.128	1.74166	0
0.7960	131.048	-53.5581	-20.961	0.215603	0
0.7967	127.685	-46.5356	-20.961	1.74166	0
0.7973	126.464	-38.2959	-21.2612	1.43847	0
0.7980	124.321	-31.5543	-22.1777	-0.697339	0
0.7987	122.205	-25.7491	-23.4024	1.13191	0
0.7993	121.88	-21.1611	-25.5356	3.26773	0
0.8000	120.659	-15.7304	-26.4521	1.43847	0
0.8007	118.217	-6.27342	-25.2275	-0.0875885	0
0.8013	118.543	1.6854	-24.3189	0.215603	0
0.8020	119.14	7.20975	-25.5356	-0.0875885	0
0.8027	115.179	16.9476	-25.2275	1.74166	0
0.8033	111.517	21.2547	-21.8775	6.62641	0
0.8040	110.893	17.2285	-20.0445	5.10035	0
0.8047	109.998	20.0375	-22.7861	0.215603	0
0.8053	107.855	27.9027	-27.3686	1.13191	0
0.8060	106.336	30.7116	-29.2016	3.57429	0
0.8067	104.491	30.7116	-27.0605	1.13191	0
0.8073	102.348	29.7753	-25.5356	2.04822	0
0.8080	102.674	26.4045	-26.7602	4.79379	0
0.8087	104.491	26.4045	-27.3686	2.04822	0
0.8093	105.414	28.5581	-25.5356	0.215603	0
0.8100	102.05	27.3409	-24.3189	5.40354	0
0.8107	94.7259	24.9064	-22.7861	8.76222	0
0.8113	91.0638	21.2547	-20.6529	8.15247	0
0.8120	92.2845	15.4495	-20.961	9.37197	0
0.8127	91.6877	14.794	-21.2612	9.37197	0
0.8133	88.6224	17.2285	-17.295	4.18404	0
0.8140	87.1033	13.2959	-16.3785	1.43847	0
0.8147	88.324	7.49065	-17.295	4.79379	0
0.8153	89.8431	4.40075	-9.67066	6.62641	0
0.8160	88.0256	-0.187266	-5.39629	4.79379	0
0.8167	85.2587	-6.83521	-12.4123	2.96453	0
0.8173	83.7396	-12.0787	-12.7204	2.35142	0
0.8180	83.1429	-15.3558	-6.00466	1.13191	0
0.8187	81.2982	-18.1648	-5.69652	-0.697339	0
0.8193	79.7792	-18.1648	-5.08816	0.522162	0
0.8200	79.7792	-12.6405	1.01131	1.74166	0
0.8207	77.9346	-4.68165	1.62758	-0.0875885	0
0.8213	74.598	0.749065	1.01131	-3.44627	0
0.8220	72.1566	4.40075	4.36918	-5.58208	0
0.8227	69.7152	4.40075	5.59381	-4.97233	0
0.8233	68.7929	1.1236	8.64354	-0.394148	0
0.8240	69.3897	1.4045	15.6595	2.35142	0
0.8247	66.9483	6.55432	17.1844	0.825354	0
0.8253	66.9483	8.05244	14.4428	-0.697339	0
0.8260	77.9346	7.20975	13.8344	-1.92021	0
0.8267	86.8049	9.92511	15.6595	-1.92021	0
0.8273	80.3759	12.0787	22.075	2.65798	0
0.8280	71.5327	12.6405	27.5661	3.87748	0
0.8287	68.169	17.2285	23.9001	-2.83652	0
0.8293	66.9483	20.3184	19.3255	-4.36258	0
0.8300	69.7152	19.1011	23.9001	1.13191	0
0.8307	72.7534	16.2922	27.5661	-0.697339	0
0.8313	69.0913	12.3596	26.6496	-4.05602	0
0.8320	64.8324	8.05244	30.3077	-1.31046	0
0.8327	63.6117	6.55432	33.9737	-0.0875885	0
0.8333	59.6241	3.55806	32.4488	-2.52996	0
0.8340	54.1446	-3.18352	33.0572	-1.0039	0
0.8347	52.0016	-5.61798	34.8902	0.215603	0
0.8353	51.3777	-5.33709	33.6656	-2.2234	0
0.8360	48.9363	-8.05244	34.8902	-1.61365	0
0.8367	45.8981	-12.9214	40.0732	1.43847	0
0.8373	44.0535	-15.0749	40.9897	-0.0875885	0
0.8380	43.1583	-14.794	38.5483	-4.66577	0
0.8387	38.8723	-15.7304	40.9897	-3.44627	0
0.8393	33.0673	-19.9438	45.5722	-0.697339	0
0.8400	28.1845	-25.7491	44.3475	-2.52996	0
0.8407	20.2635	-30.9925	40.3813	-4.05602	0
0.8413	14.7568	-36.7978	39.7729	-3.13971	0
0.8420	16.8998	-40.7304	41.9062	-5.27552	0
0.8427	14.7568	-41.3858	43.7392	-6.19184	0
0.8433	6.21198	-44.663	42.5145	-2.2234	0
0.8440	1.95311	-48.6892	39.7729	-2.52996	0
0.8447	1.65472	-45.5993	38.5483	-5.58208	0
0.8453	-1.11219	-43.1648	38.5483	-3.13971	0
0.8460	-5.66945	-48.0338	38.5483	-1.31046	0
0.8467	-11.1761	-50.8428	38.8564	-4.36258	0
0.8473	-15.435	-48.9701	40.3813	-3.13971	0
0.8480	-18.7987	-51.4046	41.9062	0.522162	0
0.8487	-23.6815	-55.7117	41.2978	-1.0039	0
0.8493	-27.3436	-55.9926	39.4648	-1.92021	0
0.8500	-28.2659	-54.7754	38.5483	0.522162	0
0.8507	-31.9279	-51.4046	39.1646	2.04822	0
0.8513	-37.733	-45.3184	40.3813	4.18404	0
0.8520	-40.7712	-42.2285	40.0732	4.79379	0
0.8527	-44.1349	-42.2285	35.1904	-1.31046	0
0.8533	-49.94	-39.2323	29.091	-5.27552	0
0.8540	-54.8227	-35.5806	27.8663	-1.0039	0
0.8547	-61.2246	-36.1424	29.3991	1.13191	0
0.8553	-66.7042	-36.4233	28.1745	-1.61365	0
0.8560	-68.2504	-32.4907	25.1247	0.522162	0
0.8567	-71.2886	-30.3371	22.9836	2.96453	0
0.8573	-79.2366	-31.8352	21.7669	0.215603	0
0.8580	-85.9369	-30.3371	21.1585	-1.31046	0
0.8587	-86.2353	-24.5319	21.7669	1.74166	0
0.8593	-84.4178	-22.7528	19.9339	2.35142	0
0.8600	-85.9369	-25.4682	15.3593	0.215603	0
0.8607	-89.599	-26.4045	13.8344	-0.0875885	0
0.8613	-92.6643	-23.5955	15.3593	-0.394148	0
0.8620	-93.885	-20.5993	11.0849	-2.52996	0
0.8627	-95.7024	-19.6629	6.51031	-0.697339	0
0.8633	-99.0661	-20.3184	9.25191	3.87748	0
0.8640	-102.728	-17.5094	10.1684	3.57429	0
0.8647	-103.325	-14.794	2.84431	-1.61365	0
0.8653	-102.104	-15.7304	-3.25516	-3.44627	0
0.8660	-101.806	-16.0113	-5.39629	-1.61365	0
0.8667	-101.508	-12.0787	-6.92115	-0.394148	0
0.8673	-100.884	-8.70788	-7.83766	0.215603	0
0.8680	-103.651	-6.27342	-9.97089	-0.0875885	0
0.8687	-106.092	-2.24719	-13.6369	-0.697339	0
0.8693	-104.247	-1.02996	-15.7701	0.215603	0
0.8700	-102.728	-0.749065	-17.9034	2.04822	0
0.8707	-102.43	4.40075	-20.961	2.04822	0
0.8713	-103.027	8.98878	-21.8775	0.522162	0
0.8720	-105.468	10.5805	-22.7861	0.215603	0
0.8727	-106.092	13.5768	-26.144	0.522162	0
0.8733	-103.325	16.2922	-27.977	-1.31046	0
0.8740	-102.43	16.0113	-30.1102	-2.2234	0
0.8747	-101.209	16.9476	-33.7762	0.522162	0
0.8753	-96.9231	17.2285	-33.1678	2.04822	0
0.8760	-97.2215	13.2959	-33.7762	0.215603	0
0.8767	-101.209	11.4232	-40.4919	0.215603	0
0.8773	-99.6629	15.4495	-44.7663	0.522162	0
0.8780	-95.7024	14.794	-43.8498	-0.0875885	0
0.8787	-96.6247	7.77155	-46.5914	2.04822	0
0.8793	-98.1438	7.77155	-50.2574	2.96453	0
0.8800	-96.9231	13.5768	-50.2574	0.522162	0
0.8807	-96.0008	13.5768	-51.1739	-0.697339	0
0.8813	-96.9231	11.7978	-54.2236	-0.0875885	0
0.8820	-97.2215	13.5768	-54.2236	-0.394148	0
0.8827	-96.0008	13.8577	-55.7485	1.43847	0
0.8833	-96.0008	10.8614	-60.3231	3.87748	0
0.8840	-98.7677	9.92511	-61.8559	2.35142	0
0.8847	-99.9884	11.1423	-60.9394	1.43847	0
0.8853	-96.3263	10.8614	-61.2396	2.96453	0
0.8860	-94.1833	9.64421	-63.0726	2.04822	0
0.8867	-96.0008	11.7978	-63.6809	2.04822	0
0.8873	-97.2215	15.4495	-62.4642	5.7101	0
0.8880	-96.6247	11.7978	-62.1561	3.87748	0
0.8887	-97.8454	6.27342	-67.3469	-2.2234	0
0.8893	-97.8454	7.77155	-72.2297	-2.52996	0
0.8900	-95.404	9.36331	-71.6213	1.13191	0
0.8907	-95.1057	5.33709	-72.2297	1.13191	0
0.8913	-96.9231	3.55806	-74.9713	1.74166	0
0.8920	-96.0008	5.33709	-74.671	3.57429	0
0.8927	-93.261	3.83896	-73.1462	-0.0875885	0
0.8933	-92.3387	1.96629	-73.1462	-3.44627	0
0.8940	-91.4436	2.62173	-74.0627	-1.31046	0
0.8947	-88.6767	0.468165	-75.2794	-1.61365	0
0.8953	-87.7815	-2.62173	-74.9713	-4.66577	0
0.8960	-88.6767	-3.18352	-71.9215	-2.52996	0
0.8967	-87.7815	-6.83521	-70.3967	-1.0039	0
0.8973	-86.8592	-12.9214	-70.0885	-5.58208	0
0.8980	-85.9369	-12.9214	-68.5637	-5.58208	0
0.8987	-81.3525	-11.7041	-65.8221	1.43847	0
0.8993	-76.7952	-23.0337	-61.5477	3.57429	0
0.9000	-76.7952	-37.6405	-59.4145	-2.2234	0
0.9007	-76.7952	-42.6031	-64.2972	-6.4984	0
0.9013	-75.249	-45.3184	-66.7386	-6.80159	0
0.9020	-75.8729	-50.4682	-60.9394	-7.7179	0
0.9027	-76.1713	-53.839	-57.2733	-7.10815	0
0.9033	-74.9506	-57.2098	-57.8817	-4.05602	0
0.9040	-75.249	-61.1424	-54.832	-3.74946	0
0.9047	-77.6904	-60.2997	-52.0904	-4.97233	0
0.9053	-79.535	-60.5806	-52.0904	-2.52996	0
0.9060	-81.0541	-65.1686	-50.2574	-1.92021	0
0.9067	-79.8334	-65.4495	-47.5079	-4.36258	0
0.9073	-76.4697	-64.2323	-45.6749	-2.83652	0
0.9080	-74.9506	-65.1686	-42.9333	-0.697339	0
0.9087	-74.0283	-61.5169	-40.1838	-2.52996	0
0.9093	-71.5869	-58.1461	-38.6589	-2.2234	0
0.9100	-69.1456	-58.7079	-35.9094	1.13191	0
0.9107	-66.4058	-55.9926	-31.0267	0.215603	0
0.9113	-64.8867	-54.1199	-26.4521	-0.697339	0
0.9120	-66.1074	-60.5806	-24.6191	2.04822	0
0.9127	-66.4058	-63.296	-24.6191	2.04822	0
0.9133	-63.9644	-59.0825	-23.7026	-1.61365	0
0.9140	-62.7437	-58.7079	-21.5694	-1.31046	0
0.9147	-61.8214	-59.6443	-20.0445	-0.394148	0
0.9153	-60.9262	-57.8652	-17.6031	-3.13971	0
0.9160	-62.4453	-59.0825	-12.7204	-3.74946	0
0.9167	-63.0421	-62.0787	-9.05439	-1.61365	0
0.9173	-59.0816	-60.5806	-8.13789	-3.13971	0
0.9180	-57.5625	-58.7079	-5.69652	-4.97233	0
0.9187	-60.6007	-59.6443	0.0948103	-2.52996	0
0.9193	-60.6007	-59.9252	4.36918	-4.66577	0
0.9200	-57.5625	-62.3596	5.28568	-10.1603	0
0.9207	-56.9386	-65.4495	8.95168	-8.32765	0
0.9213	-58.1593	-66.1049	14.4428	-4.05602	0
0.9220	-58.7832	-63.9514	17.4925	-5.58208	0
0.9227	-59.0816	-63.0151	21.4587	-6.4984	0
0.9233	-58.4848	-65.4495	27.5661	-1.92021	0
0.9240	-58.4848	-68.8203	30.0075	-1.31046	0
0.9247	-58.4848	-67.884	29.3991	-5.27552	0
0.9253	-55.7179	-65.7304	31.8405	-6.80159	0
0.9260	-54.8227	-66.1049	35.8067	-5.88528	0
0.9267	-58.4848	-63.296	39.4648	-6.19184	0
0.9273	-63.0421	-58.7079	42.8227	-4.97233	0
0.9280	-64.8867	-58.7079	46.1805	-1.61365	0
0.9287	-62.4453	-57.8652	49.2303	-0.697339	0
0.9293	-59.38	-53.5581	51.3714	-2.2234	0
0.9300	-58.4848	-53.5581	52.5881	-2.52996	0
0.9307	-58.1593	-52.9027	56.2541	-1.61365	0
0.9313	-56.3418	-48.3147	59.6041	-2.2234	0
0.9320	-55.7179	-46.8165	59.3039	-1.92021	0
0.9327	-53.9004	-44.1012	62.0455	-1.61365	0
0.9333	-51.1607	-36.7978	67.5445	-3.13971	0
0.9340	-49.94	-33.1461	67.8447	-3.44627	0
0.9347	-50.2384	-32.2098	69.3696	-1.61365	0
0.9353	-49.0177	-27.6218	77.6102	0.522162	0
0.9360	-48.0954	-24.9064	80.6678	0.522162	0
0.9367	-47.797	-23.0337	74.5604	-1.61365	0
0.9373	-46.5763	-18.4457	72.4272	-4.66577	0
0.9380	-44.4333	-14.794	74.8686	-5.27552	0
0.9387	-40.7712	-13.8577	76.3934	-2.83652	0
0.9393	-37.733	-12.6405	79.7513	-2.52996	0
0.9400	-36.5123	-11.1423	81.5843	-3.74946	0
0.9407	-36.5123	-8.42698	81.5843	-1.92021	0
0.9413	-35.59	-3.83896	84.0257	-0.394148	0
0.9420	-34.6677	1.96629	86.1589	-2.52996	0
0.9427	-32.8502	8.98878	84.9343	-1.31046	0
0.9433	-28.5642	11.7978	84.3259	2.96453	0
0.9440	-24.6038	11.1423	86.1589	2.65798	0
0.9447	-23.6815	11.4232	87.0754	1.13191	0
0.9453	-23.3831	10.206	87.0754	3.26773	0
0.9460	-18.7987	6.55432	85.2424	2.96453	0
0.9467	-14.2143	9.64421	84.9343	2.04822	0
0.9473	-13.6175	16.2922	89.5168	6.62641	0
0.9480	-12.9936	19.1011	90.7335	7.23616	0
0.9487	-10.2538	23.0337	84.3259	1.43847	0
0.9493	-9.03314	30.3371	79.4432	2.04822	0
0.9500	-7.21566	34.0824	79.7513	6.9296	0
0.9507	-4.77427	36.5169	79.4432	5.7101	0
0.9513	-4.44875	40.1686	77.0018	2.65798	0
0.9520	-4.77427	39.7941	75.1688	3.87748	0
0.9527	-3.55358	38.2959	72.7274	4.79379	0
0.9533	-5.07266	40.4495	71.2026	5.7101	0
0.9540	-8.11084	40.4495	71.5107	7.53935	0
0.9547	-6.89014	38.2959	69.0693	6.9296	0
0.9553	-5.37106	40.1686	65.1031	5.40354	0
0.9560	-7.51405	43.5394	64.795	6.01666	0
0.9567	-9.03314	41.9476	64.795	6.62641	0
0.9573	-6.29336	39.7941	58.0792	5.10035	0
0.9580	-4.77427	40.4495	50.4549	4.18404	0
0.9587	-5.99497	40.1686	48.6219	4.4906	0
0.9593	-7.21566	34.9251	49.5384	6.62641	0
0.9600	-11.4745	27.06	48.93	8.45566	0
0.9607	-18.2019	22.4719	45.264	6.01666	0
0.9613	-21.2401	22.0974	40.0732	2.96453	0
0.9620	-19.4226	22.0974	36.7232	2.96453	0
0.9627	-20.9417	20.8802	34.8902	5.10035	0
0.9633	-23.0847	18.4457	32.1407	6.62641	0
0.9640	-20.0194	14.2322	29.3991	6.62641	0
0.9647	-17.2796	11.7978	27.5661	6.31985	0
0.9653	-17.2796	14.5131	24.5164	6.62641	0
0.9660	-14.8382	20.5993	18.7171	6.31985	0
0.9667	-12.6952	24.9064	12.6098	4.18404	0
0.9673	-14.8382	23.6892	9.25191	4.79379	0
0.9680	-12.9936	20.5993	7.41891	8.76222	0
0.9687	-6.29336	22.4719	4.06894	9.67853	0
0.9693	-4.77427	26.1236	-0.813789	6.9296	0
0.9700	-5.07266	26.6854	-4.78792	5.10035	0
0.9707	-0.78667	30.0562	-6.92115	5.7101	0
0.9713	3.17381	34.6442	-5.69652	9.37197	0
0.9720	5.3168	31.9289	-6.61302	11.2046	0
0.9727	9.87406	27.3409	-15.462	6.9296	0
0.9733	14.4584	26.6854	-23.7026	2.04822	0
0.9740	13.8617	24.5319	-25.8437	4.18404	0
0.9747	12.641	20.0375	-27.3686	6.31985	0
0.9753	15.9775	18.1648	-30.7265	2.04822	0
0.9760	20.2635	16.2922	-33.4681	1.13191	0
0.9767	20.5619	14.5131	-37.4343	5.10035	0
0.9773	20.2635	13.8577	-41.4084	3.57429	0
0.9780	21.1858	13.2959	-42.9333	-1.31046	0
0.9787	21.4842	10.5805	-45.0665	-0.394148	0
0.9793	21.1858	6.27342	-50.2574	2.35142	0
0.9800	22.7049	1.6854	-52.3906	1.74166	0
0.9807	24.8479	-0.749065	-52.3906	0.825354	0
0.9813	27.2893	-0.187266	-56.665	0.522162	0
0.9820	27.8861	-1.02996	-63.0726	-2.2234	0
0.9827	27.2893	-4.68165	-62.4642	-3.44627	0
0.9833	29.7307	-6.83521	-57.8817	1.13191	0
0.9840	33.3928	-7.49065	-60.3231	3.57429	0
0.9847	33.0673	-7.49065	-67.9553	-1.31046	0
0.9853	31.5482	-8.42698	-72.2297	-3.44627	0
0.9860	33.3928	-9.92511	-74.0627	0.215603	0
0.9867	34.6135	-9.26967	-75.8878	1.13191	0
0.9873	33.6912	-7.77155	-77.7208	-1.31046	0
0.9880	33.0673	-5.61798	-80.1621	-0.394148	0
0.9887	33.0673	-4.11986	-82.2954	-1.0039	0
0.9893	34.9119	-5.05619	-81.9951	-2.52996	0
0.9900	36.1326	-5.33709	-82.6035	-0.697339	0
0.9907	33.9896	-0.749065	-85.353	0.215603	0
0.9913	33.0673	2.34083	-85.9614	-0.697339	0
0.9920	36.4309	0.749065	-85.0449	2.04822	0
0.9927	37.3532	-0.187266	-86.2695	2.04822	0
0.9933	36.1326	0.749065	-85.9614	-4.05602	0
0.9940	37.95	3.55806	-84.1284	-5.27552	0
0.9947	40.093	8.70788	-83.52	-1.0039	0
0.9953	39.4962	10.5805	-81.3868	-1.0039	0
0.9960	39.4962	9.36331	-79.2456	-1.92021	0
0.9967	38.8723	12.0787	-81.3868	-0.0875885	0
0.9973	37.95	16.6667	-82.2954	-0.697339	0
0.9980	39.1707	17.2285	-77.7208	-2.83652	0
0.9987	40.093	17.8839	-74.3629	-1.92021	0
0.9993	40.3914	20.8802	-73.1462	-1.61365	0
1.0000	40.7169	24.251	-71.0051	-2.83652	0
1.0007	37.6516	26.1236	-67.6472	-2.83652	0
1.0013	33.0673	27.6218	-63.9891	-1.61365	0
1.0020	34.2879	31.9289	-62.4642	-0.697339	0
1.0027	35.8342	36.5169	-63.0726	1.13191	0
1.0033	32.1721	37.7341	-60.0229	3.26773	0
1.0040	30.6259	39.5132	-53.6152	3.87748	0
1.0047	31.8466	44.7566	-50.2574	4.18404	0
1.0053	29.4052	46.8165	-49.9492	3.87748	0
1.0060	27.5877	46.8165	-49.0327	0.825354	0
1.0067	30.6259	50.1873	-43.8498	-2.2234	0
1.0073	30.9514	50.5619	-35.6092	0.215603	0
1.0080	26.6654	47.1911	-31.3348	2.35142	0
1.0087	26.367	46.5356	-31.9432	-0.394148	0
1.0093	28.51	46.2547	-30.7265	-1.0039	0
1.0100	27.2893	43.8203	-27.977	2.04822	0
1.0107	24.224	44.1012	-24.9272	1.13191	0
1.0113	23.9256	44.7566	-21.2612	-0.697339	0
1.0120	25.1463	43.8203	-18.2115	0.522162	0
1.0127	25.1463	46.8165	-15.462	0.215603	0
1.0133	22.7049	49.9064	-12.7204	-1.0039	0
1.0140	19.6396	48.9701	-12.4123	0.522162	0
1.0147	20.2635	50.8428	-11.4958	0.825354	0
1.0153	22.081	54.2136	-7.22929	-1.61365	0
1.0160	20.8603	51.1237	-4.47979	0.825354	0
1.0167	16.8998	48.4083	-2.64679	3.87748	0
1.0173	13.8617	50.5619	-0.205422	1.13191	0
1.0180	13.8617	52.06	-0.813789	-1.61365	0
1.0187	15.0824	50.5619	-0.813789	2.04822	0
1.0193	12.9394	47.1911	5.59381	5.7101	0
1.0200	9.27728	41.9476	11.0849	4.4906	0
1.0207	8.05658	40.4495	10.1684	1.43847	0
1.0213	6.83589	42.8839	9.25191	0.215603	0
1.0220	3.4722	42.8839	10.1684	0.215603	0
1.0227	3.4722	40.4495	9.86028	0.215603	0
1.0233	3.77059	38.2959	11.6933	-0.0875885	0
1.0240	-0.78667	36.5169	14.743	0.825354	0
1.0247	-2.63127	37.7341	16.8841	4.4906	0
1.0253	0.108506	39.7941	19.0174	7.53935	0
1.0260	-0.78667	38.2959	21.1585	6.62641	0
1.0267	-2.92967	37.0787	22.6834	3.57429	0
1.0273	-0.189886	37.7341	22.9836	3.87748	0
1.0280	3.77059	36.5169	23.2917	5.40354	0
1.0287	3.77059	35.5806	26.6496	4.4906	0
1.0293	1.03081	34.9251	30.3077	4.79379	0
1.0300	-0.488278	32.7716	29.091	8.45566	0
1.0307	0.108506	34.6442	28.7828	8.45566	0
1.0313	1.65472	37.3596	36.1069	6.31985	0
1.0320	0.434025	35.8615	40.3813	6.62641	0
1.0327	-3.55358	36.7978	35.8067	3.57429	0
1.0333	-6.59175	40.1686	32.1407	-0.697339	0
1.0340	-7.21566	38.9514	34.8902	3.87748	0
1.0347	-7.21566	39.2323	36.7232	6.31985	0
1.0353	-10.2538	45.0375	36.1069	0.215603	0
1.0360	-13.9159	44.3821	37.6318	1.43847	0
1.0367	-16.3573	38.2959	41.2978	6.62641	0
1.0373	-17.578	36.5169	42.8227	3.26773	0
1.0380	-20.0194	36.5169	43.1308	0.522162	0
1.0387	-23.0847	34.6442	43.7392	2.96453	0
1.0393	-23.6815	35.2997	44.0473	1.43847	0
1.0400	-23.6815	37.7341	42.2143	-0.394148	0
1.0407	-26.1229	36.7978	43.1308	2.04822	0
1.0413	-30.4089	34.6442	46.1805	0.215603	0
1.0420	-32.5247	37.3596	47.097	-4.36258	0
1.0427	-32.8502	40.1686	47.7054	-1.61365	0
1.0433	-34.6677	34.9251	51.6716	3.57429	0
1.0440	-35.59	30.9925	54.4211	3.26773	0
1.0447	-34.3693	36.5169	51.3714	-0.0875885	0
1.0453	-34.6677	39.2323	46.7889	0.215603	0
1.0460	-36.1868	37.7341	46.4887	2.65798	0
1.0467	-35.59	42.8839	49.5384	2.65798	0
1.0473	-36.5123	46.5356	51.3714	-0.0875885	0
1.0480	-41.0696	42.8839	50.4549	-2.52996	0
1.0487	-43.8365	42.8839	49.2303	-2.52996	0
1.0493	-44.7317	43.8203	50.1468	0.825354	0
1.0500	-49.6144	39.7941	52.5881	2.96453	0
1.0507	-52.3814	40.1686	53.1965	-0.0875885	0
1.0513	-52.0558	42.3222	50.4549	-1.0039	0
1.0520	-56.3418	41.0113	48.0135	2.04822	0
1.0527	-65.809	44.1012	48.6219	2.04822	0
1.0533	-74.6522	49.251	49.5384	-0.697339	0
1.0540	-81.9764	52.9963	49.2303	0.215603	0
1.0547	-88.6767	62.0787	49.5384	0.215603	0
1.0553	-94.7801	70.3184	50.1468	-3.44627	0
1.0560	-102.43	72.1911	48.93	-4.66577	0
1.0567	-109.428	78.5582	44.3475	-2.52996	0
1.0573	-114.311	89.2323	40.0732	-2.83652	0
1.0580	-119.52	95.9739	40.9897	-4.97233	0
1.0587	-123.182	102.435	44.0473	-3.74946	0
1.0593	-124.701	108.24	43.1308	-2.2234	0
1.0600	-127.739	110.674	39.7729	-3.44627	0
1.0607	-128.661	114.888	39.7729	-3.74946	0
1.0613	-126.22	123.783	40.9897	-3.13971	0
1.0620	-125.297	133.802	39.1646	-4.66577	0
1.0627	-124.077	148.128	38.5483	-4.36258	0
1.0633	-122.558	168.914	39.1646	-1.0039	0
1.0640	-123.48	193.914	38.2481	-1.0039	0
1.0647	-125.921	217.416	36.7232	-3.13971	0
1.0653	-133.544	234.551	37.3316	-1.92021	0
1.0660	-150.634	254.401	36.7232	-2.83652	0
1.0667	-169.242	278.746	37.0234	-4.36258	0
1.0673	-187.255	292.51	41.6059	-1.61365	0
1.0680	-206.786	298.315	43.431	-0.697339	0
1.0687	-219.616	310.206	40.0732	-5.27552	0
1.0693	-220.512	324.532	38.5483	-5.27552	0
1.0700	-214.11	335.206	37.9399	-3.44627	0
1.0707	-198.539	347.753	34.2818	-4.66577	0
1.0713	-171.087	358.147	33.3653	-3.44627	0
1.0720	-142.713	360.3	35.4986	0.825354	0
1.0727	-113.416	361.517	35.8067	-0.697339	0
1.0733	-77.6904	364.888	35.8067	-4.36258	0
1.0740	-39.8489	362.079	34.2818	-4.36258	0
1.0747	-4.77427	354.495	31.2242	-2.52996	0
1.0753	27.2893	345.319	32.1407	-1.92021	0
1.0760	55.9621	335.206	35.1904	-2.2234	0
1.0767	85.2587	325.188	33.6656	-1.61365	0
1.0773	110.595	312.922	32.1407	-1.61365	0
1.0780	124.945	294.008	33.3653	-2.2234	0
1.0787	134.71	269.289	33.9737	-1.31046	0
1.0793	145.697	240.637	34.8902	-0.697339	0
1.0800	153.021	209.832	35.8067	-2.52996	0
1.0807	158.202	181.086	31.8405	-3.74946	0
1.0813	164.929	156.367	28.4826	-4.36258	0
1.0820	167.669	130.805	30.924	-6.80159	0
1.0827	164.007	105.15	31.8405	-7.10815	0
1.0833	162.488	84.0825	29.091	-5.27552	0
1.0840	163.709	64.8877	28.1745	-4.66577	0
1.0847	164.305	40.7304	29.6993	-3.13971	0
1.0853	167.669	13.5768	28.4826	-1.0039	0
1.0860	173.149	-12.3596	26.3415	-3.13971	0
1.0867	179.252	-35.8615	25.1247	-6.19184	0
1.0873	185.98	-59.3634	23.9001	-3.44627	0
1.0880	193.005	-82.8653	21.1585	0.825354	0
1.0887	200.004	-102.715	21.1585	2.04822	0
1.0893	209.77	-117.978	20.242	1.13191	0
1.0900	219.535	-132.865	15.6595	-1.31046	0
1.0907	227.185	-149.719	13.2181	-1.61365	0
1.0913	235.106	-166.761	15.3593	2.04822	0
1.0920	242.728	-181.461	14.4428	2.96453	0
1.0927	247.937	-190.918	8.64354	-1.92021	0
1.0933	253.416	-198.502	1.92781	-4.05602	0
1.0940	259.221	-208.24	-1.12192	-0.697339	0
1.0947	261.039	-218.914	1.62758	-0.0875885	0
1.0953	258.001	-227.809	2.84431	-3.13971	0
1.0960	254.637	-235.113	-2.03842	-2.83652	0
1.0967	251.599	-240.918	-6.00466	-1.61365	0
1.0973	248.235	-245.506	-5.69652	-3.13971	0
1.0980	242.728	-250.094	-8.75416	-3.44627	0
1.0987	236.028	-253.465	-12.7204	-1.61365	0
1.0993	230.521	-256.461	-12.7204	-2.52996	0
1.1000	223.523	-260.768	-14.8536	-2.52996	0
1.1007	214.652	-264.42	-18.5196	0.215603	0
1.1013	209.471	-266.854	-17.9034	-3.44627	0
1.1020	207.03	-269.008	-16.6866	-10.77	0
1.1027	199.706	-269.57	-17.9034	-6.80159	0
1.1033	190.238	-271.161	-14.5534	1.13191	0
1.1040	183.837	-273.315	-12.4123	-0.697339	0
1.1047	177.733	-272.94	-18.8199	-4.05602	0
1.1053	170.409	-270.225	-25.5356	-3.44627	0
1.1060	164.929	-264.701	-24.3189	-5.58208	0
1.1067	161.566	-258.334	-24.0107	-8.9374	0
1.1073	158.5	-254.027	-26.4521	-7.41134	0
1.1080	155.761	-249.813	-26.4521	-6.19184	0
1.1087	151.8	-240.356	-26.4521	-8.02446	0
1.1093	148.735	-231.742	-27.977	-8.02446	0
1.1100	147.514	-226.311	-29.2016	-6.80159	0
1.1107	142.035	-219.57	-31.0267	-8.32765	0
1.1113	134.412	-212.266	-34.0843	-6.80159	0
1.1120	130.424	-204.869	-35.6092	-2.2234	0
1.1127	127.088	-195.787	-35.6092	-3.44627	0
1.1133	120.659	-189.326	-36.5257	-7.10815	0
1.1140	116.4	-185.113	-40.4919	-5.27552	0
1.1147	113.66	-176.873	-42.9333	-4.97233	0
1.1153	107.557	-171.349	-38.6589	-6.80159	0
1.1160	101.752	-173.221	-36.2176	-4.97233	0
1.1167	96.245	-168.914	-42.6251	-4.36258	0
1.1173	89.8431	-159.457	-46.2911	-7.10815	0
1.1180	84.3635	-158.802	-42.0168	-5.27552	0
1.1187	80.7015	-160.019	-40.4919	-2.52996	0
1.1193	76.1171	-152.716	-43.5416	-4.66577	0
1.1200	71.5327	-145.974	-45.6749	-5.58208	0
1.1207	66.9483	-145.412	-46.8995	-4.97233	0
1.1213	59.9497	-143.54	-46.2911	-8.32765	0
1.1220	52.0016	-138.109	-45.983	-9.24396	0
1.1227	46.8204	-134.738	-48.7325	-5.88528	0
1.1233	43.1583	-132.865	-50.5576	-4.97233	0
1.1240	39.7946	-129.214	-49.9492	-4.66577	0
1.1247	36.1326	-124.345	-49.9492	-1.0039	0
1.1253	28.51	-119.757	-52.0904	-1.31046	0
1.1260	20.2635	-112.734	-54.832	-4.36258	0
1.1267	16.6014	-103.558	-55.7485	-1.61365	0
1.1273	16.3031	-99.0638	-52.0904	2.65798	0
1.1280	12.3154	-97.472	-51.4741	0.825354	0
1.1287	6.5375	-94.4758	-56.3568	-3.13971	0
1.1293	0.108506	-88.9514	-58.7982	-3.13971	0
1.1300	-9.03314	-82.5844	-59.1063	-0.697339	0
1.1307	-17.578	-76.1237	-63.0726	-0.697339	0
1.1313	-22.1624	-71.2548	-65.5139	-1.61365	0
1.1320	-25.8245	-66.1049	-63.0726	-1.0039	0
1.1327	-30.4089	-59.6443	-61.8559	-0.697339	0
1.1333	-33.447	-55.0563	-61.8559	-1.61365	0
1.1340	-35.8884	-51.6855	-60.9394	-1.61365	0
1.1347	-38.9537	-47.7529	-61.2396	-2.2234	0
1.1353	-40.1744	-42.6031	-61.2396	-1.61365	0
1.1360	-42.2903	-37.0787	-58.1898	3.26773	0
1.1367	-47.4986	-33.1461	-56.0566	3.87748	0
1.1373	-50.2384	-30.0562	-56.665	-3.13971	0
1.1380	-49.3161	-27.6218	-57.5815	-4.05602	0
1.1387	-50.2384	-31.5543	-54.832	3.26773	0
1.1393	-52.9781	-40.4495	-48.1162	5.40354	0
1.1400	-55.7179	-44.1012	-44.7663	1.43847	0
1.1407	-57.8609	-40.4495	-49.3409	-0.697339	0
1.1413	-60.9262	-35.8615	-51.7822	-2.52996	0
1.1420	-62.7437	-31.2734	-45.6749	-3.44627	0
1.1427	-61.8214	-26.4045	-40.4919	-1.31046	0
1.1433	-60.6007	-23.0337	-40.1838	0.215603	0
1.1440	-62.1469	-21.8165	-38.0506	0.215603	0
1.1447	-63.0421	-19.6629	-33.7762	2.04822	0
1.1453	-62.1469	-16.6667	-30.4183	2.96453	0
1.1460	-63.0421	-12.9214	-29.2016	0.825354	0
1.1467	-63.9644	-10.4869	-28.8935	-1.61365	0
1.1473	-63.3676	-8.70788	-26.4521	-3.13971	0
1.1480	-65.1851	-4.68165	-20.961	-1.61365	0
1.1487	-68.2504	-1.4045	-17.295	0.215603	0
1.1493	-68.2504	-1.96629	-15.1618	-0.697339	0
1.1500	-67.3281	0.187266	-12.7204	-1.61365	0
1.1507	-67.6265	7.20975	-8.75416	1.74166	0
1.1513	-67.3281	8.42698	-3.56329	5.10035	0
1.1520	-67.6265	5.61798	0.0948103	2.35142	0
1.1527	-70.3662	9.36331	-1.43006	-1.61365	0
1.1533	-71.9125	14.794	-3.56329	-1.61365	0
1.1540	-70.0679	16.2922	-1.12192	-0.697339	0
1.1547	-69.4711	17.8839	2.84431	-3.44627	0
1.1553	-72.2109	16.2922	4.67731	-5.27552	0
1.1560	-72.2109	10.5805	7.41891	-3.13971	0
1.1567	-66.7042	11.7978	12.0014	-0.697339	0
1.1573	-62.1469	16.6667	12.9179	-1.61365	0
1.1580	-62.1469	13.5768	11.393	-3.44627	0
1.1587	-61.2246	8.98878	14.743	-3.44627	0
1.1593	-59.7055	9.92511	19.0174	-4.97233	0
1.1600	-59.7055	8.70788	17.4925	-5.27552	0
1.1607	-60.3023	5.61798	16.576	-2.2234	0
1.1613	-59.7055	6.83521	19.9339	-1.92021	0
1.1620	-60.0039	8.05244	17.8006	-6.4984	0
1.1627	-60.3023	7.20975	15.9676	-6.19184	0
1.1633	-59.38	5.33709	22.075	-1.92021	0
1.1640	-58.4848	3.83896	23.5999	-4.05602	0
1.1647	-59.38	4.40075	16.576	-8.63421	0
1.1653	-60.0039	5.33709	16.2758	-6.19184	0
1.1660	-57.8609	4.77529	19.6336	-3.13971	0
1.1667	-57.5625	5.99252	17.1844	-4.66577	0
1.1673	-60.3023	6.83521	16.576	-5.27552	0
1.1680	-61.8214	3.55806	22.075	-4.36258	0
1.1687	-59.38	1.6854	23.9001	-5.27552	0
1.1693	-59.0816	1.96629	22.9836	-5.27552	0
1.1700	-60.0039	0.187266	23.9001	-3.13971	0
1.1707	-57.5625	-0.749065	23.9001	-2.83652	0
1.1713	-56.6402	-0.749065	23.2917	-2.52996	0
1.1720	-57.5625	-3.18352	23.9001	-0.0875885	0
1.1727	-55.7179	-3.83896	24.2082	-0.697339	0
1.1733	-52.9781	-2.90263	22.9836	-3.44627	0
1.1740	-51.459	-3.83896	21.4587	-3.74946	0
1.1747	-47.1731	-5.05619	22.9836	-1.61365	0
1.1753	-43.8365	-8.98878	27.8663	0.522162	0
1.1760	-44.7317	-16.6667	29.3991	3.87748	0
1.1767	-43.8365	-17.8839	24.8166	3.26773	0
1.1773	-38.3298	-15.7304	22.075	-1.61365	0
1.1780	-35.59	-18.7266	23.2917	-1.92021	0
1.1787	-34.9661	-20.5993	25.7331	2.04822	0
1.1793	-29.7849	-18.4457	26.9577	0.215603	0
1.1800	-23.0847	-21.1611	26.0412	-2.52996	0
1.1807	-21.2401	-23.9701	24.2082	2.04822	0
1.1813	-19.0971	-22.0974	25.7331	3.57429	0
1.1820	-9.95544	-22.0974	29.3991	-2.52996	0
1.1827	-4.77427	-24.5319	30.924	-0.697339	0
1.1833	-15.435	-24.5319	29.3991	6.31985	0
1.1840	-27.6419	-22.7528	27.258	4.79379	0
1.1847	-24.9022	-22.7528	26.9577	2.96453	0
1.1853	-16.3573	-24.251	28.4826	6.62641	0
1.1860	-12.9936	-22.7528	27.8663	4.18404	0
1.1867	-11.7729	-20.5993	27.5661	1.13191	0
1.1873	-6.59175	-24.9064	31.2242	8.15247	0
1.1880	-0.488278	-28.5581	33.6656	9.37197	0
1.1887	3.4722	-25.7491	29.6993	2.65798	0
1.1893	4.3945	-26.4045	25.7331	2.96453	0
1.1900	5.3168	-31.5543	27.5661	5.7101	0
1.1907	8.65337	-31.8352	30.3077	2.96453	0
1.1913	11.7187	-31.2734	30.3077	4.79379	0
1.1920	12.0171	-33.9888	30.6158	8.45566	0
1.1927	12.3154	-34.3633	32.7491	6.31985	0
1.1933	13.8617	-36.7978	32.4488	5.7101	0
1.1940	16.6014	-44.663	29.6993	8.45566	0
1.1947	17.1982	-48.6892	28.4826	5.7101	0
1.1953	15.9775	-48.3147	29.6993	3.87748	0
1.1960	15.6791	-52.06	30.0075	7.53935	0
1.1967	16.6014	-55.9926	29.6993	8.15247	0
1.1973	17.1982	-54.4944	28.4826	4.18404	0
1.1980	18.4189	-52.3409	25.7331	2.04822	0
1.1987	21.7826	-53.839	26.0412	3.57429	0
1.1993	23.9256	-55.9926	30.924	6.9296	0
1.2000	23.3017	-56.5544	30.6158	6.62641	0
1.2007	23.9256	-55.9926	24.5164	0.825354	0
1.2013	25.1463	-55.0563	20.8504	-3.44627	0
1.2020	24.5224	-53.839	21.7669	-0.697339	0
1.2027	23.9256	-54.7754	22.6834	3.87748	0
1.2033	24.5224	-55.3372	22.075	4.79379	0
1.2040	23.9256	-53.2772	20.5422	1.43847	0
1.2047	24.5224	-52.06	20.5422	1.74166	0
1.2053	27.5877	-52.3409	22.075	6.01666	0
1.2060	27.8861	-50.4682	21.7669	5.7101	0
1.2067	26.367	-48.0338	19.0174	1.74166	0
1.2073	26.6654	-50.4682	17.8006	3.26773	0
1.2080	26.6654	-51.6855	18.7171	6.62641	0
1.2087	23.9256	-48.6892	20.8504	4.79379	0
1.2093	22.7049	-48.0338	19.0174	2.04822	0
1.2100	24.8479	-48.9701	11.0849	2.04822	0
1.2107	26.0686	-46.8165	7.41891	2.96453	0
1.2113	25.4447	-47.0974	13.8344	5.40354	0
1.2120	25.4447	-48.3147	17.4925	6.31985	0
1.2127	26.6654	-45.0375	11.393	4.79379	0
1.2133	25.7431	-41.3858	8.03518	3.87748	0
1.2140	23.9256	-41.3858	9.25191	2.96453	0
1.2147	25.1463	-39.2323	7.11868	-0.697339	0
1.2153	25.7431	-36.7978	3.76081	-2.83652	0
1.2160	23.6272	-38.8577	3.76081	-0.697339	0
1.2167	25.1463	-39.2323	3.15244	2.04822	0
1.2173	28.51	-38.5768	3.45268	2.04822	0
1.2180	28.8084	-41.0113	5.89404	1.13191	0
1.2187	29.1068	-43.8203	5.59381	0.215603	0
1.2193	30.6259	-43.1648	2.84431	0.522162	0
1.2200	29.1068	-42.2285	4.06894	2.04822	0
1.2207	28.51	-43.4457	6.81054	2.04822	0
1.2213	33.3928	-46.2547	5.28568	-0.697339	0
1.2220	38.8723	-46.5356	0.0948103	-1.61365	0
1.2227	42.236	-45.0375	-2.03842	0.215603	0
1.2233	44.379	-48.0338	1.62758	2.96453	0
1.2240	45.2742	-51.4046	4.67731	2.96453	0
1.2247	43.1583	-47.0974	0.0948103	2.96453	0
1.2253	41.0153	-43.1648	-5.69652	2.96453	0
1.2260	39.7946	-46.2547	-6.61302	2.96453	0
1.2267	40.3914	-48.3147	-5.39629	2.96453	0
1.2273	42.236	-46.8165	-4.47979	2.96453	0
1.2280	41.9376	-46.8165	-2.95492	2.96453	0
1.2287	40.3914	-47.7529	-3.87142	2.96453	0
1.2293	40.093	-48.9701	-5.39629	2.96453	0
1.2300	40.7169	-49.6255	-5.08816	2.96453	0
1.2307	40.3914	-48.6892	-5.39629	2.96453	0
1.2313	40.093	-48.6892	-5.69652	2.96453	0
1.2320	41.6121	-48.6892	-5.08816	2.96453	0
1.2327	44.0535	-46.8165	-6.31279	2.96453	0
1.2333	44.0535	-47.472	-6.92115	2.96453	0
1.2340	41.9376	-48.3147	-5.39629	2.96453	0
1.2347	41.0153	-44.663	-4.17166	2.96453	0
1.2353	41.9376	-42.2285	-2.64679	2.96453	0
1.2360	41.6121	-44.1012	-0.813789	-1.92021	0
1.2367	40.3914	-45.0375	-2.64679	-4.97233	0
1.2373	38.5739	-42.8839	-5.39629	-6.19184	0
1.2380	37.95	-42.2285	-5.39629	-4.66577	0
1.2387	40.7169	-43.1648	-6.31279	-4.05602	0
1.2393	43.1583	-43.1648	-7.22929	-5.27552	0
1.2400	41.6121	-40.4495	-6.00466	-7.41134	0
1.2407	41.3137	-37.6405	-5.39629	-8.02446	0
1.2413	42.5344	-40.4495	-4.78792	-6.4984	0
1.2420	42.236	-40.4495	-3.56329	-6.4984	0
1.2427	41.0153	-33.9888	-3.56329	-8.32765	0
1.2433	40.3914	-30.9925	-4.47979	-7.10815	0
1.2440	39.4962	-32.2098	-3.87142	-2.83652	0
1.2447	40.3914	-30.3371	-2.64679	-3.13971	0
1.2453	39.1707	-27.6218	-2.64679	-6.19184	0
1.2460	33.3928	-27.3409	-3.56329	-6.80159	0
1.2467	31.2498	-24.9064	-4.47979	-4.66577	0
1.2473	34.2879	-19.9438	-2.03842	-1.92021	0
1.2480	33.0673	-17.5094	1.01131	-0.697339	0
1.2487	28.51	-17.5094	0.0948103	-3.44627	0
1.2493	25.4447	-17.2285	-3.87142	-7.10815	0
1.2500	21.4842	-12.9214	-4.47979	-5.58208	0
1.2507	19.3412	-7.77155	-2.64679	-3.44627	0
1.2513	19.3412	-7.11611	-2.64679	-3.44627	0
1.2520	16.6014	-6.55432	-3.25516	-1.92021	0
1.2527	14.7568	-1.96629	-1.73029	-1.92021	0
1.2533	17.8221	1.6854	0.0948103	-3.44627	0
1.2540	18.1205	3.55806	1.01131	-1.61365	0
1.2547	15.6791	8.05244	-0.813789	-1.31046	0
1.2553	15.9775	11.4232	-3.56329	-3.74946	0
1.2560	15.6791	11.4232	-4.78792	-1.92021	0
1.2567	14.7568	13.5768	-1.73029	1.43847	0
1.2573	16.8998	15.7304	2.84431	-1.0039	0
1.2580	16.3031	16.0113	4.36918	-2.52996	0
1.2587	11.0948	17.8839	4.06894	1.13191	0
1.2593	8.65337	19.382	6.20218	2.65798	0
1.2600	8.05658	18.4457	8.03518	2.65798	0
1.2607	4.69289	19.6629	4.06894	2.65798	0
1.2613	1.03081	21.2547	-1.43006	2.65798	0
1.2620	-0.78667	20.0375	-0.813789	2.65798	0
1.2627	-2.63127	21.2547	2.53618	2.65798	0
1.2633	-4.44875	27.3409	1.01131	2.65798	0
1.2640	-5.07266	31.9289	-0.513556	2.65798	0
1.2647	-5.66945	34.3633	2.84431	2.65798	0
1.2653	-7.51405	39.5132	5.59381	2.65798	0
1.2660	-9.33153	45.3184	4.06894	2.65798	0
1.2667	-9.03314	47.472	2.23594	2.65798	0
1.2673	-9.65705	49.251	2.84431	2.65798	0
1.2680	-11.7729	52.06	3.76081	2.65798	0
1.2687	-12.6952	56.648	2.84431	2.65798	0
1.2693	-14.5398	63.0151	0.711078	2.65798	0
1.2700	-16.0589	70.0375	0.0948103	2.65798	0
1.2707	-14.2143	73.1274	1.92781	2.65798	0
1.2713	-13.6175	72.1911	3.76081	2.65798	0
1.2720	-16.9812	73.1274	3.45268	2.65798	0
1.2727	-18.7987	78.9327	1.92781	2.65798	0
1.2733	-18.2019	81.9289	0.0948103	2.65798	0
1.2740	-17.2796	79.4945	-1.43006	2.65798	0
1.2747	-15.7605	80.4308	-2.34656	2.65798	0
1.2753	-15.7605	85.0188	-1.73029	2.65798	0
1.2760	-14.8382	85.2997	-0.513556	2.65798	0
1.2767	-11.1761	86.517	-1.43006	2.65798	0
1.2773	-10.5522	89.8878	-2.03842	2.65798	0
1.2780	-12.3968	89.8878	-1.73029	2.65798	0
1.2787	-10.8777	88.9514	-4.47979	2.65798	0
1.2793	-10.8777	91.3859	-7.22929	2.65798	0
1.2800	-11.7729	93.8203	-6.61302	2.65798	0
1.2807	-10.2538	95.0376	-8.13789	2.65798	0
1.2813	-11.7729	96.6293	-11.4958	2.65798	0
1.2820	-14.5398	97.472	-9.05439	2.65798	0
1.2827	-11.7729	98.6893	-5.39629	2.65798	0
1.2833	-10.8777	98.6893	-2.95492	2.65798	0
1.2840	-14.5398	95.4121	-2.34656	2.65798	0
1.2847	-16.0589	96.6293	-8.13789	2.65798	0
1.2853	-15.435	101.498	-15.1618	2.65798	0
1.2860	-16.0589	101.779	-14.8536	2.65798	0
1.2867	-15.435	100	-13.0206	2.65798	0
1.2873	-15.435	100.281	-12.7204	2.65798	0
1.2880	-15.7605	100.562	-11.8039	2.65798	0
1.2887	-15.435	100.843	-13.0206	2.65798	0
1.2893	-15.1366	101.779	-16.0783	2.65798	0
1.2900	-14.5398	101.217	-14.8536	2.65798	0
1.2907	-14.2143	100.281	-15.7701	2.65798	0
1.2913	-14.5398	100.281	-18.2115	2.65798	0
1.2920	-12.6952	100	-16.3785	2.65798	0
1.2927	-10.2538	100.562	-15.7701	2.65798	0
1.2933	-12.3968	100.843	-19.128	2.65798	0
1.2940	-13.3191	100.843	-19.4361	2.65798	0
1.2947	-9.03314	103.277	-18.5196	2.65798	0
1.2953	-8.43635	102.435	-16.3785	2.65798	0
1.2960	-12.6952	94.4758	-12.7204	6.62641	0
1.2967	-14.8382	90.4496	-15.462	5.7101	0
1.2973	-12.9936	91.3859	-22.1777	2.96453	0
1.2980	-11.4745	88.6705	-22.7861	2.96453	0
1.2987	-10.8777	83.5207	-20.3447	3.87748	0
1.2993	-8.11084	81.3671	-18.8199	0.522162	0
1.3000	-5.37106	79.4945	-19.128	-0.394148	0
1.3007	-6.29336	76.7791	-22.7861	2.96453	0
1.3013	-9.03314	75.281	-24.3189	2.04822	0
1.3020	-10.2538	71.9102	-20.961	-0.0875885	0
1.3027	-11.4745	66.6667	-20.0445	2.96453	0
1.3033	-11.1761	62.4533	-21.2612	5.7101	0
1.3040	-7.81244	59.3634	-21.2612	5.7101	0
1.3047	-5.99497	56.648	-23.0942	4.79379	0
1.3053	-7.51405	53.2772	-24.3189	1.43847	0
1.3060	-7.21566	50.1873	-22.1777	-1.92021	0
1.3067	-4.77427	48.6892	-20.0445	2.04822	0
1.3073	-4.44875	45.5993	-16.9948	9.06541	0
1.3080	-5.37106	40.1686	-14.8536	9.06541	0
1.3087	-4.44875	38.5768	-20.3447	9.06541	0
1.3093	-4.44875	38.9514	-24.6191	9.06541	0
1.3100	-5.07266	34.6442	-21.5694	9.06541	0
1.3107	-4.44875	30.0562	-20.0445	9.06541	0
1.3113	-1.70897	28.2772	-21.8775	9.06541	0
1.3120	-1.11219	24.5319	-20.961	9.06541	0
1.3127	-2.63127	20.0375	-20.6529	9.06541	0
1.3133	-0.78667	16.2922	-21.2612	9.06541	0
1.3140	4.09611	11.4232	-19.7364	9.06541	0
1.3147	4.99128	8.98878	-18.2115	9.06541	0
1.3153	4.3945	10.5805	-19.4361	9.06541	0
1.3160	7.13428	7.49065	-19.128	9.06541	0
1.3167	9.27728	1.6854	-18.2115	9.06541	0
1.3173	8.97889	-0.187266	-19.128	9.06541	0
1.3180	9.87406	-1.96629	-20.6529	9.06541	0
1.3187	12.9394	-5.89888	-19.128	9.06541	0
1.3193	12.9394	-7.77155	-16.0783	9.06541	0
1.3200	9.57567	-8.05244	-13.9371	9.06541	0
1.3207	7.43267	-7.77155	-16.3785	9.06541	0
1.3213	7.13428	-6.83521	-21.2612	9.06541	0
1.3220	6.83589	-9.64421	-21.2612	9.06541	0
1.3227	5.61519	-12.6405	-16.9948	9.06541	0
1.3233	3.17381	-10.8614	-18.2115	9.06541	0
1.3240	1.95311	-10.206	-21.2612	9.06541	0
1.3247	2.54989	-12.9214	-16.9948	9.06541	0
1.3253	4.69289	-10.8614	-13.6369	9.06541	0
1.3260	5.61519	-7.49065	-17.9034	9.06541	0
1.3267	5.3168	-10.206	-18.2115	9.06541	0
1.3273	7.43267	-13.2959	-14.2453	9.06541	0
1.3280	12.3154	-11.7041	-14.5534	9.06541	0
1.3287	14.4584	-13.8577	-13.9371	9.06541	0
1.3293	12.9394	-19.9438	-10.8874	9.06541	0
1.3300	15.6791	-21.1611	-12.112	9.06541	0
1.3307	20.5619	-20.3184	-12.112	9.06541	0
1.3313	21.1858	-22.7528	-5.08816	9.06541	0
1.3320	19.0428	-25.4682	-2.03842	2.04822	0
1.3327	18.7444	-24.251	-6.31279	-0.697339	0
[truncated: 34,504 more rows]
