# Supplementary material for: Identification of Haptic Based Guiding Using Hard Reins
Source: PLoS One. 2015 Jul 22;10(7):e0132020. doi: 10.1371/journal.pone.0132020 (PMC4511788; doi:10.1371/journal.pone.0132020)
Supplement: S3 File — (ZIP) [file pone.0132020.s003.zip › EMGData1/Subject4/T15/t15.txt]

0.0000	-5.49746	-1.44461	-10.4865	1.72379	0
0.0007	-4.27732	0.385986	-18.4193	-2.85428	0
0.0013	-1.83702	4.35369	-21.1659	-4.38174	0
0.0020	-0.616877	4.05001	-17.8106	-1.63318	0
0.0027	-1.83702	2.21658	-17.197	-2.55008	0
0.0033	-2.44936	4.35369	-19.3349	-4.38174	0
0.0040	-0.312974	6.49081	-19.3349	-3.16064	0
0.0047	1.21561	4.35369	-15.9796	-4.68594	0
0.0053	-0.00453586	1.9129	-14.7573	-7.12815	0
0.0060	0.603269	2.21658	-15.9796	-5.60069	0
0.0067	1.21561	2.21658	-13.5349	-4.07539	0
0.0073	-0.00453586	0.0823058	-9.57094	-4.68594	0
0.0080	0.603269	-1.74829	-11.0952	-2.85428	0
0.0087	-0.00453586	-1.44461	-12.0107	-0.107872	0
0.0093	-3.97341	0.996184	-8.04176	-1.02478	0
0.0100	-6.71761	2.21658	-6.51754	-1.32898	0
0.0107	-8.24619	-0.527892	-8.34859	0.502681	0
0.0113	-13.4352	-4.80212	-6.51754	3.85964	0
0.0120	-20.1483	-5.1058	-1.93992	7.21661	0
0.0127	-26.8614	-3.2752	-4.07779	5.68915	0
0.0133	-32.6582	-3.8854	-8.95729	2.63854	0
0.0140	-25.6412	-5.1058	-7.73989	3.24909	0
0.0147	-5.8059	-4.19192	-4.68649	4.4702	0
0.0153	7.62478	-3.2752	-5.60202	3.24909	0
0.0160	11.5891	-3.8854	-5.60202	4.4702	0
0.0167	13.4216	-1.44461	-4.07779	7.82716	0
0.0173	12.5054	0.692504	-3.77097	7.21661	0
0.0180	14.0339	-0.527892	-3.46414	3.55329	0
0.0187	18.9145	-0.527892	-3.46414	0.196326	0
0.0193	13.4216	1.3027	-4.07779	0.196326	0
0.0200	-0.312974	-0.224212	-4.68649	2.63854	0
0.0207	-7.32995	-0.527892	-4.68649	2.63854	0
0.0213	-11.6027	2.21658	-3.77097	-1.02478	0
0.0220	-19.232	3.43981	-3.46414	-3.16064	0
0.0227	-21.6723	3.43981	-4.37967	-1.02478	0
0.0233	-14.3469	2.5231	-3.77097	0.196326	0
0.0240	-1.83702	0.996184	-1.93992	-1.02478	0
0.0247	9.76117	1.9129	-3.77097	-2.24373	0
0.0253	17.082	4.05001	-8.04176	-3.77119	0
0.0260	20.1347	1.3027	-7.43306	-4.68594	0
0.0267	18.6106	-2.665	-4.99332	-2.55008	0
0.0273	11.8976	-3.2752	-6.51754	-0.107872	0
0.0280	6.40463	-2.97152	-7.12624	-1.02478	0
0.0287	6.0962	-3.2752	-4.68649	-1.32898	0
0.0293	6.40463	-4.19192	-2.54862	1.72379	0
0.0300	6.40463	-4.4956	-2.54862	2.02799	0
0.0307	7.62478	-4.19192	-2.85544	0.806879	0
0.0313	5.48839	-5.1058	-1.33122	3.55329	0
0.0320	0.911708	-6.93639	-1.6331	6.91025	0
0.0327	-1.22468	-6.63271	-3.46414	5.9955	0
0.0333	-3.66951	-6.02251	-0.717573	4.4702	0
0.0340	-7.32995	-5.1058	3.2464	4.77439	0
0.0347	-7.94229	-2.05481	1.72217	7.82716	0
0.0353	-7.63385	-1.44461	1.72217	11.7947	0
0.0360	-12.519	-3.58172	5.07745	11.7947	0
0.0367	-18.9281	-4.19192	2.029	6.2997	0
0.0373	-20.4522	-4.19192	-2.54862	1.11323	0
0.0380	-18.3158	-5.1058	-1.6331	0.806879	0
0.0387	-15.2632	-3.8854	-0.717573	1.41743	0
0.0393	-11.6027	-2.97152	-1.93992	0.806879	0
0.0400	-6.1098	-3.58172	-1.93992	-0.107872	0
0.0407	-0.312974	-2.35849	-2.24674	-1.93953	0
0.0413	4.26824	-1.13809	-3.77097	-3.77119	0
0.0420	7.92868	-0.224212	-3.77097	-3.16064	0
0.0427	12.5054	1.3027	-2.24674	-2.85428	0
0.0433	15.8619	0.385986	-2.54862	-4.68594	0
0.0440	12.5054	-3.8854	-5.60202	-5.29649	0
0.0447	3.6559	-4.19192	-7.43306	-4.68594	0
0.0453	-1.22468	-1.74829	-5.29519	-5.29649	0
0.0460	-3.97341	-1.74829	-2.85544	-7.12815	0
0.0467	-10.3826	-0.83441	-4.07779	-6.8218	0
0.0473	-11.2988	-0.83441	-2.54862	-5.60069	0
0.0480	-0.312974	-5.41232	1.11347	-4.38174	0
0.0487	11.8976	-7.54659	-0.717573	-4.07539	0
0.0493	17.082	-3.2752	-4.37967	-5.60069	0
0.0500	19.2184	-1.74829	-3.46414	-6.5176	0
0.0507	16.7781	-5.1058	-1.93992	-3.16064	0
0.0513	10.0651	-6.63271	-1.0244	-0.414227	0
0.0520	7.31634	-5.1058	-0.108873	-1.93953	0
0.0527	6.40463	-3.2752	-1.6331	-1.02478	0
0.0533	0.603269	-3.2752	-2.24674	2.02799	0
0.0540	-5.49746	-4.80212	1.41535	0.806879	0
0.0547	-5.19356	-4.19192	3.55322	-1.93953	0
0.0553	-3.97341	-3.58172	1.72217	-1.93953	0
0.0560	-6.41371	-3.8854	2.6377	-2.85428	0
0.0567	-12.2151	-3.58172	5.38427	-3.77119	0
0.0573	-18.3158	-3.8854	3.86005	-2.24373	0
0.0580	-20.7561	-3.2752	0.806651	-1.93953	0
0.0587	-17.3996	1.60638	1.11347	-2.85428	0
0.0593	-9.46634	3.1333	2.6377	-1.02478	0
0.0600	-1.22468	-2.35849	2.33087	-0.718425	0
0.0607	2.43576	-3.2752	-0.717573	-4.99014	0
0.0613	3.352	-0.224212	-2.85544	-9.56821	0
0.0620	3.6559	-2.35849	-1.93992	-11.0935	0
0.0627	1.21561	-3.58172	-1.0244	-10.1788	0
0.0633	-3.66951	-0.527892	-1.6331	-10.4851	0
0.0640	-5.19356	-0.527892	-0.108873	-12.9252	0
0.0647	-0.00453586	-0.83441	1.11347	-14.7568	0
0.0653	6.40463	0.996184	0.499826	-13.5357	0
0.0660	9.14883	0.0823058	2.6377	-12.0104	0
0.0667	9.76117	-0.527892	5.07745	-11.3999	0
0.0673	11.2852	0.996184	3.55322	-11.3999	0
0.0680	10.6774	-0.224212	4.46875	-9.87456	0
0.0687	8.84493	-3.2752	8.13084	-6.5176	0
0.0693	10.0651	-3.58172	8.43766	-4.68594	0
0.0700	8.84493	-2.05481	7.82402	-4.99014	0
0.0707	2.43576	-0.527892	10.8774	-3.46483	0
0.0713	-0.920779	-0.527892	15.455	-0.414227	0
0.0720	6.40463	-2.35849	18.2016	0.806879	0
0.0727	15.2541	-4.4956	16.6774	-0.414227	0
0.0733	15.8619	-6.63271	12.7085	-2.85428	0
0.0740	9.76117	-7.85311	11.7929	-3.77119	0
0.0747	5.79229	-4.19192	13.0153	-1.93953	0
0.0753	7.92868	-1.74829	13.624	-1.93953	0
0.0760	14.3379	-4.19192	15.455	-3.77119	0
0.0767	16.1703	-4.4956	16.0637	-0.414227	0
0.0773	8.23258	-0.83441	13.9308	2.02799	0
0.0780	-0.920779	-1.44461	13.0153	-2.85428	0
0.0787	1.82342	-3.58172	13.3172	-5.60069	0
0.0793	14.3379	-0.527892	11.4861	-2.85428	0
0.0800	24.4075	1.9129	9.96189	-2.55008	0
0.0807	27.1562	0.692504	10.8774	-4.07539	0
0.0813	25.3237	0.0823058	10.2687	-4.38174	0
0.0820	22.2711	1.9129	8.13084	-4.68594	0
0.0827	19.8308	4.35369	9.96189	-1.93953	0
0.0833	17.082	4.05001	14.5395	0.806879	0
0.0840	12.5054	0.692504	15.455	-1.93953	0
0.0847	7.62478	1.60638	11.4861	-8.0429	0
0.0853	3.95981	6.79449	8.43766	-9.26401	0
0.0860	0.603269	7.40468	9.04636	-5.90705	0
0.0867	-3.97341	3.43981	9.96189	-1.93953	0
0.0873	-10.6865	4.05001	10.8774	-1.32898	0
0.0880	-15.2632	6.18429	11.7929	-3.77119	0
0.0887	-14.043	4.05001	12.7085	-2.85428	0
0.0893	-8.24619	1.3027	13.0153	1.11323	0
0.0900	0.299367	1.3027	12.7085	3.55329	0
0.0907	7.31634	1.3027	12.7085	5.38495	0
0.0913	7.01244	0.692504	14.5395	6.2997	0
0.0920	3.95981	1.9129	14.5395	5.08075	0
0.0927	5.17995	2.21658	13.3172	4.77439	0
0.0933	5.79229	1.3027	12.0998	7.21661	0
0.0940	1.21561	3.74349	10.8774	9.04611	0
0.0947	-1.22468	8.62792	10.8774	9.04611	0
0.0953	-0.312974	6.79449	14.5395	9.04611	0
0.0960	-3.05717	1.3027	15.455	7.21661	0
0.0967	-6.41371	1.60638	9.35319	3.85964	0
0.0973	-6.71761	5.27041	2.6377	3.24909	0
0.0980	-8.24619	4.96389	1.72217	4.77439	0
0.0987	-8.55009	4.05001	2.6377	3.85964	0
0.0993	-3.05717	6.79449	1.41535	-0.107872	0
0.1000	1.51951	9.5418	0.197951	-2.24373	0
0.1007	0.299367	7.101	2.029	-0.718425	0
0.1013	-0.920779	4.05001	2.6377	1.11323	0
0.1020	0.299367	5.88061	-1.0244	-0.107872	0
0.1027	0.603269	7.7112	-1.93992	-1.93953	0
0.1033	-0.616877	5.27041	1.11347	-0.718425	0
0.1040	-3.66951	2.5231	2.029	-1.02478	0
0.1047	-5.8059	3.74349	0.197951	-4.07539	0
0.1053	-2.44936	6.18429	0.806651	-4.38174	0
0.1060	3.0481	8.3214	2.029	-2.24373	0
0.1067	3.352	7.7112	1.72217	-2.24373	0
0.1073	1.51951	4.96389	3.2464	-1.93953	0
0.1080	1.51951	3.1333	4.16192	-0.414227	0
0.1087	1.51951	3.1333	-0.108873	-1.02478	0
0.1093	0.603269	1.9129	-1.6331	-1.93953	0
0.1100	3.6559	0.692504	1.11347	1.11323	0
0.1107	5.17995	1.3027	1.11347	3.24909	0
0.1113	0.603269	-0.224212	-1.0244	1.72379	0
0.1120	-7.63385	-2.35849	-0.108873	2.02799	0
0.1127	-17.0957	-2.97152	2.6377	5.9955	0
0.1133	-22.8925	-2.665	4.46875	7.5208	0
0.1140	-19.5359	-1.44461	3.55322	5.9955	0
0.1147	-11.2988	-0.224212	0.197951	5.68915	0
0.1153	-1.53312	-2.05481	-0.108873	7.21661	0
0.1160	9.14883	-2.97152	2.6377	6.91025	0
0.1167	11.2852	-1.13809	3.55322	5.68915	0
0.1173	2.13185	-1.13809	2.6377	3.85964	0
0.1180	-3.36107	-0.224212	-0.415697	2.02799	0
0.1187	-2.14093	5.88061	-3.77097	2.33218	0
0.1193	-2.14093	9.23812	-1.93992	3.85964	0
0.1200	0.603269	5.27041	0.197951	4.77439	0
0.1207	9.76117	3.43981	-3.46414	3.85964	0
0.1213	17.3905	6.79449	-7.43306	0.806879	0
0.1220	18.3067	7.7112	-7.43306	-1.93953	0
0.1227	15.2541	4.96389	-8.34859	-1.93953	0
0.1233	12.8093	5.88061	-8.65541	-1.02478	0
0.1240	13.4216	8.3214	-7.43306	-1.93953	0
0.1247	13.4216	5.88061	-6.51754	-3.77119	0
0.1253	8.54102	3.74349	-6.51754	-3.77119	0
0.1260	1.21561	4.35369	-7.43306	-2.24373	0
0.1267	-4.88966	3.1333	-8.04176	0.502681	0
0.1273	-5.19356	2.21658	-7.43306	-1.02478	0
0.1280	2.43576	4.96389	-7.43306	-4.07539	0
0.1287	10.6774	2.21658	-8.04176	-3.16064	0
0.1293	9.76117	-4.19192	-6.21072	-0.718425	0
0.1300	4.26824	-2.665	-5.90884	-1.32898	0
0.1307	0.299367	2.21658	-7.43306	0.502681	0
0.1313	-3.97341	-1.74829	-4.68649	4.4702	0
0.1320	-5.19356	-6.93639	-1.93992	2.63854	0
0.1327	-1.83702	-5.1058	-5.90884	-1.93953	0
0.1333	3.6559	-5.1058	-8.34859	0.196326	0
0.1340	7.01244	-6.93639	-4.68649	5.38495	0
0.1347	4.26824	-4.4956	-5.29519	4.4702	0
0.1353	-2.44936	-3.8854	-9.26411	1.41743	0
0.1360	-4.58575	-6.93639	-9.87281	2.94274	0
0.1367	-3.66951	-4.19192	-9.87281	5.38495	0
0.1373	-7.63385	0.385986	-10.4865	3.24909	0
0.1380	-11.2988	-1.13809	-12.0107	0.502681	0
0.1387	-10.0787	-2.05481	-15.6728	2.02799	0
0.1393	-8.854	0.996184	-16.8951	3.85964	0
0.1400	-10.0787	0.0823058	-16.5883	0.806879	0
0.1407	-8.55009	-3.58172	-18.4193	-3.77119	0
0.1413	-5.8059	-3.2752	-18.7262	-4.68594	0
0.1420	-3.66951	-0.527892	-16.5883	-3.46483	0
0.1427	-3.97341	2.82678	-17.5038	-1.32898	0
0.1433	-6.71761	3.1333	-18.4193	0.806879	0
0.1440	-7.94229	0.0823058	-17.197	-1.02478	0
0.1447	-5.49746	-2.35849	-19.9436	-6.5176	0
0.1453	-5.19356	-1.44461	-23.9125	-8.95765	0
0.1460	-6.41371	-1.74829	-23.9125	-5.60069	0
0.1467	-3.05717	-3.8854	-23.9125	-2.85428	0
0.1473	0.603269	-4.19192	-24.5212	-1.93953	0
0.1480	-0.616877	-3.8854	-23.9125	-0.107872	0
0.1487	-3.05717	-4.19192	-25.4367	-0.107872	0
0.1493	-3.97341	-3.2752	-27.5746	-2.24373	0
0.1500	-3.05717	-4.4956	-26.6591	-1.93953	0
0.1507	-2.75327	-7.85311	-24.2193	1.72379	0
0.1513	-7.94229	-7.24291	-26.6591	2.02799	0
0.1520	-13.4352	-5.1058	-30.628	1.41743	0
0.1527	-10.3826	-6.02251	-29.4056	4.4702	0
0.1533	-2.44936	-6.93639	-27.2678	7.21661	0
0.1540	3.0481	-4.80212	-30.0143	6.2997	0
0.1547	1.51951	-2.35849	-32.459	5.9955	0
0.1553	-11.2988	-3.58172	-29.0988	7.21661	0
0.1560	-25.3373	-6.02251	-28.7969	7.21661	0
0.1567	-26.8614	-4.80212	-35.8143	6.91025	0
0.1573	-24.1126	-2.35849	-40.3919	6.2997	0
0.1580	-22.5886	-3.58172	-40.3919	3.55329	0
0.1587	-19.8444	-4.19192	-41.3074	2.63854	0
0.1593	-18.9281	0.385986	-41.3074	3.55329	0
0.1600	-18.9281	2.5231	-42.223	1.41743	0
0.1607	-14.9593	-1.13809	-46.4938	-1.63318	0
0.1613	-10.3826	-3.2752	-47.7161	-1.02478	0
0.1620	-8.55009	-0.83441	-47.4093	-0.718425	0
0.1627	-3.05717	0.385986	-48.9385	-2.85428	0
0.1633	5.48839	-2.05481	-49.2403	-2.55008	0
0.1640	12.5054	-3.2752	-49.5472	-1.93953	0
0.1647	18.9145	-1.44461	-52.6006	-3.46483	0
0.1653	22.575	-1.74829	-52.9024	-3.77119	0
0.1660	23.7997	-3.2752	-50.4627	-3.77119	0
0.1667	23.7997	-2.05481	-48.9385	-1.93953	0
0.1673	16.7781	-0.83441	-45.8851	2.63854	0
0.1680	6.0962	-2.35849	-42.8317	4.4702	0
0.1687	2.13185	-2.97152	-44.9695	0.806879	0
0.1693	0.299367	-2.35849	-47.4093	-0.107872	0
0.1700	-3.36107	-3.58172	-48.0229	3.55329	0
0.1707	-3.97341	-6.02251	-48.6316	4.4702	0
0.1713	-5.49746	-6.93639	-45.8851	3.24909	0
0.1720	-11.2988	-5.1058	-41.3074	2.63854	0
0.1727	-12.2151	-3.2752	-42.223	3.55329	0
0.1733	-9.77024	-3.2752	-45.5782	2.94274	0
0.1740	-13.1268	-4.19192	-43.1385	1.72379	0
0.1747	-16.1794	-4.4956	-37.6453	2.63854	0
0.1753	-12.2151	-4.19192	-36.7298	5.9955	0
0.1760	-7.63385	-3.2752	-37.9522	5.38495	0
0.1767	-4.58575	-3.58172	-37.6453	2.63854	0
0.1773	2.43576	-3.2752	-36.7298	2.94274	0
0.1780	9.14883	-1.44461	-35.8143	3.55329	0
0.1787	10.0651	-1.44461	-33.0677	0.806879	0
0.1793	7.01244	-2.05481	-29.4056	1.11323	0
0.1800	4.26824	-2.35849	-28.4901	3.55329	0
0.1807	2.73966	-3.8854	-29.7125	0.806879	0
0.1813	5.17995	-5.41232	-30.9299	-2.85428	0
0.1820	7.62478	-4.19192	-30.0143	-2.55008	0
0.1827	4.26824	-4.80212	-27.5746	-1.32898	0
0.1833	-1.22468	-7.54659	-25.4367	-3.77119	0
0.1840	0.603269	-5.1058	-22.6901	-6.8218	0
0.1847	4.26824	-2.35849	-19.6417	-5.60069	0
0.1853	1.21561	-4.4956	-18.1125	-2.24373	0
0.1860	-1.53312	-4.4956	-16.5883	-1.63318	0
0.1867	2.43576	-1.13809	-14.7573	-3.16064	0
0.1873	4.26824	-2.665	-13.5349	-3.16064	0
0.1880	1.82342	-6.32619	-12.0107	-1.93953	0
0.1887	3.6559	-6.93639	-8.65541	-1.32898	0
0.1893	7.01244	-6.93639	-5.60202	-1.93953	0
0.1900	7.92868	-6.02251	-2.85544	-2.85428	0
0.1907	10.6774	-5.1058	0.806651	-1.32898	0
0.1913	15.2541	-8.76982	3.86005	2.94274	0
0.1920	16.1703	-12.431	4.77557	4.4702	0
0.1927	10.6774	-12.1245	3.55322	1.11323	0
0.1933	3.352	-11.5143	1.72217	-1.02478	0
0.1940	3.6559	-10.9041	3.2464	1.11323	0
0.1947	10.6774	-9.38002	5.38427	4.4702	0
0.1953	17.3905	-9.38002	5.99297	3.24909	0
0.1960	19.8308	-9.6837	6.90849	0.196326	0
0.1967	12.8093	-7.85311	8.13084	-0.107872	0
0.1973	-3.05717	-6.02251	6.90849	0.806879	0
0.1980	-14.043	-5.41232	7.21532	-0.414227	0
0.1987	-13.4352	-2.97152	10.5706	-1.93953	0
0.1993	-9.46634	-0.83441	9.96189	-1.93953	0
0.2000	-5.49746	-0.224212	8.13084	-2.24373	0
0.2007	-1.83702	-0.224212	9.65506	-1.02478	0
0.2013	-0.920779	-1.13809	11.1842	-1.02478	0
0.2020	4.26824	0.0823058	12.7085	-3.77119	0
0.2027	19.5269	3.43981	16.0637	-3.16064	0
0.2033	33.5654	2.82678	18.2016	-0.107872	0
0.2040	36.3096	-0.224212	17.2861	-3.16064	0
0.2047	33.2569	-0.527892	16.6774	-8.95765	0
0.2053	27.764	0.385986	15.455	-7.43235	0
0.2060	17.6944	1.3027	15.455	-1.93953	0
0.2067	10.0651	0.996184	17.8948	-1.93953	0
0.2073	9.14883	-2.665	18.5084	-4.68594	0
0.2080	6.70854	-5.1058	17.2861	-4.68594	0
0.2087	1.21561	-3.58172	19.424	-1.93953	0
0.2093	-1.22468	-4.19192	22.4724	-0.107872	0
0.2100	2.13185	-5.41232	21.8637	-0.414227	0
0.2107	11.8976	-3.2752	21.8637	-2.55008	0
0.2113	23.1873	-1.44461	21.8637	-1.32898	0
0.2120	24.7114	-3.58172	20.6413	1.72379	0
0.2127	17.9983	-3.2752	20.3395	3.55329	0
0.2133	10.6774	0.385986	21.255	4.4702	0
0.2140	5.17995	0.385986	19.7258	5.08075	0
0.2147	0.603269	-2.35849	19.7258	5.38495	0
0.2153	-4.58575	-4.19192	23.3879	7.21661	0
0.2160	-10.9904	-3.58172	22.7792	8.74191	0
0.2167	-12.2151	-2.97152	16.9793	5.38495	0
0.2173	-7.94229	-0.527892	14.2327	3.55329	0
0.2180	-4.27732	0.692504	13.0153	4.4702	0
0.2187	-1.53312	-0.83441	9.04636	5.08075	0
0.2193	0.603269	-2.05481	8.73954	4.16384	0
0.2200	-0.00453586	-0.527892	11.4861	1.72379	0
0.2207	-1.83702	-0.83441	8.73954	-0.414227	0
0.2213	-4.88966	-1.44461	4.46875	3.55329	0
0.2220	-8.24619	0.692504	5.99297	8.13136	0
0.2227	-7.94229	2.21658	5.99297	4.4702	0
0.2233	-5.8059	0.996184	1.72217	0.196326	0
0.2240	-2.44936	0.996184	0.806651	1.72379	0
0.2247	-0.00453586	1.3027	2.6377	3.24909	0
0.2253	-4.27732	1.3027	2.6377	3.55329	0
0.2260	-15.2632	3.74349	2.94452	3.24909	0
0.2267	-21.3684	5.88061	4.46875	1.72379	0
0.2273	-16.7918	4.05001	7.82402	4.16384	0
0.2280	-4.58575	0.0823058	10.8774	8.13136	0
0.2287	10.0651	-1.13809	8.13084	5.68915	0
0.2293	16.1703	0.996184	2.029	3.24909	0
0.2300	12.5054	1.3027	2.6377	6.60605	0
0.2307	9.76117	-2.05481	7.52214	9.35246	0
0.2313	8.84493	-4.19192	7.21532	9.04611	0
0.2320	5.17995	-4.19192	3.86005	9.65666	0
0.2327	-2.75327	-5.1058	4.46875	11.7947	0
0.2333	-9.77024	-3.8854	7.21532	12.7094	0
0.2340	-10.9904	-2.35849	7.52214	12.4031	0
0.2347	-11.2988	-5.1058	5.38427	14.5411	0
0.2353	-16.1794	-6.02251	5.38427	16.0664	0
0.2360	-21.0645	-2.35849	8.43766	10.8778	0
0.2367	-22.8925	-1.74829	7.52214	7.21661	0
0.2373	-25.0289	-3.2752	4.46875	10.5736	0
0.2380	-23.8087	0.385986	3.55322	11.7947	0
0.2387	-18.3158	2.21658	5.07745	9.04611	0
0.2393	-14.6554	-2.05481	7.82402	10.5736	0
0.2400	-9.46634	-4.19192	9.96189	9.65666	0
0.2407	-1.22468	-2.97152	8.13084	3.85964	0
0.2413	2.43576	-2.35849	6.29979	3.24909	0
0.2420	0.299367	-1.13809	6.29979	5.38495	0
0.2427	0.603269	0.385986	5.38427	4.16384	0
0.2433	3.0481	-1.44461	4.77557	3.85964	0
0.2440	6.0962	-2.665	7.82402	4.16384	0
0.2447	7.01244	-0.527892	10.8774	1.72379	0
0.2453	3.0481	1.3027	10.5706	1.72379	0
0.2460	-4.27732	2.21658	9.04636	3.55329	0
0.2467	-9.77024	3.1333	8.13084	1.72379	0
0.2473	-11.2988	1.60638	9.96189	0.806879	0
0.2480	-8.854	0.385986	10.8774	2.94274	0
0.2487	-10.3826	0.385986	10.8774	2.94274	0
0.2493	-16.1794	0.385986	13.624	2.63854	0
0.2500	-14.043	0.996184	17.8948	4.16384	0
0.2507	-5.8059	4.05001	19.1171	5.9955	0
0.2513	-3.05717	5.57409	18.8103	9.04611	0
0.2520	-4.88966	1.9129	19.424	9.65666	0
0.2527	-6.41371	-1.13809	17.2861	5.68915	0
0.2533	-9.16244	-0.527892	14.8463	5.38495	0
0.2540	-8.55009	-1.44461	15.1482	9.04611	0
0.2547	-3.97341	-5.1058	14.2327	10.2672	0
0.2553	-4.27732	-5.1058	13.0153	9.65666	0
0.2560	-7.63385	-2.35849	15.455	8.43771	0
0.2567	-9.46634	-2.97152	16.9793	5.9955	0
0.2573	-12.2151	-2.665	15.455	4.77439	0
0.2580	-14.043	-0.224212	15.455	5.38495	0
0.2587	-10.3826	0.0823058	16.3706	4.77439	0
0.2593	-7.63385	0.385986	14.8463	3.85964	0
0.2600	-7.63385	3.43981	14.2327	2.02799	0
0.2607	-5.49746	1.9129	14.5395	-1.02478	0
0.2613	-2.14093	-1.13809	11.7929	-2.55008	0
0.2620	1.82342	2.82678	9.35319	-4.07539	0
0.2627	8.54102	7.40468	10.8774	-5.60069	0
0.2633	9.76117	7.7112	13.624	-3.77119	0
0.2640	-0.312974	7.101	13.0153	-3.77119	0
0.2647	-6.41371	5.57409	9.04636	-8.3471	0
0.2653	-2.14093	3.1333	6.29979	-12.0104	0
0.2660	1.51951	4.05001	7.21532	-12.0104	0
0.2667	6.0962	5.57409	7.52214	-9.87456	0
0.2673	17.082	4.96389	5.99297	-7.43235	0
0.2680	21.6633	3.43981	6.60662	-10.1788	0
0.2687	14.0339	2.21658	9.04636	-11.0935	0
0.2693	6.40463	3.1333	9.96189	-6.21124	0
0.2700	3.95981	3.43981	8.13084	-3.77119	0
0.2707	0.603269	-2.05481	7.52214	-5.29649	0
0.2713	-3.97341	-5.716	9.65506	-4.68594	0
0.2720	-6.1098	-1.74829	11.4861	-4.99014	0
0.2727	-5.8059	-1.13809	11.7929	-4.68594	0
0.2733	-2.75327	-5.716	10.5706	-1.63318	0
0.2740	-0.312974	-4.19192	8.73954	-3.77119	0
0.2747	0.603269	-0.83441	10.8774	-8.65346	0
0.2753	3.95981	-5.716	15.455	-5.60069	0
0.2760	5.48839	-7.85311	14.2327	-3.46483	0
0.2767	0.603269	-1.44461	9.04636	-6.5176	0
0.2773	-3.36107	2.5231	7.21532	-6.8218	0
0.2780	-2.14093	1.9129	5.99297	-6.5176	0
0.2787	-5.49746	2.21658	3.55322	-10.1788	0
0.2793	-13.1268	1.3027	3.55322	-10.7893	0
0.2800	-13.7391	0.0823058	3.55322	-10.7893	0
0.2807	-8.55009	2.5231	2.029	-13.2315	0
0.2813	-4.88966	4.66021	2.33087	-12.0104	0
0.2820	-3.97341	4.05001	1.72217	-10.7893	0
0.2827	-7.63385	4.96389	0.197951	-16.2821	0
0.2833	-11.9066	6.18429	2.029	-19.6391	0
0.2840	-10.3826	4.96389	2.94452	-16.8927	0
0.2847	-9.46634	5.57409	0.806651	-15.9779	0
0.2853	-11.9066	8.01488	1.72217	-18.1138	0
0.2860	-6.71761	7.7112	5.07745	-17.8074	0
0.2867	2.43576	6.79449	6.60662	-15.6716	0
0.2873	2.73966	6.79449	8.43766	-13.8421	0
0.2880	2.43576	6.18429	9.96189	-13.8421	0
0.2887	7.01244	5.57409	6.90849	-14.1463	0
0.2893	6.70854	6.49081	2.6377	-12.9252	0
0.2900	1.82342	5.88061	4.46875	-10.7893	0
0.2907	2.13185	4.05001	8.43766	-9.56821	0
0.2913	3.0481	4.05001	9.04636	-9.56821	0
0.2920	-1.22468	3.1333	8.13084	-9.26401	0
0.2927	-4.88966	0.692504	8.73954	-8.0429	0
0.2933	-5.19356	0.0823058	9.96189	-8.3471	0
0.2940	-3.05717	2.21658	8.73954	-9.87456	0
0.2947	-2.14093	3.1333	7.52214	-7.12815	0
0.2953	-4.88966	4.05001	9.35319	-3.77119	0
0.2960	-8.854	5.27041	11.7929	-5.60069	0
0.2967	-10.3826	4.66021	11.7929	-7.73871	0
0.2973	-6.71761	3.1333	9.96189	-7.12815	0
0.2980	-1.22468	8.3214	8.13084	-7.43235	0
0.2987	2.73966	14.7299	9.35319	-9.26401	0
0.2993	6.40463	11.0687	12.7085	-8.65346	0
0.3000	10.0651	6.79449	13.624	-8.3471	0
0.3007	11.5891	10.152	10.8774	-10.1788	0
0.3013	9.76117	10.4585	5.38427	-12.9252	0
0.3020	5.17995	8.62792	1.41535	-12.9252	0
0.3027	-1.22468	12.5928	2.6377	-10.4851	0
0.3033	-7.94229	14.1197	5.99297	-10.7893	0
0.3040	-14.6554	10.4585	6.29979	-13.2315	0
0.3047	-20.4522	10.4585	6.29979	-12.9252	0
0.3053	-22.5886	9.23812	8.43766	-10.7893	0
0.3060	-22.5886	4.96389	9.04636	-11.0935	0
0.3067	-22.2847	6.79449	10.8774	-11.0935	0
0.3073	-16.7918	6.49081	13.624	-8.3471	0
0.3080	-5.19356	1.9129	10.8774	-7.43235	0
0.3087	1.82342	4.05001	7.52214	-6.5176	0
0.3093	0.911708	7.7112	10.5706	-4.07539	0
0.3100	-0.616877	3.1333	13.0153	-2.85428	0
0.3107	-2.14093	0.385986	10.8774	-1.02478	0
0.3113	-3.66951	0.385986	13.9308	3.85964	0
0.3120	-3.05717	-2.35849	19.7258	5.9955	0
0.3127	-0.616877	-4.80212	16.6774	1.72379	0
0.3133	2.43576	-5.1058	9.04636	0.196326	0
0.3140	4.26824	-6.32619	7.52214	6.2997	0
0.3147	2.13185	-6.63271	9.04636	8.13136	0
0.3153	-1.22468	-5.1058	5.99297	4.77439	0
0.3160	-2.14093	-4.19192	1.72217	4.4702	0
0.3167	-4.58575	-5.1058	2.6377	6.2997	0
0.3173	-7.32995	-6.93639	4.77557	7.21661	0
0.3180	-3.05717	-5.41232	4.46875	7.21661	0
0.3187	6.0962	-2.665	3.55322	4.4702	0
0.3193	9.76117	-3.2752	2.6377	0.502681	0
0.3200	10.9813	-4.4956	-0.108873	0.196326	0
0.3207	17.082	-3.8854	-1.0244	1.41743	0
0.3213	17.9983	-3.2752	-0.108873	1.11323	0
0.3220	7.62478	-0.83441	-1.93992	2.63854	0
0.3227	-1.53312	2.82678	-3.77097	5.9955	0
0.3233	-6.1098	2.21658	-1.33122	7.21661	0
0.3240	-14.043	0.0823058	-1.33122	5.38495	0
0.3247	-16.4833	0.385986	-5.29519	1.72379	0
0.3253	-9.46634	0.385986	-7.73989	-0.107872	0
0.3260	-7.32995	-1.13809	-10.7883	1.72379	0
0.3267	-8.55009	-0.83441	-12.6194	4.4702	0
0.3273	-0.312974	-1.13809	-9.87281	5.08075	0
0.3280	7.92868	-2.35849	-7.73989	5.68915	0
0.3287	10.369	-4.19192	-8.34859	6.2997	0
0.3293	11.5891	-6.93639	-7.43306	6.2997	0
0.3300	7.01244	-8.15679	-7.43306	8.13136	0
0.3307	-3.36107	-8.76982	-10.4865	12.7094	0
0.3313	-5.8059	-11.5143	-9.87281	14.5411	0
0.3320	5.17995	-12.431	-9.26411	10.8778	0
0.3327	19.8308	-9.6837	-10.7883	10.2672	0
0.3333	28.6802	-10.6004	-10.1796	15.1495	0
0.3340	26.5438	-11.8208	-9.26411	16.3706	0
0.3347	17.6944	-8.46331	-12.0107	14.8453	0
0.3353	12.5054	-8.46331	-11.0952	18.5064	0
0.3360	16.1703	-12.7347	-8.34859	19.117	0
0.3367	24.7114	-11.5143	-13.8417	13.32	0
0.3373	28.6802	-8.15679	-21.4727	11.7947	0
0.3380	21.6633	-9.6837	-20.8591	14.2347	0
0.3387	11.2852	-10.6004	-18.1125	12.7094	0
0.3393	8.54102	-7.85311	-21.1659	10.8778	0
0.3400	10.9813	-6.02251	-24.828	10.2672	0
0.3407	11.5891	-6.93639	-24.2193	9.04611	0
0.3413	12.2015	-7.54659	-23.9125	9.65666	0
0.3420	15.558	-6.93639	-27.2678	10.8778	0
0.3427	16.7781	-5.41232	-29.0988	9.35246	0
0.3433	15.2541	-5.1058	-29.7125	8.13136	0
0.3440	15.2541	-6.32619	-31.5435	7.21661	0
0.3447	13.4216	-5.716	-32.1522	5.38495	0
0.3453	10.6774	-4.80212	-32.1522	6.60605	0
0.3460	11.5891	-6.02251	-34.8988	9.96302	0
0.3467	12.2015	-6.32619	-35.5075	9.04611	0
0.3473	7.92868	-6.93639	-31.2367	8.74191	0
0.3480	4.26824	-9.99022	-30.9299	9.96302	0
0.3487	3.95981	-10.6004	-34.8988	9.04611	0
0.3493	3.6559	-8.15679	-35.2056	9.04611	0
0.3500	2.13185	-7.85311	-33.9833	10.2672	0
0.3507	0.603269	-10.6004	-34.8988	10.5736	0
0.3513	-1.22468	-10.9041	-36.7298	12.4031	0
0.3520	-2.44936	-9.6837	-37.0366	14.5411	0
0.3527	-1.22468	-9.0735	-35.8143	12.7094	0
0.3533	1.21561	-8.76982	-36.423	11.7947	0
0.3540	2.43576	-8.76982	-39.4764	11.7947	0
0.3547	7.01244	-9.38002	-40.3919	9.65666	0
0.3553	14.9457	-8.15679	-38.8677	11.1841	0
0.3560	18.9145	-6.93639	-39.4764	13.9305	0
0.3567	17.6944	-9.6837	-40.0851	11.7947	0
0.3573	17.082	-11.5143	-38.5609	11.4883	0
0.3580	17.082	-7.54659	-40.3919	12.4031	0
0.3587	13.4216	-4.4956	-43.1385	8.74191	0
0.3593	8.23258	-5.41232	-40.6987	9.04611	0
0.3600	4.26824	-4.19192	-39.1696	12.7094	0
0.3607	3.0481	-2.97152	-44.6627	6.2997	0
0.3613	3.0481	-3.58172	-49.5472	-0.718425	0
0.3620	-0.312974	-3.2752	-48.0229	1.72379	0
0.3627	-5.49746	-2.97152	-44.3608	2.63854	0
0.3633	-8.55009	-3.8854	-43.7472	0.502681	0
0.3640	-10.9904	-3.2752	-42.8317	2.33218	0
0.3647	-13.7391	-2.35849	-39.4764	2.63854	0
0.3653	-12.2151	-2.665	-39.1696	-1.02478	0
0.3660	-8.854	-4.19192	-41.6143	-1.02478	0
0.3667	-9.77024	-6.02251	-40.0851	1.41743	0
0.3673	-11.9066	-5.716	-37.3385	0.806879	0
0.3680	-9.16244	-2.97152	-36.7298	1.72379	0
0.3687	-1.22468	-4.19192	-33.3746	5.38495	0
0.3693	8.54102	-8.76982	-30.3212	7.21661	0
0.3700	17.6944	-7.54659	-32.459	4.77439	0
0.3707	22.575	-4.80212	-29.7125	3.55329	0
0.3713	16.4742	-6.93639	-22.0814	9.04611	0
0.3720	-1.22468	-7.85311	-20.8591	13.6242	0
0.3727	-17.708	-6.02251	-23.9125	8.43771	0
0.3733	-29.6101	-5.1058	-25.1348	4.16384	0
0.3740	-44.2564	-3.2752	-24.5212	8.13136	0
0.3747	-51.8857	-2.35849	-22.6901	11.7947	0
0.3753	-40.2875	-5.1058	-20.2504	9.65666	0
0.3760	-23.2009	-6.02251	-20.5572	7.82716	0
0.3767	-14.6554	-4.4956	-22.6901	7.82716	0
0.3773	-11.2988	-6.02251	-22.997	5.9955	0
0.3780	-13.1268	-5.716	-20.5572	5.08075	0
0.3787	-18.3158	-3.58172	-19.9436	5.9955	0
0.3793	-11.6027	-6.02251	-24.2193	5.08075	0
0.3800	7.01244	-6.02251	-25.7435	3.85964	0
0.3807	18.9145	-1.44461	-21.1659	5.38495	0
0.3813	20.1347	-2.35849	-20.5572	5.38495	0
0.3820	19.8308	-3.2752	-23.3038	2.02799	0
0.3827	20.747	0.692504	-20.2504	0.806879	0
0.3833	20.1347	1.3027	-16.5883	2.63854	0
0.3840	22.8834	0.385986	-17.5038	2.63854	0
0.3847	27.1562	2.82678	-19.9436	-0.718425	0
0.3853	22.8834	2.21658	-22.0814	-3.77119	0
0.3860	9.45273	1.60638	-23.9125	-3.16064	0
0.3867	-0.312974	4.96389	-22.997	-1.02478	0
0.3873	2.43576	4.05001	-23.3038	-1.93953	0
0.3880	9.76117	-0.527892	-24.5212	-1.93953	0
0.3887	14.3379	1.60638	-22.0814	1.11323	0
0.3893	10.6774	5.88061	-21.1659	2.94274	0
0.3900	-1.83702	4.96389	-24.828	3.55329	0
0.3907	-15.5716	4.05001	-22.997	7.21661	0
0.3913	-20.7561	4.05001	-17.8106	9.04611	0
0.3920	-20.4522	2.82678	-19.3349	6.91025	0
0.3927	-21.9808	1.9129	-20.8591	7.21661	0
0.3933	-18.3158	2.21658	-17.5038	9.04611	0
0.3940	-1.22468	3.43981	-17.8106	7.82716	0
0.3947	17.9983	5.88061	-18.4193	6.60605	0
0.3953	24.1036	5.88061	-13.8417	8.13136	0
0.3960	20.4431	2.82678	-12.3175	9.04611	0
0.3967	14.3379	1.3027	-17.8106	7.5208	0
0.3973	2.43576	2.21658	-22.3883	5.38495	0
0.3980	-14.9593	3.74349	-23.9125	3.85964	0
0.3987	-26.249	4.66021	-22.0814	4.4702	0
0.3993	-22.2847	5.57409	-17.8106	3.85964	0
0.4000	-4.58575	7.7112	-17.8106	2.33218	0
0.4007	15.8619	9.23812	-21.7746	1.11323	0
0.4013	25.3237	8.3214	-22.3883	-0.414227	0
0.4020	21.0509	8.9316	-19.9436	-1.93953	0
0.4027	10.0651	10.4585	-17.5038	-2.55008	0
0.4033	0.603269	8.01488	-17.197	-3.16064	0
0.4040	-3.05717	6.79449	-19.028	-4.07539	0
0.4047	-3.66951	8.9316	-19.3349	-4.07539	0
0.4053	-3.97341	8.3214	-16.5883	-3.46483	0
0.4060	-3.05717	6.79449	-16.5883	-2.85428	0
0.4067	-2.14093	9.5418	-16.5883	-1.63318	0
0.4073	-4.58575	9.5418	-13.233	0.806879	0
0.4080	-5.8059	4.96389	-10.1796	1.11323	0
0.4087	-2.75327	2.82678	-10.4865	0.502681	0
0.4093	-1.53312	3.1333	-13.8417	0.502681	0
0.4100	-1.53312	2.21658	-17.5038	2.63854	0
0.4107	4.26824	2.21658	-16.5883	3.85964	0
0.4113	10.6774	2.82678	-11.0952	2.94274	0
0.4120	9.14883	0.385986	-9.57094	2.33218	0
0.4127	4.57215	-1.74829	-10.1796	2.63854	0
0.4133	2.13185	-2.05481	-8.65541	2.02799	0
0.4140	-0.616877	-0.83441	-6.82436	1.72379	0
0.4147	-3.05717	0.385986	-6.21072	3.24909	0
0.4153	-6.71761	0.692504	-4.68649	2.94274	0
0.4160	-16.7918	-0.224212	-3.16227	0.806879	0
0.4167	-26.8614	-1.44461	-1.93992	-1.32898	0
0.4173	-26.5575	-1.44461	-1.0244	-2.85428	0
0.4180	-17.708	1.3027	-4.07779	-2.85428	0
0.4187	-10.9904	4.05001	-4.37967	-2.24373	0
0.4193	-7.63385	3.1333	1.72217	-4.07539	0
0.4200	-0.312974	0.692504	3.55322	-6.5176	0
0.4207	10.0651	2.21658	-3.16227	-7.73871	0
0.4213	16.1703	4.05001	-6.51754	-9.26401	0
0.4220	12.8093	3.1333	-3.16227	-11.7041	0
0.4227	2.43576	1.9129	-0.717573	-12.0104	0
0.4233	-6.41371	1.3027	-0.108873	-12.0104	0
0.4240	-3.05717	1.3027	0.197951	-11.3999	0
0.4247	4.87605	1.9129	-0.717573	-10.4851	0
0.4253	5.17995	2.21658	-1.0244	-11.7041	0
0.4260	3.95981	3.1333	0.499826	-11.3999	0
0.4267	9.45273	3.74349	2.33087	-9.56821	0
0.4273	12.2015	1.3027	4.46875	-10.7893	0
0.4280	9.14883	-1.74829	5.07745	-12.0104	0
0.4287	11.2852	-0.527892	2.94452	-10.7893	0
0.4293	16.7781	1.3027	3.55322	-12.0104	0
0.4300	18.3067	0.385986	7.21532	-12.0104	0
0.4307	18.9145	0.0823058	9.35319	-7.12815	0
0.4313	18.3067	-0.83441	11.4861	-3.77119	0
0.4320	13.7255	-3.58172	13.0153	-4.68594	0
0.4327	8.54102	-4.80212	11.4861	-4.99014	0
0.4333	4.87605	-3.2752	10.8774	-5.60069	0
0.4340	0.299367	-4.19192	11.1842	-5.29649	0
0.4347	-2.75327	-7.24291	10.2687	-3.77119	0
0.4353	-4.58575	-7.85311	10.8774	-4.68594	0
0.4360	-9.16244	-6.02251	12.7085	-5.60069	0
0.4367	-14.9593	-4.80212	10.8774	-3.77119	0
0.4373	-17.3996	-4.4956	8.13084	-3.16064	0
0.4380	-17.708	-3.58172	7.52214	-7.43235	0
0.4387	-17.0957	-3.2752	8.73954	-8.95765	0
0.4393	-12.2151	-3.2752	10.8774	-6.5176	0
0.4400	-7.32995	-1.13809	13.624	-6.5176	0
0.4407	-8.55009	-0.527892	13.624	-9.26401	0
0.4413	-10.3826	-3.2752	9.96189	-9.56821	0
0.4420	-2.14093	-2.97152	5.38427	-8.3471	0
0.4427	11.2852	1.60638	5.69109	-6.8218	0
0.4433	17.3905	1.3027	11.4861	-5.60069	0
0.4440	13.4216	-2.665	14.5395	-6.5176	0
0.4447	5.17995	-2.35849	11.7929	-8.95765	0
0.4453	1.21561	-0.224212	9.96189	-9.87456	0
0.4460	-0.920779	0.385986	10.8774	-8.3471	0
0.4467	-3.97341	0.0823058	12.7085	-6.8218	0
0.4473	-2.14093	-2.35849	14.8463	-4.99014	0
0.4480	6.0962	-4.19192	14.8463	-4.68594	0
0.4487	8.54102	-3.58172	13.9308	-5.29649	0
0.4493	3.352	-4.19192	14.8463	-5.90705	0
0.4500	3.352	-5.1058	16.9793	-7.43235	0
0.4507	9.14883	-3.58172	17.8948	-6.21124	0
0.4513	10.6774	-3.2752	18.2016	-1.32898	0
0.4520	7.31634	-4.80212	17.2861	-0.107872	0
0.4527	4.26824	-6.02251	17.2861	-0.718425	0
0.4533	3.352	-8.46331	17.2861	1.72379	0
0.4540	4.57215	-9.0735	16.0637	2.33218	0
0.4547	4.87605	-6.02251	16.9793	-0.107872	0
0.4553	1.21561	-5.1058	21.8637	2.33218	0
0.4560	-2.14093	-7.85311	22.4724	4.77439	0
0.4567	-1.22468	-8.46331	18.2016	0.806879	0
0.4573	-2.14093	-7.85311	15.1482	-3.77119	0
0.4580	-5.49746	-7.24291	13.624	-3.16064	0
0.4587	-6.1098	-5.1058	11.7929	-1.32898	0
0.4593	-9.16244	-5.41232	10.8774	-0.107872	0
0.4600	-18.9281	-8.15679	10.8774	-1.93953	0
0.4607	-26.8614	-8.46331	9.96189	-4.38174	0
0.4613	-28.6938	-6.63271	9.04636	-3.16064	0
0.4620	-26.8614	-5.41232	9.04636	-2.24373	0
0.4627	-17.708	-4.4956	10.2687	-4.99014	0
0.4633	-3.05717	-3.8854	10.5706	-4.99014	0
0.4640	8.23258	-2.05481	9.04636	-2.55008	0
0.4647	14.3379	-1.44461	9.04636	-3.16064	0
0.4653	14.3379	-2.35849	9.35319	-4.38174	0
0.4660	8.84493	0.0823058	8.73954	-3.77119	0
0.4667	3.95981	6.49081	9.96189	-3.16064	0
0.4673	3.352	6.79449	12.0998	-2.24373	0
0.4680	3.0481	1.9129	11.4861	-0.718425	0
0.4687	2.43576	0.692504	9.65506	-2.85428	0
0.4693	4.26824	2.82678	9.04636	-5.90705	0
0.4700	3.352	1.9129	7.82402	-4.38174	0
0.4707	-3.05717	-0.527892	6.60662	-0.107872	0
0.4713	-11.2988	-0.224212	7.52214	1.11323	0
0.4720	-19.232	0.385986	7.82402	1.72379	0
0.4727	-24.1126	-2.35849	7.82402	2.94274	0
0.4733	-21.6723	-6.32619	7.82402	3.55329	0
0.4740	-9.46634	-8.46331	6.29979	2.94274	0
0.4747	4.26824	-6.32619	4.77557	2.94274	0
0.4753	8.23258	-3.2752	5.99297	2.94274	0
0.4760	5.17995	-4.19192	6.29979	4.4702	0
0.4767	2.73966	-5.1058	5.69109	4.4702	0
0.4773	1.51951	-4.19192	5.38427	0.502681	0
0.4780	-0.312974	-2.05481	3.55322	-2.24373	0
0.4787	-3.66951	-1.74829	1.11347	0.806879	0
0.4793	-5.49746	-2.05481	2.94452	4.4702	0
0.4800	-2.14093	-2.35849	3.2464	0.806879	0
0.4807	5.17995	-2.35849	-2.85544	-4.99014	0
0.4813	6.70854	-2.35849	-7.43306	-6.5176	0
0.4820	-0.920779	-1.13809	-5.90884	-5.29649	0
0.4827	-10.3826	0.0823058	-4.37967	-6.8218	0
0.4833	-12.519	-0.224212	-5.60202	-9.87456	0
0.4840	-2.14093	0.385986	-6.82436	-10.1788	0
0.4847	13.4216	1.3027	-5.90884	-8.95765	0
0.4853	21.3548	0.996184	-5.29519	-8.95765	0
0.4860	20.747	1.3027	-6.21072	-8.95765	0
0.4867	18.9145	2.5231	-5.60202	-8.65346	0
0.4873	14.3379	2.21658	-2.54862	-8.3471	0
0.4880	4.26824	2.21658	-1.93992	-6.5176	0
0.4887	-2.75327	1.3027	-1.93992	-4.68594	0
0.4893	-5.19356	-1.44461	0.499826	-5.60069	0
0.4900	-12.519	-0.527892	1.41535	-4.68594	0
0.4907	-24.4211	3.1333	1.11347	-0.107872	0
0.4913	-29.6101	1.60638	3.86005	1.72379	0
0.4920	-24.1126	-2.665	4.46875	-0.107872	0
0.4927	-7.63385	-2.35849	0.499826	-0.414227	0
0.4933	13.1177	0.692504	-1.6331	-1.02478	0
0.4940	25.0198	-0.527892	-0.108873	-2.85428	0
0.4947	23.7997	-3.8854	1.11347	-2.24373	0
0.4953	17.9983	-5.1058	2.33087	-1.32898	0
0.4960	13.4216	-2.35849	3.2464	-3.16064	0
0.4967	9.45273	-0.527892	2.94452	-4.68594	0
0.4973	8.84493	-1.13809	2.6377	-3.77119	0
0.4980	11.2852	-0.527892	2.33087	-4.07539	0
0.4987	14.0339	0.385986	1.72217	-4.68594	0
0.4993	13.7255	0.385986	2.029	-4.68594	0
0.5000	12.5054	3.1333	1.41535	-5.29649	0
0.5007	11.2852	5.88061	0.197951	-6.21124	0
0.5013	7.01244	4.05001	-0.415697	-4.99014	0
0.5020	-2.14093	4.66021	-1.93992	-4.38174	0
0.5027	-10.9904	9.23812	-0.108873	-4.68594	0
0.5033	-15.8755	10.4585	7.21532	-1.02478	0
0.5040	-15.2632	7.7112	11.1842	0.806879	0
0.5047	-3.05717	6.79449	6.29979	-4.99014	0
0.5053	15.8619	8.01488	1.11347	-9.87456	0
0.5060	27.1562	8.62792	1.72217	-7.43235	0
0.5067	29.2926	7.7112	5.69109	-6.21124	0
0.5073	26.2399	6.49081	9.04636	-8.0429	0
0.5080	18.9145	4.96389	9.04636	-5.60069	0
0.5087	11.5891	4.96389	8.43766	-2.24373	0
0.5093	6.40463	6.79449	9.96189	-2.85428	0
0.5100	-0.312974	7.40468	10.2687	-3.16064	0
0.5107	-7.32995	5.57409	9.96189	-2.85428	0
0.5113	-9.16244	4.66021	11.4861	-3.16064	0
0.5120	-8.854	4.96389	11.4861	-2.85428	0
0.5127	-6.41371	3.1333	10.5706	-0.718425	0
0.5133	1.51951	-0.224212	12.0998	1.11323	0
0.5140	6.0962	-1.74829	13.0153	1.72379	0
0.5147	-2.44936	-0.83441	13.624	2.02799	0
0.5153	-16.7918	-0.527892	16.9793	3.24909	0
0.5160	-22.2847	-2.35849	17.2861	4.4702	0
0.5167	-20.1483	-2.97152	10.2687	2.33218	0
0.5173	-16.7918	0.385986	5.69109	-1.02478	0
0.5180	-14.3469	3.1333	7.21532	-1.32898	0
0.5187	-13.1268	3.1333	7.82402	-0.414227	0
0.5193	-11.9066	3.43981	5.07745	-1.32898	0
0.5200	-6.1098	2.5231	4.46875	-1.63318	0
0.5207	6.40463	0.692504	6.90849	-0.414227	0
0.5213	22.575	1.3027	7.82402	-0.718425	0
0.5220	34.7855	3.1333	5.38427	-1.93953	0
0.5227	35.3933	3.1333	4.46875	-2.24373	0
0.5233	25.0198	3.1333	6.60662	-1.02478	0
0.5240	12.5054	3.1333	6.90849	0.196326	0
0.5247	4.26824	2.21658	6.60662	-1.32898	0
0.5253	1.82342	2.5231	8.43766	-3.77119	0
0.5260	1.82342	4.66021	7.52214	-2.85428	0
0.5267	-0.312974	6.49081	7.52214	-0.107872	0
0.5273	-3.66951	4.96389	13.624	2.63854	0
0.5280	-2.14093	0.692504	16.6774	5.38495	0
0.5287	3.0481	0.0823058	10.8774	4.4702	0
0.5293	3.6559	4.35369	4.46875	0.806879	0
0.5300	-4.58575	3.1333	3.2464	2.02799	0
0.5307	-12.2151	-2.05481	5.69109	4.4702	0
0.5313	-10.9904	-0.527892	8.13084	4.4702	0
0.5320	-7.32995	1.3027	7.82402	6.2997	0
0.5327	-6.71761	-1.44461	8.73954	9.35246	0
0.5333	-5.19356	-3.58172	12.0998	8.43771	0
0.5340	-1.83702	-3.2752	11.7929	9.65666	0
0.5347	-0.312974	-2.35849	8.13084	13.9305	0
0.5353	-1.22468	-1.44461	6.90849	12.7094	0
0.5360	-2.44936	-2.35849	5.69109	8.13136	0
0.5367	-5.19356	-2.97152	3.86005	8.13136	0
0.5373	-8.55009	-1.44461	3.2464	9.35246	0
0.5380	-8.854	0.692504	-0.108873	7.82716	0
0.5387	-6.1098	2.82678	-3.16227	7.5208	0
0.5393	-5.8059	4.05001	-0.108873	9.04611	0
0.5400	-8.55009	2.21658	2.6377	9.04611	0
0.5407	-8.55009	-0.527892	-2.54862	5.9955	0
0.5413	-6.71761	-1.44461	-6.51754	3.24909	0
0.5420	-7.63385	-1.13809	-6.51754	2.63854	0
0.5427	-11.2988	-0.527892	-7.43306	2.63854	0
0.5433	-12.519	-2.35849	-8.34859	2.02799	0
0.5440	-11.6027	-3.58172	-7.73989	1.72379	0
0.5447	-10.3826	-0.527892	-9.26411	1.72379	0
0.5453	-9.46634	-1.13809	-9.57094	1.41743	0
0.5460	-9.16244	-5.1058	-8.34859	1.72379	0
0.5467	-9.16244	-4.19192	-11.0952	1.41743	0
0.5473	-9.46634	-3.2752	-12.9262	0.196326	0
0.5480	-8.24619	-6.32619	-10.7883	2.63854	0
0.5487	-7.02605	-6.32619	-10.7883	5.38495	0
0.5493	-7.02605	-6.63271	-12.3175	4.4702	0
0.5500	-4.88966	-8.76982	-11.0952	3.55329	0
0.5507	-3.05717	-4.4956	-9.57094	5.9955	0
0.5513	-6.71761	-1.44461	-8.95729	8.74191	0
0.5520	-10.9904	-7.85311	-8.04176	9.04611	0
0.5527	-10.3826	-10.6004	-11.7039	5.9955	0
0.5533	-13.1268	-6.02251	-16.2815	2.33218	0
0.5540	-20.4522	-6.63271	-14.7573	2.63854	0
0.5547	-23.2009	-8.76982	-12.9262	5.38495	0
0.5553	-22.2847	-6.32619	-15.0641	4.4702	0
0.5560	-21.0645	-6.02251	-15.6728	3.24909	0
0.5567	-15.8755	-6.63271	-15.9796	4.4702	0
0.5573	-8.55009	-2.35849	-18.1125	4.77439	0
0.5580	2.13185	0.385986	-18.4193	3.55329	0
0.5587	16.7781	-0.83441	-17.5038	2.63854	0
0.5593	23.7997	-1.13809	-18.1125	0.806879	0
0.5600	19.8308	0.692504	-18.7262	-1.02478	0
0.5607	15.558	1.3027	-19.9436	-2.24373	0
0.5613	11.8976	2.21658	-22.0814	-2.85428	0
0.5620	6.70854	3.74349	-22.6901	-3.46483	0
0.5627	5.17995	2.5231	-19.3349	-2.85428	0
0.5633	1.21561	-0.224212	-14.1486	-2.24373	0
0.5640	-8.55009	-0.527892	-12.0107	-3.77119	0
0.5647	-12.8229	0.0823058	-15.366	-6.5176	0
0.5653	-10.9904	-0.527892	-19.3349	-8.0429	0
0.5660	-7.63385	0.0823058	-19.9436	-6.8218	0
0.5667	0.603269	0.996184	-16.5883	-3.77119	0
0.5673	6.70854	-0.527892	-14.4504	-3.46483	0
0.5680	3.0481	-3.2752	-14.1486	-5.29649	0
0.5687	-0.920779	-4.4956	-12.0107	-4.68594	0
0.5693	-2.14093	-5.41232	-8.34859	-1.93953	0
0.5700	-2.44936	-6.32619	-7.73989	-0.718425	0
0.5707	3.95981	-5.716	-8.34859	-1.02478	0
0.5713	8.54102	-4.19192	-5.90884	-1.32898	0
0.5720	-3.05717	-5.1058	-2.85544	-0.718425	0
0.5727	-18.6197	-7.24291	-2.85544	1.41743	0
0.5733	-21.3684	-6.93639	-2.85544	2.63854	0
0.5740	-13.4352	-4.19192	-1.6331	2.02799	0
0.5747	-4.27732	-3.2752	-1.0244	2.63854	0
0.5753	-1.22468	-2.97152	2.33087	4.4702	0
0.5760	-3.97341	-2.665	6.60662	3.24909	0
0.5767	-0.312974	-3.2752	5.38427	-0.107872	0
0.5773	8.84493	-4.4956	0.806651	-1.93953	0
0.5780	14.3379	-3.2752	1.11347	-3.46483	0
0.5787	15.2541	-0.224212	4.46875	-2.55008	0
0.5793	14.6418	0.0823058	4.16192	-1.02478	0
0.5800	9.76117	-1.74829	3.55322	-2.85428	0
0.5807	5.17995	-0.83441	7.21532	-4.38174	0
0.5813	4.26824	1.3027	9.04636	-2.85428	0
0.5820	2.43576	1.3027	8.73954	-3.77119	0
0.5827	-0.00453586	0.385986	9.96189	-4.68594	0
0.5833	4.26824	-1.44461	11.4861	-3.46483	0
0.5840	12.8093	-3.2752	10.2687	-5.29649	0
0.5847	21.6633	-2.665	10.8774	-6.5176	0
0.5853	27.4601	-0.83441	14.2327	-2.55008	0
0.5860	25.3237	-1.74829	14.2327	-1.63318	0
0.5867	17.6944	-2.35849	13.9308	-3.77119	0
0.5873	12.2015	-1.74829	19.1171	-1.02478	0
0.5880	10.6774	-3.2752	22.7792	3.24909	0
0.5887	8.23258	-5.1058	19.1171	2.33218	0
0.5893	5.79229	-3.8854	16.3706	1.72379	0
0.5900	7.92868	-2.665	17.2861	4.4702	0
0.5907	10.6774	-2.665	20.3395	5.38495	0
0.5913	7.92868	-1.44461	21.8637	5.08075	0
0.5920	4.57215	0.385986	21.5569	6.2997	0
0.5927	3.0481	0.692504	23.3879	9.35246	0
0.5933	-0.312974	0.0823058	27.3568	10.8778	0
0.5940	-3.66951	-0.527892	27.6637	9.04611	0
0.5947	-4.88966	-1.44461	26.4413	8.43771	0
0.5953	-6.71761	-1.44461	27.05	9.04611	0
0.5960	-7.94229	0.692504	25.5258	7.82716	0
0.5967	-5.8059	3.43981	24.0016	7.21661	0
0.5973	-1.83702	2.21658	26.4413	8.13136	0
0.5980	0.603269	0.385986	24.6103	6.91025	0
0.5987	-1.83702	3.43981	21.255	6.91025	0
0.5993	-7.32995	4.66021	24.6103	9.96302	0
0.6000	-5.8059	0.0823058	25.5258	9.96302	0
0.6007	4.57215	-0.527892	20.0326	5.08075	0
0.6013	12.5054	3.1333	17.2861	1.72379	0
0.6020	13.4216	2.82678	16.9793	3.85964	0
0.6027	12.5054	0.0823058	16.6774	4.4702	0
0.6033	14.6418	1.60638	18.2016	1.72379	0
0.6040	17.9983	4.05001	17.5929	2.33218	0
0.6047	17.9983	4.05001	14.8463	5.68915	0
0.6053	15.8619	5.27041	15.455	6.2997	0
0.6060	12.2015	6.18429	16.3706	6.2997	0
0.6067	4.26824	4.05001	16.0637	8.13136	0
0.6073	-3.36107	2.21658	17.5929	7.5208	0
0.6080	-4.88966	3.1333	17.5929	7.21661	0
0.6087	-5.19356	2.82678	15.455	9.04611	0
0.6093	-10.6865	0.692504	14.2327	9.96302	0
0.6100	-17.0957	1.60638	11.1842	9.96302	0
0.6107	-18.9281	3.1333	10.8774	10.2672	0
0.6113	-18.0119	1.3027	17.2861	11.7947	0
0.6120	-14.9593	0.385986	18.5084	13.6242	0
0.6127	-5.8059	1.60638	9.04636	11.7947	0
0.6133	4.57215	2.21658	1.41535	9.65666	0
0.6140	7.92868	4.05001	2.029	11.4883	0
0.6147	6.40463	6.79449	3.86005	13.32	0
0.6153	4.26824	6.49081	2.6377	12.7094	0
0.6160	0.603269	6.18429	-1.33122	13.6242	0
0.6167	-1.53312	7.101	-4.07779	14.2347	0
0.6173	-0.920779	6.79449	-2.85544	10.8778	0
0.6180	-2.14093	6.79449	-3.77097	8.74191	0
0.6187	-4.58575	8.9316	-9.26411	10.5736	0
0.6193	-1.22468	9.84831	-11.0952	10.5736	0
0.6200	4.26824	10.152	-9.26411	7.21661	0
0.6207	5.48839	10.4585	-11.0952	6.2997	0
0.6213	7.01244	8.62792	-12.9262	7.82716	0
0.6220	12.5054	7.7112	-13.5349	5.38495	0
0.6227	15.8619	11.3724	-16.2815	1.41743	0
0.6233	14.6418	11.9826	-16.5883	4.4702	0
0.6240	11.5891	7.40468	-14.7573	6.91025	0
0.6247	6.0962	6.49081	-19.028	2.02799	0
0.6253	0.603269	6.79449	-23.9125	-0.107872	0
0.6260	-1.53312	1.9129	-24.2193	3.55329	0
0.6267	-4.27732	-1.13809	-24.5212	2.63854	0
0.6273	-5.49746	0.385986	-24.5212	0.806879	0
0.6280	-1.53312	-0.527892	-23.3038	3.24909	0
0.6287	0.603269	-2.97152	-23.6057	5.38495	0
0.6293	-2.44936	-2.35849	-22.997	4.77439	0
0.6300	-5.49746	-2.97152	-21.1659	5.68915	0
0.6307	-7.63385	-5.1058	-21.7746	5.38495	0
0.6313	-10.3826	-6.02251	-22.6901	4.4702	0
0.6320	-4.88966	-6.32619	-21.1659	5.68915	0
0.6327	9.76117	-6.93639	-18.7262	7.21661	0
0.6333	18.6106	-6.02251	-18.4193	8.43771	0
0.6340	14.0339	-2.35849	-21.7746	9.65666	0
0.6347	7.92868	0.692504	-22.6901	10.5736	0
0.6353	6.0962	-0.83441	-16.5883	11.7947	0
0.6360	1.51951	-3.2752	-13.8417	9.96302	0
0.6367	-6.71761	0.996184	-21.1659	5.08075	0
0.6373	-11.2988	5.57409	-25.1348	4.16384	0
0.6380	-12.2151	4.05001	-22.0814	5.38495	0
0.6387	-10.6865	4.05001	-22.0814	3.85964	0
0.6393	-3.66951	4.35369	-24.828	4.4702	0
0.6400	5.48839	3.1333	-24.2193	5.08075	0
0.6407	9.45273	3.1333	-23.6057	0.806879	0
0.6413	9.76117	2.82678	-24.2193	-1.93953	0
0.6420	11.8976	0.385986	-23.3038	-1.93953	0
0.6427	13.4216	0.385986	-22.997	-4.68594	0
0.6433	14.0339	0.385986	-22.997	-5.29649	0
0.6440	14.3379	-2.35849	-21.1659	-4.68594	0
0.6447	14.0339	-3.58172	-17.8106	-7.43235	0
0.6453	11.8976	-5.716	-16.8951	-8.65346	0
0.6460	9.76117	-7.24291	-19.3349	-6.21124	0
0.6467	6.70854	-3.58172	-19.028	-4.68594	0
0.6473	2.13185	-4.19192	-13.5349	-3.16064	0
0.6480	-4.27732	-10.9041	-9.87281	-2.85428	0
0.6487	-9.46634	-11.2106	-12.0107	-5.60069	0
0.6493	-6.71761	-6.93639	-13.5349	-4.68594	0
0.6500	2.43576	-8.46331	-10.7883	0.196326	0
0.6507	10.369	-8.15679	-7.43306	0.502681	0
0.6513	13.1177	-4.80212	-6.82436	-2.85428	0
0.6520	13.4216	-6.93639	-6.51754	-2.24373	0
0.6527	11.5891	-9.38002	-6.21072	0.502681	0
0.6533	6.0962	-5.1058	-5.60202	1.72379	0
0.6540	-4.88966	-2.05481	-5.29519	2.63854	0
0.6547	-15.8755	-2.35849	-3.77097	2.94274	0
0.6553	-15.5716	-0.527892	-2.85544	2.63854	0
0.6560	-6.41371	1.9129	-3.77097	2.94274	0
0.6567	-2.75327	2.5231	-5.29519	3.85964	0
0.6573	-8.55009	3.74349	-4.68649	2.94274	0
0.6580	-13.1268	5.88061	-5.60202	-0.107872	0
0.6587	-12.519	7.101	-7.73989	-1.02478	0
0.6593	-8.55009	5.88061	-5.90884	0.196326	0
0.6600	1.51951	4.35369	-3.77097	-0.107872	0
0.6607	14.0339	4.35369	-6.21072	-3.46483	0
0.6613	16.7781	5.88061	-8.34859	-5.60069	0
0.6620	9.76117	8.01488	-7.43306	-5.60069	0
0.6627	7.01244	10.7622	-7.43306	-7.43235	0
0.6633	9.14883	10.4585	-7.43306	-8.65346	0
0.6640	6.0962	7.40468	-5.90884	-7.12815	0
0.6647	2.43576	6.18429	-6.51754	-7.12815	0
0.6653	5.48839	6.18429	-5.60202	-7.43235	0
0.6660	8.84493	4.05001	-2.85544	-5.60069	0
0.6667	6.40463	2.82678	-2.24674	-4.68594	0
0.6673	3.352	4.66021	-3.77097	-4.68594	0
0.6680	1.51951	4.35369	-2.54862	-4.07539	0
0.6687	-0.00453586	1.3027	0.197951	-4.38174	0
0.6693	-2.14093	0.385986	1.11347	-4.99014	0
0.6700	-3.66951	4.96389	1.41535	-3.16064	0
0.6707	-2.44936	8.3214	1.72217	-1.02478	0
0.6713	-3.36107	5.27041	3.55322	0.806879	0
0.6720	-7.63385	1.3027	5.69109	1.72379	0
0.6727	-8.55009	2.21658	4.16192	-0.414227	0
0.6733	-4.88966	5.88061	-0.108873	-1.02478	0
0.6740	-3.97341	8.62792	-1.0244	2.94274	0
0.6747	-6.1098	8.62792	-0.108873	3.24909	0
0.6753	-6.1098	6.79449	-0.108873	-0.107872	0
0.6760	-3.97341	7.7112	-0.108873	0.196326	0
0.6767	-0.920779	7.7112	0.806651	0.502681	0
0.6773	0.911708	4.96389	0.499826	-2.24373	0
0.6780	1.82342	5.88061	-1.6331	-3.77119	0
0.6787	2.43576	10.152	-1.93992	-4.38174	0
0.6793	3.352	11.9826	-1.93992	-5.90705	0
0.6800	3.6559	13.203	-4.07779	-4.68594	0
0.6807	2.13185	15.0364	-4.99332	-3.77119	0
0.6813	0.299367	14.1197	-5.29519	-6.5176	0
0.6820	0.911708	15.9503	-8.34859	-7.43235	0
0.6827	0.603269	20.5282	-9.57094	-5.29649	0
0.6833	-5.19356	20.5282	-4.68649	-5.29649	0
0.6840	-13.1268	16.2568	-2.85544	-6.5176	0
0.6847	-19.232	14.4262	-8.04176	-8.0429	0
0.6853	-24.1126	15.9503	-11.0952	-9.87456	0
0.6860	-27.4737	16.2568	-10.4865	-10.1788	0
0.6867	-26.249	13.5095	-11.0952	-8.65346	0
0.6873	-18.9281	10.152	-9.26411	-7.43235	0
0.6880	-8.854	8.01488	-5.90884	-6.5176	0
0.6887	-0.616877	4.96389	-7.12624	-4.68594	0
0.6893	3.352	2.21658	-9.87281	-3.46483	0
0.6900	3.95981	4.35369	-8.34859	-3.46483	0
0.6907	1.21561	3.43981	-6.21072	-2.24373	0
0.6913	-1.53312	-3.2752	-5.90884	-0.414227	0
0.6920	-0.00453586	-5.716	-5.60202	-1.02478	0
0.6927	4.57215	-3.2752	-6.21072	-3.77119	0
0.6933	7.92868	-3.2752	-8.34859	-2.85428	0
0.6940	7.01244	-3.8854	-9.57094	0.806879	0
0.6947	0.603269	-4.80212	-9.26411	1.41743	0
0.6953	-5.8059	-7.54659	-7.43306	0.806879	0
0.6960	-6.41371	-6.63271	-6.21072	3.55329	0
0.6967	-4.27732	-2.05481	-9.26411	2.33218	0
0.6973	0.299367	-0.527892	-13.5349	-3.16064	0
0.6980	9.76117	-0.83441	-12.6194	-2.55008	0
0.6987	18.3067	2.21658	-10.1796	-0.107872	0
0.6993	20.1347	4.35369	-12.0107	-3.77119	0
0.7000	16.7781	3.1333	-12.9262	-6.5176	0
0.7007	12.8093	2.21658	-12.9262	-5.29649	0
0.7013	8.84493	3.1333	-13.8417	-4.68594	0
0.7020	4.87605	2.21658	-15.0641	-4.38174	0
0.7027	1.51951	0.385986	-13.8417	-4.38174	0
0.7033	2.13185	-0.224212	-11.402	-7.43235	0
0.7040	0.603269	-1.44461	-10.4865	-8.95765	0
0.7047	-6.41371	-2.35849	-9.57094	-6.8218	0
0.7053	-11.2988	-2.665	-7.43306	-6.5176	0
0.7060	-9.77024	-2.35849	-5.60202	-7.12815	0
0.7067	-7.02605	-3.2752	-4.99332	-4.68594	0
0.7073	-3.66951	-6.02251	-2.85544	-0.414227	0
0.7080	4.26824	-8.76982	0.499826	0.806879	0
0.7087	11.5891	-8.46331	-0.108873	-1.93953	0
0.7093	11.5891	-8.46331	-1.93992	-3.77119	0
0.7100	5.17995	-10.6004	-1.0244	-1.93953	0
0.7107	-1.22468	-12.1245	0.499826	-1.63318	0
0.7113	-3.05717	-11.2106	1.41535	-2.85428	0
0.7120	-2.14093	-10.6004	1.72217	-1.02478	0
0.7127	-3.36107	-9.6837	1.72217	2.63854	0
0.7133	-5.19356	-10.9041	2.6377	3.24909	0
0.7140	-6.1098	-14.5681	3.86005	2.33218	0
0.7147	-6.71761	-13.9551	4.46875	3.55329	0
0.7153	-5.49746	-10.2939	5.07745	5.38495	0
0.7160	-0.616877	-11.8208	4.46875	4.77439	0
0.7167	6.0962	-13.9551	2.6377	2.63854	0
0.7173	8.84493	-10.6004	1.72217	1.72379	0
0.7180	3.352	-7.85311	1.41535	0.806879	0
0.7187	-4.88966	-7.54659	0.806651	2.63854	0
0.7193	-7.63385	-6.93639	1.72217	4.4702	0
0.7200	-7.32995	-6.93639	-0.108873	0.502681	0
0.7207	-4.88966	-8.46331	-5.90884	-5.90705	0
0.7213	0.603269	-9.38002	-9.26411	-6.21124	0
0.7220	6.0962	-9.6837	-7.43306	-4.68594	0
0.7227	10.9813	-9.6837	-8.34859	-6.5176	0
0.7233	14.6418	-10.2939	-12.3175	-5.90705	0
0.7240	12.5054	-10.2939	-12.3175	-3.16064	0
0.7247	5.79229	-9.6837	-8.95729	-3.46483	0
0.7253	0.911708	-12.431	-9.57094	-5.60069	0
0.7260	-0.616877	-16.7024	-12.9262	-6.5176	0
0.7267	-1.22468	-16.0922	-12.0107	-7.43235	0
0.7273	0.603269	-13.0412	-9.26411	-7.43235	0
0.7280	1.51951	-15.1783	-11.0952	-4.68594	0
0.7287	-1.22468	-20.0599	-12.9262	-2.55008	0
0.7293	-3.97341	-20.3664	-12.0107	-1.63318	0
0.7300	-4.88966	-17.3126	-11.0952	-1.32898	0
0.7307	-8.24619	-17.0089	-9.57094	0.196326	0
0.7313	-12.8229	-18.8395	-8.04176	2.63854	0
0.7320	-15.5716	-20.0599	-9.57094	3.85964	0
0.7327	-18.3158	-20.6701	-12.3175	3.24909	0
0.7333	-19.5359	-19.7562	-13.233	1.72379	0
0.7340	-13.1268	-18.533	-13.8417	-0.107872	0
0.7347	-1.22468	-20.0599	-15.6728	0.196326	0
0.7353	9.76117	-22.8072	-18.4193	2.02799	0
0.7360	16.4742	-22.5007	-17.5038	2.02799	0
0.7367	17.9983	-21.5868	-13.5349	1.11323	0
0.7373	14.6418	-21.8905	-15.0641	0.502681	0
0.7380	10.6774	-20.0599	-20.5572	-0.414227	0
0.7387	10.369	-19.1432	-21.7746	-1.02478	0
0.7393	14.3379	-20.6701	-21.7746	-1.93953	0
0.7400	17.9983	-19.7562	-24.828	-3.77119	0
0.7407	17.3905	-18.2293	-22.997	-3.77119	0
0.7413	14.6418	-20.3664	-19.3349	-3.77119	0
0.7420	14.6418	-20.3664	-22.997	-5.60069	0
0.7427	15.558	-17.0089	-25.7435	-5.60069	0
0.7433	12.5054	-17.3126	-20.8591	-3.77119	0
0.7440	8.54102	-20.6701	-18.4193	-4.99014	0
0.7447	8.23258	-19.7562	-22.3883	-7.43235	0
0.7453	8.84493	-17.0089	-26.3522	-6.8218	0
0.7460	6.0962	-17.6191	-26.6591	-5.60069	0
0.7467	4.87605	-19.4497	-23.9125	-4.38174	0
0.7473	7.01244	-20.3664	-20.2504	-4.38174	0
0.7480	6.40463	-21.2803	-20.2504	-5.90705	0
0.7487	-0.616877	-22.5007	-19.9436	-3.46483	0
0.7493	-3.97341	-21.8905	-17.8106	1.72379	0
0.7500	-3.05717	-20.9766	-18.4193	2.02799	0
0.7507	-4.88966	-19.7562	-19.028	-0.414227	0
0.7513	-6.71761	-16.3987	-17.197	0.196326	0
0.7520	-3.97341	-14.2616	-15.9796	0.806879	0
0.7527	-0.920779	-16.0922	-15.6728	1.11323	0
0.7533	4.26824	-16.7024	-13.8417	3.55329	0
0.7540	6.70854	-10.6004	-13.5349	4.4702	0
0.7547	-0.00453586	-5.716	-13.233	4.4702	0
0.7553	-3.05717	-8.15679	-9.57094	5.38495	0
0.7560	0.603269	-9.99022	-7.12624	4.4702	0
0.7567	-3.97341	-6.63271	-9.87281	2.63854	0
0.7573	-11.6027	-4.4956	-12.9262	0.806879	0
0.7580	-8.55009	-6.32619	-14.1486	-1.63318	0
0.7587	-2.14093	-5.41232	-16.5883	-2.55008	0
0.7593	6.0962	-2.35849	-19.028	-0.414227	0
0.7600	14.6418	-2.05481	-18.4193	0.196326	0
0.7607	7.92868	-2.97152	-16.8951	-0.414227	0
0.7613	-12.2151	-3.2752	-17.197	-1.02478	0
0.7620	-26.5575	-3.2752	-17.5038	-3.46483	0
0.7627	-27.7776	-2.665	-16.5883	-6.8218	0
0.7633	-13.1268	-2.35849	-14.4504	-6.5176	0
0.7640	13.4216	-2.05481	-12.6194	-4.07539	0
0.7647	28.9841	-0.527892	-12.6194	-2.85428	0
0.7653	24.4075	0.385986	-13.5349	-3.46483	0
0.7660	16.1703	0.996184	-13.233	-3.77119	0
0.7667	15.2541	1.3027	-10.1796	-1.63318	0
0.7673	17.9983	-0.527892	-6.21072	3.55329	0
0.7680	17.082	-4.4956	-3.77097	5.38495	0
0.7687	8.54102	-5.1058	-4.68649	1.41743	0
0.7693	0.911708	-2.35849	-6.82436	-1.63318	0
0.7700	1.51951	-2.665	-7.12624	-0.718425	0
0.7707	7.01244	-4.4956	-5.60202	1.41743	0
0.7713	10.6774	-3.2752	-6.21072	4.4702	0
0.7720	6.0962	0.692504	-7.12624	6.60605	0
0.7727	-7.94229	2.21658	-3.77097	5.38495	0
0.7733	-18.6197	0.996184	0.499826	4.16384	0
0.7740	-20.1483	0.0823058	-0.108873	7.82716	0
0.7747	-16.7918	2.21658	-1.93992	9.96302	0
0.7753	-7.02605	4.96389	-1.33122	7.21661	0
0.7760	7.92868	4.66021	-0.415697	6.2997	0
0.7767	16.1703	4.05001	-1.93992	9.35246	0
0.7773	20.1347	5.57409	-4.68649	10.2672	0
0.7780	23.7997	8.3214	-4.99332	7.21661	0
0.7787	20.747	10.7622	-2.54862	5.08075	0
0.7793	12.5054	11.3724	-1.6331	6.60605	0
0.7800	4.57215	9.5418	-4.07779	6.91025	0
0.7807	-6.71761	7.7112	-8.65541	2.63854	0
0.7813	-11.9066	7.7112	-12.3175	-1.02478	0
0.7820	-0.00453586	8.3214	-13.233	0.196326	0
0.7827	14.6418	8.62792	-11.402	2.63854	0
0.7833	19.5269	9.5418	-10.4865	2.33218	0
0.7840	21.0509	10.152	-11.0952	0.806879	0
0.7847	21.0509	10.4585	-10.1796	1.72379	0
0.7853	16.7781	11.0687	-8.34859	3.85964	0
0.7860	14.6418	11.9826	-9.26411	4.77439	0
0.7867	17.082	13.5095	-11.0952	4.4702	0
0.7873	17.6944	15.0364	-9.57094	2.63854	0
0.7880	14.3379	14.4262	-7.43306	1.72379	0
0.7887	9.76117	13.203	-8.04176	4.4702	0
0.7893	8.84493	14.1197	-10.1796	8.13136	0
0.7900	11.8976	14.7299	-10.7883	9.65666	0
0.7907	12.2015	13.8132	-8.95729	10.8778	0
0.7913	5.17995	12.2891	-6.21072	13.6242	0
0.7920	-4.88966	11.9826	-5.60202	13.32	0
0.7927	-11.2988	14.1197	-8.65541	10.2672	0
0.7933	-11.6027	15.6466	-12.6194	9.96302	0
0.7940	-9.16244	13.5095	-12.9262	12.0989	0
0.7947	-9.16244	11.0687	-11.0952	12.4031	0
0.7953	-13.4352	11.0687	-9.87281	11.1841	0
0.7960	-16.7918	10.4585	-12.0107	9.96302	0
0.7967	-12.2151	8.62792	-15.6728	9.04611	0
0.7973	-1.22468	7.7112	-16.2815	8.13136	0
0.7980	6.40463	5.88061	-15.9796	6.2997	0
0.7987	8.23258	4.96389	-17.5038	4.4702	0
0.7993	11.2852	4.96389	-18.7262	3.24909	0
0.8000	17.082	2.82678	-20.2504	3.55329	0
0.8007	17.082	0.996184	-22.6901	4.4702	0
0.8013	11.2852	1.3027	-22.0814	2.94274	0
0.8020	7.01244	1.3027	-21.1659	0.806879	0
0.8027	4.26824	1.3027	-22.6901	1.41743	0
0.8033	-0.00453586	2.21658	-20.5572	4.16384	0
0.8040	-1.83702	-1.44461	-16.5883	3.85964	0
0.8047	-1.22468	-5.716	-20.2504	1.11323	0
0.8053	-3.66951	-3.58172	-26.6591	0.196326	0
0.8060	-7.63385	-2.05481	-26.0504	0.502681	0
0.8067	-9.46634	-4.19192	-22.3883	-0.414227	0
0.8073	-8.854	-4.80212	-21.1659	-1.02478	0
0.8080	-8.55009	-5.716	-20.2504	-0.107872	0
0.8087	-8.854	-7.24291	-18.4193	1.72379	0
0.8093	-8.854	-7.54659	-15.9796	3.85964	0
0.8100	-7.32995	-8.76982	-12.9262	5.38495	0
0.8107	-5.8059	-10.9041	-12.3175	5.9955	0
0.8113	-6.41371	-10.6004	-14.7573	6.60605	0
0.8120	-6.71761	-9.99022	-15.0641	7.21661	0
0.8127	-6.41371	-11.5143	-13.8417	7.5208	0
0.8133	-5.19356	-11.5143	-12.0107	7.21661	0
0.8140	-3.97341	-8.76982	-12.6194	7.21661	0
0.8147	-4.27732	-5.716	-13.8417	7.82716	0
0.8153	-5.19356	-6.63271	-11.7039	9.04611	0
0.8160	-5.49746	-10.2939	-9.57094	9.04611	0
0.8167	-6.41371	-10.6004	-14.4504	6.60605	0
0.8173	-10.3826	-8.76982	-19.028	4.16384	0
0.8180	-16.1794	-9.0735	-18.4193	1.72379	0
0.8187	-21.6723	-8.76982	-18.4193	-0.718425	0
0.8193	-23.8087	-6.02251	-18.4193	-0.107872	0
0.8200	-20.4522	-4.4956	-14.7573	0.806879	0
0.8207	-15.2632	-5.1058	-14.1486	-1.93953	0
0.8213	-13.4352	-3.2752	-16.5883	-3.46483	0
0.8220	-11.2988	0.0823058	-17.5038	-1.63318	0
0.8227	-3.97341	-0.224212	-18.4193	-1.93953	0
0.8233	3.352	-3.2752	-19.028	-4.68594	0
0.8240	5.79229	-2.97152	-16.5883	-3.16064	0
0.8247	9.14883	-2.35849	-14.7573	0.502681	0
0.8253	16.4742	-5.1058	-15.366	-1.93953	0
0.8260	21.6633	-3.58172	-15.366	-8.3471	0
0.8267	22.8834	1.60638	-12.9262	-7.43235	0
0.8273	21.6633	0.0823058	-7.12624	-1.02478	0
0.8280	16.4742	-5.1058	-0.415697	1.11323	0
0.8287	12.5054	-5.1058	-1.0244	-2.55008	0
0.8293	10.369	-3.2752	-6.51754	-3.16064	0
0.8300	-0.00453586	-1.44461	-7.12624	-0.718425	0
0.8307	-15.8755	0.385986	-4.07779	-0.107872	0
0.8313	-27.7776	1.3027	-2.54862	0.806879	0
0.8320	-37.8472	2.21658	-1.93992	3.24909	0
0.8327	-43.9525	4.05001	-0.108873	2.33218	0
0.8333	-40.5959	4.66021	1.11347	0.806879	0
0.8340	-33.5744	1.9129	0.806651	2.02799	0
0.8347	-26.8614	-0.224212	0.499826	2.63854	0
0.8353	-13.4352	2.21658	1.72217	2.02799	0
0.8360	3.0481	4.66021	1.41535	4.77439	0
0.8367	16.1703	1.60638	0.806651	6.91025	0
0.8373	27.1562	-1.13809	2.33087	3.24909	0
0.8380	30.2043	0.692504	0.806651	-1.63318	0
0.8387	21.9672	1.9129	-1.0244	-1.93953	0
0.8393	8.23258	0.385986	3.86005	-0.414227	0
0.8400	-9.46634	-0.527892	6.90849	-2.24373	0
0.8407	-31.438	0.385986	1.72217	-7.12815	0
0.8413	-46.0889	0.0823058	-1.0244	-9.87456	0
0.8420	-45.7804	-2.35849	1.72217	-9.26401	0
0.8427	-35.4069	-2.97152	3.55322	-9.26401	0
0.8433	-19.5359	-0.83441	5.07745	-10.4851	0
0.8440	-0.616877	-1.13809	6.90849	-11.3999	0
0.8447	15.2541	-3.2752	6.29979	-10.1788	0
0.8453	24.7114	-2.97152	6.29979	-8.0429	0
0.8460	26.5438	-2.97152	8.43766	-8.3471	0
0.8467	20.747	-6.02251	9.35319	-9.56821	0
0.8473	14.0339	-6.93639	10.2687	-7.73871	0
0.8480	12.2015	-4.80212	11.7929	-5.29649	0
0.8487	9.45273	-5.716	13.0153	-4.07539	0
0.8493	3.352	-9.38002	16.3706	-4.68594	0
0.8500	2.73966	-10.6004	18.2016	-6.8218	0
0.8507	9.76117	-9.6837	17.2861	-6.21124	0
0.8513	15.2541	-11.5143	19.7258	-1.93953	0
0.8520	14.6418	-14.2616	23.6947	-0.414227	0
0.8527	10.6774	-14.2616	22.4724	-1.93953	0
0.8533	4.26824	-14.8718	18.8103	-2.24373	0
0.8540	-6.1098	-17.0089	18.5084	-2.55008	0
0.8547	-14.9593	-18.533	19.7258	-2.85428	0
0.8553	-15.2632	-18.8395	21.255	-1.02478	0
0.8560	-10.0787	-17.3126	22.1705	-0.107872	0
0.8567	-9.77024	-15.7885	19.1171	-1.93953	0
0.8573	-14.9593	-17.0089	17.5929	-4.68594	0
0.8580	-14.6554	-16.0922	19.424	-5.60069	0
0.8587	-8.55009	-10.9041	18.8103	-4.07539	0
0.8593	-4.88966	-9.0735	16.0637	-4.68594	0
0.8600	-1.53312	-11.5143	15.455	-7.12815	0
0.8607	3.95981	-10.6004	14.8463	-7.43235	0
0.8613	5.48839	-6.32619	12.7085	-5.90705	0
0.8620	4.57215	-5.41232	11.4861	-7.43235	0
0.8627	3.0481	-4.80212	12.4016	-9.26401	0
0.8633	-4.58575	-3.58172	15.1482	-6.5176	0
0.8640	-13.1268	-5.41232	16.9793	-4.68594	0
0.8647	-13.4352	-6.02251	14.5395	-7.43235	0
0.8653	-10.9904	-3.8854	9.96189	-9.26401	0
0.8660	-12.2151	-4.4956	9.35319	-8.3471	0
0.8667	-13.7391	-7.85311	10.2687	-7.73871	0
0.8673	-10.6865	-7.24291	9.96189	-8.0429	0
0.8680	-3.97341	-4.4956	9.65506	-5.60069	0
0.8687	3.352	-3.8854	10.2687	-3.16064	0
0.8693	6.40463	-5.41232	12.7085	-4.68594	0
0.8700	3.352	-6.93639	14.8463	-5.60069	0
0.8707	-0.616877	-6.93639	13.9308	-2.24373	0
0.8713	-4.88966	-6.02251	12.0998	1.11323	0
0.8720	-11.2988	-6.63271	11.7929	0.502681	0
0.8727	-18.6197	-7.24291	11.1842	0.806879	0
0.8733	-22.8925	-5.716	9.04636	3.85964	0
0.8740	-21.3684	-3.2752	8.13084	3.85964	0
0.8747	-21.3684	-1.74829	9.96189	3.55329	0
0.8753	-26.8614	-2.35849	13.9308	6.2997	0
0.8760	-28.3854	-3.8854	14.2327	5.08075	0
0.8767	-22.8925	-2.05481	8.43766	-0.107872	0
0.8773	-17.708	0.996184	4.77557	-1.02478	0
0.8780	-13.4352	0.0823058	6.29979	-0.107872	0
0.8787	-6.41371	-0.83441	7.21532	-1.93953	0
0.8793	2.43576	0.385986	4.16192	-1.93953	0
0.8800	11.5891	0.996184	2.6377	-0.718425	0
0.8807	15.2541	2.21658	3.2464	-4.68594	0
0.8813	11.2852	4.05001	0.806651	-8.3471	0
0.8820	7.92868	4.35369	-1.6331	-6.5176	0
0.8827	6.0962	5.27041	0.499826	-6.5176	0
0.8833	-3.05717	6.49081	2.6377	-8.3471	0
0.8840	-11.2988	7.40468	1.11347	-7.43235	0
0.8847	-10.0787	8.62792	2.33087	-6.5176	0
0.8853	-5.8059	8.01488	5.07745	-9.87456	0
0.8860	2.13185	6.79449	2.94452	-11.7041	0
0.8867	12.5054	10.4585	2.33087	-7.43235	0
0.8873	11.5891	11.6789	7.21532	-1.63318	0
0.8880	1.21561	7.7112	9.04636	-1.63318	0
0.8887	-3.97341	8.9316	6.90849	-3.77119	0
0.8893	-5.19356	11.6789	5.99297	-1.93953	0
0.8900	-9.46634	8.9316	5.38427	-0.107872	0
0.8907	-15.5716	7.7112	4.77557	-1.93953	0
0.8913	-18.0119	7.101	7.21532	-1.63318	0
0.8920	-11.9066	4.96389	9.04636	0.806879	0
0.8927	1.21561	8.62792	7.52214	-0.107872	0
0.8933	8.23258	12.2891	6.29979	-1.63318	0
0.8940	3.352	6.18429	6.60662	-0.107872	0
0.8947	-8.55009	2.5231	5.38427	0.806879	0
0.8953	-18.0119	5.27041	2.6377	1.41743	0
0.8960	-22.2847	4.05001	1.41535	3.55329	0
0.8967	-26.5575	2.21658	2.029	2.02799	0
0.8973	-31.438	2.5231	2.6377	-2.85428	0
0.8980	-26.8614	1.3027	0.197951	-4.07539	0
0.8987	-14.3469	3.1333	-0.415697	-2.85428	0
0.8993	-3.97341	5.57409	2.029	-3.16064	0
0.9000	4.26824	0.385986	0.806651	-5.29649	0
0.9007	11.5891	-3.2752	-4.99332	-7.73871	0
0.9013	15.2541	0.0823058	-7.43306	-10.4851	0
0.9020	18.3067	0.692504	-5.90884	-12.0104	0
0.9027	21.3548	-0.527892	-5.29519	-11.0935	0
0.9033	15.8619	0.385986	-5.90884	-8.95765	0
0.9040	7.01244	0.0823058	-6.82436	-8.3471	0
0.9047	5.17995	-0.224212	-7.43306	-9.87456	0
0.9053	7.01244	1.3027	-4.99332	-8.95765	0
0.9060	8.84493	-0.224212	-1.93992	-7.73871	0
0.9067	10.6774	-1.44461	-2.85544	-9.26401	0
0.9073	9.45273	0.385986	-2.54862	-9.56821	0
0.9080	1.82342	-1.44461	1.72217	-7.43235	0
0.9087	-7.32995	-1.74829	2.6377	-6.5176	0
0.9093	-14.043	1.3027	0.197951	-5.29649	0
0.9100	-12.519	0.692504	1.11347	-3.16064	0
0.9107	-1.53312	-1.13809	3.2464	-2.24373	0
0.9113	7.01244	1.3027	4.16192	0.806879	0
0.9120	5.17995	1.3027	6.29979	4.16384	0
0.9127	3.0481	-0.224212	5.38427	2.63854	0
0.9133	2.73966	1.3027	0.197951	1.11323	0
0.9140	-0.00453586	3.1333	-0.415697	2.63854	0
0.9147	-1.22468	4.05001	3.86005	2.63854	0
0.9153	0.299367	5.27041	3.55322	1.72379	0
0.9160	-1.22468	3.74349	-1.33122	2.02799	0
0.9167	-4.58575	2.5231	-2.54862	2.02799	0
0.9173	-4.88966	5.88061	-0.108873	1.72379	0
0.9180	-3.97341	7.7112	-0.108873	1.72379	0
0.9187	-3.05717	7.101	-2.54862	0.806879	0
0.9193	-3.05717	9.5418	-3.46414	-0.107872	0
0.9200	-3.66951	11.9826	-4.68649	-0.107872	0
0.9207	-2.44936	11.3724	-5.60202	-1.02478	0
0.9213	-2.14093	12.2891	-4.37967	-1.02478	0
0.9220	-3.36107	15.9503	-4.07779	1.72379	0
0.9227	-3.66951	17.7809	-4.99332	1.41743	0
0.9233	-4.27732	15.9503	-1.0244	0.502681	0
0.9240	-6.71761	13.5095	2.6377	2.94274	0
0.9247	-6.1098	13.203	-2.85544	2.63854	0
0.9253	-3.36107	13.203	-9.26411	-1.93953	0
0.9260	-3.66951	13.5095	-8.34859	-1.93953	0
0.9267	-4.88966	14.1197	-5.60202	2.63854	0
0.9273	-4.88966	12.8993	-5.60202	2.94274	0
0.9280	-3.05717	11.3724	-5.60202	1.72379	0
0.9287	-1.53312	11.3724	-4.68649	2.63854	0
0.9293	-1.83702	12.2891	-3.16227	3.24909	0
0.9300	-1.53312	12.2891	-1.33122	3.55329	0
0.9307	-0.312974	11.9826	-0.108873	6.60605	0
0.9313	-1.22468	9.5418	0.499826	8.13136	0
0.9320	-2.14093	8.3214	-0.108873	6.2997	0
0.9327	-0.312974	11.6789	-0.415697	6.2997	0
0.9333	-0.312974	14.1197	0.806651	8.13136	0
0.9340	-0.616877	12.2891	2.029	9.04611	0
0.9347	1.21561	12.5928	3.55322	9.04611	0
0.9353	1.82342	14.1197	5.69109	10.2672	0
0.9360	-0.312974	12.2891	5.38427	10.2672	0
0.9367	-2.44936	12.8993	1.11347	8.13136	0
0.9373	-3.05717	16.867	-2.24674	6.2997	0
0.9380	-1.22468	16.867	-2.24674	5.68915	0
0.9387	0.911708	14.4262	-2.85544	4.77439	0
0.9393	-0.616877	15.3401	-4.37967	3.55329	0
0.9400	-2.44936	17.7809	-4.37967	2.94274	0
0.9407	-0.920779	18.3911	-2.54862	3.55329	0
0.9413	0.299367	17.7809	-0.415697	3.24909	0
0.9420	-0.616877	16.867	-0.415697	1.11323	0
0.9427	0.603269	15.0364	-3.16227	1.11323	0
0.9433	3.6559	15.0364	-3.46414	1.72379	0
0.9440	5.17995	16.867	2.33087	-0.718425	0
0.9447	3.0481	16.867	4.77557	-0.107872	0
0.9453	0.603269	14.4262	-1.93992	4.4702	0
0.9460	0.603269	14.1197	-8.34859	3.55329	0
0.9467	0.603269	15.0364	-4.99332	2.33218	0
0.9473	-0.312974	11.9826	1.11347	6.91025	0
0.9480	-0.312974	7.7112	2.6377	7.5208	0
0.9487	1.82342	6.18429	-0.108873	4.16384	0
0.9493	2.43576	6.79449	-2.24674	5.68915	0
0.9500	2.13185	5.57409	-1.93992	7.21661	0
0.9507	5.17995	4.96389	-0.415697	5.38495	0
0.9513	12.5054	7.101	1.72217	7.82716	0
0.9520	16.1703	8.62792	2.6377	10.8778	0
0.9527	11.5891	5.88061	0.499826	8.74191	0
0.9533	7.01244	3.1333	-1.0244	8.13136	0
0.9540	7.92868	3.43981	-0.415697	9.96302	0
0.9547	8.23258	4.05001	-0.415697	9.04611	0
0.9553	4.26824	3.1333	-1.0244	9.04611	0
0.9560	0.299367	4.05001	-1.6331	11.7947	0
0.9567	-1.22468	4.96389	-3.16227	12.7094	0
0.9573	-6.41371	4.66021	-3.77097	9.96302	0
0.9580	-18.3158	6.79449	-5.29519	6.91025	0
0.9587	-32.3543	8.9316	-7.12624	7.21661	0
0.9593	-41.5076	7.40468	-4.99332	10.5736	0
0.9600	-39.6797	4.35369	-3.16227	8.43771	0
0.9607	-24.1126	2.82678	-8.04176	2.02799	0
0.9613	-3.05717	1.60638	-13.233	-0.107872	0
0.9620	10.0651	2.21658	-12.6194	0.196326	0
0.9627	16.1703	1.9129	-10.7883	-0.414227	0
0.9633	21.3548	0.0823058	-10.7883	-0.414227	0
0.9640	22.2711	0.996184	-10.4865	-0.107872	0
0.9647	22.575	2.21658	-10.1796	-1.02478	0
0.9653	30.8166	0.0823058	-10.7883	-0.414227	0
0.9660	38.142	-1.44461	-12.0107	0.806879	0
0.9667	32.6491	-0.83441	-11.402	-0.107872	0
0.9673	21.9672	-2.35849	-7.73989	0.806879	0
0.9680	16.7781	-1.13809	-7.43306	2.63854	0
0.9687	9.76117	0.385986	-9.87281	0.806879	0
0.9693	-2.75327	-2.05481	-8.34859	0.806879	0
0.9700	-12.2151	-3.2752	-8.34859	4.16384	0
0.9707	-10.0787	-2.05481	-10.7883	5.68915	0
0.9713	0.603269	-5.716	-7.43306	5.38495	0
0.9720	6.40463	-8.76982	-2.54862	6.60605	0
0.9727	0.603269	-6.63271	-5.29519	7.21661	0
0.9733	-9.46634	-6.02251	-8.65541	5.9955	0
0.9740	-15.8755	-7.85311	-7.43306	5.68915	0
0.9747	-18.0119	-6.63271	-8.95729	6.91025	0
0.9753	-10.3826	-6.63271	-12.9262	6.91025	0
0.9760	9.14883	-7.85311	-12.9262	5.38495	0
0.9767	23.4912	-7.24291	-11.402	3.55329	0
0.9773	20.747	-6.02251	-11.402	1.41743	0
0.9780	14.0339	-7.24291	-12.0107	0.502681	0
0.9787	14.3379	-7.85311	-12.9262	1.41743	0
0.9793	12.5054	-7.85311	-13.233	2.02799	0
0.9800	8.23258	-8.46331	-14.1486	-0.414227	0
0.9807	11.8976	-6.93639	-14.7573	-2.85428	0
0.9813	17.6944	-4.19192	-12.9262	-2.85428	0
0.9820	19.8308	-3.8854	-12.0107	-3.77119	0
0.9827	22.575	-4.19192	-13.8417	-5.29649	0
0.9833	26.2399	-3.58172	-10.1796	-1.63318	0
0.9840	27.764	-6.02251	-4.68649	1.11323	0
0.9847	30.5127	-8.46331	-8.65541	-4.07539	0
0.9853	27.4601	-6.93639	-15.0641	-8.3471	0
0.9860	13.4216	-6.02251	-13.5349	-6.8218	0
0.9867	-3.05717	-8.46331	-10.1796	-5.60069	0
0.9873	-18.3158	-9.6837	-9.87281	-3.46483	0
0.9880	-33.2705	-10.6004	-7.73989	1.11323	0
0.9887	-37.5433	-10.6004	-5.29519	0.806879	0
0.9893	-27.7776	-10.6004	-4.68649	-0.718425	0
0.9900	-13.1268	-12.431	-4.07779	1.11323	0
0.9907	1.51951	-13.3449	-4.07779	0.806879	0
0.9913	5.17995	-12.1245	-5.29519	0.806879	0
0.9920	-10.9904	-12.7347	-4.99332	6.2997	0
0.9927	-29.6101	-14.8718	-3.77097	8.43771	0
0.9933	-26.8614	-13.9551	-4.07779	2.63854	0
0.9940	-4.88966	-9.6837	-6.51754	-0.107872	0
0.9947	18.9145	-5.1058	-7.73989	3.55329	0
0.9953	29.2926	-4.19192	-5.90884	7.21661	0
0.9960	28.3763	-7.85311	-3.77097	6.60605	0
0.9967	27.764	-9.0735	-7.12624	1.72379	0
0.9973	26.8478	-7.54659	-12.3175	-2.55008	0
0.9980	20.4431	-6.02251	-12.9262	-0.718425	0
0.9987	12.5054	-3.8854	-13.5349	0.806879	0
0.9993	6.40463	-2.97152	-16.5883	-2.24373	0
1.0000	1.51951	-6.02251	-16.2815	-4.38174	0
1.0007	1.51951	-6.02251	-14.7573	-3.46483	0
1.0013	6.0962	-2.665	-17.8106	-4.68594	0
1.0020	8.54102	-1.74829	-19.3349	-6.21124	0
1.0027	7.92868	-1.13809	-17.5038	-5.90705	0
1.0033	7.92868	-0.527892	-18.1125	-6.21124	0
1.0040	7.01244	-2.35849	-20.5572	-7.12815	0
1.0047	7.62478	-3.2752	-19.9436	-7.12815	0
1.0053	11.2852	-4.19192	-18.4193	-6.5176	0
1.0060	14.6418	-4.80212	-17.5038	-6.5176	0
1.0067	15.2541	-2.05481	-14.7573	-3.77119	0
1.0073	15.2541	-1.44461	-12.3175	1.11323	0
1.0080	13.7255	-6.93639	-12.6194	1.72379	0
1.0087	10.369	-8.76982	-15.6728	-4.68594	0
1.0093	7.01244	-6.63271	-19.028	-6.5176	0
1.0100	5.79229	-8.15679	-18.4193	-1.63318	0
1.0107	5.17995	-8.15679	-15.6728	0.196326	0
1.0113	4.26824	-5.716	-15.366	-1.93953	0
1.0120	2.73966	-6.02251	-16.5883	-0.107872	0
1.0127	1.82342	-8.46331	-14.7573	3.55329	0
1.0133	0.299367	-9.6837	-13.5349	2.94274	0
1.0140	-2.14093	-9.0735	-15.6728	2.33218	0
1.0147	-1.53312	-7.24291	-14.7573	5.08075	0
1.0153	2.43576	-9.6837	-11.402	5.08075	0
1.0160	3.6559	-13.3449	-12.9262	2.02799	0
1.0167	3.95981	-9.99022	-16.2815	1.11323	0
1.0173	4.57215	-6.02251	-15.0641	1.72379	0
1.0180	0.603269	-6.63271	-13.5349	1.72379	0
1.0187	-7.32995	-5.1058	-13.8417	2.63854	0
1.0193	-15.5716	-3.2752	-10.7883	2.94274	0
1.0200	-22.5886	-4.19192	-7.43306	-1.02478	0
1.0207	-19.8444	-2.35849	-11.0952	-4.38174	0
1.0213	0.911708	-0.83441	-14.7573	-4.07539	0
1.0220	26.5438	-1.74829	-13.8417	-4.07539	0
1.0227	37.2258	0.692504	-14.4504	-5.60069	0
1.0233	30.2043	1.60638	-15.0641	-4.68594	0
1.0240	14.0339	-1.74829	-10.1796	-3.77119	0
1.0247	-1.83702	-2.665	-7.43306	-4.07539	0
1.0253	-6.1098	-2.35849	-9.26411	-4.07539	0
1.0260	2.73966	-5.1058	-8.65541	-3.46483	0
1.0267	14.6418	-5.1058	-4.68649	-3.46483	0
1.0273	22.2711	-2.665	-3.77097	-2.24373	0
1.0280	24.4075	-4.19192	-3.77097	0.196326	0
1.0287	19.8308	-6.63271	-1.6331	1.72379	0
1.0293	9.76117	-5.716	-0.415697	3.55329	0
1.0300	-0.312974	-3.8854	-1.6331	3.55329	0
1.0307	-5.8059	-2.665	-0.108873	2.63854	0
1.0313	-7.02605	-4.80212	5.69109	5.68915	0
1.0320	-4.27732	-9.6837	8.13084	9.65666	0
1.0327	-0.312974	-10.6004	3.86005	9.04611	0
1.0333	-0.312974	-6.93639	2.94452	8.13136	0
1.0340	-4.27732	-6.02251	5.69109	8.74191	0
1.0347	-10.3826	-7.85311	4.16192	7.21661	0
1.0353	-18.6197	-7.54659	2.33087	5.9955	0
1.0360	-22.2847	-6.32619	4.16192	8.13136	0
1.0367	-18.6197	-6.93639	4.77557	8.74191	0
1.0373	-14.9593	-5.716	4.46875	8.13136	0
1.0380	-11.2988	-4.19192	5.07745	7.5208	0
1.0387	1.51951	-4.80212	3.55322	5.9955	0
1.0393	18.6106	-4.4956	1.72217	5.38495	0
1.0400	31.429	-2.35849	2.6377	6.91025	0
1.0407	39.97	-2.05481	2.029	5.68915	0
1.0413	44.2428	-2.97152	0.197951	2.63854	0
1.0420	42.4148	-1.44461	-0.717573	-0.107872	0
1.0427	36.3096	0.0823058	1.72217	-1.02478	0
1.0433	27.1562	0.0823058	5.69109	0.806879	0
1.0440	17.9983	-0.83441	4.46875	1.72379	0
1.0447	11.2852	-1.44461	-1.6331	-1.93953	0
1.0453	3.95981	-1.44461	-1.93992	-4.38174	0
1.0460	-3.36107	-1.44461	0.806651	-0.414227	0
1.0467	-8.24619	-1.44461	0.806651	1.72379	0
1.0473	-12.519	0.385986	3.55322	-0.107872	0
1.0480	-10.0787	1.3027	8.73954	0.806879	0
1.0487	3.352	-0.83441	7.52214	3.85964	0
1.0493	15.2541	-0.224212	5.38427	3.55329	0
1.0500	19.5269	2.21658	7.21532	2.33218	0
1.0507	21.3548	0.692504	8.73954	4.77439	0
1.0513	15.8619	-0.83441	9.35319	9.04611	0
1.0520	3.6559	1.3027	11.1842	10.5736	0
1.0527	-3.97341	-0.527892	10.5706	9.96302	0
1.0533	-8.55009	-3.58172	8.13084	9.65666	0
1.0540	-11.2988	0.385986	8.43766	9.04611	0
1.0547	-6.71761	5.88061	10.2687	9.96302	0
1.0553	-1.22468	4.35369	13.9308	12.4031	0
1.0560	3.352	2.82678	17.2861	10.5736	0
1.0567	12.5054	5.27041	14.2327	4.77439	0
1.0573	13.4216	7.7112	7.82402	4.16384	0
1.0580	0.299367	7.40468	7.21532	6.2997	0
1.0587	-10.3826	6.79449	9.96189	5.38495	0
1.0593	-11.9066	8.62792	8.13084	3.55329	0
1.0600	-13.1268	9.5418	7.82402	2.02799	0
1.0607	-16.7918	8.3214	10.8774	1.41743	0
1.0613	-19.232	8.3214	9.04636	2.33218	0
1.0620	-16.7918	11.0687	4.46875	0.806879	0
1.0627	-9.16244	11.9826	6.29979	-1.63318	0
1.0633	-5.8059	10.7622	9.04636	0.806879	0
1.0640	-8.854	10.7622	9.04636	2.63854	0
1.0647	-12.2151	11.3724	11.1842	-0.718425	0
1.0653	-11.2988	12.2891	13.9308	-3.77119	0
1.0660	-4.88966	15.3401	12.4016	-3.16064	0
1.0667	4.26824	19.0013	14.2327	-0.107872	0
1.0673	6.70854	17.1707	20.0326	3.55329	0
1.0680	2.43576	10.4585	20.3395	2.33218	0
1.0687	-1.22468	8.3214	16.6774	-1.93953	0
1.0693	-2.14093	11.3724	15.1482	-1.32898	0
1.0700	-0.920779	9.23812	15.455	1.11323	0
1.0707	1.21561	4.66021	17.2861	1.11323	0
1.0713	0.603269	5.88061	20.0326	1.72379	0
1.0720	-2.44936	6.79449	20.0326	2.63854	0
1.0727	-6.1098	4.96389	20.0326	0.806879	0
1.0733	-10.3826	5.88061	20.6413	1.41743	0
1.0740	-12.2151	8.3214	19.1171	2.94274	0
1.0747	-10.0787	5.88061	20.0326	2.94274	0
1.0753	-7.02605	4.05001	21.5569	3.24909	0
1.0760	-7.63385	6.18429	18.8103	3.24909	0
1.0767	-13.4352	6.49081	14.8463	3.24909	0
1.0773	-15.8755	5.27041	13.9308	3.24909	0
1.0780	-5.8059	7.7112	12.0998	1.11323	0
1.0787	7.01244	10.7622	12.0998	-0.414227	0
1.0793	7.62478	11.3724	17.2861	0.502681	0
1.0800	-0.312974	11.3724	19.1171	-1.93953	0
1.0807	-5.19356	11.6789	12.7085	-6.5176	0
1.0813	-4.27732	11.6789	7.21532	-5.60069	0
1.0820	4.26824	12.2891	8.13084	-3.77119	0
1.0827	16.1703	11.9826	10.5706	-5.60069	0
1.0833	21.6633	11.3724	10.8774	-6.5176	0
1.0840	16.1703	13.8132	9.04636	-5.90705	0
1.0847	5.48839	15.9503	7.21532	-6.21124	0
1.0853	-2.44936	13.8132	8.13084	-6.5176	0
1.0860	-7.63385	13.203	9.04636	-7.73871	0
1.0867	-15.8755	15.0364	7.82402	-7.73871	0
1.0873	-26.5575	13.8132	6.90849	-5.60069	0
1.0880	-27.1653	11.3724	8.13084	-5.60069	0
1.0887	-19.8444	10.7622	8.43766	-4.99014	0
1.0893	-13.1268	11.3724	7.82402	-0.718425	0
1.0900	-8.55009	12.2891	7.21532	-0.414227	0
1.0907	-4.88966	14.7299	7.82402	-3.77119	0
1.0913	-3.36107	14.1197	9.96189	-1.32898	0
1.0920	-0.920779	11.9826	10.8774	2.33218	0
1.0927	-2.14093	13.5095	6.29979	-0.107872	0
1.0933	-9.46634	16.867	2.94452	-1.63318	0
1.0940	-7.63385	16.5605	2.6377	-1.02478	0
1.0947	3.95981	15.0364	0.806651	-2.85428	0
1.0953	4.57215	15.0364	-0.108873	-4.68594	0
1.0960	-3.97341	14.1197	1.11347	-3.77119	0
1.0967	-5.8059	12.2891	-0.415697	-4.07539	0
1.0973	-3.66951	12.2891	-2.54862	-6.5176	0
1.0980	-2.14093	13.203	-1.93992	-9.26401	0
1.0987	2.13185	11.9826	-2.54862	-10.1788	0
1.0993	5.17995	10.7622	-3.77097	-9.56821	0
1.1000	4.26824	9.84831	-3.16227	-9.56821	0
1.1007	4.26824	5.88061	-4.99332	-10.1788	0
1.1013	5.79229	1.60638	-7.73989	-9.26401	0
1.1020	8.54102	3.1333	-7.43306	-10.1788	0
1.1027	14.6418	6.18429	-6.21072	-11.7041	0
1.1033	17.3905	3.1333	-5.90884	-10.7893	0
1.1040	11.2852	-2.35849	-5.90884	-12.0104	0
1.1047	0.911708	-1.13809	-6.82436	-15.9779	0
1.1053	-4.27732	2.21658	-7.73989	-16.5885	0
1.1060	-1.83702	0.385986	-8.04176	-13.8421	0
1.1067	-0.616877	-1.13809	-6.82436	-11.0935	0
1.1073	-8.55009	0.692504	-3.77097	-8.3471	0
1.1080	-14.3469	-0.224212	-3.16227	-6.8218	0
1.1087	-14.9593	-2.665	-4.37967	-7.43235	0
1.1093	-21.6723	-1.44461	-2.54862	-5.60069	0
1.1100	-29.6101	-1.13809	-1.6331	-3.77119	0
1.1107	-27.7776	-3.58172	-3.46414	-4.68594	0
1.1113	-29.6101	-5.1058	-1.33122	-3.77119	0
1.1120	-35.103	-6.63271	1.11347	-0.107872	0
1.1127	-21.3684	-7.85311	-0.717573	-0.107872	0
1.1133	7.92868	-5.716	-1.0244	-1.93953	0
1.1140	31.7329	-4.19192	-0.108873	-1.63318	0
1.1147	45.159	-6.02251	-0.415697	-0.107872	0
1.1153	44.5512	-6.02251	2.6377	4.4702	0
1.1160	31.1205	-6.93639	4.77557	8.43771	0
1.1167	17.3905	-12.1245	-1.0244	3.85964	0
1.1173	7.01244	-12.431	-4.37967	-2.24373	0
1.1180	-3.36107	-10.2939	-1.6331	-3.16064	0
1.1187	-5.49746	-12.7347	-2.85544	-1.63318	0
1.1193	2.73966	-14.5681	-6.82436	0.196326	0
1.1200	11.5891	-13.3449	-5.60202	1.41743	0
1.1207	16.4742	-14.2616	-3.16227	-0.107872	0
1.1213	15.8619	-13.6514	-4.07779	-0.107872	0
1.1220	9.45273	-10.6004	-5.29519	1.72379	0
1.1227	-0.312974	-10.6004	-4.99332	-0.107872	0
1.1233	-12.2151	-11.2106	-3.77097	-2.85428	0
1.1240	-17.708	-9.6837	-1.6331	-3.46483	0
1.1247	-3.97341	-8.46331	-1.0244	-2.55008	0
1.1253	22.2711	-7.85311	-2.54862	-1.63318	0
1.1260	40.2784	-6.32619	-1.93992	0.502681	0
1.1267	41.8025	-6.93639	0.499826	2.63854	0
1.1273	32.6491	-9.38002	2.029	4.16384	0
1.1280	23.4912	-10.6004	3.2464	3.55329	0
1.1287	19.8308	-8.76982	4.46875	2.02799	0
1.1293	14.9457	-6.02251	2.6377	2.63854	0
1.1300	8.23258	-6.02251	0.499826	6.2997	0
1.1307	5.17995	-6.93639	2.6377	7.21661	0
1.1313	4.57215	-5.1058	5.99297	6.60605	0
1.1320	2.73966	-3.2752	6.29979	6.2997	0
1.1327	3.95981	-2.35849	5.69109	6.2997	0
1.1333	7.01244	-0.527892	5.69109	7.21661	0
1.1340	7.31634	-0.527892	5.38427	9.65666	0
1.1347	4.26824	-1.44461	6.29979	10.8778	0
1.1353	1.51951	0.385986	6.29979	9.35246	0
1.1360	0.911708	2.21658	3.55322	6.60605	0
1.1367	0.603269	1.9129	1.41535	5.68915	0
1.1373	-0.616877	3.43981	-1.0244	5.68915	0
1.1380	-1.83702	7.7112	-3.46414	4.77439	0
1.1387	-2.14093	11.3724	-3.77097	4.77439	0
1.1393	-2.14093	11.3724	-1.6331	4.77439	0
1.1400	-2.44936	9.84831	-1.93992	1.72379	0
1.1407	-1.53312	9.5418	-5.29519	-1.02478	0
1.1413	-0.920779	11.0687	-9.26411	-0.718425	0
1.1420	-2.14093	12.5928	-11.7039	-1.02478	0
1.1427	-3.97341	12.2891	-12.3175	-1.93953	0
1.1433	-5.8059	10.7622	-13.5349	-0.718425	0
1.1440	-7.32995	10.152	-13.8417	-1.93953	0
1.1447	-11.6027	9.5418	-14.7573	-4.38174	0
1.1453	-19.232	7.40468	-16.2815	-3.46483	0
1.1460	-25.3373	5.88061	-17.5038	-3.77119	0
1.1467	-22.2847	6.18429	-18.4193	-5.29649	0
1.1473	-9.46634	4.05001	-19.3349	-3.77119	0
1.1480	0.911708	-0.224212	-19.6417	-3.46483	0
1.1487	0.603269	0.692504	-18.4193	-5.29649	0
1.1493	-4.88966	2.5231	-16.8951	-3.16064	0
1.1500	-6.71761	0.385986	-19.028	2.63854	0
1.1507	-4.88966	-0.224212	-22.0814	7.21661	0
1.1513	-2.75327	-0.527892	-21.1659	9.04611	0
1.1520	0.603269	-3.58172	-18.4193	6.2997	0
1.1527	1.21561	-5.1058	-22.997	2.94274	0
1.1533	-0.920779	-5.1058	-29.4056	5.38495	0
1.1540	-3.97341	-7.85311	-30.0143	8.13136	0
1.1547	-7.63385	-10.2939	-28.4901	6.91025	0
1.1553	-10.3826	-9.0735	-31.2367	5.68915	0
1.1560	-9.77024	-8.15679	-33.9833	5.38495	0
1.1567	-10.3826	-8.15679	-33.6764	5.38495	0
1.1573	-16.1794	-9.0735	-33.0677	6.60605	0
1.1580	-22.2847	-11.8208	-33.0677	5.38495	0
1.1587	-24.4211	-12.7347	-33.0677	0.806879	0
1.1593	-23.8087	-10.9041	-33.9833	0.196326	0
1.1600	-21.0645	-13.0412	-34.8988	1.72379	0
1.1607	-14.9593	-17.0089	-33.6764	1.72379	0
1.1613	-7.63385	-14.2616	-33.6764	2.63854	0
1.1620	-2.14093	-10.2939	-36.1211	1.72379	0
1.1627	-0.00453586	-10.2939	-35.8143	-2.85428	0
1.1633	-0.616877	-10.9041	-31.2367	-4.38174	0
1.1640	-3.97341	-12.431	-27.5746	-0.718425	0
1.1647	-6.71761	-15.1783	-29.4056	-0.107872	0
1.1653	-8.24619	-16.0922	-32.7609	-1.02478	0
1.1660	-10.0787	-15.1783	-32.1522	2.33218	0
1.1667	-13.1268	-16.0922	-28.4901	5.68915	0
1.1673	-12.2151	-18.8395	-26.6591	3.55329	0
1.1680	-6.71761	-21.8905	-25.4367	0.806879	0
1.1687	-2.14093	-24.3313	-23.3038	2.63854	0
1.1693	-2.14093	-24.3313	-22.0814	5.38495	0
1.1700	-7.94229	-23.4174	-22.0814	6.2997	0
1.1707	-19.5359	-26.1647	-20.2504	7.21661	0
1.1713	-28.6938	-27.9953	-18.7262	9.35246	0
1.1720	-25.3373	-26.1647	-20.5572	9.04611	0
1.1727	-15.8755	-27.0786	-21.4727	6.60605	0
1.1733	-15.8755	-30.7398	-17.5038	7.21661	0
1.1740	-18.6197	-30.1296	-14.7573	10.2672	0
1.1747	-14.9593	-24.9415	-14.4504	11.4883	0
1.1753	-15.8755	-24.0276	-10.1796	12.7094	0
1.1760	-24.1126	-27.0786	-8.04176	13.32	0
1.1767	-21.3684	-25.248	-14.7573	9.35246	0
1.1773	-7.32995	-20.3664	-18.4193	5.08075	0
1.1780	4.26824	-20.6701	-13.5349	4.4702	0
1.1787	8.54102	-22.197	-11.0952	3.55329	0
1.1793	7.92868	-20.9766	-12.9262	1.11323	0
1.1800	5.48839	-20.6701	-10.4865	0.196326	0
1.1807	5.17995	-21.5868	-8.34859	0.806879	0
1.1813	4.26824	-21.2803	-9.57094	1.72379	0
1.1820	0.603269	-20.3664	-8.34859	1.72379	0
1.1827	-1.83702	-19.1432	-5.60202	0.196326	0
1.1833	-3.97341	-16.7024	-7.12624	-1.02478	0
1.1840	-8.55009	-15.1783	-8.34859	1.72379	0
1.1847	-10.6865	-14.8718	-5.90884	3.55329	0
1.1853	-10.9904	-14.2616	-2.24674	0.806879	0
1.1860	-14.043	-13.3449	0.197951	-2.85428	0
1.1867	-18.0119	-13.3449	3.55322	-0.107872	0
1.1873	-19.5359	-14.2616	8.73954	5.68915	0
1.1880	-17.708	-14.8718	9.65506	5.68915	0
1.1887	-8.24619	-13.3449	6.29979	2.02799	0
1.1893	7.92868	-9.99022	6.29979	1.72379	0
1.1900	20.747	-9.0735	10.2687	3.55329	0
1.1907	22.8834	-10.6004	10.5706	4.16384	0
1.1913	18.9145	-8.76982	9.96189	4.77439	0
1.1920	16.4742	-5.1058	12.7085	5.38495	0
1.1927	17.9983	-5.1058	13.9308	5.68915	0
1.1933	20.1347	-6.63271	14.2327	8.43771	0
1.1940	17.082	-5.41232	15.455	10.8778	0
1.1947	9.76117	-4.80212	15.455	10.8778	0
1.1953	3.95981	-5.1058	14.5395	10.8778	0
1.1960	0.299367	-4.19192	13.3172	11.7947	0
1.1967	-2.14093	-2.665	10.5706	10.8778	0
1.1973	-1.22468	-2.665	9.96189	7.21661	0
1.1980	3.352	-3.2752	11.1842	4.4702	0
1.1987	5.48839	-3.2752	11.1842	6.91025	0
1.1993	1.51951	-1.74829	11.4861	10.5736	0
1.2000	-3.97341	-0.527892	9.35319	8.74191	0
1.2007	-6.1098	-1.74829	2.33087	4.16384	0
1.2013	-5.49746	-1.13809	-1.93992	1.72379	0
1.2020	-4.88966	2.21658	-1.0244	0.806879	0
1.2027	-4.88966	1.3027	-2.85544	1.41743	0
1.2033	-5.49746	-2.05481	-4.99332	3.55329	0
1.2040	-5.8059	-1.74829	-3.46414	3.55329	0
1.2047	-5.19356	-0.527892	-4.68649	2.94274	0
1.2053	-5.8059	-2.35849	-5.90884	3.55329	0
1.2060	-7.63385	-2.97152	-2.54862	3.85964	0
1.2067	-6.71761	-2.35849	-1.93992	4.4702	0
1.2073	-3.05717	-2.665	-4.07779	6.2997	0
1.2080	-2.75327	-2.35849	-4.68649	6.2997	0
1.2087	-5.49746	-2.35849	-5.60202	7.5208	0
1.2093	-7.32995	-3.8854	-7.43306	10.2672	0
1.2100	-8.55009	-3.58172	-9.26411	10.8778	0
1.2107	-10.6865	-3.2752	-10.4865	9.04611	0
1.2113	-11.6027	-6.32619	-8.04176	9.04611	0
1.2120	-12.519	-8.76982	-7.12624	10.2672	0
1.2127	-14.9593	-6.93639	-13.5349	9.96302	0
1.2133	-14.043	-5.716	-18.7262	9.04611	0
1.2140	-7.63385	-8.15679	-19.028	9.65666	0
1.2147	-3.05717	-7.85311	-21.4727	11.1841	0
1.2153	-5.8059	-5.1058	-24.828	11.4883	0
1.2160	-10.3826	-3.2752	-24.828	9.35246	0
1.2167	-9.46634	-1.44461	-27.5746	7.21661	0
1.2173	-5.8059	0.0823058	-31.8454	5.38495	0
1.2180	-3.05717	-0.224212	-32.7609	2.63854	0
1.2187	-0.920779	-0.527892	-33.0677	2.02799	0
1.2193	1.21561	0.385986	-35.2056	1.72379	0
1.2200	2.43576	-0.224212	-37.0366	0.806879	0
1.2207	1.51951	-0.527892	-38.254	0.196326	0
1.2213	-0.616877	1.60638	-38.254	-0.414227	0
1.2220	1.51951	4.05001	-38.5609	-1.93953	0
1.2227	6.40463	4.35369	-38.8677	-1.93953	0
1.2233	6.0962	2.21658	-37.6453	-0.414227	0
1.2240	-3.05717	0.692504	-39.1696	-1.63318	0
1.2247	-15.8755	1.60638	-43.4453	-6.21124	0
1.2253	-24.1126	1.3027	-44.6627	-9.26401	0
1.2260	-18.9281	0.692504	-42.8317	-8.65346	0
1.2267	-4.27732	4.05001	-43.1385	-6.5176	0
1.2273	6.0962	2.5231	-43.1385	-6.8218	0
1.2280	10.0651	-3.2752	-41.9161	-7.43235	0
1.2287	8.54102	-3.58172	-41.3074	-4.99014	0
1.2293	-0.312974	-2.35849	-39.4764	-4.07539	0
1.2300	-8.55009	-4.19192	-37.3385	-5.29649	0
1.2307	-9.16244	-2.665	-37.0366	-3.16064	0
1.2313	-10.0787	-0.83441	-36.7298	-0.718425	0
1.2320	-10.3826	-3.2752	-35.8143	-1.32898	0
1.2327	-3.05717	-2.97152	-35.8143	-0.718425	0
1.2333	3.352	0.0823058	-35.8143	0.806879	0
1.2340	1.51951	-0.224212	-34.592	-0.718425	0
1.2347	-6.71761	0.385986	-31.8454	-0.718425	0
1.2353	-15.5716	2.21658	-27.5746	0.806879	0
1.2360	-16.7918	0.0823058	-25.1348	-2.85428	0
1.2367	-6.71761	-1.44461	-28.4901	-6.8218	0
1.2373	0.603269	-0.224212	-32.1522	-5.60069	0
1.2380	-1.83702	-0.527892	-29.4056	-4.68594	0
1.2387	-3.97341	0.0823058	-24.828	-7.43235	0
1.2393	-2.75327	1.3027	-24.5212	-10.7893	0
1.2400	-2.14093	1.3027	-25.4367	-12.0104	0
1.2407	0.299367	3.1333	-24.828	-11.7041	0
1.2413	3.352	4.05001	-22.0814	-12.621	0
1.2420	2.43576	3.1333	-19.6417	-13.2315	0
1.2427	-1.22468	4.96389	-17.8106	-12.621	0
1.2433	-1.22468	8.62792	-16.5883	-12.621	0
1.2440	-0.312974	8.62792	-14.7573	-13.2315	0
1.2447	-4.88966	7.7112	-12.0107	-12.0104	0
1.2453	-12.8229	8.62792	-8.95729	-11.0935	0
1.2460	-18.9281	10.152	-6.51754	-11.3999	0
1.2467	-21.3684	9.5418	-1.93992	-9.26401	0
1.2473	-15.5716	6.18429	5.07745	-5.60069	0
1.2480	2.43576	3.1333	8.13084	-6.5176	0
1.2487	24.4075	5.57409	4.77557	-8.65346	0
1.2493	35.0894	6.79449	2.94452	-8.3471	0
1.2500	33.5654	3.43981	6.60662	-7.73871	0
1.2507	29.9004	3.43981	9.96189	-7.73871	0
1.2513	28.0724	4.35369	11.4861	-6.21124	0
1.2520	26.2399	3.1333	12.4016	-4.99014	0
1.2527	25.936	4.66021	13.3172	-4.99014	0
1.2533	25.3237	6.49081	14.2327	-4.07539	0
1.2540	20.4431	2.21658	14.8463	-2.55008	0
1.2547	12.5054	1.3027	14.2327	-0.107872	0
1.2553	6.70854	7.7112	14.8463	1.72379	0
1.2560	4.87605	10.4585	17.5929	0.806879	0
1.2567	7.92868	8.3214	18.2016	-1.02478	0
1.2573	16.1703	7.7112	15.455	-1.32898	0
1.2580	21.9672	9.5418	15.1482	-2.85428	0
1.2587	18.6106	12.2891	19.1171	-4.68594	0
1.2593	11.2852	13.203	23.6947	-3.16064	0
1.2600	5.79229	8.3214	24.3034	-2.85428	0
1.2607	3.95981	6.18429	20.3395	-5.60069	0
1.2613	5.48839	9.5418	17.2861	-7.12815	0
1.2620	6.40463	9.5418	18.2016	-8.3471	0
1.2627	6.70854	9.5418	19.7258	-8.95765	0
1.2633	11.8976	12.8993	19.1171	-7.12815	0
1.2640	17.082	8.62792	20.0326	-6.21124	0
1.2647	15.2541	4.05001	21.8637	-7.12815	0
1.2653	14.3379	11.3724	20.6413	-4.99014	0
1.2660	16.4742	18.6976	19.1171	-2.85428	0
1.2667	15.2541	16.867	21.255	-4.68594	0
1.2673	13.4216	14.7299	23.3879	-3.46483	0
1.2680	12.8093	12.8993	23.6947	2.02799	0
1.2687	10.6774	8.62792	25.5258	4.77439	0
1.2693	9.76117	6.49081	25.219	3.24909	0
1.2700	9.45273	8.3214	22.1705	1.11323	0
1.2707	5.17995	11.0687	24.9171	1.11323	0
1.2713	4.87605	11.9826	31.0189	5.9955	0
1.2720	8.23258	8.01488	29.1879	10.2672	0
1.2727	7.01244	3.1333	22.7792	8.13136	0
1.2733	5.79229	1.3027	22.1705	6.91025	0
1.2740	9.14883	2.82678	23.3879	9.04611	0
1.2747	8.54102	4.96389	22.4724	7.21661	0
1.2753	4.87605	4.96389	21.8637	2.33218	0
1.2760	5.17995	3.1333	19.7258	2.63854	0
1.2767	6.0962	1.9129	16.3706	3.85964	0
1.2773	6.40463	0.385986	16.3706	0.806879	0
1.2780	9.45273	0.0823058	17.2861	-1.93953	0
1.2787	12.5054	3.1333	16.9793	-1.02478	0
1.2793	12.2015	4.05001	15.455	-1.63318	0
1.2800	10.6774	4.05001	14.8463	-3.77119	0
1.2807	9.14883	6.18429	16.0637	-4.07539	0
1.2813	9.14883	4.66021	15.7619	-5.90705	0
1.2820	9.45273	2.21658	11.1842	-12.0104	0
1.2827	9.76117	4.35369	10.2687	-14.4505	0
1.2833	10.6774	3.43981	16.0637	-9.26401	0
1.2840	10.9813	-2.665	16.9793	-7.43235	0
1.2847	9.76117	-3.58172	11.1842	-12.3146	0
1.2853	8.84493	-1.44461	10.2687	-13.5357	0
1.2860	9.14883	-2.05481	13.3172	-12.0104	0
1.2867	7.62478	-3.2752	12.7085	-10.7893	0
1.2873	5.79229	-4.19192	11.7929	-8.3471	0
1.2880	5.17995	-5.41232	14.2327	-7.43235	0
1.2887	3.6559	-3.2752	16.3706	-9.26401	0
1.2893	3.0481	-2.665	15.455	-10.1788	0
1.2900	4.87605	-6.02251	13.624	-8.65346	0
1.2907	4.57215	-8.46331	14.5395	-7.43235	0
1.2913	3.0481	-7.85311	16.3706	-4.68594	0
1.2920	4.26824	-7.85311	15.1482	-4.07539	0
1.2927	5.17995	-9.0735	14.5395	-7.43235	0
1.2933	3.352	-10.2939	16.3706	-8.0429	0
1.2940	4.26824	-8.76982	15.7619	-5.60069	0
1.2947	8.84493	-5.716	14.8463	-3.77119	0
1.2953	8.84493	-6.32619	17.5929	-3.77119	0
1.2960	5.17995	-9.6837	17.2861	-4.68594	0
1.2967	5.17995	-8.46331	13.0153	-6.8218	0
1.2973	6.40463	-4.80212	9.96189	-9.26401	0
1.2980	7.92868	-3.58172	7.52214	-11.7041	0
1.2987	12.5054	-3.8854	5.99297	-13.8421	0
1.2993	19.8308	-2.665	7.21532	-15.3674	0
1.3000	23.4912	0.385986	8.13084	-17.199	0
1.3007	22.575	1.3027	5.38427	-18.418	0
1.3013	20.1347	-0.83441	4.77557	-17.5032	0
1.3020	14.3379	-0.527892	5.69109	-16.2821	0
1.3027	4.26824	1.60638	5.07745	-16.8927	0
1.3033	-5.19356	-0.527892	5.38427	-17.5032	0
1.3040	-9.16244	-3.2752	4.77557	-16.2821	0
1.3047	-4.88966	-1.13809	2.33087	-14.4505	0
1.3053	7.92868	1.9129	0.806651	-15.3674	0
1.3060	20.747	2.21658	0.806651	-17.199	0
1.3067	24.1036	2.5231	3.2464	-15.061	0
1.3073	17.9983	0.0823058	7.52214	-12.0104	0
1.3080	10.0651	-3.58172	8.13084	-11.7041	0
1.3087	8.84493	-3.8854	3.2464	-12.3146	0
1.3093	17.9983	-2.35849	1.11347	-12.0104	0
1.3100	27.1562	-2.665	4.46875	-12.621	0
1.3107	23.4912	-3.58172	6.60662	-12.0104	0
1.3113	10.0651	-2.665	5.69109	-8.0429	0
1.3120	-1.22468	-0.224212	4.77557	-5.90705	0
1.3127	0.603269	1.3027	4.46875	-6.5176	0
1.3133	13.4216	0.692504	4.16192	-4.68594	0
1.3140	23.1873	0.385986	4.16192	-3.77119	0
1.3147	23.7997	-0.224212	3.86005	-6.8218	0
1.3153	24.4075	-2.665	3.55322	-5.60069	0
1.3160	26.2399	-3.2752	2.6377	-0.107872	0
1.3167	19.5269	0.692504	2.029	-1.02478	0
1.3173	7.92868	2.5231	2.94452	-6.5176	0
1.3180	-0.312974	1.60638	2.33087	-7.43235	0
1.3187	-6.41371	1.9129	0.806651	-4.68594	0
1.3193	-13.1268	1.3027	4.77557	-4.07539	0
1.3200	-15.2632	-0.83441	9.04636	-4.99014	0
1.3207	-5.8059	-1.13809	4.46875	-4.38174	0
1.3213	9.45273	-0.83441	-1.6331	-4.07539	0
1.3220	15.2541	-0.83441	-0.108873	-6.5176	0
1.3227	8.84493	1.9129	2.33087	-7.73871	0
1.3233	3.6559	3.74349	-0.717573	-4.99014	0
1.3240	4.26824	0.385986	-2.24674	-2.85428	0
1.3247	0.911708	-0.83441	0.197951	-2.24373	0
1.3253	-4.27732	0.0823058	1.72217	-1.93953	0
1.3260	-4.27732	-2.05481	-1.0244	-1.32898	0
1.3267	-1.22468	-3.2752	-2.85544	-0.414227	0
1.3273	-2.14093	-1.13809	-1.33122	3.55329	0
1.3280	-3.97341	-2.35849	0.806651	7.82716	0
1.3287	-3.05717	-6.02251	1.72217	9.04611	0
1.3293	-2.14093	-6.02251	2.94452	8.13136	0
1.3300	-4.88966	-3.58172	1.72217	7.21661	0
1.3307	-5.49746	-2.97152	2.029	10.2672	0
1.3313	-4.58575	-4.19192	8.73954	15.4558	0
1.3320	-9.16244	-7.24291	11.1842	16.9811	0
1.3327	-18.3158	-7.85311	3.55322	14.2347	0
[truncated: 37,816 more rows]
