# Supplementary material for: Identification of Haptic Based Guiding Using Hard Reins
Source: PLoS One. 2015 Jul 22;10(7):e0132020. doi: 10.1371/journal.pone.0132020 (PMC4511788; doi:10.1371/journal.pone.0132020)
Supplement: S3 File — (ZIP) [file pone.0132020.s003.zip › EMGData1/Subject4/T16/t16.txt]

0.0000	3.29048	1.52079	16.1349	-1.22611	0
0.0007	0.545333	6.09601	12.4652	-4.57003	0
0.0013	0.545333	10.3696	10.0479	-4.90442	0
0.0020	2.68045	4.87681	10.6595	-1.83916	0
0.0027	3.60012	2.74	10.0479	-1.83916	0
0.0033	1.15537	7.32163	9.72755	-2.11782	0
0.0040	-0.0647005	7.93123	10.9508	0.27866	0
0.0047	1.46038	5.48641	12.4652	1.50477	0
0.0053	2.07042	5.79442	12.7856	0.891713	0
0.0060	1.46038	5.18482	11.8536	-1.50477	0
0.0067	1.15537	3.04801	11.242	-4.57003	0
0.0073	-0.97975	1.8288	11.5624	-5.51748	0
0.0080	-2.19982	1.52079	10.9508	-3.06526	0
0.0087	-0.97975	0.603184	10.3392	-0.891713	0
0.0093	-2.19982	1.21279	10.9508	-0.613053	0
0.0100	-4.94497	4.26721	10.0479	0.27866	0
0.0107	-2.50483	5.18482	10.9508	2.73087	0
0.0113	1.46038	1.21279	14.6205	4.57003	0
0.0120	-1.8948	-2.14323	14.6205	3.95698	0
0.0127	-5.86464	0.301592	9.11594	3.34393	0
0.0133	-3.41988	-0.616018	6.37825	2.11782	0
0.0140	-1.8948	-4.28004	5.44627	2.11782	0
0.0147	-4.94497	-4.28004	3.64055	4.29137	0
0.0153	-4.63995	-5.80084	2.09696	4.57003	0
0.0160	0.240316	-9.46486	2.70857	2.45221	0
0.0167	0.240316	-9.46486	3.64055	4.57003	0
0.0173	-3.41988	-10.0745	2.70857	8.24835	0
0.0180	-3.41988	-10.6841	0.26212	6.0748	0
0.0187	-1.58978	-7.02645	-1.25235	4.90442	0
0.0193	-2.19982	-4.88964	-1.57272	6.68785	0
0.0200	-4.02992	-5.80084	-3.6988	4.90442	0
0.0207	-4.33493	-2.14323	-4.60166	2.11782	0
0.0213	-4.02992	2.1304	-3.6988	4.90442	0
0.0220	-2.19982	3.3496	-6.14525	6.40919	0
0.0227	-0.369717	7.93123	-8.27133	5.79614	0
0.0233	0.545333	10.6776	-3.08719	10.7006	0
0.0240	0.545333	8.84242	-0.961106	14.9362	0
0.0247	0.850349	8.84242	-6.14525	11.9267	0
0.0253	1.7654	10.068	-8.5917	7.91396	0
0.0260	2.07042	9.15043	-8.5917	7.91396	0
0.0267	0.545333	8.84242	-10.1062	7.6353	0
0.0273	0.240316	7.01362	-8.27133	6.40919	0
0.0280	2.07042	2.1304	-7.04811	6.40919	0
0.0287	2.37543	-1.83522	-9.20331	8.8614	0
0.0293	0.850349	-4.28004	-7.98009	9.75311	0
0.0300	0.545333	-5.19123	-7.04811	7.91396	0
0.0307	1.46038	-3.97203	-10.3974	7.6353	0
0.0313	0.545333	-4.58163	-9.81493	8.8614	0
0.0320	0.240316	-4.88964	-7.36848	8.52701	0
0.0327	0.545333	-3.66402	-10.1062	8.52701	0
0.0333	0.545333	-4.28004	-11.009	9.47445	0
0.0340	1.15537	-3.36243	-10.1062	7.02224	0
0.0347	2.37543	-0.308009	-10.7178	4.29137	0
0.0353	0.545333	-2.14323	-6.14525	6.68785	0
0.0360	-4.02992	-6.10884	-2.79594	7.6353	0
0.0367	-5.55962	-3.66402	-9.49456	4.57003	0
0.0373	-4.94497	-0.308009	-14.6787	4.90442	0
0.0380	-4.02992	-2.44482	-13.1642	5.79614	0
0.0387	-3.11487	-4.28004	-12.8439	5.18308	0
0.0393	-2.19982	-4.88964	-13.4555	7.3009	0
0.0400	-1.8948	-4.88964	-14.6787	7.6353	0
0.0407	-2.19982	-3.66402	-18.3484	3.06526	0
0.0413	-2.50483	-6.10884	-18.028	3.95698	0
0.0420	-2.80985	-10.9921	-13.7758	9.75311	0
0.0427	-2.80985	-12.5193	-11.941	9.14006	0
0.0433	-2.80985	-14.0401	-11.009	5.79614	0
0.0440	-3.7249	-16.1769	-11.3294	7.6353	0
0.0447	-6.77969	-9.46486	-14.0671	9.14006	0
0.0453	-6.47467	2.1304	-14.6787	7.3009	0
0.0460	-0.0647005	7.01362	-13.4555	6.40919	0
0.0467	2.98547	7.01362	-10.1062	6.68785	0
0.0473	-0.369717	6.70561	-3.6988	7.6353	0
0.0480	-0.369717	5.48641	-2.79594	9.47445	0
0.0487	1.15537	4.87681	-10.7178	6.68785	0
0.0493	-0.0647005	4.57522	-13.7758	0.27866	0
0.0500	2.37543	4.26721	-11.009	2.11782	0
0.0507	7.26032	6.09601	-13.1642	6.0748	0
0.0513	4.82019	6.09601	-16.5135	3.34393	0
0.0520	0.850349	3.9592	-14.6787	1.22611	0
0.0527	4.21015	3.9592	-11.941	3.95698	0
0.0533	6.9553	4.57522	-11.941	2.11782	0
0.0540	7.26032	3.3496	-12.8439	-2.45221	0
0.0547	8.48038	3.3496	-14.0671	1.22611	0
0.0553	6.9553	3.65761	-14.3875	6.68785	0
0.0560	2.68045	3.9592	-12.2323	3.34393	0
0.0567	1.7654	3.9592	-9.81493	1.22611	0
0.0573	5.1252	2.4384	-10.7178	5.51748	0
0.0580	6.34527	3.3496	-12.2323	4.57003	0
0.0587	4.82019	6.40402	-9.49456	-0.334393	0
0.0593	2.37543	1.52079	-6.14525	3.34393	0
0.0600	2.07042	-8.54725	-7.04811	6.68785	0
0.0607	3.29048	-12.2113	-9.49456	0.891713	0
0.0613	2.37543	-14.3481	-10.7178	-1.83916	0
0.0620	-0.97975	-19.5393	-10.1062	1.50477	0
0.0627	-0.97975	-19.5393	-9.81493	1.50477	0
0.0633	0.545333	-18.6217	-10.1062	0.891713	0
0.0640	-0.369717	-21.3681	-10.3974	2.73087	0
0.0647	-0.674734	-21.6697	-9.20331	2.11782	0
0.0653	1.7654	-19.5393	-8.27133	0.27866	0
0.0660	2.68045	-18.6217	-9.81493	0.27866	0
0.0667	1.46038	-16.7929	-9.20331	0.891713	0
0.0673	0.545333	-16.1769	-6.75686	-0.613053	0
0.0680	0.240316	-15.8753	-5.53364	-0.334393	0
0.0687	0.545333	-13.1289	-4.92203	2.45221	0
0.0693	3.29048	-10.9921	-3.99004	2.45221	0
0.0700	5.1252	-10.3825	-4.60166	-1.83916	0
0.0707	2.07042	-6.71845	-3.37843	-0.891713	0
0.0713	-2.19982	-3.97203	2.09696	4.57003	0
0.0720	-1.28477	-3.36243	3.02894	3.95698	0
0.0727	0.545333	-1.53363	-2.18433	-1.50477	0
0.0733	1.46038	-0.308009	-4.60166	-4.90442	0
0.0740	3.90514	-2.75283	-3.99004	-6.40919	0
0.0747	5.43022	-3.97203	-6.4365	-3.34393	0
0.0753	2.37543	-3.66402	-6.14525	1.83916	0
0.0760	1.46038	-3.05442	-3.08719	-0.334393	0
0.0767	3.90514	-3.97203	-4.60166	-4.57003	0
0.0773	3.90514	-5.49924	-6.75686	-2.11782	0
0.0780	2.68045	-3.97203	-5.21327	-2.11782	0
0.0787	4.51517	-0.616018	-5.53364	-7.91396	0
0.0793	5.1252	-1.22562	-3.99004	-7.3009	0
0.0800	3.60012	-3.36243	1.80571	-2.11782	0
0.0807	3.90514	-2.14323	1.1941	-2.73087	0
0.0813	4.21015	-2.44482	-5.82488	-6.40919	0
0.0820	1.46038	-1.83522	-7.36848	-5.79614	0
0.0827	0.240316	2.4384	-3.99004	-2.73087	0
0.0833	2.37543	0.911193	-1.86396	-0.891713	0
0.0840	2.37543	-4.88964	-1.86396	-1.22611	0
0.0847	0.545333	-4.58163	-4.60166	-3.67832	0
0.0853	2.37543	-1.22562	-8.27133	-6.13053	0
0.0860	5.73524	-0.616018	-7.36848	-5.79614	0
0.0867	4.51517	1.21279	-4.60166	-6.13053	0
0.0873	2.07042	4.26721	-4.31041	-8.52701	0
0.0880	2.37543	3.65761	-3.99004	-8.52701	0
0.0887	2.98547	4.26721	-1.86396	-5.79614	0
0.0893	0.545333	6.09601	-0.961106	-6.40919	0
0.0900	-2.50483	7.32163	-1.86396	-9.14006	0
0.0907	-4.02992	7.01362	-1.57272	-9.14006	0
0.0913	-1.58978	5.18482	-0.0291244	-8.8614	0
0.0920	0.850349	2.4384	0.26212	-9.47445	0
0.0927	-0.97975	0.301592	-0.349493	-8.52701	0
0.0933	-2.19982	-2.75283	-1.57272	-7.02224	0
0.0940	-0.0647005	-3.97203	-3.6988	-8.52701	0
0.0947	1.15537	-2.14323	-2.18433	-8.8614	0
0.0953	0.545333	-4.28004	3.64055	-7.02224	0
0.0960	-0.0647005	-11.2937	4.83465	-7.02224	0
0.0967	-1.8948	-13.1289	-0.640737	-7.6353	0
0.0973	-4.33493	-11.9097	-3.6988	-7.3009	0
0.0980	-4.94497	-13.1289	-2.79594	-9.14006	0
0.0987	-2.80985	-12.5193	-3.08719	-11.3136	0
0.0993	-0.369717	-10.3825	-3.37843	-8.52701	0
0.1000	-0.97975	-11.9097	-2.47558	-6.13053	0
0.1007	-2.80985	-13.7385	-3.08719	-7.91396	0
0.1013	-1.28477	-11.2937	-3.6988	-6.40919	0
0.1020	-0.97975	-9.16327	-2.79594	-0.613053	0
0.1027	-6.16965	-9.77287	-2.47558	-1.50477	0
0.1033	-7.0847	-9.16327	-0.349493	-5.79614	0
0.1040	-0.369717	-6.71845	1.80571	-4.57003	0
0.1047	1.15537	-6.41685	0.582488	-2.11782	0
0.1053	-2.80985	-6.41685	-0.0291244	-3.06526	0
0.1060	-0.369717	-3.97203	2.41733	-3.95698	0
0.1067	2.68045	-1.83522	4.83465	-3.67832	0
0.1073	-0.0647005	-3.05442	7.89272	-3.06526	0
0.1080	-1.28477	-4.28004	10.0479	-1.50477	0
0.1087	-0.369717	-4.28004	7.2811	-3.34393	0
0.1093	-1.58978	-4.28004	3.02894	-5.79614	0
0.1100	-0.369717	-4.28004	4.22304	-4.29137	0
0.1107	2.68045	-4.28004	5.76663	-2.11782	0
0.1113	0.545333	-4.28004	5.44627	-3.34393	0
0.1120	0.240316	-4.28004	6.37825	-3.67832	0
0.1127	3.29048	-4.28004	7.60147	-2.73087	0
0.1133	2.68045	-4.28004	7.2811	-3.06526	0
0.1140	1.46038	-4.28004	6.05788	-2.73087	0
0.1147	3.60012	-4.28004	5.44627	-0.613053	0
0.1153	4.21015	-4.28004	6.98986	1.50477	0
0.1160	4.51517	-4.28004	8.21309	1.50477	0
0.1167	6.65029	-4.28004	7.60147	0.27866	0
0.1173	6.9553	-4.28004	8.8247	0.891713	0
0.1180	6.04025	-4.28004	9.11594	1.22611	0
0.1187	6.04025	-4.28004	8.21309	0.891713	0
0.1193	5.1252	-4.28004	11.5624	2.45221	0
0.1200	4.82019	-4.28004	14.0088	3.34393	0
0.1207	4.82019	-4.28004	8.21309	-0.334393	0
0.1213	1.46038	-4.28004	3.64055	-2.11782	0
0.1220	-0.369717	-4.28004	6.37825	0.613053	0
0.1227	1.46038	-4.28004	8.21309	1.83916	0
0.1233	2.68045	-4.28004	7.2811	2.73087	0
0.1240	1.7654	-4.28004	8.21309	3.34393	0
0.1247	2.07042	-4.28004	7.60147	0	0
0.1253	1.7654	-4.28004	6.05788	-1.50477	0
0.1260	0.240316	-4.28004	5.15502	2.11782	0
0.1267	-1.28477	-4.28004	4.22304	3.06526	0
0.1273	-0.97975	-4.28004	4.54341	1.22611	0
0.1280	0.850349	-4.28004	5.44627	2.11782	0
0.1287	1.15537	-4.28004	4.54341	1.83916	0
0.1293	-0.674734	-4.28004	2.70857	-0.613053	0
0.1300	-0.674734	-4.28004	2.70857	0.891713	0
0.1307	-0.369717	-4.28004	6.37825	3.95698	0
0.1313	-2.80985	-4.28004	10.6595	4.90442	0
0.1320	-3.41988	9.15043	7.60147	4.90442	0
0.1327	-1.28477	8.54083	-0.349493	1.22611	0
0.1333	0.545333	8.84242	-0.961106	-3.34393	0
0.1340	0.545333	6.09601	4.54341	-3.34393	0
0.1347	-0.97975	3.3496	5.15502	-1.50477	0
0.1353	-0.674734	3.04801	3.02894	-2.11782	0
0.1360	0.850349	3.3496	4.83465	-2.73087	0
0.1367	-0.369717	2.4384	8.21309	1.22611	0
0.1373	-1.58978	3.3496	9.11594	6.68785	0
0.1380	1.7654	7.01362	9.11594	4.90442	0
0.1387	4.21015	9.76003	7.2811	-0.613053	0
0.1393	2.98547	8.54083	6.05788	1.22611	0
0.1400	3.60012	8.84242	7.89272	5.18308	0
0.1407	4.82019	12.5064	8.8247	2.11782	0
0.1413	2.98547	13.7256	5.44627	-0.334393	0
0.1420	2.37543	14.0337	3.32018	2.11782	0
0.1427	4.21015	13.7256	6.66949	1.22611	0
0.1433	3.90514	9.45844	12.4652	0	0
0.1440	0.240316	9.45844	12.7856	1.22611	0
0.1447	-3.11487	9.45844	8.21309	-1.83916	0
0.1453	-3.7249	9.45844	4.83465	-5.51748	0
0.1460	-2.19982	9.45844	4.83465	-2.11782	0
0.1467	-1.58978	9.45844	3.32018	0	0
0.1473	-4.02992	9.45844	1.80571	-2.45221	0
0.1480	-4.94497	9.45844	4.54341	-0.891713	0
0.1487	-3.11487	9.45844	6.37825	1.83916	0
0.1493	-2.19982	9.45844	2.70857	0	0
0.1500	-3.11487	9.45844	1.1941	-0.613053	0
0.1507	-2.80985	9.45844	3.32018	2.45221	0
0.1513	-1.58978	9.45844	3.32018	3.06526	0
0.1520	-2.19982	9.45844	0.26212	1.22611	0
0.1527	-3.11487	9.45844	-0.0291244	2.11782	0
0.1533	-0.97975	9.45844	1.80571	3.67832	0
0.1540	1.15537	9.45844	-0.0291244	3.06526	0
0.1547	-1.28477	9.45844	-1.86396	5.51748	0
0.1553	-4.02992	9.45844	0.582488	10.7006	0
0.1560	-3.11487	9.45844	2.70857	10.0875	0
0.1567	-0.369717	9.45844	-1.86396	5.18308	0
0.1573	-1.58978	9.45844	-6.75686	3.95698	0
0.1580	-3.7249	9.45844	-7.04811	5.18308	0
0.1587	-3.41988	9.45844	-7.36848	6.40919	0
0.1593	-3.11487	9.45844	-9.20331	7.91396	0
0.1600	-2.50483	9.45844	-8.5917	7.6353	0
0.1607	-0.0647005	9.45844	-8.27133	6.68785	0
0.1613	0.545333	9.45844	-11.6206	9.14006	0
0.1620	-1.58978	9.45844	-11.3294	10.3662	0
0.1627	-3.41988	9.45844	-9.20331	9.47445	0
0.1633	-4.33493	9.45844	-10.3974	11.3136	0
0.1640	-3.7249	9.45844	-9.81493	13.097	0
0.1647	-1.58978	9.45844	-5.53364	8.8614	0
0.1653	-0.97975	9.45844	-7.04811	5.79614	0
0.1660	-1.28477	9.45844	-13.4555	7.3009	0
0.1667	-0.369717	9.45844	-14.6787	8.24835	0
0.1673	-0.369717	9.45844	-12.8439	7.91396	0
0.1680	-2.80985	3.04801	-10.7178	8.24835	0
0.1687	-5.55962	1.8288	-11.009	6.40919	0
0.1693	-7.38972	0.603184	-14.0671	4.90442	0
0.1700	-6.77969	-1.22562	-15.6107	6.0748	0
0.1707	-3.41988	-5.80084	-13.7758	6.68785	0
0.1713	-1.8948	-10.0745	-12.2323	4.29137	0
0.1720	-3.11487	-12.2113	-12.8439	4.29137	0
0.1727	-2.80985	-15.5673	-12.8439	5.51748	0
0.1733	-0.0647005	-18.3137	-12.5526	3.95698	0
0.1740	0.545333	-16.7929	-12.2323	2.73087	0
0.1747	-2.19982	-14.9577	-11.941	4.29137	0
0.1753	-3.11487	-14.9577	-12.8439	4.90442	0
0.1760	-0.97975	-14.3481	-11.3294	4.90442	0
0.1767	2.07042	-14.9577	-8.27133	7.6353	0
0.1773	3.60012	-15.5673	-11.941	8.52701	0
0.1780	3.29048	-10.6841	-17.4164	4.57003	0
0.1787	2.68045	-5.80084	-14.6787	3.95698	0
0.1793	3.29048	-8.24566	-8.88295	7.91396	0
0.1800	2.98547	-13.1289	-10.1062	5.79614	0
0.1807	0.545333	-12.5193	-14.6787	0	0
0.1813	-0.369717	-10.9921	-16.2223	1.50477	0
0.1820	3.29048	-13.1289	-15.2903	5.79614	0
0.1827	5.1252	-16.4849	-14.6787	4.29137	0
0.1833	5.1252	-15.8753	-13.1642	1.83916	0
0.1840	5.43022	-14.6561	-13.1642	2.45221	0
0.1847	5.1252	-15.2657	-15.9019	1.22611	0
0.1853	5.1252	-15.8753	-15.6107	-0.891713	0
0.1860	8.48038	-15.8753	-12.5526	-1.50477	0
0.1867	9.70045	-14.0401	-12.2323	-3.67832	0
0.1873	6.65029	-9.77287	-10.3974	-7.02224	0
0.1880	6.04025	-7.32805	-3.6988	-5.51748	0
0.1887	8.7854	-7.02645	-2.79594	-3.67832	0
0.1893	9.09042	-4.28004	-7.36848	-5.79614	0
0.1900	9.70045	-0.616018	-8.27133	-7.02224	0
0.1907	10.9205	0.301592	-6.75686	-4.29137	0
0.1913	7.87035	0.603184	-5.53364	-3.34393	0
0.1920	5.43022	-0.616018	-1.57272	-6.13053	0
0.1927	6.9553	-2.44482	-0.0291244	-9.47445	0
0.1933	6.04025	-0.308009	-4.60166	-12.5397	0
0.1940	3.60012	0.603184	-6.4365	-13.7101	0
0.1947	6.9553	-4.28004	-3.6988	-11.9267	0
0.1953	8.48038	-6.71845	-0.961106	-10.7006	0
0.1960	5.73524	-6.71845	0.873732	-13.4314	0
0.1967	8.7854	-10.0745	3.02894	-14.3231	0
0.1973	13.0603	-12.8209	1.48535	-13.4314	0
0.1980	9.39543	-12.5193	-0.640737	-16.1623	0
0.1987	6.9553	-13.7385	0.873732	-19.8406	0
0.1993	9.09042	-14.0401	1.48535	-18.6145	0
0.2000	9.70045	-13.1289	-0.0291244	-17.3884	0
0.2007	8.7854	-13.7385	2.09696	-18.3359	0
0.2013	7.56533	-14.0401	3.64055	-16.1623	0
0.2020	6.65029	-11.2937	-0.961106	-14.9362	0
0.2027	9.70045	-8.54725	-1.86396	-17.1098	0
0.2033	10.9205	-8.24566	5.15502	-15.2706	0
0.2040	6.9553	-10.3825	6.98986	-12.5397	0
0.2047	7.26032	-10.3825	-0.0291244	-16.4967	0
0.2053	10.0055	-4.88964	-2.79594	-21.6798	0
0.2060	6.9553	-2.14323	-0.961106	-18.9489	0
0.2067	4.51517	-2.44482	-0.349493	-14.9362	0
0.2073	4.51517	-0.308009	-1.86396	-13.7101	0
0.2080	1.7654	-1.22562	-2.79594	-13.097	0
0.2087	0.545333	-6.41685	-2.79594	-13.097	0
0.2093	0.850349	-5.80084	-1.57272	-12.8184	0
0.2100	-1.58978	-3.05442	-0.640737	-11.3136	0
0.2107	-2.19982	-6.41685	-0.349493	-10.9792	0
0.2113	0.545333	-6.41685	-0.0291244	-10.7006	0
0.2120	-0.369717	-2.14323	-0.0291244	-7.91396	0
0.2127	-0.97975	-3.66402	-0.961106	-7.3009	0
0.2133	1.46038	-5.49924	-2.18433	-9.75311	0
0.2140	0.545333	1.52079	-1.86396	-10.7006	0
0.2147	-0.97975	7.62322	0.582488	-6.68785	0
0.2153	0.850349	6.40402	3.32018	-2.11782	0
0.2160	0.545333	-8.24566	3.32018	-2.45221	0
0.2167	-2.50483	-8.24566	-1.86396	-5.18308	0
0.2173	-2.50483	-8.24566	-6.4365	-4.29137	0
0.2180	-0.0647005	-8.24566	-5.21327	-3.95698	0
0.2187	0.545333	-8.24566	-3.6988	-5.51748	0
0.2193	-0.369717	-8.24566	-8.27133	-4.57003	0
0.2200	0.545333	-8.24566	-12.2323	-2.73087	0
0.2207	1.7654	-8.24566	-11.009	-4.57003	0
0.2213	-0.0647005	-8.24566	-9.20331	-5.18308	0
0.2220	-0.369717	-8.24566	-7.36848	-2.45221	0
0.2227	3.29048	-8.24566	-5.21327	-0.613053	0
0.2233	2.98547	-8.24566	-7.98009	-0.891713	0
0.2240	-0.97975	-8.24566	-11.3294	-2.11782	0
0.2247	-0.369717	-8.24566	-8.27133	-3.06526	0
0.2253	1.15537	-8.24566	-5.53364	-3.67832	0
0.2260	-0.369717	-8.24566	-9.20331	-3.06526	0
0.2267	-0.674734	-8.24566	-9.20331	-0.613053	0
0.2273	0.850349	-8.24566	-0.349493	3.06526	0
0.2280	-0.369717	1.52079	6.37825	4.29137	0
0.2287	-1.28477	2.1304	3.02894	3.06526	0
0.2293	0.240316	3.9592	-3.37843	1.83916	0
0.2300	-0.97975	4.57522	-3.99004	3.06526	0
0.2307	-3.41988	3.3496	-0.349493	4.90442	0
0.2313	-2.80985	4.87681	0.873732	2.73087	0
0.2320	-0.674734	7.93123	-0.640737	-1.50477	0
0.2327	-0.369717	7.01362	-0.640737	-0.334393	0
0.2333	-2.19982	5.48641	0.26212	4.29137	0
0.2340	-4.33493	6.09601	-1.57272	3.67832	0
0.2347	-3.41988	6.70561	-4.60166	1.83916	0
0.2353	0.240316	8.23282	-4.60166	4.29137	0
0.2360	0.240316	10.068	-2.47558	5.79614	0
0.2367	-3.7249	11.2872	-0.961106	4.90442	0
0.2373	-4.33493	14.0337	-1.57272	7.6353	0
0.2380	-1.58978	16.1705	-3.08719	10.0875	0
0.2387	-1.58978	14.6433	-4.31041	8.52701	0
0.2393	-1.58978	12.2049	-2.18433	10.0875	0
0.2400	0.545333	10.3696	0.26212	12.2053	0
0.2407	-0.674734	7.62322	-1.25235	8.52701	0
0.2413	-4.02992	7.93123	-3.6988	5.79614	0
0.2420	-3.11487	11.5888	-3.6988	9.14006	0
0.2427	-2.50483	10.6776	-4.31041	10.7006	0
0.2433	-5.55962	6.70561	-5.82488	10.3662	0
0.2440	-3.7249	6.70561	-6.75686	12.484	0
0.2447	-0.0647005	8.84242	-7.65972	12.2053	0
0.2453	-3.11487	9.76003	-7.65972	9.14006	0
0.2460	-4.63995	10.3696	-3.6988	10.3662	0
0.2467	-0.674734	9.76003	-0.349493	12.484	0
0.2473	-0.97975	8.23282	0.26212	9.14006	0
0.2480	-4.94497	10.3696	4.54341	7.91396	0
0.2487	-4.94497	12.5064	8.21309	12.2053	0
0.2493	-4.94497	7.62322	2.09696	13.097	0
0.2500	-5.86464	0.603184	-4.92203	12.2053	0
0.2507	-3.7249	-0.00641685	-1.57272	15.2706	0
0.2513	-1.58978	2.4384	5.76663	18.8932	0
0.2520	-2.80985	2.4384	8.21309	17.7228	0
0.2527	-2.80985	1.52079	7.60147	14.6575	0
0.2533	-1.58978	2.4384	6.05788	13.097	0
0.2540	-2.50483	3.3496	3.02894	12.484	0
0.2547	-2.80985	2.4384	2.70857	12.8184	0
0.2553	-0.674734	0.301592	3.32018	14.9362	0
0.2560	-0.369717	0.603184	0.873732	18.6145	0
0.2567	-1.28477	2.1304	-0.0291244	21.3454	0
0.2573	-1.28477	3.65761	2.70857	19.5062	0
0.2580	-1.8948	7.93123	3.64055	15.8836	0
0.2587	-1.8948	11.2872	3.02894	14.9362	0
0.2593	1.46038	8.54083	4.54341	16.4967	0
0.2600	1.7654	6.09601	5.15502	16.4967	0
0.2607	-0.369717	6.40402	3.32018	15.8836	0
0.2613	0.240316	1.52079	3.32018	16.4967	0
0.2620	0.545333	-3.66402	5.15502	16.7754	0
0.2627	-0.0647005	-0.91761	7.89272	16.7754	0
0.2633	1.46038	1.21279	12.7856	18.3359	0
0.2640	-1.28477	-8.24566	14.6205	18.8932	0
0.2647	-6.77969	-8.24566	9.11594	15.8836	0
0.2653	-3.11487	-8.24566	6.05788	11.3136	0
0.2660	0.545333	-8.24566	9.11594	11.3136	0
0.2667	-4.33493	-8.24566	9.72755	13.097	0
0.2673	-6.16965	-8.24566	7.89272	11.9267	0
0.2680	-2.19982	-8.24566	10.9508	9.75311	0
0.2687	-2.19982	-8.24566	13.3972	9.47445	0
0.2693	-2.80985	-8.24566	10.0479	8.52701	0
0.2700	-1.58978	-8.24566	8.50433	8.52701	0
0.2707	-3.41988	-8.24566	10.9508	11.3136	0
0.2713	-4.33493	-8.24566	11.5624	12.8184	0
0.2720	-1.28477	-8.24566	11.8536	12.484	0
0.2727	-1.28477	-8.24566	13.6885	13.097	0
0.2733	-4.02992	-8.24566	12.174	9.47445	0
0.2740	-4.02992	-8.24566	8.21309	3.06526	0
0.2747	-2.19982	-8.24566	8.50433	3.95698	0
0.2753	-2.19982	-8.24566	12.174	10.3662	0
0.2760	-3.11487	-8.24566	13.6885	10.7006	0
0.2767	-2.50483	-8.24566	11.8536	5.79614	0
0.2773	-0.0647005	-8.24566	8.8247	4.90442	0
0.2780	1.46038	-8.24566	7.2811	5.79614	0
0.2787	0.545333	-8.24566	7.60147	4.90442	0
0.2793	-1.58978	-8.24566	6.98986	3.95698	0
0.2800	-2.19982	-8.24566	6.05788	3.95698	0
0.2807	-0.369717	-8.24566	7.60147	3.06526	0
0.2813	1.46038	-8.24566	7.2811	4.90442	0
0.2820	1.46038	-8.24566	3.64055	7.6353	0
0.2827	1.15537	-8.24566	4.54341	5.79614	0
0.2833	1.15537	-8.24566	10.0479	3.95698	0
0.2840	-0.369717	-8.24566	8.21309	5.18308	0
0.2847	-0.369717	-8.24566	1.48535	4.90442	0
0.2853	1.15537	-8.24566	1.80571	2.11782	0
0.2860	-0.97975	-8.24566	3.64055	3.67832	0
0.2867	-3.41988	-8.24566	3.32018	6.40919	0
0.2873	-2.80985	-8.24566	8.8247	7.3009	0
0.2880	-2.50483	-8.24566	12.174	8.24835	0
0.2887	-4.33493	-8.24566	5.76663	8.24835	0
0.2893	-4.02992	-8.24566	0.873732	5.79614	0
0.2900	-2.80985	-8.24566	2.09696	4.90442	0
0.2907	-2.50483	-8.24566	1.1941	5.79614	0
0.2913	-4.02992	-8.24566	-0.961106	6.68785	0
0.2920	-6.16965	-8.24566	-0.961106	6.68785	0
0.2927	-6.47467	-8.24566	-0.0291244	7.6353	0
0.2933	-5.24998	-8.24566	1.80571	8.52701	0
0.2940	-6.47467	-8.24566	1.48535	7.91396	0
0.2947	-6.77969	-8.24566	-1.86396	6.68785	0
0.2953	-5.55962	-8.24566	-3.08719	7.02224	0
0.2960	-5.86464	-8.24566	-3.99004	7.02224	0
0.2967	-6.47467	-8.24566	-8.5917	6.68785	0
0.2973	-4.94497	-8.24566	-13.1642	7.6353	0
0.2980	-3.11487	-8.24566	-17.7368	5.51748	0
0.2987	-2.50483	-8.24566	-22.0181	4.29137	0
0.2993	-3.41988	-8.24566	-21.0861	8.8614	0
0.3000	-4.94497	7.32163	-20.1832	9.75311	0
0.3007	-5.24998	12.5064	-26.8818	3.95698	0
0.3013	-3.11487	13.7256	-32.6776	4.29137	0
0.3020	-2.19982	10.6776	-30.2603	9.14006	0
0.3027	-1.8948	11.5888	-26.2702	7.02224	0
0.3033	-0.369717	9.76003	-24.7558	5.18308	0
0.3040	0.240316	5.79442	-22.9209	6.40919	0
0.3047	-1.8948	6.70561	-19.8629	2.45221	0
0.3053	-4.02992	5.18482	-15.6107	0	0
0.3060	-3.7249	2.4384	-11.009	3.95698	0
0.3067	-3.11487	8.23282	-7.04811	3.06526	0
0.3073	-2.80985	11.2872	-4.60166	-2.11782	0
0.3080	-1.28477	4.26721	-3.6988	-0.613053	0
0.3087	-1.28477	1.8288	-3.99004	1.22611	0
0.3093	-4.33493	3.65761	-4.92203	-3.34393	0
0.3100	-5.55962	1.21279	-3.6988	-5.18308	0
0.3107	-3.41988	0.301592	0.26212	-2.45221	0
0.3113	-3.11487	1.52079	4.22304	-3.67832	0
0.3120	-3.41988	-2.14323	3.32018	-5.51748	0
0.3127	-2.19982	-5.49924	-1.86396	-4.29137	0
0.3133	-2.50483	-4.88964	-4.92203	-5.18308	0
0.3140	-2.19982	-3.66402	-5.21327	-7.3009	0
0.3147	-1.28477	-3.05442	-5.53364	-6.13053	0
0.3153	-4.02992	-4.88964	-4.60166	-6.13053	0
0.3160	-7.69474	-9.16327	-2.18433	-8.24835	0
0.3167	-5.86464	-12.5193	-0.640737	-7.3009	0
0.3173	-2.50483	-14.3481	0.26212	-5.18308	0
0.3180	-3.11487	-15.2657	-0.0291244	-7.6353	0
0.3187	-3.11487	-14.0401	-0.961106	-10.0875	0
0.3193	-0.369717	-12.5193	0.582488	-7.91396	0
0.3200	-0.369717	-13.1289	0.582488	-7.6353	0
0.3207	-0.97975	-14.6561	-1.25235	-12.5397	0
0.3213	0.545333	-14.6561	-0.0291244	-13.097	0
0.3220	3.29048	-11.9097	1.80571	-9.75311	0
0.3227	5.73524	-9.16327	3.64055	-10.3662	0
0.3233	5.1252	-11.2937	7.60147	-11.9267	0
0.3240	1.46038	-16.4849	8.50433	-11.3136	0
0.3247	0.545333	-16.7929	2.41733	-13.4314	0
0.3253	2.37543	-13.1289	-0.349493	-16.1623	0
0.3260	1.46038	-14.3481	2.41733	-13.7101	0
0.3267	0.240316	-18.6217	2.70857	-13.4314	0
0.3273	-0.0647005	-17.4025	0.873732	-18.9489	0
0.3280	-1.28477	-15.8753	0.26212	-20.7323	0
0.3287	-0.0647005	-20.4505	-0.961106	-19.8406	0
0.3293	3.29048	-24.1145	-2.79594	-21.3454	0
0.3300	2.37543	-24.4161	-4.60166	-22.5715	0
0.3307	-0.369717	-25.9433	-6.4365	-21.9584	0
0.3313	-2.19982	-22.8953	-7.36848	-21.3454	0
0.3320	-3.11487	-16.1769	-9.20331	-22.5715	0
0.3327	-2.19982	-18.6217	-12.2323	-25.3581	0
0.3333	-0.0647005	-25.0321	-14.6787	-26.2498	0
0.3340	-0.0647005	-22.5873	-20.7948	-25.3581	0
0.3347	-0.674734	-19.5393	-24.7558	-24.4107	0
0.3353	-1.8948	-23.5049	-21.4064	-21.9584	0
0.3360	-4.02992	-24.1145	-21.6977	-20.1193	0
0.3367	-4.94497	-18.6217	-30.8719	-23.1845	0
0.3373	-4.33493	-18.6217	-35.7357	-25.3581	0
0.3380	-4.94497	-21.0601	-36.056	-22.9059	0
0.3387	-4.02992	-19.5393	-40.6286	-22.5715	0
0.3393	-2.19982	-18.3137	-42.143	-22.5715	0
0.3400	-3.11487	-18.3137	-40.6286	-20.1193	0
0.3407	-4.02992	-16.4849	-44.9098	-20.7323	0
0.3413	-3.11487	-15.8753	-48.2592	-22.5715	0
0.3420	-2.80985	-18.0121	-46.7156	-21.6798	0
0.3427	-3.11487	-18.0121	-48.2592	-21.0667	0
0.3433	-3.11487	-14.6561	-50.9968	-19.2276	0
0.3440	-3.41988	-12.8209	-51.3172	-16.4967	0
0.3447	-4.33493	-13.4305	-53.1229	-19.8406	0
0.3453	-4.94497	-14.9577	-55.5694	-23.7976	0
0.3460	-2.50483	-15.5673	-55.8898	-20.7323	0
0.3467	0.850349	-13.1289	-55.5694	-17.7228	0
0.3473	0.850349	-11.2937	-53.1229	-16.4967	0
0.3480	-2.19982	-10.3825	-50.3852	-14.0445	0
0.3487	-3.41988	-9.77287	-53.4433	-14.3231	0
0.3493	-1.58978	-8.54725	-57.7246	-18.3359	0
0.3500	-0.97975	-5.80084	-58.6274	-17.3884	0
0.3507	-3.11487	-4.28004	-58.9478	-13.4314	0
0.3513	-3.11487	-8.85526	-57.7246	-13.4314	0
0.3520	-0.369717	-14.0401	-55.8898	-15.2706	0
0.3527	-0.369717	-12.2113	-57.4042	-15.8836	0
0.3533	-0.674734	-8.85526	-58.6274	-16.7754	0
0.3540	0.850349	-6.71845	-58.0158	-15.8836	0
0.3547	0.545333	-2.14323	-58.3362	-11.9267	0
0.3553	-1.28477	1.8288	-58.0158	-10.3662	0
0.3560	-0.0647005	3.9592	-57.113	-11.9267	0
0.3567	1.15537	7.01362	-56.7926	-10.3662	0
0.3573	0.545333	9.76003	-54.9578	-7.6353	0
0.3580	1.46038	12.2049	-53.1229	-9.14006	0
0.3587	4.21015	16.4721	-51.3172	-10.3662	0
0.3593	4.82019	17.0817	-47.3272	-6.13053	0
0.3600	1.7654	12.5064	-46.1039	-4.57003	0
0.3607	0.545333	9.76003	-50.7056	-8.8614	0
0.3613	3.29048	10.6776	-51.3172	-11.5923	0
0.3620	4.51517	9.76003	-46.7156	-8.8614	0
0.3627	2.37543	9.45844	-45.4923	-5.79614	0
0.3633	1.46038	8.23282	-44.2982	-5.18308	0
0.3640	3.60012	5.48641	-42.4634	-6.13053	0
0.3647	4.21015	7.62322	-41.8518	-6.13053	0
0.3653	3.60012	13.4241	-39.085	-5.51748	0
0.3660	4.21015	15.2529	-35.7357	-6.40919	0
0.3667	4.21015	15.8625	-35.4444	-7.91396	0
0.3673	2.98547	18.3073	-33.9008	-7.6353	0
0.3680	2.68045	19.8345	-30.2603	-5.18308	0
0.3687	4.21015	20.1361	-29.3283	-3.95698	0
0.3693	5.1252	20.7457	-29.3283	-4.90442	0
0.3700	6.04025	17.6977	-28.4254	-4.57003	0
0.3707	6.9553	14.0337	-26.2702	-0.334393	0
0.3713	5.1252	15.2529	-20.1832	1.50477	0
0.3720	3.60012	16.4721	-15.6107	-3.67832	0
0.3727	5.1252	14.0337	-19.2512	-7.91396	0
0.3733	5.1252	13.116	-21.6977	-7.91396	0
0.3740	2.98547	13.116	-17.7368	-8.24835	0
0.3747	2.68045	9.45844	-14.6787	-7.02224	0
0.3753	3.60012	6.70561	-12.8439	-3.34393	0
0.3760	3.29048	7.93123	-10.1062	-4.29137	0
0.3767	3.29048	8.23282	-10.1062	-5.51748	0
0.3773	5.1252	7.01362	-9.49456	-2.73087	0
0.3780	6.04025	7.62322	-5.82488	-2.45221	0
0.3787	4.21015	7.32163	-1.86396	-3.67832	0
0.3793	3.29048	4.87681	1.48535	-0.891713	0
0.3800	4.82019	5.18482	2.41733	-0.334393	0
0.3807	4.82019	7.32163	0.873732	-2.45221	0
0.3813	1.46038	6.70561	3.64055	0.27866	0
0.3820	1.46038	6.09601	7.2811	3.95698	0
0.3827	6.65029	6.70561	7.60147	2.45221	0
0.3833	8.48038	4.87681	13.0769	1.50477	0
0.3840	3.90514	1.21279	20.4162	3.95698	0
0.3847	0.545333	0.603184	17.9698	4.29137	0
0.3853	0.850349	2.74	14.6205	3.06526	0
0.3860	1.7654	3.3496	17.9698	3.34393	0
0.3867	2.37543	0.603184	20.0958	2.11782	0
0.3873	3.60012	-0.308009	21.9307	0.27866	0
0.3880	3.60012	0.603184	26.212	1.50477	0
0.3887	1.7654	-0.616018	26.212	2.45221	0
0.3893	-0.0647005	-2.44482	26.212	1.22611	0
0.3900	-0.369717	-3.05442	30.4933	3.95698	0
0.3907	0.850349	-3.05442	32.9106	8.8614	0
0.3913	2.37543	0.301592	33.8426	7.91396	0
0.3920	3.29048	5.48641	36.9006	3.34393	0
0.3927	2.07042	3.65761	37.1919	3.95698	0
0.3933	1.46038	-0.616018	35.6774	7.6353	0
0.3940	1.46038	2.1304	35.6774	6.68785	0
0.3947	0.850349	6.09601	36.5803	6.68785	0
0.3953	0.850349	4.26721	41.7644	8.52701	0
0.3960	1.7654	2.4384	46.6573	7.3009	0
0.3967	0.545333	3.04801	42.0848	4.57003	0
0.3973	-2.19982	2.4384	37.1919	5.18308	0
0.3980	-1.58978	1.52079	39.3471	6.68785	0
0.3987	1.46038	1.21279	39.3471	7.6353	0
0.3993	2.68045	0.911193	37.8035	7.3009	0
0.4000	2.37543	1.8288	41.1528	5.79614	0
0.4007	2.37543	2.4384	42.6964	7.6353	0
0.4013	-0.369717	0.603184	40.2499	11.9267	0
0.4020	-2.19982	-2.14323	42.0848	9.47445	0
0.4027	1.15537	-4.28004	43.308	5.79614	0
0.4033	2.98547	-6.41685	41.1528	7.6353	0
0.4040	1.46038	-6.71845	41.1528	8.24835	0
0.4047	2.68045	-6.71845	42.9876	5.79614	0
0.4053	4.21015	-7.32805	42.376	7.02224	0
0.4060	2.07042	-5.80084	42.0848	7.6353	0
0.4067	2.37543	-1.53363	43.308	7.6353	0
0.4073	4.51517	-2.14323	46.0457	11.3136	0
0.4080	2.68045	-6.71845	48.4921	13.097	0
0.4087	-1.28477	-7.63605	45.4341	9.14006	0
0.4093	-3.11487	-4.88964	41.7644	6.40919	0
0.4100	-2.19982	-5.49924	42.9876	7.6353	0
0.4107	0.850349	-7.63605	43.5992	10.3662	0
0.4113	3.29048	-7.02645	41.4732	11.9267	0
0.4120	2.37543	-4.88964	40.5412	11.3136	0
0.4127	-0.97975	-3.97203	40.5412	11.3136	0
0.4133	-3.7249	-3.05442	40.5412	11.9267	0
0.4140	-2.19982	-2.75283	40.5412	8.52701	0
0.4147	1.15537	-4.58163	39.3471	7.3009	0
0.4153	-0.369717	-5.19123	39.9296	10.3662	0
0.4160	-2.19982	-3.97203	41.1528	11.9267	0
0.4167	-0.0647005	-4.88964	38.7355	12.2053	0
0.4173	0.240316	-7.93765	35.6774	13.097	0
0.4180	-3.11487	-6.71845	34.4542	11.3136	0
0.4187	-2.19982	-2.44482	33.5222	10.3662	0
0.4193	-1.28477	-3.66402	35.9687	13.097	0
0.4200	-4.02992	-8.24566	39.6383	11.3136	0
0.4207	-3.11487	-8.54725	35.357	6.0748	0
0.4213	0.850349	-6.41685	29.5613	5.79614	0
0.4220	1.15537	-4.88964	32.0077	8.8614	0
0.4227	0.850349	-5.80084	35.6774	9.47445	0
0.4233	1.7654	-7.02645	34.1338	8.24835	0
0.4240	0.545333	-7.93765	32.3281	6.68785	0
0.4247	-1.8948	-7.02645	32.3281	6.40919	0
0.4253	-1.28477	-5.19123	32.6193	6.40919	0
0.4260	0.545333	-3.05442	32.6193	7.02224	0
0.4267	0.545333	-3.66402	33.8426	7.91396	0
0.4273	-1.28477	-5.49924	36.5803	7.6353	0
0.4280	-1.28477	-4.88964	38.4151	6.68785	0
0.4287	0.240316	-3.97203	38.1239	6.40919	0
0.4293	-1.28477	-4.28004	38.4151	3.95698	0
0.4300	-2.80985	-0.91761	39.3471	2.45221	0
0.4307	0.240316	1.8288	40.2499	6.40919	0
0.4313	0.850349	-1.53363	42.6964	9.75311	0
0.4320	-1.28477	-2.14323	42.9876	6.68785	0
0.4327	0.850349	1.52079	39.3471	4.57003	0
0.4333	3.90514	0.603184	37.8035	5.79614	0
0.4340	0.545333	-0.91761	38.7355	4.90442	0
0.4347	-2.80985	0.911193	38.4151	4.90442	0
0.4353	-0.97975	-0.308009	38.7355	6.0748	0
0.4360	1.7654	0.603184	39.6383	3.67832	0
0.4367	1.46038	4.26721	39.6383	1.50477	0
0.4373	0.850349	2.4384	40.8616	4.29137	0
0.4380	1.46038	-0.00641685	41.7644	5.79614	0
0.4387	1.15537	0.911193	40.5412	5.51748	0
0.4393	1.46038	-3.66402	40.5412	5.79614	0
0.4400	3.90514	-9.77287	41.7644	3.95698	0
0.4407	5.1252	-9.77287	42.376	2.11782	0
0.4413	3.29048	-11.2937	43.5992	4.90442	0
0.4420	3.29048	-13.7385	42.376	6.0748	0
0.4427	5.43022	-9.46486	40.5412	5.18308	0
0.4433	4.21015	-7.93765	46.3661	7.6353	0
0.4440	1.46038	-11.9097	51.8415	7.6353	0
0.4447	3.29048	-10.0745	46.3661	1.83916	0
0.4453	4.21015	-6.71845	39.6383	0.891713	0
0.4460	0.850349	-7.63605	40.2499	4.57003	0
0.4467	-0.674734	-4.88964	40.5412	2.45221	0
0.4473	-0.369717	-2.44482	38.7355	1.22611	0
0.4480	-4.33493	-6.10884	39.0267	5.18308	0
0.4487	-7.99975	-6.10884	39.3471	5.79614	0
0.4493	-4.94497	-1.22562	39.3471	2.45221	0
0.4500	-1.8948	-2.14323	40.2499	2.45221	0
0.4507	-4.63995	-6.71845	39.6383	1.50477	0
0.4513	-7.0847	-7.02645	38.1239	-1.50477	0
0.4520	-4.94497	-7.02645	36.9006	-0.891713	0
0.4527	-2.50483	-8.54725	34.1338	2.11782	0
0.4533	-2.50483	-8.54725	31.1049	2.73087	0
0.4540	-2.19982	-7.32805	32.0077	0.891713	0
0.4547	-0.674734	-4.88964	35.6774	0.613053	0
0.4553	0.545333	-5.19123	36.5803	3.67832	0
0.4560	-0.674734	-8.24566	32.9106	4.90442	0
0.4567	-1.8948	-6.71845	27.4352	1.22611	0
0.4573	0.545333	-2.44482	23.1539	-1.50477	0
0.4580	3.60012	-0.616018	21.0278	0.27866	0
0.4587	4.51517	0.911193	18.5814	1.22611	0
0.4593	4.51517	-0.308009	15.8437	1.22611	0
0.4600	4.21015	-6.41685	14.0088	0.27866	0
0.4607	3.29048	-10.0745	11.242	-2.73087	0
0.4613	3.90514	-8.54725	7.60147	-3.34393	0
0.4620	5.1252	-8.54725	8.21309	1.22611	0
0.4627	3.29048	-7.63605	10.9508	0.891713	0
0.4633	1.46038	-4.88964	8.8247	-2.45221	0
0.4640	3.60012	-4.28004	2.41733	0.27866	0
0.4647	6.9553	-6.10884	-0.0291244	3.95698	0
0.4653	6.65029	-5.49924	-0.349493	0.27866	0
0.4660	4.82019	-3.05442	-2.47558	-2.45221	0
0.4667	3.29048	-2.14323	-3.37843	-1.50477	0
0.4673	2.37543	-4.88964	-0.961106	-0.613053	0
0.4680	1.15537	-9.77287	-1.57272	0.27866	0
0.4687	-0.369717	-10.0745	-7.98009	-0.334393	0
0.4693	-1.28477	-5.19123	-15.2903	-3.06526	0
0.4700	0.240316	-3.66402	-17.7368	-2.11782	0
0.4707	5.1252	-6.71845	-15.9019	1.22611	0
0.4713	6.34527	-7.63605	-15.9019	-1.83916	0
0.4720	1.46038	-6.71845	-20.1832	-6.68785	0
0.4727	-1.58978	-6.41685	-23.2413	-4.90442	0
0.4733	2.98547	-5.80084	-22.9209	-1.22611	0
0.4740	6.9553	-3.36243	-24.4354	-1.22611	0
0.4747	3.90514	-0.308009	-27.4934	-1.50477	0
0.4753	2.37543	3.65761	-29.6487	-0.613053	0
0.4760	6.34527	6.40402	-31.4544	-2.11782	0
0.4767	5.1252	5.18482	-33.9008	-3.95698	0
0.4773	-0.0647005	4.87681	-36.056	-3.67832	0
0.4780	2.07042	9.76003	-38.4734	-4.29137	0
0.4787	7.56533	13.116	-40.0169	-3.34393	0
0.4793	5.43022	9.45844	-39.4053	0	0
0.4800	2.07042	5.18482	-40.6286	0	0
0.4807	3.29048	4.57522	-46.7156	-6.13053	0
0.4813	4.21015	2.74	-51.3172	-8.24835	0
0.4820	3.29048	-1.22562	-50.7056	-6.40919	0
0.4827	4.51517	0.603184	-48.2592	-7.91396	0
0.4833	5.43022	3.04801	-47.9388	-7.91396	0
0.4840	5.1252	-0.616018	-49.4824	-6.13053	0
0.4847	3.90514	-3.05442	-49.7736	-8.8614	0
0.4853	3.60012	-0.91761	-47.9388	-8.8614	0
0.4860	5.1252	-0.91761	-46.7156	-3.95698	0
0.4867	6.04025	-2.75283	-46.7156	-7.3009	0
0.4873	6.04025	-1.83522	-47.0359	-12.5397	0
0.4880	6.9553	-3.05442	-49.162	-8.52701	0
0.4887	6.04025	-5.49924	-51.3172	-6.68785	0
0.4893	2.98547	-2.44482	-50.7056	-12.2053	0
0.4900	3.90514	0.911193	-51.3172	-11.3136	0
0.4907	7.56533	-1.22562	-51.3172	-5.51748	0
0.4913	6.34527	-4.28004	-45.2011	-5.18308	0
0.4920	3.29048	-6.10884	-43.3663	-7.3009	0
0.4927	2.98547	-9.77287	-49.4824	-8.8614	0
0.4933	3.90514	-11.6017	-51.9288	-10.0875	0
0.4940	5.1252	-8.54725	-48.8708	-10.7006	0
0.4947	6.34527	-5.49924	-49.4824	-9.75311	0
0.4953	4.21015	-2.44482	-51.3172	-8.24835	0
0.4960	1.15537	1.8288	-50.094	-6.13053	0
0.4967	1.15537	4.26721	-49.4824	-5.18308	0
0.4973	2.98547	4.87681	-50.094	-6.68785	0
0.4980	4.51517	7.01362	-49.4824	-8.24835	0
0.4987	6.65029	11.2872	-49.7736	-7.02224	0
0.4993	7.26032	14.3352	-50.3852	-4.57003	0
0.5000	6.65029	15.2529	-52.2201	-6.13053	0
0.5007	7.87035	13.4241	-54.0549	-9.14006	0
0.5013	8.7854	9.76003	-50.3852	-6.40919	0
0.5020	6.34527	8.54083	-44.5895	-3.06526	0
0.5027	5.1252	8.54083	-43.3663	-4.29137	0
0.5033	7.26032	4.87681	-42.143	-3.06526	0
0.5040	6.65029	0.301592	-39.6966	-0.891713	0
0.5047	2.37543	-0.308009	-43.3663	-5.18308	0
0.5053	2.37543	-2.14323	-48.8708	-9.14006	0
0.5060	6.04025	-6.71845	-48.5504	-6.68785	0
0.5067	5.43022	-5.80084	-45.8127	-4.29137	0
0.5073	1.7654	-2.75283	-44.2982	-5.18308	0
0.5080	1.46038	-5.80084	-42.4634	-5.18308	0
0.5087	2.37543	-7.93765	-40.9198	-3.06526	0
0.5093	1.46038	-3.05442	-39.085	-2.11782	0
0.5100	1.46038	-3.05442	-36.056	-2.73087	0
0.5107	1.46038	-6.41685	-34.8328	-3.34393	0
0.5113	-0.369717	-3.66402	-34.8328	-3.34393	0
0.5120	-1.58978	-0.308009	-34.8328	-3.06526	0
0.5127	-1.28477	-2.14323	-34.5124	-3.34393	0
0.5133	2.07042	-2.14323	-33.6096	-2.11782	0
0.5140	3.29048	2.4384	-33.9008	-0.334393	0
0.5147	0.850349	4.57522	-33.9008	2.11782	0
0.5153	1.15537	3.3496	-29.3283	4.29137	0
0.5160	4.21015	2.4384	-25.979	3.06526	0
0.5167	1.46038	1.21279	-30.2603	0.27866	0
0.5173	-2.80985	1.52079	-34.2212	0.27866	0
0.5180	-2.50483	3.9592	-32.066	1.83916	0
0.5187	-3.11487	6.09601	-29.3283	2.11782	0
0.5193	-3.41988	6.09601	-27.4934	3.06526	0
0.5200	-0.369717	6.09601	-25.3674	1.83916	0
0.5207	-0.369717	7.93123	-25.3674	-1.50477	0
0.5213	-4.02992	7.93123	-24.7558	-1.50477	0
0.5220	-2.19982	3.9592	-20.1832	0.891713	0
0.5227	-0.369717	3.04801	-16.5135	0	0
0.5233	-2.19982	3.9592	-16.5135	0.891713	0
0.5240	-2.19982	0.603184	-13.7758	3.06526	0
0.5247	-0.369717	-0.91761	-8.88295	1.50477	0
0.5253	-0.369717	1.52079	-10.3974	1.22611	0
0.5260	0.545333	1.21279	-13.4555	4.57003	0
0.5267	0.850349	1.52079	-7.98009	3.95698	0
0.5273	-2.50483	1.21279	-0.0291244	3.34393	0
0.5280	-3.11487	-6.71845	-45.2011	5.79614	0
0.5287	-0.369717	-13.1289	-45.2011	3.95698	0
0.5293	-2.19982	-9.46486	-45.2011	0.27866	0
0.5300	-5.24998	-7.63605	-45.2011	4.29137	0
0.5307	-3.11487	-9.46486	-45.2011	7.3009	0
0.5313	-2.19982	-7.63605	-45.2011	3.06526	0
0.5320	-4.63995	-6.10884	-45.2011	1.50477	0
0.5327	-3.11487	-6.41685	-45.2011	3.95698	0
0.5333	-1.28477	-3.97203	-45.2011	2.73087	0
0.5340	-2.50483	-2.75283	-45.2011	1.50477	0
0.5347	-4.02992	-4.58163	-45.2011	3.06526	0
0.5353	-5.24998	-4.88964	-45.2011	3.06526	0
0.5360	-4.94497	-4.58163	-45.2011	2.45221	0
0.5367	-3.41988	-5.49924	-45.2011	5.51748	0
0.5373	-3.41988	-6.41685	-45.2011	6.68785	0
0.5380	-3.11487	-3.36243	-45.2011	4.29137	0
0.5387	1.7654	1.52079	-45.2011	3.95698	0
0.5393	3.90514	3.04801	-45.2011	8.8614	0
0.5400	0.240316	3.04801	-45.2011	10.3662	0
0.5407	-0.369717	7.01362	-45.2011	5.79614	0
0.5413	1.46038	8.54083	-45.2011	2.11782	0
0.5420	1.15537	5.18482	-45.2011	3.67832	0
0.5427	1.7654	6.40402	-45.2011	3.67832	0
0.5433	3.29048	10.6776	-45.2011	2.11782	0
0.5440	2.37543	9.76003	-45.2011	2.45221	0
0.5447	1.46038	11.5888	-45.2011	3.06526	0
0.5453	0.545333	16.4721	-45.2011	1.22611	0
0.5460	-0.674734	15.2529	-45.2011	1.50477	0
0.5467	-0.369717	13.7256	-45.2011	1.83916	0
0.5473	0.545333	16.7801	-45.2011	-0.613053	0
0.5480	-1.28477	14.9513	-45.2011	-1.50477	0
0.5487	-3.11487	9.45844	-45.2011	-0.613053	0
0.5493	-2.80985	9.15043	-45.2011	-1.50477	0
0.5500	-1.28477	8.84242	-45.2011	-0.613053	0
0.5507	0.545333	3.9592	-45.2011	3.06526	0
0.5513	1.46038	-1.83522	-45.2011	3.95698	0
0.5520	0.545333	-7.63605	-45.2011	2.11782	0
0.5527	-0.369717	-13.1289	-45.2011	2.11782	0
0.5533	-0.369717	-14.3481	-45.2011	-0.334393	0
0.5540	-0.369717	-15.5673	-45.2011	-1.83916	0
0.5547	-0.369717	-18.6217	-45.2011	3.34393	0
0.5553	0.240316	-18.6217	-45.2011	6.68785	0
0.5560	0.545333	-15.2657	-45.2011	2.11782	0
0.5567	-1.8948	-14.6561	-45.2011	0.891713	0
0.5573	-4.02992	-16.4849	-45.2011	3.95698	0
0.5580	-3.11487	-16.1769	-45.2011	0.891713	0
0.5587	-1.28477	-13.7385	-45.2011	-1.50477	0
0.5593	-2.19982	-11.9097	-45.2011	3.06526	0
0.5600	-1.58978	-10.6841	-45.2011	3.95698	0
0.5607	0.240316	-9.46486	-45.2011	1.22611	0
0.5613	-0.0647005	-8.85526	-45.2011	3.95698	0
0.5620	-0.97975	-6.41685	-45.2011	6.68785	0
0.5627	-0.369717	-2.44482	-45.2011	4.90442	0
0.5633	-0.369717	-3.36243	-45.2011	5.51748	0
0.5640	-0.97975	-4.88964	-45.2011	7.3009	0
0.5647	-0.674734	-2.14323	-45.2011	3.06526	0
0.5653	-0.674734	-0.308009	-45.2011	-1.22611	0
0.5660	-0.674734	-1.22562	-45.2011	0.27866	0
0.5667	0.850349	0.603184	-45.2011	0.613053	0
0.5673	1.46038	3.9592	-45.2011	-1.22611	0
0.5680	-0.369717	6.09601	-45.2011	2.11782	0
0.5687	-0.674734	8.84242	-45.2011	6.0748	0
0.5693	1.46038	10.3696	-45.2011	2.11782	0
0.5700	1.7654	7.93123	-45.2011	-0.613053	0
0.5707	0.545333	5.79442	-45.2011	2.11782	0
0.5713	-0.369717	7.01362	-45.2011	1.83916	0
0.5720	-0.97975	11.2872	-45.2011	-0.891713	0
0.5727	-0.369717	12.8145	-45.2011	1.22611	0
0.5733	0.850349	11.5888	-45.2011	3.06526	0
0.5740	2.07042	12.2049	-45.2011	1.50477	0
0.5747	5.1252	13.7256	-45.2011	4.90442	0
0.5753	7.87035	10.6776	-45.2011	7.91396	0
0.5760	3.60012	6.09601	14.0088	5.51748	0
0.5767	-0.674734	4.57522	9.72755	3.34393	0
0.5773	0.850349	3.9592	6.37825	2.45221	0
0.5780	1.7654	2.74	3.64055	-0.891713	0
0.5787	-0.369717	2.4384	2.70857	-1.50477	0
0.5793	-0.369717	2.74	1.80571	1.83916	0
0.5800	1.46038	3.3496	-1.25235	1.22611	0
0.5807	1.46038	3.65761	-2.79594	-0.613053	0
0.5813	2.37543	2.4384	-1.25235	1.22611	0
0.5820	3.90514	2.1304	-2.79594	2.45221	0
0.5827	4.21015	3.04801	-6.75686	0.613053	0
0.5833	2.68045	3.3496	-8.88295	-0.613053	0
0.5840	0.850349	3.9592	-6.75686	-0.613053	0
0.5847	2.37543	6.40402	-4.92203	0.613053	0
0.5853	2.68045	7.01362	-9.20331	1.22611	0
0.5860	-1.28477	6.70561	-14.3875	-0.891713	0
0.5867	-1.28477	8.84242	-12.2323	-1.50477	0
0.5873	2.37543	9.76003	-8.5917	3.34393	0
0.5880	-0.0647005	5.48641	-9.81493	4.90442	0
0.5887	-2.19982	3.3496	-12.5526	0.613053	0
0.5893	2.07042	6.09601	-15.2903	-0.613053	0
0.5900	2.98547	4.57522	-18.028	0	0
0.5907	-0.674734	0.911193	-18.3484	-1.50477	0
0.5913	-0.674734	1.52079	-18.6396	-1.50477	0
0.5920	0.545333	1.21279	-21.6977	-0.613053	0
0.5927	-0.369717	-0.308009	-22.0181	-2.45221	0
0.5933	0.850349	3.9592	-20.1832	-2.11782	0
0.5940	2.37543	8.23282	-20.1832	0.613053	0
0.5947	1.15537	6.70561	-22.9209	0.613053	0
0.5953	0.850349	6.09601	-24.7558	-0.891713	0
0.5960	3.29048	7.01362	-22.6297	-1.22611	0
0.5967	3.60012	3.3496	-19.5716	0.27866	0
0.5973	2.68045	1.21279	-23.8529	2.73087	0
0.5980	2.37543	3.9592	-29.9399	1.83916	0
0.5987	1.15537	4.26721	-27.4934	0.891713	0
0.5993	-0.369717	0.603184	-22.0181	5.79614	0
0.6000	0.545333	-3.36243	-8.5917	7.91396	0
0.6007	1.7654	-5.49924	-8.5917	2.45221	0
0.6013	1.15537	-7.63605	-8.5917	2.11782	0
0.6020	-0.674734	-9.16327	-8.5917	6.68785	0
0.6027	-0.369717	-8.85526	-8.5917	4.90442	0
0.6033	1.46038	-10.0745	-8.5917	2.11782	0
0.6040	2.07042	-14.3481	-8.5917	4.90442	0
0.6047	-0.0647005	-14.9577	-8.5917	5.79614	0
0.6053	-0.0647005	-10.9921	-8.5917	4.57003	0
0.6060	1.46038	-10.9921	-8.5917	4.29137	0
0.6067	-0.369717	-13.1289	-8.5917	3.34393	0
0.6073	-1.28477	-11.6017	-8.5917	3.95698	0
0.6080	0.850349	-12.8209	-8.5917	7.02224	0
0.6087	0.545333	-16.7929	-8.5917	6.68785	0
0.6093	-0.97975	-17.0945	-8.5917	3.67832	0
0.6100	-0.369717	-14.9577	-8.5917	4.29137	0
0.6107	-0.369717	-12.8209	-8.5917	6.68785	0
0.6113	-1.58978	-11.2937	-8.5917	6.40919	0
0.6120	-1.28477	-11.2937	-10.7178	5.79614	0
0.6127	-0.674734	-11.6017	-13.7758	5.79614	0
0.6133	-0.674734	-10.9921	-19.2512	3.34393	0
0.6140	-0.0647005	-10.9921	-18.028	3.06526	0
0.6147	-1.28477	-9.77287	-14.6787	5.79614	0
0.6153	-2.19982	-5.49924	-16.5135	5.51748	0
0.6160	-0.369717	-2.75283	-16.5135	3.34393	0
0.6167	1.15537	-2.75283	-14.9991	6.68785	0
0.6173	0.240316	-2.14323	-14.6787	10.0875	0
0.6180	1.15537	-0.308009	-14.3875	7.02224	0
0.6187	1.46038	0.603184	-13.1642	4.90442	0
0.6193	-0.674734	-0.308009	-11.009	7.6353	0
0.6200	0.240316	1.21279	-9.20331	6.68785	0
0.6207	4.21015	5.18482	-10.7178	3.34393	0
0.6213	2.68045	4.26721	-11.009	4.90442	0
0.6220	0.240316	1.52079	-10.1062	5.79614	0
0.6227	2.68045	6.09601	-10.1062	5.18308	0
0.6233	3.29048	9.76003	-8.27133	9.47445	0
0.6240	-0.369717	5.18482	-8.5917	11.5923	0
0.6247	-2.50483	4.26721	-8.5917	5.18308	0
0.6253	-1.8948	8.84242	-8.5917	1.22611	0
0.6260	-0.674734	7.01362	-8.5917	3.95698	0
0.6267	1.46038	4.57522	-8.5917	3.95698	0
0.6273	0.545333	7.32163	-8.5917	1.83916	0
0.6280	-3.7249	7.62322	-8.5917	3.95698	0
0.6287	-3.11487	5.48641	-8.5917	6.68785	0
0.6293	-0.674734	7.01362	-8.5917	6.68785	0
0.6300	-2.19982	8.54083	-8.5917	5.51748	0
0.6307	-2.19982	7.32163	-8.5917	3.06526	0
0.6313	-0.674734	6.70561	-8.5917	2.11782	0
0.6320	-3.11487	7.01362	-8.5917	5.18308	0
0.6327	-4.02992	7.62322	-8.5917	6.40919	0
0.6333	-2.19982	8.23282	-8.5917	4.57003	0
0.6340	-2.80985	9.76003	-8.5917	5.51748	0
0.6347	-1.8948	12.2049	-8.5917	6.68785	0
0.6353	2.07042	10.6776	-8.5917	6.40919	0
0.6360	0.545333	7.01362	8.8247	7.3009	0
0.6367	-2.80985	6.40402	3.64055	7.3009	0
0.6373	-1.28477	7.32163	-2.18433	4.29137	0
0.6380	-0.97975	7.62322	-2.18433	3.34393	0
0.6387	-3.11487	7.93123	-1.57272	4.90442	0
0.6393	-2.19982	7.01362	-1.25235	5.51748	0
0.6400	0.545333	6.40402	-0.961106	6.0748	0
0.6407	2.37543	8.23282	-1.86396	5.79614	0
0.6413	3.90514	8.84242	-0.349493	3.95698	0
0.6420	4.21015	6.09601	0.582488	3.95698	0
0.6427	1.7654	4.87681	-2.47558	4.90442	0
0.6433	-0.0647005	5.18482	-2.79594	3.95698	0
0.6440	0.850349	5.18482	1.80571	3.34393	0
0.6447	1.7654	6.09601	3.02894	3.06526	0
0.6453	-0.369717	6.09601	-0.0291244	2.73087	0
0.6460	-2.19982	6.40402	-0.961106	3.95698	0
0.6467	-0.0647005	10.3696	2.09696	3.95698	0
0.6473	2.98547	10.6776	6.37825	3.34393	0
0.6480	2.68045	4.87681	9.11594	3.95698	0
0.6487	0.545333	2.4384	6.37825	2.11782	0
0.6493	0.240316	3.65761	-0.0291244	-0.613053	0
0.6500	-0.369717	3.3496	-2.79594	0.613053	0
0.6507	-2.80985	5.18482	0.873732	1.22611	0
0.6513	-2.80985	7.01362	5.15502	-0.891713	0
0.6520	-1.28477	3.3496	3.9318	-0.613053	0
0.6527	-1.58978	-1.22562	1.80571	-0.613053	0
0.6533	-2.19982	-1.83522	1.80571	-2.45221	0
0.6540	-0.97975	-3.36243	1.1941	-1.50477	0
0.6547	-1.8948	-7.02645	-0.0291244	0.613053	0
0.6553	-5.86464	-7.93765	-0.0291244	0.27866	0
0.6560	-6.47467	-6.10884	0.582488	-0.334393	0
0.6567	-3.7249	-6.10884	0.26212	0.613053	0
0.6573	-3.41988	-6.10884	0.873732	-0.613053	0
0.6580	-3.7249	-3.66402	-0.640737	-3.34393	0
0.6587	-2.19982	-3.05442	-1.86396	-3.34393	0
0.6593	-1.8948	-6.10884	2.41733	0.891713	0
0.6600	-1.58978	-5.49924	5.76663	1.83916	0
0.6607	-1.28477	-3.36243	1.1941	-3.06526	0
0.6613	-1.58978	-7.02645	-2.79594	-4.90442	0
0.6620	-0.369717	-10.3825	-1.57272	-2.45221	0
0.6627	2.68045	-6.71845	-1.86396	-3.34393	0
0.6633	2.07042	-6.41685	-2.79594	-4.90442	0
0.6640	-0.674734	-10.9921	-1.25235	-2.11782	0
0.6647	-1.28477	-8.85526	-0.961106	-1.22611	0
0.6653	-2.19982	-3.97203	-0.961106	-3.06526	0
0.6660	-4.02992	-4.88964	0.873732	-2.45221	0
0.6667	-1.28477	-6.71845	0.26212	-1.50477	0
0.6673	1.7654	-7.63605	-2.18433	-3.06526	0
0.6680	1.15537	-10.6841	-1.86396	-4.29137	0
0.6687	-1.8948	-10.9921	-0.961106	-3.67832	0
0.6693	-4.33493	-7.02645	0.582488	-2.45221	0
0.6700	-2.50483	-6.10884	2.70857	-2.45221	0
0.6707	1.7654	-6.41685	2.41733	-2.45221	0
0.6713	1.7654	-4.58163	2.70857	-1.50477	0
0.6720	-0.0647005	-5.80084	4.22304	-2.11782	0
0.6727	0.850349	-8.54725	2.09696	-5.18308	0
0.6733	0.545333	-6.41685	-2.47558	-7.02224	0
0.6740	0.545333	-3.97203	-3.08719	-4.57003	0
0.6747	2.68045	-5.80084	-2.79594	-2.11782	0
0.6753	2.37543	-3.97203	-4.60166	-2.45221	0
0.6760	-0.369717	0.603184	-6.14525	-2.45221	0
0.6767	1.15537	0.301592	-5.82488	-1.22611	0
0.6773	3.29048	-2.75283	-4.31041	-2.45221	0
0.6780	1.7654	-0.308009	-4.31041	-4.57003	0
0.6787	2.98547	3.04801	-7.36848	-5.18308	0
0.6793	3.90514	3.04801	-10.1062	-5.18308	0
0.6800	0.545333	4.57522	-10.7178	-6.68785	0
0.6807	0.850349	7.93123	-11.6206	-5.79614	0
0.6813	5.43022	7.93123	-11.3294	-2.45221	0
0.6820	6.34527	5.18482	-10.3974	-3.34393	0
0.6827	6.04025	5.18482	-9.81493	-6.13053	0
0.6833	7.26032	5.79442	-5.53364	-3.34393	0
0.6840	3.90514	4.26721	-8.5917	-0.613053	0
0.6847	-0.0647005	3.04801	-8.5917	-5.51748	0
0.6853	3.29048	4.26721	-8.5917	-10.0875	0
0.6860	6.04025	3.9592	-8.5917	-9.14006	0
0.6867	4.21015	2.1304	-8.5917	-10.3662	0
0.6873	3.60012	0.911193	-8.5917	-10.9792	0
0.6880	3.90514	-0.91761	-8.5917	-6.40919	0
0.6887	1.46038	-3.36243	-8.5917	-6.13053	0
0.6893	0.240316	-3.05442	-8.5917	-10.7006	0
0.6900	1.46038	-2.75283	-8.5917	-8.24835	0
0.6907	2.37543	-4.88964	-8.5917	-4.90442	0
0.6913	1.15537	-6.71845	-8.5917	-7.02224	0
0.6920	-1.28477	-7.63605	-8.5917	-7.91396	0
0.6927	-1.28477	-10.0745	-8.5917	-7.02224	0
0.6933	0.545333	-11.2937	-8.5917	-9.75311	0
0.6940	0.545333	-9.46486	-8.5917	-11.3136	0
0.6947	-0.0647005	-6.71845	-8.5917	-8.52701	0
0.6953	0.545333	-6.10884	-8.5917	-6.40919	0
0.6960	0.545333	-6.71845	-8.5917	-6.40919	0
0.6967	1.46038	-6.10884	-8.5917	-7.91396	0
0.6973	2.37543	-6.71845	-8.5917	-9.14006	0
0.6980	-0.0647005	-7.63605	-8.5917	-7.91396	0
0.6987	-2.80985	-4.58163	-8.5917	-6.40919	0
0.6993	-0.97975	-3.66402	-8.5917	-6.40919	0
0.7000	1.7654	-6.71845	-8.5917	-7.6353	0
0.7007	0.545333	-6.71845	-8.5917	-10.7006	0
0.7013	-1.28477	-4.88964	-8.5917	-11.5923	0
0.7020	-0.0647005	-7.02645	-8.5917	-8.24835	0
0.7027	2.98547	-8.24566	-8.5917	-7.91396	0
0.7033	2.98547	-6.41685	-8.5917	-8.24835	0
0.7040	0.240316	-6.71845	-8.5917	-6.68785	0
0.7047	-0.369717	-6.10884	-8.5917	-7.91396	0
0.7053	3.29048	-3.36243	-8.5917	-8.8614	0
0.7060	5.73524	-2.75283	-8.5917	-6.13053	0
0.7067	4.21015	-3.97203	-8.5917	-7.02224	0
0.7073	3.29048	-5.80084	-8.5917	-7.91396	0
0.7080	2.37543	-8.24566	-8.5917	-4.29137	0
0.7087	-0.674734	-7.63605	-8.5917	-5.51748	0
0.7093	-1.8948	-4.88964	-8.5917	-10.7006	0
0.7100	1.7654	-4.58163	-8.5917	-8.8614	0
0.7107	3.90514	-4.58163	-8.5917	-7.6353	0
0.7113	2.07042	-2.14323	-8.5917	-9.75311	0
0.7120	0.240316	-1.22562	-8.5917	-7.91396	0
0.7127	-0.97975	-2.14323	-8.5917	-5.18308	0
0.7133	-1.28477	-1.22562	-8.5917	-7.02224	0
0.7140	0.240316	2.1304	-8.5917	-7.91396	0
0.7147	1.46038	2.4384	-8.5917	-5.18308	0
0.7153	0.545333	1.8288	-8.5917	-4.57003	0
0.7160	0.850349	3.65761	-8.5917	-5.18308	0
0.7167	1.7654	2.74	-8.5917	-3.95698	0
0.7173	-0.0647005	0.301592	-8.5917	-2.73087	0
0.7180	-1.28477	4.26721	-8.5917	-4.29137	0
0.7187	2.07042	10.6776	-8.5917	-4.29137	0
0.7193	5.1252	9.76003	-8.5917	-0.613053	0
0.7200	2.07042	6.09601	-15.2903	0.27866	0
0.7207	-2.50483	7.62322	-21.4064	-5.18308	0
0.7213	-2.19982	10.068	-24.1441	-7.6353	0
0.7220	-1.28477	9.15043	-20.7948	-5.51748	0
0.7227	-1.28477	7.01362	-20.1832	-3.06526	0
0.7233	-0.0647005	5.79442	-21.0861	-0.613053	0
0.7240	1.46038	6.70561	-19.2512	-0.613053	0
0.7247	-0.369717	9.76003	-18.6396	-3.34393	0
0.7253	-2.19982	10.068	-18.028	-2.45221	0
0.7260	-0.97975	7.93123	-17.1252	-0.334393	0
0.7267	0.545333	6.40402	-19.2512	-3.67832	0
0.7273	1.7654	5.18482	-18.028	-3.67832	0
0.7280	2.98547	3.65761	-12.2323	2.11782	0
0.7287	1.46038	3.3496	-10.3974	1.22611	0
0.7293	-1.28477	3.3496	-13.4555	-4.29137	0
0.7300	1.15537	2.4384	-15.2903	-3.34393	0
0.7307	5.43022	4.26721	-14.6787	-0.613053	0
0.7313	4.21015	4.26721	-10.7178	0	0
0.7320	0.545333	0.301592	-7.65972	0.891713	0
0.7327	0.850349	-1.22562	-11.3294	-1.50477	0
0.7333	-0.0647005	-0.308009	-14.6787	-7.02224	0
0.7340	-0.97975	-4.28004	-13.7758	-7.6353	0
0.7347	1.46038	-7.63605	-12.2323	-4.29137	0
0.7353	1.46038	-6.41685	-11.009	-3.34393	0
0.7360	-1.8948	-5.80084	-9.20331	-4.29137	0
0.7367	-1.28477	-6.10884	-10.1062	-1.50477	0
0.7373	-0.97975	-5.19123	-9.20331	0.27866	0
0.7380	-2.50483	-6.71845	-7.36848	-1.83916	0
0.7387	-1.28477	-7.63605	-7.36848	-3.34393	0
0.7393	-0.97975	-4.58163	-5.53364	-2.11782	0
0.7400	-2.19982	-2.44482	-0.961106	-0.891713	0
0.7407	-0.369717	-3.97203	-0.961106	-1.50477	0
0.7413	1.46038	-3.66402	-3.08719	-1.50477	0
0.7420	-0.369717	-1.22562	-3.6988	-0.613053	0
0.7427	1.15537	0.603184	-4.60166	0.891713	0
0.7433	3.60012	0.301592	-0.640737	3.06526	0
0.7440	1.7654	-1.22562	-8.5917	3.34393	0
0.7447	0.240316	-1.22562	-8.5917	0	0
0.7453	0.850349	-0.308009	-8.5917	-0.891713	0
0.7460	0.240316	-1.22562	-8.5917	0.891713	0
0.7467	-1.28477	-1.22562	-8.5917	0	0
0.7473	-1.28477	-1.22562	-8.5917	-0.613053	0
0.7480	-1.58978	-3.05442	-8.5917	2.73087	0
0.7487	-3.41988	-1.83522	-8.5917	3.06526	0
0.7493	-3.7249	0.911193	-8.5917	0.27866	0
0.7500	-1.58978	0.301592	-8.5917	1.50477	0
0.7507	-1.58978	-1.22562	-8.5917	3.06526	0
0.7513	-3.11487	-0.616018	-8.5917	2.11782	0
0.7520	-2.19982	-0.616018	-8.5917	3.67832	0
0.7527	-0.97975	-0.616018	-8.5917	5.51748	0
0.7533	-3.11487	0.301592	-8.5917	3.34393	0
0.7540	-4.63995	1.52079	-8.5917	1.22611	0
0.7547	-3.11487	3.3496	-8.5917	2.73087	0
0.7553	-1.8948	2.4384	-8.5917	5.79614	0
0.7560	-1.58978	-0.616018	7.2811	4.90442	0
0.7567	-2.50483	-0.91761	5.44627	1.50477	0
0.7573	-4.33493	1.52079	2.70857	-0.613053	0
0.7580	-4.02992	3.3496	1.48535	0.27866	0
0.7587	-2.50483	3.3496	2.09696	2.11782	0
0.7593	-2.19982	2.4384	2.70857	3.34393	0
0.7600	-2.19982	3.3496	2.70857	2.45221	0
0.7607	-1.28477	6.09601	3.02894	1.22611	0
0.7613	-1.8948	7.01362	2.70857	2.73087	0
0.7620	-0.674734	7.93123	0.582488	3.95698	0
0.7627	1.15537	10.068	-0.349493	3.34393	0
0.7633	-0.369717	9.45844	1.80571	5.18308	0
0.7640	-2.19982	7.93123	5.44627	4.57003	0
0.7647	-0.0647005	9.76003	9.11594	0.27866	0
0.7653	0.850349	8.54083	6.98986	2.11782	0
0.7660	-1.28477	5.79442	0.873732	5.51748	0
0.7667	-1.28477	7.62322	0.582488	2.45221	0
0.7673	0.545333	7.32163	6.05788	4.57003	0
0.7680	0.545333	0.603184	9.11594	10.0875	0
0.7687	-0.97975	-3.36243	6.37825	4.90442	0
0.7693	-2.50483	-3.66402	0.873732	-0.613053	0
0.7700	-4.02992	-5.80084	-0.640737	2.73087	0
0.7707	-4.63995	-8.54725	0.873732	2.11782	0
0.7713	-4.94497	-9.46486	0.26212	-2.11782	0
0.7720	-6.77969	-9.77287	-0.640737	-0.334393	0
0.7727	-8.60979	-9.46486	1.1941	2.45221	0
0.7733	-7.99975	-9.77287	0.873732	1.22611	0
0.7740	-5.86464	-11.9097	-2.47558	0.613053	0
0.7747	-4.94497	-11.9097	-3.37843	2.11782	0
0.7753	-5.24998	-8.54725	-1.57272	3.06526	0
0.7760	-4.02992	-6.41685	1.80571	3.67832	0
0.7767	-3.11487	-6.71845	3.32018	4.29137	0
0.7773	-3.41988	-7.02645	-1.86396	4.90442	0
0.7780	-3.7249	-3.97203	-7.98009	3.06526	0
0.7787	-3.11487	-0.616018	-4.31041	2.73087	0
0.7793	-4.02992	-2.14323	1.80571	5.18308	0
0.7800	-5.86464	-5.19123	-0.0291244	3.06526	0
0.7807	-6.77969	-1.83522	-4.60166	-1.50477	0
0.7813	-7.69474	2.1304	-5.82488	-0.334393	0
0.7820	-7.0847	-0.308009	-4.60166	3.06526	0
0.7827	-4.33493	-3.05442	-3.08719	2.11782	0
0.7833	-3.7249	-1.22562	-5.21327	3.67832	0
0.7840	-5.86464	0.603184	-7.36848	3.95698	0
0.7847	-7.69474	-0.00641685	-6.4365	-0.334393	0
0.7853	-6.77969	0.911193	-4.92203	1.22611	0
0.7860	-5.86464	3.04801	-4.60166	5.18308	0
0.7867	-5.86464	3.3496	-4.60166	0.27866	0
0.7873	-4.94497	1.21279	-3.99004	-2.73087	0
0.7880	-4.63995	-0.91761	-0.0291244	2.45221	0
0.7887	-6.77969	-1.22562	3.9318	3.95698	0
0.7893	-7.69474	-1.22562	-0.961106	0.891713	0
0.7900	-5.55962	0.603184	-7.04811	1.83916	0
0.7907	-3.41988	4.87681	-3.6988	4.57003	0
0.7913	-3.41988	3.65761	1.1941	5.79614	0
0.7920	-4.02992	-3.36243	-0.961106	5.51748	0
0.7927	-5.86464	-4.88964	-3.6988	3.95698	0
0.7933	-7.69474	-2.44482	-3.6988	2.73087	0
0.7940	-6.47467	-2.75283	-5.53364	2.11782	0
0.7947	-4.33493	-3.05442	-7.98009	1.50477	0
0.7953	-6.16965	-2.14323	-6.4365	1.22611	0
0.7960	-7.38972	-3.05442	-6.4365	3.06526	0
0.7967	-5.24998	-4.88964	-9.20331	4.29137	0
0.7973	-4.94497	-5.80084	-7.36848	2.11782	0
0.7980	-6.77969	-4.88964	-3.37843	-0.334393	0
0.7987	-5.55962	-3.97203	-5.53364	3.67832	0
0.7993	-3.11487	-4.58163	-6.4365	7.02224	0
0.8000	-2.80985	-3.97203	-1.86396	3.06526	0
0.8007	-4.02992	-3.05442	-1.25235	-0.334393	0
0.8013	-4.02992	-7.32805	-6.14525	0.613053	0
0.8020	-3.11487	-10.3825	-8.27133	-0.613053	0
0.8027	-2.80985	-3.97203	-7.04811	-0.613053	0
0.8033	-5.55962	-1.83522	-4.60166	5.18308	0
0.8040	-7.0847	-6.71845	-1.86396	5.79614	0
0.8047	-5.55962	-6.41685	-3.99004	-1.83916	0
0.8053	-4.94497	-3.05442	-9.81493	-3.67832	0
0.8060	-5.86464	-6.10884	-8.88295	-1.50477	0
0.8067	-3.41988	-8.54725	-3.6988	-2.45221	0
0.8073	-0.674734	-5.19123	-1.25235	-1.50477	0
0.8080	0.850349	-4.28004	-0.0291244	2.11782	0
0.8087	0.545333	-4.58163	1.80571	0.27866	0
0.8093	-1.28477	-3.97203	3.02894	-3.34393	0
0.8100	-0.369717	-5.19123	5.15502	-0.891713	0
0.8107	2.68045	-4.58163	6.98986	0.27866	0
0.8113	1.46038	-2.75283	8.21309	-3.34393	0
0.8120	-0.0647005	-6.41685	11.8536	-2.73087	0
0.8127	2.37543	-10.0745	14.6205	1.50477	0
0.8133	2.68045	-6.71845	10.9508	-0.334393	0
0.8140	0.545333	-3.97203	7.2811	-3.67832	0
0.8147	2.07042	-5.19123	10.9508	0.891713	0
0.8153	3.90514	-4.28004	17.3582	5.79614	0
0.8160	3.29048	-3.05442	19.193	3.06526	0
0.8167	3.90514	-3.97203	17.0669	-0.613053	0
0.8173	3.29048	-2.75283	16.7465	-1.50477	0
0.8180	2.07042	0.911193	18.261	-2.45221	0
0.8187	5.1252	1.8288	17.3582	-0.891713	0
0.8193	8.7854	0.301592	18.8726	1.22611	0
0.8200	7.26032	0.603184	23.7655	-2.11782	0
0.8207	6.9553	1.8288	24.6975	-5.18308	0
0.8213	9.09042	-0.00641685	23.7655	-2.11782	0
0.8220	7.26032	-2.75283	25.6004	-1.50477	0
0.8227	3.60012	-4.88964	26.8236	-4.29137	0
0.8233	6.04025	-8.24566	26.5032	-3.06526	0
0.8240	10.3105	-10.3825	31.3961	-2.11782	0
0.8247	10.0055	-9.77287	36.5803	-5.18308	0
0.8253	7.56533	-9.77287	34.1338	-7.02224	0
0.8260	7.87035	-10.3825	28.6584	-6.40919	0
0.8267	10.6155	-8.24566	31.3961	-6.13053	0
0.8273	12.1406	-8.54725	39.9296	-4.90442	0
0.8280	9.70045	-14.0401	42.0848	-4.90442	0
0.8287	7.87035	-13.7385	37.5122	-6.68785	0
0.8293	10.6155	-6.10884	35.6774	-7.91396	0
0.8300	13.3653	-4.88964	39.0267	-7.3009	0
0.8307	13.6703	-8.85526	39.9296	-6.40919	0
0.8313	14.2803	-7.63605	38.1239	-8.24835	0
0.8320	13.0603	-4.58163	37.5122	-10.9792	0
0.8327	10.6155	-4.28004	38.4151	-10.3662	0
0.8333	10.9205	-3.05442	38.1239	-8.8614	0
0.8340	12.7552	-1.83522	37.5122	-9.75311	0
0.8347	13.0603	-2.44482	37.5122	-8.52701	0
0.8353	13.0603	0.603184	38.1239	-7.3009	0
0.8360	13.0603	3.3496	39.6383	-8.24835	0
0.8367	12.4502	0.301592	39.3471	-7.3009	0
0.8373	12.4502	-0.308009	34.1338	-7.91396	0
0.8380	13.0603	6.40402	27.4352	-11.9267	0
0.8387	13.6703	11.5888	28.3381	-10.0875	0
0.8393	13.3653	9.76003	34.1338	-5.79614	0
0.8400	13.3653	7.93123	34.4542	-9.14006	0
0.8407	13.3653	8.84242	28.3381	-12.8184	0
0.8413	12.7552	9.76003	23.7655	-9.75311	0
0.8420	11.5306	8.84242	21.3191	-9.75311	0
0.8427	12.4502	8.84242	20.0958	-13.4314	0
0.8433	12.1406	10.6776	20.4162	-11.5923	0
0.8440	9.70045	12.2049	18.8726	-9.75311	0
0.8447	9.70045	11.2872	14.3001	-11.9267	0
0.8453	9.39543	10.6776	11.5624	-12.2053	0
0.8460	6.9553	11.8968	11.8536	-11.5923	0
0.8467	7.26032	11.5888	10.0479	-13.4314	0
0.8473	9.70045	8.84242	7.89272	-11.5923	0
0.8480	7.87035	7.62322	7.89272	-7.91396	0
0.8487	6.04025	7.62322	7.2811	-10.0875	0
0.8493	6.9553	5.79442	3.64055	-13.4314	0
0.8500	5.73524	4.26721	-1.86396	-12.5397	0
0.8507	6.04025	6.09601	-4.60166	-10.9792	0
0.8513	8.17537	6.09601	-2.47558	-9.75311	0
0.8520	6.04025	2.74	-0.349493	-6.68785	0
0.8527	1.7654	1.52079	-5.53364	-6.13053	0
0.8533	0.850349	5.79442	-11.6206	-7.91396	0
0.8540	1.15537	7.93123	-12.8439	-7.02224	0
0.8547	2.68045	5.48641	-17.1252	-4.90442	0
0.8553	6.04025	3.04801	-22.6297	-6.68785	0
0.8560	6.9553	2.1304	-20.1832	-9.14006	0
0.8567	4.21015	-0.308009	-17.7368	-8.52701	0
0.8573	2.37543	-2.14323	-22.9209	-7.91396	0
0.8580	0.240316	-3.05442	-28.4254	-8.8614	0
0.8587	-0.97975	-5.80084	-30.5515	-7.91396	0
0.8593	-0.674734	-6.41685	-30.8719	-5.51748	0
0.8600	-1.28477	-2.75283	-29.037	-5.79614	0
0.8607	-0.97975	-1.53363	-29.3283	-6.68785	0
0.8613	0.240316	-4.58163	-34.2212	-4.57003	0
0.8620	-1.28477	-3.05442	-40.0169	-4.29137	0
0.8627	-2.19982	0.911193	-42.4634	-5.51748	0
0.8633	-1.28477	-1.22562	-39.4053	-2.11782	0
0.8640	-1.8948	-6.71845	-37.2793	0.613053	0
0.8647	-4.02992	-5.80084	-44.2982	-4.29137	0
0.8653	-2.19982	-2.14323	-52.2201	-7.6353	0
0.8660	-1.8948	-1.53363	-51.3172	-5.79614	0
0.8667	-4.94497	-0.308009	-49.162	-5.18308	0
0.8673	-5.86464	2.1304	-50.9968	-5.18308	0
0.8680	-5.24998	1.52079	-50.7056	-4.29137	0
0.8687	-5.86464	1.8288	-49.4824	-5.18308	0
0.8693	-5.24998	5.79442	-50.7056	-5.79614	0
0.8700	-4.02992	6.09601	-50.9968	-3.67832	0
0.8707	-4.94497	3.3496	-51.3172	-4.29137	0
0.8713	-5.55962	6.40402	-53.1229	-5.79614	0
0.8720	-3.7249	10.6776	-50.7056	-3.67832	0
0.8727	-3.11487	10.6776	-46.7156	-2.11782	0
0.8733	-3.11487	10.6776	-50.094	-4.90442	0
0.8740	-1.28477	12.2049	-54.6665	-4.90442	0
0.8747	-1.28477	12.5064	-51.3172	-0.891713	0
0.8753	-2.80985	11.5888	-45.2011	0.613053	0
0.8760	-3.11487	10.6776	-43.3663	0.27866	0
0.8767	-2.19982	11.2872	-47.3272	0.613053	0
0.8773	-1.28477	13.4241	-52.8317	-1.83916	0
0.8780	-0.674734	15.2529	-53.1229	-5.51748	0
0.8787	-2.50483	16.1705	-50.094	-5.18308	0
0.8793	-4.33493	16.1705	-50.094	-3.34393	0
0.8800	-3.7249	14.0337	-51.3172	-5.18308	0
0.8807	-4.02992	12.2049	-47.3272	-5.79614	0
0.8813	-6.77969	10.6776	-43.3663	-3.95698	0
0.8820	-7.0847	7.93123	-43.9779	-4.29137	0
0.8827	-4.02992	4.57522	-44.9098	-3.34393	0
0.8833	-2.50483	2.1304	-41.2402	-0.334393	0
0.8840	-2.19982	-2.14323	-36.6676	-1.83916	0
0.8847	-1.8948	-4.88964	-35.4444	-5.18308	0
0.8853	-3.7249	-3.97203	-37.5705	-3.67832	0
0.8860	-4.63995	-1.83522	-38.4734	-3.34393	0
0.8867	-0.97975	0.603184	-35.4444	-5.79614	0
0.8873	-0.674734	2.1304	-28.7167	-2.45221	0
0.8880	-6.47467	0.301592	-24.1441	1.22611	0
0.8887	-7.38972	-0.308009	-26.8818	-3.34393	0
0.8893	-3.7249	0.911193	-27.8138	-6.40919	0
0.8900	-4.33493	0.603184	-22.0181	-0.613053	0
0.8907	-7.0847	0.603184	-21.0861	0.891713	0
0.8913	-6.47467	2.74	-22.6297	-5.51748	0
0.8920	-6.77969	2.74	-17.4164	-6.40919	0
0.8927	-7.69474	0.301592	-14.0671	-2.45221	0
0.8933	-7.69474	0.603184	-15.2903	-3.67832	0
0.8940	-7.69474	1.8288	-11.009	-3.95698	0
0.8947	-7.0847	-0.308009	-6.4365	0	0
0.8953	-6.77969	-0.308009	-6.4365	-1.50477	0
0.8960	-7.38972	3.04801	-0.961106	-6.13053	0
0.8967	-7.99975	3.04801	5.15502	-3.67832	0
0.8973	-8.9148	-0.308009	1.48535	-1.50477	0
0.8980	-7.69474	0.603184	-2.79594	-5.18308	0
0.8987	-3.11487	5.18482	2.70857	-3.95698	0
0.8993	-1.8948	5.18482	12.4652	0.613053	0
0.9000	-5.24998	1.52079	14.6205	-1.50477	0
0.9007	-6.77969	-0.616018	8.21309	-5.18308	0
0.9013	-6.77969	-0.00641685	5.44627	-2.73087	0
0.9020	-7.38972	0.911193	9.43631	-1.22611	0
0.9027	-6.77969	0.301592	10.9508	-3.34393	0
0.9033	-5.86464	-2.14323	10.0479	-3.06526	0
0.9040	-4.63995	-3.97203	10.9508	0.27866	0
0.9047	-2.50483	-2.14323	10.6595	2.45221	0
0.9053	-3.11487	0.603184	10.6595	2.45221	0
0.9060	-4.94497	1.21279	14.0088	1.83916	0
0.9067	-3.11487	-0.308009	13.6885	-0.613053	0
0.9073	-2.80985	-0.91761	12.4652	-3.67832	0
0.9080	-5.86464	0.911193	16.7465	-2.73087	0
0.9087	-5.86464	1.52079	19.193	-0.334393	0
0.9093	-4.02992	-1.22562	14.0088	-1.83916	0
0.9100	-3.7249	-1.83522	10.0479	-2.73087	0
0.9107	-2.50483	2.1304	10.3392	1.83916	0
0.9113	-1.28477	3.04801	13.0769	3.95698	0
0.9120	-2.80985	-0.616018	15.2321	1.50477	0
0.9127	-3.11487	-1.22562	10.3392	0.891713	0
0.9133	-2.50483	0.603184	4.54341	-0.891713	0
0.9140	-1.8948	-0.308009	4.83465	-4.29137	0
0.9147	0.545333	-0.91761	5.44627	-2.11782	0
0.9153	1.15537	-0.308009	3.64055	2.11782	0
0.9160	-1.58978	-1.53363	5.76663	1.50477	0
0.9167	-2.50483	-2.75283	5.15502	-0.613053	0
0.9173	-0.369717	-2.14323	0.26212	-2.11782	0
0.9180	0.545333	-1.53363	1.48535	-3.06526	0
0.9187	1.7654	-0.616018	4.22304	-1.83916	0
0.9193	3.29048	0.603184	0.873732	-2.45221	0
0.9200	1.7654	-0.308009	0.873732	-5.18308	0
0.9207	0.545333	-1.22562	3.9318	-5.18308	0
0.9213	2.68045	-1.83522	-0.349493	-5.18308	0
0.9220	5.1252	-1.22562	-7.36848	-8.8614	0
0.9227	3.90514	-0.91761	-5.82488	-11.5923	0
0.9233	2.68045	-4.58163	0.26212	-10.7006	0
0.9240	2.68045	-9.46486	0.873732	-11.5923	0
0.9247	2.98547	-8.54725	-4.60166	-15.2706	0
0.9253	4.21015	-6.10884	-8.27133	-17.1098	0
0.9260	5.73524	-8.24566	-7.36848	-18.0015	0
0.9267	6.34527	-9.16327	-6.14525	-19.2276	0
0.9273	6.34527	-6.71845	-6.4365	-19.8406	0
0.9280	4.21015	-5.80084	-7.04811	-18.0015	0
0.9287	2.68045	-4.88964	-7.98009	-17.3884	0
0.9293	5.43022	-2.14323	-7.36848	-21.9584	0
0.9300	7.26032	-2.14323	-6.4365	-23.1845	0
0.9307	3.90514	-3.66402	-7.36848	-18.9489	0
0.9313	2.37543	-1.53363	-6.4365	-18.0015	0
0.9320	4.21015	1.8288	-1.86396	-21.6798	0
0.9327	4.21015	1.21279	0.26212	-23.7976	0
0.9333	2.37543	-0.91761	-1.25235	-24.132	0
0.9340	2.07042	0.301592	-3.37843	-22.9059	0
0.9347	4.21015	3.04801	-2.47558	-19.8406	0
0.9353	7.87035	1.21279	1.1941	-18.0015	0
0.9360	6.9553	-3.36243	1.80571	-19.8406	0
0.9367	2.37543	-6.41685	-2.79594	-22.9059	0
0.9373	2.68045	-7.02645	-5.21327	-25.3581	0
0.9380	5.1252	-7.93765	-3.6988	-24.4107	0
0.9387	2.68045	-8.85526	-1.57272	-21.0667	0
0.9393	0.850349	-9.46486	0.582488	-20.7323	0
0.9400	2.68045	-10.3825	1.48535	-23.1845	0
0.9407	3.29048	-12.2113	0.582488	-20.7323	0
0.9413	2.68045	-13.7385	2.70857	-16.1623	0
0.9420	3.29048	-13.1289	7.2811	-16.7754	0
0.9427	2.98547	-10.3825	8.50433	-17.7228	0
0.9433	2.98547	-8.24566	9.11594	-14.9362	0
0.9440	4.21015	-7.02645	12.7856	-14.0445	0
0.9447	5.1252	-7.02645	15.2321	-15.5493	0
0.9453	5.1252	-8.24566	10.9508	-15.2706	0
0.9460	3.60012	-6.41685	6.37825	-13.4314	0
0.9467	4.82019	-0.00641685	7.2811	-12.2053	0
0.9473	7.56533	-0.308009	11.8536	-8.8614	0
0.9480	6.04025	-9.16327	13.6885	-6.13053	0
0.9487	1.7654	-8.54725	11.242	-8.52701	0
0.9493	2.37543	-1.22562	9.43631	-11.5923	0
0.9500	3.90514	-4.88964	10.3392	-7.02224	0
0.9507	1.46038	-9.16327	12.174	-2.73087	0
0.9513	-0.369717	-4.88964	14.0088	-5.79614	0
0.9520	-0.369717	-5.19123	13.6885	-5.51748	0
0.9527	-0.0647005	-8.85526	12.174	-0.334393	0
0.9533	2.68045	-4.88964	13.0769	-1.83916	0
0.9540	5.1252	-2.75283	14.6205	-6.40919	0
0.9547	3.90514	-7.63605	13.6885	-0.613053	0
0.9553	2.98547	-8.54725	14.0088	4.90442	0
0.9560	3.29048	-5.80084	17.3582	2.73087	0
0.9567	2.07042	-6.71845	19.193	4.29137	0
0.9573	1.46038	-6.10884	16.4553	7.6353	0
0.9580	2.68045	-2.14323	12.4652	5.51748	0
0.9587	3.60012	-0.308009	12.4652	5.51748	0
0.9593	3.29048	-0.91761	16.7465	10.7006	0
0.9600	2.68045	-3.05442	16.7465	11.3136	0
0.9607	2.68045	-4.28004	10.9508	10.3662	0
0.9613	3.90514	-2.14323	9.72755	13.7101	0
0.9620	3.60012	-0.308009	11.8536	15.8836	0
0.9627	2.68045	-2.14323	10.3392	16.4967	0
0.9633	3.29048	-2.44482	10.6595	20.1193	0
0.9640	3.29048	1.8288	12.7856	22.2928	0
0.9647	0.850349	3.3496	12.7856	21.3454	0
0.9653	0.240316	-0.00641685	13.6885	23.1845	0
0.9660	1.15537	0.603184	16.1349	27.7546	0
0.9667	0.545333	3.04801	13.6885	29.3151	0
0.9673	1.46038	0.301592	12.7856	29.3151	0
0.9680	2.37543	0.301592	18.8726	31.7116	0
0.9687	0.240316	5.79442	21.9307	34.4982	0
0.9693	-0.369717	5.18482	18.8726	36.0029	0
0.9700	1.46038	0.911193	14.9117	38.7338	0
0.9707	0.545333	1.8288	13.6885	42.1335	0
0.9713	-2.19982	2.1304	18.5814	44.2513	0
0.9720	-0.0647005	-0.91761	24.6975	45.143	0
0.9727	3.29048	-1.22562	21.3191	46.0904	0
0.9733	2.37543	-0.308009	16.4553	46.3691	0
0.9740	1.15537	-0.308009	19.193	48.8213	0
0.9747	1.46038	-0.00641685	21.3191	52.4996	0
0.9753	0.545333	-0.00641685	18.8726	53.3913	0
0.9760	-0.674734	0.301592	18.261	54.9518	0
0.9767	-0.674734	0.603184	19.4842	58.9088	0
0.9773	-0.674734	-1.22562	19.8046	59.5219	0
0.9780	-1.8948	-1.53363	19.193	57.3483	0
0.9787	-3.41988	-1.53363	17.0669	60.748	0
0.9793	-6.16965	-6.10884	16.1349	63.4788	0
0.9800	-6.77969	-7.93765	18.8726	61.9741	0
0.9807	-4.94497	-4.88964	20.0958	64.0919	0
0.9813	-5.55962	-5.49924	18.8726	68.3833	0
0.9820	-6.16965	-7.63605	17.0669	66.5441	0
0.9827	-3.41988	-5.19123	17.0669	64.3706	0
0.9833	-3.11487	-5.80084	19.4842	68.3833	0
0.9840	-5.86464	-7.63605	21.6394	69.888	0
0.9847	-6.16965	-3.66402	20.0958	64.3706	0
0.9853	-5.86464	-0.308009	17.6785	60.748	0
0.9860	-6.77969	-2.14323	15.5233	60.748	0
0.9867	-4.63995	-1.83522	13.0769	60.1349	0
0.9873	-2.80985	1.52079	13.3972	59.8005	0
0.9880	-3.11487	1.8288	14.6205	61.9741	0
0.9887	-2.19982	-0.00641685	12.4652	60.1349	0
0.9893	-1.8948	-0.00641685	11.242	55.8436	0
0.9900	-2.50483	0.911193	13.3972	56.1779	0
0.9907	-2.19982	-0.308009	12.174	56.7353	0
0.9913	-1.28477	0.301592	8.50433	52.4996	0
0.9920	-1.58978	2.74	8.50433	51.8866	0
0.9927	-0.97975	2.1304	8.50433	54.3388	0
0.9933	-0.369717	-0.00641685	4.54341	51.8866	0
0.9940	-0.0647005	3.3496	0.26212	47.9296	0
0.9947	1.46038	4.57522	0.582488	48.2083	0
0.9953	0.240316	-0.91761	5.44627	50.6605	0
0.9960	-1.28477	-2.75283	8.50433	50.9391	0
0.9967	-0.0647005	2.1304	4.54341	50.6605	0
0.9973	-0.0647005	5.48641	-0.0291244	48.8213	0
0.9980	-0.97975	5.48641	-0.640737	46.7035	0
0.9987	0.545333	3.04801	-0.0291244	45.143	0
0.9993	0.545333	-0.616018	-0.349493	45.143	0
1.0000	-0.674734	0.603184	-0.961106	42.7465	0
1.0007	1.7654	1.52079	-3.08719	39.9599	0
1.0013	2.98547	-3.97203	-3.99004	40.9074	0
1.0020	0.545333	-6.41685	-1.25235	40.573	0
1.0027	0.545333	-3.05442	-0.0291244	37.8421	0
1.0033	2.98547	-2.14323	-0.349493	38.7338	0
1.0040	2.98547	-1.22562	2.70857	39.3469	0
1.0047	3.90514	1.52079	4.83465	35.3899	0
1.0053	5.43022	0.911193	0.873732	34.1638	0
1.0060	4.21015	1.52079	-4.60166	34.1638	0
1.0067	2.37543	8.23282	-3.99004	31.4329	0
1.0073	2.07042	8.23282	0.873732	32.9377	0
1.0080	1.7654	-0.308009	3.64055	34.4982	0
1.0087	2.07042	-1.22562	-0.0291244	28.3676	0
1.0093	2.07042	3.9592	-4.92203	25.0237	0
1.0100	1.15537	1.52079	-4.31041	27.4759	0
1.0107	1.46038	-3.66402	-1.86396	25.0237	0
1.0113	2.37543	-2.75283	-2.18433	21.3454	0
1.0120	2.37543	-1.22562	-2.79594	24.132	0
1.0127	2.68045	-3.05442	-2.79594	24.132	0
1.0133	1.7654	-6.41685	-3.6988	19.5062	0
1.0140	1.46038	-7.63605	-3.6988	17.7228	0
1.0147	3.60012	-7.02645	-5.82488	18.0015	0
1.0153	5.1252	-4.58163	-7.36848	16.7754	0
1.0160	3.29048	-2.14323	-3.37843	17.1098	0
1.0167	2.37543	-3.05442	-0.640737	18.3359	0
1.0173	4.82019	-5.80084	-5.82488	15.5493	0
1.0180	6.9553	-3.05442	-11.6206	10.3662	0
1.0187	6.9553	0.301592	-10.3974	10.0875	0
1.0193	5.43022	-3.05442	-6.75686	12.8184	0
1.0200	5.1252	-7.63605	-5.21327	11.3136	0
1.0207	6.9553	-6.41685	-7.98009	7.91396	0
1.0213	5.1252	-4.88964	-12.8439	6.40919	0
1.0220	2.07042	-5.80084	-14.6787	4.90442	0
1.0227	4.51517	-6.71845	-13.7758	3.06526	0
1.0233	8.7854	-8.54725	-11.941	3.95698	0
1.0240	6.9553	-8.54725	-10.7178	3.34393	0
1.0247	5.73524	-6.71845	-12.5526	0.27866	0
1.0253	7.87035	-6.41685	-13.1642	-0.334393	0
1.0260	6.04025	-6.71845	-10.7178	0	0
1.0267	4.21015	-5.49924	-12.8439	-2.45221	0
1.0273	6.65029	-6.71845	-14.9991	-3.95698	0
1.0280	6.34527	-8.24566	-10.3974	-3.95698	0
1.0287	3.90514	-5.80084	-10.1062	-5.51748	0
1.0293	4.21015	-4.88964	-17.1252	-7.3009	0
1.0300	3.29048	-5.80084	-19.2512	-7.6353	0
1.0307	2.37543	-2.14323	-16.5135	-7.02224	0
1.0313	3.90514	1.21279	-16.5135	-4.90442	0
1.0320	3.90514	-3.05442	-15.6107	-4.29137	0
1.0327	3.29048	-5.49924	-17.1252	-9.47445	0
1.0333	4.82019	-1.53363	-21.4064	-12.8184	0
1.0340	4.21015	1.52079	-22.3093	-10.7006	0
1.0347	2.98547	1.8288	-20.1832	-9.47445	0
1.0353	2.68045	2.4384	-20.4745	-12.2053	0
1.0360	0.240316	1.21279	-22.6297	-13.097	0
1.0367	-0.674734	-1.22562	-23.5325	-10.7006	0
1.0373	1.46038	0.603184	-23.2413	-10.9792	0
1.0380	2.37543	3.65761	-23.8529	-13.4314	0
1.0387	4.21015	2.74	-25.6586	-13.4314	0
1.0393	5.1252	1.8288	-25.3674	-13.4314	0
1.0400	1.7654	6.70561	-21.6977	-15.2706	0
1.0407	1.46038	11.8968	-22.0181	-15.5493	0
1.0413	5.43022	10.3696	-27.2022	-13.4314	0
1.0420	5.1252	9.45844	-31.4544	-15.8836	0
1.0427	3.29048	13.116	-30.8719	-20.1193	0
1.0433	4.82019	11.8968	-25.047	-18.0015	0
1.0440	2.98547	6.70561	-21.0861	-15.8836	0
1.0447	1.46038	8.54083	-24.7558	-22.5715	0
1.0453	2.37543	10.6776	-29.3283	-26.2498	0
1.0460	0.850349	6.40402	-29.3283	-22.5715	0
1.0467	0.545333	6.70561	-29.3283	-21.9584	0
1.0473	2.07042	10.9792	-28.1051	-23.5189	0
1.0480	-1.28477	7.62322	-25.6586	-21.0667	0
1.0487	-3.11487	3.3496	-26.8818	-22.2928	0
1.0493	-0.0647005	6.70561	-27.8138	-25.9154	0
1.0500	0.545333	7.01362	-26.5906	-25.6368	0
1.0507	-1.28477	3.3496	-28.1051	-26.8629	0
1.0513	-1.58978	3.65761	-27.2022	-28.3676	0
1.0520	-2.19982	5.79442	-21.0861	-24.4107	0
1.0527	-1.28477	5.18482	-20.1832	-23.1845	0
1.0533	-0.0647005	4.26721	-24.7558	-27.1415	0
1.0540	-2.19982	4.26721	-27.4934	-26.5285	0
1.0547	-1.28477	4.26721	-26.5906	-22.5715	0
1.0553	0.545333	3.3496	-25.047	-23.7976	0
1.0560	-4.63995	-0.308009	-24.7558	-25.3581	0
1.0567	-7.69474	-0.91761	-27.4934	-23.7976	0
1.0573	-2.80985	0.911193	-29.037	-24.745	0
1.0580	-1.28477	0.603184	-28.7167	-27.7546	0
1.0587	-5.86464	0.301592	-30.8719	-28.3676	0
1.0593	-6.77969	0.603184	-31.1631	-28.089	0
1.0600	-5.24998	-0.00641685	-27.4934	-29.9281	0
1.0607	-7.0847	0.911193	-26.2702	-28.9807	0
1.0613	-8.60979	2.1304	-28.4254	-24.132	0
1.0620	-7.69474	-1.22562	-30.5515	-21.6798	0
1.0627	-7.0847	-3.66402	-30.2603	-21.9584	0
1.0633	-5.24998	-0.308009	-25.6586	-23.1845	0
1.0640	-3.11487	1.21279	-19.2512	-25.9154	0
1.0647	-4.94497	-1.53363	-17.7368	-25.9154	0
1.0653	-8.60979	-2.75283	-21.4064	-21.9584	0
1.0660	-7.38972	0.301592	-23.5325	-21.9584	0
1.0667	-4.02992	2.4384	-20.1832	-24.4107	0
1.0673	-6.77969	-0.308009	-12.5526	-21.0667	0
1.0680	-9.21982	-2.75283	-8.5917	-18.9489	0
1.0687	-6.77969	-0.00641685	-12.2323	-21.6798	0
1.0693	-7.0847	2.1304	-13.7758	-23.5189	0
1.0700	-11.3549	-0.308009	-11.009	-22.5715	0
1.0707	-10.4399	-1.22562	-8.88295	-22.2928	0
1.0713	-5.86464	-1.22562	-4.31041	-21.3454	0
1.0720	-5.86464	-2.44482	0.873732	-18.9489	0
1.0727	-6.77969	-2.75283	0.873732	-15.5493	0
1.0733	-6.77969	-3.36243	1.48535	-13.4314	0
1.0740	-7.0847	-3.97203	6.37825	-15.2706	0
1.0747	-6.77969	-2.14323	7.2811	-18.3359	0
1.0753	-5.86464	-2.14323	9.11594	-18.9489	0
1.0760	-7.69474	-3.97203	17.0669	-17.1098	0
1.0767	-7.69474	-3.05442	21.0278	-14.3231	0
1.0773	-4.02992	-1.22562	17.6785	-14.6575	0
1.0780	-2.19982	-0.00641685	15.8437	-18.6145	0
1.0787	-4.02992	1.52079	20.7075	-17.1098	0
1.0793	-5.55962	-0.308009	28.3381	-10.7006	0
1.0800	-4.02992	-2.14323	32.0077	-12.5397	0
1.0807	-1.8948	0.301592	28.9497	-17.7228	0
1.0813	-1.58978	0.603184	27.7264	-15.2706	0
1.0820	-2.80985	-1.53363	32.0077	-13.4314	0
1.0827	-2.19982	-0.616018	34.7454	-16.1623	0
1.0833	-1.28477	-0.616018	34.7454	-14.0445	0
1.0840	-1.58978	-2.14323	36.9006	-12.5397	0
1.0847	-0.97975	0.301592	38.7355	-18.3359	0
1.0853	0.545333	2.4384	41.1528	-18.3359	0
1.0860	-0.369717	1.8288	45.7545	-13.4314	0
1.0867	-2.50483	2.1304	47.5602	-15.5493	0
1.0873	-4.02992	1.52079	48.1718	-15.8836	0
1.0880	-4.94497	-1.22562	52.7734	-11.5923	0
1.0887	-4.33493	-2.14323	55.8024	-16.1623	0
1.0893	-2.19982	-1.53363	54.8995	-21.6798	0
1.0900	-1.8948	-0.616018	55.8024	-17.1098	0
1.0907	-4.02992	2.4384	59.4721	-15.8836	0
1.0913	-4.02992	4.26721	62.2098	-21.3454	0
1.0920	-3.7249	2.4384	63.7533	-21.9584	0
1.0927	-5.86464	-1.22562	63.433	-21.0667	0
1.0933	-5.55962	-1.83522	61.3069	-22.5715	0
1.0940	-0.674734	0.603184	60.9865	-21.9584	0
1.0947	0.545333	-0.308009	61.3069	-21.3454	0
1.0953	-2.19982	-3.97203	62.2098	-22.5715	0
1.0960	-1.58978	-3.66402	63.433	-20.7323	0
1.0967	0.240316	-1.83522	62.5301	-19.5062	0
1.0973	1.15537	-3.36243	60.404	-21.9584	0
1.0980	3.90514	-3.66402	61.3069	-22.9059	0
1.0987	5.1252	-2.14323	62.2098	-21.0667	0
1.0993	1.7654	-3.05442	61.9185	-21.0667	0
1.1000	0.850349	-1.22562	61.3069	-21.6798	0
1.1007	2.98547	2.74	59.4721	-20.7323	0
1.1013	1.7654	3.04801	58.5692	-21.6798	0
1.1020	1.46038	4.26721	58.5692	-23.7976	0
1.1027	5.1252	10.6776	58.2488	-22.5715	0
1.1033	5.1252	12.5064	59.4721	-17.3884	0
1.1040	1.46038	10.068	61.3069	-17.3884	0
1.1047	-0.0647005	11.5888	57.346	-25.0237	0
1.1053	1.46038	13.4241	51.5502	-29.3151	0
1.1060	2.37543	12.8145	51.2298	-26.2498	0
1.1067	2.68045	13.4241	52.4531	-24.132	0
1.1073	1.46038	10.6776	51.2298	-24.4107	0
1.1080	0.850349	3.04801	50.327	-21.3454	0
1.1087	2.37543	-0.308009	48.4921	-20.4537	0
1.1093	1.7654	-0.616018	45.7545	-23.5189	0
1.1100	-0.674734	-5.19123	44.2109	-23.1845	0
1.1107	0.240316	-8.54725	43.5992	-21.6798	0
1.1113	3.29048	-8.85526	42.9876	-23.7976	0
1.1120	3.29048	-13.1289	44.5312	-22.9059	0
1.1127	1.15537	-17.7041	43.9196	-20.1193	0
1.1133	-0.674734	-16.4849	38.1239	-24.4107	0
1.1140	-0.0647005	-14.0401	34.4542	-27.1415	0
1.1147	0.545333	-13.4305	38.1239	-19.8406	0
1.1153	-0.369717	-12.2113	42.0848	-14.3231	0
1.1160	-0.97975	-13.4305	38.7355	-16.4967	0
1.1167	-0.0647005	-14.3481	31.7165	-18.6145	0
1.1173	0.240316	-10.6841	28.3381	-20.1193	0
1.1180	0.850349	-7.63605	28.3381	-21.3454	0
1.1187	0.545333	-8.85526	27.4352	-17.1098	0
1.1193	-0.674734	-10.3825	24.6975	-13.097	0
1.1200	-0.674734	-9.46486	21.3191	-15.2706	0
1.1207	-2.19982	-9.16327	19.4842	-15.8836	0
1.1213	-4.94497	-8.54725	19.4842	-12.8184	0
1.1220	-4.02992	-7.93765	17.3582	-14.0445	0
1.1227	-3.11487	-8.24566	12.7856	-16.1623	0
1.1233	-6.77969	-7.93765	10.0479	-12.5397	0
1.1240	-6.16965	-5.49924	9.43631	-9.47445	0
1.1247	-1.8948	-3.97203	7.89272	-10.7006	0
1.1253	-2.19982	-4.88964	5.44627	-9.75311	0
1.1260	-4.33493	-1.22562	3.32018	-9.75311	0
1.1267	-2.19982	3.65761	1.1941	-10.9792	0
1.1273	-0.369717	1.21279	3.02894	-7.6353	0
1.1280	-4.02992	-2.44482	5.76663	-4.57003	0
1.1287	-7.69474	0.603184	0.26212	-8.24835	0
1.1293	-4.02992	1.52079	-7.36848	-9.75311	0
1.1300	-0.674734	-1.83522	-6.75686	-6.13053	0
1.1307	-2.19982	-1.22562	-4.92203	-5.51748	0
1.1313	-3.11487	1.8288	-7.04811	-7.3009	0
1.1320	-0.369717	2.1304	-7.36848	-6.13053	0
1.1327	-0.0647005	2.74	-7.36848	-3.95698	0
1.1333	-1.8948	3.65761	-11.009	-4.57003	0
1.1340	-3.41988	3.3496	-15.2903	-6.13053	0
1.1347	-4.33493	3.3496	-17.1252	-5.18308	0
1.1353	-2.80985	4.57522	-18.028	-3.67832	0
1.1360	-0.674734	7.01362	-19.8629	-3.06526	0
1.1367	-0.97975	10.9792	-22.6297	-3.06526	0
1.1373	-1.8948	11.8968	-22.9209	-4.57003	0
1.1380	-3.11487	12.5064	-22.6297	-7.02224	0
1.1387	-5.55962	15.2529	-23.5325	-3.95698	0
1.1393	-4.33493	14.0337	-21.0861	0.613053	0
1.1400	-1.8948	8.54083	-18.96	-3.95698	0
1.1407	-2.80985	7.93123	-25.3674	-9.14006	0
1.1413	-3.41988	10.068	-32.066	-6.13053	0
1.1420	-1.8948	6.40402	-31.4544	-5.51748	0
1.1427	-1.28477	1.52079	-30.5515	-9.47445	0
1.1433	-0.97975	-2.14323	-32.3863	-7.02224	0
1.1440	0.850349	-5.49924	-32.6776	-3.95698	0
1.1447	-0.369717	-5.80084	-32.3863	-6.68785	0
1.1453	-3.11487	-3.36243	-32.998	-6.13053	0
1.1460	-2.19982	-2.14323	-32.998	-3.95698	0
1.1467	-0.674734	-0.616018	-33.6096	-8.24835	0
1.1473	-0.97975	-1.22562	-33.2892	-9.14006	0
1.1480	-0.674734	-3.97203	-30.2603	-2.73087	0
1.1487	-0.369717	-2.14323	-28.7167	-2.45221	0
1.1493	-1.8948	2.1304	-32.6776	-8.24835	0
1.1500	-1.28477	0.911193	-36.056	-7.02224	0
1.1507	-0.0647005	-0.616018	-34.8328	-2.45221	0
1.1513	0.240316	0.911193	-31.1631	-4.57003	0
1.1520	0.545333	-0.00641685	-28.1051	-6.68785	0
1.1527	-0.0647005	-1.22562	-29.3283	-5.79614	0
1.1533	-1.8948	2.74	-33.6096	-6.40919	0
1.1540	-1.8948	6.09601	-36.6676	-5.18308	0
1.1547	-0.0647005	5.18482	-34.8328	-1.50477	0
1.1553	-0.0647005	4.26721	-32.066	-1.22611	0
1.1560	-0.97975	4.57522	-31.7747	-0.613053	0
1.1567	-1.28477	2.74	-31.1631	3.06526	0
1.1573	-3.11487	1.52079	-30.2603	2.45221	0
1.1580	-4.02992	3.04801	-30.8719	1.50477	0
1.1587	-1.58978	3.04801	-30.5515	5.79614	0
1.1593	1.15537	1.8288	-28.4254	6.0748	0
1.1600	0.850349	3.04801	-27.4934	3.06526	0
1.1607	-1.8948	3.3496	-27.8138	6.0748	0
1.1613	-2.50483	1.52079	-28.1051	8.52701	0
1.1620	0.545333	3.3496	-28.1051	3.34393	0
1.1627	2.68045	7.93123	-25.6586	3.34393	0
1.1633	1.46038	7.01362	-19.8629	9.75311	0
1.1640	0.850349	4.57522	-17.4164	8.8614	0
1.1647	1.46038	5.48641	-21.0861	4.57003	0
1.1653	-0.0647005	4.57522	-22.9209	6.40919	0
1.1660	0.240316	3.3496	-21.6977	6.68785	0
1.1667	1.15537	7.01362	-21.0861	3.06526	0
1.1673	-2.19982	6.09601	-19.2512	5.79614	0
1.1680	-4.02992	0.603184	-16.5135	9.75311	0
1.1687	-0.369717	0.911193	-15.9019	7.6353	0
1.1693	0.850349	1.21279	-17.4164	8.52701	0
1.1700	-2.19982	-4.88964	-17.4164	14.0445	0
1.1707	-1.58978	-6.71845	-16.5135	12.484	0
1.1713	2.68045	-5.19123	-15.2903	8.52701	0
1.1720	4.51517	-7.93765	-13.4555	12.8184	0
1.1727	3.29048	-8.54725	-11.009	15.8836	0
1.1733	3.29048	-5.80084	-11.009	11.3136	0
1.1740	4.21015	-6.71845	-12.5526	8.52701	0
1.1747	4.21015	-7.32805	-12.2323	14.0445	0
1.1753	4.21015	-4.88964	-7.98009	18.0015	0
1.1760	6.04025	-7.02645	-5.21327	16.1623	0
1.1767	6.04025	-10.3825	-8.5917	14.6575	0
1.1773	2.98547	-8.24566	-12.8439	14.9362	0
1.1780	3.60012	-5.19123	-12.2323	15.5493	0
1.1787	6.65029	-5.19123	-9.49456	15.8836	0
1.1793	5.1252	-4.88964	-8.27133	15.2706	0
1.1800	2.37543	-3.36243	-8.5917	13.097	0
1.1807	4.21015	-2.44482	-9.20331	12.2053	0
1.1813	6.9553	-2.14323	-8.27133	14.6575	0
1.1820	7.87035	-2.14323	-8.27133	16.4967	0
1.1827	6.04025	-2.14323	-8.27133	17.7228	0
1.1833	3.29048	-1.22562	-7.36848	17.7228	0
1.1840	2.98547	0.603184	-8.27133	15.5493	0
1.1847	3.60012	0.603184	-9.20331	13.4314	0
1.1853	3.90514	-1.22562	-7.36848	11.5923	0
1.1860	5.73524	-1.22562	-7.36848	8.8614	0
1.1867	8.17537	1.8288	-7.36848	10.0875	0
1.1873	6.9553	2.74	-3.08719	14.0445	0
1.1880	5.43022	-0.00641685	-2.79594	13.097	0
1.1887	6.04025	-1.22562	-8.88295	8.52701	0
1.1893	5.1252	0.603184	-10.7178	8.52701	0
1.1900	3.90514	3.3496	-7.65972	10.0875	0
1.1907	3.60012	5.48641	-7.04811	9.75311	0
1.1913	2.68045	6.70561	-7.36848	10.0875	0
1.1920	3.29048	7.62322	-8.27133	10.7006	0
1.1927	5.43022	9.15043	-9.81493	10.3662	0
1.1933	6.04025	10.068	-7.36848	9.47445	0
1.1940	5.43022	9.76003	-5.53364	9.47445	0
1.1947	5.43022	9.15043	-6.4365	9.47445	0
1.1953	5.1252	8.84242	-6.4365	7.6353	0
1.1960	5.73524	8.84242	-5.53364	6.40919	0
1.1967	6.65029	9.76003	-7.98009	8.24835	0
1.1973	6.04025	9.45844	-8.27133	8.52701	0
1.1980	5.43022	8.54083	-5.53364	3.95698	0
1.1987	4.21015	8.54083	-4.60166	3.67832	0
1.1993	1.46038	7.01362	-3.6988	10.0875	0
1.2000	2.37543	3.04801	-3.08719	8.8614	0
1.2007	5.73524	-0.308009	-6.75686	3.06526	0
1.2013	6.04025	-3.05442	-10.1062	5.51748	0
1.2020	5.43022	-4.88964	-9.81493	9.14006	0
1.2027	4.21015	-5.49924	-8.27133	7.02224	0
1.2033	0.850349	-5.80084	-7.65972	5.79614	0
1.2040	-0.97975	-4.88964	-7.98009	3.95698	0
1.2047	2.37543	-4.28004	-8.5917	0.27866	0
1.2053	4.21015	-5.49924	-8.27133	3.67832	0
1.2060	1.46038	-4.88964	-8.27133	8.24835	0
1.2067	-1.58978	-5.19123	-8.88295	3.95698	0
1.2073	-1.28477	-8.24566	-7.98009	1.22611	0
1.2080	1.46038	-8.54725	-8.27133	6.0748	0
1.2087	4.21015	-5.80084	-10.3974	6.0748	0
1.2093	4.21015	-5.49924	-11.009	3.06526	0
1.2100	2.98547	-4.88964	-12.5526	5.79614	0
1.2107	2.37543	-2.14323	-11.6206	7.3009	0
1.2113	1.7654	-2.44482	-6.4365	5.51748	0
1.2120	0.240316	-3.97203	-7.36848	6.68785	0
1.2127	-0.674734	-3.66402	-15.2903	6.68785	0
1.2133	-0.369717	-2.75283	-17.1252	2.11782	0
1.2140	-0.0647005	-1.22562	-14.3875	2.11782	0
1.2147	0.240316	-1.53363	-13.7758	7.02224	0
1.2153	-0.369717	-3.66402	-12.8439	8.52701	0
1.2160	-1.8948	-3.36243	-13.1642	7.91396	0
1.2167	-2.19982	-3.05442	-14.9991	8.52701	0
1.2173	-1.28477	-4.58163	-15.6107	6.0748	0
1.2180	-0.97975	-1.53363	-16.8339	3.34393	0
1.2187	0.240316	2.4384	-18.96	6.40919	0
1.2193	0.545333	-1.53363	-17.1252	7.6353	0
1.2200	-2.19982	-3.97203	-16.5135	4.90442	0
1.2207	-2.19982	-0.616018	-18.6396	6.68785	0
1.2213	1.46038	-1.53363	-18.3484	7.3009	0
1.2220	3.29048	-1.53363	-16.8339	2.11782	0
1.2227	5.43022	3.3496	-15.6107	3.34393	0
1.2233	7.56533	2.74	-11.009	10.3662	0
1.2240	2.37543	-1.53363	-11.009	8.52701	0
1.2247	-1.28477	-1.22562	-17.4164	3.06526	0
1.2253	1.7654	-0.91761	-20.1832	3.95698	0
1.2260	0.545333	-0.616018	-18.3484	4.90442	0
1.2267	-1.8948	2.74	-18.3484	3.67832	0
1.2273	3.29048	1.52079	-17.4164	3.67832	0
1.2280	5.1252	-4.28004	-17.1252	1.83916	0
1.2287	0.240316	-4.88964	-18.3484	-1.50477	0
1.2293	2.07042	-4.28004	-16.5135	-0.891713	0
1.2300	4.21015	-6.71845	-12.8439	2.11782	0
1.2307	-0.0647005	-6.71845	-13.7758	3.06526	0
1.2313	-2.19982	-5.80084	-15.9019	2.11782	0
1.2320	-0.674734	-8.85526	-16.5135	3.06526	0
1.2327	-2.19982	-12.5193	-14.6787	4.90442	0
1.2333	-3.11487	-12.8209	-11.941	2.73087	0
1.2340	-0.97975	-10.6841	-11.6206	-0.613053	0
1.2347	0.240316	-8.54725	-13.1642	3.06526	0
1.2353	0.850349	-9.46486	-10.7178	6.0748	0
1.2360	1.15537	-10.0745	-6.4365	2.73087	0
1.2367	1.15537	-7.93765	-8.27133	1.83916	0
1.2373	1.15537	-5.80084	-12.2323	3.95698	0
1.2380	0.850349	-4.58163	-14.6787	2.45221	0
1.2387	2.07042	-2.14323	-15.2903	1.83916	0
1.2393	4.82019	-0.91761	-12.8439	4.90442	0
1.2400	5.1252	-1.22562	-10.1062	3.34393	0
1.2407	4.21015	-0.00641685	-10.3974	0.27866	0
1.2413	5.1252	0.603184	-10.1062	0.891713	0
1.2420	6.04025	-2.14323	-8.88295	1.50477	0
1.2427	5.1252	-4.28004	-8.88295	0.613053	0
1.2433	5.1252	-3.05442	-7.98009	2.11782	0
1.2440	6.04025	-0.91761	-7.04811	4.57003	0
1.2447	4.21015	-2.75283	-8.27133	4.90442	0
1.2453	2.37543	-5.80084	-8.27133	2.73087	0
1.2460	3.29048	-2.75283	-6.4365	-0.613053	0
1.2467	2.98547	0.911193	-4.60166	-1.22611	0
1.2473	0.545333	-3.05442	-2.47558	1.22611	0
1.2480	-0.369717	-8.54725	-1.25235	0.613053	0
1.2487	-0.97975	-6.71845	-4.60166	-1.50477	0
1.2493	-1.8948	-3.97203	-9.20331	-0.891713	0
1.2500	0.240316	-5.80084	-8.5917	-0.334393	0
1.2507	2.07042	-6.10884	-5.21327	-1.83916	0
1.2513	-1.8948	-3.97203	-5.53364	-2.45221	0
1.2520	-4.94497	-3.36243	-6.75686	-0.334393	0
1.2527	-2.80985	-3.05442	-5.21327	0.27866	0
1.2533	-2.80985	-2.44482	-4.31041	-0.891713	0
1.2540	-4.33493	-3.36243	-5.53364	-2.45221	0
1.2547	-1.58978	-2.14323	-3.99004	-3.06526	0
1.2553	0.545333	2.1304	-0.961106	-2.73087	0
1.2560	-1.28477	3.04801	-0.0291244	-3.34393	0
1.2567	-1.28477	1.52079	0.582488	-2.11782	0
1.2573	0.850349	3.65761	-0.640737	-1.22611	0
1.2580	0.545333	8.54083	-4.31041	-1.83916	0
1.2587	-0.369717	9.15043	-3.37843	-1.50477	0
1.2593	2.37543	6.40402	2.70857	0.613053	0
1.2600	4.21015	5.48641	2.70857	-0.891713	0
1.2607	0.545333	6.09601	-4.92203	-3.67832	0
1.2613	-3.7249	6.70561	-7.36848	-3.67832	0
1.2620	-3.11487	9.15043	-4.31041	-3.95698	0
1.2627	-0.369717	10.6776	-2.47558	-4.29137	0
1.2633	0.545333	8.23282	-1.25235	-1.22611	0
1.2640	0.545333	6.70561	-0.640737	0	0
1.2647	-0.369717	8.84242	-1.86396	-3.95698	0
1.2653	-0.674734	7.93123	-1.57272	-6.13053	0
1.2660	-0.0647005	5.18482	0.582488	-4.57003	0
1.2667	-0.97975	6.09601	-1.86396	-3.95698	0
1.2673	-3.11487	6.09601	-4.31041	-3.95698	0
1.2680	-1.58978	3.04801	-0.961106	-2.45221	0
1.2687	-0.97975	3.3496	1.80571	-2.45221	0
1.2693	-4.02992	4.26721	-0.0291244	-3.95698	0
1.2700	-4.63995	1.8288	-1.86396	-3.67832	0
1.2707	-0.369717	1.8288	-1.86396	-2.45221	0
1.2713	-0.0647005	0.301592	0.873732	-1.50477	0
1.2720	-3.11487	-7.93765	4.54341	-2.45221	0
1.2727	-3.7249	-11.2937	1.48535	-6.40919	0
1.2733	-3.11487	-8.24566	-3.99004	-10.3662	0
1.2740	-3.7249	-10.3825	-2.79594	-10.3662	0
1.2747	-3.11487	-14.9577	-0.961106	-7.3009	0
1.2753	-1.28477	-14.6561	-2.47558	-6.13053	0
1.2760	-0.369717	-14.6561	-0.961106	-6.68785	0
1.2767	-1.8948	-15.2657	-0.349493	-6.13053	0
1.2773	-2.50483	-12.2113	-3.37843	-6.13053	0
1.2780	-1.28477	-9.46486	-0.961106	-7.91396	0
1.2787	-1.28477	-10.9921	2.70857	-9.75311	0
1.2793	-2.80985	-11.6017	-1.57272	-8.8614	0
1.2800	-1.58978	-9.46486	-2.79594	-7.91396	0
1.2807	0.240316	-7.32805	3.64055	-6.13053	0
1.2813	-0.674734	-7.32805	3.32018	-4.57003	0
1.2820	-1.58978	-6.71845	-3.6988	-5.18308	0
1.2827	-0.369717	-4.58163	-4.60166	-4.29137	0
1.2833	-0.0647005	-5.80084	1.80571	-0.613053	0
1.2840	-0.674734	-9.46486	6.37825	-1.50477	0
1.2847	-0.97975	-9.16327	4.54341	-6.40919	0
1.2853	-1.8948	-7.32805	-0.961106	-7.91396	0
1.2860	-3.11487	-8.54725	-1.86396	-6.68785	0
1.2867	-3.11487	-9.16327	0.582488	-6.13053	0
1.2873	-2.50483	-9.16327	0.873732	-4.57003	0
1.2880	-1.28477	-10.3825	2.70857	-4.29137	0
1.2887	-0.369717	-8.24566	6.37825	-6.13053	0
1.2893	-1.58978	-6.71845	6.37825	-4.90442	0
1.2900	-2.19982	-11.9097	4.54341	-1.22611	0
1.2907	-0.369717	-12.5193	5.15502	-0.334393	0
1.2913	-0.369717	-7.63605	5.76663	-1.50477	0
1.2920	-3.41988	-8.54725	8.8247	-3.06526	0
1.2927	-3.11487	-10.6841	11.8536	-3.67832	0
1.2933	0.240316	-7.63605	7.89272	-2.45221	0
1.2940	0.545333	-6.71845	-0.0291244	-1.50477	0
1.2947	-0.369717	-6.71845	-0.0291244	-0.334393	0
1.2953	0.545333	-3.66402	6.66949	0.891713	0
1.2960	1.46038	-4.88964	10.6595	0.27866	0
1.2967	0.545333	-6.10884	6.05788	-0.613053	0
1.2973	-1.28477	-1.53363	0.873732	-1.50477	0
1.2980	0.240316	-1.22562	3.02894	-3.34393	0
1.2987	4.21015	-6.41685	5.76663	-3.34393	0
1.2993	5.1252	-3.66402	5.44627	-0.334393	0
1.3000	2.07042	1.52079	7.2811	-0.613053	0
1.3007	1.7654	-1.53363	7.2811	-3.06526	0
1.3013	3.60012	-3.66402	3.64055	-1.83916	0
1.3020	3.29048	-0.308009	3.32018	-0.613053	0
1.3027	1.46038	-0.308009	5.44627	-1.50477	0
1.3033	1.46038	-3.66402	6.05788	-1.50477	0
1.3040	2.37543	-0.616018	9.43631	-2.45221	0
1.3047	2.37543	4.26721	11.8536	-4.29137	0
1.3053	0.545333	3.9592	8.21309	-1.83916	0
1.3060	0.240316	4.57522	4.83465	-1.50477	0
1.3067	2.98547	8.23282	7.2811	-1.50477	0
1.3073	1.46038	5.79442	11.242	3.06526	0
1.3080	-2.50483	0.911193	13.3972	3.67832	0
1.3087	-1.28477	3.3496	11.5624	-2.45221	0
1.3093	2.07042	7.01362	7.60147	-5.18308	0
1.3100	0.545333	7.01362	7.2811	-4.29137	0
1.3107	-0.97975	9.76003	9.11594	-4.57003	0
1.3113	-1.58978	10.6776	7.2811	-4.29137	0
1.3120	-2.19982	6.09601	5.76663	-2.73087	0
1.3127	-0.674734	4.26721	6.66949	-1.50477	0
1.3133	-0.674734	7.01362	6.66949	-0.334393	0
1.3140	-2.19982	6.09601	4.54341	-0.613053	0
1.3147	1.15537	4.26721	3.64055	0	0
1.3153	3.60012	3.3496	5.15502	1.50477	0
1.3160	0.240316	4.57522	7.89272	0.27866	0
1.3167	-1.28477	6.09601	7.60147	-0.891713	0
1.3173	0.545333	3.9592	2.09696	0.27866	0
1.3180	0.545333	3.04801	-3.08719	-0.613053	0
1.3187	0.240316	5.79442	-2.79594	-1.22611	0
1.3193	1.15537	4.57522	-0.0291244	0.27866	0
1.3200	0.850349	0.301592	-0.0291244	-0.613053	0
1.3207	1.46038	0.603184	-3.6988	-2.73087	0
1.3213	2.37543	0.301592	-6.75686	-1.50477	0
1.3220	1.46038	-3.66402	-6.4365	-0.891713	0
1.3227	1.46038	-3.97203	-5.53364	-1.22611	0
1.3233	2.07042	-1.22562	-6.14525	0	0
1.3240	2.37543	-0.91761	-4.60166	-1.22611	0
1.3247	2.98547	-1.53363	-4.60166	-2.45221	0
1.3253	2.98547	-0.00641685	-7.36848	-1.83916	0
1.3260	1.46038	2.4384	-7.98009	-4.29137	0
1.3267	-0.0647005	2.4384	-6.14525	-7.02224	0
1.3273	-0.0647005	0.911193	-4.92203	-2.45221	0
1.3280	1.15537	-0.308009	-2.47558	1.22611	0
1.3287	3.29048	-0.308009	-1.86396	-2.11782	0
1.3293	2.98547	-1.53363	-5.82488	-4.57003	0
1.3300	1.46038	-2.75283	-9.20331	-1.83916	0
1.3307	2.37543	-2.14323	-7.98009	1.22611	0
1.3313	0.545333	-3.36243	-4.60166	1.22611	0
1.3320	-4.02992	-7.63605	-3.6988	1.22611	0
1.3327	-3.41988	-9.46486	-7.98009	-1.22611	0
[truncated: 36,088 more rows]
