# Supplementary material for: Identification of Haptic Based Guiding Using Hard Reins
Source: PLoS One. 2015 Jul 22;10(7):e0132020. doi: 10.1371/journal.pone.0132020 (PMC4511788; doi:10.1371/journal.pone.0132020)
Supplement: S3 File — (ZIP) [file pone.0132020.s003.zip › EMGData1/Subject4/T17/t17.txt]

0.0000	-0.0149736	-0.346055	11.8783	7.54988	0
0.0007	-2.76012	-1.56477	4.23938	3.5825	0
0.0013	-1.53978	-0.0376147	1.79974	2.36297	0
0.0020	2.42821	0.876422	4.53933	4.80426	0
0.0027	2.12125	2.0989	3.01956	6.63467	0
0.0033	-1.84424	1.48578	1.49978	5.71947	0
0.0040	-1.23532	-0.955412	3.01956	4.19338	0
0.0047	2.73267	-0.0376147	2.09969	3.88682	0
0.0053	3.64856	3.31761	-0.639906	4.19338	0
0.0060	1.51233	4.54009	-0.639906	3.88682	0
0.0067	1.20787	4.54009	-1.55977	3.88682	0
0.0073	0.900909	4.23165	-3.3795	4.19338	0
0.0080	-0.92836	3.92697	-3.99941	0.836886	0
0.0087	-2.45566	3.62229	-4.29937	-0.99576	0
0.0093	-2.45566	1.1811	-4.91928	0.836886	0
0.0100	-1.23532	-0.650734	-6.1391	1.14121	0
0.0107	0.900909	0.876422	-7.05896	1.44553	0
0.0113	1.51233	1.1811	-4.29937	4.80426	0
0.0120	-0.319436	-1.56477	-0.939862	3.5825	0
0.0127	-0.319436	-1.86945	-4.91928	-3.43705	0
0.0133	2.12125	0.267064	-8.8787	-6.48699	0
0.0140	2.42821	-2.17413	-5.21923	-2.82617	0
0.0147	-0.0149736	-5.8378	-3.3795	-0.6892	0
0.0153	-0.319436	-5.22844	-5.21923	-1.30008	0
0.0160	-0.0149736	-3.70128	-3.3795	-1.6044	0
0.0167	-0.92836	-3.70128	-0.939862	-1.91096	0
0.0173	-1.23532	-3.3966	-1.85973	-2.52185	0
0.0180	-0.92836	-3.70128	-2.15968	-2.82617	0
0.0187	-0.623898	-7.05651	-0.639906	-1.91096	0
0.0193	-0.319436	-8.88834	-0.33995	-0.6892	0
0.0200	-2.45566	-6.14247	-1.55977	-2.52185	0
0.0207	-4.59189	-3.70128	-2.47964	-3.74137	0
0.0213	-1.84424	-4.31064	0.579915	-1.30008	0
0.0220	0.291984	-3.09192	3.63947	-1.30008	0
0.0227	-2.76012	0.267064	2.41964	-0.99576	0
0.0233	-3.67601	1.1811	2.09969	4.4977	0
0.0240	-0.0149736	-1.56477	3.01956	3.27818	0
0.0247	0.900909	-2.47881	-0.639906	-6.18267	0
0.0253	0.291984	-1.86945	-4.59932	-6.18267	0
0.0260	-0.623898	-3.3966	-5.83914	-0.6892	0
0.0267	-1.23532	-4.92	-7.05896	-3.43705	0
0.0273	-0.319436	-3.3966	-6.43905	-4.96314	0
0.0280	-0.92836	-1.56477	-4.29937	-0.6892	0
0.0287	-3.67601	-1.26009	-3.99941	-2.52185	0
0.0293	-1.84424	1.1811	-3.3795	-7.09787	0
0.0300	2.12125	3.92697	-1.85973	-4.65658	0
0.0307	0.900909	3.01293	-2.77959	-3.43705	0
0.0313	-1.84424	0.876422	-1.25981	-5.57178	0
0.0320	-2.45566	1.48578	2.7196	-4.65658	0
0.0327	-3.06459	3.01293	3.01956	-2.82617	0
0.0333	-1.23532	1.48578	3.01956	-4.35226	0
0.0340	3.34409	-2.17413	6.97897	-6.79355	0
0.0347	3.34409	-3.3966	10.0385	-6.79355	0
0.0353	-0.0149736	-5.8378	12.1782	-3.74137	0
0.0360	-0.623898	-10.4155	15.2178	-2.52185	0
0.0367	-0.0149736	-13.1614	13.9979	-6.18267	0
0.0373	-0.0149736	-12.552	10.3385	-8.31963	0
0.0380	-0.92836	-12.2473	11.8783	-4.35226	0
0.0387	-1.53978	-11.6342	13.9979	-2.21529	0
0.0393	-0.0149736	-11.9427	12.1782	-5.57178	0
0.0400	3.64856	-13.1614	11.2583	-6.18267	0
0.0407	3.95302	-12.2473	13.0981	-3.43705	0
0.0413	2.42821	-10.4155	14.9178	-3.13049	0
0.0420	2.12125	-9.4977	14.6179	-2.52185	0
0.0427	1.20787	-7.66963	11.2583	0.226004	0
0.0433	0.900909	-6.75183	7.89884	-0.6892	0
0.0440	4.25748	-6.44715	6.67902	-3.43705	0
0.0447	5.48032	-2.47881	4.53933	-2.21529	0
0.0453	3.95302	2.0989	1.79974	-1.6044	0
0.0460	3.64856	3.92697	1.49978	-3.43705	0
0.0467	4.56444	9.11779	1.17983	0.226004	0
0.0473	4.8689	13.0824	1.17983	5.10859	0
0.0480	6.08924	7.89532	2.09969	2.05641	0
0.0487	6.08924	4.23165	-3.3795	-2.21529	0
0.0493	5.48032	8.80935	-11.6183	-1.6044	0
0.0500	7.00513	10.6412	-11.3183	-1.6044	0
0.0507	8.22547	7.28596	-7.05896	-3.74137	0
0.0513	8.83689	6.06348	-8.57874	-2.82617	0
0.0520	10.9731	6.06348	-9.79856	-1.30008	0
0.0527	10.9731	5.7588	-7.65887	-2.82617	0
0.0533	7.30959	6.6766	-7.05896	-5.57178	0
0.0540	5.48032	5.7588	-7.35892	-5.57178	0
0.0547	3.34409	3.62229	-6.1391	-4.35226	0
0.0553	0.900909	5.7588	-4.91928	-4.35226	0
0.0560	2.73267	6.6766	-3.3795	-2.52185	0
0.0567	5.48032	3.01293	-0.639906	0.226004	0
0.0573	3.64856	1.1811	-0.939862	-0.99576	0
0.0580	3.03714	3.62229	-4.29937	-2.52185	0
0.0587	4.25748	3.92697	-4.59932	1.14121	0
0.0593	3.34409	3.92697	-0.0399941	3.88682	0
0.0600	2.73267	3.31761	0.279959	2.05641	0
0.0607	3.34409	1.79046	-6.1391	0.530326	0
0.0613	2.73267	2.40358	-10.0985	1.75209	0
0.0620	3.64856	5.7588	-8.8787	2.97162	0
0.0627	4.8689	6.36816	-9.79856	3.5825	0
0.0633	2.12125	6.6766	-11.9382	3.88682	0
0.0640	-0.0149736	7.89532	-10.7184	4.19338	0
0.0647	1.51233	8.50467	-10.7184	4.80426	0
0.0653	2.12125	10.6412	-12.8581	3.5825	0
0.0660	0.900909	13.3871	-13.758	1.44553	0
0.0667	2.12125	12.1683	-13.458	1.14121	0
0.0673	4.56444	8.50467	-12.5382	1.14121	0
0.0680	4.56444	8.2	-11.6183	-0.0783182	0
0.0687	1.81679	9.11779	-12.2382	-0.6892	0
0.0693	-0.0149736	8.2	-13.458	0.530326	0
0.0700	3.64856	7.89532	-13.1581	-0.0783182	0
0.0707	7.00513	10.0318	-12.2382	-0.99576	0
0.0713	4.56444	7.59064	-8.57874	0.836886	0
0.0720	1.20787	1.48578	-4.59932	-0.99576	0
0.0727	1.20787	1.79046	-7.65887	-5.57178	0
0.0733	0.596447	5.7588	-12.5382	-3.43705	0
0.0740	0.291984	4.54009	-11.6183	0.530326	0
0.0747	1.81679	3.31761	-7.05896	-0.99576	0
0.0753	-0.0149736	6.6766	-6.73901	-0.6892	0
0.0760	-3.37155	6.36816	-6.1391	2.05641	0
0.0767	-2.76012	1.48578	-3.69946	1.14121	0
0.0773	-2.76012	-1.56477	-2.47964	0.530326	0
0.0780	-6.42365	-2.78725	-2.47964	2.05641	0
0.0787	-9.16881	-3.09192	-0.939862	1.75209	0
0.0793	-8.86434	-0.955412	-0.639906	0.530326	0
0.0800	-7.644	0.267064	-1.55977	0.836886	0
0.0807	-4.89635	-1.86945	0.279959	1.44553	0
0.0813	-4.28743	-2.17413	3.01956	2.6673	0
0.0820	-5.50777	1.48578	3.01956	2.36297	0
0.0827	-4.59189	3.62229	4.85929	2.6673	0
0.0833	-2.76012	2.0989	8.8187	6.63467	0
0.0840	-4.89635	1.79046	9.73857	6.33035	0
0.0847	-6.72812	3.01293	6.97897	-0.0783182	0
0.0853	-4.59189	2.40358	3.31951	-0.6892	0
0.0860	-3.98047	1.1811	0.879871	3.5825	0
0.0867	-5.50777	2.40358	2.41964	2.05641	0
0.0873	-4.28743	3.01293	5.75915	-0.384878	0
0.0880	-2.45566	-0.346055	5.75915	2.05641	0
0.0887	-2.76012	-2.17413	5.75915	3.27818	0
0.0893	-1.84424	-2.47881	9.43861	0.530326	0
0.0900	-0.0149736	-3.3966	13.398	-0.6892	0
0.0907	-0.92836	-3.3966	16.4576	-0.99576	0
0.0913	-2.76012	-4.00596	18.5773	-3.43705	0
0.0920	-3.06459	-7.66963	18.8972	-4.35226	0
0.0927	-2.76012	-7.66963	20.417	-2.52185	0
0.0933	-2.1512	-4.31064	24.0765	-1.30008	0
0.0940	-0.319436	-6.44715	25.2963	-2.21529	0
0.0947	-1.23532	-10.7202	28.6558	-0.384878	0
0.0953	-3.98047	-7.97431	37.5145	4.19338	0
0.0960	-4.59189	-4.92	42.3938	3.27818	0
0.0967	-4.59189	-5.22844	39.6342	-1.91096	0
0.0973	-7.33704	-4.31064	38.7343	-2.52185	0
0.0980	-9.16881	-2.47881	43.2936	-0.6892	0
0.0987	-7.33704	-3.3966	45.4333	-3.74137	0
0.0993	-5.50777	-2.47881	46.3532	-6.18267	0
0.1000	-6.42365	0.876422	51.2325	-2.52185	0
0.1007	-8.55988	3.01293	55.5118	1.44553	0
0.1013	-10.3892	3.92697	55.2119	2.05641	0
0.1020	-10.0847	3.92697	55.2119	2.05641	0
0.1027	-7.33704	3.01293	57.0316	2.6673	0
0.1033	-6.42365	2.0989	58.8713	2.05641	0
0.1040	-7.33704	2.0989	60.6911	0.530326	0
0.1047	-7.33704	3.01293	60.6911	0.836886	0
0.1053	-7.33704	5.7588	61.011	2.05641	0
0.1060	-7.33704	8.50467	63.7506	1.75209	0
0.1067	-3.98047	10.0318	67.1101	2.05641	0
0.1073	-1.84424	11.559	69.8497	4.4977	0
0.1080	-4.28743	12.473	69.8497	4.80426	0
0.1087	-4.89635	11.8637	66.8102	-0.384878	0
0.1093	-2.76012	12.7777	64.9705	-4.0457	0
0.1100	-4.59189	15.8282	69.5498	-1.91096	0
0.1107	-7.03258	14.9142	74.1291	-1.30008	0
0.1113	-5.50777	10.0318	74.4291	-2.82617	0
0.1120	-2.76012	7.89532	73.5092	-1.30008	0
0.1127	-3.37155	8.50467	72.6093	1.44553	0
0.1133	-5.50777	7.59064	74.4291	-0.6892	0
0.1140	-5.50777	6.36816	79.0084	-4.0457	0
0.1147	-3.06459	5.45413	80.5282	-2.52185	0
0.1153	-2.76012	3.92697	79.3083	0.226004	0
0.1160	-3.06459	2.0989	82.0679	-0.6892	0
0.1167	-1.84424	1.48578	85.1075	-2.52185	0
0.1173	-0.0149736	4.84477	85.4275	-1.91096	0
0.1180	1.81679	6.6766	86.0274	0.226004	0
0.1187	2.42821	1.1811	86.6473	0.226004	0
0.1193	-0.0149736	-3.09192	89.6868	-0.6892	0
0.1200	-3.06459	1.79046	92.7464	0.226004	0
0.1207	-3.67601	5.7588	89.0869	1.14121	0
0.1213	-3.37155	4.23165	84.1876	-0.6892	0
0.1220	-1.84424	4.84477	85.4275	-2.52185	0
0.1227	-1.23532	4.23165	87.5471	-2.21529	0
0.1233	-3.98047	-1.56477	85.7274	-1.6044	0
0.1240	-5.81223	-2.78725	84.1876	-3.13049	0
0.1247	-3.67601	-1.56477	83.8877	-4.65658	0
0.1253	-3.06459	-4.31064	83.5877	-5.26746	0
0.1260	-5.81223	-5.22844	83.5877	-4.65658	0
0.1267	-6.42365	-1.86945	83.5877	-2.21529	0
0.1273	-4.28743	-1.56477	83.8877	-0.384878	0
0.1280	-2.76012	-2.17413	83.5877	-2.52185	0
0.1287	-1.84424	-0.955412	81.748	-4.0457	0
0.1293	-1.53978	-0.650734	80.8481	-0.6892	0
0.1300	-3.06459	0.267064	81.448	0.226004	0
0.1307	-2.76012	-0.346055	80.8481	-2.52185	0
0.1313	-0.0149736	-6.14247	82.9678	-1.6044	0
0.1320	-0.92836	-8.88834	84.8075	-0.6892	0
0.1327	-3.67601	-4.61532	81.1481	-4.96314	0
0.1333	-3.37155	-5.22844	76.8687	-5.87834	0
0.1340	-2.1512	-9.19302	78.0885	-3.43705	0
0.1347	-3.67601	-6.14247	81.448	-4.96314	0
0.1353	-1.84424	-1.56477	83.5877	-5.87834	0
0.1360	0.900909	-4.31064	84.5076	-3.13049	0
0.1367	-0.319436	-7.05651	82.0679	-2.52185	0
0.1373	-2.76012	-3.3966	79.9283	-3.43705	0
0.1380	-2.76012	-1.86945	81.1481	-1.91096	0
0.1387	-3.06459	-5.22844	80.8481	-0.99576	0
0.1393	-4.28743	-4.00596	78.4085	-1.91096	0
0.1400	-3.06459	0.267064	75.9488	-2.21529	0
0.1407	-0.0149736	-1.86945	75.3489	-0.99576	0
0.1413	1.20787	-3.3966	74.4291	-0.0783182	0
0.1420	0.596447	3.01293	71.3895	-0.99576	0
0.1427	-0.0149736	7.89532	68.6299	0.226004	0
0.1433	0.900909	4.23165	70.7696	3.88682	0
0.1440	1.81679	0.267064	70.1497	3.88682	0
0.1447	1.81679	1.79046	63.1307	0.226004	0
0.1453	3.34409	3.01293	60.6911	-1.6044	0
0.1460	5.78478	2.0989	60.6911	-2.21529	0
0.1467	6.08924	2.40358	54.8919	-2.21529	0
0.1473	3.95302	3.92697	49.7127	-0.0783182	0
0.1480	2.73267	5.14945	49.7127	0.226004	0
0.1487	4.25748	4.54009	47.873	-0.6892	0
0.1493	4.25748	2.0989	44.2135	-0.99576	0
0.1500	2.42821	0.876422	42.0738	-1.30008	0
0.1507	2.42821	2.0989	38.7343	-1.6044	0
0.1513	2.73267	3.01293	36.8946	0.226004	0
0.1520	0.900909	1.79046	36.8946	0.226004	0
0.1527	0.900909	0.267064	34.4549	-3.43705	0
0.1533	3.34409	-0.0376147	31.3954	-3.43705	0
0.1540	2.73267	-0.0376147	29.8756	-0.6892	0
0.1547	1.81679	-1.26009	30.1756	-0.384878	0
0.1553	3.64856	-2.78725	35.0549	-0.384878	0
0.1560	3.64856	-3.3966	35.9747	1.14121	0
0.1567	1.81679	-3.3966	28.6558	-0.384878	0
0.1573	1.20787	-4.00596	23.4766	-4.35226	0
0.1580	2.73267	-4.31064	23.1566	-4.96314	0
0.1587	4.56444	-3.3966	20.717	-1.91096	0
0.1593	4.25748	-4.31064	20.717	-1.6044	0
0.1600	0.596447	-4.92	21.3369	-4.35226	0
0.1607	-0.92836	-4.92	13.9979	-4.0457	0
0.1613	1.51233	-5.22844	7.59888	0.226004	0
0.1620	3.64856	-6.44715	9.73857	1.14121	0
0.1627	5.48032	-7.05651	8.51875	-0.99576	0
0.1633	6.39371	-6.14247	3.01956	-0.0783182	0
0.1640	4.56444	-2.47881	-0.0399941	2.05641	0
0.1647	4.56444	-1.26009	-1.55977	1.75209	0
0.1653	6.39371	-4.00596	-4.29937	0.530326	0
0.1660	7.92101	-3.3966	-7.05896	0.530326	0
0.1667	9.14135	1.79046	-9.17865	1.14121	0
0.1673	9.14135	2.0989	-9.79856	3.88682	0
0.1680	7.30959	-1.26009	-11.6183	3.88682	0
0.1687	7.30959	1.1811	-17.7374	-0.99576	0
0.1693	7.92101	3.62229	-22.3167	-2.21529	0
0.1700	5.48032	0.267064	-23.5365	0.530326	0
0.1707	5.48032	-0.650734	-24.4364	-1.30008	0
0.1713	7.61655	3.92697	-24.7564	-3.13049	0
0.1720	6.39371	4.23165	-25.3563	-1.30008	0
0.1727	4.56444	0.876422	-28.1159	-1.6044	0
0.1733	7.30959	2.0989	-29.3357	-3.74137	0
0.1740	9.14135	5.45413	-28.4158	-3.74137	0
0.1747	5.48032	4.84477	-28.4158	-3.43705	0
0.1753	3.03714	5.7588	-29.0157	-2.82617	0
0.1760	4.56444	6.6766	-31.1554	-1.6044	0
0.1767	6.39371	3.01293	-33.915	-1.6044	0
0.1773	5.48032	2.0989	-32.6752	-0.99576	0
0.1780	5.48032	6.6766	-32.9952	0.226004	0
0.1787	4.8689	7.28596	-36.9546	-0.6892	0
0.1793	2.42821	3.62229	-34.5149	0.226004	0
0.1800	1.81679	1.79046	-30.5555	3.27818	0
0.1807	3.34409	0.571743	-35.4348	3.27818	0
0.1813	4.56444	-1.56477	-39.3942	1.14121	0
0.1820	6.39371	-3.3966	-38.1744	2.05641	0
0.1827	6.39371	-3.3966	-41.5339	3.27818	0
0.1833	1.81679	-2.47881	-44.2735	2.6673	0
0.1840	-0.623898	-1.26009	-41.8339	1.14121	0
0.1847	3.95302	-1.56477	-42.4538	0.530326	0
0.1853	8.22547	-1.56477	-46.4132	1.44553	0
0.1860	7.30959	0.267064	-48.8528	1.44553	0
0.1867	5.48032	0.571743	-50.0726	1.75209	0
0.1873	4.8689	-2.47881	-49.4727	4.19338	0
0.1880	5.48032	-4.61532	-50.9925	5.71947	0
0.1887	6.39371	-3.3966	-54.352	3.88682	0
0.1893	6.39371	-2.17413	-54.0521	3.5825	0
0.1900	4.8689	-2.78725	-53.7521	3.88682	0
0.1907	4.56444	-1.86945	-54.9719	3.27818	0
0.1913	4.56444	-2.78725	-50.0726	5.10859	0
0.1920	1.51233	-7.97431	-46.4132	6.939	0
0.1927	-1.53978	-10.7202	-51.9124	3.88682	0
0.1933	0.900909	-9.80614	-54.652	0.226004	0
0.1940	1.81679	-10.7202	-50.9925	0.530326	0
0.1947	-2.76012	-11.9427	-51.2925	0.226004	0
0.1953	-4.28743	-10.7202	-52.2123	-0.0783182	0
0.1960	-4.59189	-10.1108	-50.6926	2.05641	0
0.1967	-7.33704	-11.6342	-50.9925	3.88682	0
0.1973	-7.644	-11.6342	-50.3926	2.6673	0
0.1980	-5.81223	-10.4155	-47.633	1.75209	0
0.1987	-6.1167	-8.88834	-47.633	2.05641	0
0.1993	-6.1167	-8.58366	-47.953	2.05641	0
0.2000	-5.81223	-9.4977	-47.333	2.36297	0
0.2007	-6.42365	-9.80614	-49.1728	4.19338	0
0.2013	-3.98047	-8.27899	-50.3926	6.33035	0
0.2020	-1.53978	-5.22844	-50.3926	7.24556	0
0.2027	-2.1512	-0.955412	-49.7727	8.46508	0
0.2033	-1.84424	-0.0376147	-46.4132	8.77164	0
0.2040	-0.0149736	-2.47881	-45.4933	6.939	0
0.2047	-2.1512	0.267064	-50.0726	4.80426	0
0.2053	-3.37155	4.54009	-51.9124	4.80426	0
0.2060	-1.84424	2.40358	-50.9925	3.88682	0
0.2067	-1.23532	-0.346055	-51.9124	2.36297	0
0.2073	0.291984	1.48578	-52.2123	2.97162	0
0.2080	2.12125	0.571743	-52.2123	3.88682	0
0.2087	-0.319436	-1.56477	-51.2925	3.88682	0
0.2093	-2.76012	-0.0376147	-47.633	4.4977	0
0.2100	-1.23532	0.267064	-46.1132	4.80426	0
0.2107	-1.23532	-0.346055	-48.2529	2.05641	0
0.2113	-3.67601	3.01293	-47.953	1.14121	0
0.2120	-2.1512	3.31761	-45.8133	2.97162	0
0.2127	-0.92836	-1.56477	-43.6736	1.14121	0
0.2133	-2.76012	-1.56477	-40.934	-1.30008	0
0.2140	-2.76012	3.92697	-40.0141	0.836886	0
0.2147	-1.23532	5.7588	-40.0141	3.27818	0
0.2153	-1.53978	1.48578	-33.915	3.88682	0
0.2160	-0.92836	-2.47881	-28.1159	4.80426	0
0.2167	-0.0149736	-1.86945	-29.3357	2.97162	0
0.2173	-3.67601	-0.346055	-30.5555	-1.6044	0
0.2180	-6.42365	-0.650734	-27.496	-0.99576	0
0.2187	-4.59189	-0.346055	-25.6562	2.6673	0
0.2193	-3.67601	-0.650734	-26.2761	2.05641	0
0.2200	-5.20081	-1.26009	-26.896	0.226004	0
0.2207	-5.20081	2.0989	-25.3563	-0.6892	0
0.2213	-4.59189	4.23165	-24.4364	-1.6044	0
0.2220	-3.06459	0.571743	-24.4364	0.226004	0
0.2227	-1.53978	-0.650734	-23.2166	3.5825	0
0.2233	-2.76012	2.0989	-20.7769	2.97162	0
0.2240	-4.59189	2.0989	-21.6968	0.530326	0
0.2247	-3.67601	1.1811	-24.1365	1.14121	0
0.2253	-3.06459	1.79046	-22.6167	2.36297	0
0.2260	-2.1512	2.0989	-20.477	2.05641	0
0.2267	0.596447	3.31761	-19.5571	2.05641	0
0.2273	0.291984	1.48578	-17.1175	3.88682	0
0.2280	-0.92836	-4.31064	-15.2978	3.88682	0
0.2287	1.20787	-4.00596	-16.8175	-0.99576	0
0.2293	1.81679	0.876422	-19.8771	-5.26746	0
0.2300	-1.23532	-0.0376147	-22.3167	-3.74137	0
0.2307	-1.23532	-1.26009	-22.6167	-2.21529	0
0.2313	0.900909	0.876422	-19.8771	-4.35226	0
0.2320	0.900909	-0.650734	-17.1175	-5.87834	0
0.2327	-0.623898	-2.17413	-15.2978	-5.26746	0
0.2333	-0.623898	-0.0376147	-12.5382	-4.35226	0
0.2340	1.51233	-0.650734	-10.7184	-3.74137	0
0.2347	0.900909	-3.09192	-10.7184	-4.35226	0
0.2353	-3.67601	-0.0376147	-10.0985	-5.87834	0
0.2360	-4.59189	3.62229	-8.8787	-4.65658	0
0.2367	-1.23532	2.70826	-7.05896	-2.52185	0
0.2373	-0.92836	1.1811	-5.21923	-3.43705	0
0.2380	-1.84424	2.40358	-4.29937	-4.96314	0
0.2387	-0.319436	4.54009	-4.29937	-5.26746	0
0.2393	-0.623898	5.14945	-3.3795	-1.30008	0
0.2400	-2.45566	2.0989	-2.47964	2.97162	0
0.2407	-3.67601	-0.346055	-4.29937	2.05641	0
0.2413	-4.59189	3.31761	-7.05896	-1.6044	0
0.2420	-4.28743	7.28596	-8.57874	-2.52185	0
0.2427	-2.1512	5.45413	-8.27878	-1.6044	0
0.2433	-1.84424	3.01293	-7.35892	-2.21529	0
0.2440	-2.45566	4.54009	-6.43905	-1.6044	0
0.2447	-1.23532	4.23165	-7.05896	-0.384878	0
0.2453	0.291984	0.267064	-8.8787	-1.30008	0
0.2460	0.900909	-3.3966	-9.79856	-3.13049	0
0.2467	1.81679	-6.14247	-9.4986	-3.13049	0
0.2473	2.42821	-8.88834	-8.8787	-1.91096	0
0.2480	3.64856	-8.27899	-9.79856	-2.82617	0
0.2487	4.8689	-5.8378	-10.0985	-4.35226	0
0.2493	3.34409	-7.05651	-8.8787	-3.43705	0
0.2500	0.900909	-10.4155	-8.27878	-3.13049	0
0.2507	2.12125	-8.88834	-7.35892	-4.65658	0
0.2513	4.56444	-8.88834	-2.77959	-2.52185	0
0.2520	3.03714	-15.2979	-1.55977	-0.6892	0
0.2527	1.81679	-18.3484	-7.35892	-5.26746	0
0.2533	4.8689	-14.6885	-8.27878	-8.93052	0
0.2540	5.48032	-14.3838	-3.69946	-5.26746	0
0.2547	2.12125	-16.825	-3.07955	-3.43705	0
0.2553	0.900909	-17.1297	-2.47964	-5.87834	0
0.2560	3.34409	-18.3484	0.879871	-4.35226	0
0.2567	3.95302	-19.8756	-0.33995	-2.52185	0
0.2573	1.51233	-16.5204	-1.85973	-5.57178	0
0.2580	-0.0149736	-12.552	1.17983	-7.09787	0
0.2587	0.900909	-13.466	1.79974	-4.35226	0
0.2593	-0.0149736	-12.552	0.879871	-3.43705	0
0.2600	-0.92836	-7.97431	2.09969	-2.21529	0
0.2607	0.596447	-7.97431	3.01956	1.44553	0
0.2613	0.596447	-8.27899	3.31951	2.05641	0
0.2620	-0.92836	-4.31064	3.93942	0.226004	0
0.2627	0.291984	-1.56477	3.01956	1.75209	0
0.2633	2.12125	-3.3966	3.31951	4.19338	0
0.2640	1.51233	-3.09192	5.75915	2.97162	0
0.2647	0.900909	0.267064	3.01956	-1.30008	0
0.2653	-0.92836	2.70826	-1.85973	-4.96314	0
0.2660	-3.06459	2.70826	-2.47964	-4.0457	0
0.2667	-0.92836	2.0989	-0.0399941	-3.13049	0
0.2673	2.42821	3.62229	1.79974	-5.87834	0
0.2680	0.596447	4.84477	1.49978	-5.57178	0
0.2687	-0.623898	4.23165	-1.25981	-1.30008	0
0.2693	0.596447	4.84477	-2.47964	-2.21529	0
0.2700	-1.84424	6.36816	-0.33995	-5.26746	0
0.2707	-2.45566	6.6766	1.49978	-2.82617	0
0.2713	1.81679	7.28596	1.17983	-2.82617	0
0.2720	3.95302	7.89532	0.279959	-7.40443	0
0.2727	1.20787	6.98128	1.17983	-7.40443	0
0.2733	1.51233	6.06348	3.93942	-5.26746	0
0.2740	4.8689	6.06348	3.63947	-7.09787	0
0.2747	5.78478	5.7588	1.79974	-6.18267	0
0.2753	3.95302	4.84477	4.85929	-0.6892	0
0.2760	3.34409	0.571743	8.8187	-1.30008	0
0.2767	3.95302	-2.47881	6.67902	-4.65658	0
0.2773	4.56444	0.571743	2.09969	-2.82617	0
0.2780	4.56444	3.01293	2.41964	-0.99576	0
0.2787	3.64856	-0.346055	6.07911	-2.52185	0
0.2793	2.12125	-3.3966	6.07911	-2.21529	0
0.2800	0.900909	-2.17413	3.01956	-1.6044	0
0.2807	-0.319436	0.571743	3.93942	-1.6044	0
0.2813	-1.53978	3.31761	6.67902	0.226004	0
0.2820	-0.0149736	3.92697	4.85929	0.226004	0
0.2827	1.81679	4.84477	2.7196	-1.6044	0
0.2833	1.51233	7.59064	4.85929	-0.6892	0
0.2840	-0.0149736	9.42247	4.85929	0.836886	0
0.2847	-0.92836	6.6766	1.17983	1.75209	0
0.2853	-0.623898	5.7588	0.279959	1.44553	0
0.2860	0.291984	10.3365	1.17983	-0.99576	0
0.2867	-0.623898	12.1683	-0.639906	-1.30008	0
0.2873	-1.53978	9.72715	1.49978	3.5825	0
0.2880	-0.92836	8.80935	5.4592	2.97162	0
0.2887	-1.84424	8.50467	2.09969	-2.82617	0
0.2893	-1.84424	5.45413	-3.07955	-4.0457	0
0.2900	0.291984	4.23165	-1.55977	-2.82617	0
0.2907	-1.23532	3.62229	0.879871	-5.26746	0
0.2913	-6.1167	-1.86945	-0.639906	-6.18267	0
0.2920	-4.89635	-7.05651	0.279959	-4.0457	0
0.2927	-0.0149736	-6.75183	3.63947	-2.52185	0
0.2933	-1.53978	-6.14247	4.53933	-1.30008	0
0.2940	-3.98047	-7.97431	4.85929	-0.99576	0
0.2947	-0.623898	-7.66963	5.75915	-2.21529	0
0.2953	2.12125	-7.36495	7.59888	-1.30008	0
0.2960	-0.623898	-9.80614	9.73857	0.226004	0
0.2967	-1.84424	-11.6342	9.43861	-0.99576	0
0.2973	-0.92836	-10.7202	7.59888	-1.6044	0
0.2980	-2.1512	-8.88834	9.11866	-0.6892	0
0.2987	-2.1512	-8.58366	14.9178	1.14121	0
0.2993	-0.92836	-8.88834	18.8972	3.5825	0
0.3000	-4.28743	-7.97431	15.8377	4.80426	0
0.3007	-8.25292	-5.53312	8.8187	4.4977	0
0.3013	-6.42365	-3.3966	4.23938	4.19338	0
0.3020	-3.98047	-4.31064	5.4592	5.10859	0
0.3027	-4.59189	-5.53312	9.43861	7.24556	0
0.3033	-3.67601	-3.3966	9.43861	8.16076	0
0.3040	-3.67601	0.267064	5.15924	7.54988	0
0.3047	-5.50777	1.48578	4.23938	8.16076	0
0.3053	-3.98047	0.267064	8.51875	10.2977	0
0.3060	-1.53978	-1.56477	8.1988	10.9064	0
0.3067	-2.76012	-0.650734	3.63947	8.77164	0
0.3073	-4.28743	4.84477	3.63947	5.41291	0
0.3080	-2.76012	7.59064	5.75915	3.88682	0
0.3087	-1.84424	3.92697	3.93942	4.80426	0
0.3093	-3.06459	2.70826	1.17983	6.02379	0
0.3100	-3.98047	5.7588	-0.0399941	6.02379	0
0.3107	-1.84424	4.84477	-0.0399941	7.24556	0
0.3113	-0.0149736	1.79046	5.15924	8.46508	0
0.3120	-1.84424	0.571743	10.3385	6.33035	0
0.3127	-4.28743	0.267064	6.67902	4.4977	0
0.3133	-5.20081	1.1811	0.579915	4.80426	0
0.3140	-6.1167	3.92697	3.01956	4.80426	0
0.3147	-5.81223	4.54009	6.67902	4.19338	0
0.3153	-6.1167	3.01293	5.75915	4.4977	0
0.3160	-8.55988	3.92697	5.15924	4.4977	0
0.3167	-7.33704	6.6766	6.07911	3.88682	0
0.3173	-2.1512	7.89532	6.67902	5.10859	0
0.3180	-1.84424	6.6766	7.59888	6.33035	0
0.3187	-5.50777	5.45413	9.11866	4.4977	0
0.3193	-5.50777	9.11779	8.1988	4.80426	0
0.3200	-4.59189	14.0002	6.67902	7.24556	0
0.3207	-5.50777	12.7777	6.97897	6.63467	0
0.3213	-3.98047	8.50467	5.75915	3.88682	0
0.3220	-2.76012	10.0318	3.31951	4.19338	0
0.3227	-3.67601	10.6412	3.93942	5.71947	0
0.3233	-3.67601	5.45413	4.85929	6.939	0
0.3240	-2.76012	0.876422	2.41964	7.24556	0
0.3247	-1.84424	1.48578	-2.47964	3.5825	0
0.3253	-0.319436	3.92697	-6.1391	0.226004	0
0.3260	-1.53978	3.92697	-6.43905	2.97162	0
0.3267	-1.84424	0.267064	-6.1391	5.41291	0
0.3273	0.291984	-3.09192	-7.95883	3.27818	0
0.3280	-0.92836	-4.00596	-7.95883	1.14121	0
0.3287	-3.67601	-3.3966	-6.1391	0.530326	0
0.3293	-1.84424	-3.3966	-8.57874	0.226004	0
0.3300	-0.92836	-4.31064	-11.0184	-0.384878	0
0.3307	-1.84424	-3.3966	-8.8787	-0.99576	0
0.3313	-1.84424	0.267064	-7.65887	-1.30008	0
0.3320	-3.37155	1.48578	-10.0985	0.226004	0
0.3327	-4.59189	0.267064	-9.79856	1.14121	0
0.3333	-2.76012	-0.650734	-7.95883	-0.384878	0
0.3340	-2.76012	-0.346055	-11.0184	-0.6892	0
0.3347	-4.59189	-1.26009	-12.5382	-0.384878	0
0.3353	-3.67601	-4.31064	-6.43905	-0.0783182	0
0.3360	-4.28743	-6.75183	-3.99941	1.14121	0
0.3367	-6.42365	-7.05651	-8.8787	-0.0783182	0
0.3373	-6.72812	-7.05651	-10.7184	-4.35226	0
0.3380	-8.25292	-7.05651	-7.65887	-4.35226	0
0.3387	-8.55988	-5.22844	-7.95883	-1.6044	0
0.3393	-5.50777	-4.00596	-10.0985	-1.91096	0
0.3400	-4.59189	-4.31064	-8.8787	-2.52185	0
0.3407	-7.33704	-4.92	-7.65887	-2.52185	0
0.3413	-6.1167	-5.53312	-7.65887	-4.0457	0
0.3420	-1.84424	-7.36495	-8.57874	-3.43705	0
0.3427	-1.53978	-7.97431	-10.7184	0.226004	0
0.3433	-3.98047	-4.31064	-12.2382	1.44553	0
0.3440	-4.59189	0.267064	-10.7184	-0.384878	0
0.3447	-1.84424	-1.56477	-11.6183	-3.43705	0
0.3453	-0.92836	-5.8378	-13.758	-5.26746	0
0.3460	-3.06459	-2.78725	-11.9382	-4.96314	0
0.3467	-2.1512	4.54009	-7.95883	-2.82617	0
0.3473	-0.623898	4.84477	-6.1391	1.14121	0
0.3480	-3.06459	1.1811	-5.21923	2.97162	0
0.3487	-4.89635	1.1811	-6.73901	-1.91096	0
0.3493	-2.76012	3.31761	-11.3183	-8.01307	0
0.3500	-1.84424	3.92697	-13.1581	-7.70875	0
0.3507	-2.76012	3.92697	-11.9382	-4.96314	0
0.3513	-2.45566	3.62229	-11.6183	-4.35226	0
0.3520	-1.84424	2.70826	-10.7184	-4.35226	0
0.3527	-1.84424	3.01293	-6.73901	-4.0457	0
0.3533	-1.53978	2.70826	-2.15968	-4.35226	0
0.3540	-1.84424	-0.346055	-1.55977	-5.26746	0
0.3547	-1.53978	-0.0376147	-2.47964	-5.26746	0
0.3553	0.596447	3.01293	-0.33995	-3.13049	0
0.3560	0.900909	3.31761	3.01956	-2.52185	0
0.3567	-0.0149736	1.48578	3.93942	-4.0457	0
0.3573	0.900909	1.48578	4.23938	-4.35226	0
0.3580	1.20787	3.31761	5.4592	-3.43705	0
0.3587	1.20787	3.62229	5.4592	-3.43705	0
0.3593	2.42821	1.79046	6.67902	-3.13049	0
0.3600	0.596447	0.571743	9.43861	-2.52185	0
0.3607	-3.67601	1.48578	7.59888	-3.43705	0
0.3613	-3.37155	3.01293	3.01956	-4.35226	0
0.3620	-0.92836	3.92697	1.49978	-3.13049	0
0.3627	-2.45566	6.6766	2.7196	-2.52185	0
0.3633	-2.76012	8.50467	1.49978	-4.35226	0
0.3640	1.81679	8.80935	0.879871	-6.18267	0
0.3647	2.42821	9.72715	1.79974	-3.43705	0
0.3653	-0.92836	12.1683	1.17983	-1.30008	0
0.3660	-0.92836	14.3049	-0.939862	-2.82617	0
0.3667	-0.0149736	16.746	-2.47964	-4.35226	0
0.3673	-0.319436	17.6601	-3.99941	-4.65658	0
0.3680	2.73267	13.3871	-4.29937	-5.57178	0
0.3687	6.08924	7.59064	-3.07955	-3.74137	0
0.3693	4.56444	4.84477	-3.99941	-1.6044	0
0.3700	2.12125	5.45413	-4.29937	-4.35226	0
0.3707	2.73267	6.6766	-0.639906	-4.96314	0
0.3713	3.64856	3.62229	2.41964	-2.52185	0
0.3720	3.95302	-2.78725	-0.639906	-5.26746	0
0.3727	4.25748	-6.75183	-3.69946	-9.23484	0
0.3733	2.12125	-8.58366	-2.77959	-8.01307	0
0.3740	1.81679	-9.80614	-2.47964	-7.09787	0
0.3747	3.64856	-8.88834	-3.07955	-6.18267	0
0.3753	3.64856	-7.66963	-0.639906	-2.52185	0
0.3760	0.900909	-8.27899	2.41964	-2.52185	0
0.3767	-0.319436	-7.05651	1.79974	-4.65658	0
0.3773	-1.23532	-4.92	-0.0399941	-3.74137	0
0.3780	-0.92836	-4.00596	1.17983	-3.74137	0
0.3787	1.51233	-0.0376147	1.49978	-3.43705	0
0.3793	1.81679	6.6766	-0.639906	1.44553	0
0.3800	-0.319436	8.80935	-0.33995	2.05641	0
0.3807	-0.0149736	5.7588	2.09969	-0.99576	0
0.3813	0.596447	4.84477	0.579915	0.226004	0
0.3820	-0.0149736	9.72715	-3.3795	0.226004	0
0.3827	3.95302	16.746	-3.3795	-0.6892	0
0.3833	7.30959	18.5779	-0.33995	3.88682	0
0.3840	3.34409	14.0002	-0.0399941	6.33035	0
0.3847	0.596447	8.80935	-4.29937	2.05641	0
0.3853	4.56444	8.50467	-7.05896	0.530326	0
0.3860	5.78478	9.11779	-6.43905	1.44553	0
0.3867	3.95302	6.6766	-6.1391	-0.384878	0
0.3873	4.56444	4.84477	-6.1391	-0.6892	0
0.3880	5.48032	3.92697	-5.51919	-0.384878	0
0.3887	3.95302	1.48578	-5.83914	0.226004	0
0.3893	3.34409	0.267064	-6.1391	2.6673	0
0.3900	1.81679	0.571743	-5.51919	2.36297	0
0.3907	1.20787	-0.955412	-5.51919	-0.6892	0
0.3913	3.03714	-0.0376147	-7.35892	1.14121	0
0.3920	4.25748	2.0989	-8.8787	3.5825	0
0.3927	4.56444	-3.09192	-7.05896	0.836886	0
0.3933	3.95302	-10.7202	-3.99941	-1.30008	0
0.3940	1.20787	-8.88834	-2.77959	-0.99576	0
0.3947	1.20787	-5.8378	-3.07955	-0.99576	0
0.3953	4.56444	-7.97431	-1.85973	2.36297	0
0.3960	2.12125	-9.19302	-1.55977	3.88682	0
0.3967	-1.84424	-7.36495	-3.99941	-1.30008	0
0.3973	-0.0149736	-5.8378	-6.43905	-2.82617	0
0.3980	0.291984	-5.22844	-7.05896	0.530326	0
0.3987	-1.84424	-6.14247	-6.1391	0.530326	0
0.3993	-0.0149736	-9.80614	-5.51919	-0.99576	0
0.4000	2.73267	-12.552	-5.51919	-0.99576	0
0.4007	1.81679	-11.6342	-8.57874	-0.99576	0
0.4013	0.291984	-11.0249	-12.5382	0.226004	0
0.4020	0.900909	-13.466	-11.9382	3.5825	0
0.4027	2.42821	-13.466	-9.17865	4.19338	0
0.4033	3.64856	-7.66963	-10.0985	3.88682	0
0.4040	3.64856	-4.31064	-13.458	4.4977	0
0.4047	3.64856	-7.36495	-15.8977	3.27818	0
0.4053	5.48032	-8.27899	-17.1175	2.05641	0
0.4060	8.22547	-2.47881	-17.7374	2.97162	0
0.4067	10.0572	1.48578	-16.8175	5.41291	0
0.4073	9.14135	-0.0376147	-15.5977	7.54988	0
0.4080	6.08924	-1.26009	-16.8175	5.71947	0
0.4087	6.39371	1.1811	-19.2572	2.05641	0
0.4093	8.83689	2.70826	-19.5571	1.14121	0
0.4100	8.52993	2.0989	-18.0373	1.14121	0
0.4107	7.30959	3.01293	-20.7769	0.226004	0
0.4113	7.00513	4.54009	-23.5365	2.05641	0
0.4120	6.39371	3.01293	-20.7769	2.97162	0
0.4127	5.48032	1.1811	-18.6373	0.530326	0
0.4133	5.17336	3.01293	-21.0969	0.530326	0
0.4140	4.56444	4.23165	-21.6968	2.05641	0
0.4147	3.64856	3.01293	-19.2572	0.530326	0
0.4153	2.73267	2.70826	-18.3373	2.05641	0
0.4160	0.596447	2.0989	-18.9572	5.71947	0
0.4167	-0.92836	0.267064	-18.6373	4.19338	0
0.4173	-1.84424	-1.26009	-18.9572	0.530326	0
0.4180	-2.45566	0.267064	-19.5571	1.75209	0
0.4187	-1.23532	2.0989	-18.0373	5.41291	0
0.4193	0.596447	1.1811	-14.0779	6.33035	0
0.4200	-0.319436	-2.17413	-12.5382	5.71947	0
0.4207	-1.84424	0.571743	-15.2978	5.71947	0
0.4213	-1.53978	7.59064	-18.0373	4.19338	0
0.4220	-1.84424	7.89532	-17.1175	3.27818	0
0.4227	-1.53978	4.54009	-18.0373	7.54988	0
0.4233	-0.319436	3.92697	-22.3167	11.2129	0
0.4240	-0.92836	2.0989	-24.1365	6.02379	0
0.4247	-0.92836	0.267064	-22.3167	2.05641	0
0.4253	0.900909	2.40358	-19.8771	5.71947	0
0.4260	1.51233	1.48578	-19.8771	6.939	0
0.4267	1.20787	-1.56477	-20.7769	6.02379	0
0.4273	-0.0149736	1.1811	-21.0969	6.33035	0
0.4280	-3.67601	3.92697	-21.3969	4.19338	0
0.4287	-2.45566	-0.650734	-21.6968	4.19338	0
0.4293	3.34409	-3.3966	-21.0969	7.54988	0
0.4300	3.34409	2.0989	-21.6968	4.4977	0
0.4307	-1.23532	5.14945	-20.7769	2.05641	0
0.4313	-2.1512	0.267064	-15.2978	8.46508	0
0.4320	-2.1512	-3.3966	-11.3183	8.46508	0
0.4327	-3.98047	-1.56477	-12.2382	0.836886	0
0.4333	-3.98047	1.48578	-12.5382	1.44553	0
0.4340	-2.45566	1.79046	-11.6183	3.88682	0
0.4347	-2.76012	2.0989	-11.9382	-0.384878	0
0.4353	-4.89635	3.01293	-10.7184	0.226004	0
0.4360	-6.42365	2.70826	-8.8787	4.80426	0
0.4367	-4.89635	2.70826	-7.95883	4.19338	0
0.4373	-4.59189	3.01293	-6.43905	1.75209	0
0.4380	-7.94846	2.40358	-5.51919	1.14121	0
0.4387	-10.6961	3.92697	-5.21923	-1.30008	0
0.4393	-8.25292	5.7588	-2.15968	-1.91096	0
0.4400	-5.20081	2.70826	-0.639906	0.836886	0
0.4407	-4.89635	-2.17413	-2.15968	3.27818	0
0.4413	-4.28743	-1.86945	-0.939862	3.5825	0
0.4420	-2.45566	-0.650734	1.17983	1.75209	0
0.4427	-3.67601	-3.09192	0.579915	1.75209	0
0.4433	-6.1167	-6.14247	1.79974	4.80426	0
0.4440	-4.59189	-5.8378	5.4592	4.19338	0
0.4447	-2.1512	-3.70128	5.75915	0.836886	0
0.4453	-3.67601	-3.3966	2.7196	0.836886	0
0.4460	-4.59189	-4.31064	-0.0399941	0.836886	0
0.4467	-3.67601	-2.78725	0.579915	-1.91096	0
0.4473	-4.28743	-0.650734	3.93942	-0.99576	0
0.4480	-3.67601	0.267064	4.85929	2.05641	0
0.4487	-0.319436	1.1811	3.01956	2.05641	0
0.4493	-0.92836	1.1811	5.4592	-0.384878	0
0.4500	-5.50777	-0.955412	8.8187	-2.82617	0
0.4507	-7.94846	-2.47881	7.59888	-2.52185	0
0.4513	-6.1167	-1.56477	6.07911	-0.0783182	0
0.4520	-4.59189	-1.56477	8.51875	-1.30008	0
0.4527	-4.59189	-2.47881	12.1782	-4.65658	0
0.4533	-3.37155	-2.47881	15.8377	-2.52185	0
0.4540	-0.0149736	-2.47881	15.8377	-0.384878	0
0.4547	-0.319436	-2.17413	16.1376	-1.6044	0
0.4553	-4.59189	-2.47881	21.6368	-0.6892	0
0.4560	-6.42365	-4.31064	24.6964	-0.6892	0
0.4567	-4.59189	-5.53312	20.417	-4.65658	0
0.4573	-4.28743	-3.70128	17.6774	-5.57178	0
0.4580	-4.59189	-1.86945	19.4971	-2.52185	0
0.4587	-3.37155	-2.17413	21.9368	-0.6892	0
0.4593	-1.84424	-2.47881	24.0765	0.530326	0
0.4600	-2.1512	-1.56477	23.1566	1.14121	0
0.4607	-1.84424	-0.955412	20.417	-1.30008	0
0.4613	-1.84424	-0.955412	23.1566	-1.91096	0
0.4620	-3.98047	-0.955412	25.9162	-0.384878	0
0.4627	-4.28743	-0.346055	23.4766	0.530326	0
0.4633	-0.92836	2.0989	23.4766	1.14121	0
0.4640	-0.0149736	4.54009	25.5962	1.14121	0
0.4647	-4.28743	4.54009	24.3764	0.530326	0
0.4653	-5.81223	4.84477	23.1566	-0.6892	0
0.4660	-2.76012	9.42247	23.1566	-2.21529	0
0.4667	0.596447	14.0002	23.1566	-1.6044	0
0.4673	1.81679	14.0002	27.136	2.05641	0
0.4680	1.20787	10.3365	28.9557	2.97162	0
0.4687	0.596447	9.11779	23.1566	-2.21529	0
0.4693	0.596447	11.559	19.4971	-6.48699	0
0.4700	1.20787	13.6955	21.3369	-7.09787	0
0.4707	1.81679	15.5236	23.1566	-7.40443	0
0.4713	1.81679	15.5236	25.2963	-8.62396	0
0.4720	1.81679	9.11779	27.436	-7.70875	0
0.4727	1.81679	2.70826	25.9162	-4.35226	0
0.4733	1.51233	1.48578	25.2963	-4.35226	0
0.4740	-0.92836	-0.0376147	27.436	-7.70875	0
0.4747	-2.76012	-0.955412	27.436	-8.31963	0
0.4753	-2.1512	4.84477	26.5161	-5.26746	0
0.4760	-0.0149736	8.80935	25.9162	-4.35226	0
0.4767	0.291984	4.54009	24.9963	-5.87834	0
0.4773	-1.53978	3.01293	25.9162	-6.18267	0
0.4780	-2.1512	6.6766	26.2161	-5.57178	0
0.4787	-0.0149736	8.50467	25.9162	-5.26746	0
0.4793	0.900909	7.28596	27.7359	-2.82617	0
0.4800	-2.1512	6.98128	27.7359	-0.6892	0
0.4807	-4.59189	7.89532	23.1566	-4.0457	0
0.4813	-1.53978	9.11779	20.117	-7.40443	0
0.4820	0.900909	9.72715	21.0169	-6.18267	0
0.4827	-0.319436	10.6412	21.0169	-4.35226	0
0.4833	1.20787	13.0824	20.417	-5.26746	0
0.4840	4.56444	15.2189	21.3369	-4.35226	0
0.4847	3.03714	12.473	21.6368	-3.74137	0
0.4853	2.12125	8.80935	20.717	-5.57178	0
0.4860	4.8689	8.80935	17.6774	-6.79355	0
0.4867	4.56444	8.50467	14.9178	-6.18267	0
0.4873	3.34409	5.7588	14.9178	-6.79355	0
0.4880	5.48032	3.62229	13.9979	-8.01307	0
0.4887	5.17336	1.79046	10.9584	-7.70875	0
0.4893	3.64856	-2.47881	10.3385	-7.40443	0
0.4900	5.78478	-4.31064	12.1782	-8.01307	0
0.4907	7.92101	-3.09192	13.0981	-8.31963	0
0.4913	6.70066	-7.66963	15.8377	-7.40443	0
0.4920	5.78478	-13.7707	16.7575	-8.01307	0
0.4927	5.17336	-11.3295	12.1782	-9.23484	0
0.4933	4.56444	-6.75183	9.43861	-8.93052	0
0.4940	4.8689	-8.58366	12.1782	-10.4544	0
0.4947	4.56444	-10.7202	12.7781	-11.6761	0
0.4953	3.03714	-9.80614	10.0385	-9.84572	0
0.4960	1.81679	-8.88834	10.0385	-9.84572	0
0.4967	2.42821	-8.88834	10.9584	-11.9805	0
0.4973	3.34409	-7.97431	9.43861	-12.287	0
0.4980	1.81679	-7.05651	9.43861	-11.3718	0
0.4987	0.900909	-7.36495	10.0385	-10.7609	0
0.4993	2.73267	-6.14247	7.59888	-8.93052	0
0.5000	3.95302	-3.09192	6.67902	-8.93052	0
0.5007	3.64856	-0.650734	8.8187	-9.53916	0
0.5013	3.95302	-0.346055	7.59888	-7.40443	0
0.5020	3.64856	2.70826	4.85929	-6.18267	0
0.5027	2.73267	8.2	6.67902	-7.09787	0
0.5033	3.34409	8.2	8.8187	-3.74137	0
0.5040	3.64856	3.62229	6.67902	-0.384878	0
0.5047	3.95302	3.01293	2.7196	-2.21529	0
0.5053	5.48032	6.36816	-1.25981	-5.26746	0
0.5060	4.8689	7.59064	-3.3795	-4.96314	0
0.5067	5.48032	8.50467	-2.47964	-3.43705	0
0.5073	7.61655	9.42247	-1.85973	-4.0457	0
0.5080	6.39371	8.2	-3.3795	-4.0457	0
0.5087	6.08924	6.98128	-4.59932	-0.99576	0
0.5093	7.30959	6.98128	-4.29937	-0.99576	0
0.5100	6.39371	7.28596	-3.3795	-5.57178	0
0.5107	7.30959	7.28596	-3.3795	-5.26746	0
0.5113	10.9731	6.6766	-4.59932	-1.91096	0
0.5120	8.52993	5.7588	-3.99941	-4.35226	0
0.5127	6.08924	6.6766	-3.3795	-6.48699	0
0.5133	8.22547	8.50467	-4.29937	-3.13049	0
0.5140	8.22547	8.50467	-4.29937	-2.21529	0
0.5147	5.48032	7.89532	-2.47964	-2.52185	0
0.5153	5.17336	5.7588	-0.33995	0.226004	0
0.5160	2.73267	3.01293	2.09969	1.14121	0
0.5167	-0.92836	3.92697	0.579915	-0.6892	0
0.5173	-0.319436	5.7588	-4.91928	-1.6044	0
0.5180	0.596447	2.0989	-5.21923	-2.82617	0
0.5187	1.81679	-1.56477	-0.939862	-3.74137	0
0.5193	4.25748	-1.56477	-1.85973	-1.6044	0
0.5200	1.81679	-0.955412	-5.51919	0.836886	0
0.5207	-1.84424	-2.78725	-6.1391	1.44553	0
0.5213	-1.84424	-5.53312	-7.95883	2.97162	0
0.5220	-0.623898	-6.14247	-10.3985	5.10859	0
0.5227	0.596447	-3.3966	-8.8787	6.33035	0
0.5233	1.81679	-1.56477	-8.8787	4.19338	0
0.5240	0.900909	-2.78725	-12.5382	2.05641	0
0.5247	-1.53978	-2.47881	-12.5382	5.10859	0
0.5253	-0.319436	1.1811	-11.3183	6.63467	0
0.5260	1.20787	4.54009	-14.9778	3.27818	0
0.5267	1.81679	6.36816	-16.8175	5.10859	0
0.5273	3.34409	7.28596	-12.5382	10.2977	0
0.5280	3.03714	6.6766	-9.79856	7.54988	0
0.5287	0.900909	7.59064	-12.5382	3.27818	0
0.5293	1.81679	12.1683	-16.5176	4.80426	0
0.5300	5.48032	15.8282	-18.0373	4.4977	0
0.5307	4.8689	15.2189	-16.1976	2.05641	0
0.5313	1.81679	15.5236	-15.8977	2.97162	0
0.5320	1.20787	18.5779	-18.0373	3.88682	0
0.5327	1.20787	18.8826	-18.3373	1.44553	0
0.5333	-1.84424	15.5236	-16.1976	1.44553	0
0.5340	-3.67601	13.6955	-14.9778	3.27818	0
0.5347	-1.84424	14.0002	-15.2978	2.97162	0
0.5353	-0.92836	12.473	-14.6778	3.5825	0
0.5360	-2.76012	10.3365	-13.458	3.88682	0
0.5367	-2.76012	9.11779	-12.8581	1.75209	0
0.5373	0.291984	8.50467	-14.3779	1.75209	0
0.5380	0.900909	7.59064	-16.8175	4.19338	0
0.5387	-0.0149736	3.62229	-14.3779	3.27818	0
0.5393	1.51233	-3.3966	-8.8787	2.97162	0
0.5400	2.73267	-8.88834	-7.95883	5.71947	0
0.5407	1.81679	-12.2473	-13.458	3.5825	0
0.5413	1.20787	-14.3838	-17.1175	0.226004	0
0.5420	-0.0149736	-16.2119	-18.0373	3.27818	0
0.5427	-1.84424	-17.7391	-18.3373	4.19338	0
0.5433	-0.319436	-18.0438	-19.8771	0.530326	0
0.5440	1.81679	-14.0754	-20.7769	1.75209	0
0.5447	1.51233	-12.552	-19.5571	4.19338	0
0.5453	0.900909	-15.6026	-18.6373	1.75209	0
0.5460	2.12125	-15.9072	-21.3969	0.226004	0
0.5467	1.81679	-14.9932	-24.4364	1.14121	0
0.5473	-1.53978	-14.6885	-22.6167	1.14121	0
0.5480	-3.06459	-11.6342	-20.7769	1.44553	0
0.5487	0.900909	-8.58366	-22.3167	2.05641	0
0.5493	3.95302	-9.4977	-23.2166	2.36297	0
0.5500	2.12125	-7.05651	-21.6968	2.05641	0
0.5507	1.81679	-3.3966	-19.5571	2.05641	0
0.5513	4.56444	-4.92	-15.8977	3.88682	0
0.5520	1.20787	-5.22844	-13.458	3.27818	0
0.5527	-3.67601	-2.17413	-16.8175	-0.6892	0
0.5533	-0.319436	-3.3966	-20.7769	-1.6044	0
0.5540	2.73267	-5.22844	-18.9572	0.226004	0
0.5547	-0.92836	-2.78725	-14.0779	-0.384878	0
0.5553	-3.67601	-2.47881	-12.5382	-0.384878	0
0.5560	-2.76012	-5.22844	-13.458	1.14121	0
0.5567	-3.06459	-3.3966	-12.5382	-0.6892	0
0.5573	-3.67601	-2.47881	-9.79856	-0.99576	0
0.5580	-5.20081	-4.31064	-7.35892	2.05641	0
0.5587	-5.81223	-4.61532	-7.95883	-0.384878	0
0.5593	-3.67601	-4.31064	-7.05896	-3.43705	0
0.5600	-2.76012	-4.31064	-4.59932	0.836886	0
0.5607	-6.42365	-4.31064	-5.51919	2.97162	0
0.5613	-6.42365	-5.22844	-7.05896	-0.99576	0
0.5620	-2.76012	-3.70128	-4.29937	-0.6892	0
0.5627	-2.1512	1.48578	-2.47964	3.88682	0
0.5633	-4.59189	0.876422	-3.3795	3.5825	0
0.5640	-4.89635	-4.61532	-3.99941	0.226004	0
0.5647	-4.28743	-3.70128	-5.21923	0.226004	0
0.5653	-4.89635	0.267064	-8.57874	0.836886	0
0.5660	-5.81223	-0.0376147	-9.4986	2.05641	0
0.5667	-4.89635	0.571743	-7.65887	4.19338	0
0.5673	-3.67601	1.48578	-7.95883	2.97162	0
0.5680	-4.59189	-0.650734	-7.95883	0.226004	0
0.5687	-5.50777	-1.26009	-4.29937	0.226004	0
0.5693	-3.37155	0.267064	-1.55977	1.14121	0
0.5700	-1.84424	-0.650734	-5.21923	-0.0783182	0
0.5707	-3.06459	-0.955412	-7.05896	-1.6044	0
0.5713	-3.67601	0.571743	-2.77959	-2.52185	0
0.5720	-3.37155	0.571743	-1.55977	-4.0457	0
0.5727	-1.84424	-0.650734	-4.29937	-3.74137	0
0.5733	0.596447	0.267064	-3.07955	-3.43705	0
0.5740	-0.319436	1.48578	0.579915	-4.96314	0
0.5747	-2.76012	1.1811	1.17983	-4.0457	0
0.5753	-3.98047	-1.56477	3.93942	-0.0783182	0
0.5760	-5.20081	-1.86945	7.89884	-0.0783182	0
0.5767	-6.72812	0.876422	5.15924	-2.82617	0
0.5773	-6.42365	2.0989	2.09969	-3.13049	0
0.5780	-4.59189	0.571743	4.85929	-2.82617	0
0.5787	-3.37155	-0.955412	6.37906	-3.43705	0
0.5793	-4.28743	-1.56477	5.4592	-3.13049	0
0.5800	-6.42365	-0.0376147	7.29893	-2.21529	0
0.5807	-7.33704	1.79046	8.8187	-2.21529	0
0.5813	-6.42365	0.876422	7.89884	-2.82617	0
0.5820	-6.42365	0.267064	8.51875	-4.0457	0
0.5827	-6.42365	-0.0376147	7.59888	-3.13049	0
0.5833	-6.42365	-1.26009	4.85929	-1.91096	0
0.5840	-8.25292	-1.56477	4.85929	-3.13049	0
0.5847	-7.94846	-0.955412	6.97897	-3.43705	0
0.5853	-5.50777	-1.56477	5.15924	-2.82617	0
0.5860	-5.50777	-1.56477	2.09969	-4.0457	0
0.5867	-5.20081	-0.346055	4.53933	-4.35226	0
0.5873	-3.06459	-2.78725	8.8187	-1.6044	0
0.5880	-3.67601	-5.53312	6.97897	-0.6892	0
0.5887	-4.28743	-3.3966	2.09969	-3.74137	0
0.5893	-3.67601	-0.650734	1.79974	-7.09787	0
0.5900	-6.1167	-0.955412	3.93942	-8.62396	0
0.5907	-10.0847	-2.78725	3.63947	-7.40443	0
0.5913	-8.25292	-5.8378	2.7196	-5.87834	0
0.5920	-3.67601	-7.05651	2.09969	-7.09787	0
0.5927	-3.67601	-5.22844	2.7196	-7.09787	0
0.5933	-6.1167	-4.31064	5.4592	-5.26746	0
0.5940	-5.50777	-7.66963	8.1988	-6.18267	0
0.5947	-4.89635	-7.97431	6.97897	-7.09787	0
0.5953	-6.72812	-6.14247	5.4592	-4.65658	0
0.5960	-6.42365	-7.36495	6.67902	-5.26746	0
0.5967	-4.59189	-7.05651	8.1988	-7.70875	0
0.5973	-6.72812	-3.09192	8.8187	-5.87834	0
0.5980	-8.25292	-2.47881	8.51875	-5.26746	0
0.5987	-6.42365	-3.3966	7.59888	-7.09787	0
0.5993	-5.81223	-0.955412	6.67902	-3.43705	0
0.6000	-7.33704	-1.56477	7.59888	-0.6892	0
0.6007	-7.33704	-5.22844	5.75915	-4.65658	0
0.6013	-5.50777	-4.31064	2.09969	-6.18267	0
0.6020	-4.59189	-1.26009	1.49978	-1.91096	0
0.6027	-5.20081	-0.650734	0.879871	-2.21529	0
0.6033	-7.33704	0.267064	-2.15968	-5.26746	0
0.6040	-7.644	0.571743	-1.85973	-4.35226	0
0.6047	-6.42365	-2.78725	0.279959	-2.52185	0
0.6053	-3.67601	-3.70128	-1.85973	-3.13049	0
0.6060	-2.1512	-0.346055	-4.59932	-3.13049	0
0.6067	-2.76012	0.267064	-4.29937	-3.13049	0
0.6073	-3.67601	-0.955412	-5.21923	-4.0457	0
0.6080	-2.45566	1.79046	-5.21923	-2.21529	0
0.6087	-3.06459	3.92697	-2.47964	-0.99576	0
0.6093	-5.50777	3.01293	-2.77959	-4.0457	0
0.6100	-4.28743	4.84477	-5.21923	-3.13049	0
0.6107	-1.84424	7.59064	-2.47964	1.44553	0
0.6113	-3.06459	5.7588	1.49978	1.14121	0
0.6120	-5.50777	3.62229	0.279959	-0.99576	0
0.6127	-5.50777	5.7588	-3.07955	-1.6044	0
0.6133	-4.28743	5.45413	-4.59932	-4.35226	0
0.6140	-3.06459	0.267064	-3.3795	-6.79355	0
0.6147	-2.45566	-4.61532	-0.0399941	-5.26746	0
0.6153	-2.1512	-7.05651	0.879871	-2.82617	0
0.6160	-3.06459	-7.05651	0.579915	-0.6892	0
0.6167	-5.50777	-4.92	3.01956	0.226004	0
0.6173	-6.1167	-4.31064	3.31951	-1.6044	0
0.6180	-3.98047	-6.14247	-0.0399941	-1.6044	0
0.6187	-3.67601	-7.97431	2.09969	-0.6892	0
0.6193	-4.59189	-8.58366	4.53933	-1.91096	0
0.6200	-4.59189	-5.8378	0.279959	0.226004	0
0.6207	-4.89635	-2.47881	-0.639906	3.88682	0
0.6213	-6.1167	-3.3966	3.01956	0.530326	0
0.6220	-4.89635	-3.70128	-0.0399941	-2.21529	0
0.6227	-2.1512	-1.26009	-1.85973	1.44553	0
0.6233	-0.92836	-2.78725	3.93942	3.88682	0
0.6240	-1.84424	-5.53312	6.07911	3.88682	0
0.6247	-2.45566	-4.00596	3.01956	2.36297	0
0.6253	-0.92836	-4.61532	1.49978	0.226004	0
0.6260	0.900909	-6.44715	-0.939862	1.14121	0
0.6267	-0.623898	-3.3966	-2.47964	3.27818	0
0.6273	-2.45566	-3.09192	2.41964	1.44553	0
0.6280	-0.0149736	-4.61532	5.4592	-1.30008	0
0.6287	1.81679	-0.650734	2.7196	1.14121	0
0.6293	-0.0149736	2.40358	3.63947	5.71947	0
0.6300	0.596447	0.267064	6.97897	6.02379	0
0.6307	1.81679	1.79046	7.89884	3.88682	0
0.6313	0.900909	3.01293	9.43861	3.5825	0
0.6320	-0.0149736	2.70826	10.3385	2.05641	0
0.6327	-0.319436	7.59064	9.43861	0.226004	0
0.6333	-3.37155	9.42247	11.2583	1.14121	0
0.6340	-3.67601	6.06348	13.9979	2.6673	0
0.6347	0.900909	9.72715	16.1376	2.6673	0
0.6353	2.73267	14.0002	19.7971	5.41291	0
0.6360	0.291984	6.98128	21.0169	6.63467	0
0.6367	-0.92836	1.79046	16.7575	2.05641	0
0.6373	0.900909	2.0989	13.9979	0.226004	0
0.6380	2.73267	-3.3966	14.9178	2.05641	0
0.6387	3.64856	-7.97431	15.2178	0.836886	0
0.6393	3.95302	-4.92	14.9178	0.226004	0
0.6400	3.95302	-4.00596	15.8377	3.88682	0
0.6407	2.73267	-7.97431	16.4576	5.41291	0
0.6413	1.81679	-8.88834	14.9178	4.4977	0
0.6420	3.03714	-6.75183	13.698	5.71947	0
0.6427	2.73267	-5.53312	14.3179	6.939	0
0.6433	-0.0149736	-5.22844	13.698	6.63467	0
0.6440	-0.0149736	-6.14247	10.0385	6.33035	0
0.6447	2.42821	-6.14247	9.43861	6.33035	0
0.6453	2.42821	-3.70128	12.1782	6.63467	0
0.6460	2.42821	-0.650734	11.5583	6.33035	0
0.6467	4.8689	-0.0376147	11.5583	5.41291	0
0.6473	4.56444	-0.346055	13.9979	8.16076	0
0.6480	2.73267	-0.346055	14.3179	8.46508	0
0.6487	4.8689	0.876422	12.1782	2.97162	0
0.6493	6.70066	2.70826	8.8187	1.14121	0
0.6500	4.56444	2.70826	6.37906	4.4977	0
0.6507	4.8689	1.48578	7.89884	3.27818	0
0.6513	7.00513	0.571743	10.0385	0.836886	0
0.6520	6.39371	-0.650734	8.51875	2.97162	0
0.6527	5.48032	-2.47881	10.3385	3.88682	0
0.6533	5.17336	-2.47881	14.9178	2.97162	0
0.6540	4.25748	-0.346055	14.6179	3.88682	0
0.6547	4.8689	0.267064	14.3179	4.4977	0
0.6553	5.17336	-0.650734	18.2773	3.27818	0
0.6560	2.73267	0.267064	18.5773	2.97162	0
0.6567	0.900909	0.267064	17.3575	3.5825	0
0.6573	-0.0149736	-3.09192	20.117	3.88682	0
0.6580	0.596447	-4.92	21.6368	3.88682	0
0.6587	4.25748	-1.56477	21.6368	4.4977	0
0.6593	5.48032	-2.47881	25.5962	8.46508	0
0.6600	2.42821	-8.58366	28.6558	10.2977	0
0.6607	1.20787	-9.80614	24.3764	5.71947	0
0.6613	2.12125	-7.05651	20.417	2.36297	0
0.6620	3.03714	-8.88834	22.2367	3.88682	0
0.6627	4.8689	-11.9427	23.1566	2.97162	0
0.6633	5.48032	-10.4155	21.0169	2.05641	0
0.6640	3.64856	-9.80614	20.417	5.71947	0
0.6647	4.25748	-11.6342	21.3369	6.33035	0
0.6653	6.39371	-10.1108	22.8566	3.27818	0
0.6660	5.78478	-5.22844	22.8566	4.80426	0
0.6667	6.39371	-2.47881	22.2367	8.46508	0
0.6673	9.75277	-2.47881	21.9368	7.8542	0
0.6680	9.44582	-0.650734	20.717	4.4977	0
0.6687	5.78478	2.40358	19.4971	4.4977	0
0.6693	5.48032	3.31761	19.4971	6.02379	0
0.6700	8.22547	3.31761	19.4971	4.19338	0
0.6707	8.22547	4.84477	18.5773	2.97162	0
0.6713	5.48032	5.14945	20.417	6.939	0
0.6720	5.48032	3.01293	21.9368	7.24556	0
0.6727	7.30959	2.70826	19.4971	2.05641	0
0.6733	5.78478	4.23165	17.0575	1.14121	0
0.6740	4.56444	4.84477	18.5773	2.6673	0
0.6747	5.78478	5.7588	19.4971	2.6673	0
0.6753	5.48032	6.98128	18.5773	3.5825	0
0.6760	3.34409	7.28596	19.4971	3.5825	0
0.6767	4.25748	5.7588	20.117	1.44553	0
0.6773	6.70066	4.23165	18.2773	4.19338	0
0.6780	7.00513	3.01293	17.6774	8.46508	0
0.6787	4.25748	2.0989	17.6774	5.71947	0
0.6793	2.73267	1.1811	15.2178	4.19338	0
0.6800	4.56444	-0.650734	14.9178	7.54988	0
0.6807	4.8689	-0.955412	18.2773	8.16076	0
0.6813	3.95302	-0.650734	18.5773	4.4977	0
0.6820	5.17336	-0.650734	13.9979	4.80426	0
0.6827	7.61655	-0.650734	10.6584	8.77164	0
0.6833	7.30959	-1.56477	12.7781	10.9064	0
0.6840	5.78478	-3.3966	14.3179	9.68685	0
0.6847	5.48032	-1.86945	11.2583	8.77164	0
0.6853	6.08924	0.876422	6.67902	7.24556	0
0.6860	8.22547	-0.650734	4.53933	4.4977	0
0.6867	9.14135	-3.09192	3.93942	4.4977	0
0.6873	6.39371	-0.650734	3.31951	8.16076	0
0.6880	5.48032	2.70826	1.79974	8.16076	0
0.6887	6.70066	3.01293	-0.639906	5.10859	0
0.6893	6.39371	3.31761	-1.55977	5.71947	0
0.6900	5.78478	3.92697	-1.85973	7.24556	0
0.6907	8.22547	3.01293	-2.47964	6.33035	0
0.6913	8.83689	1.79046	-3.3795	5.41291	0
0.6920	7.30959	1.1811	-4.59932	4.80426	0
0.6927	6.39371	-1.26009	-6.1391	3.88682	0
0.6933	3.64856	-3.3966	-4.59932	4.80426	0
0.6940	0.596447	-2.17413	-3.99941	4.19338	0
0.6947	2.73267	-1.86945	-5.83914	1.44553	0
0.6953	4.56444	-5.22844	-3.3795	2.6673	0
0.6960	1.81679	-6.44715	-1.55977	3.88682	0
0.6967	0.596447	-5.22844	-7.65887	0.226004	0
0.6973	1.51233	-5.22844	-10.7184	-0.99576	0
0.6980	0.900909	-5.22844	-7.05896	-0.384878	0
0.6987	0.900909	-4.31064	-9.79856	-0.6892	0
0.6993	0.900909	-4.92	-17.1175	1.14121	0
0.7000	0.596447	-5.53312	-16.1976	3.27818	0
0.7007	-0.0149736	-5.53312	-12.5382	2.05641	0
0.7013	-1.53978	-7.05651	-15.2978	3.88682	0
0.7020	-2.45566	-5.8378	-18.0373	7.8542	0
0.7027	-1.53978	-2.47881	-19.2572	5.10859	0
0.7033	-1.84424	-3.70128	-22.6167	2.05641	0
0.7040	-3.67601	-5.22844	-26.5761	3.88682	0
0.7047	-2.76012	-2.17413	-28.4158	5.71947	0
0.7053	-0.92836	-1.26009	-28.1159	6.63467	0
0.7060	-1.84424	-2.47881	-29.0157	8.46508	0
0.7067	-3.06459	-0.650734	-29.3357	7.54988	0
0.7073	-2.1512	-1.56477	-27.196	6.63467	0
0.7080	-1.84424	-3.3966	-26.2761	8.46508	0
0.7087	-3.37155	-0.650734	-29.6356	7.8542	0
0.7093	-4.59189	-1.86945	-32.3752	3.88682	0
0.7100	-3.37155	-6.14247	-29.6356	3.27818	0
0.7107	-3.67601	-0.955412	-26.2761	3.5825	0
0.7113	-6.72812	5.14945	-29.3357	1.44553	0
0.7120	-7.644	-0.346055	-32.6752	1.14121	0
0.7127	-3.67601	-5.53312	-28.7158	2.36297	0
0.7133	-2.45566	-4.61532	-21.9968	0.226004	0
0.7140	-5.20081	-4.92	-22.6167	-2.82617	0
0.7147	-7.33704	-5.22844	-25.6562	-1.6044	0
0.7153	-7.94846	-3.3966	-24.4364	1.75209	0
0.7160	-7.33704	-2.17413	-21.6968	1.75209	0
0.7167	-6.42365	-1.26009	-20.177	0.226004	0
0.7173	-7.33704	-1.86945	-17.7374	0.836886	0
0.7180	-7.94846	-5.22844	-15.8977	1.44553	0
0.7187	-7.03258	-4.31064	-14.0779	1.75209	0
0.7193	-8.25292	-2.47881	-10.3985	5.41291	0
0.7200	-10.6961	-5.22844	-8.57874	6.939	0
0.7207	-10.0847	-5.8378	-11.6183	2.36297	0
0.7213	-8.25292	-2.47881	-13.758	0.226004	0
0.7220	-7.33704	-3.3966	-12.2382	2.05641	0
0.7227	-7.33704	-5.22844	-9.79856	0.836886	0
0.7233	-6.72812	-3.3966	-10.0985	-0.384878	0
0.7240	-5.81223	-3.3966	-10.3985	1.75209	0
0.7247	-5.50777	-5.8378	-7.95883	3.27818	0
0.7253	-5.81223	-3.3966	-5.51919	2.36297	0
0.7260	-6.42365	1.1811	-4.59932	0.226004	0
0.7267	-5.50777	-0.650734	-4.29937	-0.0783182	0
0.7273	-6.42365	-2.47881	-5.83914	2.6673	0
0.7280	-7.94846	0.267064	-7.05896	2.36297	0
0.7287	-7.03258	1.79046	-5.51919	0.226004	0
0.7293	-5.50777	-0.0376147	-3.99941	0.530326	0
0.7300	-4.89635	1.48578	-3.99941	0.226004	0
0.7307	-3.67601	4.23165	-0.939862	-1.6044	0
0.7313	-2.76012	1.48578	5.75915	0.226004	0
0.7320	-5.20081	-0.955412	8.51875	-0.384878	0
0.7327	-7.33704	0.571743	5.15924	-5.26746	0
0.7333	-6.72812	2.0989	3.93942	-6.18267	0
0.7340	-5.50777	1.1811	7.29893	-6.18267	0
0.7347	-6.42365	-0.346055	9.43861	-9.23484	0
0.7353	-8.25292	-2.17413	7.59888	-8.01307	0
0.7360	-9.16881	-2.47881	9.11866	-4.96314	0
0.7367	-8.55988	-1.56477	12.7781	-5.87834	0
0.7373	-9.47327	-4.31064	13.0981	-6.79355	0
0.7380	-10.0847	-6.14247	13.398	-6.18267	0
0.7387	-7.94846	-5.8378	15.2178	-6.48699	0
0.7393	-7.33704	-7.97431	14.9178	-6.18267	0
0.7400	-7.644	-10.7202	13.9979	-6.48699	0
0.7407	-7.33704	-8.58366	15.2178	-8.31963	0
0.7413	-8.25292	-6.14247	14.6179	-7.09787	0
0.7420	-8.25292	-7.36495	12.7781	-5.26746	0
0.7427	-3.67601	-5.8378	14.9178	-5.57178	0
0.7433	-1.53978	-3.3966	18.8972	-4.65658	0
0.7440	-3.98047	-6.14247	18.5773	-2.52185	0
0.7447	-4.59189	-7.05651	15.2178	-4.96314	0
0.7453	-5.81223	-0.0376147	13.698	-9.23484	0
0.7460	-8.86434	4.23165	14.6179	-9.23484	0
0.7467	-7.644	1.1811	14.9178	-6.18267	0
0.7473	-4.89635	-0.955412	13.0981	-4.35226	0
0.7480	-5.20081	1.48578	13.698	-4.0457	0
0.7487	-6.42365	3.92697	16.4576	-5.26746	0
0.7493	-6.72812	4.84477	16.1376	-6.18267	0
0.7500	-4.59189	5.7588	13.9979	-5.87834	0
0.7507	-3.67601	5.7588	14.9178	-7.09787	0
0.7513	-6.42365	4.84477	15.8377	-10.15	0
0.7520	-6.42365	4.84477	13.9979	-9.53916	0
0.7527	-2.1512	4.84477	14.3179	-6.48699	0
0.7533	-2.76012	2.0989	16.4576	-7.40443	0
0.7540	-4.28743	0.267064	16.1376	-9.84572	0
0.7547	-0.623898	1.79046	17.3575	-6.79355	0
0.7553	-0.0149736	-0.650734	22.2367	-2.52185	0
0.7560	-3.67601	-5.8378	22.8566	-3.43705	0
0.7567	-4.28743	-5.8378	17.0575	-8.01307	0
0.7573	-3.06459	-4.00596	13.698	-9.84572	0
0.7580	-3.06459	-5.22844	13.398	-8.01307	0
0.7587	-2.1512	-5.22844	13.398	-6.18267	0
0.7593	-2.45566	-3.3966	13.9979	-5.26746	0
0.7600	-2.76012	-1.26009	13.698	-4.96314	0
0.7607	-0.92836	1.48578	11.8783	-4.96314	0
0.7613	-0.623898	3.01293	12.4782	-5.26746	0
0.7620	-2.76012	4.54009	12.1782	-3.74137	0
0.7627	-3.67601	8.80935	8.1988	-0.99576	0
0.7633	-3.67601	10.3365	6.97897	-0.384878	0
0.7640	-2.45566	10.3365	8.51875	-0.99576	0
0.7647	-0.623898	12.1683	6.67902	-0.6892	0
0.7653	-1.23532	13.0824	4.23938	-1.6044	0
0.7660	-1.84424	13.6955	5.15924	-2.21529	0
0.7667	0.291984	18.5779	5.75915	-0.384878	0
0.7673	0.900909	17.6601	6.97897	2.6673	0
0.7680	-0.319436	8.2	10.0385	3.27818	0
0.7687	0.900909	5.7588	8.1988	1.14121	0
0.7693	3.03714	7.89532	3.01956	-1.30008	0
0.7700	1.81679	3.31761	2.09969	-0.6892	0
0.7707	1.20787	-3.70128	4.85929	1.14121	0
0.7713	2.12125	-5.22844	4.53933	0.226004	0
0.7720	1.51233	-3.09192	1.49978	-0.384878	0
0.7727	-0.0149736	-2.17413	1.17983	2.36297	0
0.7733	-0.0149736	-2.47881	3.93942	2.05641	0
0.7740	0.291984	-1.56477	4.85929	-1.30008	0
0.7747	-0.319436	-0.0376147	3.01956	-0.6892	0
0.7753	-0.92836	-1.26009	3.93942	1.14121	0
0.7760	-0.92836	-1.56477	6.67902	-1.6044	0
0.7767	-1.23532	-1.56477	7.59888	-2.82617	0
0.7773	-2.1512	-5.22844	6.37906	-0.0783182	0
0.7780	-3.67601	-7.66963	5.4592	0.226004	0
0.7787	-3.98047	-5.8378	6.07911	-0.384878	0
0.7793	-2.76012	-7.97431	9.43861	3.27818	0
0.7800	-2.1512	-11.6342	10.6584	4.80426	0
0.7807	-2.76012	-8.88834	6.97897	0.836886	0
0.7813	-2.45566	-5.22844	4.85929	0.226004	0
0.7820	-1.84424	-4.00596	6.67902	3.88682	0
0.7827	-2.76012	-2.17413	6.37906	4.80426	0
0.7833	-3.67601	0.267064	4.85929	3.88682	0
0.7840	-3.06459	1.1811	5.15924	3.88682	0
0.7847	-0.623898	2.70826	4.23938	4.19338	0
0.7853	1.81679	5.7588	3.31951	4.80426	0
0.7860	2.73267	6.6766	4.85929	6.939	0
0.7867	1.81679	5.7588	4.85929	8.77164	0
0.7873	2.42821	5.14945	3.31951	8.16076	0
0.7880	3.03714	6.36816	3.31951	7.54988	0
0.7887	1.51233	6.6766	4.85929	8.46508	0
0.7893	1.20787	5.7588	6.37906	7.54988	0
0.7900	2.12125	7.28596	5.15924	5.71947	0
0.7907	1.20787	10.3365	3.31951	6.33035	0
0.7913	1.51233	9.42247	5.75915	9.38029	0
0.7920	3.95302	6.06348	9.43861	9.38029	0
0.7927	3.64856	4.54009	8.51875	5.71947	0
0.7933	0.900909	3.31761	5.75915	3.5825	0
0.7940	-0.0149736	3.01293	4.85929	3.5825	0
0.7947	-0.0149736	3.01293	4.85929	3.27818	0
0.7953	0.900909	0.267064	6.97897	4.4977	0
0.7960	2.73267	-1.26009	9.43861	6.63467	0
0.7967	1.51233	-0.0376147	10.9584	4.80426	0
0.7973	-0.0149736	-1.86945	11.5583	2.05641	0
0.7980	0.900909	-4.00596	10.0385	2.05641	0
0.7987	1.81679	-0.955412	8.51875	1.75209	0
0.7993	1.51233	1.1811	9.73857	0.836886	0
0.8000	0.596447	0.267064	7.89884	2.97162	0
0.8007	-1.84424	1.1811	4.85929	5.10859	0
0.8013	-0.92836	1.1811	6.67902	6.33035	0
0.8020	5.48032	-0.0376147	8.1988	7.8542	0
0.8027	7.30959	1.1811	6.97897	7.54988	0
0.8033	4.56444	3.01293	10.9584	4.80426	0
0.8040	3.03714	2.70826	13.698	5.41291	0
0.8047	3.34409	4.54009	6.67902	5.41291	0
0.8053	4.56444	6.06348	0.879871	3.88682	0
0.8060	7.30959	5.14945	2.09969	4.80426	0
0.8067	4.8689	5.7588	1.17983	3.88682	0
0.8073	0.900909	7.28596	-1.85973	0.226004	0
0.8080	4.25748	5.45413	0.579915	2.05641	0
0.8087	8.22547	1.79046	2.7196	5.71947	0
0.8093	6.39371	1.1811	1.49978	3.27818	0
0.8100	6.39371	2.70826	0.579915	1.44553	0
0.8107	7.30959	4.23165	-0.639906	2.97162	0
0.8113	4.56444	4.23165	-1.25981	1.75209	0
0.8120	3.64856	3.31761	0.279959	0.226004	0
0.8127	4.8689	1.79046	0.879871	2.97162	0
0.8133	5.17336	2.70826	1.17983	5.10859	0
0.8140	6.70066	6.6766	1.79974	3.27818	0
0.8147	6.39371	7.59064	1.17983	1.14121	0
0.8153	1.20787	3.92697	4.23938	2.6673	0
0.8160	-0.623898	3.31761	9.11866	3.88682	0
0.8167	3.03714	5.14945	3.93942	-0.0783182	0
0.8173	3.64856	3.01293	-4.91928	-4.96314	0
0.8180	2.12125	2.0989	-4.59932	-4.96314	0
0.8187	2.42821	3.31761	-2.47964	-3.43705	0
0.8193	1.51233	1.79046	-4.91928	-2.52185	0
0.8200	0.291984	-2.17413	-6.1391	-0.6892	0
0.8207	2.73267	-3.3966	-7.05896	-0.99576	0
0.8213	4.25748	-2.78725	-9.79856	-3.13049	0
0.8220	3.34409	-3.09192	-9.17865	-1.6044	0
0.8227	3.34409	-1.56477	-7.05896	-0.384878	0
0.8233	4.25748	0.267064	-8.27878	-3.13049	0
0.8240	2.12125	-0.346055	-11.0184	-3.43705	0
0.8247	-0.319436	-1.86945	-14.3779	0.226004	0
0.8253	0.596447	-1.56477	-19.2572	0.226004	0
0.8260	3.64856	1.48578	-20.477	-2.52185	0
0.8267	5.17336	2.70826	-18.3373	-1.6044	0
0.8273	5.48032	-1.56477	-17.7374	0.226004	0
0.8280	3.34409	-5.8378	-18.6373	-2.82617	0
0.8287	1.81679	-3.09192	-22.6167	-7.09787	0
0.8293	3.64856	1.79046	-28.1159	-9.84572	0
0.8300	3.64856	0.876422	-27.196	-11.3718	0
0.8307	1.81679	-1.56477	-21.9968	-10.4544	0
0.8313	4.56444	-0.955412	-21.9968	-7.70875	0
0.8320	5.17336	-1.56477	-25.3563	-5.57178	0
0.8327	-0.0149736	-3.70128	-24.4364	-6.18267	0
0.8333	-0.92836	-1.86945	-21.9968	-9.23484	0
0.8340	0.900909	-0.650734	-22.6167	-10.15	0
0.8347	-1.53978	-3.3966	-24.1365	-7.40443	0
0.8353	-3.06459	-3.3966	-22.6167	-6.18267	0
0.8360	-0.92836	-0.955412	-21.3969	-9.23484	0
0.8367	0.291984	-1.56477	-22.6167	-10.4544	0
0.8373	-0.623898	-4.00596	-22.6167	-7.09787	0
0.8380	-2.76012	-1.26009	-22.6167	-6.18267	0
0.8387	-4.89635	1.79046	-22.9166	-7.09787	0
0.8393	-3.67601	-0.955412	-20.177	-4.96314	0
0.8400	-1.84424	-1.86945	-15.5977	-2.21529	0
0.8407	-0.92836	2.70826	-16.5176	-4.0457	0
0.8413	-0.0149736	0.876422	-21.3969	-6.18267	0
0.8420	-0.0149736	-4.00596	-23.5365	-4.0457	0
0.8427	-1.23532	0.267064	-24.4364	-2.82617	0
0.8433	-0.0149736	5.14945	-25.3563	-4.65658	0
0.8440	0.291984	3.31761	-25.3563	-6.18267	0
0.8447	-3.37155	3.31761	-25.3563	-7.09787	0
0.8453	-4.59189	4.54009	-24.4364	-7.70875	0
0.8460	-1.84424	3.01293	-24.1365	-4.65658	0
0.8467	-0.0149736	4.84477	-25.3563	-0.6892	0
0.8473	-0.319436	7.89532	-25.0563	0.226004	0
0.8480	-0.623898	4.84477	-23.5365	-0.6892	0
0.8487	-0.319436	1.1811	-21.3969	-0.384878	0
0.8493	0.291984	0.876422	-20.7769	-2.52185	0
0.8500	2.73267	3.01293	-23.5365	-7.09787	0
0.8507	3.64856	3.62229	-23.2166	-7.09787	0
0.8513	0.291984	-0.955412	-16.1976	-3.74137	0
0.8520	-2.76012	-5.22844	-12.2382	-2.82617	0
0.8527	-2.76012	-3.3966	-15.8977	-5.26746	0
0.8533	-2.45566	-3.09192	-18.3373	-5.26746	0
0.8540	-4.59189	-6.14247	-16.5176	-4.65658	0
0.8547	-6.72812	-5.22844	-14.3779	-6.18267	0
0.8553	-5.81223	-5.22844	-12.5382	-6.18267	0
0.8560	-3.98047	-7.66963	-10.7184	-2.82617	0
0.8567	-4.59189	-5.53312	-9.79856	-0.99576	0
0.8573	-5.20081	-2.47881	-10.3985	-1.91096	0
0.8580	-3.37155	-3.3966	-9.17865	-2.82617	0
0.8587	-2.76012	-6.14247	-6.1391	-2.52185	0
0.8593	-3.67601	-6.75183	-6.1391	-1.6044	0
0.8600	-3.06459	-5.22844	-10.3985	0.226004	0
0.8607	-3.06459	-5.22844	-11.3183	0.226004	0
0.8613	-4.59189	-8.58366	-8.8787	-0.6892	0
0.8620	-2.45566	-7.97431	-9.79856	1.14121	0
0.8627	-0.92836	-1.86945	-8.8787	4.19338	0
0.8633	-3.67601	-1.86945	-1.55977	4.19338	0
0.8640	-3.06459	-8.27899	-0.939862	3.88682	0
0.8647	0.900909	-7.36495	-7.05896	3.27818	0
0.8653	0.900909	-2.17413	-7.65887	0.226004	0
0.8660	-0.92836	-3.3966	-6.73901	-0.6892	0
0.8667	-0.319436	-5.22844	-8.57874	2.6673	0
0.8673	0.900909	-2.47881	-6.73901	3.88682	0
0.8680	2.12125	-2.47881	-5.21923	2.36297	0
0.8687	3.64856	-5.22844	-8.57874	2.05641	0
0.8693	1.81679	-3.3966	-8.57874	0.530326	0
0.8700	-1.84424	0.571743	-6.73901	-1.6044	0
0.8707	-2.76012	-0.955412	-7.05896	-1.30008	0
0.8713	-0.92836	-3.3966	-5.83914	-0.99576	0
0.8720	-0.92836	-1.86945	-2.77959	-1.30008	0
0.8727	-1.23532	-0.650734	-1.55977	0.226004	0
0.8733	0.900909	-0.650734	-1.85973	-0.0783182	0
0.8740	1.81679	2.70826	-2.15968	-2.52185	0
0.8747	-0.0149736	6.6766	-0.33995	-1.91096	0
0.8753	-0.319436	3.62229	3.93942	-0.384878	0
0.8760	0.291984	-0.650734	4.85929	-1.6044	0
0.8767	-2.76012	0.571743	1.49978	-3.43705	0
0.8773	-4.59189	0.267064	0.279959	-3.43705	0
0.8780	-0.319436	-1.86945	0.879871	-2.82617	0
0.8787	0.900909	-0.0376147	1.17983	-1.6044	0
0.8793	-1.53978	1.79046	2.09969	-0.0783182	0
0.8800	-0.92836	0.267064	1.17983	0.836886	0
0.8807	-0.319436	0.571743	-0.639906	1.44553	0
0.8813	-2.1512	1.1811	0.579915	2.97162	0
0.8820	-1.53978	-0.346055	3.01956	2.36297	0
0.8827	-0.319436	1.1811	1.49978	1.14121	0
0.8833	-0.0149736	3.31761	-0.0399941	1.44553	0
0.8840	2.12125	2.40358	1.79974	2.97162	0
0.8847	2.73267	2.70826	1.79974	2.05641	0
0.8853	1.51233	4.84477	-2.47964	0.836886	0
0.8860	2.73267	5.45413	-5.21923	2.36297	0
0.8867	3.03714	6.36816	-2.15968	2.6673	0
0.8873	1.81679	6.36816	1.17983	1.44553	0
0.8880	3.64856	3.31761	-1.25981	1.75209	0
0.8887	4.56444	3.01293	-5.21923	1.44553	0
0.8893	2.73267	6.06348	-5.51919	1.14121	0
0.8900	4.56444	7.59064	-5.21923	2.36297	0
0.8907	6.39371	7.59064	-7.05896	1.75209	0
0.8913	2.12125	9.11779	-7.05896	-1.6044	0
0.8920	0.596447	10.3365	-4.29937	-2.21529	0
0.8927	2.73267	7.28596	-2.47964	-1.6044	0
0.8933	2.42821	3.62229	0.279959	-1.6044	0
0.8940	1.81679	3.62229	1.79974	0.226004	0
0.8947	3.03714	5.7588	1.17983	2.36297	0
0.8953	1.51233	5.7588	3.63947	1.44553	0
0.8960	1.51233	3.62229	6.07911	-0.6892	0
0.8967	4.25748	2.40358	4.85929	-0.6892	0
0.8973	3.34409	1.48578	3.93942	-0.0783182	0
0.8980	1.20787	2.0989	5.4592	0.836886	0
0.8987	2.12125	3.92697	6.07911	2.6673	0
0.8993	1.81679	3.92697	7.59888	5.41291	0
0.9000	0.596447	1.79046	10.0385	6.939	0
0.9007	1.51233	1.48578	9.43861	3.5825	0
0.9013	0.900909	3.01293	6.37906	-0.6892	0
0.9020	0.291984	5.14945	4.53933	0.530326	0
0.9027	3.64856	7.59064	4.85929	5.71947	0
0.9033	4.25748	9.42247	4.85929	5.71947	0
0.9040	0.291984	8.80935	3.63947	1.44553	0
0.9047	1.81679	10.3365	3.93942	1.14121	0
0.9053	6.39371	15.5236	3.93942	3.5825	0
0.9060	5.78478	17.6601	2.09969	3.5825	0
0.9067	3.64856	14.0002	1.17983	3.27818	0
0.9073	3.34409	13.0824	3.93942	4.80426	0
0.9080	2.73267	14.3049	3.93942	2.97162	0
0.9087	1.81679	9.42247	3.63947	-0.0783182	0
0.9093	3.64856	4.84477	6.97897	0.530326	0
0.9100	6.39371	6.6766	7.59888	1.14121	0
0.9107	6.08924	4.54009	6.37906	0.226004	0
0.9113	2.42821	-3.3966	10.3385	2.97162	0
0.9120	-0.92836	-5.8378	12.1782	3.5825	0
0.9127	-0.319436	-3.70128	7.89884	-1.30008	0
0.9133	0.291984	-5.8378	7.59888	-3.43705	0
0.9140	-0.0149736	-9.80614	10.9584	-2.52185	0
0.9147	0.900909	-11.9427	11.2583	-2.52185	0
0.9153	2.42821	-13.466	10.3385	-2.52185	0
0.9160	1.20787	-13.7707	9.43861	-2.82617	0
0.9167	0.596447	-14.0754	8.51875	-3.43705	0
0.9173	1.51233	-14.0754	11.5583	-0.99576	0
0.9180	-0.0149736	-12.2473	13.698	-1.30008	0
0.9187	-2.1512	-10.7202	11.2583	-3.74137	0
0.9193	-2.1512	-12.2473	11.5583	-2.21529	0
0.9200	-1.84424	-13.466	13.398	-0.384878	0
0.9207	-2.45566	-13.466	10.3385	-2.21529	0
0.9213	-3.06459	-11.0249	10.0385	-0.99576	0
0.9220	-1.84424	-8.88834	11.8783	-0.384878	0
0.9227	1.20787	-8.88834	11.2583	-2.21529	0
0.9233	0.291984	-7.97431	13.0981	2.05641	0
0.9240	-2.76012	-6.14247	14.6179	6.939	0
0.9247	-1.84424	-7.36495	7.89884	1.44553	0
0.9253	-0.92836	-7.66963	0.879871	-2.52185	0
0.9260	-3.67601	-4.00596	1.17983	3.5825	0
0.9267	-2.76012	-3.3966	1.79974	6.33035	0
0.9273	0.291984	-5.22844	0.279959	1.14121	0
0.9280	-0.92836	-2.78725	2.7196	-0.99576	0
0.9287	-0.623898	-1.56477	4.53933	2.05641	0
0.9293	2.42821	-2.47881	2.7196	2.36297	0
0.9300	1.81679	0.267064	1.49978	-0.6892	0
0.9307	-0.319436	2.0989	3.01956	-1.6044	0
0.9313	-1.53978	0.571743	3.93942	-0.384878	0
0.9320	-1.84424	1.79046	3.93942	-0.384878	0
0.9327	-0.319436	4.84477	3.93942	-1.30008	0
0.9333	-0.623898	3.92697	3.93942	-0.99576	0
0.9340	-3.06459	3.31761	2.09969	-0.384878	0
0.9347	-2.45566	4.84477	2.41964	2.05641	0
0.9353	-0.319436	3.92697	7.29893	4.4977	0
0.9360	-2.76012	-2.47881	10.6584	-0.0783182	0
0.9367	-2.76012	-7.97431	7.29893	-5.57178	0
0.9373	1.20787	-6.75183	3.01956	-4.35226	0
0.9380	2.42821	-5.22844	3.63947	-3.74137	0
0.9387	1.20787	-7.97431	4.85929	-6.48699	0
0.9393	-0.0149736	-9.80614	4.85929	-4.35226	0
0.9400	-3.37155	-7.05651	4.53933	0.226004	0
0.9407	-4.59189	-7.36495	3.63947	-0.6892	0
0.9413	-0.92836	-9.80614	3.31951	-3.43705	0
0.9420	-0.0149736	-8.27899	4.53933	-2.21529	0
0.9427	-2.1512	-6.75183	4.23938	-0.99576	0
0.9433	-3.06459	-7.97431	1.17983	-0.99576	0
0.9440	-4.28743	-7.05651	-0.0399941	-1.30008	0
0.9447	-5.81223	-5.22844	1.17983	-1.91096	0
0.9453	-4.28743	-5.8378	0.879871	-4.35226	0
0.9460	-2.76012	-4.31064	-2.47964	-4.35226	0
0.9467	-3.67601	-0.955412	-3.69946	-0.6892	0
0.9473	-2.1512	-1.86945	-0.639906	1.44553	0
0.9480	-1.23532	-5.53312	1.49978	-0.0783182	0
0.9487	-3.67601	-4.92	-1.55977	-3.13049	0
0.9493	-5.20081	-0.955412	-4.91928	-5.26746	0
0.9500	-4.28743	-0.0376147	-4.91928	-5.26746	0
0.9507	-3.06459	-1.86945	-3.07955	-3.74137	0
0.9513	-1.53978	-2.47881	-1.25981	-4.0457	0
0.9520	-1.84424	-1.56477	-0.33995	-7.09787	0
0.9527	-0.92836	-0.0376147	-0.0399941	-8.01307	0
0.9533	1.51233	-0.0376147	2.09969	-7.09787	0
0.9540	0.596447	-0.346055	3.01956	-5.57178	0
0.9547	-2.45566	0.267064	1.49978	-5.26746	0
0.9553	-1.23532	0.267064	1.79974	-7.70875	0
0.9560	-0.0149736	-0.650734	3.63947	-11.0652	0
0.9567	-2.76012	0.267064	4.53933	-9.53916	0
0.9573	-3.06459	2.0989	4.85929	-6.18267	0
0.9580	-1.84424	3.92697	4.23938	-6.48699	0
0.9587	-0.92836	4.84477	3.01956	-6.79355	0
0.9593	-0.623898	3.92697	6.97897	-3.13049	0
0.9600	-3.06459	2.0989	11.5583	-0.6892	0
0.9607	-3.06459	3.92697	6.67902	-0.6892	0
0.9613	1.81679	7.28596	-2.15968	-0.99576	0
0.9620	1.51233	6.98128	-3.07955	-3.43705	0
0.9627	-2.76012	4.84477	0.279959	-4.35226	0
0.9633	-0.623898	3.31761	-1.55977	-0.6892	0
0.9640	2.73267	3.31761	-4.59932	-0.0783182	0
0.9647	0.291984	6.06348	-2.77959	-3.43705	0
0.9653	-2.45566	8.2	-0.939862	-3.43705	0
0.9660	-2.1512	7.89532	-3.69946	-0.6892	0
0.9667	-0.0149736	9.42247	-5.51919	-1.6044	0
0.9673	3.03714	11.8637	-4.29937	-4.65658	0
0.9680	3.03714	12.7777	-2.15968	-4.35226	0
0.9687	0.900909	13.0824	-0.0399941	-1.30008	0
0.9693	1.51233	12.1683	0.279959	-1.6044	0
0.9700	2.12125	10.3365	-2.15968	-4.35226	0
0.9707	0.596447	10.9459	-1.25981	-3.43705	0
0.9713	1.81679	10.6412	4.85929	-0.6892	0
0.9720	3.64856	7.59064	7.59888	-2.52185	0
0.9727	1.81679	4.84477	2.7196	-7.09787	0
0.9733	0.291984	2.0989	-1.55977	-8.93052	0
0.9740	1.81679	-0.0376147	0.279959	-9.53916	0
0.9747	0.900909	-0.0376147	3.93942	-9.23484	0
0.9753	-0.623898	-0.650734	3.01956	-7.40443	0
0.9760	-0.319436	-2.47881	0.279959	-6.48699	0
0.9767	0.291984	-1.26009	1.79974	-7.70875	0
0.9773	-0.0149736	0.571743	5.75915	-8.93052	0
0.9780	-0.623898	0.267064	6.07911	-8.01307	0
0.9787	-1.84424	-0.346055	3.63947	-4.65658	0
0.9793	-2.76012	-0.650734	2.7196	-3.43705	0
0.9800	-2.76012	-0.955412	3.01956	-5.26746	0
0.9807	-2.76012	-1.26009	3.01956	-6.18267	0
0.9813	-3.37155	-3.70128	2.7196	-4.35226	0
0.9820	-3.37155	-4.92	-0.0399941	-3.74137	0
0.9827	-1.53978	-2.17413	-2.15968	-3.43705	0
0.9833	-1.53978	-2.47881	1.79974	-1.6044	0
0.9840	-4.89635	-7.36495	4.53933	-1.6044	0
0.9847	-5.81223	-7.05651	-0.33995	-3.43705	0
0.9853	-2.76012	-2.47881	-4.29937	-3.43705	0
0.9860	-2.45566	-4.31064	-4.29937	-2.21529	0
0.9867	-4.59189	-8.58366	-4.91928	-1.6044	0
0.9873	-3.98047	-7.05651	-4.91928	-2.52185	0
0.9880	-3.37155	-5.8378	-3.69946	-5.26746	0
0.9887	-3.98047	-7.05651	-4.59932	-5.87834	0
0.9893	-3.37155	-4.31064	-6.43905	-4.65658	0
0.9900	-1.23532	-2.78725	-7.05896	-4.65658	0
0.9907	0.596447	-5.53312	-6.1391	-5.26746	0
0.9913	0.596447	-6.44715	-5.21923	-4.35226	0
0.9920	-1.53978	-4.92	-5.83914	-4.35226	0
0.9927	-3.37155	-5.8378	-7.05896	-4.35226	0
0.9933	-3.67601	-7.05651	-4.91928	-3.43705	0
0.9940	-3.67601	-3.09192	-3.07955	-4.35226	0
0.9947	-3.06459	0.571743	-3.07955	-6.18267	0
0.9953	-2.76012	-3.3966	0.279959	-2.52185	0
0.9960	-4.59189	-9.4977	2.09969	-0.6892	0
0.9967	-4.59189	-5.8378	-1.85973	-5.87834	0
0.9973	-2.45566	0.876422	-3.69946	-8.62396	0
0.9980	-3.67601	-1.26009	-2.15968	-5.87834	0
0.9987	-5.50777	-5.22844	-3.3795	-5.26746	0
0.9993	-3.67601	-2.78725	-3.99941	-5.57178	0
1.0000	-2.76012	-0.346055	-0.639906	-5.26746	0
1.0007	-2.76012	-0.650734	0.279959	-4.96314	0
1.0013	-2.1512	-0.955412	-3.07955	-3.43705	0
1.0020	-6.42365	-0.650734	-6.1391	-0.6892	0
1.0027	-9.47327	-0.650734	-7.05896	-1.6044	0
1.0033	-6.1167	-0.650734	-6.73901	-2.52185	0
1.0040	-5.20081	-0.346055	-6.43905	0.836886	0
1.0047	-7.33704	-0.346055	-7.05896	2.05641	0
1.0053	-3.67601	-1.56477	-7.95883	-0.0783182	0
1.0060	0.596447	-1.56477	-10.0985	-0.0783182	0
1.0067	-0.623898	0.267064	-10.7184	1.14121	0
1.0073	-0.0149736	-1.26009	-7.95883	1.75209	0
1.0080	1.20787	-5.22844	-7.05896	1.75209	0
1.0087	-0.92836	-3.3966	-9.79856	0.836886	0
1.0093	-1.53978	0.571743	-11.3183	-2.21529	0
1.0100	0.291984	1.79046	-11.6183	-3.43705	0
1.0107	-2.1512	2.70826	-13.1581	-0.384878	0
1.0113	-5.50777	1.48578	-12.5382	0.226004	0
1.0120	-3.98047	-2.47881	-8.8787	-2.21529	0
1.0127	-1.84424	-4.61532	-8.27878	-1.6044	0
1.0133	-2.1512	-2.78725	-10.7184	0.226004	0
1.0140	-4.28743	0.267064	-8.57874	-0.6892	0
1.0147	-5.81223	1.1811	-4.91928	-0.384878	0
1.0153	-5.50777	-0.650734	-6.1391	1.75209	0
1.0160	-4.28743	-1.56477	-7.65887	-0.99576	0
1.0167	-4.89635	0.267064	-5.83914	-3.13049	0
1.0173	-4.28743	-1.56477	-4.29937	-0.0783182	0
1.0180	-0.623898	-3.70128	-4.59932	-0.384878	0
1.0187	0.291984	-1.56477	-3.3795	-0.384878	0
1.0193	-3.06459	-1.86945	-1.55977	7.24556	0
1.0200	-3.98047	-5.22844	-1.25981	9.68685	0
1.0207	-2.76012	-3.3966	-3.99941	2.05641	0
1.0213	-3.67601	-0.650734	-6.43905	-0.99576	0
1.0220	-3.06459	-1.56477	-6.43905	2.36297	0
1.0227	-0.319436	-1.26009	-5.83914	2.6673	0
1.0233	-0.0149736	0.571743	-6.1391	2.6673	0
1.0240	-3.67601	0.267064	-6.73901	3.88682	0
1.0247	-4.89635	-1.26009	-7.35892	2.6673	0
1.0253	-1.84424	-3.09192	-6.43905	3.27818	0
1.0260	0.291984	-3.09192	-4.59932	5.10859	0
1.0267	0.291984	-0.346055	-5.51919	3.88682	0
1.0273	1.20787	0.571743	-7.05896	2.6673	0
1.0280	2.73267	-1.26009	-5.83914	3.5825	0
1.0287	2.73267	-1.86945	-6.1391	2.97162	0
1.0293	1.20787	-0.650734	-8.57874	1.14121	0
1.0300	1.81679	1.48578	-7.05896	-0.0783182	0
1.0307	3.03714	3.92697	-3.99941	1.14121	0
1.0313	3.64856	1.79046	-1.25981	3.5825	0
1.0320	1.81679	-1.56477	1.17983	3.88682	0
1.0327	-1.53978	-0.650734	0.279959	0.226004	0
1.0333	-0.623898	2.0989	-3.3795	-1.6044	0
1.0340	3.03714	1.1811	-2.77959	-0.6892	0
1.0347	1.81679	0.571743	-0.0399941	0.226004	0
1.0353	-0.92836	2.0989	-0.639906	-0.384878	0
1.0360	0.900909	1.1811	-0.33995	-0.6892	0
1.0367	1.51233	-2.78725	1.79974	-0.6892	0
1.0373	-0.92836	-4.31064	1.17983	-0.6892	0
1.0380	-0.319436	-2.47881	-0.0399941	-0.99576	0
1.0387	3.34409	-1.56477	1.17983	0.226004	0
1.0393	3.64856	-2.78725	2.7196	0.226004	0
1.0400	0.900909	-4.31064	1.79974	-1.6044	0
1.0407	0.900909	-4.00596	1.17983	0.226004	0
1.0413	2.73267	-2.78725	1.17983	3.88682	0
1.0420	2.12125	-1.86945	-0.939862	2.97162	0
1.0427	1.81679	-2.17413	-2.47964	1.44553	0
1.0433	3.34409	-2.78725	1.49978	4.80426	0
1.0440	2.73267	-4.92	3.01956	5.41291	0
1.0447	-0.0149736	-7.97431	-2.47964	0.836886	0
1.0453	0.900909	-7.66963	-6.1391	-0.0783182	0
1.0460	4.56444	-4.61532	-3.69946	1.75209	0
1.0467	5.48032	-3.3966	-3.3795	0.530326	0
1.0473	3.03714	-4.00596	-4.91928	0.226004	0
1.0480	1.81679	-2.47881	-3.3795	1.14121	0
1.0487	3.64856	-0.0376147	-2.47964	-0.384878	0
1.0493	4.8689	0.267064	-4.59932	-0.0783182	0
1.0500	3.03714	2.0989	-6.1391	2.97162	0
1.0507	1.51233	5.14945	-5.83914	2.6673	0
1.0513	4.56444	3.92697	-5.21923	-0.6892	0
1.0520	6.70066	1.1811	-3.07955	-1.30008	0
1.0527	2.73267	3.62229	-0.939862	-0.0783182	0
1.0533	-0.92836	5.7588	-0.0399941	0.226004	0
1.0540	0.900909	5.7588	0.879871	-0.6892	0
1.0547	3.64856	6.06348	3.31951	-0.384878	0
1.0553	2.42821	2.0989	7.59888	2.05641	0
1.0560	-0.92836	-6.14247	9.43861	3.5825	0
1.0567	-0.92836	-6.14247	6.67902	1.75209	0
1.0573	-0.0149736	0.267064	3.63947	-0.6892	0
1.0580	-1.53978	0.267064	3.63947	-1.30008	0
1.0587	-1.53978	-2.47881	3.31951	0.226004	0
1.0593	0.900909	-2.47881	1.49978	2.36297	0
1.0600	1.51233	-4.31064	0.279959	3.88682	0
1.0607	0.900909	-4.31064	-0.939862	3.27818	0
1.0613	1.81679	1.1811	-1.55977	2.6673	0
1.0620	-0.92836	2.0989	-0.0399941	2.36297	0
1.0627	-3.37155	-4.00596	-0.0399941	2.05641	0
1.0633	-1.23532	-4.92	-1.55977	2.97162	0
1.0640	-0.319436	-0.0376147	-3.69946	4.80426	0
1.0647	-1.84424	1.1811	-5.51919	4.4977	0
1.0653	0.900909	0.876422	-5.21923	2.97162	0
1.0660	4.56444	2.40358	-5.21923	3.27818	0
1.0667	5.48032	2.70826	-7.05896	5.41291	0
1.0673	4.56444	1.79046	-6.73901	5.10859	0
1.0680	3.64856	1.79046	-4.91928	3.88682	0
1.0687	2.73267	1.48578	-6.43905	3.27818	0
1.0693	3.34409	1.48578	-10.7184	0.530326	0
1.0700	3.64856	3.92697	-12.8581	-2.52185	0
1.0707	2.73267	6.06348	-12.2382	-1.6044	0
1.0713	1.51233	6.36816	-10.0985	-0.0783182	0
1.0720	-1.53978	5.45413	-10.7184	-2.52185	0
1.0727	-1.84424	4.23165	-12.5382	-2.52185	0
1.0733	0.291984	4.84477	-12.5382	-0.6892	0
1.0740	-2.1512	5.7588	-11.6183	-4.0457	0
1.0747	-7.644	3.62229	-10.0985	-5.26746	0
1.0753	-8.25292	2.0989	-5.21923	-0.99576	0
1.0760	-5.50777	3.92697	-2.47964	-1.30008	0
1.0767	-4.59189	4.84477	-5.83914	-3.43705	0
1.0773	-3.67601	4.54009	-9.79856	-0.6892	0
1.0780	-4.28743	5.45413	-10.3985	0.226004	0
1.0787	-4.59189	5.14945	-6.43905	0.226004	0
1.0793	-1.84424	1.1811	-1.85973	2.97162	0
1.0800	0.596447	-0.955412	-2.77959	2.6673	0
1.0807	-0.0149736	-0.650734	-7.35892	-0.0783182	0
1.0813	-1.23532	-3.09192	-9.79856	2.05641	0
1.0820	-0.92836	-6.75183	-10.7184	2.6673	0
1.0827	-0.92836	-7.36495	-11.9382	-1.30008	0
1.0833	-0.92836	-6.14247	-12.5382	-2.21529	0
1.0840	0.291984	-5.22844	-12.2382	0.226004	0
1.0847	1.81679	-3.3966	-11.6183	1.14121	0
1.0853	1.51233	-1.56477	-12.2382	2.05641	0
1.0860	-0.92836	-2.17413	-12.5382	2.05641	0
1.0867	-0.92836	-3.3966	-11.9382	0.226004	0
1.0873	0.900909	-2.47881	-12.5382	-0.384878	0
1.0880	0.596447	-0.955412	-13.458	1.14121	0
1.0887	-0.0149736	-1.26009	-11.0184	1.14121	0
1.0893	1.81679	-2.47881	-10.0985	-0.6892	0
1.0900	2.42821	-0.955412	-13.1581	-2.52185	0
1.0907	0.900909	2.40358	-11.9382	-1.6044	0
1.0913	-0.623898	2.0989	-6.43905	-1.6044	0
1.0920	-0.92836	-1.56477	-4.59932	-3.74137	0
1.0927	0.900909	-1.26009	-7.95883	-4.65658	0
1.0933	2.73267	0.571743	-10.7184	-6.18267	0
1.0940	0.900909	-0.0376147	-10.3985	-8.01307	0
1.0947	-1.53978	-0.0376147	-6.1391	-4.35226	0
1.0953	-0.0149736	2.0989	-3.3795	-2.82617	0
1.0960	-0.0149736	4.54009	-4.29937	-9.23484	0
1.0967	-1.53978	5.45413	-4.29937	-11.3718	0
1.0973	0.291984	5.45413	-3.3795	-5.26746	0
1.0980	2.12125	5.14945	-2.47964	-3.13049	0
1.0987	0.596447	4.54009	-2.15968	-5.26746	0
1.0993	0.596447	3.31761	-3.07955	-4.0457	0
1.1000	2.42821	3.62229	-3.99941	-1.6044	0
1.1007	1.51233	3.62229	-1.85973	-2.52185	0
1.1013	-0.0149736	1.48578	0.279959	-3.43705	0
1.1020	2.12125	3.92697	0.279959	-2.52185	0
1.1027	2.73267	10.3365	1.49978	0.226004	0
1.1033	-0.319436	9.42247	6.37906	4.80426	0
1.1040	-1.84424	5.45413	9.43861	4.4977	0
1.1047	0.900909	7.59064	6.67902	-0.6892	0
1.1053	2.42821	10.6412	1.17983	-2.52185	0
1.1060	1.81679	10.3365	-0.939862	1.14121	0
1.1067	2.12125	10.3365	0.879871	0.226004	0
1.1073	3.64856	11.2543	2.41964	-2.82617	0
1.1080	3.95302	8.50467	1.79974	-1.91096	0
1.1087	3.34409	4.54009	2.41964	-0.384878	0
1.1093	2.73267	3.92697	5.15924	-2.21529	0
1.1100	1.81679	5.14945	6.67902	-2.82617	0
1.1107	3.34409	4.23165	6.37906	-1.6044	0
1.1113	7.30959	3.92697	6.97897	-1.6044	0
1.1120	7.00513	7.28596	7.59888	-1.91096	0
1.1127	2.42821	6.6766	8.1988	-2.82617	0
1.1133	2.12125	2.40358	9.43861	-4.65658	0
1.1140	4.8689	3.92697	8.51875	-4.35226	0
1.1147	4.56444	8.50467	9.11866	-1.6044	0
1.1153	3.34409	6.6766	13.9979	0.530326	0
1.1160	1.81679	3.62229	17.0575	-0.384878	0
1.1167	0.596447	4.84477	13.0981	-4.35226	0
1.1173	2.42821	3.01293	7.89884	-6.48699	0
1.1180	2.73267	-0.650734	7.29893	-3.43705	0
1.1187	-0.0149736	0.267064	9.43861	-1.6044	0
1.1193	-0.319436	1.1811	11.2583	-5.87834	0
1.1200	1.20787	0.267064	10.3385	-5.87834	0
1.1207	1.20787	3.01293	10.3385	-1.30008	0
1.1213	2.42821	6.6766	11.2583	-2.52185	0
1.1220	3.34409	7.59064	9.43861	-4.65658	0
1.1227	1.81679	10.9459	6.97897	-1.6044	0
1.1233	0.291984	14.9142	7.89884	-0.384878	0
1.1240	0.596447	13.6955	5.75915	-1.6044	0
1.1247	0.900909	11.2543	3.01956	-0.384878	0
1.1253	1.81679	13.3871	5.15924	0.836886	0
1.1260	2.12125	16.4414	4.23938	1.14121	0
1.1267	3.03714	18.2732	0.279959	3.5825	0
1.1273	2.73267	17.3554	3.93942	3.88682	0
1.1280	-0.92836	13.0824	5.4592	0.226004	0
1.1287	-0.319436	11.2543	-1.85973	-2.82617	0
1.1293	4.25748	11.559	-5.51919	-4.0457	0
1.1300	3.95302	8.2	-3.99941	-4.35226	0
1.1307	0.596447	4.84477	-5.21923	-3.74137	0
1.1313	1.81679	5.7588	-5.21923	-3.13049	0
1.1320	2.73267	4.84477	-1.55977	-2.82617	0
1.1327	0.596447	2.40358	0.579915	-3.43705	0
1.1333	0.900909	1.79046	1.17983	-5.26746	0
1.1340	2.73267	2.0989	1.79974	-4.35226	0
1.1347	2.12125	2.0989	1.17983	-1.6044	0
1.1353	0.596447	2.40358	0.279959	-0.384878	0
1.1360	0.291984	4.54009	-1.25981	-1.30008	0
1.1367	-0.92836	7.59064	-1.25981	-1.30008	0
1.1373	-3.67601	6.6766	1.17983	-1.6044	0
1.1380	-4.59189	5.7588	0.279959	-3.74137	0
1.1387	-0.92836	8.80935	-1.55977	-4.35226	0
1.1393	0.900909	7.89532	3.31951	-0.0783182	0
1.1400	0.291984	4.23165	4.53933	2.97162	0
1.1407	0.291984	6.6766	-1.25981	0.226004	0
1.1413	-0.0149736	8.50467	-2.15968	-1.6044	0
1.1420	-0.319436	5.7588	0.279959	0.530326	0
1.1427	1.81679	7.59064	-1.85973	1.75209	0
1.1433	3.34409	8.50467	-1.85973	0.836886	0
1.1440	2.73267	1.48578	1.17983	1.44553	0
1.1447	3.34409	-1.86945	1.17983	2.6673	0
1.1453	2.73267	1.1811	0.879871	1.44553	0
1.1460	0.900909	2.0989	3.31951	0.836886	0
1.1467	1.81679	1.48578	4.53933	2.05641	0
1.1473	3.64856	1.79046	5.4592	1.75209	0
1.1480	1.51233	2.0989	6.97897	0.836886	0
1.1487	0.596447	2.70826	8.51875	1.14121	0
1.1493	1.51233	2.0989	11.2583	1.14121	0
1.1500	1.51233	3.62229	16.4576	0.836886	0
1.1507	1.81679	9.72715	20.717	2.05641	0
1.1513	2.42821	12.1683	25.9162	3.88682	0
1.1520	0.900909	7.89532	31.3954	3.27818	0
1.1527	-0.0149736	6.6766	32.0153	1.44553	0
1.1533	0.900909	8.80935	31.7153	0.226004	0
1.1540	-0.319436	6.6766	36.5946	0.226004	0
1.1547	-2.1512	3.62229	42.3938	0.226004	0
1.1553	-1.23532	3.01293	44.5335	0.836886	0
1.1560	-0.623898	2.0989	47.2731	0.226004	0
1.1567	-1.84424	0.267064	53.0722	-1.6044	0
1.1573	-2.45566	-1.86945	57.0316	-0.6892	0
1.1580	-1.53978	-3.3966	58.8713	1.75209	0
1.1587	-0.623898	-3.3966	60.0912	1.75209	0
1.1593	-0.92836	-5.22844	61.9109	1.14121	0
1.1600	-1.84424	-7.66963	62.5308	2.97162	0
1.1607	-0.92836	-8.27899	63.7506	4.80426	0
1.1613	-0.319436	-9.80614	64.9705	4.80426	0
1.1620	-1.84424	-10.7202	62.5308	2.36297	0
1.1627	-2.45566	-9.19302	59.7912	1.44553	0
1.1633	-1.23532	-8.88834	62.2309	5.10859	0
1.1640	-1.53978	-10.7202	63.4507	7.24556	0
1.1647	-1.84424	-8.27899	58.8713	2.05641	0
1.1653	-0.0149736	-4.31064	53.3722	-0.99576	0
1.1660	0.596447	-4.92	52.4523	4.19338	0
1.1667	-0.92836	-4.92	51.5524	6.939	0
1.1673	-0.0149736	-2.47881	48.4929	3.88682	0
1.1680	0.596447	-2.47881	45.1334	3.27818	0
1.1687	-1.84424	-2.47881	44.2135	5.10859	0
1.1693	-2.45566	-0.650734	44.2135	4.80426	0
1.1700	-0.92836	-1.56477	43.2936	3.88682	0
1.1707	-2.1512	-2.17413	40.554	5.41291	0
1.1713	-2.76012	-0.650734	36.8946	4.80426	0
1.1720	-0.92836	-0.650734	33.2351	1.14121	0
1.1727	-0.92836	-2.17413	32.0153	-0.99576	0
1.1733	-2.76012	-2.47881	32.9352	-0.384878	0
1.1740	-1.84424	-4.00596	28.9557	1.44553	0
1.1747	-0.92836	-3.70128	23.7765	3.88682	0
1.1753	-4.28743	-4.31064	24.3764	5.10859	0
1.1760	-9.16881	-8.88834	24.6964	2.36297	0
1.1767	-8.25292	-12.552	19.7971	-0.6892	0
1.1773	-3.98047	-11.0249	16.4576	1.75209	0
1.1780	-3.06459	-10.4155	13.9979	4.80426	0
1.1787	-3.98047	-11.6342	8.51875	2.97162	0
1.1793	-3.67601	-12.2473	5.4592	1.75209	0
1.1800	-3.67601	-12.552	6.67902	4.80426	0
1.1807	-4.59189	-12.8567	5.4592	6.63467	0
1.1813	-2.76012	-12.552	-0.0399941	6.63467	0
1.1820	-1.84424	-10.7202	-3.99941	9.38029	0
1.1827	-5.20081	-8.88834	-5.51919	10.2977	0
1.1833	-5.20081	-9.19302	-9.17865	8.77164	0
1.1840	-1.23532	-9.4977	-14.3779	9.07596	0
1.1847	-0.319436	-8.27899	-18.6373	9.99117	0
1.1853	-0.92836	-8.27899	-21.0969	8.16076	0
1.1860	0.900909	-7.05651	-24.4364	6.02379	0
1.1867	1.51233	-3.70128	-25.0563	8.46508	0
1.1873	-1.84424	-4.00596	-20.177	12.1281	0
1.1880	-2.76012	-5.22844	-19.2572	10.2977	0
1.1887	-1.23532	-3.3966	-26.2761	5.71947	0
1.1893	-2.76012	-4.31064	-32.3752	4.80426	0
1.1900	-2.1512	-6.14247	-32.3752	5.71947	0
1.1907	1.81679	-3.09192	-31.7753	5.10859	0
1.1913	-0.92836	-3.09192	-33.5951	4.19338	0
1.1920	-6.1167	-6.75183	-32.9952	3.5825	0
1.1927	-3.67601	-4.00596	-30.8555	4.4977	0
1.1933	-1.84424	0.571743	-30.5555	5.41291	0
1.1940	-5.20081	-0.650734	-31.4554	3.88682	0
1.1947	-4.59189	-1.86945	-31.7753	4.19338	0
1.1953	-1.84424	-0.346055	-31.4554	6.02379	0
1.1960	-4.59189	0.876422	-29.9356	5.41291	0
1.1967	-6.42365	1.1811	-28.4158	4.80426	0
1.1973	-5.20081	2.40358	-28.4158	5.71947	0
1.1980	-4.28743	5.45413	-28.7158	3.27818	0
1.1987	-2.76012	7.59064	-26.5761	3.5825	0
1.1993	-2.45566	3.01293	-22.6167	8.77164	0
1.2000	-5.50777	-3.3966	-20.7769	9.07596	0
1.2007	-5.81223	-4.92	-22.9166	4.80426	0
1.2013	-3.98047	-4.92	-25.0563	4.19338	0
1.2020	-3.67601	-4.61532	-23.2166	4.19338	0
1.2027	-3.06459	-3.3966	-20.177	3.88682	0
1.2033	-1.84424	-6.14247	-20.7769	6.33035	0
1.2040	-1.84424	-9.4977	-21.6968	6.939	0
1.2047	-3.37155	-7.05651	-19.5571	4.4977	0
1.2053	-3.98047	-4.31064	-16.8175	4.4977	0
1.2060	-2.76012	-7.05651	-16.1976	4.80426	0
1.2067	-0.319436	-7.36495	-15.8977	3.88682	0
1.2073	-0.0149736	-4.31064	-14.6778	4.19338	0
1.2080	-0.92836	-4.31064	-12.8581	4.19338	0
1.2087	-0.0149736	-3.09192	-8.8787	2.6673	0
1.2093	-0.623898	1.79046	-5.83914	0.836886	0
1.2100	-0.92836	3.92697	-8.27878	0.226004	0
1.2107	1.81679	3.01293	-7.95883	3.27818	0
1.2113	1.20787	5.14945	-0.33995	6.33035	0
1.2120	-2.76012	5.7588	4.53933	3.5825	0
1.2127	-4.28743	2.0989	2.41964	-0.0783182	0
1.2133	-4.28743	1.79046	1.79974	-0.384878	0
1.2140	-5.50777	3.92697	3.31951	-1.30008	0
1.2147	-4.89635	3.92697	5.4592	-2.82617	0
1.2153	-1.84424	3.92697	7.59888	-2.82617	0
1.2160	-0.92836	5.7588	8.51875	-1.6044	0
1.2167	-3.06459	6.36816	9.11866	0.226004	0
1.2173	-5.50777	6.98128	11.2583	0.226004	0
1.2180	-3.98047	8.2	11.5583	-2.52185	0
1.2187	-0.92836	8.2	10.6584	-2.82617	0
1.2193	-0.92836	8.50467	11.8783	0.226004	0
1.2200	-1.84424	8.2	13.698	-0.6892	0
1.2207	-1.53978	5.7588	15.2178	-2.82617	0
1.2213	-0.623898	4.84477	14.9178	-2.21529	0
1.2220	0.900909	6.6766	11.8783	-0.99576	0
1.2227	2.73267	7.89532	12.1782	1.44553	0
1.2233	1.81679	6.06348	18.5773	5.10859	0
1.2240	0.900909	3.01293	19.7971	3.88682	0
1.2247	0.596447	1.1811	14.6179	-1.6044	0
1.2253	-0.92836	2.0989	12.4782	-2.52185	0
1.2260	-0.92836	4.84477	13.9979	-0.384878	0
1.2267	2.12125	6.06348	14.6179	-0.6892	0
1.2273	5.48032	5.45413	14.9178	-2.52185	0
1.2280	4.56444	4.84477	15.5377	-2.52185	0
1.2287	1.51233	4.54009	15.8377	-2.82617	0
1.2293	1.20787	3.31761	16.1376	-5.26746	0
1.2300	4.56444	1.1811	15.8377	-7.09787	0
1.2307	4.25748	1.1811	14.3179	-7.40443	0
1.2313	0.291984	2.0989	14.9178	-8.31963	0
1.2320	-0.623898	2.0989	17.6774	-7.70875	0
1.2327	0.291984	0.876422	18.8972	-6.48699	0
1.2333	-1.23532	1.1811	18.5773	-8.01307	0
1.2340	-2.1512	2.40358	18.5773	-8.01307	0
1.2347	-0.623898	3.01293	16.4576	-4.96314	0
1.2353	-0.0149736	1.1811	16.7575	-3.74137	0
1.2360	-1.84424	-1.56477	18.8972	-5.57178	0
1.2367	-3.37155	-1.56477	14.9178	-8.01307	0
1.2373	-3.06459	-2.78725	10.3385	-9.84572	0
1.2380	-2.76012	-5.53312	13.0981	-8.93052	0
1.2387	-3.06459	-5.8378	14.3179	-7.09787	0
1.2393	-2.1512	-5.8378	10.3385	-8.01307	0
1.2400	-1.53978	-7.36495	8.51875	-7.09787	0
1.2407	-2.76012	-4.92	7.89884	-3.74137	0
1.2413	-3.98047	-1.86945	5.75915	-3.13049	0
1.2420	-2.76012	-3.70128	5.75915	-4.65658	0
1.2427	-2.45566	-4.31064	5.75915	-4.35226	0
1.2433	-3.67601	-2.47881	4.23938	-3.43705	0
1.2440	-2.76012	-3.3966	2.7196	-4.35226	0
1.2447	-0.0149736	-4.92	-0.0399941	-4.65658	0
1.2453	0.291984	-5.8378	-2.77959	-3.43705	0
1.2460	-0.623898	-7.05651	-3.07955	-3.13049	0
1.2467	1.20787	-6.14247	-1.85973	-2.52185	0
1.2473	3.03714	-5.53312	-0.639906	-0.99576	0
1.2480	1.20787	-8.27899	-0.639906	-1.6044	0
1.2487	0.291984	-7.66963	-5.83914	-5.87834	0
1.2493	1.81679	-6.14247	-11.6183	-7.70875	0
1.2500	1.20787	-9.19302	-10.7184	-5.26746	0
1.2507	0.596447	-10.4155	-7.65887	-4.0457	0
1.2513	3.95302	-8.88834	-8.27878	-4.65658	0
1.2520	4.25748	-11.0249	-10.3985	-4.35226	0
1.2527	-0.92836	-13.466	-10.7184	-3.74137	0
1.2533	-2.76012	-13.1614	-9.79856	-4.35226	0
1.2540	-0.92836	-13.466	-9.79856	-4.65658	0
1.2547	-2.45566	-14.9932	-10.7184	-3.74137	0
1.2553	-4.59189	-14.3838	-11.6183	-2.82617	0
1.2560	-1.84424	-12.552	-12.5382	-3.43705	0
1.2567	-0.0149736	-9.80614	-13.758	-5.26746	0
1.2573	-3.37155	-9.19302	-12.5382	-5.26746	0
1.2580	-3.98047	-7.66963	-11.6183	-3.43705	0
1.2587	1.20787	-4.31064	-12.2382	-2.52185	0
1.2593	2.73267	-5.22844	-10.0985	-1.91096	0
1.2600	-0.92836	-6.14247	-10.7184	1.44553	0
1.2607	-1.23532	-3.09192	-16.1976	2.05641	0
1.2613	-0.319436	-3.3966	-18.0373	-2.82617	0
1.2620	-2.76012	-6.44715	-16.1976	-3.13049	0
1.2627	-2.45566	-5.8378	-18.9572	1.75209	0
1.2633	0.291984	-5.22844	-20.7769	2.05641	0
1.2640	-0.0149736	-4.92	-20.177	-0.0783182	0
1.2647	-0.623898	-1.86945	-21.6968	1.14121	0
1.2653	-0.0149736	-3.3966	-22.9166	1.75209	0
1.2660	-1.84424	-6.44715	-24.1365	-0.384878	0
1.2667	-2.76012	-4.00596	-27.196	-0.384878	0
1.2673	-1.84424	-3.3966	-26.896	1.14121	0
1.2680	-2.45566	-7.05651	-23.5365	-0.0783182	0
1.2687	-3.37155	-6.14247	-25.9762	-2.52185	0
1.2693	-3.37155	-4.61532	-28.7158	-2.52185	0
1.2700	-3.67601	-3.3966	-28.7158	-0.6892	0
1.2707	-2.76012	1.48578	-28.4158	-0.384878	0
1.2713	-1.84424	1.48578	-24.1365	-0.384878	0
1.2720	-5.50777	-4.31064	-20.7769	2.05641	0
1.2727	-6.1167	-4.31064	-25.9762	1.75209	0
1.2733	-2.45566	-1.26009	-28.7158	-3.43705	0
1.2740	-2.76012	-1.56477	-25.9762	-3.74137	0
1.2747	-6.42365	-0.650734	-27.7959	0.226004	0
1.2753	-5.50777	1.1811	-28.7158	-0.0783182	0
1.2760	-3.98047	-0.650734	-24.4364	-2.52185	0
1.2767	-5.20081	-2.47881	-22.3167	-0.6892	0
1.2773	-6.1167	-2.47881	-22.9166	0.530326	0
1.2780	-5.81223	-4.31064	-23.5365	-0.99576	0
1.2787	-4.59189	-6.75183	-25.0563	-0.99576	0
1.2793	-4.28743	-7.05651	-25.0563	-0.384878	0
1.2800	-5.81223	-6.14247	-23.8365	-0.0783182	0
1.2807	-5.50777	-6.14247	-25.3563	1.75209	0
1.2813	-2.1512	-6.75183	-25.6562	3.5825	0
1.2820	-0.0149736	-4.61532	-23.5365	2.97162	0
1.2827	1.51233	-1.86945	-22.6167	2.97162	0
1.2833	1.20787	-1.26009	-20.477	6.63467	0
1.2840	-1.53978	0.876422	-18.9572	6.63467	0
1.2847	-1.53978	5.7588	-21.9968	1.75209	0
1.2853	1.51233	9.42247	-24.4364	1.14121	0
1.2860	2.12125	8.80935	-23.5365	3.5825	0
1.2867	3.03714	7.89532	-22.6167	2.97162	0
1.2873	3.95302	7.59064	-21.6968	2.97162	0
1.2880	1.81679	7.28596	-20.477	3.88682	0
1.2887	1.81679	8.2	-21.0969	0.836886	0
1.2893	5.78478	7.89532	-20.7769	-0.0783182	0
1.2900	4.56444	6.36816	-16.5176	2.05641	0
1.2907	1.20787	6.6766	-12.5382	1.75209	0
1.2913	2.73267	7.89532	-13.458	0.226004	0
1.2920	3.64856	6.36816	-14.0779	0.226004	0
1.2927	2.73267	4.23165	-10.7184	-2.21529	0
1.2933	2.73267	3.92697	-9.17865	-3.13049	0
1.2940	1.51233	4.84477	-10.3985	-0.384878	0
1.2947	-0.319436	8.50467	-5.51919	2.05641	0
1.2953	1.20787	10.6412	1.17983	2.05641	0
1.2960	1.81679	5.7588	0.279959	1.44553	0
1.2967	-0.0149736	1.79046	-3.3795	1.14121	0
1.2973	0.900909	5.45413	-3.3795	0.530326	0
1.2980	1.51233	6.36816	-2.15968	-0.6892	0
1.2987	-0.0149736	1.79046	-0.939862	0.530326	0
1.2993	0.596447	1.1811	-0.939862	3.88682	0
1.3000	3.34409	1.79046	-3.07955	1.14121	0
1.3007	3.03714	-2.17413	-0.939862	-0.99576	0
1.3013	1.81679	-2.47881	3.31951	3.5825	0
1.3020	3.34409	2.0989	1.79974	4.80426	0
1.3027	4.56444	2.70826	0.579915	1.14121	0
1.3033	3.64856	0.571743	3.93942	3.88682	0
1.3040	4.56444	2.70826	3.93942	6.33035	0
1.3047	6.70066	5.7588	3.01956	2.6673	0
1.3053	5.78478	5.7588	5.4592	2.05641	0
1.3060	3.03714	6.6766	4.23938	2.36297	0
1.3067	3.34409	10.3365	3.31951	2.36297	0
1.3073	4.25748	10.9459	11.8783	8.16076	0
1.3080	2.73267	9.11779	16.7575	11.2129	0
1.3087	1.51233	10.3365	10.3385	3.5825	0
1.3093	0.900909	14.3049	7.29893	0.226004	0
1.3100	1.20787	16.1367	10.3385	4.80426	0
1.3107	1.81679	16.1367	11.5583	3.88682	0
1.3113	2.73267	15.8282	13.398	-0.384878	0
1.3120	4.8689	14.0002	15.8377	1.14121	0
1.3127	5.48032	13.6955	15.8377	2.05641	0
1.3133	3.64856	15.8282	17.6774	-0.6892	0
1.3140	4.56444	15.5236	19.4971	-0.384878	0
1.3147	5.78478	13.0824	18.5773	1.75209	0
1.3153	1.81679	10.9459	21.3369	1.14121	0
1.3160	0.291984	7.89532	24.6964	-0.0783182	0
1.3167	4.56444	3.01293	22.5567	-0.0783182	0
1.3173	6.08924	-0.346055	19.4971	-0.99576	0
1.3180	4.56444	0.267064	19.4971	0.226004	0
1.3187	3.95302	-0.650734	21.9368	4.80426	0
1.3193	1.20787	-4.92	25.2963	7.54988	0
1.3200	-0.319436	-6.14247	25.2963	4.19338	0
1.3207	2.42821	-3.09192	21.3369	0.530326	0
1.3213	4.56444	-3.70128	19.7971	0.226004	0
1.3220	5.17336	-7.05651	21.6368	1.14121	0
1.3227	7.30959	-4.92	22.5567	2.05641	0
1.3233	6.39371	-3.09192	21.6368	2.97162	0
1.3240	4.56444	-5.8378	19.7971	5.41291	0
1.3247	4.8689	-5.8378	20.117	5.71947	0
1.3253	4.25748	-4.31064	21.6368	3.5825	0
1.3260	3.64856	-6.44715	19.1972	2.05641	0
1.3267	5.78478	-6.75183	17.3575	2.05641	0
1.3273	7.30959	-3.3966	20.417	1.75209	0
1.3280	6.08924	-5.53312	20.417	0.226004	0
1.3287	4.8689	-9.80614	18.5773	-0.384878	0
1.3293	4.56444	-7.05651	19.4971	0.530326	0
1.3300	4.25748	-0.650734	18.2773	2.97162	0
1.3307	3.64856	1.1811	17.6774	4.80426	0
1.3313	3.95302	-1.26009	21.9368	4.19338	0
1.3320	4.8689	-4.31064	21.6368	1.44553	0
1.3327	3.64856	-5.53312	16.4576	-2.52185	0
[truncated: 32,128 more rows]
