# Supplementary material for: Identification of Haptic Based Guiding Using Hard Reins
Source: PLoS One. 2015 Jul 22;10(7):e0132020. doi: 10.1371/journal.pone.0132020 (PMC4511788; doi:10.1371/journal.pone.0132020)
Supplement: S3 File — (ZIP) [file pone.0132020.s003.zip › EMGData1/Subject4/T18/t18.txt]

0.0000	1.48822	2.06748	0.523361	-5.50569	0
0.0007	6.06526	0.545123	-2.52958	-10.0861	0
0.0013	9.1192	-0.372279	-8.94075	-11.9136	0
0.0020	7.59223	-0.0664784	-12.6043	-9.47303	0
0.0027	7.8984	0.545123	-12.6043	-10.9998	0
0.0033	8.81303	-0.67808	-12.299	-11.6071	0
0.0040	7.28606	-1.89463	-11.6884	-8.55927	0
0.0047	7.59223	-1.58883	-12.299	-11.3063	0
0.0053	6.97989	-1.58883	-12.6043	-14.3541	0
0.0060	2.70902	-2.81204	-12.6043	-10.6933	0
0.0067	3.01519	-3.11784	-12.6043	-8.86579	0
0.0073	4.53828	-2.50624	-11.0778	-9.77955	0
0.0080	1.18205	-4.34104	-7.41428	-8.55927	0
0.0087	0.573583	-8.91475	-5.88781	-8.86579	0
0.0093	4.23599	-11.6603	-7.41428	-12.5266	0
0.0100	3.92982	-9.22056	-9.85664	-12.5266	0
0.0107	2.40285	-4.94599	-10.4672	-10.6933	0
0.0113	1.79439	-4.34104	-6.4984	-9.16652	0
0.0120	-0.647219	-7.6982	-3.44546	-7.03248	0
0.0127	-1.25956	-8.91475	-7.71958	-6.11872	0
0.0133	1.48822	-7.3924	-11.3831	-6.72597	0
0.0140	1.79439	-5.25179	-8.02487	-5.81221	0
0.0147	-0.34105	-4.94599	-5.27723	-3.67239	0
0.0153	-2.17419	-5.8634	-4.66664	-4.28542	0
0.0160	-2.48036	-6.475	-3.44546	-6.72597	0
0.0167	-1.25956	-7.6982	-4.36134	-6.41945	0
0.0173	-1.56185	-10.138	-6.8037	-2.75863	0
0.0180	-1.25956	-10.4438	-6.4984	-1.53836	0
0.0187	2.40285	-10.4438	-7.10899	-1.53836	0
0.0193	3.32136	-10.4438	-7.10899	2.42898	0
0.0200	-0.953388	-8.30315	-2.22428	5.78329	0
0.0207	-2.17419	-8.60895	-0.0872269	4.26229	0
0.0213	-0.34105	-11.3545	-4.66664	4.86953	0
0.0220	-0.0387556	-7.6982	-7.10899	7.6166	0
0.0227	2.40285	1.46252	-5.27723	7.92311	0
0.0233	3.92982	5.12548	-2.83487	7.6166	0
0.0240	0.267414	5.12548	-2.52958	7.6166	0
0.0247	-1.25956	8.17684	-4.36134	7.31008	0
0.0253	-0.0387556	10.005	-7.10899	8.53036	0
0.0260	-2.17419	9.3934	-7.41428	13.1107	0
0.0267	-4.00346	9.6992	-8.02487	16.7715	0
0.0273	-2.17419	10.9224	-7.10899	18.2983	0
0.0280	-1.25956	11.534	-4.05605	17.3846	0
0.0287	-0.647219	10.6166	-4.36134	15.8578	0
0.0293	-0.34105	7.87104	-6.19311	16.7715	0
0.0300	-1.25956	6.64784	-3.44546	17.3846	0
0.0307	-1.25956	7.87104	-2.52958	16.7715	0
0.0313	-1.25956	8.476	-4.97193	19.5186	0
0.0320	-2.17419	6.95364	-2.83487	23.7925	0
0.0327	-1.25956	3.29068	2.04983	24.3997	0
0.0333	-0.34105	-0.67808	1.74454	21.9592	0
0.0340	-1.86802	-5.25179	-2.83487	20.7389	0
0.0347	-0.34105	-8.60895	-3.44546	22.5722	0
0.0353	1.18205	-7.6982	2.35513	25.62	0
0.0360	-1.56185	-5.55759	6.61834	25.0127	0
0.0367	-1.56185	-5.8634	2.66042	23.1794	0
0.0373	1.18205	-7.3924	-1.91899	23.7925	0
0.0380	-1.56185	-4.64019	-0.392521	24.0932	0
0.0387	-3.08882	-0.67808	0.218067	23.486	0
0.0393	1.48822	0.545123	-0.697815	25.62	0
0.0400	2.40285	2.06748	0.523361	26.8403	0
0.0407	0.267414	5.12548	0.218067	25.9265	0
0.0413	1.48822	3.90228	-1.6137	27.7598	0
0.0420	1.79439	-0.0664784	-2.22428	27.7598	0
0.0427	-0.34105	-0.0664784	-4.36134	22.5722	0
0.0433	-1.86802	-0.98388	-5.58252	22.2657	0
0.0440	-2.78265	-6.475	-2.83487	27.4533	0
0.0447	-2.48036	-6.7808	-2.52958	26.5395	0
0.0453	-1.25956	-1.58883	-6.4984	23.1794	0
0.0460	-1.25956	-0.372279	-10.7725	23.1794	0
0.0467	-0.0387556	-1.28968	-13.2149	22.2657	0
0.0473	2.40285	-1.28968	-12.299	21.3519	0
0.0480	1.79439	-5.25179	-9.55134	22.8729	0
0.0487	0.573583	-6.1692	-14.7413	20.4324	0
0.0493	0.879753	-0.372279	-22.679	16.465	0
0.0500	0.573583	0.850924	-21.4578	16.7715	0
0.0507	-0.34105	-3.42364	-19.0155	13.718	0
0.0513	-0.647219	-4.03524	-22.679	8.53036	0
0.0520	-0.34105	-1.28968	-25.4157	9.4499	0
0.0527	0.267414	-1.58883	-24.4998	11.8904	0
0.0533	1.48822	-4.03524	-25.4157	9.14338	0
0.0540	3.32136	-5.55759	-25.4157	7.6166	0
0.0547	6.37143	-5.8634	-24.8051	7.00357	0
0.0553	5.45679	-5.25179	-26.3316	3.03623	0
0.0560	0.879753	-4.94599	-23.8893	1.20871	0
0.0567	-0.34105	-4.34104	-19.0155	4.86953	0
0.0573	3.32136	-3.72944	-21.7631	3.95577	0
0.0580	4.23599	-2.20044	-28.1634	-2.75863	0
0.0587	0.573583	-0.372279	-24.8051	-2.15138	0
0.0593	-1.56185	-0.0664784	-17.1837	2.7355	0
0.0600	-1.86802	-1.89463	-16.2678	-1.84487	0
0.0607	-2.17419	-1.89463	-18.4049	-8.55927	0
0.0613	-1.25956	1.15672	-20.2366	-7.94624	0
0.0620	-0.34105	2.98488	-20.8472	-7.94624	0
0.0627	-0.34105	1.76833	-17.1837	-11.6071	0
0.0633	1.18205	-0.98388	-13.5202	-10.6933	0
0.0640	3.32136	-1.89463	-15.3519	-10.6933	0
0.0647	2.40285	-3.11784	-16.2678	-14.3541	0
0.0653	1.48822	-7.0866	-12.6043	-14.9672	0
0.0660	3.92982	-9.52636	-9.85664	-13.4404	0
0.0667	4.84445	-10.138	-9.85664	-15.2737	0
0.0673	3.32136	-12.8835	-6.4984	-17.7142	0
0.0680	3.01519	-12.5777	-1.3084	-18.0207	0
0.0687	4.23599	-7.6982	0.218067	-20.1548	0
0.0693	4.84445	-6.7808	-4.05605	-22.2888	0
0.0700	3.01519	-7.6982	-6.8037	-22.5953	0
0.0707	2.70902	-2.50624	-2.83487	-23.2084	0
0.0713	4.23599	-0.98388	3.8816	-24.4286	0
0.0720	2.40285	-7.0866	5.10277	-25.3424	0
0.0727	-0.34105	-7.6982	0.523361	-26.2561	0
0.0733	1.48822	-2.20044	-1.00311	-27.7829	0
0.0740	0.879753	-2.50624	0.828655	-29.9228	0
0.0747	-3.08882	-5.55759	-0.392521	-29.9228	0
0.0753	0.267414	-3.11784	-1.00311	-28.6967	0
0.0760	6.67759	-0.372279	3.8816	-30.8365	0
0.0767	5.45679	-1.89463	6.61834	-33.5836	0
0.0773	2.70902	-3.11784	5.40807	-31.7503	0
0.0780	3.32136	-2.50624	7.22893	-31.7503	0
0.0787	4.23599	-3.42364	9.36598	-34.4973	0
0.0793	5.15062	-4.34104	8.7554	-32.9706	0
0.0800	4.53828	-3.11784	12.7242	-31.143	0
0.0807	2.40285	-2.50624	18.5248	-32.664	0
0.0813	1.18205	-3.42364	17.6089	-32.3633	0
0.0820	0.879753	-3.11784	14.556	-32.664	0
0.0827	1.48822	-1.89463	14.8613	-36.3306	0
0.0833	2.70902	-2.50624	17.9142	-32.9706	0
0.0840	2.40285	-4.64019	21.2725	-28.6967	0
0.0847	2.40285	-2.81204	22.1883	-35.4111	0
0.0853	4.23599	1.46252	20.0513	-41.2117	0
0.0860	3.92982	1.15672	19.746	-37.2444	0
0.0867	3.01519	-1.58883	21.883	-34.4973	0
0.0873	5.15062	0.239322	23.7148	-35.4111	0
0.0880	6.06526	2.37328	26.1572	-33.2771	0
0.0887	4.53828	1.15672	27.6836	-32.664	0
0.0893	3.92982	1.46252	27.3783	-33.5836	0
0.0900	3.01519	5.12548	25.8519	-29.0032	0
0.0907	2.10055	5.42464	24.0201	-24.7351	0
0.0913	3.92982	5.12548	24.0201	-26.8692	0
0.0920	5.15062	6.95364	28.5995	-27.1757	0
0.0927	4.53828	6.95364	31.3472	-22.5953	0
0.0933	4.84445	4.51388	27.6836	-20.7678	0
0.0940	5.15062	6.34204	23.4095	-20.7678	0
0.0947	4.23599	8.7818	22.1883	-16.1874	0
0.0953	2.70902	5.73044	22.1883	-11.6071	0
0.0960	1.48822	3.29068	21.5777	-10.3868	0
0.0967	1.48822	4.51388	16.9983	-9.77955	0
0.0973	1.48822	2.98488	11.503	-8.86579	0
0.0980	0.879753	1.76833	10.5872	-7.94624	0
0.0987	3.01519	5.42464	9.36598	-4.59193	0
0.0993	5.15062	8.17684	4.79748	-0.93111	0
0.1000	3.01519	8.7818	3.27101	0.595679	0
0.1007	1.48822	13.9738	2.96571	3.03623	0
0.1013	3.32136	18.8533	-0.697815	5.78329	0
0.1020	3.62365	18.5475	-2.52958	6.08981	0
0.1027	3.01519	16.1077	-2.22428	5.78329	0
0.1033	1.48822	14.2796	-3.44546	6.39632	0
0.1040	-0.34105	13.3622	-3.44546	6.39632	0
0.1047	1.18205	15.1903	-4.36134	6.70284	0
0.1053	3.62365	13.3622	-11.6884	8.83687	0
0.1060	3.92982	8.7818	-16.8784	11.8904	0
0.1067	2.70902	7.87104	-13.5202	12.8042	0
0.1073	2.40285	5.12548	-9.85664	13.1107	0
0.1080	3.62365	-2.20044	-12.6043	14.6375	0
0.1087	5.45679	-5.25179	-16.2678	13.1107	0
0.1093	4.23599	-4.64019	-15.6572	9.75063	0
0.1100	2.40285	-6.7808	-14.436	10.3637	0
0.1107	3.92982	-8.60895	-17.1837	12.1912	0
0.1113	3.62365	-8.30315	-16.8784	11.2774	0
0.1120	0.267414	-8.91475	-12.6043	12.1912	0
0.1127	-1.25956	-11.0554	-13.2149	15.2448	0
0.1133	-0.34105	-12.5777	-15.3519	14.0245	0
0.1140	0.573583	-13.1893	-11.6884	10.9709	0
0.1147	0.879753	-14.7117	-10.7725	11.8904	0
0.1153	-0.34105	-17.763	-13.8255	15.5513	0
0.1160	-0.953388	-17.763	-10.1619	17.3846	0
0.1167	0.573583	-14.1067	-6.19311	16.7715	0
0.1173	0.573583	-14.1067	-11.3831	14.331	0
0.1180	-0.0387556	-15.0175	-14.436	11.8904	0
0.1187	2.40285	-9.52636	-11.3831	13.4172	0
0.1193	3.32136	-5.25179	-8.02487	18.6049	0
0.1200	-1.25956	-8.60895	-5.88781	18.6049	0
0.1207	-3.39499	-10.4438	-6.8037	12.8042	0
0.1213	-0.647219	-7.6982	-10.4672	13.4172	0
0.1220	0.267414	-7.3924	-9.85664	16.7715	0
0.1227	-1.25956	-8.91475	-7.10899	13.718	0
0.1233	-1.25956	-6.7808	-8.94075	11.8904	0
0.1240	-0.953388	-2.50624	-11.6884	15.2448	0
0.1247	-2.78265	-2.50624	-11.6884	14.0245	0
0.1253	-3.70116	-3.11784	-10.7725	11.8904	0
0.1260	-2.17419	-0.372279	-9.55134	16.1585	0
0.1267	-1.25956	0.545123	-8.63546	17.6853	0
0.1273	-1.25956	-1.28968	-8.63546	14.0245	0
0.1280	-3.39499	-0.372279	-6.8037	13.718	0
0.1287	-7.36357	2.67908	-4.97193	14.0245	0
0.1293	-7.97203	1.76833	-7.10899	10.6702	0
0.1300	-4.6158	1.76833	-9.24605	10.0571	0
0.1307	-0.647219	5.73044	-6.8037	11.2774	0
0.1313	0.573583	5.73044	-2.22428	12.1912	0
0.1320	-1.86802	1.15672	-1.91899	14.9382	0
0.1327	-4.00346	0.850924	-5.27723	14.0245	0
0.1333	-3.08882	3.90228	-6.4984	7.92311	0
0.1340	-3.70116	2.37328	-5.27723	7.31008	0
0.1347	-5.8366	-0.0664784	-6.4984	12.4977	0
0.1353	-4.92196	1.46252	-6.19311	11.5839	0
0.1360	-2.17419	3.29068	-3.44546	6.70284	0
0.1367	-1.56185	3.29068	-3.44546	7.00357	0
0.1373	-1.25956	4.20808	-6.19311	6.39632	0
0.1380	-2.17419	5.42464	-7.10899	3.34274	0
0.1387	-4.00346	4.81968	-7.10899	5.48256	0
0.1393	-1.86802	4.81968	-6.8037	7.6166	0
0.1400	1.48822	4.20808	-3.44546	3.34274	0
0.1407	-0.647219	2.37328	-0.0872269	1.81595	0
0.1413	-3.08882	2.67908	-2.22428	5.17605	0
0.1420	-0.953388	5.12548	-7.71958	3.64926	0
0.1427	1.79439	4.81968	-8.02487	0.595679	0
0.1433	3.32136	2.06748	-2.22428	3.95577	0
0.1440	4.53828	0.239322	-0.392521	6.70284	0
0.1447	1.48822	1.15672	-4.66664	2.12247	0
0.1453	-2.78265	2.06748	-7.10899	-0.624596	0
0.1460	-0.953388	1.76833	-6.19311	0.902194	0
0.1467	0.573583	1.46252	-5.27723	0.595679	0
0.1473	-3.08882	0.239322	-5.88781	-0.624596	0
0.1480	-4.00346	-1.28968	-6.19311	0.294948	0
0.1487	-2.17419	0.545123	-7.41428	0.294948	0
0.1493	-2.17419	3.59648	-8.94075	-3.06515	0
0.1500	-1.56185	3.59648	-8.63546	-5.19918	0
0.1507	-1.25956	2.37328	-7.10899	-5.19918	0
0.1513	-4.92196	1.76833	-7.41428	-3.97891	0
0.1520	-5.22426	1.76833	-7.71958	-2.15138	0
0.1527	-0.953388	2.37328	-4.36134	-1.84487	0
0.1533	-2.48036	5.12548	-4.36134	-5.19918	0
0.1540	-4.92196	8.17684	-8.02487	-5.81221	0
0.1547	-1.25956	9.6992	-6.19311	-1.53836	0
0.1553	-2.17419	9.6992	1.13395	0.294948	0
0.1560	-7.97203	10.9224	2.96571	-1.84487	0
0.1567	-6.75123	13.0564	0.218067	-3.06515	0
0.1573	-3.08882	13.3622	-0.697815	-3.37166	0
0.1580	-3.70116	12.4448	0.523361	-4.89845	0
0.1587	-2.17419	10.6166	2.04983	-5.19918	0
0.1593	1.18205	4.81968	2.35513	-5.19918	0
0.1600	4.53828	-0.67808	2.04983	-6.72597	0
0.1607	7.59223	-2.81204	6.92363	-7.339	0
0.1613	5.45679	-4.03524	13.0295	-7.03248	0
0.1620	0.573583	-4.94599	11.8083	-7.03248	0
0.1627	2.40285	-3.42364	8.4501	-6.41945	0
0.1633	5.75909	-2.20044	10.2819	-5.19918	0
0.1640	3.01519	-2.20044	13.0295	-6.11872	0
0.1647	2.40285	-1.58883	13.9454	-6.41945	0
0.1653	4.23599	-3.11784	15.4719	-3.67239	0
0.1660	1.48822	-4.03524	16.3877	-2.75863	0
0.1667	0.573583	-2.20044	17.3036	-4.28542	0
0.1673	2.10055	-1.89463	19.4407	-1.53836	0
0.1680	-1.25956	-4.03524	19.746	1.20871	0
0.1687	-4.92196	-4.03524	17.6089	-2.75863	0
0.1693	-3.70116	-3.42364	16.693	-6.11872	0
0.1700	-2.17419	-6.475	15.7772	-3.97891	0
0.1707	-0.647219	-10.4438	15.1666	-3.97891	0
0.1713	0.573583	-14.7117	16.9983	-5.19918	0
0.1720	-1.86802	-18.6804	16.693	-3.06515	0
0.1727	-2.17419	-18.0688	13.6401	-1.84487	0
0.1733	0.573583	-14.7117	15.7772	-4.28542	0
0.1740	-1.25956	-14.7117	19.1354	-3.67239	0
0.1747	-4.00346	-17.763	15.7772	-2.15138	0
0.1753	-1.25956	-17.1581	11.8083	-4.28542	0
0.1760	2.10055	-12.2719	14.556	-3.97891	0
0.1767	0.573583	-10.4438	15.1666	-0.318081	0
0.1773	-2.17419	-11.9661	8.7554	-0.624596	0
0.1780	-1.56185	-9.52636	4.79748	-4.59193	0
0.1787	-1.25956	-6.7808	6.92363	-3.37166	0
0.1793	-3.70116	-10.138	9.67128	1.20871	0
0.1800	-6.75123	-12.2719	9.36598	-0.318081	0
0.1807	-7.66586	-9.52636	5.40807	-6.11872	0
0.1813	-7.0574	-8.91475	-2.22428	-5.50569	0
0.1820	-7.0574	-9.22056	-6.8037	-2.75863	0
0.1827	-7.36357	-6.1692	-4.66664	-5.19918	0
0.1833	-7.97203	-6.475	-3.44546	-7.03248	0
0.1840	-6.75123	-9.52636	-6.8037	-4.89845	0
0.1847	-4.00346	-8.30315	-10.7725	-4.28542	0
0.1853	-5.22426	-6.7808	-12.9096	-3.97891	0
0.1860	-7.36357	-7.0866	-15.6572	-3.06515	0
0.1867	-6.14277	-4.94599	-18.0996	-6.41945	0
0.1873	-6.44506	-4.94599	-19.9313	-7.94624	0
0.1880	-8.5805	-7.6982	-23.2787	-3.37166	0
0.1887	-6.75123	-5.55759	-25.4157	-2.75863	0
0.1893	-4.92196	-2.20044	-25.4157	-8.25276	0
0.1900	-5.53043	-3.11784	-26.3316	-10.3868	0
0.1907	-4.00346	-3.11784	-26.9422	-8.55927	0
0.1913	-2.17419	-4.03524	-23.584	-5.19918	0
0.1920	-3.70116	-7.3924	-22.679	-2.45212	0
0.1927	-4.92196	-6.7808	-26.3316	-7.94624	0
0.1933	-5.8366	-3.72944	-26.6369	-13.7469	0
0.1940	-8.2782	-3.72944	-23.8893	-9.16652	0
0.1947	-8.88667	-3.42364	-23.584	-6.72597	0
0.1953	-5.8366	-0.67808	-22.3737	-13.7469	0
0.1960	-4.00346	-0.98388	-19.0155	-14.6606	0
0.1967	-3.39499	-3.11784	-18.4049	-8.55927	0
0.1973	1.18205	-2.81204	-17.489	-7.03248	0
0.1980	3.32136	-1.28968	-15.0466	-9.16652	0
0.1987	-0.0387556	-0.372279	-12.6043	-8.86579	0
0.1993	-0.647219	0.239322	-10.4672	-6.11872	0
0.2000	0.573583	2.06748	-9.85664	-3.37166	0
0.2007	-0.34105	3.59648	-12.299	-1.53836	0
0.2013	-0.34105	2.37328	-10.7725	-2.45212	0
0.2020	0.573583	1.76833	-7.10899	-3.37166	0
0.2027	-0.0387556	4.20808	-5.88781	-1.53836	0
0.2033	0.879753	4.20808	-0.697815	2.12247	0
0.2040	3.32136	-0.67808	5.10277	1.81595	0
0.2047	2.10055	-1.58883	1.74454	-1.23184	0
0.2053	0.267414	2.67908	-1.00311	-0.318081	0
0.2060	1.48822	6.34204	4.79748	3.03623	0
0.2067	1.48822	6.34204	9.36598	3.34274	0
0.2073	1.79439	4.20808	9.97657	4.56302	0
0.2080	5.15062	1.15672	11.503	6.39632	0
0.2087	7.59223	-0.372279	11.1977	4.86953	0
0.2093	5.15062	0.239322	11.503	3.34274	0
0.2100	2.40285	2.06748	15.7772	5.17605	0
0.2107	2.10055	5.12548	17.3036	6.70284	0
0.2113	1.79439	9.3934	16.3877	8.22384	0
0.2120	2.40285	10.9224	17.6089	11.2774	0
0.2127	3.32136	10.6166	17.6089	13.1107	0
0.2133	2.10055	11.534	17.6089	10.9709	0
0.2140	0.573583	13.3622	18.5248	9.14338	0
0.2147	1.48822	13.9738	20.3566	9.4499	0
0.2153	1.79439	12.4448	23.1042	11.2774	0
0.2160	2.40285	8.7818	25.8519	12.8042	0
0.2167	3.32136	5.12548	22.1883	12.4977	0
0.2173	3.01519	4.20808	17.6089	10.6702	0
0.2180	2.10055	2.37328	17.3036	9.75063	0
0.2187	3.32136	-2.20044	17.9142	11.2774	0
0.2193	4.23599	-7.6982	18.2195	12.1912	0
0.2200	3.01519	-9.22056	17.9142	12.1912	0
0.2207	2.40285	-7.3924	14.8613	13.4172	0
0.2213	1.79439	-4.94599	11.1977	12.8042	0
0.2220	1.18205	-4.64019	11.1977	10.0571	0
0.2227	2.10055	-5.8634	10.2819	10.0571	0
0.2233	3.32136	-7.6982	6.00775	11.2774	0
0.2240	3.32136	-7.6982	3.27101	9.4499	0
0.2247	3.32136	-7.99735	4.18689	6.70284	0
0.2253	4.23599	-10.4438	3.8816	5.48256	0
0.2260	5.45679	-9.83216	0.828655	3.95577	0
0.2267	4.53828	-4.03524	0.218067	3.64926	0
0.2273	3.92982	-3.72944	2.35513	4.86953	0
0.2280	4.23599	-8.91475	0.828655	2.42898	0
0.2287	2.40285	-8.60895	-4.05605	-4.28542	0
0.2293	-1.25956	-3.72944	-6.4984	-6.11872	0
0.2300	-1.25956	-4.03524	-7.10899	-1.84487	0
0.2307	1.48822	-3.42364	-9.55134	-2.15138	0
0.2313	4.84445	-0.67808	-8.94075	-7.03248	0
0.2320	5.45679	-2.81204	-4.66664	-6.11872	0
0.2327	4.23599	-4.34104	-4.05605	-3.37166	0
0.2333	4.84445	-1.28968	-6.19311	-6.11872	0
0.2340	6.06526	-0.372279	-4.97193	-6.11872	0
0.2347	2.40285	-2.50624	-3.14017	-1.53836	0
0.2353	1.18205	-1.89463	-2.52958	-1.53836	0
0.2360	4.23599	0.850924	-1.3084	-4.28542	0
0.2367	2.40285	2.06748	-0.0872269	-3.97891	0
0.2373	-0.647219	1.46252	0.218067	-5.50569	0
0.2380	3.32136	2.37328	1.74454	-8.55927	0
0.2387	5.45679	4.81968	4.79748	-7.03248	0
0.2393	2.40285	3.59648	9.06069	-4.59193	0
0.2400	1.18205	-0.98388	12.4189	-4.89845	0
0.2407	0.879753	-2.20044	10.5872	-5.19918	0
0.2413	1.18205	-2.20044	7.83951	-4.59193	0
0.2420	4.53828	-3.11784	8.4501	-5.19918	0
0.2427	4.84445	-3.11784	9.67128	-4.89845	0
0.2433	2.40285	-2.20044	11.1977	-4.59193	0
0.2440	4.23599	-2.20044	13.0295	-5.19918	0
0.2447	5.15062	-0.67808	12.1136	-4.59193	0
0.2453	0.879753	2.37328	13.0295	-3.37166	0
0.2460	-0.953388	4.51388	15.7772	-3.67239	0
0.2467	1.79439	6.03624	15.7772	-3.97891	0
0.2473	4.23599	4.20808	14.8613	-3.06515	0
0.2480	4.23599	2.37328	16.693	-1.84487	0
0.2487	3.62365	3.29068	19.746	-2.45212	0
0.2493	2.40285	1.46252	19.746	-4.89845	0
0.2500	3.32136	-0.372279	16.3877	-6.11872	0
0.2507	4.23599	2.37328	16.3877	-5.19918	0
0.2513	1.48822	1.76833	23.1042	-2.45212	0
0.2520	-0.953388	-2.50624	24.0201	0.294948	0
0.2527	-0.953388	-1.28968	16.9983	-0.93111	0
0.2533	-0.0387556	-0.372279	16.3877	-4.28542	0
0.2540	-0.0387556	-7.0866	20.0513	-3.37166	0
0.2547	0.267414	-9.83216	18.8301	0.294948	0
0.2553	0.267414	-4.94599	19.1354	0.902194	0
0.2560	-0.953388	-2.81204	21.883	1.81595	0
0.2567	-1.56185	-3.11784	22.1883	4.26229	0
0.2573	-1.25956	-0.67808	22.1883	3.95577	0
0.2580	-2.48036	1.46252	22.4936	1.81595	0
0.2587	-4.00346	2.06748	21.2725	2.7355	0
0.2593	-4.30963	2.06748	21.2725	5.17605	0
0.2600	-2.78265	1.46252	20.0513	5.78329	0
0.2607	-0.0387556	-0.372279	18.2195	5.78329	0
0.2613	1.48822	-1.89463	20.0513	5.17605	0
0.2620	-0.0387556	-1.28968	21.2725	3.34274	0
0.2627	-0.34105	0.239322	20.6619	2.42898	0
0.2633	1.79439	-1.58883	23.7148	4.86953	0
0.2640	3.32136	-3.42364	25.2413	5.17605	0
0.2647	3.32136	0.850924	18.8301	1.81595	0
0.2653	3.62365	6.34204	15.1666	0.902194	0
0.2660	4.84445	6.64784	18.2195	3.95577	0
0.2667	4.23599	6.03624	18.5248	3.95577	0
0.2673	2.10055	8.7818	15.7772	3.34274	0
0.2680	1.79439	12.4448	16.0825	5.78329	0
0.2687	3.32136	14.2796	16.693	5.78329	0
0.2693	3.01519	16.4135	12.7242	2.42898	0
0.2700	2.10055	17.9425	8.14481	2.12247	0
0.2707	3.32136	16.1077	7.22893	2.12247	0
0.2713	4.84445	11.2282	7.22893	1.81595	0
0.2720	5.75909	5.73044	3.8816	4.56302	0
0.2727	6.97989	-0.67808	0.828655	5.78329	0
0.2733	6.67759	-6.475	0.523361	2.42898	0
0.2740	5.15062	-7.6982	-1.6137	1.20871	0
0.2747	4.23599	-6.7808	-5.27723	0.902194	0
0.2753	2.40285	-8.60895	-2.52958	-0.0115666	0
0.2760	-0.34105	-12.2719	1.13395	1.51522	0
0.2767	-2.17419	-12.8835	-5.88781	2.42898	0
0.2773	-2.78265	-10.7496	-13.5202	-2.15138	0
0.2780	-2.48036	-9.22056	-12.9096	-5.19918	0
0.2787	-1.25956	-9.83216	-12.299	-3.06515	0
0.2793	-1.25956	-10.4438	-15.6572	0.595679	0
0.2800	-1.56185	-9.83216	-17.7943	0.595679	0
0.2807	-1.25956	-10.7496	-17.489	-0.624596	0
0.2813	-2.48036	-10.4438	-16.5731	0.294948	0
0.2820	-3.70116	-6.475	-16.2678	1.81595	0
0.2827	-2.17419	-2.20044	-17.489	-1.53836	0
0.2833	-1.86802	0.239322	-18.0996	-2.15138	0
0.2840	-3.08882	1.46252	-16.2678	3.03623	0
0.2847	-2.48036	2.37328	-16.5731	4.26229	0
0.2853	-3.08882	2.98488	-19.0155	-0.318081	0
0.2860	-4.92196	3.59648	-19.626	-3.37166	0
0.2867	-3.08882	2.06748	-18.0996	-1.53836	0
0.2873	-1.25956	-0.98388	-15.0466	1.51522	0
0.2880	-2.48036	-2.20044	-13.5202	2.12247	0
0.2887	-4.92196	-2.81204	-19.0155	-2.45212	0
0.2893	-5.53043	-3.72944	-26.3316	-4.28542	0
0.2900	-4.92196	-3.11784	-26.0263	-1.84487	0
0.2907	-2.78265	-2.20044	-22.0684	-2.45212	0
0.2913	-3.08882	-3.11784	-21.4578	-3.37166	0
0.2920	-4.30963	-1.28968	-21.7631	0.294948	0
0.2927	-3.39499	-0.0664784	-20.8472	2.12247	0
0.2933	-1.56185	-1.89463	-19.9313	0.294948	0
0.2940	-1.86802	-1.89463	-21.4578	-0.0115666	0
0.2947	-2.17419	0.545123	-23.2787	0.902194	0
0.2953	-0.647219	1.15672	-23.584	1.51522	0
0.2960	0.573583	2.37328	-23.8893	2.42898	0
0.2967	-0.34105	3.29068	-22.9734	2.42898	0
0.2973	-0.34105	0.850924	-19.626	0.294948	0
0.2980	2.40285	1.15672	-19.0155	-1.53836	0
0.2987	2.40285	4.20808	-20.5419	0.595679	0
0.2993	-2.17419	3.29068	-15.9625	4.56302	0
0.3000	-2.17419	-0.67808	-11.9937	3.03623	0
0.3007	-0.34105	-4.34104	-17.1837	0.294948	0
0.3013	-1.25956	-7.3924	-21.7631	2.7355	0
0.3020	0.267414	-7.99735	-20.5419	3.03623	0
0.3027	2.40285	-9.22056	-19.0155	0.294948	0
0.3033	-0.647219	-12.8835	-18.0996	1.20871	0
0.3040	-2.17419	-13.1893	-15.6572	2.12247	0
0.3047	-1.25956	-11.3545	-15.3519	-0.624596	0
0.3053	-3.08882	-14.7117	-14.7413	-0.0115666	0
0.3060	-4.00346	-15.9349	-10.7725	2.12247	0
0.3067	-4.00346	-12.2719	-8.63546	2.42898	0
0.3073	-6.14277	-9.83216	-8.63546	4.86953	0
0.3080	-4.92196	-8.60895	-8.02487	7.31008	0
0.3087	-1.86802	-6.7808	-6.19311	4.86953	0
0.3093	-4.30963	-8.30315	-3.44546	1.81595	0
0.3100	-4.92196	-7.0866	-1.3084	0.294948	0
0.3107	-2.17419	-0.98388	0.828655	0.902194	0
0.3113	-3.08882	-0.372279	5.10277	4.26229	0
0.3120	-4.6158	-5.8634	6.61834	7.00357	0
0.3127	-3.08882	-5.8634	2.96571	3.95577	0
0.3133	-4.30963	-2.20044	2.04983	-0.318081	0
0.3140	-4.00346	-1.89463	2.04983	0.294948	0
0.3147	-0.34105	-1.89463	-2.22428	2.12247	0
0.3153	-0.34105	-1.28968	-3.44546	0.294948	0
0.3160	-2.17419	-2.20044	0.218067	-1.23184	0
0.3167	-1.56185	-4.64019	0.218067	0.294948	0
0.3173	-4.00346	-4.94599	-2.52958	2.42898	0
0.3180	-7.36357	-4.03524	-2.52958	2.42898	0
0.3187	-4.92196	-4.94599	-1.91899	1.81595	0
0.3193	-3.70116	-6.1692	-4.36134	0.595679	0
0.3200	-4.30963	-3.72944	-6.8037	0.294948	0
0.3207	-0.647219	-0.0664784	-8.33016	2.42898	0
0.3213	1.18205	1.76833	-8.02487	2.12247	0
0.3220	-2.17419	6.03624	-8.02487	-2.75863	0
0.3227	-1.56185	13.3622	-8.63546	-3.37166	0
0.3233	0.573583	16.1077	-5.27723	0.294948	0
0.3240	-2.78265	16.4135	-2.52958	-2.75863	0
0.3247	-4.6158	18.8533	-8.02487	-8.25276	0
0.3253	-2.17419	20.6881	-13.2149	-6.41945	0
0.3260	-0.34105	19.7707	-12.299	-2.75863	0
0.3267	0.267414	20.6881	-11.6884	-5.19918	0
0.3273	-0.647219	22.2104	-12.6043	-8.55927	0
0.3280	-3.08882	19.4649	-8.94075	-8.86579	0
0.3287	-2.17419	13.668	-6.19311	-8.25276	0
0.3293	-0.0387556	10.9224	-6.19311	-7.94624	0
0.3300	1.18205	9.6992	-2.52958	-8.25276	0
0.3307	3.32136	4.51388	1.13395	-8.86579	0
0.3313	4.23599	-1.28968	1.43924	-7.03248	0
0.3320	1.79439	-4.03524	3.5763	-2.45212	0
0.3327	-0.34105	-7.0866	8.14481	-2.45212	0
0.3333	-0.34105	-9.52636	9.36598	-7.63973	0
0.3340	1.48822	-5.55759	10.2819	-8.25276	0
0.3347	4.84445	-1.28968	14.2507	-3.37166	0
0.3353	4.84445	-5.55759	19.746	-0.318081	0
0.3360	3.01519	-7.6982	23.1042	-1.84487	0
0.3367	3.62365	-5.25179	20.3566	-4.59193	0
0.3373	3.92982	-5.25179	14.8613	-6.11872	0
0.3380	3.32136	-4.64019	15.1666	-6.41945	0
0.3387	3.32136	-0.98388	19.4407	-4.28542	0
0.3393	2.40285	-2.50624	20.3566	-1.23184	0
0.3400	2.70902	-6.475	19.1354	0.294948	0
0.3407	5.15062	-7.3924	19.4407	-0.318081	0
0.3413	4.84445	-11.3545	20.6619	-0.624596	0
0.3420	3.92982	-15.0175	20.3566	-0.624596	0
0.3427	6.97989	-13.4951	21.2725	0.294948	0
0.3433	6.06526	-14.4059	22.1883	1.51522	0
0.3440	-0.34105	-14.7117	20.3566	0.595679	0
0.3447	-0.34105	-12.5777	20.0513	-0.318081	0
0.3453	4.23599	-14.1067	21.883	1.51522	0
0.3460	3.01519	-11.3545	21.2725	1.81595	0
0.3467	0.573583	-4.03524	20.6619	0.595679	0
0.3473	2.70902	-6.7808	26.1572	4.26229	0
0.3480	2.40285	-10.138	27.9889	5.48256	0
0.3487	-0.647219	-2.81204	20.3566	-0.0115666	0
0.3493	0.267414	-7.3924	15.7772	-1.23184	0
0.3500	0.573583	-24.1715	18.5248	3.03623	0
0.3507	-2.17419	-24.7831	18.5248	1.81595	0
0.3513	-1.56185	-16.5465	17.3036	-0.0115666	0
0.3520	1.18205	-15.9349	19.4407	3.64926	0
0.3527	-0.0387556	-15.0175	19.746	6.08981	0
0.3533	-0.0387556	-12.8835	17.3036	4.86953	0
0.3540	2.40285	-16.5465	16.693	3.95577	0
0.3547	0.573583	-16.8523	15.7772	3.95577	0
0.3553	-1.86802	-12.8835	14.8613	4.86953	0
0.3560	0.573583	-13.8009	17.3036	5.78329	0
0.3567	2.10055	-16.8523	18.5248	4.86953	0
0.3573	-0.647219	-14.4059	14.2507	3.64926	0
0.3580	-0.953388	-7.6982	9.36598	3.64926	0
0.3587	2.40285	-3.72944	12.1136	4.56302	0
0.3593	3.01519	-4.34104	17.3036	5.48256	0
0.3600	0.573583	-3.42364	14.8613	5.78329	0
0.3607	-0.34105	-0.372279	9.36598	5.78329	0
0.3613	-0.953388	-0.0664784	7.53422	5.17605	0
0.3620	-2.78265	1.46252	5.70246	2.7355	0
0.3627	-3.39499	6.03624	4.79748	2.7355	0
0.3633	-2.48036	7.25944	7.53422	6.08981	0
0.3640	-3.08882	7.87104	7.53422	6.70284	0
0.3647	-4.92196	10.6166	3.8816	3.95577	0
0.3653	-5.53043	10.005	4.18689	4.86953	0
0.3660	-4.30963	8.7818	4.49218	7.31008	0
0.3667	-3.08882	9.3934	1.13395	5.78329	0
0.3673	-4.6158	7.87104	-0.697815	3.64926	0
0.3680	-4.92196	7.87104	-0.697815	2.12247	0
0.3687	-2.17419	11.534	-1.00311	0.595679	0
0.3693	-0.34105	13.9738	-0.697815	0.294948	0
0.3700	-0.647219	16.1077	-0.392521	0.294948	0
0.3707	2.10055	17.9425	0.218067	2.12247	0
0.3713	5.45679	15.4961	3.5763	5.17605	0
0.3720	3.32136	13.9738	3.5763	3.64926	0
0.3727	-0.953388	17.3309	-1.6137	-2.15138	0
0.3733	-0.34105	18.8533	-4.36134	-3.06515	0
0.3740	3.92982	17.3309	-3.14017	-1.53836	0
0.3747	6.06526	17.9425	-3.44546	-2.75863	0
0.3753	3.62365	17.9425	-6.19311	-1.53836	0
0.3760	1.18205	16.4135	-8.02487	-0.0115666	0
0.3767	2.10055	17.0251	-6.19311	-2.75863	0
0.3773	3.01519	19.4649	-4.36134	-4.59193	0
0.3780	2.10055	20.6881	-6.8037	-4.28542	0
0.3787	1.79439	17.6367	-7.71958	-5.19918	0
0.3793	2.70902	12.7506	-4.97193	-5.50569	0
0.3800	3.92982	10.3108	-4.97193	-6.11872	0
0.3807	3.32136	7.25944	-7.10899	-7.339	0
0.3813	1.48822	3.29068	-7.10899	-5.81221	0
0.3820	3.01519	5.12548	-8.02487	-5.81221	0
0.3827	7.8984	8.7818	-8.33016	-9.47303	0
0.3833	7.8984	5.12548	-3.44546	-8.55927	0
0.3840	4.84445	-1.89463	-1.6137	-6.11872	0
0.3847	6.06526	-4.34104	-7.41428	-9.77955	0
0.3853	6.97989	-5.8634	-9.85664	-11.6071	0
0.3860	3.62365	-6.475	-8.02487	-7.339	0
0.3867	0.267414	-5.25179	-9.85664	-6.11872	0
0.3873	-0.34105	-7.99735	-10.7725	-7.94624	0
0.3880	1.18205	-11.6603	-8.63546	-8.55927	0
0.3887	2.70902	-9.52636	-9.85664	-11.6071	0
0.3893	2.40285	-8.60895	-12.6043	-12.2201	0
0.3900	3.32136	-10.138	-11.3831	-7.94624	0
0.3907	6.06526	-10.4438	-9.55134	-9.77955	0
0.3913	4.53828	-10.4438	-8.94075	-12.8331	0
0.3920	1.48822	-10.138	-8.02487	-6.11872	0
0.3927	2.70902	-8.60895	-7.10899	-2.45212	0
0.3933	2.40285	-10.138	-8.33016	-9.47303	0
0.3940	0.573583	-8.60895	-10.4672	-10.6933	0
0.3947	1.18205	-2.50624	-8.94075	-6.72597	0
0.3953	0.573583	-1.28968	-4.05605	-7.94624	0
0.3960	-1.25956	-3.11784	-4.36134	-7.94624	0
0.3967	-0.0387556	-1.28968	-11.0778	-8.86579	0
0.3973	-0.34105	0.545123	-13.5202	-14.0534	0
0.3980	-4.00346	1.46252	-12.6043	-13.4404	0
0.3987	-3.39499	3.29068	-15.3519	-8.25276	0
0.3993	-1.25956	1.46252	-15.9625	-10.3868	0
0.4000	-1.86802	-0.372279	-13.5202	-12.8331	0
0.4007	-2.17419	-0.98388	-14.436	-8.55927	0
0.4013	-1.56185	-4.94599	-16.2678	-6.72597	0
0.4020	-1.86802	-5.55759	-14.1308	-9.77955	0
0.4027	-1.86802	-1.58883	-13.8255	-10.9998	0
0.4033	-3.08882	-3.72944	-15.6572	-11.6071	0
0.4040	-5.8366	-4.64019	-14.436	-12.5266	0
0.4047	-4.6158	-0.372279	-11.9937	-10.9998	0
0.4053	-0.647219	-3.11784	-11.9937	-8.86579	0
0.4060	-0.34105	-5.55759	-12.9096	-9.16652	0
0.4067	-0.34105	1.76833	-11.6884	-8.55927	0
0.4073	1.79439	4.81968	-5.58252	-6.11872	0
0.4080	1.79439	2.37328	-3.75076	-6.41945	0
0.4087	-0.953388	6.64784	-9.55134	-9.47303	0
0.4093	-0.0387556	9.0876	-13.2149	-9.47303	0
0.4100	3.32136	5.73044	-11.6884	-6.41945	0
0.4107	1.79439	6.03624	-11.3831	-6.11872	0
0.4113	-2.17419	7.25944	-12.6043	-7.63973	0
0.4120	-3.70116	5.73044	-10.7725	-7.63973	0
0.4127	-3.08882	8.17684	-8.94075	-5.19918	0
0.4133	-3.39499	12.4448	-8.63546	-3.37166	0
0.4140	-3.08882	12.4448	-8.63546	-2.75863	0
0.4147	-2.78265	12.139	-9.24605	-3.06515	0
0.4153	-4.92196	11.534	-11.3831	-4.89845	0
0.4160	-5.8366	9.3934	-10.7725	-5.50569	0
0.4167	-2.17419	7.87104	-6.19311	-3.97891	0
0.4173	-0.34105	5.42464	-3.44546	-4.89845	0
0.4180	-2.78265	2.37328	-4.66664	-7.03248	0
0.4187	-4.92196	3.59648	-5.27723	-4.28542	0
0.4193	-4.30963	2.37328	-2.52958	-0.318081	0
0.4200	-4.00346	-4.03524	-1.6137	-2.45212	0
0.4207	-3.39499	-5.55759	-4.66664	-5.19918	0
0.4213	-1.25956	-3.11784	-7.71958	-4.89845	0
0.4220	-0.0387556	-6.1692	-6.8037	-5.81221	0
0.4227	1.79439	-11.6603	-3.44546	-5.81221	0
0.4233	4.84445	-13.8009	-2.52958	-3.37166	0
0.4240	5.15062	-15.3233	-2.52958	-3.97891	0
0.4247	2.70902	-15.6291	-1.3084	-6.11872	0
0.4253	2.40285	-14.1067	-0.697815	-6.41945	0
0.4260	4.53828	-12.8835	0.218067	-6.11872	0
0.4267	6.06526	-8.60895	1.74454	-5.50569	0
0.4273	6.06526	-0.67808	2.04983	-4.89845	0
0.4280	3.92982	2.06748	2.04983	-6.11872	0
0.4287	2.40285	0.239322	4.18689	-6.72597	0
0.4293	3.92982	0.850924	3.8816	-4.59193	0
0.4300	5.15062	3.59648	2.04983	-5.19918	0
0.4307	4.23599	6.34204	5.40807	-5.19918	0
0.4313	5.15062	6.64784	10.2819	-0.0115666	0
0.4320	6.67759	0.545123	11.1977	0.595679	0
0.4327	5.15062	-5.25179	8.4501	-6.41945	0
0.4333	2.70902	-3.42364	6.00775	-7.94624	0
0.4340	3.32136	-1.28968	6.61834	-3.06515	0
0.4347	5.45679	-3.42364	8.4501	-3.37166	0
0.4353	5.15062	-4.03524	7.53422	-5.19918	0
0.4360	3.92982	-1.58883	6.61834	-2.15138	0
0.4367	3.32136	-2.50624	8.4501	-0.624596	0
0.4373	3.01519	-4.64019	9.67128	-2.75863	0
0.4380	3.32136	-4.03524	8.7554	-1.53836	0
0.4387	3.92982	-3.11784	8.4501	0.902194	0
0.4393	1.79439	-3.42364	9.36598	1.20871	0
0.4400	-0.34105	-3.42364	11.1977	2.7355	0
0.4407	0.573583	-2.20044	12.7242	5.78329	0
0.4413	2.70902	-2.20044	11.8083	5.78329	0
0.4420	4.23599	-2.50624	10.2819	3.95577	0
0.4427	5.15062	0.545123	12.4189	4.86953	0
0.4433	0.879753	3.90228	16.9983	8.53036	0
0.4440	-4.00346	3.59648	18.5248	8.53036	0
0.4447	-2.17419	4.51388	14.556	5.78329	0
0.4453	-0.953388	7.25944	10.8925	3.95577	0
0.4460	-4.00346	8.476	11.1977	5.78329	0
0.4467	-6.14277	8.7818	12.1136	7.6166	0
0.4473	-6.75123	8.7818	11.1977	6.70284	0
0.4480	-6.14277	8.17684	12.1136	5.48256	0
0.4487	-3.39499	9.3934	13.9454	5.78329	0
0.4493	-4.00346	10.6166	13.0295	6.70284	0
0.4500	-7.36357	7.87104	12.1136	7.92311	0
0.4507	-4.92196	2.67908	12.1136	7.92311	0
0.4513	0.573583	-1.28968	13.0295	7.92311	0
0.4520	-1.25956	-3.42364	14.8613	9.4499	0
0.4527	-6.14277	-6.1692	15.1666	10.3637	0
0.4533	-5.53043	-12.8835	12.1136	9.14338	0
0.4540	-0.647219	-16.5465	10.2819	7.6166	0
0.4547	1.79439	-12.2719	12.4189	8.53036	0
0.4553	0.267414	-11.6603	15.7772	10.3637	0
0.4560	-1.56185	-17.1581	16.0825	9.75063	0
0.4567	-1.25956	-15.3233	12.4189	7.00357	0
0.4573	-2.17419	-8.60895	9.36598	6.39632	0
0.4580	-4.00346	-9.22056	9.97657	9.4499	0
0.4587	-1.25956	-13.1893	9.97657	10.6702	0
0.4593	1.48822	-13.4951	8.7554	8.22384	0
0.4600	-1.56185	-12.5777	9.67128	8.22384	0
0.4607	-4.00346	-11.3545	9.06069	9.4499	0
0.4613	0.573583	-10.4438	6.00775	7.6166	0
0.4620	2.70902	-10.138	6.61834	6.70284	0
0.4627	-1.56185	-10.4438	10.8925	10.3637	0
0.4633	-3.39499	-10.7496	10.2819	11.5839	0
0.4640	-0.647219	-9.52636	7.53422	9.75063	0
0.4647	1.18205	-8.60895	8.4501	9.75063	0
0.4653	1.18205	-10.7496	9.06069	10.6702	0
0.4660	-0.0387556	-11.3545	5.70246	8.53036	0
0.4667	-1.25956	-7.6982	6.00775	7.6166	0
0.4673	-0.34105	-8.91475	11.1977	10.3637	0
0.4680	0.573583	-11.0554	10.2819	9.4499	0
0.4687	-0.953388	-7.3924	3.5763	1.81595	0
0.4693	-0.34105	-5.8634	0.828655	-1.23184	0
0.4700	2.10055	-7.3924	1.13395	2.7355	0
0.4707	1.48822	-4.34104	0.218067	1.51522	0
0.4713	0.267414	-2.20044	0.523361	-2.15138	0
0.4720	1.48822	-2.81204	1.74454	-0.93111	0
0.4727	3.01519	-0.372279	0.523361	-2.15138	0
0.4733	3.92982	0.545123	-0.697815	-4.28542	0
0.4740	4.53828	0.545123	-3.44546	-0.624596	0
0.4747	3.92982	4.81968	-5.58252	-0.93111	0
0.4753	2.40285	7.87104	-3.75076	-6.41945	0
0.4760	4.84445	9.3934	-3.44546	-6.11872	0
0.4767	9.1192	14.8912	-5.58252	-6.72597	0
0.4773	8.20069	17.9425	-5.27723	-12.2201	0
0.4780	6.06526	18.2417	-5.88781	-10.6933	0
0.4787	8.50686	22.822	-7.10899	-5.81221	0
0.4793	8.81303	24.956	-1.00311	-7.03248	0
0.4800	5.45679	21.5988	2.04983	-9.16652	0
0.4807	6.37143	22.5162	-6.4984	-9.47303	0
0.4813	7.59223	27.4024	-12.299	-12.5266	0
0.4820	3.62365	29.2306	-8.94075	-15.5744	0
0.4827	3.32136	27.7082	-8.94075	-16.1874	0
0.4833	5.15062	22.5162	-10.4672	-16.1874	0
0.4840	3.01519	18.2417	-9.24605	-17.4077	0
0.4847	2.40285	20.6881	-9.55134	-18.628	0
0.4853	4.23599	20.6881	-10.4672	-15.8809	0
0.4860	2.70902	15.8019	-8.02487	-14.6606	0
0.4867	2.40285	13.3622	-8.02487	-19.8483	0
0.4873	4.53828	10.3108	-9.85664	-22.5953	0
0.4880	4.84445	3.90228	-8.02487	-20.4613	0
0.4887	4.23599	2.37328	-5.27723	-21.6816	0
0.4893	3.62365	4.20808	-7.10899	-22.5953	0
0.4900	3.01519	2.67908	-9.24605	-20.7678	0
0.4907	4.23599	1.76833	-6.4984	-20.7678	0
0.4913	4.84445	1.46252	-2.52958	-19.8483	0
0.4920	3.32136	-2.20044	-1.91899	-18.3215	0
0.4927	3.32136	1.76833	-7.10899	-21.375	0
0.4933	4.23599	14.8912	-12.299	-24.1221	0
0.4940	3.32136	17.9425	-11.0778	-22.2888	0
0.4947	4.23599	10.6166	-6.8037	-21.6816	0
0.4953	6.37143	9.6992	-6.8037	-21.9881	0
0.4960	6.67759	10.6166	-8.63546	-20.7678	0
0.4967	4.23599	6.95364	-7.10899	-19.5417	0
0.4973	1.79439	5.12548	-5.88781	-19.5417	0
0.4980	3.32136	5.12548	-8.02487	-19.8483	0
0.4987	5.15062	2.67908	-8.63546	-18.9345	0
0.4993	1.79439	3.29068	-8.02487	-17.1012	0
0.5000	-1.25956	4.20808	-8.94075	-17.1012	0
0.5007	-0.0387556	-0.0664784	-8.94075	-18.0207	0
0.5013	-0.34105	-2.20044	-6.8037	-18.3215	0
0.5020	-2.17419	2.37328	-5.27723	-22.5953	0
0.5027	-0.647219	4.20808	-3.44546	-25.0359	0
0.5033	0.879753	2.98488	-1.6137	-22.5953	0
0.5040	-0.0387556	3.29068	-2.83487	-25.0359	0
0.5047	-0.0387556	4.51388	-6.19311	-31.7503	0
0.5053	0.573583	5.12548	-7.10899	-32.3633	0
0.5060	0.267414	5.42464	-8.33016	-32.664	0
0.5067	0.267414	3.29068	-9.85664	-38.4647	0
0.5073	1.79439	1.15672	-10.1619	-43.045	0
0.5080	2.40285	1.76833	-9.85664	-44.5661	0
0.5087	2.40285	2.98488	-10.1619	-47.3131	0
0.5093	2.10055	2.37328	-9.55134	-51.8935	0
0.5100	1.79439	0.850924	-9.85664	-56.7746	0
0.5107	1.48822	-1.28968	-11.6884	-57.6941	0
0.5113	2.10055	-3.11784	-11.6884	-55.5543	0
0.5120	2.40285	-4.94599	-8.94075	-55.5543	0
0.5127	0.573583	-7.6982	-8.33016	-57.6941	0
0.5133	-2.17419	-10.4438	-10.7725	-58.9144	0
0.5140	-4.92196	-7.99735	-12.6043	-59.8282	0
0.5147	-4.92196	-6.475	-11.6884	-58.6079	0
0.5153	-3.39499	-12.5777	-7.71958	-54.9471	0
0.5160	-3.08882	-18.6804	-6.8037	-53.7268	0
0.5167	-3.08882	-16.5465	-10.1619	-55.5543	0
0.5173	-4.00346	-14.4059	-12.9096	-55.5543	0
0.5180	-8.2782	-16.8523	-13.5202	-52.8072	0
0.5187	-12.2429	-18.3746	-11.6884	-48.2327	0
0.5193	-11.9406	-17.4639	-7.71958	-44.5661	0
0.5200	-11.9406	-16.8523	-7.10899	-43.3458	0
0.5207	-13.1614	-16.5465	-10.4672	-40.9052	0
0.5213	-10.7198	-14.1067	-11.0778	-36.3306	0
0.5220	-9.8013	-10.7496	-10.1619	-32.664	0
0.5227	-11.0221	-8.91475	-10.7725	-30.8365	0
0.5233	-8.2782	-10.138	-11.3831	-28.6967	0
0.5240	-5.8366	-10.7496	-10.1619	-26.5627	0
0.5247	-7.97203	-11.0554	-8.02487	-24.4286	0
0.5253	-8.88667	-11.9661	-6.8037	-20.7678	0
0.5260	-6.75123	-10.7496	-8.94075	-17.1012	0
0.5267	-5.53043	-8.30315	-8.94075	-11.6071	0
0.5273	-4.92196	-9.22056	-2.22428	-4.59193	0
0.5280	-4.6158	-9.52636	0.828655	-2.15138	0
0.5287	-4.92196	-6.7808	-4.97193	-3.37166	0
0.5293	-4.92196	-6.1692	-7.71958	-0.318081	0
0.5300	-4.6158	-6.475	-5.27723	3.95577	0
0.5307	-4.92196	-5.8634	-6.19311	3.95577	0
0.5313	-6.75123	-7.99735	-7.71958	5.78329	0
0.5320	-7.0574	-10.4438	-5.27723	12.1912	0
0.5327	-4.92196	-8.30315	-2.83487	14.9382	0
0.5333	-4.00346	-5.55759	-1.3084	13.718	0
0.5340	-4.6158	-5.55759	0.828655	14.9382	0
0.5347	-2.17419	-5.55759	1.13395	16.7715	0
0.5353	0.267414	-6.7808	0.828655	17.6853	0
0.5360	-2.17419	-7.3924	1.43924	19.8251	0
0.5367	-4.92196	-3.42364	1.43924	24.0932	0
0.5373	-3.39499	-0.0664784	2.04983	26.8403	0
0.5380	-1.56185	-0.67808	2.96571	27.1468	0
0.5387	-0.34105	1.46252	4.79748	30.2004	0
0.5393	1.48822	3.29068	8.4501	35.6945	0
0.5400	1.48822	0.239322	10.2819	37.8285	0
0.5407	-0.34105	-0.67808	6.61834	35.0815	0
0.5413	-1.25956	2.06748	3.8816	32.6409	0
0.5420	-0.34105	0.545123	5.70246	34.7749	0
0.5427	0.267414	-2.81204	5.70246	38.7423	0
0.5433	0.573583	-2.20044	6.00775	39.9626	0
0.5440	2.40285	-0.372279	9.36598	38.7423	0
0.5447	2.40285	-0.372279	8.4501	40.8821	0
0.5453	1.48822	-1.28968	4.18689	45.7632	0
0.5460	2.40285	-0.98388	3.5763	46.0697	0
0.5467	2.10055	1.76833	3.8816	43.6292	0
0.5473	0.879753	2.37328	2.96571	45.1502	0
0.5480	2.70902	1.46252	2.96571	46.0697	0
0.5487	5.15062	5.12548	4.79748	43.0161	0
0.5493	5.15062	8.476	4.79748	44.2364	0
0.5500	6.67759	6.95364	2.96571	49.1175	0
0.5507	7.8984	8.7818	5.10277	50.6443	0
0.5513	6.97989	9.6992	11.1977	51.5638	0
0.5520	6.37143	3.29068	13.9454	52.1711	0
0.5527	5.45679	1.76833	10.2819	47.29	0
0.5533	3.62365	7.87104	6.00775	44.5429	0
0.5540	3.62365	9.0876	5.70246	49.1175	0
0.5547	3.62365	7.87104	8.4501	51.8646	0
0.5553	2.40285	11.2282	11.8083	48.2037	0
0.5560	2.40285	13.3622	11.503	46.0697	0
0.5567	1.48822	12.4448	10.2819	47.5965	0
0.5573	-0.647219	13.668	12.7242	47.8972	0
0.5580	-0.34105	14.2796	13.9454	45.4567	0
0.5587	-2.17419	10.005	10.2819	44.2364	0
0.5593	-4.92196	6.95364	10.2819	43.9299	0
0.5600	-0.953388	8.7818	14.556	42.4089	0
0.5607	3.92982	9.3934	13.9454	41.7959	0
0.5613	3.32136	6.64784	11.1977	42.4089	0
0.5620	3.32136	6.03624	11.8083	40.5756	0
0.5627	4.23599	6.95364	13.6401	39.3553	0
0.5633	3.01519	4.20808	16.3877	42.7096	0
0.5640	1.48822	1.46252	18.5248	44.2364	0
0.5647	1.18205	1.76833	15.7772	40.2691	0
0.5653	0.267414	-1.58883	10.8925	37.8285	0
0.5660	0.573583	-4.03524	9.67128	37.8285	0
0.5667	0.573583	-0.372279	10.2819	36.6082	0
0.5673	0.573583	-0.67808	9.67128	35.9952	0
0.5680	1.18205	-4.03524	9.36598	35.6945	0
0.5687	1.48822	-2.50624	10.2819	33.2539	0
0.5693	0.879753	-1.58883	11.1977	31.7271	0
0.5700	2.70902	-3.72944	8.7554	31.7271	0
0.5707	4.23599	-3.42364	5.40807	31.4206	0
0.5713	2.70902	-5.8634	6.92363	30.2004	0
0.5720	0.573583	-9.52636	10.2819	29.2866	0
0.5727	-0.953388	-6.7808	9.67128	28.3671	0
0.5733	-2.17419	-3.11784	8.4501	27.7598	0
0.5740	-1.25956	-5.25179	7.53422	27.4533	0
0.5747	0.573583	-4.64019	7.22893	28.0605	0
0.5753	1.18205	-4.94599	11.1977	28.6736	0
0.5760	0.573583	-12.2719	13.9454	28.0605	0
0.5767	-1.56185	-15.9349	9.06069	26.8403	0
0.5773	-1.25956	-14.1067	3.8816	24.7062	0
0.5780	1.18205	-18.6804	3.8816	21.6526	0
0.5787	0.267414	-26.618	3.8816	21.9592	0
0.5793	-1.25956	-28.7519	3.8816	23.486	0
0.5800	1.18205	-28.4461	5.10277	22.2657	0
0.5807	1.18205	-26.9238	4.18689	20.4324	0
0.5813	-1.56185	-24.7831	2.04983	19.5186	0
0.5820	-0.647219	-26.0064	1.43924	17.6853	0
0.5827	1.48822	-27.5287	2.04983	16.465	0
0.5833	0.573583	-25.089	2.04983	15.5513	0
0.5840	0.573583	-22.955	0.218067	14.0245	0
0.5847	1.48822	-21.426	-2.52958	14.0245	0
0.5853	0.879753	-19.5978	-3.75076	14.9382	0
0.5860	2.40285	-20.5152	-3.14017	14.0245	0
0.5867	5.75909	-21.426	-2.52958	13.4172	0
0.5873	6.06526	-21.426	-0.392521	14.9382	0
0.5880	2.10055	-26.0064	0.218067	11.8904	0
0.5887	-0.34105	-28.7519	-3.75076	7.00357	0
0.5893	0.573583	-25.3948	-8.33016	6.70284	0
0.5900	1.18205	-22.955	-11.6884	7.31008	0
0.5907	-0.647219	-24.1715	-12.6043	4.86953	0
0.5913	-0.34105	-23.2608	-11.0778	6.70284	0
0.5920	2.40285	-20.8144	-9.55134	8.83687	0
0.5927	2.40285	-18.3746	-10.7725	4.56302	0
0.5933	-0.34105	-15.9349	-11.6884	2.12247	0
0.5940	-1.25956	-15.9349	-12.6043	6.08981	0
0.5947	-0.34105	-17.763	-14.436	4.56302	0
0.5953	-1.25956	-16.8523	-14.436	-0.318081	0
0.5960	-1.86802	-16.2407	-15.3519	3.64926	0
0.5967	-1.56185	-16.2407	-17.1837	6.39632	0
0.5973	-0.34105	-12.5777	-17.1837	-0.624596	0
0.5980	2.40285	-6.7808	-18.0996	-4.89845	0
0.5987	5.15062	-2.20044	-17.489	-0.318081	0
0.5993	2.40285	1.76833	-12.6043	3.03623	0
0.6000	-1.86802	4.51388	-11.9937	0.902194	0
0.6007	-0.953388	5.42464	-17.489	-3.37166	0
0.6013	2.40285	7.87104	-18.7102	-6.41945	0
0.6020	2.40285	11.2282	-17.7943	-6.11872	0
0.6027	1.79439	10.6166	-20.8472	-4.89845	0
0.6033	3.32136	9.0876	-20.2366	-6.11872	0
0.6040	3.32136	8.7818	-16.2678	-6.72597	0
0.6047	1.48822	7.56524	-15.9625	-4.89845	0
0.6053	1.18205	5.42464	-17.1837	-2.45212	0
0.6060	1.48822	6.03624	-16.8784	-2.15138	0
0.6067	-0.0387556	7.87104	-16.5731	-4.89845	0
0.6073	-0.34105	7.87104	-16.5731	-6.72597	0
0.6080	2.70902	8.7818	-17.489	-6.41945	0
0.6087	4.23599	11.2282	-16.2678	-6.72597	0
0.6093	1.48822	12.139	-12.6043	-7.03248	0
0.6100	1.48822	13.3622	-12.299	-7.94624	0
0.6107	4.53828	17.6367	-13.5202	-8.86579	0
0.6113	6.67759	17.9425	-9.55134	-6.72597	0
0.6120	6.06526	13.3622	-6.8037	-4.28542	0
0.6127	4.53828	13.3622	-11.0778	-7.94624	0
0.6133	4.23599	17.9425	-12.6043	-10.6933	0
0.6140	5.15062	21.5988	-9.85664	-7.03248	0
0.6147	4.84445	23.4336	-9.85664	-6.11872	0
0.6153	2.10055	24.0452	-9.85664	-10.9998	0
0.6160	0.879753	21.5988	-7.10899	-11.6071	0
0.6167	0.879753	20.0765	-6.19311	-7.94624	0
0.6173	-0.34105	21.2997	-7.10899	-8.86579	0
0.6180	-0.34105	20.3823	-7.10899	-10.6933	0
0.6187	-1.25956	18.5475	-5.58252	-9.47303	0
0.6193	-3.08882	17.9425	-3.14017	-8.55927	0
0.6200	-1.86802	17.0251	-1.00311	-9.77955	0
0.6207	0.879753	15.4961	-1.91899	-11.3063	0
0.6213	1.48822	17.0251	-3.44546	-13.1339	0
0.6220	0.573583	18.2417	-3.14017	-13.7469	0
0.6227	-0.34105	17.3309	-3.44546	-10.3868	0
0.6233	-0.0387556	16.4135	-1.00311	-8.55927	0
0.6240	4.23599	16.7193	4.49218	-11.6071	0
0.6247	4.84445	17.0251	3.8816	-12.5266	0
0.6253	0.573583	17.9425	-1.3084	-11.3063	0
0.6260	1.18205	17.0251	-1.91899	-14.3541	0
0.6267	4.84445	15.1903	-0.0872269	-15.2737	0
0.6273	1.18205	15.1903	-0.0872269	-11.6071	0
0.6280	-0.34105	16.7193	1.74454	-12.5266	0
0.6287	4.23599	16.1077	3.27101	-17.4077	0
0.6293	3.32136	12.4448	1.43924	-17.1012	0
0.6300	-2.17419	9.3934	0.828655	-14.9672	0
0.6307	-3.39499	6.95364	3.8816	-16.8005	0
0.6313	-1.25956	5.12548	5.70246	-17.7142	0
0.6320	1.48822	4.81968	5.10277	-16.8005	0
0.6327	2.40285	3.59648	4.18689	-18.3215	0
0.6333	-1.25956	1.15672	2.35513	-18.9345	0
0.6340	-2.78265	2.67908	0.828655	-15.8809	0
0.6347	2.10055	6.95364	4.49218	-14.6606	0
0.6353	3.62365	3.90228	11.8083	-15.5744	0
0.6360	0.573583	-4.03524	13.9454	-16.1874	0
0.6367	-1.25956	-5.55759	8.7554	-18.0207	0
0.6373	-1.25956	-3.11784	3.27101	-20.7678	0
0.6380	-1.25956	-3.11784	4.79748	-19.8483	0
0.6387	-0.0387556	-1.58883	8.4501	-17.1012	0
0.6393	0.573583	-0.372279	6.92363	-17.1012	0
0.6400	-0.647219	-3.11784	6.31304	-15.5744	0
0.6407	-0.647219	-4.03524	9.36598	-12.5266	0
0.6413	-0.34105	-0.98388	8.7554	-14.3541	0
0.6420	-0.647219	1.46252	5.70246	-18.628	0
0.6427	-0.34105	3.29068	7.53422	-17.1012	0
0.6433	1.48822	6.03624	10.2819	-15.2737	0
0.6440	3.32136	7.56524	9.06069	-19.241	0
0.6447	4.23599	8.7818	7.83951	-17.7142	0
0.6453	4.84445	12.7506	8.4501	-11.9136	0
0.6460	4.23599	16.1077	8.4501	-13.4404	0
0.6467	3.92982	16.1077	10.5872	-14.9672	0
0.6473	3.32136	14.2796	15.4719	-9.16652	0
0.6480	1.48822	13.3622	16.693	-8.55927	0
0.6487	1.18205	14.5854	13.0295	-13.4404	0
0.6493	2.40285	15.4961	10.2819	-12.2201	0
0.6500	1.79439	12.4448	10.8925	-10.0861	0
0.6507	-1.25956	9.6992	11.8083	-11.6071	0
0.6513	-3.08882	9.6992	12.4189	-10.9998	0
0.6520	-1.56185	8.7818	11.503	-10.6933	0
0.6527	-0.953388	7.25944	9.06069	-11.6071	0
0.6533	-1.25956	5.73044	8.7554	-9.77955	0
0.6540	-0.647219	3.90228	10.2819	-8.86579	0
0.6547	-0.34105	4.20808	9.06069	-10.6933	0
0.6553	-2.48036	4.51388	9.06069	-8.86579	0
0.6560	-5.8366	0.850924	9.97657	-5.81221	0
0.6567	-5.22426	-0.67808	6.92363	-8.25276	0
0.6573	-3.08882	0.239322	4.49218	-9.77955	0
0.6580	-3.08882	-1.58883	5.70246	-6.41945	0
0.6587	-3.39499	-2.50624	6.61834	-2.75863	0
0.6593	-1.25956	-1.28968	9.36598	-1.84487	0
0.6600	0.573583	-4.03524	12.4189	-3.37166	0
0.6607	-0.0387556	-7.3924	6.61834	-7.03248	0
0.6613	-1.25956	-4.03524	-0.392521	-7.94624	0
0.6620	-0.34105	-1.28968	-0.697815	-6.72597	0
0.6627	1.79439	-3.72944	1.43924	-7.94624	0
0.6633	1.48822	-4.94599	3.8816	-11.6071	0
0.6640	1.18205	-2.81204	5.70246	-12.5266	0
0.6647	3.32136	-1.28968	3.27101	-10.0861	0
0.6653	2.40285	-2.20044	1.13395	-9.16652	0
0.6660	-0.34105	-2.20044	3.5763	-12.5266	0
0.6667	-0.0387556	-0.372279	5.10277	-14.9672	0
0.6673	0.573583	-1.58883	5.70246	-13.4404	0
0.6680	-1.25956	-4.03524	6.00775	-14.0534	0
0.6687	-1.25956	-4.03524	5.70246	-18.0207	0
0.6693	-0.647219	-4.34104	6.61834	-18.0207	0
0.6700	-2.17419	-3.11784	6.00775	-15.5744	0
0.6707	-0.647219	2.37328	6.61834	-15.5744	0
0.6713	0.879753	4.20808	13.9454	-13.4404	0
0.6720	-1.25956	-0.372279	16.0825	-11.3063	0
0.6727	-2.17419	-1.58883	8.4501	-16.4939	0
0.6733	-0.34105	-0.372279	6.31304	-20.1548	0
0.6740	-0.34105	-1.28968	9.97657	-17.1012	0
0.6747	-0.34105	-1.58883	8.4501	-18.3215	0
0.6753	1.48822	-3.11784	8.14481	-22.5953	0
0.6760	0.879753	-6.475	10.5872	-20.7678	0
0.6767	-0.34105	-4.03524	10.2819	-18.0207	0
0.6773	-0.647219	-1.28968	11.503	-19.5417	0
0.6780	-2.48036	-5.8634	14.8613	-18.9345	0
0.6787	-4.92196	-6.1692	13.3348	-15.5744	0
0.6793	-4.00346	-1.28968	12.7242	-15.2737	0
0.6800	-1.25956	-0.67808	16.693	-15.2737	0
0.6807	0.573583	-0.98388	18.5248	-12.8331	0
0.6813	0.573583	1.76833	17.6089	-11.9136	0
0.6820	0.573583	2.37328	17.9142	-11.9136	0
0.6827	1.48822	3.29068	19.746	-6.72597	0
0.6833	0.573583	5.73044	24.0201	-0.624596	0
0.6840	0.267414	2.37328	26.4624	-2.45212	0
0.6847	1.18205	-1.28968	23.1042	-5.81221	0
0.6853	-0.0387556	0.545123	18.5248	-3.67239	0
0.6860	-2.78265	1.46252	19.4407	-2.75863	0
0.6867	-2.78265	-0.372279	21.5777	-1.84487	0
0.6873	-0.34105	-0.372279	24.0201	3.95577	0
0.6880	0.573583	-0.372279	26.1572	4.56302	0
0.6887	-0.34105	-1.58883	24.936	-0.0115666	0
0.6893	-0.953388	-5.25179	22.1883	2.7355	0
0.6900	0.267414	-9.52636	23.7148	6.39632	0
0.6907	0.879753	-8.91475	26.1572	3.03623	0
0.6913	-0.953388	-6.7808	26.7677	3.64926	0
0.6920	-1.25956	-9.52636	27.073	7.31008	0
0.6927	1.48822	-10.7496	26.4624	6.70284	0
0.6933	2.70902	-8.60895	24.3254	9.14338	0
0.6940	3.32136	-9.22056	23.7148	12.4977	0
0.6947	5.15062	-8.91475	25.5466	9.4499	0
0.6953	3.32136	-6.7808	27.3783	9.14338	0
0.6960	-3.08882	-9.52636	27.073	14.0245	0
0.6967	-4.6158	-12.2719	22.4936	12.1912	0
0.6973	-2.17419	-10.4438	16.3877	8.83687	0
0.6980	-2.17419	-11.9661	14.8613	9.4499	0
0.6987	-2.48036	-15.6291	16.693	5.78329	0
0.6993	-0.647219	-14.7117	16.9983	3.03623	0
0.7000	1.48822	-12.2719	15.4719	7.6166	0
0.7007	0.573583	-10.4438	14.8613	9.4499	0
0.7013	-0.647219	-7.6982	14.8613	4.26229	0
0.7020	1.48822	-4.34104	12.7242	2.12247	0
0.7027	2.40285	-2.81204	8.7554	4.26229	0
0.7033	-1.25956	-3.11784	6.61834	3.34274	0
0.7040	-2.17419	-3.72944	6.00775	3.03623	0
0.7047	-1.25956	-3.72944	4.79748	6.70284	0
0.7053	-1.56185	-5.55759	5.10277	6.70284	0
0.7060	1.18205	-5.8634	4.49218	2.42898	0
0.7067	3.32136	-0.67808	2.66042	4.86953	0
0.7073	-0.0387556	1.15672	3.27101	10.3637	0
0.7080	-1.86802	-2.81204	4.18689	7.92311	0
0.7087	0.267414	-2.81204	0.828655	3.64926	0
0.7093	-0.34105	-1.58883	-3.14017	3.03623	0
0.7100	-0.647219	-4.94599	-5.27723	2.12247	0
0.7107	0.573583	-6.7808	-8.33016	0.294948	0
0.7113	-1.56185	-7.3924	-9.55134	2.7355	0
0.7120	-3.08882	-11.3545	-8.02487	3.64926	0
0.7127	-1.25956	-13.1893	-7.71958	1.20871	0
0.7133	-1.56185	-10.7496	-8.33016	1.20871	0
0.7140	-2.17419	-11.6603	-10.4672	3.64926	0
0.7147	-0.34105	-12.8835	-13.5202	3.03623	0
0.7153	-0.953388	-11.3545	-14.436	0.902194	0
0.7160	-2.17419	-10.7496	-13.2149	1.20871	0
0.7167	-0.34105	-10.7496	-12.299	2.42898	0
0.7173	0.573583	-8.60895	-12.6043	0.595679	0
0.7180	-0.647219	-6.7808	-15.9625	-0.624596	0
0.7187	-0.34105	-6.7808	-18.0996	0.294948	0
0.7193	-0.34105	-7.6982	-14.436	1.20871	0
0.7200	-2.17419	-8.60895	-13.5202	-0.318081	0
0.7207	-2.48036	-8.60895	-19.0155	-2.15138	0
0.7213	-0.34105	-7.6982	-21.1525	-2.15138	0
0.7220	0.879753	-6.475	-20.8472	-1.53836	0
0.7227	-0.0387556	-4.64019	-22.9734	-3.06515	0
0.7233	-0.34105	-4.03524	-23.584	-4.89845	0
0.7240	-0.34105	-3.11784	-21.1525	-3.37166	0
0.7247	-1.25956	-1.28968	-20.5419	-0.624596	0
0.7253	-2.17419	-4.94599	-20.8472	-2.15138	0
0.7260	-0.34105	-11.3545	-21.7631	-5.50569	0
0.7267	1.18205	-10.7496	-23.2787	-3.67239	0
0.7273	-0.34105	-4.34104	-22.679	-0.93111	0
0.7280	-1.25956	-0.372279	-21.7631	-3.37166	0
0.7287	-0.647219	0.545123	-23.2787	-5.81221	0
0.7293	-2.78265	2.06748	-23.584	-4.89845	0
0.7300	-2.48036	4.20808	-22.9734	-5.81221	0
0.7307	3.01519	6.34204	-22.9734	-5.81221	0
0.7313	3.32136	5.73044	-19.9313	-1.84487	0
0.7320	-3.39499	4.20808	-16.2678	-1.53836	0
0.7327	-3.70116	6.03624	-20.2366	-4.89845	0
0.7333	1.18205	9.3934	-25.1104	-4.59193	0
0.7340	-0.34105	10.6166	-24.8051	-3.37166	0
0.7347	-3.08882	12.4448	-24.1945	-4.28542	0
0.7353	-0.34105	14.2796	-23.8893	-3.37166	0
0.7360	1.48822	15.4961	-22.679	-2.45212	0
0.7367	1.48822	17.6367	-22.0684	-3.97891	0
0.7373	-0.34105	17.9425	-22.3737	-3.67239	0
0.7380	-2.78265	17.0251	-22.0684	-3.06515	0
0.7387	-2.17419	17.6367	-23.584	-5.19918	0
0.7393	1.79439	19.7707	-23.2787	-7.03248	0
0.7400	3.62365	19.7707	-19.0155	-6.41945	0
0.7407	2.10055	17.9425	-18.0996	-4.28542	0
0.7413	2.40285	17.0251	-22.0684	-2.45212	0
0.7420	5.15062	17.9425	-23.584	-6.11872	0
0.7427	6.67759	16.4135	-20.2366	-10.6933	0
0.7433	5.15062	9.0876	-15.6572	-6.41945	0
0.7440	5.15062	1.76833	-13.5202	-2.15138	0
0.7447	7.59223	-3.11784	-15.3519	-7.03248	0
0.7453	6.67759	-7.0866	-18.0996	-10.6933	0
0.7460	4.23599	-7.6982	-16.2678	-7.94624	0
0.7467	5.15062	-4.94599	-12.6043	-7.03248	0
0.7473	6.97989	-4.94599	-11.6884	-7.94624	0
0.7480	5.45679	-5.55759	-12.6043	-7.94624	0
0.7487	3.01519	-3.11784	-12.299	-9.47303	0
0.7493	2.10055	-3.11784	-8.63546	-10.0861	0
0.7500	2.40285	-5.25179	-6.19311	-8.86579	0
0.7507	2.40285	-2.20044	-7.41428	-7.63973	0
0.7513	2.70902	0.850924	-6.8037	-5.50569	0
0.7520	2.10055	-0.372279	0.218067	-3.67239	0
0.7527	0.267414	-1.28968	3.8816	-5.19918	0
0.7533	0.573583	-1.28968	-1.91899	-5.81221	0
0.7540	3.32136	-3.11784	-6.4984	-5.19918	0
0.7547	2.70902	-1.89463	-2.83487	-7.94624	0
0.7553	-0.0387556	0.239322	1.13395	-7.03248	0
0.7560	0.573583	-1.89463	2.66042	-3.37166	0
0.7567	1.48822	-2.50624	4.49218	-8.55927	0
0.7573	0.573583	0.239322	3.5763	-15.2737	0
0.7580	-0.953388	0.239322	0.218067	-11.9136	0
0.7587	-1.56185	-0.372279	2.35513	-7.03248	0
0.7593	-0.0387556	1.46252	6.31304	-8.55927	0
0.7600	3.32136	1.46252	5.10277	-7.94624	0
0.7607	3.01519	1.46252	5.40807	-5.81221	0
0.7613	0.267414	3.90228	8.7554	-7.63973	0
0.7620	1.79439	4.51388	9.06069	-9.16652	0
0.7627	3.32136	5.42464	7.53422	-9.47303	0
0.7633	1.48822	7.87104	8.4501	-11.6071	0
0.7640	0.879753	7.87104	9.67128	-12.5266	0
0.7647	1.48822	5.12548	9.67128	-10.0861	0
0.7653	0.573583	3.90228	10.2819	-8.25276	0
0.7660	-0.34105	4.20808	9.97657	-10.6933	0
0.7667	-0.34105	5.42464	9.97657	-14.0534	0
0.7673	-1.25956	5.12548	14.8613	-12.5266	0
0.7680	-2.17419	2.98488	19.1354	-8.86579	0
0.7687	-2.17419	1.76833	14.556	-11.3063	0
0.7693	-1.56185	-0.67808	8.14481	-15.8809	0
0.7700	-1.56185	-4.94599	9.36598	-15.2737	0
0.7707	-2.48036	-7.0866	11.503	-13.4404	0
0.7713	-2.48036	-9.22056	8.7554	-14.3541	0
0.7720	-0.34105	-11.3545	7.22893	-13.4404	0
0.7727	-0.34105	-10.4438	8.4501	-10.3868	0
0.7733	-2.78265	-10.7496	8.4501	-9.77955	0
0.7740	-3.70116	-15.6291	7.83951	-11.3063	0
0.7747	-4.30963	-16.5465	8.14481	-13.4404	0
0.7753	-5.8366	-14.7117	8.7554	-14.3541	0
0.7760	-3.39499	-15.6291	11.1977	-10.6933	0
0.7767	-0.647219	-15.0175	11.8083	-7.03248	0
0.7773	-4.00346	-12.5777	7.83951	-9.77955	0
0.7780	-6.75123	-12.5777	4.18689	-10.0861	0
0.7787	-4.6158	-12.2719	3.8816	-7.03248	0
0.7793	-3.70116	-10.7496	6.61834	-6.41945	0
0.7800	-4.92196	-11.9661	9.36598	-5.81221	0
0.7807	-5.22426	-12.5777	7.53422	-4.28542	0
0.7813	-5.22426	-9.83216	1.74454	-6.41945	0
0.7820	-4.00346	-7.99735	0.218067	-7.94624	0
0.7827	-0.34105	-8.60895	3.5763	-5.81221	0
0.7833	-0.34105	-9.83216	6.00775	-6.11872	0
0.7840	-4.00346	-9.22056	4.79748	-7.03248	0
0.7847	-3.70116	-7.6982	3.5763	-2.45212	0
0.7853	-2.78265	-7.99735	4.18689	1.51522	0
0.7860	-4.92196	-8.60895	3.27101	1.51522	0
0.7867	-4.92196	-7.0866	2.04983	1.81595	0
0.7873	-3.39499	-6.7808	3.8816	3.03623	0
0.7880	-4.92196	-7.3924	5.70246	4.56302	0
0.7887	-5.8366	-6.475	5.10277	7.31008	0
0.7893	-4.92196	-5.8634	4.49218	7.00357	0
0.7900	-3.39499	-3.11784	2.04983	3.03623	0
0.7907	0.879753	2.37328	-0.392521	5.48256	0
0.7913	4.53828	2.98488	2.66042	14.331	0
0.7920	3.32136	-1.58883	5.70246	16.7715	0
0.7927	0.573583	-1.89463	1.74454	11.5839	0
0.7933	-0.647219	0.545123	-1.3084	10.3637	0
0.7940	-0.0387556	0.545123	0.523361	12.1912	0
0.7947	2.10055	1.15672	-0.0872269	12.1912	0
0.7953	1.48822	3.90228	-0.697815	14.0245	0
0.7960	-2.17419	2.98488	1.13395	15.5513	0
0.7967	-0.953388	-0.0664784	0.218067	11.8904	0
0.7973	2.10055	0.239322	-1.91899	12.1912	0
0.7980	-0.647219	0.850924	-1.91899	17.9918	0
0.7987	-4.30963	-1.89463	-2.83487	18.6049	0
0.7993	-3.39499	-3.72944	-0.697815	17.0781	0
0.8000	-2.78265	-1.28968	5.70246	21.3519	0
0.8007	-3.70116	-0.372279	5.40807	23.1794	0
0.8013	-2.48036	-2.81204	-1.00311	16.7715	0
0.8020	-1.25956	-4.94599	-3.44546	13.1107	0
0.8027	-0.34105	-6.7808	-1.6137	16.7715	0
0.8033	-0.34105	-8.60895	-0.392521	19.8251	0
0.8040	-1.86802	-9.22056	-0.392521	18.6049	0
0.8047	-3.08882	-6.7808	-3.44546	17.6853	0
0.8053	-1.25956	-4.94599	-7.10899	19.5186	0
0.8060	-0.34105	-4.03524	-6.19311	20.4324	0
0.8067	-1.25956	-4.94599	-5.58252	19.2121	0
0.8073	0.267414	-6.475	-6.4984	18.9056	0
0.8080	1.48822	-5.8634	-5.58252	19.2121	0
0.8087	-0.0387556	-4.94599	-4.66664	18.6049	0
0.8093	-0.0387556	-4.34104	-5.58252	19.5186	0
0.8100	0.879753	-2.20044	-6.19311	20.1259	0
0.8107	0.267414	-0.372279	-5.27723	20.4324	0
0.8113	-0.647219	-0.372279	-3.75076	23.7925	0
0.8120	-0.647219	0.850924	-3.44546	26.5395	0
0.8127	-0.34105	3.29068	-4.36134	23.7925	0
0.8133	1.79439	3.29068	-5.27723	20.1259	0
0.8140	4.23599	4.51388	-5.88781	20.4324	0
0.8147	4.84445	8.476	-6.19311	22.5722	0
0.8153	6.06526	9.6992	-3.75076	22.8729	0
0.8160	6.97989	8.476	-3.44546	21.9592	0
0.8167	4.84445	8.17684	-7.71958	21.0454	0
0.8173	3.01519	7.87104	-10.4672	20.4324	0
0.8180	4.53828	8.476	-11.3831	20.4324	0
0.8187	6.06526	12.4448	-12.6043	20.1259	0
0.8193	5.45679	14.5854	-11.6884	20.4324	0
0.8200	5.45679	12.4448	-9.55134	21.9592	0
0.8207	5.75909	9.0876	-11.6884	22.2657	0
0.8213	5.45679	7.56524	-13.5202	20.7389	0
0.8220	6.06526	7.87104	-12.6043	18.6049	0
0.8227	6.06526	8.7818	-12.9096	17.6853	0
0.8233	3.32136	5.12548	-14.436	18.6049	0
0.8240	2.10055	0.545123	-16.5731	18.6049	0
0.8247	3.01519	-1.28968	-18.4049	16.465	0
0.8253	3.32136	-2.20044	-16.2678	14.9382	0
0.8260	3.92982	-4.94599	-14.1308	14.0245	0
0.8267	5.15062	-5.55759	-15.3519	14.9382	0
0.8273	4.23599	-6.7808	-13.2149	17.3846	0
0.8280	3.62365	-10.4438	-10.7725	15.2448	0
0.8287	4.23599	-13.1893	-17.1837	9.14338	0
0.8293	2.70902	-13.8009	-25.1104	7.6166	0
0.8300	1.48822	-15.0175	-24.1945	8.53036	0
0.8307	3.32136	-16.5465	-20.2366	7.6166	0
0.8313	3.62365	-17.763	-19.0155	9.14338	0
0.8320	2.10055	-18.0688	-18.0996	9.75063	0
0.8327	2.70902	-17.763	-16.8784	4.56302	0
0.8333	4.23599	-17.763	-18.0996	3.03623	0
0.8340	2.10055	-16.8523	-21.7631	6.70284	0
0.8347	-0.34105	-14.4059	-21.7631	5.17605	0
0.8353	1.48822	-12.8835	-18.4049	3.03623	0
0.8360	5.45679	-10.138	-17.489	5.48256	0
0.8367	7.59223	-6.7808	-18.7102	4.56302	0
0.8373	7.28606	-6.7808	-17.1837	1.81595	0
0.8380	6.97989	-8.60895	-17.1837	2.7355	0
0.8387	7.59223	-8.60895	-17.7943	2.42898	0
0.8393	7.28606	-11.3545	-13.8255	0.595679	0
0.8400	5.75909	-15.3233	-11.6884	0.294948	0
0.8407	2.40285	-15.3233	-16.2678	-3.06515	0
0.8413	0.573583	-15.0175	-18.0996	-7.63973	0
0.8420	3.32136	-18.6804	-15.9625	-6.11872	0
0.8427	5.75909	-21.426	-16.2678	-4.28542	0
0.8433	2.70902	-19.5978	-15.3519	-7.03248	0
0.8440	-0.34105	-18.6804	-11.6884	-6.11872	0
0.8447	1.79439	-22.0376	-10.7725	-2.75863	0
0.8453	1.79439	-22.6492	-12.6043	-3.37166	0
0.8460	-1.25956	-19.292	-11.3831	-3.67239	0
0.8467	-0.647219	-18.0688	-8.94075	-2.75863	0
0.8473	0.267414	-20.8144	-7.71958	-6.11872	0
0.8480	-2.17419	-20.5152	-8.02487	-7.94624	0
0.8487	-1.25956	-16.8523	-8.94075	-5.19918	0
0.8493	0.879753	-14.7117	-8.02487	-7.03248	0
0.8500	0.573583	-12.5777	-7.10899	-12.2201	0
0.8507	1.48822	-9.22056	-5.88781	-8.86579	0
0.8513	2.70902	-7.6982	0.523361	-3.06515	0
0.8520	1.48822	-8.91475	4.49218	-7.03248	0
0.8527	1.18205	-9.83216	-3.44546	-13.1339	0
0.8533	3.01519	-9.52636	-8.63546	-10.9998	0
0.8540	4.23599	-7.6982	-1.6137	-8.86579	0
0.8547	5.15062	-4.03524	2.35513	-10.3868	0
0.8553	4.23599	-3.11784	0.828655	-9.77955	0
0.8560	3.01519	-5.55759	4.79748	-8.86579	0
0.8567	3.92982	-4.94599	9.06069	-10.6933	0
0.8573	4.84445	-1.28968	6.61834	-10.0861	0
0.8580	4.84445	-0.98388	5.70246	-7.03248	0
0.8587	5.45679	0.545123	6.61834	-8.86579	0
0.8593	5.45679	5.42464	7.83951	-11.6071	0
0.8600	5.45679	6.64784	12.4189	-7.94624	0
0.8607	6.97989	6.03624	16.693	-6.41945	0
0.8613	7.28606	9.3934	14.8613	-10.6933	0
0.8620	6.37143	12.139	12.1136	-12.8331	0
0.8627	6.97989	13.0564	13.3348	-10.3868	0
0.8633	4.84445	13.3622	20.3566	-9.47303	0
0.8640	2.10055	11.8332	25.8519	-10.9998	0
0.8647	3.92982	11.534	23.1042	-12.5266	0
0.8653	4.53828	13.3622	18.2195	-12.8331	0
0.8660	1.48822	12.4448	19.4407	-11.3063	0
0.8667	0.573583	10.6166	22.4936	-10.0861	0
0.8673	1.48822	12.139	24.0201	-11.6071	0
0.8680	3.01519	13.0564	24.3254	-13.7469	0
0.8687	5.15062	12.139	22.1883	-14.0534	0
0.8693	3.92982	11.534	20.9672	-14.0534	0
0.8700	1.79439	9.6992	23.1042	-14.3541	0
0.8707	3.62365	7.87104	22.4936	-14.3541	0
0.8713	3.92982	8.17684	19.746	-13.7469	0
0.8720	0.573583	7.87104	22.1883	-12.2201	0
0.8727	0.573583	4.81968	24.936	-9.77955	0
0.8733	2.10055	2.98488	23.1042	-9.16652	0
0.8740	3.32136	6.03624	22.7989	-10.9998	0
0.8747	5.75909	10.3108	25.5466	-9.77955	0
0.8753	5.45679	8.7818	28.2942	-5.81221	0
0.8760	2.70902	3.59648	29.5154	-6.11872	0
0.8767	3.32136	6.03624	26.7677	-11.6071	0
0.8773	3.32136	11.2282	22.4936	-13.7469	0
0.8780	0.879753	7.87104	22.1883	-9.77955	0
0.8787	1.48822	3.59648	24.0201	-7.03248	0
0.8793	1.79439	7.56524	23.7148	-8.86579	0
0.8800	-1.56185	11.2282	23.1042	-9.77955	0
0.8807	-3.08882	9.6992	23.7148	-8.86579	0
0.8813	-0.34105	8.7818	23.7148	-8.55927	0
0.8820	1.18205	9.0876	24.0201	-9.16652	0
0.8827	0.573583	6.95364	24.6307	-9.16652	0
0.8833	-2.48036	6.03624	24.0201	-9.47303	0
0.8840	-4.92196	7.56524	23.7148	-9.77955	0
0.8847	-3.39499	7.87104	23.1042	-7.94624	0
0.8853	-1.25956	8.17684	20.9672	-6.41945	0
0.8860	-0.34105	13.3622	19.746	-8.25276	0
0.8867	2.10055	16.7193	21.883	-9.77955	0
0.8873	3.32136	12.4448	24.6307	-8.25276	0
0.8880	0.879753	9.6992	24.936	-7.03248	0
0.8887	0.573583	13.0564	21.883	-7.94624	0
0.8893	2.70902	14.2796	18.2195	-10.3868	0
0.8900	0.879753	12.7506	17.9142	-10.9998	0
0.8907	-2.48036	14.2796	19.4407	-8.55927	0
0.8913	-3.70116	16.1077	18.5248	-7.339	0
0.8920	-3.08882	15.4961	16.693	-10.6933	0
0.8927	-1.56185	15.8019	16.693	-11.3063	0
0.8933	-0.647219	15.8019	16.9983	-7.94624	0
0.8940	-1.56185	15.4961	16.0825	-9.77955	0
0.8947	-3.70116	16.7193	15.7772	-12.5266	0
0.8953	-4.30963	17.0251	14.8613	-9.47303	0
0.8960	-4.6158	16.1077	13.3348	-7.03248	0
0.8967	-4.30963	15.8019	14.556	-9.77955	0
0.8973	-3.08882	15.8019	15.7772	-10.3868	0
0.8980	-1.86802	16.1077	12.1136	-8.86579	0
0.8987	-3.39499	18.8533	11.1977	-7.339	0
0.8993	-4.92196	18.8533	16.0825	-3.37166	0
0.9000	-2.17419	14.2796	16.693	-3.37166	0
0.9007	-0.953388	11.2282	9.67128	-9.77955	0
0.9013	-2.48036	11.2282	6.00775	-12.5266	0
0.9020	-2.78265	7.25944	6.31304	-8.55927	0
0.9027	-2.17419	0.545123	4.79748	-7.03248	0
0.9033	-3.08882	-2.20044	4.18689	-10.0861	0
0.9040	-2.78265	-1.89463	5.70246	-11.3063	0
0.9047	-2.17419	-1.89463	4.79748	-8.86579	0
0.9053	-3.08882	-1.89463	3.5763	-7.339	0
0.9060	-2.48036	-1.58883	2.35513	-8.55927	0
0.9067	-1.25956	-3.11784	1.74454	-8.55927	0
0.9073	-3.08882	-4.03524	2.04983	-7.94624	0
0.9080	-4.92196	-3.11784	0.523361	-9.77955	0
0.9087	-5.22426	-4.03524	-1.6137	-10.0861	0
0.9093	-6.75123	-6.7808	-0.697815	-7.94624	0
0.9100	-6.75123	-4.94599	-0.697815	-8.86579	0
0.9107	-2.17419	-0.67808	-2.52958	-8.86579	0
0.9113	-1.86802	-2.50624	-0.0872269	-3.67239	0
0.9120	-7.0574	-4.34104	2.04983	-3.97891	0
0.9127	-6.75123	-0.67808	-2.83487	-9.77955	0
0.9133	-3.70116	0.545123	-6.19311	-9.77955	0
0.9140	-6.75123	-0.98388	-4.97193	-7.03248	0
0.9147	-9.499	2.37328	-5.88781	-8.86579	0
0.9153	-4.30963	4.51388	-6.4984	-8.86579	0
0.9160	-1.86802	1.76833	-4.36134	-6.11872	0
0.9167	-5.22426	1.76833	-5.27723	-8.55927	0
0.9173	-6.14277	3.29068	-6.8037	-10.6933	0
0.9180	-4.92196	0.545123	-4.97193	-7.339	0
0.9187	-5.22426	-1.28968	-6.4984	-5.19918	0
0.9193	-4.30963	-0.67808	-9.55134	-5.81221	0
0.9200	-4.00346	-2.20044	-8.63546	-4.28542	0
0.9207	-4.6158	-3.42364	-8.02487	-3.67239	0
0.9213	-4.00346	-0.98388	-10.1619	-5.19918	0
0.9220	-4.92196	-0.0664784	-9.85664	-5.19918	0
0.9227	-7.0574	-0.372279	-9.24605	-5.19918	0
0.9233	-5.53043	0.545123	-9.85664	-5.50569	0
0.9240	-3.39499	-0.67808	-8.33016	-4.59193	0
0.9247	-4.92196	-3.72944	-10.4672	-4.89845	0
0.9253	-7.0574	-4.03524	-16.2678	-6.72597	0
0.9260	-6.44506	-3.11784	-16.5731	-5.81221	0
0.9267	-4.92196	-4.94599	-14.436	-4.28542	0
0.9273	-3.70116	-4.64019	-16.8784	-6.11872	0
0.9280	-4.00346	-3.11784	-17.1837	-7.94624	0
0.9287	-5.22426	-5.25179	-15.6572	-6.11872	0
0.9293	-4.92196	-8.60895	-18.4049	-7.03248	0
0.9300	-6.14277	-6.7808	-18.7102	-10.3868	0
0.9307	-9.19283	-5.25179	-15.3519	-9.47303	0
0.9313	-9.499	-8.30315	-16.2678	-6.41945	0
0.9320	-8.2782	-10.4438	-15.6572	-5.19918	0
0.9327	-7.66586	-8.60895	-12.6043	-3.97891	0
0.9333	-6.44506	-7.99735	-15.3519	-5.19918	0
0.9340	-4.92196	-7.3924	-20.8472	-8.86579	0
0.9347	-5.8366	-4.94599	-19.0155	-7.94624	0
0.9353	-6.14277	-4.64019	-14.436	-2.15138	0
0.9360	-4.6158	-6.475	-14.7413	-0.624596	0
0.9367	-4.6158	-5.8634	-18.0996	-4.28542	0
0.9373	-5.53043	-4.03524	-19.3207	-6.72597	0
0.9380	-5.8366	-4.03524	-17.7943	-4.89845	0
0.9387	-8.5805	-4.34104	-16.2678	-2.75863	0
0.9393	-10.7198	-4.64019	-17.7943	-3.37166	0
0.9400	-7.97203	-5.55759	-19.0155	-4.28542	0
0.9407	-4.92196	-6.1692	-16.8784	-4.89845	0
0.9413	-6.14277	-5.25179	-14.436	-5.50569	0
0.9420	-6.75123	-2.20044	-15.3519	-3.67239	0
0.9427	-5.8366	-0.67808	-16.2678	-0.93111	0
0.9433	-5.8366	-4.34104	-15.0466	-2.15138	0
0.9440	-4.00346	-7.3924	-11.9937	-3.06515	0
0.9447	-2.78265	-7.0866	-10.1619	1.81595	0
0.9453	-3.70116	-6.475	-13.2149	3.95577	0
0.9460	-2.17419	-4.03524	-18.0996	-1.23184	0
0.9467	0.267414	-1.58883	-16.2678	-2.45212	0
0.9473	-0.953388	-3.72944	-8.02487	1.51522	0
0.9480	-1.56185	-6.7808	-4.05605	2.12247	0
0.9487	-0.34105	-4.94599	-8.33016	-1.53836	0
0.9493	-2.17419	-2.81204	-13.2149	-3.67239	0
0.9500	-3.39499	-1.58883	-13.5202	-4.28542	0
0.9507	-0.34105	-0.0664784	-9.85664	-4.28542	0
0.9513	2.10055	1.76833	-6.8037	-3.67239	0
0.9520	3.01519	3.59648	-6.19311	-3.97891	0
0.9527	4.23599	5.12548	-5.27723	-4.28542	0
0.9533	2.40285	4.81968	-2.52958	-1.84487	0
0.9540	0.573583	4.81968	-2.52958	-0.624596	0
0.9547	3.01519	7.25944	-2.83487	-2.45212	0
0.9553	5.15062	6.03624	-2.22428	-0.624596	0
0.9560	4.23599	3.59648	-1.6137	1.81595	0
0.9567	3.62365	5.42464	0.218067	1.20871	0
0.9573	1.48822	4.81968	2.04983	-0.0115666	0
0.9580	-1.25956	0.850924	1.13395	-1.23184	0
0.9587	0.267414	1.46252	2.35513	-2.45212	0
0.9593	3.01519	1.15672	7.22893	2.42898	0
0.9600	1.18205	-4.94599	5.40807	8.83687	0
0.9607	-1.25956	-6.7808	-0.392521	3.95577	0
0.9613	0.879753	-4.03524	2.04983	-3.67239	0
0.9620	2.40285	-6.475	7.53422	-2.45212	0
0.9627	1.79439	-10.4438	6.61834	-0.0115666	0
0.9633	3.32136	-11.3545	4.79748	-1.53836	0
0.9640	3.62365	-12.8835	5.70246	0.294948	0
0.9647	0.573583	-15.9349	7.22893	3.34274	0
0.9653	-1.56185	-15.9349	9.97657	3.03623	0
0.9660	-1.56185	-14.4059	11.8083	2.7355	0
0.9667	-0.953388	-14.7117	12.1136	3.03623	0
0.9673	-0.34105	-15.0175	13.9454	2.12247	0
0.9680	-0.34105	-13.1893	17.3036	3.03623	0
0.9687	0.879753	-11.6603	19.4407	3.95577	0
0.9693	3.01519	-12.2719	16.693	2.42898	0
0.9700	3.32136	-9.52636	10.2819	2.12247	0
0.9707	3.01519	-5.55759	10.2819	5.48256	0
0.9713	4.53828	-8.60895	20.3566	6.70284	0
0.9720	5.15062	-13.8009	24.6307	4.86953	0
0.9727	4.23599	-10.4438	18.5248	3.95577	0
0.9733	3.92982	-4.94599	14.8613	3.34274	0
0.9740	3.92982	-3.72944	16.693	0.902194	0
0.9747	4.53828	-3.42364	18.2195	0.294948	0
0.9753	5.75909	-3.11784	20.0513	3.03623	0
0.9760	6.97989	-2.20044	20.3566	4.86953	0
0.9767	9.42149	1.46252	17.6089	4.86953	0
0.9773	8.50686	2.98488	17.9142	5.78329	0
0.9780	3.01519	1.15672	19.746	7.00357	0
0.9787	1.48822	2.37328	20.6619	5.78329	0
0.9793	5.45679	6.03624	23.4095	5.78329	0
0.9800	6.97989	6.95364	24.936	9.4499	0
0.9807	6.06526	5.73044	20.3566	10.9709	0
0.9813	5.45679	4.20808	16.9983	7.00357	0
0.9820	3.32136	3.59648	18.5248	5.48256	0
0.9827	0.573583	3.59648	21.5777	7.92311	0
0.9833	0.573583	0.850924	24.0201	8.53036	0
0.9840	0.879753	-2.81204	23.1042	8.22384	0
0.9847	1.79439	-3.42364	19.1354	8.53036	0
0.9853	3.92982	-4.64019	17.6089	5.78329	0
0.9860	3.62365	-7.99735	16.9983	3.95577	0
0.9867	2.70902	-10.138	15.7772	5.48256	0
0.9873	3.32136	-11.3545	15.7772	2.7355	0
0.9880	-0.34105	-13.4951	17.3036	0.294948	0
0.9887	-4.92196	-13.1893	17.3036	4.56302	0
0.9893	-4.6158	-10.7496	16.3877	7.31008	0
0.9900	-4.00346	-8.91475	15.4719	4.56302	0
0.9907	-4.6158	-9.52636	13.0295	3.95577	0
0.9913	-3.08882	-10.7496	12.7242	4.26229	0
0.9920	-2.78265	-8.30315	14.8613	3.95577	0
0.9927	-5.22426	-4.03524	14.8613	4.86953	0
0.9933	-4.92196	-4.34104	12.7242	4.56302	0
0.9940	-1.25956	-4.34104	11.8083	0.294948	0
0.9947	3.01519	-0.372279	11.1977	-0.624596	0
0.9953	3.92982	0.545123	10.8925	4.26229	0
0.9960	1.48822	-2.50624	12.1136	4.86953	0
0.9967	0.267414	-2.50624	9.97657	-0.0115666	0
0.9973	0.573583	-2.20044	4.79748	-0.318081	0
0.9980	-0.953388	-6.475	2.66042	3.95577	0
0.9987	-1.25956	-9.52636	3.27101	3.03623	0
0.9993	1.48822	-7.99735	2.04983	1.51522	0
1.0000	2.40285	-6.7808	-0.392521	4.56302	0
1.0007	1.18205	-6.475	-1.00311	5.17605	0
1.0013	1.48822	-6.1692	-0.697815	3.95577	0
1.0020	2.40285	-5.8634	-2.52958	4.86953	0
1.0027	1.48822	-4.94599	-4.36134	3.03623	0
1.0033	-0.34105	-1.89463	-3.14017	0.294948	0
1.0040	-1.25956	0.545123	-2.52958	3.95577	0
1.0047	0.267414	-0.372279	-4.97193	5.78329	0
1.0053	1.48822	-0.98388	-7.41428	0.595679	0
1.0060	2.40285	1.46252	-8.02487	-1.84487	0
1.0067	4.23599	5.12548	-7.41428	4.26229	0
1.0073	4.23599	5.42464	-5.58252	8.53036	0
1.0080	2.40285	4.51388	-3.75076	5.78329	0
1.0087	1.79439	4.51388	-3.75076	2.12247	0
1.0093	1.79439	6.64784	-6.8037	1.81595	0
1.0100	2.10055	8.7818	-11.0778	0.595679	0
1.0107	3.62365	9.6992	-12.6043	0.595679	0
1.0113	4.23599	8.7818	-11.6884	3.03623	0
1.0120	2.40285	6.34204	-11.0778	2.7355	0
1.0127	2.40285	6.34204	-11.6884	0.902194	0
1.0133	3.01519	10.005	-12.6043	2.12247	0
1.0140	1.18205	12.7506	-14.436	1.81595	0
1.0147	-0.953388	12.139	-14.436	-2.45212	0
1.0153	0.573583	12.4448	-13.2149	-1.53836	0
1.0160	3.62365	15.1903	-14.436	1.20871	0
1.0167	4.23599	15.4961	-16.2678	-0.0115666	0
1.0173	3.01519	13.3622	-15.0466	-0.624596	0
1.0180	3.01519	12.7506	-15.9625	-0.93111	0
1.0187	4.53828	15.1903	-19.3207	-2.45212	0
1.0193	4.84445	13.9738	-16.8784	0.902194	0
1.0200	3.01519	7.56524	-12.6043	3.95577	0
1.0207	1.48822	2.98488	-15.3519	-1.53836	0
1.0213	2.70902	1.76833	-21.1525	-3.67239	0
1.0220	4.84445	-1.58883	-22.0684	0.294948	0
1.0227	3.62365	-7.3924	-19.9313	-1.84487	0
1.0233	1.48822	-11.0554	-19.9313	-5.81221	0
1.0240	1.48822	-12.8835	-20.8472	-2.15138	0
1.0247	3.92982	-14.1067	-18.0996	-0.93111	0
1.0253	5.15062	-13.1893	-15.3519	-4.28542	0
1.0260	3.92982	-11.0554	-16.5731	-2.45212	0
1.0267	2.70902	-9.83216	-18.7102	-1.23184	0
1.0273	3.32136	-8.91475	-17.7943	-3.37166	0
1.0280	3.01519	-7.99735	-16.8784	-0.624596	0
1.0287	1.48822	-8.60895	-15.3519	1.81595	0
1.0293	2.40285	-7.0866	-13.8255	-4.28542	0
1.0300	4.23599	-1.89463	-17.7943	-9.16652	0
1.0307	5.15062	-0.0664784	-19.3207	-5.19918	0
1.0313	6.06526	-4.94599	-10.4672	-0.93111	0
1.0320	3.32136	-6.1692	-5.27723	-2.45212	0
1.0327	1.18205	-0.67808	-13.8255	-5.50569	0
1.0333	4.23599	1.46252	-19.0155	-6.72597	0
1.0340	6.06526	-0.372279	-15.9625	-6.41945	0
1.0347	3.32136	-1.28968	-15.3519	-6.11872	0
1.0353	2.10055	-2.81204	-16.2678	-6.41945	0
1.0360	1.79439	-4.34104	-15.0466	-6.11872	0
1.0367	0.573583	-3.72944	-15.0466	-6.11872	0
1.0373	2.40285	-4.03524	-14.1308	-4.59193	0
1.0380	4.53828	-3.42364	-12.6043	-3.06515	0
1.0387	2.70902	-1.28968	-13.2149	-4.89845	0
1.0393	1.48822	-3.72944	-13.2149	-4.89845	0
1.0400	3.92982	-6.7808	-11.9937	0.595679	0
1.0407	5.15062	-3.72944	-12.9096	2.42898	0
1.0413	4.23599	-1.58883	-14.7413	-3.06515	0
1.0420	5.45679	0.239322	-13.2149	-6.11872	0
1.0427	8.20069	6.95364	-10.4672	-3.67239	0
1.0433	7.8984	7.87104	-6.19311	-1.53836	0
1.0440	5.15062	0.545123	-3.75076	-0.93111	0
1.0447	4.23599	-2.20044	-5.58252	-1.84487	0
1.0453	3.32136	-0.0664784	-9.24605	-3.67239	0
1.0460	1.79439	0.239322	-9.55134	-3.37166	0
1.0467	2.10055	-0.98388	-7.41428	-0.318081	0
1.0473	2.40285	-1.58883	-6.19311	0.294948	0
1.0480	3.01519	-2.81204	-6.8037	-0.93111	0
1.0487	4.23599	-4.03524	-8.02487	-0.93111	0
1.0493	4.84445	-5.8634	-7.10899	-0.624596	0
1.0500	4.23599	-5.8634	-4.05605	-1.53836	0
1.0507	4.23599	-6.7808	-0.392521	-1.23184	0
1.0513	5.15062	-10.138	-0.697815	0.294948	0
1.0520	6.06526	-8.60895	-3.44546	1.81595	0
1.0527	5.15062	-3.11784	-3.14017	3.64926	0
1.0533	3.62365	-2.81204	-0.0872269	4.56302	0
1.0540	3.92982	-3.11784	-1.6137	1.20871	0
1.0547	5.15062	0.850924	-4.05605	-0.624596	0
1.0553	6.97989	0.850924	0.218067	3.95577	0
1.0560	7.59223	-3.11784	5.40807	3.95577	0
1.0567	4.23599	-1.28968	2.96571	3.95577	0
1.0573	0.267414	1.46252	-2.83487	3.95577	0
1.0580	2.40285	-0.0664784	-5.27723	3.95577	0
1.0587	3.92982	0.545123	-4.05605	3.95577	0
1.0593	0.573583	1.76833	-2.52958	3.95577	0
1.0600	0.573583	-0.0664784	-2.22428	3.95577	0
1.0607	2.70902	1.46252	-2.22428	3.95577	0
1.0613	1.48822	4.20808	-1.6137	3.95577	0
1.0620	1.48822	2.06748	-1.00311	3.95577	0
1.0627	3.32136	-0.67808	-0.697815	3.95577	0
1.0633	2.70902	0.239322	-0.697815	3.95577	0
1.0640	2.40285	-0.0664784	-1.6137	3.95577	0
1.0647	3.01519	-0.67808	-3.44546	3.95577	0
1.0653	1.18205	0.239322	-2.83487	3.95577	0
1.0660	0.573583	1.46252	-1.6137	3.95577	0
1.0667	1.79439	3.29068	-0.697815	3.95577	0
1.0673	0.573583	3.59648	2.96571	3.95577	0
1.0680	-0.34105	2.67908	6.00775	3.95577	0
1.0687	-0.647219	3.90228	3.8816	3.95577	0
1.0693	-3.08882	4.20808	0.218067	3.95577	0
1.0700	-4.00346	3.29068	1.13395	3.95577	0
1.0707	-2.78265	4.20808	3.27101	3.95577	0
1.0713	-3.08882	2.67908	2.96571	3.95577	0
1.0720	-5.22426	-0.372279	1.43924	3.95577	0
1.0727	-5.8366	1.46252	1.13395	3.95577	0
1.0733	-4.92196	1.46252	3.8816	3.95577	0
1.0740	-4.6158	-3.42364	5.70246	3.95577	0
1.0747	-4.92196	-4.03524	4.18689	3.95577	0
1.0753	-4.00346	-4.64019	3.8816	3.95577	0
1.0760	-3.08882	-8.60895	7.53422	3.95577	0
1.0767	-3.08882	-7.99735	9.36598	3.95577	0
1.0773	-4.00346	-6.7808	4.79748	3.95577	0
1.0780	-3.39499	-7.99735	0.218067	3.95577	0
1.0787	-1.25956	-4.03524	2.04983	3.95577	0
1.0793	-0.34105	-0.372279	7.53422	3.95577	0
1.0800	0.267414	-3.11784	8.4501	3.95577	0
1.0807	0.879753	-2.20044	2.35513	3.95577	0
1.0813	0.573583	2.98488	-1.6137	3.95577	0
1.0820	-0.0387556	5.12548	-0.697815	3.95577	0
1.0827	0.573583	7.56524	0.218067	3.95577	0
1.0833	1.48822	8.476	-1.6137	3.95577	0
1.0840	0.879753	5.42464	-2.52958	3.95577	0
1.0847	-0.34105	5.12548	-1.91899	3.95577	0
1.0853	-1.25956	6.03624	-0.392521	3.95577	0
1.0860	-2.17419	4.20808	-0.392521	3.95577	0
1.0867	-3.08882	3.90228	-2.52958	3.95577	0
1.0873	-2.48036	4.20808	-2.83487	3.95577	0
1.0880	-2.48036	1.46252	0.523361	3.95577	0
1.0887	-3.70116	1.15672	2.66042	3.95577	0
1.0893	-4.00346	1.76833	-0.697815	3.95577	0
1.0900	-3.70116	-1.28968	-5.58252	3.95577	0
1.0907	-4.00346	-4.03524	-5.58252	3.95577	0
1.0913	-3.70116	-6.7808	-0.392521	3.95577	0
1.0920	-2.17419	-11.3545	2.35513	-0.318081	0
1.0927	-2.17419	-13.4951	-3.75076	-2.45212	0
1.0933	-3.39499	-14.1067	-10.4672	-1.84487	0
1.0940	-3.08882	-16.8523	-7.41428	-1.84487	0
1.0947	-0.647219	-17.4639	-2.83487	-5.19918	0
1.0953	0.573583	-15.0175	-4.36134	-6.41945	0
1.0960	0.573583	-12.2719	-4.66664	-3.97891	0
1.0967	0.573583	-10.7496	-2.52958	-2.45212	0
1.0973	-1.56185	-10.7496	-4.05605	-2.45212	0
1.0980	-2.17419	-11.3545	-5.27723	-1.53836	0
1.0987	0.573583	-8.91475	-3.14017	-2.45212	0
1.0993	-0.647219	-6.7808	-1.6137	-2.75863	0
1.1000	-4.92196	-6.7808	-1.91899	0.595679	0
1.1007	-3.08882	-5.8634	-2.22428	0.902194	0
1.1013	-0.0387556	-2.50624	-3.44546	-3.37166	0
1.1020	-1.56185	0.850924	-3.75076	-5.50569	0
1.1027	-2.17419	2.98488	-0.392521	-4.89845	0
1.1033	-0.647219	3.90228	3.5763	-3.06515	0
1.1040	-2.17419	2.98488	4.79748	-0.93111	0
1.1047	-3.08882	2.06748	2.04983	-2.75863	0
1.1053	-1.25956	2.37328	-2.52958	-4.28542	0
1.1060	-1.56185	4.20808	-1.91899	0.294948	0
1.1067	-0.647219	6.64784	2.04983	0.902194	0
1.1073	4.23599	6.03624	2.96571	-4.59193	0
1.1080	5.45679	2.37328	1.13395	-6.11872	0
1.1087	3.32136	1.76833	0.218067	-3.97891	0
1.1093	2.40285	4.20808	2.04983	-3.97891	0
1.1100	0.573583	3.90228	6.00775	-4.28542	0
1.1107	-1.86802	2.67908	7.53422	-4.28542	0
1.1113	2.40285	4.81968	5.40807	-4.28542	0
1.1120	7.28606	6.95364	6.00775	-3.06515	0
1.1127	4.23599	5.73044	8.7554	-1.84487	0
1.1133	0.573583	2.98488	6.61834	-2.75863	0
1.1140	3.01519	2.67908	2.66042	-4.28542	0
1.1147	4.23599	3.29068	3.5763	-5.50569	0
1.1153	2.40285	0.239322	7.53422	-5.19918	0
1.1160	2.40285	-5.25179	8.4501	-5.19918	0
1.1167	5.15062	-6.1692	5.10277	-7.03248	0
1.1173	7.28606	-4.94599	2.04983	-7.339	0
1.1180	5.75909	-5.8634	3.27101	-5.81221	0
1.1187	3.01519	-5.25179	5.70246	-5.81221	0
1.1193	4.23599	-1.89463	4.49218	-5.19918	0
1.1200	5.15062	-2.20044	5.40807	-3.67239	0
1.1207	0.879753	-1.89463	8.4501	-4.28542	0
1.1213	-1.25956	2.37328	8.4501	-3.37166	0
1.1220	2.40285	3.59648	5.70246	-1.84487	0
1.1227	2.40285	2.06748	4.79748	-3.97891	0
1.1233	-2.48036	2.98488	4.79748	-3.37166	0
1.1240	-3.39499	4.20808	5.70246	1.81595	0
1.1247	-0.0387556	2.37328	6.61834	2.12247	0
1.1253	-0.34105	-0.67808	2.96571	-2.15138	0
1.1260	-0.953388	-1.58883	-0.0872269	-2.45212	0
1.1267	2.40285	0.545123	4.18689	-0.0115666	0
1.1273	2.70902	0.545123	10.2819	0.294948	0
1.1280	-2.48036	-4.03524	9.67128	0.294948	0
1.1287	-3.08882	-4.94599	4.49218	-0.624596	0
1.1293	-0.647219	-2.50624	1.13395	-3.06515	0
1.1300	-4.00346	-4.03524	2.96571	-3.37166	0
1.1307	-7.36357	-6.1692	5.40807	-0.624596	0
1.1313	-5.22426	-4.03524	3.27101	1.51522	0
1.1320	-4.00346	-2.50624	2.04983	0.595679	0
1.1327	-4.00346	-4.03524	4.79748	-0.624596	0
1.1333	-3.08882	-4.03524	4.79748	-0.624596	0
1.1340	-4.00346	-1.89463	1.74454	-0.93111	0
1.1347	-4.00346	-1.28968	0.523361	-1.84487	0
1.1353	-0.953388	-2.50624	0.828655	-0.318081	0
1.1360	-0.0387556	-2.81204	1.74454	2.42898	0
1.1367	-1.86802	0.239322	3.8816	0.902194	0
1.1373	-2.17419	3.29068	2.66042	-1.53836	0
1.1380	-0.34105	6.03624	-2.52958	-0.624596	0
1.1387	2.40285	8.17684	-4.05605	1.20871	0
1.1393	1.79439	6.64784	1.13395	3.34274	0
1.1400	-1.86802	2.98488	2.04983	5.78329	0
1.1407	-1.86802	4.51388	-3.44546	3.03623	0
1.1413	0.267414	7.87104	-7.41428	-0.93111	0
1.1420	-1.25956	6.03624	-5.58252	-0.0115666	0
1.1427	-1.25956	5.73044	-4.05605	1.51522	0
1.1433	1.48822	7.56524	-5.27723	1.20871	0
1.1440	-0.34105	6.03624	-6.4984	1.81595	0
1.1447	-2.17419	2.67908	-6.19311	2.12247	0
1.1453	1.48822	1.76833	-4.97193	1.81595	0
1.1460	4.53828	1.76833	-5.27723	3.64926	0
1.1467	5.15062	2.06748	-8.33016	5.17605	0
1.1473	3.92982	2.37328	-8.94075	4.56302	0
1.1480	-0.0387556	1.76833	-5.88781	4.56302	0
1.1487	-0.647219	1.46252	-6.19311	4.86953	0
1.1493	3.01519	0.850924	-9.85664	2.12247	0
1.1500	1.79439	0.239322	-12.6043	-0.624596	0
1.1507	-2.17419	-0.67808	-11.6884	1.81595	0
1.1513	-2.78265	-2.20044	-5.88781	6.70284	0
1.1520	-2.78265	-4.64019	-3.14017	6.70284	0
1.1527	-3.70116	-5.8634	-8.63546	3.95577	0
1.1533	-3.39499	-5.8634	-11.6884	3.34274	0
1.1540	-4.00346	-4.64019	-7.71958	3.03623	0
1.1547	-4.00346	-2.50624	-8.33016	3.03623	0
1.1553	-1.86802	-2.50624	-11.3831	4.86953	0
1.1560	-1.25956	-4.94599	-8.02487	2.12247	0
1.1567	-2.17419	-6.7808	-4.36134	-2.45212	0
1.1573	-1.56185	-6.7808	-4.97193	1.20871	0
1.1580	-0.34105	-4.34104	-4.36134	4.86953	0
1.1587	1.18205	-1.58883	-2.83487	2.12247	0
1.1593	0.267414	-1.58883	-3.44546	2.7355	0
1.1600	-3.08882	-2.20044	-4.05605	7.00357	0
1.1607	-3.08882	-2.20044	-4.36134	6.39632	0
1.1613	0.573583	-2.50624	-5.27723	3.34274	0
1.1620	1.79439	0.239322	-5.27723	1.20871	0
1.1627	1.48822	6.03624	-2.52958	-0.624596	0
1.1633	3.32136	5.73044	2.35513	0.595679	0
1.1640	4.23599	0.545123	5.40807	3.03623	0
1.1647	1.48822	0.850924	1.43924	0.595679	0
1.1653	-0.0387556	3.29068	-3.44546	-2.45212	0
1.1660	-0.34105	0.850924	-1.91899	-0.624596	0
1.1667	-1.25956	-1.58883	0.218067	2.12247	0
1.1673	-1.25956	1.46252	-0.697815	2.12247	0
1.1680	0.573583	6.03624	1.13395	0.902194	0
1.1687	1.48822	6.95364	5.40807	-0.318081	0
1.1693	0.879753	5.42464	5.40807	-0.0115666	0
1.1700	0.267414	6.64784	4.49218	-0.318081	0
1.1707	-0.34105	6.95364	5.70246	-1.53836	0
1.1713	0.267414	3.29068	4.18689	1.20871	0
1.1720	1.18205	0.545123	2.96571	5.48256	0
1.1727	0.879753	1.46252	6.61834	3.03623	0
1.1733	0.573583	2.37328	8.7554	-2.75863	0
1.1740	1.18205	2.98488	5.40807	-4.28542	0
1.1747	2.70902	6.34204	5.40807	-1.84487	0
1.1753	3.32136	7.25944	11.503	-0.0115666	0
1.1760	2.70902	3.59648	13.0295	0.294948	0
1.1767	2.40285	1.46252	7.53422	-1.84487	0
1.1773	3.32136	0.545123	4.18689	-4.28542	0
1.1780	3.32136	-0.372279	5.70246	-3.37166	0
1.1787	2.70902	0.545123	5.70246	-1.84487	0
1.1793	3.32136	2.37328	6.31304	-2.15138	0
1.1800	6.06526	2.98488	8.4501	-3.67239	0
1.1807	6.37143	5.73044	6.31304	-4.28542	0
1.1813	3.32136	9.6992	3.5763	-2.45212	0
1.1820	0.879753	9.0876	5.10277	-0.318081	0
1.1827	2.10055	6.03624	5.40807	-2.15138	0
1.1833	2.10055	4.20808	2.96571	-5.19918	0
1.1840	-0.34105	3.90228	3.8816	-3.06515	0
1.1847	1.48822	2.37328	5.70246	-0.624596	0
1.1853	5.45679	-1.89463	4.18689	-3.06515	0
1.1860	5.45679	-5.25179	2.66042	-6.11872	0
1.1867	3.32136	-4.03524	5.40807	-6.11872	0
1.1873	4.53828	-3.11784	10.2819	-5.50569	0
1.1880	5.45679	-5.8634	11.8083	-6.41945	0
1.1887	4.84445	-6.7808	6.92363	-8.86579	0
1.1893	5.45679	-2.50624	4.18689	-11.6071	0
1.1900	5.15062	-0.0664784	7.53422	-10.6933	0
1.1907	3.32136	-0.98388	9.97657	-7.63973	0
1.1913	3.32136	-1.28968	8.14481	-6.72597	0
1.1920	5.45679	0.545123	7.53422	-7.63973	0
1.1927	6.67759	0.545123	10.2819	-7.94624	0
1.1933	5.15062	-0.372279	13.0295	-7.94624	0
1.1940	2.40285	-0.67808	13.0295	-7.63973	0
1.1947	3.01519	-2.81204	13.9454	-8.25276	0
1.1953	6.06526	-4.94599	15.7772	-8.86579	0
1.1960	6.67759	-2.81204	16.3877	-7.03248	0
1.1967	4.23599	-0.67808	16.693	-6.11872	0
1.1973	3.62365	-1.58883	16.693	-7.339	0
1.1980	5.15062	0.545123	14.2507	-7.63973	0
1.1987	4.23599	3.29068	13.0295	-7.03248	0
1.1993	1.18205	-0.372279	18.5248	-6.11872	0
1.2000	-0.953388	-4.64019	22.7989	-5.19918	0
1.2007	0.267414	-4.03524	19.746	-8.86579	0
1.2013	2.40285	-4.64019	14.8613	-13.4404	0
1.2020	1.48822	-7.0866	13.0295	-9.47303	0
1.2027	-1.56185	-6.7808	13.9454	-5.19918	0
1.2033	-2.78265	-4.94599	16.3877	-7.94624	0
1.2040	-2.17419	-5.8634	15.4719	-8.86579	0
1.2047	-1.25956	-7.99735	12.7242	-6.41945	0
1.2053	-2.78265	-11.3545	13.0295	-8.25276	0
1.2060	-4.00346	-14.1067	13.0295	-11.3063	0
1.2067	-2.78265	-13.4951	9.06069	-7.94624	0
1.2073	-1.86802	-14.1067	7.83951	-4.89845	0
1.2080	-1.86802	-15.6291	11.1977	-5.50569	0
1.2087	-2.17419	-13.8009	12.4189	-6.11872	0
1.2093	-3.08882	-12.2719	8.4501	-5.81221	0
1.2100	-2.48036	-11.3545	2.96571	-7.63973	0
1.2107	-0.0387556	-6.1692	1.13395	-7.63973	0
1.2113	0.573583	-3.42364	3.8816	-5.19918	0
1.2120	-3.08882	-8.60895	3.8816	-5.50569	0
1.2127	-4.30963	-10.7496	0.218067	-7.94624	0
1.2133	-2.78265	-6.475	-1.3084	-7.339	0
1.2140	-3.39499	-2.20044	-1.6137	-7.03248	0
1.2147	-4.92196	2.06748	-4.05605	-8.86579	0
1.2153	-3.39499	3.29068	-4.97193	-8.25276	0
1.2160	-1.86802	2.06748	-5.27723	-5.19918	0
1.2167	-2.48036	6.34204	-6.4984	-4.59193	0
1.2173	-3.08882	11.2282	-7.10899	-4.28542	0
1.2180	-3.08882	8.476	-8.02487	-2.15138	0
1.2187	-1.56185	7.25944	-8.63546	-1.23184	0
1.2193	-1.25956	10.6166	-7.71958	-0.624596	0
1.2200	-2.17419	11.2282	-8.94075	0.595679	0
1.2207	-3.08882	10.6166	-10.7725	1.20871	0
1.2213	-3.70116	9.6992	-9.55134	-1.53836	0
1.2220	-2.78265	6.95364	-8.94075	-3.37166	0
1.2227	-0.34105	6.34204	-9.85664	-1.23184	0
1.2233	-0.0387556	5.42464	-6.4984	3.03623	0
1.2240	-2.17419	1.15672	-4.36134	3.95577	0
1.2247	-2.78265	-1.28968	-10.7725	0.595679	0
1.2253	-1.56185	-2.81204	-17.1837	-2.15138	0
1.2260	-2.17419	-5.8634	-14.1308	0.902194	0
1.2267	-2.78265	-3.72944	-10.7725	4.26229	0
1.2273	-3.08882	-1.28968	-11.9937	2.42898	0
1.2280	-5.22426	-7.6982	-11.3831	0.595679	0
1.2287	-4.92196	-12.2719	-7.10899	4.56302	0
1.2293	-0.647219	-6.7808	-7.71958	5.48256	0
1.2300	-0.647219	-3.11784	-11.9937	1.20871	0
1.2307	-4.00346	-4.94599	-11.9937	0.595679	0
1.2313	-3.08882	-5.55759	-8.94075	3.03623	0
1.2320	0.573583	-4.94599	-9.24605	2.42898	0
1.2327	0.267414	-6.7808	-10.7725	3.34274	0
1.2333	-1.56185	-5.8634	-10.7725	4.56302	0
1.2340	-0.953388	-0.98388	-10.7725	0.595679	0
1.2347	0.573583	0.850924	-10.4672	-0.624596	0
1.2353	0.879753	-0.98388	-8.63546	4.56302	0
1.2360	-0.34105	-1.89463	-6.8037	6.39632	0
1.2367	-2.17419	-1.89463	-8.63546	4.56302	0
1.2373	-2.78265	-2.20044	-13.5202	3.95577	0
1.2380	-1.56185	0.545123	-15.0466	1.51522	0
1.2387	-0.953388	2.67908	-12.6043	0.294948	0
1.2393	-1.86802	0.850924	-12.6043	3.34274	0
1.2400	-1.25956	-1.89463	-14.436	4.86953	0
1.2407	-0.34105	-2.20044	-15.9625	3.95577	0
1.2413	-0.34105	-2.20044	-17.1837	6.08981	0
1.2420	-0.0387556	-2.20044	-18.0996	8.22384	0
1.2427	0.267414	-3.42364	-17.1837	5.48256	0
1.2433	0.573583	-2.81204	-17.489	4.56302	0
1.2440	1.48822	-0.372279	-16.5731	7.92311	0
1.2447	0.267414	0.545123	-13.5202	7.6166	0
1.2453	-0.953388	-0.67808	-15.3519	2.12247	0
1.2460	1.48822	-0.67808	-20.8472	0.294948	0
1.2467	2.10055	-0.0664784	-19.9313	3.03623	0
1.2473	-1.86802	-0.372279	-13.2149	3.64926	0
1.2480	-2.17419	-1.89463	-10.4672	0.902194	0
1.2487	-0.0387556	-4.03524	-15.0466	-0.624596	0
1.2493	-0.0387556	-4.03524	-20.8472	-1.53836	0
1.2500	0.267414	-3.11784	-21.1525	-2.15138	0
1.2507	1.18205	-5.25179	-17.489	-0.624596	0
1.2513	0.267414	-7.3924	-18.0996	2.12247	0
1.2520	1.18205	-5.55759	-21.1525	2.12247	0
1.2527	4.53828	-2.50624	-20.2366	0.595679	0
1.2533	4.23599	-0.372279	-19.0155	0.595679	0
1.2540	1.79439	2.67908	-21.4578	1.20871	0
1.2547	2.70902	5.42464	-20.8472	-0.0115666	0
1.2553	3.32136	9.0876	-17.1837	-0.0115666	0
1.2560	-0.34105	13.3622	-16.2678	2.7355	0
1.2567	-2.17419	14.2796	-16.2678	3.95577	0
1.2573	-1.25956	13.3622	-15.6572	2.12247	0
1.2580	-1.25956	16.4135	-17.489	-1.53836	0
1.2587	-1.25956	18.5475	-16.2678	-1.53836	0
1.2593	0.267414	13.3622	-8.63546	3.64926	0
1.2600	0.573583	7.56524	-6.19311	5.48256	0
1.2607	-0.0387556	4.51388	-12.6043	-0.318081	0
1.2613	0.573583	-0.67808	-14.7413	-2.75863	0
1.2620	1.18205	-8.30315	-12.9096	-0.624596	0
1.2627	2.10055	-13.8009	-13.8255	-2.45212	0
1.2633	1.79439	-15.9349	-13.8255	-3.67239	0
1.2640	-0.0387556	-15.0175	-10.7725	0.595679	0
1.2647	-0.34105	-13.4951	-8.33016	1.51522	0
1.2653	-0.34105	-14.7117	-8.63546	-1.53836	0
1.2660	-0.647219	-13.4951	-8.33016	-1.23184	0
1.2667	-0.34105	-9.52636	-7.71958	-0.93111	0
1.2673	0.879753	-8.60895	-8.33016	-3.37166	0
1.2680	0.267414	-9.52636	-8.94075	-2.75863	0
1.2687	-1.25956	-8.30315	-7.10899	-1.23184	0
1.2693	-1.56185	-8.91475	-5.27723	-3.97891	0
1.2700	-1.25956	-10.138	-5.27723	-5.50569	0
1.2707	-0.647219	-8.60895	-2.52958	-0.624596	0
1.2713	-0.647219	-8.60895	2.96571	3.95577	0
1.2720	-0.953388	-11.0554	3.8816	2.7355	0
1.2727	-0.34105	-11.3545	0.218067	-0.0115666	0
1.2733	0.267414	-9.52636	-1.3084	-0.318081	0
1.2740	0.573583	-7.3924	-0.0872269	-1.53836	0
1.2747	-0.953388	-4.94599	1.13395	-0.93111	0
1.2753	-4.00346	-3.11784	2.35513	2.7355	0
1.2760	-3.70116	-1.28968	2.96571	1.51522	0
1.2767	-1.25956	-0.67808	2.96571	-2.15138	0
1.2773	-2.48036	-4.03524	3.8816	2.12247	0
1.2780	-4.00346	-3.72944	5.70246	6.70284	0
1.2787	-1.86802	2.37328	8.4501	4.86953	0
1.2793	-1.86802	5.12548	9.67128	6.08981	0
1.2800	-3.70116	3.90228	7.53422	10.6702	0
1.2807	-2.17419	4.51388	7.83951	9.4499	0
1.2813	-0.647219	5.73044	11.503	6.70284	0
1.2820	-1.86802	8.7818	12.1136	7.31008	0
1.2827	-0.0387556	13.9738	10.5872	7.92311	0
1.2833	2.70902	13.668	15.1666	10.3637	0
1.2840	1.48822	9.6992	18.5248	13.4172	0
1.2847	-0.647219	10.6166	13.9454	11.2774	0
1.2853	0.573583	11.534	12.1136	8.83687	0
1.2860	2.70902	7.56524	15.7772	10.9709	0
1.2867	4.23599	6.03624	15.7772	12.1912	0
1.2873	4.23599	6.03624	14.8613	10.3637	0
1.2880	1.48822	4.51388	15.4719	9.4499	0
1.2887	0.573583	5.12548	14.8613	8.53036	0
1.2893	2.10055	7.87104	16.9983	7.92311	0
1.2900	1.18205	7.56524	21.2725	9.75063	0
1.2907	-2.48036	6.03624	19.746	10.6702	0
1.2913	-2.48036	6.34204	17.6089	10.3637	0
1.2920	-0.647219	7.25944	21.2725	13.4172	0
1.2927	-1.25956	5.42464	22.4936	16.7715	0
1.2933	-1.25956	2.37328	19.4407	14.0245	0
1.2940	1.79439	4.20808	20.3566	9.4499	0
1.2947	3.01519	8.476	23.4095	10.0571	0
1.2953	2.10055	6.03624	25.8519	11.5839	0
1.2960	1.79439	1.76833	27.6836	10.0571	0
1.2967	0.267414	3.29068	25.2413	8.22384	0
1.2973	-1.56185	5.73044	20.6619	8.22384	0
1.2980	-0.953388	3.59648	19.4407	8.53036	0
1.2987	0.267414	2.37328	20.0513	7.00357	0
1.2993	-0.34105	2.67908	18.8301	5.48256	0
1.3000	-0.34105	1.15672	18.5248	3.03623	0
1.3007	-0.34105	-0.372279	20.0513	-0.624596	0
1.3013	-2.17419	1.46252	20.0513	-2.15138	0
1.3020	-3.08882	3.90228	18.5248	-0.318081	0
1.3027	-1.25956	3.29068	16.9983	-3.67239	0
1.3033	-0.34105	2.37328	16.0825	-8.86579	0
1.3040	-1.25956	3.59648	13.9454	-5.81221	0
1.3047	-0.34105	2.98488	12.1136	-3.37166	0
1.3053	0.879753	1.15672	10.8925	-10.0861	0
1.3060	0.267414	4.20808	7.53422	-15.2737	0
1.3067	1.48822	9.3934	7.53422	-12.8331	0
1.3073	3.92982	10.005	12.7242	-11.6071	0
1.3080	1.79439	8.476	12.1136	-15.2737	0
1.3087	-0.34105	8.17684	4.79748	-19.8483	0
1.3093	2.40285	8.476	2.04983	-23.2084	0
1.3100	3.01519	7.87104	2.04983	-21.6816	0
1.3107	0.573583	6.34204	-0.392521	-18.628	0
1.3113	1.48822	6.03624	-1.6137	-20.1548	0
1.3120	3.32136	8.7818	-2.22428	-22.5953	0
1.3127	3.32136	9.6992	-3.75076	-20.7678	0
1.3133	4.23599	7.25944	-4.97193	-22.5953	0
1.3140	4.84445	6.34204	-6.19311	-28.0895	0
1.3147	3.92982	6.95364	-7.10899	-27.7829	0
1.3153	4.84445	6.34204	-7.10899	-24.7351	0
1.3160	4.23599	7.87104	-8.94075	-26.8692	0
1.3167	1.18205	10.6166	-11.3831	-28.0895	0
1.3173	-0.34105	6.95364	-10.4672	-27.1757	0
1.3180	0.573583	4.81968	-11.0778	-29.0032	0
1.3187	2.40285	8.7818	-12.299	-29.9228	0
1.3193	3.62365	9.6992	-8.63546	-24.4286	0
1.3200	0.573583	6.34204	-7.41428	-22.5953	0
1.3207	-3.39499	6.95364	-13.2149	-28.396	0
1.3213	-3.70116	9.0876	-17.1837	-29.9228	0
1.3220	-3.08882	6.64784	-17.1837	-25.6489	0
1.3227	-4.92196	3.59648	-17.1837	-25.3424	0
1.3233	-6.75123	3.29068	-18.0996	-26.5627	0
1.3240	-7.36357	2.67908	-20.2366	-23.5091	0
1.3247	-6.14277	0.545123	-20.8472	-21.6816	0
1.3253	-4.92196	-2.20044	-18.0996	-23.5091	0
1.3260	-4.92196	-4.94599	-17.1837	-24.1221	0
1.3267	-5.8366	-8.30315	-20.2366	-22.9018	0
1.3273	-5.22426	-9.52636	-21.1525	-22.5953	0
1.3280	-3.70116	-6.7808	-19.0155	-21.0685	0
1.3287	-3.08882	-3.11784	-19.0155	-19.5417	0
1.3293	-4.00346	-4.94599	-19.9313	-20.4613	0
1.3300	-4.92196	-6.475	-17.7943	-22.2888	0
1.3307	-1.86802	-4.03524	-14.436	-19.5417	0
1.3313	-1.86802	-7.3924	-12.6043	-14.0534	0
1.3320	-7.0574	-14.7117	-12.6043	-13.7469	0
1.3327	-7.0574	-13.1893	-15.9625	-17.4077	0
[truncated: 34,360 more rows]
