# Supplementary material for: Identification of Haptic Based Guiding Using Hard Reins
Source: PLoS One. 2015 Jul 22;10(7):e0132020. doi: 10.1371/journal.pone.0132020 (PMC4511788; doi:10.1371/journal.pone.0132020)
Supplement: S3 File — (ZIP) [file pone.0132020.s003.zip › EMGData1/Subject4/T19/t19.txt]

0.0000	-8.5954	-49.928	2.41115	50.9735	0
0.0007	-8.89971	-44.7362	-2.16858	48.2282	0
0.0013	-7.68245	-38.328	-6.74345	43.3429	0
0.0020	-7.68245	-33.1409	-5.52575	39.0728	0
0.0027	-9.51456	-27.6461	-6.13217	35.1037	0
0.0033	-7.98676	-19.4063	-9.79498	25.3396	0
0.0040	-4.62686	-8.42153	-11.3232	9.16547	0
0.0047	-3.71391	1.95275	-12.8465	-3.95911	0
0.0053	-4.01822	8.05801	-16.5093	-10.3659	0
0.0060	-2.80096	14.7691	-18.0375	-18.6051	0
0.0067	0.254632	22.706	-20.4778	-31.4221	0
0.0073	2.69538	24.23	-25.6639	-39.6647	0
0.0080	4.83181	23.6194	-29.6324	-45.7672	0
0.0087	5.74476	28.2007	-30.2436	-51.2611	0
0.0093	5.13612	30.6382	-29.3267	-50.9535	0
0.0100	5.44044	26.0615	-27.8034	-48.2082	0
0.0107	6.66392	24.23	-24.7519	-47.9039	0
0.0113	6.66392	23.0089	-18.6488	-39.6647	0
0.0120	6.66392	15.3797	-14.986	-28.9811	0
0.0127	7.88118	8.36095	-17.7319	-27.7606	0
0.0133	5.74476	4.39486	-18.6488	-22.2666	0
0.0140	0.558949	-5.6765	-13.1521	-3.95911	0
0.0147	-0.664528	-18.4929	-8.27164	10.386	0
0.0153	-0.664528	-25.5116	-7.66036	18.9295	0
0.0160	-5.2417	-30.3958	-6.13217	31.7464	0
0.0167	-10.7318	-35.2754	-0.334747	42.7343	0
0.0173	-10.1232	-38.328	5.76832	48.5325	0
0.0180	-6.45897	-40.4672	8.81985	55.247	0
0.0187	-7.0676	-43.2122	9.73676	61.0452	0
0.0193	-10.7318	-43.5151	8.81985	61.9614	0
0.0200	-9.81887	-38.9385	6.98602	58.6042	0
0.0207	-6.15465	-32.2274	7.59729	54.0265	0
0.0213	-8.5954	-28.8672	9.73676	51.2778	0
0.0220	-10.4275	-24.2906	6.98602	46.3958	0
0.0227	-6.15465	-16.0508	4.8514	36.9361	0
0.0233	-3.10527	-9.03206	8.81985	26.2558	0
0.0240	-3.40959	-2.9268	8.51421	11.9108	0
0.0247	-2.18611	5.9235	-0.334747	-5.78819	0
0.0253	0.254632	14.7691	-7.66036	-17.9966	0
0.0260	0.558949	20.8744	-7.04909	-26.2358	0
0.0267	1.16758	26.3691	-5.83138	-36.916	0
0.0273	3.91885	30.0323	-7.66036	-46.6834	0
0.0280	6.05528	31.8592	-11.3232	-56.7517	0
0.0287	6.3596	35.5224	-12.8465	-66.2148	0
0.0293	7.57687	37.354	-11.3232	-66.2148	0
0.0300	8.49603	34.9118	-11.0175	-61.9413	0
0.0307	6.96823	33.3879	-11.0175	-62.5499	0
0.0313	3.91885	28.8112	-6.74345	-61.0251	0
0.0320	3.60833	19.9609	-2.47421	-53.7021	0
0.0327	4.52749	12.6346	-0.946023	-46.6834	0
0.0333	3.91885	4.09192	1.49423	-35.9998	0
0.0340	3.91885	-8.42153	3.93449	-20.4376	0
0.0347	2.39106	-17.2718	6.37959	-6.40011	0
0.0353	-2.49043	-21.2379	13.0939	6.72447	0
0.0360	-6.15465	-27.9537	18.2801	17.4047	0
0.0367	-5.2417	-35.583	16.7519	24.1191	0
0.0373	-3.40959	-37.7175	17.3632	33.2746	0
0.0380	-4.32254	-37.7175	22.5542	43.9548	0
0.0387	-6.45897	-41.0777	23.7719	47.6163	0
0.0393	-7.37813	-41.3806	24.0775	46.3958	0
0.0400	-5.85033	-34.9724	25.3001	44.5667	0
0.0407	-4.01822	-28.5642	22.8598	42.7343	0
0.0413	-3.40959	-26.4297	21.6372	41.8181	0
0.0420	-3.71391	-22.156	23.4662	38.7685	0
0.0427	-1.57748	-14.8297	20.7203	28.3926	0
0.0433	1.4719	-6.28702	14.3116	15.5723	0
0.0440	2.99969	4.70245	11.8714	3.67154	0
0.0447	2.99969	15.6873	8.81985	-9.4497	0
0.0453	2.99969	20.8744	3.93449	-22.8786	0
0.0460	5.74476	27.2826	2.10551	-34.7793	0
0.0467	12.4584	37.9645	0.882955	-45.4629	0
0.0473	16.1226	44.9832	1.49423	-54.0064	0
0.0480	13.0732	47.7282	2.41115	-62.8575	0
0.0487	12.154	53.223	-3.69192	-72.3173	0
0.0493	15.8183	56.2756	-10.4063	-74.7583	0
0.0500	16.1226	52.6124	-7.966	-71.7053	0
0.0507	13.3775	50.1703	-3.99755	-69.572	0
0.0513	14.2905	49.2569	-4.91447	-63.7738	0
0.0520	16.7312	43.7621	-3.69192	-56.1431	0
0.0527	14.9053	36.4405	-0.334747	-49.1244	0
0.0533	10.3219	31.2487	0.882955	-35.0869	0
0.0540	8.1855	23.6194	4.24012	-17.6923	0
0.0547	8.49603	13.5527	9.73676	-8.84112	0
0.0553	6.66392	5.9235	13.7004	-1.21047	0
0.0560	3.60833	0.428766	15.2285	12.2151	0
0.0567	2.69538	-5.97943	17.9744	23.5072	0
0.0573	1.16758	-11.1666	20.7203	32.6626	0
0.0580	-2.49043	-13.9163	23.4662	44.2591	0
0.0587	-5.2417	-14.2192	26.8234	50.9735	0
0.0593	-4.62686	-15.1373	30.4862	50.3649	0
0.0600	-4.93117	-18.4929	31.0975	50.6692	0
0.0607	-5.54602	-19.1034	28.046	49.753	0
0.0613	-4.01822	-13.3057	25.3001	42.7343	0
0.0620	-0.968845	-9.33965	23.4662	36.3242	0
0.0627	-0.354001	-8.42153	20.7203	33.8832	0
0.0633	-0.664528	-2.01334	18.8914	23.2029	0
0.0640	1.16758	7.13989	16.4511	3.67154	0
0.0647	4.22317	13.5527	12.177	-10.3659	0
0.0653	5.74476	20.2639	10.0424	-17.3846	0
0.0660	5.74476	26.3691	8.81985	-27.152	0
0.0667	7.88118	32.1668	6.07395	-36.6117	0
0.0673	10.3219	42.8487	4.54576	-41.798	0
0.0680	9.71329	51.0885	4.54576	-48.8201	0
0.0687	8.49603	51.0885	2.41115	-55.8388	0
0.0693	9.10466	49.2569	1.49423	-54.6183	0
0.0700	10.3219	49.2569	2.41115	-50.6492	0
0.0707	12.154	46.8148	3.32806	-49.4287	0
0.0713	13.3775	41.0171	5.46268	-44.2424	0
0.0720	12.154	33.9984	8.81985	-35.0869	0
0.0727	9.40898	28.2007	7.29166	-28.3725	0
0.0733	7.88118	22.0955	4.8514	-17.6923	0
0.0740	4.83181	11.1106	7.90293	0.0100315	0
0.0747	2.99969	-0.18176	12.4827	14.3518	0
0.0753	2.99969	-4.75838	14.9229	23.5072	0
0.0760	-0.664528	-9.33965	17.9744	36.3242	0
0.0767	-5.85033	-16.3584	21.3316	50.0573	0
0.0773	-5.54602	-19.1034	24.6888	59.2128	0
0.0780	-5.85033	-21.8484	27.129	70.2006	0
0.0787	-9.20403	-26.7327	27.7403	80.5766	0
0.0793	-9.51456	-27.6461	28.6572	80.2723	0
0.0800	-8.5954	-26.1221	31.7088	76.6074	0
0.0807	-7.68245	-24.5981	33.5377	77.5236	0
0.0813	-3.40959	-18.4929	29.2685	74.1664	0
0.0820	-1.57748	-10.2531	21.6372	65.3186	0
0.0827	-4.01822	-5.6765	18.8914	59.5204	0
0.0833	-3.71391	-1.09988	23.4662	51.5854	0
0.0840	-1.57748	8.97147	23.1606	36.6318	0
0.0847	-0.664528	18.1294	13.3947	23.5072	0
0.0853	2.08674	22.0955	7.90293	12.827	0
0.0860	3.60833	26.3691	9.12549	0.926244	0
0.0867	2.99969	32.4697	6.98602	-7.92491	0
0.0873	5.13612	35.5224	4.8514	-14.0274	0
0.0880	7.27255	36.4405	6.07395	-24.0991	0
0.0887	7.57687	37.6615	4.8514	-32.034	0
0.0893	9.10466	36.4405	4.8514	-30.5092	0
0.0900	8.49603	33.3879	7.59729	-27.4563	0
0.0907	5.74476	31.5563	6.98602	-25.9315	0
0.0913	7.27255	26.3691	7.29166	-21.0461	0
0.0920	10.9368	14.7691	11.5657	-12.8069	0
0.0927	10.3219	6.52937	12.4827	-4.2634	0
0.0933	7.57687	0.121173	13.7004	7.02876	0
0.0940	5.13612	-11.4742	19.5026	20.7619	0
0.0947	2.99969	-23.0695	24.0775	33.2746	0
0.0953	0.558949	-28.5642	29.2685	45.4796	0
0.0960	-0.968845	-33.1409	34.4547	57.688	0
0.0967	-2.49043	-38.9385	30.4862	66.2315	0
0.0973	-3.71391	-44.1257	26.5178	72.9459	0
0.0980	-4.62686	-49.3175	33.5377	82.1013	0
0.0987	-4.93117	-51.452	37.2005	89.4277	0
0.0993	-5.2417	-49.6204	32.9265	90.3406	0
0.1000	-4.93117	-45.9572	33.5377	87.5953	0
0.1007	-5.2417	-42.6017	35.3716	84.85	0
0.1013	-5.85033	-38.9385	32.9265	79.0484	0
0.1020	-5.2417	-35.8859	30.7918	72.9459	0
0.1027	-3.71391	-31.0063	29.5693	69.2844	0
0.1033	-2.80096	-21.5455	25.6057	58.2965	0
0.1040	-2.18611	-9.33965	20.4147	38.7685	0
0.1047	-1.27316	1.64982	13.7004	24.7277	0
0.1053	-0.664528	9.27907	8.20857	16.1842	0
0.1060	0.558949	15.6873	6.37959	2.45104	0
0.1067	2.99969	23.6194	4.24012	-11.5864	0
0.1073	5.44044	29.4218	2.10551	-19.5213	0
0.1080	7.27255	31.2487	1.49423	-27.7606	0
0.1087	7.88118	34.6089	-3.38628	-35.9998	0
0.1093	6.66392	38.8779	-9.1837	-36.6117	0
0.1100	5.74476	37.9645	-8.57728	-33.8664	0
0.1107	5.74476	33.9984	-7.66036	-33.2545	0
0.1113	5.44044	31.8592	-9.48934	-29.2887	0
0.1120	6.05528	28.5037	-7.66036	-20.4376	0
0.1127	5.44044	21.7925	-3.99755	-12.8069	0
0.1133	1.4719	13.5527	-4.91447	-1.21047	0
0.1140	-1.57748	4.70245	-5.83138	15.268	0
0.1147	-1.57748	-4.14785	-1.5573	27.1687	0
0.1153	-2.49043	-12.0847	2.41115	34.4951	0
0.1160	-3.10527	-19.7139	3.93449	45.4796	0
0.1167	-3.10527	-26.7327	4.54576	56.4675	0
0.1173	-5.54602	-34.6648	5.15704	62.8743	0
0.1180	-8.89971	-42.6017	5.15704	70.2006	0
0.1187	-7.37813	-45.9572	5.46268	76.3031	0
0.1193	-5.85033	-45.0438	6.07395	74.4741	0
0.1200	-10.1232	-45.0438	4.54576	69.2844	0
0.1207	-14.396	-43.2122	-0.334747	65.011	0
0.1213	-12.2596	-36.1935	-5.83138	58.2965	0
0.1220	-8.29108	-30.3958	-6.74345	50.3649	0
0.1227	-5.85033	-28.2566	-4.30319	42.1224	0
0.1233	-4.32254	-21.8484	-4.60883	29.3054	0
0.1240	-3.40959	-10.2531	-9.48934	14.0475	0
0.1247	-0.664528	-3.84492	-14.3747	1.83911	0
0.1253	2.69538	-1.09988	-17.1206	-9.4497	0
0.1260	1.16758	6.22644	-20.1721	-22.8786	0
0.1267	1.16758	13.2452	-25.0575	-34.7793	0
0.1273	4.52749	16.2978	-27.8034	-46.0715	0
0.1280	5.74476	21.4849	-27.1921	-56.4474	0
0.1287	5.74476	26.0615	-26.5808	-60.7208	0
0.1293	6.3596	24.5376	-26.8865	-59.8046	0
0.1300	4.83181	23.0089	-27.8034	-59.5003	0
0.1307	4.83181	22.0955	-28.7154	-58.2798	0
0.1313	6.3596	13.5527	-25.0575	-53.0902	0
0.1320	3.91885	1.64982	-20.4778	-47.292	0
0.1327	0.254632	-5.06597	-21.3947	-42.4099	0
0.1333	-0.664528	-11.1666	-24.4462	-32.9502	0
0.1340	-0.664528	-21.8484	-22.3067	-18.6051	0
0.1347	-0.0496844	-31.3093	-18.9496	-7.62062	0
0.1353	-0.664528	-36.804	-17.4262	-0.294258	0
0.1360	-4.01822	-41.3806	-15.2916	11.3022	0
0.1367	-6.76329	-47.7888	-11.0175	24.4234	0
0.1373	-7.37813	-52.673	-7.66036	32.0541	0
0.1380	-7.68245	-53.5865	-7.04909	36.3242	0
0.1387	-8.29108	-51.7549	-5.52575	39.989	0
0.1393	-10.1232	-49.3175	-2.775	38.1566	0
0.1400	-10.7318	-45.6543	-4.91447	34.7994	0
0.1407	-7.98676	-38.6356	-6.74345	34.7994	0
0.1413	-7.0676	-31.3093	-3.99755	30.8336	0
0.1420	-9.51456	-25.2087	-5.83138	21.6781	0
0.1427	-10.1232	-18.19	-10.4063	15.268	0
0.1433	-8.29108	-9.03206	-7.35472	6.11254	0
0.1440	-6.45897	0.731699	-7.04909	-10.6702	0
0.1447	-6.15465	10.8031	-16.5093	-25.0153	0
0.1453	-4.93117	19.6534	-20.4778	-35.6955	0
0.1460	-0.664528	24.23	-18.9496	-48.8201	0
0.1467	3.91885	28.2007	-23.2237	-60.7208	0
0.1473	3.60833	33.6908	-27.1921	-67.4353	0
0.1480	3.60833	36.4405	-25.9696	-75.3702	0
0.1487	5.74476	33.9984	-26.5808	-81.777	0
0.1493	5.74476	28.8112	-29.3267	-80.5565	0
0.1500	5.44044	22.3984	-29.3267	-76.5907	0
0.1507	6.66392	16.6007	-27.1921	-74.454	0
0.1513	5.74476	10.8031	-24.7519	-69.8763	0
0.1520	5.13612	6.22644	-22.3067	-61.9413	0
0.1527	5.74476	1.64982	-19.5609	-50.6492	0
0.1533	3.30401	-7.81101	-16.5093	-35.9998	0
0.1540	0.254632	-17.8824	-13.4578	-22.2666	0
0.1547	-0.968845	-20.935	-9.48934	-11.5864	0
0.1553	-3.40959	-23.3771	-3.38628	1.23053	0
0.1560	-6.15465	-30.3958	0.27653	15.268	0
0.1567	-6.76329	-34.059	-0.334747	24.4234	0
0.1573	-5.54602	-34.059	-2.16858	32.6626	0
0.1580	-6.76329	-34.059	-2.775	44.5667	0
0.1587	-11.0361	-33.1409	-1.86294	51.5854	0
0.1593	-14.396	-30.3958	-1.25166	50.0573	0
0.1600	-13.7812	-27.9537	-3.08064	47.312	0
0.1607	-12.5639	-23.3771	-3.69192	46.3958	0
0.1613	-11.3405	-17.5794	-1.25166	41.5138	0
0.1620	-7.68245	-12.0847	-2.47421	34.4951	0
0.1627	-6.15465	-5.97943	-6.43781	28.3926	0
0.1633	-7.0676	-0.792286	-9.48934	17.1004	0
0.1640	-3.40959	6.22644	-13.4578	0.926244	0
0.1647	1.16758	14.7691	-17.7319	-11.2821	0
0.1653	-0.664528	19.9609	-19.2552	-18.6051	0
0.1660	-0.0496844	25.451	-22.6124	-29.593	0
0.1667	6.05528	34.6089	-25.9696	-42.4099	0
0.1673	8.80034	39.4885	-23.2237	-49.1244	0
0.1680	5.74476	38.8779	-23.2237	-53.7021	0
0.1687	3.91885	40.099	-28.7154	-61.0251	0
0.1693	5.74476	41.32	-30.8549	-65.2985	0
0.1700	9.10466	39.7961	-27.8034	-62.5499	0
0.1707	9.40898	37.6615	-27.4977	-58.5841	0
0.1713	7.57687	33.0803	-29.0211	-54.6183	0
0.1720	6.05528	26.3691	-27.8034	-47.9039	0
0.1727	4.83181	19.9609	-23.8349	-37.8322	0
0.1733	2.99969	10.8031	-19.8665	-24.4034	0
0.1740	0.558949	1.03929	-15.898	-11.5864	0
0.1747	-0.664528	-4.75838	-12.5409	-1.21047	0
0.1753	-2.18611	-11.4742	-11.3232	9.77405	0
0.1760	-4.01822	-18.4929	-9.1837	22.591	0
0.1767	-7.0676	-22.156	-3.08064	32.9669	0
0.1773	-10.7318	-28.2566	1.49423	42.1224	0
0.1780	-11.3405	-33.1409	1.49423	50.0573	0
0.1787	-9.51456	-27.6461	1.49423	55.247	0
0.1793	-9.81887	-21.2379	4.54576	56.4675	0
0.1800	-10.7318	-20.3245	4.24012	52.806	0
0.1807	-8.5954	-15.1373	-1.25166	45.7872	0
0.1813	-7.0676	-5.06597	-4.91447	40.2933	0
0.1820	-6.45897	2.56328	-4.30319	35.4113	0
0.1827	-3.71391	9.582	-3.69192	26.5601	0
0.1833	-2.18611	19.6534	-6.74345	13.7432	0
0.1840	-4.32254	31.2487	-10.1006	-2.12668	0
0.1847	-3.10527	39.4885	-9.48934	-15.8598	0
0.1853	0.558949	42.2382	-8.57728	-25.9315	0
0.1860	0.863266	47.4253	-12.2401	-35.3912	0
0.1867	2.08674	55.6651	-16.815	-45.1552	0
0.1873	4.83181	59.3282	-16.815	-54.3107	0
0.1880	4.83181	59.6312	-15.898	-62.5499	0
0.1887	5.13612	60.5493	-16.815	-65.9071	0
0.1893	8.1855	58.7177	-17.1206	-64.078	0
0.1900	8.49603	56.5785	-17.1206	-65.2985	0
0.1907	8.49603	55.6651	-14.6803	-64.6866	0
0.1913	9.71329	48.6464	-7.66036	-53.3978	0
0.1920	6.66392	37.6615	-3.99755	-41.4937	0
0.1927	2.69538	30.9458	-5.83138	-38.1365	0
0.1933	3.30401	23.927	-5.83138	-29.593	0
0.1940	2.99969	14.4662	-1.25166	-12.1983	0
0.1947	-0.664528	8.97147	2.41115	-0.601892	0
0.1953	-1.27316	6.22644	5.15704	6.72447	0
0.1960	-2.49043	0.731699	8.51421	19.8457	0
0.1967	-6.15465	-4.45544	11.2601	32.3584	0
0.1973	-6.45897	-7.20048	16.1455	39.0728	0
0.1980	-5.2417	-9.33965	19.8034	45.4796	0
0.1987	-7.98676	-9.33965	20.1091	48.2282	0
0.1993	-10.1232	-6.58995	20.1091	43.6505	0
0.2000	-9.51456	-4.75838	19.197	41.5138	0
0.2007	-8.5954	-5.3689	18.5857	42.7343	0
0.2013	-8.89971	-2.62386	20.7203	36.9361	0
0.2020	-7.68245	3.78433	19.8034	27.4763	0
0.2027	-4.01822	10.8031	16.4511	20.7619	0
0.2033	-2.49043	16.2978	19.5026	10.386	0
0.2040	-5.2417	21.7925	21.9429	-4.87198	0
0.2047	-4.93117	29.4218	15.5342	-17.3846	0
0.2053	-0.0496844	36.7434	9.73676	-28.9811	0
0.2060	2.08674	41.32	7.90293	-40.5775	0
0.2067	2.08674	44.6803	4.24012	-49.1244	0
0.2073	3.91885	49.2569	1.49423	-57.9722	0
0.2080	6.3596	54.444	1.49423	-68.0438	0
0.2087	8.80034	54.444	1.79987	-70.7925	0
0.2093	9.71329	48.9493	3.02242	-66.8233	0
0.2100	6.66392	47.4253	3.93449	-65.2985	0
0.2107	3.91885	46.8148	5.15704	-64.9943	0
0.2113	5.44044	38.575	8.51421	-58.2798	0
0.2120	6.05528	29.7247	10.0424	-48.2082	0
0.2127	3.91885	26.6721	9.12549	-38.4442	0
0.2133	3.30401	18.7399	12.4827	-24.711	0
0.2140	1.16758	6.52937	16.7519	-10.9778	0
0.2147	-0.968845	-1.40281	19.8034	-1.21047	0
0.2153	-0.968845	-10.8636	24.9944	9.77405	0
0.2160	-2.49043	-20.3245	29.2685	23.8148	0
0.2167	-6.76329	-23.68	28.046	32.9669	0
0.2173	-8.89971	-28.2566	27.4347	39.0728	0
0.2180	-8.89971	-36.804	29.5693	48.2282	0
0.2187	-9.81887	-37.7175	29.2685	54.635	0
0.2193	-10.7318	-33.4484	28.6572	55.5512	0
0.2200	-12.5639	-31.0063	29.8749	53.7222	0
0.2207	-11.9553	-26.4297	29.8749	51.5854	0
0.2213	-9.81887	-18.7958	28.3516	47.6163	0
0.2220	-9.20403	-12.3876	26.2121	43.0386	0
0.2227	-8.29108	-7.81101	23.4662	36.3242	0
0.2233	-5.2417	-2.9268	20.7203	21.3705	0
0.2240	-4.32254	6.22644	17.0575	4.58775	0
0.2247	-3.71391	17.5188	13.3947	-5.17961	0
0.2253	-0.0496844	22.0955	8.20857	-14.0274	0
0.2260	2.99969	23.927	2.71678	-27.152	0
0.2267	2.69538	29.7247	2.41115	-35.3912	0
0.2273	3.60833	32.7773	5.15704	-39.6647	0
0.2280	5.13612	30.9458	1.49423	-50.0406	0
0.2287	5.44044	29.1142	-4.91447	-57.0593	0
0.2293	4.83181	26.0615	-4.30319	-53.3978	0
0.2300	5.74476	23.3165	-2.16858	-49.733	0
0.2307	6.66392	20.8744	-3.69192	-48.8201	0
0.2313	4.83181	13.5527	-3.38628	-42.4099	0
0.2320	2.99969	6.22644	-3.08064	-33.2545	0
0.2327	1.78243	3.4814	-3.99755	-22.2666	0
0.2333	-1.57748	-2.62386	-0.334747	-8.2292	0
0.2340	-2.80096	-12.9981	4.24012	3.67154	0
0.2347	-0.354001	-19.4063	5.15704	14.3518	0
0.2353	-2.18611	-24.9011	6.68523	27.1687	0
0.2360	-7.0676	-32.8379	10.0424	37.2404	0
0.2367	-7.68245	-37.1069	11.8714	46.0915	0
0.2373	-8.89971	-37.7175	12.4827	56.7717	0
0.2380	-12.8683	-39.2461	10.9545	64.0981	0
0.2387	-12.5639	-39.8566	8.81985	66.5391	0
0.2393	-10.7318	-41.3806	10.6488	68.0639	0
0.2400	-12.5639	-41.3806	13.0939	65.9272	0
0.2407	-12.8683	-35.8859	8.81985	62.2657	0
0.2413	-10.4275	-29.1748	2.41115	59.2128	0
0.2420	-9.51456	-23.9876	0.27653	51.2778	0
0.2427	-9.51456	-15.7478	-1.86294	38.1566	0
0.2433	-8.89971	-5.6765	-6.43781	23.8148	0
0.2440	-7.0676	2.26034	-12.2401	10.6903	0
0.2447	-4.32254	11.4136	-17.4262	0.618611	0
0.2453	-3.40959	20.5715	-21.3947	-9.4497	0
0.2460	-1.27316	25.451	-23.5293	-21.0461	0
0.2467	3.91885	30.3352	-27.1921	-29.593	0
0.2473	4.52749	37.354	-30.5493	-37.8322	0
0.2480	1.4719	42.5411	-31.767	-48.8201	0
0.2487	4.83181	41.32	-33.9064	-53.3978	0
0.2493	9.40898	37.6615	-35.7354	-49.733	0
0.2500	6.3596	36.7434	-35.1241	-48.8201	0
0.2507	3.30401	35.2194	-33.2952	-47.9039	0
0.2513	5.13612	26.3691	-30.5493	-38.7484	0
0.2520	4.83181	17.2112	-27.1921	-30.5092	0
0.2527	0.863266	13.5527	-28.7154	-25.6239	0
0.2533	-1.57748	4.70245	-31.4662	-14.0274	0
0.2540	-1.8818	-8.42153	-28.109	1.83911	0
0.2547	-2.49043	-13.9163	-24.1406	11.6065	0
0.2553	-4.32254	-17.8824	-21.3947	20.7619	0
0.2560	-6.45897	-26.7327	-16.815	34.1908	0
0.2567	-8.5954	-30.6987	-14.3747	44.5667	0
0.2573	-9.51456	-30.3958	-15.898	52.194	0
0.2580	-10.4275	-34.9724	-14.6803	58.2965	0
0.2587	-11.651	-38.6356	-14.0691	59.5204	0
0.2593	-11.0361	-34.6648	-14.6803	57.3837	0
0.2600	-9.81887	-30.6987	-12.2401	57.3837	0
0.2607	-8.89971	-29.7853	-11.3232	56.7717	0
0.2613	-6.15465	-26.7327	-14.986	49.4487	0
0.2620	-4.93117	-20.0169	-17.7319	39.989	0
0.2627	-6.15465	-11.1666	-18.6488	32.0541	0
0.2633	-4.62686	-2.62386	-19.5609	20.7619	0
0.2640	-0.968845	5.00538	-19.8665	4.89204	0
0.2647	-0.664528	11.7212	-25.0575	-8.53683	0
0.2653	1.16758	16.9083	-33.9064	-20.1333	0
0.2660	4.22317	23.927	-35.1241	-34.1707	0
0.2667	3.91885	32.7773	-36.0411	-45.1552	0
0.2673	3.91885	36.1329	-41.5328	-51.5654	0
0.2680	4.83181	36.4405	-42.4498	-58.5841	0
0.2687	2.99969	39.4885	-39.3982	-62.8575	0
0.2693	1.78243	39.4885	-40.0095	-60.4165	0
0.2700	3.91885	33.6908	-40.6208	-58.8884	0
0.2707	4.83181	28.8112	-38.787	-59.5003	0
0.2713	4.83181	24.23	-38.787	-53.3978	0
0.2720	3.91885	18.1294	-38.787	-43.3262	0
0.2727	1.16758	13.5527	-36.958	-34.1707	0
0.2733	-0.664528	4.70245	-33.2952	-22.5743	0
0.2740	1.78243	-6.58995	-28.109	-9.4497	0
0.2747	2.39106	-10.2531	-21.7003	3.06296	0
0.2753	0.254632	-13.6087	-15.898	15.8799	0
0.2760	-1.57748	-23.3771	-14.0691	27.7806	0
0.2767	-4.32254	-29.4777	-16.815	35.4113	0
0.2773	-6.76329	-30.3958	-16.5093	42.7343	0
0.2780	-6.15465	-34.059	-11.6288	50.0573	0
0.2787	-5.54602	-37.4145	-10.4063	50.6692	0
0.2793	-6.45897	-37.4145	-11.3232	46.7001	0
0.2800	-7.0676	-36.1935	-9.79498	46.3958	0
0.2807	-7.0676	-32.5303	-10.4063	46.3958	0
0.2813	-6.15465	-27.6461	-13.7634	40.9019	0
0.2820	-4.32254	-24.2906	-14.0691	32.9669	0
0.2827	-3.40959	-16.3584	-13.4578	24.4234	0
0.2833	-1.57748	-2.9268	-15.5924	10.6903	0
0.2840	1.16758	7.13989	-18.3431	-4.87198	0
0.2847	1.16758	14.1633	-19.5609	-15.8598	0
0.2853	1.4719	21.7925	-19.2552	-25.3196	0
0.2860	6.05528	30.6382	-21.3947	-36.6117	0
0.2867	9.40898	38.2721	-25.9696	-46.9877	0
0.2873	8.80034	42.8487	-25.9696	-56.1431	0
0.2880	8.49603	42.8487	-22.918	-65.2985	0
0.2887	9.71329	43.7621	-25.3583	-69.8763	0
0.2893	11.2411	44.6803	-29.0211	-67.4353	0
0.2900	11.2411	41.6276	-26.2752	-64.3823	0
0.2907	6.66392	37.354	-22.0011	-60.7208	0
0.2913	2.08674	33.3879	-19.8665	-54.3107	0
0.2920	4.22317	25.451	-16.815	-46.0715	0
0.2927	7.88118	16.6007	-13.1521	-35.6955	0
0.2933	7.27255	8.05801	-8.57728	-20.4376	0
0.2940	6.3596	-3.84492	-2.775	-6.7044	0
0.2947	4.22317	-16.3584	0.27653	3.36725	0
0.2953	-0.664528	-24.9011	0.27653	14.9637	0
0.2960	-3.40959	-31.3093	4.24012	27.1687	0
0.2967	-2.49043	-37.4145	10.3432	36.3242	0
0.2973	-3.40959	-40.7701	10.9545	45.4796	0
0.2980	-6.45897	-42.2987	11.5657	53.7222	0
0.2987	-7.0676	-42.2987	17.6688	56.4675	0
0.2993	-6.15465	-42.2987	22.8598	56.4675	0
0.3000	-6.15465	-41.6882	21.6372	57.3837	0
0.3007	-6.45897	-36.804	17.0575	53.4145	0
0.3013	-6.45897	-26.4297	13.3947	44.2591	0
0.3020	-7.0676	-17.5794	11.8714	36.9361	0
0.3027	-7.98676	-10.8636	11.2601	28.0849	0
0.3033	-6.15465	-1.09988	9.73676	12.827	0
0.3040	-1.8818	8.05801	7.90293	-2.12668	0
0.3047	0.254632	12.0241	6.07395	-12.1983	0
0.3053	0.254632	15.6873	3.32806	-22.5743	0
0.3060	2.08674	22.0955	2.41115	-35.0869	0
0.3067	3.60833	26.0615	3.32806	-43.6305	0
0.3073	2.69538	28.2007	2.41115	-51.2611	0
0.3080	3.91885	30.3352	1.49423	-59.196	0
0.3087	6.3596	29.7247	3.32806	-62.5499	0
0.3093	6.66392	27.2826	2.41115	-59.196	0
0.3100	8.1855	26.6721	-0.334747	-56.1431	0
0.3107	10.9368	23.3165	3.32806	-53.7021	0
0.3113	10.3219	14.4662	9.73676	-46.9877	0
0.3120	7.88118	5.31298	10.6488	-39.0527	0
0.3127	6.66392	-2.62386	10.0424	-32.9502	0
0.3133	2.39106	-9.95018	12.4827	-22.2666	0
0.3140	-1.8818	-16.6613	14.6173	-6.40011	0
0.3147	-1.8818	-23.0695	17.9744	6.11254	0
0.3153	-2.18611	-28.8672	22.5542	13.1313	0
0.3160	-6.15465	-31.3093	23.7719	21.3705	0
0.3167	-9.20403	-33.1409	25.3001	32.0541	0
0.3173	-10.4275	-37.1069	29.8749	43.6505	0
0.3180	-10.4275	-39.549	31.7088	50.9735	0
0.3187	-7.98676	-38.6356	29.8749	51.5854	0
0.3193	-6.76329	-36.1935	30.7918	50.6692	0
0.3200	-8.89971	-30.6987	33.5377	50.0573	0
0.3207	-9.81887	-23.0695	33.5377	46.3958	0
0.3213	-8.29108	-18.4929	32.6208	38.1566	0
0.3220	-7.98676	-12.9981	32.0144	27.4763	0
0.3227	-6.76329	-2.9268	29.8749	15.5723	0
0.3233	-4.32254	6.52937	28.046	5.50396	0
0.3240	-4.01822	12.9422	26.2121	-3.95911	0
0.3247	-4.01822	18.1294	19.8034	-16.7761	0
0.3253	-2.18611	22.0955	12.7883	-31.4221	0
0.3260	-0.664528	27.2826	12.177	-43.0219	0
0.3267	1.16758	34.6089	12.4827	-50.3449	0
0.3273	3.30401	39.4885	8.81985	-57.9722	0
0.3280	4.83181	41.9306	6.07395	-67.1276	0
0.3287	4.83181	42.5411	7.59729	-71.7053	0
0.3293	5.13612	39.1855	6.98602	-68.9601	0
0.3300	6.05528	35.5224	5.15704	-65.9071	0
0.3307	7.57687	33.9984	7.29166	-63.4661	0
0.3313	7.57687	29.1142	12.4827	-57.6679	0
0.3320	5.74476	21.4849	13.7004	-48.8201	0
0.3327	4.52749	16.6007	13.0939	-37.8322	0
0.3333	5.13612	10.8031	16.1455	-22.2666	0
0.3340	5.13612	3.4814	20.7203	-8.53683	0
0.3347	3.30401	-0.792286	24.3831	0.618611	0
0.3353	1.16758	-6.58995	30.1806	15.268	0
0.3360	-0.968845	-16.3584	32.9265	29.6131	0
0.3367	-3.40959	-22.459	29.8749	33.5789	0
0.3373	-6.15465	-23.68	28.9629	39.0728	0
0.3380	-7.0676	-26.1221	32.6208	50.9735	0
0.3387	-7.98676	-27.6461	33.5377	55.5512	0
0.3393	-9.51456	-27.6461	32.32	52.806	0
0.3400	-8.5954	-29.7853	32.0144	53.7222	0
0.3407	-4.62686	-29.4777	31.0975	53.4145	0
0.3413	-3.40959	-25.2087	29.8749	47.0077	0
0.3420	-5.85033	-21.5455	27.129	39.0728	0
0.3427	-4.01822	-16.6613	21.6372	29.9174	0
0.3433	2.08674	-7.20048	17.6688	17.4047	0
0.3440	4.52749	0.731699	15.5342	5.19633	0
0.3447	4.22317	5.31298	12.4827	-6.7044	0
0.3453	5.74476	9.88959	10.0424	-20.4376	0
0.3460	6.66392	15.6873	7.29166	-33.2545	0
0.3467	7.27255	20.8744	3.02242	-42.4099	0
0.3473	10.9368	23.0089	2.41115	-48.5125	0
0.3480	13.0732	22.706	4.24012	-53.3978	0
0.3487	11.5454	22.0955	-0.0291084	-59.196	0
0.3493	10.6325	20.2639	-3.99755	-60.1089	0
0.3500	11.2411	16.9083	-3.08064	-55.8388	0
0.3507	9.10466	16.9083	-2.16858	-53.3978	0
0.3513	6.66392	16.2978	-2.47421	-50.6492	0
0.3520	6.66392	9.27907	-0.334747	-39.6647	0
0.3527	6.96823	0.428766	2.10551	-24.0991	0
0.3533	5.74476	-5.6765	4.8514	-10.9778	0
0.3540	4.52749	-12.6952	7.29166	0.618611	0
0.3547	3.91885	-21.2379	6.98602	11.3022	0
0.3553	2.99969	-30.3958	9.12549	22.591	0
0.3560	1.16758	-36.804	15.8398	33.8832	0
0.3567	-0.354001	-38.9385	19.197	42.7343	0
0.3573	-1.8818	-40.4672	17.9744	52.806	0
0.3580	-4.32254	-42.9046	19.8034	63.4862	0
0.3587	-6.15465	-41.3806	23.4662	66.8434	0
0.3593	-3.40959	-39.8566	23.4662	64.0981	0
0.3600	-0.0496844	-41.9912	22.5542	61.0452	0
0.3607	-1.57748	-38.0251	22.2485	54.635	0
0.3613	-5.54602	-28.2566	18.8914	45.4796	0
0.3620	-5.54602	-23.9876	16.7519	38.4609	0
0.3627	-1.8818	-21.2379	16.1455	28.3926	0
0.3633	-0.664528	-10.8636	11.8714	11.9108	0
0.3640	-1.27316	0.121173	5.15704	-1.51476	0
0.3647	2.39106	6.22644	3.6337	-9.4497	0
0.3653	7.27255	11.1106	4.54576	-20.1333	0
0.3660	6.05528	17.8218	1.49423	-34.1707	0
0.3667	3.91885	23.927	-2.16858	-44.5467	0
0.3673	8.49603	29.7247	-2.775	-54.3107	0
0.3680	13.0732	35.2194	-2.16858	-63.1618	0
0.3687	11.8497	37.354	-3.38628	-62.5499	0
0.3693	10.3219	34.9118	-4.91447	-58.5841	0
0.3700	12.154	32.4697	-5.22011	-58.8884	0
0.3707	12.4584	32.1668	-4.60883	-54.3107	0
0.3713	10.0176	29.7247	-1.25166	-41.798	0
0.3720	8.49603	22.706	1.18859	-36.916	0
0.3727	7.27255	12.6346	-0.640385	-32.9502	0
0.3733	4.83181	1.03929	-1.86294	-14.6393	0
0.3740	2.99969	-9.95018	1.49423	3.97583	0
0.3747	2.99969	-18.4929	4.54576	12.5227	0
0.3753	3.30401	-23.68	5.76832	22.8986	0
0.3760	2.69538	-25.2087	7.29166	36.3242	0
0.3767	-0.354001	-27.9537	10.0424	46.3958	0
0.3773	-2.49043	-35.583	12.7883	57.3837	0
0.3780	-3.10527	-40.4672	14.9229	65.6229	0
0.3787	-5.2417	-39.2461	14.9229	64.7067	0
0.3793	-7.68245	-34.6648	14.3116	61.9614	0
0.3800	-8.29108	-28.8672	14.3116	60.7409	0
0.3807	-9.20403	-24.2906	12.177	54.635	0
0.3813	-9.81887	-21.2379	8.20857	48.2282	0
0.3820	-7.68245	-13.9163	6.07395	43.6505	0
0.3827	-4.32254	-2.9268	6.68523	33.5789	0
0.3833	-3.71391	5.9235	8.81985	18.6252	0
0.3840	-3.40959	14.1633	6.98602	5.50396	0
0.3847	-0.664528	23.6194	-1.25166	-6.7044	0
0.3853	0.863266	30.9458	-8.57728	-18.6051	0
0.3860	0.863266	36.4405	-9.1837	-29.593	0
0.3867	4.22317	38.8779	-8.88292	-40.5775	0
0.3873	7.88118	39.1855	-12.2401	-49.733	0
0.3880	6.66392	42.8487	-14.3747	-55.2269	0
0.3887	5.74476	44.3727	-13.1521	-55.2269	0
0.3893	9.71329	36.7434	-11.6288	-54.6183	0
0.3900	11.5454	30.9458	-11.3232	-53.3978	0
0.3907	9.40898	30.9458	-9.48934	-48.8201	0
0.3913	6.96823	23.6194	-6.13217	-40.5775	0
0.3920	6.96823	12.0241	-3.08064	-34.1707	0
0.3927	7.57687	6.22644	-1.25166	-24.0991	0
0.3933	4.83181	-2.01334	1.49423	-7.62062	0
0.3940	-0.354001	-13.6087	6.37959	4.89204	0
0.3947	-0.354001	-19.7139	10.9545	12.827	0
0.3953	-0.664528	-25.8192	16.1455	28.0849	0
0.3960	-5.54602	-34.9724	20.7203	42.1224	0
0.3967	-7.37813	-40.4672	19.8034	46.7001	0
0.3973	-5.2417	-43.5151	17.0575	54.3307	0
0.3980	-7.68245	-47.7888	19.5026	63.1819	0
0.3987	-9.81887	-46.2648	21.6372	61.3495	0
0.3993	-8.89971	-41.3806	19.8034	57.688	0
0.4000	-9.81887	-39.8566	17.9744	56.4675	0
0.4007	-9.81887	-35.8859	18.2801	49.1444	0
0.4013	-7.0676	-26.4297	17.0575	40.9019	0
0.4020	-7.98676	-21.2379	13.7004	35.4113	0
0.4027	-9.81887	-19.1034	10.6488	21.6781	0
0.4033	-6.15465	-10.8636	7.59729	0.618611	0
0.4040	-2.49043	0.121173	2.41115	-15.5556	0
0.4047	-1.27316	5.61591	-1.5573	-27.7606	0
0.4053	1.16758	10.5001	-2.16858	-39.9689	0
0.4060	4.52749	19.9609	-4.91447	-50.6492	0
0.4067	5.74476	27.5902	-7.966	-58.5841	0
0.4073	6.66392	30.0323	-2.47421	-66.2148	0
0.4080	8.1855	31.2487	0.27653	-74.1497	0
0.4087	9.10466	30.3352	-9.1837	-78.1155	0
0.4093	9.10466	26.0615	-13.7634	-77.8112	0
0.4100	8.1855	24.5376	-7.66036	-76.2831	0
0.4107	7.88118	24.8405	-5.22011	-70.7925	0
0.4113	7.57687	19.0428	-6.13217	-61.3294	0
0.4120	6.3596	11.4136	-2.16858	-53.0902	0
0.4127	5.74476	4.70245	0.882955	-41.798	0
0.4133	5.44044	-5.06597	1.49423	-25.0153	0
0.4140	3.91885	-12.9981	4.8514	-12.8069	0
0.4147	2.39106	-17.2718	8.81985	-2.43097	0
0.4153	1.16758	-24.5981	10.6488	14.0475	0
0.4160	-1.57748	-32.2274	12.7883	26.2558	0
0.4167	-2.49043	-35.8859	16.1455	30.2216	0
0.4173	-1.27316	-40.4672	20.4147	37.8523	0
0.4180	-2.49043	-43.2122	21.6372	43.9548	0
0.4187	-4.32254	-37.7175	21.026	44.5667	0
0.4193	-4.01822	-34.3619	26.2121	49.1444	0
0.4200	-3.40959	-38.0251	29.5693	51.2778	0
0.4207	-2.18611	-35.8859	21.6372	40.9019	0
0.4213	-0.968845	-27.6461	15.2285	33.5789	0
0.4220	-2.80096	-21.2379	18.5857	32.0541	0
0.4227	-1.8818	-13.9163	17.3632	18.9295	0
0.4233	3.91885	-3.84492	8.51421	-1.21047	0
0.4240	7.57687	4.09192	4.24012	-13.4188	0
0.4247	7.88118	8.66854	4.24012	-21.3538	0
0.4253	8.49603	11.7212	2.10551	-32.3383	0
0.4260	8.1855	16.2978	-0.946023	-44.2424	0
0.4267	8.80034	22.706	-3.08064	-54.3107	0
0.4273	12.4584	28.2007	-4.91447	-62.8575	0
0.4280	12.4584	29.1142	-4.30319	-68.3515	0
0.4287	10.6325	28.2007	-3.38628	-68.0438	0
0.4293	13.0732	26.6721	-3.69192	-63.1618	0
0.4300	14.5948	23.6194	-5.22011	-59.196	0
0.4307	13.9862	20.2639	-5.83138	-54.0064	0
0.4313	14.9053	15.3797	-0.334747	-43.9347	0
0.4320	12.154	8.05801	4.24012	-36.3074	0
0.4327	7.27255	1.64982	1.18859	-28.9811	0
0.4333	7.88118	-6.28702	-0.946023	-13.1145	0
0.4340	8.49603	-16.6613	3.93449	3.67154	0
0.4347	4.83181	-23.9876	7.90293	13.7432	0
0.4353	2.69538	-28.8672	8.51421	23.5072	0
0.4360	2.08674	-34.6648	8.81985	33.5789	0
0.4367	-0.664528	-36.4964	6.68523	43.0386	0
0.4373	-0.968845	-37.4145	5.15704	54.635	0
0.4380	-2.18611	-43.2122	7.90293	61.9614	0
0.4387	-5.2417	-46.8754	8.81985	60.7409	0
0.4393	-3.40959	-43.2122	6.37959	57.9923	0
0.4400	0.254632	-40.7701	5.46268	55.8555	0
0.4407	-2.49043	-39.549	5.76832	50.9735	0
0.4413	-3.40959	-33.4484	4.24012	45.4796	0
0.4420	-0.664528	-24.9011	0.882955	39.0728	0
0.4427	-0.664528	-16.6613	-1.86294	27.1687	0
0.4433	-0.664528	-7.81101	-2.47421	12.827	0
0.4440	2.08674	-0.18176	-6.13217	0.926244	0
0.4447	-0.0496844	8.05801	-14.0691	-10.6702	0
0.4453	-1.27316	17.8218	-19.5609	-23.4905	0
0.4460	2.69538	26.3691	-21.3947	-35.9998	0
0.4467	3.91885	31.5563	-22.3067	-45.4629	0
0.4473	3.91885	33.6908	-22.0011	-53.7021	0
0.4480	8.1855	34.6089	-21.3947	-60.4165	0
0.4487	10.3219	33.6908	-21.3947	-62.5499	0
0.4493	7.57687	31.8592	-21.3947	-61.637	0
0.4500	6.66392	30.3352	-21.3947	-61.9413	0
0.4507	8.80034	26.6721	-20.7834	-58.5841	0
0.4513	8.1855	20.8744	-17.1206	-49.733	0
0.4520	4.83181	15.3797	-13.7634	-40.8852	0
0.4527	3.30401	7.75042	-11.3232	-30.2016	0
0.4533	2.69538	-3.53732	-8.27164	-14.0274	0
0.4540	1.16758	-11.1666	-7.35472	-1.21047	0
0.4547	-0.0496844	-16.0508	-5.83138	10.0817	0
0.4553	0.254632	-25.5116	1.79987	24.4234	0
0.4560	-1.57748	-33.1409	6.37959	34.1908	0
0.4567	-5.85033	-34.3619	0.577317	36.3242	0
0.4573	-7.98676	-35.8859	-3.99755	41.8181	0
0.4580	-5.54602	-37.1069	0.882955	49.1444	0
0.4587	-3.71391	-34.059	4.24012	50.6692	0
0.4593	-6.15465	-31.3093	1.49423	50.0573	0
0.4600	-7.68245	-28.2566	-0.0291084	48.2282	0
0.4607	-6.15465	-23.0695	-0.0291084	41.2095	0
0.4613	-6.76329	-16.9689	-3.38628	32.9669	0
0.4620	-7.0676	-11.1666	-8.57728	24.4234	0
0.4627	-1.57748	-5.6765	-12.8465	10.6903	0
0.4633	1.78243	-1.40281	-14.0691	-3.95911	0
0.4640	0.863266	4.70245	-15.898	-15.8598	0
0.4647	4.83181	11.7212	-20.4778	-28.6768	0
0.4653	9.71329	15.3797	-25.6639	-43.6305	0
0.4660	8.1855	23.6194	-27.8034	-56.4474	0
0.4667	8.1855	34.6089	-30.5493	-65.2985	0
0.4673	10.9368	36.7434	-30.8549	-71.4011	0
0.4680	10.6325	34.9118	-29.0211	-76.895	0
0.4687	10.6325	38.575	-31.4662	-82.9975	0
0.4693	12.154	40.099	-36.0411	-84.5256	0
0.4700	11.5454	35.83	-34.2121	-79.0317	0
0.4707	12.154	30.9458	-29.0211	-72.013	0
0.4713	13.9862	25.7586	-25.9696	-66.2148	0
0.4720	11.2411	19.9609	-23.2237	-56.7517	0
0.4727	8.49603	12.0241	-18.9496	-42.1057	0
0.4733	7.88118	0.731699	-14.0691	-27.4563	0
0.4740	4.83181	-7.81101	-10.7119	-16.4684	0
0.4747	1.78243	-12.6952	-9.1837	-5.78819	0
0.4753	0.254632	-20.0169	-7.66036	7.33305	0
0.4760	-3.10527	-25.8192	-4.91447	18.3209	0
0.4767	-7.0676	-29.7853	-1.86294	26.2558	0
0.4773	-7.0676	-35.8859	-0.0291084	32.9669	0
0.4780	-6.45897	-34.059	-0.334747	38.1566	0
0.4787	-5.54602	-23.9876	3.02242	39.989	0
0.4793	-4.62686	-21.8484	9.73676	40.9019	0
0.4800	-7.0676	-25.2087	8.81985	39.0728	0
0.4807	-8.89971	-20.3245	0.27653	31.4421	0
0.4813	-7.0676	-12.3876	-2.47421	23.5072	0
0.4820	-7.0676	-4.75838	-0.946023	17.1004	0
0.4827	-7.68245	6.52937	-3.38628	4.58775	0
0.4833	-4.93117	16.9083	-6.43781	-10.3659	0
0.4840	-3.40959	25.451	-8.27164	-19.5213	0
0.4847	-3.10527	35.83	-11.3232	-29.8973	0
0.4853	1.78243	45.9013	-12.5409	-42.4099	0
0.4860	4.83181	54.1411	-13.1521	-50.0406	0
0.4867	2.08674	61.7703	-15.5924	-57.3636	0
0.4873	2.99969	65.7364	-16.815	-69.572	0
0.4880	6.96823	67.568	-15.2916	-74.454	0
0.4887	6.96823	66.6499	-14.0691	-70.7925	0
0.4893	5.13612	60.5493	-14.3747	-68.0438	0
0.4900	4.52749	54.444	-13.7634	-66.8233	0
0.4907	5.44044	48.3388	-9.48934	-60.4165	0
0.4913	8.49603	35.5224	-1.5573	-51.5654	0
0.4920	8.1855	19.0428	2.41115	-41.4937	0
0.4927	3.60833	6.22644	3.02242	-30.2016	0
0.4933	2.08674	-4.45544	6.37959	-16.4684	0
0.4940	2.08674	-12.3876	11.5657	-1.51476	0
0.4947	0.254632	-16.6613	15.5342	13.4389	0
0.4953	-0.664528	-20.6274	19.8034	28.3926	0
0.4960	-0.664528	-25.5116	24.6888	40.9019	0
0.4967	-3.40959	-28.5642	28.046	49.4487	0
0.4973	-5.85033	-29.4777	28.9629	60.129	0
0.4980	-5.54602	-28.2566	28.9629	69.2844	0
0.4987	-6.15465	-27.0356	30.1806	67.452	0
0.4993	-8.5954	-24.9011	28.9629	62.8743	0
0.5000	-9.81887	-18.7958	25.3001	64.4024	0
0.5007	-8.89971	-14.8297	24.6888	60.4333	0
0.5013	-6.15465	-13.6087	25.3001	50.9735	0
0.5020	-2.80096	-3.53732	20.7203	45.7872	0
0.5027	-1.57748	11.7212	17.3632	36.9361	0
0.5033	-0.664528	19.3504	17.6688	20.7619	0
0.5040	0.863266	22.0955	15.2285	8.24926	0
0.5047	0.558949	27.2826	9.43112	-0.294258	0
0.5053	0.254632	32.7773	3.6337	-13.1145	0
0.5060	2.69538	37.051	-2.47421	-22.8786	0
0.5067	4.83181	39.7961	-6.74345	-28.0682	0
0.5073	2.39106	39.7961	-8.27164	-34.1707	0
0.5080	1.16758	40.4066	-9.79498	-37.8322	0
0.5087	3.30401	42.2382	-9.1837	-34.475	0
0.5093	4.83181	38.8779	-7.66036	-30.8135	0
0.5100	3.30401	33.0803	-9.1837	-29.8973	0
0.5107	1.78243	28.2007	-7.66036	-23.1829	0
0.5113	1.16758	21.4849	-2.16858	-12.1983	0
0.5120	-0.354001	14.1633	0.27653	-3.65148	0
0.5127	-2.49043	4.70245	1.79987	7.02876	0
0.5133	-3.40959	-10.556	5.15704	24.4234	0
0.5140	-4.01822	-22.156	6.37959	41.2095	0
0.5147	-7.0676	-26.1221	8.51421	55.5512	0
0.5153	-11.3405	-34.059	16.7519	71.4211	0
0.5160	-14.396	-45.0438	21.6372	86.0705	0
0.5167	-16.8368	-48.3993	18.8914	95.2259	0
0.5173	-18.0541	-49.0099	17.9744	102.245	0
0.5180	-17.1411	-54.197	22.2485	107.127	0
0.5187	-18.0541	-53.8941	26.5178	108.651	0
0.5193	-19.2775	-48.0964	27.7403	109.263	0
0.5200	-18.9732	-45.0438	27.129	109.568	0
0.5207	-18.9732	-44.1257	26.8234	106.822	0
0.5213	-18.0541	-41.9912	25.6057	101.024	0
0.5220	-15.0047	-38.0251	23.4662	95.2259	0
0.5227	-12.5639	-28.2566	21.9429	85.4586	0
0.5233	-13.1726	-16.3584	21.6372	69.8963	0
0.5240	-13.4769	-8.1186	18.8914	56.7717	0
0.5247	-11.651	-0.18176	14.3116	49.753	0
0.5253	-9.81887	8.36095	11.5657	41.2095	0
0.5260	-8.89971	16.9083	9.12549	29.0011	0
0.5267	-7.98676	25.7586	6.07395	18.0133	0
0.5273	-6.76329	32.4697	5.15704	10.9946	0
0.5280	-5.85033	33.6908	6.68523	7.94497	0
0.5287	-5.54602	32.1668	6.37959	5.19633	0
0.5293	-6.15465	29.4218	3.32806	1.53482	0
0.5300	-7.98676	26.0615	0.577317	1.23053	0
0.5307	-8.5954	22.3984	2.71678	5.80825	0
0.5313	-6.76329	17.8218	5.15704	12.5227	0
0.5320	-6.45897	9.582	3.32806	21.6781	0
0.5327	-7.98676	-2.62386	4.54576	34.4951	0
0.5333	-8.29108	-15.7478	10.3432	47.312	0
0.5340	-9.20403	-25.2087	11.5657	56.4675	0
0.5347	-11.651	-32.8379	10.3432	64.4024	0
0.5353	-12.8683	-38.6356	14.006	76.3031	0
0.5360	-13.4769	-39.549	17.3632	86.6791	0
0.5367	-15.0047	-39.549	16.4511	91.8687	0
0.5373	-16.2282	-41.9912	16.1455	96.7507	0
0.5380	-16.2282	-40.4672	13.7004	98.5798	0
0.5387	-16.2282	-34.3619	10.3432	94.3097	0
0.5393	-15.6133	-31.3093	12.177	93.0892	0
0.5400	-17.1411	-28.5642	12.4827	91.2568	0
0.5407	-19.8862	-20.6274	3.6337	79.3561	0
0.5413	-18.9732	-11.1666	-4.60883	65.6229	0
0.5420	-15.9176	-0.792286	-6.43781	58.2965	0
0.5427	-14.7004	13.5527	-10.7119	44.871	0
0.5433	-13.4769	26.6721	-18.0375	25.0353	0
0.5440	-8.89971	35.83	-22.6124	11.9108	0
0.5447	-6.45897	44.3727	-25.0575	2.45104	0
0.5453	-7.68245	49.2569	-28.109	-11.5864	0
0.5460	-5.85033	52.6124	-32.0726	-25.9315	0
0.5467	-0.354001	57.7996	-36.0411	-37.2203	0
0.5473	1.4719	59.9388	-39.7039	-48.5125	0
0.5480	-0.0496844	58.1072	-42.4498	-56.1431	0
0.5487	0.558949	56.5785	-46.1126	-55.8388	0
0.5493	1.4719	52.6124	-46.7238	-56.1431	0
0.5500	1.16758	47.4253	-45.5013	-58.8884	0
0.5507	1.4719	46.5118	-46.1126	-54.3107	0
0.5513	0.863266	42.8487	-44.2836	-44.851	0
0.5520	-1.8818	33.6908	-40.6208	-39.6647	0
0.5527	-2.80096	27.2826	-38.787	-32.6426	0
0.5533	-2.18611	20.5715	-38.4813	-18.6051	0
0.5540	-2.18611	10.1925	-36.958	-8.53683	0
0.5547	-1.8818	1.64982	-36.3467	-1.21047	0
0.5553	-2.80096	-4.45544	-35.1241	9.77405	0
0.5560	-5.2417	-9.33965	-33.2952	21.6781	0
0.5567	-6.15465	-12.9981	-32.6839	29.6131	0
0.5573	-6.15465	-20.6274	-31.4662	35.4113	0
0.5580	-7.37813	-27.9537	-30.2436	38.7685	0
0.5587	-7.68245	-26.1221	-31.767	37.2404	0
0.5593	-7.0676	-22.7666	-34.8185	34.4951	0
0.5600	-6.76329	-24.2906	-35.1241	29.6131	0
0.5607	-7.37813	-24.9011	-34.2121	21.6781	0
0.5613	-8.89971	-23.0695	-35.7354	13.7432	0
0.5620	-7.68245	-17.2718	-40.6208	7.02876	0
0.5627	-4.01822	-3.84492	-42.1441	-2.73861	0
0.5633	-2.80096	8.97147	-37.8749	-14.9436	0
0.5640	-2.80096	13.5527	-38.787	-25.6239	0
0.5647	-0.664528	18.1294	-48.2472	-36.6117	0
0.5653	2.69538	27.8931	-54.3503	-50.3449	0
0.5660	5.44044	36.1329	-54.3503	-59.5003	0
0.5667	6.3596	42.8487	-55.2672	-65.2985	0
0.5673	6.3596	50.4779	-56.4897	-75.3702	0
0.5680	7.27255	55.3575	-57.101	-82.3889	0
0.5687	6.66392	55.6651	-57.101	-78.7274	0
0.5693	5.13612	55.0546	-55.5728	-74.1497	0
0.5700	6.66392	54.1411	-52.8269	-73.5378	0
0.5707	8.49603	49.8674	-51.6044	-68.9601	0
0.5713	6.66392	43.1516	-49.1641	-58.8884	0
0.5720	3.91885	36.4405	-44.5844	-48.8201	0
0.5727	2.08674	26.0615	-40.6208	-36.916	0
0.5733	1.4719	11.7212	-37.2636	-23.1829	0
0.5740	1.16758	2.56328	-34.5177	-12.1983	0
0.5747	1.16758	-3.23439	-30.2436	-2.12668	0
0.5753	-0.354001	-13.6087	-23.2237	10.9946	0
0.5760	-4.32254	-25.5116	-19.5609	23.5072	0
0.5767	-9.51456	-34.9724	-20.7834	29.6131	0
0.5773	-11.3405	-43.2122	-21.7003	34.4951	0
0.5780	-9.20403	-45.0438	-19.5609	40.9019	0
0.5787	-9.81887	-40.4672	-17.1206	45.1753	0
0.5793	-11.9553	-40.1596	-17.7319	43.9548	0
0.5800	-10.7318	-39.549	-19.2552	40.2933	0
0.5807	-7.68245	-30.3958	-19.5609	36.0199	0
0.5813	-8.5954	-22.7666	-20.4778	30.8336	0
0.5820	-9.81887	-21.2379	-22.918	21.6781	0
0.5827	-5.54602	-11.1666	-25.0575	8.86118	0
0.5833	0.863266	6.22644	-27.4977	-2.73861	0
0.5840	2.08674	16.6007	-32.3783	-12.8069	0
0.5847	-0.0496844	22.3984	-35.1241	-25.3196	0
0.5853	1.16758	29.1142	-35.1241	-38.7484	0
0.5860	4.83181	35.83	-38.787	-47.9039	0
0.5867	6.3596	41.6276	-43.3667	-54.3107	0
0.5873	6.96823	43.7621	-41.5328	-62.5499	0
0.5880	8.1855	39.7961	-39.0926	-69.8763	0
0.5887	7.88118	33.3879	-41.8385	-71.7053	0
0.5893	6.66392	26.3691	-43.061	-68.9601	0
0.5900	6.96823	18.1294	-40.0095	-65.6028	0
0.5907	8.1855	12.0241	-36.6523	-63.7738	0
0.5913	8.1855	7.13989	-34.8185	-58.5841	0
0.5920	6.05528	-0.18176	-30.8549	-46.9877	0
0.5927	5.13612	-10.8636	-22.6124	-32.6426	0
0.5933	6.66392	-21.5455	-12.8465	-19.2171	0
0.5940	5.13612	-30.3958	-5.83138	-6.7044	0
0.5947	0.558949	-34.9724	0.577317	5.80825	0
0.5953	-1.27316	-35.2754	7.59729	17.1004	0
0.5960	-1.8818	-35.8859	11.8714	27.1687	0
0.5967	-5.54602	-37.7175	16.1455	35.4113	0
0.5973	-7.98676	-37.1069	24.3831	40.9019	0
0.5980	-6.15465	-33.7514	29.8749	42.1224	0
0.5987	-4.32254	-29.1748	32.6208	43.6505	0
0.5993	-4.62686	-25.8192	37.8118	46.0915	0
0.6000	-4.01822	-24.2906	38.1175	41.8181	0
0.6007	-3.10527	-20.935	32.9265	31.4421	0
0.6013	-3.40959	-14.2192	34.149	24.1191	0
0.6020	-3.40959	-8.1186	37.2005	16.4885	0
0.6027	-2.18611	-4.45544	34.149	3.06296	0
0.6033	-1.27316	0.121173	31.4031	-11.2821	0
0.6040	0.558949	3.78433	31.4031	-21.6581	0
0.6047	3.30401	3.78433	28.046	-33.5588	0
0.6053	4.83181	7.13989	25.9113	-46.3757	0
0.6060	5.74476	15.6873	24.3831	-54.6183	0
0.6067	7.57687	19.9609	20.7203	-61.637	0
0.6073	7.57687	18.7399	20.7203	-69.8763	0
0.6080	7.27255	21.4849	24.9944	-72.9258	0
0.6087	8.49603	24.23	26.2121	-68.6558	0
0.6093	10.3219	20.8744	28.046	-67.4353	0
0.6100	11.2411	17.2112	29.8749	-68.9601	0
0.6107	12.154	12.9422	29.2685	-62.5499	0
0.6113	12.154	4.39486	34.7603	-53.7021	0
0.6120	11.2411	-5.06597	41.7803	-47.9039	0
0.6127	10.6325	-15.1373	39.9464	-35.9998	0
0.6133	8.49603	-26.4297	39.0295	-19.8256	0
0.6140	4.52749	-33.1409	46.3551	-8.84112	0
0.6147	1.78243	-37.7175	53.0695	0.926244	0
0.6153	1.4719	-45.0438	57.3436	13.7432	0
0.6160	1.16758	-48.7069	61.9184	25.0353	0
0.6167	-1.27316	-45.9572	64.6643	34.4951	0
0.6173	-3.40959	-45.9572	65.8869	41.5138	0
0.6180	-4.32254	-44.1257	67.4151	41.5138	0
0.6187	-5.2417	-36.804	66.1925	40.2933	0
0.6193	-6.15465	-32.2274	64.6643	39.989	0
0.6200	-4.93117	-29.1748	63.4466	34.7994	0
0.6207	-2.49043	-20.6274	61.0064	27.1687	0
0.6213	-4.93117	-11.7771	60.0895	22.591	0
0.6220	-7.0676	-4.75838	59.4782	14.6594	0
0.6227	-3.10527	6.52937	55.5097	1.83911	0
0.6233	2.08674	15.3797	51.5461	-7.92491	0
0.6240	1.78243	12.9422	49.101	-18.6051	0
0.6247	-0.354001	8.97147	43.3036	-34.1707	0
0.6253	2.39106	14.7691	36.5893	-46.9877	0
0.6260	6.3596	23.0089	34.7603	-52.4816	0
0.6267	8.80034	23.927	33.5377	-57.0593	0
0.6273	11.5454	22.3984	31.4031	-62.5499	0
0.6280	13.0732	21.7925	30.4862	-64.078	0
0.6287	12.7689	17.2112	29.8749	-59.196	0
0.6293	12.154	8.97147	29.5693	-54.6183	0
0.6300	11.2411	4.70245	29.8749	-52.4816	0
0.6307	9.10466	2.56328	29.8749	-46.0715	0
0.6313	8.80034	-4.75838	30.7918	-35.3912	0
0.6320	8.80034	-17.5794	35.3716	-26.5401	0
0.6327	5.74476	-34.6648	41.7803	-14.9436	0
0.6333	3.91885	-51.452	41.7803	2.14675	0
0.6340	4.52749	-62.1339	36.5893	16.1842	0
0.6347	4.83181	-68.845	36.2836	26.2558	0
0.6353	2.99969	-76.1713	42.6923	39.0728	0
0.6360	-0.354001	-78.6134	46.3551	50.9735	0
0.6367	-4.62686	-76.1713	42.0859	56.7717	0
0.6373	-7.68245	-76.1713	39.9464	63.4862	0
0.6380	-7.98676	-74.3397	42.3867	69.2844	0
0.6387	-7.37813	-64.2684	41.169	66.2315	0
0.6393	-7.0676	-54.8075	38.1175	61.3495	0
0.6400	-8.5954	-45.0438	39.3352	61.3495	0
0.6407	-12.5639	-29.4777	38.1175	57.688	0
0.6413	-11.9553	-16.6613	30.7918	48.5325	0
0.6420	-7.37813	-9.33965	25.3001	38.7685	0
0.6427	-6.15465	4.09192	23.1606	26.2558	0
0.6433	-5.2417	15.6873	19.8034	13.1313	0
0.6440	1.16758	16.2978	17.6688	5.19633	0
0.6447	5.13612	16.9083	15.2285	-2.73861	0
0.6453	4.83181	21.4849	10.6488	-14.9436	0
0.6460	5.74476	21.7925	6.98602	-25.6239	0
0.6467	5.44044	22.0955	6.98602	-34.1707	0
0.6473	4.22317	21.7925	7.90293	-42.4099	0
0.6480	7.27255	12.9422	5.46268	-46.6834	0
0.6487	9.10466	3.1738	0.577317	-47.5962	0
0.6493	6.66392	-2.01334	-2.16858	-49.733	0
0.6500	4.83181	-10.2531	-0.640385	-47.9039	0
0.6507	3.91885	-22.156	2.41115	-39.9689	0
0.6513	1.78243	-29.7853	6.07395	-32.3383	0
0.6520	1.16758	-38.9385	10.6488	-23.1829	0
0.6527	2.08674	-53.8941	16.1455	-10.3659	0
0.6533	2.69538	-66.0999	21.026	2.14675	0
0.6540	2.99969	-71.2871	23.4662	12.5227	0
0.6547	0.254632	-75.2578	25.3001	24.4234	0
0.6553	-2.18611	-79.2239	28.3516	33.8832	0
0.6560	-1.27316	-81.666	32.0144	39.989	0
0.6567	-3.71391	-84.714	34.4547	49.1444	0
0.6573	-8.29108	-89.9058	34.4547	60.129	0
0.6580	-5.2417	-88.0742	31.7088	63.1819	0
0.6587	-1.27316	-78.6134	31.0975	58.9085	0
0.6593	-2.49043	-72.2052	35.3716	56.4675	0
0.6600	-1.8818	-67.9315	35.6772	54.3307	0
0.6607	-0.968845	-56.0286	29.5693	47.312	0
0.6613	-3.40959	-40.1596	24.0775	39.989	0
0.6620	-2.49043	-27.0356	18.5857	32.6626	0
0.6627	1.16758	-11.1666	12.7883	19.2371	0
0.6633	-0.0496844	7.75042	10.6488	4.28346	0
0.6640	-1.57748	19.0428	7.29166	-4.87198	0
0.6647	2.08674	25.451	0.27653	-13.1145	0
0.6653	5.13612	34.3013	-5.52575	-25.3196	0
0.6660	4.83181	39.4885	-9.48934	-37.5279	0
0.6667	1.78243	37.6615	-13.1521	-46.0715	0
0.6673	-0.0496844	35.5224	-13.7634	-54.0064	0
0.6680	1.16758	33.3879	-14.0691	-60.7208	0
0.6687	0.558949	26.3691	-15.898	-59.8046	0
0.6693	-1.8818	20.8744	-15.2916	-54.3107	0
0.6700	0.254632	21.7925	-14.986	-51.5654	0
0.6707	4.22317	20.2639	-14.6803	-46.9877	0
0.6713	4.83181	8.05801	-8.57728	-36.916	0
0.6720	3.91885	-7.81101	-4.30319	-27.4563	0
0.6727	2.39106	-19.7139	-8.27164	-19.5213	0
0.6733	-0.664528	-27.6461	-9.79498	-9.14541	0
0.6740	-0.664528	-33.4484	-6.43781	1.83911	0
0.6747	0.863266	-37.1069	-4.30319	11.6065	0
0.6753	-2.49043	-40.1596	-2.16858	23.5072	0
0.6760	-5.2417	-42.2987	1.18859	34.4951	0
0.6767	-5.2417	-44.1257	0.577317	41.8181	0
0.6773	-6.76329	-48.0964	-0.946023	47.312	0
0.6780	-10.1232	-47.7888	-0.946023	49.1444	0
0.6787	-12.2596	-36.4964	-2.16858	49.4487	0
0.6793	-12.5639	-23.3771	-3.99755	50.9735	0
0.6800	-11.9553	-15.4403	-5.52575	48.8368	0
0.6807	-11.651	-7.50807	-6.74345	41.8181	0
0.6813	-10.4275	-1.09988	-9.79498	36.6318	0
0.6820	-7.37813	4.70245	-14.6803	29.0011	0
0.6827	-3.40959	15.9902	-17.7319	15.8799	0
0.6833	-0.0496844	25.1481	-17.7319	5.19633	0
0.6840	2.08674	28.8112	-19.8665	-3.65148	0
0.6847	2.99969	37.354	-26.5808	-16.7761	0
0.6853	5.13612	48.9493	-32.3783	-27.152	0
0.6860	8.49603	52.3095	-36.0411	-31.4221	0
0.6867	11.2411	55.0546	-38.787	-39.9689	0
0.6873	14.5948	61.4627	-41.5328	-50.6492	0
0.6880	17.0355	61.7703	-44.2836	-52.174	0
0.6887	14.9053	57.4967	-45.1957	-49.1244	0
0.6893	12.154	57.1891	-45.1957	-47.292	0
0.6900	13.9862	55.6651	-47.0295	-43.3262	0
0.6907	16.1226	51.0885	-47.0295	-36.6117	0
0.6913	13.9862	48.0358	-42.4498	-30.8135	0
0.6920	11.2411	43.7621	-38.4813	-21.6581	0
0.6927	10.6325	33.3879	-34.5177	-5.78819	0
0.6933	8.1855	22.706	-30.5493	7.94497	0
0.6940	3.60833	18.4323	-29.938	13.7432	0
0.6947	2.39106	15.3797	-27.8034	20.15	0
0.6953	5.74476	7.75042	-20.4778	31.7464	0
0.6960	7.27255	-0.792286	-17.4262	40.5976	0
0.6967	5.13612	-6.89755	-22.6124	45.1753	0
0.6973	3.91885	-15.1373	-24.7519	52.806	0
0.6980	1.78243	-20.3245	-23.2237	57.9923	0
0.6987	-1.57748	-18.19	-25.3583	55.8555	0
0.6993	-1.27316	-15.7478	-27.4977	56.4675	0
0.7000	0.254632	-14.5268	-27.8034	59.8247	0
0.7007	-0.664528	-8.72913	-30.8549	54.635	0
0.7013	-1.27316	-2.31627	-34.2121	46.0915	0
0.7020	1.16758	1.34223	-38.787	37.5447	0
0.7027	3.30401	6.83696	-45.1957	22.591	0
0.7033	5.44044	12.9422	-49.7754	5.50396	0
0.7040	6.96823	16.2978	-52.5213	-3.95911	0
0.7047	6.3596	20.5715	-57.101	-11.8907	0
0.7053	5.74476	25.451	-58.93	-22.5743	0
0.7060	8.1855	29.7247	-59.8469	-32.3383	0
0.7067	11.2411	33.6908	-62.8984	-40.2732	0
0.7073	11.2411	32.7773	-63.2041	-45.7672	0
0.7080	11.2411	22.706	-61.3702	-47.292	0
0.7087	12.154	10.8031	-66.2556	-47.292	0
0.7093	12.7689	5.31298	-72.053	-46.3757	0
0.7100	13.0732	3.4814	-70.5248	-43.3262	0
0.7107	14.2905	-1.40281	-67.1676	-39.0527	0
0.7113	14.5948	-6.58995	-65.95	-31.7297	0
0.7120	12.154	-10.556	-64.1161	-19.5213	0
0.7127	9.40898	-19.4063	-60.7589	-7.92491	0
0.7133	8.49603	-31.3093	-57.4018	3.06296	0
0.7140	7.27255	-34.6648	-54.6559	14.9637	0
0.7147	5.13612	-33.7514	-51.2987	26.2558	0
0.7153	2.08674	-39.549	-45.8069	36.9361	0
0.7160	-0.664528	-45.3467	-41.5328	45.4796	0
0.7167	-2.49043	-46.2648	-39.7039	52.4983	0
0.7173	-3.40959	-46.2648	-36.6523	58.9085	0
0.7180	-3.10527	-43.5151	-34.2121	61.6538	0
0.7187	-3.40959	-38.6356	-33.2952	60.4333	0
0.7193	-5.2417	-39.549	-28.4098	60.4333	0
0.7200	-6.15465	-45.3467	-25.0575	57.9923	0
0.7207	-6.76329	-44.1257	-29.6324	48.5325	0
0.7213	-4.62686	-35.8859	-31.767	40.2933	0
0.7220	-0.354001	-28.5642	-28.109	34.4951	0
0.7227	-0.664528	-22.156	-28.4098	22.591	0
0.7233	-1.8818	-15.7478	-29.6324	7.94497	0
0.7240	2.39106	-10.556	-27.8034	-1.82239	0
0.7247	5.74476	-2.9268	-29.6324	-11.8907	0
0.7253	2.99969	8.97147	-30.2436	-23.7948	0
0.7260	2.99969	21.4849	-26.8865	-33.2545	0
0.7267	4.22317	30.3352	-26.8865	-40.2732	0
0.7273	1.78243	35.5224	-28.109	-45.4629	0
0.7280	3.91885	34.6089	-24.7519	-48.2082	0
0.7287	8.80034	28.2007	-22.3067	-48.5125	0
0.7293	8.1855	22.706	-22.3067	-46.9877	0
0.7300	6.66392	22.3984	-18.0375	-44.2424	0
0.7307	10.3219	24.5376	-11.6288	-38.7484	0
0.7313	10.3219	23.3165	-4.91447	-30.5092	0
0.7320	3.91885	21.7925	0.577317	-21.9624	0
0.7327	-3.71391	19.3504	1.49423	-13.4188	0
0.7333	-6.76329	10.5001	2.71678	-1.82239	0
0.7340	-4.93117	3.4814	8.81985	8.86118	0
0.7347	-4.32254	5.00538	14.6173	15.268	0
0.7353	-8.29108	0.731699	17.9744	24.7277	0
0.7360	-10.7318	-14.8297	22.8598	37.8523	0
0.7367	-9.81887	-23.9876	28.6572	45.7872	0
0.7373	-10.4275	-21.2379	32.0144	50.0573	0
0.7380	-10.7318	-16.3584	34.149	53.1102	0
0.7387	-10.4275	-10.8636	36.8949	50.9735	0
0.7393	-11.651	-2.9268	39.9464	47.312	0
0.7400	-11.9553	5.9235	39.6408	47.0077	0
0.7407	-10.7318	16.9083	39.9464	43.3429	0
0.7413	-10.7318	28.2007	42.6923	33.2746	0
0.7420	-9.81887	41.9306	41.169	20.4576	0
0.7427	-5.54602	56.5785	37.2005	8.24926	0
0.7433	-1.8818	65.7364	41.7803	-2.43097	0
0.7440	-0.0496844	73.0581	45.7439	-14.3351	0
0.7447	1.16758	85.2686	38.4231	-29.593	0
0.7453	2.99969	95.34	31.0975	-42.1057	0
0.7460	5.74476	100.22	30.4862	-48.5125	0
0.7467	6.3596	107.546	30.1806	-54.9226	0
0.7473	4.52749	117.92	31.7088	-60.1089	0
0.7480	6.3596	124.328	35.6772	-59.8046	0
0.7487	10.0176	126.16	37.2005	-59.196	0
0.7493	10.3219	124.636	39.3352	-59.5003	0
0.7500	10.3219	121.276	45.7439	-54.9226	0
0.7507	10.0176	115.478	50.9349	-48.2082	0
0.7513	6.3596	108.767	53.0695	-44.5467	0
0.7520	5.74476	102.359	57.3436	-37.5279	0
0.7527	6.3596	92.8979	62.2241	-23.7948	0
0.7533	2.69538	80.6873	66.4982	-11.5864	0
0.7540	-0.0496844	72.4476	70.161	-1.21047	0
0.7547	0.558949	66.6499	75.0415	11.9108	0
0.7553	-2.80096	58.7177	81.7558	23.5072	0
0.7560	-7.0676	50.4779	83.284	29.9174	0
0.7567	-7.0676	41.9306	79.6212	35.4113	0
0.7573	-7.98676	34.6089	79.3156	42.7343	0
0.7580	-9.81887	35.83	81.4502	47.312	0
0.7587	-9.81887	41.9306	80.5333	45.7872	0
0.7593	-11.3405	41.0171	77.7874	43.0386	0
0.7600	-11.9553	37.9645	74.7358	39.6814	0
0.7607	-7.98676	43.7621	71.073	32.9669	0
0.7613	-4.32254	53.223	70.161	24.4234	0
0.7620	-5.2417	58.4101	66.4982	14.0475	0
0.7627	-4.93117	60.2417	59.7838	0.0100315	0
0.7633	-1.57748	61.4627	56.4266	-13.7231	0
0.7640	0.863266	62.6838	52.7638	-22.5743	0
0.7647	2.39106	65.1259	45.4382	-31.7297	0
0.7653	2.99969	70.313	41.7803	-43.9347	0
0.7660	3.30401	73.9762	40.8634	-56.1431	0
0.7667	7.57687	73.0581	37.2005	-65.9071	0
0.7673	11.5454	68.4815	36.2836	-69.8763	0
0.7680	8.49603	64.8183	35.978	-68.9601	0
0.7687	3.91885	63.5973	30.4862	-69.8763	0
0.7693	6.05528	60.8522	26.8234	-72.013	0
0.7700	7.57687	54.444	29.2685	-68.3515	0
0.7707	5.13612	42.2382	30.7918	-61.637	0
0.7713	4.83181	28.2007	30.1806	-56.1431	0
0.7720	4.83181	20.5715	31.7088	-45.4629	0
0.7727	0.558949	15.0767	35.3716	-29.2887	0
0.7733	-1.8818	4.39486	39.6408	-14.6393	0
0.7740	-1.57748	-7.20048	41.7803	-4.87198	0
0.7747	-4.93117	-16.6613	44.2205	4.28346	0
0.7753	-9.51456	-27.3432	47.5777	14.0475	0
0.7760	-9.81887	-34.9724	49.101	21.3705	0
0.7767	-9.20403	-41.9912	49.101	26.8644	0
0.7773	-9.51456	-50.5385	49.4067	33.5789	0
0.7780	-8.89971	-46.8754	49.101	37.2404	0
0.7787	-10.7318	-35.2754	46.9664	33.8832	0
0.7793	-12.8683	-37.4145	47.2721	30.2216	0
0.7800	-11.3405	-45.6543	46.6608	29.0011	0
0.7807	-9.81887	-41.3806	40.5577	21.9824	0
0.7813	-9.20403	-34.9724	33.2321	8.86118	0
0.7820	-4.32254	-31.0063	28.046	-3.65148	0
0.7827	-1.27316	-19.7139	23.7719	-15.2479	0
0.7833	-2.49043	-9.03206	20.1091	-27.152	0
0.7840	0.254632	-5.6765	16.1455	-35.0869	0
0.7847	4.83181	1.64982	9.73676	-43.6305	0
0.7853	5.13612	13.5527	6.68523	-56.4474	0
0.7860	6.05528	20.5715	6.07395	-67.1276	0
0.7867	8.49603	25.1481	-0.334747	-73.2335	0
0.7873	6.66392	31.2487	-7.35472	-79.336	0
0.7880	4.83181	34.9118	-6.74345	-83.3018	0
0.7887	4.83181	33.0803	-4.91447	-80.8608	0
0.7893	3.91885	28.5037	-6.74345	-77.5036	0
0.7900	2.99969	24.8405	-7.66036	-75.6745	0
0.7907	2.69538	20.2639	-7.04909	-68.9601	0
0.7913	0.558949	10.8031	-4.91447	-57.0593	0
0.7920	-0.354001	-3.23439	-0.946023	-48.2082	0
0.7927	-0.0496844	-16.9689	-1.25166	-40.8852	0
0.7933	-2.49043	-29.7853	-5.52575	-28.9811	0
0.7940	-4.32254	-42.9046	-5.22011	-16.7761	0
0.7947	-2.80096	-56.6391	-2.16858	-7.62062	0
0.7953	-4.32254	-67.6239	-0.946023	0.618611	0
0.7960	-8.89971	-73.4263	2.71678	8.55355	0
0.7967	-12.2596	-76.7818	6.07395	17.1004	0
0.7973	-12.5639	-78.6134	4.24012	25.9482	0
0.7980	-11.0361	-74.3397	2.10551	29.9174	0
0.7987	-10.1232	-64.8789	4.24012	28.6969	0
0.7993	-11.0361	-55.7257	4.54576	28.3926	0
0.8000	-12.5639	-47.7888	-0.334747	26.2558	0
0.8007	-12.2596	-39.2461	-6.43781	18.6252	0
0.8013	-10.4275	-29.1748	-9.48934	11.3022	0
0.8020	-10.1232	-16.0508	-12.8465	3.36725	0
0.8027	-11.651	-1.71041	-18.6488	-9.4497	0
0.8033	-10.1232	7.44749	-21.089	-21.0461	0
0.8040	-6.15465	13.5527	-21.3947	-31.7297	0
0.8047	-3.71391	20.8744	-29.938	-46.0715	0
0.8053	-0.664528	26.3691	-40.6208	-56.7517	0
0.8060	2.69538	26.3691	-43.978	-63.7738	0
0.8067	2.08674	26.9797	-45.1957	-72.6216	0
0.8073	1.16758	29.1142	-48.2472	-75.3702	0
0.8080	2.99969	27.2826	-48.8585	-71.4011	0
0.8087	3.91885	24.8405	-50.081	-71.4011	0
0.8093	2.99969	24.23	-52.5213	-70.7925	0
0.8100	1.78243	20.5715	-51.6044	-64.078	0
0.8107	-0.664528	12.3317	-51.6044	-59.5003	0
0.8113	-0.968845	2.56328	-53.1325	-54.6183	0
0.8120	1.16758	-9.03206	-49.7754	-40.2732	0
0.8127	-0.968845	-20.935	-44.2836	-23.1829	0
0.8133	-7.0676	-30.6987	-44.5844	-10.3659	0
0.8140	-7.0676	-37.7175	-46.4182	3.06296	0
0.8147	-4.01822	-43.2122	-42.4498	16.4885	0
0.8153	-6.15465	-46.5678	-33.6008	29.0011	0
0.8160	-11.651	-46.8754	-28.7154	37.2404	0
0.8167	-11.9553	-44.1257	-30.8549	41.2095	0
0.8173	-10.4275	-45.0438	-33.9064	44.871	0
0.8180	-12.5639	-50.5385	-35.4298	47.312	0
0.8187	-13.4769	-50.5385	-37.8749	42.7343	0
0.8193	-9.81887	-41.3806	-39.7039	38.1566	0
0.8200	-7.68245	-31.9198	-42.4498	37.2404	0
0.8207	-9.20403	-24.9011	-47.3351	33.5789	0
0.8213	-9.20403	-16.9689	-50.9931	26.8644	0
0.8220	-8.29108	-7.81101	-54.3503	18.0133	0
0.8227	-7.68245	2.26034	-59.8469	3.97583	0
0.8233	-6.15465	14.1633	-64.7274	-8.53683	0
0.8240	-5.2417	27.2826	-69.6128	-15.8598	0
0.8247	-5.85033	38.575	-74.7989	-23.7948	0
0.8253	-2.18611	45.9013	-79.073	-33.8664	0
0.8260	2.69538	50.1703	-82.7309	-42.4099	0
0.8267	3.60833	53.8335	-84.8704	-48.8201	0
0.8273	3.91885	54.1411	-81.2076	-50.9535	0
0.8280	2.99969	49.2569	-77.8504	-49.733	0
0.8287	1.16758	40.4066	-80.902	-48.8201	0
0.8293	2.99969	29.7247	-85.7873	-45.7672	0
0.8300	5.44044	22.706	-86.3938	-39.6647	0
0.8307	2.69538	22.706	-85.4817	-33.8664	0
0.8313	-0.968845	23.3165	-82.7309	-27.152	0
0.8320	-2.49043	19.6534	-79.073	-14.3351	0
0.8327	-6.15465	13.5527	-76.3222	1.83911	0
0.8333	-7.98676	5.31298	-74.4933	14.6594	0
0.8340	-8.5954	-2.62386	-72.3587	23.8148	0
0.8347	-11.651	-9.03206	-69.0015	34.4951	0
0.8353	-14.396	-21.5455	-66.5612	45.4796	0
0.8360	-11.9553	-39.2461	-66.2556	54.0265	0
0.8367	-11.651	-50.5385	-65.3387	61.6538	0
0.8373	-15.309	-55.7257	-63.2041	66.8434	0
0.8380	-15.0047	-57.5572	-62.8984	65.9272	0
0.8387	-9.81887	-57.8602	-61.6759	64.0981	0
0.8393	-8.89971	-60.6052	-57.4018	65.3186	0
0.8400	-12.5639	-61.5233	-57.101	63.1819	0
0.8407	-11.0361	-55.7257	-64.4218	56.4675	0
0.8413	-5.85033	-50.8415	-69.0015	50.9735	0
0.8420	-5.2417	-49.928	-69.0015	42.43	0
0.8427	-7.0676	-45.0438	-72.9699	26.8644	0
0.8433	-4.01822	-38.328	-78.4617	14.3518	0
0.8440	1.16758	-36.804	-77.5448	6.41683	0
0.8447	2.99969	-35.8859	-73.2707	-6.09248	0
0.8453	2.99969	-30.3958	-72.9699	-19.5213	0
0.8460	3.91885	-23.0695	-76.0215	-26.5401	0
0.8467	6.05528	-14.5268	-75.7158	-34.1707	0
0.8473	6.66392	-6.58995	-72.053	-42.4099	0
0.8480	4.52749	-2.01334	-70.5248	-39.357	0
0.8487	5.74476	1.03929	-69.0015	-32.034	0
0.8493	10.0176	0.428766	-63.2041	-31.7297	0
0.8500	10.3219	-5.3689	-59.8469	-28.9811	0
0.8507	7.57687	-13.6087	-57.7074	-18.6051	0
0.8513	6.3596	-23.68	-46.1126	-8.2292	0
0.8520	3.30401	-33.1409	-35.4298	4.58775	0
0.8527	-0.664528	-35.2754	-35.1241	20.15	0
0.8533	-0.968845	-33.1409	-31.767	27.4763	0
0.8540	-0.0496844	-34.3619	-22.0011	32.0541	0
0.8547	-0.968845	-38.9385	-15.5924	46.3958	0
0.8553	-1.8818	-44.1257	-10.7119	60.129	0
0.8560	-3.40959	-48.7069	-4.30319	64.7067	0
0.8567	-4.32254	-50.5385	0.577317	70.8092	0
0.8573	-4.62686	-52.673	6.07395	77.8279	0
0.8580	-6.15465	-54.197	8.81985	74.4741	0
0.8587	-8.29108	-51.452	7.90293	69.8963	0
0.8593	-6.76329	-52.3654	10.0424	71.1168	0
0.8600	-2.18611	-58.4707	14.3116	68.3682	0
0.8607	0.254632	-53.5865	13.7004	61.6538	0
0.8613	0.558949	-38.9385	12.4827	56.4675	0
0.8620	2.08674	-26.1221	13.0939	44.871	0
0.8627	2.39106	-11.7771	11.5657	28.3926	0
0.8633	1.4719	5.61591	12.4827	19.8457	0
0.8640	1.16758	19.6534	14.3116	12.827	0
0.8647	1.78243	36.7434	8.81985	-1.82239	0
0.8653	3.91885	58.1072	3.32806	-15.5556	0
0.8660	5.44044	70.313	5.15704	-25.0153	0
0.8667	4.22317	74.8897	7.90293	-33.5588	0
0.8673	3.91885	78.5528	8.51421	-38.7484	0
0.8680	5.44044	79.4663	10.9545	-39.6647	0
0.8687	3.91885	76.7212	15.5342	-38.1365	0
0.8693	2.08674	69.3996	21.026	-34.1707	0
0.8700	3.91885	56.2756	25.3001	-28.6768	0
0.8707	4.83181	44.3727	28.9629	-23.4905	0
0.8713	2.99969	33.6908	35.3716	-15.8598	0
0.8720	2.08674	18.7399	44.8318	-3.95911	0
0.8727	1.78243	3.78433	50.9349	9.46976	0
0.8733	0.254632	-6.58995	50.0179	20.7619	0
0.8740	-1.27316	-15.7478	49.4067	29.9174	0
0.8747	-0.968845	-22.7666	54.5977	39.6814	0
0.8753	-1.57748	-31.0063	63.4466	50.3649	0
0.8760	-6.45897	-41.3806	67.1094	58.6042	0
0.8767	-11.651	-44.7362	63.7523	62.57	0
0.8773	-12.2596	-41.3806	61.0064	65.6229	0
0.8780	-10.7318	-43.5151	63.7523	65.6229	0
0.8787	-11.651	-47.7888	66.4982	61.9614	0
0.8793	-11.651	-51.1444	64.3635	62.2657	0
0.8800	-7.37813	-58.1678	60.3951	61.6538	0
0.8807	-7.37813	-61.5233	59.4782	50.3649	0
0.8813	-11.651	-54.197	59.1725	35.7156	0
0.8820	-9.51456	-44.1257	55.5097	25.0353	0
0.8827	-4.32254	-32.5303	50.0179	13.1313	0
0.8833	-5.2417	-18.19	48.189	0.618611	0
0.8840	-6.15465	-10.556	49.7123	-9.4497	0
0.8847	-1.8818	-8.1186	47.8833	-19.8256	0
0.8853	1.4719	-2.9268	42.3867	-30.2016	0
0.8860	4.83181	-3.84492	39.6408	-39.357	0
0.8867	9.40898	-13.9163	42.0859	-48.5125	0
0.8873	10.3219	-21.2379	45.4382	-52.7859	0
0.8880	9.40898	-27.6461	47.2721	-54.0064	0
0.8887	9.71329	-38.0251	48.4946	-57.3636	0
0.8893	6.96823	-45.0438	48.189	-54.9226	0
0.8900	4.52749	-47.4859	48.4946	-46.0715	0
0.8907	6.05528	-50.5385	50.3236	-41.798	0
0.8913	5.13612	-54.197	51.8469	-35.3912	0
0.8920	1.16758	-57.5572	54.292	-17.6923	0
0.8927	0.863266	-61.2157	59.4782	-2.12668	0
0.8933	2.08674	-63.9654	63.7523	4.89204	0
0.8940	0.863266	-65.1865	63.7523	11.6065	0
0.8947	-0.968845	-65.1865	64.3635	21.6781	0
0.8953	-1.8818	-64.576	68.6328	32.3584	0
0.8960	-3.71391	-63.9654	72.9069	43.6505	0
0.8967	-6.15465	-62.4368	72.2956	52.806	0
0.8973	-8.5954	-63.0473	67.4151	55.5512	0
0.8980	-8.89971	-70.6766	61.9184	52.806	0
0.8987	-7.37813	-80.1374	61.6128	50.6692	0
0.8993	-7.98676	-83.19	66.4982	50.9735	0
0.9000	-12.2596	-79.8345	67.1094	47.9206	0
0.9007	-13.1726	-71.2871	59.1725	39.989	0
0.9013	-8.5954	-61.5233	53.0695	31.4421	0
0.9020	-6.15465	-58.1678	53.0695	19.8457	0
0.9027	-8.5954	-58.1678	50.6292	5.19633	0
0.9033	-8.89971	-53.5865	47.2721	-7.31633	0
0.9040	-6.45897	-50.2309	46.3551	-17.6923	0
0.9047	-5.2417	-53.2836	42.998	-28.6768	0
0.9053	-5.54602	-57.8602	35.3716	-38.1365	0
0.9060	-4.32254	-59.6918	29.5693	-46.9877	0
0.9067	-2.49043	-57.2496	26.5178	-55.5312	0
0.9073	-0.968845	-52.673	23.7719	-60.4165	0
0.9080	-1.27316	-47.4859	19.8034	-61.637	0
0.9087	-1.27316	-40.4672	17.0575	-61.3294	0
0.9093	-0.664528	-34.059	16.7519	-57.0593	0
0.9100	-1.57748	-28.2566	16.4511	-50.0406	0
0.9107	-4.93117	-21.8484	16.7519	-41.798	0
0.9113	-6.45897	-20.3245	20.7203	-29.593	0
0.9120	-6.15465	-24.9011	22.5542	-16.4684	0
0.9127	-7.68245	-27.6461	18.8914	-7.31633	0
0.9133	-11.9553	-28.5642	18.8914	2.45104	0
0.9140	-15.0047	-31.9198	22.5542	15.268	0
0.9147	-14.396	-32.2274	22.8598	27.7806	0
0.9153	-12.5639	-28.8672	23.1606	39.0728	0
0.9160	-12.2596	-25.8192	24.3831	49.1444	0
0.9167	-13.1726	-21.2379	22.5542	58.6042	0
0.9173	-12.5639	-16.6613	20.1091	64.7067	0
0.9180	-12.2596	-11.1666	17.9744	63.7905	0
0.9187	-13.4769	-3.53732	12.177	61.3495	0
0.9193	-13.1726	1.03929	6.68523	61.0452	0
0.9200	-9.81887	5.61591	5.15704	57.076	0
0.9207	-8.5954	19.0428	1.49423	48.8368	0
0.9213	-9.81887	37.051	-5.83138	42.7343	0
0.9220	-7.68245	55.6651	-11.0175	32.6626	0
0.9227	-4.32254	77.6394	-11.9344	17.709	0
0.9233	-3.40959	94.1189	-12.2401	7.02876	0
0.9240	-3.40959	102.662	-15.898	-2.12668	0
0.9247	-4.32254	115.478	-23.8349	-17.6923	0
0.9253	-5.54602	131.347	-31.4662	-30.2016	0
0.9260	-4.32254	141.418	-34.5177	-35.6955	0
0.9267	-2.80096	148.745	-35.1241	-42.4099	0
0.9273	-3.40959	152.711	-36.958	-46.9877	0
0.9280	-2.49043	149.658	-39.7039	-46.0715	0
0.9287	-0.968845	146.303	-40.9264	-45.1552	0
0.9293	-2.18611	143.86	-41.2272	-42.7142	0
0.9300	-0.664528	139.894	-40.3151	-35.6955	0
0.9307	1.4719	136.534	-37.8749	-27.152	0
0.9313	0.254632	131.655	-36.958	-17.9966	0
0.9320	-0.968845	119.141	-37.8749	-4.87198	0
0.9327	0.254632	104.796	-35.4298	10.9946	0
0.9333	-0.968845	98.3879	-29.938	23.8148	0
0.9340	-1.8818	99.306	-29.3267	35.1037	0
0.9347	-0.354001	99.306	-30.5493	47.6163	0
0.9353	0.254632	95.6429	-26.8865	61.0452	0
0.9360	-1.27316	94.1189	-23.2237	71.1168	0
0.9367	-2.80096	95.6429	-24.7519	76.9151	0
0.9373	-4.62686	95.9458	-27.1921	80.5766	0
0.9380	-3.40959	95.9458	-29.6324	80.8809	0
0.9387	0.863266	98.3879	-32.3783	78.7441	0
0.9393	3.60833	99.9166	-33.6008	75.6945	0
0.9400	5.74476	101.138	-35.7354	70.5049	0
0.9407	7.57687	104.796	-40.9264	63.1819	0
0.9413	5.13612	107.546	-43.3667	54.635	0
0.9420	3.91885	106.935	-44.89	41.2095	0
0.9427	5.74476	105.714	-52.5213	24.1191	0
0.9433	5.74476	107.546	-58.0131	12.2151	0
0.9440	6.3596	114.565	-56.4897	3.67154	0
0.9447	9.40898	121.583	-56.7954	-9.4497	0
0.9453	11.2411	122.194	-61.6759	-21.6581	0
0.9460	11.2411	122.497	-67.1676	-30.5092	0
0.9467	10.9368	127.991	-70.5248	-40.2732	0
0.9473	10.0176	127.991	-65.3387	-46.0715	0
0.9480	11.5454	119.752	-58.3187	-44.2424	0
0.9487	13.9862	114.867	-60.1525	-45.4629	0
0.9493	12.4584	112.425	-62.5928	-47.292	0
0.9500	12.154	106.017	-56.1841	-38.7484	0
0.9507	14.9053	99.306	-50.6923	-28.9811	0
0.9513	13.6818	93.8113	-48.8585	-25.6239	0
0.9520	10.0176	86.7926	-44.2836	-15.8598	0
0.9527	9.40898	81.2979	-38.787	1.53482	0
0.9533	9.40898	78.5528	-33.6008	13.1313	0
0.9540	9.40898	76.4183	-28.4098	22.591	0
0.9547	10.3219	73.3657	-25.0575	37.5447	0
0.9553	9.40898	69.3996	-22.918	48.2282	0
0.9560	7.57687	65.7364	-19.8665	52.806	0
0.9567	7.57687	64.8183	-16.815	60.7409	0
0.9573	7.27255	64.8183	-14.0691	65.6229	0
0.9580	4.83181	66.6499	-11.9344	60.129	0
0.9587	4.22317	69.092	-11.3232	56.7717	0
0.9593	6.66392	66.347	-9.1837	61.3495	0
0.9600	7.27255	58.4101	-6.43781	57.688	0
0.9607	4.22317	50.1703	-10.7119	42.7343	0
0.9613	2.39106	45.9013	-16.815	30.8336	0
0.9620	5.13612	49.2569	-17.4262	21.3705	0
0.9627	10.0176	56.8861	-16.815	6.72447	0
0.9633	13.0732	61.1598	-19.2552	-7.92491	0
0.9640	13.9862	65.1259	-18.3431	-19.2171	0
0.9647	14.5948	72.1446	-14.986	-30.8135	0
0.9653	16.4269	76.4183	-14.986	-42.4099	0
0.9660	18.5633	77.6394	-16.815	-53.3978	0
0.9667	20.6998	84.0476	-17.7319	-60.7208	0
0.9673	21.3084	88.9271	-17.7319	-61.637	0
0.9680	18.8676	84.0476	-17.1206	-58.8884	0
0.9687	17.6504	76.7212	-14.6803	-57.9722	0
0.9693	20.3954	73.6686	-11.3232	-57.0593	0
0.9700	23.4448	69.3996	-11.9344	-51.5654	0
0.9707	21.3084	59.3282	-11.9344	-41.4937	0
0.9713	15.5139	47.1177	-3.99755	-28.6768	0
0.9720	9.71329	36.4405	2.71678	-17.0803	0
0.9727	7.27255	25.451	1.49423	-7.62062	0
0.9733	7.57687	11.7212	3.6337	2.14675	0
0.9740	5.74476	-3.84492	11.8714	14.3518	0
0.9747	0.254632	-20.3245	16.1455	26.5601	0
0.9753	-1.8818	-32.5303	18.2801	35.4113	0
0.9760	0.558949	-39.8566	22.2485	41.8181	0
0.9767	2.99969	-43.2122	24.3831	49.1444	0
0.9773	1.4719	-41.3806	27.7403	52.4983	0
0.9780	-0.354001	-35.8859	31.0975	49.1444	0
0.9787	1.16758	-33.7514	30.1806	46.0915	0
0.9793	3.91885	-34.059	28.3516	43.6505	0
0.9800	4.52749	-27.0356	27.4347	34.4951	0
0.9807	3.60833	-17.5794	24.6888	24.1191	0
0.9813	3.91885	-11.4742	21.3316	16.1842	0
0.9820	5.74476	-0.18176	16.7519	1.83911	0
0.9827	6.66392	18.4323	12.4827	-12.8069	0
0.9833	6.05528	29.1142	11.5657	-17.9966	0
0.9840	6.66392	30.0323	9.73676	-27.4563	0
0.9847	8.49603	34.6089	5.15704	-46.0715	0
0.9853	9.40898	42.8487	3.93449	-57.6679	0
0.9860	8.1855	46.5118	4.24012	-61.3294	0
0.9867	9.10466	47.4253	1.79987	-68.0438	0
0.9873	12.154	46.5118	1.79987	-72.013	0
0.9880	13.3775	44.6803	4.24012	-69.8763	0
0.9887	13.0732	42.2382	4.54576	-69.8763	0
0.9893	11.5454	36.1329	3.32806	-69.2643	0
0.9900	9.71329	25.7586	4.24012	-61.637	0
0.9907	9.10466	15.3797	9.73676	-52.4816	0
0.9913	9.40898	1.95275	15.5342	-45.1552	0
0.9920	7.57687	-15.7478	17.3632	-32.034	0
0.9927	4.22317	-30.3958	21.3316	-15.8598	0
0.9933	2.39106	-44.1257	28.046	-6.7044	0
0.9940	2.08674	-59.0812	30.7918	-0.906181	0
0.9947	1.78243	-69.7631	34.4547	12.5227	0
0.9953	0.863266	-79.8345	43.3036	29.0011	0
0.9960	-1.27316	-92.3433	46.9664	38.4609	0
0.9967	-2.49043	-98.1456	42.0859	45.4796	0
0.9973	-2.49043	-98.1456	39.0295	49.1444	0
0.9980	-2.49043	-100.891	38.4231	43.9548	0
0.9987	-2.18611	-101.804	35.978	38.1566	0
0.9993	-2.80096	-95.3959	35.0659	35.4113	0
1.0000	-4.32254	-87.4637	34.149	29.0011	0
1.0007	-3.71391	-78.0029	31.7088	22.8986	0
1.0013	-4.01822	-63.9654	29.8749	16.1842	0
1.0020	-5.2417	-49.6204	28.6572	0.618611	0
1.0027	-4.62686	-38.9385	26.2121	-16.1641	0
1.0033	-4.93117	-30.3958	25.9113	-25.3196	0
1.0040	-5.85033	-23.68	24.6888	-36.916	0
1.0047	-3.10527	-18.7958	21.9429	-51.2611	0
1.0053	-1.27316	-14.8297	20.7203	-60.7208	0
1.0060	-2.49043	-11.4742	21.6372	-70.7925	0
1.0067	-0.968845	-10.2531	22.2485	-79.9479	0
1.0073	2.69538	-14.8297	23.7719	-79.336	0
1.0080	3.30401	-26.4297	24.6888	-76.5907	0
1.0087	4.83181	-38.9385	21.6372	-80.2522	0
1.0093	6.66392	-47.7888	18.5857	-81.777	0
1.0100	3.91885	-56.3362	18.5857	-74.7583	0
1.0107	2.08674	-67.9315	20.1091	-67.1276	0
1.0113	2.99969	-78.9163	22.8598	-58.8884	0
1.0120	3.60833	-84.714	25.9113	-44.2424	0
1.0127	3.91885	-89.2953	27.129	-26.5401	0
1.0133	2.99969	-89.9058	27.7403	-13.7231	0
1.0140	-0.664528	-81.666	31.7088	-1.21047	0
1.0147	-2.18611	-83.19	36.8949	15.268	0
1.0153	-1.57748	-102.722	37.5062	27.1687	0
1.0160	-4.32254	-113.707	34.7603	37.2404	0
1.0167	-7.98676	-107.299	35.3716	49.1444	0
1.0173	-8.5954	-102.112	37.2005	54.635	0
1.0180	-7.98676	-98.4485	32.9265	50.3649	0
1.0187	-6.76329	-89.9058	28.3516	49.4487	0
1.0193	-4.93117	-89.5982	31.0975	52.4983	0
1.0200	-5.85033	-98.7561	31.0975	46.3958	0
1.0207	-7.37813	-103.333	21.3316	32.6626	0
1.0213	-4.62686	-105.775	14.3116	19.8457	0
1.0220	0.254632	-109.13	13.7004	6.41683	0
1.0227	2.39106	-108.212	10.6488	-6.7044	0
1.0233	2.99969	-107.606	6.98602	-15.5556	0
1.0240	1.78243	-111.572	5.76832	-24.4034	0
1.0247	-0.354001	-111.265	-0.0291084	-37.8322	0
1.0253	-0.664528	-105.775	-4.60883	-51.5654	0
1.0260	2.08674	-100.891	-3.08064	-61.0251	0
1.0267	4.22317	-95.3959	-3.69192	-68.0438	0
1.0273	3.30401	-88.9877	-6.74345	-69.8763	0
1.0280	1.16758	-82.8871	-6.13217	-64.3823	0
1.0287	0.254632	-78.0029	-5.22011	-58.5841	0
1.0293	2.08674	-74.3397	-7.966	-56.7517	0
1.0300	3.60833	-69.7631	-9.48934	-53.3978	0
1.0307	4.22317	-64.2684	-6.13217	-44.5467	0
1.0313	3.30401	-65.1865	0.577317	-29.593	0
1.0320	0.254632	-71.2871	3.32806	-13.1145	0
1.0327	-2.49043	-71.5947	-0.334747	-1.82239	0
1.0333	-2.49043	-68.2345	-3.38628	4.89204	0
1.0340	-2.49043	-69.7631	-3.38628	16.1842	0
1.0347	-3.71391	-71.5947	-2.47421	29.9174	0
1.0353	-4.32254	-68.2345	-0.640385	36.6318	0
1.0360	-6.15465	-64.2684	-0.0291084	42.1224	0
1.0367	-10.1232	-60.9128	-0.334747	52.806	0
1.0373	-11.3405	-52.673	2.71678	56.7717	0
1.0380	-10.4275	-43.2122	3.93449	52.4983	0
1.0387	-11.0361	-38.9385	-1.25166	52.806	0
1.0393	-11.651	-34.059	-3.69192	54.635	0
1.0400	-10.4275	-23.3771	-1.5573	49.1444	0
1.0407	-7.98676	-13.9163	-3.08064	41.8181	0
1.0413	-5.2417	-8.1186	-5.83138	34.4951	0
1.0420	-4.93117	3.4814	-7.966	20.4576	0
1.0427	-6.15465	19.3504	-10.7119	5.19633	0
1.0433	-5.54602	22.3984	-10.4063	-3.34719	0
1.0440	-4.62686	14.7691	-7.04909	-12.1983	0
1.0447	-4.32254	13.5527	-10.4063	-27.152	0
1.0453	-0.354001	17.8218	-17.7319	-41.798	0
1.0460	3.91885	19.6534	-21.3947	-53.3978	0
1.0467	3.60833	24.23	-22.3067	-63.7738	0
1.0473	3.30401	32.7773	-23.2237	-69.8763	0
1.0480	6.3596	39.1855	-21.3947	-68.0438	0
1.0487	9.40898	43.1516	-18.6488	-64.9943	0
1.0493	9.10466	43.4592	-18.3431	-61.9413	0
1.0500	6.66392	36.4405	-19.2552	-55.5312	0
1.0507	5.13612	29.4218	-18.6488	-48.8201	0
1.0513	5.74476	24.8405	-15.5924	-40.8852	0
1.0520	3.91885	16.2978	-11.0175	-27.7606	0
1.0527	-0.354001	8.97147	-7.35472	-13.4188	0
1.0533	-3.71391	6.83696	-5.52575	-2.73861	0
1.0540	-5.85033	1.03929	-2.775	8.86118	0
1.0547	-7.37813	-10.2531	3.32806	22.591	0
1.0553	-7.98676	-22.459	10.6488	34.4951	0
1.0560	-8.5954	-34.9724	13.3947	44.5667	0
1.0567	-9.81887	-40.7701	11.2601	52.806	0
1.0573	-10.7318	-40.1596	9.73676	53.4145	0
1.0580	-9.81887	-42.6017	10.6488	49.1444	0
1.0587	-8.89971	-46.8754	10.3432	49.1444	0
1.0593	-8.89971	-44.4333	8.51421	48.8368	0
1.0600	-8.29108	-39.8566	7.29166	40.5976	0
1.0607	-6.76329	-39.8566	5.46268	28.6969	0
1.0613	-4.62686	-39.2461	2.10551	16.7928	0
1.0620	-0.664528	-34.059	-3.38628	1.83911	0
1.0627	1.16758	-26.4297	-8.88292	-13.1145	0
1.0633	-1.27316	-17.5794	-9.79498	-23.7948	0
1.0640	-1.8818	-8.1186	-8.27164	-36.3074	0
1.0647	-1.27316	-1.40281	-10.4063	-48.2082	0
1.0653	-3.10527	2.56328	-14.0691	-53.3978	0
1.0660	-1.57748	8.97147	-14.3747	-59.8046	0
1.0667	4.52749	15.3797	-12.5409	-68.0438	0
1.0673	4.52749	15.9902	-11.3232	-68.3515	0
1.0680	-1.57748	16.9083	-12.5409	-64.3823	0
1.0687	-2.49043	21.4849	-17.7319	-65.9071	0
1.0693	-0.968845	20.8744	-21.3947	-67.7395	0
1.0700	-1.27316	14.7691	-20.7834	-60.7208	0
1.0707	0.254632	9.88959	-18.9496	-47.5962	0
1.0713	1.4719	2.87087	-15.5924	-33.2545	0
1.0720	-1.27316	-6.58995	-9.48934	-17.6923	0
1.0727	-4.32254	-8.42153	-6.13217	-0.906181	0
1.0733	-5.2417	-7.20048	-7.35472	11.6065	0
1.0740	-7.37813	-13.9163	-7.966	21.0662	0
1.0747	-10.4275	-17.8824	-4.30319	33.5789	0
1.0753	-8.89971	-14.2192	0.27653	43.6505	0
1.0760	-7.37813	-14.8297	2.41115	48.2282	0
1.0767	-9.81887	-19.1034	-0.334747	53.4145	0
1.0773	-9.51456	-16.0508	-3.38628	59.2128	0
1.0780	-4.62686	-8.1186	-4.30319	60.129	0
1.0787	-2.80096	-4.45544	-2.775	59.5204	0
1.0793	-4.62686	-5.6765	-2.16858	58.9085	0
1.0800	-5.2417	-6.28702	-5.83138	51.2778	0
1.0807	-3.40959	-4.45544	-10.4063	39.3771	0
1.0813	-2.49043	-2.9268	-13.1521	27.7806	0
1.0820	-3.40959	-2.01334	-17.1206	13.7432	0
1.0827	-2.49043	0.731699	-23.8349	-3.65148	0
1.0833	0.254632	4.39486	-28.4098	-18.6051	0
1.0840	0.254632	6.22644	-31.1606	-29.593	0
1.0847	-0.0496844	9.88959	-35.4298	-39.0527	0
1.0853	3.30401	13.5527	-39.7039	-50.9535	0
1.0860	4.83181	14.7691	-40.6208	-62.2456	0
1.0867	2.39106	18.1294	-40.6208	-67.1276	0
1.0873	2.39106	23.6194	-42.4498	-65.2985	0
1.0880	5.13612	25.451	-41.8385	-60.7208	0
1.0887	6.66392	25.451	-38.4813	-56.4474	0
1.0893	8.49603	26.3691	-38.4813	-53.3978	0
1.0900	7.57687	25.7586	-40.3151	-48.8201	0
1.0907	6.66392	24.23	-36.0411	-39.357	0
1.0913	9.71329	20.8744	-29.3267	-24.0991	0
1.0920	11.2411	13.8557	-27.8034	-8.53683	0
1.0927	7.57687	7.75042	-29.6324	2.75533	0
1.0933	6.66392	4.39486	-31.4662	11.3022	0
1.0940	8.49603	-0.489353	-31.4662	22.2867	0
1.0947	6.05528	-7.20048	-26.2752	35.7156	0
1.0953	2.99969	-16.0508	-18.6488	48.2282	0
1.0960	2.69538	-27.9537	-14.0691	57.688	0
1.0967	-0.0496844	-35.583	-13.1521	64.7067	0
1.0973	-2.49043	-34.059	-14.986	66.8434	0
1.0980	-0.664528	-30.3958	-15.898	63.4862	0
1.0987	1.78243	-28.8672	-14.986	60.7409	0
1.0993	3.91885	-27.3432	-16.815	59.2128	0
1.1000	4.83181	-25.5116	-19.8665	51.2778	0
1.1007	2.69538	-21.5455	-18.6488	41.5138	0
1.1013	0.558949	-13.3057	-18.6488	34.4951	0
1.1020	0.863266	-3.84492	-23.8349	23.5072	0
1.1027	-0.354001	1.03929	-25.0575	8.86118	0
1.1033	-0.354001	0.428766	-19.2552	0.0100315	0
1.1040	2.08674	-1.71041	-17.7319	-8.53683	0
1.1047	2.99969	-1.40281	-22.6124	-22.2666	0
1.1053	3.91885	0.428766	-27.1921	-34.1707	0
1.1060	8.1855	1.64982	-29.0211	-41.798	0
1.1067	10.3219	2.56328	-27.1921	-47.9039	0
1.1073	7.57687	2.87087	-22.6124	-50.6492	0
1.1080	6.05528	0.731699	-18.3431	-48.5125	0
1.1087	8.1855	-2.9268	-14.986	-44.2424	0
1.1093	10.6325	-6.28702	-11.0175	-38.7484	0
1.1100	10.3219	-12.0847	-7.966	-32.034	0
1.1107	7.57687	-21.5455	-6.13217	-24.0991	0
1.1113	7.57687	-30.3958	-3.38628	-12.1983	0
1.1120	9.40898	-36.804	0.882955	2.45104	0
1.1127	6.05528	-43.2122	6.98602	14.3518	0
1.1133	-0.664528	-46.2648	12.7883	24.7277	0
1.1140	-1.57748	-43.2122	14.6173	39.0728	0
1.1147	0.863266	-40.4672	18.2801	54.9427	0
1.1153	-1.8818	-43.2122	28.9629	67.1477	0
1.1160	-4.32254	-44.4333	36.5893	77.2193	0
1.1167	-2.80096	-39.549	34.4547	83.9338	0
1.1173	-5.2417	-31.3093	32.6208	83.9338	0
1.1180	-11.3405	-24.9011	35.6772	81.4928	0
1.1187	-10.7318	-22.459	38.4231	80.2723	0
1.1193	-5.54602	-23.0695	39.9464	76.9151	0
1.1200	-4.32254	-23.0695	42.0859	71.1168	0
1.1207	-3.10527	-23.68	43.6092	65.3186	0
1.1213	1.16758	-23.3771	41.7803	55.5512	0
1.1220	3.30401	-17.5794	39.9464	41.5138	0
1.1227	3.91885	-11.7771	40.8634	29.0011	0
1.1233	4.83181	-11.7771	43.6092	19.5414	0
1.1240	2.69538	-11.1666	44.8318	8.86118	0
1.1247	0.863266	-5.06597	45.4382	-2.12668	0
1.1253	4.83181	1.34223	45.4382	-10.0616	0
1.1260	7.57687	10.5001	45.4382	-17.9966	0
1.1267	5.74476	22.0955	46.3551	-25.3196	0
1.1273	5.13612	21.7925	48.189	-25.6239	0
1.1280	3.91885	11.1106	47.8833	-26.8444	0
1.1287	-0.968845	9.582	45.7439	-33.8664	0
1.1293	-4.32254	12.3317	44.8318	-33.2545	0
1.1300	-3.40959	5.31298	46.6608	-23.1829	0
1.1307	-2.18611	-4.14785	51.5461	-15.8598	0
1.1313	-0.664528	-7.20048	55.8154	-7.62062	0
1.1320	-0.664528	-10.556	57.9548	10.9946	0
1.1327	-3.10527	-15.7478	61.6128	27.7806	0
1.1333	-3.71391	-16.9689	66.1925	36.3242	0
1.1340	-2.49043	-16.0508	66.8038	47.9206	0
1.1347	-3.71391	-14.8297	66.4982	61.6538	0
1.1353	-5.2417	-12.0847	67.1094	70.2006	0
1.1360	-4.32254	-9.03206	66.8038	78.4398	0
1.1367	-4.32254	-5.06597	67.4151	86.6791	0
1.1373	-6.15465	0.731699	68.6328	87.291	0
1.1380	-5.54602	8.36095	64.3635	82.1013	0
1.1387	-1.8818	15.0767	58.8669	80.2723	0
1.1393	-1.57748	16.9083	58.8669	78.1356	0
1.1400	-5.85033	14.1633	57.6492	66.5391	0
1.1407	-6.45897	12.3317	51.5461	51.8897	0
1.1413	-1.57748	11.7212	46.0495	40.5976	0
1.1420	-1.57748	8.66854	43.9149	27.1687	0
1.1427	-5.2417	4.39486	43.9149	11.6065	0
1.1433	-3.40959	-0.18176	43.6092	2.45104	0
1.1440	0.863266	-4.75838	39.9464	-4.87198	0
1.1447	0.254632	-5.97943	33.8434	-18.6051	0
1.1453	-0.664528	-1.71041	29.8749	-31.1178	0
1.1460	0.254632	5.9235	27.129	-38.4442	0
1.1467	0.863266	14.4662	24.0775	-46.0715	0
1.1473	0.254632	18.4323	21.6372	-49.4287	0
1.1480	-0.0496844	18.1294	19.197	-45.1552	0
1.1487	0.254632	19.6534	17.9744	-42.4099	0
1.1493	1.78243	18.4323	18.5857	-41.798	0
1.1500	4.52749	11.7212	18.8914	-36.3074	0
1.1507	8.1855	5.9235	19.197	-27.152	0
1.1513	9.40898	0.731699	22.8598	-15.2479	0
1.1520	7.27255	-7.50807	24.3831	0.926244	0
1.1527	4.83181	-12.0847	20.7203	14.3518	0
1.1533	2.69538	-14.5268	18.5857	21.0662	0
1.1540	0.558949	-19.7139	19.197	29.6131	0
1.1547	3.60833	-21.2379	20.4147	39.989	0
1.1553	8.49603	-17.5794	23.4662	48.5325	0
1.1560	7.27255	-16.6613	27.4347	57.3837	0
1.1567	2.99969	-14.2192	26.5178	64.0981	0
1.1573	3.91885	-9.03206	25.3001	62.57	0
1.1580	7.57687	-8.72913	27.4347	57.3837	0
1.1587	7.57687	-7.81101	26.8234	56.7717	0
1.1593	5.13612	-0.18176	21.6372	55.8555	0
1.1600	3.91885	5.61591	19.5026	47.9206	0
1.1607	3.30401	6.83696	19.8034	38.4609	0
1.1613	-0.354001	9.88959	15.2285	29.0011	0
1.1620	-1.57748	13.8557	8.20857	13.4389	0
1.1627	2.08674	15.0767	3.93449	-1.82239	0
1.1633	3.60833	13.8557	1.79987	-7.92491	0
1.1640	4.83181	11.1106	-2.775	-16.1641	0
1.1647	10.3219	8.97147	-13.1521	-33.2545	0
1.1653	11.5454	6.22644	-22.3067	-46.9877	0
1.1660	7.88118	4.39486	-24.7519	-54.6183	0
1.1667	9.10466	8.36095	-25.0575	-63.7738	0
1.1673	8.49603	15.6873	-27.4977	-67.7395	0
1.1680	2.69538	19.0428	-29.0211	-64.6866	0
1.1687	2.08674	23.0089	-30.5493	-64.3823	0
1.1693	3.91885	30.6382	-33.2952	-62.8575	0
1.1700	-0.0496844	34.3013	-32.9895	-55.2269	0
1.1707	-1.57748	33.6908	-31.767	-48.8201	0
1.1713	0.254632	35.5224	-34.8185	-40.2732	0
1.1720	-0.0496844	36.4405	-35.1241	-23.1829	0
1.1727	1.4719	33.0803	-29.3267	-7.00869	0
1.1733	5.74476	29.1142	-26.8865	2.45104	0
1.1740	5.74476	23.6194	-28.7154	12.827	0
1.1747	3.91885	14.4662	-27.1921	23.8148	0
1.1753	7.27255	2.56328	-20.7834	33.2746	0
1.1760	10.3219	-9.33965	-16.5093	44.5667	0
1.1767	9.10466	-15.7478	-17.7319	50.9735	0
1.1773	6.3596	-13.9163	-21.3947	45.7872	0
1.1780	3.91885	-9.03206	-22.3067	40.9019	0
1.1787	2.08674	-4.75838	-21.7003	41.2095	0
1.1793	2.08674	-0.18176	-22.3067	37.2404	0
1.1800	2.99969	5.00538	-22.0011	29.9174	0
1.1807	2.08674	10.8031	-22.918	23.5072	0
1.1813	1.4719	19.6534	-26.8865	12.827	0
1.1820	1.16758	29.7247	-31.4662	-3.0429	0
1.1827	1.78243	37.354	-35.4298	-15.5556	0
1.1833	4.52749	41.9306	-39.0926	-23.7948	0
1.1840	7.57687	43.1516	-43.061	-32.3383	0
1.1847	6.96823	39.4885	-47.0295	-42.1057	0
1.1853	7.27255	32.1668	-49.4697	-52.7859	0
1.1860	9.71329	28.2007	-50.6923	-65.2985	0
1.1867	9.71329	27.5902	-53.1325	-72.3173	0
1.1873	8.49603	24.5376	-53.4382	-68.0438	0
1.1880	9.40898	23.927	-50.3867	-62.5499	0
1.1887	7.88118	30.9458	-50.6923	-63.4661	0
1.1893	4.22317	38.8779	-52.8269	-60.7208	0
1.1900	3.30401	43.7621	-51.6044	-51.5654	0
1.1907	2.08674	46.2043	-49.4697	-42.4099	0
1.1913	-0.968845	43.1516	-46.1126	-32.3383	0
1.1920	-1.57748	34.6089	-39.0926	-19.5213	0
1.1927	0.254632	24.5376	-32.6839	-7.00869	0
1.1933	0.863266	15.3797	-29.3267	5.19633	0
1.1940	0.558949	7.44749	-24.4462	17.1004	0
1.1947	0.863266	-0.489353	-20.1721	25.0353	0
1.1953	0.863266	-11.1666	-17.4262	30.8336	0
1.1960	0.254632	-19.7139	-14.3747	39.0728	0
1.1967	0.558949	-21.2379	-12.2401	46.3958	0
1.1973	2.99969	-21.2379	-10.4063	47.312	0
1.1980	5.74476	-24.9011	-7.35472	44.871	0
1.1987	6.66392	-26.1221	-5.83138	43.9548	0
1.1993	8.49603	-21.2379	-3.38628	42.43	0
1.2000	7.57687	-13.9163	-3.08064	37.2404	0
1.2007	3.30401	-5.6765	-10.7119	29.0011	0
1.2013	2.69538	4.09192	-18.6488	16.1842	0
1.2020	7.57687	12.6346	-19.2552	-1.21047	0
1.2027	9.10466	18.1294	-21.3947	-14.0274	0
1.2033	4.83181	22.3984	-27.1921	-22.8786	0
1.2040	4.52749	25.451	-26.8865	-36.916	0
1.2047	9.10466	24.23	-25.0575	-52.4816	0
1.2053	10.3219	22.0955	-28.7154	-63.4661	0
1.2060	10.0176	22.706	-31.4662	-75.3702	0
1.2067	11.8497	21.182	-28.7154	-82.3889	0
1.2073	10.3219	14.4662	-22.3067	-78.1155	0
1.2080	7.27255	9.88959	-14.986	-71.7053	0
1.2087	10.3219	11.1106	-9.79498	-69.8763	0
1.2093	12.154	12.6346	-6.74345	-65.9071	0
1.2100	7.57687	12.9422	-3.08064	-57.9722	0
1.2107	7.57687	15.0767	1.79987	-48.8201	0
1.2113	12.154	15.9902	11.8714	-34.7793	0
1.2120	10.3219	12.9422	22.8598	-18.6051	0
1.2127	6.96823	11.4136	25.6057	-10.3659	0
1.2133	7.57687	12.6346	25.3001	-4.2634	0
1.2140	6.66392	8.05801	30.4862	9.16547	0
1.2147	3.91885	-1.09988	34.4547	23.2029	0
1.2153	3.60833	-4.45544	35.3716	31.7464	0
1.2160	3.30401	-3.84492	39.9464	39.989	0
1.2167	2.99969	-8.42153	42.6923	46.0915	0
1.2173	6.66392	-12.0847	40.8634	46.0915	0
1.2180	12.154	-8.42153	39.6408	46.0915	0
1.2187	12.7689	-5.6765	39.3352	46.0915	0
1.2193	10.6325	-3.84492	35.0659	39.3771	0
1.2200	12.154	3.1738	30.4862	29.0011	0
1.2207	12.154	11.1106	29.5693	20.7619	0
1.2213	9.40898	14.4662	26.8234	11.9108	0
1.2220	9.40898	18.1294	17.9744	-0.601892	0
1.2227	12.7689	21.7925	12.7883	-12.1983	0
1.2233	13.0732	18.4323	15.2285	-17.9966	0
1.2240	11.2411	14.4662	14.006	-25.3196	0
1.2247	10.3219	17.2112	6.37959	-38.7484	0
1.2253	9.40898	20.8744	0.882955	-53.3978	0
1.2260	9.71329	20.2639	-3.69192	-62.5499	0
1.2267	12.154	17.8218	-7.66036	-67.1276	0
1.2273	12.4584	13.8557	-4.91447	-67.4353	0
1.2280	11.2411	9.88959	-1.86294	-64.9943	0
1.2287	9.10466	7.75042	-3.99755	-65.2985	0
1.2293	6.05528	5.31298	-1.25166	-65.2985	0
1.2300	2.69538	1.34223	6.07395	-57.9722	0
1.2307	-1.27316	-1.71041	7.59729	-46.0715	0
1.2313	-4.32254	-5.6765	11.2601	-32.034	0
1.2320	-6.15465	-8.72913	21.3316	-14.6393	0
1.2327	-7.68245	-6.58995	28.6572	0.314321	0
1.2333	-7.98676	-6.28702	30.7918	8.86118	0
1.2340	-4.32254	-11.1666	32.32	18.0133	0
1.2347	-0.968845	-12.0847	37.2005	31.1379	0
1.2353	-0.664528	-9.64259	47.2721	41.8181	0
1.2360	-0.968845	-16.0508	53.6808	47.9206	0
1.2367	-1.8818	-27.9537	50.3236	51.5854	0
1.2373	-3.71391	-33.7514	45.4382	50.9735	0
1.2380	-3.71391	-34.9724	46.0495	48.2282	0
1.2387	-4.01822	-34.9724	46.9664	48.2282	0
1.2393	-4.62686	-32.5303	45.4382	45.4796	0
1.2400	-2.18611	-30.3958	42.0859	35.7156	0
1.2407	3.91885	-32.2274	37.5062	26.2558	0
1.2413	6.96823	-33.7514	31.7088	16.1842	0
1.2420	6.66392	-32.2274	24.6888	0.314321	0
1.2427	7.88118	-31.6169	16.4511	-12.1983	0
1.2433	10.3219	-30.0882	10.6488	-17.0803	0
1.2440	9.71329	-23.68	6.98602	-26.8444	0
1.2447	9.40898	-16.0508	2.10551	-40.2732	0
1.2453	10.9368	-7.20048	-6.74345	-49.733	0
1.2460	12.154	7.75042	-16.815	-59.8046	0
1.2467	13.0732	20.8744	-19.5609	-66.5191	0
1.2473	12.154	24.5376	-14.0691	-61.637	0
1.2480	8.49603	26.6721	-11.3232	-57.0593	0
1.2487	7.88118	31.8592	-17.4262	-59.196	0
1.2493	12.4584	36.1329	-23.8349	-56.1431	0
1.2500	13.0732	37.354	-24.4462	-48.2082	0
1.2507	9.40898	36.7434	-22.6124	-41.798	0
1.2513	10.3219	31.8592	-20.1721	-31.1178	0
1.2520	11.8497	25.1481	-17.4262	-14.0274	0
1.2527	11.8497	20.5715	-14.0691	0.618611	0
1.2533	13.6818	18.7399	-11.6288	11.6065	0
1.2540	12.154	15.9902	-10.4063	19.8457	0
1.2547	7.27255	11.7212	-9.79498	27.1687	0
1.2553	8.1855	6.83696	-7.04909	37.2404	0
1.2560	10.3219	-0.18176	-3.99755	48.2282	0
1.2567	8.49603	-8.1186	-3.08064	52.194	0
1.2573	8.80034	-10.2531	-2.775	48.8368	0
1.2580	11.5454	-5.06597	-2.16858	46.0915	0
1.2587	10.3219	-1.71041	-0.334747	48.2282	0
1.2593	10.0176	-3.53732	3.32806	48.5325	0
1.2600	11.5454	-4.14785	3.6337	41.8181	0
1.2607	10.3219	-0.792286	-2.47421	32.6626	0
1.2613	8.49603	4.39486	-10.1006	21.9824	0
1.2620	7.88118	10.1925	-15.898	5.80825	0
1.2627	4.83181	16.2978	-20.7834	-8.53683	0
1.2633	2.99969	19.9609	-25.3583	-17.0803	0
1.2640	5.74476	19.9609	-30.5493	-29.8973	0
1.2647	7.57687	22.0955	-36.0411	-44.2424	0
1.2653	5.74476	26.0615	-40.3151	-50.6492	0
1.2660	4.83181	27.5902	-43.3667	-53.7021	0
1.2667	5.13612	27.5902	-44.89	-57.9722	0
1.2673	5.74476	28.5037	-45.1957	-57.0593	0
1.2680	6.66392	27.8931	-47.9415	-55.2269	0
1.2687	7.27255	25.1481	-50.3867	-55.5312	0
1.2693	6.05528	21.7925	-50.3867	-53.3978	0
1.2700	3.60833	20.2639	-52.5213	-49.4287	0
1.2707	1.78243	20.5715	-53.4382	-42.4099	0
1.2713	2.39106	18.4323	-46.7238	-25.6239	0
1.2720	2.99969	13.5527	-40.6208	-7.00869	0
1.2727	1.16758	12.3317	-43.3667	2.75533	0
1.2733	0.254632	14.4662	-44.2836	12.5227	0
1.2740	2.08674	13.5527	-38.787	26.2558	0
1.2747	2.08674	10.8031	-32.9895	35.7156	0
1.2753	0.254632	10.5001	-29.3267	43.3429	0
1.2760	2.08674	10.1925	-26.5808	53.4145	0
1.2767	4.83181	9.27907	-26.2752	57.3837	0
1.2773	0.254632	8.05801	-25.9696	53.1102	0
1.2780	-3.40959	7.75042	-24.7519	48.8368	0
1.2787	-1.57748	7.75042	-24.7519	48.2282	0
1.2793	-0.664528	8.05801	-25.0575	46.0915	0
1.2800	-1.8818	8.97147	-23.2237	39.0728	0
1.2807	-0.968845	11.1106	-24.1406	29.0011	0
1.2813	-0.664528	13.5527	-26.2752	17.709	0
1.2820	-1.27316	14.4662	-27.1921	5.19633	0
1.2827	2.39106	11.7212	-25.6639	-3.65148	0
1.2833	4.52749	3.4814	-21.089	-10.6702	0
1.2840	2.08674	-5.3689	-19.2552	-22.5743	0
1.2847	3.91885	-14.2192	-25.0575	-37.2203	0
1.2853	7.57687	-27.0356	-31.1606	-46.9877	0
1.2860	5.74476	-40.1596	-30.5493	-54.6183	0
1.2867	6.3596	-49.6204	-28.7154	-59.8046	0
1.2873	9.10466	-56.9467	-26.2752	-57.6679	0
1.2880	5.13612	-61.5233	-21.3947	-54.3107	0
1.2887	1.16758	-60.9128	-18.9496	-53.3978	0
1.2893	2.99969	-57.2496	-17.7319	-48.8201	0
1.2900	4.52749	-54.197	-13.1521	-40.5775	0
1.2907	3.30401	-52.673	-7.35472	-32.6426	0
1.2913	2.39106	-51.452	-3.08064	-21.3538	0
1.2920	0.254632	-47.7888	1.49423	-6.7044	0
1.2927	-0.968845	-43.8227	4.24012	5.50396	0
1.2933	-0.968845	-42.2987	6.37959	17.709	0
1.2940	-3.40959	-40.4672	11.2601	30.8336	0
1.2947	-5.2417	-30.3958	17.9744	42.43	0
1.2953	-6.15465	-16.0508	24.3831	50.9735	0
1.2960	-9.81887	-9.64259	27.7403	56.4675	0
1.2967	-11.651	-12.6952	27.4347	58.6042	0
1.2973	-9.81887	-15.4403	27.4347	58.2965	0
1.2980	-8.29108	-15.7478	30.1806	55.5512	0
1.2987	-7.37813	-16.3584	32.6208	52.806	0
1.2993	-7.0676	-15.1373	29.8749	50.3649	0
1.3000	-9.81887	-9.95018	25.9113	43.9548	0
1.3007	-13.4769	-1.09988	25.6057	32.6626	0
1.3013	-14.0917	10.8031	26.2121	19.2371	0
1.3020	-12.5639	20.8744	21.3316	5.50396	0
1.3027	-11.9553	26.3691	16.1455	-4.87198	0
1.3033	-9.81887	26.9797	17.3632	-13.1145	0
1.3040	-6.15465	26.9797	17.6688	-25.3196	0
1.3047	-6.15465	29.1142	13.3947	-37.8322	0
1.3053	-8.29108	34.3013	9.73676	-45.1552	0
1.3060	-7.0676	40.099	6.07395	-51.2611	0
1.3067	-5.54602	45.2908	4.24012	-54.3107	0
1.3073	-7.0676	47.4253	7.29166	-50.9535	0
1.3080	-4.93117	45.5937	6.98602	-50.6492	0
1.3087	0.558949	44.3727	0.577317	-55.2269	0
1.3093	-0.354001	45.9013	0.27653	-51.5654	0
1.3100	-4.32254	43.7621	5.76832	-40.5775	0
1.3107	-4.01822	38.2721	8.51421	-29.8973	0
1.3113	-4.93117	36.4405	10.9545	-17.0803	0
1.3120	-6.15465	35.5224	15.2285	-0.906181	0
1.3127	-3.71391	32.7773	17.0575	11.3022	0
1.3133	-5.2417	27.2826	17.3632	20.7619	0
1.3140	-10.1232	19.9609	18.8914	32.6626	0
1.3147	-7.98676	15.0767	20.7203	43.3429	0
1.3153	-3.40959	11.1106	21.026	47.9206	0
1.3160	-5.2417	4.39486	19.8034	51.8897	0
1.3167	-5.2417	-1.09988	18.8914	57.3837	0
1.3173	-1.8818	2.56328	19.8034	58.2965	0
1.3180	-2.80096	8.97147	17.9744	51.8897	0
1.3187	-4.32254	12.9422	15.5342	50.0573	0
1.3193	-2.49043	11.4136	17.3632	54.635	0
1.3200	-2.18611	4.39486	16.7519	50.3649	0
1.3207	-3.71391	1.03929	9.73676	32.3584	0
1.3213	-4.01822	4.39486	3.02242	15.268	0
1.3220	-2.49043	7.13989	-2.16858	3.97583	0
1.3227	-0.664528	8.97147	-7.966	-8.53683	0
1.3233	-1.27316	13.8557	-12.2401	-20.7419	0
1.3240	-4.32254	22.706	-14.0691	-30.8135	0
1.3247	-5.2417	33.6908	-15.2916	-41.4937	0
1.3253	-4.32254	41.9306	-15.898	-51.8697	0
1.3260	-3.71391	46.8148	-17.1206	-58.5841	0
1.3267	-2.49043	53.8335	-18.6488	-63.1618	0
1.3273	-0.968845	60.8522	-17.4262	-65.2985	0
1.3280	-0.354001	62.6838	-18.0375	-63.4661	0
1.3287	-0.664528	62.0733	-20.7834	-60.7208	0
1.3293	-4.32254	56.2756	-20.4778	-59.5003	0
1.3300	-6.45897	42.2382	-18.0375	-54.3107	0
1.3307	-3.10527	29.1142	-17.4262	-43.6305	0
1.3313	-0.664528	15.3797	-12.8465	-29.593	0
1.3320	-4.32254	-3.84492	-7.35472	-16.4684	0
1.3327	-5.54602	-15.1373	-7.966	-7.00869	0
[truncated: 30,040 more rows]
