# Supplementary material for: Identification of Haptic Based Guiding Using Hard Reins
Source: PLoS One. 2015 Jul 22;10(7):e0132020. doi: 10.1371/journal.pone.0132020 (PMC4511788; doi:10.1371/journal.pone.0132020)
Supplement: S3 File — (ZIP) [file pone.0132020.s003.zip › EMGData1/Subject4/T1/t1.txt]

0.0000	9.26857	8.51075	9.04256	-58.7992	0
0.0007	2.55439	0.882443	8.12547	-38.9612	0
0.0013	0.111784	-0.0344704	5.97946	-17.297	0
0.0020	1.33427	-7.05265	9.33603	7.73055	0
0.0027	0.111784	-17.1249	12.3991	29.0912	0
0.0033	-1.71719	-21.7026	9.64785	45.267	0
0.0040	-2.93968	-26.2802	8.12547	63.8811	0
0.0047	-5.37991	-29.941	11.482	82.8035	0
0.0053	-7.21126	-29.6377	14.8386	91.9588	0
0.0060	-7.21126	-32.0782	13.9215	96.5364	0
0.0067	-7.21126	-35.7389	10.8768	102.333	0
0.0073	-8.12694	-32.6883	10.5649	103.557	0
0.0080	-8.73819	-28.7208	11.482	99.5865	0
0.0087	-7.21126	-26.8904	10.5649	91.0433	0
0.0093	-6.90683	-20.1755	9.04256	74.5638	0
0.0100	-7.82251	-8.2729	7.81366	50.4517	0
0.0107	-6.29558	1.18578	5.37418	28.1756	0
0.0113	-1.71719	7.90062	4.14527	8.94962	0
0.0120	0.111784	13.6985	3.24652	-12.7194	0
0.0127	0.111784	20.7167	-0.421864	-34.692	0
0.0133	2.55439	28.3485	-5.30081	-54.8335	0
0.0140	4.99461	33.5363	-7.44682	-74.6666	0
0.0147	6.52153	36.2801	-8.36391	-90.2305	0
0.0153	7.43721	38.7241	-9.57448	-98.1667	0
0.0160	7.43721	39.6375	-10.1981	-104.575	0
0.0167	8.04845	39.3342	-10.4916	-109.153	0
0.0173	9.573	37.5038	-8.9692	-105.491	0
0.0180	8.35289	33.8396	-7.44682	-99.9978	0
0.0187	5.60585	29.2619	-7.74029	-93.2856	0
0.0193	4.38574	23.1607	-6.82319	-74.6666	0
0.0200	4.38574	13.6985	-4.69553	-50.863	0
0.0207	5.30142	3.62629	-5.00734	-34.692	0
0.0213	4.69018	-2.78176	-6.82319	-16.3815	0
0.0220	1.63871	-8.88303	-6.52972	8.33764	0
0.0227	-1.10833	-16.5148	-3.17315	29.7031	0
0.0233	-2.63287	-23.8363	1.7058	49.5362	0
0.0240	-6.90683	-31.1613	2.62289	71.2053	0
0.0247	-11.4828	-36.3491	-0.733677	85.2466	0
0.0253	-11.1784	-38.793	-2.25606	91.0433	0
0.0260	-9.65386	-39.4031	-0.110051	97.7555	0
0.0267	-10.874	-38.1794	0.495232	102.945	0
0.0273	-11.1784	-35.7389	0.788702	103.249	0
0.0280	-8.12694	-32.9916	1.7058	100.81	0
0.0287	-7.21126	-27.8038	0.495232	91.3468	0
0.0293	-9.9583	-19.5654	-2.86134	71.8172	0
0.0300	-10.2627	-11.0202	-4.09025	50.1482	0
0.0307	-7.21126	-4.61214	-3.17315	33.0568	0
0.0313	-3.54855	1.79591	-4.09025	14.4428	0
0.0320	-1.41276	10.9513	-7.135	-9.36087	0
0.0327	-0.192649	20.4134	-7.74029	-31.9454	0
0.0333	1.33427	24.6843	-6.52972	-52.087	0
0.0340	4.38574	27.7383	-9.88629	-71.313	0
0.0347	7.43721	35.3666	-12.3258	-82.6028	0
0.0353	8.96175	38.4173	-7.74029	-88.096	0
0.0360	10.4887	33.8396	-6.82319	-97.8632	0
0.0367	10.7931	31.7024	-12.6376	-107.322	0
0.0373	9.26857	31.0923	-13.2429	-105.491	0
0.0380	9.26857	26.8214	-9.57448	-100.61	0
0.0387	9.26857	23.464	-9.88629	-93.8926	0
0.0393	8.04845	19.8033	-9.57448	-74.9751	0
0.0400	7.74164	10.6479	-5.92444	-50.5595	0
0.0407	7.43721	1.79591	-5.61263	-34.08	0
0.0413	2.85882	-4.91548	-5.30081	-16.0731	0
0.0420	-1.10833	-14.0708	-2.86134	6.50659	0
0.0427	-1.10833	-21.0924	-2.25606	27.5636	0
0.0433	-2.63287	-22.9228	-0.733677	48.9291	0
0.0440	-5.37991	-27.5005	3.24652	70.2897	0
0.0447	-5.99115	-33.6052	4.14527	84.0226	0
0.0453	-6.29558	-33.9086	2.01761	92.2623	0
0.0460	-8.12694	-32.6883	2.01761	100.81	0
0.0467	-9.34705	-32.0782	5.06237	106.607	0
0.0473	-8.12694	-29.3309	8.41894	105.995	0
0.0480	-8.12694	-26.5836	8.12547	100.502	0
0.0487	-9.9583	-25.06	3.8518	89.8242	0
0.0493	-9.34705	-19.8722	1.41233	73.9518	0
0.0500	-5.99115	-11.0202	2.62289	53.5068	0
0.0507	-4.77104	-4.00202	3.53999	33.6688	0
0.0513	-4.46423	0.882443	1.41233	15.6618	0
0.0520	-1.41276	9.12087	0.183419	-6.00231	0
0.0527	0.111784	18.8863	0.495232	-30.1144	0
0.0533	1.94314	24.6843	-0.110051	-50.5595	0
0.0540	5.30142	30.1789	-4.09025	-67.9544	0
0.0547	6.82596	34.7565	-6.82319	-84.4339	0
0.0553	8.35289	35.67	-4.69553	-95.4201	0
0.0560	11.4044	35.67	-4.09025	-100.61	0
0.0567	9.87743	37.5038	-7.74029	-103.66	0
0.0573	9.26857	36.2801	-9.57448	-103.963	0
0.0580	13.2357	32.316	-8.65738	-101.217	0
0.0587	11.7088	30.4822	-8.0521	-91.758	0
0.0593	5.60585	24.0741	-5.00734	-72.8356	0
0.0600	5.60585	12.7816	-1.33896	-50.5595	0
0.0607	5.91029	5.46011	-2.25606	-31.3335	0
0.0613	2.85882	-0.0344704	-2.86134	-12.1074	0
0.0620	2.85882	-10.7169	0.495232	9.25316	0
0.0627	2.55439	-19.5654	2.01761	29.7031	0
0.0633	-1.41276	-25.06	1.7058	50.1482	0
0.0640	-4.15979	-32.0782	4.14527	69.3742	0
0.0647	-5.99115	-37.5693	7.20837	84.331	0
0.0653	-8.43137	-39.4031	9.04256	95.0089	0
0.0660	-9.04262	-39.4031	10.5649	102.945	0
0.0667	-9.04262	-37.5693	9.64785	107.219	0
0.0673	-9.04262	-33.9086	8.12547	107.219	0
0.0680	-8.43137	-31.7714	7.81366	101.418	0
0.0687	-8.73819	-28.414	5.97946	90.7397	0
0.0693	-9.65386	-19.8722	3.24652	75.1709	0
0.0700	-6.60002	-9.18981	0.495232	53.8103	0
0.0707	-1.71719	-1.25472	-0.421864	31.2257	0
0.0713	0.111784	3.62629	2.62289	11.6962	0
0.0720	-0.803894	9.42766	4.14527	-10.2764	0
0.0727	0.418596	17.3593	-2.25606	-35.6075	0
0.0733	2.85882	23.7708	-7.74029	-56.0526	0
0.0740	3.16563	28.3485	-7.74029	-72.532	0
0.0747	4.38574	32.6194	-6.82319	-86.2649	0
0.0753	7.74164	33.8396	-7.135	-94.2011	0
0.0760	9.26857	32.6194	-6.82319	-98.7787	0
0.0767	9.87743	31.3991	-7.74029	-104.575	0
0.0773	12.6245	30.789	-7.135	-103.66	0
0.0780	12.9313	29.5687	-4.38372	-96.3357	0
0.0787	9.26857	26.8214	-3.77843	-88.096	0
0.0793	8.35289	19.4965	-4.09025	-72.8356	0
0.0800	8.35289	10.0378	-1.02715	-47.8129	0
0.0807	5.91029	3.32295	2.93471	-25.8403	0
0.0813	4.38574	-1.25472	4.14527	-9.36087	0
0.0820	4.38574	-7.05265	2.93471	11.0842	0
0.0827	1.33427	-12.8506	2.32942	34.2808	0
0.0833	-2.32844	-21.0924	6.29128	54.4223	0
0.0840	-3.54855	-31.1613	9.95966	73.3399	0
0.0847	-5.68672	-36.9592	8.73075	87.0776	0
0.0853	-8.73819	-36.6558	7.81366	92.2623	0
0.0860	-9.04262	-36.6558	7.81366	98.0639	0
0.0867	-8.12694	-37.8761	5.68599	104.776	0
0.0873	-9.65386	-35.7389	4.14527	104.164	0
0.0880	-10.874	-29.3309	4.7689	99.5865	0
0.0887	-8.73819	-22.3127	5.06237	91.3468	0
0.0893	-5.68672	-16.208	2.62289	71.2053	0
0.0900	-4.46423	-10.1033	-1.33896	47.4016	0
0.0907	-3.54855	-4.61214	-2.56787	31.8377	0
0.0913	-0.803894	2.71282	-1.02715	14.4428	0
0.0920	1.02746	12.7816	-2.56787	-11.1919	0
0.0927	1.94314	21.0235	-5.92444	-33.1645	0
0.0933	4.69018	24.6843	-5.92444	-52.3905	0
0.0940	8.96175	29.2619	-6.82319	-71.6165	0
0.0947	12.9313	36.5869	-8.9692	-84.1303	0
0.0953	14.1514	39.3342	-5.00734	-90.8425	0
0.0960	13.8446	35.9768	-2.86134	-100.301	0
0.0967	12.0156	32.0092	-9.57448	-104.879	0
0.0973	11.4044	29.2619	-12.9311	-102.132	0
0.0980	12.0156	28.3485	-9.28101	-99.6942	0
0.0987	11.0999	25.9045	-7.74029	-92.0616	0
0.0993	9.26857	19.1931	-6.21791	-73.4476	0
0.1000	8.35289	9.42766	-2.86134	-53.0025	0
0.1007	7.43721	-0.0344704	-2.25606	-35.2991	0
0.1013	6.82596	-7.35943	-3.77843	-15.7695	0
0.1020	5.91029	-12.8506	-1.94424	7.11857	0
0.1027	2.85882	-19.2586	-0.421864	30.3102	0
0.1033	-1.10833	-26.5836	0.495232	51.3673	0
0.1040	-4.77104	-32.0782	3.24652	70.2897	0
0.1047	-5.99115	-35.1288	4.45709	86.4656	0
0.1053	-3.54855	-37.5693	4.14527	96.8399	0
0.1060	-4.46423	-37.266	6.29128	100.502	0
0.1067	-9.04262	-34.8255	8.41894	104.473	0
0.1073	-8.12694	-33.6052	8.73075	105.995	0
0.1080	-5.07547	-31.468	9.33603	100.198	0
0.1087	-7.21126	-25.06	6.89656	88.9087	0
0.1093	-8.12694	-15.9047	0.495232	73.6483	0
0.1100	-4.77104	-7.35943	-1.33896	52.5912	0
0.1107	-3.85536	-0.951384	-1.33896	33.3652	0
0.1113	-2.63287	5.15333	-4.69553	16.2738	0
0.1120	1.02746	11.5614	-5.30081	-8.44534	0
0.1127	1.33427	18.583	-3.46662	-34.08	0
0.1133	1.33427	25.6012	-7.74029	-53.306	0
0.1140	5.60585	30.789	-12.9311	-71.313	0
0.1147	8.04845	34.4497	-11.4087	-88.096	0
0.1153	9.26857	37.5038	-9.57448	-96.3357	0
0.1160	11.0999	38.4173	-11.4087	-100.913	0
0.1167	9.573	36.8937	-12.014	-105.491	0
0.1173	7.43721	36.2801	-12.3258	-105.187	0
0.1180	10.4887	33.8396	-11.0969	-99.9978	0
0.1187	11.7088	28.0417	-6.82319	-90.2305	0
0.1193	6.82596	21.6336	-3.17315	-73.144	0
0.1200	2.55439	14.9188	-2.25606	-51.7785	0
0.1207	1.02746	7.29049	-2.86134	-32.861	0
0.1213	0.111784	0.575656	-3.46662	-16.0731	0
0.1220	0.111784	-6.13918	-4.09025	4.372	0
0.1227	-1.71719	-13.7675	-3.77843	29.3947	0
0.1233	-5.07547	-20.4823	-3.17315	51.9793	0
0.1240	-5.99115	-25.6701	-0.733677	69.3742	0
0.1247	-6.90683	-27.1937	1.41233	83.4155	0
0.1253	-10.874	-25.9735	1.41233	93.4863	0
0.1260	-13.621	-27.8038	0.495232	98.671	0
0.1267	-12.7053	-30.8579	1.7058	103.249	0
0.1273	-12.7053	-27.5005	3.24652	104.164	0
0.1280	-13.621	-23.533	4.14527	97.7555	0
0.1287	-13.0098	-23.533	2.62289	87.0776	0
0.1293	-11.7897	-18.0384	-1.65077	72.7328	0
0.1300	-9.9583	-6.13918	-4.69553	52.2828	0
0.1307	-6.90683	1.79591	-3.46662	31.2257	0
0.1313	-3.54855	5.46011	-0.110051	10.4771	0
0.1320	-2.32844	10.9513	-0.421864	-13.9385	0
0.1327	-0.803894	16.7492	-6.21791	-37.4386	0
0.1333	1.63871	21.0235	-11.0969	-56.9681	0
0.1340	2.85882	24.6843	-10.8034	-76.1941	0
0.1347	4.99461	27.1248	-11.0969	-89.315	0
0.1353	7.74164	30.4822	-13.2429	-93.8926	0
0.1360	9.573	34.4497	-12.3258	-99.6942	0
0.1367	9.573	33.8396	-10.4916	-106.406	0
0.1373	7.74164	28.3485	-11.0969	-105.491	0
0.1380	7.43721	24.0741	-10.1981	-100.301	0
0.1387	8.96175	21.3268	-8.65738	-91.1461	0
0.1393	8.35289	14.6155	-7.74029	-72.2285	0
0.1400	4.38574	6.37358	-6.82319	-49.032	0
0.1407	1.94314	1.18578	-5.30081	-29.1989	0
0.1413	1.02746	-5.52906	-4.09025	-9.05733	0
0.1420	0.418596	-14.681	-1.33896	12.9153	0
0.1427	0.723029	-19.2586	2.32942	33.6688	0
0.1433	-1.71719	-24.1431	3.8518	54.7258	0
0.1440	-7.21126	-33.6052	4.14527	73.9518	0
0.1447	-9.9583	-39.0963	5.97946	87.6847	0
0.1453	-9.65386	-37.5693	6.89656	95.3173	0
0.1460	-10.2627	-37.5693	4.14527	100.198	0
0.1467	-9.9583	-37.5693	3.8518	104.164	0
0.1473	-9.04262	-33.6052	7.20837	104.164	0
0.1480	-12.7053	-31.468	6.60309	99.283	0
0.1487	-15.1456	-30.8579	2.01761	89.8242	0
0.1493	-10.874	-23.2262	2.01761	72.4243	0
0.1500	-6.29558	-11.9371	3.24652	49.2327	0
0.1507	-3.85536	-4.61214	-1.33896	27.5636	0
0.1513	-2.63287	1.18578	-3.17315	8.03409	0
0.1520	-2.32844	9.731	-1.65077	-13.023	0
0.1527	-1.10833	17.9729	-3.77843	-32.861	0
0.1533	2.24995	22.2438	-5.92444	-53.306	0
0.1540	4.99461	27.7383	-5.30081	-73.7511	0
0.1547	6.82596	35.9768	-5.61263	-85.9614	0
0.1553	8.35289	37.197	-4.69553	-90.8425	0
0.1560	9.573	33.8396	-4.38372	-98.7787	0
0.1567	11.0999	35.9768	-9.57448	-106.406	0
0.1573	11.7088	36.5869	-11.0969	-104.575	0
0.1580	10.1842	31.0923	-6.82319	-97.8632	0
0.1587	10.1842	28.3485	-7.135	-89.0115	0
0.1593	10.4887	23.464	-9.28101	-73.7511	0
0.1600	8.65732	10.9513	-4.09025	-53.306	0
0.1607	5.60585	2.1027	1.7058	-32.861	0
0.1613	3.16563	-2.78176	0.495232	-13.023	0
0.1620	1.33427	-13.1574	-1.94424	8.64607	0
0.1627	-0.192649	-21.0924	-0.110051	32.4497	0
0.1633	-2.63287	-23.2262	5.06237	54.1138	0
0.1640	-5.37991	-28.1106	7.81366	72.1208	0
0.1647	-5.99115	-32.9916	6.60309	86.1621	0
0.1653	-7.5157	-33.9086	6.89656	95.9244	0
0.1660	-10.874	-34.2153	8.12547	102.333	0
0.1667	-10.874	-32.6883	8.12547	105.388	0
0.1673	-9.04262	-30.2478	10.5649	104.164	0
0.1680	-9.65386	-30.2478	12.3991	100.502	0
0.1687	-9.04262	-25.6701	8.12547	90.4313	0
0.1693	-8.12694	-16.5148	5.06237	71.8172	0
0.1700	-7.82251	-9.49315	5.68599	50.1482	0
0.1707	-4.15979	-3.39189	4.45709	30.9222	0
0.1713	-0.803894	4.23986	4.14527	10.7807	0
0.1720	-2.32844	10.0378	5.97946	-11.4955	0
0.1727	0.723029	16.4458	2.32942	-31.3335	0
0.1733	6.52153	24.0741	-4.09025	-50.2559	0
0.1740	5.60585	30.4822	-4.09025	-70.701	0
0.1747	6.52153	33.8396	-2.25606	-85.9614	0
0.1753	11.0999	33.5363	-3.17315	-93.5891	0
0.1760	9.87743	33.2295	-4.38372	-100.61	0
0.1767	7.13278	35.67	-4.09025	-107.626	0
0.1773	10.1842	35.67	-5.00734	-107.322	0
0.1780	12.9313	31.7024	-6.82319	-100.301	0
0.1787	12.32	26.8214	-5.92444	-90.539	0
0.1793	10.1842	17.6661	-1.94424	-74.0595	0
0.1800	6.52153	6.07024	0.788702	-52.3905	0
0.1807	4.07893	-1.25472	-2.86134	-33.468	0
0.1813	4.38574	-7.35943	-7.44682	-15.1576	0
0.1820	1.63871	-14.681	-4.38372	8.33764	0
0.1827	-1.71719	-19.2586	2.32942	31.5342	0
0.1833	-3.24412	-23.8363	3.8518	50.4517	0
0.1840	-5.99115	-30.2478	3.24652	69.3742	0
0.1847	-8.43137	-33.6052	5.06237	84.6346	0
0.1853	-7.21126	-35.4356	6.60309	92.2623	0
0.1860	-7.5157	-36.9592	6.89656	99.5865	0
0.1867	-11.7897	-36.6558	8.73075	107.523	0
0.1873	-13.3142	-35.1288	8.73075	107.826	0
0.1880	-11.1784	-32.9916	6.60309	101.726	0
0.1887	-11.1784	-27.8038	5.37418	91.6552	0
0.1893	-12.0941	-21.3958	4.45709	72.1208	0
0.1900	-9.04262	-12.5472	1.7058	48.6207	0
0.1907	-5.99115	-1.56151	1.41233	32.1413	0
0.1913	-5.07547	5.15333	3.24652	14.4428	0
0.1920	-2.02401	8.81753	2.32942	-10.5799	0
0.1927	1.02746	17.056	-2.25606	-34.08	0
0.1933	0.111784	26.8214	-7.135	-54.2216	0
0.1940	1.94314	32.9261	-7.74029	-74.6666	0
0.1947	6.2171	35.0599	-4.69553	-88.3995	0
0.1953	5.60585	33.5363	-5.00734	-95.1166	0
0.1960	4.99461	32.0092	-9.28101	-102.744	0
0.1967	6.82596	32.9261	-8.65738	-107.322	0
0.1973	6.52153	30.789	-5.00734	-103.963	0
0.1980	7.43721	25.6012	-6.82319	-99.9978	0
0.1987	10.1842	23.464	-8.9692	-92.9771	0
0.1993	7.43721	18.2762	-6.21791	-73.4476	0
0.2000	4.99461	8.20396	-4.09025	-48.4249	0
0.2007	7.13278	0.882443	-3.17315	-29.5024	0
0.2013	4.69018	-4.61214	-1.33896	-11.1919	0
0.2020	1.02746	-11.6303	-0.733677	12.3082	0
0.2027	1.94314	-15.5979	1.10051	35.4998	0
0.2033	-2.32844	-21.7026	7.81366	54.7258	0
0.2040	-8.12694	-31.468	11.1702	71.2053	0
0.2047	-7.5157	-34.5187	8.12547	84.0226	0
0.2053	-7.5157	-32.9916	5.68599	91.6552	0
0.2060	-9.9583	-35.4356	5.06237	98.9794	0
0.2067	-9.65386	-33.9086	4.14527	107.826	0
0.2073	-10.874	-28.414	4.7689	108.742	0
0.2080	-13.621	-29.3309	5.06237	100.198	0
0.2087	-10.874	-27.8038	3.24652	90.4313	0
0.2093	-6.29558	-17.4282	4.7689	76.6984	0
0.2100	-4.77104	-8.88303	7.50184	54.1138	0
0.2107	-3.54855	-5.22227	5.68599	31.8377	0
0.2113	-2.32844	1.79591	1.41233	12.6117	0
0.2120	-0.803894	10.9513	-0.421864	-11.1919	0
0.2127	1.63871	17.6661	-0.733677	-32.861	0
0.2133	3.16563	24.6843	-0.421864	-49.3404	0
0.2140	3.16563	32.0092	-2.56787	-69.7855	0
0.2147	5.30142	35.67	-5.00734	-88.096	0
0.2153	9.87743	34.7565	-2.86134	-94.2011	0
0.2160	12.0156	34.7565	-1.33896	-99.9978	0
0.2167	10.4887	35.3666	-4.69553	-107.934	0
0.2173	9.87743	32.9261	-5.92444	-106.406	0
0.2180	11.7088	31.0923	-5.00734	-99.0822	0
0.2187	11.7088	27.7383	-5.30081	-89.6235	0
0.2193	9.26857	17.056	-2.25606	-68.8699	0
0.2200	7.43721	7.29049	1.10051	-45.0663	0
0.2207	4.69018	3.01616	0.495232	-28.5869	0
0.2213	2.55439	-3.69523	1.41233	-9.97285	0
0.2220	2.24995	-13.4607	5.06237	15.0547	0
0.2227	-0.192649	-19.5654	5.68599	34.5843	0
0.2233	-4.46423	-26.2802	5.97946	52.5912	0
0.2240	-5.07547	-32.9916	8.12547	74.8674	0
0.2247	-5.37991	-36.6558	8.73075	90.1277	0
0.2253	-8.73819	-39.7065	8.41894	94.7054	0
0.2260	-8.43137	-38.4862	7.81366	101.114	0
0.2267	-5.68672	-32.9916	9.33603	107.826	0
0.2273	-7.21126	-33.2984	13.6097	105.995	0
0.2280	-10.5695	-36.3491	13.6097	98.3674	0
0.2287	-10.5695	-28.414	6.89656	87.3812	0
0.2293	-9.04262	-17.735	3.8518	70.2897	0
0.2300	-7.21126	-13.7675	6.29128	49.8447	0
0.2307	-3.24412	-8.88303	5.97946	30.0067	0
0.2313	-1.10833	-0.644597	4.14527	9.5616	0
0.2320	-0.497082	7.29049	3.53999	-12.411	0
0.2327	2.85882	14.6155	2.01761	-32.861	0
0.2333	5.91029	20.1066	-0.733677	-52.087	0
0.2340	5.60585	24.0741	-1.33896	-71.6165	0
0.2347	6.52153	28.6518	-0.733677	-88.7079	0
0.2353	10.1842	31.0923	-2.25606	-96.9477	0
0.2360	11.4044	31.7024	-5.00734	-102.441	0
0.2367	11.0999	31.7024	-4.69553	-107.626	0
0.2373	12.0156	29.5687	-2.25606	-105.491	0
0.2380	12.6245	26.2113	-2.56787	-97.5547	0
0.2387	12.32	24.6843	-1.33896	-87.484	0
0.2393	9.87743	19.8033	4.7689	-68.258	0
0.2400	5.91029	9.42766	7.50184	-45.0663	0
0.2407	4.07893	-0.33781	4.7689	-30.7215	0
0.2413	3.16563	-8.57969	3.24652	-15.7695	0
0.2420	0.418596	-16.208	3.8518	10.1687	0
0.2427	-1.41276	-20.7857	4.7689	34.8878	0
0.2433	-2.32844	-25.6701	7.81366	52.8948	0
0.2440	-3.54855	-31.1613	9.95966	73.3399	0
0.2447	-4.77104	-32.3815	9.64785	90.4313	0
0.2453	-6.29558	-32.6883	10.5649	97.1484	0
0.2460	-8.12694	-34.5187	10.5649	100.502	0
0.2467	-8.12694	-34.8255	8.73075	105.08	0
0.2473	-9.04262	-33.9086	7.81366	105.388	0
0.2480	-10.874	-30.5511	8.73075	99.895	0
0.2487	-9.04262	-22.9228	10.2531	91.3468	0
0.2493	-6.29558	-16.5148	9.04256	75.1709	0
0.2500	-5.37991	-11.6303	4.14527	52.2828	0
0.2507	-1.71719	-2.78176	2.62289	32.7532	0
0.2513	0.418596	5.46011	6.60309	16.2738	0
0.2520	-1.41276	9.731	5.97946	-4.78325	0
0.2527	1.33427	15.5289	0.495232	-28.5869	0
0.2533	6.82596	22.5505	-1.33896	-50.5595	0
0.2540	4.99461	25.9045	-2.56787	-70.701	0
0.2547	3.16563	29.5687	-5.92444	-85.0458	0
0.2553	8.04845	33.8396	-6.52972	-91.758	0
0.2560	9.26857	34.1464	-6.21791	-99.6942	0
0.2567	5.60585	31.0923	-8.0521	-106.406	0
0.2573	7.13278	28.6518	-7.74029	-104.575	0
0.2580	11.0999	26.5146	-5.92444	-98.1667	0
0.2587	9.26857	21.6336	-5.92444	-87.1804	0
0.2593	5.60585	14.6155	-5.92444	-70.089	0
0.2600	4.07893	8.20396	-4.69553	-51.1714	0
0.2607	3.16563	0.272316	-2.86134	-32.249	0
0.2613	1.94314	-9.18981	-1.33896	-11.4955	0
0.2620	-0.497082	-14.0708	-0.421864	9.5616	0
0.2627	-2.63287	-16.5148	2.32942	31.8377	0
0.2633	-2.63287	-25.06	6.89656	54.7258	0
0.2640	-3.54855	-35.4356	6.60309	73.0363	0
0.2647	-8.12694	-36.9592	4.45709	84.9381	0
0.2653	-10.5695	-35.7389	4.14527	94.7054	0
0.2660	-10.2627	-36.6558	1.41233	101.418	0
0.2667	-9.9583	-36.0457	1.10051	105.08	0
0.2673	-9.65386	-33.2984	5.06237	105.08	0
0.2680	-9.9583	-31.7714	3.53999	100.198	0
0.2687	-9.65386	-27.5005	-0.733677	87.9931	0
0.2693	-8.12694	-18.9553	-0.110051	69.3742	0
0.2700	-5.68672	-9.49315	-0.421864	48.6207	0
0.2707	-4.15979	-2.47498	-2.86134	30.3102	0
0.2713	-3.24412	4.84999	-1.94424	9.5616	0
0.2720	-1.41276	13.6985	-2.86134	-13.9385	0
0.2727	2.24995	21.0235	-7.135	-34.3836	0
0.2733	4.99461	25.6012	-8.65738	-52.694	0
0.2740	6.2171	34.1464	-12.3258	-75.2786	0
0.2747	9.26857	41.7747	-14.7652	-92.37	0
0.2753	11.0999	39.3342	-10.8034	-96.6392	0
0.2760	9.87743	34.1464	-9.28101	-99.9978	0
0.2767	10.1842	36.2801	-15.0771	-106.406	0
0.2773	10.7931	37.5038	-16.9112	-106.71	0
0.2780	7.43721	31.0923	-14.4534	-99.9978	0
0.2787	6.82596	24.6843	-14.7652	-89.927	0
0.2793	9.26857	20.4134	-14.7652	-70.701	0
0.2800	8.65732	12.4783	-12.6376	-47.8129	0
0.2807	5.60585	2.71282	-10.4916	-31.3335	0
0.2813	2.85882	-3.69523	-7.74029	-13.9385	0
0.2820	0.111784	-9.18981	-5.92444	11.6962	0
0.2827	-2.63287	-14.681	-4.09025	35.8034	0
0.2833	-5.99115	-21.3958	-0.733677	53.8103	0
0.2840	-7.21126	-29.3309	0.183419	70.9017	0
0.2847	-7.21126	-32.3815	-0.421864	85.5501	0
0.2853	-9.04262	-29.941	1.10051	94.0934	0
0.2860	-11.7897	-28.414	1.41233	100.198	0
0.2867	-10.874	-29.0275	1.41233	103.249	0
0.2873	-9.65386	-30.2478	4.45709	102.333	0
0.2880	-10.2627	-30.5511	4.7689	97.4519	0
0.2887	-9.34705	-25.06	1.7058	84.9381	0
0.2893	-6.60002	-15.5979	1.7058	64.7966	0
0.2900	-5.07547	-8.57969	1.41233	46.4861	0
0.2907	-4.15979	-3.39189	-2.25606	29.0912	0
0.2913	-3.54855	2.71282	-3.46662	7.42211	0
0.2920	-2.63287	9.12087	-3.77843	-15.1576	0
0.2927	0.418596	15.8357	-4.38372	-36.8266	0
0.2933	2.85882	21.0235	-3.77843	-58.7992	0
0.2940	3.7745	23.1607	-5.00734	-77.4132	0
0.2947	5.30142	26.5146	-8.65738	-90.539	0
0.2953	9.26857	31.3991	-7.74029	-99.9978	0
0.2960	12.6245	33.5363	-5.30081	-104.575	0
0.2967	12.9313	32.0092	-4.09025	-105.491	0
0.2973	12.6245	29.2619	-2.25606	-104.879	0
0.2980	14.1514	28.3485	-3.46662	-100.301	0
0.2987	14.4558	27.1248	-6.82319	-88.7079	0
0.2993	11.7088	19.1931	-2.25606	-71.0045	0
0.3000	9.26857	7.90062	4.45709	-51.1714	0
0.3007	6.82596	1.79591	1.7058	-32.5525	0
0.3013	2.85882	-1.25472	-1.65077	-13.9385	0
0.3020	0.111784	-7.35943	1.41233	8.94962	0
0.3027	-1.41276	-15.5979	4.14527	32.4497	0
0.3033	-3.24412	-25.6701	6.29128	51.9793	0
0.3040	-2.63287	-33.2984	7.50184	71.5088	0
0.3047	-2.63287	-32.9916	5.06237	87.3812	0
0.3053	-7.21126	-32.0782	5.06237	93.4863	0
0.3060	-10.5695	-36.0457	9.33603	99.283	0
0.3067	-9.65386	-36.9592	9.95966	105.692	0
0.3073	-9.9583	-32.0782	9.04256	104.473	0
0.3080	-9.04262	-29.6377	10.5649	98.671	0
0.3087	-5.68672	-26.5836	9.64785	91.3468	0
0.3093	-4.46423	-17.1249	6.89656	73.0363	0
0.3100	-2.32844	-6.44252	5.06237	48.3172	0
0.3107	2.55439	0.882443	3.53999	30.0067	0
0.3113	2.85882	7.29049	4.45709	14.1392	0
0.3120	2.55439	14.3087	5.97946	-8.44534	0
0.3127	6.52153	21.0235	1.41233	-31.3335	0
0.3133	8.04845	28.6518	-5.92444	-51.1714	0
0.3140	7.13278	35.67	-8.65738	-70.701	0
0.3147	9.573	37.5038	-8.9692	-87.1804	0
0.3153	12.0156	37.197	-9.57448	-95.4201	0
0.3160	12.0156	39.3342	-9.88629	-99.3858	0
0.3167	15.3715	38.4173	-9.88629	-103.66	0
0.3173	14.7603	33.2295	-8.9692	-103.66	0
0.3180	8.04845	31.0923	-7.74029	-98.4703	0
0.3187	5.60585	29.5687	-7.74029	-89.0115	0
0.3193	8.65732	21.0235	-6.52972	-71.313	0
0.3200	8.35289	9.42766	-4.09025	-48.4249	0
0.3207	4.69018	3.62629	-4.38372	-28.2833	0
0.3213	1.02746	-1.56151	-6.52972	-9.05733	0
0.3220	-0.497082	-9.49315	-4.69553	14.1392	0
0.3227	-1.10833	-15.5979	0.495232	37.3309	0
0.3233	-3.54855	-22.0059	3.8518	57.7759	0
0.3240	-7.82251	-31.1613	3.53999	74.5638	0
0.3247	-9.04262	-35.7389	0.788702	85.2466	0
0.3253	-9.04262	-36.3491	0.183419	93.1778	0
0.3260	-10.874	-37.266	3.24652	100.502	0
0.3267	-12.3985	-35.4356	3.24652	104.164	0
0.3273	-11.7897	-30.5511	0.495232	101.726	0
0.3280	-10.874	-29.6377	1.41233	96.5364	0
0.3287	-9.9583	-28.414	3.8518	86.7692	0
0.3293	-9.9583	-19.5654	1.10051	69.6778	0
0.3300	-10.874	-9.79994	-1.33896	49.2327	0
0.3307	-9.34705	-4.00202	0.495232	31.2257	0
0.3313	-5.99115	2.71282	-1.33896	11.6962	0
0.3320	-2.93968	10.6479	-5.30081	-13.3265	0
0.3327	-1.10833	18.2762	-4.69553	-36.2146	0
0.3333	1.02746	25.6012	-4.09025	-55.1371	0
0.3340	4.38574	32.0092	-8.0521	-74.9751	0
0.3347	5.60585	35.67	-8.0521	-89.927	0
0.3353	3.47006	37.5038	-3.17315	-97.2512	0
0.3360	2.85882	35.67	-2.86134	-104.879	0
0.3367	5.60585	34.1464	-7.74029	-108.541	0
0.3373	6.2171	32.6194	-10.1981	-103.048	0
0.3380	4.69018	27.4316	-7.74029	-96.9477	0
0.3387	6.52153	21.3268	-4.09025	-88.3995	0
0.3393	8.35289	15.5289	-1.65077	-68.258	0
0.3400	5.30142	6.68037	-2.25606	-44.4543	0
0.3407	2.24995	-0.951384	-2.25606	-25.8403	0
0.3413	1.33427	-6.44252	1.7058	-6.31075	0
0.3420	-1.41276	-14.681	4.14527	16.2738	0
0.3427	-4.15979	-21.3958	3.24652	35.1963	0
0.3433	-3.24412	-24.4499	4.14527	54.4223	0
0.3440	-3.54855	-29.941	7.20837	75.1709	0
0.3447	-8.73819	-34.8255	7.81366	90.4313	0
0.3453	-12.7053	-32.6883	6.89656	98.0639	0
0.3460	-12.3985	-30.2478	6.60309	102.945	0
0.3467	-13.0098	-29.941	6.60309	105.995	0
0.3473	-14.5367	-28.7208	8.73075	104.473	0
0.3480	-12.3985	-29.0275	10.5649	98.3674	0
0.3487	-9.65386	-25.6701	6.89656	85.8537	0
0.3493	-10.2627	-15.9047	2.32942	67.5432	0
0.3500	-9.04262	-8.2729	2.93471	48.9291	0
0.3507	-6.29558	-3.69523	2.62289	30.3102	0
0.3513	-7.21126	5.76345	-0.421864	8.33764	0
0.3520	-5.37991	13.6985	-3.17315	-15.466	0
0.3527	-1.10833	16.139	-4.09025	-35.6075	0
0.3533	0.723029	20.7167	-3.46662	-53.6096	0
0.3540	4.99461	29.2619	-1.94424	-73.4476	0
0.3547	9.26857	33.5363	-3.46662	-89.0115	0
0.3553	5.91029	33.2295	-5.92444	-96.6392	0
0.3560	2.85882	33.5363	-5.30081	-101.829	0
0.3567	6.82596	33.8396	-5.00734	-105.187	0
0.3573	9.26857	31.0923	-6.82319	-104.575	0
0.3580	8.35289	29.2619	-7.135	-97.8632	0
0.3587	10.1842	29.8721	-5.00734	-83.5183	0
0.3593	9.26857	24.6843	-0.110051	-63.6803	0
0.3600	4.69018	13.3952	3.24652	-45.0663	0
0.3607	3.47006	6.37358	1.41233	-28.5869	0
0.3613	4.69018	-0.0344704	-0.110051	-7.83336	0
0.3620	2.24995	-11.6303	4.14527	15.3583	0
0.3627	-1.71719	-18.6485	5.97946	36.7189	0
0.3633	-3.54855	-20.7857	5.06237	58.3879	0
0.3640	-4.15979	-26.8904	6.89656	78.5295	0
0.3647	-4.46423	-32.0782	8.73075	91.3468	0
0.3653	-4.46423	-30.5511	6.89656	97.7555	0
0.3660	-6.60002	-31.1613	5.37418	102.333	0
0.3667	-9.9583	-34.8255	5.97946	105.08	0
0.3673	-10.2627	-33.6052	7.20837	104.776	0
0.3680	-8.12694	-27.1937	8.12547	101.114	0
0.3687	-9.04262	-21.7026	7.81366	89.2122	0
0.3693	-10.2627	-18.3452	4.45709	67.5432	0
0.3700	-7.5157	-11.9371	1.10051	45.8741	0
0.3707	-2.32844	-2.78176	1.10051	29.7031	0
0.3713	0.111784	3.62629	2.62289	11.3926	0
0.3720	-0.803894	7.90062	2.32942	-12.1074	0
0.3727	-0.803894	15.8357	-0.421864	-37.4386	0
0.3733	3.16563	25.2944	-3.17315	-60.9338	0
0.3740	8.04845	31.7024	-5.92444	-79.8562	0
0.3747	10.1842	34.7565	-6.52972	-91.758	0
0.3753	10.7931	35.9768	-6.21791	-98.1667	0
0.3760	10.1842	36.2801	-5.92444	-101.829	0
0.3767	11.0999	36.2801	-5.61263	-106.103	0
0.3773	13.2357	34.1464	-5.61263	-108.849	0
0.3780	12.6245	32.0092	-6.52972	-103.66	0
0.3787	10.1842	28.9586	-5.92444	-91.4545	0
0.3793	9.26857	20.4134	-3.17315	-75.2786	0
0.3800	8.35289	10.9513	-0.421864	-55.4406	0
0.3807	5.60585	6.37358	1.7058	-34.9955	0
0.3813	3.7745	-0.951384	3.8518	-15.7695	0
0.3820	3.47006	-11.327	4.45709	7.42211	0
0.3827	2.85882	-17.1249	6.29128	35.1963	0
0.3833	0.111784	-22.0059	8.41894	58.9999	0
0.3840	-5.37991	-31.7714	7.81366	74.2554	0
0.3847	-10.5695	-37.5693	6.89656	83.1071	0
0.3853	-11.7897	-36.9592	6.60309	90.7397	0
0.3860	-9.65386	-36.3491	6.29128	99.895	0
0.3867	-8.73819	-35.7389	5.06237	104.164	0
0.3873	-10.874	-33.9086	4.14527	100.502	0
0.3880	-13.0098	-32.3815	2.93471	94.4018	0
0.3887	-12.7053	-28.7208	3.24652	84.0226	0
0.3893	-10.874	-21.0924	3.24652	64.7966	0
0.3900	-8.43137	-12.2404	2.01761	43.7395	0
0.3907	-6.29558	-4.61214	1.41233	23.2945	0
0.3913	-5.99115	1.49257	0.495232	1.01344	0
0.3920	-5.07547	7.29049	-4.69553	-19.1281	0
0.3927	-2.32844	13.6985	-8.0521	-38.0457	0
0.3933	0.111784	20.1066	-6.82319	-60.3267	0
0.3940	3.7745	28.9586	-7.44682	-78.9407	0
0.3947	8.35289	35.9768	-7.74029	-88.3995	0
0.3953	8.04845	34.7565	-4.09025	-96.3357	0
0.3960	7.43721	32.9261	-3.46662	-104.575	0
0.3967	10.4887	33.5363	-8.9692	-107.626	0
0.3973	9.573	29.2619	-11.0969	-106.406	0
0.3980	5.91029	24.6843	-9.28101	-102.441	0
0.3987	7.43721	23.7708	-9.57448	-90.8425	0
0.3993	7.43721	17.3593	-10.1981	-72.8356	0
0.4000	2.24995	5.15333	-8.65738	-51.475	0
0.4007	1.33427	-1.25472	-6.52972	-28.8904	0
0.4013	2.85882	-6.44252	-3.46662	-7.22628	0
0.4020	-1.10833	-14.9877	-1.02715	13.5272	0
0.4027	-4.46423	-21.0924	-1.33896	35.4998	0
0.4033	-4.46423	-26.5836	0.788702	57.7759	0
0.4040	-7.21126	-32.9916	5.68599	76.6984	0
0.4047	-10.874	-35.7389	6.29128	88.2967	0
0.4053	-11.7897	-35.7389	3.8518	93.7898	0
0.4060	-10.874	-35.4356	3.24652	99.5865	0
0.4067	-9.9583	-33.2984	3.24652	105.995	0
0.4073	-11.1784	-32.9916	4.45709	104.776	0
0.4080	-13.621	-32.0782	6.60309	96.2329	0
0.4087	-13.3142	-25.06	3.24652	84.9381	0
0.4093	-11.4828	-16.208	-1.65077	67.5432	0
0.4100	-9.65386	-8.2729	-1.02715	46.1826	0
0.4107	-5.07547	1.79591	-0.421864	28.4792	0
0.4113	-0.803894	8.51075	-5.00734	8.94962	0
0.4120	-1.10833	10.0378	-6.52972	-16.0731	0
0.4127	0.111784	16.4458	-5.00734	-38.0457	0
0.4133	5.60585	26.5146	-6.82319	-56.6646	0
0.4140	7.43721	32.6194	-9.28101	-75.8906	0
0.4147	4.69018	35.67	-10.8034	-89.0115	0
0.4153	5.91029	37.197	-12.014	-94.5046	0
0.4160	8.96175	35.0599	-9.88629	-100.913	0
0.4167	8.65732	33.5363	-6.82319	-105.491	0
0.4173	9.573	33.8396	-7.74029	-104.879	0
0.4180	12.0156	32.0092	-8.9692	-100.61	0
0.4187	10.1842	27.4316	-7.135	-88.7079	0
0.4193	6.52153	18.2762	-3.77843	-67.0389	0
0.4200	4.38574	6.68037	-1.33896	-45.9818	0
0.4207	1.33427	-1.86485	-2.25606	-28.8904	0
0.4213	0.723029	-8.88303	-3.46662	-9.97285	0
0.4220	2.55439	-15.5979	-1.94424	11.9997	0
0.4227	-1.10833	-21.0924	0.495232	32.7532	0
0.4233	-8.12694	-29.0275	1.41233	54.7258	0
0.4240	-9.04262	-36.0457	3.24652	74.8674	0
0.4247	-8.12694	-36.0457	5.68599	87.3812	0
0.4253	-10.2627	-35.4356	4.7689	95.3173	0
0.4260	-11.7897	-37.8761	2.93471	102.945	0
0.4267	-12.3985	-36.9592	4.14527	105.692	0
0.4273	-13.0098	-32.9916	5.97946	102.945	0
0.4280	-11.4828	-29.3309	5.06237	98.3674	0
0.4287	-10.2627	-23.8363	2.62289	87.6847	0
0.4293	-10.2627	-16.5148	1.41233	68.7622	0
0.4300	-6.29558	-6.44252	0.495232	46.7897	0
0.4307	-2.63287	4.84999	0.495232	25.4291	0
0.4313	-3.54855	10.0378	3.24652	4.372	0
0.4320	-4.46423	14.6155	1.41233	-17.9041	0
0.4327	-0.497082	24.0741	-4.09025	-41.4042	0
0.4333	3.7745	32.0092	-5.00734	-63.3768	0
0.4340	5.91029	35.67	-5.61263	-80.7718	0
0.4347	6.52153	39.3342	-9.57448	-92.37	0
0.4353	7.43721	40.2477	-9.57448	-99.9978	0
0.4360	10.7931	38.1139	-7.135	-104.575	0
0.4367	12.0156	39.3342	-10.1981	-106.406	0
0.4373	10.1842	38.4173	-11.0969	-103.66	0
0.4380	9.26857	31.7024	-5.30081	-97.2512	0
0.4387	9.26857	26.2113	-4.09025	-85.3494	0
0.4393	8.04845	19.4965	-7.44682	-66.1234	0
0.4400	8.04845	8.81753	-5.61263	-44.4543	0
0.4407	7.43721	3.01616	-1.33896	-26.7558	0
0.4413	5.60585	-0.951384	-1.33896	-6.6143	0
0.4420	3.7745	-11.6303	-2.25606	19.0204	0
0.4427	2.24995	-20.1755	0.788702	40.993	0
0.4433	0.111784	-22.616	6.60309	59.3034	0
0.4440	-1.10833	-29.941	9.04256	77.6139	0
0.4447	-1.41276	-37.8761	5.97946	88.9087	0
0.4453	-2.63287	-36.6558	3.53999	94.4018	0
0.4460	-6.29558	-35.7389	3.8518	102.945	0
0.4467	-9.34705	-39.4031	3.8518	109.657	0
0.4473	-8.43137	-38.1794	3.24652	105.995	0
0.4480	-5.99115	-33.2984	4.14527	98.0639	0
0.4487	-5.37991	-29.3309	3.24652	88.2967	0
0.4493	-3.85536	-20.4823	0.495232	71.5088	0
0.4500	-1.41276	-7.05265	0.495232	48.3172	0
0.4507	0.723029	1.79591	1.41233	26.6481	0
0.4513	2.85882	5.46011	-1.02715	7.42211	0
0.4520	4.38574	10.6479	-3.17315	-13.6349	0
0.4527	5.30142	17.6661	-2.56787	-35.9111	0
0.4533	6.82596	23.7708	-2.86134	-56.0526	0
0.4540	7.13278	29.2619	-5.61263	-74.3631	0
0.4547	6.82596	35.9768	-5.92444	-86.2649	0
0.4553	9.26857	38.7241	-3.17315	-90.8425	0
0.4560	9.26857	36.2801	-4.69553	-96.9477	0
0.4567	6.82596	33.8396	-9.57448	-104.575	0
0.4573	9.87743	32.0092	-10.1981	-106.103	0
0.4580	12.9313	25.6012	-7.74029	-100.61	0
0.4587	8.96175	17.9729	-7.74029	-86.5684	0
0.4593	6.52153	12.1715	-6.82319	-64.2923	0
0.4600	7.43721	6.37358	-4.38372	-45.3699	0
0.4607	3.47006	-0.951384	-2.86134	-28.8904	0
0.4613	1.02746	-9.18981	-0.421864	-4.78325	0
0.4620	3.47006	-16.5148	2.32942	19.6324	0
0.4627	0.111784	-21.3958	2.62289	37.3309	0
0.4633	-4.77104	-25.9735	4.45709	58.3879	0
0.4640	-4.15979	-32.6883	9.33603	80.3605	0
0.4647	-5.07547	-36.9592	9.95966	93.4863	0
0.4653	-9.04262	-37.266	6.60309	101.418	0
0.4660	-8.73819	-35.7389	6.60309	106.607	0
0.4667	-7.21126	-33.2984	10.2531	107.826	0
0.4673	-8.73819	-31.7714	13.9215	106.911	0
0.4680	-9.9583	-30.5511	13.9215	101.418	0
0.4687	-9.34705	-25.06	8.73075	87.6847	0
0.4693	-8.43137	-15.9047	2.93471	69.3742	0
0.4700	-6.60002	-8.57969	2.93471	50.1482	0
0.4707	-3.54855	-0.951384	5.37418	31.5342	0
0.4713	1.02746	7.59383	5.97946	10.7807	0
0.4720	3.16563	13.6985	4.14527	-13.3265	0
0.4727	1.94314	19.4965	0.183419	-34.9955	0
0.4733	1.63871	27.7383	-3.17315	-54.5251	0
0.4740	5.30142	34.7565	-3.17315	-75.8906	0
0.4747	8.04845	39.3342	-3.17315	-92.37	0
0.4753	8.35289	41.1646	-6.82319	-99.0822	0
0.4760	10.1842	40.5544	-8.9692	-103.66	0
0.4767	10.1842	38.4173	-5.92444	-106.71	0
0.4773	8.96175	35.67	-4.09025	-104.879	0
0.4780	11.7088	33.5363	-5.92444	-101.217	0
0.4787	12.32	30.789	-4.69553	-90.8425	0
0.4793	5.60585	21.0235	0.495232	-67.6509	0
0.4800	0.723029	6.37358	1.7058	-45.9818	0
0.4807	1.94314	-4.61214	-0.421864	-31.9454	0
0.4813	3.16563	-11.6303	-0.110051	-13.9385	0
0.4820	1.63871	-18.6485	2.93471	11.0842	0
0.4827	-2.63287	-23.2262	5.37418	33.6688	0
0.4833	-5.68672	-28.414	6.29128	54.7258	0
0.4840	-5.37991	-35.1288	5.97946	74.8674	0
0.4847	-6.29558	-36.0457	6.60309	87.9931	0
0.4853	-9.9583	-35.4356	6.89656	95.3173	0
0.4860	-11.7897	-41.2335	4.7689	101.418	0
0.4867	-11.7897	-44.2841	4.14527	103.249	0
0.4873	-12.7053	-39.0963	5.68599	100.81	0
0.4880	-11.1784	-33.9086	3.53999	97.4519	0
0.4887	-9.04262	-28.414	2.62289	87.9931	0
0.4893	-9.9583	-18.0384	4.45709	67.5432	0
0.4900	-9.04262	-8.2729	1.41233	45.267	0
0.4907	-5.37991	-0.951384	-1.33896	26.9566	0
0.4913	-3.85536	5.15333	2.01761	6.50659	0
0.4920	-1.71719	10.0378	1.41233	-17.9041	0
0.4927	2.55439	16.7492	-5.92444	-39.8767	0
0.4933	5.30142	24.9911	-8.9692	-59.1027	0
0.4940	6.82596	31.3991	-6.82319	-78.9407	0
0.4947	8.65732	35.9768	-5.92444	-92.37	0
0.4953	10.1842	37.197	-6.52972	-97.2512	0
0.4960	12.0156	34.4497	-7.74029	-100.913	0
0.4967	12.0156	32.6194	-8.65738	-103.356	0
0.4973	9.87743	32.316	-6.52972	-100.913	0
0.4980	9.87743	29.2619	-5.30081	-96.3357	0
0.4987	12.0156	22.8539	-5.92444	-86.5684	0
0.4993	10.4887	14.6155	-2.86134	-65.5114	0
0.5000	5.91029	5.76345	-0.110051	-43.2353	0
0.5007	2.85882	-0.0344704	-0.733677	-26.7558	0
0.5013	1.02746	-6.74931	-0.110051	-6.6143	0
0.5020	-0.803894	-15.2945	2.01761	17.1893	0
0.5027	-1.41276	-21.3958	3.8518	38.2464	0
0.5033	-3.54855	-26.2802	9.04256	58.0844	0
0.5040	-8.43137	-32.3815	12.0873	77.6139	0
0.5047	-10.5695	-35.4356	8.41894	90.4313	0
0.5053	-9.04262	-33.9086	5.97946	97.1484	0
0.5060	-8.73819	-34.2153	8.41894	102.333	0
0.5067	-10.5695	-34.8255	9.64785	103.557	0
0.5073	-11.1784	-30.2478	9.04256	101.418	0
0.5080	-11.1784	-26.2802	7.81366	97.7555	0
0.5087	-11.4828	-23.8363	5.97946	86.4656	0
0.5093	-9.9583	-15.5979	3.8518	65.4086	0
0.5100	-7.21126	-5.52906	2.01761	44.3515	0
0.5107	-5.99115	-0.951384	1.41233	27.2601	0
0.5113	-4.77104	4.5432	0.788702	6.20304	0
0.5120	-2.63287	15.8357	-2.86134	-17.9041	0
0.5127	0.418596	24.0741	-4.09025	-37.4386	0
0.5133	3.47006	27.7383	-2.25606	-55.7491	0
0.5140	7.43721	34.7565	-5.00734	-78.3287	0
0.5147	9.26857	40.2477	-8.65738	-92.6736	0
0.5153	9.26857	38.7241	-4.09025	-94.5046	0
0.5160	8.96175	36.8937	-2.25606	-98.7787	0
0.5167	9.26857	37.197	-7.135	-106.71	0
0.5173	8.96175	34.7565	-7.74029	-106.103	0
0.5180	10.1842	30.4822	-7.74029	-98.1667	0
0.5187	11.0999	26.8214	-11.4087	-87.1804	0
0.5193	8.65732	18.8863	-9.28101	-69.1735	0
0.5200	6.82596	8.20396	-5.00734	-46.2854	0
0.5207	7.43721	-0.0344704	-5.61263	-26.7558	0
0.5213	6.2171	-6.44252	-2.86134	-8.44534	0
0.5220	2.55439	-12.8506	0.788702	14.1392	0
0.5227	-0.803894	-19.2586	-1.02715	37.3309	0
0.5233	-2.93968	-26.5836	-0.421864	58.3879	0
0.5240	-4.46423	-32.3815	4.14527	75.7829	0
0.5247	-4.46423	-35.7389	5.06237	87.6847	0
0.5253	-5.99115	-37.5693	3.53999	96.8399	0
0.5260	-6.90683	-35.4356	3.24652	104.164	0
0.5267	-7.21126	-31.1613	3.24652	107.523	0
0.5273	-9.34705	-29.3309	5.37418	105.995	0
0.5280	-9.9583	-28.414	5.97946	101.114	0
0.5287	-7.21126	-23.533	1.7058	88.6002	0
0.5293	-6.29558	-14.681	-2.25606	66.0157	0
0.5300	-8.12694	-5.52906	-2.86134	43.1276	0
0.5307	-8.43137	1.79591	-2.25606	26.9566	0
0.5313	-3.54855	4.84999	-1.65077	8.64607	0
0.5320	2.85882	9.42766	-4.69553	-15.7695	0
0.5327	4.07893	18.2762	-10.1981	-37.4386	0
0.5333	3.7745	25.9045	-9.57448	-55.4406	0
0.5340	5.91029	29.5687	-6.82319	-75.5822	0
0.5347	7.43721	32.0092	-11.0969	-90.539	0
0.5353	6.2171	32.6194	-14.4534	-96.9477	0
0.5360	7.43721	31.3991	-13.2429	-103.048	0
0.5367	9.87743	32.0092	-12.3258	-108.237	0
0.5373	11.0999	32.6194	-13.8481	-105.794	0
0.5380	12.0156	29.8721	-15.0771	-99.6942	0
0.5387	9.573	24.3809	-12.6376	-89.0115	0
0.5393	6.52153	14.3087	-7.44682	-68.258	0
0.5400	7.43721	2.40604	-5.00734	-45.0663	0
0.5407	6.52153	-5.22227	-7.135	-27.6714	0
0.5413	1.63871	-12.5472	-6.21791	-10.8884	0
0.5420	0.111784	-22.9228	-1.65077	11.6962	0
0.5427	0.723029	-30.2478	-0.421864	33.6688	0
0.5433	-2.02401	-34.5187	-1.33896	53.5068	0
0.5440	-5.37991	-40.6234	0.788702	73.6483	0
0.5447	-7.21126	-44.5909	3.24652	87.6847	0
0.5453	-9.65386	-42.4538	2.62289	95.0089	0
0.5460	-10.874	-41.8436	0.788702	102.333	0
0.5467	-10.874	-42.7571	1.41233	105.08	0
0.5473	-10.874	-39.4031	3.24652	99.895	0
0.5480	-9.04262	-33.9086	3.24652	95.0089	0
0.5487	-7.21126	-29.6377	0.788702	86.7692	0
0.5493	-6.90683	-22.0059	-1.33896	67.2396	0
0.5500	-5.07547	-10.1033	-3.17315	45.5706	0
0.5507	0.111784	-2.17164	-3.17315	27.2601	0
0.5513	4.69018	1.18578	-0.110051	6.81503	0
0.5520	5.91029	6.68037	-0.421864	-17.297	0
0.5527	5.60585	16.4458	-5.30081	-41.1007	0
0.5533	6.2171	23.7708	-9.88629	-62.4613	0
0.5540	8.04845	26.8214	-12.014	-78.9407	0
0.5547	9.573	28.6518	-11.4087	-89.927	0
0.5553	11.0999	31.0923	-9.88629	-97.2512	0
0.5560	11.4044	31.7024	-11.0969	-103.048	0
0.5567	11.0999	29.5687	-12.6376	-105.491	0
0.5573	12.0156	28.6518	-9.88629	-101.525	0
0.5580	12.0156	27.4316	-6.21791	-93.5891	0
0.5587	10.1842	19.8033	-6.82319	-84.4339	0
0.5593	8.35289	9.42766	-6.21791	-67.9544	0
0.5600	7.43721	4.23986	-3.46662	-45.0663	0
0.5607	3.7745	-0.0344704	-3.17315	-24.0093	0
0.5613	1.02746	-7.35943	-4.09025	-4.17127	0
0.5620	-0.192649	-12.5472	-3.17315	20.2395	0
0.5627	-1.71719	-16.208	-0.733677	42.5205	0
0.5633	-3.85536	-23.2262	2.01761	60.219	0
0.5640	-7.21126	-30.5511	4.14527	76.0864	0
0.5647	-11.4828	-31.7714	3.8518	87.6847	0
0.5653	-12.3985	-31.1613	1.7058	96.2329	0
0.5660	-10.5695	-32.0782	0.495232	104.473	0
0.5667	-10.2627	-31.1613	0.495232	106.911	0
0.5673	-9.9583	-28.7208	1.41233	103.861	0
0.5680	-9.04262	-26.8904	2.01761	98.671	0
0.5687	-9.9583	-22.3127	0.788702	86.7692	0
0.5693	-9.65386	-14.681	-0.733677	66.6276	0
0.5700	-6.90683	-6.74931	-2.86134	44.6551	0
0.5707	-3.85536	2.1027	-3.46662	24.5135	0
0.5713	0.111784	9.42766	-3.77843	4.372	0
0.5720	2.85882	14.3087	-6.52972	-16.9886	0
0.5727	1.02746	22.2438	-9.28101	-38.6576	0
0.5733	1.02746	31.0923	-10.4916	-58.7992	0
0.5740	6.52153	35.67	-12.014	-74.9751	0
0.5747	8.04845	39.6375	-11.7205	-86.2649	0
0.5753	5.60585	42.995	-7.74029	-92.9771	0
0.5760	7.43721	39.6375	-6.52972	-99.9978	0
0.5767	11.0999	36.5869	-9.57448	-105.491	0
0.5773	11.0999	38.4173	-12.9311	-104.272	0
0.5780	9.26857	35.67	-13.2429	-95.4201	0
0.5787	8.04845	26.8214	-11.0969	-83.5183	0
0.5793	7.13278	20.1066	-6.82319	-67.6509	0
0.5800	7.43721	13.0884	-5.00734	-48.1164	0
0.5807	7.43721	3.62629	-4.38372	-27.0594	0
0.5813	3.16563	-4.91548	-2.86134	-5.69877	0
0.5820	-0.497082	-11.327	-2.25606	15.6618	0
0.5827	-1.71719	-17.735	0.495232	37.0273	0
0.5833	-5.37991	-23.2262	4.45709	58.3879	0
0.5840	-9.34705	-27.8038	3.24652	77.3104	0
0.5847	-9.9583	-32.6883	1.7058	90.1277	0
0.5853	-10.2627	-34.5187	3.8518	97.7555	0
0.5860	-11.7897	-31.1613	2.32942	100.502	0
0.5867	-11.7897	-27.1937	0.788702	102.03	0
0.5873	-11.7897	-25.6701	6.89656	103.557	0
0.5880	-13.0098	-24.7532	9.95966	99.5865	0
0.5887	-12.7053	-19.8722	3.24652	85.5501	0
0.5893	-10.2627	-11.0202	-1.33896	64.7966	0
0.5900	-7.82251	-2.47498	-1.02715	44.6551	0
0.5907	-7.21126	3.32295	-2.25606	26.9566	0
0.5913	-7.21126	9.42766	-2.25606	6.20304	0
0.5920	-4.77104	16.4458	-0.733677	-16.3815	0
0.5927	-0.497082	22.5505	-1.33896	-35.9111	0
0.5933	1.94314	27.4316	-2.25606	-56.9681	0
0.5940	1.94314	32.316	-2.56787	-78.6372	0
0.5947	4.69018	35.0599	-3.17315	-91.4545	0
0.5953	8.35289	34.7565	-3.17315	-98.4703	0
0.5960	9.26857	35.0599	-3.17315	-108.849	0
0.5967	10.4887	35.67	-3.77843	-111.9	0
0.5973	11.4044	32.6194	-3.17315	-104.879	0
0.5980	10.7931	27.4316	-2.25606	-99.9978	0
0.5987	10.7931	23.1607	-1.94424	-91.1461	0
0.5993	10.7931	14.9188	3.24652	-69.4819	0
0.6000	5.91029	4.23986	9.64785	-48.4249	0
0.6007	1.33427	-0.644597	7.50184	-32.861	0
0.6013	2.55439	-4.00202	3.8518	-11.1919	0
0.6020	1.94314	-11.9371	6.89656	13.5272	0
0.6027	-2.63287	-18.3452	11.1702	31.8377	0
0.6033	-4.46423	-23.8363	12.3991	51.0637	0
0.6040	-5.37991	-31.468	15.1321	72.1208	0
0.6047	-9.34705	-34.5187	17.5899	86.4656	0
0.6053	-11.4828	-32.6883	17.2781	93.4863	0
0.6060	-8.43137	-32.9916	19.7176	98.3674	0
0.6067	-8.73819	-33.9086	22.7623	101.726	0
0.6073	-12.0941	-32.0782	20.9465	102.03	0
0.6080	-12.3985	-28.7208	19.1123	95.9244	0
0.6087	-10.2627	-21.7026	20.3228	81.888	0
0.6093	-8.12694	-11.6303	19.1123	62.9655	0
0.6100	-6.29558	-2.17164	14.2333	44.6551	0
0.6107	-5.37991	6.98371	13.0044	28.4792	0
0.6113	-4.77104	13.0884	17.2781	9.86514	0
0.6120	-2.02401	17.3593	17.5899	-14.854	0
0.6127	0.418596	25.2944	10.5649	-38.6576	0
0.6133	2.55439	32.0092	6.89656	-56.9681	0
0.6140	6.52153	33.2295	10.2531	-76.1941	0
0.6147	8.96175	35.3666	9.33603	-92.6736	0
0.6153	8.35289	37.8072	5.37418	-97.2512	0
0.6160	7.43721	35.67	5.97946	-99.0822	0
0.6167	7.43721	32.9261	5.97946	-103.66	0
0.6173	7.43721	31.3991	3.53999	-100.913	0
0.6180	8.65732	28.3485	6.29128	-94.2011	0
0.6187	8.35289	24.0741	11.1702	-85.3494	0
0.6193	5.91029	17.9729	10.5649	-67.0389	0
0.6200	4.99461	9.42766	9.64785	-42.3197	0
0.6207	2.55439	2.1027	11.482	-23.3973	0
0.6213	-2.02401	-4.00202	12.6926	-4.78325	0
0.6220	-1.71719	-11.0202	12.3991	16.8858	0
0.6227	0.111784	-16.208	14.2333	39.1619	0
0.6233	-4.46423	-21.3958	19.1123	62.05	0
0.6240	-9.34705	-30.2478	20.6347	80.3605	0
0.6247	-9.34705	-34.8255	16.0492	88.6002	0
0.6253	-10.5695	-32.0782	11.7755	95.9244	0
0.6260	-13.621	-31.1613	13.3162	105.08	0
0.6267	-13.9254	-34.2153	15.1321	107.523	0
0.6273	-13.621	-32.9916	13.0044	105.08	0
0.6280	-15.4524	-28.7208	11.1702	100.81	0
0.6287	-16.3657	-25.06	10.5649	87.6847	0
0.6293	-12.3985	-15.5979	8.73075	67.5432	0
0.6300	-7.21126	-3.0851	5.06237	48.6207	0
0.6307	-5.68672	1.79591	2.32942	30.9222	0
0.6313	-5.37991	4.5432	1.41233	8.64607	0
0.6320	-2.02401	15.5289	-1.33896	-15.7695	0
0.6327	1.02746	24.6843	-4.09025	-34.692	0
0.6333	1.02746	27.1248	-5.00734	-52.3905	0
0.6340	3.7745	32.0092	-5.61263	-74.6666	0
0.6347	10.1842	39.9443	-5.00734	-89.0115	0
0.6353	10.7931	41.1646	-2.86134	-91.1461	0
0.6360	8.35289	39.0274	-3.77843	-98.4703	0
0.6367	12.0156	37.197	-9.88629	-107.322	0
0.6373	13.5401	33.8396	-12.9311	-102.744	0
0.6380	8.65732	31.3991	-9.88629	-92.37	0
0.6387	7.13278	28.0417	-7.44682	-81.6873	0
0.6393	8.65732	19.1931	-7.135	-62.4613	0
0.6400	6.82596	10.3411	-6.21791	-41.4042	0
0.6407	4.38574	5.76345	-5.92444	-24.3128	0
0.6413	3.7745	-1.56151	-3.17315	-1.42469	0
0.6420	0.723029	-11.0202	1.41233	24.5135	0
0.6427	-3.54855	-16.8181	2.32942	44.6551	0
0.6433	-5.07547	-22.3127	0.495232	64.7966	0
0.6440	-5.37991	-31.1613	4.45709	84.9381	0
0.6447	-5.37991	-36.3491	8.41894	96.8399	0
0.6453	-5.07547	-37.266	6.29128	102.333	0
0.6460	-6.60002	-37.5693	4.45709	105.388	0
0.6467	-8.12694	-36.9592	7.20837	106.911	0
0.6473	-8.12694	-35.7389	10.5649	107.219	0
0.6480	-8.73819	-32.3815	10.5649	100.502	0
0.6487	-9.34705	-25.6701	5.68599	84.6346	0
0.6493	-6.29558	-16.8181	0.495232	64.1846	0
0.6500	-3.54855	-8.2729	-0.110051	45.5706	0
0.6507	-4.77104	-0.951384	1.41233	26.9566	0
0.6513	-4.46423	3.62629	0.495232	5.8995	0
0.6520	0.111784	5.76345	-0.421864	-16.6851	0
0.6527	2.85882	12.4783	-0.733677	-40.4887	0
0.6533	2.85882	22.8539	-1.94424	-63.6803	0
0.6540	3.7745	30.4822	-2.25606	-80.4682	0
0.6547	5.91029	32.316	-1.33896	-88.096	0
0.6553	7.13278	30.789	-1.94424	-95.1166	0
0.6560	8.96175	30.1789	-4.09025	-105.491	0
0.6567	10.1842	30.1789	-3.77843	-108.237	0
0.6573	8.35289	26.5146	-1.33896	-102.744	0
0.6580	7.43721	22.8539	-0.421864	-97.5547	0
0.6587	9.26857	22.8539	0.788702	-87.1804	0
0.6593	8.04845	18.2762	6.60309	-66.1234	0
0.6600	4.38574	5.46011	9.95966	-44.7628	0
0.6607	3.7745	-4.30536	7.20837	-28.2833	0
0.6613	3.7745	-8.2729	6.29128	-8.44534	0
0.6620	1.94314	-14.681	8.12547	15.9703	0
0.6627	-0.497082	-23.8363	7.50184	37.3309	0
0.6633	-4.15979	-30.8579	7.20837	56.5569	0
0.6640	-6.60002	-34.2153	11.1702	74.8674	0
0.6647	-6.29558	-35.7389	13.3162	87.6847	0
0.6653	-7.5157	-37.266	12.3991	95.0089	0
0.6660	-9.65386	-37.8761	13.6097	102.03	0
0.6667	-8.12694	-35.1288	14.2333	105.995	0
0.6673	-8.12694	-31.1613	12.6926	102.642	0
0.6680	-10.874	-29.0275	11.482	95.9244	0
0.6687	-10.5695	-25.6701	10.2531	85.8537	0
0.6693	-8.12694	-18.3452	6.89656	65.7121	0
0.6700	-6.60002	-9.79994	4.14527	43.1276	0
0.6707	-3.24412	-1.86485	4.7689	26.9566	0
0.6713	-0.803894	5.76345	6.60309	8.33764	0
0.6720	-0.803894	11.258	4.45709	-16.6851	0
0.6727	2.85882	16.4458	-0.110051	-39.8767	0
0.6733	6.52153	22.5505	-3.46662	-59.1027	0
0.6740	4.07893	27.1248	-6.21791	-78.0252	0
0.6747	4.69018	28.0417	-8.65738	-92.0616	0
0.6753	9.573	29.8721	-8.65738	-100.61	0
0.6760	9.87743	32.9261	-7.135	-106.103	0
0.6767	7.74164	30.789	-7.74029	-106.406	0
0.6773	9.26857	25.2944	-8.9692	-103.66	0
0.6780	9.26857	22.5505	-7.74029	-99.9978	0
0.6787	6.82596	20.1066	-5.30081	-90.539	0
0.6793	6.82596	12.1715	-5.30081	-70.3974	0
0.6800	6.52153	3.32295	-6.52972	-48.1164	0
0.6807	2.85882	-3.69523	-5.00734	-30.7215	0
0.6813	-0.497082	-11.9371	-2.86134	-10.5799	0
0.6820	-1.71719	-17.1249	-3.17315	15.6618	0
0.6827	-1.71719	-18.0384	-1.33896	38.5499	0
0.6833	-2.63287	-22.9228	2.93471	57.4724	0
0.6840	-6.29558	-32.3815	4.14527	77.002	0
0.6847	-9.04262	-37.5693	2.01761	90.1277	0
0.6853	-8.73819	-36.3491	0.788702	94.7054	0
0.6860	-9.04262	-36.0457	-0.733677	99.283	0
0.6867	-10.874	-37.5693	-1.33896	102.642	0
0.6873	-11.1784	-38.1794	-0.110051	100.198	0
0.6880	-10.874	-34.8255	-1.02715	94.4018	0
0.6887	-9.34705	-26.8904	-3.46662	84.0226	0
0.6893	-6.29558	-19.2586	-3.17315	65.1001	0
0.6900	-3.54855	-14.3776	-3.77843	43.1276	0
0.6907	-2.32844	-7.05265	-5.92444	23.9015	0
0.6913	-1.41276	1.49257	-6.82319	3.45647	0
0.6920	0.111784	4.5432	-8.65738	-21.2627	0
0.6927	3.16563	8.20396	-11.4087	-44.4543	0
0.6933	6.2171	17.9729	-12.014	-63.3768	0
0.6940	8.35289	27.7383	-12.3258	-79.5527	0
0.6947	11.0999	33.2295	-12.6376	-90.2305	0
0.6953	10.1842	34.7565	-11.7205	-96.0321	0
0.6960	6.52153	30.1789	-13.2429	-103.66	0
0.6967	8.65732	25.2944	-15.0771	-110.069	0
0.6973	12.0156	26.5146	-14.16	-105.794	0
0.6980	9.87743	25.6012	-13.8481	-98.7787	0
0.6987	7.13278	17.3593	-14.16	-89.0115	0
0.6993	6.2171	10.0378	-11.4087	-68.258	0
0.7000	4.69018	4.84999	-7.74029	-45.0663	0
0.7007	4.69018	-2.17164	-7.74029	-28.5869	0
0.7013	3.47006	-9.18981	-6.52972	-8.1418	0
0.7020	-0.803894	-15.5979	-2.56787	15.3583	0
0.7027	-1.41276	-23.2262	-1.33896	37.3309	0
0.7033	0.111784	-27.8038	-2.86134	59.9154	0
0.7040	-4.77104	-29.6377	-3.17315	77.9175	0
0.7047	-9.34705	-32.0782	-0.421864	88.6002	0
0.7053	-7.5157	-34.2153	1.41233	98.671	0
0.7060	-6.60002	-32.3815	1.10051	105.08	0
0.7067	-8.12694	-29.0275	0.495232	105.692	0
0.7073	-6.90683	-27.5005	4.7689	105.995	0
0.7080	-6.29558	-26.2802	6.29128	100.502	0
0.7087	-9.04262	-20.7857	0.495232	82.5	0
0.7093	-9.04262	-11.9371	-4.69553	62.05	0
0.7100	-4.46423	-3.69523	-4.69553	44.3515	0
0.7107	-2.32844	3.01616	-5.92444	25.1255	0
0.7113	-3.54855	10.0378	-7.74029	2.54095	0
0.7120	-2.02401	16.4458	-7.44682	-22.1782	0
0.7127	1.94314	22.2438	-9.88629	-42.9317	0
0.7133	2.85882	29.5687	-11.7205	-59.7147	0
0.7140	2.85882	36.2801	-8.65738	-79.8562	0
0.7147	4.38574	38.1139	-8.9692	-95.4201	0
0.7153	7.43721	35.9768	-13.2429	-100.301	0
0.7160	10.7931	35.3666	-13.2429	-105.187	0
0.7167	12.0156	34.7565	-12.014	-108.237	0
0.7173	9.87743	31.0923	-13.2429	-102.441	0
0.7180	10.1842	28.0417	-13.2429	-95.1166	0
0.7187	12.0156	25.2944	-9.57448	-83.2148	0
0.7193	9.26857	18.2762	-5.61263	-62.1577	0
0.7200	5.30142	9.12087	-4.09025	-42.9317	0
0.7207	4.99461	-0.951384	-6.52972	-26.7558	0
0.7213	3.16563	-9.79994	-8.9692	-4.4797	0
0.7220	0.418596	-15.2945	-8.65738	18.4084	0
0.7227	1.33427	-21.7026	-8.0521	38.8584	0
0.7233	-0.497082	-31.1613	-5.00734	61.7465	0
0.7240	-6.60002	-35.7389	0.495232	80.3605	0
0.7247	-9.04262	-36.0457	2.32942	89.5157	0
0.7253	-7.5157	-39.4031	0.495232	98.3674	0
0.7260	-9.04262	-40.9267	1.7058	105.995	0
0.7267	-10.874	-37.266	2.62289	106.911	0
0.7273	-10.874	-33.9086	-0.421864	104.164	0
0.7280	-11.1784	-31.1613	-1.33896	99.5865	0
0.7287	-9.65386	-23.8363	-0.110051	86.7692	0
0.7293	-5.07547	-14.681	-3.17315	64.1846	0
0.7300	-3.54855	-5.22227	-7.74029	41.2965	0
0.7307	-4.46423	4.23986	-7.74029	25.1255	0
0.7313	-2.93968	12.4783	-7.135	8.94962	0
0.7320	-0.803894	20.1066	-9.88629	-14.854	0
0.7327	1.63871	25.2944	-13.5547	-42.0162	0
0.7333	5.30142	28.3485	-16.2876	-62.7648	0
0.7340	7.13278	34.4497	-18.4336	-78.0252	0
0.7347	6.82596	40.8578	-18.4336	-89.0115	0
0.7353	8.65732	39.3342	-15.6823	-97.5547	0
0.7360	11.0999	35.3666	-14.16	-104.575	0
0.7367	10.4887	33.5363	-15.3705	-107.934	0
0.7373	9.87743	30.4822	-15.9942	-104.272	0
0.7380	11.0999	27.4316	-14.4534	-96.3357	0
0.7387	12.0156	24.3809	-13.5547	-83.8219	0
0.7393	10.4887	15.5289	-13.2429	-64.5959	0
0.7400	7.74164	3.62629	-11.4087	-45.0663	0
0.7407	4.69018	-3.0851	-8.65738	-27.6714	0
0.7413	2.24995	-10.1033	-8.0521	-7.52982	0
0.7420	1.63871	-19.5654	-9.57448	16.2738	0
0.7427	0.418596	-23.8363	-8.36391	39.1619	0
0.7433	-1.10833	-26.5836	-1.02715	61.1345	0
0.7440	-2.63287	-35.7389	3.53999	77.9175	0
0.7447	-5.37991	-40.9267	0.788702	87.6847	0
0.7453	-9.9583	-36.9592	-1.94424	95.0089	0
0.7460	-11.4828	-35.7389	-0.421864	102.03	0
0.7467	-8.43137	-37.5693	0.495232	104.164	0
0.7473	-5.37991	-34.8255	-0.733677	102.333	0
0.7480	-5.68672	-30.5511	-2.25606	97.7555	0
0.7487	-7.21126	-25.3633	-1.65077	86.7692	0
0.7493	-6.60002	-15.9047	0.183419	65.7121	0
0.7500	-5.37991	-6.13918	-1.33896	42.212	0
0.7507	-4.77104	-0.0344704	-5.30081	22.6825	0
0.7513	-2.32844	6.37358	-7.74029	1.62542	0
0.7520	1.94314	16.139	-8.0521	-22.1782	0
0.7527	2.85882	24.0741	-6.52972	-41.7078	0
0.7533	1.63871	25.9045	-4.09025	-60.0182	0
0.7540	3.7745	27.4316	-6.82319	-79.8562	0
0.7547	8.65732	33.8396	-11.4087	-92.6736	0
0.7553	8.96175	35.67	-8.65738	-99.0822	0
0.7560	5.91029	30.789	-6.82319	-106.406	0
0.7567	6.52153	28.3485	-11.4087	-110.069	0
0.7573	9.573	28.3485	-14.16	-106.71	0
0.7580	10.1842	24.3809	-12.3258	-100.301	0
0.7587	6.82596	19.8033	-10.4916	-87.1804	0
0.7593	2.24995	14.6155	-8.36391	-64.5959	0
0.7600	0.111784	4.5432	-6.21791	-43.8472	0
0.7607	1.94314	-2.78176	-6.52972	-25.2283	0
0.7613	1.94314	-6.74931	-4.69553	-2.9522	0
0.7620	-1.71719	-14.3776	-0.110051	19.9359	0
0.7627	-2.63287	-21.7026	2.62289	40.6894	0
0.7633	0.111784	-25.3633	5.06237	62.3536	0
0.7640	-0.803894	-30.2478	7.20837	80.6689	0
0.7647	-6.29558	-32.6883	7.50184	91.9588	0
0.7653	-9.04262	-29.6377	7.81366	98.671	0
0.7660	-8.73819	-29.6377	8.73075	102.642	0
0.7667	-9.9583	-30.2478	9.04256	103.249	0
0.7673	-12.3985	-27.1937	12.3991	103.249	0
0.7680	-12.0941	-25.3633	13.3162	97.4519	0
0.7687	-10.874	-22.0059	7.81366	83.1071	0
0.7693	-8.73819	-13.1574	4.45709	63.8811	0
0.7700	-5.68672	-5.22227	5.37418	41.6049	0
0.7707	-4.46423	-0.644597	3.24652	19.9359	0
0.7713	-3.54855	6.07024	0.495232	3.45647	0
0.7720	0.418596	12.7816	1.41233	-14.5505	0
0.7727	4.69018	18.583	2.01761	-38.6576	0
0.7733	6.82596	24.3809	-0.733677	-60.6302	0
0.7740	8.35289	28.6518	-1.65077	-77.1097	0
0.7747	8.35289	31.3991	-0.110051	-89.927	0
0.7753	7.43721	34.4497	1.10051	-98.1667	0
0.7760	8.35289	35.0599	1.41233	-103.048	0
0.7767	10.4887	34.1464	0.788702	-105.491	0
0.7773	11.7088	33.2295	0.495232	-102.132	0
0.7780	11.7088	31.7024	0.495232	-94.5046	0
0.7787	9.573	27.4316	3.24652	-83.2148	0
0.7793	6.52153	17.9729	6.29128	-64.5959	0
0.7800	4.38574	7.29049	6.29128	-43.2353	0
0.7807	2.85882	1.79591	5.06237	-24.9248	0
0.7813	1.02746	-4.61214	5.97946	-4.4797	0
0.7820	-1.41276	-14.0708	7.50184	19.9359	0
0.7827	-3.85536	-18.9553	8.12547	41.9085	0
0.7833	-5.37991	-22.0059	8.73075	61.7465	0
0.7840	-6.60002	-30.2478	9.64785	79.1414	0
0.7847	-9.9583	-35.4356	11.1702	90.1277	0
0.7853	-12.7053	-32.0782	12.3991	97.1484	0
0.7860	-12.3985	-30.2478	12.6926	105.08	0
0.7867	-13.0098	-31.1613	13.6097	107.219	0
0.7873	-14.5367	-28.414	14.2333	102.03	0
0.7880	-12.0941	-23.533	12.3991	97.1484	0
0.7887	-7.82251	-18.6485	9.95966	88.6002	0
0.7893	-7.21126	-11.0202	7.81366	68.4587	0
0.7900	-7.21126	-0.951384	4.45709	46.7897	0
0.7907	-2.32844	7.29049	3.24652	30.9222	0
0.7913	0.111784	12.1715	5.97946	9.5616	0
0.7920	-1.71719	14.9188	6.89656	-16.3815	0
0.7927	-0.497082	20.7167	2.32942	-37.7421	0
0.7933	3.7745	30.1789	-3.46662	-57.8837	0
0.7940	6.2171	35.9768	-6.82319	-77.7216	0
0.7947	7.13278	36.5869	-6.21791	-89.315	0
0.7953	8.65732	36.5869	-3.17315	-96.3357	0
0.7960	9.26857	38.1139	-4.38372	-103.356	0
0.7967	9.573	38.4173	-8.65738	-104.879	0
0.7973	10.1842	36.5869	-8.36391	-101.217	0
0.7980	10.7931	33.8396	-5.00734	-96.3357	0
0.7987	10.1842	29.8721	-2.86134	-83.8219	0
0.7993	7.13278	22.2438	-1.33896	-62.4613	0
0.8000	4.69018	11.8682	-0.421864	-41.4042	0
0.8007	4.99461	4.23986	-0.421864	-23.0937	0
0.8013	3.16563	-1.86485	1.10051	-1.12115	0
0.8020	-0.803894	-9.18981	2.32942	21.4634	0
0.8027	-2.63287	-16.5148	2.32942	41.6049	0
0.8033	-3.24412	-25.3633	5.06237	61.7465	0
0.8040	-4.77104	-33.2984	6.89656	80.3605	0
0.8047	-6.60002	-35.4356	3.8518	90.7397	0
0.8053	-9.04262	-32.9916	2.32942	95.9244	0
0.8060	-10.874	-33.9086	4.14527	100.81	0
0.8067	-9.9583	-35.7389	3.53999	102.333	0
0.8073	-8.12694	-32.9916	3.24652	100.502	0
0.8080	-7.5157	-28.1106	4.14527	97.4519	0
0.8087	-8.12694	-23.533	1.7058	85.8537	0
0.8093	-9.04262	-15.2945	-1.33896	63.5775	0
0.8100	-7.5157	-5.52906	0.183419	41.9085	0
0.8107	-4.46423	0.272316	-0.421864	24.21	0
0.8113	-0.803894	5.46011	-4.38372	1.92897	0
0.8120	2.85882	14.3087	-5.61263	-22.1782	0
0.8127	4.38574	22.8539	-4.69553	-42.3197	0
0.8133	3.16563	28.0417	-7.135	-61.8493	0
0.8140	5.30142	33.2295	-9.57448	-81.0753	0
0.8147	8.96175	36.5869	-8.0521	-91.758	0
0.8153	8.65732	35.9768	-4.69553	-96.9477	0
0.8160	8.35289	35.3666	-3.17315	-104.575	0
0.8167	11.7088	33.8396	-7.135	-108.237	0
0.8173	12.0156	30.1789	-11.4087	-104.575	0
0.8180	8.65732	26.8214	-8.65738	-98.1667	0
0.8187	8.35289	22.5505	-3.46662	-84.7374	0
0.8193	9.26857	14.6155	-4.38372	-62.4613	0
0.8200	7.43721	6.07024	-4.69553	-41.7078	0
0.8207	4.69018	-0.644597	1.10051	-24.9248	0
0.8213	0.723029	-7.96956	5.06237	-3.25574	0
0.8220	-2.93968	-16.208	3.53999	22.6825	0
0.8227	-3.54855	-23.2262	3.24652	44.6551	0
0.8233	-4.15979	-29.0275	5.06237	62.9655	0
0.8240	-6.90683	-32.6883	5.06237	78.5295	0
0.8247	-8.43137	-35.4356	5.68599	88.9087	0
0.8253	-9.65386	-39.4031	7.50184	95.9244	0
0.8260	-12.0941	-39.4031	8.73075	101.418	0
0.8267	-11.7897	-33.9086	9.04256	103.861	0
0.8273	-8.12694	-32.9916	10.5649	101.726	0
0.8280	-7.5157	-32.9916	10.5649	92.5708	0
0.8287	-9.9583	-25.3633	6.89656	76.6984	0
0.8293	-9.9583	-15.2945	3.24652	56.8604	0
0.8300	-6.29558	-9.18981	4.14527	37.0273	0
0.8307	-2.02401	-1.25472	3.24652	17.1893	0
0.8313	-0.497082	7.59383	-0.733677	-3.86772	0
0.8320	0.418596	12.7816	-2.25606	-25.5368	0
0.8327	1.63871	19.4965	-0.421864	-45.9818	0
0.8333	2.24995	28.9586	-0.110051	-67.6509	0
0.8340	4.99461	33.8396	-1.94424	-87.484	0
0.8347	8.96175	33.8396	-4.09025	-97.8632	0
0.8353	8.04845	35.3666	-5.00734	-103.66	0
0.8360	5.91029	38.4173	-5.30081	-110.372	0
0.8367	9.87743	37.8072	-5.92444	-111.288	0
0.8373	12.9313	33.8396	-6.21791	-106.406	0
0.8380	11.4044	32.9261	-4.09025	-99.9978	0
0.8387	11.0999	31.0923	-1.65077	-84.4339	0
0.8393	10.1842	19.8033	1.7058	-60.6302	0
0.8400	5.60585	6.68037	6.60309	-42.3197	0
0.8407	4.69018	1.79591	6.89656	-26.7558	0
0.8413	4.69018	-4.61214	2.62289	-5.39523	0
0.8420	0.723029	-14.3776	2.62289	17.8013	0
0.8427	-2.02401	-19.5654	5.97946	38.8584	0
0.8433	-1.41276	-25.6701	5.68599	60.219	0
0.8440	-2.93968	-34.5187	5.06237	77.9175	0
0.8447	-5.68672	-36.3491	7.50184	90.7397	0
0.8453	-7.21126	-34.8255	8.12547	99.283	0
0.8460	-8.12694	-36.9592	7.20837	103.861	0
0.8467	-7.82251	-36.3491	7.81366	105.08	0
0.8473	-7.5157	-32.0782	7.50184	102.945	0
0.8480	-9.04262	-29.941	5.06237	95.9244	0
0.8487	-7.82251	-25.6701	4.14527	83.4155	0
0.8493	-4.77104	-17.735	3.24652	65.4086	0
0.8500	-4.15979	-10.1033	1.10051	44.0431	0
0.8507	-2.32844	-0.951384	-0.421864	26.041	0
0.8513	1.63871	6.37358	0.788702	8.33764	0
0.8520	1.94314	10.3411	0.495232	-15.7695	0
0.8527	0.723029	16.4458	-2.25606	-42.0162	0
0.8533	3.16563	23.1607	-5.30081	-64.5959	0
0.8540	7.43721	26.2113	-6.21791	-81.9908	0
0.8547	8.96175	28.3485	-6.52972	-91.758	0
0.8553	8.35289	31.7024	-9.57448	-96.3357	0
0.8560	9.26857	32.9261	-12.014	-102.132	0
0.8567	12.32	32.0092	-9.88629	-104.879	0
0.8573	15.0671	28.3485	-7.44682	-101.829	0
0.8580	13.8446	23.7708	-8.65738	-96.3357	0
0.8587	10.1842	18.8863	-7.135	-84.1303	0
0.8593	9.26857	9.42766	-3.46662	-62.1577	0
0.8600	9.26857	1.79591	-4.09025	-42.3197	0
0.8607	5.60585	-1.86485	-5.00734	-24.3128	0
0.8613	0.418596	-11.9371	-0.110051	-0.509169	0
0.8620	-0.497082	-22.0059	2.93471	22.0705	0
0.8627	0.418596	-22.0059	3.8518	40.6894	0
0.8633	-0.803894	-24.1431	7.81366	64.7966	0
0.8640	-3.24412	-32.9916	8.73075	85.5501	0
0.8647	-4.46423	-35.4356	4.14527	92.2623	0
0.8653	-5.99115	-35.4356	2.32942	97.4519	0
0.8660	-7.21126	-38.4862	5.06237	105.08	0
0.8667	-7.82251	-35.7389	6.29128	105.08	0
0.8673	-8.73819	-31.1613	6.60309	100.502	0
0.8680	-6.60002	-30.2478	6.29128	97.4519	0
0.8687	-2.32844	-24.1431	4.14527	87.0776	0
0.8693	-2.93968	-14.0708	1.41233	66.9312	0
0.8700	-5.37991	-7.35943	-0.421864	45.5706	0
0.8707	-3.54855	-0.644597	-1.33896	26.3446	0
0.8713	-0.192649	6.68037	-3.17315	6.20304	0
0.8720	1.02746	13.3952	-4.09025	-15.7695	0
0.8727	3.7745	20.4134	-1.33896	-37.7421	0
0.8733	6.52153	26.2113	-0.421864	-58.1872	0
0.8740	8.04845	30.4822	-7.135	-76.1941	0
0.8747	9.26857	35.67	-10.4916	-88.3995	0
0.8753	9.573	35.67	-5.92444	-94.2011	0
0.8760	10.1842	31.0923	-4.38372	-99.3858	0
0.8767	12.32	29.2619	-8.0521	-106.103	0
0.8773	12.9313	30.1789	-8.0521	-107.018	0
0.8780	10.1842	27.7383	-5.92444	-99.9978	0
0.8787	9.26857	21.0235	-6.52972	-86.2649	0
0.8793	8.35289	10.6479	-6.82319	-65.2078	0
0.8800	4.69018	2.71282	-6.52972	-44.1508	0
0.8807	1.94314	0.272316	-3.17315	-24.6212	0
0.8813	1.02746	-4.61214	2.01761	-2.64866	0
0.8820	-0.497082	-14.681	2.93471	20.5479	0
0.8827	-2.63287	-22.0059	2.32942	41.2965	0
0.8833	-5.37991	-27.8038	5.37418	62.9655	0
0.8840	-9.04262	-33.2984	8.73075	80.3605	0
0.8847	-11.7897	-32.9916	8.12547	90.1277	0
0.8853	-11.4828	-30.5511	7.50184	98.0639	0
0.8860	-9.34705	-33.2984	6.29128	104.776	0
0.8867	-9.04262	-32.9916	7.20837	105.692	0
0.8873	-11.1784	-27.8038	12.3991	103.861	0
0.8880	-11.7897	-25.06	13.3162	97.4519	0
0.8887	-9.65386	-20.7857	6.89656	79.1414	0
0.8893	-7.21126	-10.7169	4.7689	55.0294	0
0.8900	-4.46423	-4.61214	5.37418	36.1118	0
0.8907	-2.63287	-0.644597	0.495232	19.6324	0
0.8913	-5.37991	8.81753	-3.46662	-1.12115	0
0.8920	-5.07547	16.4458	-3.17315	-24.6212	0
0.8927	2.55439	19.1931	-2.25606	-45.9818	0
0.8933	5.60585	25.9045	-1.33896	-65.2078	0
0.8940	3.47006	32.9261	-1.33896	-82.6028	0
0.8947	5.91029	32.9261	-3.77843	-95.1166	0
0.8953	9.26857	33.8396	-5.61263	-99.9978	0
0.8960	8.35289	36.8937	-6.21791	-103.963	0
0.8967	9.26857	33.8396	-4.69553	-107.626	0
0.8973	11.0999	29.2619	-1.33896	-104.272	0
0.8980	10.4887	28.3485	-3.17315	-94.2011	0
0.8987	12.0156	24.6843	-5.00734	-79.5527	0
0.8993	12.0156	15.5289	0.495232	-59.1027	0
0.9000	6.52153	6.07024	2.62289	-38.6576	0
0.9007	2.55439	-2.47498	-2.86134	-22.4818	0
0.9013	1.63871	-9.18981	-1.65077	-3.25574	0
0.9020	0.111784	-13.7675	2.93471	22.3789	0
0.9027	-1.71719	-21.0924	1.7058	46.7897	0
0.9033	-3.54855	-31.7714	2.01761	67.2396	0
0.9040	-5.68672	-37.8761	3.53999	84.0226	0
0.9047	-7.5157	-37.5693	3.24652	93.7898	0
0.9053	-9.04262	-38.4862	5.97946	99.283	0
0.9060	-8.73819	-40.3166	8.41894	105.995	0
0.9067	-6.60002	-37.8761	6.60309	107.826	0
0.9073	-7.82251	-33.9086	5.97946	101.114	0
0.9080	-9.9583	-31.7714	6.29128	92.8743	0
0.9087	-7.82251	-25.6701	3.24652	83.4155	0
0.9093	-5.37991	-16.5148	1.7058	64.1846	0
0.9100	-3.85536	-8.88303	1.41233	40.6894	0
0.9107	-0.497082	-1.86485	-0.110051	22.6825	0
0.9113	1.02746	6.68037	-0.110051	5.28752	0
0.9120	0.111784	13.3952	0.183419	-19.1281	0
0.9127	2.55439	19.4965	-3.17315	-44.7628	0
0.9133	5.60585	26.8214	-6.82319	-66.1234	0
0.9140	4.99461	31.0923	-8.0521	-82.2993	0
0.9147	5.30142	31.0923	-8.65738	-92.0616	0
0.9153	6.82596	32.9261	-8.0521	-98.1667	0
0.9160	9.573	37.5038	-8.65738	-103.66	0
0.9167	12.0156	37.197	-9.28101	-106.406	0
0.9173	10.7931	32.0092	-8.36391	-103.963	0
0.9180	7.13278	29.2619	-8.36391	-98.1667	0
0.9187	7.43721	25.6012	-9.28101	-84.1303	0
0.9193	9.573	16.4458	-8.0521	-62.4613	0
0.9200	7.43721	8.81753	-5.00734	-42.0162	0
0.9207	3.47006	4.84999	-1.33896	-23.7057	0
0.9213	1.02746	-1.56151	0.788702	-2.34022	0
0.9220	-1.10833	-9.18981	1.10051	20.5479	0
0.9227	-3.54855	-14.3776	1.41233	42.824	0
0.9233	-4.46423	-21.0924	4.14527	66.6276	0
0.9240	-4.46423	-28.414	5.06237	83.7191	0
0.9247	-6.60002	-29.941	2.62289	90.1277	0
0.9253	-9.04262	-30.2478	1.10051	95.6209	0
0.9260	-9.9583	-32.9916	2.32942	103.861	0
0.9267	-12.7053	-33.9086	1.7058	105.08	0
0.9273	-15.7568	-31.1613	0.495232	100.502	0
0.9280	-13.9254	-26.5836	1.41233	95.0089	0
0.9287	-10.874	-21.0924	0.788702	80.3605	0
0.9293	-11.1784	-14.681	-2.25606	58.3879	0
0.9300	-11.7897	-7.66277	-1.33896	40.0774	0
0.9307	-7.5157	-1.25472	-1.02715	24.5135	0
0.9313	-3.54855	4.23986	-5.92444	3.15293	0
0.9320	-1.71719	10.9513	-8.65738	-20.3472	0
0.9327	0.723029	18.2762	-8.0521	-43.2353	0
0.9333	3.16563	24.6843	-10.8034	-64.5959	0
0.9340	4.69018	30.4822	-14.16	-80.7718	0
0.9347	5.60585	35.67	-13.8481	-90.8425	0
0.9353	7.74164	34.7565	-12.014	-99.3858	0
0.9360	8.65732	30.1789	-11.4087	-107.322	0
0.9367	7.43721	28.9586	-14.16	-108.849	0
0.9373	7.13278	30.789	-15.0771	-104.879	0
0.9380	8.96175	28.9586	-10.1981	-97.2512	0
0.9387	7.74164	21.0235	-6.52972	-82.9063	0
0.9393	4.69018	12.4783	-8.65738	-62.4613	0
0.9400	4.69018	5.46011	-8.9692	-40.4887	0
0.9407	3.7745	-1.86485	-5.00734	-17.9041	0
0.9413	-1.10833	-11.0202	-2.25606	2.84449	0
0.9420	-3.54855	-17.4282	0.495232	22.6825	0
0.9427	-4.77104	-22.0059	1.41233	43.7395	0
0.9433	-7.5157	-29.0275	-1.02715	64.493	0
0.9440	-7.21126	-35.1288	0.495232	80.9725	0
0.9447	-6.90683	-37.266	5.06237	91.6552	0
0.9453	-11.1784	-37.8761	4.14527	98.9794	0
0.9460	-11.7897	-35.7389	1.41233	103.249	0
0.9467	-7.82251	-31.1613	2.93471	104.473	0
0.9473	-9.34705	-29.6377	4.14527	103.861	0
0.9480	-12.0941	-27.8038	2.93471	96.8399	0
0.9487	-9.65386	-22.0059	1.41233	80.057	0
0.9493	-8.12694	-14.3776	-0.421864	58.9999	0
0.9500	-9.04262	-6.74931	-1.94424	39.1619	0
0.9507	-8.12694	0.882443	-2.56787	20.5479	0
0.9513	-5.37991	8.20396	-5.61263	-1.12115	0
0.9520	-2.63287	15.8357	-6.82319	-24.0093	0
0.9527	0.111784	21.0235	-4.09025	-44.4543	0
0.9533	2.24995	24.3809	-4.09025	-62.4613	0
0.9540	4.07893	30.1789	-7.74029	-79.8562	0
0.9547	4.69018	34.4497	-10.4916	-92.37	0
0.9553	5.60585	32.6194	-12.3258	-99.3858	0
0.9560	9.573	31.0923	-12.6376	-105.491	0
0.9567	10.4887	31.7024	-9.57448	-107.018	0
0.9573	7.43721	28.9586	-7.135	-100.913	0
0.9580	8.35289	27.1248	-7.74029	-95.7237	0
0.9587	10.7931	24.9911	-6.21791	-86.2649	0
0.9593	7.43721	14.9188	-2.25606	-62.1577	0
0.9600	3.7745	4.23986	-1.02715	-37.7421	0
0.9607	2.85882	-0.951384	-3.17315	-22.4818	0
0.9613	1.33427	-7.05265	-4.69553	-2.34022	0
0.9620	0.418596	-14.3776	-4.38372	23.598	0
0.9627	-0.803894	-18.3452	-2.56787	44.0431	0
0.9633	-5.99115	-23.8363	-0.421864	62.3536	0
0.9640	-8.73819	-29.6377	2.01761	78.5295	0
0.9647	-6.90683	-32.0782	3.24652	88.2967	0
0.9653	-7.82251	-34.5187	2.62289	96.8399	0
0.9660	-9.9583	-36.0457	1.10051	105.995	0
0.9667	-9.04262	-33.9086	1.7058	107.523	0
0.9673	-10.5695	-31.1613	4.14527	102.03	0
0.9680	-13.3142	-26.5836	2.62289	96.5364	0
0.9687	-10.5695	-17.1249	-1.65077	85.8537	0
0.9693	-6.29558	-9.79994	-2.56787	65.1001	0
0.9700	-4.77104	-4.30536	-1.33896	41.9085	0
0.9707	-2.02401	5.46011	-1.33896	23.9015	0
0.9713	0.111784	13.6985	-2.25606	5.28752	0
0.9720	-0.803894	17.3593	-3.17315	-19.4316	0
0.9727	0.418596	21.937	-5.61263	-43.5388	0
0.9733	4.69018	28.3485	-6.21791	-63.3768	0
0.9740	6.2171	31.7024	-6.21791	-80.4682	0
0.9747	7.43721	33.5363	-8.65738	-90.8425	0
0.9753	7.74164	34.7565	-10.1981	-96.3357	0
0.9760	5.60585	33.5363	-8.65738	-102.744	0
0.9767	4.99461	29.2619	-8.36391	-105.491	0
0.9773	8.04845	24.9911	-8.0521	-101.829	0
0.9780	8.04845	22.8539	-5.30081	-95.1166	0
0.9787	5.60585	19.8033	-2.25606	-82.6028	0
0.9793	4.69018	11.5614	-0.421864	-62.4613	0
0.9800	4.07893	3.01616	0.183419	-40.7922	0
0.9807	2.85882	-2.47498	0.495232	-19.1281	0
0.9813	0.418596	-10.1033	1.7058	2.54095	0
0.9820	-1.10833	-17.735	3.24652	22.6825	0
0.9827	0.418596	-20.1755	4.45709	43.7395	0
0.9833	0.723029	-24.4499	8.73075	64.7966	0
0.9840	-3.54855	-33.2984	10.5649	79.1414	0
0.9847	-8.12694	-35.7389	5.97946	89.8242	0
0.9853	-10.5695	-30.8579	3.53999	98.9794	0
0.9860	-11.7897	-29.6377	6.29128	104.164	0
0.9867	-10.2627	-32.3815	6.29128	106.304	0
0.9873	-10.2627	-31.7714	5.06237	105.08	0
0.9880	-12.3985	-28.1106	6.89656	97.7555	0
0.9887	-10.2627	-22.9228	7.20837	83.7191	0
0.9893	-7.82251	-13.7675	4.45709	63.2691	0
0.9900	-7.5157	-2.78176	2.32942	42.212	0
0.9907	-5.37991	4.5432	2.32942	25.1255	0
0.9913	-2.93968	8.20396	2.62289	4.98398	0
0.9920	-2.63287	14.3087	0.495232	-20.0436	0
0.9927	1.94314	22.5505	-1.94424	-42.0162	0
0.9933	8.65732	27.7383	-1.33896	-61.8493	0
0.9940	8.65732	30.789	-0.110051	-81.0753	0
0.9947	7.74164	34.4497	-1.33896	-90.539	0
0.9953	10.1842	35.3666	-1.94424	-94.2011	0
0.9960	11.0999	34.4497	-1.33896	-102.441	0
0.9967	10.1842	34.7565	-4.09025	-106.406	0
0.9973	11.0999	32.0092	-6.82319	-99.9978	0
0.9980	10.4887	26.2113	-5.92444	-92.9771	0
0.9987	8.65732	21.0235	-1.94424	-81.0753	0
0.9993	7.43721	15.5289	1.10051	-57.8837	0
1.0000	6.2171	9.12087	2.01761	-35.9111	0
1.0007	4.07893	2.71282	2.93471	-19.1281	0
1.0013	2.55439	-5.52906	3.53999	2.54095	0
1.0020	0.418596	-13.7675	3.8518	25.7326	0
1.0027	-2.63287	-18.9553	6.89656	44.9586	0
1.0033	-5.68672	-24.1431	9.64785	65.7121	0
1.0040	-8.12694	-28.7208	7.81366	83.1071	0
1.0047	-9.34705	-32.6883	9.04256	91.3468	0
1.0053	-6.29558	-36.9592	14.8386	99.283	0
1.0060	-3.54855	-35.7389	13.9215	106.911	0
1.0067	-7.21126	-31.1613	8.73075	106.911	0
1.0073	-9.9583	-33.2984	12.3991	103.249	0
1.0080	-6.29558	-34.8255	16.0492	98.3674	0
1.0087	-5.07547	-26.2802	9.95966	82.5	0
1.0093	-6.60002	-18.3452	4.14527	57.7759	0
1.0100	-5.99115	-14.681	4.14527	37.0273	0
1.0107	-2.93968	-8.2729	4.14527	20.2395	0
1.0113	0.418596	-0.33781	1.10051	-0.817607	0
1.0120	3.16563	5.76345	-1.94424	-24.6212	0
1.0127	2.85882	11.8682	-3.17315	-45.9818	0
1.0133	3.7745	18.2762	-3.17315	-66.4269	0
1.0140	8.65732	24.6843	-3.77843	-85.6529	0
1.0147	10.1842	28.9586	-5.00734	-96.0321	0
1.0153	8.65732	28.3485	-5.00734	-99.0822	0
1.0160	10.7931	27.4316	-5.92444	-103.356	0
1.0167	12.32	29.2619	-8.0521	-105.794	0
1.0173	9.26857	27.4316	-7.74029	-102.744	0
1.0180	8.96175	23.7708	-7.74029	-96.0321	0
1.0187	11.0999	20.1066	-8.65738	-81.6873	0
1.0193	9.26857	11.258	-4.09025	-60.0182	0
1.0200	4.38574	1.18578	0.495232	-42.0162	0
1.0207	1.33427	-3.69523	-3.17315	-25.8403	0
1.0213	-1.10833	-9.18981	-6.82319	-2.9522	0
1.0220	-2.63287	-18.0384	-3.77843	20.5479	0
1.0227	-2.32844	-23.8363	-2.86134	40.0774	0
1.0233	-5.37991	-29.3309	-3.17315	62.3536	0
1.0240	-10.2627	-35.7389	0.495232	80.3605	0
1.0247	-8.12694	-36.9592	2.93471	87.6847	0
1.0253	-5.07547	-35.7389	3.24652	93.7898	0
1.0260	-9.9583	-34.8255	5.68599	101.418	0
1.0267	-13.621	-33.9086	6.89656	104.164	0
1.0273	-12.3985	-33.9086	6.29128	100.502	0
1.0280	-13.621	-31.1613	8.12547	91.9588	0
1.0287	-13.621	-22.9228	9.64785	78.2259	0
1.0293	-9.04262	-14.681	6.60309	58.6915	0
1.0300	-7.21126	-6.74931	4.14527	37.3309	0
1.0307	-5.37991	3.62629	7.50184	18.1049	0
1.0313	-1.10833	10.0378	10.2531	-0.205626	0
1.0320	0.111784	13.0884	7.20837	-24.0093	0
1.0327	-1.10833	20.1066	2.32942	-48.4249	0
1.0333	0.111784	27.4316	1.10051	-67.9544	0
1.0340	2.55439	29.8721	-1.02715	-84.1303	0
1.0347	3.7745	32.0092	-5.92444	-96.0321	0
1.0353	4.99461	32.9261	-8.0521	-102.744	0
1.0360	4.69018	31.3991	-6.52972	-109.457	0
1.0367	4.69018	32.316	-4.69553	-111.596	0
1.0373	6.82596	32.316	-2.25606	-104.879	0
1.0380	6.82596	27.7383	0.495232	-96.3357	0
1.0387	6.52153	21.3268	0.788702	-84.4339	0
1.0393	6.82596	13.6985	0.788702	-64.2923	0
1.0400	4.69018	6.68037	2.93471	-44.1508	0
1.0407	0.111784	1.18578	3.53999	-25.8403	0
1.0413	-2.63287	-7.05265	1.7058	-5.08679	0
1.0420	-3.85536	-14.9877	2.01761	17.1893	0
1.0427	-4.46423	-17.735	5.97946	41.9085	0
1.0433	-5.37991	-23.533	11.482	68.4587	0
1.0440	-8.43137	-33.6052	15.4439	84.0226	0
1.0447	-12.0941	-35.7389	14.8386	88.6002	0
1.0453	-13.621	-32.9916	12.3991	95.9244	0
1.0460	-12.7053	-34.8255	11.482	102.03	0
1.0467	-14.5367	-34.8255	11.1702	99.895	0
1.0473	-16.9769	-30.2478	8.73075	97.1484	0
1.0480	-15.4524	-27.1937	8.12547	91.6552	0
1.0487	-12.0941	-22.3127	10.2531	74.8674	0
1.0493	-10.874	-12.2404	9.64785	53.1983	0
1.0500	-6.90683	-3.0851	5.06237	35.4998	0
1.0507	-2.63287	3.62629	2.01761	15.6618	0
1.0513	-2.63287	10.9513	1.10051	-7.22628	0
1.0520	-1.10833	17.3593	1.10051	-28.5869	0
1.0527	2.85882	23.7708	0.788702	-47.8129	0
1.0533	2.85882	30.789	-1.33896	-66.1234	0
1.0540	2.55439	36.5869	-4.38372	-82.9063	0
1.0547	9.26857	39.3342	-4.38372	-94.2011	0
1.0553	12.32	39.0274	-1.02715	-98.4703	0
1.0560	8.65732	35.9768	-1.33896	-103.356	0
1.0567	8.04845	34.4497	-5.61263	-108.541	0
1.0573	11.0999	33.8396	-7.135	-106.71	0
1.0580	12.0156	28.3485	-4.09025	-97.2512	0
1.0587	9.87743	20.1066	-1.33896	-81.3837	0
1.0593	6.2171	13.3952	-1.33896	-59.1027	0
1.0600	2.85882	6.98371	-1.33896	-38.3541	0
1.0607	1.94314	-0.0344704	1.41233	-20.9591	0
1.0613	1.02746	-6.74931	4.7689	1.32188	0
1.0620	-0.803894	-12.8506	5.37418	25.4291	0
1.0627	-1.71719	-19.2586	5.97946	45.5706	0
1.0633	-3.54855	-26.2802	8.73075	67.2396	0
1.0640	-6.29558	-33.6052	10.8768	86.7692	0
1.0647	-8.73819	-37.266	12.6926	95.6209	0
1.0653	-8.73819	-35.7389	14.8386	100.502	0
1.0660	-8.12694	-32.9916	14.2333	106.304	0
1.0667	-8.43137	-29.0275	14.2333	106.304	0
1.0673	-9.04262	-25.3633	18.1952	103.249	0
1.0680	-9.65386	-24.4499	19.1123	99.5865	0
1.0687	-9.04262	-22.3127	14.5268	83.4155	0
1.0693	-8.12694	-13.1574	10.8768	58.3879	0
1.0700	-6.29558	-3.0851	9.95966	37.9428	0
1.0707	-3.54855	1.49257	9.64785	20.8514	0
1.0713	0.111784	5.46011	8.73075	0.097917	0
1.0720	3.16563	14.0053	6.29128	-22.1782	0
1.0727	5.91029	21.937	2.32942	-44.7628	0
1.0733	8.04845	27.4316	1.41233	-67.3424	0
1.0740	10.4887	30.1789	0.788702	-85.3494	0
1.0747	12.9313	30.789	-2.25606	-95.4201	0
1.0753	14.7603	32.0092	-2.25606	-101.217	0
1.0760	14.7603	34.7565	-1.33896	-105.187	0
1.0767	13.8446	33.8396	-1.33896	-106.103	0
1.0773	12.6245	28.6518	-1.02715	-104.575	0
1.0780	12.6245	25.2944	-1.65077	-98.1667	0
1.0787	15.3715	23.1607	-1.94424	-81.6873	0
1.0793	15.3715	15.5289	5.06237	-58.7992	0
1.0800	9.26857	4.23986	11.482	-39.5732	0
1.0807	4.69018	-1.86485	7.81366	-23.7057	0
1.0813	4.99461	-5.83239	3.24652	-2.9522	0
1.0820	4.07893	-14.0708	5.97946	21.155	0
1.0827	-1.10833	-23.8363	8.73075	44.0431	0
1.0833	-3.24412	-29.3309	8.73075	66.3241	0
1.0840	-1.71719	-30.8579	10.5649	83.1071	0
1.0847	-4.77104	-30.2478	14.2333	92.2623	0
1.0853	-9.9583	-31.1613	16.0492	99.283	0
1.0860	-9.04262	-32.9916	13.6097	105.692	0
1.0867	-6.29558	-31.7714	9.95966	107.826	0
1.0873	-8.12694	-27.8038	8.41894	104.473	0
1.0880	-9.34705	-24.1431	7.20837	96.2329	0
1.0887	-8.43137	-19.2586	5.68599	81.888	0
1.0893	-9.9583	-11.6303	4.45709	62.9655	0
1.0900	-10.874	-4.61214	3.24652	42.824	0
1.0907	-6.29558	2.71282	2.93471	23.2945	0
1.0913	-1.71719	10.6479	5.06237	2.54095	0
1.0920	-0.803894	15.8357	4.14527	-21.2627	0
1.0927	-1.10833	19.4965	-1.33896	-44.1508	0
1.0933	-1.71719	26.8214	-5.61263	-63.9888	0
1.0940	0.111784	33.5363	-6.21791	-81.0753	0
1.0947	5.60585	32.316	-6.82319	-91.758	0
1.0953	9.26857	27.4316	-7.74029	-96.9477	0
1.0960	7.74164	28.3485	-8.0521	-101.829	0
1.0967	4.69018	31.0923	-8.65738	-104.575	0
1.0973	4.38574	29.5687	-8.65738	-100.913	0
1.0980	4.07893	24.3809	-5.92444	-94.5046	0
1.0987	2.85882	17.9729	-0.733677	-80.7718	0
1.0993	1.63871	9.731	2.32942	-58.7992	0
1.1000	0.723029	1.79591	1.41233	-38.9612	0
1.1007	-0.803894	-4.91548	2.01761	-21.5662	0
1.1013	-1.71719	-11.0202	2.93471	1.62542	0
1.1020	-2.93968	-14.681	1.10051	27.2601	0
1.1027	-5.68672	-19.2586	2.93471	48.3172	0
1.1033	-9.04262	-27.5005	10.2531	67.2396	0
1.1040	-12.3985	-32.6883	12.6926	81.276	0
1.1047	-13.9254	-32.0782	8.73075	91.3468	0
1.1053	-12.7053	-31.468	5.97946	100.198	0
1.1060	-10.5695	-32.9916	6.29128	104.776	0
1.1067	-9.9583	-33.2984	7.81366	104.776	0
1.1073	-10.2627	-29.941	9.33603	105.08	0
1.1080	-9.9583	-23.533	8.12547	99.283	0
1.1087	-9.65386	-16.5148	7.20837	81.888	0
1.1093	-9.04262	-11.0202	7.81366	60.5225	0
1.1100	-6.60002	-4.30536	4.7689	39.7739	0
1.1107	-3.54855	3.32295	1.10051	16.5774	0
1.1113	-1.10833	11.258	1.7058	-4.4797	0
1.1120	-0.192649	18.2762	1.7058	-22.1782	0
1.1127	-0.192649	23.464	-0.733677	-43.2353	0
1.1133	2.24995	27.4316	-2.25606	-67.0389	0
1.1140	8.65732	32.316	-4.38372	-83.5183	0
1.1147	12.9313	35.0599	-5.61263	-91.4545	0
1.1153	12.6245	34.4497	-1.33896	-96.9477	0
1.1160	10.4887	33.8396	0.788702	-104.272	0
1.1167	8.35289	32.9261	-3.77843	-108.237	0
1.1173	8.35289	30.4822	-4.09025	-103.66	0
1.1180	10.1842	28.6518	0.788702	-94.5046	0
1.1187	10.1842	22.8539	1.7058	-82.2993	0
1.1193	8.35289	10.6479	0.495232	-63.3768	0
1.1200	8.35289	0.882443	3.24652	-40.7922	0
1.1207	8.35289	-1.86485	5.97946	-20.6507	0
1.1213	6.2171	-6.44252	6.29128	-0.205626	0
1.1220	3.7745	-12.2404	8.41894	22.6825	0
1.1227	0.111784	-17.4282	11.482	45.267	0
1.1233	-2.32844	-25.3633	10.8768	66.3241	0
1.1240	-2.63287	-32.6883	8.73075	82.8035	0
1.1247	-4.77104	-32.6883	10.2531	92.5708	0
1.1253	-7.21126	-30.5511	12.3991	98.671	0
1.1260	-6.29558	-29.3309	10.8768	102.642	0
1.1267	-5.37991	-24.7532	10.8768	105.995	0
1.1273	-5.99115	-21.3958	15.1321	107.826	0
1.1280	-6.29558	-21.0924	15.1321	100.81	0
1.1287	-5.99115	-16.8181	10.5649	82.1916	0
1.1293	-4.46423	-8.57969	8.41894	59.9154	0
1.1300	-0.497082	-3.39189	5.06237	41.6049	0
1.1307	1.33427	2.1027	-1.02715	22.6825	0
1.1313	0.418596	10.9513	-3.46662	-1.12115	0
1.1320	1.94314	19.1931	-3.17315	-24.0093	0
1.1327	4.69018	26.2113	-6.52972	-42.6233	0
1.1333	4.99461	33.8396	-10.4916	-62.4613	0
1.1340	7.74164	39.3342	-11.0969	-80.4682	0
1.1347	12.0156	39.0274	-9.57448	-90.539	0
1.1353	11.4044	37.5038	-8.65738	-98.1667	0
1.1360	8.65732	39.0274	-8.9692	-105.187	0
1.1367	10.4887	38.4173	-7.74029	-105.794	0
1.1373	11.4044	31.3991	-6.21791	-103.66	0
1.1380	9.26857	25.2944	-8.65738	-98.4703	0
1.1387	9.573	22.8539	-10.1981	-79.8562	0
1.1393	9.26857	14.9188	-5.30081	-55.7491	0
1.1400	5.30142	2.40604	-3.17315	-39.5732	0
1.1407	4.38574	-4.61214	-7.74029	-22.7902	0
1.1413	5.60585	-9.49315	-9.57448	3.15293	0
1.1420	1.02746	-17.4282	-5.30081	26.9566	0
1.1427	-4.77104	-23.533	-1.94424	46.1826	0
1.1433	-5.37991	-27.5005	-1.33896	67.8467	0
1.1440	-5.37991	-32.0782	-0.421864	85.8537	0
1.1447	-8.43137	-33.9086	-0.421864	94.0934	0
1.1453	-10.874	-34.8255	-1.33896	99.283	0
1.1460	-10.874	-37.266	-2.25606	103.557	0
1.1467	-9.9583	-35.7389	-4.09025	104.776	0
1.1473	-9.9583	-30.5511	-4.69553	103.249	0
1.1480	-8.73819	-26.8904	-3.46662	95.0089	0
1.1487	-6.29558	-20.4823	-3.17315	76.0864	0
1.1493	-5.68672	-10.7169	-5.30081	53.8103	0
1.1500	-4.46423	-3.69523	-6.82319	36.4153	0
1.1507	-1.41276	4.23986	-5.92444	17.8013	0
1.1513	0.418596	13.3952	-4.09025	-5.69877	0
1.1520	1.02746	17.9729	-5.00734	-29.1989	0
1.1527	2.24995	24.0741	-9.57448	-52.087	0
1.1533	4.38574	33.8396	-13.5547	-73.7511	0
1.1540	7.43721	35.67	-12.3258	-88.7079	0
1.1547	9.26857	34.1464	-8.65738	-95.7237	0
1.1553	10.1842	37.197	-7.74029	-103.356	0
1.1560	11.4044	38.1139	-10.4916	-110.069	0
1.1567	12.9313	34.4497	-14.4534	-109.153	0
1.1573	12.0156	31.7024	-15.0771	-104.272	0
1.1580	11.4044	27.4316	-12.3258	-97.8632	0
1.1587	11.0999	18.583	-8.9692	-82.9063	0
1.1593	9.26857	10.0378	-7.135	-61.2422	0
1.1600	7.13278	3.62629	-5.92444	-42.3197	0
1.1607	4.38574	-2.78176	-3.77843	-24.0093	0
1.1613	1.02746	-8.57969	-1.33896	0.097917	0
1.1620	1.94314	-14.9877	-0.733677	22.986	0
1.1627	4.99461	-22.0059	0.183419	41.9085	0
1.1633	1.63871	-29.3309	4.14527	63.8811	0
1.1640	-4.46423	-36.0457	5.97946	82.1916	0
1.1647	-5.68672	-37.8761	2.62289	89.5157	0
1.1653	-5.68672	-36.0457	1.41233	94.7054	0
1.1660	-7.21126	-35.7389	1.41233	101.726	0
1.1667	-5.68672	-35.7389	-0.733677	102.945	0
1.1673	-4.46423	-32.9916	-1.65077	97.1484	0
1.1680	-5.99115	-29.3309	-1.33896	91.0433	0
1.1687	-6.29558	-24.4499	-2.25606	79.445	0
1.1693	-5.07547	-16.5148	-1.33896	58.3879	0
1.1700	-3.85536	-7.96956	-0.733677	35.1963	0
1.1707	-0.497082	0.575656	-3.77843	16.5774	0
1.1713	4.07893	9.12087	-4.69553	-2.9522	0
1.1720	4.99461	15.8357	-3.77843	-26.1438	0
1.1727	4.99461	20.7167	-7.74029	-49.6439	0
1.1733	7.13278	27.4316	-12.014	-69.7855	0
1.1740	9.87743	34.7565	-10.1981	-85.0458	0
1.1747	11.4044	36.8937	-8.65738	-93.5891	0
1.1753	12.6245	35.67	-8.36391	-100.301	0
1.1760	13.2357	32.9261	-5.92444	-107.934	0
1.1767	13.2357	29.2619	-5.92444	-109.153	0
1.1773	12.32	27.1248	-9.28101	-103.048	0
1.1780	12.0156	24.3809	-9.57448	-96.3357	0
1.1787	12.0156	14.6155	-5.61263	-84.7374	0
1.1793	10.1842	3.62629	-3.17315	-62.1577	0
1.1800	6.52153	-1.86485	-3.17315	-39.5732	0
1.1807	3.7745	-6.44252	-2.56787	-22.1782	0
1.1813	2.85882	-15.2945	0.183419	-1.73313	0
1.1820	1.02746	-23.2262	1.41233	20.8514	0
1.1827	-2.32844	-27.5005	1.10051	40.993	0
1.1833	-5.37991	-32.0782	2.62289	62.05	0
1.1840	-7.5157	-36.9592	4.45709	80.6689	0
1.1847	-8.12694	-39.4031	2.93471	90.4313	0
1.1853	-8.12694	-39.4031	2.32942	96.8399	0
1.1860	-6.60002	-38.793	5.37418	103.557	0
1.1867	-6.29558	-34.5187	5.97946	106.304	0
1.1873	-8.12694	-30.5511	5.06237	105.388	0
1.1880	-9.65386	-32.6883	5.06237	98.0639	0
1.1887	-7.21126	-30.5511	2.01761	80.057	0
1.1893	-5.37991	-18.0384	-1.94424	57.1689	0
1.1900	-4.15979	-7.96956	-1.02715	38.5499	0
1.1907	-2.63287	-4.30536	-0.110051	20.2395	0
1.1913	-1.10833	3.01616	-2.25606	-2.9522	0
1.1920	1.02746	12.7816	-1.94424	-26.7558	0
1.1927	3.7745	19.1931	-2.86134	-46.5938	0
1.1933	4.38574	23.7708	-6.82319	-64.2923	0
1.1940	5.30142	27.4316	-8.36391	-82.6028	0
1.1947	10.1842	29.8721	-6.21791	-96.3357	0
1.1953	12.0156	32.0092	-5.61263	-101.217	0
1.1960	11.4044	34.4497	-5.92444	-103.66	0
1.1967	12.0156	32.0092	-6.21791	-105.187	0
1.1973	11.0999	24.9911	-7.44682	-101.829	0
1.1980	9.573	21.937	-7.44682	-93.5891	0
1.1987	12.0156	21.937	-3.77843	-78.9407	0
1.1993	11.0999	14.3087	0.788702	-55.4406	0
1.2000	5.30142	3.62629	1.7058	-34.08	0
1.2007	3.47006	-1.86485	-0.421864	-19.1281	0
1.2013	2.85882	-8.88303	-1.02715	0.709898	0
1.2020	-2.02401	-18.3452	1.41233	26.041	0
1.2027	-3.54855	-22.9228	4.14527	45.267	0
1.2033	-2.32844	-27.5005	6.29128	63.5775	0
1.2040	-4.77104	-33.9086	8.41894	83.1071	0
1.2047	-8.12694	-34.8255	9.64785	92.8743	0
1.2053	-7.5157	-33.9086	9.95966	96.8399	0
1.2060	-7.21126	-33.6052	7.81366	104.776	0
1.2067	-9.04262	-29.3309	5.68599	107.826	0
1.2073	-9.9583	-25.6701	6.89656	101.418	0
1.2080	-8.12694	-25.06	8.12547	93.4863	0
1.2087	-6.29558	-19.5654	4.45709	81.276	0
1.2093	-5.37991	-11.0202	2.93471	60.831	0
1.2100	-4.46423	-4.61214	3.24652	39.7739	0
1.2107	-3.54855	3.62629	1.41233	19.3239	0
1.2113	-4.77104	11.5614	1.7058	-4.78325	0
1.2120	-2.93968	15.5289	2.62289	-27.6714	0
1.2127	1.94314	20.1066	-3.17315	-49.032	0
1.2133	4.69018	28.0417	-8.9692	-71.313	0
1.2140	5.30142	33.8396	-8.36391	-86.2649	0
1.2147	6.52153	34.7565	-6.52972	-91.4545	0
1.2153	7.13278	33.8396	-6.52972	-98.4703	0
1.2160	8.35289	33.8396	-7.44682	-106.71	0
1.2167	12.0156	32.0092	-10.4916	-105.491	0
1.2173	12.0156	30.1789	-12.3258	-98.1667	0
1.2180	9.26857	28.9586	-9.57448	-90.8425	0
1.2187	7.74164	22.8539	-7.135	-76.1941	0
1.2193	5.60585	13.0884	-7.135	-53.918	0
1.2200	1.94314	7.29049	-6.21791	-33.1645	0
1.2207	1.02746	1.79591	-3.46662	-14.5505	0
1.2213	1.33427	-7.35943	-2.25606	7.11857	0
1.2220	-0.497082	-13.1574	-3.17315	28.7876	0
1.2227	-3.24412	-15.2945	-1.33896	48.6207	0
1.2233	-4.46423	-19.2586	2.62289	70.5933	0
1.2240	-6.60002	-24.4499	2.32942	88.6002	0
1.2247	-11.1784	-28.7208	-1.33896	95.9244	0
1.2253	-13.0098	-29.6377	-1.94424	98.3674	0
1.2260	-9.9583	-28.1106	-1.02715	103.249	0
1.2267	-10.874	-27.1937	0.495232	105.995	0
1.2273	-14.8411	-26.5836	2.01761	101.418	0
1.2280	-12.7053	-22.0059	-0.733677	92.2623	0
1.2287	-9.04262	-14.681	-2.86134	78.2259	0
1.2293	-11.7897	-6.44252	-0.421864	56.8604	0
1.2300	-12.3985	1.79591	0.495232	35.1963	0
1.2307	-7.21126	6.98371	-2.56787	15.3583	0
1.2313	-6.90683	11.258	-5.92444	-6.91784	0
1.2320	-6.90683	16.7492	-7.135	-29.8059	0
1.2327	0.111784	22.2438	-7.44682	-48.7284	0
1.2333	2.85882	27.7383	-9.28101	-68.258	0
1.2340	2.24995	32.9261	-13.2429	-84.7374	0
1.2347	6.52153	34.7565	-14.16	-91.1461	0
1.2353	9.26857	35.67	-9.57448	-96.3357	0
1.2360	6.2171	36.5869	-8.65738	-105.187	0
1.2367	4.99461	33.2295	-11.7205	-106.406	0
1.2373	5.60585	28.3485	-10.8034	-99.6942	0
1.2380	4.69018	25.2944	-9.57448	-91.1461	0
1.2387	4.99461	18.583	-10.8034	-77.7216	0
1.2393	4.38574	8.20396	-10.1981	-56.3561	0
1.2400	0.723029	0.882443	-7.74029	-34.9955	0
1.2407	-0.803894	-4.30536	-5.92444	-15.7695	0
1.2413	-1.41276	-12.2404	-2.25606	4.372	0
1.2420	-4.15979	-20.1755	1.41233	27.2601	0
1.2427	-7.21126	-25.3633	1.41233	49.5362	0
1.2433	-9.04262	-30.5511	3.24652	68.7622	0
1.2440	-9.9583	-35.1288	5.97946	84.6346	0
1.2447	-9.04262	-38.4862	5.68599	97.7555	0
1.2453	-11.7897	-40.3166	5.97946	105.995	0
1.2460	-14.8411	-39.4031	6.29128	109.966	0
1.2467	-12.0941	-34.8255	5.06237	112.1	0
1.2473	-9.9583	-32.3815	6.29128	110.573	0
1.2480	-12.3985	-31.468	5.97946	100.81	0
1.2487	-11.4828	-27.1937	1.41233	84.0226	0
1.2493	-9.04262	-21.0924	0.495232	62.3536	0
1.2500	-9.65386	-15.2945	0.788702	40.0774	0
1.2507	-5.99115	-6.13918	-2.25606	20.8514	0
1.2513	-1.10833	4.23986	-2.86134	1.62542	0
1.2520	-1.71719	10.9513	0.183419	-21.5662	0
1.2527	-1.41276	16.7492	-1.33896	-45.0663	0
1.2533	2.55439	24.3809	-5.30081	-63.3768	0
1.2540	3.7745	28.3485	-5.30081	-79.5527	0
1.2547	4.07893	28.9586	-5.00734	-91.1461	0
1.2553	5.91029	31.0923	-6.52972	-97.2512	0
1.2560	7.13278	33.2295	-7.135	-101.829	0
1.2567	8.04845	31.3991	-5.61263	-102.744	0
1.2573	8.96175	29.2619	-3.77843	-96.3357	0
1.2580	9.26857	28.0417	-3.17315	-89.0115	0
1.2587	9.26857	22.8539	-1.65077	-76.8061	0
1.2593	6.52153	13.6985	2.01761	-53.6096	0
1.2600	1.94314	4.23986	2.62289	-31.637	0
1.2607	1.63871	-4.61214	-1.33896	-15.7695	0
1.2613	1.94314	-12.8506	-3.17315	4.372	0
1.2620	-0.803894	-18.3452	-0.421864	28.1756	0
1.2627	-3.85536	-23.533	1.41233	46.1826	0
1.2633	-5.07547	-30.2478	0.495232	66.3241	0
1.2640	-7.5157	-34.5187	1.41233	86.7692	0
1.2647	-9.9583	-35.4356	2.62289	97.7555	0
1.2653	-11.1784	-34.5187	1.7058	105.08	0
1.2660	-11.1784	-32.9916	0.183419	112.404	0
1.2667	-9.9583	-32.9916	-0.421864	111.488	0
1.2673	-9.9583	-32.3815	0.183419	104.164	0
1.2680	-10.874	-27.8038	-0.733677	95.3173	0
1.2687	-8.73819	-20.4823	-1.33896	80.6689	0
1.2693	-5.99115	-11.6303	-1.02715	61.438	0
1.2700	-5.37991	-0.951384	-2.25606	41.9085	0
1.2707	-4.15979	8.51075	-3.77843	19.0204	0
1.2713	-1.71719	15.8357	-1.65077	-6.31075	0
1.2720	-2.32844	21.0235	-1.94424	-30.4179	0
1.2727	-0.803894	23.464	-8.0521	-53.6096	0
1.2733	3.7745	27.4316	-12.3258	-74.6666	0
1.2740	4.69018	33.5363	-10.4916	-89.315	0
1.2747	4.99461	36.2801	-8.9692	-98.4703	0
1.2753	8.65732	34.1464	-10.1981	-104.272	0
1.2760	10.4887	32.9261	-12.3258	-107.322	0
1.2767	9.26857	33.2295	-12.9311	-107.934	0
1.2773	10.1842	32.9261	-10.4916	-105.187	0
1.2780	12.0156	30.1789	-8.65738	-95.1166	0
1.2787	11.0999	23.7708	-8.65738	-76.4977	0
1.2793	6.52153	13.3952	-7.44682	-55.4406	0
1.2800	3.47006	4.23986	-5.92444	-37.7421	0
1.2807	3.7745	-0.644597	-5.92444	-17.6006	0
1.2813	3.7745	-4.91548	-4.09025	6.20304	0
1.2820	0.418596	-11.0202	-2.25606	26.6481	0
1.2827	-2.63287	-16.208	-2.25606	44.0431	0
1.2833	-4.15979	-22.0059	0.788702	66.3241	0
1.2840	-5.37991	-30.2478	3.24652	84.9381	0
1.2847	-5.99115	-33.6052	0.495232	91.3468	0
1.2853	-7.5157	-30.2478	-1.65077	96.2329	0
1.2860	-10.2627	-28.7208	-0.733677	103.557	0
1.2867	-10.2627	-31.1613	-2.25606	103.861	0
1.2873	-8.12694	-28.7208	-3.17315	97.4519	0
1.2880	-7.82251	-21.0924	-0.733677	89.2122	0
1.2887	-8.12694	-14.3776	-1.33896	73.3399	0
1.2893	-6.29558	-7.35943	-5.00734	50.7602	0
1.2900	-3.85536	0.882443	-6.52972	30.9222	0
1.2907	-2.02401	6.07024	-6.21791	13.5272	0
1.2913	-1.10833	9.731	-7.74029	-8.1418	0
1.2920	-1.41276	17.9729	-10.1981	-31.0299	0
1.2927	-0.803894	25.6012	-10.4916	-52.087	0
1.2933	3.47006	28.9586	-9.88629	-72.532	0
1.2940	7.43721	33.8396	-12.014	-88.3995	0
1.2947	9.26857	40.2477	-14.16	-95.4201	0
1.2953	10.1842	41.1646	-12.6376	-100.61	0
1.2960	10.1842	37.197	-11.0969	-108.237	0
1.2967	8.35289	32.9261	-14.4534	-110.069	0
1.2973	8.96175	30.1789	-18.4336	-104.575	0
1.2980	11.4044	29.5687	-16.2876	-97.2512	0
1.2987	11.4044	23.7708	-13.2429	-83.8219	0
1.2993	9.26857	10.9513	-14.7652	-60.6302	0
1.3000	7.13278	3.93307	-14.7652	-38.9612	0
1.3007	5.91029	2.40604	-11.4087	-22.1782	0
1.3013	4.69018	-5.52906	-10.4916	-0.817607	0
1.3020	2.85882	-13.7675	-12.3258	24.21	0
1.3027	0.111784	-15.2945	-9.57448	45.5706	0
1.3033	-3.54855	-19.2586	-6.52972	64.1846	0
1.3040	-6.29558	-27.1937	-6.52972	80.3605	0
1.3047	-6.29558	-30.2478	-5.00734	91.0433	0
1.3053	-4.46423	-28.414	-3.17315	98.3674	0
1.3060	-4.46423	-25.3633	-4.69553	102.945	0
1.3067	-6.60002	-21.7026	-4.69553	102.333	0
1.3073	-10.874	-19.8722	-1.02715	99.283	0
1.3080	-12.3985	-18.3452	-1.33896	92.2623	0
1.3087	-8.12694	-14.3776	-5.61263	74.5638	0
1.3093	-2.93968	-7.96956	-7.135	52.5912	0
1.3100	-1.41276	0.882443	-6.21791	36.7189	0
1.3107	-1.71719	8.20396	-8.9692	19.6324	0
1.3113	-0.192649	11.8682	-13.2429	-5.69877	0
1.3120	2.24995	17.3593	-13.5547	-29.5024	0
1.3127	2.85882	24.6843	-13.8481	-48.1164	0
1.3133	1.94314	27.4316	-15.0771	-67.6509	0
1.3140	3.7745	26.8214	-15.0771	-85.0458	0
1.3147	6.52153	28.0417	-14.16	-94.8082	0
1.3153	5.60585	29.5687	-13.2429	-101.829	0
1.3160	5.30142	31.0923	-12.014	-107.934	0
1.3167	6.2171	30.1789	-13.8481	-107.018	0
1.3173	5.30142	24.6843	-16.9112	-101.217	0
1.3180	6.82596	20.7167	-14.7652	-95.4201	0
1.3187	10.1842	18.583	-10.4916	-81.3837	0
1.3193	8.35289	9.42766	-8.36391	-56.9681	0
1.3200	4.69018	-2.78176	-5.30081	-34.9955	0
1.3207	3.7745	-7.35943	-3.17315	-16.9886	0
1.3213	-0.803894	-10.4101	-5.00734	5.28752	0
1.3220	-5.37991	-19.2586	-5.92444	29.3947	0
1.3227	-2.93968	-25.6701	-1.02715	48.3172	0
1.3233	-1.71719	-28.7208	2.32942	65.7121	0
1.3240	-6.90683	-32.9916	3.24652	83.1071	0
1.3247	-9.04262	-35.7389	5.97946	93.4863	0
1.3253	-8.12694	-35.7389	7.50184	99.895	0
1.3260	-9.9583	-35.1288	5.97946	105.995	0
1.3267	-11.1784	-32.9916	4.7689	105.388	0
1.3273	-11.7897	-27.8038	4.14527	98.9794	0
1.3280	-13.621	-22.9228	4.14527	91.0433	0
1.3287	-11.7897	-15.9047	5.06237	78.5295	0
1.3293	-8.73819	-7.96956	3.8518	60.219	0
1.3300	-8.43137	-0.0344704	0.495232	39.4655	0
1.3307	-8.12694	8.20396	1.41233	16.5774	0
1.3313	-5.68672	14.0053	5.97946	-8.1418	0
1.3320	-2.32844	17.6661	5.37418	-31.3335	0
1.3327	0.723029	23.7708	0.183419	-52.694	0
[truncated: 40,084 more rows]
