# Supplementary material for: Identification of Haptic Based Guiding Using Hard Reins
Source: PLoS One. 2015 Jul 22;10(7):e0132020. doi: 10.1371/journal.pone.0132020 (PMC4511788; doi:10.1371/journal.pone.0132020)
Supplement: S3 File — (ZIP) [file pone.0132020.s003.zip › EMGData1/Subject4/T20/t20.txt]

0.0000	2.69853	-8.13101	12.6452	-8.25292	0
0.0007	-0.355069	-5.99789	8.99076	-10.0846	0
0.0013	-0.355069	-4.16466	6.54062	-11.9121	0
0.0020	0.25565	-5.99789	3.17687	-12.83	0
0.0027	0.25565	-6.60735	2.26326	-10.6952	0
0.0033	0.25565	-5.99789	4.7134	-10.3878	0
0.0040	-0.660429	-5.38359	3.79979	-12.2195	0
0.0047	0.866369	-2.94574	-0.166111	-12.83	0
0.0053	4.22296	-2.33144	0.124583	-11.9121	0
0.0060	3.61224	-3.5552	1.03819	-11.3016	0
0.0067	2.39317	-1.11251	-2.61625	-10.0846	0
0.0073	4.83368	1.02545	-4.44347	-8.25292	0
0.0080	6.05511	-1.11251	-1.39118	-5.81069	0
0.0087	5.44439	-3.25047	0.124583	-5.50333	0
0.0093	6.36047	-2.94574	-4.44347	-8.55613	0
0.0100	7.8849	-3.25047	-8.40937	-10.0846	0
0.0107	9.10634	-0.80778	-6.58215	-6.72445	0
0.0113	8.19026	2.85384	-2.61625	-3.36846	0
0.0120	6.05511	1.63491	-3.2184	-4.89278	0
0.0127	6.66583	-0.80778	-8.09791	-10.0846	0
0.0133	8.80098	1.33018	-11.1502	-13.1332	0
0.0140	6.97119	4.0776	-11.7731	-10.3878	0
0.0147	3.9176	4.38233	-10.548	-7.03181	0
0.0153	4.83368	3.4633	-8.09791	-8.55613	0
0.0160	6.05511	2.5491	-7.1843	-10.3878	0
0.0167	5.13903	1.02545	-8.40937	-8.55613	0
0.0173	5.44439	-0.198317	-8.09791	-6.42125	0
0.0180	7.27418	-1.41724	-4.44347	-6.72445	0
0.0187	8.49562	-2.63617	-2.61625	-6.11389	0
0.0193	6.97119	-3.5552	-3.2184	-3.97901	0
0.0200	6.97119	-4.4694	-0.789027	-2.14734	0
0.0207	10.9361	-5.38359	1.34965	-3.67581	0
0.0213	11.5469	-7.82628	-1.70264	-8.55613	0
0.0220	6.05511	-5.99789	-5.97999	-10.3878	0
0.0227	4.83368	-3.5552	-2.61625	-5.81069	0
0.0233	8.49562	-9.04521	4.40194	-0.315663	0
0.0240	8.19026	-15.4542	5.62701	-0.315663	0
0.0247	7.8849	-15.4542	0.747499	-0.315663	0
0.0253	10.3278	-14.54	-2.61625	-0.315663	0
0.0260	9.71706	-14.54	-2.61625	-0.315663	0
0.0267	5.13903	-10.8784	-3.2184	-0.315663	0
0.0273	4.22296	-9.65951	-5.35708	-0.315663	0
0.0280	7.27418	-12.0974	-6.58215	-0.315663	0
0.0287	8.49562	-11.1832	-5.97999	-0.315663	0
0.0293	7.27418	-9.35477	-7.1843	-0.315663	0
0.0300	7.27418	-11.1832	-9.03228	-0.315663	0
0.0307	6.36047	-11.7926	-8.40937	-0.315663	0
0.0313	3.30688	-10.269	-3.84132	-0.315663	0
0.0320	2.69853	-9.04521	-1.39118	-0.315663	0
0.0327	5.44439	-8.13101	-1.99333	-0.315663	0
0.0333	4.83368	-8.13101	-4.44347	-0.315663	0
0.0340	3.00389	-6.30262	-8.72083	-0.315663	0
0.0347	4.22296	-2.63617	-9.03228	-0.315663	0
0.0353	3.9176	-3.5552	-2.61625	-0.315663	0
0.0360	0.866369	-6.30262	0.747499	-0.315663	0
0.0367	2.39317	-5.68832	-2.92771	-0.315663	0
0.0373	4.83368	-4.4694	-3.84132	-0.315663	0
0.0380	3.61224	-6.30262	-1.70264	-0.315663	0
0.0387	3.00389	-7.52155	-2.30479	-0.315663	0
0.0393	2.39317	-6.30262	-1.70264	-0.315663	0
0.0400	-0.660429	-4.4694	1.03819	-0.315663	0
0.0407	-1.57414	-4.4694	0.124583	-0.315663	0
0.0413	-1.26878	-6.60735	0.124583	-0.315663	0
0.0420	-2.18486	-7.82628	2.88618	-0.315663	0
0.0427	-2.18486	-6.30262	3.48833	-0.315663	0
0.0433	-2.18486	-5.38359	3.79979	-0.315663	0
0.0440	-3.10094	-5.07886	7.45423	-0.315663	0
0.0447	-1.8795	-4.16466	7.76569	-0.315663	0
0.0453	-1.57414	-4.77413	3.17687	-0.315663	0
0.0460	-4.32238	-6.91209	-1.99333	-0.315663	0
0.0467	-4.32238	-7.82628	-1.70264	-0.315663	0
0.0473	-4.01702	-9.04521	4.09048	-0.315663	0
0.0480	-6.76288	-10.269	5.02486	-0.315663	0
0.0487	-7.67896	-8.74047	-1.70264	-0.315663	0
0.0493	-4.93073	-3.85993	-1.99333	-0.315663	0
0.0500	-3.10094	0.720714	3.79979	-0.315663	0
0.0507	-2.79558	3.76803	2.88618	-0.315663	0
0.0513	-2.79558	5.60126	1.03819	-0.315663	0
0.0520	-3.4063	6.51545	5.93847	-0.315663	0
0.0527	-2.18486	7.73921	7.76569	-0.315663	0
0.0533	-0.660429	7.73921	5.93847	-0.315663	0
0.0540	-2.49022	5.60126	6.54062	-0.315663	0
0.0547	-3.71166	3.76803	7.14277	-0.315663	0
0.0553	-2.18486	5.60126	7.45423	-0.315663	0
0.0560	-3.4063	7.43448	11.1294	-0.315663	0
0.0567	-4.93073	4.68706	13.8703	-0.315663	0
0.0573	-4.32238	0.720714	13.8703	-0.315663	0
0.0580	-3.4063	1.02545	11.4201	-0.315663	0
0.0587	-3.10094	2.5491	12.043	-0.315663	0
0.0593	-4.01702	0.411146	19.3519	-0.315663	0
0.0600	-7.98432	-3.25047	24.8544	-0.315663	0
0.0607	-11.3409	-5.38359	20.577	-0.315663	0
0.0613	-10.7302	-5.38359	16.6111	-0.315663	0
0.0620	-10.1195	-3.5552	18.1476	-0.315663	0
0.0627	-11.0356	-3.5552	19.0612	-0.315663	0
0.0633	-10.1195	-6.30262	19.9748	-0.315663	0
0.0640	-7.98432	-5.68832	19.9748	-0.315663	0
0.0647	-7.3736	-2.02671	17.8362	-0.315663	0
0.0653	-6.76288	-2.33144	20.2655	-0.315663	0
0.0660	-5.54145	-3.85993	23.9407	-0.315663	0
0.0667	-4.93073	-1.72198	22.1135	-0.315663	0
0.0673	-4.62774	1.02545	23.0271	-0.315663	0
0.0680	-2.18486	1.93964	28.5088	-0.315663	0
0.0687	-0.355069	4.0776	28.5088	-0.315663	0
0.0693	-2.18486	4.38233	27.5952	-0.315663	0
0.0700	-3.71166	3.15857	29.7339	-0.315663	0
0.0707	-0.660429	6.51545	30.336	-0.315663	0
0.0713	1.47709	9.26287	33.0976	-0.315663	0
0.0720	-1.8795	8.34868	38.5793	-0.315663	0
0.0727	-4.93073	8.95814	36.1499	-0.315663	0
0.0733	-2.49022	11.0961	31.2704	-0.315663	0
0.0740	-0.0497097	9.87233	33.0976	-0.315663	0
0.0747	0.561009	8.04395	35.8384	-0.315663	0
0.0753	-0.355069	8.95814	37.0635	-0.315663	0
0.0760	-0.660429	10.1771	38.5793	-0.315663	0
0.0767	-0.0497097	8.65341	39.4929	-0.315663	0
0.0773	-0.355069	3.76803	40.4065	-0.315663	0
0.0780	-1.8795	3.15857	42.2545	-0.315663	0
0.0787	-0.355069	6.51545	42.2545	-0.315663	0
0.0793	2.39317	6.51545	44.6838	-0.315663	0
0.0800	2.39317	5.90599	47.7361	-0.315663	0
0.0807	1.17173	8.95814	44.9953	-0.315663	0
0.0813	1.47709	7.43448	42.2545	-0.315663	0
0.0820	1.47709	5.90599	44.0817	-0.315663	0
0.0827	1.17173	10.1771	46.5111	-0.315663	0
0.0833	0.561009	8.34868	48.6497	-0.315663	0
0.0840	-2.18486	2.85384	51.0999	-0.315663	0
0.0847	-3.10094	6.21072	48.3591	-0.315663	0
0.0853	-0.355069	8.04395	44.3932	-0.315663	0
0.0860	1.17173	3.4633	44.3932	-0.315663	0
0.0867	-0.660429	5.60126	42.5452	-0.315663	0
0.0873	-2.18486	7.43448	40.4065	-0.315663	0
0.0880	-2.18486	2.24437	42.2545	-0.315663	0
0.0887	-1.8795	3.4633	41.6316	-0.315663	0
0.0893	-1.26878	7.73921	36.752	-0.315663	0
0.0900	-0.0497097	5.60126	36.1499	-0.315663	0
0.0907	1.17173	5.29652	37.6657	-0.315663	0
0.0913	0.25565	6.21072	34.0112	-0.315663	0
0.0920	-0.355069	2.85384	32.4747	-0.315663	0
0.0927	1.47709	2.24437	34.9248	-0.315663	0
0.0933	1.47709	4.68706	32.184	-0.315663	0
0.0940	1.17173	4.68706	25.4565	-0.315663	0
0.0947	3.30688	6.51545	23.9407	-0.315663	0
0.0953	3.9176	6.51545	26.6816	-0.315663	0
0.0960	2.69853	1.02545	24.8544	-6.72445	0
0.0967	2.39317	-0.503049	20.577	-3.97901	0
0.0973	2.39317	2.24437	18.4383	-4.58957	0
0.0980	3.30688	1.33018	17.2132	-6.11389	0
0.0987	4.52832	1.02545	16.9226	-5.81069	0
0.0993	2.39317	1.93964	18.7498	-7.03181	0
0.1000	0.561009	0.106414	17.2132	-8.55613	0
0.1007	1.78245	-0.503049	12.043	-6.72445	0
0.1013	2.39317	1.02545	11.1294	-5.81069	0
0.1020	2.39317	-1.41724	12.9567	-7.94557	0
0.1027	2.08781	-3.25047	9.59291	-8.55613	0
0.1033	1.17173	-0.80778	5.31555	-3.97901	0
0.1040	1.47709	0.106414	4.7134	-0.315663	0
0.1047	1.47709	-2.02671	2.57472	-1.23358	0
0.1053	-0.963421	-3.25047	-3.52986	-2.14734	0
0.1060	0.561009	-0.80778	-9.32298	-2.14734	0
0.1067	5.44439	1.02545	-11.1502	-2.7579	0
0.1073	6.05511	-3.5552	-9.03228	-0.315663	0
0.1080	2.39317	-8.13101	-11.7731	3.34353	0
0.1087	-0.0497097	-4.77413	-21.2207	1.51186	0
0.1093	0.561009	-1.41724	-27.0346	-1.23358	0
0.1100	2.39317	-3.5552	-27.3253	0.598098	0
0.1107	3.9176	-5.38359	-30.3775	0.598098	0
0.1113	3.30688	-3.25047	-34.0527	-0.315663	0
0.1120	2.69853	-1.11251	-35.5685	2.42977	0
0.1127	1.78245	-1.11251	-39.2437	2.73298	0
0.1133	0.866369	-0.80778	-44.1232	-0.0124604	0
0.1140	1.47709	0.411146	-45.9504	-0.0124604	0
0.1147	3.30688	0.720714	-47.4662	0.905454	0
0.1153	4.22296	-0.80778	-48.6913	0.598098	0
0.1160	4.22296	-2.63617	-47.4662	3.34353	0
0.1167	3.30688	-3.5552	-49.3142	5.48257	0
0.1173	3.30688	-2.63617	-56.3324	2.73298	0
0.1180	4.22296	-1.11251	-60.589	1.81922	0
0.1187	3.30688	0.720714	-59.6754	5.17521	0
0.1193	-0.355069	1.63491	-56.9345	7.00689	0
0.1200	-3.4063	0.720714	-57.5367	4.56465	0
0.1207	-3.4063	-1.72198	-63.0391	2.12242	0
0.1213	-1.26878	-2.33144	-66.6935	-0.315663	0
0.1220	-0.355069	0.411146	-66.0914	-2.14734	0
0.1227	-0.963421	1.33018	-66.6935	-0.315663	0
0.1233	-2.79558	-1.72198	-68.2301	3.65089	0
0.1240	-3.10094	-3.5552	-67.9186	4.87201	0
0.1247	-0.0497097	-2.94574	-68.5415	3.34353	0
0.1253	4.22296	-2.63617	-70.3688	3.34353	0
0.1260	4.83368	-2.94574	-68.5415	4.26145	0
0.1267	2.39317	-2.63617	-68.8322	4.26145	0
0.1273	0.561009	-3.85993	-70.6594	6.70368	0
0.1280	-1.26878	-5.38359	-67.6072	10.9734	0
0.1287	-1.57414	-3.85993	-65.1778	9.44912	0
0.1293	-0.355069	-2.33144	-69.4551	5.17521	0
0.1300	-0.660429	-3.25047	-72.7981	7.31424	0
0.1307	-2.18486	-3.85993	-70.3688	11.2808	0
0.1313	-2.79558	-3.5552	-66.0914	11.584	0
0.1320	-2.18486	-4.4694	-62.7276	9.75232	0
0.1327	-0.0497097	-4.77413	-62.437	8.228	0
0.1333	0.561009	-3.25047	-64.8663	6.39633	0
0.1340	-1.26878	-3.25047	-63.9527	6.09312	0
0.1347	-1.57414	-4.4694	-61.814	7.00689	0
0.1353	-1.57414	-2.94574	-60.589	7.00689	0
0.1360	-4.62774	-0.198317	-56.6231	7.31424	0
0.1367	-5.23609	-2.33144	-51.4321	8.83856	0
0.1373	-3.10094	-5.68832	-49.9163	8.83856	0
0.1380	-3.10094	-5.38359	-48.3798	6.39633	0
0.1387	-4.01702	-4.77413	-45.0368	6.09312	0
0.1393	-2.49022	-6.30262	-41.9845	8.83856	0
0.1400	-0.0497097	-6.30262	-35.5685	10.3629	0
0.1407	1.47709	-5.38359	-29.7754	9.14176	0
0.1413	-0.963421	-7.21682	-31.0005	8.228	0
0.1420	-2.49022	-7.21682	-34.6549	7.31424	0
0.1427	1.78245	-5.38359	-32.5162	9.14176	0
0.1433	3.30688	-7.52155	-24.5844	15.5506	0
0.1440	0.25565	-10.8784	-20.93	16.7717	0
0.1447	1.47709	-8.13101	-21.8436	11.2808	0
0.1453	3.30688	-5.38359	-20.0164	9.75232	0
0.1460	0.25565	-6.30262	-16.0505	11.2808	0
0.1467	-2.18486	-4.4694	-15.1161	9.75232	0
0.1473	-2.18486	-2.63617	-10.8595	11.2808	0
0.1480	-3.10094	-3.85993	-3.2184	14.0262	0
0.1487	-3.4063	-2.94574	-0.789027	12.5019	0
0.1493	-4.01702	-1.41724	-1.07972	13.4157	0
0.1500	-5.54145	-1.72198	1.34965	16.1611	0
0.1507	-6.76288	-0.503049	3.48833	13.1125	0
0.1513	-6.76288	0.720714	5.31555	10.3629	0
0.1520	-4.62774	-1.11251	8.07714	12.8051	0
0.1527	-1.8795	-2.02671	9.90437	14.3294	0
0.1533	-2.18486	-7.21682	11.7316	12.1946	0
0.1540	-4.93073	-17.8969	12.9567	10.6702	0
0.1547	-5.54145	-20.0349	14.4724	11.584	0
0.1553	-6.45752	-12.7117	22.1135	13.4157	0
0.1560	-7.67896	-11.1832	30.336	15.2473	0
0.1567	-5.84681	-15.1495	27.5952	14.0262	0
0.1573	-4.32238	-14.2353	23.0271	9.44912	0
0.1580	-4.62774	-11.7926	28.5088	6.70368	0
0.1587	-3.71166	-13.6259	34.9248	8.83856	0
0.1593	-1.57414	-14.54	35.527	10.6702	0
0.1600	-1.8795	-10.269	34.9248	7.61744	0
0.1607	-2.18486	-7.52155	35.8384	5.17521	0
0.1613	-1.8795	-8.43574	37.9771	6.70368	0
0.1620	-3.10094	-6.91209	41.0294	6.39633	0
0.1627	-4.93073	-4.4694	40.1158	4.56465	0
0.1633	-4.32238	-6.60735	38.5793	6.09312	0
0.1640	-5.84681	-5.68832	42.8566	8.83856	0
0.1647	-9.50875	-1.11251	46.8225	8.83856	0
0.1653	-11.0356	-1.41724	43.7702	6.09312	0
0.1660	-9.50875	-2.63617	40.4065	3.34353	0
0.1667	-7.67896	-0.503049	41.3409	4.87201	0
0.1673	-7.06824	-3.25047	43.4588	10.6702	0
0.1680	-10.1195	-8.74047	43.4588	10.9734	0
0.1687	-13.1707	-5.68832	39.4929	5.48257	0
0.1693	-11.3409	-1.11251	35.8384	3.34353	0
0.1700	-6.45752	-2.33144	35.8384	3.65089	0
0.1707	-4.62774	-4.16466	35.8384	1.51186	0
0.1713	-6.76288	-3.85993	33.6998	2.12242	0
0.1720	-8.28968	-3.5552	34.6134	5.48257	0
0.1727	-9.20339	-0.80778	36.4406	3.65089	0
0.1733	-10.1195	2.85384	33.6998	0.905454	0
0.1740	-10.1195	2.85384	30.336	2.12242	0
0.1747	-9.20339	3.4633	32.184	0.905454	0
0.1753	-10.1195	6.51545	34.6134	-1.53678	0
0.1760	-11.3409	8.65341	32.184	1.81922	0
0.1767	-8.59504	8.95814	29.4224	4.26145	0
0.1773	-5.84681	10.7914	31.2704	-2.14734	0
0.1780	-6.76288	12.0103	31.2704	-8.86348	0
0.1787	-5.84681	10.1771	28.2181	-6.11389	0
0.1793	-3.4063	8.34868	31.8725	-1.53678	0
0.1800	-3.71166	11.0961	36.752	-2.14734	0
0.1807	-3.10094	15.0624	31.2704	-5.20013	0
0.1813	-2.18486	15.6719	23.9407	-6.72445	0
0.1820	-4.32238	14.7577	25.768	-7.03181	0
0.1827	-5.54145	14.7577	27.9066	-5.81069	0
0.1833	-2.18486	15.3672	26.0794	-3.97901	0
0.1840	-1.26878	16.5861	26.0794	-3.97901	0
0.1847	-3.4063	18.4193	27.9066	-4.28637	0
0.1853	-1.8795	17.5051	26.6816	-3.06525	0
0.1860	1.47709	15.6719	24.5429	-4.89278	0
0.1867	0.561009	15.6719	24.2314	-8.25292	0
0.1873	0.25565	15.3672	24.8544	-4.89278	0
0.1880	3.00389	15.6719	22.1135	-0.926221	0
0.1887	2.39317	18.7241	19.0612	-4.28637	0
0.1893	-0.355069	20.5525	19.9748	-7.03181	0
0.1900	2.39317	19.6383	21.4906	-4.28637	0
0.1907	4.83368	19.6383	21.4906	-3.36846	0
0.1913	1.78245	19.0288	26.0794	-3.97901	0
0.1920	-0.355069	16.5861	30.6475	-3.06525	0
0.1927	1.47709	17.8099	25.1658	-6.72445	0
0.1933	4.83368	20.2477	18.7498	-11.6089	0
0.1940	6.05511	17.5051	20.8885	-11.3016	0
0.1947	5.13903	14.453	23.0271	-11.3016	0
0.1953	3.9176	13.2292	21.4906	-11.3016	0
0.1960	4.52832	11.4008	21.4906	-8.55613	0
0.1967	5.74975	9.87233	22.4042	-10.0846	0
0.1973	8.80098	9.5676	22.7157	-13.1332	0
0.1980	12.7683	6.51545	23.6293	-9.47404	0
0.1987	12.4629	1.93964	23.0271	-7.94557	0
0.1993	10.6331	1.02545	22.7157	-13.4406	0
0.2000	12.4629	0.720714	24.5429	-13.1332	0
0.2007	13.9897	-1.41724	26.0794	-8.86348	0
0.2013	12.1576	-0.198317	25.768	-12.2195	0
0.2020	13.6844	5.90599	25.768	-15.8828	0
0.2027	15.2088	9.87233	26.6816	-13.1332	0
0.2033	10.6331	6.51545	30.9589	-9.77724	0
0.2040	4.52832	1.93964	34.9248	-9.47404	0
0.2047	4.22296	4.0776	31.5611	-11.9121	0
0.2053	4.83368	7.43448	25.768	-13.1332	0
0.2060	3.61224	6.21072	26.6816	-12.2195	0
0.2067	3.30688	4.68706	28.5088	-10.3878	0
0.2073	3.30688	7.12491	25.768	-8.55613	0
0.2080	3.00389	9.87233	26.0794	-8.86348	0
0.2087	3.00389	10.1771	28.5088	-12.5227	0
0.2093	2.08781	8.65341	26.6816	-11.9121	0
0.2100	0.25565	6.51545	23.3178	-6.42125	0
0.2107	-0.355069	5.60126	22.4042	-7.03181	0
0.2113	0.561009	4.68706	21.1999	-9.16669	0
0.2120	3.30688	3.15857	22.4042	-5.50333	0
0.2127	6.66583	0.720714	24.8544	-5.50333	0
0.2133	7.27418	-1.72198	21.1999	-10.6952	0
0.2140	8.80098	-0.80778	13.8703	-10.6952	0
0.2147	12.7683	2.85384	14.161	-10.3878	0
0.2153	14.2951	3.76803	19.6634	-13.1332	0
0.2160	12.1576	0.720714	18.4383	-12.2195	0
0.2167	11.5469	-0.80778	13.5588	-9.77724	0
0.2173	11.8522	2.85384	11.7316	-12.2195	0
0.2180	10.0224	7.12491	9.28145	-12.83	0
0.2187	8.80098	6.51545	6.54062	-10.3878	0
0.2193	7.8849	6.21072	6.54062	-11.3016	0
0.2200	6.05511	10.1771	5.62701	-11.9121	0
0.2207	5.44439	11.0961	2.57472	-9.16669	0
0.2213	5.13903	8.04395	1.97257	-9.47404	0
0.2220	3.61224	10.7914	1.03819	-11.3016	0
0.2227	3.9176	13.8387	-1.99333	-10.0846	0
0.2233	7.57954	7.43448	-4.75493	-7.64236	0
0.2240	9.4117	4.38233	-6.8936	-6.72445	0
0.2247	6.05511	7.43448	-8.09791	-6.11389	0
0.2253	1.17173	2.24437	-9.03228	-7.03181	0
0.2260	0.561009	-2.02671	-12.6867	-8.55613	0
0.2267	3.00389	2.5491	-16.3412	-7.64236	0
0.2273	4.52832	1.93964	-14.2025	-4.89278	0
0.2280	1.47709	-2.63617	-11.7731	-4.28637	0
0.2287	-3.10094	-0.198317	-17.2548	-7.94557	0
0.2293	-4.01702	0.106414	-26.1209	-9.47404	0
0.2300	-1.26878	-4.4694	-28.2389	-5.50333	0
0.2307	-0.355069	-5.07886	-25.8095	-2.7579	0
0.2313	-3.10094	-5.38359	-27.3253	-4.28637	0
0.2320	-4.93073	-8.43574	-31.9141	-4.89278	0
0.2327	-4.32238	-8.13101	-32.8277	-4.89278	0
0.2333	-4.01702	-4.4694	-33.4298	-7.03181	0
0.2340	-4.62774	-3.5552	-36.1914	-6.42125	0
0.2347	-5.84681	-3.5552	-37.3957	-3.97901	0
0.2353	-6.45752	-3.5552	-38.0186	-3.67581	0
0.2360	-6.15217	-1.11251	-41.0709	-1.23358	0
0.2367	-5.54145	0.411146	-42.8982	1.20866	0
0.2373	-7.06824	-1.41724	-42.8982	-2.14734	0
0.2380	-9.20339	-1.72198	-44.7254	-5.81069	0
0.2387	-6.76288	0.106414	-44.4139	-4.58957	0
0.2393	-4.93073	-1.11251	-40.1573	-2.14734	0
0.2400	-9.20339	-3.25047	-40.7595	-0.926221	0
0.2407	-11.9516	-2.94574	-46.8641	-2.14734	0
0.2413	-9.81411	-1.11251	-50.2278	-4.89278	0
0.2420	-10.4248	1.02545	-50.2278	-6.72445	0
0.2427	-11.0356	1.33018	-50.2278	-5.81069	0
0.2433	-6.76288	-0.503049	-48.3798	-2.7579	0
0.2440	-4.32238	-0.198317	-46.8641	-0.926221	0
0.2447	-6.45752	0.106414	-49.3142	-1.84414	0
0.2453	-5.84681	-0.80778	-51.1414	-1.23358	0
0.2460	-1.26878	-1.72198	-49.3142	2.42977	0
0.2467	0.561009	-4.16466	-48.3798	1.51186	0
0.2473	-1.8795	-7.82628	-49.6049	-1.53678	0
0.2480	-2.79558	-8.13101	-47.7777	0.905454	0
0.2487	1.47709	-8.13101	-46.5526	4.26145	0
0.2493	3.61224	-9.96424	-48.6913	2.42977	0
0.2500	2.08781	-9.04521	-49.9163	1.51186	0
0.2507	3.00389	-6.91209	-45.3483	2.42977	0
0.2513	2.39317	-8.74047	-39.2437	3.34353	0
0.2520	-0.355069	-11.1832	-37.7072	7.00689	0
0.2527	1.47709	-9.96424	-40.7595	8.83856	0
0.2533	1.47709	-5.99789	-43.5003	6.09312	0
0.2540	-4.93073	-3.5552	-43.2096	5.48257	0
0.2547	-6.15217	-3.5552	-39.2437	7.00689	0
0.2553	-3.4063	-3.5552	-34.6549	4.56465	0
0.2560	-4.93073	-1.72198	-33.1391	4.56465	0
0.2567	-4.32238	-1.72198	-31.9141	7.61744	0
0.2573	-2.18486	-2.02671	-27.3253	6.70368	0
0.2580	-4.01702	0.720714	-22.4457	6.09312	0
0.2587	-6.76288	2.85384	-23.3594	8.83856	0
0.2593	-6.76288	1.63491	-22.155	9.44912	0
0.2600	-7.3736	1.63491	-12.6867	8.228	0
0.2607	-4.93073	2.24437	-6.58215	8.83856	0
0.2613	-0.660429	0.106414	-9.94589	8.228	0
0.2620	-1.26878	-1.41724	-12.6867	5.48257	0
0.2627	-2.18486	-0.198317	-5.66854	7.00689	0
0.2633	-0.355069	-0.80778	2.57472	12.1946	0
0.2640	-1.8795	-2.94574	5.02486	13.1125	0
0.2647	-6.76288	-4.16466	4.7134	9.14176	0
0.2653	-6.76288	-6.30262	5.62701	7.92065	0
0.2660	-3.4063	-6.30262	8.99076	9.75232	0
0.2667	-2.79558	-2.63617	13.2473	9.44912	0
0.2673	-3.71166	-0.80778	16.6111	8.83856	0
0.2680	-1.57414	-2.02671	19.6634	9.14176	0
0.2687	-0.660429	-2.02671	21.1999	7.92065	0
0.2693	-2.79558	-1.72198	21.1999	9.44912	0
0.2700	-0.355069	-3.25047	23.3178	13.7189	0
0.2707	5.13903	-4.16466	26.0794	11.8914	0
0.2713	5.44439	-2.63617	27.5952	8.83856	0
0.2720	3.30688	-0.80778	31.8725	13.1125	0
0.2727	5.13903	-2.63617	38.5793	14.6368	0
0.2733	6.05511	-5.68832	38.8907	8.83856	0
0.2740	5.13903	-6.60735	34.9248	7.00689	0
0.2747	5.13903	-5.38359	37.6657	10.6702	0
0.2753	3.61224	-5.99789	44.9953	11.584	0
0.2760	0.561009	-6.30262	47.4454	10.6702	0
0.2767	-2.18486	-5.38359	44.9953	9.44912	0
0.2773	-3.4063	-3.5552	46.5111	4.56465	0
0.2780	-2.79558	-2.02671	49.5634	1.51186	0
0.2787	-0.963421	-2.02671	50.7884	4.26145	0
0.2793	-0.660429	-1.72198	54.1522	6.39633	0
0.2800	-1.26878	1.93964	57.8066	5.17521	0
0.2807	-2.79558	2.85384	56.893	3.95409	0
0.2813	-4.93073	-0.80778	54.7543	2.42977	0
0.2820	-4.01702	-1.41724	55.0658	1.20866	0
0.2827	-2.18486	1.93964	56.5815	2.12242	0
0.2833	-3.10094	3.15857	59.3431	2.42977	0
0.2840	-1.8795	3.76803	62.3954	2.42977	0
0.2847	0.561009	3.76803	61.4818	5.78577	0
0.2853	-2.49022	3.15857	57.8066	6.09312	0
0.2860	-2.49022	4.68706	55.6679	2.12242	0
0.2867	3.00389	6.51545	55.9794	2.42977	0
0.2873	1.47709	2.5491	59.0317	6.39633	0
0.2880	-3.71166	-3.25047	60.8589	5.17521	0
0.2887	-3.71166	-2.63617	55.6679	1.51186	0
0.2893	-4.32238	-0.80778	48.9612	0.598098	0
0.2900	-6.45752	-2.94574	47.4454	0.598098	0
0.2907	-1.26878	-4.16466	47.7361	2.12242	0
0.2913	2.08781	-2.63617	47.4454	3.65089	0
0.2920	-2.18486	-1.72198	46.8225	4.56465	0
0.2927	-4.93073	-1.41724	42.8566	3.95409	0
0.2933	-4.32238	-2.02671	39.4929	0.598098	0
0.2940	-4.32238	-2.94574	40.1158	-1.53678	0
0.2947	-2.79558	-0.80778	39.2022	1.51186	0
0.2953	-1.26878	0.106414	35.8384	3.34353	0
0.2960	-2.18486	-2.33144	35.8384	0.905454	0
0.2967	-2.18486	-2.63617	36.4406	0.598098	0
0.2973	0.25565	-2.33144	32.184	-0.315663	0
0.2980	1.47709	-3.5552	25.768	-2.7579	0
0.2987	2.39317	-3.25047	23.0271	-0.315663	0
0.2993	4.22296	-2.63617	25.4565	1.51186	0
0.3000	4.22296	-4.77413	26.6816	-3.67581	0
0.3007	3.9176	-3.85993	20.2655	-6.11389	0
0.3013	4.52832	0.720714	11.1294	-5.20013	0
0.3020	6.05511	2.85384	7.45423	-5.81069	0
0.3027	7.8849	1.93964	9.90437	-5.81069	0
0.3033	7.57954	1.02545	9.90437	-5.50333	0
0.3040	4.22296	2.24437	5.93847	-6.42125	0
0.3047	3.00389	5.60126	2.57472	-4.28637	0
0.3053	3.30688	7.73921	1.34965	-2.7579	0
0.3060	-0.0497097	7.43448	-0.477569	-6.11389	0
0.3067	-3.4063	9.5676	-2.92771	-7.33501	0
0.3073	-2.18486	11.4008	-3.84132	-4.28637	0
0.3080	-2.18486	11.0961	-4.44347	-3.06525	0
0.3087	-4.01702	11.7056	-4.44347	-1.23358	0
0.3093	-1.8795	12.0103	-6.27069	-1.53678	0
0.3100	0.561009	11.4008	-11.7731	-5.81069	0
0.3107	1.47709	13.2292	-12.9982	-5.81069	0
0.3113	4.22296	13.5339	-6.8936	-0.315663	0
0.3120	6.97119	10.7914	-5.66854	-2.45469	0
0.3127	5.74975	10.4818	-13.9118	-9.47404	0
0.3133	5.13903	12.0103	-18.1684	-10.6952	0
0.3140	6.36047	11.4008	-15.739	-9.16669	0
0.3147	6.36047	9.26287	-15.4276	-7.94557	0
0.3153	8.19026	8.34868	-16.3412	-5.81069	0
0.3160	11.2415	10.1771	-16.3412	-6.42125	0
0.3167	8.80098	12.0103	-17.5662	-10.3878	0
0.3173	6.36047	10.7914	-16.6526	-10.3878	0
0.3180	9.71706	8.65341	-13.6003	-8.55613	0
0.3187	10.3278	8.95814	-14.2025	-7.94557	0
0.3193	7.57954	6.51545	-14.5139	-6.72445	0
0.3200	8.80098	3.76803	-11.7731	-5.50333	0
0.3207	10.0224	4.68706	-9.94589	-4.58957	0
0.3213	6.66583	5.29652	-11.4617	-3.36846	0
0.3220	5.13903	3.15857	-12.9982	-4.58957	0
0.3227	8.49562	2.5491	-10.8595	-5.81069	0
0.3233	8.80098	1.02545	-4.13201	-3.06525	0
0.3240	6.36047	-2.63617	-0.789027	-1.23358	0
0.3247	5.13903	-3.5552	-5.97999	-4.28637	0
0.3253	6.05511	-2.63617	-10.548	-5.20013	0
0.3260	9.71706	-1.11251	-10.548	-4.58957	0
0.3267	13.9897	2.24437	-9.94589	-5.20013	0
0.3273	15.2088	4.68706	-8.09791	-3.67581	0
0.3280	14.2951	4.99179	-7.1843	-1.84414	0
0.3287	13.379	5.60126	-9.63443	-3.36846	0
0.3293	13.379	5.60126	-10.8595	-3.06525	0
0.3300	11.5469	5.29652	-8.09791	-1.23358	0
0.3307	8.49562	7.43448	-7.1843	-1.23358	0
0.3313	7.27418	7.73921	-8.40937	1.20866	0
0.3320	8.49562	7.43448	-8.09791	4.26145	0
0.3327	8.49562	8.34868	-6.58215	2.42977	0
0.3333	7.57954	6.21072	-7.1843	1.20866	0
0.3340	8.80098	3.76803	-9.94589	1.51186	0
0.3347	10.3278	6.21072	-10.8595	-0.623019	0
0.3353	8.80098	4.0776	-5.35708	1.20866	0
0.3360	5.44439	-4.4694	-1.99333	5.17521	0
0.3367	6.05511	-4.77413	-6.27069	1.51186	0
0.3373	7.8849	1.02545	-9.03228	-3.97901	0
0.3380	6.05511	0.106414	-6.8936	-1.23358	0
0.3387	3.61224	-2.63617	-5.66854	0.598098	0
0.3393	5.13903	-0.503049	-5.35708	-2.14734	0
0.3400	6.05511	-0.503049	-3.52986	-2.14734	0
0.3407	4.83368	-5.07886	-4.44347	2.42977	0
0.3413	6.05511	-8.13101	-6.27069	4.26145	0
0.3420	6.97119	-8.13101	-6.8936	2.12242	0
0.3427	4.22296	-6.60735	-6.58215	1.20866	0
0.3433	0.866369	-4.77413	-7.80721	3.04033	0
0.3440	-0.355069	-4.4694	-9.03228	5.48257	0
0.3447	-0.0497097	-7.21682	-9.32298	7.31424	0
0.3453	2.08781	-8.74047	-8.40937	6.09312	0
0.3460	4.22296	-5.38359	-9.63443	0.905454	0
0.3467	6.66583	-3.5552	-11.4617	-0.0124604	0
0.3473	8.80098	-6.91209	-8.09791	4.26145	0
0.3480	6.05511	-7.52155	-5.35708	3.65089	0
0.3487	2.69853	-3.5552	-9.63443	-0.623019	0
0.3493	5.13903	-2.02671	-13.9118	1.20866	0
0.3500	7.27418	-3.5552	-13.6003	3.65089	0
0.3507	5.13903	-4.4694	-12.6867	2.42977	0
0.3513	4.22296	-0.503049	-12.6867	3.34353	0
0.3520	3.30688	5.60126	-13.2889	5.17521	0
0.3527	1.17173	7.43448	-13.6003	3.34353	0
0.3533	-0.963421	4.68706	-11.4617	4.26145	0
0.3540	-1.8795	4.38233	-10.548	7.92065	0
0.3547	-0.355069	4.38233	-12.3753	4.56465	0
0.3553	3.30688	2.5491	-10.8595	0.905454	0
0.3560	2.39317	1.93964	-9.32298	4.56465	0
0.3567	-1.26878	1.93964	-11.4617	7.00689	0
0.3573	-1.26878	1.93964	-11.1502	2.73298	0
0.3580	-0.0497097	5.29652	-9.03228	0.294896	0
0.3587	-1.57414	7.73921	-9.03228	3.34353	0
0.3593	-1.8795	3.15857	-6.27069	4.87201	0
0.3600	-0.355069	-0.80778	-3.84132	3.04033	0
0.3607	0.561009	1.93964	-7.80721	0.598098	0
0.3613	0.866369	5.60126	-9.94589	-0.623019	0
0.3620	-0.660429	4.68706	-7.1843	-0.315663	0
0.3627	-3.4063	2.85384	-7.1843	1.81922	0
0.3633	-2.18486	3.4633	-8.40937	3.65089	0
0.3640	-0.355069	3.76803	-7.80721	3.34353	0
0.3647	-2.49022	2.5491	-8.09791	3.34353	0
0.3653	-3.10094	1.93964	-8.09791	5.17521	0
0.3660	-2.49022	4.99179	-6.8936	5.48257	0
0.3667	-4.01702	6.82018	-8.40937	4.87201	0
0.3673	-3.10094	3.76803	-9.63443	6.39633	0
0.3680	-2.18486	1.93964	-8.72083	7.92065	0
0.3687	-5.54145	3.4633	-8.72083	7.61744	0
0.3693	-7.3736	1.02545	-9.32298	6.70368	0
0.3700	-4.93073	-0.198317	-9.63443	5.17521	0
0.3707	-4.01702	3.76803	-9.03228	6.09312	0
0.3713	-4.01702	3.76803	-6.27069	9.44912	0
0.3720	-4.01702	-3.25047	-4.44347	8.228	0
0.3727	-4.93073	-5.99789	-6.58215	4.26145	0
0.3733	-4.93073	-4.77413	-8.09791	4.56465	0
0.3740	-3.71166	-5.38359	-8.09791	6.09312	0
0.3747	-4.93073	-4.4694	-9.94589	4.56465	0
0.3753	-6.76288	-4.16466	-9.94589	5.78577	0
0.3760	-6.45752	-8.43574	-6.27069	7.00689	0
0.3767	-5.84681	-10.8784	-2.92771	3.34353	0
0.3773	-5.84681	-9.04521	-2.92771	1.81922	0
0.3780	-5.84681	-9.04521	-4.75493	5.78577	0
0.3787	-5.23609	-9.04521	-5.35708	5.78577	0
0.3793	-5.23609	-4.4694	-2.30479	3.34353	0
0.3800	-7.06824	-2.63617	1.66111	6.09312	0
0.3807	-7.67896	-5.38359	3.48833	7.92065	0
0.3813	-5.84681	-6.60735	4.7134	4.26145	0
0.3820	-6.76288	-4.4694	5.31555	2.12242	0
0.3827	-7.67896	-4.4694	4.40194	6.09312	0
0.3833	-6.76288	-7.52155	6.85208	8.53121	0
0.3840	-9.50875	-9.04521	11.1294	6.09312	0
0.3847	-14.0868	-9.65951	10.1951	3.95409	0
0.3853	-13.7814	-9.96424	5.62701	4.56465	0
0.3860	-11.3409	-8.13101	3.79979	6.09312	0
0.3867	-11.3409	-6.30262	4.09048	7.31424	0
0.3873	-11.9516	-7.21682	5.62701	7.92065	0
0.3880	-10.4248	-7.52155	7.76569	7.00689	0
0.3887	-8.59504	-8.74047	7.76569	7.00689	0
0.3893	-8.59504	-12.7117	6.85208	7.31424	0
0.3900	-9.50875	-15.4542	7.45423	5.17521	0
0.3907	-8.59504	-16.0685	7.45423	3.34353	0
0.3913	-5.84681	-17.2875	6.54062	4.56465	0
0.3920	-7.06824	-19.1159	10.818	6.09312	0
0.3927	-10.1195	-19.7302	16.2996	5.78577	0
0.3933	-12.5623	-20.0349	13.8703	5.48257	0
0.3940	-12.257	-19.7302	8.6793	5.78577	0
0.3947	-9.20339	-19.1159	12.9567	3.65089	0
0.3953	-9.50875	-20.3396	20.8885	3.04033	0
0.3960	-14.0868	-21.5585	20.8885	5.17521	0
0.3967	-12.8653	-19.4254	16.9226	3.34353	0
0.3973	-7.67896	-17.8969	16.6111	-0.623019	0
0.3980	-7.67896	-18.2017	17.8362	0.598098	0
0.3987	-8.59504	-17.8969	18.4383	3.34353	0
0.3993	-4.93073	-15.4542	20.577	0.294896	0
0.4000	-4.93073	-14.8448	22.1135	-2.14734	0
0.4007	-9.50875	-16.0685	21.1999	-0.315663	0
0.4013	-11.6463	-15.4542	21.1999	1.20866	0
0.4020	-12.257	-13.6259	22.4042	0.598098	0
0.4027	-14.6975	-12.0974	22.1135	-0.623019	0
0.4033	-15.0029	-10.5737	21.4906	0.598098	0
0.4040	-12.5623	-8.74047	23.6293	4.26145	0
0.4047	-13.1707	-8.13101	26.0794	5.48257	0
0.4053	-16.2243	-6.60735	23.9407	0.905454	0
0.4060	-16.5297	-3.25047	19.0612	-4.89278	0
0.4067	-14.3921	-2.02671	20.8885	-3.97901	0
0.4073	-13.1707	-5.38359	29.1317	2.12242	0
0.4080	-10.4248	-7.52155	28.5088	2.73298	0
0.4087	-5.54145	-7.21682	19.9748	-1.84414	0
0.4093	-2.79558	-7.21682	19.3519	-1.53678	0
0.4100	-1.26878	-5.99789	23.9407	-0.315663	0
0.4107	3.9176	-3.5552	23.0271	-2.14734	0
0.4113	7.57954	-2.94574	20.577	-0.926221	0
0.4120	5.74975	-2.33144	20.577	1.51186	0
0.4127	3.30688	-0.503049	19.9748	-2.45469	0
0.4133	2.39317	-0.80778	20.2655	-4.89278	0
0.4140	0.866369	-0.198317	21.1999	-3.06525	0
0.4147	1.17173	1.63491	18.7498	-3.97901	0
0.4153	5.13903	2.5491	17.8362	-4.28637	0
0.4160	7.27418	3.15857	20.8885	-1.23358	0
0.4167	5.74975	4.38233	23.0271	-3.36846	0
0.4173	5.13903	4.38233	22.1135	-7.03181	0
0.4180	6.05511	5.60126	21.1999	-4.89278	0
0.4187	6.97119	3.76803	20.2655	-2.14734	0
0.4193	6.66583	-6.60735	23.0271	-1.23358	0
0.4200	4.83368	-16.0685	27.5952	-0.315663	0
0.4207	3.30688	-16.3733	25.768	-3.36846	0
0.4213	5.13903	-13.0164	19.9748	-7.64236	0
0.4220	7.8849	-10.269	18.7498	-7.64236	0
0.4227	7.8849	-9.96424	19.3519	-6.42125	0
0.4233	8.80098	-11.1832	17.2132	-7.03181	0
0.4240	9.4117	-9.04521	17.2132	-5.20013	0
0.4247	8.19026	-5.68832	20.2655	-3.06525	0
0.4253	9.71706	-5.68832	19.6634	-3.97901	0
0.4260	9.71706	-2.63617	15.6975	-5.50333	0
0.4267	5.13903	3.76803	16.6111	-4.89278	0
0.4273	5.13903	4.68706	19.0612	-3.97901	0
0.4280	10.6331	4.99179	15.6975	-3.67581	0
0.4287	11.5469	8.34868	12.043	-4.28637	0
0.4293	10.9361	8.95814	14.161	-6.11389	0
0.4300	14.2951	10.1771	14.161	-5.20013	0
0.4307	15.5142	13.8387	11.7316	-3.06525	0
0.4313	14.2951	12.0103	14.7839	-3.97901	0
0.4320	13.379	8.34868	18.4383	-6.42125	0
0.4327	12.7683	11.7056	15.6975	-8.25292	0
0.4333	13.0736	13.5339	11.7316	-9.47404	0
0.4340	13.6844	11.4008	9.28145	-8.55613	0
0.4347	13.6844	12.315	7.45423	-6.72445	0
0.4353	14.2951	12.6198	9.28145	-6.42125	0
0.4360	13.0736	10.1771	11.4201	-6.42125	0
0.4367	9.4117	10.4818	10.1951	-5.81069	0
0.4373	8.80098	10.4818	8.99076	-6.42125	0
0.4380	9.10634	8.04395	9.90437	-7.94557	0
0.4387	5.74975	7.43448	9.90437	-9.16669	0
0.4393	4.83368	8.65341	8.99076	-8.55613	0
0.4400	7.27418	9.87233	7.14277	-4.89278	0
0.4407	6.66583	11.0961	4.7134	-2.45469	0
0.4413	5.13903	11.4008	4.40194	-6.72445	0
0.4420	4.83368	12.9245	5.62701	-9.77724	0
0.4427	2.69853	14.7577	7.14277	-5.50333	0
0.4433	3.9176	11.0961	8.36784	-1.84414	0
0.4440	6.36047	5.90599	8.36784	-5.81069	0
0.4447	3.30688	6.21072	4.40194	-9.77724	0
0.4453	1.47709	8.34868	-1.39118	-7.64236	0
0.4460	5.74975	9.5676	-3.2184	-4.89278	0
0.4467	7.57954	11.7056	-1.70264	-4.58957	0
0.4473	6.05511	12.0103	-1.70264	-5.81069	0
0.4480	7.8849	12.0103	-2.61625	-7.33501	0
0.4487	10.3278	12.9245	-2.61625	-6.72445	0
0.4493	11.2415	11.0961	-4.13201	-4.89278	0
0.4500	12.4629	9.26287	-5.04562	-5.20013	0
0.4507	11.5469	9.87233	-5.66854	-5.50333	0
0.4513	10.0224	8.34868	-9.03228	-3.06525	0
0.4520	11.5469	8.65341	-9.03228	-2.14734	0
0.4527	13.0736	15.0624	-5.35708	-4.28637	0
0.4533	12.4629	18.1146	-6.27069	-4.89278	0
0.4540	13.0736	15.6719	-9.03228	-3.06525	0
0.4547	13.379	16.8908	-6.27069	-2.14734	0
0.4553	10.9361	17.5051	-1.70264	-1.23358	0
0.4560	9.10634	14.1483	-1.70264	-1.23358	0
0.4567	8.80098	13.5339	-3.52986	-3.97901	0
0.4573	6.36047	16.5861	-5.97999	-6.72445	0
0.4580	3.61224	16.5861	-8.40937	-6.72445	0
0.4587	3.00389	14.7577	-8.09791	-4.89278	0
0.4593	3.30688	15.3672	-7.49576	-3.36846	0
0.4600	3.30688	15.0624	-7.1843	-3.67581	0
0.4607	4.22296	11.7056	-5.66854	-4.89278	0
0.4613	3.9176	10.4818	-5.97999	-5.20013	0
0.4620	2.08781	12.0103	-6.8936	-2.7579	0
0.4627	1.78245	11.4008	-5.35708	-0.315663	0
0.4633	2.39317	11.0961	-5.97999	-0.926221	0
0.4640	2.39317	12.6198	-9.63443	-3.06525	0
0.4647	3.30688	11.0961	-8.40937	-2.14734	0
0.4653	3.9176	10.7914	-5.35708	0.294896	0
0.4660	3.30688	15.3672	-8.09791	0.294896	0
0.4667	2.69853	15.6719	-8.40937	-0.623019	0
0.4673	1.47709	12.0103	-2.61625	0.598098	0
0.4680	-0.963421	12.0103	-3.2184	2.12242	0
0.4687	-2.18486	11.4008	-10.8595	0.905454	0
0.4693	-1.26878	8.34868	-13.2889	1.20866	0
0.4700	-0.355069	10.7914	-10.8595	3.34353	0
0.4707	-0.355069	14.7577	-10.8595	3.95409	0
0.4713	-2.79558	12.0103	-10.8595	3.04033	0
0.4720	-5.23609	8.34868	-9.03228	3.65089	0
0.4727	-5.23609	8.95814	-9.03228	3.04033	0
0.4733	-5.54145	7.43448	-9.03228	0.598098	0
0.4740	-6.76288	4.68706	-5.97999	-0.315663	0
0.4747	-6.76288	4.68706	-6.27069	-0.623019	0
0.4753	-7.3736	3.76803	-7.1843	-1.53678	0
0.4760	-7.67896	1.93964	-1.39118	0.294896	0
0.4767	-6.45752	0.411146	3.79979	3.04033	0
0.4773	-6.15217	-1.11251	-1.70264	0.905454	0
0.4780	-7.06824	-1.41724	-7.1843	-2.7579	0
0.4787	-6.45752	2.5491	-3.84132	-2.45469	0
0.4793	-7.3736	3.4633	1.97257	-0.0124604	0
0.4800	-10.1195	-2.02671	2.88618	0.294896	0
0.4807	-9.50875	-4.4694	0.124583	-1.23358	0
0.4813	-7.67896	-0.198317	-2.61625	-2.14734	0
0.4820	-7.67896	3.76803	-5.35708	-1.53678	0
0.4827	-7.67896	2.85384	-6.27069	-0.623019	0
0.4833	-7.06824	-1.41724	-3.52986	-1.84414	0
0.4840	-5.84681	-1.72198	0.124583	-2.7579	0
0.4847	-4.32238	2.24437	-0.789027	0.598098	0
0.4853	-4.93073	1.93964	-3.52986	3.65089	0
0.4860	-4.93073	-1.72198	-4.44347	1.51186	0
0.4867	-4.01702	-2.94574	-3.52986	1.51186	0
0.4873	-5.54145	-2.33144	-2.61625	4.26145	0
0.4880	-4.93073	-2.33144	-1.70264	4.87201	0
0.4887	1.47709	-1.11251	0.436041	5.17521	0
0.4893	2.39317	-1.41724	1.66111	6.70368	0
0.4900	-2.18486	-1.72198	-1.39118	4.26145	0
0.4907	-1.8795	1.33018	-1.99333	4.87201	0
0.4913	0.25565	0.411146	4.7134	8.83856	0
0.4920	-0.355069	-3.5552	7.45423	5.17521	0
0.4927	0.25565	-1.41724	2.57472	-1.53678	0
0.4933	0.866369	2.24437	0.124583	0.294896	0
0.4940	-0.660429	0.720714	3.17687	2.12242	0
0.4947	-0.660429	0.106414	5.31555	-0.623019	0
0.4953	0.561009	1.93964	5.31555	-0.623019	0
0.4960	1.47709	0.106414	5.62701	1.51186	0
0.4967	0.561009	-3.25047	6.85208	2.12242	0
0.4973	-0.963421	-3.5552	8.07714	2.73298	0
0.4980	-0.355069	-4.16466	6.85208	2.12242	0
0.4987	3.00389	-5.07886	7.14277	1.81922	0
0.4993	4.52832	-5.99789	9.90437	2.12242	0
0.5000	3.30688	-6.91209	9.28145	0.294896	0
0.5007	-0.0497097	-7.21682	8.36784	-0.623019	0
0.5013	-3.10094	-6.91209	11.4201	2.12242	0
0.5020	-1.26878	-5.07886	12.3337	2.12242	0
0.5027	1.17173	-2.63617	12.043	2.12242	0
0.5033	0.561009	-3.85993	16.0089	5.17521	0
0.5040	1.17173	-7.21682	18.7498	5.17521	0
0.5047	1.47709	-6.30262	16.6111	2.42977	0
0.5053	-0.0497097	-3.85993	13.8703	2.42977	0
0.5060	0.866369	-4.4694	12.043	2.73298	0
0.5067	1.78245	-3.85993	13.5588	3.34353	0
0.5073	-0.355069	-1.11251	17.5247	3.34353	0
0.5080	0.866369	0.720714	16.6111	2.42977	0
0.5087	3.30688	2.24437	14.161	4.87201	0
0.5093	0.866369	3.76803	17.2132	8.228	0
0.5100	-0.0497097	3.76803	17.2132	6.09312	0
0.5107	1.47709	3.15857	13.2473	4.26145	0
0.5113	0.561009	2.5491	16.6111	8.83856	0
0.5120	-0.355069	3.76803	20.2655	8.83856	0
0.5127	-0.660429	5.60126	17.5247	3.95409	0
0.5133	-2.49022	4.68706	17.5247	3.04033	0
0.5140	-1.8795	3.76803	19.6634	3.65089	0
0.5147	1.47709	6.51545	17.8362	3.34353	0
0.5153	2.39317	4.68706	18.4383	5.17521	0
0.5160	1.47709	-2.63617	21.8021	6.70368	0
0.5167	-0.355069	-2.94574	19.0612	3.65089	0
0.5173	-1.8795	2.85384	15.6975	1.51186	0
0.5180	-2.49022	2.85384	17.5247	3.34353	0
0.5187	-4.93073	-0.80778	16.6111	4.26145	0
0.5193	-4.93073	-0.80778	13.2473	1.51186	0
0.5200	-0.660429	1.02545	14.7839	-0.315663	0
0.5207	-0.355069	1.63491	17.5247	0.598098	0
0.5213	-2.18486	1.02545	15.0953	0.905454	0
0.5220	-0.355069	0.106414	12.3337	-0.315663	0
0.5227	-0.963421	0.106414	13.8703	0.294896	0
0.5233	-3.10094	-0.80778	16.9226	1.81922	0
0.5240	-1.57414	-3.25047	16.6111	1.51186	0
0.5247	-1.26878	-3.85993	13.8703	0.598098	0
0.5253	-2.79558	-4.4694	12.043	1.81922	0
0.5260	0.866369	-4.4694	12.043	3.34353	0
0.5267	5.44439	-2.94574	12.043	3.34353	0
0.5273	2.39317	-3.85993	12.6452	3.34353	0
0.5280	-2.79558	-6.30262	14.161	1.51186	0
0.5287	-3.10094	-6.30262	11.1294	-2.14734	0
0.5293	-0.963421	-5.68832	4.7134	-3.67581	0
0.5300	0.561009	-5.38359	3.17687	-1.53678	0
0.5307	2.39317	-3.85993	5.93847	0.598098	0
0.5313	4.52832	-4.16466	6.85208	1.51186	0
0.5320	4.83368	-2.63617	6.54062	0.905454	0
0.5327	1.78245	1.33018	5.31555	-0.926221	0
0.5333	1.17173	-0.80778	2.88618	-1.23358	0
0.5340	4.22296	-5.07886	2.26326	-0.0124604	0
0.5347	5.13903	-0.80778	3.48833	-2.14734	0
0.5353	2.69853	1.02545	4.40194	-6.72445	0
0.5360	3.00389	-3.5552	7.14277	-5.50333	0
0.5367	5.13903	-1.72198	9.28145	-2.7579	0
0.5373	3.30688	1.93964	5.62701	-4.89278	0
0.5380	0.561009	-1.41724	1.66111	-5.20013	0
0.5387	2.08781	-2.63617	4.40194	-2.45469	0
0.5393	3.30688	1.02545	7.45423	-4.28637	0
0.5400	2.39317	-0.503049	6.85208	-6.72445	0
0.5407	3.9176	-3.85993	5.02486	-5.81069	0
0.5413	4.22296	-1.11251	2.57472	-7.64236	0
0.5420	1.17173	2.85384	1.97257	-9.77724	0
0.5427	0.866369	3.15857	4.09048	-5.81069	0
0.5433	3.30688	3.15857	4.7134	-3.97901	0
0.5440	3.00389	3.76803	2.57472	-5.81069	0
0.5447	0.561009	4.0776	3.48833	-3.97901	0
0.5453	-0.355069	3.76803	4.7134	-3.06525	0
0.5460	0.561009	4.38233	3.79979	-5.50333	0
0.5467	2.39317	6.21072	4.09048	-3.67581	0
0.5473	2.69853	7.12491	4.7134	-0.926221	0
0.5480	1.17173	6.82018	2.57472	-2.45469	0
0.5487	1.78245	6.82018	1.97257	-2.14734	0
0.5493	2.69853	7.12491	1.03819	-0.315663	0
0.5500	1.47709	8.95814	-1.70264	-1.23358	0
0.5507	1.17173	11.7056	0.124583	-2.14734	0
0.5513	1.47709	11.7056	4.7134	-1.84414	0
0.5520	0.866369	8.95814	4.7134	-0.315663	0
0.5527	-0.0497097	9.26287	1.03819	1.51186	0
0.5533	-0.355069	12.315	-0.166111	-0.926221	0
0.5540	-0.0497097	12.6198	-0.789027	-4.58957	0
0.5547	1.17173	12.315	-0.789027	-3.36846	0
0.5553	-0.0497097	13.8387	-0.477569	-1.53678	0
0.5560	-1.57414	12.315	0.124583	-3.06525	0
0.5567	-0.0497097	9.5676	1.66111	-3.06525	0
0.5573	0.25565	10.1771	2.26326	-1.53678	0
0.5580	-1.8795	9.87233	1.97257	-2.14734	0
0.5587	-1.8795	5.60126	2.88618	-2.14734	0
0.5593	-2.18486	3.76803	4.7134	-2.14734	0
0.5600	-1.26878	3.76803	3.79979	-2.14734	0
0.5607	1.78245	1.33018	4.40194	-2.45469	0
0.5613	1.17173	0.106414	6.54062	-4.89278	0
0.5620	-0.355069	1.93964	5.02486	-7.03181	0
0.5627	3.00389	1.02545	1.97257	-3.67581	0
0.5633	3.00389	-1.11251	5.02486	0.598098	0
0.5640	-1.26878	-2.33144	8.36784	-1.23358	0
0.5647	0.561009	-4.16466	4.7134	-4.89278	0
0.5653	4.52832	-4.16466	0.747499	-4.89278	0
0.5660	2.69853	-0.198317	0.747499	-2.45469	0
0.5667	1.47709	0.106414	0.124583	-0.315663	0
0.5673	2.39317	-3.5552	-0.789027	-0.0124604	0
0.5680	0.561009	-2.63617	1.97257	-1.53678	0
0.5687	-0.963421	1.93964	2.26326	-0.315663	0
0.5693	-2.18486	1.02545	-1.07972	2.42977	0
0.5700	-4.62774	-2.63617	-1.07972	1.51186	0
0.5707	-4.32238	-2.63617	-1.07972	-0.623019	0
0.5713	-1.26878	-1.41724	-2.61625	3.34353	0
0.5720	-0.660429	-1.72198	1.03819	7.00689	0
0.5727	0.25565	-5.07886	3.79979	3.34353	0
0.5733	1.17173	-9.04521	-2.92771	-2.14734	0
0.5740	-0.660429	-9.04521	-8.09791	-2.14734	0
0.5747	-0.963421	-8.43574	-4.75493	1.20866	0
0.5753	0.25565	-12.4021	0.747499	5.17521	0
0.5760	-3.71166	-16.3733	1.97257	5.48257	0
0.5767	-6.76288	-14.54	-1.39118	-0.315663	0
0.5773	-2.49022	-11.4879	-3.84132	-4.28637	0
0.5780	-0.963421	-11.7926	-3.2184	-1.23358	0
0.5787	-3.10094	-13.9306	-2.61625	-0.0124604	0
0.5793	-0.660429	-14.54	-3.52986	-3.67581	0
0.5800	1.17173	-13.6259	-2.61625	-2.7579	0
0.5807	-1.8795	-14.2353	-0.789027	-0.315663	0
0.5813	-1.26878	-15.1495	-1.39118	-2.45469	0
0.5820	-0.355069	-13.6259	-3.84132	-2.14734	0
0.5827	-2.18486	-11.1832	-5.97999	0.598098	0
0.5833	-0.355069	-9.96424	-5.35708	0.598098	0
0.5840	0.866369	-9.65951	-1.39118	2.12242	0
0.5847	-1.26878	-9.04521	1.03819	6.70368	0
0.5853	0.25565	-9.04521	-3.52986	4.26145	0
0.5860	-0.355069	-7.21682	-7.49576	-0.623019	0
0.5867	-6.76288	-5.38359	-2.92771	3.04033	0
0.5873	-7.06824	-6.30262	3.17687	7.00689	0
0.5880	-3.71166	-8.13101	1.66111	4.26145	0
0.5887	-5.54145	-8.13101	-4.44347	3.34353	0
0.5893	-5.23609	-9.04521	-6.8936	5.78577	0
0.5900	-2.18486	-10.8784	-6.27069	4.26145	0
0.5907	-3.71166	-10.5737	-6.8936	1.51186	0
0.5913	-5.84681	-10.5737	-7.80721	3.04033	0
0.5920	-4.93073	-12.7117	-7.1843	4.26145	0
0.5927	-4.93073	-13.6259	-4.13201	2.42977	0
0.5933	-5.54145	-12.7117	-2.30479	4.26145	0
0.5940	-5.84681	-12.7117	-3.2184	5.17521	0
0.5947	-4.93073	-11.7926	-2.92771	1.51186	0
0.5953	-3.4063	-10.269	-1.39118	0.294896	0
0.5960	-5.23609	-9.35477	-2.61625	4.26145	0
0.5967	-6.76288	-9.04521	-5.66854	4.87201	0
0.5973	-4.62774	-9.96424	-7.1843	2.12242	0
0.5980	-4.01702	-9.96424	-7.1843	0.598098	0
0.5987	-4.01702	-5.38359	-5.04562	0.294896	0
0.5993	-1.8795	-3.25047	-0.789027	2.73298	0
0.6000	-3.10094	-6.30262	-0.477569	7.31424	0
0.6007	-5.84681	-5.38359	-4.75493	4.26145	0
0.6013	-3.71166	0.720714	-9.03228	-2.14734	0
0.6020	-1.26878	1.02545	-10.8595	0.598098	0
0.6027	-0.963421	-3.5552	-9.94589	5.78577	0
0.6033	-1.26878	-3.25047	-9.32298	5.17521	0
0.6040	-3.10094	0.720714	-9.94589	4.87201	0
0.6047	-3.4063	0.106414	-10.2366	5.17521	0
0.6053	-2.18486	-1.72198	-9.03228	3.34353	0
0.6060	-4.01702	-0.198317	-7.49576	3.65089	0
0.6067	-4.93073	1.33018	-7.1843	5.78577	0
0.6073	-1.26878	1.33018	-7.1843	6.70368	0
0.6080	-0.0497097	1.93964	-7.1843	8.83856	0
0.6087	-1.26878	1.63491	-5.35708	12.1946	0
0.6093	-0.963421	1.02545	-3.84132	10.3629	0
0.6100	0.25565	5.60126	-3.52986	6.09312	0
0.6107	2.08781	10.4818	-1.99333	8.228	0
0.6113	5.13903	8.34868	0.747499	12.8051	0
0.6120	4.83368	5.60126	-0.166111	10.9734	0
0.6127	1.47709	7.12491	-5.35708	7.00689	0
0.6133	1.47709	8.34868	-8.40937	7.61744	0
0.6140	3.00389	8.65341	-7.49576	7.61744	0
0.6147	2.69853	10.4818	-5.35708	5.17521	0
0.6153	1.78245	10.1771	-3.52986	7.31424	0
0.6160	1.47709	8.65341	-4.13201	10.6702	0
0.6167	1.47709	7.73921	-6.27069	8.83856	0
0.6173	2.39317	7.73921	-5.97999	7.00689	0
0.6180	3.30688	8.34868	-2.30479	8.83856	0
0.6187	2.08781	8.34868	-0.477569	7.61744	0
0.6193	-0.0497097	7.43448	-1.70264	6.09312	0
0.6200	-0.963421	9.26287	-1.07972	8.83856	0
0.6207	-2.49022	10.4818	1.97257	8.83856	0
0.6213	-4.01702	4.99179	1.66111	4.26145	0
0.6220	-3.71166	0.106414	-0.789027	2.73298	0
0.6227	-2.18486	2.5491	-0.789027	6.39633	0
0.6233	-1.26878	3.15857	2.88618	8.53121	0
0.6240	0.25565	0.106414	3.79979	7.00689	0
0.6247	0.866369	-0.80778	-0.477569	4.56465	0
0.6253	0.561009	0.411146	-3.52986	2.12242	0
0.6260	1.47709	-0.198317	-1.39118	1.81922	0
0.6267	2.39317	-1.72198	1.03819	4.87201	0
0.6273	1.47709	-1.72198	2.57472	6.09312	0
0.6280	1.17173	0.411146	5.62701	3.34353	0
0.6287	1.17173	1.02545	5.62701	2.73298	0
0.6293	0.561009	-1.72198	3.48833	4.26145	0
0.6300	0.561009	-3.25047	5.62701	2.73298	0
0.6307	-0.355069	-1.72198	8.6793	1.20866	0
0.6313	-1.26878	0.411146	8.99076	4.26145	0
0.6320	-0.963421	1.93964	10.1951	6.70368	0
0.6327	0.866369	3.15857	12.9567	5.17521	0
0.6333	2.08781	1.02545	11.1294	3.04033	0
0.6340	2.39317	0.106414	6.54062	0.294896	0
0.6347	2.39317	3.76803	7.45423	-1.23358	0
0.6353	2.39317	5.29652	12.9567	1.51186	0
0.6360	4.22296	2.5491	14.7839	3.65089	0
0.6367	5.13903	2.5491	10.5065	-1.23358	0
0.6373	1.17173	4.68706	7.14277	-4.89278	0
0.6380	-1.57414	3.76803	8.36784	-1.84414	0
0.6387	0.25565	1.93964	12.6452	-1.23358	0
0.6393	0.561009	4.68706	16.0089	-3.06525	0
0.6400	-1.8795	6.82018	15.0953	-2.7579	0
0.6407	-2.18486	6.21072	13.2473	-2.14734	0
0.6413	-2.18486	5.29652	14.4724	-2.45469	0
0.6420	-1.57414	5.60126	13.8703	0.598098	0
0.6427	1.47709	6.21072	12.3337	0.905454	0
0.6433	3.30688	5.60126	15.0953	-3.06525	0
0.6440	0.866369	1.93964	16.2996	-0.926221	0
0.6447	-3.10094	0.106414	14.7839	3.04033	0
0.6453	-7.06824	1.63491	16.0089	-0.623019	0
0.6460	-6.76288	1.93964	16.6111	-3.97901	0
0.6467	-1.8795	0.720714	15.386	-1.23358	0
0.6473	-0.355069	0.411146	17.5247	0.905454	0
0.6480	-2.49022	-1.11251	18.4383	-0.315663	0
0.6487	-2.18486	-4.77413	15.0953	-2.45469	0
0.6493	-1.8795	-5.38359	12.9567	-3.06525	0
0.6500	-3.71166	-1.72198	13.5588	-1.23358	0
0.6507	-4.01702	0.106414	11.4201	-0.315663	0
0.6513	-4.93073	-1.72198	8.07714	-1.53678	0
0.6520	-6.45752	-1.72198	6.54062	-2.7579	0
0.6527	-4.93073	0.106414	6.54062	-3.06525	0
0.6533	-4.01702	-0.503049	6.54062	-4.28637	0
0.6540	-6.45752	-0.503049	7.76569	-3.97901	0
0.6547	-7.67896	1.93964	9.90437	-4.89278	0
0.6553	-5.84681	2.85384	9.28145	-6.11389	0
0.6560	-3.10094	1.93964	7.45423	-4.89278	0
0.6567	0.561009	3.76803	8.36784	-3.06525	0
0.6573	1.47709	4.68706	9.90437	-5.81069	0
0.6580	-1.57414	4.0776	6.85208	-8.55613	0
0.6587	-3.71166	6.82018	6.54062	-6.11389	0
0.6593	-4.01702	7.43448	12.6452	-2.45469	0
0.6600	-3.4063	2.85384	16.0089	-2.14734	0
0.6607	-1.57414	1.63491	12.6452	-6.42125	0
0.6613	-0.355069	2.85384	8.36784	-9.47404	0
0.6620	-1.8795	-0.503049	7.45423	-5.81069	0
0.6627	-2.18486	-2.63617	7.76569	-2.45469	0
0.6633	-0.963421	-0.503049	7.76569	-4.58957	0
0.6640	-1.26878	1.02545	7.76569	-4.89278	0
0.6647	-3.10094	0.411146	6.54062	-1.84414	0
0.6653	-1.8795	1.33018	3.79979	-2.7579	0
0.6660	1.17173	3.76803	1.97257	-3.36846	0
0.6667	1.17173	4.99179	2.57472	-0.0124604	0
0.6673	-1.26878	4.38233	2.26326	-0.315663	0
0.6680	-1.26878	4.68706	-0.789027	-3.36846	0
0.6687	0.866369	5.29652	-1.07972	-0.315663	0
0.6693	0.561009	3.15857	1.66111	2.42977	0
0.6700	-0.0497097	4.38233	1.97257	-0.0124604	0
0.6707	3.30688	9.87233	1.97257	0.905454	0
0.6713	5.13903	8.65341	7.45423	5.78577	0
0.6720	1.47709	1.93964	10.1951	4.26145	0
0.6727	-0.963421	1.93964	2.88618	-0.0124604	0
0.6733	2.08781	6.51545	-1.39118	-0.315663	0
0.6740	3.30688	7.12491	2.26326	-0.315663	0
0.6747	2.08781	6.51545	3.79979	-1.23358	0
0.6753	2.39317	7.43448	1.97257	0.905454	0
0.6760	2.39317	6.21072	3.79979	0.598098	0
0.6767	1.47709	3.4633	5.62701	-2.7579	0
0.6773	2.08781	2.85384	5.31555	-1.23358	0
0.6780	2.69853	4.0776	4.7134	1.20866	0
0.6787	3.30688	5.60126	4.09048	-1.23358	0
0.6793	5.13903	6.51545	2.88618	-0.623019	0
0.6800	6.05511	6.51545	3.79979	1.81922	0
0.6807	5.44439	7.12491	2.88618	-0.315663	0
0.6813	5.13903	6.51545	-1.70264	-1.84414	0
0.6820	5.13903	4.0776	-5.04562	0.598098	0
0.6827	4.52832	3.15857	-3.52986	2.42977	0
0.6833	4.52832	2.85384	-3.84132	5.48257	0
0.6840	3.61224	-0.198317	-8.09791	7.00689	0
0.6847	3.00389	-0.80778	-12.3753	1.51186	0
0.6853	3.61224	2.5491	-17.5662	-1.84414	0
0.6860	2.39317	1.63491	-21.2207	1.51186	0
0.6867	0.561009	-2.94574	-21.5321	2.42977	0
0.6873	1.17173	-2.63617	-23.6708	1.20866	0
0.6880	1.47709	-1.11251	-28.2389	3.65089	0
0.6887	1.47709	-4.16466	-30.0868	4.56465	0
0.6893	3.00389	-5.99789	-31.9141	2.42977	0
0.6900	3.9176	-4.4694	-36.4821	2.12242	0
0.6907	2.39317	-5.68832	-38.3093	3.34353	0
0.6913	1.47709	-7.52155	-38.6208	3.34353	0
0.6920	0.866369	-3.5552	-41.9845	2.42977	0
0.6927	1.17173	1.93964	-43.8118	0.598098	0
0.6933	3.00389	1.33018	-41.9845	0.294896	0
0.6940	4.22296	0.411146	-41.9845	-0.315663	0
0.6947	3.61224	3.15857	-41.0709	-0.0124604	0
0.6953	1.47709	1.93964	-35.5685	3.65089	0
0.6960	-2.18486	-2.63617	-32.8277	3.95409	0
0.6967	-4.93073	-2.33144	-34.9664	-1.23358	0
0.6973	-5.23609	-0.503049	-34.3434	-1.53678	0
0.6980	-4.62774	-2.63617	-31.0005	1.20866	0
0.6987	-3.71166	-2.63617	-28.8618	-1.84414	0
0.6993	-3.10094	0.411146	-23.6708	-5.20013	0
0.7000	-3.4063	0.106414	-18.1684	-3.06525	0
0.7007	-3.71166	-1.41724	-15.4276	-0.926221	0
0.7013	-3.10094	-0.503049	-12.3753	-0.926221	0
0.7020	-2.18486	-1.11251	-8.72083	-0.623019	0
0.7027	-1.26878	-2.94574	-6.27069	-0.926221	0
0.7033	-1.8795	-1.11251	-4.75493	-1.23358	0
0.7040	-3.71166	1.33018	-5.04562	0.294896	0
0.7047	-4.62774	-0.503049	-4.44347	2.12242	0
0.7053	-4.01702	-0.80778	0.436041	0.905454	0
0.7060	-2.49022	2.85384	3.48833	-0.623019	0
0.7067	-1.57414	1.63491	4.09048	1.51186	0
0.7073	-3.4063	-5.38359	8.36784	4.26145	0
0.7080	-7.98432	-6.60735	9.59291	4.26145	0
0.7087	-10.7302	-3.85993	4.40194	1.51186	0
0.7093	-8.59504	-4.4694	3.79979	-2.14734	0
0.7100	-5.23609	-4.77413	8.36784	-0.315663	0
0.7107	-5.23609	-2.63617	10.1951	3.34353	0
0.7113	-6.15217	-2.63617	11.1294	0.598098	0
0.7120	-4.62774	-1.72198	12.043	-2.45469	0
0.7127	-4.01702	0.720714	12.9567	0.905454	0
0.7133	-6.15217	-0.80778	15.6975	0.905454	0
0.7140	-5.84681	-0.80778	16.9226	-3.36846	0
0.7147	-1.8795	1.93964	15.6975	-1.23358	0
0.7153	0.25565	1.02545	18.7498	2.12242	0
0.7160	-0.355069	-0.80778	23.3178	-1.23358	0
0.7167	-1.57414	0.411146	22.1135	-3.06525	0
0.7173	-3.4063	0.411146	20.577	-0.315663	0
0.7180	-3.10094	1.33018	23.6293	-1.23358	0
0.7187	-1.8795	4.68706	24.8544	-3.97901	0
0.7193	-4.32238	3.4633	24.8544	-2.14734	0
0.7200	-4.62774	-0.198317	26.3701	-0.315663	0
0.7207	-0.355069	1.93964	24.5429	-3.67581	0
0.7213	0.25565	4.0776	20.2655	-7.33501	0
0.7220	-2.49022	0.720714	22.4042	-5.20013	0
0.7227	-1.8795	-0.503049	25.1658	-2.14734	0
0.7233	-2.18486	1.93964	23.3178	-3.36846	0
0.7240	-4.62774	2.24437	21.8021	-3.67581	0
0.7247	-4.93073	3.4633	22.4042	-1.84414	0
0.7253	-4.01702	6.21072	20.8885	-3.06525	0
0.7260	-4.01702	4.99179	18.4383	-5.20013	0
0.7267	-2.18486	3.76803	19.0612	-3.36846	0
0.7273	-1.26878	6.51545	21.1999	-2.45469	0
0.7280	-1.8795	8.34868	22.1135	-3.97901	0
0.7287	-0.660429	6.82018	19.6634	-2.7579	0
0.7293	1.47709	6.51545	17.2132	-0.315663	0
0.7300	3.30688	7.43448	16.2996	-2.14734	0
0.7307	6.97119	7.12491	18.1476	-3.67581	0
0.7313	8.80098	3.76803	23.6293	-1.84414	0
0.7320	3.9176	1.33018	26.6816	-2.45469	0
0.7327	-0.0497097	2.85384	20.2655	-6.72445	0
0.7333	2.39317	5.60126	14.7839	-9.47404	0
0.7340	3.00389	6.51545	17.5247	-8.55613	0
0.7347	-0.355069	5.60126	20.8885	-6.72445	0
0.7353	0.561009	3.76803	18.7498	-6.11389	0
0.7360	3.00389	1.93964	17.2132	-7.64236	0
0.7367	2.08781	1.02545	19.6634	-7.33501	0
0.7373	2.69853	1.02545	21.8021	-3.97901	0
0.7380	5.44439	1.02545	21.1999	-3.06525	0
0.7387	3.9176	1.63491	20.2655	-5.50333	0
0.7393	0.866369	2.5491	21.8021	-4.89278	0
0.7400	1.47709	1.93964	23.3178	-3.36846	0
0.7407	2.39317	1.02545	23.0271	-6.42125	0
0.7413	2.69853	1.02545	21.4906	-7.64236	0
0.7420	4.22296	1.93964	20.2655	-3.97901	0
0.7427	4.22296	3.15857	20.577	-0.315663	0
0.7433	2.08781	2.5491	21.8021	1.51186	0
0.7440	0.561009	1.02545	19.9748	-0.315663	0
0.7447	-1.57414	1.02545	14.4724	-4.89278	0
0.7453	-2.18486	1.02545	12.043	-7.03181	0
0.7460	0.866369	-1.11251	13.8703	-3.06525	0
0.7467	1.47709	-2.02671	15.0953	-1.23358	0
0.7473	1.47709	-0.503049	14.4724	-4.89278	0
0.7480	5.74975	3.15857	13.8703	-6.42125	0
0.7487	9.10634	4.68706	12.9567	-3.06525	0
0.7493	8.80098	1.02545	11.7316	-2.7579	0
0.7500	10.6331	-0.80778	10.5065	-7.33501	0
0.7507	12.1576	1.93964	9.90437	-6.11389	0
0.7513	8.49562	1.63491	10.818	0.598098	0
0.7520	5.44439	1.02545	11.7316	-0.315663	0
0.7527	6.36047	4.0776	11.1294	-4.89278	0
0.7533	7.27418	3.4633	9.59291	-2.7579	0
0.7540	7.57954	2.85384	7.14277	-0.0124604	0
0.7547	7.27418	9.26287	7.45423	-1.53678	0
0.7553	6.05511	10.1771	13.8703	0.905454	0
0.7560	4.22296	3.76803	15.386	3.34353	0
0.7567	3.9176	5.29652	8.6793	-0.315663	0
0.7573	5.44439	9.26287	5.93847	-3.97901	0
0.7580	6.05511	5.60126	9.28145	-5.50333	0
0.7587	3.00389	4.68706	10.1951	-6.72445	0
0.7593	3.00389	6.82018	10.5065	-4.89278	0
0.7600	7.57954	3.4633	12.9567	-3.36846	0
0.7607	7.8849	0.106414	12.043	-6.11389	0
0.7613	5.13903	0.411146	10.1951	-6.42125	0
0.7620	5.44439	-2.02671	13.8703	-3.36846	0
0.7627	6.66583	-7.21682	16.6111	-3.97901	0
0.7633	6.05511	-11.4879	15.6975	-4.58957	0
0.7640	6.66583	-13.0164	14.7839	-1.84414	0
0.7647	6.97119	-10.8784	14.7839	-0.926221	0
0.7653	6.05511	-9.04521	13.5588	-1.23358	0
0.7660	7.27418	-9.96424	12.9567	0.598098	0
0.7667	9.71706	-7.21682	13.8703	2.42977	0
0.7673	10.9361	-4.4694	15.386	2.42977	0
0.7680	10.3278	-6.91209	15.386	3.95409	0
0.7687	8.80098	-7.21682	14.161	4.26145	0
0.7693	8.49562	-2.63617	13.5588	1.81922	0
0.7700	6.66583	-2.63617	12.3337	0.598098	0
0.7707	4.83368	-4.4694	10.1951	3.34353	0
0.7713	6.05511	-1.41724	9.28145	4.26145	0
0.7720	4.83368	2.24437	8.6793	0.598098	0
0.7727	0.866369	1.33018	9.28145	-1.84414	0
0.7733	2.08781	0.720714	12.043	-0.926221	0
0.7740	4.52832	0.720714	11.1294	-0.0124604	0
0.7747	3.00389	-0.80778	6.54062	0.905454	0
0.7753	3.30688	-1.11251	6.85208	1.51186	0
0.7760	5.13903	0.106414	11.1294	0.598098	0
0.7767	2.69853	-0.198317	12.043	0.598098	0
0.7773	1.47709	-2.33144	8.07714	1.51186	0
0.7780	4.22296	-2.94574	4.40194	-1.84414	0
0.7787	5.74975	-2.33144	5.62701	-2.45469	0
0.7793	5.13903	-2.33144	11.1294	2.42977	0
0.7800	4.52832	-3.5552	11.1294	3.34353	0
0.7807	5.44439	-5.38359	6.54062	-1.53678	0
0.7813	8.19026	-5.07886	5.31555	-3.67581	0
0.7820	8.80098	-3.5552	7.14277	-0.926221	0
0.7827	7.57954	-2.63617	9.28145	2.12242	0
0.7833	7.8849	-4.77413	10.5065	3.34353	0
0.7840	7.27418	-7.21682	7.76569	2.42977	0
0.7847	5.13903	-5.07886	5.02486	0.598098	0
0.7853	6.97119	-1.41724	7.45423	-0.315663	0
0.7860	9.4117	-0.198317	9.28145	-0.315663	0
0.7867	6.66583	-0.503049	7.14277	-0.926221	0
0.7873	5.13903	-0.503049	6.54062	-2.14734	0
0.7880	8.80098	-1.11251	6.22916	-1.23358	0
0.7887	10.0224	-1.11251	4.09048	0.598098	0
0.7893	6.05511	-0.198317	5.62701	1.51186	0
0.7900	3.9176	0.106414	5.93847	3.34353	0
0.7907	6.36047	2.24437	2.57472	4.87201	0
0.7913	6.05511	3.76803	4.7134	5.48257	0
0.7920	2.69853	-0.80778	7.76569	4.56465	0
0.7927	0.866369	-4.77413	2.88618	2.12242	0
0.7933	0.561009	-1.41724	-1.70264	-0.315663	0
0.7940	-0.660429	1.93964	0.124583	-0.623019	0
0.7947	-2.79558	-0.503049	-0.166111	-0.0124604	0
0.7953	-3.71166	-2.63617	-0.789027	0.294896	0
0.7960	-2.18486	-2.63617	1.97257	-1.84414	0
0.7967	0.561009	-1.72198	1.66111	-3.06525	0
0.7973	0.561009	-2.63617	-0.789027	-0.315663	0
0.7980	-1.57414	-3.85993	0.124583	1.51186	0
0.7987	-2.18486	-1.11251	0.124583	-0.623019	0
0.7993	-0.355069	4.38233	-1.39118	-1.23358	0
0.8000	1.17173	5.60126	1.97257	0.598098	0
0.8007	0.25565	3.4633	3.79979	-1.23358	0
0.8013	-1.8795	3.15857	0.124583	-2.14734	0
0.8020	-1.8795	4.38233	0.124583	0.598098	0
0.8027	-1.8795	4.38233	2.57472	0.598098	0
0.8033	-3.71166	3.76803	3.79979	2.42977	0
0.8040	-3.4063	2.5491	5.31555	6.70368	0
0.8047	-1.26878	1.02545	5.02486	4.56465	0
0.8053	-0.0497097	0.411146	1.34965	0.598098	0
0.8060	-0.0497097	0.106414	0.124583	2.12242	0
0.8067	-1.26878	-0.198317	0.747499	3.34353	0
0.8073	-4.32238	-0.80778	-0.166111	1.20866	0
0.8080	-5.23609	-0.503049	-1.39118	1.20866	0
0.8087	-4.32238	1.93964	-2.61625	2.73298	0
0.8093	-5.54145	3.15857	-3.84132	2.73298	0
0.8100	-5.84681	1.93964	-3.52986	3.04033	0
0.8107	-4.32238	0.106414	-3.52986	3.65089	0
0.8113	-3.4063	-0.198317	-3.52986	3.65089	0
0.8120	-4.62774	1.02545	-1.70264	2.42977	0
0.8127	-6.45752	2.85384	-0.789027	3.04033	0
0.8133	-7.98432	3.4633	-2.30479	6.09312	0
0.8140	-7.67896	6.51545	-4.44347	4.87201	0
0.8147	-5.54145	9.87233	-6.58215	1.51186	0
0.8153	-5.23609	6.51545	-4.44347	3.34353	0
0.8160	-7.67896	1.93964	-1.70264	5.48257	0
0.8167	-8.59504	3.4633	-7.49576	3.95409	0
0.8173	-7.67896	6.51545	-12.3753	3.34353	0
0.8180	-10.1195	7.12491	-8.72083	2.73298	0
0.8187	-12.8653	7.12491	-5.35708	-1.84414	0
0.8193	-11.3409	5.60126	-5.35708	-3.06525	0
0.8200	-8.28968	4.68706	-4.44347	-0.315663	0
0.8207	-5.84681	5.60126	-6.58215	0.598098	0
0.8213	-4.32238	4.99179	-7.80721	-0.315663	0
0.8220	-4.62774	1.63491	-3.52986	-0.315663	0
0.8227	-4.32238	0.106414	-3.84132	0.294896	0
0.8233	-2.18486	1.02545	-9.03228	2.12242	0
0.8240	-2.79558	1.02545	-7.1843	3.95409	0
0.8247	-4.93073	-0.80778	-3.52986	2.42977	0
0.8253	-3.71166	-2.02671	-7.1843	1.81922	0
0.8260	-0.660429	-1.41724	-9.32298	3.95409	0
0.8267	-0.355069	0.106414	-5.97999	5.78577	0
0.8273	-2.18486	0.720714	-2.30479	5.78577	0
0.8280	-2.18486	-0.198317	-2.92771	4.26145	0
0.8287	-0.963421	-0.80778	-8.09791	1.20866	0
0.8293	-0.355069	-1.11251	-12.6867	-1.23358	0
0.8300	-0.963421	-1.41724	-12.0638	0.294896	0
0.8307	-0.963421	-1.72198	-10.548	2.73298	0
0.8313	0.25565	-1.72198	-12.0638	2.42977	0
0.8320	-0.660429	0.106414	-11.4617	0.294896	0
0.8327	-3.10094	1.63491	-8.09791	-0.315663	0
0.8333	-2.79558	0.411146	-6.8936	-0.623019	0
0.8340	-0.660429	-0.503049	-6.8936	-3.06525	0
0.8347	-0.355069	1.02545	-6.8936	-3.36846	0
0.8353	-1.26878	1.93964	-7.1843	-0.926221	0
0.8360	-1.8795	0.411146	-5.66854	-1.84414	0
0.8367	-3.10094	-1.41724	-4.75493	-3.36846	0
0.8373	-3.71166	-2.33144	-6.27069	-0.926221	0
0.8380	-1.57414	-2.63617	-5.35708	-1.23358	0
0.8387	0.866369	-0.80778	-1.07972	-4.28637	0
0.8393	1.47709	-0.80778	1.66111	-1.23358	0
0.8400	-0.0497097	-2.63617	1.97257	0.598098	0
0.8407	-2.79558	-0.80778	-0.789027	-4.58957	0
0.8413	-2.49022	1.93964	-4.13201	-4.89278	0
0.8420	-0.355069	0.106414	-2.61625	-0.315663	0
0.8427	-1.57414	-1.41724	0.124583	-2.14734	0
0.8433	-4.62774	0.106414	-1.70264	-3.06525	0
0.8440	-3.4063	0.411146	-1.99333	1.81922	0
0.8447	-3.10094	0.720714	0.436041	1.20866	0
0.8453	-4.93073	1.02545	-1.07972	-3.97901	0
0.8460	-2.79558	0.106414	-3.52986	-3.06525	0
0.8467	-0.355069	1.02545	-2.61625	-1.84414	0
0.8473	-1.26878	1.63491	-2.30479	-4.89278	0
0.8480	-0.0497097	0.720714	-1.70264	-2.45469	0
0.8487	1.17173	1.63491	1.03819	2.73298	0
0.8493	-0.355069	3.4633	2.57472	0.905454	0
0.8500	-0.0497097	4.0776	2.57472	-2.14734	0
0.8507	2.08781	6.51545	5.62701	2.12242	0
0.8513	2.08781	5.90599	10.818	5.17521	0
0.8520	1.47709	0.720714	12.3337	1.51186	0
0.8527	1.78245	-0.198317	9.90437	-3.36846	0
0.8533	0.561009	2.85384	7.76569	-4.28637	0
0.8540	-0.963421	2.85384	8.07714	-4.28637	0
0.8547	-1.26878	1.93964	10.5065	-3.97901	0
0.8553	-1.8795	1.02545	12.3337	-2.14734	0
0.8560	-1.57414	-0.503049	11.1294	-0.926221	0
0.8567	0.25565	1.02545	9.90437	-1.23358	0
0.8573	2.08781	0.411146	12.043	-0.926221	0
0.8580	3.30688	-3.25047	14.7839	-0.926221	0
0.8587	4.22296	-1.41724	14.4724	-2.7579	0
0.8593	3.61224	2.85384	12.9567	-3.36846	0
0.8600	3.61224	2.24437	14.4724	-2.14734	0
0.8607	6.05511	2.5491	14.7839	-2.14734	0
0.8613	6.36047	1.93964	13.5588	-3.06525	0
0.8620	3.00389	-1.72198	14.4724	-2.14734	0
0.8627	3.30688	-0.80778	18.4383	-0.315663	0
0.8633	6.66583	2.5491	20.8885	2.12242	0
0.8640	3.30688	0.106414	20.8885	3.65089	0
0.8647	-0.963421	-0.198317	17.8362	2.42977	0
0.8653	2.39317	3.76803	12.3337	1.51186	0
0.8660	5.13903	4.0776	11.4201	2.42977	0
0.8667	2.39317	2.85384	16.9226	1.51186	0
0.8673	1.47709	5.29652	18.1476	-1.23358	0
0.8680	1.78245	4.0776	13.8703	-0.315663	0
0.8687	0.561009	-0.80778	13.8703	3.04033	0
0.8693	1.17173	-0.80778	15.6975	3.65089	0
0.8700	4.22296	2.24437	12.043	3.34353	0
0.8707	5.13903	1.02545	10.1951	5.17521	0
0.8713	4.22296	-2.63617	12.6452	5.17521	0
0.8720	4.83368	-3.25047	12.6452	1.81922	0
0.8727	4.52832	-1.11251	12.043	0.905454	0
0.8733	3.30688	-1.72198	12.9567	2.42977	0
0.8740	3.61224	-1.72198	12.9567	0.294896	0
0.8747	3.9176	1.02545	13.8703	-0.0124604	0
0.8753	2.39317	0.106414	16.6111	3.04033	0
0.8760	0.561009	-3.85993	15.6975	0.905454	0
0.8767	-0.660429	-4.4694	12.043	-1.23358	0
0.8773	-2.49022	-3.5552	10.1951	1.81922	0
0.8780	-3.10094	-3.85993	9.28145	0.294896	0
0.8787	-2.18486	-2.33144	8.07714	-3.67581	0
0.8793	-0.660429	0.106414	9.28145	-0.315663	0
0.8800	1.47709	1.02545	9.90437	1.51186	0
0.8807	2.39317	1.33018	6.54062	-1.84414	0
0.8813	-0.0497097	1.63491	3.79979	0.598098	0
0.8820	0.561009	2.85384	3.48833	1.81922	0
0.8827	3.61224	4.38233	2.88618	-3.06525	0
0.8833	3.00389	3.76803	1.97257	-0.315663	0
0.8840	3.61224	2.85384	1.97257	9.14176	0
0.8847	5.44439	4.68706	1.66111	8.83856	0
0.8853	2.39317	6.82018	1.66111	1.51186	0
0.8860	1.47709	6.82018	0.124583	0.598098	0
0.8867	5.74975	4.68706	-2.61625	3.34353	0
0.8873	4.83368	3.76803	-1.70264	6.70368	0
0.8880	2.08781	6.51545	2.57472	8.53121	0
0.8887	5.13903	7.43448	0.124583	5.48257	0
0.8893	4.52832	3.4633	-7.80721	1.51186	0
0.8900	0.561009	1.33018	-9.94589	2.42977	0
0.8907	1.47709	1.02545	-6.27069	3.65089	0
0.8913	1.47709	-2.02671	-5.04562	3.04033	0
0.8920	-0.963421	-2.94574	-5.97999	3.95409	0
0.8927	-0.963421	-0.198317	-5.04562	5.17521	0
0.8933	0.561009	0.106414	-5.04562	3.34353	0
0.8940	3.30688	-0.80778	-6.8936	1.81922	0
0.8947	4.83368	1.02545	-7.1843	2.42977	0
0.8953	0.866369	2.24437	-5.35708	3.65089	0
0.8960	-3.10094	0.720714	-4.75493	4.56465	0
0.8967	-0.355069	0.106414	-4.75493	4.26145	0
0.8973	0.25565	2.24437	-6.27069	1.81922	0
0.8980	-3.10094	6.51545	-9.03228	0.905454	0
0.8987	-0.660429	10.4818	-7.49576	4.56465	0
0.8993	2.39317	12.0103	-1.39118	7.92065	0
0.9000	-1.26878	9.87233	-1.99333	6.09312	0
0.9007	-4.62774	8.65341	-9.32298	1.51186	0
0.9013	-2.18486	11.7056	-12.0638	0.598098	0
0.9020	-0.660429	14.7577	-9.94589	2.73298	0
0.9027	-3.10094	12.0103	-10.2366	2.42977	0
0.9033	-4.01702	7.43448	-10.548	2.73298	0
0.9040	-3.71166	7.12491	-8.09791	4.87201	0
0.9047	-4.62774	7.73921	-8.40937	3.04033	0
0.9053	-5.23609	6.51545	-9.94589	1.51186	0
0.9060	-5.54145	4.68706	-9.32298	4.26145	0
0.9067	-6.45752	4.38233	-9.03228	3.65089	0
0.9073	-6.76288	4.0776	-10.548	0.598098	0
0.9080	-5.54145	3.15857	-11.1502	3.95409	0
0.9087	-5.84681	0.411146	-11.4617	7.92065	0
0.9093	-6.15217	-0.80778	-9.94589	3.34353	0
0.9100	-4.01702	2.24437	-8.72083	-0.315663	0
0.9107	-0.355069	4.0776	-7.80721	3.65089	0
0.9113	2.08781	0.411146	-3.84132	7.31424	0
0.9120	1.47709	-0.80778	-1.07972	5.48257	0
0.9127	0.561009	3.4633	-6.27069	2.73298	0
0.9133	0.866369	6.51545	-9.94589	2.42977	0
0.9140	-0.355069	5.90599	-9.03228	1.81922	0
0.9147	-2.18486	4.0776	-8.09791	1.51186	0
0.9153	-2.79558	0.720714	-6.58215	2.12242	0
0.9160	-3.4063	0.720714	-2.61625	2.12242	0
0.9167	-3.10094	3.76803	-1.99333	2.73298	0
0.9173	-2.79558	1.93964	-3.52986	3.34353	0
0.9180	-4.01702	-1.72198	-2.61625	1.20866	0
0.9187	-3.4063	0.106414	-1.99333	0.294896	0
0.9193	-0.660429	1.02545	-1.07972	2.73298	0
0.9200	-0.355069	-2.63617	0.436041	2.12242	0
0.9207	-0.963421	-3.5552	-0.789027	-1.23358	0
0.9213	0.561009	-3.5552	-1.39118	0.598098	0
0.9220	1.47709	-4.16466	-0.789027	2.42977	0
0.9227	0.561009	-4.16466	-1.39118	2.42977	0
0.9233	-0.355069	-6.91209	0.124583	6.09312	0
0.9240	-0.660429	-9.96424	3.79979	9.44912	0
0.9247	0.561009	-7.21682	1.97257	4.56465	0
0.9253	-0.0497097	-4.4694	-0.166111	-1.53678	0
0.9260	-2.18486	-6.30262	1.97257	-0.315663	0
0.9267	-0.660429	-6.30262	0.747499	2.73298	0
0.9273	1.47709	-5.38359	-1.07972	2.12242	0
0.9280	-0.0497097	-5.38359	1.03819	2.42977	0
0.9287	1.47709	-4.4694	2.57472	4.87201	0
0.9293	6.05511	-3.5552	1.34965	3.65089	0
0.9300	5.44439	-4.77413	1.66111	3.34353	0
0.9307	3.30688	-5.68832	1.97257	7.00689	0
0.9313	4.22296	-5.38359	3.48833	5.17521	0
0.9320	5.13903	-3.85993	8.07714	-0.315663	0
0.9327	4.52832	-2.02671	8.6793	0.598098	0
0.9333	3.30688	-3.85993	4.09048	1.20866	0
0.9340	3.30688	-4.4694	1.03819	-3.06525	0
0.9347	6.05511	-1.11251	4.09048	-1.84414	0
0.9353	7.57954	-2.63617	10.818	2.73298	0
0.9360	4.22296	-7.21682	13.2473	0.598098	0
0.9367	3.00389	-5.38359	9.28145	-1.84414	0
0.9373	5.13903	-5.68832	7.76569	-0.926221	0
0.9380	5.13903	-9.96424	9.59291	-3.67581	0
0.9387	3.30688	-6.91209	8.36784	-5.81069	0
0.9393	1.78245	-2.33144	8.6793	-2.45469	0
0.9400	0.561009	-3.25047	12.9567	-3.06525	0
0.9407	1.17173	-2.63617	12.043	-7.03181	0
0.9413	2.39317	-2.33144	8.99076	-5.81069	0
0.9420	3.9176	-3.85993	12.6452	-2.7579	0
0.9427	5.44439	-0.80778	16.2996	-3.67581	0
0.9433	6.05511	1.33018	12.9567	-3.36846	0
0.9440	4.52832	-1.41724	11.1294	-1.84414	0
0.9447	3.61224	0.411146	15.0953	-3.36846	0
0.9453	1.47709	4.68706	15.6975	-5.20013	0
0.9460	-1.26878	5.29652	11.7316	-3.97901	0
0.9467	1.47709	7.43448	12.6452	-1.84414	0
0.9473	3.9176	8.95814	19.3519	-0.623019	0
0.9480	-0.355069	4.0776	20.2655	-0.0124604	0
0.9487	-3.10094	3.15857	14.7839	-1.53678	0
0.9493	0.561009	7.43448	11.7316	-3.97901	0
0.9500	2.08781	6.21072	12.3337	-3.97901	0
0.9507	-1.8795	3.76803	13.2473	-3.36846	0
0.9513	-2.49022	5.90599	14.161	-3.36846	0
0.9520	0.25565	6.21072	13.8703	-3.06525	0
0.9527	-0.0497097	3.76803	13.2473	-3.67581	0
0.9533	-1.26878	2.85384	15.6975	-5.81069	0
0.9540	-0.0497097	2.5491	17.5247	-5.81069	0
0.9547	0.561009	1.33018	16.6111	-4.28637	0
0.9553	0.866369	1.93964	15.6975	-5.81069	0
0.9560	0.866369	1.93964	15.0953	-10.0846	0
0.9567	-0.355069	1.02545	14.161	-9.16669	0
0.9573	-0.660429	1.02545	15.6975	-4.89278	0
0.9580	-1.26878	1.93964	15.6975	-4.89278	0
0.9587	-3.4063	1.93964	14.7839	-7.33501	0
0.9593	-3.71166	-1.72198	18.7498	-6.42125	0
0.9600	-1.57414	-4.77413	22.4042	-5.81069	0
0.9607	-2.49022	-2.63617	19.6634	-7.33501	0
0.9613	-4.32238	0.106414	15.6975	-7.03181	0
0.9620	-4.01702	-2.02671	15.0953	-6.11389	0
0.9627	-4.93073	-4.4694	14.161	-7.33501	0
0.9633	-6.15217	-4.4694	13.8703	-7.94557	0
0.9640	-3.4063	-5.07886	14.161	-6.72445	0
0.9647	-0.355069	-3.5552	13.8703	-5.81069	0
0.9653	-1.26878	-0.80778	14.4724	-6.11389	0
0.9660	-3.10094	-1.11251	15.6975	-7.94557	0
0.9667	-2.18486	-2.63617	14.7839	-7.64236	0
0.9673	0.561009	-1.41724	13.8703	-5.81069	0
0.9680	1.17173	-0.80778	13.8703	-6.72445	0
0.9687	-1.26878	-2.02671	12.043	-8.86348	0
0.9693	-4.01702	-2.94574	11.1294	-6.42125	0
0.9700	-5.54145	-1.41724	13.8703	-3.97901	0
0.9707	-4.93073	1.33018	16.0089	-4.89278	0
0.9713	-4.32238	2.24437	16.6111	-3.97901	0
0.9720	-4.93073	1.33018	16.2996	-3.67581	0
0.9727	-6.76288	1.63491	12.6452	-6.72445	0
0.9733	-6.45752	2.85384	8.07714	-8.86348	0
0.9740	-4.93073	4.38233	8.36784	-8.55613	0
0.9747	-4.01702	2.85384	10.1951	-7.64236	0
0.9753	-2.79558	-1.72198	7.76569	-6.42125	0
0.9760	-0.0497097	-1.72198	5.62701	-6.42125	0
0.9767	-0.660429	0.411146	7.14277	-7.03181	0
0.9773	-3.71166	-1.11251	6.54062	-5.50333	0
0.9780	-4.32238	-1.11251	3.17687	-5.50333	0
0.9787	-4.01702	2.24437	3.79979	-7.03181	0
0.9793	-4.62774	0.720714	5.31555	-4.89278	0
0.9800	-2.79558	-2.94574	2.88618	-3.67581	0
0.9807	0.561009	-1.72198	1.66111	-6.72445	0
0.9813	-0.355069	-0.80778	3.17687	-6.42125	0
0.9820	-2.18486	-0.80778	1.66111	-3.36846	0
0.9827	-0.355069	0.411146	-0.166111	-2.14734	0
0.9833	0.25565	-1.11251	3.48833	0.598098	0
0.9840	-1.26878	-4.16466	3.79979	4.26145	0
0.9847	0.561009	-2.02671	-3.2184	2.12242	0
0.9853	2.69853	0.106414	-5.35708	-1.23358	0
0.9860	2.39317	-1.41724	-2.30479	-1.23358	0
0.9867	2.08781	-0.80778	-3.2184	-0.926221	0
0.9873	2.39317	0.106414	-4.44347	-2.14734	0
0.9880	1.17173	-0.80778	-2.92771	-1.23358	0
0.9887	-0.660429	0.411146	-4.44347	1.51186	0
0.9893	-0.355069	1.63491	-5.04562	0.905454	0
0.9900	1.17173	0.720714	-3.84132	0.598098	0
0.9907	2.08781	1.02545	-6.8936	3.95409	0
0.9913	1.47709	0.411146	-8.72083	4.26145	0
0.9920	2.39317	-2.02671	-5.35708	0.905454	0
0.9927	3.30688	-2.02671	-5.35708	1.51186	0
0.9933	1.17173	-2.02671	-9.03228	3.04033	0
0.9940	-0.355069	-1.72198	-9.63443	1.81922	0
0.9947	2.69853	3.4633	-7.49576	4.87201	0
0.9953	3.61224	3.15857	-2.92771	7.61744	0
0.9960	-0.355069	-4.4694	-1.39118	3.04033	0
0.9967	-2.49022	-4.4694	-5.66854	-0.0124604	0
0.9973	-1.8795	0.720714	-8.40937	3.04033	0
0.9980	-0.963421	-0.198317	-6.27069	2.42977	0
0.9987	1.78245	-3.25047	-5.35708	-0.0124604	0
0.9993	2.08781	-3.85993	-5.97999	0.598098	0
1.0000	-1.8795	-4.77413	-7.80721	0.598098	0
1.0007	-1.57414	-3.85993	-8.09791	-0.315663	0
1.0013	1.17173	-2.94574	-3.52986	1.81922	0
1.0020	-0.0497097	-3.25047	-0.477569	3.04033	0
1.0027	-1.26878	-1.41724	-3.52986	2.42977	0
1.0033	0.866369	-2.63617	-5.04562	3.95409	0
1.0040	0.866369	-7.21682	-5.35708	3.65089	0
1.0047	0.25565	-7.21682	-5.66854	0.598098	0
1.0053	0.866369	-5.38359	-2.61625	-0.926221	0
1.0060	0.25565	-7.21682	-2.92771	0.598098	0
1.0067	0.25565	-7.21682	-7.1843	2.42977	0
1.0073	2.08781	-5.68832	-1.99333	5.17521	0
1.0080	1.47709	-7.52155	3.79979	4.87201	0
1.0087	-0.660429	-8.74047	-3.52986	0.294896	0
1.0093	-0.355069	-6.91209	-9.94589	-1.23358	0
1.0100	-0.355069	-5.99789	-5.66854	3.34353	0
1.0107	-3.10094	-5.38359	-3.2184	5.78577	0
1.0113	-4.32238	-3.85993	-2.92771	2.42977	0
1.0120	-3.71166	-2.94574	-0.477569	-0.0124604	0
1.0127	-3.10094	-2.02671	-1.70264	2.73298	0
1.0133	-1.26878	-1.72198	-4.44347	3.95409	0
1.0140	0.561009	-2.02671	-3.2184	1.51186	0
1.0147	-0.355069	-0.80778	-2.61625	1.81922	0
1.0153	-2.79558	0.411146	-3.2184	2.73298	0
1.0160	-3.10094	-0.503049	-1.70264	1.20866	0
1.0167	-2.79558	-1.41724	-0.477569	2.12242	0
1.0173	-3.10094	1.02545	0.124583	4.26145	0
1.0180	-1.8795	4.99179	0.747499	1.51186	0
1.0187	-0.355069	5.60126	0.747499	2.12242	0
1.0193	0.561009	3.4633	5.31555	7.61744	0
1.0200	0.561009	2.85384	9.59291	5.78577	0
1.0207	2.08781	1.93964	2.88618	0.598098	0
1.0213	3.61224	-1.72198	-4.44347	1.81922	0
1.0220	3.61224	-2.94574	-0.789027	2.42977	0
1.0227	0.866369	-1.41724	3.48833	0.294896	0
1.0233	-1.26878	-1.11251	1.34965	3.65089	0
1.0240	-0.963421	-2.63617	0.436041	7.00689	0
1.0247	-0.355069	-3.85993	1.97257	4.87201	0
1.0253	-0.0497097	-4.4694	2.26326	3.95409	0
1.0260	0.866369	-5.38359	2.88618	4.56465	0
1.0267	1.47709	-4.4694	2.88618	3.65089	0
1.0273	-0.660429	-2.63617	2.57472	3.95409	0
1.0280	-1.57414	-4.16466	3.48833	5.48257	0
1.0287	-0.0497097	-7.21682	4.7134	6.09312	0
1.0293	-0.355069	-7.21682	3.79979	6.39633	0
1.0300	-0.660429	-3.5552	3.79979	7.61744	0
1.0307	2.39317	-0.80778	4.7134	9.14176	0
1.0313	2.69853	-0.80778	5.31555	9.44912	0
1.0320	-1.57414	-2.33144	5.62701	7.00689	0
1.0327	-1.8795	-2.63617	5.62701	5.17521	0
1.0333	0.866369	0.106414	3.17687	5.48257	0
1.0340	0.866369	1.63491	1.66111	3.34353	0
1.0347	0.25565	0.411146	3.79979	2.42977	0
1.0353	-1.26878	-0.80778	5.02486	3.34353	0
1.0360	-5.84681	-2.02671	3.17687	2.42977	0
1.0367	-6.45752	-2.94574	4.09048	4.26145	0
1.0373	-4.93073	0.106414	5.31555	7.92065	0
1.0380	-6.76288	3.15857	2.57472	4.26145	0
1.0387	-6.76288	2.85384	2.88618	-0.315663	0
1.0393	-5.84681	1.33018	7.76569	4.26145	0
1.0400	-8.89803	0.106414	7.45423	6.09312	0
1.0407	-10.1195	-0.503049	5.62701	2.73298	0
1.0413	-6.76288	-0.80778	7.76569	4.26145	0
1.0420	-4.93073	-0.198317	7.45423	6.70368	0
1.0427	-3.10094	0.106414	5.02486	5.78577	0
1.0433	-0.0497097	-0.503049	8.36784	7.92065	0
1.0440	-0.660429	-2.63617	12.3337	9.14176	0
1.0447	-3.71166	-0.80778	8.07714	3.65089	0
1.0453	-4.01702	2.85384	1.97257	0.294896	0
1.0460	-2.18486	0.106414	1.34965	2.42977	0
1.0467	-0.963421	-3.5552	3.48833	2.12242	0
1.0473	0.561009	0.106414	2.57472	-0.926221	0
1.0480	2.08781	1.93964	0.747499	0.598098	0
1.0487	1.78245	0.720714	1.03819	4.87201	0
1.0493	-0.660429	2.85384	1.03819	6.09312	0
1.0500	-3.10094	4.68706	-0.789027	6.09312	0
1.0507	-1.57414	1.93964	0.124583	4.26145	0
1.0513	1.47709	1.93964	1.03819	1.20866	0
1.0520	2.39317	5.60126	-0.789027	2.12242	0
1.0527	0.866369	7.43448	-1.07972	4.26145	0
1.0533	-1.26878	5.60126	1.03819	-0.0124604	0
1.0540	-1.8795	5.29652	0.124583	-4.28637	0
1.0547	-0.963421	7.12491	-1.07972	-0.315663	0
1.0553	-1.26878	4.99179	1.66111	2.73298	0
1.0560	-3.71166	1.02545	2.57472	-0.0124604	0
1.0567	-6.15217	1.33018	0.124583	-1.23358	0
1.0573	-5.84681	2.5491	-0.789027	-0.315663	0
1.0580	-4.01702	1.63491	-1.07972	-3.06525	0
1.0587	-3.10094	4.0776	-1.70264	-5.20013	0
1.0593	-3.10094	7.43448	-0.166111	-3.97901	0
1.0600	-1.57414	4.99179	2.88618	-3.67581	0
1.0607	-0.660429	2.85384	2.57472	-3.97901	0
1.0613	-0.355069	3.76803	-0.789027	-2.7579	0
1.0620	-0.355069	4.38233	-1.07972	-1.53678	0
1.0627	-2.18486	4.0776	1.03819	-2.45469	0
1.0633	-0.355069	2.85384	1.03819	-2.14734	0
1.0640	4.52832	1.02545	-1.99333	-2.14734	0
1.0647	5.13903	2.5491	-4.44347	-3.06525	0
1.0653	3.00389	5.60126	-3.52986	-2.14734	0
1.0660	3.30688	6.51545	-2.61625	-0.623019	0
1.0667	3.00389	6.21072	-1.70264	-1.23358	0
1.0673	0.866369	5.29652	0.436041	-0.623019	0
1.0680	3.30688	5.60126	1.34965	2.12242	0
1.0687	7.27418	8.65341	-1.99333	-0.315663	0
1.0693	6.36047	9.26287	-5.04562	-4.28637	0
1.0700	5.44439	7.73921	-2.61625	-2.7579	0
1.0707	7.27418	9.26287	-1.07972	-0.623019	0
1.0713	6.66583	10.1771	-2.30479	-3.06525	0
1.0720	4.22296	8.34868	-1.70264	-4.89278	0
1.0727	4.22296	8.34868	0.124583	-5.50333	0
1.0733	6.05511	8.04395	0.747499	-5.81069	0
1.0740	5.74975	7.12491	2.57472	-5.81069	0
1.0747	4.83368	7.43448	4.40194	-7.94557	0
1.0753	5.13903	7.43448	3.17687	-9.47404	0
1.0760	6.66583	5.60126	3.79979	-7.64236	0
1.0767	6.36047	3.76803	6.54062	-5.81069	0
1.0773	5.74975	2.24437	7.45423	-6.11389	0
1.0780	7.27418	2.24437	8.07714	-6.72445	0
1.0787	8.19026	2.85384	9.90437	-6.72445	0
1.0793	6.97119	1.02545	12.3337	-4.28637	0
1.0800	6.05511	-2.02671	14.7839	-3.06525	0
1.0807	6.97119	-2.94574	13.2473	-6.11389	0
1.0813	6.66583	-2.33144	8.99076	-8.55613	0
1.0820	7.8849	-0.198317	9.28145	-7.33501	0
1.0827	9.71706	1.93964	11.1294	-6.72445	0
1.0833	7.57954	1.02545	10.1951	-4.89278	0
1.0840	6.97119	2.5491	11.1294	-3.06525	0
1.0847	10.3278	6.21072	13.2473	-3.06525	0
1.0853	10.0224	4.68706	11.4201	-1.23358	0
1.0860	6.05511	1.93964	9.59291	1.20866	0
1.0867	6.36047	5.90599	12.9567	-1.23358	0
1.0873	6.97119	8.65341	17.2132	-3.36846	0
1.0880	5.13903	4.68706	16.6111	-2.14734	0
1.0887	7.27418	4.68706	13.8703	-1.23358	0
1.0893	11.5469	9.5676	12.3337	0.294896	0
1.0900	9.4117	10.7914	13.5588	2.42977	0
1.0907	6.97119	8.65341	16.6111	2.42977	0
1.0913	9.71706	6.51545	21.4906	4.87201	0
1.0920	10.3278	3.76803	22.1135	7.00689	0
1.0927	7.8849	3.15857	14.7839	2.42977	0
1.0933	8.80098	4.68706	10.1951	-2.7579	0
1.0940	8.49562	3.76803	11.1294	-0.926221	0
1.0947	4.52832	2.24437	11.1294	1.81922	0
1.0953	4.22296	1.02545	12.6452	0.294896	0
1.0960	5.13903	-1.41724	16.6111	-2.14734	0
1.0967	2.39317	-0.198317	15.386	-2.14734	0
1.0973	2.69853	3.76803	13.5588	0.598098	0
1.0980	6.36047	3.76803	16.6111	2.12242	0
1.0987	3.9176	1.63491	17.5247	1.81922	0
1.0993	-0.963421	3.4633	16.6111	1.20866	0
1.1000	1.17173	6.51545	14.7839	0.294896	0
1.1007	3.30688	6.82018	12.043	0.905454	0
1.1013	-0.0497097	6.51545	12.043	2.42977	0
1.1020	-1.26878	6.21072	13.8703	0.598098	0
1.1027	2.69853	6.51545	14.4724	0.905454	0
1.1033	3.30688	6.51545	16.2996	7.92065	0
1.1040	-0.355069	4.99179	19.3519	10.6702	0
1.1047	-3.10094	5.29652	16.0089	4.26145	0
1.1053	-4.93073	8.34868	11.1294	1.81922	0
1.1060	-5.23609	8.34868	11.1294	4.26145	0
1.1067	-4.32238	5.29652	11.1294	2.12242	0
1.1073	-4.62774	4.38233	9.28145	0.294896	0
1.1080	-4.62774	4.68706	8.99076	4.87201	0
1.1087	-3.10094	4.68706	9.28145	6.39633	0
1.1093	-3.10094	5.90599	7.45423	3.65089	0
1.1100	-3.71166	8.04395	6.22916	5.78577	0
1.1107	-2.18486	6.82018	6.54062	8.228	0
1.1113	-1.8795	6.21072	7.45423	5.17521	0
1.1120	-3.10094	7.43448	10.1951	5.17521	0
1.1127	-3.10094	7.73921	12.9567	7.00689	0
1.1133	-3.10094	8.34868	9.28145	2.12242	0
1.1140	-4.32238	9.26287	1.97257	-2.14734	0
1.1147	-4.01702	8.04395	3.48833	1.51186	0
1.1153	-3.71166	6.21072	9.28145	4.87201	0
1.1160	-4.62774	5.29652	9.59291	3.34353	0
1.1167	-4.93073	2.5491	6.22916	2.12242	0
1.1173	-4.62774	0.411146	5.02486	1.51186	0
1.1180	-4.93073	1.33018	3.48833	2.12242	0
1.1187	-4.93073	0.411146	0.747499	1.51186	0
1.1193	-4.93073	-2.94574	1.03819	-0.315663	0
1.1200	-5.84681	-5.38359	3.17687	-0.315663	0
1.1207	-5.84681	-6.30262	2.26326	1.20866	0
1.1213	-5.54145	-7.21682	0.124583	0.294896	0
1.1220	-5.84681	-9.04521	-0.166111	-0.623019	0
1.1227	-6.76288	-10.269	-0.789027	-0.623019	0
1.1233	-7.06824	-9.65951	-0.166111	-0.926221	0
1.1240	-4.93073	-9.65951	1.97257	-0.0124604	0
1.1247	-1.57414	-11.4879	1.66111	0.905454	0
1.1253	-3.10094	-9.96424	-0.477569	-0.315663	0
1.1260	-5.54145	-6.60735	-1.07972	-0.315663	0
1.1267	-2.18486	-5.38359	-1.70264	0.598098	0
1.1273	-0.963421	-5.99789	-0.477569	2.42977	0
1.1280	-4.93073	-6.60735	0.436041	3.34353	0
1.1287	-5.84681	-6.60735	-2.92771	-0.315663	0
1.1293	-2.79558	-5.38359	-6.58215	-2.7579	0
1.1300	-4.01702	-5.07886	-5.66854	0.905454	0
1.1307	-5.84681	-5.38359	-5.04562	1.81922	0
1.1313	-3.4063	-3.25047	-5.04562	-2.14734	0
1.1320	-3.10094	-1.41724	-4.44347	-3.06525	0
1.1327	-4.93073	-1.41724	-5.04562	-2.45469	0
1.1333	-4.32238	-0.198317	-5.04562	-4.28637	0
1.1340	-5.23609	0.411146	-3.52986	-3.67581	0
1.1347	-7.98432	-1.11251	-4.13201	-2.7579	0
1.1353	-5.54145	-1.72198	-5.04562	-3.67581	0
1.1360	-0.660429	-2.02671	-2.92771	-1.23358	0
1.1367	-1.26878	-2.94574	-1.39118	2.42977	0
1.1373	-4.93073	-1.11251	-0.477569	-2.14734	0
1.1380	-4.93073	1.93964	1.03819	-9.47404	0
1.1387	-1.57414	1.93964	2.26326	-8.25292	0
1.1393	0.25565	-0.80778	6.22916	-1.53678	0
1.1400	-0.355069	-3.5552	10.1951	-1.84414	0
1.1407	-1.26878	-4.4694	4.7134	-6.72445	0
1.1413	-1.26878	-2.94574	-1.39118	-6.72445	0
1.1420	-1.26878	-2.63617	1.97257	-4.28637	0
1.1427	-0.355069	-5.38359	3.79979	-5.81069	0
1.1433	3.30688	-8.13101	1.97257	-4.89278	0
1.1440	5.13903	-7.21682	3.79979	-1.84414	0
1.1447	2.69853	-4.16466	3.79979	-2.14734	0
1.1453	2.39317	-3.25047	1.03819	-1.23358	0
1.1460	3.61224	-4.16466	1.97257	1.51186	0
1.1467	1.47709	-3.5552	2.88618	-2.14734	0
1.1473	0.561009	-2.02671	2.88618	-3.36846	0
1.1480	3.9176	-0.80778	9.28145	3.34353	0
1.1487	5.44439	2.5491	12.6452	4.26145	0
1.1493	4.22296	4.0776	5.62701	-1.23358	0
1.1500	4.83368	3.76803	0.124583	-1.23358	0
1.1507	6.05511	4.99179	1.97257	0.905454	0
1.1513	5.44439	4.0776	7.14277	-1.23358	0
1.1520	2.39317	0.720714	10.1951	-2.14734	0
1.1527	1.17173	3.15857	6.85208	-1.84414	0
1.1533	2.39317	9.26287	2.26326	-3.97901	0
1.1540	3.30688	8.04395	5.62701	-4.58957	0
1.1547	2.08781	3.15857	9.59291	-2.14734	0
1.1553	0.561009	2.85384	5.62701	-2.14734	0
1.1560	1.47709	5.60126	2.26326	-3.97901	0
1.1567	3.00389	4.68706	4.40194	-3.06525	0
1.1573	3.30688	0.411146	7.76569	-1.23358	0
1.1580	3.30688	-0.80778	7.45423	-3.97901	0
1.1587	4.83368	2.24437	5.62701	-4.89278	0
1.1593	4.83368	1.93964	7.76569	-3.36846	0
1.1600	3.9176	0.106414	12.9567	-3.97901	0
1.1607	4.22296	1.33018	13.8703	-3.67581	0
1.1613	3.30688	1.02545	10.5065	-0.926221	0
1.1620	1.78245	-0.503049	7.14277	-1.23358	0
1.1627	4.22296	1.02545	4.7134	-0.926221	0
1.1633	5.13903	0.720714	6.54062	5.17521	0
1.1640	2.39317	-2.33144	8.07714	5.17521	0
1.1647	3.61224	-1.11251	3.48833	-1.23358	0
1.1653	6.05511	1.02545	-0.477569	-0.926221	0
1.1660	5.13903	1.33018	1.03819	1.81922	0
1.1667	5.44439	1.93964	1.66111	-0.0124604	0
1.1673	5.74975	1.93964	0.124583	0.598098	0
1.1680	3.30688	0.411146	0.124583	3.34353	0
1.1687	3.61224	1.02545	-0.477569	1.51186	0
1.1693	5.74975	2.5491	-3.2184	1.20866	0
1.1700	4.52832	3.4633	-4.75493	4.87201	0
1.1707	3.30688	4.0776	-3.52986	5.17521	0
1.1713	2.39317	4.68706	-1.70264	2.73298	0
1.1720	2.08781	4.0776	-4.13201	2.42977	0
1.1727	5.44439	3.76803	-8.09791	4.26145	0
1.1733	9.4117	5.60126	-6.58215	4.87201	0
1.1740	8.49562	9.5676	-2.92771	2.12242	0
1.1747	6.05511	9.5676	-3.84132	0.294896	0
1.1753	4.22296	3.76803	-2.92771	3.04033	0
1.1760	2.39317	1.63491	0.747499	5.17521	0
1.1767	1.17173	4.68706	-0.166111	2.73298	0
1.1773	-0.355069	6.51545	-5.04562	0.294896	0
1.1780	-0.660429	6.21072	-8.09791	0.905454	0
1.1787	2.08781	6.21072	-8.72083	1.20866	0
1.1793	2.08781	4.68706	-5.97999	-0.315663	0
1.1800	-1.8795	4.0776	-3.52986	-0.0124604	0
1.1807	-3.10094	6.51545	-5.35708	1.20866	0
1.1813	-1.8795	6.82018	-9.03228	0.294896	0
1.1820	-2.18486	5.60126	-9.03228	-0.315663	0
1.1827	-2.49022	5.60126	-7.1843	2.73298	0
1.1833	-4.01702	4.68706	-6.27069	5.17521	0
1.1840	-6.76288	3.76803	-7.80721	1.81922	0
1.1847	-4.93073	5.60126	-9.94589	-0.926221	0
1.1853	-0.660429	6.82018	-9.03228	2.73298	0
1.1860	1.47709	6.21072	-9.03228	5.17521	0
1.1867	3.30688	6.82018	-9.03228	3.34353	0
1.1873	2.39317	6.82018	-5.66854	5.48257	0
1.1880	-2.18486	5.29652	-5.04562	9.75232	0
1.1887	-3.4063	6.21072	-10.8595	5.17521	0
1.1893	-0.660429	6.51545	-13.6003	0.598098	0
1.1900	-0.355069	4.0776	-9.94589	4.56465	0
1.1907	-2.49022	2.5491	-7.80721	7.61744	0
1.1913	-3.10094	3.76803	-9.63443	4.87201	0
1.1920	-1.57414	4.38233	-11.7731	4.26145	0
1.1927	-0.355069	3.4633	-10.548	4.87201	0
1.1933	-2.79558	3.4633	-8.09791	3.04033	0
1.1940	-4.01702	4.38233	-8.40937	3.34353	0
1.1947	-1.8795	2.5491	-7.1843	4.87201	0
1.1953	-2.18486	-0.503049	-4.44347	4.87201	0
1.1960	-3.10094	0.411146	-6.8936	5.78577	0
1.1967	-1.26878	0.720714	-7.49576	6.70368	0
1.1973	-2.18486	-2.63617	-3.2184	3.95409	0
1.1980	-4.01702	-0.80778	-3.52986	0.905454	0
1.1987	1.17173	4.38233	-4.13201	1.81922	0
1.1993	3.00389	0.106414	3.17687	5.17521	0
1.2000	-3.71166	-6.30262	5.93847	6.70368	0
1.2007	-4.32238	-4.77413	-0.477569	4.26145	0
1.2013	-1.57414	-1.72198	-1.99333	1.81922	0
1.2020	-5.23609	-2.33144	1.34965	2.73298	0
1.2027	-4.93073	-2.02671	1.97257	4.26145	0
1.2033	-1.57414	-2.02671	2.88618	3.34353	0
1.2040	-4.93073	-4.4694	3.17687	2.12242	0
1.2047	-4.93073	-3.85993	2.88618	3.34353	0
1.2053	0.25565	-1.72198	5.62701	5.17521	0
1.2060	-1.26878	-1.41724	6.22916	6.09312	0
1.2067	-1.57414	-2.33144	2.26326	5.17521	0
1.2073	3.30688	-3.25047	3.48833	5.17521	0
1.2080	1.47709	-3.5552	10.1951	7.00689	0
1.2087	-1.26878	-1.72198	11.1294	7.31424	0
1.2093	1.47709	-0.503049	7.76569	6.70368	0
1.2100	2.08781	0.720714	7.76569	5.78577	0
1.2107	1.47709	2.85384	9.28145	4.87201	0
1.2113	3.61224	3.76803	12.6452	6.09312	0
1.2120	3.30688	2.5491	16.9226	5.78577	0
1.2127	1.47709	1.02545	16.6111	1.20866	0
1.2133	3.00389	0.411146	12.043	-0.0124604	0
1.2140	4.22296	1.02545	12.9567	3.95409	0
1.2147	3.9176	2.5491	16.9226	3.04033	0
1.2153	3.61224	1.63491	15.6975	-2.14734	0
1.2160	2.69853	1.02545	12.9567	-1.84414	0
1.2167	1.47709	2.5491	14.7839	0.598098	0
1.2173	0.561009	1.63491	17.5247	-1.23358	0
1.2180	1.47709	-1.41724	17.5247	-3.67581	0
1.2187	3.00389	0.106414	17.5247	-3.67581	0
1.2193	2.39317	0.720714	19.0612	-3.06525	0
1.2200	2.08781	-2.33144	21.4906	-3.36846	0
1.2207	3.30688	-1.72198	23.6293	-3.06525	0
1.2213	3.30688	1.63491	21.1999	-2.14734	0
1.2220	3.30688	1.63491	16.2996	-2.45469	0
1.2227	3.30688	2.24437	18.1476	-1.84414	0
1.2233	-0.660429	4.38233	24.5429	1.51186	0
1.2240	-2.18486	2.5491	24.2314	1.81922	0
1.2247	2.39317	-0.503049	17.2132	-1.84414	0
1.2253	2.39317	-0.198317	13.2473	-2.45469	0
1.2260	-0.963421	1.63491	14.7839	0.598098	0
1.2267	2.08781	2.5491	16.2996	0.598098	0
1.2273	6.66583	1.93964	16.0089	-1.84414	0
1.2280	5.74975	1.63491	16.0089	-2.14734	0
1.2287	3.30688	2.85384	15.0953	-0.926221	0
1.2293	3.30688	3.15857	14.161	0.598098	0
1.2300	3.30688	1.93964	16.0089	1.51186	0
1.2307	2.39317	1.33018	18.1476	2.12242	0
1.2313	2.39317	1.33018	18.4383	1.51186	0
1.2320	3.30688	0.411146	20.2655	-0.315663	0
1.2327	1.47709	0.720714	20.2655	-1.53678	0
1.2333	-0.660429	1.93964	16.2996	-0.926221	0
1.2340	2.39317	1.02545	13.8703	-0.623019	0
1.2347	5.74975	-0.503049	16.6111	-1.23358	0
1.2353	1.78245	0.106414	19.9748	-0.0124604	0
1.2360	-3.10094	-1.11251	20.2655	-0.315663	0
1.2367	-2.18486	-3.5552	17.5247	-2.45469	0
1.2373	-1.26878	-4.4694	14.7839	-3.06525	0
1.2380	-3.71166	-4.4694	14.4724	-2.45469	0
1.2387	-4.62774	-6.30262	17.2132	-3.06525	0
1.2393	-3.71166	-8.13101	18.4383	-2.7579	0
1.2400	-3.4063	-7.52155	17.2132	-2.14734	0
1.2407	-2.18486	-5.99789	15.6975	-2.45469	0
1.2413	-1.26878	-5.07886	14.7839	-3.36846	0
1.2420	-2.18486	-4.4694	14.7839	-4.28637	0
1.2427	-2.49022	-2.94574	16.6111	-3.67581	0
1.2433	-4.01702	-1.72198	18.4383	-1.23358	0
1.2440	-5.84681	-1.11251	17.5247	-0.926221	0
1.2447	-3.4063	-1.72198	13.8703	-2.7579	0
1.2453	0.561009	-3.5552	12.043	-1.84414	0
1.2460	1.17173	-2.63617	11.4201	-0.926221	0
1.2467	1.17173	1.02545	12.043	-2.14734	0
1.2473	3.00389	0.106414	14.7839	0.294896	0
1.2480	2.39317	-5.38359	15.6975	4.56465	0
1.2487	0.561009	-6.91209	11.4201	2.42977	0
1.2493	1.47709	-5.38359	6.85208	-4.58957	0
1.2500	1.47709	-4.4694	5.31555	-4.89278	0
1.2507	-0.963421	-3.5552	5.62701	-1.23358	0
1.2513	0.561009	-3.5552	6.85208	-2.45469	0
1.2520	5.13903	-6.91209	8.07714	-5.50333	0
1.2527	5.13903	-9.04521	8.6793	-4.28637	0
1.2533	0.561009	-8.74047	8.07714	-3.06525	0
1.2540	-0.355069	-9.35477	4.7134	-3.97901	0
1.2547	0.561009	-11.4879	3.79979	-4.28637	0
1.2553	0.561009	-12.0974	6.54062	-6.11389	0
1.2560	1.47709	-11.1832	7.45423	-7.03181	0
1.2567	1.47709	-11.7926	5.93847	-3.36846	0
1.2573	-2.18486	-14.8448	5.31555	-3.06525	0
1.2580	-4.01702	-15.4542	4.09048	-6.11389	0
1.2587	-1.26878	-12.7117	4.40194	-3.06525	0
1.2593	-1.57414	-12.4021	8.99076	-0.0124604	0
1.2600	-4.93073	-16.3733	9.28145	-3.97901	0
1.2607	-6.15217	-19.4254	3.48833	-6.72445	0
1.2613	-7.3736	-17.2875	1.97257	-4.89278	0
1.2620	-8.89803	-13.3211	4.7134	-4.89278	0
1.2627	-7.06824	-12.7117	6.22916	-5.50333	0
1.2633	-4.32238	-12.0974	6.22916	-3.06525	0
1.2640	-3.71166	-9.35477	5.62701	-1.53678	0
1.2647	-4.32238	-9.04521	3.48833	-2.45469	0
1.2653	-5.84681	-5.38359	1.97257	-3.97901	0
1.2660	-6.76288	9.5676	0.124583	-3.36846	0
1.2667	-4.93073	21.1667	-1.39118	-1.53678	0
1.2673	-4.01702	17.5051	-0.477569	-2.14734	0
1.2680	-4.01702	11.0961	0.436041	-3.97901	0
1.2687	-3.4063	11.4008	-1.99333	-3.97901	0
1.2693	-4.01702	12.0103	-4.75493	-2.7579	0
1.2700	-4.01702	11.7056	-4.75493	-2.45469	0
1.2707	-2.18486	12.9245	-2.92771	-2.45469	0
1.2713	-2.18486	10.1771	0.124583	0.598098	0
1.2720	-3.71166	3.15857	1.97257	2.73298	0
1.2727	-1.26878	1.02545	-2.61625	-3.06525	0
1.2733	0.25565	3.4633	-6.8936	-10.0846	0
1.2740	-1.57414	2.24437	-5.35708	-7.64236	0
1.2747	-0.963421	-1.11251	-4.44347	-4.89278	0
1.2753	0.866369	0.720714	-5.97999	-7.64236	0
1.2760	0.561009	2.5491	-5.04562	-7.94557	0
1.2767	0.25565	-1.41724	-5.35708	-4.58957	0
1.2773	-1.8795	-2.33144	-9.03228	-5.50333	0
1.2780	-5.54145	1.02545	-9.03228	-8.55613	0
1.2787	-4.01702	-1.11251	-6.27069	-9.77724	0
1.2793	-1.26878	-4.77413	-6.27069	-9.77724	0
1.2800	-2.18486	-3.5552	-6.58215	-8.86348	0
1.2807	-1.26878	-2.33144	-5.66854	-5.81069	0
1.2813	1.17173	-2.94574	-6.8936	-4.89278	0
1.2820	-1.57414	-1.11251	-9.63443	-7.33501	0
1.2827	-3.10094	-0.80778	-11.4617	-6.11389	0
1.2833	-0.660429	-4.4694	-9.94589	0.598098	0
1.2840	1.17173	-5.38359	-7.80721	2.42977	0
1.2847	1.17173	-3.85993	-10.8595	-1.23358	0
1.2853	-0.0497097	-5.07886	-15.1161	-2.14734	0
1.2860	-2.18486	-5.38359	-14.5139	-1.23358	0
1.2867	-3.10094	-3.5552	-13.6003	-3.36846	0
1.2873	-4.01702	-3.85993	-15.4276	-3.97901	0
1.2880	-5.84681	-5.38359	-15.739	-1.23358	0
1.2887	-4.32238	-3.5552	-15.4276	-0.315663	0
1.2893	-4.01702	-4.4694	-14.8254	-0.315663	0
1.2900	-5.23609	-12.0974	-14.2025	0.598098	0
1.2907	-1.26878	-15.759	-16.6526	-0.315663	0
1.2913	3.61224	-10.8784	-17.2548	-0.315663	0
1.2920	0.561009	-7.21682	-11.7731	0.598098	0
1.2927	-2.49022	-6.60735	-8.40937	-0.315663	0
1.2933	-0.0497097	-5.38359	-10.2366	-1.23358	0
1.2940	1.47709	-4.77413	-13.6003	-0.623019	0
1.2947	0.866369	-5.99789	-14.5139	-0.926221	0
1.2953	1.47709	-4.77413	-9.03228	-0.315663	0
1.2960	1.47709	-2.94574	-3.52986	1.20866	0
1.2967	0.25565	-3.5552	-7.1843	0.598098	0
1.2973	0.25565	-3.85993	-11.4617	-3.36846	0
1.2980	0.866369	-2.33144	-9.94589	-5.81069	0
1.2987	0.866369	-2.02671	-9.32298	-4.89278	0
1.2993	0.866369	-3.85993	-9.94589	-2.14734	0
1.3000	1.17173	-2.63617	-7.49576	-2.7579	0
1.3007	2.39317	0.106414	-7.80721	-3.36846	0
1.3013	3.9176	-0.198317	-9.03228	-1.23358	0
1.3020	3.30688	-0.80778	-7.1843	-0.0124604	0
1.3027	1.17173	2.85384	-7.80721	0.598098	0
1.3033	1.78245	5.60126	-10.548	1.20866	0
1.3040	4.22296	8.04395	-8.72083	-0.0124604	0
1.3047	2.69853	11.7056	-6.8936	-1.23358	0
1.3053	0.25565	10.7914	-9.94589	0.598098	0
1.3060	2.39317	9.26287	-12.3753	1.81922	0
1.3067	6.97119	15.0624	-10.8595	2.42977	0
1.3073	6.97119	18.4193	-9.03228	5.78577	0
1.3080	5.44439	12.9245	-6.58215	6.70368	0
1.3087	5.13903	10.7914	-8.09791	0.598098	0
1.3093	4.22296	14.453	-13.6003	-3.36846	0
1.3100	3.30688	15.6719	-14.5139	-1.23358	0
1.3107	4.22296	15.3672	-9.94589	-0.623019	0
1.3113	5.44439	12.9245	-9.63443	-2.7579	0
1.3120	6.05511	7.43448	-12.3753	-1.84414	0
1.3127	5.13903	6.51545	-11.4617	-1.23358	0
1.3133	2.39317	6.51545	-9.94589	-1.53678	0
1.3140	0.561009	2.85384	-10.8595	0.598098	0
1.3147	2.39317	0.411146	-11.1502	-0.315663	0
1.3153	3.30688	1.33018	-10.2366	-3.97901	0
1.3160	2.39317	1.33018	-9.94589	-0.315663	0
1.3167	1.78245	1.93964	-8.72083	4.87201	0
1.3173	3.30688	2.85384	-6.58215	-0.315663	0
1.3180	4.22296	2.5491	-5.66854	-5.20013	0
1.3187	2.08781	2.5491	-5.35708	-0.926221	0
1.3193	-3.10094	2.24437	-2.61625	0.598098	0
1.3200	-4.01702	-0.198317	-1.39118	-2.14734	0
1.3207	-0.355069	-2.33144	-5.04562	-1.23358	0
1.3213	-0.963421	-2.63617	-8.72083	-1.23358	0
1.3220	-3.10094	-2.33144	-7.49576	-2.7579	0
1.3227	-0.963421	-2.02671	-5.35708	-1.23358	0
1.3233	1.78245	-2.63617	-5.35708	-0.623019	0
1.3240	2.08781	-3.25047	-6.58215	-2.14734	0
1.3247	2.08781	-1.72198	-7.1843	0.294896	0
1.3253	1.47709	-1.72198	-6.27069	1.81922	0
1.3260	0.25565	-0.80778	-5.97999	-0.315663	0
1.3267	1.17173	3.76803	-6.27069	-0.315663	0
1.3273	2.39317	5.29652	-6.27069	2.42977	0
1.3280	2.39317	2.24437	-6.8936	3.34353	0
1.3287	2.39317	1.02545	-6.8936	2.12242	0
1.3293	3.9176	2.5491	-4.75493	1.20866	0
1.3300	5.13903	4.38233	-3.84132	1.81922	0
1.3307	4.83368	8.04395	-3.52986	3.95409	0
1.3313	2.39317	8.65341	0.436041	3.95409	0
1.3320	-0.355069	5.29652	2.57472	1.51186	0
1.3327	-1.8795	4.68706	-1.99333	0.294896	0
[truncated: 33,028 more rows]
