# Supplementary material for: Identification of Haptic Based Guiding Using Hard Reins
Source: PLoS One. 2015 Jul 22;10(7):e0132020. doi: 10.1371/journal.pone.0132020 (PMC4511788; doi:10.1371/journal.pone.0132020)
Supplement: S3 File — (ZIP) [file pone.0132020.s003.zip › EMGData1/Subject4/T2/t2.txt]

0.0000	20.5259	-2.21343	14.0892	-0.731034	0
0.0007	13.8134	-1.91229	8.90328	-2.56148	0
0.0013	8.31985	-3.13193	2.79949	-2.86703	0
0.0020	1.90968	-1.61114	5.55308	-2.25593	0
0.0027	-4.19175	-2.52964	9.82115	-1.33928	0
0.0033	-11.8241	-4.96893	9.82115	-2.56148	0
0.0040	-21.2834	-3.13193	9.22454	-3.47527	0
0.0047	-25.2492	-1.61114	8.90328	-0.731034	0
0.0053	-19.7589	-2.52964	7.38881	-0.119935	0
0.0060	-11.8241	-0.391492	6.47094	-3.47527	0
0.0067	-3.88939	1.1293	7.98542	-1.03373	0
0.0073	8.0143	-1.30999	9.82115	3.23825	0
0.0080	19.9148	-0.993787	8.90328	2.32161	0
0.0087	26.325	1.1293	6.17264	2.01606	0
0.0093	29.6797	-1.30999	6.76925	3.23825	0
0.0100	30.9019	-3.44814	7.38881	2.62715	0
0.0107	29.6797	-0.692639	6.17264	2.62715	0
0.0113	25.7139	0.225861	7.98542	5.0687	0
0.0120	19.3037	2.66516	8.90328	5.67979	0
0.0127	15.0324	2.66516	2.50118	2.9327	0
0.0133	16.5601	2.66516	-1.17028	1.10226	0
0.0140	14.7268	2.66516	3.41904	1.71051	0
0.0147	0.996218	2.66516	5.25477	1.71051	0
0.0153	-18.2311	2.66516	-0.252413	-0.731034	0
0.0160	-27.388	2.66516	-1.17028	0.796713	0
0.0167	-17.3145	2.66516	2.50118	3.5438	0
0.0173	6.79211	2.66516	2.79949	0.491164	0
0.0180	27.2384	2.66516	-0.849024	-1.03373	0
0.0187	33.6486	2.66516	-2.06519	2.9327	0
0.0193	33.0375	2.66516	-0.550719	2.62715	0
0.0200	33.9542	2.66516	0.0688398	0.491164	0
0.0207	33.0375	2.66516	0.665452	2.9327	0
0.0213	30.2908	2.66516	1.58332	3.8465	0
0.0220	29.3773	2.66516	-1.17028	1.10226	0
0.0227	26.6305	2.66516	-2.98306	2.32161	0
0.0233	17.1681	2.66516	0.665452	4.15205	0
0.0240	7.4032	2.66516	5.25477	0.796713	0
0.0247	5.26754	2.66516	1.88162	-0.425485	0
0.0253	6.79211	2.66516	-4.52048	2.9327	0
0.0260	8.31985	2.66516	-6.03496	2.9327	0
0.0267	8.92777	2.66516	-4.81879	2.01606	0
0.0273	6.48656	2.66516	-5.73665	5.0687	0
0.0280	2.52078	2.66516	-7.57238	6.28804	0
0.0287	1.90968	2.66516	-8.49024	4.15205	0
0.0293	-0.531528	2.66516	-11.2209	4.4576	0
0.0300	-6.02505	2.66516	-13.6762	4.76315	0
0.0307	-6.02505	2.66516	-11.5421	2.9327	0
0.0313	-2.66719	2.66516	-8.16899	3.8465	0
0.0320	-2.66719	2.66516	-10.303	6.59359	0
0.0327	1.29858	2.66516	-13.0566	6.59359	0
0.0333	8.6254	2.66516	-11.2209	5.67979	0
0.0340	7.70875	2.66516	-10.0047	5.67979	0
0.0347	4.35089	2.66516	-9.40811	5.0687	0
0.0353	4.65644	2.66516	-7.57238	5.67979	0
0.0360	4.96199	-7.70938	-7.57238	5.67979	0
0.0367	7.09766	-6.79088	-11.2209	2.01606	0
0.0373	11.9801	-2.21343	-14.594	-1.33928	0
0.0380	10.15	-4.66779	-14.2728	2.01606	0
0.0387	5.57309	-6.79088	-11.2209	4.76315	0
0.0393	7.70875	-3.44814	-9.40811	1.10226	0
0.0400	11.0666	-4.05043	-11.8404	-0.425485	0
0.0407	11.9801	-6.18858	-12.1388	2.62715	0
0.0413	13.2023	-3.44814	-10.9226	2.01606	0
0.0420	10.7611	-2.52964	-12.1388	-1.03373	0
0.0427	6.18419	-4.35158	-11.8404	0.796713	0
0.0433	5.57309	-0.0903443	-8.49024	2.9327	0
0.0440	6.48656	3.26745	-9.40811	0.796713	0
0.0447	6.18419	-0.692639	-11.2209	0.491164	0
0.0453	7.09766	-1.91229	-9.08686	2.01606	0
0.0460	8.31985	1.44551	-8.16899	0.491164	0
0.0467	8.0143	1.44551	-7.87069	1.71051	0
0.0473	8.6254	-1.61114	-4.81879	5.67979	0
0.0480	10.15	-0.692639	-3.90092	5.0687	0
0.0487	11.0666	0.225861	-6.95282	0.491164	0
0.0493	10.15	-0.993787	-8.49024	-0.731034	0
0.0500	5.57309	-1.30999	-7.57238	0.796713	0
0.0507	0.385119	1.1293	-6.65452	1.10226	0
0.0513	-1.14263	0.225861	-7.87069	1.71051	0
0.0520	0.996218	-2.52964	-10.303	1.40781	0
0.0527	8.6254	-1.61114	-8.16899	-0.731034	0
0.0533	20.2204	0.225861	-3.30431	-1.03373	0
0.0540	25.7139	-1.61114	-2.98306	-0.119935	0
0.0547	19.9148	-0.993787	-3.90092	-1.64483	0
0.0553	5.87864	2.9663	-1.17028	-2.25593	0
0.0560	-12.7376	2.0478	-0.252413	1.10226	0
0.0567	-24.3357	-0.391492	-0.849024	0.796713	0
0.0573	-13.6542	2.66516	1.88162	-3.47527	0
0.0580	7.70875	1.74666	2.50118	-1.95038	0
0.0587	21.4426	-4.35158	2.20287	2.01606	0
0.0593	26.0194	-2.83079	7.38881	0.796713	0
0.0600	20.8315	2.66516	9.82115	-1.33928	0
0.0607	1.90968	2.66516	6.17264	-0.425485	0
0.0613	-16.401	2.66516	3.71735	-1.95038	0
0.0620	-18.2311	2.66516	4.33691	-4.39192	0
0.0627	-5.41395	2.66516	4.0386	-3.17257	0
0.0633	13.2023	2.66516	5.85138	-1.95038	0
0.0640	28.7662	2.66516	7.68711	-2.56148	0
0.0647	32.1241	2.66516	7.0905	-1.64483	0
0.0653	25.7139	2.66516	7.98542	-1.64483	0
0.0660	17.4736	2.66516	9.82115	-3.47527	0
0.0667	10.15	2.66516	8.90328	-1.64483	0
0.0673	5.57309	2.66516	8.90328	-0.425485	0
0.0680	7.09766	2.66516	10.739	-3.78082	0
0.0687	9.84442	2.66516	10.739	-5.00302	0
0.0693	9.23332	2.66516	11.0373	-1.64483	0
0.0700	8.0143	2.66516	11.6569	-0.425485	0
0.0707	4.65644	2.66516	12.5747	-0.425485	0
0.0713	-2.36164	2.66516	14.4105	1.40781	0
0.0720	-5.41395	-2.21343	14.7088	0.185614	0
0.0727	-0.225979	-5.57123	11.6569	-2.56148	0
0.0733	4.65644	-2.21343	10.1424	-2.56148	0
0.0740	2.82633	-0.993787	12.5747	-2.56148	0
0.0747	-6.3306	-2.52964	13.7909	-5.30857	0
0.0753	-14.8732	-0.993787	13.4926	-6.22236	0
0.0760	-9.99083	-0.993787	14.4105	-3.47527	0
0.0767	5.57309	-0.692639	15.6266	-2.56148	0
0.0773	11.9801	4.8033	15.3283	-4.08637	0
0.0780	6.48656	4.8033	15.0071	-1.95038	0
0.0787	2.82633	-1.91229	17.1411	0.185614	0
0.0793	4.65644	0.225861	18.059	-1.33928	0
0.0800	5.87864	3.8848	16.2462	-0.731034	0
0.0807	4.65644	-0.692639	15.3283	-0.731034	0
0.0813	2.52078	-1.91229	15.6266	-5.30857	0
0.0820	2.52078	2.66516	13.1943	-7.75011	0
0.0827	2.52078	2.66516	13.4926	-5.30857	0
0.0833	-3.58384	-0.692639	18.059	-6.22236	0
0.0840	-10.9075	2.66516	17.1411	-8.96945	0
0.0847	-6.63615	2.66516	11.0373	-7.13901	0
0.0853	9.23332	2.66516	10.739	-6.22236	0
0.0860	19.9148	2.66516	12.2764	-6.22236	0
0.0867	17.4736	2.66516	12.2764	-4.08637	0
0.0873	13.5078	2.66516	13.4926	-4.08637	0
0.0880	13.5078	2.66516	11.6569	-6.83346	0
0.0887	11.0666	2.66516	7.0905	-7.44456	0
0.0893	5.57309	2.66516	8.60498	-5.91681	0
0.0900	1.90968	2.66516	11.6569	-5.00302	0
0.0907	-3.88939	2.66516	8.30667	-5.00302	0
0.0913	-10.9075	2.66516	5.25477	-5.30857	0
0.0920	-10.2964	2.66516	6.47094	-5.30857	0
0.0927	-4.80285	2.66516	7.38881	-4.39192	0
0.0933	-4.19175	2.66516	6.17264	-2.86703	0
0.0940	-2.66719	2.66516	4.33691	-3.47527	0
0.0947	4.96199	2.66516	6.17264	-4.69747	0
0.0953	7.70875	2.66516	10.739	-2.56148	0
0.0960	2.82633	-6.48973	10.739	-0.731034	0
0.0967	-1.75054	-4.35158	5.55308	-4.69747	0
0.0973	-4.80285	-0.692639	3.41904	-8.0528	0
0.0980	-7.24406	-1.61114	3.41904	-6.22236	0
0.0987	-7.24406	-4.05043	0.665452	-5.00302	0
0.0993	-11.213	-3.44814	-0.252413	-5.00302	0
0.1000	-17.3145	-2.52964	1.28501	-4.39192	0
0.1007	-19.7589	-2.21343	-0.252413	-6.22236	0
0.1013	-19.1478	-2.83079	-1.46858	-8.0528	0
0.1020	-15.7899	-4.35158	-1.17028	-4.39192	0
0.1027	-7.24406	-3.74929	-2.38645	-1.33928	0
0.1033	-2.66719	-0.391492	-2.68475	-1.95038	0
0.1040	-5.1084	2.9663	-0.849024	-2.25593	0
0.1047	-5.41395	1.74666	-1.76689	-0.731034	0
0.1053	-7.24406	-0.692639	-5.11709	-1.33928	0
0.1060	-14.8732	1.1293	-7.57238	-2.86703	0
0.1067	-17.3145	4.8033	-7.87069	-0.731034	0
0.1073	-15.7899	3.8848	-4.52048	2.9327	0
0.1080	-15.7899	-0.692639	-1.76689	0.185614	0
0.1087	-13.6542	-0.391492	-7.57238	-5.00302	0
0.1093	-9.99083	2.9663	-13.9745	-3.17257	0
0.1100	-9.99083	1.1293	-13.0566	0.796713	0
0.1107	-9.07736	-0.692639	-10.9226	-0.731034	0
0.1113	-6.3306	1.44551	-12.1388	-1.03373	0
0.1120	-4.19175	2.0478	-11.8404	1.10226	0
0.1127	-3.58384	0.527008	-12.1388	1.40781	0
0.1133	-9.68528	0.828156	-13.6762	1.40781	0
0.1140	-21.8945	0.828156	-13.0566	1.10226	0
0.1147	-24.0302	2.0478	-12.1388	-1.64483	0
0.1153	-14.2653	6.02295	-12.46	-1.95038	0
0.1160	-8.46626	6.62525	-11.5421	1.40781	0
0.1167	-10.6019	4.8033	-10.0047	2.01606	0
0.1173	-12.7376	6.62525	-10.0047	1.10226	0
0.1180	-14.8732	10.2992	-10.303	3.5438	0
0.1187	-19.1478	10.2992	-10.0047	4.76315	0
0.1193	-21.2834	7.54374	-6.35621	3.8465	0
0.1200	-16.0954	3.8848	-2.06519	3.5438	0
0.1207	-6.3306	2.66516	-4.22218	2.9327	0
0.1213	-0.225979	3.58366	-9.40811	1.40781	0
0.1220	-0.225979	2.36401	-9.08686	2.32161	0
0.1227	-6.3306	1.1293	-6.35621	3.23825	0
0.1233	-16.0954	2.9663	-7.57238	-0.731034	0
0.1240	-17.3145	2.66516	-9.08686	-2.56148	0
0.1247	-4.80285	0.225861	-7.57238	2.32161	0
0.1253	6.48656	1.74666	-4.81879	4.4576	0
0.1260	8.31985	4.18595	-4.22218	0.185614	0
0.1267	7.4032	2.9663	-6.35621	1.10226	0
0.1273	3.43743	3.58366	-7.25113	4.76315	0
0.1280	-3.58384	6.62525	-4.81879	3.5438	0
0.1287	-6.3306	6.3241	-0.849024	2.62715	0
0.1293	-3.27829	3.58366	0.0688398	4.76315	0
0.1300	-0.531528	4.18595	-2.98306	3.8465	0
0.1307	-0.531528	6.3241	-2.98306	3.8465	0
0.1313	-0.225979	5.10445	4.0386	6.28804	0
0.1320	0.996218	2.9663	8.60498	4.15205	0
0.1327	2.82633	4.18595	3.12074	2.9327	0
0.1333	1.90968	6.3241	-2.06519	5.37424	0
0.1340	-1.75054	6.02295	-0.252413	4.15205	0
0.1347	-5.41395	5.4056	1.58332	1.10226	0
0.1353	-8.16071	4.8033	-0.849024	2.01606	0
0.1360	-13.3487	3.8848	-0.252413	2.32161	0
0.1367	-20.0612	2.9663	2.20287	0.185614	0
0.1373	-23.7246	2.0478	2.50118	-0.119935	0
0.1380	-20.3668	1.44551	3.12074	1.71051	0
0.1387	-15.4843	3.58366	3.12074	2.62715	0
0.1393	-15.1788	6.02295	3.41904	2.01606	0
0.1400	-16.7065	4.4871	7.0905	1.10226	0
0.1407	-15.4843	0.828156	9.52284	1.40781	0
0.1413	-11.8241	-0.0903443	6.76925	2.9327	0
0.1420	-3.58384	2.0478	6.76925	2.32161	0
0.1427	2.52078	2.36401	10.739	2.62715	0
0.1433	-3.27829	0.828156	11.9552	4.15205	0
0.1440	-14.5709	-0.0903443	11.3586	4.15205	0
0.1447	-15.4843	0.225861	10.739	3.23825	0
0.1453	-5.1084	1.1293	8.60498	2.01606	0
0.1460	3.13188	0.225861	8.30667	0.185614	0
0.1467	2.21523	-1.61114	9.82115	1.10226	0
0.1473	0.0795701	-1.91229	8.90328	4.15205	0
0.1480	4.35089	-0.993787	6.17264	3.23825	0
0.1487	7.4032	-0.692639	5.85138	0.796713	0
0.1493	2.21523	-0.692639	7.98542	2.62715	0
0.1500	-2.36164	-1.30999	9.82115	3.5438	0
0.1507	-3.27829	-0.993787	7.98542	1.10226	0
0.1513	-8.46626	1.1293	7.0905	1.71051	0
0.1520	-14.8732	1.74666	8.90328	2.9327	0
0.1527	-12.1265	-1.30999	8.90328	0.491164	0
0.1533	-5.41395	-0.993787	8.90328	0.491164	0
0.1540	0.0795701	0.225861	10.1424	2.9327	0
0.1547	5.26754	-3.74929	9.22454	2.01606	0
0.1553	4.96199	-7.10708	9.22454	0.796713	0
0.1560	-2.05609	-2.52964	11.6569	2.01606	0
0.1567	-6.93852	1.1293	9.82115	1.10226	0
0.1573	-8.77181	0.828156	7.0905	-0.731034	0
0.1580	-12.7376	-0.391492	9.82115	-0.731034	0
0.1587	-9.99083	-2.21343	10.739	-1.03373	0
0.1593	-1.14263	-2.83079	7.38881	-1.64483	0
0.1600	1.90968	-1.30999	7.98542	-0.425485	0
0.1607	0.996218	-3.44814	10.1424	-0.119935	0
0.1613	0.996218	-5.27008	9.22454	-0.731034	0
0.1620	-1.14263	-1.61114	8.90328	-0.731034	0
0.1627	-0.837078	-0.0903443	9.82115	-0.731034	0
0.1633	5.57309	-4.35158	8.90328	-2.86703	0
0.1640	9.23332	-3.74929	8.60498	-3.47527	0
0.1647	8.31985	-1.61114	8.90328	-1.33928	0
0.1653	9.84442	-3.44814	8.90328	0.491164	0
0.1660	11.9801	-2.52964	7.98542	0.185614	0
0.1667	11.3722	0.225861	8.90328	1.71051	0
0.1673	7.4032	-1.30999	11.9552	2.9327	0
0.1680	-0.837078	-0.993787	11.3586	-1.64483	0
0.1687	-10.6019	3.58366	6.47094	-6.22236	0
0.1693	-20.3668	2.66516	6.17264	-3.47527	0
0.1700	-30.4372	-0.692639	7.0905	-1.03373	0
0.1707	-33.1839	2.36401	3.12074	-5.00302	0
0.1713	-27.388	3.8848	3.12074	-4.69747	0
0.1720	-20.9779	0.527008	6.17264	-0.425485	0
0.1727	-17.0121	-0.0903443	4.33691	-0.731034	0
0.1733	-9.99083	0.828156	2.79949	-2.56148	0
0.1740	-4.19175	-1.30999	4.33691	-1.64483	0
0.1747	-3.88939	-1.91229	2.20287	-2.56148	0
0.1753	-7.54961	-1.61114	1.58332	-3.17257	0
0.1760	-6.02505	-2.52964	4.33691	-0.731034	0
0.1767	5.87864	-3.13193	2.50118	-1.95038	0
0.1773	19.6093	-3.13193	-0.252413	-4.69747	0
0.1780	21.4426	-3.44814	0.367146	-1.95038	0
0.1787	10.15	-0.692639	-0.550719	0.796713	0
0.1793	-9.07736	2.0478	0.986704	-1.64483	0
0.1800	-25.8603	-2.52964	4.33691	-3.47527	0
0.1807	-23.7246	-6.79088	-0.252413	-2.56148	0
0.1813	-3.58384	-4.05043	-6.65452	-3.17257	0
0.1820	11.3722	-2.52964	-7.87069	-3.78082	0
0.1827	10.15	-4.05043	-10.303	-2.56148	0
0.1833	5.87864	-2.52964	-11.5421	-3.17257	0
0.1840	6.18419	0.225861	-8.78855	-3.47527	0
0.1847	6.18419	-1.30999	-9.40811	-0.425485	0
0.1853	5.26754	-2.83079	-13.0566	0.796713	0
0.1860	4.04535	-2.83079	-13.0566	-0.731034	0
0.1867	-0.531528	-2.83079	-14.594	0.796713	0
0.1873	-6.3306	-2.21343	-18.5638	2.01606	0
0.1880	-11.5186	0.225861	-18.5638	-2.25593	0
0.1887	-19.4533	-0.692639	-17.6459	-3.47527	0
0.1893	-26.4714	-2.83079	-20.0783	0.796713	0
0.1900	-20.9779	1.1293	-22.8319	0.796713	0
0.1907	-9.37973	6.3241	-21.2945	-1.64483	0
0.1913	-4.80285	1.44551	-16.1085	-0.119935	0
0.1920	-4.4973	-2.83079	-15.1907	-0.731034	0
0.1927	0.0795701	1.1293	-20.6978	-4.39192	0
0.1933	3.7398	0.527008	-24.9659	-3.17257	0
0.1940	1.60413	-4.35158	-26.4804	-1.64483	0
0.1947	-0.837078	-2.83079	-28.3161	-3.17257	0
0.1953	-4.4973	-0.391492	-28.6144	-2.86703	0
0.1960	-11.5186	-2.52964	-26.4804	-1.33928	0
0.1967	-13.6542	-0.692639	-26.4804	-3.17257	0
0.1973	-9.07736	2.9663	-27.7195	-5.30857	0
0.1980	-6.02505	0.225861	-28.6144	-5.00302	0
0.1987	-5.41395	-3.13193	-27.3982	-4.39192	0
0.1993	-2.05609	-0.692639	-24.048	-3.17257	0
0.2000	-2.36164	0.225861	-23.4285	-1.03373	0
0.2007	-6.93852	-3.13193	-25.5625	-1.03373	0
0.2013	-6.3306	-4.05043	-25.5625	-3.47527	0
0.2020	-2.97274	-1.30999	-27.0999	-3.78082	0
0.2027	-4.4973	-0.0903443	-29.5323	-1.33928	0
0.2033	-7.24406	-1.61114	-25.5625	-0.425485	0
0.2040	-7.24406	-1.61114	-21.6157	-2.56148	0
0.2047	-7.24406	-0.692639	-26.1821	-3.47527	0
0.2053	-4.80285	-0.692639	-29.8535	-1.64483	0
0.2060	0.0795701	-0.391492	-30.1518	0.185614	0
0.2067	0.690669	0.527008	-31.0697	1.10226	0
0.2073	-0.837078	1.1293	-28.9357	-0.731034	0
0.2080	0.385119	0.225861	-26.8016	-3.47527	0
0.2087	0.0795701	-0.692639	-28.6144	-4.39192	0
0.2093	-3.88939	0.225861	-27.3982	-4.08637	0
0.2100	-4.80285	2.0478	-24.048	-3.47527	0
0.2107	-3.88939	2.36401	-25.8838	-2.25593	0
0.2113	-5.7195	1.1293	-27.7195	-1.64483	0
0.2120	-6.3306	-0.0903443	-25.8838	-3.17257	0
0.2127	-2.36164	0.225861	-26.1821	-4.08637	0
0.2133	1.29858	0.225861	-25.8838	-3.17257	0
0.2140	4.96199	-0.0903443	-24.9659	-3.17257	0
0.2147	10.7611	2.36401	-25.5625	-3.17257	0
0.2153	11.9801	2.9663	-21.914	0.185614	0
0.2160	7.4032	-0.993787	-17.3247	2.62715	0
0.2167	6.48656	-2.52964	-20.3766	0.185614	0
0.2173	7.4032	-0.0903443	-22.5106	-3.47527	0
0.2180	6.48656	-0.692639	-18.5638	-1.64483	0
0.2187	6.48656	-0.993787	-17.6459	0.491164	0
0.2193	6.48656	0.828156	-19.1604	-0.731034	0
0.2200	3.7398	0.225861	-17.9442	-0.119935	0
0.2207	0.690669	-0.391492	-14.8923	2.62715	0
0.2213	-2.66719	2.36401	-9.40811	-0.119935	0
0.2220	-7.24406	0.225861	-3.60262	-4.39192	0
0.2227	-10.6019	-3.13193	-4.81879	-1.95038	0
0.2233	-9.37973	-0.0903443	-8.78855	0.185614	0
0.2240	-2.05609	2.0478	-7.87069	-1.64483	0
0.2247	8.6254	-2.21343	-4.81879	1.10226	0
0.2253	17.4736	-3.74929	-4.81879	4.4576	0
0.2260	24.7972	0.225861	-5.73665	0.185614	0
0.2267	29.3773	2.66516	-2.98306	-0.731034	0
0.2273	26.6305	1.1293	4.63521	5.67979	0
0.2280	21.137	0.225861	8.60498	4.76315	0
0.2287	18.0847	0.225861	4.33691	-0.731034	0
0.2293	13.2023	0.225861	-0.252413	1.10226	0
0.2300	7.70875	1.1293	0.0688398	2.62715	0
0.2307	3.13188	2.9663	1.88162	-0.119935	0
0.2313	-5.41395	2.9663	4.63521	0.796713	0
0.2320	-13.3487	2.9663	7.0905	0.185614	0
0.2327	-10.6019	3.58366	5.85138	-3.17257	0
0.2333	-2.97274	3.58366	5.25477	0.491164	0
0.2340	1.90968	2.9663	7.98542	4.76315	0
0.2347	3.7398	2.9663	10.1424	1.40781	0
0.2353	2.52078	3.26745	9.82115	0.185614	0
0.2360	2.52078	2.0478	9.82115	3.5438	0
0.2367	6.79211	0.225861	10.739	1.40781	0
0.2373	12.2856	-0.391492	11.9552	-0.731034	0
0.2380	17.4736	-0.0903443	10.4407	2.62715	0
0.2387	21.7481	-0.0903443	10.739	4.4576	0
0.2393	21.7481	0.225861	17.1411	2.32161	0
0.2400	20.2204	-0.692639	19.8947	1.71051	0
0.2407	19.6093	-2.52964	14.4105	1.71051	0
0.2413	18.3902	-1.61114	11.6569	0.185614	0
0.2420	17.7792	1.1293	14.0892	-0.425485	0
0.2427	16.8625	1.74666	16.8428	1.71051	0
0.2433	8.0143	1.1293	18.3802	4.15205	0
0.2440	-3.58384	0.225861	17.1411	5.37424	0
0.2447	-8.77181	-2.21343	15.9249	3.8465	0
0.2453	-15.4843	-3.74929	18.9768	2.62715	0
0.2460	-31.9649	-0.692639	20.8126	3.8465	0
0.2467	-42.3409	1.1293	19.2981	5.67979	0
0.2473	-31.9649	0.225861	20.193	3.8465	0
0.2480	-9.99083	1.1293	20.8126	1.10226	0
0.2487	5.57309	2.36401	18.059	2.62715	0
0.2493	8.92777	0.225861	17.4624	3.8465	0
0.2500	4.65644	-0.692639	17.7607	3.23825	0
0.2507	-1.44818	1.1293	18.059	4.76315	0
0.2513	-0.837078	-0.692639	21.7304	6.59359	0
0.2520	8.31985	-3.74929	23.5662	3.8465	0
0.2527	14.7268	-2.52964	19.8947	1.10226	0
0.2533	14.7268	0.225861	17.7607	2.9327	0
0.2540	13.5078	-1.30999	18.3802	5.0687	0
0.2547	15.3379	-2.52964	15.3283	2.9327	0
0.2553	21.137	-2.52964	11.6569	2.62715	0
0.2560	23.8838	-3.74929	11.6569	5.67979	0
0.2567	15.6435	-4.35158	12.873	5.37424	0
0.2573	8.92777	-4.35158	14.0892	3.23825	0
0.2580	13.8134	-7.40823	14.4105	5.67979	0
0.2587	18.3902	-9.84752	14.0892	9.03513	0
0.2593	18.3902	-5.27008	13.4926	7.20469	0
0.2600	23.8838	-1.91229	11.6569	5.67979	0
0.2607	27.2384	-4.66779	9.82115	6.59359	0
0.2613	18.6958	-5.27008	8.90328	4.76315	0
0.2620	10.7611	-1.30999	7.98542	2.9327	0
0.2627	9.23332	0.225861	9.82115	5.0687	0
0.2633	4.04535	0.225861	13.4926	5.98534	0
0.2640	-5.41395	1.1293	12.873	2.9327	0
0.2647	-9.68528	0.225861	6.47094	2.01606	0
0.2653	-11.5186	-1.91229	3.12074	3.8465	0
0.2660	-19.7589	-0.692639	3.41904	3.8465	0
0.2667	-29.2182	2.0478	2.50118	1.71051	0
0.2673	-28.3015	1.1293	1.58332	1.71051	0
0.2680	-19.1478	-0.692639	2.50118	3.8465	0
0.2687	-11.8241	1.1293	2.20287	4.76315	0
0.2693	-7.85516	2.9663	1.58332	2.9327	0
0.2700	-2.97274	2.0478	2.50118	0.796713	0
0.2707	-1.14263	1.74666	2.20287	0.796713	0
0.2713	-3.27829	2.36401	1.28501	2.32161	0
0.2720	-2.05609	1.74666	1.28501	2.9327	0
0.2727	1.29858	1.44551	-0.849024	1.40781	0
0.2733	1.29858	2.0478	-2.06519	1.10226	0
0.2740	-2.97274	2.0478	1.28501	2.9327	0
0.2747	-7.85516	3.8848	3.71735	2.9327	0
0.2753	-10.6019	3.58366	3.71735	1.71051	0
0.2760	-9.37973	-0.692639	5.85138	0.796713	0
0.2767	-5.41395	0.225861	4.93352	0.185614	0
0.2773	-1.14263	2.9663	-2.06519	0.185614	0
0.2780	1.90968	-0.391492	-4.81879	2.01606	0
0.2787	4.65644	-1.91229	-0.550719	3.8465	0
0.2793	3.7398	1.1293	1.28501	2.9327	0
0.2800	-2.05609	0.828156	-0.550719	2.62715	0
0.2807	-9.68528	-0.692639	-1.17028	4.15205	0
0.2813	-14.5709	1.1293	-0.849024	2.62715	0
0.2820	-15.7899	-0.692639	-1.17028	-1.64483	0
0.2827	-17.3145	-0.993787	-1.17028	-0.731034	0
0.2833	-22.808	2.9663	-2.06519	2.32161	0
0.2840	-29.8293	2.9663	-2.98306	0.185614	0
0.2847	-32.576	-0.993787	-3.90092	-2.56148	0
0.2853	-26.4714	-1.30999	-4.81879	-0.731034	0
0.2860	-10.2964	2.66516	-4.52048	0.491164	0
0.2867	8.31985	6.94145	-3.30431	1.10226	0
0.2873	19.3037	7.54374	-3.30431	5.37424	0
0.2880	19.9148	3.8848	-3.90092	5.67979	0
0.2887	16.2546	2.9663	-5.73665	0.491164	0
0.2893	10.7611	5.10445	-9.40811	-0.425485	0
0.2900	6.79211	3.26745	-10.6243	2.9327	0
0.2907	6.79211	0.527008	-8.49024	2.01606	0
0.2913	6.48656	1.44551	-6.65452	0.796713	0
0.2920	2.21523	1.1293	-7.57238	2.01606	0
0.2927	-1.75054	0.225861	-7.57238	2.32161	0
0.2933	-3.88939	0.527008	-6.95282	0.185614	0
0.2940	-1.14263	-0.692639	-7.57238	-0.731034	0
0.2947	8.92777	0.225861	-7.25113	-0.119935	0
0.2953	18.3902	3.8848	-5.11709	1.10226	0
0.2960	19.0013	2.9663	-5.73665	1.10226	0
0.2967	13.8134	-0.692639	-7.87069	-0.425485	0
0.2973	5.57309	-0.692639	-5.73665	-1.64483	0
0.2980	-5.41395	-1.61114	-4.22218	-3.47527	0
0.2987	-13.9598	-4.05043	-5.11709	-2.56148	0
0.2993	-16.7065	-3.44814	-3.90092	0.185614	0
0.3000	-14.2653	-2.52964	-2.06519	-0.731034	0
0.3007	-7.24406	-3.74929	-4.22218	-3.78082	0
0.3013	-1.44818	-2.83079	-6.95282	-3.47527	0
0.3020	-1.75054	-1.91229	-7.87069	-2.56148	0
0.3027	-8.77181	-3.44814	-8.78855	-3.47527	0
0.3033	-17.3145	-2.83079	-7.25113	-2.56148	0
0.3040	-19.7589	-0.993787	-6.35621	-2.56148	0
0.3047	-10.6019	-1.61114	-9.40811	-4.08637	0
0.3053	1.60413	-2.52964	-10.0047	-2.56148	0
0.3060	8.0143	-3.44814	-5.73665	-1.64483	0
0.3067	13.2023	-5.27008	-4.22218	-2.86703	0
0.3073	17.4736	-4.35158	-5.73665	-2.56148	0
0.3080	14.7268	-1.61114	-6.65452	-1.03373	0
0.3087	11.0666	-1.30999	-7.57238	-0.731034	0
0.3093	11.3722	-1.30999	-6.95282	-0.119935	0
0.3100	12.2856	0.225861	-5.73665	0.185614	0
0.3107	12.2856	1.1293	-6.65452	0.491164	0
0.3113	10.15	1.1293	-4.81879	2.62715	0
0.3120	2.52078	-1.61114	-1.17028	1.10226	0
0.3127	-4.19175	-4.96893	-2.38645	-4.08637	0
0.3133	-4.80285	-4.05043	-6.65452	-4.39192	0
0.3140	-3.58384	-2.21343	-7.25113	-1.03373	0
0.3147	0.996218	-3.44814	-5.73665	-1.64483	0
0.3153	8.92777	-4.05043	-3.90092	-2.86703	0
0.3160	11.9801	-3.44814	-3.60262	-1.64483	0
0.3167	9.23332	-4.66779	-4.81879	-0.731034	0
0.3173	8.6254	-3.44814	-3.90092	-1.95038	0
0.3180	11.0666	-2.52964	-2.06519	-3.47527	0
0.3187	10.15	-4.66779	-3.60262	-1.64483	0
0.3193	5.57309	-3.13193	-3.90092	2.32161	0
0.3200	1.60413	1.1293	0.665452	2.32161	0
0.3207	0.0795701	-0.692639	3.41904	-1.64483	0
0.3213	-0.225979	-1.91229	1.88162	-4.39192	0
0.3220	-3.58384	2.36401	0.0688398	-4.39192	0
0.3227	-10.9075	2.36401	0.367146	-1.33928	0
0.3233	-14.8732	-2.21343	2.50118	1.71051	0
0.3240	-8.77181	-2.52964	3.71735	-0.731034	0
0.3247	3.7398	-1.61114	0.665452	-3.78082	0
0.3253	15.949	-2.52964	-1.76689	-2.56148	0
0.3260	26.9361	-0.993787	-2.06519	-2.56148	0
0.3267	30.9019	1.1293	-2.98306	-3.78082	0
0.3273	22.9671	-0.692639	-2.68475	-1.64483	0
0.3280	12.8967	-1.30999	-0.550719	-0.731034	0
0.3287	7.70875	0.527008	-2.06519	-3.47527	0
0.3293	5.57309	-1.30999	-2.06519	-3.47527	0
0.3300	4.65644	-4.05043	0.665452	-1.03373	0
0.3307	5.26754	-0.692639	-0.550719	-2.25593	0
0.3313	8.31985	2.9663	-2.68475	-3.17257	0
0.3320	12.8967	0.828156	0.665452	-1.03373	0
0.3327	16.8625	-0.692639	2.79949	-0.731034	0
0.3333	17.4736	2.0478	0.665452	-2.56148	0
0.3340	16.5601	4.8033	-0.550719	-3.47527	0
0.3347	18.6958	6.02295	-0.252413	-3.17257	0
0.3353	18.6958	5.70675	3.41904	-1.64483	0
0.3360	13.8134	2.9663	7.98542	-1.64483	0
0.3367	11.0666	0.527008	3.41904	-4.08637	0
0.3373	10.7611	2.66516	-3.30431	-6.22236	0
0.3380	5.87864	2.9663	-0.550719	-5.61126	0
0.3387	-2.66719	1.1293	3.41904	-4.08637	0
0.3393	-8.77181	2.9663	0.986704	-5.30857	0
0.3400	-14.2653	3.26745	-1.17028	-6.83346	0
0.3407	-19.1478	-1.61114	-0.252413	-3.47527	0
0.3413	-20.0612	-2.52964	0.665452	-1.64483	0
0.3420	-16.7065	2.0478	0.665452	-6.22236	0
0.3427	-11.8241	1.44551	0.665452	-7.44456	0
0.3433	-9.07736	-0.391492	-0.252413	-5.00302	0
0.3440	-12.1265	2.0478	-3.30431	-5.30857	0
0.3447	-19.7589	1.1293	-3.60262	-5.91681	0
0.3453	-25.8603	-1.91229	-1.17028	-3.47527	0
0.3460	-23.7246	0.225861	-2.06519	-5.30857	0
0.3467	-10.2964	2.36401	-4.22218	-7.13901	0
0.3473	7.4032	1.1293	-1.46858	-1.64483	0
0.3480	21.137	1.1293	-0.252413	0.185614	0
0.3487	29.0717	-0.692639	-6.65452	-5.30857	0
0.3493	29.3773	-4.05043	-12.1388	-6.52791	0
0.3500	21.4426	-3.13193	-12.1388	-4.08637	0
0.3507	14.1157	-0.692639	-11.2209	-4.39192	0
0.3513	12.8967	-0.993787	-12.7583	-3.17257	0
0.3520	12.8967	-1.61114	-14.8923	-0.425485	0
0.3527	12.8967	0.225861	-14.594	-2.86703	0
0.3533	14.1157	2.36401	-12.1388	-4.08637	0
0.3540	11.0666	2.9663	-11.8404	-0.119935	0
0.3547	1.90968	0.828156	-12.1388	0.185614	0
0.3553	-5.41395	2.0478	-12.1388	-2.56148	0
0.3560	-8.77181	6.02295	-14.2728	-2.56148	0
0.3567	-13.6542	5.4056	-15.8102	-1.33928	0
0.3573	-16.401	4.18595	-13.6762	-1.64483	0
0.3580	-11.5186	7.54374	-14.2728	-0.119935	0
0.3587	-4.80285	7.84489	-16.1085	2.01606	0
0.3593	-0.837078	4.8033	-13.6762	2.01606	0
0.3600	1.90968	3.26745	-13.0566	0.491164	0
0.3607	1.90968	2.9663	-16.7281	0.491164	0
0.3613	-3.58384	2.9663	-20.0783	1.71051	0
0.3620	-7.24406	5.10445	-21.2945	1.40781	0
0.3627	-5.7195	3.58366	-22.5106	-0.425485	0
0.3633	-6.3306	0.828156	-24.3463	-0.425485	0
0.3640	-10.9075	3.8848	-26.8016	0.796713	0
0.3647	-11.213	6.62525	-26.4804	1.10226	0
0.3653	-8.16071	3.26745	-23.1302	2.9327	0
0.3660	-9.37973	-0.692639	-23.1302	6.28804	0
0.3667	-15.4843	-0.692639	-25.8838	6.59359	0
0.3673	-20.0612	1.1293	-25.8838	4.76315	0
0.3680	-20.9779	4.4871	-26.4804	4.15205	0
0.3687	-18.2311	4.8033	-28.9357	3.5438	0
0.3693	-12.7376	1.1293	-29.5323	2.32161	0
0.3700	-7.85516	-0.0903443	-29.5323	2.01606	0
0.3707	-6.3306	3.58366	-30.4501	2.9327	0
0.3713	-6.02505	5.4056	-27.3982	3.8465	0
0.3720	-5.41395	2.36401	-24.6676	4.15205	0
0.3727	-8.77181	2.36401	-28.9357	3.5438	0
0.3733	-14.2653	4.8033	-33.2037	3.23825	0
0.3740	-14.2653	3.8848	-31.6663	3.8465	0
0.3747	-6.02505	2.0478	-30.7714	1.40781	0
0.3753	6.18419	3.26745	-32.9054	-1.33928	0
0.3760	15.6435	3.8848	-32.5842	0.796713	0
0.3767	17.1681	3.8848	-31.0697	3.8465	0
0.3773	11.3722	4.8033	-32.2859	2.32161	0
0.3780	6.48656	4.18595	-32.5842	0.491164	0
0.3787	3.7398	2.0478	-28.6144	2.62715	0
0.3793	-0.531528	3.8848	-25.5625	5.0687	0
0.3800	-2.66719	6.62525	-24.048	6.28804	0
0.3807	-2.36164	5.4056	-21.2945	4.4576	0
0.3813	-3.88939	2.0478	-22.2123	1.10226	0
0.3820	-5.41395	2.66516	-27.0999	2.01606	0
0.3827	-2.66719	5.70675	-25.5625	6.28804	0
0.3833	1.90968	4.18595	-17.6459	5.37424	0
0.3840	6.48656	-0.692639	-15.1907	0.185614	0
0.3847	9.23332	-2.21343	-16.4068	-0.425485	0
0.3853	7.70875	-0.391492	-15.1907	2.9327	0
0.3860	0.0795701	-1.30999	-14.594	3.8465	0
0.3867	-9.07736	-2.52964	-13.6762	2.62715	0
0.3873	-10.6019	-1.61114	-9.70642	1.71051	0
0.3880	-5.7195	1.1293	-7.57238	0.491164	0
0.3887	-3.88939	2.9663	-6.95282	-0.119935	0
0.3893	-3.88939	2.36401	-3.60262	1.40781	0
0.3900	1.60413	1.44551	-1.17028	2.9327	0
0.3907	7.70875	2.9663	-1.46858	0.491164	0
0.3913	8.0143	3.58366	0.665452	-1.64483	0
0.3920	4.04535	2.9663	3.71735	0.185614	0
0.3927	-3.58384	3.8848	5.25477	3.23825	0
0.3933	-13.6542	4.8033	7.68711	4.15205	0
0.3940	-18.2311	3.8848	9.82115	3.5438	0
0.3947	-12.7376	4.4871	12.5747	2.62715	0
0.3953	-2.05609	2.36401	20.193	3.8465	0
0.3960	5.57309	-2.52964	25.9985	5.67979	0
0.3967	11.3722	-1.61114	23.5662	3.8465	0
0.3973	18.3902	2.0478	21.7304	1.40781	0
0.3980	20.2204	-0.692639	25.9985	2.32161	0
0.3987	8.6254	-2.83079	28.7521	3.23825	0
0.3993	-4.4973	0.225861	28.4538	0.185614	0
0.4000	-9.07736	0.828156	29.67	-2.56148	0
0.4007	-13.3487	-1.91229	33.3185	-0.119935	0
0.4013	-18.5367	-2.21343	37.9078	2.32161	0
0.4020	-16.401	-0.0903443	40.9597	0.185614	0
0.4027	-8.16071	1.1293	41.8776	-2.25593	0
0.4033	-5.7195	1.1293	42.1759	-0.425485	0
0.4040	-9.99083	2.0478	43.6903	-0.119935	0
0.4047	-12.1265	2.0478	47.3618	-2.86703	0
0.4053	-6.3306	0.225861	50.1154	-2.25593	0
0.4060	5.57309	1.1293	48.578	-0.425485	0
0.4067	18.3902	3.8848	49.1975	0.185614	0
0.4073	24.7972	2.36401	57.1371	2.32161	0
0.4080	17.7792	-0.692639	61.7034	1.10226	0
0.4087	4.65644	1.1293	55.8979	-3.47527	0
0.4093	-3.58384	2.9663	52.2494	-2.56148	0
0.4100	-8.46626	1.74666	56.2192	0.185614	0
0.4107	-13.9598	1.74666	58.3532	-2.56148	0
0.4113	-19.1478	-0.391492	57.7337	-2.86703	0
0.4120	-25.8603	-4.66779	59.2711	0.796713	0
0.4127	-28.9126	-3.44814	59.8677	-0.731034	0
0.4133	-17.3145	-1.61114	59.2711	-4.39192	0
0.4140	6.48656	-5.27008	61.1068	-4.39192	0
0.4147	26.6305	-5.27008	62.323	-3.47527	0
0.4153	33.0375	-0.692639	61.7034	-0.731034	0
0.4160	27.8495	-0.391492	60.7856	2.01606	0
0.4167	18.3902	-3.44814	60.1889	0.491164	0
0.4173	10.15	-4.05043	61.1068	-3.17257	0
0.4180	4.96199	-2.83079	62.6213	-4.39192	0
0.4187	3.7398	-2.21343	63.8375	-4.08637	0
0.4193	2.82633	-3.44814	66.5911	-2.86703	0
0.4200	-0.531528	-7.10708	69.3447	-1.33928	0
0.4207	-0.837078	-9.54638	64.7553	-1.95038	0
0.4213	4.96199	-6.79088	57.7337	-4.39192	0
0.4220	10.15	-3.74929	58.0549	-3.47527	0
0.4227	7.70875	-5.27008	62.323	-1.95038	0
0.4233	1.90968	-7.40823	61.4051	-5.30857	0
0.4240	-1.75054	-5.57123	57.4354	-7.13901	0
0.4247	-2.66719	-4.35158	57.1371	-3.47527	0
0.4253	-6.3306	-5.27008	56.5175	-2.25593	0
0.4260	-12.7376	-4.05043	52.5477	-5.30857	0
0.4267	-19.7589	-2.21343	51.6299	-4.39192	0
0.4273	-22.808	-1.61114	52.5477	-0.731034	0
0.4280	-15.4843	0.828156	50.1154	-0.731034	0
0.4287	-1.44818	2.0478	47.6601	-2.86703	0
0.4293	7.09766	-2.21343	47.9814	-2.86703	0
0.4300	8.92777	-2.52964	44.6082	-1.64483	0
0.4307	5.57309	3.8848	41.258	-1.64483	0
0.4313	-8.77181	4.18595	45.2278	-3.47527	0
0.4320	-24.3357	-2.21343	45.8473	-5.30857	0
0.4327	-25.5547	-3.13193	36.3704	-5.30857	0
0.4333	-17.9256	-1.61114	29.9683	-2.86703	0
0.4340	-12.1265	-3.44814	30.8861	-0.731034	0
0.4347	-0.837078	-4.96893	29.9683	-2.56148	0
0.4353	17.4736	-4.05043	26.6181	-5.61126	0
0.4360	25.7139	-3.74929	24.484	-5.30857	0
0.4367	19.6093	-3.44814	20.5143	-3.47527	0
0.4373	12.5912	-4.35158	18.059	-4.08637	0
0.4380	8.92777	-6.18858	20.193	-5.61126	0
0.4387	3.7398	-5.88743	19.2981	-5.30857	0
0.4393	-1.75054	-3.44814	13.1943	-5.30857	0
0.4400	-4.4973	-2.21343	11.3586	-5.30857	0
0.4407	-5.41395	-1.61114	11.9552	-4.08637	0
0.4413	-8.46626	-0.692639	7.98542	-2.25593	0
0.4420	-11.8241	0.225861	4.33691	-4.69747	0
0.4427	-12.432	0.828156	5.25477	-7.44456	0
0.4433	-10.9075	-0.391492	4.63521	-5.00302	0
0.4440	-6.63615	-1.61114	0.986704	-2.25593	0
0.4447	-0.837078	-0.0903443	-3.30431	-3.78082	0
0.4453	-1.44818	0.828156	-9.40811	-5.30857	0
0.4460	-9.99083	-0.692639	-13.0566	-4.69747	0
0.4467	-16.7065	-0.692639	-13.3549	-2.86703	0
0.4473	-13.3487	0.225861	-15.1907	-1.03373	0
0.4480	0.385119	-0.391492	-18.8621	-1.33928	0
0.4487	16.2546	-0.692639	-18.8621	-3.78082	0
0.4493	15.949	-0.0903443	-18.5638	-4.39192	0
0.4500	-1.44818	0.828156	-20.6978	-4.08637	0
0.4507	-17.3145	1.74666	-22.5106	-3.47527	0
0.4513	-21.589	0.527008	-24.9659	-2.25593	0
0.4520	-13.9598	-0.0903443	-28.0178	-2.56148	0
0.4527	-3.27829	0.527008	-27.7195	-3.17257	0
0.4533	-7.24406	-0.993787	-27.3982	-0.731034	0
0.4540	-19.7589	-1.61114	-31.368	0.185614	0
0.4547	-14.2653	2.0478	-30.1518	-2.56148	0
0.4553	3.7398	2.9663	-23.1302	-1.33928	0
0.4560	11.6745	0.225861	-26.8016	2.62715	0
0.4567	11.6745	-0.0903443	-37.7701	1.10226	0
0.4573	10.15	0.225861	-39.6058	-1.64483	0
0.4580	6.48656	-1.91229	-36.8752	-0.425485	0
0.4587	2.82633	-2.52964	-37.7701	0.185614	0
0.4593	-0.837078	-0.993787	-38.3897	-0.731034	0
0.4600	-6.93852	0.225861	-36.5539	0.796713	0
0.4607	-8.46626	-1.61114	-38.0914	4.15205	0
0.4613	-5.7195	-4.66779	-41.1433	3.8465	0
0.4620	-2.36164	-4.35158	-42.3594	0.491164	0
0.4627	0.690669	-1.61114	-43.2773	0.796713	0
0.4633	-0.225979	-0.692639	-43.2773	3.5438	0
0.4640	-6.3306	-0.692639	-42.3594	3.5438	0
0.4647	-12.432	-1.61114	-42.3594	3.5438	0
0.4653	-12.7376	-4.05043	-42.0611	4.76315	0
0.4660	-3.58384	-3.74929	-40.822	4.76315	0
0.4667	6.48656	-0.692639	-39.0092	5.67979	0
0.4673	7.70875	-2.52964	-34.1216	8.42688	0
0.4680	4.65644	-6.18858	-31.9876	5.98534	0
0.4687	3.7398	-4.66779	-35.6361	4.15205	0
0.4693	0.690669	-3.44814	-37.4718	8.42688	0
0.4700	-2.66719	-4.35158	-35.3378	7.51024	0
0.4707	-0.531528	-1.91229	-34.4199	2.9327	0
0.4713	1.90968	-0.0903443	-31.368	6.59359	0
0.4720	1.60413	-2.21343	-26.8016	11.4767	0
0.4727	1.29858	-0.692639	-27.3982	9.34068	0
0.4733	1.60413	2.36401	-27.3982	7.81578	0
0.4740	1.29858	-1.30999	-22.8319	9.34068	0
0.4747	0.996218	-5.27008	-20.3766	8.42688	0
0.4753	0.385119	-1.61114	-20.6978	6.28804	0
0.4760	-0.531528	1.74666	-19.4587	7.51024	0
0.4767	-3.58384	1.1293	-16.7281	9.64623	0
0.4773	-9.07736	1.1293	-15.1907	8.42688	0
0.4780	-12.7376	0.225861	-14.594	6.28804	0
0.4787	-13.9598	0.225861	-11.2209	9.34068	0
0.4793	-13.9598	2.66516	-4.81879	13.9182	0
0.4800	-9.99083	1.44551	-2.38645	12.0878	0
0.4807	-4.80285	-1.61114	-5.73665	9.03513	0
0.4813	-3.58384	-0.391492	-4.81879	9.34068	0
0.4820	-2.66719	1.1293	-2.06519	8.42688	0
0.4827	0.996218	1.1293	-1.76689	7.51024	0
0.4833	0.996218	3.8848	-0.252413	9.34068	0
0.4840	-4.4973	4.18595	3.12074	10.8656	0
0.4847	-8.16071	-0.692639	3.41904	11.1711	0
0.4853	-8.16071	-2.52964	5.25477	10.5629	0
0.4860	-3.88939	0.225861	9.52284	9.03513	0
0.4867	2.82633	0.225861	10.739	9.34068	0
0.4873	8.31985	-0.692639	11.9552	11.1711	0
0.4880	9.23332	1.44551	14.7088	12.0878	0
0.4887	8.0143	2.9663	13.7909	12.6989	0
0.4893	8.31985	1.74666	14.4105	12.3933	0
0.4900	8.92777	2.66516	18.9768	10.2573	0
0.4907	7.70875	6.02295	20.5143	9.95178	0
0.4913	5.87864	6.02295	23.5662	11.7822	0
0.4920	3.7398	2.0478	28.1325	11.1711	0
0.4927	1.29858	0.828156	25.9985	9.34068	0
0.4933	1.90968	2.0478	21.4321	10.2573	0
0.4940	4.65644	2.66516	24.7823	10.5629	0
0.4947	4.96199	4.8033	29.67	9.95178	0
0.4953	4.35089	6.02295	29.0504	9.34068	0
0.4960	4.65644	3.58366	28.7521	9.34068	0
0.4967	0.385119	1.44551	29.9683	7.81578	0
0.4973	-7.85516	3.8848	30.2666	4.76315	0
0.4980	-12.7376	5.70675	32.1023	4.15205	0
0.4987	-8.16071	2.0478	34.5576	6.28804	0
0.4993	3.7398	-1.91229	34.5576	4.76315	0
0.5000	15.6435	-0.993787	33.938	1.40781	0
0.5007	17.4736	2.0478	35.7738	2.9327	0
0.5013	11.0666	2.0478	36.6916	3.23825	0
0.5020	4.65644	1.1293	33.6397	-0.119935	0
0.5027	0.690669	2.9663	33.3185	2.01606	0
0.5033	-0.225979	4.8033	37.2882	5.67979	0
0.5040	0.996218	2.9663	38.2061	1.10226	0
0.5047	2.82633	0.225861	33.6397	-2.86703	0
0.5053	1.90968	-0.692639	29.9683	1.10226	0
0.5060	-2.05609	-0.0903443	29.0504	2.9327	0
0.5067	-9.37973	-2.21343	28.1325	-0.119935	0
0.5073	-14.8732	-5.57123	28.1325	0.185614	0
0.5080	-14.8732	-5.57123	28.1325	0.491164	0
0.5087	-12.1265	-3.13193	27.2147	-2.56148	0
0.5093	-14.2653	-3.44814	27.2147	-3.78082	0
0.5100	-21.8945	-5.27008	26.6181	-3.78082	0
0.5107	-23.1135	-4.66779	25.4019	-5.00302	0
0.5113	-10.9075	-2.52964	24.484	-4.39192	0
0.5120	10.15	-2.52964	23.5662	-3.47527	0
0.5127	30.9019	-0.993787	20.8126	-4.08637	0
0.5133	38.531	2.36401	19.8947	-5.00302	0
0.5140	28.4606	2.0478	23.2449	-6.22236	0
0.5147	18.3902	-0.692639	26.6181	-6.83346	0
0.5153	17.7792	0.225861	27.5359	-4.69747	0
0.5160	17.1681	2.0478	26.2968	-4.08637	0
0.5167	13.8134	-0.391492	23.2449	-6.52791	0
0.5173	10.15	-0.993787	20.5143	-7.13901	0
0.5180	4.65644	1.1293	19.8947	-6.52791	0
0.5187	3.7398	0.225861	20.8126	-8.35835	0
0.5193	8.0143	-0.692639	20.8126	-9.275	0
0.5200	7.4032	1.74666	19.8947	-7.13901	0
0.5207	2.82633	1.44551	18.6785	-5.61126	0
0.5213	-0.837078	-0.993787	16.8428	-6.83346	0
0.5220	-8.16071	-0.391492	14.4105	-9.275	0
0.5227	-13.3487	1.1293	13.4926	-9.8861	0
0.5233	-10.9075	0.828156	15.9249	-8.35835	0
0.5240	-6.93852	2.0478	16.5445	-8.0528	0
0.5247	-2.66719	4.18595	15.6266	-9.58055	0
0.5253	2.82633	1.1293	15.6266	-7.75011	0
0.5260	4.04535	-1.61114	14.0892	-5.30857	0
0.5267	1.60413	1.44551	10.739	-5.30857	0
0.5273	-4.4973	1.1293	12.2764	-5.61126	0
0.5280	-20.0612	-4.05043	15.9249	-7.13901	0
0.5287	-37.764	-3.44814	11.9552	-10.4943	0
0.5293	-44.7821	-0.993787	6.17264	-10.1916	0
0.5300	-39.2885	-3.74929	4.93352	-7.44456	0
0.5307	-24.6413	-3.74929	4.33691	-10.1916	0
0.5313	-0.837078	0.828156	1.88162	-12.6303	0
0.5320	20.2204	1.44551	0.665452	-8.6639	0
0.5327	29.3773	0.225861	0.665452	-7.13901	0
0.5333	30.9019	0.828156	1.28501	-9.275	0
0.5340	27.8495	-1.61114	1.58332	-8.35835	0
0.5347	22.9671	-2.83079	-1.76689	-8.6639	0
0.5353	24.1893	0.225861	-2.98306	-10.7999	0
0.5360	31.2074	1.74666	1.58332	-8.0528	0
0.5367	33.0375	0.527008	4.33691	-6.52791	0
0.5373	28.4606	0.828156	-0.849024	-11.411	0
0.5380	25.1028	0.828156	-5.73665	-11.7165	0
0.5387	19.3037	1.1293	-4.52048	-6.22236	0
0.5393	8.31985	1.1293	-0.849024	-4.69747	0
0.5400	0.385119	-3.13193	-1.17028	-6.83346	0
0.5407	3.13188	-5.27008	-6.65452	-6.22236	0
0.5413	11.0666	-2.83079	-11.5421	-5.30857	0
0.5420	11.9801	-2.21343	-12.1388	-4.39192	0
0.5427	4.96199	-4.66779	-10.6243	-3.47527	0
0.5433	2.52078	-4.66779	-11.5421	-5.00302	0
0.5440	1.90968	-3.13193	-14.8923	-7.13901	0
0.5447	-6.02505	-3.44814	-18.2426	-5.61126	0
0.5453	-10.9075	-4.35158	-18.5638	-2.86703	0
0.5460	-6.3306	-4.35158	-18.8621	-3.47527	0
0.5467	-8.16071	-3.44814	-20.6978	-4.39192	0
0.5473	-17.0121	-1.61114	-21.2945	-3.47527	0
0.5480	-16.7065	0.225861	-20.3766	-3.78082	0
0.5487	-9.99083	0.527008	-21.2945	-4.39192	0
0.5493	-8.77181	-0.0903443	-26.8016	-3.47527	0
0.5500	-9.99083	1.74666	-33.2037	-2.56148	0
0.5507	-10.9075	3.8848	-33.2037	-1.64483	0
0.5513	-14.5709	2.36401	-28.6144	2.01606	0
0.5520	-21.8945	-0.0903443	-29.5323	2.62715	0
0.5527	-32.2705	1.1293	-35.0395	-1.64483	0
0.5533	-41.7298	2.9663	-37.1735	-3.78082	0
0.5540	-42.0353	2.0478	-38.688	-3.17257	0
0.5547	-29.8293	2.0478	-42.0611	-2.25593	0
0.5553	-3.58384	2.9663	-41.4416	-0.425485	0
0.5560	29.6797	1.1293	-38.688	1.40781	0
0.5567	47.688	0.828156	-39.0092	1.10226	0
0.5573	41.5833	3.26745	-39.9271	0.491164	0
0.5580	26.6305	2.9663	-39.9271	-0.731034	0
0.5587	15.6435	1.44551	-40.2254	-0.731034	0
0.5593	7.4032	2.0478	-40.2254	1.10226	0
0.5600	4.65644	0.225861	-41.7399	3.23825	0
0.5607	5.57309	-2.52964	-43.2773	4.15205	0
0.5613	4.35089	0.225861	-41.4416	4.15205	0
0.5620	2.52078	5.10445	-41.7399	1.10226	0
0.5627	2.82633	6.62525	-43.8739	0.491164	0
0.5633	-1.75054	4.8033	-40.5237	4.76315	0
0.5640	-9.37973	2.0478	-39.0092	4.76315	0
0.5647	-10.9075	-0.391492	-44.4935	0.491164	0
0.5653	-8.46626	-0.692639	-45.113	1.40781	0
0.5660	-7.54961	1.74666	-42.6577	4.76315	0
0.5667	-6.93852	3.58366	-44.1952	4.76315	0
0.5673	-7.54961	2.9663	-44.1952	4.76315	0
0.5680	-8.77181	2.9663	-43.5756	5.0687	0
0.5687	-7.24406	4.4871	-46.0309	4.15205	0
0.5693	-6.02505	3.8848	-46.9258	3.8465	0
0.5700	-6.3306	2.36401	-44.4935	2.62715	0
0.5707	-3.58384	5.10445	-42.0611	1.10226	0
0.5713	-1.44818	9.38074	-41.1433	2.32161	0
0.5720	-4.4973	7.84489	-43.8739	4.4576	0
0.5727	-9.37973	4.8033	-45.113	3.5438	0
0.5733	-12.7376	3.8848	-41.1433	2.01606	0
0.5740	-13.9598	5.4056	-40.5237	2.32161	0
0.5747	-15.4843	6.94145	-43.2773	2.9327	0
0.5753	-16.401	6.62525	-39.3075	3.5438	0
0.5760	-8.77181	3.8848	-35.6361	4.4576	0
0.5767	10.4555	3.8848	-40.2254	3.8465	0
0.5773	23.8838	3.8848	-43.2773	0.491164	0
0.5780	19.6093	0.225861	-40.5237	-1.03373	0
0.5787	8.92777	-0.692639	-38.688	0.491164	0
0.5793	2.82633	2.66516	-37.4718	1.40781	0
0.5800	-1.14263	2.0478	-37.4718	-1.03373	0
0.5807	-6.63615	-1.61114	-38.0914	-2.25593	0
0.5813	-11.8241	-2.52964	-35.9573	-0.731034	0
0.5820	-17.0121	-0.692639	-32.2859	0.796713	0
0.5827	-21.2834	0.225861	-31.368	2.01606	0
0.5833	-22.2001	2.36401	-31.0697	3.23825	0
0.5840	-15.4843	6.62525	-30.1518	3.5438	0
0.5847	-4.4973	6.62525	-29.234	2.9327	0
0.5853	3.7398	2.0478	-26.8016	2.62715	0
0.5860	5.87864	2.0478	-25.5625	2.62715	0
0.5867	1.90968	6.02295	-23.4285	4.4576	0
0.5873	-3.58384	2.0478	-18.8621	5.67979	0
0.5880	-2.36164	-3.13193	-18.5638	3.23825	0
0.5887	2.82633	1.1293	-24.048	1.10226	0
0.5893	-0.531528	5.4056	-24.9659	1.71051	0
0.5900	-13.6542	2.9663	-21.6157	2.01606	0
0.5907	-21.8945	1.1293	-22.2123	0.491164	0
0.5913	-17.62	1.1293	-21.2945	1.71051	0
0.5920	-7.24406	0.225861	-17.3247	3.23825	0
0.5927	5.57309	-0.391492	-17.9442	2.62715	0
0.5933	15.6435	-1.61114	-19.4587	2.62715	0
0.5940	15.6435	-3.13193	-16.7281	3.23825	0
0.5947	10.15	-2.83079	-14.8923	1.71051	0
0.5953	8.0143	-1.61114	-15.1907	1.10226	0
0.5960	4.96199	-0.993787	-13.9745	3.5438	0
0.5967	1.29858	-0.692639	-13.0566	2.32161	0
0.5973	4.04535	-1.61114	-14.594	0.185614	0
0.5980	7.4032	-1.61114	-15.5119	2.9327	0
0.5987	3.13188	-0.391492	-11.2209	4.76315	0
0.5993	-2.66719	-1.91229	-4.52048	2.9327	0
0.6000	-2.66719	-4.96893	-3.30431	1.40781	0
0.6007	3.7398	-4.35158	-6.35621	1.10226	0
0.6013	12.5912	-2.52964	-6.03496	-1.33928	0
0.6020	13.8134	-1.91229	-4.81879	-1.64483	0
0.6027	0.996218	-0.391492	-5.11709	1.71051	0
0.6033	-17.3145	0.527008	-2.06519	3.23825	0
0.6040	-29.5237	1.1293	0.665452	1.10226	0
0.6047	-31.9649	3.58366	0.367146	-0.425485	0
0.6053	-23.7246	4.18595	1.88162	1.71051	0
0.6060	-9.99083	2.0478	5.55308	2.01606	0
0.6067	2.21523	2.36401	6.47094	0.491164	0
0.6073	7.70875	3.58366	7.98542	0.796713	0
0.6080	4.35089	1.1293	10.1424	1.10226	0
0.6087	-3.58384	0.527008	8.90328	-0.119935	0
0.6093	-4.4973	1.74666	9.22454	-0.731034	0
0.6100	6.48656	-0.0903443	11.6569	0.491164	0
0.6107	18.3902	-1.61114	11.9552	1.40781	0
0.6113	23.5782	-2.52964	14.0892	2.32161	0
0.6120	26.325	-5.27008	16.8428	2.01606	0
0.6127	29.9852	-5.27008	13.1943	1.10226	0
0.6133	30.9019	-1.91229	8.30667	1.40781	0
0.6140	28.7662	-3.44814	10.1424	2.32161	0
0.6147	25.4083	-5.57123	12.873	2.01606	0
0.6153	20.2204	-4.35158	12.5747	1.71051	0
0.6160	14.1157	-3.44814	11.6569	0.491164	0
0.6167	6.48656	-2.52964	11.0373	-0.119935	0
0.6173	-4.4973	-0.993787	9.22454	0.491164	0
0.6180	-14.5709	-1.91229	8.90328	0.796713	0
0.6187	-20.9779	-3.74929	8.90328	-0.425485	0
0.6193	-28.3015	-3.74929	7.98542	-1.03373	0
0.6200	-35.6251	-4.66779	5.25477	0.491164	0
0.6207	-35.6251	-5.88743	4.33691	2.01606	0
0.6213	-27.6904	-5.27008	5.55308	-0.731034	0
0.6220	-14.5709	-3.13193	4.63521	-4.69747	0
0.6227	4.35089	-1.91229	2.50118	-1.95038	0
0.6233	22.0505	-3.13193	4.0386	1.71051	0
0.6240	28.1551	-3.74929	4.63521	-2.56148	0
0.6247	20.5259	-2.52964	-0.849024	-5.61126	0
0.6253	8.31985	-4.05043	-4.81879	-2.56148	0
0.6260	1.60413	-8.32673	-2.68475	-2.86703	0
0.6267	3.7398	-7.70938	0.986704	-4.69747	0
0.6273	12.2856	-3.74929	0.665452	-0.425485	0
0.6280	19.9148	-2.52964	-2.98306	1.10226	0
0.6287	18.3902	-1.30999	-6.35621	-3.17257	0
0.6293	9.84442	0.225861	-5.43835	-3.47527	0
0.6300	4.04535	1.1293	-2.98306	-1.33928	0
0.6307	4.04535	3.8848	-1.76689	-2.56148	0
0.6313	6.79211	4.18595	-1.76689	-3.78082	0
0.6320	9.53887	1.1293	-1.76689	-3.78082	0
0.6327	10.15	2.36401	0.665452	-4.08637	0
0.6333	11.9801	5.10445	5.25477	-2.86703	0
0.6340	17.4736	4.4871	4.33691	-1.95038	0
0.6347	23.8838	6.62525	2.50118	-1.64483	0
0.6353	28.4606	10.2992	8.60498	-0.731034	0
0.6360	29.6797	7.54374	12.5747	-2.56148	0
0.6367	22.356	3.58366	4.93352	-5.91681	0
0.6373	11.3722	5.4056	0.665452	-6.22236	0
0.6380	1.90968	6.94145	5.85138	-2.56148	0
0.6387	-10.6019	4.8033	7.0905	0.185614	0
0.6393	-22.808	2.0478	5.55308	-1.03373	0
0.6400	-26.4714	2.36401	10.1424	-3.47527	0
0.6407	-29.2182	2.9663	13.7909	-1.03373	0
0.6413	-31.0483	2.66516	12.873	1.10226	0
0.6420	-20.9779	3.58366	12.2764	-2.56148	0
0.6427	-8.16071	4.8033	12.2764	-5.30857	0
0.6433	-7.24406	3.26745	14.0892	-2.86703	0
0.6440	-10.2964	2.0478	16.5445	-2.56148	0
0.6447	-6.63615	3.58366	15.3283	-2.56148	0
0.6453	1.29858	3.8848	15.3283	0.185614	0
0.6460	13.8134	3.58366	18.059	-1.03373	0
0.6467	23.5782	6.62525	19.5964	-3.47527	0
0.6473	17.4736	6.62525	22.9466	0.491164	0
0.6480	5.26754	2.66516	27.2147	4.4576	0
0.6487	4.65644	2.66516	24.484	0.491164	0
0.6493	9.84442	5.4056	20.8126	-3.78082	0
0.6500	8.92777	3.26745	25.4019	-3.17257	0
0.6507	7.4032	2.0478	29.9683	-2.86703	0
0.6513	8.31985	3.26745	31.1844	-3.17257	0
0.6520	7.4032	2.66516	34.8559	1.10226	0
0.6527	9.53887	2.9663	39.124	4.76315	0
0.6533	11.9801	4.8033	40.6614	1.10226	0
0.6540	8.0143	1.1293	42.4742	-1.64483	0
0.6547	1.90968	-0.391492	45.2278	2.32161	0
0.6553	-2.66719	4.4871	45.8473	3.23825	0
0.6560	-13.6542	5.10445	45.8473	0.185614	0
0.6567	-23.7246	0.225861	48.578	-0.425485	0
0.6573	-17.3145	-0.391492	51.6299	-0.425485	0
0.6580	-0.837078	2.9663	50.4137	-1.95038	0
0.6587	13.8134	3.8848	51.6299	-0.119935	0
0.6593	25.7139	2.66516	57.7337	0.796713	0
0.6600	31.8185	0.225861	59.8677	-2.86703	0
0.6607	31.2074	-2.21343	55.8979	-4.39192	0
0.6613	29.9852	-0.692639	53.7639	-3.17257	0
0.6620	23.8838	1.1293	53.7639	-3.78082	0
0.6627	8.6254	-2.52964	54.3835	-4.39192	0
0.6633	-5.1084	-5.27008	55.8979	-2.56148	0
0.6640	-15.1788	-2.52964	54.3835	-2.25593	0
0.6647	-28.9126	-1.30999	51.0333	-1.95038	0
0.6653	-36.5418	-5.27008	49.7941	-1.64483	0
0.6660	-23.7246	-5.27008	48.8992	-3.78082	0
0.6667	0.690669	-1.61114	47.3618	-3.47527	0
0.6673	21.7481	-2.83079	47.3618	-0.119935	0
0.6680	33.6486	-4.05043	47.9814	-1.64483	0
0.6687	35.4787	0.225861	48.2797	-5.61126	0
0.6693	32.1241	0.828156	48.2797	-5.30857	0
0.6700	22.9671	-0.692639	44.3099	-5.00302	0
0.6707	3.13188	5.4056	42.1759	-6.83346	0
0.6713	-10.9075	9.98304	46.4439	-6.22236	0
0.6720	-7.24406	4.18595	47.3618	-4.69747	0
0.6727	-5.7195	1.44551	40.0418	-6.22236	0
0.6733	-13.3487	5.4056	33.938	-6.83346	0
0.6740	-8.16071	4.18595	34.5576	-5.30857	0
0.6747	4.65644	-0.0903443	35.4525	-8.0528	0
0.6753	5.57309	1.44551	32.1023	-11.1054	0
0.6760	5.57309	4.8033	25.9985	-8.96945	0
0.6767	20.2204	3.58366	21.7304	-5.61126	0
0.6773	36.3954	2.36401	19.8947	-7.13901	0
0.6780	38.531	2.0478	16.8428	-9.275	0
0.6787	29.9852	-0.993787	13.4926	-9.8861	0
0.6793	19.3037	-3.13193	11.3586	-10.1916	0
0.6800	11.6745	0.225861	6.17264	-9.58055	0
0.6807	8.92777	0.225861	0.986704	-8.0528	0
0.6813	13.2023	-6.48973	-1.46858	-9.8861	0
0.6820	16.5601	-8.02558	-4.52048	-12.3276	0
0.6827	6.48656	-1.61114	-6.03496	-11.7165	0
0.6833	-5.7195	-0.692639	-4.22218	-11.1054	0
0.6840	-3.58384	-3.74929	-7.25113	-13.547	0
0.6847	-1.14263	-2.52964	-13.9745	-15.683	0
0.6853	-6.63615	-0.993787	-19.4587	-13.8525	0
0.6860	-7.24406	-1.61114	-24.9659	-12.3276	0
0.6867	-9.07736	-2.52964	-30.1518	-13.547	0
0.6873	-29.2182	-4.35158	-30.4501	-13.547	0
0.6880	-51.1891	-4.35158	-32.2859	-10.7999	0
0.6887	-52.1057	-1.91229	-38.3897	-11.1054	0
0.6893	-36.5418	-2.52964	-40.5237	-13.547	0
0.6900	-15.4843	-2.21343	-42.0611	-12.9359	0
0.6907	6.48656	1.44551	-45.4113	-12.6303	0
0.6913	16.8625	-0.692639	-47.8437	-12.6303	0
0.6920	15.6435	-4.66779	-50.8956	-10.4943	0
0.6927	11.9801	-1.30999	-53.9475	-8.96945	0
0.6933	3.43743	1.1293	-53.3509	-8.6639	0
0.6940	-10.2964	-2.52964	-54.567	-7.13901	0
0.6947	-13.3487	-0.993787	-57.3206	-7.13901	0
0.6953	2.52078	1.44551	-55.1866	-8.0528	0
0.6960	22.6616	-2.21343	-53.3509	-7.13901	0
0.6967	29.3773	-3.44814	-58.2155	-7.13901	0
0.6973	22.9671	0.828156	-62.1853	-8.96945	0
0.6980	13.5078	1.74666	-63.1032	-8.0528	0
0.6987	10.15	-1.61114	-63.4244	-6.83346	0
0.6993	13.8134	-4.35158	-62.5066	-8.0528	0
0.7000	22.0505	-5.27008	-63.1032	-8.0528	0
0.7007	30.2908	-5.27008	-64.3193	-5.61126	0
0.7013	31.2074	-5.27008	-62.8049	-5.00302	0
0.7020	23.8838	-4.96893	-61.5887	-4.69747	0
0.7027	14.4213	-3.13193	-64.021	-3.47527	0
0.7033	-0.225979	-3.13193	-64.3193	-3.47527	0
0.7040	-23.1135	-3.44814	-60.6708	-4.08637	0
0.7047	-35.6251	-0.692639	-58.5368	-2.56148	0
0.7053	-22.2001	-0.692639	-60.0513	-0.731034	0
0.7060	3.13188	-4.35158	-63.7227	-1.33928	0
0.7067	26.9361	-2.83079	-62.5066	-1.64483	0
0.7073	47.688	0.527008	-56.0815	2.01606	0
0.7080	54.095	-2.52964	-53.0296	2.9327	0
0.7087	45.5491	-3.74929	-56.0815	-0.119935	0
0.7093	38.8366	-0.692639	-58.5368	0.796713	0
0.7100	37.0065	-0.391492	-56.9994	4.4576	0
0.7107	30.9019	0.527008	-53.0296	2.9327	0
0.7113	23.2727	2.66516	-49.0828	2.01606	0
0.7120	18.0847	-0.993787	-48.1649	6.28804	0
0.7127	11.0666	-3.44814	-46.0309	5.98534	0
0.7133	0.996218	0.828156	-39.6058	2.9327	0
0.7140	-8.77181	2.66516	-35.6361	5.67979	0
0.7147	-15.7899	1.1293	-32.5842	8.72958	0
0.7153	-20.0612	1.44551	-28.6144	7.20469	0
0.7160	-19.1478	2.0478	-29.5323	8.42688	0
0.7167	-11.5186	1.1293	-30.7714	11.4767	0
0.7173	-2.97274	0.527008	-26.1821	9.95178	0
0.7180	-2.05609	1.74666	-22.2123	8.42688	0
0.7187	-2.97274	4.8033	-19.78	10.2573	0
0.7193	4.65644	4.4871	-13.0566	12.0878	0
0.7200	19.9148	0.225861	-9.40811	11.4767	0
0.7207	30.2908	-0.692639	-12.7583	9.03513	0
0.7213	24.7972	0.527008	-14.2728	6.89914	0
0.7220	7.4032	-2.21343	-10.303	7.81578	0
0.7227	-3.27829	-2.83079	-5.43835	9.34068	0
0.7233	-5.7195	-0.993787	-2.38645	9.64623	0
0.7240	-10.9075	-2.52964	-0.252413	9.34068	0
0.7247	-13.9598	-3.74929	2.50118	10.8656	0
0.7253	-11.213	-1.91229	5.25477	13.3071	0
0.7260	-11.8241	-0.993787	3.41904	14.5293	0
0.7267	-14.5709	-1.91229	2.20287	13.0044	0
0.7273	-12.7376	-2.52964	7.0905	13.3071	0
0.7280	-10.2964	-0.692639	11.9552	16.0542	0
0.7287	-11.213	0.828156	10.739	15.446	0
0.7293	-10.6019	-0.692639	7.0905	13.9182	0
0.7300	-7.24406	-0.692639	6.17264	14.8349	0
0.7307	-4.4973	2.9663	9.82115	14.2238	0
0.7313	-4.4973	3.26745	16.2462	13.6127	0
0.7320	-7.85516	0.225861	19.8947	13.9182	0
0.7327	-10.9075	1.44551	16.2462	13.0044	0
0.7333	-11.5186	1.1293	11.3586	13.9182	0
0.7340	-9.99083	-1.91229	12.5747	15.7486	0
0.7347	-8.16071	1.74666	16.8428	13.0044	0
0.7353	-3.88939	6.02295	18.059	10.8656	0
0.7360	1.29858	1.44551	17.7607	13.3071	0
0.7367	2.52078	-2.83079	18.6785	13.0044	0
0.7373	-2.36164	-0.993787	19.2981	9.95178	0
0.7380	-9.37973	-0.0903443	20.5143	10.5629	0
0.7387	-16.7065	0.225861	24.484	11.7822	0
0.7393	-21.589	1.74666	26.2968	10.2573	0
0.7400	-17.3145	1.1293	25.0806	8.42688	0
0.7407	-6.3306	-0.993787	26.6181	9.95178	0
0.7413	-0.837078	-0.692639	29.9683	12.0878	0
0.7420	-0.837078	2.66516	28.7521	10.2573	0
0.7427	0.690669	5.70675	28.7521	7.20469	0
0.7433	0.385119	5.10445	34.5576	8.42688	0
0.7440	-8.46626	2.36401	34.2363	9.34068	0
0.7447	-20.0612	1.74666	25.9985	6.59359	0
0.7453	-32.2705	2.0478	24.484	6.28804	0
0.7460	-51.8002	1.74666	27.5359	7.81578	0
0.7467	-68.2807	1.1293	25.4019	7.51024	0
0.7473	-64.3118	0.527008	24.484	8.42688	0
0.7480	-44.4765	-0.692639	26.6181	9.03513	0
0.7487	-23.7246	0.828156	26.6181	5.98534	0
0.7493	-4.4973	2.66516	27.2147	5.98534	0
0.7500	6.79211	1.1293	28.1325	8.12134	0
0.7507	1.60413	0.828156	26.2968	6.28804	0
0.7513	-10.9075	3.26745	25.4019	5.98534	0
0.7520	-16.0954	2.0478	26.9164	8.72958	0
0.7527	-13.9598	-2.21343	26.2968	6.59359	0
0.7533	-6.63615	-3.13193	24.7823	2.01606	0
0.7540	3.7398	-0.692639	24.1628	2.62715	0
0.7547	8.31985	0.225861	23.2449	4.76315	0
0.7553	4.35089	-0.993787	25.4019	2.9327	0
0.7560	-0.531528	-2.21343	26.6181	0.185614	0
0.7567	-5.7195	-2.52964	21.1109	0.185614	0
0.7573	-18.8422	-1.61114	16.5445	1.10226	0
0.7580	-32.8784	-2.83079	19.8947	1.40781	0
0.7587	-33.795	-4.35158	22.9466	0.185614	0
0.7593	-22.5024	-2.52964	21.7304	-2.56148	0
0.7600	-10.6019	-1.61114	21.7304	-3.47527	0
0.7607	-8.16071	-4.96893	22.6483	-0.731034	0
0.7613	-12.7376	-5.27008	21.7304	-0.119935	0
0.7620	-15.7899	-0.993787	20.5143	-3.47527	0
0.7627	-9.07736	-1.30999	18.3802	-4.39192	0
0.7633	1.60413	-4.96893	17.7607	-2.25593	0
0.7640	8.31985	-4.35158	18.6785	-3.17257	0
0.7647	10.15	-1.91229	18.9768	-3.17257	0
0.7653	7.09766	-3.74929	17.1411	-1.33928	0
0.7660	2.82633	-4.05043	15.0071	-2.56148	0
0.7667	5.26754	-0.993787	13.1943	-3.78082	0
0.7673	11.9801	-1.61114	15.0071	-1.64483	0
0.7680	11.3722	-3.13193	17.4624	-3.47527	0
0.7687	4.04535	0.225861	14.4105	-8.35835	0
0.7693	-2.66719	0.828156	9.22454	-6.83346	0
0.7700	-4.80285	-3.74929	8.90328	-2.86703	0
0.7707	-6.3306	-2.21343	9.82115	-5.00302	0
0.7713	-13.0431	2.0478	9.52284	-6.52791	0
0.7720	-25.8603	-0.391492	10.1424	-4.08637	0
0.7727	-37.1529	-1.30999	11.6569	-4.39192	0
0.7733	-39.5941	0.527008	11.6569	-7.75011	0
0.7740	-23.1135	-2.52964	10.739	-8.6639	0
0.7747	15.949	-5.27008	9.82115	-8.96945	0
0.7753	54.095	-3.13193	10.1424	-9.8861	0
0.7760	62.9463	-4.35158	11.9552	-8.35835	0
0.7767	46.1602	-6.18858	12.5747	-5.91681	0
0.7773	23.5782	-3.13193	11.3586	-8.0528	0
0.7780	0.996218	-0.0903443	10.739	-11.1054	0
0.7787	-19.1478	0.527008	12.5747	-9.58055	0
0.7793	-26.7769	0.828156	17.1411	-7.44456	0
0.7800	-20.6723	-4.05043	18.3802	-8.0528	0
0.7807	-11.213	-9.24523	12.5747	-8.35835	0
0.7813	-3.88939	-6.79088	6.17264	-8.0528	0
0.7820	4.04535	-2.52964	5.85138	-8.96945	0
0.7827	12.8967	-4.05043	6.17264	-8.0528	0
0.7833	16.5601	-5.27008	5.25477	-6.22236	0
0.7840	8.0143	-2.83079	6.17264	-7.13901	0
0.7847	-9.99083	-1.61114	6.17264	-8.0528	0
0.7853	-26.7769	-3.74929	4.93352	-6.52791	0
0.7860	-31.6594	-4.66779	3.71735	-7.13901	0
0.7867	-21.2834	-4.35158	4.33691	-9.8861	0
0.7873	-0.837078	-5.57123	5.85138	-9.8861	0
0.7880	14.1157	-5.57123	4.0386	-8.96945	0
0.7887	13.8134	-1.91229	1.58332	-8.0528	0
0.7893	5.26754	-0.692639	3.41904	-6.22236	0
0.7900	-0.531528	-3.13193	4.0386	-6.22236	0
0.7907	-1.75054	-3.44814	0.986704	-6.22236	0
0.7913	-0.837078	-3.44814	3.41904	-5.30857	0
0.7920	-0.531528	-5.88743	6.17264	-4.69747	0
0.7927	-4.80285	-5.27008	-0.550719	-7.13901	0
0.7933	-10.6019	-1.91229	-5.73665	-7.13901	0
0.7940	-14.5709	-1.61114	-1.17028	-3.78082	0
0.7947	-19.7589	-1.61114	1.58332	-1.64483	0
0.7953	-23.4191	0.527008	-1.17028	-3.17257	0
0.7960	-20.9779	-0.692639	-1.17028	-4.69747	0
0.7967	-14.2653	-3.44814	0.0688398	-4.39192	0
0.7973	-4.4973	-1.91229	-1.17028	-4.69747	0
0.7980	8.31985	0.828156	-3.30431	-6.22236	0
0.7987	18.3902	-0.692639	-4.81879	-5.91681	0
0.7993	19.3037	-0.692639	-5.73665	-3.17257	0
0.8000	14.7268	2.36401	-2.38645	-1.33928	0
0.8007	8.31985	1.74666	0.665452	-1.33928	0
0.8013	0.0795701	-0.692639	-2.68475	-1.95038	0
0.8020	-3.58384	0.828156	-7.57238	-2.56148	0
0.8027	-0.837078	2.9663	-7.87069	-1.33928	0
0.8033	-1.44818	1.1293	-4.22218	0.185614	0
0.8040	-8.46626	-0.0903443	-2.98306	-1.33928	0
0.8047	-10.9075	0.527008	-6.03496	-3.78082	0
0.8053	-1.44818	0.225861	-10.303	-1.95038	0
0.8060	9.84442	-0.0903443	-11.5421	0.185614	0
0.8067	15.6435	-0.0903443	-10.0047	-1.64483	0
0.8073	13.8134	-0.692639	-8.49024	-2.25593	0
0.8080	1.90968	0.225861	-8.49024	-0.731034	0
0.8087	-20.9779	3.26745	-8.49024	-0.731034	0
0.8093	-50.2756	4.4871	-7.57238	-1.64483	0
0.8100	-78.3511	2.66516	-6.65452	0.185614	0
0.8107	-86.5914	2.0478	-7.57238	1.10226	0
0.8113	-67.3641	4.18595	-9.08686	-0.731034	0
0.8120	-33.4895	4.18595	-8.78855	-2.25593	0
0.8127	-3.58384	2.0478	-9.40811	-1.64483	0
0.8133	16.5601	3.26745	-12.1388	0.491164	0
0.8140	31.2074	4.4871	-13.3549	2.9327	0
0.8147	41.2778	2.0478	-10.303	3.8465	0
0.8153	36.7009	1.1293	-6.65452	2.9327	0
0.8160	20.8315	1.74666	-8.16899	3.5438	0
0.8167	13.8134	1.1293	-13.0566	2.62715	0
0.8173	11.0666	2.36401	-16.4068	-1.64483	0
0.8180	0.0795701	2.66516	-16.7281	-2.25593	0
0.8187	-7.24406	-1.61114	-16.4068	2.01606	0
0.8193	-4.80285	-3.74929	-15.1907	1.40781	0
0.8200	-6.3306	-1.30999	-16.7281	-1.03373	0
0.8207	-11.213	0.225861	-20.3766	1.40781	0
0.8213	-13.9598	0.527008	-21.6157	2.01606	0
0.8220	-18.8422	3.8848	-19.78	-1.64483	0
0.8227	-16.0954	4.8033	-19.4587	-3.17257	0
0.8233	0.0795701	1.44551	-21.2945	-0.731034	0
0.8240	7.4032	2.36401	-20.3766	0.796713	0
0.8247	-1.75054	4.8033	-17.9442	2.32161	0
0.8253	-7.85516	2.0478	-18.5638	2.9327	0
0.8260	-6.3306	2.66516	-19.4587	2.01606	0
0.8267	-3.27829	8.46224	-14.2728	2.9327	0
0.8273	3.7398	7.54374	-8.78855	5.0687	0
0.8280	10.4555	1.74666	-8.78855	4.15205	0
0.8287	7.4032	2.0478	-11.2209	1.40781	0
0.8293	-0.531528	2.0478	-12.1388	1.71051	0
0.8300	-0.531528	-0.993787	-12.1388	2.9327	0
0.8307	-2.66719	-1.61114	-10.303	2.32161	0
0.8313	-24.0302	-0.692639	-8.49024	2.01606	0
0.8320	-51.1891	-0.391492	-8.49024	3.8465	0
0.8327	-55.158	0.225861	-7.25113	5.67979	0
0.8333	-37.4584	-0.391492	-4.52048	4.76315	0
0.8340	-12.432	-2.21343	-3.30431	2.9327	0
0.8347	14.7268	-0.692639	-2.68475	2.9327	0
0.8353	28.1551	2.9663	-1.46858	3.8465	0
0.8360	19.3037	2.36401	-1.17028	3.23825	0
0.8367	12.2856	-1.91229	0.367146	3.8465	0
0.8373	16.5601	-2.83079	1.88162	5.37424	0
0.8380	15.3379	1.1293	1.88162	4.4576	0
0.8387	5.57309	2.9663	4.93352	3.23825	0
0.8393	-2.66719	1.74666	9.52284	5.0687	0
0.8400	-9.68528	0.527008	7.98542	5.0687	0
0.8407	-15.4843	-2.21343	3.12074	2.9327	0
0.8413	-17.9256	-3.44814	2.50118	3.8465	0
0.8420	-17.3145	-0.692639	2.50118	3.8465	0
0.8427	-14.2653	-1.30999	1.88162	1.71051	0
0.8433	-9.99083	-6.18858	2.50118	2.62715	0
0.8440	-8.46626	-3.74929	1.58332	2.9327	0
0.8447	-11.8241	-0.692639	0.665452	1.10226	0
0.8453	-21.8945	-3.44814	2.79949	1.71051	0
0.8460	-32.8784	-4.05043	3.41904	2.9327	0
0.8467	-35.6251	-3.13193	2.50118	3.8465	0
0.8473	-29.2182	-5.88743	5.25477	6.59359	0
0.8480	-18.5367	-4.35158	7.0905	6.59359	0
0.8487	-12.1265	0.225861	5.85138	2.01606	0
0.8493	-20.9779	-1.30999	6.76925	1.10226	0
0.8500	-33.4895	-0.692639	6.47094	2.9327	0
0.8507	-23.7246	4.8033	4.93352	4.15205	0
0.8513	6.48656	2.36401	8.30667	6.59359	0
0.8520	32.4264	-3.74929	11.6569	5.67979	0
0.8527	45.5491	-0.391492	7.68711	-0.119935	0
0.8533	46.1602	4.18595	4.93352	-1.64483	0
0.8540	34.8676	2.0478	7.98542	3.8465	0
0.8547	20.5259	-0.0903443	8.60498	5.98534	0
0.8553	11.3722	1.74666	6.17264	4.15205	0
0.8560	4.65644	3.8848	7.98542	4.15205	0
0.8567	-4.4973	3.58366	13.1943	5.37424	0
0.8573	-11.8241	1.1293	15.3283	2.9327	0
0.8580	-12.7376	-0.0903443	16.2462	0.185614	0
0.8587	-9.07736	-0.0903443	20.8126	1.10226	0
0.8593	-8.16071	-2.52964	23.8645	2.32161	0
0.8600	-3.58384	-4.05043	22.35	2.01606	0
0.8607	12.8967	-2.83079	22.35	2.01606	0
0.8613	27.544	-4.35158	23.2449	0.491164	0
0.8620	28.4606	-4.66779	19.2981	-2.86703	0
0.8627	22.0505	-0.692639	18.059	-0.731034	0
0.8633	14.1157	0.225861	24.484	3.8465	0
0.8640	4.96199	-4.05043	25.4019	1.40781	0
0.8647	0.0795701	-4.66779	17.7607	-3.17257	0
0.8653	-1.75054	-3.13193	12.873	-2.25593	0
0.8660	-4.4973	-2.52964	12.2764	-0.731034	0
0.8667	-3.58384	-0.692639	9.82115	-0.119935	0
0.8673	-2.05609	-1.61114	8.90328	2.9327	0
0.8680	-5.41395	-4.35158	8.90328	2.62715	0
0.8687	-6.02505	-1.61114	7.0905	-1.64483	0
0.8693	2.82633	1.1293	5.85138	-2.56148	0
0.8700	11.0666	-2.52964	4.0386	0.185614	0
0.8707	14.4213	-5.27008	0.665452	0.185614	0
0.8713	17.4736	-2.52964	-2.06519	0.796713	0
0.8720	16.2546	-0.0903443	-2.98306	2.62715	0
0.8727	4.04535	1.1293	-3.30431	1.40781	0
0.8733	-14.5709	1.1293	-1.76689	0.185614	0
0.8740	-27.996	1.1293	-2.06519	1.40781	0
0.8747	-30.1348	3.8848	-3.90092	2.01606	0
0.8753	-21.8945	6.02295	-1.17028	2.01606	0
0.8760	-6.3306	2.0478	0.0688398	2.32161	0
0.8767	15.3379	-0.993787	-6.35621	0.491164	0
0.8773	35.1732	3.58366	-12.7583	-1.95038	0
0.8780	43.1079	5.70675	-13.3549	-1.33928	0
0.8787	41.5833	1.74666	-13.3549	-0.425485	0
0.8793	39.7532	-0.692639	-13.6762	0.491164	0
0.8800	35.7843	1.1293	-13.0566	1.10226	0
0.8807	27.544	0.225861	-13.0566	-1.33928	0
0.8813	22.6616	-3.44814	-13.6762	-2.56148	0
0.8820	20.8315	-4.35158	-13.9745	1.40781	0
0.8827	17.7792	-1.30999	-13.9745	2.01606	0
0.8833	14.7268	-0.0903443	-14.8923	-1.64483	0
0.8840	14.1157	-0.993787	-16.7281	0.185614	0
0.8847	18.6958	-0.0903443	-17.6459	2.9327	0
0.8853	27.544	0.828156	-17.0264	1.10226	0
0.8860	33.3431	0.828156	-19.4587	-0.119935	0
0.8867	31.513	2.0478	-20.3766	3.8465	0
0.8873	26.325	1.1293	-15.5119	7.20469	0
0.8880	17.7792	-0.391492	-14.8923	5.98534	0
0.8887	5.87864	3.58366	-21.2945	2.62715	0
0.8893	-7.85516	6.94145	-24.6676	0.491164	0
0.8900	-28.3015	3.26745	-23.1302	0.185614	0
0.8907	-55.7691	1.1293	-23.1302	0.796713	0
0.8913	-67.6696	4.8033	-23.1302	1.71051	0
0.8920	-47.5288	4.8033	-20.9961	2.32161	0
0.8927	-12.1265	2.0478	-20.6978	1.10226	0
0.8933	15.3379	2.66516	-21.2945	0.185614	0
0.8940	29.6797	1.44551	-19.4587	1.10226	0
0.8947	29.6797	-1.30999	-17.6459	0.185614	0
0.8953	19.0013	3.26745	-18.8621	-1.03373	0
0.8960	10.15	9.06454	-21.914	0.491164	0
0.8967	10.4555	6.3241	-22.8319	3.23825	0
0.8973	14.4213	3.8848	-18.8621	3.5438	0
0.8980	20.5259	6.94145	-15.1907	3.23825	0
0.8987	22.0505	6.02295	-14.594	5.0687	0
0.8993	10.7611	0.527008	-10.9226	4.76315	0
0.9000	-1.44818	-2.21343	-6.35621	2.01606	0
0.9007	-1.14263	-2.52964	-8.78855	2.9327	0
0.9013	4.65644	-0.692639	-11.5421	3.8465	0
0.9020	8.0143	3.26745	-7.57238	1.10226	0
0.9027	9.23332	3.26745	-5.11709	0.796713	0
0.9033	5.87864	-2.21343	-7.57238	2.01606	0
0.9040	1.90968	-2.83079	-6.65452	0.796713	0
0.9047	3.7398	1.1293	-4.22218	1.10226	0
0.9053	7.4032	0.225861	-5.73665	2.01606	0
0.9060	8.92777	-1.61114	-6.35621	1.10226	0
0.9067	7.4032	2.0478	-3.60262	2.01606	0
0.9073	-0.531528	4.18595	-1.17028	4.15205	0
0.9080	-13.0431	2.9663	0.665452	2.9327	0
0.9087	-24.6413	4.8033	3.41904	2.9327	0
0.9093	-30.1348	5.70675	5.25477	4.76315	0
0.9100	-26.4714	2.9663	6.17264	3.23825	0
0.9107	-13.6542	2.9663	7.0905	2.62715	0
0.9113	1.90968	5.70675	9.52284	6.28804	0
0.9120	17.4736	6.62525	11.9552	6.89914	0
0.9127	30.2908	5.70675	10.739	2.9327	0
0.9133	30.2908	6.62525	8.30667	0.796713	0
0.9140	19.6093	6.02295	11.3586	1.71051	0
0.9147	12.8967	4.4871	17.7607	2.32161	0
0.9153	12.8967	4.4871	20.8126	1.10226	0
0.9160	15.3379	5.4056	21.7304	0.491164	0
0.9167	17.7792	5.4056	25.9985	3.23825	0
0.9173	12.5912	5.70675	30.5878	2.9327	0
0.9180	-6.3306	7.2426	30.5878	-1.03373	0
0.9187	-23.1135	5.70675	28.7521	-0.119935	0
0.9193	-22.5024	0.527008	29.3487	3.8465	0
0.9200	-14.8732	-0.993787	29.67	2.9327	0
0.9207	-12.432	1.1293	28.1325	2.32161	0
0.9213	-4.19175	0.225861	29.0504	3.5438	0
0.9220	12.5912	-0.692639	31.804	2.01606	0
0.9227	22.0505	1.1293	33.938	3.23825	0
0.9233	19.9148	-0.692639	38.2061	6.28804	0
0.9240	18.6958	-3.74929	40.3401	2.32161	0
0.9247	19.6093	-3.44814	35.4525	-2.56148	0
0.9253	16.5601	-3.74929	31.804	-1.03373	0
0.9260	13.5078	-5.88743	33.6397	1.10226	0
0.9267	10.15	-3.13193	35.1542	1.71051	0
0.9273	-0.531528	1.1293	35.7738	3.23825	0
0.9280	-16.401	1.1293	38.2061	3.5438	0
0.9287	-21.2834	0.225861	38.2061	2.32161	0
0.9293	-10.2964	0.527008	36.9899	1.71051	0
0.9300	3.13188	1.1293	37.9078	-0.731034	0
0.9307	6.18419	0.225861	37.2882	-5.30857	0
0.9313	-5.41395	-0.391492	35.4525	-4.39192	0
0.9320	-25.8603	-0.692639	35.1542	1.10226	0
0.9327	-38.983	-2.52964	35.4525	2.01606	0
0.9333	-30.1348	-4.05043	36.3704	-3.78082	0
0.9340	-3.88939	-2.52964	36.9899	-5.61126	0
0.9347	20.5259	-0.0903443	36.3704	-2.56148	0
0.9353	28.4606	-0.692639	39.124	-2.86703	0
0.9360	23.2727	-2.52964	42.7954	-5.30857	0
0.9367	16.2546	-1.61114	39.4223	-6.22236	0
0.9373	12.5912	2.0478	32.7219	-8.0528	0
0.9380	8.0143	4.18595	32.4006	-7.13901	0
0.9387	0.690669	2.0478	34.8559	-2.86703	0
0.9393	-7.24406	-0.0903443	34.8559	-2.86703	0
0.9400	-13.3487	1.74666	34.5576	-7.44456	0
0.9407	-16.401	2.9663	35.7738	-6.83346	0
0.9413	-18.2311	2.0478	36.6916	-4.39192	0
0.9420	-16.0954	2.0478	33.6397	-7.13901	0
0.9427	-5.1084	0.527008	28.7521	-9.275	0
0.9433	9.53887	-3.13193	26.2968	-5.91681	0
0.9440	17.4736	-3.13193	25.9985	-4.08637	0
0.9447	18.0847	-1.30999	23.5662	-7.44456	0
0.9453	17.4736	-3.13193	19.2981	-10.7999	0
0.9460	15.6435	-3.44814	17.4624	-10.1916	0
0.9467	14.7268	-1.61114	19.2981	-8.0528	0
0.9473	15.3379	-2.52964	22.9466	-8.0528	0
0.9480	9.53887	-4.96893	22.6483	-8.96945	0
0.9487	-4.4973	-3.74929	16.8428	-10.1916	0
0.9493	-24.6413	-1.61114	12.5747	-10.4943	0
0.9500	-43.2543	0.225861	12.2764	-8.6639	0
0.9507	-46.6122	2.0478	11.9552	-8.96945	0
0.9513	-29.2182	1.74666	9.82115	-12.6303	0
0.9520	-4.4973	1.1293	6.17264	-14.1581	0
0.9527	16.2546	2.0478	3.41904	-12.0221	0
0.9533	26.6305	2.0478	1.58332	-11.7165	0
0.9540	26.325	0.828156	-2.68475	-13.2414	0
0.9547	21.137	1.44551	-9.08686	-13.2414	0
0.9553	15.6435	4.8033	-13.3549	-12.9359	0
0.9560	8.31985	7.54374	-15.1907	-12.6303	0
0.9567	-1.44818	6.3241	-15.8102	-9.58055	0
0.9573	-5.1084	1.74666	-15.8102	-8.35835	0
0.9580	0.690669	0.225861	-16.7281	-10.7999	0
0.9587	9.23332	1.74666	-17.0264	-9.58055	0
0.9593	10.15	1.1293	-13.0566	-5.61126	0
0.9600	5.26754	0.225861	-13.0566	-8.96945	0
0.9607	4.35089	0.225861	-20.3766	-13.547	0
0.9613	9.23332	-0.993787	-24.9659	-12.0221	0
0.9620	11.0666	-0.993787	-25.8838	-11.1054	0
0.9627	8.31985	0.225861	-27.7195	-12.6303	0
0.9633	6.79211	-1.61114	-28.0178	-10.7999	0
0.9640	8.31985	-3.13193	-26.4804	-8.96945	0
0.9647	8.0143	-2.83079	-28.6144	-10.1916	0
0.9653	7.4032	-4.96893	-32.9054	-11.411	0
0.9660	8.0143	-5.57123	-33.502	-10.4943	0
0.9667	0.385119	-2.83079	-33.502	-8.6639	0
0.9673	-9.99083	-2.83079	-36.8752	-7.75011	0
0.9680	-14.5709	-3.44814	-38.688	-7.75011	0
0.9687	-25.8603	-0.692639	-35.6361	-7.13901	0
0.9693	-38.3719	1.1293	-34.1216	-6.52791	0
0.9700	-23.1135	2.0478	-38.688	-5.91681	0
0.9707	8.31985	3.8848	-39.6058	-4.69747	0
0.9713	23.5782	2.0478	-34.4199	-4.08637	0
0.9720	22.9671	-3.13193	-34.7182	-3.78082	0
0.9727	13.8134	-3.74929	-43.5756	-3.78082	0
0.9733	-3.58384	-0.993787	-49.3811	-5.00302	0
0.9740	-11.8241	0.225861	-47.8437	-5.30857	0
0.9747	-4.80285	-1.91229	-46.0309	-4.08637	0
0.9753	2.21523	-3.74929	-44.1952	-4.69747	0
0.9760	8.31985	-1.30999	-41.1433	-4.39192	0
0.9767	15.0324	1.1293	-40.5237	-0.731034	0
0.9773	14.7268	-0.692639	-42.0611	-1.64483	0
0.9780	15.949	-2.52964	-42.979	-6.22236	0
0.9787	25.4083	-0.993787	-43.2773	-4.08637	0
0.9793	29.9852	0.225861	-42.6577	0.185614	0
0.9800	25.7139	0.225861	-39.9271	-0.425485	0
0.9807	20.2204	-0.692639	-38.3897	-0.119935	0
0.9813	12.5912	-0.993787	-42.979	2.01606	0
0.9820	3.43743	1.44551	-49.3811	1.71051	0
0.9827	-1.75054	1.74666	-49.0828	2.01606	0
0.9833	-5.41395	-2.83079	-42.979	3.5438	0
0.9840	-11.8241	-4.66779	-41.1433	2.9327	0
0.9847	-17.0121	-2.52964	-46.0309	1.10226	0
0.9853	-13.0431	-2.52964	-47.8437	0.796713	0
0.9860	-0.531528	-3.44814	-43.2773	0.491164	0
0.9867	8.0143	-1.91229	-40.822	2.32161	0
0.9873	3.7398	-2.52964	-39.9271	5.67979	0
0.9880	-5.41395	-3.44814	-37.1735	5.67979	0
0.9887	-9.07736	-1.30999	-36.8752	3.23825	0
0.9893	-9.37973	0.225861	-37.7701	2.9327	0
0.9900	-10.9075	-1.30999	-36.5539	4.15205	0
0.9907	-13.6542	-1.30999	-37.1735	5.0687	0
0.9913	-17.3145	-0.993787	-41.1433	5.0687	0
0.9920	-15.7899	-1.61114	-42.3594	5.0687	0
0.9927	-4.4973	-1.91229	-39.0092	5.0687	0
0.9933	8.31985	-2.52964	-35.0395	4.15205	0
0.9940	12.2856	-2.83079	-33.2037	4.15205	0
0.9947	4.65644	-1.30999	-31.6663	7.51024	0
0.9953	-10.2964	-1.61114	-26.8016	7.51024	0
0.9960	-25.5547	-4.96893	-20.9961	3.8465	0
0.9967	-36.5418	-4.96893	-20.6978	4.76315	0
0.9973	-35.9307	-1.30999	-22.2123	8.42688	0
0.9980	-21.589	0.828156	-18.5638	6.59359	0
0.9987	-8.77181	-1.61114	-13.6762	6.28804	0
0.9993	-16.401	-3.44814	-13.9745	7.51024	0
1.0000	-38.0663	-1.91229	-16.7281	5.0687	0
1.0007	-50.8867	-0.993787	-14.8923	5.37424	0
1.0013	-39.2885	-4.66779	-12.1388	8.12134	0
1.0020	-6.02505	-4.35158	-11.8404	5.67979	0
1.0027	26.6305	-0.391492	-10.303	3.8465	0
1.0033	37.6144	-2.21343	-7.57238	7.81578	0
1.0040	29.3773	-4.96893	-7.57238	9.03513	0
1.0047	12.8967	-2.21343	-6.03496	6.89914	0
1.0053	-3.58384	-0.692639	-2.06519	8.42688	0
1.0060	-11.213	-0.391492	-3.30431	10.5629	0
1.0067	-11.8241	2.9663	-2.98306	9.34068	0
1.0073	-15.4843	2.36401	5.25477	8.72958	0
1.0080	-25.5547	-0.692639	7.98542	9.34068	0
1.0087	-37.4584	1.1293	-0.252413	7.81578	0
1.0093	-44.171	1.1293	-4.22218	7.20469	0
1.0100	-38.6774	-1.30999	-2.98306	9.34068	0
1.0107	-24.0302	-0.993787	-2.06519	10.2573	0
1.0113	-9.68528	-0.993787	-0.252413	8.72958	0
1.0120	1.60413	-1.61114	1.28501	9.34068	0
1.0127	10.15	1.1293	0.367146	11.1711	0
1.0133	18.3902	1.44551	0.367146	9.95178	0
1.0140	29.0717	-2.52964	0.0688398	8.42688	0
1.0147	33.3431	-1.61114	-0.849024	9.95178	0
1.0153	28.1551	2.0478	-0.252413	9.34068	0
1.0160	22.356	2.0478	-1.76689	6.89914	0
1.0167	16.8625	1.1293	-5.11709	8.12134	0
1.0173	6.48656	1.44551	-4.22218	10.2573	0
1.0180	-0.837078	2.0478	-3.60262	9.03513	0
1.0187	1.60413	3.58366	-5.43835	9.34068	0
1.0193	6.18419	4.4871	-2.98306	12.0878	0
1.0200	4.65644	2.0478	-0.550719	11.1711	0
1.0207	-2.05609	0.225861	-4.81879	7.51024	0
1.0213	-8.46626	0.225861	-6.95282	6.59359	0
1.0220	-7.54961	1.74666	-6.65452	7.20469	0
1.0227	0.996218	3.58366	-8.49024	5.67979	0
1.0233	11.0666	2.0478	-7.25113	4.76315	0
1.0240	19.3037	-1.30999	-3.60262	5.67979	0
1.0247	25.7139	-0.0903443	-3.90092	6.59359	0
1.0253	25.4083	2.9663	-3.90092	7.51024	0
1.0260	11.9801	1.1293	-1.46858	6.59359	0
1.0267	-5.7195	-2.52964	-1.46858	5.67979	0
1.0273	-15.7899	-3.13193	-2.06519	6.89914	0
1.0280	-18.2311	-2.52964	-1.46858	6.89914	0
1.0287	-10.9075	-1.91229	-2.06519	3.8465	0
1.0293	11.3722	-2.52964	-0.252413	3.23825	0
1.0300	35.4787	-3.13193	1.58332	5.67979	0
1.0307	37.6144	-1.30999	0.986704	6.59359	0
1.0313	16.8625	-0.0903443	4.33691	6.89914	0
1.0320	-13.9598	-2.83079	9.82115	6.59359	0
1.0327	-49.97	-5.27008	6.17264	2.9327	0
1.0333	-77.1289	-4.35158	-1.46858	1.10226	0
1.0340	-72.2465	-3.13193	-0.252413	3.8465	0
1.0347	-36.5418	-3.44814	3.12074	5.67979	0
1.0353	-2.66719	-3.74929	2.50118	3.8465	0
1.0360	11.9801	-2.83079	3.71735	3.8465	0
1.0367	13.5078	-1.91229	7.0905	6.28804	0
1.0373	11.6745	-0.692639	9.82115	5.67979	0
1.0380	9.84442	0.828156	13.4926	2.32161	0
1.0387	10.15	0.225861	14.4105	1.10226	0
1.0393	11.0666	1.1293	12.5747	2.01606	0
1.0400	11.6745	2.66516	14.4105	3.8465	0
1.0407	13.8134	-0.993787	17.1411	4.15205	0
1.0413	16.5601	-4.35158	14.7088	3.5438	0
1.0420	18.3902	-0.391492	9.22454	2.9327	0
1.0427	19.0013	0.225861	9.82115	5.0687	0
1.0433	11.0666	-5.27008	15.6266	5.0687	0
1.0440	-9.68528	-4.35158	18.059	0.491164	0
1.0447	-30.4372	-2.21343	13.4926	-1.64483	0
1.0453	-38.3719	-5.27008	10.4407	1.10226	0
1.0460	-36.8473	-5.88743	11.6569	2.62715	0
1.0467	-33.1839	-4.66779	12.2764	2.32161	0
1.0473	-31.0483	-6.79088	12.873	2.9327	0
1.0480	-34.4061	-5.57123	15.0071	2.01606	0
1.0487	-44.7821	-1.30999	14.4105	2.01606	0
1.0493	-50.5811	-1.61114	12.5747	3.23825	0
1.0500	-35.3228	-3.13193	11.6569	2.01606	0
1.0507	-2.36164	-1.61114	10.1424	-0.731034	0
1.0513	23.8838	-1.61114	11.3586	-0.425485	0
1.0520	26.6305	-3.13193	14.0892	2.01606	0
1.0527	13.5078	-2.52964	13.4926	3.23825	0
1.0533	1.90968	-0.692639	12.5747	2.32161	0
1.0540	1.90968	1.44551	15.3283	0.185614	0
1.0547	11.9801	5.4056	16.8428	0.185614	0
1.0553	23.5782	7.54374	19.8947	2.01606	0
1.0560	28.1551	3.8848	23.2449	2.01606	0
1.0567	24.4917	2.36401	19.5964	0.185614	0
1.0573	18.0847	7.54374	15.3283	-0.731034	0
1.0580	11.9801	8.1611	16.5445	1.10226	0
1.0587	7.4032	2.9663	17.7607	2.62715	0
1.0593	5.57309	3.58366	16.2462	2.32161	0
1.0600	3.13188	6.62525	16.2462	0.796713	0
1.0607	-6.02505	3.58366	17.4624	0.185614	0
1.0613	-15.4843	0.828156	19.5964	-0.425485	0
1.0620	-15.7899	2.66516	21.1109	-1.64483	0
1.0627	-11.8241	2.9663	21.7304	-1.33928	0
1.0633	-4.4973	3.8848	21.7304	-0.731034	0
1.0640	8.0143	7.84489	19.8947	-1.03373	0
1.0647	13.5078	7.54374	17.7607	-0.731034	0
1.0653	7.09766	2.36401	16.8428	-1.03373	0
1.0660	-2.66719	2.0478	15.3283	-3.17257	0
1.0667	-17.3145	4.8033	15.3283	-3.78082	0
1.0673	-38.983	2.0478	18.9768	-1.03373	0
1.0680	-49.97	-0.391492	18.9768	0.185614	0
1.0687	-41.1187	3.26745	12.873	-2.56148	0
1.0693	-22.808	5.70675	10.739	-5.00302	0
1.0700	1.29858	3.26745	14.0892	-5.61126	0
1.0707	22.9671	2.36401	15.0071	-6.22236	0
1.0713	26.9361	3.8848	12.5747	-7.13901	0
1.0720	18.0847	2.0478	12.5747	-6.83346	0
1.0727	10.15	-0.0903443	16.8428	-7.13901	0
1.0733	1.90968	1.44551	19.5964	-8.0528	0
1.0740	-7.54961	3.58366	19.5964	-8.35835	0
1.0747	-9.68528	1.44551	22.35	-8.35835	0
1.0753	-4.4973	-0.692639	25.4019	-7.75011	0
1.0760	4.04535	-0.391492	24.484	-6.22236	0
1.0767	13.8134	0.828156	23.5662	-4.39192	0
1.0773	17.1681	1.74666	24.484	-5.30857	0
1.0780	14.7268	4.8033	21.7304	-7.13901	0
1.0787	8.92777	7.2426	20.8126	-4.39192	0
1.0793	-2.05609	5.4056	25.7002	-1.95038	0
1.0800	-9.99083	4.18595	28.1325	-4.69747	0
1.0807	-2.66719	5.70675	25.0806	-6.52791	0
1.0813	12.2856	5.70675	23.2449	-4.69747	0
1.0820	21.137	5.10445	23.5662	-5.61126	0
1.0827	22.0505	5.10445	24.7823	-7.44456	0
1.0833	18.0847	4.8033	26.2968	-6.52791	0
1.0840	13.2023	5.4056	25.0806	-8.0528	0
1.0847	5.57309	5.70675	22.9466	-10.7999	0
1.0853	-17.62	3.8848	23.5662	-9.275	0
1.0860	-48.1399	3.58366	22.9466	-8.35835	0
1.0867	-57.5992	5.10445	20.5143	-9.275	0
1.0873	-42.6464	3.26745	18.6785	-7.44456	0
1.0880	-20.9779	0.527008	14.0892	-5.30857	0
1.0887	-0.225979	1.1293	10.739	-5.61126	0
1.0893	4.65644	2.36401	14.7088	-6.52791	0
1.0900	-15.1788	2.66516	16.2462	-6.52791	0
1.0907	-30.1348	3.8848	11.9552	-6.22236	0
1.0913	-13.6542	4.4871	13.4926	-5.91681	0
1.0920	18.0847	2.9663	15.3283	-6.52791	0
1.0927	37.6144	2.0478	8.60498	-8.96945	0
1.0933	39.4477	3.26745	2.50118	-11.1054	0
1.0940	24.7972	3.26745	4.0386	-10.7999	0
1.0947	1.60413	0.225861	3.71735	-8.96945	0
1.0953	-8.77181	-0.391492	0.665452	-8.35835	0
1.0960	4.35089	2.9663	0.0688398	-10.4943	0
1.0967	22.9671	3.58366	0.665452	-11.411	0
1.0973	24.1893	-0.391492	-0.550719	-9.58055	0
1.0980	9.53887	-0.692639	-1.46858	-8.0528	0
1.0987	-3.88939	0.828156	-1.17028	-8.6639	0
1.0993	-9.07736	-0.0903443	-1.46858	-10.1916	0
1.1000	-12.432	0.828156	-4.81879	-12.0221	0
1.1007	-12.7376	2.66516	-6.65452	-12.6303	0
1.1013	-2.66719	2.0478	-5.11709	-10.4943	0
1.1020	13.2023	2.0478	-6.65452	-9.58055	0
1.1027	20.5259	3.8848	-7.87069	-10.7999	0
1.1033	17.4736	3.8848	-2.06519	-11.411	0
1.1040	10.4555	4.8033	-0.849024	-11.1054	0
1.1047	4.04535	5.70675	-10.6243	-12.3276	0
1.1053	2.82633	4.18595	-16.1085	-12.6303	0
1.1060	8.31985	1.1293	-13.0566	-12.0221	0
1.1067	11.6745	0.527008	-11.8404	-12.0221	0
1.1073	11.0666	1.74666	-13.9745	-10.4943	0
1.1080	13.8134	2.0478	-16.4068	-7.75011	0
1.1087	15.3379	1.1293	-19.4587	-8.35835	0
1.1093	10.4555	0.527008	-21.914	-10.7999	0
1.1100	5.87864	1.44551	-22.5106	-9.58055	0
1.1107	4.96199	2.0478	-22.2123	-8.6639	0
1.1113	4.65644	1.44551	-20.9961	-11.7165	0
1.1120	1.60413	0.527008	-20.3766	-12.9359	0
1.1127	-6.93852	1.1293	-22.2123	-10.7999	0
1.1133	-10.9075	3.58366	-25.2642	-10.7999	0
1.1140	1.29858	5.4056	-27.7195	-11.411	0
1.1147	17.7792	5.70675	-25.5625	-8.0528	0
1.1153	22.0505	6.02295	-18.5638	-5.61126	0
1.1160	18.6958	4.4871	-16.7281	-7.75011	0
1.1167	11.9801	2.66516	-22.2123	-10.7999	0
1.1173	-2.66719	5.4056	-26.1821	-10.4943	0
1.1180	-16.0954	7.54374	-25.8838	-8.0528	0
1.1187	-22.2001	2.9663	-25.2642	-6.22236	0
1.1193	-30.7427	-0.993787	-24.9659	-7.13901	0
1.1200	-41.7298	1.1293	-24.3463	-8.0528	0
1.1207	-40.8131	4.18595	-25.5625	-6.22236	0
1.1213	-25.8603	5.4056	-27.0999	-5.30857	0
1.1220	-4.19175	4.8033	-27.0999	-6.22236	0
1.1227	16.2546	2.9663	-28.0178	-5.91681	0
1.1233	25.1028	3.26745	-32.2859	-5.30857	0
1.1240	17.7792	6.62525	-35.9573	-5.61126	0
1.1247	4.65644	7.54374	-36.8752	-4.39192	0
1.1253	1.90968	7.2426	-38.3897	-3.47527	0
1.1260	11.6745	9.98304	-37.7701	-5.30857	0
1.1267	22.356	12.1212	-31.9876	-4.39192	0
1.1273	26.6305	8.76339	-26.1821	-3.17257	0
1.1280	27.544	3.8848	-25.5625	-6.22236	0
1.1287	23.8838	4.8033	-28.3161	-8.6639	0
1.1293	15.6435	6.02295	-31.368	-6.52791	0
1.1300	9.53887	4.18595	-30.1518	-5.91681	0
1.1307	5.87864	3.8848	-27.0999	-5.30857	0
1.1313	-6.63615	4.4871	-26.8016	-3.17257	0
1.1320	-22.5024	2.9663	-26.4804	-2.56148	0
1.1327	-23.7246	3.26745	-24.6676	-1.95038	0
1.1333	-16.401	1.74666	-25.8838	-1.64483	0
1.1340	-16.7065	-5.57123	-26.8016	-5.00302	0
1.1347	-19.4533	-7.10708	-23.7497	-5.91681	0
1.1353	-12.1265	-1.61114	-23.1302	-3.47527	0
1.1360	3.43743	-3.44814	-24.9659	-1.64483	0
1.1367	9.53887	-8.02558	-24.048	-0.425485	0
1.1373	-9.99083	-5.27008	-21.6157	-1.33928	0
1.1380	-41.4242	-3.13193	-17.9442	-4.39192	0
1.1387	-52.1057	-6.18858	-11.2209	-2.56148	0
1.1393	-36.5418	-7.70938	-6.65452	2.32161	0
1.1400	-15.7899	-8.32673	-7.25113	1.40781	0
1.1407	0.690669	-9.84752	-8.49024	-0.731034	0
1.1413	15.6435	-9.24523	-9.08686	0.796713	0
1.1420	30.9019	-7.10708	-11.2209	1.40781	0
1.1427	41.8889	-7.10708	-10.6243	1.40781	0
1.1433	35.7843	-8.32673	-6.95282	3.23825	0
1.1440	15.3379	-8.62788	-6.95282	4.15205	0
1.1447	3.7398	-8.02558	-7.87069	5.0687	0
1.1453	3.7398	-8.92902	-3.90092	6.59359	0
1.1460	0.0795701	-9.84752	-2.06519	6.28804	0
1.1467	-6.3306	-8.62788	-2.98306	6.59359	0
1.1473	-10.2964	-9.84752	-1.76689	9.03513	0
1.1480	-13.9598	-12.603	-1.17028	7.81578	0
1.1487	-9.99083	-8.62788	-2.38645	3.8465	0
1.1493	-0.531528	-4.66779	-1.17028	5.67979	0
1.1500	3.43743	-6.18858	-1.17028	11.1711	0
1.1507	3.13188	-4.96893	-1.46858	10.8656	0
1.1513	-5.41395	-2.83079	6.47094	9.03513	0
1.1520	-33.1839	-8.02558	11.9552	12.6989	0
1.1527	-55.158	-10.4649	5.85138	12.0878	0
1.1533	-41.1187	-5.57123	2.79949	6.28804	0
1.1540	-9.99083	-6.18858	7.0905	6.59359	0
1.1547	9.84442	-9.84752	7.0905	9.95178	0
1.1553	16.2546	-8.02558	7.98542	6.89914	0
1.1560	11.9801	-7.10708	11.6569	5.98534	0
1.1567	1.90968	-8.32673	9.22454	11.1711	0
1.1573	-0.531528	-5.88743	7.68711	13.9182	0
1.1580	1.90968	-2.52964	12.2764	13.0044	0
1.1587	0.690669	-4.66779	11.6569	12.6989	0
1.1593	-4.19175	-7.70938	7.98542	12.0878	0
1.1600	-12.432	-6.18858	11.0373	12.6989	0
1.1607	-22.808	-3.44814	14.0892	15.7486	0
1.1613	-24.3357	-4.35158	10.739	15.446	0
1.1620	-14.5709	-6.18858	9.22454	12.3933	0
1.1627	-2.97274	-5.27008	12.2764	13.0044	0
1.1633	5.26754	-3.44814	16.5445	16.6653	0
1.1640	10.4555	-4.35158	17.4624	16.6653	0
1.1647	11.6745	-6.79088	12.873	13.3071	0
1.1653	8.92777	-7.40823	8.90328	13.0044	0
1.1660	3.7398	-5.57123	9.82115	16.6653	0
1.1667	0.996218	-4.35158	9.52284	18.4957	0
1.1673	2.21523	-5.88743	9.82115	16.3597	0
1.1680	1.90968	-5.88743	12.873	14.2238	0
1.1687	2.21523	-2.21343	13.4926	14.8349	0
1.1693	6.48656	-0.391492	10.739	16.6653	0
1.1700	4.65644	-1.61114	10.739	18.8013	0
1.1707	-3.27829	0.527008	12.2764	17.5819	0
1.1713	-1.75054	3.26745	12.2764	12.6989	0
1.1720	7.70875	-1.30999	11.0373	11.4767	0
1.1727	10.4555	-4.66779	8.90328	13.9182	0
1.1733	8.0143	-0.0903443	7.0905	13.9182	0
1.1740	4.96199	3.58366	7.38881	13.3071	0
1.1747	-0.531528	2.0478	8.90328	15.1404	0
1.1753	-6.63615	1.1293	9.22454	14.2238	0
1.1760	-11.5186	0.527008	8.90328	11.1711	0
1.1767	-13.0431	-0.692639	9.82115	11.1711	0
1.1773	-7.85516	0.225861	11.9552	11.4767	0
1.1780	2.52078	0.527008	12.5747	9.34068	0
1.1787	9.84442	-0.391492	10.4407	9.34068	0
1.1793	5.57309	0.225861	7.98542	10.5629	0
1.1800	-13.0431	0.527008	7.68711	8.72958	0
1.1807	-32.2705	0.225861	7.98542	5.37424	0
1.1813	-30.7427	-0.0903443	8.30667	5.0687	0
1.1820	-8.16071	0.225861	10.1424	7.20469	0
1.1827	11.0666	0.225861	10.739	6.89914	0
1.1833	8.31985	0.225861	8.60498	4.76315	0
1.1840	-3.27829	1.1293	6.17264	2.9327	0
1.1847	-2.05609	2.9663	3.41904	2.32161	0
1.1853	10.4555	2.9663	0.367146	2.01606	0
1.1860	21.137	3.26745	0.0688398	2.62715	0
1.1867	24.7972	3.8848	2.79949	2.62715	0
1.1873	19.9148	2.0478	5.25477	2.9327	0
1.1880	11.6745	-0.692639	7.68711	4.15205	0
1.1887	12.2856	0.225861	8.60498	2.01606	0
1.1893	17.1681	2.9663	5.55308	-0.425485	0
1.1900	14.4213	2.0478	4.0386	2.01606	0
1.1907	7.70875	2.0478	7.68711	3.8465	0
1.1913	0.0795701	2.9663	8.90328	1.10226	0
1.1920	-8.16071	2.0478	7.38881	-1.33928	0
1.1927	-4.19175	-1.30999	8.90328	-1.03373	0
1.1933	7.4032	-2.52964	9.82115	-3.17257	0
1.1940	9.53887	-1.91229	5.55308	-5.91681	0
1.1947	4.04535	-0.993787	1.58332	-6.22236	0
1.1953	-3.27829	-1.30999	1.28501	-6.22236	0
1.1960	-15.4843	-2.52964	0.367146	-6.83346	0
1.1967	-20.0612	-3.44814	-2.06519	-6.22236	0
1.1973	-8.16071	-1.91229	-1.46858	-8.35835	0
1.1980	8.31985	-0.0903443	0.367146	-12.3276	0
1.1987	25.1028	-0.692639	2.20287	-10.7999	0
1.1993	40.6667	-3.44814	6.76925	-6.22236	0
1.2000	47.688	-4.96893	10.1424	-6.83346	0
1.2007	48.2959	-6.79088	7.38881	-10.4943	0
1.2013	43.1079	-7.40823	4.33691	-10.1916	0
1.2020	29.3773	-3.44814	4.33691	-8.35835	0
1.2027	15.3379	-0.692639	3.41904	-9.58055	0
1.2033	10.15	-3.44814	3.41904	-10.7999	0
1.2040	8.31985	-5.57123	4.0386	-11.1054	0
1.2047	5.57309	-3.74929	2.50118	-12.9359	0
1.2053	4.65644	-2.52964	3.12074	-12.9359	0
1.2060	4.04535	-1.91229	5.25477	-10.7999	0
1.2067	2.21523	-0.692639	4.33691	-11.1054	0
1.2073	-0.837078	1.1293	4.0386	-12.9359	0
1.2080	-6.63615	3.58366	9.22454	-12.0221	0
1.2087	-13.6542	3.8848	11.6569	-12.3276	0
1.2093	-10.6019	3.58366	7.68711	-13.547	0
1.2100	9.23332	4.8033	5.25477	-11.411	0
1.2107	29.3773	5.70675	9.52284	-8.96945	0
1.2113	29.3773	3.26745	15.9249	-9.58055	0
1.2120	18.3902	0.828156	16.2462	-9.8861	0
1.2127	10.4555	0.828156	10.1424	-10.4943	0
1.2133	1.29858	2.36401	5.85138	-11.1054	0
1.2140	-9.37973	2.66516	7.0905	-8.35835	0
1.2147	-12.7376	1.1293	8.60498	-6.22236	0
1.2153	-9.99083	-0.0903443	7.0905	-8.35835	0
1.2160	-7.85516	0.225861	6.76925	-9.275	0
1.2167	-8.46626	-0.692639	10.1424	-6.22236	0
1.2173	-3.58384	-2.52964	12.5747	-6.22236	0
1.2180	12.8967	-1.61114	11.0373	-8.96945	0
1.2187	24.1893	-1.30999	10.739	-8.0528	0
1.2193	19.3037	-3.13193	12.873	-5.30857	0
1.2200	9.84442	-2.52964	11.6569	-5.00302	0
1.2207	5.26754	0.225861	9.52284	-6.22236	0
1.2213	1.60413	-1.91229	9.82115	-7.13901	0
1.2220	-9.07736	-3.74929	8.30667	-8.6639	0
1.2227	-35.6251	-1.30999	7.0905	-8.96945	0
1.2233	-63.0927	-1.30999	10.1424	-6.52791	0
1.2240	-49.97	-4.35158	12.2764	-6.83346	0
1.2247	0.0795701	-4.96893	8.30667	-10.7999	0
1.2253	36.7009	-3.74929	3.41904	-9.8861	0
1.2260	42.8024	-1.91229	0.0688398	-5.61126	0
1.2267	33.9542	1.1293	-0.252413	-7.13901	0
1.2273	19.0013	1.74666	2.50118	-10.7999	0
1.2280	8.92777	0.225861	2.50118	-9.8861	0
1.2287	8.6254	2.0478	0.367146	-9.8861	0
1.2293	5.57309	3.58366	2.20287	-13.547	0
1.2300	-1.75054	2.36401	4.0386	-15.3774	0
1.2307	-2.05609	1.44551	5.25477	-14.4636	0
1.2313	-1.14263	2.0478	7.68711	-15.0719	0
1.2320	-2.66719	2.36401	7.0905	-14.7692	0
1.2327	-2.36164	3.8848	4.33691	-13.2414	0
1.2333	-3.58384	4.18595	5.55308	-13.547	0
1.2340	-3.58384	1.44551	5.85138	-14.4636	0
1.2347	6.18419	1.1293	4.93352	-13.547	0
1.2353	12.2856	2.9663	7.98542	-12.9359	0
1.2360	7.4032	1.44551	7.0905	-13.547	0
1.2367	1.90968	-2.21343	0.665452	-13.547	0
1.2373	-5.1084	-3.13193	-2.38645	-14.4636	0
1.2380	-17.62	-3.44814	-1.46858	-15.9885	0
1.2387	-20.9779	-4.66779	-1.17028	-14.4636	0
1.2393	-6.3306	-4.35158	-0.849024	-13.547	0
1.2400	9.23332	-5.27008	-2.06519	-15.9885	0
1.2407	4.96199	-7.10708	-4.52048	-15.3774	0
1.2413	-18.2311	-5.27008	-4.22218	-12.9359	0
1.2420	-33.1839	-1.61114	-2.68475	-15.683	0
1.2427	-23.1135	-1.91229	-1.17028	-18.1245	0
1.2433	-5.1084	-3.74929	0.367146	-13.8525	0
1.2440	-0.837078	-1.91229	0.665452	-12.0221	0
1.2447	-2.66719	0.527008	0.986704	-15.9885	0
1.2453	7.4032	-1.91229	1.58332	-17.2079	0
1.2460	34.5653	-3.74929	-2.06519	-13.2414	0
1.2467	58.3663	0.527008	-3.90092	-10.7999	0
1.2473	53.4839	2.36401	3.71735	-11.7165	0
1.2480	28.4606	-2.52964	7.38881	-13.8525	0
1.2487	13.5078	-3.74929	-1.46858	-16.9052	0
1.2493	11.6745	-0.0903443	-7.87069	-19.955	0
1.2500	7.4032	-1.30999	-4.81879	-19.955	0
1.2507	3.7398	-2.52964	-2.98306	-17.819	0
1.2513	4.65644	-0.391492	-3.90092	-18.4301	0
1.2520	2.82633	0.225861	-0.252413	-22.702	0
1.2527	-2.66719	1.44551	4.63521	-25.4491	0
1.2533	-9.68528	4.8033	7.38881	-26.3658	0
1.2540	-18.5367	2.0478	9.82115	-27.8907	0
1.2547	-22.5024	-1.61114	11.6569	-29.4156	0
1.2553	-9.37973	2.66516	9.22454	-31.246	0
1.2560	11.3722	5.70675	4.33691	-30.9433	0
1.2567	19.3037	2.9663	0.986704	-28.1962	0
1.2573	14.7268	2.36401	0.665452	-27.8907	0
1.2580	11.6745	4.8033	1.58332	-28.1962	0
1.2587	10.4555	3.8848	4.33691	-23.6187	0
1.2593	7.09766	0.527008	9.82115	-17.2079	0
1.2600	-0.225979	-0.0903443	13.4926	-17.2079	0
1.2607	-12.7376	2.9663	10.739	-17.819	0
1.2613	-26.4714	3.8848	7.98542	-14.1581	0
1.2620	-35.9307	2.0478	8.30667	-10.7999	0
1.2627	-36.2362	3.8848	10.739	-9.275	0
1.2633	-16.7065	5.4056	11.0373	-5.91681	0
1.2640	20.2204	2.9663	7.0905	-1.03373	0
1.2647	44.9412	1.74666	2.50118	0.491164	0
1.2653	42.1944	3.8848	2.50118	2.01606	0
1.2660	31.2074	4.8033	2.79949	7.51024	0
1.2667	23.8838	5.10445	-2.06519	12.6989	0
1.2673	16.2546	4.8033	-6.65452	13.0044	0
1.2680	12.5912	3.8848	-7.57238	13.6127	0
1.2687	12.5912	5.4056	-9.08686	17.5819	0
1.2693	11.9801	6.3241	-6.65452	21.2428	0
1.2700	17.1681	5.70675	1.88162	23.9899	0
1.2707	25.1028	9.98304	7.98542	27.0426	0
1.2713	23.8838	13.0397	7.98542	28.873	0
1.2720	17.1681	8.76339	5.85138	28.5675	0
1.2727	15.949	6.3241	0.665452	29.4812	0
1.2733	15.949	7.54374	-7.57238	33.7561	0
1.2740	12.8967	5.70675	-7.57238	37.7225	0
1.2747	4.04535	5.4056	-0.550719	38.6392	0
1.2753	-16.401	6.62525	3.41904	39.553	0
1.2760	-37.4584	3.58366	3.41904	43.2167	0
1.2767	-40.2052	2.0478	5.25477	45.0471	0
1.2773	-29.5237	4.8033	7.0905	43.2167	0
1.2780	-17.3145	5.10445	3.41904	43.2167	0
1.2787	-1.14263	3.8848	-1.46858	45.6582	0
1.2793	11.9801	3.58366	-2.06519	48.4025	0
1.2800	10.4555	3.58366	-1.46858	49.6247	0
1.2807	-0.837078	2.9663	-2.98306	49.3191	0
1.2813	-12.7376	1.44551	-3.90092	47.7942	0
1.2820	-26.1658	0.225861	-4.22218	47.7942	0
1.2827	-34.7117	4.4871	-3.90092	50.2358	0
1.2833	-34.1006	6.94145	-1.17028	51.7607	0
1.2840	-25.5547	2.36401	1.58332	49.6247	0
1.2847	-9.37973	1.1293	-1.46858	46.8776	0
1.2853	11.9801	4.4871	-4.52048	46.572	0
1.2860	25.7139	4.8033	-1.46858	46.8776	0
1.2867	30.2908	3.8848	0.665452	46.2665	0
1.2873	34.5653	3.58366	-0.849024	46.8776	0
1.2880	37.6144	1.1293	-1.17028	47.7942	0
1.2887	36.0898	1.44551	-1.46858	45.9609	0
1.2893	32.732	2.9663	-2.98306	43.2167	0
1.2900	27.544	0.225861	-1.17028	43.2167	0
1.2907	14.1157	0.225861	3.12074	42.3	0
1.2913	-9.99083	3.8848	4.63521	39.553	0
1.2920	-36.5418	2.0478	7.38881	38.6392	0
1.2927	-53.0224	-1.91229	12.5747	39.553	0
1.2933	-57.5992	-2.21343	14.7088	37.1114	0
1.2940	-67.0585	0.527008	13.4926	34.0616	0
1.2947	-83.5391	2.66516	12.5747	35.8921	0
1.2953	-86.2859	1.1293	14.4105	38.6392	0
1.2960	-66.1451	-1.91229	17.1411	33.7561	0
1.2967	-32.8784	-2.52964	15.3283	27.3453	0
1.2973	3.13188	-2.83079	8.30667	27.0426	0
1.2980	36.0898	-2.21343	4.33691	28.5675	0
1.2987	51.9593	-0.993787	7.98542	27.3453	0
1.2993	42.5	-3.13193	10.739	26.4315	0
1.3000	18.6958	-5.57123	7.38881	26.737	0
1.3007	0.0795701	-4.96893	3.71735	26.737	0
1.3013	-7.85516	-5.27008	4.33691	25.8204	0
1.3020	-9.07736	-5.27008	5.85138	22.4622	0
1.3027	-6.93852	-2.21343	6.17264	19.7179	0
1.3033	-4.80285	-3.44814	5.25477	18.4957	0
1.3040	-4.4973	-6.48973	2.79949	15.446	0
1.3047	-0.837078	-3.44814	1.88162	13.9182	0
1.3053	4.35089	-0.993787	2.50118	15.446	0
1.3060	0.690669	-4.35158	-0.849024	13.6127	0
1.3067	-5.1084	-3.74929	-3.60262	10.2573	0
1.3073	0.690669	-0.692639	0.665452	11.7822	0
1.3080	11.3722	-1.61114	2.50118	12.6989	0
1.3087	12.2856	-2.21343	-3.60262	8.42688	0
1.3093	0.385119	-0.993787	-6.35621	5.67979	0
1.3100	-21.2834	-0.0903443	-4.81879	5.67979	0
1.3107	-45.6987	1.1293	-6.65452	4.15205	0
1.3113	-54.8525	2.9663	-8.16899	4.76315	0
1.3120	-42.3409	3.26745	-6.65452	7.81578	0
1.3127	-20.9779	3.26745	-5.73665	9.64623	0
1.3133	-2.66719	2.0478	-5.73665	8.42688	0
1.3140	7.70875	1.1293	-4.22218	6.89914	0
1.3147	9.53887	2.36401	-2.98306	5.67979	0
1.3153	9.23332	2.9663	-4.52048	3.23825	0
1.3160	8.0143	2.0478	-4.81879	3.23825	0
1.3167	-2.05609	1.1293	0.0688398	5.67979	0
1.3173	-14.2653	1.1293	4.33691	5.67979	0
1.3180	-12.1265	2.9663	2.50118	1.10226	0
1.3187	-1.14263	5.70675	2.50118	-0.425485	0
1.3193	6.48656	4.4871	9.22454	3.23825	0
1.3200	11.0666	1.44551	10.4407	3.8465	0
1.3207	11.9801	2.36401	2.79949	0.796713	0
1.3213	4.96199	3.8848	-0.849024	0.491164	0
1.3220	-3.27829	2.66516	-0.849024	1.40781	0
1.3227	-11.8241	2.9663	-2.38645	-0.425485	0
1.3233	-20.6723	3.8848	-2.06519	-1.95038	0
1.3240	-19.1478	2.36401	-2.06519	-1.33928	0
1.3247	-6.3306	2.36401	-6.35621	-0.119935	0
1.3253	1.90968	3.58366	-9.70642	-0.731034	0
1.3260	2.21523	2.0478	-11.8404	-3.17257	0
1.3267	3.13188	1.1293	-13.6762	-2.56148	0
1.3273	3.7398	2.66516	-10.303	0.796713	0
1.3280	2.52078	2.0478	-5.73665	0.796713	0
1.3287	3.7398	0.225861	-5.73665	-2.86703	0
1.3293	4.65644	0.828156	-2.98306	-3.47527	0
1.3300	0.690669	0.828156	-0.252413	-1.95038	0
1.3307	-5.7195	2.0478	-0.252413	-2.56148	0
1.3313	-9.68528	3.8848	5.25477	-1.64483	0
1.3320	-8.46626	1.1293	9.22454	0.491164	0
1.3327	-0.837078	-3.74929	1.58332	-0.119935	0
[truncated: 41,452 more rows]
