# Supplementary material for: Identification of Haptic Based Guiding Using Hard Reins
Source: PLoS One. 2015 Jul 22;10(7):e0132020. doi: 10.1371/journal.pone.0132020 (PMC4511788; doi:10.1371/journal.pone.0132020)
Supplement: S3 File — (ZIP) [file pone.0132020.s003.zip › EMGData1/Subject4/T3/t3.txt]

0.0000	-5.85237	-4.72883	-129.261	24.2219	0
0.0007	-5.85237	-1.9815	-138.728	18.7306	0
0.0013	-4.02118	-0.149952	-145.434	20.2563	0
0.0020	-0.969208	-4.72883	-146.963	21.4762	0
0.0027	-2.80039	-5.94719	-148.791	19.6448	0
0.0033	-5.24197	-3.20254	-150.321	21.1705	0
0.0040	-4.02118	-3.81306	-151.543	22.3934	0
0.0047	-2.4952	-5.64461	-153.678	19.3391	0
0.0053	-2.19	-5.03409	-154.285	19.0363	0
0.0060	-0.969208	-4.72883	-153.986	19.6448	0
0.0067	-0.969208	-2.89728	-156.728	17.8134	0
0.0073	-2.80039	0.155307	-157.642	17.8134	0
0.0080	-3.10559	-3.20254	-155.814	18.4249	0
0.0087	-1.27441	-7.47348	-154.9	16.8992	0
0.0093	-1.5796	-5.64461	-154.285	17.2049	0
0.0100	-4.32638	-4.72883	-154.592	19.3391	0
0.0107	-4.32638	-4.72883	-155.814	20.2563	0
0.0113	-2.19	-2.89728	-152.764	19.9506	0
0.0120	-3.10559	-4.72883	-146.655	17.8134	0
0.0127	-4.93677	-8.084	-148.185	13.8478	0
0.0133	-4.02118	-5.64461	-151.235	13.2363	0
0.0140	-3.71598	-2.89728	-149.407	15.3735	0
0.0147	-3.10559	-4.72883	-146.655	15.6792	0
0.0153	-1.27441	-4.42357	-143.605	15.3735	0
0.0160	-0.358813	-3.81306	-141.162	16.5934	0
0.0167	-0.0536158	-7.47348	-142.076	17.5106	0
0.0173	0.556779	-7.77874	-142.076	15.6792	0
0.0180	0.556779	-4.72883	-137.506	12.9306	0
0.0187	1.47237	-5.64461	-134.148	11.7106	0
0.0193	2.08277	-8.38926	-130.483	11.1021	0
0.0200	1.47237	-5.64461	-125.605	11.1021	0
0.0207	2.38796	-1.9815	-123.469	11.4049	0
0.0213	6.66073	-2.89728	-121.631	10.7964	0
0.0220	8.79711	-3.81306	-119.188	9.27066	0
0.0227	7.88152	-1.37099	-116.446	9.27066	0
0.0233	8.18671	-0.149952	-107.595	9.27066	0
0.0240	8.49191	1.6816	-99.0511	4.69065	0
0.0247	7.27112	3.81841	-99.9651	-1.71787	0
0.0253	6.96592	3.2079	-99.6574	-5.07499	0
0.0260	6.35553	1.98686	-91.4218	-5.68352	0
0.0267	5.43994	4.73151	-85.6205	-7.20922	0
0.0273	6.96592	3.51315	-81.9643	-10.8721	0
0.0280	7.88152	-0.149952	-75.5475	-14.2292	0
0.0287	6.66073	3.51315	-71.5835	-14.8406	0
0.0293	6.05033	8.39462	-67.0041	-12.7035	0
0.0300	6.05033	6.2578	-57.2389	-10.5663	0
0.0307	4.52435	5.95255	-49.9173	-13.312	0
0.0313	4.21915	9.61565	-48.3877	-17.2806	0
0.0320	4.52435	9.31039	-41.6817	-16.9749	0
0.0327	5.13474	9.00513	-31.9071	-13.6177	0
0.0333	9.7127	11.7525	-31.3009	-14.8406	0
0.0340	12.4595	11.1419	-33.4367	-20.6377	0
0.0347	7.57632	9.92091	-25.2011	-20.0263	0
0.0353	4.21915	9.92091	-12.3767	-14.8406	0
0.0360	8.18671	8.69987	-8.7206	-13.6177	0
0.0367	9.4075	7.7841	-10.8565	-14.5349	0
0.0373	6.96592	8.08936	-8.41282	-12.7035	0
0.0380	7.88152	6.86832	-2.9193	-11.7863	0
0.0387	9.4075	6.86832	-0.17721	-12.7035	0
0.0393	7.57632	9.31039	3.18045	-12.3978	0
0.0400	7.27112	8.08936	8.06772	-11.7863	0
0.0407	8.79711	4.42625	11.7332	-11.1778	0
0.0413	8.79711	4.12099	14.4753	-8.12638	0
0.0420	8.79711	4.42625	16.9189	-6.29496	0
0.0427	10.9335	4.12099	19.661	-8.4292	0
0.0433	11.5439	4.42625	23.6342	-8.73492	0
0.0440	10.3231	4.42625	25.4623	-8.12638	0
0.0447	9.7127	4.42625	26.3763	-10.8721	0
0.0453	9.4075	3.81841	30.9558	-11.4835	0
0.0460	9.4075	3.81841	35.8337	-8.12638	0
0.0467	9.7127	6.86832	36.7571	-9.04064	0
0.0473	7.27112	6.56306	40.1054	-12.092	0
0.0480	2.69316	0.155307	46.5223	-10.8721	0
0.0487	0.861977	-1.06573	46.5223	-10.2606	0
0.0493	1.77757	4.42625	44.0787	-13.9235	0
0.0500	2.38796	3.81841	49.2644	-14.5349	0
0.0507	1.77757	-0.149952	55.672	-10.8721	0
0.0513	0.556779	0.765825	57.8078	-8.4292	0
0.0520	-0.969208	-0.149952	60.5592	-9.95781	0
0.0527	-2.4952	-2.59202	63.9169	-10.2606	0
0.0533	-4.63158	-1.06573	63.9169	-7.51494	0
0.0540	-7.37835	0.460566	64.8309	-6.9035	0
0.0547	-8.59914	-1.06573	68.487	-9.34636	0
0.0553	-8.59914	-2.89728	71.5462	-8.73492	0
0.0560	-8.59914	-4.72883	71.8447	-4.76927	0
0.0567	-7.98875	-3.81306	72.1525	-2.93784	0
0.0573	-7.07316	-1.9815	74.2883	-2.93784	0
0.0580	-7.07316	-1.06573	73.9806	-2.63212	0
0.0587	-6.46276	0.155307	72.7681	-2.02068	0
0.0593	-4.02118	0.765825	76.732	-1.71787	0
0.0600	-3.10559	-0.149952	79.7819	-1.41215	0
0.0607	-1.5796	1.6816	73.0665	-1.71787	0
0.0613	0.251582	5.34203	67.2746	-1.71787	0
0.0620	-0.969208	5.34203	68.487	-1.71787	0
0.0627	-1.27441	4.12099	69.7089	-3.54638	0
0.0633	2.08277	4.12099	69.4104	-4.76927	0
0.0640	2.38796	3.51315	70.3244	-4.76927	0
0.0647	-1.5796	4.42625	68.487	-7.20922	0
0.0653	-1.5796	3.81841	66.3512	-9.04064	0
0.0660	1.77757	-0.760469	66.0527	-8.12638	0
0.0667	2.38796	-3.81306	63.9169	-9.95781	0
0.0673	1.16717	-3.81306	61.781	-11.1778	0
0.0680	0.861977	-6.55771	64.5231	-9.04064	0
0.0687	0.556779	-11.1366	63.9169	-7.82066	0
0.0693	-3.41079	-13.8839	56.2875	-10.8721	0
0.0700	-8.59914	-16.0181	49.2644	-13.312	0
0.0707	-10.4262	-16.3233	47.7348	-13.312	0
0.0713	-10.4262	-14.7997	50.1784	-13.6177	0
0.0720	-9.51474	-15.4102	49.2644	-13.9235	0
0.0727	-6.76796	-16.6286	41.3273	-13.6177	0
0.0733	-5.54717	-16.0181	34.0057	-14.5349	0
0.0740	-5.54717	-15.7128	34.0057	-14.5349	0
0.0747	-4.93677	-18.1549	31.8698	-12.092	0
0.0753	-6.76796	-18.4601	25.7701	-9.65208	0
0.0760	-6.76796	-15.105	23.3264	-9.34636	0
0.0767	-0.358813	-15.4102	21.7968	-9.04064	0
0.0773	3.30356	-18.4601	16.0049	-7.20922	0
0.0780	-0.358813	-16.0181	11.1176	-4.46354	0
0.0787	-0.358813	-10.8313	9.89579	-3.54638	0
0.0793	1.16717	-11.1366	7.15369	-5.07499	0
0.0800	-2.19	-12.6629	2.57421	-7.20922	0
0.0807	-4.63158	-9.30504	-1.09124	-5.3778	0
0.0813	-1.8848	-7.16823	-5.67072	-2.93784	0
0.0820	0.556779	-7.16823	-11.4627	-4.15782	0
0.0827	2.38796	-6.55771	-12.9923	-3.54638	0
0.0833	3.30356	-7.16823	-10.5487	-0.192168	0
0.0840	1.47237	-8.38926	-12.9923	-1.10642	0
0.0847	-1.5796	-6.55771	-23.0653	-4.46354	0
0.0853	-3.41079	-4.72883	-25.8074	-5.68352	0
0.0860	-2.80039	-4.72883	-23.6715	-6.60069	0
0.0867	-0.0536158	-3.20254	-26.7214	-7.51494	0
0.0873	0.556779	-2.59202	-29.4728	-6.60069	0
0.0880	-0.664011	-3.81306	-26.7214	-7.51494	0
0.0887	-0.0536158	-3.20254	-27.9432	-9.95781	0
0.0893	-1.5796	-2.28676	-31.3009	-7.82066	0
0.0900	-4.63158	-1.9815	-29.4728	-5.98924	0
0.0907	-2.19	0.765825	-29.4728	-8.12638	0
0.0913	0.556779	3.51315	-31.6087	-7.82066	0
0.0920	-2.19	4.42625	-30.6947	-4.76927	0
0.0927	-3.10559	6.86832	-31.3009	-4.46354	0
0.0933	-2.19	9.92091	-34.9664	-3.8521	0
0.0940	-3.10559	11.1419	-36.7944	-3.24357	0
0.0947	-3.71598	11.7525	-34.9664	-1.71787	0
0.0953	-3.10559	11.7525	-31.3009	1.94498	0
0.0960	-3.41079	9.31039	-29.4728	3.47067	0
0.0967	-2.19	9.92091	-33.129	0.113554	0
0.0973	-1.8848	13.584	-37.1022	-0.192168	0
0.0980	-2.4952	14.1919	-36.7944	2.86214	0
0.0987	-0.969208	12.6682	-37.1022	4.38784	0
0.0993	0.251582	13.8893	-38.324	5.60782	0
0.1000	-0.358813	13.2788	-37.4007	5.30209	0
0.1007	-0.0536158	9.31039	-37.7084	3.47067	0
0.1013	-1.8848	8.39462	-38.6225	6.52207	0
0.1020	-5.85237	11.4472	-37.7084	10.1849	0
0.1027	-4.93677	12.6682	-35.8804	7.43924	0
0.1033	-3.41079	9.92091	-35.5726	6.21926	0
0.1040	-5.85237	9.00513	-36.4866	9.27066	0
0.1047	-6.15756	10.8367	-36.7944	8.96494	0
0.1053	-4.93677	11.1419	-34.3508	5.60782	0
0.1060	-2.80039	12.6682	-30.9931	4.99637	0
0.1067	2.38796	15.4129	-26.7214	5.91354	0
0.1073	4.21915	14.1919	-21.2279	8.35349	0
0.1080	0.861977	11.7525	-18.4858	8.35349	0
0.1087	-1.27441	13.584	-20.0061	4.99637	0
0.1093	-6.76796	14.4971	-19.7076	4.99637	0
0.1100	-15.6146	11.7525	-17.5718	8.04777	0
0.1107	-15.0042	12.0577	-13.3001	4.99637	0
0.1113	-7.07316	12.9735	-8.41282	0.724998	0
0.1120	-2.4952	12.9735	-7.191	3.7764	0
0.1127	0.556779	13.584	-7.80657	6.52207	0
0.1133	3.30356	11.1419	-4.74737	4.69065	0
0.1140	2.08277	7.17358	-1.3897	4.99637	0
0.1147	-0.664011	5.95255	0.746148	8.35349	0
0.1153	-3.71598	4.42625	3.48824	8.96494	0
0.1160	-5.85237	2.59738	2.882	8.96494	0
0.1167	-4.02118	2.59738	1.66018	11.1021	0
0.1173	-3.10559	0.765825	5.62409	10.1849	0
0.1180	-3.71598	-0.149952	6.23966	6.21926	0
0.1187	-0.358813	4.12099	3.79603	7.43924	0
0.1193	3.91395	5.34203	7.45215	13.542	0
0.1200	1.47237	1.98686	11.1176	13.8478	0
0.1207	-0.358813	1.6816	7.15369	9.27066	0
0.1213	2.08277	2.29212	2.57421	8.04777	0
0.1220	2.69316	-0.149952	2.882	10.1849	0
0.1227	2.99836	-1.9815	4.40227	9.57347	0
0.1233	4.82954	-3.20254	5.93187	8.35349	0
0.1240	3.60875	-4.72883	5.62409	7.74496	0
0.1247	0.861977	-5.64461	5.01784	6.21926	0
0.1253	1.16717	-7.77874	5.3163	4.69065	0
0.1260	0.556779	-7.47348	6.23966	5.91354	0
0.1267	-1.27441	-6.55771	6.84591	5.60782	0
0.1273	1.16717	-11.1366	6.53812	2.86214	0
0.1280	3.30356	-13.8839	5.01784	2.55642	0
0.1287	1.47237	-11.7471	6.23966	2.86214	0
0.1293	1.77757	-15.4102	9.89579	0.113554	0
0.1300	4.21915	-20.2917	11.1176	-2.02068	0
0.1307	1.77757	-15.7128	12.0316	-2.3264	0
0.1313	-3.10559	-13.5787	14.4753	-2.3264	0
0.1320	-2.4952	-18.4601	13.5612	-1.71787	0
0.1327	0.251582	-18.4601	11.1176	-2.02068	0
0.1333	-1.8848	-16.3233	11.1176	-3.8521	0
0.1340	-2.80039	-17.5443	14.1675	-2.63212	0
0.1347	0.556779	-17.5443	18.747	1.94498	0
0.1353	0.556779	-16.3233	21.4984	2.86214	0
0.1360	-1.5796	-16.6286	21.7968	1.94498	0
0.1367	-0.0536158	-15.7128	26.3763	3.7764	0
0.1373	2.99836	-15.4102	36.4493	4.99637	0
0.1380	2.69316	-16.0181	44.6849	3.47067	0
0.1387	1.47237	-15.4102	50.794	4.38784	0
0.1393	0.556779	-17.5443	56.586	6.21926	0
0.1400	-0.664011	-21.818	60.8577	4.38784	0
0.1407	-1.27441	-20.9022	65.7449	4.08212	0
0.1413	0.556779	-19.6812	73.3743	6.52207	0
0.1420	3.30356	-22.1232	77.646	5.60782	0
0.1427	4.21915	-20.9022	80.6959	3.7764	0
0.1433	6.05033	-18.4601	89.2393	7.13352	0
0.1440	6.05033	-20.5969	95.3484	7.43924	0
0.1447	4.21915	-22.7337	95.0406	2.2507	0
0.1453	4.52435	-22.4285	96.5702	-1.10642	0
0.1460	7.27112	-23.039	101.756	-1.41215	0
0.1467	6.05033	-23.3443	104.2	-2.3264	0
0.1473	3.30356	-22.7337	106.942	-2.02068	0
0.1480	4.52435	-24.26	113.349	-0.494979	0
0.1487	6.05033	-25.1758	119.15	-0.494979	0
0.1493	4.52435	-24.26	121.286	-1.41215	0
0.1500	2.69316	-23.3443	121.594	-0.800701	0
0.1507	1.47237	-22.1232	124.336	-0.800701	0
0.1513	0.556779	-19.6812	128.309	-2.63212	0
0.1520	1.77757	-19.6812	131.359	-3.24357	0
0.1527	0.556779	-20.2917	134.717	-1.71787	0
0.1533	-3.10559	-19.0706	137.459	-1.71787	0
0.1540	-4.02118	-18.7654	137.767	-1.71787	0
0.1547	-1.27441	-19.6812	140.509	1.03072	0
0.1553	0.861977	-19.0706	145.704	2.86214	0
0.1560	0.556779	-17.5443	145.704	4.08212	0
0.1567	-1.5796	-15.105	141.432	6.52207	0
0.1573	-3.71598	-12.3576	139.595	6.82779	0
0.1580	-3.10559	-12.0524	138.681	4.99637	0
0.1587	-2.19	-12.9681	137.151	5.91354	0
0.1593	-3.10559	-9.91556	136.237	8.04777	0
0.1600	-2.4952	-6.55771	133.187	7.74496	0
0.1607	-0.358813	-8.084	128.916	8.65921	0
0.1613	-0.969208	-9.91556	127.694	10.4906	0
0.1620	-3.10559	-7.47348	125.558	11.4049	0
0.1627	-0.969208	-4.42357	123.114	12.3221	0
0.1633	1.77757	-1.67625	123.422	12.0163	0
0.1640	1.16717	-0.149952	122.816	8.96494	0
0.1647	0.556779	-1.67625	118.843	7.43924	0
0.1653	0.861977	-1.9815	117.322	8.35349	0
0.1660	2.08277	-0.149952	117.929	7.13352	0
0.1667	5.13474	0.460566	117.015	3.7764	0
0.1673	4.52435	0.765825	117.322	4.69065	0
0.1680	-0.0536158	2.90264	118.544	5.60782	0
0.1687	-0.358813	2.90264	115.187	2.86214	0
0.1693	2.38796	0.765825	110.299	1.33644	0
0.1700	1.47237	2.90264	109.385	4.08212	0
0.1707	-1.27441	6.86832	108.779	3.7764	0
0.1713	-1.8848	6.56306	106.335	-0.494979	0
0.1720	-1.8848	3.51315	104.498	-1.71787	0
0.1727	-4.02118	2.59738	105.114	-0.192168	0
0.1733	-6.46276	4.12099	104.806	-1.10642	0
0.1740	-5.85237	6.2578	102.362	-1.71787	0
0.1747	-4.02118	7.17358	101.448	-0.192168	0
0.1753	-4.63158	8.69987	101.448	0.113554	0
0.1760	-5.24197	13.2788	97.792	-0.800701	0
0.1767	-4.02118	18.1602	94.1265	0.113554	0
0.1773	-2.80039	20.6023	94.4343	-0.192168	0
0.1780	0.251582	25.789	92.2985	-1.71787	0
0.1787	3.60875	32.81	87.719	-0.494979	0
0.1793	2.99836	34.6388	88.3252	1.94498	0
0.1800	0.861977	34.3336	87.1034	0.419276	0
0.1807	3.30356	35.2494	77.646	-2.3264	0
0.1813	5.74514	34.0283	70.3244	-3.54638	0
0.1820	5.13474	33.1152	72.4603	-4.46354	0
0.1827	3.91395	36.4704	73.9806	-5.07499	0
0.1833	2.38796	37.0809	68.7948	-5.3778	0
0.1840	0.556779	33.7231	63.3013	-6.60069	0
0.1847	0.861977	33.7231	60.2514	-6.9035	0
0.1853	2.38796	35.5546	55.0657	-6.29496	0
0.1860	3.30356	32.81	49.2644	-8.4292	0
0.1867	2.69316	30.3679	44.6849	-12.092	0
0.1873	0.861977	30.9784	39.807	-12.3978	0
0.1880	0.251582	29.1469	34.0057	-11.1778	0
0.1887	0.861977	25.1785	27.5981	-10.8721	0
0.1893	-0.0536158	24.568	19.661	-11.7863	0
0.1900	0.861977	24.568	11.1176	-12.7035	0
0.1907	5.43994	20.9075	5.3163	-11.4835	0
0.1913	7.57632	19.076	1.04461	-8.4292	0
0.1920	7.88152	17.855	-4.74737	-7.82066	0
0.1927	11.5439	13.584	-15.1281	-9.95781	0
0.1933	15.5115	11.7525	-27.337	-11.4835	0
0.1940	16.1218	12.9735	-35.2648	-9.95781	0
0.1947	17.0374	10.8367	-41.0661	-6.29496	0
0.1953	17.0374	8.39462	-49.9173	-5.68352	0
0.1960	14.2907	9.31039	-58.7685	-5.3778	0
0.1967	14.5959	8.39462	-65.4838	-1.41215	0
0.1973	14.2907	7.17358	-73.4116	1.33644	0
0.1980	11.8491	9.31039	-81.041	-2.02068	0
0.1987	13.3751	11.1419	-86.236	-1.71787	0
0.1993	16.1218	12.0577	-91.114	2.55642	0
0.2000	17.0374	15.7182	-97.5215	1.63925	0
0.2007	20.0894	17.2444	-103.323	0.113554	0
0.2013	23.4466	15.4129	-108.509	2.86214	0
0.2020	22.531	16.3287	-114.31	4.69065	0
0.2027	22.531	18.4655	-116.753	5.60782	0
0.2033	23.4466	16.6339	-115.224	8.96494	0
0.2040	21.3102	12.6682	-115.839	6.52207	0
0.2047	19.7842	12.363	-122.853	2.86214	0
0.2053	20.3946	12.6682	-129.569	5.91354	0
0.2060	20.6998	8.08936	-132.311	8.04777	0
0.2067	21.3102	4.42625	-132.311	3.16495	0
0.2073	20.6998	4.42625	-132.311	2.86214	0
0.2080	18.2582	1.07108	-132.926	5.60782	0
0.2087	17.6478	-4.72883	-133.234	3.16495	0
0.2093	18.2582	-7.47348	-132.012	1.94498	0
0.2100	18.2582	-10.5261	-132.012	6.52207	0
0.2107	19.479	-14.4944	-133.234	7.43924	0
0.2113	20.6998	-13.5787	-132.311	3.16495	0
0.2120	21.3102	-13.8839	-131.397	2.55642	0
0.2127	24.057	-19.3759	-134.447	6.52207	0
0.2133	25.583	-20.9022	-135.976	9.27066	0
0.2140	23.7518	-17.5443	-133.234	9.27066	0
0.2147	24.3622	-16.6286	-131.098	8.96494	0
0.2153	24.3622	-16.6286	-129.569	12.0163	0
0.2160	19.7842	-17.2391	-126.817	14.762	0
0.2167	18.5634	-21.2075	-128.347	14.4563	0
0.2173	24.057	-21.5127	-131.704	12.3221	0
0.2180	24.3622	-16.0181	-132.012	11.4049	0
0.2187	20.6998	-12.6629	-133.234	11.7106	0
0.2193	20.6998	-13.8839	-135.668	12.3221	0
0.2200	20.3946	-13.8839	-132.926	11.7106	0
0.2207	16.1218	-11.1366	-130.175	9.87919	0
0.2213	13.9855	-9.6103	-132.926	9.87919	0
0.2220	14.5959	-9.30504	-133.84	10.1849	0
0.2227	14.2907	-8.38926	-130.483	9.87919	0
0.2233	13.9855	-7.77874	-128.655	10.7964	0
0.2240	14.9011	-8.69452	-127.433	11.1021	0
0.2247	16.1218	-10.2208	-123.161	7.43924	0
0.2253	13.6803	-10.2208	-119.188	5.60782	0
0.2260	10.0179	-9.30504	-114.916	7.43924	0
0.2267	11.5439	-7.16823	-108.816	5.30209	0
0.2273	12.7647	-7.47348	-102.101	0.113554	0
0.2280	6.05033	-9.91556	-96.0012	0.113554	0
0.2287	-0.358813	-9.30504	-93.2498	-0.800701	0
0.2293	-3.10559	-5.64461	-93.2498	-3.8521	0
0.2300	-6.76796	-6.86297	-88.9781	-3.54638	0
0.2307	-7.68355	-10.2208	-82.5706	-1.71787	0
0.2313	-5.85237	-8.99978	-80.4347	-5.07499	0
0.2320	-5.24197	-7.47348	-78.2989	-7.20922	0
0.2327	-2.80039	-9.91556	-72.8054	-5.3778	0
0.2333	0.556779	-12.0524	-67.9181	-5.07499	0
0.2340	-2.4952	-10.2208	-62.1261	-6.29496	0
0.2347	-5.54717	-8.38926	-54.7952	-4.15782	0
0.2353	-6.15756	-9.30504	-50.5235	-2.93784	0
0.2360	-16.225	-11.7471	-46.8674	-3.24357	0
0.2367	-27.2121	-12.0524	-38.324	-2.93784	0
0.2373	-23.2445	-11.1366	-30.3869	-2.63212	0
0.2380	-15.0042	-10.2208	-26.423	-2.3264	0
0.2387	-17.4457	-10.2208	-20.3139	-0.494979	0
0.2393	-22.3289	-11.1366	-9.94242	0.113554	0
0.2400	-22.9393	-13.8839	-1.69749	-3.24357	0
0.2407	-22.0237	-15.7128	1.95864	-6.60069	0
0.2413	-20.4977	-16.3233	3.79603	-7.20922	0
0.2420	-18.6665	-16.0181	5.93187	-5.3778	0
0.2427	-18.6665	-15.7128	11.7332	-4.46354	0
0.2433	-18.6665	-17.2391	19.9688	-5.07499	0
0.2440	-18.3613	-18.7654	23.6342	-6.29496	0
0.2447	-19.5821	-17.2391	26.0685	-8.73492	0
0.2453	-20.1925	-14.7997	33.6979	-9.95781	0
0.2460	-18.0561	-14.1892	39.4992	-9.95781	0
0.2467	-18.9717	-13.5787	41.3273	-13.6177	0
0.2473	-23.2445	-11.1366	45.599	-16.9749	0
0.2480	-24.4653	-8.99978	50.794	-15.4492	0
0.2487	-24.7705	-7.77874	54.7579	-15.4492	0
0.2493	-27.8225	-8.38926	59.3374	-18.1948	0
0.2500	-25.9913	-10.5261	61.4733	-17.2806	0
0.2507	-20.4977	-10.5261	63.6091	-13.6177	0
0.2513	-22.3289	-9.91556	72.1525	-14.2292	0
0.2520	-26.9069	-12.6629	77.646	-17.5863	0
0.2527	-25.0757	-14.7997	74.5961	-20.332	0
0.2533	-22.3289	-12.9681	72.7681	-20.0263	0
0.2540	-24.1601	-13.8839	73.6821	-17.2806	0
0.2547	-25.6861	-16.6286	73.3743	-15.4492	0
0.2553	-26.6017	-16.6286	73.3743	-14.8406	0
0.2560	-26.2965	-15.4102	72.4603	-13.6177	0
0.2567	-25.9913	-16.3233	69.7089	-12.7035	0
0.2573	-27.2121	-17.2391	66.9668	-14.5349	0
0.2580	-28.4329	-16.0181	64.5231	-15.1434	0
0.2587	-27.8225	-12.0524	64.8309	-13.312	0
0.2593	-26.2965	-8.38926	68.1886	-11.4835	0
0.2600	-23.2445	-8.99978	66.9668	-13.312	0
0.2607	-22.0237	-9.91556	61.4733	-14.5349	0
0.2613	-25.0757	-7.16823	58.4234	-13.0092	0
0.2620	-24.4653	-5.03409	55.9797	-14.2292	0
0.2627	-20.4977	-4.11832	53.8439	-16.6691	0
0.2633	-21.4133	-2.89728	56.8938	-13.0092	0
0.2640	-25.0757	-4.72883	59.3374	-9.95781	0
0.2647	-23.2445	-5.64461	54.4501	-15.4492	0
0.2653	-20.8029	-1.37099	48.0426	-19.112	0
0.2660	-22.3289	1.6816	46.5223	-16.3663	0
0.2667	-23.2445	-0.149952	48.9566	-18.1948	0
0.2673	-20.8029	-0.149952	52.3143	-21.552	0
0.2680	-17.4457	1.98686	53.2283	-18.5006	0
0.2687	-15.9198	3.2079	50.794	-16.6691	0
0.2693	-16.5302	4.42625	48.9566	-19.112	0
0.2700	-17.1405	5.34203	48.3504	-18.1948	0
0.2707	-16.5302	5.03677	47.4363	-15.4492	0
0.2713	-18.6665	4.73151	46.2145	-16.6691	0
0.2720	-22.0237	4.73151	46.8208	-18.8063	0
0.2727	-20.1925	5.34203	48.9566	-18.1948	0
0.2733	-17.4457	6.2578	49.88	-16.3663	0
0.2740	-19.5821	6.86832	47.4363	-14.5349	0
0.2747	-20.4977	7.17358	45.599	-12.7035	0
0.2753	-18.6665	6.2578	49.2644	-10.2606	0
0.2760	-18.0561	2.59738	53.8439	-9.04064	0
0.2767	-16.8354	0.155307	53.2283	-8.12638	0
0.2773	-13.7834	2.59738	49.5722	-7.20922	0
0.2780	-12.2574	3.81841	47.4363	-6.9035	0
0.2787	-14.0886	2.29212	47.4363	-5.3778	0
0.2793	-15.0042	2.90264	47.7348	-1.71787	0
0.2800	-15.0042	2.90264	49.2644	-0.800701	0
0.2807	-15.0042	-2.59202	49.88	-2.63212	0
0.2813	-14.699	-6.55771	47.7348	-1.41215	0
0.2820	-12.2574	-5.94719	44.9927	0.113554	0
0.2827	-8.59914	-6.25245	46.2145	-1.71787	0
0.2833	-8.29395	-7.16823	48.6582	-1.10642	0
0.2840	-8.90434	-5.94719	47.4363	1.03072	0
0.2847	-5.54717	-5.94719	46.5223	0.419276	0
0.2853	-3.10559	-7.47348	48.3504	-1.41215	0
0.2860	-3.10559	-6.25245	46.5223	1.03072	0
0.2867	-0.664011	-3.81306	42.2506	3.7764	0
0.2873	0.861977	-5.33935	43.7709	4.08212	0
0.2880	-1.27441	-8.38926	44.3865	3.47067	0
0.2887	-1.27441	-7.16823	38.5852	1.33644	0
0.2893	-0.358813	-2.89728	32.4761	-0.494979	0
0.2900	-2.19	0.460566	29.1277	1.63925	0
0.2907	-1.27441	0.460566	28.2044	4.38784	0
0.2913	1.47237	-1.06573	30.648	3.7764	0
0.2920	0.251582	-0.149952	31.8698	5.60782	0
0.2927	-0.969208	5.34203	27.2904	8.35349	0
0.2933	3.30356	9.00513	22.7109	6.21926	0
0.2940	5.13474	7.7841	21.1906	4.99637	0
0.2947	2.69316	8.08936	21.4984	9.57347	0
0.2953	2.38796	10.8367	22.4124	12.0163	0
0.2960	5.43994	12.6682	21.7968	11.4049	0
0.2967	6.35553	16.3287	17.8329	13.8478	0
0.2973	4.82954	21.8233	14.1675	14.762	0
0.2980	5.43994	24.2627	11.7332	14.4563	0
0.2987	8.49191	24.568	8.37551	16.8992	0
0.2993	8.79711	24.568	8.37551	19.3391	0
0.3000	6.96592	23.3496	9.89579	17.5106	0
0.3007	6.05033	23.6549	5.3163	15.9849	0
0.3013	4.52435	25.4838	-2.31306	18.1191	0
0.3020	3.30356	24.8732	-3.83333	18.1191	0
0.3027	6.05033	24.568	-3.83333	15.9849	0
0.3033	9.7127	26.3995	-8.41282	15.6792	0
0.3040	8.79711	25.789	-12.0783	15.0677	0
0.3047	6.66073	22.7391	-12.9923	13.542	0
0.3053	6.35553	22.1286	-17.264	13.542	0
0.3060	7.88152	22.7391	-24.8934	13.542	0
0.3067	9.10231	21.2128	-29.7713	12.0163	0
0.3073	8.49191	19.6865	-34.0523	10.4906	0
0.3080	8.49191	19.076	-41.3739	8.35349	0
0.3087	9.4075	18.7707	-47.4737	5.91354	0
0.3093	7.27112	19.9918	-51.7453	6.21926	0
0.3100	4.21915	22.7391	-57.8544	7.13352	0
0.3107	5.13474	23.6549	-61.8183	7.43924	0
0.3113	6.66073	22.7391	-60.9043	9.27066	0
0.3120	5.43994	21.2128	-62.1261	9.27066	0
0.3127	4.21915	19.076	-67.3119	4.99637	0
0.3133	4.21915	19.3813	-72.1991	2.86214	0
0.3140	3.60875	21.5181	-74.335	5.60782	0
0.3147	2.69316	19.9918	-75.249	7.13352	0
0.3153	2.69316	19.076	-77.6926	5.91354	0
0.3160	4.21915	21.5181	-83.7924	4.69065	0
0.3167	5.13474	20.6023	-92.028	4.99637	0
0.3173	4.82954	18.1602	-98.1371	5.30209	0
0.3180	6.96592	20.9075	-101.793	4.69065	0
0.3187	9.7127	23.6549	-103.631	4.99637	0
0.3193	9.10231	21.8233	-105.459	6.21926	0
0.3200	7.27112	21.8233	-108.21	4.99637	0
0.3207	6.96592	24.568	-107.595	2.86214	0
0.3213	6.96592	25.1785	-106.68	1.94498	0
0.3220	6.96592	24.568	-110.038	0.113554	0
0.3227	8.79711	24.568	-110.038	0.419276	0
0.3233	9.7127	23.6549	-105.459	3.47067	0
0.3240	9.10231	20.6023	-105.459	2.86214	0
0.3247	8.79711	19.9918	-110.038	-2.93784	0
0.3253	7.88152	22.4338	-110.346	-7.20922	0
0.3260	6.96592	22.7391	-108.816	-7.82066	0
0.3267	8.18671	20.9075	-109.124	-7.20922	0
0.3273	9.4075	19.9918	-108.21	-7.51494	0
0.3280	9.7127	19.076	-106.373	-8.4292	0
0.3287	10.6283	17.2444	-106.988	-9.04064	0
0.3293	12.4595	16.9392	-105.151	-9.34636	0
0.3300	11.5439	16.3287	-100.273	-10.5663	0
0.3307	8.79711	14.4971	-96.6075	-11.7863	0
0.3313	7.88152	13.8893	-92.9514	-11.4835	0
0.3320	8.49191	13.2788	-88.0641	-12.7035	0
0.3327	6.05033	11.7525	-83.7924	-13.9235	0
0.3333	6.05033	12.363	-81.6565	-11.7863	0
0.3340	10.9335	14.4971	-78.9051	-10.5663	0
0.3347	11.5439	13.584	-72.4976	-10.5663	0
0.3353	8.18671	9.92091	-65.176	-8.12638	0
0.3360	9.10231	8.69987	-64.262	-7.51494	0
0.3367	10.9335	11.4472	-69.7555	-9.95781	0
0.3373	9.7127	12.0577	-70.9773	-9.34636	0
0.3380	10.0179	9.92091	-67.9181	-8.12638	0
0.3387	10.6283	8.39462	-67.9181	-9.04064	0
0.3393	9.7127	8.08936	-68.5337	-7.20922	0
0.3400	9.7127	8.08936	-66.09	-5.07499	0
0.3407	11.5439	9.00513	-65.176	-5.3778	0
0.3413	13.3751	7.17358	-62.7324	-5.3778	0
0.3420	14.2907	5.03677	-59.6825	-5.98924	0
0.3427	13.0699	8.39462	-61.2121	-7.51494	0
0.3433	12.1543	11.7525	-60.9043	-3.8521	0
0.3440	13.0699	9.92091	-53.5827	0.113554	0
0.3447	12.7647	10.8367	-48.6955	-2.3264	0
0.3453	12.4595	13.8893	-47.7814	-4.46354	0
0.3460	12.7647	13.584	-42.2879	-2.3264	0
0.3467	12.1543	13.584	-33.7445	-1.71787	0
0.3473	11.2387	13.584	-24.2778	-2.63212	0
0.3480	10.6283	7.7841	-15.7344	-2.63212	0
0.3487	9.7127	4.42625	-12.9923	-3.54638	0
0.3493	9.4075	8.08936	-11.4627	-5.68352	0
0.3500	8.79711	9.31039	-1.3897	-4.46354	0
0.3507	7.57632	5.95255	9.89579	-1.10642	0
0.3513	7.27112	3.81841	16.3033	1.33644	0
0.3520	7.57632	2.59738	24.5483	1.03072	0
0.3527	6.96592	0.460566	35.8337	1.94498	0
0.3533	6.05033	0.155307	44.0787	3.7764	0
0.3540	5.13474	1.37634	50.794	4.08212	0
0.3547	5.13474	1.6816	58.7218	3.7764	0
0.3553	7.27112	0.460566	66.3512	4.69065	0
0.3560	7.88152	-1.9815	72.4603	6.52207	0
0.3567	6.96592	-3.81306	78.8678	9.27066	0
0.3573	7.27112	-3.5078	87.719	11.1021	0
0.3580	6.05033	-0.149952	95.3484	9.87919	0
0.3587	4.82954	2.29212	102.362	11.7106	0
0.3593	6.96592	-0.149952	112.127	17.5106	0
0.3600	6.05033	-2.89728	120.065	15.6792	0
0.3607	4.21915	-0.760469	122.2	9.27066	0
0.3613	6.96592	1.6816	124.336	11.1021	0
0.3620	8.49191	-1.67625	130.744	14.762	0
0.3627	6.05033	-6.55771	137.767	9.57347	0
0.3633	6.05033	-8.38926	144.174	7.43924	0
0.3640	5.74514	-8.38926	149.976	10.1849	0
0.3647	5.13474	-7.47348	154.555	8.96494	0
0.3653	6.66073	-7.47348	158.827	6.82779	0
0.3660	6.96592	-7.47348	162.791	9.27066	0
0.3667	7.27112	-6.55771	164.927	8.35349	0
0.3673	8.49191	-8.38926	166.456	3.7764	0
0.3680	5.43994	-11.7471	168.891	3.7764	0
0.3687	1.16717	-11.1366	172.864	5.91354	0
0.3693	2.08277	-10.2208	176.52	4.38784	0
0.3700	2.99836	-11.1366	174.384	2.86214	0
0.3707	1.47237	-9.30504	172.556	4.38784	0
0.3713	1.16717	-9.6103	176.52	3.7764	0
0.3720	-0.358813	-14.4944	179.271	-0.800701	0
0.3727	-1.8848	-14.1892	176.52	-4.15782	0
0.3733	-1.5796	-9.91556	173.778	-3.8521	0
0.3740	-4.02118	-9.30504	171.026	-1.71787	0
0.3747	-6.46276	-9.6103	165.533	0.724998	0
0.3753	-4.32638	-9.30504	162.791	1.94498	0
0.3760	-2.80039	-12.6629	161.877	1.03072	0
0.3767	-4.02118	-14.1892	157.605	1.03072	0
0.3773	-5.85237	-12.0524	151.804	1.03072	0
0.3780	-8.29395	-11.7471	146.002	-0.494979	0
0.3787	-9.51474	-13.8839	139.903	-0.192168	0
0.3793	-5.85237	-12.9681	134.101	1.03072	0
0.3800	-4.02118	-10.2208	129.522	-0.800701	0
0.3807	-7.98875	-10.8313	124.952	-0.800701	0
0.3813	-8.59914	-13.8839	120.68	0.113554	0
0.3820	-4.93677	-14.4944	114.263	-1.71787	0
0.3827	-4.02118	-8.69452	107.856	-3.24357	0
0.3833	-5.24197	-6.86297	106.942	-0.800701	0
0.3840	-3.41079	-12.6629	107.249	-0.192168	0
0.3847	-3.71598	-14.1892	99.3123	-3.54638	0
0.3853	-7.68355	-10.8313	89.8548	-6.9035	0
0.3860	-8.59914	-11.7471	85.8816	-8.4292	0
0.3867	-7.37835	-12.9681	81.0037	-10.2606	0
0.3873	-7.37835	-10.5261	74.2883	-12.3978	0
0.3880	-6.15756	-11.1366	71.2385	-13.312	0
0.3887	-5.24197	-12.9681	68.487	-13.6177	0
0.3893	-8.29395	-12.3576	64.8309	-13.9235	0
0.3900	-10.7314	-13.2734	61.4733	-14.5349	0
0.3907	-11.0366	-14.4944	57.2016	-14.5349	0
0.3913	-12.2574	-12.0524	50.4862	-14.2292	0
0.3920	-11.3418	-12.0524	45.3005	-13.9235	0
0.3927	-9.20954	-14.1892	42.2506	-15.7549	0
0.3933	-12.2574	-9.91556	37.3633	-17.2806	0
0.3940	-15.9198	-6.25245	30.0418	-13.312	0
0.3947	-13.173	-8.38926	26.0685	-8.12638	0
0.3953	-10.4262	-8.99978	27.2904	-7.51494	0
0.3960	-11.9522	-8.38926	23.9327	-9.04064	0
0.3967	-12.2574	-10.8313	11.7332	-9.04064	0
0.3973	-11.3418	-11.4418	4.09449	-9.95781	0
0.3980	-11.3418	-8.084	3.48824	-10.8721	0
0.3987	-9.51474	-5.03409	-1.3897	-9.34636	0
0.3993	-6.76796	-4.11832	-7.80657	-9.04064	0
0.4000	-7.98875	-4.11832	-7.80657	-11.7863	0
0.4007	-9.51474	-4.42357	-11.1642	-12.092	0
0.4013	-9.20954	-3.5078	-19.0921	-9.95781	0
0.4020	-10.4262	-1.67625	-20.0061	-9.95781	0
0.4027	-11.0366	1.07108	-20.0061	-10.5663	0
0.4033	-8.29395	3.2079	-25.4996	-8.4292	0
0.4040	-7.07316	2.90264	-28.8573	-6.9035	0
0.4047	-7.68355	2.59738	-30.0791	-9.95781	0
0.4053	-6.15756	3.81841	-33.129	-13.0092	0
0.4060	-6.46276	6.2578	-34.0523	-13.312	0
0.4067	-8.29395	10.8367	-34.0523	-13.0092	0
0.4073	-6.76796	14.1919	-33.129	-12.3978	0
0.4080	-6.15756	12.9735	-30.3869	-10.8721	0
0.4087	-8.59914	11.4472	-33.129	-13.6177	0
0.4093	-8.29395	12.6682	-39.5365	-18.1948	0
0.4100	-6.46276	14.1919	-38.6225	-16.9749	0
0.4107	-8.29395	15.4129	-37.4007	-12.7035	0
0.4113	-10.4262	16.3287	-42.8942	-12.3978	0
0.4120	-9.81993	15.1076	-43.202	-11.7863	0
0.4127	-7.68355	14.4971	-39.238	-9.04064	0
0.4133	-5.85237	14.4971	-41.3739	-8.4292	0
0.4140	-4.32638	13.584	-45.3378	-9.95781	0
0.4147	-4.02118	13.584	-46.8674	-9.04064	0
0.4153	-4.93677	15.4129	-47.7814	-6.60069	0
0.4160	-5.24197	17.5497	-47.7814	-4.46354	0
0.4167	-3.71598	17.855	-47.7814	-2.02068	0
0.4173	-3.71598	16.3287	-50.5235	-1.71787	0
0.4180	-3.71598	18.1602	-53.5827	-2.63212	0
0.4187	-0.664011	22.7391	-53.275	0.113554	0
0.4193	-0.358813	21.8233	-53.275	3.16495	0
0.4200	-4.63158	17.2444	-54.7952	1.03072	0
0.4207	-4.93677	16.0234	-57.2389	0.113554	0
0.4213	-1.5796	17.2444	-58.4607	2.86214	0
0.4220	-1.8848	17.2444	-58.4607	3.47067	0
0.4227	-1.5796	16.9392	-59.3747	1.94498	0
0.4233	0.556779	16.3287	-58.1529	1.94498	0
0.4240	-0.969208	15.1076	-54.7952	1.94498	0
0.4247	-1.5796	14.8024	-55.103	1.94498	0
0.4253	2.38796	13.2788	-56.9404	2.86214	0
0.4260	5.13474	11.1419	-56.9404	2.55642	0
0.4267	3.30356	10.2262	-57.5466	1.94498	0
0.4273	1.47237	7.47884	-56.6326	1.94498	0
0.4280	1.47237	5.64729	-54.189	1.94498	0
0.4287	3.60875	7.17358	-56.6326	3.7764	0
0.4293	4.82954	6.2578	-59.6825	3.47067	0
0.4300	2.99836	5.95255	-58.4607	0.113554	0
0.4307	3.60875	10.2262	-56.6326	1.63925	0
0.4313	6.35553	11.1419	-55.7186	4.69065	0
0.4320	4.82954	7.17358	-52.6594	2.86214	0
0.4327	0.556779	6.86832	-53.275	2.2507	0
0.4333	-2.4952	8.08936	-59.3747	2.86214	0
0.4340	-4.32638	7.47884	-62.7324	2.86214	0
0.4347	-3.71598	9.61565	-59.0763	5.60782	0
0.4353	-1.5796	11.7525	-56.017	7.43924	0
0.4360	-0.358813	9.92091	-56.6326	4.99637	0
0.4367	-0.969208	8.39462	-55.103	5.60782	0
0.4373	-2.4952	8.69987	-51.4469	8.35349	0
0.4380	-3.71598	9.00513	-52.3609	6.52207	0
0.4387	-2.19	11.4472	-53.275	7.13352	0
0.4393	-0.358813	12.363	-47.1659	10.1849	0
0.4400	-1.27441	11.7525	-44.116	8.35349	0
0.4407	-2.4952	14.4971	-47.1659	8.65921	0
0.4413	-1.27441	15.1076	-45.9534	12.0163	0
0.4420	-0.664011	13.2788	-42.8942	9.27066	0
0.4427	-2.19	17.5497	-40.4599	5.60782	0
0.4433	-2.80039	19.076	-33.7445	8.65921	0
0.4440	-0.358813	12.9735	-30.0791	8.96494	0
0.4447	1.47237	14.4971	-34.0523	5.60782	0
0.4453	-0.664011	21.8233	-34.0523	5.60782	0
0.4460	-2.4952	19.6865	-29.4728	4.69065	0
0.4467	-2.19	16.0234	-29.4728	-0.192168	0
0.4473	-3.71598	18.1602	-28.8573	-2.63212	0
0.4480	-6.76796	16.3287	-25.2011	-1.71787	0
0.4487	-7.68355	10.5314	-24.8934	-1.41215	0
0.4493	-5.85237	9.31039	-25.8074	-1.71787	0
0.4500	-5.24197	9.31039	-23.0653	-2.93784	0
0.4507	-7.37835	8.08936	-20.3139	-3.54638	0
0.4513	-8.90434	8.39462	-20.9294	-4.15782	0
0.4520	-9.51474	9.61565	-21.5357	-4.46354	0
0.4527	-9.51474	10.2262	-21.2279	-3.8521	0
0.4533	-9.51474	9.92091	-21.2279	-3.8521	0
0.4540	-10.4262	10.8367	-22.4497	-4.46354	0
0.4547	-10.1251	14.1919	-23.0653	-2.93784	0
0.4553	-7.98875	13.584	-22.4497	-1.41215	0
0.4560	-9.51474	8.08936	-23.3638	-2.63212	0
0.4567	-13.7834	6.56306	-27.9432	-3.54638	0
0.4573	-13.173	8.08936	-33.7445	-2.93784	0
0.4580	-11.0366	5.95255	-39.238	-4.46354	0
0.4587	-11.0366	4.42625	-41.3739	-4.46354	0
0.4593	-8.59914	6.2578	-42.2879	-1.71787	0
0.4600	-4.02118	4.73151	-46.2518	-2.63212	0
0.4607	-2.80039	-0.45521	-49.6095	-5.3778	0
0.4613	-2.4952	-5.33935	-49.0033	-4.46354	0
0.4620	-1.8848	-8.38926	-51.1391	-3.8521	0
0.4627	-2.80039	-9.30504	-54.189	-5.68352	0
0.4633	-3.71598	-10.8313	-52.3609	-6.29496	0
0.4640	-3.10559	-13.5787	-54.189	-6.29496	0
0.4647	-2.4952	-12.9681	-59.6825	-7.20922	0
0.4653	-2.80039	-9.6103	-58.7685	-8.12638	0
0.4660	-2.19	-6.86297	-59.3747	-9.65208	0
0.4667	-1.8848	-5.64461	-64.5698	-9.95781	0
0.4673	-2.19	-5.33935	-63.0402	-8.12638	0
0.4680	-3.41079	-6.55771	-59.6825	-8.4292	0
0.4687	-4.93677	-8.084	-67.3119	-11.7863	0
0.4693	-5.24197	-8.38926	-74.9412	-12.092	0
0.4700	-4.32638	-8.99978	-74.0272	-11.4835	0
0.4707	-4.63158	-9.30504	-74.9412	-13.312	0
0.4713	-6.76796	-8.69452	-78.9051	-14.5349	0
0.4720	-6.76796	-9.30504	-77.9911	-13.0092	0
0.4727	-4.93677	-11.4418	-77.0771	-9.95781	0
0.4733	-5.54717	-12.9681	-81.3488	-9.34636	0
0.4740	-5.24197	-12.9681	-85.6205	-9.34636	0
0.4747	-1.8848	-12.9681	-85.322	-8.12638	0
0.4753	-2.19	-12.0524	-83.7924	-8.12638	0
0.4760	-5.85237	-10.5261	-86.236	-8.4292	0
0.4767	-4.93677	-11.4418	-90.5077	-5.3778	0
0.4773	-1.27441	-11.1366	-91.7295	-3.24357	0
0.4780	-1.8848	-5.64461	-93.8654	-5.68352	0
0.4787	-2.4952	-1.67625	-98.1371	-4.46354	0
0.4793	-1.27441	-3.81306	-96.6075	0.724998	0
0.4800	-0.358813	-5.03409	-94.4716	-1.41215	0
0.4807	-0.969208	-1.9815	-100.273	-6.29496	0
0.4813	-2.19	0.460566	-106.373	-4.46354	0
0.4820	-1.5796	-0.149952	-105.766	-3.54638	0
0.4827	0.861977	0.460566	-105.459	-6.9035	0
0.4833	1.47237	1.6816	-107.287	-7.82066	0
0.4840	-0.358813	0.765825	-107.287	-5.3778	0
0.4847	-0.664011	-2.28676	-107.595	-5.3778	0
0.4853	-0.358813	-6.55771	-108.816	-5.98924	0
0.4860	-0.358813	-10.2208	-106.988	-5.68352	0
0.4867	1.16717	-10.2208	-105.459	-9.04064	0
0.4873	2.38796	-11.1366	-105.766	-11.7863	0
0.4880	1.77757	-15.7128	-106.065	-9.95781	0
0.4887	0.861977	-19.3759	-105.766	-9.34636	0
0.4893	1.47237	-21.2075	-103.323	-10.5663	0
0.4900	3.91395	-24.26	-98.7433	-9.04064	0
0.4907	3.91395	-23.9548	-97.2231	-7.82066	0
0.4913	-0.969208	-22.1232	-96.2997	-9.04064	0
0.4920	-3.10559	-23.9548	-92.9514	-9.04064	0
0.4927	-1.5796	-24.8706	-93.5576	-8.12638	0
0.4933	-3.10559	-23.6495	-99.0511	-8.4292	0
0.4940	-4.93677	-24.8706	-99.3589	-7.82066	0
0.4947	-3.10559	-25.4784	-96.2997	-5.07499	0
0.4953	-2.19	-24.8706	-96.2997	-3.54638	0
0.4960	-3.41079	-25.7837	-96.2997	-2.63212	0
0.4967	-4.02118	-24.8706	-96.0012	0.113554	0
0.4973	-3.10559	-22.1232	-97.2231	1.94498	0
0.4980	-1.5796	-23.039	-99.0511	1.03072	0
0.4987	0.251582	-26.3942	-99.6574	2.86214	0
0.4993	0.251582	-27.6152	-99.6574	4.69065	0
0.5000	0.861977	-27.9205	-98.4355	1.63925	0
0.5007	2.38796	-29.4468	-95.6935	-0.800701	0
0.5013	3.60875	-30.6678	-93.5576	2.2507	0
0.5020	5.74514	-26.3942	-95.3857	4.99637	0
0.5027	8.49191	-19.0706	-96.6075	5.60782	0
0.5033	8.79711	-19.6812	-90.1999	7.74496	0
0.5040	9.10231	-26.6994	-83.4846	9.27066	0
0.5047	8.18671	-28.531	-85.322	7.13352	0
0.5053	3.60875	-25.1758	-87.7563	5.60782	0
0.5060	2.99836	-23.3443	-85.0142	6.52207	0
0.5067	7.57632	-23.3443	-81.9643	6.52207	0
0.5073	7.57632	-23.9548	-79.2129	5.60782	0
0.5080	4.82954	-23.6495	-74.9412	5.60782	0
0.5087	5.13474	-24.5653	-71.8913	4.69065	0
0.5093	5.13474	-27.6152	-69.7555	3.7764	0
0.5100	3.30356	-26.6994	-67.9181	5.60782	0
0.5107	3.91395	-24.26	-68.2259	7.13352	0
0.5113	3.30356	-27.3099	-66.09	6.21926	0
0.5120	1.77757	-28.2257	-61.5106	5.60782	0
0.5127	1.77757	-26.0889	-60.2887	5.60782	0
0.5133	0.251582	-29.4468	-59.6825	4.38784	0
0.5140	-1.8848	-30.9731	-58.1529	5.91354	0
0.5147	-0.0536158	-27.9205	-56.9404	9.27066	0
0.5153	0.556779	-34.0256	-53.275	8.65921	0
0.5160	0.251582	-44.4018	-50.5235	6.52207	0
0.5167	2.99836	-45.0123	-55.103	7.43924	0
0.5173	4.21915	-44.0965	-59.6825	8.96494	0
0.5180	1.16717	-46.8412	-58.7685	8.35349	0
0.5187	2.38796	-45.3149	-58.1529	9.27066	0
0.5193	4.21915	-42.265	-58.7685	11.4049	0
0.5200	2.38796	-41.3492	-56.9404	10.4906	0
0.5207	2.69316	-39.2124	-55.103	7.43924	0
0.5213	3.60875	-38.6018	-55.4108	7.43924	0
0.5220	-0.664011	-38.9071	-56.9404	9.27066	0
0.5227	-1.27441	-34.9414	-58.4607	8.04777	0
0.5233	2.99836	-33.4151	-56.9404	6.52207	0
0.5240	2.99836	-34.6362	-56.3248	8.04777	0
0.5247	1.47237	-30.3625	-59.6825	8.96494	0
0.5253	3.30356	-25.7837	-63.6464	6.21926	0
0.5260	3.30356	-24.26	-64.5698	3.47067	0
0.5267	1.77757	-20.9022	-61.8183	2.86214	0
0.5273	1.47237	-19.6812	-58.7685	4.69065	0
0.5280	-2.19	-22.7337	-59.6825	4.69065	0
0.5287	-4.63158	-21.2075	-63.3479	0.419276	0
0.5293	-1.8848	-17.2391	-64.262	-1.71787	0
0.5300	-1.8848	-17.2391	-63.0402	1.03072	0
0.5307	-3.10559	-14.4944	-61.5106	1.03072	0
0.5313	0.556779	-9.6103	-59.6825	-2.63212	0
0.5320	3.30356	-9.6103	-59.0763	-3.24357	0
0.5327	-1.27441	-10.2208	-58.4607	-2.3264	0
0.5333	-4.32638	-7.77874	-55.103	-2.63212	0
0.5340	-2.80039	-6.55771	-52.9672	-3.24357	0
0.5347	-2.19	-4.72883	-51.7453	-2.02068	0
0.5353	-3.10559	-1.9815	-49.311	-1.10642	0
0.5360	-2.80039	-0.760469	-49.0033	-1.41215	0
0.5367	-1.27441	1.07108	-48.6955	-1.41215	0
0.5373	-0.664011	3.51315	-44.4238	-0.800701	0
0.5380	-0.0536158	7.17358	-41.0661	-2.02068	0
0.5387	1.47237	11.7525	-39.5365	-1.71787	0
0.5393	2.38796	11.7525	-34.0523	1.33644	0
0.5400	2.38796	9.92091	-30.3869	0.419276	0
0.5407	2.99836	13.584	-32.5227	-4.76927	0
0.5413	2.69316	17.2444	-31.3009	-5.68352	0
0.5420	2.08277	16.6339	-26.1152	-3.54638	0
0.5427	1.47237	17.5497	-23.9793	-3.24357	0
0.5433	-0.664011	19.3813	-21.8435	-3.24357	0
0.5440	-1.27441	20.6023	-13.9063	-2.63212	0
0.5447	1.16717	22.4338	-5.67072	-3.54638	0
0.5453	1.77757	21.5181	-1.09124	-3.54638	0
0.5460	-0.0536158	18.4655	4.40227	-4.76927	0
0.5467	0.556779	18.4655	12.6472	-6.9035	0
0.5473	2.38796	19.6865	20.2766	-6.60069	0
0.5480	3.30356	19.9918	26.0685	-4.76927	0
0.5487	3.60875	20.9075	33.0917	-5.07499	0
0.5493	2.38796	18.1602	40.1054	-6.29496	0
0.5500	0.556779	13.584	44.6849	-6.9035	0
0.5507	0.556779	15.7182	52.3143	-7.20922	0
0.5513	0.556779	17.2444	61.781	-7.20922	0
0.5520	-2.19	10.5314	66.9668	-8.12638	0
0.5527	-3.10559	7.7841	70.3244	-9.65208	0
0.5533	-4.02118	10.8367	77.0398	-9.04064	0
0.5540	-6.76796	9.00513	84.9676	-7.20922	0
0.5547	-7.07316	4.42625	91.3751	-5.3778	0
0.5553	-5.24197	1.98686	96.8686	-5.07499	0
0.5560	-5.85237	-0.45521	101.15	-5.3778	0
0.5567	-6.76796	-0.149952	103.286	-5.3778	0
0.5573	-5.54717	2.90264	107.557	-3.24357	0
0.5580	-4.63158	1.07108	112.435	-2.63212	0
0.5587	-4.32638	-0.149952	114.879	-3.54638	0
0.5593	-4.63158	1.98686	117.322	-2.63212	0
0.5600	-3.71598	0.765825	122.816	-0.800701	0
0.5607	-0.0536158	-1.37099	128.002	-0.800701	0
0.5613	1.16717	1.98686	129.83	0.113554	0
0.5620	-0.664011	4.42625	131.359	2.55642	0
0.5627	1.47237	2.59738	136.237	3.47067	0
0.5633	4.21915	0.765825	141.731	2.55642	0
0.5640	0.861977	-0.760469	144.482	1.33644	0
0.5647	-0.969208	0.460566	143.568	-0.192168	0
0.5653	1.47237	3.51315	143.26	-2.3264	0
0.5660	-0.358813	3.81841	146.618	-2.63212	0
0.5667	-3.10559	3.81841	152.718	-1.41215	0
0.5673	-2.19	3.2079	155.768	-2.3264	0
0.5680	-0.358813	-1.06573	156.691	-4.46354	0
0.5687	1.16717	-2.89728	159.433	-3.8521	0
0.5693	2.38796	-0.45521	162.185	-2.93784	0
0.5700	1.16717	-1.9815	163.099	-4.46354	0
0.5707	-0.664011	-3.81306	165.234	-4.46354	0
0.5713	-0.664011	-2.28676	167.977	-4.46354	0
0.5720	-1.27441	-3.5078	167.669	-5.98924	0
0.5727	-1.5796	-7.16823	165.533	-3.54638	0
0.5733	-1.5796	-8.38926	165.533	-0.800701	0
0.5740	-1.27441	-6.25245	166.148	-2.63212	0
0.5747	-0.358813	-1.9815	167.37	-0.192168	0
0.5753	-1.27441	-0.149952	170.42	3.16495	0
0.5760	-4.32638	-2.59202	171.334	0.419276	0
0.5767	-3.71598	-0.760469	164.013	0.113554	0
0.5773	-0.664011	3.2079	156.989	2.55642	0
0.5780	-0.358813	1.6816	158.211	-0.800701	0
0.5787	0.556779	1.07108	158.827	1.03072	0
0.5793	3.30356	5.03677	152.718	7.43924	0
0.5800	2.99836	5.03677	149.062	3.7764	0
0.5807	2.38796	3.81841	148.446	-0.800701	0
0.5813	3.60875	6.86832	144.482	3.16495	0
0.5820	3.30356	7.47884	141.432	4.69065	0
0.5827	2.38796	7.17358	143.26	1.63925	0
0.5833	2.38796	9.31039	143.568	3.16495	0
0.5840	2.99836	11.1419	138.075	3.16495	0
0.5847	5.13474	12.0577	133.187	-0.800701	0
0.5853	5.43994	15.4129	132.581	-2.63212	0
0.5860	4.21915	16.3287	131.052	-1.71787	0
0.5867	4.82954	14.8024	128.608	0.113554	0
0.5873	2.99836	14.8024	130.137	1.94498	0
0.5880	-2.80039	13.584	132.273	0.113554	0
0.5887	-4.02118	11.7525	127.694	-2.93784	0
0.5893	-1.27441	12.363	122.2	-3.24357	0
0.5900	-1.5796	10.8367	121.594	-1.71787	0
0.5907	-2.80039	6.2578	121.286	-1.71787	0
0.5913	-2.80039	5.03677	117.322	-2.02068	0
0.5920	-3.41079	5.95255	114.263	-2.63212	0
0.5927	-3.10559	5.95255	111.521	-2.3264	0
0.5933	-1.5796	5.95255	107.856	-0.800701	0
0.5940	-2.4952	5.95255	104.2	-0.494979	0
0.5947	-5.24197	5.64729	100.534	-0.800701	0
0.5953	-4.93677	5.95255	95.6561	-0.800701	0
0.5960	-3.41079	7.7841	91.3751	0.113554	0
0.5967	-3.71598	11.7525	86.805	1.03072	0
0.5973	-3.71598	16.3287	81.6099	0.113554	0
0.5980	-1.27441	17.855	75.8179	-2.63212	0
0.5987	0.556779	19.076	71.8447	0.419276	0
0.5993	0.556779	19.9918	70.3244	5.60782	0
0.6000	1.47237	18.1602	65.7449	3.7764	0
0.6007	1.47237	17.2444	55.672	0.419276	0
0.6013	0.556779	19.076	48.0426	1.63925	0
0.6020	0.861977	19.076	46.2145	1.63925	0
0.6027	2.69316	19.9918	43.7709	-0.192168	0
0.6033	2.69316	20.9075	38.2774	1.03072	0
0.6040	1.47237	16.3287	33.0917	0.724998	0
0.6047	0.861977	12.6682	29.1277	-2.93784	0
0.6053	1.16717	14.4971	27.9059	-2.63212	0
0.6060	1.47237	11.7525	26.0685	-1.71787	0
0.6067	1.47237	6.2578	19.9688	-5.3778	0
0.6073	1.47237	6.86832	15.6971	-6.29496	0
0.6080	1.47237	8.69987	15.0815	-3.24357	0
0.6087	1.16717	7.47884	11.7332	-4.46354	0
0.6093	0.556779	6.2578	6.53812	-6.9035	0
0.6100	-0.0536158	4.42625	4.40227	-5.07499	0
0.6107	-0.358813	2.59738	3.18045	-3.8521	0
0.6113	-3.10559	0.765825	0.746148	-6.29496	0
0.6120	-4.93677	-2.89728	-3.22709	-5.3778	0
0.6127	-5.24197	-5.64461	-9.94242	-3.24357	0
0.6133	-5.85237	-3.81306	-16.6484	-5.3778	0
0.6140	-6.76796	-3.81306	-21.5357	-8.12638	0
0.6147	-5.85237	-8.38926	-24.8934	-5.3778	0
0.6153	-3.71598	-7.77874	-26.423	-0.800701	0
0.6160	-3.10559	-2.89728	-29.7713	-1.41215	0
0.6167	-3.41079	-2.89728	-37.1022	-2.02068	0
0.6173	-4.93677	-4.11832	-42.2879	-0.192168	0
0.6180	-3.41079	-1.37099	-44.116	0.113554	0
0.6187	0.861977	-1.06573	-47.7814	-1.10642	0
0.6193	2.69316	-2.28676	-52.3609	-0.192168	0
0.6200	2.38796	1.6816	-55.4108	-0.800701	0
0.6207	3.30356	5.34203	-57.8544	-2.63212	0
0.6213	2.69316	1.98686	-59.9903	-1.10642	0
0.6220	2.38796	2.59738	-63.3479	1.33644	0
0.6227	5.74514	8.69987	-65.4838	2.2507	0
0.6233	5.43994	9.92091	-62.4246	3.7764	0
0.6240	1.47237	5.34203	-62.1261	3.16495	0
0.6247	3.30356	3.51315	-70.9773	-0.800701	0
0.6253	6.35553	3.81841	-78.9051	-3.54638	0
0.6260	6.05033	2.90264	-79.5207	-2.02068	0
0.6267	7.27112	2.59738	-79.8285	-1.71787	0
0.6273	6.35553	3.51315	-81.9643	-3.24357	0
0.6280	0.251582	3.51315	-84.7064	-2.3264	0
0.6287	-0.358813	2.90264	-86.236	-1.71787	0
0.6293	2.38796	1.6816	-84.7064	-4.46354	0
0.6300	-0.358813	-0.760469	-83.1768	-5.3778	0
0.6307	-2.19	-0.760469	-85.9282	-2.63212	0
0.6313	-2.19	2.59738	-88.9781	-2.63212	0
0.6320	-3.71598	4.42625	-89.5937	-3.54638	0
0.6327	-2.4952	3.51315	-89.2859	-2.3264	0
0.6333	0.556779	5.34203	-91.4218	-2.02068	0
0.6340	-0.664011	8.08936	-95.3857	-1.10642	0
0.6347	-2.4952	8.08936	-97.2231	2.86214	0
0.6353	-2.19	8.08936	-94.7794	4.99637	0
0.6360	-2.19	8.69987	-96.0012	3.16495	0
0.6367	-3.41079	7.17358	-102.409	2.2507	0
0.6373	-4.63158	6.2578	-103.929	2.2507	0
0.6380	-2.4952	6.86832	-102.717	2.86214	0
0.6387	2.38796	7.7841	-105.151	5.30209	0
0.6393	1.47237	9.00513	-107.287	6.52207	0
0.6400	-3.10559	9.92091	-106.988	4.99637	0
0.6407	-2.19	9.92091	-106.988	3.7764	0
0.6413	2.08277	9.31039	-106.373	4.08212	0
0.6420	2.38796	9.31039	-106.373	6.52207	0
0.6427	0.861977	9.00513	-107.287	7.13352	0
0.6433	0.251582	9.92091	-105.459	3.47067	0
0.6440	-0.358813	12.363	-103.323	2.86214	0
0.6447	0.556779	14.4971	-103.015	6.52207	0
0.6453	2.38796	13.584	-100.581	5.60782	0
0.6460	2.38796	12.6682	-99.6574	0.724998	0
0.6467	1.47237	15.1076	-100.879	0.419276	0
0.6473	-0.358813	14.4971	-96.2997	3.47067	0
0.6480	-1.27441	9.31039	-91.7295	1.33644	0
0.6487	-0.969208	7.7841	-95.0872	-3.8521	0
0.6493	-0.664011	9.92091	-94.7794	-4.76927	0
0.6500	-0.969208	8.39462	-88.0641	-2.3264	0
0.6507	-0.358813	5.64729	-88.0641	-2.63212	0
0.6513	-1.5796	3.81841	-90.8062	-4.46354	0
0.6520	-6.76796	-0.149952	-87.4578	-3.54638	0
0.6527	-9.51474	-2.89728	-85.322	-1.41215	0
0.6533	-6.76796	-3.20254	-85.9282	0.113554	0
0.6540	-5.54717	-5.64461	-82.5706	1.03072	0
0.6547	-7.37835	-7.77874	-79.8285	1.03072	0
0.6553	-7.07316	-7.47348	-82.2628	1.03072	0
0.6560	-5.54717	-8.69452	-81.6565	1.03072	0
0.6567	-5.24197	-10.2208	-77.9911	0.113554	0
0.6573	-4.63158	-6.86297	-77.0771	0.724998	0
0.6580	-2.19	-1.06573	-78.6067	1.63925	0
0.6587	-1.27441	3.51315	-77.9911	1.94498	0
0.6593	-1.27441	3.51315	-72.8054	3.7764	0
0.6600	-1.27441	0.155307	-68.8415	4.08212	0
0.6607	0.251582	0.155307	-70.6695	0.724998	0
0.6613	1.77757	3.81841	-72.4976	1.33644	0
0.6620	2.38796	4.73151	-68.2259	5.60782	0
0.6627	2.38796	5.34203	-64.262	3.47067	0
0.6633	2.08277	6.56306	-61.2121	-0.494979	0
0.6640	-0.358813	4.12099	-55.103	1.63925	0
0.6647	-1.27441	1.98686	-52.6594	0.724998	0
0.6653	0.861977	5.34203	-54.189	-2.93784	0
0.6660	1.77757	6.56306	-50.5235	-1.71787	0
0.6667	0.861977	3.81841	-45.3378	-1.71787	0
0.6673	1.16717	5.03677	-42.2879	-6.29496	0
0.6680	1.47237	6.56306	-35.8804	-5.07499	0
0.6687	1.47237	4.42625	-29.7713	-2.02068	0
0.6693	1.47237	3.81841	-29.4728	-5.68352	0
0.6700	0.556779	4.73151	-27.6354	-8.73492	0
0.6707	-0.0536158	3.51315	-20.3139	-5.3778	0
0.6713	-2.80039	1.6816	-12.6845	-2.93784	0
0.6720	-7.37835	1.37634	-8.7206	-5.07499	0
0.6727	-7.68355	0.460566	-9.63463	-7.20922	0
0.6733	-4.02118	-1.9815	-9.94242	-7.20922	0
0.6740	-4.02118	-2.28676	-3.83333	-7.82066	0
0.6747	-4.63158	0.765825	2.57421	-8.4292	0
0.6753	-3.10559	3.81841	4.09449	-7.82066	0
0.6760	-3.41079	2.29212	6.23966	-8.12638	0
0.6767	-5.24197	0.460566	9.89579	-7.82066	0
0.6773	-4.02118	1.6816	12.6472	-3.8521	0
0.6780	-1.8848	4.42625	13.5612	-2.63212	0
0.6787	0.251582	6.56306	15.3893	-5.68352	0
0.6793	2.38796	8.08936	20.2766	-5.3778	0
0.6800	3.60875	7.17358	23.9327	-4.46354	0
0.6807	2.69316	7.7841	25.7701	-9.04064	0
0.6813	2.08277	9.00513	27.9059	-10.8721	0
0.6820	5.13474	8.69987	28.82	-7.82066	0
0.6827	10.3231	9.00513	31.8698	-5.68352	0
0.6833	8.79711	9.92091	42.8569	-4.15782	0
0.6840	4.21915	10.5314	50.4862	-5.98924	0
0.6847	5.43994	11.7525	46.8208	-11.7863	0
0.6853	7.57632	10.8367	46.8208	-14.2292	0
0.6860	5.74514	7.47884	54.7579	-14.8406	0
0.6867	5.13474	5.34203	58.4234	-19.7234	0
0.6873	4.82954	3.51315	60.5592	-20.0263	0
0.6880	1.47237	0.765825	68.1886	-15.4492	0
0.6887	0.556779	1.6816	73.9806	-14.8406	0
0.6893	2.69316	3.81841	77.3382	-16.9749	0
0.6900	2.99836	1.37634	84.0536	-18.1948	0
0.6907	2.08277	-0.149952	91.0767	-20.332	0
0.6913	1.47237	2.90264	94.7328	-19.112	0
0.6920	1.47237	5.34203	97.792	-17.892	0
0.6927	0.861977	5.34203	101.448	-20.0263	0
0.6933	-0.358813	6.2578	104.806	-18.8063	0
0.6940	0.556779	10.8367	107.249	-15.4492	0
0.6947	2.99836	16.0234	110.607	-15.4492	0
0.6953	2.38796	16.0234	116.101	-14.8406	0
0.6960	1.47237	13.584	119.458	-12.7035	0
0.6967	4.21915	15.7182	117.929	-14.5349	0
0.6973	6.05033	18.1602	116.707	-14.5349	0
0.6980	4.82954	17.5497	118.544	-12.3978	0
0.6987	6.35553	18.4655	121.594	-14.5349	0
0.6993	8.18671	20.9075	125.866	-16.6691	0
0.7000	6.35553	20.9075	127.386	-13.312	0
0.7007	4.21915	20.6023	125.25	-12.092	0
0.7013	4.21915	19.9918	125.558	-14.5349	0
0.7020	4.52435	16.6339	128.916	-13.0092	0
0.7027	4.21915	12.9735	128.309	-12.7035	0
0.7033	2.99836	12.0577	125.866	-13.9235	0
0.7040	0.861977	13.584	127.386	-12.7035	0
0.7047	0.556779	12.6682	131.667	-11.7863	0
0.7053	2.08277	8.39462	134.409	-14.5349	0
0.7060	1.77757	10.8367	135.323	-16.3663	0
0.7067	0.251582	16.3287	136.237	-13.9235	0
0.7073	-0.664011	12.6682	138.075	-10.8721	0
0.7080	-1.5796	5.34203	139.296	-10.8721	0
0.7087	-3.10559	6.2578	138.075	-11.7863	0
0.7093	-3.10559	8.39462	136.237	-10.8721	0
0.7100	-3.10559	4.73151	137.151	-9.34636	0
0.7107	-5.24197	2.90264	139.595	-9.04064	0
0.7113	-8.29395	4.12099	139.296	-8.73492	0
0.7120	-9.20954	5.03677	136.853	-6.29496	0
0.7127	-9.51474	6.56306	135.939	-5.3778	0
0.7133	-9.51474	6.2578	137.151	-6.60069	0
0.7140	-7.68355	4.12099	136.545	-6.29496	0
0.7147	-6.15756	3.51315	133.803	-3.54638	0
0.7153	-5.85237	2.59738	130.744	-0.800701	0
0.7160	-4.93677	1.6816	128.002	0.724998	0
0.7167	-4.93677	4.12099	126.174	2.86214	0
0.7173	-6.46276	4.12099	124.336	4.69065	0
0.7180	-7.68355	1.98686	122.508	4.69065	0
0.7187	-8.29395	4.42625	121.893	5.91354	0
0.7193	-9.20954	3.81841	121.286	9.27066	0
0.7200	-8.59914	-3.81306	115.187	9.57347	0
0.7207	-7.07316	-5.94719	106.942	7.43924	0
0.7213	-6.15756	-3.81306	103.286	7.74496	0
0.7220	-5.85237	-5.64461	102.67	9.27066	0
0.7227	-6.15756	-6.86297	100.842	9.27066	0
0.7233	-7.37835	-7.47348	98.706	12.0163	0
0.7240	-6.46276	-11.7471	95.9546	16.2877	0
0.7247	-3.10559	-14.7997	92.2985	14.762	0
0.7253	-3.10559	-13.5787	90.4611	11.1021	0
0.7260	-5.54717	-11.4418	88.0268	13.2363	0
0.7267	-5.24197	-10.2208	83.7458	15.6792	0
0.7273	-3.41079	-10.2208	80.6959	13.2363	0
0.7280	-4.02118	-10.2208	79.4741	12.0163	0
0.7287	-4.63158	-5.64461	79.1756	13.2363	0
0.7293	-3.10559	-3.81306	77.646	13.2363	0
0.7300	-3.71598	-5.64461	73.0665	14.4563	0
0.7307	-4.93677	-3.5078	70.9307	16.5934	0
0.7313	-3.41079	-1.06573	73.0665	15.9849	0
0.7320	-2.19	-3.81306	73.0665	14.1535	0
0.7327	-3.71598	-4.42357	68.1886	14.1535	0
0.7333	-3.41079	-1.06573	62.9935	13.542	0
0.7340	-1.27441	-0.45521	58.4234	12.6278	0
0.7347	-1.27441	-0.45521	53.8439	14.762	0
0.7353	-2.80039	-0.149952	50.1784	16.5934	0
0.7360	-2.4952	0.765825	45.599	15.0677	0
0.7367	-2.19	0.765825	39.4992	16.5934	0
0.7373	-3.71598	-1.67625	35.5353	19.9506	0
0.7380	-3.10559	-3.20254	31.8698	19.6448	0
0.7387	0.556779	-1.06573	27.5981	20.2563	0
0.7393	1.77757	-1.06573	23.6342	22.3934	0
0.7400	1.47237	-2.28676	18.747	19.9506	0
0.7407	2.38796	-0.45521	14.4753	16.8992	0
0.7413	3.60875	-0.149952	9.89579	18.4249	0
0.7420	4.82954	0.765825	1.95864	20.2563	0
0.7427	7.88152	6.56306	-2.9193	22.3934	0
0.7433	8.79711	5.34203	-2.00527	24.2219	0
0.7440	5.13474	-1.9815	-4.44891	20.562	0
0.7447	2.38796	-1.67625	-11.7705	16.8992	0
0.7453	2.08277	1.98686	-16.6484	18.1191	0
0.7460	1.47237	-0.760469	-18.178	17.2049	0
0.7467	1.47237	-3.81306	-19.3998	14.762	0
0.7473	3.60875	-2.89728	-21.5357	15.0677	0
0.7480	3.30356	-3.20254	-26.7214	15.6792	0
0.7487	1.16717	-5.33935	-31.9071	15.3735	0
0.7493	0.861977	-7.16823	-31.9071	15.9849	0
0.7500	2.38796	-8.38926	-32.2149	16.2877	0
0.7507	2.38796	-8.084	-36.7944	17.5106	0
0.7513	1.47237	-7.47348	-40.1521	16.5934	0
0.7520	1.47237	-6.86297	-41.3739	12.9306	0
0.7527	0.556779	-8.69452	-43.5097	13.8478	0
0.7533	-1.27441	-10.5261	-45.9534	15.9849	0
0.7540	-0.358813	-9.30504	-49.311	13.8478	0
0.7547	4.21915	-6.86297	-50.5235	16.5934	0
0.7553	3.91395	-7.77874	-48.3877	22.6962	0
0.7560	-1.27441	-10.2208	-50.5235	19.6448	0
0.7567	-4.32638	-11.4418	-59.0763	15.9849	0
0.7573	-3.41079	-10.8313	-61.5106	20.2563	0
0.7580	-0.358813	-10.2208	-58.7685	20.2563	0
0.7587	3.30356	-11.7471	-62.4246	17.5106	0
0.7593	3.30356	-12.9681	-66.09	21.1705	0
0.7600	1.47237	-12.6629	-64.8682	23.0019	0
0.7607	2.38796	-12.6629	-65.176	17.5106	0
0.7613	2.38796	-12.9681	-68.5337	16.2877	0
0.7620	1.77757	-13.2734	-68.8415	18.4249	0
0.7627	3.30356	-13.8839	-68.5337	16.5934	0
0.7633	3.60875	-13.8839	-67.9181	15.3735	0
0.7640	1.47237	-12.9681	-67.6196	17.2049	0
0.7647	2.38796	-13.5787	-67.9181	17.5106	0
0.7653	5.13474	-14.4944	-67.6196	15.6792	0
0.7660	4.21915	-13.8839	-67.9181	14.1535	0
0.7667	3.30356	-14.7997	-69.7555	13.542	0
0.7673	3.60875	-16.6286	-68.5337	12.9306	0
0.7680	2.08277	-18.4601	-65.176	11.1021	0
0.7687	1.16717	-18.4601	-66.09	9.27066	0
0.7693	2.69316	-18.4601	-68.8415	8.35349	0
0.7700	3.60875	-19.9864	-67.9181	7.43924	0
0.7707	3.30356	-22.1232	-66.09	8.04777	0
0.7713	1.47237	-21.5127	-65.176	8.35349	0
0.7720	-0.664011	-20.2917	-62.7324	5.60782	0
0.7727	-0.358813	-22.1232	-61.8183	2.86214	0
0.7733	1.77757	-24.26	-61.8183	5.60782	0
0.7740	1.77757	-24.5653	-59.6825	7.43924	0
0.7747	1.16717	-24.8706	-56.017	4.69065	0
0.7753	2.08277	-23.3443	-53.8812	4.99637	0
0.7760	3.60875	-20.5969	-52.9672	7.43924	0
0.7767	4.21915	-19.3759	-52.6594	6.21926	0
0.7773	3.30356	-19.3759	-52.3609	5.30209	0
0.7780	4.21915	-17.2391	-52.3609	6.52207	0
0.7787	7.57632	-13.5787	-51.4469	6.21926	0
0.7793	7.88152	-12.3576	-47.1659	7.43924	0
0.7800	5.13474	-12.9681	-46.5596	9.57347	0
0.7807	5.74514	-11.1366	-53.275	5.60782	0
0.7813	6.35553	-9.6103	-57.2389	1.94498	0
0.7820	5.13474	-11.1366	-54.189	4.38784	0
0.7827	6.96592	-9.30504	-52.3609	3.7764	0
0.7833	9.4075	-4.72883	-53.5827	0.113554	0
0.7840	8.79711	-5.03409	-53.5827	0.113554	0
0.7847	8.79711	-8.38926	-53.5827	0.724998	0
0.7853	10.0179	-8.38926	-53.8812	-0.494979	0
0.7860	9.10231	-5.33935	-52.6594	-0.494979	0
0.7867	7.57632	-2.89728	-50.5235	-3.54638	0
0.7873	7.27112	-4.72883	-47.7814	-8.12638	0
0.7880	6.96592	-8.38926	-46.8674	-6.60069	0
0.7887	7.57632	-7.77874	-47.1659	-4.15782	0
0.7893	9.4075	-6.25245	-45.03	-7.20922	0
0.7900	8.49191	-8.99978	-44.116	-7.82066	0
0.7907	5.13474	-11.1366	-43.5097	-4.15782	0
0.7913	3.91395	-9.30504	-37.4007	-3.24357	0
0.7920	3.91395	-10.2208	-32.5227	-5.07499	0
0.7927	1.77757	-11.7471	-35.8804	-6.9035	0
0.7933	0.861977	-11.1366	-37.1022	-9.04064	0
0.7940	2.69316	-12.6629	-34.0523	-8.73492	0
0.7947	2.38796	-13.8839	-32.5227	-5.3778	0
0.7953	-0.358813	-11.1366	-29.1651	-3.8521	0
0.7960	-0.664011	-9.91556	-24.8934	-3.54638	0
0.7967	-1.27441	-12.0524	-23.6715	-3.24357	0
0.7973	-3.10559	-12.0524	-21.5357	-3.8521	0
0.7980	-2.4952	-9.30504	-18.7936	-5.07499	0
0.7987	0.251582	-9.30504	-17.8702	-4.46354	0
0.7993	2.08277	-12.0524	-15.7344	-2.02068	0
0.8000	3.30356	-11.1366	-13.9063	-2.93784	0
0.8007	2.08277	-7.47348	-14.2141	-7.51494	0
0.8013	0.556779	-5.33935	-11.1642	-8.73492	0
0.8020	4.21915	-3.81306	-5.67072	-5.3778	0
0.8027	7.88152	0.460566	-3.83333	-3.54638	0
0.8033	5.74514	3.51315	-0.475669	-2.63212	0
0.8040	4.21915	1.07108	4.09449	-1.71787	0
0.8047	6.96592	0.460566	4.40227	-4.76927	0
0.8053	7.88152	5.03677	5.01784	-9.04064	0
0.8060	4.21915	5.64729	8.37551	-9.34636	0
0.8067	2.08277	2.29212	10.5114	-8.4292	0
0.8073	2.38796	2.29212	12.3394	-9.04064	0
0.8080	2.38796	3.51315	16.6111	-8.4292	0
0.8087	1.47237	2.29212	21.1906	-9.95781	0
0.8093	1.77757	3.51315	23.6342	-13.9235	0
0.8100	2.08277	3.81841	24.2405	-14.8406	0
0.8107	-0.358813	-0.149952	26.6841	-11.7863	0
0.8113	-2.4952	-1.06573	32.1776	-9.95781	0
0.8120	-1.27441	2.29212	35.5353	-13.0092	0
0.8127	-0.969208	1.37634	35.5353	-15.1434	0
0.8133	-2.19	0.460566	37.6711	-13.6177	0
0.8140	-1.5796	6.2578	40.4132	-13.6177	0
0.8147	-0.358813	8.39462	42.8569	-14.5349	0
0.8153	-2.4952	3.51315	47.4363	-10.5663	0
0.8160	-4.93677	3.2079	51.0925	-8.4292	0
0.8167	-4.93677	8.08936	50.1784	-13.0092	0
0.8173	-4.02118	7.47884	50.1784	-14.5349	0
0.8180	-4.02118	5.34203	52.0158	-12.092	0
0.8187	-3.10559	9.00513	51.4003	-11.7863	0
0.8193	-2.4952	12.363	52.3143	-10.2606	0
0.8200	-3.71598	11.1419	54.7579	-9.34636	0
0.8207	-4.93677	10.8367	55.0657	-12.3978	0
0.8213	-3.10559	12.0577	56.2875	-13.6177	0
0.8220	-1.5796	14.1919	59.6452	-12.7035	0
0.8227	-2.19	16.3287	61.4733	-14.5349	0
0.8233	-3.10559	15.7182	63.6091	-14.8406	0
0.8240	-3.71598	12.6682	67.2746	-14.2292	0
0.8247	-4.63158	13.584	68.487	-15.1434	0
0.8253	-4.93677	15.4129	67.8808	-15.4492	0
0.8260	-4.93677	13.584	70.6229	-14.5349	0
0.8267	-4.63158	12.6682	76.1164	-16.0606	0
0.8273	-4.02118	12.6682	81.0037	-15.4492	0
0.8280	-4.93677	11.7525	82.2255	-13.9235	0
0.8287	-8.29395	12.0577	81.3115	-17.5863	0
0.8293	-9.81993	13.8893	80.3974	-20.0263	0
0.8300	-7.68355	13.584	82.2255	-16.0606	0
0.8307	-8.90434	14.1919	85.8816	-15.1434	0
0.8313	-12.2574	15.4129	88.0268	-17.892	0
0.8320	-9.51474	14.8024	89.5471	-17.5863	0
0.8327	-7.68355	13.584	92.2985	-15.7549	0
0.8333	-12.2574	13.8893	92.2985	-15.7549	0
0.8340	-12.2574	12.6682	90.4611	-16.3663	0
0.8347	-7.98875	11.4472	91.0767	-14.8406	0
0.8353	-10.1251	14.1919	92.9047	-12.7035	0
0.8360	-12.2574	19.076	91.3751	-13.312	0
0.8367	-9.51474	21.2128	89.8548	-14.5349	0
0.8373	-8.59914	22.1286	89.8548	-12.7035	0
0.8380	-9.51474	25.789	85.8816	-10.8721	0
0.8387	-6.15756	30.0626	82.2255	-11.4835	0
0.8393	-4.93677	28.5363	83.1395	-9.34636	0
0.8400	-6.76796	26.0943	82.2255	-7.51494	0
0.8407	-6.76796	27.9258	74.9039	-10.8721	0
0.8413	-7.68355	29.1469	68.7948	-12.092	0
0.8420	-8.90434	26.7048	69.1026	-7.20922	0
0.8427	-7.07316	26.3995	68.487	-5.07499	0
0.8433	-5.85237	27.9258	64.5231	-8.12638	0
0.8440	-6.76796	26.0943	60.8577	-9.04064	0
0.8447	-5.85237	24.2627	58.4234	-7.82066	0
0.8453	-5.85237	25.4838	54.4501	-8.12638	0
0.8460	-5.24197	28.8416	48.9566	-6.9035	0
0.8467	-4.02118	29.1469	44.6849	-6.29496	0
0.8473	-4.63158	24.568	42.2506	-8.73492	0
0.8480	-5.85237	21.8233	41.9428	-9.04064	0
0.8487	-4.93677	24.2627	40.1054	-8.4292	0
0.8493	-6.46276	23.9575	34.6213	-10.5663	0
0.8500	-6.76796	22.7391	30.648	-9.95781	0
0.8507	-2.80039	24.8732	30.9558	-6.60069	0
0.8513	-1.5796	21.8233	31.8698	-7.20922	0
0.8520	-5.54717	13.8893	29.734	-9.34636	0
0.8527	-5.54717	15.7182	24.2405	-10.8721	0
0.8533	-2.80039	20.9075	17.2174	-12.7035	0
0.8540	-3.41079	16.6339	11.7332	-9.95781	0
0.8547	-5.24197	13.584	9.89579	-5.3778	0
0.8553	-4.93677	16.9392	7.15369	-6.29496	0
0.8560	-3.41079	14.8024	-0.17721	-8.4292	0
0.8567	-4.02118	8.08936	-6.58475	-4.76927	0
0.8573	-5.85237	5.64729	-9.01906	-1.71787	0
0.8580	-4.93677	5.95255	-12.0783	-0.800701	0
0.8587	-2.19	5.03677	-16.6484	1.03072	0
0.8593	-2.4952	4.73151	-21.5357	1.94498	0
0.8600	-3.41079	4.42625	-25.2011	1.03072	0
0.8607	-1.27441	1.6816	-27.6354	0.419276	0
0.8613	-0.0536158	-1.06573	-31.9071	1.63925	0
0.8620	-1.27441	-1.67625	-39.238	1.94498	0
0.8627	0.556779	-2.89728	-44.116	1.03072	0
0.8633	2.99836	-5.64461	-41.6817	1.94498	0
0.8640	1.47237	-7.77874	-42.5957	2.55642	0
0.8647	-0.664011	-10.2208	-53.275	-0.192168	0
0.8653	0.556779	-12.6629	-61.8183	-2.63212	0
0.8660	1.16717	-12.9681	-61.5106	-1.71787	0
0.8667	-2.19	-12.9681	-61.5106	-1.71787	0
0.8673	-3.71598	-13.5787	-65.176	-1.10642	0
0.8680	-2.4952	-13.8839	-67.9181	-0.800701	0
0.8687	-3.10559	-14.7997	-70.0539	-4.15782	0
0.8693	-4.02118	-15.7128	-73.4116	-5.3778	0
0.8700	-2.19	-13.8839	-74.6334	-2.63212	0
0.8707	-2.19	-14.7997	-77.0771	-3.54638	0
0.8713	-4.02118	-18.1549	-82.8784	-6.29496	0
0.8720	-5.85237	-19.6812	-85.6205	-4.46354	0
0.8727	-7.68355	-21.818	-84.7064	-3.24357	0
0.8733	-7.68355	-25.7837	-88.0641	-4.46354	0
0.8740	-3.71598	-26.0889	-94.4716	-1.71787	0
0.8747	-0.358813	-23.9548	-96.2997	1.94498	0
0.8753	-0.969208	-25.7837	-94.1638	1.33644	0
0.8760	-2.80039	-28.8362	-95.6935	-0.800701	0
0.8767	-1.5796	-28.531	-102.717	0.113554	0
0.8773	-0.358813	-26.6994	-109.124	1.63925	0
0.8780	-1.27441	-25.4784	-111.866	1.94498	0
0.8787	-0.969208	-24.5653	-113.694	1.33644	0
0.8793	-0.0536158	-21.2075	-116.138	1.03072	0
0.8800	-0.358813	-15.7128	-118.274	1.63925	0
0.8807	-0.969208	-12.0524	-121.025	1.03072	0
0.8813	0.556779	-9.91556	-123.767	1.63925	0
0.8820	1.16717	-4.72883	-124.989	2.86214	0
0.8827	1.77757	-1.06573	-125.605	2.2507	0
0.8833	3.30356	-1.37099	-127.433	1.03072	0
0.8840	4.21915	1.6816	-129.569	1.94498	0
0.8847	2.38796	4.42625	-131.098	1.94498	0
0.8853	0.251582	1.6816	-132.926	-0.494979	0
0.8860	0.251582	4.12099	-135.062	-0.192168	0
0.8867	4.21915	11.1419	-133.84	2.86214	0
0.8873	5.74514	12.0577	-129.569	3.16495	0
0.8880	1.47237	10.5314	-128.347	-0.192168	0
0.8887	-2.4952	12.0577	-130.79	-2.63212	0
0.8893	-1.27441	10.8367	-132.311	-2.63212	0
0.8900	-0.358813	9.61565	-132.926	-0.800701	0
0.8907	-2.80039	12.363	-132.012	-1.41215	0
0.8913	-4.02118	12.6682	-128.953	-4.15782	0
0.8920	-3.71598	11.4472	-126.211	-2.93784	0
0.8927	-4.93677	13.2788	-125.297	-0.494979	0
0.8933	-5.24197	14.4971	-123.767	-2.02068	0
0.8940	-3.41079	13.584	-123.767	-3.24357	0
0.8947	-2.80039	13.584	-125.605	-0.800701	0
0.8953	-4.93677	14.1919	-126.211	-0.192168	0
0.8960	-5.54717	14.4971	-125.605	0.724998	0
0.8967	-4.93677	17.855	-126.211	3.47067	0
0.8973	-6.76796	19.076	-126.211	1.03072	0
0.8980	-7.68355	16.9392	-127.125	-2.93784	0
0.8987	-7.07316	17.5497	-128.347	0.419276	0
0.8993	-7.37835	19.076	-126.519	3.7764	0
0.9000	-6.76796	17.2444	-125.605	-0.800701	0
0.9007	-4.93677	18.1602	-128.347	-3.54638	0
0.9013	-4.02118	23.9575	-128.655	-0.800701	0
0.9020	-4.02118	26.0943	-126.519	-0.800701	0
0.9027	-2.80039	24.568	-128.347	-2.3264	0
0.9033	-0.664011	24.568	-129.569	0.113554	0
0.9040	-1.27441	24.568	-125.605	-0.192168	0
0.9047	-3.10559	23.9575	-121.025	-4.15782	0
0.9053	-4.02118	26.0943	-118.582	-5.3778	0
0.9060	-4.02118	28.5363	-118.274	-4.46354	0
0.9067	-4.93677	30.0626	-117.052	-5.3778	0
0.9073	-6.15756	31.2837	-111.26	-4.15782	0
0.9080	-6.15756	30.0626	-107.287	-1.10642	0
0.9087	-3.71598	27.3153	-108.509	-1.71787	0
0.9093	-0.969208	29.7574	-105.766	-5.3778	0
0.9100	-1.8848	34.6388	-99.3589	-8.12638	0
0.9107	-3.41079	33.7231	-97.2231	-6.9035	0
0.9113	-2.80039	28.8416	-92.6436	-3.54638	0
0.9120	-3.10559	26.3995	-85.0142	-2.3264	0
0.9127	-3.10559	25.4838	-85.322	-5.07499	0
0.9133	0.556779	23.9575	-89.8922	-6.60069	0
0.9140	2.08277	23.0444	-85.6205	-5.68352	0
0.9147	0.251582	24.8732	-79.8285	-4.76927	0
0.9153	1.77757	25.4838	-78.9051	-3.54638	0
0.9160	3.30356	22.7391	-76.163	-1.71787	0
0.9167	-1.27441	21.8233	-71.5835	-1.71787	0
0.9173	-2.80039	26.3995	-68.8415	-2.63212	0
0.9180	3.60875	28.8416	-66.09	-2.93784	0
0.9187	5.13474	27.9258	-64.262	-3.54638	0
0.9193	1.47237	28.2311	-63.9542	-3.54638	0
0.9200	3.91395	30.0626	-61.2121	-2.3264	0
0.9207	8.49191	28.5363	-57.8544	-1.71787	0
0.9213	6.35553	25.1785	-56.017	-0.494979	0
0.9220	6.05033	23.6549	-52.0531	-0.192168	0
0.9227	12.4595	25.1785	-46.8674	-2.3264	0
0.9233	13.3751	23.3496	-41.9801	-2.63212	0
0.9240	7.57632	16.6339	-38.0162	-0.800701	0
0.9247	6.05033	11.7525	-36.4866	-3.54638	0
0.9253	8.49191	10.5314	-34.9664	-6.29496	0
0.9260	7.57632	9.31039	-30.3869	-3.24357	0
0.9267	5.13474	7.17358	-25.8074	-2.02068	0
0.9273	5.13474	4.12099	-21.8435	-5.3778	0
0.9280	5.13474	-0.45521	-16.6484	-6.60069	0
0.9287	4.21915	-3.81306	-12.9923	-5.68352	0
0.9293	3.60875	-2.59202	-9.63463	-5.68352	0
0.9300	4.21915	-1.9815	-5.67072	-6.29496	0
0.9307	4.82954	-4.42357	-2.9193	-7.51494	0
0.9313	4.52435	-5.64461	0.746148	-6.9035	0
0.9320	4.52435	-3.81306	6.23966	-3.8521	0
0.9327	3.91395	-3.81306	9.89579	-2.63212	0
0.9333	1.16717	-9.30504	14.1675	-4.46354	0
0.9340	0.556779	-11.1366	18.4392	-5.3778	0
0.9347	2.38796	-7.47348	19.9688	-4.46354	0
0.9353	0.861977	-7.77874	23.6342	-2.93784	0
0.9360	-1.27441	-10.8313	29.1277	-3.54638	0
0.9367	1.47237	-9.30504	26.6841	-4.15782	0
0.9373	5.13474	-7.47348	24.5483	-2.63212	0
0.9380	3.30356	-10.2208	28.82	-2.63212	0
0.9387	0.556779	-14.4944	31.5621	-3.54638	0
0.9393	2.69316	-15.7128	32.1776	-1.10642	0
0.9400	5.43994	-14.7997	33.6979	-0.494979	0
0.9407	3.91395	-15.7128	32.7839	-1.71787	0
0.9413	1.77757	-18.4601	32.1776	0.419276	0
0.9420	2.38796	-16.6286	35.8337	1.63925	0
0.9427	2.38796	-14.7997	37.0556	-0.800701	0
0.9433	2.69316	-18.7654	36.4493	-0.800701	0
0.9440	4.52435	-21.2075	39.1914	-0.800701	0
0.9447	2.99836	-19.0706	40.1054	-3.54638	0
0.9453	-0.358813	-21.2075	39.1914	-2.3264	0
0.9460	0.861977	-25.7837	43.1646	-2.02068	0
0.9467	3.91395	-26.0889	47.4363	-5.68352	0
0.9473	3.30356	-26.6994	47.7348	-3.8521	0
0.9480	1.47237	-31.2783	49.88	-0.800701	0
0.9487	-0.664011	-33.1099	52.6221	-6.29496	0
0.9493	-3.10559	-31.2783	50.1784	-8.73492	0
0.9500	-2.80039	-29.4468	50.1784	-5.3778	0
0.9507	-0.664011	-29.4468	54.4501	-5.3778	0
0.9513	1.16717	-30.9731	54.4501	-6.29496	0
0.9520	2.08277	-31.5836	52.9299	-3.24357	0
0.9527	-0.358813	-32.1941	56.586	-2.93784	0
0.9533	-5.85237	-34.0256	57.5093	-4.76927	0
0.9540	-8.59914	-34.3309	54.4501	-4.46354	0
0.9547	-7.98875	-33.1099	55.9797	-4.76927	0
0.9553	-6.76796	-33.7204	57.5093	-4.46354	0
0.9560	-5.85237	-34.0256	52.9299	-3.8521	0
0.9567	-4.93677	-33.4151	51.0925	-3.24357	0
0.9573	-3.10559	-33.1099	50.794	-0.192168	0
0.9580	-1.27441	-30.3625	46.5223	2.2507	0
0.9587	-1.27441	-25.7837	44.9927	1.33644	0
0.9593	-3.10559	-25.1758	49.2644	1.94498	0
0.9600	-4.63158	-26.0889	48.9566	1.94498	0
0.9607	-4.32638	-22.1232	43.4631	-2.63212	0
0.9613	-4.02118	-16.6286	40.1054	-2.93784	0
0.9620	-3.10559	-12.0524	39.1914	0.419276	0
0.9627	-2.80039	-8.084	38.893	-0.800701	0
0.9633	-3.41079	-8.084	39.1914	-2.02068	0
0.9640	-4.32638	-8.99978	38.2774	-0.800701	0
0.9647	-3.71598	-6.86297	37.0556	-3.24357	0
0.9653	-1.8848	-5.33935	37.0556	-6.29496	0
0.9660	-0.0536158	-5.03409	38.2774	-4.46354	0
0.9667	0.861977	-5.03409	39.1914	-4.46354	0
0.9673	-0.0536158	-7.47348	39.807	-8.12638	0
0.9680	-1.27441	-9.91556	39.4992	-8.73492	0
0.9687	-2.19	-11.1366	38.893	-5.98924	0
0.9693	-4.32638	-15.4102	41.0288	-6.29496	0
0.9700	-4.63158	-17.5443	42.8569	-8.12638	0
0.9707	0.556779	-16.6286	41.9428	-7.20922	0
0.9713	3.91395	-20.5969	44.6849	-5.3778	0
0.9720	-0.358813	-25.1758	48.3504	-6.29496	0
0.9727	-5.24197	-23.9548	44.6849	-7.20922	0
0.9733	-5.85237	-23.3443	39.4992	-6.29496	0
0.9740	-5.85237	-25.1758	41.3273	-5.68352	0
0.9747	-7.07316	-23.9548	43.1646	-6.29496	0
0.9753	-8.59914	-23.039	41.0288	-5.98924	0
0.9760	-7.68355	-23.6495	38.5852	-3.54638	0
0.9767	-5.24197	-21.818	38.5852	-1.41215	0
0.9773	-4.02118	-20.2917	40.4132	0.419276	0
0.9780	-4.32638	-18.7654	41.0288	1.03072	0
0.9787	-3.41079	-14.7997	38.2774	-0.800701	0
0.9793	-1.5796	-11.7471	37.0556	-2.02068	0
0.9800	-2.19	-10.8313	36.7571	0.113554	0
0.9807	-4.02118	-8.38926	34.9197	1.94498	0
0.9813	-2.19	-5.94719	34.6213	-0.192168	0
0.9820	1.16717	-4.72883	36.4493	-1.71787	0
0.9827	1.47237	-2.89728	35.8337	0.113554	0
0.9833	-0.358813	-3.5078	37.9696	2.55642	0
0.9840	-0.969208	-5.64461	41.0288	3.7764	0
0.9847	-1.8848	-5.64461	38.2774	1.94498	0
0.9853	-4.32638	-5.03409	35.5353	-1.10642	0
0.9860	-4.93677	-6.25245	36.4493	-1.71787	0
0.9867	-4.02118	-6.55771	36.1415	-1.10642	0
0.9873	-2.80039	-5.33935	37.0556	-2.63212	0
0.9880	-2.19	-4.72883	39.1914	-2.63212	0
0.9887	-3.71598	-4.72883	38.2774	-1.10642	0
0.9893	-6.15756	-4.42357	40.1054	-3.8521	0
0.9900	-7.68355	-5.33935	45.3005	-5.3778	0
0.9907	-7.98875	-6.86297	45.9067	-2.3264	0
0.9913	-6.76796	-6.86297	43.1646	-2.63212	0
0.9920	-3.10559	-5.94719	43.7709	-3.8521	0
0.9927	-4.02118	-6.25245	44.9927	-1.41215	0
0.9933	-8.90434	-5.94719	46.5223	0.113554	0
0.9940	-8.90434	-3.81306	49.2644	0.113554	0
0.9947	-5.24197	-4.11832	51.0925	2.2507	0
0.9953	-5.85237	-6.86297	52.6221	4.08212	0
0.9960	-8.59914	-7.47348	53.8439	5.60782	0
0.9967	-8.59914	-6.25245	51.708	7.43924	0
0.9973	-6.76796	-5.64461	46.8208	7.43924	0
0.9980	-4.93677	-4.11832	44.6849	7.74496	0
0.9987	-4.63158	-1.9815	45.9067	8.65921	0
0.9993	-5.85237	-0.760469	47.7348	6.82779	0
1.0000	-4.93677	0.460566	46.8208	5.60782	0
1.0007	-1.8848	1.6816	46.2145	7.13352	0
1.0013	-1.5796	2.59738	48.0426	7.43924	0
1.0020	-2.80039	4.12099	47.4363	6.52207	0
1.0027	-1.27441	4.42625	46.2145	8.35349	0
1.0033	0.861977	2.59738	47.7348	9.57347	0
1.0040	0.556779	3.51315	47.7348	8.35349	0
1.0047	-0.0536158	5.64729	46.5223	5.60782	0
1.0053	1.47237	3.51315	49.88	3.7764	0
1.0060	2.69316	2.59738	50.794	4.69065	0
1.0067	1.77757	6.2578	48.3504	5.91354	0
1.0073	-0.969208	5.64729	52.9299	4.08212	0
1.0080	-1.8848	0.765825	58.4234	3.47067	0
1.0087	-0.358813	-0.45521	52.9299	4.08212	0
1.0093	-0.0536158	1.98686	49.2644	3.7764	0
1.0100	0.251582	1.98686	54.7579	3.7764	0
1.0107	1.47237	0.460566	57.2016	3.47067	0
1.0113	0.556779	0.460566	55.672	2.86214	0
1.0120	-1.5796	2.29212	56.586	2.86214	0
1.0127	-1.5796	2.59738	58.7218	2.86214	0
1.0133	-1.27441	-0.149952	59.6452	2.2507	0
1.0140	-2.19	-1.06573	59.3374	4.38784	0
1.0147	-0.969208	-0.149952	57.5093	5.60782	0
1.0153	0.556779	-1.06573	57.5093	5.60782	0
1.0160	-0.664011	-1.9815	58.4234	7.43924	0
1.0167	-3.10559	-0.45521	56.8938	8.35349	0
1.0173	-4.02118	-0.45521	53.2283	6.21926	0
1.0180	-1.5796	-1.9815	50.1784	7.74496	0
1.0187	2.08277	-0.149952	49.2644	10.7964	0
1.0193	2.69316	2.29212	50.1784	9.27066	0
1.0200	2.38796	3.2079	50.4862	8.35349	0
1.0207	2.38796	6.2578	45.3005	9.27066	0
1.0213	2.08277	9.92091	37.9696	7.74496	0
1.0220	2.38796	9.00513	33.0917	6.82779	0
1.0227	3.91395	9.00513	31.8698	7.74496	0
1.0233	4.21915	12.363	32.7839	5.30209	0
1.0240	2.99836	12.6682	30.9558	2.86214	0
1.0247	1.47237	10.5314	27.2904	4.08212	0
1.0253	0.861977	9.61565	25.4623	4.38784	0
1.0260	2.69316	7.47884	23.3264	4.99637	0
1.0267	2.69316	5.34203	21.7968	6.82779	0
1.0273	0.251582	5.64729	22.4124	4.99637	0
1.0280	0.251582	4.73151	19.9688	3.47067	0
1.0287	1.47237	3.2079	17.5251	5.60782	0
1.0293	1.47237	3.51315	19.3625	4.99637	0
1.0300	3.30356	4.42625	19.3625	3.47067	0
1.0307	2.99836	4.42625	17.2174	6.52207	0
1.0313	-0.358813	3.81841	21.1906	4.99637	0
1.0320	-0.358813	1.6816	25.4623	0.724998	0
1.0327	-0.969208	0.460566	19.661	1.63925	0
1.0333	-4.93677	1.6816	13.2535	2.55642	0
1.0340	-4.93677	2.90264	12.9457	0.113554	0
1.0347	-1.5796	2.59738	11.4254	1.03072	0
1.0353	-3.10559	3.81841	9.28954	2.86214	0
1.0360	-4.93677	5.34203	10.2036	1.94498	0
1.0367	-4.93677	4.42625	8.06772	2.86214	0
1.0373	-8.29395	2.59738	1.66018	4.38784	0
1.0380	-9.20954	3.81841	-1.09124	1.94498	0
1.0387	-2.80039	5.95255	-0.783455	3.16495	0
1.0393	1.47237	7.17358	-4.44891	7.43924	0
1.0400	0.556779	7.7841	-7.49879	5.30209	0
1.0407	0.556779	8.08936	-7.49879	0.724998	0
1.0413	0.251582	7.17358	-9.94242	1.33644	0
1.0420	-0.358813	7.17358	-13.3001	3.7764	0
1.0427	2.38796	9.00513	-11.4627	4.38784	0
1.0433	3.60875	8.69987	-8.41282	4.99637	0
1.0440	1.47237	3.81841	-11.1642	2.86214	0
1.0447	-0.0536158	-0.149952	-15.1281	-3.24357	0
1.0453	-0.0536158	-0.149952	-18.4858	-5.3778	0
1.0460	0.251582	-0.149952	-21.2279	-3.54638	0
1.0467	2.08277	-1.9815	-21.2279	-3.24357	0
1.0473	3.91395	-1.06573	-19.0921	-2.93784	0
1.0480	3.30356	3.2079	-19.7076	-2.63212	0
1.0487	2.38796	3.51315	-22.7575	-4.46354	0
1.0493	2.08277	-0.149952	-21.8435	-5.68352	0
1.0500	-0.664011	-1.37099	-18.4858	-3.54638	0
1.0507	-2.19	0.460566	-17.8702	-3.24357	0
1.0513	-0.358813	0.765825	-18.4858	-5.3778	0
1.0520	-0.358813	1.07108	-17.264	-4.46354	0
1.0527	-4.02118	2.59738	-16.35	-1.71787	0
1.0533	-3.71598	2.29212	-15.7344	-2.3264	0
1.0540	-0.358813	1.98686	-15.7344	-3.54638	0
1.0547	-2.19	5.03677	-15.4359	-2.02068	0
1.0553	-6.46276	8.08936	-12.0783	0.113554	0
1.0560	-6.15756	8.08936	-9.63463	1.03072	0
1.0567	-4.32638	7.17358	-13.9063	0.724998	0
1.0573	-4.93677	5.03677	-16.9562	-1.10642	0
1.0580	-5.54717	5.34203	-15.1281	-2.3264	0
1.0587	-3.71598	7.17358	-15.7344	0.113554	0
1.0593	-0.969208	4.73151	-16.35	1.94498	0
1.0600	0.861977	0.765825	-12.9923	1.03072	0
1.0607	0.861977	2.29212	-12.9923	-0.192168	0
1.0613	-0.358813	6.2578	-15.4359	0.113554	0
1.0620	0.251582	6.56306	-15.7344	-0.800701	0
1.0627	2.69316	6.86832	-15.7344	-0.800701	0
1.0633	2.99836	7.7841	-15.4359	0.113554	0
1.0640	0.861977	8.08936	-15.7344	0.419276	0
1.0647	2.69316	8.08936	-16.6484	-0.192168	0
1.0653	5.13474	7.47884	-15.7344	-2.02068	0
1.0660	2.69316	7.47884	-15.4359	-4.15782	0
1.0667	2.38796	8.08936	-15.1281	-2.63212	0
1.0673	5.74514	5.64729	-9.32685	0.113554	0
1.0680	3.30356	2.90264	-4.74737	-1.71787	0
1.0687	-0.664011	4.73151	-8.7206	-4.46354	0
1.0693	0.861977	4.42625	-12.0783	-5.98924	0
1.0700	1.47237	1.07108	-9.94242	-7.51494	0
1.0707	-0.969208	2.29212	-9.63463	-7.20922	0
1.0713	0.556779	2.90264	-9.32685	-3.54638	0
1.0720	1.77757	-1.06573	-5.36294	-1.71787	0
1.0727	-1.27441	-1.06573	-3.83333	-3.54638	0
1.0733	-2.80039	1.98686	-5.67072	-4.46354	0
1.0740	-3.10559	1.6816	-7.49879	-5.07499	0
1.0747	-5.54717	1.37634	-7.191	-2.63212	0
1.0753	-4.32638	0.765825	-6.27697	0.724998	0
1.0760	0.556779	-1.9815	-7.49879	-1.71787	0
1.0767	1.47237	-1.06573	-7.191	-5.3778	0
1.0773	-0.969208	3.51315	-3.83333	-3.24357	0
1.0780	0.251582	5.03677	-3.83333	-0.800701	0
1.0787	2.99836	5.34203	-6.58475	-0.800701	0
1.0793	3.91395	4.42625	-5.05515	1.33644	0
1.0800	3.60875	0.765825	-5.05515	1.33644	0
1.0807	2.69316	2.29212	-9.94242	-2.63212	0
1.0813	2.69316	5.34203	-10.8565	-2.63212	0
1.0820	5.13474	2.29212	-9.32685	1.03072	0
1.0827	6.96592	2.29212	-9.94242	1.94498	0
1.0833	7.27112	7.47884	-9.01906	2.86214	0
1.0840	7.57632	8.08936	-7.191	3.7764	0
1.0847	6.05033	6.56306	-8.10503	1.03072	0
1.0853	3.91395	8.08936	-7.49879	-1.10642	0
1.0860	5.74514	7.7841	-6.27697	1.94498	0
1.0867	7.57632	6.56306	-8.41282	3.7764	0
1.0873	5.74514	7.17358	-8.41282	1.94498	0
1.0880	4.82954	5.34203	-5.36294	0.113554	0
1.0887	4.52435	2.90264	-3.83333	-0.800701	0
1.0893	2.38796	4.12099	-3.83333	-2.93784	0
1.0900	2.69316	5.03677	-4.44891	-2.63212	0
1.0907	5.43994	5.03677	-4.74737	1.03072	0
1.0913	4.82954	4.42625	-1.09124	1.33644	0
1.0920	1.47237	1.07108	3.48824	-2.3264	0
1.0927	-0.664011	-2.59202	-0.17721	-3.8521	0
1.0933	-2.19	-3.81306	-6.88321	-2.93784	0
1.0940	-1.27441	-4.72883	-8.41282	-1.10642	0
1.0947	1.47237	-5.64461	-8.41282	1.94498	0
1.0953	2.38796	-7.47348	-10.2409	1.03072	0
1.0960	1.77757	-10.2208	-11.1642	-2.02068	0
1.0967	2.08277	-10.5261	-12.0783	0.113554	0
1.0973	0.556779	-12.9681	-15.4359	2.86214	0
1.0980	-0.358813	-15.7128	-19.3998	-0.494979	0
1.0987	2.08277	-11.7471	-19.3998	-0.192168	0
1.0993	4.21915	-6.55771	-19.0921	5.30209	0
1.1000	2.99836	-7.47348	-21.2279	5.60782	0
1.1007	2.38796	-8.38926	-23.0653	2.86214	0
1.1013	4.21915	-5.94719	-23.9793	2.55642	0
1.1020	5.43994	-2.59202	-26.7214	3.7764	0
1.1027	4.52435	1.6816	-28.5588	7.13352	0
1.1033	3.30356	0.460566	-24.8934	8.65921	0
1.1040	3.30356	-5.64461	-22.1419	4.69065	0
1.1047	2.99836	-5.33935	-26.7214	1.03072	0
1.1053	1.77757	-1.37099	-31.3009	1.03072	0
1.1060	1.47237	-1.37099	-33.129	-0.800701	0
1.1067	3.30356	0.765825	-32.8305	-2.63212	0
1.1073	4.21915	3.51315	-31.9071	-1.71787	0
1.1080	2.99836	0.155307	-31.3009	-2.02068	0
1.1087	1.47237	-1.67625	-30.9931	-2.63212	0
1.1093	1.16717	0.460566	-29.1651	-1.10642	0
1.1100	-0.664011	0.765825	-27.6354	-1.10642	0
1.1107	-2.80039	1.37634	-26.7214	-3.24357	0
1.1113	-2.4952	4.12099	-26.7214	-4.46354	0
1.1120	-1.8848	3.51315	-28.5588	-5.3778	0
1.1127	-3.10559	0.155307	-29.4728	-3.54638	0
1.1133	-4.02118	-1.67625	-27.6354	-0.494979	0
1.1140	-1.27441	-1.9815	-29.1651	-0.800701	0
1.1147	0.556779	-2.28676	-32.2149	-2.63212	0
1.1153	-1.27441	-3.81306	-29.4728	-0.800701	0
1.1160	-4.02118	-5.03409	-26.7214	1.33644	0
1.1167	-4.32638	-3.81306	-31.3009	-0.494979	0
1.1173	-3.41079	-1.9815	-35.2648	-2.3264	0
1.1180	-1.8848	-1.9815	-35.5726	-1.41215	0
1.1187	0.556779	-2.89728	-36.7944	0.113554	0
1.1193	2.38796	-3.81306	-37.1022	1.03072	0
1.1200	2.38796	-3.81306	-34.6586	1.63925	0
1.1207	1.47237	-2.89728	-34.0523	0.113554	0
1.1213	2.38796	-2.59202	-36.1882	-0.800701	0
1.1220	3.91395	-1.67625	-37.7084	0.419276	0
1.1227	3.91395	0.765825	-36.7944	1.03072	0
1.1233	2.99836	3.2079	-36.1882	1.03072	0
1.1240	4.52435	3.81841	-38.0162	2.55642	0
1.1247	6.96592	4.73151	-37.1022	3.16495	0
1.1253	5.43994	5.64729	-34.0523	-1.10642	0
1.1260	2.69316	6.56306	-33.129	-4.46354	0
1.1267	2.38796	8.39462	-31.6087	-2.02068	0
1.1273	0.556779	8.69987	-26.7214	-0.192168	0
1.1280	-1.5796	6.2578	-25.8074	-3.54638	0
1.1287	-0.358813	4.42625	-29.4728	-7.20922	0
1.1293	-0.0536158	4.42625	-28.5588	-8.12638	0
1.1300	-2.19	4.42625	-25.8074	-9.04064	0
1.1307	-3.10559	3.51315	-25.2011	-9.95781	0
1.1313	-4.02118	2.29212	-23.0653	-10.2606	0
1.1320	-4.93677	1.6816	-20.0061	-9.95781	0
1.1327	-3.10559	0.460566	-20.9294	-11.1778	0
1.1333	-3.10559	-1.06573	-20.6217	-13.9235	0
1.1340	-4.02118	0.765825	-16.6484	-14.5349	0
1.1347	-2.4952	1.6816	-14.8204	-12.3978	0
1.1353	-1.8848	-1.9815	-15.1281	-11.7863	0
1.1360	-3.10559	-1.67625	-14.5126	-14.2292	0
1.1367	-1.5796	1.98686	-13.3001	-13.0092	0
1.1373	-0.358813	1.37634	-12.3767	-10.8721	0
1.1380	-1.27441	2.90264	-12.0783	-13.6177	0
1.1387	-1.27441	10.5314	-11.1642	-15.4492	0
1.1393	-0.969208	10.8367	-7.80657	-12.3978	0
1.1400	0.251582	6.56306	-5.96918	-13.0092	0
1.1407	2.08277	10.2262	-8.10503	-17.2806	0
1.1413	2.38796	12.6682	-8.7206	-17.2806	0
1.1420	2.08277	11.4472	-6.58475	-14.5349	0
1.1427	3.91395	16.9392	-5.67072	-14.5349	0
1.1433	3.60875	22.1286	-5.67072	-15.7549	0
1.1440	1.47237	19.3813	-3.83333	-17.2806	0
1.1447	1.47237	19.076	-0.17721	-17.2806	0
1.1453	2.08277	23.0444	2.57421	-15.1434	0
1.1460	2.38796	23.6549	4.40227	-14.5349	0
1.1467	2.38796	22.7391	8.98175	-16.6691	0
1.1473	-0.0536158	20.9075	13.5612	-17.2806	0
1.1480	-2.19	18.4655	13.5612	-15.7549	0
1.1487	-1.5796	18.4655	14.1675	-14.5349	0
1.1493	-1.27441	17.855	20.575	-16.3663	0
1.1500	-1.27441	14.4971	22.4124	-16.6691	0
1.1507	-0.969208	12.6682	19.3625	-11.4835	0
1.1513	-1.8848	8.69987	24.5483	-5.98924	0
1.1520	-3.71598	0.460566	30.3402	-9.34636	0
1.1527	-3.71598	-4.11832	25.4623	-14.5349	0
1.1533	-2.80039	-5.03409	21.7968	-12.7035	0
1.1540	-2.19	-8.084	27.9059	-10.5663	0
1.1547	-2.19	-9.6103	30.3402	-10.8721	0
1.1553	-1.8848	-9.30504	27.9059	-9.04064	0
1.1560	-0.969208	-10.8313	28.82	-7.51494	0
1.1567	-0.664011	-11.7471	29.1277	-7.82066	0
1.1573	-0.358813	-12.0524	25.4623	-6.29496	0
1.1580	2.38796	-14.1892	24.8467	-4.46354	0
1.1587	3.30356	-13.8839	27.2904	-3.24357	0
1.1593	1.77757	-9.91556	27.9059	0.419276	0
1.1600	1.77757	-7.47348	27.2904	0.724998	0
1.1607	2.38796	-7.47348	26.3763	-1.71787	0
1.1613	0.861977	-5.94719	25.4623	-0.494979	0
1.1620	2.69316	-1.37099	27.2904	1.63925	0
1.1627	6.35553	1.6816	30.0418	0.113554	0
1.1633	5.13474	1.6816	31.2636	1.94498	0
1.1640	2.38796	1.98686	30.0418	5.30209	0
1.1647	3.60875	2.59738	26.6841	2.86214	0
1.1653	5.13474	0.765825	22.7109	-1.71787	0
1.1660	4.52435	-1.06573	23.0187	-3.24357	0
1.1667	3.91395	-1.06573	26.6841	-3.8521	0
1.1673	5.13474	-2.59202	29.4262	-3.8521	0
1.1680	6.66073	-2.59202	30.9558	-2.02068	0
1.1687	5.74514	-1.06573	33.3994	-0.800701	0
1.1693	3.30356	-3.81306	34.3135	0.113554	0
1.1700	0.861977	-8.084	34.0057	1.63925	0
1.1707	-0.0536158	-5.94719	35.2275	1.94498	0
1.1713	0.251582	-4.42357	36.1415	1.03072	0
1.1720	0.861977	-7.77874	34.3135	1.94498	0
1.1727	1.47237	-9.6103	34.3135	4.69065	0
1.1733	-0.0536158	-8.084	37.0556	6.82779	0
1.1740	-2.19	-8.084	35.8337	6.52207	0
1.1747	-1.27441	-8.38926	32.4761	7.74496	0
1.1753	0.861977	-8.38926	35.8337	10.1849	0
1.1760	0.861977	-8.99978	40.721	9.87919	0
1.1767	-1.27441	-9.91556	36.4493	7.74496	0
1.1773	-3.10559	-8.99978	28.5122	8.65921	0
1.1780	-0.358813	-8.38926	25.4623	10.7964	0
1.1787	2.69316	-9.6103	25.1545	11.1021	0
1.1793	1.16717	-8.38926	24.2405	11.7106	0
1.1800	-0.969208	-5.03409	21.7968	13.2363	0
1.1807	2.08277	-3.20254	18.1407	15.3735	0
1.1813	3.30356	-3.81306	16.0049	16.8992	0
1.1820	0.251582	-4.11832	15.6971	17.2049	0
1.1827	0.251582	-4.42357	14.7831	15.6792	0
1.1833	2.08277	-5.33935	11.7332	16.5934	0
1.1840	1.47237	-5.03409	7.75994	19.3391	0
1.1847	2.08277	-3.81306	5.93187	20.2563	0
1.1853	1.47237	-3.81306	4.71006	17.5106	0
1.1860	-1.5796	-2.89728	1.66018	17.2049	0
1.1867	-0.358813	-0.149952	1.66018	20.2563	0
1.1873	2.38796	-1.06573	6.23966	22.3934	0
1.1880	-1.8848	-5.64461	6.23966	22.0877	0
1.1887	-7.07316	-7.47348	-0.783455	20.2563	0
1.1893	-5.85237	-5.03409	-3.22709	18.7306	0
1.1900	-4.02118	-4.72883	-2.61152	19.6448	0
1.1907	-4.93677	-7.16823	-5.05515	20.8677	0
1.1913	-4.93677	-5.64461	-4.74737	20.562	0
1.1920	-6.46276	-2.89728	-1.3897	21.1705	0
1.1927	-8.59914	-5.03409	-3.22709	20.562	0
1.1933	-7.98875	-9.6103	-6.58475	18.1191	0
1.1940	-6.76796	-10.2208	-6.58475	17.5106	0
1.1947	-6.76796	-10.5261	-5.67072	18.4249	0
1.1953	-8.29395	-12.9681	-6.27697	18.4249	0
1.1960	-8.59914	-13.8839	-7.49879	18.4249	0
1.1967	-7.68355	-12.9681	-9.94242	18.4249	0
1.1973	-6.15756	-12.6629	-10.2409	17.2049	0
1.1980	-4.93677	-9.30504	-9.94242	18.1191	0
1.1987	-2.80039	-5.33935	-9.32685	19.6448	0
1.1993	-2.4952	-5.94719	-5.96918	18.1191	0
1.2000	-4.63158	-8.38926	-5.67072	15.6792	0
1.2007	-5.24197	-6.86297	-11.1642	15.0677	0
1.2013	-4.63158	-5.64461	-13.5985	12.3221	0
1.2020	-5.24197	-6.25245	-10.8565	9.87919	0
1.2027	-5.85237	-4.72883	-7.49879	9.27066	0
1.2033	-4.02118	-2.89728	-5.05515	8.04777	0
1.2040	-1.27441	-3.81306	-4.74737	5.91354	0
1.2047	-0.664011	-4.72883	-6.27697	5.91354	0
1.2053	-3.10559	-3.81306	-4.14112	5.30209	0
1.2060	-5.54717	-3.81306	0.130576	4.08212	0
1.2067	-4.32638	-2.89728	1.66018	3.7764	0
1.2073	-4.32638	-1.06573	2.57421	3.47067	0
1.2080	-7.68355	-2.59202	4.09449	2.86214	0
1.2087	-7.07316	-3.81306	5.3163	1.03072	0
1.2093	-4.02118	-1.9815	6.84591	-2.3264	0
1.2100	-4.93677	-1.06573	7.75994	-0.800701	0
1.2107	-5.85237	-1.06573	8.98175	1.94498	0
1.2113	-3.10559	-1.9815	14.4753	-1.10642	0
1.2120	-4.93677	-3.81306	19.661	-4.76927	0
1.2127	-8.59914	-4.72883	17.8329	-4.46354	0
1.2133	-5.85237	-4.11832	14.1675	-5.68352	0
1.2140	-3.71598	-5.33935	14.7831	-5.98924	0
1.2147	-6.46276	-5.94719	16.9189	-2.93784	0
1.2153	-7.68355	-4.72883	16.9189	-2.93784	0
1.2160	-5.85237	-4.72883	16.6111	-5.3778	0
1.2167	-3.71598	-5.03409	18.1407	-4.46354	0
1.2173	-1.5796	-4.42357	17.5251	-3.8521	0
1.2180	-3.71598	-2.28676	13.5612	-4.46354	0
1.2187	-7.37835	1.07108	10.5114	-3.8521	0
1.2193	-4.63158	2.59738	11.1176	-4.46354	0
1.2200	-1.8848	1.6816	11.1176	-7.20922	0
1.2207	-5.24197	3.51315	9.89579	-8.4292	0
1.2213	-5.54717	6.86832	8.98175	-6.9035	0
1.2220	-1.27441	7.47884	8.37551	-7.20922	0
1.2227	-2.19	11.1419	9.89579	-8.12638	0
1.2233	-4.93677	14.4971	13.869	-5.3778	0
1.2240	-1.5796	11.4472	14.4753	-4.76927	0
1.2247	1.47237	11.4472	8.98175	-9.95781	0
1.2253	-0.969208	14.8024	3.48824	-13.6177	0
1.2260	-3.71598	12.363	3.79603	-11.1778	0
1.2267	-4.02118	9.92091	5.62409	-9.04064	0
1.2273	-4.93677	10.8367	5.62409	-9.95781	0
1.2280	-4.93677	7.7841	6.23966	-9.95781	0
1.2287	-3.71598	3.51315	8.06772	-10.5663	0
1.2293	-3.41079	2.29212	8.37551	-13.0092	0
1.2300	-4.63158	-0.149952	9.588	-14.5349	0
1.2307	-3.41079	-2.59202	11.7332	-12.092	0
1.2313	-2.19	-1.9815	10.8098	-9.65208	0
1.2320	-3.10559	-2.59202	9.588	-10.2606	0
1.2327	-3.10559	-3.81306	11.4254	-9.95781	0
1.2333	-1.8848	-1.9815	11.7332	-8.4292	0
1.2340	-2.19	-0.45521	8.67397	-9.95781	0
1.2347	-1.5796	-1.67625	8.06772	-10.8721	0
1.2353	-1.8848	-2.89728	11.4254	-6.9035	0
1.2360	-4.93677	-4.72883	12.9457	-4.46354	0
1.2367	-6.76796	-5.64461	10.8098	-7.20922	0
1.2373	-6.15756	-4.72883	6.84591	-8.73492	0
1.2380	-5.85237	-5.64461	2.882	-7.20922	0
1.2387	-2.80039	-8.99978	2.882	-5.3778	0
1.2393	-0.358813	-9.6103	5.93187	-3.8521	0
1.2400	-4.02118	-8.69452	5.3163	-3.8521	0
1.2407	-6.46276	-8.084	2.26642	-5.3778	0
1.2413	-4.02118	-5.33935	1.95864	-4.46354	0
1.2420	-3.10559	-1.06573	3.48824	-3.8521	0
1.2427	-3.10559	-0.149952	2.882	-5.3778	0
1.2433	-1.8848	-4.72883	3.48824	-5.3778	0
1.2440	-2.19	-7.47348	5.3163	-4.15782	0
1.2447	-3.10559	-4.72883	4.71006	-5.98924	0
1.2453	-2.19	-1.06573	5.01784	-7.82066	0
1.2460	-2.19	0.765825	6.53812	-6.29496	0
1.2467	-2.19	-0.149952	5.93187	-5.07499	0
1.2473	-2.19	-3.81306	6.84591	-4.46354	0
1.2480	-3.71598	-6.25245	10.2036	-4.15782	0
1.2487	-6.15756	-4.72883	8.37551	-6.9035	0
1.2493	-6.15756	-4.11832	4.40227	-10.5663	0
1.2500	-4.32638	-5.33935	7.45215	-10.2606	0
1.2507	-5.24197	-3.20254	11.7332	-7.20922	0
1.2513	-7.68355	-1.9815	10.2036	-7.20922	0
1.2520	-7.98875	-4.42357	9.588	-8.4292	0
1.2527	-7.68355	-5.03409	10.5114	-8.12638	0
1.2533	-8.29395	-5.03409	8.06772	-7.20922	0
1.2540	-6.76796	-5.64461	6.23966	-6.60069	0
1.2547	-4.32638	-3.5078	7.15369	-4.46354	0
1.2553	-4.93677	-1.37099	7.45215	-3.54638	0
1.2560	-6.15756	-0.149952	6.23966	-5.98924	0
1.2567	-4.63158	1.6816	5.3163	-8.4292	0
1.2573	-3.10559	1.6816	5.3163	-7.82066	0
1.2580	-2.80039	1.07108	7.15369	-6.29496	0
1.2587	-1.27441	3.81841	8.06772	-3.54638	0
1.2593	-1.27441	5.34203	8.67397	-1.10642	0
1.2600	-2.19	4.73151	10.2036	-3.54638	0
1.2607	-2.19	6.56306	7.45215	-7.20922	0
1.2613	-1.8848	8.08936	-0.17721	-6.9035	0
1.2620	-1.27441	6.2578	-2.61152	-5.3778	0
1.2627	-1.27441	5.34203	1.35239	-6.29496	0
1.2633	-1.5796	1.6816	-0.17721	-5.98924	0
1.2640	-0.0536158	-4.11832	-4.14112	-4.76927	0
1.2647	0.556779	-3.5078	-4.44891	-6.60069	0
1.2653	-0.358813	1.37634	-5.36294	-9.34636	0
1.2660	1.16717	1.98686	-7.49879	-9.65208	0
1.2667	2.38796	1.37634	-6.27697	-9.34636	0
1.2673	-0.358813	3.51315	-5.67072	-9.04064	0
1.2680	-2.19	6.2578	-9.01906	-7.20922	0
1.2687	-1.27441	6.56306	-10.2409	-8.12638	0
1.2693	-4.02118	5.03677	-10.2409	-11.7863	0
1.2700	-7.07316	6.56306	-13.5985	-11.1778	0
1.2707	-3.41079	11.1419	-14.5126	-6.9035	0
1.2713	-0.0536158	9.92091	-11.1642	-6.29496	0
1.2720	-2.19	4.73151	-10.2409	-9.04064	0
1.2727	-4.02118	5.34203	-13.5985	-9.04064	0
1.2733	-3.10559	6.2578	-19.7076	-7.20922	0
1.2740	-3.10559	4.42625	-24.5856	-5.3778	0
1.2747	-3.71598	4.73151	-23.6715	-5.68352	0
1.2753	-4.02118	5.03677	-22.7575	-6.9035	0
1.2760	-4.32638	1.6816	-29.1651	-5.98924	0
1.2767	-4.93677	-1.06573	-34.3508	-2.93784	0
1.2773	-3.41079	-1.06573	-34.0523	-2.3264	0
1.2780	-0.969208	-1.06573	-36.1882	-2.63212	0
1.2787	-2.19	2.29212	-38.9303	-2.63212	0
1.2793	-4.02118	5.34203	-37.7084	-3.8521	0
1.2800	-1.27441	5.34203	-39.8443	-4.46354	0
1.2807	1.47237	3.51315	-44.116	-2.63212	0
1.2813	-1.27441	1.98686	-43.5097	-2.93784	0
1.2820	-2.19	1.98686	-44.7316	-5.68352	0
1.2827	2.08277	3.51315	-47.1659	-4.15782	0
1.2833	2.99836	3.81841	-41.3739	-0.800701	0
1.2840	0.861977	3.2079	-36.1882	-1.71787	0
1.2847	1.77757	4.42625	-41.3739	-5.3778	0
1.2853	1.47237	4.12099	-47.7814	-6.29496	0
1.2860	-0.969208	2.59738	-46.8674	-5.3778	0
1.2867	1.16717	3.81841	-44.116	-7.20922	0
1.2873	4.21915	6.2578	-42.5957	-9.04064	0
1.2880	2.38796	5.34203	-39.5365	-5.98924	0
1.2887	-1.27441	4.42625	-35.8804	-3.24357	0
1.2893	-2.4952	3.51315	-35.5726	-5.98924	0
1.2900	-0.969208	2.59738	-35.5726	-7.20922	0
1.2907	2.08277	4.73151	-31.3009	-5.3778	0
1.2913	1.77757	7.17358	-28.5588	-6.29496	0
1.2920	-1.27441	6.2578	-30.9931	-6.9035	0
1.2927	-0.969208	3.81841	-31.3009	-2.93784	0
1.2933	-0.358813	2.59738	-29.1651	-2.3264	0
1.2940	-1.8848	3.51315	-29.1651	-5.3778	0
1.2947	-0.969208	6.2578	-25.8074	-4.15782	0
1.2953	1.47237	5.34203	-20.0061	-0.800701	0
1.2960	1.47237	1.6816	-20.6217	-2.63212	0
1.2967	0.861977	3.51315	-26.423	-4.15782	0
1.2973	1.47237	5.64729	-28.5588	-1.10642	0
1.2980	1.77757	1.37634	-27.6354	-0.494979	0
1.2987	0.556779	-0.149952	-25.8074	-3.24357	0
1.2993	-0.664011	2.59738	-23.9793	-2.93784	0
1.3000	-0.358813	2.59738	-25.4996	-1.41215	0
1.3007	0.861977	2.59738	-27.337	-2.93784	0
1.3013	0.861977	4.12099	-26.1152	-3.8521	0
1.3020	-0.0536158	3.51315	-25.2011	-2.3264	0
1.3027	2.08277	3.51315	-25.8074	-2.93784	0
1.3033	5.43994	5.64729	-25.4996	-5.68352	0
1.3040	6.96592	9.00513	-23.6715	-5.3778	0
1.3047	6.96592	12.363	-22.1419	-3.54638	0
1.3053	6.66073	13.2788	-21.8435	-4.46354	0
1.3060	7.57632	12.363	-22.1419	-6.29496	0
1.3067	8.18671	15.1076	-19.3998	-4.46354	0
1.3073	6.05033	15.4129	-12.9923	-3.54638	0
1.3080	2.38796	10.8367	-10.2409	-4.76927	0
1.3087	1.47237	11.7525	-13.9063	-4.46354	0
1.3093	2.69316	16.3287	-17.264	-4.76927	0
1.3100	2.38796	14.8024	-15.7344	-7.51494	0
1.3107	-0.0536158	13.2788	-13.9063	-5.68352	0
1.3113	-1.5796	14.8024	-15.1281	-2.93784	0
1.3120	-2.19	13.8893	-14.8204	-6.29496	0
1.3127	-2.19	12.363	-11.7705	-8.73492	0
1.3133	-1.8848	10.8367	-8.41282	-5.68352	0
1.3140	-1.5796	8.08936	-6.88321	-5.3778	0
1.3147	-2.19	6.2578	-6.27697	-6.29496	0
1.3153	-2.80039	5.95255	-6.58475	-5.07499	0
1.3160	-1.27441	5.64729	-8.7206	-5.98924	0
1.3167	0.861977	7.17358	-9.94242	-6.29496	0
1.3173	0.556779	8.39462	-8.41282	-0.800701	0
1.3180	-0.358813	9.61565	-7.191	1.03072	0
1.3187	0.861977	13.8893	-7.191	-1.71787	0
1.3193	2.08277	15.7182	-5.36294	-1.71787	0
1.3200	2.08277	12.9735	-3.53488	-1.71787	0
1.3207	2.38796	12.6682	-5.67072	-5.3778	0
1.3213	2.69316	15.7182	-8.7206	-4.46354	0
1.3220	2.38796	17.2444	-9.32685	0.724998	0
1.3227	2.69316	19.3813	-9.32685	-0.800701	0
1.3233	2.38796	20.6023	-7.49879	-4.46354	0
1.3240	0.861977	19.3813	-2.9193	-2.93784	0
1.3247	0.556779	20.6023	-1.09124	-4.76927	0
1.3253	2.38796	22.1286	-0.783455	-8.12638	0
1.3260	2.38796	19.9918	1.66018	-4.76927	0
1.3267	1.47237	18.1602	2.882	-2.63212	0
1.3273	1.47237	18.1602	3.48824	-7.51494	0
1.3280	2.38796	17.2444	8.06772	-8.12638	0
1.3287	2.08277	16.6339	12.9457	-5.68352	0
1.3293	2.38796	15.4129	11.7332	-8.12638	0
1.3300	2.99836	13.2788	8.98175	-8.12638	0
1.3307	2.38796	15.7182	12.0316	-1.10642	0
1.3313	-0.358813	19.6865	18.1407	1.03072	0
1.3320	-2.19	16.6339	22.4124	-4.15782	0
1.3327	-0.358813	15.4129	20.575	-6.9035	0
[truncated: 47,392 more rows]
