# Supplementary material for: Identification of Haptic Based Guiding Using Hard Reins
Source: PLoS One. 2015 Jul 22;10(7):e0132020. doi: 10.1371/journal.pone.0132020 (PMC4511788; doi:10.1371/journal.pone.0132020)
Supplement: S3 File — (ZIP) [file pone.0132020.s003.zip › EMGData1/Subject4/T4/t4.txt]

0.0000	8.75088	-7.98805	2.69934	-0.87122	0
0.0007	7.2267	-8.59652	0.869586	-3.61864	0
0.0013	9.97547	-4.32166	-3.40588	-2.70042	0
0.0020	10.89	-1.8878	-0.0543491	-1.78582	0
0.0027	8.44604	-1.8878	5.43491	-2.70042	0
0.0033	7.2267	-2.7927	8.1886	-1.17488	0
0.0040	8.44604	-1.57577	13.6779	0.0433802	0
0.0047	9.3658	2.69909	19.7831	-1.78582	0
0.0053	8.44604	7.27038	22.2288	-1.78582	0
0.0060	9.97547	9.71984	25.8883	-0.563943	0
0.0067	11.8045	12.4657	32.8993	-2.08948	0
0.0073	10.5851	15.8201	39.9285	-2.70042	0
0.0080	10.2803	18.254	46.6316	-1.17488	0
0.0087	11.1948	21.3119	51.831	-2.70042	0
0.0093	8.75088	25.8832	55.7984	-4.8369	0
0.0100	6.92186	30.4701	62.2116	-3.61864	0
0.0107	6.31219	34.4329	70.7445	-1.17488	0
0.0113	2.64891	37.1788	80.5092	1.26526	0
0.0120	0.819902	36.8823	88.4442	2.7908	0
0.0127	2.03924	38.3957	89.6761	-0.260281	0
0.0133	0.210231	42.9826	89.9659	-3.61864	0
0.0140	-2.23371	45.12	96.9951	-1.78582	0
0.0147	-0.70953	42.9826	103.408	1.8762	0
0.0153	-1.92887	40.8452	105.546	2.17986	0
0.0160	-4.67239	40.8452	110.111	0.350657	0
0.0167	-3.45305	43.5911	116.217	-2.39676	0
0.0173	-1.01437	49.0829	118.046	-3.61864	0
0.0180	0.210231	52.4372	119.876	-2.39676	0
0.0187	-0.404695	52.7492	124.768	-1.78582	0
0.0193	-3.45305	53.9662	127.213	-2.70042	0
0.0200	-5.89699	57.6326	130.257	-3.31136	0
0.0207	-4.36755	62.2039	135.746	-2.08948	0
0.0213	-0.70953	64.6533	135.438	-2.08948	0
0.0220	1.12474	65.5582	132.087	-3.0077	0
0.0227	-1.62404	68.0077	135.746	-2.70042	0
0.0233	-4.67239	68.3041	142.775	-0.87122	0
0.0240	-2.23371	65.5582	143.681	-0.87122	0
0.0247	-1.3192	65.8702	138.808	-4.53324	0
0.0253	-5.28732	68.3041	132.702	-5.44784	0
0.0260	-5.89699	67.0872	129.949	-3.61864	0
0.0267	-3.14821	66.4787	131.471	-4.53324	0
0.0273	-1.92887	68.6161	129.641	-6.05877	0
0.0280	-0.404695	69.5366	124.152	-5.7515	0
0.0287	0.515067	69.2246	120.8	-6.36244	0
0.0293	-2.84338	70.1451	117.738	-4.53324	0
0.0300	-5.28732	69.8331	113.481	-1.78582	0
0.0307	-4.36755	67.6956	111.035	-3.61864	0
0.0313	-5.28732	66.7907	107.974	-6.97337	0
0.0320	-8.94534	68.3041	102.484	-5.44784	0
0.0327	-10.1699	68.6161	97.9009	-3.61864	0
0.0333	-7.42116	68.3041	93.3356	-6.05877	0
0.0340	-6.20182	70.7536	84.4767	-7.58431	0
0.0347	-7.11633	73.1874	77.4656	-4.8369	0
0.0353	-6.20182	71.6585	75.3279	-0.87122	0
0.0360	-5.28732	70.7536	71.9764	-2.39676	0
0.0367	-8.03083	72.579	64.6392	-7.28065	0
0.0373	-7.42116	71.9705	57.3202	-8.19525	0
0.0380	-4.36755	69.8331	52.1389	-6.36244	0
0.0387	-6.81149	68.3041	48.4794	-6.36244	0
0.0393	-9.25017	66.1667	45.7257	-5.44784	0
0.0400	-6.20182	63.7328	39.6205	-3.61864	0
0.0407	-5.59215	62.5159	30.1638	-3.9223	0
0.0413	-8.94534	60.0664	23.7506	-1.78582	0
0.0420	-9.55501	59.1459	18.5693	-1.78582	0
0.0427	-10.7796	59.1459	11.5401	-8.19525	0
0.0433	-14.4429	57.0241	5.43491	-9.72079	0
0.0440	-15.3574	53.6541	1.15945	-4.53324	0
0.0447	-16.8816	52.7492	-3.71386	-4.53324	0
0.0453	-21.7642	53.0457	-8.89514	-6.97337	0
0.0460	-22.6787	53.9662	-12.5728	-5.44784	0
0.0467	-22.3739	55.4951	-16.5403	-5.14417	0
0.0473	-24.8178	54.2782	-22.0295	-5.44784	0
0.0480	-26.342	49.6913	-30.2725	-3.61864	0
0.0487	-21.4594	44.808	-39.7292	-5.44784	0
0.0493	-13.2183	41.7657	-45.8344	-8.49891	0
0.0500	-6.20182	39.9247	-50.3998	-5.7515	0
0.0507	-5.28732	37.4908	-56.197	-5.44784	0
0.0513	-8.33567	34.1365	-61.3964	-9.41351	0
0.0520	-11.6941	31.375	-67.1936	-6.97337	0
0.0527	-13.5231	31.0785	-74.2047	-2.39676	0
0.0533	-13.5231	30.7665	-80.6179	-5.14417	0
0.0540	-11.6941	29.8616	-87.9369	-7.88797	0
0.0547	-11.0844	28.6291	-93.4443	-5.14417	0
0.0553	-12.6086	28.0206	-97.1038	-5.7515	0
0.0560	-10.7796	25.8832	-103.807	-8.49891	0
0.0567	-5.89699	23.1373	-111.434	-6.66971	0
0.0573	-4.06272	21.6239	-115.111	-3.61864	0
0.0580	-4.06272	21.6239	-120.293	-3.9223	0
0.0587	-3.45305	21.3119	-124.26	-2.70042	0
0.0593	-5.89699	18.566	-120.601	-0.87122	0
0.0600	-9.8651	15.2116	-121.815	-2.70042	0
0.0607	-10.1699	12.7622	-132.811	-6.66971	0
0.0613	-8.6405	11.2488	-139.514	-7.88797	0
0.0620	-9.8651	8.79934	-141.652	-6.66971	0
0.0627	-12.9135	5.44498	-146.235	-5.14417	0
0.0633	-14.4429	2.99552	-148.373	-4.53324	0
0.0640	-14.1328	3.30755	-148.971	-5.7515	0
0.0647	-14.4429	1.48216	-154.478	-7.58431	0
0.0653	-16.2719	-4.32166	-159.352	-7.28065	0
0.0660	-15.9671	-8.89295	-159.66	-7.58431	0
0.0667	-12.9135	-10.4219	-160.276	-10.9427	0
0.0673	-12.6086	-13.4798	-163.319	-12.4682	0
0.0680	-14.1328	-15.3052	-166.073	-10.0245	0
0.0687	-13.5231	-15.0088	-166.381	-10.3317	0
0.0693	-15.3574	-18.3632	-163.319	-12.1609	0
0.0700	-17.4912	-22.326	-162.105	-10.9427	0
0.0707	-13.828	-22.326	-163.627	-10.3317	0
0.0713	-10.1699	-23.2465	-160.276	-11.8573	0
0.0720	-11.9989	-27.2093	-156.616	-11.55	0
0.0727	-12.6086	-28.7383	-160.276	-11.2463	0
0.0733	-10.4748	-28.7383	-163.011	-12.7719	0
0.0740	-10.7796	-29.9552	-162.105	-12.7719	0
0.0747	-11.6941	-31.4842	-162.105	-11.55	0
0.0753	-10.1699	-33.3096	-161.489	-10.9427	0
0.0760	-9.8651	-34.2301	-159.66	-10.6354	0
0.0767	-11.0844	-32.0926	-158.138	-11.55	0
0.0773	-10.7796	-29.6588	-154.768	-10.9427	0
0.0780	-11.9989	-31.7962	-152.341	-8.49891	0
0.0787	-13.828	-35.1506	-152.341	-10.0245	0
0.0793	-11.3893	-36.0555	-148.681	-12.7719	0
0.0800	-8.03083	-35.447	-143.482	-10.9427	0
0.0807	-9.25017	-34.2301	-141.96	-8.19525	0
0.0813	-9.8651	-33.6216	-139.206	-10.0245	0
0.0820	-7.42116	-35.447	-133.717	-10.0245	0
0.0827	-5.28732	-37.5844	-129.134	-7.28065	0
0.0833	-4.36755	-38.8014	-122.123	-5.44784	0
0.0840	-4.36755	-40.6423	-116.325	-5.44784	0
0.0847	-6.20182	-42.7798	-115.401	-6.05877	0
0.0853	-5.59215	-42.4677	-111.742	-5.14417	0
0.0860	-2.53854	-40.0339	-104.731	-3.0077	0
0.0867	-1.3192	-40.0339	-101.379	-3.31136	0
0.0873	-2.23371	-43.3882	-95.5639	-4.22596	0
0.0880	-2.84338	-45.2136	-85.5093	-3.9223	0
0.0887	-3.45305	-43.0762	-78.7881	-4.53324	0
0.0893	-1.62404	-42.7798	-75.1286	-6.05877	0
0.0900	1.12474	-43.9967	-70.2372	-5.44784	0
0.0907	1.12474	-43.9967	-63.2262	-2.70042	0
0.0913	-1.01437	-44.6052	-54.6752	-0.87122	0
0.0920	-0.70953	-46.7426	-46.7403	0.0433802	0
0.0927	0.210231	-48.88	-42.4648	0.654319	0
0.0933	0.819902	-49.4885	-36.9755	-0.563943	0
0.0940	3.25858	-46.1341	-29.3485	-2.70042	0
0.0947	4.78802	-44.3087	-22.0295	-0.87122	0
0.0953	2.34408	-48.568	-12.2648	4.31633	0
0.0960	-1.62404	-53.4513	-3.40588	5.53821	0
0.0967	-3.45305	-54.6839	-2.19208	2.7908	0
0.0973	-1.62404	-54.9803	-2.50006	3.70901	0
0.0980	1.73441	-54.3718	3.00732	7.37103	0
0.0987	1.12474	-54.9803	10.0184	7.37103	0
0.0993	-1.3192	-57.1177	15.8156	6.45281	0
0.1000	-0.70953	-57.1177	20.0911	6.45281	0
0.1007	0.819902	-56.1972	23.1346	5.84187	0
0.1013	2.03924	-58.6467	28.9319	6.45281	0
0.1020	3.56342	-57.4297	34.7291	9.50389	0
0.1027	2.95375	-52.8429	37.4828	10.1148	0
0.1033	-0.0946041	-52.5464	41.7583	10.1148	0
0.1040	0.210231	-53.7634	46.3417	11.9476	0
0.1047	2.95375	-52.5464	47.8635	11.9476	0
0.1053	4.78802	-50.7054	50.599	10.7258	0
0.1060	5.39769	-47.6631	53.9687	12.2513	0
0.1067	3.56342	-42.7798	56.7043	13.4732	0
0.1073	1.12474	-42.4677	62.8095	14.0841	0
0.1080	0.515067	-44.6052	67.7009	15.3024	0
0.1087	0.819902	-43.3882	65.5632	13.1695	0
0.1093	1.42957	-41.5472	66.469	11.033	0
0.1100	3.25858	-41.2508	71.9764	14.3878	0
0.1107	3.86825	-40.9388	74.1141	16.5243	0
0.1113	3.86825	-39.7219	74.404	15.6097	0
0.1120	4.78802	-36.6639	75.9439	17.1352	0
0.1127	4.17309	-34.2301	76.8497	18.3571	0
0.1133	2.64891	-34.2301	80.5092	16.5243	0
0.1140	5.09285	-32.4047	85.4006	16.5243	0
0.1147	7.53153	-29.6588	85.7086	18.3571	0
0.1153	6.61703	-26.9129	86.6144	18.3571	0
0.1160	6.61703	-22.9345	88.7521	19.5753	0
0.1167	7.53153	-19.8921	87.8463	20.4935	0
0.1173	4.78802	-21.4055	87.8463	18.9644	0
0.1180	3.86825	-18.9716	88.1362	19.2717	0
0.1187	6.92186	-13.1678	86.9224	22.3228	0
0.1193	6.92186	-15.0088	92.4117	23.8483	0
0.1200	4.78802	-17.4427	98.8249	23.5446	0
0.1207	4.48318	-11.9509	93.0276	22.0191	0
0.1213	5.39769	-7.37959	86.9224	18.3571	0
0.1220	7.53153	-5.85063	91.5058	16.5243	0
0.1227	9.05571	-2.18423	93.0276	17.7461	0
0.1233	6.00736	-2.18423	89.3681	18.0498	0
0.1240	2.34408	-3.10473	89.6761	17.4389	0
0.1247	1.42957	2.38706	90.2739	18.9644	0
0.1253	-0.70953	6.05345	87.8463	19.8826	0
0.1260	-2.53854	2.38706	85.9985	18.0498	0
0.1267	0.210231	2.38706	84.1687	17.7461	0
0.1273	0.819902	4.22805	83.5709	19.5753	0
0.1280	-2.23371	2.69909	84.7847	18.6607	0
0.1287	0.210231	0.858092	82.031	14.6951	0
0.1293	6.61703	-0.358838	78.0635	13.1695	0
0.1300	9.97547	-4.02523	77.4656	14.6951	0
0.1307	10.2803	-4.93013	76.8497	15.3024	0
0.1313	9.97547	-4.32166	77.1577	16.8315	0
0.1320	9.05571	-7.67602	75.6359	19.2717	0
0.1327	8.44604	-9.51702	68.6067	18.0498	0
0.1333	8.1412	-5.85063	63.1175	15.6097	0
0.1340	8.75088	-2.7927	63.7334	16.8315	0
0.1347	9.67064	-2.18423	61.5957	17.4389	0
0.1353	7.53153	-1.26374	57.6282	15.6097	0
0.1360	3.86825	-1.57577	55.7984	14.0841	0
0.1367	2.95375	-1.57577	53.9687	14.9987	0
0.1373	4.78802	0.858092	51.215	16.8315	0
0.1380	3.86825	2.99552	50.3092	16.5243	0
0.1387	1.12474	1.77859	46.6316	14.6951	0
0.1393	-0.404695	2.38706	41.1423	15.6097	0
0.1400	-0.70953	6.05345	35.653	16.8315	0
0.1407	-2.84338	6.66191	29.2398	14.3878	0
0.1413	-5.28732	3.30755	21.3049	12.5586	0
0.1420	-3.75788	2.09062	13.6779	13.7768	0
0.1427	1.12474	2.38706	10.3263	14.6951	0
0.1433	2.64891	-0.358838	10.6343	14.6951	0
0.1440	0.210231	-6.14706	7.57265	13.4732	0
0.1447	-0.70953	-9.20498	-0.362328	8.58929	0
0.1453	-0.0946041	-7.67602	-6.46755	7.06375	0
0.1460	-0.70953	-4.93013	-9.5111	9.81116	0
0.1467	-0.70953	-3.10473	-12.8626	8.58929	0
0.1473	-1.01437	-3.10473	-16.5403	6.14915	0
0.1480	-2.84338	-3.10473	-20.1998	5.53821	0
0.1487	-3.75788	-2.18423	-23.2433	4.01267	0
0.1493	-1.3192	-0.65527	-25.689	4.31633	0
0.1500	1.42957	1.48216	-29.6565	6.45281	0
0.1507	1.42957	4.83652	-32.1022	5.53821	0
0.1513	0.515067	7.87884	-32.1022	3.09807	0
0.1520	0.210231	8.48731	-36.0697	2.7908	0
0.1527	-0.0946041	9.71984	-41.559	0.961595	0
0.1533	0.210231	13.3706	-43.3887	0.0433802	0
0.1540	0.515067	14.8996	-45.8344	2.48713	0
0.1547	1.12474	15.8201	-49.4939	3.70901	0
0.1553	1.73441	17.6455	-46.7403	1.8762	0
0.1560	2.03924	16.1165	-46.1424	-0.563943	0
0.1567	2.03924	13.6827	-54.0774	-3.31136	0
0.1573	3.25858	15.2116	-59.2587	-6.36244	0
0.1580	3.56342	15.2116	-58.0449	-6.66971	0
0.1587	1.73441	13.3706	-58.6427	-4.53324	0
0.1593	0.819902	14.6032	-59.5667	-2.39676	0
0.1600	3.56342	15.2116	-58.0449	-3.61864	0
0.1607	6.00736	13.0742	-57.7369	-5.7515	0
0.1613	4.78802	11.8573	-57.7369	-6.66971	0
0.1620	3.86825	10.6247	-56.813	-6.97337	0
0.1627	5.39769	10.6247	-57.7369	-6.66971	0
0.1633	1.73441	14.6032	-57.7369	-6.97337	0
0.1640	-3.45305	15.2116	-53.1535	-7.58431	0
0.1647	-2.53854	11.5452	-50.7077	-6.66971	0
0.1653	-2.53854	13.6827	-52.5375	-8.19525	0
0.1660	-4.67239	17.9575	-55.9071	-14.2974	0
0.1667	-1.62404	13.9947	-57.7369	-15.212	0
0.1673	1.12474	8.48731	-55.9071	-9.41351	0
0.1680	-4.36755	9.40781	-54.0774	-8.19525	0
0.1687	-7.11633	11.5452	-57.4289	-12.7719	0
0.1693	-4.36755	10.9368	-61.9943	-15.8229	0
0.1700	-5.59215	8.79934	-62.3022	-14.9083	0
0.1707	-5.89699	8.19088	-61.0884	-12.7719	0
0.1713	-3.45305	7.58241	-61.9943	-11.55	0
0.1720	-4.67239	2.09062	-63.8421	-12.7719	0
0.1727	-5.28732	-4.02523	-62.3022	-12.7719	0
0.1733	-1.62404	-4.02523	-59.5667	-10.9427	0
0.1740	-0.404695	-3.40116	-60.4725	-11.55	0
0.1747	1.12474	-4.93013	-60.4725	-13.6865	0
0.1753	4.17309	-3.10473	-56.813	-14.6047	0
0.1760	2.95375	-0.046805	-59.5667	-14.6047	0
0.1767	-0.70953	-0.65527	-65.0559	-14.6047	0
0.1773	-1.01437	-0.046805	-58.9507	-14.9083	0
0.1780	-0.70953	3.60399	-50.1099	-15.8229	0
0.1787	-0.70953	5.74141	-50.3998	-16.1302	0
0.1793	-1.62404	5.13295	-50.7077	-15.212	0
0.1800	-4.36755	2.99552	-49.4939	-14.6047	0
0.1807	-8.94534	1.48216	-51.0157	-16.4339	0
0.1813	-13.2183	3.30755	-47.3562	-19.7922	0
0.1820	-14.7477	4.52448	-40.635	-20.0959	0
0.1827	-12.6086	4.83652	-42.4648	-16.4339	0
0.1833	-9.8651	8.48731	-43.0807	-13.3828	0
0.1840	-7.11633	9.71984	-37.2835	-12.7719	0
0.1847	-1.62404	8.48731	-36.3596	-13.6865	0
0.1853	2.95375	10.6247	-36.9755	-15.8229	0
0.1860	4.17309	11.8573	-30.2725	-16.4339	0
0.1867	5.70252	8.79934	-25.381	-14.6047	0
0.1873	4.48318	9.40781	-28.4427	-13.9937	0
0.1880	1.12474	12.4657	-31.4863	-14.2974	0
0.1887	2.95375	10.9368	-30.8703	-12.7719	0
0.1893	6.61703	10.6247	-29.3485	-10.9427	0
0.1900	6.00736	15.8201	-29.9645	-11.2463	0
0.1907	6.61703	17.037	-29.9645	-11.55	0
0.1913	9.3658	12.7622	-26.5948	-10.0245	0
0.1920	8.75088	10.9368	-23.8593	-7.88797	0
0.1927	8.44604	13.6827	-28.1347	-8.49891	0
0.1933	11.1948	14.2911	-33.932	-10.9427	0
0.1940	13.0238	10.9368	-34.5298	-12.1609	0
0.1947	12.1093	9.71984	-33.932	-10.3317	0
0.1953	8.75088	10.3283	-35.1458	-8.19525	0
0.1960	4.78802	8.79934	-37.8995	-8.19525	0
0.1967	4.48318	7.87884	-41.251	-8.80619	0
0.1973	6.61703	8.19088	-42.7728	-8.49891	0
0.1980	6.61703	5.44498	-41.867	-7.88797	0
0.1987	6.92186	2.38706	-40.3271	-5.44784	0
0.1993	9.05571	6.05345	-40.0372	-2.70042	0
0.2000	8.44604	9.40781	-40.635	-2.39676	0
0.2007	5.70252	5.13295	-39.1133	-2.70042	0
0.2013	7.2267	-0.046805	-34.8378	-1.17488	0
0.2020	11.1948	-0.046805	-33.316	-0.87122	0
0.2027	12.719	-0.967304	-31.1783	-0.260281	0
0.2033	11.1948	-5.85063	-23.8593	1.8762	0
0.2040	10.89	-9.51702	-19.5838	1.8762	0
0.2047	10.89	-7.37959	-22.3375	-0.563943	0
0.2053	8.75088	-4.93013	-22.0295	0.0433802	0
0.2060	6.31219	-5.24216	-19.5838	1.57253	0
0.2067	4.17309	-7.06756	-20.7976	-0.87122	0
0.2073	0.210231	-6.77112	-19.8918	0.0433802	0
0.2080	-1.92887	-5.85063	-16.5403	6.45281	0
0.2087	2.95375	-7.37959	-16.8301	8.28563	0
0.2093	8.44604	-9.81345	-18.062	4.62361	0
0.2100	9.97547	-9.51702	-14.6924	3.09807	0
0.2107	10.2803	-7.67602	-9.20312	4.62361	0
0.2113	12.1093	-9.81345	-3.71386	5.53821	0
0.2120	14.2484	-14.4003	0.869586	5.84187	0
0.2127	17.2968	-15.0088	5.43491	6.76009	0
0.2133	18.5161	-12.2629	10.0184	7.06375	0
0.2140	17.2968	-8.59652	12.1561	7.67469	0
0.2147	17.2968	-6.77112	16.4316	9.50389	0
0.2153	15.7726	-9.51702	23.1346	10.7258	0
0.2160	9.97547	-12.2629	24.9644	9.20023	0
0.2167	7.2267	-7.67602	20.9969	7.67469	0
0.2173	9.05571	-4.93013	22.8266	7.06375	0
0.2180	6.92186	-8.59652	32.8993	8.89657	0
0.2187	4.17309	-8.59652	42.0662	11.9476	0
0.2193	7.53153	-4.93013	46.6316	12.8622	0
0.2200	9.05571	-7.06756	48.4794	11.6404	0
0.2207	5.39769	-11.9509	48.7693	10.1148	0
0.2213	2.95375	-13.4798	49.0773	11.033	0
0.2220	1.73441	-14.6968	49.0773	12.8622	0
0.2227	-0.70953	-15.9137	48.4794	13.7768	0
0.2233	-1.62404	-17.7547	47.5555	12.8622	0
0.2240	-2.53854	-20.5006	48.4794	12.8622	0
0.2247	-5.89699	-21.4055	50.599	12.8622	0
0.2253	-6.81149	-20.1886	51.831	13.4732	0
0.2260	-2.53854	-19.8921	50.3092	16.2206	0
0.2267	3.86825	-19.2837	49.0773	18.3571	0
0.2273	6.61703	-19.2837	53.0448	18.0498	0
0.2280	5.39769	-23.2465	56.1064	17.4389	0
0.2287	3.56342	-24.167	51.831	15.6097	0
0.2293	2.34408	-19.2837	47.5555	14.6951	0
0.2300	0.515067	-15.6173	49.3853	16.5243	0
0.2307	0.210231	-15.0088	52.7368	16.8315	0
0.2313	0.210231	-12.8714	54.8745	15.6097	0
0.2320	-3.45305	-11.0304	59.458	18.3571	0
0.2327	-5.28732	-11.0304	63.7334	20.4935	0
0.2333	-1.3192	-10.4219	65.5632	20.1863	0
0.2340	2.03924	-10.4219	69.2227	21.4081	0
0.2347	2.03924	-9.51702	73.8061	20.7972	0
0.2353	1.12474	-6.77112	74.1141	17.4389	0
0.2360	-0.70953	-5.53859	72.2662	21.1009	0
0.2367	-1.62404	-5.85063	72.2662	26.292	0
0.2373	-0.70953	-4.93013	72.2662	23.8483	0
0.2380	-1.92887	-4.02523	70.4365	22.0191	0
0.2387	-3.45305	-4.02523	72.8822	27.5103	0
0.2393	-1.62404	-3.40116	76.2337	28.4249	0
0.2400	-1.62404	-2.49627	69.5307	23.8483	0
0.2407	-2.53854	-2.18423	56.3963	22.0191	0
0.2413	0.515067	-2.49627	48.7693	22.0191	0
0.2420	2.64891	-3.7132	46.0337	19.5753	0
0.2427	-1.01437	-3.40116	41.1423	18.3571	0
0.2433	-3.45305	-2.49627	34.7291	21.7118	0
0.2440	-1.3192	-3.40116	29.8558	23.8483	0
0.2447	-0.404695	-2.7927	28.026	22.3228	0
0.2453	-1.62404	-0.358838	28.334	21.4081	0
0.2460	-1.92887	-1.26374	27.4101	22.9337	0
0.2467	-0.404695	-0.046805	25.2723	22.6264	0
0.2473	1.42957	6.05345	25.5803	19.8826	0
0.2480	2.64891	8.79934	28.334	17.4389	0
0.2487	2.34408	7.87884	31.0696	17.7461	0
0.2493	1.12474	11.5452	30.1638	19.2717	0
0.2500	1.73441	16.4286	29.2398	19.8826	0
0.2507	2.34408	17.6455	35.0371	19.2717	0
0.2513	-0.0946041	18.254	43.28	21.1009	0
0.2520	-2.53854	20.7034	45.7257	22.9337	0
0.2527	-3.45305	22.2324	44.204	20.7972	0
0.2533	-6.50666	23.4493	43.588	18.0498	0
0.2540	-8.94534	25.5867	44.5119	19.2717	0
0.2547	-4.36755	25.2747	50.599	20.1863	0
0.2553	-2.23371	22.8408	57.9362	15.6097	0
0.2560	-6.50666	23.1373	57.9362	13.7768	0
0.2567	-6.81149	23.4493	57.3202	17.7461	0
0.2573	-2.53854	18.878	64.0414	18.6607	0
0.2580	-2.23371	12.7622	68.0089	16.5243	0
0.2587	-4.06272	9.40781	67.3929	16.2206	0
0.2593	-3.45305	6.97395	69.2227	13.1695	0
0.2600	-3.45305	6.97395	70.1466	10.1148	0
0.2607	-3.75788	9.71984	66.777	14.9987	0
0.2613	-4.67239	9.40781	66.777	17.4389	0
0.2620	-4.36755	7.87884	69.2227	12.2513	0
0.2627	-1.01437	7.87884	68.9147	11.3367	0
0.2633	-1.01437	2.99552	70.4365	13.7768	0
0.2640	-5.59215	-1.26374	71.9764	10.7258	0
0.2647	-6.81149	3.30755	65.2552	8.89657	0
0.2653	-4.36755	5.44498	58.2442	9.20023	0
0.2660	-4.36755	-0.046805	61.2877	6.76009	0
0.2667	-3.45305	-1.26374	67.7009	6.45281	0
0.2673	-1.92887	0.56166	68.6067	8.89657	0
0.2680	-4.06272	-1.26374	67.3929	7.06375	0
0.2687	-7.11633	-1.8878	65.8712	5.84187	0
0.2693	-9.25017	1.17013	60.9797	7.67469	0
0.2700	-12.3038	2.38706	53.3527	7.37103	0
0.2707	-13.828	3.30755	48.7693	6.76009	0
0.2713	-11.0844	4.52448	50.0012	7.67469	0
0.2720	-6.20182	5.13295	52.1389	6.45281	0
0.2727	-3.14821	8.79934	52.1389	5.84187	0
0.2733	-3.75788	12.4657	50.907	6.45281	0
0.2740	-5.59215	13.3706	49.3853	3.70901	0
0.2747	-5.28732	16.1165	50.0012	3.70901	0
0.2753	-5.28732	17.037	55.7984	5.84187	0
0.2760	-7.42116	12.4657	59.458	3.70901	0
0.2767	-8.03083	7.87884	56.3963	-0.87122	0
0.2773	-5.28732	7.27038	56.7043	-1.78582	0
0.2780	-2.53854	6.97395	62.5015	-0.260281	0
0.2787	-3.45305	6.66191	65.8712	1.26526	0
0.2793	-3.14821	7.87884	65.8712	0.961595	0
0.2800	0.210231	9.11137	68.6067	-1.78582	0
0.2807	-0.404695	8.79934	71.0524	-3.61864	0
0.2813	-4.36755	8.19088	70.4365	-4.8369	0
0.2820	-3.14821	9.11137	67.7009	-6.97337	0
0.2827	2.03924	12.1537	67.3929	-6.36244	0
0.2833	3.86825	12.4657	72.2662	-5.44784	0
0.2840	4.48318	10.9368	76.2337	-9.10985	0
0.2847	6.61703	13.6827	74.7119	-10.9427	0
0.2853	7.2267	17.9575	71.6684	-9.10985	0
0.2860	4.48318	19.7829	67.7009	-11.2463	0
0.2867	1.12474	19.7829	61.5957	-13.3828	0
0.2873	-2.53854	16.1165	57.6282	-11.8573	0
0.2880	-5.28732	11.8573	52.7368	-10.9427	0
0.2887	-6.81149	13.3706	42.972	-15.212	0
0.2893	-6.50666	15.2116	34.7291	-19.485	0
0.2900	-3.45305	10.0163	26.5043	-19.1813	0
0.2907	0.210231	7.58241	14.2938	-16.7412	0
0.2913	2.95375	8.79934	4.52909	-16.7412	0
0.2920	5.70252	6.05345	-1.8841	-16.7412	0
0.2927	6.92186	3.30755	-10.435	-16.4339	0
0.2933	2.95375	4.83652	-17.4461	-18.2667	0
0.2940	-4.06272	6.05345	-22.6274	-19.1813	0
0.2947	-7.726	1.77859	-32.1022	-17.0448	0
0.2953	-10.7796	-4.6337	-38.8053	-16.7412	0
0.2960	-14.4429	-8.89295	-39.1133	-17.6558	0
0.2967	-15.3574	-9.81345	-39.7292	-17.3485	0
0.2973	-13.2183	-10.4219	-40.943	-19.1813	0
0.2980	-11.0844	-11.9509	-38.4973	-21.3178	0
0.2987	-8.6405	-11.0304	-35.7617	-19.7922	0
0.2993	-7.42116	-10.4219	-34.24	-19.1813	0
0.3000	-8.03083	-12.5593	-36.6676	-23.4543	0
0.3007	-7.11633	-14.0883	-42.7728	-26.809	0
0.3013	-7.11633	-11.3424	-44.9105	-27.4199	0
0.3020	-11.0844	-7.67602	-41.867	-29.2527	0
0.3027	-12.3038	-8.59652	-36.9755	-29.2527	0
0.3033	-10.7796	-12.2629	-30.2725	-26.5053	0
0.3040	-12.6086	-11.6544	-25.381	-25.2835	0
0.3047	-12.6086	-9.81345	-22.6274	-27.1163	0
0.3053	-8.6405	-12.5593	-18.37	-28.6418	0
0.3060	-8.03083	-14.6968	-16.2323	-28.3345	0
0.3067	-9.8651	-13.4798	-16.8301	-26.809	0
0.3073	-6.20182	-13.1678	-15.3083	-26.2017	0
0.3080	-2.84338	-14.0883	-13.4786	-26.809	0
0.3087	-6.20182	-15.0088	-17.4461	-27.4199	0
0.3093	-9.8651	-17.7547	-23.2433	-26.5053	0
0.3100	-10.7796	-16.2257	-28.1347	-26.2017	0
0.3107	-12.6086	-11.9509	-29.9645	-27.4199	0
0.3113	-15.6622	-14.4003	-26.9028	-27.1163	0
0.3120	-16.5767	-18.3632	-26.9028	-24.6725	0
0.3127	-15.0526	-15.6173	-32.1022	-23.7579	0
0.3133	-13.2183	-13.4798	-33.008	-25.2835	0
0.3140	-12.3038	-15.6173	-28.7326	-24.3689	0
0.3147	-13.2183	-14.0883	-23.5513	-21.0105	0
0.3153	-14.4429	-10.1255	-17.1381	-20.0959	0
0.3160	-14.1328	-7.37959	-12.8626	-22.8433	0
0.3167	-13.5231	-5.85063	-10.1271	-23.4543	0
0.3173	-13.2183	-7.06756	-4.63779	-21.6214	0
0.3180	-13.828	-8.59652	-2.50006	-18.2667	0
0.3187	-16.2719	-5.85063	-6.46755	-16.1302	0
0.3193	-16.2719	-2.7927	-8.2973	-17.0448	0
0.3200	-11.0844	-2.7927	-7.37337	-17.3485	0
0.3207	-8.6405	-1.26374	-7.68134	-13.0791	0
0.3213	-11.6941	0.858092	-8.2973	-10.9427	0
0.3220	-11.0844	1.48216	-11.3409	-15.5193	0
0.3227	-7.11633	1.48216	-14.6924	-17.9594	0
0.3233	-6.81149	1.48216	-12.2648	-13.3828	0
0.3240	-6.81149	-0.046805	-12.5728	-10.9427	0
0.3247	-2.84338	-1.57577	-23.2433	-12.4682	0
0.3253	-1.62404	-2.49627	-33.932	-13.3828	0
0.3260	-1.01437	-1.26374	-36.9755	-11.8573	0
0.3267	2.03924	-0.967304	-38.2074	-8.19525	0
0.3273	2.95375	-2.7927	-42.7728	-6.05877	0
0.3280	1.42957	0.56166	-48.878	-7.88797	0
0.3287	0.210231	9.11137	-54.0774	-9.10985	0
0.3293	-0.70953	11.5452	-56.197	-6.66971	0
0.3300	-0.70953	8.79934	-58.3347	-6.66971	0
0.3307	1.12474	9.71984	-62.3022	-8.19525	0
0.3313	-0.404695	11.5452	-66.2697	-6.05877	0
0.3320	0.210231	9.40781	-66.8857	-2.70042	0
0.3327	4.78802	7.27038	-64.132	-3.0077	0
0.3333	4.48318	6.05345	-60.4725	-4.53324	0
0.3340	0.210231	3.30755	-58.0449	-3.9223	0
0.3347	2.34408	3.91602	-54.0774	-0.260281	0
0.3353	3.25858	5.44498	-47.9722	3.70901	0
0.3360	-0.0946041	3.30755	-49.4939	2.7908	0
0.3367	2.03924	1.48216	-57.7369	-1.48216	0
0.3373	3.86825	3.91602	-60.7805	-0.87122	0
0.3380	1.42957	4.83652	-57.7369	2.7908	0
0.3387	2.95375	4.22805	-56.505	2.7908	0
0.3393	4.17309	4.22805	-56.505	2.17986	0
0.3400	-0.70953	3.91602	-55.2912	5.53821	0
0.3407	0.210231	6.05345	-55.5992	7.37103	0
0.3413	5.09285	10.6247	-55.5992	5.84187	0
0.3420	3.25858	10.3283	-54.3673	4.62361	0
0.3427	1.12474	5.74141	-56.505	4.62361	0
0.3433	5.09285	6.97395	-58.0449	5.84187	0
0.3440	7.53153	9.40781	-53.1535	9.50389	0
0.3447	3.86825	5.13295	-46.4323	10.4221	0
0.3453	0.210231	1.17013	-42.1749	6.76009	0
0.3460	0.819902	1.48216	-40.635	4.31633	0
0.3467	2.34408	1.77859	-39.4212	5.53821	0
0.3473	1.12474	-0.358838	-33.008	8.28563	0
0.3480	-1.3192	-2.18423	-25.381	9.20023	0
0.3487	0.819902	-1.57577	-27.2108	6.14915	0
0.3493	6.61703	-0.967304	-32.1022	4.31633	0
0.3500	13.3287	-4.93013	-29.3485	6.14915	0
0.3507	20.3504	-10.4219	-24.7651	7.37103	0
0.3513	22.1794	-11.3424	-22.9353	8.89657	0
0.3520	16.6871	-9.81345	-20.1998	12.2513	0
0.3527	11.1948	-7.67602	-19.2758	11.3367	0
0.3533	11.8045	-4.02523	-22.0295	9.50389	0
0.3540	13.0238	-1.8878	-23.8593	11.9476	0
0.3547	10.5851	-3.10473	-23.8593	11.033	0
0.3553	7.2267	-4.02523	-24.7651	7.37103	0
0.3560	5.39769	-6.14706	-27.2108	9.81116	0
0.3567	3.25858	-9.20498	-28.4427	11.9476	0
0.3573	-0.404695	-9.20498	-28.4427	9.50389	0
0.3580	-4.06272	-7.06756	-30.5623	11.033	0
0.3587	-6.50666	-7.37959	-31.1783	14.9987	0
0.3593	-6.20182	-9.20498	-26.5948	11.9476	0
0.3600	-2.53854	-11.3424	-25.381	7.67469	0
0.3607	2.95375	-14.0883	-31.7942	8.28563	0
0.3613	9.3658	-11.9509	-33.624	9.20023	0
0.3620	14.8581	-8.28449	-27.8268	8.28563	0
0.3627	11.1948	-10.4219	-23.8593	7.97835	0
0.3633	1.12474	-12.5593	-19.2758	8.58929	0
0.3640	-2.23371	-10.1255	-13.4786	11.033	0
0.3647	2.03924	-9.81345	-7.68134	11.6404	0
0.3653	5.39769	-13.7763	-1.57613	9.50389	0
0.3660	10.2803	-12.5593	1.77541	8.89657	0
0.3667	19.4359	-7.67602	-4.63779	9.81116	0
0.3673	24.6233	-7.37959	-10.7249	9.20023	0
0.3680	24.3185	-9.51702	-9.5111	9.20023	0
0.3687	23.0939	-8.28449	-8.89514	8.58929	0
0.3693	22.1794	-7.67602	-11.0329	6.76009	0
0.3700	23.0939	-8.28449	-9.20312	7.97835	0
0.3707	24.9282	-5.85063	-3.40588	11.033	0
0.3713	24.0137	-5.53859	2.69934	11.3367	0
0.3720	19.7407	-11.3424	6.97481	10.1148	0
0.3727	14.5533	-13.7763	5.12694	8.89657	0
0.3733	8.44604	-9.81345	-2.50006	6.45281	0
0.3740	2.03924	-12.5593	-9.20312	6.45281	0
0.3747	-5.59215	-20.5006	-10.7249	8.89657	0
0.3753	-13.5231	-20.797	-7.68134	8.58929	0
0.3760	-16.5767	-17.7547	-4.63779	7.97835	0
0.3767	-15.6622	-22.326	-2.80804	9.50389	0
0.3773	-12.9135	-26.9129	0.869586	9.50389	0
0.3780	-5.28732	-25.6803	6.05087	8.28563	0
0.3787	3.86825	-24.4634	8.49658	9.20023	0
0.3793	7.83637	-25.6803	8.80456	11.033	0
0.3800	13.9436	-22.638	9.09442	10.4221	0
0.3807	23.404	-19.2837	8.1886	11.3367	0
0.3813	25.233	-18.6596	6.05087	11.033	0
0.3820	20.3504	-16.8342	8.1886	7.06375	0
0.3827	19.4359	-12.8714	14.2938	6.76009	0
0.3833	20.9601	-11.6544	20.0911	11.3367	0
0.3840	18.5161	-11.0304	23.7506	10.4221	0
0.3847	17.2968	-8.59652	23.7506	5.53821	0
0.3853	18.2113	-7.67602	20.0911	6.14915	0
0.3860	16.6871	-6.45909	18.2613	10.1148	0
0.3867	16.0774	-4.32166	17.3374	9.81116	0
0.3873	19.4359	-5.85063	15.8156	7.67469	0
0.3880	20.3504	-8.89295	17.3374	5.84187	0
0.3887	14.8581	-8.28449	20.399	3.70901	0
0.3893	9.3658	-7.67602	20.9969	5.53821	0
0.3900	8.44604	-9.51702	21.3049	9.81116	0
0.3907	9.3658	-10.4219	21.9208	9.20023	0
0.3913	9.67064	-10.1255	19.7831	6.14915	0
0.3920	9.05571	-9.51702	16.4316	7.37103	0
0.3927	5.39769	-4.93013	17.3374	7.97835	0
0.3933	-2.53854	0.56166	16.1236	3.70901	0
0.3940	-7.11633	-1.8878	7.88062	3.40173	0
0.3947	-0.70953	-6.45909	2.69934	7.67469	0
0.3953	10.2803	-4.93013	5.74289	7.06375	0
0.3960	16.3823	-2.18423	8.1886	3.70901	0
0.3967	19.131	-3.10473	3.29718	4.62361	0
0.3973	16.6871	-1.26374	-1.57613	5.23455	0
0.3980	4.78802	1.17013	0.561608	2.17986	0
0.3987	-5.59215	-0.046805	3.91314	2.17986	0
0.3993	-4.36755	-0.358838	2.69934	2.7908	0
0.4000	1.73441	3.30755	-0.0543491	0.350657	0
0.4007	8.44604	5.13295	0.561608	1.26526	0
0.4013	17.6016	4.22805	0.869586	2.7908	0
0.4020	24.3185	5.13295	-0.0543491	-1.17488	0
0.4027	24.6233	8.19088	-0.362328	-3.61864	0
0.4033	22.4842	9.71984	-0.0543491	1.26526	0
0.4040	20.0455	10.9368	-1.8841	3.70901	0
0.4047	16.0774	13.9947	-6.46755	0.350657	0
0.4053	15.7726	17.6455	-10.1271	-0.87122	0
0.4060	20.9601	20.0949	-9.81908	-0.87122	0
0.4067	24.9282	21.6239	-6.75741	-1.78582	0
0.4073	19.7407	20.7034	-5.85159	-0.260281	0
0.4080	13.0238	18.254	-7.68134	0.961595	0
0.4087	13.6335	17.9575	-12.2648	-2.08948	0
0.4093	17.2968	19.7829	-17.4461	-4.22596	0
0.4100	16.6871	19.4865	-19.2758	-1.78582	0
0.4107	14.8581	17.037	-19.2758	-2.70042	0
0.4113	13.9436	16.4286	-20.7976	-4.53324	0
0.4120	12.1093	15.5081	-21.4136	-2.08948	0
0.4127	11.1948	11.5452	-21.7215	-2.39676	0
0.4133	11.4996	6.36548	-25.0731	-5.7515	0
0.4140	12.1093	5.13295	-28.1347	-3.61864	0
0.4147	11.8045	4.22805	-28.4427	-0.563943	0
0.4153	9.97547	1.48216	-30.2725	-1.48216	0
0.4160	7.2267	0.56166	-33.932	0.0433802	0
0.4167	5.70252	0.249627	-36.3596	0.961595	0
0.4173	5.70252	-3.7132	-36.0697	-2.39676	0
0.4180	6.61703	-4.6337	-33.624	-3.31136	0
0.4187	8.75088	2.09062	-29.0406	0.961595	0
0.4193	8.1412	5.13295	-24.1672	2.17986	0
0.4200	5.70252	3.60399	-22.9353	0.961595	0
0.4207	8.1412	6.05345	-25.689	-0.260281	0
0.4213	10.2803	10.6247	-29.3485	-2.70042	0
0.4220	7.53153	11.8573	-28.7326	-2.39676	0
0.4227	6.61703	11.8573	-27.2108	0.961595	0
0.4233	7.53153	10.3283	-26.5948	2.7908	0
0.4240	3.86825	9.71984	-27.5188	2.48713	0
0.4247	-0.0946041	12.4657	-27.8268	3.70901	0
0.4253	-2.53854	11.8573	-25.997	5.53821	0
0.4260	-8.33567	9.71984	-25.689	3.40173	0
0.4267	-12.6086	12.1537	-29.3485	-0.563943	0
0.4273	-9.8651	13.0742	-31.1783	0.350657	0
0.4280	-8.03083	9.71984	-31.1783	3.40173	0
0.4287	-8.6405	8.48731	-33.624	3.70901	0
0.4293	-7.11633	6.36548	-34.8378	3.09807	0
0.4300	-4.06272	2.69909	-35.7617	1.8762	0
0.4307	-1.62404	2.09062	-39.1133	-0.260281	0
0.4313	-4.06272	1.48216	-37.5915	0.654319	0
0.4320	-9.55501	-2.7927	-35.7617	3.09807	0
0.4327	-9.55501	-5.85063	-44.9105	0.350657	0
0.4333	-7.11633	-7.37959	-53.7694	-2.70042	0
0.4340	-10.1699	-7.06756	-55.2912	-1.78582	0
0.4347	-11.9989	-5.53859	-60.4725	-1.17488	0
0.4353	-9.25017	-6.77112	-64.132	-1.78582	0
0.4360	-10.7796	-8.89295	-60.4725	0.350657	0
0.4367	-14.1328	-8.59652	-61.3964	2.17986	0
0.4373	-11.3893	-11.3424	-64.7479	0.961595	0
0.4380	-9.25017	-16.5222	-60.7805	0.0433802	0
0.4387	-11.3893	-17.1462	-55.9071	0.0433802	0
0.4393	-11.6941	-18.9716	-53.4614	-0.563943	0
0.4400	-10.1699	-23.2465	-49.186	0.0433802	0
0.4407	-10.7796	-21.7175	-44.6025	2.48713	0
0.4413	-12.6086	-16.8342	-40.0372	-1.17488	0
0.4420	-11.9989	-16.2257	-33.008	-6.05877	0
0.4427	-8.03083	-15.9137	-24.7651	-3.0077	0
0.4433	-6.20182	-14.6968	-18.37	1.57253	0
0.4440	-9.55501	-16.8342	-15.6163	0.654319	0
0.4447	-13.5231	-17.7547	-15.6163	-0.87122	0
0.4453	-14.1328	-14.6968	-13.7866	-1.78582	0
0.4460	-15.0526	-12.5593	-11.0329	-3.31136	0
0.4467	-15.0526	-11.3424	-10.435	-2.39676	0
0.4473	-12.9135	-8.89295	-8.60528	-1.78582	0
0.4480	-13.2183	-7.67602	-7.06539	-3.0077	0
0.4487	-16.2719	-7.67602	-7.06539	-1.78582	0
0.4493	-16.8816	-5.85063	-5.54361	0.0433802	0
0.4500	-15.9671	-3.40116	-5.23563	0.0433802	0
0.4507	-15.6622	-1.8878	-8.2973	-0.260281	0
0.4513	-13.5231	-0.358838	-9.20312	-0.87122	0
0.4520	-10.7796	0.249627	-7.98932	-1.48216	0
0.4527	-10.1699	0.56166	-4.63779	-0.563943	0
0.4533	-7.11633	-0.046805	1.77541	-2.08948	0
0.4540	-0.0946041	-1.57577	6.97481	-5.44784	0
0.4547	3.86825	0.858092	12.4641	-3.9223	0
0.4553	4.78802	4.22805	24.0586	-2.08948	0
0.4560	5.39769	0.56166	34.4392	-4.53324	0
0.4567	1.73441	-3.10473	38.6966	-6.05877	0
0.4573	-5.28732	-0.65527	44.204	-5.44784	0
0.4580	-11.0844	-1.26374	49.3853	-5.44784	0
0.4587	-15.6622	-7.98805	50.599	-5.44784	0
0.4593	-17.7961	-8.89295	53.9687	-5.44784	0
0.4600	-15.0526	-6.77112	58.534	-6.05877	0
0.4607	-11.6941	-11.9509	60.3638	-4.22596	0
0.4613	-10.7796	-18.3632	61.2877	-3.61864	0
0.4620	-8.03083	-16.2257	59.7659	-5.7515	0
0.4627	-7.11633	-13.1678	56.1064	-6.36244	0
0.4633	-10.7796	-16.2257	54.8745	-5.44784	0
0.4640	-12.6086	-18.3632	53.9687	-4.8369	0
0.4647	-12.6086	-17.7547	50.907	-3.0077	0
0.4653	-12.3038	-17.7547	48.7693	-2.70042	0
0.4660	-8.6405	-15.9137	49.0773	-7.28065	0
0.4667	-2.53854	-13.1678	53.0448	-8.19525	0
0.4673	-1.62404	-15.3052	60.3638	-1.78582	0
0.4680	-2.53854	-15.9137	62.8095	-1.78582	0
0.4687	0.210231	-9.51702	58.534	-7.88797	0
0.4693	2.03924	-7.37959	56.1064	-6.36244	0
0.4700	-1.62404	-8.89295	58.534	-1.17488	0
0.4707	-4.36755	-3.7132	60.3638	-3.31136	0
0.4713	-4.36755	2.99552	57.6282	-3.9223	0
0.4720	-7.42116	3.30755	52.1389	0.0433802	0
0.4727	-11.9989	3.30755	50.3092	-1.78582	0
0.4733	-15.0526	6.05345	51.523	-6.36244	0
0.4740	-18.4057	7.87884	50.3092	-4.53324	0
0.4747	-21.7642	8.79934	48.4794	-2.39676	0
0.4753	-21.7642	8.79934	48.1715	-4.53324	0
0.4760	-20.8497	9.40781	47.8635	-4.53324	0
0.4767	-20.24	12.7622	46.6316	-2.39676	0
0.4773	-17.1864	14.8996	43.28	-4.53324	0
0.4780	-11.3893	15.2116	36.269	-8.49891	0
0.4787	-7.42116	17.9575	30.7616	-8.19525	0
0.4793	-7.11633	20.7034	29.2398	-4.8369	0
0.4800	-8.94534	20.9998	25.5803	-2.08948	0
0.4807	-8.94534	23.1373	17.6454	-2.08948	0
0.4813	-7.11633	24.6662	11.2322	-2.08948	0
0.4820	-6.50666	24.0578	5.43491	-2.08948	0
0.4827	-5.89699	24.3698	1.15945	-2.08948	0
0.4833	-5.28732	25.2747	0.869586	-2.08948	0
0.4840	-7.11633	24.3698	-1.57613	-2.08948	0
0.4847	-7.726	25.2747	-6.75741	-2.08948	0
0.4853	-6.20182	25.2747	-5.85159	-2.08948	0
0.4860	-7.726	23.4493	-1.8841	-2.08948	0
0.4867	-10.4748	25.8832	-3.71386	-2.08948	0
0.4873	-8.6405	26.8037	-2.19208	-2.08948	0
0.4880	-7.11633	23.1373	9.09442	-2.08948	0
0.4887	-8.33567	23.4493	16.4316	-2.08948	0
0.4893	-8.03083	26.5072	14.2938	-2.08948	0
0.4900	-5.59215	26.1952	13.9858	-2.08948	0
0.4907	-3.75788	26.1952	18.5693	-2.08948	0
0.4913	-3.45305	26.8037	23.1346	-2.08948	0
0.4920	-4.06272	23.1373	22.5368	-3.0077	0
0.4927	-5.28732	19.7829	14.6018	-7.28065	0
0.4933	-7.42116	20.7034	7.26467	-8.19525	0
0.4940	-8.33567	20.3914	4.52909	-3.9223	0
0.4947	-4.98248	18.878	-1.26815	-1.78582	0
0.4953	-2.84338	17.9575	-9.20312	-2.70042	0
0.4960	-7.726	16.1165	-12.8626	-3.31136	0
0.4967	-13.5231	12.1537	-14.6924	-2.70042	0
0.4973	-15.6622	10.6247	-16.5403	-0.87122	0
0.4980	-19.6303	11.2488	-14.6924	0.961595	0
0.4987	-24.2081	11.5452	-14.6924	0.350657	0
0.4993	-23.5932	10.9368	-19.2758	0.0433802	0
0.5000	-15.3574	8.79934	-24.1672	1.26526	0
0.5007	-7.42116	4.22805	-27.5188	1.8762	0
0.5013	-7.11633	1.48216	-30.5623	-0.87122	0
0.5020	-8.03083	5.13295	-33.932	-4.22596	0
0.5027	-1.01437	10.3283	-35.7617	-1.78582	0
0.5033	6.92186	8.19088	-34.8378	4.62361	0
0.5040	8.1412	4.22805	-37.2835	5.53821	0
0.5047	7.53153	5.44498	-47.3562	0.961595	0
0.5053	6.31219	6.66191	-55.9071	-0.563943	0
0.5060	0.210231	4.52448	-56.505	0.654319	0
0.5067	-7.11633	5.13295	-57.7369	0.961595	0
0.5073	-13.2183	6.05345	-65.6719	1.8762	0
0.5080	-12.3038	3.91602	-73.2989	3.09807	0
0.5087	-3.14821	2.99552	-77.5743	3.70901	0
0.5093	6.61703	3.91602	-80.6179	5.53821	0
0.5100	12.1093	2.99552	-82.7556	4.92727	0
0.5107	15.7726	0.858092	-84.8934	1.57253	0
0.5113	15.4678	0.249627	-88.5529	2.17986	0
0.5120	13.6335	-0.358838	-89.4768	5.53821	0
0.5127	14.8581	0.249627	-83.9694	4.01267	0
0.5133	13.0238	1.17013	-78.1722	0.961595	0
0.5140	6.61703	1.48216	-76.9584	0.350657	0
0.5147	7.53153	4.22805	-76.0344	0.961595	0
0.5153	10.2803	8.48731	-71.7771	2.48713	0
0.5160	5.70252	6.97395	-69.6394	2.48713	0
0.5167	-1.01437	0.858092	-68.7154	2.48713	0
0.5173	-5.59215	-0.358838	-65.0559	2.48713	0
0.5180	-12.6086	5.13295	-60.4725	2.48713	0
0.5187	-14.7477	8.48731	-58.9507	2.48713	0
0.5193	-6.81149	6.05345	-57.1209	2.48713	0
0.5200	2.95375	2.38706	-51.3237	2.48713	0
0.5207	8.44604	0.249627	-44.2945	2.48713	0
0.5213	10.89	-0.358838	-39.1133	2.48713	0
0.5220	11.4996	-0.358838	-34.8378	2.48713	0
0.5227	7.53153	-2.18423	-31.4863	2.48713	0
0.5233	1.12474	-4.02523	-27.8268	2.48713	0
0.5240	-1.62404	-3.10473	-23.2433	2.48713	0
0.5247	5.70252	-2.18423	-22.0295	2.48713	0
0.5253	19.131	-4.93013	-26.305	2.48713	0
0.5260	28.5914	-5.85063	-29.9645	2.48713	0
0.5267	28.5914	-2.49627	-27.2108	2.48713	0
0.5273	23.0939	-1.26374	-21.1056	2.48713	0
0.5280	18.2113	-1.8878	-16.5403	2.7908	0
0.5287	13.3287	0.249627	-14.6924	-0.87122	0
0.5293	4.78802	1.17013	-15.9243	2.7908	0
0.5300	-4.67239	-0.967304	-14.6924	4.92727	0
0.5307	-8.33567	-1.26374	-8.60528	2.7908	0
0.5313	-1.92887	-2.18423	-4.92766	3.70901	0
0.5320	7.2267	-6.77112	-4.63779	4.31633	0
0.5327	10.2803	-9.20498	-2.80804	0.654319	0
0.5333	10.2803	-9.81345	-1.26815	-0.87122	0
0.5340	14.2484	-13.1678	-3.71386	0.961595	0
0.5347	19.4359	-15.3052	-4.92766	0.0433802	0
0.5353	21.2649	-14.4003	-4.92766	-1.78582	0
0.5360	22.1794	-14.4003	-6.46755	0.0433802	0
0.5367	22.7891	-14.0883	-6.46755	1.8762	0
0.5373	22.4842	-12.2629	-6.15957	-0.260281	0
0.5380	20.9601	-11.3424	-9.5111	-1.78582	0
0.5387	16.6871	-10.4219	-11.0329	-0.87122	0
0.5393	14.2484	-10.7339	-7.37337	-0.260281	0
0.5400	14.8581	-13.1678	-6.75741	-0.87122	0
0.5407	10.2803	-13.1678	-8.89514	-1.17488	0
0.5413	0.210231	-12.2629	-8.2973	-2.08948	0
0.5420	-3.45305	-12.2629	-6.15957	-3.61864	0
0.5427	-4.06272	-12.8714	-6.75741	-3.9223	0
0.5433	-8.94534	-14.0883	-7.37337	-2.70042	0
0.5440	-11.0844	-15.0088	-4.32981	-0.87122	0
0.5447	-5.28732	-11.6544	0.869586	0.961595	0
0.5453	-1.01437	-10.7339	6.97481	0.654319	0
0.5460	-1.62404	-15.6173	11.8481	-1.78582	0
0.5467	-4.67239	-16.2257	15.5076	-2.70042	0
0.5473	-5.28732	-12.2629	20.0911	-1.17488	0
0.5480	-1.01437	-10.4219	27.4101	-0.260281	0
0.5487	2.95375	-10.4219	33.5153	0.0433802	0
0.5493	2.64891	-10.7339	35.0371	0.961595	0
0.5500	2.95375	-10.1255	33.5153	1.8762	0
0.5507	3.86825	-6.45909	34.7291	1.57253	0
0.5513	-1.92887	-5.85063	41.1423	2.7908	0
0.5520	-8.03083	-9.51702	44.204	-0.260281	0
0.5527	-9.55501	-9.51702	40.2365	-0.260281	0
0.5533	-10.7796	-6.77112	34.1313	-0.260281	0
0.5540	-10.1699	-7.67602	32.3015	-0.260281	0
0.5547	-8.03083	-8.59652	33.8233	-0.260281	0
0.5553	-8.94534	-11.3424	33.2073	-0.260281	0
0.5560	-8.6405	-16.5222	28.334	-0.260281	0
0.5567	-6.20182	-16.2257	24.3665	-0.260281	0
0.5573	-5.89699	-13.1678	20.9969	-0.260281	0
0.5580	-3.45305	-16.8342	17.6454	-0.260281	0
0.5587	-0.404695	-21.1091	16.4316	-0.260281	0
0.5593	-3.14821	-20.797	16.4316	-0.260281	0
0.5600	-6.50666	-23.2465	17.3374	-0.260281	0
0.5607	-8.33567	-25.3839	21.9208	-0.260281	0
0.5613	-13.5231	-20.797	24.9644	-0.260281	0
0.5620	-16.5767	-15.0088	22.8266	-0.260281	0
0.5627	-11.9989	-14.0883	25.5803	-0.260281	0
0.5633	-8.94534	-15.0088	30.1638	-0.260281	0
0.5640	-9.25017	-15.6173	14.9098	4.62361	0
0.5647	-8.94534	-13.4798	8.49658	6.76009	0
0.5653	-8.6405	-11.9509	8.49658	9.50389	0
0.5660	-8.94534	-12.5593	2.69934	5.53821	0
0.5667	-8.33567	-11.3424	-0.960168	3.40173	0
0.5673	-10.4748	-7.98805	0.869586	8.58929	0
0.5680	-12.3038	-6.45909	-0.960168	10.4221	0
0.5687	-11.0844	-6.14706	-2.19208	6.45281	0
0.5693	-11.6941	-6.45909	-3.0979	5.53821	0
0.5700	-12.9135	-7.37959	-11.6488	8.89657	0
0.5707	-10.4748	-6.77112	-17.4461	10.7258	0
0.5713	-8.03083	-5.85063	-18.062	11.3367	0
0.5720	-8.6405	-7.67602	-25.689	13.1695	0
0.5727	-9.8651	-8.59652	-36.0697	10.7258	0
0.5733	-10.1699	-6.77112	-41.251	4.31633	0
0.5740	-8.94534	-4.93013	-45.2185	5.23455	0
0.5747	-5.59215	-5.53859	-44.9105	11.9476	0
0.5753	-5.28732	-8.89295	-38.2074	13.1695	0
0.5760	-7.42116	-11.3424	-38.8053	13.1695	0
0.5767	-7.11633	-9.51702	-44.9105	13.1695	0
0.5773	-4.67239	-6.77112	-40.635	13.1695	0
0.5780	-4.67239	-6.45909	-31.1783	13.1695	0
0.5787	-6.81149	-5.85063	-26.5948	13.1695	0
0.5793	-7.11633	-4.6337	-21.4136	13.1695	0
0.5800	-5.89699	-3.7132	-15.6163	13.1695	0
0.5807	-7.42116	-2.18423	-12.8626	13.1695	0
0.5813	-12.3038	-2.18423	-8.60528	13.1695	0
0.5820	-13.828	-4.02523	-4.32981	13.1695	0
0.5827	-12.3038	-4.02523	-1.8841	13.1695	0
0.5833	-11.3893	-1.57577	1.77541	13.1695	0
0.5840	-7.11633	-1.26374	6.97481	13.1695	0
0.5847	1.42957	-1.26374	10.6343	13.1695	0
0.5853	4.48318	2.69909	12.772	13.1695	0
0.5860	0.819902	8.79934	13.6779	13.1695	0
0.5867	-2.53854	8.79934	15.5076	13.1695	0
0.5873	-5.59215	1.48216	18.5693	13.1695	0
0.5880	-7.11633	-3.10473	20.0911	7.97835	0
0.5887	-7.42116	0.249627	16.4316	7.67469	0
0.5893	-11.9989	3.30755	11.5401	7.97835	0
0.5900	-22.6787	2.99552	10.9423	6.76009	0
0.5907	-30.9198	2.69909	9.09442	5.53821	0
0.5913	-31.5294	0.858092	2.08338	5.53821	0
0.5920	-20.8497	-0.046805	-3.71386	4.62361	0
0.5927	-2.84338	5.13295	-4.63779	1.8762	0
0.5933	10.2803	8.48731	-6.46755	1.57253	0
0.5940	15.4678	6.05345	-9.81908	2.7908	0
0.5947	18.5161	6.66191	-4.92766	0.961595	0
0.5953	18.5161	9.71984	4.83707	0.654319	0
0.5960	13.9436	7.58241	10.0184	4.92727	0
0.5967	9.05571	3.91602	10.9423	6.14915	0
0.5973	6.61703	5.74141	11.8481	1.8762	0
0.5980	8.1412	10.0163	10.6343	0.0433802	0
0.5987	11.1948	13.0742	10.3263	2.48713	0
0.5993	11.4996	12.7622	14.2938	2.48713	0
0.6000	11.8045	9.40781	15.1996	13.1695	0
0.6007	16.3823	6.66191	9.09442	13.1695	0
0.6013	17.6016	8.19088	4.22112	13.1695	0
0.6020	12.1093	10.9368	6.05087	13.1695	0
0.6027	8.1412	12.1537	8.80456	13.1695	0
0.6033	6.31219	12.4657	10.6343	13.1695	0
0.6040	3.86825	11.8573	13.6779	13.1695	0
0.6047	2.34408	11.2488	14.6018	13.1695	0
0.6053	-3.45305	11.5452	13.6779	13.1695	0
0.6060	-15.6622	11.8573	16.4316	13.1695	0
0.6067	-17.7961	11.5452	18.8773	13.1695	0
0.6073	-5.28732	12.4657	18.8773	13.1695	0
0.6080	7.53153	11.8573	22.5368	13.1695	0
0.6087	16.6871	8.79934	28.9319	13.1695	0
0.6093	24.0137	7.27038	29.8558	13.1695	0
0.6100	24.6233	9.71984	27.1021	13.1695	0
0.6107	18.8262	12.1537	27.7181	13.1695	0
0.6113	13.9436	11.8573	32.8993	13.1695	0
0.6120	9.97547	7.87884	35.653	-5.7515	0
0.6127	6.00736	5.13295	30.7616	-10.3317	0
0.6133	4.78802	8.79934	24.3665	-10.6354	0
0.6140	6.31219	9.71984	21.9208	-7.28065	0
0.6147	8.75088	6.05345	22.8266	-7.58431	0
0.6153	13.3287	6.05345	22.8266	-8.80619	0
0.6160	14.8581	6.05345	21.9208	-6.05877	0
0.6167	11.1948	2.99552	21.9208	-5.44784	0
0.6173	6.61703	2.69909	20.707	-7.58431	0
0.6180	7.2267	6.05345	14.6018	-8.19525	0
0.6187	9.3658	6.97395	6.66683	-8.80619	0
0.6193	11.4996	7.87884	2.69934	-9.10985	0
0.6200	13.9436	9.71984	2.39136	-6.05877	0
0.6207	14.5533	8.79934	3.60516	-4.53324	0
0.6213	12.4142	5.44498	3.91314	-7.88797	0
0.6220	8.1412	5.74141	1.46743	-10.0245	0
0.6227	2.95375	8.19088	0.869586	-6.36244	0
0.6233	-2.53854	7.87884	6.97481	-4.53324	0
0.6240	-3.75788	4.22805	9.09442	13.1695	0
0.6247	2.95375	3.30755	1.46743	13.1695	0
0.6253	10.5851	6.97395	-4.02184	13.1695	0
0.6260	12.719	8.48731	-1.8841	13.1695	0
0.6267	13.9436	4.83652	0.253629	13.1695	0
0.6273	14.8581	2.38706	0.561608	13.1695	0
0.6280	12.719	0.858092	-0.960168	13.1695	0
0.6287	10.2803	-1.57577	-4.32981	13.1695	0
0.6293	9.3658	-3.7132	-6.46755	13.1695	0
0.6300	6.61703	-4.6337	-5.23563	13.1695	0
0.6307	7.2267	-6.45909	-3.0979	13.1695	0
0.6313	10.89	-7.98805	-0.0543491	13.1695	0
0.6320	9.67064	-7.37959	3.91314	13.1695	0
0.6327	5.70252	-6.14706	4.52909	13.1695	0
0.6333	6.31219	-6.77112	-0.0543491	13.1695	0
0.6340	6.61703	-6.45909	-4.92766	13.1695	0
0.6347	4.48318	-4.93013	-5.85159	13.1695	0
0.6353	4.17309	-4.93013	-3.40588	13.1695	0
0.6360	5.09285	-8.59652	-3.71386	-7.28065	0
0.6367	4.78802	-11.3424	-9.81908	-10.6354	0
0.6373	6.61703	-9.20498	-12.8626	-6.97337	0
0.6380	10.5851	-8.89295	-10.435	-5.44784	0
0.6387	11.4996	-13.1678	-11.0329	-9.10985	0
0.6393	7.53153	-13.4798	-15.3083	-10.0245	0
0.6400	4.17309	-10.4219	-17.4461	-7.88797	0
0.6407	3.86825	-11.6544	-21.1056	-9.41351	0
0.6413	3.25858	-13.1678	-25.689	-10.3317	0
0.6420	1.42957	-11.3424	-28.4427	-10.0245	0
0.6427	0.210231	-11.9509	-32.1022	-11.55	0
0.6433	-1.3192	-12.5593	-34.8378	-11.8573	0
0.6440	-3.45305	-9.51702	-30.2725	-8.19525	0
0.6447	-5.89699	-11.3424	-25.997	-8.19525	0
0.6453	-7.42116	-17.4427	-29.9645	-10.6354	0
0.6460	-6.20182	-15.9137	-34.5298	-7.88797	0
0.6467	-6.20182	-10.4219	-33.316	-3.0077	0
0.6473	-13.5231	-11.3424	-28.4427	-3.61864	0
0.6480	-19.0154	-12.8714	-26.305	-8.19525	0
0.6487	-11.6941	-10.1255	-31.1783	-8.49891	0
0.6493	3.86825	-10.1255	-35.4538	-6.36244	0
0.6500	13.0238	-13.4798	-32.1022	-5.44784	0
0.6507	12.4142	-14.0883	-28.7326	-5.14417	0
0.6513	8.44604	-13.1678	-29.0406	-4.53324	0
0.6520	5.09285	-16.2257	-27.8268	-3.61864	0
0.6527	1.73441	-18.0511	-26.5948	-1.17488	0
0.6533	-0.0946041	-15.9137	-26.5948	0.0433802	0
0.6540	3.56342	-15.6173	-25.0731	-2.70042	0
0.6547	5.09285	-17.1462	-25.0731	-4.53324	0
0.6553	-2.23371	-15.9137	-22.6274	-1.48216	0
0.6560	-11.6941	-13.7763	-12.8626	3.09807	0
0.6567	-16.2719	-13.1678	-4.92766	1.8762	0
0.6573	-18.1009	-11.6544	-5.23563	-1.17488	0
0.6580	-19.0154	-11.9509	-4.02184	0.654319	0
0.6587	-19.0154	-11.3424	4.83707	5.23455	0
0.6593	-15.3574	-8.89295	15.5076	6.45281	0
0.6600	-10.7796	-9.51702	20.0911	13.1695	0
0.6607	-11.0844	-9.51702	17.9533	13.1695	0
0.6613	-10.7796	-4.6337	15.8156	13.1695	0
0.6620	-7.11633	-3.40116	18.5693	13.1695	0
0.6627	-8.94534	-7.06756	22.8266	13.1695	0
0.6633	-13.5231	-6.45909	25.2723	13.1695	0
0.6640	-7.11633	-5.24216	28.334	13.1695	0
0.6647	2.64891	-6.45909	32.8993	13.1695	0
0.6653	5.09285	-4.6337	37.1748	13.1695	0
0.6660	5.09285	-2.7927	37.4828	13.1695	0
0.6667	3.56342	-4.02523	33.8233	13.1695	0
0.6673	0.210231	-2.7927	31.6855	13.1695	0
0.6680	0.819902	0.56166	31.0696	13.1695	0
0.6687	-1.62404	-0.65527	25.2723	13.1695	0
0.6693	-17.4912	-3.10473	17.6454	13.1695	0
0.6700	-35.8024	-1.26374	14.6018	13.1695	0
0.6707	-46.4821	0.56166	12.4641	13.1695	0
0.6713	-48.9261	-1.26374	10.6343	13.1695	0
0.6720	-40.0753	-4.02523	7.88062	7.97835	0
0.6727	-22.6787	-2.7927	-1.26815	4.92727	0
0.6733	-10.1699	-2.49627	-12.8626	4.62361	0
0.6740	-11.6941	-4.6337	-16.8301	6.45281	0
0.6747	-22.6787	-1.57577	-18.6599	5.53821	0
0.6753	-30.3101	2.09062	-23.8593	4.01267	0
0.6760	-24.513	-1.26374	-29.3485	4.92727	0
0.6767	-9.55501	-2.18423	-33.008	5.53821	0
0.6773	2.03924	2.38706	-36.3596	4.01267	0
0.6780	9.3658	2.69909	-39.1133	4.31633	0
0.6787	15.1629	3.30755	-40.943	6.76009	0
0.6793	16.6871	9.40781	-40.3271	6.14915	0
0.6800	13.9436	10.6247	-39.1133	4.31633	0
0.6807	10.2803	6.97395	-39.7292	6.14915	0
0.6813	6.92186	9.71984	-41.867	6.45281	0
0.6820	3.86825	12.7622	-43.6967	2.17986	0
0.6827	1.12474	9.71984	-45.2185	3.09807	0
0.6833	-1.92887	7.58241	-41.251	7.37103	0
0.6840	-1.01437	7.87884	-33.624	4.01267	0
0.6847	3.56342	6.36548	-30.8703	0.654319	0
0.6853	4.78802	7.27038	-31.1783	2.7908	0
0.6860	0.210231	9.40781	-28.4427	1.8762	0
0.6867	-3.45305	8.48731	-24.1672	-0.260281	0
0.6873	-3.75788	6.66191	-21.1056	2.17986	0
0.6880	-2.84338	7.87884	-20.1998	2.7908	0
0.6887	-3.75788	11.5452	-22.0295	-0.260281	0
0.6893	-7.42116	11.8573	-23.8593	0.0433802	0
0.6900	-9.8651	9.71984	-23.8593	2.17986	0
0.6907	-6.20182	13.0742	-25.689	2.7908	0
0.6913	-0.70953	17.9575	-28.1347	4.01267	0
0.6920	2.95375	16.7406	-28.4427	5.53821	0
0.6927	5.39769	16.1165	-29.0406	4.62361	0
0.6933	6.61703	18.878	-30.2725	2.7908	0
0.6940	9.05571	18.878	-31.1783	2.48713	0
0.6947	13.3287	20.7034	-29.3485	4.31633	0
0.6953	14.5533	24.3698	-24.7651	6.76009	0
0.6960	10.89	20.7034	-25.0731	6.45281	0
0.6967	7.83637	18.566	-35.1458	3.70901	0
0.6973	5.39769	25.2747	-42.1749	1.8762	0
0.6980	2.34408	25.5867	-41.251	1.8762	0
0.6987	3.86825	20.0949	-40.943	1.8762	0
0.6993	6.61703	20.7034	-40.943	2.48713	0
0.7000	7.53153	20.7034	-37.8995	2.48713	0
0.7007	13.3287	17.9575	-36.6676	1.26526	0
0.7013	18.8262	18.878	-36.9755	0.654319	0
0.7020	16.3823	17.037	-35.1458	0.654319	0
0.7027	13.3287	13.3706	-36.0697	1.57253	0
0.7033	15.1629	16.4286	-41.251	4.92727	0
0.7040	15.4678	18.254	-45.5265	6.45281	0
0.7047	13.3287	13.9947	-46.7403	4.01267	0
0.7053	12.719	14.2911	-48.57	3.70901	0
0.7060	11.8045	17.6455	-53.1535	3.70901	0
0.7067	10.2803	16.1165	-56.813	1.8762	0
0.7073	8.75088	12.7622	-53.1535	3.40173	0
0.7080	5.70252	10.6247	-49.8019	5.53821	0
0.7087	3.86825	10.3283	-53.1535	1.8762	0
0.7093	5.70252	11.8573	-53.1535	-0.260281	0
0.7100	8.44604	10.9368	-44.2945	4.62361	0
0.7107	11.1948	7.87884	-33.316	7.06375	0
0.7113	15.7726	9.11137	-23.2433	5.23455	0
0.7120	18.2113	10.6247	-13.7866	6.45281	0
0.7127	14.8581	7.87884	-5.54361	9.81116	0
0.7133	11.8045	7.27038	1.46743	7.67469	0
0.7140	11.4996	8.79934	6.05087	4.01267	0
0.7147	10.2803	8.19088	10.0184	5.53821	0
0.7153	10.2803	9.71984	16.4316	10.1148	0
0.7160	13.9436	13.3706	20.707	11.3367	0
0.7167	14.5533	13.6827	20.9969	9.20023	0
0.7173	9.3658	14.8996	24.0586	6.45281	0
0.7180	6.31219	17.6455	27.4101	5.53821	0
0.7187	8.75088	17.037	26.7941	7.37103	0
0.7193	10.89	14.2911	30.7616	8.58929	0
0.7200	9.97547	15.8201	34.7291	3.40173	0
0.7207	8.44604	18.878	29.5478	3.40173	0
0.7213	7.53153	19.4865	24.3665	3.40173	0
0.7220	7.53153	17.037	24.6745	3.40173	0
0.7227	8.75088	16.1165	21.9208	3.40173	0
0.7233	7.2267	16.7406	18.5693	3.40173	0
0.7240	5.70252	17.037	21.9208	3.40173	0
0.7247	7.2267	17.3491	24.6745	3.40173	0
0.7253	6.61703	18.254	27.1021	3.40173	0
0.7260	2.64891	17.037	32.8993	3.40173	0
0.7267	2.03924	14.2911	36.269	3.40173	0
0.7273	3.56342	13.6827	36.269	3.40173	0
0.7280	1.42957	14.6032	38.0987	3.40173	0
0.7287	0.515067	12.1537	37.1748	3.40173	0
0.7293	4.48318	10.0163	31.6855	3.40173	0
0.7300	7.2267	15.2116	28.334	3.40173	0
0.7307	4.48318	18.566	28.334	3.40173	0
0.7313	-0.70953	12.4657	29.2398	3.40173	0
0.7320	-4.36755	9.11137	30.1638	5.84187	0
0.7327	-3.75788	16.1165	26.5043	2.17986	0
0.7333	-1.62404	19.7829	18.2613	2.48713	0
0.7340	-3.14821	15.2116	15.8156	4.01267	0
0.7347	-5.89699	11.5452	17.0294	3.40173	0
0.7353	-6.20182	8.79934	14.9098	3.09807	0
0.7360	-8.03083	5.74141	13.0619	2.7908	0
0.7367	-11.6941	5.74141	13.6779	1.57253	0
0.7373	-11.0844	6.05345	13.6779	1.26526	0
0.7380	-6.81149	3.30755	12.1561	1.8762	0
0.7387	-4.67239	1.77859	11.5401	0.961595	0
0.7393	-3.14821	0.249627	11.8481	0.0433802	0
0.7400	1.73441	-4.32166	13.6779	1.26526	0
0.7407	5.70252	-7.37959	16.4316	3.40173	0
0.7413	8.44604	-7.67602	20.0911	3.70901	0
0.7420	8.44604	-9.20498	23.7506	0.961595	0
0.7427	2.03924	-13.1678	30.1638	0.0433802	0
0.7433	-11.6941	-17.4427	43.896	2.48713	0
0.7440	-23.9033	-18.9716	54.8745	-0.563943	0
0.7447	-27.2565	-17.7547	50.0012	-3.0077	0
0.7453	-24.8178	-15.9137	53.0448	-2.39676	0
0.7460	-24.513	-17.4427	62.5015	-2.08948	0
0.7467	-21.7642	-19.8921	64.9472	-0.563943	0
0.7473	-11.6941	-18.3632	60.9797	1.26526	0
0.7480	-1.62404	-15.9137	59.15	-1.17488	0
0.7487	2.95375	-17.7547	58.2442	-1.78582	0
0.7493	4.78802	-17.4427	55.4905	2.17986	0
0.7500	-1.01437	-12.5593	51.215	2.48713	0
0.7507	-16.2719	-10.4219	48.4794	0.961595	0
0.7513	-28.171	-9.51702	49.3853	1.8762	0
0.7520	-25.4275	-10.7339	52.1389	-0.260281	0
0.7527	-9.25017	-15.6173	52.7368	-2.70042	0
0.7533	8.44604	-15.9137	48.4794	-0.87122	0
0.7540	15.7726	-10.7339	40.8343	-0.87122	0
0.7547	16.3823	-11.6544	35.653	-1.78582	0
0.7553	17.6016	-18.3632	31.9935	1.57253	0
0.7560	15.4678	-21.1091	20.399	2.48713	0
0.7567	8.44604	-18.9716	6.35885	-0.87122	0
0.7573	4.48318	-15.6173	0.253629	-0.260281	0
0.7580	-0.70953	-14.0883	0.869586	0.961595	0
0.7587	-14.4429	-14.6968	2.39136	-2.08948	0
0.7593	-27.8662	-14.0883	5.43491	-3.0077	0
0.7600	-27.8662	-13.7763	5.43491	-2.70042	0
0.7607	-18.1009	-15.0088	3.91314	-5.14417	0
0.7613	-7.726	-14.6968	5.43491	-6.97337	0
0.7620	1.12474	-11.9509	3.29718	-6.05877	0
0.7627	6.00736	-11.6544	-2.19208	-3.61864	0
0.7633	3.86825	-14.4003	0.869586	0.0433802	0
0.7640	2.03924	-16.2257	8.49658	0.654319	0
0.7647	4.17309	-14.0883	9.09442	-3.9223	0
0.7653	3.86825	-12.2629	7.57265	-7.28065	0
0.7660	0.210231	-12.2629	10.0184	-6.05877	0
0.7667	-2.23371	-9.81345	16.1236	-2.70042	0
0.7673	-3.75788	-7.98805	26.5043	-0.87122	0
0.7680	-5.89699	-11.0304	30.7616	-3.61864	0
0.7687	-6.20182	-12.5593	22.8266	-7.58431	0
0.7693	-4.98248	-11.3424	19.4751	-6.97337	0
0.7700	-3.45305	-13.1678	25.8883	-4.22596	0
0.7707	-0.0946041	-11.3424	27.4101	-4.22596	0
0.7713	1.12474	-5.53859	27.1021	-3.9223	0
0.7720	-1.01437	-4.32166	31.0696	-3.0077	0
0.7727	-3.14821	-4.93013	30.4718	-4.53324	0
0.7733	-5.28732	-0.967304	27.1021	-6.36244	0
0.7740	-10.1699	2.09062	27.1021	-6.05877	0
0.7747	-15.3574	2.09062	23.7506	-5.44784	0
0.7753	-15.0526	2.99552	18.2613	-5.44784	0
0.7760	-7.11633	1.77859	18.8773	-4.53324	0
0.7767	2.95375	-0.65527	20.399	-3.61864	0
0.7773	7.83637	0.56166	15.1996	-5.14417	0
0.7780	6.61703	4.52448	5.74289	-6.36244	0
0.7787	3.56342	6.97395	-0.960168	-4.22596	0
0.7793	1.73441	5.13295	-1.57613	-1.48216	0
0.7800	0.819902	2.38706	-2.80804	-2.39676	0
0.7807	-3.45305	6.05345	-11.9568	-5.44784	0
0.7813	-9.8651	13.0742	-20.1998	-6.66971	0
0.7820	-11.6941	14.2911	-22.0295	-5.44784	0
0.7827	-9.8651	13.3706	-24.4752	-4.53324	0
0.7833	-8.6405	14.8996	-31.1783	-4.22596	0
0.7840	-5.59215	12.4657	-39.1133	-0.87122	0
0.7847	-2.53854	8.19088	-46.4323	2.7908	0
0.7853	-1.01437	10.6247	-50.7077	-0.87122	0
0.7860	1.42957	13.3706	-54.9832	-5.44784	0
0.7867	2.95375	11.2488	-64.44	-2.70042	0
0.7873	-0.404695	12.4657	-74.2047	0.961595	0
0.7880	-2.23371	15.8201	-77.8642	0.654319	0
0.7887	-1.62404	11.5452	-80.6179	1.8762	0
0.7893	-4.36755	6.05345	-83.3716	0.961595	0
0.7900	-6.20182	6.97395	-82.7556	-3.9223	0
0.7907	0.210231	8.48731	-78.7881	-4.8369	0
0.7913	6.92186	4.52448	-69.6394	-2.08948	0
0.7920	7.53153	-1.26374	-59.2587	-0.87122	0
0.7927	5.70252	-2.18423	-55.9071	-0.87122	0
0.7933	3.25858	-0.046805	-54.0774	-0.87122	0
0.7940	-1.3192	-2.18423	-45.2185	-0.87122	0
0.7947	-4.36755	-6.77112	-38.2074	-0.87122	0
0.7953	-5.89699	-6.77112	-34.8378	-0.87122	0
0.7960	-8.94534	-7.37959	-31.1783	-0.87122	0
0.7967	-13.2183	-13.1678	-26.5948	-0.87122	0
0.7973	-15.0526	-15.9137	-19.8918	-0.87122	0
0.7980	-14.7477	-14.6968	-12.8626	-0.87122	0
0.7987	-14.7477	-18.9716	-11.9568	-0.87122	0
0.7993	-11.3893	-23.855	-12.2648	-0.87122	0
0.8000	-5.28732	-24.7755	-9.20312	-0.87122	0
0.8007	-6.20182	-27.2093	-10.7249	-0.87122	0
0.8013	-14.4429	-29.9552	-17.1381	-0.87122	0
0.8020	-16.2719	-29.0347	-23.8593	-0.87122	0
0.8027	-8.94534	-27.8178	-27.5188	-0.87122	0
0.8033	-1.92887	-29.9552	-25.689	-0.87122	0
0.8040	4.78802	-33.918	-23.2433	-0.87122	0
0.8047	16.6871	-39.1134	-27.5188	-0.87122	0
0.8053	30.1156	-45.2136	-31.1783	-0.87122	0
0.8060	38.6615	-48.88	-29.3485	-0.87122	0
0.8067	42.3248	-47.9595	-29.3485	-0.87122	0
0.8073	43.2393	-45.5257	-31.7942	-0.87122	0
0.8080	40.4905	-48.568	-31.4863	-0.87122	0
0.8087	37.747	-56.1972	-28.4427	-0.87122	0
0.8093	37.747	-59.8636	-21.1056	-0.87122	0
0.8100	34.6934	-60.4721	-13.1706	-0.87122	0
0.8107	26.7572	-63.218	-8.89514	-0.87122	0
0.8113	21.5697	-65.6674	-5.85159	-0.87122	0
0.8120	16.0774	-64.4349	-1.8841	-0.87122	0
0.8127	12.1093	-62.6095	0.253629	-0.87122	0
0.8133	17.2968	-59.8636	1.15945	-0.87122	0
0.8140	17.6016	-52.8429	-0.960168	-0.87122	0
0.8147	-1.92887	-47.0546	-6.46755	-0.87122	0
0.8153	-20.8497	-45.8221	-6.46755	-0.87122	0
0.8160	-19.0154	-47.0546	-2.80804	7.97835	0
0.8167	-1.92887	-48.2716	-8.89514	7.37103	0
0.8173	23.7088	-49.1765	-17.1381	3.40173	0
0.8180	50.5606	-47.6631	-17.7541	2.7908	0
0.8187	61.5505	-45.2136	-19.5838	4.62361	0
0.8193	57.2775	-44.3087	-26.305	4.62361	0
0.8200	53.0046	-40.9388	-30.2725	5.53821	0
0.8207	47.8171	-33.918	-31.4863	7.37103	0
0.8213	40.4905	-26.6008	-31.1783	4.62361	0
0.8220	36.8273	-22.9345	-26.305	1.8762	0
0.8227	31.335	-22.326	-21.7215	3.09807	0
0.8233	22.1794	-20.1886	-17.4461	5.84187	0
0.8240	17.9064	-15.0088	-10.1271	7.67469	0
0.8247	13.9436	-11.0304	-3.40588	7.06375	0
0.8253	4.48318	-8.59652	-2.50006	4.01267	0
0.8260	4.78802	-2.7927	-2.80804	3.70901	0
0.8267	16.9919	3.30755	-0.960168	7.37103	0
0.8273	19.4359	4.83652	3.29718	10.1148	0
0.8280	8.44604	4.52448	6.35885	8.89657	0
0.8287	0.819902	6.36548	5.43491	5.53821	0
0.8293	0.210231	8.79934	7.26467	3.09807	0
0.8300	2.03924	9.40781	11.2322	1.8762	0
0.8307	5.39769	8.19088	8.1886	1.26526	0
0.8313	3.86825	12.1537	4.22112	1.8762	0
0.8320	-1.62404	17.9575	9.4024	2.7908	0
0.8327	-1.3192	19.1745	14.6018	0.961595	0
0.8333	2.95375	20.3914	13.6779	1.26526	0
0.8340	2.95375	25.2747	11.8481	4.31633	0
0.8347	1.42957	27.4121	9.09442	3.09807	0
0.8353	0.515067	28.0206	6.35885	0.654319	0
0.8360	-1.3192	31.687	7.26467	2.17986	0
0.8367	0.819902	32.9039	9.71038	2.48713	0
0.8373	5.09285	31.0785	10.3263	0.0433802	0
0.8380	5.39769	34.7449	10.9423	-0.87122	0
0.8387	6.31219	43.5911	14.6018	-0.260281	0
0.8393	9.05571	47.5539	19.7831	1.57253	0
0.8400	6.31219	45.4165	24.3665	-0.87122	0
0.8407	0.515067	45.4165	23.7506	-0.87122	0
0.8413	-5.89699	49.6913	22.8266	-0.87122	0
0.8420	-16.5767	50.9082	28.334	-0.87122	0
0.8427	-24.513	50.0033	35.3451	-0.87122	0
0.8433	-26.9516	52.1408	35.0371	-0.87122	0
0.8440	-30.9198	53.6541	31.0696	-0.87122	0
0.8447	-33.6685	55.1831	28.9319	-0.87122	0
0.8453	-28.4758	64.9498	25.2723	-0.87122	0
0.8460	-23.9033	74.42	20.399	-0.87122	0
0.8467	-20.8497	71.05	17.6454	-0.87122	0
0.8473	-15.3574	65.8702	15.5076	-0.87122	0
0.8480	-13.2183	64.3413	15.1996	-0.87122	0
0.8487	-13.828	55.1831	15.1996	-0.87122	0
0.8493	-10.7796	43.5911	8.49658	-0.87122	0
0.8500	-8.94534	42.9826	-0.960168	-0.87122	0
0.8507	-10.1699	47.2575	-4.32981	-0.87122	0
0.8513	-10.1699	44.5116	-3.71386	-0.87122	0
0.8520	-14.4429	42.0621	-11.0329	7.06375	0
0.8527	-24.2081	43.5911	-23.8593	3.70901	0
0.8533	-28.171	41.7657	-31.7942	2.7908	0
0.8540	-27.8662	38.7077	-34.8378	2.7908	0
0.8547	-28.4758	41.7657	-40.635	2.17986	0
0.8553	-28.171	42.6706	-48.262	4.01267	0
0.8560	-26.9516	39.0198	-52.5375	5.84187	0
0.8567	-27.2565	42.3741	-59.2587	4.31633	0
0.8573	-25.1226	46.9454	-65.0559	3.40173	0
0.8580	-22.3739	43.8875	-65.0559	3.09807	0
0.8587	-26.9516	44.5116	-67.8096	2.48713	0
0.8593	-32.1391	49.6913	-72.9909	5.53821	0
0.8600	-30.0053	46.9454	-69.0234	8.28563	0
0.8607	-23.5932	42.6706	-65.0559	5.53821	0
0.8613	-17.1864	45.7285	-68.4074	2.7908	0
0.8620	-11.0844	46.9454	-67.5016	4.01267	0
0.8627	-6.20182	42.6706	-59.8746	6.14915	0
0.8633	-0.70953	39.0198	-52.5375	6.76009	0
0.8640	4.48318	35.3534	-43.3887	-0.87122	0
0.8647	3.86825	31.0785	-33.624	-0.87122	0
0.8653	0.210231	27.7242	-28.1347	-0.87122	0
0.8660	-3.45305	24.9783	-20.1998	-0.87122	0
0.8667	-9.55501	24.3698	-8.2973	-0.87122	0
0.8673	-15.0526	24.6662	0.561608	-0.87122	0
0.8680	-14.7477	22.8408	7.26467	-0.87122	0
0.8687	-13.5231	20.3914	14.6018	-0.87122	0
0.8693	-16.8816	18.254	19.1671	-0.87122	0
0.8700	-22.6787	17.3491	18.2613	-0.87122	0
0.8707	-33.9734	18.566	18.8773	-0.87122	0
0.8713	-54.7232	18.566	23.4426	-0.87122	0
0.8720	-73.3392	16.4286	27.7181	-0.87122	0
0.8727	-66.6275	15.2116	31.0696	-0.87122	0
0.8733	-33.0536	14.2911	31.9935	-0.87122	0
0.8740	1.73441	14.2911	26.7941	-0.87122	0
0.8747	16.3823	16.1165	21.9208	-0.87122	0
0.8753	9.97547	16.7406	22.2288	-0.87122	0
0.8760	-5.89699	15.5081	16.1236	-0.87122	0
0.8767	-14.7477	17.6455	1.77541	-0.87122	0
0.8773	-9.8651	19.7829	-5.23563	-0.87122	0
0.8780	2.03924	18.878	-3.71386	-0.87122	0
0.8787	15.4678	18.878	-4.32981	-0.87122	0
0.8793	24.3185	20.0949	-4.63779	-0.87122	0
0.8800	21.2649	19.7829	-3.0979	-0.87122	0
0.8807	11.1948	17.6455	-1.8841	-0.87122	0
0.8813	6.61703	17.037	-1.8841	-0.87122	0
0.8820	6.61703	16.7406	-4.02184	-0.87122	0
0.8827	7.2267	15.2116	-6.46755	-0.87122	0
0.8833	6.61703	12.1537	0.253629	-0.87122	0
0.8840	0.819902	7.58241	8.80456	-0.87122	0
0.8847	-3.45305	4.22805	9.09442	-0.87122	0
0.8853	2.95375	-0.358838	9.4024	-0.87122	0
0.8860	12.719	-5.85063	12.4641	-0.87122	0
0.8867	14.8581	-6.45909	10.3263	-0.87122	0
0.8873	13.9436	-4.93013	7.26467	-0.87122	0
0.8880	9.97547	-7.98805	5.74289	-8.19525	0
0.8887	0.515067	-12.2629	-2.50006	-11.55	0
0.8893	-8.03083	-12.2629	-11.0329	-12.1609	0
0.8900	-12.6086	-11.9509	-11.3409	-12.1609	0
0.8907	-17.1864	-12.2629	-11.9568	-11.55	0
0.8913	-19.6303	-12.5593	-14.4025	-9.72079	0
0.8920	-19.0154	-14.6968	-13.7866	-8.19525	0
0.8927	-21.7642	-16.5222	-13.1706	-9.10985	0
0.8933	-19.9352	-16.5222	-14.0945	-8.49891	0
0.8940	-8.94534	-17.7547	-13.4786	-6.05877	0
0.8947	-4.98248	-18.9716	-13.7866	-4.53324	0
0.8953	-8.94534	-16.8342	-16.2323	-5.44784	0
0.8960	-10.7796	-14.0883	-16.5403	-6.05877	0
0.8967	-19.0154	-14.0883	-16.5403	-4.8369	0
0.8973	-36.7169	-14.0883	-16.5403	-3.0077	0
0.8980	-41.9043	-12.5593	-14.0945	-3.61864	0
0.8987	-27.2565	-11.6544	-11.6488	-4.53324	0
0.8993	-5.28732	-12.8714	-9.5111	-2.70042	0
0.9000	18.5161	-14.4003	-8.89514	-2.70042	0
0.9007	27.6717	-15.6173	-14.6924	-6.05877	0
0.9013	6.61703	-16.2257	-23.8593	-5.14417	0
0.9020	-21.7642	-14.0883	-30.5623	-3.0077	0
0.9027	-26.342	-11.0304	-35.7617	-5.14417	0
0.9033	-16.8816	-12.8714	-37.5915	-4.53324	0
0.9040	-9.55501	-15.9137	-35.7617	-0.260281	0
0.9047	-1.62404	-14.4003	-37.8995	-0.87122	0
0.9053	3.56342	-14.0883	-43.3887	-3.61864	0
0.9060	3.86825	-16.8342	-42.4648	-3.31136	0
0.9067	12.719	-16.8342	-37.5915	-1.17488	0
0.9073	29.506	-15.3052	-36.9755	1.26526	0
0.9080	34.6934	-14.0883	-39.1133	1.8762	0
0.9087	24.6233	-12.2629	-40.943	-1.78582	0
0.9093	12.1093	-11.3424	-43.3887	-4.53324	0
0.9100	6.00736	-10.7339	-46.4323	-4.53324	0
0.9107	0.515067	-7.98805	-45.5265	-4.22596	0
0.9113	-12.3038	-8.28449	-42.1749	-1.78582	0
0.9120	-25.7323	-10.7339	-43.0807	-2.08948	0
0.9127	-25.4275	-10.4219	-48.878	-7.28065	0
0.9133	-16.2719	-11.3424	-52.5375	-9.41351	0
0.9140	-12.3038	-11.6544	-50.3998	-6.36244	0
0.9147	-24.8178	-7.98805	-49.186	-6.66971	0
0.9153	-59.301	-6.45909	-50.1099	-8.80619	0
0.9160	-87.6822	-7.98805	-48.878	-8.19525	0
0.9167	-67.542	-6.14706	-45.5265	-7.88797	0
0.9173	-14.4429	-4.02523	-44.6025	-9.41351	0
0.9180	21.2649	-5.24216	-44.0047	-10.9427	0
0.9187	27.3669	-5.85063	-39.4212	-11.55	0
0.9193	20.3504	-5.24216	-33.932	-10.0245	0
0.9200	8.1412	-5.85063	-30.5623	-7.28065	0
0.9207	0.210231	-4.93013	-28.4427	-5.44784	0
0.9213	8.44604	-3.7132	-28.4427	-7.58431	0
0.9220	21.2649	-3.7132	-29.3485	-10.0245	0
0.9227	21.5697	-4.32166	-25.381	-7.58431	0
0.9233	12.1093	-6.45909	-19.5838	-3.61864	0
0.9240	0.819902	-8.59652	-20.5077	-5.44784	0
0.9247	-13.2183	-9.51702	-27.5188	-9.41351	0
0.9253	-27.2565	-10.1255	-31.4863	-8.49891	0
0.9260	-33.6685	-11.0304	-29.3485	-6.05877	0
0.9267	-29.3956	-11.9509	-27.5188	-6.36244	0
0.9273	-13.5231	-14.6968	-28.7326	-5.7515	0
0.9280	8.44604	-18.0511	-30.5623	-3.61864	0
0.9287	19.7407	-20.5006	-30.5623	-4.53324	0
0.9293	14.5533	-22.326	-31.1783	-5.7515	0
0.9300	0.819902	-21.1091	-33.316	-3.9223	0
0.9307	-14.4429	-18.0511	-34.8378	-3.0077	0
0.9313	-23.5932	-18.0511	-32.7001	-3.31136	0
0.9320	-18.4057	-18.9716	-31.1783	0.0433802	0
0.9327	-5.28732	-17.1462	-30.2725	0.654319	0
0.9333	5.70252	-15.0088	-29.3485	-4.53324	0
0.9340	14.8581	-12.2629	-29.0406	-4.22596	0
0.9347	22.1794	-7.67602	-27.5188	2.48713	0
0.9353	20.3504	-7.67602	-20.1998	3.70901	0
0.9360	15.7726	-12.2629	-14.0945	0.0433802	0
0.9367	22.1794	-12.2629	-14.6924	0.961595	0
0.9373	32.8644	-8.89295	-15.6163	3.40173	0
0.9380	33.1692	-8.28449	-11.9568	2.48713	0
0.9387	31.6398	-7.98805	-10.7249	2.17986	0
0.9393	38.3567	-4.6337	-11.9568	3.09807	0
0.9400	40.4905	-2.7927	-8.89514	2.48713	0
0.9407	33.7789	-6.14706	-4.92766	1.8762	0
0.9413	24.3185	-9.51702	-5.54361	3.09807	0
0.9420	9.3658	-7.37959	-4.63779	2.7908	0
0.9427	-5.28732	-4.93013	-0.362328	2.17986	0
0.9433	-15.3574	-5.53859	0.869586	4.01267	0
0.9440	-26.342	-5.85063	-0.362328	6.45281	0
0.9447	-22.9835	-3.40116	2.08338	6.14915	0
0.9453	-4.06272	-1.8878	4.52909	4.62361	0
0.9460	2.03924	-2.7927	3.60516	2.7908	0
0.9467	16.6871	-4.6337	6.97481	2.7908	0
0.9473	72.535	-6.45909	14.2938	4.62361	0
0.9480	113.125	-7.67602	17.3374	3.70901	0
0.9487	97.253	-6.77112	15.1996	3.70901	0
0.9493	78.9418	-4.6337	14.2938	3.70901	0
0.9500	85.3539	-2.49627	15.8156	3.70901	0
0.9507	89.0119	-3.10473	18.8773	3.70901	0
0.9513	89.6268	-4.6337	21.9208	3.70901	0
0.9520	86.5732	-4.6337	23.4426	3.70901	0
0.9527	62.465	-4.6337	23.7506	3.70901	0
0.9533	31.335	-6.45909	25.2723	3.70901	0
0.9540	21.5697	-8.59652	27.7181	3.70901	0
0.9547	34.9982	-7.67602	27.7181	3.70901	0
0.9553	56.0529	-4.93013	25.5803	3.70901	0
0.9560	66.4331	-5.85063	24.6745	3.70901	0
0.9567	56.9727	-8.59652	23.7506	3.70901	0
0.9573	34.0837	-8.59652	21.9208	3.70901	0
0.9580	4.17309	-7.37959	22.5368	3.70901	0
0.9587	-39.1608	-5.85063	24.6745	3.70901	0
0.9593	-94.089	-4.93013	26.7941	3.70901	0
0.9600	-131.321	-7.98805	29.5478	11.3367	0
0.9607	-113.315	-12.2629	29.5478	10.4221	0
0.9613	-45.2628	-11.0304	27.4101	7.37103	0
0.9620	21.2649	-9.20498	28.026	9.20023	0
0.9627	45.0683	-11.0304	28.642	9.81116	0
0.9633	27.9765	-12.5593	28.9319	6.76009	0
0.9640	2.03924	-14.6968	32.8993	8.89657	0
0.9647	-3.45305	-16.8342	36.269	11.3367	0
0.9653	13.3287	-15.0088	33.8233	8.58929	0
0.9660	28.5914	-12.5593	31.9935	7.37103	0
0.9667	27.6717	-15.0088	31.0696	9.20023	0
0.9673	20.6552	-17.7547	29.2398	9.81116	0
0.9680	18.8262	-18.3632	30.1638	11.033	0
0.9687	13.9436	-18.3632	33.2073	10.1148	0
0.9693	-3.45305	-18.3632	29.2398	6.14915	0
0.9700	-25.4275	-16.5222	21.9208	5.53821	0
0.9707	-33.9734	-13.4798	21.6128	9.50389	0
0.9713	-28.4758	-16.2257	25.5803	11.6404	0
0.9720	-19.9352	-24.4634	23.7506	11.033	0
0.9727	-15.0526	-27.2093	17.6454	9.50389	0
0.9733	-17.1864	-26.9129	15.8156	6.76009	0
0.9740	-20.24	-33.0131	16.4316	6.45281	0
0.9747	-19.9352	-38.1929	12.1561	7.97835	0
0.9753	-22.6787	-36.3675	8.49658	7.97835	0
0.9760	-28.7859	-35.759	10.9423	8.58929	0
0.9767	-28.171	-38.8014	11.5401	9.81116	0
0.9773	-21.1545	-40.6423	9.09442	8.28563	0
0.9780	-10.7796	-43.9967	8.80456	7.06375	0
0.9787	-1.62404	-47.6631	8.1886	9.50389	0
0.9793	-5.28732	-48.88	6.66683	11.9476	0
0.9800	-18.1009	-50.409	6.97481	11.9476	0
0.9807	-20.5448	-52.5464	7.57265	11.3367	0
0.9813	-15.6622	-51.3139	7.57265	9.81116	0
0.9820	-17.4912	-50.409	7.88062	7.37103	0
0.9827	-21.7642	-52.5464	10.3263	7.06375	0
0.9833	-26.342	-55.5887	16.4316	8.28563	0
0.9840	-37.3266	-57.4297	18.5693	11.6404	0
0.9847	-38.5512	-60.7841	10.9423	11.6404	0
0.9853	-19.9352	-62.9215	5.74289	11.6404	0
0.9860	-1.62404	-60.7841	10.9423	11.6404	0
0.9867	3.56342	-60.7841	17.3374	11.6404	0
0.9873	3.56342	-65.3554	20.0911	11.6404	0
0.9880	-0.404695	-66.5723	20.9969	11.6404	0
0.9887	-8.03083	-64.4349	18.2613	11.6404	0
0.9893	-11.6941	-65.059	16.4316	11.6404	0
0.9900	-11.9989	-67.4928	17.9533	11.6404	0
0.9907	-15.9671	-76.9474	19.1671	11.6404	0
0.9913	-19.9352	-92.5179	16.7395	11.6404	0
0.9920	-20.24	-94.3433	13.6779	11.6404	0
0.9927	-16.2719	-80.6138	12.4641	11.6404	0
0.9933	-8.03083	-72.6882	13.9858	11.6404	0
0.9940	-0.404695	-71.7677	15.1996	11.6404	0
0.9947	5.70252	-66.5723	15.5076	11.6404	0
0.9953	13.9436	-62.6095	20.707	11.6404	0
0.9960	19.4359	-62.001	24.0586	11.6404	0
0.9967	15.7726	-59.2551	19.4751	11.6404	0
0.9973	8.75088	-57.4297	16.1236	11.6404	0
0.9980	2.95375	-58.0382	18.8773	11.6404	0
0.9987	3.86825	-54.6839	21.3049	11.6404	0
0.9993	15.7726	-46.7426	23.7506	11.6404	0
1.0000	22.4842	-39.1134	28.642	11.6404	0
1.0007	5.09285	-38.1929	30.1638	11.6404	0
1.0013	-17.1864	-42.4677	28.334	11.6404	0
1.0020	-25.1226	-47.6631	30.1638	11.6404	0
1.0027	-25.4275	-55.2923	34.1313	11.6404	0
1.0033	-18.1009	-61.3926	36.269	11.6404	0
1.0040	0.819902	-56.1972	38.0987	11.6404	0
1.0047	13.0238	-50.7054	40.5445	11.6404	0
1.0053	9.3658	-51.0175	40.8343	11.6404	0
1.0060	2.95375	-43.3882	39.6205	11.6404	0
1.0067	-1.62404	-38.8014	41.7583	11.6404	0
1.0073	-7.11633	-49.8005	46.6316	11.6404	0
1.0080	-7.726	-53.4513	48.4794	-3.61864	0
1.0087	0.819902	-42.7798	44.8018	-5.7515	0
1.0093	12.4142	-39.1134	42.972	-3.61864	0
1.0100	23.0939	-36.976	48.7693	-2.08948	0
1.0107	34.9982	-27.2093	55.1825	-3.0077	0
1.0113	42.9345	-25.0719	57.3202	-2.70042	0
1.0120	32.5543	-24.4634	60.3638	-2.39676	0
1.0127	14.8581	-18.0511	66.1791	-4.8369	0
1.0133	14.5533	-28.4262	69.5307	-3.9223	0
1.0140	27.3669	-50.7054	69.5307	-1.78582	0
1.0147	27.6717	-49.8005	70.1466	-2.70042	0
1.0153	16.6871	-33.6216	71.9764	-2.70042	0
1.0160	8.1412	-27.5213	70.4365	0.0433802	0
1.0167	6.31219	-22.9345	67.085	0.0433802	0
1.0173	15.7726	-5.24216	64.3313	0.350657	0
1.0180	35.6079	17.9575	59.458	2.48713	0
1.0187	53.9191	36.2583	56.1064	1.57253	0
1.0193	62.465	45.4165	58.534	0.0433802	0
1.0200	61.5505	52.1408	58.2442	11.6404	0
1.0207	51.4751	58.5375	50.3092	11.6404	0
1.0213	40.4905	57.3205	43.896	11.6404	0
1.0220	31.6398	55.4951	42.6641	11.6404	0
1.0227	11.4996	60.0664	40.2365	11.6404	0
1.0233	-27.2565	50.9082	38.4067	11.6404	0
1.0240	-66.0126	33.5124	39.0046	11.6404	0
1.0247	-77.6121	37.1788	37.1748	11.6404	0
1.0253	-49.2309	37.4908	35.3451	11.6404	0
1.0260	2.64891	9.71984	36.577	11.6404	0
1.0267	39.576	-4.32166	36.577	11.6404	0
1.0273	38.6615	14.2911	34.4392	11.6404	0
1.0280	19.4359	29.8616	32.3015	11.6404	0
1.0287	8.1412	37.1788	30.7616	11.6404	0
1.0293	2.03924	44.808	30.1638	11.6404	0
1.0300	-3.14821	33.8244	28.026	11.6404	0
1.0307	-3.45305	18.566	24.6745	11.6404	0
1.0313	-5.59215	28.9411	25.5803	11.6404	0
1.0320	-12.6086	45.7285	25.5803	11.6404	0
1.0327	-15.6622	49.0829	18.2613	11.6404	0
1.0333	-12.6086	52.7492	12.4641	11.6404	0
1.0340	-8.6405	53.9662	13.9858	11.6404	0
1.0347	-5.28732	49.0829	14.2938	11.6404	0
1.0353	-6.20182	59.77	10.0184	11.6404	0
1.0360	-7.726	78.3828	5.43491	11.6404	0
1.0367	1.73441	74.7164	3.00732	11.6404	0
1.0373	22.1794	57.0241	0.561608	11.6404	0
1.0380	38.6615	49.0829	-3.71386	11.6404	0
1.0387	42.0147	56.7121	-8.2973	11.6404	0
1.0393	38.0519	76.2454	-10.1271	11.6404	0
1.0400	34.9982	81.7371	-12.8626	11.6404	0
1.0407	31.6398	52.1408	-17.4461	11.6404	0
1.0413	26.7572	27.7242	-17.4461	11.6404	0
1.0420	21.2649	41.1416	-15.6163	11.6404	0
1.0427	10.2803	57.6326	-12.2648	11.6404	0
1.0433	-8.6405	58.8495	-4.63779	11.6404	0
1.0440	-32.7488	66.4787	2.08338	8.28563	0
1.0447	-64.7933	76.5418	-0.960168	8.58929	0
1.0453	-98.6668	82.0492	-7.37337	10.7258	0
1.0460	-117.892	95.4666	-8.89514	7.37103	0
1.0467	-115.454	104.625	-9.81908	5.53821	0
1.0473	-93.1745	95.7786	-11.3409	7.97835	0
1.0480	-53.8087	92.1123	-12.5728	8.28563	0
1.0487	-17.1864	100.35	-15.0004	6.76009	0
1.0493	3.56342	102.799	-16.8301	7.37103	0
1.0500	13.0238	99.7415	-14.4025	8.28563	0
1.0507	12.4142	101.879	-9.81908	7.37103	0
1.0513	-0.404695	106.762	-8.2973	7.37103	0
1.0520	-13.5231	108.588	-10.435	8.28563	0
1.0527	-21.1545	107.979	-13.1706	6.14915	0
1.0533	-25.7323	110.429	-16.5403	4.31633	0
1.0540	-21.7642	118.666	-21.7215	6.45281	0
1.0547	-9.25017	127.2	-23.2433	7.67469	0
1.0553	-2.23371	129.962	-18.37	5.53821	0
1.0560	-7.11633	128.729	-17.7541	5.53821	0
1.0567	-14.4429	123.55	-25.381	5.53821	0
1.0573	-12.9135	116.825	-29.6565	5.53821	0
1.0580	-6.50666	114.688	-29.6565	5.53821	0
1.0587	-11.0844	115.92	-31.7942	5.53821	0
1.0593	-28.171	113.471	-35.1458	5.53821	0
1.0600	-35.8024	110.117	-39.4212	5.53821	0
1.0607	-20.8497	109.196	-44.0047	5.53821	0
1.0613	1.12474	107.683	-44.9105	5.53821	0
1.0620	6.61703	105.842	-44.0047	5.53821	0
1.0627	-11.6941	104.625	-44.9105	5.53821	0
1.0633	-34.8879	100.662	-44.6025	5.53821	0
1.0640	-34.2782	97.9161	-44.9105	5.53821	0
1.0647	-7.726	102.487	-47.6642	5.53821	0
1.0653	16.9919	108.9	-47.9722	5.53821	0
1.0660	21.8746	114.079	-45.2185	5.53821	0
1.0667	10.2803	118.354	-43.0807	5.53821	0
1.0673	-14.1328	118.058	-42.1749	5.53821	0
1.0680	-44.958	114.079	-44.0047	-0.87122	0
1.0687	-69.6759	110.117	-48.878	-3.61864	0
1.0693	-76.3928	101.27	-52.2295	-6.36244	0
1.0700	-57.472	87.541	-51.3237	-5.44784	0
1.0707	-25.4275	79.2877	-50.3998	-3.61864	0
1.0713	-4.98248	79.2877	-51.3237	-2.39676	0
1.0720	-3.45305	83.8746	-52.2295	-2.39676	0
1.0727	-13.5231	85.0915	-51.3237	-4.8369	0
1.0733	-27.5613	75.9333	-51.9397	-5.44784	0
1.0740	-37.6314	65.5582	-54.0774	-3.61864	0
1.0747	-39.1608	67.3992	-52.8455	-4.53324	0
1.0753	-32.7488	64.6533	-49.186	-5.44784	0
1.0760	-17.1864	50.9082	-47.9722	-3.61864	0
1.0767	-3.14821	49.3949	-48.262	-3.61864	0
1.0773	-3.45305	53.6541	-48.878	-3.9223	0
1.0780	-6.20182	46.337	-50.7077	-2.08948	0
1.0787	0.819902	49.3949	-47.6642	-3.31136	0
1.0793	5.39769	60.6749	-36.3596	-3.61864	0
1.0800	-1.3192	34.4329	-29.3485	5.53821	0
1.0807	-14.1328	-15.0088	-31.1783	5.53821	0
1.0813	-22.6787	-35.1506	-31.4863	5.53821	0
1.0820	-16.2719	-33.3096	-25.689	5.53821	0
1.0827	1.12474	-36.3675	-18.37	5.53821	0
1.0833	19.4359	-38.8014	-15.0004	5.53821	0
1.0840	35.9128	-38.8014	-12.8626	5.53821	0
1.0847	37.747	-40.6423	-9.5111	5.53821	0
1.0853	22.4842	-40.0339	-7.06539	5.53821	0
1.0860	13.9436	-37.8965	-6.15957	5.53821	0
1.0867	14.8581	-34.2301	-3.40588	5.53821	0
1.0873	0.210231	-31.4842	0.869586	5.53821	0
1.0880	-18.1009	-37.5844	3.00732	5.53821	0
1.0887	-12.9135	-43.6847	4.52909	5.53821	0
1.0893	7.53153	-37.5844	5.74289	5.53821	0
1.0900	25.5378	-36.0555	5.74289	5.53821	0
1.0907	35.9128	-52.5464	8.1886	5.53821	0
1.0913	36.5224	-66.8844	14.2938	5.53821	0
1.0920	31.0301	-65.3554	17.3374	5.53821	0
1.0927	26.4523	-60.4721	15.5076	5.53821	0
1.0933	23.7088	-59.8636	14.9098	5.53821	0
1.0940	20.9601	-57.7262	17.9533	5.53821	0
1.0947	15.1629	-51.0175	21.6128	5.53821	0
1.0953	10.5851	-45.5257	25.2723	5.53821	0
1.0960	16.3823	-47.0546	29.5478	5.53821	0
1.0967	28.5914	-54.6839	36.269	5.53821	0
1.0973	37.4422	-61.689	44.204	5.53821	0
1.0980	44.1538	-59.2551	51.215	5.53821	0
1.0987	47.2074	-52.2344	56.7043	5.53821	0
1.0993	45.678	-52.2344	60.6718	5.53821	0
1.1000	48.7316	-50.409	59.15	5.53821	0
1.1007	58.4968	-37.5844	55.4905	5.53821	0
1.1013	65.2085	-37.8965	56.3963	5.53821	0
1.1020	68.8718	-59.8636	56.7043	5.53821	0
1.1027	69.1766	-72.3761	55.7984	5.53821	0
1.1033	54.2239	-67.1964	62.2116	5.53821	0
1.1040	16.3823	-61.689	68.6067	5.53821	0
1.1047	-32.4439	-57.4297	66.777	5.53821	0
1.1053	-59.301	-56.5092	66.1791	5.53821	0
1.1060	-39.7705	-63.8264	68.6067	5.53821	0
1.1067	6.61703	-69.9423	66.469	5.53821	0
1.1073	44.1538	-69.0218	62.2116	5.53821	0
1.1080	61.2456	-62.3131	60.0739	5.53821	0
1.1087	59.7162	-55.2923	60.6718	5.53821	0
1.1093	45.0683	-56.1972	65.5632	5.53821	0
1.1100	36.8273	-54.6839	69.8386	5.53821	0
1.1107	54.2239	-36.0555	68.9147	5.53821	0
1.1113	86.5732	-20.5006	68.2988	5.53821	0
1.1120	107.628	-22.326	71.9764	5.53821	0
1.1127	108.243	-25.6803	75.0199	5.53821	0
1.1133	94.8143	-23.2465	75.6359	5.53821	0
1.1140	64.9036	-18.9716	75.0199	5.53821	0
1.1147	25.5378	-13.4798	78.3715	5.53821	0
1.1153	-1.62404	-10.4219	85.7086	5.53821	0
1.1160	-13.828	-7.98805	85.0926	-8.19525	0
1.1167	-26.0371	-1.8878	75.0199	-11.55	0
1.1173	-36.4121	-0.046805	68.2988	-13.3828	0
1.1180	-32.7488	-2.18423	62.2116	-12.7719	0
1.1187	-12.6086	-12.8714	51.523	-11.2463	0
1.1193	16.3823	-43.6847	46.0337	-10.6354	0
1.1200	36.8273	-69.6302	47.5555	-10.0245	0
1.1207	34.0837	-60.7841	47.5555	-10.3317	0
1.1213	19.4359	-45.2136	45.7257	-11.8573	0
1.1220	7.83637	-43.9967	45.7257	-12.7719	0
1.1227	-4.98248	-36.0555	43.588	-12.7719	0
1.1233	-24.2081	-26.2888	42.0662	-11.8573	0
1.1240	-40.0753	-31.4842	42.3742	-9.72079	0
1.1247	-46.4821	-33.3096	40.2365	-8.19525	0
1.1253	-40.0753	-26.9129	34.1313	-11.55	0
1.1260	-22.069	-32.4047	27.7181	-13.9937	0
1.1267	-5.28732	-43.3882	24.9644	-10.3317	0
1.1273	-2.53854	-43.6847	29.5478	-5.44784	0
1.1280	-14.4429	-39.4254	33.2073	-6.05877	0
1.1287	-38.5512	-32.4047	25.5803	-9.41351	0
1.1293	-58.9961	-24.167	15.8156	-10.0245	0
1.1300	-48.6212	-20.797	12.772	-8.19525	0
1.1307	-10.1699	-18.3632	8.49658	-8.19525	0
1.1313	26.7572	-17.7547	1.77541	-8.19525	0
1.1320	41.405	-27.5213	-3.0979	-7.28065	0
1.1327	34.3886	-34.5421	-7.37337	-5.7515	0
1.1333	15.4678	-35.1506	-11.3409	-5.44784	0
1.1340	-3.14821	-44.3087	-13.1706	-5.44784	0
1.1347	-14.4429	-45.5257	-15.6163	-4.8369	0
1.1353	-17.4912	-33.3096	-22.0295	-3.31136	0
1.1360	-18.4057	-49.4885	-29.3485	-0.563943	0
1.1367	-24.513	-91.9094	-32.1022	0.961595	0
1.1373	-28.7859	-107.48	-31.4863	-0.87122	0
1.1380	-27.2565	-97.0892	-33.624	-2.70042	0
1.1387	-28.7859	-94.6553	-37.8995	-0.87122	0
1.1393	-28.171	-95.8723	-38.4973	3.40173	0
1.1400	-18.4057	-88.8515	-36.6676	5.53821	0
1.1407	-13.5231	-79.0849	-38.2074	5.53821	0
1.1413	-19.9352	-75.7305	-42.1749	5.53821	0
1.1420	-27.2565	-82.4548	-44.9105	5.53821	0
1.1427	-36.7169	-90.9889	-45.2185	5.53821	0
1.1433	-45.8725	-91.9094	-44.0047	5.53821	0
1.1440	-32.7488	-89.1635	-43.0807	5.53821	0
1.1447	-0.70953	-80.9259	-42.1749	5.53821	0
1.1453	18.2113	-66.5723	-38.8053	5.53821	0
1.1460	12.1093	-56.1972	-33.932	5.53821	0
1.1467	-4.98248	-49.4885	-31.7942	5.53821	0
1.1473	-25.4275	-38.8014	-35.1458	5.53821	0
1.1480	-41.2947	-32.0926	-41.559	5.53821	0
1.1487	-44.958	-31.7962	-43.6967	5.53821	0
1.1493	-39.1608	-26.9129	-45.8344	5.53821	0
1.1500	-31.8343	-18.6596	-55.5992	5.53821	0
1.1507	-20.8497	-18.6596	-64.7479	5.53821	0
1.1513	-5.28732	-20.1886	-66.5777	5.53821	0
1.1520	3.25858	-15.0088	-69.9292	12.2513	0
1.1527	2.03924	-8.59652	-80.6179	12.5586	0
1.1533	0.210231	-4.93013	-88.2449	11.9476	0
1.1540	0.515067	0.56166	-89.1688	12.2513	0
1.1547	-5.28732	6.97395	-89.7667	12.5586	0
1.1553	-15.3574	8.79934	-93.4443	12.8622	0
1.1560	-14.1328	11.5452	-98.3176	13.7768	0
1.1567	-3.14821	15.2116	-104.115	13.1695	0
1.1573	0.515067	13.6827	-110.528	13.1695	0
1.1580	-6.50666	14.2911	-112.666	13.1695	0
1.1587	-14.4429	20.9998	-111.144	11.3367	0
1.1593	-19.0154	22.8408	-112.666	11.3367	0
1.1600	-21.1545	17.9575	-113.572	12.8622	0
1.1607	-20.8497	16.1165	-109.912	10.7258	0
1.1613	-21.1545	19.7829	-109.006	5.53821	0
1.1620	-31.2246	25.2747	-110.528	6.14915	0
1.1627	-53.5039	29.2531	-102.593	10.1148	0
1.1633	-75.7831	26.1952	-89.7667	11.033	0
1.1640	-84.3238	20.0949	-85.2013	8.89657	0
1.1647	-62.3546	18.878	-87.3391	7.06375	0
1.1653	-5.89699	18.878	-87.6289	6.45281	0
1.1660	50.5606	16.7406	-84.2774	6.14915	0
1.1667	69.7863	18.566	-78.4802	6.76009	0
1.1673	60.021	22.8408	-71.4691	7.37103	0
1.1680	33.1692	20.7034	-66.5777	5.53821	0
1.1687	-14.1328	17.9575	-61.7044	4.01267	0
1.1693	-57.472	22.8408	-54.9832	6.76009	0
1.1700	-69.9807	25.2747	-47.6642	6.45281	0
1.1707	-57.1671	21.6239	-43.0807	0.654319	0
1.1713	-21.4594	22.8408	-40.3271	0.0433802	0
1.1720	32.8644	28.3326	-36.6676	4.01267	0
1.1727	71.6205	28.3326	-34.5298	3.70901	0
1.1733	81.9954	26.1952	-37.5915	0.0433802	0
1.1740	91.7607	28.0206	-44.9105	0.0433802	0
1.1747	105.494	30.7665	-49.4939	1.8762	0
1.1753	100.611	29.8616	-49.186	3.40173	0
1.1760	74.364	28.9411	-49.186	5.53821	0
1.1767	37.747	29.8616	-56.813	5.53821	0
1.1773	-0.0946041	29.8616	-66.8857	5.53821	0
1.1780	-28.7859	27.4121	-68.0995	5.53821	0
1.1787	-38.2463	28.9411	-64.132	5.53821	0
1.1793	-30.9198	30.158	-64.132	5.53821	0
1.1800	-27.2565	22.8408	-65.0559	5.53821	0
1.1807	-40.0753	12.4657	-63.2262	5.53821	0
1.1813	-48.3164	9.40781	-61.9943	5.53821	0
1.1820	-27.8662	11.2488	-60.7805	5.53821	0
1.1827	15.1629	13.0742	-54.9832	5.53821	0
1.1833	52.3949	15.8201	-47.6642	5.53821	0
1.1840	61.2456	17.3491	-44.6025	5.53821	0
1.1847	45.0683	18.254	-46.4323	5.53821	0
1.1853	23.0939	19.7829	-49.186	5.53821	0
1.1860	7.53153	20.7034	-47.6642	5.53821	0
1.1867	-4.36755	19.7829	-44.2945	5.53821	0
1.1873	-14.4429	19.1745	-42.7728	5.53821	0
1.1880	-18.4057	19.7829	-44.0047	0.654319	0
1.1887	-13.2183	20.0949	-47.3562	-2.08948	0
1.1893	-4.06272	19.7829	-51.6317	-3.61864	0
1.1900	3.86825	18.566	-54.0774	-2.70042	0
1.1907	6.92186	15.2116	-53.4614	-1.78582	0
1.1913	4.78802	11.5452	-54.6752	-1.48216	0
1.1920	6.61703	11.8573	-58.0449	-1.17488	0
1.1927	19.4359	14.2911	-60.4725	0.0433802	0
1.1933	28.5914	13.9947	-61.3964	1.57253	0
1.1940	21.8746	15.2116	-61.0884	1.26526	0
1.1947	17.2968	19.1745	-61.3964	1.26526	0
1.1953	26.7572	17.3491	-64.132	0.961595	0
1.1960	37.747	14.2911	-68.7154	-0.260281	0
1.1967	36.8273	16.1165	-72.067	-0.87122	0
1.1973	21.2649	15.8201	-77.2664	-0.563943	0
1.1980	-8.03083	13.9947	-84.5854	0.0433802	0
1.1987	-34.583	17.9575	-85.5093	0.350657	0
1.1993	-44.958	17.9575	-79.7121	-0.563943	0
1.2000	-37.3266	10.6247	-80.3099	5.53821	0
1.2007	-9.25017	10.0163	-89.1688	5.53821	0
1.2013	27.062	16.1165	-93.4443	5.53821	0
1.2020	42.9345	17.9575	-93.1363	5.53821	0
1.2027	33.1692	18.878	-95.5639	5.53821	0
1.2033	22.7891	25.2747	-96.7958	5.53821	0
1.2040	24.0137	31.687	-93.7341	5.53821	0
1.2047	30.4205	34.7449	-90.9986	5.53821	0
1.2053	32.2495	39.9247	-87.9369	5.53821	0
1.2060	26.7572	47.2575	-84.2774	5.53821	0
1.2067	17.2968	40.8452	-85.7992	5.53821	0
1.2073	9.67064	12.4657	-87.9369	5.53821	0
1.2080	3.86825	-11.3424	-87.6289	5.53821	0
1.2087	-2.84338	-9.51702	-89.7667	5.53821	0
1.2093	-9.55501	-1.26374	-93.4443	5.53821	0
1.2100	-12.6086	-2.18423	-92.5203	5.53821	0
1.2107	-7.11633	-1.26374	-92.5203	5.53821	0
1.2113	8.75088	1.17013	-92.2124	5.53821	0
1.2120	24.0137	-2.49627	-89.7667	0.350657	0
1.2127	27.3669	-5.53859	-93.4443	-3.61864	0
1.2133	28.2866	-5.24216	-100.147	0.0433802	0
1.2140	34.9982	-6.14706	-99.8394	0.654319	0
1.2147	39.576	-7.67602	-97.1038	-4.53324	0
1.2153	40.1857	-11.6544	-95.5639	-3.61864	0
1.2160	37.747	-19.2837	-89.4768	-0.87122	0
1.2167	33.1692	-25.3839	-83.3716	-3.0077	0
1.2173	34.3886	-29.6588	-80.0019	-4.53324	0
1.2180	45.0683	-31.7962	-72.6829	-5.44784	0
1.2187	48.7316	-31.7962	-66.8857	-8.19525	0
1.2193	34.3886	-33.918	-66.2697	-7.88797	0
1.2200	11.4996	-36.0555	-63.2262	-3.9223	0
1.2207	-14.7477	-36.0555	-57.4289	-4.53324	0
1.2213	-39.4657	-40.6423	-56.813	-8.49891	0
1.2220	-44.958	-46.4306	-58.6427	-8.19525	0
1.2227	-27.2565	-43.3882	-55.9071	-2.70042	0
1.2233	-8.6405	-39.7219	-48.878	0.654319	0
1.2240	-5.28732	-42.4677	-41.559	-2.39676	0
1.2247	-7.11633	-45.2136	-38.2074	-7.28065	0
1.2253	-3.14821	-46.7426	-37.5915	-6.66971	0
1.2260	1.42957	-49.1765	-34.8378	-4.22596	0
1.2267	-0.0946041	-47.9595	-29.3485	-5.14417	0
1.2273	0.515067	-44.9172	-25.997	-6.05877	0
1.2280	9.67064	-45.2136	-24.1672	-4.53324	0
1.2287	17.6016	-46.1341	-22.3375	-5.14417	0
1.2293	20.3504	-44.3087	-24.1672	-6.36244	0
1.2300	24.0137	-41.5472	-25.997	-6.36244	0
1.2307	20.6552	-39.4254	-21.1056	-8.49891	0
1.2313	-5.59215	-40.3303	-14.6924	-9.41351	0
1.2320	-43.1289	-40.0339	-10.7249	-6.36244	0
1.2327	-75.473	-35.1506	-4.63779	-6.66971	0
1.2333	-103.549	-32.4047	-0.0543491	-10.3317	0
1.2340	-119.727	-33.0131	-0.960168	-10.0245	0
1.2347	-101.416	-27.8178	1.15945	-8.80619	0
1.2353	-55.3329	-23.2465	9.09442	-8.19525	0
1.2360	-23.5932	-25.3839	13.3699	5.53821	0
1.2367	-29.0907	-25.3839	15.8156	5.53821	0
1.2373	-51.0599	-22.326	20.399	5.53821	0
1.2380	-55.3329	-23.2465	23.7506	5.53821	0
1.2387	-36.1072	-24.167	26.5043	5.53821	0
1.2393	-7.11633	-22.0296	30.4718	5.53821	0
1.2400	21.8746	-21.7175	31.6855	5.53821	0
1.2407	42.3248	-23.2465	31.0696	5.53821	0
1.2413	43.849	-24.167	31.0696	5.53821	0
1.2420	33.4741	-27.8178	31.9935	5.53821	0
1.2427	29.506	-31.4842	35.961	5.53821	0
1.2433	31.335	-31.4842	43.28	5.53821	0
1.2440	27.062	-32.7011	50.0012	5.53821	0
1.2447	17.9064	-36.0555	56.3963	5.53821	0
1.2453	6.61703	-36.6639	61.2877	5.53821	0
1.2460	-8.6405	-33.6216	63.1175	5.53821	0
1.2467	-25.7323	-33.6216	65.8712	5.53821	0
1.2473	-40.9898	-37.5844	70.1466	5.53821	0
1.2480	-44.0434	-39.7219	71.0524	2.7908	0
1.2487	-28.171	-40.6423	71.9764	3.70901	0
1.2493	-12.9135	-39.7219	77.4656	0.654319	0
1.2500	-13.828	-32.7011	82.3389	-0.563943	0
1.2507	-14.4429	-32.7011	83.8788	2.7908	0
1.2513	-6.20182	-47.6631	85.0926	4.31633	0
1.2520	-4.36755	-56.8057	87.8463	3.09807	0
1.2527	-15.9671	-49.8005	89.6761	4.31633	0
1.2533	-27.8662	-44.6052	89.9659	6.14915	0
1.2540	-30.0053	-45.2136	90.8899	7.37103	0
1.2547	-18.1009	-42.4677	93.3356	8.28563	0
1.2553	5.70252	-40.3303	93.0276	8.89657	0
1.2560	28.2866	-40.6423	91.1979	10.4221	0
1.2567	38.6615	-37.288	91.1979	11.3367	0
1.2573	37.747	-32.4047	91.1979	9.81116	0
1.2580	36.5224	-28.7383	87.2304	9.81116	0
1.2587	42.9345	-24.7755	85.4006	11.9476	0
1.2593	43.2393	-21.7175	87.8463	11.6404	0
1.2600	25.5378	-21.1091	87.2304	9.20023	0
1.2607	-1.62404	-19.2837	81.4331	7.67469	0
1.2613	-31.8343	-16.5222	78.3715	9.50389	0
1.2620	-56.8623	-13.1678	78.6794	12.5586	0
1.2627	-54.7232	-8.28449	78.0635	12.8622	0
1.2633	-30.0053	-3.10473	78.9874	12.5586	0
1.2640	-16.8816	-0.358838	80.8172	12.2513	0
1.2647	-20.8497	4.22805	79.2954	8.58929	0
1.2653	-19.0154	8.79934	76.5417	5.23455	0
1.2660	-10.7796	8.79934	76.8497	8.28563	0
1.2667	-0.70953	13.0742	75.9439	11.9476	0
1.2673	16.0774	20.7034	72.2662	11.3367	0
1.2680	29.506	19.4865	72.2662	11.9476	0
1.2687	25.233	18.566	74.1141	13.7768	0
1.2693	13.0238	25.5867	70.1466	11.033	0
1.2700	5.39769	24.0578	63.4254	7.37103	0
1.2707	-0.70953	17.3491	64.9472	9.20023	0
1.2713	-8.94534	24.6662	71.9764	12.8622	0
1.2720	-12.6086	34.7449	71.6684	5.53821	0
1.2727	-3.75788	36.8823	65.2552	5.53821	0
1.2733	16.3823	40.8452	61.9037	5.53821	0
1.2740	38.0519	45.4165	63.1175	5.53821	0
1.2747	51.1703	45.4165	66.469	5.53821	0
1.2753	50.2558	45.7285	68.6067	5.53821	0
1.2760	36.5224	47.8659	64.9472	5.53821	0
1.2767	14.2484	44.1995	57.6282	5.53821	0
1.2773	-17.7961	33.5124	54.5665	5.53821	0
1.2780	-48.6212	23.1373	56.3963	5.53821	0
1.2787	-51.0599	20.3914	58.534	5.53821	0
1.2793	-21.4594	18.878	61.2877	5.53821	0
1.2800	9.05571	12.4657	64.3313	5.53821	0
1.2807	20.3504	14.2911	65.2552	5.53821	0
1.2813	18.2113	27.1157	62.2116	5.53821	0
1.2820	8.1412	33.5124	57.3202	5.53821	0
1.2827	-2.53854	30.7665	53.9687	5.53821	0
1.2833	-3.14821	31.687	53.0448	5.53821	0
1.2840	3.25858	39.3162	50.907	10.1148	0
1.2847	10.2803	46.9454	44.5119	5.23455	0
1.2853	22.7891	49.6913	37.7908	0.350657	0
1.2860	45.0683	47.2575	34.7291	1.57253	0
1.2867	64.294	45.12	31.3776	4.01267	0
1.2873	64.294	45.4165	27.1021	3.70901	0
1.2880	44.1538	42.6706	23.4426	3.70901	0
1.2887	19.4359	34.4329	20.0911	4.62361	0
1.2893	9.97547	25.5867	19.1671	3.70901	0
1.2900	25.5378	19.4865	17.6454	3.40173	0
1.2907	45.9828	17.037	11.8481	5.53821	0
1.2913	44.4587	18.878	7.88062	5.53821	0
1.2920	24.9282	23.7457	8.49658	4.01267	0
1.2927	6.31219	27.4121	5.43491	4.31633	0
1.2933	-2.84338	23.1373	-0.0543491	2.17986	0
1.2940	0.210231	12.4657	0.561608	-0.87122	0
1.2947	15.4678	10.6247	5.43491	1.57253	0
1.2953	24.0137	19.1745	8.1886	3.70901	0
1.2960	7.53153	25.2747	7.26467	0.350657	0
1.2967	-20.8497	25.2747	5.43491	-1.17488	0
1.2973	-41.9043	26.5072	3.91314	0.350657	0
1.2980	-56.8623	29.8616	3.91314	0.0433802	0
1.2987	-57.1671	33.216	4.22112	-1.17488	0
1.2993	-26.0371	38.0993	5.43491	-0.260281	0
1.3000	13.6335	39.9247	8.1886	0.350657	0
1.3007	24.3185	39.0198	9.71038	-1.17488	0
1.3013	12.719	42.6706	11.2322	-1.78582	0
1.3020	4.78802	46.9454	12.1561	0.961595	0
1.3027	5.70252	46.649	12.772	1.8762	0
1.3033	0.210231	46.0249	14.9098	0.0433802	0
1.3040	-22.069	48.1624	18.5693	0.961595	0
1.3047	-51.0599	53.6541	18.5693	3.70901	0
1.3053	-65.7078	60.6749	14.2938	0.350657	0
1.3060	-61.7449	64.3413	11.8481	-3.0077	0
1.3067	-50.1454	64.0293	14.2938	0.961595	0
1.3073	-38.2463	63.1244	18.5693	5.53821	0
1.3080	-29.7004	61.9074	20.399	2.7908	0
1.3087	-22.3739	63.4208	18.5693	-0.87122	0
1.3093	-11.0844	61.9074	15.5076	-0.87122	0
1.3100	1.12474	51.8287	13.9858	0.350657	0
1.3107	5.09285	46.337	13.6779	0.961595	0
1.3113	-3.75788	52.7492	10.9423	1.8762	0
1.3120	-21.1545	56.7121	6.35885	1.26526	0
1.3127	-30.9198	57.3205	1.77541	0.350657	0
1.3133	-26.342	59.458	-3.0979	0.961595	0
1.3140	-21.7642	58.8495	-5.54361	2.17986	0
1.3147	-19.6303	60.6749	-4.63779	1.26526	0
1.3153	-7.726	65.5582	-4.63779	0.961595	0
1.3160	7.83637	64.6533	-6.75741	3.70901	0
1.3167	12.1093	69.5366	-6.75741	5.84187	0
1.3173	7.83637	70.1451	-6.75741	3.40173	0
1.3180	3.56342	31.687	-8.89514	0.961595	0
1.3187	1.42957	-13.4798	-8.2973	1.8762	0
1.3193	9.3658	-12.2629	-4.92766	3.70901	0
1.3200	25.8427	6.97395	-7.06539	3.09807	0
1.3207	34.0837	7.27038	-15.6163	1.8762	0
1.3213	27.6717	7.87884	-20.1998	2.17986	0
1.3220	19.131	13.6827	-17.7541	3.70901	0
1.3227	13.9436	13.9947	-15.0004	4.31633	0
1.3233	0.515067	18.878	-12.8626	3.40173	0
1.3240	-21.7642	28.6291	-9.20312	3.70901	0
1.3247	-27.5613	32.6075	-8.2973	6.76009	0
1.3253	-8.03083	34.4329	-10.7249	6.45281	0
1.3260	3.86825	37.1788	-10.7249	3.70901	0
1.3267	-12.6086	41.7657	-9.20312	4.92727	0
1.3273	-30.3101	46.9454	-10.7249	7.67469	0
1.3280	-30.0053	47.5539	-12.5728	8.89657	0
1.3287	-21.7642	49.0829	-10.7249	9.20023	0
1.3293	-8.33567	55.1831	-8.60528	7.37103	0
1.3300	5.70252	56.1036	-8.60528	5.53821	0
1.3307	6.00736	52.4372	-5.85159	6.76009	0
1.3313	-2.53854	52.4372	1.77541	7.67469	0
1.3320	-5.28732	52.1408	5.74289	6.76009	0
1.3327	-10.1699	50.0033	1.15945	7.37103	0
[truncated: 40,336 more rows]
