# Supplementary material for: Identification of Haptic Based Guiding Using Hard Reins
Source: PLoS One. 2015 Jul 22;10(7):e0132020. doi: 10.1371/journal.pone.0132020 (PMC4511788; doi:10.1371/journal.pone.0132020)
Supplement: S3 File — (ZIP) [file pone.0132020.s003.zip › EMGData1/Subject4/T5/t5.txt]

0.0000	-3.47328	4.97306	-20.031	-13.9613	0
0.0007	-7.74541	-0.214761	-14.8534	-13.0488	0
0.0013	-9.88148	0.0906023	-16.3773	-8.77494	0
0.0020	-10.7969	-0.825487	-18.195	-2.97547	0
0.0027	-9.88148	-5.70794	-24.6027	1.90791	0
0.0033	-11.7124	-8.45286	-34.0766	5.56864	0
0.0040	-17.2051	-7.84213	-33.7645	8.31689	0
0.0047	-20.867	-4.18113	-21.8671	10.1455	0
0.0053	-22.6979	1.31205	-6.29757	11.3681	0
0.0060	-22.6979	5.88915	12.3197	11.3681	0
0.0067	-21.7824	7.72133	28.4951	10.452	0
0.0073	-24.2236	11.3823	32.1488	8.31689	0
0.0080	-23.003	18.4023	29.7069	5.56864	0
0.0087	-16.2897	22.9794	32.4609	2.51743	0
0.0093	-16.2897	19.6238	34.5907	-2.36595	0
0.0100	-19.9515	12.9091	33.6727	-7.55229	0
0.0107	-14.4588	17.7916	43.4404	-8.16541	0
0.0113	-7.74541	32.7443	63.2878	-7.85885	0
0.0120	-10.1866	40.6804	73.6613	-13.6583	0
0.0127	-12.6279	39.7643	72.4312	-20.3703	0
0.0133	-10.4918	38.2375	73.0371	-24.6441	0
0.0140	-8.96602	34.8819	76.1033	-28.918	0
0.0147	-8.05057	29.9994	77.0213	-31.6626	0
0.0153	-8.05057	26.3351	79.4632	-29.2209	0
0.0160	-9.88148	20.5365	84.3287	-27.3888	0
0.0167	-12.0175	11.077	88.9187	-29.2209	0
0.0173	-12.3227	4.05697	95.6202	-29.2209	0
0.0180	-14.4588	0.395965	103.864	-25.5602	0
0.0187	-18.1206	-5.70794	111.796	-20.9834	0
0.0193	-20.867	-16.6943	119.121	-16.403	0
0.0200	-22.3927	-27.986	120.645	-12.4357	0
0.0207	-25.1391	-32.5631	117.304	-9.0815	0
0.0213	-27.8855	-30.7309	118.203	-3.89156	0
0.0220	-30.3267	-27.986	121.875	0.68526	0
0.0227	-32.1576	-30.1202	121.269	4.3496	0
0.0233	-33.3807	-37.1402	123.399	11.0615	0
0.0240	-35.5168	-38.9724	127.677	16.5544	0
0.0247	-39.4837	-27.986	123.399	14.7223	0
0.0253	-39.7889	-16.9997	115.78	13.8098	0
0.0260	-36.7374	-14.2514	117.304	15.9449	0
0.0267	-36.1271	-9.06358	122.481	14.7223	0
0.0273	-36.1271	-1.43621	122.481	12.2842	0
0.0280	-33.3807	3.14423	118.515	12.8937	0
0.0287	-30.937	5.27842	110.896	11.0615	0
0.0293	-30.937	8.93942	101.422	5.8752	0
0.0300	-28.4958	15.9594	93.8025	2.21087	0
0.0307	-22.0876	24.2009	88.9187	0.0757393	0
0.0313	-14.4588	29.694	82.1989	-3.28204	0
0.0320	-9.57633	35.1872	74.8731	-8.16541	0
0.0327	-8.96602	43.7307	73.3492	-13.6583	0
0.0333	-9.88148	48.3078	78.8389	-20.0673	0
0.0340	-8.05057	49.2239	82.511	-22.509	0
0.0347	-4.99904	55.3278	77.9209	-19.7607	0
0.0353	-3.47328	61.1263	70.6135	-17.6256	0
0.0360	-3.77843	57.16	59.0099	-20.0673	0
0.0367	-5.30419	48.0024	39.1624	-22.509	0
0.0373	-6.82996	41.5965	23.0054	-20.6768	0
0.0380	-7.13511	35.1872	20.8573	-15.1839	0
0.0387	-8.66087	26.0297	22.0874	-10.9101	0
0.0393	-11.7124	18.097	17.2036	-7.24933	0
0.0400	-12.933	15.0433	11.0896	-0.533782	0
0.0407	-13.8485	14.4326	7.72967	7.09424	0
0.0413	-16.5948	13.2145	4.68187	9.22937	0
0.0420	-16.5948	6.19451	-0.201963	12.2842	0
0.0427	-14.4588	-1.13085	-5.37955	21.1313	0
0.0433	-16.5948	4.05697	-9.05161	25.7117	0
0.0440	-20.5618	4.66769	-13.6233	24.7956	0
0.0447	-20.2567	-23.7143	-19.7189	29.3724	0
0.0453	-21.1721	-52.0929	-23.391	33.9492	0
0.0460	-23.6133	-45.3817	-25.8329	30.2885	0
0.0467	-22.6979	-31.0363	-30.4046	29.9819	0
0.0473	-21.7824	-36.2241	-35.6005	34.8653	0
0.0480	-21.4773	-41.4119	-42.6142	31.2046	0
0.0487	-15.9845	-33.7846	-54.2178	20.2188	0
0.0493	-10.7969	-24.3217	-64.8851	15.3354	0
0.0500	-11.1021	-16.9997	-68.2451	15.6384	0
0.0507	-10.7969	-12.7279	-68.5572	10.755	0
0.0513	-8.96602	-14.8621	-70.3932	2.82039	0
0.0520	-8.96602	-15.1675	-71.9171	-0.840345	0
0.0527	-4.69389	-9.36894	-73.441	-2.67251	0
0.0533	3.85286	-5.40258	-78.6186	-8.46837	0
0.0540	10.2611	-6.01331	-86.8624	-13.0488	0
0.0547	13.3126	-7.54012	-94.794	-11.2166	0
0.0553	12.7023	-7.84213	-99.6778	-11.2166	0
0.0560	9.65076	-6.31867	-105.168	-15.1839	0
0.0567	8.43015	-5.70794	-109.445	-14.5744	0
0.0573	7.20954	-9.36894	-110.676	-9.99398	0
0.0580	3.54771	-13.946	-115.247	-6.33325	0
0.0587	1.71679	-17.9158	-124.409	-2.97547	0
0.0593	0.496183	-24.3217	-129.899	2.82039	0
0.0600	-4.38874	-27.3753	-131.423	9.53593	0
0.0607	-8.35572	-24.3217	-136.307	13.5032	0
0.0613	-9.27118	-23.4089	-139.96	17.164	0
0.0620	-11.4072	-24.627	-138.748	23.27	0
0.0627	-15.0691	-25.2378	-138.143	28.4563	0
0.0633	-16.2897	-27.986	-137.83	29.679	0
0.0640	-15.3742	-29.8149	-135.701	32.7302	0
0.0647	-12.6279	-24.3217	-136.912	37.6136	0
0.0653	-10.1866	-18.8285	-142.108	36.3909	0
0.0660	-9.88148	-15.1675	-148.516	34.2558	0
0.0667	-7.74541	-11.8118	-157.366	34.8653	0
0.0673	-3.16813	-10.5904	-163.773	31.2046	0
0.0680	0.19103	-7.54012	-163.773	24.489	0
0.0687	3.85286	-0.520124	-161.937	23.8795	0
0.0693	9.04045	1.92278	-159.808	22.0473	0
0.0700	12.3971	0.395965	-156.76	14.7223	0
0.0707	14.8383	4.66769	-155.218	9.53593	0
0.0713	18.5002	9.55015	-154.612	6.48472	0
0.0720	18.5002	8.93942	-154.924	0.0757393	0
0.0727	18.5002	9.24479	-163.773	-6.63981	0
0.0733	23.0775	10.7716	-177.195	-11.5196	0
0.0740	24.6032	9.24479	-182.685	-13.6583	0
0.0747	20.6362	4.97306	-181.161	-16.403	0
0.0753	19.4156	1.00669	-180.243	-19.7607	0
0.0760	20.6362	-2.34895	-178.113	-20.9834	0
0.0767	19.1105	-5.09722	-172.623	-19.4542	0
0.0773	17.2796	-10.5904	-165.609	-18.2351	0
0.0780	15.1435	-16.9997	-157.366	-14.8774	0
0.0787	12.3971	-22.7982	-148.81	-9.38446	0
0.0793	11.1765	-30.7309	-141.796	-6.02668	0
0.0800	10.2611	-37.1402	-136.912	-3.28204	0
0.0807	7.51469	-37.7509	-133.259	1.90791	0
0.0813	5.98893	-39.8885	-127.145	6.48472	0
0.0820	4.76832	-45.0763	-118.607	10.452	0
0.0827	2.3271	-48.4319	-110.676	15.9449	0
0.0833	1.10649	-51.1802	-103.038	20.2188	0
0.0840	0.19103	-54.2305	-97.548	21.7444	0
0.0847	-0.421755	-52.3983	-96.3179	20.5217	0
0.0853	1.10649	-47.5159	-96.9421	16.861	0
0.0860	2.02194	-43.5495	-98.1539	14.4193	0
0.0867	0.19103	-40.4959	-100.596	15.6384	0
0.0873	0.801335	-38.9724	-102.744	15.0288	0
0.0880	4.15801	-37.1402	-102.432	10.452	0
0.0887	4.46316	-31.3417	-101.514	5.56864	0
0.0893	2.9374	-25.5431	-99.99	1.60134	0
0.0900	7.51469	-20.966	-96.9421	-3.89156	0
0.0907	13.9229	-13.946	-95.1061	-8.77494	0
0.0913	13.9229	-6.01331	-96.0241	-11.8261	0
0.0920	11.7868	1.61742	-99.6778	-16.403	0
0.0927	14.8383	10.1609	-101.826	-23.1185	0
0.0933	19.4156	13.2145	-101.514	-29.2209	0
0.0940	18.5002	11.3823	-102.432	-30.4436	0
0.0947	16.6693	15.0433	-102.432	-28.0019	0
0.0953	16.6693	19.3184	-97.8602	-26.7792	0
0.0960	13.9229	14.738	-92.9763	-29.2209	0
0.0967	11.1765	7.41596	-96.3179	-30.4436	0
0.0973	12.092	4.05697	-99.3841	-29.5275	0
0.0980	13.0074	1.92278	-92.3521	-28.3048	0
0.0987	11.7868	-0.520124	-81.6848	-24.6441	0
0.0993	11.1765	-3.5704	-74.9649	-18.8447	0
0.1000	9.3456	-6.62403	-68.5572	-13.3518	0
0.1007	5.07347	-9.67431	-60.6256	-8.16541	0
0.1013	2.9374	-15.1675	-56.6597	-2.67251	0
0.1020	0.801335	-17.9158	-55.7417	2.51743	0
0.1027	-5.30419	-16.0836	-51.4638	7.70377	0
0.1033	-8.66087	-17.305	-47.1859	11.9776	0
0.1040	-5.60935	-13.3353	-48.416	13.8098	0
0.1047	-6.21965	-4.48649	-49.334	15.6384	0
0.1053	-10.7969	-3.5704	-44.7439	16.2515	0
0.1060	-8.66087	0.701329	-39.2542	16.2515	0
0.1067	-3.77843	8.93942	-36.5185	18.08	0
0.1073	-5.60935	4.97306	-31.0105	18.9961	0
0.1080	-8.35572	18.7077	-26.4388	13.8098	0
0.1087	-5.9145	70.2805	-30.7167	3.43351	0
0.1093	-2.55782	104.766	-34.6825	-4.50108	0
0.1100	0.496183	101.716	-29.4866	-7.24933	0
0.1107	6.59923	103.545	-24.309	-9.99398	0
0.1113	12.3971	109.954	-22.473	-13.6583	0
0.1120	13.0074	105.682	-18.195	-16.403	0
0.1127	13.0074	105.682	-13.9354	-20.0673	0
0.1133	15.4487	105.377	-13.3112	-26.4763	0
0.1140	15.7538	94.6961	-11.1814	-28.918	0
0.1147	13.6177	88.8976	-6.60969	-27.3888	0
0.1153	12.3971	88.2869	-1.72586	-27.3888	0
0.1160	10.2611	83.099	3.15796	-28.3048	0
0.1167	6.59923	79.7434	7.4359	-26.7792	0
0.1173	6.59923	75.163	10.7958	-24.6441	0
0.1180	8.7353	63.5659	16.2855	-22.2024	0
0.1187	5.98893	54.4117	23.0054	-16.403	0
0.1193	0.496183	48.3078	27.5771	-9.69102	0
0.1200	-3.47328	36.1033	30.937	-4.19812	0
0.1207	-7.44026	25.117	31.855	0.68526	0
0.1213	-10.7969	22.0633	33.9848	4.3496	0
0.1220	-11.7124	19.0131	40.9985	6.78768	0
0.1227	-14.1536	12.9091	47.7183	10.755	0
0.1233	-16.9	10.1609	51.372	15.6384	0
0.1240	-16.5948	11.9931	54.4382	17.7771	0
0.1247	-15.0691	13.8252	58.0918	18.9961	0
0.1253	-14.4588	14.1306	60.8459	22.0473	0
0.1260	-12.933	14.738	63.5816	23.5729	0
0.1267	-12.0175	15.6541	64.8117	21.1313	0
0.1273	-12.3227	18.7077	62.6636	18.3866	0
0.1280	-10.7969	23.5901	60.5338	16.5544	0
0.1287	-7.44026	27.8619	58.6977	11.9776	0
0.1293	-5.30419	29.9994	55.9621	6.48472	0
0.1300	-2.55782	31.2175	55.6499	2.82039	0
0.1307	3.85286	29.9994	59.0099	-0.840345	0
0.1313	6.59923	26.6404	65.4176	-5.1142	0
0.1320	4.76832	23.8955	70.6135	-8.77494	0
0.1327	4.76832	24.8116	69.3834	-14.8774	0
0.1333	8.43015	26.0297	66.9415	-21.8959	0
0.1340	10.2611	23.8955	68.7775	-22.509	0
0.1347	9.65076	19.9258	71.5132	-20.6768	0
0.1353	9.65076	17.7916	73.3492	-22.509	0
0.1360	9.3456	15.0433	76.7091	-22.509	0
0.1367	7.81984	9.55015	80.3628	-19.1512	0
0.1373	6.59923	4.05697	83.429	-18.5417	0
0.1380	3.85286	0.0906023	87.3948	-16.403	0
0.1387	-0.421755	-6.31867	91.6544	-8.77494	0
0.1393	-3.47328	-14.5568	94.7206	-2.67251	0
0.1400	-4.38874	-20.6607	98.6864	0.68526	0
0.1407	-5.30419	-24.0163	101.734	5.56864	0
0.1413	-8.05057	-28.2914	105.388	11.9776	0
0.1420	-9.88148	-33.4792	110.896	19.6057	0
0.1427	-11.4072	-35.0027	117.304	26.6242	0
0.1433	-11.4072	-33.7846	123.711	29.679	0
0.1440	-10.7969	-34.3953	127.365	29.679	0
0.1447	-11.7124	-34.7007	126.759	29.3724	0
0.1453	-14.1536	-33.4792	124.629	29.679	0
0.1460	-15.0691	-31.647	124.005	32.1207	0
0.1467	-13.8485	-27.986	124.629	32.4236	0
0.1473	-13.8485	-22.4928	124.923	27.8468	0
0.1480	-15.0691	-17.9158	126.447	22.6569	0
0.1487	-12.933	-11.8118	127.971	18.9961	0
0.1493	-7.13511	-2.34895	128.889	14.7223	0
0.1500	-1.33721	4.36233	131.037	11.3681	0
0.1507	1.10649	7.72133	133.167	7.70377	0
0.1513	2.9374	11.077	133.167	1.60134	0
0.1520	4.76832	13.2145	130.725	-4.50108	0
0.1527	5.98893	14.738	129.201	-8.46837	0
0.1533	8.7353	15.3487	127.971	-12.1327	0
0.1540	12.3971	14.738	124.629	-14.5744	0
0.1547	13.9229	12.6038	123.711	-14.5744	0
0.1553	13.9229	10.4662	127.071	-14.2678	0
0.1560	15.7538	6.80524	127.677	-14.8774	0
0.1567	18.195	4.66769	122.188	-16.403	0
0.1573	17.2796	2.22814	117.304	-16.1	0
0.1580	13.9229	-5.09722	118.203	-11.8261	0
0.1587	10.2611	-13.946	124.005	-5.72372	0
0.1593	7.51469	-16.9997	131.037	-1.75643	0
0.1600	6.29408	-17.9158	133.773	0.991824	0
0.1607	4.76832	-22.1875	133.167	6.78768	0
0.1613	1.10649	-26.4592	133.479	13.5032	0
0.1620	-1.64237	-29.2075	133.773	17.4705	0
0.1627	-1.94752	-32.5631	133.167	20.5217	0
0.1633	-4.38874	-34.3953	130.413	24.7956	0
0.1640	-6.21965	-31.3417	124.923	26.9307	0
0.1647	-2.86297	-26.7646	123.399	27.5402	0
0.1653	-0.726908	-25.2378	125.529	27.8468	0
0.1660	-1.64237	-20.3553	122.793	26.0146	0
0.1667	-0.421755	-12.1172	120.351	25.0986	0
0.1673	2.02194	-10.285	124.629	25.7117	0
0.1680	2.9374	-10.5904	122.188	20.8283	0
0.1687	6.59923	-3.26504	110.272	12.5871	0
0.1693	11.4817	4.66769	102.34	9.53593	0
0.1700	13.6177	8.63741	96.5382	4.65255	0
0.1707	13.6177	17.4862	85.2467	-4.50108	0
0.1713	12.092	25.7243	76.1033	-8.77494	0
0.1720	12.092	26.6404	70.6135	-12.1327	0
0.1727	15.1435	29.3887	60.8459	-21.2863	0
0.1733	16.6693	33.3551	51.6841	-26.4763	0
0.1740	17.2796	29.3887	48.9301	-25.2536	0
0.1747	21.5517	25.117	45.5885	-27.6953	0
0.1753	23.9929	26.0297	37.6385	-31.0531	0
0.1760	20.3311	20.5365	32.1488	-31.0531	0
0.1767	18.8053	4.97306	30.6249	-30.4436	0
0.1773	18.5002	-7.23476	28.4951	-27.6953	0
0.1780	16.3641	-12.1172	23.9051	-21.5929	0
0.1787	15.4487	-14.8621	20.5635	-16.1	0
0.1793	13.3126	-17.6104	20.5635	-10.9101	0
0.1800	6.59923	-19.4392	19.6455	-5.41716	0
0.1807	2.02194	-24.3217	12.3197	-3.28204	0
0.1813	-0.421755	-29.2075	4.68187	-1.75643	0
0.1820	-3.47328	-31.0363	4.07598	2.82039	0
0.1827	-4.08358	-33.1738	5.30611	7.40081	0
0.1833	-2.55782	-34.3953	3.76385	11.0615	0
0.1840	-2.25267	-31.0363	3.76385	14.7223	0
0.1847	-3.47328	-29.8149	5.30611	17.164	0
0.1853	-5.9145	-30.1202	4.07598	17.164	0
0.1860	-7.13511	-22.1875	1.63406	16.5544	0
0.1867	-3.77843	-13.3353	-0.807851	15.6384	0
0.1873	-1.03206	-13.3353	-3.56189	12.8937	0
0.1880	-1.33721	-11.5065	-7.21558	5.8752	0
0.1887	0.496183	-2.34895	-11.1814	0.991824	0
0.1893	4.46316	4.05697	-14.5413	-0.840345	0
0.1900	6.90438	7.72133	-18.8193	-6.63981	0
0.1907	8.43015	13.2145	-22.7851	-13.6583	0
0.1913	9.95591	15.6541	-22.7851	-12.7422	0
0.1920	12.092	14.1306	-23.391	-14.8774	0
0.1927	14.228	16.8755	-29.1928	-27.0858	0
0.1933	13.0074	22.0633	-33.4524	-34.1043	0
0.1940	10.8714	22.3687	-31.9285	-31.0531	0
0.1947	10.5662	19.6238	-31.0105	-31.0531	0
0.1953	10.2611	17.7916	-32.8465	-35.6299	0
0.1960	11.7868	14.738	-32.5527	-36.2394	0
0.1967	18.195	10.4662	-28.8807	-33.1882	0
0.1973	22.7723	6.19451	-24.9149	-30.7465	0
0.1980	21.8569	0.395965	-22.7851	-26.7792	0
0.1987	18.5002	-6.31867	-19.113	-20.9834	0
0.1993	12.7023	-10.5904	-14.2292	-15.7934	0
0.2000	7.20954	-11.2011	-13.6233	-13.0488	0
0.2007	5.37862	-14.5568	-12.7053	-7.55229	0
0.2013	3.54771	-21.8821	-6.29757	-0.230824	0
0.2020	0.496183	-26.7646	-2.64388	3.12695	0
0.2027	-2.86297	-27.0699	-2.33175	7.40081	0
0.2033	-7.44026	-26.1539	1.02817	14.7223	0
0.2040	-9.88148	-24.0163	3.15796	15.3354	0
0.2047	-6.21965	-21.8821	-1.11998	10.1455	0
0.2053	-5.9145	-20.0499	-3.56189	11.3681	0
0.2060	-10.1866	-15.7782	-3.56189	14.4193	0
0.2067	-10.1866	-9.97967	-4.46154	11.9776	0
0.2073	-6.5248	-4.48649	-4.77367	9.22937	0
0.2080	-4.38874	2.22814	-5.37955	5.8752	0
0.2087	-0.726908	6.80524	-8.42736	0.0757393	0
0.2093	2.9374	8.93942	-10.5755	-3.58499	0
0.2100	1.10649	13.2145	-9.34537	-7.55229	0
0.2107	1.10649	18.7077	-8.13359	-14.5744	0
0.2113	7.51469	19.0131	-7.82147	-18.2351	0
0.2120	11.4817	18.097	-8.73948	-20.6768	0
0.2127	12.092	22.0633	-8.73948	-27.3888	0
0.2133	14.8383	26.0297	-7.82147	-31.9692	0
0.2140	16.6693	26.0297	-7.82147	-31.3561	0
0.2147	15.4487	24.2009	-5.69168	-30.137	0
0.2153	14.5332	23.2848	1.02817	-28.6114	0
0.2160	13.9229	21.758	3.76385	-28.3048	0
0.2167	13.0074	19.9258	-0.495727	-31.0531	0
0.2173	12.7023	17.4862	-0.807851	-29.2209	0
0.2180	11.1765	11.9931	4.99399	-19.7607	0
0.2187	8.43015	3.14423	8.35392	-13.6583	0
0.2193	5.98893	-4.79185	8.04179	-12.7422	0
0.2200	2.02194	-8.45286	11.4017	-9.0815	0
0.2207	-3.16813	-12.1172	17.4973	-2.36595	0
0.2213	-6.5248	-16.9997	18.7275	3.12695	0
0.2220	-9.88148	-18.2211	17.4973	8.31689	0
0.2227	-12.6279	-16.9997	19.0212	13.8098	0
0.2233	-13.5433	-17.6104	20.2514	18.3866	0
0.2240	-13.5433	-14.2514	15.9734	21.7444	0
0.2247	-12.933	-4.79185	11.7138	23.8795	0
0.2253	-12.6279	1.61742	11.0896	23.5729	0
0.2260	-11.4072	3.44624	10.4837	22.0473	0
0.2267	-8.05057	6.80524	9.56569	22.6569	0
0.2273	-6.5248	10.7716	11.4017	21.7444	0
0.2280	-6.21965	16.8755	9.87782	15.9449	0
0.2287	-3.47328	26.9458	2.55208	9.53593	0
0.2293	-0.726908	32.7443	-1.11998	5.56864	0
0.2300	1.41164	32.7443	-0.807851	1.90791	0
0.2307	5.07347	35.1872	-2.93764	-1.75643	0
0.2313	7.51469	38.8482	-6.60969	-4.50108	0
0.2320	8.43015	40.6804	-9.96962	-9.99398	0
0.2327	13.0074	43.4253	-12.4115	-17.0161	0
0.2333	14.5332	43.7307	-11.7873	-20.9834	0
0.2340	11.4817	39.459	-9.34537	-20.3703	0
0.2347	11.4817	37.9321	-7.21558	-19.1512	0
0.2353	13.0074	38.8482	-4.46154	-20.0673	0
0.2360	11.4817	34.5765	-1.41374	-20.9834	0
0.2367	12.3971	28.778	1.94619	-18.2351	0
0.2373	12.092	24.5062	4.99399	-13.6583	0
0.2380	7.20954	17.7916	5.59988	-9.38446	0
0.2387	4.76832	10.4662	6.83002	-3.89156	0
0.2393	2.3271	5.27842	11.7138	3.73647	0
0.2400	-4.38874	-2.34895	11.4017	9.22937	0
0.2407	-8.05057	-14.2514	5.30611	11.0615	0
0.2413	-8.05057	-22.1875	3.47009	13.8098	0
0.2420	-10.1866	-24.9324	5.59988	19.3027	0
0.2427	-14.1536	-27.0699	6.83002	23.5729	0
0.2433	-18.1206	-27.0699	6.83002	26.9307	0
0.2440	-20.867	-24.0163	3.76385	29.3724	0
0.2447	-18.7309	-23.1036	-1.11998	31.8141	0
0.2453	-15.0691	-22.7982	-2.33175	33.3397	0
0.2460	-14.4588	-16.9997	-2.33175	32.1207	0
0.2467	-14.4588	-11.5065	-5.98544	29.0658	0
0.2473	-14.4588	-12.4226	-8.13359	26.6242	0
0.2480	-13.5433	-9.06358	-9.05161	23.8795	0
0.2487	-8.96602	0.0906023	-12.7053	18.6896	0
0.2493	-5.60935	5.27842	-17.5891	13.8098	0
0.2500	-3.77843	10.7716	-21.2612	8.01033	0
0.2507	1.10649	19.9258	-24.309	0.991824	0
0.2513	5.07347	22.3687	-22.7851	-3.58499	0
0.2520	5.68377	21.758	-20.031	-7.24933	0
0.2527	8.43015	28.778	-22.473	-13.3518	0
0.2533	11.1765	33.6604	-26.7509	-17.319	0
0.2540	11.1765	29.0833	-25.227	-18.2351	0
0.2547	13.9229	26.0297	-21.2612	-19.1512	0
0.2553	15.7538	25.117	-18.8193	-20.0673	0
0.2560	12.092	20.2311	-17.277	-21.2863	0
0.2567	10.8714	14.4326	-14.8534	-21.8959	0
0.2573	11.1765	10.4662	-11.1814	-18.2351	0
0.2580	5.68377	5.88915	-5.98544	-11.8261	0
0.2587	2.63225	1.31205	0.71605	-8.46837	0
0.2593	4.46316	-5.09722	8.64768	-4.80764	0
0.2600	0.496183	-12.7279	15.0554	0.991824	0
0.2607	-7.44026	-16.6943	18.7275	6.78768	0
0.2613	-8.96602	-18.5231	20.8573	12.2842	0
0.2620	-8.66087	-19.7446	19.9392	18.08	0
0.2627	-11.7124	-19.7446	18.7275	22.6569	0
0.2633	-14.4588	-20.6607	23.9051	25.7117	0
0.2640	-17.5103	-21.5768	27.8709	27.2373	0
0.2647	-19.9515	-16.9997	22.6933	27.5402	0
0.2653	-18.1206	-11.2011	18.4153	28.4563	0
0.2660	-14.4588	-7.54012	21.7753	29.9819	0
0.2667	-13.8485	-4.18113	24.5293	29.0658	0
0.2673	-13.2382	-1.13085	24.5293	25.7117	0
0.2680	-9.57633	3.14423	25.7411	18.9961	0
0.2687	-6.82996	10.1609	24.8231	11.6711	0
0.2693	-5.30419	15.6541	21.1694	7.40081	0
0.2700	-1.94752	18.097	21.1694	3.73647	0
0.2707	2.9374	21.4526	24.2172	-2.05939	0
0.2713	8.12499	26.6404	22.0874	-8.16541	0
0.2720	9.95591	32.7443	17.4973	-13.0488	0
0.2727	8.7353	37.9321	17.4973	-17.319	0
0.2733	8.43015	40.6804	19.3333	-20.3703	0
0.2740	11.1765	42.2039	16.8914	-21.2863	0
0.2747	14.8383	42.5092	16.8914	-21.2863	0
0.2753	14.228	37.6268	23.9051	-20.6768	0
0.2760	8.7353	30.6101	27.5771	-20.0673	0
0.2767	4.76832	25.419	23.6113	-20.6768	0
0.2773	4.76832	19.6238	22.0874	-21.8959	0
0.2780	2.02194	13.2145	25.4473	-18.2351	0
0.2787	-2.55782	4.97306	26.6591	-9.99398	0
0.2793	-2.55782	-5.70794	24.8231	-3.89156	0
0.2800	-0.726908	-13.946	24.8231	0.382303	0
0.2807	-2.86297	-16.6943	25.7411	7.40081	0
0.2813	-6.21965	-20.3553	26.6591	13.8098	0
0.2820	-8.96602	-25.8485	26.0532	17.4705	0
0.2827	-11.1021	-29.8149	24.8231	21.7444	0
0.2833	-14.1536	-31.647	24.2172	23.5729	0
0.2840	-19.0361	-30.1202	24.2172	23.8795	0
0.2847	-21.7824	-27.3753	23.0054	26.6242	0
0.2853	-15.6794	-25.2378	20.5635	27.2373	0
0.2860	-8.05057	-19.7446	17.2036	24.7956	0
0.2867	-7.74541	-11.8118	14.4495	26.3212	0
0.2873	-9.27118	-7.84213	14.4495	26.6242	0
0.2880	-7.13511	-5.09722	12.3197	19.3027	0
0.2887	-5.30419	4.05697	3.15796	11.6711	0
0.2893	-3.47328	12.2984	-6.29757	6.17816	0
0.2900	1.41164	15.3487	-9.96962	-0.840345	0
0.2907	2.9374	19.9258	-13.3112	-4.50108	0
0.2913	0.19103	25.117	-20.031	-7.24933	0
0.2920	2.63225	26.3351	-25.8329	-13.9613	0
0.2927	9.04045	27.2511	-30.7167	-20.6768	0
0.2933	10.2611	29.9994	-32.5527	-23.728	0
0.2940	10.2611	30.6101	-30.1108	-26.4763	0
0.2947	14.5332	28.4726	-28.8807	-26.7792	0
0.2953	15.7538	23.8955	-30.1108	-25.5602	0
0.2960	13.3126	16.2648	-30.1108	-25.2536	0
0.2967	13.0074	8.63741	-29.1928	-22.8119	0
0.2973	11.7868	3.44624	-29.1928	-19.4542	0
0.2980	9.3456	0.395965	-28.8807	-16.403	0
0.2987	10.8714	-0.214761	-26.4388	-9.99398	0
0.2993	9.3456	-3.87576	-23.7031	-2.36595	0
0.3000	0.496183	-11.5065	-23.7031	0.991824	0
0.3007	-3.47328	-15.4729	-26.7509	3.12695	0
0.3013	-1.03206	-17.9158	-28.2748	8.61985	0
0.3020	-3.47328	-24.3217	-25.5208	13.8098	0
0.3027	-9.27118	-28.5968	-22.7851	18.3866	0
0.3033	-10.4918	-27.3753	-22.7851	23.5729	0
0.3040	-8.96602	-25.8485	-23.0788	26.3212	0
0.3047	-9.27118	-22.4928	-22.473	25.7117	0
0.3053	-10.4918	-18.8285	-22.7851	24.7956	0
0.3060	-8.96602	-19.1339	-25.227	24.7956	0
0.3067	-6.21965	-17.6104	-28.2748	23.27	0
0.3073	-4.38874	-10.5904	-31.0105	18.6896	0
0.3080	-3.47328	-4.18113	-32.8465	14.7223	0
0.3087	-1.94752	3.14423	-33.7645	12.8937	0
0.3093	-0.726908	10.7716	-34.0766	8.01033	0
0.3100	1.41164	12.9091	-33.7645	-0.533782	0
0.3107	5.98893	14.4326	-31.6347	-5.41716	0
0.3113	8.7353	17.7916	-26.145	-7.85885	0
0.3120	7.51469	16.8755	-20.031	-13.6583	0
0.3127	9.04045	17.4862	-19.113	-20.0673	0
0.3133	13.6177	22.3687	-21.8671	-22.8119	0
0.3140	14.8383	19.6238	-20.031	-25.2536	0
0.3147	13.0074	11.9931	-16.3773	-25.5602	0
0.3153	13.0074	9.85551	-14.5413	-22.8119	0
0.3160	12.7023	6.49987	-12.7053	-21.5929	0
0.3167	11.4817	-1.43621	-12.4115	-22.2024	0
0.3173	11.1765	-7.23476	-13.9354	-18.2351	0
0.3180	9.04045	-14.8621	-11.1814	-11.5196	0
0.3187	5.37862	-22.7982	-5.37955	-6.94277	0
0.3193	2.3271	-25.5431	-3.56189	-3.58499	0
0.3200	-1.03206	-29.5095	-3.56189	3.12695	0
0.3207	-5.30419	-37.1402	-0.807851	10.452	0
0.3213	-6.82996	-39.8885	-0.807851	15.6384	0
0.3220	-7.13511	-40.8012	-3.56189	19.6057	0
0.3227	-9.88148	-44.1602	0.71605	24.489	0
0.3233	-12.6279	-43.8548	10.1716	29.9819	0
0.3240	-13.8485	-40.8012	15.0554	32.1207	0
0.3247	-15.9845	-41.7173	13.8436	29.9819	0
0.3253	-16.5948	-41.4119	12.6135	28.7629	0
0.3260	-14.1536	-35.6134	13.8436	30.2885	0
0.3267	-12.3227	-31.647	16.2855	29.3724	0
0.3273	-11.7124	-29.8149	16.5977	26.0146	0
0.3280	-10.1866	-24.3217	13.8436	22.3539	0
0.3287	-5.60935	-14.8621	9.87782	17.164	0
0.3293	-1.94752	-7.54012	8.9598	11.9776	0
0.3300	-2.25267	-2.65431	6.51789	8.31689	0
0.3307	-0.726908	-0.214761	0.110162	3.43351	0
0.3313	3.54771	1.92278	-2.64388	-2.36595	0
0.3320	1.71679	6.80524	-1.11998	-6.33325	0
0.3327	-4.08358	10.7716	-2.33175	-9.99398	0
0.3333	-3.47328	10.1609	-3.56189	-12.7422	0
0.3340	1.41164	8.63741	-2.33175	-13.6583	0
0.3347	2.9374	8.63741	-1.72586	-14.5744	0
0.3353	3.54771	6.80524	3.15796	-14.5744	0
0.3360	7.20954	3.14423	11.0896	-13.9613	0
0.3367	7.51469	-1.43621	12.0076	-13.9613	0
0.3373	2.02194	-7.54012	10.1716	-12.7422	0
0.3380	-5.30419	-14.2514	12.6135	-7.55229	0
0.3387	-8.96602	-18.2211	16.2855	-0.533782	0
0.3393	-11.7124	-21.2714	20.5635	6.48472	0
0.3400	-14.4588	-26.4592	24.8231	11.9776	0
0.3407	-14.4588	-31.0363	25.4473	15.6384	0
0.3413	-14.1536	-32.5631	25.7411	18.3866	0
0.3420	-16.2897	-35.308	26.347	22.0473	0
0.3427	-17.2051	-39.2778	22.6933	27.8468	0
0.3433	-18.1206	-38.3617	19.3333	33.3397	0
0.3440	-20.2567	-32.5631	19.0212	33.9492	0
0.3447	-18.7309	-28.9021	17.8094	31.2046	0
0.3453	-16.2897	-26.1539	14.7616	31.5075	0
0.3460	-15.0691	-20.966	9.56569	32.1207	0
0.3467	-10.1866	-18.2211	4.3881	31.2046	0
0.3473	-5.9145	-14.8621	2.8642	29.0658	0
0.3480	-8.05057	-5.70794	-2.33175	22.6569	0
0.3487	-7.13511	3.7516	-12.7053	15.0288	0
0.3493	-1.64237	7.72133	-16.3773	10.755	0
0.3500	-2.25267	11.3823	-14.8534	5.56864	0
0.3507	-1.94752	16.8755	-18.8193	-1.75643	0
0.3513	4.76832	20.5365	-23.391	-6.33325	0
0.3520	7.20954	22.6741	-27.3568	-10.9101	0
0.3527	4.46316	24.8116	-33.4524	-15.1839	0
0.3533	5.68377	26.3351	-34.0766	-15.4869	0
0.3540	7.51469	25.117	-31.0105	-16.7095	0
0.3547	4.76832	22.3687	-33.4524	-18.5417	0
0.3553	2.3271	20.5365	-33.7645	-18.2351	0
0.3560	1.10649	17.4862	-28.2748	-20.0673	0
0.3567	-1.64237	11.077	-25.5208	-21.2863	0
0.3573	-3.77843	7.41596	-23.391	-16.1	0
0.3580	-4.38874	4.05697	-17.5891	-9.99398	0
0.3587	-4.38874	-4.79185	-12.7053	-6.33325	0
0.3593	-6.21965	-12.1172	-6.29757	-0.840345	0
0.3600	-8.66087	-15.1675	0.71605	4.65255	0
0.3607	-10.1866	-20.6607	-0.807851	7.40081	0
0.3613	-11.1021	-24.3217	-3.56189	9.8425	0
0.3620	-13.5433	-23.4089	0.110162	14.1128	0
0.3627	-16.2897	-26.7646	3.15796	20.2188	0
0.3633	-18.7309	-29.8149	4.99399	25.0986	0
0.3640	-19.6464	-24.3217	7.72967	23.8795	0
0.3647	-19.3412	-20.3553	9.27193	20.8283	0
0.3653	-20.867	-21.2714	10.7958	22.0473	0
0.3660	-21.7824	-16.9997	12.0076	22.3539	0
0.3667	-18.4257	-11.2011	10.1716	20.2188	0
0.3673	-12.6279	-7.54012	8.9598	15.9449	0
0.3680	-8.66087	-0.214761	8.9598	8.31689	0
0.3687	-5.9145	5.58378	5.59988	0.68526	0
0.3693	-3.47328	6.49987	3.15796	-2.97547	0
0.3700	-3.47328	13.8252	2.8642	-8.46837	0
0.3707	-1.64237	23.8955	1.63406	-15.1839	0
0.3713	2.02194	22.9794	2.8642	-19.4542	0
0.3720	3.85286	19.6238	5.30611	-25.5602	0
0.3727	6.29408	22.3687	1.02817	-32.8853	0
0.3733	11.1765	23.5901	-3.24977	-35.6299	0
0.3740	15.4487	20.2311	2.23995	-35.6299	0
0.3747	16.6693	17.1809	8.04179	-36.2394	0
0.3753	15.4487	14.1306	5.30611	-36.2394	0
0.3760	14.228	11.3823	1.02817	-36.8526	0
0.3767	15.7538	8.02669	2.23995	-36.2394	0
0.3773	16.3641	0.395965	8.64768	-31.0531	0
0.3780	12.092	-7.23476	15.6797	-24.6441	0
0.3787	7.81984	-11.5065	18.4153	-20.3703	0
0.3793	7.51469	-16.9997	19.6455	-15.1839	0
0.3800	6.59923	-22.4928	24.2172	-8.77494	0
0.3807	4.15801	-25.5431	29.101	-3.89156	0
0.3813	1.10649	-30.4256	30.019	-0.533782	0
0.3820	-3.47328	-33.4792	32.1488	5.56864	0
0.3827	-7.13511	-33.1738	37.0326	13.8098	0
0.3833	-8.66087	-35.308	40.3926	18.08	0
0.3840	-10.7969	-35.308	40.3926	16.2515	0
0.3847	-13.5433	-30.1202	39.1624	13.8098	0
0.3853	-14.4588	-27.0699	36.4267	13.8098	0
0.3860	-14.4588	-26.1539	33.6727	14.4193	0
0.3867	-17.2051	-22.1875	31.855	12.5871	0
0.3873	-20.867	-16.9997	28.183	8.31689	0
0.3880	-19.0361	-9.97967	23.9051	3.43351	0
0.3887	-10.7969	-2.65431	22.0874	-1.75643	0
0.3893	-1.94752	-2.04694	21.1694	-6.94277	0
0.3900	6.29408	-0.520124	16.5977	-12.1327	0
0.3907	15.7538	8.02669	12.0076	-14.5744	0
0.3913	19.7208	12.9091	9.56569	-17.6256	0
0.3920	18.195	12.2984	6.51789	-25.2536	0
0.3927	19.1105	15.6541	2.8642	-31.3561	0
0.3933	22.162	15.9594	2.8642	-30.4436	0
0.3940	23.0775	12.9091	4.68187	-30.137	0
0.3947	24.9084	15.0433	6.51789	-31.0531	0
0.3953	26.129	14.1306	11.7138	-26.4763	0
0.3960	22.7723	4.97306	16.5977	-23.1185	0
0.3967	18.195	0.0906023	15.0554	-27.3888	0
0.3973	15.1435	-3.26504	11.4017	-27.6953	0
0.3980	12.092	-11.8118	14.7616	-19.1512	0
0.3987	9.65076	-18.2211	23.2992	-12.4357	0
0.3993	11.1765	-21.5768	27.5771	-9.0815	0
0.4000	14.228	-28.9021	25.7411	-4.19812	0
0.4007	16.059	-34.7007	26.347	2.82039	0
0.4013	12.092	-36.5295	31.5429	10.1455	0
0.4020	3.24255	-40.1938	34.5907	15.6384	0
0.4027	-5.30419	-44.4656	35.5087	20.2188	0
0.4033	-13.2382	-44.1602	38.2628	23.27	0
0.4040	-24.5288	-42.6334	38.8687	24.7956	0
0.4047	-33.6859	-40.8012	38.2628	27.2373	0
0.4053	-32.1576	-38.0563	38.5565	29.3724	0
0.4060	-21.4773	-34.7007	34.5907	28.1534	0
0.4067	-8.05057	-32.8685	29.7069	26.3212	0
0.4073	-0.421755	-29.5095	31.5429	24.489	0
0.4080	-2.55782	-21.2714	30.3128	18.9961	0
0.4087	-4.38874	-13.3353	21.7753	12.8937	0
0.4093	3.54771	-10.285	17.2036	8.31689	0
0.4100	11.7868	-6.92939	15.9734	1.60134	0
0.4107	13.0074	0.395965	12.6135	-2.97547	0
0.4113	13.9229	6.19451	11.0896	-2.67251	0
0.4120	17.5847	8.93942	10.1716	-7.85885	0
0.4127	19.1105	9.85551	6.51789	-17.319	0
0.4133	17.2796	8.63741	6.20577	-19.7607	0
0.4140	14.8383	7.41596	7.72967	-19.1512	0
0.4147	14.228	7.1106	7.4359	-20.0673	0
0.4153	15.1435	4.05697	12.0076	-19.1512	0
0.4160	15.1435	-0.825487	19.0212	-17.319	0
0.4167	13.0074	-5.09722	19.6455	-17.319	0
0.4173	10.8714	-9.97967	20.5635	-14.8774	0
0.4180	8.43015	-14.2514	25.7411	-10.9101	0
0.4187	4.46316	-16.9997	30.937	-4.50108	0
0.4193	2.02194	-23.7143	40.0804	4.04303	0
0.4200	2.9374	-31.0363	49.5543	8.31689	0
0.4207	3.85286	-32.5631	48.3242	8.31689	0
0.4213	-0.421755	-34.0899	45.8823	11.9776	0
0.4220	-5.60935	-39.2778	54.4382	18.9961	0
0.4227	-8.05057	-41.7173	62.0577	22.9634	0
0.4233	-8.96602	-40.8012	62.3698	26.0146	0
0.4240	-9.57633	-40.8012	64.4996	28.4563	0
0.4247	-9.57633	-39.8885	66.0235	29.3724	0
0.4253	-10.1866	-37.1402	62.3698	28.1534	0
0.4260	-10.7969	-32.5631	59.0099	26.6242	0
0.4267	-9.27118	-27.0699	58.6977	25.7117	0
0.4273	-8.35572	-20.3553	56.8801	22.9634	0
0.4280	-8.96602	-11.8118	53.208	15.6384	0
0.4287	-4.08358	-3.5704	49.5543	8.61985	0
0.4293	2.9374	1.61742	47.7183	4.95912	0
0.4300	5.37862	5.58378	45.5885	0.0757393	0
0.4307	5.98893	11.077	44.0463	-5.1142	0
0.4313	9.04045	15.6541	47.4062	-7.55229	0
0.4320	10.2611	19.3184	51.372	-13.3518	0
0.4327	11.1765	22.3687	48.6363	-20.9834	0
0.4333	13.0074	23.2848	45.8823	-23.4215	0
0.4340	12.3971	22.3687	50.1602	-23.728	0
0.4347	9.04045	21.4526	54.126	-26.7792	0
0.4353	9.04045	20.5365	53.8139	-25.5602	0
0.4360	12.7023	20.2311	54.4382	-20.9834	0
0.4367	13.6177	15.6541	55.9621	-20.3703	0
0.4373	9.95591	8.93942	56.8801	-19.1512	0
0.4380	4.76832	12.2984	55.9621	-13.3518	0
0.4387	1.71679	22.6741	53.208	-9.0815	0
0.4393	0.19103	25.7243	51.372	-6.94277	0
0.4400	-2.55782	22.3687	51.372	-1.44987	0
0.4407	-6.82996	19.6238	51.0782	5.56864	0
0.4413	-7.44026	14.738	48.9301	10.452	0
0.4420	-7.74541	11.077	44.9643	14.7223	0
0.4427	-10.7969	9.55015	43.1466	21.1313	0
0.4433	-13.5433	7.1106	47.1124	25.0986	0
0.4440	-12.6279	5.88915	48.6363	24.7956	0
0.4447	-10.7969	7.1106	42.2286	22.3539	0
0.4453	-12.6279	9.55015	34.9028	20.8283	0
0.4460	-15.9845	13.5199	31.2308	17.7771	0
0.4467	-16.9	18.4023	28.4951	15.0288	0
0.4473	-15.6794	22.3687	25.7411	13.5032	0
0.4480	-13.5433	28.778	21.1694	8.92641	0
0.4487	-8.96602	33.0497	15.6797	2.82039	0
0.4493	-4.38874	32.439	11.7138	-1.75643	0
0.4500	-0.726908	34.8819	8.35392	-5.72372	0
0.4507	1.71679	40.9858	1.63406	-9.99398	0
0.4513	4.15801	41.8985	-5.98544	-13.9613	0
0.4520	5.98893	41.5965	-10.8693	-20.3703	0
0.4527	7.20954	44.0361	-15.1472	-26.1697	0
0.4533	8.12499	43.4253	-19.7189	-26.4763	0
0.4540	7.20954	42.8146	-26.145	-24.6441	0
0.4547	6.59923	43.12	-31.0105	-22.8119	0
0.4553	8.12499	36.7107	-29.1928	-21.5929	0
0.4560	8.43015	27.5565	-25.227	-23.728	0
0.4567	5.98893	24.2009	-25.8329	-26.4763	0
0.4573	2.02194	20.2311	-26.7509	-23.4215	0
0.4580	-1.64237	11.9931	-24.6027	-16.7095	0
0.4587	-2.55782	4.36233	-22.1608	-11.2166	0
0.4593	-1.64237	-3.26504	-20.9491	-5.72372	0
0.4600	-5.30419	-8.75822	-19.113	0.991824	0
0.4607	-10.7969	-9.67431	-16.6711	6.48472	0
0.4613	-12.6279	-12.7279	-15.4593	8.01033	0
0.4620	-12.6279	-18.5231	-16.0652	11.9776	0
0.4627	-14.7639	-18.8285	-14.5413	20.5217	0
0.4633	-17.2051	-15.7782	-11.4935	24.1861	0
0.4640	-18.1206	-12.1172	-9.96962	22.0473	0
0.4647	-18.4257	-8.45286	-8.73948	22.3539	0
0.4653	-17.8154	-7.54012	-6.29757	24.489	0
0.4660	-16.2897	-4.18113	-5.98544	23.8795	0
0.4667	-14.4588	4.36233	-5.37955	23.8795	0
0.4673	-12.6279	9.55015	0.422286	22.0473	0
0.4680	-11.7124	12.2984	1.94619	15.0288	0
0.4687	-12.6279	20.5365	-5.69168	6.78768	0
0.4693	-13.2382	28.1672	-8.13359	1.29478	0
0.4700	-11.4072	29.9994	-4.77367	-2.36595	0
0.4707	-8.05057	32.439	-9.05161	-6.33325	0
0.4713	-4.69389	34.5765	-16.6711	-11.8261	0
0.4720	-1.94752	34.2711	-19.113	-16.403	0
0.4727	1.10649	36.1033	-21.2612	-17.319	0
0.4733	5.37862	37.0161	-25.5208	-17.6256	0
0.4740	9.04045	34.2711	-28.5686	-20.9834	0
0.4747	10.5662	32.1336	-30.7167	-22.509	0
0.4753	8.12499	31.8282	-33.4524	-19.4542	0
0.4760	3.54771	29.3887	-36.5185	-17.319	0
0.4767	2.9374	22.3687	-38.3362	-17.0161	0
0.4773	2.9374	14.1306	-36.5185	-14.2678	0
0.4780	-1.94752	9.24479	-35.6005	-9.99398	0
0.4787	-4.69389	7.72133	-34.6825	-4.80764	0
0.4793	-3.16813	1.92278	-27.3568	-0.840345	0
0.4800	-5.9145	-6.01331	-19.113	3.12695	0
0.4807	-10.7969	-9.67431	-18.195	8.31689	0
0.4813	-10.4918	-12.4226	-15.4593	13.8098	0
0.4820	-9.88148	-17.305	-7.82147	18.08	0
0.4827	-12.6279	-19.4392	-5.08579	19.9122	0
0.4833	-14.1536	-18.2211	-3.24977	20.5217	0
0.4840	-15.3742	-16.0836	3.76385	22.0473	0
0.4847	-15.9845	-14.2514	8.35392	24.7956	0
0.4853	-14.1536	-12.7279	7.4359	25.4051	0
0.4860	-12.0175	-9.67431	5.59988	22.6569	0
0.4867	-12.3227	-2.34895	1.94619	20.2188	0
0.4873	-12.3227	2.53351	-2.33175	16.5544	0
0.4880	-8.96602	5.58378	-7.21558	7.40081	0
0.4887	-3.16813	12.2984	-16.0652	0.68526	0
0.4893	0.19103	17.1809	-25.5208	-0.840345	0
0.4900	1.71679	19.6238	-32.8465	-7.24933	0
0.4907	6.59923	24.5062	-39.8601	-15.4869	0
0.4913	9.95591	26.3351	-42.6142	-17.9286	0
0.4920	8.43015	24.8116	-40.7781	-21.8959	0
0.4927	9.95591	28.778	-45.3682	-31.6626	0
0.4933	14.8383	31.8282	-50.252	-34.7138	0
0.4940	16.3641	26.0297	-42.9263	-32.8853	0
0.4947	15.7538	21.1472	-30.7167	-34.7138	0
0.4953	15.7538	19.9258	-23.0788	-35.6299	0
0.4960	15.4487	14.738	-17.5891	-33.7977	0
0.4967	15.1435	9.24479	-13.9354	-33.7977	0
0.4973	13.3126	5.58378	-10.5755	-31.0531	0
0.4980	9.04045	-1.43621	-4.16778	-24.3376	0
0.4987	6.29408	-7.84213	-0.807851	-18.5417	0
0.4993	4.15801	-13.6407	-0.807851	-12.1327	0
0.5000	-0.726908	-21.5768	1.94619	-5.72372	0
0.5007	-5.60935	-26.4592	3.47009	-2.67251	0
0.5013	-8.96602	-26.7646	0.71605	1.90791	0
0.5020	-10.7969	-28.5968	-1.72586	9.8425	0
0.5027	-11.1021	-30.4256	-2.01963	13.1967	0
0.5033	-12.6279	-30.7309	3.47009	14.1128	0
0.5040	-15.0691	-33.7846	12.0076	15.9449	0
0.5047	-13.8485	-33.4792	11.4017	16.2515	0
0.5053	-9.88148	-25.2378	6.20577	15.0288	0
0.5060	-7.74541	-21.5768	10.1716	15.3354	0
0.5067	-8.96602	-21.8821	15.6797	15.3354	0
0.5073	-8.96602	-14.8621	14.7616	11.6711	0
0.5080	-5.30419	-5.70794	15.3675	5.56864	0
0.5087	0.19103	-4.18113	18.1216	0.68526	0
0.5093	3.85286	-3.5704	19.3333	-3.58499	0
0.5100	7.51469	3.14423	20.5635	-8.16541	0
0.5107	11.1765	9.55015	18.4153	-12.1327	0
0.5113	13.3126	12.9091	12.0076	-17.9286	0
0.5120	16.059	15.9594	8.9598	-25.5602	0
0.5127	17.2796	17.7916	10.1716	-27.3888	0
0.5133	15.7538	16.8755	11.0896	-25.8632	0
0.5140	17.5847	15.3487	10.1716	-29.2209	0
0.5147	20.0259	14.4326	9.27193	-31.6626	0
0.5153	17.5847	10.4662	9.87782	-27.0858	0
0.5160	15.1435	3.7516	11.0896	-24.6441	0
0.5167	15.1435	-0.214761	9.27193	-25.5602	0
0.5173	9.65076	-3.26504	8.35392	-21.8959	0
0.5180	2.02194	-11.2011	9.56569	-17.319	0
0.5187	1.71679	-19.7446	9.56569	-13.6583	0
0.5193	2.02194	-24.3217	11.7138	-7.85885	0
0.5200	-3.16813	-27.0699	15.0554	-1.44987	0
0.5207	-6.21965	-28.9021	14.7616	4.65255	0
0.5213	-8.66087	-30.7309	16.5977	11.6711	0
0.5220	-16.9	-35.6134	22.6933	17.164	0
0.5227	-20.867	-39.2778	23.9051	21.1313	0
0.5233	-15.3742	-37.1402	22.6933	25.4051	0
0.5240	-13.5433	-33.4792	25.7411	25.0986	0
0.5247	-16.9	-29.8149	25.4473	22.6569	0
0.5253	-11.4072	-26.1539	22.0874	23.8795	0
0.5260	-1.64237	-24.0163	22.0874	22.9634	0
0.5267	0.19103	-20.0499	21.1694	18.08	0
0.5273	0.19103	-11.5065	15.3675	16.5544	0
0.5280	4.15801	-4.18113	6.51789	15.3354	0
0.5287	6.90438	0.0906023	-3.85565	8.01033	0
0.5293	6.59923	5.58378	-9.96962	0.0757393	0
0.5300	7.51469	11.077	-9.96962	-5.1142	0
0.5307	11.1765	14.1306	-9.96962	-11.8261	0
0.5313	15.1435	17.1809	-9.34537	-17.319	0
0.5320	17.8899	19.6238	-7.21558	-21.5929	0
0.5327	19.1105	20.8419	-9.34537	-27.0858	0
0.5333	19.4156	20.5365	-11.7873	-28.3048	0
0.5340	20.3311	17.7916	-7.82147	-26.4763	0
0.5347	20.6362	15.0433	-2.33175	-29.2209	0
0.5353	16.6693	14.738	3.47009	-32.5787	0
0.5360	9.04045	11.6877	11.0896	-30.137	0
0.5367	5.68377	4.05697	17.8094	-27.3888	0
0.5373	7.20954	-1.13085	23.9051	-25.5602	0
0.5380	5.37862	-3.5704	29.7069	-19.1512	0
0.5387	1.71679	-8.14749	37.0326	-12.7422	0
0.5393	1.71679	-14.2514	47.1124	-7.55229	0
0.5400	1.71679	-20.0499	53.5201	-2.05939	0
0.5407	-1.64237	-24.9324	51.372	2.21087	0
0.5413	-3.77843	-28.5968	50.1602	7.09424	0
0.5420	-4.08358	-31.9524	55.044	14.7223	0
0.5427	-4.69389	-33.4792	57.486	17.4705	0
0.5433	-5.30419	-31.3417	57.1738	15.6384	0
0.5440	-6.21965	-28.9021	58.6977	18.6896	0
0.5447	-5.30419	-27.3753	56.8801	25.7117	0
0.5453	-3.47328	-25.2378	50.7661	25.7117	0
0.5460	-3.16813	-23.1036	46.4882	22.0473	0
0.5467	-4.08358	-18.8285	42.8345	18.9961	0
0.5473	-1.64237	-9.67431	36.7389	14.7223	0
0.5480	2.02194	-1.74158	32.1488	11.0615	0
0.5487	2.9374	0.395965	30.019	9.22937	0
0.5493	4.15801	4.05697	28.4951	4.65255	0
0.5500	7.81984	10.7716	26.6591	-1.14691	0
0.5507	10.5662	16.2648	27.265	-7.24933	0
0.5513	9.65076	19.0131	31.855	-13.9613	0
0.5520	8.43015	21.1472	31.855	-20.0673	0
0.5527	8.12499	23.2848	23.9051	-22.8119	0
0.5533	5.98893	23.5901	19.3333	-24.9507	0
0.5540	-1.64237	20.5365	19.3333	-26.7792	0
0.5547	-8.05057	17.4862	16.2855	-27.0858	0
0.5553	-3.77843	15.9594	12.0076	-27.3888	0
0.5560	8.12499	11.3823	12.3197	-28.0019	0
0.5567	16.6693	5.88915	12.3197	-24.6441	0
0.5573	20.6362	3.14423	11.7138	-17.0161	0
0.5580	22.162	-3.87576	12.0076	-11.2166	0
0.5587	18.195	-12.7279	13.2377	-6.63981	0
0.5593	10.8714	-16.0836	15.6797	0.0757393	0
0.5600	5.98893	-18.2211	17.4973	6.48472	0
0.5607	2.02194	-22.4928	16.5977	9.53593	0
0.5613	-2.25267	-25.2378	17.2036	12.8937	0
0.5620	-2.55782	-24.9324	17.4973	18.3866	0
0.5627	-2.55782	-21.8821	16.2855	23.8795	0
0.5633	-4.69389	-20.3553	19.6455	27.5402	0
0.5640	-5.30419	-22.4928	23.0054	28.1534	0
0.5647	-3.47328	-22.4928	16.5977	26.3212	0
0.5653	-2.86297	-16.0836	10.7958	25.0986	0
0.5660	-3.16813	-11.8118	10.1716	24.7956	0
0.5667	-5.30419	-9.67431	7.12378	22.9634	0
0.5673	-7.13511	-5.40258	4.07598	18.3866	0
0.5680	-6.21965	2.53351	1.32194	11.9776	0
0.5687	-5.60935	10.4662	-6.90346	7.40081	0
0.5693	-7.13511	15.0433	-11.1814	4.65255	0
0.5700	-5.9145	17.4862	-9.65749	-0.840345	0
0.5707	-2.25267	21.758	-16.0652	-7.24933	0
0.5713	1.10649	25.419	-26.7509	-10.9101	0
0.5720	6.29408	27.8619	-28.2748	-16.7095	0
0.5727	10.5662	29.694	-29.1928	-23.728	0
0.5733	11.1765	27.8619	-35.6005	-23.728	0
0.5740	12.092	25.117	-39.8601	-22.8119	0
0.5747	17.5847	26.6404	-39.2542	-26.7792	0
0.5753	18.5002	24.2009	-38.9605	-26.4763	0
0.5760	15.4487	15.6541	-40.1722	-21.8959	0
0.5767	17.8899	9.55015	-42.9263	-22.8119	0
0.5773	22.162	7.1106	-43.8443	-21.8959	0
0.5780	17.5847	1.61742	-40.1722	-14.8774	0
0.5787	9.65076	-3.87576	-37.1244	-10.9101	0
0.5793	5.68377	-8.75822	-37.4366	-8.16541	0
0.5800	1.71679	-14.5568	-34.6825	0.68526	0
0.5807	-2.25267	-18.2211	-26.4388	7.40081	0
0.5813	-3.47328	-20.0499	-18.8193	10.1455	0
0.5820	-4.69389	-23.1036	-12.7053	15.6384	0
0.5827	-5.9145	-24.3217	-2.64388	21.1313	0
0.5833	-5.60935	-22.4928	9.27193	23.27	0
0.5840	-6.82996	-20.3553	13.8436	24.489	0
0.5847	-8.35572	-19.4392	14.7616	24.7956	0
0.5853	-7.44026	-17.9158	17.4973	24.7956	0
0.5860	-6.5248	-13.0299	17.2036	27.5402	0
0.5867	-6.21965	-5.09722	16.2855	26.3212	0
0.5873	-2.55782	-0.520124	21.1694	19.3027	0
0.5880	2.02194	3.14423	21.7753	14.4193	0
0.5887	4.15801	9.24479	12.9256	10.1455	0
0.5893	4.46316	15.0433	7.72967	1.90791	0
0.5900	5.68377	18.7077	6.83002	-5.41716	0
0.5907	10.5662	23.2848	2.55208	-7.85885	0
0.5913	13.6177	26.3351	-1.11998	-10.9101	0
0.5920	12.3971	27.8619	0.110162	-15.7934	0
0.5927	12.7023	30.6101	4.99399	-19.4542	0
0.5933	15.4487	29.694	12.0076	-21.8959	0
0.5940	14.5332	25.117	17.4973	-23.4215	0
0.5947	11.7868	26.0297	19.3333	-23.728	0
0.5953	12.7023	26.0297	22.0874	-24.6441	0
0.5960	14.228	17.7916	25.7411	-23.4215	0
0.5967	12.3971	12.2984	28.183	-20.0673	0
0.5973	9.04045	9.85551	31.2308	-16.403	0
0.5980	6.29408	2.22814	35.1966	-12.4357	0
0.5987	4.76832	-3.5704	37.9506	-5.1142	0
0.5993	2.63225	-7.54012	42.2286	0.991824	0
0.6000	-1.33721	-15.1675	44.3584	4.04303	0
0.6007	-6.5248	-19.1339	41.3106	8.31689	0
0.6013	-9.57633	-18.8285	39.4745	14.7223	0
0.6020	-10.1866	-23.1036	39.4745	19.3027	0
0.6027	-10.7969	-26.4592	35.5087	23.8795	0
0.6033	-12.3227	-23.4089	30.937	28.7629	0
0.6040	-12.6279	-20.6607	28.4951	30.2885	0
0.6047	-12.0175	-16.6943	25.1352	29.9819	0
0.6053	-11.7124	-10.5904	24.8231	29.3724	0
0.6060	-9.88148	-9.67431	26.347	27.8468	0
0.6067	-7.74541	-7.23476	23.0054	26.6242	0
0.6073	-6.21965	1.31205	17.4973	24.489	0
0.6080	-3.47328	8.02669	12.0076	18.3866	0
0.6087	0.496183	10.7716	5.30611	12.8937	0
0.6093	2.9374	15.9594	1.02817	10.1455	0
0.6100	4.46316	22.0633	-0.201963	4.3496	0
0.6107	9.65076	27.5565	-3.56189	-1.75643	0
0.6113	14.8383	31.5229	-3.56189	-5.41716	0
0.6120	14.5332	31.5229	-2.01963	-12.1327	0
0.6127	13.3126	30.6101	-7.82147	-18.5417	0
0.6133	14.8383	30.9121	-15.1472	-18.8447	0
0.6140	14.5332	30.3048	-14.5413	-18.2351	0
0.6147	12.7023	26.6404	-12.4115	-20.3703	0
0.6153	12.3971	20.8419	-13.6233	-19.1512	0
0.6160	10.5662	15.0433	-16.6711	-17.319	0
0.6167	8.43015	9.55015	-18.195	-17.319	0
0.6173	7.51469	4.05697	-16.6711	-13.6583	0
0.6180	4.46316	-0.825487	-14.5413	-6.33325	0
0.6187	-1.33721	-5.09722	-13.3112	-2.05939	0
0.6193	-4.38874	-11.2011	-9.96962	2.82039	0
0.6200	-5.30419	-16.0836	-6.29757	9.53593	0
0.6207	-8.96602	-16.0836	-3.56189	14.4193	0
0.6213	-14.1536	-18.8285	1.94619	18.3866	0
0.6220	-13.5433	-22.4928	7.4359	23.8795	0
0.6227	-6.5248	-20.0499	8.04179	29.3724	0
0.6233	-3.77843	-18.8285	9.27193	32.7302	0
0.6240	-8.66087	-20.3553	11.4017	34.2558	0
0.6247	-12.6279	-17.305	8.64768	31.8141	0
0.6253	-11.4072	-13.6407	3.76385	27.5402	0
0.6260	-10.4918	-12.4226	0.110162	26.3212	0
0.6267	-10.7969	-7.54012	-2.93764	27.2373	0
0.6273	-8.96602	-0.520124	-6.60969	22.9634	0
0.6280	-5.60935	4.97306	-11.7873	15.6384	0
0.6287	-3.47328	12.9091	-18.8193	13.1967	0
0.6293	-1.94752	17.4862	-23.391	11.0615	0
0.6300	0.19103	17.7916	-27.6689	2.82039	0
0.6307	2.9374	22.9794	-34.3704	-4.19812	0
0.6313	6.59923	29.694	-39.5663	-8.16541	0
0.6320	10.2611	30.3048	-43.8443	-14.5744	0
0.6327	10.5662	28.4726	-50.252	-20.3703	0
0.6333	9.65076	26.9458	-52.9877	-21.8959	0
0.6340	12.092	26.0297	-51.4638	-21.8959	0
0.6347	13.6177	27.8619	-51.4638	-20.0673	0
0.6353	10.2611	25.117	-52.9877	-17.319	0
0.6360	8.43015	16.5701	-53.9057	-19.4542	0
0.6367	7.81984	10.7716	-56.9535	-23.728	0
0.6373	2.9374	7.1106	-58.4774	-21.2863	0
0.6380	-1.03206	-1.13085	-53.9057	-12.7422	0
0.6387	-3.16813	-7.54012	-50.252	-3.58499	0
0.6393	-7.74541	-11.2011	-50.8579	0.382303	0
0.6400	-10.1866	-16.9997	-52.6939	3.73647	0
0.6407	-8.96602	-20.966	-54.8237	10.1455	0
0.6413	-11.4072	-23.1036	-57.5778	16.5544	0
0.6420	-17.2051	-25.8485	-58.1836	18.9961	0
0.6427	-19.3412	-24.627	-58.4774	22.0473	0
0.6433	-19.6464	-20.966	-59.7076	26.6242	0
0.6440	-19.6464	-20.0499	-60.3134	27.2373	0
0.6447	-19.0361	-17.9158	-60.9193	25.4051	0
0.6453	-18.4257	-14.2514	-64.2793	25.0986	0
0.6460	-17.8154	-13.3353	-67.9513	25.4051	0
0.6467	-13.5433	-8.75822	-68.5572	24.7956	0
0.6473	-6.5248	-2.65431	-67.0333	22.0473	0
0.6480	-1.94752	0.0906023	-68.5572	14.4193	0
0.6487	-2.55782	5.88915	-74.359	6.78768	0
0.6493	-1.64237	12.2984	-79.5366	1.60134	0
0.6500	2.3271	14.1306	-79.2429	-5.1142	0
0.6507	3.24255	16.8755	-75.277	-10.9101	0
0.6513	4.46316	18.7077	-71.3112	-13.6583	0
0.6520	9.95591	16.5701	-69.4752	-18.2351	0
0.6527	12.092	19.3184	-69.4752	-24.6441	0
0.6533	9.95591	23.5901	-70.687	-26.4763	0
0.6540	12.092	19.3184	-69.4752	-25.2536	0
0.6547	14.5332	15.3487	-63.9855	-26.4763	0
0.6553	10.2611	14.4326	-61.8373	-28.918	0
0.6560	7.20954	9.24479	-64.8851	-29.2209	0
0.6567	8.43015	4.36233	-64.2793	-26.1697	0
0.6573	5.68377	0.701329	-57.2656	-20.9834	0
0.6580	3.54771	-7.54012	-53.5936	-16.403	0
0.6587	4.76832	-11.5065	-53.2998	-10.9101	0
0.6593	0.496183	-10.8958	-49.0219	-3.28204	0
0.6600	-7.13511	-17.305	-45.0561	0.382303	0
0.6607	-8.05057	-25.2378	-47.8101	1.90791	0
0.6613	-9.27118	-27.0699	-50.252	8.31689	0
0.6620	-14.4588	-29.2075	-48.416	15.3354	0
0.6627	-15.3742	-31.9524	-46.8921	17.4705	0
0.6633	-13.5433	-30.4256	-48.416	18.3866	0
0.6640	-15.3742	-27.6807	-48.1039	19.3027	0
0.6647	-13.8485	-25.2378	-46.2862	19.3027	0
0.6653	-10.4918	-21.8821	-44.4502	21.1313	0
0.6660	-12.933	-17.9158	-42.9263	21.1313	0
0.6667	-14.7639	-12.4226	-42.9263	17.164	0
0.6673	-9.57633	-6.92939	-42.0083	12.2842	0
0.6680	-6.21965	-2.34895	-40.1722	8.31689	0
0.6687	-5.60935	2.53351	-40.1722	2.82039	0
0.6693	-2.55782	7.41596	-39.8601	-1.44987	0
0.6700	2.02194	12.2984	-37.7303	-5.1142	0
0.6707	5.07347	16.8755	-35.2884	-9.99398	0
0.6713	6.90438	19.6238	-33.7645	-14.2678	0
0.6720	8.12499	21.1472	-33.4524	-19.1512	0
0.6727	10.2611	21.758	-34.6825	-27.3888	0
0.6733	12.092	18.097	-36.2064	-32.8853	0
0.6740	11.1765	13.8252	-34.6825	-31.6626	0
0.6747	10.2611	12.6038	-31.9285	-30.137	0
0.6753	11.4817	10.1609	-32.2406	-30.7465	0
0.6760	11.7868	4.97306	-32.8465	-28.3048	0
0.6767	10.5662	-0.520124	-29.7987	-24.3376	0
0.6773	10.2611	-7.23476	-26.4388	-20.6768	0
0.6780	8.7353	-13.946	-25.5208	-15.7934	0
0.6787	5.68377	-18.2211	-21.8671	-9.99398	0
0.6793	3.85286	-23.4089	-14.2292	-5.41716	0
0.6800	2.9374	-27.6807	-9.05161	-2.67251	0
0.6807	2.02194	-28.2914	-7.82147	1.29478	0
0.6813	-0.114122	-30.7309	-5.98544	6.78768	0
0.6820	-4.08358	-34.0899	-3.56189	12.8937	0
0.6827	-6.5248	-32.5631	-1.11998	18.3866	0
0.6833	-8.96602	-29.8149	4.68187	22.6569	0
0.6840	-13.8485	-30.1202	8.9598	22.9634	0
0.6847	-17.5103	-27.0699	7.12378	22.0473	0
0.6853	-14.7639	-20.3553	7.4359	22.0473	0
0.6860	-12.0175	-15.1675	14.4495	21.1313	0
0.6867	-13.8485	-11.2011	16.8914	18.3866	0
0.6873	-14.4588	-3.5704	16.2855	15.6384	0
0.6880	-14.4588	5.88915	18.7275	11.9776	0
0.6887	-19.6464	8.63741	20.2514	7.70377	0
0.6893	-23.6133	8.63741	18.4153	1.90791	0
0.6900	-16.2897	14.1306	19.9392	-4.19812	0
0.6907	-1.64237	20.2311	20.2514	-7.24933	0
0.6913	12.3971	19.6238	17.2036	-11.2166	0
0.6920	23.0775	19.9258	17.2036	-19.1512	0
0.6927	26.4341	22.3687	18.4153	-24.9507	0
0.6933	21.8569	20.5365	16.8914	-25.2536	0
0.6940	18.8053	19.0131	16.5977	-26.4763	0
0.6947	19.4156	19.3184	19.3333	-27.3888	0
0.6953	15.1435	14.738	25.1352	-23.728	0
0.6960	6.59923	9.55015	31.2308	-21.5929	0
0.6967	2.02194	8.33205	34.297	-22.8119	0
0.6973	1.10649	2.53351	37.6385	-19.1512	0
0.6980	0.496183	-5.09722	43.1466	-12.1327	0
0.6987	-0.726908	-9.36894	47.4062	-7.85885	0
0.6993	-0.726908	-15.1675	54.126	-5.1142	0
0.7000	1.10649	-20.6607	63.2878	0.991824	0
0.7007	-1.94752	-20.966	67.8595	7.70377	0
0.7013	-10.1866	-23.4089	68.7775	11.0615	0
0.7020	-12.6279	-27.986	71.5132	13.8098	0
0.7027	-6.5248	-29.8149	75.7911	20.2188	0
0.7033	-5.30419	-29.8149	78.8389	24.1861	0
0.7040	-8.05057	-26.1539	78.8389	24.7956	0
0.7047	-6.82996	-20.6607	79.1511	27.2373	0
0.7053	-6.82996	-18.5231	79.1511	28.7629	0
0.7060	-11.1021	-13.3353	74.2672	25.7117	0
0.7067	-10.4918	-3.5704	70.6135	23.8795	0
0.7073	-7.44026	-0.214761	73.3492	23.8795	0
0.7080	-8.05057	0.0906023	72.4312	18.3866	0
0.7087	-4.38874	7.1106	63.8937	10.452	0
0.7093	3.85286	15.0433	58.404	5.56864	0
0.7100	5.68377	19.6238	56.5679	0.991824	0
0.7107	3.24255	23.5901	52.6021	-3.58499	0
0.7113	5.98893	26.0297	50.454	-8.77494	0
0.7120	11.1765	27.5565	48.9301	-14.5744	0
0.7127	13.0074	28.778	44.9643	-18.2351	0
0.7133	13.0074	27.5565	44.0463	-19.1512	0
0.7140	10.2611	25.419	44.3584	-20.0673	0
0.7147	8.7353	23.2848	41.3106	-20.9834	0
0.7153	8.7353	17.1809	40.3926	-20.0673	0
0.7160	5.37862	13.2145	43.1466	-19.1512	0
0.7167	2.3271	13.8252	44.0463	-17.0161	0
0.7173	4.76832	8.93942	44.0463	-11.8261	0
0.7180	5.68377	1.92278	44.9643	-7.24933	0
0.7187	0.19103	-1.43621	44.0463	-3.58499	0
0.7193	-5.30419	-8.14749	43.4404	4.3496	0
0.7200	-4.99904	-16.3889	43.4404	11.6711	0
0.7207	-4.38874	-19.7446	40.9985	14.1128	0
0.7213	-8.35572	-21.5768	37.9506	15.9449	0
0.7220	-12.6279	-23.7143	38.5565	20.2188	0
0.7227	-12.6279	-23.4089	41.3106	24.7956	0
0.7233	-13.8485	-21.8821	42.2286	27.5402	0
0.7240	-16.5948	-19.1339	40.3926	29.3724	0
0.7247	-15.9845	-15.1675	37.3448	28.7629	0
0.7253	-15.3742	-13.0299	35.1966	26.6242	0
0.7260	-15.6794	-9.36894	31.855	24.489	0
0.7267	-13.5433	-3.26504	25.7411	21.7444	0
0.7273	-11.4072	1.61742	20.5635	18.08	0
0.7280	-11.1021	8.63741	17.2036	14.7223	0
0.7287	-7.74541	15.9594	12.9256	11.0615	0
0.7293	-2.25267	17.7916	9.27193	5.56864	0
0.7300	1.41164	22.6741	5.912	-1.14691	0
0.7307	4.76832	34.2711	2.8642	-5.41716	0
0.7313	7.20954	38.2375	1.02817	-9.0815	0
0.7320	6.29408	35.1872	-1.41374	-13.9613	0
0.7327	6.29408	35.4926	-4.77367	-18.8447	0
0.7333	8.7353	36.1033	-6.60969	-22.8119	0
0.7340	11.1765	32.7443	-5.37955	-24.6441	0
0.7347	10.8714	30.9121	-3.56189	-24.0346	0
0.7353	9.04045	28.4726	-1.11998	-22.509	0
0.7360	7.51469	22.6741	1.94619	-20.6768	0
0.7367	3.85286	18.097	5.59988	-19.1512	0
0.7373	-1.64237	12.6038	9.56569	-16.7095	0
0.7380	-4.08358	4.05697	14.7616	-12.7422	0
0.7387	-2.86297	-1.74158	17.4973	-7.24933	0
0.7393	-3.77843	-3.26504	17.8094	-3.28204	0
0.7400	-6.82996	-6.01331	21.1694	1.29478	0
0.7407	-9.27118	-11.5065	26.6591	8.31689	0
0.7413	-10.7969	-16.0836	27.8709	14.7223	0
0.7420	-10.7969	-14.2514	26.0532	18.9961	0
0.7427	-11.7124	-10.285	25.7411	22.9634	0
0.7433	-15.3742	-9.06358	27.5771	25.7117	0
0.7440	-17.8154	-9.67431	26.9712	25.7117	0
0.7447	-18.7309	-8.14749	21.4631	25.7117	0
0.7453	-19.3412	-3.26504	16.5977	25.0986	0
0.7460	-18.4257	2.22814	14.4495	23.8795	0
0.7467	-17.8154	5.88915	12.3197	22.6569	0
0.7473	-19.0361	10.1609	10.1716	18.3866	0
0.7480	-16.2897	16.8755	9.56569	13.1967	0
0.7487	-8.96602	22.9794	8.64768	10.1455	0
0.7493	-6.21965	28.4726	6.20577	7.09424	0
0.7500	-6.82996	35.1872	4.68187	2.82039	0
0.7507	-2.55782	38.8482	5.59988	-1.75643	0
0.7513	2.02194	38.8482	5.912	-9.99398	0
0.7520	1.10649	42.5092	4.68187	-16.403	0
0.7527	1.10649	46.479	3.47009	-16.403	0
0.7533	5.07347	44.0361	4.68187	-17.6256	0
0.7540	5.68377	41.8985	5.59988	-21.8959	0
0.7547	5.98893	43.4253	2.8642	-21.2863	0
0.7553	11.1765	40.375	3.47009	-20.6768	0
0.7560	12.3971	33.3551	6.51789	-24.3376	0
0.7567	5.98893	28.778	3.76385	-22.8119	0
0.7573	2.02194	24.2009	2.23995	-15.4869	0
0.7580	1.10649	16.8755	8.35392	-11.2166	0
0.7587	-3.47328	10.4662	11.0896	-8.16541	0
0.7593	-8.05057	4.97306	9.56569	-2.97547	0
0.7600	-6.82996	0.395965	12.9256	3.73647	0
0.7607	-7.44026	-4.79185	18.4153	10.1455	0
0.7613	-12.6279	-11.5065	21.7753	12.8937	0
0.7620	-14.4588	-15.7782	24.5293	14.1128	0
0.7627	-13.5433	-16.0836	25.1352	18.08	0
0.7633	-15.0691	-17.305	24.8231	21.4378	0
0.7640	-18.1206	-19.4392	29.7069	20.8283	0
0.7647	-20.867	-18.8285	34.297	21.1313	0
0.7653	-23.6133	-16.0836	32.1488	21.1313	0
0.7660	-22.3927	-12.4226	27.265	18.3866	0
0.7667	-16.2897	-7.54012	24.8231	16.2515	0
0.7673	-9.88148	-2.34895	25.4473	14.7223	0
0.7680	-4.08358	1.31205	24.8231	9.22937	0
0.7687	1.10649	5.27842	18.7275	2.82039	0
0.7693	4.46316	9.24479	12.3197	-0.230824	0
0.7700	5.98893	13.2145	11.0896	-5.41716	0
0.7707	6.29408	18.097	8.64768	-10.9101	0
0.7713	5.37862	21.4526	2.8642	-14.8774	0
0.7720	7.51469	24.8116	0.110162	-21.5929	0
0.7727	9.95591	28.4726	-0.201963	-27.0858	0
0.7733	9.3456	27.8619	-1.72586	-24.6441	0
0.7740	11.1765	24.2009	-2.01963	-23.728	0
0.7747	15.4487	23.8955	-3.56189	-29.5275	0
0.7753	13.0074	23.2848	-5.37955	-31.0531	0
0.7760	8.43015	19.0131	-4.46154	-27.3888	0
0.7767	9.95591	14.738	-1.72586	-22.8119	0
0.7773	10.2611	6.49987	0.110162	-17.0161	0
0.7780	5.68377	-2.34895	2.55208	-14.2678	0
0.7787	3.85286	-2.04694	7.12378	-12.7422	0
0.7793	3.85286	-2.65431	13.2377	-2.97547	0
0.7800	1.41164	-12.7279	17.4973	4.95912	0
0.7807	1.10649	-18.8285	16.8914	3.73647	0
0.7813	-0.114122	-18.8285	15.0554	7.40081	0
0.7820	-5.9145	-23.7143	16.8914	15.9449	0
0.7827	-9.57633	-27.986	20.2514	16.5544	0
0.7833	-9.88148	-27.3753	22.3812	15.9449	0
0.7840	-11.1021	-27.6807	24.8231	20.2188	0
0.7847	-12.0175	-25.8485	26.347	21.1313	0
0.7853	-12.3227	-19.7446	24.8231	18.6896	0
0.7860	-12.933	-15.7782	23.0054	17.7771	0
0.7867	-13.2382	-13.3353	22.0874	16.5544	0
0.7873	-11.7124	-6.92939	20.8573	13.1967	0
0.7880	-8.66087	1.61742	19.3333	9.8425	0
0.7887	-2.25267	5.88915	19.3333	6.17816	0
0.7893	5.68377	4.05697	19.9392	0.0757393	0
0.7900	10.2611	5.88915	17.2036	-9.0815	0
0.7907	11.7868	14.1306	13.8436	-14.5744	0
0.7913	14.8383	18.7077	16.2855	-16.7095	0
0.7920	19.1105	17.7916	17.4973	-22.8119	0
0.7927	20.3311	18.097	12.0076	-30.137	0
0.7933	20.3311	17.7916	9.56569	-32.8853	0
0.7940	21.5517	13.8252	14.4495	-34.1043	0
0.7947	21.5517	10.7716	18.1216	-32.8853	0
0.7953	19.4156	8.63741	21.7753	-28.6114	0
0.7960	17.5847	4.97306	27.8709	-29.2209	0
0.7967	14.8383	2.53351	31.855	-31.0531	0
0.7973	11.4817	-1.43621	34.9028	-24.0346	0
0.7980	10.2611	-8.45286	40.3926	-17.319	0
0.7987	9.3456	-11.2011	44.9643	-15.7934	0
0.7993	5.37862	-11.5065	48.6363	-10.6071	0
0.8000	0.19103	-15.1675	52.6021	-3.89156	0
0.8007	-2.55782	-17.305	54.126	-0.533782	0
0.8013	-4.08358	-15.7782	52.29	5.26208	0
0.8020	-4.99904	-15.7782	51.0782	11.0615	0
0.8027	-6.5248	-16.3889	51.6841	13.8098	0
0.8033	-6.82996	-16.0836	53.5201	19.3027	0
0.8040	-5.60935	-16.0836	51.372	22.9634	0
0.8047	-4.99904	-14.2514	43.1466	18.6896	0
0.8053	-4.69389	-8.45286	36.7389	16.5544	0
0.8060	-4.38874	-4.18113	34.9028	19.6057	0
0.8067	-4.08358	-0.825487	32.4609	16.861	0
0.8073	-2.86297	6.19451	30.6249	9.22937	0
0.8080	1.10649	12.9091	30.6249	5.56864	0
0.8087	5.07347	17.4862	29.4131	3.43351	0
0.8093	5.68377	23.2848	27.265	-0.840345	0
0.8100	7.20954	30.6101	28.7889	-5.1142	0
0.8107	11.1765	33.6604	33.0668	-9.0815	0
0.8113	13.6177	34.2711	36.1146	-13.3518	0
0.8120	14.228	36.7107	37.3448	-17.6256	0
0.8127	16.6693	37.9321	38.8687	-21.2863	0
0.8133	18.5002	34.2711	38.8687	-23.728	0
0.8140	16.3641	32.439	33.6727	-26.4763	0
0.8147	15.7538	37.0161	28.4951	-25.8632	0
0.8153	17.5847	35.798	29.4131	-20.9834	0
0.8160	15.4487	26.6404	30.3128	-19.1512	0
0.8167	11.7868	19.6238	25.4473	-21.8959	0
0.8173	9.95591	15.9594	24.5293	-18.8447	0
0.8180	6.90438	10.1609	30.3128	-10.9101	0
0.8187	4.76832	4.97306	33.0668	-4.80764	0
0.8193	4.15801	1.31205	33.0668	0.991824	0
0.8200	-0.726908	-4.79185	35.5087	6.48472	0
0.8207	-7.13511	-12.4226	37.6385	9.22937	0
0.8213	-7.44026	-16.9997	39.1624	12.8937	0
0.8220	-6.5248	-17.9158	42.5224	20.2188	0
0.8227	-10.1866	-19.1339	44.6705	26.9307	0
0.8233	-12.933	-20.6607	42.8345	30.2885	0
0.8240	-12.6279	-18.5231	41.9165	29.9819	0
0.8247	-12.0175	-16.9997	42.8345	28.7629	0
0.8253	-11.7124	-17.6104	41.3106	29.9819	0
0.8260	-10.4918	-15.1675	39.1624	30.5915	0
0.8267	-9.88148	-10.5904	39.4745	27.2373	0
0.8273	-8.96602	-8.75822	39.7867	24.489	0
0.8280	-6.5248	-6.01331	36.7389	22.3539	0
0.8287	-5.30419	-2.34895	29.7069	15.9449	0
0.8293	-2.86297	-1.43621	21.1694	8.31689	0
0.8300	2.02194	0.395965	14.4495	3.73647	0
0.8307	5.68377	4.66769	10.7958	-2.05939	0
0.8313	6.90438	7.41596	6.51789	-7.55229	0
0.8320	7.20954	7.72133	-0.201963	-10.9101	0
0.8327	7.20954	8.63741	-6.60969	-14.5744	0
0.8333	5.98893	9.24479	-10.8693	-17.6256	0
0.8340	6.29408	7.72133	-13.3112	-16.403	0
0.8347	6.59923	4.05697	-14.5413	-15.7934	0
0.8353	3.85286	-0.520124	-14.5413	-17.319	0
0.8360	1.41164	-6.01331	-15.4593	-17.9286	0
0.8367	0.801335	-14.2514	-17.277	-15.4869	0
0.8373	-2.55782	-23.7143	-18.195	-10.9101	0
0.8380	-7.13511	-30.4256	-17.277	-5.72372	0
0.8387	-7.13511	-35.9188	-14.2292	-1.44987	0
0.8393	-6.5248	-44.4656	-8.42736	4.65255	0
0.8400	-10.1866	-55.4519	-5.37955	9.22937	0
0.8407	-13.2382	-64.3008	-7.21558	9.22937	0
0.8413	-15.0691	-69.1832	-9.34537	12.2842	0
0.8420	-19.6464	-74.0657	-6.29757	20.5217	0
0.8427	-23.9185	-80.1696	-0.201963	24.489	0
0.8433	-24.2236	-81.0857	1.63406	22.0473	0
0.8440	-24.2236	-77.4247	1.32194	21.7444	0
0.8447	-25.4443	-74.6764	3.47009	23.27	0
0.8453	-25.4443	-74.371	4.3881	23.27	0
0.8460	-25.1391	-70.0993	-0.495727	24.1861	0
0.8467	-26.0546	-63.9954	-6.29757	24.489	0
0.8473	-26.3597	-59.1129	-9.65749	18.9961	0
0.8480	-21.7824	-52.3983	-13.3112	10.755	0
0.8487	-14.4588	-45.3817	-15.4593	5.26208	0
0.8493	-12.0175	-39.8885	-14.2292	1.29478	0
0.8500	-13.2382	-32.5631	-12.7053	-2.97547	0
0.8507	-8.35572	-24.3217	-9.96962	-6.02668	0
0.8513	-0.421755	-21.5768	-2.64388	-8.77494	0
0.8520	0.19103	-21.2714	3.76385	-14.8774	0
0.8527	-3.47328	-20.6607	8.35392	-21.2863	0
0.8533	-1.94752	-20.966	15.0554	-21.8959	0
0.8540	1.10649	-20.6607	23.0054	-20.0673	0
0.8547	0.19103	-20.6607	28.4951	-21.2863	0
0.8553	-1.64237	-24.3217	33.6727	-24.0346	0
0.8560	-1.64237	-27.3753	38.2628	-23.1185	0
0.8567	-2.55782	-27.986	38.2628	-19.1512	0
0.8573	-3.77843	-32.5631	34.9028	-13.3518	0
0.8580	-5.30419	-38.9724	30.019	-8.77494	0
0.8587	-8.05057	-41.1066	23.2992	-6.02668	0
0.8593	-10.1866	-43.2441	18.1216	-3.28204	0
0.8600	-10.4918	-49.348	15.6797	1.90791	0
0.8607	-12.0175	-53.6198	18.1216	8.61985	0
0.8613	-15.6794	-53.009	25.4473	14.7223	0
0.8620	-16.2897	-51.7876	32.1488	17.4705	0
0.8627	-14.4588	-50.8748	37.0326	19.3027	0
0.8633	-15.3742	-48.1266	44.0463	22.9634	0
0.8640	-18.1206	-44.7709	48.0304	26.6242	0
0.8647	-18.1206	-40.8012	44.9643	25.7117	0
0.8653	-14.7639	-33.4792	39.7867	22.0473	0
0.8660	-12.6279	-26.1539	38.5565	21.1313	0
0.8667	-12.6279	-21.5768	36.7389	20.2188	0
0.8673	-11.7124	-14.8621	32.1488	15.9449	0
0.8680	-8.66087	-3.87576	28.4951	12.8937	0
0.8687	-6.21965	4.05697	30.3128	11.0615	0
0.8693	-4.08358	8.63741	34.5907	4.65255	0
0.8700	1.71679	15.9594	36.1146	-0.840345	0
0.8707	5.98893	24.2009	37.9506	-2.36595	0
0.8713	5.68377	28.1672	39.4745	-7.55229	0
0.8720	6.59923	29.694	37.9506	-15.1839	0
0.8727	9.95591	31.5229	40.9985	-16.7095	0
0.8733	9.95591	32.1336	47.7183	-16.403	0
0.8740	8.43015	31.8282	48.6363	-20.0673	0
0.8747	8.7353	30.3048	48.9301	-20.9834	0
0.8753	9.3456	25.117	56.5679	-16.403	0
0.8760	7.81984	19.3184	60.5338	-13.9613	0
0.8767	6.29408	16.8755	57.486	-16.403	0
0.8773	3.54771	13.5199	56.8801	-14.8774	0
0.8780	0.19103	8.63741	59.6157	-8.46837	0
0.8787	-2.55782	6.19451	59.9279	-0.840345	0
0.8793	-6.5248	3.44624	58.6977	4.95912	0
0.8800	-9.88148	-1.74158	54.126	8.31689	0
0.8807	-9.27118	-4.18113	45.2764	9.22937	0
0.8813	-9.57633	-5.40258	39.1624	12.8937	0
0.8820	-12.3227	-8.14749	38.2628	20.2188	0
0.8827	-12.933	-6.01331	35.5087	25.0986	0
0.8833	-12.3227	1.61742	30.3128	26.0146	0
0.8840	-14.1536	4.97306	27.265	27.5402	0
0.8847	-14.4588	6.80524	25.4473	29.3724	0
0.8853	-10.4918	13.8252	22.6933	28.1534	0
0.8860	-8.96602	21.4526	19.9392	26.6242	0
0.8867	-8.96602	26.9458	18.4153	27.2373	0
0.8873	-5.30419	33.9658	19.3333	23.5729	0
0.8880	-2.25267	39.7643	18.7275	17.164	0
0.8887	-4.38874	42.5092	14.4495	13.8098	0
0.8893	-2.55782	46.479	12.0076	8.92641	0
0.8900	3.85286	53.1902	13.8436	3.43351	0
0.8907	7.51469	57.7707	12.9256	1.90791	0
0.8913	8.43015	59.9049	7.4359	-2.36595	0
0.8920	11.1765	62.6531	5.59988	-11.2166	0
0.8927	12.3971	64.482	5.59988	-13.9613	0
0.8933	11.4817	61.737	3.76385	-13.3518	0
0.8940	10.8714	57.7707	3.47009	-16.403	0
0.8947	11.7868	57.16	7.4359	-18.2351	0
0.8953	13.0074	54.4117	9.27193	-17.319	0
0.8960	12.092	49.2239	7.4359	-18.8447	0
0.8967	7.51469	46.479	10.1716	-16.1	0
0.8973	5.37862	43.12	15.6797	-9.99398	0
0.8980	6.59923	36.1033	19.0212	-7.55229	0
0.8987	5.98893	30.6101	23.6113	-4.50108	0
0.8993	1.71679	25.419	31.2308	3.43351	0
0.9000	-3.16813	19.3184	32.4609	7.40081	0
0.9007	-6.21965	15.6541	27.8709	8.01033	0
0.9013	-7.13511	12.6038	27.265	11.9776	0
0.9020	-6.82996	8.93942	27.8709	17.4705	0
0.9027	-6.82996	9.55015	25.1352	19.6057	0
0.9033	-7.44026	11.077	23.6113	20.5217	0
0.9040	-7.74541	11.3823	22.0874	22.0473	0
0.9047	-8.35572	14.738	17.8094	22.9634	0
0.9053	-9.88148	19.6238	13.5315	21.7444	0
0.9060	-8.96602	22.6741	8.35392	20.8283	0
0.9067	-6.21965	26.9458	2.8642	22.0473	0
0.9073	-5.30419	29.694	-0.495727	18.6896	0
0.9080	-1.33721	31.2175	-4.46154	11.0615	0
0.9087	5.07347	35.798	-10.5755	8.31689	0
0.9093	6.90438	41.5965	-10.2634	7.70377	0
0.9100	6.59923	45.2575	-6.90346	1.60134	0
0.9107	10.5662	47.0897	-7.21558	-3.89156	0
0.9113	14.8383	47.0897	-6.90346	-6.63981	0
0.9120	16.6693	46.7843	-4.16778	-12.4357	0
0.9127	17.8899	46.479	-6.29757	-17.319	0
0.9133	18.195	44.3414	-8.42736	-20.0673	0
0.9140	16.9744	42.5092	-6.90346	-22.8119	0
0.9147	17.8899	39.7643	-5.08579	-21.8959	0
0.9153	19.7208	34.2711	-0.807851	-17.6256	0
0.9160	19.4156	30.9121	6.83002	-20.0673	0
0.9167	16.3641	28.1672	9.27193	-22.8119	0
0.9173	12.7023	17.7916	8.64768	-17.319	0
0.9180	10.8714	7.72133	11.7138	-11.8261	0
0.9187	9.3456	6.80524	15.6797	-10.3005	0
0.9193	5.68377	4.97306	19.0212	-6.02668	0
0.9200	4.76832	-2.34895	24.2172	0.0757393	0
0.9207	7.20954	-6.31867	27.8709	4.65255	0
0.9213	4.15801	-9.97967	31.5429	8.61985	0
0.9220	-1.33721	-13.6407	38.2628	11.9776	0
0.9227	-0.114122	-11.5065	43.1466	14.1128	0
0.9233	0.19103	-7.23476	44.9643	17.7771	0
0.9240	-5.30419	-6.92939	45.2764	18.6896	0
0.9247	-6.5248	-7.23476	40.7047	15.3354	0
0.9253	-2.86297	-6.01331	35.8209	14.1128	0
0.9260	-2.86297	-3.26504	38.8687	14.7223	0
0.9267	-4.38874	2.83887	41.6043	10.1455	0
0.9273	-2.55782	9.85551	37.3448	4.3496	0
0.9280	0.19103	14.1306	31.5429	2.82039	0
0.9287	2.3271	18.7077	26.9712	0.991824	0
0.9293	4.15801	23.8955	22.0874	-3.89156	0
0.9300	6.59923	25.117	17.2036	-9.99398	0
0.9307	11.1765	25.117	11.4017	-16.1	0
0.9313	15.7538	28.4726	3.76385	-20.9834	0
0.9320	15.1435	29.694	-2.64388	-24.6441	0
0.9327	13.9229	25.419	-6.29757	-28.3048	0
0.9333	15.7538	21.4526	-9.34537	-29.5275	0
0.9340	18.195	19.9258	-11.4935	-29.8305	0
0.9347	20.3311	16.8755	-11.4935	-30.137	0
0.9353	20.3311	10.7716	-11.7873	-29.8305	0
0.9360	16.6693	4.97306	-14.2292	-31.3561	0
0.9367	13.9229	-0.214761	-18.5071	-34.7138	0
0.9373	12.3971	-5.40258	-23.0788	-32.5787	0
0.9380	9.04045	-11.2011	-24.9149	-25.5602	0
0.9387	6.59923	-16.3889	-22.473	-20.9834	0
0.9393	6.59923	-20.3553	-16.6711	-16.403	0
0.9400	4.15801	-23.4089	-11.1814	-12.7422	0
0.9407	1.10649	-24.9324	-6.90346	-11.2166	0
0.9413	0.19103	-25.8485	0.71605	-6.63981	0
0.9420	-1.64237	-27.0699	9.56569	-0.840345	0
0.9427	-2.25267	-27.986	12.9256	0.68526	0
0.9433	-2.55782	-25.2378	13.8436	2.82039	0
0.9440	-5.9145	-18.8285	18.4153	7.09424	0
0.9447	-8.05057	-13.6407	21.4631	6.48472	0
0.9453	-5.30419	-10.5904	19.0212	3.12695	0
0.9460	-1.94752	-6.01331	16.8914	3.73647	0
0.9467	1.10649	-0.520124	20.2514	4.65255	0
0.9473	4.46316	1.61742	26.9712	2.82039	0
0.9480	5.98893	1.31205	31.2308	-1.44987	0
0.9487	5.98893	4.05697	29.4131	-6.94277	0
0.9493	7.20954	5.88915	30.6249	-11.5196	0
0.9500	9.04045	5.88915	37.3448	-14.5744	0
0.9507	11.1765	6.80524	40.0804	-17.9286	0
0.9513	15.7538	5.58378	40.3926	-21.5929	0
0.9520	18.5002	2.22814	45.2764	-25.8632	0
0.9527	18.5002	3.14423	49.8481	-29.2209	0
0.9533	19.4156	2.53351	53.5201	-29.2209	0
0.9540	21.2465	-5.09722	60.8459	-28.0019	0
0.9547	21.2465	-10.5904	67.5474	-29.2209	0
0.9553	18.8053	-11.2011	72.1374	-29.8305	0
0.9560	17.5847	-16.3889	78.8389	-29.2209	0
0.9567	17.2796	-22.4928	86.7706	-28.3048	0
0.9573	15.1435	-22.1875	94.0963	-25.2536	0
0.9580	12.092	-23.4089	103.57	-20.0673	0
0.9587	9.65076	-29.5095	111.796	-13.6583	0
0.9593	4.76832	-34.3953	119.121	-5.41716	0
0.9600	-0.421755	-39.2778	125.841	-0.840345	0
0.9607	-0.421755	-44.4656	128.595	-0.840345	0
0.9613	-0.726908	-47.8212	127.365	3.73647	0
0.9620	-4.99904	-47.2105	128.595	11.6711	0
0.9627	-7.13511	-44.7709	131.037	13.8098	0
0.9633	-5.30419	-43.5495	130.725	15.6384	0
0.9640	-4.38874	-45.989	129.495	20.2188	0
0.9647	-4.38874	-46.2944	128.595	22.0473	0
0.9653	-5.60935	-43.2441	126.447	21.7444	0
0.9660	-4.38874	-39.8885	124.629	24.1861	0
0.9667	-0.726908	-35.0027	124.317	24.7956	0
0.9673	1.10649	-26.1539	123.399	20.2188	0
0.9680	2.9374	-21.5768	121.563	16.2515	0
0.9687	7.51469	-20.0499	118.828	14.1128	0
0.9693	10.2611	-15.7782	112.42	11.0615	0
0.9700	12.092	-11.2011	103.258	8.92641	0
0.9707	19.1105	-7.54012	98.0621	7.40081	0
0.9713	22.162	-6.01331	97.1625	3.12695	0
0.9720	18.5002	-7.23476	90.7547	-3.28204	0
0.9727	17.8899	-7.23476	77.0213	-6.63981	0
0.9733	20.3311	-6.62403	62.3698	-8.46837	0
0.9740	19.7208	-9.67431	51.9962	-10.6071	0
0.9747	19.7208	-11.5065	44.0463	-9.99398	0
0.9753	19.7208	-12.1172	37.3448	-8.46837	0
0.9760	16.6693	-18.5231	31.2308	-7.55229	0
0.9767	14.8383	-26.1539	23.9051	-2.36595	0
0.9773	13.9229	-30.7309	18.4153	3.73647	0
0.9780	11.1765	-37.7509	12.9256	4.3496	0
0.9787	8.43015	-43.5495	5.30611	6.48472	0
0.9793	5.98893	-46.2944	-4.16778	12.8937	0
0.9800	2.9374	-50.8748	-12.7053	16.861	0
0.9807	1.10649	-54.5358	-19.4251	20.8283	0
0.9813	1.10649	-53.009	-26.145	26.9307	0
0.9820	0.496183	-52.3983	-34.9946	29.3724	0
0.9827	-0.114122	-52.7037	-42.6142	30.5915	0
0.9833	-1.33721	-50.8748	-45.9741	36.6975	0
0.9840	-2.86297	-48.4319	-53.2998	39.4421	0
0.9847	-2.55782	-46.5998	-70.0811	35.4748	0
0.9853	-2.55782	-42.328	-85.9444	33.0331	0
0.9860	-2.55782	-37.1402	-94.794	35.7814	0
0.9867	1.71679	-30.7309	-105.168	34.5587	0
0.9873	6.59923	-23.4089	-118.901	27.8468	0
0.9880	5.68377	-17.6104	-130.817	22.6569	0
0.9887	5.07347	-15.1675	-139.042	21.4378	0
0.9893	9.3456	-10.8958	-146.368	18.6896	0
0.9900	12.092	-5.40258	-153.088	12.2842	0
0.9907	13.9229	-4.18113	-160.101	7.40081	0
0.9913	18.195	-5.09722	-167.427	4.04303	0
0.9920	18.8053	-2.34895	-172.917	0.0757393	0
0.9927	16.3641	0.395965	-174.753	-3.58499	0
0.9933	17.2796	-0.825487	-175.983	-6.33325	0
0.9940	18.8053	-0.520124	-180.867	-9.69102	0
0.9947	19.4156	-0.825487	-184.208	-10.9101	0
0.9953	20.6362	-6.92939	-181.785	-9.0815	0
0.9960	17.5847	-13.3353	-181.161	-8.77494	0
0.9967	10.8714	-16.0836	-185.751	-11.2166	0
0.9973	10.2611	-20.6607	-185.751	-10.9101	0
0.9980	12.092	-25.2378	-182.079	-6.02668	0
0.9987	8.7353	-27.986	-181.473	-1.14691	0
0.9993	5.98893	-31.647	-180.555	0.991824	0
1.0000	7.20954	-34.0899	-175.983	3.12695	0
1.0007	5.68377	-35.308	-173.835	7.70377	0
1.0013	2.02194	-38.667	-173.229	12.2842	0
1.0020	-0.421755	-40.4959	-170.787	15.6384	0
1.0027	-1.33721	-36.2241	-168.345	17.7771	0
1.0033	-1.33721	-32.8685	-169.869	18.08	0
1.0040	-1.64237	-33.1738	-171.393	17.164	0
1.0047	-1.64237	-28.9021	-171.099	17.4705	0
1.0053	-1.03206	-20.966	-169.869	17.4705	0
1.0060	0.801335	-14.8621	-171.705	14.7223	0
1.0067	4.46316	-8.75822	-176.589	12.8937	0
1.0073	6.59923	-2.34895	-178.425	11.9776	0
1.0080	3.85286	1.92278	-177.507	6.17816	0
1.0087	0.801335	6.49987	-182.079	-2.36595	0
1.0093	3.85286	13.2145	-190.322	-7.24933	0
1.0100	7.81984	18.097	-192.764	-9.0815	0
1.0107	6.90438	19.3184	-193.37	-13.6583	0
1.0113	5.98893	18.7077	-196.124	-20.3703	0
1.0120	9.04045	18.4023	-197.648	-24.6441	0
1.0127	12.092	15.0433	-197.042	-25.5602	0
1.0133	11.1765	10.4662	-196.124	-28.3048	0
1.0140	9.3456	8.63741	-193.058	-31.9692	0
1.0147	9.95591	6.80524	-189.717	-34.4109	0
1.0153	8.43015	0.701329	-188.193	-34.7138	0
1.0160	5.98893	-5.09722	-185.126	-34.1043	0
1.0167	5.98893	-9.97967	-180.867	-31.9692	0
1.0173	3.54771	-17.9158	-176.901	-30.4436	0
1.0180	-0.726908	-24.0163	-172.917	-29.2209	0
1.0187	-1.03206	-26.1539	-167.427	-24.6441	0
1.0193	-3.47328	-33.4792	-162.543	-17.9286	0
1.0200	-9.88148	-43.8548	-159.808	-14.2678	0
1.0207	-11.1021	-48.1266	-159.202	-12.1327	0
1.0213	-9.88148	-49.9588	-157.972	-9.0815	0
1.0220	-13.5433	-52.7037	-157.366	-5.1142	0
1.0227	-15.3742	-52.7037	-155.842	-2.05939	0
1.0233	-13.5433	-50.8748	-151.876	0.0757393	0
1.0240	-16.9	-49.348	-149.434	1.90791	0
1.0247	-20.5618	-46.2944	-150.04	3.73647	0
1.0253	-18.1206	-43.2441	-148.516	3.43351	0
1.0260	-17.2051	-41.1066	-146.368	1.90791	0
1.0267	-18.1206	-35.9188	-146.992	0.382303	0
1.0273	-15.3742	-29.5095	-147.598	-2.36595	0
1.0280	-11.7124	-26.7646	-147.286	-6.02668	0
1.0287	-9.88148	-23.7143	-145.156	-8.77494	0
1.0293	-6.21965	-17.9158	-141.19	-11.5196	0
1.0300	-2.55782	-13.3353	-138.143	-14.8774	0
1.0307	-2.55782	-10.8958	-135.994	-17.9286	0
1.0313	-2.55782	-9.97967	-131.735	-19.1512	0
1.0320	-2.55782	-11.5065	-128.669	-20.9834	0
1.0327	-2.86297	-13.3353	-126.851	-25.5602	0
1.0333	-0.726908	-10.5904	-124.703	-29.8305	0
1.0340	0.801335	-9.06358	-123.491	-27.3888	0
1.0347	-1.94752	-12.4226	-119.213	-24.3376	0
1.0353	-4.38874	-15.7782	-109.758	-27.3888	0
1.0360	-2.55782	-17.9158	-103.644	-30.137	0
1.0367	-2.25267	-24.3217	-102.432	-25.8632	0
1.0373	-4.38874	-33.4792	-95.712	-20.9834	0
1.0380	-5.9145	-40.8012	-86.5686	-17.319	0
1.0387	-5.30419	-43.5495	-81.9785	-13.6583	0
1.0393	-4.69389	-43.5495	-77.4068	-11.2166	0
1.0400	-6.5248	-54.2305	-70.9991	-7.55229	0
1.0407	-9.88148	-75.5925	-65.1973	0.0757393	0
1.0413	-11.7124	-85.9681	-60.0197	5.26208	0
1.0420	-12.6279	-79.5588	-56.9535	5.26208	0
1.0427	-12.6279	-73.7603	-54.8237	8.31689	0
1.0433	-12.6279	-71.9315	-45.9741	14.7223	0
1.0440	-14.4588	-68.5725	-39.2542	16.5544	0
1.0447	-15.3742	-61.8612	-44.7439	13.8098	0
1.0453	-12.3227	-52.3983	-50.252	11.6711	0
1.0460	-10.1866	-42.6334	-45.0561	11.9776	0
1.0467	-9.57633	-34.7007	-40.1722	13.1967	0
1.0473	-6.82996	-27.0699	-41.4024	12.2842	0
1.0480	-3.77843	-17.9158	-42.0083	8.31689	0
1.0487	-0.421755	-11.5065	-41.0903	4.04303	0
1.0493	3.85286	-6.62403	-42.9263	3.12695	0
1.0500	6.29408	-0.520124	-43.5322	3.12695	0
1.0507	7.51469	7.72133	-41.6961	0.0757393	0
1.0513	10.8714	15.9594	-39.8601	-3.58499	0
1.0520	13.0074	21.1472	-38.9605	-5.41716	0
1.0527	14.5332	22.3687	-37.4366	-8.77494	0
1.0533	16.9744	23.2848	-35.6005	-11.5196	0
1.0540	16.3641	26.0297	-34.6825	-11.8261	0
1.0547	13.9229	28.1672	-31.0105	-12.1327	0
1.0553	13.3126	26.9458	-21.8671	-11.2166	0
1.0560	10.5662	24.2009	-14.8534	-9.0815	0
1.0567	6.59923	22.3687	-14.5413	-9.0815	0
1.0573	7.51469	20.2311	-12.7053	-8.77494	0
1.0580	6.29408	19.0131	-7.21558	-3.58499	0
1.0587	0.801335	21.1472	-2.93764	0.0757393	0
1.0593	-0.114122	22.3687	1.02817	0.0757393	0
1.0600	-0.421755	19.9258	5.59988	0.68526	0
1.0607	-5.9145	18.097	8.04179	4.04303	0
1.0613	-8.66087	17.4862	11.0896	9.8425	0
1.0620	-7.13511	17.1809	16.5977	17.164	0
1.0627	-10.7969	20.2311	18.7275	20.2188	0
1.0633	-15.0691	26.3351	17.8094	19.3027	0
1.0640	-14.1536	29.3887	17.8094	19.6057	0
1.0647	-11.7124	29.694	19.0212	21.7444	0
1.0653	-9.88148	36.1033	19.0212	22.3539	0
1.0660	-7.74541	45.5629	18.4153	22.6569	0
1.0667	-7.13511	47.6971	18.7275	22.6569	0
1.0673	-5.30419	42.8146	20.8573	20.5217	0
1.0680	-1.33721	41.5965	21.7753	15.6384	0
1.0687	1.10649	44.0361	18.1216	10.452	0
1.0693	2.02194	43.4253	13.5315	7.40081	0
1.0700	3.85286	41.5965	13.8436	5.8752	0
1.0707	5.07347	43.12	16.5977	2.82039	0
1.0713	4.15801	44.3414	18.4153	-1.44987	0
1.0720	5.37862	44.3414	19.3333	-3.58499	0
1.0727	10.2611	43.12	20.8573	-4.50108	0
1.0733	13.0074	41.8985	22.3812	-7.24933	0
1.0740	12.3971	42.8146	22.3812	-10.3005	0
1.0747	11.7868	40.6804	22.3812	-11.8261	0
1.0753	9.3456	34.2711	25.7411	-12.4357	0
1.0760	5.37862	30.6101	29.4131	-11.5196	0
1.0767	5.37862	27.8619	29.101	-9.38446	0
1.0773	5.68377	20.8419	28.7889	-7.24933	0
1.0780	0.19103	15.0433	33.0668	-4.50108	0
1.0787	-3.16813	12.6038	35.8209	0.0757393	0
1.0793	-1.03206	7.72133	36.1146	4.04303	0
1.0800	-5.30419	2.83887	38.8687	4.95912	0
1.0807	-12.6279	3.7516	40.0804	5.56864	0
1.0813	-11.7124	4.97306	37.6385	9.22937	0
1.0820	-10.4918	3.44624	38.5565	14.7223	0
1.0827	-13.5433	4.05697	42.5224	18.3866	0
1.0833	-14.1536	6.49987	42.5224	19.6057	0
1.0840	-12.0175	7.41596	43.1466	20.8283	0
1.0847	-12.0175	9.24479	47.7183	20.5217	0
1.0853	-11.7124	12.9091	48.6363	18.6896	0
1.0860	-11.7124	15.0433	46.1944	18.6896	0
1.0867	-11.1021	17.7916	45.8823	19.3027	0
1.0873	-6.21965	24.2009	43.7525	16.2515	0
1.0880	-3.47328	31.5229	40.7047	11.9776	0
1.0887	-5.60935	34.8819	43.1466	9.53593	0
1.0893	-4.99904	37.9321	45.5885	7.09424	0
1.0900	-1.64237	44.3414	41.6043	2.82039	0
1.0907	1.71679	51.6668	43.4404	0.68526	0
1.0913	4.76832	54.4117	51.6841	-1.75643	0
1.0920	5.68377	53.4956	52.8959	-8.16541	0
1.0927	2.9374	54.1063	48.0304	-13.3518	0
1.0933	3.24255	56.8546	50.454	-13.6583	0
1.0940	4.15801	57.16	56.8801	-14.5744	0
1.0947	1.10649	55.0224	59.6157	-17.0161	0
1.0953	-2.25267	53.1902	62.0577	-15.4869	0
1.0960	-2.86297	53.4956	66.3356	-14.8774	0
1.0967	-3.16813	52.8849	70.3014	-15.7934	0
1.0973	-4.99904	47.0897	74.8731	-12.7422	0
1.0980	-8.05057	39.1536	80.0691	-8.46837	0
1.0987	-10.4918	35.798	83.7228	-8.46837	0
1.0993	-11.7124	34.5765	87.0827	-5.41716	0
1.1000	-13.8485	29.0833	91.6544	0.0757393	0
1.1007	-17.2051	25.419	95.9323	1.60134	0
1.1013	-20.2567	25.117	97.7684	2.82039	0
1.1020	-22.0876	22.9794	98.0621	8.61985	0
1.1027	-22.3927	21.758	99.2923	13.8098	0
1.1033	-23.003	23.2848	102.652	15.9449	0
1.1040	-24.2236	21.758	106.012	17.164	0
1.1047	-23.003	23.2848	106.912	17.4705	0
1.1053	-20.5618	31.5229	108.142	16.861	0
1.1060	-19.9515	35.1872	109.978	15.0288	0
1.1067	-19.6464	34.5765	111.502	12.8937	0
1.1073	-18.1206	39.7643	113.632	11.9776	0
1.1080	-15.6794	46.1736	115.78	11.6711	0
1.1087	-12.6279	47.0897	116.074	11.0615	0
1.1093	-9.88148	47.3917	116.386	9.22937	0
1.1100	-8.05057	49.8346	118.515	5.8752	0
1.1107	-4.38874	53.1902	122.188	2.21087	0
1.1113	-0.114122	56.2439	125.841	-0.533782	0
1.1120	0.496183	56.8546	127.365	-4.50108	0
1.1127	-0.726908	56.2439	129.495	-8.16541	0
1.1133	-0.421755	55.9385	134.379	-8.46837	0
1.1140	-0.114122	54.4117	139.263	-10.6071	0
1.1147	-0.726908	51.9721	142.935	-14.5744	0
1.1153	-1.64237	48.9185	148.424	-14.5744	0
1.1160	-4.38874	43.12	150.866	-13.9613	0
1.1167	-8.35572	37.0161	149.03	-16.403	0
1.1173	-8.96602	33.3551	149.636	-15.1839	0
1.1180	-9.88148	29.9994	152.996	-10.3005	0
1.1187	-13.2382	27.8619	154.226	-8.46837	0
1.1193	-14.7639	27.5565	155.438	-7.85885	0
1.1200	-14.1536	26.0297	157.274	-4.19812	0
1.1207	-15.3742	21.4526	157.274	-1.14691	0
1.1213	-18.4257	16.2648	157.88	0.991824	0
1.1220	-19.9515	13.5199	157.88	3.73647	0
1.1227	-19.9515	13.2145	154.226	6.48472	0
1.1233	-19.9515	12.2984	151.178	8.31689	0
1.1240	-21.7824	11.077	150.26	10.755	0
1.1247	-22.3927	14.1306	148.736	11.0615	0
1.1253	-19.9515	17.7916	147.506	10.1455	0
1.1260	-20.5618	18.4023	144.771	11.0615	0
1.1267	-20.867	23.8955	141.704	11.9776	0
1.1273	-14.7639	32.439	143.228	11.6711	0
1.1280	-10.7969	36.1033	141.411	10.1455	0
1.1287	-10.7969	38.8482	130.725	5.56864	0
1.1293	-7.13511	47.0897	123.399	-0.840345	0
1.1300	-3.47328	52.8849	121.563	-3.58499	0
1.1307	-4.38874	51.6668	115.468	-4.19812	0
1.1313	-1.94752	51.6668	108.454	-6.63981	0
1.1320	2.9374	54.4117	106.306	-9.69102	0
1.1327	3.24255	53.801	103.57	-11.8261	0
1.1333	4.15801	48.9185	102.34	-13.6583	0
1.1340	5.98893	48.9185	101.734	-14.5744	0
1.1347	2.63225	53.1902	97.7684	-14.8774	0
1.1353	-0.421755	51.9721	94.4084	-14.5744	0
1.1360	0.496183	49.2239	93.8025	-14.5744	0
1.1367	0.19103	49.2239	91.9665	-14.2678	0
1.1373	-1.03206	44.9521	89.5246	-12.4357	0
1.1380	-1.64237	38.8482	88.0007	-9.99398	0
1.1387	-3.77843	37.3214	88.0007	-7.85885	0
1.1393	-5.9145	32.439	91.0485	-3.89156	0
1.1400	-8.05057	25.7243	92.8845	0.382303	0
1.1407	-11.1021	26.0297	88.0007	1.29478	0
1.1413	-14.4588	26.0297	82.8047	1.60134	0
1.1420	-15.3742	20.8419	82.1989	4.95912	0
1.1427	-12.6279	20.5365	80.675	8.92641	0
1.1433	-11.1021	22.6741	77.9209	11.0615	0
1.1440	-13.5433	22.0633	77.0213	11.9776	0
1.1447	-14.1536	22.9794	75.7911	12.8937	0
1.1453	-10.1866	26.0297	74.5794	14.1128	0
1.1460	-9.88148	28.778	73.9551	14.7223	0
1.1467	-11.1021	33.3551	71.5132	13.8098	0
1.1473	-7.13511	37.0161	67.8595	13.1967	0
1.1480	-1.94752	40.6804	66.0235	12.5871	0
1.1487	1.10649	46.1736	64.1875	10.1455	0
1.1493	4.76832	51.056	60.8459	6.78768	0
1.1500	8.43015	54.1063	55.6499	4.65255	0
1.1507	12.092	58.3781	53.8139	3.43351	0
1.1513	15.4487	61.737	59.6157	0.991824	0
1.1520	12.092	61.4317	64.1875	-2.97547	0
1.1527	8.43015	59.2941	59.9279	-6.94277	0
1.1533	12.3971	56.8546	54.126	-9.38446	0
1.1540	16.6693	55.3278	56.8801	-10.6071	0
1.1547	14.8383	54.4117	65.4176	-10.9101	0
1.1553	15.7538	51.9721	71.2194	-11.8261	0
1.1560	17.2796	48.9185	72.7433	-13.0488	0
1.1567	13.9229	43.4253	76.397	-12.7422	0
1.1573	11.4817	34.2711	83.7228	-10.9101	0
1.1580	10.5662	27.8619	87.0827	-9.38446	0
1.1587	7.81984	26.3351	86.1647	-6.02668	0
1.1593	6.59923	19.6238	87.6886	-2.67251	0
1.1600	7.51469	10.7716	92.5724	-2.05939	0
1.1607	3.85286	6.19451	95.0143	-1.44987	0
1.1613	-1.64237	0.395965	94.4084	1.90791	0
1.1620	-2.25267	-2.65431	94.4084	5.56864	0
1.1627	0.19103	4.36233	98.6864	10.755	0
1.1633	1.10649	6.80524	105.7	14.4193	0
1.1640	-1.64237	-0.520124	107.224	14.4193	0
1.1647	-4.99904	-0.825487	102.34	15.6384	0
1.1653	-4.99904	3.7516	98.9801	16.861	0
1.1660	-1.64237	1.61742	98.0621	14.1128	0
1.1667	0.19103	1.31205	94.4084	13.5032	0
1.1673	1.10649	4.97306	88.9187	15.9449	0
1.1680	3.24255	5.58378	83.1169	13.8098	0
1.1687	4.76832	8.63741	77.0213	8.01033	0
1.1693	6.90438	14.738	69.9893	5.56864	0
1.1700	12.7023	15.0433	62.9757	3.12695	0
1.1707	15.1435	14.4326	55.6499	-0.533782	0
1.1713	12.092	17.7916	46.8003	-3.58499	0
1.1720	13.3126	17.4862	39.4745	-7.24933	0
1.1727	18.5002	13.5199	34.9028	-10.3005	0
1.1733	17.5847	10.7716	28.183	-12.7422	0
1.1740	15.4487	8.02669	16.5977	-14.8774	0
1.1747	18.195	7.1106	8.04179	-16.403	0
1.1753	17.8899	3.14423	4.68187	-15.4869	0
1.1760	11.4817	-7.84213	-2.64388	-16.1	0
1.1767	8.12499	-13.6407	-13.3112	-18.2351	0
1.1773	9.3456	-14.2514	-22.473	-17.6256	0
1.1780	9.3456	-24.3217	-30.4046	-16.403	0
1.1787	6.29408	-29.5095	-36.2064	-15.1839	0
1.1793	2.9374	-25.8485	-40.7781	-11.8261	0
1.1800	0.496183	-48.1266	-50.252	-7.85885	0
1.1807	-1.94752	-91.1559	-60.6256	-5.41716	0
1.1813	-4.69389	-105.807	-66.7212	-2.97547	0
1.1820	-5.30419	-94.2096	-73.7348	-0.840345	0
1.1827	-4.08358	-90.5452	-83.2087	2.51743	0
1.1833	-4.38874	-90.8506	-92.0583	5.26208	0
1.1840	-6.21965	-83.5286	-100.596	4.65255	0
1.1847	-7.13511	-75.5925	-110.676	5.56864	0
1.1853	-5.30419	-71.3208	-122.261	10.1455	0
1.1860	-0.726908	-66.7437	-136.307	11.6711	0
1.1867	2.02194	-59.1129	-146.992	9.22937	0
1.1873	2.02194	-50.2641	-153.694	9.22937	0
1.1880	3.85286	-45.0763	-165.609	8.01033	0
1.1887	7.51469	-41.1066	-181.785	3.12695	0
1.1893	9.3456	-33.1738	-193.976	0.991824	0
1.1900	9.95591	-26.1539	-205.268	-0.840345	0
1.1907	12.7023	-24.0163	-218.083	-4.50108	0
1.1913	16.6693	-18.2211	-228.475	-6.33325	0
1.1920	19.1105	-10.8958	-237.325	-8.16541	0
1.1927	19.7208	-8.45286	-247.992	-13.0488	0
1.1933	19.7208	-6.01331	-258.072	-13.6583	0
1.1940	19.1105	-4.18113	-266.921	-12.7422	0
1.1947	16.9744	-7.84213	-273.935	-14.8774	0
1.1953	15.7538	-9.97967	-279.131	-17.0161	0
1.1960	16.3641	-6.62403	-284.933	-14.5744	0
1.1967	15.4487	-8.45286	-290.716	-12.7422	0
1.1973	10.2611	-14.8621	-294.682	-10.9101	0
1.1980	6.90438	-13.3353	-297.436	-9.99398	0
1.1987	8.7353	-9.97967	-298.354	-9.69102	0
1.1993	6.59923	-15.4729	-298.666	-6.33325	0
1.2000	-1.33721	-20.6607	-302.632	0.0757393	0
1.2007	-5.30419	-19.7446	-307.516	3.43351	0
1.2013	-4.69389	-19.4392	-309.646	3.73647	0
1.2020	-5.60935	-20.6607	-311.17	5.56864	0
1.2027	-6.5248	-19.4392	-313.299	9.22937	0
1.2033	-5.60935	-17.9158	-313.006	11.6711	0
1.2040	-5.60935	-16.9997	-312.088	11.0615	0
1.2047	-5.30419	-10.8958	-312.694	11.3681	0
1.2053	-2.25267	-3.87576	-314.823	14.7223	0
1.2060	-0.114122	-1.13085	-315.741	15.6384	0
1.2067	-0.726908	1.61742	-312.694	13.5032	0
1.2073	-1.03206	7.41596	-307.516	13.8098	0
1.2080	1.41164	10.4662	-304.762	15.0288	0
1.2087	4.76832	12.2984	-303.532	12.5871	0
1.2093	5.68377	17.7916	-300.19	8.31689	0
1.2100	7.81984	23.2848	-294.682	3.43351	0
1.2107	13.9229	25.117	-286.457	0.991824	0
1.2113	16.3641	26.6404	-275.165	0.991824	0
1.2120	13.0074	26.3351	-266.609	-1.75643	0
1.2127	13.0074	23.2848	-264.479	-7.85885	0
1.2133	14.8383	20.5365	-259.596	-9.69102	0
1.2140	14.228	16.5701	-247.698	-7.85885	0
1.2147	15.1435	9.85551	-236.095	-8.16541	0
1.2153	14.8383	4.05697	-227.557	-9.38446	0
1.2160	9.3456	-0.520124	-215.641	-9.0815	0
1.2167	6.59923	-6.92939	-201.302	-9.99398	0
1.2173	6.90438	-14.2514	-187.568	-9.38446	0
1.2180	2.02194	-17.6104	-173.541	-7.24933	0
1.2187	-3.16813	-20.966	-159.202	-5.41716	0
1.2193	-3.47328	-25.5431	-148.204	-3.89156	0
1.2200	-4.69389	-26.1539	-135.994	-2.36595	0
1.2207	-6.5248	-24.3217	-121.343	1.60134	0
1.2213	-7.13511	-27.0699	-113.118	7.40081	0
1.2220	-8.05057	-27.986	-109.758	9.8425	0
1.2227	-8.05057	-23.4089	-99.0719	11.3681	0
1.2233	-8.05057	-22.1875	-82.2907	14.7223	0
1.2240	-10.4918	-22.7982	-71.9171	14.7223	0
1.2247	-11.7124	-18.2211	-65.5094	11.9776	0
1.2253	-8.66087	-13.6407	-56.3476	13.8098	0
1.2260	-7.13511	-11.8118	-47.498	15.6384	0
1.2267	-6.5248	-7.54012	-39.8601	12.2842	0
1.2273	-3.16813	-1.43621	-29.1928	11.0615	0
1.2280	1.10649	3.14423	-17.277	10.452	0
1.2287	3.85286	5.88915	-4.77367	6.48472	0
1.2293	6.59923	6.80524	10.7958	3.12695	0
1.2300	7.51469	8.63741	25.7411	2.51743	0
1.2307	7.20954	15.0433	41.3106	1.60134	0
1.2313	10.2611	21.1472	61.4518	0.0757393	0
1.2320	13.9229	22.3687	82.8047	-2.36595	0
1.2327	11.1765	20.8419	101.734	-5.72372	0
1.2333	8.12499	19.3184	116.992	-7.24933	0
1.2340	9.65076	17.4862	130.413	-7.24933	0
1.2347	7.51469	15.6541	146.9	-7.55229	0
1.2353	2.02194	12.2984	168.566	-7.24933	0
1.2360	2.9374	7.1106	187.495	-9.0815	0
1.2367	5.98893	2.83887	201.522	-11.8261	0
1.2373	5.68377	-1.43621	218.01	-10.3005	0
1.2380	5.98893	-6.31867	238.445	-8.16541	0
1.2387	4.46316	-11.2011	260.11	-7.24933	0
1.2393	-1.33721	-12.1172	281.793	-3.28204	0
1.2400	-4.99904	-12.4226	301.622	0.68526	0
1.2407	-6.82996	-16.6943	321.451	2.51743	0
1.2413	-9.27118	-22.4928	340.987	4.3496	0
1.2420	-10.4918	-23.1036	357.162	5.26208	0
1.2427	-11.7124	-21.5768	373.65	5.8752	0
1.2433	-12.6279	-22.7982	392.873	8.92641	0
1.2440	-11.7124	-20.0499	406.606	9.8425	0
1.2447	-9.88148	-13.3353	414.85	9.22937	0
1.2453	-9.27118	-11.2011	428.271	11.9776	0
1.2460	-7.74541	-11.2011	441.399	14.7223	0
1.2467	-4.99904	-6.01331	450.542	12.2842	0
1.2473	-3.47328	-1.43621	464.276	10.1455	0
1.2480	-3.77843	-0.520124	478.321	8.31689	0
1.2487	-4.99904	1.61742	483.811	4.04303	0
1.2493	-2.55782	4.97306	489.925	1.90791	0
1.2500	2.02194	7.72133	501.217	1.90791	0
1.2507	3.85286	9.55015	510.966	-1.75643	0
1.2513	3.85286	8.63741	518.292	-9.0815	0
1.2520	5.68377	8.33205	526.848	-13.3518	0
1.2527	7.51469	9.85551	533.255	-13.3518	0
1.2533	5.07347	7.72133	538.433	-13.6583	0
1.2540	2.9374	2.83887	545.153	-14.5744	0
1.2547	5.68377	0.395965	551.873	-14.8774	0
1.2553	7.51469	-4.18113	555.838	-17.319	0
1.2560	3.85286	-10.5904	560.41	-19.7607	0
1.2567	-0.726908	-15.1675	567.736	-17.0161	0
1.2573	-3.77843	-22.4928	574.144	-13.0488	0
1.2580	-8.05057	-28.5968	577.503	-12.4357	0
1.2587	-10.7969	-27.0699	582.075	-11.8261	0
1.2593	-13.8485	-29.2075	592.449	-9.99398	0
1.2600	-19.6464	-38.0563	601.61	-9.69102	0
1.2607	-22.6979	-40.1938	600.692	-9.0815	0
1.2613	-22.0876	-39.2778	597.957	-4.50108	0
1.2620	-23.6133	-42.328	600.087	1.29478	0
1.2627	-26.3597	-44.4656	601.61	3.12695	0
1.2633	-27.8855	-42.6334	597.957	0.991824	0
1.2640	-28.8009	-40.8012	590.631	0.0757393	0
1.2647	-28.8009	-37.4456	582.993	3.73647	0
1.2653	-28.4958	-34.7007	575.062	4.95912	0
1.2660	-28.8009	-33.4792	566.524	2.82039	0
1.2667	-27.2752	-27.0699	555.232	2.21087	0
1.2673	-22.6979	-20.0499	542.105	2.21087	0
1.2680	-20.2567	-19.4392	528.371	-0.840345	0
1.2687	-19.9515	-18.8285	515.556	-3.58499	0
1.2693	-17.8154	-13.3353	504.558	-3.28204	0
1.2700	-13.5433	-8.75822	490.219	-6.63981	0
1.2707	-9.57633	-5.70794	478.009	-11.5196	0
1.2713	-6.82996	-2.95967	477.091	-12.4357	0
1.2720	-5.30419	-3.87576	479.239	-15.1839	0
1.2727	-5.30419	-6.01331	475.567	-22.509	0
1.2733	-4.38874	-5.40258	472.52	-24.6441	0
1.2740	-4.38874	-5.70794	472.207	-21.8959	0
1.2747	-7.13511	-7.84213	466.112	-23.728	0
1.2753	-9.88148	-8.75822	453.902	-27.0858	0
1.2760	-8.66087	-12.4226	439.563	-26.4763	0
1.2767	-10.4918	-18.2211	422.176	-26.4763	0
1.2773	-15.3742	-22.4928	403.558	-27.3888	0
1.2780	-15.0691	-25.5431	383.711	-26.1697	0
1.2787	-13.2382	-28.5968	360.834	-25.5602	0
1.2793	-16.2897	-30.4256	338.545	-24.0346	0
1.2800	-19.0361	-31.647	317.798	-18.2351	0
1.2807	-20.5618	-34.7007	296.738	-14.5744	0
1.2813	-21.7824	-38.3617	275.385	-17.0161	0
1.2820	-20.5618	-36.5295	254.932	-17.319	0
1.2827	-18.7309	-31.647	231.743	-14.5744	0
1.2833	-19.6464	-32.2578	203.964	-11.8261	0
1.2840	-18.4257	-34.3953	171.925	-9.99398	0
1.2847	-15.9845	-31.0363	136.215	-11.2166	0
1.2853	-15.9845	-25.8485	101.422	-13.3518	0
1.2860	-14.1536	-22.4928	72.4312	-12.1327	0
1.2867	-9.88148	-17.9158	46.8003	-11.8261	0
1.2873	-8.05057	-12.7279	18.4153	-13.6583	0
1.2880	-8.66087	-10.285	-9.65749	-13.3518	0
1.2887	-5.60935	-7.84213	-34.6825	-13.6583	0
1.2893	-1.64237	-3.5704	-60.0197	-17.0161	0
1.2900	2.02194	1.92278	-87.4683	-18.8447	0
1.2907	7.81984	6.19451	-114.935	-21.2863	0
1.2913	12.092	7.1106	-139.96	-26.7792	0
1.2920	11.1765	7.1106	-164.691	-28.3048	0
1.2927	9.65076	7.72133	-187.568	-26.7792	0
1.2933	9.04045	6.80524	-208.628	-29.2209	0
1.2940	8.43015	4.97306	-228.769	-31.0531	0
1.2947	8.12499	4.05697	-248.91	-27.3888	0
1.2953	5.07347	1.61742	-266.609	-24.9507	0
1.2960	-0.114122	-4.18113	-284.309	-25.5602	0
1.2967	-2.55782	-11.8118	-306.598	-26.1697	0
1.2973	-4.69389	-16.0836	-328.557	-26.1697	0
1.2980	-11.1021	-17.305	-345.356	-24.3376	0
1.2987	-14.7639	-20.6607	-359.09	-21.2863	0
1.2993	-14.7639	-24.9324	-371.905	-19.1512	0
1.3000	-16.9	-25.2378	-386.245	-17.0161	0
1.3007	-18.1206	-27.986	-403.026	-13.6583	0
1.3013	-15.6794	-34.3953	-418.283	-8.77494	0
1.3020	-15.9845	-35.6134	-431.099	-3.28204	0
1.3027	-16.9	-31.9524	-445.75	-0.230824	0
1.3033	-15.0691	-30.7309	-460.09	-0.840345	0
1.3040	-14.4588	-31.0363	-471.087	-0.230824	0
1.3047	-15.3742	-29.2075	-483.297	2.51743	0
1.3053	-15.6794	-26.7646	-496.112	4.3496	0
1.3060	-15.3742	-21.8821	-508.01	4.65255	0
1.3067	-12.0175	-13.3353	-520.825	5.56864	0
1.3073	-6.5248	-7.23476	-532.723	6.78768	0
1.3080	-5.30419	-6.01331	-543.096	6.48472	0
1.3087	-6.21965	-4.18113	-555.618	2.82039	0
1.3093	-1.94752	0.395965	-568.121	-1.44987	0
1.3100	2.9374	3.44624	-576.677	-1.14691	0
1.3107	3.85286	4.05697	-581.249	0.0757393	0
1.3113	5.68377	5.88915	-584.609	-3.28204	0
1.3120	10.5662	6.49987	-589.181	-6.02668	0
1.3127	12.092	4.97306	-593.459	-4.50108	0
1.3133	9.65076	6.80524	-594.064	-3.28204	0
1.3140	9.95591	9.55015	-591.329	-2.67251	0
1.3147	12.7023	5.58378	-587.657	-1.75643	0
1.3153	12.3971	0.395965	-583.085	-2.67251	0
1.3160	9.3456	1.00669	-578.513	-4.50108	0
1.3167	5.68377	1.61742	-571.793	-1.75643	0
1.3173	2.9374	-5.70794	-562.338	1.60134	0
1.3180	2.63225	-13.6407	-555.012	1.60134	0
1.3187	2.02194	-15.1675	-547.062	4.95912	0
1.3193	-3.47328	-16.0836	-532.429	11.6711	0
1.3200	-8.66087	-21.5768	-519.301	13.8098	0
1.3207	-9.27118	-25.2378	-513.812	12.2842	0
1.3213	-11.1021	-25.8485	-506.486	14.7223	0
1.3220	-15.0691	-24.9324	-493.671	20.2188	0
1.3227	-17.2051	-22.1875	-482.379	23.8795	0
1.3233	-19.9515	-20.966	-474.135	24.7956	0
1.3240	-21.7824	-22.4928	-463.762	26.0146	0
1.3247	-19.9515	-22.1875	-450.634	29.0658	0
1.3253	-16.5948	-17.9158	-437.507	29.3724	0
1.3260	-11.7124	-14.2514	-427.739	28.4563	0
1.3267	-4.08358	-11.2011	-421.037	31.8141	0
1.3273	1.71679	-6.92939	-412.794	33.6463	0
1.3280	2.63225	-2.34895	-403.026	30.5915	0
1.3287	5.68377	1.00669	-392.652	29.9819	0
1.3293	9.65076	4.05697	-382.885	30.898	0
1.3300	10.2611	9.55015	-372.511	27.5402	0
1.3307	12.7023	15.0433	-358.778	24.7956	0
1.3313	17.5847	15.0433	-342.602	25.7117	0
1.3320	17.8899	12.6038	-329.787	23.8795	0
1.3327	15.7538	12.6038	-322.149	18.6896	0
[truncated: 40,444 more rows]
