# Supplementary material for: Identification of Haptic Based Guiding Using Hard Reins
Source: PLoS One. 2015 Jul 22;10(7):e0132020. doi: 10.1371/journal.pone.0132020 (PMC4511788; doi:10.1371/journal.pone.0132020)
Supplement: S3 File — (ZIP) [file pone.0132020.s003.zip › EMGData1/Subject4/T6/t6.txt]

0.0000	0.786349	-7.73658	-39.7798	1.14058	0
0.0007	2.00739	-3.15906	-44.974	-3.74153	0
0.0013	4.44946	-2.24139	-47.7157	-2.521	0
0.0020	5.6705	-6.20984	-45.2758	0.83678	0
0.0027	3.83894	-6.20984	-42.836	0.527651	0
0.0033	0.483531	-4.07402	-42.2197	1.14058	0
0.0040	0.483531	-4.07402	-43.1378	1.14058	0
0.0047	2.61791	-3.15906	-44.974	-2.83013	0
0.0053	2.92561	-1.63232	-44.974	-2.83013	0
0.0060	3.22843	-2.54728	-43.1378	2.66491	0
0.0067	4.14665	-3.76813	-43.1378	2.9687	0
0.0073	2.31509	-4.07402	-44.0559	1.44438	0
0.0080	0.786349	-3.15906	-44.974	3.88543	0
0.0087	2.00739	-1.32643	-44.974	4.18923	0
0.0093	3.53613	-1.32643	-43.4396	0.527651	0
0.0100	6.28102	-0.105573	-41.3142	-0.996675	0
0.0107	6.89154	3.2511	-41.9179	-0.692876	0
0.0113	2.61791	2.33613	-41.616	0.527651	0
0.0120	0.483531	-1.63232	-39.478	0.83678	0
0.0127	3.22843	-2.24139	-38.5599	-2.2172	0
0.0133	3.22843	-1.63232	-40.9998	-3.43773	0
0.0140	1.39687	-3.15906	-44.6721	-0.692876	0
0.0147	1.70457	-4.07402	-45.2758	-0.692876	0
0.0153	2.61791	-4.98898	-41.3142	-2.83013	0
0.0160	3.83894	-5.90395	-39.1762	-2.2172	0
0.0167	3.22843	-2.85317	-40.9998	-0.996675	0
0.0173	1.09405	0.5035	-40.3961	-1.6096	0
0.0180	2.31509	-0.411463	-38.8617	-0.692876	0
0.0187	5.05998	-1.32643	-40.0943	1.44438	0
0.0193	3.83894	-1.32643	-38.2581	1.44438	0
0.0200	3.53613	-1.93821	-34.9001	0.83678	0
0.0207	5.05998	-0.105573	-35.8182	1.14058	0
0.0213	1.09405	0.5035	-35.8182	1.44438	0
0.0220	-1.04032	-3.15906	-34.5983	0.83678	0
0.0227	5.05998	-3.76813	-33.0639	0.83678	0
0.0233	6.89154	-1.02054	-27.2661	3.88543	0
0.0240	2.61791	-2.54728	-23.0026	4.49836	0
0.0247	3.22843	-5.59806	-28.8005	-0.996675	0
0.0253	5.36768	-4.37991	-34.5983	-3.74153	0
0.0260	3.53613	-5.59806	-32.1584	-1.30047	0
0.0267	2.31509	-7.73658	-26.9643	-0.692876	0
0.0273	2.31509	-4.07402	-25.1407	-2.83013	0
0.0280	3.22843	-1.63232	-26.6624	-1.9134	0
0.0287	4.14665	-4.98898	-27.5805	1.14058	0
0.0293	3.22843	-4.98898	-24.8262	2.36111	0
0.0300	2.00739	0.200317	-24.5244	0.83678	0
0.0307	5.05998	2.63932	-25.7443	-1.9134	0
0.0313	6.89154	2.33613	-22.6882	-3.74153	0
0.0320	5.05998	2.33613	-19.6447	-4.35446	0
0.0327	2.61791	2.33613	-20.2484	-2.2172	0
0.0333	2.61791	5.38691	-19.3428	-0.0799472	0
0.0340	5.36768	8.13451	-19.3428	-0.389076	0
0.0347	6.89154	5.99598	-19.3428	-0.692876	0
0.0353	2.92561	2.03024	-14.7649	2.36111	0
0.0360	-1.34803	0.80939	-11.0926	1.14058	0
0.0367	0.786349	1.41846	-13.8469	-5.57498	0
0.0373	3.53613	-0.717352	-16.2867	-7.40311	0
0.0380	2.31509	-3.46224	-12.9288	-3.74153	0
0.0387	2.92561	-2.54728	-12.3125	-4.35446	0
0.0393	4.75717	-1.32643	-14.4505	-7.40311	0
0.0400	4.14665	-4.07402	-13.2306	-4.65826	0
0.0407	3.83894	-6.51573	-9.5708	-2.83013	0
0.0413	5.36768	-7.73658	-6.51469	-4.65826	0
0.0420	5.36768	-8.03976	-6.51469	-3.43773	0
0.0427	3.22843	-5.59806	-5.91101	0.223852	0
0.0433	2.31509	-4.98898	-2.85489	-0.996675	0
0.0440	2.92561	-8.65154	-1.63496	-4.05066	0
0.0447	5.05998	-8.34565	-2.85489	-3.74153	0
0.0453	5.36768	-4.37991	-1.9368	-2.521	0
0.0460	3.22843	-4.98898	0.188649	-3.74153	0
0.0467	2.00739	-5.90395	2.94293	-2.83013	0
0.0473	3.53613	-5.59806	9.04259	2.05731	0
0.0480	5.9782	-6.81891	12.0987	2.66491	0
0.0487	5.9782	-6.51573	7.52082	-2.83013	0
0.0493	3.53613	-2.54728	4.76654	-4.05066	0
0.0500	1.70457	-1.32643	7.21898	-0.692876	0
0.0507	1.70457	-1.32643	9.04259	-2.521	0
0.0513	2.31509	1.11528	10.5644	-5.57498	0
0.0520	2.31509	0.80939	13.6205	-3.74153	0
0.0527	2.92561	-0.411463	15.4567	-3.13393	0
0.0533	3.22843	1.41846	14.8404	-4.65826	0
0.0540	3.53613	4.16606	14.5386	-3.74153	0
0.0547	4.75717	1.72435	15.7585	-2.2172	0
0.0553	5.6705	-0.105573	17.2803	-2.2172	0
0.0560	5.05998	3.55699	19.1165	-2.521	0
0.0567	3.22843	8.74358	20.9526	-4.35446	0
0.0573	1.70457	9.65854	22.1726	-5.27118	0
0.0580	1.39687	12.712	21.8582	-4.65826	0
0.0587	1.39687	18.8136	24.298	-3.74153	0
0.0593	2.00739	18.8136	31.6302	-1.6096	0
0.0600	1.70457	13.627	34.9881	-0.0799472	0
0.0607	-0.429806	11.4912	30.4103	-2.521	0
0.0613	-3.17958	11.4912	27.9704	-1.9134	0
0.0620	-4.09292	11.4912	32.2339	0.83678	0
0.0627	-3.7901	13.0152	33.4538	-1.6096	0
0.0633	-4.09292	11.4912	31.3284	-2.83013	0
0.0640	-4.09292	6.60776	34.0701	1.14058	0
0.0647	-4.09292	6.30187	38.0317	0.223852	0
0.0653	-4.09292	6.30187	38.0317	-2.2172	0
0.0660	-4.70344	0.5035	38.3461	0.83678	0
0.0667	-4.09292	-3.46224	40.1697	-0.0799472	0
0.0673	-2.87188	-0.717352	41.0878	-4.65826	0
0.0680	-2.26136	1.11528	42.3077	-2.521	0
0.0687	-4.40062	2.03024	42.924	-0.0799472	0
0.0693	-5.62166	3.86017	42.0059	-3.13393	0
0.0700	-3.17958	3.86017	42.924	-2.2172	0
0.0707	-1.04032	2.94521	45.6657	3.27783	0
0.0713	-2.87188	2.33613	51.4635	2.66491	0
0.0720	-4.09292	-1.32643	55.4251	0.223852	0
0.0727	-4.09292	-4.98898	52.0798	0.223852	0
0.0733	-6.8427	-5.59806	49.3255	-1.6096	0
0.0740	-9.27989	-3.15906	52.0798	-2.521	0
0.0747	-7.75604	-0.717352	53.2997	-0.692876	0
0.0753	-5.01114	-0.717352	53.2997	-2.2172	0
0.0760	-5.62166	-0.411463	57.5632	-5.87878	0
0.0767	-5.92448	1.41846	60.003	-3.13393	0
0.0773	-5.92448	1.41846	58.7831	-0.389076	0
0.0780	-6.535	-1.63232	60.9211	-2.83013	0
0.0787	-6.23218	-1.32643	62.4555	-2.83013	0
0.0793	-5.01114	1.11528	60.9211	0.223852	0
0.0800	-5.01114	1.72435	61.8392	-0.996675	0
0.0807	-5.01114	1.41846	63.9772	-2.83013	0
0.0813	-5.01114	2.03024	62.7573	-0.0799472	0
0.0820	-5.01114	3.2511	62.1411	0.83678	0
0.0827	-3.4824	5.6928	65.1972	1.44438	0
0.0833	-2.26136	5.08102	67.0334	4.18923	0
0.0840	-3.7901	3.55699	65.8134	3.27783	0
0.0847	-5.01114	7.21684	63.9772	-1.9134	0
0.0853	-4.09292	9.35536	62.7573	-1.30047	0
0.0860	-3.4824	5.99598	61.2355	3.58163	0
0.0867	-5.01114	5.99598	62.1411	2.05731	0
0.0873	-4.09292	8.74358	63.361	-1.6096	0
0.0880	-1.04032	5.99598	62.4555	-0.996675	0
0.0887	-0.429806	3.86017	60.3175	0.527651	0
0.0893	-1.34803	5.99598	58.4813	0.223852	0
0.0900	-0.429806	7.82862	56.9595	-0.0799472	0
0.0907	-1.04032	6.91365	57.8776	-1.6096	0
0.0913	-2.56906	6.91365	57.8776	-2.83013	0
0.0920	-0.737507	8.13451	55.1233	-2.83013	0
0.0927	1.70457	5.99598	54.5196	-2.521	0
0.0933	-0.429806	2.33613	55.4251	-2.83013	0
0.0940	-1.34803	5.6928	52.3816	-0.692876	0
0.0947	0.483531	10.2703	51.7654	2.05731	0
0.0953	-1.34803	7.82862	56.6577	2.36111	0
0.0960	-3.4824	3.86017	56.6577	0.527651	0
0.0967	-0.737507	3.86017	49.3255	-1.9134	0
0.0973	0.17583	2.33613	45.6657	-2.521	0
0.0980	-2.26136	-0.105573	46.2819	-1.9134	0
0.0987	-0.126988	0.200317	44.7476	-2.2172	0
0.0993	2.92561	-1.32643	41.7041	-1.9134	0
0.1000	1.09405	-4.07402	42.0059	0.527651	0
0.1007	-0.429806	-4.07402	43.5277	0.83678	0
0.1013	-0.126988	-4.37991	41.7041	0.223852	0
0.1020	-0.429806	-6.81891	37.7299	1.74818	0
0.1027	0.483531	-5.90395	34.6737	1.74818	0
0.1033	2.31509	-2.24139	33.4538	-0.389076	0
0.1040	2.00739	-3.15906	33.152	-1.30047	0
0.1047	3.22843	-6.20984	31.6302	-1.30047	0
0.1053	5.6705	-5.90395	27.0523	-1.9134	0
0.1060	5.6705	-2.24139	23.0781	-0.0799472	0
0.1067	6.89154	0.5035	25.8324	2.66491	0
0.1073	7.50206	-0.717352	31.3284	2.66491	0
0.1080	3.83894	-2.54728	30.7121	1.74818	0
0.1087	1.39687	-1.32643	22.7763	0.527651	0
0.1093	1.70457	0.5035	17.8965	-1.6096	0
0.1100	1.09405	-0.411463	18.1984	-1.30047	0
0.1107	2.00739	-1.32643	18.1984	-0.389076	0
0.1113	4.14665	-0.717352	15.4567	-1.6096	0
0.1120	2.31509	-0.411463	14.2367	-2.83013	0
0.1127	0.483531	-1.32643	12.4005	-1.9134	0
0.1133	3.22843	-2.24139	9.34443	-1.9134	0
0.1140	3.22843	-0.717352	8.12449	-1.9134	0
0.1147	0.17583	-0.105573	6.90456	0.527651	0
0.1153	0.17583	-2.24139	2.94293	0.223852	0
0.1160	0.786349	-3.46224	-0.415028	-1.9134	0
0.1167	-1.95855	-2.54728	-1.9368	-1.6096	0
0.1173	-3.4824	-2.24139	-3.15673	-2.2172	0
0.1180	-1.95855	-3.15906	-4.69108	-4.65826	0
0.1187	-1.34803	-3.76813	-4.69108	-1.6096	0
0.1193	-3.17958	-5.29487	-3.77298	3.58163	0
0.1200	-4.09292	-6.51573	-4.38924	1.44438	0
0.1207	-3.17958	-4.98898	-8.95455	-3.13393	0
0.1213	-3.17958	-4.98898	-15.6705	-1.9134	0
0.1220	-4.70344	-6.51573	-17.8085	-0.0799472	0
0.1227	-2.56906	-5.90395	-14.7649	-1.6096	0
0.1233	-0.429806	-4.98898	-14.7649	-2.2172	0
0.1240	-1.34803	-6.51573	-19.0284	-3.13393	0
0.1247	-1.34803	-7.1248	-20.8646	-4.35446	0
0.1253	-1.34803	-5.90395	-19.6447	-1.9134	0
0.1260	-2.56906	-5.59806	-20.2484	-0.0799472	0
0.1267	-1.65084	-4.07402	-22.3864	-2.2172	0
0.1273	1.09405	-2.24139	-24.2226	-1.9134	0
0.1280	1.70457	-1.02054	-25.7443	1.44438	0
0.1287	1.39687	-0.105573	-27.5805	-0.996675	0
0.1293	1.39687	0.80939	-30.3222	-6.79551	0
0.1300	0.786349	0.5035	-33.6802	-5.87878	0
0.1307	1.09405	1.41846	-33.982	-0.692876	0
0.1313	1.09405	2.33613	-32.1584	0.223852	0
0.1320	-1.04032	-1.02054	-31.844	-1.9134	0
0.1327	-1.65084	-3.76813	-34.9001	-1.9134	0
0.1333	-0.126988	-1.32643	-38.2581	-2.83013	0
0.1340	-0.126988	0.200317	-40.0943	-3.43773	0
0.1347	-1.34803	-3.15906	-40.3961	-0.996675	0
0.1353	-1.04032	-5.29487	-40.3961	0.223852	0
0.1360	-1.04032	-5.29487	-40.6979	-1.9134	0
0.1367	-1.95855	-8.03976	-40.3961	-2.2172	0
0.1373	-2.87188	-11.7023	-41.3142	-0.996675	0
0.1380	-2.26136	-13.2291	-44.3577	-0.996675	0
0.1387	-1.34803	-12.3141	-46.1939	-0.996675	0
0.1393	-1.34803	-9.5665	-45.8921	-1.30047	0
0.1400	-1.95855	-7.73658	-44.974	-2.2172	0
0.1407	-2.26136	-10.4815	-45.8921	-0.996675	0
0.1413	-4.70344	-14.144	-46.7976	-0.0799472	0
0.1420	-5.62166	-12.3141	-46.1939	-2.83013	0
0.1427	-1.65084	-6.81891	-44.0559	-2.2172	0
0.1433	-0.429806	-5.90395	-42.836	2.66491	0
0.1440	-2.87188	-8.03976	-43.4396	0.83678	0
0.1447	-2.87188	-7.73658	-47.112	-5.87878	0
0.1453	-1.95855	-6.81891	-51.6899	-4.65826	0
0.1460	-1.34803	-7.1248	-53.8153	-0.996675	0
0.1467	-0.429806	-7.73658	-53.5135	-3.13393	0
0.1473	-1.34803	-8.03976	-53.2117	-2.521	0
0.1480	-2.26136	-8.03976	-52.2936	0.527651	0
0.1487	1.39687	-4.98898	-51.3755	-0.996675	0
0.1493	2.61791	-1.93821	-53.2117	-1.9134	0
0.1500	-1.34803	-1.93821	-52.9098	-0.996675	0
0.1507	-2.26136	-2.24139	-49.5519	-2.83013	0
0.1513	0.483531	-1.32643	-48.9356	-4.05066	0
0.1520	-0.126988	-0.717352	-51.3755	-3.74153	0
0.1527	-1.95855	1.11528	-51.9917	-5.27118	0
0.1533	-3.17958	4.16606	-51.3755	-3.74153	0
0.1540	-2.56906	6.91365	-50.7718	-0.996675	0
0.1547	1.39687	6.91365	-49.8537	-2.83013	0
0.1553	2.31509	4.77784	-46.7976	-2.83013	0
0.1560	-1.34803	3.2511	-45.2758	-0.996675	0
0.1567	-1.04032	3.86017	-48.6338	-2.83013	0
0.1573	2.31509	5.6928	-51.3755	-4.96205	0
0.1580	0.786349	7.82862	-49.25	-3.74153	0
0.1587	-0.737507	7.82862	-46.1939	-2.521	0
0.1593	0.483531	5.08102	-46.4958	-1.30047	0
0.1600	1.09405	3.86017	-45.2758	-0.692876	0
0.1607	2.31509	3.2511	-43.1378	-2.83013	0
0.1613	3.53613	2.63932	-42.836	-3.43773	0
0.1620	1.39687	5.08102	-42.5341	-1.6096	0
0.1627	-0.429806	5.38691	-41.616	-2.521	0
0.1633	1.39687	-1.32643	-42.836	-3.74153	0
0.1640	2.61791	-4.07402	-44.0559	-3.43773	0
0.1647	2.31509	1.41846	-43.1378	-2.83013	0
0.1653	4.14665	2.33613	-41.9179	-0.692876	0
0.1660	7.50206	0.200317	-41.616	0.83678	0
0.1667	9.33362	3.2511	-39.7798	-1.6096	0
0.1673	8.42028	4.16606	-37.6418	-1.9134	0
0.1680	6.28102	-2.24139	-38.5599	-0.0799472	0
0.1687	5.05998	-3.76813	-42.2197	-2.83013	0
0.1693	4.14665	0.5035	-44.3577	-5.57498	0
0.1700	4.14665	0.80939	-43.754	-1.6096	0
0.1707	4.14665	-0.411463	-43.1378	-0.0799472	0
0.1713	3.22843	0.80939	-44.974	-4.05066	0
0.1720	2.61791	1.72435	-44.6721	-3.43773	0
0.1727	2.31509	2.33613	-40.9998	-0.0799472	0
0.1733	1.09405	5.08102	-38.5599	-0.996675	0
0.1740	1.39687	6.91365	-39.7798	-0.0799472	0
0.1747	3.53613	5.99598	-39.7798	2.05731	0
0.1753	2.31509	4.47195	-37.9562	-1.6096	0
0.1760	-0.126988	5.08102	-38.8617	-5.57498	0
0.1767	0.483531	5.6928	-39.7798	-3.43773	0
0.1773	0.17583	4.47195	-36.4219	-0.389076	0
0.1780	-1.65084	3.55699	-32.1584	-1.6096	0
0.1787	0.483531	4.16606	-29.1023	-0.996675	0
0.1793	3.53613	2.33613	-25.4425	1.74818	0
0.1800	2.31509	-2.24139	-23.3045	2.05731	0
0.1807	-1.34803	-3.46224	-24.2226	0.223852	0
0.1813	-3.17958	-3.46224	-23.0026	0.527651	0
0.1820	-3.4824	-6.81891	-20.2484	0.83678	0
0.1827	-1.95855	-7.73658	-19.0284	-0.0799472	0
0.1833	-1.04032	-5.59806	-16.8904	0.83678	0
0.1840	-1.65084	-5.90395	-13.5324	2.66491	0
0.1847	-2.26136	-6.51573	-13.2306	0.223852	0
0.1853	-1.95855	-6.20984	-13.8469	-0.692876	0
0.1860	-1.34803	-7.43069	-11.407	3.58163	0
0.1867	0.483531	-5.90395	-7.43278	4.49836	0
0.1873	0.483531	-2.54728	-4.07482	-0.0799472	0
0.1880	-1.34803	-3.76813	-1.9368	-0.692876	0
0.1887	-0.429806	-5.29487	-0.11319	1.44438	0
0.1893	0.17583	-4.07402	3.24477	0.527651	0
0.1900	-1.95855	-3.15906	7.21898	0.83678	0
0.1907	-3.17958	-3.76813	10.8788	3.58163	0
0.1913	-3.17958	-4.07402	16.3748	3.58163	0
0.1920	-5.01114	-5.59806	20.0345	1.44438	0
0.1927	-4.70344	-4.37991	17.2803	1.74818	0
0.1933	-1.95855	-1.63232	15.7585	0.83678	0
0.1940	-2.26136	-3.15906	21.5563	-0.692876	0
0.1947	-4.09292	-5.90395	26.436	1.44438	0
0.1953	-2.87188	-4.68309	27.0523	2.66491	0
0.1960	-1.34803	-2.85317	29.794	0.527651	0
0.1967	-1.95855	-3.15906	34.0701	0.83678	0
0.1973	-4.09292	-1.63232	36.2081	2.36111	0
0.1980	-5.92448	0.5035	36.5099	0.527651	0
0.1987	-5.01114	1.41846	38.3461	0.527651	0
0.1993	-3.7901	0.5035	41.7041	1.74818	0
0.2000	-4.09292	-0.411463	44.1439	-0.996675	0
0.2007	-4.09292	-0.105573	45.9675	-1.9134	0
0.2013	-2.26136	1.41846	47.8037	1.74818	0
0.2020	-1.95855	4.16606	49.3255	1.74818	0
0.2027	-3.7901	6.30187	52.0798	-0.0799472	0
0.2033	-4.40062	5.08102	58.4813	3.58163	0
0.2040	-2.26136	2.94521	62.1411	6.02269	0
0.2047	-0.126988	4.77784	57.5632	2.36111	0
0.2053	-2.26136	5.99598	52.9853	-0.0799472	0
0.2060	-5.01114	4.77784	56.6577	-0.389076	0
0.2067	-3.17958	6.30187	61.2355	-0.996675	0
0.2073	-1.65084	9.96443	60.3175	0.223852	0
0.2080	-3.17958	9.65854	60.003	0.83678	0
0.2087	-2.26136	8.13451	61.2355	-0.996675	0
0.2093	0.483531	9.04947	60.3175	-0.996675	0
0.2100	-1.34803	9.65854	60.3175	-0.0799472	0
0.2107	-2.87188	8.13451	61.2355	-2.521	0
0.2113	-1.04032	6.30187	59.7012	-3.74153	0
0.2120	-0.429806	5.99598	59.7012	-1.9134	0
0.2127	-1.34803	5.99598	62.1411	-1.6096	0
0.2133	-2.87188	6.91365	60.6193	-1.9134	0
0.2140	-3.7901	7.82862	57.8776	1.74818	0
0.2147	-1.65084	7.21684	60.6193	4.49836	0
0.2153	0.786349	5.6928	65.499	2.9687	0
0.2160	-0.126988	6.60776	64.8953	-0.389076	0
0.2167	-1.34803	6.91365	60.3175	-1.6096	0
0.2173	-1.34803	3.2511	55.4251	-2.521	0
0.2180	-2.26136	1.11528	52.9853	-4.05066	0
0.2187	-1.34803	1.41846	53.9034	-2.521	0
0.2193	0.17583	-1.32643	53.6015	1.74818	0
0.2200	0.786349	-4.37991	50.2436	2.05731	0
0.2207	1.09405	-5.90395	49.3255	-1.6096	0
0.2213	-0.429806	-7.73658	51.1617	-1.6096	0
0.2220	-1.34803	-8.65154	50.2436	0.83678	0
0.2227	2.31509	-8.03976	48.4074	0.83678	0
0.2233	4.14665	-9.26061	48.4074	0.83678	0
0.2240	3.22843	-8.03976	48.4074	1.74818	0
0.2247	5.05998	-5.59806	46.5838	-0.0799472	0
0.2253	6.89154	-8.65154	45.6657	-0.996675	0
0.2260	6.58872	-9.5665	45.6657	-0.692876	0
0.2267	8.7231	-1.32643	45.6657	-0.0799472	0
0.2273	9.33362	2.63932	49.6273	3.58163	0
0.2280	4.75717	-2.54728	52.6834	7.24321	0
0.2287	3.22843	-3.46224	47.8037	4.49836	0
0.2293	5.9782	-0.105573	42.0059	0.527651	0
0.2300	5.6705	-0.411463	43.2258	1.74818	0
0.2307	3.83894	-1.32643	44.4458	2.66491	0
0.2313	4.44946	0.5035	41.0878	0.527651	0
0.2320	3.83894	-0.411463	41.3896	0.527651	0
0.2327	2.61791	-3.15906	43.8295	2.05731	0
0.2333	4.14665	-2.85317	43.8295	1.74818	0
0.2340	5.05998	-0.411463	44.1439	1.74818	0
0.2347	2.92561	-2.24139	42.924	3.58163	0
0.2353	1.70457	-4.07402	39.2516	2.66491	0
0.2360	3.22843	-1.02054	39.566	0.527651	0
0.2367	3.22843	0.200317	41.7041	1.74818	0
0.2373	1.39687	-4.07402	39.2516	3.27783	0
0.2380	1.70457	-5.59806	38.0317	-0.0799472	0
0.2387	3.22843	-5.90395	38.3461	-1.6096	0
0.2393	3.22843	-8.65154	38.3461	2.36111	0
0.2400	3.53613	-7.73658	40.1697	0.83678	0
0.2407	3.53613	-4.37991	38.9498	-4.35446	0
0.2413	2.61791	-4.68309	32.2339	-3.74153	0
0.2420	3.22843	-5.59806	30.4103	-2.2172	0
0.2427	5.36768	-4.98898	33.7682	-4.35446	0
0.2433	5.6705	-4.07402	33.152	-2.83013	0
0.2440	5.6705	-3.15906	30.7121	-1.30047	0
0.2447	6.28102	-4.37991	31.0139	-3.74153	0
0.2453	4.14665	-6.81891	30.4103	-2.2172	0
0.2460	0.483531	-4.37991	28.5741	1.44438	0
0.2467	2.31509	-0.717352	27.3541	0.83678	0
0.2473	5.05998	-1.32643	26.1342	0.527651	0
0.2480	5.36768	-2.24139	24.9143	1.44438	0
0.2487	5.9782	-2.85317	24.298	-0.996675	0
0.2493	7.19924	-4.98898	23.6943	-2.2172	0
0.2500	5.36768	-4.68309	22.7763	0.223852	0
0.2507	5.05998	-1.32643	22.7763	-0.0799472	0
0.2513	6.58872	-0.411463	23.3925	-1.30047	0
0.2520	4.75717	-0.717352	22.7763	0.83678	0
0.2527	2.31509	0.5035	18.8146	0.83678	0
0.2533	3.22843	2.03024	14.8404	-3.74153	0
0.2540	3.22843	2.33613	13.6205	-5.57498	0
0.2547	3.53613	2.63932	11.7969	-3.13393	0
0.2553	5.6705	3.2511	9.96068	-0.996675	0
0.2560	4.75717	3.55699	9.65884	-1.6096	0
0.2567	0.483531	2.03024	9.65884	-2.83013	0
0.2573	-0.126988	1.72435	8.74075	-2.83013	0
0.2580	2.00739	3.55699	7.21898	-2.83013	0
0.2587	1.39687	2.94521	6.30088	-2.2172	0
0.2593	-0.429806	1.11528	7.21898	-1.30047	0
0.2600	0.483531	0.80939	8.12449	-2.83013	0
0.2607	2.92561	0.200317	6.60272	-2.2172	0
0.2613	3.83894	-0.411463	3.54661	1.74818	0
0.2620	5.05998	1.11528	0.804903	0.83678	0
0.2627	7.80976	1.11528	-1.03128	-3.13393	0
0.2633	8.11258	-1.93821	-0.11319	-0.996675	0
0.2640	4.44946	-2.54728	0.188649	0.83678	0
0.2647	2.31509	-1.32643	-4.69108	-2.83013	0
0.2653	3.22843	-1.32643	-8.04903	-1.30047	0
0.2660	1.70457	-0.411463	-5.60917	0.527651	0
0.2667	0.483531	0.200317	-6.51469	-3.13393	0
0.2673	1.70457	0.200317	-11.0926	-3.74153	0
0.2680	1.70457	0.80939	-12.0107	-1.30047	0
0.2687	-0.429806	1.11528	-9.5708	-2.83013	0
0.2693	-1.04032	-1.63232	-8.95455	-2.83013	0
0.2700	-0.126988	-4.98898	-10.4889	-0.0799472	0
0.2707	-0.126988	-4.98898	-12.0107	-1.9134	0
0.2713	-0.737507	-5.29487	-13.2306	-5.27118	0
0.2720	-2.26136	-6.51573	-13.8469	-4.65826	0
0.2727	-3.4824	-5.90395	-15.6705	-2.83013	0
0.2733	-2.26136	-5.29487	-16.5886	-1.6096	0
0.2740	-1.04032	-4.37991	-15.9849	-0.692876	0
0.2747	-2.26136	-1.32643	-15.0668	0.83678	0
0.2753	-3.17958	0.200317	-14.1487	3.27783	0
0.2760	-2.56906	-1.02054	-14.1487	1.14058	0
0.2767	-2.87188	-0.411463	-17.8085	-3.74153	0
0.2773	-4.09292	1.72435	-21.1664	-4.96205	0
0.2780	-5.01114	1.41846	-20.8646	-3.13393	0
0.2787	-5.01114	-0.105573	-20.5628	-3.13393	0
0.2793	-3.7901	-0.717352	-21.1664	-2.521	0
0.2800	-1.34803	0.5035	-20.5628	-0.389076	0
0.2807	-2.26136	3.55699	-21.1664	0.83678	0
0.2813	-5.92448	4.77784	-22.0845	2.36111	0
0.2820	-5.01114	3.2511	-22.0845	3.58163	0
0.2827	-2.26136	3.55699	-22.3864	3.27783	0
0.2833	-2.87188	4.16606	-23.6063	2.05731	0
0.2840	-3.17958	2.63932	-24.2226	1.74818	0
0.2847	-2.56906	1.41846	-24.5244	-0.0799472	0
0.2853	-4.40062	-1.32643	-24.8262	-0.996675	0
0.2860	-3.7901	-2.85317	-26.3606	0.223852	0
0.2867	0.17583	-0.105573	-26.3606	1.44438	0
0.2873	-2.56906	-1.63232	-22.0845	1.44438	0
0.2880	-7.75604	-8.95743	-19.3428	0.223852	0
0.2887	-5.92448	-9.5665	-24.5244	-3.43773	0
0.2893	-4.09292	-5.90395	-30.3222	-5.57498	0
0.2900	-4.40062	-7.43069	-28.1842	-1.6096	0
0.2907	-2.87188	-9.26061	-23.9081	-0.0799472	0
0.2913	-2.87188	-8.95743	-23.6063	-2.83013	0
0.2920	-5.92448	-11.3964	-24.2226	-0.389076	0
0.2927	-4.70344	-12.6173	-22.3864	3.58163	0
0.2933	-1.04032	-10.4815	-22.6882	-1.9134	0
0.2940	-2.26136	-8.65154	-24.8262	-6.18258	0
0.2947	-5.01114	-8.03976	-23.9081	-0.0799472	0
0.2953	-4.09292	-6.81891	-22.3864	2.05731	0
0.2960	-2.26136	-6.51573	-21.7827	-3.43773	0
0.2967	-2.56906	-6.81891	-20.2484	-3.43773	0
0.2973	-3.7901	-4.98898	-19.6447	-0.389076	0
0.2980	-3.17958	-0.411463	-23.3045	-0.692876	0
0.2987	-1.95855	1.41846	-24.8262	1.74818	0
0.2993	-2.87188	-0.717352	-21.1664	4.49836	0
0.3000	-5.62166	0.200317	-19.0284	2.05731	0
0.3007	-5.92448	3.86017	-22.6882	-0.0799472	0
0.3013	-3.17958	4.16606	-26.6624	0.83678	0
0.3020	-1.65084	4.77784	-25.7443	-0.389076	0
0.3027	-2.26136	6.30187	-23.0026	-0.996675	0
0.3033	-2.87188	5.99598	-23.0026	0.223852	0
0.3040	-2.26136	5.99598	-25.7443	-1.30047	0
0.3047	-2.26136	9.65854	-26.0462	-2.521	0
0.3053	-4.40062	10.2703	-23.9081	-0.692876	0
0.3060	-5.92448	5.08102	-24.8262	-0.692876	0
0.3067	-1.95855	2.33613	-26.9643	-0.996675	0
0.3073	3.53613	2.94521	-27.5805	2.66491	0
0.3080	2.00739	2.33613	-26.0462	4.49836	0
0.3087	-1.95855	-1.63232	-24.2226	0.527651	0
0.3093	-1.04032	-4.98898	-23.9081	-2.2172	0
0.3100	0.17583	-3.15906	-26.3606	-0.996675	0
0.3107	-1.04032	-0.717352	-26.0462	-0.0799472	0
0.3113	-0.737507	-3.15906	-21.1664	-1.6096	0
0.3120	-0.737507	-6.51573	-20.2484	-2.521	0
0.3127	-2.56906	-6.51573	-25.7443	-2.2172	0
0.3133	-3.4824	-3.76813	-28.8005	-2.2172	0
0.3140	-4.09292	-0.411463	-26.6624	-4.05066	0
0.3147	-4.09292	1.72435	-24.5244	-5.87878	0
0.3153	-1.65084	1.72435	-25.4425	-4.96205	0
0.3160	0.17583	2.63932	-28.1842	-1.9134	0
0.3167	-0.429806	5.08102	-29.1023	0.527651	0
0.3173	-0.126988	4.77784	-28.486	-0.996675	0
0.3180	0.483531	5.08102	-28.486	-1.9134	0
0.3187	-0.737507	7.21684	-28.486	2.05731	0
0.3193	-1.65084	6.30187	-26.9643	3.58163	0
0.3200	-1.34803	5.99598	-25.7443	0.223852	0
0.3207	0.17583	10.2703	-24.2226	-0.0799472	0
0.3213	0.786349	9.04947	-21.1664	2.9687	0
0.3220	0.17583	4.16606	-20.2484	1.74818	0
0.3227	1.09405	5.08102	-19.6447	1.44438	0
0.3233	4.14665	5.6928	-15.0668	5.40976	0
0.3240	4.14665	0.5035	-12.9288	5.40976	0
0.3247	1.39687	-1.02054	-17.5067	2.05731	0
0.3253	0.17583	1.72435	-20.2484	3.58163	0
0.3260	2.92561	0.80939	-17.2048	4.18923	0
0.3267	6.28102	0.5035	-15.0668	0.83678	0
0.3273	5.9782	1.72435	-15.9849	0.83678	0
0.3280	3.53613	0.200317	-14.4505	3.58163	0
0.3287	3.53613	-0.411463	-10.1871	2.9687	0
0.3293	5.6705	0.80939	-7.43278	2.36111	0
0.3300	5.6705	-1.63232	-8.35087	2.05731	0
0.3307	3.83894	-3.15906	-7.43278	-0.0799472	0
0.3313	2.31509	0.80939	-3.77298	-0.692876	0
0.3320	2.31509	2.63932	-2.85489	3.58163	0
0.3327	1.09405	0.5035	-1.03128	5.71889	0
0.3333	-2.56906	-0.717352	3.24477	2.36111	0
0.3340	-3.4824	0.200317	2.64109	1.74818	0
0.3347	-1.95855	-0.105573	0.804903	5.40976	0
0.3353	-3.17958	-2.24139	6.30088	3.88543	0
0.3360	-5.92448	-3.76813	9.04259	0.527651	0
0.3367	-4.09292	-2.54728	3.54661	0.527651	0
0.3373	-1.34803	0.80939	1.42116	-1.9134	0
0.3380	-0.126988	3.55699	1.723	-4.05066	0
0.3387	1.09405	4.16606	-0.11319	0.83678	0
0.3393	-0.126988	3.2511	2.94293	4.49836	0
0.3400	-2.26136	3.2511	7.52082	1.14058	0
0.3407	-1.65084	4.47195	6.30088	-0.389076	0
0.3413	0.786349	3.86017	5.38279	0.83678	0
0.3420	1.09405	3.86017	7.21898	-1.30047	0
0.3427	0.17583	5.08102	8.43891	-2.521	0
0.3433	-0.126988	2.63932	11.7969	0.223852	0
0.3440	0.17583	1.72435	13.0168	0.527651	0
0.3447	0.483531	4.16606	9.04259	-1.9134	0
0.3453	-0.429806	2.33613	8.74075	-1.30047	0
0.3460	-0.429806	-1.63232	11.1806	0.83678	0
0.3467	2.00739	-0.105573	9.96068	-0.0799472	0
0.3473	4.14665	-1.63232	11.7969	-0.0799472	0
0.3480	2.92561	-9.26061	15.7585	1.14058	0
0.3487	1.09405	-10.4815	12.0987	-1.9134	0
0.3493	0.483531	-7.1248	8.74075	-6.49171	0
0.3500	0.17583	-7.73658	10.8788	-4.96205	0
0.3507	0.786349	-8.65154	9.34443	-1.9134	0
0.3513	1.70457	-6.81891	8.12449	-4.35446	0
0.3520	0.17583	-8.65154	13.0168	-5.57498	0
0.3527	-0.737507	-11.3964	12.0987	-2.83013	0
0.3533	1.09405	-9.87239	8.12449	-2.83013	0
0.3540	2.31509	-7.73658	10.5644	-3.74153	0
0.3547	1.09405	-6.81891	11.7969	-1.9134	0
0.3553	0.17583	-4.98898	8.43891	-1.9134	0
0.3560	0.17583	-4.07402	9.34443	-5.57498	0
0.3567	0.786349	-5.29487	12.4005	-6.49171	0
0.3573	2.00739	-2.54728	10.8788	-4.65826	0
0.3580	2.31509	2.63932	8.74075	-5.87878	0
0.3587	2.31509	2.94521	9.96068	-6.49171	0
0.3593	2.31509	0.5035	13.3186	-3.74153	0
0.3600	-0.126988	1.72435	14.5386	-3.13393	0
0.3607	-2.26136	2.33613	9.65884	-5.57498	0
0.3613	0.483531	0.5035	4.76654	-4.65826	0
0.3620	2.00739	0.5035	6.60272	-4.35446	0
0.3627	-1.95855	2.33613	8.43891	-4.05066	0
0.3633	-1.65084	1.41846	7.52082	-1.30047	0
0.3640	2.31509	0.80939	7.52082	-2.2172	0
0.3647	1.39687	2.94521	6.60272	-6.79551	0
0.3653	-0.429806	2.94521	4.16286	-5.57498	0
0.3660	1.39687	1.41846	4.4647	-2.83013	0
0.3667	0.786349	1.41846	4.76654	-4.96205	0
0.3673	-1.34803	-0.411463	3.54661	-5.57498	0
0.3680	-1.34803	-4.07402	6.30088	-3.43773	0
0.3687	-0.737507	-5.90395	9.04259	-4.96205	0
0.3693	-0.429806	-6.20984	4.4647	-6.18258	0
0.3700	2.00739	-5.90395	-0.415028	-5.27118	0
0.3707	2.61791	-3.46224	1.723	-4.05066	0
0.3713	1.39687	-3.15906	7.21898	-2.521	0
0.3720	2.31509	-6.51573	6.90456	-3.74153	0
0.3727	2.92561	-6.51573	0.804903	-6.49171	0
0.3733	0.483531	-4.07402	-3.15673	-5.87878	0
0.3740	-1.65084	-5.59806	-2.55305	-4.96205	0
0.3747	-1.65084	-5.59806	-2.25121	-5.57498	0
0.3753	-1.34803	-1.93821	-1.63496	-3.43773	0
0.3760	-2.26136	-1.93821	1.10674	-0.0799472	0
0.3767	-1.65084	-4.07402	0.503065	-1.30047	0
0.3773	-0.429806	-3.76813	-3.77298	-3.13393	0
0.3780	-1.34803	-4.07402	-2.85489	-1.9134	0
0.3787	-3.17958	-4.07402	1.10674	0.527651	0
0.3793	-2.56906	-3.15906	0.804903	-0.996675	0
0.3800	0.17583	-4.98898	-2.85489	-3.74153	0
0.3807	2.00739	-7.43069	-4.07482	-0.996675	0
0.3813	0.483531	-6.20984	-4.69108	2.66491	0
0.3820	-2.26136	-3.46224	-5.60917	0.527651	0
0.3827	-1.04032	-3.46224	-4.07482	1.44438	0
0.3833	2.31509	-5.90395	1.10674	7.85081	0
0.3840	2.31509	-8.03976	2.32667	6.32649	0
0.3847	1.70457	-7.43069	-4.69108	0.223852	0
0.3853	3.22843	-6.20984	-10.1871	0.83678	0
0.3860	4.14665	-6.51573	-9.26897	2.05731	0
0.3867	4.14665	-5.59806	-7.73462	0.83678	0
0.3873	4.14665	-3.46224	-8.35087	2.9687	0
0.3880	3.53613	-1.32643	-6.21285	4.49836	0
0.3887	3.22843	0.5035	-5.60917	0.223852	0
0.3893	3.22843	-1.32643	-9.26897	-0.389076	0
0.3900	2.31509	-3.76813	-10.1871	3.27783	0
0.3907	2.00739	-2.24139	-8.04903	0.83678	0
0.3913	2.31509	-1.02054	-8.95455	-4.65826	0
0.3920	2.00739	-2.24139	-10.1871	-3.74153	0
0.3927	2.92561	0.5035	-8.04903	0.527651	0
0.3933	5.05998	3.86017	-8.04903	-0.0799472	0
0.3940	4.14665	1.72435	-10.1871	-0.996675	0
0.3947	1.70457	0.5035	-9.26897	2.9687	0
0.3953	2.61791	2.33613	-4.69108	4.80216	0
0.3960	5.36768	2.33613	-2.25121	1.74818	0
0.3967	4.14665	1.41846	-5.29476	-1.30047	0
0.3973	0.483531	3.2511	-10.1871	-1.9134	0
0.3980	0.786349	4.47195	-11.7088	-1.9134	0
0.3987	2.31509	4.16606	-9.87264	-0.0799472	0
0.3993	2.92561	5.08102	-8.35087	0.83678	0
0.4000	4.44946	6.60776	-8.35087	0.527651	0
0.4007	4.14665	5.08102	-7.43278	1.74818	0
0.4013	1.39687	2.94521	-7.13094	1.74818	0
0.4020	1.39687	3.2511	-8.35087	-0.996675	0
0.4027	2.61791	4.47195	-10.1871	0.527651	0
0.4033	-0.429806	5.6928	-7.43278	5.10596	0
0.4040	-1.04032	8.74358	-3.15673	3.58163	0
0.4047	2.92561	10.5762	-3.47115	-0.0799472	0
0.4053	4.14665	8.74358	-4.69108	1.74818	0
0.4060	3.83894	9.35536	-4.99292	2.9687	0
0.4067	5.05998	13.3211	-7.43278	2.05731	0
0.4073	3.22843	12.4061	-4.99292	4.18923	0
0.4080	-1.04032	6.91365	0.804903	4.49836	0
0.4087	-3.17958	6.91365	-1.33312	0.527651	0
0.4093	-4.40062	8.43769	-7.43278	-0.0799472	0
0.4100	-4.09292	6.91365	-6.51469	2.66491	0
0.4107	-1.95855	5.08102	-3.47115	1.74818	0
0.4113	-3.4824	3.86017	-3.77298	-1.6096	0
0.4120	-4.70344	0.200317	-2.55305	-0.996675	0
0.4127	-1.65084	-2.54728	-1.9368	-0.0799472	0
0.4133	-1.34803	-3.46224	-4.69108	-0.996675	0
0.4140	-3.4824	-5.90395	-5.29476	0.223852	0
0.4147	-3.17958	-7.43069	-2.25121	1.44438	0
0.4153	-4.09292	-6.81891	-1.9368	-2.2172	0
0.4160	-6.8427	-8.34565	-5.60917	-3.13393	0
0.4167	-5.92448	-8.95743	-5.60917	2.05731	0
0.4173	-4.70344	-7.73658	-2.85489	2.05731	0
0.4180	-4.70344	-7.1248	-4.07482	-2.83013	0
0.4187	-3.4824	-5.90395	-5.60917	-0.692876	0
0.4193	-3.17958	-4.98898	-0.11319	4.80216	0
0.4200	-4.70344	-6.20984	2.64109	3.58163	0
0.4207	-4.40062	-6.51573	-3.77298	0.527651	0
0.4213	-4.70344	-4.37991	-8.65271	-0.692876	0
0.4220	-4.09292	-4.07402	-8.35087	-1.9134	0
0.4227	-1.95855	-4.07402	-8.65271	-2.2172	0
0.4233	-2.87188	-2.54728	-6.21285	-1.9134	0
0.4240	-5.92448	-1.32643	-4.38924	-1.9134	0
0.4247	-5.62166	0.5035	-7.43278	0.83678	0
0.4253	-5.62166	2.63932	-7.43278	2.36111	0
0.4260	-6.535	2.33613	-3.47115	-0.692876	0
0.4267	-2.87188	3.2511	-4.99292	-1.30047	0
0.4273	-0.126988	5.08102	-6.51469	0.83678	0
0.4280	-1.65084	4.47195	-3.15673	-1.9134	0
0.4287	-1.65084	5.6928	-2.25121	-4.35446	0
0.4293	-1.34803	5.99598	-5.60917	-0.389076	0
0.4300	-4.09292	3.2511	-7.73462	2.36111	0
0.4307	-4.40062	3.55699	-7.73462	0.527651	0
0.4313	-3.17958	4.16606	-4.99292	0.223852	0
0.4320	-4.09292	-3.15906	-2.85489	2.66491	0
0.4327	-4.09292	-8.65154	-7.43278	1.44438	0
0.4333	-3.17958	-6.51573	-12.6269	-2.83013	0
0.4340	-3.17958	-7.73658	-11.407	-3.74153	0
0.4347	-1.04032	-12.6173	-8.35087	0.83678	0
0.4353	0.786349	-12.3141	-9.26897	3.27783	0
0.4360	-1.65084	-11.0932	-10.1871	0.83678	0
0.4367	-3.7901	-13.8381	-9.5708	0.527651	0
0.4373	-5.01114	-13.2291	-8.35087	1.74818	0
0.4380	-6.23218	-10.4815	-7.43278	-0.0799472	0
0.4387	-5.01114	-12.3141	-7.13094	-0.996675	0
0.4393	-2.87188	-15.3649	-5.91101	0.527651	0
0.4400	-4.40062	-13.2291	-2.85489	0.83678	0
0.4407	-5.01114	-8.95743	-1.9368	1.74818	0
0.4413	-2.26136	-7.73658	-4.69108	4.49836	0
0.4420	-1.34803	-6.20984	-7.13094	2.66491	0
0.4427	-0.737507	-3.76813	-6.21285	0.527651	0
0.4433	0.483531	-3.76813	-1.9368	4.49836	0
0.4440	-0.737507	-5.29487	1.42116	5.71889	0
0.4447	-3.7901	-2.85317	-1.03128	0.527651	0
0.4453	-4.40062	1.41846	-4.07482	-0.389076	0
0.4460	-4.09292	1.72435	-3.77298	2.36111	0
0.4467	-4.09292	0.5035	-2.85489	1.74818	0
0.4473	-3.17958	0.80939	-3.47115	0.83678	0
0.4480	-1.95855	-0.105573	-2.85489	2.36111	0
0.4487	-1.34803	-1.02054	-0.415028	2.66491	0
0.4493	-0.126988	-0.105573	0.188649	3.27783	0
0.4500	0.483531	-1.02054	-1.03128	2.66491	0
0.4507	-0.737507	-1.93821	-1.03128	-0.0799472	0
0.4513	-0.737507	0.200317	0.804903	-0.996675	0
0.4520	0.483531	0.5035	1.723	0.83678	0
0.4527	0.17583	-1.93821	0.804903	1.74818	0
0.4533	0.483531	-2.24139	0.804903	1.74818	0
0.4540	2.31509	-1.02054	1.723	2.66491	0
0.4547	3.22843	-1.32643	4.16286	4.49836	0
0.4553	3.22843	-2.85317	9.04259	5.40976	0
0.4560	2.61791	-4.68309	10.5644	4.49836	0
0.4567	1.39687	-4.07402	4.16286	2.05731	0
0.4573	0.483531	-0.411463	0.503065	0.83678	0
0.4580	1.39687	-0.717352	3.86102	1.14058	0
0.4587	1.70457	-4.07402	5.68463	2.05731	0
0.4593	1.70457	-2.24139	3.54661	2.66491	0
0.4600	1.70457	-0.411463	0.804903	0.527651	0
0.4607	1.39687	-2.24139	-0.11319	-1.6096	0
0.4613	1.39687	-1.93821	3.24477	1.14058	0
0.4620	1.70457	1.72435	5.38279	3.58163	0
0.4627	2.92561	2.03024	5.68463	2.66491	0
0.4633	3.83894	0.5035	9.04259	1.74818	0
0.4640	2.31509	0.5035	9.65884	0.83678	0
0.4647	1.70457	-1.02054	6.90456	0.223852	0
0.4653	4.75717	-1.02054	9.04259	3.27783	0
0.4660	6.28102	3.2511	12.7024	4.18923	0
0.4667	5.9782	5.6928	13.3186	1.14058	0
0.4673	6.58872	2.94521	17.2803	3.27783	0
0.4680	4.44946	0.200317	20.3364	7.85081	0
0.4687	2.31509	-0.105573	13.9223	3.58163	0
0.4693	4.14665	-0.717352	9.96068	-2.83013	0
0.4700	5.05998	-2.24139	13.3186	-1.30047	0
0.4707	2.31509	-2.24139	13.6205	1.74818	0
0.4713	3.22843	-2.54728	12.0987	0.223852	0
0.4720	6.89154	-4.07402	13.6205	-0.996675	0
0.4727	6.28102	-3.46224	14.5386	-0.996675	0
0.4733	4.14665	-1.02054	15.4567	-1.9134	0
0.4740	5.05998	-1.02054	16.3748	-2.83013	0
0.4747	7.19924	-2.24139	14.5386	-2.83013	0
0.4753	5.36768	-1.93821	14.8404	-2.83013	0
0.4760	3.22843	-1.32643	19.1165	-1.9134	0
0.4767	6.28102	-1.93821	18.8146	-0.0799472	0
0.4773	7.80976	-0.717352	15.4567	-0.389076	0
0.4780	4.14665	3.2511	14.5386	-0.692876	0
0.4787	3.53613	5.6928	16.3748	2.36111	0
0.4793	6.89154	4.47195	20.6382	4.49836	0
0.4800	4.75717	3.2511	21.8582	1.74818	0
0.4807	1.39687	3.86017	16.9784	-0.0799472	0
0.4813	3.22843	5.38691	13.6205	0.223852	0
0.4820	4.44946	6.60776	13.6205	-0.0799472	0
0.4827	2.31509	5.99598	13.6205	-0.389076	0
0.4833	2.31509	4.47195	15.4567	-0.0799472	0
0.4840	2.31509	3.86017	16.6766	-0.996675	0
0.4847	1.39687	3.2511	11.7969	-0.692876	0
0.4853	2.92561	2.33613	9.96068	2.66491	0
0.4860	3.53613	4.47195	13.6205	2.9687	0
0.4867	0.786349	6.91365	12.7024	0.527651	0
0.4873	0.483531	4.47195	10.5644	-0.692876	0
0.4880	3.22843	2.03024	11.7969	-1.9134	0
0.4887	3.22843	2.33613	10.5644	-3.13393	0
0.4893	2.92561	1.72435	7.21898	-1.9134	0
0.4900	5.05998	0.5035	9.04259	-0.996675	0
0.4907	4.75717	0.5035	12.4005	-2.521	0
0.4913	2.31509	-2.24139	11.7969	-2.521	0
0.4920	2.31509	-6.51573	8.43891	-1.9134	0
0.4927	3.22843	-7.43069	5.68463	-4.05066	0
0.4933	3.53613	-7.1248	7.21898	-6.49171	0
0.4940	3.22843	-8.03976	8.12449	-5.87878	0
0.4947	2.00739	-7.43069	3.86102	-4.96205	0
0.4953	2.00739	-5.90395	-0.716867	-4.65826	0
0.4960	3.22843	-5.90395	-1.03128	-4.65826	0
0.4967	2.00739	-7.1248	1.42116	-5.57498	0
0.4973	0.17583	-6.81891	2.64109	-6.49171	0
0.4980	0.483531	-4.98898	0.804903	-4.35446	0
0.4987	0.786349	-4.98898	-0.11319	-1.9134	0
0.4993	1.39687	-4.98898	1.723	-2.2172	0
0.5000	3.53613	-2.24139	0.503065	-3.43773	0
0.5007	3.53613	-1.93821	-3.15673	-3.74153	0
0.5013	2.00739	-4.98898	-1.9368	-2.83013	0
0.5020	4.14665	-1.93821	-0.11319	-1.9134	0
0.5027	6.58872	5.08102	-1.9368	-0.0799472	0
0.5033	5.6705	4.16606	-1.03128	-0.0799472	0
0.5040	5.05998	-0.105573	0.188649	-2.83013	0
0.5047	4.75717	2.33613	-4.07482	-4.65826	0
0.5053	4.14665	5.38691	-8.65271	-2.83013	0
0.5060	6.28102	3.2511	-8.35087	-0.692876	0
0.5067	8.42028	0.200317	-7.43278	-3.43773	0
0.5073	6.58872	-1.32643	-7.13094	-6.79551	0
0.5080	6.28102	-1.32643	-7.43278	-6.49171	0
0.5087	9.02592	-1.32643	-9.26897	-5.27118	0
0.5093	9.33362	-2.85317	-8.95455	-3.74153	0
0.5100	7.19924	-3.76813	-7.43278	-1.9134	0
0.5107	5.6705	-2.24139	-9.26897	-2.83013	0
0.5113	4.44946	-2.24139	-11.0926	-4.65826	0
0.5120	5.6705	-3.46224	-11.0926	-3.74153	0
0.5127	6.58872	-2.24139	-11.7088	-2.521	0
0.5133	3.53613	0.5035	-11.0926	-2.83013	0
0.5140	3.22843	2.33613	-8.95455	-3.43773	0
0.5147	8.11258	3.86017	-7.73462	-5.57498	0
0.5153	9.63644	1.72435	-5.60917	-5.27118	0
0.5160	4.75717	-1.32643	-4.69108	-1.30047	0
0.5167	1.39687	-1.02054	-9.87264	-0.996675	0
0.5173	2.00739	-1.02054	-12.3125	-4.96205	0
0.5180	3.53613	-4.07402	-8.65271	-4.65826	0
0.5187	3.53613	-4.07402	-8.35087	-1.6096	0
0.5193	1.39687	-3.15906	-10.4889	-0.996675	0
0.5200	0.483531	-5.29487	-8.04903	-1.9134	0
0.5207	2.92561	-6.51573	-5.60917	-2.2172	0
0.5213	3.53613	-5.59806	-8.04903	-1.6096	0
0.5220	1.39687	-6.81891	-9.26897	-2.83013	0
0.5227	-0.126988	-6.20984	-7.43278	-4.65826	0
0.5233	0.483531	-2.54728	-5.91101	-2.83013	0
0.5240	0.17583	-1.63232	-5.60917	-0.996675	0
0.5247	-0.737507	-2.54728	-7.43278	-2.521	0
0.5253	1.09405	-0.411463	-7.43278	-1.6096	0
0.5260	4.14665	2.33613	-5.60917	1.74818	0
0.5267	5.9782	5.38691	-4.07482	1.14058	0
0.5273	5.9782	7.21684	-0.415028	1.74818	0
0.5280	5.05998	5.08102	2.94293	3.27783	0
0.5287	4.75717	5.08102	-1.33312	-0.692876	0
0.5293	4.14665	7.21684	-6.51469	-3.74153	0
0.5300	1.70457	4.16606	-5.29476	-0.996675	0
0.5307	1.09405	1.41846	-2.85489	-1.6096	0
0.5313	4.44946	4.16606	-1.63496	-4.35446	0
0.5320	5.6705	3.55699	-1.9368	-2.83013	0
0.5327	2.61791	-1.32643	-4.69108	-1.30047	0
0.5333	3.22843	-1.93821	-3.77298	-2.83013	0
0.5340	5.36768	-1.32643	-0.11319	-1.9134	0
0.5347	4.14665	-4.07402	-1.9368	-0.0799472	0
0.5353	2.61791	-3.46224	-3.77298	-1.9134	0
0.5360	3.83894	-1.93821	-1.03128	-2.83013	0
0.5367	3.22843	-4.37991	1.723	-1.30047	0
0.5373	0.483531	-5.90395	1.723	-1.9134	0
0.5380	0.786349	-3.76813	-0.716867	-1.9134	0
0.5387	1.39687	-2.24139	-2.25121	0.83678	0
0.5393	-1.34803	-2.54728	4.4647	3.27783	0
0.5400	-3.7901	-3.15906	8.74075	2.66491	0
0.5407	-2.26136	-4.37991	2.32667	2.66491	0
0.5413	-1.34803	-3.15906	-0.11319	2.66491	0
0.5420	-2.26136	-0.105573	4.4647	0.83678	0
0.5427	-3.4824	1.41846	3.54661	-0.692876	0
0.5433	-4.09292	1.41846	2.32667	-0.996675	0
0.5440	-4.09292	1.41846	4.4647	-0.996675	0
0.5447	-2.56906	3.2511	4.16286	-0.692876	0
0.5453	-3.4824	5.08102	4.4647	0.527651	0
0.5460	-5.62166	3.2511	5.99905	1.74818	0
0.5467	-3.4824	2.33613	5.38279	1.74818	0
0.5473	-2.26136	4.77784	6.30088	2.66491	0
0.5480	-4.09292	5.99598	5.38279	2.9687	0
0.5487	-3.4824	3.86017	1.723	1.74818	0
0.5493	-3.7901	3.2511	2.02484	0.83678	0
0.5500	-6.8427	5.38691	5.68463	-0.0799472	0
0.5507	-4.09292	7.52273	5.99905	0.223852	0
0.5513	-0.429806	5.38691	7.21898	3.27783	0
0.5520	-4.09292	1.11528	10.8788	5.10596	0
0.5527	-5.92448	1.72435	7.82266	0.527651	0
0.5533	-3.17958	6.30187	2.64109	-2.83013	0
0.5540	-5.92448	4.77784	2.64109	0.527651	0
0.5547	-9.58759	-0.105573	3.24477	1.74818	0
0.5553	-8.36656	0.5035	3.86102	-2.2172	0
0.5560	-7.75604	2.63932	5.08095	-4.35446	0
0.5567	-7.14552	3.2511	4.4647	-3.13393	0
0.5573	-5.01114	5.6928	2.64109	-1.9134	0
0.5580	-5.92448	6.30187	2.02484	-0.692876	0
0.5587	-7.14552	4.47195	2.02484	-0.996675	0
0.5593	-5.92448	6.60776	2.64109	-1.9134	0
0.5600	-6.8427	9.96443	2.94293	-0.0799472	0
0.5607	-8.36656	7.82862	2.02484	1.74818	0
0.5613	-7.75604	6.91365	2.02484	-0.389076	0
0.5620	-8.36656	10.8794	2.64109	-2.83013	0
0.5627	-8.06374	10.5762	2.64109	-0.996675	0
0.5633	-7.14552	5.99598	5.38279	-0.0799472	0
0.5640	-9.58759	5.6928	5.99905	-4.65826	0
0.5647	-10.5009	5.38691	-0.11319	-7.40311	0
0.5653	-8.06374	2.33613	-3.47115	-3.13393	0
0.5660	-6.535	0.200317	-1.63496	-1.6096	0
0.5667	-4.70344	-2.24139	-3.77298	-4.65826	0
0.5673	-2.87188	-3.15906	-5.60917	-3.74153	0
0.5680	-3.7901	-1.32643	-2.85489	-2.83013	0
0.5687	-2.56906	-1.02054	-2.85489	-5.57498	0
0.5693	0.483531	-2.24139	-4.69108	-4.35446	0
0.5700	-2.56906	-2.85317	-3.47115	-1.30047	0
0.5707	-5.62166	-4.07402	-3.77298	-3.43773	0
0.5713	-1.65084	-7.1248	-6.8291	-4.05066	0
0.5720	-0.429806	-8.65154	-8.35087	-1.6096	0
0.5727	-3.4824	-8.65154	-10.4889	-3.74153	0
0.5733	-1.95855	-7.73658	-11.0926	-8.31984	0
0.5740	1.39687	-5.90395	-8.35087	-7.40311	0
0.5747	-1.04032	-4.98898	-7.43278	-5.57498	0
0.5753	-3.7901	-3.76813	-6.51469	-2.83013	0
0.5760	-3.17958	-2.24139	-2.85489	1.44438	0
0.5767	-3.7901	-3.46224	-4.07482	-0.996675	0
0.5773	-5.92448	-3.15906	-9.5708	-7.40311	0
0.5780	-5.62166	-0.717352	-9.26897	-6.49171	0
0.5787	-3.7901	-2.54728	-6.51469	-2.521	0
0.5793	-2.26136	-3.15906	-9.5708	-3.13393	0
0.5800	-0.126988	1.11528	-12.6269	-2.83013	0
0.5807	-0.737507	2.33613	-11.0926	-0.389076	0
0.5813	-4.09292	0.5035	-9.5708	-2.2172	0
0.5820	-2.56906	2.33613	-9.5708	-4.05066	0
0.5827	1.70457	5.38691	-8.35087	-1.9134	0
0.5833	1.09405	6.91365	-9.5708	-0.0799472	0
0.5840	-1.34803	8.13451	-12.0107	-0.996675	0
0.5847	-2.56906	7.52273	-10.1871	-1.6096	0
0.5853	-3.7901	5.6928	-7.73462	-0.692876	0
0.5860	-1.65084	8.13451	-8.95455	-0.0799472	0
0.5867	0.483531	10.8794	-7.73462	-0.692876	0
0.5873	-1.34803	7.82862	-3.77298	1.14058	0
0.5880	-2.56906	5.08102	-3.77298	2.36111	0
0.5887	-2.26136	5.99598	-7.43278	-1.9134	0
0.5893	-3.7901	6.30187	-8.35087	-4.65826	0
0.5900	-2.87188	4.16606	-7.43278	-1.30047	0
0.5907	-0.737507	3.2511	-5.91101	-0.996675	0
0.5913	-2.26136	3.2511	-5.29476	-3.74153	0
0.5920	-4.09292	1.41846	-6.21285	-3.13393	0
0.5927	-3.7901	-0.105573	-5.60917	-4.35446	0
0.5933	-3.4824	-1.63232	-3.77298	-6.49171	0
0.5940	-2.87188	-1.93821	-3.77298	-2.83013	0
0.5947	-4.09292	-1.32643	-3.47115	0.527651	0
0.5953	-6.8427	-1.02054	-1.63496	-2.521	0
0.5960	-5.31396	-1.63232	-0.11319	-4.35446	0
0.5967	-3.17958	-0.411463	0.804903	-2.83013	0
0.5973	-4.09292	2.33613	1.10674	-3.74153	0
0.5980	-2.56906	3.55699	0.804903	-4.35446	0
0.5987	-1.34803	2.33613	5.08095	-0.692876	0
0.5993	-3.7901	0.5035	10.8788	1.44438	0
0.6000	-3.17958	-1.32643	10.2625	-0.389076	0
0.6007	-1.65084	-1.32643	5.99905	-2.2172	0
0.6013	-4.09292	1.11528	4.16286	-2.2172	0
0.6020	-4.40062	1.41846	3.24477	-1.9134	0
0.6027	-2.26136	-1.93821	2.02484	-1.6096	0
0.6033	-3.4824	-2.85317	3.54661	-1.9134	0
0.6040	-2.26136	-1.32643	4.76654	-2.83013	0
0.6047	0.786349	-3.15906	4.4647	-2.521	0
0.6053	-1.34803	-6.20984	5.99905	-1.6096	0
0.6060	-2.87188	-5.90395	7.82266	-0.996675	0
0.6067	0.483531	-4.98898	5.99905	-0.692876	0
0.6073	1.39687	-5.90395	4.16286	-0.996675	0
0.6080	0.483531	-4.37991	5.08095	-3.13393	0
0.6087	2.92561	-0.717352	4.76654	-3.74153	0
0.6093	2.31509	-0.411463	2.94293	-0.389076	0
0.6100	1.39687	0.200317	2.32667	0.527651	0
0.6107	5.05998	4.16606	3.54661	-0.0799472	0
0.6113	5.9782	5.38691	5.68463	1.74818	0
0.6120	2.31509	3.2511	8.12449	2.66491	0
0.6127	1.39687	3.2511	6.30088	0.83678	0
0.6133	4.14665	5.38691	0.804903	1.74818	0
0.6140	4.44946	6.60776	-0.11319	4.49836	0
0.6147	4.75717	7.21684	2.94293	2.66491	0
0.6153	5.6705	8.13451	2.02484	-1.6096	0
0.6160	3.83894	7.21684	-1.33312	-1.9134	0
0.6167	2.00739	6.91365	-2.55305	0.83678	0
0.6173	2.92561	8.43769	-3.47115	0.223852	0
0.6180	5.05998	8.43769	-4.69108	-1.9134	0
0.6187	4.75717	5.38691	-5.91101	-0.692876	0
0.6193	2.61791	3.86017	-8.35087	1.74818	0
0.6200	2.31509	4.16606	-11.0926	0.527651	0
0.6207	2.92561	3.2511	-9.26897	-0.996675	0
0.6213	0.483531	0.5035	-6.51469	-0.0799472	0
0.6220	-1.95855	0.200317	-8.35087	-0.692876	0
0.6227	-0.126988	1.11528	-9.87264	-1.30047	0
0.6233	1.39687	-2.85317	-5.60917	0.83678	0
0.6240	0.483531	-6.81891	-4.07482	-0.0799472	0
0.6247	0.786349	-4.68309	-10.1871	-3.43773	0
0.6253	-0.429806	-2.24139	-13.8469	-2.521	0
0.6260	-3.4824	-4.68309	-12.0107	-0.0799472	0
0.6267	-2.26136	-6.51573	-12.0107	-1.9134	0
0.6273	0.786349	-4.98898	-14.4505	-2.2172	0
0.6280	-0.429806	-3.46224	-15.6705	-0.389076	0
0.6287	-2.26136	-3.46224	-14.4505	-0.0799472	0
0.6293	-1.34803	-4.68309	-12.9288	-0.389076	0
0.6300	-0.126988	-4.07402	-14.4505	-1.9134	0
0.6307	0.17583	-3.46224	-17.5067	-4.05066	0
0.6313	-1.65084	-4.07402	-18.7266	-4.05066	0
0.6320	-4.70344	-4.98898	-18.4247	-3.13393	0
0.6327	-5.01114	-4.68309	-17.8085	-4.65826	0
0.6333	-3.7901	-4.07402	-17.5067	-4.05066	0
0.6340	-3.17958	-3.15906	-16.8904	-0.996675	0
0.6347	-2.87188	-2.54728	-13.8469	-1.9134	0
0.6353	-2.56906	-4.07402	-9.26897	-4.05066	0
0.6360	-4.09292	-5.90395	-9.87264	-3.13393	0
0.6367	-5.92448	-8.65154	-13.8469	-3.43773	0
0.6373	-7.45322	-9.87239	-14.1487	-6.18258	0
0.6380	-7.14552	-8.65154	-11.407	-5.87878	0
0.6387	-3.17958	-10.1783	-9.5708	-2.83013	0
0.6393	-0.737507	-13.8381	-8.04903	-0.996675	0
0.6400	-1.34803	-12.6173	-6.51469	0.83678	0
0.6407	-2.26136	-10.4815	-7.13094	2.05731	0
0.6413	-2.26136	-12.3141	-7.13094	0.223852	0
0.6420	-2.26136	-12.0082	-6.51469	0.223852	0
0.6427	-3.17958	-9.26061	-7.13094	3.58163	0
0.6433	-5.01114	-9.5665	-5.29476	3.27783	0
0.6440	-4.09292	-8.95743	-1.9368	-1.30047	0
0.6447	-0.429806	-4.98898	0.188649	-1.9134	0
0.6453	-0.429806	-2.54728	2.32667	0.527651	0
0.6460	-2.56906	0.5035	2.02484	0.527651	0
0.6467	0.483531	4.16606	1.10674	2.05731	0
0.6473	2.31509	1.41846	5.38279	6.93941	0
0.6480	-0.737507	-2.54728	9.65884	6.32649	0
0.6487	-1.65084	1.41846	6.90456	1.14058	0
0.6493	0.483531	6.30187	3.54661	0.83678	0
0.6500	-0.126988	5.08102	3.54661	2.66491	0
0.6507	-1.65084	2.63932	2.64109	1.74818	0
0.6513	-0.429806	2.03024	2.64109	2.66491	0
0.6520	0.17583	1.11528	4.16286	3.58163	0
0.6527	-1.34803	0.5035	5.08095	0.223852	0
0.6533	-2.26136	1.72435	6.90456	-0.996675	0
0.6540	-1.65084	0.5035	9.96068	2.36111	0
0.6547	-1.34803	-2.24139	9.04259	2.9687	0
0.6553	-1.95855	-0.411463	7.21898	1.74818	0
0.6560	-3.4824	0.80939	9.04259	1.74818	0
0.6567	-1.95855	-4.07402	12.0987	1.14058	0
0.6573	1.70457	-7.43069	11.4825	1.74818	0
0.6580	1.09405	-3.15906	9.34443	2.66491	0
0.6587	-2.87188	-0.105573	13.0168	3.27783	0
0.6593	-3.17958	-3.46224	19.1165	5.71889	0
0.6600	-1.95855	-7.43069	18.1984	6.32649	0
0.6607	-3.4824	-8.03976	12.0987	2.36111	0
0.6613	-3.4824	-6.81891	10.8788	1.74818	0
0.6620	-0.126988	-3.76813	11.1806	4.18923	0
0.6627	1.09405	-0.411463	11.7969	2.9687	0
0.6633	-1.34803	-1.02054	13.6205	1.44438	0
0.6640	-2.26136	-3.15906	13.3186	2.36111	0
0.6647	0.483531	-2.24139	11.4825	3.58163	0
0.6653	0.786349	0.200317	13.6205	6.32649	0
0.6660	0.483531	1.41846	14.5386	6.02269	0
0.6667	2.61791	2.63932	12.4005	1.44438	0
0.6673	2.31509	4.16606	11.1806	2.66491	0
0.6680	-0.737507	4.77784	9.65884	5.71889	0
0.6687	0.483531	4.47195	9.96068	1.74818	0
0.6693	3.22843	3.2511	13.0168	1.14058	0
0.6700	1.70457	4.47195	12.0987	6.32649	0
0.6707	1.09405	6.91365	9.04259	5.40976	0
0.6713	0.17583	2.94521	12.0987	3.27783	0
0.6720	-2.87188	-3.46224	13.6205	4.49836	0
0.6727	-1.65084	-2.54728	8.43891	3.58163	0
0.6733	1.70457	-0.411463	7.21898	1.14058	0
0.6740	1.39687	-4.98898	11.4825	0.83678	0
0.6747	1.09405	-7.1248	14.8404	-0.0799472	0
0.6753	1.39687	-4.07402	15.4567	1.14058	0
0.6760	0.483531	-4.68309	13.6205	3.27783	0
0.6767	2.61791	-7.43069	11.7969	0.83678	0
0.6773	5.36768	-5.59806	12.7024	-0.389076	0
0.6780	3.83894	-3.15906	12.0987	2.05731	0
0.6787	2.31509	-3.76813	11.1806	2.36111	0
0.6793	2.31509	-3.76813	12.7024	1.14058	0
0.6800	1.39687	-3.46224	13.9223	3.27783	0
0.6807	0.483531	-3.76813	15.1422	4.49836	0
0.6813	-1.34803	-1.32643	13.6205	2.9687	0
0.6820	-1.95855	1.11528	9.96068	1.74818	0
0.6827	2.61791	-0.411463	10.8788	2.66491	0
0.6833	5.05998	-2.24139	15.4567	6.02269	0
0.6840	3.22843	-1.32643	14.2367	6.32649	0
0.6847	4.44946	-1.02054	11.7969	2.66491	0
0.6853	4.75717	-1.63232	13.0168	0.83678	0
0.6860	0.483531	0.200317	11.4825	3.58163	0
0.6867	1.39687	2.33613	10.5644	3.88543	0
0.6873	5.05998	-0.411463	13.6205	2.36111	0
0.6880	5.05998	-4.37991	12.7024	2.66491	0
0.6887	5.05998	-3.76813	10.8788	2.05731	0
0.6893	5.05998	-1.02054	13.9223	0.83678	0
0.6900	4.14665	1.72435	14.5386	1.74818	0
0.6907	5.6705	3.86017	12.0987	1.74818	0
0.6913	5.9782	3.2511	13.3186	2.05731	0
0.6920	4.14665	2.63932	11.7969	2.9687	0
0.6927	5.36768	5.6928	9.04259	1.74818	0
0.6933	6.89154	5.99598	12.7024	0.223852	0
0.6940	4.75717	4.16606	15.4567	3.58163	0
0.6947	5.9782	5.99598	13.6205	4.49836	0
0.6953	9.02592	8.13451	16.0603	2.05731	0
0.6960	5.9782	4.77784	18.1984	2.05731	0
0.6967	3.53613	3.2511	12.0987	1.74818	0
0.6973	4.44946	6.91365	8.43891	-1.9134	0
0.6980	2.61791	7.82862	11.1806	-0.0799472	0
0.6987	0.483531	5.6928	10.8788	4.49836	0
0.6993	2.00739	5.6928	9.04259	3.88543	0
0.7000	2.61791	6.60776	9.34443	2.66491	0
0.7007	0.786349	6.91365	8.12449	3.88543	0
0.7013	0.786349	5.38691	6.30088	3.58163	0
0.7020	2.31509	1.41846	6.60272	2.9687	0
0.7027	2.00739	-0.105573	7.52082	4.49836	0
0.7033	0.483531	1.41846	7.21898	3.58163	0
0.7040	2.00739	2.33613	6.30088	2.36111	0
0.7047	4.75717	3.55699	4.76654	4.18923	0
0.7053	5.05998	4.77784	5.68463	4.49836	0
0.7060	5.05998	3.2511	7.21898	1.74818	0
0.7067	7.80976	3.2511	7.21898	1.74818	0
0.7073	6.89154	4.16606	9.96068	4.80216	0
0.7080	2.31509	3.2511	12.7024	3.27783	0
0.7087	2.61791	4.77784	9.34443	-0.692876	0
0.7093	4.75717	7.82862	3.86102	-0.389076	0
0.7100	2.31509	7.21684	2.64109	1.44438	0
0.7107	0.17583	8.13451	2.64109	0.83678	0
0.7113	0.17583	11.4912	1.723	0.83678	0
0.7120	1.39687	12.4061	2.94293	1.74818	0
0.7127	4.14665	13.3211	5.99905	0.223852	0
0.7133	3.53613	13.627	6.90456	-0.0799472	0
0.7140	2.00739	10.2703	5.68463	4.18923	0
0.7147	3.83894	7.82862	5.38279	3.58163	0
0.7153	2.92561	7.82862	5.08095	-1.6096	0
0.7160	-1.34803	4.77784	5.08095	-0.0799472	0
0.7167	0.483531	1.72435	6.30088	3.58163	0
0.7173	4.14665	0.5035	7.21898	0.83678	0
0.7180	1.39687	-2.24139	5.08095	-0.389076	0
0.7187	-1.04032	-3.46224	4.16286	3.58163	0
0.7193	0.483531	-4.68309	7.21898	4.18923	0
0.7200	0.786349	-7.73658	9.34443	2.36111	0
0.7207	0.483531	-7.43069	7.52082	2.66491	0
0.7213	0.786349	-5.90395	3.54661	1.44438	0
0.7220	1.39687	-8.65154	1.723	-0.389076	0
0.7227	1.09405	-9.5665	2.94293	1.74818	0
0.7233	0.483531	-7.73658	3.24477	3.58163	0
0.7240	1.70457	-10.1783	3.24477	2.9687	0
0.7247	2.61791	-12.6173	5.08095	3.27783	0
0.7253	0.483531	-12.9232	4.16286	2.66491	0
0.7260	0.483531	-13.8381	0.804903	-0.389076	0
0.7267	3.83894	-12.6173	1.723	-1.9134	0
0.7273	2.92561	-8.34565	4.4647	-0.0799472	0
0.7280	0.786349	-5.90395	2.64109	1.14058	0
0.7287	4.14665	-6.20984	1.42116	1.74818	0
0.7293	4.44946	-8.03976	2.32667	2.66491	0
0.7300	0.786349	-7.73658	0.503065	0.527651	0
0.7307	2.31509	-3.46224	-0.11319	-2.521	0
0.7313	5.05998	-2.85317	3.54661	0.83678	0
0.7320	2.31509	-6.20984	4.16286	4.49836	0
0.7327	2.00739	-3.76813	-0.716867	-0.692876	0
0.7333	4.44946	0.200317	-2.85489	-5.87878	0
0.7340	3.83894	-1.93821	-0.415028	-3.43773	0
0.7347	2.92561	-2.24139	-0.11319	-0.0799472	0
0.7353	2.92561	0.5035	-2.85489	-1.9134	0
0.7360	2.31509	-1.32643	-3.77298	-4.35446	0
0.7367	2.61791	-3.76813	-1.03128	-6.18258	0
0.7373	2.92561	-3.15906	1.10674	-6.49171	0
0.7380	0.786349	-3.15906	0.503065	-3.43773	0
0.7387	1.70457	-4.07402	-1.33312	-2.83013	0
0.7393	5.05998	-6.20984	-2.85489	-5.87878	0
0.7400	4.14665	-8.03976	-2.85489	-4.35446	0
0.7407	2.31509	-5.90395	-1.9368	0.83678	0
0.7413	3.83894	-1.93821	-4.07482	0.223852	0
0.7420	4.14665	0.5035	-7.43278	-3.43773	0
0.7427	4.14665	2.03024	-7.43278	-0.996675	0
0.7433	5.9782	-0.717352	-3.47115	2.05731	0
0.7440	5.9782	-6.20984	-3.15673	-1.9134	0
0.7447	5.05998	-6.81891	-8.35087	-3.13393	0
0.7453	4.14665	-4.07402	-12.0107	0.83678	0
0.7460	2.31509	-3.15906	-10.7907	-0.692876	0
0.7467	0.17583	-3.76813	-10.1871	-4.65826	0
0.7473	1.09405	-4.37991	-11.407	-2.83013	0
0.7480	4.75717	-3.76813	-12.0107	-2.2172	0
0.7487	5.9782	-2.54728	-12.0107	-5.27118	0
0.7493	3.53613	-4.37991	-12.9288	-3.43773	0
0.7500	4.44946	-6.81891	-12.9288	-1.9134	0
0.7507	7.80976	-7.73658	-11.0926	-5.57498	0
0.7513	5.05998	-9.5665	-10.1871	-5.57498	0
0.7520	-0.429806	-8.95743	-12.9288	-2.521	0
0.7527	0.17583	-4.37991	-14.1487	-4.65826	0
0.7533	3.83894	-4.98898	-12.0107	-5.57498	0
0.7540	6.28102	-8.03976	-12.9288	-2.83013	0
0.7547	8.11258	-6.81891	-14.4505	-1.9134	0
0.7553	6.89154	-5.90395	-8.35087	-0.389076	0
0.7560	3.22843	-8.03976	-3.77298	-0.0799472	0
0.7567	2.00739	-6.51573	-10.4889	-4.65826	0
0.7573	1.70457	-3.46224	-15.6705	-6.49171	0
0.7580	0.786349	-2.85317	-14.4505	-1.30047	0
0.7587	1.09405	-2.24139	-13.5324	1.74818	0
0.7593	2.92561	-2.54728	-14.1487	-0.692876	0
0.7600	4.44946	-3.15906	-12.9288	-3.13393	0
0.7607	4.14665	-2.24139	-12.3125	-2.521	0
0.7613	1.39687	-2.24139	-11.7088	-2.2172	0
0.7620	-0.429806	-1.02054	-10.4889	-4.35446	0
0.7627	1.39687	1.41846	-12.3125	-3.74153	0
0.7633	2.31509	1.11528	-14.1487	-1.30047	0
0.7640	0.483531	-0.411463	-12.0107	-1.9134	0
0.7647	0.17583	-0.105573	-10.4889	-0.996675	0
0.7653	1.39687	-1.02054	-10.1871	1.74818	0
0.7660	2.31509	0.200317	-9.87264	-0.0799472	0
0.7667	2.31509	4.16606	-9.87264	0.83678	0
0.7673	2.31509	2.63932	-8.65271	5.40976	0
0.7680	2.92561	-3.46224	-6.51469	1.74818	0
0.7687	3.22843	-4.07402	-8.04903	-4.96205	0
0.7693	2.00739	-1.32643	-12.0107	-3.74153	0
0.7700	0.483531	-2.24139	-13.2306	-2.2172	0
0.7707	1.70457	-3.15906	-12.9288	-3.74153	0
0.7713	2.31509	-4.07402	-10.7907	-1.9134	0
0.7720	-1.04032	-6.20984	-6.51469	-1.30047	0
0.7727	-4.09292	-4.37991	-6.21285	-3.13393	0
0.7733	-4.09292	-1.32643	-7.13094	-0.692876	0
0.7740	-3.17958	-3.15906	-3.77298	1.14058	0
0.7747	-3.17958	-5.90395	-0.415028	-2.521	0
0.7753	-5.31396	-6.20984	-1.63496	-4.35446	0
0.7760	-7.75604	-5.90395	-1.9368	-3.74153	0
0.7767	-6.8427	-5.59806	-0.11319	-4.65826	0
0.7773	-4.70344	-5.90395	0.503065	-3.43773	0
0.7780	-3.17958	-7.43069	-1.33312	-0.0799472	0
0.7787	-2.26136	-7.1248	-0.415028	0.527651	0
0.7793	-2.87188	-5.90395	5.38279	2.36111	0
0.7800	-4.09292	-6.81891	8.43891	5.40976	0
0.7807	-4.09292	-6.81891	5.08095	2.9687	0
0.7813	-4.70344	-5.90395	3.54661	-1.9134	0
0.7820	-5.31396	-4.37991	5.38279	-2.83013	0
0.7827	-4.70344	-2.24139	5.08095	-0.996675	0
0.7833	-3.4824	-1.63232	4.4647	-1.6096	0
0.7840	-3.17958	-2.54728	5.08095	-2.521	0
0.7847	-2.87188	-1.63232	6.30088	-0.692876	0
0.7853	-2.87188	0.5035	9.04259	-0.0799472	0
0.7860	-2.26136	2.33613	9.96068	-1.30047	0
0.7867	-1.34803	3.2511	8.12449	-0.0799472	0
0.7873	-2.26136	3.2511	9.96068	1.74818	0
0.7880	-2.56906	3.2511	11.4825	-0.0799472	0
0.7887	-0.429806	3.2511	8.12449	-0.389076	0
0.7893	0.786349	2.33613	7.21898	2.05731	0
0.7900	1.39687	3.86017	10.2625	1.74818	0
0.7907	2.92561	5.99598	11.7969	-0.389076	0
0.7913	0.483531	3.2511	14.8404	0.83678	0
0.7920	-1.34803	-1.32643	17.8965	0.83678	0
0.7927	0.483531	-0.717352	15.1422	-1.9134	0
0.7933	-0.126988	-2.24139	10.8788	-1.30047	0
0.7940	-2.87188	-8.03976	9.04259	0.83678	0
0.7947	-1.04032	-10.4815	7.52082	-0.0799472	0
0.7953	1.09405	-8.95743	9.04259	-2.2172	0
0.7960	-0.429806	-9.5665	11.7969	-1.9134	0
0.7967	-1.04032	-12.0082	8.43891	-0.692876	0
0.7973	-0.429806	-12.3141	5.08095	-1.30047	0
0.7980	0.483531	-11.0932	7.52082	-1.30047	0
0.7987	1.09405	-10.4815	9.96068	1.74818	0
0.7993	-0.429806	-9.87239	8.43891	2.9687	0
0.8000	-1.34803	-8.95743	7.21898	0.223852	0
0.8007	0.17583	-7.73658	6.90456	-0.692876	0
0.8013	-0.429806	-6.20984	7.21898	0.83678	0
0.8020	-1.34803	-3.15906	5.08095	-0.0799472	0
0.8027	3.22843	-2.24139	2.02484	-0.996675	0
0.8033	5.6705	-4.68309	5.08095	-0.0799472	0
0.8040	1.39687	-5.90395	11.1806	0.223852	0
0.8047	0.786349	-3.15906	9.04259	-0.0799472	0
0.8053	3.22843	-0.717352	4.16286	-0.996675	0
0.8060	1.70457	-0.411463	6.30088	-2.83013	0
0.8067	0.17583	-0.717352	8.74075	-1.9134	0
0.8073	1.39687	-1.63232	5.08095	2.05731	0
0.8080	2.31509	-0.411463	1.42116	1.74818	0
0.8087	2.92561	3.2511	2.94293	-0.389076	0
0.8093	3.53613	4.77784	4.4647	-0.692876	0
0.8100	4.14665	2.94521	2.02484	-2.83013	0
0.8107	5.05998	2.33613	0.503065	-4.05066	0
0.8113	3.22843	3.2511	1.42116	-0.996675	0
0.8120	0.483531	4.47195	-1.03128	-2.2172	0
0.8127	2.00739	5.38691	-3.15673	-4.65826	0
0.8133	3.53613	6.30187	-0.716867	-2.2172	0
0.8140	2.00739	6.91365	-0.11319	-1.9134	0
0.8147	2.31509	7.82862	-0.11319	-3.74153	0
0.8153	2.31509	7.82862	4.4647	-0.996675	0
0.8160	-2.26136	3.2511	2.32667	0.527651	0
0.8167	-3.17958	-2.54728	-6.51469	-4.35446	0
0.8173	-0.126988	-1.63232	-6.8291	-5.27118	0
0.8180	-1.95855	1.41846	-3.47115	-2.83013	0
0.8187	-4.09292	-0.411463	-4.69108	-5.27118	0
0.8193	-0.126988	-3.76813	-4.69108	-5.87878	0
0.8200	2.00739	-3.15906	-3.15673	-1.6096	0
0.8207	-0.737507	-2.54728	-3.47115	-0.996675	0
0.8213	-1.65084	-4.68309	-2.85489	-4.05066	0
0.8220	0.17583	-4.68309	-3.77298	-4.35446	0
0.8227	1.09405	-1.32643	-5.91101	-2.521	0
0.8233	1.39687	0.5035	-2.85489	-2.83013	0
0.8240	0.786349	0.200317	-0.11319	-3.74153	0
0.8247	-0.429806	-1.02054	-1.33312	-2.83013	0
0.8253	0.17583	-1.63232	-1.9368	-2.521	0
0.8260	3.22843	-0.717352	-2.85489	-0.996675	0
0.8267	3.22843	1.72435	-4.07482	2.05731	0
0.8273	0.483531	2.03024	-0.415028	4.49836	0
0.8280	0.17583	-0.105573	2.64109	2.9687	0
0.8287	1.39687	-0.105573	-0.716867	-1.9134	0
0.8293	0.786349	1.41846	-4.69108	-5.57498	0
0.8300	0.483531	1.72435	-4.99292	-5.87878	0
0.8307	1.09405	2.33613	-2.85489	-5.27118	0
0.8313	-0.126988	1.72435	-0.415028	-4.96205	0
0.8320	-1.34803	-0.411463	-0.11319	-5.57498	0
0.8327	-0.429806	0.5035	-1.03128	-6.49171	0
0.8333	-1.34803	2.03024	-0.415028	-6.18258	0
0.8340	-1.34803	0.5035	-0.716867	-4.05066	0
0.8347	0.483531	0.5035	-2.25121	-3.74153	0
0.8353	1.09405	1.41846	-2.85489	-6.18258	0
0.8360	-1.34803	2.33613	-4.38924	-7.40311	0
0.8367	-2.56906	5.6928	-5.29476	-6.49171	0
0.8373	-2.26136	6.91365	-3.15673	-4.65826	0
0.8380	-1.65084	3.2511	-2.85489	-2.83013	0
0.8387	-0.737507	3.86017	-3.15673	-0.389076	0
0.8393	-1.04032	7.52273	1.10674	0.83678	0
0.8400	-2.87188	3.55699	2.64109	0.83678	0
0.8407	-4.70344	-1.32643	-3.15673	-2.83013	0
0.8413	-5.92448	0.80939	-6.51469	-7.71224	0
0.8420	-4.40062	1.41846	-4.69108	-7.40311	0
0.8427	-1.34803	-2.54728	-4.69108	-2.83013	0
0.8433	-1.65084	-2.85317	-6.51469	-2.83013	0
0.8440	-3.17958	-2.54728	-7.43278	-5.87878	0
0.8447	-2.87188	-6.51573	-8.95455	-4.65826	0
0.8453	-3.7901	-7.1248	-7.43278	-1.9134	0
0.8460	-4.40062	-5.29487	-4.99292	-1.6096	0
0.8467	-2.26136	-6.81891	-5.60917	-0.996675	0
0.8473	-1.34803	-7.73658	-6.21285	-1.30047	0
0.8480	-1.65084	-4.68309	-5.91101	-3.13393	0
0.8487	-0.737507	-3.76813	-7.73462	-3.74153	0
0.8493	-1.34803	-5.90395	-8.35087	-3.74153	0
0.8500	-0.126988	-5.29487	-7.13094	-5.87878	0
0.8507	4.14665	-3.15906	-8.35087	-5.87878	0
0.8513	3.83894	-3.46224	-6.21285	-3.74153	0
0.8520	0.17583	-3.76813	-1.63496	-4.65826	0
0.8527	-0.126988	-2.85317	-5.29476	-7.71224	0
0.8533	-0.429806	-2.24139	-11.0926	-8.31984	0
0.8540	-1.04032	-1.32643	-9.26897	-7.09931	0
0.8547	1.39687	-1.32643	-8.04903	-6.49171	0
0.8553	1.39687	-4.68309	-10.1871	-7.09931	0
0.8560	-0.429806	-4.07402	-9.87264	-6.49171	0
0.8567	2.31509	-1.02054	-8.95455	-4.65826	0
0.8573	2.61791	-2.54728	-9.26897	-4.05066	0
0.8580	-1.34803	-2.85317	-10.1871	-4.96205	0
0.8587	-1.34803	0.80939	-11.7088	-4.05066	0
0.8593	-0.126988	0.80939	-11.0926	-3.13393	0
0.8600	-1.34803	-1.32643	-10.7907	-3.13393	0
0.8607	-1.34803	-0.717352	-13.5324	-1.6096	0
0.8613	-1.34803	-0.411463	-14.7649	-2.2172	0
0.8620	-0.429806	2.33613	-14.1487	-4.96205	0
0.8627	3.53613	8.43769	-14.4505	-1.6096	0
0.8633	5.05998	9.65854	-11.0926	2.9687	0
0.8640	1.70457	4.47195	-6.51469	-0.0799472	0
0.8647	1.39687	2.63932	-11.0926	-2.83013	0
0.8653	2.31509	4.16606	-15.9849	0.83678	0
0.8660	0.786349	5.08102	-12.6269	0.83678	0
0.8667	1.39687	4.16606	-9.5708	-2.83013	0
0.8673	0.786349	3.86017	-11.7088	-1.9134	0
0.8680	-2.26136	3.86017	-12.9288	-0.692876	0
0.8687	-1.95855	4.47195	-12.0107	-1.9134	0
0.8693	0.786349	5.08102	-10.1871	-1.9134	0
0.8700	-0.429806	4.47195	-9.87264	-0.996675	0
0.8707	-0.429806	3.2511	-10.1871	-1.6096	0
0.8713	0.786349	2.33613	-7.73462	-1.9134	0
0.8720	-2.26136	1.72435	-6.21285	-3.74153	0
0.8727	-3.7901	-0.105573	-7.13094	-4.96205	0
0.8733	-0.126988	-1.32643	-6.51469	-3.74153	0
0.8740	1.39687	1.41846	-5.29476	-3.13393	0
0.8747	1.09405	5.08102	-4.69108	-3.74153	0
0.8753	0.786349	3.2511	-0.716867	-1.30047	0
0.8760	-1.04032	-2.54728	2.64109	0.83678	0
0.8767	-0.429806	-4.37991	0.804903	-1.9134	0
0.8773	1.39687	-1.32643	-2.25121	-5.57498	0
0.8780	-1.04032	-1.32643	-1.33312	-4.35446	0
0.8787	-2.26136	-3.76813	1.10674	-1.30047	0
0.8793	1.39687	-3.15906	0.804903	-0.996675	0
0.8800	1.39687	-1.63232	-0.716867	-3.13393	0
0.8807	-2.26136	-2.54728	1.10674	-4.35446	0
0.8813	-2.26136	-2.54728	3.86102	-3.43773	0
0.8820	-2.26136	-1.93821	4.4647	-1.6096	0
0.8827	-3.17958	-4.07402	5.68463	-0.0799472	0
0.8833	-1.95855	-5.90395	8.74075	-0.0799472	0
0.8840	-1.95855	-3.46224	8.74075	-0.0799472	0
0.8847	-4.09292	-0.717352	7.82266	0.83678	0
0.8853	-2.87188	-1.32643	8.12449	0.83678	0
0.8860	1.70457	-3.46224	7.21898	-1.9134	0
0.8867	4.14665	-3.46224	9.65884	-1.6096	0
0.8873	0.786349	-2.24139	15.1422	0.527651	0
0.8880	-3.17958	-0.717352	14.8404	-1.30047	0
0.8887	-2.26136	0.5035	10.2625	-4.35446	0
0.8893	1.39687	0.80939	9.96068	-3.74153	0
0.8900	-0.737507	1.11528	10.5644	-3.74153	0
0.8907	-3.4824	3.2511	9.04259	-3.74153	0
0.8913	-2.26136	4.47195	11.7969	-0.0799472	0
0.8920	-1.34803	2.33613	16.0603	0.83678	0
0.8927	-2.87188	0.200317	15.4567	-3.13393	0
0.8933	-2.26136	-0.717352	14.2367	-2.521	0
0.8940	-2.26136	-1.93821	16.0603	1.74818	0
0.8947	-3.7901	-3.15906	16.0603	1.14058	0
0.8953	-3.7901	-4.98898	14.5386	-0.996675	0
0.8960	-3.17958	-6.20984	15.1422	-0.389076	0
0.8967	-4.40062	-2.54728	16.6766	0.527651	0
0.8973	-5.31396	0.200317	15.4567	0.83678	0
0.8980	-3.7901	-3.15906	12.4005	1.74818	0
0.8987	-2.87188	-4.68309	13.9223	2.9687	0
0.8993	-4.70344	-2.24139	20.0345	4.49836	0
0.9000	-6.535	-4.37991	21.2545	4.49836	0
0.9007	-5.92448	-5.90395	17.2803	1.74818	0
0.9013	-4.09292	-3.46224	14.8404	0.527651	0
0.9020	-5.01114	-2.24139	13.0168	0.223852	0
0.9027	-6.23218	-3.15906	10.5644	0.83678	0
0.9033	-4.70344	-2.54728	12.4005	1.44438	0
0.9040	-2.56906	-2.24139	14.8404	-0.389076	0
0.9047	-2.26136	-1.32643	12.0987	-0.0799472	0
0.9053	-2.56906	1.11528	10.2625	2.9687	0
0.9060	-3.4824	2.94521	13.0168	1.74818	0
0.9067	-3.7901	5.99598	14.2367	-0.692876	0
0.9073	-4.09292	8.13451	13.0168	2.05731	0
0.9080	-5.31396	5.99598	12.0987	1.44438	0
0.9087	-3.4824	5.08102	11.7969	-3.13393	0
0.9093	-0.429806	7.21684	11.1806	-1.30047	0
0.9100	-1.34803	8.74358	9.34443	0.527651	0
0.9107	-1.34803	10.5762	9.34443	-1.9134	0
0.9113	2.31509	11.7944	13.0168	0.83678	0
0.9120	0.483531	8.43769	12.7024	3.27783	0
0.9127	-4.40062	5.08102	6.30088	-2.2172	0
0.9133	-2.26136	6.60776	5.08095	-4.65826	0
0.9140	-0.429806	7.82862	9.04259	0.83678	0
0.9147	-3.17958	7.82862	9.04259	3.58163	0
0.9153	-2.26136	8.13451	5.68463	0.83678	0
0.9160	-1.04032	8.13451	4.76654	-1.30047	0
0.9167	-4.09292	7.21684	5.68463	-0.996675	0
0.9173	-2.56906	6.60776	6.30088	1.74818	0
0.9180	0.17583	4.47195	6.30088	3.58163	0
0.9187	-1.65084	2.03024	7.21898	2.05731	0
0.9193	-1.65084	0.80939	9.34443	1.14058	0
0.9200	0.17583	-1.63232	10.2625	3.27783	0
0.9207	-1.95855	-2.85317	11.4825	5.10596	0
0.9213	-1.65084	1.11528	13.6205	4.18923	0
0.9220	1.70457	3.2511	13.3186	3.58163	0
0.9227	2.31509	-0.411463	12.0987	5.10596	0
0.9233	2.61791	-1.93821	16.3748	5.40976	0
0.9240	2.00739	-0.411463	19.1165	3.27783	0
0.9247	-1.65084	0.5035	13.6205	2.9687	0
0.9253	-1.65084	0.80939	8.43891	4.80216	0
0.9260	0.786349	1.72435	9.04259	6.63029	0
0.9267	-0.126988	1.11528	9.96068	7.24321	0
0.9273	0.483531	0.5035	9.04259	5.10596	0
0.9280	1.70457	2.94521	8.74075	3.58163	0
0.9287	-3.17958	4.16606	7.21898	4.49836	0
0.9293	-5.62166	0.5035	5.38279	4.18923	0
0.9300	-1.34803	-2.54728	6.30088	2.66491	0
0.9307	0.483531	-1.32643	6.60272	2.36111	0
0.9313	-0.429806	0.200317	2.64109	1.14058	0
0.9320	-0.126988	-0.411463	1.10674	0.527651	0
0.9327	-2.56906	-1.02054	3.54661	1.44438	0
0.9333	-4.09292	-0.411463	3.24477	0.527651	0
0.9340	0.483531	0.5035	1.10674	-0.692876	0
0.9347	0.786349	1.72435	4.4647	2.05731	0
0.9353	-4.09292	0.5035	9.65884	3.58163	0
0.9360	-3.7901	-2.24139	8.12449	-0.0799472	0
0.9367	-1.65084	-0.105573	3.24477	-2.83013	0
0.9373	-3.17958	3.55699	2.32667	-0.0799472	0
0.9380	-2.56906	1.72435	4.76654	2.66491	0
0.9387	0.483531	-0.717352	5.99905	2.66491	0
0.9393	0.17583	-1.02054	5.38279	2.05731	0
0.9400	-2.26136	-2.54728	4.76654	2.66491	0
0.9407	-1.95855	-3.46224	4.76654	1.14058	0
0.9413	-1.04032	-2.24139	6.30088	-2.83013	0
0.9420	0.786349	-3.15906	8.12449	-1.9134	0
0.9427	2.31509	-3.15906	6.60272	1.14058	0
0.9433	-0.429806	0.200317	4.4647	-0.389076	0
0.9440	-3.4824	-1.02054	5.68463	-2.2172	0
0.9447	-3.7901	-4.98898	5.68463	0.83678	0
0.9453	-4.40062	-5.29487	1.723	1.44438	0
0.9460	-3.17958	-4.98898	1.42116	-1.9134	0
0.9467	0.483531	-5.90395	4.16286	-1.6096	0
0.9473	-0.126988	-4.98898	6.30088	1.74818	0
0.9480	-1.65084	-4.68309	6.90456	0.527651	0
0.9487	0.483531	-4.37991	2.32667	-2.83013	0
0.9493	2.00739	-2.54728	-2.55305	-1.9134	0
0.9500	0.483531	-1.93821	-0.11319	0.223852	0
0.9507	0.483531	-2.24139	2.64109	-0.389076	0
0.9513	0.483531	-3.15906	0.804903	-0.996675	0
0.9520	1.09405	-4.07402	0.503065	-1.9134	0
0.9527	3.22843	-1.32643	2.32667	-2.83013	0
0.9533	3.22843	2.33613	2.64109	-0.389076	0
0.9540	1.39687	2.94521	2.64109	1.44438	0
0.9547	1.70457	4.47195	2.64109	-2.2172	0
0.9553	1.39687	5.99598	0.804903	-3.13393	0
0.9560	-0.429806	4.16606	0.503065	1.74818	0
0.9567	0.483531	4.16606	0.503065	0.83678	0
0.9573	1.39687	6.30187	0.188649	-3.43773	0
0.9580	2.00739	7.82862	-0.11319	-1.30047	0
0.9587	2.61791	9.96443	-0.11319	1.74818	0
0.9593	0.483531	8.43769	2.64109	1.44438	0
0.9600	-3.17958	2.63932	5.38279	2.36111	0
0.9607	-2.26136	2.33613	2.02484	0.223852	0
0.9613	-0.429806	4.16606	-1.9368	-4.05066	0
0.9620	-2.56906	1.11528	-0.11319	-0.692876	0
0.9627	-3.4824	-2.54728	-0.11319	4.80216	0
0.9633	-1.95855	-4.07402	-1.9368	2.05731	0
0.9640	-3.17958	-5.90395	-1.03128	-0.996675	0
0.9647	-5.31396	-6.20984	0.503065	1.14058	0
0.9653	-2.26136	-6.81891	-0.415028	0.83678	0
0.9660	-0.429806	-9.5665	-1.9368	-0.692876	0
0.9667	-3.17958	-10.1783	-3.47115	2.36111	0
0.9673	-3.17958	-10.4815	-4.07482	3.58163	0
0.9680	-1.04032	-11.7023	-4.07482	0.527651	0
0.9687	-0.737507	-10.7874	-4.69108	-0.0799472	0
0.9693	0.483531	-11.3964	-7.43278	0.83678	0
0.9700	3.22843	-13.2291	-10.1871	-0.692876	0
0.9707	3.22843	-12.3141	-8.95455	-1.9134	0
0.9713	2.31509	-11.0932	-3.77298	-1.9134	0
0.9720	0.483531	-11.3964	-2.85489	-1.9134	0
0.9727	-3.17958	-8.65154	-7.73462	-3.13393	0
0.9733	-3.17958	-5.29487	-10.7907	-2.83013	0
0.9740	-1.34803	-4.98898	-9.87264	-1.9134	0
0.9747	-2.87188	-2.54728	-8.65271	-2.2172	0
0.9753	-3.4824	2.03024	-8.35087	-1.6096	0
0.9760	-1.04032	5.08102	-8.65271	-0.389076	0
0.9767	-1.65084	8.43769	-8.35087	-0.0799472	0
0.9773	-3.17958	10.2703	-8.04903	-0.0799472	0
0.9780	-1.34803	8.74358	-9.5708	1.74818	0
0.9787	-1.65084	9.35536	-8.35087	2.66491	0
0.9793	-4.40062	10.2703	-4.07482	2.05731	0
0.9800	-1.95855	9.04947	-4.99292	2.66491	0
0.9807	2.00739	8.74358	-8.65271	4.49836	0
0.9813	-0.429806	8.74358	-6.21285	4.18923	0
0.9820	-1.34803	6.60776	-3.77298	1.74818	0
0.9827	3.22843	6.30187	-4.07482	2.66491	0
0.9833	4.75717	5.99598	-1.03128	4.49836	0
0.9840	2.92561	0.5035	0.503065	4.18923	0
0.9847	2.31509	-4.37991	-3.15673	2.9687	0
0.9853	0.786349	-2.24139	-4.69108	2.36111	0
0.9860	-1.34803	-0.411463	-3.77298	1.14058	0
0.9867	1.09405	-3.46224	-4.99292	0.527651	0
0.9873	3.53613	-6.81891	-5.91101	0.83678	0
0.9880	1.09405	-6.51573	-6.21285	1.14058	0
0.9887	-0.126988	-6.20984	-7.43278	1.74818	0
0.9893	3.22843	-7.73658	-8.95455	1.74818	0
0.9900	5.05998	-7.73658	-7.73462	-0.0799472	0
0.9907	4.14665	-8.34565	-4.69108	1.14058	0
0.9913	4.75717	-12.6173	-3.47115	5.10596	0
0.9920	4.14665	-16.2798	-6.21285	3.27783	0
0.9927	1.39687	-15.9767	-8.04903	-1.9134	0
0.9933	1.39687	-16.2798	-5.60917	-1.30047	0
0.9940	4.14665	-14.144	-4.69108	1.14058	0
0.9947	4.75717	-6.81891	-6.51469	1.74818	0
0.9953	3.53613	-2.24139	-2.85489	2.9687	0
0.9960	2.31509	-4.98898	0.188649	2.36111	0
0.9967	1.39687	-4.07402	-5.60917	-0.996675	0
0.9973	-0.429806	0.200317	-11.0926	-0.996675	0
0.9980	-1.04032	-0.411463	-9.26897	1.74818	0
0.9987	1.09405	-2.24139	-7.13094	1.44438	0
0.9993	1.70457	-2.24139	-8.35087	-0.0799472	0
1.0000	-1.34803	-3.76813	-8.35087	0.83678	0
1.0007	-1.65084	-5.29487	-7.43278	2.36111	0
1.0013	1.09405	-4.98898	-6.8291	1.14058	0
1.0020	-0.429806	-4.68309	-5.29476	0.527651	0
1.0027	-1.95855	-4.07402	-4.99292	3.27783	0
1.0033	2.00739	-2.85317	-6.8291	2.9687	0
1.0040	5.6705	-2.24139	-6.8291	-0.996675	0
1.0047	3.53613	-2.85317	-4.38924	-0.389076	0
1.0053	1.70457	-2.85317	-2.85489	3.58163	0
1.0060	2.31509	-1.02054	-2.85489	3.27783	0
1.0067	2.00739	1.72435	-2.25121	2.05731	0
1.0073	0.17583	2.63932	1.723	2.9687	0
1.0080	-0.429806	1.41846	3.54661	0.83678	0
1.0087	0.483531	0.200317	-1.33312	-2.521	0
1.0093	0.786349	1.41846	-6.21285	-3.43773	0
1.0100	0.786349	4.47195	-4.99292	-3.43773	0
1.0107	0.483531	5.38691	-3.15673	-2.83013	0
1.0113	0.17583	1.72435	-4.69108	-2.83013	0
1.0120	0.483531	-0.411463	-5.60917	-4.96205	0
1.0127	3.22843	0.200317	-5.29476	-5.27118	0
1.0133	3.22843	-0.411463	-3.77298	-1.9134	0
1.0140	-0.126988	-0.411463	-3.15673	-1.6096	0
1.0147	-0.737507	3.2511	-4.69108	-3.74153	0
1.0153	0.483531	3.2511	-4.07482	-3.74153	0
1.0160	-1.34803	1.41846	-0.415028	-3.43773	0
1.0167	-0.737507	3.2511	0.804903	-4.05066	0
1.0173	1.39687	4.77784	0.804903	-3.74153	0
1.0180	-0.126988	2.63932	0.188649	-2.83013	0
1.0187	-0.737507	3.2511	-0.415028	-0.692876	0
1.0193	2.00739	4.16606	2.02484	3.58163	0
1.0200	1.70457	2.33613	4.4647	5.40976	0
1.0207	-0.429806	2.33613	-0.716867	1.74818	0
1.0213	-0.429806	5.6928	-7.13094	-3.74153	0
1.0220	-0.429806	6.30187	-4.69108	-5.87878	0
1.0227	0.786349	5.6928	-1.03128	-3.13393	0
1.0233	3.53613	5.08102	-3.47115	-1.30047	0
1.0240	2.31509	3.55699	-5.60917	-2.83013	0
1.0247	0.17583	2.63932	-4.07482	-2.521	0
1.0253	2.31509	3.86017	-3.47115	-0.389076	0
1.0260	3.22843	5.99598	-6.51469	-2.521	0
1.0267	1.09405	6.91365	-7.13094	-4.35446	0
1.0273	1.70457	6.30187	-2.85489	-2.83013	0
1.0280	4.14665	5.99598	-1.9368	-3.74153	0
1.0287	3.22843	6.91365	-5.60917	-4.35446	0
1.0293	1.39687	6.91365	-4.69108	-2.2172	0
1.0300	2.61791	8.43769	-0.11319	-4.96205	0
1.0307	4.14665	12.4061	-0.11319	-7.71224	0
1.0313	3.22843	9.65854	0.503065	-2.2172	0
1.0320	1.39687	3.55699	4.16286	-0.692876	0
1.0327	2.00739	5.08102	0.804903	-6.49171	0
1.0333	1.39687	7.52273	-6.51469	-7.40311	0
1.0340	1.39687	5.08102	-7.43278	-4.65826	0
1.0347	4.14665	4.77784	-3.47115	-4.65826	0
1.0353	3.22843	5.99598	-1.63496	-3.74153	0
1.0360	-0.429806	3.55699	-0.716867	-2.83013	0
1.0367	1.39687	1.41846	-1.03128	-4.65826	0
1.0373	4.75717	0.5035	-1.03128	-5.27118	0
1.0380	3.22843	-0.717352	2.64109	-4.35446	0
1.0387	3.22843	-0.105573	4.16286	-3.74153	0
1.0393	5.05998	-0.105573	1.10674	-3.74153	0
1.0400	3.53613	-1.63232	1.723	-3.74153	0
1.0407	3.22843	-1.32643	6.30088	-3.43773	0
1.0413	5.36768	0.5035	7.21898	-3.74153	0
1.0420	4.14665	2.94521	3.54661	-4.35446	0
1.0427	3.53613	5.6928	3.86102	-1.9134	0
1.0433	5.36768	4.47195	9.04259	-0.0799472	0
1.0440	3.22843	1.41846	11.1806	-4.65826	0
1.0447	0.483531	3.2511	8.12449	-5.87878	0
1.0453	3.22843	6.91365	5.38279	-1.30047	0
1.0460	5.6705	5.99598	5.38279	-0.996675	0
1.0467	5.05998	4.16606	5.68463	-2.83013	0
1.0473	4.14665	5.08102	5.38279	-0.996675	0
1.0480	4.44946	6.30187	4.76654	-0.0799472	0
1.0487	5.9782	5.08102	6.60272	-1.30047	0
1.0493	7.50206	3.2511	8.12449	0.223852	0
1.0500	6.58872	2.33613	6.30088	-0.0799472	0
1.0507	5.9782	0.5035	6.30088	-2.521	0
1.0513	8.11258	-3.15906	9.65884	-0.389076	0
1.0520	6.58872	-4.68309	9.34443	-0.389076	0
1.0527	1.39687	-4.98898	8.74075	-3.43773	0
1.0533	2.00739	-7.1248	10.8788	-1.30047	0
1.0540	5.05998	-5.90395	9.96068	0.83678	0
1.0547	3.22843	-2.54728	9.34443	-0.996675	0
1.0553	0.17583	-5.29487	15.1422	-0.0799472	0
1.0560	0.483531	-10.7874	17.5947	2.9687	0
1.0567	0.483531	-9.5665	13.6205	0.83678	0
1.0573	-0.126988	-6.51573	11.7969	-1.9134	0
1.0580	-1.34803	-7.73658	11.4825	-0.692876	0
1.0587	-2.56906	-9.5665	9.96068	-0.0799472	0
1.0593	-2.87188	-8.65154	10.5644	0.223852	0
1.0600	-2.26136	-8.95743	11.7969	2.36111	0
1.0607	-2.56906	-8.95743	10.8788	1.14058	0
1.0613	-1.65084	-8.65154	8.12449	-1.6096	0
1.0620	0.483531	-8.03976	6.60272	-1.6096	0
1.0627	-0.126988	-7.1248	7.21898	-0.389076	0
1.0633	-1.34803	-4.98898	5.68463	-0.0799472	0
1.0640	-0.429806	-2.54728	3.24477	0.83678	0
1.0647	1.39687	-0.411463	5.08095	1.74818	0
1.0653	2.31509	-0.411463	6.60272	1.14058	0
1.0660	4.14665	0.80939	2.64109	2.05731	0
1.0667	5.9782	5.08102	2.64109	5.10596	0
1.0673	4.75717	5.08102	8.12449	6.93941	0
1.0680	2.61791	0.5035	6.30088	4.49836	0
1.0687	3.22843	-0.411463	-0.716867	0.83678	0
1.0693	4.75717	1.41846	-3.15673	-0.0799472	0
1.0700	3.22843	1.72435	-3.15673	0.223852	0
1.0707	0.483531	2.33613	-2.25121	0.223852	0
1.0713	0.483531	1.72435	-0.11319	1.74818	0
1.0720	0.483531	-2.54728	-1.03128	1.74818	0
1.0727	-1.04032	-4.68309	-3.47115	-0.996675	0
1.0733	-0.429806	-4.98898	-2.85489	-1.30047	0
1.0740	0.483531	-6.81891	-3.77298	0.223852	0
1.0747	-0.737507	-7.73658	-6.51469	-0.996675	0
1.0753	-2.26136	-7.73658	-5.60917	-1.30047	0
1.0760	-3.17958	-8.95743	-4.69108	0.527651	0
1.0767	-1.95855	-9.5665	-7.73462	-0.0799472	0
1.0773	-0.429806	-10.4815	-9.26897	-0.0799472	0
1.0780	-2.56906	-10.1783	-9.26897	3.27783	0
1.0787	-2.87188	-6.51573	-10.1871	5.40976	0
1.0793	-0.126988	-5.90395	-7.73462	6.02269	0
1.0800	-1.65084	-8.03976	-4.69108	5.40976	0
1.0807	-5.01114	-6.81891	-8.35087	3.58163	0
1.0813	-2.26136	-4.07402	-13.5324	3.27783	0
1.0820	-1.95855	-3.76813	-12.3125	3.88543	0
1.0827	-6.535	-4.68309	-9.5708	1.74818	0
1.0833	-4.40062	-4.98898	-9.87264	0.223852	0
1.0840	-0.429806	-2.85317	-10.1871	1.74818	0
1.0847	-4.09292	1.41846	-12.0107	2.36111	0
1.0853	-5.01114	1.41846	-15.9849	1.74818	0
1.0860	-1.34803	-0.717352	-15.6705	2.66491	0
1.0867	-2.26136	-0.105573	-12.0107	2.9687	0
1.0873	-3.4824	-0.105573	-12.9288	2.66491	0
1.0880	-1.34803	-2.24139	-15.6705	2.36111	0
1.0887	-2.26136	-1.02054	-12.0107	1.74818	0
1.0893	-4.09292	2.03024	-8.95455	-0.0799472	0
1.0900	-1.34803	2.63932	-11.0926	-0.996675	0
1.0907	-0.126988	3.2511	-9.87264	0.223852	0
1.0913	-1.95855	4.16606	-6.51469	1.74818	0
1.0920	-2.26136	2.94521	-8.95455	-0.0799472	0
1.0927	-3.17958	2.33613	-10.1871	-2.83013	0
1.0933	-5.01114	3.2511	-8.04903	-3.74153	0
1.0940	-3.17958	2.63932	-8.35087	-4.96205	0
1.0947	-2.56906	1.11528	-7.73462	-6.18258	0
1.0953	-3.7901	0.80939	-5.29476	-3.43773	0
1.0960	-1.65084	0.80939	-5.29476	-0.0799472	0
1.0967	0.786349	-0.105573	-5.91101	-0.692876	0
1.0973	-0.737507	-1.02054	-4.99292	-2.83013	0
1.0980	-1.65084	-1.93821	-4.07482	-2.83013	0
1.0987	-1.34803	-2.85317	-1.03128	-2.83013	0
1.0993	-3.17958	-2.85317	1.42116	-2.83013	0
1.1000	-3.17958	-3.15906	-0.11319	-1.9134	0
1.1007	0.483531	-5.90395	0.804903	-1.30047	0
1.1013	2.00739	-9.26061	4.76654	-2.521	0
1.1020	0.17583	-10.4815	4.16286	-3.13393	0
1.1027	0.17583	-10.1783	4.16286	-1.9134	0
1.1033	1.70457	-10.7874	9.04259	-0.0799472	0
1.1040	2.31509	-11.3964	11.4825	1.14058	0
1.1047	2.92561	-10.7874	8.43891	-0.0799472	0
1.1053	2.92561	-10.4815	6.30088	-3.13393	0
1.1060	0.786349	-9.26061	6.30088	-3.74153	0
1.1067	-0.429806	-5.90395	7.52082	-1.30047	0
1.1073	0.17583	-4.98898	9.65884	-0.692876	0
1.1080	-0.429806	-4.98898	9.65884	-1.9134	0
1.1087	-2.26136	-3.76813	9.96068	-0.996675	0
1.1093	-3.4824	-2.24139	10.5644	-0.389076	0
1.1100	-3.4824	-0.105573	9.04259	-2.83013	0
1.1107	-3.17958	1.11528	9.34443	-3.74153	0
1.1113	-4.09292	-1.32643	13.3186	-2.83013	0
1.1120	-5.01114	-0.717352	13.3186	-4.35446	0
1.1127	-5.01114	5.08102	12.0987	-5.87878	0
1.1133	-3.17958	5.99598	13.6205	-3.43773	0
1.1140	-1.04032	4.47195	11.7969	-2.83013	0
1.1147	-0.429806	8.74358	9.96068	-4.96205	0
1.1153	-2.26136	9.65854	15.4567	-3.74153	0
1.1160	-3.17958	5.08102	18.1984	-2.2172	0
1.1167	-1.95855	4.77784	12.4005	-2.83013	0
1.1173	-1.04032	6.60776	8.43891	-2.2172	0
1.1180	-2.87188	3.55699	9.04259	-0.692876	0
1.1187	-5.62166	2.03024	9.04259	-1.6096	0
1.1193	-5.01114	3.86017	9.34443	-2.83013	0
1.1200	-2.87188	3.55699	8.74075	-1.30047	0
1.1207	-2.87188	3.2511	6.30088	-0.0799472	0
1.1213	-3.4824	4.77784	5.08095	-0.692876	0
1.1220	-1.65084	5.08102	4.16286	-0.996675	0
1.1227	-2.26136	2.33613	3.54661	-0.389076	0
1.1233	-5.01114	0.200317	4.16286	-1.6096	0
1.1240	-4.40062	-1.32643	2.32667	-2.83013	0
1.1247	-2.26136	-4.07402	0.503065	-1.30047	0
1.1253	-2.87188	-4.98898	1.10674	0.223852	0
1.1260	-2.26136	-2.24139	-0.415028	-0.0799472	0
1.1267	0.483531	-0.411463	-2.85489	0.83678	0
1.1273	-0.429806	-0.717352	1.10674	2.36111	0
1.1280	-2.56906	-0.105573	3.24477	-0.996675	0
1.1287	-3.17958	0.80939	-3.15673	-4.05066	0
1.1293	-3.17958	1.41846	-7.43278	-2.2172	0
1.1300	-3.4824	3.55699	-7.13094	-0.389076	0
1.1307	-4.09292	3.2511	-9.26897	-1.9134	0
1.1313	-4.70344	-0.411463	-10.4889	-1.30047	0
1.1320	-5.01114	0.200317	-10.4889	-0.0799472	0
1.1327	-3.4824	2.94521	-12.3125	-1.9134	0
1.1333	-1.65084	-0.105573	-12.3125	-2.83013	0
1.1340	-1.65084	-2.24139	-10.1871	-1.9134	0
1.1347	-2.56906	1.41846	-12.3125	-3.74153	0
1.1353	-3.17958	1.41846	-13.8469	-4.96205	0
1.1360	-4.09292	-2.24139	-10.1871	-0.996675	0
1.1367	-2.56906	-0.717352	-9.5708	0.83678	0
1.1373	0.17583	0.5035	-12.9288	-1.6096	0
1.1380	0.483531	-3.15906	-12.0107	-1.9134	0
1.1387	1.09405	-2.54728	-8.35087	-0.0799472	0
1.1393	2.92561	2.33613	-6.51469	0.83678	0
1.1400	1.39687	2.03024	-7.43278	1.44438	0
1.1407	-1.95855	-0.717352	-12.0107	-0.0799472	0
1.1413	-1.34803	-0.717352	-15.6705	-1.9134	0
1.1420	-0.429806	-2.24139	-15.3686	0.223852	0
1.1427	-1.34803	-5.90395	-13.8469	-0.389076	0
1.1433	0.483531	-7.73658	-14.1487	-5.57498	0
1.1440	2.61791	-8.65154	-15.0668	-6.18258	0
1.1447	1.09405	-8.95743	-14.1487	-0.389076	0
1.1453	0.483531	-8.34565	-11.0926	2.05731	0
1.1460	0.483531	-7.1248	-10.1871	-0.389076	0
1.1467	-1.65084	-5.90395	-12.0107	-1.9134	0
1.1473	-2.87188	-4.98898	-12.6269	-0.996675	0
1.1480	-3.17958	-4.98898	-12.3125	-0.996675	0
1.1487	-3.7901	-4.98898	-13.8469	-3.43773	0
1.1493	-1.95855	-3.46224	-12.0107	-4.35446	0
1.1500	1.39687	-0.105573	-9.26897	-3.74153	0
1.1507	2.31509	3.55699	-8.65271	-1.9134	0
1.1513	1.39687	4.47195	-6.51469	1.44438	0
1.1520	1.09405	1.41846	-3.77298	0.83678	0
1.1527	0.17583	-0.411463	-5.60917	-4.05066	0
1.1533	1.39687	1.11528	-7.43278	-5.27118	0
1.1540	3.22843	3.2511	-4.69108	-2.83013	0
1.1547	3.22843	5.99598	-3.77298	-3.13393	0
1.1553	2.61791	6.91365	-6.51469	-3.43773	0
1.1560	3.22843	5.08102	-6.8291	-2.83013	0
1.1567	4.14665	5.99598	-3.77298	-5.87878	0
1.1573	3.22843	8.74358	-1.33312	-6.49171	0
1.1580	0.17583	8.13451	-1.9368	-2.2172	0
1.1587	-1.04032	7.21684	-2.25121	-2.521	0
1.1593	0.786349	7.52273	0.188649	-6.49171	0
1.1600	1.70457	5.6928	0.804903	-4.65826	0
1.1607	1.09405	5.99598	-1.63496	-1.9134	0
1.1613	0.483531	7.52273	-1.9368	-4.96205	0
1.1620	1.70457	5.08102	-1.03128	-5.57498	0
1.1627	4.75717	4.16606	-0.11319	-0.996675	0
1.1633	6.89154	5.08102	1.723	-0.996675	0
1.1640	5.05998	1.41846	2.94293	-2.83013	0
1.1647	4.14665	-2.54728	-1.63496	-1.9134	0
1.1653	4.75717	-2.54728	-6.21285	-3.43773	0
1.1660	3.83894	-4.07402	-4.38924	-5.87878	0
1.1667	4.14665	-6.81891	-0.11319	-3.74153	0
1.1673	7.80976	-6.81891	0.188649	-0.996675	0
1.1680	9.33362	-8.34565	-0.716867	-1.9134	0
1.1687	5.9782	-9.87239	1.42116	-1.9134	0
1.1693	4.14665	-8.65154	3.24477	-0.692876	0
1.1700	5.36768	-8.03976	1.723	-2.2172	0
1.1707	5.6705	-8.03976	1.10674	-3.74153	0
1.1713	3.22843	-8.65154	4.4647	-2.83013	0
1.1720	3.53613	-9.5665	6.90456	-2.83013	0
1.1727	4.75717	-7.73658	5.08095	-3.13393	0
1.1733	3.22843	-4.07402	4.4647	-1.9134	0
1.1740	3.83894	-2.24139	5.68463	-1.9134	0
1.1747	7.80976	-1.63232	8.12449	-1.6096	0
1.1753	8.7231	-2.85317	11.1806	0.527651	0
1.1760	6.58872	-5.90395	12.4005	1.14058	0
1.1767	6.28102	-5.59806	8.12449	-1.6096	0
1.1773	8.7231	-4.37991	5.38279	-1.9134	0
1.1780	10.8575	-6.81891	7.82266	-0.692876	0
1.1787	11.468	-8.34565	9.96068	-1.9134	0
1.1793	9.63644	-8.34565	9.96068	-2.83013	0
1.1800	9.33362	-10.4815	10.8788	-0.692876	0
1.1807	10.5547	-8.65154	10.5644	-0.0799472	0
1.1813	10.5547	-5.29487	8.12449	0.527651	0
1.1820	10.5547	-6.51573	8.12449	1.74818	0
1.1827	11.468	-7.73658	12.0987	0.223852	0
1.1833	12.3862	-6.51573	12.4005	-1.9134	0
1.1840	12.3862	-7.73658	9.96068	-1.9134	0
1.1847	13.2996	-8.65154	13.3186	-0.389076	0
1.1853	13.2996	-4.07402	18.5002	0.83678	0
1.1860	12.0785	-1.02054	16.3748	1.14058	0
1.1867	11.7757	-1.02054	14.2367	1.14058	0
1.1873	11.468	-1.32643	20.3364	2.66491	0
1.1880	10.247	-1.32643	23.0781	3.27783	0
1.1887	11.468	-0.717352	16.3748	0.527651	0
1.1893	13.2996	2.33613	12.4005	-2.83013	0
1.1900	11.7757	4.77784	14.5386	-2.521	0
1.1907	9.63644	4.16606	15.4567	-1.9134	0
1.1913	9.94414	2.94521	15.1422	-3.74153	0
1.1920	10.8575	4.16606	15.7585	-3.74153	0
1.1927	9.94414	4.16606	16.3748	-1.30047	0
1.1933	7.50206	1.41846	16.3748	-1.9134	0
1.1940	6.28102	1.41846	15.7585	-5.87878	0
1.1947	9.94414	3.86017	14.8404	-4.65826	0
1.1953	13.6073	2.33613	16.3748	-0.996675	0
1.1960	10.5547	-0.411463	17.5947	-2.521	0
1.1967	5.9782	-1.63232	18.1984	-5.57498	0
1.1973	5.9782	-5.90395	19.7201	-2.521	0
1.1980	7.19924	-10.1783	18.5002	0.527651	0
1.1987	5.9782	-10.7874	16.9784	-0.0799472	0
1.1993	3.83894	-12.0082	21.8582	1.44438	0
1.2000	3.22843	-12.9232	24.298	3.88543	0
1.2007	5.05998	-12.3141	16.3748	0.83678	0
1.2013	7.19924	-11.3964	10.8788	-2.83013	0
1.2020	6.89154	-10.7874	13.6205	-0.996675	0
1.2027	5.36768	-9.87239	15.1422	0.527651	0
1.2033	5.05998	-10.4815	13.6205	-2.2172	0
1.2040	5.05998	-10.7874	13.6205	-3.43773	0
1.2047	5.05998	-9.87239	11.7969	-0.996675	0
1.2053	5.05998	-9.5665	9.96068	-0.389076	0
1.2060	3.22843	-10.4815	12.0987	-0.996675	0
1.2067	2.31509	-12.0082	13.6205	-0.692876	0
1.2073	4.75717	-11.3964	11.1806	-0.996675	0
1.2080	7.80976	-8.34565	9.34443	-1.6096	0
1.2087	8.11258	-7.73658	8.43891	-0.0799472	0
1.2093	6.28102	-9.5665	8.12449	0.223852	0
1.2100	5.05998	-7.73658	9.04259	-1.6096	0
1.2107	4.75717	-3.15906	9.96068	-0.996675	0
1.2113	3.83894	-2.24139	11.7969	0.83678	0
1.2120	2.31509	-3.15906	13.3186	-0.692876	0
1.2127	1.70457	-2.24139	11.7969	-1.9134	0
1.2133	0.483531	-0.717352	8.12449	-2.83013	0
1.2140	-0.126988	1.41846	5.38279	-4.65826	0
1.2147	-0.126988	3.86017	3.54661	-4.35446	0
1.2153	-1.34803	4.47195	2.32667	-2.2172	0
1.2160	-2.26136	5.6928	2.64109	-2.521	0
1.2167	-1.34803	6.91365	2.02484	-2.83013	0
1.2173	-1.34803	5.99598	1.10674	-0.996675	0
1.2180	-2.26136	6.91365	1.723	-0.996675	0
1.2187	-2.56906	11.1853	1.723	-1.6096	0
1.2193	-3.4824	11.4912	0.804903	-0.0799472	0
1.2200	-4.09292	7.21684	0.503065	1.14058	0
1.2207	-3.17958	6.60776	1.723	0.223852	0
1.2213	-2.26136	8.74358	1.42116	-1.6096	0
1.2220	-0.429806	8.13451	-1.33312	-1.9134	0
1.2227	1.70457	8.74358	-1.9368	-1.9134	0
1.2233	0.483531	10.5762	1.42116	-1.30047	0
1.2240	-3.7901	7.82862	3.54661	-0.692876	0
1.2247	-3.17958	3.86017	0.503065	-2.83013	0
1.2253	-0.429806	7.21684	-3.15673	-5.57498	0
1.2260	-1.34803	12.4061	-3.77298	-3.43773	0
1.2267	-2.26136	10.5762	-4.99292	0.527651	0
1.2273	-2.26136	7.82862	-7.43278	-1.30047	0
1.2280	-3.17958	10.2703	-7.13094	-3.74153	0
1.2287	-4.70344	11.4912	-5.91101	-3.13393	0
1.2293	-5.31396	8.74358	-6.21285	-5.27118	0
1.2300	-7.14552	9.65854	-5.60917	-5.87878	0
1.2307	-7.45322	12.4061	-4.07482	-1.30047	0
1.2313	-5.31396	8.74358	-5.29476	0.527651	0
1.2320	-5.62166	5.99598	-7.43278	-2.83013	0
1.2327	-7.75604	6.91365	-6.8291	-2.83013	0
1.2333	-8.67426	3.86017	-7.43278	-0.0799472	0
1.2340	-8.36656	2.03024	-10.1871	-0.0799472	0
1.2347	-6.8427	6.30187	-8.95455	-0.389076	0
1.2353	-7.45322	6.30187	-3.15673	1.44438	0
1.2360	-10.5009	0.80939	-1.9368	1.14058	0
1.2367	-11.1114	-0.411463	-7.73462	-1.30047	0
1.2373	-10.1981	0.5035	-12.0107	-0.996675	0
1.2380	-13.2507	0.5035	-11.7088	-0.0799472	0
1.2387	-15.0823	0.5035	-10.7907	-1.9134	0
1.2393	-12.6402	-0.411463	-8.65271	-0.389076	0
1.2400	-12.6402	-1.93821	-6.51469	4.49836	0
1.2407	-14.7746	-1.32643	-8.95455	4.18923	0
1.2413	-13.2507	0.5035	-9.5708	0.527651	0
1.2420	-12.3325	2.63932	-3.47115	-0.996675	0
1.2427	-14.4717	1.41846	0.188649	-0.996675	0
1.2433	-14.7746	-1.32643	-1.9368	-0.389076	0
1.2440	-13.2507	-1.02054	-1.9368	2.05731	0
1.2447	-14.164	0.5035	-0.716867	2.36111	0
1.2453	-15.0823	-1.93821	-1.9368	0.223852	0
1.2460	-12.0297	-3.15906	-0.716867	0.83678	0
1.2467	-9.58759	-1.93821	1.42116	2.66491	0
1.2473	-11.4192	-3.46224	2.64109	3.27783	0
1.2480	-12.3325	-6.51573	6.90456	1.44438	0
1.2487	-9.58759	-6.51573	7.21898	-1.30047	0
1.2493	-9.89041	-4.68309	0.503065	-2.83013	0
1.2500	-13.8612	-3.76813	-0.11319	-2.2172	0
1.2507	-13.2507	-3.46224	5.99905	-0.0799472	0
1.2513	-10.5009	-2.85317	6.30088	0.83678	0
1.2520	-11.4192	-1.02054	3.86102	-0.996675	0
1.2527	-12.3325	0.5035	5.99905	-1.9134	0
1.2533	-11.4192	-0.411463	8.12449	0.83678	0
1.2540	-10.5009	-1.63232	8.12449	1.74818	0
1.2547	-10.5009	0.5035	9.04259	0.527651	0
1.2553	-9.89041	4.47195	11.1806	2.36111	0
1.2560	-9.27989	6.91365	14.2367	2.66491	0
1.2567	-9.89041	7.52273	16.6766	-0.0799472	0
1.2573	-13.2507	6.60776	16.9784	-0.0799472	0
1.2580	-15.0823	8.13451	17.5947	2.66491	0
1.2587	-11.4192	12.712	20.6382	3.88543	0
1.2593	-10.1981	13.0152	23.9962	4.49836	0
1.2600	-12.6402	6.91365	24.6124	4.49836	0
1.2607	-12.3325	5.38691	20.3364	2.66491	0
1.2613	-12.943	10.2703	17.5947	2.05731	0
1.2620	-16.6061	9.96443	20.3364	4.49836	0
1.2627	-15.6928	5.08102	22.1726	4.49836	0
1.2633	-11.4192	2.33613	20.3364	1.74818	0
1.2640	-9.58759	0.80939	21.8582	1.44438	0
1.2647	-7.75604	-3.15906	26.1342	2.9687	0
1.2653	-6.8427	-5.59806	25.8324	4.49836	0
1.2660	-9.58759	-5.59806	24.298	4.80216	0
1.2667	-8.67426	-5.90395	24.6124	3.88543	0
1.2673	-5.31396	-7.73658	24.298	2.66491	0
1.2680	-6.23218	-8.34565	25.2161	2.66491	0
1.2687	-6.535	-7.1248	27.656	3.27783	0
1.2693	-3.7901	-7.73658	27.3541	2.05731	0
1.2700	-3.4824	-6.81891	25.518	2.66491	0
1.2707	-4.09292	-3.15906	28.5741	4.80216	0
1.2713	-3.4824	-3.15906	34.0701	5.71889	0
1.2720	-5.92448	-7.43069	35.5918	4.80216	0
1.2727	-7.75604	-7.43069	33.4538	3.27783	0
1.2733	-6.8427	-4.68309	30.7121	2.36111	0
1.2740	-5.01114	-2.24139	29.4922	2.9687	0
1.2747	-3.4824	-0.411463	30.7121	3.27783	0
1.2753	-3.17958	-0.411463	31.932	1.74818	0
1.2760	-5.92448	-1.32643	33.152	2.05731	0
1.2767	-6.535	-0.411463	35.29	2.66491	0
1.2773	-3.17958	-1.02054	36.5099	3.58163	0
1.2780	-1.65084	-2.24139	36.5099	6.02269	0
1.2787	-2.56906	-1.63232	37.428	6.02269	0
1.2793	-2.26136	-3.46224	40.786	3.58163	0
1.2800	-1.95855	-6.81891	41.7041	4.18923	0
1.2807	-2.26136	-6.81891	40.4715	5.40976	0
1.2813	-3.17958	-5.90395	42.924	2.05731	0
1.2820	-3.4824	-4.68309	46.5838	1.74818	0
1.2827	-1.65084	-2.24139	46.5838	5.10596	0
1.2833	1.39687	-4.07402	47.8037	4.49836	0
1.2840	1.09405	-7.1248	49.9417	2.36111	0
1.2847	-1.34803	-5.90395	47.1875	2.9687	0
1.2853	-2.56906	-4.68309	43.8295	2.05731	0
1.2860	-4.09292	-6.20984	43.8295	-0.0799472	0
1.2867	-4.70344	-6.51573	42.3077	0.527651	0
1.2873	-4.09292	-6.81891	41.3896	-0.0799472	0
1.2880	-3.7901	-8.34565	41.0878	-0.692876	0
1.2887	-3.17958	-5.90395	37.428	2.05731	0
1.2893	-1.95855	-2.54728	34.9881	2.05731	0
1.2900	-0.429806	-1.63232	35.29	-1.30047	0
1.2907	-0.429806	-1.63232	32.5483	-0.389076	0
1.2913	-0.126988	-1.02054	29.1903	0.83678	0
1.2920	0.483531	-0.105573	29.1903	-3.43773	0
1.2927	-0.126988	0.5035	27.0523	-3.74153	0
1.2933	-0.737507	0.200317	23.3925	0.527651	0
1.2940	-0.429806	0.5035	22.7763	-0.692876	0
1.2947	-0.429806	2.33613	22.7763	-2.521	0
1.2953	-0.737507	1.11528	22.7763	1.74818	0
1.2960	0.786349	-2.85317	21.8582	2.36111	0
1.2967	2.00739	-1.63232	16.3748	-3.74153	0
1.2973	1.39687	-0.411463	9.96068	-4.65826	0
1.2980	1.39687	-4.37991	8.74075	-0.389076	0
1.2987	2.61791	-5.90395	9.04259	-0.692876	0
1.2993	2.92561	-4.07402	7.21898	-0.996675	0
1.3000	3.53613	-6.81891	3.86102	2.36111	0
1.3007	5.36768	-8.03976	2.02484	1.44438	0
1.3013	5.9782	-3.15906	0.804903	-3.43773	0
1.3020	5.6705	-2.24139	-1.03128	-1.9134	0
1.3027	5.05998	-5.90395	-2.25121	1.74818	0
1.3033	4.14665	-5.59806	-1.9368	-1.30047	0
1.3040	4.14665	-4.37991	-1.9368	-2.521	0
1.3047	5.05998	-4.98898	-4.38924	0.83678	0
1.3053	6.58872	-2.54728	-7.73462	0.223852	0
1.3060	7.80976	-0.411463	-10.1871	-0.692876	0
1.3067	7.80976	-1.93821	-10.7907	3.58163	0
1.3073	8.42028	-3.76813	-9.26897	3.58163	0
1.3080	9.02592	-4.07402	-8.65271	-0.996675	0
1.3087	8.11258	-3.46224	-12.9288	-2.521	0
1.3093	7.50206	-1.93821	-19.9465	-3.43773	0
1.3100	7.80976	-2.24139	-23.3045	-4.96205	0
1.3107	7.80976	-4.37991	-24.5244	-3.74153	0
1.3113	7.50206	-3.15906	-28.486	-1.9134	0
1.3120	9.33362	-0.411463	-31.844	-3.13393	0
1.3127	8.7231	-1.93821	-30.3222	-3.13393	0
1.3133	6.58872	-5.90395	-29.4041	-1.9134	0
1.3140	6.28102	-4.98898	-31.2403	-1.9134	0
1.3147	6.89154	-1.32643	-32.1584	-1.9134	0
1.3153	5.36768	0.80939	-34.2964	-1.9134	0
1.3160	5.36768	4.16606	-38.2581	-2.521	0
1.3167	7.80976	6.60776	-39.478	-2.83013	0
1.3173	8.7231	4.77784	-39.1762	-1.9134	0
1.3180	9.94414	5.6928	-40.3961	-0.0799472	0
1.3187	11.7757	11.4912	-40.3961	2.9687	0
1.3193	10.5547	12.1002	-36.12	3.27783	0
1.3200	7.50206	7.21684	-33.982	0.83678	0
1.3207	8.11258	6.91365	-40.6979	-0.0799472	0
1.3213	12.3862	7.82862	-47.7157	1.74818	0
1.3220	12.9967	4.77784	-46.7976	2.9687	0
1.3227	10.8575	3.2511	-44.0559	2.05731	0
1.3233	11.468	5.08102	-46.1939	1.74818	0
1.3240	12.3862	4.47195	-46.4958	4.18923	0
1.3247	10.5547	0.80939	-44.6721	5.40976	0
1.3253	9.63644	-0.717352	-46.1939	4.49836	0
1.3260	10.5547	0.80939	-47.7157	5.40976	0
1.3267	8.7231	0.5035	-46.1939	7.54701	0
1.3273	5.05998	-3.46224	-46.7976	6.32649	0
1.3280	4.44946	-3.15906	-48.6338	5.10596	0
1.3287	5.9782	0.5035	-50.1555	6.93941	0
1.3293	5.9782	0.200317	-53.2117	7.24321	0
1.3300	5.05998	-1.02054	-54.7334	6.02269	0
1.3307	5.05998	-0.105573	-52.2936	7.24321	0
1.3313	4.14665	-4.07402	-51.0736	9.07134	0
1.3320	2.92561	-10.4815	-53.5135	6.93941	0
1.3327	5.05998	-9.5665	-56.2678	4.80216	0
[truncated: 40,858 more rows]
