# Supplementary material for: Identification of Haptic Based Guiding Using Hard Reins
Source: PLoS One. 2015 Jul 22;10(7):e0132020. doi: 10.1371/journal.pone.0132020 (PMC4511788; doi:10.1371/journal.pone.0132020)
Supplement: S3 File — (ZIP) [file pone.0132020.s003.zip › EMGData1/Subject4/T7/t7.txt]

0.0000	-5.55149	-33.8729	19.5609	79.6295	0
0.0007	-5.55149	-32.9551	16.5039	80.5432	0
0.0013	-6.16206	-29.5982	14.6759	82.6798	0
0.0020	-5.55149	-28.3804	15.5951	82.6798	0
0.0027	-4.02663	-24.7163	14.9857	74.7473	0
0.0033	-5.55149	-18.6131	12.8478	62.8418	0
0.0040	-6.46578	-13.1206	13.1474	50.3317	0
0.0047	-2.49864	-5.48899	11.3193	34.4622	0
0.0053	-0.363211	3.05336	4.90573	16.4562	0
0.0060	-1.8912	9.15655	2.77819	0.282183	0
0.0067	0.857929	15.5668	3.68704	-14.6691	0
0.0073	4.2145	23.1949	0.0309836	-31.1522	0
0.0080	2.68651	29.2981	-3.93491	-47.6308	0
0.0087	3.60393	32.0444	-3.32557	-61.3637	0
0.0093	6.34993	32.3515	-4.24475	-70.519	0
0.0100	6.65678	35.0977	-6.07278	-75.0966	0
0.0107	8.79221	38.1511	-5.16393	-77.8423	0
0.0113	11.8419	32.9622	-2.41672	-78.4515	0
0.0120	10.3171	26.2483	-2.41672	-78.7561	0
0.0127	6.34993	25.6376	-7.6013	-77.8423	0
0.0133	5.43564	21.0594	-9.73916	-69.9098	0
0.0140	7.87479	10.9886	-6.07278	-52.2084	0
0.0147	8.18164	3.66403	-0.57836	-31.7613	0
0.0153	4.2145	-1.52491	1.24967	-15.2827	0
0.0160	2.68651	-8.84592	2.77819	-0.326975	0
0.0167	5.43564	-14.342	5.82491	17.3744	0
0.0173	2.38279	-20.7487	10.71	35.376	0
0.0180	-3.41606	-28.9875	15.5951	52.1636	0
0.0187	-2.80549	-32.0409	15.8946	68.0331	0
0.0193	-3.41606	-30.8195	14.0665	77.1884	0
0.0200	-6.16206	-30.8195	14.366	79.6295	0
0.0207	-4.94092	-31.1266	16.8137	83.9025	0
0.0213	-5.55149	-30.5159	19.5609	88.4802	0
0.0220	-9.51863	-27.4626	17.1132	86.6482	0
0.0227	-8.29749	-22.2736	12.538	80.8478	0
0.0233	-5.85834	-18.3096	14.0665	70.4742	0
0.0240	-7.99377	-13.4242	16.8137	50.3317	0
0.0247	-6.16206	-3.96407	10.4001	30.1892	0
0.0253	0.551078	4.2747	2.46836	15.2379	0
0.0260	3.60393	7.63163	1.24967	-0.936132	0
0.0267	1.77222	11.9028	0.939834	-19.2467	0
0.0273	0.247359	18.6167	-1.19803	-34.8116	0
0.0280	2.38279	24.4163	-1.80737	-51.9038	0
0.0287	6.9605	27.7732	-3.6354	-68.9916	0
0.0293	8.18164	28.6875	-6.07278	-76.0104	0
0.0300	6.9605	29.6052	-5.77327	-76.315	0
0.0307	5.73936	30.2159	-4.24475	-78.1469	0
0.0313	5.73936	26.5519	-4.55458	-79.6743	0
0.0320	6.04621	22.2807	-4.24475	-77.8423	0
0.0327	6.9605	20.7558	-0.278852	-72.9601	0
0.0333	5.43564	16.4811	3.99688	-60.7546	0
0.0340	0.551078	7.32806	3.68704	-43.3577	0
0.0347	-2.19492	2.44269	4.29639	-27.4883	0
0.0353	-1.58435	-2.74273	11.3193	-11.3142	0
0.0360	-2.19492	-15.2562	17.4231	6.3872	0
0.0367	-3.10921	-26.2412	14.9857	21.9521	0
0.0373	-1.8912	-29.2946	13.1474	35.685	0
0.0380	-2.19492	-31.1266	17.4231	51.2454	0
0.0387	-5.55149	-35.7049	19.8605	65.592	0
0.0393	-6.16206	-36.6191	19.5609	74.1336	0
0.0400	-6.16206	-36.0085	21.9983	77.493	0
0.0407	-8.29749	-36.9227	23.217	79.9341	0
0.0413	-8.29749	-35.7049	20.1703	83.2889	0
0.0420	-6.77263	-31.1266	19.8605	82.3752	0
0.0427	-8.29749	-26.5483	21.0895	74.1336	0
0.0433	-6.77263	-22.5807	18.9516	62.5372	0
0.0440	-4.02663	-15.8669	17.1132	47.586	0
0.0447	-4.6372	-7.321	16.5039	29.8846	0
0.0453	-3.71978	-0.303571	12.8478	14.3197	0
0.0460	-0.363211	6.41029	7.96277	-1.24519	0
0.0467	0.247359	14.9562	7.35343	-19.2467	0
0.0473	-0.0594914	20.7558	8.88195	-33.8979	0
0.0480	-0.0594914	20.7558	7.35343	-48.5445	0
0.0487	-0.0594914	24.1127	0.330491	-65.9414	0
0.0493	2.38279	31.4372	-6.07278	-77.8423	0
0.0500	4.2145	31.7408	-6.07278	-81.5062	0
0.0507	3.29708	27.1625	-5.77327	-85.1657	0
0.0513	5.43564	27.4696	-7.6013	-85.4702	0
0.0520	8.79221	26.5519	-7.30179	-80.588	0
0.0527	7.57107	19.2273	-6.68212	-76.315	0
0.0533	7.26422	14.3455	-7.91113	-67.7733	0
0.0540	8.18164	12.2099	-7.30179	-50.3765	0
0.0547	5.12879	5.79962	-4.55458	-33.8979	0
0.0553	3.60393	-2.74273	-2.71622	-17.7238	0
0.0560	3.90765	-9.15302	-0.57836	0.891341	0
0.0567	1.16165	-14.6455	1.85901	16.7608	0
0.0573	-1.28063	-20.1381	3.99688	32.3257	0
0.0580	-0.973781	-23.1914	5.5254	50.6363	0
0.0587	-2.49864	-23.8021	6.74409	63.76	0
0.0593	-5.55149	-24.1057	7.65294	70.7788	0
0.0600	-6.46578	-26.8519	7.96277	78.7113	0
0.0607	-6.16206	-29.2946	6.43425	83.2889	0
0.0613	-7.68692	-27.7697	4.60622	81.1524	0
0.0620	-11.6541	-25.327	4.60622	76.8793	0
0.0627	-13.4858	-23.8021	2.15852	71.9971	0
0.0633	-10.436	-19.2238	-1.49754	61.6235	0
0.0640	-7.3832	-10.985	-3.02606	44.8358	0
0.0647	-6.46578	-3.6605	-4.24475	28.0526	0
0.0653	-4.6372	3.05336	-7.91113	15.8471	0
0.0660	-2.80549	11.2957	-11.5672	-0.936132	0
0.0667	-1.8912	18.9238	-14.0149	-23.5198	0
0.0673	0.551078	21.9736	-15.2336	-39.3892	0
0.0680	3.60393	25.027	-17.0616	-50.681	0
0.0687	3.60393	31.1301	-20.728	-66.5505	0
0.0693	2.07907	34.7942	-22.2462	-77.8423	0
0.0700	3.29708	34.7942	-21.6368	-81.2017	0
0.0707	5.73936	35.7084	-22.2462	-84.8611	0
0.0713	5.73936	32.0444	-20.728	-84.8611	0
0.0720	5.73936	25.027	-17.0616	-80.2834	0
0.0727	7.57107	22.8914	-17.9808	-77.2332	0
0.0733	5.73936	20.1451	-18.8896	-67.7733	0
0.0740	1.77222	10.0743	-15.5331	-48.5445	0
0.0747	1.77222	1.52844	-12.4864	-31.7613	0
0.0753	2.68651	-4.57474	-11.5672	-18.9421	0
0.0760	0.247359	-10.985	-9.12982	-1.54977	0
0.0767	-2.80549	-13.7313	-9.42933	19.2019	0
0.0773	-3.71978	-18.6131	-10.3485	36.2942	0
0.0780	-3.41606	-27.4626	-9.42933	50.0271	0
0.0787	-4.6372	-30.5159	-7.30179	61.6235	0
0.0793	-7.3832	-29.5982	-4.85409	70.4742	0
0.0800	-7.3832	-32.0409	-2.41672	76.8793	0
0.0807	-5.55149	-31.4302	-2.10688	79.6295	0
0.0813	-6.16206	-27.4626	-2.41672	82.0706	0
0.0820	-5.24777	-26.5483	-4.55458	81.766	0
0.0827	-1.8912	-23.495	-7.6013	73.829	0
0.0833	-2.80549	-15.8669	-6.68212	59.487	0
0.0840	-4.94092	-9.45659	-6.07278	44.2267	0
0.0847	-2.80549	-2.13206	-10.9578	28.0526	0
0.0853	-2.49864	4.88537	-14.3144	9.43747	0
0.0860	-3.10921	8.85298	-11.2677	-6.43199	0
0.0867	1.4685	14.6526	-7.91113	-20.4695	0
0.0873	4.82507	22.8914	-9.12982	-38.4755	0
0.0880	2.38279	25.3305	-9.42933	-56.7861	0
0.0887	3.29708	25.6376	-7.91113	-69.2962	0
0.0893	7.26422	29.2981	-7.91113	-77.2332	0
0.0900	5.43564	31.1301	-9.73916	-83.3337	0
0.0907	2.68651	28.3839	-11.5672	-85.7793	0
0.0913	3.90765	28.3839	-13.0957	-85.1657	0
0.0920	5.43564	28.3839	-13.7051	-81.5062	0
0.0927	6.34993	24.7234	-13.0957	-73.2647	0
0.0933	7.87479	18.0095	-10.9578	-62.2774	0
0.0940	6.65678	11.2957	-9.73916	-47.6308	0
0.0947	3.60393	4.2747	-7.91113	-29.3202	0
0.0953	2.99336	-4.27117	-3.32557	-11.3142	0
0.0960	2.99336	-12.8135	0.330491	4.85983	0
0.0967	0.857929	-18.3096	0.0309836	20.1201	0
0.0973	-1.28063	-21.6665	0.330491	33.8531	0
0.0980	-3.71978	-25.9377	3.0777	48.4997	0
0.0987	-5.55149	-29.2946	5.5254	63.1464	0
0.0993	-7.3832	-28.0733	7.96277	71.3879	0
0.1000	-8.90806	-25.6306	9.7908	76.8793	0
0.1007	-8.60434	-27.159	9.18146	83.2889	0
0.1013	-6.46578	-28.3804	8.26228	83.5935	0
0.1020	-5.55149	-25.6306	8.26228	77.1884	0
0.1027	-6.16206	-21.6665	6.43425	71.0834	0
0.1033	-4.6372	-17.3918	3.99688	61.0143	0
0.1040	-2.19492	-9.76369	2.46836	42.0901	0
0.1047	-0.973781	-0.914243	0.330491	24.6978	0
0.1053	-0.363211	5.18895	-3.32557	10.3512	0
0.1060	-0.0594914	10.9886	-6.68212	-6.43199	0
0.1067	-0.0594914	20.1451	-5.77327	-22.3015	0
0.1073	1.77222	26.859	-1.49754	-35.7298	0
0.1080	5.73936	29.2981	-0.57836	-51.5993	0
0.1087	9.40278	32.6551	-6.07278	-65.3322	0
0.1093	10.3171	34.1835	-10.3485	-71.4327	0
0.1100	10.0133	33.5728	-6.99195	-75.4012	0
0.1107	10.3171	34.7942	-3.32557	-82.42	0
0.1113	10.9276	34.4871	-3.02606	-85.1657	0
0.1120	9.7065	29.6052	-2.41672	-80.2834	0
0.1127	9.09593	25.027	-0.57836	-72.3509	0
0.1133	10.0133	20.4487	0.939834	-61.3637	0
0.1140	8.48536	11.9028	3.38753	-45.7988	0
0.1147	3.60393	3.36046	6.74409	-28.402	0
0.1153	-0.0594914	-4.27117	7.65294	-12.8416	0
0.1160	-0.0594914	-13.4242	7.65294	3.02787	0
0.1167	-0.0594914	-20.1381	11.0095	20.7293	0
0.1173	-0.973781	-23.495	14.9857	36.5987	0
0.1180	-1.8912	-27.4626	14.9857	51.55	0
0.1187	-2.49864	-30.5159	15.8946	67.724	0
0.1193	-3.41606	-31.1266	20.4698	80.5432	0
0.1200	-4.6372	-32.0409	21.389	84.2071	0
0.1207	-6.77263	-32.0409	16.8137	82.9843	0
0.1213	-8.90806	-28.9875	15.5951	82.0706	0
0.1220	-6.46578	-25.327	16.5039	81.457	0
0.1227	-3.71978	-23.8021	14.9857	76.8793	0
0.1233	-4.6372	-18.6131	15.8946	64.3692	0
0.1240	-4.94092	-9.45659	15.8946	46.6678	0
0.1247	-4.02663	-2.13206	10.4001	30.4937	0
0.1253	-4.6372	2.74979	8.88195	15.5425	0
0.1260	-4.02663	9.46365	9.49129	-1.85435	0
0.1267	-2.49864	16.4811	4.90573	-19.5558	0
0.1273	-1.28063	21.0594	2.15852	-35.7298	0
0.1280	1.77222	26.2483	2.77819	-50.3765	0
0.1287	3.60393	29.2981	0.640327	-62.582	0
0.1293	1.77222	26.5519	-0.888195	-72.0464	0
0.1300	1.4685	26.2483	-1.80737	-77.2332	0
0.1307	3.60393	29.6052	-4.24475	-79.6743	0
0.1313	5.12879	27.4696	-1.49754	-80.8926	0
0.1320	6.34993	21.0594	1.85901	-80.588	0
0.1327	7.26422	19.2273	-2.41672	-75.7058	0
0.1333	4.2145	16.1775	-5.46343	-64.414	0
0.1340	1.4685	7.02096	0.330491	-47.6308	0
0.1347	1.77222	0.307101	5.21556	-29.9294	0
0.1353	0.551078	-2.74273	5.5254	-13.7553	0
0.1360	-0.973781	-10.985	7.35343	2.72329	0
0.1367	-0.0594914	-21.0558	11.6188	19.8155	0
0.1373	-0.973781	-25.6306	15.8946	33.8531	0
0.1380	-4.6372	-28.3804	17.7226	47.8906	0
0.1387	-5.55149	-32.3444	17.4231	64.3692	0
0.1393	-3.10921	-33.8729	18.0324	75.661	0
0.1400	-4.02663	-31.7373	18.6418	79.0159	0
0.1407	-6.77263	-30.8195	16.2044	81.766	0
0.1413	-5.55149	-31.1266	13.1474	84.2071	0
0.1420	-3.41606	-27.4626	12.2385	81.766	0
0.1427	-4.6372	-20.1381	13.1474	74.1336	0
0.1433	-5.55149	-14.6455	14.0665	61.3189	0
0.1440	-5.55149	-11.8993	11.3193	42.3947	0
0.1447	-5.55149	-5.48899	4.60622	22.8658	0
0.1453	-1.28063	3.36046	-2.41672	7.30094	0
0.1460	2.38279	9.15655	-7.30179	-8.56852	0
0.1467	0.857929	13.4312	-10.0387	-26.2699	0
0.1473	1.77222	18.9238	-12.4864	-43.3577	0
0.1480	5.73936	23.502	-14.6242	-58.0044	0
0.1487	8.18164	27.1625	-16.1424	-67.7733	0
0.1493	9.09593	30.5195	-17.9808	-73.2647	0
0.1500	9.7065	31.7408	-18.5901	-78.7561	0
0.1507	8.79221	30.2159	-16.1424	-83.9473	0
0.1513	7.26422	27.4696	-15.5331	-82.1154	0
0.1520	5.73936	23.1949	-17.3714	-76.9286	0
0.1527	3.90765	19.2273	-14.0149	-70.519	0
0.1533	3.90765	14.6526	-9.12982	-56.4815	0
0.1540	4.51822	9.15655	-9.73916	-38.4755	0
0.1547	4.2145	4.5818	-6.38261	-23.2152	0
0.1553	2.38279	-0.914243	2.46836	-7.65031	0
0.1560	-1.58435	-10.0673	3.99688	10.6603	0
0.1567	-3.41606	-18.3096	-0.57836	25.3069	0
0.1573	-2.19492	-23.1914	0.330491	37.5125	0
0.1580	-3.71978	-29.5982	3.99688	53.6865	0
0.1587	-7.07635	-33.8729	5.5254	68.3377	0
0.1593	-8.90806	-32.0409	6.74409	74.4382	0
0.1600	-9.21491	-31.7373	7.96277	77.493	0
0.1607	-9.21491	-32.9551	7.04359	83.2889	0
0.1613	-9.21491	-31.1266	4.29639	85.1209	0
0.1620	-9.51863	-28.6839	1.85901	79.3249	0
0.1627	-8.29749	-26.5483	2.15852	71.3879	0
0.1633	-6.16206	-19.2238	2.77819	59.7915	0
0.1640	-5.55149	-8.84592	1.24967	40.2627	0
0.1647	-4.94092	-0.914243	-0.888195	22.8658	0
0.1653	-2.49864	4.5818	-3.02606	10.9648	0
0.1660	-0.363211	10.9886	-6.07278	-7.34573	0
0.1667	0.857929	17.7024	-6.99195	-27.1837	0
0.1673	2.38279	23.502	-5.77327	-38.4755	0
0.1680	3.29708	27.1625	-7.6013	-50.9856	0
0.1687	3.60393	28.9946	-11.2677	-67.7733	0
0.1693	4.51822	31.1301	-13.4056	-76.624	0
0.1700	5.43564	33.8764	-14.3144	-80.2834	0
0.1707	4.51822	34.7942	-13.4056	-86.0839	0
0.1713	2.99336	31.1301	-10.6583	-86.693	0
0.1720	2.99336	25.9412	-9.12982	-79.9789	0
0.1727	4.51822	22.8914	-9.12982	-73.2647	0
0.1733	4.51822	18.9238	-7.91113	-61.6683	0
0.1740	2.38279	11.9028	-5.46343	-44.2715	0
0.1747	1.16165	4.88537	-4.55458	-28.711	0
0.1753	0.857929	0.00352989	-5.16393	-14.0599	0
0.1760	-0.973781	-5.48899	-4.55458	4.85983	0
0.1767	-2.80549	-11.8993	-1.49754	23.475	0
0.1773	-3.71978	-18.3096	0.330491	39.3444	0
0.1780	-4.6372	-22.8843	1.24967	54.9093	0
0.1787	-5.55149	-23.1914	3.0777	68.3377	0
0.1793	-5.24777	-24.4128	4.90573	76.5747	0
0.1800	-6.16206	-28.0733	5.82491	80.5432	0
0.1807	-7.99377	-29.5982	6.13474	81.457	0
0.1813	-8.29749	-27.4626	4.90573	80.5432	0
0.1820	-8.29749	-23.495	2.46836	78.4067	0
0.1827	-8.29749	-16.7811	2.46836	71.0834	0
0.1833	-5.85834	-9.15302	2.77819	57.3504	0
0.1840	-2.49864	-2.74273	1.54918	40.2627	0
0.1847	-0.0594914	2.13912	2.77819	24.6978	0
0.1853	0.857929	7.63163	3.0777	10.9648	0
0.1860	0.857929	14.6526	-1.19803	-6.43199	0
0.1867	1.77222	19.838	-3.93491	-25.0471	0
0.1873	3.29708	23.502	-4.24475	-40.0029	0
0.1880	5.43564	30.8266	-7.91113	-53.4267	0
0.1887	5.43564	36.6227	-10.0387	-66.8551	0
0.1893	4.51822	35.4013	-8.52048	-74.1784	0
0.1900	7.26422	36.012	-7.91113	-77.5378	0
0.1907	11.5382	39.9796	-5.46343	-81.8108	0
0.1913	10.9276	34.7942	0.330491	-80.588	0
0.1920	5.12879	24.1127	0.330491	-75.4012	0
0.1927	3.29708	20.1451	-6.07278	-71.1282	0
0.1933	5.12879	16.1775	-6.07278	-59.8363	0
0.1940	5.73936	7.63163	-1.80737	-40.3074	0
0.1947	4.51822	1.83202	-1.80737	-23.8243	0
0.1953	2.38279	-3.6605	-3.02606	-9.78684	0
0.1960	-1.28063	-10.985	-1.80737	8.82831	0
0.1967	-4.02663	-16.7811	-0.888195	28.9708	0
0.1973	-4.6372	-23.1914	1.24967	44.8358	0
0.1980	-3.41606	-28.3804	3.99688	56.4367	0
0.1987	-2.80549	-28.9875	1.54918	68.6423	0
0.1993	-4.6372	-29.2946	0.939834	79.6295	0
0.2000	-6.77263	-30.8195	6.74409	82.9843	0
0.2007	-7.07635	-29.2946	9.49129	82.3752	0
0.2013	-7.3832	-26.5483	6.43425	84.2071	0
0.2020	-7.3832	-24.7163	5.82491	83.5935	0
0.2027	-4.33035	-21.0558	8.57212	76.2702	0
0.2033	-3.41606	-16.7811	9.49129	63.76	0
0.2040	-5.24777	-10.3744	7.35343	45.754	0
0.2047	-3.71978	-1.82849	2.77819	25.0024	0
0.2053	-0.973781	3.36046	-1.80737	9.13289	0
0.2060	-2.19492	6.10672	-4.24475	-4.60004	0
0.2067	-0.973781	13.1241	-4.24475	-21.0787	0
0.2073	3.60393	21.0594	-2.41672	-39.3892	0
0.2080	6.34993	25.6376	-0.57836	-56.4815	0
0.2087	8.48536	28.0803	-2.71622	-69.2962	0
0.2093	10.0133	28.3839	-5.16393	-75.7058	0
0.2100	10.6239	27.1625	-4.55458	-79.3697	0
0.2107	9.40278	26.859	-3.32557	-82.7245	0
0.2113	7.26422	26.5519	-4.24475	-81.5062	0
0.2120	6.9605	23.8056	-4.55458	-76.315	0
0.2127	9.09593	20.4487	-3.32557	-69.6008	0
0.2133	8.18164	14.6526	-1.80737	-57.3952	0
0.2140	4.51822	7.02096	-0.278852	-39.3892	0
0.2147	2.68651	1.83202	3.0777	-22.3015	0
0.2153	1.4685	-2.74273	6.74409	-7.95937	0
0.2160	0.551078	-11.8993	8.26228	9.74205	0
0.2167	-0.0594914	-19.2238	6.74409	28.0526	0
0.2173	-3.41606	-21.9701	6.43425	41.7855	0
0.2180	-4.94092	-25.6306	7.65294	54.9093	0
0.2187	-2.80549	-29.9053	8.88195	69.2514	0
0.2193	-3.71978	-30.5159	10.4001	77.1884	0
0.2200	-6.46578	-30.2088	13.1474	79.9341	0
0.2207	-6.46578	-31.1266	12.8478	84.2071	0
0.2213	-7.3832	-30.2088	10.4001	84.8163	0
0.2220	-8.29749	-28.9875	11.3193	78.7113	0
0.2227	-6.16206	-25.6306	14.366	71.0834	0
0.2233	-4.6372	-17.6989	14.9857	58.5687	0
0.2240	-4.6372	-7.93167	13.7567	39.649	0
0.2247	-3.10921	-1.82849	14.366	24.0841	0
0.2253	-2.19492	3.05336	14.9857	10.3512	0
0.2260	-1.28063	10.0743	13.7567	-9.17768	0
0.2267	2.07907	17.7024	13.7567	-26.5745	0
0.2273	2.99336	22.2807	16.2044	-37.8663	0
0.2280	-0.363211	25.3305	16.5039	-54.0404	0
0.2287	-0.670061	28.6875	12.2385	-70.519	0
0.2293	1.4685	30.2159	7.35343	-76.315	0
0.2300	2.07907	29.6052	5.82491	-79.3697	0
0.2307	3.60393	29.2981	6.74409	-84.2519	0
0.2313	5.12879	26.5519	8.26228	-83.3337	0
0.2320	3.29708	22.5843	7.96277	-77.5378	0
0.2327	1.77222	20.1451	5.82491	-71.7373	0
0.2333	1.77222	15.5668	3.38753	-58.9226	0
0.2340	1.77222	7.93873	4.29639	-39.3892	0
0.2347	0.857929	1.22487	7.96277	-23.8243	0
0.2353	-1.58435	-5.48899	10.4001	-11.9234	0
0.2360	-3.41606	-13.7313	10.71	4.85983	0
0.2367	-3.71978	-19.5274	11.3193	22.8658	0
0.2373	-4.6372	-25.6306	9.49129	37.5125	0
0.2380	-7.3832	-30.2088	7.65294	52.4682	0
0.2387	-8.29749	-29.5982	11.3193	67.4195	0
0.2393	-8.90806	-31.1266	17.4231	76.5747	0
0.2400	-11.9609	-35.3978	17.1132	80.5432	0
0.2407	-12.8752	-33.8729	13.1474	81.1524	0
0.2413	-11.0435	-29.2946	11.3193	77.7975	0
0.2420	-9.51863	-27.4626	10.1006	74.7473	0
0.2427	-8.29749	-25.327	7.35343	70.1696	0
0.2433	-7.07635	-19.5274	4.90573	55.8231	0
0.2440	-7.3832	-12.2028	1.24967	36.2942	0
0.2447	-5.85834	-3.6605	-1.49754	20.1201	0
0.2453	-2.49864	3.66403	-3.32557	5.46898	0
0.2460	-1.8912	9.76722	-6.38261	-11.0096	0
0.2467	-1.58435	15.5668	-8.81998	-26.8791	0
0.2473	1.4685	19.838	-10.3485	-43.9669	0
0.2480	2.38279	23.8056	-15.2336	-62.582	0
0.2487	1.77222	27.1625	-18.8896	-74.1784	0
0.2493	3.60393	27.4696	-17.0616	-77.8423	0
0.2500	7.26422	27.7732	-19.1995	-81.8108	0
0.2507	8.18164	29.9088	-24.3841	-85.4702	0
0.2513	5.12879	28.0803	-21.6368	-82.42	0
0.2520	2.68651	22.2807	-17.0616	-76.624	0
0.2527	4.82507	18.3131	-18.8896	-72.3509	0
0.2533	4.51822	12.8206	-21.0275	-61.6683	0
0.2540	-0.0594914	3.66403	-18.8896	-43.0531	0
0.2547	-0.0594914	-3.6605	-16.4523	-24.7426	0
0.2553	2.38279	-8.84592	-13.4056	-9.17768	0
0.2560	-0.670061	-14.9526	-9.73916	7.30094	0
0.2567	-3.41606	-21.6665	-8.81998	23.7796	0
0.2573	-2.19492	-27.4626	-7.6013	39.3444	0
0.2580	-3.71978	-30.5159	-3.93491	55.5185	0
0.2587	-6.46578	-31.1266	-0.57836	68.6423	0
0.2593	-5.24777	-32.6515	0.0309836	75.661	0
0.2600	-3.71978	-34.7871	-0.57836	79.0159	0
0.2607	-4.94092	-33.2622	-1.19803	80.2386	0
0.2613	-6.16206	-30.2088	-1.49754	78.1021	0
0.2620	-5.55149	-27.159	-1.49754	74.7473	0
0.2627	-2.49864	-21.0558	0.0309836	66.8103	0
0.2633	-0.973781	-14.0349	1.24967	50.9408	0
0.2640	-4.02663	-9.45659	-3.32557	31.4119	0
0.2647	-5.55149	-2.74273	-10.9578	15.8471	0
0.2653	-2.19492	4.88537	-12.7859	0.282183	0
0.2660	-0.973781	9.46365	-11.5672	-18.0284	0
0.2667	-0.670061	15.5668	-12.7859	-35.4252	0
0.2673	2.07907	23.8056	-15.8429	-48.5445	0
0.2680	4.82507	27.4696	-18.8896	-61.3637	0
0.2687	5.12879	28.9946	-19.8088	-71.7373	0
0.2693	4.82507	31.7408	-19.1995	-78.1469	0
0.2700	4.51822	30.5195	-21.3373	-82.42	0
0.2707	4.51822	27.4696	-22.8659	-84.2519	0
0.2713	4.82507	28.3839	-19.8088	-82.1154	0
0.2720	3.90765	28.0803	-18.8896	-76.9286	0
0.2727	2.68651	21.0594	-20.4182	-68.687	0
0.2733	2.38279	13.1241	-15.2336	-54.6495	0
0.2740	2.38279	7.32806	-9.73916	-37.5573	0
0.2747	2.38279	1.22487	-8.52048	-21.9969	0
0.2753	1.4685	-5.48899	-3.02606	-6.12741	0
0.2760	-2.80549	-13.1206	2.15852	12.4877	0
0.2767	-6.46578	-19.8345	-0.278852	30.7983	0
0.2773	-4.94092	-24.1057	-0.278852	46.6678	0
0.2780	-4.6372	-28.3804	6.13474	59.487	0
0.2787	-6.46578	-31.7373	9.18146	71.3879	0
0.2793	-7.3832	-32.0409	8.88195	80.5432	0
0.2800	-5.55149	-30.8195	10.4001	84.5117	0
0.2807	-3.71978	-30.2088	12.2385	84.8163	0
0.2813	-2.49864	-29.2946	12.8478	83.5935	0
0.2820	-4.02663	-26.2412	11.9287	78.7113	0
0.2827	-6.46578	-21.0558	10.71	68.6423	0
0.2833	-5.85834	-13.7313	11.6188	54.3002	0
0.2840	-4.33035	-5.48899	10.71	37.5125	0
0.2847	-3.10921	-0.303571	7.65294	21.9521	0
0.2853	-0.0594914	5.49605	6.43425	6.99636	0
0.2860	3.29708	16.1775	4.60622	-11.9234	0
0.2867	4.51822	27.4696	1.54918	-28.711	0
0.2873	6.34993	29.9088	2.46836	-40.9166	0
0.2880	7.26422	27.4696	2.15852	-55.2587	0
0.2887	6.34993	28.9946	-3.93491	-69.6008	0
0.2893	6.34993	32.3515	-7.30179	-76.9286	0
0.2900	7.57107	33.2657	-5.46343	-81.5062	0
0.2907	8.18164	32.0444	-5.46343	-86.0839	0
0.2913	8.18164	28.9946	-6.99195	-83.9473	0
0.2920	7.57107	26.2483	-6.68212	-76.9286	0
0.2927	5.43564	22.8914	-6.68212	-69.9098	0
0.2933	3.90765	13.7348	-6.07278	-56.4815	0
0.2940	4.51822	2.74979	-3.32557	-37.2527	0
0.2947	4.82507	-3.04983	-0.278852	-21.9969	0
0.2953	2.07907	-7.6281	-0.888195	-8.56852	0
0.2960	-0.0594914	-14.9526	-3.02606	11.574	0
0.2967	0.857929	-20.4452	-1.49754	31.4119	0
0.2973	-0.363211	-23.495	1.85901	45.754	0
0.2980	-3.10921	-26.8519	3.0777	59.487	0
0.2987	-3.41606	-27.4626	6.74409	73.2199	0
0.2993	-3.71978	-26.5483	12.2385	81.766	0
0.3000	-4.6372	-28.6839	12.8478	85.1209	0
0.3007	-3.71978	-30.8195	9.49129	83.2889	0
0.3013	-4.6372	-28.3804	9.49129	79.9341	0
0.3020	-7.07635	-22.8843	11.0095	77.7975	0
0.3027	-6.46578	-18.0025	7.65294	71.3879	0
0.3033	-3.41606	-14.6455	3.38753	55.8231	0
0.3040	-1.8912	-8.84592	2.77819	39.0399	0
0.3047	-3.71978	0.00352989	2.46836	24.3932	0
0.3053	-4.94092	5.18895	-0.57836	7.60552	0
0.3060	-1.28063	8.85298	-1.49754	-10.0914	0
0.3067	2.68651	16.1775	-0.57836	-24.1334	0
0.3073	2.68651	22.2807	-3.32557	-38.4755	0
0.3080	1.4685	25.3305	-7.91113	-55.5633	0
0.3087	1.77222	29.2981	-7.30179	-68.3825	0
0.3093	1.77222	32.0444	-7.30179	-74.7921	0
0.3100	2.68651	32.3515	-9.73916	-79.9789	0
0.3107	3.90765	33.2657	-8.81998	-83.3337	0
0.3113	5.12879	29.9088	-5.46343	-78.7561	0
0.3120	7.87479	22.2807	-5.16393	-72.3509	0
0.3127	8.18164	18.3131	-4.24475	-68.0779	0
0.3133	4.51822	15.5668	-1.49754	-56.4815	0
0.3140	3.60393	8.85298	2.15852	-36.339	0
0.3147	5.12879	0.00352989	7.35343	-20.1649	0
0.3153	4.51822	-7.321	13.1474	-7.34573	0
0.3160	3.60393	-13.4242	15.8946	11.2694	0
0.3167	2.07907	-18.6131	15.8946	32.0211	0
0.3173	-0.973781	-23.495	15.8946	47.2814	0
0.3180	-0.973781	-28.3804	16.5039	58.8778	0
0.3187	0.551078	-30.5159	16.8137	68.6423	0
0.3193	-1.58435	-28.9875	17.4231	75.9656	0
0.3200	-3.71978	-28.3804	18.0324	80.2386	0
0.3207	-3.71978	-30.5159	15.8946	82.3752	0
0.3213	-5.55149	-29.2946	12.538	81.766	0
0.3220	-5.55149	-24.1057	10.4001	77.1884	0
0.3227	-1.58435	-17.0882	8.88195	67.724	0
0.3233	-0.0594914	-10.0673	9.18146	55.2139	0
0.3240	-2.49864	-5.48899	7.35343	39.649	0
0.3247	-1.28063	-2.43916	-0.278852	19.2019	0
0.3253	1.4685	5.49605	-6.99195	-0.326975	0
0.3260	0.551078	13.7348	-7.6013	-15.5873	0
0.3267	-0.670061	16.1775	-6.99195	-31.4567	0
0.3273	1.4685	18.3131	-9.12982	-48.2399	0
0.3280	3.90765	24.7234	-13.4056	-61.3637	0
0.3287	4.51822	28.3839	-15.8429	-71.4327	0
0.3293	3.90765	27.4696	-13.0957	-80.2834	0
0.3300	5.43564	26.5519	-10.6583	-84.8611	0
0.3307	9.40278	26.5519	-12.4864	-84.5565	0
0.3313	11.2314	24.1127	-12.4864	-81.5062	0
0.3320	9.09593	19.5344	-8.52048	-76.9286	0
0.3327	6.9605	16.4811	-7.6013	-68.3825	0
0.3333	7.26422	11.9028	-7.91113	-54.0404	0
0.3340	6.34993	3.97113	-5.77327	-36.6435	0
0.3347	4.82507	-1.21781	-3.32557	-20.1649	0
0.3353	4.2145	-6.40676	-0.888195	-3.6863	0
0.3360	4.51822	-14.6455	2.15852	14.3197	0
0.3367	3.90765	-19.5274	1.85901	28.9708	0
0.3373	-0.0594914	-20.4452	0.330491	43.9221	0
0.3380	-4.33035	-28.3804	3.0777	60.4007	0
0.3387	-3.71978	-35.7049	7.35343	70.4742	0
0.3393	-3.71978	-31.4302	8.57212	75.0518	0
0.3400	-6.46578	-28.3804	7.65294	81.766	0
0.3407	-5.55149	-31.4302	8.26228	85.1209	0
0.3413	-2.80549	-28.9875	8.57212	81.457	0
0.3420	-3.71978	-22.2736	8.88195	77.7975	0
0.3427	-4.33035	-18.9167	9.49129	70.1696	0
0.3433	-3.71978	-12.8135	8.57212	52.7728	0
0.3440	-1.8912	-3.6605	6.13474	33.8531	0
0.3447	1.4685	3.05336	4.90573	19.5065	0
0.3453	2.38279	9.76722	3.0777	3.94609	0
0.3460	0.857929	19.2273	-2.10688	-13.7553	0
0.3467	4.51822	26.5519	-4.24475	-29.3202	0
0.3473	8.18164	29.9088	-0.888195	-43.6623	0
0.3480	4.82507	31.4372	-0.57836	-58.618	0
0.3487	3.90765	33.8764	-6.38261	-69.9098	0
0.3493	6.65678	35.7084	-10.6583	-76.315	0
0.3500	3.90765	34.7942	-8.52048	-80.588	0
0.3507	2.68651	32.3515	-6.68212	-81.5062	0
0.3513	7.26422	30.2159	-7.91113	-77.8423	0
0.3520	8.48536	25.6376	-6.99195	-73.5693	0
0.3527	4.82507	19.5344	-4.24475	-67.4687	0
0.3533	3.60393	13.7348	-4.24475	-52.2084	0
0.3540	3.60393	7.32806	-2.71622	-33.2887	0
0.3547	0.857929	0.917773	2.46836	-20.1649	0
0.3553	-3.10921	-4.88184	6.13474	-6.73657	0
0.3560	-3.71978	-11.2886	7.65294	14.6243	0
0.3567	-4.02663	-18.3096	9.49129	35.376	0
0.3573	-9.21491	-23.8021	11.3193	49.4135	0
0.3580	-12.5715	-25.327	12.8478	62.2327	0
0.3587	-8.90806	-24.7163	14.6759	75.0518	0
0.3593	-5.85834	-27.4626	16.8137	83.2889	0
0.3600	-7.99377	-32.3444	18.9516	85.4254	0
0.3607	-10.436	-31.1266	18.3423	82.9843	0
0.3613	-10.7398	-26.5483	13.1474	77.7975	0
0.3620	-9.21491	-23.495	9.18146	73.2199	0
0.3627	-7.3832	-18.3096	9.49129	67.1149	0
0.3633	-7.3832	-11.5957	9.49129	53.0774	0
0.3640	-6.46578	-8.23877	9.49129	35.685	0
0.3647	-3.71978	-2.74273	8.88195	21.643	0
0.3653	-1.58435	7.63163	7.65294	5.77356	0
0.3660	-0.670061	14.6526	6.74409	-13.7553	0
0.3667	-0.973781	17.3989	5.5254	-30.2339	0
0.3673	-1.8912	21.9736	2.46836	-45.1897	0
0.3680	0.857929	27.4696	-0.278852	-61.9729	0
0.3687	3.90765	29.6052	-0.57836	-72.0464	0
0.3693	2.68651	29.2981	-1.80737	-76.624	0
0.3700	2.68651	28.3839	-4.55458	-81.5062	0
0.3707	5.43564	27.1625	-4.55458	-81.8108	0
0.3713	4.82507	25.3305	-0.57836	-77.5378	0
0.3720	3.60393	21.3665	0.330491	-76.0104	0
0.3727	5.12879	15.5668	-3.93491	-70.8236	0
0.3733	4.51822	8.85298	-6.07278	-54.0404	0
0.3740	1.77222	2.74979	-2.71622	-36.339	0
0.3747	-0.0594914	-2.74273	0.330491	-22.9106	0
0.3753	-2.49864	-10.3744	3.0777	-5.82283	0
0.3760	-3.71978	-18.3096	8.57212	13.406	0
0.3767	-2.49864	-21.9701	12.8478	28.0526	0
0.3773	-1.8912	-25.327	14.6759	44.2267	0
0.3780	-3.10921	-31.1266	15.8946	61.0143	0
0.3787	-4.6372	-32.9551	16.2044	69.556	0
0.3793	-7.3832	-31.1266	15.5951	73.5245	0
0.3800	-7.68692	-32.0409	14.9857	79.6295	0
0.3807	-7.3832	-30.2088	14.9857	84.2071	0
0.3813	-9.82548	-25.327	14.6759	81.766	0
0.3820	-8.60434	-23.1914	14.6759	75.0518	0
0.3827	-3.71978	-17.3918	16.5039	66.5057	0
0.3833	-2.19492	-7.6281	18.6418	52.4682	0
0.3840	-3.71978	-4.27117	16.2044	32.0211	0
0.3847	-3.41606	-1.82849	9.7908	10.9648	0
0.3853	-2.80549	7.02096	7.04359	-4.60004	0
0.3860	-1.8912	13.4312	8.26228	-19.2467	0
0.3867	-1.58435	14.6526	5.5254	-35.7298	0
0.3873	-3.71978	19.5344	0.330491	-50.9856	0
0.3880	-1.8912	26.5519	-0.888195	-65.9414	0
0.3887	3.60393	28.0803	-2.10688	-77.2332	0
0.3893	2.68651	26.5519	-3.32557	-79.9789	0
0.3900	-0.0594914	27.1625	-2.71622	-81.8108	0
0.3907	1.16165	28.3839	-5.16393	-87.6068	0
0.3913	1.4685	25.6376	-9.12982	-86.9976	0
0.3920	2.07907	21.0594	-7.6013	-77.8423	0
0.3927	5.43564	17.3989	-6.99195	-65.9414	0
0.3933	4.2145	10.685	-10.0387	-50.9856	0
0.3940	1.4685	2.74979	-9.42933	-33.8979	0
0.3947	2.68651	-1.82849	-6.07278	-17.7238	0
0.3953	2.07907	-7.93167	-3.93491	-0.0223955	0
0.3960	-1.58435	-16.1704	-0.57836	19.2019	0
0.3967	-1.8912	-20.1381	-0.278852	33.2394	0
0.3973	-1.8912	-22.8843	-3.32557	46.3632	0
0.3980	-4.02663	-29.2946	-1.49754	63.1464	0
0.3987	-4.6372	-33.2622	2.46836	75.0518	0
0.3993	-5.24777	-32.9551	2.15852	78.7113	0
0.4000	-7.99377	-32.9551	1.85901	81.457	0
0.4007	-8.90806	-32.3444	5.82491	83.9025	0
0.4013	-7.3832	-29.2946	7.65294	80.8478	0
0.4020	-6.46578	-25.6306	6.43425	74.7473	0
0.4027	-5.85834	-21.0558	5.82491	65.8966	0
0.4033	-6.16206	-13.4242	5.5254	51.2454	0
0.4040	-6.46578	-5.79609	2.77819	33.5485	0
0.4047	-7.3832	1.22487	-2.10688	16.4562	0
0.4053	-8.29749	7.93873	-6.07278	-0.631553	0
0.4060	-7.3832	14.6526	-7.91113	-17.4192	0
0.4067	-3.71978	21.0594	-9.73916	-31.1522	0
0.4073	-1.8912	22.5843	-9.73916	-43.0531	0
0.4080	-1.28063	21.0594	-10.9578	-57.6998	0
0.4087	3.60393	24.4163	-17.0616	-71.7373	0
0.4093	9.09593	30.5195	-23.4752	-80.588	0
0.4100	9.40278	30.2159	-23.4752	-84.2519	0
0.4107	7.87479	26.5519	-20.728	-84.5565	0
0.4113	7.87479	26.2483	-21.3373	-81.5062	0
0.4120	7.26422	24.4163	-24.3841	-76.0104	0
0.4127	6.34993	17.3989	-25.3032	-66.8551	0
0.4133	5.43564	10.9886	-22.8659	-51.9038	0
0.4140	6.04621	6.10672	-21.6368	-35.1162	0
0.4147	6.34993	1.52844	-21.0275	-19.2467	0
0.4153	3.90765	-4.27117	-17.671	-3.07266	0
0.4160	-0.0594914	-11.5957	-14.3144	13.7105	0
0.4167	0.247359	-17.3918	-14.3144	32.9348	0
0.4173	2.38279	-21.3594	-12.1765	51.2454	0
0.4180	-0.973781	-25.6306	-6.38261	64.9783	0
0.4187	-5.55149	-28.9875	-3.32557	75.0518	0
0.4193	-5.55149	-30.2088	-1.19803	82.9843	0
0.4200	-4.94092	-31.7373	1.85901	84.8163	0
0.4207	-6.46578	-31.1266	2.46836	82.3752	0
0.4213	-8.60434	-25.327	0.0309836	81.457	0
0.4220	-9.51863	-21.3594	-0.57836	76.8793	0
0.4227	-8.29749	-20.1381	1.54918	65.2829	0
0.4233	-5.24777	-14.6455	1.85901	50.3317	0
0.4240	-2.80549	-4.88184	-0.278852	32.9348	0
0.4247	-3.10921	3.05336	0.330491	17.9836	0
0.4253	-3.71978	9.76722	0.640327	4.85983	0
0.4260	-2.19492	15.5668	-3.93491	-14.0599	0
0.4267	0.247359	18.6167	-6.99195	-35.1162	0
0.4273	1.77222	22.8914	-4.24475	-49.7673	0
0.4280	3.29708	29.2981	-3.02606	-62.2774	0
0.4287	5.43564	32.6551	-5.46343	-72.3509	0
0.4293	4.51822	32.0444	-6.38261	-77.8423	0
0.4300	3.60393	31.7408	-6.99195	-82.7245	0
0.4307	6.34993	31.1301	-7.30179	-83.3337	0
0.4313	7.57107	26.5519	-4.55458	-76.624	0
0.4320	5.43564	20.1451	-2.41672	-72.0464	0
0.4327	3.90765	16.4811	-5.16393	-67.7733	0
0.4333	4.51822	13.1241	-6.99195	-52.513	0
0.4340	5.12879	6.41029	-6.68212	-35.7298	0
0.4347	4.82507	-1.52491	-5.16393	-24.1334	0
0.4353	3.60393	-9.76369	0.330491	-6.73657	0
0.4360	1.4685	-17.0882	4.60622	16.1516	0
0.4367	-0.0594914	-19.8345	2.15852	32.9348	0
0.4373	-0.973781	-21.9701	2.15852	46.9724	0
0.4380	-2.80549	-27.159	5.82491	62.5372	0
0.4387	-3.71978	-29.9053	6.13474	73.2199	0
0.4393	-4.02663	-28.3804	7.35343	77.7975	0
0.4400	-4.02663	-27.4626	10.4001	82.3752	0
0.4407	-4.02663	-27.4626	9.7908	83.5935	0
0.4413	-5.55149	-24.7163	9.7908	79.6295	0
0.4420	-5.24777	-20.4452	12.8478	75.0518	0
0.4427	-2.49864	-14.0349	12.2385	65.8966	0
0.4433	-0.973781	-5.48899	10.4001	47.586	0
0.4440	-1.8912	0.00352989	9.49129	29.2754	0
0.4447	-1.8912	3.97113	6.13474	14.6243	0
0.4453	-0.670061	9.46365	2.15852	-3.38172	0
0.4460	-0.0594914	15.8704	0.330491	-22.3015	0
0.4467	1.77222	21.67	-0.57836	-36.9481	0
0.4473	3.60393	26.5519	-1.80737	-51.5993	0
0.4480	3.29708	29.6052	-3.32557	-66.8551	0
0.4487	5.43564	31.7408	-4.55458	-76.0104	0
0.4493	8.79221	32.6551	-4.24475	-79.6743	0
0.4500	9.09593	32.0444	-5.16393	-84.2519	0
0.4507	8.48536	30.8266	-7.91113	-84.2519	0
0.4513	9.09593	28.3839	-7.6013	-77.8423	0
0.4520	7.57107	23.8056	-3.93491	-70.2144	0
0.4527	6.34993	17.3989	-1.19803	-59.5318	0
0.4533	6.65678	9.15655	0.330491	-43.9669	0
0.4540	7.87479	3.05336	1.85901	-28.0974	0
0.4547	9.09593	1.83202	5.82491	-13.7553	0
0.4553	7.57107	-2.13206	12.2385	3.02787	0
0.4560	1.77222	-14.0349	16.5039	21.643	0
0.4567	-0.670061	-23.1914	15.8946	36.9033	0
0.4573	0.857929	-25.6306	14.366	50.0271	0
0.4580	-0.973781	-28.3804	17.7226	64.0646	0
0.4587	-4.6372	-30.8195	24.1362	75.661	0
0.4593	-7.3832	-30.5159	26.5736	81.1524	0
0.4600	-9.82548	-31.1266	24.7455	83.2889	0
0.4607	-11.6541	-32.0409	25.9642	83.9025	0
0.4613	-10.7398	-30.2088	27.8026	83.2889	0
0.4620	-8.29749	-26.8519	25.0554	77.1884	0
0.4627	-4.6372	-21.3594	23.217	62.5372	0
0.4633	-3.10921	-13.7313	23.8264	44.2267	0
0.4640	-3.41606	-8.23877	22.3082	29.2754	0
0.4647	-3.10921	-2.74273	19.8605	14.6243	0
0.4653	-0.0594914	6.41029	18.3423	-3.6863	0
0.4660	2.68651	17.0918	14.0665	-21.0787	0
0.4667	3.29708	23.8056	11.3193	-35.1162	0
0.4673	3.90765	26.859	15.2852	-49.7673	0
0.4680	5.43564	27.7732	14.9857	-64.1094	0
0.4687	6.04621	28.6875	6.74409	-75.0966	0
0.4693	4.82507	30.2159	0.640327	-82.7245	0
0.4700	5.73936	32.0444	0.330491	-87.3022	0
0.4707	8.18164	32.0444	-2.10688	-86.9976	0
0.4713	8.18164	28.9946	-4.55458	-83.0291	0
0.4720	6.65678	23.8056	-2.71622	-77.2332	0
0.4727	6.65678	18.3131	0.0309836	-67.4687	0
0.4733	5.73936	11.9028	-0.57836	-51.9038	0
0.4740	3.60393	4.88537	-3.02606	-34.507	0
0.4747	1.77222	-1.52491	-4.24475	-19.2467	0
0.4753	0.857929	-8.23877	-2.71622	-4.29546	0
0.4760	-0.363211	-13.4242	-0.57836	13.7105	0
0.4767	-0.973781	-18.3096	0.330491	32.0211	0
0.4773	-2.49864	-23.8021	2.15852	48.1951	0
0.4780	-4.94092	-28.3804	5.21556	61.9281	0
0.4787	-6.16206	-29.5982	7.35343	72.3017	0
0.4793	-6.16206	-30.2088	9.49129	79.0159	0
0.4800	-6.46578	-32.9551	9.7908	83.2889	0
0.4807	-7.68692	-32.9551	7.65294	83.2889	0
0.4813	-7.99377	-28.3804	6.43425	78.7113	0
0.4820	-7.07635	-23.8021	7.65294	73.2199	0
0.4827	-6.16206	-20.1381	6.74409	63.1464	0
0.4833	-6.77263	-11.8993	3.0777	43.9221	0
0.4840	-8.29749	-2.13206	0.939834	25.6115	0
0.4847	-7.99377	3.05336	1.54918	13.1014	0
0.4853	-6.16206	7.32806	2.77819	-2.76809	0
0.4860	-3.71978	13.1241	1.85901	-21.0787	0
0.4867	-0.0594914	18.3131	0.640327	-36.6435	0
0.4873	1.4685	24.4163	1.24967	-53.7358	0
0.4880	0.247359	31.4372	-0.278852	-68.687	0
0.4887	1.4685	32.3515	-3.93491	-75.0966	0
0.4893	6.65678	29.6052	-5.16393	-78.7561	0
0.4900	10.0133	31.1301	-5.16393	-84.8611	0
0.4907	8.48536	33.8764	-5.46343	-86.3885	0
0.4913	6.65678	28.9946	-2.71622	-80.588	0
0.4920	5.73936	21.9736	-2.41672	-73.2647	0
0.4927	4.51822	18.0095	-7.91113	-65.9414	0
0.4933	4.82507	10.9886	-9.42933	-52.8176	0
0.4940	5.43564	0.917773	-5.16393	-33.5933	0
0.4947	2.68651	-4.57474	-2.41672	-16.501	0
0.4953	-0.363211	-8.23877	-0.57836	-3.07266	0
0.4960	-1.58435	-17.0882	0.0309836	14.6243	0
0.4967	-2.80549	-25.0234	0.0309836	34.4622	0
0.4973	-6.16206	-27.7697	2.46836	49.4135	0
0.4980	-7.3832	-29.9053	5.82491	60.7053	0
0.4987	-6.46578	-32.6515	5.5254	70.4742	0
0.4993	-6.16206	-34.1764	5.5254	76.2702	0
0.5000	-6.46578	-34.7871	6.74409	81.457	0
0.5007	-5.55149	-32.3444	5.82491	82.9843	0
0.5013	-5.24777	-27.4626	2.77819	76.8793	0
0.5020	-6.46578	-21.6665	0.330491	69.556	0
0.5027	-3.10921	-13.1206	0.640327	63.76	0
0.5033	2.07907	-3.96407	3.68704	49.1089	0
0.5040	0.551078	0.307101	1.24967	29.2754	0
0.5047	-2.80549	3.97113	-7.30179	14.0151	0
0.5053	0.857929	12.2099	-12.7859	-2.46351	0
0.5060	4.2145	21.0594	-14.3144	-22.9106	0
0.5067	2.07907	24.7234	-16.1424	-37.8663	0
0.5073	2.38279	26.5519	-16.4523	-48.8491	0
0.5080	6.04621	30.8266	-14.0149	-63.8048	0
0.5087	6.34993	34.7942	-14.9237	-75.0966	0
0.5093	5.43564	32.9622	-18.8896	-78.7561	0
0.5100	7.26422	30.8266	-20.1187	-82.1154	0
0.5107	9.09593	31.1301	-16.7621	-83.0291	0
0.5113	9.40278	27.7732	-13.4056	-79.0651	0
0.5120	7.87479	21.9736	-12.7859	-75.0966	0
0.5127	4.82507	18.0095	-12.1765	-65.0231	0
0.5133	2.68651	9.15655	-9.73916	-46.1034	0
0.5140	1.4685	-1.82849	-9.42933	-29.6248	0
0.5147	-0.363211	-4.27117	-8.21064	-16.501	0
0.5153	-3.10921	-7.321	-2.41672	2.11414	0
0.5160	-5.24777	-18.0025	0.0309836	21.3384	0
0.5167	-3.71978	-24.4128	-4.24475	35.376	0
0.5173	-1.8912	-26.5483	-5.16393	50.3317	0
0.5180	-5.24777	-31.4302	-0.57836	64.3692	0
0.5187	-10.436	-32.0409	0.330491	71.3879	0
0.5193	-11.3503	-28.6839	-1.19803	75.661	0
0.5200	-9.51863	-30.2088	0.330491	81.457	0
0.5207	-8.29749	-30.2088	0.640327	83.2889	0
0.5213	-8.60434	-25.6306	-1.19803	79.0159	0
0.5220	-10.7398	-22.8843	-2.41672	72.6107	0
0.5227	-9.51863	-20.1381	-2.41672	62.8418	0
0.5233	-5.85834	-12.5099	-1.49754	47.586	0
0.5240	-5.24777	-4.57474	-2.41672	29.8846	0
0.5247	-5.55149	1.83202	-7.91113	13.1014	0
0.5253	-3.41606	7.32806	-12.7859	-2.76809	0
0.5260	-2.49864	13.4312	-14.3144	-19.2467	0
0.5267	-0.973781	21.3665	-13.7051	-36.0344	0
0.5273	2.68651	27.1625	-11.877	-50.3765	0
0.5280	2.68651	27.1625	-10.0387	-62.582	0
0.5287	1.77222	28.3839	-12.4864	-73.2647	0
0.5293	4.2145	31.4372	-16.1424	-81.5062	0
0.5300	5.73936	30.5195	-16.4523	-83.3337	0
0.5307	5.43564	27.7732	-15.8429	-80.2834	0
0.5313	6.65678	25.6376	-16.1424	-76.624	0
0.5320	8.18164	22.2807	-16.1424	-72.9601	0
0.5327	8.48536	17.3989	-12.4864	-60.7546	0
0.5333	9.09593	9.46365	-8.81998	-40.3074	0
0.5340	7.26422	0.917773	-8.81998	-23.8243	0
0.5347	1.77222	-4.57474	-5.77327	-11.9234	0
0.5353	-0.363211	-9.76369	0.640327	4.85983	0
0.5360	-0.0594914	-16.4775	3.0777	25.3069	0
0.5367	-1.28063	-22.2736	3.99688	43.0083	0
0.5373	-3.71978	-28.0733	7.96277	57.655	0
0.5380	-5.24777	-32.0409	10.1006	67.724	0
0.5387	-4.6372	-30.8195	11.3193	75.0518	0
0.5393	-4.6372	-29.9053	16.8137	83.5935	0
0.5400	-9.21491	-32.0409	18.0324	90.0031	0
0.5407	-12.2646	-30.2088	12.8478	87.562	0
0.5413	-9.51863	-25.0234	11.3193	80.5432	0
0.5420	-7.07635	-20.7487	12.2385	74.1336	0
0.5427	-7.99377	-14.9526	10.4001	62.2327	0
0.5433	-6.16206	-7.321	10.4001	44.8358	0
0.5440	-1.8912	-0.914243	11.3193	29.8846	0
0.5447	-0.670061	4.88537	9.18146	15.5425	0
0.5453	0.247359	10.0743	7.65294	-4.29546	0
0.5460	2.07907	16.1775	6.74409	-22.9106	0
0.5467	2.07907	21.9736	4.90573	-37.5573	0
0.5473	1.77222	24.4163	5.21556	-52.513	0
0.5480	4.2145	25.9412	5.21556	-65.9414	0
0.5487	6.9605	30.2159	4.29639	-70.8236	0
0.5493	6.34993	32.0444	3.99688	-74.7921	0
0.5500	7.26422	31.1301	2.77819	-82.1154	0
0.5507	10.9276	30.2159	2.77819	-82.42	0
0.5513	10.6239	24.4163	5.82491	-75.0966	0
0.5520	5.12879	17.3989	6.43425	-69.9098	0
0.5527	2.68651	14.3455	3.38753	-64.1094	0
0.5533	2.68651	9.46365	1.85901	-46.7126	0
0.5540	0.857929	0.917773	1.54918	-25.6563	0
0.5547	0.857929	-5.48899	2.15852	-9.17768	0
0.5553	0.857929	-11.2886	3.0777	6.08262	0
0.5560	-1.8912	-16.4775	3.0777	23.7796	0
0.5567	-3.10921	-20.1381	3.99688	39.649	0
0.5573	-1.8912	-26.2412	6.13474	52.1636	0
0.5580	-4.02663	-31.1266	5.82491	62.5372	0
0.5587	-7.99377	-30.2088	3.99688	72.3017	0
0.5593	-8.29749	-31.4302	5.82491	79.3249	0
0.5600	-5.55149	-33.2622	7.04359	82.0706	0
0.5607	-2.80549	-27.4626	6.13474	83.5935	0
0.5613	-1.8912	-22.8843	7.04359	82.3752	0
0.5620	-3.10921	-22.5807	7.65294	74.1336	0
0.5627	-2.80549	-15.5598	5.21556	61.6235	0
0.5633	-0.363211	-6.40676	6.13474	47.586	0
0.5640	1.16165	-3.6605	6.43425	29.2754	0
0.5647	1.4685	0.614202	0.0309836	10.9648	0
0.5653	2.68651	11.2957	-6.38261	-4.60004	0
0.5660	5.43564	18.3131	-8.21064	-22.606	0
0.5667	7.26422	20.7558	-10.0387	-40.612	0
0.5673	7.26422	24.7234	-12.1765	-54.0404	0
0.5680	8.18164	28.3839	-12.4864	-67.7733	0
0.5687	8.48536	30.2159	-14.3144	-78.7561	0
0.5693	8.18164	30.2159	-16.1424	-81.5062	0
0.5700	9.40278	29.9088	-16.7621	-83.3337	0
0.5707	8.79221	29.6052	-15.8429	-86.0839	0
0.5713	4.82507	26.5519	-13.4056	-82.7245	0
0.5720	4.51822	20.1451	-10.6583	-72.6555	0
0.5727	6.65678	13.7348	-8.21064	-58.9226	0
0.5733	3.60393	4.5818	-4.24475	-42.444	0
0.5740	0.857929	-2.43916	-1.19803	-27.4883	0
0.5747	2.99336	-4.27117	-1.19803	-13.4507	0
0.5753	0.247359	-9.15302	2.15852	5.46898	0
0.5760	-5.55149	-18.9167	7.35343	25.3069	0
0.5767	-3.41606	-25.327	7.35343	39.3444	0
0.5773	-1.8912	-29.2946	4.60622	50.9408	0
0.5780	-6.77263	-33.8729	4.90573	64.6738	0
0.5787	-6.46578	-33.8729	5.21556	75.9656	0
0.5793	-2.80549	-33.5658	3.99688	79.3249	0
0.5800	-7.3832	-34.7871	4.60622	79.0159	0
0.5807	-10.1292	-29.9053	7.04359	80.8478	0
0.5813	-5.24777	-24.1057	8.57212	79.0159	0
0.5820	-3.71978	-24.1057	7.35343	70.4742	0
0.5827	-6.16206	-20.1381	4.29639	57.655	0
0.5833	-4.94092	-10.0673	0.330491	42.0901	0
0.5840	-2.80549	-4.57474	-2.10688	25.6115	0
0.5847	-2.49864	0.00352989	-0.57836	10.3512	0
0.5853	-1.8912	10.0743	0.0309836	-8.56852	0
0.5860	-1.28063	19.2273	-4.24475	-27.4883	0
0.5867	-0.0594914	23.8056	-6.38261	-41.2212	0
0.5873	2.68651	27.1625	-4.24475	-52.513	0
0.5880	3.60393	27.7732	-6.99195	-66.8551	0
0.5887	0.857929	27.7732	-13.0957	-78.4515	0
0.5893	-0.0594914	31.7408	-15.2336	-83.3337	0
0.5900	2.68651	32.9622	-16.1424	-84.2519	0
0.5907	4.2145	27.7732	-17.9808	-85.1657	0
0.5913	2.68651	23.8056	-16.1424	-82.42	0
0.5920	2.07907	22.2807	-12.1765	-73.5693	0
0.5927	2.99336	16.4811	-10.0387	-59.5318	0
0.5933	1.16165	8.2423	-7.91113	-43.9669	0
0.5940	-0.0594914	2.74979	-5.16393	-26.8791	0
0.5947	1.16165	-1.82849	-2.41672	-9.78684	0
0.5953	-0.0594914	-9.15302	0.330491	7.9101	0
0.5960	-3.10921	-15.2562	3.0777	26.5297	0
0.5967	-3.71978	-20.1381	6.43425	41.7855	0
0.5973	-3.71978	-26.2412	10.1006	53.6865	0
0.5980	-2.80549	-29.2946	10.4001	66.2011	0
0.5987	-2.19492	-27.159	11.0095	75.661	0
0.5993	-5.55149	-27.4626	17.4231	80.2386	0
0.6000	-8.90806	-31.1266	20.4698	83.2889	0
0.6007	-6.77263	-29.2946	13.7567	82.3752	0
0.6013	-5.85834	-23.8021	8.88195	75.661	0
0.6020	-8.90806	-21.3594	11.9287	69.2514	0
0.6027	-8.60434	-17.3918	12.2385	59.7915	0
0.6033	-6.16206	-8.23877	8.26228	40.2627	0
0.6040	-6.77263	0.00352989	6.74409	21.3384	0
0.6047	-6.46578	5.18895	7.65294	8.82831	0
0.6053	-3.71978	10.9886	5.82491	-7.65031	0
0.6060	-1.58435	16.1775	3.0777	-28.0974	0
0.6067	-0.0594914	20.4487	0.939834	-43.3577	0
0.6073	2.68651	25.3305	-2.41672	-55.8678	0
0.6080	5.12879	28.9946	-5.77327	-68.687	0
0.6087	6.65678	31.1301	-5.16393	-77.5378	0
0.6093	9.09593	32.3515	-6.07278	-80.8926	0
0.6100	10.9276	31.1301	-10.0387	-83.3337	0
0.6107	10.0133	30.2159	-7.6013	-81.5062	0
0.6113	7.87479	28.9946	0.640327	-75.7058	0
0.6120	6.65678	23.8056	1.54918	-69.9098	0
0.6127	6.65678	15.5668	-2.10688	-60.4455	0
0.6133	6.65678	7.32806	-0.278852	-42.1349	0
0.6140	4.51822	2.74979	2.46836	-23.2152	0
0.6147	1.4685	-0.607142	2.15852	-10.0914	0
0.6153	0.551078	-7.93167	4.90573	6.08262	0
0.6160	0.857929	-16.7811	7.96277	26.8343	0
0.6167	-1.28063	-20.4452	9.49129	43.6175	0
0.6173	-4.6372	-24.4128	13.1474	55.8231	0
0.6180	-5.55149	-31.1266	17.7226	67.724	0
0.6187	-6.46578	-32.9551	18.6418	77.493	0
0.6193	-9.21491	-31.4302	18.6418	83.5935	0
0.6200	-9.51863	-31.4302	18.6418	86.6482	0
0.6207	-6.77263	-27.7697	15.8946	85.1209	0
0.6213	-5.85834	-21.9701	14.0665	79.6295	0
0.6220	-6.46578	-18.3096	15.2852	72.3017	0
0.6227	-4.6372	-13.1206	15.8946	61.6235	0
0.6233	-1.28063	-5.48899	14.9857	47.586	0
0.6240	-0.973781	-1.21781	13.1474	31.1074	0
0.6247	-2.80549	4.88537	9.18146	11.574	0
0.6253	-3.71978	14.6526	5.82491	-7.95937	0
0.6260	-0.670061	21.67	4.29639	-22.606	0
0.6267	3.60393	25.3305	1.54918	-36.0344	0
0.6273	5.43564	29.6052	-1.80737	-52.8176	0
0.6280	6.04621	32.3515	-2.41672	-66.8551	0
0.6287	6.9605	32.3515	-3.32557	-73.5693	0
0.6293	6.34993	32.9622	-6.07278	-77.8423	0
0.6300	5.43564	34.1835	-9.12982	-82.1154	0
0.6307	7.87479	31.1301	-13.0957	-81.8108	0
0.6313	9.09593	23.8056	-15.2336	-76.315	0
0.6320	6.34993	20.7558	-12.4864	-68.3825	0
0.6327	2.68651	18.3131	-10.0387	-55.8678	0
0.6333	-0.0594914	9.15655	-11.5672	-38.1709	0
0.6340	-0.670061	0.00352989	-10.9578	-21.6923	0
0.6347	2.38279	-2.74273	-5.77327	-8.26394	0
0.6353	3.29708	-10.0673	0.0309836	9.74205	0
0.6360	-2.80549	-21.0558	1.24967	29.2754	0
0.6367	-8.29749	-23.8021	-1.49754	43.9221	0
0.6373	-8.90806	-24.7163	-1.80737	56.7413	0
0.6380	-6.46578	-28.9875	3.0777	69.8606	0
0.6387	-6.46578	-30.2088	6.74409	76.8793	0
0.6393	-9.21491	-30.8195	4.60622	79.9341	0
0.6400	-11.3503	-33.8729	3.99688	83.9025	0
0.6407	-10.1292	-33.2622	7.96277	85.4254	0
0.6413	-9.51863	-27.7697	7.65294	82.3752	0
0.6420	-10.436	-22.2736	0.0309836	73.829	0
0.6427	-10.436	-15.8669	-4.85409	60.0961	0
0.6433	-10.1292	-8.84592	-5.77327	44.2267	0
0.6440	-7.99377	-3.3534	-7.91113	27.748	0
0.6447	-3.71978	3.05336	-10.3485	9.74205	0
0.6453	-0.0594914	10.0743	-10.6583	-7.34573	0
0.6460	2.68651	16.1775	-13.0957	-21.6923	0
0.6467	6.34993	21.0594	-14.9237	-38.4755	0
0.6473	7.26422	24.4163	-11.5672	-57.3952	0
0.6480	6.65678	25.6376	-10.6583	-69.6008	0
0.6487	5.43564	25.9412	-15.8429	-75.7058	0
0.6493	3.29708	25.6376	-18.8896	-80.8926	0
0.6500	2.68651	23.8056	-16.7621	-83.6428	0
0.6507	4.2145	21.9736	-15.5331	-80.588	0
0.6513	2.68651	20.4487	-16.1424	-76.0104	0
0.6520	-0.0594914	17.3989	-14.3144	-70.2144	0
0.6527	-0.670061	11.5992	-12.1765	-56.7861	0
0.6533	-0.670061	4.88537	-9.42933	-38.4755	0
0.6540	0.247359	-0.914243	-6.99195	-22.9106	0
0.6547	2.38279	-7.321	-4.85409	-8.26394	0
0.6553	3.60393	-14.9526	-4.24475	9.74205	0
0.6560	3.90765	-20.7487	-3.02606	28.3572	0
0.6567	1.77222	-26.2412	1.24967	44.5312	0
0.6573	-1.8912	-31.7373	3.99688	57.9596	0
0.6580	-3.10921	-31.7373	1.85901	68.6423	0
0.6587	-3.71978	-28.3804	3.38753	77.493	0
0.6593	-5.55149	-31.1266	10.71	84.2071	0
0.6600	-5.55149	-34.4835	11.3193	85.4254	0
0.6607	-4.94092	-30.5159	5.21556	81.766	0
0.6613	-6.46578	-24.4128	5.21556	75.9656	0
0.6620	-6.16206	-21.0558	7.65294	66.8103	0
0.6627	-3.71978	-15.8669	5.21556	51.2454	0
0.6633	-2.19492	-8.23877	3.0777	33.8531	0
0.6640	-1.28063	-0.914243	3.0777	19.5065	0
0.6647	0.551078	6.41029	0.330491	6.08262	0
0.6653	1.4685	14.0419	-2.71622	-10.4005	0
0.6660	1.77222	18.3131	-2.10688	-27.4883	0
0.6667	2.68651	20.1451	-2.41672	-43.9669	0
0.6673	3.60393	24.7234	-6.68212	-60.4455	0
0.6680	4.2145	29.2981	-8.52048	-71.4327	0
0.6687	4.82507	28.9946	-6.07278	-76.315	0
0.6693	4.51822	27.4696	-5.77327	-81.5062	0
0.6700	5.43564	30.2159	-7.91113	-85.7793	0
0.6707	10.0133	30.8266	-5.77327	-83.3337	0
0.6713	11.5382	25.027	-1.19803	-77.2332	0
0.6720	8.18164	19.2273	-0.278852	-70.8236	0
0.6727	7.87479	14.0419	-1.49754	-58.3134	0
0.6733	9.09593	6.10672	-0.888195	-41.2212	0
0.6740	4.51822	-2.74273	-0.57836	-26.2699	0
0.6747	1.4685	-9.15302	0.330491	-11.6188	0
0.6753	1.16165	-15.5598	4.90573	6.3872	0
0.6760	-2.80549	-21.0558	9.18146	25.0024	0
0.6767	-4.94092	-24.7163	9.18146	42.0901	0
0.6773	-3.71978	-29.5982	6.74409	56.4367	0
0.6780	-4.94092	-34.4835	7.35343	67.724	0
0.6787	-6.16206	-36.6191	11.3193	75.661	0
0.6793	-5.24777	-36.6191	14.0665	80.5432	0
0.6800	-5.55149	-34.1764	12.2385	81.457	0
0.6807	-4.94092	-30.2088	10.1006	80.2386	0
0.6813	-3.71978	-26.5483	9.49129	76.8793	0
0.6820	-4.02663	-21.0558	9.18146	68.3377	0
0.6827	-1.58435	-13.4242	9.7908	55.5185	0
0.6833	1.4685	-7.6281	11.3193	41.7855	0
0.6840	-0.363211	-3.96407	9.18146	26.2207	0
0.6847	0.247359	0.917773	3.38753	7.30094	0
0.6853	2.99336	6.41029	0.640327	-11.9234	0
0.6860	0.247359	10.0743	1.24967	-27.4883	0
0.6867	-1.58435	14.6526	2.15852	-42.1349	0
0.6873	2.68651	19.838	2.46836	-57.6998	0
0.6880	6.34993	24.7234	-0.888195	-69.2962	0
0.6887	7.87479	28.0803	-4.24475	-75.4012	0
0.6893	9.09593	27.4696	-3.93491	-79.6743	0
0.6900	9.09593	23.502	-4.55458	-83.0291	0
0.6907	8.18164	21.9736	-6.99195	-81.8108	0
0.6913	7.26422	23.8056	-5.46343	-77.8423	0
0.6920	5.43564	21.0594	-4.24475	-70.2144	0
0.6927	4.82507	12.5135	-5.46343	-55.5633	0
0.6933	4.82507	4.5818	-2.41672	-37.5573	0
0.6940	3.90765	-0.303571	2.46836	-22.3015	0
0.6947	4.82507	-3.96407	3.99688	-5.82283	0
0.6953	5.12879	-8.23877	8.57212	15.5425	0
0.6960	1.16165	-14.6455	12.2385	31.1074	0
0.6967	-1.28063	-21.9701	8.26228	40.8718	0
0.6973	-0.363211	-25.0234	6.43425	54.6047	0
0.6980	-1.8912	-25.0234	9.49129	67.4195	0
0.6987	-3.41606	-25.9377	10.1006	73.2199	0
0.6993	-1.8912	-26.5483	9.49129	78.1021	0
0.7000	-1.28063	-25.327	9.18146	82.9843	0
0.7007	-2.80549	-22.5807	6.74409	82.3752	0
0.7013	-2.19492	-20.1381	6.74409	78.1021	0
0.7020	-1.28063	-17.6989	6.74409	71.3879	0
0.7027	-1.28063	-12.8135	2.77819	57.3504	0
0.7033	-1.58435	-4.57474	0.0309836	40.2627	0
0.7040	0.857929	2.74979	-0.278852	23.475	0
0.7047	5.43564	8.2423	-3.32557	5.46898	0
0.7053	6.9605	14.0419	-6.99195	-12.8416	0
0.7060	5.12879	22.8914	-9.73916	-28.402	0
0.7067	7.26422	30.2159	-12.4864	-43.3577	0
0.7073	12.1488	32.3515	-10.6583	-58.618	0
0.7080	11.5382	31.1301	-8.52048	-72.0464	0
0.7087	9.09593	32.3515	-12.7859	-79.0651	0
0.7093	9.7065	33.8764	-16.1424	-81.5062	0
0.7100	9.40278	31.1301	-14.6242	-83.3337	0
0.7107	7.26422	25.9412	-14.6242	-82.42	0
0.7113	7.57107	22.8914	-15.2336	-76.9286	0
0.7120	8.18164	20.1451	-12.1765	-70.2144	0
0.7127	5.12879	14.6526	-7.91113	-58.0044	0
0.7133	0.857929	7.02096	-3.32557	-37.5573	0
0.7140	-0.973781	0.917773	0.330491	-18.333	0
0.7147	1.16165	-4.88184	1.54918	-3.99088	0
0.7153	2.07907	-12.5099	3.38753	12.7968	0
0.7160	-0.973781	-19.2238	7.65294	29.2754	0
0.7167	-3.41606	-23.8021	11.3193	43.6175	0
0.7173	-4.02663	-27.159	14.366	60.0961	0
0.7180	-6.46578	-27.4626	14.9857	73.2199	0
0.7187	-6.46578	-25.327	14.6759	77.7975	0
0.7193	-4.6372	-26.2412	17.7226	81.766	0
0.7200	-6.77263	-28.3804	19.2511	85.73	0
0.7207	-10.1292	-26.5483	13.7567	82.3752	0
0.7213	-8.90806	-21.3594	9.7908	76.2702	0
0.7220	-7.99377	-18.6131	10.71	69.2514	0
0.7227	-8.60434	-14.6455	11.0095	54.3002	0
0.7233	-7.68692	-6.09966	8.57212	35.0714	0
0.7240	-7.3832	0.917773	5.5254	20.4247	0
0.7247	-7.07635	4.5818	2.46836	5.77356	0
0.7253	-5.85834	10.0743	0.939834	-13.4507	0
0.7260	-5.24777	18.3131	1.24967	-30.5385	0
0.7267	-3.71978	23.8056	0.330491	-45.7988	0
0.7273	-0.0594914	26.5519	-0.278852	-61.6683	0
0.7280	1.77222	31.4372	-0.57836	-73.2647	0
0.7287	2.07907	32.9622	-3.02606	-77.5378	0
0.7293	4.82507	31.4372	-4.55458	-82.42	0
0.7300	7.26422	32.3515	-3.32557	-86.0839	0
0.7307	7.57107	32.3515	-1.49754	-80.588	0
0.7313	7.26422	26.859	2.46836	-71.4327	0
0.7320	5.43564	20.7558	5.82491	-66.5505	0
0.7327	3.60393	14.6526	5.21556	-56.4815	0
0.7333	4.82507	8.2423	3.99688	-37.5573	0
0.7340	2.68651	2.74979	5.5254	-20.7741	0
0.7347	-0.973781	-3.6605	5.82491	-6.43199	0
0.7353	0.247359	-13.4242	7.65294	12.1832	0
0.7360	-0.0594914	-18.9167	11.6188	30.1892	0
0.7367	-6.46578	-22.2736	13.4572	44.2267	0
0.7373	-8.29749	-27.7697	14.0665	60.7053	0
0.7380	-7.3832	-29.2946	14.9857	75.0518	0
0.7387	-12.2646	-26.8519	14.6759	78.7113	0
0.7393	-14.0963	-25.6306	15.2852	79.3249	0
0.7400	-9.21491	-24.7163	16.2044	82.3752	0
0.7407	-9.51863	-22.2736	12.538	81.766	0
0.7413	-12.5715	-19.8345	9.7908	77.1884	0
0.7420	-9.21491	-14.0349	11.3193	69.2514	0
0.7427	-5.55149	-7.321	11.3193	53.9911	0
0.7433	-6.46578	-3.3534	10.4001	35.376	0
0.7440	-5.55149	0.00352989	10.4001	22.2567	0
0.7447	-3.71978	5.49605	4.90573	8.52373	0
0.7453	-4.6372	11.5992	-2.41672	-11.0096	0
0.7460	-3.71978	18.6167	-4.55458	-29.0156	0
0.7467	-1.8912	22.8914	-5.77327	-44.5805	0
0.7473	-1.8912	24.4163	-8.81998	-60.7546	0
0.7480	-0.363211	26.5519	-9.73916	-71.4327	0
0.7487	2.68651	27.4696	-8.81998	-73.2647	0
0.7493	3.29708	25.9412	-10.3485	-76.0104	0
0.7500	2.68651	27.1625	-11.2677	-81.5062	0
0.7507	2.99336	27.7732	-9.42933	-81.8108	0
0.7513	2.38279	22.8914	-8.21064	-76.0104	0
0.7520	1.77222	18.3131	-9.73916	-66.8551	0
0.7527	2.99336	14.0419	-9.12982	-52.2084	0
0.7533	1.16165	4.88537	-5.16393	-34.8116	0
0.7540	-0.973781	-2.74273	-3.32557	-20.4695	0
0.7547	-0.0594914	-6.09966	-2.10688	-4.90462	0
0.7553	-0.670061	-12.8135	3.0777	15.2379	0
0.7560	-4.6372	-21.0558	6.13474	32.0211	0
0.7567	-4.94092	-25.0234	3.99688	45.4495	0
0.7573	-4.6372	-28.3804	4.29639	59.1824	0
0.7580	-7.3832	-31.4302	5.21556	68.9468	0
0.7587	-7.3832	-30.2088	2.46836	75.0518	0
0.7593	-4.6372	-30.8195	1.24967	81.1524	0
0.7600	-4.6372	-32.6515	3.38753	83.9025	0
0.7607	-4.6372	-28.6839	2.46836	80.8478	0
0.7613	-2.19492	-23.8021	0.330491	77.1884	0
0.7620	-0.0594914	-21.6665	0.640327	68.6423	0
0.7627	-0.973781	-13.7313	0.330491	51.55	0
0.7633	-0.670061	-2.43916	-4.55458	34.1576	0
0.7640	2.38279	3.36046	-9.12982	20.1201	0
0.7647	3.60393	7.32806	-9.12982	2.72329	0
0.7653	3.60393	14.6526	-9.12982	-17.1147	0
0.7660	5.12879	24.1127	-13.4056	-32.0659	0
0.7667	5.73936	31.1301	-15.2336	-44.8851	0
0.7673	5.43564	31.7408	-11.5672	-59.5318	0
0.7680	6.04621	28.3839	-11.5672	-71.4327	0
0.7687	7.26422	30.2159	-16.4523	-79.0651	0
0.7693	7.87479	34.4871	-18.8896	-85.4702	0
0.7700	7.26422	32.0444	-17.9808	-87.9114	0
0.7707	7.26422	28.9946	-17.0616	-83.6428	0
0.7713	9.09593	27.4696	-14.3144	-79.6743	0
0.7720	12.7593	21.0594	-11.2677	-74.1784	0
0.7727	11.8419	11.5992	-8.21064	-58.9226	0
0.7733	5.43564	4.88537	-5.16393	-39.0847	0
0.7740	0.857929	0.00352989	-4.55458	-24.7426	0
0.7747	0.857929	-5.48899	-3.02606	-10.4005	0
0.7753	0.551078	-12.5099	3.0777	10.0466	0
0.7760	-1.28063	-20.1381	7.35343	26.5297	0
0.7767	-1.58435	-25.6306	8.26228	39.3444	0
0.7773	-1.8912	-28.3804	11.3193	57.0459	0
0.7780	-4.02663	-29.5982	14.366	70.7788	0
0.7787	-4.33035	-28.9875	17.4231	77.1884	0
0.7793	-1.8912	-28.6839	22.3082	83.5935	0
0.7800	-3.71978	-30.2088	24.446	83.2889	0
0.7807	-7.3832	-29.2946	21.389	73.829	0
0.7813	-7.3832	-24.4128	17.7226	70.7788	0
0.7820	-6.77263	-19.2238	15.8946	66.8103	0
0.7827	-4.94092	-12.8135	14.6759	47.586	0
0.7833	-0.973781	-5.48899	13.4572	27.1389	0
0.7840	0.857929	0.307101	11.6188	15.5425	0
0.7847	-0.670061	4.88537	9.7908	-0.0223955	0
0.7853	-0.670061	11.9028	7.96277	-17.4192	0
0.7860	1.77222	19.2273	4.60622	-32.9796	0
0.7867	4.82507	23.1949	2.15852	-51.5993	0
0.7873	7.26422	26.5519	1.24967	-67.7733	0
0.7880	8.18164	30.2159	-2.10688	-73.8738	0
0.7887	8.48536	29.6052	-5.77327	-78.1469	0
0.7893	9.7065	27.4696	-5.16393	-84.5565	0
0.7900	10.3171	28.3839	-5.16393	-87.3022	0
0.7907	9.09593	28.6875	-6.07278	-83.6428	0
0.7913	7.26422	22.5843	-3.32557	-76.0104	0
0.7920	5.73936	13.7348	-0.57836	-65.9414	0
0.7927	4.51822	7.63163	-3.32557	-53.7358	0
0.7933	3.60393	2.74979	-6.07278	-37.5573	0
0.7940	3.90765	-3.6605	-3.32557	-21.9969	0
0.7947	2.68651	-11.2886	0.0309836	-7.04115	0
0.7953	-0.0594914	-18.6131	-0.57836	11.8786	0
0.7960	-1.28063	-25.327	-1.80737	29.58	0
0.7967	-1.8912	-28.3804	0.0309836	43.9221	0
0.7973	-5.55149	-31.1266	1.85901	59.487	0
0.7980	-7.68692	-35.7049	0.330491	71.9971	0
0.7987	-5.85834	-36.0085	-0.278852	75.9656	0
0.7993	-5.55149	-32.9551	0.939834	79.0159	0
0.8000	-7.68692	-32.0409	0.0309836	83.2889	0
0.8007	-7.3832	-30.2088	-0.888195	81.1524	0
0.8013	-6.77263	-26.5483	-0.278852	74.1336	0
0.8020	-6.77263	-22.2736	-3.02606	66.5057	0
0.8027	-3.71978	-14.0349	-6.99195	53.9911	0
0.8033	-0.363211	-4.27117	-6.99195	37.8171	0
0.8040	-1.8912	0.00352989	-7.91113	21.0339	0
0.8047	-2.19492	4.5818	-14.0149	1.80956	0
0.8053	1.77222	11.9028	-17.671	-16.8056	0
0.8060	2.38279	15.5668	-18.2803	-32.0659	0
0.8067	0.857929	20.1451	-20.1187	-48.2399	0
0.8073	2.68651	26.859	-21.3373	-64.7186	0
0.8080	4.51822	27.4696	-22.2462	-73.2647	0
0.8087	1.77222	26.5519	-23.4752	-77.8423	0
0.8093	-0.670061	29.2981	-22.556	-83.9473	0
0.8100	0.551078	27.4696	-20.1187	-84.8611	0
0.8107	2.68651	23.1949	-20.728	-79.6743	0
0.8113	3.60393	20.4487	-19.499	-75.4012	0
0.8120	1.4685	15.5668	-15.8429	-67.7733	0
0.8127	-0.973781	9.76722	-14.0149	-50.9856	0
0.8133	-0.973781	3.66403	-12.4864	-32.0659	0
0.8140	-0.363211	-3.3534	-10.0387	-17.4192	0
0.8147	-0.0594914	-7.01743	-7.91113	-0.936132	0
0.8153	0.551078	-10.0673	-3.32557	18.5928	0
0.8160	-0.973781	-19.2238	1.24967	33.8531	0
0.8167	-4.6372	-26.8519	2.15852	46.9724	0
0.8173	-5.24777	-27.4626	2.77819	62.8418	0
0.8180	-4.6372	-28.9875	3.99688	75.0518	0
0.8187	-7.07635	-32.0409	3.38753	77.7975	0
0.8193	-8.29749	-32.6515	4.90573	80.2386	0
0.8200	-7.3832	-31.7373	9.7908	84.2071	0
0.8207	-7.3832	-28.9875	9.7908	81.1524	0
0.8213	-7.99377	-25.0234	7.04359	74.1336	0
0.8220	-7.68692	-22.2736	7.65294	65.8966	0
0.8227	-7.68692	-16.4775	8.57212	51.55	0
0.8233	-6.16206	-6.71033	7.04359	33.8531	0
0.8240	-3.10921	0.917773	7.04359	20.1201	0
0.8247	-2.19492	6.10672	7.65294	4.25067	0
0.8253	-2.49864	11.5992	6.43425	-15.5873	0
0.8260	-1.58435	17.3989	5.21556	-32.9796	0
0.8267	-0.0594914	24.1127	4.90573	-48.5445	0
0.8273	1.77222	28.9946	4.60622	-61.6683	0
0.8280	3.90765	29.2981	3.68704	-69.2962	0
0.8287	5.73936	29.6052	0.330491	-76.315	0
0.8293	5.43564	31.1301	-3.93491	-83.0291	0
0.8300	3.29708	29.2981	-4.24475	-82.1154	0
0.8307	2.68651	26.2483	-0.57836	-76.0104	0
0.8313	5.12879	23.8056	-0.278852	-71.4327	0
0.8320	6.34993	19.838	-2.41672	-63.8048	0
0.8327	4.2145	13.4312	-2.71622	-47.9354	0
0.8333	1.77222	5.49605	-0.278852	-29.3202	0
0.8340	0.857929	-3.04983	3.38753	-12.8416	0
0.8347	1.4685	-9.76369	5.82491	3.02787	0
0.8353	2.07907	-13.7313	7.04359	20.7293	0
0.8360	-0.670061	-19.2238	10.4001	37.5125	0
0.8367	-4.6372	-25.9377	13.1474	53.0774	0
0.8373	-5.85834	-28.0733	9.49129	67.724	0
0.8380	-7.3832	-27.4626	5.82491	76.2702	0
0.8387	-10.1292	-27.4626	8.57212	79.6295	0
0.8393	-9.82548	-28.6839	14.6759	85.1209	0
0.8400	-9.21491	-29.5982	14.9857	87.562	0
0.8407	-10.436	-28.0733	8.88195	81.766	0
0.8413	-10.1292	-23.8021	4.29639	75.0518	0
0.8420	-9.21491	-21.0558	4.90573	67.4195	0
0.8427	-10.7398	-16.1704	5.5254	51.2454	0
0.8433	-9.82548	-5.79609	4.90573	32.0211	0
0.8440	-5.24777	2.44269	3.38753	18.2882	0
0.8447	-4.02663	6.71739	-0.278852	2.41872	0
0.8453	-4.02663	12.5135	-2.41672	-17.4192	0
0.8460	-0.973781	17.7024	0.330491	-34.2024	0
0.8467	0.551078	20.1451	1.24967	-47.6308	0
0.8473	-0.0594914	24.4163	-3.93491	-61.9729	0
0.8480	2.99336	29.6052	-6.99195	-73.2647	0
0.8487	5.73936	30.8266	-4.55458	-78.7561	0
0.8493	3.60393	28.3839	-3.32557	-81.5062	0
0.8500	4.51822	27.4696	-6.68212	-81.5062	0
0.8507	9.09593	26.5519	-6.99195	-77.8423	0
0.8513	10.0133	22.2807	-0.278852	-71.7373	0
0.8520	6.04621	15.2597	4.29639	-62.2774	0
0.8527	2.68651	9.46365	2.15852	-46.7126	0
0.8533	1.77222	3.66403	1.54918	-31.1522	0
0.8540	1.16165	-3.6605	4.90573	-16.501	0
0.8547	1.16165	-9.15302	5.82491	1.80956	0
0.8553	-0.973781	-13.7313	5.82491	20.1201	0
0.8560	-5.24777	-19.8345	9.49129	33.2394	0
0.8567	-4.33035	-26.5483	13.1474	49.4135	0
0.8573	-0.670061	-30.8195	13.1474	66.8103	0
0.8580	-1.28063	-30.8195	12.2385	75.0518	0
0.8587	-3.71978	-26.5483	13.4572	77.7975	0
0.8593	-4.6372	-25.6306	17.1132	82.0706	0
0.8600	-6.46578	-28.3804	16.8137	83.2889	0
0.8607	-8.29749	-26.8519	11.0095	79.6295	0
0.8613	-7.68692	-20.1381	8.57212	75.0518	0
0.8620	-5.55149	-13.4242	9.18146	64.9783	0
0.8627	-2.49864	-5.48899	6.43425	48.4997	0
0.8633	-0.0594914	0.307101	5.82491	34.4622	0
0.8640	-1.8912	3.05336	6.13474	21.643	0
0.8647	-2.49864	10.0743	-2.41672	2.11414	0
0.8653	0.857929	18.3131	-10.3485	-18.333	0
0.8660	3.29708	21.9736	-6.99195	-32.3705	0
0.8667	3.60393	25.6376	-5.46343	-45.7988	0
0.8673	5.12879	31.1301	-13.4056	-62.2774	0
0.8680	7.26422	32.6551	-16.7621	-72.3509	0
0.8687	7.87479	32.6551	-14.3144	-76.0104	0
0.8693	8.48536	32.9622	-15.2336	-81.5062	0
0.8700	10.9276	31.4372	-15.8429	-85.7793	0
0.8707	13.6736	29.2981	-15.5331	-82.42	0
0.8713	12.7593	26.859	-16.4523	-76.624	0
0.8720	10.0133	21.9736	-11.877	-67.4687	0
0.8727	9.40278	14.9562	-4.85409	-50.681	0
0.8733	9.09593	6.41029	-6.99195	-32.0659	0
0.8740	6.9605	-0.914243	-10.3485	-16.501	0
0.8747	7.57107	-4.27117	-4.24475	-0.0223955	0
0.8753	7.87479	-10.3744	2.15852	17.3744	0
0.8760	2.68651	-20.1381	3.99688	32.0211	0
0.8767	-0.670061	-24.7163	4.29639	45.754	0
0.8773	-1.58435	-24.4128	3.99688	58.5687	0
0.8780	-4.6372	-25.327	5.5254	68.9468	0
0.8787	-5.55149	-26.5483	9.18146	75.9656	0
0.8793	-1.8912	-28.6839	10.4001	79.6295	0
0.8800	-2.49864	-30.2088	10.4001	80.8478	0
0.8807	-5.55149	-24.7163	11.6188	79.0159	0
0.8813	-5.55149	-18.0025	10.71	71.9971	0
0.8820	-4.02663	-15.2562	6.74409	61.6235	0
0.8827	-1.8912	-9.15302	4.90573	47.2814	0
0.8833	0.551078	-0.914243	4.60622	28.6618	0
0.8840	0.247359	3.36046	2.46836	14.3197	0
0.8847	0.247359	8.2423	-1.80737	2.72329	0
0.8853	3.90765	15.8704	-3.93491	-16.1964	0
0.8860	6.65678	22.5843	-3.32557	-37.2527	0
0.8867	8.18164	29.6052	-4.24475	-51.5993	0
0.8873	10.6239	35.0977	-5.16393	-63.1957	0
0.8880	10.9276	34.7942	-5.77327	-72.9601	0
0.8887	9.7065	33.2657	-10.6583	-78.1469	0
0.8893	11.2314	33.8764	-15.5331	-81.8108	0
0.8900	12.7593	32.6551	-15.2336	-82.42	0
0.8907	10.0133	29.9088	-15.2336	-76.9286	0
0.8913	8.18164	25.027	-16.7621	-70.519	0
0.8920	8.18164	17.7024	-14.3144	-63.5002	0
0.8927	6.04621	10.0743	-10.9578	-48.5445	0
0.8933	4.51822	0.917773	-8.81998	-29.0156	0
0.8940	6.65678	-5.79609	-7.6013	-13.1462	0
0.8947	6.34993	-9.15302	-6.07278	3.94609	0
0.8953	3.60393	-16.4775	-2.71622	24.3932	0
0.8960	2.99336	-26.5483	-1.19803	40.2627	0
0.8967	0.247359	-29.5982	-3.02606	51.8591	0
0.8973	-5.55149	-32.3444	-0.57836	64.0646	0
0.8980	-7.68692	-38.4511	5.5254	72.3017	0
0.8987	-9.21491	-39.669	6.13474	75.9656	0
0.8993	-11.9609	-37.2298	4.90573	82.0706	0
0.9000	-11.6541	-35.0942	5.82491	86.3437	0
0.9007	-10.1292	-31.7373	2.77819	81.1524	0
0.9013	-10.1292	-28.6839	-1.49754	70.7788	0
0.9020	-7.3832	-23.8021	-2.71622	60.0961	0
0.9027	-3.10921	-13.4242	-2.41672	44.5312	0
0.9033	-2.49864	-5.48899	-0.888195	25.6115	0
0.9040	-1.8912	-3.04983	-2.41672	10.3512	0
0.9047	-0.0594914	1.83202	-7.91113	-4.60004	0
0.9053	2.38279	9.46365	-10.0387	-22.3015	0
0.9060	4.2145	15.5668	-9.12982	-39.6938	0
0.9067	4.2145	21.67	-10.6583	-53.7358	0
0.9073	4.51822	25.027	-12.4864	-65.9414	0
0.9080	7.87479	26.859	-13.4056	-74.4875	0
0.9087	8.18164	32.0444	-14.6242	-78.7561	0
0.9093	6.04621	32.0444	-13.4056	-82.42	0
0.9100	8.79221	24.7234	-12.4864	-84.2519	0
0.9107	11.5382	21.9736	-11.877	-79.9789	0
0.9113	7.26422	21.9736	-5.77327	-71.4327	0
0.9120	4.51822	15.8704	-0.888195	-61.3637	0
0.9127	6.65678	7.63163	-5.16393	-47.6308	0
0.9133	4.2145	0.614202	-5.16393	-31.1522	0
0.9140	-0.363211	-5.48899	1.85901	-15.5873	0
0.9147	0.551078	-8.84592	3.38753	0.586762	0
0.9153	1.4685	-12.2028	2.15852	19.2019	0
0.9160	-1.8912	-19.8345	4.90573	36.2942	0
0.9167	-3.71978	-26.5483	8.57212	50.0271	0
0.9173	-4.94092	-29.5982	10.4001	61.9281	0
0.9180	-7.3832	-31.1266	11.3193	71.3879	0
0.9187	-6.77263	-31.4302	11.6188	78.1021	0
0.9193	-4.6372	-29.5982	11.9287	81.766	0
0.9200	-6.46578	-26.8519	10.4001	81.457	0
0.9207	-7.3832	-24.7163	7.96277	79.6295	0
0.9213	-5.85834	-23.8021	8.88195	75.3564	0
0.9220	-6.46578	-18.3096	8.26228	64.3692	0
0.9227	-6.77263	-7.321	5.82491	49.4135	0
0.9233	-4.02663	-1.52491	7.65294	36.5987	0
0.9240	-3.71978	0.307101	7.04359	21.0339	0
0.9247	-4.6372	7.32806	-0.888195	-0.631553	0
0.9253	-1.28063	14.9562	-6.99195	-19.8603	0
0.9260	1.77222	18.3131	-6.68212	-32.9796	0
0.9267	0.857929	23.502	-6.38261	-47.6308	0
0.9273	-0.973781	28.3839	-6.38261	-64.7186	0
0.9280	-2.19492	29.2981	-7.30179	-72.9601	0
0.9287	0.247359	29.2981	-10.6583	-75.0966	0
0.9293	5.43564	26.859	-11.5672	-80.2834	0
0.9300	4.51822	22.8914	-10.0387	-81.5062	0
0.9307	0.857929	21.0594	-9.42933	-75.0966	0
0.9313	5.12879	20.1451	-8.81998	-69.6008	0
0.9320	8.18164	16.4811	-8.21064	-63.1957	0
0.9327	2.68651	8.54588	-7.30179	-45.4942	0
0.9333	-1.28063	-0.914243	-5.16393	-24.1334	0
0.9340	0.551078	-7.01743	-3.32557	-9.78684	0
0.9347	-0.0594914	-10.0673	0.0309836	4.55525	0
0.9353	-3.41606	-15.8669	6.74409	22.8658	0
0.9360	-5.85834	-22.8843	10.71	39.0399	0
0.9367	-8.29749	-26.2412	7.65294	51.2454	0
0.9373	-8.29749	-28.3804	6.74409	62.5372	0
0.9380	-6.16206	-30.5159	9.49129	73.2199	0
0.9387	-7.3832	-31.1266	10.4001	80.2386	0
0.9393	-10.1292	-31.4302	10.4001	83.5935	0
0.9400	-8.90806	-29.5982	13.1474	84.2071	0
0.9407	-7.3832	-24.7163	13.4572	82.3752	0
0.9413	-8.29749	-21.6665	10.71	78.1021	0
0.9420	-8.29749	-19.2238	9.49129	66.8103	0
0.9427	-6.46578	-11.5957	7.96277	47.8906	0
0.9433	-5.24777	-2.43916	5.82491	29.8846	0
0.9440	-4.02663	2.74979	4.60622	14.6243	0
0.9447	-1.8912	8.54588	3.99688	-1.85435	0
0.9453	-1.28063	16.4811	2.15852	-17.4192	0
0.9460	-0.973781	23.502	0.0309836	-32.6751	0
0.9467	1.77222	28.6875	0.330491	-50.0719	0
0.9473	3.60393	31.1301	2.46836	-64.1094	0
0.9480	3.90765	30.2159	2.46836	-71.7373	0
0.9487	5.43564	30.2159	0.330491	-77.8423	0
0.9493	6.65678	31.4372	-1.49754	-81.8108	0
0.9500	7.26422	30.5195	-2.41672	-81.2017	0
0.9507	6.9605	27.4696	-1.19803	-79.6743	0
0.9513	5.43564	22.8914	3.0777	-74.7921	0
0.9520	4.2145	17.7024	5.82491	-61.0591	0
0.9527	2.99336	12.2099	6.43425	-42.7486	0
0.9533	2.68651	4.88537	10.1006	-25.6563	0
0.9540	3.29708	-2.43916	13.7567	-8.26394	0
0.9547	2.07907	-7.01743	12.8478	8.82831	0
0.9553	-0.0594914	-12.8135	14.0665	23.7796	0
0.9560	-0.973781	-21.3594	17.7226	40.2627	0
0.9567	-2.80549	-26.2412	19.2511	57.3504	0
0.9573	-6.16206	-27.4626	21.389	68.6423	0
0.9580	-4.6372	-28.6839	23.8264	73.5245	0
0.9587	-0.363211	-28.9875	22.3082	80.5432	0
0.9593	-0.973781	-27.4626	23.8264	88.4802	0
0.9600	-3.41606	-26.5483	26.8834	86.3437	0
0.9607	-3.10921	-23.8021	23.217	77.7975	0
0.9613	-3.10921	-18.9167	18.6418	71.3879	0
0.9620	-2.80549	-13.4242	19.5609	61.3189	0
0.9627	-0.973781	-6.71033	16.8137	42.7038	0
0.9633	-0.670061	0.00352989	11.0095	25.9161	0
0.9640	-1.58435	6.10672	8.88195	12.1832	0
0.9647	-1.8912	12.5135	7.04359	-6.73657	0
0.9653	-1.8912	18.3131	3.99688	-25.3517	0
0.9660	-0.670061	23.8056	3.0777	-39.3892	0
0.9667	1.16165	28.3839	2.15852	-54.9541	0
0.9673	1.77222	30.2159	-0.57836	-71.1282	0
0.9680	3.90765	31.1301	-1.80737	-78.1469	0
0.9687	8.48536	33.5728	-3.32557	-80.588	0
0.9693	10.0133	35.0977	-3.6354	-84.5565	0
0.9700	9.09593	32.9622	-2.10688	-86.9976	0
0.9707	11.2314	28.6875	-1.19803	-83.0291	0
0.9713	10.6239	23.8056	0.330491	-74.7921	0
0.9720	6.34993	18.0095	3.0777	-63.1957	0
0.9727	3.90765	10.9886	3.68704	-48.5445	0
0.9733	1.77222	4.5818	2.15852	-32.0659	0
0.9740	-1.28063	-0.303571	3.99688	-15.2827	0
0.9747	-0.670061	-7.01743	8.57212	1.80956	0
0.9753	0.551078	-15.2562	11.3193	17.679	0
0.9760	-2.19492	-20.1381	11.9287	34.7668	0
0.9767	-4.6372	-22.8843	13.4572	52.7728	0
0.9773	-5.85834	-27.7697	15.8946	65.8966	0
0.9780	-7.99377	-30.5159	15.8946	70.4742	0
0.9787	-9.21491	-28.9875	15.5951	73.2199	0
0.9793	-11.9609	-27.159	17.1132	78.7113	0
0.9800	-14.4032	-25.6306	16.8137	80.8478	0
0.9807	-11.0435	-22.8843	14.366	77.1884	0
0.9813	-8.29749	-19.8345	14.6759	70.4742	0
0.9820	-9.51863	-14.342	12.8478	58.5687	0
0.9827	-6.46578	-5.48899	8.26228	43.3129	0
0.9833	-3.41606	0.307101	9.18146	28.0526	0
0.9840	-5.55149	3.05336	11.0095	10.3512	0
0.9847	-3.41606	8.85298	4.90573	-10.4005	0
0.9853	1.77222	16.7882	0.330491	-27.4883	0
0.9860	-0.0594914	22.2807	0.0309836	-41.2212	0
0.9867	-1.28063	25.6376	-2.10688	-56.7861	0
0.9873	3.90765	28.3839	-4.85409	-69.9098	0
0.9880	4.82507	30.2159	-3.6354	-76.0104	0
0.9887	2.99336	30.5195	-2.10688	-80.588	0
0.9893	5.12879	29.9088	-2.41672	-86.9976	0
0.9900	4.51822	27.7732	-5.16393	-88.2204	0
0.9907	2.68651	24.7234	-5.77327	-84.2519	0
0.9913	6.04621	21.67	-3.93491	-76.9286	0
0.9920	7.57107	18.0095	-3.02606	-63.1957	0
0.9927	3.60393	10.0743	-2.41672	-44.5805	0
0.9933	1.77222	1.22487	0.939834	-28.402	0
0.9940	2.68651	-2.43916	2.46836	-13.1462	0
0.9947	1.77222	-6.40676	4.29639	4.55525	0
0.9953	-0.670061	-16.1704	9.49129	22.5612	0
0.9960	-3.10921	-25.9377	10.4001	39.3444	0
0.9967	-5.85834	-32.9551	7.04359	53.9911	0
0.9973	-6.46578	-35.7049	7.35343	63.1464	0
0.9980	-6.16206	-32.6515	6.74409	69.2514	0
0.9987	-6.77263	-31.1266	4.90573	75.9656	0
0.9993	-7.68692	-35.7049	7.96277	81.457	0
1.0000	-7.99377	-34.1764	8.88195	82.0706	0
1.0007	-8.29749	-27.7697	4.60622	79.9341	0
1.0013	-7.68692	-25.6306	3.0777	73.2199	0
1.0020	-5.55149	-21.0558	2.15852	58.8778	0
1.0027	-4.94092	-10.985	0.0309836	41.1764	0
1.0033	-5.24777	-5.18542	0.330491	26.5297	0
1.0040	-2.19492	0.00352989	-0.888195	12.7968	0
1.0047	1.77222	8.54588	-7.6013	-6.43199	0
1.0053	3.29708	13.7348	-12.4864	-26.5745	0
1.0060	4.2145	17.0918	-12.4864	-41.5258	0
1.0067	4.51822	25.6376	-13.7051	-53.1222	0
1.0073	4.51822	30.2159	-16.1424	-64.1094	0
1.0080	7.26422	27.1625	-18.8896	-73.2647	0
1.0087	9.09593	26.5519	-22.8659	-80.588	0
1.0093	4.82507	29.9088	-26.5219	-83.6428	0
1.0100	2.07907	28.0803	-25.9126	-80.2834	0
1.0107	4.51822	21.0594	-22.556	-76.0104	0
1.0113	6.65678	16.7882	-21.9467	-71.1282	0
1.0120	6.34993	14.3455	-23.1654	-57.6998	0
1.0127	4.82507	7.32806	-21.3373	-41.2212	0
1.0133	1.16165	-1.82849	-18.2803	-27.1837	0
1.0140	-0.670061	-8.23877	-17.671	-12.537	0
1.0147	-0.973781	-13.1206	-17.3714	5.16441	0
1.0153	-3.71978	-18.6131	-13.7051	22.5612	0
1.0160	-4.33035	-23.8021	-8.81998	39.0399	0
1.0167	-2.49864	-29.2946	-4.24475	54.9093	0
1.0173	-5.55149	-31.4302	-1.49754	67.4195	0
1.0180	-8.29749	-29.9053	-3.32557	75.3564	0
1.0187	-5.24777	-29.2946	-5.16393	81.457	0
1.0193	-4.6372	-30.5159	0.330491	86.9528	0
1.0200	-7.68692	-29.9053	4.90573	87.2574	0
1.0207	-7.3832	-26.5483	-0.57836	79.9341	0
1.0213	-7.07635	-21.9701	-6.07278	70.4742	0
1.0220	-8.29749	-14.6455	-6.07278	58.5687	0
1.0227	-7.99377	-6.40676	-8.81998	41.1764	0
1.0233	-7.3832	-1.52491	-11.5672	24.6978	0
1.0240	-6.16206	2.74979	-10.0387	9.74205	0
1.0247	-1.8912	8.2423	-11.5672	-10.0914	0
1.0253	0.247359	13.7348	-16.1424	-29.9294	0
1.0260	-2.80549	17.3989	-17.9808	-43.0531	0
1.0267	-3.71978	21.0594	-17.0616	-55.2587	0
1.0273	-0.973781	25.3305	-18.5901	-68.9916	0
1.0280	0.247359	27.7732	-21.6368	-76.0104	0
1.0287	0.551078	28.0803	-22.556	-78.4515	0
1.0293	1.77222	29.2981	-19.8088	-81.8108	0
1.0300	3.60393	31.7408	-17.671	-82.42	0
1.0307	3.90765	31.1301	-17.671	-77.8423	0
1.0313	4.51822	25.6376	-14.3144	-68.687	0
1.0320	3.60393	16.7882	-9.42933	-52.513	0
1.0327	1.4685	7.32806	-8.81998	-35.1162	0
1.0333	-0.363211	0.917773	-9.42933	-22.9106	0
1.0340	-0.973781	-2.43916	-6.38261	-10.0914	0
1.0347	-1.8912	-7.93167	-2.41672	8.82831	0
1.0353	-3.10921	-15.2562	2.15852	27.748	0
1.0360	-5.24777	-20.4452	7.35343	43.0083	0
1.0367	-6.16206	-24.7163	9.7908	57.3504	0
1.0373	-4.94092	-28.3804	9.18146	68.3377	0
1.0380	-5.55149	-28.0733	9.49129	74.4382	0
1.0387	-6.46578	-27.159	13.1474	79.9341	0
1.0393	-4.6372	-29.5982	14.9857	83.2889	0
1.0400	-3.71978	-28.6839	12.538	79.6295	0
1.0407	-6.16206	-23.8021	9.7908	74.7473	0
1.0413	-5.85834	-21.0558	8.88195	71.0834	0
1.0420	-2.80549	-16.1704	6.13474	60.0961	0
1.0427	-0.973781	-5.48899	4.60622	41.7855	0
1.0433	-0.0594914	1.83202	5.82491	26.5297	0
1.0440	1.77222	6.41029	6.13474	12.1832	0
1.0447	3.90765	13.1241	3.68704	-7.95937	0
1.0453	6.04621	18.3131	-0.57836	-26.5745	0
1.0460	4.51822	22.8914	-4.55458	-40.3074	0
1.0467	2.68651	29.6052	-6.07278	-53.7358	0
1.0473	5.43564	32.9622	-6.07278	-66.8551	0
1.0480	7.87479	31.1301	-7.30179	-73.2647	0
1.0487	6.9605	31.7408	-6.99195	-75.4012	0
1.0493	6.9605	33.8764	-5.77327	-76.624	0
1.0500	7.26422	32.0444	-6.68212	-76.0104	0
1.0507	4.2145	27.1625	-5.46343	-73.2647	0
1.0513	0.247359	23.1949	-1.80737	-66.8551	0
1.0520	-0.0594914	18.9238	-0.278852	-54.0404	0
1.0527	-0.363211	10.9886	1.85901	-37.5573	0
1.0533	-1.28063	2.74979	3.68704	-21.9969	0
1.0540	-0.973781	-1.82849	4.29639	-6.43199	0
1.0547	-0.670061	-7.6281	9.49129	11.2694	0
1.0553	-0.670061	-16.4775	15.2852	28.0526	0
1.0560	-0.973781	-22.2736	14.0665	43.0083	0
1.0567	-3.71978	-25.0234	10.4001	57.655	0
1.0573	-5.85834	-28.3804	8.57212	69.8606	0
1.0580	-3.10921	-29.2946	7.65294	76.5747	0
1.0587	-0.670061	-29.2946	8.57212	79.6295	0
1.0593	-5.85834	-29.5982	7.96277	82.6798	0
1.0600	-10.1292	-27.7697	4.29639	83.2889	0
1.0607	-6.46578	-24.7163	4.29639	78.7113	0
1.0613	-3.10921	-22.5807	3.99688	69.556	0
1.0620	-2.80549	-17.3918	-0.57836	55.8231	0
1.0627	-2.80549	-7.93167	-4.55458	39.649	0
1.0633	-1.8912	0.307101	-7.91113	25.0024	0
1.0640	-0.0594914	5.49605	-11.5672	10.0466	0
1.0647	0.247359	9.46365	-13.0957	-8.56852	0
1.0653	-0.973781	16.1775	-14.3144	-26.5745	0
1.0660	1.4685	25.3305	-16.4523	-41.8303	0
1.0667	6.9605	30.8266	-15.8429	-54.9541	0
1.0673	7.26422	30.5195	-14.3144	-65.3322	0
1.0680	4.82507	28.6875	-15.8429	-72.3509	0
1.0687	5.43564	27.4696	-19.8088	-77.8423	0
1.0693	7.87479	26.5519	-22.556	-81.5062	0
1.0700	9.40278	26.859	-20.4182	-82.1154	0
1.0707	9.40278	25.6376	-16.4523	-78.7561	0
1.0713	8.18164	19.2273	-14.3144	-70.8236	0
1.0720	7.26422	10.9886	-12.4864	-55.8678	0
1.0727	5.43564	4.88537	-10.3485	-37.2527	0
1.0733	2.99336	-0.914243	-9.42933	-21.6923	0
1.0740	4.51822	-7.321	-8.21064	-8.26394	0
1.0747	5.43564	-13.7313	-5.16393	9.13289	0
1.0753	2.07907	-20.1381	-4.55458	27.4435	0
1.0760	0.857929	-24.7163	-4.85409	42.0901	0
1.0767	2.38279	-27.7697	-1.49754	56.4367	0
1.0773	1.16165	-30.8195	1.24967	68.0331	0
1.0780	-1.58435	-31.4302	-0.888195	73.5245	0
1.0787	-2.49864	-28.6839	0.640327	80.2386	0
1.0793	-1.28063	-28.3804	5.82491	87.8666	0
1.0800	-1.28063	-30.2088	4.60622	84.8163	0
1.0807	-4.33035	-28.3804	-0.888195	72.9153	0
1.0813	-5.55149	-21.0558	-2.10688	64.0646	0
1.0820	-3.71978	-13.7313	-2.41672	52.1636	0
1.0827	-4.6372	-8.54235	-7.6013	33.2394	0
1.0833	-6.16206	-5.18542	-12.7859	17.679	0
1.0840	-3.10921	-0.607142	-13.0957	5.16441	0
1.0847	-1.28063	7.32806	-10.6583	-11.9234	0
1.0853	-2.49864	15.2597	-9.73916	-29.9294	0
1.0860	-0.670061	20.4487	-12.4864	-45.7988	0
1.0867	2.68651	25.027	-14.9237	-61.0591	0
1.0873	4.51822	29.9088	-15.2336	-72.0464	0
1.0880	6.34993	33.2657	-17.0616	-78.1469	0
1.0887	8.79221	32.9622	-16.4523	-82.7245	0
1.0893	11.8419	30.2159	-14.6242	-84.8611	0
1.0900	14.8948	28.0803	-17.0616	-81.8108	0
1.0907	13.3699	28.6875	-17.0616	-76.9286	0
1.0913	9.09593	25.3305	-8.81998	-69.2962	0
1.0920	8.79221	14.9562	-4.55458	-56.1769	0
1.0927	8.79221	5.49605	-7.6013	-41.5258	0
1.0933	6.04621	0.917773	-6.38261	-27.7928	0
1.0940	3.29708	-4.27117	-2.41672	-12.537	0
1.0947	-0.363211	-12.8135	-0.57836	4.55525	0
1.0953	-4.94092	-19.2238	2.46836	19.8155	0
1.0960	-4.6372	-21.3594	5.82491	37.5125	0
1.0967	-2.19492	-25.327	7.35343	56.1276	0
1.0973	-4.33035	-31.7373	8.57212	66.2011	0
1.0980	-6.46578	-33.5658	9.49129	70.4742	0
1.0987	-5.24777	-31.4302	10.4001	75.0518	0
1.0993	-5.55149	-31.1266	13.7567	76.8793	0
1.1000	-7.07635	-29.2946	12.538	74.7473	0
1.1007	-7.3832	-24.7163	7.65294	73.5245	0
1.1013	-8.29749	-20.7487	5.82491	65.2829	0
1.1020	-6.77263	-15.5598	4.90573	47.586	0
1.1027	-0.973781	-7.93167	1.24967	34.4622	0
1.1033	1.77222	-1.82849	2.15852	25.6115	0
1.1040	-1.28063	5.49605	4.60622	7.9101	0
1.1047	-3.71978	14.6526	-1.19803	-14.6691	0
1.1053	-0.973781	20.1451	-5.77327	-32.6751	0
1.1060	1.77222	22.2807	-1.49754	-47.6308	0
1.1067	2.07907	27.7732	0.939834	-62.582	0
1.1073	2.68651	31.7408	-1.49754	-73.8738	0
1.1080	4.51822	29.6052	0.330491	-79.0651	0
1.1087	5.43564	28.0803	3.38753	-83.0291	0
1.1093	4.82507	28.3839	1.54918	-86.9976	0
1.1100	6.34993	26.5519	0.330491	-85.1657	0
1.1107	7.87479	24.7234	2.15852	-77.8423	0
1.1113	6.65678	22.5843	3.0777	-70.519	0
1.1120	5.43564	14.6526	5.21556	-59.5318	0
1.1127	4.82507	6.10672	9.49129	-40.612	0
1.1133	2.38279	2.74979	10.4001	-22.9106	0
1.1140	1.16165	-1.21781	9.18146	-9.17768	0
1.1147	2.07907	-9.15302	12.538	8.21915	0
1.1153	-0.0594914	-17.3918	19.5609	28.9708	0
1.1160	-2.19492	-24.7163	22.3082	44.5312	0
1.1167	-0.670061	-29.2946	20.4698	57.0459	0
1.1173	-1.8912	-28.9875	18.6418	69.556	0
1.1180	-7.3832	-27.4626	19.8605	75.9656	0
1.1187	-7.68692	-28.3804	21.9983	78.4067	0
1.1193	-5.55149	-30.5159	22.6077	82.3752	0
1.1200	-5.55149	-28.9875	22.9175	82.6798	0
1.1207	-4.6372	-24.4128	23.8264	75.9656	0
1.1213	-4.6372	-19.2238	24.1362	66.5057	0
1.1220	-6.16206	-13.7313	23.217	53.0774	0
1.1227	-4.6372	-7.321	19.5609	34.7668	0
1.1233	-2.80549	-0.914243	15.8946	20.7293	0
1.1240	-4.6372	6.10672	14.0665	8.52373	0
1.1247	-4.02663	13.4312	14.0665	-11.0096	0
1.1253	-1.58435	19.2273	12.2385	-30.2339	0
1.1260	1.4685	24.4163	9.18146	-43.3577	0
1.1267	5.43564	28.6875	7.65294	-56.7861	0
1.1273	6.04621	28.3839	9.49129	-68.687	0
1.1280	2.68651	26.5519	10.1006	-73.2647	0
1.1287	2.99336	27.4696	5.82491	-78.4515	0
1.1293	6.34993	27.4696	2.46836	-85.1657	0
1.1300	7.26422	24.4163	3.68704	-84.2519	0
1.1307	7.57107	21.9736	5.82491	-78.7561	0
1.1313	7.87479	18.0095	5.82491	-70.8236	0
1.1320	5.43564	11.9028	3.99688	-55.2587	0
1.1327	4.51822	5.79962	4.90573	-36.6435	0
1.1333	4.82507	-1.52491	9.49129	-21.6923	0
1.1340	3.60393	-8.23877	11.9287	-7.95937	0
1.1347	1.77222	-10.985	10.71	9.13289	0
1.1353	0.247359	-14.9526	11.9287	27.748	0
1.1360	-1.58435	-23.495	13.1474	45.754	0
1.1367	-4.02663	-27.7697	12.2385	59.487	0
1.1373	-5.85834	-27.4626	13.7567	68.6423	0
1.1380	-6.77263	-28.3804	14.0665	75.9656	0
1.1387	-7.07635	-29.9053	12.538	83.9025	0
1.1393	-6.77263	-29.5982	16.5039	86.3437	0
1.1400	-7.3832	-29.2946	19.5609	80.5432	0
1.1407	-8.29749	-28.0733	12.8478	73.5245	0
1.1413	-7.3832	-23.1914	8.57212	66.5057	0
1.1420	-5.24777	-15.2562	11.3193	52.4682	0
1.1427	-2.80549	-6.09966	9.7908	33.8531	0
1.1433	-0.973781	0.00352989	5.5254	18.5928	0
1.1440	1.77222	3.97113	4.29639	2.72329	0
1.1447	3.29708	11.9028	1.24967	-14.3645	0
1.1453	3.60393	19.2273	-0.278852	-29.3202	0
1.1460	6.04621	21.9736	1.54918	-44.8851	0
1.1467	8.79221	25.6376	-1.80737	-61.0591	0
1.1473	8.18164	29.2981	-6.99195	-69.6008	0
1.1480	6.34993	27.4696	-5.77327	-74.1784	0
1.1487	6.65678	24.7234	-4.24475	-80.588	0
1.1493	5.73936	25.3305	-6.68212	-82.42	0
1.1500	5.73936	24.1127	-6.99195	-78.7561	0
1.1507	8.79221	22.2807	-4.24475	-73.2647	0
1.1513	9.09593	19.5344	-0.278852	-62.8911	0
1.1520	5.73936	10.9886	1.24967	-47.9354	0
1.1527	3.60393	0.00352989	0.640327	-35.1162	0
1.1533	1.77222	-5.79609	1.24967	-21.0787	0
1.1540	-0.0594914	-8.23877	4.29639	-2.76809	0
1.1547	-0.363211	-14.6455	6.74409	15.5425	0
1.1553	-0.973781	-21.9701	8.26228	31.4119	0
1.1560	-3.41606	-24.7163	9.18146	48.4997	0
1.1567	-4.6372	-28.3804	10.71	63.4554	0
1.1573	-5.85834	-34.7871	14.6759	72.9153	0
1.1580	-7.3832	-36.0085	16.2044	77.7975	0
1.1587	-6.77263	-32.0409	14.6759	80.5432	0
1.1593	-8.60434	-30.8195	15.5951	82.3752	0
1.1600	-11.9609	-29.9053	17.4231	82.3752	0
1.1607	-9.51863	-25.6306	14.366	76.8793	0
1.1613	-6.77263	-20.4452	11.9287	65.592	0
1.1620	-7.07635	-11.2886	10.4001	50.9408	0
1.1627	-4.33035	0.917773	8.57212	36.2942	0
1.1633	-1.58435	6.10672	8.88195	22.8658	0
1.1640	-3.41606	6.41029	10.4001	5.77356	0
1.1647	-4.94092	12.2099	4.90573	-14.9781	0
1.1653	-4.02663	18.6167	-2.10688	-33.2887	0
1.1660	-2.19492	22.2807	-2.10688	-48.5445	0
1.1667	0.857929	25.9412	-0.278852	-63.8048	0
1.1673	2.38279	28.3839	-2.41672	-73.2647	0
1.1680	2.07907	30.2159	-4.55458	-76.9286	0
1.1687	3.29708	31.1301	-4.24475	-81.5062	0
1.1693	4.2145	28.9946	-4.24475	-84.2519	0
1.1700	3.29708	27.4696	-5.16393	-81.5062	0
1.1707	3.60393	28.0803	-4.24475	-77.5378	0
1.1713	4.2145	21.0594	-2.71622	-70.2144	0
1.1720	1.4685	11.5992	-1.49754	-55.2587	0
1.1727	-0.363211	7.63163	-0.278852	-36.9481	0
1.1733	2.38279	0.917773	-0.278852	-19.2467	0
1.1740	3.90765	-7.93167	-1.49754	-4.29546	0
1.1747	-0.0594914	-10.6779	0.640327	11.2694	0
1.1753	-4.33035	-15.5598	4.90573	31.4119	0
1.1760	-7.3832	-24.7163	7.35343	49.7225	0
1.1767	-9.51863	-27.4626	5.5254	59.7915	0
1.1773	-7.3832	-27.159	0.939834	67.4195	0
1.1780	-4.6372	-29.9053	-1.49754	73.5245	0
1.1787	-6.77263	-28.3804	0.330491	77.493	0
1.1793	-7.68692	-25.0234	1.24967	82.0706	0
1.1800	-5.55149	-24.4128	-0.57836	82.9843	0
1.1807	-8.29749	-21.6665	-1.49754	77.493	0
1.1813	-10.7398	-16.1704	-2.10688	69.2514	0
1.1820	-8.29749	-10.0673	-3.6354	54.3002	0
1.1827	-7.3832	-2.43916	-5.16393	33.8531	0
1.1833	-7.99377	4.5818	-6.99195	19.2019	0
1.1840	-6.46578	9.15655	-9.73916	6.08262	0
1.1847	-6.16206	15.5668	-10.9578	-13.7553	0
1.1853	-5.55149	21.9736	-11.2677	-31.4567	0
1.1860	-0.973781	25.3305	-12.4864	-43.6623	0
1.1867	4.82507	28.9946	-15.2336	-56.7861	0
1.1873	6.9605	32.6551	-17.0616	-67.4687	0
1.1880	6.65678	32.3515	-17.0616	-75.0966	0
1.1887	6.04621	32.0444	-17.9808	-81.8108	0
1.1893	6.34993	32.9622	-21.9467	-81.8108	0
1.1900	8.48536	30.5195	-23.1654	-77.8423	0
1.1907	9.40278	27.1625	-18.8896	-74.7921	0
1.1913	7.57107	23.502	-16.4523	-64.1094	0
1.1920	6.34993	15.5668	-15.2336	-46.7126	0
1.1927	6.65678	7.02096	-10.9578	-33.8979	0
1.1933	6.65678	1.52844	-7.30179	-19.5558	0
1.1940	5.12879	-4.57474	-7.30179	0.891341	0
1.1947	3.60393	-11.2886	-5.46343	17.679	0
1.1953	2.07907	-15.5598	-0.57836	31.1074	0
1.1960	0.857929	-19.2238	2.77819	49.4135	0
1.1967	-0.363211	-23.1914	3.38753	62.2327	0
1.1973	-2.80549	-25.6306	4.60622	67.724	0
1.1980	-3.41606	-26.5483	4.90573	75.9656	0
1.1987	-2.19492	-27.159	7.65294	84.2071	0
1.1993	-4.6372	-26.8519	13.7567	85.1209	0
1.2000	-7.07635	-25.6306	14.0665	81.457	0
1.2007	-4.02663	-22.8843	6.74409	75.3564	0
1.2013	-2.49864	-18.6131	0.640327	64.0646	0
1.2020	-3.41606	-12.5099	-1.19803	49.7225	0
1.2027	-0.670061	-4.88184	-2.10688	32.9348	0
1.2033	-0.0594914	1.22487	-1.49754	15.2379	0
1.2040	-2.49864	7.93873	-2.41672	0.891341	0
1.2047	3.60393	16.4811	-7.91113	-13.7553	0
1.2053	10.0133	21.3665	-10.3485	-32.6751	0
1.2060	5.43564	23.502	-7.91113	-49.4627	0
1.2067	3.60393	26.859	-7.6013	-61.6683	0
1.2073	9.09593	29.2981	-10.0387	-72.3509	0
1.2080	10.3171	29.9088	-11.5672	-78.4515	0
1.2087	8.18164	32.0444	-12.4864	-79.9789	0
1.2093	10.3171	32.6551	-12.4864	-80.2834	0
1.2100	10.0133	29.9088	-10.6583	-79.6743	0
1.2107	7.87479	28.0803	-9.42933	-74.1784	0
1.2113	9.40278	21.9736	-6.07278	-62.8911	0
1.2120	9.40278	9.76722	-1.49754	-46.7126	0
1.2127	5.73936	1.22487	-3.32557	-30.8476	0
1.2133	3.60393	-1.21781	-6.68212	-16.501	0
1.2140	1.77222	-6.40676	-5.16393	-1.24519	0
1.2147	-1.8912	-14.6455	-2.71622	16.4562	0
1.2153	-1.8912	-21.0558	-1.49754	34.4622	0
1.2160	-0.973781	-26.2412	-0.57836	49.7225	0
1.2167	-3.71978	-30.5159	0.0309836	60.4007	0
1.2173	-5.55149	-33.8729	1.24967	68.0331	0
1.2180	-6.46578	-34.7871	4.60622	75.9656	0
1.2187	-7.68692	-33.2622	6.13474	81.1524	0
1.2193	-9.21491	-31.7373	4.90573	80.8478	0
1.2200	-10.436	-29.2946	3.38753	79.6295	0
1.2207	-10.1292	-24.4128	4.90573	77.493	0
1.2213	-6.46578	-19.8345	7.35343	66.8103	0
1.2220	-3.71978	-14.342	4.90573	49.1089	0
1.2227	-4.02663	-3.96407	1.24967	33.8531	0
1.2233	-2.80549	3.97113	3.38753	20.7293	0
1.2240	-0.973781	5.49605	4.29639	3.02787	0
1.2247	-2.19492	9.76722	-3.93491	-17.1147	0
1.2253	-2.80549	18.0095	-9.73916	-34.8116	0
1.2260	-0.973781	22.8914	-8.21064	-49.7673	0
1.2267	0.551078	27.1625	-11.2677	-61.3637	0
1.2273	0.857929	30.2159	-17.0616	-71.1282	0
1.2280	3.29708	28.0803	-16.4523	-79.3697	0
1.2287	6.04621	25.9412	-14.6242	-82.7245	0
1.2293	6.9605	26.5519	-15.5331	-82.7245	0
1.2300	4.51822	24.7234	-13.4056	-82.42	0
1.2307	0.551078	20.1451	-11.2677	-78.7561	0
1.2313	-1.8912	15.2597	-12.7859	-67.4687	0
1.2320	-1.8912	8.85298	-10.9578	-53.1222	0
1.2327	-0.670061	2.74979	-5.46343	-36.6435	0
1.2333	-0.363211	-1.82849	-4.24475	-18.0284	0
1.2340	-2.80549	-8.54235	-4.24475	-0.936132	0
1.2347	-4.94092	-15.2562	-0.278852	14.3197	0
1.2353	-4.6372	-21.0558	3.68704	32.6303	0
1.2360	-5.55149	-27.7697	6.74409	50.3317	0
1.2367	-7.99377	-31.7373	7.65294	62.2327	0
1.2373	-9.21491	-30.2088	6.13474	70.4742	0
1.2380	-8.60434	-29.9053	5.21556	75.9656	0
1.2387	-9.21491	-32.3444	7.65294	79.0159	0
1.2393	-9.82548	-31.1266	9.49129	81.457	0
1.2400	-8.60434	-26.8519	9.49129	80.5432	0
1.2407	-7.3832	-24.7163	10.1006	74.1336	0
1.2413	-5.85834	-20.7487	9.49129	66.2011	0
1.2420	-3.71978	-11.5957	6.74409	54.6047	0
1.2427	-2.49864	-2.74273	6.43425	34.7668	0
1.2433	-2.49864	4.2747	7.35343	14.6243	0
1.2440	-3.10921	10.0743	3.99688	-0.936132	0
1.2447	-2.80549	13.7348	-0.888195	-15.5873	0
1.2453	-0.0594914	17.3989	-1.80737	-32.0659	0
1.2460	3.60393	24.7234	-1.49754	-47.9354	0
1.2467	6.9605	32.0444	-2.10688	-61.9729	0
1.2473	8.79221	34.7942	0.0309836	-70.519	0
1.2480	9.09593	32.0444	1.54918	-76.315	0
1.2487	8.48536	28.3839	-2.41672	-83.3337	0
1.2493	5.73936	28.6875	-7.91113	-86.0839	0
1.2500	4.51822	28.9946	-7.91113	-82.7245	0
1.2507	6.34993	24.1127	-5.16393	-77.8423	0
1.2513	6.04621	18.9238	-4.85409	-68.3825	0
1.2520	2.68651	14.0419	-3.02606	-48.5445	0
1.2527	3.29708	4.5818	1.54918	-28.711	0
1.2533	3.29708	-3.6605	3.0777	-16.501	0
1.2540	-1.8912	-5.48899	3.68704	-2.15893	0
1.2547	-4.33035	-10.0673	7.96277	17.3744	0
1.2553	-0.670061	-18.9167	11.0095	33.8531	0
1.2560	-0.973781	-25.0234	9.49129	46.6678	0
1.2567	-6.46578	-28.3804	10.71	59.1824	0
1.2573	-8.60434	-31.7373	12.8478	69.2514	0
1.2580	-7.07635	-30.8195	10.71	74.4382	0
1.2587	-6.77263	-28.0733	12.2385	78.7113	0
1.2593	-6.77263	-29.2946	19.2511	83.5935	0
1.2600	-7.68692	-29.5982	19.8605	83.2889	0
1.2607	-10.1292	-24.4128	14.366	72.6107	0
1.2613	-8.90806	-18.3096	12.2385	58.5687	0
1.2620	-4.6372	-12.2028	11.3193	45.4495	0
1.2627	-3.41606	-4.88184	8.57212	29.2754	0
1.2633	-3.10921	0.00352989	7.65294	11.8786	0
1.2640	-0.973781	4.5818	6.43425	-2.76809	0
1.2647	0.551078	11.9028	4.29639	-19.2467	0
1.2653	1.4685	18.3131	2.46836	-37.5573	0
1.2660	3.60393	21.67	-0.57836	-52.2084	0
1.2667	2.99336	25.6376	-3.02606	-65.9414	0
1.2673	0.857929	26.859	-1.49754	-77.8423	0
1.2680	2.38279	25.3305	-0.888195	-81.2017	0
1.2687	6.65678	26.859	-3.02606	-81.5062	0
1.2693	7.57107	28.0803	-2.71622	-84.5565	0
1.2700	5.73936	24.7234	-1.80737	-82.7245	0
1.2707	7.26422	22.8914	-0.57836	-73.5693	0
1.2713	9.09593	19.838	3.68704	-61.6683	0
1.2720	5.43564	9.46365	5.5254	-46.408	0
1.2727	1.77222	1.22487	0.939834	-30.5385	0
1.2733	4.51822	0.00352989	-1.49754	-16.8056	0
1.2740	5.43564	-5.18542	0.330491	-0.936132	0
1.2747	-0.973781	-14.9526	0.939834	17.3744	0
1.2753	-5.24777	-20.4452	0.330491	33.8531	0
1.2760	-3.10921	-23.8021	2.15852	50.6363	0
1.2767	-2.80549	-30.8195	4.60622	65.2829	0
1.2773	-5.55149	-34.7871	5.21556	72.6107	0
1.2780	-6.77263	-32.3444	2.46836	78.4067	0
1.2787	-7.99377	-31.1266	0.0309836	84.5117	0
1.2793	-9.21491	-32.0409	0.939834	84.2071	0
1.2800	-8.90806	-30.2088	1.54918	79.0159	0
1.2807	-8.29749	-25.9377	0.640327	75.0518	0
1.2813	-7.99377	-22.8843	-0.888195	64.3692	0
1.2820	-5.55149	-17.6989	-5.46343	44.5312	0
1.2827	-3.41606	-9.15302	-8.81998	28.9708	0
1.2833	-4.33035	-3.96407	-6.99195	18.8973	0
1.2840	-3.71978	-1.82849	-7.30179	1.80956	0
1.2847	0.551078	5.18895	-14.3144	-20.1649	0
1.2853	2.68651	15.2597	-17.9808	-37.8663	0
1.2860	2.38279	19.5344	-17.0616	-50.9856	0
1.2867	2.99336	20.7558	-18.5901	-63.5002	0
1.2873	5.12879	24.1127	-20.728	-74.1784	0
1.2880	6.9605	26.5519	-20.1187	-78.7561	0
1.2887	8.79221	25.6376	-19.8088	-79.3697	0
1.2893	9.7065	23.8056	-19.8088	-79.9789	0
1.2900	9.7065	21.3665	-17.0616	-79.0651	0
1.2907	9.09593	16.4811	-13.7051	-72.9601	0
1.2913	9.40278	12.8206	-12.4864	-62.8911	0
1.2920	9.09593	8.85298	-10.0387	-49.7673	0
1.2927	7.57107	0.614202	-6.38261	-32.9796	0
1.2933	5.73936	-6.40676	-2.10688	-15.8919	0
1.2940	3.60393	-9.15302	-0.278852	1.19592	0
1.2947	2.07907	-12.8135	-0.278852	21.9521	0
1.2953	0.247359	-19.2238	3.0777	41.481	0
1.2960	-3.41606	-24.7163	7.65294	55.2139	0
1.2967	-7.68692	-30.2088	7.04359	65.592	0
1.2973	-8.29749	-32.3444	4.90573	72.9153	0
1.2980	-7.07635	-31.7373	4.60622	77.7975	0
1.2987	-8.90806	-31.1266	3.38753	82.3752	0
1.2993	-11.9609	-30.2088	3.0777	83.9025	0
1.3000	-11.6541	-26.2412	6.13474	80.8478	0
1.3007	-8.60434	-22.8843	6.74409	77.1884	0
1.3013	-6.46578	-19.2238	2.15852	68.6423	0
1.3020	-4.02663	-12.2028	-1.80737	50.3317	0
1.3027	-1.28063	-3.3534	-4.24475	32.0211	0
1.3033	-0.670061	3.36046	-5.16393	17.9836	0
1.3040	-1.28063	8.54588	-3.32557	0.586762	0
1.3047	0.247359	14.6526	-2.71622	-17.4192	0
1.3053	3.60393	21.3665	-6.07278	-32.3705	0
1.3060	5.73936	27.1625	-7.91113	-48.5445	0
1.3067	7.26422	30.5195	-4.24475	-62.582	0
1.3073	6.65678	31.7408	0.939834	-69.6008	0
1.3080	4.82507	30.5195	4.60622	-76.0104	0
1.3087	7.87479	29.2981	3.38753	-82.42	0
1.3093	11.8419	29.6052	-1.49754	-82.1154	0
1.3100	10.3171	27.4696	-2.10688	-78.4515	0
1.3107	7.87479	21.9736	2.46836	-75.0966	0
1.3113	9.7065	16.1775	5.5254	-63.1957	0
1.3120	9.40278	9.46365	7.35343	-44.5805	0
1.3127	5.43564	2.74979	11.3193	-29.0156	0
1.3133	2.99336	-2.74273	12.8478	-13.7553	0
1.3140	3.29708	-9.15302	11.3193	4.25067	0
1.3147	2.99336	-16.4775	12.8478	19.2019	0
1.3153	0.551078	-21.0558	15.2852	34.1576	0
1.3160	-1.8912	-25.327	15.2852	53.0774	0
1.3167	-2.19492	-29.2946	16.2044	66.5057	0
1.3173	-2.80549	-31.7373	17.1132	70.7788	0
1.3180	-3.71978	-31.1266	15.8946	75.9656	0
1.3187	-5.55149	-28.6839	17.7226	84.2071	0
1.3193	-8.90806	-27.4626	22.6077	85.73	0
1.3200	-11.0435	-27.7697	21.389	78.7113	0
1.3207	-10.436	-24.7163	14.0665	68.9468	0
1.3213	-10.1292	-17.3918	10.1006	58.5687	0
1.3220	-11.3503	-10.0673	10.1006	44.8358	0
1.3227	-8.29749	-3.04983	8.88195	28.3572	0
1.3233	-0.670061	4.88537	5.5254	11.8786	0
1.3240	3.29708	10.3779	2.15852	-5.51378	0
1.3247	2.68651	13.1241	1.85901	-23.8243	0
1.3253	4.2145	18.6167	2.77819	-39.3892	0
1.3260	8.18164	26.5519	1.24967	-51.2902	0
1.3267	10.0133	30.2159	-3.6354	-63.5002	0
1.3273	9.40278	30.5195	-5.16393	-74.1784	0
1.3280	10.9276	32.9622	-1.49754	-79.6743	0
1.3287	12.1488	33.2657	0.330491	-82.1154	0
1.3293	10.6239	28.3839	-2.71622	-81.8108	0
1.3300	10.0133	24.4163	-5.16393	-77.8423	0
1.3307	11.8419	24.7234	-4.24475	-71.4327	0
1.3313	12.7593	20.7558	0.330491	-59.5318	0
1.3320	10.6239	10.685	5.5254	-42.7486	0
1.3327	7.57107	2.74979	4.60622	-28.402	0
[truncated: 38,608 more rows]
