# Supplementary material for: Identification of Haptic Based Guiding Using Hard Reins
Source: PLoS One. 2015 Jul 22;10(7):e0132020. doi: 10.1371/journal.pone.0132020 (PMC4511788; doi:10.1371/journal.pone.0132020)
Supplement: S3 File — (ZIP) [file pone.0132020.s003.zip › EMGData1/Subject4/T8/t8.txt]

0.0000	-3.57093	0.913764	-8.91981	2.85557	0
0.0007	-6.62087	1.22044	-13.4937	1.02269	0
0.0013	-9.3669	2.74755	-16.548	1.93913	0
0.0020	-10.284	1.82753	-16.8519	2.55009	0
0.0027	-11.5051	0.60709	-16.2441	1.63365	0
0.0033	-17.3011	0.60709	-14.1015	3.16104	0
0.0040	-23.1025	1.52711	-14.7169	3.46652	0
0.0047	-25.5392	1.52711	-16.2441	1.63365	0
0.0053	-28.5945	0.60709	-14.413	3.772	0
0.0060	-30.1195	-0.913764	-13.1898	6.21141	0
0.0067	-27.6774	0	-14.1015	3.16104	0
0.0073	-24.0142	2.74755	-14.413	2.24461	0
0.0080	-17.9143	4.57508	-13.7976	4.68844	0
0.0087	-9.3669	2.74755	-12.8859	3.16104	0
0.0093	-6.62087	0.60709	-12.5819	0.411733	0
0.0100	-9.3669	0.913764	-17.7636	3.16104	0
0.0107	-9.3669	4.57508	-20.818	6.51689	0
0.0113	-10.284	4.88175	-13.4937	7.12784	0
0.0120	-15.4722	0.306674	-8.91981	6.82237	0
0.0127	-17.605	-3.66132	-11.9665	7.12784	0
0.0133	-16.3839	-1.83379	-12.8859	5.60045	0
0.0140	-17.605	1.22044	-12.5819	3.772	0
0.0147	-16.9972	0	-12.5819	2.85557	0
0.0153	-9.98014	-3.96799	-9.52763	3.772	0
0.0160	-5.70371	-5.4951	-6.77723	4.98949	0
0.0167	-9.3669	-4.27466	-8.30439	6.21141	0
0.0173	-13.6379	-2.1342	-7.69657	5.90593	0
0.0180	-13.334	-2.44088	-4.64225	5.29497	0
0.0187	-13.9472	-4.58134	-2.20336	5.29497	0
0.0193	-16.3839	-6.10219	2.98593	5.90593	0
0.0200	-16.3839	-3.05423	6.34416	6.82237	0
0.0207	-20.0471	0	5.72874	6.51689	0
0.0213	-26.7602	0.60709	7.5598	4.68844	0
0.0220	-20.3564	2.44088	9.39087	2.55009	0
0.0227	-0.515559	6.10219	9.39087	4.68844	0
0.0233	15.0489	3.66132	13.9723	8.65524	0
0.0240	22.3698	-0.913764	18.2423	8.65524	0
0.0247	25.4252	0	15.1956	4.38296	0
0.0253	21.1488	0.60709	14.8841	1.93913	0
0.0260	11.3857	-1.83379	19.7695	3.46652	0
0.0267	1.92656	-0.913764	20.3773	3.46652	0
0.0273	-3.87483	1.52711	19.4655	1.63365	0
0.0280	-6.62087	-1.52711	23.1277	1.32817	0
0.0287	-7.84193	-3.35464	24.9588	1.02269	0
0.0293	-9.3669	-2.44088	25.2627	0.110681	0
0.0300	-13.334	-3.35464	28.9248	2.55009	0
0.0307	-16.9972	-2.74755	32.283	5.60045	0
0.0313	-16.08	1.22044	34.1141	1.93913	0
0.0320	-11.809	1.52711	38.3841	-1.11124	0
0.0327	-7.22868	-3.35464	40.8305	2.24461	0
0.0333	0.092258	-5.80178	36.8569	3.772	0
0.0340	8.94359	-4.27466	33.1948	0.411733	0
0.0347	13.8278	-1.83379	37.7762	1.63365	0
0.0353	20.541	-2.44088	46.6277	5.60045	0
0.0360	30.304	-5.4951	50.5937	4.98949	0
0.0367	33.3594	-6.40887	46.3237	1.02269	0
0.0373	28.1712	-3.66132	40.2151	0.110681	0
0.0380	19.9277	-1.52711	39.3034	3.16104	0
0.0387	10.7725	-2.74755	43.8773	3.772	0
0.0393	4.9765	-4.58134	48.1548	1.32817	0
0.0400	0.092258	-4.88175	47.8433	1.93913	0
0.0407	-8.14583	-4.88175	45.1005	4.38296	0
0.0413	-14.859	-3.96799	44.1812	2.85557	0
0.0420	-16.9972	-3.35464	45.1005	0.110681	0
0.0427	-22.7931	-3.66132	47.2355	1.02269	0
0.0433	-28.8984	-5.18843	46.9316	3.46652	0
0.0440	-22.7931	-3.96799	43.8773	5.29497	0
0.0447	-1.73662	-2.1342	44.1812	5.60045	0
0.0453	21.4527	-2.74755	48.1548	3.772	0
0.0460	33.6633	-2.74755	46.6277	1.93913	0
0.0467	33.3594	-0.913764	42.9655	2.85557	0
0.0473	26.6408	-2.1342	46.3237	4.38296	0
0.0480	15.9606	-5.4951	48.4587	2.85557	0
0.0487	8.63969	-5.80178	41.7423	0.411733	0
0.0493	16.27	-5.18843	37.7762	0.110681	0
0.0500	30.9173	-5.4951	40.519	1.02269	0
0.0507	30.0001	-2.74755	40.8305	1.02269	0
0.0513	11.9935	-1.83379	37.1684	-0.805756	0
0.0520	-2.34986	-3.96799	35.6413	-0.805756	0
0.0527	-2.95768	-4.58134	36.8569	0.110681	0
0.0533	4.67259	-2.74755	37.4723	-0.194798	0
0.0540	11.3857	-3.66132	37.1684	-0.805756	0
0.0547	10.4686	-5.80178	37.1684	0.110681	0
0.0553	0.092258	-4.58134	36.2491	0.717212	0
0.0560	-9.3669	-2.44088	35.0258	-0.194798	0
0.0567	-6.62087	-3.96799	36.2491	-0.805756	0
0.0573	2.83829	-6.71554	37.7762	-0.805756	0
0.0580	8.94359	-5.18843	35.0258	-1.41671	0
0.0587	14.7396	-1.83379	34.418	-1.11124	0
0.0593	16.8778	-3.66132	38.9995	1.93913	0
0.0600	6.50147	-7.93598	37.7762	1.93913	0
0.0607	-2.04596	-7.62931	28.9248	-2.02767	0
0.0613	6.50147	-6.10219	24.0394	-1.72219	0
0.0620	15.3528	-5.4951	24.3509	1.32817	0
0.0627	10.1647	-3.66132	22.8238	0.411733	0
0.0633	3.1422	-3.35464	21.2966	-1.11124	0
0.0640	-1.1288	-5.4951	22.2084	1.63365	0
0.0647	-6.01305	-4.58134	20.9927	1.93913	0
0.0653	-2.04596	-0.913764	18.2423	0.110681	0
0.0660	11.6896	1.22044	17.9384	3.16104	0
0.0667	24.2041	1.52711	17.6345	6.51689	0
0.0673	33.6633	0.913764	13.6684	3.16104	0
0.0680	41.9014	0.60709	11.8374	-0.805756	0
0.0687	40.0725	2.1342	12.4452	-1.11124	0
0.0693	29.3923	2.74755	10.0063	-1.72219	0
0.0700	16.27	2.74755	5.72874	-1.72219	0
0.0707	-4.48265	3.96799	6.04025	1.93913	0
0.0713	-34.3905	3.05423	9.39087	6.82237	0
0.0720	-56.0603	0.913764	9.08696	7.43332	0
0.0727	-53.6182	0.913764	3.89767	2.24461	0
0.0733	-31.3406	1.82753	-0.372292	-1.72219	0
0.0740	-6.92477	1.22044	-0.372292	1.93913	0
0.0747	8.63969	1.22044	-0.676204	5.60045	0
0.0753	19.9277	1.82753	-1.59554	2.55009	0
0.0760	31.2212	1.82753	-0.676204	1.02269	0
0.0767	29.083	1.52711	1.45878	4.38296	0
0.0773	3.1422	0.913764	-0.372292	5.29497	0
0.0780	-26.1524	0.60709	-3.73052	2.85557	0
0.0787	-27.6774	0.913764	-1.89945	3.46652	0
0.0793	-1.1288	1.82753	2.0666	6.51689	0
0.0800	20.2371	1.82753	1.45878	5.60045	0
0.0807	13.5185	0.306674	-0.676204	2.85557	0
0.0813	-4.48265	-0.913764	0.235532	3.772	0
0.0820	-8.44974	0.913764	-0.0683801	7.43332	0
0.0827	-0.211651	3.66132	1.15486	8.04428	0
0.0833	4.05935	2.74755	8.47914	8.34976	0
0.0840	3.75544	1.82753	12.1413	9.26177	0
0.0847	6.19756	1.82753	7.5598	7.43332	0
0.0853	11.6896	1.82753	6.04025	5.29497	0
0.0860	15.0489	2.74755	8.78305	6.51689	0
0.0867	12.2974	4.57508	8.17523	7.43332	0
0.0873	6.50147	4.57508	6.95198	6.82237	0
0.0880	2.53438	2.1342	9.39087	8.04428	0
0.0887	0.705502	1.82753	10.3102	7.7388	0
0.0893	-0.211651	1.82753	9.39087	5.60045	0
0.0900	-0.211651	2.1342	9.70238	5.60045	0
0.0907	-0.211651	4.57508	11.2219	7.43332	0
0.0913	2.53438	5.4951	11.8374	7.7388	0
0.0920	8.63969	1.82753	8.47914	8.34976	0
0.0927	13.2146	-0.613349	7.5598	7.43332	0
0.0933	15.9606	0	11.5335	5.60045	0
0.0940	19.9277	0.60709	13.053	8.96072	0
0.0947	19.6238	1.52711	12.4452	12.0111	0
0.0953	12.6068	2.44088	17.6345	8.34976	0
0.0960	5.28041	0.913764	20.9927	6.82237	0
0.0967	-3.87483	-0.913764	15.8034	10.4837	0
0.0973	-20.6604	-1.52711	13.053	9.56725	0
0.0980	-33.1694	-1.22044	15.1956	6.82237	0
0.0987	-29.5117	-1.22044	13.9723	8.96072	0
0.0993	-18.2182	-2.44088	12.4452	10.7892	0
0.1000	-10.8919	-1.83379	15.8034	8.96072	0
0.1007	-3.26159	1.22044	20.6888	8.34976	0
0.1013	6.50147	0.913764	20.3773	9.26177	0
0.1020	11.9935	-2.1342	17.0267	8.34976	0
0.1027	9.55141	-1.22044	17.0267	6.51689	0
0.1033	1.00941	0	19.7695	6.82237	0
0.1040	-8.44974	-1.52711	18.8577	8.96072	0
0.1047	-10.588	-1.22044	15.4995	8.34976	0
0.1053	-1.43271	0	15.8034	6.82237	0
0.1060	9.86075	1.82753	17.9384	6.82237	0
0.1067	11.6896	3.96799	18.2423	7.43332	0
0.1073	2.53438	3.66132	19.4655	6.51689	0
0.1080	-7.22868	0.913764	21.9044	4.68844	0
0.1087	-11.2012	0.913764	18.5462	1.93913	0
0.1093	-10.8919	0.306674	13.3645	-0.500277	0
0.1100	-11.5051	-1.22044	13.053	0.411733	0
0.1107	-17.3011	0.306674	13.9723	2.24461	0
0.1113	-21.2682	0.60709	10.3102	3.46652	0
0.1120	-14.859	-3.66132	7.25589	4.68844	0
0.1127	-6.62087	-4.27466	7.5598	5.60045	0
0.1133	-5.70371	-0.913764	7.5598	4.68844	0
0.1140	-7.53802	-0.913764	4.817	3.16104	0
0.1147	-7.84193	-1.52711	1.76269	2.85557	0
0.1153	-9.6708	0.306674	-1.28403	1.93913	0
0.1160	-10.284	0	-3.4266	0.110681	0
0.1167	-9.3669	-2.1342	-4.64225	-0.500277	0
0.1173	-9.3669	-2.44088	-8.00048	0.110681	0
0.1180	-5.70371	0.60709	-11.9665	-0.805756	0
0.1187	-1.43271	2.1342	-11.9665	-0.194798	0
0.1193	-7.22868	0	-9.83154	1.93913	0
0.1200	-13.0301	-1.83379	-12.5819	1.02269	0
0.1207	-11.5051	0.60709	-18.9869	-1.72219	0
0.1213	-14.2511	1.82753	-21.4258	-1.72219	0
0.1220	-20.3564	-0.613349	-21.7373	-2.63863	0
0.1227	-18.826	-1.83379	-26.3112	-3.86055	0
0.1233	-19.4393	0	-30.5811	-2.02767	0
0.1240	-26.1524	-0.613349	-30.5811	-1.72219	0
0.1247	-26.7602	-1.83379	-33.0276	-4.46708	0
0.1253	-21.2682	-2.1342	-38.2169	-4.16603	0
0.1260	-16.3839	-0.913764	-40.048	-2.94411	0
0.1267	-11.5051	-0.913764	-41.879	-4.46708	0
0.1273	-14.555	-3.35464	-46.4529	-4.77256	0
0.1280	-24.9314	-3.66132	-49.5072	-4.46708	0
0.1287	-25.5392	1.52711	-51.0344	-6.29995	0
0.1293	-12.1129	3.96799	-54.385	-8.13283	0
0.1300	-0.515559	1.22044	-57.1354	-8.43831	0
0.1307	1.61723	2.44088	-57.4393	-8.73936	0
0.1313	-4.17874	4.57508	-57.7432	-7.82735	0
0.1320	-12.7262	0.60709	-59.5743	-7.21639	0
0.1327	-21.8814	-0.613349	-64.4597	-10.5722	0
0.1333	-26.4563	5.4951	-70.5607	-13.3171	0
0.1340	-15.7761	8.54307	-74.8383	-11.7941	0
0.1347	1.31332	7.01596	-75.75	-11.4887	0
0.1353	2.23047	5.79552	-76.3578	-11.7941	0
0.1360	-12.7262	5.18843	-75.75	-9.96127	0
0.1367	-27.3735	3.66132	-74.2228	-11.1832	0
0.1373	-36.8326	3.05423	-74.5268	-16.6774	0
0.1380	-37.7498	3.66132	-74.5268	-16.9829	0
0.1387	-32.2577	3.66132	-72.3918	-12.7106	0
0.1393	-30.4234	2.1342	-72.3918	-13.9281	0
0.1400	-35.3077	2.1342	-76.9733	-17.5894	0
0.1407	-41.413	3.05423	-78.5004	-13.9281	0
0.1413	-44.4629	2.74755	-75.75	-11.4887	0
0.1420	-32.5616	2.1342	-74.8383	-15.7609	0
0.1427	-3.57093	3.66132	-75.4461	-15.7609	0
0.1433	20.8449	3.66132	-72.0879	-9.96127	0
0.1440	19.6238	1.22044	-68.4257	-10.8777	0
0.1447	-0.211651	0	-68.7296	-14.8445	0
0.1453	-13.9472	2.1342	-69.649	-13.6226	0
0.1460	-10.588	4.88175	-67.514	-12.4051	0
0.1467	-5.3998	5.4951	-64.7636	-13.6226	0
0.1473	-7.53802	6.10219	-63.8519	-13.6226	0
0.1480	-7.53802	6.40887	-62.9325	-15.7609	0
0.1487	-12.1129	4.27466	-59.2704	-19.4223	0
0.1493	-34.6944	1.82753	-55.6083	-17.2883	0
0.1500	-53.0049	3.35464	-55.0004	-13.9281	0
0.1507	-36.8326	4.57508	-54.6965	-14.8445	0
0.1513	4.05935	3.35464	-51.9461	-14.539	0
0.1520	37.0171	1.82753	-49.5072	-12.7106	0
0.1527	41.5975	0.60709	-48.5879	-13.3171	0
0.1533	27.558	1.82753	-48.284	-13.3171	0
0.1540	18.7067	5.79552	-45.5412	-12.4051	0
0.1547	17.1817	6.40887	-40.9597	-12.7106	0
0.1553	6.80538	3.66132	-37.2976	-12.0996	0
0.1560	-14.2511	1.52711	-36.3858	-11.1832	0
0.1567	-35.6116	-1.83379	-36.0743	-11.7941	0
0.1573	-46.2918	-3.05423	-35.7704	-13.0161	0
0.1580	-34.0866	0.60709	-33.6354	-12.7106	0
0.1587	-7.53802	1.82753	-29.6694	-9.6558	0
0.1593	6.19756	-0.306674	-26.919	-5.07804	0
0.1600	0.705502	0	-24.4801	-3.24959	0
0.1607	-4.79199	0	-20.514	-3.24959	0
0.1613	-2.95768	-0.913764	-17.4597	-1.72219	0
0.1620	-7.53802	0.913764	-14.413	0.411733	0
0.1627	-21.5721	1.82753	-11.6626	1.02269	0
0.1633	-27.0696	-0.613349	-10.7509	1.02269	0
0.1640	-11.809	0.306674	-9.52763	2.55009	0
0.1647	5.28041	2.44088	-5.56158	5.60045	0
0.1653	4.9765	0	-2.50727	6.51689	0
0.1660	-5.70371	-0.306674	-0.980115	3.46652	0
0.1667	-16.6933	5.4951	2.37811	3.46652	0
0.1673	-24.6274	9.15642	7.5598	9.26177	0
0.1680	-25.8485	6.10219	9.39087	10.1782	0
0.1687	-15.7761	2.1342	8.17523	5.29497	0
0.1693	-0.211651	1.82753	9.39087	5.29497	0
0.1700	9.86075	1.82753	13.6684	8.34976	0
0.1707	7.72253	0.913764	16.4112	6.51689	0
0.1713	-0.515559	1.52711	19.4655	4.98949	0
0.1720	-2.95768	2.74755	24.9588	8.34976	0
0.1727	-0.824895	2.74755	28.317	10.1782	0
0.1733	-1.43271	1.52711	28.0131	8.96072	0
0.1740	-2.04596	-0.913764	28.9248	8.34976	0
0.1747	3.45153	-1.83379	30.7559	9.26177	0
0.1753	8.94359	1.82753	31.3637	11.4001	0
0.1760	10.4686	3.96799	33.1948	12.0111	0
0.1767	11.6896	1.82753	37.4723	11.0946	0
0.1773	16.27	-2.1342	40.519	12.0111	0
0.1780	19.016	-3.96799	42.3501	12.622	0
0.1787	16.27	-3.05423	45.7083	12.0111	0
0.1793	10.1647	-0.913764	49.3705	12.9275	0
0.1800	7.41863	-1.52711	48.4587	11.0946	0
0.1807	8.94359	-4.58134	42.9655	5.29497	0
0.1813	10.7725	-6.10219	39.6073	3.772	0
0.1820	10.7725	-2.74755	42.0462	5.60045	0
0.1827	8.94359	-0.613349	44.1812	5.29497	0
0.1833	10.7725	-2.44088	44.7966	4.68844	0
0.1840	14.7396	-3.05423	45.7083	4.38296	0
0.1847	15.0489	-0.613349	46.6277	2.85557	0
0.1853	12.2974	0	46.9316	2.85557	0
0.1860	11.3857	-1.83379	49.3705	3.772	0
0.1867	10.7725	-2.1342	51.2015	1.93913	0
0.1873	9.2475	0	49.6744	1.32817	0
0.1880	11.0818	2.74755	48.7626	3.16104	0
0.1887	11.6896	1.82753	52.4248	3.16104	0
0.1893	5.58432	-2.44088	54.8637	2.24461	0
0.1900	0.705502	-1.83379	53.3365	2.85557	0
0.1907	5.89366	1.22044	54.5598	3.16104	0
0.1913	15.3528	-2.1342	59.7491	5.60045	0
0.1920	19.9277	-6.71554	59.4451	8.65524	0
0.1927	19.016	-3.66132	53.9519	6.51689	0
0.1933	17.4856	-1.83379	52.4248	1.63365	0
0.1940	17.4856	-5.18843	53.9519	1.32817	0
0.1947	12.9107	-6.71554	52.4248	4.38296	0
0.1953	0.705502	-5.80178	50.2898	5.60045	0
0.1960	-9.3669	-7.32263	51.5054	6.51689	0
0.1967	-8.14583	-8.84974	53.3365	8.34976	0
0.1973	3.45153	-9.15642	51.817	7.7388	0
0.1980	23.287	-9.15642	49.0666	6.51689	0
0.1987	39.7632	-8.54307	49.6744	8.04428	0
0.1993	37.9343	-8.54307	50.5937	9.56725	0
0.2000	25.4252	-8.84974	48.7626	9.56725	0
0.2007	17.4856	-8.24265	48.4587	10.1782	0
0.2013	11.0818	-8.24265	49.3705	11.4001	0
0.2020	4.9765	-8.54307	46.3237	12.0111	0
0.2027	6.80538	-7.62931	43.2694	11.4001	0
0.2033	12.6068	-9.15642	46.0122	11.4001	0
0.2040	14.4357	-12.2106	47.5394	11.7056	0
0.2047	18.0988	-10.9839	41.7423	10.1782	0
0.2053	22.3698	-8.84974	36.8569	8.65524	0
0.2060	17.1817	-8.54307	37.1684	9.26177	0
0.2067	7.11472	-5.80178	36.553	9.56725	0
0.2073	1.31332	-3.66132	33.8102	8.34976	0
0.2080	-3.87483	-7.32263	34.7219	8.04428	0
0.2087	-6.31696	-8.54307	35.9452	8.04428	0
0.2093	6.19756	-5.18843	32.8909	6.82237	0
0.2100	25.7291	-5.4951	30.452	6.21141	0
0.2107	37.3265	-6.40887	31.9791	5.29497	0
0.2113	42.2053	-3.66132	30.7559	4.98949	0
0.2120	43.1225	-3.05423	27.7016	6.82237	0
0.2127	39.1554	-3.66132	28.317	6.51689	0
0.2133	33.3594	-2.44088	28.0131	4.68844	0
0.2140	19.016	-3.05423	25.2627	6.51689	0
0.2147	-10.8919	-3.96799	26.7898	9.26177	0
0.2153	-38.9708	-1.83379	30.452	8.65524	0
0.2160	-37.4459	-4.58134	28.6209	8.34976	0
0.2167	-6.92477	-9.15642	23.7355	8.34976	0
0.2173	23.5909	-6.40887	20.0734	7.43332	0
0.2180	34.8844	-2.74755	19.4655	8.34976	0
0.2187	33.6633	-4.88175	20.6888	10.1782	0
0.2193	35.4922	-6.40887	21.2966	10.1782	0
0.2200	42.8185	-4.58134	17.0267	10.1782	0
0.2207	48.3106	-4.58134	13.6684	11.0946	0
0.2213	48.6145	-5.4951	15.8034	11.0946	0
0.2220	43.4264	-5.80178	17.6345	12.3166	0
0.2227	32.1383	-7.02222	16.7151	12.9275	0
0.2233	20.8449	-7.62931	16.4112	11.0946	0
0.2240	16.8778	-7.32263	14.8841	11.0946	0
0.2247	14.4357	-5.80178	12.7491	14.4505	0
0.2253	8.02644	-5.18843	11.8374	14.756	0
0.2260	3.45153	-2.44088	10.3102	10.7892	0
0.2267	-6.31696	2.1342	8.47914	9.87273	0
0.2273	-38.6669	1.22044	11.5335	13.8395	0
0.2280	-79.8628	-0.913764	16.4112	12.622	0
0.2287	-88.1009	-0.913764	11.5335	5.29497	0
0.2293	-50.5682	-0.913764	2.98593	4.98949	0
0.2300	1.00941	-0.913764	2.0666	10.4837	0
0.2307	27.2541	-0.913764	4.817	11.0946	0
0.2313	21.1488	-0.913764	3.89767	9.56725	0
0.2320	5.89366	-0.913764	2.37811	11.7056	0
0.2327	-2.65377	-0.913764	1.76269	12.622	0
0.2333	-8.75908	-0.913764	1.15486	10.7892	0
0.2340	-12.4168	-0.913764	1.15486	11.0946	0
0.2347	-7.84193	-0.913764	0.547041	12.0111	0
0.2353	1.61723	-0.913764	-1.59554	11.0946	0
0.2360	10.7725	-0.913764	-2.81118	11.0946	0
0.2367	15.0489	-0.913764	-2.50727	11.4001	0
0.2373	11.6896	-0.913764	-4.33834	10.1782	0
0.2380	7.41863	-0.913764	-8.00048	8.65524	0
0.2387	6.19756	-0.913764	-8.91981	11.0946	0
0.2393	2.83829	-0.913764	-5.8655	16.2834	0
0.2400	-1.1288	2.74755	-7.08874	17.1998	0
0.2407	-0.211651	4.88175	-14.413	13.5385	0
0.2413	3.75544	8.2364	-20.818	11.0946	0
0.2420	9.55141	7.01596	-19.2908	12.0111	0
0.2427	20.541	5.79552	-17.7636	13.233	0
0.2433	33.6633	7.32263	-22.9529	14.145	0
0.2440	39.4593	8.2364	-26.0072	12.9275	0
0.2447	34.2711	8.2364	-20.818	11.0946	0
0.2453	23.8948	10.0702	-19.9062	12.0111	0
0.2460	16.27	10.9839	-26.6151	11.7056	0
0.2467	13.5185	10.9839	-29.0616	9.26177	0
0.2473	11.9935	12.8177	-26.919	9.87273	0
0.2480	6.50147	13.7315	-29.6694	10.4837	0
0.2487	-6.92477	11.904	-33.0276	7.7388	0
0.2493	-20.9643	10.0702	-31.8044	7.43332	0
0.2500	-20.0471	10.0702	-31.8044	8.34976	0
0.2507	-3.87483	10.9839	-32.7237	5.60045	0
0.2513	4.36326	11.904	-29.0616	6.82237	0
0.2520	-9.3669	11.904	-28.4461	9.87273	0
0.2527	-23.7103	11.904	-34.5548	5.29497	0
0.2533	-10.284	11.904	-38.5208	1.63365	0
0.2540	23.8948	11.904	-36.3858	3.16104	0
0.2547	46.7856	11.904	-34.2433	1.02269	0
0.2553	48.0067	11.904	-35.4665	-0.805756	0
0.2560	41.5975	11.904	-37.9054	1.93913	0
0.2567	33.3594	11.904	-39.7365	2.85557	0
0.2573	19.9277	11.904	-40.048	-0.194798	0
0.2580	11.6896	11.904	-39.7365	0.411733	0
0.2587	18.4027	11.904	-38.5208	1.02269	0
0.2593	29.083	11.904	-36.9937	-0.194798	0
0.2600	27.2541	11.904	-37.2976	0.717212	0
0.2607	15.3528	11.904	-37.9054	1.93913	0
0.2613	7.11472	11.904	-35.4665	-1.11124	0
0.2620	7.41863	11.904	-36.3858	-2.94411	0
0.2627	11.6896	11.904	-37.2976	-0.500277	0
0.2633	7.72253	11.904	-31.1965	0.411733	0
0.2640	-4.79199	11.904	-27.2305	-2.02767	0
0.2647	-11.809	11.904	-32.1083	-4.77256	0
0.2653	-4.17874	11.904	-34.2433	-8.13283	0
0.2660	9.86075	11.904	-32.7237	-9.04484	0
0.2667	21.1488	11.904	-34.5548	-5.38351	0
0.2673	26.3369	11.904	-34.5548	-3.86055	0
0.2680	24.5081	11.904	-30.8926	-6.91091	0
0.2687	20.8449	11.904	-30.5811	-8.73936	0
0.2693	24.5081	11.904	-30.5811	-8.13283	0
0.2700	30.0001	11.904	-27.2305	-8.13283	0
0.2707	22.0659	11.904	-25.0879	-8.13283	0
0.2713	-2.95768	11.904	-24.4801	-8.13283	0
0.2720	-34.3905	11.904	-23.8723	-9.04484	0
0.2727	-53.6182	11.904	-24.1762	-8.73936	0
0.2733	-52.3971	11.904	-24.784	-8.13283	0
0.2740	-43.8497	11.904	-23.8723	-9.35032	0
0.2747	-42.634	11.904	-20.818	-8.13283	0
0.2753	-45.0707	11.904	-16.2441	-4.77256	0
0.2760	-38.0537	-1.22044	-15.3247	-4.16603	0
0.2767	-19.1354	-0.913764	-18.683	-5.38351	0
0.2773	0.705502	0	-19.9062	-6.60543	0
0.2780	8.94359	0.306674	-18.683	-7.52187	0
0.2787	3.45153	-1.83379	-17.1558	-6.60543	0
0.2793	-13.9472	-1.83379	-14.1015	-5.38351	0
0.2800	-35.9155	1.52711	-10.7509	-5.99447	0
0.2807	-46.905	1.22044	-9.83154	-5.38351	0
0.2813	-39.8826	-0.913764	-9.52763	-5.07804	0
0.2820	-30.4234	-0.913764	-8.30439	-6.60543	0
0.2827	-31.9484	-0.913764	-7.39265	-6.29995	0
0.2833	-38.6669	0.913764	-6.47332	-2.63863	0
0.2840	-45.0707	2.74755	-5.25767	-1.72219	0
0.2847	-51.176	-0.306674	-3.73052	-2.33315	0
0.2853	-54.8392	-0.913764	-2.50727	-0.805756	0
0.2860	-52.3971	5.4951	-2.50727	-2.33315	0
0.2867	-47.8222	7.32263	-1.59554	-3.55507	0
0.2873	-49.3472	3.35464	2.68202	1.63365	0
0.2880	-51.4799	3.35464	5.12091	3.46652	0
0.2887	-45.9879	3.35464	1.45878	-2.02767	0
0.2893	-38.6669	3.35464	-1.59554	-3.55507	0
0.2900	-36.8326	3.35464	0.547041	1.02269	0
0.2907	-35.0038	3.35464	2.98593	2.85557	0
0.2913	-31.3406	3.35464	1.76269	1.63365	0
0.2920	-27.0696	3.35464	1.45878	1.02269	0
0.2927	-19.7432	3.35464	4.51309	1.93913	0
0.2933	-13.9472	3.35464	6.64807	2.24461	0
0.2940	-14.555	3.35464	5.72874	3.16104	0
0.2947	-19.7432	3.35464	4.817	4.07748	0
0.2953	-28.5945	3.35464	6.95198	3.16104	0
0.2960	-35.6116	3.35464	8.47914	2.55009	0
0.2967	-37.4459	3.35464	6.34416	5.29497	0
0.2973	-40.1919	3.35464	4.817	5.60045	0
0.2980	-42.9379	3.35464	5.42482	1.02269	0
0.2987	-38.6669	3.35464	6.64807	1.63365	0
0.2993	-32.2577	3.35464	9.70238	6.51689	0
0.3000	-28.2906	3.35464	10.918	5.90593	0
0.3007	-24.0142	3.35464	6.34416	2.85557	0
0.3013	-24.0142	3.35464	2.37811	1.93913	0
0.3020	-24.3235	3.35464	2.98593	1.63365	0
0.3027	-14.859	3.35464	2.98593	2.85557	0
0.3033	-4.48265	3.35464	3.28984	3.772	0
0.3040	-5.70371	3.35464	4.817	-0.500277	0
0.3047	-8.14583	3.35464	3.59376	-1.72219	0
0.3053	-8.75908	3.35464	2.0666	3.16104	0
0.3060	-15.7761	3.35464	3.89767	3.16104	0
0.3067	-23.1025	3.35464	2.0666	-1.11124	0
0.3073	-24.0142	3.35464	-0.676204	-0.500277	0
0.3080	-28.2906	3.35464	2.0666	1.93913	0
0.3087	-40.1919	3.35464	3.28984	1.93913	0
0.3093	-56.0603	3.35464	0.547041	2.24461	0
0.3100	-67.6576	3.35464	1.45878	1.93913	0
0.3107	-58.8063	3.35464	2.98593	0.110681	0
0.3113	-27.6774	3.35464	2.0666	0.411733	0
0.3120	1.31332	3.35464	2.0666	-1.11124	0
0.3127	9.86075	3.35464	0.235532	-4.77256	0
0.3133	6.19756	3.35464	-5.25767	-3.86055	0
0.3140	-2.04596	3.35464	-5.8655	-1.11124	0
0.3147	-16.08	3.35464	-4.03443	-3.55507	0
0.3153	-27.3735	3.35464	-5.25767	-6.29995	0
0.3160	-24.6274	3.35464	-6.16941	-6.29995	0
0.3167	-10.284	3.35464	-5.56158	-6.60543	0
0.3173	3.45153	3.35464	-6.77723	-7.21639	0
0.3180	6.19756	3.35464	-5.8655	-6.29995	0
0.3187	-1.43271	3.35464	-2.50727	-5.99447	0
0.3193	-8.14583	3.35464	-3.4266	-5.99447	0
0.3200	-9.3669	3.35464	-8.00048	-5.38351	0
0.3207	-14.859	3.35464	-8.00048	-6.60543	0
0.3213	-26.4563	3.35464	-8.00048	-9.35032	0
0.3220	-32.5616	3.35464	-11.6626	-9.04484	0
0.3227	-25.8485	3.35464	-11.0548	-6.29995	0
0.3233	-7.53802	3.35464	-5.25767	-6.29995	0
0.3240	8.33035	3.35464	-4.33834	-8.13283	0
0.3247	7.72253	3.35464	-9.52763	-9.04484	0
0.3253	-1.73662	3.35464	-11.6626	-9.04484	0
0.3260	1.00941	3.35464	-12.5819	-9.6558	0
0.3267	15.9606	3.35464	-12.5819	-10.2668	0
0.3273	28.7791	3.35464	-10.7509	-11.1832	0
0.3280	31.5251	3.35464	-11.0548	-11.7941	0
0.3287	23.5909	3.35464	-13.4937	-10.5722	0
0.3293	13.8278	3.35464	-12.5819	-7.21639	0
0.3300	12.9107	3.35464	-9.83154	-6.91091	0
0.3307	14.4357	3.35464	-9.83154	-10.8777	0
0.3313	8.02644	3.35464	-8.91981	-13.9281	0
0.3320	-0.515559	3.35464	-8.6083	-13.6226	0
0.3327	-5.0959	3.35464	-8.00048	-13.6226	0
0.3333	-7.22868	3.35464	-5.25767	-14.2336	0
0.3340	-3.57093	3.35464	-5.8655	-14.539	0
0.3347	3.45153	3.35464	-8.00048	-12.7106	0
0.3353	5.28041	3.35464	-1.89945	-10.2668	0
0.3360	4.05935	3.35464	3.89767	-10.5722	0
0.3367	5.28041	3.35464	-0.676204	-14.539	0
0.3373	12.2974	3.35464	-5.25767	-18.5058	0
0.3380	21.4527	3.35464	-3.1151	-17.2883	0
0.3387	21.4527	3.35464	-1.59554	-14.2336	0
0.3393	11.9935	3.35464	-2.50727	-13.6226	0
0.3400	10.7725	3.35464	-1.28403	-14.2336	0
0.3407	16.8778	3.35464	-0.372292	-13.6226	0
0.3413	19.3199	3.35464	0.235532	-12.7106	0
0.3420	23.5909	3.35464	0.235532	-14.539	0
0.3427	26.9502	3.35464	-0.676204	-17.8949	0
0.3433	20.8449	3.35464	-1.59554	-16.0664	0
0.3440	15.0489	3.35464	-1.28403	-10.5722	0
0.3447	4.36326	3.35464	-2.50727	-9.96127	0
0.3453	-21.2682	3.35464	-3.4266	-14.539	0
0.3460	-38.0537	3.35464	-2.20336	-15.7609	0
0.3467	-38.9708	3.35464	1.15486	-13.6226	0
0.3473	-48.7339	3.35464	6.34416	-12.7106	0
0.3480	-53.9221	3.35464	9.39087	-13.6226	0
0.3487	-23.1025	3.35464	3.89767	-14.2336	0
0.3493	20.541	3.35464	-3.1151	-14.539	0
0.3500	37.9343	3.35464	-4.33834	-13.0161	0
0.3507	31.2212	3.35464	-3.1151	-11.1832	0
0.3513	16.27	3.35464	-0.980115	-10.8777	0
0.3520	4.67259	3.35464	2.0666	-12.4051	0
0.3527	3.1422	3.35464	3.59376	-13.6226	0
0.3533	4.9765	3.35464	2.98593	-13.3171	0
0.3540	4.05935	3.35464	3.59376	-13.3171	0
0.3547	4.67259	3.35464	4.20918	-14.8445	0
0.3553	8.02644	3.35464	2.98593	-15.4555	0
0.3560	10.7725	3.35464	3.89767	-11.7941	0
0.3567	12.9107	3.35464	6.64807	-8.13283	0
0.3573	13.8278	3.35464	8.17523	-10.2668	0
0.3580	11.3857	3.35464	8.47914	-12.4051	0
0.3587	8.02644	3.35464	11.2219	-9.6558	0
0.3593	5.28041	3.35464	16.1073	-6.29995	0
0.3600	1.61723	-5.18843	19.4655	-6.91091	0
0.3607	-0.211651	-5.18843	18.2423	-10.2668	0
0.3613	2.53438	-3.66132	13.6684	-12.7106	0
0.3620	4.9765	-3.05423	11.8374	-9.04484	0
0.3627	2.83829	-2.74755	13.9723	-4.46708	0
0.3633	1.31332	-2.44088	16.1073	-5.07804	0
0.3640	2.23047	-3.96799	17.6345	-6.60543	0
0.3647	1.61723	-5.18843	20.0734	-3.55507	0
0.3653	-0.211651	-4.58134	20.0734	-2.63863	0
0.3660	-0.824895	-3.66132	18.5462	-7.21639	0
0.3667	-1.1288	-2.44088	22.8238	-8.13283	0
0.3673	-3.87483	-0.913764	27.7016	-3.55507	0
0.3680	-4.17874	0	25.8705	-1.11124	0
0.3687	1.61723	0.60709	24.3509	-2.63863	0
0.3693	9.86075	0	27.3976	-2.63863	0
0.3700	14.7396	2.1342	27.3976	-1.41671	0
0.3707	14.7396	6.40887	26.182	-0.194798	0
0.3713	11.3857	4.27466	31.3637	0.717212	0
0.3720	7.11472	4.27466	35.3373	1.02269	0
0.3727	6.19756	4.27466	32.283	-2.33315	0
0.3733	8.94359	4.27466	30.452	-4.16603	0
0.3740	9.2475	4.27466	31.3637	-0.805756	0
0.3747	6.19756	4.27466	31.3637	1.02269	0
0.3753	5.58432	4.27466	31.0598	-0.500277	0
0.3760	8.02644	4.27466	31.9791	1.93913	0
0.3767	8.02644	4.27466	33.8102	4.68844	0
0.3773	6.80538	4.27466	35.3373	1.63365	0
0.3780	4.67259	4.27466	35.0258	1.32817	0
0.3787	-2.34986	4.27466	36.2491	4.07748	0
0.3793	-13.6379	4.27466	38.9995	2.55009	0
0.3800	-20.3564	4.27466	37.4723	1.32817	0
0.3807	-16.08	4.27466	36.553	5.29497	0
0.3813	-3.87483	4.27466	40.519	6.51689	0
0.3820	6.19756	4.27466	39.6073	4.07748	0
0.3827	8.63969	4.27466	37.7762	4.38296	0
0.3833	7.11472	4.27466	44.4927	6.51689	0
0.3840	5.28041	4.27466	47.5394	6.82237	0
0.3847	6.19756	4.27466	41.7423	5.29497	0
0.3853	11.6896	4.27466	39.6073	4.68844	0
0.3860	17.1817	4.27466	40.519	5.60045	0
0.3867	18.0988	4.27466	40.519	5.60045	0
0.3873	19.3199	4.27466	40.519	4.07748	0
0.3880	20.8449	4.27466	38.3841	3.46652	0
0.3887	18.0988	4.27466	34.7219	3.16104	0
0.3893	16.8778	4.27466	35.0258	3.16104	0
0.3900	19.016	4.27466	34.418	3.46652	0
0.3907	19.3199	4.27466	31.3637	3.16104	0
0.3913	17.7949	4.27466	31.3637	4.07748	0
0.3920	14.4357	4.27466	29.8441	5.60045	0
0.3927	6.19756	4.27466	25.8705	3.46652	0
0.3933	-4.79199	4.27466	25.8705	0.411733	0
0.3940	-12.1129	4.27466	25.2627	2.85557	0
0.3947	-19.4393	4.27466	23.1277	5.29497	0
0.3953	-31.9484	4.27466	26.182	3.772	0
0.3960	-43.5458	-1.83379	27.0937	2.85557	0
0.3967	-37.7498	-5.18843	18.5462	3.772	0
0.3973	-13.9472	0.60709	13.053	3.16104	0
0.3980	12.6068	0.913764	13.053	2.55009	0
0.3987	32.7461	-4.88175	10.918	3.46652	0
0.3993	45.5646	-5.18843	9.39087	4.68844	0
0.4000	48.6145	-3.66132	9.39087	3.772	0
0.4007	41.5975	-5.18843	6.04025	3.46652	0
0.4013	32.4422	-3.96799	4.817	4.68844	0
0.4020	26.9502	-2.74755	7.5598	5.60045	0
0.4027	23.287	-4.27466	6.95198	4.68844	0
0.4033	20.541	-2.74755	3.59376	5.29497	0
0.4040	19.9277	-1.22044	1.15486	6.51689	0
0.4047	21.4527	-5.18843	-0.980115	4.68844	0
0.4053	21.762	-5.80178	-1.59554	3.16104	0
0.4060	22.6737	0	-2.50727	4.68844	0
0.4067	22.6737	3.66132	-4.03443	4.98949	0
0.4073	17.1817	1.52711	-1.59554	5.60045	0
0.4080	10.4686	-0.913764	-0.676204	6.51689	0
0.4087	8.02644	0	-7.08874	4.68844	0
0.4093	10.1647	1.82753	-10.7509	2.24461	0
0.4100	13.2146	-0.913764	-8.00048	1.93913	0
0.4107	13.5185	-3.66132	-9.83154	1.32817	0
0.4113	10.4686	-1.22044	-15.3247	1.02269	0
0.4120	10.7725	0.913764	-15.3247	3.772	0
0.4127	13.5185	0.306674	-14.7169	5.60045	0
0.4133	11.9935	0.913764	-18.0752	3.772	0
0.4140	10.1647	0.306674	-21.4258	1.93913	0
0.4147	11.0818	-0.613349	-22.9529	1.32817	0
0.4153	9.86075	3.66132	-24.784	1.63365	0
0.4160	9.86075	5.18843	-26.6151	3.772	0
0.4167	11.9935	1.22044	-27.2305	4.68844	0
0.4173	9.2475	2.1342	-27.8383	2.85557	0
0.4180	7.11472	4.27466	-29.6694	1.02269	0
0.4187	10.7725	2.1342	-30.2772	2.55009	0
0.4193	9.55141	3.35464	-27.5344	4.98949	0
0.4200	4.67259	5.18843	-27.5344	5.29497	0
0.4207	6.19756	1.82753	-33.3315	3.772	0
0.4213	7.41863	1.52711	-36.9937	3.772	0
0.4220	3.45153	4.88175	-35.1626	3.772	0
0.4227	1.00941	4.57508	-33.3315	3.16104	0
0.4233	1.92656	3.35464	-33.3315	3.46652	0
0.4240	3.1422	3.96799	-33.6354	1.93913	0
0.4247	5.28041	2.74755	-31.8044	-0.805756	0
0.4253	6.19756	2.74755	-29.6694	-0.194798	0
0.4260	4.9765	4.57508	-29.9733	1.02269	0
0.4267	5.89366	4.57508	-32.7237	0.717212	0
0.4273	10.1647	3.96799	-32.7237	0.411733	0
0.4280	13.5185	7.32263	-32.4122	0.110681	0
0.4287	14.7396	8.54307	-32.7237	0.717212	0
0.4293	14.1317	6.10219	-33.3315	3.772	0
0.4300	12.2974	4.88175	-34.8587	4.68844	0
0.4307	10.7725	7.32263	-34.2433	2.24461	0
0.4313	8.94359	7.93598	-29.6694	4.68844	0
0.4320	7.11472	1.52711	-27.8383	7.7388	0
0.4327	4.36326	1.52711	-30.8926	4.07748	0
0.4333	1.61723	1.52711	-31.5005	1.63365	0
0.4340	-0.211651	1.52711	-29.9733	4.07748	0
0.4347	-0.824895	1.52711	-29.0616	4.68844	0
0.4353	-0.515559	1.52711	-25.3994	2.85557	0
0.4360	3.75544	1.52711	-21.1219	2.85557	0
0.4367	10.1647	1.52711	-21.7373	3.772	0
0.4373	11.6896	1.52711	-22.649	4.68844	0
0.4380	7.41863	1.52711	-22.3451	4.98949	0
0.4387	4.9765	1.52711	-21.4258	3.772	0
0.4393	5.89366	1.52711	-20.514	2.55009	0
0.4400	6.80538	1.52711	-19.9062	3.772	0
0.4407	6.19756	1.52711	-20.818	5.60045	0
0.4413	5.89366	1.52711	-21.7373	6.51689	0
0.4420	4.9765	1.52711	-23.2568	7.12784	0
0.4427	2.83829	1.52711	-25.7033	7.12784	0
0.4433	2.23047	1.52711	-26.3112	7.43332	0
0.4440	4.36326	3.66132	-25.3994	8.04428	0
0.4447	5.89366	0.60709	-28.1422	5.90593	0
0.4453	6.80538	2.1342	-32.7237	4.07748	0
0.4460	8.63969	3.96799	-32.7237	4.38296	0
0.4467	7.11472	2.44088	-30.2772	3.46652	0
0.4473	1.92656	2.44088	-30.2772	1.93913	0
0.4480	-0.515559	4.27466	-31.8044	1.32817	0
0.4487	0.705502	4.88175	-30.8926	0.110681	0
0.4493	0.705502	7.01596	-29.0616	0.110681	0
0.4500	0.092258	8.2364	-28.1422	2.24461	0
0.4507	0.705502	6.10219	-27.5344	1.93913	0
0.4513	1.31332	5.4951	-26.6151	-0.194798	0
0.4520	2.23047	6.71554	-25.7033	0.717212	0
0.4527	2.23047	7.32263	-23.5684	1.32817	0
0.4533	1.61723	7.93598	-23.5684	-0.194798	0
0.4540	4.36326	8.2364	-26.6151	-0.194798	0
0.4547	8.02644	7.32263	-23.5684	0.717212	0
0.4553	8.02644	5.4951	-12.2704	0.411733	0
0.4560	7.11472	3.66132	-5.25767	1.02269	0
0.4567	5.58432	0.306674	-4.94616	0.110681	0
0.4573	3.45153	0.306674	-2.50727	-2.33315	0
0.4580	0.705502	1.82753	2.0666	-2.02767	0
0.4587	-4.17874	0.306674	4.817	-0.194798	0
0.4593	-9.3669	-0.913764	6.95198	-1.72219	0
0.4600	-8.44974	-0.913764	7.5598	-2.63863	0
0.4607	-4.48265	-2.1342	8.17523	-0.805756	0
0.4613	-2.95768	-0.913764	11.8374	-1.72219	0
0.4620	-4.17874	1.82753	10.918	-3.86055	0
0.4627	-6.01305	0	4.20918	-2.63863	0
0.4633	-5.70371	-1.83379	0.547041	-0.805756	0
0.4640	-0.211651	1.82753	-3.4266	-1.41671	0
0.4647	7.11472	2.1342	-12.2704	-0.805756	0
0.4653	11.6896	-2.74755	-18.0752	-0.194798	0
0.4660	14.1317	-1.83379	-21.7373	-2.63863	0
0.4667	12.6068	4.27466	-28.1422	-4.16603	0
0.4673	7.41863	4.27466	-33.0276	-2.02767	0
0.4680	3.45153	0.913764	-35.4665	-1.72219	0
0.4687	2.53438	0.913764	-42.183	-5.07804	0
0.4693	3.75544	0.306674	-51.9461	-5.68899	0
0.4700	5.28041	-1.22044	-57.7432	-3.55507	0
0.4707	2.53438	0	-59.5743	-4.16603	0
0.4713	-2.95768	0	-59.8782	-6.29995	0
0.4720	-4.79199	-0.613349	-61.1015	-6.60543	0
0.4727	-4.17874	2.1342	-62.9325	-6.29995	0
0.4733	-6.92477	3.96799	-62.6286	-5.99447	0
0.4740	-12.7262	2.74755	-62.0208	-4.46708	0
0.4747	-16.6933	3.96799	-61.7093	-4.46708	0
0.4753	-12.4168	5.4951	-58.3587	-4.77256	0
0.4760	1.00941	4.57508	-53.4733	-2.63863	0
0.4767	10.7725	4.57508	-47.9801	-2.63863	0
0.4773	8.94359	4.57508	-42.183	-5.68899	0
0.4780	4.9765	2.74755	-40.048	-6.29995	0
0.4787	4.67259	2.74755	-36.6897	-4.46708	0
0.4793	7.11472	2.44088	-27.2305	-2.94411	0
0.4800	10.7725	-0.613349	-20.818	-3.55507	0
0.4807	12.2974	-1.83379	-21.7373	-5.99447	0
0.4813	11.0818	-2.74755	-20.2101	-8.13283	0
0.4820	8.33035	-6.71554	-14.413	-5.99447	0
0.4827	1.00941	-11.2906	-10.7509	-3.55507	0
0.4833	-8.44974	-14.6515	-7.39265	-5.38351	0
0.4840	-16.08	-17.3928	-2.20336	-7.52187	0
0.4847	-32.2577	-17.6995	3.28984	-5.99447	0
0.4853	-58.1931	-18.0062	8.47914	-4.46708	0
0.4860	-68.5694	-21.9742	12.1413	-5.38351	0
0.4867	-53.9221	-24.7217	15.8034	-5.07804	0
0.4873	-32.8655	-23.8017	20.0734	-2.63863	0
0.4880	-17.3011	-22.5812	22.2084	-3.55507	0
0.4887	-9.3669	-21.9742	23.1277	-6.29995	0
0.4893	-9.6708	-20.1404	26.7898	-5.68899	0
0.4900	-4.48265	-18.3128	32.283	-2.94411	0
0.4907	14.4357	-17.0924	36.8569	-0.805756	0
0.4913	30.0001	-18.6133	41.4384	-0.500277	0
0.4920	30.0001	-22.2808	44.7966	-2.33315	0
0.4927	23.5909	-22.2808	45.1005	-4.46708	0
0.4933	15.3528	-18.3128	44.7966	-3.86055	0
0.4940	4.9765	-17.3928	49.0666	-4.16603	0
0.4947	-2.65377	-18.9199	56.3908	-4.77256	0
0.4953	-4.17874	-19.2266	60.3569	-3.24959	0
0.4960	-4.79199	-18.9199	61.5801	-1.41671	0
0.4967	-6.62087	-18.0062	65.5462	0.110681	0
0.4973	-8.44974	-16.1724	71.3433	2.55009	0
0.4980	-9.3669	-15.5653	75.3093	1.93913	0
0.4987	-13.0301	-14.6515	77.4519	-1.72219	0
0.4993	-16.9972	-10.9839	79.8908	-2.02767	0
0.5000	-17.605	-9.76351	82.6336	0.411733	0
0.5007	-16.08	-12.2106	86.9112	2.85557	0
0.5013	-16.08	-10.3769	90.5733	4.68844	0
0.5020	-14.859	-4.88175	93.0122	4.98949	0
0.5027	-10.284	-2.74755	95.4511	6.51689	0
0.5033	-7.53802	-4.27466	100.033	9.87273	0
0.5040	-10.284	-5.18843	103.079	9.26177	0
0.5047	-13.9472	-3.96799	100.336	3.772	0
0.5053	-17.3011	-0.613349	96.9782	1.93913	0
0.5060	-21.2682	3.66132	99.1132	5.90593	0
0.5067	-22.4892	6.40887	101.864	7.7388	0
0.5073	-21.2682	8.84974	101.248	6.51689	0
0.5080	-23.4064	10.0702	100.944	4.98949	0
0.5087	-26.4563	10.9839	100.944	3.772	0
0.5093	-22.1853	12.8177	100.336	3.46652	0
0.5100	-14.859	13.4248	100.033	5.60045	0
0.5107	-12.4168	13.4248	98.5054	6.51689	0
0.5113	-11.2012	17.3928	96.3704	6.21141	0
0.5120	-9.06299	20.1404	96.9782	6.51689	0
0.5127	-9.3669	19.2266	98.5054	5.60045	0
0.5133	-12.1129	20.1404	99.1132	3.16104	0
0.5140	-16.9972	24.7217	98.5054	4.38296	0
0.5147	-25.2353	25.6355	97.2822	5.29497	0
0.5153	-33.7827	24.7217	100.336	2.85557	0
0.5160	-38.6669	25.0221	103.079	3.16104	0
0.5167	-37.7498	26.5492	97.8976	4.98949	0
0.5173	-30.1195	29.2968	92.7083	1.93913	0
0.5180	-21.2682	32.0443	96.0665	0.110681	0
0.5187	-18.5221	32.9581	97.2822	3.16104	0
0.5193	-24.0142	34.4852	93.3161	2.85557	0
0.5200	-28.2906	36.6194	93.0122	0.717212	0
0.5207	-29.2024	37.5332	94.2354	1.93913	0
0.5213	-31.3406	38.1465	91.7889	1.93913	0
0.5220	-35.9155	37.5332	89.0461	-0.805756	0
0.5227	-39.2748	35.0923	86.9112	-0.805756	0
0.5233	-38.6669	35.399	85.384	1.32817	0
0.5240	-32.2577	37.2328	86.2957	1.93913	0
0.5247	-27.9813	35.0923	85.6879	1.93913	0
0.5253	-32.2577	32.351	80.1947	0.411733	0
0.5260	-38.6669	34.4852	73.7898	-3.24959	0
0.5267	-38.3576	35.7057	71.0394	-2.63863	0
0.5273	-38.0537	30.2106	71.6472	0.411733	0
0.5280	-41.1036	30.2106	70.1276	-3.55507	0
0.5287	-41.413	30.2106	61.5801	-10.2668	0
0.5293	-39.8826	30.2106	53.9519	-9.96127	0
0.5300	-40.1919	30.2106	53.648	-8.43831	0
0.5307	-38.6669	30.2106	51.2015	-9.96127	0
0.5313	-36.2248	30.2106	44.4927	-9.35032	0
0.5320	-35.0038	30.2106	41.7423	-8.13283	0
0.5327	-35.9155	30.2106	38.0801	-10.5722	0
0.5333	-38.3576	30.2106	30.452	-10.8777	0
0.5340	-39.2748	30.2106	26.182	-9.96127	0
0.5347	-35.9155	30.2106	22.5199	-12.0996	0
0.5353	-34.3905	30.2106	16.7151	-13.6226	0
0.5360	-36.8326	30.2106	12.7491	-10.8777	0
0.5367	-37.1365	30.2106	9.39087	-11.7941	0
0.5373	-36.8326	30.2106	4.20918	-17.2883	0
0.5380	-36.5287	30.2106	-1.59554	-18.2004	0
0.5387	-34.0866	30.2106	-8.00048	-14.8445	0
0.5393	-31.3406	30.2106	-12.5819	-14.2336	0
0.5400	-31.0367	-22.8879	-19.2908	-16.3719	0
0.5407	-29.5117	-24.7217	-31.5005	-17.2883	0
0.5413	-27.3735	-23.8017	-41.879	-17.2883	0
0.5420	-26.4563	-26.2488	-48.5879	-18.2004	0
0.5427	-24.9314	-30.8239	-57.4393	-17.2883	0
0.5433	-23.1025	-32.0443	-64.1558	-16.9829	0
0.5440	-24.3235	-32.0443	-67.8179	-18.2004	0
0.5447	-24.9314	-33.2648	-74.8383	-18.2004	0
0.5453	-23.1025	-33.5715	-82.1625	-17.8949	0
0.5460	-22.7931	-32.6514	-86.4325	-19.1168	0
0.5467	-23.1025	-33.8781	-93.1414	-20.9497	0
0.5473	-22.1853	-34.7919	-102.297	-20.0332	0
0.5480	-21.8814	-30.2106	-109.621	-18.2004	0
0.5487	-23.1025	-27.7697	-115.426	-17.2883	0
0.5493	-22.1853	-32.0443	-120.303	-18.5058	0
0.5500	-19.4393	-31.431	-126.412	-20.3387	0
0.5507	-16.3839	-23.8017	-132.209	-20.3387	0
0.5513	-12.1129	-23.8017	-130.682	-18.5058	0
0.5520	-12.1129	-30.5172	-129.459	-18.2004	0
0.5527	-20.0471	-30.8239	-138.918	-21.2551	0
0.5533	-24.9314	-28.383	-149.297	-22.1672	0
0.5540	-24.9314	-29.6035	-152.351	-20.3387	0
0.5547	-31.0367	-29.2968	-154.182	-20.6442	0
0.5553	-36.8326	-26.5492	-156.317	-21.2551	0
0.5560	-25.5392	-27.4693	-155.094	-18.2004	0
0.5567	-6.01305	-28.0763	-155.398	-16.6774	0
0.5573	5.89366	-25.3288	-158.756	-19.7277	0
0.5580	12.9107	-24.1084	-159.675	-17.8949	0
0.5587	15.6567	-24.7217	-158.452	-14.8445	0
0.5593	13.2146	-22.2808	-160.587	-18.5058	0
0.5600	13.2146	-20.447	-161.506	-19.7277	0
0.5607	14.4357	-22.8879	-158.148	-14.2336	0
0.5613	8.33035	-24.7217	-156.317	-13.6226	0
0.5620	1.31332	-21.3608	-155.709	-17.2883	0
0.5627	0.092258	-17.3928	-150.216	-16.3719	0
0.5633	1.61723	-17.0924	-142.892	-12.0996	0
0.5640	2.23047	30.2106	-140.749	-12.7106	0
0.5647	1.92656	30.2106	-141.668	-16.3719	0
0.5653	1.31332	30.2106	-141.668	-17.2883	0
0.5660	1.61723	30.2106	-138.31	-15.4555	0
0.5667	0.705502	30.2106	-130.682	-13.6226	0
0.5673	-2.04596	30.2106	-124.27	-13.6226	0
0.5680	-1.73662	30.2106	-121.831	-14.8445	0
0.5687	0.396167	30.2106	-116.034	-13.6226	0
0.5693	1.00941	30.2106	-107.79	-10.8777	0
0.5700	6.19756	30.2106	-102.912	-12.4051	0
0.5707	13.8278	30.2106	-96.8035	-12.4051	0
0.5713	16.5739	30.2106	-87.9597	-8.43831	0
0.5720	18.7067	30.2106	-82.1625	-8.13283	0
0.5727	23.8948	30.2106	-75.75	-11.7941	0
0.5733	26.9502	30.2106	-66.8986	-11.7941	0
0.5740	27.8619	30.2106	-61.1015	-8.43831	0
0.5747	29.6962	30.2106	-55.6083	-4.46708	0
0.5753	29.3923	30.2106	-42.183	-2.33315	0
0.5760	23.5909	30.2106	-30.2772	-3.86055	0
0.5767	16.27	30.2106	-28.4461	-5.38351	0
0.5773	12.6068	30.2106	-26.3112	-1.72219	0
0.5780	11.9935	30.2106	-18.683	1.02269	0
0.5787	13.2146	30.2106	-10.4394	1.02269	0
0.5793	17.4856	30.2106	-4.33834	1.32817	0
0.5800	21.4527	30.2106	-0.0683801	1.63365	0
0.5807	20.8449	30.2106	3.59376	1.63365	0
0.5813	18.7067	30.2106	8.47914	3.772	0
0.5820	17.1817	30.2106	14.8841	6.21141	0
0.5827	15.9606	30.2106	22.2084	6.82237	0
0.5833	17.7949	30.2106	29.8441	6.51689	0
0.5840	21.762	30.2106	34.1141	7.12784	0
0.5847	18.7067	30.2106	40.519	8.96072	0
0.5853	8.94359	30.2106	49.9859	7.43332	0
0.5860	3.75544	30.2106	54.5598	5.60045	0
0.5867	7.11472	30.2106	57.918	9.56725	0
0.5873	10.7725	30.2106	68.9044	13.5385	0
0.5880	10.7725	-3.66132	75.3093	11.0946	0
0.5887	8.63969	-5.18843	70.7355	9.26177	0
0.5893	11.6896	-7.32263	69.2083	12.0111	0
0.5900	23.5909	-10.9839	74.7015	12.3166	0
0.5907	38.8515	-12.2106	77.1404	12.0111	0
0.5913	43.4264	-10.0702	76.8365	14.4505	0
0.5920	33.6633	-8.54307	75.6208	15.3669	0
0.5927	20.8449	-8.24265	74.7015	13.8395	0
0.5933	11.0818	-7.62931	76.8365	14.756	0
0.5940	5.28041	-9.76351	78.0597	15.9779	0
0.5947	8.02644	-11.904	77.1404	14.756	0
0.5953	20.2371	-10.6835	77.4519	16.2834	0
0.5960	30.9173	-9.46309	75.9248	21.4721	0
0.5967	34.2711	-11.904	72.5665	22.6896	0
0.5973	30.6079	-14.3448	75.0054	18.1118	0
0.5980	25.7291	-12.8177	76.8365	15.6724	0
0.5987	26.3369	-10.0702	71.9587	18.4173	0
0.5993	27.558	-8.54307	72.5665	22.3885	0
0.6000	24.2041	-9.76351	77.1404	24.5224	0
0.6007	21.1488	-10.9839	72.8704	22.995	0
0.6013	21.1488	-8.84974	67.3772	19.9447	0
0.6020	20.541	-5.4951	68.6005	21.1666	0
0.6027	22.3698	-4.58134	67.9851	22.6896	0
0.6033	24.2041	-5.4951	64.3229	20.5556	0
0.6040	17.1817	-6.71554	61.5801	19.3337	0
0.6047	7.11472	-8.84974	60.6608	20.2502	0
0.6053	4.67259	-9.46309	60.3569	19.6392	0
0.6060	8.33035	-9.15642	58.8297	19.9447	0
0.6067	11.6896	-9.46309	54.8637	21.4721	0
0.6073	15.0489	-8.54307	53.3365	20.8611	0
0.6080	17.7949	-7.02222	53.3365	19.3337	0
0.6087	16.8778	-8.24265	50.5937	19.3337	0
0.6093	15.9606	-9.46309	47.8433	19.0282	0
0.6100	19.016	-7.02222	44.4927	18.1118	0
0.6107	20.8449	-3.96799	42.3501	19.3337	0
0.6113	19.6238	-4.58134	43.8773	20.2502	0
0.6120	17.1817	-4.88175	42.6616	19.3337	0
0.6127	15.6567	-3.35464	35.3373	19.0282	0
0.6133	13.5185	-2.74755	29.5326	18.4173	0
0.6140	12.6068	-3.05423	26.182	17.5053	0
0.6147	15.3528	-1.83379	22.2084	17.1998	0
0.6153	19.9277	-3.35464	20.3773	16.5888	0
0.6160	20.541	-7.32263	18.2423	15.3669	0
0.6167	13.2146	-5.4951	12.4452	17.1998	0
0.6173	-0.515559	-2.74755	9.39087	20.2502	0
0.6180	-12.7262	-6.10219	7.5598	18.4173	0
0.6187	-16.08	-4.88175	1.45878	16.5888	0
0.6193	-9.98014	2.44088	-2.20336	17.8108	0
0.6200	1.31332	1.82753	-2.50727	17.1998	0
0.6207	10.4686	-2.44088	-4.94616	16.5888	0
0.6213	12.9107	1.82753	-8.91981	19.3337	0
0.6220	10.1647	4.57508	-12.5819	19.3337	0
0.6227	6.19756	0	-15.9326	17.5053	0
0.6233	3.45153	-1.22044	-16.2441	19.3337	0
0.6240	1.92656	2.44088	-17.4597	19.3337	0
0.6247	1.00941	2.74755	-24.784	15.9779	0
0.6253	-0.211651	0.913764	-32.7237	15.6724	0
0.6260	-2.04596	1.82753	-34.5548	17.1998	0
0.6267	-4.79199	4.88175	-34.2433	15.9779	0
0.6273	-9.3669	7.32263	-36.3858	16.2834	0
0.6280	-16.9972	8.54307	-39.1286	15.3669	0
0.6287	-21.2682	10.3769	-41.2636	11.7056	0
0.6293	-15.7761	12.2044	-44.6218	12.9275	0
0.6300	-2.95768	11.904	-48.284	15.9779	0
0.6307	8.02644	12.5111	-48.284	12.9275	0
0.6313	12.2974	15.5653	-45.8451	11.0946	0
0.6320	10.4686	18.0062	-46.7568	15.0614	0
0.6327	4.36326	15.8657	-47.9801	14.756	0
0.6333	1.31332	14.0382	-48.284	8.34976	0
0.6340	2.53438	17.3928	-51.0344	6.82237	0
0.6347	0.705502	22.2746	-50.419	10.1782	0
0.6353	-3.87483	20.447	-45.2297	11.0946	0
0.6360	-6.92477	13.7315	-46.4529	7.7388	0
0.6367	-7.53802	12.2044	-53.4733	4.68844	0
0.6373	-7.22868	14.6453	-55.6083	5.60045	0
0.6380	-7.53802	13.7315	-55.0004	7.12784	0
0.6387	-7.53802	13.4248	-54.0811	6.21141	0
0.6393	-5.70371	16.4791	-51.0344	6.21141	0
0.6400	-7.22868	15.2586	-48.5879	7.43332	0
0.6407	-12.7262	11.904	-48.284	5.29497	0
0.6413	-15.1683	14.3448	-46.7568	2.85557	0
0.6420	-12.4168	15.5653	-43.7101	4.68844	0
0.6427	-7.53802	10.3769	-39.4325	4.68844	0
0.6433	-1.73662	10.6835	-33.3315	3.772	0
0.6440	1.92656	16.4791	-29.0616	5.90593	0
0.6447	1.61723	15.8657	-25.3994	7.43332	0
0.6453	-2.04596	13.7315	-19.5947	3.46652	0
0.6460	-5.70371	16.4791	-16.548	-0.500277	0
0.6467	-2.95768	16.4791	-13.4937	0.411733	0
0.6473	7.11472	12.2044	-5.8655	2.85557	0
0.6480	13.2146	10.3769	-0.676204	1.93913	0
0.6487	15.9606	9.15642	-0.372292	-0.805756	0
0.6493	22.6737	6.71554	0.850953	-1.72219	0
0.6500	25.4252	7.32263	0.850953	-0.805756	0
0.6507	22.0659	7.93598	2.0666	-0.805756	0
0.6513	21.762	4.57508	8.78305	-3.24959	0
0.6520	21.762	2.74755	12.4452	-5.38351	0
0.6527	13.8278	3.96799	11.2219	-6.29995	0
0.6533	3.45153	2.74755	12.4452	-4.46708	0
0.6540	-6.92477	1.22044	14.2763	-3.55507	0
0.6547	-22.1853	2.74755	16.4112	-6.29995	0
0.6553	-39.5787	4.27466	22.2084	-7.21639	0
0.6560	-47.2089	2.74755	24.6548	-3.55507	0
0.6567	-32.5616	-0.306674	24.0394	-1.41671	0
0.6573	-3.57093	-1.83379	27.7016	-6.29995	0
0.6580	19.6238	-1.83379	29.5326	-10.8777	0
0.6587	33.3594	-3.66132	26.182	-8.13283	0
0.6593	42.8185	-6.10219	29.2287	-3.55507	0
0.6600	41.5975	-6.71554	31.6752	-5.38351	0
0.6607	30.0001	-6.71554	24.6548	-9.96127	0
0.6613	22.0659	-7.32263	18.8577	-10.8777	0
0.6620	16.5739	-7.62931	17.6345	-9.04484	0
0.6627	8.02644	-7.32263	13.6684	-8.13283	0
0.6633	1.00941	-6.40887	11.2219	-8.73936	0
0.6640	-3.26159	-5.18843	10.6141	-9.04484	0
0.6647	-9.3669	-3.35464	7.87131	-8.73936	0
0.6653	-15.7761	-0.306674	7.25589	-9.96127	0
0.6660	-21.2682	1.22044	7.5598	-12.4051	0
0.6667	-22.7931	0	5.72874	-11.1832	0
0.6673	-16.9972	0	6.95198	-8.13283	0
0.6680	-6.62087	1.82753	10.6141	-9.96127	0
0.6687	-0.211651	1.22044	6.64807	-13.0161	0
0.6693	-3.87483	0	0.235532	-12.7106	0
0.6700	-13.9472	1.82753	-0.0683801	-12.0996	0
0.6707	-15.7761	3.66132	-0.676204	-12.7106	0
0.6713	-4.48265	2.74755	-0.0683801	-10.8777	0
0.6720	10.1647	0.913764	2.98593	-11.1832	0
0.6727	18.0988	-1.22044	0.235532	-13.6226	0
0.6733	17.1817	-0.913764	-5.25767	-12.0996	0
0.6740	12.9107	1.52711	-3.73052	-9.6558	0
0.6747	11.0818	1.52711	-0.980115	-12.0996	0
0.6753	8.94359	-1.52711	-3.1151	-12.7106	0
0.6760	4.9765	-3.96799	-4.64225	-9.04484	0
0.6767	3.45153	-5.80178	-4.64225	-7.82735	0
0.6773	-4.79199	-5.4951	-6.77723	-9.6558	0
0.6780	-24.9314	-4.88175	-7.39265	-9.35032	0
0.6787	-31.6445	-7.32263	-6.47332	-8.73936	0
0.6793	-13.9472	-7.62931	-4.94616	-8.13283	0
0.6800	7.72253	-4.88175	-2.81118	-6.91091	0
0.6807	20.541	-6.71554	-3.1151	-5.68899	0
0.6813	25.4252	-8.84974	-5.25767	-3.55507	0
0.6820	18.4027	-3.96799	-5.25767	-1.11124	0
0.6827	6.19756	-1.83379	-3.1151	-1.11124	0
0.6833	0.705502	-5.80178	0.235532	-0.805756	0
0.6840	-2.95768	-5.18843	1.15486	0.110681	0
0.6847	-7.84193	-1.22044	-4.33834	-1.72219	0
0.6853	-8.75908	-1.52711	-9.22372	-3.55507	0
0.6860	-5.70371	-2.74755	-6.47332	-4.46708	0
0.6867	-2.04596	-3.35464	-2.81118	-3.55507	0
0.6873	0.705502	-4.27466	-1.59554	-2.63863	0
0.6880	0.705502	-3.35464	0.235532	-3.55507	0
0.6887	-1.1288	-1.83379	3.28984	-3.55507	0
0.6893	-1.1288	-2.44088	4.51309	0.717212	0
0.6900	1.00941	-3.05423	6.64807	2.55009	0
0.6907	2.53438	-0.913764	10.6141	-0.500277	0
0.6913	3.45153	3.35464	16.7151	-0.805756	0
0.6920	6.19756	7.32263	21.6005	1.32817	0
0.6927	9.2475	8.54307	24.9588	0.717212	0
0.6933	10.7725	7.32263	30.452	1.02269	0
0.6940	11.9935	7.32263	37.4723	1.93913	0
0.6947	12.2974	10.3769	42.9655	0.411733	0
0.6953	9.2475	10.3769	49.9859	1.93913	0
0.6960	4.9765	4.88175	56.6947	3.772	0
0.6967	2.53438	3.96799	58.2219	0.110681	0
0.6973	0.705502	7.32263	60.6608	-0.500277	0
0.6980	-4.17874	4.57508	66.4655	2.85557	0
0.6987	-14.555	0.60709	71.6472	0.717212	0
0.6993	-24.6274	3.66132	77.7558	-0.805756	0
0.7000	-24.9314	6.40887	83.8568	3.46652	0
0.7007	-18.5221	4.88175	86.2957	3.16104	0
0.7013	-12.7262	4.88175	88.7422	0.411733	0
0.7020	-6.62087	5.4951	92.0929	3.46652	0
0.7027	-0.515559	5.4951	93.62	5.60045	0
0.7033	2.83829	8.84974	96.0665	2.85557	0
0.7040	4.67259	7.93598	100.336	3.46652	0
0.7047	5.58432	2.44088	101.56	5.29497	0
0.7053	7.72253	3.66132	100.944	2.85557	0
0.7060	10.7725	8.54307	102.775	-0.805756	0
0.7067	6.80538	7.32263	104.303	-0.805756	0
0.7073	-2.65377	4.88175	104.303	2.85557	0
0.7080	-2.65377	5.4951	104.606	3.772	0
0.7087	6.80538	3.96799	105.222	-0.194798	0
0.7093	11.3857	1.82753	104.91	-1.11124	0
0.7100	8.94359	1.22044	104.606	1.02269	0
0.7107	8.02644	-0.306674	105.222	1.32817	0
0.7113	12.6068	-2.1342	105.526	1.93913	0
0.7120	19.9277	0	107.357	3.46652	0
0.7127	26.3369	2.44088	108.269	1.93913	0
0.7133	29.6962	0.60709	107.965	1.32817	0
0.7140	27.558	0	108.269	3.16104	0
0.7147	19.016	3.05423	109.188	1.63365	0
0.7153	9.2475	3.66132	109.796	-0.805756	0
0.7160	0.396167	0.60709	110.715	0.110681	0
0.7167	-11.2012	-0.913764	111.931	-0.805756	0
0.7173	-21.8814	-0.613349	111.627	-1.11124	0
0.7180	-23.1025	0	111.019	2.24461	0
0.7187	-14.859	1.22044	112.235	2.85557	0
0.7193	-5.70371	0	113.762	0.717212	0
0.7200	-1.1288	-4.27466	112.85	3.46652	0
0.7207	-1.1288	-6.40887	107.965	4.07748	0
0.7213	2.23047	-4.58134	101.864	-2.94411	0
0.7220	9.86075	-4.58134	97.8976	-4.77256	0
0.7227	16.5739	-7.02222	96.0665	0.411733	0
0.7233	21.4527	-8.24265	93.9239	0.110681	0
0.7240	26.3369	-8.54307	90.2618	-3.55507	0
0.7247	28.1712	-10.0702	86.9112	-2.02767	0
0.7253	24.812	-11.904	85.6879	-1.41671	0
0.7260	15.3528	-13.1244	83.8568	-5.38351	0
0.7267	-2.95768	-11.2906	78.3636	-6.91091	0
0.7273	-23.4064	-8.24265	73.4783	-4.77256	0
0.7280	-34.0866	-10.6835	72.5665	-4.46708	0
0.7287	-24.9314	-15.2586	68.9044	-7.21639	0
0.7293	3.45153	-14.0382	59.7491	-10.8777	0
0.7300	28.7791	-9.15642	48.4587	-12.4051	0
0.7307	29.3923	-5.80178	40.8305	-8.73936	0
0.7313	13.5185	-4.88175	38.3841	-5.99447	0
0.7320	0.396167	-7.02222	34.1141	-9.04484	0
0.7327	-5.3998	-9.76351	22.2084	-13.6226	0
0.7333	-4.79199	-7.93598	10.3102	-14.539	0
0.7340	1.00941	-4.58134	2.98593	-15.4555	0
0.7347	4.67259	-6.10219	-3.4266	-16.6774	0
0.7353	3.1422	-9.15642	-11.0548	-15.4555	0
0.7360	-1.43271	-8.84974	-19.2908	-13.0161	0
0.7367	-7.84193	-8.24265	-29.0616	-12.7106	0
0.7373	-13.6379	-7.93598	-35.4665	-12.7106	0
0.7380	-15.4722	-9.15642	-41.879	-12.7106	0
0.7387	-14.555	-11.2906	-52.8654	-15.15	0
0.7393	-10.284	-7.32263	-59.5743	-19.1168	0
0.7400	-1.1288	-2.74755	-61.7093	-18.2004	0
0.7407	3.45153	-7.32263	-70.2568	-16.0664	0
0.7413	-3.26159	-10.0702	-80.6354	-18.2004	0
0.7420	-9.06299	-1.83379	-84.9053	-20.3387	0
0.7427	-6.92477	1.22044	-87.6557	-18.5058	0
0.7433	-6.62087	-4.27466	-91.3179	-16.0664	0
0.7440	-10.8919	-4.88175	-96.8035	-17.2883	0
0.7447	-11.5051	-2.44088	-106.878	-20.6442	0
0.7453	-10.8919	-1.52711	-116.034	-21.5606	0
0.7460	-13.0301	1.52711	-119.696	-21.2551	0
0.7467	-14.859	2.1342	-125.797	-21.2551	0
0.7473	-13.334	0.913764	-133.736	-22.4726	0
0.7480	-11.2012	3.66132	-137.087	-24.3055	0
0.7487	-8.75908	7.01596	-140.141	-24	0
0.7493	-6.01305	6.71554	-145.938	-21.8661	0
0.7500	-2.95768	6.40887	-148.385	-21.8661	0
0.7507	1.00941	6.40887	-150.824	-22.7781	0
0.7513	2.53438	8.2364	-157.229	-19.1168	0
0.7520	1.92656	9.76351	-161.202	-15.7609	0
0.7527	2.53438	8.2364	-162.418	-18.8113	0
0.7533	3.1422	6.71554	-165.472	-23.6945	0
0.7540	0.705502	9.45683	-167.607	-24.3055	0
0.7547	-0.515559	10.3769	-165.472	-21.2551	0
0.7553	-2.95768	7.32263	-162.722	-19.4223	0
0.7560	-11.5051	4.57508	-162.418	-20.6442	0
0.7567	-22.1853	4.57508	-165.472	-21.8661	0
0.7573	-29.2024	4.88175	-168.215	-21.2551	0
0.7580	-31.3406	2.74755	-167.911	-20.9497	0
0.7587	-24.3235	0.306674	-166.384	-20.0332	0
0.7593	-11.5051	2.44088	-165.472	-17.5894	0
0.7600	-6.01305	4.57508	-163.945	-16.6774	0
0.7607	-6.92477	3.05423	-163.033	-18.5058	0
0.7613	-4.79199	3.35464	-162.114	-16.3719	0
0.7620	-0.824895	5.18843	-159.675	-13.0161	0
0.7627	2.53438	3.96799	-157.229	-13.3171	0
0.7633	8.63969	3.66132	-154.182	-15.4555	0
0.7640	13.2146	5.4951	-149.297	-15.7609	0
0.7647	11.0818	4.57508	-144.723	-13.6226	0
0.7653	4.36326	3.66132	-141.668	-9.6558	0
0.7660	-3.26159	7.93598	-139.533	-6.91091	0
0.7667	-7.53802	10.9839	-134.648	-6.60543	0
0.7673	-9.06299	8.2364	-125.189	-6.29995	0
0.7680	-12.7262	7.32263	-116.945	-7.52187	0
0.7687	-13.334	9.15642	-116.034	-8.13283	0
0.7693	-7.84193	7.93598	-116.034	-4.77256	0
0.7700	-6.62087	6.10219	-109.317	-3.55507	0
0.7707	-7.22868	7.32263	-101.081	-4.77256	0
0.7713	5.28041	6.40887	-94.9724	-1.72219	0
0.7720	21.762	3.96799	-89.1753	0.411733	0
0.7727	25.4252	5.18843	-83.0743	0.110681	0
0.7733	20.541	5.18843	-76.6693	2.24461	0
0.7740	15.0489	4.57508	-69.3451	3.772	0
0.7747	10.1647	5.79552	-63.5403	2.85557	0
0.7753	7.41863	4.88175	-57.4393	5.60045	0
0.7760	3.1422	0.913764	-48.284	9.26177	0
0.7767	-2.34986	0.913764	-39.1286	9.26177	0
0.7773	-7.53802	2.44088	-32.7237	10.7892	0
0.7780	-20.3564	4.57508	-26.3112	12.622	0
0.7787	-36.5287	7.32263	-18.0752	13.233	0
0.7793	-40.4958	5.4951	-8.91981	16.8943	0
0.7800	-39.2748	1.82753	-1.28403	19.3337	0
0.7807	-38.0537	3.05423	3.89767	18.4173	0
0.7813	-22.4892	3.66132	8.17523	18.7228	0
0.7820	0.092258	1.22044	14.8841	18.7228	0
0.7827	11.3857	1.22044	23.7355	18.1118	0
0.7833	17.1817	2.44088	30.7559	22.083	0
0.7840	8.63969	1.82753	35.9452	26.6608	0
0.7847	-23.1025	1.22044	42.6616	26.3553	0
0.7853	-36.5287	1.82753	51.5054	26.9663	0
0.7860	-8.14583	2.74755	58.2219	28.4892	0
0.7867	22.3698	3.66132	64.3229	26.6608	0
0.7873	31.2212	5.18843	71.3433	26.0498	0
0.7880	34.2711	5.79552	76.8365	30.6276	0
0.7887	36.7132	2.44088	79.8908	33.067	0
0.7893	33.9672	-0.913764	84.1608	31.2386	0
0.7900	15.6567	2.74755	87.8229	30.3221	0
0.7907	-23.1025	7.01596	91.1811	30.3221	0
0.7913	-56.9774	4.57508	97.5861	31.2386	0
0.7920	-62.4695	1.82753	103.999	32.1506	0
0.7927	-50.2589	1.82753	103.079	31.5396	0
0.7933	-30.4234	1.82753	100.033	29.4057	0
0.7940	-8.75908	2.1342	100.64	29.4057	0
0.7947	3.45153	0.306674	101.248	31.8451	0
0.7953	15.3528	-2.74755	100.944	32.7615	0
0.7960	37.6304	-1.83379	101.56	32.1506	0
0.7967	52.2777	-1.83379	99.4171	32.456	0
0.7973	47.3935	-6.10219	97.8976	33.067	0
0.7980	37.0171	-8.24265	101.248	33.9834	0
0.7987	29.083	-6.40887	104.606	34.2889	0
0.7993	22.3698	-4.88175	104.303	35.2054	0
0.8000	17.7949	-4.58134	105.526	38.5612	0
0.8007	11.6896	-2.74755	105.83	37.9502	0
0.8013	-0.824895	-2.44088	102.775	31.8451	0
0.8020	-18.826	-3.35464	99.4171	31.2386	0
0.8027	-37.7498	-1.83379	99.1132	36.1174	0
0.8033	-46.2918	-0.613349	100.944	36.1174	0
0.8040	-35.0038	-3.66132	99.7286	33.067	0
0.8047	-12.7262	-5.4951	92.0929	32.1506	0
0.8053	1.31332	-3.66132	87.2151	30.3221	0
0.8060	3.45153	-4.58134	86.2957	27.8783	0
0.8067	4.05935	-9.15642	82.6336	28.4892	0
0.8073	6.80538	-8.24265	78.0597	27.8783	0
0.8080	10.1647	-3.96799	77.1404	25.1334	0
0.8087	15.3528	-4.58134	71.6472	22.995	0
0.8093	17.1817	-6.40887	66.154	22.995	0
0.8100	14.4357	-5.4951	65.2423	23.9115	0
0.8107	13.2146	-3.96799	61.5801	22.6896	0
0.8113	14.7396	-2.74755	54.5598	20.5556	0
0.8120	21.762	-0.913764	52.1209	20.2502	0
0.8127	34.8844	-1.22044	49.9859	17.5053	0
0.8133	39.7632	-2.1342	44.4927	12.0111	0
0.8140	29.083	-0.913764	39.6073	10.1782	0
0.8147	20.8449	0.913764	36.553	11.0946	0
0.8153	19.3199	1.52711	35.0258	9.87273	0
0.8160	8.94359	-1.22044	32.5869	9.56725	0
0.8167	-2.65377	-3.35464	26.4859	8.96072	0
0.8173	-0.824895	-1.83379	23.7355	5.90593	0
0.8180	1.61723	-2.74755	26.7898	4.68844	0
0.8187	-9.6708	-5.18843	28.9248	6.51689	0
0.8193	-24.6274	-1.83379	30.452	5.60045	0
0.8200	-37.4459	-1.83379	33.1948	4.68844	0
0.8207	-53.9221	-2.44088	33.1948	3.772	0
0.8213	-57.5852	5.18843	33.5063	1.93913	0
0.8220	-22.1853	-2.74755	34.418	1.63365	0
0.8227	34.5805	-38.4532	31.9791	1.32817	0
0.8233	68.45	-57.6798	28.317	-1.41671	0
0.8240	68.7593	-45.7758	25.8705	-2.33315	0
0.8247	55.3276	-37.2328	22.2084	-2.33315	0
0.8253	39.7632	-38.4532	16.1073	-6.29995	0
0.8260	31.829	-32.0443	10.918	-9.96127	0
0.8267	32.4422	-25.3288	7.5598	-8.73936	0
0.8273	18.7067	-24.7217	7.5598	-7.82735	0
0.8280	-16.6933	-22.8879	5.72874	-10.2668	0
0.8287	-38.9708	-18.3128	-5.25767	-13.3171	0
0.8293	-25.5392	-15.5653	-15.9326	-16.6774	0
0.8300	3.1422	-13.7315	-18.9869	-19.4223	0
0.8307	18.7067	-11.2906	-22.3451	-18.8113	0
0.8313	11.6896	-9.46309	-29.6694	-17.2883	0
0.8320	-20.3564	-7.93598	-32.1083	-17.5894	0
0.8327	-67.6576	-5.80178	-32.7237	-17.8949	0
0.8333	-98.1733	-3.66132	-37.2976	-18.8113	0
0.8340	-89.0181	-3.66132	-39.7365	-21.8661	0
0.8347	-59.4141	-2.74755	-39.7365	-24.3055	0
0.8353	-34.6944	-0.913764	-42.4869	-23.6945	0
0.8360	-9.98014	-1.22044	-43.0947	-21.2551	0
0.8367	13.5185	-0.613349	-40.048	-21.2551	0
0.8373	13.2146	3.66132	-37.6015	-26.4439	0
0.8380	0.092258	6.40887	-35.4665	-28.2723	0
0.8387	6.19756	7.93598	-32.4122	-23.3891	0
0.8393	20.8449	9.15642	-29.9733	-20.9497	0
0.8400	10.1647	6.71554	-26.919	-25.5274	0
0.8407	-16.6933	3.96799	-26.6151	-29.1887	0
0.8413	-27.6774	7.32263	-30.2772	-28.2723	0
0.8420	-20.6604	9.15642	-30.5811	-26.4439	0
0.8427	-9.3669	5.4951	-29.6694	-26.4439	0
0.8433	4.05935	4.27466	-31.1965	-28.5778	0
0.8440	17.1817	6.71554	-29.9733	-30.1052	0
0.8447	16.8778	6.40887	-29.0616	-28.8833	0
0.8453	-9.3669	6.10219	-32.7237	-29.7997	0
0.8460	-55.1431	8.2364	-35.1626	-32.8501	0
0.8467	-86.272	9.15642	-35.4665	-31.0172	0
0.8473	-69.7904	9.15642	-37.6015	-28.2723	0
0.8480	-21.2682	10.0702	-37.2976	-30.1052	0
0.8487	12.6068	8.2364	-36.6897	-30.7161	0
0.8493	10.7725	6.71554	-43.0947	-31.6282	0
0.8500	-9.06299	10.3769	-49.2033	-34.6829	0
0.8507	-23.7103	12.5111	-49.2033	-33.461	0
0.8513	-22.4892	10.0702	-47.9801	-29.1887	0
0.8520	-8.44974	9.15642	-51.0344	-30.1052	0
0.8527	1.61723	9.45683	-56.5276	-33.7665	0
0.8533	-1.1288	9.15642	-60.7975	-32.8501	0
0.8540	-2.65377	11.5973	-62.0208	-30.1052	0
0.8547	6.19756	14.6453	-64.7636	-30.1052	0
0.8553	17.1817	14.3448	-66.5947	-31.0172	0
0.8560	24.5081	13.1244	-66.2907	-31.9336	0
0.8567	20.2371	14.3448	-68.4257	-31.0172	0
0.8573	4.36326	15.5653	-73.615	-29.4942	0
0.8580	-3.57093	14.6453	-77.5811	-28.5778	0
0.8587	9.86075	12.8177	-80.3315	-28.2723	0
0.8593	30.0001	13.7315	-83.6821	-27.0504	0
0.8600	36.1054	12.8177	-87.6557	-24.611	0
0.8607	19.016	9.15642	-91.9257	-24.611	0
0.8613	-9.3669	10.0702	-97.115	-27.3559	0
0.8620	-18.2182	14.3448	-102.608	-28.8833	0
0.8627	-3.26159	13.1244	-105.655	-26.4439	0
0.8633	4.9765	9.15642	-105.047	-24	0
0.8640	-6.62087	7.62931	-105.655	-23.6945	0
0.8647	-28.5945	7.32263	-112.067	-24.611	0
0.8653	-57.8892	8.54307	-118.776	-26.4439	0
0.8660	-82.6089	11.5973	-121.223	-27.0504	0
0.8667	-79.5589	12.5111	-121.527	-24.3055	0
0.8673	-48.1261	12.8177	-122.135	-24	0
0.8680	-8.75908	13.7315	-124.27	-26.7449	0
0.8687	13.2146	14.6453	-125.493	-25.5274	0
0.8693	5.28041	15.8657	-124.27	-21.2551	0
0.8700	-12.7262	14.9519	-123.966	-20.6442	0
0.8707	-18.826	11.904	-126.412	-21.2551	0
0.8713	-20.3564	14.3448	-126.101	-20.0332	0
0.8720	-25.2353	19.2266	-123.358	-18.2004	0
0.8727	-30.1195	16.7857	-120.607	-15.4555	0
0.8733	-35.3077	11.904	-117.865	-13.9281	0
0.8740	-33.7827	13.7315	-116.945	-16.3719	0
0.8747	-14.859	17.3928	-116.034	-16.0664	0
0.8753	11.6896	14.3448	-109.013	-10.2668	0
0.8760	28.7791	9.15642	-100.162	-8.13283	0
0.8767	27.558	7.93598	-98.6346	-11.7941	0
0.8773	7.11472	7.93598	-99.25	-10.5722	0
0.8780	-16.3839	5.4951	-93.7568	-5.38351	0
0.8787	-22.1853	5.4951	-85.5132	-3.86055	0
0.8793	-15.1683	7.93598	-78.5004	-3.55507	0
0.8800	-9.06299	6.40887	-71.48	-0.805756	0
0.8807	-3.87483	5.18843	-64.1558	-0.805756	0
0.8813	5.28041	7.93598	-58.9665	-0.805756	0
0.8820	16.27	6.40887	-54.0811	0.717212	0
0.8827	21.762	2.74755	-46.7568	1.93913	0
0.8833	18.7067	5.4951	-39.7365	3.772	0
0.8840	13.8278	9.15642	-36.6897	6.51689	0
0.8847	6.19756	7.32263	-32.7237	6.21141	0
0.8853	-8.44974	7.93598	-26.3112	5.60045	0
0.8860	-20.3564	12.8177	-23.8723	8.65524	0
0.8867	-20.0471	14.0382	-20.514	12.0111	0
0.8873	-10.284	12.5111	-10.1355	13.5385	0
0.8880	-1.43271	10.0702	-4.33834	13.8395	0
0.8887	-4.79199	8.2364	-6.16941	12.0111	0
0.8893	-20.3564	8.84974	-2.50727	11.4001	0
0.8900	-23.7103	10.9839	5.72874	13.8395	0
0.8907	-1.73662	10.3769	10.0063	15.0614	0
0.8913	26.3369	7.93598	14.8841	15.0614	0
0.8920	37.6304	7.93598	22.2084	15.0614	0
0.8927	25.7291	10.3769	26.182	14.756	0
0.8933	1.92656	11.2906	31.9791	15.9779	0
0.8940	-9.3669	9.76351	40.8305	17.5053	0
0.8947	-0.211651	8.54307	46.0122	16.5888	0
0.8953	11.6896	8.2364	50.8976	18.4173	0
0.8960	14.7396	7.93598	60.3569	22.3885	0
0.8967	16.27	7.32263	66.7694	20.8611	0
0.8973	16.8778	6.71554	71.0394	17.1998	0
0.8980	14.1317	6.71554	78.9715	18.7228	0
0.8987	10.4686	9.45683	87.2151	22.3885	0
0.8993	-0.211651	10.9839	92.7083	24.5224	0
0.9000	-19.1354	8.84974	97.2822	26.3553	0
0.9007	-22.1853	7.93598	97.5861	25.1334	0
0.9013	0.705502	8.84974	97.5861	21.1666	0
0.9020	22.3698	7.32263	101.56	22.995	0
0.9027	20.8449	6.71554	105.83	27.5728	0
0.9033	8.63969	8.2364	108.269	26.0498	0
0.9040	0.705502	7.93598	110.715	21.1666	0
0.9047	-0.211651	6.10219	111.323	21.1666	0
0.9053	2.83829	6.40887	111.019	23.9115	0
0.9060	6.19756	6.10219	114.681	24.5224	0
0.9067	10.4686	4.27466	118.039	25.1334	0
0.9073	20.8449	4.88175	117.12	25.1334	0
0.9080	30.9173	8.2364	117.728	23.3005	0
0.9087	34.5805	8.84974	121.39	23.9115	0
0.9093	35.4922	7.32263	122.005	25.4389	0
0.9100	37.3265	10.3769	122.005	21.7776	0
0.9107	37.3265	13.7315	126.579	18.7228	0
0.9113	36.1054	10.9839	132.072	21.1666	0
0.9120	35.7961	12.5111	132.992	20.2502	0
0.9127	36.4093	12.5111	132.376	13.8395	0
0.9133	38.2382	12.5111	132.072	12.0111	0
0.9140	38.2382	12.5111	133.904	14.756	0
0.9147	32.7461	12.5111	138.789	15.0614	0
0.9153	21.1488	12.5111	141.228	14.4505	0
0.9160	7.11472	12.5111	137.87	14.145	0
0.9167	-2.04596	12.5111	135.431	12.622	0
0.9173	0.092258	12.5111	135.735	12.622	0
0.9180	7.11472	12.5111	134.519	15.0614	0
0.9187	6.80538	12.5111	133.904	14.145	0
0.9193	1.92656	12.5111	134.519	11.7056	0
0.9200	5.28041	12.5111	131.161	13.233	0
0.9207	19.016	12.5111	129.634	15.6724	0
0.9213	30.9173	12.5111	133.6	12.622	0
0.9220	29.083	12.5111	132.072	7.43332	0
0.9227	20.8449	12.5111	127.499	6.51689	0
0.9233	19.3199	12.5111	130.857	8.34976	0
0.9240	22.6737	-8.84974	131.769	8.34976	0
0.9247	24.5081	-11.904	124.444	4.68844	0
0.9253	22.6737	-8.84974	122.917	1.63365	0
0.9260	15.9606	-7.32263	125.364	1.93913	0
0.9267	8.02644	-11.904	123.533	1.93913	0
0.9273	5.58432	-11.904	123.836	0.110681	0
0.9280	6.50147	-9.15642	125.971	-0.500277	0
0.9287	1.61723	-13.7315	124.444	0.110681	0
0.9293	-9.6708	-18.0062	125.052	-0.194798	0
0.9300	-21.2682	-16.4791	127.802	-1.72219	0
0.9307	-25.8485	-16.1724	126.579	-2.94411	0
0.9313	-20.0471	-17.0924	123.836	-2.33315	0
0.9320	-5.0959	-15.872	118.951	-2.33315	0
0.9327	13.2146	-17.3928	111.323	-5.07804	0
0.9333	26.9502	-18.9199	107.661	-8.13283	0
0.9340	30.0001	-14.0382	104.303	-9.04484	0
0.9347	22.6737	-9.15642	97.8976	-6.29995	0
0.9353	9.86075	-11.904	98.2015	-2.33315	0
0.9360	-0.211651	-11.904	98.5054	-2.63863	0
0.9367	-5.0959	-11.904	86.2957	-5.38351	0
0.9373	-7.22868	-11.904	74.3976	-5.38351	0
0.9380	-2.04596	-11.904	72.5665	-6.29995	0
0.9387	13.5185	-11.904	71.3433	-9.6558	0
0.9393	30.9173	-11.904	67.9851	-8.43831	0
0.9400	41.2936	-11.904	66.154	-7.21639	0
0.9407	41.5975	-11.904	62.4919	-10.8777	0
0.9413	28.1712	-11.904	61.5801	-11.7941	0
0.9420	10.4686	-11.904	64.9383	-9.96127	0
0.9427	0.092258	-11.904	64.9383	-13.3171	0
0.9433	-7.53802	-11.904	64.9383	-15.4555	0
0.9440	-13.9472	-11.904	68.9044	-12.7106	0
0.9447	-10.588	-11.904	69.8161	-13.6226	0
0.9453	-2.04596	-11.904	68.2966	-18.8113	0
0.9460	3.1422	-11.904	68.2966	-19.1168	0
0.9467	5.28041	-11.904	69.2083	-15.7609	0
0.9473	4.67259	-11.904	69.2083	-16.6774	0
0.9480	2.53438	-11.904	65.2423	-22.1672	0
0.9487	1.61723	-11.904	56.0869	-25.2219	0
0.9493	3.75544	-11.904	49.6744	-23.6945	0
0.9500	16.8778	-11.904	48.4587	-23.3891	0
0.9507	29.3923	-11.904	46.9316	-24	0
0.9513	14.4357	-11.904	43.2694	-23.6945	0
0.9520	-15.4722	-11.904	41.4384	-24.9165	0
0.9527	-19.1354	-11.904	39.3034	-26.7449	0
0.9533	7.72253	-11.904	34.418	-24.611	0
0.9540	36.4093	-11.904	30.452	-23.6945	0
0.9547	40.0725	-11.904	29.8441	-26.4439	0
0.9553	12.6068	-11.904	29.2287	-25.5274	0
0.9560	-19.4393	-11.904	24.3509	-22.4726	0
0.9567	-28.5945	-11.904	20.6888	-23.6945	0
0.9573	-18.826	-11.904	19.4655	-24.9165	0
0.9580	1.31332	-11.904	15.1956	-23.6945	0
0.9587	21.1488	-11.904	12.4452	-22.7781	0
0.9593	22.6737	-11.904	15.4995	-20.0332	0
0.9600	12.6068	-24.415	15.1956	-18.8113	0
0.9607	11.3857	-25.6355	7.25589	-21.8661	0
0.9613	11.6896	-21.0604	1.76269	-21.8661	0
0.9620	4.36326	-17.3928	0.850953	-19.7277	0
0.9627	-1.73662	-19.2266	-2.50727	-21.2551	0
0.9633	-2.65377	-18.3128	-8.30439	-22.7781	0
0.9640	-3.57093	-13.7315	-12.5819	-20.0332	0
0.9647	-4.79199	-10.9839	-16.2441	-18.2004	0
0.9653	-7.53802	-10.9839	-21.7373	-17.8949	0
0.9660	-13.6379	-10.0702	-26.919	-17.2883	0
0.9667	-17.9143	-7.02222	-29.9733	-16.3719	0
0.9673	-17.9143	-3.66132	-33.6354	-16.3719	0
0.9680	-14.859	-2.74755	-37.9054	-16.9829	0
0.9687	-9.3669	-2.74755	-39.1286	-16.3719	0
0.9693	-1.73662	-3.66132	-39.7365	-16.3719	0
0.9700	8.94359	-1.83379	-43.7101	-17.2883	0
0.9707	18.7067	4.57508	-48.284	-16.0664	0
0.9713	24.5081	5.18843	-46.7568	-12.7106	0
0.9720	30.304	-1.22044	-45.8451	-10.8777	0
0.9727	34.5805	2.74755	-52.25	-12.4051	0
0.9733	18.0988	14.6453	-59.5743	-13.9281	0
0.9740	-16.6933	15.2586	-62.0208	-13.6226	0
0.9747	-37.7498	10.9839	-62.0208	-10.5722	0
0.9753	-36.5287	12.8177	-60.4936	-8.43831	0
0.9760	-35.0038	13.1244	-58.3587	-7.21639	0
0.9767	-39.2748	10.0702	-57.4393	-5.07804	0
0.9773	-36.8326	9.76351	-60.1897	-2.63863	0
0.9780	-24.9314	10.3769	-62.9325	-2.63863	0
0.9787	-14.555	10.3769	-62.3247	-4.46708	0
0.9793	-20.3564	11.904	-61.4054	-4.46708	0
0.9800	-35.0038	12.5111	-64.7636	-0.805756	0
0.9807	-33.4788	10.3769	-66.8986	1.93913	0
0.9813	-8.14583	9.15642	-64.7636	1.02269	0
0.9820	19.9277	10.0702	-66.5947	0.411733	0
0.9827	29.6962	11.5973	-73.0072	3.16104	0
0.9833	19.016	9.45683	-73.0072	3.772	0
0.9840	-2.04596	5.18843	-70.2568	2.85557	0
0.9847	-19.4393	5.18843	-72.0879	3.46652	0
0.9853	-32.5616	5.18843	-73.9189	4.07748	0
0.9860	-43.5458	5.18843	-72.0879	5.60045	0
0.9867	-42.634	5.18843	-70.2568	9.26177	0
0.9873	-32.5616	5.18843	-68.4257	9.87273	0
0.9880	-35.0038	5.18843	-68.4257	8.04428	0
0.9887	-47.5128	5.18843	-72.0879	9.26177	0
0.9893	-44.159	5.18843	-73.0072	12.622	0
0.9900	-21.5721	5.18843	-71.1761	14.145	0
0.9907	-4.48265	5.18843	-73.0072	15.3669	0
0.9913	-6.92477	5.18843	-73.615	16.5888	0
0.9920	-16.6933	5.18843	-70.5607	17.8108	0
0.9927	-21.5721	5.18843	-69.649	17.1998	0
0.9933	-22.7931	5.18843	-71.1761	15.6724	0
0.9940	-18.826	5.18843	-70.2568	17.1998	0
0.9947	-13.6379	5.18843	-68.4257	22.995	0
0.9953	-22.1853	5.18843	-66.8986	26.9663	0
0.9960	-43.5458	5.18843	-66.5947	26.3553	0
0.9967	-56.9774	5.18843	-70.8646	26.0498	0
0.9973	-51.176	5.18843	-74.5268	26.6608	0
0.9980	-36.2248	5.18843	-73.0072	25.7444	0
0.9987	-20.3564	5.18843	-71.1761	26.0498	0
0.9993	-7.53802	5.18843	-72.3918	28.7947	0
1.0000	-9.3669	5.18843	-72.3918	30.9331	0
1.0007	-33.4788	5.18843	-72.6957	33.067	0
1.0013	-62.4695	5.18843	-73.9189	34.5944	0
1.0020	-66.1327	5.18843	-73.0072	33.067	0
1.0027	-47.8222	5.18843	-69.649	33.067	0
1.0033	-37.1365	5.18843	-66.8986	36.7283	0
1.0040	-40.7997	5.18843	-65.3714	39.4776	0
1.0047	-45.9879	5.18843	-64.7636	39.4776	0
1.0053	-46.905	5.18843	-61.1015	36.7283	0
1.0060	-38.3576	5.18843	-54.6965	35.8163	0
1.0067	-23.4064	5.18843	-47.6762	39.4776	0
1.0073	-17.9143	5.18843	-40.9597	43.139	0
1.0080	-20.0471	3.35464	-36.9937	41.6116	0
1.0087	-14.555	3.05423	-38.2169	39.1722	0
1.0093	-8.44974	3.66132	-40.6558	39.1722	0
1.0100	-9.3669	3.35464	-40.9597	38.8667	0
1.0107	-8.14583	-0.613349	-40.9597	38.8667	0
1.0113	-3.26159	-3.35464	-38.8247	40.0886	0
1.0120	-1.43271	-3.05423	-35.4665	41.3061	0
1.0127	-2.34986	-4.58134	-34.2433	41.3061	0
1.0133	-12.1129	-6.71554	-32.4122	40.3896	0
1.0140	-32.2577	-6.10219	-30.2772	39.4776	0
1.0147	-46.905	-3.35464	-32.7237	38.8667	0
1.0153	-43.2418	-1.83379	-35.7704	40.6951	0
1.0160	-23.1025	-5.4951	-38.2169	43.139	0
1.0167	1.61723	-10.6835	-42.7908	42.528	0
1.0173	14.4357	-11.904	-47.0607	40.6951	0
1.0180	12.2974	-10.3769	-51.9461	41.6116	0
1.0187	6.19756	-9.15642	-59.2704	43.139	0
1.0193	-1.1288	-8.54307	-62.9325	44.0554	0
1.0200	-8.14583	-8.54307	-64.4597	45.8838	0
1.0207	-6.92477	-7.32263	-71.48	44.0554	0
1.0213	-2.65377	-7.62931	-79.1082	40.0886	0
1.0220	-4.48265	-11.2906	-80.3315	41.6116	0
1.0227	-7.84193	-12.5111	-80.9393	43.7499	0
1.0233	-8.14583	-9.46309	-83.3782	42.2225	0
1.0240	-9.98014	-9.15642	-82.1625	43.139	0
1.0247	-12.1129	-9.15642	-80.6354	43.7499	0
1.0253	-11.5051	-4.58134	-80.9393	40.3896	0
1.0260	-13.0301	-0.613349	-78.8043	40.0886	0
1.0267	-25.8485	0.306674	-76.6693	41.917	0
1.0273	-44.4629	2.1342	-77.885	39.4776	0
1.0280	-50.5682	4.57508	-77.2772	38.2557	0
1.0287	-34.0866	5.18843	-73.9189	39.4776	0
1.0293	-11.5051	5.4951	-73.9189	36.4228	0
1.0300	2.23047	8.54307	-73.9189	36.1174	0
1.0307	13.5185	11.5973	-68.4257	40.6951	0
1.0313	21.762	8.2364	-62.9325	40.3896	0
1.0320	14.4357	5.18843	-63.8519	35.2054	0
1.0327	-2.04596	5.18843	-65.9868	33.067	0
1.0333	-5.0959	5.18843	-67.514	33.3725	0
1.0340	7.72253	5.18843	-69.3451	32.456	0
1.0347	18.7067	5.18843	-67.2025	31.2386	0
1.0353	17.1817	5.18843	-60.1897	30.6276	0
1.0360	8.33035	5.18843	-54.385	30.9331	0
1.0367	4.9765	5.18843	-51.9461	32.1506	0
1.0373	11.6896	5.18843	-49.8111	31.8451	0
1.0380	16.27	5.18843	-46.7568	29.7112	0
1.0387	9.2475	5.18843	-45.5412	28.1838	0
1.0393	-2.34986	5.18843	-46.149	27.5728	0
1.0400	-6.01305	5.18843	-47.3722	27.8783	0
1.0407	-3.57093	5.18843	-48.8918	27.5728	0
1.0413	-1.43271	5.18843	-49.5072	26.3553	0
1.0420	2.83829	5.18843	-47.6762	23.3005	0
1.0427	10.1647	5.18843	-41.5675	21.7776	0
1.0433	10.1647	5.18843	-31.5005	23.3005	0
1.0440	-0.211651	5.18843	-24.4801	23.3005	0
1.0447	-12.1129	5.18843	-26.6151	19.3337	0
1.0453	-18.5221	5.18843	-31.5005	15.6724	0
1.0460	-13.9472	5.18843	-29.6694	14.756	0
1.0467	8.63969	5.18843	-25.7033	15.6724	0
1.0473	34.5805	5.18843	-25.7033	17.1998	0
1.0480	42.8185	5.18843	-26.3112	16.2834	0
1.0487	35.4922	5.18843	-25.7033	12.0111	0
1.0493	26.3369	5.18843	-26.0072	8.96072	0
1.0500	21.1488	5.18843	-25.7033	9.26177	0
1.0507	20.541	5.18843	-22.649	10.7892	0
1.0513	19.6238	5.18843	-19.5947	11.0946	0
1.0520	14.4357	5.18843	-20.818	9.26177	0
1.0527	6.50147	5.18843	-20.818	7.43332	0
1.0533	-3.57093	5.18843	-19.5947	6.21141	0
1.0540	-10.588	5.18843	-20.2101	3.772	0
1.0547	-8.44974	5.18843	-18.0752	2.85557	0
1.0553	-5.70371	5.18843	-11.0548	6.21141	0
1.0560	-8.44974	5.18843	-10.7509	6.51689	0
1.0567	-2.34986	7.01596	-17.1558	1.02269	0
1.0573	11.6896	10.0702	-17.1558	-0.805756	0
1.0580	14.4357	9.76351	-12.5819	0.717212	0
1.0587	11.6896	9.45683	-10.7509	-1.11124	0
1.0593	21.1488	10.0702	-8.00048	-2.63863	0
1.0600	36.7132	9.15642	-5.8655	0.411733	0
1.0607	40.6803	9.15642	-5.25767	-0.194798	0
1.0613	21.762	10.9839	-2.50727	-5.38351	0
1.0620	-14.2511	9.45683	-0.676204	-7.21639	0
1.0627	-40.4958	8.2364	-0.980115	-6.29995	0
1.0633	-37.7498	10.9839	0.235532	-7.21639	0
1.0640	-19.7432	11.904	-0.372292	-8.13283	0
1.0647	-8.44974	9.15642	-0.980115	-7.21639	0
1.0653	-10.284	10.0702	3.28984	-8.73936	0
1.0660	-13.6379	13.1244	3.89767	-11.7941	0
1.0667	-6.62087	14.0382	-0.676204	-13.3171	0
1.0673	6.19756	12.8177	4.817	-13.6226	0
1.0680	11.6896	10.0702	12.7491	-13.3171	0
1.0687	8.02644	7.32263	7.87131	-13.6226	0
1.0693	4.67259	9.15642	3.89767	-16.3719	0
1.0700	11.0818	12.2044	10.0063	-19.1168	0
1.0707	27.2541	11.904	13.053	-19.4223	0
1.0713	37.6304	10.9839	12.1413	-19.1168	0
1.0720	30.6079	9.15642	15.1956	-19.1168	0
1.0727	11.6896	7.01596	19.7695	-20.3387	0
1.0733	-14.2511	7.62931	23.4316	-22.7781	0
1.0740	-43.5458	8.2364	26.7898	-24.9165	0
1.0747	-56.0603	5.4951	28.0131	-25.5274	0
1.0753	-35.9155	5.4951	28.6209	-24.611	0
1.0760	-5.70371	9.15642	30.452	-21.8661	0
1.0767	3.45153	8.84974	32.8909	-20.0332	0
1.0773	-9.6708	4.57508	38.0801	-22.7781	0
1.0780	-29.5117	5.4951	44.1812	-26.1384	0
1.0787	-44.159	10.0702	49.6744	-25.5274	0
1.0793	-47.5128	7.32263	56.9986	-23.0836	0
1.0800	-36.8326	1.52711	60.6608	-24.3055	0
1.0807	-16.3839	2.44088	55.783	-26.4439	0
1.0813	7.11472	4.88175	51.5054	-25.5274	0
1.0820	20.2371	1.82753	53.3365	-24.3055	0
1.0827	13.8278	-0.306674	55.1676	-26.4439	0
1.0833	-3.87483	1.82753	55.1676	-27.3559	0
1.0840	-15.7761	0.913764	56.9986	-24.9165	0
1.0847	-20.3564	-1.83379	58.5258	-24.3055	0
1.0853	-24.9314	0	58.8297	-26.7449	0
1.0860	-30.4234	0.913764	56.9986	-28.5778	0
1.0867	-29.8156	-1.83379	53.3365	-28.5778	0
1.0873	-19.1354	-2.74755	52.4248	-27.6614	0
1.0880	-6.92477	-0.306674	54.8637	-26.4439	0
1.0887	-9.98014	1.52711	56.9986	-26.7449	0
1.0893	-21.8814	0.913764	57.918	-28.2723	0
1.0900	-19.4393	0.913764	57.918	-28.5778	0
1.0907	-0.515559	0.60709	58.5258	-26.4439	0
1.0913	12.9107	-2.1342	62.4919	-24.3055	0
1.0920	16.27	-4.27466	64.3229	-25.2219	0
1.0927	18.0988	-3.35464	61.2762	-28.2723	0
1.0933	17.1817	-1.83379	58.8297	-29.7997	0
1.0940	10.4686	-0.306674	60.053	-29.1887	0
1.0947	5.58432	0.60709	60.9723	-28.2723	0
1.0953	1.61723	-0.913764	63.1073	-25.8329	0
1.0960	-6.01305	-1.83379	65.2423	-23.3891	0
1.0967	-13.0301	0.60709	64.3229	-24.9165	0
1.0973	-16.08	0.306674	61.884	-28.2723	0
1.0980	-20.0471	-3.66132	59.1412	-29.1887	0
1.0987	-26.7602	-4.58134	55.1676	-28.8833	0
1.0993	-31.9484	-2.1342	52.7287	-27.3559	0
1.1000	-34.0866	0.60709	53.0326	-22.4726	0
1.1007	-28.8984	0.306674	49.6744	-19.1168	0
1.1013	-13.6379	-3.66132	42.6616	-21.8661	0
1.1020	2.53438	-5.4951	36.8569	-22.4726	0
1.1027	7.41863	-1.83379	34.418	-20.3387	0
1.1033	4.67259	-2.1342	34.1141	-22.4726	0
1.1040	1.61723	5.18843	31.3637	-24.9165	0
1.1047	-1.1288	5.18843	23.1277	-22.7781	0
1.1053	-4.48265	5.18843	15.8034	-22.1672	0
1.1060	-9.98014	5.18843	12.1413	-24	0
1.1067	-15.1683	5.18843	6.64807	-23.0836	0
1.1073	-11.5051	5.18843	1.15486	-22.1672	0
1.1080	-3.57093	5.18843	-0.980115	-24.3055	0
1.1087	-1.1288	5.18843	-6.47332	-24.3055	0
1.1093	1.61723	5.18843	-14.413	-22.1672	0
1.1100	8.94359	5.18843	-16.548	-22.7781	0
1.1107	9.2475	5.18843	-18.0752	-23.3891	0
1.1113	4.05935	5.18843	-22.0412	-21.5606	0
1.1120	3.45153	5.18843	-22.649	-20.0332	0
1.1127	4.67259	5.18843	-20.2101	-19.7277	0
1.1133	2.53438	5.18843	-22.9529	-18.5058	0
1.1140	0.705502	5.18843	-26.0072	-18.2004	0
1.1147	0.705502	5.18843	-22.0412	-16.3719	0
1.1153	2.53438	5.18843	-15.0208	-13.6226	0
1.1160	4.36326	-7.32263	-14.413	-13.6226	0
1.1167	2.23047	-7.32263	-18.683	-16.0664	0
1.1173	-4.79199	-7.32263	-20.818	-15.4555	0
1.1180	-8.75908	-7.32263	-21.7373	-14.539	0
1.1187	-0.211651	-4.58134	-22.649	-14.539	0
1.1193	13.5185	-3.05423	-20.818	-14.539	0
1.1200	19.3199	-5.4951	-18.9869	-14.539	0
1.1207	14.4357	-4.27466	-20.818	-13.6226	0
1.1213	4.67259	-2.74755	-18.9869	-10.5722	0
1.1220	-7.84193	-9.15642	-14.1015	-9.96127	0
1.1227	-14.555	-12.8177	-12.5819	-11.7941	0
1.1233	-10.284	-4.58134	-10.7509	-10.8777	0
1.1240	-6.01305	-4.58134	-7.08874	-8.13283	0
1.1247	-9.06299	-10.9839	-8.00048	-8.13283	0
1.1253	-7.22868	-1.83379	-9.83154	-12.0996	0
1.1260	2.83829	-1.52711	-9.22372	-13.6226	0
1.1267	13.8278	-34.1785	-9.22372	-9.96127	0
1.1273	21.1488	-57.9865	-6.77723	-6.91091	0
1.1280	20.8449	-47.6096	-2.81118	-7.52187	0
1.1287	14.1317	-36.6194	-5.25767	-9.35032	0
1.1293	9.2475	-36.6194	-8.91981	-11.4887	0
1.1300	6.80538	-32.6514	-8.6083	-11.1832	0
1.1307	4.67259	-29.9101	-8.91981	-7.21639	0
1.1313	6.19756	-30.2106	-8.91981	-5.38351	0
1.1320	3.75544	-26.8559	-5.25767	-8.13283	0
1.1327	-12.1129	-24.7217	-5.25767	-9.35032	0
1.1333	-28.5945	-22.5812	-7.08874	-8.73936	0
1.1340	-28.5945	-16.7857	-3.73052	-7.82735	0
1.1347	-17.3011	-14.9519	-1.28403	-6.29995	0
1.1353	-8.75908	-16.4791	0.850953	-5.38351	0
1.1360	-8.44974	-13.7315	4.20918	-7.21639	0
1.1367	-13.0301	-11.5973	5.72874	-7.21639	0
1.1373	-13.334	-11.904	5.72874	-6.60543	0
1.1380	1.61723	-9.46309	8.47914	-6.29995	0
1.1387	30.0001	-6.40887	11.2219	-4.77256	0
1.1393	41.9014	-6.10219	13.9723	-2.02767	0
1.1400	22.9831	-6.71554	15.8034	-1.11124	0
1.1407	4.9765	-4.88175	12.7491	-3.55507	0
1.1413	11.3857	-3.35464	11.8374	-5.38351	0
1.1420	25.1159	-4.27466	14.8841	-3.55507	0
1.1427	29.6962	-2.74755	14.5802	-1.11124	0
1.1433	28.1712	0.306674	14.2763	-0.805756	0
1.1440	25.1159	1.22044	18.8577	1.02269	0
1.1447	23.5909	2.74755	17.9384	2.85557	0
1.1453	24.5081	5.18843	13.9723	1.02269	0
1.1460	15.3528	4.88175	17.6345	-0.500277	0
1.1467	-3.87483	3.66132	20.9927	1.02269	0
1.1473	-12.4168	4.27466	17.6345	0.110681	0
1.1480	-10.284	7.01596	17.9384	-2.02767	0
1.1487	-13.0301	9.45683	22.2084	0.717212	0
1.1493	-7.53802	10.6835	21.2966	2.85557	0
1.1500	20.8449	13.4248	16.7151	-1.11124	0
1.1507	36.1054	16.1724	16.7151	-1.41671	0
1.1513	4.9765	15.2586	20.9927	3.772	0
1.1520	-38.9708	14.3448	20.6888	2.55009	0
1.1527	-44.159	16.4791	15.8034	-3.24959	0
1.1533	-8.44974	15.5653	13.9723	-2.63863	0
1.1540	33.0501	14.3448	15.4995	0.110681	0
1.1547	49.2278	16.1724	15.1956	-0.805756	0
1.1553	35.4922	15.5653	15.8034	1.02269	0
1.1560	12.6068	12.8177	16.7151	3.16104	0
1.1567	-4.79199	13.7315	14.5802	1.93913	0
1.1573	-20.3564	14.6453	13.9723	1.02269	0
1.1580	-33.1694	13.7315	16.7151	2.85557	0
1.1587	-35.9155	15.5653	13.9723	3.46652	0
1.1593	-31.3406	19.2266	9.70238	2.24461	0
1.1600	-26.1524	19.5333	9.08696	1.32817	0
1.1607	-14.859	17.0861	7.5598	1.63365	0
1.1613	2.53438	15.5653	4.20918	3.16104	0
1.1620	14.7396	17.3928	3.28984	4.38296	0
1.1627	18.0988	19.2266	3.89767	3.772	0
1.1633	18.0988	16.7857	6.64807	3.772	0
1.1640	12.6068	12.8177	7.5598	4.38296	0
1.1647	2.83829	13.7315	-0.676204	1.93913	0
1.1653	1.61723	14.0382	-10.4394	1.02269	0
1.1660	6.19756	10.3769	-10.4394	4.38296	0
1.1667	3.45153	10.9839	-8.91981	4.38296	0
1.1673	-0.515559	14.9519	-11.9665	0.411733	0
1.1680	4.36326	11.904	-13.7976	0.411733	0
1.1687	10.7725	8.2364	-14.413	2.85557	0
1.1693	11.9935	13.1244	-16.2441	0.411733	0
1.1700	14.4357	16.4791	-16.2441	-2.02767	0
1.1707	19.6238	12.8177	-15.0208	1.02269	0
1.1713	24.5081	15.2586	-16.548	1.93913	0
1.1720	24.2041	19.5333	-18.9869	0.411733	0
1.1727	12.6068	17.3928	-19.5947	0.717212	0
1.1733	-6.01305	15.2586	-20.514	0.411733	0
1.1740	-10.284	16.7857	-24.4801	0.110681	0
1.1747	7.11472	14.9519	-26.3112	2.85557	0
1.1753	29.3923	11.5973	-21.7373	4.68844	0
1.1760	45.2607	11.5973	-19.2908	1.93913	0
1.1767	47.3935	13.7315	-25.3994	-0.500277	0
1.1773	25.4252	12.8177	-31.1965	0.411733	0
1.1780	-2.04596	10.3769	-32.7237	1.02269	0
1.1787	-9.3669	10.9839	-34.2433	0.110681	0
1.1793	-4.79199	12.5111	-35.4665	0.411733	0
1.1800	-1.1288	10.0702	-33.0276	1.32817	0
1.1807	5.58432	10.6835	-32.1083	0.411733	0
1.1813	8.33035	12.8177	-35.4665	-0.805756	0
1.1820	4.05935	9.45683	-37.2976	-1.11124	0
1.1827	5.28041	7.32263	-36.3858	-1.72219	0
1.1833	8.94359	10.3769	-35.7704	-1.72219	0
1.1840	8.02644	8.54307	-36.6897	0.110681	0
1.1847	12.9107	6.71554	-36.3858	0.717212	0
1.1853	23.5909	10.9839	-35.7704	-1.11124	0
1.1860	30.9173	10.6835	-36.9937	-1.72219	0
1.1867	36.4093	8.2364	-35.4665	-1.11124	0
1.1873	38.5475	10.0702	-30.5811	-1.41671	0
1.1880	34.8844	7.32263	-29.0616	-1.41671	0
1.1887	30.6079	1.22044	-32.1083	-3.24959	0
1.1893	30.0001	2.1342	-33.6354	-6.60543	0
1.1900	31.2212	4.27466	-31.1965	-5.68899	0
1.1907	26.6408	2.74755	-29.0616	-3.24959	0
1.1913	12.9107	3.96799	-26.919	-5.38351	0
1.1920	1.31332	5.4951	-23.5684	-8.13283	0
1.1927	-2.95768	4.57508	-20.2101	-5.68899	0
1.1933	-5.3998	4.57508	-17.7636	-3.86055	0
1.1940	-2.65377	3.66132	-14.413	-5.38351	0
1.1947	4.05935	0.913764	-11.6626	-5.07804	0
1.1953	-2.04596	0.60709	-10.7509	-3.24959	0
1.1960	-14.859	0	-8.00048	-2.94411	0
1.1967	-12.4168	-1.83379	-3.4266	-4.16603	0
1.1973	0.705502	-1.83379	-0.980115	-6.91091	0
1.1980	8.33035	-1.22044	-0.676204	-9.04484	0
1.1987	9.2475	-1.52711	2.0666	-6.29995	0
1.1993	11.6896	-2.44088	6.95198	-3.86055	0
1.2000	22.3698	-5.18843	10.0063	-6.29995	0
1.2007	40.3764	-6.71554	7.25589	-8.13283	0
1.2013	51.3605	-6.10219	3.59376	-6.91091	0
1.2020	48.3106	-8.24265	3.89767	-7.82735	0
1.2027	38.8515	-11.904	5.42482	-9.96127	0
1.2033	28.4751	-8.54307	5.72874	-8.73936	0
1.2040	17.4856	-4.88175	7.5598	-6.60543	0
1.2047	10.4686	-7.32263	9.39087	-6.29995	0
1.2053	12.2974	-8.84974	8.47914	-7.21639	0
1.2060	19.016	-5.4951	8.47914	-7.21639	0
1.2067	22.3698	-5.80178	10.918	-7.82735	0
1.2073	25.1159	-8.24265	11.8374	-9.04484	0
1.2080	33.6633	-6.40887	10.0063	-9.96127	0
1.2087	39.7632	-3.66132	9.08696	-9.96127	0
1.2093	38.2382	-3.05423	10.918	-10.5722	0
1.2100	38.8515	-1.52711	13.9723	-11.1832	0
1.2107	44.0396	-1.22044	15.4995	-9.04484	0
1.2113	39.7632	-4.27466	16.7151	-6.91091	0
1.2120	21.762	-5.18843	19.4655	-9.96127	0
1.2127	-2.95768	-5.18843	20.3773	-12.7106	0
1.2133	-22.1853	-7.32263	18.8577	-12.7106	0
1.2140	-24.3235	-8.54307	17.3306	-12.7106	0
1.2147	-13.6379	-7.93598	16.7151	-12.4051	0
1.2153	-5.70371	-9.76351	18.5462	-11.4887	0
1.2160	-2.65377	-10.9839	21.2966	-11.7941	0
1.2167	-6.01305	-8.54307	23.7355	-12.0996	0
1.2173	-20.9643	-9.76351	27.3976	-11.1832	0
1.2180	-33.4788	-14.3448	31.0598	-11.1832	0
1.2187	-28.2906	-14.6515	30.452	-12.7106	0
1.2193	-18.5221	-12.5111	28.9248	-11.7941	0
1.2200	-29.5117	-11.904	30.7559	-9.35032	0
1.2207	-47.8222	-11.5973	32.283	-10.2668	0
1.2213	-35.9155	-12.2106	32.283	-11.1832	0
1.2220	3.45153	-13.7315	31.6752	-9.04484	0
1.2227	22.9831	-12.2106	32.283	-7.82735	0
1.2233	6.19756	-10.9839	33.5063	-8.73936	0
1.2240	-21.2682	-14.9519	32.283	-9.96127	0
1.2247	-43.5458	-17.0924	26.7898	-11.7941	0
1.2253	-53.3142	-13.1244	23.1277	-12.7106	0
1.2260	-43.2418	-10.6835	23.1277	-10.8777	0
1.2267	-28.5945	-10.6835	21.9044	-9.04484	0
1.2273	-19.7432	-9.15642	21.2966	-9.04484	0
1.2280	-4.48265	-8.84974	21.6005	-8.43831	0
1.2287	11.0818	-10.9839	19.4655	-8.43831	0
1.2293	8.94359	-9.76351	17.0267	-9.96127	0
1.2300	-1.1288	-5.4951	17.6345	-9.96127	0
1.2307	-6.92477	-4.27466	16.4112	-9.04484	0
1.2313	-8.44974	-5.80178	13.9723	-9.6558	0
1.2320	-2.04596	-5.4951	14.5802	-7.52187	0
1.2327	10.7725	-4.88175	15.8034	-5.07804	0
1.2333	18.0988	-8.24265	15.4995	-8.13283	0
1.2340	21.4527	-7.32263	17.0267	-11.1832	0
1.2347	21.1488	-0.913764	20.6888	-6.60543	0
1.2353	11.9935	-1.83379	24.6548	-3.24959	0
1.2360	-1.73662	-10.3769	28.9248	-5.07804	0
1.2367	-15.1683	-11.2906	29.5326	-5.38351	0
1.2373	-29.2024	-8.24265	26.182	-5.07804	0
1.2380	-37.1365	-11.2906	27.7016	-7.21639	0
1.2387	-42.3247	-12.8177	32.8909	-6.60543	0
1.2393	-52.3971	-10.3769	33.1948	-4.46708	0
1.2400	-54.226	-11.5973	33.5063	-4.46708	0
1.2407	-37.7498	-14.0382	38.9995	-5.07804	0
1.2413	-23.7103	-13.7315	42.6616	-4.16603	0
1.2420	-22.1853	-12.2106	41.1345	-3.55507	0
1.2427	-21.5721	-10.6835	40.2151	-3.55507	0
1.2433	-12.1129	-10.0702	43.2694	-2.94411	0
1.2440	8.94359	-10.9839	47.8433	-3.86055	0
1.2447	23.5909	-10.6835	50.2898	-4.46708	0
1.2453	10.4686	-9.76351	48.1548	-4.77256	0
1.2460	-11.5051	-10.6835	44.1812	-4.77256	0
1.2467	-12.1129	-9.15642	45.4044	-2.94411	0
1.2473	5.58432	-6.40887	51.817	0.411733	0
1.2480	25.4252	-8.24265	53.0326	0.411733	0
1.2487	31.5251	-9.46309	46.0122	-3.24959	0
1.2493	14.4357	-7.32263	40.519	-5.38351	0
1.2500	-6.62087	-4.88175	40.519	-3.55507	0
1.2507	-15.7761	-4.58134	40.519	-1.41671	0
1.2513	-20.3564	-4.88175	39.9112	-2.33315	0
1.2520	-17.605	-5.4951	38.688	-2.63863	0
1.2527	-5.70371	-6.40887	37.1684	-0.805756	0
1.2533	-1.1288	-6.71554	36.8569	-2.33315	0
1.2540	0.705502	-7.62931	36.2491	-6.29995	0
1.2547	11.6896	-7.32263	35.9452	-4.16603	0
1.2553	19.3199	-6.40887	35.9452	0.110681	0
1.2560	19.016	-4.88175	33.5063	-1.72219	0
1.2567	19.016	-5.80178	29.2287	-5.38351	0
1.2573	13.5185	-8.24265	28.0131	-4.77256	0
1.2580	0.092258	-7.62931	25.8705	-3.24959	0
1.2587	-13.6379	-4.58134	22.8238	-1.11124	0
1.2593	-23.4064	-4.27466	26.4859	2.55009	0
1.2600	-20.0471	-5.18843	28.317	2.85557	0
1.2607	-2.65377	-3.05423	19.4655	-0.194798	0
1.2613	8.94359	-1.83379	12.4452	1.63365	0
1.2620	8.02644	-2.44088	11.5335	4.38296	0
1.2627	7.11472	-1.83379	8.78305	0.110681	0
1.2633	4.36326	-2.74755	5.42482	-3.86055	0
1.2640	-1.43271	-4.88175	2.98593	0.411733	0
1.2647	1.31332	-3.35464	-0.372292	3.772	0
1.2653	8.33035	-1.83379	-1.89945	1.02269	0
1.2660	10.7725	-5.18843	-2.81118	-0.194798	0
1.2667	8.94359	-5.18843	-7.08874	1.32817	0
1.2673	2.23047	-0.306674	-9.52763	2.24461	0
1.2680	-6.92477	-0.913764	-8.00048	1.63365	0
1.2687	-10.8919	-4.27466	-8.91981	0.110681	0
1.2693	-9.06299	-2.44088	-12.2704	1.02269	0
1.2700	-3.87483	0.60709	-12.5819	3.46652	0
1.2707	0.705502	0.306674	-12.2704	2.55009	0
1.2713	-0.211651	-2.44088	-12.5819	1.93913	0
1.2720	-1.43271	-5.18843	-13.4937	3.772	0
1.2727	-0.211651	-5.4951	-15.9326	0.411733	0
1.2733	-1.73662	-3.66132	-19.2908	-4.16603	0
1.2740	0.396167	-4.58134	-21.4258	-1.11124	0
1.2747	8.33035	-5.4951	-22.649	2.55009	0
1.2753	11.9935	-4.88175	-23.5684	1.02269	0
1.2760	12.6068	-5.4951	-24.1762	0.110681	0
1.2767	17.1817	-5.4951	-25.0879	1.63365	0
1.2773	19.6238	-4.27466	-25.0879	1.32817	0
1.2780	19.016	-6.40887	-22.3451	0.110681	0
1.2787	23.287	-8.54307	-20.2101	0.110681	0
1.2793	27.558	-5.4951	-21.4258	1.02269	0
1.2800	25.7291	-3.66132	-20.818	1.32817	0
1.2807	25.1159	-5.18843	-17.4597	1.02269	0
1.2813	26.6408	-4.88175	-15.3247	1.63365	0
1.2820	27.558	-4.58134	-16.8519	1.32817	0
1.2827	27.8619	-5.18843	-17.1558	-0.194798	0
1.2833	25.4252	-4.58134	-13.1898	0.411733	0
1.2840	22.3698	-4.58134	-10.7509	1.32817	0
1.2847	22.6737	-4.58134	-15.9326	-1.41671	0
1.2853	24.2041	-2.74755	-22.649	-3.86055	0
1.2860	22.6737	-3.66132	-20.2101	-2.63863	0
1.2867	19.6238	-7.93598	-16.2441	-1.41671	0
1.2873	17.1817	-8.24265	-17.1558	-2.33315	0
1.2880	15.3528	-4.58134	-15.0208	-3.55507	0
1.2887	11.6896	-2.74755	-10.1355	-3.55507	0
1.2893	7.72253	-2.44088	-9.83154	-3.86055	0
1.2900	5.28041	-2.74755	-9.22372	-2.94411	0
1.2907	2.83829	-2.74755	-2.81118	-0.805756	0
1.2913	-0.211651	-2.1342	0.235532	-1.72219	0
1.2920	-0.211651	-0.613349	-2.50727	-4.46708	0
1.2927	1.00941	0.60709	-1.89945	-2.94411	0
1.2933	-2.65377	0.913764	0.235532	-2.33315	0
1.2940	-4.48265	4.27466	-1.59554	-5.38351	0
1.2947	1.31332	7.62931	-0.676204	-3.55507	0
1.2953	5.28041	4.57508	6.64807	1.32817	0
1.2960	3.1422	-1.22044	9.70238	0.717212	0
1.2967	2.23047	-0.306674	5.72874	-3.55507	0
1.2973	2.53438	1.52711	4.51309	-3.86055	0
1.2980	-1.1288	-0.913764	6.04025	-1.41671	0
1.2987	-6.62087	-0.913764	5.42482	1.02269	0
1.2993	-6.62087	0.306674	5.12091	1.63365	0
1.3000	-3.87483	-2.1342	7.25589	1.02269	0
1.3007	-4.79199	-1.83379	9.08696	1.32817	0
1.3013	-7.84193	0	10.6141	0.717212	0
1.3020	-9.06299	-3.66132	12.1413	-0.500277	0
1.3027	-9.6708	-4.88175	13.9723	1.02269	0
1.3033	-11.809	-2.44088	17.3306	2.24461	0
1.3040	-14.859	-3.05423	18.5462	2.85557	0
1.3047	-18.5221	-4.58134	17.3306	3.46652	0
1.3053	-19.7432	-2.74755	18.5462	1.93913	0
1.3060	-16.9972	-0.613349	20.9927	-0.194798	0
1.3067	-14.859	-0.306674	22.8238	1.93913	0
1.3073	-14.859	-1.83379	28.6209	3.772	0
1.3080	-13.0301	-6.10219	35.0258	2.55009	0
1.3087	-10.588	-7.02222	33.1948	2.55009	0
1.3093	-7.84193	-4.58134	27.7016	1.02269	0
1.3100	-4.79199	-3.66132	26.7898	-0.805756	0
1.3107	-3.57093	-2.74755	29.2287	2.85557	0
1.3113	-5.70371	-0.913764	30.148	4.98949	0
1.3120	-9.3669	-0.913764	30.452	1.63365	0
1.3127	-12.1129	-0.913764	31.0598	1.93913	0
1.3133	-13.9472	1.22044	30.7559	3.772	0
1.3140	-16.6933	3.05423	29.5326	1.63365	0
1.3147	-18.5221	4.27466	29.8441	2.24461	0
1.3153	-14.2511	5.4951	33.8102	5.90593	0
1.3160	-4.79199	6.40887	37.7762	4.68844	0
1.3167	2.53438	3.66132	39.6073	3.772	0
1.3173	2.83829	1.22044	42.3501	6.51689	0
1.3180	-7.53802	5.4951	45.7083	6.51689	0
1.3187	-26.7602	11.904	50.2898	7.43332	0
1.3193	-37.4459	9.76351	57.918	13.8395	0
1.3200	-28.2906	3.66132	61.884	12.622	0
1.3207	-12.4168	2.44088	59.4451	4.68844	0
1.3213	-4.79199	0.913764	57.918	4.98949	0
1.3220	-4.48265	-1.83379	57.918	10.1782	0
1.3227	-8.44974	-0.913764	56.0869	8.04428	0
1.3233	-17.605	-0.613349	53.9519	4.68844	0
1.3240	-21.5721	-3.35464	53.3365	6.21141	0
1.3247	-11.2012	-2.1342	53.648	7.43332	0
1.3253	2.53438	-0.613349	54.8637	7.12784	0
1.3260	3.75544	-3.96799	54.2558	7.43332	0
1.3267	-3.87483	-5.80178	53.3365	7.43332	0
1.3273	-9.6708	-3.66132	53.648	6.51689	0
1.3280	-15.7761	-4.58134	50.5937	7.12784	0
1.3287	-25.5392	-8.24265	45.1005	7.7388	0
1.3293	-31.3406	-9.15642	46.0122	5.60045	0
1.3300	-26.1524	-8.84974	48.1548	3.772	0
1.3307	-13.9472	-7.93598	48.1548	5.60045	0
1.3313	-5.3998	-6.40887	51.5054	7.43332	0
1.3320	0.705502	-7.32263	51.817	6.51689	0
1.3327	10.7725	-9.46309	45.7083	7.12784	0
[truncated: 39,310 more rows]
