# Supplementary material for: Identification of Haptic Based Guiding Using Hard Reins
Source: PLoS One. 2015 Jul 22;10(7):e0132020. doi: 10.1371/journal.pone.0132020 (PMC4511788; doi:10.1371/journal.pone.0132020)
Supplement: S3 File — (ZIP) [file pone.0132020.s003.zip › EMGData1/Subject4/T9/t9.txt]

0.0000	2.96107	24.5745	-28.9557	-18.8436	0
0.0007	3.26634	20.9117	-31.0883	-14.5718	0
0.0013	0.522766	13.2819	-34.7517	-10.6052	0
0.0020	-3.75094	6.87197	-30.4817	-4.19616	0
0.0027	-6.49833	-0.146512	-25.9037	4.34759	0
0.0033	-7.71939	-6.8607	-26.5102	12.8938	0
0.0040	-8.63519	-11.7435	-23.7663	21.1322	0
0.0047	-11.3826	-16.0149	-20.1029	26.9307	0
0.0053	-15.0419	-18.1506	-21.0176	32.1209	0
0.0060	-17.1788	-18.762	-19.7996	39.4434	0
0.0067	-18.0946	-23.3405	-15.2216	46.4631	0
0.0073	-19.3156	-24.8648	-14.6102	47.6843	0
0.0080	-19.6209	-18.762	-16.4395	47.379	0
0.0087	-19.9262	-13.8792	-16.1363	48.9055	0
0.0093	-20.5367	-12.0478	-15.2216	47.6843	0
0.0100	-17.7893	-7.16499	-14.9135	44.0206	0
0.0107	-14.4314	-0.450806	-13.6956	43.1071	0
0.0113	-13.8209	4.73628	-10.0322	40.3593	0
0.0120	-12.2945	9.61907	-9.11756	28.4572	0
0.0127	-9.55098	16.029	-15.833	14.4203	0
0.0133	-8.94045	23.3517	-22.5436	7.40068	0
0.0140	-7.71939	27.0145	-22.8517	1.29695	0
0.0147	-4.05621	29.4573	-21.6289	-6.33332	0
0.0153	-0.0877637	34.9487	-21.3257	-10.9105	0
0.0160	4.79266	38.6115	-20.4062	-17.9302	0
0.0167	6.92952	38.0001	-20.1029	-27.0845	0
0.0173	3.87687	38.0001	-20.1029	-27.3898	0
0.0180	3.26634	36.1687	-17.359	-23.4233	0
0.0187	5.09793	31.2859	-13.9989	-25.558	0
0.0193	4.18213	30.0659	-12.781	-27.0845	0
0.0200	3.5716	28.8459	-10.3355	-23.118	0
0.0207	6.92952	21.216	-6.06554	-20.6755	0
0.0213	6.01372	13.8933	-2.71024	-17.9302	0
0.0220	2.35054	8.39907	0.0385113	-9.99458	0
0.0227	2.96107	-1.3665	7.36048	0.991642	0
0.0233	2.65581	-9.30068	16.8246	9.53784	0
0.0240	-1.61409	-12.6592	20.7913	14.4203	0
0.0247	-2.83515	-17.542	18.3507	20.2188	0
0.0253	-4.05621	-23.6448	18.0426	28.1519	0
0.0260	-8.94045	-27.6118	23.5352	31.5103	0
0.0267	-9.55098	-30.6632	29.0279	33.0344	0
0.0273	-7.41412	-31.8832	31.7767	38.8328	0
0.0280	-10.772	-29.7475	33.914	43.1071	0
0.0287	-12.5998	-29.4432	36.0466	40.3593	0
0.0293	-8.63519	-28.2233	36.9661	37.614	0
0.0300	-7.10886	-20.8977	36.0466	37.614	0
0.0307	-10.1615	-13.8792	34.8287	35.7822	0
0.0313	-9.24572	-10.8278	34.8287	29.6784	0
0.0320	-4.05621	-2.2822	33.3027	19.3028	0
0.0327	-0.0877637	9.61907	30.2507	8.3166	0
0.0333	0.828031	14.1976	28.4214	0.991642	0
0.0340	-0.0877637	19.0804	25.6726	-5.41739	0
0.0347	1.43475	30.6773	19.2653	-13.0452	0
0.0353	5.09793	35.5601	18.3507	-17.6248	0
0.0360	7.84531	34.3401	21.706	-23.7286	0
0.0367	8.15058	37.3915	17.1279	-33.1883	0
0.0373	9.06637	38.3072	9.49786	-37.7654	0
0.0380	10.2874	33.4244	9.19458	-37.4601	0
0.0387	10.898	32.2016	11.6352	-39.5973	0
0.0393	11.8138	31.8973	11.9385	-40.2079	0
0.0400	13.0348	25.4874	14.6873	-34.7148	0
0.0407	13.3401	19.3846	17.7393	-28.9164	0
0.0413	11.5085	14.1976	19.8767	-22.8127	0
0.0420	8.76111	4.12769	25.6726	-14.5718	0
0.0427	4.4874	-7.46929	31.1653	-7.2468	0
0.0433	1.43475	-12.9635	31.1653	-2.66962	0
0.0440	1.74001	-16.6263	34.2173	4.6529	0
0.0447	1.74001	-23.0334	41.236	12.8938	0
0.0453	-1.30882	-29.7475	42.762	19.3028	0
0.0460	-2.52988	-33.4103	41.5441	24.7959	0
0.0467	-2.83515	-34.6303	44.288	30.289	0
0.0473	-5.8878	-35.2417	48.2547	34.8662	0
0.0480	-7.71939	-36.4617	48.2547	35.4768	0
0.0487	-7.10886	-36.1574	43.9848	31.205	0
0.0493	-8.32992	-32.4946	41.236	29.3731	0
0.0500	-7.71939	-28.5275	42.4588	29.3731	0
0.0507	-4.66674	-27.0004	40.6246	22.9641	0
0.0513	-5.58253	-22.7291	34.2173	13.8097	0
0.0520	-7.41412	-11.4364	31.7767	6.79006	0
0.0527	-2.52988	-3.1979	32.0799	-1.75369	0
0.0533	1.43475	-1.3665	28.1133	-8.77334	0
0.0540	1.12948	3.51628	23.5352	-13.9611	0
0.0547	1.74001	11.4505	21.706	-22.8127	0
0.0553	2.96107	16.6375	20.1799	-31.0511	0
0.0560	3.5716	21.5203	19.2653	-33.7989	0
0.0567	6.31899	27.0145	19.8767	-39.292	0
0.0573	7.84531	27.0145	18.6539	-43.5639	0
0.0580	8.45584	23.9631	18.0426	-41.1214	0
0.0587	11.5085	21.5203	21.0946	-37.7654	0
0.0593	11.2032	16.9447	25.0613	-36.5442	0
0.0600	8.45584	13.2819	27.1986	-36.2389	0
0.0607	9.6769	11.4505	26.284	-35.6283	0
0.0613	10.898	5.95627	22.9287	-31.0511	0
0.0620	7.23478	-4.1136	22.0092	-22.8127	0
0.0627	3.26634	-13.8792	24.758	-15.1824	0
0.0633	1.74001	-20.5934	27.1986	-7.85742	0
0.0640	1.12948	-25.1719	27.5019	0.381025	0
0.0647	0.522766	-28.5275	28.1133	6.48475	0
0.0653	-3.44568	-30.3589	29.6393	12.2832	0
0.0660	-6.8036	-34.9374	29.9474	18.6922	0
0.0667	-4.66674	-39.5131	29.336	22.9641	0
0.0673	-4.66674	-36.4617	29.9474	24.7959	0
0.0680	-7.41412	-30.6632	30.2507	25.4066	0
0.0687	-4.972	-30.6632	27.5019	26.6278	0
0.0693	-1.91935	-28.8318	25.3693	27.5413	0
0.0700	-4.05621	-20.2891	24.1466	25.1012	0
0.0707	-2.83515	-14.7949	23.8433	21.1322	0
0.0713	2.65581	-12.3521	25.0613	18.0816	0
0.0720	4.18213	-6.55359	25.6726	9.23253	0
0.0727	3.26634	0.464893	20.1799	-2.66962	0
0.0733	6.01372	7.17908	14.6873	-10.9105	0
0.0740	11.2032	12.3662	12.5499	-17.0142	0
0.0747	14.8626	13.5862	11.0239	-24.3368	0
0.0753	16.9994	16.6375	7.97185	-30.7458	0
0.0760	17.61	23.3517	6.44584	-35.323	0
0.0767	17.61	26.0988	3.7019	-38.6814	0
0.0773	18.831	25.1831	-0.264765	-42.0373	0
0.0780	19.7468	24.2674	-0.572856	-45.3957	0
0.0787	19.4416	21.8274	-1.18422	-44.7851	0
0.0793	19.1363	19.6918	-6.06554	-43.2585	0
0.0800	17.61	17.5532	-7.28827	-44.1745	0
0.0807	14.2521	10.5348	-3.92816	-40.2079	0
0.0813	13.3401	1.98918	-4.23625	-30.1352	0
0.0820	13.0348	-2.2822	-6.06554	-21.5914	0
0.0827	9.37164	-8.38499	-2.71024	-14.2665	0
0.0833	4.79266	-17.8463	3.39381	-2.97493	0
0.0840	1.43475	-24.8648	8.27994	5.56883	0
0.0847	-1.30882	-30.6632	7.66857	9.23253	0
0.0853	-4.05621	-35.8503	2.78244	13.8097	0
0.0860	-7.10886	-37.3774	3.39381	20.5241	0
0.0867	-8.63519	-36.1574	10.1092	25.4066	0
0.0873	-8.02466	-34.9374	11.0239	26.6278	0
0.0880	-8.63519	-33.4103	7.36048	26.6278	0
0.0887	-9.85625	-31.2746	8.27994	26.3225	0
0.0893	-8.94045	-27.0004	9.19458	26.9307	0
0.0900	-8.63519	-20.5934	6.75393	26.6278	0
0.0907	-9.24572	-16.9306	5.53119	23.2694	0
0.0913	-7.71939	-13.2678	4.30846	16.555	0
0.0920	-3.14041	-2.89361	2.17589	9.23253	0
0.0927	1.12948	7.78767	0.649879	1.60226	0
0.0933	3.26634	12.3662	-2.71024	-4.80678	0
0.0940	3.26634	18.1647	-7.59155	-11.2158	0
0.0947	4.79266	27.3188	-9.11756	-17.3195	0
0.0953	8.76111	29.7616	-6.98018	-22.202	0
0.0960	9.98217	30.0659	-8.20292	-30.4405	0
0.0967	6.62425	34.6444	-14.307	-40.5132	0
0.0973	6.62425	36.4758	-20.1029	-41.1214	0
0.0980	10.2874	34.3401	-18.885	-36.5442	0
0.0987	10.5927	33.7287	-13.9989	-39.5973	0
0.0993	10.898	31.2859	-13.6956	-40.5132	0
0.1000	13.6453	25.1831	-14.6102	-32.5776	0
0.1007	13.3401	21.5203	-12.781	-26.7792	0
0.1013	10.5927	16.029	-10.9468	-24.6421	0
0.1020	10.5927	6.26338	-8.50619	-15.4877	0
0.1027	8.76111	-1.3665	-5.45417	-6.33332	0
0.1033	4.4874	-5.0293	-3.62488	-0.840209	0
0.1040	3.87687	-9.30068	-2.71024	5.56883	0
0.1047	2.96107	-14.1835	-3.01351	13.5044	0
0.1053	-1.91935	-17.8463	-4.53952	18.9975	0
0.1060	-3.75094	-21.5091	-3.62488	23.2694	0
0.1067	-0.698294	-23.3405	1.56452	28.7625	0
0.1073	-0.393029	-22.7291	6.14256	33.645	0
0.1080	-2.52988	-22.1177	6.75393	33.3397	0
0.1087	-1.91935	-21.5091	4.30846	28.4572	0
0.1093	1.43475	-19.6777	0.0385113	24.7959	0
0.1100	2.96107	-18.1506	-1.79078	23.88	0
0.1107	2.65581	-16.0149	-1.79078	21.4375	0
0.1113	4.18213	-9.6078	-4.8428	14.7256	0
0.1120	7.84531	0.464893	-9.42084	4.6529	0
0.1127	11.8138	8.70337	-11.8615	-4.50147	0
0.1133	15.1679	11.4505	-13.3875	-10.9105	0
0.1140	16.9994	15.1133	-15.833	-18.5383	0
0.1147	19.1363	23.0474	-18.2736	-25.558	0
0.1153	23.1047	30.0659	-21.6289	-29.5246	0
0.1160	27.0732	33.4244	-24.681	-35.323	0
0.1167	28.5957	35.5601	-24.0696	-42.3426	0
0.1173	30.4273	37.0844	-21.6289	-45.701	0
0.1180	32.2589	37.6958	-23.4582	-45.0904	0
0.1187	31.3431	38.9158	-24.9842	-42.9532	0
0.1193	29.8168	36.4758	-18.2736	-39.9026	0
0.1200	30.122	28.8459	-10.9468	-37.1548	0
0.1207	29.8168	23.3517	-11.8615	-35.0201	0
0.1213	27.0732	18.4689	-13.9989	-28.6111	0
0.1220	22.4942	8.09478	-11.8615	-18.2355	0
0.1227	15.7784	-2.89361	-8.50619	-9.07865	0
0.1233	8.76111	-11.1321	-5.45417	-2.66962	0
0.1240	3.5716	-20.5934	-2.09887	5.87414	0
0.1247	-0.393029	-27.9161	0.0385113	15.3363	0
0.1253	-4.972	-29.7475	1.56452	21.7428	0
0.1260	-9.55098	-33.4103	3.7019	27.8466	0
0.1267	-13.5156	-40.4288	4.91982	34.8662	0
0.1273	-18.0946	-40.7331	4.00518	37.614	0
0.1280	-23.8946	-37.9888	1.56452	37.0034	0
0.1287	-26.3329	-36.766	0.953156	39.4434	0
0.1293	-24.5052	-34.6303	2.78244	39.1381	0
0.1300	-21.4525	-30.6632	1.8678	33.9503	0
0.1307	-17.7893	-27.3076	-0.572856	34.2556	0
0.1313	-11.0773	-25.1719	0.0385113	35.7822	0
0.1320	-2.22462	-21.5091	-0.572856	26.6278	0
0.1327	6.01372	-16.0149	-7.28827	14.7256	0
0.1333	12.119	-11.4364	-14.6102	8.92722	0
0.1340	14.5573	-8.08069	-17.359	2.82349	0
0.1347	16.0837	-4.1136	-16.1363	-5.7227	0
0.1353	16.3889	1.38059	-15.2216	-11.8264	0
0.1360	14.8626	6.56768	-16.4395	-17.3195	0
0.1367	13.3401	10.5348	-16.1363	-23.118	0
0.1373	14.2521	12.6705	-13.6956	-23.4233	0
0.1380	14.2521	11.1462	-12.4729	-22.8127	0
0.1387	11.5085	9.01048	-10.6436	-26.7792	0
0.1393	7.23478	6.87197	-8.50619	-27.0845	0
0.1400	6.92952	2.29629	-9.11756	-21.5914	0
0.1407	10.5927	-2.2822	-8.50619	-18.2355	0
0.1413	10.5927	-5.63789	-5.15089	-13.6558	0
0.1420	5.09793	-12.0478	-3.92816	-4.50147	0
0.1427	4.79266	-20.5934	-1.79078	5.56883	0
0.1433	7.84531	-27.0004	5.83447	13.8097	0
0.1440	5.40319	-33.4103	9.80595	20.5241	0
0.1447	3.26634	-41.0402	5.22791	25.7119	0
0.1453	5.09793	-45.3116	3.7019	30.289	0
0.1460	4.18213	-47.143	9.19458	37.0034	0
0.1467	1.43475	-51.1101	12.858	43.7153	0
0.1473	1.43475	-53.8572	10.4125	47.6843	0
0.1480	-1.30882	-52.9415	10.4125	48.6002	0
0.1487	-6.19306	-52.9415	12.858	47.6843	0
0.1493	-8.02466	-52.6372	11.6352	44.6312	0
0.1500	-9.24572	-48.6701	9.19458	40.3593	0
0.1507	-11.9893	-44.3959	11.332	37.9169	0
0.1513	-11.6878	-39.5131	11.6352	33.0344	0
0.1520	-8.02466	-29.4432	8.27994	21.7428	0
0.1527	-2.22462	-19.982	8.27994	11.9779	0
0.1533	5.40319	-13.8792	9.19458	6.48475	0
0.1540	12.7296	-4.72501	4.61655	-3.89085	0
0.1547	17.61	5.04057	4.30846	-13.9611	0
0.1553	20.3574	7.78767	9.19458	-13.6558	0
0.1560	20.3574	9.61907	9.19458	-15.1824	0
0.1567	19.7468	15.1133	6.14256	-26.7792	0
0.1573	22.189	17.5532	7.36048	-34.1042	0
0.1580	24.6311	16.3333	10.7206	-32.2723	0
0.1587	25.2416	16.029	14.0759	-30.7458	0
0.1593	25.2416	14.5019	18.9572	-28.9164	0
0.1600	24.9363	9.61907	22.9287	-24.9474	0
0.1607	23.7153	4.12769	25.9759	-23.4233	0
0.1613	23.1047	-1.3665	32.0799	-19.1489	0
0.1620	20.6626	-7.7764	37.5726	-10.2999	0
0.1627	16.0837	-13.2678	38.184	-3.89085	0
0.1633	13.9506	-18.1506	37.8807	0.381025	0
0.1640	13.9506	-22.4248	39.4067	7.70599	0
0.1647	11.5085	-26.0847	39.4067	14.115	0
0.1653	7.54005	-31.5789	38.184	18.6922	0
0.1660	4.18213	-35.8503	38.4921	26.6278	0
0.1667	1.43475	-35.546	39.71	33.9503	0
0.1673	-1.61409	-34.326	40.0181	35.7822	0
0.1680	-6.49833	-34.6303	38.4921	34.8662	0
0.1687	-10.4668	-32.7989	31.1653	33.0344	0
0.1693	-10.4668	-27.9161	21.4027	30.289	0
0.1700	-9.55098	-22.4248	17.7393	29.0678	0
0.1707	-9.85625	-16.6263	17.7393	26.6278	0
0.1713	-8.63519	-10.5207	13.7726	20.2188	0
0.1720	-4.972	-3.1979	7.97185	12.8938	0
0.1727	-2.52988	5.04057	3.7019	6.48475	0
0.1733	-1.30882	11.1462	-0.876133	-0.5349	0
0.1740	0.522766	16.9447	-4.53952	-7.55211	0
0.1747	3.26634	23.9631	-8.20292	-11.8264	0
0.1753	3.26634	27.6259	-12.781	-14.8771	0
0.1760	2.04528	28.8459	-15.2216	-19.1489	0
0.1767	3.87687	32.813	-16.4395	-21.8967	0
0.1773	5.40319	34.6444	-21.0176	-24.6421	0
0.1780	3.26634	32.2016	-24.9842	-27.3898	0
0.1787	3.5716	33.1173	-22.8517	-24.9474	0
0.1793	4.4874	32.5087	-18.2736	-18.8436	0
0.1800	0.217501	24.8788	-20.4062	-16.0983	0
0.1807	-4.05621	19.6918	-28.3443	-14.5718	0
0.1813	-4.972	18.4689	-33.837	-8.46804	0
0.1820	-10.1615	12.0619	-32.9224	-0.5349	0
0.1827	-15.9577	3.51628	-30.785	5.26352	0
0.1833	-16.5683	-1.6708	-30.785	11.9779	0
0.1840	-18.7051	-8.08069	-29.259	19.6081	0
0.1847	-24.1999	-13.5749	-26.207	25.4066	0
0.1853	-26.9435	-15.4035	-24.681	30.5944	0
0.1860	-28.775	-17.542	-25.9037	38.2222	0
0.1867	-33.354	-18.762	-27.4297	44.6312	0
0.1873	-36.1014	-16.9306	-28.6476	47.6843	0
0.1880	-35.4909	-15.4035	-30.4817	48.2949	0
0.1887	-35.7961	-12.9635	-32.0029	47.6843	0
0.1893	-40.6766	-7.7764	-34.1403	46.4631	0
0.1900	-43.1187	-3.1979	-38.7183	44.9365	0
0.1907	-37.6277	1.68489	-42.3817	42.1912	0
0.1913	-35.1856	9.31477	-42.0736	36.0875	0
0.1920	-39.7608	17.249	-44.5191	26.9307	0
0.1927	-38.5397	24.2674	-51.5378	18.0816	0
0.1933	-33.354	30.0659	-57.9451	11.6726	0
0.1940	-32.7435	34.3401	-60.6939	6.48475	0
0.1947	-29.6908	40.7472	-60.9971	0.991642	0
0.1953	-26.0277	45.9343	-60.9971	-5.41739	0
0.1960	-27.8593	47.4614	-61.3004	-11.5211	0
0.1967	-27.2487	49.9014	-57.6418	-15.4877	0
0.1973	-22.063	50.2085	-51.5378	-17.6248	0
0.1980	-22.6736	45.9343	-49.4004	-19.7596	0
0.1987	-24.8104	43.4943	-47.263	-20.9808	0
0.1993	-22.9788	42.2743	-40.8557	-18.8436	0
0.2000	-22.9788	36.1687	-37.1923	-15.4877	0
0.2007	-22.3683	29.4573	-34.7517	-13.9611	0
0.2013	-19.0104	23.3517	-27.733	-9.68927	0
0.2020	-20.2314	13.2819	-20.1029	-0.5349	0
0.2027	-21.4525	6.87197	-10.9468	9.23253	0
0.2033	-19.3156	3.82058	1.56452	15.6391	0
0.2040	-19.9262	-5.945	9.49786	21.4375	0
0.2047	-22.9788	-15.0992	10.4125	27.5413	0
0.2053	-23.2841	-14.7949	13.7726	32.1209	0
0.2060	-23.2841	-16.0149	22.3173	36.0875	0
0.2067	-22.9788	-18.762	30.5539	39.4434	0
0.2073	-20.5367	-16.0149	36.658	40.3593	0
0.2080	-21.4525	-13.8792	40.3214	40.3593	0
0.2087	-23.2841	-14.4906	43.0701	39.7487	0
0.2093	-21.1472	-9.91209	46.4254	36.0875	0
0.2100	-17.7893	-3.1979	50.6954	33.3397	0
0.2107	-15.0419	1.68489	55.8848	33.0344	0
0.2113	-11.3826	9.31477	60.4628	26.9307	0
0.2120	-5.8878	19.3846	61.9888	13.8097	0
0.2127	-2.52988	27.0145	62.2921	4.95821	0
0.2133	-0.393029	30.6773	64.7376	1.29695	0
0.2140	3.87687	34.033	66.8701	-6.94394	0
0.2147	9.98217	40.7472	67.7896	-14.8771	0
0.2153	13.6453	44.41	70.5335	-17.3195	0
0.2160	13.9506	43.4943	73.2823	-22.8127	0
0.2167	14.2521	46.5457	72.0595	-34.4095	0
0.2173	15.1679	48.0728	72.3628	-40.5132	0
0.2180	16.6942	42.5786	77.8603	-38.6814	0
0.2187	20.0521	38.6115	81.5189	-37.4601	0
0.2193	22.4942	38.0001	82.4335	-36.2389	0
0.2200	19.7468	30.6773	87.931	-32.8829	0
0.2207	18.2205	23.0474	94.9497	-31.0511	0
0.2213	19.7468	17.8604	97.3904	-28.3058	0
0.2220	18.5258	7.78767	99.831	-19.7596	0
0.2227	16.0837	0.157782	105.324	-11.2158	0
0.2233	15.7784	-0.7551	108.679	-5.7227	0
0.2240	13.3401	-6.24929	110.205	0.686333	0
0.2247	8.76111	-15.0992	113.868	7.09537	0
0.2253	7.23478	-17.542	117.532	9.8407	0
0.2260	6.92952	-19.6777	119.058	13.1991	0
0.2267	6.01372	-24.2562	121.498	20.2188	0
0.2273	5.40319	-22.7291	126.076	23.88	0
0.2280	3.5716	-19.6777	126.688	22.9641	0
0.2287	2.35054	-19.6777	119.361	20.2188	0
0.2293	4.4874	-16.3192	112.039	18.3869	0
0.2300	6.01372	-11.1321	108.987	15.9444	0
0.2307	5.09793	-7.46929	104.712	11.0619	0
0.2313	6.01372	0.157782	98.0017	5.26352	0
0.2320	6.62425	8.70337	91.5896	-0.5349	0
0.2327	7.23478	13.2819	83.9595	-7.2468	0
0.2333	8.15058	16.9447	76.9408	-14.8771	0
0.2340	7.84531	23.3517	72.3628	-21.8967	0
0.2347	8.45584	27.9302	67.1782	-28.3058	0
0.2353	12.4243	30.6773	60.7661	-37.1548	0
0.2360	13.3401	33.4244	52.5295	-45.0904	0
0.2367	12.4243	35.5601	43.9848	-46.6145	0
0.2373	14.2521	37.0844	40.0181	-46.9198	0
0.2380	16.0837	35.8644	37.8807	-50.2782	0
0.2387	16.3889	31.2859	31.7767	-51.8047	0
0.2393	16.6942	24.2674	26.8954	-48.141	0
0.2400	14.5573	17.249	22.9287	-45.0904	0
0.2407	10.5927	13.2819	13.4645	-45.3957	0
0.2413	8.45584	12.0619	4.91982	-42.0373	0
0.2420	6.62425	7.78767	3.7019	-33.4936	0
0.2427	6.31899	1.68489	1.56452	-23.7286	0
0.2433	6.01372	-3.1979	-5.15089	-17.3195	0
0.2440	1.43475	-7.7764	-10.9468	-12.437	0
0.2447	-2.83515	-12.9635	-13.6956	-6.33332	0
0.2453	-1.91935	-16.9306	-15.833	0.0757165	0
0.2460	-1.30882	-19.982	-18.885	5.26352	0
0.2467	-3.75094	-22.7291	-23.1549	9.23253	0
0.2473	-5.27727	-24.2562	-28.3443	11.9779	0
0.2480	-5.58253	-25.1719	-32.9224	12.8938	0
0.2487	-7.10886	-24.5605	-36.581	11.0619	0
0.2493	-7.71939	-23.3405	-41.4671	8.92722	0
0.2500	-4.05621	-20.8977	-50.3151	7.09537	0
0.2507	-0.0877637	-16.0149	-55.8077	5.56883	0
0.2513	-0.393029	-11.4364	-56.7224	0.991642	0
0.2520	-0.393029	-7.46929	-64.3524	-8.16273	0
0.2527	3.26634	0.769187	-77.7833	-17.9302	0
0.2533	3.87687	9.01048	-83.5792	-24.6421	0
0.2540	3.87687	12.3662	-86.9345	-30.7458	0
0.2547	8.76111	16.3333	-95.176	-36.5442	0
0.2553	13.3401	23.3517	-101.28	-42.0373	0
0.2560	13.3401	28.5416	-103.109	-47.8357	0
0.2567	14.5573	30.9816	-106.469	-52.1076	0
0.2573	17.3047	32.5087	-108.91	-51.1941	0
0.2580	17.3047	30.6773	-109.213	-50.2782	0
0.2587	16.0837	27.3188	-111.654	-51.4994	0
0.2593	15.7784	27.0145	-113.791	-48.4464	0
0.2600	15.7784	26.4031	-115.014	-45.3957	0
0.2607	15.7784	21.8274	-116.843	-44.7851	0
0.2613	15.4731	14.5019	-114.099	-38.9867	0
0.2620	13.9506	5.95627	-108.91	-28.3058	0
0.2627	11.2032	-1.3665	-107.081	-19.4543	0
0.2633	9.37164	-6.8607	-104.029	-10.9105	0
0.2640	6.92952	-12.3521	-99.754	-3.58554	0
0.2647	4.18213	-19.6777	-100.669	-0.840209	0
0.2653	2.35054	-24.8648	-101.891	3.43411	0
0.2660	0.522766	-27.0004	-98.8394	12.8938	0
0.2667	-4.05621	-28.8318	-97.3133	18.3869	0
0.2673	-7.41412	-29.4432	-98.8394	17.471	0
0.2680	-4.66674	-26.6961	-98.228	16.555	0
0.2687	-1.30882	-24.2562	-97.3133	18.9975	0
0.2693	-0.393029	-22.4248	-99.4507	20.2188	0
0.2700	1.43475	-17.542	-101.28	17.471	0
0.2707	2.04528	-11.4364	-100.977	14.7256	0
0.2713	-0.393029	-6.55359	-100.669	9.23253	0
0.2720	0.217501	1.38059	-102.806	-2.059	0
0.2727	4.79266	11.1462	-105.247	-10.9105	0
0.2733	7.23478	16.029	-105.858	-14.5718	0
0.2740	10.5927	23.3517	-107.384	-20.0649	0
0.2747	15.4731	35.253	-107.081	-27.6951	0
0.2753	16.9994	38.6115	-102.195	-30.7458	0
0.2760	15.1679	34.3401	-99.754	-33.7989	0
0.2767	15.1679	35.8644	-102.503	-40.5132	0
0.2773	16.9994	39.5272	-102.806	-44.4798	0
0.2780	19.7468	35.8644	-98.228	-44.7851	0
0.2787	20.9679	30.9816	-93.958	-45.701	0
0.2793	20.0521	28.2345	-91.5126	-45.0904	0
0.2800	17.9152	22.436	-87.854	-41.732	0
0.2807	16.6942	15.1133	-80.5272	-36.8495	0
0.2813	14.2521	6.87197	-74.1199	-29.8299	0
0.2820	9.6769	-1.97791	-69.2386	-20.9808	0
0.2827	7.54005	-5.945	-63.1345	-14.8771	0
0.2833	6.92952	-9.30068	-58.5565	-9.38396	0
0.2840	6.01372	-16.6263	-53.0638	0.686333	0
0.2847	3.87687	-22.1177	-43.9077	7.70599	0
0.2853	1.43475	-24.8648	-37.5004	10.146	0
0.2860	0.217501	-30.9675	-35.363	17.471	0
0.2867	-0.393029	-34.6303	-28.3443	26.6278	0
0.2873	-3.14041	-32.1903	-20.1029	27.236	0
0.2880	-5.8878	-32.7989	-18.885	24.7959	0
0.2887	-6.49833	-34.326	-20.7143	24.7959	0
0.2893	-6.49833	-29.139	-23.1549	22.9641	0
0.2900	-8.32992	-23.6448	-25.5956	20.2188	0
0.2907	-8.32992	-21.8134	-24.681	17.471	0
0.2913	-4.972	-16.9306	-22.2403	10.146	0
0.2920	-3.44568	-9.6078	-22.8517	1.90757	0
0.2927	-2.22462	-3.80931	-24.681	-3.89085	0
0.2933	2.04528	1.98918	-25.2923	-8.16273	0
0.2940	4.18213	8.70337	-26.5102	-12.7399	0
0.2947	4.4874	15.1133	-26.5102	-20.6755	0
0.2953	8.45584	18.7761	-24.681	-27.6951	0
0.2960	11.8138	21.216	-21.3257	-28.9164	0
0.2967	11.2032	23.3517	-18.2736	-31.0511	0
0.2973	11.8138	23.0474	-19.7996	-38.6814	0
0.2980	15.1679	21.8274	-22.8517	-41.732	0
0.2987	14.8626	23.3517	-21.0176	-37.4601	0
0.2993	14.2521	20.6046	-16.4395	-32.8829	0
0.3000	14.8626	10.8391	-14.9135	-29.5246	0
0.3007	10.898	5.34768	-15.2216	-28.0005	0
0.3013	5.40319	3.21199	-12.781	-25.558	0
0.3020	4.18213	-8.6921	-7.89482	-15.1824	0
0.3027	3.26634	-20.2891	-2.40214	-3.58554	0
0.3033	0.522766	-20.8977	4.61655	0.991642	0
0.3040	-1.30882	-23.6448	10.1092	4.6529	0
0.3047	-3.44568	-32.1903	11.332	11.9779	0
0.3053	-6.8036	-35.8503	13.7726	18.3869	0
0.3060	-11.3826	-37.9888	18.3507	24.7959	0
0.3067	-13.8209	-42.5645	19.8767	30.289	0
0.3073	-11.3826	-41.6488	18.9572	31.8156	0
0.3080	-8.63519	-36.1574	19.2653	32.1209	0
0.3087	-12.2945	-33.4103	20.1799	33.645	0
0.3093	-14.4314	-29.7475	19.2653	33.645	0
0.3100	-10.1615	-21.8134	15.6019	31.205	0
0.3107	-9.24572	-14.7949	14.6873	27.236	0
0.3113	-11.9893	-9.6078	16.5166	24.1853	0
0.3120	-9.24572	-3.5022	14.6873	18.3869	0
0.3127	-5.58253	4.73628	7.97185	7.70599	0
0.3133	-4.36147	13.8933	1.8678	-2.059	0
0.3140	-1.00356	21.8274	-0.264765	-5.7227	0
0.3147	1.43475	27.3188	0.953156	-8.46804	0
0.3153	1.12948	30.6773	1.8678	-13.9611	0
0.3160	3.5716	33.4244	0.341788	-21.2861	0
0.3167	5.09793	36.1687	-1.18422	-28.0005	0
0.3173	3.26634	35.253	-0.876133	-27.3898	0
0.3180	3.26634	32.5087	-2.40214	-22.8127	0
0.3187	3.87687	32.813	-3.62488	-23.118	0
0.3193	1.74001	30.6773	-0.876133	-25.2527	0
0.3200	2.96107	21.8274	2.78244	-22.202	0
0.3207	3.87687	13.2819	2.78244	-17.0142	0
0.3213	-0.0877637	5.34768	4.61655	-11.8264	0
0.3220	-1.30882	-7.46929	9.49786	-3.28023	0
0.3227	-0.393029	-17.2349	15.9052	5.56883	0
0.3233	-5.58253	-22.1177	22.0092	11.9779	0
0.3240	-10.4668	-30.3589	23.232	17.471	0
0.3247	-8.32992	-36.766	19.2653	22.3535	0
0.3253	-6.19306	-36.1574	16.5166	28.7625	0
0.3260	-8.94045	-37.0731	19.2653	36.6981	0
0.3267	-11.6878	-41.6488	22.0092	40.3593	0
0.3273	-12.2945	-41.6488	21.706	38.8328	0
0.3280	-11.3826	-37.3774	20.1799	39.1381	0
0.3287	-10.4668	-33.4103	20.4832	41.5806	0
0.3293	-10.772	-28.5275	21.0946	40.3593	0
0.3300	-10.4668	-23.3405	21.0946	35.7822	0
0.3307	-9.24572	-19.0663	20.1799	32.1209	0
0.3313	-8.63519	-12.3521	18.6539	26.9307	0
0.3320	-7.10886	-1.06221	16.8246	20.8294	0
0.3327	-2.22462	8.70337	15.6019	14.7256	0
0.3333	2.04528	13.8933	14.0759	4.6529	0
0.3340	2.35054	19.6918	11.9385	-6.33332	0
0.3347	3.26634	27.0145	11.0239	-10.9105	0
0.3353	5.70846	28.2345	12.858	-12.7399	0
0.3360	7.84531	28.8459	13.1613	-18.2355	0
0.3367	7.54005	33.7287	9.19458	-25.558	0
0.3373	5.40319	34.9487	6.44584	-28.3058	0
0.3380	4.79266	30.3702	7.0572	-28.3058	0
0.3387	8.76111	29.7616	7.97185	-29.2217	0
0.3393	11.8138	30.3702	10.1092	-27.3898	0
0.3400	9.6769	24.2674	12.2466	-22.8127	0
0.3407	8.45584	16.9447	11.9385	-20.0649	0
0.3413	8.15058	12.3662	12.858	-16.7089	0
0.3420	4.18213	2.90488	18.3507	-8.46804	0
0.3427	0.217501	-8.6921	22.6206	0.0757165	0
0.3433	-0.393029	-12.3521	25.6726	4.95821	0
0.3440	-3.14041	-14.4906	28.7246	11.9779	0
0.3447	-4.972	-21.202	31.4734	19.6081	0
0.3453	-4.36147	-24.2562	34.5254	22.9641	0
0.3460	-6.19306	-23.3405	37.2693	26.9307	0
0.3467	-8.94045	-26.6961	40.3214	33.0344	0
0.3473	-8.63519	-28.2233	43.3734	34.8662	0
0.3480	-8.32992	-24.8648	42.4588	32.1209	0
0.3487	-7.71939	-23.3405	36.658	29.3731	0
0.3493	-5.8878	-20.2891	30.862	26.9307	0
0.3500	-6.8036	-12.0478	28.1133	23.5747	0
0.3507	-9.55098	-8.08069	27.5019	18.3869	0
0.3513	-8.63519	-5.945	25.3693	10.7566	0
0.3520	-4.66674	5.04057	20.1799	1.60226	0
0.3527	-0.698294	14.8061	15.2986	-3.89085	0
0.3533	2.35054	16.6375	11.6352	-7.2468	0
0.3540	4.18213	21.8274	7.97185	-14.5718	0
0.3547	6.01372	32.813	6.44584	-22.8127	0
0.3553	8.15058	38.0001	5.53119	-28.6111	0
0.3560	7.84531	37.0844	1.26125	-34.1042	0
0.3567	8.45584	37.0844	-2.71024	-38.6814	0
0.3573	11.5085	35.8644	-3.62488	-39.9026	0
0.3580	13.3401	34.3401	-4.8428	-40.2079	0
0.3587	13.0348	35.5601	-2.40214	-39.9026	0
0.3593	14.2521	33.4244	3.09053	-35.9336	0
0.3600	14.2521	26.7102	2.17589	-32.8829	0
0.3607	12.119	20.6046	-3.31679	-31.967	0
0.3613	9.6769	14.1976	-3.92816	-26.4739	0
0.3620	6.92952	2.60059	-0.572856	-16.0983	0
0.3627	3.26634	-8.6921	1.8678	-8.77334	0
0.3633	-0.698294	-16.0149	4.91982	-3.58554	0
0.3640	-4.05621	-20.2891	8.58321	4.95821	0
0.3647	-6.8036	-25.1719	10.4125	13.8097	0
0.3653	-7.71939	-32.7989	11.0239	19.3028	0
0.3660	-7.71939	-39.5131	12.2466	22.9641	0
0.3667	-7.41412	-40.1245	12.2466	27.236	0
0.3673	-5.8878	-38.2931	11.0239	28.7625	0
0.3680	-5.8878	-37.0731	11.9385	29.0678	0
0.3687	-9.24572	-34.326	15.2986	29.6784	0
0.3693	-11.9893	-30.6632	15.2986	29.3731	0
0.3700	-11.3826	-26.0847	10.4125	26.3225	0
0.3707	-8.94045	-18.4577	8.88649	23.2694	0
0.3713	-6.19306	-12.3521	11.9385	20.8294	0
0.3720	-4.972	-5.945	11.9385	13.1991	0
0.3727	-5.27727	4.12769	5.83447	3.73942	0
0.3733	-2.52988	11.4505	-0.572856	-2.66962	0
0.3740	1.74001	14.8061	-3.62488	-7.55211	0
0.3747	4.18213	21.216	-5.15089	-12.7399	0
0.3753	6.62425	26.0988	-6.36881	-16.7089	0
0.3760	9.6769	25.7945	-7.28827	-22.8127	0
0.3767	8.76111	27.0145	-6.36881	-28.0005	0
0.3773	7.54005	28.5416	-4.8428	-26.4739	0
0.3780	9.98217	25.1831	-3.92816	-25.2527	0
0.3787	10.2874	24.2674	-2.40214	-26.7792	0
0.3793	7.23478	23.9631	0.0385113	-24.6421	0
0.3800	8.45584	16.9447	1.8678	-19.7596	0
0.3807	10.5927	10.5348	5.83447	-16.0983	0
0.3813	7.84531	6.56768	12.858	-9.99458	0
0.3820	4.79266	-2.2822	18.3507	-2.97493	0
0.3827	3.5716	-9.91209	23.5352	4.6529	0
0.3833	0.522766	-11.7435	30.2507	14.7256	0
0.3840	-3.14041	-17.8463	35.7433	22.3535	0
0.3847	-4.66674	-27.9161	39.0986	25.7119	0
0.3853	-5.58253	-32.4946	43.9848	30.289	0
0.3860	-6.8036	-34.326	51.6148	36.6981	0
0.3867	-8.32992	-36.766	57.4108	40.6646	0
0.3873	-8.94045	-37.0731	59.2401	41.2753	0
0.3880	-7.41412	-36.1574	61.6855	41.2753	0
0.3887	-5.8878	-35.2417	66.5668	43.4124	0
0.3893	-7.10886	-31.5789	68.3961	44.6312	0
0.3900	-8.32992	-29.7475	65.0408	40.97	0
0.3907	-7.10886	-27.0004	63.5148	35.7822	0
0.3913	-4.66674	-16.9306	63.8181	30.289	0
0.3920	-1.61409	-5.945	59.2401	22.9641	0
0.3927	0.828031	-1.06221	52.5295	15.6391	0
0.3933	2.04528	3.82058	47.3401	8.3166	0
0.3940	4.4874	11.7548	42.1507	-0.840209	0
0.3947	8.15058	18.1647	40.3214	-5.11209	0
0.3953	9.6769	21.8274	42.1507	-5.41739	0
0.3960	9.06637	22.7431	38.4921	-12.1317	0
0.3967	9.37164	21.8274	31.1653	-21.2861	0
0.3973	9.37164	21.5203	29.0279	-23.118	0
0.3980	9.06637	22.436	29.0279	-21.8967	0
0.3987	10.2874	20.6046	27.5019	-21.8967	0
0.3993	11.5085	15.4176	27.1986	-20.0649	0
0.4000	10.898	9.61907	27.1986	-17.3195	0
0.4007	9.6769	5.04057	25.9759	-13.6558	0
0.4013	6.92952	-0.450806	26.8954	-6.02801	0
0.4020	3.87687	-7.16499	29.336	1.29695	0
0.4027	2.35054	-12.6592	30.862	7.09537	0
0.4033	0.522766	-17.8463	34.8287	15.0309	0
0.4040	-2.22462	-24.5605	42.1507	23.88	0
0.4047	-2.22462	-28.2233	44.8994	29.3731	0
0.4053	-1.30882	-28.2233	43.9848	33.0344	0
0.4060	-4.66674	-29.7475	43.9848	38.5275	0
0.4067	-7.41412	-31.2746	45.2027	43.4124	0
0.4073	-6.8036	-30.6632	48.2547	45.5471	0
0.4080	-7.10886	-31.5789	52.5295	44.6312	0
0.4087	-8.32992	-31.2746	50.3921	41.5806	0
0.4093	-6.8036	-26.0847	42.4588	38.5275	0
0.4100	-5.8878	-22.4248	39.4067	36.0875	0
0.4107	-7.41412	-21.8134	39.4067	31.5103	0
0.4113	-6.19306	-16.6263	34.5254	23.88	0
0.4120	-3.75094	-5.63789	29.9474	16.555	0
0.4127	-2.22462	0.769187	28.1133	10.4513	0
0.4133	0.522766	4.12769	22.9287	1.90757	0
0.4140	3.87687	10.5348	17.1279	-5.11209	0
0.4147	3.87687	15.4176	16.2133	-8.46804	0
0.4153	3.26634	16.6375	14.6873	-13.0452	0
0.4160	6.92952	20.3003	9.49786	-20.0649	0
0.4167	10.5927	25.1831	7.36048	-24.6421	0
0.4173	10.5927	26.0988	7.66857	-25.8633	0
0.4180	9.6769	26.0988	5.53119	-26.1686	0
0.4187	9.6769	26.0988	4.00518	-25.8633	0
0.4193	8.45584	19.6918	7.0572	-23.7286	0
0.4200	7.23478	11.1462	9.19458	-19.7596	0
0.4207	6.62425	7.78767	7.0572	-15.793	0
0.4213	2.96107	4.43198	5.53119	-12.1317	0
0.4220	-1.30882	-4.4179	6.44584	-3.89085	0
0.4227	-3.14041	-12.3521	10.4125	5.56883	0
0.4233	-4.05621	-15.7106	13.7726	9.23253	0
0.4240	-4.972	-21.5091	12.5499	11.9779	0
0.4247	-5.8878	-28.5275	11.6352	18.9975	0
0.4253	-8.63519	-31.8832	16.2133	26.0172	0
0.4260	-12.5998	-34.0217	19.8767	30.8997	0
0.4267	-14.1261	-35.8503	18.3507	34.5609	0
0.4273	-13.5156	-32.7989	17.1279	35.7822	0
0.4280	-14.4314	-27.0004	17.1279	34.8662	0
0.4287	-15.9577	-23.0334	16.2133	33.645	0
0.4293	-15.6525	-19.6777	14.6873	33.0344	0
0.4300	-14.1261	-13.8792	12.858	32.4238	0
0.4307	-11.3826	-6.55359	11.9385	28.7625	0
0.4313	-8.63519	1.98918	11.332	21.1322	0
0.4320	-6.8036	9.92336	6.44584	13.8097	0
0.4327	-5.8878	17.249	-4.23625	6.17944	0
0.4333	-3.14041	25.1831	-11.2549	-2.97493	0
0.4340	-1.30882	31.593	-12.781	-10.2999	0
0.4347	-1.00356	34.3401	-15.833	-15.793	0
0.4353	1.43475	36.1687	-21.0176	-21.8967	0
0.4360	5.09793	37.3915	-23.7663	-24.6421	0
0.4367	6.01372	36.1687	-23.7663	-25.558	0
0.4373	5.70846	34.6444	-24.0696	-28.0005	0
0.4380	7.84531	32.5087	-27.733	-28.6111	0
0.4387	8.76111	28.8459	-29.259	-28.0005	0
0.4393	7.54005	24.5745	-28.0363	-28.6111	0
0.4400	8.15058	20.3003	-28.6476	-25.8633	0
0.4407	7.23478	14.1976	-31.3964	-19.7596	0
0.4413	1.74001	6.56768	-31.0883	-15.793	0
0.4420	-1.30882	-1.06221	-27.733	-11.5211	0
0.4427	-0.393029	-7.16499	-24.681	-2.97493	0
0.4433	-4.05621	-12.6592	-21.0176	4.6529	0
0.4440	-10.4668	-18.762	-17.6623	10.4513	0
0.4447	-11.9893	-25.1719	-17.6623	15.6391	0
0.4453	-12.5998	-30.6632	-18.5769	19.3028	0
0.4460	-15.0419	-35.2417	-17.359	23.2694	0
0.4467	-15.9577	-37.9888	-15.2216	27.5413	0
0.4473	-17.7893	-37.0731	-14.9135	29.0678	0
0.4480	-21.4525	-33.4103	-17.0509	29.6784	0
0.4487	-21.4525	-28.8318	-18.5769	29.6784	0
0.4493	-15.9577	-24.2562	-20.1029	28.1519	0
0.4500	-13.2103	-19.6777	-22.8517	26.6278	0
0.4507	-12.2945	-15.0992	-25.5956	24.4906	0
0.4513	-10.4668	-6.8607	-29.259	15.9444	0
0.4520	-8.02466	4.12769	-33.5289	5.87414	0
0.4527	-6.8036	11.4505	-35.363	0.686333	0
0.4533	-6.19306	16.3333	-37.5004	-5.11209	0
0.4540	-3.14041	24.2674	-41.4671	-11.8264	0
0.4547	2.35054	31.593	-41.7704	-14.5718	0
0.4553	4.18213	34.3401	-37.5004	-20.0649	0
0.4560	2.35054	37.0844	-37.5004	-29.2217	0
0.4567	5.09793	41.0515	-41.159	-32.2723	0
0.4573	8.15058	38.6115	-42.685	-32.8829	0
0.4580	6.01372	34.3401	-41.4671	-35.6283	0
0.4587	4.79266	35.253	-40.8557	-34.7148	0
0.4593	6.01372	33.4244	-39.3297	-29.5246	0
0.4600	6.01372	25.7945	-37.1923	-28.3058	0
0.4607	5.70846	19.3846	-36.581	-26.4739	0
0.4613	6.01372	13.2819	-35.6663	-19.4543	0
0.4620	2.96107	3.21199	-33.5289	-11.8264	0
0.4627	-0.0877637	-4.1136	-29.8704	-5.11209	0
0.4633	1.43475	-8.08069	-27.4297	1.90757	0
0.4640	3.87687	-14.1835	-25.2923	8.0113	0
0.4647	2.04528	-21.5091	-21.9322	13.8097	0
0.4653	-1.30882	-26.6961	-20.1029	19.3028	0
0.4660	-2.22462	-29.139	-18.885	21.7428	0
0.4667	-1.30882	-28.8318	-15.833	24.1853	0
0.4673	-3.14041	-29.139	-12.1696	28.4572	0
0.4680	-5.8878	-28.5275	-11.8615	28.7625	0
0.4687	-6.8036	-25.1719	-16.4395	25.4066	0
0.4693	-4.972	-22.7291	-23.4582	22.0482	0
0.4700	-3.14041	-21.5091	-26.207	19.9134	0
0.4707	-1.61409	-16.9306	-24.0696	16.555	0
0.4713	-0.0877637	-10.5207	-25.5956	11.9779	0
0.4720	0.522766	-4.72501	-29.5623	5.56883	0
0.4727	1.43475	2.90488	-29.259	-2.66962	0
0.4733	4.4874	7.48337	-28.6476	-9.38396	0
0.4740	9.6769	8.09478	-31.0883	-13.6558	0
0.4747	11.5085	12.6705	-31.0883	-19.1489	0
0.4753	11.5085	17.8604	-30.1736	-26.4739	0
0.4760	13.6453	17.249	-32.6143	-32.8829	0
0.4767	16.0837	18.4689	-34.1403	-36.5442	0
0.4773	17.9152	23.0474	-34.4484	-37.7654	0
0.4780	21.5784	23.6588	-34.7517	-37.4601	0
0.4787	23.41	20.6046	-32.0029	-34.4095	0
0.4793	19.4416	17.5532	-26.5102	-30.4405	0
0.4800	15.4731	12.0619	-22.8517	-29.2217	0
0.4807	15.7784	6.56768	-22.5436	-28.3058	0
0.4813	15.7784	1.38059	-23.1549	-23.7286	0
0.4820	12.4243	-6.8607	-20.7143	-16.4036	0
0.4827	10.2874	-14.1835	-13.3875	-9.38396	0
0.4833	8.76111	-17.2349	-7.28827	-3.58554	0
0.4840	4.4874	-23.0334	-6.06554	2.21288	0
0.4847	0.828031	-30.3589	-4.8428	7.40068	0
0.4853	1.12948	-34.326	-2.71024	12.8938	0
0.4860	0.217501	-38.2931	-1.4875	19.3028	0
0.4867	-2.52988	-40.7331	1.8678	23.88	0
0.4873	-3.14041	-37.9888	4.61655	25.1012	0
0.4880	-3.44568	-34.6303	3.39381	24.7959	0
0.4887	-4.05621	-34.326	3.09053	25.7119	0
0.4893	-1.91935	-30.9675	5.83447	24.4906	0
0.4900	-1.61409	-23.9491	4.91982	21.7428	0
0.4907	-1.91935	-18.762	2.78244	20.2188	0
0.4913	1.43475	-14.7949	4.61655	16.555	0
0.4920	3.26634	-8.08069	1.8678	7.70599	0
0.4927	1.74001	-0.450806	-8.20292	-2.059	0
0.4933	4.4874	5.65198	-13.0842	-9.38396	0
0.4940	8.76111	10.5348	-15.5249	-15.4877	0
0.4947	8.15058	14.5019	-21.9322	-21.2861	0
0.4953	8.45584	17.5532	-24.681	-24.9474	0
0.4960	10.898	20.6046	-22.8517	-28.0005	0
0.4967	11.5085	22.436	-23.7663	-31.0511	0
0.4973	12.4243	20.6046	-26.207	-34.4095	0
0.4980	14.2521	17.8604	-27.1216	-35.6283	0
0.4987	13.6453	17.8604	-28.0363	-33.7989	0
0.4993	12.4243	15.1133	-25.5956	-31.967	0
0.5000	12.4243	6.87197	-22.8517	-31.3564	0
0.5007	12.4243	-0.450806	-22.2403	-28.6111	0
0.5013	10.898	-4.4179	-19.1883	-20.9808	0
0.5020	9.6769	-9.6078	-14.6102	-12.7399	0
0.5027	9.6769	-16.9306	-13.6956	-6.94394	0
0.5033	7.54005	-22.7291	-7.89482	-0.229592	0
0.5040	3.26634	-27.6118	-0.876133	6.17944	0
0.5047	-0.393029	-32.1903	-3.01351	7.40068	0
0.5053	-3.14041	-33.7146	-4.8428	8.3166	0
0.5060	-6.19306	-34.326	-0.876133	16.555	0
0.5067	-8.02466	-36.1574	-0.264765	26.3225	0
0.5073	-8.94045	-35.2417	-2.09887	27.236	0
0.5080	-10.1615	-30.9675	-2.09887	24.1853	0
0.5087	-12.2945	-28.8318	-3.31679	23.5747	0
0.5093	-14.1261	-27.9161	-3.31679	22.0482	0
0.5100	-12.5998	-23.3405	-1.79078	19.6081	0
0.5107	-9.24572	-16.9306	-4.53952	17.7763	0
0.5113	-8.32992	-9.30068	-7.28827	11.9779	0
0.5120	-6.49833	-0.146512	-8.20292	1.90757	0
0.5127	-2.22462	6.87197	-12.1696	-5.41739	0
0.5133	-1.61409	9.61907	-15.5249	-9.68927	0
0.5140	-1.00356	13.5862	-14.6102	-15.1824	0
0.5147	4.79266	19.996	-16.4395	-20.3702	0
0.5153	7.84531	22.1317	-18.2736	-25.2527	0
0.5160	5.40319	20.3003	-16.1363	-31.967	0
0.5167	6.31899	22.7431	-18.2736	-36.8495	0
0.5173	9.6769	24.5745	-24.3777	-37.4601	0
0.5180	7.23478	19.6918	-22.8517	-37.4601	0
0.5187	4.18213	16.029	-17.6623	-38.0707	0
0.5193	3.5716	14.5019	-16.7476	-35.6283	0
0.5200	2.96107	7.17908	-15.2216	-30.1352	0
0.5207	1.74001	-0.7551	-11.2549	-24.6421	0
0.5213	-0.0877637	-5.945	-8.20292	-18.8436	0
0.5220	-2.52988	-14.7949	-5.45417	-12.7399	0
0.5227	-3.44568	-21.5091	-3.01351	-8.77334	0
0.5233	-4.972	-21.8134	-0.572856	-3.58554	0
0.5240	-8.94045	-26.0847	4.61655	7.40068	0
0.5247	-9.55098	-34.0217	10.1092	15.3363	0
0.5253	-8.32992	-33.4103	11.9385	15.6391	0
0.5260	-12.2945	-30.0547	12.858	20.2188	0
0.5267	-15.9577	-30.0547	16.5166	27.5413	0
0.5273	-14.1261	-29.7475	20.1799	29.0678	0
0.5280	-13.5156	-28.5275	19.8767	26.9307	0
0.5287	-15.3472	-27.3076	16.5166	25.7119	0
0.5293	-14.4314	-22.4248	13.7726	24.7959	0
0.5300	-13.8209	-16.9306	12.5499	23.88	0
0.5307	-12.2945	-12.6592	9.19458	19.3028	0
0.5313	-7.71939	-4.4179	4.61655	11.0619	0
0.5320	-5.58253	7.17908	1.8678	5.56883	0
0.5327	-5.58253	13.5862	2.78244	1.60226	0
0.5333	-1.30882	16.6375	2.78244	-4.50147	0
0.5340	3.26634	23.0474	-0.264765	-10.9105	0
0.5347	3.26634	30.6773	-3.01351	-17.9302	0
0.5353	2.96107	32.5087	-3.62488	-23.4233	0
0.5360	5.09793	33.1173	-6.36881	-25.2527	0
0.5367	7.54005	36.1687	-10.3355	-28.0005	0
0.5373	8.45584	36.4758	-9.11756	-31.0511	0
0.5380	7.84531	34.3401	-6.36881	-31.0511	0
0.5387	6.62425	33.7287	-4.23625	-31.0511	0
0.5393	6.01372	29.7616	1.8678	-28.9164	0
0.5400	5.09793	22.1317	7.36048	-24.0314	0
0.5407	2.35054	17.8604	5.83447	-22.8127	0
0.5413	-0.393029	12.3662	6.75393	-20.3702	0
0.5420	-2.22462	1.07348	13.4645	-11.8264	0
0.5427	-3.44568	-7.16499	18.0426	-3.89085	0
0.5433	-4.972	-10.5207	20.1799	0.686333	0
0.5440	-5.8878	-17.2349	24.1466	6.79006	0
0.5447	-6.8036	-25.7805	26.8954	12.2832	0
0.5453	-9.24572	-29.4432	29.0279	17.471	0
0.5460	-10.4668	-30.9675	32.0799	23.5747	0
0.5467	-8.94045	-32.4946	34.8287	24.7959	0
0.5473	-8.63519	-31.5789	37.8807	25.4066	0
0.5480	-10.4668	-28.8318	42.762	28.1519	0
0.5487	-10.4668	-26.0847	44.5961	27.5413	0
0.5493	-9.24572	-23.0334	39.4067	23.88	0
0.5500	-9.24572	-17.8463	32.388	23.2694	0
0.5507	-9.24572	-11.7435	31.7767	22.0482	0
0.5513	-7.41412	-7.16499	35.7433	17.471	0
0.5520	-4.36147	-1.3665	33.914	8.62191	0
0.5527	-4.05621	7.48337	25.6726	-0.840209	0
0.5533	-4.972	13.8933	20.1799	-6.63863	0
0.5540	-1.30882	15.4176	19.2653	-10.9105	0
0.5547	5.09793	19.6918	16.2133	-17.3195	0
0.5553	6.01372	26.4031	11.9385	-23.4233	0
0.5560	6.62425	27.0145	11.0239	-26.7792	0
0.5567	9.37164	26.0988	11.9385	-29.8299	0
0.5573	9.6769	28.5416	11.9385	-30.1352	0
0.5580	10.5927	27.0145	11.9385	-29.2217	0
0.5587	13.6453	23.3517	11.0239	-32.2723	0
0.5593	13.3401	21.8274	11.0239	-31.967	0
0.5600	9.37164	18.7761	11.332	-26.4739	0
0.5607	9.06637	10.8391	11.0239	-23.118	0
0.5613	11.5085	4.12769	12.2466	-20.6755	0
0.5620	10.5927	-0.450806	16.8246	-12.7399	0
0.5627	6.01372	-4.1136	22.6206	-2.36431	0
0.5633	2.04528	-8.6921	28.4214	5.56883	0
0.5640	1.43475	-15.0992	30.2507	9.53784	0
0.5647	-0.698294	-18.762	26.284	10.4513	0
0.5653	-3.14041	-19.6777	23.232	14.115	0
0.5660	-2.52988	-22.4248	23.5352	21.1322	0
0.5667	-3.14041	-24.5605	22.0092	25.1012	0
0.5673	-8.32992	-22.4248	19.8767	24.7959	0
0.5680	-9.24572	-20.2891	20.4832	25.4066	0
0.5687	-6.8036	-19.3734	20.1799	26.6278	0
0.5693	-8.32992	-14.1835	17.4312	26.0172	0
0.5700	-8.94045	-7.7764	14.9905	23.88	0
0.5707	-4.66674	-4.1136	10.1092	18.3869	0
0.5713	-3.14041	1.98918	4.61655	11.0619	0
0.5720	-5.58253	13.2819	0.649879	4.6529	0
0.5727	-3.75094	19.6918	-3.62488	-0.5349	0
0.5733	-1.00356	19.6918	-9.42084	-8.77334	0
0.5740	-0.698294	23.9631	-14.6102	-16.0983	0
0.5747	3.26634	33.1173	-16.4395	-17.3195	0
0.5753	9.06637	37.0844	-14.6102	-20.0649	0
0.5760	10.2874	36.7801	-13.6956	-29.2217	0
0.5767	12.119	38.9158	-18.5769	-34.7148	0
0.5773	15.4731	39.8315	-23.4582	-33.7989	0
0.5780	15.1679	37.0844	-21.9322	-34.7148	0
0.5787	15.1679	35.253	-18.5769	-34.7148	0
0.5793	17.9152	30.9816	-19.7996	-30.1352	0
0.5800	17.9152	22.436	-20.1029	-28.3058	0
0.5807	17.3047	16.9447	-16.7476	-27.0845	0
0.5813	19.7468	13.2819	-14.6102	-18.5383	0
0.5820	17.61	5.04057	-12.781	-12.1317	0
0.5827	10.5927	-2.89361	-6.36881	-9.07865	0
0.5833	8.45584	-6.8607	-0.572856	-0.840209	0
0.5840	7.84531	-11.4364	-0.876133	6.48475	0
0.5847	4.18213	-16.6263	0.341788	7.70599	0
0.5853	1.74001	-20.5934	4.91982	13.1991	0
0.5860	1.43475	-23.3405	5.53119	21.7428	0
0.5867	1.43475	-23.6448	5.53119	24.4906	0
0.5873	2.35054	-22.1177	9.19458	24.7959	0
0.5880	0.217501	-22.1177	11.0239	24.7959	0
0.5887	-4.66674	-18.762	7.66857	22.6588	0
0.5893	-4.972	-10.5207	4.00518	20.2188	0
0.5900	-1.91935	-5.945	4.00518	18.0816	0
0.5907	-0.698294	-3.5022	4.61655	15.0309	0
0.5913	0.828031	4.12769	0.953156	10.7566	0
0.5920	3.26634	14.1976	-1.79078	3.73942	0
0.5927	2.65581	19.3846	-1.79078	-2.97493	0
0.5933	4.4874	22.1317	-3.62488	-6.63863	0
0.5940	9.98217	26.7102	-7.28827	-11.2158	0
0.5947	11.8138	30.6773	-6.6769	-17.3195	0
0.5953	11.5085	32.5087	-7.89482	-23.4233	0
0.5960	15.1679	35.253	-13.6956	-28.9164	0
0.5967	17.61	38.0001	-13.6956	-30.1352	0
0.5973	14.2521	37.0844	-10.3355	-28.9164	0
0.5980	11.2032	32.5087	-12.781	-31.6617	0
0.5987	12.4243	29.4573	-11.8615	-32.8829	0
0.5993	14.2521	25.1831	-3.62488	-27.3898	0
0.6000	12.7296	16.9447	-0.876133	-23.4233	0
0.6007	9.6769	8.70337	-3.62488	-22.8127	0
0.6013	8.45584	3.21199	-1.18422	-16.7089	0
0.6020	7.84531	-5.33359	1.8678	-9.99458	0
0.6027	6.01372	-13.8792	3.7019	-6.02801	0
0.6033	1.43475	-18.4577	8.27994	1.90757	0
0.6040	-3.14041	-23.3405	12.858	11.0619	0
0.6047	-4.05621	-29.139	15.6019	15.3363	0
0.6053	-4.05621	-33.106	18.6539	20.2188	0
0.6060	-6.49833	-37.0731	20.1799	26.0172	0
0.6067	-7.41412	-39.5131	21.706	26.6278	0
0.6073	-7.41412	-35.2417	25.0613	26.6278	0
0.6080	-10.1615	-30.3589	23.8433	29.6784	0
0.6087	-12.2945	-28.2233	18.6539	30.5944	0
0.6093	-8.94045	-24.8648	17.4312	27.8466	0
0.6100	-4.972	-18.1506	15.6019	26.6278	0
0.6107	-5.27727	-10.5207	12.858	24.7959	0
0.6113	-6.49833	-3.80931	15.6019	18.0816	0
0.6120	-4.36147	0.464893	14.6873	8.92722	0
0.6127	-0.393029	4.73628	4.91982	2.21288	0
0.6133	1.12948	10.5348	-1.79078	-2.66962	0
0.6140	3.5716	16.6375	-1.79078	-8.16273	0
0.6147	8.76111	22.436	-4.8428	-10.9105	0
0.6153	11.5085	27.0145	-9.11756	-13.6558	0
0.6160	12.119	29.4573	-11.5582	-20.9808	0
0.6167	13.3401	29.1502	-12.781	-26.4739	0
0.6173	12.4243	27.6259	-11.8615	-23.4233	0
0.6180	12.119	27.0145	-10.6436	-22.202	0
0.6187	15.1679	27.0145	-10.9468	-26.4739	0
0.6193	15.1679	22.436	-9.11756	-25.558	0
0.6200	10.5927	16.029	-6.36881	-19.7596	0
0.6207	9.37164	12.3662	-6.6769	-16.7089	0
0.6213	6.92952	6.87197	-5.45417	-12.437	0
0.6220	2.04528	-0.450806	-1.79078	-3.58554	0
0.6227	1.43475	-4.72501	1.26125	4.6529	0
0.6233	1.43475	-9.91209	6.14256	11.9779	0
0.6240	-3.75094	-18.1506	9.19458	16.555	0
0.6247	-6.8036	-21.8134	6.44584	17.1657	0
0.6253	-6.49833	-22.4248	5.83447	21.7428	0
0.6260	-9.24572	-25.7805	9.80595	30.5944	0
0.6267	-10.1615	-27.9161	10.7206	33.9503	0
0.6273	-9.55098	-24.2562	8.58321	33.9503	0
0.6280	-11.9893	-21.202	8.27994	35.4768	0
0.6287	-11.3826	-20.8977	8.27994	33.9503	0
0.6293	-5.8878	-18.4577	7.36048	31.8156	0
0.6300	-4.05621	-13.2678	4.91982	31.5103	0
0.6307	-6.49833	-6.8607	-0.572856	27.5413	0
0.6313	-5.58253	0.157782	-5.15089	18.3869	0
0.6320	-1.30882	7.48337	-5.45417	11.0619	0
0.6327	1.74001	13.2819	-8.20292	8.3166	0
0.6333	2.65581	18.1647	-15.5249	4.04473	0
0.6340	3.87687	23.3517	-21.3257	-3.58554	0
0.6347	6.92952	28.2345	-21.3257	-10.6052	0
0.6353	10.2874	30.6773	-17.359	-14.5718	0
0.6360	10.898	30.6773	-16.4395	-17.9302	0
0.6367	11.5085	31.8973	-20.1029	-22.202	0
0.6373	13.0348	33.1173	-22.5436	-26.7792	0
0.6380	14.2521	28.8459	-20.4062	-27.6951	0
0.6387	14.2521	24.5745	-17.6623	-25.558	0
0.6393	13.6453	23.0474	-15.5249	-23.7286	0
0.6400	13.9506	18.7761	-13.9989	-22.8127	0
0.6407	14.2521	12.0619	-12.4729	-18.8436	0
0.6413	12.4243	5.65198	-7.28827	-10.2999	0
0.6420	10.5927	-4.1136	-0.264765	-3.58554	0
0.6427	7.84531	-11.7435	3.7019	-0.840209	0
0.6433	4.79266	-13.2678	7.36048	3.1288	0
0.6440	4.18213	-16.3192	14.0759	10.146	0
0.6447	4.18213	-22.4248	17.4312	16.555	0
0.6453	1.12948	-26.3919	17.1279	20.5241	0
0.6460	-1.30882	-28.8318	19.5686	23.88	0
0.6467	-1.30882	-29.7475	23.8433	27.5413	0
0.6473	-2.52988	-28.8318	26.284	31.8156	0
0.6480	-4.972	-26.6961	25.6726	33.3397	0
0.6487	-6.8036	-22.7291	23.232	29.6784	0
0.6493	-7.71939	-17.542	19.2653	24.7959	0
0.6500	-7.41412	-14.4906	17.4312	22.9641	0
0.6507	-5.8878	-12.0478	16.8246	20.5241	0
0.6513	-3.14041	-5.33359	14.6873	11.0619	0
0.6520	-1.30882	3.21199	11.0239	0.991642	0
0.6527	-0.698294	9.61907	9.19458	-4.50147	0
0.6533	-0.393029	13.2819	7.36048	-8.16273	0
0.6540	0.522766	16.9447	4.00518	-13.3505	0
0.6547	0.217501	23.3517	1.8678	-17.9302	0
0.6553	1.74001	27.9302	3.39381	-23.118	0
0.6560	6.01372	29.7616	2.17589	-28.3058	0
0.6567	5.09793	31.593	-1.4875	-31.0511	0
0.6573	0.828031	29.4573	-1.18422	-32.2723	0
0.6580	1.74001	25.4874	0.341788	-33.1883	0
0.6587	2.96107	27.3188	0.953156	-31.967	0
0.6593	-0.698294	26.0988	5.53119	-28.0005	0
0.6600	-1.30882	15.1133	11.332	-25.558	0
0.6607	0.522766	7.78767	12.5499	-24.6421	0
0.6613	-4.05621	4.73628	12.858	-21.5914	0
0.6620	-9.55098	-3.80931	14.6873	-15.4877	0
0.6627	-9.85625	-9.91209	15.9052	-9.07865	0
0.6633	-13.5156	-9.91209	18.9572	-1.75369	0
0.6640	-19.0104	-12.9635	22.9287	4.34759	0
0.6647	-20.5367	-17.542	25.6726	8.0113	0
0.6653	-21.4525	-19.6777	28.4214	13.8097	0
0.6660	-23.8946	-23.3405	30.2507	20.2188	0
0.6667	-25.1119	-24.5605	29.336	21.7428	0
0.6673	-26.9435	-22.7291	29.336	19.6081	0
0.6680	-28.775	-21.8134	29.336	19.3028	0
0.6687	-27.2487	-21.8134	28.4214	21.7428	0
0.6693	-23.8946	-20.2891	26.5873	21.4375	0
0.6700	-22.6736	-15.7106	22.9287	15.6391	0
0.6707	-23.2841	-7.46929	20.1799	9.23253	0
0.6713	-22.6736	-1.3665	22.3173	7.40068	0
0.6720	-19.9262	1.07348	21.706	1.60226	0
0.6727	-16.8735	5.95627	16.5166	-9.99458	0
0.6733	-14.1261	13.5862	12.2466	-17.6248	0
0.6740	-11.3826	18.4689	7.97185	-20.0649	0
0.6747	-8.63519	22.436	3.39381	-24.9474	0
0.6753	-6.49833	27.9302	2.47917	-31.0511	0
0.6760	-5.27727	31.2859	0.341788	-35.323	0
0.6767	-4.972	31.8973	-3.62488	-38.3761	0
0.6773	-3.44568	32.2016	-3.01351	-39.292	0
0.6780	-1.30882	30.3702	-2.09887	-37.7654	0
0.6787	-1.30882	27.0145	-4.53952	-36.5442	0
0.6793	-4.05621	23.9631	-3.92816	-35.6283	0
0.6800	-5.8878	21.216	-0.876133	-32.8829	0
0.6807	-5.58253	16.9447	0.0385113	-29.5246	0
0.6813	-6.19306	10.8391	0.0385113	-24.6421	0
0.6820	-9.55098	5.34768	0.953156	-17.9302	0
0.6827	-13.2103	0.464893	4.30846	-11.2158	0
0.6833	-15.0419	-4.72501	10.7206	-3.89085	0
0.6840	-16.8735	-9.6078	13.4645	2.21288	0
0.6847	-18.7051	-13.8792	8.88649	3.1288	0
0.6853	-18.7051	-18.1506	5.53119	4.34759	0
0.6860	-19.0104	-20.8977	8.88649	11.9779	0
0.6867	-23.2841	-19.6777	11.6352	18.9975	0
0.6873	-25.1119	-16.0149	10.1092	18.6922	0
0.6880	-23.5894	-15.0992	7.66857	18.9975	0
0.6887	-24.5052	-16.0149	6.75393	21.4375	0
0.6893	-26.3329	-15.0992	6.44584	20.5241	0
0.6900	-24.1999	-13.2678	3.7019	16.555	0
0.6907	-20.5367	-10.8278	-0.572856	11.9779	0
0.6913	-18.3999	-6.8607	-4.8428	5.26352	0
0.6920	-16.8735	-1.97791	-8.20292	-1.75369	0
0.6927	-14.1261	2.29629	-10.9468	-5.7227	0
0.6933	-11.6878	6.26338	-12.781	-8.16273	0
0.6940	-9.85625	12.6705	-15.5249	-13.6558	0
0.6947	-6.49833	19.6918	-18.885	-20.3702	0
0.6953	-2.83515	23.3517	-19.7996	-24.6421	0
0.6960	-1.61409	23.3517	-19.1883	-28.9164	0
0.6967	-0.698294	23.6588	-20.4062	-33.1883	0
0.6973	1.43475	23.3517	-21.9322	-32.8829	0
0.6980	2.04528	21.5203	-21.3257	-31.967	0
0.6987	1.43475	20.3003	-21.0176	-33.4936	0
0.6993	-0.0877637	17.249	-19.1883	-31.967	0
0.7000	-2.22462	10.8391	-16.4395	-27.3898	0
0.7007	-3.44568	5.04057	-15.5249	-21.8967	0
0.7013	-4.05621	0.464893	-12.781	-12.7399	0
0.7020	-5.58253	-4.1136	-6.6769	-2.36431	0
0.7027	-6.8036	-9.91209	-5.45417	2.82349	0
0.7033	-8.63519	-16.3192	-4.53952	5.56883	0
0.7040	-11.6878	-23.3405	3.39381	9.23253	0
0.7047	-14.4314	-28.8318	10.1092	13.8097	0
0.7053	-15.3472	-33.106	9.19458	20.2188	0
0.7060	-14.4314	-34.9374	7.36048	25.7119	0
0.7067	-12.5998	-34.0217	7.0572	29.3731	0
0.7073	-12.2945	-35.2417	11.0239	33.0344	0
0.7080	-14.4314	-36.1574	14.9905	33.9503	0
0.7087	-15.0419	-32.4946	8.88649	30.289	0
0.7093	-11.6878	-28.2233	-0.572856	25.7119	0
0.7100	-8.63519	-26.0847	1.8678	22.9641	0
0.7107	-8.63519	-19.3734	5.22791	18.9975	0
0.7113	-7.71939	-9.6078	-2.71024	13.5044	0
0.7120	-3.44568	-3.80931	-7.59155	7.09537	0
0.7127	2.35054	0.464893	-4.8428	1.60226	0
0.7133	5.09793	2.90488	-8.50619	-2.66962	0
0.7140	5.09793	6.87197	-16.4395	-7.55211	0
0.7147	6.01372	14.1976	-14.9135	-11.8264	0
0.7153	10.2874	18.7761	-11.8615	-16.0983	0
0.7160	14.2521	19.3846	-14.9135	-22.8127	0
0.7167	14.5573	21.5203	-16.4395	-27.3898	0
0.7173	13.6453	21.5203	-14.6102	-27.3898	0
0.7180	14.2521	17.249	-16.1363	-27.3898	0
0.7187	13.3401	17.8604	-12.781	-26.4739	0
0.7193	9.98217	16.029	-1.18422	-20.9808	0
0.7200	7.23478	5.95627	2.78244	-18.2355	0
0.7207	4.18213	-1.6708	-2.71024	-19.1489	0
0.7213	-1.61409	-5.945	-2.09887	-16.0983	0
0.7220	-7.10886	-14.1835	3.7019	-9.38396	0
0.7227	-8.94045	-21.5091	6.44584	-2.66962	0
0.7233	-7.41412	-25.1719	10.4125	3.73942	0
0.7240	-6.19306	-31.2746	14.6873	9.23253	0
0.7247	-6.8036	-37.3774	14.0759	13.1991	0
0.7253	-6.8036	-40.4288	16.2133	17.471	0
0.7260	-4.972	-41.6488	22.9287	22.9641	0
0.7267	-4.05621	-41.6488	24.758	28.1519	0
0.7273	-6.8036	-42.2602	23.8433	30.289	0
0.7280	-8.94045	-42.2602	25.0613	29.3731	0
0.7287	-6.8036	-37.9888	23.5352	26.3225	0
0.7293	-3.14041	-30.9675	19.8767	23.88	0
0.7300	-1.30882	-27.0004	20.1799	22.0482	0
0.7307	-0.698294	-21.8134	22.0092	19.3028	0
0.7313	0.522766	-14.7949	21.4027	15.6391	0
0.7320	2.35054	-10.2164	18.6539	11.6726	0
0.7327	6.31899	-5.945	13.4645	4.95821	0
0.7333	10.5927	3.21199	7.97185	-4.50147	0
0.7340	10.5927	10.5348	5.83447	-11.8264	0
0.7347	11.2032	10.5348	4.91982	-15.4877	0
0.7353	14.2521	10.8391	2.47917	-20.9808	0
0.7360	15.4731	15.1133	0.0385113	-26.1686	0
0.7367	16.0837	16.029	0.953156	-26.7792	0
0.7373	16.9994	12.9776	3.39381	-27.3898	0
0.7380	14.8626	11.4505	3.7019	-28.3058	0
0.7387	13.0348	9.61907	2.78244	-26.4739	0
0.7393	13.6453	6.56768	3.7019	-25.2527	0
0.7400	13.0348	4.43198	5.53119	-24.0314	0
0.7407	11.5085	-0.450806	7.36048	-19.1489	0
0.7413	8.76111	-10.2164	10.4125	-12.437	0
0.7420	4.4874	-16.0149	12.858	-6.94394	0
0.7427	3.87687	-16.0149	15.2986	1.60226	0
0.7433	5.40319	-19.6777	21.4027	11.9779	0
0.7440	2.35054	-29.139	26.8954	16.555	0
0.7447	-1.61409	-34.9374	25.3693	16.2497	0
0.7453	-2.52988	-36.766	22.9287	19.3028	0
0.7460	-4.972	-40.7331	26.284	25.7119	0
0.7467	-7.41412	-43.4802	28.1133	28.1519	0
0.7473	-5.8878	-40.7331	26.284	27.5413	0
0.7480	-6.19306	-36.4617	25.6726	29.0678	0
0.7487	-9.24572	-34.326	24.758	30.8997	0
0.7493	-7.71939	-31.8832	20.7913	28.7625	0
0.7500	-4.05621	-27.0004	17.1279	24.7959	0
0.7507	-4.05621	-19.982	15.6019	22.0482	0
0.7513	-4.05621	-11.4364	11.9385	16.8604	0
0.7520	-0.393029	-4.1136	6.44584	9.23253	0
0.7527	2.04528	1.38059	3.09053	2.82349	0
0.7533	1.43475	5.04057	0.953156	-2.059	0
0.7540	2.96107	9.61907	-3.62488	-7.55211	0
0.7547	6.92952	17.5532	-7.59155	-13.3505	0
0.7553	8.45584	20.6046	-8.20292	-16.4036	0
0.7560	6.62425	16.6375	-10.0322	-20.0649	0
0.7567	6.31899	16.9447	-13.9989	-24.9474	0
0.7573	9.6769	20.6046	-17.9655	-25.8633	0
0.7580	11.5085	17.8604	-20.4062	-23.7286	0
0.7587	10.898	15.1133	-19.1883	-25.558	0
0.7593	10.2874	14.8061	-17.6623	-26.1686	0
0.7600	8.76111	10.2305	-19.1883	-20.6755	0
0.7607	7.23478	2.29629	-16.4395	-14.5718	0
0.7613	7.23478	-4.1136	-10.9468	-10.2999	0
0.7620	7.84531	-10.5207	-10.9468	-4.50147	0
0.7627	6.01372	-15.4035	-11.8615	2.82349	0
0.7633	3.87687	-20.5934	-7.28827	9.23253	0
0.7640	4.4874	-26.6961	-6.98018	15.9444	0
0.7647	5.09793	-28.5275	-8.50619	20.5241	0
0.7653	3.26634	-28.2233	-4.53952	23.5747	0
0.7660	2.04528	-30.9675	-3.01351	27.5413	0
0.7667	1.43475	-31.2746	-4.8428	31.5103	0
0.7673	1.12948	-28.2233	-0.264765	34.5609	0
0.7680	3.26634	-26.3919	2.78244	34.8662	0
0.7687	5.40319	-22.4248	-4.53952	30.5944	0
0.7693	4.18213	-16.9306	-10.0322	26.3225	0
0.7700	3.5716	-13.5749	-10.0322	25.7119	0
0.7707	7.23478	-6.8607	-12.781	24.4906	0
0.7713	11.5085	3.51628	-18.5769	16.555	0
0.7720	15.1679	9.61907	-21.9322	8.92722	0
0.7727	17.9152	15.4176	-24.681	6.17944	0
0.7733	18.831	22.7431	-26.5102	0.381025	0
0.7740	20.6626	26.0988	-26.8183	-9.07865	0
0.7747	22.7995	28.8459	-29.8704	-13.6558	0
0.7753	22.7995	33.4244	-35.363	-16.0983	0
0.7760	24.6311	35.253	-38.4151	-23.118	0
0.7767	28.5957	34.6444	-38.4151	-26.1686	0
0.7773	28.2904	33.1173	-39.9411	-23.118	0
0.7780	25.2416	30.6773	-42.0736	-24.6421	0
0.7787	25.2416	28.8459	-40.2444	-27.0845	0
0.7793	24.3258	24.5745	-35.363	-22.8127	0
0.7800	21.5784	17.5532	-32.9224	-19.4543	0
0.7807	20.9679	11.4505	-34.4484	-20.6755	0
0.7813	19.1363	6.26338	-34.1403	-16.7089	0
0.7820	13.3401	-1.3665	-31.0883	-8.77334	0
0.7827	10.2874	-7.46929	-28.0363	-1.75369	0
0.7833	10.5927	-10.5207	-24.681	4.34759	0
0.7840	9.37164	-14.7949	-21.0176	8.92722	0
0.7847	6.92952	-19.6777	-18.5769	11.9779	0
0.7853	5.70846	-23.9491	-16.7476	18.0816	0
0.7860	3.87687	-27.0004	-14.307	23.88	0
0.7867	2.35054	-25.4762	-10.9468	25.7119	0
0.7873	3.87687	-20.8977	-8.50619	25.1012	0
0.7880	3.87687	-19.6777	-10.3355	24.1853	0
0.7887	3.26634	-18.762	-12.781	23.5747	0
0.7893	6.01372	-11.4364	-11.2549	23.88	0
0.7900	9.37164	-1.97791	-9.42084	22.6588	0
0.7907	10.5927	4.43198	-10.9468	19.3028	0
0.7913	11.8138	9.61907	-9.72893	14.7256	0
0.7920	12.4243	14.5019	-6.36881	6.17944	0
0.7927	14.2521	18.7761	-11.2549	-4.50147	0
0.7933	16.9994	22.436	-19.4916	-10.6052	0
0.7940	16.6942	26.0988	-19.7996	-12.7399	0
0.7947	14.8626	29.7616	-16.1363	-17.3195	0
0.7953	17.61	31.593	-17.359	-24.0314	0
0.7960	20.6626	32.813	-18.885	-28.6111	0
0.7967	19.7468	34.9487	-15.5249	-28.3058	0
0.7973	18.831	34.033	-13.6956	-28.0005	0
0.7980	19.1363	28.5416	-13.6956	-31.0511	0
0.7987	16.3889	24.2674	-10.0322	-31.3564	0
0.7993	13.9506	21.8274	-4.53952	-28.0005	0
0.8000	15.1679	16.9447	-4.53952	-26.4739	0
0.8007	14.2521	9.61907	-3.31679	-24.3368	0
0.8013	10.2874	4.43198	3.7019	-17.3195	0
0.8020	6.92952	1.68489	10.1092	-9.68927	0
0.8027	4.79266	-2.2822	12.5499	-2.36431	0
0.8033	2.35054	-10.5207	17.7393	5.87414	0
0.8040	-0.393029	-18.1506	23.5352	9.23253	0
0.8047	-3.14041	-20.5934	23.8433	9.23253	0
0.8053	-3.44568	-21.5091	22.9287	13.8097	0
0.8060	-3.75094	-24.2562	25.0613	21.4375	0
0.8067	-8.63519	-24.8648	27.1986	25.7119	0
0.8073	-13.2103	-22.7291	27.5019	25.7119	0
0.8080	-11.3826	-22.4248	27.5019	24.7959	0
0.8087	-9.24572	-21.5091	28.1133	23.88	0
0.8093	-11.0773	-17.8463	27.81	25.1012	0
0.8100	-10.772	-12.9635	26.5873	24.7959	0
0.8107	-8.94045	-6.8607	23.5352	19.3028	0
0.8113	-8.02466	2.60059	20.7913	11.0619	0
0.8120	-5.58253	10.5348	20.1799	3.73942	0
0.8127	-3.14041	13.5862	18.9572	-1.44838	0
0.8133	-3.14041	16.3333	15.9052	-6.33332	0
0.8140	-0.698294	21.5203	12.858	-13.0452	0
0.8147	3.5716	25.4874	10.7206	-17.3195	0
0.8153	2.96107	26.7102	11.0239	-20.9808	0
0.8160	1.43475	28.2345	11.9385	-27.3898	0
0.8167	4.18213	27.9302	7.36048	-31.967	0
0.8173	6.01372	24.8788	1.56452	-30.4405	0
0.8180	5.09793	23.0474	1.8678	-30.7458	0
0.8187	4.18213	21.5203	4.61655	-32.8829	0
0.8193	3.26634	16.029	4.30846	-30.4405	0
0.8200	2.35054	10.5348	5.83447	-26.1686	0
0.8207	2.35054	6.56768	10.1092	-23.118	0
0.8213	0.522766	-0.450806	11.9385	-16.4036	0
0.8220	-4.36147	-7.7764	13.7726	-8.77334	0
0.8227	-8.94045	-10.8278	17.4312	-3.58554	0
0.8233	-11.3826	-15.0992	19.2653	1.90757	0
0.8240	-13.2103	-22.7291	19.5686	7.40068	0
0.8247	-15.3472	-28.5275	21.0946	11.3672	0
0.8253	-17.7893	-31.2746	24.1466	17.471	0
0.8260	-19.6209	-30.6632	25.9759	21.4375	0
0.8267	-19.6209	-27.3076	25.9759	20.5241	0
0.8273	-17.4841	-27.9161	26.5873	23.5747	0
0.8280	-16.8735	-31.5789	25.3693	29.0678	0
0.8287	-19.0104	-27.9161	19.8767	25.1012	0
0.8293	-19.3156	-19.6777	13.7726	18.3869	0
0.8300	-15.9577	-15.7106	11.9385	18.6922	0
0.8307	-12.5998	-11.4364	9.49786	16.555	0
0.8313	-11.3826	-2.5865	5.53119	8.3166	0
0.8320	-10.1615	3.21199	1.8678	4.34759	0
0.8327	-6.8036	6.87197	-0.876133	1.60226	0
0.8333	-3.75094	13.8933	-3.62488	-6.33332	0
0.8340	-4.05621	18.7761	-7.28827	-13.3505	0
0.8347	-2.22462	20.3003	-12.781	-15.1824	0
0.8353	3.26634	25.1831	-16.7476	-19.1489	0
0.8360	6.92952	29.7616	-17.359	-25.8633	0
0.8367	6.62425	28.8459	-19.4916	-29.2217	0
0.8373	6.62425	27.0145	-20.1029	-29.2217	0
0.8380	9.06637	27.9302	-17.359	-28.3058	0
0.8387	10.898	27.0145	-17.359	-25.558	0
0.8393	9.37164	22.436	-17.0509	-22.8127	0
0.8400	7.84531	15.1133	-12.781	-23.118	0
0.8407	9.6769	8.09478	-12.781	-23.118	0
0.8413	8.45584	2.29629	-15.5249	-17.3195	0
0.8420	2.35054	-4.4179	-13.6956	-8.77334	0
0.8427	-0.393029	-11.4364	-10.9468	-1.44838	0
0.8433	-0.393029	-14.1835	-8.50619	4.6529	0
0.8440	-3.14041	-17.8463	-5.45417	8.3166	0
0.8447	-4.36147	-24.8648	-5.45417	11.6726	0
0.8453	-4.972	-27.3076	-6.6769	17.7763	0
0.8460	-8.63519	-26.0847	-3.62488	21.4375	0
0.8467	-9.24572	-28.5275	-1.79078	21.4375	0
0.8473	-8.63519	-29.139	-3.62488	23.2694	0
0.8480	-10.772	-26.0847	-5.15089	25.7119	0
0.8487	-11.6878	-24.8648	-6.36881	24.1853	0
0.8493	-10.4668	-22.7291	-8.20292	21.4375	0
0.8500	-10.4668	-14.7949	-9.11756	20.2188	0
0.8507	-9.85625	-6.24929	-11.8615	18.6922	0
0.8513	-8.63519	-1.06221	-15.5249	15.0309	0
0.8520	-6.8036	3.51628	-20.1029	8.92722	0
0.8527	-1.30882	8.70337	-25.9037	1.60226	0
0.8533	3.87687	15.4176	-31.6996	-5.11209	0
0.8540	8.45584	20.6046	-34.7517	-10.9105	0
0.8547	14.5573	22.436	-36.2777	-13.9611	0
0.8553	16.0837	24.5745	-36.581	-17.9302	0
0.8560	12.4243	28.8459	-36.2777	-26.1686	0
0.8567	12.4243	29.7616	-34.7517	-30.4405	0
0.8573	15.1679	27.9302	-32.0029	-26.7792	0
0.8580	15.7784	25.1831	-29.5623	-24.9474	0
0.8587	16.9994	22.7431	-29.8704	-27.3898	0
0.8593	16.0837	20.6046	-27.4297	-26.1686	0
0.8600	11.5085	16.6375	-22.5436	-22.202	0
0.8607	8.76111	7.78767	-19.1883	-20.3702	0
0.8613	6.01372	-1.97791	-17.359	-15.4877	0
0.8620	2.35054	-7.46929	-15.833	-8.16273	0
0.8627	2.35054	-8.6921	-12.4729	-1.75369	0
0.8633	2.96107	-11.4364	-3.01351	6.48475	0
0.8640	-0.0877637	-18.1506	4.61655	12.5885	0
0.8647	-1.30882	-23.6448	1.56452	14.115	0
0.8653	-0.698294	-27.0004	0.649879	18.3869	0
0.8660	-2.83515	-30.6632	7.97185	23.88	0
0.8667	-4.05621	-29.7475	8.27994	22.9641	0
0.8673	-4.05621	-24.8648	4.61655	21.7428	0
0.8680	-6.19306	-24.2562	8.58321	24.7959	0
0.8687	-8.63519	-26.0847	11.0239	26.0172	0
0.8693	-6.8036	-20.8977	7.97185	24.4906	0
0.8700	-3.14041	-13.2678	9.49786	23.5747	0
0.8707	-2.22462	-6.8607	10.4125	20.2188	0
0.8713	-2.52988	1.38059	7.0572	11.9779	0
0.8720	-1.30882	7.17908	7.0572	2.82349	0
0.8727	2.65581	8.70337	8.27994	-1.75369	0
0.8733	6.92952	13.5862	6.44584	-5.11209	0
0.8740	9.06637	23.0474	6.14256	-12.1317	0
0.8747	10.898	29.1502	6.14256	-16.4036	0
0.8753	12.4243	30.6773	6.44584	-15.793	0
0.8760	12.4243	30.0659	8.27994	-20.0649	0
0.8767	13.3401	30.0659	5.53119	-27.3898	0
0.8773	14.2521	30.6773	1.26125	-28.6111	0
0.8780	11.8138	28.8459	4.61655	-26.4739	0
0.8787	9.6769	25.7945	8.27994	-26.1686	0
0.8793	8.76111	22.436	8.58321	-25.2527	0
0.8800	6.01372	16.9447	13.7726	-24.6421	0
0.8807	2.35054	9.61907	17.4312	-20.9808	0
0.8813	0.828031	2.29629	15.6019	-11.8264	0
0.8820	-1.61409	-5.945	19.5686	-6.63863	0
0.8827	-3.14041	-11.4364	26.5873	-5.7227	0
0.8833	-2.52988	-13.2678	26.8954	1.60226	0
0.8840	-5.8878	-16.3192	28.1133	11.0619	0
0.8847	-10.1615	-22.4248	32.388	15.3363	0
0.8853	-8.63519	-27.0004	32.0799	19.3028	0
0.8860	-9.24572	-27.0004	29.9474	24.4906	0
0.8867	-14.1261	-24.5605	30.2507	27.5413	0
0.8873	-14.1261	-23.0334	31.7767	29.6784	0
0.8880	-12.9051	-24.2562	32.0799	29.0678	0
0.8887	-15.6525	-24.8648	28.4214	25.7119	0
0.8893	-15.9577	-20.5934	21.706	25.7119	0
0.8900	-12.2945	-14.1835	18.6539	25.7119	0
0.8907	-9.55098	-8.6921	15.6019	19.3028	0
0.8913	-7.71939	-2.5865	10.4125	10.4513	0
0.8920	-5.8878	5.65198	7.66857	5.87414	0
0.8927	-4.36147	12.0619	5.53119	1.90757	0
0.8933	-2.22462	15.4176	0.0385113	-3.89085	0
0.8940	-0.393029	20.6046	-2.71024	-8.16273	0
0.8947	0.522766	24.8788	-4.23625	-11.8264	0
0.8953	3.26634	24.5745	-8.20292	-18.2355	0
0.8960	4.79266	25.4874	-10.9468	-22.8127	0
0.8967	6.01372	27.9302	-10.6436	-23.7286	0
0.8973	7.54005	24.8788	-12.781	-24.6421	0
0.8980	8.45584	22.436	-16.1363	-26.1686	0
0.8987	9.06637	23.6588	-15.5249	-23.7286	0
0.8993	8.76111	18.7761	-10.9468	-21.5914	0
0.9000	3.26634	10.5348	-8.80947	-21.2861	0
0.9007	0.522766	5.65198	-11.8615	-18.8436	0
0.9013	2.35054	-1.97791	-14.307	-13.9611	0
0.9020	0.217501	-11.1321	-10.3355	-8.16273	0
0.9027	-5.8878	-13.5749	-4.8428	-0.840209	0
0.9033	-8.02466	-18.4577	-4.53952	4.6529	0
0.9040	-10.4668	-27.6118	-4.23625	7.40068	0
0.9047	-15.9577	-30.3589	1.26125	12.5885	0
0.9053	-19.3156	-30.9675	5.53119	20.2188	0
0.9060	-19.6209	-36.766	2.78244	25.7119	0
0.9067	-20.5367	-36.1574	2.47917	26.6278	0
0.9073	-22.063	-28.8318	7.36048	23.88	0
0.9080	-21.7578	-27.0004	7.0572	22.9641	0
0.9087	-19.6209	-27.6118	2.78244	24.7959	0
0.9093	-17.1788	-23.3405	3.7019	23.5747	0
0.9100	-16.5683	-17.8463	3.39381	20.2188	0
0.9107	-14.4314	-11.1321	-1.4875	19.3028	0
0.9113	-11.3826	-1.3665	0.0385113	16.555	0
0.9120	-11.6878	4.12769	2.47917	8.92722	0
0.9127	-12.2945	5.95627	-3.92816	1.29695	0
0.9133	-8.02466	11.4505	-9.42084	-5.11209	0
0.9140	-5.58253	18.1647	-9.42084	-12.1317	0
0.9147	-6.19306	22.1317	-11.5582	-16.4036	0
0.9153	-2.83515	25.1831	-13.6956	-18.2355	0
0.9160	0.828031	27.3188	-13.6956	-21.5914	0
0.9167	-0.393029	26.4031	-12.781	-24.9474	0
0.9173	-1.30882	25.4874	-9.72893	-25.558	0
0.9180	-0.393029	26.4031	-10.0322	-25.8633	0
0.9187	-0.698294	25.4874	-12.781	-26.1686	0
0.9193	0.217501	19.6918	-11.5582	-24.3368	0
0.9200	1.43475	14.1976	-9.11756	-21.8967	0
0.9207	-2.22462	10.8391	-8.20292	-20.6755	0
0.9213	-5.8878	5.34768	-4.23625	-16.7089	0
0.9220	-4.972	0.464893	-1.79078	-9.07865	0
0.9227	-5.27727	-0.450806	-3.31679	0.0757165	0
0.9233	-10.1615	-6.24929	0.341788	5.87414	0
0.9240	-15.6525	-17.2349	5.83447	9.23253	0
0.9247	-20.5367	-21.5091	4.91982	11.9779	0
0.9253	-23.2841	-22.1177	4.61655	15.6391	0
0.9260	-22.6736	-27.0004	6.75393	18.6922	0
0.9267	-20.842	-27.9161	4.61655	19.3028	0
0.9273	-19.6209	-23.0334	3.39381	19.9134	0
0.9280	-17.7893	-19.3734	4.61655	19.9134	0
0.9287	-15.0419	-16.6263	1.8678	18.0816	0
0.9293	-12.2945	-13.8792	-1.4875	15.9444	0
0.9300	-11.3826	-10.8278	-3.31679	14.115	0
0.9307	-9.85625	-3.80931	-6.36881	9.53784	0
0.9313	-5.8878	4.12769	-10.0322	3.1288	0
0.9320	-3.14041	9.31477	-12.1696	-2.66962	0
0.9327	-1.30882	16.9447	-16.1363	-9.07865	0
0.9333	0.828031	23.3517	-18.2736	-14.8771	0
0.9340	1.74001	24.2674	-18.2736	-18.2355	0
0.9347	3.26634	29.1502	-20.7143	-20.9808	0
0.9353	6.01372	32.5087	-22.2403	-25.558	0
0.9360	6.62425	27.9302	-20.1029	-31.967	0
0.9367	5.09793	27.3188	-23.4582	-36.2389	0
0.9373	7.23478	30.3702	-31.0883	-36.5442	0
0.9380	10.898	25.1831	-30.1736	-36.5442	0
0.9387	11.5085	19.996	-23.4582	-38.0707	0
0.9393	10.5927	20.6046	-21.3257	-34.7148	0
0.9400	9.6769	15.1133	-20.7143	-28.9164	0
0.9407	7.23478	5.34768	-18.2736	-27.0845	0
0.9413	4.18213	0.464893	-16.1363	-23.118	0
0.9420	2.65581	-5.63789	-13.0842	-15.4877	0
0.9427	2.35054	-13.8792	-9.11756	-12.7399	0
0.9433	0.522766	-19.6777	-5.15089	-9.99458	0
0.9440	-2.22462	-24.5605	-0.264765	-0.229592	0
0.9447	-2.22462	-28.5275	3.7019	6.48475	0
0.9453	-3.14041	-29.7475	3.7019	7.70599	0
0.9460	-6.49833	-29.4432	3.09053	12.8938	0
0.9467	-5.8878	-28.2233	7.0572	18.9975	0
0.9473	-2.83515	-28.8318	13.7726	22.0482	0
0.9480	-4.66674	-30.6632	14.0759	23.88	0
0.9487	-6.8036	-27.6118	4.61655	22.0482	0
0.9493	-4.36147	-20.2891	-1.79078	15.6391	0
0.9500	-2.52988	-16.3192	1.56452	12.2832	0
0.9507	-2.52988	-12.0478	3.09053	11.3672	0
0.9513	-0.393029	-4.4179	-3.62488	6.48475	0
0.9520	1.74001	1.07348	-9.11756	1.90757	0
0.9527	2.65581	4.43198	-8.80947	-1.14552	0
0.9533	5.70846	9.01048	-9.11756	-7.2468	0
0.9540	8.15058	13.2819	-11.8615	-12.7399	0
0.9547	9.37164	16.029	-15.2216	-14.8771	0
0.9553	11.5085	17.8604	-18.2736	-20.0649	0
0.9560	14.2521	19.6918	-19.7996	-26.1686	0
0.9567	15.7784	22.1317	-18.5769	-25.8633	0
0.9573	16.9994	21.5203	-17.359	-24.0314	0
0.9580	16.9994	19.0804	-19.4916	-25.558	0
0.9587	15.7784	17.8604	-18.5769	-24.3368	0
0.9593	15.1679	14.1976	-10.9468	-18.8436	0
0.9600	14.2521	6.56768	-6.6769	-15.4877	0
0.9607	12.7296	0.157782	-9.11756	-14.2665	0
0.9613	10.5927	-7.16499	-6.98018	-10.9105	0
0.9620	4.4874	-15.0992	0.0385113	-4.50147	0
0.9627	-1.30882	-19.6777	4.61655	3.1288	0
0.9633	-1.00356	-23.9491	7.97185	9.23253	0
0.9640	0.828031	-28.2233	11.0239	12.2832	0
0.9647	-1.00356	-30.6632	12.5499	17.471	0
0.9653	-3.14041	-32.1903	15.6019	24.7959	0
0.9660	-4.972	-34.9374	18.3507	29.3731	0
0.9667	-5.8878	-35.546	17.1279	31.8156	0
0.9673	-3.44568	-34.6303	16.2133	33.645	0
0.9680	-2.52988	-31.2746	18.3507	31.205	0
0.9687	-5.8878	-25.4762	18.6539	26.9307	0
0.9693	-4.972	-21.5091	15.6019	26.6278	0
0.9700	-0.393029	-16.3192	14.3792	27.5413	0
0.9707	1.43475	-7.7764	16.5166	24.7959	0
0.9713	3.26634	-0.450806	17.7393	18.9975	0
0.9720	6.92952	5.34768	15.6019	12.8938	0
0.9727	8.76111	13.5862	8.27994	6.79006	0
0.9733	9.6769	18.4689	0.953156	0.991642	0
0.9740	10.5927	19.0804	-1.4875	-4.19616	0
0.9747	11.8138	23.3517	-0.876133	-7.2468	0
0.9753	14.5573	28.8459	-3.31679	-9.99458	0
0.9760	19.4416	28.8459	-6.36881	-14.8771	0
0.9767	21.2732	26.4031	-5.15089	-18.5383	0
0.9773	18.2205	25.7945	-3.31679	-17.3195	0
0.9780	14.5573	24.2674	-3.62488	-15.793	0
0.9787	13.6453	18.1647	-3.31679	-16.0983	0
0.9793	12.7296	11.1462	-0.876133	-14.8771	0
0.9800	10.5927	8.70337	2.17589	-12.437	0
0.9807	10.898	5.34768	4.91982	-7.2468	0
0.9813	9.98217	-4.1136	6.75393	0.686333	0
0.9820	3.87687	-10.5207	9.19458	6.79006	0
0.9827	0.828031	-10.5207	12.5499	11.0619	0
0.9833	1.74001	-15.7106	17.1279	16.2497	0
0.9840	-2.22462	-25.1719	22.0092	19.6081	0
0.9847	-5.8878	-27.6118	22.3173	20.8294	0
0.9853	-4.05621	-27.0004	18.9572	25.7119	0
0.9860	-5.8878	-29.7475	19.2653	31.5103	0
0.9867	-9.55098	-30.3589	21.706	33.3397	0
0.9873	-5.8878	-28.8318	18.6539	33.645	0
0.9880	-2.22462	-28.2233	14.0759	33.3397	0
0.9887	-4.66674	-24.5605	15.2986	32.1209	0
0.9893	-5.8878	-20.2891	16.5166	30.289	0
0.9900	-4.66674	-17.542	11.0239	26.6278	0
0.9907	-3.75094	-10.5207	3.7019	22.0482	0
0.9913	-0.393029	1.07348	1.8678	18.3869	0
0.9920	3.5716	7.78767	0.953156	13.8097	0
0.9927	4.4874	10.8391	-3.92816	5.56883	0
0.9933	5.70846	17.8604	-6.6769	-0.5349	0
0.9940	8.76111	26.0988	-6.98018	-2.36431	0
0.9947	9.6769	29.4573	-8.20292	-6.33332	0
0.9953	8.15058	30.9816	-7.59155	-12.7399	0
0.9960	8.76111	32.813	-8.20292	-16.0983	0
0.9967	9.6769	30.6773	-13.6956	-18.8436	0
0.9973	7.84531	28.2345	-15.833	-20.9808	0
0.9980	6.01372	28.8459	-10.0322	-21.5914	0
0.9987	5.40319	24.8788	-7.89482	-22.202	0
0.9993	4.18213	16.9447	-9.72893	-22.202	0
1.0000	3.26634	12.6705	-6.36881	-18.2355	0
1.0007	3.87687	7.17908	-1.79078	-13.6558	0
1.0013	1.74001	-4.1136	1.26125	-8.77334	0
1.0020	-4.05621	-12.3521	4.61655	-1.14552	0
1.0027	-6.8036	-15.7106	6.14256	4.34759	0
1.0033	-5.8878	-20.5934	7.36048	8.3166	0
1.0040	-7.10886	-25.4762	12.858	15.3363	0
1.0047	-9.24572	-27.3076	17.7393	19.9134	0
1.0053	-11.0773	-28.8318	15.9052	18.6922	0
1.0060	-12.2945	-30.0547	11.9385	20.2188	0
1.0067	-11.6878	-27.9161	13.1613	24.4906	0
1.0073	-11.6878	-25.1719	19.8767	24.7959	0
1.0080	-14.1261	-25.4762	23.5352	25.1012	0
1.0087	-15.9577	-24.2562	18.0426	26.6278	0
1.0093	-13.5156	-18.1506	10.4125	23.5747	0
1.0100	-10.772	-13.2678	7.36048	17.7763	0
1.0107	-10.772	-9.30068	4.61655	13.1991	0
1.0113	-10.1615	-1.6708	0.953156	8.62191	0
1.0120	-5.8878	4.73628	0.0385113	3.73942	0
1.0127	-3.75094	5.95627	-1.18422	-1.14552	0
1.0133	-4.05621	9.01048	-4.53952	-6.94394	0
1.0140	-2.83515	14.8061	-6.36881	-12.1317	0
1.0147	0.522766	19.0804	-5.45417	-15.4877	0
1.0153	2.35054	22.1317	-7.28827	-19.4543	0
1.0160	3.5716	22.7431	-11.8615	-23.4233	0
1.0167	4.18213	19.6918	-11.8615	-23.7286	0
1.0173	3.26634	18.4689	-7.59155	-24.0314	0
1.0180	2.96107	19.6918	-7.28827	-28.3058	0
1.0187	2.65581	17.5532	-9.72893	-27.6951	0
1.0193	0.828031	9.61907	-6.36881	-20.0649	0
1.0200	-2.22462	3.51628	-0.876133	-15.4877	0
1.0207	-5.58253	0.464893	-0.876133	-15.793	0
1.0213	-7.10886	-6.24929	-2.71024	-12.7399	0
1.0220	-7.10886	-14.7949	0.953156	-7.85742	0
1.0227	-9.55098	-16.9306	6.14256	-4.19616	0
1.0233	-12.5998	-19.982	8.27994	2.82349	0
1.0240	-11.3826	-27.0004	9.49786	10.7566	0
1.0247	-11.3826	-30.0547	10.4125	13.1991	0
1.0253	-15.0419	-29.4432	9.49786	15.6391	0
1.0260	-16.263	-31.8832	10.4125	20.2188	0
1.0267	-16.263	-31.8832	11.9385	21.7428	0
1.0273	-16.263	-27.9161	8.27994	21.4375	0
1.0280	-14.4314	-25.1719	3.39381	21.7428	0
1.0287	-14.1261	-21.5091	4.00518	20.2188	0
1.0293	-15.3472	-16.0149	4.91982	17.7763	0
1.0300	-11.9893	-10.8278	1.56452	14.7256	0
1.0307	-7.71939	-3.1979	-1.18422	10.146	0
1.0313	-6.19306	4.73628	-1.79078	8.0113	0
1.0320	-3.14041	8.09478	-5.45417	7.09537	0
1.0327	-0.698294	13.2819	-11.8615	-1.14552	0
1.0333	-0.393029	19.6918	-14.9135	-11.5211	0
1.0340	1.74001	20.6046	-16.1363	-14.8771	0
1.0347	5.70846	22.436	-19.4916	-18.2355	0
1.0353	6.62425	29.7616	-25.9037	-24.9474	0
1.0360	6.92952	34.033	-28.6476	-28.3058	0
1.0367	7.84531	31.593	-26.5102	-29.2217	0
1.0373	7.54005	28.8459	-25.9037	-30.4405	0
1.0380	8.76111	27.0145	-27.1216	-30.1352	0
1.0387	9.6769	23.6588	-25.2923	-27.6951	0
1.0393	7.84531	18.7761	-22.2403	-26.1686	0
1.0400	7.54005	13.5862	-22.8517	-24.6421	0
1.0407	9.6769	6.87197	-24.0696	-19.4543	0
1.0413	7.84531	-1.06221	-20.1029	-11.8264	0
1.0420	5.70846	-6.8607	-14.6102	-6.63863	0
1.0427	5.40319	-9.30068	-9.72893	-4.19616	0
1.0433	2.04528	-13.2678	-3.62488	2.51818	0
1.0440	-3.14041	-20.5934	0.953156	10.7566	0
1.0447	-3.75094	-24.2562	0.0385113	11.0619	0
1.0453	-3.14041	-24.2562	-1.79078	11.0619	0
1.0460	-5.8878	-26.6961	0.0385113	17.471	0
1.0467	-7.41412	-27.9161	2.78244	19.3028	0
1.0473	-7.10886	-22.7291	2.78244	16.555	0
1.0480	-6.8036	-18.1506	2.17589	20.8294	0
1.0487	-5.8878	-19.3734	1.8678	24.4906	0
1.0493	-3.75094	-18.1506	0.953156	19.3028	0
1.0500	-2.22462	-10.2164	0.649879	15.0309	0
1.0507	-1.91935	-1.97791	-0.572856	12.5885	0
1.0513	-0.698294	4.12769	-4.53952	4.95821	0
1.0520	1.43475	10.5348	-8.20292	-1.75369	0
1.0527	2.65581	16.9447	-7.89482	-4.80678	0
1.0533	4.18213	22.436	-8.20292	-9.99458	0
1.0540	8.76111	27.9302	-12.781	-14.5718	0
1.0547	13.3401	33.4244	-14.307	-16.4036	0
1.0553	11.5085	35.5601	-13.0842	-19.1489	0
1.0560	9.37164	34.033	-14.6102	-23.4233	0
1.0567	12.4243	32.2016	-18.2736	-26.4739	0
1.0573	14.5573	30.0659	-19.4916	-28.3058	0
1.0580	14.8626	27.3188	-17.9655	-29.2217	0
1.0587	15.4731	26.0988	-15.5249	-28.3058	0
1.0593	13.3401	24.2674	-14.6102	-28.3058	0
1.0600	9.37164	17.8604	-13.3875	-26.1686	0
1.0607	7.84531	9.31477	-10.3355	-20.0649	0
1.0613	6.01372	0.769187	-6.36881	-15.4877	0
1.0620	3.87687	-6.8607	-3.62488	-13.3505	0
1.0627	3.87687	-11.1321	0.0385113	-6.33332	0
1.0633	2.96107	-14.1835	4.61655	0.991642	0
1.0640	-0.0877637	-20.5934	8.27994	2.51818	0
1.0647	-2.22462	-25.7805	11.332	6.17944	0
1.0653	-3.14041	-26.6961	13.7726	14.7256	0
1.0660	-3.75094	-27.6118	14.6873	18.3869	0
1.0667	-4.36147	-27.3076	17.4312	19.3028	0
1.0673	-5.8878	-26.0847	21.4027	23.2694	0
1.0680	-6.49833	-26.0847	20.1799	23.88	0
1.0687	-6.8036	-23.6448	13.7726	18.3869	0
1.0693	-7.10886	-18.762	10.1092	13.5044	0
1.0700	-5.58253	-16.3192	10.7206	10.146	0
1.0707	-2.22462	-10.5207	8.27994	7.40068	0
1.0713	0.522766	0.769187	3.7019	4.04473	0
1.0720	1.74001	7.17908	1.56452	-2.66962	0
1.0727	3.26634	7.78767	0.649879	-8.16273	0
1.0733	5.09793	13.2819	-1.18422	-9.68927	0
1.0740	6.92952	22.436	-3.31679	-13.6558	0
1.0747	9.6769	25.4874	-6.36881	-20.0649	0
1.0753	11.2032	25.1831	-8.20292	-24.3368	0
1.0760	11.5085	27.3188	-7.28827	-26.7792	0
1.0767	11.8138	28.2345	-6.98018	-26.7792	0
1.0773	12.119	25.4874	-6.36881	-27.3898	0
1.0780	11.5085	25.1831	-3.31679	-29.8299	0
1.0787	10.2874	25.4874	0.341788	-27.0845	0
1.0793	10.898	20.6046	4.61655	-20.0649	0
1.0800	10.898	14.1976	7.36048	-19.7596	0
1.0807	6.92952	11.4505	6.44584	-18.8436	0
1.0813	2.65581	6.26338	7.97185	-12.437	0
1.0820	2.04528	-2.2822	13.4645	-7.2468	0
1.0827	0.522766	-9.91209	15.6019	-3.58554	0
1.0833	-3.14041	-14.7949	17.4312	2.82349	0
1.0840	-4.972	-17.2349	22.9287	5.87414	0
1.0847	-6.8036	-21.5091	26.5873	10.146	0
1.0853	-10.772	-27.9161	27.1986	19.3028	0
1.0860	-12.2945	-29.7475	29.336	22.9641	0
1.0867	-8.63519	-25.1719	30.2507	20.8294	0
1.0873	-7.41412	-23.0334	29.6393	21.1322	0
1.0880	-10.4668	-22.4248	29.9474	22.0482	0
1.0887	-11.9893	-19.0663	29.0279	20.8294	0
1.0893	-8.94045	-15.4035	26.5873	19.3028	0
1.0900	-7.10886	-10.2164	22.0092	16.555	0
1.0907	-5.8878	-0.7551	18.3507	11.9779	0
1.0913	-1.61409	4.43198	20.4832	9.23253	0
1.0920	-0.393029	5.34768	20.1799	5.56883	0
1.0927	-3.44568	12.0619	11.332	-0.229592	0
1.0933	-1.61409	20.3003	4.30846	-6.02801	0
1.0940	3.87687	21.216	2.17589	-9.68927	0
1.0947	6.31899	20.3003	-2.40214	-12.437	0
1.0953	7.84531	24.8788	-4.23625	-18.8436	0
1.0960	8.76111	29.4573	-1.79078	-27.3898	0
1.0967	7.23478	28.5416	-2.71024	-28.0005	0
1.0973	8.45584	23.9631	-3.92816	-24.0314	0
1.0980	11.5085	21.216	-1.79078	-27.0845	0
1.0987	9.98217	18.7761	-0.876133	-30.4405	0
1.0993	7.84531	12.9776	-0.572856	-26.4739	0
1.1000	8.45584	7.48337	1.56452	-22.8127	0
1.1007	7.23478	4.73628	3.39381	-18.2355	0
1.1013	5.40319	-1.3665	6.44584	-9.99458	0
1.1020	3.26634	-9.6078	8.58321	-4.80678	0
1.1027	0.217501	-14.1835	10.4125	-2.66962	0
1.1033	-2.83515	-17.8463	17.4312	3.73942	0
1.1040	-5.27727	-23.0334	21.4027	10.4513	0
1.1047	-8.02466	-27.3076	15.6019	12.2832	0
1.1053	-8.02466	-29.7475	11.332	15.9444	0
1.1060	-8.02466	-30.9675	13.7726	20.5241	0
1.1067	-10.4668	-31.5789	14.0759	21.4375	0
1.1073	-11.9893	-30.6632	13.4645	22.0482	0
1.1080	-12.9051	-27.9161	14.0759	23.2694	0
1.1087	-12.5998	-24.2562	11.9385	22.6588	0
1.1093	-9.55098	-19.982	9.19458	21.4375	0
1.1100	-7.71939	-15.4035	9.19458	19.3028	0
1.1107	-8.02466	-9.30068	6.44584	14.115	0
1.1113	-4.972	-0.450806	3.39381	10.7566	0
1.1120	-1.91935	7.78767	4.00518	8.3166	0
1.1127	0.217501	12.0619	3.39381	1.29695	0
1.1133	4.79266	14.8061	-4.53952	-7.2468	0
1.1140	7.84531	19.6918	-13.9989	-10.6052	0
1.1147	6.92952	26.7102	-17.359	-13.0452	0
1.1153	8.76111	30.9816	-13.0842	-17.0142	0
1.1160	11.2032	30.0659	-10.9468	-20.3702	0
1.1167	10.5927	27.6259	-14.6102	-24.3368	0
1.1173	12.119	28.5416	-17.6623	-28.0005	0
1.1180	14.2521	27.9302	-15.5249	-27.6951	0
1.1187	12.4243	21.216	-12.1696	-25.558	0
1.1193	9.6769	15.7218	-10.9468	-25.558	0
1.1200	8.76111	12.9776	-10.6436	-23.7286	0
1.1207	7.23478	5.34768	-7.59155	-18.2355	0
1.1213	3.87687	-3.80931	-3.62488	-12.7399	0
1.1220	1.43475	-7.7764	-2.40214	-5.7227	0
1.1227	2.65581	-12.3521	0.341788	-0.229592	0
1.1233	2.35054	-19.0663	6.44584	3.73942	0
1.1240	-1.30882	-21.5091	10.1092	10.7566	0
1.1247	-2.22462	-22.4248	12.2466	17.1657	0
1.1253	-1.30882	-28.2233	17.4312	16.555	0
1.1260	-2.83515	-30.6632	19.2653	15.6391	0
1.1267	-2.52988	-23.6448	17.1279	20.5241	0
1.1273	-0.393029	-18.762	20.4832	25.1012	0
1.1280	-1.91935	-21.5091	24.4547	26.3225	0
1.1287	-4.05621	-20.8977	17.4312	25.1012	0
1.1293	-1.30882	-14.4906	10.1092	21.4375	0
1.1300	1.74001	-9.30068	11.0239	18.0816	0
1.1307	3.26634	-5.63789	11.6352	13.8097	0
1.1313	3.5716	-0.146512	7.36048	6.79006	0
1.1320	5.09793	6.87197	2.78244	1.60226	0
1.1327	7.23478	13.8933	0.341788	-0.840209	0
1.1333	9.06637	18.7761	-0.876133	-6.02801	0
1.1340	10.898	21.5203	-1.79078	-12.7399	0
1.1347	13.9506	24.8788	-6.36881	-16.4036	0
1.1353	14.2521	28.2345	-11.8615	-20.6755	0
1.1360	13.6453	30.9816	-12.781	-25.558	0
1.1367	16.0837	30.6773	-10.9468	-27.3898	0
1.1373	16.9994	26.4031	-11.5582	-27.6951	0
1.1380	15.1679	23.3517	-13.9989	-30.7458	0
1.1387	15.7784	23.0474	-12.781	-30.7458	0
1.1393	14.5573	17.8604	-4.8428	-24.9474	0
1.1400	10.2874	8.70337	-1.79078	-21.2861	0
1.1407	9.06637	1.68489	-7.59155	-21.8967	0
1.1413	7.84531	-1.97791	-8.80947	-17.3195	0
1.1420	4.18213	-5.945	-3.62488	-9.99458	0
1.1427	3.87687	-11.7435	-2.71024	-6.02801	0
1.1433	3.26634	-18.1506	-3.31679	-1.14552	0
1.1440	-0.393029	-22.4248	-0.876133	6.48475	0
1.1447	-1.30882	-25.4762	-0.264765	11.0619	0
1.1453	-0.393029	-31.5789	-0.876133	14.115	0
1.1460	-4.05621	-35.2417	-0.264765	19.3028	0
1.1467	-5.8878	-31.8832	-1.79078	21.1322	0
1.1473	-4.972	-29.4432	-2.40214	20.2188	0
1.1480	-6.19306	-28.8318	-0.264765	21.7428	0
1.1487	-6.8036	-22.7291	-1.18422	22.6588	0
1.1493	-4.05621	-16.9306	-4.8428	21.1322	0
1.1500	-1.91935	-16.0149	-6.6769	20.8294	0
1.1507	0.522766	-11.4364	-6.6769	19.3028	0
1.1513	3.26634	-1.6708	-5.45417	12.2832	0
1.1520	4.18213	2.60059	-6.36881	4.34759	0
1.1527	6.01372	5.95627	-12.781	-2.059	0
1.1533	8.76111	14.1976	-20.1029	-7.85742	0
1.1540	8.76111	20.6046	-21.9322	-13.0452	0
1.1547	9.98217	21.5203	-21.9322	-17.3195	0
1.1553	13.6453	23.0474	-22.8517	-20.9808	0
1.1560	12.4243	25.4874	-25.5956	-23.7286	0
1.1567	9.98217	26.7102	-26.5102	-24.9474	0
1.1573	13.3401	25.7945	-24.9842	-26.4739	0
1.1580	16.0837	21.8274	-24.0696	-26.1686	0
1.1587	12.4243	18.7761	-24.681	-22.5073	0
1.1593	10.5927	17.8604	-22.2403	-18.2355	0
1.1600	12.4243	13.8933	-18.2736	-16.4036	0
1.1607	9.6769	7.17908	-15.833	-13.3505	0
1.1613	5.40319	0.157782	-11.8615	-8.46804	0
1.1620	4.4874	-6.55359	-9.11756	-4.50147	0
1.1627	3.5716	-9.91209	-7.59155	0.686333	0
1.1633	1.43475	-12.3521	-0.572856	7.70599	0
1.1640	0.522766	-18.762	5.53119	11.6726	0
1.1647	-3.14041	-24.8648	3.09053	13.1991	0
1.1653	-6.19306	-27.6118	2.78244	17.7763	0
1.1660	-4.05621	-28.8318	7.66857	22.3535	0
1.1667	-2.83515	-27.3076	6.75393	23.5747	0
1.1673	-4.66674	-25.1719	4.00518	23.88	0
1.1680	-2.52988	-26.6961	6.44584	24.7959	0
1.1687	0.828031	-24.5605	7.66857	24.4906	0
1.1693	-0.698294	-16.6263	6.14256	23.5747	0
1.1700	-1.61409	-10.5207	3.7019	21.1322	0
1.1707	2.04528	-5.945	-1.4875	15.6391	0
1.1713	4.4874	1.38059	-5.76226	9.53784	0
1.1720	4.18213	10.5348	-6.36881	4.95821	0
1.1727	4.79266	16.9447	-7.59155	0.991642	0
1.1733	7.84531	21.8274	-10.0322	-4.50147	0
1.1740	10.898	28.5416	-12.781	-10.6052	0
1.1747	12.7296	34.6444	-13.6956	-15.1824	0
1.1753	12.4243	35.253	-11.5582	-17.6248	0
1.1760	11.8138	32.813	-10.3355	-19.4543	0
1.1767	10.5927	32.5087	-15.5249	-21.2861	0
1.1773	9.37164	29.7616	-17.359	-22.8127	0
1.1780	9.37164	25.7945	-13.3875	-23.7286	0
1.1787	9.6769	22.7431	-12.781	-22.8127	0
1.1793	8.15058	16.6375	-12.4729	-20.0649	0
1.1800	6.92952	9.01048	-8.20292	-18.2355	0
1.1807	6.92952	3.51628	-4.53952	-16.0983	0
1.1813	5.40319	-5.63789	-3.31679	-9.07865	0
1.1820	3.87687	-14.4906	0.0385113	-2.36431	0
1.1827	2.04528	-17.542	3.09053	1.29695	0
1.1833	-2.83515	-23.6448	4.91982	4.6529	0
1.1840	-6.8036	-32.4946	8.27994	7.70599	0
1.1847	-6.49833	-34.0217	12.2466	11.9779	0
1.1853	-5.8878	-35.2417	13.1613	17.1657	0
1.1860	-6.49833	-38.9045	12.858	18.9975	0
1.1867	-4.05621	-37.0731	15.2986	19.3028	0
1.1873	-3.14041	-34.6303	18.6539	24.4906	0
1.1880	-6.19306	-37.3774	17.1279	25.7119	0
1.1887	-7.71939	-33.106	12.858	20.8294	0
1.1893	-7.10886	-24.2562	11.6352	19.3028	0
1.1900	-5.8878	-21.5091	12.2466	18.9975	0
1.1907	-2.83515	-16.9306	11.0239	13.1991	0
1.1913	0.217501	-7.7764	6.75393	7.40068	0
1.1920	0.522766	-0.7551	2.47917	4.04473	0
1.1927	1.12948	4.73628	1.26125	0.381025	0
1.1933	3.87687	10.8391	0.341788	-3.58554	0
1.1940	5.40319	15.1133	-3.92816	-9.07865	0
1.1947	4.18213	19.0804	-6.98018	-16.0983	0
1.1953	3.5716	23.3517	-4.8428	-19.1489	0
1.1960	6.62425	23.9631	-4.53952	-19.1489	0
1.1967	9.37164	22.1317	-6.36881	-20.9808	0
1.1973	9.06637	20.9117	-6.6769	-23.4233	0
1.1980	9.37164	21.5203	-6.98018	-23.118	0
1.1987	11.5085	21.5203	-5.76226	-20.9808	0
1.1993	10.898	18.4689	-1.79078	-19.1489	0
1.2000	8.15058	12.0619	-0.876133	-20.3702	0
1.2007	6.31899	5.34768	-3.62488	-18.2355	0
1.2013	4.18213	-2.2822	-2.71024	-10.6052	0
1.2020	1.43475	-9.91209	-0.572856	-3.58554	0
1.2027	-0.393029	-14.1835	0.953156	1.60226	0
1.2033	-1.00356	-17.542	5.22791	8.3166	0
1.2040	-3.14041	-23.9491	7.36048	12.8938	0
1.2047	-5.58253	-28.8318	4.61655	15.3363	0
1.2053	-5.27727	-29.7475	5.22791	20.5241	0
1.2060	-4.05621	-29.7475	8.27994	25.7119	0
1.2067	-5.27727	-29.139	9.80595	25.1012	0
1.2073	-8.02466	-26.0847	10.4125	23.88	0
1.2080	-7.41412	-23.9491	11.332	24.7959	0
1.2087	-4.66674	-22.4248	11.0239	26.3225	0
1.2093	-4.05621	-16.6263	10.7206	23.88	0
1.2100	-4.66674	-8.38499	7.97185	16.8604	0
1.2107	-2.83515	0.157782	4.61655	12.8938	0
1.2113	-1.00356	7.78767	6.14256	13.1991	0
1.2120	-1.91935	12.6705	7.36048	8.3166	0
1.2127	-1.91935	16.029	0.649879	-2.059	0
1.2133	1.43475	22.436	-5.45417	-7.2468	0
1.2140	3.5716	28.8459	-5.76226	-9.68927	0
1.2147	2.35054	31.593	-6.6769	-15.793	0
1.2153	4.18213	33.4244	-9.11756	-22.5073	0
1.2160	9.98217	34.3401	-8.20292	-24.3368	0
1.2167	12.4243	31.8973	-6.6769	-24.6421	0
1.2173	10.5927	28.5416	-7.28827	-25.2527	0
1.2180	9.6769	24.2674	-9.11756	-26.1686	0
1.2187	8.76111	18.7761	-8.20292	-26.1686	0
1.2193	6.01372	14.8061	-5.76226	-23.7286	0
1.2200	3.5716	11.7548	-4.23625	-19.1489	0
1.2207	2.04528	4.12769	-1.79078	-14.5718	0
1.2213	0.522766	-5.0293	1.26125	-10.2999	0
1.2220	0.522766	-9.6078	0.953156	-6.02801	0
1.2227	0.217501	-11.4364	1.8678	0.0757165	0
1.2233	-1.61409	-16.3192	6.75393	6.48475	0
1.2240	-4.36147	-24.5605	7.0572	9.23253	0
1.2247	-7.71939	-29.7475	3.7019	9.8407	0
1.2253	-11.0773	-29.7475	6.44584	14.4203	0
1.2260	-11.9893	-30.0547	10.1092	21.1322	0
1.2267	-9.55098	-30.6632	9.49786	23.5747	0
1.2273	-8.63519	-28.8318	12.5499	21.4375	0
1.2280	-11.3826	-25.4762	15.6019	19.3028	0
1.2287	-11.3826	-23.3405	11.6352	18.3869	0
1.2293	-8.32992	-19.3734	7.66857	18.0816	0
1.2300	-8.32992	-11.4364	7.97185	17.471	0
1.2307	-8.94045	-3.5022	4.61655	12.2832	0
1.2313	-3.75094	1.07348	-0.264765	4.04473	0
1.2320	1.43475	5.95627	-1.18422	-1.14552	0
1.2327	1.12948	12.6705	-1.18422	-3.58554	0
1.2333	1.43475	17.8604	-3.92816	-9.07865	0
1.2340	3.5716	22.436	-5.45417	-15.1824	0
1.2347	3.87687	28.8459	-2.71024	-17.3195	0
1.2353	5.09793	29.1502	3.09053	-18.2355	0
1.2360	7.84531	22.7431	4.61655	-23.118	0
1.2367	6.92952	22.1317	-0.572856	-28.0005	0
1.2373	6.62425	25.4874	-4.53952	-29.2217	0
1.2380	7.84531	22.1317	-2.40214	-29.2217	0
1.2387	6.92952	15.7218	0.953156	-28.6111	0
1.2393	4.79266	14.1976	1.8678	-26.4739	0
1.2400	5.09793	10.5348	2.78244	-22.5073	0
1.2407	5.09793	2.60059	6.75393	-17.6248	0
1.2413	2.35054	-2.89361	11.9385	-13.6558	0
1.2420	0.522766	-7.7764	15.9052	-10.2999	0
1.2427	-2.52988	-14.4906	19.2653	-5.11209	0
1.2433	-5.8878	-19.982	21.4027	1.60226	0
1.2440	-4.66674	-22.4248	22.9287	5.26352	0
1.2447	-3.14041	-25.1719	24.1466	8.92722	0
1.2453	-7.71939	-29.139	26.8954	14.4203	0
1.2460	-11.9893	-30.9675	28.1133	17.1657	0
1.2467	-10.1615	-27.9161	27.81	18.9975	0
1.2473	-7.41412	-26.0847	30.2507	23.2694	0
1.2480	-9.24572	-29.7475	32.9994	23.88	0
1.2487	-11.9893	-28.2233	30.862	19.9134	0
1.2493	-10.4668	-18.4577	25.0613	17.7763	0
1.2500	-7.71939	-12.0478	22.3173	15.0309	0
1.2507	-7.71939	-8.08069	21.706	7.70599	0
1.2513	-6.8036	1.07348	19.2653	1.29695	0
1.2520	-3.14041	9.01048	15.6019	-1.75369	0
1.2527	-2.52988	11.4505	13.1613	-4.50147	0
1.2533	-3.14041	15.7218	11.9385	-8.77334	0
1.2540	1.43475	21.5203	10.1092	-14.2665	0
1.2547	4.79266	24.2674	8.27994	-19.1489	0
1.2553	3.5716	26.7102	6.44584	-21.8967	0
1.2560	5.09793	28.8459	2.78244	-21.8967	0
1.2567	7.54005	27.0145	0.341788	-21.5914	0
1.2573	6.62425	24.8788	0.649879	-23.118	0
1.2580	8.45584	25.4874	0.0385113	-24.9474	0
1.2587	11.2032	23.9631	1.56452	-22.8127	0
1.2593	9.6769	17.5532	5.83447	-17.6248	0
1.2600	8.15058	11.4505	6.44584	-15.1824	0
1.2607	5.40319	5.65198	4.91982	-13.6558	0
1.2613	-0.0877637	-1.3665	9.80595	-9.99458	0
1.2620	-2.83515	-5.945	13.7726	-6.02801	0
1.2627	-3.14041	-9.6078	14.6873	-2.66962	0
1.2633	-5.8878	-16.9306	18.3507	3.1288	0
1.2640	-9.24572	-22.4248	20.1799	9.23253	0
1.2647	-9.55098	-21.5091	17.4312	14.115	0
1.2653	-10.4668	-21.5091	20.1799	17.1657	0
1.2660	-12.2945	-24.2562	22.9287	19.9134	0
1.2667	-12.5998	-23.9491	18.9572	22.6588	0
1.2673	-12.2945	-20.2891	15.6019	24.7959	0
1.2680	-12.5998	-17.8463	15.9052	24.7959	0
1.2687	-13.2103	-16.6263	14.6873	22.6588	0
1.2693	-12.5998	-13.2678	11.9385	20.2188	0
1.2700	-10.4668	-7.7764	7.36048	17.1657	0
1.2707	-5.8878	1.38059	4.61655	15.0309	0
1.2713	-2.22462	8.70337	6.44584	12.5885	0
1.2720	-2.52988	11.4505	2.78244	6.79006	0
1.2727	-3.14041	13.5862	-5.76226	-0.840209	0
1.2733	0.217501	19.3846	-10.0322	-5.7227	0
1.2740	3.26634	24.5745	-13.9989	-10.9105	0
1.2747	3.5716	25.1831	-19.7996	-16.4036	0
1.2753	3.87687	24.2674	-19.7996	-19.4543	0
1.2760	4.18213	26.4031	-17.6623	-22.202	0
1.2767	5.09793	28.8459	-19.1883	-25.558	0
1.2773	8.76111	27.9302	-18.885	-26.4739	0
1.2780	11.8138	23.6588	-18.2736	-23.7286	0
1.2787	11.5085	18.4689	-18.2736	-22.5073	0
1.2793	10.2874	14.5019	-15.2216	-22.202	0
1.2800	8.45584	12.3662	-12.781	-18.5383	0
1.2807	5.70846	6.87197	-13.6956	-13.3505	0
1.2813	4.18213	-0.450806	-11.2549	-8.46804	0
1.2820	3.26634	-3.1979	-7.28827	-4.80678	0
1.2827	0.828031	-5.33359	-4.8428	0.991642	0
1.2833	-1.00356	-11.7435	0.341788	8.62191	0
1.2840	-3.44568	-16.6263	2.78244	12.5885	0
1.2847	-7.41412	-17.8463	-0.876133	12.8938	0
1.2853	-8.63519	-20.5934	-2.71024	15.9444	0
1.2860	-8.63519	-23.6448	-0.264765	19.3028	0
1.2867	-9.55098	-24.2562	0.953156	20.2188	0
1.2873	-10.4668	-25.1719	0.649879	22.9641	0
1.2880	-8.63519	-22.4248	-0.876133	25.7119	0
1.2887	-9.55098	-16.3192	-3.92816	22.9641	0
1.2893	-10.772	-13.2678	-5.45417	19.9134	0
1.2900	-8.02466	-10.5207	-6.36881	19.3028	0
1.2907	-4.36147	-1.3665	-8.50619	15.3363	0
1.2913	-4.36147	6.87197	-11.5582	9.8407	0
1.2920	-4.05621	8.70337	-15.5249	7.09537	0
1.2927	-0.0877637	11.4505	-18.885	1.29695	0
1.2933	2.35054	17.5532	-18.885	-7.2468	0
1.2940	2.04528	22.436	-21.0176	-12.1317	0
1.2947	3.5716	24.8788	-22.8517	-14.5718	0
1.2953	6.92952	23.6588	-19.7996	-18.2355	0
1.2960	6.92952	21.216	-18.5769	-22.8127	0
1.2967	5.40319	18.7761	-24.681	-27.0845	0
1.2973	6.01372	15.7218	-29.259	-30.1352	0
1.2980	7.84531	12.9776	-27.4297	-28.9164	0
1.2987	9.37164	11.4505	-24.9842	-26.1686	0
1.2993	9.6769	7.17908	-24.3777	-24.6421	0
1.3000	8.15058	0.157782	-22.8517	-20.9808	0
1.3007	4.4874	-6.8607	-20.1029	-14.8771	0
1.3013	0.828031	-14.1835	-17.359	-9.99458	0
1.3020	-1.00356	-19.6777	-13.6956	-6.02801	0
1.3027	-1.30882	-22.1177	-9.72893	-1.44838	0
1.3033	-4.05621	-24.2562	-7.28827	2.82349	0
1.3040	-6.8036	-27.0004	-7.28827	7.40068	0
1.3047	-5.58253	-29.7475	-5.76226	13.8097	0
1.3053	-4.05621	-33.106	-2.09887	18.6922	0
1.3060	-7.71939	-34.326	-1.4875	18.9975	0
1.3067	-10.1615	-29.139	-0.876133	19.3028	0
1.3073	-8.32992	-24.5605	5.22791	23.88	0
1.3080	-7.71939	-27.3076	10.4125	25.7119	0
1.3087	-8.63519	-25.7805	6.44584	22.0482	0
1.3093	-8.63519	-16.0149	-1.4875	19.6081	0
1.3100	-7.71939	-8.99639	-2.71024	19.3028	0
1.3107	-4.66674	-5.945	-1.79078	11.9779	0
1.3113	-1.00356	1.07348	-4.53952	0.991642	0
1.3120	0.828031	6.56768	-6.36881	-1.44838	0
1.3127	2.96107	9.31477	-6.6769	-0.840209	0
1.3133	6.01372	16.029	-9.11756	-7.2468	0
1.3140	8.45584	23.6588	-10.6436	-13.6558	0
1.3147	9.6769	26.7102	-10.9468	-15.4877	0
1.3153	10.5927	28.8459	-12.781	-20.6755	0
1.3160	9.6769	30.9816	-11.5582	-25.558	0
1.3167	7.84531	28.8459	-6.36881	-23.4233	0
1.3173	8.45584	26.0988	-6.36881	-21.5914	0
1.3180	12.7296	26.7102	-11.8615	-24.6421	0
1.3187	15.1679	26.4031	-11.5582	-23.7286	0
1.3193	13.3401	20.3003	-3.62488	-20.6755	0
1.3200	10.898	10.5348	2.78244	-20.6755	0
1.3207	8.76111	2.29629	2.78244	-17.9302	0
1.3213	5.09793	-4.1136	2.78244	-11.8264	0
1.3220	1.12948	-9.91209	6.44584	-8.77334	0
1.3227	-1.91935	-15.0992	10.1092	-3.58554	0
1.3233	-4.36147	-18.762	14.6873	5.26352	0
1.3240	-4.36147	-21.8134	18.0426	9.23253	0
1.3247	-4.05621	-25.1719	17.1279	11.3672	0
1.3253	-4.972	-29.7475	18.3507	17.471	0
1.3260	-5.58253	-30.6632	22.0092	21.7428	0
1.3267	-5.27727	-26.0847	20.4832	22.3535	0
1.3273	-7.10886	-22.4248	17.4312	25.1012	0
1.3280	-8.32992	-21.202	19.2653	24.7959	0
1.3287	-6.19306	-18.1506	18.0426	21.4375	0
1.3293	-4.972	-15.7106	12.2466	21.7428	0
1.3300	-3.75094	-8.99639	9.49786	19.6081	0
1.3307	-2.22462	3.51628	9.19458	11.6726	0
1.3313	-2.22462	9.61907	8.27994	6.48475	0
1.3320	-1.91935	9.01048	7.36048	4.34759	0
1.3327	2.04528	16.029	1.8678	-1.44838	0
[truncated: 31,552 more rows]
