# Supplementary material for: Identification of Haptic Based Guiding Using Hard Reins
Source: PLoS One. 2015 Jul 22;10(7):e0132020. doi: 10.1371/journal.pone.0132020 (PMC4511788; doi:10.1371/journal.pone.0132020)
Supplement: S3 File — (ZIP) [file pone.0132020.s003.zip › EMGData1/Subject5/T10/t10.txt]

0.0000	1.85746	-1.20568	0.147816	-0.550179	0
0.0007	2.16576	-7.0019	-0.767462	-1.15663	0
0.0013	3.99239	-9.75265	-2.59861	-6.34581	0
0.0020	6.7439	-10.36	-1.37824	-9.09045	0
0.0027	8.87883	-11.8872	1.67387	-8.79035	0
0.0033	8.57053	-13.1107	0.452909	-9.09045	0
0.0040	6.43561	-11.5835	-3.2088	-11.8413	0
0.0047	5.51844	-11.5835	-3.2088	-12.7541	0
0.0053	4.90956	-12.7981	-2.9037	-10.0095	0
0.0060	3.6918	-10.0563	-3.2088	-7.26486	0
0.0067	5.82673	-5.4747	-1.37824	-6.34581	0
0.0073	8.57053	-3.64385	0.452909	-4.20762	0
0.0080	5.82673	0.62517	-1.37824	-1.76932	0
0.0087	3.99239	7.64493	-0.767462	-1.76932	0
0.0093	7.04449	9.17213	3.50502	-2.68212	0
0.0100	7.65336	5.81408	4.4203	-0.850276	0
0.0107	5.51844	7.64493	1.97896	0.36887	0
0.0113	7.35278	13.1375	1.67387	0.675219	0
0.0120	8.26995	14.0574	3.50502	4.33266	0
0.0127	5.21785	12.5302	3.19993	7.38365	0
0.0133	4.90956	13.4412	1.06369	4.63901	0
0.0140	7.35278	17.1029	0.452909	3.72621	0
0.0147	5.82673	20.4609	1.67387	7.69	0
0.0153	3.6918	22.5954	3.19993	8.30269	0
0.0160	3.99239	23.2117	2.28406	4.63901	0
0.0167	7.04449	22.2918	1.36878	5.55805	0
0.0173	9.796	21.3808	2.58915	9.21549	0
0.0180	7.96166	19.55	3.19993	8.30269	0
0.0187	3.38351	14.9684	1.97896	6.47085	0
0.0193	3.07522	9.17213	2.89424	7.08355	0
0.0200	4.90956	5.81408	3.81011	5.2517	0
0.0207	3.07522	3.98323	0.147816	0.0625203	0
0.0213	3.07522	1.23248	-2.59861	-2.07567	0
0.0220	5.21785	-2.73289	-0.462369	-4.51397	0
0.0227	3.07522	-8.5291	2.28406	-9.70315	0
0.0233	0.639707	-14.3253	2.28406	-10.0095	0
0.0240	3.6918	-19.2106	2.28406	-5.43301	0
0.0247	6.12732	-24.3995	0.452909	-4.82031	0
0.0253	5.82673	-28.6685	-0.767462	-6.65216	0
0.0260	6.7439	-29.5884	-0.157277	-4.82031	0
0.0267	8.26995	-28.3648	0.147816	-2.98847	0
0.0273	6.7439	-25.9267	-0.157277	-3.90752	0
0.0280	6.12732	-21.6487	0.452909	-2.68212	0
0.0287	7.35278	-17.3797	0.452909	0.0625203	0
0.0293	7.35278	-14.0217	-1.07255	0.0625203	0
0.0300	5.82673	-10.6636	-1.68333	-2.68212	0
0.0307	5.21785	-9.75265	-0.767462	-3.60117	0
0.0313	5.82673	-10.36	2.28406	-3.60117	0
0.0320	7.04449	-6.69825	5.03048	-3.29482	0
0.0327	8.26995	-0.285792	2.89424	-1.46297	0
0.0333	7.96166	3.98323	-0.157277	0.975317	0
0.0340	7.96166	6.11773	-0.462369	2.80716	0
0.0347	9.17941	8.25224	1.36878	5.55805	0
0.0353	10.4049	9.47579	5.03048	6.47085	0
0.0360	11.0138	9.47579	5.03048	4.63901	0
0.0367	12.2315	7.94859	0.147816	4.63901	0
0.0373	12.2315	5.51043	-1.07255	7.99635	0
0.0380	9.4877	3.37592	1.97896	7.38365	0
0.0387	6.7439	2.15237	1.36878	5.55805	0
0.0393	6.7439	2.15237	0.452909	5.85815	0
0.0400	6.7439	3.98323	2.28406	3.72621	0
0.0407	6.7439	4.90312	2.58915	-0.850276	0
0.0413	6.12732	6.11773	0.758002	-2.98847	0
0.0420	4.90956	7.94859	-0.462369	-3.60117	0
0.0427	3.07522	7.03763	-1.98842	-3.60117	0
0.0433	1.85746	3.07226	-1.37824	-1.76932	0
0.0440	0.639707	1.23248	0.147816	-3.29482	0
0.0447	-1.49522	2.75968	-1.37824	-7.26486	0
0.0453	-4.24673	2.45602	-2.29352	-8.17765	0
0.0460	-5.1639	0.017862	0.147816	-5.73311	0
0.0467	-3.63785	2.15237	1.36878	-4.82031	0
0.0473	-1.49522	9.47579	0.452909	-6.34581	0
0.0480	-1.49522	12.8338	-0.462369	-7.26486	0
0.0487	-1.49522	9.17213	0.147816	-3.60117	0
0.0493	-0.585756	8.25224	0.147816	0.975317	0
0.0500	1.24858	9.47579	-0.767462	0.975317	0
0.0507	1.24858	7.34128	-1.68333	-0.243829	0
0.0513	1.55688	3.98323	-2.29352	0.0625203	0
0.0520	4.90956	1.84872	-3.81957	0.0625203	0
0.0527	7.04449	-2.42923	-3.2088	0.0625203	0
0.0533	5.82673	-6.09094	1.06369	0.975317	0
0.0540	4.90956	-8.22545	1.36878	0.0625203	0
0.0547	3.99239	-11.5835	-1.98842	-0.550179	0
0.0553	1.24858	-13.4144	-1.37824	3.11351	0
0.0560	-0.886341	-9.75265	1.67387	6.7772	0
0.0567	-1.80351	-7.60921	1.36878	5.55805	0
0.0573	-4.54732	-10.6636	1.36878	2.50081	0
0.0580	-8.216	-12.4945	1.36878	2.20071	0
0.0587	-9.12546	-11.5835	0.452909	3.72621	0
0.0593	-8.216	-12.4945	3.19993	2.50081	0
0.0600	-7.9077	-16.1562	6.86163	-0.850276	0
0.0607	-5.1639	-18.6033	3.50502	-1.15663	0
0.0613	0.0308293	-18.2907	-2.29352	0.675219	0
0.0620	4.90956	-11.8872	-2.29352	-1.15663	0
0.0627	10.4049	-2.73289	-1.68333	-3.29482	0
0.0633	16.5091	1.23248	-2.29352	-1.76932	0
0.0640	19.8617	1.84872	-1.07255	-2.07567	0
0.0647	19.5612	6.73397	0.452909	-4.51397	0
0.0653	21.3878	12.2265	-0.157277	-3.60117	0
0.0660	23.5227	9.47579	-0.157277	-1.15663	0
0.0667	22.305	5.81408	-0.767462	-1.15663	0
0.0673	20.4706	9.77944	-1.98842	-0.850276	0
0.0680	21.6961	12.5302	-0.157277	0.36887	0
0.0687	20.7789	9.77944	1.97896	-0.550179	0
0.0693	17.4185	9.17213	-0.462369	-0.850276	0
0.0700	14.983	10.6993	-1.98842	3.72621	0
0.0707	13.457	9.17213	0.758002	6.47085	0
0.0713	12.2315	8.56483	1.36878	3.72621	0
0.0720	12.2315	8.25224	-0.462369	4.33266	0
0.0727	11.322	3.98323	0.452909	8.30269	0
0.0733	11.322	3.07226	2.28406	7.38365	0
0.0740	13.1487	7.34128	2.58915	4.94535	0
0.0747	13.1487	8.25224	1.97896	5.55805	0
0.0753	10.7055	6.73397	-0.767462	5.85815	0
0.0760	8.26995	7.94859	-0.462369	7.99635	0
0.0767	5.51844	7.34128	3.19993	9.52184	0
0.0773	4.30068	4.59053	1.36878	6.7772	0
0.0780	3.99239	2.45602	-1.68333	4.63901	0
0.0787	0.639707	0.321516	-0.157277	4.33266	0
0.0793	-2.41239	-1.50934	-0.462369	1.28167	0
0.0800	-2.41239	-0.285792	-3.2088	-2.38202	0
0.0807	-5.1639	0.62517	-0.767462	-4.20762	0
0.0813	-7.9077	0.928824	-1.07255	-5.43301	0
0.0820	-4.24673	1.23248	-4.12467	-5.43301	0
0.0827	-0.585756	1.23248	-1.98842	-4.51397	0
0.0833	-2.41239	1.84872	1.36878	-5.43301	0
0.0840	-3.63785	2.15237	-0.462369	-4.51397	0
0.0847	-1.49522	1.23248	-2.29352	-3.90752	0
0.0853	-0.277463	1.84872	-3.2088	-3.90752	0
0.0860	-0.886341	3.07226	-4.12467	-3.60117	0
0.0867	-0.585756	2.45602	-1.98842	-3.90752	0
0.0873	2.16576	0.62517	-0.157277	-3.90752	0
0.0880	3.99239	-0.598377	-1.68333	-2.98847	0
0.0887	3.07522	-2.42923	-2.29352	-3.29482	0
0.0893	3.99239	-3.03654	-2.29352	-2.98847	0
0.0900	6.7439	-0.598377	-3.81957	0.0625203	0
0.0907	8.26995	1.23248	-2.59861	0.675219	0
0.0913	9.4877	1.23248	-0.767462	0.975317	0
0.0920	9.17941	-0.902031	-2.29352	5.2517	0
0.0927	7.04449	-2.11665	-2.59861	6.47085	0
0.0933	6.7439	-1.81299	-0.767462	3.72621	0
0.0940	7.65336	-1.20568	-1.07255	3.72621	0
0.0947	7.65336	0.62517	-0.462369	6.47085	0
0.0953	9.17941	3.98323	2.58915	7.38365	0
0.0960	8.57053	5.81408	1.36878	6.47085	0
0.0967	4.30068	5.81408	-2.9037	4.63901	0
0.0973	4.30068	3.98323	-1.68333	2.50081	0
0.0980	8.57053	2.15237	1.97896	1.58802	0
0.0987	8.57053	2.15237	-0.462369	1.28167	0
0.0993	7.65336	4.90312	-4.12467	0.975317	0
0.1000	6.7439	7.64493	-3.2088	0.36887	0
0.1007	4.30068	8.25224	-1.98842	-1.15663	0
0.1013	4.60127	6.73397	-3.51448	-1.46297	0
0.1020	5.82673	3.37592	-3.51448	-0.243829	0
0.1027	3.99239	-1.50934	-1.07255	0.0625203	0
0.1033	2.46634	-4.56374	-0.462369	-1.76932	0
0.1040	1.24858	-3.34019	-1.37824	-4.82031	0
0.1047	-0.585756	-3.34019	-0.157277	-7.26486	0
0.1053	2.16576	-7.0019	1.06369	-7.8713	0
0.1060	6.43561	-7.0019	-0.767462	-7.26486	0
0.1067	4.90956	-2.42923	-0.462369	-6.95851	0
0.1073	1.24858	-3.34019	2.28406	-7.8713	0
0.1080	0.0308293	-7.60921	1.97896	-8.79035	0
0.1087	1.24858	-5.17105	-0.462369	-7.26486	0
0.1093	3.99239	-1.50934	-0.462369	-3.60117	0
0.1100	3.99239	-4.26009	-1.68333	-2.07567	0
0.1107	2.16576	-6.39459	-1.98842	-2.68212	0
0.1113	3.38351	-3.34019	0.452909	-1.76932	0
0.1120	3.99239	0.321516	-0.767462	0.0625203	0
0.1127	2.16576	1.84872	-4.12467	1.28167	0
0.1133	4.60127	2.15237	-2.59861	3.11351	0
0.1140	7.65336	1.84872	-0.157277	5.2517	0
0.1147	7.65336	2.75968	0.452909	6.47085	0
0.1153	10.0966	3.07226	2.28406	7.69	0
0.1160	14.3741	0.321516	1.67387	7.69	0
0.1167	12.2315	0.321516	-0.462369	4.63901	0
0.1173	8.57053	2.45602	0.452909	1.89436	0
0.1180	8.57053	1.23248	2.89424	1.89436	0
0.1187	7.04449	-0.598377	2.58915	0.975317	0
0.1193	5.82673	1.84872	2.89424	-0.850276	0
0.1200	7.04449	3.67957	2.89424	-1.15663	0
0.1207	6.7439	3.37592	1.36878	-2.68212	0
0.1213	3.99239	3.67957	0.452909	-4.51397	0
0.1220	2.46634	3.98323	-1.07255	-3.60117	0
0.1227	1.24858	3.07226	-1.68333	-2.38202	0
0.1233	1.85746	1.84872	0.147816	-3.60117	0
0.1240	1.85746	1.54506	0.452909	-5.43301	0
0.1247	-0.585756	2.45602	-1.68333	-6.03946	0
0.1253	0.0308293	2.15237	-1.37824	-3.90752	0
0.1260	3.07522	1.23248	0.452909	0.0625203	0
0.1267	3.6918	3.67957	-0.462369	2.80716	0
0.1273	1.85746	4.28688	0.147816	2.20071	0
0.1280	0.0308293	1.54506	1.06369	2.50081	0
0.1287	-1.49522	2.45602	0.452909	2.80716	0
0.1293	-0.585756	6.73397	1.36878	0.0625203	0
0.1300	1.24858	9.17213	2.28406	-2.07567	0
0.1307	2.16576	10.3957	1.36878	1.89436	0
0.1313	1.24858	10.3957	3.81011	4.33266	0
0.1320	-0.277463	9.47579	5.94635	1.28167	0
0.1327	0.0308293	9.17213	2.28406	0.0625203	0
0.1333	2.16576	7.34128	0.452909	3.11351	0
0.1340	2.16576	1.84872	1.06369	3.41986	0
0.1347	1.24858	-1.50934	0.452909	1.89436	0
0.1353	5.51844	-1.50934	0.758002	3.11351	0
0.1360	7.96166	-2.73289	2.28406	3.11351	0
0.1367	4.90956	-7.0019	-0.462369	3.41986	0
0.1373	6.43561	-11.2799	-1.37824	5.85815	0
0.1380	11.9309	-11.8872	1.67387	5.55805	0
0.1387	11.0138	-10.0563	1.67387	1.58802	0
0.1393	7.65336	-9.13641	-0.462369	0.36887	0
0.1400	9.17941	-8.83276	-0.462369	-0.550179	0
0.1407	10.0966	-7.0019	-0.462369	-3.90752	0
0.1413	7.04449	-8.22545	-1.37824	-6.65216	0
0.1420	4.90956	-11.8872	-1.07255	-6.34581	0
0.1427	3.38351	-9.75265	1.36878	-4.20762	0
0.1433	1.85746	-4.86739	5.03048	-2.68212	0
0.1440	0.331415	-4.26009	4.11521	-4.82031	0
0.1447	-0.585756	-3.64385	-1.37824	-7.8713	0
0.1453	-2.41239	0.017862	-4.42976	-8.17765	0
0.1460	-3.63785	-0.285792	-3.2088	-8.79035	0
0.1467	-4.54732	-2.42923	-1.98842	-6.95851	0
0.1473	-3.63785	-1.20568	-1.37824	-2.68212	0
0.1480	-1.19463	0.321516	-0.767462	-4.51397	0
0.1487	-1.19463	0.017862	-0.462369	-6.95851	0
0.1493	-1.49522	1.23248	-0.462369	-0.850276	0
0.1500	1.55688	3.07226	-1.98842	4.33266	0
0.1507	5.51844	4.90312	-2.9037	0.36887	0
0.1513	6.43561	7.64493	-0.157277	-0.850276	0
0.1520	6.7439	9.47579	0.758002	2.50081	0
0.1527	7.65336	9.77944	-1.37824	2.20071	0
0.1533	9.17941	13.1375	0.452909	2.80716	0
0.1540	11.322	16.7992	2.89424	6.47085	0
0.1547	10.4049	15.8882	2.89424	6.47085	0
0.1553	6.7439	14.6647	3.81011	4.94535	0
0.1560	7.35278	16.7992	3.50502	6.47085	0
0.1567	11.322	15.8882	-0.462369	5.55805	0
0.1573	11.0138	10.3957	-2.29352	2.20071	0
0.1580	7.65336	7.64493	-1.68333	1.58802	0
0.1587	7.04449	5.20677	-4.12467	2.80716	0
0.1593	6.7439	0.928824	-5.95581	4.63901	0
0.1600	7.04449	-0.285792	-5.34504	4.33266	0
0.1607	9.4877	-1.20568	-3.51448	-0.850276	0
0.1613	9.4877	-5.17105	-1.37824	-5.73311	0
0.1620	7.35278	-7.9218	-0.767462	-5.43301	0
0.1627	8.57053	-8.83276	-1.68333	-6.34581	0
0.1633	11.6226	-12.4945	-0.767462	-9.70315	0
0.1640	11.322	-15.2452	-0.767462	-8.79035	0
0.1647	11.322	-15.2452	-2.29352	-6.34581	0
0.1653	11.9309	-16.1562	-1.68333	-6.34581	0
0.1660	9.4877	-16.1562	-1.37824	-8.17765	0
0.1667	4.90956	-12.7981	-1.37824	-9.09045	0
0.1673	2.16576	-10.6636	0.452909	-8.17765	0
0.1680	-0.277463	-9.44006	0.452909	-5.12666	0
0.1687	-1.80351	-7.9218	-3.2088	-2.68212	0
0.1693	-1.49522	-9.44006	-4.12467	-2.38202	0
0.1700	0.331415	-11.8872	-2.59861	-2.38202	0
0.1707	3.99239	-10.6636	-3.81957	-1.76932	0
0.1713	5.82673	-7.9218	-5.34504	-0.850276	0
0.1720	3.07522	-7.0019	-4.73485	-0.243829	0
0.1727	1.85746	-5.4747	-3.51448	-0.850276	0
0.1733	5.82673	-1.50934	-2.29352	0.975317	0
0.1740	7.35278	2.15237	-1.37824	3.72621	0
0.1747	5.82673	4.28688	-1.07255	3.11351	0
0.1753	6.7439	7.64493	-1.37824	1.28167	0
0.1760	7.65336	9.47579	-1.37824	1.89436	0
0.1767	5.51844	11.914	-1.37824	1.89436	0
0.1773	6.7439	16.7992	-1.98842	0.975317	0
0.1780	10.4049	18.6301	-1.37824	2.80716	0
0.1787	11.9309	15.8882	1.36878	5.55805	0
0.1793	12.2315	15.272	3.50502	6.1645	0
0.1800	11.9309	15.272	1.67387	4.63901	0
0.1807	10.4049	13.7448	-2.9037	0.975317	0
0.1813	9.796	14.9684	-5.03994	-1.76932	0
0.1820	8.26995	15.5757	-1.98842	-2.38202	0
0.1827	3.99239	11.3066	-0.462369	-3.90752	0
0.1833	0.331415	6.73397	-2.59861	-5.12666	0
0.1840	-1.49522	3.98323	-3.2088	-2.68212	0
0.1847	-0.585756	0.62517	-2.59861	-0.850276	0
0.1853	3.07522	-1.50934	-4.73485	-1.76932	0
0.1860	5.51844	-6.69825	-4.12467	-0.850276	0
0.1867	5.51844	-13.718	-1.68333	-0.243829	0
0.1873	7.35278	-15.2452	-3.81957	-1.76932	0
0.1880	10.4049	-17.0761	-4.73485	-1.76932	0
0.1887	11.6226	-23.1759	-0.462369	-1.46297	0
0.1893	11.322	-24.0958	-1.37824	-0.850276	0
0.1900	9.796	-19.5142	-5.03994	1.89436	0
0.1907	7.96166	-17.0761	-1.68333	2.80716	0
0.1913	6.7439	-14.9416	1.06369	0.675219	0
0.1920	5.21785	-9.75265	-1.68333	0.0625203	0
0.1927	6.43561	-5.17105	-2.59861	-0.243829	0
0.1933	10.4049	0.017862	-1.37824	0.0625203	0
0.1940	12.2315	3.98323	-2.29352	3.41986	0
0.1947	12.5398	4.90312	-1.98842	5.55805	0
0.1953	14.983	6.42139	-0.157277	3.41986	0
0.1960	15.5919	8.25224	0.452909	0.975317	0
0.1967	13.1487	7.64493	0.452909	0.0625203	0
0.1973	14.0658	9.47579	0.758002	0.675219	0
0.1980	15.5919	14.6647	-1.07255	1.89436	0
0.1987	13.457	18.6301	-2.59861	0.975317	0
0.1993	9.4877	20.7646	-2.29352	-0.850276	0
0.2000	4.90956	22.2918	-2.29352	0.975317	0
0.2007	2.16576	20.4609	-3.51448	2.80716	0
0.2013	1.24858	18.9337	-2.29352	0.0625203	0
0.2020	-0.277463	17.1029	0.758002	-2.38202	0
0.2027	-2.1118	10.3957	1.67387	-0.550179	0
0.2033	-4.24673	5.81408	1.06369	1.58802	0
0.2040	-6.99053	8.56483	-1.37824	0.675219	0
0.2047	-9.74205	8.56483	-3.2088	-0.550179	0
0.2053	-13.7036	3.07226	-2.59861	-0.550179	0
0.2060	-15.2297	2.45602	-2.29352	-0.850276	0
0.2067	-10.6515	5.81408	-3.51448	-1.15663	0
0.2073	-8.82487	4.90312	-4.12467	-0.243829	0
0.2080	-14.0119	2.15237	-3.81957	2.20071	0
0.2087	-16.7557	1.23248	-3.81957	3.72621	0
0.2093	-15.2297	1.84872	-2.29352	2.80716	0
0.2100	-13.7036	2.75968	-0.462369	1.89436	0
0.2107	-8.82487	3.07226	-0.462369	2.80716	0
0.2113	-5.77278	2.15237	-0.157277	2.80716	0
0.2120	-11.2681	0.017862	-0.462369	1.89436	0
0.2127	-12.4858	-3.34019	-0.767462	2.80716	0
0.2133	-6.07336	-5.77836	1.06369	4.03256	0
0.2140	-4.54732	-4.86739	3.81011	3.11351	0
0.2147	-6.99053	-2.11665	4.4203	2.80716	0
0.2153	-6.07336	1.23248	4.11521	4.03256	0
0.2160	-7.59941	3.07226	2.89424	4.33266	0
0.2167	-10.3509	2.15237	-0.157277	5.2517	0
0.2173	-7.59941	3.67957	0.452909	6.7772	0
0.2180	-4.54732	8.86848	4.11521	4.94535	0
0.2187	-4.54732	8.56483	2.58915	1.58802	0
0.2193	-2.41239	2.15237	-0.462369	1.28167	0
0.2200	-0.585756	-2.73289	1.06369	2.80716	0
0.2207	-1.49522	-6.39459	2.89424	1.89436	0
0.2213	-3.63785	-10.6636	2.89424	-0.850276	0
0.2220	-4.54732	-12.4945	4.4203	-2.38202	0
0.2227	-2.41239	-12.1908	4.11521	-3.29482	0
0.2233	2.16576	-12.4945	1.36878	-6.03946	0
0.2240	3.99239	-12.4945	1.36878	-8.17765	0
0.2247	3.6918	-11.5835	2.28406	-7.56496	0
0.2253	6.7439	-10.6636	-0.157277	-6.95851	0
0.2260	11.0138	-7.9218	0.758002	-8.17765	0
0.2267	12.5398	-5.4747	4.11521	-8.79035	0
0.2273	14.983	-5.77836	3.50502	-8.17765	0
0.2280	16.8097	-5.17105	1.06369	-7.26486	0
0.2287	15.9002	-3.34019	1.67387	-4.51397	0
0.2293	17.4185	-1.50934	2.28406	-0.550179	0
0.2300	21.9967	-1.50934	0.452909	1.58802	0
0.2307	23.2221	-0.285792	-0.462369	0.36887	0
0.2313	21.3878	3.67957	1.36878	-0.243829	0
0.2320	22.305	6.73397	2.28406	1.28167	0
0.2327	22.9138	8.25224	0.452909	3.72621	0
0.2333	21.0872	9.47579	0.147816	5.2517	0
0.2340	20.7789	9.17213	1.36878	6.1645	0
0.2347	21.6961	9.47579	3.19993	7.38365	0
0.2353	19.2529	11.3066	4.11521	9.52184	0
0.2360	16.5091	12.8338	4.11521	10.4409	0
0.2367	18.0351	14.6647	2.89424	7.69	0
0.2373	18.9446	17.4154	1.67387	5.2517	0
0.2380	17.4185	15.272	0.758002	4.94535	0
0.2387	17.1179	7.64493	1.67387	0.675219	0
0.2393	15.9002	2.45602	4.4203	-4.51397	0
0.2400	12.5398	-1.81299	4.11521	-2.68212	0
0.2407	10.4049	-7.9218	0.452909	-0.850276	0
0.2413	9.796	-11.5835	0.452909	-3.90752	0
0.2420	8.87883	-12.1908	2.28406	-6.95851	0
0.2427	9.796	-13.4144	1.36878	-7.8713	0
0.2433	10.4049	-12.1908	-0.462369	-7.26486	0
0.2440	9.4877	-10.9673	-0.462369	-6.34581	0
0.2447	9.4877	-13.4144	1.36878	-8.484	0
0.2453	7.65336	-14.0217	1.67387	-9.3968	0
0.2460	4.90956	-8.83276	-0.157277	-5.43301	0
0.2467	6.43561	-6.09094	-1.98842	-5.73311	0
0.2473	7.65336	-6.09094	-1.98842	-8.484	0
0.2480	3.6918	-2.42923	-2.9037	-6.03946	0
0.2487	1.85746	0.62517	-2.29352	-3.60117	0
0.2493	4.90956	0.928824	1.36878	-4.20762	0
0.2500	6.12732	2.15237	1.36878	-1.76932	0
0.2507	6.12732	2.15237	-0.462369	-0.243829	0
0.2513	7.65336	0.321516	2.58915	-2.38202	0
0.2520	8.87883	2.75968	3.50502	-2.98847	0
0.2527	9.17941	4.59053	-0.157277	-1.15663	0
0.2533	8.57053	0.321516	-0.157277	0.0625203	0
0.2540	5.82673	-0.902031	0.452909	0.975317	0
0.2547	4.30068	2.45602	-2.59861	0.675219	0
0.2553	7.65336	1.23248	-2.9037	-0.550179	0
0.2560	12.2315	-0.598377	-1.07255	0.675219	0
0.2567	12.2315	0.321516	-2.29352	2.80716	0
0.2573	8.57053	-1.81299	-3.81957	2.80716	0
0.2580	8.26995	-4.56374	-3.51448	2.20071	0
0.2587	9.17941	-3.34019	-4.42976	0.975317	0
0.2593	4.90956	-4.26009	-4.12467	0.0625203	0
0.2600	0.639707	-5.17105	-1.37824	-0.850276	0
0.2607	3.99239	-2.42923	-1.68333	-1.76932	0
0.2613	7.96166	-0.285792	-5.03994	-2.38202	0
0.2620	7.65336	2.75968	-5.03994	-2.68212	0
0.2627	6.7439	8.56483	-2.29352	-3.60117	0
0.2633	7.04449	11.3066	-0.462369	-5.43301	0
0.2640	5.82673	8.56483	-1.07255	-6.03946	0
0.2647	3.99239	6.73397	-2.9037	-5.73311	0
0.2653	3.38351	6.42139	-4.12467	-6.34581	0
0.2660	2.16576	5.20677	-3.81957	-6.34581	0
0.2667	1.24858	6.11773	-3.2088	-4.51397	0
0.2673	1.85746	8.25224	-3.81957	-2.98847	0
0.2680	3.99239	6.73397	-2.9037	-4.20762	0
0.2687	5.51844	3.98323	-1.68333	-4.82031	0
0.2693	3.6918	4.28688	-1.68333	-1.15663	0
0.2700	1.24858	4.90312	-0.767462	2.50081	0
0.2707	0.940292	3.98323	0.758002	0.975317	0
0.2713	0.331415	5.20677	0.452909	-1.15663	0
0.2720	-0.585756	5.20677	-0.462369	1.28167	0
0.2727	1.85746	1.23248	0.452909	5.55805	0
0.2733	3.38351	0.321516	0.452909	8.60904	0
0.2740	0.331415	4.28688	0.452909	9.82819	0
0.2747	-2.41239	5.81408	2.58915	9.21549	0
0.2753	-1.80351	4.90312	4.11521	7.38365	0
0.2760	-1.49522	5.51043	1.67387	4.33266	0
0.2767	-3.32956	6.11773	-1.37824	2.80716	0
0.2773	-4.85561	6.73397	-0.157277	4.33266	0
0.2780	-5.46449	7.94859	1.67387	4.63901	0
0.2787	-5.1639	7.03763	-0.462369	2.80716	0
0.2793	-3.93844	6.42139	-2.9037	1.28167	0
0.2800	-3.63785	7.03763	-1.68333	0.975317	0
0.2807	-1.19463	3.98323	-1.07255	0.975317	0
0.2813	3.07522	-0.285792	-3.2088	0.0625203	0
0.2820	3.38351	0.928824	-3.81957	-1.76932	0
0.2827	2.16576	0.017862	-1.37824	-2.38202	0
0.2833	3.07522	-7.30556	0.452909	0.36887	0
0.2840	2.16576	-10.9673	1.06369	0.975317	0
0.2847	2.16576	-9.75265	-0.157277	-2.07567	0
0.2853	5.82673	-12.4945	-2.9037	-3.90752	0
0.2860	7.65336	-15.2452	-4.42976	-4.51397	0
0.2867	7.96166	-11.5835	-1.68333	-9.09045	0
0.2873	11.6226	-9.13641	1.97896	-13.6732	0
0.2880	14.983	-10.36	1.36878	-12.4478	0
0.2887	13.7576	-8.83276	-0.767462	-8.79035	0
0.2893	12.5398	-8.83276	-1.37824	-7.26486	0
0.2900	11.6226	-9.13641	-2.9037	-5.12666	0
0.2907	9.4877	-3.03654	-3.81957	-2.68212	0
0.2913	9.4877	2.45602	-1.07255	-3.90752	0
0.2920	11.6226	1.23248	0.147816	-4.51397	0
0.2927	14.3741	1.23248	-1.68333	-1.76932	0
0.2933	14.3741	4.90312	-1.37824	0.0625203	0
0.2940	11.322	5.20677	-0.462369	-0.850276	0
0.2947	8.57053	5.81408	-2.29352	0.675219	0
0.2953	8.26995	7.34128	-4.42976	3.11351	0
0.2960	7.65336	5.20677	-3.81957	2.80716	0
0.2967	6.7439	3.07226	-1.37824	3.72621	0
0.2973	7.04449	2.15237	0.452909	7.38365	0
0.2980	7.35278	-1.20568	0.452909	9.52184	0
0.2987	5.82673	-1.81299	1.67387	7.99635	0
0.2993	3.38351	0.321516	4.11521	4.03256	0
0.3000	0.940292	-0.902031	2.28406	0.975317	0
0.3007	0.0308293	-3.34019	-1.37824	0.0625203	0
0.3013	-0.886341	-3.64385	-1.37824	0.0625203	0
0.3020	-3.32956	-3.64385	-1.37824	-1.76932	0
0.3027	-3.63785	-4.26009	-1.07255	-3.60117	0
0.3033	-1.49522	-3.34019	2.28406	-3.60117	0
0.3040	-2.41239	-2.42923	1.67387	-5.12666	0
0.3047	-5.1639	-2.73289	-3.2088	-8.484	0
0.3053	-3.02127	-3.34019	-4.12467	-8.17765	0
0.3060	0.331415	-2.73289	-1.68333	-4.82031	0
0.3067	-0.585756	-1.50934	-2.29352	-3.90752	0
0.3073	1.24858	0.928824	-2.29352	-5.43301	0
0.3080	5.51844	3.98323	-1.07255	-6.34581	0
0.3087	3.99239	7.64493	-1.37824	-4.82031	0
0.3093	1.55688	8.25224	-0.767462	-2.38202	0
0.3100	3.6918	7.34128	2.28406	-0.850276	0
0.3107	4.90956	9.47579	2.58915	0.975317	0
0.3113	4.30068	10.3957	2.58915	2.50081	0
0.3120	6.12732	5.20677	4.72539	2.80716	0
0.3127	5.82673	1.84872	4.11521	3.72621	0
0.3133	4.90956	3.98323	1.06369	7.69	0
0.3140	6.7439	4.90312	1.06369	10.1345	0
0.3147	5.21785	3.07226	2.28406	7.99635	0
0.3153	0.0308293	1.84872	1.36878	4.94535	0
0.3160	-1.19463	1.84872	0.452909	2.50081	0
0.3167	-1.19463	2.45602	1.36878	2.20071	0
0.3173	-5.46449	2.75968	1.06369	4.33266	0
0.3180	-5.46449	0.928824	2.28406	5.55805	0
0.3187	-0.585756	-0.902031	5.03048	5.55805	0
0.3193	-0.585756	-0.598377	2.28406	4.63901	0
0.3200	-2.1118	-1.20568	-0.157277	3.11351	0
0.3207	1.85746	-2.73289	3.19993	0.0625203	0
0.3213	4.90956	-3.34019	3.19993	-1.76932	0
0.3220	3.38351	-2.42923	0.147816	-1.46297	0
0.3227	1.24858	-2.42923	2.89424	-1.76932	0
0.3233	-0.585756	-2.11665	5.64126	-5.43301	0
0.3240	-0.585756	-2.73289	1.97896	-7.26486	0
0.3247	2.16576	-4.26009	0.452909	-6.95851	0
0.3253	1.24858	-5.77836	2.58915	-7.8713	0
0.3260	-3.32956	-7.30556	0.452909	-9.09045	0
0.3267	-6.38166	-9.13641	-1.07255	-6.34581	0
0.3273	-6.38166	-8.83276	1.36878	-4.51397	0
0.3280	-3.63785	-6.69825	0.758002	-7.26486	0
0.3287	0.940292	-6.09094	-1.37824	-8.484	0
0.3293	0.331415	-6.39459	-0.767462	-4.82031	0
0.3300	-3.63785	-4.26009	0.452909	-1.15663	0
0.3307	-3.32956	-0.285792	1.67387	-0.243829	0
0.3313	-0.585756	1.84872	2.28406	0.975317	0
0.3320	0.331415	2.45602	1.67387	2.50081	0
0.3327	3.07522	4.59053	1.36878	3.41986	0
0.3333	6.7439	7.64493	1.36878	4.33266	0
0.3340	8.57053	9.17213	1.06369	5.2517	0
0.3347	8.87883	8.56483	3.19993	4.03256	0
0.3353	7.96166	9.47579	5.64126	2.50081	0
0.3360	7.96166	12.2265	4.11521	4.63901	0
0.3367	11.322	12.2265	1.97896	6.7772	0
0.3373	12.8481	10.3957	1.67387	4.33266	0
0.3380	11.6226	10.6993	0.452909	2.80716	0
0.3387	13.1487	9.47579	-1.07255	5.55805	0
0.3393	15.5919	4.59053	-0.462369	7.38365	0
0.3400	13.1487	3.07226	-2.29352	4.33266	0
0.3407	10.0966	4.28688	-4.12467	1.28167	0
0.3413	11.322	1.54506	-2.29352	-0.850276	0
0.3420	13.1487	-0.285792	-1.98842	-2.68212	0
0.3427	11.322	2.15237	-2.59861	-3.29482	0
0.3433	7.65336	1.54506	-0.462369	-3.60117	0
0.3440	5.82673	-2.11665	-1.37824	-5.43301	0
0.3447	7.04449	-3.9475	-4.42976	-5.12666	0
0.3453	6.7439	-7.30556	-2.29352	-1.76932	0
0.3460	3.99239	-12.1908	1.06369	-1.15663	0
0.3467	4.30068	-11.5835	-1.37824	-2.98847	0
0.3473	7.96166	-7.9218	-2.29352	-2.98847	0
0.3480	8.26995	-7.9218	-0.767462	-2.68212	0
0.3487	4.90956	-7.60921	-2.29352	0.0625203	0
0.3493	2.77463	-3.9475	-5.03994	5.2517	0
0.3500	2.16576	-4.86739	-4.12467	3.72621	0
0.3507	1.24858	-9.44006	-2.9037	-1.76932	0
0.3513	2.16576	-6.09094	-3.51448	-0.550179	0
0.3520	2.77463	1.23248	-4.12467	1.89436	0
0.3527	3.07522	0.928824	-3.2088	0.36887	0
0.3533	4.60127	0.321516	-3.51448	-0.550179	0
0.3540	5.82673	7.03763	-4.73485	0.0625203	0
0.3547	5.21785	11.003	-4.12467	1.28167	0
0.3553	5.82673	10.6993	-1.68333	3.72621	0
0.3560	6.12732	15.8882	-1.37824	4.03256	0
0.3567	5.21785	19.8536	-2.59861	3.11351	0
0.3573	8.57053	16.7992	-3.2088	4.63901	0
0.3580	12.2315	15.272	-1.98842	4.33266	0
0.3587	11.0138	16.4956	0.758002	2.50081	0
0.3593	10.0966	14.361	2.28406	4.63901	0
0.3600	11.6226	12.8338	0.452909	6.1645	0
0.3607	10.7055	11.3066	-2.29352	3.72621	0
0.3613	11.322	5.20677	-4.42976	2.50081	0
0.3620	14.0658	-0.902031	-3.51448	1.58802	0
0.3627	11.9309	-1.50934	-1.07255	-0.850276	0
0.3633	7.65336	-2.42923	-2.29352	-1.76932	0
0.3640	8.57053	-5.17105	-4.73485	-1.46297	0
0.3647	9.4877	-2.42923	-4.73485	-2.07567	0
0.3653	8.87883	2.45602	-5.95581	-3.60117	0
0.3660	12.2315	1.23248	-5.95581	-5.43301	0
0.3667	14.983	-2.11665	-2.29352	-8.17765	0
0.3673	11.9309	-0.285792	-2.29352	-8.79035	0
0.3680	10.4049	1.23248	-4.12467	-4.51397	0
0.3687	11.322	-1.81299	-1.98842	0.675219	0
0.3693	11.322	-2.42923	-1.68333	-0.243829	0
0.3700	11.322	0.928824	-2.9037	-4.51397	0
0.3707	10.7055	2.45602	0.147816	-3.90752	0
0.3713	7.35278	1.23248	1.06369	-1.46297	0
0.3720	5.82673	-0.285792	-1.37824	0.0625203	0
0.3727	8.57053	-1.81299	0.452909	2.50081	0
0.3733	8.87883	-1.81299	1.36878	4.94535	0
0.3740	8.57053	-2.42923	-1.98842	7.38365	0
0.3747	11.6226	-5.17105	-2.29352	10.741	0
0.3753	11.6226	-6.09094	-0.462369	10.1345	0
0.3760	7.65336	-1.81299	-1.07255	3.72621	0
0.3767	6.12732	1.54506	0.147816	1.89436	0
0.3773	4.90956	2.45602	1.67387	4.94535	0
0.3780	3.38351	3.67957	-0.462369	5.55805	0
0.3787	5.21785	4.90312	-1.37824	2.80716	0
0.3793	4.90956	4.90312	1.06369	0.0625203	0
0.3800	1.24858	7.64493	0.758002	-1.76932	0
0.3807	0.639707	12.5302	-1.07255	-2.38202	0
0.3813	0.940292	13.1375	-0.767462	-3.29482	0
0.3820	-2.1118	10.6993	-1.07255	-5.43301	0
0.3827	-4.85561	8.56483	0.452909	-4.51397	0
0.3833	-4.54732	5.51043	4.11521	-2.68212	0
0.3840	-1.80351	0.62517	3.19993	-5.43301	0
0.3847	-0.585756	-2.73289	-2.59861	-7.8713	0
0.3853	-1.80351	-7.0019	-3.2088	-6.34581	0
0.3860	0.331415	-11.5835	-1.37824	-6.34581	0
0.3867	3.07522	-14.3253	-3.51448	-8.484	0
0.3873	-1.49522	-15.5489	-2.29352	-7.8713	0
0.3880	-4.54732	-16.1562	3.19993	-4.51397	0
0.3887	-0.585756	-16.7724	1.67387	-0.850276	0
0.3893	-1.80351	-18.6033	-4.12467	0.975317	0
0.3900	-5.46449	-17.987	-3.51448	-1.15663	0
0.3907	-2.72068	-15.8525	-1.07255	-3.90752	0
0.3913	-2.41239	-15.8525	-2.29352	-2.68212	0
0.3920	-8.216	-14.0217	-2.59861	-2.38202	0
0.3927	-8.51658	-8.83276	-0.767462	-2.68212	0
0.3933	-3.32956	-6.09094	-1.68333	0.36887	0
0.3940	0.940292	-5.17105	-2.29352	3.72621	0
0.3947	1.55688	-1.50934	0.452909	4.03256	0
0.3953	-2.1118	3.37592	2.58915	6.47085	0
0.3960	-4.54732	4.59053	1.06369	9.21549	0
0.3967	-3.02127	3.37592	0.452909	7.69	0
0.3973	-3.02127	3.98323	1.36878	5.2517	0
0.3980	-4.24673	5.81408	0.147816	4.33266	0
0.3987	-1.19463	2.75968	-1.68333	1.89436	0
0.3993	0.639707	-1.20568	0.452909	-0.850276	0
0.4000	-1.19463	1.23248	2.89424	-0.850276	0
0.4007	-0.886341	2.45602	1.36878	-0.243829	0
0.4013	1.24858	0.321516	-0.157277	-1.46297	0
0.4020	2.46634	3.67957	-0.462369	-4.51397	0
0.4027	2.16576	6.11773	-1.37824	-8.484	0
0.4033	0.331415	2.15237	-0.462369	-10.3158	0
0.4040	2.46634	2.15237	1.97896	-9.09045	0
0.4047	7.96166	4.90312	1.67387	-7.56496	0
0.4053	9.796	3.07226	-1.37824	-7.26486	0
0.4060	7.96166	3.98323	-2.29352	-4.82031	0
0.4067	7.35278	9.47579	0.147816	-3.29482	0
0.4073	6.7439	9.77944	2.28406	-5.43301	0
0.4080	7.96166	10.0831	1.97896	-5.12666	0
0.4087	11.322	14.0574	0.452909	-0.850276	0
0.4093	10.7055	13.4412	1.06369	-0.243829	0
0.4100	7.96166	8.56483	2.28406	-2.68212	0
0.4107	9.796	8.56483	2.58915	-0.850276	0
0.4113	11.322	11.003	2.28406	2.50081	0
0.4120	9.796	12.2265	1.06369	2.50081	0
0.4127	10.4049	14.0574	0.452909	0.36887	0
0.4133	10.0966	13.4412	1.67387	0.0625203	0
0.4140	7.65336	8.86848	3.19993	1.89436	0
0.4147	9.17941	4.28688	2.28406	5.2517	0
0.4153	11.6226	3.98323	2.28406	7.08355	0
0.4160	7.96166	4.90312	2.28406	7.08355	0
0.4167	4.90956	2.15237	1.36878	5.85815	0
0.4173	6.12732	-5.17105	1.06369	4.94535	0
0.4180	6.7439	-9.13641	2.28406	5.55805	0
0.4187	4.60127	-9.44006	2.89424	6.7772	0
0.4193	2.46634	-12.4945	3.19993	6.1645	0
0.4200	0.639707	-16.4598	3.50502	1.58802	0
0.4207	0.639707	-15.2452	1.67387	-1.46297	0
0.4213	2.16576	-11.5835	-0.462369	-0.243829	0
0.4220	3.07522	-11.5835	-0.157277	-0.850276	0
0.4227	3.99239	-11.8872	0.452909	-5.73311	0
0.4233	6.12732	-9.75265	-1.37824	-8.17765	0
0.4240	4.90956	-6.39459	-1.68333	-5.43301	0
0.4247	1.24858	-3.03654	1.36878	-5.73311	0
0.4253	1.24858	-1.20568	1.67387	-10.6159	0
0.4260	2.16576	-0.598377	-0.157277	-12.4478	0
0.4267	0.331415	0.321516	-1.37824	-9.3968	0
0.4273	0.331415	1.23248	-2.29352	-5.12666	0
0.4280	3.07522	2.45602	-2.59861	-3.60117	0
0.4287	3.38351	6.42139	-0.462369	-4.20762	0
0.4293	2.46634	7.94859	0.452909	-2.98847	0
0.4300	3.99239	4.90312	-1.37824	0.0625203	0
0.4307	5.82673	4.90312	0.452909	1.28167	0
0.4313	6.7439	9.47579	4.11521	1.58802	0
0.4320	7.65336	9.77944	1.36878	2.80716	0
0.4327	9.796	8.25224	-2.29352	2.50081	0
0.4333	10.7055	10.3957	-1.37824	1.89436	0
0.4340	7.65336	13.1375	-0.462369	6.1645	0
0.4347	3.99239	14.0574	-0.462369	11.0473	0
0.4353	2.77463	14.361	0.452909	9.82819	0
0.4360	1.24858	13.4412	-0.462369	7.08355	0
0.4367	0.639707	12.2265	-2.29352	8.60904	0
0.4373	3.07522	10.6993	-0.462369	11.9664	0
0.4380	3.38351	6.73397	2.28406	11.66	0
0.4387	-0.585756	5.20677	1.36878	7.08355	0
0.4393	-1.49522	9.47579	-0.157277	3.72621	0
0.4400	0.639707	8.56483	-0.462369	2.80716	0
0.4407	0.940292	1.54506	-0.462369	0.975317	0
0.4413	-1.49522	-1.81299	-0.157277	-1.76932	0
0.4420	-4.85561	-1.50934	-0.157277	-4.20762	0
0.4427	-6.07336	-3.34019	0.452909	-4.82031	0
0.4433	-3.02127	-7.9218	1.97896	-2.38202	0
0.4440	0.0308293	-11.8872	2.89424	-1.15663	0
0.4447	2.46634	-13.4144	1.36878	-5.43301	0
0.4453	6.7439	-12.4945	-1.98842	-6.95851	0
0.4460	10.7055	-12.7981	-3.2088	-1.76932	0
0.4467	12.2315	-15.8525	-2.9037	-0.243829	0
0.4473	14.0658	-17.6834	-3.81957	-4.20762	0
0.4480	15.2836	-14.9416	-2.29352	-5.12666	0
0.4487	12.2315	-10.9673	1.36878	-2.38202	0
0.4493	9.4877	-11.5835	0.452909	-0.550179	0
0.4500	10.7055	-12.7981	-3.2088	0.0625203	0
0.4507	11.9309	-7.9218	-1.07255	-0.550179	0
0.4513	9.796	-1.20568	0.147816	0.0625203	0
0.4520	7.35278	0.928824	-2.29352	2.20071	0
0.4527	4.90956	1.23248	-2.29352	3.72621	0
0.4533	2.16576	3.67957	-0.462369	3.41986	0
0.4540	2.16576	7.03763	-1.37824	4.03256	0
0.4547	4.90956	8.86848	0.147816	4.63901	0
0.4553	4.90956	7.64493	2.89424	4.33266	0
0.4560	4.30068	5.20677	1.67387	4.63901	0
0.4567	9.4877	5.81408	-0.157277	3.41986	0
0.4573	13.1487	6.73397	0.452909	0.675219	0
0.4580	9.4877	4.28688	-0.767462	0.975317	0
0.4587	7.04449	3.07226	-2.29352	3.72621	0
0.4593	9.17941	3.98323	-0.157277	2.50081	0
0.4600	10.0966	3.67957	1.36878	-1.76932	0
0.4607	9.4877	2.75968	-0.157277	-2.68212	0
0.4613	9.4877	3.07226	1.67387	-0.243829	0
0.4620	7.96166	0.928824	3.81011	-0.850276	0
0.4627	7.96166	-2.73289	0.452909	-3.60117	0
0.4633	9.4877	-1.50934	-3.2088	-3.60117	0
0.4640	9.17941	2.75968	-1.68333	-1.46297	0
0.4647	8.57053	3.98323	0.452909	-2.07567	0
0.4653	10.7055	3.07226	0.452909	-5.12666	0
0.4660	10.7055	2.15237	-1.07255	-6.03946	0
0.4667	10.4049	0.321516	-0.462369	-6.03946	0
0.4673	12.2315	-1.81299	3.19993	-7.26486	0
0.4680	12.2315	-1.50934	1.67387	-8.79035	0
0.4687	8.26995	3.67957	-2.29352	-6.03946	0
0.4693	5.82673	7.34128	0.452909	-0.550179	0
0.4700	5.82673	4.90312	1.97896	-0.550179	0
0.4707	7.04449	2.45602	-3.51448	-4.82031	0
0.4713	7.04449	3.37592	-2.9037	-3.90752	0
0.4720	7.04449	2.45602	2.28406	1.89436	0
0.4727	7.65336	-1.50934	-0.767462	5.2517	0
0.4733	7.35278	-1.81299	-2.9037	6.1645	0
0.4740	6.7439	1.23248	0.147816	6.47085	0
0.4747	6.7439	2.15237	-1.37824	5.55805	0
0.4753	6.43561	1.84872	-3.81957	4.63901	0
0.4760	5.51844	3.37592	-1.98842	4.33266	0
0.4767	7.04449	3.07226	-2.59861	3.72621	0
0.4773	8.57053	0.321516	-2.29352	4.33266	0
0.4780	5.82673	1.23248	1.06369	4.63901	0
0.4787	1.85746	3.67957	0.452909	2.20071	0
0.4793	1.24858	3.67957	-0.462369	-2.38202	0
0.4800	3.6918	3.07226	1.36878	-5.73311	0
0.4807	1.55688	3.98323	0.147816	-6.95851	0
0.4813	-2.41239	3.07226	-2.29352	-7.26486	0
0.4820	-0.886341	1.23248	-1.07255	-6.65216	0
0.4827	2.16576	1.23248	-0.462369	-6.34581	0
0.4833	0.639707	1.23248	-1.37824	-7.26486	0
0.4840	-1.49522	2.15237	-1.37824	-4.82031	0
0.4847	-1.80351	1.23248	-1.68333	-0.243829	0
0.4853	-1.49522	-2.42923	-1.68333	-0.243829	0
0.4860	-0.585756	-3.64385	0.147816	-3.90752	0
0.4867	-0.585756	-3.03654	1.36878	-5.12666	0
0.4873	0.0308293	-5.4747	-0.157277	-5.43301	0
0.4880	1.85746	-8.22545	-3.2088	-8.484	0
0.4887	-0.277463	-6.09094	-3.51448	-6.34581	0
0.4893	-3.32956	-4.26009	-1.37824	0.0625203	0
0.4900	-0.585756	-4.26009	-2.29352	2.20071	0
0.4907	1.85746	-2.42923	-5.03994	0.675219	0
0.4913	0.331415	-0.598377	-2.29352	1.89436	0
0.4920	1.24858	0.928824	1.06369	5.85815	0
0.4927	1.55688	3.98323	0.147816	8.60904	0
0.4933	0.331415	4.28688	-0.462369	7.99635	0
0.4940	2.77463	3.07226	0.147816	6.1645	0
0.4947	5.21785	3.67957	-1.07255	5.85815	0
0.4953	5.21785	3.98323	-1.37824	5.55805	0
0.4960	6.7439	2.15237	-0.157277	4.63901	0
0.4967	5.82673	0.928824	-1.07255	5.2517	0
0.4973	1.55688	-1.81299	-1.98842	5.55805	0
0.4980	2.16576	-5.17105	-1.98842	2.50081	0
0.4987	5.21785	-5.77836	-1.37824	0.0625203	0
0.4993	3.99239	-4.26009	0.147816	0.975317	0
0.5000	2.16576	-3.64385	-0.767462	0.975317	0
0.5007	-0.277463	-3.9475	-3.81957	-1.76932	0
0.5013	-3.02127	-4.86739	-2.29352	-5.12666	0
0.5020	-0.585756	-4.56374	0.147816	-7.26486	0
0.5027	3.99239	-4.26009	-1.68333	-7.56496	0
0.5033	2.77463	-7.9218	0.452909	-6.34581	0
0.5040	0.0308293	-10.6636	4.11521	-3.90752	0
0.5047	1.24858	-9.13641	-1.37824	-1.76932	0
0.5053	2.16576	-9.75265	-6.87109	-2.07567	0
0.5060	0.331415	-10.6636	-4.12467	-4.51397	0
0.5067	-1.49522	-7.0019	-2.29352	-5.12666	0
0.5073	-0.585756	-3.64385	-2.59861	-4.51397	0
0.5080	2.16576	-1.20568	-1.37824	-3.60117	0
0.5087	3.38351	4.28688	-1.98842	-3.29482	0
0.5093	3.38351	6.11773	-2.29352	-3.29482	0
0.5100	5.82673	4.90312	0.452909	-2.68212	0
0.5107	9.4877	7.34128	0.452909	-0.850276	0
0.5113	9.796	9.17213	-2.59861	1.28167	0
0.5120	11.0138	7.94859	-1.37824	3.11351	0
0.5127	14.6747	9.47579	1.06369	4.63901	0
0.5133	15.9002	9.47579	0.758002	4.03256	0
0.5140	13.1487	8.56483	1.36878	5.55805	0
0.5147	11.322	12.2265	3.19993	8.30269	0
0.5153	10.0966	13.1375	2.89424	6.7772	0
0.5160	7.65336	11.003	1.67387	2.80716	0
0.5167	4.90956	12.5302	2.28406	2.50081	0
0.5173	1.85746	11.6103	1.36878	3.11351	0
0.5180	0.639707	6.73397	-0.157277	1.89436	0
0.5187	2.77463	6.11773	0.758002	1.89436	0
0.5193	3.38351	6.11773	2.28406	1.28167	0
0.5200	1.85746	3.98323	1.06369	0.0625203	0
0.5207	3.38351	4.59053	-0.462369	1.58802	0
0.5213	8.87883	3.07226	-0.767462	2.50081	0
0.5220	12.5398	-0.598377	0.452909	-0.850276	0
0.5227	12.2315	-0.285792	1.06369	-2.98847	0
0.5233	11.322	0.321516	0.452909	-2.68212	0
0.5240	10.4049	-1.81299	-0.157277	-3.60117	0
0.5247	10.4049	-1.50934	0.452909	-4.51397	0
0.5253	11.322	-0.902031	-1.07255	-5.43301	0
0.5260	14.0658	-0.598377	-2.29352	-5.12666	0
0.5267	15.2836	1.23248	-0.157277	-3.60117	0
0.5273	12.2315	-2.42923	2.28406	-3.60117	0
0.5280	9.17941	-4.56374	1.36878	-5.12666	0
0.5287	12.2315	1.84872	-0.767462	-3.90752	0
0.5293	17.4185	4.90312	-1.68333	-2.98847	0
0.5300	13.457	3.67957	-2.59861	-3.60117	0
0.5307	5.82673	7.64493	-2.29352	-2.68212	0
0.5313	6.43561	10.6993	-1.98842	-0.550179	0
0.5320	9.17941	10.0831	-2.9037	1.89436	0
0.5327	4.60127	14.6647	-2.29352	4.33266	0
0.5333	2.77463	18.6301	-0.157277	2.80716	0
0.5340	6.7439	17.4154	-0.767462	0.675219	0
0.5347	7.04449	16.7992	-2.29352	3.72621	0
0.5353	6.12732	15.272	0.452909	5.55805	0
0.5360	9.4877	9.47579	2.28406	4.03256	0
0.5367	12.5398	4.28688	-0.462369	5.85815	0
0.5373	12.5398	0.62517	-0.462369	8.91539	0
0.5380	11.0138	-3.64385	2.28406	8.91539	0
0.5387	9.4877	-9.44006	1.36878	8.60904	0
0.5393	10.4049	-14.0217	2.28406	4.94535	0
0.5400	13.1487	-13.1107	4.4203	0.975317	0
0.5407	12.5398	-11.8872	0.452909	0.36887	0
0.5413	10.4049	-16.4598	-2.59861	-2.68212	0
0.5420	8.87883	-19.5142	1.67387	-7.26486	0
0.5427	6.7439	-18.9069	4.4203	-5.43301	0
0.5433	5.82673	-20.7378	2.28406	-4.51397	0
0.5440	6.43561	-21.6487	1.06369	-8.17765	0
0.5447	6.7439	-18.6033	2.28406	-8.17765	0
0.5453	7.96166	-17.6834	2.28406	-5.43301	0
0.5460	9.4877	-16.1562	0.758002	-6.34581	0
0.5467	7.65336	-12.1908	-1.37824	-5.43301	0
0.5473	6.7439	-10.9673	-1.37824	-1.15663	0
0.5480	7.96166	-7.9218	-0.462369	-2.07567	0
0.5487	5.82673	-1.20568	-0.767462	-5.12666	0
0.5493	3.07522	0.321516	-0.462369	-3.60117	0
0.5500	3.6918	-1.81299	0.758002	-0.850276	0
0.5507	3.38351	-0.598377	0.452909	-0.850276	0
0.5513	3.6918	1.23248	1.06369	0.0625203	0
0.5520	4.90956	1.23248	1.36878	2.80716	0
0.5527	2.77463	3.67957	-0.157277	3.11351	0
0.5533	0.331415	6.73397	0.147816	2.80716	0
0.5540	3.07522	7.94859	2.28406	5.85815	0
0.5547	4.90956	7.34128	0.147816	6.47085	0
0.5553	4.60127	5.51043	-1.98842	3.72621	0
0.5560	6.12732	4.90312	2.28406	4.03256	0
0.5567	6.43561	5.20677	5.03048	6.47085	0
0.5573	3.99239	3.98323	2.28406	4.94535	0
0.5580	3.07522	3.07226	-1.07255	2.50081	0
0.5587	0.331415	4.90312	-1.37824	1.89436	0
0.5593	-6.38166	4.28688	-1.98842	0.675219	0
0.5600	-9.74205	2.15237	-1.98842	-1.46297	0
0.5607	-7.59941	1.23248	-2.29352	-2.68212	0
0.5613	-4.85561	-0.598377	-2.59861	-1.76932	0
0.5620	-0.277463	-1.50934	-1.68333	-0.550179	0
0.5627	4.90956	0.321516	-0.157277	-1.76932	0
0.5633	4.90956	1.84872	1.06369	-2.98847	0
0.5640	2.46634	0.321516	0.758002	-2.98847	0
0.5647	2.77463	1.23248	-1.37824	-3.29482	0
0.5653	2.16576	3.67957	-4.12467	-5.73311	0
0.5660	0.331415	3.07226	-4.12467	-8.17765	0
0.5667	0.639707	1.23248	-2.59861	-7.8713	0
0.5673	0.0308293	-1.50934	-2.9037	-5.43301	0
0.5680	-2.1118	-4.56374	-3.2088	-3.90752	0
0.5687	-0.886341	-3.64385	-0.767462	-2.98847	0
0.5693	1.55688	0.321516	0.147816	-0.550179	0
0.5700	1.85746	1.23248	-3.2088	0.36887	0
0.5707	1.24858	-0.598377	-4.12467	1.28167	0
0.5713	2.16576	-0.902031	-1.37824	6.47085	0
0.5720	3.99239	1.84872	0.452909	8.91539	0
0.5727	4.30068	3.98323	-0.462369	5.2517	0
0.5733	2.16576	3.98323	0.452909	3.72621	0
0.5740	1.24858	2.15237	0.452909	4.03256	0
0.5747	6.7439	-0.598377	0.147816	0.975317	0
0.5753	10.4049	0.017862	3.19993	-0.850276	0
0.5760	6.7439	3.98323	4.4203	1.58802	0
0.5767	4.90956	7.64493	2.28406	2.80716	0
0.5773	7.04449	9.47579	1.36878	1.89436	0
0.5780	6.43561	10.6993	0.452909	1.58802	0
0.5787	3.38351	8.86848	-1.07255	0.975317	0
0.5793	3.38351	7.03763	0.147816	-0.550179	0
0.5800	4.90956	6.42139	1.36878	-1.76932	0
0.5807	5.51844	-0.285792	-0.157277	-2.68212	0
0.5813	5.82673	-9.75265	0.758002	-3.90752	0
0.5820	7.65336	-12.4945	2.58915	-4.51397	0
0.5827	7.35278	-11.8872	1.36878	-6.03946	0
0.5833	3.99239	-14.629	0.758002	-9.70315	0
0.5840	2.16576	-15.5489	1.36878	-10.0095	0
0.5847	2.16576	-14.0217	1.36878	-7.56496	0
0.5853	0.0308293	-13.4144	0.452909	-6.95851	0
0.5860	-2.1118	-10.6636	0.147816	-5.43301	0
0.5867	-2.72068	-7.60921	1.97896	-1.15663	0
0.5873	-4.24673	-7.9218	5.33617	-2.07567	0
0.5880	-5.1639	-6.69825	3.19993	-6.34581	0
0.5887	-4.24673	-1.50934	-1.98842	-4.51397	0
0.5893	-4.54732	0.62517	-1.37824	-1.76932	0
0.5900	-5.1639	1.23248	0.147816	-1.76932	0
0.5907	-2.72068	5.20677	-0.462369	1.89436	0
0.5913	-0.585756	8.86848	1.06369	4.94535	0
0.5920	-0.585756	10.0831	2.58915	1.89436	0
0.5927	0.331415	12.2265	1.36878	0.975317	0
0.5933	1.55688	13.1375	2.28406	4.63901	0
0.5940	2.77463	13.1375	2.28406	5.55805	0
0.5947	6.12732	15.5757	-1.37824	3.72621	0
0.5953	10.4049	18.0228	-2.29352	5.55805	0
0.5960	10.0966	15.8882	-0.462369	8.91539	0
0.5967	7.96166	14.0574	-1.07255	9.82819	0
0.5973	11.322	15.8882	-0.462369	11.0473	0
0.5980	15.2836	12.8338	0.452909	8.30269	0
0.5987	13.7576	7.64493	-0.462369	2.20071	0
0.5993	10.7055	6.42139	1.97896	0.975317	0
0.6000	10.4049	5.81408	4.11521	4.03256	0
0.6007	10.4049	2.15237	-0.462369	4.03256	0
0.6013	8.57053	1.84872	-4.42976	2.20071	0
0.6020	8.57053	3.67957	-2.29352	0.675219	0
0.6027	7.96166	1.84872	-1.98842	-2.98847	0
0.6033	6.7439	-0.598377	-3.2088	-4.82031	0
0.6040	5.82673	-2.11665	-2.59861	-3.29482	0
0.6047	5.21785	-6.09094	-3.2088	-3.90752	0
0.6053	4.60127	-10.36	-4.73485	-6.03946	0
0.6060	4.60127	-10.0563	-2.59861	-6.03946	0
0.6067	4.30068	-8.5291	-0.157277	-6.65216	0
0.6073	3.99239	-8.5291	-1.68333	-7.8713	0
0.6080	3.99239	-6.39459	-4.12467	-5.73311	0
0.6087	4.60127	-2.73289	-4.73485	-2.98847	0
0.6093	5.51844	-2.73289	-4.42976	-1.15663	0
0.6100	5.82673	-3.9475	-4.12467	0.675219	0
0.6107	5.82673	-1.50934	-3.2088	2.20071	0
0.6113	6.7439	1.84872	-0.767462	2.80716	0
0.6120	6.43561	2.15237	-0.462369	3.41986	0
0.6127	3.99239	0.928824	-2.9037	3.72621	0
0.6133	4.60127	1.84872	-4.12467	4.63901	0
0.6140	10.0966	4.59053	-3.2088	7.38365	0
0.6147	13.1487	5.51043	-1.98842	6.47085	0
0.6153	9.4877	5.20677	-2.29352	2.80716	0
0.6160	6.43561	7.03763	-5.03994	2.50081	0
0.6167	7.04449	9.17213	-6.566	5.85815	0
0.6173	6.7439	10.6993	-3.51448	6.7772	0
0.6180	4.90956	12.5302	-2.59861	4.94535	0
0.6187	6.12732	11.6103	-4.12467	4.94535	0
0.6193	7.35278	9.77944	-1.98842	3.72621	0
0.6200	5.82673	10.6993	1.36878	-0.550179	0
0.6207	6.7439	9.47579	0.452909	-2.98847	0
0.6213	9.4877	3.37592	-2.29352	-3.60117	0
0.6220	8.87883	-0.285792	-3.2088	-5.12666	0
0.6227	6.7439	-1.20568	1.36878	-6.34581	0
0.6233	7.35278	-2.42923	4.4203	-7.26486	0
0.6240	6.7439	-2.73289	0.758002	-7.26486	0
0.6247	4.60127	-4.26009	-1.37824	-5.43301	0
0.6253	4.30068	-8.83276	0.452909	-4.82031	0
0.6260	4.30068	-9.13641	-0.767462	-8.17765	0
0.6267	2.16576	-6.09094	-2.29352	-10.0095	0
0.6273	1.85746	-7.9218	0.147816	-8.17765	0
0.6280	3.99239	-11.5835	0.452909	-6.65216	0
0.6287	4.60127	-11.5835	-1.07255	-5.73311	0
0.6293	1.55688	-12.4945	1.36878	-4.20762	0
0.6300	-2.1118	-14.3253	2.28406	-2.98847	0
0.6307	-3.32956	-13.718	1.97896	-0.850276	0
0.6313	-3.32956	-12.7981	3.50502	0.0625203	0
0.6320	-5.1639	-11.2799	2.89424	-2.07567	0
0.6327	-6.07336	-5.77836	1.06369	-2.07567	0
0.6333	-4.54732	-1.50934	1.97896	1.28167	0
0.6340	-4.24673	-2.42923	1.36878	1.28167	0
0.6347	-4.24673	-1.50934	0.147816	0.0625203	0
0.6353	-0.585756	2.75968	4.11521	3.11351	0
0.6360	2.16576	3.98323	6.55654	5.2517	0
0.6367	2.16576	5.51043	3.50502	2.80716	0
0.6373	3.07522	12.8338	1.36878	0.975317	0
0.6380	3.07522	18.0228	1.36878	0.675219	0
0.6387	2.46634	15.5757	0.147816	-1.15663	0
0.6393	4.90956	12.2265	-0.462369	-0.850276	0
0.6400	8.87883	12.2265	1.06369	0.0625203	0
0.6407	12.2315	11.3066	1.67387	-1.76932	0
0.6413	14.6747	10.3957	-1.37824	-2.68212	0
0.6420	13.457	12.5302	-3.51448	-0.850276	0
0.6427	11.6226	12.2265	-2.29352	-0.850276	0
0.6433	13.1487	5.51043	-1.68333	-2.38202	0
0.6440	13.1487	-1.50934	-2.29352	-2.07567	0
0.6447	11.322	-1.81299	-0.767462	0.0625203	0
0.6453	12.8481	0.321516	1.06369	2.20071	0
0.6460	14.6747	-2.73289	0.758002	1.89436	0
0.6467	13.1487	-9.44006	1.97896	-1.76932	0
0.6473	12.2315	-10.9673	3.19993	-5.43301	0
0.6480	11.0138	-7.9218	1.36878	-6.34581	0
0.6487	8.87883	-6.09094	-0.462369	-5.43301	0
0.6493	8.87883	-5.4747	0.758002	-3.90752	0
0.6500	8.57053	-4.26009	0.758002	-3.90752	0
0.6507	6.12732	-4.26009	-0.462369	-5.12666	0
0.6513	6.43561	-0.598377	-0.462369	-2.07567	0
0.6520	7.65336	5.81408	-2.29352	3.11351	0
0.6527	7.65336	8.25224	-2.59861	5.85815	0
0.6533	6.7439	5.81408	-0.462369	6.7772	0
0.6540	3.99239	4.90312	0.452909	6.47085	0
0.6547	0.331415	5.20677	0.758002	4.33266	0
0.6553	0.0308293	5.81408	1.36878	3.72621	0
0.6560	1.24858	5.81408	1.06369	4.03256	0
0.6567	2.16576	4.90312	1.67387	1.89436	0
0.6573	3.99239	5.20677	1.67387	0.675219	0
0.6580	3.6918	5.81408	-1.07255	0.675219	0
0.6587	3.6918	3.07226	-0.157277	-1.46297	0
0.6593	7.96166	-2.42923	5.03048	-1.76932	0
0.6600	10.7055	-5.77836	2.89424	0.675219	0
0.6607	7.96166	-7.0019	-1.37824	-0.850276	0
0.6613	6.43561	-5.77836	1.36878	-4.51397	0
0.6620	7.04449	-5.17105	2.28406	-5.43301	0
0.6627	5.51844	-8.22545	-1.68333	-5.73311	0
0.6633	3.07522	-10.36	-3.51448	-5.43301	0
0.6640	1.24858	-8.83276	-1.98842	-2.68212	0
0.6647	-1.19463	-6.09094	-0.767462	-1.15663	0
0.6653	-4.24673	-3.34019	-1.37824	-1.46297	0
0.6660	-6.99053	-2.42923	-2.9037	-1.76932	0
0.6667	-9.12546	-4.26009	-2.29352	-2.68212	0
0.6673	-7.29883	-5.17105	0.452909	-5.12666	0
0.6680	-0.886341	-2.42923	1.36878	-5.73311	0
0.6687	4.90956	-0.598377	0.147816	-4.20762	0
0.6693	5.82673	0.62517	0.452909	-0.850276	0
0.6700	4.90956	4.28688	-0.462369	1.89436	0
0.6707	5.21785	6.73397	-1.37824	2.80716	0
0.6713	5.51844	6.73397	1.36878	3.41986	0
0.6720	5.82673	7.03763	2.28406	7.08355	0
0.6727	6.7439	8.56483	-0.462369	10.741	0
0.6733	5.51844	8.56483	-2.59861	9.21549	0
0.6740	3.38351	8.25224	-0.462369	6.47085	0
0.6747	4.60127	11.3066	2.89424	8.60904	0
0.6753	5.21785	14.0574	3.19993	10.741	0
0.6760	3.99239	12.2265	0.452909	8.30269	0
0.6767	3.6918	9.47579	-2.59861	6.1645	0
0.6773	4.30068	8.25224	-1.98842	5.85815	0
0.6780	5.82673	4.90312	0.452909	2.50081	0
0.6787	9.17941	0.928824	0.758002	-0.243829	0
0.6793	9.17941	2.15237	-1.37824	0.0625203	0
0.6800	5.21785	3.37592	-3.2088	-1.76932	0
0.6807	3.07522	0.321516	-2.29352	-3.60117	0
0.6813	3.07522	-0.902031	-2.29352	-0.243829	0
0.6820	2.16576	0.928824	-4.12467	1.89436	0
0.6827	2.16576	0.321516	-2.29352	-0.550179	0
0.6833	2.16576	-1.50934	2.28406	-2.98847	0
0.6840	0.331415	-4.26009	1.97896	-6.03946	0
0.6847	0.331415	-5.77836	-2.29352	-8.484	0
0.6853	2.16576	-3.9475	-3.2088	-7.26486	0
0.6860	2.16576	-2.11665	-1.68333	-5.73311	0
0.6867	3.07522	-2.73289	-1.07255	-5.43301	0
0.6873	4.90956	-1.50934	-0.157277	-3.90752	0
0.6880	4.30068	0.321516	-0.157277	-3.60117	0
0.6887	3.07522	-0.285792	-1.07255	-6.03946	0
0.6893	4.30068	0.928824	-0.462369	-6.34581	0
0.6900	4.60127	3.98323	0.452909	-3.29482	0
0.6907	3.38351	5.81408	-0.462369	-0.850276	0
0.6913	3.38351	6.42139	-0.157277	0.0625203	0
0.6920	3.07522	3.98323	1.36878	1.28167	0
0.6927	5.21785	0.928824	1.67387	1.58802	0
0.6933	11.322	3.07226	0.758002	0.675219	0
0.6940	14.0658	5.51043	0.452909	0.36887	0
0.6947	11.6226	2.15237	2.28406	1.89436	0
0.6953	10.7055	2.45602	4.72539	5.85815	0
0.6960	10.4049	7.03763	3.19993	9.52184	0
0.6967	7.65336	7.64493	1.67387	10.1345	0
0.6973	8.57053	3.98323	1.67387	9.52184	0
0.6980	9.4877	-0.285792	0.758002	9.21549	0
0.6987	5.21785	-3.9475	1.97896	5.2517	0
0.6993	0.0308293	-5.17105	5.33617	-0.550179	0
0.7000	-1.80351	-4.26009	3.81011	-2.68212	0
0.7007	-0.886341	-3.34019	-0.767462	-2.68212	0
0.7013	0.940292	-2.73289	-0.462369	-1.76932	0
0.7020	1.24858	-1.81299	1.67387	-0.243829	0
0.7027	3.07522	1.23248	0.758002	-2.98847	0
0.7033	8.57053	3.07226	1.06369	-4.20762	0
0.7040	10.0966	0.017862	2.28406	0.36887	0
0.7047	5.82673	-1.20568	1.36878	0.36887	0
0.7053	4.30068	0.321516	-0.767462	-4.51397	0
0.7060	6.7439	-4.26009	-0.767462	-4.82031	0
0.7067	7.65336	-10.9673	2.28406	-3.60117	0
0.7073	7.65336	-10.0563	4.72539	-3.90752	0
0.7080	7.65336	-7.9218	1.97896	-0.850276	0
0.7087	5.21785	-7.0019	-1.98842	0.675219	0
0.7093	5.82673	-4.26009	-1.37824	-3.90752	0
0.7100	11.0138	-2.73289	1.36878	-6.95851	0
0.7107	12.5398	-1.81299	2.58915	-4.51397	0
0.7113	11.6226	3.07226	1.67387	-1.15663	0
0.7120	13.1487	4.90312	-0.462369	0.0625203	0
0.7127	13.1487	1.84872	-2.29352	-0.850276	0
0.7133	11.6226	1.84872	-1.98842	-1.15663	0
0.7140	11.9309	2.15237	0.147816	-0.243829	0
0.7147	9.4877	0.017862	0.758002	-1.46297	0
0.7153	5.21785	0.321516	0.452909	-1.76932	0
0.7160	5.51844	0.321516	0.452909	2.80716	0
0.7167	5.82673	-1.50934	0.452909	5.55805	0
0.7173	4.30068	3.07226	0.452909	2.20071	0
0.7180	5.21785	9.47579	0.147816	0.975317	0
0.7187	5.82673	7.03763	-0.462369	0.975317	0
0.7193	3.99239	3.67957	0.452909	-1.76932	0
0.7200	5.51844	4.28688	0.452909	-2.38202	0
0.7207	7.35278	3.98323	-2.29352	0.975317	0
0.7213	5.82673	3.67957	-4.42976	0.675219	0
0.7220	5.21785	2.45602	-1.37824	-2.68212	0
0.7227	4.90956	-2.42923	0.452909	-3.29482	0
0.7233	3.99239	-5.17105	-3.2088	-3.60117	0
0.7240	5.21785	-2.11665	-2.29352	-6.03946	0
0.7247	4.90956	-1.20568	1.67387	-5.73311	0
0.7253	0.331415	-2.42923	-2.29352	-5.12666	0
0.7260	-1.49522	-3.34019	-6.26091	-6.03946	0
0.7267	0.331415	-3.9475	-2.29352	-5.43301	0
0.7273	2.16576	-4.26009	-1.68333	-4.20762	0
0.7280	2.46634	-5.17105	-4.73485	-5.43301	0
0.7287	2.46634	-6.39459	-1.37824	-3.90752	0
0.7293	3.38351	-3.03654	0.452909	-1.46297	0
0.7300	4.90956	-0.285792	-3.2088	-1.76932	0
0.7307	3.6918	-1.50934	-0.462369	-1.76932	0
0.7313	0.331415	0.321516	4.72539	1.28167	0
0.7320	0.331415	1.54506	1.97896	3.72621	0
0.7327	0.940292	-3.34019	-0.462369	5.2517	0
0.7333	1.24858	-4.56374	1.36878	4.63901	0
0.7340	2.16576	0.017862	0.452909	1.89436	0
0.7347	0.639707	0.321516	-0.157277	4.63901	0
0.7353	0.639707	-0.902031	2.28406	10.1345	0
0.7360	5.82673	5.20677	1.36878	8.60904	0
0.7367	8.57053	10.6993	-1.98842	4.33266	0
0.7373	7.35278	7.64493	-2.59861	3.11351	0
0.7380	8.87883	1.54506	-1.37824	1.58802	0
0.7387	11.0138	-2.42923	0.452909	0.0625203	0
0.7393	7.35278	-3.9475	1.36878	-0.850276	0
0.7400	3.07522	-3.34019	-0.462369	-2.07567	0
0.7407	2.16576	-3.9475	-1.07255	-0.243829	0
0.7413	1.55688	-3.9475	0.452909	2.20071	0
0.7420	-0.886341	-0.598377	-0.462369	-1.46297	0
0.7427	-3.32956	4.28688	-0.462369	-6.34581	0
0.7433	-4.24673	7.64493	2.28406	-6.34581	0
0.7440	-5.1639	8.86848	2.89424	-6.03946	0
0.7447	-3.63785	7.34128	1.67387	-6.95851	0
0.7453	-2.41239	3.98323	1.36878	-5.43301	0
0.7460	-4.24673	1.23248	-0.767462	-5.12666	0
0.7467	-7.59941	0.321516	-3.2088	-7.26486	0
0.7473	-6.99053	0.017862	-1.37824	-4.51397	0
0.7480	-3.32956	-1.20568	0.758002	1.28167	0
0.7487	-0.585756	-2.42923	-0.157277	2.50081	0
0.7493	0.639707	-3.03654	-0.157277	-0.550179	0
0.7500	2.46634	-5.17105	1.06369	-0.243829	0
0.7507	7.35278	-7.60921	-0.157277	1.89436	0
0.7513	11.6226	-7.0019	-1.68333	1.58802	0
0.7520	12.8481	-6.39459	-0.767462	2.80716	0
0.7527	14.3741	-8.22545	0.758002	6.47085	0
0.7533	17.4185	-7.9218	0.452909	7.69	0
0.7540	18.3357	-5.17105	-0.157277	7.38365	0
0.7547	17.4185	-2.42923	1.67387	9.21549	0
0.7553	15.9002	1.54506	3.81011	10.4409	0
0.7560	11.322	6.73397	3.50502	8.91539	0
0.7567	5.82673	7.64493	1.36878	6.47085	0
0.7573	5.82673	3.98323	-0.462369	4.33266	0
0.7580	10.4049	2.45602	-1.07255	3.72621	0
0.7587	12.2315	4.90312	-0.462369	4.63901	0
0.7593	10.7055	4.90312	-1.07255	3.41986	0
0.7600	12.8481	-1.20568	-2.29352	0.0625203	0
0.7607	16.2008	-2.73289	-1.37824	-1.76932	0
0.7613	15.9002	2.75968	-0.462369	-2.68212	0
0.7620	14.3741	3.67957	-3.2088	-4.51397	0
0.7627	16.5091	-0.285792	-4.12467	-7.26486	0
0.7633	18.9446	-1.20568	-1.07255	-6.65216	0
0.7640	16.8097	-1.50934	-1.37824	-4.82031	0
0.7647	11.322	-2.42923	-2.9037	-6.34581	0
0.7653	7.65336	0.62517	-1.37824	-6.34581	0
0.7660	6.7439	2.15237	-1.07255	-1.76932	0
0.7667	4.30068	0.321516	-0.462369	-1.76932	0
0.7673	1.24858	1.84872	2.58915	-5.43301	0
0.7680	2.46634	3.98323	2.89424	-2.98847	0
0.7687	3.99239	3.67957	0.147816	0.0625203	0
0.7693	3.07522	3.98323	-1.37824	0.0625203	0
0.7700	3.6918	3.37592	-1.37824	2.50081	0
0.7707	5.82673	1.23248	-1.07255	4.63901	0
0.7713	7.04449	3.37592	-0.767462	1.58802	0
0.7720	7.96166	7.64493	-2.29352	1.28167	0
0.7727	7.96166	5.81408	-1.37824	3.72621	0
0.7733	7.65336	1.54506	0.147816	4.03256	0
0.7740	7.65336	2.15237	-2.9037	4.33266	0
0.7747	7.35278	4.90312	-4.12467	4.63901	0
0.7753	5.51844	5.81408	-0.462369	2.80716	0
0.7760	4.30068	6.73397	-2.29352	3.72621	0
0.7767	4.30068	8.25224	-5.03994	4.94535	0
0.7773	5.82673	8.56483	-1.98842	3.72621	0
0.7780	6.7439	5.81408	-1.07255	4.03256	0
0.7787	5.82673	3.07226	-1.37824	7.08355	0
0.7793	3.99239	3.98323	3.19993	5.55805	0
0.7800	2.16576	6.11773	3.81011	2.20071	0
0.7807	1.85746	5.81408	-1.37824	1.58802	0
0.7813	3.99239	2.75968	-1.37824	-0.243829	0
0.7820	6.7439	-1.50934	-1.37824	-4.20762	0
0.7827	5.51844	-5.77836	-3.81957	-6.65216	0
0.7833	2.46634	-8.22545	-1.07255	-7.56496	0
0.7840	3.07522	-8.5291	-0.462369	-8.484	0
0.7847	4.30068	-7.9218	-4.42976	-10.9223	0
0.7853	3.6918	-7.0019	-3.2088	-12.7541	0
0.7860	2.77463	-7.0019	0.452909	-10.0095	0
0.7867	2.16576	-7.30556	-1.07255	-6.34581	0
0.7873	0.331415	-5.4747	-0.157277	-6.34581	0
0.7880	-2.1118	-1.20568	1.67387	-7.26486	0
0.7887	-0.585756	2.15237	-1.07255	-5.43301	0
0.7893	3.07522	2.75968	-1.68333	-2.38202	0
0.7900	2.46634	2.15237	0.452909	-1.15663	0
0.7907	0.639707	2.45602	-0.157277	-1.76932	0
0.7913	3.38351	4.90312	0.147816	-0.550179	0
0.7920	4.30068	7.64493	1.97896	3.72621	0
0.7927	0.940292	9.77944	-0.157277	5.55805	0
0.7933	-0.277463	10.6993	-1.37824	2.80716	0
0.7940	1.24858	7.94859	1.36878	2.50081	0
0.7947	2.46634	3.07226	-0.462369	4.63901	0
0.7953	5.51844	1.54506	-4.12467	5.55805	0
0.7960	6.7439	2.45602	-0.767462	7.08355	0
0.7967	4.60127	1.23248	3.50502	9.21549	0
0.7973	4.90956	0.017862	1.67387	8.30269	0
0.7980	3.99239	0.017862	-1.37824	6.1645	0
0.7987	0.331415	-0.902031	-2.29352	5.55805	0
0.7993	3.07522	-1.50934	-3.2088	4.03256	0
0.8000	6.7439	-1.81299	-1.98842	0.975317	0
0.8007	2.46634	-3.64385	-0.767462	-1.76932	0
0.8013	-2.1118	-5.4747	-3.51448	-3.90752	0
0.8020	-2.72068	-7.60921	-3.51448	-5.43301	0
0.8027	-3.32956	-9.75265	0.758002	-5.43301	0
0.8033	-0.585756	-8.22545	0.147816	-7.26486	0
0.8040	1.24858	-5.17105	-3.81957	-9.3968	0
0.8047	-2.72068	-5.17105	-2.29352	-11.535	0
0.8053	-4.24673	-5.17105	1.36878	-12.1477	0
0.8060	-1.80351	-1.50934	-0.157277	-10.0095	0
0.8067	-3.32956	1.84872	-3.2088	-7.26486	0
0.8073	-4.24673	3.98323	-4.12467	-6.34581	0
0.8080	-3.02127	5.20677	-3.81957	-4.82031	0
0.8087	-3.93844	4.90312	-2.9037	-3.29482	0
0.8093	-4.24673	7.94859	-1.68333	-1.76932	0
0.8100	-2.72068	14.361	-0.462369	1.28167	0
0.8107	-1.49522	15.272	-0.462369	0.975317	0
0.8113	2.16576	14.361	-1.37824	-1.76932	0
0.8120	3.38351	15.272	-0.767462	0.36887	0
0.8127	0.331415	13.4412	-0.157277	4.03256	0
0.8133	0.639707	10.6993	-1.37824	5.55805	0
0.8140	4.30068	11.003	-1.37824	7.99635	0
0.8147	3.99239	9.47579	0.452909	8.30269	0
0.8153	4.90956	7.94859	2.28406	4.94535	0
0.8160	7.65336	8.56483	3.19993	5.55805	0
0.8167	5.82673	6.11773	1.36878	9.21549	0
0.8173	3.07522	2.75968	-2.59861	9.82819	0
0.8180	3.99239	2.15237	-2.29352	9.21549	0
0.8187	2.16576	-2.42923	1.36878	10.4409	0
0.8193	0.940292	-10.6636	1.06369	9.21549	0
0.8200	5.21785	-13.4144	-1.68333	5.55805	0
0.8207	8.26995	-14.3253	-1.68333	1.58802	0
0.8213	6.7439	-18.9069	-1.07255	-1.46297	0
0.8220	4.90956	-21.6487	-0.462369	-3.29482	0
0.8227	3.99239	-19.8179	0.147816	-6.34581	0
0.8233	3.6918	-20.4341	-2.59861	-8.79035	0
0.8240	3.6918	-22.5686	-4.12467	-7.56496	0
0.8247	0.331415	-18.9069	-0.767462	-7.56496	0
0.8253	-2.41239	-13.718	1.06369	-11.8413	0
0.8260	1.55688	-12.4945	-0.462369	-13.9733	0
0.8267	4.90956	-11.5835	0.452909	-11.2286	0
0.8273	1.85746	-9.75265	2.28406	-8.484	0
0.8280	0.0308293	-8.83276	2.28406	-9.3968	0
0.8287	2.77463	-7.30556	-0.767462	-9.09045	0
0.8293	2.77463	-3.34019	-5.03994	-4.51397	0
0.8300	-1.19463	-0.902031	-5.95581	-0.243829	0
0.8307	-2.41239	0.321516	-3.2088	0.975317	0
0.8313	-0.886341	4.28688	-2.29352	2.50081	0
0.8320	-1.19463	7.94859	-4.12467	4.94535	0
0.8327	-2.1118	9.47579	-2.29352	4.63901	0
0.8333	-0.585756	10.3957	-0.157277	2.80716	0
0.8340	0.331415	10.3957	-1.68333	4.63901	0
0.8347	-0.886341	11.914	-1.37824	8.30269	0
0.8353	-0.585756	14.9684	0.758002	8.91539	0
0.8360	0.940292	16.7992	0.147816	6.7772	0
0.8367	2.46634	16.7992	-0.157277	5.55805	0
0.8373	5.21785	16.1919	1.36878	7.99635	0
0.8380	8.87883	11.914	-1.37824	9.52184	0
0.8387	10.7055	8.25224	-2.9037	7.99635	0
0.8393	10.4049	7.64493	1.67387	6.47085	0
0.8400	11.322	6.73397	2.58915	4.63901	0
0.8407	13.1487	5.81408	-3.2088	0.975317	0
0.8413	14.3741	5.20677	-4.12467	-0.850276	0
0.8420	14.0658	3.07226	-1.07255	0.975317	0
0.8427	13.457	1.23248	-0.767462	0.36887	0
0.8433	14.983	-1.81299	-2.59861	-2.38202	0
0.8440	19.5612	-7.0019	-4.12467	-2.68212	0
0.8447	23.2221	-9.75265	-5.34504	-3.60117	0
0.8453	24.1393	-10.6636	-5.65072	-4.20762	0
0.8460	24.4399	-13.4144	-4.12467	-1.76932	0
0.8467	22.305	-11.5835	-2.9037	-2.38202	0
0.8473	17.7268	-6.09094	-2.9037	-8.17765	0
0.8480	14.983	-4.26009	-4.73485	-10.0095	0
0.8487	13.1487	-2.73289	-6.26091	-7.26486	0
0.8493	10.4049	3.07226	-3.51448	-5.73311	0
0.8500	11.322	4.90312	0.758002	-3.90752	0
0.8507	14.0658	4.28688	0.452909	-0.850276	0
0.8513	12.2315	7.94859	-1.37824	0.0625203	0
0.8520	9.4877	9.17213	-0.157277	0.975317	0
0.8527	9.4877	4.90312	0.147816	4.33266	0
0.8533	7.65336	2.75968	-3.2088	7.69	0
0.8540	5.82673	3.07226	-2.9037	9.82819	0
0.8547	6.7439	3.07226	0.758002	9.21549	0
0.8553	6.7439	5.20677	0.452909	5.85815	0
0.8560	4.60127	6.42139	-0.462369	3.72621	0
0.8567	3.07522	3.07226	2.28406	3.72621	0
0.8573	1.85746	2.75968	2.28406	1.89436	0
0.8580	1.24858	4.90312	-0.462369	-0.850276	0
0.8587	1.85746	0.62517	0.452909	-2.07567	0
0.8593	3.07522	-4.56374	0.758002	-4.51397	0
0.8600	5.82673	-2.73289	-1.37824	-4.82031	0
0.8607	5.51844	-0.902031	-0.767462	-2.68212	0
0.8613	2.77463	-3.34019	1.06369	-4.20762	0
0.8620	3.07522	-6.09094	2.28406	-6.65216	0
0.8627	3.07522	-10.0563	3.50502	-5.12666	0
0.8633	0.639707	-15.2452	4.4203	-7.26486	0
0.8640	0.940292	-16.1562	3.19993	-12.4478	0
0.8647	3.07522	-14.629	0.452909	-10.9223	0
0.8653	4.60127	-13.718	-4.12467	-7.26486	0
0.8660	5.21785	-10.36	-4.12467	-8.79035	0
0.8667	3.99239	-5.77836	0.147816	-8.79035	0
0.8673	1.55688	-4.26009	0.452909	-5.73311	0
0.8680	3.07522	-2.42923	-1.98842	-4.20762	0
0.8687	4.90956	2.75968	0.452909	-3.29482	0
0.8693	3.99239	6.42139	2.28406	-2.98847	0
0.8700	3.38351	7.34128	0.147816	-5.43301	0
0.8707	2.46634	7.64493	1.97896	-5.12666	0
0.8713	1.85746	6.73397	4.4203	-2.07567	0
0.8720	3.07522	4.59053	0.452909	-0.550179	0
0.8727	3.07522	4.90312	-2.29352	-0.243829	0
0.8733	2.46634	6.11773	-0.462369	1.58802	0
0.8740	5.51844	6.42139	0.452909	4.03256	0
0.8747	4.90956	7.64493	2.28406	4.63901	0
0.8753	-2.41239	10.3957	3.81011	4.33266	0
0.8760	-7.29883	9.47579	1.67387	5.2517	0
0.8767	-7.29883	6.42139	-0.157277	5.2517	0
0.8773	-4.85561	5.51043	1.36878	5.2517	0
0.8780	1.85746	3.98323	1.36878	7.08355	0
0.8787	7.65336	0.017862	-0.157277	6.47085	0
0.8793	8.57053	-3.03654	-0.462369	2.80716	0
0.8800	8.57053	-3.34019	-0.157277	2.20071	0
0.8807	9.796	-4.56374	0.147816	2.50081	0
0.8813	10.7055	-5.4747	-0.462369	-0.850276	0
0.8820	13.1487	-4.86739	-0.767462	-2.38202	0
0.8827	17.1179	-4.86739	-0.462369	-2.07567	0
0.8833	18.3357	-5.17105	-1.07255	-3.90752	0
0.8840	17.1179	-3.34019	-2.59861	-5.43301	0
0.8847	15.9002	-1.50934	-2.59861	-3.90752	0
0.8853	14.983	-2.11665	-0.462369	-3.90752	0
0.8860	14.6747	-2.42923	0.452909	-4.51397	0
0.8867	14.983	-1.20568	0.147816	-3.60117	0
0.8873	14.3741	-1.20568	-0.157277	-2.68212	0
0.8880	11.322	-0.598377	-1.07255	-1.76932	0
0.8887	7.65336	2.45602	-0.462369	-0.850276	0
0.8893	5.82673	3.98323	0.452909	0.0625203	0
0.8900	6.12732	5.81408	-0.462369	1.28167	0
0.8907	5.82673	9.77944	-0.462369	0.0625203	0
0.8913	5.82673	11.6103	2.28406	-1.46297	0
0.8920	7.96166	10.3957	1.97896	1.28167	0
0.8927	10.4049	10.3957	0.452909	4.63901	0
0.8933	9.17941	10.3957	0.758002	6.1645	0
0.8940	7.35278	10.3957	-0.462369	9.21549	0
0.8947	7.65336	14.0574	-1.37824	11.3537	0
0.8953	9.796	18.6301	0.147816	8.91539	0
0.8960	12.2315	18.9337	-0.767462	6.47085	0
0.8967	11.322	18.3264	-2.29352	5.2517	0
0.8973	6.43561	18.9337	-0.462369	2.80716	0
0.8980	3.6918	17.7191	-0.462369	3.11351	0
0.8987	5.21785	12.5302	-1.37824	5.55805	0
0.8993	5.51844	5.81408	1.67387	0.975317	0
0.9000	3.6918	3.07226	3.81011	-3.90752	0
0.9007	3.07522	4.59053	1.06369	-3.29482	0
0.9013	3.99239	0.321516	-1.07255	-2.68212	0
0.9020	5.21785	-7.9218	-1.37824	-4.51397	0
0.9027	5.82673	-10.36	-1.37824	-2.68212	0
0.9033	2.77463	-10.36	-0.157277	-2.07567	0
0.9040	-0.886341	-14.629	0.758002	-2.68212	0
0.9047	-0.585756	-17.6834	-0.462369	0.36887	0
0.9053	0.331415	-17.0761	-0.462369	1.89436	0
0.9060	-1.19463	-19.5142	1.67387	-2.68212	0
0.9067	-1.19463	-21.3451	2.28406	-4.51397	0
0.9073	1.24858	-17.987	1.97896	-4.51397	0
0.9080	0.331415	-14.9416	1.97896	-5.73311	0
0.9087	-2.41239	-13.1107	2.28406	-4.51397	0
0.9093	-1.49522	-9.44006	1.36878	-2.07567	0
0.9100	-2.41239	-8.5291	-0.462369	-3.60117	0
0.9107	-7.59941	-7.60921	-0.462369	-4.82031	0
0.9113	-9.12546	0.321516	3.19993	-4.20762	0
0.9120	-6.99053	8.56483	4.11521	-3.29482	0
0.9127	-6.07336	8.56483	-0.462369	0.0625203	0
0.9133	-4.24673	8.56483	-1.07255	4.33266	0
0.9140	-2.41239	13.1375	2.28406	5.55805	0
0.9147	-2.41239	13.7448	1.36878	5.55805	0
0.9153	-0.585756	11.3066	-0.767462	7.08355	0
0.9160	1.55688	11.3066	1.36878	7.38365	0
0.9167	-0.277463	12.2265	0.758002	6.1645	0
0.9173	-1.49522	11.3066	-1.37824	5.55805	0
0.9180	-0.277463	9.47579	0.452909	6.1645	0
0.9187	-1.49522	5.81408	1.06369	5.55805	0
0.9193	-3.32956	0.62517	-1.37824	3.72621	0
0.9200	-3.02127	0.017862	-1.07255	0.975317	0
0.9207	-3.02127	2.15237	-0.462369	-0.550179	0
0.9213	-3.32956	0.928824	-1.07255	0.36887	0
0.9220	-1.80351	-1.20568	1.36878	-0.550179	0
0.9227	-0.585756	0.62517	2.89424	-4.51397	0
0.9233	0.331415	2.15237	1.06369	-7.26486	0
0.9240	0.940292	0.017862	-0.462369	-6.34581	0
0.9247	0.331415	-1.20568	-1.37824	-6.95851	0
0.9253	0.639707	-0.598377	-2.59861	-8.79035	0
0.9260	2.16576	-0.285792	-1.98842	-9.09045	0
0.9267	3.99239	0.321516	-1.68333	-9.09045	0
0.9273	6.12732	1.23248	-2.29352	-8.79035	0
0.9280	9.4877	0.62517	-2.29352	-5.43301	0
0.9287	13.457	-1.50934	-3.2088	-2.68212	0
0.9293	16.5091	-3.34019	-4.12467	-3.60117	0
0.9300	14.983	-3.64385	-2.29352	-1.76932	0
0.9307	10.0966	-2.42923	-0.767462	3.41986	0
0.9313	8.57053	0.321516	-0.157277	3.72621	0
0.9320	10.4049	2.15237	1.97896	-0.850276	0
0.9327	11.0138	3.67957	1.06369	-2.07567	0
0.9333	11.322	5.20677	-2.29352	-0.243829	0
0.9340	11.9309	7.64493	-2.59861	1.28167	0
0.9347	9.796	7.03763	1.67387	2.50081	0
0.9353	7.35278	1.84872	5.94635	1.28167	0
0.9360	7.65336	-3.9475	5.03048	0.36887	0
0.9367	8.26995	-6.09094	1.06369	4.03256	0
0.9373	8.26995	-7.60921	-0.462369	8.91539	0
0.9380	7.96166	-9.13641	-0.462369	10.1345	0
0.9387	7.65336	-7.60921	-1.37824	8.30269	0
0.9393	6.7439	-7.0019	-1.07255	4.94535	0
0.9400	4.90956	-8.83276	0.452909	2.80716	0
0.9407	0.940292	-5.77836	-0.462369	0.675219	0
0.9413	-1.19463	-0.285792	-0.462369	-4.20762	0
0.9420	-1.49522	-0.598377	-0.157277	-6.95851	0
0.9427	-3.32956	-3.9475	-1.07255	-5.43301	0
0.9433	-6.07336	-3.34019	-1.07255	-5.43301	0
0.9440	-8.82487	-2.73289	1.06369	-6.34581	0
0.9447	-9.74205	-5.77836	2.89424	-4.82031	0
0.9453	-7.9077	-8.83276	1.97896	-6.03946	0
0.9460	-8.216	-9.13641	-0.462369	-8.17765	0
0.9467	-9.74205	-8.5291	-0.462369	-5.73311	0
0.9473	-6.99053	-7.30556	3.19993	-3.90752	0
0.9480	-5.46449	-5.4747	2.89424	-4.82031	0
0.9487	-10.3509	-3.64385	-1.98842	-3.60117	0
0.9493	-11.5687	-4.26009	-1.68333	-2.07567	0
0.9500	-7.9077	-5.4747	1.06369	-2.07567	0
0.9507	-7.9077	-3.64385	-0.462369	-2.07567	0
0.9513	-6.68995	-0.598377	-0.767462	-0.850276	0
0.9520	-3.02127	0.928824	2.89424	2.20071	0
0.9527	-2.72068	3.37592	1.97896	5.55805	0
0.9533	-1.49522	8.56483	-1.68333	4.33266	0
0.9540	3.07522	11.6103	-0.462369	2.20071	0
0.9547	3.99239	12.2265	0.758002	4.33266	0
0.9553	5.21785	14.0574	-0.767462	5.55805	0
0.9560	9.4877	17.4154	-0.767462	3.41986	0
0.9567	9.17941	17.7191	0.147816	2.80716	0
0.9573	6.12732	14.361	-1.37824	3.41986	0
0.9580	7.35278	13.1375	-0.462369	3.72621	0
0.9587	6.12732	11.914	2.58915	5.55805	0
0.9593	3.38351	7.34128	3.50502	5.85815	0
0.9600	5.82673	2.15237	1.97896	2.20071	0
0.9607	7.96166	0.62517	0.452909	0.0625203	0
0.9613	7.04449	1.23248	0.452909	1.58802	0
0.9620	8.87883	-0.285792	0.452909	0.975317	0
0.9627	9.4877	-2.73289	-1.07255	-3.29482	0
0.9633	5.82673	-4.86739	-1.07255	-5.12666	0
0.9640	4.90956	-5.4747	0.452909	-3.29482	0
0.9647	7.65336	-5.17105	-0.157277	-3.90752	0
0.9653	8.87883	-5.4747	-0.767462	-6.34581	0
0.9660	8.57053	-8.5291	1.36878	-4.51397	0
0.9667	9.17941	-10.6636	1.36878	-2.68212	0
0.9673	9.796	-9.44006	-1.68333	-4.20762	0
0.9680	9.4877	-9.13641	-2.59861	-2.68212	0
0.9687	9.17941	-11.2799	-0.462369	0.675219	0
0.9693	9.4877	-9.44006	-0.157277	0.675219	0
0.9700	10.4049	-1.50934	-1.37824	-0.550179	0
0.9707	11.322	4.90312	0.452909	-1.46297	0
0.9713	13.1487	6.73397	3.19993	-2.68212	0
0.9720	15.5919	7.94859	2.58915	-1.76932	0
0.9727	17.1179	9.47579	-0.462369	0.975317	0
0.9733	18.9446	11.3066	-2.59861	0.975317	0
0.9740	20.4706	11.6103	-3.51448	1.58802	0
0.9747	18.3357	9.47579	-2.29352	4.03256	0
0.9753	14.3741	8.25224	0.452909	4.63901	0
0.9760	13.457	9.17213	1.67387	4.63901	0
0.9767	15.2836	5.81408	-0.157277	4.03256	0
0.9773	17.1179	-0.285792	-1.98842	2.50081	0
0.9780	18.644	-3.34019	-0.767462	3.72621	0
0.9787	19.2529	-3.34019	2.28406	6.7772	0
0.9793	18.644	-5.17105	1.97896	5.2517	0
0.9800	19.8617	-8.83276	-1.68333	2.20071	0
0.9807	21.0872	-13.4144	-2.29352	2.20071	0
0.9813	18.0351	-16.1562	-1.37824	-1.15663	0
0.9820	14.3741	-13.718	-2.29352	-6.34581	0
0.9827	12.8481	-10.6636	-0.157277	-7.26486	0
0.9833	11.322	-11.5835	2.89424	-7.26486	0
0.9840	10.0966	-12.1908	-0.157277	-9.09045	0
0.9847	9.4877	-8.22545	-2.9037	-9.09045	0
0.9853	9.4877	-6.39459	-1.68333	-9.09045	0
0.9860	11.9309	-8.83276	-3.2088	-10.3158	0
0.9867	13.1487	-7.0019	-4.12467	-10.0095	0
0.9873	11.322	1.23248	0.147816	-7.8713	0
0.9880	11.0138	8.56483	0.758002	-7.26486	0
0.9887	11.322	11.003	-3.81957	-8.17765	0
0.9893	8.87883	11.003	-4.12467	-8.17765	0
0.9900	7.96166	8.86848	-0.767462	-5.43301	0
0.9907	10.7055	8.56483	1.06369	-1.15663	0
0.9913	11.322	11.3066	-0.462369	1.89436	0
0.9920	11.0138	11.3066	-2.59861	2.80716	0
0.9927	12.2315	8.56483	-3.51448	1.89436	0
0.9933	11.6226	8.86848	-1.68333	1.89436	0
0.9940	11.322	12.8338	0.452909	3.11351	0
0.9947	14.0658	14.9684	1.67387	3.72621	0
0.9953	13.1487	14.0574	1.36878	2.80716	0
0.9960	9.796	12.2265	0.452909	3.41986	0
0.9967	9.17941	11.3066	-0.767462	4.03256	0
0.9973	7.04449	10.3957	-1.37824	4.33266	0
0.9980	4.90956	7.94859	-0.462369	5.55805	0
0.9987	8.26995	9.17213	-0.462369	5.55805	0
0.9993	4.43941	12.1819	-0.767462	4.05757	0
1.0000	-1.97307	11.5746	0.758002	2.52582	0
1.0007	-3.79971	7.30556	1.36878	2.22572	0
1.0013	-0.447024	4.55481	-1.07255	0.0875284	0
1.0020	-1.0559	1.50041	-1.98842	-0.825268	0
1.0027	-3.79971	-3.07226	0.147816	-0.52517	0
1.0033	-3.19083	-5.82301	0.758002	-1.43797	0
1.0040	-2.27366	-7.35021	-0.462369	-3.88251	0
1.0047	-4.108	-8.86848	-0.462369	-5.10166	0
1.0053	-6.55122	-7.03763	-1.07255	-5.40801	0
1.0060	-6.55122	-5.51043	-0.462369	-5.10166	0
1.0067	-6.24292	-10.3957	2.58915	-2.65711	0
1.0073	-8.07727	-14.9773	4.4203	-1.13162	0
1.0080	-7.46068	-11.9229	1.36878	-1.13162	0
1.0087	-4.108	-7.65387	-2.59861	-1.74432	0
1.0093	-4.40858	-7.95752	-1.98842	-2.35701	0
1.0100	-5.32575	-8.56483	-0.157277	-2.05067	0
1.0107	-3.19083	-7.03763	-1.98842	1.30667	0
1.0113	-1.0559	-6.12666	-2.9037	4.35766	0
1.0120	1.38732	-6.12666	-0.767462	4.97036	0
1.0127	3.52224	-5.82301	-0.157277	3.13852	0
1.0133	2.60507	-3.07226	-1.37824	1.61302	0
1.0140	1.07902	0.8931	-0.462369	3.13852	0
1.0147	0.470146	4.25115	0.452909	5.27671	0
1.0153	-1.36419	6.38566	-1.07255	5.88316	0
1.0160	-4.40858	9.74372	-1.68333	5.58306	0
1.0167	-8.37785	13.1018	-0.767462	4.97036	0
1.0173	-10.5128	12.4945	0.452909	2.52582	0
1.0180	-6.8518	8.83276	1.06369	1.30667	0
1.0187	-3.19083	6.68932	0.758002	2.22572	0
1.0193	-3.79971	7.60921	1.06369	2.22572	0
1.0200	-2.58195	8.21652	1.97896	0.0875284	0
1.0207	-0.138732	7.91286	-0.462369	-2.65711	0
1.0213	-2.58195	6.38566	-2.59861	-5.10166	0
1.0220	-3.79971	3.64385	-0.462369	-6.01445	0
1.0227	-3.19083	3.02761	0.452909	-6.3208	0
1.0233	-5.63405	5.16212	-1.98842	-8.45899	0
1.0240	-9.29502	2.4203	-0.157277	-9.67814	0
1.0247	-11.1294	-4.59946	3.50502	-9.37179	0
1.0253	-13.8732	-8.26117	2.28406	-9.06544	0
1.0260	-16.9253	-10.092	-0.462369	-7.53995	0
1.0267	-16.9253	-14.9773	-0.767462	-4.48896	0
1.0273	-12.6554	-18.639	-1.07255	-3.57616	0
1.0280	-7.46068	-17.4154	-1.98842	-3.57616	0
1.0287	-5.93463	-17.1118	-0.157277	-1.74432	0
1.0293	-4.108	-18.639	1.67387	1.00032	0
1.0300	-0.138732	-15.8882	-0.462369	1.61302	0
1.0307	-1.97307	-12.2265	-0.767462	-0.52517	0
1.0313	-9.9039	-10.3957	2.58915	-0.825268	0
1.0320	-12.0388	-9.18107	3.50502	1.91937	0
1.0327	-9.29502	-6.43032	0.147816	2.52582	0
1.0333	-7.76897	-2.76861	-1.37824	3.13852	0
1.0340	-6.55122	0.589446	-0.767462	6.49586	0
1.0347	-5.32575	2.72395	-0.767462	6.18951	0
1.0353	-4.108	5.16212	-1.07255	3.44487	0
1.0360	-1.97307	9.44006	-1.07255	6.18951	0
1.0367	1.6879	12.1819	-0.767462	8.3277	0
1.0373	5.04829	12.4945	-1.07255	4.66401	0
1.0380	7.18322	10.9673	-1.68333	4.05757	0
1.0387	6.57434	8.52017	0.147816	5.88316	0
1.0393	6.26605	5.4747	2.28406	4.05757	0
1.0400	9.01756	4.85846	1.97896	2.52582	0
1.0407	11.1525	4.55481	1.67387	2.22572	0
1.0413	10.5436	2.72395	1.06369	-0.218821	0
1.0420	9.92702	-0.330447	-1.98842	-0.218821	0
1.0427	9.92702	-3.07226	-1.07255	1.30667	0
1.0433	8.70927	-3.07226	3.50502	0.0875284	0
1.0440	8.10039	-0.634101	2.58915	-2.96346	0
1.0447	9.92702	-0.330447	-1.98842	-5.7081	0
1.0453	11.7614	-3.99216	-1.98842	-8.15265	0
1.0460	11.7614	-7.03763	0.147816	-6.01445	0
1.0467	9.92702	-5.51043	-1.07255	-0.52517	0
1.0473	8.10039	-3.37592	-2.29352	1.00032	0
1.0480	5.35658	-3.99216	-1.68333	-2.05067	0
1.0487	1.99619	-3.37592	-0.157277	0.0875284	0
1.0493	0.161854	-1.54506	1.67387	4.35766	0
1.0500	0.161854	-0.330447	1.97896	3.44487	0
1.0507	1.07902	1.50041	-0.157277	0.393878	0
1.0513	2.30449	4.55481	-4.42976	1.00032	0
1.0520	2.60507	5.16212	-4.42976	3.44487	0
1.0527	-0.138732	3.64385	-0.462369	4.97036	0
1.0533	-3.19083	3.33126	0.758002	5.88316	0
1.0540	-2.27366	5.16212	-0.157277	4.05757	0
1.0547	-1.0559	6.68932	1.36878	-0.825268	0
1.0553	-2.89024	6.38566	4.4203	-2.35701	0
1.0560	-4.71688	3.9475	3.50502	1.30667	0
1.0567	-3.79971	2.11665	0.758002	4.97036	0
1.0573	-3.19083	1.50041	-0.462369	6.18951	0
1.0580	-4.108	-0.330447	0.452909	6.18951	0
1.0587	-2.89024	-0.634101	1.36878	5.88316	0
1.0593	-0.138732	2.4203	0.452909	5.88316	0
1.0600	1.38732	6.08201	-0.157277	4.97036	0
1.0607	1.6879	8.21652	0.758002	2.83217	0
1.0613	1.38732	7.91286	1.06369	0.0875284	0
1.0620	1.6879	5.4747	0.758002	-1.13162	0
1.0627	1.07902	4.55481	1.67387	-0.218821	0
1.0633	-0.747609	7.0019	0.452909	-0.825268	0
1.0640	-1.66478	8.83276	-1.98842	-4.79531	0
1.0647	-2.89024	6.68932	-0.462369	-6.3208	0
1.0653	-4.71688	4.25115	0.758002	-3.57616	0
1.0660	-4.71688	4.25115	-1.68333	-2.96346	0
1.0667	-3.49912	3.33126	-1.07255	-3.26981	0
1.0673	-4.108	0.285792	2.28406	-1.13162	0
1.0680	-5.02517	-1.84872	1.67387	-2.35701	0
1.0687	-5.63405	-2.76861	-0.462369	-5.40801	0
1.0693	-5.63405	-5.20677	-1.07255	-1.43797	0
1.0700	-4.108	-8.56483	-1.37824	3.44487	0
1.0707	-4.71688	-11.0119	-1.37824	2.22572	0
1.0713	-5.32575	-11.0119	-0.157277	1.61302	0
1.0720	-3.79971	-9.18107	-0.157277	3.13852	0
1.0727	-4.108	-9.78837	0.147816	1.30667	0
1.0733	-7.46068	-11.9229	0.452909	1.30667	0
1.0740	-6.55122	-8.56483	-2.59861	1.91937	0
1.0747	-3.79971	-3.07226	-4.12467	-0.825268	0
1.0753	-5.63405	-2.1613	-0.767462	-0.52517	0
1.0760	-7.46068	-2.46496	1.06369	3.13852	0
1.0767	-7.1601	-0.330447	-0.157277	1.91937	0
1.0773	-8.07727	2.11665	0.452909	-1.43797	0
1.0780	-7.76897	3.9475	1.67387	-0.825268	0
1.0787	-5.02517	3.33126	2.89424	0.0875284	0
1.0793	-5.32575	-0.330447	4.72539	1.91937	0
1.0800	-8.37785	-1.84872	3.50502	4.97036	0
1.0807	-6.55122	-0.330447	-0.462369	3.75122	0
1.0813	-0.447024	-0.330447	-2.9037	-1.43797	0
1.0820	1.6879	0.8931	-3.51448	-3.57616	0
1.0827	0.161854	3.33126	-1.98842	-3.88251	0
1.0833	-1.97307	3.02761	-0.462369	-6.01445	0
1.0840	-4.108	1.50041	-3.2088	-7.23985	0
1.0847	-3.79971	0.589446	-4.73485	-6.01445	0
1.0853	-1.36419	-0.330447	-1.98842	-6.01445	0
1.0860	-0.447024	-3.07226	-1.07255	-6.01445	0
1.0867	-0.447024	-3.07226	-2.9037	-6.62715	0
1.0873	0.161854	0.589446	-2.59861	-6.62715	0
1.0880	-1.36419	3.64385	-1.37824	-2.96346	0
1.0887	-1.0559	0.285792	-1.98842	1.30667	0
1.0893	3.83054	-3.07226	-1.37824	1.91937	0
1.0900	5.35658	-0.017862	0.147816	1.91937	0
1.0907	1.6879	3.02761	0.758002	2.83217	0
1.0913	1.6879	1.50041	1.97896	3.13852	0
1.0920	6.26605	-0.017862	2.89424	4.05757	0
1.0927	9.62644	-0.634101	0.452909	4.35766	0
1.0933	11.7614	-0.634101	-2.59861	4.97036	0
1.0940	12.9791	3.9475	-0.767462	5.88316	0
1.0947	12.9791	7.0019	2.58915	4.97036	0
1.0953	12.3702	3.9475	1.67387	2.83217	0
1.0960	10.2353	1.50041	-0.157277	4.05757	0
1.0967	7.49151	2.11665	-0.462369	5.58306	0
1.0973	7.18322	1.81299	-2.59861	4.97036	0
1.0980	7.7921	0.8931	-2.59861	4.05757	0
1.0987	4.74	1.19675	-1.07255	3.44487	0
1.0993	1.07902	2.72395	-3.81957	1.30667	0
1.1000	0.778439	5.4747	-4.73485	-3.26981	0
1.1007	-0.447024	4.55481	-1.37824	-6.01445	0
1.1013	-3.49912	-0.634101	-2.29352	-2.96346	0
1.1020	-3.19083	-2.1613	-5.65072	1.00032	0
1.1027	-0.138732	-0.017862	-1.98842	-0.825268	0
1.1033	-0.747609	-0.330447	1.67387	-3.57616	0
1.1040	-2.89024	-0.634101	-0.462369	-3.57616	0
1.1047	-3.79971	0.589446	-1.98842	-6.01445	0
1.1053	-5.63405	0.589446	-2.9037	-6.62715	0
1.1060	-5.63405	-1.24141	-4.42976	-4.79531	0
1.1067	-1.97307	-0.937755	-2.9037	-6.9335	0
1.1073	-0.747609	-0.330447	-1.07255	-8.76534	0
1.1080	-3.49912	-1.24141	-0.767462	-6.9335	0
1.1087	-4.40858	-3.99216	0.147816	-6.9335	0
1.1093	-3.49912	-8.26117	0.147816	-6.9335	0
1.1100	-1.0559	-11.0119	-1.07255	-3.26981	0
1.1107	1.6879	-9.18107	0.452909	-0.52517	0
1.1113	1.99619	-4.59946	1.97896	-0.52517	0
1.1120	1.6879	-0.330447	0.758002	0.700227	0
1.1127	4.74	2.11665	1.06369	0.393878	0
1.1133	6.26605	2.4203	1.67387	-0.218821	0
1.1140	4.13112	2.4203	-1.07255	1.30667	0
1.1147	2.60507	1.50041	-1.07255	2.22572	0
1.1153	2.91336	-1.24141	3.50502	2.52582	0
1.1160	1.99619	-3.99216	5.33617	3.44487	0
1.1167	0.161854	-5.20677	2.58915	3.75122	0
1.1173	0.161854	-7.65387	-0.462369	3.75122	0
1.1180	1.6879	-11.9229	-1.68333	4.05757	0
1.1187	1.6879	-15.5846	-0.767462	2.22572	0
1.1193	-0.138732	-17.7191	-0.157277	0.0875284	0
1.1200	-1.66478	-17.7191	-1.07255	-1.43797	0
1.1207	-3.49912	-16.1919	-0.462369	-1.43797	0
1.1213	-5.02517	-14.9773	1.36878	-0.825268	0
1.1220	-4.40858	-15.8882	-0.157277	-1.43797	0
1.1227	-2.89024	-16.1919	-1.98842	-1.43797	0
1.1233	-4.108	-12.2265	-0.157277	0.700227	0
1.1240	-4.40858	-4.90312	0.758002	0.0875284	0
1.1247	-2.27366	-2.76861	-1.07255	-5.7081	0
1.1253	-2.27366	-7.03763	-1.68333	-8.45899	0
1.1260	-4.71688	-7.95752	-0.157277	-6.9335	0
1.1267	-5.63405	-4.59946	2.89424	-6.9335	0
1.1273	-7.46068	-3.07226	5.03048	-6.62715	0
1.1280	-13.8732	-4.59946	1.97896	-3.57616	0
1.1287	-19.9774	-4.59946	-1.98842	-1.43797	0
1.1293	-20.2779	-1.24141	-2.59861	-2.65711	0
1.1300	-15.7075	4.85846	-1.37824	-3.57616	0
1.1307	-9.29502	8.52017	0.147816	-1.74432	0
1.1313	-2.89024	9.44006	0.758002	0.0875284	0
1.1320	0.778439	10.6636	-1.07255	1.00032	0
1.1327	1.99619	10.351	-0.767462	3.75122	0
1.1333	4.13112	10.6636	1.67387	7.715	0
1.1340	6.88263	14.3253	1.67387	8.02135	0
1.1347	6.88263	16.1562	1.67387	6.80221	0
1.1353	5.35658	14.3253	2.58915	7.715	0
1.1360	5.04829	16.7635	0.758002	7.715	0
1.1367	5.65717	19.2016	-1.07255	5.88316	0
1.1373	5.35658	14.0127	0.147816	5.27671	0
1.1380	6.26605	8.83276	0.452909	4.05757	0
1.1387	8.10039	9.74372	0.452909	1.91937	0
1.1393	5.96546	11.5746	2.58915	3.13852	0
1.1400	1.6879	10.0474	2.28406	4.97036	0
1.1407	0.161854	7.0019	-0.767462	5.88316	0
1.1413	-0.138732	4.55481	-0.462369	5.88316	0
1.1420	-1.0559	3.64385	-0.157277	4.05757	0
1.1427	-1.36419	1.81299	-1.37824	2.22572	0
1.1433	-0.447024	-2.1613	-1.98842	1.30667	0
1.1440	0.778439	-2.76861	-1.68333	-1.13162	0
1.1447	2.30449	-0.330447	-1.98842	-3.88251	0
1.1453	0.778439	1.50041	-1.98842	-5.10166	0
1.1460	-1.97307	4.25115	-1.98842	-5.40801	0
1.1467	-0.447024	4.55481	-1.07255	-5.10166	0
1.1473	1.6879	2.72395	1.36878	-4.18261	0
1.1480	0.778439	5.4747	1.67387	-3.26981	0
1.1487	-1.36419	10.0474	-0.767462	-2.05067	0
1.1493	-1.36419	7.91286	-0.767462	-1.13162	0
1.1500	-1.0559	4.85846	1.67387	0.0875284	0
1.1507	-0.138732	7.0019	2.58915	2.83217	0
1.1513	1.6879	7.0019	2.28406	3.75122	0
1.1520	3.21395	4.55481	1.67387	2.22572	0
1.1527	2.60507	4.25115	-0.157277	4.05757	0
1.1533	-1.0559	4.25115	-1.98842	5.88316	0
1.1540	-3.79971	4.25115	-2.59861	4.97036	0
1.1547	-2.89024	4.25115	-1.37824	4.97036	0
1.1553	-2.27366	2.4203	-0.462369	6.18951	0
1.1560	-2.89024	-0.937755	-0.767462	6.18951	0
1.1567	-0.138732	-3.67957	-0.157277	6.80221	0
1.1573	2.60507	-6.12666	0.452909	8.02135	0
1.1580	0.470146	-8.86848	0.758002	5.88316	0
1.1587	-2.27366	-12.5302	1.67387	2.22572	0
1.1593	-2.89024	-14.0574	1.67387	-1.43797	0
1.1600	-1.0559	-11.0119	-0.157277	-2.96346	0
1.1607	1.99619	-8.56483	-0.157277	-3.57616	0
1.1613	3.21395	-10.3957	0.452909	-5.10166	0
1.1620	0.778439	-9.48472	-0.462369	-6.9335	0
1.1627	-0.447024	-5.82301	1.06369	-6.01445	0
1.1633	0.470146	-4.90312	6.25145	-6.62715	0
1.1640	0.778439	-4.90312	6.25145	-8.45899	0
1.1647	-1.0559	-3.37592	0.758002	-8.45899	0
1.1653	-2.89024	-2.76861	-3.51448	-6.01445	0
1.1660	-1.66478	-1.24141	-3.2088	-2.96346	0
1.1667	-0.138732	0.8931	-1.98842	-2.35701	0
1.1673	-1.97307	0.285792	-1.07255	-5.10166	0
1.1680	-2.89024	-0.937755	-0.462369	-6.01445	0
1.1687	-1.0559	-1.54506	-0.462369	-4.18261	0
1.1693	-4.71688	-3.07226	-1.37824	-2.35701	0
1.1700	-6.8518	-1.84872	-1.98842	-0.52517	0
1.1707	-1.66478	0.8931	-1.68333	4.05757	0
1.1713	1.99619	0.8931	-0.462369	6.18951	0
1.1720	0.470146	2.11665	-0.767462	4.05757	0
1.1727	0.778439	6.38566	-1.98842	1.91937	0
1.1733	2.60507	7.0019	-2.29352	3.13852	0
1.1740	4.43941	2.72395	-1.68333	4.66401	0
1.1747	6.26605	1.50041	-1.07255	3.75122	0
1.1753	4.74	3.33126	0.452909	2.52582	0
1.1760	2.91336	4.25115	0.758002	2.22572	0
1.1767	7.18322	5.4747	-1.07255	2.22572	0
1.1773	8.70927	6.08201	-2.29352	1.61302	0
1.1780	4.43941	6.08201	-1.37824	1.61302	0
1.1787	5.96546	7.0019	-1.37824	3.13852	0
1.1793	9.92702	9.44006	-1.98842	4.97036	0
1.1800	8.10039	10.6636	-2.9037	4.97036	0
1.1807	6.57434	10.351	-4.42976	3.13852	0
1.1813	6.88263	9.44006	-4.42976	2.22572	0
1.1820	2.91336	7.91286	-2.9037	0.700227	0
1.1827	-0.447024	5.4747	-1.37824	-2.65711	0
1.1833	-0.138732	3.64385	-2.29352	-4.18261	0
1.1840	-1.97307	2.72395	-3.81957	-4.18261	0
1.1847	-4.40858	0.285792	-2.9037	-6.9335	0
1.1853	-3.79971	-4.90312	-0.157277	-7.8463	0
1.1860	-4.71688	-8.86848	-1.37824	-4.18261	0
1.1867	-5.63405	-10.3957	-1.98842	-2.65711	0
1.1873	-2.27366	-9.48472	1.97896	-3.57616	0
1.1880	-0.138732	-7.03763	2.58915	-3.26981	0
1.1887	-1.66478	-6.12666	-2.59861	-2.35701	0
1.1893	-1.97307	-8.26117	-4.42976	-1.13162	0
1.1900	-0.447024	-10.3957	-1.98842	0.393878	0
1.1907	-1.0559	-10.3957	-2.29352	-2.35701	0
1.1913	-0.138732	-9.48472	-4.42976	-3.88251	0
1.1920	1.38732	-10.092	-3.81957	-1.43797	0
1.1927	-2.27366	-13.1464	-1.98842	-2.35701	0
1.1933	-4.71688	-16.8081	-2.29352	-3.26981	0
1.1940	0.778439	-15.2809	-3.51448	2.22572	0
1.1947	3.21395	-7.65387	-1.98842	4.05757	0
1.1953	0.778439	-3.07226	-1.07255	1.30667	0
1.1960	2.30449	-4.29581	-2.9037	3.44487	0
1.1967	4.43941	-2.76861	-1.98842	7.40865	0
1.1973	4.43941	-0.017862	0.147816	6.18951	0
1.1980	5.65717	-2.1613	-0.767462	4.35766	0
1.1987	4.43941	-2.76861	0.452909	2.83217	0
1.1993	-1.0559	0.589446	2.58915	-0.218821	0
1.2000	-2.58195	-1.54506	0.758002	-1.74432	0
1.2007	-2.58195	-7.35021	-0.462369	-2.05067	0
1.2013	-6.8518	-6.12666	-0.462369	-2.35701	0
1.2020	-10.2122	-6.73397	-1.98842	-1.74432	0
1.2027	-10.2122	-13.7537	-2.29352	-3.26981	0
1.2033	-10.2122	-16.8081	-0.767462	-6.01445	0
1.2040	-10.5128	-13.4501	-1.07255	-6.62715	0
1.2047	-9.29502	-11.6192	-2.29352	-6.62715	0
1.2053	-7.76897	-10.6993	-1.98842	-7.8463	0
1.2060	-7.46068	-9.48472	-2.29352	-7.8463	0
1.2067	-8.98673	-9.18107	-1.98842	-7.23985	0
1.2073	-8.68614	-7.65387	-0.157277	-7.53995	0
1.2080	-5.63405	-3.67957	1.06369	-6.01445	0
1.2087	-4.71688	-0.017862	1.67387	-2.96346	0
1.2093	-5.32575	3.33126	1.97896	-0.825268	0
1.2100	-1.0559	8.52017	2.58915	-0.52517	0
1.2107	2.91336	12.4945	3.50502	0.393878	0
1.2113	2.30449	13.4054	4.11521	0.0875284	0
1.2120	2.30449	14.3253	2.89424	-0.52517	0
1.2127	5.35658	15.2363	2.58915	1.61302	0
1.2133	7.18322	14.3253	3.50502	4.97036	0
1.2140	5.65717	15.2363	3.50502	5.27671	0
1.2147	4.13112	16.1562	2.89424	6.18951	0
1.2153	4.43941	15.2363	1.97896	8.63405	0
1.2160	4.74	15.8436	1.97896	7.715	0
1.2167	3.21395	15.8436	3.50502	6.49586	0
1.2173	4.13112	11.5746	2.89424	8.63405	0
1.2180	7.18322	6.68932	1.67387	10.1595	0
1.2187	6.57434	2.11665	3.19993	7.715	0
1.2193	6.26605	-2.46496	4.4203	5.27671	0
1.2200	7.18322	-1.84872	2.89424	4.66401	0
1.2207	4.13112	-0.017862	2.89424	4.35766	0
1.2213	1.38732	-3.37592	4.4203	3.44487	0
1.2220	4.13112	-5.82301	2.58915	1.30667	0
1.2227	3.21395	-7.03763	1.97896	1.30667	0
1.2233	-2.58195	-10.3957	4.72539	2.22572	0
1.2240	-2.89024	-9.48472	3.81011	-2.05067	0
1.2247	-1.0559	-8.26117	-0.157277	-7.53995	0
1.2253	-1.97307	-11.9229	-1.68333	-7.8463	0
1.2260	-1.97307	-10.3957	-1.07255	-6.01445	0
1.2267	-2.89024	-4.90312	-0.157277	-5.10166	0
1.2273	-5.93463	-6.12666	0.758002	-3.88251	0
1.2280	-8.37785	-7.65387	-0.462369	-3.26981	0
1.2287	-10.2122	-4.90312	-1.68333	-3.88251	0
1.2293	-10.2122	-3.99216	-0.157277	-1.74432	0
1.2300	-6.24292	-3.37592	0.758002	0.700227	0
1.2307	-4.40858	1.19675	0.758002	-1.13162	0
1.2313	-6.8518	4.25115	0.758002	-2.35701	0
1.2320	-4.40858	5.77836	0.452909	1.00032	0
1.2327	-0.138732	9.74372	0.452909	3.13852	0
1.2333	-2.27366	11.5746	1.67387	2.22572	0
1.2340	-3.19083	10.0474	2.89424	3.44487	0
1.2347	0.778439	10.6636	4.11521	4.97036	0
1.2353	0.778439	12.4945	2.58915	3.44487	0
1.2360	-1.36419	10.351	-1.37824	4.05757	0
1.2367	1.07902	7.0019	0.147816	6.49586	0
1.2373	5.35658	7.0019	4.4203	6.18951	0
1.2380	5.65717	7.0019	2.58915	6.80221	0
1.2387	2.60507	3.9475	-1.07255	7.715	0
1.2393	0.778439	1.81299	-0.767462	6.49586	0
1.2400	-0.138732	1.50041	-0.767462	3.75122	0
1.2407	-2.58195	1.19675	-0.157277	-0.218821	0
1.2413	-8.98673	2.11665	0.147816	-4.79531	0
1.2420	-14.1815	3.02761	-2.9037	-5.10166	0
1.2427	-16.617	-0.017862	-5.03994	-3.26981	0
1.2433	-18.7519	-4.59946	-2.59861	-6.01445	0
1.2440	-18.143	-4.29581	-0.462369	-7.8463	0
1.2447	-13.5649	-0.017862	-1.07255	-5.10166	0
1.2453	-10.8211	3.02761	-1.68333	-4.79531	0
1.2460	-9.9039	6.08201	0.147816	-6.9335	0
1.2467	-6.8518	12.1819	3.19993	-6.9335	0
1.2473	-3.19083	15.2363	4.4203	-5.7081	0
1.2480	-2.27366	13.1018	2.58915	-4.79531	0
1.2487	-1.66478	11.5746	0.758002	-3.26981	0
1.2493	1.6879	11.5746	-1.68333	-1.74432	0
1.2500	4.13112	8.52017	-2.9037	0.700227	0
1.2507	4.43941	5.16212	-1.07255	4.05757	0
1.2513	6.26605	5.16212	-1.98842	3.13852	0
1.2520	9.92702	6.08201	-4.73485	1.00032	0
1.2527	11.4531	6.38566	-1.98842	2.52582	0
1.2533	12.6785	3.33126	1.67387	5.27671	0
1.2540	14.5052	-2.1613	0.758002	6.80221	0
1.2547	12.3702	-4.90312	0.758002	8.02135	0
1.2553	11.4531	-5.51043	1.97896	8.3277	0
1.2560	13.8963	-10.092	-0.157277	6.80221	0
1.2567	12.9791	-13.4501	0.147816	4.05757	0
1.2573	11.7614	-12.8428	2.89424	2.22572	0
1.2580	15.4223	-14.9773	3.19993	2.52582	0
1.2587	18.1738	-17.4154	3.81011	2.22572	0
1.2593	15.1218	-13.1464	5.94635	-3.26981	0
1.2600	9.92702	-9.78837	4.11521	-6.3208	0
1.2607	5.35658	-12.2265	-0.462369	-2.35701	0
1.2613	3.83054	-13.1464	-3.2088	-1.43797	0
1.2620	5.96546	-11.3156	-3.2088	-5.10166	0
1.2627	5.96546	-11.6192	-0.462369	-4.18261	0
1.2633	2.60507	-11.6192	1.36878	-4.18261	0
1.2640	1.07902	-8.56483	-1.07255	-6.9335	0
1.2647	1.6879	-5.20677	-2.9037	-5.40801	0
1.2653	1.07902	-3.99216	-1.07255	-4.18261	0
1.2660	-0.747609	-2.76861	-0.157277	-5.10166	0
1.2667	-2.27366	-1.54506	-1.98842	-3.57616	0
1.2673	-1.97307	0.285792	-2.29352	-2.35701	0
1.2680	1.07902	3.64385	-1.98842	-4.48896	0
1.2687	3.21395	6.38566	-1.98842	-6.9335	0
1.2693	2.60507	7.91286	-1.98842	-6.3208	0
1.2700	2.60507	10.6636	-1.37824	-3.88251	0
1.2707	1.6879	11.2709	-0.462369	-0.52517	0
1.2713	-1.0559	10.6636	1.67387	-0.52517	0
1.2720	-1.66478	13.4054	1.67387	-0.218821	0
1.2727	0.470146	16.4598	-0.767462	4.05757	0
1.2733	0.470146	13.4054	-2.59861	6.80221	0
1.2740	-0.138732	7.91286	-3.81957	5.88316	0
1.2747	0.161854	6.08201	-1.98842	5.58306	0
1.2753	-1.36419	1.50041	2.28406	4.97036	0
1.2760	-2.89024	-3.99216	2.28406	4.97036	0
1.2767	-2.58195	-3.99216	-1.98842	7.40865	0
1.2773	-3.49912	-2.46496	-2.9037	7.715	0
1.2780	-3.49912	-3.37592	-1.37824	6.80221	0
1.2787	-1.36419	-3.67957	-3.2088	6.18951	0
1.2793	-3.19083	-4.29581	-3.2088	2.83217	0
1.2800	-5.63405	-7.03763	-0.157277	-0.52517	0
1.2807	-4.71688	-9.78837	-0.157277	1.30667	0
1.2813	-7.76897	-11.3156	-2.9037	1.61302	0
1.2820	-12.956	-11.6192	-2.59861	-2.65711	0
1.2827	-11.1294	-9.48472	0.758002	-4.48896	0
1.2833	-6.55122	-7.95752	2.58915	-6.62715	0
1.2840	-6.55122	-7.95752	0.758002	-11.2036	0
1.2847	-7.46068	-7.65387	-2.29352	-9.67814	0
1.2853	-7.46068	-8.56483	-1.68333	-4.79531	0
1.2860	-6.55122	-8.56483	0.758002	-4.79531	0
1.2867	-3.79971	-8.56483	-0.462369	-6.01445	0
1.2873	-2.58195	-8.26117	-3.2088	-2.96346	0
1.2880	-1.0559	-5.82301	-2.9037	-2.05067	0
1.2887	0.778439	-3.37592	0.452909	-4.18261	0
1.2893	1.38732	-3.07226	1.36878	-4.18261	0
1.2900	2.60507	0.589446	-0.462369	-1.43797	0
1.2907	3.21395	5.16212	-1.37824	-1.43797	0
1.2913	2.91336	4.25115	-0.462369	-3.57616	0
1.2920	4.43941	4.55481	-1.07255	-2.96346	0
1.2927	4.74	9.44006	-0.767462	1.30667	0
1.2933	0.778439	10.6636	1.67387	4.66401	0
1.2940	1.6879	9.13641	0.758002	6.80221	0
1.2947	6.57434	10.0474	0.758002	8.9404	0
1.2953	6.26605	10.351	5.33617	10.4659	0
1.2960	3.52224	8.83276	5.64126	10.4659	0
1.2967	3.83054	8.21652	0.147816	9.2405	0
1.2973	3.52224	7.91286	-1.07255	6.18951	0
1.2980	2.91336	8.83276	0.147816	5.88316	0
1.2987	4.43941	10.0474	-1.07255	8.3277	0
1.2993	4.74	7.60921	-0.767462	8.3277	0
1.3000	2.91336	7.60921	2.58915	5.58306	0
1.3007	2.30449	9.13641	2.28406	4.05757	0
1.3013	3.52224	3.64385	-0.767462	3.13852	0
1.3020	3.83054	-2.1613	-0.157277	1.61302	0
1.3027	1.6879	-1.24141	2.58915	-0.52517	0
1.3033	0.470146	-0.937755	3.50502	-1.74432	0
1.3040	0.470146	-2.1613	1.06369	-3.57616	0
1.3047	-1.0559	-0.330447	-0.157277	-5.10166	0
1.3053	-2.89024	0.285792	1.06369	-4.18261	0
1.3060	-4.40858	-2.76861	2.89424	-2.96346	0
1.3067	-6.24292	-3.99216	3.19993	-3.26981	0
1.3073	-7.46068	-4.29581	3.50502	-2.96346	0
1.3080	-7.1601	-3.99216	3.19993	-1.43797	0
1.3087	-6.24292	-0.634101	0.452909	-0.52517	0
1.3093	-5.02517	1.50041	-2.59861	-0.218821	0
1.3100	-4.40858	0.589446	-1.07255	-1.43797	0
1.3107	-3.79971	-0.017862	1.67387	-3.26981	0
1.3113	-1.66478	0.589446	0.758002	-1.43797	0
1.3120	-0.747609	2.4203	-0.767462	1.30667	0
1.3127	-2.89024	4.85846	-0.157277	2.22572	0
1.3133	-3.79971	5.16212	1.36878	4.05757	0
1.3140	-2.89024	5.4747	2.58915	5.58306	0
1.3147	-1.66478	6.68932	1.67387	4.97036	0
1.3153	-0.138732	3.33126	-0.767462	7.715	0
1.3160	1.38732	-1.54506	-0.157277	12.2915	0
1.3167	2.60507	-1.54506	3.19993	11.0723	0
1.3173	3.83054	-3.07226	2.58915	4.97036	0
1.3180	4.13112	-5.82301	0.758002	3.13852	0
1.3187	4.43941	-3.99216	1.97896	4.66401	0
1.3193	3.21395	-2.1613	4.72539	1.91937	0
1.3200	-1.66478	-2.76861	5.33617	-3.26981	0
1.3207	-2.89024	-0.330447	2.58915	-4.79531	0
1.3213	0.778439	1.81299	0.758002	-2.35701	0
1.3220	0.778439	0.589446	1.97896	-1.74432	0
1.3227	-0.747609	0.285792	3.19993	-2.96346	0
1.3233	-1.0559	0.8931	1.67387	-4.18261	0
1.3240	-2.89024	0.285792	0.758002	-5.40801	0
1.3247	-5.32575	0.8931	0.147816	-6.01445	0
1.3253	-4.108	2.4203	-1.98842	-6.3208	0
1.3260	-3.19083	3.33126	-1.07255	-6.9335	0
1.3267	-2.89024	6.08201	-0.157277	-6.62715	0
1.3273	-2.89024	10.351	-2.9037	-7.8463	0
1.3280	-5.02517	8.83276	-3.81957	-9.98449	0
1.3287	-5.63405	4.55481	-1.98842	-9.06544	0
1.3293	-4.40858	3.64385	-3.2088	-7.53995	0
1.3300	-5.32575	4.25115	-5.65072	-7.8463	0
1.3307	-5.02517	0.589446	-4.12467	-6.01445	0
1.3313	-1.36419	-3.07226	-1.68333	-2.35701	0
1.3320	-0.138732	-5.20677	-0.462369	-1.43797	0
1.3327	-0.747609	-6.73397	-1.98842	-0.218821	0
[truncated: 68,992 more rows]
