# Supplementary material for: Identification of Haptic Based Guiding Using Hard Reins
Source: PLoS One. 2015 Jul 22;10(7):e0132020. doi: 10.1371/journal.pone.0132020 (PMC4511788; doi:10.1371/journal.pone.0132020)
Supplement: S3 File — (ZIP) [file pone.0132020.s003.zip › EMGData1/Subject5/T11/t11.txt]

0.0000	-5.01983	-17.1078	1.36873	-20.6651	0
0.0007	-4.72023	-15.8924	-1.98846	-19.7488	0
0.0013	-5.01983	-11.3162	-4.73508	-14.2551	0
0.0020	-5.63126	-1.85073	-4.12453	-9.67765	0
0.0027	-2.88594	5.16548	-0.462503	-6.93272	0
0.0033	0.165086	8.83012	1.97885	-0.827528	0
0.0040	0.4708	15.8463	0.452895	6.19007	0
0.0047	0.4708	23.7833	-1.07262	11.379	0
0.0053	1.69366	27.1349	0.758173	15.0402	0
0.0060	2.60469	29.5841	1.67357	17.787	0
0.0067	2.60469	32.328	1.67357	19.6176	0
0.0073	2.60469	30.7995	1.97885	21.7549	0
0.0080	3.82754	26.5272	1.67357	22.976	0
0.0087	5.0504	24.391	0.758173	22.3645	0
0.0093	5.0504	22.8626	2.28413	22.3645	0
0.0100	4.43897	19.511	5.03075	23.2807	0
0.0107	4.43897	13.4063	6.86199	22.6712	0
0.0113	1.69366	6.9978	5.94615	18.3985	0
0.0120	-1.9688	3.02931	3.5048	10.158	0
0.0127	-2.88594	-2.15459	1.06345	3.13844	0
0.0133	-0.140629	-11.3162	-1.07262	-0.522751	0
0.0140	1.38794	-20.4686	-1.07262	-5.1002	0
0.0147	-1.9688	-28.1017	0.758173	-10.8987	0
0.0153	-5.01983	-35.7256	1.06345	-13.3408	0
0.0160	-4.72023	-41.5264	1.36873	-15.1714	0
0.0167	-5.93697	-45.1911	1.97885	-18.8345	0
0.0173	-10.2109	-47.0142	-0.462503	-21.5794	0
0.0180	-10.2109	-45.7988	-1.98846	-23.4119	0
0.0187	-8.38269	-42.7418	0.148053	-24.9377	0
0.0193	-9.29372	-41.2226	0.452895	-23.1052	0
0.0200	-8.07697	-37.8618	-1.07262	-19.7488	0
0.0207	-3.80309	-31.4533	1.06345	-18.8345	0
0.0213	-3.49737	-24.7409	0.758173	-16.0876	0
0.0220	-3.80309	-15.5885	-2.90385	-10.5939	0
0.0227	0.776515	-5.51537	-0.767781	-8.76331	0
0.0233	4.74469	-0.322267	3.5048	-7.2375	0
0.0240	3.52183	4.86163	3.19952	-0.827528	0
0.0247	1.69366	15.2386	3.5048	6.49677	0
0.0253	2.60469	22.2549	4.4202	11.379	0
0.0260	4.13326	22.5587	1.67357	16.566	0
0.0267	5.0504	26.2233	0.452895	19.0081	0
0.0273	4.74469	32.6319	3.81008	19.9243	0
0.0280	3.82754	35.0719	4.4202	23.2807	0
0.0287	1.08223	35.0719	2.28413	24.5018	0
0.0293	-1.05777	33.5434	1.36873	20.5339	0
0.0300	-1.36349	29.888	0.452895	17.1775	0
0.0307	-0.140629	24.391	-0.157225	15.6517	0
0.0313	-0.446343	17.071	0.758173	10.7675	0
0.0320	-0.752057	8.52627	0.758173	4.0547	0
0.0327	0.776515	1.50084	1.36873	-0.522751	0
0.0333	3.52183	-6.73999	2.28413	-1.74379	0
0.0340	5.35612	-16.5001	1.67357	-4.79542	0
0.0347	5.35612	-19.8609	2.28413	-9.98435	0
0.0353	4.43897	-19.8609	4.4202	-13.036	0
0.0360	4.43897	-24.7409	2.5894	-15.1714	0
0.0367	4.13326	-31.7571	-1.68318	-19.7488	0
0.0373	2.60469	-33.5895	-2.59858	-21.5794	0
0.0380	1.69366	-32.061	-3.20913	-21.5794	0
0.0387	0.776515	-28.7094	-3.81925	-22.4957	0
0.0393	-1.05777	-22.9086	-0.157225	-23.1052	0
0.0400	-1.05777	-14.6678	0.758173	-20.9698	0
0.0407	-0.446343	-6.73999	-1.3779	-18.5278	0
0.0413	-2.88594	0.589289	-0.462503	-14.2551	0
0.0420	-4.72023	8.83012	0.758173	-8.76331	0
0.0427	-2.88594	14.6309	-1.3779	-4.18587	0
0.0433	0.776515	17.9825	-0.462503	0.698287	0
0.0440	4.43897	23.4795	2.5894	8.02259	0
0.0447	5.65572	30.7995	0.452895	11.9886	0
0.0453	4.43897	34.1603	-2.2933	15.9564	0
0.0460	4.74469	34.1603	0.758173	24.197	0
0.0467	7.18429	34.4642	5.03075	27.8582	0
0.0473	5.96143	32.6319	6.86199	25.1113	0
0.0480	1.69366	28.0557	6.25143	26.0276	0
0.0487	2.29897	24.6949	4.72548	28.7745	0
0.0493	7.18429	22.8626	3.5048	25.4161	0
0.0500	7.49	21.6471	3.5048	21.4502	0
0.0507	4.74469	18.9033	2.5894	20.5339	0
0.0513	4.74469	13.1025	2.28413	16.566	0
0.0520	5.35612	5.46933	1.97885	10.4627	0
0.0527	3.82754	-0.635327	-0.157225	5.88529	0
0.0533	4.43897	-7.9554	-1.98846	1.00306	0
0.0540	5.35612	-16.5001	-0.462503	-3.26961	0
0.0547	2.60469	-22.3009	-0.157225	-7.54228	0
0.0553	0.165086	-24.7409	-2.59858	-14.8666	0
0.0560	0.165086	-26.5732	-2.59858	-21.5794	0
0.0567	-0.140629	-29.621	-1.07262	-24.631	0
0.0573	-1.36349	-32.6779	-2.59858	-25.8521	0
0.0580	-2.88594	-31.4533	-1.98846	-25.5473	0
0.0587	-3.80309	-28.7094	2.28413	-25.2425	0
0.0593	-1.66309	-29.621	4.4202	-26.1588	0
0.0600	0.776515	-29.621	2.5894	-23.4119	0
0.0607	-0.752057	-23.2124	-1.07262	-17.6134	0
0.0613	-1.9688	-15.5885	-4.73508	-14.8666	0
0.0620	0.4708	-11.3162	-2.90385	-13.3408	0
0.0627	0.165086	-7.65154	0.452895	-6.93272	0
0.0633	-2.88594	-0.939179	-0.767781	-0.217974	0
0.0640	-2.88594	6.9978	-2.90385	3.74992	0
0.0647	-2.27452	15.8463	-1.3779	9.2417	0
0.0653	-3.49737	25.6156	-0.157225	14.1259	0
0.0660	-2.27452	32.0242	0.148053	15.9564	0
0.0667	-0.752057	34.4642	1.36873	18.7033	0
0.0673	-1.9688	38.1288	0.452895	21.4502	0
0.0680	-1.9688	43.6166	-1.07262	21.1434	0
0.0687	-0.140629	44.2335	0.758173	22.976	0
0.0693	-0.140629	41.7842	2.89468	25.1113	0
0.0700	-0.140629	39.6481	2.28413	22.976	0
0.0707	0.4708	32.6319	2.28413	20.5339	0
0.0713	-1.05777	23.4795	3.5048	18.7033	0
0.0720	-2.88594	16.1502	2.89468	10.4627	0
0.0727	-2.88594	8.52627	1.06345	1.9174	0
0.0733	-1.9688	-0.939179	-1.07262	-1.43901	0
0.0740	0.776515	-10.6993	-4.12453	-7.2375	0
0.0747	2.29897	-21.0763	-4.12453	-16.3924	0
0.0753	-0.140629	-30.5417	-0.157225	-17.9182	0
0.0760	-1.05777	-36.9502	-0.767781	-16.0876	0
0.0767	2.29897	-41.2226	-5.65048	-18.8345	0
0.0773	2.60469	-43.0549	-5.95576	-18.8345	0
0.0780	0.776515	-43.0549	-2.59858	-14.5618	0
0.0787	1.38794	-42.7418	-2.90385	-13.036	0
0.0793	0.4708	-40.6057	-3.51441	-13.3408	0
0.0800	-1.9688	-37.5579	-2.90385	-12.7293	0
0.0807	-3.80309	-34.8141	-2.59858	-14.8666	0
0.0813	-5.01983	-30.5417	-0.157225	-16.3924	0
0.0820	-4.72023	-20.4686	1.67357	-12.4245	0
0.0827	-1.66309	-7.65154	0.758173	-7.54228	0
0.0833	-1.66309	4.25393	2.89468	-6.01646	0
0.0840	-5.63126	13.4063	5.64087	-2.04857	0
0.0847	-6.5484	20.7264	2.5894	4.35947	0
0.0853	-2.58023	24.391	0.148053	10.158	0
0.0860	0.165086	25.3118	2.89468	15.0402	0
0.0867	-0.140629	24.391	2.89468	18.3985	0
0.0873	0.776515	22.5587	-0.767781	18.7033	0
0.0880	3.21612	22.8626	0.148053	17.787	0
0.0887	1.99326	24.391	2.28413	19.0081	0
0.0893	-1.66309	19.8148	0.758173	21.1434	0
0.0900	-1.05777	14.3179	-0.767781	22.3645	0
0.0907	2.29897	13.4063	0.758173	21.1434	0
0.0913	2.29897	8.83012	0.148053	17.1775	0
0.0920	1.99326	-1.24303	-3.20913	12.9048	0
0.0927	5.0504	-4.90767	-1.98846	9.5484	0
0.0933	5.0504	-4.90767	1.06345	3.13844	0
0.0940	0.165086	-11.3162	-0.157225	-5.1002	0
0.0947	-0.752057	-18.3324	-1.07262	-10.5939	0
0.0953	1.69366	-21.997	2.89468	-15.4761	0
0.0960	-0.752057	-24.1332	2.5894	-18.8345	0
0.0967	-5.01983	-24.7409	-2.90385	-17.9182	0
0.0973	-4.72023	-23.2124	-4.73508	-16.3924	0
0.0980	-3.49737	-21.3801	-2.90385	-18.8345	0
0.0987	-4.1088	-18.0285	-4.73508	-20.0536	0
0.0993	-4.41452	-13.7562	-4.73508	-19.1392	0
0.1000	-4.72023	-10.3954	-1.3779	-19.7488	0
0.1007	-5.32554	-3.68305	-0.462503	-18.8345	0
0.1013	-5.32554	6.9978	-2.59858	-14.8666	0
0.1020	-5.32554	15.2386	-2.90385	-9.67765	0
0.1027	-5.01983	15.5425	-2.90385	-4.18587	0
0.1033	-2.88594	14.3179	-2.90385	0.391581	0
0.1040	-1.05777	18.5902	-1.3779	4.97096	0
0.1047	-0.752057	25.3118	0.148053	12.2953	0
0.1053	-1.05777	28.9672	0.452895	17.787	0
0.1060	-2.58023	29.5841	2.28413	18.3985	0
0.1067	-2.58023	29.888	4.72548	21.4502	0
0.1073	-1.66309	32.6319	5.03075	25.1113	0
0.1080	-1.9688	36.2965	4.4202	23.2807	0
0.1087	0.776515	37.208	4.11536	22.3645	0
0.1093	5.65572	34.4642	1.97885	24.5018	0
0.1100	3.52183	29.888	0.148053	24.197	0
0.1107	-1.05777	24.6949	-0.157225	21.1434	0
0.1113	0.776515	19.8148	0.452895	16.566	0
0.1120	3.52183	12.4948	2.28413	8.32737	0
0.1127	1.69366	0.89314	4.4202	2.2241	0
0.1133	-0.140629	-8.5631	3.19952	0.698287	0
0.1140	-1.05777	-12.2277	0.758173	-2.66005	0
0.1147	-1.66309	-16.8039	0.148053	-8.76331	0
0.1153	0.776515	-23.2124	-0.157225	-12.4245	0
0.1160	0.776515	-26.5732	0.758173	-13.6455	0
0.1167	-0.446343	-29.621	1.97885	-15.7809	0
0.1173	1.69366	-32.6779	-0.767781	-18.5278	0
0.1180	3.52183	-33.2856	-1.68318	-20.6651	0
0.1187	0.165086	-33.2856	2.5894	-21.5794	0
0.1193	-3.19166	-33.8933	2.5894	-21.5794	0
0.1200	-3.19166	-33.2856	-1.07262	-21.5794	0
0.1207	-2.88594	-30.2379	-0.157225	-18.8345	0
0.1213	-1.9688	-23.2124	-1.07262	-13.9503	0
0.1220	-0.140629	-13.7562	-4.73508	-7.54228	0
0.1227	-0.140629	-4.90767	-1.3779	-1.43901	0
0.1233	-2.27452	4.55778	1.67357	2.2241	0
0.1240	-1.9688	13.1025	-1.07262	4.35947	0
0.1247	-0.140629	18.5902	-1.3779	9.2417	0
0.1253	-1.66309	24.6949	1.67357	15.9564	0
0.1260	-4.72023	29.5841	2.5894	17.787	0
0.1267	-4.72023	28.0557	3.5048	16.566	0
0.1273	-3.80309	25.3118	3.5048	18.0918	0
0.1280	-5.63126	26.2233	1.06345	20.5339	0
0.1287	-6.24269	26.5272	-0.157225	19.9243	0
0.1293	-3.80309	23.1756	1.97885	17.787	0
0.1300	-2.88594	17.071	4.4202	16.566	0
0.1307	-2.88594	11.574	5.33603	15.9564	0
0.1313	-1.9688	9.43783	6.25143	12.6	0
0.1320	-2.58023	3.33316	5.94615	4.97096	0
0.1327	-2.27452	-7.65154	2.5894	-1.74379	0
0.1333	-0.446343	-14.9716	-1.07262	-4.18587	0
0.1340	-1.36349	-18.6363	-0.462503	-8.15183	0
0.1347	-3.80309	-23.5163	0.758173	-14.5618	0
0.1353	-1.9688	-27.1809	-2.59858	-17.9182	0
0.1360	-0.140629	-27.4848	-4.12453	-19.7488	0
0.1367	-2.58023	-24.4371	-2.2933	-21.8861	0
0.1373	-2.88594	-20.4686	-2.59858	-21.5794	0
0.1380	-1.9688	-19.8609	-2.90385	-18.8345	0
0.1387	-4.72023	-21.0763	0.452895	-19.444	0
0.1393	-5.32554	-20.4686	-0.157225	-20.9698	0
0.1400	-0.752057	-18.9401	-4.42981	-20.0536	0
0.1407	1.99326	-14.6678	-2.2933	-18.8345	0
0.1413	0.776515	-8.25925	1.67357	-15.1714	0
0.1420	-0.752057	-3.98691	-0.767781	-6.93272	0
0.1427	-2.88594	-0.322267	-1.3779	-0.522751	0
0.1433	-4.72023	5.77319	2.89468	0.0868037	0
0.1440	-3.19166	9.43783	3.19952	3.74992	0
0.1447	-0.446343	11.2701	-1.07262	11.0742	0
0.1453	0.776515	15.8463	-1.98846	15.0402	0
0.1460	2.60469	18.2864	-0.157225	15.9564	0
0.1467	4.13326	16.7671	0.148053	19.0081	0
0.1473	2.9104	16.1502	0.452895	23.2807	0
0.1480	2.9104	17.9825	0.758173	24.197	0
0.1487	5.96143	17.3748	0.452895	22.6712	0
0.1493	7.18429	11.574	-0.157225	20.5339	0
0.1500	5.96143	5.77319	-1.07262	18.7033	0
0.1507	5.0504	3.95008	-1.98846	15.9564	0
0.1513	4.43897	2.11776	-2.90385	11.0742	0
0.1520	2.9104	-3.3792	-1.98846	6.80155	0
0.1527	1.38794	-6.12308	0.452895	4.0547	0
0.1533	0.776515	-6.73999	0.758173	-0.217974	0
0.1540	2.29897	-11.3162	-1.07262	-6.01646	0
0.1547	2.60469	-15.8924	0.758173	-9.67765	0
0.1553	0.165086	-15.8924	2.89468	-10.8987	0
0.1560	-0.752057	-17.4208	-0.157225	-13.9503	0
0.1567	1.08223	-20.4686	-5.03993	-17.0019	0
0.1573	1.38794	-18.9401	-5.65048	-17.0019	0
0.1580	-0.140629	-17.7247	-4.12453	-17.9182	0
0.1587	-1.66309	-19.244	-2.59858	-19.7488	0
0.1593	-4.1088	-16.1962	-1.07262	-19.7488	0
0.1600	-4.41452	-9.18001	-2.59858	-19.1392	0
0.1607	-1.9688	-5.51537	-4.73508	-17.3087	0
0.1613	-2.58023	-2.15459	-1.98846	-13.3408	0
0.1620	-2.58023	5.16548	2.28413	-9.67765	0
0.1627	0.776515	11.2701	0.758173	-6.93272	0
0.1633	1.99326	14.3179	-3.51441	-0.827528	0
0.1640	1.38794	19.2071	-1.98846	6.19007	0
0.1647	3.52183	25.3118	1.36873	10.4627	0
0.1653	5.96143	28.9672	0.452895	15.6517	0
0.1660	5.96143	32.328	-0.157225	22.3645	0
0.1667	3.82754	33.5434	3.5048	25.4161	0
0.1673	1.69366	28.9672	5.33603	26.0276	0
0.1680	2.60469	21.951	4.11536	24.5018	0
0.1687	5.35612	19.8148	3.5048	19.6176	0
0.1693	4.74469	19.511	1.97885	15.0402	0
0.1700	4.43897	15.2386	1.06345	15.9564	0
0.1707	7.18429	11.574	2.5894	16.2612	0
0.1713	7.49	9.74168	2.5894	12.2953	0
0.1720	4.13326	1.8139	0.452895	6.80155	0
0.1727	3.52183	-9.78771	-0.767781	1.61262	0
0.1733	5.96143	-15.5885	-2.59858	-2.04857	0
0.1740	4.43897	-17.7247	-5.3452	-6.01646	0
0.1747	-0.446343	-22.3009	-2.90385	-12.1197	0
0.1753	-2.88594	-25.3486	1.67357	-17.6134	0
0.1760	-0.752057	-25.6525	0.758173	-18.5278	0
0.1767	1.99326	-27.1809	-2.59858	-19.7488	0
0.1773	-0.446343	-30.5417	-3.20913	-22.4957	0
0.1780	-3.80309	-32.061	-2.90385	-22.4957	0
0.1787	-1.9688	-29.621	-1.98846	-22.1909	0
0.1793	-0.446343	-25.9655	0.758173	-24.0215	0
0.1800	-4.72023	-23.2124	-0.157225	-23.4119	0
0.1807	-8.07697	-19.557	-2.59858	-19.444	0
0.1813	-6.24269	-13.4524	-3.20913	-16.0876	0
0.1820	-4.1088	-5.81922	-2.2933	-11.2035	0
0.1827	-2.88594	2.72546	-0.767781	-4.79542	0
0.1833	-1.9688	9.43783	0.148053	-3.26961	0
0.1840	-0.446343	14.9348	-1.07262	-0.827528	0
0.1847	1.38794	21.6471	-0.157225	8.63214	0
0.1853	2.29897	26.831	2.5894	15.6517	0
0.1860	1.08223	28.9672	0.758173	15.6517	0
0.1867	0.4708	32.328	-0.462503	16.2612	0
0.1873	0.776515	34.768	2.5894	19.3129	0
0.1880	0.776515	33.2396	1.97885	21.4502	0
0.1887	1.69366	30.7995	-0.157225	24.197	0
0.1893	2.60469	30.1918	1.36873	25.4161	0
0.1900	1.69366	28.0557	0.758173	25.4161	0
0.1907	1.69366	24.0872	-1.07262	24.197	0
0.1913	1.99326	19.511	2.5894	19.0081	0
0.1920	1.38794	13.7102	3.81008	11.9886	0
0.1927	2.60469	5.77319	-0.157225	7.41111	0
0.1933	5.0504	-3.68305	-0.157225	2.83366	0
0.1940	5.0504	-12.2277	0.452895	-2.96483	0
0.1947	2.9104	-18.3324	-5.03993	-5.71168	0
0.1953	1.08223	-23.8294	-6.56588	-8.45854	0
0.1960	-0.752057	-29.0133	-3.81925	-14.5618	0
0.1967	-1.36349	-32.6779	-4.73508	-19.1392	0
0.1973	-0.140629	-32.6779	-4.12453	-19.1392	0
0.1980	1.08223	-31.1494	-0.767781	-18.5278	0
0.1987	1.38794	-31.7571	-2.90385	-19.7488	0
0.1993	1.69366	-32.9817	-4.73508	-19.7488	0
0.2000	2.60469	-28.4056	-2.2933	-17.0019	0
0.2007	2.29897	-21.0763	-1.98846	-14.2551	0
0.2013	0.776515	-16.1962	-4.42981	-12.4245	0
0.2020	1.38794	-10.3954	-2.90385	-9.06809	0
0.2027	2.60469	-3.98691	-1.07262	-3.26961	0
0.2033	0.165086	-0.939179	-1.07262	0.391581	0
0.2040	-1.9688	5.16548	-0.462503	2.2241	0
0.2047	-0.752057	16.1502	0.758173	6.19007	0
0.2053	0.776515	21.951	0.758173	12.6	0
0.2060	-0.140629	23.1756	-0.767781	15.6517	0
0.2067	1.08223	26.2233	-1.98846	17.1775	0
0.2073	2.60469	29.2711	-1.07262	19.9243	0
0.2080	0.776515	32.0242	0.758173	22.0597	0
0.2087	-1.9688	36.9042	1.36873	23.5855	0
0.2093	-1.66309	37.8158	0.452895	23.8903	0
0.2100	-1.05777	30.7995	-1.3779	18.7033	0
0.2107	-2.58023	25.3118	-1.68318	13.2096	0
0.2113	-2.58023	22.5587	-0.157225	13.2096	0
0.2120	-0.752057	14.3179	0.452895	10.7675	0
0.2127	-1.36349	5.16548	1.36873	5.58051	0
0.2133	-1.9688	1.50084	1.67357	2.52888	0
0.2140	1.38794	-2.15459	-0.462503	-1.13423	0
0.2147	3.82754	-8.25925	0.452895	-7.84705	0
0.2153	0.776515	-13.1485	4.11536	-12.1197	0
0.2160	-1.66309	-16.8039	2.5894	-15.1714	0
0.2167	-1.05777	-20.4686	-0.462503	-18.8345	0
0.2173	-1.05777	-19.8609	1.36873	-19.7488	0
0.2180	-0.446343	-17.4208	1.36873	-20.3603	0
0.2187	0.4708	-16.8039	-1.3779	-21.5794	0
0.2193	-1.9688	-16.8039	-0.462503	-20.6651	0
0.2200	-4.1088	-14.9716	0.758173	-20.3603	0
0.2207	-1.9688	-11.62	-0.157225	-21.5794	0
0.2213	1.08223	-6.73999	-0.157225	-17.0019	0
0.2220	1.38794	-1.24303	-0.157225	-9.67765	0
0.2227	0.776515	4.25393	-0.462503	-5.1002	0
0.2233	1.08223	6.69395	1.67357	-2.04857	0
0.2240	0.4708	9.13397	2.89468	1.61262	0
0.2247	0.776515	13.4063	0.758173	2.52888	0
0.2253	4.74469	16.454	-0.157225	4.0547	0
0.2260	8.10143	17.3748	2.5894	9.2417	0
0.2267	5.65572	18.9033	6.25143	12.2953	0
0.2273	1.69366	19.8148	6.86199	14.1259	0
0.2280	0.776515	19.8148	4.72548	17.4823	0
0.2287	2.29897	19.8148	2.5894	19.6176	0
0.2293	2.60469	17.9825	1.97885	21.1434	0
0.2300	3.52183	13.4063	1.67357	23.2807	0
0.2307	5.0504	7.60551	1.36873	23.2807	0
0.2313	6.26715	1.50084	1.06345	18.0918	0
0.2320	6.26715	-4.59461	1.06345	13.2096	0
0.2327	4.13326	-7.9554	1.06345	8.02259	0
0.2333	0.776515	-12.8354	-0.462503	1.61262	0
0.2340	-1.05777	-21.0763	-2.59858	-5.1002	0
0.2347	-1.05777	-25.0448	-2.90385	-10.5939	0
0.2353	-1.05777	-21.3801	-2.90385	-15.1714	0
0.2360	-1.05777	-19.8609	-3.51441	-17.6134	0
0.2367	-2.58023	-26.2694	-1.98846	-18.223	0
0.2373	-6.24269	-31.7571	-0.767781	-20.0536	0
0.2380	-8.38269	-30.8456	-1.07262	-21.5794	0
0.2387	-5.93697	-28.7094	0.758173	-21.5794	0
0.2393	-4.41452	-29.621	3.81008	-22.1909	0
0.2400	-4.72023	-29.621	4.72548	-23.7167	0
0.2407	-4.1088	-25.9655	1.97885	-20.9698	0
0.2413	-3.49737	-18.9401	-0.767781	-14.2551	0
0.2420	-4.41452	-11.3162	-0.462503	-9.67765	0
0.2427	-3.80309	-3.98691	-0.157225	-5.40498	0
0.2433	-1.36349	4.25393	-1.98846	1.30784	0
0.2440	-0.752057	12.4948	-1.98846	4.35947	0
0.2447	-2.88594	18.5902	0.452895	5.88529	0
0.2453	-3.49737	25.3118	0.758173	11.379	0
0.2460	-1.9688	30.4957	-0.157225	16.8727	0
0.2467	-0.446343	31.1034	0.148053	19.3129	0
0.2473	-0.140629	32.6319	-0.157225	22.3645	0
0.2480	0.165086	34.768	0.452895	23.5855	0
0.2487	0.165086	34.4642	3.81008	21.7549	0
0.2493	-1.36349	33.5434	4.72548	20.8387	0
0.2500	-1.9688	30.7995	1.67357	21.4502	0
0.2507	0.4708	25.6156	1.67357	19.6176	0
0.2513	1.69366	21.6471	4.11536	14.4306	0
0.2520	0.165086	15.2386	5.03075	8.63214	0
0.2527	1.38794	6.69395	3.5048	6.80155	0
0.2533	4.74469	1.50084	-0.157225	5.88529	0
0.2540	5.35612	-3.98691	-1.98846	-0.217974	0
0.2547	4.43897	-14.3639	1.06345	-6.93272	0
0.2553	5.65572	-21.0763	1.36873	-10.8987	0
0.2560	7.18429	-25.3486	-1.68318	-15.1714	0
0.2567	6.57286	-32.374	-1.07262	-17.9182	0
0.2573	4.74469	-35.1179	0.148053	-17.0019	0
0.2580	3.21612	-33.5895	-1.98846	-18.8345	0
0.2587	3.21612	-35.4218	-0.767781	-22.4957	0
0.2593	3.52183	-34.5102	2.5894	-21.5794	0
0.2600	1.38794	-27.4848	1.06345	-19.444	0
0.2607	-0.446343	-22.6047	-0.462503	-19.7488	0
0.2613	-0.140629	-19.244	1.67357	-17.0019	0
0.2620	-0.140629	-9.48386	1.67357	-10.5939	0
0.2627	-1.05777	0.89314	1.67357	-6.01646	0
0.2633	-1.9688	4.86163	5.33603	-6.01646	0
0.2640	-1.66309	8.83012	7.4721	-2.96483	0
0.2647	-0.752057	16.7671	4.72548	5.58051	0
0.2653	-2.27452	24.0872	4.4202	12.2953	0
0.2660	-4.1088	27.1349	5.94615	14.1259	0
0.2667	-1.9688	29.888	4.4202	17.787	0
0.2673	1.08223	31.7203	4.11536	23.2807	0
0.2680	0.4708	31.7203	7.16683	23.8903	0
0.2687	-0.140629	32.0242	6.86199	22.6712	0
0.2693	1.08223	31.4072	4.4202	22.6712	0
0.2700	0.776515	26.831	2.5894	21.4502	0
0.2707	1.99326	19.8148	1.67357	19.9243	0
0.2713	5.35612	15.2386	2.5894	17.787	0
0.2720	4.74469	12.4948	3.5048	11.379	0
0.2727	1.38794	6.08625	1.36873	4.35947	0
0.2733	0.776515	-3.3792	-0.462503	0.391581	0
0.2740	2.29897	-10.3954	2.5894	-2.35334	0
0.2747	2.9104	-15.8924	4.4202	-4.49064	0
0.2753	3.52183	-19.8609	3.81008	-6.93272	0
0.2760	5.0504	-20.4686	5.33603	-12.4245	0
0.2767	4.74469	-21.6932	5.33603	-17.9182	0
0.2773	1.38794	-24.4371	1.06345	-17.9182	0
0.2780	-1.9688	-20.4686	-1.68318	-17.0019	0
0.2787	-1.05777	-12.2277	-0.157225	-20.3603	0
0.2793	1.69366	-9.18001	1.67357	-21.8861	0
0.2800	0.776515	-7.04384	-0.462503	-17.6134	0
0.2807	-0.140629	-3.98691	-3.51441	-15.1714	0
0.2813	2.29897	-3.68305	-2.2933	-15.7809	0
0.2820	3.82754	-2.15459	0.452895	-10.5939	0
0.2827	1.38794	4.25393	0.452895	-6.01646	0
0.2833	-0.752057	8.52627	-0.157225	-6.32124	0
0.2840	-1.9688	9.74168	-0.462503	-0.827528	0
0.2847	-3.80309	14.3179	-1.68318	7.71588	0
0.2853	-1.66309	20.1187	-1.07262	10.158	0
0.2860	2.9104	18.9033	-0.767781	14.1259	0
0.2867	2.29897	15.2386	-1.07262	21.4502	0
0.2873	0.4708	16.1502	1.36873	22.6712	0
0.2880	2.29897	19.8148	3.81008	21.4502	0
0.2887	2.60469	19.511	1.67357	21.4502	0
0.2893	1.38794	15.5425	0.148053	20.5339	0
0.2900	2.9104	10.6624	0.758173	20.5339	0
0.2907	4.43897	5.46933	-1.07262	21.4502	0
0.2913	5.0504	-0.322267	-2.90385	16.566	0
0.2920	5.35612	-5.21152	-1.98846	9.5484	0
0.2927	3.52183	-10.0916	-1.98846	4.97096	0
0.2933	1.38794	-17.4208	-2.90385	-0.217974	0
0.2940	1.38794	-25.0448	-1.07262	-4.79542	0
0.2947	1.69366	-26.2694	1.06345	-7.84705	0
0.2953	0.165086	-25.3486	0.758173	-12.7293	0
0.2960	-1.66309	-26.8771	-0.462503	-18.5278	0
0.2967	-1.9688	-27.7886	-1.68318	-20.9698	0
0.2973	-1.05777	-26.5732	-2.90385	-22.4957	0
0.2980	-1.05777	-26.8771	-4.73508	-24.3263	0
0.2987	-3.80309	-25.0448	-2.90385	-25.2425	0
0.2993	-5.01983	-20.4686	0.452895	-25.5473	0
0.3000	-5.01983	-16.5001	0.758173	-24.9377	0
0.3007	-5.63126	-12.2277	-0.767781	-20.9698	0
0.3013	-3.80309	-7.34769	-2.2933	-13.3408	0
0.3020	-1.9688	-3.68305	-3.51441	-8.45854	0
0.3027	-4.1088	2.72546	-1.98846	-8.76331	0
0.3033	-5.63126	9.74168	0.148053	-5.1002	0
0.3040	-4.1088	10.9663	-0.157225	4.66425	0
0.3047	-2.88594	14.3179	-0.767781	8.93692	0
0.3053	-2.27452	21.0394	0.148053	9.5484	0
0.3060	-1.36349	21.3433	-0.157225	16.566	0
0.3067	-1.66309	18.9033	-0.767781	22.3645	0
0.3073	-1.36349	23.4795	0.148053	20.2291	0
0.3080	-0.140629	26.5272	1.67357	21.4502	0
0.3087	-1.66309	21.6471	3.5048	27.2486	0
0.3093	-4.41452	17.071	3.81008	27.2486	0
0.3100	-4.72023	15.5425	3.19952	23.5855	0
0.3107	-4.41452	14.3179	4.72548	22.3645	0
0.3113	-3.80309	11.8778	6.25143	19.9243	0
0.3120	-1.05777	5.77319	3.81008	15.3469	0
0.3127	1.69366	-2.7715	2.5894	9.5484	0
0.3133	1.38794	-6.12308	4.11536	3.13844	0
0.3140	0.4708	-9.18001	1.67357	-2.35334	0
0.3147	-0.140629	-16.8039	-2.90385	-7.2375	0
0.3153	-1.36349	-21.0763	-1.98846	-12.4245	0
0.3160	-1.66309	-19.557	0.452895	-16.3924	0
0.3167	-1.36349	-23.2124	-1.98846	-19.7488	0
0.3173	-2.88594	-29.621	-2.90385	-21.8861	0
0.3180	-5.63126	-28.1017	-0.462503	-21.5794	0
0.3187	-6.24269	-24.1332	1.06345	-21.2746	0
0.3193	-5.01983	-21.3801	0.758173	-22.4957	0
0.3200	-5.01983	-16.8039	-0.462503	-21.5794	0
0.3207	-5.32554	-14.3639	-0.157225	-19.444	0
0.3213	-5.01983	-14.9716	0.758173	-18.223	0
0.3220	-3.80309	-10.0916	-0.157225	-13.3408	0
0.3227	-1.66309	-1.54688	-1.98846	-5.40498	0
0.3233	-1.05777	2.42161	-1.07262	-2.96483	0
0.3240	-1.36349	6.08625	-1.07262	-2.35334	0
0.3247	0.165086	12.4948	-4.12453	4.0547	0
0.3253	3.21612	17.071	-3.81925	11.379	0
0.3260	3.21612	20.7264	-0.462503	15.6517	0
0.3267	2.29897	26.2233	0.148053	17.4823	0
0.3273	4.43897	29.2711	0.148053	19.3129	0
0.3280	7.18429	31.4072	1.36873	21.7549	0
0.3287	6.87857	33.2396	0.758173	23.2807	0
0.3293	5.35612	29.888	-1.07262	22.3645	0
0.3300	6.26715	24.6949	-1.07262	21.1434	0
0.3307	6.87857	22.5587	-0.157225	20.5339	0
0.3313	4.43897	19.2071	-1.3779	16.8727	0
0.3320	3.52183	9.74168	-1.98846	13.5144	0
0.3327	5.65572	-0.322267	-0.157225	11.0742	0
0.3333	6.26715	-9.18001	-0.157225	4.0547	0
0.3340	4.43897	-18.9401	-1.3779	-4.18587	0
0.3347	2.9104	-27.7886	-0.157225	-7.2375	0
0.3353	-1.05777	-31.4533	1.67357	-10.5939	0
0.3360	-2.88594	-31.4533	-0.157225	-15.1714	0
0.3367	-0.752057	-28.7094	-1.98846	-16.3924	0
0.3373	-0.752057	-25.0448	-3.51441	-17.9182	0
0.3380	-1.9688	-24.1332	-4.12453	-22.1909	0
0.3387	0.776515	-25.9655	-2.90385	-22.4957	0
0.3393	1.99326	-24.1332	-2.90385	-21.5794	0
0.3400	-1.05777	-16.5001	-6.2606	-23.4119	0
0.3407	-0.752057	-11.3162	-7.17643	-23.4119	0
0.3413	1.08223	-12.2277	-4.12453	-20.0536	0
0.3420	-3.80309	-10.3954	-2.2933	-14.5618	0
0.3427	-8.988	-1.24303	-2.90385	-7.84705	0
0.3433	-8.38269	7.30165	-3.20913	-2.66005	0
0.3440	-7.46555	13.4063	-1.07262	1.9174	0
0.3447	-8.07697	19.8148	1.97885	8.32737	0
0.3453	-5.93697	24.391	1.36873	12.2953	0
0.3460	-5.32554	26.831	-1.07262	13.5144	0
0.3467	-6.85412	30.7995	0.758173	17.787	0
0.3473	-5.93697	33.5434	2.89468	21.4502	0
0.3480	-4.1088	32.9357	2.5894	21.4502	0
0.3487	-2.58023	32.6319	1.67357	22.6712	0
0.3493	3.82754	29.5841	0.758173	24.197	0
0.3500	7.49	23.7833	0.148053	22.0597	0
0.3507	2.9104	21.0394	1.97885	20.2291	0
0.3513	2.60469	17.6787	3.19952	17.4823	0
0.3520	8.71286	8.83012	-0.157225	10.7675	0
0.3527	9.62389	3.33316	-2.2933	5.88529	0
0.3533	7.18429	1.19699	0.148053	2.2241	0
0.3540	6.57286	-6.12308	1.67357	-5.1002	0
0.3547	5.0504	-15.5885	-1.3779	-14.2551	0
0.3553	2.60469	-21.3801	-1.98846	-19.444	0
0.3560	1.38794	-25.9655	1.06345	-23.4119	0
0.3567	-1.05777	-28.1017	1.67357	-26.7683	0
0.3573	-1.36349	-26.2694	-0.157225	-24.3263	0
0.3580	0.776515	-24.4371	-0.462503	-20.6651	0
0.3587	1.38794	-22.9086	1.06345	-20.6651	0
0.3593	0.776515	-20.4686	1.67357	-20.9698	0
0.3600	0.776515	-20.4686	-0.157225	-19.1392	0
0.3607	-0.140629	-18.9401	-1.98846	-17.3087	0
0.3613	-2.58023	-11.0123	-2.2933	-14.5618	0
0.3620	-2.58023	-2.15459	-1.98846	-9.67765	0
0.3627	-0.752057	3.63702	-0.767781	-5.40498	0
0.3633	-0.140629	10.3586	1.97885	-3.26961	0
0.3640	-2.27452	17.071	2.5894	0.391581	0
0.3647	-2.88594	21.3433	0.148053	7.41111	0
0.3653	-0.752057	24.0872	1.67357	15.0402	0
0.3660	-0.446343	26.2233	4.72548	20.2291	0
0.3667	-1.66309	29.5841	2.5894	23.2807	0
0.3673	-0.446343	32.9357	-0.157225	24.197	0
0.3680	-0.140629	30.7995	2.5894	25.1113	0
0.3687	-1.05777	27.448	3.5048	27.8582	0
0.3693	-0.752057	26.2233	2.5894	29.6888	0
0.3700	-1.05777	21.3433	2.89468	27.8582	0
0.3707	-1.36349	15.5425	2.5894	25.7228	0
0.3713	-0.446343	14.014	2.5894	23.2807	0
0.3720	-0.140629	10.3586	4.4202	19.3129	0
0.3727	-1.05777	3.33316	1.67357	14.4306	0
0.3733	1.69366	1.8139	-2.90385	8.63214	0
0.3740	5.96143	-0.322267	-0.462503	1.30784	0
0.3747	8.10143	-9.48386	1.67357	-4.18587	0
0.3753	9.01246	-16.5001	-1.07262	-7.84705	0
0.3760	9.01246	-18.3324	-0.767781	-13.6455	0
0.3767	9.62389	-21.3801	0.452895	-17.9182	0
0.3773	9.62389	-24.7409	-2.59858	-16.3924	0
0.3780	8.10143	-26.2694	-1.98846	-15.7809	0
0.3787	6.26715	-29.0133	0.758173	-19.1392	0
0.3793	5.65572	-29.3171	-0.157225	-21.5794	0
0.3800	5.35612	-24.7409	-0.767781	-21.8861	0
0.3807	4.43897	-21.997	-0.157225	-23.4119	0
0.3813	2.60469	-20.7724	-1.07262	-24.3263	0
0.3820	2.29897	-13.1485	0.452895	-20.0536	0
0.3827	2.29897	-3.07535	2.28413	-12.4245	0
0.3833	-0.140629	0.589289	2.5894	-5.40498	0
0.3840	-4.1088	1.50084	5.33603	1.30784	0
0.3847	-5.01983	6.3901	6.55671	8.63214	0
0.3853	-2.88594	12.4948	3.5048	11.0742	0
0.3860	-1.05777	15.8463	1.36873	11.6838	0
0.3867	-1.9688	17.3748	0.758173	15.9564	0
0.3873	-3.80309	16.7671	2.28413	17.4823	0
0.3880	-6.5484	15.8463	4.4202	15.0402	0
0.3887	-8.38269	17.3748	3.19952	19.0081	0
0.3893	-5.93697	19.511	0.148053	24.8066	0
0.3900	-1.05777	19.511	1.67357	22.3645	0
0.3907	-0.140629	18.5902	1.97885	17.787	0
0.3913	-2.27452	14.9348	0.148053	15.0402	0
0.3920	-1.9688	6.9978	0.758173	11.379	0
0.3927	0.165086	0.89314	1.06345	9.85318	0
0.3933	0.165086	-1.85073	-1.07262	9.5484	0
0.3940	-1.9688	-7.34769	-0.767781	4.35947	0
0.3947	-2.88594	-16.1962	0.148053	-1.74379	0
0.3953	-3.80309	-21.997	-0.157225	-6.32124	0
0.3960	-5.93697	-25.0448	-0.462503	-12.4245	0
0.3967	-7.15983	-29.621	-0.462503	-17.0019	0
0.3973	-6.24269	-31.1494	-1.98846	-17.0019	0
0.3980	-5.93697	-26.5732	-3.51441	-17.9182	0
0.3987	-5.32554	-22.9086	-4.42981	-20.6651	0
0.3993	-2.88594	-21.0763	-2.2933	-20.3603	0
0.4000	-2.88594	-17.1078	0.758173	-18.223	0
0.4007	-4.41452	-13.7562	0.148053	-17.3087	0
0.4013	-3.80309	-11.3162	-2.2933	-15.7809	0
0.4020	-3.19166	-4.29076	-1.98846	-12.7293	0
0.4027	-4.1088	4.86163	0.148053	-8.45854	0
0.4033	-1.9688	9.74168	0.452895	-2.66005	0
0.4040	0.776515	11.574	-0.767781	2.83366	0
0.4047	-0.140629	15.2386	0.148053	6.80155	0
0.4053	-1.05777	19.8148	2.28413	10.4627	0
0.4060	0.776515	23.7833	1.06345	15.3469	0
0.4067	1.38794	25.6156	0.758173	20.2291	0
0.4073	0.776515	26.5272	6.25143	22.3645	0
0.4080	1.08223	28.0557	8.3875	21.1434	0
0.4087	1.08223	27.7518	2.5894	19.9243	0
0.4093	1.69366	23.4795	-1.07262	21.7549	0
0.4100	4.43897	16.1502	1.67357	22.976	0
0.4107	6.87857	10.6624	2.5894	20.2291	0
0.4113	5.65572	7.30165	0.452895	15.9564	0
0.4120	1.69366	2.11776	-0.767781	9.85318	0
0.4127	-0.752057	-3.98691	-0.157225	2.2241	0
0.4133	-0.140629	-3.98691	0.758173	-2.35334	0
0.4140	0.165086	-2.45844	0.758173	-2.66005	0
0.4147	-1.36349	-6.73999	-0.157225	-5.1002	0
0.4153	-0.446343	-11.3162	-0.462503	-12.4245	0
0.4160	2.9104	-13.4524	-0.462503	-18.8345	0
0.4167	3.21612	-16.5001	-0.157225	-20.0536	0
0.4173	1.08223	-16.8039	-0.767781	-19.7488	0
0.4180	0.776515	-14.9716	-1.68318	-21.5794	0
0.4187	0.4708	-16.5001	-0.767781	-23.4119	0
0.4193	-1.9688	-16.8039	1.36873	-22.4957	0
0.4200	-1.9688	-13.4524	0.148053	-20.6651	0
0.4207	-1.66309	-14.6678	-2.90385	-17.0019	0
0.4213	-1.9688	-15.2847	-3.20913	-13.3408	0
0.4220	-1.05777	-6.73999	-2.90385	-12.4245	0
0.4227	1.38794	1.8139	-4.42981	-9.37287	0
0.4233	1.08223	3.33316	-4.73508	-2.66005	0
0.4240	-0.140629	5.77319	-2.90385	2.2241	0
0.4247	-0.140629	11.574	-1.3779	8.32737	0
0.4253	-0.752057	17.9825	-0.767781	15.9564	0
0.4260	-1.66309	25.9195	-0.157225	18.3985	0
0.4267	-2.27452	32.6319	-1.07262	15.9564	0
0.4273	-1.9688	32.328	-1.07262	17.787	0
0.4280	-1.05777	29.5841	0.758173	22.3645	0
0.4287	-1.9688	30.7995	0.758173	22.976	0
0.4293	-3.80309	28.0557	-1.07262	22.3645	0
0.4300	-2.88594	20.1187	-1.07262	23.2807	0
0.4307	-1.36349	15.5425	-0.157225	22.976	0
0.4313	-1.05777	12.1817	1.06345	18.7033	0
0.4320	0.776515	3.02931	1.97885	11.6838	0
0.4327	1.69366	-5.51537	1.06345	4.66425	0
0.4333	0.776515	-8.5631	-1.98846	1.00306	0
0.4340	3.52183	-11.62	-2.90385	-0.827528	0
0.4347	5.35612	-17.1078	-1.68318	-4.49064	0
0.4353	2.9104	-23.2124	-1.3779	-9.06809	0
0.4360	4.43897	-29.621	-3.51441	-12.1197	0
0.4367	7.79572	-33.8933	-5.65048	-14.8666	0
0.4373	5.35612	-31.4533	-5.3452	-18.223	0
0.4380	2.60469	-28.1017	-2.90385	-20.6651	0
0.4387	1.99326	-26.8771	-1.98846	-21.5794	0
0.4393	0.165086	-23.2124	-2.2933	-23.4119	0
0.4400	0.165086	-17.7247	-0.767781	-21.8861	0
0.4407	1.69366	-14.0601	1.36873	-17.9182	0
0.4413	0.4708	-9.48386	-0.157225	-15.1714	0
0.4420	-1.05777	0.285437	-2.90385	-12.4245	0
0.4427	0.776515	7.30165	-0.767781	-7.2375	0
0.4433	2.60469	8.22242	4.4202	-1.13423	0
0.4440	4.13326	8.83012	3.19952	4.97096	0
0.4447	4.74469	13.4063	-0.462503	8.93692	0
0.4453	4.43897	17.9825	1.67357	11.9886	0
0.4460	4.74469	19.8148	1.97885	17.4823	0
0.4467	5.65572	21.951	-2.2933	22.6712	0
0.4473	6.26715	23.1756	0.758173	22.3645	0
0.4480	6.87857	21.0394	6.25143	23.2807	0
0.4487	5.96143	19.511	2.5894	26.9419	0
0.4493	4.13326	19.8148	-1.3779	26.0276	0
0.4500	5.0504	16.1502	0.758173	22.6712	0
0.4507	6.26715	7.60551	-0.157225	22.3645	0
0.4513	5.35612	3.63702	-1.07262	17.1775	0
0.4520	5.35612	1.8139	2.5894	8.02259	0
0.4527	4.13326	-5.51537	1.06345	2.52888	0
0.4533	0.776515	-14.9716	-2.90385	-1.74379	0
0.4540	-0.752057	-20.4686	-1.68318	-7.54228	0
0.4547	-0.140629	-25.3486	-1.07262	-11.5102	0
0.4553	-0.752057	-32.9817	-0.462503	-15.4761	0
0.4560	-0.752057	-40.3018	4.11536	-19.1392	0
0.4567	-1.66309	-42.7418	3.5048	-20.6651	0
0.4573	-3.80309	-41.8303	-2.90385	-24.3263	0
0.4580	-3.19166	-40.3018	-2.90385	-28.5989	0
0.4587	-2.88594	-34.5102	-0.767781	-27.6846	0
0.4593	-7.46555	-24.1332	-1.98846	-27.0731	0
0.4600	-8.38269	-18.0285	-2.2933	-29.82	0
0.4607	-3.80309	-17.7247	-2.2933	-28.2941	0
0.4613	-1.9688	-12.5316	-3.20913	-22.4957	0
0.4620	-1.36349	-3.07535	-1.07262	-16.6972	0
0.4627	-0.446343	4.55778	0.758173	-9.37287	0
0.4633	-2.58023	9.74168	-2.90385	-2.96483	0
0.4640	-2.88594	13.4063	-4.42981	0.0868037	0
0.4647	2.60469	19.8148	-0.157225	5.27573	0
0.4653	4.43897	27.448	1.67357	12.6	0
0.4660	1.69366	30.1918	1.06345	16.8727	0
0.4667	2.60469	28.9672	3.5048	18.7033	0
0.4673	3.52183	27.7518	5.64087	22.0597	0
0.4680	2.29897	27.1349	4.4202	24.197	0
0.4687	2.60469	26.831	4.11536	24.197	0
0.4693	3.82754	23.7833	4.4202	25.1113	0
0.4700	4.13326	15.8463	1.67357	25.1113	0
0.4707	3.52183	9.74168	0.148053	22.3645	0
0.4713	3.21612	6.69395	0.758173	20.8387	0
0.4720	2.60469	-0.939179	-0.767781	19.0081	0
0.4727	0.776515	-9.18001	-1.07262	11.6838	0
0.4733	-1.36349	-12.5316	2.5894	4.66425	0
0.4740	-0.140629	-15.5885	2.5894	0.698287	0
0.4747	-0.140629	-18.3324	-0.767781	-5.1002	0
0.4753	-4.72023	-19.557	-0.462503	-12.4245	0
0.4760	-4.41452	-23.2124	-0.157225	-18.8345	0
0.4767	-1.36349	-25.0448	-2.90385	-24.9377	0
0.4773	-3.80309	-21.997	-3.51441	-26.1588	0
0.4780	-3.80309	-21.0763	-0.767781	-22.4957	0
0.4787	-0.140629	-24.1332	1.06345	-22.1909	0
0.4793	-2.58023	-21.997	3.19952	-23.7167	0
0.4800	-6.5484	-16.1962	4.4202	-21.5794	0
0.4807	-4.72023	-13.1485	1.36873	-19.1392	0
0.4813	-4.1088	-10.3954	-2.2933	-16.3924	0
0.4820	-5.63126	-3.98691	-1.07262	-9.37287	0
0.4827	-5.01983	5.16548	0.758173	-5.1002	0
0.4833	-4.72023	13.1025	-0.157225	-2.66005	0
0.4840	-3.80309	18.2864	0.148053	2.83366	0
0.4847	-1.9688	22.8626	1.06345	6.80155	0
0.4853	-1.05777	27.7518	1.06345	9.5484	0
0.4860	0.4708	31.7203	2.89468	14.7354	0
0.4867	3.21612	35.3757	3.81008	17.1775	0
0.4873	3.21612	38.1288	1.36873	16.8727	0
0.4880	2.60469	37.8158	-0.462503	20.5339	0
0.4887	4.43897	36.2965	0.452895	25.4161	0
0.4893	6.87857	35.6796	1.67357	26.0276	0
0.4900	8.10143	33.8565	2.5894	24.197	0
0.4907	7.18429	29.2711	4.4202	20.5339	0
0.4913	5.35612	25.3118	6.86199	15.0402	0
0.4920	5.65572	20.7264	5.33603	11.0742	0
0.4927	4.43897	11.574	2.89468	7.71588	0
0.4933	-0.446343	2.42161	2.5894	4.0547	0
0.4940	-1.66309	-3.07535	2.28413	-0.522751	0
0.4947	-1.05777	-11.0123	0.452895	-6.32124	0
0.4953	-6.24269	-19.244	1.06345	-10.8987	0
0.4960	-8.38269	-22.6047	1.67357	-14.2551	0
0.4967	-3.80309	-25.9655	-1.07262	-20.0536	0
0.4973	-3.49737	-29.621	-1.98846	-22.4957	0
0.4980	-8.988	-28.7094	-1.68318	-17.9182	0
0.4987	-9.90515	-28.7094	-3.20913	-14.2551	0
0.4993	-7.77126	-30.8456	-4.73508	-14.2551	0
0.5000	-9.29372	-29.0133	-3.51441	-13.6455	0
0.5007	-11.4337	-23.5163	-1.07262	-13.9503	0
0.5013	-11.7394	-17.7247	-0.157225	-17.9182	0
0.5020	-9.29372	-9.18001	-1.98846	-18.223	0
0.5027	-6.5484	-0.635327	-2.2933	-13.3408	0
0.5033	-4.72023	3.02931	1.67357	-9.67765	0
0.5040	-3.80309	5.46933	2.5894	-6.93272	0
0.5047	-2.88594	10.3586	-0.767781	-0.217974	0
0.5053	-3.80309	14.3179	-1.07262	8.93692	0
0.5060	-4.72023	17.3748	0.758173	14.1259	0
0.5067	-4.1088	22.5587	1.67357	14.7354	0
0.5073	-3.80309	27.7518	2.5894	16.8727	0
0.5080	-2.58023	28.6634	1.67357	22.0597	0
0.5087	1.38794	26.2233	-0.462503	23.5855	0
0.5093	2.29897	25.3118	-0.767781	20.5339	0
0.5100	0.776515	23.7833	-1.07262	18.7033	0
0.5107	1.69366	21.0394	-2.2933	19.6176	0
0.5113	2.60469	18.2864	-2.2933	18.0918	0
0.5120	1.69366	13.4063	-2.59858	13.2096	0
0.5127	2.60469	5.77319	-3.20913	7.41111	0
0.5133	1.69366	-1.24303	-2.2933	3.13844	0
0.5140	-1.05777	-6.73999	-2.2933	0.0868037	0
0.5147	-1.36349	-14.0601	-4.12453	-3.57438	0
0.5153	0.165086	-18.6363	-3.81925	-8.45854	0
0.5160	1.08223	-18.9401	-2.90385	-12.4245	0
0.5167	0.776515	-23.2124	-4.42981	-14.5618	0
0.5173	1.08223	-29.3171	-5.65048	-17.6134	0
0.5180	2.60469	-28.4056	-5.03993	-20.3603	0
0.5187	3.52183	-25.6525	-4.73508	-20.6651	0
0.5193	1.38794	-26.8771	-4.73508	-18.8345	0
0.5200	0.4708	-24.1332	-3.81925	-20.0536	0
0.5207	1.69366	-16.5001	-3.51441	-22.1909	0
0.5213	2.29897	-11.9239	-3.20913	-19.7488	0
0.5220	0.776515	-7.34769	-1.98846	-13.036	0
0.5227	-0.446343	-0.0184153	-2.2933	-9.37287	0
0.5233	-0.446343	3.33316	-2.59858	-6.32124	0
0.5240	-1.9688	7.90936	0.452895	0.698287	0
0.5247	-3.80309	22.2549	0.148053	8.02259	0
0.5253	-1.36349	35.0719	-3.81925	11.379	0
0.5260	2.9104	37.208	-1.3779	12.9048	0
0.5267	1.99326	39.0404	3.81008	15.9564	0
0.5273	0.165086	42.705	4.72548	21.7549	0
0.5280	3.52183	43.0089	4.4202	26.6372	0
0.5287	6.87857	44.8412	4.72548	27.2486	0
0.5293	7.18429	47.8889	1.67357	25.1113	0
0.5300	7.18429	43.6166	0.148053	23.2807	0
0.5307	7.49	36.2965	1.67357	19.9243	0
0.5313	9.01246	32.0242	1.67357	15.0402	0
0.5320	11.4582	23.7833	0.148053	11.9886	0
0.5327	9.9296	10.9663	-1.07262	8.63214	0
0.5333	7.79572	2.42161	-1.98846	4.35947	0
0.5340	10.541	-6.42693	-1.07262	-0.522751	0
0.5347	10.541	-20.7724	-0.767781	-6.62601	0
0.5353	6.87857	-32.374	-3.20913	-12.7293	0
0.5360	7.79572	-39.0864	-4.42981	-15.1714	0
0.5367	8.10143	-46.4065	-2.2933	-16.6972	0
0.5373	1.69366	-52.5111	-1.98846	-17.9182	0
0.5380	-1.05777	-53.4319	-3.20913	-16.0876	0
0.5387	0.4708	-54.3435	-1.07262	-13.6455	0
0.5393	-3.19166	-55.255	2.5894	-14.8666	0
0.5400	-10.2109	-49.4634	1.97885	-17.0019	0
0.5407	-12.039	-41.5264	1.67357	-17.0019	0
0.5413	-10.8223	-36.0295	3.19952	-15.7809	0
0.5420	-10.2109	-29.9248	2.28413	-12.7293	0
0.5427	-9.29372	-21.3801	-0.462503	-9.06809	0
0.5433	-7.46555	-13.1485	0.148053	-6.32124	0
0.5440	-7.77126	-6.12308	1.06345	-1.43901	0
0.5447	-12.039	1.19699	-0.157225	4.0547	0
0.5453	-15.0962	9.13397	-0.157225	8.02259	0
0.5460	-12.9562	16.454	0.148053	10.7675	0
0.5467	-11.128	21.6471	-0.157225	14.4306	0
0.5473	-12.3447	24.9987	2.5894	18.0918	0
0.5480	-11.4337	27.448	6.55671	21.4502	0
0.5487	-10.2109	30.7995	5.33603	22.976	0
0.5493	-11.7394	31.7203	2.5894	21.1434	0
0.5500	-10.8223	28.0557	3.19952	18.7033	0
0.5507	-6.5484	24.391	4.72548	17.4823	0
0.5513	-5.63126	20.7264	4.4202	15.0402	0
0.5520	-6.5484	14.014	3.19952	11.379	0
0.5527	-6.5484	6.9978	2.28413	8.63214	0
0.5533	-7.46555	6.9978	1.06345	5.88529	0
0.5540	-8.38269	7.60551	-0.157225	2.52888	0
0.5547	-9.90515	3.33316	-0.157225	-2.35334	0
0.5553	-11.128	-2.15459	1.06345	-8.76331	0
0.5560	-10.2109	-6.73999	0.452895	-13.6455	0
0.5567	-7.46555	-13.7562	-1.98846	-14.5618	0
0.5573	-6.24269	-19.244	-1.07262	-17.0019	0
0.5580	-5.32554	-19.244	-0.767781	-22.4957	0
0.5587	-3.80309	-19.557	-2.2933	-25.2425	0
0.5593	-4.72023	-22.3009	-1.3779	-23.1052	0
0.5600	-5.63126	-21.3801	0.758173	-21.5794	0
0.5607	-4.41452	-17.7247	0.758173	-19.444	0
0.5613	-3.49737	-18.0285	0.758173	-13.3408	0
0.5620	-3.80309	-15.5885	0.758173	-7.84705	0
0.5627	-3.19166	-5.81922	-0.462503	-5.1002	0
0.5633	-3.80309	0.89314	0.452895	-3.87916	0
0.5640	-5.63126	1.50084	-0.767781	-1.13423	0
0.5647	-4.41452	6.69395	-1.98846	6.19007	0
0.5653	-3.49737	14.9348	1.67357	14.4306	0
0.5660	-4.72023	16.7671	4.4202	19.6176	0
0.5667	-4.1088	15.2386	0.452895	23.2807	0
0.5673	-2.88594	16.454	-0.462503	24.197	0
0.5680	-3.49737	17.9825	1.97885	21.4502	0
0.5687	-1.36349	19.2071	1.97885	21.4502	0
0.5693	1.69366	21.6471	2.89468	23.2807	0
0.5700	1.08223	22.5587	4.11536	21.4502	0
0.5707	2.60469	22.5587	2.5894	18.7033	0
0.5713	7.18429	23.4795	3.19952	15.9564	0
0.5720	8.10143	18.9033	5.33603	10.4627	0
0.5727	9.01246	8.83012	3.5048	5.88529	0
0.5733	12.0696	3.02931	1.36873	2.83366	0
0.5740	10.8467	-0.635327	2.89468	-3.26961	0
0.5747	10.2353	-12.2277	2.5894	-10.2891	0
0.5753	13.5921	-24.1332	0.148053	-15.1714	0
0.5760	12.0696	-27.7886	-0.157225	-20.9698	0
0.5767	9.01246	-29.0133	0.452895	-27.3779	0
0.5773	12.0696	-32.374	-1.98846	-29.5152	0
0.5780	13.2863	-32.9817	-3.51441	-27.9894	0
0.5787	9.9296	-31.7571	-1.3779	-27.0731	0
0.5793	9.01246	-30.5417	-0.157225	-26.1588	0
0.5800	10.541	-24.1332	-2.90385	-23.1052	0
0.5807	10.2353	-15.2847	-4.73508	-19.7488	0
0.5813	9.9296	-11.0123	-2.2933	-18.5278	0
0.5820	9.31818	-5.81922	0.148053	-16.6972	0
0.5827	8.71286	2.42161	0.758173	-12.4245	0
0.5833	8.40715	7.90936	0.148053	-8.15183	0
0.5840	8.10143	12.1817	-0.157225	-4.49064	0
0.5847	9.31818	18.2864	0.758173	1.61262	0
0.5853	11.1525	23.4795	1.67357	8.63214	0
0.5860	12.6749	28.0557	2.5894	14.1259	0
0.5867	16.3374	31.7203	5.03075	18.7033	0
0.5873	20.917	31.7203	6.55671	20.5339	0
0.5880	19.6941	28.6634	5.03075	21.4502	0
0.5887	15.7321	26.2233	2.5894	22.6712	0
0.5893	14.5092	24.391	0.452895	24.197	0
0.5900	12.6749	21.3433	-1.98846	21.7549	0
0.5907	13.8978	18.9033	-0.767781	17.1775	0
0.5913	19.0888	16.7671	2.89468	15.6517	0
0.5920	16.6431	10.6624	2.28413	15.0402	0
0.5927	10.8467	0.89314	-0.157225	10.158	0
0.5933	13.5921	-6.73999	-0.462503	3.44514	0
0.5940	15.4263	-12.5316	-1.07262	1.9174	0
0.5947	9.01246	-18.6363	-0.157225	1.00306	0
0.5953	4.43897	-24.1332	3.19952	-6.93272	0
0.5960	4.13326	-29.0133	2.89468	-17.6134	0
0.5967	0.776515	-31.7571	-0.462503	-20.6651	0
0.5973	-1.9688	-30.5417	-1.68318	-21.2746	0
0.5980	-1.05777	-25.9655	-1.68318	-24.3263	0
0.5987	-2.88594	-22.3009	-1.07262	-25.8521	0
0.5993	-5.93697	-18.6363	1.67357	-23.4119	0
0.6000	-5.93697	-14.6678	1.36873	-22.8004	0
0.6007	-4.72023	-12.8354	-1.98846	-23.4119	0
0.6013	-4.41452	-11.3162	-1.68318	-20.0536	0
0.6020	-3.80309	-4.90767	1.36873	-14.2551	0
0.6027	-2.88594	5.16548	1.67357	-8.76331	0
0.6033	-2.27452	11.2701	1.67357	-4.18587	0
0.6040	-2.58023	13.7102	2.28413	0.391581	0
0.6047	-1.66309	18.9033	2.5894	5.88529	0
0.6053	2.29897	24.391	2.5894	11.0742	0
0.6060	3.82754	24.9987	2.5894	12.6	0
0.6067	1.99326	26.2233	2.28413	16.8727	0
0.6073	2.9104	30.7995	0.758173	24.197	0
0.6080	5.35612	33.2396	-1.07262	26.9419	0
0.6087	3.82754	31.1034	0.452895	24.8066	0
0.6093	2.9104	27.1349	4.72548	23.2807	0
0.6100	4.43897	24.391	6.25143	21.1434	0
0.6107	3.82754	23.7833	6.86199	17.787	0
0.6113	3.52183	22.5587	6.86199	15.9564	0
0.6120	4.13326	14.9348	3.19952	12.2953	0
0.6127	2.60469	4.25393	-0.157225	4.97096	0
0.6133	0.776515	0.589289	0.758173	2.2241	0
0.6140	0.4708	1.19699	0.758173	2.2241	0
0.6147	-1.9688	-0.939179	-1.98846	-0.522751	0
0.6153	-3.49737	-5.21152	-1.98846	-6.62601	0
0.6160	-3.19166	-9.48386	-0.157225	-12.1197	0
0.6167	-4.72023	-13.4524	0.758173	-14.2551	0
0.6173	-7.46555	-16.8039	0.452895	-15.1714	0
0.6180	-7.15983	-18.9401	-1.98846	-19.7488	0
0.6187	-6.24269	-20.7724	-2.90385	-20.6651	0
0.6193	-6.24269	-19.557	-1.07262	-14.5618	0
0.6200	-5.32554	-14.9716	-1.07262	-12.4245	0
0.6207	-3.80309	-13.1485	-1.3779	-13.9503	0
0.6213	-4.1088	-15.2847	-0.157225	-9.98435	0
0.6220	-5.63126	-13.4524	0.148053	-6.01646	0
0.6227	-7.46555	-7.9554	-0.157225	-7.54228	0
0.6233	-6.24269	-6.12308	2.28413	-6.62601	0
0.6240	-3.80309	-6.12308	3.5048	-0.827528	0
0.6247	-4.41452	-2.15459	2.5894	3.74992	0
0.6253	-6.24269	3.63702	0.758173	6.80155	0
0.6260	-4.1088	6.3901	-0.157225	9.5484	0
0.6267	-0.140629	6.9978	1.06345	14.1259	0
0.6273	-1.9688	8.83012	1.06345	19.3129	0
0.6280	-6.5484	13.4063	-1.07262	19.9243	0
0.6287	-8.38269	18.9033	-0.157225	18.3985	0
0.6293	-8.38269	19.8148	2.5894	21.4502	0
0.6300	-6.5484	15.2386	0.148053	22.6712	0
0.6307	-4.72023	10.6624	-1.98846	16.8727	0
0.6313	-5.63126	8.83012	1.06345	14.4306	0
0.6320	-7.46555	7.90936	2.5894	16.566	0
0.6327	-5.01983	5.77319	-0.462503	11.379	0
0.6333	-2.58023	3.02931	-2.2933	2.2241	0
0.6340	-2.88594	0.589289	-1.07262	-1.43901	0
0.6347	-3.19166	-2.7715	1.67357	-5.1002	0
0.6353	-3.49737	-7.65154	5.33603	-12.4245	0
0.6360	-3.80309	-11.0123	4.4202	-14.8666	0
0.6367	-2.27452	-14.6678	-1.68318	-15.7809	0
0.6373	-2.88594	-19.8609	-5.03993	-20.0536	0
0.6380	-6.5484	-24.1332	-3.81925	-20.9698	0
0.6387	-7.46555	-25.9655	-2.59858	-19.1392	0
0.6393	-6.5484	-26.2694	-4.12453	-21.5794	0
0.6400	-7.77126	-25.0448	-6.2606	-22.4957	0
0.6407	-8.38269	-24.7409	-5.65048	-19.7488	0
0.6413	-8.38269	-24.7409	-1.98846	-18.8345	0
0.6420	-8.38269	-18.0285	-0.767781	-17.3087	0
0.6427	-7.77126	-9.48386	-2.2933	-12.1197	0
0.6433	-5.01983	-5.81922	-0.462503	-6.93272	0
0.6440	-3.80309	-2.45844	-0.157225	-1.43901	0
0.6447	-6.24269	4.25393	-3.81925	5.88529	0
0.6453	-10.2109	9.74168	-3.81925	9.85318	0
0.6460	-10.2109	16.1502	1.67357	12.2953	0
0.6467	-5.01983	24.0872	3.5048	17.4823	0
0.6473	-0.140629	28.3595	2.89468	19.6176	0
0.6480	1.08223	28.0557	3.5048	19.3129	0
0.6487	1.69366	28.0557	0.758173	22.3645	0
0.6493	1.38794	28.6634	-2.59858	25.4161	0
0.6500	-1.05777	25.6156	-0.462503	22.3645	0
0.6507	-3.19166	21.6471	-0.157225	19.0081	0
0.6513	-2.27452	20.7264	-1.98846	19.0081	0
0.6520	-0.446343	16.454	-1.68318	16.2612	0
0.6527	-1.05777	5.16548	-2.59858	8.32737	0
0.6533	-3.19166	-1.85073	-3.81925	2.52888	0
0.6540	-3.80309	-2.45844	-1.07262	1.30784	0
0.6547	-2.27452	-7.9554	-0.157225	-1.74379	0
0.6553	-0.446343	-16.8039	-1.07262	-8.15183	0
0.6560	0.4708	-20.4686	1.67357	-12.7293	0
0.6567	-1.05777	-23.2124	2.5894	-14.8666	0
0.6573	-3.49737	-27.4848	-1.07262	-16.3924	0
0.6580	-2.88594	-25.6525	-1.07262	-17.0019	0
0.6587	-0.446343	-21.3801	0.758173	-17.3087	0
0.6593	-0.752057	-21.0763	0.758173	-18.5278	0
0.6600	-0.752057	-21.997	1.67357	-18.5278	0
0.6607	0.165086	-20.4686	2.5894	-17.0019	0
0.6613	-2.58023	-16.8039	-0.157225	-17.6134	0
0.6620	-3.80309	-8.5631	-1.98846	-16.6972	0
0.6627	0.165086	1.50084	-2.59858	-11.2035	0
0.6633	1.69366	7.30165	-2.90385	-8.76331	0
0.6640	-0.140629	10.0455	-0.767781	-7.84705	0
0.6647	1.38794	15.8463	0.452895	-0.522751	0
0.6653	2.9104	21.951	-2.59858	8.63214	0
0.6660	1.08223	24.391	-2.2933	13.2096	0
0.6667	2.60469	25.3118	1.36873	16.8727	0
0.6673	5.35612	26.2233	0.148053	21.7549	0
0.6680	0.776515	23.4795	-1.98846	25.7228	0
0.6687	-3.19166	20.4225	0.758173	27.5534	0
0.6693	-0.140629	21.3433	1.36873	27.2486	0
0.6700	2.60469	20.7264	-2.2933	27.8582	0
0.6707	3.21612	15.5425	-2.90385	28.4677	0
0.6713	3.82754	10.0455	-0.767781	26.0276	0
0.6720	2.9104	5.16548	-0.462503	22.3645	0
0.6727	-0.446343	-1.54688	-1.3779	19.0081	0
0.6733	-2.27452	-7.9554	-1.98846	12.2953	0
0.6740	-2.88594	-11.3162	-2.59858	4.35947	0
0.6747	-4.72023	-12.8354	-3.81925	-3.26961	0
0.6753	-5.32554	-13.4524	-4.73508	-12.4245	0
0.6760	-3.49737	-14.0601	-5.3452	-18.8345	0
0.6767	-1.05777	-16.8039	-4.12453	-18.5278	0
0.6773	0.4708	-19.8609	-3.51441	-20.6651	0
0.6780	1.08223	-19.8609	-4.12453	-26.1588	0
0.6787	1.99326	-21.3801	-5.3452	-29.82	0
0.6793	1.08223	-26.5732	-5.65048	-31.3458	0
0.6800	-1.9688	-26.8771	-3.20913	-31.6506	0
0.6807	-4.1088	-23.2124	-0.462503	-28.5989	0
0.6813	-1.9688	-22.6047	-1.98846	-23.7167	0
0.6820	0.165086	-19.244	-3.81925	-19.7488	0
0.6827	-0.446343	-9.18001	-1.3779	-14.8666	0
0.6833	-2.58023	-3.07535	0.148053	-10.5939	0
0.6840	-3.19166	-0.939179	-1.3779	-5.1002	0
0.6847	-2.58023	5.46933	-1.98846	3.74992	0
0.6853	-1.36349	10.6624	-1.98846	10.158	0
0.6860	-1.36349	11.574	-2.90385	11.0742	0
0.6867	-1.36349	12.7986	-2.90385	12.2953	0
0.6873	2.29897	13.1025	-0.157225	15.9564	0
0.6880	5.35612	11.2701	1.67357	18.0918	0
0.6887	1.99326	10.9663	2.28413	19.6176	0
0.6893	-2.88594	11.574	1.67357	22.0597	0
0.6900	-3.19166	10.3586	0.758173	19.9243	0
0.6907	-2.27452	10.6624	0.758173	15.3469	0
0.6913	-2.27452	11.2701	0.758173	15.9564	0
0.6920	-1.05777	6.69395	1.06345	17.787	0
0.6927	-0.140629	0.285437	1.67357	14.1259	0
0.6933	1.08223	-3.98691	-0.157225	8.32737	0
0.6940	4.13326	-8.5631	-1.3779	4.35947	0
0.6947	6.87857	-14.0601	2.89468	-1.13423	0
0.6953	7.18429	-17.1078	7.16683	-10.2891	0
0.6960	5.65572	-19.557	4.4202	-17.9182	0
0.6967	3.52183	-24.1332	0.148053	-20.9698	0
0.6973	3.52183	-26.5732	-0.767781	-23.1052	0
0.6980	3.82754	-25.0448	-3.51441	-25.2425	0
0.6987	1.38794	-23.2124	-4.73508	-23.7167	0
0.6993	-1.66309	-21.3801	-1.98846	-21.2746	0
0.7000	-1.66309	-19.8609	-2.2933	-22.4957	0
0.7007	-1.05777	-18.9401	-4.42981	-21.2746	0
0.7013	-0.752057	-14.3639	-1.3779	-15.1714	0
0.7020	1.69366	-7.04384	0.758173	-12.7293	0
0.7027	3.21612	-2.15459	-1.07262	-11.8149	0
0.7033	1.99326	3.02931	-0.767781	-6.01646	0
0.7040	1.99326	9.13397	0.758173	-1.74379	0
0.7047	3.21612	15.8463	-1.07262	-1.43901	0
0.7053	1.69366	24.391	-0.157225	3.13844	0
0.7060	-0.446343	32.6319	4.11536	11.0742	0
0.7067	-1.36349	36.6003	5.33603	17.1775	0
0.7073	-3.49737	39.0404	4.4202	21.7549	0
0.7080	-5.63126	40.8727	3.5048	23.8903	0
0.7087	-4.41452	39.6481	1.67357	23.2807	0
0.7093	-1.66309	37.208	0.452895	23.8903	0
0.7100	0.776515	35.3757	1.36873	26.0276	0
0.7107	3.52183	30.7995	2.5894	25.4161	0
0.7113	5.35612	26.831	1.97885	20.5339	0
0.7120	3.52183	23.4795	1.36873	14.7354	0
0.7127	1.69366	17.9825	1.67357	10.4627	0
0.7133	2.60469	9.74168	1.67357	4.97096	0
0.7140	3.52183	3.33316	0.452895	0.391581	0
0.7147	1.69366	-0.322267	-0.157225	-2.04857	0
0.7153	0.776515	-3.98691	0.148053	-7.84705	0
0.7160	2.60469	-8.87616	-1.07262	-16.3924	0
0.7167	2.60469	-13.7562	-2.59858	-18.8345	0
0.7173	-1.05777	-18.3324	-1.68318	-18.8345	0
0.7180	-1.05777	-24.1332	-1.68318	-23.1052	0
0.7187	3.21612	-27.7886	-1.68318	-25.8521	0
0.7193	4.43897	-27.4848	0.758173	-22.8004	0
0.7200	4.74469	-25.9655	1.06345	-18.8345	0
0.7207	6.26715	-25.0448	-1.98846	-15.1714	0
0.7213	4.74469	-25.6525	-3.51441	-12.7293	0
0.7220	4.13326	-27.7886	-4.12453	-12.4245	0
0.7227	5.96143	-26.8771	-5.03993	-7.84705	0
0.7233	4.43897	-20.7724	-3.51441	0.391581	0
0.7240	4.43897	-14.6678	-2.2933	4.0547	0
0.7247	9.62389	-8.5631	-1.68318	6.80155	0
0.7253	9.9296	-1.24303	0.758173	12.2953	0
0.7260	4.74469	5.16548	1.36873	15.6517	0
0.7267	4.43897	10.9663	-0.462503	17.4823	0
0.7273	5.35612	17.071	1.36873	19.9243	0
0.7280	1.99326	20.1187	4.4202	20.5339	0
0.7287	-0.140629	19.8148	3.19952	20.5339	0
0.7293	-0.140629	19.8148	-0.157225	19.3129	0
0.7300	-0.752057	21.0394	-0.767781	15.0402	0
0.7307	-1.05777	20.4225	1.97885	12.9048	0
0.7313	-0.140629	17.9825	5.33603	15.0402	0
0.7320	-0.140629	16.454	5.94615	13.2096	0
0.7327	0.776515	16.1502	1.97885	6.80155	0
0.7333	3.21612	14.014	-2.90385	4.35947	0
0.7340	4.13326	7.90936	-3.81925	3.13844	0
0.7347	1.38794	-1.54688	-1.68318	-1.43901	0
0.7353	-2.88594	-10.6993	-0.767781	-6.93272	0
0.7360	-3.49737	-15.5885	-1.98846	-11.5102	0
0.7367	-0.140629	-18.6363	-1.3779	-15.4761	0
0.7373	0.4708	-21.3801	-1.07262	-17.0019	0
0.7380	-3.49737	-20.7724	-2.90385	-19.7488	0
0.7387	-5.32554	-18.6363	-1.98846	-23.4119	0
0.7393	-3.49737	-20.1647	0.452895	-23.7167	0
0.7400	-3.19166	-19.8609	-0.157225	-21.5794	0
0.7407	-4.72023	-14.9716	-1.07262	-20.0536	0
0.7413	-5.32554	-12.2277	-0.462503	-18.223	0
0.7420	-5.63126	-10.3954	-0.767781	-14.2551	0
0.7427	-4.72023	-2.7715	0.758173	-9.98435	0
0.7433	-3.80309	5.46933	2.28413	-6.01646	0
0.7440	-6.5484	11.8778	1.67357	-1.43901	0
0.7447	-9.90515	19.511	0.758173	3.13844	0
0.7453	-8.07697	25.3118	-0.462503	7.71588	0
0.7460	-3.80309	28.9672	-2.2933	13.2096	0
0.7467	-1.36349	33.5434	-0.462503	18.0918	0
0.7473	-0.446343	37.5119	1.67357	20.8387	0
0.7480	0.4708	37.208	0.148053	23.5855	0
0.7487	-0.140629	36.2965	-0.462503	25.7228	0
0.7493	-1.9688	35.3757	1.67357	24.197	0
0.7500	-1.36349	32.0242	0.758173	22.3645	0
0.7507	1.08223	25.6156	-1.07262	23.2807	0
0.7513	0.776515	18.9033	-1.3779	23.2807	0
0.7520	-0.752057	14.3179	-1.07262	19.3129	0
0.7527	1.38794	9.13397	-0.157225	16.566	0
0.7533	2.60469	1.8139	-1.3779	15.0402	0
0.7540	1.08223	-5.51537	-2.2933	11.379	0
0.7547	1.69366	-11.9239	1.36873	6.80155	0
0.7553	1.69366	-19.557	4.72548	1.30784	0
0.7560	-0.446343	-25.9655	1.67357	-6.62601	0
0.7567	1.08223	-29.0133	-1.98846	-13.3408	0
0.7573	1.69366	-33.8933	-1.98846	-17.9182	0
0.7580	-2.58023	-39.6941	-1.07262	-23.4119	0
0.7587	-2.58023	-40.6057	-0.767781	-28.5989	0
0.7593	-0.140629	-37.8618	-0.462503	-27.3779	0
0.7600	-3.80309	-31.7571	0.148053	-26.1588	0
0.7607	-7.77126	-25.3486	0.758173	-29.2104	0
0.7613	-5.32554	-20.1647	-0.157225	-29.5152	0
0.7620	-4.72023	-12.8354	-2.2933	-22.4957	0
0.7627	-8.38269	-3.98691	-1.98846	-16.6972	0
0.7633	-9.29372	-0.322267	-1.07262	-13.9503	0
0.7640	-6.5484	0.285437	-1.07262	-9.67765	0
0.7647	-3.49737	6.3901	1.36873	-2.66005	0
0.7653	-0.752057	15.5425	3.81008	5.58051	0
0.7660	1.08223	21.3433	2.89468	10.7675	0
0.7667	3.21612	25.3118	3.5048	13.2096	0
0.7673	5.65572	29.2711	5.64087	17.4823	0
0.7680	5.0504	30.1918	4.4202	22.0597	0
0.7687	0.776515	29.888	2.5894	20.8387	0
0.7693	-1.66309	30.4957	2.5894	19.9243	0
0.7700	0.165086	30.4957	3.19952	22.0597	0
0.7707	2.60469	28.0557	3.5048	21.1434	0
0.7713	1.69366	23.1756	3.19952	18.0918	0
0.7720	1.69366	14.9348	3.19952	15.9564	0
0.7727	4.43897	5.16548	3.81008	11.0742	0
0.7733	6.26715	-3.07535	3.19952	5.27573	0
0.7740	4.43897	-11.3162	1.67357	2.52888	0
0.7747	2.60469	-19.8609	1.06345	-2.04857	0
0.7753	2.60469	-25.0448	-0.157225	-6.93272	0
0.7760	3.21612	-28.7094	-0.767781	-9.37287	0
0.7767	3.52183	-34.1972	-0.157225	-14.8666	0
0.7773	1.69366	-38.7826	-0.767781	-20.6651	0
0.7780	-1.36349	-39.6941	-0.157225	-20.9698	0
0.7787	-2.27452	-41.5264	2.28413	-19.7488	0
0.7793	-3.19166	-41.5264	2.89468	-19.1392	0
0.7800	-5.93697	-35.1179	3.5048	-17.6134	0
0.7807	-5.63126	-29.621	3.5048	-18.5278	0
0.7813	-1.9688	-29.3171	1.67357	-19.1392	0
0.7820	-1.9688	-23.5163	0.758173	-15.4761	0
0.7827	-3.80309	-10.3954	1.67357	-11.8149	0
0.7833	-4.72023	-0.322267	0.452895	-8.45854	0
0.7840	-4.1088	4.86163	-0.767781	-1.13423	0
0.7847	-2.58023	12.1817	-0.462503	4.97096	0
0.7853	-2.27452	21.951	-0.767781	8.32737	0
0.7860	-3.80309	30.4957	0.758173	13.2096	0
0.7867	-1.9688	35.3757	2.5894	18.3985	0
0.7873	0.776515	36.6003	1.06345	22.0597	0
0.7880	2.29897	35.9926	-0.157225	23.8903	0
0.7887	5.65572	37.5119	0.758173	23.2807	0
0.7893	6.57286	38.4327	0.452895	21.7549	0
0.7900	1.38794	33.8565	1.36873	22.6712	0
0.7907	-0.140629	28.6634	4.4202	22.6712	0
0.7913	3.82754	27.1349	4.72548	18.7033	0
0.7920	3.52183	24.0872	3.5048	13.2096	0
0.7927	0.776515	15.8463	2.5894	8.63214	0
0.7933	-0.140629	8.83012	0.148053	3.74992	0
0.7940	-1.9688	4.25393	-1.98846	-0.522751	0
0.7947	-2.88594	-2.15459	-0.767781	-4.49064	0
0.7953	-0.140629	-9.48386	0.758173	-8.76331	0
0.7960	1.69366	-15.5885	-0.462503	-10.5939	0
0.7967	1.69366	-20.7724	-1.07262	-11.8149	0
0.7973	1.38794	-23.5163	-0.462503	-15.7809	0
0.7980	0.4708	-24.4371	-1.98846	-21.5794	0
0.7987	-0.752057	-25.9655	-2.90385	-24.631	0
0.7993	-0.446343	-28.1017	-0.157225	-23.4119	0
0.8000	0.4708	-28.7094	1.67357	-21.5794	0
0.8007	1.08223	-26.2694	-1.07262	-20.3603	0
0.8013	0.165086	-21.3801	-2.59858	-17.6134	0
0.8020	-3.49737	-15.8924	-0.767781	-11.8149	0
0.8027	-5.63126	-10.3954	1.06345	-6.62601	0
0.8033	-4.72023	-4.90767	1.97885	-3.57438	0
0.8040	-4.41452	-1.24303	2.28413	-0.522751	0
0.8047	-5.32554	2.72546	0.452895	4.66425	0
0.8053	-3.80309	6.9978	-0.157225	9.85318	0
0.8060	-1.36349	10.6624	0.758173	15.0402	0
0.8067	-3.19166	14.3179	-0.157225	19.9243	0
0.8073	-5.01983	16.454	-1.07262	22.976	0
0.8080	-1.66309	17.071	1.06345	23.2807	0
0.8087	3.52183	21.0394	1.97885	23.2807	0
0.8093	4.43897	24.391	1.06345	23.8903	0
0.8100	2.60469	20.1187	1.67357	23.2807	0
0.8107	1.38794	18.2864	1.67357	21.4502	0
0.8113	1.38794	21.0394	0.452895	19.6176	0
0.8120	1.99326	17.071	1.36873	15.9564	0
0.8127	1.99326	8.83012	2.5894	8.32737	0
0.8133	1.38794	5.16548	1.06345	1.9174	0
0.8140	1.69366	2.11776	-0.462503	-1.13423	0
0.8147	1.99326	-3.98691	1.36873	-6.62601	0
0.8153	2.29897	-7.9554	3.19952	-14.2551	0
0.8160	3.21612	-12.2277	2.89468	-17.6134	0
0.8167	2.60469	-18.6363	1.97885	-17.0019	0
0.8173	1.08223	-23.5163	1.06345	-17.9182	0
0.8180	-0.752057	-25.0448	0.148053	-22.1909	0
0.8187	-2.27452	-25.9655	-0.157225	-26.7683	0
0.8193	-2.27452	-27.7886	-0.767781	-27.6846	0
0.8200	-0.752057	-27.7886	-1.07262	-26.1588	0
0.8207	-1.05777	-24.7409	-0.462503	-24.9377	0
0.8213	-2.88594	-20.4686	0.452895	-20.6651	0
0.8220	-2.88594	-15.8924	-1.07262	-13.6455	0
0.8227	-1.66309	-8.5631	-2.59858	-8.15183	0
0.8233	1.08223	-1.54688	-1.68318	-4.79542	0
0.8240	2.60469	3.02931	-0.767781	-1.74379	0
0.8247	0.776515	9.43783	-0.462503	1.9174	0
0.8253	2.29897	17.071	1.97885	7.71588	0
0.8260	6.26715	21.6471	3.5048	14.7354	0
0.8267	4.74469	24.6949	1.97885	18.3985	0
0.8273	1.99326	28.6634	4.4202	20.2291	0
0.8280	3.52183	32.328	7.77738	21.4502	0
0.8287	3.82754	33.8565	4.72548	22.976	0
0.8293	2.29897	33.2396	1.67357	24.197	0
0.8300	4.74469	31.4072	4.11536	23.5855	0
0.8307	5.35612	27.448	5.03075	21.7549	0
0.8313	1.69366	20.4225	4.4202	21.4502	0
0.8320	0.776515	11.574	5.94615	18.0918	0
0.8327	2.60469	3.33316	4.72548	10.4627	0
0.8333	2.60469	-2.45844	1.97885	3.74992	0
0.8340	0.4708	-5.51537	2.5894	-0.522751	0
0.8347	-0.140629	-10.3954	1.97885	-4.49064	0
0.8353	-0.140629	-19.557	-0.157225	-9.67765	0
0.8360	-3.19166	-26.2694	0.758173	-13.9503	0
0.8367	-5.63126	-28.7094	1.06345	-16.0876	0
0.8373	-4.72023	-30.5417	-1.3779	-17.6134	0
0.8380	-4.41452	-30.5417	-1.98846	-18.5278	0
0.8387	-5.93697	-31.4533	-0.462503	-19.7488	0
0.8393	-4.72023	-33.5895	0.452895	-22.4957	0
0.8400	-0.752057	-31.4533	1.06345	-24.0215	0
0.8407	2.9104	-24.1332	-1.3779	-21.8861	0
0.8413	5.65572	-20.1647	-5.03993	-21.2746	0
0.8420	5.96143	-16.5001	-2.90385	-21.2746	0
0.8427	4.74469	-8.5631	-0.767781	-15.1714	0
0.8433	5.35612	-0.0184153	-2.90385	-7.84705	0
0.8440	7.18429	6.9978	-2.90385	-4.49064	0
0.8447	9.31818	12.7986	-0.157225	0.391581	0
0.8453	9.9296	17.9825	-0.767781	8.93692	0
0.8460	4.74469	24.391	-0.157225	15.3469	0
0.8467	1.99326	30.1918	1.06345	18.7033	0
0.8473	7.79572	32.328	-1.3779	22.0597	0
0.8480	9.9296	31.1034	-2.59858	25.1113	0
0.8487	5.65572	29.2711	-0.157225	25.7228	0
0.8493	6.57286	27.1349	0.148053	25.7228	0
0.8500	9.9296	22.5587	-0.157225	26.6372	0
0.8507	6.87857	16.7671	0.758173	27.2486	0
0.8513	4.74469	11.574	-0.767781	24.197	0
0.8520	4.13326	6.9978	-2.90385	18.0918	0
0.8527	-0.140629	-0.939179	-2.59858	11.379	0
0.8533	-1.36349	-10.6993	-2.59858	6.49677	0
0.8540	-0.140629	-16.8039	-4.12453	1.30784	0
0.8547	-3.19166	-20.4686	-3.81925	-5.1002	0
0.8553	-6.24269	-26.2694	-2.2933	-9.37287	0
0.8560	-5.63126	-33.8933	-1.98846	-12.4245	0
0.8567	-5.93697	-36.0295	-2.90385	-17.9182	0
0.8573	-5.01983	-34.1972	-2.90385	-23.7167	0
0.8580	-2.88594	-34.1972	-1.07262	-26.1588	0
0.8587	-4.1088	-36.9502	-0.462503	-26.7683	0
0.8593	-7.15983	-36.6464	-1.07262	-27.0731	0
0.8600	-7.46555	-33.2856	-0.462503	-24.9377	0
0.8607	-9.59943	-25.6525	0.148053	-20.6651	0
0.8613	-12.039	-13.7562	-0.462503	-18.5278	0
0.8620	-12.039	-5.81922	-0.767781	-17.0019	0
0.8627	-12.039	-1.54688	0.758173	-11.5102	0
0.8633	-10.2109	5.16548	2.5894	-6.32124	0
0.8640	-6.85412	13.1025	3.5048	-5.1002	0
0.8647	-6.85412	18.9033	1.67357	-3.26961	0
0.8653	-8.68229	24.9987	0.148053	2.52888	0
0.8660	-5.63126	29.5841	-0.462503	7.41111	0
0.8667	-1.66309	33.8565	-1.98846	11.9886	0
0.8673	-1.66309	39.6481	-1.3779	17.787	0
0.8680	0.776515	40.5688	1.97885	20.5339	0
0.8687	6.57286	38.1288	1.36873	19.9243	0
0.8693	7.18429	38.1288	-2.90385	21.4502	0
0.8700	4.43897	35.6796	-1.98846	23.8903	0
0.8707	4.43897	29.888	0.758173	23.2807	0
0.8713	4.43897	28.0557	-0.462503	20.8387	0
0.8720	3.82754	23.7833	-1.3779	17.787	0
0.8727	3.52183	13.1025	-1.07262	13.2096	0
0.8733	2.60469	5.77319	-1.98846	9.5484	0
0.8740	3.21612	1.50084	-1.07262	7.41111	0
0.8747	5.0504	-5.81922	0.758173	2.52888	0
0.8753	2.60469	-12.8354	-0.157225	-5.71168	0
0.8760	-1.36349	-17.4208	-1.98846	-10.8987	0
0.8767	-1.66309	-22.9086	-2.90385	-14.2551	0
0.8773	-1.05777	-27.4848	-4.12453	-19.7488	0
0.8780	-1.9688	-27.7886	-4.42981	-22.8004	0
0.8787	-2.88594	-25.0448	-3.81925	-22.8004	0
0.8793	-3.49737	-21.3801	-5.3452	-22.1909	0
0.8800	-3.19166	-18.6363	-5.03993	-19.7488	0
0.8807	-0.140629	-11.9239	-2.90385	-18.5278	0
0.8813	0.165086	-1.54688	-2.90385	-19.1392	0
0.8820	-2.27452	6.3901	-4.73508	-15.4761	0
0.8827	-0.446343	11.8778	-3.51441	-9.98435	0
0.8833	3.82754	16.1502	-1.3779	-8.45854	0
0.8840	5.0504	18.2864	0.452895	-4.49064	0
0.8847	4.43897	21.6471	2.28413	4.66425	0
0.8853	5.0504	28.9672	2.28413	11.379	0
0.8860	5.0504	32.6319	1.67357	15.3469	0
0.8867	4.13326	29.888	1.67357	19.3129	0
0.8873	4.43897	27.7518	1.97885	21.1434	0
0.8880	5.35612	25.3118	1.36873	21.7549	0
0.8887	5.0504	20.7264	0.758173	23.2807	0
0.8893	4.74469	17.6787	0.758173	24.197	0
0.8900	5.35612	13.4063	1.06345	24.197	0
0.8907	4.43897	5.16548	-0.157225	23.2807	0
0.8913	5.0504	-1.54688	-2.90385	19.3129	0
0.8920	8.10143	-7.65154	-2.90385	14.7354	0
0.8927	7.49	-18.0285	-1.3779	10.4627	0
0.8933	2.60469	-25.9655	-1.3779	3.13844	0
0.8940	0.4708	-28.7094	-1.98846	-3.87916	0
0.8947	-1.05777	-31.7571	-2.59858	-6.32124	0
0.8953	-3.19166	-36.0295	-3.51441	-8.15183	0
0.8960	-2.27452	-38.7826	-4.42981	-12.7293	0
0.8967	-1.9688	-39.998	-4.12453	-19.1392	0
0.8973	-6.24269	-39.6941	-3.20913	-23.1052	0
0.8980	-8.07697	-36.6464	-2.90385	-22.1909	0
0.8987	-3.80309	-32.061	-3.20913	-19.7488	0
0.8993	-1.9688	-25.3486	-2.90385	-20.6651	0
0.9000	-3.80309	-19.244	-2.59858	-21.5794	0
0.9007	-3.80309	-16.5001	-3.51441	-19.444	0
0.9013	-1.9688	-13.7562	-5.03993	-17.0019	0
0.9020	-2.88594	-7.9554	-5.65048	-15.1714	0
0.9027	-3.19166	-1.24303	-5.3452	-13.036	0
0.9033	-0.752057	6.9978	-2.90385	-12.4245	0
0.9040	0.776515	13.7102	0.452895	-8.76331	0
0.9047	-0.140629	18.9033	1.97885	-0.827528	0
0.9053	0.776515	26.831	0.758173	5.58051	0
0.9060	2.60469	34.1603	0.758173	10.158	0
0.9067	1.99326	35.3757	2.5894	15.6517	0
0.9073	3.21612	34.4642	2.5894	18.7033	0
0.9080	6.57286	33.5434	0.758173	21.4502	0
0.9087	6.57286	30.7995	0.452895	26.6372	0
0.9093	5.35612	30.1918	1.67357	27.5534	0
0.9100	7.49	29.5841	2.28413	22.0597	0
0.9107	8.10143	21.951	3.5048	17.4823	0
0.9113	7.18429	11.8778	6.86199	15.9564	0
0.9120	10.8467	6.08625	5.33603	14.1259	0
0.9127	12.9806	0.589289	1.06345	10.158	0
0.9133	7.49	-7.34769	-0.462503	4.0547	0
0.9140	4.43897	-14.9716	-0.157225	-0.217974	0
0.9147	7.49	-22.3009	-0.157225	-3.87916	0
0.9153	6.26715	-31.4533	1.06345	-10.5939	0
0.9160	2.29897	-38.4695	1.36873	-14.8666	0
0.9167	-0.140629	-38.7826	-0.157225	-13.9503	0
0.9173	-4.72023	-36.0295	-0.157225	-16.0876	0
0.9180	-7.15983	-36.6464	-0.157225	-21.8861	0
0.9187	-4.72023	-36.6464	-1.07262	-23.7167	0
0.9193	-5.32554	-32.374	0.452895	-23.7167	0
0.9200	-10.5166	-26.8771	0.758173	-24.631	0
0.9207	-12.9562	-21.997	-0.157225	-23.4119	0
0.9213	-12.9562	-16.5001	0.758173	-21.8861	0
0.9220	-12.3447	-9.18001	2.5894	-21.5794	0
0.9227	-10.2109	0.89314	3.19952	-13.6455	0
0.9233	-8.988	8.83012	5.64087	-2.35334	0
0.9240	-8.68229	12.7986	7.16683	1.30784	0
0.9247	-6.5484	17.9825	3.81008	2.83366	0
0.9253	-4.1088	24.9987	1.67357	8.02259	0
0.9260	-4.41452	28.9672	4.11536	13.2096	0
0.9267	-2.58023	31.7203	6.25143	17.1775	0
0.9273	1.08223	34.1603	5.03075	20.5339	0
0.9280	2.60469	35.0719	2.89468	18.7033	0
0.9287	3.21612	36.9042	4.4202	18.7033	0
0.9293	6.26715	35.9926	6.55671	25.1113	0
0.9300	5.96143	30.4957	4.4202	28.4677	0
0.9307	2.29897	27.448	2.89468	23.2807	0
0.9313	0.776515	27.1349	5.03075	19.3129	0
0.9320	1.38794	22.2549	4.11536	18.7033	0
0.9327	0.165086	14.3179	1.36873	16.8727	0
0.9333	0.4708	6.9978	2.89468	12.6	0
0.9340	2.60469	0.589289	3.81008	7.10633	0
0.9347	2.29897	-4.90767	2.89468	1.00306	0
0.9353	0.776515	-11.0123	5.33603	-6.01646	0
0.9360	1.08223	-15.8924	5.94615	-12.1197	0
0.9367	1.69366	-18.6363	1.67357	-14.8666	0
0.9373	1.38794	-22.6047	-0.157225	-16.0876	0
0.9380	1.38794	-25.9655	-0.157225	-17.3087	0
0.9387	0.4708	-24.7409	-0.157225	-18.8345	0
0.9393	-0.140629	-22.9086	0.758173	-20.6651	0
0.9400	-0.140629	-21.997	0.758173	-21.5794	0
0.9407	-1.05777	-18.9401	-0.157225	-20.0536	0
0.9413	-3.49737	-16.5001	1.06345	-18.8345	0
0.9420	-4.72023	-15.2847	1.67357	-17.3087	0
0.9427	-4.41452	-10.3954	-0.157225	-10.8987	0
0.9433	-4.1088	-3.98691	1.06345	-3.26961	0
0.9440	-3.49737	-2.15459	2.89468	-0.827528	0
0.9447	-2.88594	0.589289	0.758173	1.61262	0
0.9453	-2.88594	8.83012	-0.157225	8.63214	0
0.9460	-1.66309	14.3179	1.97885	12.2953	0
0.9467	0.165086	14.9348	4.4202	12.2953	0
0.9473	-1.66309	17.6787	7.16683	14.1259	0
0.9480	-5.63126	20.7264	7.77738	16.566	0
0.9487	-5.63126	20.7264	2.89468	18.0918	0
0.9493	-2.88594	22.5587	1.06345	18.7033	0
0.9500	-2.27452	25.3118	3.5048	18.3985	0
0.9507	-1.9688	20.1187	1.97885	17.787	0
0.9513	-1.05777	11.2701	-0.157225	16.8727	0
0.9520	-1.36349	6.08625	0.758173	14.4306	0
0.9527	-1.05777	1.50084	0.758173	10.4627	0
0.9533	1.99326	-5.21152	0.758173	5.27573	0
0.9540	4.43897	-9.18001	2.5894	0.391581	0
0.9547	4.43897	-10.6993	1.06345	-3.57438	0
0.9553	6.26715	-14.9716	-2.90385	-8.45854	0
0.9560	8.71286	-19.557	-1.98846	-13.9503	0
0.9567	6.87857	-24.1332	-1.07262	-18.223	0
0.9573	1.99326	-28.7094	-1.98846	-22.1909	0
0.9580	0.4708	-32.061	-0.462503	-24.0215	0
0.9587	-1.05777	-32.6779	0.758173	-21.5794	0
0.9593	-4.72023	-32.6779	-0.157225	-18.8345	0
0.9600	-5.63126	-29.0133	-1.3779	-17.6134	0
0.9607	-4.72023	-22.3009	-1.07262	-16.0876	0
0.9613	-7.15983	-18.9401	-1.07262	-14.8666	0
0.9620	-9.29372	-16.1962	-0.157225	-13.3408	0
0.9627	-5.63126	-6.73999	-0.767781	-10.5939	0
0.9633	0.776515	3.63702	-1.98846	-6.62601	0
0.9640	1.99326	7.30165	-1.3779	-2.35334	0
0.9647	-1.05777	9.43783	0.758173	1.61262	0
0.9653	-2.27452	17.3748	2.5894	4.97096	0
0.9660	-2.27452	25.9195	2.89468	10.7675	0
0.9667	-4.72023	28.9672	1.06345	16.2612	0
0.9673	-5.63126	29.888	-0.462503	17.1775	0
0.9680	-2.27452	30.7995	0.758173	18.7033	0
0.9687	0.776515	31.1034	3.19952	23.2807	0
0.9693	1.08223	32.6319	2.89468	25.7228	0
0.9700	1.69366	34.768	0.758173	24.197	0
0.9707	2.60469	31.7203	1.67357	23.2807	0
0.9713	2.9104	27.1349	4.72548	21.1434	0
0.9720	1.69366	26.831	4.4202	17.1775	0
0.9727	-0.140629	24.391	0.758173	13.5144	0
0.9733	-0.140629	17.071	-1.98846	9.5484	0
0.9740	0.776515	14.3179	-0.462503	5.88529	0
0.9747	1.38794	13.7102	0.758173	2.52888	0
0.9753	2.60469	5.46933	-0.462503	-2.04857	0
0.9760	3.21612	-5.81922	-1.68318	-9.67765	0
0.9767	1.99326	-12.8354	-1.07262	-16.3924	0
0.9773	1.99326	-19.557	-0.157225	-16.6972	0
0.9780	4.74469	-24.4371	-2.90385	-13.9503	0
0.9787	9.01246	-25.0448	-4.42981	-15.7809	0
0.9793	10.8467	-25.3486	-2.90385	-18.223	0
0.9800	9.01246	-26.8771	-2.59858	-16.0876	0
0.9807	5.96143	-27.7886	-3.51441	-14.5618	0
0.9813	6.26715	-27.4848	-2.2933	-15.1714	0
0.9820	7.18429	-25.3486	-0.157225	-12.4245	0
0.9827	5.35612	-21.997	0.758173	-8.76331	0
0.9833	5.35612	-21.0763	0.758173	-7.84705	0
0.9840	5.96143	-22.3009	0.758173	-5.71168	0
0.9847	4.13326	-18.9401	0.758173	-0.217974	0
0.9853	2.29897	-11.9239	0.148053	5.58051	0
0.9860	1.08223	-4.90767	-1.07262	11.379	0
0.9867	-0.446343	0.89314	-1.3779	14.1259	0
0.9873	-0.752057	6.69395	-0.157225	12.6	0
0.9880	0.165086	10.6624	0.148053	13.2096	0
0.9887	-1.05777	14.014	-0.157225	15.9564	0
0.9893	-1.9688	16.454	-1.07262	13.5144	0
0.9900	-1.66309	17.071	-1.98846	9.2417	0
0.9907	0.165086	17.071	-1.98846	9.2417	0
0.9913	2.60469	16.7671	-2.59858	13.8211	0
0.9920	4.43897	13.7102	-3.81925	15.0402	0
0.9927	3.52183	8.22242	-3.81925	7.71588	0
0.9933	1.38794	4.25393	-1.98846	-1.74379	0
0.9940	0.165086	0.89314	-3.51441	-4.18587	0
0.9947	-1.05777	-6.42693	-4.73508	-5.40498	0
0.9953	-3.80309	-14.0601	-1.98846	-10.5939	0
0.9960	-5.63126	-17.1078	0.148053	-13.036	0
0.9967	-5.93697	-18.6363	-1.07262	-13.036	0
0.9973	-6.5484	-23.2124	-2.2933	-17.0019	0
0.9980	-7.46555	-29.0133	-3.51441	-20.6651	0
0.9987	-6.5484	-29.9248	-4.73508	-21.5794	0
0.9993	-5.9492	-27.5769	-4.30534	-23.7688	0
1.0000	-7.78349	-25.1368	-3.69478	-23.464	0
1.0007	-8.39492	-25.4407	-4.30534	-17.9703	0
1.0013	-6.56063	-26.6653	-4.30534	-14.3072	0
1.0020	-5.03817	-22.6968	-4.00006	-14.6139	0
1.0027	-4.42674	-12.016	-2.77938	-10.9508	0
1.0033	-2.89817	-0.718195	-2.47411	-5.45706	0
1.0040	-1.98714	7.51343	-4.91546	-3.32169	0
1.0047	-0.764286	15.1466	-4.30534	-1.18632	0
1.0053	1.3696	21.5551	0.577801	4.00261	0
1.0060	3.20389	24.9159	-0.0327551	10.1059	0
1.0067	2.89817	28.2674	-1.25343	13.4623	0
1.0073	2.59246	33.7644	4.84995	16.2091	0
1.0080	2.59246	38.0367	5.15522	22.3124	0
1.0087	0.152857	40.4768	-3.08466	26.2803	0
1.0093	-2.29286	42.3091	-3.08466	23.5334	0
1.0100	0.764286	40.7806	1.4932	22.0076	0
1.0107	4.12103	36.2044	-1.86399	24.7545	0
1.0113	1.07	33.7644	-3.3895	24.4497	0
1.0120	-1.07	31.9321	-0.338033	21.3981	0
1.0127	3.5096	23.3874	-2.16883	18.6512	0
1.0133	4.72634	11.7858	-4.91546	15.9044	0
1.0140	1.98103	5.07341	-0.948152	11.9365	0
1.0147	2.89817	-1.63896	0.882642	7.6638	0
1.0153	5.03206	-12.3198	-1.55871	1.56054	0
1.0160	3.5096	-20.5606	-1.25343	-3.62646	0
1.0167	2.59246	-25.7445	1.18792	-6.9848	0
1.0173	2.89817	-30.6338	1.18792	-11.5623	0
1.0180	0.458572	-31.8492	-0.338033	-14.3072	0
1.0187	-1.98714	-30.3207	-0.948152	-15.2234	0
1.0193	0.152857	-32.1531	-0.948152	-18.8866	0
1.0200	4.12103	-33.9854	-1.86399	-21.6315	0
1.0207	3.5096	-30.6338	-4.30534	-18.5798	0
1.0213	-1.98714	-23.6084	-4.61018	-15.5282	0
1.0220	-3.81532	-15.0637	-2.77938	-15.5282	0
1.0227	-0.458572	-7.13592	-3.08466	-14.6139	0
1.0233	0.152857	-1.33511	-4.61018	-13.0881	0
1.0240	-2.59246	4.4657	-0.948152	-9.72973	0
1.0247	-3.81532	11.4819	3.32399	-2.10065	0
1.0253	-6.25492	19.115	1.79848	7.05425	0
1.0260	-8.39492	26.1313	0.272523	13.4623	0
1.0267	-5.6496	29.7959	3.01915	18.0397	0
1.0273	-1.98714	30.0998	3.01915	19.8723	0
1.0280	-0.764286	31.6282	-0.643311	18.6512	0
1.0287	1.67532	32.8436	-0.948152	17.4302	0
1.0293	1.67532	28.8751	1.4932	16.8206	0
1.0300	-1.07	22.4666	2.4086	14.9881	0
1.0307	-1.98714	19.7228	2.71387	14.0738	0
1.0313	-1.68143	18.5073	3.32399	15.9044	0
1.0320	-2.59246	14.5389	2.10332	14.9881	0
1.0327	-2.89817	7.20958	0.882642	8.27528	0
1.0333	-3.81532	-1.33511	0.272523	3.08635	0
1.0340	-4.12103	-6.21515	-0.338033	0.339499	0
1.0347	-2.89817	-10.1836	0.882642	-3.62646	0
1.0353	-1.68143	-14.7598	1.79848	-9.72973	0
1.0360	-1.68143	-17.1999	0.272523	-16.1397	0
1.0367	-1.98714	-18.7283	-1.55871	-21.6315	0
1.0373	-1.98714	-23.3045	-2.47411	-23.464	0
1.0380	-1.98714	-26.6653	-3.3895	-23.464	0
1.0387	-0.152857	-25.1368	-2.47411	-24.3783	0
1.0393	0.152857	-23.9122	-0.338033	-25.5994	0
1.0400	-0.764286	-23.6084	0.577801	-23.7688	0
1.0407	0.152857	-21.7761	-0.338033	-21.6315	0
1.0413	1.07	-20.5606	-1.86399	-21.0219	0
1.0420	0.152857	-16.896	-2.77938	-18.8866	0
1.0427	2.89817	-9.57594	-1.55871	-12.4766	0
1.0433	8.08309	-4.68669	-0.0327551	-7.89914	0
1.0440	8.08309	-0.414344	1.18792	-5.76376	0
1.0447	5.9492	8.43419	1.4932	1.25576	0
1.0453	6.56063	16.0581	2.4086	8.58006	0
1.0460	5.03206	19.115	3.01915	11.3269	0
1.0467	1.67532	24.6028	2.4086	16.8206	0
1.0473	2.89817	29.7959	2.10332	25.0593	0
1.0480	3.5096	28.8751	3.32399	26.8899	0
1.0487	1.3696	26.4351	3.32399	25.0593	0
1.0493	-0.152857	25.5236	2.4086	25.364	0
1.0500	-3.5096	23.9951	3.93455	22.6191	0
1.0507	-7.47777	23.0835	3.01915	19.5655	0
1.0513	-5.6496	22.1628	0.272523	23.2287	0
1.0520	-2.89817	18.1943	3.93455	25.9755	0
1.0527	-3.81532	9.96266	6.98645	19.5655	0
1.0533	-4.12103	0.497212	0.577801	10.4107	0
1.0540	-3.5096	-6.82286	-2.16883	4.91888	0
1.0547	-3.5096	-10.7913	2.10332	-0.270056	0
1.0553	-2.89817	-14.456	2.4086	-6.6781	0
1.0560	-2.59246	-19.9529	-0.338033	-12.4766	0
1.0567	-3.5096	-26.9692	-0.338033	-17.054	0
1.0573	-1.98714	-30.6338	-1.86399	-20.4124	0
1.0580	1.67532	-26.6653	-4.00006	-20.7171	0
1.0587	2.59246	-22.6968	-1.55871	-20.7171	0
1.0593	0.152857	-23.6084	0.577801	-22.5477	0
1.0600	-1.37571	-21.4722	-1.25343	-21.6315	0
1.0607	-1.37571	-16.5922	-2.47411	-19.4961	0
1.0613	-3.20389	-15.0637	-3.08466	-19.8009	0
1.0620	-4.12103	-11.4083	-3.08466	-17.9703	0
1.0627	-1.98714	-1.03126	-0.338033	-10.646	0
1.0633	-0.458572	6.90573	2.4086	-7.59436	0
1.0640	-1.98714	12.7065	1.79848	-4.23795	0
1.0647	-2.29286	19.115	-0.338033	4.61217	0
1.0653	-3.81532	22.7797	0.577801	9.8011	0
1.0660	-5.6496	26.1313	3.32399	10.4107	0
1.0667	-2.89817	32.2359	3.62927	14.9881	0
1.0673	-0.152857	35.2837	3.32399	18.6512	0
1.0680	-1.98714	34.3721	4.84995	17.1254	0
1.0687	-3.20389	33.7644	3.32399	18.6512	0
1.0693	-2.29286	32.5398	1.79848	22.9239	0
1.0700	-2.29286	28.5713	5.15522	23.5334	0
1.0707	-1.98714	23.3874	5.76578	23.5334	0
1.0713	-0.458572	19.4189	1.18792	24.1449	0
1.0720	-1.07	13.3142	0.882642	21.3981	0
1.0727	-3.81532	3.24109	4.84995	15.9044	0
1.0733	-3.81532	-5.60745	4.23983	11.9365	0
1.0740	-1.98714	-9.27209	1.4932	7.97051	0
1.0747	-1.98714	-14.456	1.4932	2.17202	0
1.0753	-1.07	-24.2253	1.4932	-4.23795	0
1.0760	2.89817	-31.2415	-0.338033	-8.20391	0
1.0767	3.5096	-36.1215	-2.77938	-9.72973	0
1.0773	1.07	-41.9224	-4.30534	-12.1718	0
1.0780	1.3696	-44.9701	-3.08466	-16.1397	0
1.0787	3.5096	-43.7547	-0.0327551	-19.8009	0
1.0793	2.28674	-41.6185	1.4932	-23.7688	0
1.0800	-0.152857	-37.0423	1.79848	-27.7367	0
1.0807	0.152857	-30.0169	0.577801	-26.2109	0
1.0813	1.67532	-25.7445	-1.86399	-21.6315	0
1.0820	0.764286	-23.0007	-2.16883	-19.1913	0
1.0827	-1.98714	-17.5037	-0.338033	-17.6655	0
1.0833	-5.34389	-9.87979	-0.643311	-10.646	0
1.0840	-7.17206	-2.55051	-0.643311	-4.23795	0
1.0847	-6.25492	4.4657	2.4086	-1.79587	0
1.0853	-1.98714	10.8742	2.4086	3.08635	0
1.0860	1.3696	15.1466	0.882642	12.2432	0
1.0867	2.28674	18.8112	2.10332	16.2091	0
1.0873	3.20389	23.9951	2.4086	15.9044	0
1.0880	4.42674	27.052	0.577801	16.8206	0
1.0887	2.28674	26.739	2.4086	17.1254	0
1.0893	0.152857	25.8274	4.84995	17.4302	0
1.0900	2.28674	24.2989	3.01915	18.6512	0
1.0907	4.12103	22.4666	3.01915	18.6512	0
1.0913	2.59246	20.3305	6.07062	15.5996	0
1.0920	1.67532	14.8427	4.23983	9.49632	0
1.0927	3.5096	5.99417	-0.0327551	4.00261	0
1.0933	3.5096	-0.110492	-1.25343	3.08635	0
1.0940	2.59246	-3.47128	-3.08466	1.25576	0
1.0947	4.12103	-8.04747	-4.00006	-5.45706	0
1.0953	4.42674	-13.5444	-1.86399	-10.646	0
1.0960	2.59246	-18.4245	-1.55871	-13.3928	0
1.0967	2.28674	-22.0891	-2.47411	-19.8009	0
1.0973	3.5096	-24.833	-1.25343	-24.3783	0
1.0980	3.20389	-26.9692	-1.55871	-23.464	0
1.0987	2.59246	-30.6338	-2.16883	-24.6831	0
1.0993	4.12103	-31.5454	-0.948152	-27.1252	0
1.1000	4.12103	-27.5769	-1.55871	-24.9898	0
1.1007	3.5096	-23.6084	-3.69478	-21.6315	0
1.1013	2.89817	-22.0891	-2.47411	-19.4961	0
1.1020	3.81532	-15.3675	-1.25343	-15.5282	0
1.1027	8.08309	-4.99054	-0.338033	-11.2555	0
1.1033	11.7455	-1.33511	3.32399	-6.6781	0
1.1040	9.91738	-1.03126	4.23983	-1.49109	0
1.1047	6.86635	3.24109	-0.338033	2.17202	0
1.1053	5.9492	9.6496	-2.16883	6.13798	0
1.1060	2.59246	16.9789	-0.643311	11.9365	0
1.1067	-2.59246	25.5236	0.882642	14.3785	0
1.1073	-1.37571	31.3244	1.4932	14.6833	0
1.1080	2.59246	31.9321	1.18792	17.1254	0
1.1087	1.07	29.7959	1.4932	19.2608	0
1.1093	-2.29286	27.3559	2.4086	19.5655	0
1.1100	-1.07	26.739	2.4086	21.3981	0
1.1107	1.3696	24.2989	1.4932	22.3124	0
1.1113	0.764286	19.7228	2.4086	20.7866	0
1.1120	1.67532	17.5866	3.93455	19.2608	0
1.1127	3.5096	14.8427	2.4086	14.9881	0
1.1133	2.59246	6.90573	0.577801	10.4107	0
1.1140	1.3696	0.497212	-0.0327551	9.8011	0
1.1147	1.07	-1.33511	-0.0327551	6.74947	0
1.1153	-0.152857	-5.3036	0.577801	-0.270056	0
1.1160	0.152857	-12.6237	1.18792	-3.32169	0
1.1167	0.764286	-17.8168	-0.338033	-7.89914	0
1.1173	-1.37571	-19.0322	-3.08466	-17.3607	0
1.1180	-1.98714	-19.6399	-3.69478	-20.7171	0
1.1187	0.152857	-20.2568	-2.77938	-17.9703	0
1.1193	-1.98714	-19.0322	-3.08466	-19.4961	0
1.1200	-5.9492	-16.896	-4.00006	-21.6315	0
1.1207	-4.42674	-16.5922	-3.08466	-19.4961	0
1.1213	-2.89817	-14.7598	-1.86399	-16.4445	0
1.1220	-4.73246	-10.4875	-2.77938	-12.4766	0
1.1227	-4.12103	-6.82286	-4.00006	-6.9848	0
1.1233	-1.07	-2.24666	-2.47411	-2.40543	0
1.1240	0.764286	1.72183	-0.0327551	2.17202	0
1.1247	1.3696	5.69032	-1.25343	6.13798	0
1.1253	1.07	12.4027	-3.3895	8.27528	0
1.1260	0.152857	18.8112	-0.338033	11.3269	0
1.1267	2.28674	22.4666	2.4086	14.9881	0
1.1273	4.12103	27.6597	0.577801	14.9881	0
1.1280	2.28674	32.2359	-0.338033	14.9881	0
1.1287	0.152857	32.2359	1.18792	18.0397	0
1.1293	0.764286	31.6282	-0.338033	20.4818	0
1.1300	0.764286	31.6282	-1.55871	22.0076	0
1.1307	0.152857	28.2674	-1.55871	21.7028	0
1.1313	1.07	24.2989	-3.08466	16.5139	0
1.1320	2.89817	21.5551	-3.08466	9.49632	0
1.1327	2.28674	13.9219	-2.16883	5.52843	0
1.1333	0.152857	2.32953	-3.08466	2.17202	0
1.1340	0.764286	-3.47128	-1.55871	-0.574833	0
1.1347	1.98103	-6.82286	1.18792	-1.49109	0
1.1353	-0.152857	-12.016	-2.16883	-4.8475	0
1.1360	0.458572	-16.896	-5.22073	-10.646	0
1.1367	4.42674	-19.9529	-2.77938	-14.3072	0
1.1373	3.20389	-22.0891	-1.25343	-14.9187	0
1.1380	-2.59246	-21.4722	-1.55871	-15.5282	0
1.1387	-3.5096	-20.5606	0.577801	-17.6655	0
1.1393	-1.98714	-22.393	0.882642	-19.8009	0
1.1400	-4.42674	-23.6084	-1.25343	-20.7171	0
1.1407	-7.47777	-22.0891	-1.55871	-20.7171	0
1.1413	-6.25492	-20.5606	-0.0327551	-21.6315	0
1.1420	-2.89817	-17.1999	0.882642	-21.6315	0
1.1427	-2.89817	-8.65518	0.882642	-16.1397	0
1.1433	-3.5096	-2.24666	1.18792	-9.72973	0
1.1440	-2.29286	-0.414344	0.882642	-5.15228	0
1.1447	-1.37571	5.07341	0.272523	-1.79587	0
1.1453	-1.98714	14.235	-0.338033	4.61217	0
1.1460	-1.37571	19.4189	0.577801	12.548	0
1.1467	0.764286	21.5551	2.71387	17.4302	0
1.1473	1.07	26.1313	2.10332	17.735	0
1.1480	0.152857	30.7075	0.272523	19.5655	0
1.1487	-0.152857	34.0682	1.18792	22.3124	0
1.1493	0.152857	35.2837	2.71387	24.1449	0
1.1500	2.89817	33.1475	0.882642	25.6707	0
1.1507	6.25492	30.4036	-0.643311	26.5851	0
1.1513	6.25492	28.8751	2.4086	24.4497	0
1.1520	4.42674	23.9951	4.23983	22.0076	0
1.1527	2.59246	16.0581	1.4932	18.6512	0
1.1533	1.67532	5.99417	-2.16883	9.8011	0
1.1540	1.98103	-3.16743	-0.643311	1.25576	0
1.1547	2.59246	-9.57594	1.18792	-0.574833	0
1.1553	0.152857	-16.5922	-0.338033	-1.18632	0
1.1560	-1.98714	-26.3615	-2.16883	-5.76376	0
1.1567	-1.98714	-33.0738	-3.08466	-10.646	0
1.1573	-2.89817	-36.4254	-4.00006	-16.1397	0
1.1580	-4.42674	-41.9224	-5.22073	-24.3783	0
1.1587	-3.81532	-45.587	-4.00006	-28.9558	0
1.1593	-2.59246	-44.3624	-2.16883	-27.1252	0
1.1600	-3.20389	-43.7547	-2.16883	-26.2109	0
1.1607	-3.81532	-42.5301	-1.25343	-25.2946	0
1.1613	-4.73246	-38.8654	-0.338033	-20.7171	0
1.1620	-8.0892	-33.6815	-1.55871	-16.4445	0
1.1627	-9.91738	-24.2253	-0.338033	-14.9187	0
1.1633	-9.30595	-11.7121	2.71387	-10.9508	0
1.1640	-7.47777	-4.07898	0.577801	-5.15228	0
1.1647	-4.73246	2.93724	-2.77938	-0.574833	0
1.1653	-4.12103	15.7543	-1.55871	4.91888	0
1.1660	-5.03817	25.2197	-1.25343	9.49632	0
1.1667	-2.59246	28.8751	-1.86399	12.548	0
1.1673	-0.152857	33.4605	1.4932	16.8206	0
1.1680	-2.29286	37.4198	2.71387	21.3981	0
1.1687	-1.98714	35.5967	-0.0327551	22.0076	0
1.1693	1.98103	32.5398	0.272523	19.5655	0
1.1700	1.98103	29.7959	2.10332	18.3464	0
1.1707	1.3696	24.2989	0.577801	19.5655	0
1.1713	3.20389	18.1943	0.882642	20.4818	0
1.1720	2.28674	14.235	3.32399	16.8206	0
1.1727	0.764286	8.73804	2.4086	10.4107	0
1.1733	2.59246	2.32953	-0.948152	7.6638	0
1.1740	3.20389	-3.16743	-1.25343	5.52843	0
1.1747	1.98103	-8.65518	-0.0327551	-1.18632	0
1.1753	1.67532	-13.5444	-0.0327551	-8.20391	0
1.1760	0.764286	-17.8168	0.272523	-11.867	0
1.1767	0.458572	-23.3045	-1.25343	-14.3072	0
1.1773	1.07	-26.0484	-3.3895	-17.9703	0
1.1780	1.67532	-24.5291	-3.3895	-21.0219	0
1.1787	2.89817	-23.3045	-1.86399	-21.6315	0
1.1793	2.59246	-20.5606	-1.86399	-19.1913	0
1.1800	0.458572	-16.2883	-4.00006	-17.054	0
1.1807	1.67532	-12.9275	-5.52601	-17.054	0
1.1813	3.5096	-9.27209	-4.00006	-17.054	0
1.1820	1.3696	-4.68669	-0.643311	-14.6139	0
1.1827	-0.458572	-1.33511	-0.338033	-10.9508	0
1.1833	-0.458572	1.41798	-2.16883	-7.59436	0
1.1840	-2.89817	2.02568	-1.25343	-3.93124	0
1.1847	-4.12103	0.801064	1.18792	0.950983	0
1.1853	-1.98714	4.4657	1.4932	7.35902	0
1.1860	-1.07	11.4819	-0.0327551	14.3785	0
1.1867	-1.68143	13.6181	-0.338033	19.5655	0
1.1873	-0.764286	13.3142	3.01915	22.3124	0
1.1880	1.07	14.8427	5.4605	24.4497	0
1.1887	2.59246	13.6181	2.71387	26.2803	0
1.1893	3.5096	11.4819	0.577801	25.9755	0
1.1900	3.5096	12.4027	2.10332	22.3124	0
1.1907	3.5096	11.7858	2.71387	18.0397	0
1.1913	1.98103	9.6496	0.882642	16.5139	0
1.1920	0.764286	7.82649	1.4932	15.5996	0
1.1927	3.81532	2.32953	2.10332	12.2432	0
1.1933	4.72634	-4.07898	-0.948152	7.6638	0
1.1940	-0.152857	-5.60745	-3.08466	1.86531	0
1.1947	-2.29286	-8.35132	-0.338033	-3.93124	0
1.1953	0.764286	-14.1521	3.01915	-9.12017	0
1.1960	0.458572	-17.8168	3.32399	-16.1397	0
1.1967	-1.07	-20.8645	1.79848	-21.6315	0
1.1973	-1.68143	-25.1368	-0.338033	-22.5477	0
1.1980	-3.81532	-25.1368	-0.643311	-24.3783	0
1.1987	-5.6496	-22.0891	1.4932	-29.5673	0
1.1993	-4.42674	-18.7283	3.62927	-30.1768	0
1.2000	-4.42674	-15.0637	3.32399	-25.9041	0
1.2007	-5.34389	-10.4875	1.4932	-22.5477	0
1.2013	-7.17206	-4.99054	-0.948152	-20.7171	0
1.2020	-12.0574	1.72183	-1.25343	-16.1397	0
1.2027	-14.8027	9.6496	1.4932	-10.646	0
1.2033	-12.6688	16.0581	3.01915	-5.76376	0
1.2040	-10.8345	18.8112	-0.338033	-2.40543	0
1.2047	-12.0574	20.6435	-3.08466	0.950983	0
1.2053	-12.6688	25.8274	-1.25343	6.74947	0
1.2060	-12.3631	32.5398	1.4932	12.8527	0
1.2067	-12.0574	33.4605	3.01915	16.8206	0
1.2073	-9.91738	30.4036	3.32399	18.956	0
1.2080	-7.47777	28.5713	1.4932	21.0914	0
1.2087	-6.56063	26.1313	-2.16883	25.0593	0
1.2093	-7.47777	22.4666	-2.16883	27.1966	0
1.2100	-7.78349	18.8112	1.4932	26.5851	0
1.2107	-6.25492	14.235	3.93455	27.5013	0
1.2113	-6.25492	8.13034	3.62927	30.2482	0
1.2120	-7.47777	2.32953	3.32399	27.1966	0
1.2127	-6.56063	-4.07898	2.4086	20.4818	0
1.2133	-4.42674	-10.4875	1.4932	15.5996	0
1.2140	-5.6496	-14.1521	2.4086	10.7154	0
1.2147	-5.6496	-18.1206	3.32399	3.39306	0
1.2153	-4.12103	-24.2253	1.4932	-3.32169	0
1.2160	-6.56063	-30.6338	-0.643311	-7.28958	0
1.2167	-8.0892	-33.0738	-0.338033	-9.72973	0
1.2173	-4.73246	-30.9377	0.882642	-12.1718	0
1.2180	-4.12103	-26.9692	0.577801	-16.4445	0
1.2187	-5.6496	-24.5291	0.577801	-22.5477	0
1.2193	-1.68143	-22.393	1.18792	-26.2109	0
1.2200	1.98103	-19.336	0.577801	-26.8204	0
1.2207	0.458572	-16.5922	-0.338033	-26.2109	0
1.2213	1.07	-13.8483	0.272523	-24.3783	0
1.2220	1.98103	-10.1836	-0.643311	-20.7171	0
1.2227	-3.20389	-4.68669	-1.55871	-14.9187	0
1.2233	-5.6496	1.10492	0.882642	-9.42495	0
1.2240	-1.98714	3.55415	1.4932	-5.45706	0
1.2247	-2.29286	6.90573	0.577801	-3.32169	0
1.2253	-4.73246	13.3142	3.93455	-0.879611	0
1.2260	-0.152857	17.5866	4.23983	4.91888	0
1.2267	5.03206	19.4189	-0.948152	11.3269	0
1.2273	6.25492	24.2989	-0.0327551	15.5996	0
1.2280	8.69452	26.4351	5.15522	18.6512	0
1.2287	11.4459	24.6028	2.71387	19.8723	0
1.2293	12.6627	25.8274	-1.25343	21.0914	0
1.2300	15.1023	26.1313	0.882642	23.2287	0
1.2307	18.1594	19.7228	2.71387	22.0076	0
1.2313	18.1594	14.5389	2.4086	16.8206	0
1.2320	17.8537	14.235	3.32399	14.6833	0
1.2327	19.0705	11.1781	2.10332	14.9881	0
1.2333	17.2423	5.07341	-0.948152	11.6317	0
1.2340	16.3251	0.19336	-1.25343	6.44469	0
1.2347	19.0705	-3.47128	1.18792	2.4768	0
1.2353	19.9876	-6.82286	2.4086	-2.40543	0
1.2360	16.9366	-10.4875	2.10332	-8.51062	0
1.2367	15.408	-11.7121	-0.338033	-13.3928	0
1.2373	15.408	-9.27209	-2.16883	-16.1397	0
1.2380	16.0194	-6.82286	-1.25343	-17.054	0
1.2387	17.8537	-6.519	-1.25343	-18.5798	0
1.2393	16.9366	-6.82286	-3.08466	-21.6315	0
1.2400	12.6627	-7.13592	-3.3895	-21.3267	0
1.2407	10.8345	-5.9113	-4.00006	-17.9703	0
1.2413	9.91738	-4.07898	-5.52601	-18.2751	0
1.2420	8.08309	-4.99054	-4.30534	-18.8866	0
1.2427	9.30595	-4.38283	-2.47411	-15.2234	0
1.2433	11.7455	0.19336	-4.91546	-9.72973	0
1.2440	11.4459	1.72183	-5.83129	-3.93124	0
1.2447	12.0513	1.72183	-1.25343	1.86531	0
1.2453	12.6627	5.99417	1.4932	4.91888	0
1.2460	10.2231	8.43419	0.882642	9.8011	0
1.2467	9.91738	7.82649	1.79848	15.5996	0
1.2473	12.0513	10.5704	2.10332	15.9044	0
1.2480	9.91738	10.5704	-0.643311	14.9881	0
1.2487	9.00023	3.24109	-1.86399	17.4302	0
1.2493	12.0513	-0.414344	-0.338033	18.0397	0
1.2500	10.8345	1.10492	1.18792	17.735	0
1.2507	5.03206	0.497212	-0.338033	18.6512	0
1.2513	3.5096	1.41798	-2.16883	15.9044	0
1.2520	4.42674	3.55415	-0.948152	9.49632	0
1.2527	1.3696	1.72183	2.4086	5.83321	0
1.2533	-0.764286	-1.94281	1.18792	5.22365	0
1.2540	0.764286	-3.47128	-2.16883	1.86531	0
1.2547	0.764286	-5.3036	-2.47411	-4.23795	0
1.2553	-0.458572	-10.4875	-0.643311	-9.72973	0
1.2560	0.764286	-19.6399	0.577801	-13.6976	0
1.2567	0.458572	-28.4976	0.577801	-18.8866	0
1.2573	-3.81532	-32.1531	-2.16883	-24.3783	0
1.2580	-5.6496	-31.8492	-3.08466	-25.2946	0
1.2587	-1.98714	-31.5454	-0.338033	-22.5477	0
1.2593	-1.98714	-30.6338	1.18792	-21.9382	0
1.2600	-6.86635	-29.713	-0.643311	-22.5477	0
1.2607	-7.17206	-26.0484	-1.86399	-22.5477	0
1.2613	-2.29286	-19.0322	-3.08466	-21.6315	0
1.2620	-0.764286	-12.3198	-4.91546	-20.1057	0
1.2627	-2.89817	-7.43977	-3.3895	-15.833	0
1.2633	-3.81532	-1.33511	-0.643311	-11.867	0
1.2640	-1.98714	4.76955	-1.86399	-10.3412	0
1.2647	-0.764286	7.51343	-1.25343	-6.37332	0
1.2653	-1.07	10.5704	1.79848	1.25576	0
1.2660	-2.59246	16.3712	1.4932	7.6638	0
1.2667	-3.20389	23.6912	-0.338033	11.6317	0
1.2673	-1.98714	28.2674	1.4932	16.2091	0
1.2680	-0.152857	28.8751	2.10332	19.5655	0
1.2687	1.3696	29.1882	-0.338033	19.5655	0
1.2693	0.152857	30.7075	-0.338033	19.5655	0
1.2700	-2.59246	29.7959	2.71387	22.0076	0
1.2707	-4.73246	26.1313	3.32399	23.2287	0
1.2713	-4.73246	22.4666	2.4086	21.3981	0
1.2720	-3.81532	18.5073	2.10332	17.4302	0
1.2727	-2.89817	13.0104	3.01915	13.769	0
1.2733	-2.89817	7.51343	1.4932	11.6317	0
1.2740	-4.42674	2.32953	-1.25343	9.8011	0
1.2747	-5.6496	-2.85437	-0.0327551	4.91888	0
1.2753	-7.78349	-8.95903	2.4086	-3.62646	0
1.2760	-8.70063	-15.3675	-0.338033	-10.646	0
1.2767	-5.6496	-17.1999	-3.08466	-15.833	0
1.2773	-3.20389	-15.9845	-2.47411	-20.1057	0
1.2780	-4.73246	-18.1206	-1.25343	-22.5477	0
1.2787	-5.6496	-20.5606	-0.643311	-21.0219	0
1.2793	-3.20389	-19.6399	-0.948152	-18.5798	0
1.2800	-1.98714	-16.5922	-2.77938	-16.1397	0
1.2807	-3.81532	-13.5444	-2.77938	-15.2234	0
1.2813	-6.86635	-10.7913	-1.25343	-15.2234	0
1.2820	-8.39492	-9.27209	-0.338033	-14.6139	0
1.2827	-6.56063	-7.13592	2.71387	-12.1718	0
1.2833	-3.20389	-2.24666	5.15522	-9.42495	0
1.2840	-1.98714	2.32953	1.4932	-5.45706	0
1.2847	-1.68143	5.07341	-0.643311	0.646205	0
1.2853	-0.764286	7.82649	1.79848	7.6638	0
1.2860	-0.152857	11.7858	1.4932	13.1575	0
1.2867	-1.98714	15.7543	-0.338033	16.2091	0
1.2873	-3.20389	19.4189	2.10332	19.5655	0
1.2880	-1.98714	23.6912	3.01915	23.5334	0
1.2887	-0.458572	28.5713	0.577801	23.8382	0
1.2893	-0.764286	31.9321	3.32399	22.0076	0
1.2900	-1.07	33.4605	5.15522	24.1449	0
1.2907	0.458572	31.9321	-0.338033	26.5851	0
1.2913	1.07	28.2674	-2.47411	24.1449	0
1.2920	-0.764286	24.2989	1.4932	20.7866	0
1.2927	-1.98714	17.5866	1.4932	18.3464	0
1.2933	1.07	8.43419	-0.338033	13.1575	0
1.2940	1.67532	4.76955	0.577801	8.27528	0
1.2947	-2.59246	5.07341	0.272523	4.61217	0
1.2953	-3.20389	-2.24666	0.272523	-2.40543	0
1.2960	-0.458572	-14.7598	2.71387	-9.72973	0
1.2967	-1.07	-22.0891	1.4932	-13.3928	0
1.2973	-0.152857	-25.7445	-1.86399	-16.4445	0
1.2980	2.59246	-31.2415	-1.25343	-20.4124	0
1.2987	0.152857	-34.2892	-0.338033	-21.6315	0
1.2993	-0.458572	-31.5454	-0.948152	-22.243	0
1.3000	2.89817	-28.4976	-0.643311	-21.6315	0
1.3007	1.98103	-26.0484	-0.643311	-18.5798	0
1.3013	-1.37571	-23.0007	-2.77938	-17.054	0
1.3020	-2.59246	-19.6399	-3.08466	-15.833	0
1.3027	-5.6496	-13.8483	-0.338033	-11.5623	0
1.3033	-6.86635	-4.68669	-0.338033	-6.9848	0
1.3040	-3.81532	3.24109	-2.16883	-3.93124	0
1.3047	-4.42674	8.43419	-1.25343	0.339499	0
1.3053	-5.6496	15.1466	0.272523	6.74947	0
1.3060	-3.20389	24.9159	0.272523	11.3269	0
1.3067	-3.81532	32.2359	2.4086	12.8527	0
1.3073	-5.6496	34.9798	4.84995	14.6833	0
1.3080	-3.81532	33.7644	3.93455	18.6512	0
1.3087	-2.89817	30.7075	2.71387	21.3981	0
1.3093	-2.89817	28.5713	3.01915	21.3981	0
1.3100	-0.152857	27.9636	1.4932	22.3124	0
1.3107	-1.07	25.2197	-0.948152	22.6191	0
1.3113	-1.98714	20.6435	-2.16883	18.6512	0
1.3120	2.59246	16.9789	-1.25343	12.8527	0
1.3127	5.33777	10.5704	0.577801	9.18962	0
1.3133	1.67532	-2.24666	-0.0327551	6.74947	0
1.3140	0.458572	-12.3198	-2.77938	4.00261	0
1.3147	1.07	-18.4245	-2.77938	0.339499	0
1.3153	-0.764286	-25.1368	-0.643311	-5.45706	0
1.3160	-4.73246	-31.2415	-1.25343	-10.3412	0
1.3167	-6.25492	-33.3777	-2.47411	-12.4766	0
1.3173	-5.34389	-35.21	-1.86399	-16.7493	0
1.3180	-5.03817	-35.21	-2.47411	-21.9382	0
1.3187	-5.9492	-34.2892	-3.69478	-25.5994	0
1.3193	-4.73246	-36.1215	-2.47411	-26.2109	0
1.3200	-2.29286	-37.9539	-2.77938	-22.5477	0
1.3207	-2.29286	-33.6815	-4.91546	-17.9703	0
1.3213	-2.89817	-27.8807	-4.91546	-19.8009	0
1.3220	-1.98714	-23.3045	-4.00006	-23.7688	0
1.3227	-1.37571	-18.7283	-5.52601	-21.6315	0
1.3233	-0.764286	-12.6237	-6.44141	-14.9187	0
1.3240	1.67532	-4.68669	-4.00006	-9.12017	0
1.3247	4.72634	4.16185	-2.16883	-4.23795	0
1.3253	6.25492	10.5704	-2.77938	0.950983	0
1.3260	5.9492	16.0581	-4.00006	5.83321	0
1.3267	4.12103	20.0266	-2.16883	10.7154	0
1.3273	2.28674	21.2512	0.577801	16.8206	0
1.3280	2.89817	23.6912	-0.948152	21.3981	0
1.3287	4.12103	28.5713	-2.77938	22.3124	0
1.3293	2.28674	31.3244	-0.643311	22.9239	0
1.3300	2.59246	31.6282	-0.0327551	24.1449	0
1.3307	6.56063	31.3244	-0.948152	22.0076	0
1.3313	7.78349	29.7959	1.4932	17.735	0
1.3320	6.56063	27.052	3.93455	16.8206	0
1.3327	8.08309	19.7228	0.272523	14.9881	0
[truncated: 57,526 more rows]
