# Supplementary material for: Identification of Haptic Based Guiding Using Hard Reins
Source: PLoS One. 2015 Jul 22;10(7):e0132020. doi: 10.1371/journal.pone.0132020 (PMC4511788; doi:10.1371/journal.pone.0132020)
Supplement: S3 File — (ZIP) [file pone.0132020.s003.zip › EMGData1/Subject5/T12/t12.txt]

0.0000	3.81431	-30.0189	1.49318	3.39062	0
0.0007	3.81431	-30.0189	1.49318	3.39062	0
0.0013	3.81431	-30.0189	1.49318	3.39062	0
0.0020	3.81431	-30.0189	1.49318	3.39062	0
0.0027	3.81431	-30.0189	1.49318	3.39062	0
0.0033	3.81431	-30.0189	1.49318	3.39062	0
0.0040	3.81431	-30.0189	1.49318	3.39062	0
0.0047	3.81431	-30.0189	1.49318	3.39062	0
0.0053	3.81431	-30.0189	1.49318	3.39062	0
0.0060	3.81431	-30.0189	1.49318	3.39062	0
0.0067	3.81431	-30.0189	1.49318	3.39062	0
0.0073	3.81431	-30.0189	1.49318	3.39062	0
0.0080	3.81431	-30.0189	1.49318	3.39062	0
0.0087	3.81431	-30.0189	1.49318	3.39062	0
0.0093	3.81431	-30.0189	1.49318	3.39062	0
0.0100	3.81431	-30.0189	1.49318	3.39062	0
0.0107	3.81431	-30.0189	1.49318	3.39062	0
0.0113	3.81431	-30.0189	1.49318	3.39062	0
0.0120	3.81431	-30.0189	1.49318	3.39062	0
0.0127	3.81431	-30.0189	1.49318	3.39062	0
0.0133	3.81431	-30.0189	1.49318	3.39062	0
0.0140	3.81431	-30.0189	1.49318	3.39062	0
0.0147	3.81431	-30.0189	1.49318	3.39062	0
0.0153	3.81431	-30.0189	1.49318	3.39062	0
0.0160	3.81431	-30.0189	1.49318	3.39062	0
0.0167	3.81431	-30.0189	1.49318	3.39062	0
0.0173	3.81431	-30.0189	1.49318	3.39062	0
0.0180	3.81431	-30.0189	1.49318	3.39062	0
0.0187	3.81431	-30.0189	1.49318	3.39062	0
0.0193	3.81431	-30.0189	1.49318	3.39062	0
0.0200	3.81431	-30.0189	1.49318	3.39062	0
0.0207	3.81431	-30.0189	1.49318	3.39062	0
0.0213	3.81431	-30.0189	1.49318	3.39062	0
0.0220	3.81431	-30.0189	1.49318	3.39062	0
0.0227	3.81431	-30.0189	1.49318	3.39062	0
0.0233	3.81431	-30.0189	1.49318	3.39062	0
0.0240	-2.89861	14.8476	1.49318	6.44298	0
0.0247	-0.76418	11.4864	1.49318	2.17048	0
0.0253	-1.37355	7.81695	1.49318	1.25638	0
0.0260	-2.89861	-3.1607	1.49318	0.95034	0
0.0267	-1.07051	-10.1759	1.49318	-5.15439	0
0.0273	-0.154812	-7.73986	1.49318	-7.90071	0
0.0280	-2.59558	-9.88297	1.49318	-3.01612	0
0.0287	-2.89861	-17.8078	1.49318	-2.40806	0
0.0293	-2.89861	-22.0786	1.49318	-6.98258	0
0.0300	-4.42697	-25.1314	1.49318	-6.37453	0
0.0307	-5.03634	-26.9662	1.49318	-3.93022	0
0.0313	-5.34267	-24.8385	1.49318	-4.23626	0
0.0320	-5.03634	-21.7857	1.49318	-4.23626	0
0.0327	-2.89861	-18.1162	1.49318	-4.84834	0
0.0333	-0.154812	-12.319	1.49318	-5.15439	0
0.0340	-1.07051	-8.35658	1.49318	-3.32216	0
0.0347	-2.59558	-4.37873	1.49318	-2.10202	0
0.0353	-1.67988	2.32813	1.49318	-2.10202	0
0.0360	-1.07051	5.99762	1.49318	0.342283	0
0.0367	-0.154812	7.81695	1.49318	2.47652	0
0.0373	3.50798	12.0878	1.49318	0.644298	0
0.0380	5.33938	15.4489	1.49318	-0.575841	0
0.0387	2.59228	16.0656	1.49318	0.342283	0
0.0393	1.37355	16.9753	1.49318	-0.881883	0
0.0400	3.20494	17.9004	1.49318	-3.01612	0
0.0407	2.89861	16.9753	1.49318	-2.10202	0
0.0413	1.67658	16.0656	1.49318	1.56242	0
0.0420	3.50798	12.3961	1.49318	4.30874	0
0.0427	6.5614	9.34334	1.49318	4.30874	0
0.0433	9.00217	9.0504	1.49318	3.0886	0
0.0440	10.8336	7.21565	1.49318	3.39062	0
0.0447	10.2209	5.99762	1.49318	2.47652	0
0.0453	9.61154	7.21565	1.49318	-0.575841	0
0.0460	11.4429	4.16287	1.49318	-2.71008	0
0.0467	11.4429	-2.25104	1.49318	-0.881883	0
0.0473	7.78014	-3.1607	1.49318	0.644298	0
0.0480	6.5614	-1.32595	1.49318	-0.881883	0
0.0487	7.78014	-0.107926	1.49318	-2.40806	0
0.0493	7.17077	4.16287	1.49318	-2.40806	0
0.0500	5.64571	9.6517	1.49318	-1.48994	0
0.0507	5.33938	12.7045	1.49318	-0.575841	0
0.0513	4.42368	13.9225	1.49318	0.644298	0
0.0520	4.42368	14.2309	1.49318	2.17048	0
0.0527	5.33938	13.9225	1.49318	2.47652	0
0.0533	2.89861	14.8476	1.49318	3.0886	0
0.0540	-0.154812	16.0656	1.49318	4.61479	0
0.0547	1.67658	17.2836	1.49318	4.30874	0
0.0553	4.42368	18.81	1.49318	3.0886	0
0.0560	3.20494	18.81	1.49318	3.69666	0
0.0567	2.28925	17.9004	1.49318	3.69666	0
0.0573	2.59228	21.5544	1.49318	2.78256	0
0.0580	2.59228	27.9683	1.49318	3.39062	0
0.0587	4.42368	28.878	1.49318	3.0886	0
0.0593	5.33938	23.0808	1.49318	1.56242	0
0.0600	7.78014	17.2836	1.49318	2.17048	0
0.0607	7.78014	10.5614	1.49318	1.86444	0
0.0613	7.78014	0.493378	1.49318	0.644298	0
0.0620	7.78014	-1.03301	1.49318	1.86444	0
0.0627	7.78014	7.21565	1.49318	0.95034	0
0.0633	7.78014	8.12531	1.49318	-1.48994	0
0.0640	7.78014	2.94485	1.49318	-0.575841	0
0.0647	7.78014	3.23779	1.49318	-0.575841	0
0.0653	7.78014	3.54615	1.49318	-3.93022	0
0.0660	7.78014	-1.03301	1.49318	-2.40806	0
0.0667	7.78014	-6.21347	1.49318	-0.2698	0
0.0673	7.78014	-13.537	1.49318	0.0362418	0
0.0680	7.78014	-21.169	1.49318	2.17048	0
0.0687	7.78014	-25.7481	1.49318	3.0886	0
0.0693	7.78014	-31.237	1.49318	0.342283	0
0.0700	7.78014	-32.455	1.49318	1.25638	0
0.0707	7.78014	-26.6578	1.49318	2.78256	0
0.0713	7.78014	-23.9134	1.49318	-1.1839	0
0.0720	0.457849	-23.605	1.49318	-1.1839	0
0.0727	-1.07051	-18.7329	1.49318	-1.1839	0
0.0733	-1.67988	-16.8982	1.49318	-1.1839	0
0.0740	-0.76418	-18.1162	1.49318	-1.1839	0
0.0747	-1.98621	-15.6802	1.49318	-1.1839	0
0.0753	-1.37355	-15.9885	1.49318	-1.1839	0
0.0760	-0.154812	-18.7329	1.49318	-1.1839	0
0.0767	-1.07051	-14.1538	1.49318	-1.1839	0
0.0773	-0.154812	-6.52184	1.49318	-1.1839	0
0.0780	3.50798	-1.32595	1.49318	-1.1839	0
0.0787	4.11735	0.493378	1.49318	-1.1839	0
0.0793	3.81431	-2.85234	1.49318	-1.1839	0
0.0800	4.73001	-4.99545	1.49318	-1.1839	0
0.0807	3.50798	-3.46906	1.49318	-1.1839	0
0.0813	0.760886	-6.52184	1.49318	-1.1839	0
0.0820	0.760886	-7.13856	1.49318	-1.1839	0
0.0827	2.59228	2.32813	1.49318	-1.1839	0
0.0833	1.37355	6.90729	1.49318	-1.1839	0
0.0840	7.78014	-23.9134	1.49318	0.644298	0
0.0847	7.78014	-23.9134	1.49318	-0.2698	0
0.0853	7.78014	-23.9134	1.49318	-2.10202	0
0.0860	7.78014	-23.9134	1.49318	-3.32216	0
0.0867	7.78014	-23.9134	1.49318	-2.10202	0
0.0873	7.78014	-23.9134	1.49318	-0.881883	0
0.0880	7.78014	-23.9134	1.49318	-3.32216	0
0.0887	7.78014	-23.9134	1.49318	-6.37453	0
0.0893	7.78014	-23.9134	1.49318	-5.4564	0
0.0900	7.78014	-23.9134	1.49318	-3.32216	0
0.0907	7.78014	-23.9134	1.49318	-3.32216	0
0.0913	7.78014	-23.9134	1.49318	-2.71008	0
0.0920	7.78014	-23.9134	1.49318	-3.01612	0
0.0927	7.78014	-23.9134	1.49318	-3.6282	0
0.0933	7.78014	-23.9134	1.49318	-1.1839	0
0.0940	7.78014	-23.9134	1.49318	1.56242	0
0.0947	7.78014	-23.9134	1.49318	0.342283	0
0.0953	7.78014	-23.9134	1.49318	0.0362418	0
0.0960	7.78014	29.7877	1.49318	3.0886	0
0.0967	7.78014	29.7877	1.49318	4.0027	0
0.0973	7.78014	27.9683	1.49318	2.17048	0
0.0980	7.78014	20.6448	1.49318	1.86444	0
0.0987	7.78014	10.2684	1.49318	4.0027	0
0.0993	7.78014	2.01976	1.49318	4.9168	0
0.1000	7.78014	-3.46906	1.49318	2.47652	0
0.1007	7.78014	-6.8302	1.49318	1.25638	0
0.1013	7.78014	-9.57461	1.49318	3.0886	0
0.1020	7.78014	-9.57461	1.49318	2.17048	0
0.1027	7.78014	-1.63431	1.49318	-1.48994	0
0.1033	7.78014	7.81695	1.49318	-0.881883	0
0.1040	7.78014	9.96006	1.49318	1.25638	0
0.1047	7.78014	12.0878	1.49318	0.95034	0
0.1053	7.78014	17.9004	1.49318	1.56242	0
0.1060	7.78014	15.4489	1.49318	3.0886	0
0.1067	7.78014	6.90729	1.49318	0.644298	0
0.1073	7.78014	3.23779	1.49318	-1.1839	0
0.1080	5.03305	-1.63431	1.49318	-1.1839	0
0.1087	1.37355	-11.7023	1.49318	-1.1839	0
0.1093	-0.154812	-17.8078	1.49318	-1.1839	0
0.1100	-0.457849	-22.6954	1.49318	-1.1839	0
0.1107	-2.89861	-28.4926	1.49318	-1.1839	0
0.1113	-4.73001	-25.7481	1.49318	-1.1839	0
0.1120	-5.64571	-16.8982	1.49318	-1.1839	0
0.1127	-6.25837	-12.0107	1.49318	-1.1839	0
0.1133	-4.73001	-7.73986	1.49318	-1.1839	0
0.1140	-1.98621	-3.77742	1.49318	-1.1839	0
0.1147	-2.28925	-5.90511	1.49318	-1.1839	0
0.1153	-4.73001	-7.73986	1.49318	-1.1839	0
0.1160	-4.73001	-5.30381	1.49318	-1.1839	0
0.1167	-2.28925	-4.99545	1.49318	-1.1839	0
0.1173	-1.98621	-4.08578	1.49318	-1.1839	0
0.1180	-4.73001	1.7114	1.49318	-1.1839	0
0.1187	-5.95204	6.90729	1.49318	-1.1839	0
0.1193	-4.42697	9.6517	1.49318	-1.1839	0
0.1200	-3.51127	11.7948	1.49318	1.25638	0
0.1207	-5.34267	11.4864	1.49318	1.25638	0
0.1213	-5.95204	10.5614	1.49318	0.95034	0
0.1220	-4.12064	13.0128	1.49318	-0.881883	0
0.1227	-1.98621	14.2309	1.49318	-3.32216	0
0.1233	-0.154812	13.0128	1.49318	-2.40806	0
0.1240	0.760886	11.7948	1.49318	1.86444	0
0.1247	2.59228	11.4864	1.49318	2.17048	0
0.1253	5.94874	11.7948	1.49318	-0.575841	0
0.1260	9.00217	12.3961	1.49318	-0.2698	0
0.1267	9.91787	12.3961	1.49318	2.17048	0
0.1273	7.78014	13.9225	1.49318	4.9168	0
0.1280	7.4771	16.0656	1.49318	7.96916	0
0.1287	10.8336	15.1405	1.49318	6.74902	0
0.1293	11.7493	11.4864	1.49318	1.56242	0
0.1300	9.00217	9.6517	1.49318	0.342283	0
0.1307	6.5614	6.90729	1.49318	-0.881883	0
0.1313	5.33938	3.54615	1.49318	-5.15439	0
0.1320	3.50798	3.85451	1.49318	-5.15439	0
0.1327	3.50798	5.99762	1.49318	-5.15439	0
0.1333	3.81431	5.99762	1.49318	-5.15439	0
0.1340	2.89861	3.23779	1.49318	-5.15439	0
0.1347	3.50798	-1.32595	1.49318	-5.15439	0
0.1353	5.03305	-3.46906	1.49318	-5.15439	0
0.1360	2.89861	-4.68709	1.49318	-5.15439	0
0.1367	1.67658	-9.57461	1.49318	-5.15439	0
0.1373	5.33938	-14.7551	1.49318	-5.15439	0
0.1380	6.5614	-19.3342	1.49318	-5.15439	0
0.1387	2.89861	-23.605	1.49318	-5.15439	0
0.1393	1.98291	-24.5301	1.49318	-5.15439	0
0.1400	2.59228	-22.387	1.49318	-5.15439	0
0.1407	0.457849	-19.0259	1.49318	-5.15439	0
0.1413	-1.07051	-9.26625	1.49318	-5.15439	0
0.1420	-0.76418	3.85451	1.49318	-5.15439	0
0.1427	-1.37355	8.43367	1.49318	-5.15439	0
0.1433	-3.20494	6.59893	1.49318	-5.15439	0
0.1440	-3.81431	5.99762	1.49318	-5.15439	0
0.1447	-1.67988	2.94485	1.49318	-3.93022	0
0.1453	-0.457849	-4.08578	1.49318	-1.48994	0
0.1460	-1.98621	-11.4094	1.49318	-2.10202	0
0.1467	-0.154812	-13.8454	1.49318	-3.93022	0
0.1473	3.20494	-7.73986	1.49318	-0.575841	0
0.1480	0.760886	-0.107926	1.49318	3.0886	0
0.1487	-2.89861	0.200435	1.49318	2.47652	0
0.1493	-0.154812	-2.5594	1.49318	2.47652	0
0.1500	1.37355	-3.77742	1.49318	3.0886	0
0.1507	0.760886	-8.64953	1.49318	0.342283	0
0.1513	3.50798	-13.8454	1.49318	-1.1839	0
0.1520	4.73001	-12.9357	1.49318	0.644298	0
0.1527	0.151518	-11.101	1.49318	-0.575841	0
0.1533	-1.07051	-10.4843	1.49318	-0.881883	0
0.1540	2.28925	-5.30381	1.49318	2.17048	0
0.1547	4.11735	1.41846	1.49318	3.69666	0
0.1553	4.42368	2.32813	1.49318	3.39062	0
0.1560	3.20494	1.41846	1.49318	3.69666	0
0.1567	-1.07051	1.41846	1.49318	1.86444	0
0.1573	-2.89861	-1.94267	1.49318	-0.2698	0
0.1580	0.457849	-4.68709	1.49318	-0.575841	0
0.1587	0.760886	-3.1607	1.49318	-1.48994	0
0.1593	-2.89861	-0.416287	1.49318	-2.40806	0
0.1600	-2.89861	2.94485	1.49318	-0.575841	0
0.1607	-1.07051	5.99762	1.49318	-0.2698	0
0.1613	-1.07051	7.52401	1.49318	-2.40806	0
0.1620	1.06722	6.90729	1.49318	-3.6282	0
0.1627	3.20494	5.3809	1.49318	-0.881883	0
0.1633	-0.457849	5.68926	1.49318	2.47652	0
0.1640	-1.98621	7.52401	1.49318	1.86444	0
0.1647	1.67658	6.59893	1.49318	0.0362418	0
0.1653	-0.154812	4.76418	1.49318	2.78256	0
0.1660	-5.03634	5.07254	1.49318	6.13694	0
0.1667	-3.81431	6.90729	1.49318	5.22284	0
0.1673	-2.59558	10.5614	1.49318	2.47652	0
0.1680	-5.34267	15.1405	1.49318	1.56242	0
0.1687	-5.03634	16.0656	1.49318	1.25638	0
0.1693	-2.89861	16.374	1.49318	0.342283	0
0.1700	-2.89861	17.592	1.49318	0.342283	0
0.1707	-1.98621	13.3212	1.49318	0.342283	0
0.1713	-0.154812	9.0504	1.49318	-1.48994	0
0.1720	-0.457849	13.3212	1.49318	-0.881883	0
0.1727	-1.98621	14.8476	1.49318	1.25638	0
0.1733	-2.28925	8.43367	1.49318	0.342283	0
0.1740	-2.89861	7.21565	1.49318	-0.575841	0
0.1747	-4.42697	8.74203	1.49318	3.69666	0
0.1753	-4.42697	5.99762	1.49318	6.13694	0
0.1760	-2.59558	5.99762	1.49318	3.69666	0
0.1767	-1.37355	9.6517	1.49318	3.0886	0
0.1773	-1.37355	11.4864	1.49318	4.30874	0
0.1780	-0.457849	13.6141	1.49318	4.0027	0
0.1787	-1.07051	15.7572	1.49318	4.9168	0
0.1793	-2.89861	13.6141	1.49318	6.74902	0
0.1800	-1.67988	11.4864	1.49318	4.9168	0
0.1807	2.28925	10.5614	1.49318	1.25638	0
0.1813	3.50798	8.12531	1.49318	0.342283	0
0.1820	3.50798	6.29056	1.49318	0.342283	0
0.1827	5.33938	4.47123	1.49318	1.25638	0
0.1833	4.73001	0.200435	1.49318	2.47652	0
0.1840	1.37355	-3.77742	1.49318	3.0886	0
0.1847	1.67658	-3.46906	1.49318	1.56242	0
0.1853	3.50798	-1.32595	1.49318	0.342283	0
0.1860	1.98291	-3.1607	1.49318	1.25638	0
0.1867	-0.154812	-8.64953	1.49318	2.47652	0
0.1873	1.67658	-10.1759	1.49318	2.17048	0
0.1880	3.81431	-8.95789	1.49318	0.342283	0
0.1887	2.28925	-12.319	1.49318	-0.881883	0
0.1893	1.06722	-14.1538	1.49318	-1.48994	0
0.1900	2.28925	-11.4094	1.49318	-2.40806	0
0.1907	1.06722	-13.537	1.49318	-3.93022	0
0.1913	-1.67988	-14.1538	1.49318	-3.6282	0
0.1920	-1.98621	-3.1607	1.49318	-3.01612	0
0.1927	-2.59558	8.12531	1.49318	-5.4564	0
0.1933	-3.81431	12.3961	1.49318	-5.15439	0
0.1940	-2.59558	16.0656	1.49318	-0.575841	0
0.1947	-1.98621	17.2836	1.49318	-0.575841	0
0.1953	-4.73001	13.9225	1.49318	-3.32216	0
0.1960	-4.42697	12.3961	1.49318	-1.48994	0
0.1967	-1.07051	10.8697	1.49318	-0.881883	0
0.1973	-1.07051	8.43367	1.49318	-3.01612	0
0.1980	-2.59558	11.4864	1.49318	-1.48994	0
0.1987	-1.07051	16.6669	1.49318	0.0362418	0
0.1993	-0.76418	15.1405	1.49318	-0.575841	0
0.2000	-2.59558	14.5392	1.49318	1.56242	0
0.2007	-1.98621	15.7572	1.49318	3.0886	0
0.2013	2.59228	9.0504	1.49318	1.86444	0
0.2020	3.50798	1.41846	1.49318	2.78256	0
0.2027	-0.457849	3.54615	1.49318	2.17048	0
0.2033	-2.59558	11.4864	1.49318	-0.575841	0
0.2040	-0.76418	16.0656	1.49318	-0.575841	0
0.2047	-0.457849	8.74203	1.49318	-0.575841	0
0.2053	-2.59558	-10.1759	1.49318	-2.10202	0
0.2060	-4.73001	-21.4773	1.49318	-0.575841	0
0.2067	-6.5614	-16.2815	1.49318	0.644298	0
0.2073	-7.4771	-5.90511	1.49318	0.342283	0
0.2080	-4.73001	3.23779	1.49318	1.56242	0
0.2087	-2.89861	8.12531	1.49318	2.78256	0
0.2093	-4.42697	6.59893	1.49318	1.86444	0
0.2100	-5.03634	5.99762	1.49318	1.56242	0
0.2107	-2.89861	5.99762	1.49318	1.86444	0
0.2113	-3.51127	-1.32595	1.49318	2.78256	0
0.2120	-6.86774	-8.04822	1.49318	4.9168	0
0.2127	-6.5614	-8.95789	1.49318	4.61479	0
0.2133	-1.98621	-16.2815	1.49318	1.25638	0
0.2140	1.37355	-26.3649	1.49318	-0.575841	0
0.2147	3.20494	-27.2745	1.49318	-0.575841	0
0.2153	4.42368	-25.4398	1.49318	-0.881883	0
0.2160	3.50798	-14.1538	1.49318	-0.2698	0
0.2167	3.20494	-14.1538	1.49318	1.56242	0
0.2173	5.33938	-14.1538	1.49318	3.69666	0
0.2180	7.17077	-14.1538	1.49318	4.9168	0
0.2187	7.17077	-14.1538	1.49318	4.0027	0
0.2193	6.25507	-14.1538	1.49318	4.0027	0
0.2200	4.42368	-14.1538	1.49318	4.9168	0
0.2207	5.94874	-14.1538	1.49318	3.69666	0
0.2213	9.00217	-14.1538	1.49318	0.95034	0
0.2220	7.4771	-14.1538	1.49318	-1.48994	0
0.2227	5.64571	-14.1538	1.49318	-4.23626	0
0.2233	7.4771	-14.1538	1.49318	-6.06848	0
0.2240	7.17077	-14.1538	1.49318	-4.23626	0
0.2247	2.89861	-14.1538	1.49318	-1.79598	0
0.2253	1.67658	-14.1538	1.49318	-0.2698	0
0.2260	3.50798	-14.1538	1.49318	1.25638	0
0.2267	3.81431	-14.1538	1.49318	0.342283	0
0.2273	2.59228	-14.1538	1.49318	-2.40806	0
0.2280	-1.67988	-14.1538	1.49318	6.74902	0
0.2287	-1.67988	-14.1538	1.49318	6.74902	0
0.2293	-1.67988	-14.1538	1.49318	6.74902	0
0.2300	-1.67988	-14.1538	1.49318	6.74902	0
0.2307	-1.67988	-14.1538	1.49318	6.74902	0
0.2313	-1.67988	-14.1538	1.49318	6.74902	0
0.2320	-1.67988	-14.1538	1.49318	6.74902	0
0.2327	-1.67988	-14.1538	1.49318	6.74902	0
0.2333	-1.67988	-14.1538	1.49318	6.74902	0
0.2340	-1.67988	-14.1538	1.49318	6.74902	0
0.2347	-1.67988	-14.1538	1.49318	6.74902	0
0.2353	-1.67988	-14.1538	1.49318	6.74902	0
0.2360	-1.67988	-14.1538	1.49318	6.74902	0
0.2367	-1.67988	-14.1538	1.49318	6.74902	0
0.2373	-1.67988	-14.1538	1.49318	6.74902	0
0.2380	-1.67988	-14.1538	1.49318	6.74902	0
0.2387	-1.67988	-14.1538	1.49318	6.74902	0
0.2393	-1.67988	-14.1538	1.49318	6.74902	0
0.2400	-1.67988	-14.1538	1.49318	6.74902	0
0.2407	-1.67988	-14.1538	1.49318	6.74902	0
0.2413	-1.67988	-14.1538	1.49318	6.74902	0
0.2420	-1.67988	-14.1538	1.49318	6.74902	0
0.2427	-1.67988	-14.1538	1.49318	6.74902	0
0.2433	-1.67988	-14.1538	1.49318	6.74902	0
0.2440	-1.67988	-14.1538	1.49318	6.74902	0
0.2447	-1.67988	-14.1538	1.49318	6.74902	0
0.2453	-1.67988	-14.1538	1.49318	6.74902	0
0.2460	-1.67988	-14.1538	1.49318	6.74902	0
0.2467	-1.67988	-14.1538	1.49318	6.74902	0
0.2473	-1.67988	-14.1538	1.49318	6.74902	0
0.2480	-1.67988	-14.1538	1.49318	6.74902	0
0.2487	-1.67988	-14.1538	1.49318	6.74902	0
0.2493	-1.67988	-14.1538	1.49318	6.74902	0
0.2500	-1.67988	-14.1538	1.49318	6.74902	0
0.2507	-1.67988	-14.1538	1.49318	6.74902	0
0.2513	-1.67988	-14.1538	1.49318	6.74902	0
0.2520	-7.4771	16.6669	1.49318	-0.881883	0
0.2527	-7.4771	16.0656	1.49318	0.0362418	0
0.2533	-6.5614	14.5392	1.49318	2.17048	0
0.2540	-3.20494	16.9753	1.49318	3.39062	0
0.2547	-1.07051	27.66	1.49318	2.17048	0
0.2553	0.760886	35.2919	1.49318	2.78256	0
0.2560	2.59228	34.6752	1.49318	3.0886	0
0.2567	3.50798	31.3141	1.49318	1.56242	0
0.2573	3.50798	27.0433	1.49318	2.47652	0
0.2580	5.33938	23.0808	1.49318	5.22284	0
0.2587	7.78014	20.028	1.49318	4.0027	0
0.2593	9.91787	14.2309	1.49318	1.25638	0
0.2600	9.00217	7.21565	1.49318	0.342283	0
0.2607	4.42368	5.07254	1.49318	0.644298	0
0.2613	3.50798	5.07254	1.49318	1.25638	0
0.2620	7.78014	3.23779	1.49318	2.78256	0
0.2627	9.30521	2.32813	1.49318	3.0886	0
0.2633	6.25507	0.493378	1.49318	2.47652	0
0.2640	4.11735	-1.03301	1.49318	3.0886	0
0.2647	4.42368	-0.416287	1.49318	3.69666	0
0.2653	6.25507	-1.32595	1.49318	1.86444	0
0.2660	7.17077	-3.1607	1.49318	0.0362418	0
0.2667	6.5614	-2.85234	1.49318	0.95034	0
0.2673	5.03305	0.493378	1.49318	3.0886	0
0.2680	2.89861	3.23779	1.49318	3.69666	0
0.2687	0.760886	2.94485	1.49318	2.78256	0
0.2693	0.151518	-0.416287	1.49318	1.56242	0
0.2700	0.760886	-4.68709	1.49318	4.0027	0
0.2707	-0.76418	-8.64953	1.49318	6.74902	0
0.2713	-1.07051	-11.101	1.49318	4.30874	0
0.2720	0.760886	-11.101	1.49318	1.25638	0
0.2727	0.760886	-10.4843	1.49318	1.25638	0
0.2733	0.760886	-10.7926	1.49318	0.95034	0
0.2740	0.760886	-10.4843	1.49318	0.342283	0
0.2747	-0.154812	-8.04822	1.49318	2.17048	0
0.2753	1.67658	-4.68709	1.49318	-0.575841	0
0.2760	6.25507	0.493378	1.49318	2.47652	0
0.2767	6.25507	0.493378	1.49318	2.47652	0
0.2773	6.25507	0.493378	1.49318	2.47652	0
0.2780	6.25507	0.493378	1.49318	2.47652	0
0.2787	6.25507	0.493378	1.49318	2.47652	0
0.2793	6.25507	0.493378	1.49318	2.47652	0
0.2800	6.25507	0.493378	1.49318	2.47652	0
0.2807	6.25507	0.493378	1.49318	2.47652	0
0.2813	6.25507	0.493378	1.49318	2.47652	0
0.2820	6.25507	0.493378	1.49318	2.47652	0
0.2827	6.25507	0.493378	1.49318	2.47652	0
0.2833	6.25507	0.493378	1.49318	2.47652	0
0.2840	6.25507	0.493378	1.49318	2.47652	0
0.2847	6.25507	0.493378	1.49318	2.47652	0
0.2853	6.25507	0.493378	1.49318	2.47652	0
0.2860	6.25507	0.493378	1.49318	2.47652	0
0.2867	6.25507	0.493378	1.49318	2.47652	0
0.2873	6.25507	0.493378	1.49318	2.47652	0
0.2880	-4.12064	-23.3121	1.49318	-0.2698	0
0.2887	-4.12064	-23.0037	1.49318	-0.2698	0
0.2893	-4.73001	-20.5523	1.49318	-1.48994	0
0.2900	-4.12064	-21.7857	1.49318	-3.01612	0
0.2907	-3.81431	-25.1314	1.49318	-1.48994	0
0.2913	-3.81431	-26.3649	1.49318	-1.79598	0
0.2920	-1.98621	-23.3121	1.49318	-4.23626	0
0.2927	-0.457849	-19.0259	1.49318	-3.6282	0
0.2933	-2.28925	-15.9885	1.49318	-3.32216	0
0.2940	-1.98621	-11.101	1.49318	-5.15439	0
0.2947	3.20494	-4.99545	1.49318	-3.32216	0
0.2953	5.94874	-1.63431	1.49318	-0.881883	0
0.2960	3.50798	3.85451	1.49318	-2.40806	0
0.2967	1.98291	12.3961	1.49318	-3.32216	0
0.2973	2.59228	11.4864	1.49318	-1.1839	0
0.2980	1.98291	3.23779	1.49318	-0.575841	0
0.2987	-0.76418	0.200435	1.49318	-3.32216	0
0.2993	-2.59558	-1.63431	1.49318	-5.76244	0
0.3000	-2.59558	-1.63431	1.49318	-5.76244	0
0.3007	-2.59558	-1.63431	1.49318	-5.76244	0
0.3013	-2.59558	-1.63431	1.49318	-5.76244	0
0.3020	-2.59558	-1.63431	1.49318	-5.76244	0
0.3027	-2.59558	-1.63431	1.49318	-5.76244	0
0.3033	-2.59558	-1.63431	1.49318	-5.76244	0
0.3040	-2.59558	-1.63431	1.49318	-5.76244	0
0.3047	-2.59558	-1.63431	1.49318	-5.76244	0
0.3053	-2.59558	-1.63431	1.49318	-5.76244	0
0.3060	-2.59558	-1.63431	1.49318	-5.76244	0
0.3067	-2.59558	-1.63431	1.49318	-5.76244	0
0.3073	-2.59558	-1.63431	1.49318	-5.76244	0
0.3080	-2.59558	-1.63431	1.49318	-5.76244	0
0.3087	-2.59558	-1.63431	1.49318	-5.76244	0
0.3093	-2.59558	-1.63431	1.49318	-5.76244	0
0.3100	-2.59558	-1.63431	1.49318	-5.76244	0
0.3107	-2.59558	-1.63431	1.49318	-5.76244	0
0.3113	-2.59558	-1.63431	1.49318	-5.76244	0
0.3120	-2.59558	-1.63431	1.49318	-5.76244	0
0.3127	-2.59558	-1.63431	1.49318	-5.76244	0
0.3133	-2.59558	-1.63431	1.49318	-5.76244	0
0.3140	-2.59558	-1.63431	1.49318	-5.76244	0
0.3147	-2.59558	-1.63431	1.49318	-5.76244	0
0.3153	-2.59558	-1.63431	1.49318	-5.76244	0
0.3160	-2.59558	-1.63431	1.49318	-5.76244	0
0.3167	-2.59558	-1.63431	1.49318	-5.76244	0
0.3173	-2.59558	-1.63431	1.49318	-5.76244	0
0.3180	-2.59558	-1.63431	1.49318	-5.76244	0
0.3187	-2.59558	-1.63431	1.49318	-5.76244	0
0.3193	-2.59558	-1.63431	1.49318	-5.76244	0
0.3200	-2.59558	-1.63431	1.49318	-5.76244	0
0.3207	-2.59558	-1.63431	1.49318	-5.76244	0
0.3213	-2.59558	-1.63431	1.49318	-5.76244	0
0.3220	-2.59558	-1.63431	1.49318	-5.76244	0
0.3227	-2.59558	-1.63431	1.49318	-5.76244	0
0.3233	-2.59558	-1.63431	1.49318	-5.76244	0
0.3240	-2.59558	-40.7037	1.49318	-4.84834	0
0.3247	-2.59558	-33.9814	1.49318	-9.12085	0
0.3253	-2.59558	-20.2593	1.49318	-10.341	0
0.3260	-2.59558	-5.30381	1.49318	-7.90071	0
0.3267	-2.59558	5.3809	1.49318	-4.84834	0
0.3273	-2.59558	12.7045	1.49318	-4.23626	0
0.3280	-2.59558	14.8476	1.49318	-4.23626	0
0.3287	-2.59558	13.9225	1.49318	-2.40806	0
0.3293	-2.59558	14.5392	1.49318	0.342283	0
0.3300	-2.59558	13.9225	1.49318	1.56242	0
0.3307	-2.59558	13.3212	1.49318	2.78256	0
0.3313	-2.59558	17.9004	1.49318	1.56242	0
0.3320	-2.59558	20.6448	1.49318	-0.881883	0
0.3327	-2.59558	20.028	1.49318	0.342283	0
0.3333	-2.59558	27.9683	1.49318	2.78256	0
0.3340	-2.59558	42.6155	1.49318	2.17048	0
0.3347	-2.59558	49.6307	1.49318	2.17048	0
0.3353	-2.59558	46.2696	1.49318	2.17048	0
0.3360	-2.59558	-1.63431	1.49318	0.342283	0
0.3367	-2.59558	-1.63431	1.49318	2.17048	0
0.3373	-2.59558	-1.63431	1.49318	5.83493	0
0.3380	-2.59558	-1.63431	1.49318	4.61479	0
0.3387	-2.59558	-1.63431	1.49318	1.56242	0
0.3393	-2.59558	-1.63431	1.49318	2.17048	0
0.3400	-2.59558	-1.63431	1.49318	2.47652	0
0.3407	-2.59558	-1.63431	1.49318	0.95034	0
0.3413	-2.59558	-1.63431	1.49318	-0.881883	0
0.3420	-2.59558	-1.63431	1.49318	-2.40806	0
0.3427	-2.59558	-1.63431	1.49318	-2.10202	0
0.3433	-2.59558	-1.63431	1.49318	0.0362418	0
0.3440	-2.59558	-1.63431	1.49318	1.25638	0
0.3447	-2.59558	-1.63431	1.49318	2.17048	0
0.3453	-2.59558	-1.63431	1.49318	3.69666	0
0.3460	-2.59558	-1.63431	1.49318	3.39062	0
0.3467	-2.59558	-1.63431	1.49318	3.0886	0
0.3473	-2.59558	-1.63431	1.49318	3.0886	0
0.3480	-10.5305	-14.7551	1.49318	0.342283	0
0.3487	-6.25837	-14.7551	1.49318	-2.40806	0
0.3493	-2.28925	-13.8454	1.49318	-1.79598	0
0.3500	0.151518	-10.4843	1.49318	-1.79598	0
0.3507	4.11735	-7.73986	1.49318	-2.71008	0
0.3513	8.69584	-7.73986	1.49318	-1.79598	0
0.3520	9.91787	-6.8302	1.49318	-0.881883	0
0.3527	9.91787	-2.25104	1.49318	0.342283	0
0.3533	10.8336	2.94485	1.49318	4.0027	0
0.3540	8.3928	6.29056	1.49318	5.83493	0
0.3547	5.64571	5.99762	1.49318	3.39062	0
0.3553	7.17077	-1.03301	1.49318	0.342283	0
0.3560	8.69584	-6.21347	1.49318	-1.48994	0
0.3567	6.25507	-6.52184	1.49318	-1.79598	0
0.3573	4.11735	-7.4315	1.49318	-0.575841	0
0.3580	4.73001	-7.73986	1.49318	-0.881883	0
0.3587	5.03305	-5.90511	1.49318	-0.575841	0
0.3593	4.42368	-6.8302	1.49318	0.95034	0
0.3600	3.20494	-6.8302	1.49318	1.25638	0
0.3607	1.06722	-1.63431	1.49318	1.56242	0
0.3613	-0.154812	-3.46906	1.49318	3.0886	0
0.3620	-0.457849	-8.64953	1.49318	2.17048	0
0.3627	-1.67988	-10.4843	1.49318	0.342283	0
0.3633	-4.73001	-11.101	1.49318	1.86444	0
0.3640	-7.4771	-12.319	1.49318	1.86444	0
0.3647	-9.61483	-9.57461	1.49318	0.342283	0
0.3653	-11.1399	-3.46906	1.49318	0.342283	0
0.3660	-14.4964	2.94485	1.49318	-0.2698	0
0.3667	-16.6341	10.5614	1.49318	-0.2698	0
0.3673	-15.7184	24.2988	1.49318	0.644298	0
0.3680	-14.8027	38.946	1.49318	-1.48994	0
0.3687	-15.4121	43.2168	1.49318	-3.93022	0
0.3693	-15.4121	38.946	1.49318	-1.79598	0
0.3700	-14.1933	33.4572	1.49318	0.644298	0
0.3707	-13.887	24.6072	1.49318	-0.2698	0
0.3713	-15.7184	9.96006	1.49318	-0.881883	0
0.3720	-16.0214	-2.85234	1.49318	0.342283	0
0.3727	-12.9713	-11.4094	1.49318	0.95034	0
0.3733	-9.00217	-19.0259	1.49318	2.17048	0
0.3740	-9.3085	-25.1314	1.49318	3.69666	0
0.3747	-10.2242	-26.0565	1.49318	3.0886	0
0.3753	-7.4771	-25.4398	1.49318	3.69666	0
0.3760	-4.42697	-25.1314	1.49318	5.22284	0
0.3767	-4.73001	-24.2218	1.49318	4.0027	0
0.3773	-5.34267	-23.3121	1.49318	2.47652	0
0.3780	-1.98621	-19.951	1.49318	4.9168	0
0.3787	2.89861	-14.7551	1.49318	6.74902	0
0.3793	6.25507	-13.2287	1.49318	4.9168	0
0.3800	8.69584	-15.0634	1.49318	3.69666	0
0.3807	9.91787	-11.7023	1.49318	4.0027	0
0.3813	9.91787	-6.8302	1.49318	2.17048	0
0.3820	11.4429	-7.73986	1.49318	-0.2698	0
0.3827	13.5807	-8.04822	1.49318	-1.1839	0
0.3833	12.665	-3.1607	1.49318	-2.40806	0
0.3840	10.5272	-0.107926	1.49318	-5.15439	0
0.3847	9.61154	-0.416287	1.49318	-5.76244	0
0.3853	12.665	-1.32595	1.49318	-3.32216	0
0.3860	18.1559	-3.1607	1.49318	-2.40806	0
0.3867	18.1559	-4.99545	1.49318	-3.32216	0
0.3873	14.4964	-5.90511	1.49318	-2.40806	0
0.3880	15.4088	-6.52184	1.49318	-2.10202	0
0.3887	17.2402	-5.90511	1.49318	-4.23626	0
0.3893	16.3245	-6.8302	1.49318	-4.5423	0
0.3900	19.0716	-9.57461	1.49318	-1.48994	0
0.3907	22.7343	-8.35658	1.49318	-1.1839	0
0.3913	22.7343	-5.90511	1.49318	-3.6282	0
0.3920	23.9564	-4.99545	1.49318	-4.23626	0
0.3927	27.9222	-0.416287	1.49318	-4.23626	0
0.3933	29.7536	2.63649	1.49318	-4.84834	0
0.3940	28.5316	0.801739	1.49318	-4.23626	0
0.3947	24.2594	3.85451	1.49318	-4.23626	0
0.3953	20.5999	10.5614	1.49318	-3.6282	0
0.3960	12.665	-3.1607	1.49318	0.342283	0
0.3967	12.665	-3.1607	1.49318	2.47652	0
0.3973	12.665	-3.1607	1.49318	0.342283	0
0.3980	12.665	-3.1607	1.49318	-0.881883	0
0.3987	12.665	-3.1607	1.49318	1.56242	0
0.3993	12.665	-3.1607	1.49318	4.9168	0
0.4000	12.665	-3.1607	1.49318	3.69666	0
0.4007	12.665	-3.1607	1.49318	-2.71008	0
0.4013	12.665	-3.1607	1.49318	-6.06848	0
0.4020	12.665	-3.1607	1.49318	-3.32216	0
0.4027	12.665	-3.1607	1.49318	-3.01612	0
0.4033	12.665	-3.1607	1.49318	-5.15439	0
0.4040	12.665	-3.1607	1.49318	-4.23626	0
0.4047	12.665	-3.1607	1.49318	-1.48994	0
0.4053	12.665	-3.1607	1.49318	0.342283	0
0.4060	12.665	-3.1607	1.49318	1.25638	0
0.4067	12.665	-3.1607	1.49318	1.25638	0
0.4073	12.665	-3.1607	1.49318	1.86444	0
0.4080	6.5614	7.81695	1.49318	2.47652	0
0.4087	7.78014	8.12531	1.49318	0.342283	0
0.4093	6.25507	7.81695	1.49318	-1.48994	0
0.4100	5.33938	7.21565	1.49318	0.644298	0
0.4107	5.94874	5.68926	1.49318	0.95034	0
0.4113	6.25507	5.3809	1.49318	-1.48994	0
0.4120	5.33938	7.81695	1.49318	-0.575841	0
0.4127	2.59228	8.12531	1.49318	1.56242	0
0.4133	-1.37355	5.99762	1.49318	0.342283	0
0.4140	-2.89861	3.85451	1.49318	-3.01612	0
0.4147	-2.89861	1.7114	1.49318	-5.15439	0
0.4153	-2.59558	3.85451	1.49318	-4.23626	0
0.4160	-1.67988	9.34334	1.49318	-3.01612	0
0.4167	-1.98621	9.6517	1.49318	-3.01612	0
0.4173	-1.98621	5.99762	1.49318	-2.71008	0
0.4180	0.457849	7.81695	1.49318	-2.10202	0
0.4187	3.20494	12.0878	1.49318	-0.881883	0
0.4193	1.98291	8.74203	1.49318	1.25638	0
0.4200	-0.154812	0.200435	1.49318	2.47652	0
0.4207	0.760886	-4.99545	1.49318	1.25638	0
0.4213	3.20494	-8.35658	1.49318	-0.575841	0
0.4220	3.50798	-13.8454	1.49318	0.0362418	0
0.4227	1.98291	-17.8078	1.49318	0.644298	0
0.4233	-0.457849	-17.8078	1.49318	1.25638	0
0.4240	-1.98621	-15.0634	1.49318	1.25638	0
0.4247	-1.07051	-8.35658	1.49318	0.342283	0
0.4253	-1.07051	-1.32595	1.49318	-0.2698	0
0.4260	-2.89861	-4.99545	1.49318	0.0362418	0
0.4267	-3.81431	-17.8078	1.49318	-0.881883	0
0.4273	-5.34267	-29.7106	1.49318	-0.881883	0
0.4280	-8.3928	-38.8689	1.49318	2.17048	0
0.4287	-8.3928	-43.4481	1.49318	2.78256	0
0.4293	-7.17407	-40.0869	1.49318	-0.2698	0
0.4300	-8.08976	-30.3273	1.49318	0.644298	0
0.4307	-8.3928	-15.9885	1.49318	3.0886	0
0.4313	-7.78343	1.1101	1.49318	0.644298	0
0.4320	12.665	-3.1607	1.49318	-0.575841	0
0.4327	12.665	-3.1607	1.49318	0.644298	0
0.4333	12.665	-3.1607	1.49318	-2.40806	0
0.4340	12.665	-3.1607	1.49318	-3.93022	0
0.4347	12.665	-3.1607	1.49318	0.644298	0
0.4353	12.665	-3.1607	1.49318	3.0886	0
0.4360	12.665	-3.1607	1.49318	2.78256	0
0.4367	12.665	-3.1607	1.49318	4.0027	0
0.4373	12.665	-3.1607	1.49318	4.0027	0
0.4380	12.665	-3.1607	1.49318	2.17048	0
0.4387	12.665	-3.1607	1.49318	2.78256	0
0.4393	12.665	-3.1607	1.49318	3.0886	0
0.4400	12.665	-3.1607	1.49318	2.47652	0
0.4407	12.665	-3.1607	1.49318	3.39062	0
0.4413	12.665	-3.1607	1.49318	2.17048	0
0.4420	12.665	-3.1607	1.49318	-1.1839	0
0.4427	12.665	-3.1607	1.49318	-0.881883	0
0.4433	12.665	-3.1607	1.49318	0.0362418	0
0.4440	-21.8219	-20.5523	1.49318	-1.48994	0
0.4447	-21.2093	-20.5523	1.49318	-2.40806	0
0.4453	-20.2936	-17.8078	1.49318	-2.40806	0
0.4460	-18.4655	-11.4094	1.49318	-3.93022	0
0.4467	-13.887	-4.37873	1.49318	-3.32216	0
0.4473	-12.3619	-2.25104	1.49318	-1.48994	0
0.4480	-14.1933	-3.1607	1.49318	0.342283	0
0.4487	-14.1933	2.32813	1.49318	2.78256	0
0.4493	-11.1399	14.2309	1.49318	1.25638	0
0.4500	-11.1399	19.1184	1.49318	-3.32216	0
0.4507	-14.4964	15.1405	1.49318	-3.6282	0
0.4513	-16.0214	13.0128	1.49318	-2.40806	0
0.4520	-15.4121	12.0878	1.49318	-2.40806	0
0.4527	-15.1057	5.99762	1.49318	-1.48994	0
0.4533	-14.4964	-0.107926	1.49318	-0.575841	0
0.4540	-13.5807	-3.1607	1.49318	-0.881883	0
0.4547	-14.8027	-8.35658	1.49318	0.95034	0
0.4553	-15.1057	-8.35658	1.49318	1.56242	0
0.4560	-10.2242	-0.724648	1.49318	-0.575841	0
0.4567	-4.42697	-0.416287	1.49318	0.95034	0
0.4573	-2.89861	-8.64953	1.49318	3.0886	0
0.4580	-1.37355	-11.7023	1.49318	2.47652	0
0.4587	3.50798	-11.101	1.49318	3.0886	0
0.4593	4.73001	-14.1538	1.49318	3.69666	0
0.4600	3.50798	-14.4621	1.49318	1.86444	0
0.4607	7.78014	-12.0107	1.49318	2.78256	0
0.4613	11.1366	-12.0107	1.49318	5.83493	0
0.4620	8.08647	-10.7926	1.49318	5.83493	0
0.4627	7.78014	-6.8302	1.49318	5.22284	0
0.4633	9.61154	-4.68709	1.49318	5.22284	0
0.4640	5.64571	-3.77742	1.49318	4.61479	0
0.4647	1.67658	-3.77742	1.49318	4.30874	0
0.4653	3.20494	-4.99545	1.49318	4.61479	0
0.4660	1.67658	-4.08578	1.49318	3.39062	0
0.4667	-2.28925	-2.85234	1.49318	0.342283	0
0.4673	-0.457849	-7.73986	1.49318	-3.93022	0
0.4680	4.11735	-9.26625	1.49318	-5.15439	0
0.4687	4.42368	-1.63431	1.49318	-1.48994	0
0.4693	2.28925	5.3809	1.49318	2.17048	0
0.4700	1.06722	8.12531	1.49318	1.25638	0
0.4707	-0.76418	11.4864	1.49318	-1.48994	0
0.4713	-2.59558	13.6141	1.49318	-2.71008	0
0.4720	-1.07051	14.5392	1.49318	-1.48994	0
0.4727	0.760886	16.9753	1.49318	-0.575841	0
0.4733	-0.457849	19.7197	1.49318	-0.575841	0
0.4740	-2.28925	25.8252	1.49318	0.342283	0
0.4747	-2.89861	35.2919	1.49318	1.25638	0
0.4753	-3.81431	41.6904	1.49318	-0.575841	0
0.4760	-4.73001	42.3071	1.49318	-0.881883	0
0.4767	-4.12064	39.8711	1.49318	1.25638	0
0.4773	-3.51127	33.7655	1.49318	2.47652	0
0.4780	-3.81431	24.2988	1.49318	2.17048	0
0.4787	-5.34267	16.374	1.49318	3.69666	0
0.4793	-4.73001	8.74203	1.49318	6.13694	0
0.4800	-1.07051	-0.724648	1.49318	-3.93022	0
0.4807	0.760886	-11.4094	1.49318	-3.93022	0
0.4813	-2.28925	-20.5523	1.49318	-3.93022	0
0.4820	-6.86774	-27.8758	1.49318	-3.93022	0
0.4827	-11.1399	-31.5453	1.49318	-3.93022	0
0.4833	-12.9713	-32.7634	1.49318	-3.93022	0
0.4840	-11.1399	-31.5453	1.49318	-3.93022	0
0.4847	-9.3085	-25.7481	1.49318	-3.93022	0
0.4853	-10.2242	-22.6954	1.49318	-3.93022	0
0.4860	-8.69913	-26.3649	1.49318	-3.93022	0
0.4867	-3.81431	-23.0037	1.49318	-3.93022	0
0.4873	-0.76418	-6.21347	1.49318	-3.93022	0
0.4880	-1.07051	7.81695	1.49318	-3.93022	0
0.4887	-1.98621	9.6517	1.49318	-3.93022	0
0.4893	-1.67988	6.90729	1.49318	-3.93022	0
0.4900	0.760886	5.07254	1.49318	-3.93022	0
0.4907	3.81431	2.32813	1.49318	-3.93022	0
0.4913	4.42368	1.1101	1.49318	-3.93022	0
0.4920	4.42368	1.1101	1.49318	-3.93022	0
0.4927	4.42368	1.1101	1.49318	-3.93022	0
0.4933	4.42368	1.1101	1.49318	-3.93022	0
0.4940	4.42368	1.1101	1.49318	-3.93022	0
0.4947	4.42368	1.1101	1.49318	-3.93022	0
0.4953	4.42368	1.1101	1.49318	-3.93022	0
0.4960	4.42368	1.1101	1.49318	-3.93022	0
0.4967	4.42368	1.1101	1.49318	-3.93022	0
0.4973	4.42368	1.1101	1.49318	-3.93022	0
0.4980	4.42368	1.1101	1.49318	-3.93022	0
0.4987	4.42368	1.1101	1.49318	-3.93022	0
0.4993	4.42368	1.1101	1.49318	-3.93022	0
0.5000	4.42368	1.1101	1.49318	-3.93022	0
0.5007	4.42368	1.1101	1.49318	-3.93022	0
0.5013	4.42368	1.1101	1.49318	-3.93022	0
0.5020	4.42368	1.1101	1.49318	-3.93022	0
0.5027	4.42368	1.1101	1.49318	-3.93022	0
0.5033	4.42368	1.1101	1.49318	-3.93022	0
0.5040	-13.2776	-2.25104	1.49318	-3.6282	0
0.5047	-12.0556	-2.25104	1.49318	0.342283	0
0.5053	-7.4771	-4.99545	1.49318	1.25638	0
0.5060	-4.12064	-7.13856	1.49318	1.56242	0
0.5067	-4.73001	-6.21347	1.49318	4.9168	0
0.5073	-4.42697	-8.64953	1.49318	6.74902	0
0.5080	-0.154812	-11.101	1.49318	2.47652	0
0.5087	2.28925	-4.68709	1.49318	-1.48994	0
0.5093	1.06722	5.07254	1.49318	-0.575841	0
0.5100	0.760886	9.6517	1.49318	0.342283	0
0.5107	-2.28925	13.0128	1.49318	-2.10202	0
0.5113	-8.3928	16.9753	1.49318	-1.48994	0
0.5120	-8.08976	15.1405	1.49318	-0.2698	0
0.5127	-3.20494	9.0504	1.49318	-3.01612	0
0.5133	-1.37355	5.99762	1.49318	-3.6282	0
0.5140	0.760886	4.47123	1.49318	-0.2698	0
0.5147	6.86444	1.1101	1.49318	1.25638	0
0.5153	9.61154	-3.1607	1.49318	1.56242	0
0.5160	4.42368	-7.4315	1.49318	2.17048	0
0.5167	4.42368	-10.4843	1.49318	1.56242	0
0.5173	4.42368	-12.0107	1.49318	1.25638	0
0.5180	4.42368	-11.101	1.49318	0.95034	0
0.5187	4.42368	-9.57461	1.49318	-1.48994	0
0.5193	4.42368	-9.57461	1.49318	-1.48994	0
0.5200	4.42368	-9.57461	1.49318	0.644298	0
0.5207	4.42368	-8.35658	1.49318	-0.2698	0
0.5213	4.42368	-7.4315	1.49318	-2.40806	0
0.5220	4.42368	-8.04822	1.49318	-3.32216	0
0.5227	4.42368	-8.64953	1.49318	-2.71008	0
0.5233	4.42368	-6.8302	1.49318	-0.881883	0
0.5240	4.42368	-1.03301	1.49318	-0.575841	0
0.5247	4.42368	3.23779	1.49318	-1.79598	0
0.5253	4.42368	2.01976	1.49318	-0.575841	0
0.5260	4.42368	-0.416287	1.49318	2.47652	0
0.5267	4.42368	-2.25104	1.49318	1.86444	0
0.5273	4.42368	-4.08578	1.49318	-0.575841	0
0.5280	5.33938	-4.99545	1.49318	0.644298	0
0.5287	4.11735	-5.90511	1.49318	3.39062	0
0.5293	2.28925	-9.57461	1.49318	4.0027	0
0.5300	1.67658	-10.7926	1.49318	4.0027	0
0.5307	2.59228	-10.1759	1.49318	5.22284	0
0.5313	1.37355	-10.4843	1.49318	4.0027	0
0.5320	-2.89861	-8.35658	1.49318	2.47652	0
0.5327	-3.81431	-4.68709	1.49318	4.30874	0
0.5333	-1.67988	-2.25104	1.49318	6.74902	0
0.5340	-3.81431	1.41846	1.49318	5.52888	0
0.5347	-8.3928	4.16287	1.49318	3.0886	0
0.5353	-11.1399	5.99762	1.49318	0.644298	0
0.5360	-12.9713	9.96006	1.49318	-3.01612	0
0.5367	-12.665	10.8697	1.49318	-5.15439	0
0.5373	-11.1399	10.5614	1.49318	-3.32216	0
0.5380	-12.0556	21.5544	1.49318	-0.575841	0
0.5387	-11.7493	34.0739	1.49318	-0.2698	0
0.5393	-9.3085	33.4572	1.49318	-2.40806	0
0.5400	-10.2242	29.7877	1.49318	-3.93022	0
0.5407	-10.5305	28.878	1.49318	-3.32216	0
0.5413	-7.78343	23.3892	1.49318	-1.48994	0
0.5420	-8.69913	16.374	1.49318	1.86444	0
0.5427	-11.1399	13.3212	1.49318	3.39062	0
0.5433	-9.3085	9.6517	1.49318	3.0886	0
0.5440	-8.3928	6.90729	1.49318	4.61479	0
0.5447	-9.61483	7.52401	1.49318	4.9168	0
0.5453	-7.78343	6.59893	1.49318	0.95034	0
0.5460	-5.34267	2.01976	1.49318	-2.40806	0
0.5467	-5.03634	-2.5594	1.49318	-1.79598	0
0.5473	-4.12064	-3.46906	1.49318	-1.48994	0
0.5480	-3.51127	-0.724648	1.49318	-0.881883	0
0.5487	-4.73001	-1.32595	1.49318	0.342283	0
0.5493	-6.5614	-8.95789	1.49318	0.342283	0
0.5500	-8.08976	-20.5523	1.49318	0.0362418	0
0.5507	-9.00217	-30.9286	1.49318	0.342283	0
0.5513	-9.91787	-37.9592	1.49318	-2.10202	0
0.5520	-12.9713	-39.7786	1.49318	-6.06848	0
0.5527	-15.7184	-37.9592	1.49318	-7.28862	0
0.5533	-16.6341	-33.3801	1.49318	-6.68057	0
0.5540	-17.5498	-27.5829	1.49318	-5.4564	0
0.5547	-18.4655	-20.5523	1.49318	-4.23626	0
0.5553	-17.8528	-10.7926	1.49318	-5.4564	0
0.5560	-17.8528	-1.32595	1.49318	-6.37453	0
0.5567	-17.8528	5.07254	1.49318	-3.01612	0
0.5573	-14.8027	10.5614	1.49318	-0.575841	0
0.5580	-11.4462	12.7045	1.49318	-3.01612	0
0.5587	-10.2242	9.96006	1.49318	-3.32216	0
0.5593	-7.4771	8.43367	1.49318	-1.79598	0
0.5600	-4.12064	9.6517	1.49318	-2.40806	0
0.5607	-2.28925	9.34334	1.49318	-0.575841	0
0.5613	0.151518	10.5614	1.49318	2.17048	0
0.5620	1.67658	11.4864	1.49318	1.25638	0
0.5627	0.760886	6.90729	1.49318	0.644298	0
0.5633	1.98291	4.47123	1.49318	1.86444	0
0.5640	-9.3085	7.81695	1.49318	0.644298	0
0.5647	-9.3085	9.96006	1.49318	0.644298	0
0.5653	-9.3085	11.1781	1.49318	3.0886	0
0.5660	-9.3085	13.3212	1.49318	0.342283	0
0.5667	-9.3085	14.8476	1.49318	-2.71008	0
0.5673	-9.3085	21.5544	1.49318	0.644298	0
0.5680	-9.3085	31.6224	1.49318	2.17048	0
0.5687	-9.3085	34.9836	1.49318	1.86444	0
0.5693	-9.3085	33.1488	1.49318	4.0027	0
0.5700	-9.3085	30.096	1.49318	2.47652	0
0.5707	-9.3085	27.9683	1.49318	-0.575841	0
0.5713	-9.3085	29.7877	1.49318	2.17048	0
0.5720	-9.3085	31.6224	1.49318	4.61479	0
0.5727	-9.3085	30.7128	1.49318	0.342283	0
0.5733	-9.3085	37.728	1.49318	-2.40806	0
0.5740	-9.3085	46.2696	1.49318	0.0362418	0
0.5747	-9.3085	41.0891	1.49318	2.47652	0
0.5753	-9.3085	31.6224	1.49318	3.39062	0
0.5760	-9.3085	33.4572	1.49318	2.47652	0
0.5767	-9.3085	33.4572	1.49318	1.86444	0
0.5773	-9.3085	33.4572	1.49318	2.78256	0
0.5780	-9.3085	33.4572	1.49318	4.30874	0
0.5787	-9.3085	33.4572	1.49318	6.74902	0
0.5793	-9.3085	33.4572	1.49318	6.13694	0
0.5800	-9.3085	33.4572	1.49318	1.25638	0
0.5807	-9.3085	33.4572	1.49318	-0.881883	0
0.5813	-9.3085	33.4572	1.49318	0.0362418	0
0.5820	-9.3085	33.4572	1.49318	-1.79598	0
0.5827	-9.3085	33.4572	1.49318	-2.71008	0
0.5833	-9.3085	33.4572	1.49318	-0.2698	0
0.5840	-9.3085	33.4572	1.49318	-0.575841	0
0.5847	-9.3085	33.4572	1.49318	-2.40806	0
0.5853	-9.3085	33.4572	1.49318	-0.575841	0
0.5860	-9.3085	33.4572	1.49318	1.56242	0
0.5867	-9.3085	33.4572	1.49318	0.95034	0
0.5873	-9.3085	33.4572	1.49318	-3.01612	0
0.5880	3.50798	-27.8758	1.49318	-6.68057	0
0.5887	2.89861	-26.9662	1.49318	-6.98258	0
0.5893	1.06722	-22.6954	1.49318	-6.06848	0
0.5900	1.98291	-18.1162	1.49318	-6.37453	0
0.5907	6.25507	-16.8982	1.49318	-5.15439	0
0.5913	7.17077	-13.2287	1.49318	-1.48994	0
0.5920	3.20494	-7.73986	1.49318	-1.48994	0
0.5927	3.20494	-5.61217	1.49318	-5.15439	0
0.5933	4.11735	-3.1607	1.49318	-5.4564	0
0.5940	0.457849	0.493378	1.49318	-2.40806	0
0.5947	0.760886	2.32813	1.49318	0.0362418	0
0.5953	3.50798	4.16287	1.49318	2.17048	0
0.5960	-0.154812	5.07254	1.49318	3.69666	0
0.5967	-3.20494	5.07254	1.49318	2.17048	0
0.5973	0.151518	8.43367	1.49318	0.342283	0
0.5980	1.67658	14.2309	1.49318	0.95034	0
0.5987	0.457849	17.592	1.49318	-0.2698	0
0.5993	1.98291	23.9905	1.49318	-1.1839	0
0.6000	2.28925	34.0739	1.49318	1.25638	0
0.6007	1.67658	38.946	1.49318	3.39062	0
0.6013	4.42368	42.6155	1.49318	1.56242	0
0.6020	4.42368	52.0668	1.49318	-2.10202	0
0.6027	-0.154812	57.8639	1.49318	-2.40806	0
0.6033	-1.07051	50.8487	1.49318	0.342283	0
0.6040	1.67658	39.2544	1.49318	0.95034	0
0.6047	0.760886	29.1864	1.49318	-0.575841	0
0.6053	-1.07051	17.592	1.49318	0.95034	0
0.6060	0.151518	7.21565	1.49318	0.95034	0
0.6067	1.98291	2.01976	1.49318	-1.48994	0
0.6073	3.50798	-1.32595	1.49318	-0.881883	0
0.6080	4.73001	-3.1607	1.49318	1.25638	0
0.6087	3.50798	-4.37873	1.49318	0.95034	0
0.6093	1.67658	-4.99545	1.49318	1.25638	0
0.6100	2.59228	-5.90511	1.49318	3.39062	0
0.6107	2.59228	-8.04822	1.49318	6.13694	0
0.6113	1.98291	-10.7926	1.49318	8.58125	0
0.6120	5.33938	-11.4094	1.49318	8.58125	0
0.6127	7.4771	-10.1759	1.49318	8.58125	0
0.6133	4.42368	-3.46906	1.49318	8.58125	0
0.6140	3.81431	11.4864	1.49318	8.58125	0
0.6147	6.5614	22.1712	1.49318	8.58125	0
0.6153	6.5614	16.9753	1.49318	8.58125	0
0.6160	5.64571	6.59893	1.49318	8.58125	0
0.6167	5.64571	-3.1607	1.49318	8.58125	0
0.6173	4.42368	-15.0634	1.49318	8.58125	0
0.6180	2.59228	-25.4398	1.49318	8.58125	0
0.6187	1.98291	-31.5453	1.49318	8.58125	0
0.6193	3.20494	-33.6884	1.49318	8.58125	0
0.6200	3.50798	-32.455	1.49318	8.58125	0
0.6207	0.457849	-30.6357	1.49318	8.58125	0
0.6213	-1.98621	-29.1093	1.49318	8.58125	0
0.6220	-1.07051	-26.3649	1.49318	8.58125	0
0.6227	-1.98621	-24.2218	1.49318	8.58125	0
0.6233	-5.95204	-18.7329	1.49318	8.58125	0
0.6240	-8.3928	-7.73986	0.577709	-4.84834	0
0.6247	-8.69913	-2.5594	-0.337766	-6.98258	0
0.6253	-8.69913	-2.25104	-0.337766	-8.81481	0
0.6260	-6.86774	5.68926	-1.5584	-6.98258	0
0.6267	-4.73001	16.0656	-3.0848	-5.15439	0
0.6273	-4.12064	20.028	-2.16871	-3.32216	0
0.6280	-4.42697	18.81	-0.337766	-1.79598	0
0.6287	-3.51127	15.7572	-0.337766	-1.48994	0
0.6293	-2.59558	16.9753	-2.47387	-0.881883	0
0.6300	-3.20494	23.3892	-3.69512	0.644298	0
0.6307	-5.03634	26.442	-2.16871	1.86444	0
0.6313	-5.95204	24.9156	-1.5584	2.78256	0
0.6320	-5.34267	24.2988	-3.0848	3.0886	0
0.6327	-2.89861	20.9377	-3.0848	1.56242	0
0.6333	-2.59558	17.2836	-2.16871	0.95034	0
0.6340	-4.12064	19.7197	-3.0848	3.39062	0
0.6347	-1.98621	21.5544	-2.47387	4.0027	0
0.6353	3.50798	17.2836	0.577709	0.95034	0
0.6360	1.98291	-10.7926	1.49318	8.58125	0
0.6367	1.98291	-10.7926	1.49318	8.58125	0
0.6373	1.98291	-10.7926	1.49318	8.58125	0
0.6380	1.98291	-10.7926	1.49318	8.58125	0
0.6387	1.98291	-10.7926	1.49318	8.58125	0
0.6393	1.98291	-10.7926	1.49318	8.58125	0
0.6400	1.98291	-10.7926	1.49318	8.58125	0
0.6407	1.98291	-10.7926	1.49318	8.58125	0
0.6413	1.98291	-10.7926	1.49318	8.58125	0
0.6420	1.98291	-10.7926	1.49318	8.58125	0
0.6427	1.98291	-10.7926	1.49318	8.58125	0
0.6433	1.98291	-10.7926	1.49318	8.58125	0
0.6440	1.98291	-10.7926	1.49318	8.58125	0
0.6447	1.98291	-10.7926	1.49318	8.58125	0
0.6453	1.98291	-10.7926	1.49318	8.58125	0
0.6460	1.98291	-10.7926	1.49318	8.58125	0
0.6467	1.98291	-10.7926	1.49318	8.58125	0
0.6473	1.98291	-10.7926	1.49318	8.58125	0
0.6480	13.8837	-10.4843	1.49318	-1.48994	0
0.6487	9.61154	-9.57461	1.49318	-0.2698	0
0.6493	9.00217	-4.99545	1.49318	0.95034	0
0.6500	13.2743	-8.04822	1.49318	3.39062	0
0.6507	12.968	-16.5898	1.49318	5.52888	0
0.6513	5.94874	-19.0259	1.49318	3.39062	0
0.6520	2.59228	-16.8982	1.49318	0.0362418	0
0.6527	5.64571	-15.3718	1.49318	0.0362418	0
0.6533	5.64571	-12.6274	1.49318	1.86444	0
0.6540	-0.154812	-9.88297	1.49318	0.95034	0
0.6547	-4.12064	-10.4843	1.49318	-0.881883	0
0.6553	-1.98621	-8.64953	1.49318	-1.48994	0
0.6560	1.37355	-5.30381	1.49318	-1.48994	0
0.6567	1.37355	-6.8302	1.49318	-0.575841	0
0.6573	-1.07051	-5.90511	1.49318	3.0886	0
0.6580	-2.89861	5.07254	1.49318	5.52888	0
0.6587	-3.81431	13.6141	1.49318	4.30874	0
0.6593	-2.59558	12.0878	1.49318	4.0027	0
0.6600	-0.76418	12.0878	1.49318	4.0027	0
0.6607	0.760886	12.0878	1.49318	4.0027	0
0.6613	2.59228	12.0878	1.49318	4.0027	0
0.6620	5.64571	12.0878	1.49318	4.0027	0
0.6627	5.94874	12.0878	1.49318	4.0027	0
0.6633	1.67658	12.0878	1.49318	4.0027	0
0.6640	-2.59558	12.0878	1.49318	4.0027	0
0.6647	-2.28925	12.0878	1.49318	4.0027	0
0.6653	0.457849	12.0878	1.49318	4.0027	0
0.6660	2.28925	12.0878	1.49318	4.0027	0
0.6667	2.28925	12.0878	1.49318	4.0027	0
0.6673	3.50798	12.0878	1.49318	4.0027	0
0.6680	6.5614	12.0878	1.49318	4.0027	0
0.6687	9.00217	12.0878	1.49318	4.0027	0
0.6693	9.91787	12.0878	1.49318	4.0027	0
0.6700	11.1366	12.0878	1.49318	4.0027	0
0.6707	9.30521	12.0878	1.49318	4.0027	0
0.6713	5.33938	12.0878	1.49318	4.0027	0
0.6720	4.11735	12.0878	1.49318	4.0027	0
0.6727	4.73001	9.6517	1.49318	4.0027	0
0.6733	3.50798	6.90729	1.49318	4.0027	0
0.6740	2.89861	5.68926	1.49318	4.0027	0
0.6747	2.59228	6.90729	1.49318	4.0027	0
0.6753	1.06722	4.16287	1.49318	4.0027	0
0.6760	2.59228	-1.32595	1.49318	4.0027	0
0.6767	5.03305	-3.1607	1.49318	4.0027	0
0.6773	3.50798	-4.68709	1.49318	4.0027	0
0.6780	1.37355	-6.21347	1.49318	4.0027	0
0.6787	0.457849	-4.08578	1.49318	4.0027	0
0.6793	-0.457849	-3.46906	1.49318	4.0027	0
0.6800	-0.154812	-6.52184	1.49318	4.0027	0
0.6807	0.151518	-8.64953	1.49318	4.0027	0
0.6813	0.760886	-9.57461	1.49318	4.0027	0
0.6820	3.50798	-9.88297	1.49318	4.0027	0
0.6827	4.42368	-7.4315	1.49318	4.0027	0
0.6833	0.760886	-3.1607	1.49318	4.0027	0
0.6840	0.760886	-1.32595	1.49318	-2.10202	0
0.6847	4.42368	-1.94267	1.49318	-3.01612	0
0.6853	7.17077	-3.1607	1.49318	-5.76244	0
0.6860	9.91787	-0.416287	1.49318	-4.84834	0
0.6867	10.8336	8.12531	1.49318	-1.79598	0
0.6873	7.17077	13.0128	1.49318	-2.10202	0
0.6880	4.42368	12.7045	1.49318	-2.10202	0
0.6887	4.42368	16.9753	1.49318	0.95034	0
0.6893	4.42368	22.1712	1.49318	0.644298	0
0.6900	4.42368	19.7197	1.49318	-1.48994	0
0.6907	1.98291	15.1405	1.49318	-0.881883	0
0.6913	-1.67988	11.1781	1.49318	-0.575841	0
0.6920	-1.07051	6.59893	1.49318	-2.10202	0
0.6927	1.06722	5.3809	1.49318	-0.881883	0
0.6933	0.760886	5.99762	1.49318	2.78256	0
0.6940	0.760886	3.54615	1.49318	3.0886	0
0.6947	1.67658	2.32813	1.49318	2.17048	0
0.6953	0.151518	0.493378	1.49318	4.9168	0
0.6960	-0.76418	-4.99545	1.49318	4.9168	0
0.6967	-1.07051	-7.73986	1.49318	4.9168	0
0.6973	-2.89861	-7.4315	1.49318	4.9168	0
0.6980	-4.73001	-11.4094	1.49318	4.9168	0
0.6987	-4.12064	-15.0634	1.49318	4.9168	0
0.6993	-3.20494	-15.3718	1.49318	4.9168	0
0.7000	-3.81431	-15.0634	1.49318	4.9168	0
0.7007	-3.20494	-10.7926	1.49318	4.9168	0
0.7013	-0.457849	-4.08578	1.49318	4.9168	0
0.7020	-0.154812	-3.1607	1.49318	4.9168	0
0.7027	-2.28925	-5.90511	1.49318	4.9168	0
0.7033	-1.07051	-5.90511	1.49318	4.9168	0
0.7040	0.760886	-5.61217	1.49318	4.9168	0
0.7047	-1.07051	-6.8302	1.49318	4.9168	0
0.7053	-2.89861	-8.04822	1.49318	4.9168	0
0.7060	-1.67988	-8.64953	1.49318	4.9168	0
0.7067	-0.76418	-8.95789	1.49318	4.9168	0
0.7073	-0.76418	-10.1759	1.49318	4.9168	0
0.7080	0.151518	0.493378	1.49318	4.9168	0
0.7087	0.151518	0.493378	1.49318	4.9168	0
0.7093	0.151518	0.493378	1.49318	4.9168	0
0.7100	0.151518	0.493378	1.49318	4.9168	0
0.7107	0.151518	0.493378	1.49318	4.9168	0
0.7113	0.151518	0.493378	1.49318	4.9168	0
0.7120	0.151518	0.493378	1.49318	4.9168	0
0.7127	0.151518	0.493378	1.49318	4.9168	0
0.7133	0.151518	0.493378	1.49318	4.9168	0
0.7140	0.151518	0.493378	1.49318	4.9168	0
0.7147	0.151518	0.493378	1.49318	4.9168	0
0.7153	0.151518	0.493378	1.49318	4.9168	0
0.7160	0.151518	0.493378	1.49318	4.9168	0
0.7167	0.151518	0.493378	1.49318	4.9168	0
0.7173	0.151518	0.493378	1.49318	4.9168	0
0.7180	0.151518	0.493378	1.49318	4.9168	0
0.7187	0.151518	0.493378	1.49318	4.9168	0
0.7193	0.151518	0.493378	1.49318	4.9168	0
0.7200	-0.76418	-4.37873	0.882867	4.30874	0
0.7207	-0.76418	-5.30381	1.79834	2.47652	0
0.7213	0.760886	1.1101	-0.948082	3.0886	0
0.7220	1.37355	16.0656	-3.0848	4.0027	0
0.7227	1.67658	22.7725	-0.337766	0.95034	0
0.7233	3.50798	17.592	1.18802	0.0362418	0
0.7240	3.50798	9.96006	-2.77903	3.0886	0
0.7247	1.67658	5.99762	-4.91575	3.0886	0
0.7253	0.760886	9.0504	-1.86356	-1.79598	0
0.7260	0.151518	16.0656	0.27255	-3.93022	0
0.7267	-1.07051	17.9004	-1.25324	-2.10202	0
0.7273	-0.76418	13.0128	-3.0848	-1.1839	0
0.7280	0.151518	11.4864	-2.16871	-2.40806	0
0.7287	-1.07051	18.81	0.577709	-2.71008	0
0.7293	-3.20494	28.2767	0.577709	-1.48994	0
0.7300	-3.20494	29.7877	-1.25324	-1.1839	0
0.7307	-0.457849	25.2239	-0.0326076	-0.575841	0
0.7313	-0.154812	23.3892	0.577709	0.342283	0
0.7320	-2.89861	18.81	0.577709	0.0362418	0
0.7327	-2.89861	2.32813	0.577709	0.342283	0
0.7333	-2.89861	-16.5898	0.577709	1.25638	0
0.7340	-4.73001	-26.3649	0.577709	0.342283	0
0.7347	-4.73001	-30.6357	0.577709	0.644298	0
0.7353	-4.73001	-34.2897	0.577709	3.0886	0
0.7360	-7.4771	-38.2522	0.577709	4.0027	0
0.7367	-7.4771	-41.305	0.577709	4.30874	0
0.7373	-5.64571	-39.7786	0.577709	4.9168	0
0.7380	-5.95204	-36.1245	0.577709	1.25638	0
0.7387	-6.86774	-36.1245	0.577709	-3.01612	0
0.7393	-7.17407	-33.3801	0.577709	0.342283	0
0.7400	-7.4771	-22.6954	0.577709	3.0886	0
0.7407	-7.4771	-15.9885	0.577709	-1.48994	0
0.7413	-9.61483	-17.5149	0.577709	-4.23626	0
0.7420	-13.887	-17.8078	0.577709	-3.6282	0
0.7427	-14.8027	-18.1162	0.577709	-6.98258	0
0.7433	-14.8027	-22.6954	0.577709	-8.20272	0
0.7440	-15.4121	-23.0037	4.23961	-5.15439	0
0.7447	-11.7493	-17.2065	-1.5584	-4.84834	0
0.7453	-5.64571	-12.9357	-3.0848	-4.23626	0
0.7460	-5.64571	-8.04822	1.18802	0.342283	0
0.7467	-6.25837	-2.85234	3.32413	0.95034	0
0.7473	-5.34267	-1.32595	2.1035	-1.48994	0
0.7480	-6.5614	0.493378	-0.337766	-1.1839	0
0.7487	-7.4771	2.94485	-2.16871	-2.40806	0
0.7493	-5.03634	3.23779	-0.0326076	-5.15439	0
0.7500	-4.73001	4.76418	2.1035	-3.01612	0
0.7507	-6.25837	8.74203	0.577709	-0.575841	0
0.7513	-6.25837	9.6517	-0.337766	-2.40806	0
0.7520	-6.5614	10.5614	1.49318	-3.32216	0
0.7527	-6.25837	13.0128	3.32413	-2.10202	0
0.7533	-5.34267	10.8697	3.32413	-1.1839	0
0.7540	-6.5614	6.90729	3.32413	0.342283	0
0.7547	-7.4771	7.21565	3.93445	1.56242	0
0.7553	-5.64571	8.74203	3.32413	0.0362418	0
0.7560	-14.8027	-22.6954	0.577709	-1.79598	0
0.7567	-14.8027	-22.6954	0.577709	-1.79598	0
0.7573	-14.8027	-22.6954	0.577709	-2.40806	0
0.7580	-14.8027	-22.6954	0.577709	-2.71008	0
0.7587	-14.8027	-22.6954	0.577709	-0.575841	0
0.7593	-14.8027	-22.6954	0.577709	2.17048	0
0.7600	-14.8027	-22.6954	0.577709	2.78256	0
0.7607	-14.8027	-22.6954	0.577709	1.86444	0
0.7613	-14.8027	-22.6954	0.577709	2.78256	0
0.7620	-14.8027	-22.6954	0.577709	4.61479	0
0.7627	-14.8027	-22.6954	0.577709	4.0027	0
0.7633	-14.8027	-22.6954	0.577709	2.17048	0
0.7640	-14.8027	-22.6954	0.577709	1.25638	0
0.7647	-14.8027	-22.6954	0.577709	1.56242	0
0.7653	-14.8027	-22.6954	0.577709	4.0027	0
0.7660	-14.8027	-22.6954	0.577709	4.9168	0
0.7667	-14.8027	-22.6954	0.577709	2.17048	0
0.7673	-14.8027	-22.6954	0.577709	0.342283	0
0.7680	-14.8027	-22.6954	0.577709	3.0886	0
0.7687	-14.8027	-22.6954	0.577709	4.0027	0
0.7693	-14.8027	-22.6954	0.577709	1.25638	0
0.7700	-14.8027	-22.6954	0.577709	2.17048	0
0.7707	-14.8027	-22.6954	0.577709	3.0886	0
0.7713	-14.8027	-22.6954	0.577709	0.342283	0
0.7720	-14.8027	-22.6954	0.577709	-1.79598	0
0.7727	-14.8027	-22.6954	0.577709	-2.71008	0
0.7733	-14.8027	-22.6954	0.577709	-3.93022	0
0.7740	-14.8027	-22.6954	0.577709	-3.32216	0
0.7747	-14.8027	-22.6954	0.577709	-1.1839	0
0.7753	-14.8027	-22.6954	0.577709	0.342283	0
0.7760	-14.8027	-22.6954	0.577709	0.342283	0
0.7767	-14.8027	-22.6954	0.577709	-0.881883	0
0.7773	-14.8027	-22.6954	0.577709	1.25638	0
0.7780	-14.8027	-22.6954	0.577709	5.52888	0
0.7787	-14.8027	-22.6954	0.577709	5.22284	0
0.7793	-14.8027	-22.6954	0.577709	1.56242	0
0.7800	-14.8027	-22.6954	0.577709	1.56242	0
0.7807	-14.8027	-22.6954	0.577709	1.56242	0
0.7813	-14.8027	-22.6954	0.577709	1.56242	0
0.7820	-14.8027	-22.6954	0.577709	1.56242	0
0.7827	-14.8027	-22.6954	0.577709	1.56242	0
0.7833	-14.8027	-22.6954	0.577709	1.56242	0
0.7840	-14.8027	-22.6954	0.577709	1.56242	0
0.7847	-14.8027	-22.6954	0.577709	1.56242	0
0.7853	-14.8027	-22.6954	0.577709	1.56242	0
0.7860	-14.8027	-22.6954	0.577709	1.56242	0
0.7867	-14.8027	-22.6954	0.577709	1.56242	0
0.7873	-14.8027	-22.6954	0.577709	1.56242	0
0.7880	-14.8027	-22.6954	0.577709	1.56242	0
0.7887	-14.8027	-22.6954	0.577709	1.56242	0
0.7893	-14.8027	-22.6954	0.577709	1.56242	0
0.7900	-14.8027	-22.6954	0.577709	1.56242	0
0.7907	-14.8027	-22.6954	0.577709	1.56242	0
0.7913	-14.8027	-22.6954	0.577709	1.56242	0
0.7920	12.0523	-4.08578	0.882867	0.644298	0
0.7927	10.2209	0.801739	-1.5584	1.86444	0
0.7933	7.17077	1.41846	-2.16871	2.17048	0
0.7940	7.17077	-0.724648	-1.25324	2.17048	0
0.7947	9.61154	-0.107926	-3.0848	0.644298	0
0.7953	7.78014	1.1101	-4.00028	-1.48994	0
0.7960	4.42368	-1.32595	-0.0326076	-3.6282	0
0.7967	5.33938	-0.416287	0.882867	-4.23626	0
0.7973	6.86444	6.90729	-2.16871	-3.32216	0
0.7980	5.64571	12.7045	-1.25324	-3.93022	0
0.7987	6.25507	18.81	-0.337766	-4.23626	0
0.7993	5.64571	28.2767	-0.948082	-0.881883	0
0.8000	2.28925	36.2016	2.1035	1.25638	0
0.8007	-0.154812	38.0363	2.71381	0.0362418	0
0.8013	-1.07051	34.3668	-2.47387	0.95034	0
0.8020	0.151518	27.9683	-4.00028	3.0886	0
0.8027	1.67658	21.5544	1.18802	3.0886	0
0.8033	0.760886	16.0656	4.23961	4.61479	0
0.8040	-1.07051	11.4864	0.577709	6.74902	0
0.8047	0.151518	7.81695	0.577709	7.96916	0
0.8053	0.151518	6.29056	0.577709	8.58125	0
0.8060	-1.98621	5.99762	0.577709	5.52888	0
0.8067	-2.28925	5.3809	0.577709	2.17048	0
0.8073	-0.154812	6.59893	0.577709	3.39062	0
0.8080	1.37355	7.52401	0.577709	3.39062	0
0.8087	1.37355	4.47123	0.577709	1.86444	0
0.8093	-1.07051	2.32813	0.577709	3.69666	0
0.8100	-3.20494	2.94485	0.577709	4.0027	0
0.8107	-1.98621	0.493378	0.577709	1.56242	0
0.8113	-0.154812	-2.25104	0.577709	1.25638	0
0.8120	0.151518	-0.724648	0.577709	1.56242	0
0.8127	-0.457849	-0.416287	0.577709	0.95034	0
0.8133	-1.67988	0.200435	0.577709	2.78256	0
0.8140	-1.37355	3.85451	0.577709	4.30874	0
0.8147	-0.154812	2.32813	0.577709	1.86444	0
0.8153	-1.67988	1.7114	0.577709	-1.48994	0
0.8160	0.760886	16.0656	0.577709	4.61479	0
0.8167	0.760886	16.0656	0.577709	4.61479	0
0.8173	0.760886	16.0656	0.577709	4.61479	0
0.8180	0.760886	16.0656	0.577709	4.61479	0
0.8187	0.760886	16.0656	0.577709	4.61479	0
0.8193	0.760886	16.0656	0.577709	4.61479	0
0.8200	0.760886	16.0656	0.577709	4.61479	0
0.8207	0.760886	16.0656	0.577709	4.61479	0
0.8213	0.760886	16.0656	0.577709	4.61479	0
0.8220	0.760886	16.0656	0.577709	4.61479	0
0.8227	0.760886	16.0656	0.577709	4.61479	0
0.8233	0.760886	16.0656	0.577709	4.61479	0
0.8240	0.760886	16.0656	0.577709	4.61479	0
0.8247	0.760886	16.0656	0.577709	4.61479	0
0.8253	0.760886	16.0656	0.577709	4.61479	0
0.8260	0.760886	16.0656	0.577709	4.61479	0
0.8267	0.760886	16.0656	0.577709	4.61479	0
0.8273	0.760886	16.0656	0.577709	4.61479	0
0.8280	0.760886	16.0656	0.577709	4.61479	0
0.8287	0.760886	16.0656	0.577709	4.61479	0
0.8293	0.760886	16.0656	0.577709	4.61479	0
0.8300	0.760886	16.0656	0.577709	4.61479	0
0.8307	0.760886	16.0656	0.577709	4.61479	0
0.8313	0.760886	16.0656	0.577709	4.61479	0
0.8320	0.760886	16.0656	0.577709	4.61479	0
0.8327	0.760886	16.0656	0.577709	4.61479	0
0.8333	0.760886	16.0656	0.577709	4.61479	0
0.8340	0.760886	16.0656	0.577709	4.61479	0
0.8347	0.760886	16.0656	0.577709	4.61479	0
0.8353	0.760886	16.0656	0.577709	4.61479	0
0.8360	0.760886	16.0656	0.577709	4.61479	0
0.8367	0.760886	16.0656	0.577709	4.61479	0
0.8373	0.760886	16.0656	0.577709	4.61479	0
0.8380	0.760886	16.0656	0.577709	4.61479	0
0.8387	0.760886	16.0656	0.577709	4.61479	0
0.8393	0.760886	16.0656	0.577709	4.61479	0
0.8400	0.760886	-5.90511	2.40866	-0.881883	0
0.8407	0.457849	-9.88297	1.49318	0.342283	0
0.8413	0.457849	-14.1538	-1.25324	-0.881883	0
0.8420	1.67658	-15.0634	-1.5584	-4.84834	0
0.8427	2.59228	-14.1538	-1.5584	-6.98258	0
0.8433	1.37355	-14.4621	-0.642924	-6.98258	0
0.8440	-0.154812	-14.1538	1.79834	-5.15439	0
0.8447	-0.76418	-10.1759	0.27255	-6.37453	0
0.8453	-1.37355	-5.90511	-2.77903	-8.50876	0
0.8460	-1.98621	-2.25104	-3.0848	-5.15439	0
0.8467	-1.98621	4.47123	-3.69512	-0.575841	0
0.8473	-1.67988	9.34334	-2.16871	-2.40806	0
0.8480	-0.154812	9.6517	0.882867	-4.23626	0
0.8487	2.59228	9.96006	0.27255	-1.79598	0
0.8493	2.28925	9.6517	-1.5584	-0.575841	0
0.8500	0.760886	7.21565	-1.25324	-0.575841	0
0.8507	2.59228	8.12531	-1.25324	0.0362418	0
0.8513	1.67658	11.1781	-0.642924	-1.79598	0
0.8520	-3.20494	10.5614	0.27255	-3.32216	0
0.8527	-3.81431	11.4864	-2.47387	0.342283	0
0.8533	-1.07051	21.8628	-4.91575	2.17048	0
0.8540	-1.07051	37.1267	-3.69512	-1.1839	0
0.8547	1.06722	48.1043	-3.69512	-1.48994	0
0.8553	5.33938	52.0668	-4.00028	3.0886	0
0.8560	5.33938	51.7738	-2.77903	4.9168	0
0.8567	3.20494	47.796	-3.38996	3.0886	0
0.8573	3.81431	44.1419	-4.91575	3.0886	0
0.8580	5.03305	40.164	-4.61059	4.9168	0
0.8587	5.33938	30.7128	-4.61059	3.0886	0
0.8593	5.03305	21.2461	-4.00028	0.95034	0
0.8600	3.81431	23.3892	-2.16871	2.17048	0
0.8607	4.11735	29.7877	-1.86356	2.47652	0
0.8613	6.25507	16.9753	-2.77903	1.56242	0
0.8620	6.25507	-15.6802	-3.38996	0.644298	0
0.8627	3.81431	-44.0648	-3.38996	-0.881883	0
0.8633	3.81431	-56.2605	-0.0326076	-1.48994	0
0.8640	5.64571	-56.2605	2.1035	1.25638	0
0.8647	5.33938	-48.0272	-2.77903	3.0886	0
0.8653	3.81431	-36.7258	-4.91575	3.39062	0
0.8660	2.28925	-31.8537	-1.25324	4.9168	0
0.8667	0.457849	-33.3801	-0.642924	4.9168	0
0.8673	-2.28925	-31.5453	-3.0848	2.17048	0
0.8680	-5.34267	-26.6578	-2.47387	0.342283	0
0.8687	-7.4771	-25.4398	-1.5584	-0.881883	0
0.8693	-8.3928	-27.8758	-1.25324	-0.881883	0
0.8700	-7.4771	-26.0565	-1.25324	-0.2698	0
0.8707	-5.03634	-21.7857	-3.38996	-2.40806	0
0.8713	-4.12064	-25.1314	-3.0848	-4.23626	0
0.8720	-4.73001	-31.237	1.49318	-4.5423	0
0.8727	-2.89861	-15.9885	2.1035	-6.98258	0
0.8733	-1.07051	16.374	-1.5584	-7.90071	0
0.8740	-2.89861	32.5475	-2.47387	-3.6282	0
0.8747	-3.81431	21.5544	-0.0326076	-0.2698	0
0.8753	-1.07051	-2.25104	0.882867	0.95034	0
0.8760	3.81431	-56.2605	-0.0326076	-1.48994	0
0.8767	3.81431	-56.2605	-0.0326076	-1.48994	0
0.8773	3.81431	-56.2605	-0.0326076	-1.48994	0
0.8780	3.81431	-56.2605	-0.0326076	-1.48994	0
0.8787	3.81431	-56.2605	-0.0326076	-1.48994	0
0.8793	3.81431	-56.2605	-0.0326076	-1.48994	0
0.8800	3.81431	-56.2605	-0.0326076	-1.48994	0
0.8807	3.81431	-56.2605	-0.0326076	-1.48994	0
0.8813	3.81431	-56.2605	-0.0326076	-1.48994	0
0.8820	3.81431	-56.2605	-0.0326076	-1.48994	0
0.8827	3.81431	-56.2605	-0.0326076	-1.48994	0
0.8833	3.81431	-56.2605	-0.0326076	-1.48994	0
0.8840	3.81431	-56.2605	-0.0326076	-1.48994	0
0.8847	3.81431	-56.2605	-0.0326076	-1.48994	0
0.8853	3.81431	-56.2605	-0.0326076	-1.48994	0
0.8860	3.81431	-56.2605	-0.0326076	-1.48994	0
0.8867	3.81431	-56.2605	-0.0326076	-1.48994	0
0.8873	3.81431	-56.2605	-0.0326076	-1.48994	0
0.8880	3.81431	-56.2605	-0.0326076	-1.48994	0
0.8887	3.81431	-56.2605	-0.0326076	-1.48994	0
0.8893	3.81431	-56.2605	-0.0326076	-1.48994	0
0.8900	3.81431	-56.2605	-0.0326076	-1.48994	0
0.8907	3.81431	-56.2605	-0.0326076	-1.48994	0
0.8913	3.81431	-56.2605	-0.0326076	-1.48994	0
0.8920	3.81431	-56.2605	-0.0326076	-1.48994	0
0.8927	3.81431	-56.2605	-0.0326076	-1.48994	0
0.8933	3.81431	-56.2605	-0.0326076	-1.48994	0
0.8940	3.81431	-56.2605	-0.0326076	-1.48994	0
0.8947	3.81431	-56.2605	-0.0326076	-1.48994	0
0.8953	3.81431	-56.2605	-0.0326076	-1.48994	0
0.8960	3.81431	-56.2605	-0.0326076	-1.48994	0
0.8967	3.81431	-56.2605	-0.0326076	-1.48994	0
0.8973	3.81431	-56.2605	-0.0326076	-1.48994	0
0.8980	3.81431	-56.2605	-0.0326076	-1.48994	0
0.8987	3.81431	-56.2605	-0.0326076	-1.48994	0
0.8993	3.81431	-56.2605	-0.0326076	-1.48994	0
0.9000	3.81431	-56.2605	-0.0326076	-1.48994	0
0.9007	3.81431	-56.2605	-0.0326076	-1.48994	0
0.9013	3.81431	-56.2605	-0.0326076	-1.48994	0
0.9020	3.81431	-56.2605	-0.0326076	-1.48994	0
0.9027	3.81431	-56.2605	-0.0326076	-1.48994	0
0.9033	3.81431	-56.2605	-0.0326076	-1.48994	0
0.9040	3.81431	-56.2605	-0.0326076	-1.48994	0
0.9047	3.81431	-56.2605	-0.0326076	-1.48994	0
0.9053	3.81431	-56.2605	-0.0326076	-1.48994	0
0.9060	3.81431	-56.2605	-0.0326076	-1.48994	0
0.9067	3.81431	-56.2605	-0.0326076	-1.48994	0
0.9073	3.81431	-56.2605	-0.0326076	-1.48994	0
0.9080	3.81431	-56.2605	-0.0326076	-1.48994	0
0.9087	3.81431	-56.2605	-0.0326076	-1.48994	0
0.9093	3.81431	-56.2605	-0.0326076	-1.48994	0
0.9100	3.81431	-56.2605	-0.0326076	-1.48994	0
0.9107	3.81431	-56.2605	-0.0326076	-1.48994	0
0.9113	3.81431	-56.2605	-0.0326076	-1.48994	0
0.9120	3.81431	18.5017	-0.0326076	-1.1839	0
0.9127	3.81431	15.1405	-0.0326076	1.25638	0
0.9133	3.81431	16.9753	-0.0326076	4.0027	0
0.9140	3.81431	16.9753	-0.0326076	4.9168	0
0.9147	3.81431	14.5392	-0.0326076	5.52888	0
0.9153	3.81431	16.6669	-0.0326076	5.52888	0
0.9160	3.81431	18.81	-0.0326076	4.30874	0
0.9167	3.81431	16.374	-0.0326076	2.17048	0
0.9173	3.81431	12.3961	-0.0326076	-0.575841	0
0.9180	3.81431	7.81695	-0.0326076	-1.1839	0
0.9187	3.81431	4.47123	-0.0326076	0.0362418	0
0.9193	3.81431	3.54615	-0.0326076	0.644298	0
0.9200	3.81431	1.1101	-0.0326076	1.56242	0
0.9207	3.81431	-3.46906	-0.0326076	2.78256	0
0.9213	3.81431	-8.64953	-0.0326076	1.56242	0
0.9220	3.81431	-13.537	-0.0326076	-0.881883	0
0.9227	3.81431	-15.9885	-0.0326076	-2.10202	0
0.9233	3.81431	-17.5149	-0.0326076	-1.48994	0
0.9240	-7.78343	-19.3342	3.93445	-1.79598	0
0.9247	-3.20494	-15.6802	2.71381	-2.40806	0
0.9253	-0.154812	-7.73986	2.40866	-1.1839	0
0.9260	-4.12064	-3.1607	2.40866	0.342283	0
0.9267	-4.12064	-2.25104	3.62929	0.644298	0
0.9273	-1.07051	-0.416287	1.49318	0.342283	0
0.9280	-0.154812	-0.724648	-1.25324	-1.48994	0
0.9287	0.151518	-2.25104	0.577709	-3.32216	0
0.9293	-1.37355	-1.32595	2.1035	-3.32216	0
0.9300	-3.81431	-0.724648	1.49318	-2.10202	0
0.9307	-2.28925	-3.46906	1.18802	-2.71008	0
0.9313	-0.76418	-6.8302	1.79834	-3.32216	0
0.9320	-0.76418	-8.64953	4.84992	-2.71008	0
0.9327	2.59228	-12.0107	6.98603	-1.48994	0
0.9333	4.42368	-17.8078	4.84992	0.644298	0
0.9340	0.760886	-20.5523	2.40866	1.25638	0
0.9347	-0.76418	-16.8982	3.32413	0.0362418	0
0.9353	0.457849	-12.319	4.23961	0.95034	0
0.9360	-2.89861	-8.64953	4.23961	1.25638	0
0.9367	-5.64571	-7.73986	4.23961	-1.79598	0
0.9373	-1.98621	-12.6274	4.23961	-1.1839	0
0.9380	-1.67988	-17.8078	4.23961	3.0886	0
0.9387	-3.51127	-20.2593	4.23961	3.0886	0
0.9393	-1.98621	-24.2218	4.23961	1.86444	0
0.9400	-2.59558	-26.6578	4.23961	3.0886	0
0.9407	-5.64571	-19.951	4.23961	1.25638	0
0.9413	-5.34267	-8.64953	4.23961	-0.881883	0
0.9420	-3.81431	-1.03301	4.23961	0.342283	0
0.9427	-4.42697	3.23779	4.23961	0.0362418	0
0.9433	-2.59558	11.4864	4.23961	-1.1839	0
0.9440	-1.07051	25.5169	4.23961	1.25638	0
0.9447	-1.67988	34.0739	4.23961	2.47652	0
0.9453	-1.07051	27.66	4.23961	0.644298	0
0.9460	-1.37355	16.0656	4.23961	0.95034	0
0.9467	-2.89861	8.74203	4.23961	2.17048	0
0.9473	-1.67988	1.7114	4.23961	0.95034	0
0.9480	-1.67988	1.7114	4.23961	-0.575841	0
0.9487	-1.67988	1.7114	4.23961	-1.48994	0
0.9493	-1.67988	1.7114	4.23961	-1.48994	0
0.9500	-1.67988	1.7114	4.23961	-1.1839	0
0.9507	-1.67988	1.7114	4.23961	-3.32216	0
0.9513	-1.67988	1.7114	4.23961	-3.93022	0
0.9520	-1.67988	1.7114	4.23961	-0.2698	0
0.9527	-1.67988	1.7114	4.23961	2.47652	0
0.9533	-1.67988	1.7114	4.23961	2.17048	0
0.9540	-1.67988	1.7114	4.23961	2.17048	0
0.9547	-1.67988	1.7114	4.23961	1.25638	0
0.9553	-1.67988	1.7114	4.23961	-0.575841	0
0.9560	-1.67988	1.7114	4.23961	-0.575841	0
0.9567	-1.67988	1.7114	4.23961	-1.1839	0
0.9573	-1.67988	1.7114	4.23961	-3.01612	0
0.9580	-1.67988	1.7114	4.23961	-2.10202	0
0.9587	-1.67988	1.7114	4.23961	1.25638	0
0.9593	-1.67988	1.7114	4.23961	0.644298	0
0.9600	9.00217	29.7877	2.40866	-0.881883	0
0.9607	10.8336	19.4113	0.577709	0.342283	0
0.9613	10.2209	10.5614	1.79834	0.644298	0
0.9620	8.69584	3.23779	2.40866	-0.2698	0
0.9627	7.17077	-4.08578	-0.337766	1.86444	0
0.9633	5.94874	-10.4843	-2.77903	2.47652	0
0.9640	7.17077	-17.8078	-2.47387	-0.2698	0
0.9647	9.00217	-23.3121	-1.25324	2.17048	0
0.9653	8.08647	-22.387	-0.642924	6.74902	0
0.9660	6.5614	-20.8606	-0.337766	4.30874	0
0.9667	6.86444	-26.6578	1.49318	0.644298	0
0.9673	6.25507	-37.0342	3.01897	0.0362418	0
0.9680	2.59228	-45.5912	2.71381	-2.71008	0
0.9687	-0.154812	-52.6064	2.40866	-5.15439	0
0.9693	-1.37355	-57.4785	2.1035	-3.93022	0
0.9700	-4.42697	-57.7868	1.49318	-6.06848	0
0.9707	-8.08976	-53.5161	1.18802	-7.90071	0
0.9713	-9.3085	-48.9369	1.49318	-4.5423	0
0.9720	-9.3085	-45.2828	1.49318	-4.5423	0
0.9727	-9.3085	-40.7037	1.49318	-4.5423	0
0.9733	-9.3085	-31.5453	1.49318	-4.5423	0
0.9740	-9.3085	-22.0786	1.49318	-4.5423	0
0.9747	-9.3085	-18.4246	1.49318	-4.5423	0
0.9753	-9.3085	-13.2287	1.49318	-4.5423	0
0.9760	-9.3085	-4.68709	1.49318	-4.5423	0
0.9767	-9.3085	-2.25104	1.49318	-4.5423	0
0.9773	-9.3085	-0.107926	1.49318	-4.5423	0
0.9780	-9.3085	13.9225	1.49318	-4.5423	0
0.9787	-9.3085	27.0433	1.49318	-4.5423	0
0.9793	-9.3085	27.0433	1.49318	-4.5423	0
0.9800	-9.3085	26.7503	1.49318	-4.5423	0
0.9807	-9.3085	28.5696	1.49318	-4.5423	0
0.9813	-9.3085	23.0808	1.49318	-4.5423	0
0.9820	-9.3085	16.9753	1.49318	-4.5423	0
0.9827	-9.3085	18.81	1.49318	-4.5423	0
0.9833	-9.3085	19.1184	1.49318	-4.5423	0
0.9840	-1.07051	10.2684	1.49318	0.342283	0
0.9847	-0.457849	-1.63431	1.49318	0.342283	0
0.9853	5.33938	-8.64953	1.49318	-0.2698	0
0.9860	10.5272	-10.4843	1.49318	0.644298	0
0.9867	10.8336	-9.57461	1.49318	4.30874	0
0.9873	12.665	-5.30381	1.49318	4.61479	0
0.9880	14.7994	-0.416287	1.49318	2.47652	0
0.9887	13.2743	0.493378	1.49318	3.0886	0
0.9893	11.7493	0.200435	1.49318	2.17048	0
0.9900	9.91787	2.01976	1.49318	0.0362418	0
0.9907	6.86444	4.76418	1.49318	2.78256	0
0.9913	6.5614	7.81695	1.49318	5.83493	0
0.9920	5.94874	11.1781	1.49318	4.0027	0
0.9927	1.98291	11.1781	1.49318	2.17048	0
0.9933	-1.07051	7.52401	1.49318	3.0886	0
0.9940	-1.37355	3.85451	1.49318	2.17048	0
0.9947	-1.37355	2.63649	1.49318	0.644298	0
0.9953	-1.07051	2.01976	1.49318	0.95034	0
0.9960	-9.3085	-48.9369	1.49318	0.95034	0
0.9967	-9.3085	-48.9369	1.49318	0.95034	0
0.9973	-9.3085	-48.9369	1.49318	0.95034	0
0.9980	-9.3085	-48.9369	1.49318	0.95034	0
0.9987	-9.3085	-48.9369	1.49318	0.95034	0
0.9993	-9.2558	-45.2982	0.287316	0.418794	0
1.0000	-9.2558	-45.2982	0.287316	0.418794	0
1.0007	-9.2558	-45.2982	0.287316	0.418794	0
1.0013	-9.2558	-45.2982	0.287316	0.418794	0
1.0020	-9.2558	-45.2982	0.287316	0.418794	0
1.0027	-9.2558	-45.2982	0.287316	0.418794	0
1.0033	-9.2558	-45.2982	0.287316	0.418794	0
1.0040	-9.2558	-45.2982	0.287316	0.418794	0
1.0047	-9.2558	-45.2982	0.287316	0.418794	0
1.0053	-9.2558	-45.2982	0.287316	0.418794	0
1.0060	-9.2558	-45.2982	0.287316	0.418794	0
1.0067	-9.2558	-45.2982	0.287316	0.418794	0
1.0073	-9.2558	-45.2982	0.287316	0.418794	0
1.0080	-9.2558	-45.2982	0.287316	0.418794	0
1.0087	-9.2558	-45.2982	0.287316	0.418794	0
1.0093	-9.2558	-45.2982	0.287316	0.418794	0
1.0100	-9.2558	-45.2982	0.287316	0.418794	0
1.0107	-9.2558	-45.2982	0.287316	0.418794	0
1.0113	-9.2558	-45.2982	0.287316	0.418794	0
1.0120	-9.2558	-45.2982	0.287316	0.418794	0
1.0127	-9.2558	-45.2982	0.287316	0.418794	0
1.0133	-9.2558	-45.2982	0.287316	0.418794	0
1.0140	-9.2558	-45.2982	0.287316	0.418794	0
1.0147	-9.2558	-45.2982	0.287316	0.418794	0
1.0153	-9.2558	-45.2982	0.287316	0.418794	0
1.0160	-9.2558	-45.2982	0.287316	0.418794	0
1.0167	-9.2558	-45.2982	0.287316	0.418794	0
1.0173	-9.2558	-45.2982	0.287316	0.418794	0
1.0180	-9.2558	-45.2982	0.287316	0.418794	0
1.0187	-9.2558	-45.2982	0.287316	0.418794	0
1.0193	-9.2558	-45.2982	0.287316	0.418794	0
1.0200	-8.95276	-43.7718	-3.9849	0.418794	0
1.0207	-12.6156	-35.5386	-4.29067	0.418794	0
1.0213	-13.8343	-31.2678	-1.23847	0.418794	0
1.0220	-15.0563	-26.0719	-1.54363	0.418794	0
1.0227	-15.6657	-18.7483	-5.20614	0.418794	0
1.0233	-10.1715	-15.0943	-7.03709	0.418794	0
1.0240	-4.6806	-11.7331	-5.20614	0.418794	0
1.0247	-2.54287	-1.35679	-3.9849	0.418794	0
1.0253	0.20422	9.62086	-5.5113	0.418794	0
1.0260	0.507257	14.8167	-5.20614	0.418794	0
1.0267	-1.01781	20.6139	-2.15395	0.418794	0
1.0273	1.72929	24.5764	-2.15395	0.418794	0
1.0280	6.00145	19.7043	-3.67974	0.418794	0
1.0287	5.39208	12.3807	-2.45911	0.418794	0
1.0293	4.17005	8.7112	-0.628158	0.418794	0
1.0300	4.78271	5.96679	-0.628158	0.418794	0
1.0307	6.91714	7.80153	-0.933316	0.418794	0
1.0313	8.13917	11.764	-0.628158	0.418794	0
1.0320	8.13917	12.3807	-0.628158	0.418794	0
1.0327	9.97057	24.2834	-0.628158	0.418794	0
1.0333	11.1893	52.6526	-0.628158	0.418794	0
1.0340	9.05487	63.9541	-0.628158	0.418794	0
1.0347	7.83284	43.8027	-0.628158	0.418794	0
1.0353	7.83284	19.7043	-0.628158	0.418794	0
1.0360	5.39208	6.27515	-0.628158	0.418794	0
1.0367	2.64498	-3.79284	-0.628158	0.418794	0
1.0373	2.64498	-10.5151	-0.628158	0.418794	0
1.0380	2.95131	-12.6428	-0.628158	0.418794	0
1.0387	2.64498	-11.1164	-0.628158	0.418794	0
1.0393	2.33865	-5.93595	-0.628158	0.418794	0
1.0400	3.25435	-6.84561	-0.628158	0.418794	0
1.0407	5.08575	-12.3499	-0.628158	0.418794	0
1.0413	4.47638	-6.55267	-0.628158	0.418794	0
1.0420	2.95131	9.01956	-0.628158	0.418794	0
1.0427	3.56068	19.0875	-0.628158	0.418794	0
1.0433	2.64498	21.5236	-0.628158	0.418794	0
1.0440	8.13917	11.764	-0.628158	0.418794	0
1.0447	8.13917	11.764	-0.628158	0.418794	0
1.0453	8.13917	11.764	-0.628158	0.418794	0
1.0460	8.13917	11.764	-0.628158	0.418794	0
1.0467	8.13917	11.764	-0.628158	0.418794	0
1.0473	8.13917	11.764	-0.628158	0.418794	0
1.0480	8.13917	11.764	-0.628158	0.418794	0
1.0487	8.13917	11.764	-0.628158	0.418794	0
1.0493	8.13917	11.764	-0.628158	0.418794	0
1.0500	8.13917	11.764	-0.628158	0.418794	0
1.0507	8.13917	11.764	-0.628158	0.418794	0
1.0513	8.13917	11.764	-0.628158	0.418794	0
1.0520	8.13917	11.764	-0.628158	0.418794	0
1.0527	8.13917	11.764	-0.628158	0.418794	0
1.0533	8.13917	11.764	-0.628158	0.418794	0
1.0540	8.13917	11.764	-0.628158	0.418794	0
1.0547	8.13917	11.764	-0.628158	0.418794	0
1.0553	8.13917	11.764	-0.628158	0.418794	0
1.0560	8.13917	11.764	-0.628158	0.418794	0
1.0567	8.13917	11.764	-0.628158	0.418794	0
1.0573	8.13917	11.764	-0.628158	0.418794	0
1.0580	8.13917	11.764	-0.628158	0.418794	0
1.0587	8.13917	11.764	-0.628158	0.418794	0
1.0593	8.13917	11.764	-0.628158	0.418794	0
1.0600	8.13917	11.764	-0.628158	0.418794	0
1.0607	8.13917	11.764	-0.628158	0.418794	0
1.0613	8.13917	11.764	-0.628158	0.418794	0
1.0620	8.13917	11.764	-0.628158	0.418794	0
1.0627	8.13917	11.764	-0.628158	0.418794	0
1.0633	8.13917	11.764	-0.628158	0.418794	0
1.0640	8.13917	11.764	-0.628158	0.418794	0
1.0647	8.13917	11.764	-0.628158	0.418794	0
1.0653	8.13917	11.764	-0.628158	0.418794	0
1.0660	8.13917	11.764	-0.628158	0.418794	0
1.0667	8.13917	11.764	-0.628158	0.418794	0
1.0673	8.13917	11.764	-0.628158	0.418794	0
1.0680	-0.408441	-0.138762	0.287316	-4.15975	0
1.0687	2.33865	-1.04843	-0.0178419	-5.68593	0
1.0693	2.64498	-1.66515	-1.84879	-5.99197	0
1.0700	-1.93351	-2.88318	-2.76426	-2.63357	0
1.0707	-2.8492	-0.740066	-2.76426	-2.02551	0
1.0713	-0.10211	5.05712	-3.37458	-3.24565	0
1.0720	0.507257	11.764	-3.37458	0.418794	0
1.0727	2.64498	16.6515	-2.45911	3.47116	0
1.0733	7.52651	18.4708	-1.54363	0.418794	0
1.0740	9.05487	20.3056	-2.15395	-1.41343	0
1.0747	8.13917	20.6139	-3.06942	1.02685	0
1.0753	10.5799	16.9599	-2.76426	1.94498	0
1.0760	14.5458	16.9599	-0.323	0.720809	0
1.0767	13.327	23.9751	1.20279	-0.193289	0
1.0773	10.883	30.6819	-0.0178419	-1.10739	0
1.0780	12.7144	32.5167	-1.54363	-0.499331	0
1.0787	14.2427	31.607	-0.933316	2.24699	0
1.0793	9.97057	27.0278	0.287316	2.85907	0
1.0800	6.91714	21.2307	-0.628158	3.47116	0
1.0807	8.74854	16.9599	-0.628158	5.91144	0
1.0813	9.97057	12.0723	-0.628158	5.91144	0
1.0820	7.83284	6.87645	-0.628158	2.85907	0
1.0827	5.08575	5.05712	-0.628158	1.02685	0
1.0833	3.56068	8.10989	-0.628158	-0.193289	0
1.0840	2.64498	10.5459	-0.628158	-1.71947	0
1.0847	2.95131	5.35006	-0.628158	-1.10739	0
1.0853	3.56068	-6.84561	-0.628158	-1.71947	0
1.0860	1.72929	-13.5679	-0.628158	-4.77183	0
1.0867	-1.01781	-8.68036	-0.628158	-5.68593	0
1.0873	-1.01781	1.38762	-0.628158	-4.46579	0
1.0880	-0.408441	7.49317	-0.628158	-3.55169	0
1.0887	-1.62718	6.87645	-0.628158	-2.93961	0
1.0893	-0.711478	6.27515	-0.628158	-2.02551	0
1.0900	0.507257	9.32792	-0.628158	-2.02551	0
1.0907	-2.8492	13.2904	-0.628158	-2.93961	0
1.0913	-6.512	13.2904	-0.628158	-4.15975	0
1.0920	-4.6806	13.2904	-0.628158	-4.15975	0
1.0927	-3.45857	14.2	-0.628158	-4.15975	0
1.0933	-4.98364	12.3807	-0.628158	-4.15975	0
1.0940	-4.6806	6.58351	-0.628158	-4.15975	0
1.0947	-2.8492	2.00435	-0.628158	-4.15975	0
1.0953	-2.8492	1.38762	-0.628158	-4.15975	0
1.0960	-3.45857	2.60565	-0.628158	-4.15975	0
1.0967	-4.37427	5.35006	-0.628158	-4.15975	0
1.0973	-4.6806	8.7112	-0.628158	-4.15975	0
1.0980	-1.32085	7.80153	-0.628158	-4.15975	0
1.0987	1.42296	1.69599	-0.628158	-4.15975	0
1.0993	0.20422	-0.447123	-0.628158	-4.15975	0
1.1000	-1.01781	1.07926	-0.628158	-4.15975	0
1.1007	-1.01781	1.38762	-0.628158	-4.15975	0
1.1013	-2.8492	1.07926	-0.628158	-4.15975	0
1.1020	-2.8492	2.00435	-0.628158	-4.15975	0
1.1027	-1.01781	2.91401	-0.628158	-4.15975	0
1.1033	-0.408441	6.87645	-0.628158	-4.15975	0
1.1040	-1.32085	13.9071	1.81311	-4.15975	0
1.1047	-0.711478	16.9599	-0.933316	-4.15975	0
1.1053	-1.01781	15.7264	-0.628158	-4.15975	0
1.1060	-4.37427	16.9599	-1.54363	-4.15975	0
1.1067	-6.81503	21.5236	-1.23847	-4.15975	0
1.1073	-6.20567	23.3583	0.287316	-4.15975	0
1.1080	-7.12136	23.3583	-0.933316	-4.15975	0
1.1087	-8.95276	25.1931	-2.45911	-4.15975	0
1.1093	-8.03706	27.0278	-1.23847	-4.15975	0
1.1100	-6.81503	31.607	0.287316	-4.15975	0
1.1107	-8.64643	45.0361	0.287316	-4.15975	0
1.1113	-10.4778	59.9762	0.897632	-4.15975	0
1.1120	-8.3401	61.5026	2.11826	-4.15975	0
1.1127	-5.5963	50.5249	1.81311	-4.15975	0
1.1133	-3.7649	40.457	-0.323	-4.15975	0
1.1140	-1.01781	29.7723	-1.54363	-4.15975	0
1.1147	1.72929	10.2376	-1.54363	-4.15975	0
1.1153	0.813588	-9.60544	-0.323	-4.15975	0
1.1160	-6.512	-22.4178	-0.628158	-4.15975	0
1.1167	-6.512	-35.2302	-0.628158	-4.15975	0
1.1173	-6.512	-49.2761	-0.628158	-4.15975	0
1.1180	-6.512	-54.7649	-0.628158	-4.15975	0
1.1187	-6.512	-48.9677	-0.628158	-4.15975	0
1.1193	-6.512	-37.065	-0.628158	-4.15975	0
1.1200	-6.512	-27.5983	-0.628158	-4.15975	0
1.1207	-6.512	-25.779	-0.628158	-4.15975	0
1.1213	-6.512	-30.6511	-0.628158	-4.15975	0
1.1220	-6.512	-34.3206	-0.628158	-4.15975	0
1.1227	-6.512	-34.0122	-0.628158	-4.15975	0
1.1233	-6.512	-30.0498	-0.628158	-4.15975	0
1.1240	-6.512	-26.0719	-0.628158	-4.15975	0
1.1247	-6.512	-27.3054	-0.628158	-4.15975	0
1.1253	-6.512	-32.4858	-0.628158	-4.15975	0
1.1260	-6.512	-31.8691	-0.628158	-4.15975	0
1.1267	-6.512	-26.0719	-0.628158	-4.15975	0
1.1273	-6.512	-19.9664	-0.628158	-4.15975	0
1.1280	-6.512	13.2904	-0.628158	-4.15975	0
1.1287	-6.512	13.2904	-0.628158	-4.15975	0
1.1293	-6.512	13.2904	-0.628158	-4.15975	0
1.1300	-6.512	13.2904	-0.628158	-4.15975	0
1.1307	-6.512	13.2904	-0.628158	-4.15975	0
1.1313	-6.512	13.2904	-0.628158	-4.15975	0
1.1320	-6.512	13.2904	-0.628158	-4.15975	0
1.1327	-6.512	13.2904	-0.628158	-4.15975	0
1.1333	-6.512	13.2904	-0.628158	-4.15975	0
1.1340	-6.512	13.2904	-0.628158	-4.15975	0
1.1347	-6.512	13.2904	-0.628158	-4.15975	0
1.1353	-6.512	13.2904	-0.628158	-4.15975	0
1.1360	-6.512	13.2904	-0.628158	-4.15975	0
1.1367	-6.512	13.2904	-0.628158	-4.15975	0
1.1373	-6.512	13.2904	-0.628158	-4.15975	0
1.1380	-6.512	13.2904	-0.628158	-4.15975	0
1.1387	-6.512	13.2904	-0.628158	-4.15975	0
1.1393	-6.512	13.2904	-0.628158	-4.15975	0
1.1400	-2.8492	9.62086	-0.628158	-4.15975	0
1.1407	-5.5963	-15.0943	-0.628158	-4.15975	0
1.1413	-5.5963	-34.9219	-0.628158	-4.15975	0
1.1420	-7.12136	-33.3955	-0.628158	-4.15975	0
1.1427	-12.6156	-10.2067	-0.628158	-4.15975	0
1.1433	-15.6657	14.2	-0.628158	-4.15975	0
1.1440	-16.2751	23.05	-0.628158	-4.15975	0
1.1447	-17.8034	24.2834	-0.628158	-4.15975	0
1.1453	-17.1907	27.0278	-0.628158	-4.15975	0
1.1460	-12.9186	25.1931	-0.628158	-4.15975	0
1.1467	-9.2558	18.1779	-0.628158	-4.15975	0
1.1473	-5.89934	14.5084	-0.628158	-4.15975	0
1.1480	-0.711478	15.1251	-0.628158	-4.15975	0
1.1487	3.56068	20.6139	-0.628158	-4.15975	0
1.1493	4.78271	38.9306	-0.628158	-4.15975	0
1.1500	5.39208	62.1193	-0.628158	-4.15975	0
1.1507	7.83284	69.4429	-0.628158	-4.15975	0
1.1513	9.05487	63.9541	-0.628158	-4.15975	0
1.1520	9.05487	63.9541	-0.628158	-4.15975	0
1.1527	9.05487	63.9541	-0.628158	-4.15975	0
1.1533	9.05487	63.9541	-0.628158	-4.15975	0
1.1540	9.05487	63.9541	-0.628158	-4.15975	0
1.1547	9.05487	63.9541	-0.628158	-4.15975	0
1.1553	9.05487	63.9541	-0.628158	-4.15975	0
1.1560	9.05487	63.9541	-0.628158	-4.15975	0
1.1567	9.05487	63.9541	-0.628158	-4.15975	0
1.1573	9.05487	63.9541	-0.628158	-4.15975	0
1.1580	9.05487	63.9541	-0.628158	-4.15975	0
1.1587	9.05487	63.9541	-0.628158	-4.15975	0
1.1593	9.05487	63.9541	-0.628158	-4.15975	0
1.1600	9.05487	63.9541	-0.628158	-4.15975	0
1.1607	9.05487	63.9541	-0.628158	-4.15975	0
1.1613	9.05487	63.9541	-0.628158	-4.15975	0
1.1620	9.05487	63.9541	-0.628158	-4.15975	0
1.1627	9.05487	63.9541	-0.628158	-4.15975	0
1.1633	9.05487	63.9541	-0.628158	-4.15975	0
1.1640	9.05487	63.9541	-0.628158	-4.15975	0
1.1647	9.05487	63.9541	-0.628158	-4.15975	0
1.1653	9.05487	63.9541	-0.628158	-4.15975	0
1.1660	9.05487	63.9541	-0.628158	-4.15975	0
1.1667	9.05487	63.9541	-0.628158	-4.15975	0
1.1673	9.05487	63.9541	-0.628158	-4.15975	0
1.1680	9.05487	63.9541	-0.628158	-4.15975	0
1.1687	9.05487	63.9541	-0.628158	-4.15975	0
1.1693	9.05487	63.9541	-0.628158	-4.15975	0
1.1700	9.05487	63.9541	-0.628158	-4.15975	0
1.1707	9.05487	63.9541	-0.628158	-4.15975	0
1.1713	9.05487	63.9541	-0.628158	-4.15975	0
1.1720	9.05487	63.9541	-0.628158	-4.15975	0
1.1727	9.05487	63.9541	-0.628158	-4.15975	0
1.1733	9.05487	63.9541	-0.628158	-4.15975	0
1.1740	9.05487	63.9541	-0.628158	-4.15975	0
1.1747	9.05487	63.9541	-0.628158	-4.15975	0
1.1753	9.05487	63.9541	-0.628158	-4.15975	0
1.1760	9.05487	63.9541	-0.628158	-4.15975	0
1.1767	9.05487	63.9541	-0.628158	-4.15975	0
1.1773	9.05487	63.9541	-0.628158	-4.15975	0
1.1780	9.05487	63.9541	-0.628158	-4.15975	0
1.1787	9.05487	63.9541	-0.628158	-4.15975	0
1.1793	9.05487	63.9541	-0.628158	-4.15975	0
1.1800	9.05487	63.9541	-0.628158	-4.15975	0
1.1807	9.05487	63.9541	-0.628158	-4.15975	0
1.1813	9.05487	63.9541	-0.628158	-4.15975	0
1.1820	9.05487	63.9541	-0.628158	-4.15975	0
1.1827	9.05487	63.9541	-0.628158	-4.15975	0
1.1833	9.05487	63.9541	-0.628158	-4.15975	0
1.1840	9.05487	63.9541	-0.628158	-4.15975	0
1.1847	9.05487	63.9541	-0.628158	-4.15975	0
1.1853	9.05487	63.9541	-0.628158	-4.15975	0
1.1860	9.05487	63.9541	-0.628158	-4.15975	0
1.1867	9.05487	63.9541	-0.628158	-4.15975	0
1.1873	9.05487	63.9541	-0.628158	-4.15975	0
1.1880	0.813588	-10.5151	-0.628158	-4.15975	0
1.1887	-1.32085	-15.0943	-0.628158	-4.15975	0
1.1893	-1.62718	-13.5679	-0.628158	-4.15975	0
1.1900	-1.62718	-15.6956	-0.628158	-4.15975	0
1.1907	-1.01781	-20.5831	-0.628158	-4.15975	0
1.1913	-0.10211	-14.4775	-0.628158	-4.15975	0
1.1920	-1.93351	-10.2067	-0.628158	-4.15975	0
1.1927	-6.20567	-11.1164	-0.628158	-4.15975	0
1.1933	-7.4244	2.60565	-0.628158	-4.15975	0
1.1940	-8.3401	24.2834	-0.628158	-4.15975	0
1.1947	-10.1715	30.9903	-0.628158	-4.15975	0
1.1953	-10.4778	28.8472	-0.628158	-4.15975	0
1.1960	-9.2558	29.7723	-0.628158	-4.15975	0
1.1967	-10.4778	29.1555	-0.628158	-4.15975	0
1.1973	-11.3935	25.1931	-0.628158	-4.15975	0
1.1980	-11.0872	18.7792	-0.628158	-4.15975	0
1.1987	-10.7842	13.2904	-0.628158	-4.15975	0
1.1993	-9.2558	10.5459	-0.628158	-4.15975	0
1.2000	-5.5963	8.10989	0.287316	-4.15975	0
1.2007	-4.06794	10.2376	-2.15395	-4.15975	0
1.2013	-5.5963	23.6667	-3.9849	-4.15975	0
1.2020	-4.98364	38.6222	-2.45911	-4.15975	0
1.2027	-2.54287	41.675	-0.0178419	-4.15975	0
1.2033	-3.7649	38.0055	0.897632	-4.15975	0
1.2040	-6.512	37.0958	-0.628158	-4.15975	0
1.2047	-5.28997	34.6598	-2.76426	-4.15975	0
1.2053	-4.98364	22.757	-3.06942	-4.15975	0
1.2060	-6.81503	7.49317	-3.06942	-4.15975	0
1.2067	-5.5963	2.60565	-3.37458	-4.15975	0
1.2073	-4.6806	-0.447123	-1.54363	-4.15975	0
1.2080	-9.56213	-14.1692	3.03374	-4.15975	0
1.2087	-12.9186	-23.9442	4.25437	-4.15975	0
1.2093	-9.56213	-23.6359	0.897632	-4.15975	0
1.2100	-5.89934	-27.5983	-3.06942	-4.15975	0
1.2107	-2.8492	-34.6289	-2.76426	-4.15975	0
1.2113	3.25435	-35.847	-0.628158	-4.15975	0
1.2120	8.74854	-36.1553	-0.628158	-4.15975	0
1.2127	9.05487	-38.283	-0.628158	-4.15975	0
1.2133	7.22347	-38.8997	-0.628158	-4.15975	0
1.2140	6.91714	-42.2455	-0.628158	-4.15975	0
1.2147	7.22347	-44.3886	-0.628158	-4.15975	0
1.2153	6.61081	-37.065	-0.628158	-4.15975	0
1.2160	5.69512	-28.215	-0.628158	-4.15975	0
1.2167	4.78271	-24.8539	-0.628158	-4.15975	0
1.2173	4.47638	-21.4928	-0.628158	-4.15975	0
1.2180	5.39208	-13.5679	-0.628158	-4.15975	0
1.2187	6.00145	-3.4999	-0.628158	-4.15975	0
1.2193	4.47638	3.53073	-0.628158	-4.15975	0
1.2200	2.33865	7.80153	-0.628158	-4.15975	0
1.2207	0.507257	10.5459	-0.628158	-4.15975	0
1.2213	-0.711478	9.01956	-0.628158	-4.15975	0
1.2220	-0.10211	4.13204	-0.628158	-4.15975	0
1.2227	1.11992	1.69599	-0.628158	-4.15975	0
1.2233	0.813588	0.47796	-0.628158	-4.15975	0
1.2240	-1.62718	-3.19154	1.50795	-4.15975	0
1.2247	-1.93351	-6.24431	-1.84879	-4.15975	0
1.2253	-1.01781	-9.29708	-0.933316	-4.15975	0
1.2260	-2.23654	-14.1692	0.897632	-4.15975	0
1.2267	-3.45857	-14.1692	-0.0178419	-4.15975	0
1.2273	-1.62718	-7.7707	-1.84879	-4.15975	0
1.2280	-0.408441	-2.26645	-1.54363	-4.15975	0
1.2287	-2.8492	0.47796	1.50795	-4.15975	0
1.2293	-5.28997	2.29729	3.94921	-4.15975	0
1.2300	-3.7649	4.4404	0.897632	-4.15975	0
1.2307	-2.23654	8.7112	-2.45911	-4.15975	0
1.2313	-4.06794	11.4556	0.592474	-4.15975	0
1.2320	-8.3401	11.764	4.25437	-4.15975	0
1.2327	-8.64643	17.2528	3.3389	-4.15975	0
1.2333	-4.6806	27.6291	1.81311	-4.15975	0
1.2340	-4.06794	34.0431	0.897632	-4.15975	0
1.2347	-6.20567	36.4791	0.897632	-4.15975	0
1.2353	-4.06794	37.0958	3.94921	-4.15975	0
1.2360	3.25435	-35.847	-0.628158	-4.15975	0
1.2367	3.25435	-35.847	-0.628158	-4.15975	0
1.2373	3.25435	-35.847	-0.628158	-4.15975	0
1.2380	3.25435	-35.847	-0.628158	-4.15975	0
1.2387	3.25435	-35.847	-0.628158	-4.15975	0
1.2393	3.25435	-35.847	-0.628158	-4.15975	0
1.2400	3.25435	-35.847	-0.628158	-4.15975	0
1.2407	3.25435	-35.847	-0.628158	-4.15975	0
1.2413	3.25435	-35.847	-0.628158	-4.15975	0
1.2420	3.25435	-35.847	-0.628158	-4.15975	0
1.2427	3.25435	-35.847	-0.628158	-4.15975	0
1.2433	3.25435	-35.847	-0.628158	-4.15975	0
1.2440	3.25435	-35.847	-0.628158	-4.15975	0
1.2447	3.25435	-35.847	-0.628158	-4.15975	0
1.2453	3.25435	-35.847	-0.628158	-4.15975	0
1.2460	3.25435	-35.847	-0.628158	-4.15975	0
1.2467	3.25435	-35.847	-0.628158	-4.15975	0
1.2473	3.25435	-35.847	-0.628158	-4.15975	0
1.2480	10.2736	0.169599	1.81311	0.112752	0
1.2487	7.52651	6.87645	-0.628158	2.24699	0
1.2493	7.22347	17.8695	-1.23847	4.99331	0
1.2500	11.4956	26.1028	-3.06942	2.85907	0
1.2507	12.105	42.893	-3.67974	2.24699	0
1.2513	11.7987	59.9762	-1.54363	5.91144	0
1.2520	13.0207	59.0665	-1.23847	7.13158	0
1.2527	12.7144	49.5999	-3.06942	4.38525	0
1.2533	12.7144	42.2763	-3.37458	2.85907	0
1.2540	13.6301	28.8472	-3.06942	3.47116	0
1.2547	12.7144	13.2904	-3.67974	4.07921	0
1.2553	11.4956	2.60565	-3.9849	3.47116	0
1.2560	10.2736	-7.7707	-1.54363	2.55303	0
1.2567	6.00145	-17.8387	1.50795	0.112752	0
1.2573	2.33865	-22.7262	0.287316	-3.85371	0
1.2580	0.813588	-23.3275	-3.37458	-8.43225	0
1.2587	-1.62718	-19.9664	-3.37458	-9.65239	0
1.2593	-0.408441	-15.0943	-0.628158	-6.60003	0
1.2600	3.56068	-13.2595	-0.628158	-1.10739	0
1.2607	2.64498	-10.2067	-0.628158	0.418794	0
1.2613	0.813588	-4.1012	-1.23847	-2.32753	0
1.2620	1.11992	-2.57481	-4.29067	-3.85371	0
1.2627	-1.01781	-5.62759	-6.12162	-2.93961	0
1.2633	-1.01781	-7.46234	-4.29067	-2.93961	0
1.2640	2.64498	-7.7707	-3.37458	-3.55169	0
1.2647	1.11992	-8.68036	-5.20614	-2.32753	0
1.2653	-1.62718	-7.15398	-6.12162	-2.32753	0
1.2660	0.813588	-3.19154	-4.90099	-3.55169	0
1.2667	0.20422	-1.04843	-3.06942	-2.93961	0
1.2673	-1.62718	-0.447123	-0.628158	-1.10739	0
1.2680	1.11992	-1.97351	1.50795	-1.10739	0
1.2687	0.813588	-4.71792	0.592474	-1.10739	0
1.2693	-2.23654	-4.1012	-2.45911	1.63893	0
1.2700	-1.93351	1.38762	-3.37458	5.29935	0
1.2707	-1.93351	5.05712	-0.933316	4.99331	0
1.2713	-3.7649	5.65842	-0.323	1.63893	0
1.2720	-2.23654	6.27515	-1.54363	-4.15975	0
1.2727	-0.10211	5.96679	-1.23847	-4.15975	0
1.2733	-0.408441	1.69599	-1.23847	-4.15975	0
1.2740	-1.62718	-5.31923	-3.67974	-4.15975	0
1.2747	-3.7649	-10.8235	-5.81646	-4.15975	0
1.2753	-3.7649	-8.68036	-5.20614	-4.15975	0
1.2760	-0.408441	0.169599	-3.67974	-4.15975	0
1.2767	-0.711478	9.62086	-3.9849	-4.15975	0
1.2773	-3.7649	11.4556	-4.59583	-4.15975	0
1.2780	-3.15224	0.169599	-3.37458	-4.15975	0
1.2787	-1.93351	-13.8762	-2.45911	-4.15975	0
1.2793	-4.37427	-15.4026	-3.37458	-4.15975	0
1.2800	-8.3401	-11.7331	-3.9849	-4.15975	0
1.2807	-9.56213	-12.6428	-3.67974	-4.15975	0
1.2813	-8.64643	-4.1012	-4.29067	-4.15975	0
1.2820	-7.4244	18.1779	-3.67974	-4.15975	0
1.2827	-5.5963	36.1862	-2.45911	-4.15975	0
1.2833	-3.7649	41.675	-2.45911	-4.15975	0
1.2840	-4.6806	38.9306	-2.45911	-4.46579	0
1.2847	-6.512	32.5167	-3.06942	-2.02551	0
1.2853	-5.5963	23.3583	-3.67974	-1.41343	0
1.2860	-4.98364	11.4556	-1.84879	-1.71947	0
1.2867	-6.20567	-1.35679	-1.54363	1.33289	0
1.2873	-4.6806	-12.9512	-3.9849	2.55303	0
1.2880	-2.54287	-25.1623	-3.37458	1.02685	0
1.2887	-3.7649	-26.0719	-0.628158	1.63893	0
1.2893	-5.28997	-6.55267	-2.45911	2.24699	0
1.2900	-5.5963	12.0723	-5.20614	0.418794	0
1.2907	-6.20567	11.1473	-2.45911	1.33289	0
1.2913	-5.5963	-2.57481	-1.84879	2.24699	0
1.2920	-4.06794	-25.1623	-4.29067	-0.801346	0
1.2927	-3.7649	-52.0205	-2.45911	-1.41343	0
1.2933	-3.15224	-68.7953	-0.628158	-0.801346	0
1.2940	0.507257	-71.8481	-2.45911	-4.15975	0
1.2947	5.39208	-68.5024	-1.54363	-6.60003	0
1.2953	5.39208	-62.3968	3.64405	-5.99197	0
1.2960	0.507257	-53.2385	3.94921	-4.15975	0
1.2967	-2.54287	-41.3358	0.287316	-4.15975	0
1.2973	-1.62718	-27.9067	-0.933316	-4.15975	0
1.2980	-2.8492	-13.8762	-0.0178419	-4.15975	0
1.2987	-5.5963	-0.447123	-1.84879	-4.15975	0
1.2993	-4.37427	5.35006	-4.29067	-4.15975	0
1.3000	-2.23654	4.13204	-3.37458	-4.15975	0
1.3007	-1.93351	5.05712	-1.84879	-4.15975	0
1.3013	-0.10211	8.7112	-2.45911	-4.15975	0
1.3020	0.20422	10.2376	-1.54363	-4.15975	0
1.3027	-1.62718	14.8167	-0.628158	-4.15975	0
1.3033	-2.8492	22.4487	0.287316	-4.15975	0
1.3040	-4.98364	23.05	2.72858	-4.15975	0
1.3047	-6.512	20.6139	2.72858	-4.15975	0
1.3053	-6.512	21.5236	-0.933316	-4.15975	0
1.3060	-8.03706	22.4487	-2.45911	-4.15975	0
1.3067	-9.2558	21.5236	-0.628158	-4.15975	0
1.3073	-6.512	22.757	0.287316	-4.15975	0
1.3080	-3.7649	23.3583	0.897632	-4.15975	0
1.3087	-3.15224	22.757	-0.323	-2.32753	0
1.3093	-2.8492	23.6667	-3.06942	1.63893	0
1.3100	-2.8492	24.5764	-2.76426	0.720809	0
1.3107	-2.54287	24.5764	-1.54363	-1.41343	0
1.3113	-1.93351	24.5764	-2.45911	0.720809	0
1.3120	-2.8492	24.2834	-0.933316	2.55303	0
1.3127	-2.8492	23.9751	1.20279	2.55303	0
1.3133	0.813588	21.5236	-1.23847	4.07921	0
1.3140	1.11992	17.8695	-5.20614	4.6913	0
1.3147	-1.93351	14.8167	-5.20614	3.47116	0
1.3153	-1.32085	12.3807	-3.37458	1.63893	0
1.3160	-0.408441	12.0723	-0.0178419	1.63893	0
1.3167	-3.15224	12.3807	1.50795	3.16511	0
1.3173	-4.6806	10.5459	-0.628158	2.85907	0
1.3180	-5.28997	9.32792	-2.45911	0.112752	0
1.3187	-8.03706	10.8543	-2.45911	0.720809	0
1.3193	-10.1715	11.764	-2.15395	1.94498	0
1.3200	-9.2558	11.1473	0.287316	-4.15975	0
1.3207	-10.1715	12.3807	0.287316	-4.15975	0
1.3213	-11.6999	14.2	0.287316	-4.15975	0
1.3220	-9.2558	16.0348	0.287316	-4.15975	0
1.3227	-7.4244	18.7792	0.287316	-4.15975	0
1.3233	-8.95276	19.0875	0.287316	-4.15975	0
1.3240	-5.5963	16.9599	0.287316	-4.15975	0
1.3247	0.20422	16.9599	0.287316	-4.15975	0
1.3253	0.813588	24.2834	0.287316	-4.15975	0
1.3260	1.42296	35.5694	0.287316	-4.15975	0
1.3267	4.47638	34.0431	0.287316	-4.15975	0
1.3273	4.17005	12.982	0.287316	-4.15975	0
1.3280	4.47638	-7.7707	0.287316	-4.15975	0
1.3287	8.13917	-12.3499	0.287316	-4.15975	0
1.3293	8.74854	-6.55267	0.287316	-4.15975	0
1.3300	7.83284	5.05712	0.287316	-4.15975	0
1.3307	9.05487	17.8695	0.287316	-4.15975	0
1.3313	9.05487	27.0278	0.287316	-4.15975	0
1.3320	9.05487	27.0278	0.287316	-4.15975	0
1.3327	9.05487	27.0278	0.287316	-4.15975	0
[truncated: 62,224 more rows]
