# Supplementary material for: Identification of Haptic Based Guiding Using Hard Reins
Source: PLoS One. 2015 Jul 22;10(7):e0132020. doi: 10.1371/journal.pone.0132020 (PMC4511788; doi:10.1371/journal.pone.0132020)
Supplement: S3 File — (ZIP) [file pone.0132020.s003.zip › EMGData1/Subject5/T13/t13.txt]

0.0000	9.05489	-14.7881	2.4234	-2.02403	0
0.0007	8.44452	-14.7881	2.11833	-1.10808	0
0.0013	5.39264	-14.7881	-0.628111	0.111861	0
0.0020	4.78226	-14.7881	-0.628111	-1.71871	0
0.0027	3.25632	-14.7881	-0.32304	-1.10808	0
0.0033	-0.405929	-14.7881	-0.933581	0.72249	0
0.0040	-3.76299	-14.7881	-1.54372	0.72249	0
0.0047	-5.89931	-14.7881	-2.45933	0.417176	0
0.0053	-6.50968	-14.7881	-0.32304	0.72249	0
0.0060	-4.67856	-14.7881	2.4234	0.111861	0
0.0067	-4.67856	-14.7881	-0.628111	1.94375	0
0.0073	-4.98375	-14.7881	-2.76441	3.46901	0
0.0080	-4.06818	-14.7881	-0.628111	-1.10808	0
0.0087	-5.28893	-14.7881	-1.23865	-7.82237	0
0.0093	-7.73043	-14.7881	-3.06948	-10.2636	0
0.0100	-6.2045	-14.7881	-1.54372	-8.73832	0
0.0107	-2.54224	-14.7881	-0.0179688	-6.60111	0
0.0113	-3.45781	-14.7881	0.897643	-4.77054	0
0.0120	-3.45781	-14.7881	1.20271	-2.02403	0
0.0127	-3.45781	-14.7881	-1.54372	-0.193454	0
0.0133	-3.45781	-14.7881	-2.45933	1.0278	0
0.0140	-3.45781	-14.7881	-0.0179688	2.55306	0
0.0147	-3.45781	-14.7881	-0.933581	3.46901	0
0.0153	-3.45781	-14.7881	-2.45933	5.30089	0
0.0160	-3.45781	-14.7881	-2.45933	8.04741	0
0.0167	-3.45781	-14.7881	-3.37495	7.74209	0
0.0173	-3.45781	-14.7881	-2.76441	3.77432	0
0.0180	-3.45781	-14.7881	-0.32304	1.94375	0
0.0187	-3.45781	-14.7881	-1.54372	3.77432	0
0.0193	-3.45781	-14.7881	-3.37495	6.21552	0
0.0200	-3.45781	-14.7881	-2.45933	6.21552	0
0.0207	-3.45781	-14.7881	-3.37495	5.30089	0
0.0213	-3.45781	-14.7881	-2.45933	4.99558	0
0.0220	-3.45781	-14.7881	-0.32304	4.99558	0
0.0227	-3.45781	-14.7881	-0.628111	3.77432	0
0.0233	-3.45781	-14.7881	0.287102	3.16369	0
0.0240	-4.67856	-16.3104	1.81326	3.46901	0
0.0247	-4.67856	-19.9712	-1.23865	2.55306	0
0.0253	-3.76299	-20.8919	-3.68002	2.24906	0
0.0260	-1.0163	-23.6393	-2.15426	2.85838	0
0.0267	0.509634	-27.3	-1.54372	2.85838	0
0.0273	-2.54224	-27.909	-2.45933	4.38495	0
0.0280	-4.67856	-25.7705	-1.54372	7.43678	0
0.0287	-4.67856	-23.6393	-1.84879	5.30089	0
0.0293	-7.42525	-22.7186	-3.06948	0.111861	0
0.0300	-9.25637	-25.1616	-2.45933	-1.71871	0
0.0307	-5.59412	-34.3172	-2.15426	-1.71871	0
0.0313	-5.28893	-43.7772	-3.37495	-3.54928	0
0.0320	-8.03562	-48.6631	-2.76441	-4.77054	0
0.0327	-7.12006	-49.8809	-0.933581	-4.77054	0
0.0333	-7.42525	-46.2202	-1.54372	-5.68649	0
0.0340	-9.86675	-38.5869	-3.37495	-6.60111	0
0.0347	-8.646	-35.535	-2.76441	-6.60111	0
0.0353	-8.34081	-31.8742	-1.23865	-5.68649	0
0.0360	-11.0875	-22.1097	-2.45933	-3.8546	0
0.0367	-9.25637	-17.84	-4.59563	-3.8546	0
0.0373	-4.67856	-15.0926	-6.12138	-4.77054	0
0.0380	-3.45781	11.1563	-6.42645	-5.07586	0
0.0387	-2.54224	53.5707	-5.20577	-4.77054	0
0.0393	-0.711117	72.1864	-4.59563	-4.46523	0
0.0400	0.814822	60.2906	-5.81631	-3.54928	0
0.0407	2.03557	50.2144	-4.59563	-3.54928	0
0.0413	4.47707	62.4219	-1.84879	-3.54928	0
0.0420	7.83414	77.9856	-2.76441	-2.02403	0
0.0427	7.83414	71.8819	-4.29056	-0.802767	0
0.0433	4.78226	48.3876	-3.06948	1.0278	0
0.0440	5.08745	23.6683	-2.45933	1.94375	0
0.0447	7.52895	-0.746656	-2.15426	-1.4134	0
0.0453	8.7497	-24.2482	-1.54372	-3.8546	0
0.0460	9.97045	-41.6387	-3.68002	-0.193454	0
0.0467	10.5808	-52.3239	-3.06948	1.0278	0
0.0473	10.2756	-54.1507	2.11833	-2.93997	0
0.0480	13.6297	-54.1507	0.897643	-2.02403	0
0.0487	16.6816	-54.1507	-3.98509	1.94375	0
0.0493	16.3764	-54.1507	-2.45933	0.72249	0
0.0500	17.292	-54.1507	-0.933581	-1.71871	0
0.0507	17.292	-54.1507	-3.68002	-2.63465	0
0.0513	11.4964	-54.1507	-4.29056	-3.24528	0
0.0520	5.69783	-54.1507	-2.15426	-3.54928	0
0.0527	7.52895	-54.1507	-0.628111	-4.46523	0
0.0533	13.6297	-54.1507	-0.628111	-5.9918	0
0.0540	16.9868	-54.1507	-1.23865	-4.15991	0
0.0547	15.7661	-54.1507	0.592572	-0.497452	0
0.0553	14.8505	-54.1507	2.11833	-2.63465	0
0.0560	17.292	-54.1507	-1.54372	-5.38117	0
0.0567	16.9868	-54.1507	-2.76441	-2.02403	0
0.0573	13.6297	-54.1507	1.20271	1.63843	0
0.0580	14.8505	-54.1507	0.287102	1.0278	0
0.0587	14.5453	-54.1507	-1.23865	0.72249	0
0.0593	8.13933	-54.1507	3.94955	1.63843	0
0.0600	5.69783	-54.1507	5.17023	1.33312	0
0.0607	9.66527	-54.1507	-0.628111	1.94375	0
0.0613	9.36008	-54.1507	-2.76441	1.0278	0
0.0620	5.08745	-54.1507	-1.54372	-2.93997	0
0.0627	2.95114	-54.1507	-1.54372	-4.15991	0
0.0633	1.73038	-54.1507	-1.54372	-1.4134	0
0.0640	-0.100742	-54.1507	-0.628111	-0.193454	0
0.0647	0.509634	-54.1507	-1.23865	-0.497452	0
0.0653	3.25632	-54.1507	-0.933581	1.0278	0
0.0660	1.4252	-54.1507	-0.32304	0.417176	0
0.0667	-4.67856	-54.1507	-2.15426	-2.63465	0
0.0673	-5.89931	-54.1507	-3.37495	-2.02403	0
0.0680	-3.45781	-54.1507	-2.45933	1.63843	0
0.0687	-4.67856	-54.1507	-0.628111	1.94375	0
0.0693	-6.81487	-54.1507	0.897643	-0.193454	0
0.0700	-4.67856	-54.1507	-0.32304	-1.10808	0
0.0707	-3.76299	-54.1507	-1.84879	-1.4134	0
0.0713	-5.59412	-54.1507	0.287102	-1.71871	0
0.0720	-3.45781	-54.1507	2.4234	-0.497452	0
0.0727	-1.93187	-54.1507	-0.628111	0.72249	0
0.0733	-3.76299	-54.1507	-2.76441	0.111861	0
0.0740	-1.0163	-54.1507	-0.32304	-0.193454	0
0.0747	4.17189	-54.1507	-0.32304	0.417176	0
0.0753	3.25632	-54.1507	-3.37495	1.33312	0
0.0760	0.204446	-54.1507	-3.06948	1.63843	0
0.0767	0.814822	-54.1507	-0.628111	1.33312	0
0.0773	2.34076	-54.1507	-0.32304	1.33312	0
0.0780	3.25632	-54.1507	-0.32304	2.55306	0
0.0787	1.73038	-54.1507	-0.32304	2.24906	0
0.0793	-1.0163	-54.1507	-1.84879	-0.193454	0
0.0800	0.509634	-54.1507	-2.76441	-1.10808	0
0.0807	2.03557	-54.1507	-2.76441	-0.193454	0
0.0813	0.204446	-54.1507	-3.37495	-0.193454	0
0.0820	0.509634	-54.1507	-2.45933	0.72249	0
0.0827	1.73038	-54.1507	-0.628111	2.24906	0
0.0833	-1.0163	-54.1507	-0.933581	1.94375	0
0.0840	-1.0163	-54.1507	-2.76441	1.0278	0
0.0847	-1.0163	-54.1507	-3.68002	1.33312	0
0.0853	-1.0163	-54.1507	-4.9007	2.24906	0
0.0860	-1.0163	-54.1507	-5.20577	2.55306	0
0.0867	-1.0163	-54.1507	-4.59563	1.63843	0
0.0873	-1.0163	-54.1507	-5.20577	0.72249	0
0.0880	-1.0163	-54.1507	-6.73192	0.72249	0
0.0887	-1.0163	-54.1507	-6.12138	1.0278	0
0.0893	-1.0163	-54.1507	-3.37495	0.72249	0
0.0900	-1.0163	-54.1507	-2.76441	0.72249	0
0.0907	-1.0163	-54.1507	-4.29056	0.72249	0
0.0913	-1.0163	-54.1507	-4.29056	0.417176	0
0.0920	-1.0163	-54.1507	-2.15426	-2.02403	0
0.0927	-1.0163	-54.1507	-0.628111	-2.63465	0
0.0933	-1.0163	-54.1507	-0.628111	1.33312	0
0.0940	-1.0163	-54.1507	-2.45933	3.16369	0
0.0947	-1.0163	-54.1507	-1.84879	1.0278	0
0.0953	-1.0163	-54.1507	2.11833	0.72249	0
0.0960	-3.76299	-54.1507	3.03394	1.94375	0
0.0967	-1.62668	-54.1507	-1.84879	-0.193454	0
0.0973	-0.100742	-54.1507	-4.29056	-2.63465	0
0.0980	-3.15262	-54.1507	-2.76441	-2.63465	0
0.0987	-4.06818	-54.1507	-2.45933	-1.71871	0
0.0993	-0.711117	-54.1507	-2.45933	-1.10808	0
0.1000	-1.0163	-54.1507	-1.23865	-2.32934	0
0.1007	-3.15262	-54.1507	-2.76441	-5.68649	0
0.1013	-3.45781	-54.1507	-4.29056	-9.34763	0
0.1020	-4.37337	-54.1507	-3.37495	-10.2636	0
0.1027	-1.93187	-54.1507	-2.45933	-7.51706	0
0.1033	4.47707	-54.1507	-3.06948	-4.46523	0
0.1040	4.47707	-54.1507	-3.68002	-3.54928	0
0.1047	-1.0163	-54.1507	-4.29056	-1.4134	0
0.1053	-2.54224	-54.1507	-2.76441	1.63843	0
0.1060	-0.711117	-54.1507	-0.628111	1.0278	0
0.1067	1.73038	-54.1507	-1.23865	-2.02403	0
0.1073	4.78226	-54.1507	-1.54372	-1.71871	0
0.1080	-1.0163	-54.1507	-0.933581	-0.802767	0
0.1087	-1.0163	-54.1507	-1.54372	-2.63465	0
0.1093	-1.0163	-54.1507	-0.628111	-3.8546	0
0.1100	-1.0163	-54.1507	0.592572	-3.8546	0
0.1107	-1.0163	-54.1507	-1.54372	-3.8546	0
0.1113	-1.0163	-54.1507	-2.76441	-1.71871	0
0.1120	-1.0163	-54.1507	-1.54372	1.0278	0
0.1127	-1.0163	-54.1507	-3.37495	-0.193454	0
0.1133	-1.0163	-54.1507	-5.20577	-2.02403	0
0.1140	-1.0163	-54.1507	-2.15426	-0.497452	0
0.1147	-1.0163	-54.1507	-0.628111	0.417176	0
0.1153	-1.0163	-54.1507	-3.37495	-2.02403	0
0.1160	-1.0163	-54.1507	-3.06948	-2.93997	0
0.1167	-1.0163	-54.1507	-0.0179688	-0.193454	0
0.1173	-1.0163	-54.1507	-0.933581	2.55306	0
0.1180	-1.0163	-54.1507	-3.68002	3.46901	0
0.1187	-1.0163	-54.1507	-1.54372	2.85838	0
0.1193	-1.0163	-54.1507	2.72887	2.24906	0
0.1200	-1.0163	-54.1507	0.287102	-0.497452	0
0.1207	-1.0163	-54.1507	-4.9007	-2.32934	0
0.1213	-1.0163	-54.1507	-5.20577	-0.193454	0
0.1220	-1.0163	-54.1507	-2.15426	2.55306	0
0.1227	-1.0163	-54.1507	-1.23865	1.0278	0
0.1233	-1.0163	-54.1507	-2.45933	-0.193454	0
0.1240	-1.0163	-54.1507	-4.29056	1.94375	0
0.1247	-1.0163	-54.1507	-3.98509	1.63843	0
0.1253	-1.0163	-54.1507	-1.54372	-0.193454	0
0.1260	-1.0163	-54.1507	0.287102	-0.193454	0
0.1267	-1.0163	-54.1507	-1.54372	-0.802767	0
0.1273	-1.0163	-54.1507	-2.15426	-2.02403	0
0.1280	-1.0163	-54.1507	0.897643	0.72249	0
0.1287	-1.0163	-54.1507	3.33901	2.55306	0
0.1293	-1.0163	-54.1507	-0.0179688	-2.02403	0
0.1300	-1.0163	-54.1507	-3.37495	-4.77054	0
0.1307	-1.0163	-54.1507	-0.628111	-2.32934	0
0.1313	-1.0163	-54.1507	3.33901	-1.71871	0
0.1320	-5.59412	-54.1507	2.4234	-1.71871	0
0.1327	-3.45781	-54.1507	1.20271	0.417176	0
0.1333	-5.59412	-54.1507	1.20271	0.417176	0
0.1340	-7.12006	-54.1507	0.287102	-1.10808	0
0.1347	-4.37337	-54.1507	-1.54372	-2.02403	0
0.1353	-1.32149	-54.1507	-1.54372	-3.54928	0
0.1360	-1.32149	-54.1507	-1.84879	-2.32934	0
0.1367	-1.0163	-54.1507	-0.0179688	2.55306	0
0.1373	0.814822	-54.1507	2.11833	2.55306	0
0.1380	1.73038	-54.1507	0.897643	-1.4134	0
0.1387	1.4252	-54.1507	-0.32304	-1.10808	0
0.1393	2.03557	-54.1507	2.11833	0.417176	0
0.1400	3.25632	-54.1507	1.81326	-0.802767	0
0.1407	3.56151	-54.1507	-2.45933	0.417176	0
0.1413	2.95114	-54.1507	-3.06948	2.55306	0
0.1420	2.34076	-54.1507	0.287102	2.24906	0
0.1427	2.34076	-54.1507	2.72887	1.63843	0
0.1433	2.64595	-54.1507	2.11833	1.63843	0
0.1440	1.73038	-54.1507	-0.32304	0.111861	0
0.1447	2.03557	-54.1507	-0.933581	-0.497452	0
0.1453	4.47707	-54.1507	0.287102	1.63843	0
0.1460	3.56151	-54.1507	-1.23865	2.24906	0
0.1467	1.4252	-54.1507	-2.76441	-0.193454	0
0.1473	2.95114	-54.1507	0.287102	-0.193454	0
0.1480	2.64595	-54.1507	2.11833	4.07964	0
0.1487	-1.62668	-54.1507	-2.15426	5.30089	0
0.1493	-1.93187	-54.1507	-5.20577	2.85838	0
0.1500	0.509634	-54.1507	-1.84879	3.77432	0
0.1507	-1.62668	-54.1507	0.287102	6.82615	0
0.1513	-3.76299	-54.1507	-0.933581	3.46901	0
0.1520	-1.93187	-54.1507	-0.933581	-2.02403	0
0.1527	-0.405929	-54.1507	0.287102	-2.93997	0
0.1533	0.204446	-54.1507	-0.0179688	-3.54928	0
0.1540	1.73038	-54.1507	0.287102	-5.38117	0
0.1547	2.03557	-54.1507	1.81326	-4.77054	0
0.1553	0.204446	-54.1507	0.287102	-3.24528	0
0.1560	-0.100742	-56.5936	0.287102	-3.24528	0
0.1567	1.73038	-55.9847	1.81326	-2.93997	0
0.1573	3.56151	-53.5417	-0.628111	-4.77054	0
0.1580	4.78226	-49.272	-1.84879	-7.21174	0
0.1587	5.39264	-44.3861	3.03394	-5.68649	0
0.1593	4.47707	-32.4831	2.4234	-3.8546	0
0.1600	2.64595	-12.6497	-3.37495	-5.07586	0
0.1607	3.8667	3.52305	-3.06948	-2.63465	0
0.1613	5.69783	12.0697	-0.628111	1.63843	0
0.1620	4.17189	14.2082	-0.628111	0.111861	0
0.1627	2.03557	18.4779	0.897643	-3.8546	0
0.1633	1.73038	34.6506	0.592572	-5.07586	0
0.1640	1.4252	50.5189	-0.628111	-5.07586	0
0.1647	-1.0163	47.7787	0.897643	-2.93997	0
0.1653	-3.15262	34.3462	0.897643	-2.02403	0
0.1660	-2.84743	21.2253	-1.23865	-2.93997	0
0.1667	-1.32149	11.4608	0.592572	-0.193454	0
0.1673	-3.76299	8.7134	2.11833	2.85838	0
0.1680	-7.42525	8.7134	0.592572	1.0278	0
0.1687	-6.2045	8.7134	0.287102	-0.802767	0
0.1693	-3.45781	8.7134	-0.628111	-0.193454	0
0.1700	-2.84743	8.7134	-0.933581	-1.71871	0
0.1707	-1.32149	8.7134	1.20271	-2.63465	0
0.1713	-1.0163	8.7134	0.287102	-0.193454	0
0.1720	-4.67856	8.7134	-2.45933	1.33312	0
0.1727	-5.59412	8.7134	-2.45933	1.33312	0
0.1733	-2.84743	8.7134	-1.84879	2.55306	0
0.1740	-1.0163	8.7134	-1.84879	1.94375	0
0.1747	0.509634	8.7134	-0.628111	-1.10808	0
0.1753	3.56151	8.7134	-2.15426	-1.10808	0
0.1760	5.39264	8.7134	-3.37495	1.63843	0
0.1767	3.56151	8.7134	-0.32304	3.77432	0
0.1773	1.4252	8.7134	-0.628111	5.30089	0
0.1780	2.34076	8.7134	-3.98509	5.30089	0
0.1787	2.64595	8.7134	-2.45933	2.55306	0
0.1793	-1.0163	8.7134	1.20271	-0.193454	0
0.1800	-3.45781	8.7134	0.287102	-0.802767	0
0.1807	-0.100742	8.7134	-2.45933	-4.77054	0
0.1813	2.03557	8.7134	-5.51124	-6.2958	0
0.1820	1.12001	8.7134	-5.81631	-0.802767	0
0.1827	2.34076	8.7134	-2.45933	1.63843	0
0.1833	3.8667	8.7134	-2.45933	-1.10808	0
0.1840	3.56151	8.7134	-3.37495	1.63843	0
0.1847	6.00301	8.7134	-0.628111	6.52084	0
0.1853	7.22376	8.7134	-1.54372	2.55306	0
0.1860	2.34076	8.7134	-4.9007	-1.71871	0
0.1867	-1.62668	8.7134	-4.29056	-1.10808	0
0.1873	-1.0163	8.7134	-3.37495	-1.4134	0
0.1880	-2.23706	8.7134	-4.29056	-2.32934	0
0.1887	-4.37337	8.7134	-3.37495	-1.4134	0
0.1893	-2.23706	8.7134	-2.45933	-0.193454	0
0.1900	0.204446	8.7134	-3.06948	1.63843	0
0.1907	1.12001	8.7134	-1.54372	3.77432	0
0.1913	3.56151	8.7134	0.592572	2.85838	0
0.1920	6.00301	8.7134	-0.0179688	1.33312	0
0.1927	2.95114	8.7134	-1.54372	2.85838	0
0.1933	-1.0163	8.7134	-1.84879	3.16369	0
0.1940	-0.711117	8.7134	-2.15426	1.0278	0
0.1947	-0.711117	8.7134	-2.45933	1.63843	0
0.1953	-3.76299	8.7134	-3.37495	3.77432	0
0.1960	-2.54224	8.7134	-2.45933	1.94375	0
0.1967	3.25632	8.7134	-2.76441	-1.4134	0
0.1973	3.56151	8.7134	-3.37495	-2.32934	0
0.1980	0.814822	8.7134	-2.45933	-2.02403	0
0.1987	2.64595	8.7134	-1.84879	-0.193454	0
0.1993	6.3082	8.7134	-2.45933	2.24906	0
0.2000	5.39264	8.7134	-1.23865	1.63843	0
0.2007	4.47707	8.7134	-0.628111	-0.802767	0
0.2013	4.47707	8.7134	-1.54372	0.111861	0
0.2020	2.34076	8.7134	-3.37495	2.85838	0
0.2027	-0.711117	8.7134	-3.37495	2.55306	0
0.2033	-3.76299	8.7134	0.897643	0.72249	0
0.2040	-1.0163	8.7134	4.25462	1.33312	0
0.2047	-1.0163	8.7134	-0.0179688	4.07964	0
0.2053	-1.0163	8.7134	-5.20577	5.30089	0
0.2060	-1.0163	8.7134	-3.68002	4.38495	0
0.2067	-1.0163	8.7134	-2.15426	1.63843	0
0.2073	-1.0163	8.7134	-1.84879	2.55306	0
0.2080	-1.0163	8.7134	0.287102	6.21552	0
0.2087	-1.0163	8.7134	-0.32304	5.91021	0
0.2093	-1.0163	8.7134	-2.45933	2.55306	0
0.2100	-1.0163	8.7134	-2.45933	1.63843	0
0.2107	-1.0163	8.7134	-2.45933	-0.193454	0
0.2113	-1.0163	8.7134	-1.54372	-3.8546	0
0.2120	-1.0163	8.7134	0.287102	-2.02403	0
0.2127	-1.0163	8.7134	-0.933581	1.33312	0
0.2133	-1.0163	8.7134	-4.29056	-2.02403	0
0.2140	-1.0163	8.7134	-2.76441	-2.93997	0
0.2147	-1.0163	8.7134	2.72887	1.63843	0
0.2153	-1.0163	8.7134	5.17023	3.46901	0
0.2160	5.69783	8.7134	3.64408	3.46901	0
0.2167	8.44452	8.7134	0.592572	4.07964	0
0.2173	12.1068	8.7134	-0.628111	3.16369	0
0.2180	11.8016	8.7134	-0.0179688	0.72249	0
0.2187	8.13933	8.7134	-0.0179688	-2.02403	0
0.2193	5.08745	8.7134	-1.54372	-4.77054	0
0.2200	2.64595	8.7134	-1.54372	-4.77054	0
0.2207	4.17189	8.7134	0.287102	-2.63465	0
0.2213	8.13933	8.7134	-0.628111	-2.02403	0
0.2220	7.52895	8.7134	-3.37495	-2.02403	0
0.2227	6.00301	8.7134	-1.54372	-2.02403	0
0.2233	7.83414	8.7134	0.287102	-1.71871	0
0.2240	5.39264	8.7134	-0.0179688	0.72249	0
0.2247	0.814822	8.7134	1.20271	1.63843	0
0.2253	1.73038	8.7134	3.64408	-0.193454	0
0.2260	2.64595	8.7134	1.20271	-1.71871	0
0.2267	-0.100742	8.7134	-0.0179688	-2.93997	0
0.2273	1.4252	8.7134	3.94955	-5.68649	0
0.2280	0.814822	8.7134	5.78037	-7.21174	0
0.2287	-2.84743	8.7134	1.20271	-6.90643	0
0.2293	-1.0163	8.7134	-1.84879	-4.77054	0
0.2300	1.73038	8.7134	-0.628111	-1.10808	0
0.2307	-0.100742	8.7134	1.20271	-1.10808	0
0.2313	1.73038	8.7134	-0.0179688	-1.71871	0
0.2320	4.47707	8.7134	-1.54372	-0.193454	0
0.2327	2.95114	8.7134	-1.54372	-0.193454	0
0.2333	2.95114	8.7134	-1.23865	-4.15991	0
0.2340	3.56151	8.7134	-0.628111	-5.68649	0
0.2347	0.814822	8.7134	-0.0179688	-2.63465	0
0.2353	1.4252	8.7134	1.20271	0.111861	0
0.2360	2.95114	8.7134	2.72887	1.0278	0
0.2367	-1.0163	8.7134	3.33901	-0.193454	0
0.2373	-3.76299	8.7134	2.11833	-0.802767	0
0.2380	-2.84743	8.7134	2.11833	0.72249	0
0.2387	-5.59412	8.7134	3.03394	1.94375	0
0.2393	-7.42525	8.7134	2.72887	1.33312	0
0.2400	-3.15262	8.7134	2.11833	-0.802767	0
0.2407	-1.0163	8.7134	3.03394	-1.4134	0
0.2413	-3.45781	8.7134	1.20271	0.417176	0
0.2420	-4.37337	8.7134	-0.628111	2.55306	0
0.2427	-1.93187	8.7134	1.50778	1.63843	0
0.2433	2.64595	8.7134	2.11833	-0.802767	0
0.2440	4.78226	8.7134	-0.0179688	-1.4134	0
0.2447	3.8667	8.7134	-0.628111	-2.32934	0
0.2453	4.47707	8.7134	0.592572	-2.32934	0
0.2460	5.08745	8.7134	-1.23865	-1.10808	0
0.2467	2.64595	8.7134	-3.06948	-0.802767	0
0.2473	2.03557	8.7134	-1.54372	-1.4134	0
0.2480	3.56151	8.7134	1.20271	0.417176	0
0.2487	1.12001	8.7134	1.81326	0.72249	0
0.2493	-1.32149	8.7134	-1.23865	-2.02403	0
0.2500	0.814822	8.7134	-3.68002	-1.4134	0
0.2507	1.73038	8.7134	-0.32304	1.33312	0
0.2513	-0.405929	8.7134	4.25462	0.72249	0
0.2520	-1.32149	11.4608	2.11833	-1.4134	0
0.2527	-1.62668	0.47119	-1.84879	-1.4134	0
0.2533	-1.93187	-5.02361	-1.54372	-0.497452	0
0.2540	-1.0163	-12.3452	-0.933581	0.417176	0
0.2547	-0.100742	-19.6668	-2.45933	1.94375	0
0.2553	-1.62668	-7.15485	-2.76441	3.46901	0
0.2560	-3.76299	23.3638	-1.54372	4.69026	0
0.2567	-2.23706	41.675	-0.628111	3.16369	0
0.2573	1.12001	37.0936	-0.933581	-1.71871	0
0.2580	2.64595	23.9727	-0.628111	-4.15991	0
0.2587	1.73038	13.2876	-0.32304	-2.93997	0
0.2593	0.814822	3.82752	-0.32304	-0.802767	0
0.2600	1.73038	-5.32808	0.287102	-1.10808	0
0.2607	3.8667	-10.5112	1.20271	-3.8546	0
0.2613	3.56151	-12.6497	-1.23865	-6.2958	0
0.2620	2.64595	-15.0926	-3.98509	-5.07586	0
0.2627	4.47707	-15.0926	-1.54372	-2.93997	0
0.2633	4.17189	-10.2067	3.03394	-2.02403	0
0.2640	-1.62668	8.7134	0.592572	-1.10808	0
0.2647	-4.67856	8.7134	-3.68002	0.111861	0
0.2653	-1.0163	8.7134	-3.06948	-0.193454	0
0.2660	-0.100742	8.7134	-1.54372	-1.4134	0
0.2667	-4.06818	8.7134	-3.37495	-0.193454	0
0.2673	-4.06818	8.7134	-3.37495	3.77432	0
0.2680	-0.711117	8.7134	-1.54372	3.46901	0
0.2687	0.509634	8.7134	-2.45933	-0.497452	0
0.2693	1.73038	8.7134	-3.06948	-0.497452	0
0.2700	2.95114	8.7134	-0.0179688	1.63843	0
0.2707	2.03557	8.7134	0.592572	-0.193454	0
0.2713	-0.100742	8.7134	-2.45933	-1.10808	0
0.2720	-1.93187	8.7134	-3.06948	0.72249	0
0.2727	-3.76299	8.7134	0.287102	-1.10808	0
0.2733	-3.76299	8.7134	1.20271	-5.68649	0
0.2740	-2.23706	8.7134	-0.933581	-5.68649	0
0.2747	-1.62668	8.7134	-1.54372	-3.8546	0
0.2753	0.814822	8.7134	0.287102	-3.8546	0
0.2760	4.17189	8.7134	1.50778	-5.68649	0
0.2767	2.95114	8.7134	0.287102	-5.68649	0
0.2773	-1.0163	8.7134	-2.45933	-3.54928	0
0.2780	-1.0163	8.7134	-3.37495	-2.02403	0
0.2787	-0.100742	8.7134	-1.23865	-2.32934	0
0.2793	-1.62668	8.7134	-0.628111	-1.10808	0
0.2800	-2.23706	8.7134	-1.84879	1.63843	0
0.2807	-0.405929	8.7134	-2.45933	2.24906	0
0.2813	-0.100742	8.7134	-3.37495	0.417176	0
0.2820	-1.32149	8.7134	-3.06948	-0.802767	0
0.2827	0.204446	8.7134	-0.628111	0.111861	0
0.2833	4.78226	8.7134	0.287102	1.33312	0
0.2840	6.3082	8.7134	-0.628111	0.72249	0
0.2847	1.73038	8.7134	-2.15426	0.72249	0
0.2853	-2.84743	8.7134	-4.59563	0.417176	0
0.2860	-1.93187	8.7134	-3.98509	-0.193454	0
0.2867	0.204446	8.7134	-0.628111	0.72249	0
0.2873	-1.0163	8.7134	-0.628111	1.63843	0
0.2880	0.814822	8.7134	-3.06948	0.111861	0
0.2887	0.814822	8.7134	-3.37495	-0.802767	0
0.2893	0.814822	8.7134	-3.98509	-2.02403	0
0.2900	0.814822	8.7134	-3.37495	-3.8546	0
0.2907	0.814822	8.7134	-2.15426	-1.10808	0
0.2913	0.814822	8.7134	-2.76441	2.85838	0
0.2920	0.814822	8.7134	-3.68002	1.33312	0
0.2927	0.814822	8.7134	-3.06948	-0.193454	0
0.2933	0.814822	8.7134	-2.15426	1.0278	0
0.2940	0.814822	8.7134	-1.84879	-1.4134	0
0.2947	0.814822	8.7134	-2.45933	-2.32934	0
0.2953	0.814822	8.7134	-2.45933	1.33312	0
0.2960	0.814822	8.7134	3.03394	1.63843	0
0.2967	0.814822	8.7134	6.69599	-1.10808	0
0.2973	0.814822	8.7134	0.592572	-1.4134	0
0.2980	0.814822	8.7134	-3.68002	-2.02403	0
0.2987	0.814822	8.7134	-1.54372	-1.10808	0
0.2993	0.814822	8.7134	0.287102	3.46901	0
0.3000	0.814822	8.7134	2.11833	2.85838	0
0.3007	0.814822	8.7134	2.11833	-0.193454	0
0.3013	0.814822	8.7134	-1.23865	2.55306	0
0.3020	0.814822	8.7134	-1.54372	5.30089	0
0.3027	0.814822	8.7134	2.11833	3.46901	0
0.3033	0.814822	8.7134	2.11833	1.94375	0
0.3040	0.814822	8.7134	1.20271	2.55306	0
0.3047	0.814822	8.7134	0.897643	4.07964	0
0.3053	0.814822	8.7134	-0.933581	3.46901	0
0.3060	0.814822	8.7134	-0.0179688	0.417176	0
0.3067	0.814822	8.7134	3.33901	-1.4134	0
0.3073	0.814822	8.7134	1.81326	-0.193454	0
0.3080	0.814822	8.7134	-0.933581	-0.193454	0
0.3087	0.814822	8.7134	1.20271	-3.24528	0
0.3093	0.814822	8.7134	1.20271	-6.60111	0
0.3100	0.814822	8.7134	-1.23865	-7.21174	0
0.3107	0.814822	8.7134	1.20271	-5.07586	0
0.3113	0.814822	8.7134	3.03394	-5.68649	0
0.3120	0.814822	8.7134	1.20271	-6.60111	0
0.3127	0.814822	8.7134	0.287102	-4.46523	0
0.3133	0.814822	8.7134	0.592572	-2.32934	0
0.3140	0.814822	8.7134	-0.933581	-2.02403	0
0.3147	0.814822	8.7134	-1.54372	1.33312	0
0.3153	0.814822	8.7134	-1.54372	2.85838	0
0.3160	0.814822	8.7134	-2.15426	0.72249	0
0.3167	0.814822	8.7134	-1.54372	-0.193454	0
0.3173	0.814822	8.7134	-0.933581	-0.193454	0
0.3180	0.814822	8.7134	-2.45933	-1.71871	0
0.3187	0.814822	8.7134	-3.06948	-2.93997	0
0.3193	0.814822	8.7134	-1.84879	-2.63465	0
0.3200	0.814822	8.7134	-0.628111	-1.10808	0
0.3207	0.814822	8.7134	-1.84879	-1.10808	0
0.3213	0.814822	8.7134	-3.37495	-3.8546	0
0.3220	0.814822	8.7134	-0.933581	-5.07586	0
0.3227	0.814822	8.7134	1.20271	-2.32934	0
0.3233	0.814822	8.7134	-0.32304	-2.63465	0
0.3240	-3.76299	-15.0926	-1.23865	-4.46523	0
0.3247	-6.81487	-9.59779	-0.628111	-2.32934	0
0.3253	-10.4771	-4.10298	-3.68002	-0.802767	0
0.3260	-12.0031	-0.442194	-4.29056	-1.71871	0
0.3267	-11.6979	5.05261	0.592572	-0.802767	0
0.3273	-9.25637	8.7134	0.287102	0.111861	0
0.3280	-5.28893	8.40894	-5.51124	-0.802767	0
0.3287	-4.67856	6.57492	-6.12138	1.0278	0
0.3293	-5.28893	6.57492	-2.45933	2.55306	0
0.3300	-0.405929	16.035	-2.76441	-0.497452	0
0.3307	2.95114	28.2424	-4.59563	-3.24528	0
0.3313	0.509634	26.7201	-3.68002	-1.10808	0
0.3320	-1.0163	19.6958	-1.54372	0.72249	0
0.3327	-0.405929	18.7824	-0.933581	-0.497452	0
0.3333	-3.15262	14.2082	-3.37495	-1.10808	0
0.3340	-4.06818	6.87938	-6.73192	0.72249	0
0.3347	-0.405929	11.4608	-6.73192	1.94375	0
0.3353	0.204446	19.0868	-2.15426	1.94375	0
0.3360	-1.93187	8.7134	0.592572	1.94375	0
0.3367	-0.100742	8.7134	-1.54372	1.33312	0
0.3373	2.34076	8.7134	-4.29056	-0.497452	0
0.3380	0.814822	8.7134	-3.98509	-1.10808	0
0.3387	-1.32149	8.7134	-4.59563	-1.10808	0
0.3393	-0.405929	8.7134	-4.9007	-2.32934	0
0.3400	0.204446	8.7134	-3.06948	-1.4134	0
0.3407	-1.93187	8.7134	-4.29056	-0.193454	0
0.3413	-0.100742	8.7134	-7.03699	-1.10808	0
0.3420	6.00301	8.7134	-4.59563	-0.802767	0
0.3427	7.22376	8.7134	-1.54372	2.85838	0
0.3433	2.34076	8.7134	-1.84879	2.85838	0
0.3440	0.204446	8.7134	-0.933581	0.72249	0
0.3447	1.4252	8.7134	-0.933581	1.63843	0
0.3453	0.204446	8.7134	-5.20577	3.16369	0
0.3460	-1.0163	8.7134	-5.51124	1.63843	0
0.3467	1.4252	8.7134	-0.32304	1.94375	0
0.3473	4.17189	8.7134	0.897643	2.85838	0
0.3480	3.25632	8.7134	-1.54372	0.72249	0
0.3487	1.12001	8.7134	-2.45933	-1.4134	0
0.3493	1.73038	8.7134	-1.54372	-1.10808	0
0.3500	2.95114	8.7134	-1.84879	0.111861	0
0.3507	2.64595	8.7134	-3.98509	0.72249	0
0.3513	2.64595	8.7134	-4.59563	0.417176	0
0.3520	3.25632	8.7134	-1.54372	1.0278	0
0.3527	2.95114	8.7134	-0.628111	2.55306	0
0.3533	3.56151	8.7134	-3.37495	2.55306	0
0.3540	2.64595	8.7134	-2.76441	3.46901	0
0.3547	0.204446	8.7134	-0.0179688	7.13147	0
0.3553	0.509634	8.7134	0.592572	6.52084	0
0.3560	1.73038	8.7134	2.11833	2.85838	0
0.3567	0.814822	8.7134	3.03394	3.77432	0
0.3573	-0.100742	8.7134	0.287102	6.21552	0
0.3580	-0.405929	8.7134	-3.68002	5.30089	0
0.3587	-0.711117	8.7134	-2.15426	2.85838	0
0.3593	2.34076	8.7134	2.4234	0.111861	0
0.3600	4.17189	8.7134	1.20271	-1.4134	0
0.3607	4.17189	8.7134	-3.37495	-2.32934	0
0.3613	4.17189	8.7134	-2.76441	-4.77054	0
0.3620	4.17189	8.7134	-0.628111	-6.60111	0
0.3627	4.17189	8.7134	-1.84879	-5.68649	0
0.3633	4.17189	8.7134	-1.84879	-4.15991	0
0.3640	4.17189	8.7134	-1.54372	-1.10808	0
0.3647	4.17189	8.7134	-4.29056	-0.193454	0
0.3653	4.17189	8.7134	-3.37495	-4.77054	0
0.3660	4.17189	8.7134	0.287102	-6.60111	0
0.3667	4.17189	8.7134	-0.628111	-3.8546	0
0.3673	4.17189	8.7134	-3.06948	-4.15991	0
0.3680	4.17189	8.7134	-3.06948	-5.9918	0
0.3687	4.17189	8.7134	-4.29056	-2.32934	0
0.3693	4.17189	8.7134	-3.37495	-0.802767	0
0.3700	4.17189	8.7134	-0.628111	-3.8546	0
0.3707	4.17189	8.7134	-0.628111	-2.32934	0
0.3713	4.17189	8.7134	1.50778	1.94375	0
0.3720	4.17189	8.7134	2.4234	1.94375	0
0.3727	4.17189	8.7134	-5.20577	0.417176	0
0.3733	4.17189	8.7134	-8.25768	1.33312	0
0.3740	4.17189	8.7134	-1.54372	2.55306	0
0.3747	4.17189	8.7134	0.287102	3.46901	0
0.3753	4.17189	8.7134	-3.68002	2.55306	0
0.3760	4.17189	8.7134	-3.06948	-1.10808	0
0.3767	4.17189	8.7134	-3.06948	-1.10808	0
0.3773	4.17189	8.7134	-5.20577	1.33312	0
0.3780	4.17189	8.7134	-3.37495	-1.10808	0
0.3787	4.17189	8.7134	-1.84879	-4.77054	0
0.3793	4.17189	8.7134	-2.45933	-2.93997	0
0.3800	4.17189	8.7134	-1.54372	0.417176	0
0.3807	4.17189	8.7134	-1.54372	0.72249	0
0.3813	4.17189	8.7134	-2.45933	0.72249	0
0.3820	4.17189	8.7134	-0.628111	0.417176	0
0.3827	4.17189	8.7134	-0.0179688	-0.802767	0
0.3833	4.17189	8.7134	-0.628111	-1.71871	0
0.3840	-7.12006	33.4328	2.72887	-2.63465	0
0.3847	-7.42525	57.2388	2.11833	-2.93997	0
0.3853	-5.59412	86.5323	-3.68002	-2.93997	0
0.3860	-7.73043	90.802	-3.98509	-2.02403	0
0.3867	-10.7823	74.6293	-0.32304	0.417176	0
0.3873	-9.56156	53.5707	-0.628111	0.72249	0
0.3880	-8.646	31.5988	-1.54372	-1.4134	0
0.3887	-8.646	13.9037	-1.54372	-0.193454	0
0.3893	-7.42525	1.39182	-2.45933	4.07964	0
0.3900	-7.73043	-11.1201	-1.54372	5.91021	0
0.3907	-8.646	-21.1963	-0.0179688	4.38495	0
0.3913	-5.28893	-26.075	-3.06948	3.16369	0
0.3920	-1.93187	-31.2653	-5.20577	4.07964	0
0.3927	-1.32149	-36.1512	-2.45933	4.99558	0
0.3933	-1.0163	-37.0646	-0.933581	3.77432	0
0.3940	-2.23706	-34.6216	-3.37495	1.94375	0
0.3947	-4.67856	-30.6564	-2.45933	0.72249	0
0.3953	-4.98375	-26.3794	0.592572	-2.02403	0
0.3960	-5.28893	8.7134	0.287102	-3.8546	0
0.3967	-7.42525	8.7134	-1.54372	-0.802767	0
0.3973	-8.34081	8.7134	-3.68002	2.55306	0
0.3980	-8.95119	8.7134	-4.59563	1.33312	0
0.3987	-9.56156	8.7134	-3.37495	-1.10808	0
0.3993	-10.1719	8.7134	-1.84879	-2.63465	0
0.4000	-12.0031	8.7134	-3.06948	-4.15991	0
0.4007	-11.3927	8.7134	-4.29056	-4.46523	0
0.4013	-6.81487	8.7134	-3.06948	-2.63465	0
0.4020	-6.81487	8.7134	-0.32304	-2.02403	0
0.4027	-10.7823	8.7134	0.287102	-2.63465	0
0.4033	-10.4771	8.7134	-1.54372	-1.71871	0
0.4040	-10.7823	8.7134	-3.98509	-0.802767	0
0.4047	-12.9186	8.7134	-4.29056	-2.02403	0
0.4053	-11.0875	8.7134	-3.37495	-2.63465	0
0.4060	-5.89931	8.7134	-0.628111	-1.10808	0
0.4067	-4.37337	8.7134	2.4234	0.72249	0
0.4073	-4.37337	8.7134	1.20271	4.38495	0
0.4080	-3.15262	-4.7119	-1.54372	7.13147	0
0.4087	-1.62668	-7.76377	-1.54372	4.07964	0
0.4093	-1.62668	-11.7363	-1.54372	0.111861	0
0.4100	-2.54224	-15.0926	-2.45933	1.63843	0
0.4107	-3.76299	-15.0926	-2.45933	2.55306	0
0.4113	-5.59412	-14.172	-2.45933	-2.02403	0
0.4120	-6.50968	-17.2238	-3.37495	-3.8546	0
0.4127	-4.37337	-17.5355	-2.76441	-1.4134	0
0.4133	-1.93187	-11.1201	-2.76441	-2.63465	0
0.4140	-2.54224	-8.6844	-2.76441	-5.68649	0
0.4147	-4.67856	-13.2586	-2.45933	-4.77054	0
0.4153	-4.98375	-11.4318	-3.37495	-2.93997	0
0.4160	-2.84743	-5.02361	-3.37495	-5.68649	0
0.4167	-1.0163	-2.27621	-0.933581	-7.51706	0
0.4173	-3.15262	-3.1896	-1.23865	-3.24528	0
0.4180	-5.59412	-3.79852	-3.37495	1.63843	0
0.4187	-3.45781	-5.02361	-0.628111	2.55306	0
0.4193	-2.23706	-4.10298	2.11833	1.33312	0
0.4200	-4.67856	-2.58067	0.592572	-0.193454	0
0.4207	-4.98375	-4.10298	-0.0179688	1.33312	0
0.4213	-4.06818	-3.1896	0.287102	3.46901	0
0.4220	-5.59412	3.21859	-3.37495	2.55306	0
0.4227	-6.81487	7.80001	-4.29056	1.33312	0
0.4233	-7.42525	7.49555	-0.628111	2.24906	0
0.4240	-7.73043	8.7134	-1.54372	3.46901	0
0.4247	-6.81487	9.32232	-3.98509	2.55306	0
0.4253	-3.76299	8.7134	-0.628111	0.72249	0
0.4260	-3.45781	13.2876	1.20271	-1.10808	0
0.4267	-4.67856	18.1735	-0.933581	-0.193454	0
0.4273	-3.45781	18.7824	0.897643	1.33312	0
0.4280	1.12001	23.9727	1.81326	-0.193454	0
0.4287	4.47707	33.1283	-0.628111	-1.4134	0
0.4293	4.47707	35.5713	0.287102	-0.193454	0
0.4300	0.814822	34.3462	1.50778	0.417176	0
0.4307	-1.0163	36.1802	-2.76441	0.72249	0
0.4313	0.814822	37.7025	-2.76441	0.72249	0
0.4320	2.64595	37.398	2.72887	-0.497452	0
0.4327	1.4252	38.3114	0.592572	-1.71871	0
0.4333	-0.711117	36.1802	-4.29056	-2.02403	0
0.4340	-1.0163	32.5194	-1.54372	-2.02403	0
0.4347	-0.100742	34.6506	1.20271	-0.802767	0
0.4353	2.03557	38.6231	-1.23865	0.417176	0
0.4360	5.08745	39.232	-2.76441	-0.497452	0
0.4367	3.8667	38.9276	-2.45933	0.72249	0
0.4373	1.12001	38.9276	-2.45933	3.16369	0
0.4380	1.73038	36.7891	-1.54372	2.55306	0
0.4387	3.8667	33.7372	-0.628111	1.33312	0
0.4393	4.78226	31.9032	-0.933581	3.46901	0
0.4400	6.3082	28.2424	-1.54372	4.38495	0
0.4407	6.00301	23.0593	-1.54372	4.07964	0
0.4413	0.814822	24.2772	-1.54372	5.30089	0
0.4420	0.509634	33.4328	-0.628111	5.91021	0
0.4427	6.3082	38.6231	0.592572	4.38495	0
0.4433	9.05489	35.2595	1.50778	3.46901	0
0.4440	8.44452	30.6854	1.50778	1.33312	0
0.4447	8.13933	30.0764	-0.933581	-2.93997	0
0.4453	5.39264	31.5988	-3.37495	-5.68649	0
0.4460	1.4252	30.6854	-1.84879	-6.60111	0
0.4467	-0.711117	26.1112	-0.628111	-8.73832	0
0.4473	-2.84743	23.9727	-2.45933	-10.2636	0
0.4480	-4.67856	23.3638	-3.37495	-9.34763	0
0.4487	-5.59412	16.035	-4.29056	-8.433	0
0.4493	-4.98375	10.5474	-4.29056	-7.51706	0
0.4500	-0.711117	14.5127	-1.84879	-5.68649	0
0.4507	2.95114	16.9556	-0.32304	-5.38117	0
0.4513	3.56151	13.9037	-0.628111	-4.77054	0
0.4520	8.13933	22.7476	0.287102	-2.93997	0
0.4527	15.4609	45.3358	-0.0179688	-0.193454	0
0.4533	14.8505	63.3425	-3.68002	-0.497452	0
0.4540	10.886	65.7782	-3.06948	-2.02403	0
0.4547	10.886	55.4047	2.11833	-1.4134	0
0.4553	9.97045	38.0069	3.33901	-0.802767	0
0.4560	7.83414	18.1735	0.592572	-1.71871	0
0.4567	9.97045	0.47119	-1.54372	-0.802767	0
0.4573	13.0194	-16.006	-1.84879	3.16369	0
0.4580	15.4609	-28.8224	-0.32304	4.69026	0
0.4587	17.292	-30.0475	-0.628111	3.46901	0
0.4593	14.5453	-25.466	-3.06948	2.55306	0
0.4600	10.886	-28.2134	-2.45933	0.72249	0
0.4607	9.05489	-34.0127	-0.933581	-2.02403	0
0.4613	6.00301	-35.2305	-2.45933	-2.93997	0
0.4620	3.56151	-37.6735	-3.06948	-2.93997	0
0.4627	5.39264	-40.4209	-1.23865	-2.02403	0
0.4633	6.00301	-37.0646	0.897643	0.72249	0
0.4640	3.8667	-33.4038	1.20271	2.85838	0
0.4647	3.25632	-31.8742	-0.0179688	3.46901	0
0.4653	3.8667	-29.1268	-1.54372	4.07964	0
0.4660	5.08745	-26.3794	-1.54372	2.55306	0
0.4667	6.3082	-22.4142	-1.54372	-0.497452	0
0.4673	3.8667	-12.0407	-1.54372	-1.71871	0
0.4680	-0.405929	35.2595	-2.15426	-1.10808	0
0.4687	0.814822	35.2595	-4.59563	-1.71871	0
0.4693	4.17189	35.2595	-6.42645	-2.32934	0
0.4700	5.39264	35.2595	-4.59563	-1.10808	0
0.4707	7.83414	35.2595	-2.45933	-0.193454	0
0.4713	9.97045	35.2595	-3.37495	-1.4134	0
0.4720	10.2756	35.2595	-4.29056	-2.63465	0
0.4727	11.4964	35.2595	-3.37495	-1.10808	0
0.4733	12.1068	35.2595	-1.84879	0.111861	0
0.4740	8.7497	35.2595	-2.45933	-0.193454	0
0.4747	6.61339	35.2595	-3.37495	0.72249	0
0.4753	8.13933	35.2595	-2.76441	3.16369	0
0.4760	9.66527	35.2595	-1.23865	4.69026	0
0.4767	11.8016	35.2595	-2.76441	5.30089	0
0.4773	12.412	35.2595	-4.29056	4.38495	0
0.4780	9.36008	35.2595	-1.54372	3.16369	0
0.4787	9.36008	35.2595	1.81326	3.46901	0
0.4793	11.4964	35.2595	0.897643	3.77432	0
0.4800	9.97045	35.2595	-0.0179688	0.72249	0
0.4807	9.97045	35.2595	0.287102	-2.93997	0
0.4813	9.97045	35.2595	-1.54372	-2.93997	0
0.4820	9.97045	35.2595	-3.98509	-1.10808	0
0.4827	9.97045	35.2595	-1.84879	0.72249	0
0.4833	9.97045	35.2595	-0.0179688	1.63843	0
0.4840	9.97045	35.2595	-2.76441	0.72249	0
0.4847	9.97045	35.2595	-5.20577	-2.02403	0
0.4853	9.97045	35.2595	-4.9007	-4.46523	0
0.4860	9.97045	35.2595	-5.20577	-3.8546	0
0.4867	9.97045	35.2595	-4.59563	-1.10808	0
0.4873	9.97045	35.2595	-1.54372	1.33312	0
0.4880	9.97045	35.2595	-0.933581	0.72249	0
0.4887	9.97045	35.2595	-4.29056	-0.193454	0
0.4893	9.97045	35.2595	-5.20577	-0.497452	0
0.4900	9.97045	35.2595	-1.84879	0.111861	0
0.4907	9.97045	35.2595	-0.628111	1.0278	0
0.4913	9.97045	35.2595	-1.54372	1.63843	0
0.4920	-0.100742	11.4608	-0.32304	0.111861	0
0.4927	-0.405929	23.9727	0.897643	-1.4134	0
0.4933	-0.711117	16.9556	-1.23865	-0.193454	0
0.4940	-1.0163	16.035	-1.54372	0.72249	0
0.4947	-2.84743	24.2772	-0.0179688	-3.54928	0
0.4953	-3.76299	32.8238	-1.84879	-7.51706	0
0.4960	-0.711117	48.9966	-2.45933	-7.51706	0
0.4967	2.03557	66.3944	1.50778	-6.2958	0
0.4973	1.12001	71.8819	2.11833	-4.77054	0
0.4980	0.204446	71.273	-1.54372	-2.93997	0
0.4987	0.509634	67.0033	-1.54372	-0.802767	0
0.4993	-1.0163	51.744	-0.628111	2.24906	0
0.5000	-1.32149	31.2943	-0.628111	4.99558	0
0.5007	-1.93187	13.9037	1.20271	5.30089	0
0.5013	-4.37337	-1.35558	0.897643	4.07964	0
0.5020	-4.37337	-14.172	-1.54372	3.77432	0
0.5027	-3.15262	-24.2482	1.50778	4.38495	0
0.5033	-4.67856	-31.8742	5.78037	5.30089	0
0.5040	-4.06818	-36.4556	3.03394	6.82615	0
0.5047	-0.711117	-39.5075	-1.84879	7.13147	0
0.5053	-1.93187	-43.4728	-2.45933	5.30089	0
0.5060	-1.32149	-47.7425	-1.54372	3.77432	0
0.5067	4.47707	-51.715	-1.23865	2.55306	0
0.5073	4.47707	-54.7668	-0.933581	1.63843	0
0.5080	0.204446	-58.1231	-1.54372	2.85838	0
0.5087	1.73038	-62.6973	-2.15426	3.46901	0
0.5093	5.69783	-65.4447	-0.0179688	-0.497452	0
0.5100	6.61339	-65.4447	1.20271	-5.68649	0
0.5107	7.83414	-66.9743	-0.933581	-6.60111	0
0.5113	9.97045	-67.8877	-0.628111	-3.8546	0
0.5120	10.5808	-60.2544	3.03394	-3.24528	0
0.5127	10.2756	-47.1335	2.11833	-4.77054	0
0.5133	9.05489	-35.535	-3.68002	-5.07586	0
0.5140	8.44452	-26.3794	-4.59563	-2.93997	0
0.5147	9.36008	-18.1445	-0.0179688	-0.497452	0
0.5153	9.36008	-9.59779	1.50778	-1.10808	0
0.5160	10.2756	-31.8742	0.897643	-2.93997	0
0.5167	11.4964	-31.8742	0.897643	-3.24528	0
0.5173	10.886	-31.8742	-1.84879	-3.24528	0
0.5180	12.412	-31.8742	-5.51124	-3.8546	0
0.5187	13.9349	-31.8742	-4.29056	-3.24528	0
0.5193	9.97045	-31.8742	-1.84879	-1.71871	0
0.5200	6.91858	-31.8742	-2.45933	0.417176	0
0.5207	9.05489	-31.8742	-2.45933	1.33312	0
0.5213	8.13933	-31.8742	-0.32304	-2.02403	0
0.5220	5.39264	-31.8742	-0.32304	-5.38117	0
0.5227	7.22376	-31.8742	-1.23865	-3.54928	0
0.5233	7.83414	-31.8742	-0.628111	-1.71871	0
0.5240	4.47707	-31.8742	-0.32304	-3.54928	0
0.5247	3.56151	-31.8742	1.20271	-3.8546	0
0.5253	4.47707	-31.8742	3.03394	-2.02403	0
0.5260	4.47707	-31.8742	0.287102	-0.802767	0
0.5267	5.69783	-31.8742	-2.15426	0.111861	0
0.5273	7.22376	-31.8742	1.20271	-0.497452	0
0.5280	6.61339	31.5988	2.72887	-2.32934	0
0.5287	5.39264	25.7995	-0.32304	-1.10808	0
0.5293	5.08745	20.6164	-0.628111	-0.193454	0
0.5300	4.17189	16.6439	0.287102	-2.63465	0
0.5307	2.64595	17.2601	-0.0179688	-2.32934	0
0.5313	2.64595	18.7824	0.592572	1.0278	0
0.5320	3.56151	16.035	1.50778	0.417176	0
0.5327	2.95114	13.592	0.592572	-2.93997	0
0.5333	0.814822	15.1216	0.287102	-2.02403	0
0.5340	0.814822	14.2082	0.897643	-0.193454	0
0.5347	2.64595	13.2876	0.592572	-0.497452	0
0.5353	3.25632	16.9556	-1.84879	-1.10808	0
0.5360	1.73038	17.869	-4.29056	-1.71871	0
0.5367	1.4252	15.1216	-3.37495	-1.4134	0
0.5373	1.73038	16.9556	-2.15426	1.63843	0
0.5380	-0.100742	19.6958	-3.37495	4.38495	0
0.5387	-2.23706	17.869	-2.15426	3.46901	0
0.5393	-2.23706	15.7305	0.897643	1.63843	0
0.5400	-1.62668	15.426	1.20271	1.33312	0
0.5407	-1.93187	13.9037	-0.0179688	-0.193454	0
0.5413	-1.93187	11.7653	-2.15426	-1.4134	0
0.5420	-1.93187	10.5474	-3.98509	-0.802767	0
0.5427	-1.93187	8.7134	-2.45933	0.417176	0
0.5433	-2.84743	6.87938	0.287102	1.0278	0
0.5440	-4.67856	7.18384	-0.32304	1.33312	0
0.5447	-5.59412	6.27046	-1.23865	-0.193454	0
0.5453	-5.89931	3.21859	-0.933581	-1.10808	0
0.5460	-9.25637	2.60967	-0.933581	0.417176	0
0.5467	-10.7823	3.21859	0.592572	1.33312	0
0.5473	-8.34081	-0.442194	2.11833	1.63843	0
0.5480	-9.25637	-4.10298	-1.23865	1.63843	0
0.5487	-10.7823	-3.1896	-2.76441	-0.193454	0
0.5493	-5.89931	-3.1896	0.897643	-1.10808	0
0.5500	-3.76299	-4.40744	1.50778	-0.193454	0
0.5507	-8.34081	-0.442194	-0.0179688	-2.32934	0
0.5513	-11.3927	6.27046	0.897643	-5.9918	0
0.5520	9.36008	-31.8742	0.287102	-4.15991	0
0.5527	9.36008	-31.8742	-1.54372	-2.32934	0
0.5533	9.36008	-31.8742	-0.933581	-4.77054	0
0.5540	9.36008	-31.8742	0.287102	-4.15991	0
0.5547	9.36008	-31.8742	-0.628111	-0.497452	0
0.5553	9.36008	-31.8742	-1.84879	-0.193454	0
0.5560	9.36008	-31.8742	-3.37495	-0.497452	0
0.5567	9.36008	-31.8742	-3.37495	-0.193454	0
0.5573	9.36008	-31.8742	-1.84879	-0.497452	0
0.5580	9.36008	-31.8742	-1.23865	-0.193454	0
0.5587	9.36008	-31.8742	-0.933581	1.33312	0
0.5593	9.36008	-31.8742	0.897643	-0.193454	0
0.5600	9.36008	-31.8742	0.287102	-1.10808	0
0.5607	9.36008	-31.8742	-0.32304	1.33312	0
0.5613	9.36008	-31.8742	1.81326	2.24906	0
0.5620	9.36008	-31.8742	0.897643	-0.193454	0
0.5627	9.36008	-31.8742	-1.54372	0.72249	0
0.5633	9.36008	-31.8742	1.20271	3.46901	0
0.5640	-6.50968	17.5645	2.72887	1.33312	0
0.5647	-4.37337	17.869	-2.15426	-2.63465	0
0.5653	-4.67856	16.9556	-3.68002	-2.32934	0
0.5660	-4.37337	12.3742	-0.628111	0.111861	0
0.5667	-5.28893	7.49555	0.897643	0.417176	0
0.5673	-7.42525	3.82752	-0.0179688	-0.802767	0
0.5680	-5.59412	0.47119	-1.23865	-1.10808	0
0.5687	-4.67856	-4.40744	-2.15426	-1.10808	0
0.5693	-5.59412	-11.4318	-0.933581	-1.71871	0
0.5700	-2.84743	-13.563	-0.32304	-1.71871	0
0.5707	-1.93187	-5.63254	-1.54372	-1.4134	0
0.5713	-4.67856	1.69629	-0.933581	-1.71871	0
0.5720	-5.59412	-3.79852	0.592572	-2.93997	0
0.5727	-3.45781	-21.5008	-0.933581	-4.77054	0
0.5733	-2.84743	-44.0817	-3.06948	-4.77054	0
0.5740	-2.23706	-59.0365	-2.15426	-2.93997	0
0.5747	-1.32149	-55.9847	0.287102	-3.24528	0
0.5753	-2.23706	-43.4728	1.20271	-5.9918	0
0.5760	-2.23706	-43.4728	1.20271	-6.2958	0
0.5767	-2.23706	-43.4728	-0.0179688	-4.15991	0
0.5773	-2.23706	-43.4728	-0.933581	-3.24528	0
0.5780	-2.23706	-43.4728	-1.54372	-3.54928	0
0.5787	-2.23706	-43.4728	-1.84879	-3.24528	0
0.5793	-2.23706	-43.4728	-0.933581	-2.93997	0
0.5800	-2.23706	-43.4728	-1.54372	-3.54928	0
0.5807	-2.23706	-43.4728	-3.68002	-5.38117	0
0.5813	-2.23706	-43.4728	-2.76441	-6.90643	0
0.5820	-2.23706	-43.4728	-0.0179688	-5.38117	0
0.5827	-2.23706	-43.4728	-0.933581	-3.54928	0
0.5833	-2.23706	-43.4728	-2.76441	-4.46523	0
0.5840	-2.23706	-43.4728	-0.933581	-4.15991	0
0.5847	-2.23706	-43.4728	0.897643	-1.10808	0
0.5853	-2.23706	-43.4728	-1.54372	-0.193454	0
0.5860	-2.23706	-43.4728	-3.98509	-2.02403	0
0.5867	-2.23706	-43.4728	-0.628111	-1.10808	0
0.5873	-2.23706	-43.4728	2.72887	-0.193454	0
0.5880	-2.23706	-43.4728	0.592572	-1.4134	0
0.5887	-2.23706	-43.4728	-2.45933	0.72249	0
0.5893	-2.23706	-43.4728	-3.37495	3.46901	0
0.5900	-2.23706	-43.4728	-3.37495	0.72249	0
0.5907	-2.23706	-43.4728	-1.54372	-2.63465	0
0.5913	-2.23706	-43.4728	0.287102	-1.4134	0
0.5920	-2.23706	-43.4728	-1.84879	0.72249	0
0.5927	-2.23706	-43.4728	-5.20577	2.55306	0
0.5933	-2.23706	-43.4728	-3.06948	2.24906	0
0.5940	-2.23706	-43.4728	-0.628111	-0.193454	0
0.5947	-2.23706	-43.4728	-3.06948	1.33312	0
0.5953	-2.23706	-43.4728	-5.20577	3.16369	0
0.5960	-2.23706	-43.4728	-2.45933	-1.10808	0
0.5967	-2.23706	-43.4728	0.592572	-2.63465	0
0.5973	-2.23706	-43.4728	-1.23865	0.72249	0
0.5980	-2.23706	-43.4728	-3.06948	-2.02403	0
0.5987	-2.23706	-43.4728	-0.933581	-6.90643	0
0.5993	-2.23706	-43.4728	0.592572	-3.8546	0
0.6000	3.25632	-26.6911	0.287102	0.111861	0
0.6007	2.64595	-28.2134	0.897643	-1.71871	0
0.6013	4.47707	-30.6564	-0.628111	-3.8546	0
0.6020	6.00301	-31.5698	-3.68002	-3.54928	0
0.6027	3.25632	-36.4556	-2.15426	-0.802767	0
0.6033	-0.711117	-42.8638	0.592572	1.63843	0
0.6040	-0.100742	-39.812	-1.54372	-0.193454	0
0.6047	1.73038	-32.4831	-2.45933	-2.63465	0
0.6053	-0.100742	-28.8224	-0.628111	-1.4134	0
0.6060	-2.23706	-26.6911	-0.628111	-1.4134	0
0.6067	-1.32149	-24.5526	-1.54372	-2.93997	0
0.6073	0.204446	-23.0231	-0.32304	-1.10808	0
0.6080	-0.100742	-21.5008	-0.0179688	-0.193454	0
0.6087	-2.84743	-21.1963	-1.84879	-1.71871	0
0.6093	-4.67856	-19.0578	-3.06948	-0.497452	0
0.6100	-2.84743	-13.2586	-2.45933	1.33312	0
0.6107	-0.100742	-9.59779	-1.23865	-0.193454	0
0.6113	-1.0163	-11.4318	0.287102	-0.802767	0
0.6120	-4.98375	-9.59779	1.20271	1.63843	0
0.6127	-7.12006	-2.58067	0.592572	0.417176	0
0.6133	-4.67856	1.39182	-2.15426	-3.24528	0
0.6140	-1.93187	0.47119	-2.76441	-2.93997	0
0.6147	-1.62668	2.30521	-1.54372	-0.802767	0
0.6153	0.204446	6.87938	-2.76441	0.111861	0
0.6160	3.56151	6.57492	-3.37495	1.94375	0
0.6167	3.25632	5.35707	-0.628111	4.07964	0
0.6173	-0.100742	7.80001	-1.54372	3.77432	0
0.6180	-3.76299	9.62678	-5.20577	2.55306	0
0.6187	-4.37337	10.5474	-2.15426	2.55306	0
0.6193	-2.84743	13.2876	1.20271	2.55306	0
0.6200	-3.76299	14.2082	-1.23865	1.63843	0
0.6207	-6.81487	12.9831	-2.45933	1.94375	0
0.6213	-6.50968	16.035	-1.84879	3.46901	0
0.6220	-6.50968	18.7824	-0.933581	4.38495	0
0.6227	-9.25637	16.9556	2.11833	2.55306	0
0.6233	-8.03562	15.426	3.33901	0.417176	0
0.6240	-3.76299	14.5127	2.11833	-0.802767	0
0.6247	-4.67856	9.62678	2.11833	1.63843	0
0.6253	-7.42525	6.27046	1.20271	4.69026	0
0.6260	-8.34081	6.27046	-1.54372	4.69026	0
0.6267	-10.7823	4.13198	-0.32304	4.38495	0
0.6273	-12.9186	1.39182	0.897643	4.38495	0
0.6280	-14.7498	1.69629	-1.54372	2.55306	0
0.6287	-16.2757	1.08011	-1.54372	2.24906	0
0.6293	-13.529	0.166729	-0.933581	4.99558	0
0.6300	-10.7823	2.30521	-3.06948	5.60489	0
0.6307	-12.6134	2.60967	-1.54372	3.46901	0
0.6313	-11.6979	1.69629	0.287102	3.46901	0
0.6320	-8.34081	5.05261	-1.54372	2.55306	0
0.6327	-6.50968	10.8519	-1.54372	0.72249	0
0.6333	-3.76299	11.4608	-0.933581	0.72249	0
0.6340	-1.0163	13.592	-3.37495	-0.802767	0
0.6347	-3.76299	29.772	-1.84879	-2.93997	0
0.6353	-5.59412	52.6573	1.20271	-2.02403	0
0.6360	-3.15262	62.1174	0.287102	-1.10808	0
0.6367	-4.37337	57.8477	-0.0179688	-0.802767	0
0.6373	-7.42525	56.6226	-0.32304	2.24906	0
0.6380	-5.59412	63.0308	-4.9007	3.46901	0
0.6387	-2.23706	65.4737	-6.73192	2.55306	0
0.6393	-3.76299	59.9789	-3.37495	4.69026	0
0.6400	-7.42525	52.6573	-2.76441	7.13147	0
0.6407	-6.2045	45.0313	-3.06948	5.60489	0
0.6413	-2.84743	31.2943	-2.15426	6.21552	0
0.6420	-4.98375	16.035	-2.76441	7.74209	0
0.6427	-8.03562	11.4608	-2.15426	5.91021	0
0.6433	-3.15262	12.3742	-0.628111	4.38495	0
0.6440	3.25632	7.49555	-2.45933	4.07964	0
0.6447	4.47707	7.80001	-3.68002	2.24906	0
0.6453	8.44452	17.869	-3.06948	3.46901	0
0.6460	14.2401	12.3742	-3.37495	5.91021	0
0.6467	14.5453	-11.4318	-1.84879	3.16369	0
0.6473	13.6297	-28.5179	-0.0179688	0.417176	0
0.6480	13.6297	-28.5179	-1.23865	3.16369	0
0.6487	13.6297	-28.5179	-1.23865	4.38495	0
0.6493	13.6297	-28.5179	0.287102	0.72249	0
0.6500	13.6297	-28.5179	-2.76441	-1.71871	0
0.6507	13.6297	-28.5179	-4.9007	-3.24528	0
0.6513	13.6297	-28.5179	-1.54372	-5.38117	0
0.6520	13.6297	-28.5179	0.287102	-4.15991	0
0.6527	13.6297	-28.5179	-1.23865	-2.32934	0
0.6533	13.6297	-28.5179	-1.23865	-3.8546	0
0.6540	13.6297	-28.5179	-0.933581	-6.90643	0
0.6547	13.6297	-28.5179	-0.933581	-6.60111	0
0.6553	13.6297	-28.5179	0.287102	-3.8546	0
0.6560	13.6297	-28.5179	0.287102	-2.32934	0
0.6567	13.6297	-28.5179	-1.84879	-3.54928	0
0.6573	13.6297	-28.5179	-3.37495	-2.63465	0
0.6580	13.6297	-28.5179	-4.29056	0.72249	0
0.6587	13.6297	-28.5179	-2.15426	-0.193454	0
0.6593	13.6297	-28.5179	-0.32304	-2.93997	0
0.6600	13.6297	-28.5179	-1.54372	-2.02403	0
0.6607	13.6297	-28.5179	-1.23865	-1.10808	0
0.6613	13.6297	-28.5179	0.592572	-2.02403	0
0.6620	13.6297	-28.5179	-0.933581	-0.802767	0
0.6627	13.6297	-28.5179	-2.76441	0.417176	0
0.6633	13.6297	-28.5179	-1.54372	-2.02403	0
0.6640	13.6297	-28.5179	-0.933581	-3.8546	0
0.6647	13.6297	-28.5179	-0.628111	-3.8546	0
0.6653	13.6297	-28.5179	-1.84879	-5.38117	0
0.6660	13.6297	-28.5179	-7.03699	-5.9918	0
0.6667	13.6297	-28.5179	-6.73192	-4.77054	0
0.6673	13.6297	-28.5179	-0.933581	-2.93997	0
0.6680	13.6297	-28.5179	-1.23865	-0.193454	0
0.6687	13.6297	-28.5179	-3.06948	0.417176	0
0.6693	13.6297	-28.5179	-0.628111	-2.02403	0
0.6700	13.6297	-28.5179	-0.933581	-4.77054	0
0.6707	13.6297	-28.5179	-1.54372	-5.9918	0
0.6713	13.6297	-28.5179	3.03394	-7.21174	0
0.6720	13.6297	-28.5179	3.64408	-8.433	0
0.6727	13.6297	-28.5179	-0.628111	-8.73832	0
0.6733	13.6297	-28.5179	-0.933581	-7.51706	0
0.6740	13.6297	-28.5179	0.592572	-4.77054	0
0.6747	13.6297	-28.5179	-1.23865	-3.54928	0
0.6753	13.6297	-28.5179	-1.54372	-4.46523	0
0.6760	13.6297	-28.5179	2.11833	-2.02403	0
0.6767	13.6297	-28.5179	2.4234	1.94375	0
0.6773	13.6297	-28.5179	-2.45933	1.63843	0
0.6780	13.6297	-28.5179	-3.37495	0.111861	0
0.6787	13.6297	-28.5179	0.897643	1.0278	0
0.6793	13.6297	-28.5179	0.897643	0.72249	0
0.6800	13.6297	-28.5179	-2.15426	0.72249	0
0.6807	13.6297	-28.5179	-0.628111	3.46901	0
0.6813	13.6297	-28.5179	1.20271	3.77432	0
0.6820	13.6297	-28.5179	-0.32304	0.72249	0
0.6827	13.6297	-28.5179	0.897643	0.72249	0
0.6833	13.6297	-28.5179	3.03394	2.55306	0
0.6840	13.6297	-28.5179	1.20271	1.94375	0
0.6847	13.6297	-28.5179	-0.933581	1.63843	0
0.6853	13.6297	-28.5179	-0.628111	2.55306	0
0.6860	13.6297	-28.5179	-1.23865	3.16369	0
0.6867	13.6297	-28.5179	-1.23865	4.99558	0
0.6873	13.6297	-28.5179	0.287102	5.30089	0
0.6880	13.6297	-28.5179	1.20271	1.0278	0
0.6887	13.6297	-28.5179	2.11833	-1.71871	0
0.6893	13.6297	-28.5179	2.11833	1.63843	0
0.6900	13.6297	-28.5179	-0.628111	5.30089	0
0.6907	13.6297	-28.5179	-2.45933	4.38495	0
0.6913	13.6297	-28.5179	-0.628111	2.85838	0
0.6920	13.6297	-28.5179	2.11833	1.33312	0
0.6927	13.6297	-28.5179	2.11833	-1.4134	0
0.6933	13.6297	-28.5179	-0.628111	-2.93997	0
0.6940	13.6297	-28.5179	-1.23865	-2.02403	0
0.6947	13.6297	-28.5179	1.20271	-2.32934	0
0.6953	13.6297	-28.5179	1.20271	-4.77054	0
0.6960	-8.646	-4.10298	-0.32304	-5.9918	0
0.6967	-8.03562	-14.4837	0.287102	-4.77054	0
0.6973	-6.81487	-30.6564	0.287102	-5.9918	0
0.6980	-4.67856	-38.8913	-1.84879	-7.51706	0
0.6987	-6.50968	-36.1512	-2.76441	-4.15991	0
0.6993	-9.56156	-27.909	-2.15426	-0.193454	0
0.7000	-9.56156	-17.84	-1.23865	-0.497452	0
0.7007	-8.34081	-4.10298	-0.628111	-3.8546	0
0.7013	-7.73043	9.32232	-2.15426	-5.9918	0
0.7020	-7.73043	19.6958	-2.15426	-6.60111	0
0.7027	-8.646	29.772	0.287102	-5.07586	0
0.7033	-8.34081	45.3358	0.592572	-3.8546	0
0.7040	-5.59412	68.2211	-0.628111	-3.24528	0
0.7047	-4.06818	89.8886	-0.933581	-1.4134	0
0.7053	-5.59412	102.096	-2.45933	0.72249	0
0.7060	-6.50968	102.096	-2.76441	1.63843	0
0.7067	-3.76299	89.5842	1.20271	1.94375	0
0.7073	0.204446	71.8819	3.03394	0.72249	0
0.7080	4.47707	60.2906	0.287102	-1.10808	0
0.7087	9.05489	46.2492	-0.32304	-1.10808	0
0.7093	10.886	16.9556	0.287102	0.72249	0
0.7100	11.8016	-18.7534	-2.15426	2.24906	0
0.7107	14.2401	-48.9676	-2.15426	3.77432	0
0.7113	16.3764	-68.1921	-0.628111	5.30089	0
0.7120	13.0194	-74.9048	-2.15426	4.38495	0
0.7127	9.05489	-75.2092	-3.68002	2.24906	0
0.7133	7.83414	-73.0708	-1.84879	2.55306	0
0.7140	6.3082	-66.3581	-1.54372	5.91021	0
0.7147	2.95114	-58.4276	-2.45933	8.04741	0
0.7153	1.12001	-55.9847	-1.84879	7.74209	0
0.7160	-1.0163	-49.5765	-0.628111	4.38495	0
0.7167	-3.45781	-34.3172	-0.628111	1.63843	0
0.7173	-3.76299	-21.5008	-1.23865	1.63843	0
0.7180	-4.06818	-18.1445	-1.23865	1.0278	0
0.7187	-4.37337	-19.6668	-0.628111	-2.32934	0
0.7193	-2.84743	-20.8919	0.592572	-3.24528	0
0.7200	-2.54224	-20.2757	0.287102	-0.497452	0
0.7207	-5.28893	-18.1445	-2.15426	2.55306	0
0.7213	-7.12006	-13.563	-3.37495	3.46901	0
0.7220	-7.12006	-5.32808	-3.06948	-0.193454	0
0.7227	-7.73043	1.69629	-2.45933	-6.60111	0
0.7233	-7.42525	4.74815	-3.37495	-7.51706	0
0.7240	-4.67856	6.87938	-4.29056	-2.93997	0
0.7247	-1.93187	8.40894	-3.68002	-0.193454	0
0.7253	-2.84743	7.80001	-3.37495	0.417176	0
0.7260	-4.98375	12.0697	-3.98509	-0.193454	0
0.7267	-3.15262	19.0868	-3.68002	-2.63465	0
0.7273	-0.405929	20.6164	-4.59563	-3.54928	0
0.7280	-1.93187	20.3119	-5.81631	-2.93997	0
0.7287	-3.15262	20.0075	-4.29056	-1.71871	0
0.7293	-1.0163	15.426	-4.29056	1.63843	0
0.7300	0.204446	16.035	-4.59563	2.85838	0
0.7307	1.12001	25.495	-0.628111	1.63843	0
0.7313	2.34076	27.938	2.11833	1.33312	0
0.7320	1.73038	23.0593	-1.54372	0.72249	0
0.7327	-0.100742	30.0764	-3.98509	-1.4134	0
0.7333	-0.711117	46.2492	-2.15426	-0.497452	0
0.7340	0.814822	50.5189	-2.45933	0.417176	0
0.7347	1.73038	41.9794	-2.15426	-0.802767	0
0.7353	-0.100742	31.5988	0.287102	0.111861	0
0.7360	-0.405929	21.2253	-1.54372	1.33312	0
0.7367	3.56151	10.2357	-3.68002	-0.193454	0
0.7373	4.78226	3.52305	-2.45933	-1.10808	0
0.7380	2.95114	0.775652	-1.23865	0.72249	0
0.7387	5.39264	-1.35558	-1.23865	2.55306	0
0.7393	9.05489	-2.27621	-0.0179688	1.63843	0
0.7400	7.22376	-2.88514	0.287102	-1.4134	0
0.7407	2.95114	-4.7119	0.287102	-2.93997	0
0.7413	1.4252	-4.40744	1.81326	-3.8546	0
0.7420	3.56151	-3.49406	1.20271	-6.60111	0
0.7427	6.3082	-5.937	1.20271	-5.38117	0
0.7433	2.64595	-6.85038	3.94955	-0.802767	0
0.7440	-2.84743	-4.7119	3.33901	-1.71871	0
0.7447	-0.711117	-5.32808	-1.23865	-3.24528	0
0.7453	3.56151	-8.07548	-1.54372	1.0278	0
0.7460	2.03557	-7.15485	0.897643	4.07964	0
0.7467	1.73038	-2.27621	-0.628111	3.16369	0
0.7473	2.03557	3.52305	-2.76441	4.38495	0
0.7480	-1.62668	5.966	-1.23865	4.38495	0
0.7487	-1.93187	3.82752	-1.23865	2.55306	0
0.7493	1.12001	3.21859	-3.37495	3.46901	0
0.7500	-1.32149	5.66153	-2.45933	4.38495	0
0.7507	-5.28893	5.966	-2.15426	1.94375	0
0.7513	-3.76299	4.44369	-3.37495	0.417176	0
0.7520	-3.45781	3.21859	-1.54372	-0.193454	0
0.7527	-6.2045	2.30521	0.287102	-2.32934	0
0.7533	-5.89931	3.52305	-1.84879	-3.24528	0
0.7540	-4.06818	7.80001	-3.06948	-2.32934	0
0.7547	-5.28893	9.62678	-0.0179688	-3.24528	0
0.7553	-5.59412	7.18384	2.11833	-3.8546	0
0.7560	-3.45781	5.05261	1.50778	-4.77054	0
0.7567	-1.62668	3.52305	-0.32304	-7.51706	0
0.7573	-1.32149	2.60967	-1.23865	-6.60111	0
0.7580	-1.0163	3.21859	-0.0179688	-2.02403	0
0.7587	-0.711117	4.13198	1.20271	-1.71871	0
0.7593	-1.32149	3.21859	-0.628111	-3.24528	0
0.7600	-2.84743	3.21859	-2.76441	-1.71871	0
0.7607	-5.28893	4.44369	-1.84879	0.111861	0
0.7613	-7.12006	4.13198	-0.0179688	1.33312	0
0.7620	-7.42525	3.21859	0.287102	1.94375	0
0.7627	-7.12006	3.82752	0.592572	1.0278	0
0.7633	-6.50968	6.87938	0.897643	-0.193454	0
0.7640	-4.98375	11.7653	0.592572	-0.497452	0
0.7647	-2.84743	14.8171	-0.32304	-0.802767	0
0.7653	-0.100742	13.2876	0.287102	-0.193454	0
0.7660	0.814822	9.62678	1.20271	1.63843	0
0.7667	-1.0163	10.2357	1.20271	1.94375	0
0.7673	-2.23706	13.592	1.81326	1.33312	0
0.7680	-1.0163	11.4608	3.03394	1.63843	0
0.7687	0.204446	6.87938	-0.32304	1.0278	0
0.7693	2.03557	7.80001	-5.20577	-2.02403	0
0.7700	2.95114	7.80001	-4.29056	-4.15991	0
0.7707	1.73038	5.66153	-1.54372	-3.8546	0
0.7713	0.509634	9.32232	-1.54372	-2.93997	0
0.7720	-0.711117	13.592	-0.628111	-3.54928	0
0.7727	-4.98375	9.62678	-0.628111	-3.54928	0
0.7733	-6.81487	5.966	-3.37495	-0.193454	0
0.7740	-2.84743	9.32232	-3.98509	2.55306	0
0.7747	-1.93187	9.32232	-1.54372	0.72249	0
0.7753	-5.28893	7.80001	-1.54372	-1.10808	0
0.7760	-3.76299	12.3742	-2.45933	-0.193454	0
0.7767	-0.405929	15.426	-2.45933	0.111861	0
0.7773	-1.93187	12.3742	-3.06948	0.72249	0
0.7780	-2.84743	11.4608	-2.76441	1.63843	0
0.7787	-2.84743	10.5474	-0.933581	0.111861	0
0.7793	-5.28893	8.7134	0.287102	-0.193454	0
0.7800	-6.81487	11.4608	-0.32304	3.46901	0
0.7807	-5.59412	13.9037	-2.15426	4.69026	0
0.7813	-4.06818	12.3742	-2.15426	2.24906	0
0.7820	-2.54224	17.5645	0.287102	1.94375	0
0.7827	-0.405929	24.2772	1.20271	4.07964	0
0.7833	-0.100742	22.4432	-1.23865	5.30089	0
0.7840	0.204446	20.6164	-3.98509	6.21552	0
0.7847	2.64595	25.1906	-5.20577	5.60489	0
0.7853	4.47707	25.1906	-4.29056	4.99558	0
0.7860	3.25632	21.2253	-0.933581	3.77432	0
0.7867	2.95114	22.1387	1.20271	2.55306	0
0.7873	4.78226	22.4432	-0.628111	4.38495	0
0.7880	4.78226	16.9556	-1.54372	6.21552	0
0.7887	3.56151	12.9831	0.287102	2.55306	0
0.7893	7.22376	10.5474	0.592572	-0.193454	0
0.7900	11.4964	5.35707	-2.45933	0.111861	0
0.7907	12.1068	-1.35558	-1.54372	-1.10808	0
0.7913	11.4964	-5.937	2.11833	-4.46523	0
0.7920	10.886	-7.76377	2.11833	-5.38117	0
0.7927	9.66527	-10.2067	-2.15426	-3.8546	0
0.7933	10.5808	-16.006	-3.68002	-2.32934	0
0.7940	9.66527	-24.2482	-2.45933	-3.24528	0
0.7947	4.78226	-28.8224	-1.84879	-4.46523	0
0.7953	2.95114	-28.2134	-3.06948	-3.54928	0
0.7960	5.69783	-27.3	-4.29056	-3.8546	0
0.7967	7.52895	-26.3794	-3.98509	-4.46523	0
0.7973	7.22376	-20.5874	-3.98509	-1.10808	0
0.7980	4.17189	-14.172	-3.68002	1.63843	0
0.7987	-0.100742	-11.7363	-0.32304	-0.193454	0
0.7993	-1.32149	-6.24146	2.11833	-0.497452	0
0.8000	-1.0163	5.05261	-0.32304	2.55306	0
0.8007	-2.54224	14.5127	-1.23865	1.94375	0
0.8013	0.204446	18.7824	0.592572	-1.10808	0
0.8020	6.61339	20.9209	-1.23865	-1.10808	0
0.8027	8.13933	24.2772	-1.23865	-0.193454	0
0.8033	4.78226	28.8514	4.55969	-2.02403	0
0.8040	2.64595	30.0764	4.86476	-3.24528	0
0.8047	2.34076	24.5816	0.592572	-2.32934	0
0.8053	4.78226	16.035	0.897643	-2.93997	0
0.8060	7.52895	10.2357	1.81326	-4.15991	0
0.8067	7.83414	7.80001	-0.628111	-3.54928	0
0.8073	10.2756	5.66153	-1.84879	-1.4134	0
0.8080	13.6297	-0.442194	-2.45933	-1.10808	0
0.8087	12.412	-8.07548	-3.37495	-1.71871	0
0.8093	10.2756	-12.3452	-0.628111	-1.10808	0
0.8100	9.97045	-15.0926	-0.32304	-0.193454	0
0.8107	7.52895	-19.0578	-3.06948	0.417176	0
0.8113	5.08745	-22.4142	-2.76441	1.63843	0
0.8120	3.56151	-23.3276	-0.933581	1.94375	0
0.8127	1.12001	-25.1616	-1.54372	0.417176	0
0.8133	-0.711117	-25.1616	-1.54372	-0.193454	0
0.8140	-0.711117	-19.6668	-1.54372	0.72249	0
0.8147	-1.93187	-15.7015	-1.23865	-0.497452	0
0.8153	-3.15262	-14.7881	0.592572	-3.24528	0
0.8160	-3.45781	-9.29332	-0.32304	-1.71871	0
0.8167	-5.28893	-5.02361	-4.29056	0.417176	0
0.8173	-6.50968	-5.937	-4.29056	-0.193454	0
0.8180	-2.84743	-4.40744	-2.45933	-0.193454	0
0.8187	0.204446	-1.66004	-3.37495	-1.10808	0
0.8193	-0.405929	-5.63254	-3.98509	-4.15991	0
0.8200	-1.93187	-8.6844	-2.45933	-4.77054	0
0.8207	-0.711117	-7.15485	-2.15426	-5.07586	0
0.8213	2.03557	-6.85038	-1.54372	-7.82237	0
0.8220	2.34076	-8.07548	-0.933581	-6.60111	0
0.8227	0.814822	-8.37994	-2.45933	-3.8546	0
0.8233	0.509634	-7.15485	-2.15426	-4.77054	0
0.8240	0.509634	1.08011	1.50778	-2.93997	0
0.8247	-0.100742	14.2082	1.50778	-0.193454	0
0.8253	0.509634	17.2601	-1.54372	-2.93997	0
0.8260	1.12001	5.05261	-0.0179688	-3.8546	0
0.8267	0.814822	-8.6844	3.03394	0.417176	0
0.8273	1.12001	-12.6497	1.20271	0.417176	0
0.8280	1.4252	-12.6497	-2.45933	-1.10808	0
0.8287	-1.0163	-12.6497	-3.37495	-2.02403	0
0.8293	-2.23706	-8.6844	-3.06948	-5.07586	0
0.8300	-2.84743	-3.79852	-2.45933	-3.8546	0
0.8307	-3.45781	-2.27621	-2.76441	0.72249	0
0.8313	-1.93187	-0.137733	-2.76441	-0.193454	0
0.8320	-1.93187	4.13198	-1.54372	-0.497452	0
0.8327	-4.67856	2.60967	-0.628111	3.77432	0
0.8333	-4.67856	-2.58067	-0.933581	2.24906	0
0.8340	-3.76299	-5.02361	-2.15426	0.72249	0
0.8347	-7.42525	-5.937	-1.54372	6.21552	0
0.8353	-8.95119	-5.937	-1.54372	8.04741	0
0.8360	-5.89931	-5.937	-3.37495	6.21552	0
0.8367	-6.81487	-9.90225	-4.9007	6.21552	0
0.8373	-9.25637	-7.76377	-3.37495	3.46901	0
0.8380	-7.12006	12.9831	-3.06948	0.111861	0
0.8387	-6.2045	33.1283	-2.45933	1.94375	0
0.8393	-7.12006	32.8238	1.81326	0.417176	0
0.8400	-5.59412	23.3638	3.33901	-4.46523	0
0.8407	-5.28893	16.3394	-1.54372	-4.15991	0
0.8413	-7.12006	3.52305	-5.20577	-5.38117	0
0.8420	-8.34081	-15.3971	-2.45933	-7.51706	0
0.8427	-9.56156	-29.1268	-0.32304	-2.63465	0
0.8433	-10.1719	-32.7876	-1.54372	1.63843	0
0.8440	-9.25637	-28.8224	-2.45933	-0.193454	0
0.8447	-9.25637	-18.1445	0.592572	0.72249	0
0.8453	-9.25637	-3.1896	1.81326	1.33312	0
0.8460	-3.76299	11.7653	-3.98509	-2.32934	0
0.8467	1.12001	27.329	-6.73192	-1.10808	0
0.8473	0.509634	41.3633	-3.37495	3.77432	0
0.8480	-1.93187	47.7787	-3.68002	1.63843	0
0.8487	-1.0163	46.2492	-6.12138	-2.02403	0
0.8493	0.509634	41.3633	-5.20577	-1.71871	0
0.8500	-2.23706	34.0417	-4.29056	-2.02403	0
0.8507	-6.81487	24.5816	-2.45933	-3.54928	0
0.8513	-7.12006	15.426	1.81326	-1.10808	0
0.8520	-4.67856	6.87938	0.287102	2.85838	0
0.8527	-5.28893	1.08011	-4.29056	3.46901	0
0.8533	-6.2045	-1.35558	-3.37495	0.417176	0
0.8540	-3.45781	-2.58067	-2.45933	-1.4134	0
0.8547	-1.93187	-5.63254	-3.37495	-2.93997	0
0.8553	-1.0163	-12.9541	-2.76441	-5.9918	0
0.8560	2.34076	-16.9194	-1.84879	-6.2958	0
0.8567	6.00301	3.21859	-1.84879	-2.93997	0
0.8573	5.08745	44.1107	-2.15426	-3.8546	0
0.8580	1.73038	68.2211	-4.29056	-5.68649	0
0.8587	-0.711117	62.1174	-4.59563	-2.02403	0
0.8593	-1.0163	48.9966	-3.37495	1.63843	0
0.8600	-1.0163	38.0069	-3.98509	-1.10808	0
0.8607	-1.0163	23.3638	-3.37495	-4.77054	0
0.8613	-2.54224	8.7134	-1.23865	-5.68649	0
0.8620	-4.67856	-2.27621	-1.54372	-3.24528	0
0.8627	-5.89931	-13.8675	-0.933581	-0.497452	0
0.8633	-6.81487	-20.2757	2.72887	0.72249	0
0.8640	-8.646	-19.6668	2.4234	1.63843	0
0.8647	-9.25637	-20.8919	-0.933581	1.0278	0
0.8653	-4.98375	-22.4142	-3.06948	-2.32934	0
0.8660	-1.93187	-17.84	-4.29056	-2.32934	0
0.8667	-5.28893	-13.2586	-3.37495	1.0278	0
0.8673	-6.50968	-12.9541	-1.54372	-0.497452	0
0.8680	-2.54224	-10.5112	-2.45933	-1.71871	0
0.8687	-3.15262	-5.63254	-2.45933	2.24906	0
0.8693	-8.646	-2.58067	-1.54372	2.55306	0
0.8700	-9.86675	2.00075	-3.37495	-0.193454	0
0.8707	-8.646	9.62678	-3.37495	1.63843	0
0.8713	-9.86675	14.2082	-1.54372	4.38495	0
0.8720	-8.03562	15.7305	-3.06948	4.07964	0
0.8727	-2.84743	16.035	-5.20577	3.46901	0
0.8733	-0.711117	14.5127	-4.9007	2.85838	0
0.8740	-0.100742	15.1216	-4.59563	2.24906	0
0.8747	0.814822	18.7824	-3.37495	1.94375	0
0.8753	-1.0163	21.2253	-0.32304	1.33312	0
0.8760	-1.0163	24.5816	-0.32304	1.63843	0
0.8767	-1.0163	30.6854	-2.15426	2.55306	0
0.8773	-1.0163	35.5713	-3.06948	3.16369	0
0.8780	-1.0163	38.0069	-4.29056	4.69026	0
0.8787	-1.0163	37.0936	-5.20577	6.21552	0
0.8793	-1.0163	35.5713	-4.9007	5.30089	0
0.8800	-1.0163	42.2839	-4.29056	4.38495	0
0.8807	-1.0163	57.2388	-1.54372	3.46901	0
0.8813	-1.0163	66.6988	0.287102	0.72249	0
0.8820	-1.0163	66.0826	-1.23865	-0.193454	0
0.8827	-1.0163	56.9271	-3.37495	2.24906	0
0.8833	-1.0163	40.7543	-3.98509	3.46901	0
0.8840	-1.0163	25.1906	-3.68002	2.55306	0
0.8847	-1.0163	13.2876	-2.45933	0.72249	0
0.8853	-1.0163	-5.32808	-2.45933	-1.10808	0
0.8860	-1.0163	-26.6911	-3.68002	-0.497452	0
0.8867	-1.0163	-36.7601	-2.76441	0.111861	0
0.8873	-1.0163	-37.369	-1.54372	-0.497452	0
0.8880	-5.28893	-38.5869	-1.54372	0.72249	0
0.8887	-5.59412	-41.0298	-2.45933	1.63843	0
0.8893	-5.28893	-41.3343	-3.37495	-0.802767	0
0.8900	-3.76299	-37.9779	-3.37495	-2.63465	0
0.8907	-0.100742	-34.3172	-2.45933	-1.10808	0
0.8913	2.95114	-32.4831	-4.29056	-0.802767	0
0.8920	3.8667	-32.7876	-6.12138	-2.02403	0
0.8927	4.47707	-35.535	-3.98509	-2.93997	0
0.8933	4.78226	-34.9261	-3.37495	-2.02403	0
0.8940	3.56151	-26.075	-4.59563	-1.10808	0
0.8947	2.34076	-17.5355	-2.15426	-2.63465	0
0.8953	2.95114	-13.8675	-1.84879	-4.15991	0
0.8960	2.95114	-10.8156	-5.20577	-2.93997	0
0.8967	0.814822	-6.85038	-4.29056	-2.63465	0
0.8973	1.73038	-5.63254	-1.54372	-3.54928	0
0.8980	5.39264	-4.40744	-2.45933	-0.802767	0
0.8987	5.39264	-1.66004	-0.933581	1.33312	0
0.8993	3.25632	1.39182	-0.0179688	-1.10808	0
0.9000	4.17189	5.966	-1.54372	-2.32934	0
0.9007	7.22376	9.62678	-0.628111	-0.802767	0
0.9013	9.97045	11.4608	-0.0179688	-0.497452	0
0.9020	10.886	15.1216	-3.68002	-1.10808	0
0.9027	8.7497	18.1735	-3.98509	-0.497452	0
0.9033	6.3082	17.5645	-1.84879	-1.10808	0
0.9040	6.3082	17.2601	-2.15426	-2.02403	0
0.9047	4.47707	18.7824	-2.15426	-0.802767	0
0.9053	1.73038	18.1735	-1.54372	-0.497452	0
0.9060	4.17189	16.035	-1.23865	-1.10808	0
0.9067	5.39264	16.035	0.287102	1.0278	0
0.9073	2.03557	15.1216	-0.32304	1.63843	0
0.9080	2.64595	13.2876	-1.84879	-2.02403	0
0.9087	4.78226	11.1563	0.287102	-3.8546	0
0.9093	2.03557	8.10448	0.897643	-0.193454	0
0.9100	1.73038	7.80001	-1.84879	1.33312	0
0.9107	5.39264	8.10448	0.287102	-0.802767	0
0.9113	4.17189	2.60967	5.4753	-1.71871	0
0.9120	0.814822	-3.1896	4.86476	-2.93997	0
0.9127	0.509634	-2.88514	1.20271	-4.46523	0
0.9133	0.204446	-1.35558	-0.0179688	-2.93997	0
0.9140	-0.405929	-1.05112	0.287102	-1.10808	0
0.9147	-0.711117	-2.27621	1.20271	-1.10808	0
0.9153	-2.23706	-6.85038	1.81326	-1.10808	0
0.9160	-4.98375	-9.90225	1.20271	-1.10808	0
0.9167	-5.89931	-8.07548	0.897643	-3.8546	0
0.9173	-4.37337	-8.37994	1.20271	-5.38117	0
0.9180	-1.62668	-13.2586	1.20271	-4.77054	0
0.9187	-0.405929	-15.3971	0.897643	-5.68649	0
0.9193	-1.93187	-11.4318	1.50778	-6.60111	0
0.9200	-3.76299	-4.10298	4.55969	-3.24528	0
0.9207	-3.76299	0.166729	5.17023	0.72249	0
0.9213	-4.67856	-0.137733	1.20271	1.63843	0
0.9220	-5.59412	0.47119	-1.23865	1.33312	0
0.9227	-4.37337	1.39182	1.20271	-0.802767	0
0.9233	-1.93187	-0.442194	3.03394	-3.8546	0
0.9240	-1.93187	-2.27621	2.11833	-5.38117	0
0.9247	-1.93187	-4.10298	0.592572	-3.8546	0
0.9253	-1.93187	-6.85038	-1.54372	-2.02403	0
0.9260	-1.93187	-6.24146	-2.45933	-0.193454	0
0.9267	-1.93187	-3.79852	0.592572	0.72249	0
0.9273	-1.93187	-5.02361	0.897643	-0.193454	0
0.9280	-1.93187	-5.63254	-3.68002	-0.193454	0
0.9287	-1.93187	-1.97175	-3.37495	1.94375	0
0.9293	-1.93187	0.775652	1.20271	3.46901	0
0.9300	-1.93187	1.08011	-0.933581	1.94375	0
0.9307	-1.93187	1.69629	-5.20577	-0.193454	0
0.9313	-1.93187	3.21859	-1.54372	-0.193454	0
0.9320	-1.93187	3.82752	4.25462	-0.193454	0
0.9327	-1.93187	3.21859	2.11833	-1.71871	0
0.9333	-1.93187	2.91413	-2.45933	-2.93997	0
0.9340	-1.93187	5.05261	-0.933581	-0.802767	0
0.9347	-1.93187	7.18384	1.50778	2.24906	0
0.9353	-1.93187	6.27046	0.287102	1.33312	0
0.9360	-3.45781	7.49555	-1.54372	-0.193454	0
0.9367	-2.84743	9.62678	-1.84879	1.33312	0
0.9373	-1.32149	6.87938	-3.37495	2.55306	0
0.9380	-0.405929	5.05261	-5.20577	0.72249	0
0.9387	-1.62668	9.01786	-5.20577	-1.4134	0
0.9393	-0.405929	10.8519	-3.37495	-3.24528	0
0.9400	1.4252	9.01786	-1.54372	-3.8546	0
0.9407	0.814822	8.7134	-2.15426	-1.71871	0
0.9413	-0.100742	7.49555	-3.37495	1.33312	0
0.9420	1.12001	6.57492	-3.06948	1.63843	0
0.9427	1.4252	10.5474	-2.76441	-0.193454	0
0.9433	-0.711117	12.0697	-3.37495	-2.02403	0
0.9440	-1.62668	8.7134	-3.98509	-1.10808	0
0.9447	-1.62668	10.2357	-5.20577	0.417176	0
0.9453	-1.32149	12.9831	-6.12138	-2.32934	0
0.9460	0.814822	10.8519	-3.98509	-4.15991	0
0.9467	3.56151	10.5474	-0.0179688	-2.32934	0
0.9473	1.4252	8.40894	0.287102	-3.24528	0
0.9480	-1.93187	1.69629	-2.15426	-4.15991	0
0.9487	-1.93187	3.52305	-2.45933	0.72249	0
0.9493	-1.93187	12.3742	-2.45933	0.72249	0
0.9500	-1.93187	15.7305	-4.29056	-4.77054	0
0.9507	-1.93187	17.2601	-3.98509	-3.8546	0
0.9513	-1.93187	20.3119	-1.84879	-1.10808	0
0.9520	-1.93187	21.5298	-2.45933	-2.02403	0
0.9527	-1.93187	29.1631	-2.45933	0.417176	0
0.9533	-1.93187	41.3633	-2.15426	4.38495	0
0.9540	-1.93187	43.8062	-2.45933	1.0278	0
0.9547	-1.93187	38.9276	-1.54372	-2.02403	0
0.9553	-1.93187	33.4328	0.287102	1.33312	0
0.9560	-1.93187	25.1906	-0.32304	2.24906	0
0.9567	-1.93187	16.035	-2.45933	-0.802767	0
0.9573	-1.93187	9.62678	-2.45933	-2.02403	0
0.9580	-1.93187	3.52305	-1.23865	1.33312	0
0.9587	-1.93187	-1.35558	1.20271	4.69026	0
0.9593	-1.93187	-8.37994	3.33901	3.46901	0
0.9600	-1.93187	-12.3452	3.03394	-0.497452	0
0.9607	-1.93187	-4.7119	1.50778	-2.02403	0
0.9613	-1.93187	4.13198	0.592572	-2.93997	0
0.9620	-1.93187	3.21859	-1.23865	-3.8546	0
0.9627	-1.93187	0.47119	-1.54372	-2.02403	0
0.9633	-1.93187	-5.02361	-0.0179688	1.94375	0
0.9640	-1.93187	-17.84	0.897643	2.55306	0
0.9647	-1.93187	-16.6149	-0.0179688	1.94375	0
0.9653	-1.93187	1.69629	-0.0179688	3.77432	0
0.9660	-1.93187	12.6786	0.287102	4.69026	0
0.9667	-1.93187	11.4608	-0.628111	1.94375	0
0.9673	-1.93187	8.7134	-1.54372	1.94375	0
0.9680	-1.93187	3.82752	-1.84879	3.16369	0
0.9687	-1.93187	-5.63254	-1.23865	0.111861	0
0.9693	-1.93187	-15.3971	-1.84879	-2.32934	0
0.9700	-1.93187	-26.075	-2.76441	-0.193454	0
0.9707	-1.93187	-33.7082	0.287102	0.417176	0
0.9713	-1.93187	-35.8395	5.78037	0.417176	0
0.9720	-1.93187	-34.9261	6.39092	3.46901	0
0.9727	-1.93187	-31.8742	1.81326	2.55306	0
0.9733	-1.93187	-28.2134	-0.32304	-0.193454	0
0.9740	-1.93187	-26.3794	0.592572	2.55306	0
0.9747	-1.93187	-22.4142	-0.628111	3.16369	0
0.9753	-1.93187	-14.4837	-2.45933	-1.71871	0
0.9760	-1.93187	-8.98886	0.287102	-1.10808	0
0.9767	-1.93187	-7.76377	0.592572	1.0278	0
0.9773	-1.93187	-5.02361	-3.37495	0.72249	0
0.9780	-1.93187	-0.442194	-3.37495	3.77432	0
0.9787	-1.93187	2.00075	-0.32304	6.21552	0
0.9793	-1.93187	4.13198	-1.54372	1.33312	0
0.9800	-1.93187	8.40894	-3.37495	-0.193454	0
0.9807	-1.93187	8.40894	-1.23865	2.55306	0
0.9813	-1.93187	2.91413	-0.628111	0.72249	0
0.9820	-1.93187	0.47119	-0.933581	0.111861	0
0.9827	-1.93187	1.39182	3.03394	2.55306	0
0.9833	-1.93187	-1.66004	4.55969	-0.193454	0
0.9840	-0.100742	-6.85038	0.287102	-2.02403	0
0.9847	-4.06818	-11.1201	-0.933581	0.72249	0
0.9853	-7.73043	-17.84	-0.0179688	0.111861	0
0.9860	-8.95119	-18.4489	-2.45933	-3.24528	0
0.9867	-8.03562	-3.79852	-4.9007	-2.93997	0
0.9873	-5.89931	13.592	-3.37495	-2.63465	0
0.9880	-4.98375	25.1906	-0.628111	-2.93997	0
0.9887	-5.59412	39.841	1.20271	-0.802767	0
0.9893	-5.59412	51.4395	1.20271	-0.193454	0
0.9900	-2.84743	48.0832	0.287102	-1.71871	0
0.9907	0.204446	39.841	-0.0179688	-0.497452	0
0.9913	1.12001	37.7025	-0.32304	1.33312	0
0.9920	-0.100742	31.9032	-0.628111	1.33312	0
0.9927	-0.100742	21.5298	-1.23865	2.55306	0
0.9933	4.47707	16.3394	-2.76441	3.46901	0
0.9940	7.83414	13.592	-2.45933	1.63843	0
0.9947	5.39264	7.80001	0.287102	0.111861	0
0.9953	2.64595	5.05261	0.592572	0.111861	0
0.9960	3.56151	8.7134	-0.628111	-1.10808	0
0.9967	4.47707	8.10448	-0.628111	-3.54928	0
0.9973	2.64595	2.30521	-0.32304	-3.8546	0
0.9980	-0.100742	0.775652	-2.15426	-2.63465	0
0.9987	-1.32149	2.00075	-2.45933	-0.802767	0
0.9993	0.0414818	6.50968	0.953945	0.823823	0
1.0000	1.87261	8.03923	0.648875	1.12914	0
1.0007	0.0414818	11.7	-1.18235	1.12914	0
1.0013	0.0414818	14.143	-0.266737	0.823823	0
1.0020	0.957045	15.6653	0.953945	0.518508	0
1.0027	0.957045	13.534	-0.571808	-0.397435	0
1.0033	0.0414818	5.29183	0.0383335	-2.53332	0
1.0040	-0.263706	-7.52455	2.4797	-5.27984	0
1.0047	0.34667	-19.1231	3.39531	-6.5011	0
1.0053	0.957045	-18.8186	3.09024	-5.27984	0
1.0060	1.56742	-3.5593	0.343804	-2.83864	0
1.0067	0.957045	13.534	-1.18235	-1.31206	0
1.0073	0.651857	23.603	2.78517	-0.397435	0
1.0080	-0.568894	28.4889	4.61599	0.213194	0
1.0087	0.0414818	25.7415	0.0383335	-1.31206	0
1.0093	1.56742	17.8037	-1.48742	-2.53332	0
1.0100	0.0414818	13.534	0.343804	0.213194	0
1.0107	-0.263706	11.7	-0.876879	1.12914	0
1.0113	0.957045	7.73477	-2.7081	-0.70275	0
1.0120	-0.568894	5.59629	-3.62371	-1.61738	0
1.0127	-0.568894	3.45781	-3.01317	-0.70275	0
1.0133	2.1778	0.405949	0.648875	1.12914	0
1.0140	0.0414818	4.68291	1.56449	2.04377	0
1.0147	-4.53633	11.7	-1.79249	1.73845	0
1.0153	-5.14671	13.2296	-2.09796	0.213194	0
1.0160	-5.4519	19.3333	-0.266737	-0.397435	0
1.0167	-6.97784	25.437	-1.48742	-1.61738	0
1.0173	-6.06227	18.4127	-1.48742	-4.66921	0
1.0180	-2.09483	24.8209	-1.18235	-4.36389	0
1.0187	2.78817	65.7202	-2.40303	-0.397435	0
1.0193	4.6193	95.9271	-1.18235	1.12914	0
1.0200	0.957045	83.7197	0.648875	-0.70275	0
1.0207	-2.70521	55.9484	-1.79249	-1.61738	0
1.0213	-3.62077	30.9246	-3.31864	-1.61738	0
1.0220	-5.4519	5.29183	-1.18235	-0.70275	0
1.0227	-5.14671	-10.8809	0.648875	0.518508	0
1.0233	-2.70521	-16.9846	-0.266737	0.213194	0
1.0240	-3.31558	-23.0883	-2.09796	1.12914	0
1.0247	-5.14671	-25.2268	-1.48742	2.34908	0
1.0253	-3.62077	-26.7491	0.343804	-0.397435	0
1.0260	-3.0104	-33.1573	0.343804	-4.0599	0
1.0267	-4.53633	-28.5831	0.648875	-2.53332	0
1.0273	-6.06227	-9.96749	0.343804	-1.92269	0
1.0280	-6.67265	1.32658	-1.48742	-4.97452	0
1.0287	-5.4519	-0.507436	-0.266737	-4.66921	0
1.0293	-4.53633	-6.61116	1.86956	-0.70275	0
1.0300	-6.67265	-16.6801	-0.876879	1.73845	0
1.0307	-7.28302	-27.0536	-1.18235	0.823823	0
1.0313	-4.84152	-30.7216	4.61599	-1.31206	0
1.0320	-5.14671	-22.4794	5.83668	-0.70275	0
1.0327	-7.58821	-6.00224	0.953945	0.213194	0
1.0333	-7.58821	2.84889	-2.40303	-1.61738	0
1.0340	-6.97784	4.98737	-2.7081	-0.70275	0
1.0347	-6.06227	19.0216	-2.40303	0.213194	0
1.0353	-3.0104	37.3328	-1.79249	-4.36389	0
1.0360	-2.09483	36.4194	-1.18235	-8.33167	0
1.0367	-5.14671	23.9075	-1.48742	-3.44927	0
1.0373	-7.58821	15.3608	-2.7081	0.213194	0
1.0380	-6.97784	7.12585	-1.18235	-1.00806	0
1.0387	-4.53633	-0.811897	2.4797	1.12914	0
1.0393	-1.17927	-4.16822	0.953945	4.79028	0
1.0400	-0.568894	-7.22009	-3.62371	2.34908	0
1.0407	-3.92596	-9.35857	-1.79249	0.518508	0
1.0413	-6.36746	-7.52455	3.09024	2.04377	0
1.0420	-4.84152	-7.22009	2.78517	1.12914	0
1.0427	-3.0104	-11.4898	0.953945	-0.70275	0
1.0433	-4.53633	-12.7149	2.4797	0.518508	0
1.0440	-6.36746	-9.0541	1.86956	3.87565	0
1.0447	-4.23115	-6.61116	-0.876879	6.31685	0
1.0453	-0.263706	-6.00224	-1.18235	7.5368	0
1.0460	0.957045	-2.95038	0.343804	6.92748	0
1.0467	1.87261	0.717659	-0.266737	5.70623	0
1.0473	4.31411	-0.202974	-3.01317	4.48628	0
1.0480	3.70373	-6.3067	-4.53933	1.43445	0
1.0487	0.957045	-13.6283	-1.48742	-0.397435	0
1.0493	1.87261	-18.8186	1.56449	2.04377	0
1.0500	4.92449	-20.9499	1.25902	2.95971	0
1.0507	5.84005	-16.6801	0.648875	0.213194	0
1.0513	3.70373	-7.22009	2.17463	-1.00806	0
1.0520	0.34667	1.63104	2.17463	-0.0921208	0
1.0527	-1.48446	7.12585	-0.266737	-0.0921208	0
1.0533	-0.874081	10.7866	-2.09796	1.12914	0
1.0540	-0.568894	13.534	-1.18235	3.26502	0
1.0547	0.0414818	13.2296	1.56449	3.26502	0
1.0553	2.48298	10.7866	3.70038	2.6544	0
1.0560	3.39855	6.20522	2.4797	2.34908	0
1.0567	0.957045	2.54443	-0.266737	0.823823	0
1.0573	0.0414818	1.02212	-0.266737	0.518508	0
1.0580	1.56742	2.54443	-0.266737	2.04377	0
1.0587	0.957045	8.03923	-1.18235	0.213194	0
1.0593	0.34667	14.4474	-0.571808	-2.83864	0
1.0600	3.09336	16.5859	0.953945	-1.31206	0
1.0607	4.92449	16.5859	-0.266737	-0.70275	0
1.0613	3.39855	17.4993	-1.79249	-1.61738	0
1.0620	0.957045	16.2814	-0.571808	2.34908	0
1.0627	-0.568894	13.2296	-1.18235	6.01154	0
1.0633	-1.78964	11.3956	-3.62371	5.40091	0
1.0640	-2.70521	10.1777	-3.01317	5.70623	0
1.0647	-4.84152	10.4822	0.0383335	7.2328	0
1.0653	-6.67265	13.534	-1.18235	3.87565	0
1.0660	-5.4519	15.6653	-4.23386	0.823823	0
1.0667	-3.31558	17.1948	-1.18235	1.43445	0
1.0673	-4.23115	18.1082	3.09024	-0.397435	0
1.0680	-4.53633	15.6653	1.56449	-2.83864	0
1.0687	-1.17927	12.3089	-1.18235	0.518508	0
1.0693	0.957045	12.6134	-3.01317	3.26502	0
1.0700	0.0414818	15.0563	-3.62371	-0.397435	0
1.0707	2.48298	15.3608	0.343804	-1.31206	0
1.0713	7.97636	15.6653	2.4797	2.04377	0
1.0720	9.19711	19.3333	-1.18235	1.43445	0
1.0727	7.97636	23.9075	-1.79249	0.518508	0
1.0733	10.1127	25.1253	1.86956	2.04377	0
1.0740	11.9438	25.437	0.648875	0.213194	0
1.0747	10.7231	30.0112	-2.09796	-1.00806	0
1.0753	10.1127	33.672	-0.266737	0.823823	0
1.0760	9.80749	32.4541	0.343804	1.43445	0
1.0767	7.36599	30.3157	-0.266737	0.213194	0
1.0773	5.22967	28.1772	-1.18235	0.213194	0
1.0780	4.92449	26.046	-2.40303	-0.0921208	0
1.0787	5.22967	26.3504	-0.266737	-0.397435	0
1.0793	4.6193	26.3504	4.00585	0.213194	0
1.0800	4.6193	22.6896	2.4797	0.823823	0
1.0807	4.6193	19.6378	-2.09796	1.43445	0
1.0813	4.6193	17.8037	-3.92879	2.34908	0
1.0820	4.6193	14.143	-3.92879	1.43445	0
1.0827	4.6193	12.3089	-1.48742	-0.0921208	0
1.0833	4.6193	10.7866	-0.266737	-0.397435	0
1.0840	4.6193	8.03923	-2.40303	-0.70275	0
1.0847	4.6193	6.20522	-3.01317	-1.00806	0
1.0853	4.6193	4.68291	-1.18235	-0.70275	0
1.0860	4.6193	1.93551	0.0383335	0.823823	0
1.0867	4.6193	2.84889	-0.266737	1.43445	0
1.0873	4.6193	7.73477	-0.266737	-1.61738	0
1.0880	4.6193	9.25708	0.343804	-5.58515	0
1.0887	4.6193	8.03923	0.953945	-5.27984	0
1.0893	4.6193	10.1777	1.25902	-1.61738	0
1.0900	4.6193	12.9179	1.86956	-0.397435	0
1.0907	4.6193	10.4822	4.31092	-0.70275	0
1.0913	4.6193	8.34369	4.92146	1.43445	0
1.0920	4.6193	12.9179	1.56449	2.6544	0
1.0927	4.6193	8.03923	-0.876879	-0.397435	0
1.0933	4.6193	4.37845	0.343804	-3.14395	0
1.0940	4.6193	11.7	1.56449	-3.44927	0
1.0947	4.6193	19.3333	2.17463	-0.70275	0
1.0953	4.6193	20.5512	2.78517	0.823823	0
1.0960	4.6193	21.769	1.86956	-1.00806	0
1.0967	4.6193	20.8556	0.0383335	-1.61738	0
1.0973	4.6193	15.6653	1.86956	-0.70275	0
1.0980	4.6193	14.4474	4.31092	-0.70275	0
1.0987	4.6193	13.8385	1.56449	-1.31206	0
1.0993	4.6193	6.20522	-0.571808	-2.53332	0
1.1000	4.6193	-2.02974	3.09024	-4.36389	0
1.1007	4.6193	-3.86376	4.61599	-2.53332	0
1.1013	4.6193	-3.5593	2.17463	1.12914	0
1.1020	4.6193	0.101487	2.17463	0.213194	0
1.1027	4.6193	12.0045	3.39531	-2.53332	0
1.1033	4.6193	24.8209	3.39531	-4.0599	0
1.1040	-2.70521	30.0112	3.39531	-5.27984	0
1.1047	-1.78964	26.9593	2.17463	-6.19578	0
1.1053	-1.48446	19.6378	0.953945	-4.97452	0
1.1060	-2.70521	11.0911	3.39531	-4.36389	0
1.1067	-0.874081	2.54443	4.31092	-3.14395	0
1.1073	1.56742	-5.69778	1.56449	0.518508	0
1.1080	0.0414818	-10.272	1.86956	2.34908	0
1.1087	-0.874081	-9.35857	3.39531	0.518508	0
1.1093	1.26223	-5.69778	0.648875	1.12914	0
1.1100	2.78817	1.63104	-0.876879	3.57034	0
1.1107	2.78817	12.6134	0.953945	2.04377	0
1.1113	3.70373	18.4127	0.0383335	-1.92269	0
1.1120	3.39855	16.8904	0.343804	-2.83864	0
1.1127	1.26223	13.534	4.31092	-3.75458	0
1.1133	1.87261	10.1777	3.39531	-4.66921	0
1.1140	6.14524	7.12585	-1.18235	-1.61738	0
1.1147	8.28155	6.20522	1.86956	0.823823	0
1.1153	6.45042	4.68291	7.05736	-1.61738	0
1.1160	2.48298	2.54443	4.31092	-4.66921	0
1.1167	0.0414818	1.32658	0.648875	-5.27984	0
1.1173	-1.17927	-1.42082	3.39531	-4.66921	0
1.1180	-0.568894	-3.86376	4.00585	-4.36389	0
1.1187	3.70373	-0.202974	-0.571808	-5.89047	0
1.1193	4.6193	7.12585	-3.01317	-7.72104	0
1.1200	-0.568894	14.7519	-0.266737	-4.66921	0
1.1207	-2.70521	21.4645	1.86956	-2.83864	0
1.1213	0.0414818	23.603	1.56449	-5.27984	0
1.1220	0.0414818	18.1082	1.56449	-1.92269	0
1.1227	-0.263706	11.0911	1.56449	3.26502	0
1.1233	1.56742	8.34369	0.648875	1.12914	0
1.1240	0.957045	6.20522	0.648875	-0.70275	0
1.1247	-0.874081	0.717659	1.25902	2.34908	0
1.1253	0.0414818	-6.61116	0.343804	2.04377	0
1.1260	1.56742	-9.66303	0.0383335	0.213194	0
1.1267	0.957045	-8.13347	2.17463	1.12914	0
1.1273	0.0414818	-6.61116	2.78517	0.518508	0
1.1280	-1.78964	-10.272	1.56449	-1.00806	0
1.1287	-3.62077	-13.0194	0.343804	-1.31206	0
1.1293	-3.0104	-7.52455	-0.571808	-1.31206	0
1.1300	-2.70521	1.02212	-0.266737	0.213194	0
1.1307	-3.0104	3.45781	0.953945	-0.0921208	0
1.1313	-2.40002	5.59629	1.25902	-2.22801	0
1.1320	-1.17927	11.7	-0.266737	-0.0921208	0
1.1327	-0.874081	10.4822	-0.266737	2.04377	0
1.1333	-0.874081	1.63104	0.343804	-0.0921208	0
1.1340	-0.874081	-2.64592	1.25902	1.12914	0
1.1347	-0.874081	-5.38607	0.648875	3.87565	0
1.1353	0.0414818	-8.43793	-2.09796	1.12914	0
1.1360	2.78817	-2.02974	-2.09796	0.518508	0
1.1367	4.92449	5.90075	0.953945	2.95971	0
1.1373	6.14524	4.07398	0.953945	0.518508	0
1.1380	10.1127	6.20522	-1.18235	-1.00806	0
1.1387	13.7749	14.143	0.648875	2.04377	0
1.1393	11.3334	16.8904	5.22653	0.518508	0
1.1400	8.28155	20.8556	4.92146	-1.61738	0
1.1407	7.97636	28.4889	0.648875	1.12914	0
1.1413	5.84005	28.1772	0.343804	2.95971	0
1.1420	4.6193	23.2986	3.39531	1.12914	0
1.1427	7.67118	20.8556	2.78517	-1.31206	0
1.1433	7.36599	14.4474	-0.266737	-3.14395	0
1.1440	3.70373	5.29183	-0.876879	-1.92269	0
1.1447	3.09336	5.29183	-1.18235	1.43445	0
1.1453	2.78817	11.7	-2.09796	2.34908	0
1.1460	-0.568894	12.6134	0.343804	2.34908	0
1.1467	-3.0104	8.34369	2.4797	4.79028	0
1.1473	-2.70521	6.20522	0.0383335	6.01154	0
1.1480	-3.0104	3.76952	-2.7081	4.18097	0
1.1487	-5.14671	-1.72528	-2.09796	2.95971	0
1.1493	-6.06227	-3.5593	-0.876879	2.6544	0
1.1500	-4.23115	1.02212	0.648875	0.213194	0
1.1507	-4.84152	4.07398	2.78517	-3.44927	0
1.1513	-9.11415	3.76952	2.4797	-1.61738	0
1.1520	-7.28302	5.90075	0.648875	3.26502	0
1.1527	-1.17927	7.12585	-0.571808	2.95971	0
1.1533	-1.78964	5.90075	-1.79249	-1.00806	0
1.1540	-4.53633	8.95262	-1.18235	-1.61738	0
1.1547	-1.78964	13.2296	0.648875	-1.61738	0
1.1553	-0.568894	10.7866	0.0383335	-3.75458	0
1.1560	-3.0104	6.20522	-0.571808	-3.44927	0
1.1567	-3.31558	6.82139	1.86956	-1.31206	0
1.1573	-2.70521	7.12585	2.4797	-1.31206	0
1.1580	-4.23115	6.20522	0.648875	-3.44927	0
1.1587	-6.36746	8.03923	1.56449	-5.58515	0
1.1593	-7.28302	11.7	2.4797	-6.19578	0
1.1600	-6.67265	14.4474	-0.266737	-3.14395	0
1.1607	-6.97784	15.3608	-0.571808	-1.61738	0
1.1613	-7.28302	16.2814	1.56449	-2.83864	0
1.1620	-5.4519	18.7171	2.78517	-1.61738	0
1.1627	-3.62077	23.9075	3.39531	0.518508	0
1.1633	-4.84152	28.4889	4.92146	-0.397435	0
1.1640	11.3334	27.5683	4.00585	-0.397435	0
1.1647	11.3334	24.2119	-0.266737	2.95971	0
1.1653	11.3334	24.5164	-2.7081	3.87565	0
1.1660	11.3334	28.7934	-1.18235	1.12914	0
1.1667	11.3334	31.2291	-0.266737	-1.00806	0
1.1673	11.3334	30.0112	-2.40303	0.518508	0
1.1680	11.3334	26.3504	-1.18235	2.34908	0
1.1687	11.3334	21.4645	0.343804	1.12914	0
1.1693	11.3334	17.4993	-2.40303	-1.00806	0
1.1700	11.3334	15.3608	-3.01317	-1.31206	0
1.1707	11.3334	14.4474	-0.266737	-1.00806	0
1.1713	11.3334	15.3608	-1.18235	-1.00806	0
1.1720	11.3334	15.0563	-1.48742	-0.70275	0
1.1727	11.3334	12.0045	0.0383335	-0.397435	0
1.1733	11.3334	7.12585	-1.48742	1.43445	0
1.1740	11.3334	3.45781	-3.01317	4.18097	0
1.1747	11.3334	2.84889	-0.876879	2.34908	0
1.1753	11.3334	2.54443	-0.876879	-1.31206	0
1.1760	11.3334	1.63104	-2.40303	-0.397435	0
1.1767	11.3334	1.93551	-1.48742	1.12914	0
1.1773	11.3334	4.07398	-0.876879	0.823823	0
1.1780	11.3334	6.50968	-2.09796	2.04377	0
1.1787	11.3334	8.64816	-3.31864	2.95971	0
1.1793	11.3334	9.866	-3.62371	2.95971	0
1.1800	11.3334	10.1777	-1.79249	2.95971	0
1.1807	11.3334	8.03923	-1.18235	2.04377	0
1.1813	11.3334	5.59629	-3.01317	2.04377	0
1.1820	11.3334	4.98737	-2.09796	3.87565	0
1.1827	11.3334	2.54443	-0.266737	1.43445	0
1.1833	11.3334	-2.95038	-2.7081	-1.61738	0
1.1840	11.3334	-3.86376	-2.09796	-0.70275	0
1.1847	11.3334	2.84889	3.39531	1.12914	0
1.1853	11.3334	6.20522	2.4797	1.43445	0
1.1860	11.3334	3.45781	-1.79249	2.04377	0
1.1867	11.3334	2.54443	0.0383335	1.12914	0
1.1873	11.3334	0.101487	2.4797	0.213194	0
1.1880	3.70373	-5.38607	1.56449	1.12914	0
1.1887	0.0414818	-8.74964	0.953945	1.12914	0
1.1893	-1.78964	-9.66303	-0.266737	1.12914	0
1.1900	-1.48446	-12.106	-2.09796	2.04377	0
1.1907	-1.48446	-12.7149	-1.79249	-0.397435	0
1.1913	-2.70521	-7.82901	-3.01317	-4.36389	0
1.1920	-3.0104	-3.25484	-4.23386	-4.36389	0
1.1927	-1.78964	-2.3342	-1.79249	-3.75458	0
1.1933	-0.263706	-2.3342	0.343804	-4.36389	0
1.1940	-0.568894	-3.25484	-1.18235	-3.14395	0
1.1947	-0.263706	-3.86376	-2.09796	-2.53332	0
1.1953	1.87261	0.717659	-2.09796	-2.83864	0
1.1960	1.87261	7.43031	-2.40303	-1.00806	0
1.1967	-0.874081	8.03923	-2.09796	0.213194	0
1.1973	-1.17927	6.20522	-2.09796	-1.00806	0
1.1980	1.87261	7.73477	-1.48742	-1.31206	0
1.1987	2.48298	10.4822	0.343804	-1.00806	0
1.1993	1.26223	12.9179	1.25902	-2.22801	0
1.2000	1.26223	20.5512	-1.18235	-3.75458	0
1.2007	1.26223	30.9246	-3.31864	-4.36389	0
1.2013	1.26223	35.506	-3.62371	-4.36389	0
1.2020	2.78817	34.5854	-3.62371	-4.36389	0
1.2027	2.78817	31.2291	-3.01317	-4.36389	0
1.2033	0.0414818	26.9593	-3.01317	-2.53332	0
1.2040	-0.874081	24.8209	-2.7081	1.12914	0
1.2047	-0.263706	22.6896	-1.79249	2.04377	0
1.2053	-1.48446	18.1082	-1.48742	0.823823	0
1.2060	-3.62077	15.6653	-3.31864	1.12914	0
1.2067	-4.23115	16.2814	-3.92879	2.95971	0
1.2073	-3.0104	16.8904	-1.18235	2.6544	0
1.2080	-3.31558	17.1948	-0.876879	2.04377	0
1.2087	-6.36746	15.3608	-2.7081	2.95971	0
1.2093	-8.80896	10.1777	-2.09796	4.79028	0
1.2100	-6.36746	6.20522	-1.18235	5.70623	0
1.2107	-3.62077	3.76952	-2.40303	0.213194	0
1.2113	-4.23115	0.101487	-1.18235	-6.80641	0
1.2120	-6.06227	-4.77715	0.0383335	-6.19578	0
1.2127	-6.36746	-11.1853	-2.09796	-3.14395	0
1.2133	-6.36746	-15.1578	-3.62371	-5.27984	0
1.2140	-7.28302	-11.8015	-2.09796	-5.27984	0
1.2147	-8.50377	-9.96749	-2.09796	0.213194	0
1.2153	-8.19859	-11.1853	-3.01317	2.95971	0
1.2160	-6.36746	-0.507436	-2.09796	2.04377	0
1.2167	-4.84152	20.5512	-0.266737	1.12914	0
1.2173	-5.75708	35.506	0.648875	0.213194	0
1.2180	-7.28302	46.4884	0.0383335	-1.61738	0
1.2187	-7.28302	57.1735	-1.48742	-0.397435	0
1.2193	-5.75708	54.7306	-1.48742	2.34908	0
1.2200	-4.53633	38.8623	-0.876879	3.57034	0
1.2207	-4.53633	22.9941	-2.09796	3.87565	0
1.2213	-5.14671	7.43031	-3.01317	6.31685	0
1.2220	-4.84152	-7.82901	-0.266737	7.5368	0
1.2227	-3.62077	-13.9327	2.4797	4.48628	0
1.2233	-4.53633	-15.7668	3.39531	2.95971	0
1.2240	-7.28302	-21.566	3.39531	4.79028	0
1.2247	-5.4519	-24.3134	2.17463	6.31685	0
1.2253	-3.92596	-20.6454	-0.266737	5.70623	0
1.2260	-8.19859	-20.0365	-0.571808	4.79028	0
1.2267	-11.2505	-20.6454	0.343804	2.95971	0
1.2273	-9.11415	-15.7668	1.56449	1.12914	0
1.2280	-8.80896	-9.66303	2.78517	0.518508	0
1.2287	-10.9453	-4.47268	0.953945	-2.22801	0
1.2293	-12.166	3.45781	-3.31864	-4.66921	0
1.2300	-12.166	9.25708	-3.31864	-1.61738	0
1.2307	-10.0297	8.64816	0.648875	1.73845	0
1.2313	-4.53633	3.76952	1.25902	-0.70275	0
1.2320	-0.568894	0.101487	-1.48742	-3.44927	0
1.2327	1.87261	-2.3342	-2.09796	-2.53332	0
1.2333	3.70373	-8.43793	-1.18235	-0.0921208	0
1.2340	5.53486	-17.2891	-1.18235	-0.397435	0
1.2347	6.14524	-22.1749	0.648875	-2.53332	0
1.2353	5.84005	-21.8705	0.953945	-2.83864	0
1.2360	3.39855	-18.5142	-1.18235	0.213194	0
1.2367	-0.568894	-13.0194	-1.79249	1.43445	0
1.2373	-2.40002	-8.13347	-1.18235	2.04377	0
1.2380	-0.568894	-2.02974	-1.18235	4.48628	0
1.2387	1.87261	12.6134	-2.09796	5.40091	0
1.2393	1.87261	28.1772	-1.48742	3.57034	0
1.2400	0.0414818	31.8452	-0.266737	1.43445	0
1.2407	-0.874081	27.2638	0.343804	-0.70275	0
1.2413	1.87261	22.6896	-1.18235	-3.14395	0
1.2420	7.97636	21.1601	-2.40303	-3.44927	0
1.2427	10.7231	23.603	-0.571808	-1.92269	0
1.2433	9.80749	29.0978	0.648875	0.213194	0
1.2440	10.1127	39.1668	-1.18235	1.12914	0
1.2447	8.28155	56.5646	-0.876879	-0.397435	0
1.2453	5.53486	67.547	0.648875	-1.00806	0
1.2460	10.1127	61.4432	-0.266737	-0.0921208	0
1.2467	15.6061	49.8447	0.0383335	-2.22801	0
1.2473	12.249	42.2187	2.78517	-5.27984	0
1.2480	9.19711	33.3675	2.78517	-4.36389	0
1.2487	11.9438	20.5512	0.648875	-3.44927	0
1.2493	11.3334	5.90075	0.0383335	-4.97452	0
1.2500	7.67118	-6.3067	-0.266737	-4.0599	0
1.2507	9.19711	-12.106	-1.18235	-2.22801	0
1.2513	11.3334	-15.4623	-0.266737	-2.53332	0
1.2520	10.7231	-17.898	1.25902	-2.22801	0
1.2527	10.1127	-13.6283	1.56449	-1.92269	0
1.2533	10.1127	-12.4104	1.56449	-3.75458	0
1.2540	7.36599	-26.1402	0.648875	-3.14395	0
1.2547	4.92449	-34.3824	0.648875	-0.397435	0
1.2553	6.75561	-20.6454	1.25902	-1.31206	0
1.2560	10.1127	-5.69778	2.17463	-1.92269	0
1.2567	10.1127	-6.3067	3.39531	0.518508	0
1.2573	6.75561	-8.13347	3.39531	0.518508	0
1.2580	4.31411	-0.202974	1.25902	-0.70275	0
1.2587	2.78817	8.03923	1.56449	1.12914	0
1.2593	-1.17927	9.25708	3.39531	1.12914	0
1.2600	5.84005	6.20522	2.4797	-1.92269	0
1.2607	5.84005	1.63104	0.648875	-0.70275	0
1.2613	5.84005	-2.95038	1.56449	2.04377	0
1.2620	5.84005	-1.11636	1.56449	0.823823	0
1.2627	5.84005	2.84889	0.648875	-0.397435	0
1.2633	5.84005	2.54443	-0.266737	0.518508	0
1.2640	5.84005	9.56154	-0.876879	1.73845	0
1.2647	5.84005	32.7586	-0.266737	2.95971	0
1.2653	5.84005	50.4609	0.343804	2.04377	0
1.2660	5.84005	48.3224	0.0383335	-3.14395	0
1.2667	5.84005	37.3328	-0.266737	-5.27984	0
1.2673	5.84005	24.8209	-1.18235	-3.14395	0
1.2680	5.84005	8.95262	-2.7081	-2.53332	0
1.2687	5.84005	-2.95038	-1.79249	-2.22801	0
1.2693	5.84005	-8.43793	0.648875	1.12914	0
1.2700	5.84005	-12.106	1.86956	1.12914	0
1.2707	5.84005	-16.6801	3.70038	-1.61738	0
1.2713	5.84005	-17.2891	4.92146	0.518508	0
1.2720	-6.06227	-14.8461	2.4797	4.48628	0
1.2727	-5.4519	-10.272	0.648875	2.95971	0
1.2733	-7.28302	-3.86376	1.25902	-0.397435	0
1.2740	-10.0297	-1.72528	1.56449	-1.31206	0
1.2747	-9.11415	-4.77715	1.25902	-1.61738	0
1.2753	-7.8934	-5.08161	2.17463	-1.31206	0
1.2760	-9.11415	-3.86376	3.39531	0.213194	0
1.2767	-10.3349	-5.08161	2.4797	0.823823	0
1.2773	-10.6401	-5.08161	-0.266737	1.43445	0
1.2780	-10.6401	-2.95038	0.0383335	0.518508	0
1.2787	-6.67265	-1.11636	1.86956	-0.0921208	0
1.2793	-2.40002	4.37845	1.56449	2.04377	0
1.2800	-1.78964	12.6134	0.343804	2.95971	0
1.2807	-2.09483	19.9422	0.953945	2.04377	0
1.2813	-3.31558	30.9246	1.86956	5.70623	0
1.2820	-5.4519	39.1668	1.56449	8.45274	0
1.2827	-3.62077	39.4713	2.17463	4.48628	0
1.2833	-0.874081	53.8172	4.31092	3.26502	0
1.2840	-2.70521	90.1279	5.22653	6.92748	0
1.2847	-5.4519	115.768	4.61599	7.2328	0
1.2853	-3.62077	108.439	4.31092	4.18097	0
1.2860	-2.40002	80.3633	3.39531	1.73845	0
1.2867	-5.14671	45.8794	0.648875	0.213194	0
1.2873	-7.28302	14.143	-0.266737	0.823823	0
1.2880	-6.06227	-7.22009	0.343804	2.95971	0
1.2887	-3.0104	-17.2891	0.953945	4.79028	0
1.2893	-2.40002	-20.3409	1.56449	6.01154	0
1.2900	-4.23115	-20.3409	1.56449	6.31685	0
1.2907	-4.23115	-19.732	1.25902	5.0956	0
1.2913	-2.70521	-15.7668	3.39531	4.48628	0
1.2920	-2.70521	-11.8015	6.44722	4.18097	0
1.2927	-3.62077	-11.8015	5.53161	2.95971	0
1.2933	-1.78964	-13.0194	2.17463	2.04377	0
1.2940	1.26223	-14.2372	1.25902	1.12914	0
1.2947	2.1778	-16.9846	3.39531	0.213194	0
1.2953	1.56742	-18.2097	5.53161	1.12914	0
1.2960	1.56742	-18.5142	4.31092	-0.0921208	0
1.2967	2.78817	-21.2616	1.86956	-1.92269	0
1.2973	4.6193	-19.1231	1.86956	-0.397435	0
1.2980	3.09336	-11.1853	0.648875	0.518508	0
1.2987	-1.78964	-4.77715	-1.79249	-2.83864	0
1.2993	-4.53633	-0.507436	-0.266737	-5.58515	0
1.3000	-3.0104	4.07398	1.86956	-5.27984	0
1.3007	-3.0104	6.20522	1.25902	-4.66921	0
1.3013	-5.14671	7.12585	1.56449	-4.0599	0
1.3020	-4.84152	8.34369	2.17463	-4.36389	0
1.3027	-2.40002	9.56154	0.648875	-5.58515	0
1.3033	-1.17927	10.7866	0.648875	-3.44927	0
1.3040	-1.78964	11.7	0.648875	-1.31206	0
1.3047	-2.40002	11.0911	-0.266737	-3.14395	0
1.3053	-3.31558	11.3956	0.343804	-3.44927	0
1.3060	-2.70521	12.0045	0.0383335	-1.61738	0
1.3067	0.957045	10.7866	0.0383335	-1.92269	0
1.3073	3.70373	10.1777	4.31092	-3.44927	0
1.3080	1.56742	13.8385	4.31092	-3.44927	0
1.3087	1.56742	19.9422	-2.09796	-3.44927	0
1.3093	1.56742	22.3852	-3.01317	-4.0599	0
1.3100	1.56742	20.8556	0.0383335	-3.44927	0
1.3107	1.56742	24.8209	-2.09796	-1.61738	0
1.3113	1.56742	37.6372	-1.79249	-0.0921208	0
1.3120	1.56742	48.6269	1.56449	-1.61738	0
1.3127	1.56742	49.2358	-2.09796	-2.53332	0
1.3133	1.56742	42.5231	-6.37015	-0.70275	0
1.3140	1.56742	37.3328	-3.01317	-1.31206	0
1.3147	1.56742	40.0802	1.56449	-3.44927	0
1.3153	1.56742	45.575	0.953945	-2.53332	0
1.3160	1.56742	42.5231	-1.79249	0.518508	0
1.3167	1.56742	35.2015	-2.09796	2.95971	0
1.3173	1.56742	29.0978	0.0383335	6.62217	0
1.3180	1.56742	21.4645	-0.266737	6.62217	0
1.3187	1.56742	14.4474	-2.09796	2.95971	0
1.3193	1.56742	13.534	-1.18235	2.04377	0
1.3200	1.56742	12.6134	-0.266737	2.95971	0
1.3207	1.56742	8.34369	-1.18235	3.57034	0
1.3213	1.56742	6.20522	-1.18235	5.40091	0
1.3220	1.56742	4.37845	-0.266737	6.62217	0
1.3227	1.56742	2.23997	0.0383335	6.62217	0
1.3233	1.56742	3.45781	-0.571808	5.40091	0
1.3240	1.56742	5.90075	-3.01317	2.34908	0
1.3247	1.56742	4.68291	-3.92879	0.213194	0
1.3253	1.56742	3.45781	-2.09796	0.518508	0
1.3260	1.56742	4.37845	0.0383335	0.518508	0
1.3267	1.56742	4.37845	0.648875	0.823823	0
1.3273	1.56742	0.405949	-0.876879	1.43445	0
1.3280	1.56742	-6.61116	-3.01317	-1.61738	0
1.3287	1.56742	-9.0541	-0.876879	-4.36389	0
1.3293	1.56742	-5.08161	1.56449	0.823823	0
1.3300	1.56742	-3.86376	-0.571808	4.18097	0
1.3307	1.56742	-8.74964	-1.48742	0.213194	0
1.3313	1.56742	-11.1853	0.953945	-3.14395	0
1.3320	11.9438	-10.5764	0.343804	-4.0599	0
1.3327	12.8594	-14.2372	-1.79249	-5.27984	0
[truncated: 55,582 more rows]
