# Supplementary material for: Identification of Haptic Based Guiding Using Hard Reins
Source: PLoS One. 2015 Jul 22;10(7):e0132020. doi: 10.1371/journal.pone.0132020 (PMC4511788; doi:10.1371/journal.pone.0132020)
Supplement: S3 File — (ZIP) [file pone.0132020.s003.zip › EMGData1/Subject5/T14/t14.txt]

0.0000	-2.09427	-105.187	2.47976	-104.765	0
0.0007	-4.53651	-122.887	-1.48735	-131.314	0
0.0013	-4.53651	-130.508	-2.40319	-149.938	0
0.0020	-7.28161	-130.206	-1.48735	-163.069	0
0.0027	-8.50273	-133.257	-0.877297	-170.679	0
0.0033	-6.36658	-129.905	-0.266739	-169.163	0
0.0040	-6.36658	-112.808	-0.266739	-162.755	0
0.0047	-6.67266	-96.337	-0.877297	-153.6	0
0.0053	-4.53651	-80.7713	-0.877297	-134.976	0
0.0060	-4.53651	-48.4218	0.648591	-102.333	0
0.0067	-5.45154	-9.05483	1.56443	-65.714	0
0.0073	-2.09427	18.4115	0.343819	-35.5033	0
0.0080	2.48413	43.7435	-0.877297	-6.20807	0
0.0087	4.62028	77.6236	0.343819	31.3551	0
0.0093	5.22923	107.828	1.25915	70.0911	0
0.0100	6.45035	128.579	-1.79263	100.931	0
0.0107	8.28364	145.362	-3.92907	126.25	0
0.0113	9.19868	152.994	-1.18207	147.621	0
0.0120	7.06252	149.944	1.56443	163.184	0
0.0127	5.8414	149.642	-0.266739	173.855	0
0.0133	8.89259	150.558	-3.31852	175.686	0
0.0140	11.9438	138.043	-5.75974	168.047	0
0.0147	10.1137	116.376	-6.37029	157.691	0
0.0153	7.67147	94.4074	-5.75974	143.043	0
0.0160	7.36538	62.9742	-5.75974	113.748	0
0.0167	6.45035	24.5127	-6.37029	74.3824	0
0.0173	4.62028	-2.94282	-7.5909	39.2797	0
0.0180	3.09307	-25.526	-7.5909	4.17686	0
0.0187	0.95692	-59.4062	-3.92907	-38.2497	0
0.0193	-0.567064	-92.0575	-3.01324	-75.7843	0
0.0200	-1.17923	-110.976	-4.8444	-102.333	0
0.0207	-4.53651	-127.458	-4.23385	-127.966	0
0.0213	-9.11168	-141.191	-3.01324	-150.539	0
0.0220	-9.41777	-139.973	-5.14968	-162.755	0
0.0227	-9.11168	-134.788	-4.23385	-170.078	0
0.0233	-11.5539	-132.643	0.953871	-173.74	0
0.0240	-12.469	-119.222	2.17448	-167.933	0
0.0247	-11.86	-99.075	0.953871	-158.177	0
0.0253	-12.469	-80.7713	-0.572018	-143.215	0
0.0260	-12.775	-51.1706	-3.01324	-112.089	0
0.0267	-10.6389	-12.4073	-2.09791	-71.2069	0
0.0273	-8.19665	15.3609	-0.266739	-37.3343	0
0.0280	-5.75763	38.2459	-1.48735	-7.40964	0
0.0287	-2.70322	71.8242	-0.877297	30.4396	0
0.0293	1.26301	104.476	0.953871	72.5515	0
0.0300	4.62028	124.31	-1.18207	107.34	0
0.0307	5.53532	135.909	-0.266739	130.827	0
0.0313	7.36538	142.926	2.78504	149.451	0
0.0320	10.7227	145.362	-0.266739	165.015	0
0.0327	11.9438	144.457	-2.70796	174.169	0
0.0333	10.4198	136.512	0.343819	174.169	0
0.0340	9.19868	118.812	0.0385402	167.446	0
0.0347	6.45035	99.8942	-0.877297	156.146	0
0.0353	2.79021	83.1104	2.47976	137.55	0
0.0360	2.17804	52.8953	3.3956	108.255	0
0.0367	3.70525	11.6958	1.56443	72.5515	0
0.0373	3.39916	-17.2904	0.648591	40.1951	0
0.0380	1.26301	-36.5212	-2.70796	8.43955	0
0.0387	-1.78818	-68.2562	-3.92907	-30.9259	0
0.0393	-5.45154	-102.74	-0.266739	-73.0378	0
0.0400	-7.28161	-122.887	-0.266739	-106.596	0
0.0407	-9.72385	-136.006	-3.01324	-132.83	0
0.0413	-12.469	-146.074	-0.877297	-153.6	0
0.0420	-13.6901	-147.906	0.953871	-164.585	0
0.0427	-15.2173	-144.856	-0.877297	-170.994	0
0.0433	-17.3534	-135.704	0.343819	-178.003	0
0.0440	-18.2685	-116.171	2.78504	-173.74	0
0.0447	-16.4384	-95.4207	2.17448	-158.177	0
0.0453	-13.384	-74.3574	0.648591	-138.637	0
0.0460	-9.11168	-38.6555	1.56443	-108.112	0
0.0467	-5.75763	4.3765	4.61621	-68.7465	0
0.0473	-4.23042	33.3627	6.75215	-37.3343	0
0.0480	-2.70322	53.8116	4.92149	-7.12355	0
0.0487	-1.78818	84.0267	2.47976	35.017	0
0.0493	-1.78818	116.991	2.78504	74.6685	0
0.0500	0.95692	139.574	3.3956	105.509	0
0.0507	6.14426	154.212	2.78504	135.405	0
0.0513	8.5865	163.073	2.47976	157.061	0
0.0520	8.28364	163.375	0.953871	165.015	0
0.0527	7.36538	160.928	0.648591	172.624	0
0.0533	5.53532	155.129	2.47976	178.432	0
0.0540	6.75643	138.345	2.47976	171.423	0
0.0547	11.6377	117.292	0.648591	158.892	0
0.0553	10.1137	97.458	1.56443	144.245	0
0.0560	3.70525	66.0248	2.47976	113.748	0
0.0567	3.09307	25.1272	1.56443	73.467	0
0.0573	4.00811	-6.9097	0.343819	42.0261	0
0.0580	-0.2642	-32.2417	0.0385402	12.4161	0
0.0587	-3.0093	-65.8092	1.25915	-28.4656	0
0.0593	-2.70322	-98.1587	2.47976	-70.8922	0
0.0600	-4.83937	-117.088	1.86971	-104.164	0
0.0607	-9.11168	-128.676	0.648591	-133.459	0
0.0613	-12.1661	-136.922	1.56443	-154.83	0
0.0620	-15.5201	-138.14	2.17448	-165.501	0
0.0627	-18.5746	-135.704	-0.266739	-175.571	0
0.0633	-18.2685	-129.29	-2.09791	-183.496	0
0.0640	-17.3534	-113.724	-1.48735	-174.97	0
0.0647	-18.2685	-94.1918	0.648591	-158.778	0
0.0653	-18.8774	-74.9719	0.953871	-143.53	0
0.0660	-15.5201	-44.7567	-0.877297	-115.15	0
0.0667	-10.945	-5.08795	-2.09791	-73.0378	0
0.0673	-8.50273	25.7416	-0.266739	-37.3343	0
0.0680	-8.19665	49.241	0.343819	-6.80885	0
0.0687	-6.36658	80.9761	-1.48735	33.186	0
0.0693	-3.0093	114.544	-1.48735	73.467	0
0.0700	-1.17923	137.429	0.0385402	103.363	0
0.0707	-2.09427	153.307	0.648591	128.996	0
0.0713	-0.873149	162.157	1.56443	152.198	0
0.0720	3.70525	162.761	1.86971	166.216	0
0.0727	6.14426	161.543	-0.877297	175.686	0
0.0733	6.45035	158.19	-3.01324	180.864	0
0.0740	7.67147	146.279	-2.09791	174.169	0
0.0747	8.89259	127.059	-2.09791	160.437	0
0.0753	9.19868	103.257	-3.92907	146.076	0
0.0760	9.19868	71.5116	-4.53913	119.241	0
0.0767	4.92637	35.8097	-3.01324	77.7297	0
0.0773	0.95692	4.67833	-1.48735	41.4253	0
0.0780	2.79021	-22.788	-2.09791	11.186	0
0.0787	3.39916	-54.2212	-3.01324	-28.1795	0
0.0793	-0.873149	-88.0906	-2.09791	-70.5775	0
0.0800	-2.40035	-111.892	-0.572018	-103.849	0
0.0807	-2.70322	-125.021	-0.266739	-132.544	0
0.0813	-6.36658	-134.788	-0.572018	-156.947	0
0.0820	-7.28161	-140.274	-0.572018	-170.994	0
0.0827	-6.06049	-137.838	0.0385402	-179.233	0
0.0833	-6.97553	-129.905	0.648591	-180.463	0
0.0840	-9.11168	-116.473	0.0385402	-170.994	0
0.0847	-10.0299	-100.304	-0.266739	-159.093	0
0.0853	-10.0299	-81.3749	0.648591	-144.731	0
0.0860	-7.5877	-50.5561	0.343819	-114.52	0
0.0867	-5.14546	-10.5748	-1.18207	-76.385	0
0.0873	-5.45154	20.244	-1.48735	-44.6581	0
0.0880	-3.92434	43.7435	-3.01324	-10.7855	0
0.0887	1.26301	75.7911	-3.92907	31.3551	0
0.0893	4.62028	110.577	-1.79263	69.1757	0
0.0900	3.39916	133.16	-1.18207	101.532	0
0.0907	3.70525	147.508	-3.6238	133.574	0
0.0913	7.06252	157.274	-3.92907	155.86	0
0.0920	8.28364	159.096	-3.01324	165.015	0
0.0927	8.89259	157.274	-3.01324	171.709	0
0.0933	13.471	151.776	0.343819	175.371	0
0.0940	17.4372	136.211	1.56443	167.446	0
0.0947	16.5222	113.627	-0.266739	154.944	0
0.0953	15.6071	93.1785	2.17448	140.898	0
0.0960	14.386	64.4941	4.00565	112.832	0
0.0967	11.0287	23.2946	-0.572018	71.9221	0
0.0973	9.50154	-9.9711	-3.01324	37.134	0
0.0980	8.89259	-32.5543	-1.79263	8.15346	0
0.0987	4.62028	-64.9037	-3.01324	-29.095	0
0.0993	0.95692	-98.4713	-0.877297	-71.2069	0
0.1000	0.654056	-116.775	2.47976	-106.91	0
0.1007	-3.31539	-130.206	-0.572018	-133.459	0
0.1013	-8.19665	-143.638	-2.40319	-153.285	0
0.1020	-8.80882	-146.074	1.86971	-167.017	0
0.1027	-8.50273	-143.939	3.09032	-178.318	0
0.1033	-10.0299	-139.973	-0.266739	-181.98	0
0.1040	-8.80882	-123.189	-0.266739	-171.595	0
0.1047	-8.19665	-101.522	0.648591	-158.492	0
0.1053	-10.945	-83.5093	-0.572018	-145.046	0
0.1060	-9.72385	-55.4393	-1.18207	-113.92	0
0.1067	-5.45154	-16.3742	-0.266739	-71.2069	0
0.1073	-5.45154	15.9753	0.0385402	-40.3668	0
0.1080	-6.97553	39.7766	0.648591	-13.5319	0
0.1087	-3.92434	69.0754	0.953871	25.8622	0
0.1093	-0.567064	101.727	-1.48735	66.1432	0
0.1100	0.0418854	127.361	-3.92907	100.302	0
0.1107	0.0418854	144.759	-1.48735	130.226	0
0.1113	0.95692	155.743	0.343819	150.968	0
0.1120	3.39916	159.096	-3.01324	164.385	0
0.1127	6.14426	155.743	-4.8444	177.517	0
0.1133	6.45035	147.809	-2.09791	179.948	0
0.1140	8.28364	133.774	-1.18207	169.277	0
0.1147	11.6377	115.158	-1.18207	158.606	0
0.1153	10.4198	95.0111	1.25915	144.874	0
0.1160	7.67147	69.0754	1.56443	112.518	0
0.1167	8.28364	35.8097	-0.266739	71.3213	0
0.1173	6.45035	7.12529	-0.266739	39.5943	0
0.1180	2.17804	-18.5085	0.648591	11.186	0
0.1187	0.654056	-53.3049	0.0385402	-26.3485	0
0.1193	-2.70322	-89.0068	1.56443	-67.2303	0
0.1200	-8.19665	-110.976	3.3956	-100.788	0
0.1207	-10.6389	-126.541	3.09032	-129.483	0
0.1213	-10.0299	-139.358	1.86971	-150.853	0
0.1220	-11.2478	-144.856	-0.877297	-161.839	0
0.1227	-12.469	-148.208	-1.48735	-170.078	0
0.1233	-11.5539	-147.292	2.47976	-176.487	0
0.1240	-8.19665	-131.424	4.00565	-170.679	0
0.1247	-6.06049	-110.059	1.56443	-157.262	0
0.1253	-8.19665	-91.4538	2.47976	-142.614	0
0.1260	-10.945	-61.5405	3.3956	-113.319	0
0.1267	-9.11168	-21.5591	0.648591	-73.3239	0
0.1273	-5.45154	8.64521	0.343819	-42.8271	0
0.1280	-1.78818	32.1447	2.17448	-14.4474	0
0.1287	1.87195	65.7122	1.56443	29.5241	0
0.1293	4.00811	97.7598	1.25915	72.5515	0
0.1300	4.92637	117.594	2.47976	101.847	0
0.1307	5.53532	135.909	4.00565	127.48	0
0.1313	3.09307	153.609	4.92149	151.569	0
0.1320	0.95692	157.274	5.53154	164.099	0
0.1327	4.62028	154.525	3.70037	171.423	0
0.1333	9.19868	154.827	0.953871	177.202	0
0.1340	7.97756	146.279	-0.266739	172.624	0
0.1347	6.75643	124.31	-0.877297	160.723	0
0.1353	9.19868	100.207	-1.18207	145.79	0
0.1360	8.5865	71.8242	-1.18207	117.41	0
0.1367	5.22923	35.5079	-0.266739	77.7297	0
0.1373	2.79021	1.94032	-0.572018	44.4578	0
0.1380	1.26301	-26.1404	-3.01324	14.8479	0
0.1387	0.0418854	-57.5736	-3.92907	-23.8882	0
0.1393	-2.09427	-88.0906	-1.18207	-64.7986	0
0.1400	-6.36658	-111.892	-0.266739	-98.9573	0
0.1407	-9.11168	-129.905	-0.266739	-130.398	0
0.1413	-10.0299	-140.889	1.56443	-154.83	0
0.1420	-12.775	-141.805	2.17448	-167.332	0
0.1427	-15.5201	-137.224	1.25915	-174.97	0
0.1433	-15.8262	-129.592	4.31093	-180.149	0
0.1440	-14.3022	-116.473	6.75215	-174.656	0
0.1447	-12.775	-99.6894	1.86971	-160.924	0
0.1453	-12.1661	-78.9387	-3.92907	-146.276	0
0.1460	-11.86	-47.1929	-3.01324	-120.643	0
0.1467	-11.2478	-9.65849	0.648591	-82.4787	0
0.1473	-10.0299	18.7241	1.56443	-48.6061	0
0.1480	-8.19665	41.9109	0.648591	-20.2263	0
0.1487	-5.45154	73.0423	0.343819	18.5098	0
0.1493	-3.92434	107.828	-0.877297	62.4813	0
0.1500	-1.4821	133.774	-2.40319	97.5554	0
0.1507	3.70525	152.693	-1.48735	126.25	0
0.1513	7.97756	165.509	-0.572018	149.137	0
0.1520	9.19868	169.476	-3.01324	163.184	0
0.1527	10.4198	167.946	-3.92907	175.085	0
0.1533	11.0287	160.928	-2.70796	181.779	0
0.1540	11.3348	145.675	-3.01324	174.169	0
0.1547	12.8588	126.444	-2.09791	162.869	0
0.1553	11.6377	105.079	1.25915	151.282	0
0.1560	8.28364	75.1767	2.17448	123.189	0
0.1567	6.75643	35.1953	-0.572018	81.7063	0
0.1573	5.53532	-1.12107	-3.01324	48.4344	0
0.1580	1.87195	-28.5874	-2.70796	19.4253	0
0.1587	0.0418854	-59.708	-2.09791	-19.6255	0
0.1593	0.95692	-94.5044	-3.01324	-61.7374	0
0.1600	-1.4821	-117.389	-3.92907	-98.6712	0
0.1607	-6.97553	-132.039	-1.18207	-131.628	0
0.1613	-9.11168	-145.772	0.953871	-155.745	0
0.1620	-6.36658	-151.259	-0.266739	-167.647	0
0.1627	-4.83937	-146.074	-0.266739	-174.656	0
0.1633	-8.50273	-138.442	0.0385402	-180.149	0
0.1640	-11.86	-124.709	-1.48735	-177.402	0
0.1647	-10.945	-105.489	-1.79263	-164.585	0
0.1653	-9.11168	-85.04	-0.266739	-147.506	0
0.1660	-9.41777	-54.2212	0.343819	-121.558	0
0.1667	-8.50273	-12.7091	0.648591	-82.7934	0
0.1673	-3.92434	19.9422	2.78504	-44.6581	0
0.1680	-2.09427	40.9947	2.47976	-13.818	0
0.1687	-5.14546	70.5954	-0.266739	23.0872	0
0.1693	-4.83937	107.526	-2.09791	65.2277	0
0.1700	0.0418854	134.378	-2.09791	97.2693	0
0.1707	3.09307	150.558	-2.09791	123.818	0
0.1713	4.00811	160.928	-2.09791	150.367	0
0.1720	5.22923	163.677	-2.70796	166.846	0
0.1727	4.62028	159.408	-2.40319	173.54	0
0.1733	3.70525	150.86	-0.877297	178.432	0
0.1740	4.31419	138.043	-0.877297	175.085	0
0.1747	4.62028	122.79	-2.40319	163.784	0
0.1753	5.8414	102.643	-0.877297	147.621	0
0.1760	7.36538	68.461	0.648591	118.325	0
0.1767	3.70525	26.3453	-1.48735	78.9598	0
0.1773	-1.17923	-5.69161	-1.18207	45.0872	0
0.1780	-2.70322	-31.0236	2.47976	12.4161	0
0.1787	-3.92434	-60.3224	2.78504	-26.3485	0
0.1793	-6.36658	-91.1412	0.953871	-64.7986	0
0.1800	-7.28161	-115.557	-0.266739	-99.5866	0
0.1807	-9.11168	-132.643	-1.48735	-129.168	0
0.1813	-11.2478	-141.191	-1.18207	-149.337	0
0.1820	-10.945	-143.023	-0.266739	-163.355	0
0.1827	-10.3328	-143.939	-0.572018	-175.886	0
0.1833	-11.2478	-142.107	-0.877297	-180.149	0
0.1840	-10.3328	-128.988	-1.18207	-172.825	0
0.1847	-8.80882	-108.238	-2.09791	-162.154	0
0.1853	-7.5877	-88.0906	-0.266739	-145.647	0
0.1860	-4.53651	-59.708	3.09032	-114.234	0
0.1867	-1.78818	-19.1229	2.78504	-76.6997	0
0.1873	-1.4821	14.7572	-0.266739	-46.1743	0
0.1880	-0.873149	37.6422	-0.877297	-14.7334	0
0.1887	1.87195	70.2935	1.86971	24.9467	0
0.1893	3.70525	107.224	2.47976	63.3967	0
0.1900	6.75643	128.277	-0.266739	95.7245	0
0.1907	10.4198	142.312	1.86971	125.649	0
0.1913	11.0287	158.19	6.44737	147.907	0
0.1920	10.1137	163.979	4.31093	159.522	0
0.1927	11.6377	160.626	0.648591	170.507	0
0.1933	11.6377	156.961	1.86971	179.662	0
0.1940	10.7227	144.759	2.17448	175.085	0
0.1947	12.8588	124.008	-0.266739	162.554	0
0.1953	13.471	105.995	-0.877297	149.137	0
0.1960	10.7227	79.758	-0.266739	123.189	0
0.1967	8.89259	37.0278	-0.266739	84.4527	0
0.1973	8.28364	1.62771	1.86971	50.5801	0
0.1980	5.8414	-20.341	2.47976	18.5098	0
0.1987	4.00811	-51.4724	0.648591	-24.5176	0
0.1993	2.17804	-89.6213	1.25915	-69.0612	0
0.2000	-2.70322	-113.121	1.56443	-102.934	0
0.2007	-8.19665	-126.541	0.648591	-130.999	0
0.2013	-8.50273	-139.358	1.86971	-152.999	0
0.2020	-6.06049	-145.47	3.70037	-165.501	0
0.2027	-6.97553	-146.688	3.3956	-177.402	0
0.2033	-10.0299	-144.856	4.61621	-185.956	0
0.2040	-10.3328	-131.737	5.22626	-180.149	0
0.2047	-9.41777	-110.976	0.343819	-165.501	0
0.2053	-9.72385	-91.4538	-1.48735	-152.083	0
0.2060	-7.28161	-60.9261	2.47976	-128.882	0
0.2067	-5.45154	-16.9886	2.47976	-90.1172	0
0.2073	-6.97553	19.0259	-0.266739	-51.0664	0
0.2080	-5.75763	44.6597	1.56443	-18.3953	0
0.2087	-1.4821	77.6236	4.31093	20.6554	0
0.2093	0.347971	115.46	3.3956	65.8285	0
0.2100	2.48413	142.624	2.47976	102.762	0
0.2107	6.45035	161.241	2.47976	130.513	0
0.2113	6.75643	172.527	1.86971	153.113	0
0.2120	6.14426	174.661	3.3956	167.132	0
0.2127	7.36538	174.661	4.31093	176.916	0
0.2133	7.97756	170.393	1.86971	182.094	0
0.2140	7.36538	152.994	1.25915	175.085	0
0.2147	9.50154	130.109	4.31093	162.268	0
0.2153	11.0287	108.442	5.22626	148.822	0
0.2160	8.5865	77.6236	3.3956	121.987	0
0.2167	6.75643	36.1115	0.648591	82.9078	0
0.2173	5.53532	-0.204812	-1.48735	49.3499	0
0.2180	3.39916	-29.1911	0.648591	18.5098	0
0.2187	3.70525	-59.1043	2.78504	-20.541	0
0.2193	2.79021	-90.2249	0.953871	-59.9065	0
0.2200	-2.09427	-117.691	0.0385402	-93.1783	0
0.2207	-4.23042	-137.526	2.17448	-122.474	0
0.2213	-3.0093	-148.521	2.17448	-146.276	0
0.2220	-6.97553	-154.008	0.343819	-163.67	0
0.2227	-10.0299	-156.455	1.56443	-174.341	0
0.2233	-7.5877	-152.175	2.47976	-176.487	0
0.2240	-9.11168	-138.14	0.0385402	-171.308	0
0.2247	-14.6051	-118.306	-0.572018	-164.585	0
0.2253	-17.0474	-96.6388	0.648591	-153.285	0
0.2260	-17.0474	-65.2056	-0.266739	-124.305	0
0.2267	-13.0811	-23.7043	-0.266739	-81.8779	0
0.2273	-7.28161	13.5284	2.78504	-48.32	0
0.2280	-9.11168	38.8603	3.70037	-21.4565	0
0.2287	-10.0299	67.5447	0.648591	19.1392	0
0.2293	-1.17923	104.777	0.0385402	63.9975	0
0.2300	3.39916	132.244	0.648591	96.9547	0
0.2307	-0.873149	146.279	-1.18207	125.02	0
0.2313	0.347971	158.19	-2.09791	150.653	0
0.2320	5.8414	164.593	-0.266739	166.531	0
0.2327	7.36538	161.543	-0.572018	176.916	0
0.2333	9.80762	155.441	-2.70796	181.493	0
0.2340	11.9438	143.541	-3.6238	173.254	0
0.2347	9.80762	124.31	-3.01324	164.099	0
0.2353	7.97756	104.476	-2.40319	155.23	0
0.2360	6.75643	78.2273	-3.6238	128.396	0
0.2367	4.31419	40.9947	-5.75974	87.1991	0
0.2373	3.39916	8.34338	-5.14968	52.0963	0
0.2380	2.79021	-16.676	-3.92907	19.4253	0
0.2387	1.56909	-45.9748	-2.09791	-20.8557	0
0.2393	0.0418854	-77.1062	1.56443	-61.1366	0
0.2400	-3.61825	-101.209	2.17448	-95.0093	0
0.2407	-7.28161	-120.44	-0.572018	-122.76	0
0.2413	-7.28161	-132.039	-0.266739	-147.191	0
0.2420	-8.19665	-135.391	0.0385402	-164.9	0
0.2427	-9.41777	-136.922	-3.92907	-174.97	0
0.2433	-6.67266	-133.871	-2.70796	-180.149	0
0.2440	-6.67266	-119.222	1.86971	-176.487	0
0.2447	-9.11168	-101.824	-1.48735	-163.67	0
0.2453	-6.67266	-85.9562	-4.53913	-148.708	0
0.2460	-2.70322	-59.708	0.648591	-125.821	0
0.2467	-3.92434	-24.0061	1.25915	-86.77	0
0.2473	-3.61825	8.04155	-2.70796	-49.2355	0
0.2480	-0.2642	34.5916	-2.09791	-21.1418	0
0.2487	1.26301	65.1086	-0.266739	16.6788	0
0.2493	3.09307	99.2906	-0.266739	62.4813	0
0.2500	5.22923	125.226	1.25915	96.9547	0
0.2507	6.75643	140.792	1.56443	123.818	0
0.2513	9.50154	152.078	0.648591	146.705	0
0.2520	9.80762	158.19	-0.266739	161.353	0
0.2527	7.36538	155.129	-4.53913	173.855	0
0.2533	8.5865	147.809	-7.5909	180.578	0
0.2540	11.0287	139.261	-4.8444	172.024	0
0.2547	8.28364	123.092	-3.31852	159.522	0
0.2553	6.75643	97.7598	-4.8444	149.137	0
0.2560	10.1137	68.1592	-3.01324	123.189	0
0.2567	11.0287	33.6754	-1.18207	82.9078	0
0.2573	5.53532	0.409623	-2.09791	49.0352	0
0.2580	1.26301	-26.7549	-2.40319	19.74	0
0.2587	1.87195	-54.8249	-2.09791	-18.71	0
0.2593	2.48413	-89.0068	-2.40319	-61.7374	0
0.2600	-3.0093	-116.171	-2.40319	-98.3565	0
0.2607	-9.41777	-132.039	-2.09791	-126.135	0
0.2613	-10.0299	-141.493	-1.79263	-148.708	0
0.2620	-9.72385	-144.856	-1.18207	-164.9	0
0.2627	-13.0811	-142.107	-0.266739	-174.656	0
0.2633	-15.5201	-137.838	0.343819	-179.834	0
0.2640	-13.9962	-126.239	-0.266739	-178.318	0
0.2647	-13.6901	-104.573	-1.18207	-168.247	0
0.2653	-13.9962	-84.1237	-0.572018	-152.999	0
0.2660	-10.0299	-60.9261	0.343819	-127.051	0
0.2667	-6.67266	-24.0061	-0.877297	-87.6855	0
0.2673	-7.89378	12.9247	-1.79263	-49.2355	0
0.2680	-6.97553	37.3404	-1.79263	-19.6255	0
0.2687	-2.09427	65.7122	-1.18207	17.5943	0
0.2693	1.26301	101.425	-0.266739	61.5658	0
0.2700	2.79021	127.059	0.0385402	98.4709	0
0.2707	4.00811	143.842	-0.266739	127.165	0
0.2713	4.62028	159.71	-1.18207	150.052	0
0.2720	4.92637	168.258	-2.40319	165.93	0
0.2727	7.97756	170.694	-3.6238	179.348	0
0.2733	10.7227	168.862	-4.53913	186.671	0
0.2740	10.1137	156.358	-3.6238	181.178	0
0.2747	8.5865	138.345	-0.877297	169.592	0
0.2753	8.28364	121.259	1.25915	154.029	0
0.2760	8.28364	91.3568	1.25915	125.935	0
0.2767	6.45035	49.241	0.648591	88.1146	0
0.2773	3.09307	16.579	0.343819	53.9273	0
0.2780	0.654056	-7.52413	-0.266739	24.9467	0
0.2787	0.347971	-40.1754	-0.266739	-10.4708	0
0.2793	0.654056	-76.8044	-0.266739	-53.8128	0
0.2800	-2.40035	-103.958	-0.877297	-91.9481	0
0.2807	-7.28161	-123.189	-0.572018	-121.243	0
0.2813	-8.50273	-136.62	-0.266739	-147.506	0
0.2820	-8.19665	-143.638	0.648591	-167.647	0
0.2827	-10.945	-146.99	2.47976	-180.463	0
0.2833	-12.775	-146.99	1.25915	-191.134	0
0.2840	-11.86	-137.526	-1.18207	-189.904	0
0.2847	-12.775	-118.608	1.56443	-173.426	0
0.2853	-14.3022	-95.7225	4.31093	-155.116	0
0.2860	-13.384	-65.8092	1.56443	-130.083	0
0.2867	-11.2478	-28.5874	0.648591	-90.4319	0
0.2873	-9.11168	2.54398	4.61621	-54.7283	0
0.2880	-6.36658	26.0434	4.92149	-27.5501	0
0.2887	-6.06049	57.7785	3.3956	10.2705	0
0.2893	-5.75763	93.1785	4.31093	56.359	0
0.2900	-2.09427	119.729	2.78504	93.6074	0
0.2907	1.56909	140.49	1.25915	123.503	0
0.2913	2.79021	156.659	1.86971	148.221	0
0.2920	4.00811	160.626	-0.266739	163.784	0
0.2927	6.45035	160.928	-0.877297	174.169	0
0.2933	9.19868	162.157	3.3956	179.662	0
0.2940	11.9438	150.86	2.17448	175.371	0
0.2947	15.3011	130.724	-1.48735	165.93	0
0.2953	15.6071	112.409	1.56443	153.113	0
0.2960	11.6377	83.7249	3.3956	125.334	0
0.2967	9.19868	41.9109	-0.572018	86.5697	0
0.2973	9.50154	6.51086	-0.266739	54.8427	0
0.2980	5.53532	-22.1736	2.47976	24.9467	0
0.2987	0.0418854	-55.4393	1.86971	-17.7946	0
0.2993	-1.4821	-86.2581	2.47976	-62.9676	0
0.3000	-3.31539	-109.154	2.78504	-96.2108	0
0.3007	-4.83937	-131.123	-0.266739	-123.675	0
0.3013	-5.75763	-146.376	0.0385402	-148.107	0
0.3020	-10.945	-149.739	3.3956	-161.238	0
0.3027	-14.3022	-152.175	2.47976	-169.764	0
0.3033	-10.3328	-150.957	-0.572018	-178.632	0
0.3040	-10.0299	-133.871	-1.18207	-176.487	0
0.3047	-12.775	-110.059	0.343819	-165.501	0
0.3053	-9.11168	-90.8394	1.25915	-154.515	0
0.3060	-4.53651	-64.2893	1.56443	-130.713	0
0.3067	-4.53651	-25.8386	1.56443	-89.5164	0
0.3073	-1.78818	8.64521	-0.266739	-52.8974	0
0.3080	0.95692	37.0278	-0.572018	-23.6021	0
0.3087	1.87195	69.3773	1.56443	15.4773	0
0.3093	4.31419	102.341	2.47976	60.6503	0
0.3100	6.45035	128.891	0.343819	98.1848	0
0.3107	6.45035	152.994	0.0385402	126.851	0
0.3113	8.28364	170.393	3.3956	149.451	0
0.3120	9.80762	172.527	3.3956	167.761	0
0.3127	8.5865	167.342	0.0385402	179.348	0
0.3133	9.50154	163.677	-0.877297	181.493	0
0.3140	11.0287	154.525	-1.18207	176	0
0.3147	9.80762	136.211	-3.31852	168.047	0
0.3153	7.36538	115.46	-3.01324	154.944	0
0.3160	6.45035	87.3791	-0.266739	128.081	0
0.3167	5.53532	48.0122	0.0385402	89.9455	0
0.3173	4.31419	12.9247	-1.18207	53.3265	0
0.3180	3.70525	-10.8874	-3.01324	23.4019	0
0.3187	3.70525	-39.8736	-3.92907	-12.6164	0
0.3193	4.62028	-77.408	-3.01324	-56.5593	0
0.3200	3.70525	-105.489	-1.79263	-94.3799	0
0.3207	-0.873149	-122.887	-3.01324	-123.389	0
0.3213	-3.0093	-140.274	-3.6238	-150.539	0
0.3220	-0.873149	-152.488	-2.09791	-167.332	0
0.3227	-2.70322	-152.175	1.56443	-172.825	0
0.3233	-8.80882	-148.521	6.14209	-179.233	0
0.3240	-10.945	-141.805	5.83682	-181.98	0
0.3247	-6.67266	-125.021	0.648591	-171.308	0
0.3253	-3.61825	-104.573	-1.18207	-152.999	0
0.3260	-5.75763	-79.855	-0.266739	-126.135	0
0.3267	-8.50273	-43.8405	-1.18207	-87.0561	0
0.3273	-6.97553	-8.4404	-1.18207	-50.1509	0
0.3280	-2.70322	16.2771	-0.572018	-20.8557	0
0.3287	-0.567064	45.8778	-2.09791	15.1626	0
0.3293	0.95692	84.0267	-1.79263	57.9039	0
0.3300	1.87195	113.326	1.25915	94.5229	0
0.3307	1.87195	132.244	1.56443	123.818	0
0.3313	2.79021	146.893	1.56443	145.79	0
0.3320	4.92637	154.525	1.25915	158.606	0
0.3327	4.92637	157.274	-1.18207	170.193	0
0.3333	4.62028	157.877	-0.266739	178.747	0
0.3340	7.06252	146.279	3.3956	174.77	0
0.3347	8.28364	125.226	3.09032	162.268	0
0.3353	6.45035	105.995	1.56443	148.536	0
0.3360	4.92637	83.1104	2.17448	124.419	0
0.3367	4.92637	47.0959	0.343819	87.7999	0
0.3373	5.53532	8.64521	-3.01324	53.3265	0
0.3380	3.70525	-18.2067	-3.01324	22.8011	0
0.3387	0.0418854	-43.226	-1.79263	-13.5319	0
0.3393	-2.70322	-77.1062	0.0385402	-54.7283	0
0.3400	-3.92434	-107.321	0.953871	-89.8025	0
0.3407	-5.75763	-124.407	-1.18207	-119.098	0
0.3413	-7.28161	-135.089	-1.79263	-146.276	0
0.3420	-9.41777	-140.889	0.953871	-165.501	0
0.3427	-12.469	-140.274	2.47976	-175.571	0
0.3433	-13.384	-136.922	2.78504	-181.665	0
0.3440	-13.6901	-125.938	1.56443	-180.149	0
0.3447	-16.4384	-106.707	-3.01324	-167.332	0
0.3453	-16.4384	-89.0068	-4.8444	-151.454	0
0.3460	-10.945	-65.2056	-0.877297	-129.168	0
0.3467	-8.80882	-24.9223	1.56443	-91.0327	0
0.3473	-9.72385	12.9247	1.56443	-52.268	0
0.3480	-8.19665	37.6422	1.86971	-22.6866	0
0.3487	-5.14546	64.796	1.86971	13.9324	0
0.3493	-3.31539	97.7598	-1.18207	58.8193	0
0.3500	-1.4821	123.394	-3.31852	95.1237	0
0.3507	0.95692	141.094	-1.79263	124.419	0
0.3513	4.00811	154.827	0.0385402	148.536	0
0.3520	8.28364	160.626	-0.266739	162.268	0
0.3527	11.0287	158.794	-0.877297	173.855	0
0.3533	11.3348	154.827	-0.877297	185.441	0
0.3540	10.7227	144.759	-1.18207	183.324	0
0.3547	10.7227	127.059	-1.48735	169.277	0
0.3553	11.3348	107.828	-2.09791	155.545	0
0.3560	10.1137	83.1104	-3.01324	132.344	0
0.3567	5.8414	46.7941	-2.09791	93.6074	0
0.3573	3.09307	11.6958	-0.877297	56.6737	0
0.3580	3.09307	-14.5416	-1.48735	25.8622	0
0.3587	2.17804	-45.3712	1.25915	-12.9025	0
0.3593	0.0418854	-80.4587	4.61621	-55.6438	0
0.3600	-2.70322	-105.187	0.648591	-90.4319	0
0.3607	-5.45154	-122.887	-2.70796	-119.727	0
0.3613	-6.67266	-137.526	0.0385402	-146.591	0
0.3620	-6.36658	-143.939	0.0385402	-164.271	0
0.3627	-8.19665	-144.554	-2.09791	-175.571	0
0.3633	-10.6389	-142.107	0.648591	-183.81	0
0.3640	-10.6389	-130.821	0.648591	-181.98	0
0.3647	-10.0299	-113.724	-2.09791	-170.078	0
0.3653	-10.945	-97.2424	-0.266739	-155.431	0
0.3660	-10.6389	-70.6924	1.25915	-133.145	0
0.3667	-8.19665	-32.5543	-0.266739	-95.0093	0
0.3673	-5.45154	2.24215	1.56443	-55.6438	0
0.3680	-3.31539	28.7922	2.47976	-25.4331	0
0.3687	-3.0093	58.6947	0.0385402	9.98441	0
0.3693	-1.78818	93.1785	-0.266739	56.9884	0
0.3700	2.17804	120.645	-0.266739	96.3539	0
0.3707	4.00811	138.043	-0.266739	122.903	0
0.3713	2.48413	151.474	4.31093	148.221	0
0.3720	5.22923	158.19	6.75215	165.93	0
0.3727	10.7227	156.358	3.70037	172.939	0
0.3733	12.2499	151.474	3.09032	178.747	0
0.3740	10.7227	142.926	3.09032	179.662	0
0.3747	8.5865	126.142	-1.18207	167.761	0
0.3753	7.97756	104.777	-2.70796	152.799	0
0.3760	10.1137	79.4454	-0.877297	131.142	0
0.3767	10.7227	43.129	-3.92907	92.9781	0
0.3773	7.36538	6.20903	-5.14968	53.9273	0
0.3780	6.75643	-20.9555	-0.572018	24.9467	0
0.3787	8.5865	-49.6399	0.953871	-11.3862	0
0.3793	4.31419	-85.6544	-1.79263	-55.9299	0
0.3800	-3.0093	-113.724	-2.09791	-92.2628	0
0.3807	-4.53651	-131.123	-0.266739	-121.558	0
0.3813	-4.53651	-144.554	0.0385402	-147.191	0
0.3820	-7.5877	-149.437	-0.266739	-163.67	0
0.3827	-6.36658	-146.99	1.56443	-173.74	0
0.3833	-4.83937	-143.023	5.22626	-179.548	0
0.3840	-8.19665	-132.643	5.83682	-174.656	0
0.3847	-9.41777	-113.121	1.56443	-165.501	0
0.3853	-7.28161	-93.5882	-1.18207	-157.576	0
0.3860	-8.19665	-67.6418	1.56443	-135.891	0
0.3867	-7.5877	-29.1911	2.78504	-98.3565	0
0.3873	-3.61825	7.12529	0.0385402	-62.0521	0
0.3880	-3.61825	32.7591	-1.48735	-30.6112	0
0.3887	-4.53651	62.9742	-0.266739	6.60859	0
0.3893	-0.873149	98.0617	0.343819	50.5801	0
0.3900	2.79021	124.924	-1.18207	90.861	0
0.3907	4.00811	143.228	-2.09791	121.987	0
0.3913	6.14426	158.794	-0.877297	146.705	0
0.3920	6.75643	166.124	1.25915	164.099	0
0.3927	7.36538	164.593	2.47976	173.54	0
0.3933	10.7227	159.096	1.56443	178.747	0
0.3940	11.6377	147.508	0.953871	177.517	0
0.3947	9.19868	128.891	3.09032	168.676	0
0.3953	7.97756	109.057	4.92149	156.146	0
0.3960	6.45035	82.5068	1.86971	134.804	0
0.3967	4.62028	44.9616	-2.09791	97.2693	0
0.3973	2.79021	10.7903	-1.48735	57.5892	0
0.3980	0.95692	-15.7705	-0.266739	27.3785	0
0.3987	-3.0093	-47.1929	-1.18207	-8.63981	0
0.3993	-6.97553	-80.7713	-0.266739	-54.4136	0
0.4000	-9.72385	-105.187	1.56443	-94.0938	0
0.4007	-11.2478	-122.887	-1.18207	-123.389	0
0.4013	-12.775	-136.62	-2.40319	-147.792	0
0.4020	-13.9962	-140.889	2.17448	-164.585	0
0.4027	-15.8262	-139.671	3.70037	-173.74	0
0.4033	-18.8774	-137.526	0.648591	-178.918	0
0.4040	-21.0136	-126.854	0.648591	-176.801	0
0.4047	-21.9318	-107.321	1.25915	-165.816	0
0.4053	-23.4558	-89.9231	-0.266739	-151.454	0
0.4060	-22.8469	-66.4237	1.25915	-128.882	0
0.4067	-19.4896	-27.3585	4.31093	-93.1783	0
0.4073	-18.8774	8.95782	3.3956	-54.7283	0
0.4080	-20.0985	32.7591	1.56443	-22.6866	0
0.4087	-16.4384	61.7453	2.17448	13.3316	0
0.4093	-9.72385	97.458	0.648591	56.9884	0
0.4100	-5.45154	121.874	-1.18207	96.3539	0
0.4107	-3.61825	138.043	-0.266739	125.02	0
0.4113	-2.70322	152.693	0.0385402	146.39	0
0.4120	-3.0093	157.877	-1.48735	162.869	0
0.4127	-1.78818	157.274	-2.09791	176	0
0.4133	1.26301	157.877	-1.18207	181.493	0
0.4140	3.09307	150.86	-1.18207	176.916	0
0.4147	2.48413	131.64	-0.572018	168.047	0
0.4153	0.347971	112.107	-0.266739	158.292	0
0.4160	0.654056	90.4405	-0.877297	136.005	0
0.4167	2.79021	56.5604	-1.79263	98.4709	0
0.4173	3.39916	20.8585	-2.09791	60.6503	0
0.4180	3.09307	-2.94282	-0.572018	27.9792	0
0.4187	2.79021	-27.6711	1.25915	-9.86998	0
0.4193	1.26301	-61.8424	0.953871	-51.3525	0
0.4200	-1.17923	-92.3593	-0.266739	-86.1406	0
0.4207	-2.40035	-111.892	-0.266739	-114.52	0
0.4213	-2.40035	-126.541	-1.79263	-139.238	0
0.4220	-1.78818	-135.704	-3.31852	-157.576	0
0.4227	-3.0093	-137.526	-2.40319	-169.163	0
0.4233	-4.83937	-137.526	-1.48735	-175.256	0
0.4240	-3.61825	-128.676	-1.48735	-172.825	0
0.4247	-2.70322	-109.456	0.648591	-164.585	0
0.4253	-3.61825	-89.9231	2.47976	-154.515	0
0.4260	-0.567064	-67.3399	0.343819	-134.661	0
0.4267	4.92637	-31.638	-0.266739	-97.1263	0
0.4273	5.8414	6.20903	0.953871	-56.5593	0
0.4280	6.45035	34.279	0.648591	-26.3485	0
0.4287	11.0287	61.1417	-0.266739	5.09234	0
0.4293	14.995	92.8767	0.0385402	46.6035	0
0.4300	16.8283	120.041	0.648591	83.8233	0
0.4307	19.5734	138.658	1.86971	113.748	0
0.4313	22.0156	150.246	2.78504	140.583	0
0.4320	21.7095	153.609	1.25915	156.775	0
0.4327	20.4884	151.776	-0.572018	164.099	0
0.4333	21.1006	149.34	-2.09791	172.624	0
0.4340	20.1823	140.49	-3.92907	173.254	0
0.4347	18.6583	123.394	-3.6238	159.808	0
0.4353	20.1823	105.079	-1.18207	144.874	0
0.4360	18.9644	82.5068	-1.18207	124.734	0
0.4367	13.7738	46.7941	-3.01324	89.6308	0
0.4373	12.2499	8.04155	-3.6238	54.8427	0
0.4380	11.9438	-19.1229	-2.40319	27.3785	0
0.4387	6.75643	-44.1423	-0.572018	-8.03903	0
0.4393	4.31419	-77.1062	-0.266739	-51.6672	0
0.4400	5.8414	-107.009	-1.48735	-91.3474	0
0.4407	3.70525	-125.021	-0.572018	-125.22	0
0.4413	-1.78818	-135.391	-0.572018	-152.684	0
0.4420	-5.75763	-139.671	-3.01324	-168.247	0
0.4427	-7.5877	-138.442	-2.09791	-177.717	0
0.4433	-6.67266	-136.006	2.47976	-185.327	0
0.4440	-5.75763	-126.239	3.09032	-181.379	0
0.4447	-7.28161	-103.656	-0.877297	-167.332	0
0.4453	-6.97553	-81.3749	-3.6238	-154.515	0
0.4460	-4.53651	-61.2387	-3.92907	-134.375	0
0.4467	-1.17923	-28.2748	-1.79263	-96.2108	0
0.4473	1.26301	11.6958	-0.266739	-57.4747	0
0.4480	2.48413	38.5585	-0.877297	-27.264	0
0.4487	3.70525	61.4435	-0.877297	9.35502	0
0.4493	6.45035	94.0948	-1.18207	53.3265	0
0.4500	7.36538	124.31	-3.92907	89.0301	0
0.4507	6.75643	142.624	-3.92907	119.241	0
0.4513	7.97756	156.045	-0.877297	146.991	0
0.4520	9.19868	164.593	-1.18207	165.015	0
0.4527	9.19868	165.509	-3.31852	176.601	0
0.4533	10.4198	161.844	-3.92907	185.155	0
0.4540	13.1649	152.693	-4.23385	182.409	0
0.4547	12.556	136.211	-1.18207	169.277	0
0.4553	10.1137	116.991	3.3956	155.86	0
0.4560	11.0287	92.2623	2.47976	134.804	0
0.4567	13.471	54.1242	-1.18207	97.5554	0
0.4573	10.7227	14.7572	-2.09791	59.7348	0
0.4580	5.53532	-12.7091	-2.09791	31.3551	0
0.4587	2.79021	-40.488	-3.6238	-2.83225	0
0.4593	-0.567064	-74.3574	-2.40319	-45.5736	0
0.4600	-5.14546	-99.9912	-1.18207	-84.6243	0
0.4607	-7.28161	-117.691	-3.01324	-118.497	0
0.4613	-8.50273	-134.788	-3.01324	-145.647	0
0.4620	-10.0299	-142.107	-2.09791	-160.924	0
0.4627	-12.469	-140.587	-2.09791	-172.51	0
0.4633	-15.5201	-139.671	-1.48735	-183.81	0
0.4640	-16.4384	-131.123	-0.266739	-182.895	0
0.4647	-13.6901	-113.121	-0.877297	-170.393	0
0.4653	-12.469	-96.6388	-1.18207	-156.346	0
0.4660	-13.384	-74.9719	0.648591	-133.745	0
0.4667	-11.86	-37.7392	2.47976	-98.0418	0
0.4673	-10.0299	-1.72473	3.3956	-61.1366	0
0.4680	-9.11168	23.6072	3.3956	-27.5501	0
0.4687	-6.36658	51.6772	2.47976	9.66972	0
0.4693	-3.61825	87.6917	0.648591	52.6971	0
0.4700	-3.31539	116.991	-0.877297	91.7765	0
0.4707	0.0418854	136.512	-1.18207	122.903	0
0.4713	4.31419	150.86	-0.266739	148.822	0
0.4720	4.92637	157.877	-0.266739	167.132	0
0.4727	6.45035	157.274	-1.48735	175.686	0
0.4733	9.19868	153.307	-2.40319	180.263	0
0.4740	9.50154	143.228	-2.09791	180.864	0
0.4747	10.7227	125.841	-2.70796	171.423	0
0.4753	13.7738	106.912	-2.09791	157.691	0
0.4760	11.6377	84.943	-0.266739	138.752	0
0.4767	6.14426	53.2079	-0.266739	104.278	0
0.4773	5.53532	17.8078	-2.70796	63.082	0
0.4780	6.14426	-13.0217	-4.23385	30.4396	0
0.4787	1.87195	-40.488	-2.09791	-4.37712	0
0.4793	-2.40035	-71.3068	4.31093	-48.32	0
0.4800	-3.61825	-100.606	5.83682	-89.5164	0
0.4807	-5.45154	-122.574	0.343819	-121.243	0
0.4813	-8.19665	-137.526	-0.266739	-148.107	0
0.4820	-9.11168	-145.772	2.78504	-166.102	0
0.4827	-10.945	-147.906	2.17448	-174.656	0
0.4833	-13.0811	-143.939	1.86971	-182.294	0
0.4840	-10.945	-134.475	3.09032	-185.327	0
0.4847	-8.19665	-120.44	0.0385402	-174.97	0
0.4853	-11.86	-102.74	-0.266739	-159.407	0
0.4860	-14.6051	-76.4918	3.70037	-138.323	0
0.4867	-9.41777	-39.2592	3.3956	-99.8727	0
0.4873	-5.75763	-1.72473	1.56443	-56.5593	0
0.4880	-8.80882	27.8759	1.56443	-27.264	0
0.4887	-9.72385	56.2585	0.0385402	5.09234	0
0.4893	-5.14546	88.9098	-1.48735	51.4955	0
0.4900	-2.09427	119.729	0.0385402	89.6308	0
0.4907	-2.09427	144.457	0.953871	114.034	0
0.4913	0.654056	161.543	2.47976	138.151	0
0.4920	3.70525	167.644	4.00565	159.808	0
0.4927	3.39916	167.04	0.343819	173.254	0
0.4933	2.79021	165.509	-3.01324	180.263	0
0.4940	2.79021	158.794	-3.92907	179.033	0
0.4947	2.48413	142.624	-3.92907	171.108	0
0.4953	3.70525	120.957	-1.79263	157.691	0
0.4960	6.14426	95.0111	-0.266739	132.973	0
0.4967	7.06252	60.2254	-3.31852	96.9547	0
0.4973	6.45035	25.1272	-3.92907	61.8519	0
0.4980	4.62028	-3.55726	-0.266739	31.9558	0
0.4987	1.87195	-31.3254	-1.18207	-4.37712	0
0.4993	-1.78818	-63.9875	-2.70796	-49.5215	0
0.5000	-5.45154	-94.5044	1.25915	-89.5164	0
0.5007	-6.06049	-116.473	2.17448	-118.812	0
0.5013	-5.45154	-133.871	-2.40319	-143.53	0
0.5020	-10.0299	-146.074	-2.09791	-161.839	0
0.5027	-14.6051	-146.688	3.3956	-172.825	0
0.5033	-12.469	-141.191	4.31093	-181.665	0
0.5040	-10.0299	-133.257	0.648591	-184.411	0
0.5047	-12.775	-116.473	-1.18207	-173.139	0
0.5053	-13.384	-95.1081	-0.266739	-156.661	0
0.5060	-12.1661	-76.1899	-0.266739	-134.976	0
0.5067	-13.0811	-45.0586	0.0385402	-99.5866	0
0.5073	-10.945	-2.94282	0.648591	-61.4227	0
0.5080	-5.75763	27.5741	-0.266739	-31.5267	0
0.5087	-3.0093	51.3754	0.953871	3.57608	0
0.5093	-1.17923	86.4736	2.47976	47.8336	0
0.5100	1.87195	120.041	0.648591	86.2836	0
0.5107	2.79021	141.094	-0.877297	116.494	0
0.5113	1.87195	155.441	-0.572018	143.644	0
0.5120	2.79021	162.157	-1.79263	163.184	0
0.5127	3.70525	161.844	-2.40319	175.085	0
0.5133	5.53532	160.928	0.0385402	182.409	0
0.5140	9.19868	150.86	2.47976	181.178	0
0.5147	9.80762	128.891	3.09032	169.878	0
0.5153	6.45035	108.744	2.47976	157.376	0
0.5160	5.8414	87.6917	1.86971	138.466	0
0.5167	5.53532	50.761	0.648591	103.678	0
0.5173	1.87195	9.87408	-1.48735	64.913	0
0.5180	-1.4821	-15.7705	-3.01324	32.8713	0
0.5187	-2.40035	-37.7392	-1.48735	-2.54617	0
0.5193	-4.23042	-71.6086	-0.572018	-43.7426	0
0.5200	-6.06049	-103.354	-1.18207	-81.2771	0
0.5207	-7.28161	-120.138	0.343819	-113.319	0
0.5213	-11.86	-131.424	0.343819	-140.783	0
0.5220	-15.8262	-140.274	-3.01324	-159.407	0
0.5227	-13.6901	-141.805	-1.79263	-171.909	0
0.5233	-13.6901	-139.358	2.47976	-181.98	0
0.5240	-18.5746	-131.424	1.56443	-181.064	0
0.5247	-19.1835	-111.892	-0.266739	-169.478	0
0.5253	-15.5201	-89.6213	0.648591	-156.346	0
0.5260	-14.6051	-65.5074	1.56443	-134.661	0
0.5267	-12.775	-27.3585	3.09032	-97.7557	0
0.5273	-8.50273	14.1428	5.22626	-58.3902	0
0.5280	-5.75763	38.8603	3.09032	-26.6346	0
0.5287	-1.78818	61.4435	-0.877297	5.40703	0
0.5293	2.79021	97.458	-2.09791	45.0872	0
0.5300	3.09307	128.579	-1.18207	84.4527	0
0.5307	3.70525	145.362	0.343819	114.663	0
0.5313	8.5865	157.576	1.56443	136.32	0
0.5320	11.9438	163.979	1.25915	154.315	0
0.5327	12.556	161.543	-1.18207	166.846	0
0.5333	14.6921	156.659	-2.70796	172.338	0
0.5340	15.3011	146.279	-2.09791	172.338	0
0.5347	13.7738	126.142	-2.09791	168.047	0
0.5353	13.7738	104.777	-4.8444	158.292	0
0.5360	12.2499	80.6742	-6.06501	137.836	0
0.5367	8.89259	47.4085	-3.01324	103.363	0
0.5373	9.50154	12.0084	-1.18207	64.3122	0
0.5380	8.89259	-18.8211	-1.79263	31.3551	0
0.5387	0.95692	-47.8074	1.25915	-1.63069	0
0.5393	-4.53651	-76.1899	3.3956	-41.9116	0
0.5400	-3.0093	-101.522	-0.572018	-82.7934	0
0.5407	-5.14546	-123.491	-4.53913	-116.981	0
0.5413	-9.41777	-136.308	-2.40319	-141.985	0
0.5420	-9.72385	-137.526	-1.48735	-158.778	0
0.5427	-10.0299	-134.788	-3.92907	-172.51	0
0.5433	-11.5539	-132.643	-3.92907	-183.81	0
0.5440	-10.0299	-124.407	-1.79263	-183.21	0
0.5447	-9.72385	-107.009	-0.572018	-170.994	0
0.5453	-12.775	-85.9562	0.343819	-156.346	0
0.5460	-12.775	-62.4568	0.648591	-134.375	0
0.5467	-9.11168	-32.2417	-0.572018	-98.6712	0
0.5473	-7.89378	0.711451	-0.877297	-59.3057	0
0.5480	-6.36658	28.7922	-0.266739	-28.1795	0
0.5487	-2.70322	57.4766	-0.877297	3.86217	0
0.5493	2.48413	92.5749	-1.18207	46.0027	0
0.5500	6.14426	125.226	-0.572018	87.7999	0
0.5507	6.75643	148.111	1.56443	116.494	0
0.5513	5.53532	161.241	4.92149	137.55	0
0.5520	7.36538	164.593	4.31093	158.292	0
0.5527	9.19868	162.157	-0.266739	174.169	0
0.5533	9.19868	160.012	-1.48735	180.263	0
0.5540	11.0287	152.693	-1.18207	177.831	0
0.5547	12.2499	133.774	-2.70796	169.592	0
0.5553	9.80762	112.409	-3.92907	156.775	0
0.5560	8.28364	89.5243	-3.01324	136.005	0
0.5567	7.97756	53.8116	-2.09791	101.532	0
0.5573	4.62028	12.0084	-2.70796	60.6503	0
0.5580	3.09307	-16.676	-3.31852	26.463	0
0.5587	4.92637	-41.4043	-3.01324	-5.2926	0
0.5593	1.87195	-74.6592	-1.79263	-43.7426	0
0.5600	-5.45154	-105.489	-1.48735	-83.1081	0
0.5607	-8.19665	-127.458	-3.31852	-115.15	0
0.5613	-8.50273	-143.023	-3.01324	-142.614	0
0.5620	-11.86	-147.605	-0.877297	-163.069	0
0.5627	-15.5201	-146.074	-1.18207	-174.656	0
0.5633	-15.2173	-146.688	-1.18207	-181.379	0
0.5640	-13.6901	-139.671	0.953871	-181.064	0
0.5647	-14.3022	-119.524	2.17448	-171.595	0
0.5653	-14.3022	-99.9912	-0.877297	-157.576	0
0.5660	-12.469	-77.7206	-3.01324	-137.121	0
0.5667	-11.5539	-39.8736	-1.18207	-103.535	0
0.5673	-9.41777	1.62771	0.648591	-68.1458	0
0.5680	-5.45154	30.9266	0.648591	-39.4513	0
0.5687	-2.40035	56.5604	0.648591	-6.20807	0
0.5693	0.0418854	89.2117	0.648591	37.7634	0
0.5700	3.70525	118.812	1.56443	78.9598	0
0.5707	4.92637	138.345	4.31093	113.433	0
0.5713	6.45035	153.609	3.70037	142.728	0
0.5720	10.1137	163.677	1.56443	161.639	0
0.5727	12.556	163.677	2.47976	173.855	0
0.5733	10.1137	159.096	3.70037	184.84	0
0.5740	10.4198	149.34	2.47976	186.986	0
0.5747	14.6921	129.495	1.56443	176.286	0
0.5753	14.6921	106.912	2.47976	162.869	0
0.5760	11.3348	83.4123	2.17448	144.245	0
0.5767	10.1137	46.4923	1.56443	111.001	0
0.5773	10.1137	5.59459	0.648591	71.9221	0
0.5780	9.19868	-21.5591	0.343819	40.1951	0
0.5787	8.28364	-46.2874	1.25915	6.92329	0
0.5793	5.53532	-81.3749	0.648591	-35.5033	0
0.5800	0.0418854	-113.423	-0.877297	-78.5307	0
0.5807	-4.23042	-132.955	0.343819	-113.319	0
0.5813	-6.97553	-144.856	1.56443	-141.985	0
0.5820	-10.3328	-151.259	1.56443	-162.755	0
0.5827	-11.86	-153.706	2.78504	-175.256	0
0.5833	-11.2478	-153.706	1.56443	-183.496	0
0.5840	-10.6389	-143.939	-1.18207	-182.58	0
0.5847	-9.72385	-123.189	0.343819	-171.595	0
0.5853	-11.2478	-103.354	4.00565	-160.008	0
0.5860	-13.0811	-81.9893	3.09032	-140.154	0
0.5867	-10.945	-46.8911	1.25915	-103.535	0
0.5873	-8.19665	-7.22231	2.78504	-66.0001	0
0.5880	-8.19665	24.5127	4.92149	-38.2497	0
0.5887	-5.45154	54.426	4.61621	-6.80885	0
0.5893	-2.70322	87.6917	1.86971	33.7868	0
0.5900	-4.23042	117.907	-0.877297	73.1523	0
0.5907	-2.70322	140.792	-0.266739	108.541	0
0.5913	3.39916	156.358	2.47976	138.466	0
0.5920	7.36538	160.928	1.86971	156.146	0
0.5927	9.19868	161.241	0.0385402	167.446	0
0.5933	11.3348	161.844	1.56443	177.202	0
0.5940	11.0287	154.525	2.17448	177.202	0
0.5947	8.28364	136.512	-0.266739	168.362	0
0.5953	7.06252	118.511	-0.266739	159.808	0
0.5960	6.75643	100.509	0.953871	141.498	0
0.5967	4.92637	69.9917	-0.266739	104.879	0
0.5973	4.31419	32.7591	-1.18207	66.4292	0
0.5980	5.8414	2.54398	0.953871	35.9324	0
0.5987	4.62028	-23.7043	4.00565	1.11574	0
0.5993	0.95692	-52.6905	5.22626	-41.2823	0
0.6000	-0.873149	-79.855	3.70037	-81.2771	0
0.6007	-2.70322	-103.042	1.25915	-110.858	0
0.6013	-7.28161	-124.105	2.47976	-134.375	0
0.6020	-9.11168	-137.224	4.31093	-155.431	0
0.6027	-9.41777	-140.587	3.3956	-170.078	0
0.6033	-13.0811	-141.493	1.56443	-176.487	0
0.6040	-15.5201	-136.006	0.953871	-177.402	0
0.6047	-13.384	-119.524	0.648591	-168.848	0
0.6053	-11.5539	-100.907	2.17448	-151.454	0
0.6060	-12.1661	-80.1568	1.56443	-131.314	0
0.6067	-11.5539	-47.8074	-0.266739	-102.619	0
0.6073	-8.80882	-13.0217	0.648591	-66.0001	0
0.6080	-6.67266	11.6958	2.17448	-34.5878	0
0.6087	-6.06049	36.726	2.78504	-3.14695	0
0.6093	-4.53651	72.1261	5.22626	39.5943	0
0.6100	-0.2642	104.476	5.53154	80.7908	0
0.6107	1.56909	125.226	2.78504	111.917	0
0.6113	-0.2642	140.792	3.3956	137.836	0
0.6120	1.26301	149.642	4.00565	157.061	0
0.6127	5.53532	150.246	0.953871	168.676	0
0.6133	7.36538	151.162	-0.266739	176	0
0.6140	7.97756	148.111	2.17448	176	0
0.6147	8.5865	133.16	0.648591	168.676	0
0.6153	7.97756	114.544	-1.48735	160.123	0
0.6160	9.50154	94.7092	0.343819	139.667	0
0.6167	11.0287	62.3598	1.56443	103.048	0
0.6173	7.36538	24.8253	-1.18207	66.7439	0
0.6180	3.09307	-2.94282	-2.70796	36.8479	0
0.6187	1.26301	-27.973	0.343819	2.6606	0
0.6193	-0.873149	-60.6243	2.47976	-38.2497	0
0.6200	-1.78818	-92.9737	0.953871	-77.9013	0
0.6207	-2.40035	-112.808	0.953871	-110.572	0
0.6213	-5.75763	-125.938	2.78504	-135.29	0
0.6220	-8.19665	-137.224	3.09032	-153.6	0
0.6227	-7.89378	-139.973	3.3956	-170.078	0
0.6233	-9.41777	-135.089	6.14209	-181.665	0
0.6240	-12.469	-127.759	4.92149	-182.895	0
0.6247	-13.0811	-113.423	-2.09791	-173.74	0
0.6253	-12.1661	-93.5882	-3.92907	-161.524	0
0.6260	-9.41777	-70.6924	0.0385402	-142.9	0
0.6267	-6.36658	-37.7392	0.0385402	-109.657	0
0.6273	-4.53651	1.94032	-1.48735	-69.3759	0
0.6280	-1.78818	31.2284	0.953871	-37.935	0
0.6287	0.0418854	54.7278	1.56443	-7.12355	0
0.6293	0.0418854	86.7755	-0.266739	37.134	0
0.6300	2.48413	117.292	0.953871	80.4761	0
0.6307	7.06252	137.429	2.47976	110.086	0
0.6313	9.19868	152.078	0.0385402	136.005	0
0.6320	8.28364	161.844	-0.266739	159.207	0
0.6327	7.36538	166.124	1.25915	172.338	0
0.6333	9.80762	167.342	-0.266739	180.578	0
0.6340	12.556	158.794	-2.09791	183.009	0
0.6347	11.0287	139.876	0.648591	174.77	0
0.6353	8.5865	121.874	3.09032	161.953	0
0.6360	7.36538	101.425	1.86971	144.245	0
0.6367	5.53532	66.6285	-2.70796	111.602	0
0.6373	4.62028	26.0434	-6.67557	71.636	0
0.6380	4.92637	-3.25543	-6.98034	39.2797	0
0.6387	2.79021	-26.4423	-4.23385	6.60859	0
0.6393	0.0418854	-59.708	-2.40319	-36.4188	0
0.6400	-1.17923	-97.2424	-3.01324	-79.4462	0
0.6407	-3.61825	-120.138	-3.6238	-113.605	0
0.6413	-5.75763	-129.905	-2.09791	-141.069	0
0.6420	-4.23042	-135.704	-1.18207	-159.093	0
0.6427	-4.53651	-136.62	-0.877297	-168.848	0
0.6433	-7.28161	-135.391	-0.266739	-178.632	0
0.6440	-8.80882	-131.737	0.0385402	-181.665	0
0.6447	-10.6389	-115.859	-0.266739	-170.679	0
0.6453	-11.86	-92.9737	-1.79263	-157.262	0
0.6460	-10.3328	-71.6086	-2.40319	-141.069	0
0.6467	-9.72385	-40.7899	-0.877297	-107.511	0
0.6473	-10.0299	-2.03734	0.953871	-66.0001	0
0.6480	-7.28161	26.3453	1.25915	-36.4188	0
0.6487	-5.45154	50.1573	-0.266739	-7.72433	0
0.6493	-4.53651	84.0267	-2.09791	35.017	0
0.6500	-1.78818	114.242	-3.01324	78.0443	0
0.6507	1.26301	133.462	-3.6238	110.086	0
0.6513	3.70525	147.508	-4.53913	138.466	0
0.6520	6.14426	154.212	-3.6238	159.207	0
0.6527	7.36538	150.86	-1.48735	168.362	0
0.6533	7.36538	146.893	-2.09791	176.601	0
0.6540	9.19868	139.574	-4.8444	182.409	0
0.6547	8.5865	121.561	-4.53913	174.169	0
0.6553	5.53532	101.727	-2.09791	159.522	0
0.6560	5.22923	82.5068	-0.877297	141.212	0
0.6567	5.53532	51.3754	-1.79263	106.109	0
0.6573	1.26301	13.5284	-3.01324	63.9975	0
0.6580	-1.4821	-13.0217	-2.40319	31.6411	0
0.6587	-0.2642	-34.0742	2.17448	-2.23147	0
0.6593	-2.09427	-63.9875	4.61621	-46.1743	0
0.6600	-4.83937	-95.1081	2.17448	-85.2251	0
0.6607	-3.61825	-117.691	0.953871	-115.436	0
0.6613	-3.92434	-132.955	1.86971	-142.299	0
0.6620	-8.19665	-140.889	0.0385402	-160.609	0
0.6627	-8.80882	-143.023	-1.18207	-170.994	0
0.6633	-6.36658	-143.638	0.0385402	-178.318	0
0.6640	-7.5877	-135.704	-1.48735	-177.717	0
0.6647	-9.72385	-117.389	-2.09791	-169.764	0
0.6653	-10.0299	-99.075	0.648591	-160.924	0
0.6660	-10.0299	-78.3243	0.0385402	-143.53	0
0.6667	-9.11168	-45.0586	-1.79263	-109.657	0
0.6673	-6.06049	-7.22231	-0.572018	-69.0612	0
0.6680	-3.61825	21.7747	-0.877297	-34.5878	0
0.6687	-3.0093	45.8778	-2.09791	-2.23147	0
0.6693	-2.70322	76.7074	1.25915	37.4487	0
0.6700	0.0418854	108.141	2.78504	77.7297	0
0.6707	4.92637	131.942	0.648591	110.372	0
0.6713	7.36538	149.944	1.56443	137.236	0
0.6720	6.75643	160.324	3.09032	157.691	0
0.6727	8.28364	160.012	-1.18207	168.676	0
0.6733	10.7227	157.274	-3.92907	177.831	0
0.6740	11.3348	153.307	-0.266739	183.009	0
0.6747	12.2499	137.127	0.648591	175.085	0
0.6753	14.0799	115.46	-1.48735	160.437	0
0.6760	14.0799	95.6255	-2.09791	143.043	0
0.6767	10.7227	62.6616	-0.877297	110.687	0
0.6773	7.06252	22.0765	-0.266739	68.8896	0
0.6780	4.92637	-4.77535	-1.18207	37.134	0
0.6787	1.87195	-29.4929	-3.01324	7.52407	0
0.6793	-3.31539	-64.9037	-2.40319	-33.3577	0
0.6800	-5.75763	-93.2756	-0.572018	-73.6386	0
0.6807	-6.36658	-110.372	-1.48735	-104.45	0
0.6813	-9.72385	-130.206	-2.70796	-132.544	0
0.6820	-11.5539	-143.023	-1.18207	-155.431	0
0.6827	-10.6389	-140.274	0.953871	-168.247	0
0.6833	-12.1661	-135.704	3.3956	-177.087	0
0.6840	-15.2173	-132.039	4.31093	-179.548	0
0.6847	-16.1323	-118.306	2.78504	-170.994	0
0.6853	-17.3534	-98.7731	0.648591	-158.177	0
0.6860	-18.5746	-77.7206	-1.18207	-141.699	0
0.6867	-14.9112	-46.8911	-1.48735	-109.342	0
0.6873	-7.89378	-11.1892	0.648591	-67.545	0
0.6880	-2.40035	16.8916	1.56443	-36.1041	0
0.6887	-0.873149	40.9947	-1.18207	-7.12355	0
0.6893	-0.873149	71.5116	-1.18207	34.1015	0
0.6900	3.09307	102.029	0.648591	75.8987	0
0.6907	9.80762	123.394	0.648591	107.34	0
0.6913	11.6377	137.127	0.953871	134.489	0
0.6920	11.3348	142.926	1.86971	154.63	0
0.6927	11.6377	143.228	0.953871	164.385	0
0.6933	9.50154	143.541	0.343819	173.254	0
0.6940	7.36538	139.574	-0.266739	177.831	0
0.6947	8.5865	125.226	-1.18207	169.277	0
0.6953	10.7227	107.828	0.0385402	157.061	0
0.6960	10.1137	88.2954	0.648591	142.128	0
0.6967	7.67147	56.5604	-2.09791	111.001	0
0.6973	4.00811	19.3278	-1.79263	70.7205	0
0.6980	1.87195	-8.13857	0.953871	37.134	0
0.6987	1.26301	-32.2417	-0.572018	2.34591	0
0.6993	0.0418854	-64.9037	-0.877297	-40.3668	0
0.7000	-1.78818	-96.6388	1.56443	-79.4462	0
0.7007	-4.83937	-118.004	-1.48735	-110.258	0
0.7013	-8.50273	-131.424	-5.45496	-138.037	0
0.7020	-7.5877	-138.442	-2.70796	-158.177	0
0.7027	-6.36658	-138.442	0.0385402	-170.994	0
0.7033	-11.86	-136.006	-0.266739	-182.294	0
0.7040	-15.5201	-129.905	1.25915	-185.041	0
0.7047	-13.0811	-114.339	2.17448	-174.055	0
0.7053	-12.1661	-94.1918	1.86971	-159.093	0
0.7060	-13.6901	-71.9212	2.47976	-138.952	0
0.7067	-11.86	-38.0411	2.47976	-103.535	0
0.7073	-9.11168	4.99094	2.78504	-64.4839	0
0.7080	-8.80882	36.1115	3.3956	-35.1886	0
0.7087	-8.50273	56.5604	-0.266739	-4.9779	0
0.7093	-5.45154	86.7755	-2.40319	35.017	0
0.7100	-0.2642	120.041	1.56443	74.0677	0
0.7107	1.87195	142.01	2.47976	105.509	0
0.7113	0.95692	158.19	-3.01324	133.259	0
0.7120	3.70525	169.174	-4.8444	155.86	0
0.7127	10.1137	168.258	-1.79263	168.963	0
0.7133	10.1137	163.073	-1.18207	177.831	0
0.7140	7.06252	156.659	-3.01324	180.578	0
0.7147	7.06252	140.177	-3.01324	172.624	0
0.7153	8.28364	120.041	-1.48735	161.038	0
0.7160	8.28364	99.8942	0.343819	146.991	0
0.7167	8.5865	66.9411	-1.18207	116.78	0
0.7173	7.06252	26.6579	-5.45496	74.0677	0
0.7180	3.39916	-4.77535	-5.45496	39.5943	0
0.7187	0.347971	-32.2417	-0.266739	8.75424	0
0.7193	-0.2642	-66.1218	3.09032	-32.1275	0
0.7200	-1.17923	-98.7731	2.47976	-74.2394	0
0.7207	-4.23042	-121.971	-0.877297	-106.91	0
0.7213	-6.97553	-136.62	-3.6238	-134.976	0
0.7220	-7.28161	-146.99	-4.23385	-156.947	0
0.7227	-9.11168	-152.175	-3.01324	-170.078	0
0.7233	-12.1661	-149.437	-2.09791	-179.548	0
0.7240	-10.945	-139.056	-1.48735	-181.064	0
0.7247	-7.28161	-121.971	-1.18207	-170.994	0
0.7253	-8.50273	-103.656	-2.09791	-159.093	0
0.7260	-11.86	-86.5707	-3.92907	-142.614	0
0.7267	-9.41777	-58.1881	-1.48735	-109.027	0
0.7273	-5.45154	-16.3742	2.78504	-69.3759	0
0.7280	-4.53651	19.0259	1.86971	-38.5358	0
0.7287	-5.14546	43.7435	-0.572018	-6.49416	0
0.7293	-2.09427	75.7911	2.47976	34.7023	0
0.7300	2.48413	111.191	5.22626	75.2979	0
0.7307	5.22923	134.378	3.3956	110.086	0
0.7313	6.14426	147.809	2.78504	138.752	0
0.7320	8.28364	157.576	3.09032	157.376	0
0.7327	10.4198	160.928	0.0385402	169.277	0
0.7333	9.19868	158.19	-1.18207	179.948	0
0.7340	7.67147	150.246	-0.572018	182.409	0
0.7347	9.80762	134.691	-1.79263	171.423	0
0.7353	10.1137	115.158	-1.18207	156.146	0
0.7360	8.28364	93.4911	0.648591	138.151	0
0.7367	8.5865	62.3598	-2.09791	106.109	0
0.7373	7.36538	25.429	-4.8444	65.2277	0
0.7380	2.79021	-4.17169	-3.01324	35.017	0
0.7387	0.654056	-29.4929	-1.18207	7.83877	0
0.7393	-1.4821	-60.6243	-1.18207	-34.8739	0
0.7400	-6.36658	-92.6719	-0.572018	-81.2771	0
0.7407	-8.19665	-114.339	-0.266739	-111.774	0
0.7413	-6.36658	-128.988	-1.79263	-134.375	0
0.7420	-7.5877	-137.526	-4.8444	-156.346	0
0.7427	-10.0299	-137.224	-3.01324	-170.679	0
0.7433	-12.1661	-135.391	3.09032	-177.717	0
0.7440	-15.2173	-131.424	3.09032	-181.064	0
0.7447	-14.9112	-116.473	-3.31852	-175.571	0
0.7453	-10.0299	-95.4207	-3.92907	-162.44	0
0.7460	-9.11168	-75.2737	-0.266739	-144.445	0
0.7467	-12.775	-45.0586	-2.40319	-113.319	0
0.7473	-12.1661	-5.38978	-3.01324	-73.9533	0
0.7480	-8.50273	26.0434	0.0385402	-41.9116	0
0.7487	-6.06049	50.1573	-0.266739	-9.86998	0
0.7493	-3.61825	80.0598	-0.266739	32.5566	0
0.7500	-1.4821	110.577	1.86971	72.2368	0
0.7507	1.26301	133.16	1.56443	103.048	0
0.7513	5.22923	149.642	-1.18207	134.804	0
0.7520	7.97756	158.19	-0.266739	160.437	0
0.7527	7.97756	159.408	0.953871	171.423	0
0.7533	9.19868	158.19	0.648591	179.662	0
0.7540	12.2499	151.162	-0.877297	185.155	0
0.7547	12.8588	135.294	-2.09791	177.831	0
0.7553	10.4198	118.812	-0.877297	164.7	0
0.7560	9.19868	102.945	1.86971	148.536	0
0.7567	10.4198	74.8748	0.953871	117.41	0
0.7573	9.19868	35.8097	-0.877297	77.415	0
0.7580	7.06252	3.76207	-0.572018	44.1717	0
0.7587	7.97756	-21.2573	-0.572018	12.1015	0
0.7593	7.97756	-53.3049	-0.266739	-28.4656	0
0.7600	2.17804	-88.0906	1.25915	-70.8922	0
0.7607	-3.0093	-111.59	1.56443	-105.995	0
0.7613	-2.70322	-126.239	0.953871	-134.375	0
0.7620	-2.70322	-135.704	0.648591	-154.83	0
0.7627	-4.23042	-137.526	0.343819	-166.416	0
0.7633	-4.83937	-136.308	-0.266739	-174.97	0
0.7640	-7.89378	-130.821	-0.877297	-179.548	0
0.7647	-12.469	-115.557	0.953871	-171.909	0
0.7653	-10.6389	-96.9406	3.70037	-156.947	0
0.7660	-5.75763	-75.8881	2.17448	-140.783	0
0.7667	-5.45154	-43.5387	-0.572018	-111.173	0
0.7673	-6.36658	-5.08795	2.47976	-72.1224	0
0.7680	-5.14546	25.429	4.92149	-42.1977	0
0.7687	-3.92434	50.4591	2.17448	-14.4474	0
0.7693	-2.70322	79.4454	0.648591	27.6932	0
0.7700	-0.567064	109.057	1.25915	71.9221	0
0.7707	0.347971	131.64	0.343819	104.879	0
0.7713	1.87195	148.424	0.953871	130.226	0
0.7720	6.45035	159.096	3.09032	151.282	0
0.7727	10.4198	160.928	2.78504	167.761	0
0.7733	11.0287	159.096	3.09032	178.747	0
0.7740	11.0287	153.911	2.47976	179.662	0
0.7747	10.7227	137.741	0.343819	172.338	0
0.7753	10.1137	114.845	0.343819	162.554	0
0.7760	10.4198	93.1785	2.47976	146.991	0
0.7767	8.28364	61.1417	1.56443	118.325	0
0.7773	3.39916	17.4952	0.343819	79.5606	0
0.7780	1.87195	-15.1561	0.343819	40.7959	0
0.7787	1.87195	-35.9067	1.56443	7.52407	0
0.7793	-2.09427	-64.9037	3.3956	-29.095	0
0.7800	-6.06049	-98.7731	3.3956	-72.1224	0
0.7807	-6.67266	-122.887	0.343819	-108.741	0
0.7813	-10.3328	-137.526	-1.79263	-133.745	0
0.7820	-16.4384	-146.376	-1.48735	-154.201	0
0.7827	-15.8262	-149.437	-0.266739	-169.163	0
0.7833	-12.469	-148.208	-0.266739	-176.487	0
0.7840	-14.6051	-142.107	-3.6238	-176.487	0
0.7847	-17.6563	-127.458	-4.53913	-170.078	0
0.7853	-15.5201	-107.925	-1.48735	-160.323	0
0.7860	-13.384	-85.6544	-0.572018	-144.445	0
0.7867	-12.775	-53.9086	-0.266739	-112.403	0
0.7873	-10.945	-16.0723	1.86971	-72.4084	0
0.7880	-8.80882	14.4446	0.648591	-42.8271	0
0.7887	-5.14546	39.7766	-2.09791	-15.9636	0
0.7893	0.0418854	72.7405	0.648591	26.463	0
0.7900	1.56909	105.079	2.47976	73.467	0
0.7907	0.95692	126.142	1.56443	107.626	0
0.7913	2.79021	142.01	4.00565	132.973	0
0.7920	4.62028	154.525	4.61621	153.399	0
0.7927	4.92637	157.274	0.648591	165.93	0
0.7933	9.19868	158.794	-0.266739	173.855	0
0.7940	11.6377	160.626	-0.266739	178.117	0
0.7947	8.89259	147.195	-2.09791	170.507	0
0.7953	8.89259	123.092	-0.572018	158.606	0
0.7960	11.0287	101.425	0.953871	146.705	0
0.7967	8.89259	72.7405	-1.18207	117.41	0
0.7973	4.92637	34.5916	-1.48735	73.7531	0
0.7980	2.79021	2.54398	-0.266739	40.1951	0
0.7987	1.26301	-24.6205	-2.09791	11.8154	0
0.7993	2.17804	-56.9592	-2.70796	-28.1795	0
0.8000	1.87195	-88.0906	-0.266739	-70.5775	0
0.8007	-4.23042	-112.204	-0.877297	-105.08	0
0.8013	-8.19665	-131.424	-2.70796	-135.576	0
0.8020	-7.89378	-143.939	-1.18207	-157.262	0
0.8027	-10.945	-147.605	0.953871	-168.247	0
0.8033	-13.6901	-146.688	3.3956	-178.318	0
0.8040	-11.86	-142.409	4.61621	-184.125	0
0.8047	-10.3328	-130.508	1.86971	-177.402	0
0.8053	-11.5539	-112.808	-0.266739	-164.271	0
0.8060	-12.775	-90.5375	1.25915	-148.107	0
0.8067	-11.86	-59.1043	1.56443	-118.497	0
0.8073	-9.41777	-23.0898	0.648591	-78.5307	0
0.8080	-8.19665	4.67833	0.0385402	-43.7426	0
0.8087	-7.5877	29.094	0.0385402	-13.5319	0
0.8093	-5.75763	64.4941	-0.572018	23.0872	0
0.8100	-4.53651	100.509	-2.09791	62.1666	0
0.8107	-3.31539	125.226	-3.01324	97.8701	0
0.8113	-0.2642	145.675	-0.266739	129.597	0
0.8120	2.79021	160.012	2.47976	152.198	0
0.8127	4.62028	163.375	0.0385402	165.015	0
0.8133	8.28364	164.593	-0.266739	176.601	0
0.8140	9.80762	161.844	0.953871	183.324	0
0.8147	8.28364	145.362	-0.877297	175.085	0
0.8153	8.5865	126.444	-1.18207	161.353	0
0.8160	9.50154	110.577	0.648591	148.822	0
0.8167	7.06252	81.2779	-0.877297	121.072	0
0.8173	4.62028	42.8272	-2.40319	78.9598	0
0.8180	3.70525	12.6121	-1.48735	45.3733	0
0.8187	1.87195	-13.6254	-3.92907	16.9935	0
0.8193	-1.4821	-45.673	-4.23385	-22.0573	0
0.8200	-3.0093	-77.7206	-1.18207	-62.9676	0
0.8207	-3.92434	-103.958	-0.877297	-95.0093	0
0.8213	-5.45154	-125.323	-1.48735	-124.305	0
0.8220	-8.19665	-136.308	0.648591	-147.506	0
0.8227	-11.86	-138.442	-0.877297	-163.069	0
0.8233	-12.775	-140.587	-3.92907	-177.087	0
0.8240	-10.3328	-138.442	-2.40319	-184.125	0
0.8247	-9.11168	-124.709	-0.572018	-176.801	0
0.8253	-10.0299	-107.623	-2.09791	-164.271	0
0.8260	-9.11168	-91.1412	-3.31852	-146.276	0
0.8267	-9.11168	-61.8424	-0.877297	-112.689	0
0.8273	-10.0299	-22.4754	2.78504	-74.2394	0
0.8280	-7.28161	7.72895	1.25915	-45.2589	0
0.8287	-3.0093	32.7591	-4.53913	-17.1938	0
0.8293	-4.23042	66.6285	-3.92907	19.74	0
0.8300	-2.70322	98.9779	-0.266739	58.5047	0
0.8307	4.62028	119.125	-2.70796	93.6074	0
0.8313	7.97756	134.992	-3.92907	124.419	0
0.8320	7.67147	148.424	-0.266739	147.621	0
0.8327	10.7227	151.776	0.343819	162.554	0
0.8333	11.9438	150.246	-1.18207	171.709	0
0.8340	10.1137	148.111	0.648591	175.085	0
0.8347	10.4198	135.294	0.0385402	171.108	0
0.8353	10.1137	115.46	-3.01324	161.639	0
0.8360	6.45035	96.8436	-3.01324	144.874	0
0.8367	6.75643	69.6791	-1.18207	114.949	0
0.8373	9.50154	31.541	-0.266739	77.1289	0
0.8380	8.28364	-0.506639	-0.877297	42.3408	0
0.8387	5.8414	-25.2242	-1.18207	11.186	0
0.8393	5.53532	-56.0537	0.648591	-26.0339	0
0.8400	2.48413	-86.8725	0.648591	-68.1458	0
0.8407	-2.70322	-105.489	-2.40319	-104.45	0
0.8413	-3.92434	-118.608	-2.09791	-130.999	0
0.8420	-2.09427	-129.905	-0.572018	-150.853	0
0.8427	-3.92434	-132.955	-3.01324	-165.501	0
0.8433	-7.28161	-132.039	-3.01324	-176.487	0
0.8440	-7.5877	-129.905	-0.877297	-180.149	0
0.8447	-8.80882	-116.171	-2.09791	-171.595	0
0.8453	-11.86	-94.5044	-3.31852	-158.778	0
0.8460	-11.2478	-76.8044	-1.48735	-145.961	0
0.8467	-7.5877	-53.3049	-1.18207	-119.727	0
0.8473	-4.83937	-15.7705	-2.09791	-79.7323	0
0.8480	-1.17923	17.4952	-1.79263	-44.3434	0
0.8487	1.26301	40.6928	-1.18207	-13.818	0
0.8493	1.87195	70.908	-0.877297	24.632	0
0.8500	5.53532	106.308	-2.09791	67.0586	0
0.8507	11.3348	130.109	-1.79263	103.363	0
0.8513	12.8588	144.457	2.47976	130.226	0
0.8520	12.8588	154.525	4.61621	149.738	0
0.8527	14.6921	158.19	0.648591	166.846	0
0.8533	15.3011	158.492	-1.18207	181.493	0
0.8540	15.6071	155.129	0.953871	183.324	0
0.8547	18.0462	140.177	0.648591	173.54	0
0.8553	17.4372	120.041	-2.09791	163.184	0
0.8560	14.6921	102.341	-2.70796	148.536	0
0.8567	13.471	74.2604	-0.572018	120.442	0
0.8573	11.9438	34.5916	0.0385402	83.5372	0
0.8580	8.28364	3.76207	-2.09791	50.2654	0
0.8587	6.45035	-18.5085	-3.31852	17.909	0
0.8593	4.92637	-48.1092	-3.01324	-21.4565	0
0.8600	0.0418854	-83.2074	-2.09791	-62.0521	0
0.8607	-3.61825	-110.059	-0.266739	-95.61	0
0.8613	-2.70322	-129.29	0.343819	-123.99	0
0.8620	-4.83937	-141.805	-2.70796	-147.506	0
0.8627	-11.2478	-141.493	-1.18207	-160.924	0
0.8633	-11.86	-137.526	5.53154	-169.478	0
0.8640	-7.28161	-137.224	6.14209	-176.487	0
0.8647	-8.19665	-129.592	2.17448	-172.825	0
0.8653	-11.86	-112.808	1.25915	-159.693	0
0.8660	-10.945	-95.1081	1.25915	-145.046	0
0.8667	-7.5877	-67.9544	0.648591	-118.182	0
0.8673	-7.28161	-28.5874	0.648591	-75.7843	0
0.8680	-8.19665	2.54398	-0.266739	-40.0807	0
0.8687	-8.50273	25.429	-0.572018	-15.3628	0
0.8693	-4.83937	61.7453	-0.266739	19.4253	0
0.8700	1.26301	99.8942	-1.79263	59.7348	0
0.8707	4.31419	122.477	-1.79263	91.7765	0
0.8713	5.22923	140.792	0.648591	120.156	0
0.8720	8.28364	155.743	1.56443	147.306	0
0.8727	9.50154	155.441	1.86971	164.385	0
0.8733	8.28364	148.726	1.25915	173.254	0
0.8740	9.19868	143.541	-0.877297	176	0
0.8747	11.3348	131.327	-0.266739	169.277	0
0.8753	10.1137	115.158	2.17448	157.977	0
0.8760	8.89259	98.6761	0.648591	144.874	0
0.8767	9.19868	70.2935	-1.18207	118.325	0
0.8773	8.28364	33.0609	-0.266739	78.0443	0
0.8780	6.45035	4.3765	0.648591	40.7959	0
0.8787	4.62028	-17.9049	0.648591	10.2705	0
0.8793	0.347971	-45.9748	-0.266739	-25.7192	0
0.8800	-1.78818	-78.6261	-2.09791	-67.545	0
0.8807	-0.567064	-104.573	-0.266739	-100.187	0
0.8813	-2.70322	-121.054	3.09032	-125.22	0
0.8820	-6.36658	-130.821	1.56443	-149.938	0
0.8827	-6.36658	-135.704	-1.79263	-166.416	0
0.8833	-6.36658	-136.006	-0.266739	-173.74	0
0.8840	-9.41777	-129.905	2.17448	-179.233	0
0.8847	-9.72385	-116.171	0.648591	-177.402	0
0.8853	-7.89378	-100.304	-2.09791	-164.585	0
0.8860	-9.72385	-81.9893	-1.79263	-147.792	0
0.8867	-10.3328	-51.7742	0.953871	-122.474	0
0.8873	-6.67266	-13.3235	2.78504	-85.8545	0
0.8880	-5.45154	17.1934	3.09032	-51.9819	0
0.8887	-6.67266	40.6928	2.47976	-21.1418	0
0.8893	-3.61825	70.2935	1.56443	21.5709	0
0.8900	0.0418854	102.945	0.343819	69.4904	0
0.8907	0.0418854	127.059	-0.266739	103.678	0
0.8913	1.87195	143.228	0.953871	128.081	0
0.8920	6.14426	153.307	2.17448	151.282	0
0.8927	5.22923	153.911	-0.266739	166.846	0
0.8933	4.31419	149.642	-3.31852	173.855	0
0.8940	7.67147	142.624	-2.40319	177.517	0
0.8947	8.5865	130.109	-0.877297	174.455	0
0.8953	5.53532	113.929	-2.09791	164.099	0
0.8960	4.62028	96.2292	-3.01324	148.536	0
0.8967	5.22923	70.2935	-3.01324	121.072	0
0.8973	2.48413	34.5916	-3.92907	80.4761	0
0.8980	0.95692	0.711451	-2.40319	43.2563	0
0.8987	0.654056	-25.8386	-0.572018	12.7308	0
0.8993	-1.78818	-54.2212	-1.18207	-23.6021	0
0.9000	-3.31539	-86.2581	0.0385402	-65.3993	0
0.9007	-3.31539	-110.976	1.25915	-101.418	0
0.9013	-6.36658	-125.938	-0.877297	-129.483	0
0.9020	-8.80882	-135.704	-2.09791	-149.623	0
0.9027	-8.80882	-139.358	-2.40319	-163.355	0
0.9033	-11.2478	-136.62	-3.01324	-175.571	0
0.9040	-15.2173	-129.592	-2.09791	-182.294	0
0.9047	-14.9112	-117.088	-1.48735	-176.487	0
0.9053	-13.6901	-101.209	-1.48735	-164.9	0
0.9060	-13.0811	-85.9562	0.648591	-150.253	0
0.9067	-11.86	-59.4062	1.25915	-120.643	0
0.9073	-10.0299	-18.5085	-1.18207	-79.1315	0
0.9080	-8.19665	16.2771	-0.266739	-45.2589	0
0.9087	-5.45154	38.2459	0.953871	-18.71	0
0.9093	-3.0093	65.7122	-1.48735	18.2237	0
0.9100	-1.78818	99.5924	-0.266739	63.6828	0
0.9107	0.0418854	124.31	3.70037	102.448	0
0.9113	0.0418854	138.043	4.61621	131.142	0
0.9120	0.0418854	146.279	4.31093	152.198	0
0.9127	3.09307	148.111	3.09032	165.93	0
0.9133	6.45035	147.195	-0.572018	178.747	0
0.9140	7.36538	142.01	-0.572018	185.756	0
0.9147	9.19868	127.975	1.25915	179.033	0
0.9153	9.19868	109.359	-0.877297	165.015	0
0.9160	6.14426	90.7424	-2.09791	149.738	0
0.9167	4.62028	64.1923	0.0385402	120.156	0
0.9173	4.62028	29.7085	0.648591	77.415	0
0.9180	2.17804	-0.204812	0.0385402	42.6269	0
0.9187	-1.17923	-25.8386	0.0385402	13.0169	0
0.9193	-5.45154	-55.1375	0.0385402	-26.0339	0
0.9200	-8.19665	-85.9562	-0.266739	-65.714	0
0.9207	-7.5877	-109.758	-0.266739	-97.441	0
0.9213	-8.19665	-127.156	0.648591	-127.337	0
0.9220	-11.5539	-137.838	1.56443	-151.454	0
0.9227	-12.775	-141.191	1.56443	-163.67	0
0.9233	-12.775	-140.889	2.78504	-172.825	0
0.9240	-13.0811	-134.788	4.61621	-180.149	0
0.9247	-11.2478	-118.909	3.3956	-176.172	0
0.9253	-9.11168	-100.907	2.47976	-165.501	0
0.9260	-9.11168	-82.2912	4.31093	-151.769	0
0.9267	-6.97553	-52.6905	4.61621	-122.474	0
0.9273	-3.61825	-16.0723	3.3956	-81.5632	0
0.9280	-3.61825	14.4446	2.78504	-50.1509	0
0.9287	-3.92434	40.9947	1.56443	-23.2874	0
0.9293	-2.40035	73.3441	0.953871	17.5943	0
0.9300	0.347971	104.174	4.00565	62.7673	0
0.9307	3.70525	127.059	5.22626	97.8701	0
0.9313	7.06252	145.675	3.70037	128.396	0
0.9320	9.80762	159.408	4.31093	152.799	0
0.9327	12.8588	165.509	4.61621	166.216	0
0.9333	13.471	166.727	0.953871	177.202	0
0.9340	12.556	163.677	0.0385402	184.24	0
0.9347	13.7738	151.474	4.92149	177.831	0
0.9353	12.8588	133.16	7.05743	165.93	0
0.9360	8.5865	114.242	2.78504	153.113	0
0.9367	8.28364	87.6917	-1.18207	125.935	0
0.9373	11.0287	51.0736	0.648591	87.7999	0
0.9380	7.97756	16.579	3.3956	53.0118	0
0.9387	3.39916	-9.05483	2.47976	19.4253	0
0.9393	3.70525	-38.6555	-0.266739	-21.1418	0
0.9400	3.09307	-74.3574	-0.572018	-62.0521	0
0.9407	-0.873149	-100.907	1.86971	-93.4644	0
0.9413	-3.61825	-118.608	1.86971	-120.013	0
0.9420	-5.75763	-132.643	0.0385402	-146.276	0
0.9427	-10.945	-138.14	0.648591	-164.271	0
0.9433	-14.6051	-136.922	0.953871	-173.426	0
0.9440	-13.6901	-134.173	-0.266739	-177.402	0
0.9447	-13.0811	-123.491	0.343819	-171.909	0
0.9453	-15.5201	-103.656	0.343819	-159.093	0
0.9460	-17.0474	-84.4255	-0.877297	-149.022	0
0.9467	-15.8262	-59.4062	1.56443	-128.882	0
0.9473	-14.6051	-21.2573	3.3956	-90.4319	0
0.9480	-13.6901	13.5284	3.3956	-53.8128	0
0.9487	-10.945	39.4748	3.70037	-21.7712	0
0.9493	-6.97553	71.2098	0.648591	19.4253	0
0.9500	-5.45154	103.257	-4.8444	64.5983	0
0.9507	-5.14546	124.008	-3.01324	99.3864	0
0.9513	-2.70322	140.49	0.648591	129.912	0
0.9520	-1.17923	155.441	-1.79263	155.86	0
0.9527	-0.873149	159.71	-1.79263	169.592	0
0.9533	0.347971	158.794	-0.572018	176.916	0
0.9540	1.56909	154.212	-3.92907	179.948	0
0.9547	0.654056	138.043	-4.23385	172.624	0
0.9553	0.95692	117.907	-1.48735	159.207	0
0.9560	2.79021	99.5924	-2.09791	146.705	0
0.9567	2.48413	72.1261	-1.79263	123.818	0
0.9573	-0.873149	33.6754	-0.266739	85.9689	0
0.9580	-3.0093	-1.12107	-2.09791	50.5801	0
0.9587	-3.31539	-28.5874	-1.79263	22.8011	0
0.9593	-6.06049	-56.3556	1.56443	-13.818	0
0.9600	-10.0299	-88.0906	0.648591	-58.0755	0
0.9607	-11.2478	-115.557	-1.48735	-94.6946	0
0.9613	-11.86	-131.424	-1.18207	-123.389	0
0.9620	-14.9112	-140.274	-0.877297	-147.792	0
0.9627	-17.0474	-145.772	0.0385402	-162.154	0
0.9633	-17.3534	-144.554	0.343819	-170.994	0
0.9640	-20.4046	-138.755	-2.40319	-179.233	0
0.9647	-22.8469	-128.676	-2.09791	-178.918	0
0.9653	-19.1835	-109.758	2.17448	-167.933	0
0.9660	-14.6051	-86.5707	1.56443	-153.6	0
0.9667	-12.469	-61.5405	-2.09791	-127.652	0
0.9673	-10.0299	-28.5874	-0.877297	-86.77	0
0.9680	-5.75763	4.3765	0.343819	-48.9208	0
0.9687	-2.70322	29.094	-2.40319	-19.6255	0
0.9693	0.0418854	58.3929	-3.31852	14.2471	0
0.9700	3.70525	94.0948	-0.266739	53.9273	0
0.9707	9.19868	120.343	1.56443	91.7765	0
0.9713	12.8588	136.825	1.56443	123.189	0
0.9720	13.7738	150.86	1.56443	144.874	0
0.9727	13.471	156.358	0.648591	157.691	0
0.9733	14.6921	154.525	-2.70796	168.963	0
0.9740	17.4372	152.693	-3.31852	176.916	0
0.9747	19.2673	142.624	0.0385402	173.54	0
0.9753	18.6583	122.176	0.648591	162.869	0
0.9760	17.4372	102.341	-2.40319	148.822	0
0.9767	17.4372	77.9255	-2.70796	125.02	0
0.9773	17.4372	41.9109	-1.79263	87.4852	0
0.9780	17.1311	9.56147	-3.6238	51.1808	0
0.9787	17.4372	-13.0217	-4.23385	21.8856	0
0.9793	16.5222	-41.0917	-3.01324	-14.4474	0
0.9800	14.0799	-75.2737	-3.01324	-60.8219	0
0.9807	11.0287	-102.126	-3.01324	-100.502	0
0.9813	8.89259	-120.138	-1.18207	-129.483	0
0.9820	8.89259	-131.123	-0.266739	-151.769	0
0.9827	9.19868	-135.089	0.0385402	-164.9	0
0.9833	7.36538	-134.788	2.78504	-173.74	0
0.9840	6.45035	-129.592	4.31093	-181.379	0
0.9847	7.06252	-117.389	1.86971	-177.087	0
0.9853	5.22923	-99.3876	-0.266739	-162.44	0
0.9860	1.87195	-78.9387	-0.266739	-149.938	0
0.9867	2.79021	-54.2212	-0.266739	-130.083	0
0.9873	6.14426	-21.2573	-1.18207	-91.6334	0
0.9880	6.14426	12.6121	-1.18207	-52.268	0
0.9887	4.62028	40.0784	-0.572018	-21.7712	0
0.9893	5.53532	68.7736	0.343819	14.8479	0
0.9900	7.97756	102.945	0.648591	59.1054	0
0.9907	11.6377	129.807	1.25915	94.2082	0
0.9913	15.91	146.279	0.953871	121.358	0
0.9920	17.1311	158.492	0.648591	147.907	0
0.9927	17.4372	162.459	-0.266739	166.216	0
0.9933	20.1823	158.794	-1.79263	176.286	0
0.9940	21.4034	154.212	-2.09791	182.409	0
0.9947	19.2673	140.792	0.343819	178.747	0
0.9953	19.2673	117.907	2.47976	166.846	0
0.9960	20.1823	97.1454	1.25915	154.315	0
0.9967	17.1311	68.461	-1.79263	128.682	0
0.9973	13.1649	26.3453	-3.92907	88.1146	0
0.9980	10.7227	-6.9097	-3.92907	53.0118	0
0.9987	8.89259	-28.5874	-1.48735	23.0872	0
0.9993	7.64569	-67.3184	-0.473639	-14.7334	0
1.0000	3.37338	-102.718	-2.91486	-55.6152	0
1.0007	-0.286754	-128.352	-2.91486	-91.3187	0
1.0013	-0.898925	-146.052	0.747478	-124.276	0
1.0020	-3.34117	-157.037	2.57814	-149.909	0
1.0027	-8.22242	-158.869	1.66281	-164.872	0
1.0033	-9.44354	-157.651	1.35753	-175.256	0
1.0040	-9.74963	-154.299	1.96809	-180.149	0
1.0047	-11.2736	-142.7	3.49398	-174.026	0
1.0053	-10.9707	-123.167	4.10403	-163.641	0
1.0060	-12.4947	-99.9697	2.57814	-152.656	0
1.0067	-14.0219	-69.7545	3.49398	-127.938	0
1.0073	-9.74963	-33.449	6.54575	-88.2862	0
1.0080	-7.0013	0.431183	3.79925	-52.8688	0
1.0087	-9.44354	28.1993	-1.08369	-24.8037	0
1.0093	-7.30739	58.1126	0.136919	13.0455	0
1.0100	-1.81396	91.0657	2.27337	57.3031	0
1.0107	0.0161098	114.867	-0.16836	93.0067	0
1.0113	1.54332	129.829	-2.3043	123.818	0
1.0120	5.20668	143.25	-0.473639	150.682	0
1.0127	6.42457	151.798	2.57814	165.615	0
1.0133	6.12171	151.496	3.49398	174.169	0
1.0140	7.03675	145.998	2.27337	181.207	0
1.0147	8.56073	134.4	0.747478	177.545	0
1.0153	9.78185	116.096	1.66281	165.93	0
1.0160	8.25786	97.167	1.35753	151.597	0
1.0167	6.73066	72.762	-1.08369	125.048	0
1.0173	6.12171	36.1331	-1.08369	87.1991	0
1.0180	3.0673	2.26371	0.747478	49.9793	0
1.0187	0.628281	-20.9339	1.05225	16.7074	0
1.0193	0.931144	-48.0876	2.57814	-16.2497	0
1.0200	-2.12004	-83.8003	3.79925	-51.0378	0
1.0207	-7.30739	-110.35	2.88342	-89.4878	0
1.0213	-8.22242	-126.52	1.66281	-123.074	0
1.0220	-9.74963	-140.867	0.747478	-145.647	0
1.0227	-14.0219	-148.801	0.442198	-162.44	0
1.0233	-15.852	-145.75	1.05225	-175.571	0
1.0240	-14.3248	-138.733	1.66281	-180.149	0
1.0247	-12.8008	-127.738	0.747478	-176.773	0
1.0253	-13.1069	-110.35	1.35753	-169.134	0
1.0260	-14.6309	-90.2034	1.66281	-156.031	0
1.0267	-15.852	-63.6533	0.442198	-127.938	0
1.0273	-14.937	-27.0351	0.747478	-86.7414	0
1.0280	-13.1069	6.83424	0.747478	-49.5215	0
1.0287	-11.8858	30.0319	-0.16836	-21.1418	0
1.0293	-8.52851	58.1126	-0.473639	15.1912	0
1.0300	-3.95011	93.8145	1.66281	59.7348	0
1.0307	-3.34117	122.499	4.10403	95.4384	0
1.0313	-3.03508	139.595	4.71459	122.903	0
1.0320	0.0161098	149.663	1.66281	147.935	0
1.0327	2.15226	153.016	-1.08369	164.099	0
1.0333	2.45835	153.328	1.05225	172.338	0
1.0340	5.20668	150.58	2.57814	178.747	0
1.0347	7.95178	139.595	-0.16836	176.916	0
1.0353	8.86681	124.633	-3.52542	165.93	0
1.0360	10.0879	109.984	-3.52542	151.883	0
1.0367	9.47898	84.9645	-1.69425	128.396	0
1.0373	5.50954	46.212	-0.778411	90.5463	0
1.0380	2.76444	9.2812	-1.99953	53.9273	0
1.0387	2.45835	-19.4032	-1.69425	26.1769	0
1.0393	2.45835	-49.9202	0.747478	-8.01042	0
1.0400	2.15226	-84.404	1.05225	-51.9533	0
1.0407	0.628281	-111.267	-0.16836	-90.718	0
1.0413	-4.2562	-129.57	-0.473639	-120.614	0
1.0420	-7.30739	-143.002	-0.16836	-145.046	0
1.0427	-7.30739	-149.103	-1.08369	-163.041	0
1.0433	-9.13746	-147.885	-0.16836	-174.656	0
1.0440	-12.8008	-144.22	2.27337	-180.435	0
1.0447	-13.1069	-136.9	1.05225	-177.087	0
1.0453	-11.8858	-122.251	-1.38897	-167.303	0
1.0460	-11.5797	-104.853	-1.08369	-155.116	0
1.0467	-10.6647	-80.4371	-0.473639	-131.6	0
1.0473	-8.52851	-45.3496	-3.22014	-93.1497	0
1.0480	-8.52851	-12.3857	-3.83019	-54.0989	0
1.0487	-9.74963	10.4993	-1.08369	-23.2874	0
1.0493	-8.83459	37.9656	1.35753	9.98441	0
1.0500	-3.95011	73.3657	2.57814	50.8948	0
1.0507	-0.286754	100.832	2.27337	87.1991	0
1.0513	0.0161098	118.834	-0.473639	116.809	0
1.0520	2.45835	135.316	-2.3043	144.559	0
1.0527	3.98556	143.864	0.442198	163.184	0
1.0533	2.15226	142.333	3.1887	171.423	0
1.0540	2.45835	138.679	1.96809	178.747	0
1.0547	6.12171	130.433	0.747478	180.578	0
1.0553	7.95178	116.096	2.57814	168.676	0
1.0560	8.56073	98.9995	3.49398	154.029	0
1.0567	6.73066	72.762	1.35753	133.888	0
1.0573	1.54332	36.7475	-2.60958	94.8376	0
1.0580	-0.286754	5.0125	-4.13547	51.8102	0
1.0587	1.54332	-18.7996	-2.3043	20.684	0
1.0593	-0.898925	-47.7858	0.442198	-12.5878	0
1.0600	-6.08627	-81.0515	0.136919	-54.6997	0
1.0607	-7.30739	-108.518	-1.69425	-94.0652	0
1.0613	-6.69522	-128.654	-1.08369	-126.736	0
1.0620	-9.13746	-140.565	1.66281	-152.055	0
1.0627	-13.1069	-142.7	1.66281	-165.472	0
1.0633	-14.0219	-141.471	0.136919	-173.74	0
1.0640	-11.8858	-140.253	1.35753	-181.35	0
1.0647	-11.5797	-131.715	1.96809	-178.604	0
1.0653	-12.1886	-113.099	-1.69425	-165.472	0
1.0660	-9.44354	-90.516	-2.91486	-152.656	0
1.0667	-7.0013	-64.5696	2.88342	-131.914	0
1.0673	-6.69522	-30.0858	7.1558	-94.3799	0
1.0680	-5.17123	5.0125	6.24047	-54.6997	0
1.0687	-2.72899	31.5626	5.32514	-23.5735	0
1.0693	-2.12004	59.6325	3.1887	11.8154	0
1.0700	-2.42291	94.7308	-0.16836	57.3031	0
1.0707	-1.50787	123.113	-0.16836	96.6686	0
1.0713	0.628281	139.283	1.66281	124.734	0
1.0720	3.37338	149.049	0.747478	147.621	0
1.0727	5.20668	152.412	0.442198	164.414	0
1.0733	6.12171	152.412	1.66281	174.799	0
1.0740	7.03675	151.496	1.66281	179.662	0
1.0747	7.64569	140.813	-0.16836	175.4	0
1.0753	8.86681	120.666	-2.3043	164.7	0
1.0760	8.25786	102.05	-2.91486	153.428	0
1.0767	6.12171	78.2488	-1.08369	132.372	0
1.0773	5.50954	38.8819	-1.08369	94.5229	0
1.0780	4.90059	-0.786908	-2.91486	55.1574	0
1.0787	2.45835	-27.6496	-1.08369	23.7166	0
1.0793	0.931144	-54.1996	3.79925	-12.3017	0
1.0800	-1.20501	-88.9853	4.40931	-54.6997	0
1.0807	-5.78018	-117.67	1.35753	-92.2342	0
1.0813	-8.22242	-136.588	-0.16836	-123.074	0
1.0820	-7.91634	-152.466	1.66281	-146.877	0
1.0827	-8.22242	-161.316	3.1887	-159.979	0
1.0833	-7.61347	-162.232	1.35753	-168.533	0
1.0840	-9.74963	-159.785	-0.16836	-175.857	0
1.0847	-14.937	-148.187	1.05225	-174.341	0
1.0853	-16.767	-126.832	1.05225	-164.271	0
1.0860	-13.7159	-107.3	0.136919	-151.454	0
1.0867	-12.8008	-81.3534	2.27337	-127.652	0
1.0873	-11.5797	-42.299	3.1887	-91.0327	0
1.0880	-7.91634	-6.58631	1.96809	-57.7608	0
1.0887	-6.39235	19.6619	1.96809	-29.3811	0
1.0893	-4.86515	50.1789	0.747478	7.55268	0
1.0900	0.931144	84.6627	-0.778411	50.5801	0
1.0907	5.20668	112.431	3.79925	86.2836	0
1.0913	6.12171	130.433	6.54575	116.494	0
1.0920	7.34283	141.115	1.66281	143.043	0
1.0927	10.0879	147.216	-1.69425	160.123	0
1.0933	11.003	149.965	0.747478	171.137	0
1.0940	11.3091	143.864	-0.16836	179.662	0
1.0947	11.6151	130.745	-2.91486	178.747	0
1.0953	11.918	118.532	-1.99953	168.076	0
1.0960	11.6151	101.748	-0.16836	154.344	0
1.0967	11.918	72.4494	0.747478	130.541	0
1.0973	12.5302	37.362	-0.16836	93.2927	0
1.0980	11.918	7.14685	-1.99953	56.9884	0
1.0987	8.86681	-18.1851	-1.38897	26.7777	0
1.0993	5.20668	-46.8695	-0.473639	-10.7568	0
1.1000	1.54332	-79.219	-2.91486	-54.6997	0
1.1007	-0.898925	-104.249	-3.52542	-91.6334	0
1.1013	-0.286754	-119.804	-1.08369	-120.929	0
1.1020	0.322195	-133.235	-0.778411	-144.416	0
1.1027	-2.72899	-143.616	0.136919	-159.379	0
1.1033	-7.0013	-145.449	3.49398	-171.595	0
1.1040	-7.91634	-141.471	4.10403	-179.233	0
1.1047	-7.30739	-132.621	1.96809	-174.656	0
1.1053	-9.13746	-117.066	1.05225	-163.355	0
1.1060	-10.3586	-98.4497	0.747478	-152.37	0
1.1067	-8.83459	-74.6377	0.747478	-130.684	0
1.1073	-8.22242	-40.4665	0.442198	-93.7791	0
1.1080	-7.91634	-6.58631	-1.08369	-55.6152	0
1.1087	-5.78018	16.9131	0.442198	-25.4045	0
1.1093	-3.95011	40.7144	1.66281	8.46815	0
1.1100	-3.03508	72.1476	-1.99953	51.8102	0
1.1107	0.0161098	99.3121	-3.83019	91.7765	0
1.1113	4.28842	117.012	-1.99953	121.386	0
1.1120	6.42457	131.349	-1.69425	147.621	0
1.1127	6.12171	138.065	-1.99953	169.306	0
1.1133	6.12171	136.534	-1.08369	179.061	0
1.1140	7.64569	137.763	-1.08369	180.578	0
1.1147	7.64569	135.316	-1.38897	175.085	0
1.1153	6.42457	118.834	-0.16836	162.583	0
1.1160	7.95178	99.3121	-0.473639	150.052	0
1.1167	10.394	78.2488	-3.83019	131.457	0
1.1173	8.56073	41.6307	-5.66136	94.5229	0
1.1180	6.12171	2.26371	-6.27191	55.1574	0
1.1187	6.12171	-20.9339	-6.57719	28.6086	0
1.1193	3.98556	-45.037	-4.74603	-2.83225	0
1.1200	0.628281	-80.4371	-2.3043	-46.4604	0
1.1207	-1.81396	-109.434	-3.83019	-86.7414	0
1.1213	-4.86515	-126.52	-4.44075	-116.952	0
1.1220	-7.30739	-138.42	-1.99953	-141.069	0
1.1227	-7.61347	-143.303	-2.60958	-157.548	0
1.1233	-9.13746	-143.616	-4.74603	-168.219	0
1.1240	-8.52851	-143.002	-2.60958	-176.487	0
1.1247	-7.30739	-132.934	0.442198	-177.402	0
1.1253	-9.44354	-113.099	-0.778411	-168.533	0
1.1260	-9.74963	-92.9522	-3.52542	-154.487	0
1.1267	-4.86515	-69.4527	-2.3043	-136.806	0
1.1273	-3.95011	-35.8852	1.05225	-108.427	0
1.1280	-4.86515	-0.786908	1.66281	-70.5775	0
1.1287	-1.20501	26.065	-0.778411	-33.6437	0
1.1293	-0.592839	53.5313	-2.3043	2.37452	0
1.1300	-1.50787	87.4007	-1.69425	43.2563	0
1.1307	3.98556	115.481	-0.778411	82.307	0
1.1313	9.47898	132.88	-0.16836	112.832	0
1.1320	9.78185	147.529	-0.473639	138.78	0
1.1327	11.6151	156.066	-1.38897	160.437	0
1.1333	12.2241	153.328	-0.778411	173.569	0
1.1340	10.394	145.998	0.747478	179.977	0
1.1347	11.003	136.847	0.136919	179.061	0
1.1353	10.6969	119.448	0.747478	170.507	0
1.1360	6.42457	98.3958	1.96809	156.175	0
1.1367	5.81562	72.762	1.05225	129.311	0
1.1373	7.03675	35.2168	-0.473639	89.3448	0
1.1380	3.37338	-1.40134	0.136919	54.242	0
1.1387	-0.286754	-26.7333	0.136919	28.0079	0
1.1393	-0.592839	-52.3671	-1.08369	-4.34851	0
1.1400	-1.20501	-83.8003	-0.16836	-45.2589	0
1.1407	-3.34117	-111.568	1.66281	-82.164	0
1.1413	-5.78018	-133.537	0.747478	-113.29	0
1.1420	-7.61347	-149.717	-0.473639	-139.839	0
1.1427	-9.74963	-153.382	0.442198	-159.064	0
1.1433	-10.9707	-151.55	1.35753	-173.426	0
1.1440	-10.0525	-150.634	0.747478	-183.81	0
1.1447	-10.0525	-141.471	-0.16836	-181.98	0
1.1453	-10.9707	-121.637	-0.778411	-169.764	0
1.1460	-8.22242	-102.718	0.747478	-158.149	0
1.1467	-5.47732	-80.1353	1.66281	-138.637	0
1.1473	-6.08627	-43.2045	0.442198	-100.474	0
1.1480	-4.55906	-4.75379	1.66281	-59.2771	0
1.1487	-1.50787	20.5674	4.10403	-28.1509	0
1.1493	-2.72899	45.2957	0.747478	6.9519	0
1.1500	-2.72899	80.0814	-2.3043	51.4955	0
1.1507	2.45835	109.682	1.66281	90.5463	0
1.1513	4.90059	126.778	3.79925	120.156	0
1.1520	3.98556	138.679	-0.16836	143.043	0
1.1527	5.20668	145.384	-1.99953	158.606	0
1.1533	7.64569	145.082	-0.778411	170.221	0
1.1540	7.95178	143.25	-1.08369	180.292	0
1.1547	9.47898	137.148	-0.778411	177.545	0
1.1553	11.918	120.666	0.136919	161.953	0
1.1560	11.6151	100.228	-1.69425	148.221	0
1.1567	9.78185	76.4163	-1.99953	131.142	0
1.1573	7.95178	41.6307	0.747478	97.2693	0
1.1580	6.12171	5.92876	0.442198	56.9884	0
1.1587	5.20668	-20.0176	-2.91486	24.632	0
1.1593	4.5945	-46.2659	-2.91486	-8.92589	0
1.1600	2.15226	-79.219	-1.08369	-49.5215	0
1.1607	-3.03508	-108.82	0.136919	-87.6568	0
1.1613	-7.0013	-131.403	0.136919	-117.267	0
1.1620	-8.83459	-146.667	-0.778411	-141.985	0
1.1627	-10.9707	-152.466	0.747478	-159.979	0
1.1633	-13.4098	-150.935	3.79925	-171.881	0
1.1640	-14.6309	-147.885	3.1887	-180.435	0
1.1647	-14.3248	-140.565	-1.08369	-180.149	0
1.1653	-14.0219	-125.916	-3.22014	-169.449	0
1.1660	-13.1069	-105.467	-1.08369	-156.318	0
1.1667	-11.2736	-80.1353	1.66281	-136.177	0
1.1673	-7.61347	-47.484	3.49398	-99.2719	0
1.1680	-6.08627	-11.4695	3.1887	-58.0755	0
1.1687	-7.61347	18.4331	0.747478	-26.3199	0
1.1693	-5.78018	44.6813	0.747478	7.55268	0
1.1700	0.322195	77.0308	3.49398	49.3499	0
1.1707	2.45835	109.38	1.96809	85.3682	0
1.1713	2.45835	129.516	-1.99953	114.978	0
1.1720	6.12171	140.512	-2.91486	142.442	0
1.1727	10.0879	148.747	-1.69425	160.752	0
1.1733	9.1729	154.234	-1.99953	172.052	0
1.1740	9.1729	151.496	-0.16836	182.123	0
1.1747	11.6151	138.981	3.1887	181.493	0
1.1753	11.6151	121.895	2.88342	169.306	0
1.1760	8.86681	104.799	1.35753	156.775	0
1.1767	7.95178	80.9976	0.747478	136.635	0
1.1773	7.95178	45.2957	-1.38897	98.7856	0
1.1780	6.42457	10.4993	-3.83019	60.3356	0
1.1787	2.76444	-14.2182	-0.778411	31.0404	0
1.1793	-0.898925	-40.1539	3.1887	-4.06243	0
1.1800	-1.20501	-73.1178	1.05225	-48.2914	0
1.1807	-0.898925	-102.104	-1.08369	-87.3708	0
1.1813	-5.17123	-121.949	-0.16836	-116.952	0
1.1820	-9.74963	-136.286	-0.16836	-142.585	0
1.1827	-8.83459	-144.22	-0.16836	-162.726	0
1.1833	-7.61347	-144.834	1.05225	-174.341	0
1.1840	-11.2736	-143.002	0.442198	-179.233	0
1.1847	-14.937	-135.37	-1.08369	-175.256	0
1.1853	-15.5459	-116.753	-1.99953	-162.726	0
1.1860	-13.7159	-95.3991	-1.38897	-148.994	0
1.1867	-10.9707	-74.9503	1.66281	-129.769	0
1.1873	-9.44354	-43.5171	4.40931	-95.8961	0
1.1880	-9.74963	-7.8044	2.57814	-55.9299	0
1.1887	-7.61347	17.5168	0.442198	-23.8882	0
1.1893	-5.78018	44.3795	0.747478	6.6372	0
1.1900	-5.47732	82.8302	-0.473639	46.3174	0
1.1907	-3.03508	113.045	-2.60958	84.7674	0
1.1913	1.8494	127.08	0.442198	114.663	0
1.1920	5.20668	139.897	4.40931	141.212	0
1.1927	6.42457	149.965	1.66281	163.184	0
1.1933	7.03675	149.965	-2.60958	174.169	0
1.1940	7.95178	147.216	-1.38897	178.146	0
1.1947	11.6151	142.333	-1.99953	177.831	0
1.1953	12.5302	127.08	-6.27191	168.676	0
1.1960	9.47898	106.631	-5.66136	154.63	0
1.1967	8.56073	84.6627	-0.473639	134.203	0
1.1973	10.0879	51.6988	0.442198	99.7011	0
1.1980	10.0879	14.7788	-2.60958	60.6503	0
1.1987	8.56073	-10.2514	-2.91486	30.4396	0
1.1993	5.20668	-33.449	0.747478	-2.23147	0
1.2000	0.322195	-67.9328	4.40931	-44.6295	0
1.2007	-1.20501	-98.7516	2.57814	-82.7934	0
1.2013	-0.898925	-114.921	-2.3043	-112.375	0
1.2020	-3.03508	-128.654	-1.99953	-140.154	0
1.2027	-4.86515	-140.565	1.35753	-160.294	0
1.2033	-5.78018	-140.867	-1.08369	-170.05	0
1.2040	-9.44354	-137.504	-3.83019	-177.688	0
1.2047	-11.5797	-131.101	-2.3043	-177.402	0
1.2053	-8.52851	-114.619	-1.99953	-164.872	0
1.2060	-5.78018	-95.701	-1.99953	-151.454	0
1.2067	-5.78018	-76.1684	-1.08369	-135.262	0
1.2073	-3.34117	-43.8189	-1.99953	-100.474	0
1.2080	-0.286754	-8.41884	-2.3043	-59.2771	0
1.2087	-0.286754	17.215	-0.16836	-31.212	0
1.2093	-0.286754	43.1506	-0.778411	-0.686607	0
1.2100	2.45835	74.5838	-1.99953	44.1717	0
1.2107	6.12171	101.748	0.747478	84.138	0
1.2113	7.95178	122.499	3.49398	112.232	0
1.2120	7.64569	139.283	2.57814	138.78	0
1.2127	9.1729	147.216	0.442198	158.292	0
1.2133	11.003	147.831	-1.99953	168.076	0
1.2140	10.394	144.166	-1.99953	176	0
1.2147	9.78185	132.265	-0.473639	176.63	0
1.2153	10.0879	115.18	-0.473639	167.761	0
1.2160	7.95178	97.7814	0.442198	157.691	0
1.2167	7.34283	73.0639	2.57814	137.865	0
1.2173	10.6969	37.0494	-0.473639	100.016	0
1.2180	9.78185	2.56554	-3.83019	63.082	0
1.2187	4.28842	-23.6827	0.136919	34.1015	0
1.2193	1.23723	-51.4509	4.10403	-1.0013	0
1.2200	0.931144	-84.7166	0.747478	-44.6295	0
1.2207	-2.12004	-112.183	-1.99953	-87.0561	0
1.2213	-6.69522	-129.883	0.747478	-122.445	0
1.2220	-9.74963	-141.784	2.57814	-148.994	0
1.2227	-10.9707	-146.969	1.66281	-165.472	0
1.2233	-12.4947	-147.885	2.27337	-178.003	0
1.2240	-13.7159	-147.583	3.49398	-185.641	0
1.2247	-13.7159	-138.119	2.27337	-181.98	0
1.2253	-14.937	-118.586	0.442198	-168.848	0
1.2260	-15.852	-100.282	0.747478	-156.031	0
1.2267	-13.1069	-78.6046	3.49398	-135.262	0
1.2273	-9.74963	-42.299	3.79925	-98.3565	0
1.2280	-9.74963	-3.5357	2.88342	-61.108	0
1.2287	-8.83459	24.2325	1.35753	-33.6437	0
1.2293	-5.78018	51.397	-1.99953	1.45904	0
1.2300	-2.42291	84.0482	-1.08369	47.8336	0
1.2307	1.54332	112.129	2.88342	86.8844	0
1.2313	4.5945	132.265	1.66281	117.725	0
1.2320	4.28842	146.613	-2.3043	146.705	0
1.2327	4.5945	152.1	-0.473639	165.93	0
1.2333	6.12171	151.496	1.66281	175.085	0
1.2340	7.64569	149.965	-0.16836	182.123	0
1.2347	8.86681	142.032	0.747478	184.24	0
1.2353	10.0879	124.331	3.1887	175.085	0
1.2360	10.0879	104.195	1.96809	160.437	0
1.2367	9.78185	80.9976	-1.08369	140.297	0
1.2373	7.34283	47.7319	-3.22014	105.509	0
1.2380	4.28842	9.58303	-3.22014	63.3967	0
1.2387	4.28842	-20.6213	-2.3043	31.0404	0
1.2393	4.28842	-46.5677	-2.91486	0.82965	0
1.2400	1.54332	-77.0846	-1.69425	-42.5124	0
1.2407	-1.20501	-104.249	2.27337	-86.7414	0
1.2413	-3.95011	-121.637	1.05225	-117.868	0
1.2420	-6.39235	-135.068	-1.99953	-144.731	0
1.2427	-6.69522	-143.303	0.136919	-167.303	0
1.2433	-8.52851	-142.387	0.442198	-179.233	0
1.2440	-10.3586	-140.565	-2.3043	-185.641	0
1.2447	-11.2736	-136.9	-1.99953	-185.641	0
1.2453	-10.9707	-121.949	-0.778411	-174.341	0
1.2460	-9.44354	-100.282	-0.16836	-159.693	0
1.2467	-6.08627	-76.4702	1.35753	-139.839	0
1.2473	-4.2562	-42.299	2.88342	-105.051	0
1.2480	-5.17123	-5.06639	4.40931	-66.3148	0
1.2487	-4.2562	20.2656	5.01986	-37.0196	0
1.2493	-1.20501	43.4632	2.57814	-2.51756	0
1.2500	0.628281	73.6675	2.27337	42.3408	0
1.2507	1.54332	98.6977	5.62992	82.0209	0
1.2513	4.28842	115.18	1.96809	115.579	0
1.2520	8.86681	129.829	-5.66136	145.475	0
1.2527	9.1729	138.065	-3.52542	161.353	0
1.2533	8.25786	137.763	1.05225	168.362	0
1.2540	10.6969	134.712	-0.778411	177.831	0
1.2547	14.3602	127.684	-1.08369	179.061	0
1.2553	15.2753	113.951	-0.16836	166.846	0
1.2560	15.2753	97.7814	-2.91486	154.944	0
1.2567	15.5814	73.6675	-2.91486	138.466	0
1.2573	14.6663	37.362	-0.473639	103.363	0
1.2580	11.3091	2.26371	-2.91486	63.082	0
1.2587	7.95178	-22.4538	-4.44075	31.9558	0
1.2593	7.34283	-48.4002	-1.08369	-0.0858259	0
1.2600	6.12171	-80.4371	-0.16836	-39.1366	0
1.2607	-0.286754	-107.903	-0.16836	-78.8168	0
1.2613	-4.86515	-127.738	0.747478	-113.29	0
1.2620	-4.55906	-144.22	-0.16836	-141.384	0
1.2627	-6.69522	-151.55	-0.778411	-159.979	0
1.2633	-10.3586	-150.634	1.66281	-170.965	0
1.2640	-10.3586	-149.416	1.66281	-175.571	0
1.2647	-11.2736	-142.085	0.136919	-173.426	0
1.2653	-14.0219	-123.167	-0.16836	-165.787	0
1.2660	-12.4947	-103.333	-1.69425	-156.318	0
1.2667	-10.3586	-81.9678	-0.16836	-138.008	0
1.2673	-10.0525	-45.3496	2.57814	-102.304	0
1.2680	-5.78018	-3.83752	-0.16836	-62.939	0
1.2687	-1.50787	24.5343	-1.99953	-33.043	0
1.2693	-2.72899	49.8663	1.66281	0.543564	0
1.2700	-0.898925	84.6627	4.40931	46.3174	0
1.2707	4.90059	117.616	3.49398	86.5983	0
1.2713	6.73066	137.45	3.49398	115.894	0
1.2720	7.03675	149.663	2.57814	141.527	0
1.2727	9.1729	156.983	-0.16836	161.353	0
1.2733	8.86681	157.597	-1.69425	174.169	0
1.2740	8.86681	154.547	-1.69425	183.038	0
1.2747	10.394	146.915	-0.778411	181.493	0
1.2753	8.86681	130.433	0.747478	172.052	0
1.2760	7.64569	109.38	-0.473639	161.353	0
1.2767	8.86681	85.2663	-1.99953	140.611	0
1.2773	7.95178	51.397	0.442198	102.161	0
1.2780	6.12171	14.4662	-0.16836	60.965	0
1.2787	4.28842	-13.302	-3.83019	28.6086	0
1.2793	2.15226	-40.7683	-2.91486	-4.06243	0
1.2800	0.931144	-77.6991	0.747478	-43.1132	0
1.2807	-0.898925	-110.038	0.442198	-79.1315	0
1.2813	-5.47732	-128.654	-0.16836	-108.713	0
1.2820	-7.61347	-142.7	2.27337	-135.891	0
1.2827	-5.47732	-152.466	2.27337	-156.318	0
1.2833	-5.17123	-152.768	-0.16836	-167.017	0
1.2840	-6.69522	-150.019	1.35753	-174.656	0
1.2847	-8.22242	-143.002	4.40931	-178.318	0
1.2853	-11.5797	-127.436	1.66281	-171.881	0
1.2860	-13.7159	-108.82	-2.60958	-158.149	0
1.2867	-10.3586	-84.7166	-1.99953	-138.924	0
1.2873	-5.47732	-48.0876	0.136919	-105.966	0
1.2880	-3.34117	-11.4695	1.35753	-64.7699	0
1.2887	-4.86515	15.9969	1.66281	-32.7283	0
1.2893	-5.17123	41.3288	-1.38897	-3.74773	0
1.2900	-1.50787	68.7952	-4.13547	37.4487	0
1.2907	1.54332	95.6471	-0.778411	78.9598	0
1.2913	2.45835	118.532	2.27337	106.739	0
1.2920	5.20668	132.567	0.136919	130.226	0
1.2927	7.03675	139.595	-0.16836	154.344	0
1.2933	6.12171	140.813	0.442198	171.423	0
1.2940	9.1729	136.847	-0.16836	180.292	0
1.2947	11.6151	129.829	1.05225	182.409	0
1.2953	7.95178	120.365	2.57814	176.315	0
1.2960	7.34283	102.363	1.66281	165.015	0
1.2967	8.86681	74.8964	0.136919	144.273	0
1.2973	4.5945	41.6307	-1.08369	107.654	0
1.2980	1.23723	6.53241	-2.3043	67.3733	0
1.2987	2.76444	-22.7664	-1.99953	36.8479	0
1.2993	2.76444	-49.0039	-1.99953	4.80625	0
1.3000	3.37338	-80.1353	-1.38897	-38.2211	0
1.3007	5.20668	-109.434	2.27337	-81.2485	0
1.3013	2.45835	-128.654	2.27337	-113.29	0
1.3020	-3.95011	-142.387	-0.16836	-138.924	0
1.3027	-7.61347	-150.634	0.747478	-159.379	0
1.3033	-10.3586	-152.154	-0.16836	-170.679	0
1.3040	-11.2736	-148.801	-2.3043	-178.318	0
1.3047	-10.3586	-139.649	-0.16836	-183.496	0
1.3053	-10.9707	-123.469	0.747478	-175.857	0
1.3060	-9.74963	-105.769	0.136919	-157.548	0
1.3067	-6.69522	-82.5822	2.88342	-137.093	0
1.3073	-6.69522	-46.8695	2.57814	-106.882	0
1.3080	-6.69522	-9.94954	-0.473639	-68.7465	0
1.3087	-4.86515	16.2987	1.35753	-39.4513	0
1.3093	-3.95011	41.6307	2.57814	-9.24059	0
1.3100	-2.12004	75.5001	-0.473639	35.017	0
1.3107	2.45835	107.246	-1.08369	75.2979	0
1.3113	3.98556	130.433	-0.16836	105.509	0
1.3120	3.0673	145.697	-2.60958	134.804	0
1.3127	2.76444	152.714	-2.60958	156.775	0
1.3133	5.20668	155.463	0.747478	168.076	0
1.3140	8.86681	156.066	0.442198	178.461	0
1.3147	10.6969	147.831	-1.69425	180.578	0
1.3153	9.78185	131.349	-0.473639	170.221	0
1.3160	8.56073	114.565	0.442198	156.775	0
1.3167	7.95178	93.8145	-1.08369	138.466	0
1.3173	6.12171	59.6325	-1.99953	103.678	0
1.3180	4.90059	18.7457	-1.08369	64.3122	0
1.3187	4.28842	-13.302	0.442198	35.6177	0
1.3193	3.0673	-40.1539	1.35753	6.03642	0
1.3200	-0.286754	-72.8159	0.747478	-36.3902	0
1.3207	-3.95011	-103.02	-0.16836	-77.5866	0
1.3213	-5.17123	-123.469	-0.778411	-106.596	0
1.3220	-5.78018	-142.387	-1.08369	-134.661	0
1.3227	-8.52851	-155.517	-1.08369	-159.379	0
1.3233	-9.74963	-156.433	-1.08369	-169.764	0
1.3240	-10.0525	-153.684	-1.99953	-174.026	0
1.3247	-10.9707	-146.354	-1.38897	-178.318	0
1.3253	-10.0525	-129.269	0.442198	-171.881	0
1.3260	-8.52851	-111.568	1.66281	-156.632	0
1.3267	-10.3586	-93.5666	1.66281	-138.323	0
1.3273	-10.9707	-60.9045	0.747478	-107.197	0
1.3280	-9.44354	-20.6213	0.136919	-66.6009	0
1.3287	-8.52851	10.8119	1.05225	-33.9584	0
1.3293	-5.78018	37.0494	2.57814	-6.17946	0
1.3300	-1.20501	69.097	1.96809	34.4162	0
1.3307	-0.286754	101.748	2.57814	79.5606	0
1.3313	2.45835	124.331	5.62992	111.917	0
1.3320	7.95178	137.148	4.71459	136.635	0
1.3327	7.95178	143.864	0.136919	157.691	0
[truncated: 53,386 more rows]
