# Supplementary material for: Identification of Haptic Based Guiding Using Hard Reins
Source: PLoS One. 2015 Jul 22;10(7):e0132020. doi: 10.1371/journal.pone.0132020 (PMC4511788; doi:10.1371/journal.pone.0132020)
Supplement: S3 File — (ZIP) [file pone.0132020.s003.zip › EMGData1/Subject5/T15/t15.txt]

0.0000	-3.04198	-3.84453	4.71501	-0.989564	0
0.0007	-3.65038	0.124017	0.747187	1.74629	0
0.0013	-7.60495	1.34164	1.35727	2.35749	0
0.0020	-9.75123	1.64604	2.88385	0.232839	0
0.0027	-5.47556	5.919	1.35727	0.84404	0
0.0033	-3.04198	9.58314	0.441687	2.06644	0
0.0040	-4.86717	9.58314	-0.168393	0.232839	0
0.0047	-3.34618	12.3341	-1.38855	-1.30972	0
0.0053	-0.895694	15.9982	0.747187	-1.60077	0
0.0060	-1.19989	15.9982	4.40951	-2.53212	0
0.0067	-1.19989	14.7693	2.57835	-2.53212	0
0.0073	0.0168999	13.2473	-0.778473	0.232839	0
0.0080	0.0168999	12.3341	-0.168393	2.06644	0
0.0087	1.84209	14.1605	1.96827	0.523887	0
0.0093	3.37998	16.9114	1.66277	-0.378363	0
0.0100	1.53789	14.1605	1.35727	0.523887	0
0.0107	1.84209	9.88754	2.88385	0.84404	0
0.0113	4.29257	7.4523	3.18843	2.35749	0
0.0120	4.29257	5.00578	2.27285	4.48214	0
0.0127	6.42196	5.00578	2.27285	2.35749	0
0.0133	7.95985	5.919	1.05269	-0.698516	0
0.0140	4.59677	2.57054	0.747187	-0.378363	0
0.0147	3.68418	2.26613	2.88385	-1.60077	0
0.0153	7.03035	6.84349	2.27285	-3.43437	0
0.0160	6.42196	8.66992	-0.778473	-2.53212	0
0.0167	4.29257	7.14789	-0.472973	-2.53212	0
0.0173	3.37998	5.61459	0.137107	-4.04557	0
0.0180	1.23369	3.48375	-0.168393	-2.21197	0
0.0187	0.0168999	3.17935	0.747187	-0.698516	0
0.0193	2.77158	4.09256	1.05269	-0.989564	0
0.0200	3.37998	0.124017	-0.168393	2.67764	0
0.0207	1.53789	-3.23572	0.747187	5.4135	0
0.0213	2.45048	-0.484794	-0.168393	2.35749	0
0.0220	5.20516	1.34164	-4.13529	1.13509	0
0.0227	5.20516	-1.39801	-4.13529	3.90005	0
0.0233	3.68418	-3.54012	1.66277	4.48214	0
0.0240	3.07578	-4.75774	4.10401	5.70455	0
0.0247	1.53789	-6.27977	1.05269	7.53815	0
0.0253	-0.591496	-8.42189	-2.30413	5.70455	0
0.0260	-1.50409	-11.4659	-2.30413	2.96869	0
0.0267	-2.41668	-14.2169	-0.168393	2.35749	0
0.0273	-4.86717	-12.9992	-0.472973	-0.378363	0
0.0280	-6.69235	-7.50867	-3.21971	-3.14332	0
0.0287	-5.17136	-3.54012	-4.13529	-0.698516	0
0.0293	-3.95457	-4.75774	-2.91513	0.84404	0
0.0300	-3.34618	-5.67096	-2.30413	-1.60077	0
0.0307	-2.73778	-3.84453	-2.91513	-2.21197	0
0.0313	-3.04198	-2.93131	-1.99955	-2.53212	0
0.0320	-3.04198	-2.00682	-0.472973	-5.26797	0
0.0327	-2.11249	-1.70242	-1.69405	-5.87918	0
0.0333	-3.04198	-3.23572	-4.74629	-6.17022	0
0.0340	-3.65038	-1.39801	-3.83071	-7.71278	0
0.0347	-0.895694	2.87494	0.441687	-6.78143	0
0.0353	-1.19989	0.732828	3.18843	-5.58813	0
0.0360	-5.77976	-2.31123	2.88385	-7.39263	0
0.0367	-6.99655	0.124017	0.747187	-7.71278	0
0.0373	-4.56297	0.124017	-1.99955	-6.17022	0
0.0380	-3.95457	-2.31123	-2.91513	-4.04557	0
0.0387	-3.95457	-1.0936	-2.91513	-0.989564	0
0.0393	-1.19989	-1.0936	-2.91513	0.232839	0
0.0400	-1.50409	-5.06215	-0.778473	-0.0873145	0
0.0407	-3.95457	-5.97537	0.747187	3.28885	0
0.0413	-3.04198	-5.67096	0.441687	5.70455	0
0.0420	0.0168999	-7.81307	0.137107	5.70455	0
0.0427	0.321098	-9.63951	1.05269	7.8583	0
0.0433	0.929494	-11.4659	1.66277	8.46951	0
0.0440	2.45048	-10.2483	2.57835	4.8023	0
0.0447	0.625296	-5.36656	1.66277	2.96869	0
0.0453	0.929494	-5.36656	-1.69405	4.8023	0
0.0460	5.50936	-10.8571	-0.472973	6.6359	0
0.0467	6.42196	-11.4659	5.62967	7.53815	0
0.0473	3.37998	-7.81307	7.76633	7.2471	0
0.0480	3.07578	-4.14893	2.57835	4.8023	0
0.0487	1.53789	2.87494	-1.99955	1.13509	0
0.0493	-1.50409	9.88754	-1.38855	-0.989564	0
0.0500	-0.287298	10.812	-0.168393	-0.698516	0
0.0507	3.98837	9.27873	-0.778473	-1.30972	0
0.0513	4.90097	5.919	-0.472973	-2.53212	0
0.0520	6.11776	1.64604	1.05269	0.232839	0
0.0527	8.56824	2.26613	1.35727	1.74629	0
0.0533	7.33455	4.39697	-1.08397	-1.60077	0
0.0540	5.50936	3.17935	-2.91513	-2.82317	0
0.0547	7.33455	1.96172	-0.472973	-0.989564	0
0.0553	8.26404	-0.180388	1.96827	-2.53212	0
0.0560	5.20516	-3.84453	1.66277	-4.36572	0
0.0567	3.37998	-4.75774	1.35727	-3.43437	0
0.0573	5.20516	-2.93131	2.88385	-1.30972	0
0.0580	4.29257	-1.39801	1.96827	0.523887	0
0.0587	0.625296	-0.484794	-0.168393	2.96869	0
0.0593	0.625296	1.34164	1.35727	3.90005	0
0.0600	3.07578	6.84349	2.88385	3.90005	0
0.0607	3.98837	13.2473	1.96827	2.96869	0
0.0613	4.29257	11.7252	1.66277	0.84404	0
0.0620	3.37998	3.78816	1.05269	0.232839	0
0.0627	0.625296	0.124017	-0.778473	2.06644	0
0.0633	-0.287298	1.64604	0.441687	3.90005	0
0.0640	0.625296	2.26613	2.27285	3.28885	0
0.0647	-1.19989	2.26613	0.137107	1.13509	0
0.0653	-3.34618	5.00578	-0.778473	0.232839	0
0.0660	-2.11249	8.66992	0.137107	1.74629	0
0.0667	-0.591496	10.812	-1.38855	0.84404	0
0.0673	-1.19989	11.1164	-2.91513	-1.92092	0
0.0680	-2.11249	12.3341	-0.168393	-1.30972	0
0.0687	-1.80829	15.6938	0.747187	1.13509	0
0.0693	-0.895694	17.2158	-1.99955	1.13509	0
0.0700	0.929494	15.6938	-2.60963	0.232839	0
0.0707	2.77158	14.4649	0.747187	2.96869	0
0.0713	2.14629	16.3026	3.49393	5.09335	0
0.0720	0.625296	15.9982	3.49393	2.96869	0
0.0727	0.625296	10.4964	1.05269	-0.698516	0
0.0733	0.625296	5.00578	-1.38855	-1.60077	0
0.0740	0.0168999	0.428423	-1.99955	-0.698516	0
0.0747	1.84209	-2.61563	-1.99955	-0.378363	0
0.0753	2.45048	-2.31123	-2.30413	-0.989564	0
0.0760	-0.895694	-5.36656	-2.60963	0.232839	0
0.0767	-3.04198	-13.3036	-2.91513	2.96869	0
0.0773	-2.41668	-17.2722	-2.91513	2.35749	0
0.0780	-2.11249	-16.9678	-1.99955	-2.21197	0
0.0787	-2.11249	-18.1854	-1.99955	-5.58813	0
0.0793	-2.73778	-18.7942	-3.21971	-6.17022	0
0.0800	-4.25877	-17.881	-3.83071	-5.87918	0
0.0807	-4.25877	-16.6634	-3.83071	-3.75452	0
0.0813	-3.34618	-12.086	-3.83071	-1.60077	0
0.0820	-4.86717	-7.50867	-3.21971	-2.53212	0
0.0827	-6.08396	-6.27977	-2.91513	-4.65677	0
0.0833	-6.38816	-2.93131	-2.91513	-3.43437	0
0.0840	-7.60495	1.34164	-1.99955	-0.698516	0
0.0847	-6.38816	3.78816	-1.99955	-0.698516	0
0.0853	-4.86717	8.36551	-2.30413	-0.698516	0
0.0860	-6.38816	12.3341	-1.08397	2.96869	0
0.0867	-5.47556	13.5517	-1.08397	3.90005	0
0.0873	-2.41668	15.0737	-3.83071	2.67764	0
0.0880	-1.19989	17.5202	-5.05087	3.90005	0
0.0887	0.929494	20.5756	-3.83071	4.1911	0
0.0893	0.929494	26.0661	-4.74629	1.13509	0
0.0900	-3.95457	26.6749	-6.57653	-0.0873145	0
0.0907	-4.56297	21.4888	-5.05087	0.84404	0
0.0913	-0.287298	18.129	-2.60963	0.84404	0
0.0920	0.0168999	14.7693	-1.69405	2.35749	0
0.0927	-0.591496	9.58314	-1.08397	2.96869	0
0.0933	0.321098	6.84349	-0.168393	1.13509	0
0.0940	0.0168999	1.96172	0.747187	1.45524	0
0.0947	1.84209	-6.88858	1.96827	0.84404	0
0.0953	4.59677	-11.4659	3.18843	-1.92092	0
0.0960	2.45048	-15.7389	1.96827	-2.53212	0
0.0967	0.625296	-22.4584	-0.778473	-2.82317	0
0.0973	2.77158	-24.2848	-2.91513	-4.97693	0
0.0980	2.14629	-23.0672	-4.44079	-6.17022	0
0.0987	0.321098	-23.3716	-5.96645	-7.71278	0
0.0993	-0.287298	-22.4584	-5.05087	-7.39263	0
0.1000	-4.25877	-21.2407	-1.38855	-2.53212	0
0.1007	-7.60495	-23.3716	-0.778473	-0.0873145	0
0.1013	-6.69235	-22.7628	-1.99955	-3.43437	0
0.1020	-6.69235	-17.5766	-1.69405	-4.04557	0
0.1027	-5.17136	-12.3904	-0.472973	0.232839	0
0.1033	-3.34618	-6.88858	-1.69405	3.57989	0
0.1040	-6.38816	0.428423	-2.60963	5.4135	0
0.1047	-8.53444	4.39697	-1.38855	6.0247	0
0.1053	-5.77976	4.39697	-1.08397	2.35749	0
0.1060	-4.86717	3.17935	-1.08397	-1.30972	0
0.1067	-4.86717	3.48375	1.05269	1.13509	0
0.1073	-3.34618	6.23468	4.40951	4.48214	0
0.1080	-4.86717	6.84349	4.10401	2.96869	0
0.1087	-5.77976	2.87494	0.441687	0.232839	0
0.1093	-3.95457	0.428423	-1.38855	-0.698516	0
0.1100	-4.25877	0.428423	-1.38855	-0.378363	0
0.1107	-3.95457	-0.180388	-1.38855	1.74629	0
0.1113	-0.591496	-0.484794	-0.472973	3.28885	0
0.1120	-0.895694	-0.484794	0.441687	2.06644	0
0.1127	-3.65038	-0.484794	-0.168393	0.232839	0
0.1133	-3.65038	1.64604	-0.168393	-0.989564	0
0.1140	-1.50409	3.48375	0.747187	-3.43437	0
0.1147	2.45048	2.26613	1.66277	-5.26797	0
0.1153	5.20516	3.48375	1.35727	-3.75452	0
0.1160	2.77158	6.53908	0.747187	-1.60077	0
0.1167	-0.287298	5.31018	-0.472973	-1.60077	0
0.1173	0.625296	4.09256	-1.38855	-1.60077	0
0.1180	0.321098	5.00578	0.137107	0.232839	0
0.1187	-0.287298	2.57054	1.66277	-0.0873145	0
0.1193	2.14629	-0.180388	1.66277	-2.53212	0
0.1200	0.321098	-1.39801	3.49393	-1.60077	0
0.1207	-2.41668	-7.81307	3.79943	-0.0873145	0
0.1213	-0.591496	-16.0433	1.66277	-3.43437	0
0.1220	-0.591496	-18.1854	1.05269	-5.26797	0
0.1227	-3.04198	-16.359	1.35727	-2.53212	0
0.1233	-0.895694	-10.2483	-1.08397	-2.21197	0
0.1240	2.45048	-2.31123	-1.38855	-1.60077	0
0.1247	2.77158	0.732828	2.88385	2.06644	0
0.1253	2.45048	-0.180388	3.49393	-0.698516	0
0.1260	0.0168999	0.124017	-0.168393	-5.26797	0
0.1267	-2.41668	0.428423	0.747187	-2.53212	0
0.1273	-2.11249	-1.39801	3.49393	1.13509	0
0.1280	-1.19989	-2.31123	1.35727	-0.378363	0
0.1287	-0.591496	-0.484794	0.747187	-1.30972	0
0.1293	4.29257	2.57054	2.88385	2.67764	0
0.1300	8.56824	4.09256	3.18843	6.0247	0
0.1307	8.87244	6.53908	4.40951	5.09335	0
0.1313	10.6976	11.1164	6.24067	2.06644	0
0.1320	13.1312	14.1605	2.57835	1.45524	0
0.1327	12.2186	15.9982	-1.08397	2.06644	0
0.1333	9.48084	17.2158	1.05269	1.74629	0
0.1340	8.26404	16.3026	0.747187	3.28885	0
0.1347	10.0892	16.9114	-1.69405	5.70455	0
0.1353	12.5228	19.3467	-0.472973	3.90005	0
0.1360	12.5228	15.9982	-0.168393	0.84404	0
0.1367	10.6976	10.812	-1.69405	-0.378363	0
0.1373	10.0892	9.58314	-0.778473	-1.92092	0
0.1380	8.26404	5.31018	1.05269	-3.14332	0
0.1387	7.03035	-1.0936	1.66277	-2.53212	0
0.1393	7.33455	-3.84453	2.57835	-2.21197	0
0.1400	4.90097	-6.27977	2.57835	0.523887	0
0.1407	0.625296	-10.2483	2.57835	3.90005	0
0.1413	1.53789	-13.3036	4.40951	2.35749	0
0.1420	4.59677	-16.0433	5.32509	0.84404	0
0.1427	5.20516	-16.9678	6.24067	2.35749	0
0.1433	3.37998	-13.9125	6.24067	-0.378363	0
0.1440	0.625296	-15.1301	2.57835	-4.65677	0
0.1447	-0.287298	-20.3162	1.35727	-2.53212	0
0.1453	0.625296	-16.359	3.79943	0.232839	0
0.1460	0.625296	-6.27977	1.96827	-1.60077	0
0.1467	-0.287298	1.03723	-0.168393	0.523887	0
0.1473	1.53789	9.58314	3.18843	4.8023	0
0.1480	3.68418	19.6623	2.88385	3.28885	0
0.1487	4.59677	22.402	-2.30413	2.06644	0
0.1493	3.98837	19.9667	-1.69405	3.28885	0
0.1500	1.23369	19.6623	0.747187	2.06644	0
0.1507	0.625296	18.4334	-1.38855	-0.0873145	0
0.1513	1.53789	15.3894	-0.778473	-1.30972	0
0.1520	-0.287298	12.9429	3.79943	-0.989564	0
0.1527	0.0168999	7.7567	2.57835	1.74629	0
0.1533	5.20516	0.732828	-0.778473	2.06644	0
0.1540	7.03035	-3.54012	1.66277	-1.60077	0
0.1547	4.59677	-7.50867	4.40951	-1.30972	0
0.1553	3.37998	-12.6948	2.88385	1.13509	0
0.1560	4.59677	-15.7389	1.96827	1.13509	0
0.1567	6.11776	-17.2722	2.57835	1.13509	0
0.1573	5.20516	-21.5451	0.747187	2.67764	0
0.1580	2.45048	-26.1225	-1.38855	2.35749	0
0.1587	2.77158	-27.6445	-1.38855	2.35749	0
0.1593	2.45048	-30.6999	-1.38855	0.523887	0
0.1600	-3.34618	-34.6684	-1.08397	-4.97693	0
0.1607	-6.99655	-31.0043	0.441687	-10.1576	0
0.1613	-5.77976	-17.5766	0.747187	-10.7688	0
0.1620	-5.17136	0.428423	0.747187	-7.71278	0
0.1627	-4.56297	16.9114	2.27285	-2.53212	0
0.1633	-2.11249	25.1529	1.66277	0.232839	0
0.1640	-2.73778	25.1529	-1.08397	0.232839	0
0.1647	-3.34618	26.3705	0.137107	-1.60077	0
0.1653	-3.04198	28.8171	2.57835	-4.36572	0
0.1660	-4.25877	22.0976	1.05269	-5.58813	0
0.1667	-6.08396	12.0297	0.747187	-3.43437	0
0.1673	-6.99655	10.1919	3.79943	-1.92092	0
0.1680	-8.23024	11.1164	4.40951	-3.14332	0
0.1687	-6.38816	7.7567	0.441687	-2.53212	0
0.1693	-3.95457	3.48375	-1.99955	0.523887	0
0.1700	-5.47556	-0.180388	-2.91513	1.45524	0
0.1707	-6.38816	-3.54012	-2.91513	-0.0873145	0
0.1713	-3.65038	-8.72629	0.747187	-1.60077	0
0.1720	-3.04198	-15.4345	3.49393	-1.60077	0
0.1727	-2.11249	-18.7942	0.747187	-1.30972	0
0.1733	-0.287298	-16.6634	-2.91513	-2.53212	0
0.1740	-3.95457	-15.7389	-1.99955	-4.97693	0
0.1747	-7.90915	-18.7942	-0.472973	-8.00383	0
0.1753	-6.08396	-20.3162	-1.38855	-8.93518	0
0.1760	-6.08396	-16.6634	-1.08397	-8.00383	0
0.1767	-9.14284	-10.5527	1.66277	-10.1576	0
0.1773	-7.90915	-4.45334	1.96827	-12.6024	0
0.1780	-6.08396	0.428423	-0.168393	-8.93518	0
0.1787	-7.30075	3.17935	-0.168393	-5.26797	0
0.1793	-8.53444	4.70137	2.57835	-7.10158	0
0.1800	-10.0554	5.00578	2.57835	-6.78143	0
0.1807	-11.2722	4.09256	-1.38855	-3.43437	0
0.1813	-9.14284	1.34164	-4.13529	-1.60077	0
0.1820	-5.17136	-1.0936	-1.99955	1.45524	0
0.1827	-4.25877	2.26613	0.747187	5.70455	0
0.1833	-4.86717	6.84349	0.137107	5.4135	0
0.1840	-4.56297	6.84349	-2.60963	3.57989	0
0.1847	-1.50409	7.7567	-2.91513	4.8023	0
0.1853	0.0168999	9.58314	-1.99955	5.4135	0
0.1860	-0.287298	8.36551	-1.08397	7.2471	0
0.1867	2.45048	8.97432	0.137107	9.98296	0
0.1873	6.42196	15.9982	1.66277	8.46951	0
0.1880	7.03035	19.9667	0.747187	7.2471	0
0.1887	7.95985	17.5202	0.137107	9.37176	0
0.1893	11.6102	15.6938	1.66277	7.8583	0
0.1900	13.7565	16.3026	2.88385	6.31575	0
0.1907	12.5228	16.9114	4.40951	9.37176	0
0.1913	11.6102	17.2158	6.85075	7.53815	0
0.1920	12.2186	15.9982	6.85075	1.13509	0
0.1927	11.6102	13.2473	3.18843	-0.0873145	0
0.1933	7.95985	7.14789	0.137107	-0.0873145	0
0.1940	6.11776	0.732828	-0.472973	-2.82317	0
0.1947	6.11776	-2.00682	-0.168393	-2.21197	0
0.1953	4.29257	-3.84453	1.35727	2.06644	0
0.1960	2.77158	-7.81307	1.66277	3.90005	0
0.1967	4.29257	-9.63951	1.66277	2.96869	0
0.1973	4.29257	-8.11748	3.18843	3.57989	0
0.1980	3.07578	-7.81307	1.66277	5.70455	0
0.1987	3.98837	-5.67096	-2.91513	5.70455	0
0.1993	3.37998	-1.39801	-2.30413	1.45524	0
0.2000	0.625296	-1.39801	1.66277	-2.53212	0
0.2007	-0.287298	-3.23572	1.96827	-4.36572	0
0.2013	-0.591496	-0.180388	0.137107	-4.36572	0
0.2020	-1.19989	3.78816	-0.778473	-0.378363	0
0.2027	-0.287298	3.48375	-0.168393	4.48214	0
0.2033	-1.19989	6.23468	3.49393	3.90005	0
0.2040	-4.86717	13.2473	6.24067	1.74629	0
0.2047	-6.69235	15.0737	1.66277	2.06644	0
0.2053	-6.69235	12.0297	-3.21971	2.06644	0
0.2060	-6.69235	10.812	-2.60963	4.48214	0
0.2067	-4.86717	9.58314	-0.778473	9.08071	0
0.2073	-2.73778	1.96172	-0.472973	6.6359	0
0.2080	-1.80829	-5.06215	-0.168393	2.35749	0
0.2087	-3.04198	-6.88858	-1.08397	3.28885	0
0.2093	-4.25877	-14.2169	-1.99955	3.90005	0
0.2100	-3.34618	-24.5892	-1.08397	2.96869	0
0.2107	-2.73778	-26.1225	-1.38855	2.96869	0
0.2113	-5.77976	-23.9804	-2.91513	-0.0873145	0
0.2120	-7.90915	-25.2093	-2.91513	-4.97693	0
0.2127	-6.99655	-21.8495	-1.99955	-5.58813	0
0.2133	-8.23024	-14.5213	-1.69405	-5.26797	0
0.2140	-9.75123	-9.94391	-2.30413	-6.17022	0
0.2147	-7.60495	-5.06215	-3.21971	-4.65677	0
0.2153	-5.47556	-1.70242	-2.91513	-5.87918	0
0.2160	-3.95457	-5.06215	-1.99955	-8.93518	0
0.2167	-1.80829	-9.94391	-4.74629	-7.10158	0
0.2173	-2.11249	-11.4659	-6.27195	-3.75452	0
0.2180	-4.86717	-9.94391	-4.74629	-4.36572	0
0.2187	-4.56297	-5.36656	-4.74629	-4.04557	0
0.2193	-1.80829	-2.61563	-6.57653	-1.92092	0
0.2200	-0.591496	-4.14893	-4.74629	-1.60077	0
0.2207	-0.287298	-3.84453	-1.08397	0.84404	0
0.2213	1.53789	-0.180388	-0.168393	2.35749	0
0.2220	1.53789	0.428423	-1.08397	-1.30972	0
0.2227	-0.895694	-1.0936	-1.69405	-2.21197	0
0.2233	-2.73778	-0.484794	-1.08397	3.57989	0
0.2240	-1.80829	4.09256	-0.168393	6.0247	0
0.2247	-0.895694	8.06111	1.66277	4.48214	0
0.2253	-0.287298	7.4523	2.57835	5.70455	0
0.2260	0.929494	6.84349	1.35727	6.0247	0
0.2267	2.14629	9.27873	-0.168393	2.35749	0
0.2273	1.84209	8.66992	0.137107	0.232839	0
0.2280	0.0168999	5.919	0.747187	1.74629	0
0.2287	-2.11249	6.23468	-0.168393	1.74629	0
0.2293	-1.50409	5.00578	-1.99955	1.74629	0
0.2300	0.0168999	0.428423	-2.60963	3.90005	0
0.2307	-1.19989	-1.39801	-1.08397	4.48214	0
0.2313	-3.65038	-2.00682	1.05269	1.45524	0
0.2320	-4.56297	-2.31123	2.57835	-0.378363	0
0.2327	-5.77976	-4.14893	2.57835	-0.698516	0
0.2333	-6.38816	-7.81307	2.57835	-2.53212	0
0.2340	-4.25877	-8.42189	1.66277	-4.36572	0
0.2347	-1.19989	-5.36656	1.66277	-5.26797	0
0.2353	0.625296	-5.67096	1.05269	-4.36572	0
0.2360	1.23369	-5.06215	0.747187	-3.14332	0
0.2367	-0.287298	-0.484794	1.66277	-3.14332	0
0.2373	-1.19989	-2.61563	-0.168393	-4.04557	0
0.2380	0.0168999	-8.11748	-3.52521	-3.43437	0
0.2387	3.98837	-7.20426	0.137107	-2.53212	0
0.2393	8.26404	-7.50867	5.32509	-3.43437	0
0.2400	7.33455	-9.3351	1.96827	-3.43437	0
0.2407	3.37998	-0.180388	-1.08397	-1.60077	0
0.2413	5.20516	15.0737	1.35727	-0.698516	0
0.2420	10.3934	23.0108	1.66277	0.84404	0
0.2427	9.48084	25.1529	-0.472973	3.57989	0
0.2433	7.33455	26.0661	-0.472973	6.6359	0
0.2440	8.26404	25.1529	-0.168393	7.8583	0
0.2447	9.17664	26.9793	-0.778473	5.4135	0
0.2453	9.78503	29.4259	-1.38855	2.96869	0
0.2460	9.78503	26.6749	-0.778473	3.57989	0
0.2467	8.26404	21.7932	1.66277	4.8023	0
0.2473	6.72615	18.7378	2.27285	4.1911	0
0.2480	6.11776	12.9429	-0.472973	5.09335	0
0.2487	4.59677	2.87494	-2.60963	6.0247	0
0.2493	2.45048	-4.45334	-1.69405	4.1911	0
0.2500	0.625296	-7.81307	0.441687	1.74629	0
0.2507	-1.19989	-15.1301	1.96827	-0.0873145	0
0.2513	0.625296	-27.0357	2.57835	-1.60077	0
0.2520	3.07578	-36.4948	0.441687	-0.989564	0
0.2527	1.84209	-41.681	-1.69405	-0.698516	0
0.2533	1.53789	-47.7917	-1.99955	-2.82317	0
0.2540	3.37998	-52.369	-1.38855	-4.04557	0
0.2547	0.625296	-49.9225	-0.778473	-4.65677	0
0.2553	-4.25877	-40.7678	0.747187	-8.00383	0
0.2560	-6.38816	-26.7313	0.747187	-10.4486	0
0.2567	-7.30075	-14.2169	0.747187	-8.00383	0
0.2573	-8.53444	-7.20426	2.27285	-5.58813	0
0.2580	-8.53444	-3.23572	0.747187	-7.10158	0
0.2587	-7.60495	0.124017	-1.38855	-9.83743	0
0.2593	-8.23024	-0.789199	0.747187	-9.22623	0
0.2600	-6.38816	-1.70242	2.57835	-5.87918	0
0.2607	-2.41668	0.732828	-1.08397	-3.14332	0
0.2613	-3.95457	2.57054	-2.91513	-3.43437	0
0.2620	-9.44704	3.17935	-1.38855	-3.43437	0
0.2627	-7.90915	5.31018	-0.168393	-3.14332	0
0.2633	-2.41668	7.14789	3.49393	-2.53212	0
0.2640	-2.11249	7.7567	7.15625	-0.989564	0
0.2647	-4.86717	8.66992	4.10401	0.232839	0
0.2653	-4.56297	8.36551	-0.168393	0.232839	0
0.2660	-4.86717	5.61459	-0.168393	2.06644	0
0.2667	-5.47556	5.00578	0.747187	4.48214	0
0.2673	-3.95457	6.84349	1.96827	1.74629	0
0.2680	-2.11249	6.84349	1.05269	0.232839	0
0.2687	-1.80829	7.7567	-1.99955	5.09335	0
0.2693	-0.591496	10.4964	-1.99955	7.53815	0
0.2700	1.53789	11.1164	1.35727	4.8023	0
0.2707	2.45048	8.66992	-0.168393	4.8023	0
0.2713	1.53789	8.36551	-1.99955	4.8023	0
0.2720	0.625296	9.58314	-0.778473	2.96869	0
0.2727	1.53789	6.23468	0.441687	4.1911	0
0.2733	1.53789	4.09256	0.137107	4.1911	0
0.2740	0.625296	6.53908	0.137107	-0.0873145	0
0.2747	1.23369	6.84349	1.96827	-2.53212	0
0.2753	1.23369	3.78816	5.32509	-3.43437	0
0.2760	-1.19989	4.70137	5.32509	-4.65677	0
0.2767	-0.287298	6.84349	1.05269	-3.14332	0
0.2773	4.59677	5.31018	-0.778473	-0.989564	0
0.2780	7.03035	5.00578	1.66277	-2.53212	0
0.2787	6.11776	6.84349	0.747187	-4.36572	0
0.2793	5.50936	8.66992	-2.91513	-4.65677	0
0.2800	4.29257	10.1919	-2.60963	-4.04557	0
0.2807	3.07578	7.7567	0.441687	-0.378363	0
0.2813	3.37998	2.87494	0.747187	3.90005	0
0.2820	4.29257	3.78816	-0.168393	3.57989	0
0.2827	4.29257	10.4964	-0.778473	1.74629	0
0.2833	5.20516	13.2473	-0.168393	3.57989	0
0.2840	8.56824	12.9429	1.66277	5.09335	0
0.2847	11.6102	14.1605	3.49393	4.1911	0
0.2853	11.6102	13.2473	2.88385	4.8023	0
0.2860	10.6976	9.58314	0.137107	7.2471	0
0.2867	10.0892	9.88754	-0.168393	6.31575	0
0.2873	9.48084	14.4649	1.66277	3.28885	0
0.2880	8.87244	15.9982	2.27285	2.67764	0
0.2887	7.33455	12.3341	1.35727	3.57989	0
0.2893	4.29257	8.36551	-1.08397	3.28885	0
0.2900	4.29257	3.48375	-2.60963	1.74629	0
0.2907	6.11776	-2.31123	-1.69405	-0.0873145	0
0.2913	2.14629	-4.14893	-1.38855	-0.698516	0
0.2920	-3.04198	-2.31123	-1.99955	0.232839	0
0.2927	-3.04198	-3.84453	-0.778473	-0.989564	0
0.2933	-2.11249	-6.27977	0.137107	-4.04557	0
0.2940	-3.65038	-5.97537	-2.30413	-3.75452	0
0.2947	-5.47556	-6.88858	-3.52521	-1.92092	0
0.2953	-6.69235	-8.42189	-1.38855	-4.36572	0
0.2960	-7.30075	-8.11748	0.137107	-8.00383	0
0.2967	-6.38816	-9.94391	-0.168393	-8.00383	0
0.2973	-3.95457	-14.2169	-2.91513	-5.87918	0
0.2980	-1.19989	-16.359	-3.21971	-3.43437	0
0.2987	-2.11249	-17.5766	1.35727	-1.30972	0
0.2993	-4.86717	-18.4898	3.79943	-1.60077	0
0.3000	-5.47556	-17.2722	1.05269	-2.21197	0
0.3007	-5.77976	-17.5766	-0.778473	-0.0873145	0
0.3013	-9.14284	-18.1854	-0.472973	2.35749	0
0.3020	-12.1848	-12.9992	-0.778473	3.28885	0
0.3027	-12.1848	-5.36656	-0.472973	3.90005	0
0.3033	-10.6638	-1.70242	0.137107	2.06644	0
0.3040	-9.44704	1.96172	0.747187	-0.0873145	0
0.3047	-10.0554	4.70137	1.66277	3.57989	0
0.3053	-8.83864	1.64604	0.747187	7.2471	0
0.3060	-3.95457	1.03723	-0.168393	4.48214	0
0.3067	-1.19989	9.58314	1.66277	3.57989	0
0.3073	-4.86717	20.5756	1.66277	6.6359	0
0.3080	-9.44704	26.6749	-1.08397	6.0247	0
0.3087	-7.90915	28.5014	-0.168393	3.90005	0
0.3093	-4.86717	28.5014	1.66277	4.1911	0
0.3100	-3.95457	27.2838	-0.168393	2.96869	0
0.3107	-4.56297	23.924	-0.168393	1.13509	0
0.3113	-3.95457	18.129	3.49393	3.28885	0
0.3120	-4.25877	13.8561	3.18843	2.96869	0
0.3127	-4.86717	11.7252	-0.168393	-0.698516	0
0.3133	-4.86717	8.36551	-1.38855	0.232839	0
0.3140	-5.77976	1.34164	-2.30413	2.06644	0
0.3147	-7.30075	-3.54012	-3.52521	0.523887	0
0.3153	-5.47556	-4.75774	-2.30413	0.523887	0
0.3160	-3.95457	-5.97537	-1.38855	2.35749	0
0.3167	-6.08396	-11.4659	-2.91513	2.96869	0
0.3173	-6.99655	-17.881	-3.83071	2.35749	0
0.3180	-4.86717	-23.0672	-4.44079	-0.698516	0
0.3187	-3.04198	-28.5577	-2.60963	-3.75452	0
0.3193	-5.17136	-33.1351	-0.168393	-2.53212	0
0.3200	-9.44704	-35.5816	-1.08397	-1.92092	0
0.3207	-11.8806	-34.6684	-1.69405	-5.26797	0
0.3213	-13.0974	-29.1666	0.747187	-7.10158	0
0.3220	-13.4185	-20.6319	0.747187	-7.39263	0
0.3227	-10.6638	-13.6081	-1.38855	-7.10158	0
0.3233	-8.23024	-9.63951	-0.168393	-4.36572	0
0.3240	-8.53444	-6.27977	1.66277	-0.989564	0
0.3247	-6.69235	-2.61563	0.747187	0.523887	0
0.3253	-2.73778	-0.484794	-1.08397	1.13509	0
0.3260	-2.73778	0.124017	-2.60963	0.84404	0
0.3267	-3.04198	1.03723	-2.91513	1.13509	0
0.3273	0.625296	2.57054	-0.472973	1.13509	0
0.3280	4.90097	3.48375	-0.168393	-0.378363	0
0.3287	6.42196	3.78816	-3.83071	-0.0873145	0
0.3293	7.95985	2.26613	-6.57653	2.06644	0
0.3300	8.87244	-2.31123	-4.44079	2.06644	0
0.3307	10.3934	-6.88858	-1.69405	1.13509	0
0.3313	13.1312	-5.36656	-0.472973	0.232839	0
0.3320	12.5228	0.124017	1.05269	-1.60077	0
0.3327	7.63875	3.17935	2.27285	-2.82317	0
0.3333	6.72615	3.17935	1.05269	-2.21197	0
0.3340	10.0892	3.78816	-0.472973	-3.43437	0
0.3347	10.6976	4.70137	0.137107	-6.17022	0
0.3353	9.78503	4.09256	2.27285	-8.00383	0
0.3360	10.6976	3.48375	3.49393	-5.87918	0
0.3367	9.78503	5.31018	1.66277	-1.92092	0
0.3373	7.03035	7.14789	-0.168393	-1.60077	0
0.3380	5.50936	6.53908	0.441687	-3.43437	0
0.3387	3.98837	6.84349	1.66277	-1.60077	0
0.3393	4.29257	8.36551	0.747187	-0.0873145	0
0.3400	7.33455	6.84349	0.137107	-2.21197	0
0.3407	8.26404	5.00578	1.66277	-2.21197	0
0.3413	6.42196	5.00578	1.66277	0.523887	0
0.3420	5.81356	2.87494	0.441687	-0.378363	0
0.3427	3.68418	1.34164	-0.168393	-2.53212	0
0.3433	1.53789	5.00578	0.747187	-1.92092	0
0.3440	3.07578	5.61459	1.05269	-0.698516	0
0.3447	5.20516	2.26613	-0.168393	1.45524	0
0.3453	3.68418	3.78816	-0.778473	3.90005	0
0.3460	5.20516	7.14789	0.747187	3.90005	0
0.3467	9.78503	7.7567	2.88385	2.67764	0
0.3473	9.17664	7.4523	4.40951	3.57989	0
0.3480	4.90097	4.39697	3.49393	2.06644	0
0.3487	3.68418	0.732828	2.27285	-1.92092	0
0.3493	3.07578	3.17935	1.96827	-2.82317	0
0.3500	0.625296	6.53908	-0.168393	-1.30972	0
0.3507	0.0168999	5.00578	-0.472973	-2.53212	0
0.3513	0.625296	1.64604	1.96827	-3.75452	0
0.3520	1.84209	-2.31123	-0.168393	-3.14332	0
0.3527	2.45048	-5.97537	-3.83071	-4.36572	0
0.3533	0.929494	-5.06215	-1.08397	-5.87918	0
0.3540	-0.287298	-1.70242	1.35727	-4.36572	0
0.3547	0.321098	-1.70242	0.441687	-3.75452	0
0.3553	-1.19989	-4.14893	-0.168393	-5.26797	0
0.3560	-1.19989	-6.58418	-1.99955	-4.04557	0
0.3567	3.07578	-6.27977	-2.30413	-1.60077	0
0.3573	3.68418	1.34164	2.27285	-1.60077	0
0.3580	1.23369	10.4964	2.57835	-0.0873145	0
0.3587	4.29257	11.7252	-0.778473	2.06644	0
0.3593	7.95985	10.812	1.35727	1.13509	0
0.3600	7.03035	11.4208	2.88385	-0.698516	0
0.3607	6.42196	8.97432	0.441687	-0.698516	0
0.3613	9.48084	6.84349	0.441687	-0.698516	0
0.3620	12.5228	4.39697	1.05269	0.84404	0
0.3627	12.2186	-2.00682	0.441687	3.57989	0
0.3633	8.87244	-4.14893	1.66277	3.90005	0
0.3640	6.11776	1.34164	2.57835	2.67764	0
0.3647	7.03035	0.124017	-0.168393	1.13509	0
0.3653	7.95985	-8.11748	-0.472973	-0.0873145	0
0.3660	6.11776	-11.1615	0.747187	2.67764	0
0.3667	6.11776	-11.4659	1.35727	7.53815	0
0.3673	9.17664	-12.9992	1.96827	8.14935	0
0.3680	9.17664	-10.5527	1.96827	4.8023	0
0.3687	6.11776	-6.88858	1.05269	1.13509	0
0.3693	6.11776	-8.72629	0.747187	0.523887	0
0.3700	7.63875	-12.9992	2.27285	2.67764	0
0.3707	4.29257	-12.3904	3.79943	3.57989	0
0.3713	0.625296	-6.88858	4.10401	2.96869	0
0.3720	1.23369	0.124017	2.27285	3.28885	0
0.3727	1.53789	2.26613	1.05269	2.06644	0
0.3733	0.929494	0.428423	0.441687	0.232839	0
0.3740	1.84209	-1.39801	-0.168393	0.232839	0
0.3747	1.84209	-1.39801	0.747187	-0.698516	0
0.3753	1.23369	0.124017	2.88385	-2.53212	0
0.3760	3.68418	1.64604	2.57835	-3.43437	0
0.3767	5.50936	1.03723	1.35727	-5.87918	0
0.3773	2.14629	-1.70242	1.35727	-7.39263	0
0.3780	-1.80829	-4.14893	0.441687	-5.26797	0
0.3787	-2.73778	-6.88858	0.137107	-4.04557	0
0.3793	-2.11249	-8.42189	1.66277	-5.26797	0
0.3800	-0.287298	-6.27977	0.747187	-3.75452	0
0.3807	0.321098	-1.0936	-0.472973	-2.21197	0
0.3813	-1.50409	4.09256	1.05269	-2.53212	0
0.3820	-1.19989	8.66992	1.05269	-1.92092	0
0.3827	1.84209	12.3341	-0.168393	-2.53212	0
0.3833	2.45048	14.1605	1.96827	-3.75452	0
0.3840	0.0168999	17.2158	3.18843	-0.378363	0
0.3847	-1.19989	21.4888	0.747187	3.28885	0
0.3853	-1.80829	20.88	-0.778473	1.13509	0
0.3860	-3.65038	15.9982	0.747187	-0.378363	0
0.3867	-6.69235	15.9982	1.96827	2.06644	0
0.3873	-9.14284	15.9982	1.05269	1.13509	0
0.3880	-9.44704	9.58314	-1.08397	1.13509	0
0.3887	-7.60495	6.53908	-0.168393	4.1911	0
0.3893	-5.77976	8.97432	2.57835	6.31575	0
0.3900	-5.47556	8.66992	0.747187	6.6359	0
0.3907	-7.30075	8.06111	-1.08397	8.76055	0
0.3913	-10.3596	7.7567	0.747187	9.08071	0
0.3920	-10.968	1.96172	1.66277	6.0247	0
0.3927	-10.6638	-4.45334	0.441687	2.35749	0
0.3933	-12.1848	-5.06215	-0.168393	-0.989564	0
0.3940	-12.1848	-6.88858	-1.69405	-2.82317	0
0.3947	-9.14284	-11.4659	-1.69405	-1.30972	0
0.3953	-8.23024	-14.2169	2.57835	1.45524	0
0.3960	-11.2722	-17.881	3.79943	2.96869	0
0.3967	-13.0974	-23.676	0.137107	1.13509	0
0.3973	-11.2722	-26.4269	-1.38855	-2.53212	0
0.3980	-9.75123	-23.3716	-0.778473	-2.53212	0
0.3987	-7.90915	-16.9678	-0.778473	-0.989564	0
0.3993	-5.17136	-12.086	-1.38855	-3.75452	0
0.4000	-3.95457	-11.4659	-1.69405	-6.78143	0
0.4007	-3.95457	-14.2169	-1.38855	-4.04557	0
0.4013	-2.11249	-20.6319	-0.778473	-0.378363	0
0.4020	-3.04198	-28.2533	-1.08397	-2.53212	0
0.4027	-5.77976	-28.5577	-0.472973	-5.58813	0
0.4033	-4.86717	-20.0118	1.35727	-3.43437	0
0.4040	-2.11249	-8.42189	0.747187	0.523887	0
0.4047	-2.11249	3.17935	-1.99955	2.35749	0
0.4053	-1.80829	11.1164	-3.52521	3.90005	0
0.4060	-0.287298	12.0297	-1.99955	6.6359	0
0.4067	-2.11249	10.4964	1.35727	5.4135	0
0.4073	-3.04198	11.1164	3.79943	1.13509	0
0.4080	-0.895694	12.0297	1.35727	-0.989564	0
0.4087	0.321098	9.27873	-2.91513	-1.60077	0
0.4093	1.53789	2.57054	-2.91513	-3.14332	0
0.4100	3.98837	-1.39801	-1.08397	-3.75452	0
0.4107	3.07578	-0.180388	-2.30413	-1.92092	0
0.4113	1.23369	1.03723	-4.74629	-0.0873145	0
0.4120	2.45048	-1.0936	-4.74629	-0.698516	0
0.4127	1.53789	0.732828	-2.91513	-1.60077	0
0.4133	-0.287298	8.97432	-2.30413	-1.60077	0
0.4140	1.84209	15.0737	-1.38855	-1.60077	0
0.4147	3.37998	14.7693	-0.168393	-3.43437	0
0.4153	0.625296	13.2473	-1.08397	-4.36572	0
0.4160	0.321098	11.4208	-2.91513	-2.21197	0
0.4167	3.37998	6.53908	-2.30413	0.84404	0
0.4173	4.59677	-1.0936	-1.99955	1.45524	0
0.4180	3.37998	-5.97537	-1.99955	0.523887	0
0.4187	0.929494	-6.88858	1.66277	-0.698516	0
0.4193	-1.19989	-5.36656	3.49393	-2.53212	0
0.4200	-1.19989	-4.14893	1.66277	-3.43437	0
0.4207	-1.19989	-5.97537	1.35727	-2.53212	0
0.4213	-2.73778	-9.3351	1.66277	-0.698516	0
0.4220	-3.04198	-11.7816	0.441687	0.232839	0
0.4227	-2.11249	-13.3036	1.66277	-0.698516	0
0.4233	-2.11249	-12.3904	2.57835	-2.82317	0
0.4240	-3.34618	-7.20426	0.747187	-2.53212	0
0.4247	-2.41668	-1.0936	1.66277	0.232839	0
0.4253	0.321098	2.26613	3.49393	1.13509	0
0.4260	1.84209	5.31018	0.747187	2.06644	0
0.4267	0.625296	9.58314	-0.168393	5.09335	0
0.4273	-0.591496	13.5517	1.66277	6.0247	0
0.4280	-0.591496	16.9114	-0.168393	4.48214	0
0.4287	-1.80829	17.8246	-0.778473	6.6359	0
0.4293	-1.80829	15.0737	1.66277	8.46951	0
0.4300	0.625296	12.3341	0.441687	5.4135	0
0.4307	1.23369	11.4208	-0.472973	3.28885	0
0.4313	1.53789	8.66992	3.49393	4.48214	0
0.4320	1.53789	4.09256	4.10401	3.57989	0
0.4327	-0.287298	-1.0936	0.137107	0.232839	0
0.4333	-2.11249	-4.45334	-1.38855	-2.53212	0
0.4340	-1.50409	-5.36656	0.441687	-3.75452	0
0.4347	-0.287298	-5.06215	1.35727	-4.36572	0
0.4353	0.625296	-5.67096	-0.168393	-4.36572	0
0.4360	-1.50409	-5.06215	-1.08397	-4.04557	0
0.4367	-4.56297	-3.23572	-0.168393	-3.43437	0
0.4373	-3.95457	-4.14893	-1.08397	-1.60077	0
0.4380	-3.04198	-6.27977	-1.99955	-1.30972	0
0.4387	-5.77976	-5.67096	-0.168393	-3.75452	0
0.4393	-7.60495	-2.93131	0.137107	-4.97693	0
0.4400	-7.60495	-2.93131	-2.30413	-2.82317	0
0.4407	-8.53444	-5.36656	-1.08397	-0.989564	0
0.4413	-7.60495	-4.75774	1.05269	-0.378363	0
0.4420	-4.86717	1.34164	0.137107	2.06644	0
0.4427	-3.04198	6.84349	0.747187	3.90005	0
0.4433	0.0168999	8.97432	2.27285	2.96869	0
0.4440	1.53789	10.1919	1.66277	3.90005	0
0.4447	-0.287298	11.1164	1.96827	7.53815	0
0.4453	-0.591496	9.58314	3.49393	6.92695	0
0.4460	3.68418	6.84349	1.05269	4.8023	0
0.4467	6.42196	5.00578	-0.472973	6.31575	0
0.4473	4.59677	3.48375	-0.472973	7.53815	0
0.4480	1.53789	0.428423	-2.30413	5.09335	0
0.4487	1.53789	-2.93131	-1.69405	3.57989	0
0.4493	2.45048	-3.84453	2.27285	4.48214	0
0.4500	1.53789	-3.23572	2.27285	4.1911	0
0.4507	-0.287298	-3.84453	0.747187	3.90005	0
0.4513	-1.80829	-3.84453	2.27285	2.06644	0
0.4520	-2.73778	-3.23572	1.96827	-2.82317	0
0.4527	-2.11249	-3.54012	1.66277	-5.26797	0
0.4533	-0.895694	-2.00682	2.88385	-4.36572	0
0.4540	-0.287298	2.26613	1.66277	-6.17022	0
0.4547	2.77158	2.87494	1.96827	-7.71278	0
0.4553	5.81356	2.26613	5.93517	-5.58813	0
0.4560	3.98837	4.09256	5.93517	-6.49038	0
0.4567	3.07578	3.78816	2.27285	-9.22623	0
0.4573	5.20516	2.57054	0.747187	-7.71278	0
0.4580	4.59677	5.00578	1.05269	-5.26797	0
0.4587	3.68418	5.61459	-0.472973	-4.65677	0
0.4593	6.11776	1.03723	-1.69405	-1.60077	0
0.4600	4.29257	-0.484794	-1.08397	0.232839	0
0.4607	-0.287298	0.428423	0.747187	-1.30972	0
0.4613	0.625296	-0.484794	1.05269	0.232839	0
0.4620	2.45048	-1.39801	0.747187	6.92695	0
0.4627	0.0168999	-3.23572	0.747187	8.76055	0
0.4633	-0.287298	-7.50867	-1.08397	6.0247	0
0.4640	2.77158	-5.06215	-1.69405	6.31575	0
0.4647	3.37998	3.78816	2.57835	6.31575	0
0.4653	3.68418	8.66992	3.49393	1.45524	0
0.4660	6.11776	8.66992	-0.778473	0.232839	0
0.4667	5.81356	8.66992	-0.168393	5.09335	0
0.4673	1.53789	10.4964	2.88385	7.2471	0
0.4680	0.321098	12.6385	1.35727	5.70455	0
0.4687	0.929494	13.5517	-0.472973	6.92695	0
0.4693	-0.287298	13.2473	-0.168393	7.2471	0
0.4700	-1.19989	14.4649	0.137107	3.28885	0
0.4707	1.53789	13.8561	1.66277	-0.989564	0
0.4713	1.53789	6.84349	0.747187	-2.21197	0
0.4720	0.929494	-2.31123	-2.91513	-0.698516	0
0.4727	3.07578	-5.67096	-1.38855	-0.0873145	0
0.4733	4.59677	-2.93131	1.96827	-2.82317	0
0.4740	2.77158	-0.484794	-0.168393	-4.97693	0
0.4747	0.625296	-2.61563	-1.38855	-4.36572	0
0.4753	0.625296	-7.20426	-0.168393	-2.53212	0
0.4760	0.625296	-11.1615	-0.778473	-1.30972	0
0.4767	-1.50409	-12.6948	-1.08397	-2.53212	0
0.4773	-4.86717	-13.9125	-1.08397	-5.26797	0
0.4780	-5.77976	-15.1301	-1.69405	-6.78143	0
0.4787	-6.08396	-15.1301	1.66277	-7.10158	0
0.4793	-6.08396	-15.1301	4.40951	-9.83743	0
0.4800	-4.56297	-16.359	0.747187	-11.671	0
0.4807	-3.04198	-16.9678	-2.91513	-10.7688	0
0.4813	-4.86717	-17.5766	-3.21971	-8.00383	0
0.4820	-7.90915	-18.7942	-3.83071	-6.17022	0
0.4827	-7.60495	-16.0433	-1.99955	-4.97693	0
0.4833	-3.95457	-9.63951	0.441687	-2.53212	0
0.4840	-1.50409	-6.88858	-1.69405	2.35749	0
0.4847	-1.80829	-5.06215	-2.30413	4.8023	0
0.4853	-2.11249	1.96172	0.137107	2.96869	0
0.4860	-3.95457	5.61459	-0.472973	2.67764	0
0.4867	-8.23024	3.78816	-1.69405	4.8023	0
0.4873	-8.53444	6.84349	1.66277	5.70455	0
0.4880	-7.30075	13.2473	2.27285	6.6359	0
0.4887	-8.83864	15.6938	-0.778473	7.8583	0
0.4893	-5.47556	17.8246	-0.168393	6.92695	0
0.4900	0.625296	19.6623	-0.168393	4.8023	0
0.4907	-1.19989	15.9982	-2.91513	2.96869	0
0.4913	-5.17136	9.58314	-0.168393	-0.378363	0
0.4920	-3.04198	5.919	3.18843	-3.75452	0
0.4927	-1.19989	1.96172	0.137107	-2.82317	0
0.4933	-3.04198	-3.54012	-2.30413	1.45524	0
0.4940	-3.04198	-7.81307	-1.08397	1.45524	0
0.4947	-1.19989	-11.4659	-1.99955	-3.14332	0
0.4953	-1.19989	-12.086	-3.21971	-4.36572	0
0.4960	-3.34618	-11.1615	-1.99955	-2.53212	0
0.4967	-4.86717	-11.7816	-1.99955	-6.17022	0
0.4973	-1.19989	-12.9992	-0.778473	-10.7688	0
0.4980	4.59677	-11.7816	0.747187	-8.32398	0
0.4987	5.50936	-10.5527	-1.99955	-4.65677	0
0.4993	4.29257	-9.0307	-5.05087	-5.26797	0
0.5000	6.11776	-4.14893	-3.83071	-6.17022	0
0.5007	7.33455	1.96172	-1.99955	-5.26797	0
0.5013	6.72615	4.39697	-2.30413	-3.14332	0
0.5020	6.11776	4.09256	-2.91513	-0.698516	0
0.5027	4.29257	5.00578	-2.30413	0.523887	0
0.5033	2.77158	5.919	-0.168393	0.232839	0
0.5040	3.37998	5.919	3.49393	1.74629	0
0.5047	2.77158	8.66992	2.57835	3.90005	0
0.5053	-0.591496	11.7252	-1.38855	3.57989	0
0.5060	-2.11249	12.3341	-1.08397	2.35749	0
0.5067	-1.19989	11.4208	1.05269	3.90005	0
0.5073	-1.19989	10.4964	-1.38855	5.4135	0
0.5080	-1.80829	6.84349	-3.83071	4.1911	0
0.5087	-0.895694	2.87494	-1.99955	4.48214	0
0.5093	-1.19989	1.34164	-1.69405	6.6359	0
0.5100	-3.04198	1.34164	-1.99955	3.90005	0
0.5107	-4.56297	0.428423	-0.168393	-1.60077	0
0.5113	-5.17136	-0.484794	-1.08397	-1.30972	0
0.5120	-3.04198	-0.484794	-2.60963	3.90005	0
0.5127	0.929494	0.732828	-1.08397	4.1911	0
0.5133	3.37998	2.57054	-1.38855	-0.698516	0
0.5140	5.20516	4.39697	-3.21971	-3.14332	0
0.5147	8.87244	5.00578	-0.778473	-1.30972	0
0.5153	8.56824	3.48375	1.66277	-0.0873145	0
0.5160	4.90097	1.64604	-1.08397	-2.21197	0
0.5167	5.20516	-0.180388	-3.21971	-2.82317	0
0.5173	7.03035	0.124017	-2.91513	-1.30972	0
0.5180	3.68418	2.57054	-1.99955	0.232839	0
0.5187	-0.591496	2.87494	0.441687	0.232839	0
0.5193	0.929494	-0.484794	1.66277	0.232839	0
0.5200	3.07578	-2.61563	0.137107	1.45524	0
0.5207	0.625296	-0.484794	0.747187	2.96869	0
0.5213	-2.11249	4.09256	1.66277	3.28885	0
0.5220	-1.19989	6.23468	-1.69405	3.90005	0
0.5227	1.23369	3.17935	-3.21971	3.90005	0
0.5233	2.77158	-1.0936	-1.08397	2.96869	0
0.5240	3.68418	-2.61563	-0.472973	2.96869	0
0.5247	3.07578	-4.75774	-1.08397	2.96869	0
0.5253	2.14629	-7.81307	0.747187	1.13509	0
0.5260	2.77158	-8.42189	2.88385	1.13509	0
0.5267	3.98837	-6.88858	3.49393	2.35749	0
0.5273	3.68418	-3.84453	3.79943	2.06644	0
0.5280	3.07578	0.428423	2.57835	2.06644	0
0.5287	2.77158	0.732828	0.747187	3.57989	0
0.5293	2.45048	-2.93131	0.137107	4.48214	0
0.5300	2.45048	-1.39801	0.441687	4.8023	0
0.5307	2.45048	3.78816	0.747187	4.8023	0
0.5313	2.45048	3.17935	0.441687	4.1911	0
0.5320	3.68418	0.428423	-1.38855	3.57989	0
0.5327	5.20516	0.428423	-3.21971	2.35749	0
0.5333	3.37998	-1.70242	-3.21971	2.06644	0
0.5340	-0.591496	-3.23572	-1.08397	1.74629	0
0.5347	-3.04198	4.70137	0.137107	-1.30972	0
0.5353	-3.04198	14.1605	-1.69405	-2.82317	0
0.5360	-1.50409	12.0297	-2.30413	-0.698516	0
0.5367	-3.34618	5.00578	0.747187	-2.21197	0
0.5373	-9.44704	1.34164	1.35727	-4.97693	0
0.5380	-10.968	-4.14893	-1.38855	-3.43437	0
0.5387	-6.99655	-8.72629	-0.778473	-4.36572	0
0.5393	-6.99655	-6.88858	2.27285	-7.71278	0
0.5400	-10.3596	-3.54012	1.35727	-5.58813	0
0.5407	-10.968	-2.31123	-1.08397	-3.43437	0
0.5413	-11.2722	-0.180388	-0.778473	-4.36572	0
0.5420	-11.5764	1.64604	0.441687	-3.14332	0
0.5427	-7.90915	5.00578	0.137107	-1.92092	0
0.5433	-4.86717	10.4964	-0.168393	-3.43437	0
0.5440	-5.47556	11.4208	0.747187	-1.60077	0
0.5447	-6.08396	8.66992	1.66277	2.96869	0
0.5453	-6.69235	10.1919	1.05269	2.96869	0
0.5460	-6.69235	11.1164	0.137107	1.74629	0
0.5467	-6.38816	9.27873	1.35727	2.06644	0
0.5473	-7.30075	13.8561	2.57835	2.06644	0
0.5480	-5.77976	22.402	0.747187	3.57989	0
0.5487	1.53789	23.0108	-0.472973	7.2471	0
0.5493	5.81356	18.4334	-0.168393	6.6359	0
0.5500	3.37998	17.5202	0.747187	2.06644	0
0.5507	4.29257	18.7378	1.05269	-0.698516	0
0.5513	7.63875	17.8246	2.27285	-0.989564	0
0.5520	6.72615	14.7693	2.88385	-1.60077	0
0.5527	6.11776	10.4964	1.05269	-0.378363	0
0.5533	6.72615	5.919	-1.99955	0.232839	0
0.5540	4.29257	0.732828	-1.99955	-1.92092	0
0.5547	2.45048	-6.27977	-0.472973	-1.30972	0
0.5553	3.98837	-14.5213	0.137107	0.232839	0
0.5560	4.29257	-20.6319	1.05269	-0.989564	0
0.5567	3.68418	-25.5137	1.66277	-2.53212	0
0.5573	3.07578	-33.7439	-0.472973	-1.30972	0
0.5580	1.53789	-42.5942	-2.30413	-0.989564	0
0.5587	0.929494	-45.954	-1.08397	-0.989564	0
0.5593	1.84209	-46.5628	-1.08397	-2.53212	0
0.5600	3.07578	-48.0961	-1.38855	-4.65677	0
0.5607	2.45048	-46.2584	-0.168393	-3.43437	0
0.5613	-0.895694	-38.0169	-0.168393	-1.30972	0
0.5620	-4.56297	-24.8936	-1.99955	-4.36572	0
0.5627	-4.25877	-9.94391	-0.168393	-6.78143	0
0.5633	-3.04198	0.124017	4.40951	-3.75452	0
0.5640	-5.77976	5.00578	4.71501	-0.989564	0
0.5647	-8.23024	11.7252	1.66277	1.13509	0
0.5653	-6.69235	15.3894	-1.08397	3.28885	0
0.5660	-6.38816	12.6385	-1.38855	2.06644	0
0.5667	-8.53444	13.2473	-0.778473	-0.698516	0
0.5673	-8.83864	16.3026	-0.472973	-0.378363	0
0.5680	-5.17136	12.3341	-0.168393	1.13509	0
0.5687	-3.04198	8.66992	0.747187	1.13509	0
0.5693	-4.56297	9.27873	0.137107	1.13509	0
0.5700	-4.86717	5.00578	-1.69405	-1.30972	0
0.5707	-3.34618	-0.484794	-1.08397	-3.14332	0
0.5713	-3.95457	0.428423	0.747187	-0.378363	0
0.5720	-4.86717	0.428423	-0.472973	-0.378363	0
0.5727	-3.95457	-1.39801	-0.778473	-4.65677	0
0.5733	-3.04198	-1.39801	1.66277	-4.97693	0
0.5740	-0.287298	-1.39801	1.66277	-3.75452	0
0.5747	1.53789	-2.93131	0.747187	-5.58813	0
0.5753	0.0168999	-3.54012	2.88385	-4.36572	0
0.5760	-0.591496	-3.23572	2.57835	-0.378363	0
0.5767	0.625296	0.124017	-1.69405	-1.30972	0
0.5773	0.929494	5.31018	-1.99955	-3.14332	0
0.5780	2.45048	8.66992	-0.168393	-0.698516	0
0.5787	5.50936	9.58314	-0.168393	2.96869	0
0.5793	4.59677	7.14789	2.27285	5.09335	0
0.5800	2.77158	3.17935	2.57835	4.48214	0
0.5807	4.29257	4.70137	-0.472973	0.84404	0
0.5813	7.03035	7.4523	-1.69405	-2.53212	0
0.5820	9.48084	5.31018	-1.69405	-4.65677	0
0.5827	11.6102	5.00578	-1.99955	-4.36572	0
0.5833	11.0018	8.36551	0.441687	-2.21197	0
0.5840	9.78503	7.4523	1.05269	0.232839	0
0.5847	9.78503	4.70137	-1.99955	2.96869	0
0.5853	10.0892	3.17935	-1.08397	5.70455	0
0.5860	9.78503	0.428423	2.57835	4.48214	0
0.5867	8.87244	-0.789199	2.57835	2.67764	0
0.5873	7.63875	-0.789199	3.18843	3.57989	0
0.5880	6.11776	-3.23572	5.01959	2.67764	0
0.5887	4.59677	-3.84453	2.57835	2.06644	0
0.5893	3.68418	-1.39801	-0.472973	5.09335	0
0.5900	3.68418	-1.70242	-0.168393	2.96869	0
0.5907	5.50936	-5.97537	1.35727	-4.04557	0
0.5913	7.03035	-9.3351	1.66277	-5.58813	0
0.5920	6.11776	-9.63951	0.747187	-3.14332	0
0.5927	4.29257	-5.67096	-1.08397	-2.53212	0
0.5933	4.90097	-2.61563	-0.778473	-1.92092	0
0.5940	4.29257	-2.31123	1.35727	-2.53212	0
0.5947	3.37998	-1.0936	1.05269	-4.65677	0
0.5953	4.90097	-0.180388	0.441687	-4.36572	0
0.5960	5.81356	-1.39801	0.747187	-4.04557	0
0.5967	4.29257	-0.484794	-0.778473	-4.65677	0
0.5973	4.90097	2.87494	-1.08397	-3.75452	0
0.5980	6.42196	4.09256	2.57835	-3.43437	0
0.5987	6.11776	3.48375	3.49393	-4.36572	0
0.5993	5.20516	3.17935	1.96827	-2.82317	0
0.6000	3.98837	5.00578	2.27285	-2.21197	0
0.6007	1.84209	8.66992	2.27285	-2.82317	0
0.6013	1.53789	10.4964	0.137107	-0.378363	0
0.6020	-0.287298	11.4208	-0.472973	0.523887	0
0.6027	-2.73778	12.6385	-1.08397	-1.30972	0
0.6033	-3.34618	10.4964	-1.99955	1.74629	0
0.6040	-3.04198	9.58314	0.137107	5.70455	0
0.6047	-1.50409	12.9429	0.747187	4.8023	0
0.6053	-0.287298	12.0297	-1.99955	3.28885	0
0.6060	-1.80829	5.00578	-0.778473	3.90005	0
0.6067	-1.80829	-0.180388	2.27285	4.48214	0
0.6073	0.929494	-3.84453	0.441687	5.70455	0
0.6080	-2.11249	-9.94391	-1.08397	5.4135	0
0.6087	-3.95457	-12.3904	0.137107	2.96869	0
0.6093	0.625296	-10.5527	-1.08397	3.28885	0
0.6100	0.625296	-13.6081	-1.38855	4.48214	0
0.6107	-3.04198	-22.7628	2.57835	2.35749	0
0.6113	-1.19989	-30.6999	4.10401	2.96869	0
0.6120	-0.591496	-35.2772	2.27285	5.4135	0
0.6127	-6.08396	-37.1036	0.441687	2.06644	0
0.6133	-9.14284	-34.364	-1.69405	-2.21197	0
0.6140	-10.3596	-27.6445	-1.99955	-2.82317	0
0.6147	-10.3596	-19.7074	-0.168393	-3.14332	0
0.6153	-7.60495	-10.5527	0.137107	-3.43437	0
0.6160	-6.38816	-0.484794	1.35727	-3.14332	0
0.6167	-6.69235	6.84349	2.88385	-4.36572	0
0.6173	-5.17136	10.812	0.137107	-3.14332	0
0.6180	-5.47556	12.0297	-1.08397	-0.698516	0
0.6187	-6.69235	10.812	2.88385	-3.43437	0
0.6193	-4.86717	9.88754	3.79943	-7.39263	0
0.6200	-3.04198	9.58314	0.747187	-8.00383	0
0.6207	-5.77976	9.88754	2.27285	-6.17022	0
0.6213	-8.53444	11.4208	2.57835	-2.53212	0
0.6220	-9.44704	12.3341	-1.38855	0.523887	0
0.6227	-9.75123	11.1164	1.35727	-0.378363	0
0.6233	-7.90915	12.3341	8.07183	-0.698516	0
0.6240	-5.47556	14.7693	5.62967	2.96869	0
0.6247	-4.56297	11.7252	-0.168393	5.4135	0
0.6253	-5.77976	6.84349	0.137107	3.90005	0
0.6260	-5.77976	7.4523	2.27285	1.13509	0
0.6267	-3.34618	8.97432	1.66277	-1.60077	0
0.6273	-3.34618	8.06111	0.747187	-2.53212	0
0.6280	-4.56297	6.84349	-0.472973	-0.989564	0
0.6287	-2.41668	5.919	-0.168393	-0.698516	0
0.6293	-0.591496	7.14789	1.35727	-1.92092	0
0.6300	-3.04198	9.58314	-0.472973	-2.82317	0
0.6307	-4.56297	5.61459	-0.778473	-4.04557	0
0.6313	-3.65038	-1.39801	3.49393	-3.75452	0
0.6320	-2.73778	-3.23572	1.96827	-1.30972	0
0.6327	-0.591496	-2.00682	-2.60963	-0.0873145	0
0.6333	1.53789	-2.31123	1.35727	-0.698516	0
0.6340	2.77158	-2.31123	5.62967	0.84404	0
0.6347	5.81356	0.428423	2.57835	0.232839	0
0.6353	9.48084	5.919	1.66277	-3.75452	0
0.6360	8.56824	11.7252	3.79943	-5.26797	0
0.6367	4.29257	13.2473	2.57835	-1.60077	0
0.6373	1.53789	10.4964	-0.472973	0.232839	0
0.6380	0.625296	8.36551	-1.69405	-0.989564	0
0.6387	0.625296	7.14789	-1.08397	-1.30972	0
0.6393	-0.287298	6.23468	-0.168393	-1.60077	0
0.6400	-2.11249	5.00578	-1.08397	-2.53212	0
0.6407	-5.17136	3.17935	-1.99955	0.232839	0
0.6413	-4.86717	2.57054	1.96827	3.28885	0
0.6420	-0.895694	2.57054	3.49393	3.90005	0
0.6427	0.321098	5.31018	-1.99955	4.48214	0
0.6433	-2.11249	9.27873	-4.13529	6.0247	0
0.6440	-2.73778	7.4523	-1.38855	6.0247	0
0.6447	-1.19989	2.26613	-0.778473	4.8023	0
0.6453	-3.65038	2.87494	-2.60963	4.48214	0
0.6460	-6.69235	5.00578	-3.83071	2.96869	0
0.6467	-6.08396	3.48375	-2.30413	2.35749	0
0.6473	-3.95457	0.428423	1.05269	2.96869	0
0.6480	-2.73778	-3.23572	1.96827	2.06644	0
0.6487	-3.04198	-6.58418	-1.08397	0.84404	0
0.6493	-4.25877	-6.88858	-2.60963	1.45524	0
0.6500	-4.25877	-4.14893	-0.778473	1.13509	0
0.6507	-3.04198	0.428423	0.747187	2.06644	0
0.6513	-2.11249	2.57054	-0.168393	3.90005	0
0.6520	0.321098	1.64604	-1.99955	2.96869	0
0.6527	4.29257	1.96172	-0.168393	0.84404	0
0.6533	7.33455	3.17935	2.57835	1.13509	0
0.6540	9.78503	1.96172	-0.168393	-0.0873145	0
0.6547	8.56824	1.34164	-3.21971	-1.92092	0
0.6553	1.84209	2.26613	-0.168393	-1.30972	0
0.6560	-3.04198	2.26613	2.88385	-3.14332	0
0.6567	-2.11249	0.124017	0.747187	-5.58813	0
0.6573	-1.19989	-2.93131	-1.69405	-3.43437	0
0.6580	-1.80829	-5.97537	-1.08397	-0.989564	0
0.6587	1.84209	-6.88858	0.747187	-1.30972	0
0.6593	6.11776	-7.81307	1.96827	-0.989564	0
0.6600	6.72615	-10.8571	0.441687	-0.378363	0
0.6607	6.11776	-16.9678	-2.91513	0.232839	0
0.6613	7.95985	-21.2407	-3.21971	3.90005	0
0.6620	9.17664	-19.0986	-1.99955	7.53815	0
0.6627	6.42196	-16.6634	-1.69405	6.31575	0
0.6633	2.45048	-16.6634	-2.60963	1.13509	0
0.6640	1.53789	-12.3904	-3.52521	-1.92092	0
0.6647	2.45048	-6.88858	-3.83071	-3.43437	0
0.6653	3.37998	-8.72629	-3.21971	-7.39263	0
0.6660	2.45048	-12.086	-1.38855	-8.93518	0
0.6667	-0.287298	-9.0307	-0.168393	-5.26797	0
0.6673	-1.80829	-9.3351	-0.472973	-3.43437	0
0.6680	-2.73778	-13.3036	-0.778473	-4.04557	0
0.6687	-2.41668	-12.086	-0.168393	-0.378363	0
0.6693	1.23369	-11.4659	-1.08397	4.48214	0
0.6700	3.98837	-12.9992	-2.60963	4.8023	0
0.6707	1.53789	-6.58418	-0.168393	2.96869	0
0.6713	-0.287298	3.48375	2.57835	1.13509	0
0.6720	0.625296	5.00578	0.441687	-1.30972	0
0.6727	-2.11249	5.00578	-2.30413	-2.53212	0
0.6733	-6.99655	7.7567	-1.38855	-4.36572	0
0.6740	-7.60495	7.14789	-2.91513	-5.87918	0
0.6747	-6.08396	5.919	-5.66187	-5.26797	0
0.6753	-4.86717	8.36551	-4.13529	-2.53212	0
0.6760	-3.95457	8.66992	-2.30413	0.84404	0
0.6767	-2.41668	5.61459	-3.52521	4.48214	0
0.6773	0.321098	3.17935	-1.99955	4.8023	0
0.6780	1.53789	1.64604	-0.778473	3.28885	0
0.6787	1.23369	1.34164	-2.91513	3.90005	0
0.6793	2.45048	-0.789199	-2.91513	4.8023	0
0.6800	4.59677	-4.14893	-1.69405	3.90005	0
0.6807	3.37998	-5.97537	-2.30413	2.06644	0
0.6813	1.53789	-8.42189	-1.99955	-0.989564	0
0.6820	2.14629	-11.4659	-1.38855	-4.36572	0
0.6827	4.29257	-9.0307	-0.472973	-4.36572	0
0.6833	6.42196	-9.0307	4.40951	-0.989564	0
0.6840	6.72615	-19.0986	4.71501	2.06644	0
0.6847	5.20516	-22.4584	-1.99955	2.96869	0
0.6853	3.68418	-8.72629	-2.91513	2.96869	0
0.6860	3.37998	1.96172	0.747187	2.96869	0
0.6867	4.29257	-0.180388	-1.08397	2.06644	0
0.6873	6.72615	-1.39801	-2.60963	0.84404	0
0.6880	7.03035	2.87494	-0.472973	-0.378363	0
0.6887	6.11776	6.53908	-0.168393	-1.92092	0
0.6893	7.95985	8.66992	-0.168393	-2.53212	0
0.6900	9.17664	8.66992	0.137107	-2.21197	0
0.6907	5.81356	6.84349	-1.69405	-3.75452	0
0.6913	2.45048	5.61459	-1.08397	-4.36572	0
0.6920	3.37998	4.09256	1.05269	-1.92092	0
0.6927	5.81356	2.26613	0.747187	0.232839	0
0.6933	4.90097	0.124017	-0.168393	0.84404	0
0.6940	3.68418	-4.75774	-0.168393	1.45524	0
0.6947	3.37998	-8.42189	-1.99955	0.232839	0
0.6953	2.45048	-5.97537	-0.778473	-1.60077	0
0.6960	0.625296	-3.23572	2.88385	0.232839	0
0.6967	-0.287298	-5.06215	0.747187	1.74629	0
0.6973	-1.80829	-5.36656	-4.13529	-2.53212	0
0.6980	-3.04198	-2.93131	-4.44079	-8.00383	0
0.6987	-4.86717	-1.39801	-3.83071	-9.83743	0
0.6993	-8.53444	-0.484794	-4.44079	-9.83743	0
0.7000	-11.2722	0.428423	-2.30413	-8.00383	0
0.7007	-10.0554	0.428423	0.137107	-4.97693	0
0.7013	-9.14284	1.03723	0.747187	-4.97693	0
0.7020	-9.75123	1.64604	-0.168393	-5.26797	0
0.7027	-9.14284	1.34164	-2.30413	-3.14332	0
0.7033	-7.30075	2.26613	-3.52521	-3.43437	0
0.7040	-6.99655	4.39697	-2.91513	-4.65677	0
0.7047	-7.30075	4.70137	-1.69405	0.232839	0
0.7053	-6.69235	3.78816	-0.778473	5.70455	0
0.7060	-5.47556	4.39697	0.747187	5.70455	0
0.7067	-3.95457	4.70137	1.66277	6.6359	0
0.7073	-3.95457	2.26613	2.57835	9.69191	0
0.7080	-6.69235	1.34164	3.49393	10.3031	0
0.7087	-8.83864	5.00578	1.96827	10.5942	0
0.7093	-7.60495	11.1164	-0.778473	10.3031	0
0.7100	-6.69235	20.5756	-0.168393	6.31575	0
0.7107	-7.60495	33.3944	2.27285	2.06644	0
0.7113	-6.99655	44.68	3.49393	1.13509	0
0.7120	-4.56297	52.6171	2.27285	2.06644	0
0.7127	-1.80829	55.368	-0.168393	1.74629	0
0.7133	1.53789	51.095	-2.30413	0.84404	0
0.7140	3.98837	46.202	-1.69405	0.523887	0
0.7147	4.59677	41.0158	-0.472973	0.232839	0
0.7153	4.59677	30.6435	0.441687	-1.60077	0
0.7160	3.07578	20.5756	1.96827	-3.43437	0
0.7167	0.929494	15.9982	1.66277	-2.82317	0
0.7173	1.53789	7.7567	1.05269	-1.60077	0
0.7180	2.45048	-4.75774	2.27285	-0.698516	0
0.7187	0.0168999	-16.0433	4.10401	0.232839	0
0.7193	-2.11249	-26.4269	5.32509	0.523887	0
0.7200	-0.895694	-35.2772	5.32509	2.06644	0
0.7207	3.68418	-42.8986	2.27285	4.48214	0
0.7213	6.11776	-49.9225	0.137107	3.90005	0
0.7220	4.29257	-49.9225	3.49393	2.35749	0
0.7227	1.84209	-44.4319	4.71501	2.96869	0
0.7233	0.929494	-45.6495	0.747187	-0.378363	0
0.7240	-3.34618	-47.7917	0.137107	-7.10158	0
0.7247	-8.83864	-36.4948	2.88385	-10.1576	0
0.7253	-8.23024	-19.7074	1.35727	-9.83743	0
0.7260	-4.25877	-8.72629	-0.472973	-10.1576	0
0.7267	-2.11249	-3.23572	2.27285	-8.93518	0
0.7273	-1.19989	-1.39801	3.49393	-7.71278	0
0.7280	-2.11249	-2.31123	1.66277	-8.00383	0
0.7287	-2.11249	-3.23572	1.35727	-8.00383	0
0.7293	-0.287298	-4.14893	2.57835	-7.10158	0
0.7300	-1.19989	-4.45334	3.79943	-5.26797	0
0.7307	-4.25877	-5.06215	4.71501	-2.82317	0
0.7313	-2.73778	-6.58418	4.40951	-0.698516	0
0.7320	-0.591496	-10.2483	3.49393	0.232839	0
0.7327	-0.287298	-15.1301	1.05269	1.45524	0
0.7333	0.0168999	-17.881	-2.30413	2.96869	0
0.7340	-1.19989	-16.9678	-3.21971	3.90005	0
0.7347	-3.04198	-15.1301	0.137107	1.74629	0
0.7353	0.625296	-13.6081	1.96827	-1.30972	0
0.7360	6.11776	-9.63951	0.137107	-0.989564	0
0.7367	5.20516	-5.67096	0.137107	-0.378363	0
0.7373	3.37998	-5.06215	1.96827	-1.92092	0
0.7380	5.20516	-5.06215	1.66277	-2.82317	0
0.7387	7.03035	-2.93131	-0.778473	-3.43437	0
0.7393	7.03035	0.428423	-1.38855	-6.49038	0
0.7400	7.03035	1.34164	0.137107	-7.10158	0
0.7407	7.03035	0.428423	1.66277	-3.43437	0
0.7413	7.95985	2.87494	0.137107	-0.989564	0
0.7420	8.87244	5.61459	-2.60963	-1.60077	0
0.7427	9.48084	3.48375	-1.08397	-4.04557	0
0.7433	7.03035	2.26613	4.10401	-4.36572	0
0.7440	4.29257	5.31018	5.01959	0.523887	0
0.7447	4.90097	5.31018	1.66277	6.6359	0
0.7453	6.42196	4.09256	0.747187	8.46951	0
0.7460	5.20516	8.36551	1.96827	9.08071	0
0.7467	4.29257	10.1919	1.66277	9.37176	0
0.7473	6.11776	6.84349	1.35727	7.8583	0
0.7480	5.20516	6.84349	2.88385	6.31575	0
0.7487	2.14629	9.88754	3.49393	7.53815	0
0.7493	2.45048	9.88754	2.27285	9.98296	0
0.7500	4.29257	8.06111	1.35727	10.3031	0
0.7507	4.59677	6.84349	0.747187	6.6359	0
0.7513	4.29257	6.84349	0.747187	3.90005	0
0.7520	3.37998	6.84349	1.35727	4.8023	0
0.7527	2.45048	5.919	1.05269	2.06644	0
0.7533	3.37998	5.31018	1.35727	-5.26797	0
0.7540	4.29257	5.919	1.96827	-7.71278	0
0.7547	1.84209	3.78816	2.57835	-5.58813	0
0.7553	1.23369	2.26613	2.88385	-7.39263	0
0.7560	3.37998	5.61459	2.27285	-10.4486	0
0.7567	3.37998	8.66992	1.05269	-8.93518	0
0.7573	1.23369	8.06111	-0.168393	-7.39263	0
0.7580	2.45048	7.7567	-1.69405	-6.49038	0
0.7587	4.29257	7.7567	-1.99955	-3.75452	0
0.7593	3.37998	7.14789	0.137107	-2.82317	0
0.7600	2.77158	9.27873	1.66277	-5.58813	0
0.7607	2.77158	12.3341	1.05269	-5.58813	0
0.7613	1.53789	12.3341	-0.168393	-1.92092	0
0.7620	-0.287298	10.4964	-0.472973	0.232839	0
0.7627	-1.80829	10.812	-1.08397	-0.698516	0
0.7633	-3.95457	9.27873	0.137107	-1.60077	0
0.7640	-3.65038	4.70137	0.747187	-1.60077	0
0.7647	-2.73778	1.64604	-1.99955	-0.0873145	0
0.7653	-5.47556	-0.484794	-5.05087	3.28885	0
0.7660	-8.53444	-3.84453	-4.13529	5.70455	0
0.7667	-5.77976	-4.75774	0.441687	6.31575	0
0.7673	-3.95457	-4.75774	4.40951	7.53815	0
0.7680	-5.77976	-9.94391	2.88385	9.08071	0
0.7687	-6.99655	-16.9678	-1.38855	8.76055	0
0.7693	-8.23024	-19.0986	-1.69405	7.2471	0
0.7700	-12.1848	-19.0986	0.747187	5.70455	0
0.7707	-13.7227	-19.0986	-1.08397	2.06644	0
0.7713	-12.489	-16.6634	-3.52521	-2.53212	0
0.7720	-14.9395	-13.9125	-2.60963	-2.53212	0
0.7727	-15.5479	-12.6948	-1.99955	-0.698516	0
0.7733	-9.75123	-9.3351	-2.91513	-2.53212	0
0.7740	-6.99655	-5.06215	-1.99955	-4.97693	0
0.7747	-9.44704	-2.93131	-1.99955	-3.43437	0
0.7753	-8.23024	2.26613	-2.91513	-1.60077	0
0.7760	-6.38816	8.66992	-2.91513	-3.43437	0
0.7767	-8.23024	10.812	-1.99955	-6.17022	0
0.7773	-6.69235	12.6385	-0.472973	-6.17022	0
0.7780	-2.41668	15.6938	-0.778473	-4.04557	0
0.7787	-3.04198	15.3894	-1.08397	-3.14332	0
0.7793	-5.17136	13.8561	1.96827	-2.82317	0
0.7800	-3.04198	14.1605	3.49393	-0.989564	0
0.7807	-2.11249	12.9429	-1.08397	0.84404	0
0.7813	-2.11249	12.3341	-3.83071	-0.0873145	0
0.7820	-1.19989	15.9982	-2.30413	-1.60077	0
0.7827	-2.41668	16.9114	-1.99955	-0.989564	0
0.7833	-4.86717	12.3341	-3.21971	0.232839	0
0.7840	-6.38816	10.4964	-2.91513	2.06644	0
0.7847	-6.99655	12.0297	-1.08397	5.09335	0
0.7853	-6.69235	10.1919	-1.08397	6.6359	0
0.7860	-3.95457	5.31018	-2.30413	3.57989	0
0.7867	-2.11249	3.78816	-1.38855	3.90005	0
0.7873	-1.80829	1.64604	1.66277	8.46951	0
0.7880	-1.19989	-5.67096	1.35727	9.98296	0
0.7887	1.84209	-9.3351	-1.08397	8.14935	0
0.7893	5.50936	-6.88858	-0.168393	8.14935	0
0.7900	7.03035	-6.88858	-0.168393	10.3031	0
0.7907	5.81356	-8.72629	0.747187	9.37176	0
0.7913	2.14629	-5.36656	5.01959	4.1911	0
0.7920	-2.73778	-2.61563	4.10401	0.523887	0
0.7927	-2.11249	-1.39801	-1.99955	2.06644	0
0.7933	3.07578	3.78816	-1.99955	2.35749	0
0.7940	4.90097	7.14789	0.747187	0.232839	0
0.7947	3.68418	6.23468	-0.472973	0.232839	0
0.7953	5.20516	6.23468	-1.69405	-1.60077	0
0.7960	5.50936	6.84349	-1.08397	-6.49038	0
0.7967	3.37998	5.61459	-1.08397	-7.10158	0
0.7973	1.53789	2.57054	-1.38855	-3.75452	0
0.7980	-0.591496	-3.84453	-0.472973	-4.97693	0
0.7987	-1.19989	-9.63951	0.137107	-6.17022	0
0.7993	0.625296	-9.3351	-0.778473	-3.43437	0
0.8000	2.45048	-7.81307	-1.08397	-1.92092	0
0.8007	2.45048	-6.88858	2.57835	-3.14332	0
0.8013	-0.287298	-3.84453	4.10401	-3.75452	0
0.8020	-4.56297	-1.39801	1.66277	-1.60077	0
0.8027	-3.95457	-3.23572	1.66277	2.67764	0
0.8033	-0.287298	-6.58418	3.49393	4.8023	0
0.8040	-0.591496	-8.42189	1.35727	4.1911	0
0.8047	-0.895694	-9.94391	-0.168393	2.96869	0
0.8053	1.84209	-11.1615	0.747187	2.35749	0
0.8060	1.23369	-9.63951	-0.472973	2.96869	0
0.8067	-2.73778	-7.20426	-0.778473	4.1911	0
0.8073	-3.34618	-5.06215	2.88385	2.06644	0
0.8080	-3.04198	-3.23572	2.88385	-0.989564	0
0.8087	-4.86717	-1.39801	0.137107	0.523887	0
0.8093	-6.08396	-0.789199	2.27285	2.06644	0
0.8100	-5.17136	-0.484794	4.40951	-2.21197	0
0.8107	-5.47556	0.124017	2.57835	-4.65677	0
0.8113	-6.08396	1.03723	2.57835	-3.43437	0
0.8120	-3.65038	3.78816	2.88385	-3.75452	0
0.8127	0.0168999	6.84349	0.441687	-4.65677	0
0.8133	0.0168999	6.84349	-0.778473	-2.82317	0
0.8140	-1.80829	3.17935	1.96827	-2.21197	0
0.8147	-1.50409	1.03723	4.40951	-2.82317	0
0.8153	-0.287298	1.34164	5.32509	-1.92092	0
0.8160	1.53789	1.34164	3.79943	-1.92092	0
0.8167	2.77158	1.34164	-0.168393	-4.65677	0
0.8173	3.37998	1.03723	-1.08397	-5.26797	0
0.8180	5.20516	1.03723	0.441687	-3.75452	0
0.8187	7.95985	1.34164	-1.08397	-4.36572	0
0.8193	7.63875	-0.484794	-1.38855	-5.26797	0
0.8200	4.90097	-3.23572	0.747187	-4.04557	0
0.8207	4.29257	-2.61563	-0.168393	-1.30972	0
0.8213	5.20516	0.124017	-1.08397	1.13509	0
0.8220	2.77158	-1.0936	-0.168393	0.232839	0
0.8227	-1.80829	-5.36656	-1.08397	-2.53212	0
0.8233	-2.11249	-7.81307	-1.69405	-0.698516	0
0.8240	-0.287298	-10.2483	0.137107	4.48214	0
0.8247	0.321098	-16.0433	0.441687	5.70455	0
0.8253	1.84209	-19.7074	0.747187	2.96869	0
0.8260	4.29257	-14.5213	2.27285	0.232839	0
0.8267	3.37998	-4.75774	0.747187	-1.60077	0
0.8273	2.45048	1.34164	1.35727	-0.989564	0
0.8280	3.68418	-0.180388	5.93517	3.28885	0
0.8287	0.321098	-2.61563	4.71501	4.8023	0
0.8293	-2.73778	-0.484794	-0.168393	2.06644	0
0.8300	1.53789	2.26613	0.747187	0.232839	0
0.8307	6.11776	0.732828	2.57835	0.523887	0
0.8313	6.42196	-1.0936	0.747187	0.84404	0
0.8320	7.03035	0.428423	-0.472973	-0.378363	0
0.8327	7.63875	1.96172	-0.778473	-1.30972	0
0.8333	6.42196	1.34164	-2.30413	-0.698516	0
0.8340	7.63875	0.732828	-2.91513	0.232839	0
0.8347	10.0892	0.732828	-2.30413	-0.0873145	0
0.8353	9.78503	-0.484794	-1.99955	-0.989564	0
0.8360	8.56824	0.732828	0.137107	-0.698516	0
0.8367	7.95985	5.61459	2.57835	-0.698516	0
0.8373	6.72615	5.919	0.441687	-2.53212	0
0.8380	4.29257	3.48375	-1.99955	-5.87918	0
0.8387	3.07578	5.61459	0.747187	-5.87918	0
0.8393	4.90097	6.84349	5.32509	-3.43437	0
0.8400	7.33455	5.00578	4.40951	-3.14332	0
0.8407	5.50936	8.66992	0.441687	-3.43437	0
0.8413	2.45048	12.0297	-2.60963	-2.53212	0
0.8420	2.77158	8.36551	-2.30413	-0.698516	0
0.8427	2.45048	6.84349	-0.472973	0.84404	0
0.8433	0.625296	8.97432	-1.69405	1.13509	0
0.8440	0.929494	8.66992	-2.60963	-0.698516	0
0.8447	1.84209	8.06111	1.05269	-1.60077	0
0.8453	0.0168999	7.4523	2.57835	-0.378363	0
0.8460	-1.19989	4.09256	-0.168393	1.74629	0
0.8467	-2.11249	2.57054	-0.168393	6.0247	0
0.8473	-3.04198	4.09256	1.66277	9.98296	0
0.8480	-3.34618	2.26613	1.66277	8.14935	0
0.8487	-3.65038	1.03723	1.66277	4.8023	0
0.8493	-4.25877	3.17935	0.137107	6.0247	0
0.8500	-3.04198	5.919	-1.99955	6.92695	0
0.8507	-1.19989	8.06111	0.137107	4.1911	0
0.8513	-1.19989	8.66992	2.88385	2.35749	0
0.8520	-3.04198	5.919	0.747187	1.45524	0
0.8527	-3.04198	3.17935	-1.08397	0.232839	0
0.8533	-2.11249	3.17935	-0.472973	-0.0873145	0
0.8540	-2.11249	2.57054	-1.08397	-0.378363	0
0.8547	-2.41668	-0.180388	-1.08397	-2.53212	0
0.8553	-2.11249	-5.06215	-0.778473	-3.14332	0
0.8560	-3.04198	-10.2483	-1.99955	-1.30972	0
0.8567	-3.65038	-12.3904	-1.69405	-1.92092	0
0.8573	-3.65038	-12.3904	-1.08397	-3.43437	0
0.8580	-4.25877	-10.5527	-2.60963	-2.53212	0
0.8587	-3.95457	-10.2483	-2.30413	-1.30972	0
0.8593	-2.11249	-11.1615	-0.168393	0.232839	0
0.8600	-3.04198	-9.94391	-1.08397	2.06644	0
0.8607	-3.95457	-8.72629	-0.778473	2.06644	0
0.8613	-0.895694	-10.2483	1.66277	2.06644	0
0.8620	-2.11249	-13.9125	0.747187	3.90005	0
0.8627	-10.0554	-18.1854	1.66277	2.35749	0
0.8633	-12.1848	-19.403	5.32509	-3.14332	0
0.8640	-7.90915	-10.8571	3.18843	-3.43437	0
0.8647	-7.60495	-2.61563	-1.69405	0.232839	0
0.8653	-7.60495	-3.23572	-2.30413	-1.60077	0
0.8660	-1.19989	-2.31123	-2.30413	-5.26797	0
0.8667	3.98837	3.48375	-1.99955	-3.43437	0
0.8673	3.68418	5.61459	0.441687	-0.0873145	0
0.8680	1.84209	5.919	0.747187	1.13509	0
0.8687	0.625296	10.4964	0.441687	-0.378363	0
0.8693	0.929494	12.0297	1.66277	-3.14332	0
0.8700	2.45048	9.88754	-0.168393	-3.14332	0
0.8707	0.929494	8.66992	-1.69405	1.74629	0
0.8713	0.0168999	5.00578	1.05269	3.90005	0
0.8720	3.68418	1.34164	1.35727	1.45524	0
0.8727	5.20516	2.26613	-1.99955	2.96869	0
0.8733	4.29257	5.919	-1.69405	6.31575	0
0.8740	7.03035	6.84349	-0.168393	2.35749	0
0.8747	9.48084	6.84349	0.441687	-1.92092	0
0.8753	5.20516	8.06111	2.57835	-0.698516	0
0.8760	2.45048	11.7252	1.05269	-0.989564	0
0.8767	5.81356	15.9982	-2.60963	-3.43437	0
0.8773	7.33455	18.129	-1.08397	-2.53212	0
0.8780	5.20516	16.9114	0.747187	-1.60077	0
0.8787	6.11776	15.0737	-1.99955	-2.21197	0
0.8793	7.63875	16.3026	-1.99955	-2.53212	0
0.8800	5.20516	18.129	-0.472973	-3.43437	0
0.8807	3.07578	15.0737	-1.69405	-1.92092	0
0.8813	3.68418	7.7567	-1.08397	2.06644	0
0.8820	1.23369	3.48375	0.747187	2.67764	0
0.8827	-0.287298	1.34164	0.441687	3.57989	0
0.8833	3.37998	-1.39801	1.66277	7.2471	0
0.8840	1.53789	-4.75774	1.96827	6.31575	0
0.8847	-5.47556	-7.20426	-0.778473	4.1911	0
0.8853	-5.47556	-9.63951	-1.99955	7.53815	0
0.8860	-2.11249	-11.4659	-0.168393	9.69191	0
0.8867	-4.56297	-11.4659	2.57835	7.8583	0
0.8873	-7.60495	-11.1615	4.71501	4.8023	0
0.8880	-9.14284	-12.6948	3.49393	-0.0873145	0
0.8887	-12.7932	-13.9125	0.137107	-3.14332	0
0.8893	-15.5479	-11.7816	0.137107	-0.378363	0
0.8900	-13.7227	-4.45334	0.441687	-0.0873145	0
0.8907	-10.968	5.00578	-2.30413	-4.36572	0
0.8913	-9.14284	12.3341	-2.91513	-6.17022	0
0.8920	-7.30075	15.9982	-0.778473	-3.43437	0
0.8927	-4.25877	16.9114	-0.168393	0.523887	0
0.8933	-1.19989	13.5517	-2.30413	2.96869	0
0.8940	-2.11249	8.66992	-2.91513	2.96869	0
0.8947	-7.30075	5.00578	-1.38855	2.06644	0
0.8953	-10.6638	-2.31123	-1.38855	1.45524	0
0.8960	-8.23024	-11.4659	-3.21971	2.06644	0
0.8967	-6.69235	-16.359	-3.83071	5.70455	0
0.8973	-11.2722	-16.9678	-2.91513	6.92695	0
0.8980	-16.1563	-18.7942	-2.91513	1.13509	0
0.8987	-16.4605	-20.3162	-1.69405	-3.43437	0
0.8993	-17.0689	-17.5766	1.96827	-3.43437	0
0.9000	-18.911	-13.3036	3.18843	-2.53212	0
0.9007	-18.911	-9.63951	1.35727	0.84404	0
0.9013	-19.5194	-7.20426	-0.472973	4.8023	0
0.9020	-18.6068	-10.5527	-2.30413	2.35749	0
0.9027	-13.0974	-14.2169	-2.91513	-1.60077	0
0.9033	-7.90915	-13.6081	-1.08397	-0.698516	0
0.9040	-8.53444	-14.2169	-0.168393	1.45524	0
0.9047	-10.0554	-19.7074	-0.168393	0.84404	0
0.9053	-9.14284	-21.5451	-1.08397	-1.30972	0
0.9060	-7.60495	-14.2169	-1.69405	-2.53212	0
0.9067	-7.60495	-4.14893	-1.08397	-0.698516	0
0.9073	-7.90915	2.57054	0.747187	4.1911	0
0.9080	-6.08396	4.09256	1.35727	6.92695	0
0.9087	-3.34618	4.70137	0.441687	4.1911	0
0.9093	-2.11249	7.14789	-1.08397	1.13509	0
0.9100	0.321098	8.66992	-1.38855	1.13509	0
0.9107	2.45048	7.7567	0.747187	1.45524	0
0.9113	2.14629	7.4523	1.66277	0.523887	0
0.9120	2.45048	6.23468	-0.168393	-0.0873145	0
0.9127	4.29257	6.53908	-1.38855	-0.0873145	0
0.9133	4.29257	14.7693	-0.168393	-1.30972	0
0.9140	5.20516	26.0661	-1.08397	-4.04557	0
0.9147	4.59677	29.1215	-1.99955	-4.65677	0
0.9153	2.77158	27.8926	-1.99955	-2.82317	0
0.9160	3.37998	28.197	-1.38855	-3.43437	0
0.9167	4.29257	27.5882	-1.08397	-4.97693	0
0.9173	3.68418	24.8485	-0.168393	-2.53212	0
0.9180	5.81356	21.4888	0.137107	-0.0873145	0
0.9187	7.03035	17.2158	-0.168393	0.523887	0
0.9193	5.20516	13.2473	0.441687	1.74629	0
0.9200	5.20516	9.58314	0.137107	0.84404	0
0.9207	7.95985	6.23468	-1.38855	-2.21197	0
0.9213	8.26404	3.48375	-1.69405	-3.14332	0
0.9220	6.11776	-0.180388	0.441687	-2.53212	0
0.9227	3.37998	-5.36656	2.57835	-4.04557	0
0.9233	3.37998	-8.72629	3.49393	-4.36572	0
0.9240	8.56824	-12.3904	3.49393	-5.26797	0
0.9247	11.6102	-20.6319	3.49393	-4.97693	0
0.9253	9.78503	-29.471	3.49393	-1.30972	0
0.9260	10.0892	-36.1904	2.88385	2.35749	0
0.9267	11.0018	-41.681	1.05269	2.06644	0
0.9273	8.87244	-38.0169	-0.168393	1.74629	0
0.9280	9.17664	-24.2848	1.05269	1.45524	0
0.9287	13.1312	-14.2169	2.27285	0.84404	0
0.9293	15.2775	-10.8571	1.35727	1.13509	0
0.9300	16.1901	-7.20426	-0.168393	-0.698516	0
0.9307	16.4943	-5.36656	-1.08397	-3.43437	0
0.9313	16.4943	-6.88858	-0.168393	-3.43437	0
0.9320	16.4943	-5.97537	1.66277	-2.21197	0
0.9327	15.2775	-3.23572	2.57835	-4.97693	0
0.9333	13.7565	-2.00682	1.66277	-7.39263	0
0.9340	14.9733	-0.180388	0.441687	-6.17022	0
0.9347	16.4943	3.17935	1.05269	-4.04557	0
0.9353	16.1901	5.00578	4.71501	-4.04557	0
0.9360	15.5817	3.17935	5.62967	-4.65677	0
0.9367	16.1901	0.428423	1.05269	-5.26797	0
0.9373	15.5817	-0.484794	-0.472973	-4.36572	0
0.9380	15.2775	-0.484794	0.747187	-3.43437	0
0.9387	15.8859	-2.31123	-1.08397	-3.75452	0
0.9393	15.5817	-3.84453	-4.13529	-2.82317	0
0.9400	14.3649	-2.61563	-4.74629	-0.378363	0
0.9407	13.1312	-2.00682	-5.35637	0.523887	0
0.9413	11.6102	-3.23572	-2.30413	1.13509	0
0.9420	9.78503	-5.97537	1.96827	2.06644	0
0.9427	9.48084	-9.0307	0.441687	1.13509	0
0.9433	10.0892	-11.1615	-1.38855	0.232839	0
0.9440	8.87244	-12.6948	1.66277	2.06644	0
0.9447	6.11776	-13.3036	2.27285	2.96869	0
0.9453	5.20516	-8.11748	-1.38855	0.232839	0
0.9460	4.59677	1.03723	-0.778473	1.13509	0
0.9467	3.68418	6.84349	3.49393	6.31575	0
0.9473	2.77158	8.97432	5.32509	7.2471	0
0.9480	0.625296	10.4964	4.40951	2.96869	0
0.9487	-0.895694	11.4208	1.35727	2.67764	0
0.9493	0.625296	8.97432	0.441687	3.90005	0
0.9500	0.929494	5.00578	2.57835	1.74629	0
0.9507	-3.34618	3.17935	1.66277	-0.378363	0
0.9513	-6.69235	4.09256	-1.69405	0.232839	0
0.9520	-6.08396	5.919	-1.99955	-0.989564	0
0.9527	-5.47556	6.23468	-0.778473	-3.14332	0
0.9533	-5.17136	6.84349	-0.168393	-1.30972	0
0.9540	-3.95457	8.06111	0.441687	0.232839	0
0.9547	-3.04198	6.84349	-0.168393	-0.698516	0
0.9553	-1.80829	4.09256	-0.168393	-0.698516	0
0.9560	-3.04198	4.39697	0.747187	-2.21197	0
0.9567	-6.38816	6.84349	-0.472973	-5.26797	0
0.9573	-5.77976	6.23468	-1.08397	-4.97693	0
0.9580	-2.11249	4.09256	1.35727	-1.60077	0
0.9587	-3.65038	2.87494	1.96827	-0.698516	0
0.9593	-7.30075	0.732828	1.35727	-2.53212	0
0.9600	-6.99655	-1.70242	1.96827	-0.698516	0
0.9607	-4.86717	-3.23572	0.747187	3.90005	0
0.9613	-4.86717	-2.61563	-1.99955	4.8023	0
0.9620	-5.77976	2.26613	-1.08397	1.45524	0
0.9627	-8.23024	6.84349	0.441687	-0.0873145	0
0.9633	-7.90915	4.39697	0.137107	0.84404	0
0.9640	-4.86717	-0.180388	0.137107	2.06644	0
0.9647	-3.95457	1.34164	-0.168393	2.35749	0
0.9653	-4.86717	4.39697	-1.08397	2.06644	0
0.9660	-4.86717	3.48375	-1.99955	2.06644	0
0.9667	-5.77976	3.48375	-1.99955	2.06644	0
0.9673	-7.30075	6.53908	-1.69405	1.45524	0
0.9680	-6.99655	6.53908	-2.60963	2.35749	0
0.9687	-6.99655	4.09256	-5.05087	3.57989	0
0.9693	-7.30075	5.31018	-5.05087	2.96869	0
0.9700	-6.08396	5.919	-3.83071	2.35749	0
0.9707	-5.17136	3.78816	-3.21971	2.06644	0
0.9713	-4.86717	4.09256	-0.472973	0.84404	0
0.9720	-3.04198	5.00578	1.05269	0.523887	0
0.9727	-1.19989	3.48375	-2.91513	2.35749	0
0.9733	-0.591496	1.96172	-5.96645	2.67764	0
0.9740	-0.287298	0.428423	-3.83071	0.232839	0
0.9747	-1.19989	-2.31123	-2.60963	-0.989564	0
0.9753	-3.04198	-3.54012	-3.21971	-0.378363	0
0.9760	-3.95457	-2.31123	-1.08397	0.84404	0
0.9767	-4.86717	-2.93131	0.747187	0.523887	0
0.9773	-5.77976	-2.31123	-1.08397	-1.60077	0
0.9780	-4.25877	1.96172	-1.99955	-3.75452	0
0.9787	-3.04198	3.78816	-0.168393	-3.14332	0
0.9793	-5.47556	1.64604	-1.08397	-1.30972	0
0.9800	-6.38816	2.87494	-1.08397	-2.53212	0
0.9807	-5.47556	6.23468	1.66277	-4.97693	0
0.9813	-7.60495	6.23468	0.137107	-3.43437	0
0.9820	-10.3596	3.17935	-2.30413	-0.989564	0
0.9827	-8.53444	2.26613	-0.168393	-1.92092	0
0.9833	-8.83864	4.09256	1.66277	-2.53212	0
0.9840	-12.1848	6.84349	0.747187	-0.698516	0
0.9847	-10.6638	6.84349	1.05269	1.45524	0
0.9853	-4.86717	5.00578	-0.168393	5.4135	0
0.9860	-2.11249	5.00578	-3.52521	8.46951	0
0.9867	-3.04198	5.919	-2.60963	6.31575	0
0.9873	-3.04198	5.919	-1.08397	5.4135	0
0.9880	-1.19989	5.919	-2.91513	6.92695	0
0.9887	-1.80829	5.919	-3.21971	6.6359	0
0.9893	-3.95457	5.31018	-1.99955	4.8023	0
0.9900	-3.34618	4.70137	-2.91513	3.90005	0
0.9907	-2.11249	1.34164	-1.99955	1.13509	0
0.9913	-2.11249	-2.61563	-0.778473	-0.698516	0
0.9920	-1.19989	-4.75774	-2.60963	-1.60077	0
0.9927	-0.591496	-7.50867	-1.69405	-5.26797	0
0.9933	-2.73778	-11.4659	0.137107	-5.58813	0
0.9940	-1.50409	-12.3904	-1.69405	-0.698516	0
0.9947	0.321098	-11.1615	-0.472973	0.232839	0
0.9953	-2.11249	-13.3036	5.32509	-2.53212	0
0.9960	-2.41668	-18.1854	5.62967	-2.82317	0
0.9967	1.53789	-22.7628	1.96827	-2.82317	0
0.9973	2.45048	-25.5137	0.747187	-3.43437	0
0.9980	-0.287298	-25.5137	0.441687	-1.60077	0
0.9987	-0.895694	-24.2848	0.137107	-1.60077	0
0.9993	1.08159	-21.5226	0.0607319	-5.18066	0
1.0000	2.61948	-16.9452	-2.07501	-7.62547	0
1.0007	2.29838	-8.70374	-2.38051	-6.40306	0
1.0013	-0.743595	1.05978	0.670812	-6.11201	0
1.0020	-3.80247	8.69247	0.976312	-6.11201	0
1.0027	-2.88988	13.2698	-0.244768	-2.73585	0
1.0033	-0.135199	16.6183	0.976312	0	0
1.0040	-1.96039	19.6736	0.670812	0	0
1.0047	-1.65619	20.5868	-2.07501	1.51345	0
1.0053	1.68999	18.7604	-2.07501	6.40306	0
1.0060	0.777395	14.183	-1.15943	9.75012	0
1.0067	-1.96039	10.8233	-0.854848	9.13892	0
1.0073	0.168999	11.4321	2.19739	5.79186	0
1.0080	0.777395	15.7051	3.11297	3.34706	0
1.0087	-2.56878	19.3692	0.0607319	4.27841	0
1.0093	-2.88988	18.456	-2.07501	5.79186	0
1.0100	-1.04779	10.8233	-1.46493	3.34706	0
1.0107	-1.04779	0.450971	-1.15943	0.90225	0
1.0113	-1.35199	-7.79053	-1.46493	1.2224	0
1.0120	-1.35199	-12.3679	-2.99059	2.12465	0
1.0127	-0.439397	-14.1943	-2.99059	-0.611201	0
1.0133	3.53208	-10.8459	0.670812	-3.95826	0
1.0140	4.74887	-6.87731	2.19739	-3.95826	0
1.0147	0.777395	-7.79053	-0.244768	-4.27841	0
1.0153	-2.56878	-7.48612	-2.07501	-7.01426	0
1.0160	-1.04779	-1.38674	-2.07501	-5.79186	0
1.0167	1.08159	2.2774	-2.38051	-3.05601	0
1.0173	3.53208	1.66859	-2.99059	-4.27841	0
1.0180	3.83627	1.36419	-1.77043	-3.66721	0
1.0187	2.61948	0.146566	-0.244768	-0.320153	0
1.0193	1.38579	-3.82198	1.28181	-0.611201	0
1.0200	0.777395	-4.12639	2.80747	-1.8336	0
1.0207	-1.04779	-2.29995	3.11297	1.8336	0
1.0213	-3.80247	-2.29995	-0.244768	1.51345	0
1.0220	-3.80247	0.146566	-2.68601	-2.73585	0
1.0227	0.168999	5.33273	-3.29609	-2.44481	0
1.0233	2.92368	6.85476	-2.99059	0.291048	0
1.0240	2.61948	5.02833	-0.244768	0.291048	0
1.0247	4.44467	2.88621	2.50197	0.90225	0
1.0253	6.57406	1.66859	0.670812	2.12465	0
1.0260	5.66146	1.05978	-0.244768	2.12465	0
1.0267	2.61948	2.2774	2.80747	3.05601	0
1.0273	1.38579	3.19062	2.50197	3.95826	0
1.0280	0.777395	3.81071	-0.244768	2.73585	0
1.0287	1.99419	5.02833	0.0607319	2.12465	0
1.0293	3.53208	5.94154	-1.15943	3.95826	0
1.0300	3.53208	4.72392	-2.68601	3.34706	0
1.0307	3.83627	2.88621	1.58639	-0.611201	0
1.0313	5.35726	2.88621	6.16429	-3.66721	0
1.0320	3.83627	3.19062	4.33313	-5.18066	0
1.0327	1.08159	1.36419	2.19739	-5.50081	0
1.0333	2.61948	-0.462245	0.670812	-5.18066	0
1.0340	5.35726	-1.38674	-0.549348	-6.11201	0
1.0347	4.44467	-5.0396	-0.244768	-5.50081	0
1.0353	3.22788	-10.5414	-0.244768	-3.05601	0
1.0360	2.61948	-13.2811	-0.854848	-2.15376	0
1.0367	1.68999	-14.1943	0.366232	-2.44481	0
1.0373	0.473197	-15.4232	0.670812	-2.15376	0
1.0380	2.61948	-14.8144	0.976312	-2.44481	0
1.0387	5.35726	-11.4547	2.80747	-2.73585	0
1.0393	4.74887	-8.39934	2.19739	0	0
1.0400	2.29838	-6.87731	0.670812	-0.320153	0
1.0407	2.61948	-7.18171	2.19739	-3.34706	0
1.0413	2.61948	-6.87731	2.19739	-1.2224	0
1.0420	1.08159	-4.7352	1.58639	2.12465	0
1.0427	1.68999	-3.21317	4.94321	0.611201	0
1.0433	3.53208	-3.21317	5.85879	-1.2224	0
1.0440	2.61948	-3.51757	1.58639	-0.611201	0
1.0447	1.68999	-4.12639	1.28181	0.611201	0
1.0453	0.777395	-2.29995	2.50197	1.8336	0
1.0460	-0.439397	0.450971	0.670812	2.12465	0
1.0467	-1.04779	-0.15784	-0.244768	2.73585	0
1.0473	-1.96039	0.146566	0.670812	2.73585	0
1.0480	-3.80247	6.85476	0.670812	1.2224	0
1.0487	-3.80247	11.4321	0.670812	1.2224	0
1.0493	-2.56878	9.30128	2.80747	2.12465	0
1.0500	-2.88988	7.76798	3.11297	-0.320153	0
1.0507	-1.96039	8.08366	0.670812	-0.931355	0
1.0513	0.777395	7.15917	-0.244768	3.05601	0
1.0520	1.68999	6.85476	1.58639	2.73585	0
1.0527	1.99419	5.94154	1.89189	-1.2224	0
1.0533	4.44467	3.81071	0.670812	0	0
1.0540	5.35726	3.49503	0.976312	2.12465	0
1.0547	3.53208	1.973	1.89189	-0.611201	0
1.0553	1.99419	-3.21317	2.80747	-4.27841	0
1.0560	1.68999	-5.34401	4.02855	-5.79186	0
1.0567	2.61948	-5.0396	1.58639	-4.56946	0
1.0573	3.53208	-10.237	-1.46493	-2.15376	0
1.0580	3.22788	-13.2811	0.366232	-0.611201	0
1.0587	3.53208	-9.00815	2.50197	-1.8336	0
1.0593	3.53208	-4.43079	0.976312	-3.34706	0
1.0600	2.61948	-1.99555	-0.244768	-1.8336	0
1.0607	1.08159	1.36419	-1.15943	3.95826	0
1.0613	0.777395	1.66859	-2.99059	8.52772	0
1.0620	0.777395	-0.15784	-2.38051	7.33442	0
1.0627	3.53208	1.36419	-0.854848	6.72322	0
1.0633	5.05307	4.11511	-0.854848	7.91651	0
1.0640	2.92368	5.02833	-0.854848	4.88961	0
1.0647	0.777395	7.15917	-1.15943	0.291048	0
1.0653	-0.135199	10.8233	-2.68601	-0.931355	0
1.0660	-0.439397	12.0409	-1.46493	0	0
1.0667	0.777395	9.60568	0.976312	2.12465	0
1.0673	-0.439397	8.69247	0.670812	3.34706	0
1.0680	-5.01927	8.69247	-0.549348	2.12465	0
1.0687	-4.41087	5.63714	-0.854848	2.44481	0
1.0693	-0.743595	1.36419	-1.15943	3.95826	0
1.0700	-1.35199	1.973	-0.549348	3.34706	0
1.0707	-1.96039	5.94154	0.0607319	3.66721	0
1.0713	0.168999	4.11511	-0.549348	4.56946	0
1.0720	0.168999	1.05978	-1.15943	2.12465	0
1.0727	0.777395	3.49503	0.670812	0	0
1.0733	1.68999	6.85476	0.976312	1.2224	0
1.0740	-0.439397	5.33273	-0.854848	2.12465	0
1.0747	-2.56878	3.19062	-1.46493	1.2224	0
1.0753	-1.96039	4.11511	-1.46493	0.291048	0
1.0760	-2.26458	4.41952	-2.38051	0.291048	0
1.0767	-2.88988	3.19062	-0.244768	0.611201	0
1.0773	-2.26458	1.36419	1.58639	-0.320153	0
1.0780	-4.10667	2.88621	-0.854848	-3.66721	0
1.0787	-5.62766	4.41952	-0.244768	-6.11201	0
1.0793	-3.80247	1.36419	5.24871	-4.56946	0
1.0800	-2.56878	-0.766651	5.85879	-2.15376	0
1.0807	-2.88988	1.05978	1.58639	-1.54256	0
1.0813	-2.88988	-1.08233	-1.15943	-2.44481	0
1.0820	-4.10667	-5.96409	-1.77043	-3.34706	0
1.0827	-6.54026	-5.96409	-1.15943	-3.34706	0
1.0833	-8.99074	-4.12639	-1.15943	-2.73585	0
1.0840	-8.07815	-5.0396	-2.68601	-2.15376	0
1.0847	-3.80247	-3.51757	-2.38051	-0.611201	0
1.0853	-1.04779	-2.29995	0.670812	-1.54256	0
1.0860	-1.96039	-4.12639	1.58639	-3.95826	0
1.0867	-3.80247	-3.51757	0.670812	-3.34706	0
1.0873	-2.26458	-1.38674	-1.15943	-0.931355	0
1.0880	-0.135199	-3.51757	-3.29609	0.291048	0
1.0887	-1.35199	-5.0396	-2.68601	1.51345	0
1.0893	-2.88988	-2.90876	0.366232	3.66721	0
1.0900	-1.35199	-2.29995	0.670812	5.50081	0
1.0907	-1.65619	-3.51757	2.50197	6.72322	0
1.0913	-4.41087	-0.462245	6.16429	5.79186	0
1.0920	-2.88988	3.81071	4.33313	5.18066	0
1.0927	1.08159	5.94154	-0.854848	6.72322	0
1.0933	-0.743595	6.24595	-0.549348	7.91651	0
1.0940	-4.10667	5.33273	1.89189	5.18066	0
1.0947	-2.26458	3.49503	0.0607319	0	0
1.0953	0.777395	5.33273	-2.38051	-3.95826	0
1.0960	2.61948	10.8233	-0.244768	-3.34706	0
1.0967	3.22788	14.183	2.50197	-0.611201	0
1.0973	0.777395	8.99687	0.976312	-0.931355	0
1.0980	-2.88988	-0.766651	-1.15943	-2.15376	0
1.0987	-3.19408	-3.51757	-0.244768	-1.2224	0
1.0993	-1.65619	0.450971	-0.244768	-1.8336	0
1.1000	-0.743595	-1.38674	-1.15943	-4.88961	0
1.1007	0.473197	-6.87731	-0.244768	-3.95826	0
1.1013	0.777395	-9.00815	2.19739	-0.931355	0
1.1020	-1.04779	-14.1943	3.41755	-1.8336	0
1.1027	-2.88988	-21.827	4.63863	-4.27841	0
1.1033	-2.56878	-20.9138	5.55421	-1.8336	0
1.1040	-3.80247	-18.7717	4.63863	1.8336	0
1.1047	-4.71507	-22.7402	2.50197	-0.611201	0
1.1053	-1.96039	-24.8823	1.58639	-3.95826	0
1.1060	-0.135199	-23.3603	2.19739	-0.931355	0
1.1067	-1.35199	-22.7402	2.19739	1.2224	0
1.1073	-0.135199	-19.0874	3.41755	-2.73585	0
1.1080	2.92368	-12.9767	3.72305	-4.27841	0
1.1087	4.14047	-10.237	1.89189	-1.2224	0
1.1093	4.74887	-6.5729	0.670812	0	0
1.1100	5.35726	-2.29995	1.58639	0.291048	0
1.1107	3.53208	-0.462245	2.19739	0.611201	0
1.1113	4.14047	1.973	1.58639	-0.320153	0
1.1120	6.87825	6.24595	-0.244768	-0.611201	0
1.1127	3.53208	7.46357	-1.46493	-1.54256	0
1.1133	-3.80247	8.38806	0.976312	-3.05601	0
1.1140	-3.49828	9.91009	3.11297	-1.8336	0
1.1147	0.777395	11.1277	3.11297	-1.2224	0
1.1153	-0.439397	15.0963	3.41755	-3.34706	0
1.1160	-3.49828	19.0648	3.11297	-2.44481	0
1.1167	-4.10667	16.3139	0.0607319	-0.611201	0
1.1173	-5.62766	10.2145	-1.77043	-2.15376	0
1.1180	-7.14865	7.46357	-1.15943	-2.44481	0
1.1187	-5.93186	5.33273	-0.549348	-1.8336	0
1.1193	-3.49828	1.36419	0.670812	-4.27841	0
1.1200	-1.65619	-2.60436	-0.854848	-5.79186	0
1.1207	-1.35199	-4.7352	-3.90617	-4.27841	0
1.1213	-2.56878	-6.5729	-1.46493	-2.44481	0
1.1220	-3.19408	-9.31255	3.11297	-0.320153	0
1.1227	-2.88988	-9.93264	1.89189	0	0
1.1233	-0.135199	-8.70374	-1.46493	-2.44481	0
1.1240	3.83627	-10.237	-2.68601	-0.320153	0
1.1247	5.35726	-11.7591	-2.99059	3.05601	0
1.1253	4.14047	-8.70374	-2.07501	2.12465	0
1.1260	4.44467	-2.29995	-0.549348	3.05601	0
1.1267	5.66146	2.88621	0.976312	5.79186	0
1.1273	5.35726	5.63714	3.41755	3.95826	0
1.1280	4.44467	7.15917	2.19739	4.27841	0
1.1287	2.29838	9.30128	-2.68601	8.52772	0
1.1293	-1.04779	9.91009	-4.21167	7.62547	0
1.1300	-1.04779	10.5189	-2.07501	3.95826	0
1.1307	-0.135199	12.9654	-2.07501	1.51345	0
1.1313	-0.743595	13.2698	-2.99059	0	0
1.1320	-1.04779	8.99687	-2.99059	-0.611201	0
1.1327	-1.35199	5.33273	-2.38051	0.611201	0
1.1333	-2.88988	2.2774	-1.15943	0.611201	0
1.1340	-2.88988	-1.38674	-0.549348	-1.54256	0
1.1347	1.68999	-1.38674	-1.77043	-5.18066	0
1.1353	6.57406	-1.38674	-1.15943	-7.33442	0
1.1360	7.18245	-2.90876	0.0607319	-6.11201	0
1.1367	3.83627	-0.766651	-1.77043	-3.95826	0
1.1373	1.99419	1.36419	-3.90617	-3.05601	0
1.1380	2.61948	-1.38674	-2.07501	-1.54256	0
1.1387	2.92368	-3.51757	0.0607319	-1.54256	0
1.1393	1.68999	-2.60436	0.366232	-2.15376	0
1.1400	0.168999	0.755377	1.58639	-0.611201	0
1.1407	-1.35199	5.94154	0.670812	0	0
1.1413	-2.56878	5.63714	-3.60159	-0.611201	0
1.1420	-3.49828	1.36419	-4.82175	2.12465	0
1.1427	-3.80247	4.41952	-2.07501	3.95826	0
1.1433	-2.56878	8.99687	-0.549348	2.44481	0
1.1440	-1.35199	6.24595	-1.46493	4.56946	0
1.1447	-1.35199	2.88621	-2.07501	8.52772	0
1.1453	-0.439397	3.19062	-2.07501	5.79186	0
1.1460	1.68999	3.81071	-0.549348	2.12465	0
1.1467	3.22788	6.55035	-0.244768	5.50081	0
1.1473	4.44467	9.60568	-2.07501	7.62547	0
1.1480	5.05307	7.76798	-1.46493	4.27841	0
1.1487	5.35726	4.11511	0.366232	3.05601	0
1.1493	6.87825	0.146566	-0.549348	4.88961	0
1.1500	5.96566	-4.12639	-1.77043	3.05601	0
1.1507	1.68999	-5.96409	0.976312	-0.931355	0
1.1513	-0.439397	-4.43079	3.72305	-0.931355	0
1.1520	0.473197	-5.96409	2.50197	-0.931355	0
1.1527	-0.439397	-10.5414	-0.854848	-2.15376	0
1.1533	-3.19408	-11.1503	-2.38051	-1.8336	0
1.1540	-3.19408	-7.79053	-3.60159	-1.2224	0
1.1547	-1.04779	-5.34401	-2.99059	-2.15376	0
1.1553	-1.35199	-5.34401	-0.244768	-3.34706	0
1.1560	-3.80247	-5.96409	0.670812	-3.95826	0
1.1567	-3.80247	-5.0396	-2.07501	-5.18066	0
1.1573	-1.96039	-1.69114	-1.77043	-5.18066	0
1.1580	-0.135199	2.2774	1.58639	-1.8336	0
1.1587	1.38579	1.05978	1.58639	0.90225	0
1.1593	1.08159	-2.90876	-0.549348	0	0
1.1600	0.168999	-2.29995	-0.549348	-0.611201	0
1.1607	2.61948	2.2774	0.670812	0.291048	0
1.1613	8.11195	6.85476	1.28181	-3.05601	0
1.1620	9.93713	10.5189	1.58639	-6.11201	0
1.1627	10.8497	12.9654	3.72305	-3.34706	0
1.1633	11.7623	14.183	5.24871	-0.320153	0
1.1640	8.72034	14.4874	3.11297	1.51345	0
1.1647	3.53208	13.2698	-0.244768	5.79186	0
1.1653	2.92368	11.7365	0.670812	7.62547	0
1.1660	4.44467	13.8786	1.58639	4.56946	0
1.1667	2.61948	15.7051	0.0607319	5.18066	0
1.1673	1.99419	12.661	-0.244768	8.84787	0
1.1680	4.44467	10.2145	-1.15943	7.62547	0
1.1687	4.74887	10.5189	-3.60159	5.50081	0
1.1693	3.53208	8.08366	-1.77043	7.62547	0
1.1700	3.83627	5.02833	1.28181	9.45907	0
1.1707	5.35726	4.41952	0.670812	9.45907	0
1.1713	4.74887	1.05978	-0.549348	10.3613	0
1.1720	0.777395	-4.12639	0.0607319	8.84787	0
1.1727	-2.26458	-3.21317	-1.15943	3.05601	0
1.1733	-2.56878	-3.21317	-2.07501	-1.8336	0
1.1740	-0.439397	-9.31255	-1.15943	-3.34706	0
1.1747	1.08159	-9.93264	-0.854848	-5.50081	0
1.1753	-0.135199	-3.21317	-0.854848	-8.55682	0
1.1760	-3.80247	-2.29995	0.366232	-7.94562	0
1.1767	-5.01927	-6.5729	-0.854848	-6.11201	0
1.1773	-2.88988	-5.96409	-4.51717	-7.62547	0
1.1780	-1.65619	-2.29995	-3.60159	-7.94562	0
1.1787	-1.96039	-1.38674	0.670812	-6.11201	0
1.1793	-1.65619	-4.12639	0.366232	-8.55682	0
1.1800	-3.19408	-9.00815	-0.549348	-10.3904	0
1.1807	-5.32346	-12.3679	0.976312	-5.18066	0
1.1813	-5.32346	-10.5414	-0.244768	-1.54256	0
1.1820	-5.01927	-7.79053	-2.07501	-1.54256	0
1.1827	-5.62766	-8.70374	1.28181	3.05601	0
1.1833	-4.41087	-10.5414	4.02855	6.11201	0
1.1840	-1.96039	-13.2811	1.28181	3.05601	0
1.1847	-3.19408	-15.1188	0.670812	2.44481	0
1.1853	-6.54026	-12.0635	3.11297	4.56946	0
1.1860	-6.23606	-5.34401	1.58639	0.90225	0
1.1867	-3.49828	-0.15784	-0.244768	-1.54256	0
1.1873	-4.71507	3.49503	2.50197	0.291048	0
1.1880	-6.54026	9.30128	2.80747	-2.44481	0
1.1887	-2.88988	16.3139	-0.549348	-4.88961	0
1.1893	-0.135199	19.6736	-2.07501	-0.611201	0
1.1900	-0.743595	17.8472	0.366232	1.2224	0
1.1907	-1.96039	16.3139	1.58639	-1.2224	0
1.1913	-2.56878	18.1516	-1.15943	-0.931355	0
1.1920	-3.19408	16.3139	-3.90617	-0.611201	0
1.1927	-5.62766	9.60568	-3.29609	-3.34706	0
1.1933	-9.29494	4.11511	-1.15943	-4.56946	0
1.1940	-9.59914	-1.08233	0.366232	-6.11201	0
1.1947	-7.45285	-7.79053	0.366232	-10.0703	0
1.1953	-8.99074	-11.4547	-2.07501	-9.45907	0
1.1960	-10.8159	-12.0635	-3.60159	-3.66721	0
1.1967	-8.68654	-15.4232	-1.15943	-0.931355	0
1.1973	-5.62766	-21.2182	1.28181	-1.2224	0
1.1980	-4.71507	-25.1867	0.366232	0.611201	0
1.1987	-6.23606	-27.3176	0.0607319	0.291048	0
1.1993	-8.68654	-26.7088	0.670812	-5.79186	0
1.2000	-8.38234	-26.4044	-0.854848	-9.77922	0
1.2007	-5.93186	-28.8509	-1.46493	-8.23667	0
1.2013	-5.32346	-25.7955	-1.15943	-7.62547	0
1.2020	-5.93186	-16.032	-2.68601	-8.55682	0
1.2027	-6.84445	-9.61696	-2.99059	-5.79186	0
1.2033	-7.75705	-6.87731	-1.15943	-2.44481	0
1.2040	-6.54026	-0.766651	-0.854848	-0.611201	0
1.2047	-2.88988	4.11511	-0.549348	0.611201	0
1.2053	-1.04779	1.66859	1.58639	1.2224	0
1.2060	-1.96039	-1.99555	0.670812	-0.320153	0
1.2067	-3.49828	1.05978	-1.15943	0.291048	0
1.2073	-2.26458	5.02833	0.670812	3.05601	0
1.2080	0.777395	3.19062	2.50197	3.05601	0
1.2087	1.68999	2.2774	1.58639	-0.611201	0
1.2093	0.777395	6.85476	-0.854848	-1.54256	0
1.2100	1.68999	10.2145	-2.38051	2.12465	0
1.2107	2.61948	8.38806	0.0607319	4.56946	0
1.2113	0.777395	6.85476	3.72305	1.2224	0
1.2120	1.68999	7.76798	3.11297	-1.2224	0
1.2127	5.05307	6.55035	-0.244768	1.51345	0
1.2133	5.35726	4.11511	-2.07501	1.51345	0
1.2140	3.53208	2.2774	-2.99059	-1.54256	0
1.2147	1.99419	1.66859	-1.46493	-0.611201	0
1.2153	1.08159	0.146566	0.0607319	0.291048	0
1.2160	1.38579	-1.38674	-0.244768	-1.8336	0
1.2167	1.08159	-0.462245	-1.15943	-1.8336	0
1.2173	-1.65619	-0.462245	-1.15943	0.291048	0
1.2180	-1.04779	-3.21317	-1.77043	-0.320153	0
1.2187	1.99419	-5.0396	-1.15943	-0.320153	0
1.2193	1.08159	-1.99555	0.0607319	1.8336	0
1.2200	0.168999	1.36419	-0.244768	1.51345	0
1.2207	3.83627	4.11511	-1.15943	-1.54256	0
1.2213	4.44467	5.63714	-0.854848	-1.8336	0
1.2220	0.168999	5.33273	0.366232	1.51345	0
1.2227	-0.135199	6.85476	1.89189	3.05601	0
1.2233	2.92368	10.2145	3.11297	2.73585	0
1.2240	2.29838	8.69247	2.80747	4.27841	0
1.2247	-0.743595	3.49503	1.28181	6.72322	0
1.2253	-0.135199	2.2774	-1.15943	6.72322	0
1.2260	3.22788	2.58181	-1.15943	4.88961	0
1.2267	3.53208	2.2774	0.670812	3.34706	0
1.2273	2.61948	4.11511	0.670812	2.12465	0
1.2280	4.74887	6.55035	-0.244768	1.8336	0
1.2287	7.48665	6.85476	1.28181	3.05601	0
1.2293	7.18245	6.85476	1.89189	5.79186	0
1.2300	8.11195	5.94154	0.670812	7.62547	0
1.2307	8.11195	4.41952	0.976312	4.88961	0
1.2313	6.26986	4.11511	3.11297	1.8336	0
1.2320	4.44467	1.05978	3.41755	2.44481	0
1.2327	2.61948	-4.12639	1.58639	3.66721	0
1.2333	1.08159	-4.12639	-0.244768	3.05601	0
1.2340	2.92368	-0.462245	-0.244768	2.12465	0
1.2347	4.44467	1.36419	2.50197	0.611201	0
1.2353	4.74887	2.58181	4.63863	-0.931355	0
1.2360	9.02454	2.88621	4.33313	-2.44481	0
1.2367	12.6749	0.146566	1.89189	-5.50081	0
1.2373	11.1539	-1.38674	0.976312	-7.33442	0
1.2380	9.63293	-1.38674	0.670812	-5.18066	0
1.2387	10.5455	-2.29995	-0.244768	-3.66721	0
1.2393	9.93713	0.146566	0.366232	-3.05601	0
1.2400	10.5455	3.19062	2.19739	-1.54256	0
1.2407	11.4581	0.450971	0.976312	-1.54256	0
1.2413	9.02454	-1.08233	-0.244768	-2.44481	0
1.2420	5.96566	2.2774	1.58639	0	0
1.2427	5.05307	5.33273	1.89189	2.12465	0
1.2433	3.53208	7.15917	0.670812	2.44481	0
1.2440	2.29838	6.85476	0.670812	2.12465	0
1.2447	1.99419	4.72392	-0.244768	2.12465	0
1.2453	0.777395	5.63714	-1.15943	2.12465	0
1.2460	0.473197	8.38806	0.976312	1.51345	0
1.2467	2.61948	8.69247	3.41755	-0.320153	0
1.2473	0.777395	9.60568	3.41755	-0.611201	0
1.2480	-2.88988	9.60568	1.58639	-0.611201	0
1.2487	-2.26458	6.24595	-1.46493	0.611201	0
1.2493	-0.439397	5.94154	-2.07501	3.66721	0
1.2500	-0.743595	5.02833	0.0607319	4.27841	0
1.2507	-1.35199	0.755377	0.670812	0.611201	0
1.2513	-1.65619	-0.462245	0.670812	-1.2224	0
1.2520	-1.35199	-0.766651	2.80747	0.611201	0
1.2527	-1.96039	-4.12639	3.41755	0.611201	0
1.2533	-4.10667	-5.0396	0.976312	0.291048	0
1.2540	-5.01927	-6.5729	0.670812	2.73585	0
1.2547	-4.10667	-10.237	0.670812	3.95826	0
1.2553	-6.23606	-9.61696	-1.15943	1.8336	0
1.2560	-7.45285	-7.18171	-0.549348	-0.611201	0
1.2567	-7.14865	-9.31255	1.28181	-1.2224	0
1.2573	-8.07815	-9.31255	0.366232	-1.2224	0
1.2580	-7.45285	-5.96409	-2.07501	-1.54256	0
1.2587	-5.32346	-3.51757	-0.244768	-1.54256	0
1.2593	-7.45285	1.36419	4.33313	-1.2224	0
1.2600	-7.75705	4.72392	4.63863	-2.44481	0
1.2607	-3.19408	2.2774	-0.244768	-4.27841	0
1.2613	-2.88988	1.36419	-2.07501	-5.50081	0
1.2620	-3.49828	3.19062	1.28181	-5.18066	0
1.2627	-1.04779	-0.15784	1.28181	-4.27841	0
1.2633	-2.26458	-5.34401	-1.15943	-2.44481	0
1.2640	-5.32346	-6.2685	-0.244768	-0.931355	0
1.2647	-5.93186	-5.65969	0.670812	-0.611201	0
1.2653	-7.45285	-5.65969	-0.244768	-1.2224	0
1.2660	-7.75705	-3.21317	0.670812	-2.15376	0
1.2667	-4.71507	3.19062	2.80747	-2.73585	0
1.2673	-3.80247	8.08366	2.50197	-1.54256	0
1.2680	-3.80247	7.76798	1.89189	1.8336	0
1.2687	-0.743595	6.55035	2.50197	4.56946	0
1.2693	1.68999	9.60568	3.11297	5.50081	0
1.2700	1.68999	12.0409	3.11297	7.33442	0
1.2707	3.83627	12.661	3.41755	8.52772	0
1.2713	5.66146	15.0963	4.02855	7.33442	0
1.2720	3.83627	16.0095	4.33313	4.88961	0
1.2727	0.473197	13.5742	4.02855	1.8336	0
1.2733	-0.743595	11.1277	1.58639	0.291048	0
1.2740	-0.135199	7.15917	-2.68601	1.2224	0
1.2747	0.777395	2.2774	-2.68601	2.73585	0
1.2753	1.08159	0.755377	0.670812	3.66721	0
1.2760	1.99419	-0.766651	-1.15943	4.56946	0
1.2767	3.83627	-5.65969	-3.90617	3.66721	0
1.2773	5.96566	-6.87731	-0.854848	1.8336	0
1.2780	4.44467	-6.87731	0.670812	1.8336	0
1.2787	-1.04779	-12.6723	-2.07501	0.611201	0
1.2793	-3.19408	-18.4673	-1.15943	-2.15376	0
1.2800	-0.439397	-23.9691	-0.244768	-3.34706	0
1.2807	-1.04779	-32.515	-1.46493	-6.40306	0
1.2813	-5.62766	-34.9503	-1.46493	-11.9039	0
1.2820	-5.62766	-31.5905	-2.07501	-10.6815	0
1.2827	-2.56878	-31.2861	-2.07501	-4.27841	0
1.2833	-3.19408	-27.0132	2.19739	-1.8336	0
1.2840	-5.32346	-18.1629	4.33313	-3.05601	0
1.2847	-5.93186	-15.1188	1.28181	-3.05601	0
1.2853	-5.62766	-12.3679	-0.854848	-2.73585	0
1.2860	-2.88988	-4.7352	-0.549348	-3.66721	0
1.2867	-0.439397	-2.60436	-1.77043	-4.27841	0
1.2873	-1.65619	-2.29995	-2.07501	-1.8336	0
1.2880	-3.80247	6.24595	0.366232	-0.611201	0
1.2887	-2.88988	12.0409	3.41755	-3.05601	0
1.2893	-0.439397	10.2145	2.80747	-5.18066	0
1.2900	-0.439397	8.69247	-0.854848	-4.27841	0
1.2907	0.777395	5.94154	-2.68601	-1.54256	0
1.2913	3.53208	1.36419	-2.38051	2.12465	0
1.2920	4.44467	0.450971	-2.68601	4.88961	0
1.2927	3.53208	1.36419	-1.15943	3.05601	0
1.2933	2.92368	2.58181	1.58639	2.12465	0
1.2940	3.53208	5.02833	0.670812	2.12465	0
1.2947	4.14047	4.11511	1.28181	-1.54256	0
1.2953	5.35726	0.755377	4.02855	-4.27841	0
1.2960	6.26986	0.450971	2.80747	-1.54256	0
1.2967	6.57406	-0.462245	-0.549348	-1.8336	0
1.2973	5.35726	-2.29995	-0.244768	-4.27841	0
1.2980	3.22788	-0.766651	0.670812	-3.34706	0
1.2987	3.22788	0.450971	-0.244768	-4.88961	0
1.2993	5.96566	0.450971	0.670812	-8.84787	0
1.3000	6.26986	2.88621	1.58639	-5.50081	0
1.3007	3.53208	5.02833	-0.549348	0.611201	0
1.3013	3.53208	7.76798	-2.68601	1.2224	0
1.3020	6.26986	10.8233	-3.90617	1.51345	0
1.3027	6.26986	10.5189	-4.82175	4.56946	0
1.3033	5.05307	8.38806	-3.29609	3.95826	0
1.3040	6.26986	10.8233	-0.244768	3.05601	0
1.3047	5.35726	16.0095	0.0607319	3.95826	0
1.3053	2.61948	17.5428	-1.46493	4.56946	0
1.3060	4.14047	13.5742	-0.854848	5.50081	0
1.3067	8.11195	11.4321	0.976312	6.72322	0
1.3073	6.26986	14.7919	1.58639	6.72322	0
1.3080	4.14047	15.7051	2.19739	6.72322	0
1.3087	5.35726	12.3453	1.28181	7.33442	0
1.3093	4.74887	11.7365	-1.15943	8.52772	0
1.3100	0.777395	12.3453	-0.854848	7.33442	0
1.3107	-0.135199	10.5189	0.976312	3.05601	0
1.3113	0.473197	11.1277	-1.15943	0.611201	0
1.3120	-0.135199	11.7365	-2.99059	1.2224	0
1.3127	-0.135199	6.85476	-0.854848	1.51345	0
1.3133	-0.439397	2.2774	-1.15943	2.12465	0
1.3140	-3.19408	3.19062	-3.90617	5.79186	0
1.3147	-5.62766	4.11511	-2.07501	6.11201	0
1.3153	-5.62766	1.36419	0.0607319	2.12465	0
1.3160	-3.49828	0.450971	-0.244768	-1.8336	0
1.3167	-1.04779	0.755377	-0.854848	-4.27841	0
1.3173	0.168999	-1.08233	-2.38051	-2.44481	0
1.3180	-0.743595	-2.90876	-3.29609	2.12465	0
1.3187	-2.56878	-5.96409	-0.244768	2.73585	0
1.3193	-3.80247	-10.5414	2.50197	-1.8336	0
1.3200	-3.19408	-8.39934	2.50197	-5.79186	0
1.3207	-2.26458	-0.462245	0.670812	-5.50081	0
1.3213	-2.26458	-0.462245	-2.38051	-3.05601	0
1.3220	-1.65619	-7.79053	-4.21167	-0.320153	0
1.3227	0.168999	-9.31255	-2.07501	1.2224	0
1.3233	0.777395	-5.96409	-0.854848	0.90225	0
1.3240	-1.04779	-3.82198	-0.549348	-1.54256	0
1.3247	-3.80247	0.755377	0.0607319	-3.66721	0
1.3253	-6.54026	3.19062	-0.854848	-2.44481	0
1.3260	-7.14865	-1.38674	-0.854848	0.291048	0
1.3267	-7.45285	-7.18171	2.50197	0.90225	0
1.3273	-8.38234	-12.3679	1.28181	0.611201	0
1.3280	-7.14865	-17.5541	-2.68601	0.291048	0
1.3287	-4.41087	-21.5226	-1.15943	-0.931355	0
1.3293	-2.88988	-27.622	0.0607319	0	0
1.3300	-1.65619	-30.6773	-1.46493	1.2224	0
1.3307	-1.04779	-27.9377	1.28181	0	0
1.3313	-1.04779	-27.9377	4.33313	-2.15376	0
1.3320	0.168999	-29.1553	0.670812	-2.44481	0
1.3327	-2.56878	-23.0446	-2.07501	-2.73585	0
[truncated: 54,358 more rows]
