# Supplementary material for: Identification of Haptic Based Guiding Using Hard Reins
Source: PLoS One. 2015 Jul 22;10(7):e0132020. doi: 10.1371/journal.pone.0132020 (PMC4511788; doi:10.1371/journal.pone.0132020)
Supplement: S3 File — (ZIP) [file pone.0132020.s003.zip › EMGData1/Subject5/T16/t16.txt]

0.0000	1.69841	-6.87588	2.5024	-0.921067	0
0.0007	4.44149	-6.87588	1.58665	-0.614045	0
0.0013	7.19099	-6.87588	2.19715	-2.13819	0
0.0020	4.44149	-3.52318	1.8919	-2.13819	0
0.0027	2.30727	-0.170476	-0.8547	-1.52415	0
0.0033	4.44149	-1.07968	-1.15995	-2.75224	0
0.0040	5.35799	-1.38275	-0.2442	-3.05926	0
0.0047	2.6085	0.454604	-1.4652	-1.22809	0
0.0053	-0.134591	3.20117	-2.0757	-2.75224	0
0.0060	1.08313	6.55387	-0.2442	-4.27638	0
0.0067	3.22377	6.55387	-0.8547	0.296057	0
0.0073	1.69841	4.11038	-1.15995	3.9584	0
0.0080	1.69841	5.32265	1.8919	-0.614045	0
0.0087	3.52499	6.85694	3.1129	-4.27638	0
0.0093	1.99963	3.80731	-1.77045	-1.83117	0
0.0100	-0.134591	3.20117	-3.90655	0.60308	0
0.0107	1.08313	4.41345	-0.54945	1.21712	0
0.0113	1.69841	1.36381	1.2814	1.52415	0
0.0120	-1.05109	-1.07968	0.3663	1.21712	0
0.0127	-2.26881	-1.98889	-0.2442	1.21712	0
0.0133	-2.57645	-3.82625	-1.77045	2.43425	0
0.0140	-1.05109	-3.22011	-2.3803	0	0
0.0147	1.99963	-1.07968	-1.15995	-2.44521	0
0.0153	2.6085	-1.98889	-1.15995	2.12723	0
0.0160	2.6085	-3.82625	-1.15995	6.40361	0
0.0167	3.52499	-3.52318	0.06105	3.9584	0
0.0173	1.69841	-3.82625	-0.8547	3.04829	0
0.0180	1.08313	-5.03853	-0.54945	4.26542	0
0.0187	6.27449	-5.03853	0.976151	-0.307022	0
0.0193	6.57572	-2.91704	-0.8547	-4.89043	0
0.0200	1.39077	-1.07968	-2.0757	-1.52415	0
0.0207	0.166636	-1.98889	0.670901	0.60308	0
0.0213	1.69841	-0.776615	0.670901	-0.614045	0
0.0220	0.781908	3.20117	-2.68555	-0.307022	0
0.0227	1.69841	2.27302	-2.3803	0.296057	0
0.0233	2.6085	-1.38275	-0.2442	0.60308	0
0.0240	0.474272	-2.59503	1.58665	4.57244	0
0.0247	0.166636	-3.52318	2.19715	8.23478	0
0.0253	1.99963	-5.96668	-1.15995	5.49351	0
0.0260	1.69841	-7.48202	-3.29605	1.52415	0
0.0267	1.39077	-7.48202	-0.2442	0.296057	0
0.0273	1.99963	-5.96668	1.2814	-0.614045	0
0.0280	1.08313	-6.87588	-1.15995	-1.52415	0
0.0287	0.781908	-7.78509	-1.15995	0.296057	0
0.0293	1.69841	-2.29196	0.670901	1.21712	0
0.0300	0.781908	1.96995	1.8919	-1.22809	0
0.0307	-1.65995	-1.38275	1.58665	-4.58341	0
0.0313	-1.96759	-3.52318	-0.54945	-4.27638	0
0.0320	-1.96759	-2.91704	-0.8547	-2.44521	0
0.0327	-1.96759	-5.03853	0.670901	-2.44521	0
0.0333	-2.26881	-5.96668	0.06105	-3.35532	0
0.0340	-2.26881	-4.43239	-1.77045	-1.52415	0
0.0347	-2.88409	-4.12932	-0.54945	0.910102	0
0.0353	-1.96759	0.454604	1.2814	0.296057	0
0.0360	-1.96759	8.06922	0.976151	-1.22809	0
0.0367	-1.96759	13.2593	0.3663	-0.614045	0
0.0373	-1.96759	16.934	-0.8547	0.296057	0
0.0380	-1.96759	19.0555	-1.15995	1.52415	0
0.0387	-1.96759	18.4493	-0.2442	2.74127	0
0.0393	-1.96759	17.8432	-1.15995	3.9584	0
0.0400	-1.96759	17.5401	-2.0757	2.74127	0
0.0407	-1.96759	16.934	0.06105	-0.307022	0
0.0413	-1.96759	17.8432	0.670901	-0.614045	0
0.0420	-1.96759	19.3775	-2.9908	2.12723	0
0.0427	-1.96759	16.934	-2.9908	2.74127	0
0.0433	-1.96759	12.047	-0.8547	1.52415	0
0.0440	-1.96759	6.85694	-1.77045	3.35532	0
0.0447	-1.96759	2.27302	-3.29605	6.71063	0
0.0453	-1.96759	-3.52318	-2.0757	6.40361	0
0.0460	-1.96759	-10.5317	0.06105	3.35532	0
0.0467	-1.96759	-14.8125	2.5024	3.04829	0
0.0473	-1.96759	-17.256	2.80765	3.66234	0
0.0480	2.6085	-24.5676	2.19715	1.21712	0
0.0487	-1.05109	-32.2011	2.5024	-0.921067	0
0.0493	-3.80058	-31.595	0.3663	-1.83117	0
0.0500	-3.80058	-26.1018	-2.9908	-3.35532	0
0.0507	-2.57645	-19.6995	-2.9908	-3.96936	0
0.0513	-2.26881	-10.5317	-0.8547	-1.52415	0
0.0520	-2.88409	-2.29196	-0.54945	-1.52415	0
0.0527	-1.96759	1.96995	-0.2442	-5.18649	0
0.0533	-2.26881	5.64467	0.3663	-4.27638	0
0.0540	-3.49295	7.46308	-0.54945	0.296057	0
0.0547	-2.88409	4.11038	-1.77045	-0.307022	0
0.0553	-0.134591	1.66688	-2.9908	-2.44521	0
0.0560	-0.134591	3.20117	-3.6013	-2.44521	0
0.0567	-1.96759	4.41345	-1.15995	-2.44521	0
0.0573	-2.88409	5.01958	-0.2442	-1.83117	0
0.0580	-2.88409	6.85694	-2.3803	0.910102	0
0.0587	-4.10181	8.39123	-1.4652	0.296057	0
0.0593	-3.49295	9.60351	1.58665	-2.75224	0
0.0600	-1.05109	7.46308	0.976151	-2.13819	0
0.0607	-1.96759	-0.473546	-1.15995	0.296057	0
0.0613	-3.49295	-5.96668	-0.54945	0.296057	0
0.0620	-2.88409	-4.12932	0.06105	-0.614045	0
0.0627	-2.57645	-1.07968	-0.54945	-1.52415	0
0.0633	-2.88409	2.57609	-1.77045	-1.52415	0
0.0640	-4.10181	7.76615	-0.8547	-0.614045	0
0.0647	-6.23603	8.99737	0.3663	-2.44521	0
0.0653	-5.93481	7.76615	-1.77045	-5.18649	0
0.0660	-5.32594	8.99737	-3.90655	-5.18649	0
0.0667	-5.01831	7.16001	-2.3803	-4.89043	0
0.0673	-2.88409	0.757673	-1.15995	-5.18649	0
0.0680	-1.96759	-1.68582	-0.8547	-3.66234	0
0.0687	-4.71067	-1.07968	0.976151	-1.83117	0
0.0693	-2.57645	-1.98889	1.8919	-0.614045	0
0.0700	0.781908	-2.29196	0.976151	0.910102	0
0.0707	-2.57645	-2.29196	2.19715	0.910102	0
0.0713	-4.10181	-3.52318	4.028	-0.921067	0
0.0720	-4.10181	-3.52318	3.1129	-1.52415	0
0.0727	-4.10181	-3.52318	1.2814	-0.921067	0
0.0733	-4.10181	-3.52318	-0.54945	-0.921067	0
0.0740	-4.10181	-3.52318	-3.90655	-0.614045	0
0.0747	-4.10181	-3.52318	-4.51705	0	0
0.0753	-4.10181	-3.52318	-1.15995	-0.307022	0
0.0760	-4.10181	-3.52318	0.976151	0	0
0.0767	-4.10181	-3.52318	-1.15995	1.21712	0
0.0773	-4.10181	-3.52318	-2.0757	1.21712	0
0.0780	-4.10181	-3.52318	-0.54945	0	0
0.0787	-4.10181	-3.52318	-0.54945	-0.307022	0
0.0793	-4.10181	-3.52318	-0.8547	1.83117	0
0.0800	-4.10181	-3.52318	0.670901	3.66234	0
0.0807	-4.10181	-3.52318	-0.2442	0.60308	0
0.0813	-4.10181	-3.52318	-2.68555	-2.75224	0
0.0820	-4.10181	-3.52318	-1.77045	-0.614045	0
0.0827	-4.10181	-3.52318	1.58665	2.43425	0
0.0833	-4.10181	-3.52318	3.4175	1.52415	0
0.0840	-4.10181	-3.52318	3.72275	0.296057	0
0.0847	-4.10181	-3.52318	2.5024	1.21712	0
0.0853	-4.10181	-3.52318	-0.2442	1.52415	0
0.0860	-4.10181	-3.52318	-1.15995	1.52415	0
0.0867	-4.10181	-3.52318	1.2814	1.83117	0
0.0873	-4.10181	-3.52318	1.58665	1.83117	0
0.0880	-4.10181	-3.52318	-0.54945	1.52415	0
0.0887	-4.10181	-3.52318	-1.15995	1.21712	0
0.0893	-4.10181	-3.52318	0.06105	0.910102	0
0.0900	-4.10181	-3.52318	0.670901	1.21712	0
0.0907	-4.10181	-3.52318	-0.8547	0.910102	0
0.0913	-4.10181	-3.52318	-1.4652	0.910102	0
0.0920	-4.10181	-3.52318	-2.0757	0.60308	0
0.0927	-4.10181	-3.52318	-2.9908	-0.921067	0
0.0933	-4.10181	-3.52318	-2.9908	-1.52415	0
0.0940	-4.10181	-3.52318	-1.15995	-1.22809	0
0.0947	-4.10181	-3.52318	2.5024	-3.05926	0
0.0953	-4.10181	-3.52318	6.1641	-4.58341	0
0.0960	-4.10181	-3.52318	4.94375	-4.27638	0
0.0967	-4.10181	-3.52318	0.670901	-4.27638	0
0.0973	-4.10181	-3.52318	-0.2442	-2.75224	0
0.0980	-4.10181	-3.52318	0.670901	0.296057	0
0.0987	-4.10181	-3.52318	1.58665	1.21712	0
0.0993	-4.10181	-3.52318	3.4175	0.296057	0
0.1000	-4.10181	-3.52318	3.1129	1.21712	0
0.1007	-4.10181	-3.52318	-0.2442	2.74127	0
0.1013	-4.10181	-3.52318	-0.2442	1.21712	0
0.1020	-4.10181	-3.52318	1.2814	-1.52415	0
0.1027	-4.10181	-3.52318	-1.15995	-2.13819	0
0.1033	-4.10181	-3.52318	-0.8547	-1.83117	0
0.1040	-4.10181	-3.52318	2.5024	-2.44521	0
0.1047	-4.10181	-3.52318	1.8919	-3.66234	0
0.1053	-4.10181	-3.52318	-0.2442	-1.83117	0
0.1060	-4.10181	-3.52318	-0.54945	2.12723	0
0.1067	-4.10181	-3.52318	0.3663	4.57244	0
0.1073	-4.10181	-3.52318	3.4175	3.04829	0
0.1080	-0.743453	3.20117	4.94375	-0.921067	0
0.1087	1.99963	-1.07968	1.2814	-1.83117	0
0.1093	1.08313	-6.57281	-0.2442	2.43425	0
0.1100	-0.442226	-10.5317	2.5024	3.9584	0
0.1107	0.781908	-12.369	1.8919	0.60308	0
0.1113	2.6085	-8.71324	-0.2442	-0.614045	0
0.1120	2.91613	-3.22011	-0.54945	0	0
0.1127	2.91613	-1.98889	0.3663	-4.27638	0
0.1133	3.22377	-1.38275	1.58665	-6.10755	0
0.1140	2.6085	-0.473546	1.8919	0.910102	0
0.1147	0.166636	-1.38275	-0.54945	4.57244	0
0.1153	-1.96759	-0.776615	-0.8547	1.83117	0
0.1160	0.166636	2.27302	3.72275	3.35532	0
0.1167	1.69841	3.20117	6.1641	6.71063	0
0.1173	0.166636	3.20117	2.19715	5.18649	0
0.1180	-0.743453	5.01958	-2.9908	3.66234	0
0.1187	-0.134591	6.85694	-0.54945	1.52415	0
0.1193	0.474272	7.16001	5.249	-3.05926	0
0.1200	-0.442226	6.85694	5.55425	-3.35532	0
0.1207	-1.35872	5.94773	0.670901	-0.614045	0
0.1213	-0.442226	4.11038	-2.68555	-0.614045	0
0.1220	-1.05109	2.27302	-2.0757	-0.307022	0
0.1227	-3.80058	0.454604	-1.15995	1.52415	0
0.1233	-2.57645	-2.59503	-1.77045	0.910102	0
0.1240	-0.134591	-6.87588	-2.0757	0.296057	0
0.1247	-3.49295	-8.08816	0.670901	2.12723	0
0.1253	-5.01831	-5.03853	3.1129	1.83117	0
0.1260	-2.26881	-2.29196	1.58665	-0.614045	0
0.1267	-2.26881	-3.22011	0.976151	-0.307022	0
0.1273	-1.96759	-4.73546	4.028	0.910102	0
0.1280	1.08313	-5.3416	4.33325	-0.307022	0
0.1287	0.781908	-6.57281	1.58665	-2.44521	0
0.1293	-1.35872	-7.17895	0.670901	-3.35532	0
0.1300	1.08313	-5.96668	0.670901	-3.05926	0
0.1307	2.6085	-6.87588	1.58665	-2.44521	0
0.1313	0.474272	-8.41017	2.5024	-3.05926	0
0.1320	-0.442226	-4.43239	2.80765	-3.35532	0
0.1327	0.166636	0.757673	0.976151	-1.83117	0
0.1333	-0.134591	0.151535	-2.0757	1.83117	0
0.1340	-0.743453	-3.22011	-3.90655	3.04829	0
0.1347	0.781908	-3.22011	-1.77045	1.21712	0
0.1353	1.99963	-2.91704	0.06105	2.12723	0
0.1360	1.39077	-1.07968	-1.15995	3.66234	0
0.1367	1.08313	1.96995	-1.4652	0.60308	0
0.1373	2.6085	2.27302	0.670901	-2.13819	0
0.1380	2.91613	1.06074	0.3663	-0.307022	0
0.1387	0.781908	0.454604	-1.4652	1.83117	0
0.1393	-1.05109	1.36381	0.3663	0.296057	0
0.1400	-0.743453	4.11038	2.5024	-1.83117	0
0.1407	1.39077	6.2508	1.58665	-1.52415	0
0.1413	2.6085	3.20117	0.06105	1.21712	0
0.1420	1.69841	-2.29196	-1.15995	3.35532	0
0.1427	0.781908	-5.03853	-0.2442	1.21712	0
0.1433	-0.442226	-5.96668	3.1129	-0.921067	0
0.1440	0.474272	7.16001	3.4175	0	0
0.1447	0.474272	7.16001	-1.15995	-0.614045	0
0.1453	0.474272	7.16001	-2.9908	-2.75224	0
0.1460	0.474272	7.16001	-1.15995	-2.13819	0
0.1467	0.474272	7.16001	-1.15995	-0.614045	0
0.1473	0.474272	7.16001	-3.90655	-1.83117	0
0.1480	0.474272	7.16001	-2.9908	-2.75224	0
0.1487	0.474272	7.16001	0.3663	-0.614045	0
0.1493	0.474272	7.16001	-0.2442	0	0
0.1500	0.474272	7.16001	-2.0757	-1.22809	0
0.1507	0.474272	7.16001	-0.54945	-0.614045	0
0.1513	0.474272	7.16001	0.670901	0.60308	0
0.1520	0.474272	7.16001	1.58665	1.21712	0
0.1527	0.474272	7.16001	1.58665	0.296057	0
0.1533	0.474272	7.16001	-1.4652	-3.35532	0
0.1540	0.474272	7.16001	-3.29605	-4.58341	0
0.1547	0.474272	7.16001	1.58665	-2.44521	0
0.1553	0.474272	7.16001	5.249	-2.13819	0
0.1560	0.474272	7.16001	1.8919	-3.05926	0
0.1567	0.474272	7.16001	-1.77045	-3.05926	0
0.1573	0.474272	7.16001	-0.54945	-3.05926	0
0.1580	0.474272	7.16001	-0.54945	-3.05926	0
0.1587	0.474272	7.16001	-3.6013	-3.05926	0
0.1593	0.474272	7.16001	-3.29605	-3.05926	0
0.1600	0.474272	7.16001	-0.8547	-3.05926	0
0.1607	0.474272	7.16001	-0.8547	-3.05926	0
0.1613	0.474272	7.16001	-0.54945	-3.05926	0
0.1620	0.474272	7.16001	-0.2442	-3.05926	0
0.1627	0.474272	7.16001	-3.6013	-3.05926	0
0.1633	0.474272	7.16001	-4.8223	-3.05926	0
0.1640	0.474272	7.16001	0.3663	-3.05926	0
0.1647	0.474272	7.16001	3.1129	-3.05926	0
0.1653	0.474272	7.16001	0.670901	-3.05926	0
0.1660	0.474272	7.16001	-0.8547	-3.05926	0
0.1667	0.474272	7.16001	-1.15995	-3.05926	0
0.1673	0.474272	7.16001	-1.4652	-3.05926	0
0.1680	0.474272	7.16001	-1.15995	0.910102	0
0.1687	0.474272	7.16001	-4.8223	-0.614045	0
0.1693	0.474272	7.16001	-7.56825	0.296057	0
0.1700	0.474272	7.16001	-2.3803	1.21712	0
0.1707	0.474272	7.16001	1.2814	-0.921067	0
0.1713	0.474272	7.16001	-2.9908	-1.83117	0
0.1720	0.474272	7.16001	-4.8223	0.60308	0
0.1727	0.474272	7.16001	-2.68555	2.43425	0
0.1733	0.474272	7.16001	-2.9908	3.04829	0
0.1740	0.474272	7.16001	-2.0757	2.12723	0
0.1747	0.474272	7.16001	0.976151	-0.614045	0
0.1753	0.474272	7.16001	-0.8547	-0.614045	0
0.1760	0.474272	7.16001	-3.6013	1.83117	0
0.1767	0.474272	7.16001	-1.15995	1.21712	0
0.1773	0.474272	7.16001	0.670901	-0.921067	0
0.1780	0.474272	7.16001	-0.2442	0.296057	0
0.1787	0.474272	7.16001	0.670901	0.60308	0
0.1793	0.474272	7.16001	1.8919	-2.44521	0
0.1800	0.474272	-8.71324	0.670901	-2.44521	0
0.1807	-1.96759	-5.3416	-0.54945	0	0
0.1813	-2.88409	-4.12932	-2.0757	-1.52415	0
0.1820	0.781908	-7.48202	-2.9908	-3.66234	0
0.1827	2.6085	-9.01631	-1.15995	-0.614045	0
0.1833	1.99963	-8.08816	-0.2442	1.21712	0
0.1840	1.99963	-7.78509	-0.54945	0	0
0.1847	1.69841	-7.17895	-0.2442	0.296057	0
0.1853	0.166636	-6.57281	-1.4652	1.83117	0
0.1860	-1.05109	-5.96668	-3.90655	3.04829	0
0.1867	-1.96759	-0.776615	-1.4652	2.43425	0
0.1873	-0.442226	6.2508	0.670901	-0.614045	0
0.1880	1.69841	7.76615	-1.15995	-2.44521	0
0.1887	2.30727	5.01958	-2.3803	-0.614045	0
0.1893	3.22377	3.50424	-1.15995	-0.307022	0
0.1900	4.74913	1.96995	-0.54945	-0.307022	0
0.1907	3.52499	0.454604	1.58665	0.910102	0
0.1913	3.52499	-0.473546	4.33325	0.296057	0
0.1920	6.27449	-3.22011	2.5024	-1.52415	0
0.1927	5.35799	-5.3416	-0.2442	-2.44521	0
0.1933	4.13386	-3.82625	-0.54945	-1.52415	0
0.1940	6.57572	-0.170476	-1.77045	0.296057	0
0.1947	5.35799	2.8981	-2.0757	0.296057	0
0.1953	1.39077	4.11038	0.670901	-1.22809	0
0.1960	2.30727	2.27302	0.3663	0.296057	0
0.1967	3.22377	2.27302	-2.0757	2.74127	0
0.1973	-0.134591	4.11038	-1.77045	1.83117	0
0.1980	-1.05109	2.27302	-1.15995	0.296057	0
0.1987	1.39077	-2.29196	-0.8547	0.60308	0
0.1993	1.39077	-3.22011	2.5024	0.296057	0
0.2000	-0.743453	-0.170476	5.249	0.910102	0
0.2007	-0.743453	1.36381	2.5024	1.52415	0
0.2013	0.474272	0.151535	0.06105	0	0
0.2020	0.781908	-1.38275	2.5024	-0.307022	0
0.2027	0.474272	1.36381	3.1129	1.21712	0
0.2033	0.474272	5.01958	1.2814	1.21712	0
0.2040	0.474272	5.01958	2.5024	1.21712	0
0.2047	0.474272	5.01958	2.80765	1.83117	0
0.2053	0.474272	5.01958	-0.2442	1.83117	0
0.2060	0.474272	5.01958	1.58665	1.83117	0
0.2067	0.474272	5.01958	3.4175	1.21712	0
0.2073	0.474272	5.01958	-0.54945	-0.614045	0
0.2080	0.474272	5.01958	-2.0757	-0.307022	0
0.2087	0.474272	5.01958	0.670901	1.21712	0
0.2093	0.474272	5.01958	0.670901	1.21712	0
0.2100	0.474272	5.01958	-1.15995	1.21712	0
0.2107	0.474272	5.01958	-0.2442	0.296057	0
0.2113	0.474272	5.01958	1.58665	-0.614045	0
0.2120	0.474272	5.01958	4.33325	1.83117	0
0.2127	0.474272	5.01958	4.6385	4.26542	0
0.2133	0.474272	5.01958	0.670901	2.12723	0
0.2140	0.474272	5.01958	-0.8547	-0.921067	0
0.2147	0.474272	5.01958	2.19715	-0.614045	0
0.2153	0.474272	5.01958	3.4175	0	0
0.2160	-2.26881	-10.5317	2.80765	-0.614045	0
0.2167	-1.96759	-12.0659	3.1129	-0.614045	0
0.2173	-1.96759	-9.92552	1.58665	-1.52415	0
0.2180	-2.88409	-9.62245	-0.2442	-1.52415	0
0.2187	-1.96759	-6.57281	0.06105	1.21712	0
0.2193	-2.57645	-1.38275	-0.2442	3.04829	0
0.2200	-2.26881	0.151535	-2.68555	1.83117	0
0.2207	-0.134591	-0.473546	-2.9908	0.296057	0
0.2213	1.08313	-0.473546	-0.8547	-1.52415	0
0.2220	0.781908	-0.776615	-1.15995	-3.96936	0
0.2227	0.781908	-0.473546	-2.68555	-2.44521	0
0.2233	1.08313	-2.29196	-1.4652	0.910102	0
0.2240	1.39077	-6.26975	0.06105	-0.614045	0
0.2247	1.08313	-5.66361	-0.54945	-3.35532	0
0.2253	0.166636	-4.12932	-2.3803	-2.13819	0
0.2260	0.474272	-7.48202	-2.9908	-1.52415	0
0.2267	-0.743453	-9.62245	-1.15995	-1.22809	0
0.2273	-2.88409	-9.31938	1.58665	0.296057	0
0.2280	-0.134591	-12.9752	0.670901	-0.614045	0
0.2287	-1.65995	-9.62245	-0.2442	-2.13819	0
0.2293	-4.40945	-4.12932	-1.4652	-2.75224	0
0.2300	-1.96759	-3.22011	-3.90655	-3.96936	0
0.2307	-0.442226	-5.03853	-2.9908	-3.96936	0
0.2313	-1.96759	-5.66361	-2.0757	-3.96936	0
0.2320	-1.05109	-3.52318	-5.7374	-4.58341	0
0.2327	-0.442226	-0.473546	-6.3479	-3.35532	0
0.2333	-1.65995	-0.473546	-1.4652	-1.83117	0
0.2340	0.781908	-0.170476	-0.2442	-1.22809	0
0.2347	4.13386	4.11038	-2.3803	0.60308	0
0.2353	2.30727	8.6943	-2.3803	0.296057	0
0.2360	-0.134591	12.3501	-1.77045	-2.44521	0
0.2367	-0.134591	15.3997	-1.15995	-3.05926	0
0.2373	0.781908	16.0058	-0.8547	-2.44521	0
0.2380	1.99963	17.2371	-1.77045	-1.83117	0
0.2387	1.69841	21.499	-0.8547	0.296057	0
0.2393	0.474272	22.4271	3.4175	1.52415	0
0.2400	-2.88409	-9.31938	2.5024	0.296057	0
0.2407	-2.88409	-9.31938	-2.0757	0.296057	0
0.2413	-2.88409	-9.31938	-1.15995	0.296057	0
0.2420	-2.88409	-9.31938	2.19715	0.296057	0
0.2427	-2.88409	-9.31938	0.670901	0.296057	0
0.2433	-2.88409	-9.31938	-2.3803	0.296057	0
0.2440	-2.88409	-9.31938	-3.90655	0.296057	0
0.2447	-2.88409	-9.31938	-3.90655	0.296057	0
0.2453	-2.88409	-9.31938	0.3663	0.296057	0
0.2460	-2.88409	-9.31938	2.19715	0.296057	0
0.2467	-2.88409	-9.31938	-1.4652	0.296057	0
0.2473	-2.88409	-9.31938	-2.0757	0.296057	0
0.2480	-2.88409	-9.31938	-1.15995	0.296057	0
0.2487	-2.88409	-9.31938	-4.51705	0.296057	0
0.2493	-2.88409	-9.31938	-4.8223	0.296057	0
0.2500	-2.88409	-9.31938	0.06105	0.296057	0
0.2507	-2.88409	-9.31938	1.8919	0.296057	0
0.2513	-2.88409	-9.31938	3.1129	0.296057	0
0.2520	-2.88409	-9.31938	4.33325	-4.27638	0
0.2527	-2.88409	-9.31938	-2.68555	-3.05926	0
0.2533	-2.88409	-9.31938	-7.56825	-3.35532	0
0.2540	-2.88409	-9.31938	-2.68555	-4.89043	0
0.2547	-2.88409	-9.31938	-2.0757	-4.89043	0
0.2553	-2.88409	-9.31938	-6.3479	-5.18649	0
0.2560	-2.88409	-9.31938	-4.8223	-4.27638	0
0.2567	-2.88409	-9.31938	-2.3803	-0.921067	0
0.2573	-2.88409	-9.31938	-2.68555	0.296057	0
0.2580	-2.88409	-9.31938	-1.77045	-0.307022	0
0.2587	-2.88409	-9.31938	-1.4652	0.296057	0
0.2593	-2.88409	-9.31938	-0.2442	-0.614045	0
0.2600	-2.88409	-9.31938	2.80765	-0.921067	0
0.2607	-2.88409	-9.31938	1.58665	-1.22809	0
0.2613	-2.88409	-9.31938	-0.2442	-3.96936	0
0.2620	-2.88409	-9.31938	2.80765	-4.27638	0
0.2627	-2.88409	-9.31938	4.028	-0.614045	0
0.2633	-2.88409	-9.31938	2.5024	-0.614045	0
0.2640	2.6085	7.76615	4.33325	-0.921067	0
0.2647	1.99963	5.32265	4.33325	1.52415	0
0.2653	-1.65995	4.11038	0.976151	0.910102	0
0.2660	-1.35872	5.32265	1.58665	0.910102	0
0.2667	0.781908	2.57609	1.58665	5.49351	0
0.2673	-0.743453	-3.52318	-1.77045	4.87946	0
0.2680	-2.57645	-4.43239	-0.8547	-0.614045	0
0.2687	-1.05109	-1.07968	2.80765	0.296057	0
0.2693	0.781908	0.454604	1.8919	2.43425	0
0.2700	-1.05109	-0.776615	-0.2442	1.21712	0
0.2707	-2.26881	-4.73546	-0.2442	1.21712	0
0.2713	0.781908	-9.31938	0.670901	1.83117	0
0.2720	3.22377	-8.71324	0.976151	0	0
0.2727	1.39077	-3.82625	0.670901	-1.52415	0
0.2733	1.69841	0.454604	-0.2442	-0.921067	0
0.2740	5.66563	2.8981	0.670901	1.21712	0
0.2747	7.19099	2.8981	4.33325	3.04829	0
0.2753	5.96685	1.36381	5.55425	2.12723	0
0.2760	5.35799	1.66688	1.58665	0.296057	0
0.2767	3.52499	2.8981	-0.2442	0.910102	0
0.2773	2.6085	0.454604	2.5024	2.12723	0
0.2780	2.91613	-3.22011	4.33325	2.74127	0
0.2787	0.166636	-3.52318	1.58665	0.910102	0
0.2793	-1.05109	-1.07968	0.670901	-1.22809	0
0.2800	2.30727	2.8981	1.58665	2.74127	0
0.2807	3.22377	4.71652	0.976151	5.78957	0
0.2813	-0.134591	5.01958	0.670901	1.21712	0
0.2820	-1.35872	6.55387	1.58665	-1.52415	0
0.2827	-1.96759	6.85694	1.58665	1.21712	0
0.2833	-3.80058	4.11038	3.4175	1.21712	0
0.2840	-4.40945	3.20117	5.55425	-1.52415	0
0.2847	-2.88409	3.80731	3.4175	0.60308	0
0.2853	-3.80058	3.80731	0.3663	3.9584	0
0.2860	-5.62717	6.2508	-0.2442	3.9584	0
0.2867	-6.54367	9.30044	0.3663	0.296057	0
0.2873	-6.54367	6.55387	2.19715	-3.96936	0
0.2880	-7.46017	4.11038	2.5024	-4.27638	0
0.2887	-10.2033	6.55387	-1.15995	-0.307022	0
0.2893	-12.3439	8.06922	-2.9908	2.43425	0
0.2900	-11.1198	7.46308	-1.15995	2.12723	0
0.2907	-8.67789	8.6943	-0.8547	1.52415	0
0.2913	-9.29317	7.76615	-1.77045	1.52415	0
0.2920	-11.1198	2.57609	-2.0757	2.74127	0
0.2927	-10.5109	-0.473546	-2.0757	5.18649	0
0.2933	-10.2033	3.20117	-0.8547	5.78957	0
0.2940	-12.0363	7.76615	0.670901	3.9584	0
0.2947	-13.8692	5.01958	-1.77045	3.04829	0
0.2953	-14.1705	-1.68582	-3.29605	4.26542	0
0.2960	-12.0363	-2.91704	0.06105	3.9584	0
0.2967	-10.2033	-1.98889	2.19715	2.12723	0
0.2973	-12.3439	-4.73546	0.670901	0	0
0.2980	-12.6451	-4.43239	-0.2442	-1.22809	0
0.2987	-9.59439	-0.776615	0.670901	-0.307022	0
0.2993	-10.2033	0.454604	1.58665	2.43425	0
0.3000	-12.9527	2.27302	1.2814	3.04829	0
0.3007	-11.1198	5.01958	-0.54945	0.60308	0
0.3013	-9.29317	2.27302	-1.77045	-0.921067	0
0.3020	-9.59439	-0.776615	-1.77045	-1.52415	0
0.3027	-8.37667	0.757673	-2.0757	-1.22809	0
0.3033	-6.23603	0.757673	-1.4652	0.296057	0
0.3040	-4.71067	1.06074	-1.4652	0.60308	0
0.3047	-3.18531	5.01958	-2.0757	-0.921067	0
0.3053	-2.57645	5.32265	-2.9908	-1.83117	0
0.3060	-2.26881	1.06074	-2.9908	-0.614045	0
0.3067	-1.35872	-0.776615	-2.3803	0.910102	0
0.3073	-0.442226	-2.59503	0.06105	0	0
0.3080	1.08313	-5.96668	2.80765	-2.13819	0
0.3087	2.91613	-3.52318	4.028	-2.44521	0
0.3093	3.83263	2.27302	2.19715	-0.307022	0
0.3100	4.44149	2.27302	-2.0757	1.52415	0
0.3107	4.44149	0.454604	-3.90655	1.83117	0
0.3113	2.6085	1.66688	-0.8547	1.52415	0
0.3120	4.74913	3.20117	0.3663	1.83117	0
0.3127	8.10108	2.27302	-2.0757	2.12723	0
0.3133	7.49221	2.27302	-2.3803	1.21712	0
0.3140	6.27449	3.80731	-1.15995	-2.13819	0
0.3147	8.10108	5.01958	-2.0757	-2.13819	0
0.3153	9.63285	8.6943	-3.29605	-0.614045	0
0.3160	10.8506	16.934	-2.9908	-2.44521	0
0.3167	11.1582	22.4271	-2.9908	-3.66234	0
0.3173	9.63285	17.5401	-0.2442	-0.614045	0
0.3180	10.8506	6.2508	2.5024	-0.614045	0
0.3187	15.1254	0.454604	-0.2442	-3.35532	0
0.3193	15.4267	-3.22011	-1.77045	-1.83117	0
0.3200	13.6001	-12.0659	0.976151	-0.614045	0
0.3207	13.9013	-18.1652	1.58665	-3.96936	0
0.3213	15.1254	-18.4683	-0.2442	-4.27638	0
0.3220	15.4267	-20.6087	0.06105	-2.44521	0
0.3227	15.1254	-22.143	0.06105	-3.35532	0
0.3233	12.6836	-17.5591	0.06105	-3.35532	0
0.3240	10.2417	-15.7217	0.670901	-3.05926	0
0.3247	10.8506	-19.3964	-2.0757	-6.10755	0
0.3253	11.1582	-19.6995	-3.6013	-7.01766	0
0.3260	8.10108	-16.6499	-1.77045	-4.27638	0
0.3267	7.19099	-14.2064	-1.77045	-5.18649	0
0.3273	9.93407	-14.5094	-1.15995	-7.01766	0
0.3280	11.4594	-16.9529	0.3663	-5.18649	0
0.3287	9.01757	-17.8621	-1.15995	-3.96936	0
0.3293	8.10108	-16.9529	-2.68555	-5.18649	0
0.3300	8.71635	-16.9529	-0.54945	-5.18649	0
0.3307	7.19099	-15.4186	0.976151	-3.05926	0
0.3313	5.66563	-8.71324	2.80765	-0.307022	0
0.3320	5.96685	-1.38275	4.6385	0.60308	0
0.3327	6.27449	3.20117	3.4175	-1.22809	0
0.3333	6.88335	5.94773	1.58665	-4.27638	0
0.3340	9.01757	7.16001	0.670901	-4.58341	0
0.3347	9.32521	5.94773	-1.15995	-2.44521	0
0.3353	6.88335	4.71652	0.976151	-2.75224	0
0.3360	5.35799	4.71652	4.028	-4.58341	0
0.3367	6.27449	4.71652	2.5024	-3.05926	0
0.3373	6.27449	3.80731	2.5024	0	0
0.3380	4.44149	3.20117	3.72275	0.296057	0
0.3387	4.44149	4.11038	0.976151	1.83117	0
0.3393	6.27449	5.94773	0.670901	3.9584	0
0.3400	5.35799	5.94773	3.1129	3.35532	0
0.3407	3.52499	5.32265	1.8919	3.9584	0
0.3413	2.6085	6.2508	1.58665	6.09659	0
0.3420	2.30727	7.76615	2.5024	2.12723	0
0.3427	0.781908	5.94773	1.2814	-1.83117	0
0.3433	-0.442226	4.41345	1.8919	-2.13819	0
0.3440	-0.134591	6.85694	4.028	-4.58341	0
0.3447	0.781908	7.76615	3.4175	-6.10755	0
0.3453	-0.442226	1.36381	3.4175	-1.83117	0
0.3460	-1.05109	-4.12932	3.4175	1.21712	0
0.3467	0.781908	-4.12932	1.58665	1.83117	0
0.3473	1.39077	-4.43239	3.4175	3.9584	0
0.3480	-0.743453	-6.26975	7.07985	3.66234	0
0.3487	-1.05109	-4.73546	4.33325	0.60308	0
0.3493	0.474272	-2.29196	-0.54945	-0.307022	0
0.3500	0.166636	-0.473546	-0.2442	-1.22809	0
0.3507	-1.05109	2.57609	0.976151	-1.52415	0
0.3513	-0.743453	4.71652	-1.15995	2.12723	0
0.3520	0.166636	5.32265	-2.3803	3.9584	0
0.3527	1.08313	8.6943	-0.2442	3.04829	0
0.3533	0.781908	10.5127	-0.2442	2.74127	0
0.3540	-0.743453	7.76615	-2.0757	2.12723	0
0.3547	-0.134591	6.55387	-0.2442	1.21712	0
0.3553	-0.134591	7.16001	2.5024	0.910102	0
0.3560	-1.96759	7.76615	0.670901	-1.22809	0
0.3567	-2.88409	8.6943	-1.15995	-2.75224	0
0.3573	-1.96759	7.16001	-0.2442	1.21712	0
0.3580	-3.49295	5.94773	0.670901	4.87946	0
0.3587	-5.62717	8.39123	2.5024	1.21712	0
0.3593	-4.71067	8.06922	5.249	-2.44521	0
0.3600	-2.88409	3.20117	3.72275	0.296057	0
0.3607	-3.49295	0.454604	0.976151	2.12723	0
0.3613	-4.10181	-1.38275	-0.54945	0.60308	0
0.3620	-2.88409	-5.03853	-2.0757	1.83117	0
0.3627	-2.88409	-5.96668	-1.15995	2.74127	0
0.3633	-5.93481	-6.26975	-0.2442	1.21712	0
0.3640	-6.54367	-7.78509	-2.68555	3.04829	0
0.3647	-5.01831	-5.96668	-1.15995	4.87946	0
0.3653	-5.01831	-1.98889	1.58665	1.83117	0
0.3660	-5.32594	-2.59503	-1.15995	0.296057	0
0.3667	-5.01831	-4.73546	-3.29605	2.74127	0
0.3673	-7.15253	-3.22011	-0.54945	2.43425	0
0.3680	-8.37667	0.454604	-0.2442	0.60308	0
0.3687	-5.32594	1.66688	-1.77045	0.296057	0
0.3693	-3.80058	0.454604	-0.2442	0.296057	0
0.3700	-6.23603	-1.38275	0.976151	0.910102	0
0.3707	-7.46017	-3.22011	2.5024	2.43425	0
0.3713	-5.93481	-6.26975	4.33325	0.60308	0
0.3720	6.88335	4.71652	2.5024	-2.75224	0
0.3727	6.88335	4.71652	-1.15995	-3.35532	0
0.3733	6.88335	4.71652	-1.15995	-2.44521	0
0.3740	6.88335	4.71652	0.06105	-2.44521	0
0.3747	6.88335	4.71652	-0.2442	-2.75224	0
0.3753	6.88335	4.71652	-0.54945	-1.83117	0
0.3760	6.88335	4.71652	-1.77045	-0.307022	0
0.3767	6.88335	4.71652	-2.3803	1.21712	0
0.3773	6.88335	4.71652	-0.2442	2.74127	0
0.3780	6.88335	4.71652	0.06105	2.74127	0
0.3787	6.88335	4.71652	-2.0757	1.21712	0
0.3793	6.88335	4.71652	-0.8547	1.83117	0
0.3800	6.88335	4.71652	0.3663	4.26542	0
0.3807	6.88335	4.71652	-2.0757	4.57244	0
0.3813	6.88335	4.71652	-1.15995	4.87946	0
0.3820	6.88335	4.71652	2.5024	5.78957	0
0.3827	6.88335	4.71652	1.8919	2.74127	0
0.3833	6.88335	4.71652	1.58665	0.60308	0
0.3840	-2.57645	9.60351	5.249	3.35532	0
0.3847	-0.134591	6.2508	2.5024	3.9584	0
0.3853	1.99963	6.55387	-2.9908	1.21712	0
0.3860	0.781908	6.85694	-0.2442	0.296057	0
0.3867	-0.743453	6.85694	2.80765	0.910102	0
0.3873	-0.134591	5.01958	0.670901	0.296057	0
0.3880	0.781908	5.94773	1.58665	-0.614045	0
0.3887	0.474272	10.2096	2.5024	1.21712	0
0.3893	-1.96759	7.76615	-1.77045	3.66234	0
0.3900	-1.96759	-1.98889	-2.68555	2.74127	0
0.3907	-0.442226	-3.22011	1.2814	-1.52415	0
0.3913	-1.05109	1.36381	1.2814	-0.921067	0
0.3920	-1.96759	-0.170476	0.670901	3.66234	0
0.3927	-0.743453	-0.776615	1.8919	2.43425	0
0.3933	-1.05109	1.36381	0.976151	-1.52415	0
0.3940	-2.57645	-3.22011	-0.2442	-0.614045	0
0.3947	-1.35872	-7.48202	1.58665	-0.614045	0
0.3953	-1.65995	-3.22011	1.8919	-1.52415	0
0.3960	-1.65995	-3.22011	0.976151	-1.52415	0
0.3967	-1.65995	-3.22011	-0.2442	-1.52415	0
0.3973	-1.65995	-3.22011	-2.9908	-1.52415	0
0.3980	-1.65995	-3.22011	-4.51705	-1.52415	0
0.3987	-1.65995	-3.22011	-2.0757	-1.52415	0
0.3993	-1.65995	-3.22011	-1.4652	-1.52415	0
0.4000	-1.65995	-3.22011	-2.9908	-1.52415	0
0.4007	-1.65995	-3.22011	-2.0757	-1.52415	0
0.4013	-1.65995	-3.22011	-2.0757	-1.52415	0
0.4020	-1.65995	-3.22011	-4.2118	-1.52415	0
0.4027	-1.65995	-3.22011	-2.0757	-1.52415	0
0.4033	-1.65995	-3.22011	1.58665	-1.52415	0
0.4040	-1.65995	-3.22011	1.58665	-1.52415	0
0.4047	-1.65995	-3.22011	1.58665	-1.52415	0
0.4053	-1.65995	-3.22011	2.19715	-1.52415	0
0.4060	-1.65995	-3.22011	-0.54945	-1.52415	0
0.4067	-1.65995	-3.22011	-1.15995	-1.52415	0
0.4073	-1.65995	-3.22011	2.80765	-1.52415	0
0.4080	-1.65995	-3.22011	3.1129	-0.614045	0
0.4087	-1.65995	-3.22011	-1.15995	-2.44521	0
0.4093	-1.65995	-3.22011	-2.0757	-3.96936	0
0.4100	-1.65995	-3.22011	-1.4652	-2.13819	0
0.4107	-1.65995	-3.22011	-2.68555	-2.44521	0
0.4113	-1.65995	-3.22011	-2.0757	-4.89043	0
0.4120	-1.65995	-3.22011	-0.8547	-2.75224	0
0.4127	-1.65995	-3.22011	-2.3803	0	0
0.4133	-1.65995	-3.22011	-3.29605	-0.921067	0
0.4140	-1.65995	-3.22011	-2.3803	-1.52415	0
0.4147	-1.65995	-3.22011	-1.4652	-1.52415	0
0.4153	-1.65995	-3.22011	0.3663	-2.75224	0
0.4160	-1.65995	-3.22011	2.5024	-3.05926	0
0.4167	-1.65995	-3.22011	1.8919	-2.44521	0
0.4173	-1.65995	-3.22011	0.670901	-3.35532	0
0.4180	-1.65995	-3.22011	-0.54945	-3.05926	0
0.4187	-1.65995	-3.22011	-1.15995	-0.614045	0
0.4193	-1.65995	-3.22011	1.58665	0.296057	0
0.4200	0.781908	5.32265	2.5024	-2.44521	0
0.4207	1.08313	2.57609	-1.15995	-4.27638	0
0.4213	4.13386	-2.29196	-2.3803	-0.921067	0
0.4220	1.69841	-10.5317	0.670901	2.12723	0
0.4227	-0.743453	-14.8125	0.3663	1.21712	0
0.4233	1.69841	-14.2064	-1.4652	0.910102	0
0.4240	0.166636	-15.1156	-1.4652	1.83117	0
0.4247	-2.88409	-15.1156	-1.77045	-0.614045	0
0.4253	-0.743453	-9.92552	-1.77045	-2.44521	0
0.4260	-1.05109	-7.78509	-0.2442	-1.22809	0
0.4267	-5.01831	-10.5317	0.3663	-2.44521	0
0.4273	-4.71067	-10.5317	1.2814	-4.58341	0
0.4280	-2.88409	-5.96668	2.5024	-3.35532	0
0.4287	-2.88409	-3.22011	1.2814	-1.83117	0
0.4293	-0.743453	-2.59503	0.670901	-0.614045	0
0.4300	0.781908	-4.12932	0.670901	3.04829	0
0.4307	-0.442226	-5.3416	-0.2442	3.04829	0
0.4313	-0.134591	-2.29196	0.670901	-0.307022	0
0.4320	0.474272	3.20117	3.72275	0.910102	0
0.4327	1.08313	5.64467	2.19715	2.74127	0
0.4333	3.83263	6.55387	-1.77045	0	0
0.4340	5.96685	5.94773	-2.9908	-4.27638	0
0.4347	4.74913	3.20117	-1.4652	-6.10755	0
0.4353	4.44149	3.50424	0.670901	-4.89043	0
0.4360	5.96685	5.32265	0.976151	-1.22809	0
0.4367	7.19099	5.01958	0.3663	0	0
0.4373	6.27449	5.94773	1.58665	-1.22809	0
0.4380	5.05035	7.76615	2.5024	0.60308	0
0.4387	5.66563	7.46308	0.976151	2.12723	0
0.4393	6.88335	7.76615	-0.2442	0.296057	0
0.4400	6.88335	9.90658	1.58665	-0.614045	0
0.4407	7.79985	8.39123	5.249	0	0
0.4413	8.40871	5.01958	5.85885	0.296057	0
0.4420	6.88335	5.64467	0.976151	0	0
0.4427	6.27449	7.16001	-0.54945	0	0
0.4433	7.49221	6.2508	2.80765	1.21712	0
0.4440	-0.134591	-2.29196	2.19715	3.66234	0
0.4447	-0.134591	-2.29196	0.06105	3.66234	0
0.4453	-0.134591	-2.29196	2.19715	0.60308	0
0.4460	-0.134591	-2.29196	1.58665	0.60308	0
0.4467	-0.134591	-2.29196	-1.77045	2.74127	0
0.4473	-0.134591	-2.29196	-0.8547	1.52415	0
0.4480	-0.134591	-2.29196	0.670901	0.60308	0
0.4487	-0.134591	-2.29196	0.3663	2.74127	0
0.4493	-0.134591	-2.29196	1.2814	2.43425	0
0.4500	-0.134591	-2.29196	0.06105	-0.614045	0
0.4507	-0.134591	-2.29196	-2.68555	-1.22809	0
0.4513	-0.134591	-2.29196	-0.8547	0.296057	0
0.4520	-0.134591	-2.29196	3.72275	1.21712	0
0.4527	-0.134591	-2.29196	5.249	0.910102	0
0.4533	-0.134591	-2.29196	2.80765	-0.921067	0
0.4540	-0.134591	-2.29196	1.8919	-2.44521	0
0.4547	-0.134591	-2.29196	4.94375	-0.921067	0
0.4553	-0.134591	-2.29196	5.249	1.21712	0
0.4560	-0.134591	-2.29196	1.2814	-0.307022	0
0.4567	-0.134591	-5.03853	0.06105	-2.13819	0
0.4573	-0.134591	-4.12932	1.58665	-2.13819	0
0.4580	-0.134591	-3.22011	0.670901	-2.13819	0
0.4587	-0.134591	-6.26975	0.3663	-1.52415	0
0.4593	-0.134591	-8.71324	0.670901	0	0
0.4600	-0.134591	-5.3416	-0.8547	-0.614045	0
0.4607	-0.134591	-2.29196	-0.2442	-1.83117	0
0.4613	-0.134591	-5.96668	1.2814	0.910102	0
0.4620	-0.134591	-12.0659	-0.2442	3.66234	0
0.4627	-0.134591	-9.31938	-1.4652	1.83117	0
0.4633	-0.134591	-1.68582	-1.15995	-0.921067	0
0.4640	-0.134591	-4.12932	-1.15995	-1.83117	0
0.4647	-0.134591	-12.9752	0.3663	-1.83117	0
0.4653	-0.134591	-14.2064	0.06105	-1.83117	0
0.4660	-0.134591	-13.2782	-3.6013	-1.22809	0
0.4667	-0.134591	-14.2064	-2.9908	0.910102	0
0.4673	-0.134591	-10.2286	0.06105	2.74127	0
0.4680	-2.88409	-5.03853	-1.15995	1.21712	0
0.4687	-3.18531	-4.12932	-2.9908	-0.614045	0
0.4693	-2.26881	-1.98889	-1.15995	1.52415	0
0.4700	-1.96759	-1.07968	-2.0757	3.9584	0
0.4707	-0.743453	-4.12932	-3.90655	2.43425	0
0.4713	0.166636	-1.68582	-1.77045	2.12723	0
0.4720	-0.134591	1.36381	-0.54945	2.74127	0
0.4727	0.474272	-3.82625	-3.29605	2.12723	0
0.4733	1.08313	-6.57281	-4.2118	2.12723	0
0.4740	1.39077	-1.98889	-2.0757	2.43425	0
0.4747	1.39077	-2.91704	-0.2442	1.21712	0
0.4753	-0.743453	-7.48202	0.670901	-0.307022	0
0.4760	-2.88409	-6.87588	0.976151	0.296057	0
0.4767	-0.743453	-5.96668	0.3663	2.12723	0
0.4773	-0.134591	-5.03853	-0.8547	1.21712	0
0.4780	-1.96759	-3.82625	-1.15995	-1.83117	0
0.4787	-0.442226	-6.87588	0.06105	-2.75224	0
0.4793	0.781908	-9.01631	3.4175	-1.83117	0
0.4800	-1.65995	-3.82625	3.4175	-2.75224	0
0.4807	-1.35872	1.36381	-1.4652	-2.44521	0
0.4813	0.781908	1.36381	-3.6013	-1.22809	0
0.4820	-0.134591	2.27302	-1.15995	-2.75224	0
0.4827	-0.743453	4.11038	-1.15995	-2.44521	0
0.4833	-0.134591	5.01958	-2.9908	0.910102	0
0.4840	-1.65995	6.55387	-2.68555	-0.614045	0
0.4847	-1.05109	9.30044	-2.9908	-2.75224	0
0.4853	0.474272	12.3501	-2.9908	0.296057	0
0.4860	-0.134591	13.2593	-1.15995	2.12723	0
0.4867	1.39077	12.9562	-2.0757	0.296057	0
0.4873	3.83263	16.0058	-2.0757	1.83117	0
0.4880	2.6085	15.7028	1.8919	3.66234	0
0.4887	0.166636	11.1378	2.80765	2.43425	0
0.4893	0.781908	11.4409	0.3663	2.43425	0
0.4900	2.91613	14.1874	0.06105	2.74127	0
0.4907	2.30727	10.8158	0.670901	0.296057	0
0.4913	0.166636	8.39123	0.976151	-0.921067	0
0.4920	0.781908	8.39123	1.2814	0.296057	0
0.4927	2.91613	3.20117	-0.8547	0	0
0.4933	1.69841	-2.29196	-2.9908	-1.83117	0
0.4940	-1.05109	-4.12932	-2.0757	-2.44521	0
0.4947	-1.96759	-10.5317	-1.15995	0	0
0.4953	-2.88409	-19.0744	-0.8547	2.12723	0
0.4960	-3.49295	-19.6995	-0.54945	1.83117	0
0.4967	-2.57645	-16.9529	-1.77045	-0.307022	0
0.4973	-2.88409	-17.256	-1.15995	-2.75224	0
0.4980	-4.71067	-17.5591	1.2814	-4.27638	0
0.4987	-5.32594	-13.5813	-1.15995	-3.66234	0
0.4993	-5.93481	-8.71324	-2.9908	-1.52415	0
0.5000	-5.32594	-5.96668	1.58665	-0.921067	0
0.5007	-1.96759	-5.66361	4.33325	-2.44521	0
0.5013	-1.96759	-2.91704	-0.54945	-5.18649	0
0.5020	-5.32594	1.66688	-2.0757	-6.41458	0
0.5027	-4.71067	2.57609	0.976151	-3.66234	0
0.5033	-2.88409	1.96995	0.670901	0.60308	0
0.5040	0.166636	4.11038	-0.54945	1.52415	0
0.5047	0.166636	5.01958	-0.2442	-0.307022	0
0.5053	0.166636	3.80731	-1.4652	-1.22809	0
0.5060	0.166636	5.94773	-1.15995	-2.44521	0
0.5067	0.166636	7.16001	0.670901	-3.96936	0
0.5073	0.166636	5.94773	-1.15995	-1.83117	0
0.5080	0.166636	5.94773	-2.9908	0.60308	0
0.5087	0.166636	8.06922	-2.3803	-1.52415	0
0.5093	0.166636	8.39123	-3.6013	-2.75224	0
0.5100	0.166636	6.85694	-3.6013	0.296057	0
0.5107	0.166636	2.57609	0.06105	0	0
0.5113	0.166636	1.06074	0.670901	-3.35532	0
0.5120	0.166636	4.11038	-1.15995	-2.75224	0
0.5127	0.166636	4.41345	-1.15995	0.910102	0
0.5133	0.166636	3.50424	-1.15995	0.296057	0
0.5140	0.166636	8.6943	-1.4652	-1.83117	0
0.5147	0.166636	11.4409	2.5024	-0.921067	0
0.5153	0.166636	9.90658	6.1641	0	0
0.5160	0.166636	13.8844	4.33325	-0.921067	0
0.5167	0.166636	17.5401	1.2814	-1.52415	0
0.5173	0.166636	15.0966	0.3663	-0.921067	0
0.5180	0.166636	13.8844	0.670901	-1.52415	0
0.5187	0.166636	12.3501	0.670901	-1.52415	0
0.5193	0.166636	8.6943	-1.15995	-1.52415	0
0.5200	0.166636	8.99737	-1.4652	-2.44521	0
0.5207	0.166636	8.6943	1.2814	-1.83117	0
0.5213	0.166636	5.32265	2.19715	0.910102	0
0.5220	0.166636	5.94773	-0.8547	3.04829	0
0.5227	0.166636	6.2508	-2.0757	3.66234	0
0.5233	0.166636	3.80731	-0.2442	3.04829	0
0.5240	0.166636	5.01958	-0.54945	2.74127	0
0.5247	0.166636	6.2508	-1.77045	4.87946	0
0.5253	0.166636	2.57609	-0.2442	3.9584	0
0.5260	0.166636	3.20117	0.976151	0	0
0.5267	0.166636	5.64467	0.976151	0.296057	0
0.5273	0.166636	1.36381	1.58665	3.9584	0
0.5280	0.166636	-0.473546	1.58665	2.12723	0
0.5287	0.166636	2.27302	0.3663	-2.13819	0
0.5293	0.166636	0.454604	-1.15995	-2.44521	0
0.5300	0.166636	-1.07968	-2.3803	0	0
0.5307	0.166636	-0.473546	-2.68555	3.04829	0
0.5313	0.166636	-2.91704	-2.3803	4.57244	0
0.5320	0.166636	-3.22011	-2.0757	2.43425	0
0.5327	0.166636	0.454604	-1.4652	-0.307022	0
0.5333	0.166636	0.151535	-0.54945	-0.614045	0
0.5340	0.166636	-1.07968	-1.15995	-0.614045	0
0.5347	0.166636	0.151535	-0.8547	-0.614045	0
0.5353	0.166636	-3.52318	0.06105	0.60308	0
0.5360	0.166636	-9.31938	-1.15995	2.74127	0
0.5367	0.166636	-11.4598	-1.4652	1.83117	0
0.5373	0.166636	-12.369	0.06105	-0.921067	0
0.5380	0.166636	-14.2064	0.06105	-0.614045	0
0.5387	0.166636	-12.0659	0.3663	0.910102	0
0.5393	0.166636	-8.08816	2.19715	0.296057	0
0.5400	0.166636	1.96995	1.58665	-1.22809	0
0.5407	0.166636	1.96995	-0.2442	-2.44521	0
0.5413	0.166636	1.96995	-1.15995	-2.13819	0
0.5420	0.166636	1.96995	-2.9908	-0.921067	0
0.5427	0.166636	1.96995	-2.3803	-0.614045	0
0.5433	0.166636	1.96995	1.2814	-0.614045	0
0.5440	0.166636	1.96995	1.58665	1.21712	0
0.5447	0.166636	1.96995	-0.2442	1.52415	0
0.5453	0.166636	1.96995	-1.15995	-0.921067	0
0.5460	0.166636	1.96995	-1.77045	-1.52415	0
0.5467	0.166636	1.96995	-1.15995	0.296057	0
0.5473	0.166636	1.96995	1.58665	1.21712	0
0.5480	0.166636	1.96995	2.80765	0.60308	0
0.5487	0.166636	1.96995	-0.2442	1.21712	0
0.5493	0.166636	1.96995	-1.15995	0.910102	0
0.5500	0.166636	1.96995	1.2814	0	0
0.5507	0.166636	1.96995	3.72275	2.74127	0
0.5513	0.166636	1.96995	4.6385	5.78957	0
0.5520	0.166636	1.96995	4.33325	3.9584	0
0.5527	0.166636	1.96995	1.58665	1.21712	0
0.5533	0.166636	1.96995	-1.77045	1.83117	0
0.5540	0.166636	1.96995	-1.4652	0.296057	0
0.5547	0.166636	1.96995	0.976151	0.296057	0
0.5553	0.166636	1.96995	0.976151	4.57244	0
0.5560	0.166636	1.96995	0.976151	5.78957	0
0.5567	0.166636	1.96995	3.4175	3.04829	0
0.5573	0.166636	1.96995	3.72275	2.43425	0
0.5580	0.166636	1.96995	3.1129	2.12723	0
0.5587	0.166636	1.96995	3.4175	-1.22809	0
0.5593	0.166636	1.96995	1.58665	-1.22809	0
0.5600	0.166636	1.96995	1.2814	0.296057	0
0.5607	0.166636	1.96995	4.028	-2.44521	0
0.5613	0.166636	1.96995	4.33325	-5.18649	0
0.5620	0.166636	1.96995	2.5024	-4.58341	0
0.5627	0.166636	1.96995	2.80765	-4.89043	0
0.5633	0.166636	1.96995	2.19715	-3.05926	0
0.5640	0.166636	1.96995	0.670901	0.60308	0
0.5647	0.166636	1.96995	1.2814	0.60308	0
0.5653	0.166636	1.96995	0.670901	0.60308	0
0.5660	0.166636	1.96995	-1.15995	0.60308	0
0.5667	0.166636	1.96995	-0.8547	0.60308	0
0.5673	0.166636	1.96995	-1.77045	0.60308	0
0.5680	0.166636	1.96995	-2.9908	0.60308	0
0.5687	0.166636	1.96995	0.670901	0.60308	0
0.5693	0.166636	1.96995	1.58665	0.60308	0
0.5700	0.166636	1.96995	-2.0757	0.60308	0
0.5707	0.166636	1.96995	-2.9908	0.60308	0
0.5713	0.166636	1.96995	0.670901	0.60308	0
0.5720	0.166636	1.96995	4.028	0.60308	0
0.5727	0.166636	1.96995	5.55425	0.60308	0
0.5733	0.166636	1.96995	2.19715	0.60308	0
0.5740	0.166636	1.96995	-2.3803	0.60308	0
0.5747	0.166636	1.96995	-1.77045	0.60308	0
0.5753	0.166636	1.96995	-1.4652	0.60308	0
0.5760	5.66563	8.6943	-2.9908	-1.52415	0
0.5767	6.27449	9.90658	0.3663	-2.44521	0
0.5773	6.88335	8.06922	2.5024	-4.58341	0
0.5780	7.79985	7.46308	-1.4652	-4.27638	0
0.5787	7.79985	8.06922	-1.77045	-1.22809	0
0.5793	7.79985	6.85694	1.8919	-1.22809	0
0.5800	8.71635	5.94773	0.670901	-0.614045	0
0.5807	8.71635	6.85694	-1.15995	3.66234	0
0.5813	8.10108	7.16001	-1.15995	3.9584	0
0.5820	8.10108	5.94773	-2.9908	1.83117	0
0.5827	7.49221	3.20117	-2.0757	3.66234	0
0.5833	6.88335	1.36381	0.976151	2.12723	0
0.5840	8.10108	1.36381	0.670901	-3.35532	0
0.5847	8.71635	1.06074	-0.2442	-1.52415	0
0.5853	5.05035	-4.43239	0.670901	2.74127	0
0.5860	3.52499	-9.31938	-1.15995	0.296057	0
0.5867	8.10108	-5.03853	-1.15995	-2.44521	0
0.5873	9.01757	-0.473546	3.1129	-1.22809	0
0.5880	5.35799	-5.3416	1.8919	-1.83117	0
0.5887	2.91613	-9.62245	-2.0757	-3.05926	0
0.5893	2.6085	-5.96668	-2.0757	-1.52415	0
0.5900	2.6085	-4.12932	-1.77045	-0.614045	0
0.5907	3.83263	-4.73546	-2.9908	-0.307022	0
0.5913	3.52499	-2.91704	-2.0757	1.21712	0
0.5920	1.99963	-2.29196	-2.68555	2.12723	0
0.5927	4.44149	-2.59503	-3.90655	0.60308	0
0.5933	4.44149	1.06074	-1.15995	-0.614045	0
0.5940	1.39077	3.80731	0.3663	-0.614045	0
0.5947	2.6085	1.66688	-1.15995	-0.614045	0
0.5953	5.66563	1.06074	-0.2442	-1.22809	0
0.5960	5.35799	4.11038	3.4175	1.21712	0
0.5967	6.27449	8.06922	3.4175	4.26542	0
0.5973	6.27449	9.30044	0.06105	3.04829	0
0.5980	3.52499	6.85694	-2.0757	-0.614045	0
0.5987	3.52499	5.01958	1.2814	-0.921067	0
0.5993	5.66563	5.32265	3.4175	0.60308	0
0.6000	2.30727	4.11038	-1.15995	0.60308	0
0.6007	-1.65995	3.20117	-4.2118	0.60308	0
0.6013	0.781908	2.27302	-1.4652	0.60308	0
0.6020	2.91613	-1.68582	-2.0757	0.910102	0
0.6027	1.08313	-4.12932	-4.51705	3.04829	0
0.6033	0.781908	-3.82625	-1.15995	5.49351	0
0.6040	2.30727	-7.78509	-0.2442	4.26542	0
0.6047	1.69841	-12.369	-4.8223	1.83117	0
0.6053	-0.743453	-10.5317	-5.1269	1.21712	0
0.6060	-3.18531	-7.78509	-1.77045	2.12723	0
0.6067	-5.62717	-8.71324	-1.15995	2.12723	0
0.6073	-6.23603	-8.08816	-0.54945	-0.307022	0
0.6080	-5.32594	-6.87588	1.8919	-2.44521	0
0.6087	-6.85131	-5.96668	1.8919	-2.13819	0
0.6093	-8.98553	-4.73546	0.670901	-0.614045	0
0.6100	-9.29317	-5.03853	-0.2442	-0.614045	0
0.6107	-9.29317	-4.43239	-0.54945	-0.307022	0
0.6113	-9.90203	-1.68582	0.976151	1.52415	0
0.6120	-8.37667	-1.68582	2.5024	1.21712	0
0.6127	-6.54367	-4.73546	-0.54945	-3.35532	0
0.6133	-7.15253	-4.73546	-2.0757	-5.49351	0
0.6140	-8.37667	-2.29196	0.06105	-3.96936	0
0.6147	-9.29317	-2.29196	-0.8547	-2.44521	0
0.6153	-10.2033	-5.96668	-3.6013	-1.52415	0
0.6160	-9.29317	-7.78509	-2.3803	-0.307022	0
0.6167	-7.46017	-6.87588	-1.15995	-0.307022	0
0.6173	-8.67789	-6.87588	-0.8547	-1.83117	0
0.6180	-10.8185	-8.71324	-1.15995	-1.52415	0
0.6187	-8.37667	-9.31938	-3.29605	0.296057	0
0.6193	-6.54367	-11.4598	-2.9908	-0.921067	0
0.6200	-9.59439	-14.2064	1.2814	-3.35532	0
0.6207	-12.6451	-10.2286	1.8919	-3.05926	0
0.6213	-10.2033	-2.29196	0.3663	-1.52415	0
0.6220	-8.67789	0.757673	1.58665	-2.13819	0
0.6227	-10.2033	1.36381	1.8919	-2.13819	0
0.6233	-9.29317	3.80731	1.8919	1.21712	0
0.6240	-7.46017	5.64467	3.4175	1.83117	0
0.6247	-7.7678	8.06922	1.2814	-2.75224	0
0.6253	-6.23603	11.4409	-3.29605	-3.66234	0
0.6260	-2.26881	11.4409	-2.3803	-0.307022	0
0.6267	-1.96759	11.4409	0.3663	0.296057	0
0.6273	-4.40945	13.2593	0.3663	0	0
0.6280	-5.62717	11.4409	-1.15995	1.83117	0
0.6287	-6.85131	8.6943	-1.15995	0.296057	0
0.6293	-7.46017	9.60351	0.976151	-0.614045	0
0.6300	-8.06903	10.2096	2.5024	2.12723	0
0.6307	-8.98553	7.76615	-2.0757	2.74127	0
0.6313	-8.67789	6.55387	-4.8223	1.21712	0
0.6320	-7.46017	5.64467	0.3663	1.52415	0
0.6327	-8.37667	2.8981	4.33325	0.296057	0
0.6333	-8.98553	-0.473546	2.19715	-1.52415	0
0.6340	-8.67789	-3.52318	-0.2442	2.12723	0
0.6347	-9.90203	-5.03853	0.06105	3.66234	0
0.6353	-8.98553	-5.96668	1.2814	-0.921067	0
0.6360	-6.23603	-9.62245	1.58665	-3.05926	0
0.6367	-6.54367	-12.369	0.976151	-0.614045	0
0.6373	-7.46017	-8.71324	1.2814	1.21712	0
0.6380	-6.54367	-5.96668	1.2814	1.21712	0
0.6387	-7.46017	-6.57281	0.06105	0.910102	0
0.6393	-7.15253	-4.12932	-0.2442	1.52415	0
0.6400	-3.18531	-1.68582	0.06105	2.43425	0
0.6407	-1.96759	-1.98889	-1.15995	2.12723	0
0.6413	-2.88409	0.151535	-2.0757	2.12723	0
0.6420	-1.96759	1.66688	-2.0757	2.12723	0
0.6427	-1.05109	-2.29196	-1.15995	-0.307022	0
0.6433	-1.96759	-6.26975	1.2814	-0.921067	0
0.6440	-1.96759	-7.17895	4.33325	1.52415	0
0.6447	-1.96759	-8.08816	3.72275	1.83117	0
0.6453	-2.57645	-4.12932	1.58665	0.296057	0
0.6460	-1.96759	2.57609	0.976151	1.21712	0
0.6467	-0.134591	2.27302	2.19715	2.12723	0
0.6473	-1.35872	-1.68582	4.028	0.296057	0
0.6480	-3.80058	4.11038	2.80765	-5.18649	0
0.6487	-1.96759	5.01958	1.2814	-4.27638	0
0.6493	-2.57645	1.96995	2.19715	-0.921067	0
0.6500	-5.93481	2.8981	3.4175	-0.614045	0
0.6507	-8.06903	5.01958	3.4175	-1.52415	0
0.6513	-7.7678	4.41345	2.5024	-0.921067	0
0.6520	-7.7678	2.57609	0.976151	-2.75224	0
0.6527	-6.54367	1.36381	-0.54945	-4.89043	0
0.6533	-4.71067	2.27302	-0.8547	-2.13819	0
0.6540	-5.32594	4.11038	0.3663	0.296057	0
0.6547	-6.85131	2.27302	1.58665	-3.35532	0
0.6553	-5.93481	0.757673	2.5024	-5.18649	0
0.6560	-3.18531	2.8981	3.4175	-3.35532	0
0.6567	-4.40945	3.50424	3.1129	-1.83117	0
0.6573	-8.67789	4.11038	1.58665	-1.22809	0
0.6580	-8.67789	9.60351	2.5024	0.60308	0
0.6587	-5.32594	17.2371	5.85885	0.910102	0
0.6593	-5.62717	21.499	7.07985	-0.921067	0
0.6600	-6.23603	20.8928	5.249	-0.614045	0
0.6607	-2.88409	17.5401	1.8919	1.21712	0
0.6613	-1.05109	17.2371	-0.2442	0.910102	0
0.6620	-1.35872	21.802	-0.2442	0	0
0.6627	-1.65995	23.9425	0.06105	0.296057	0
0.6633	-2.26881	21.1959	-0.2442	-0.614045	0
0.6640	-1.05109	19.6806	0.976151	-1.22809	0
0.6647	2.91613	17.2371	3.1129	2.12723	0
0.6653	4.44149	11.7439	1.58665	3.04829	0
0.6660	5.66563	8.39123	0.3663	1.83117	0
0.6667	9.01757	5.01958	2.5024	3.9584	0
0.6673	7.19099	0.757673	4.33325	6.40361	0
0.6680	2.6085	-1.68582	2.5024	2.43425	0
0.6687	5.35799	-6.87588	2.19715	-1.52415	0
0.6693	8.10108	-12.6721	0.976151	-0.614045	0
0.6700	4.44149	-11.7629	-1.77045	0.910102	0
0.6707	2.30727	-12.0659	-1.4652	1.21712	0
0.6713	3.22377	-20.6087	1.58665	0	0
0.6720	3.22377	-26.1018	3.4175	-2.75224	0
0.6727	3.22377	-27.3141	3.1129	-4.89043	0
0.6733	3.22377	-29.7576	0.976151	-5.18649	0
0.6740	3.22377	-27.9392	-2.68555	-5.49351	0
0.6747	3.22377	-22.4461	-3.6013	-5.80053	0
0.6753	3.22377	-21.5179	-0.2442	-5.18649	0
0.6760	3.22377	-21.2148	1.8919	-5.18649	0
0.6767	3.22377	-16.0248	-0.2442	-4.89043	0
0.6773	3.22377	-10.5317	-1.77045	-3.05926	0
0.6780	3.22377	-6.57281	-0.8547	-2.75224	0
0.6787	3.22377	-3.82625	0.06105	-3.05926	0
0.6793	3.22377	-3.22011	-0.2442	-0.614045	0
0.6800	3.22377	-1.68582	-0.8547	1.83117	0
0.6807	3.22377	-0.473546	0.3663	1.21712	0
0.6813	3.22377	-0.776615	0.670901	0.296057	0
0.6820	3.22377	0.151535	-0.2442	0.60308	0
0.6827	3.22377	1.96995	0.670901	0.910102	0
0.6833	3.22377	1.66688	2.5024	0.60308	0
0.6840	3.22377	1.66688	0.670901	0.60308	0
0.6847	3.22377	5.01958	-2.0757	1.21712	0
0.6853	3.22377	9.30044	-0.2442	1.83117	0
0.6860	3.22377	9.60351	0.3663	3.04829	0
0.6867	3.22377	7.16001	-1.15995	4.87946	0
0.6873	3.22377	5.94773	-0.8547	6.40361	0
0.6880	3.22377	3.20117	0.670901	7.62074	0
0.6887	3.22377	-2.29196	-0.54945	8.5418	0
0.6893	3.22377	-4.73546	-2.3803	5.78957	0
0.6900	3.22377	-2.59503	-1.4652	1.52415	0
0.6907	3.22377	-1.68582	-0.2442	0.296057	0
0.6913	3.22377	-2.91704	-0.54945	-0.921067	0
0.6920	3.22377	-4.73546	-0.54945	-1.22809	0
0.6927	3.22377	-9.31938	2.19715	1.83117	0
0.6933	3.22377	-14.2064	3.1129	3.35532	0
0.6940	3.22377	-16.9529	-2.0757	2.12723	0
0.6947	3.22377	-20.6087	-4.51705	1.21712	0
0.6953	3.22377	-26.1018	-0.2442	0	0
0.6960	-8.37667	-27.011	2.5024	-1.22809	0
0.6967	-9.29317	-24.2645	-0.2442	0	0
0.6973	-12.9527	-23.3553	-2.0757	-0.614045	0
0.6980	-14.4781	-23.3553	-2.0757	-3.35532	0
0.6987	-11.735	-17.8621	-2.9908	-1.22809	0
0.6993	-12.0363	-12.6721	-2.9908	0.60308	0
0.7000	-14.7857	-12.0659	-2.0757	-3.35532	0
0.7007	-14.7857	-12.6721	-2.3803	-4.27638	0
0.7013	-12.6451	-11.4598	-2.9908	-1.52415	0
0.7020	-10.2033	-11.1567	-2.9908	-1.22809	0
0.7027	-7.46017	-13.2782	-1.77045	-1.83117	0
0.7033	-6.54367	-14.2064	0.670901	-0.614045	0
0.7040	-8.37667	-12.9752	0.670901	-1.52415	0
0.7047	-8.37667	-14.2064	-0.2442	-1.52415	0
0.7053	-7.15253	-16.6499	-0.2442	0	0
0.7060	-6.54367	-15.7217	-0.8547	1.21712	0
0.7067	-5.62717	-12.6721	0.06105	2.43425	0
0.7073	-3.80058	-10.8347	3.4175	4.26542	0
0.7080	-5.62717	-10.8347	4.33325	3.66234	0
0.7087	-8.37667	-13.5813	1.58665	1.83117	0
0.7093	-10.5109	-15.1156	-0.54945	1.52415	0
0.7100	-17.5288	-12.9752	-1.15995	1.21712	0
0.7107	-30.347	-12.369	-1.15995	1.21712	0
0.7113	-42.2486	-13.2782	-0.2442	3.04829	0
0.7120	-44.3829	-12.0659	-0.2442	4.26542	0
0.7127	-39.8068	-11.4598	0.3663	3.9584	0
0.7133	-36.7561	-12.6721	0.06105	3.9584	0
0.7140	-36.1472	-13.2782	-1.15995	3.9584	0
0.7147	-34.6218	-12.9752	-1.15995	3.66234	0
0.7153	-30.347	-15.7217	-1.15995	3.9584	0
0.7160	-25.162	-20.6087	-2.0757	5.78957	0
0.7167	-19.6695	-24.8896	-0.2442	5.49351	0
0.7173	-15.3946	-26.708	3.1129	1.52415	0
0.7180	-11.735	-28.5453	2.19715	0	0
0.7187	-9.29317	-31.2919	0.3663	3.66234	0
0.7193	-8.37667	-31.595	2.80765	5.78957	0
0.7200	-5.93481	-28.2423	4.6385	4.57244	0
0.7207	-2.57645	-25.1926	1.2814	4.87946	0
0.7213	-0.134591	-23.9614	-2.0757	5.18649	0
0.7220	1.08313	-23.3553	-0.54945	3.35532	0
0.7227	1.69841	-23.3553	1.58665	2.74127	0
0.7233	0.166636	-24.2645	0.976151	3.66234	0
0.7240	-1.96759	-24.2645	-1.77045	3.04829	0
0.7247	-1.05109	-20.0026	-2.9908	1.83117	0
0.7253	0.166636	-13.2782	-2.68555	0	0
0.7260	1.69841	-11.4598	-1.15995	-0.307022	0
0.7267	4.44149	-14.5094	0.670901	0	0
0.7273	7.19099	-14.2064	0.670901	-1.22809	0
0.7280	6.27449	-10.2286	-0.2442	-1.83117	0
0.7287	3.52499	-12.369	0.3663	-0.307022	0
0.7293	3.83263	-16.9529	2.19715	0.296057	0
0.7300	6.57572	-16.3279	0.976151	0.296057	0
0.7307	7.19099	-16.0248	-1.15995	0.296057	0
0.7313	4.74913	-20.6087	1.2814	0	0
0.7320	-8.37667	-31.595	4.028	0.296057	0
0.7327	-8.37667	-31.595	0.670901	2.12723	0
0.7333	-8.37667	-31.595	-2.68555	1.83117	0
0.7340	-8.37667	-31.595	-0.2442	0.296057	0
0.7347	-8.37667	-31.595	1.2814	-0.614045	0
0.7353	-8.37667	-31.595	-1.15995	-1.52415	0
0.7360	-8.37667	-31.595	-1.15995	-0.921067	0
0.7367	-8.37667	-31.595	0.670901	1.21712	0
0.7373	-8.37667	-31.595	0.06105	1.83117	0
0.7380	-8.37667	-31.595	-0.8547	0.296057	0
0.7387	-8.37667	-31.595	-0.8547	-0.307022	0
0.7393	-8.37667	-31.595	-0.2442	-1.22809	0
0.7400	-8.37667	-31.595	0.670901	-2.44521	0
0.7407	-8.37667	-31.595	0.3663	-1.83117	0
0.7413	-8.37667	-31.595	-1.77045	-2.75224	0
0.7420	-8.37667	-31.595	-1.77045	-6.41458	0
0.7427	-8.37667	-31.595	0.670901	-6.7216	0
0.7433	-8.37667	-31.595	1.2814	-3.05926	0
0.7440	-8.37667	-31.595	1.58665	0	0
0.7447	-8.37667	-31.595	2.19715	0	0
0.7453	-8.37667	-31.595	0.06105	0	0
0.7460	-8.37667	-31.595	-2.0757	0	0
0.7467	-8.37667	-31.595	0.3663	0	0
0.7473	-8.37667	-31.595	2.80765	0	0
0.7480	-8.37667	-31.595	3.4175	0	0
0.7487	-8.37667	-31.595	3.4175	0	0
0.7493	-8.37667	-31.595	1.58665	0	0
0.7500	-8.37667	-31.595	-1.15995	0	0
0.7507	-8.37667	-31.595	0.3663	0	0
0.7513	-8.37667	-31.595	3.1129	0	0
0.7520	-8.37667	-31.595	1.2814	0	0
0.7527	-8.37667	-31.595	-1.77045	0	0
0.7533	-8.37667	-31.595	-2.0757	0	0
0.7540	-8.37667	-31.595	-0.54945	0	0
0.7547	-8.37667	-31.595	0.3663	0	0
0.7553	-8.37667	-31.595	0.976151	0	0
0.7560	24.5852	26.0829	1.58665	-1.52415	0
0.7567	23.0599	26.9921	0.670901	-1.52415	0
0.7573	24.8865	27.6172	-0.2442	-1.52415	0
0.7580	28.2448	28.2233	0.3663	-2.75224	0
0.7587	27.9436	28.8295	-0.2442	-2.75224	0
0.7593	26.4118	31.273	-1.15995	-0.921067	0
0.7600	26.4118	31.8791	0.976151	-0.307022	0
0.7607	25.5017	31.576	2.19715	0	0
0.7613	23.0599	34.6257	-1.15995	-1.22809	0
0.7620	21.8357	35.5349	-2.0757	-4.58341	0
0.7627	21.8357	32.1822	0.3663	-5.18649	0
0.7633	20.9192	30.6668	0.3663	-0.307022	0
0.7640	20.0091	31.8791	-1.4652	1.21712	0
0.7647	20.618	32.7883	-2.0757	-2.44521	0
0.7653	23.3611	34.3226	-0.2442	-4.27638	0
0.7660	24.8865	34.3226	1.58665	-1.52415	0
0.7667	22.7522	34.0195	2.19715	2.43425	0
0.7673	18.1761	34.0195	1.58665	3.35532	0
0.7680	14.5102	31.273	0.976151	0.296057	0
0.7687	13.6001	26.9921	-0.54945	-3.05926	0
0.7693	15.1254	25.1737	-2.68555	-0.614045	0
0.7700	16.6508	24.2455	-2.0757	2.43425	0
0.7707	15.1254	23.0333	-0.2442	-0.614045	0
0.7713	10.8506	20.8928	0.06105	-3.35532	0
0.7720	9.32521	19.3775	1.58665	-1.22809	0
0.7727	11.7671	20.8928	2.5024	-2.44521	0
0.7733	13.2924	21.802	1.58665	-7.32468	0
0.7740	11.7671	17.2371	2.19715	-7.93872	0
0.7747	12.3759	15.0966	2.19715	-4.89043	0
0.7753	12.9848	19.0555	-1.15995	-4.27638	0
0.7760	11.4594	21.1959	-0.2442	-5.18649	0
0.7767	9.63285	19.6806	5.249	-4.58341	0
0.7773	8.40871	19.9836	2.5024	-3.35532	0
0.7780	6.57572	21.1959	-4.2118	-2.44521	0
0.7787	5.96685	23.6394	-1.15995	-1.52415	0
0.7793	5.05035	25.4768	3.4175	-1.83117	0
0.7800	5.05035	23.0333	0.976151	-2.44521	0
0.7807	5.05035	21.802	0.3663	-2.44521	0
0.7813	5.05035	26.386	2.5024	-3.35532	0
0.7820	5.05035	29.7387	0.3663	-3.96936	0
0.7827	5.05035	28.5264	-1.4652	-1.52415	0
0.7833	5.05035	28.2233	-1.15995	0.296057	0
0.7840	5.05035	29.7387	-2.0757	-2.44521	0
0.7847	5.05035	30.3638	-0.54945	-5.49351	0
0.7853	5.05035	30.9699	0.976151	-5.18649	0
0.7860	5.05035	33.4134	-1.15995	-3.96936	0
0.7867	5.05035	34.3226	-2.0757	-2.44521	0
0.7873	5.05035	33.4134	1.2814	-1.52415	0
0.7880	5.05035	33.1103	2.5024	-3.35532	0
0.7887	5.05035	31.8791	2.19715	-3.05926	0
0.7893	5.05035	26.689	1.58665	1.52415	0
0.7900	5.05035	21.802	-0.54945	3.66234	0
0.7907	5.05035	21.802	-0.2442	1.52415	0
0.7913	5.05035	20.8928	4.33325	2.12723	0
0.7920	5.05035	15.0966	4.6385	3.35532	0
0.7927	5.05035	8.99737	0.3663	0.910102	0
0.7933	5.05035	6.2508	-2.68555	-0.307022	0
0.7940	5.05035	3.80731	-2.0757	1.52415	0
0.7947	5.05035	0.454604	-1.15995	0.910102	0
0.7953	5.05035	0.757673	-0.8547	-1.83117	0
0.7960	5.05035	3.50424	-1.77045	-5.18649	0
0.7967	5.05035	3.80731	-1.77045	-8.84883	0
0.7973	5.05035	1.36381	-0.2442	-8.24575	0
0.7980	5.05035	0.151535	-0.54945	-4.27638	0
0.7987	5.05035	2.8981	-3.29605	-4.27638	0
0.7993	5.05035	8.99737	-1.77045	-6.10755	0
0.8000	5.05035	14.1874	3.4175	-3.96936	0
0.8007	5.05035	13.2593	4.6385	-2.44521	0
0.8013	5.05035	11.4409	0.670901	-2.75224	0
0.8020	5.05035	13.8844	-1.77045	-0.614045	0
0.8027	5.05035	15.7028	-0.54945	0.60308	0
0.8033	5.05035	13.2593	1.8919	-1.52415	0
0.8040	-9.90203	13.2593	3.1129	-2.13819	0
0.8047	-8.98553	16.934	1.58665	-3.35532	0
0.8053	-6.23603	17.8432	-1.15995	-5.80053	0
0.8060	-4.40945	19.0555	-2.0757	-2.44521	0
0.8067	-4.40945	20.8928	-0.54945	3.9584	0
0.8073	-2.57645	19.0555	-0.8547	3.04829	0
0.8080	-1.05109	17.2371	-2.9908	-1.22809	0
0.8087	-2.26881	19.6806	-2.9908	-0.614045	0
0.8093	-1.65995	20.5898	-1.4652	0.60308	0
0.8100	-0.743453	19.3775	-2.68555	-0.614045	0
0.8107	-1.96759	19.6806	-4.51705	-1.52415	0
0.8113	-1.05109	19.6806	-2.0757	0	0
0.8120	-0.134591	17.8432	3.4175	0.910102	0
0.8127	-2.26881	17.2371	4.94375	0.296057	0
0.8133	-1.35872	19.0555	1.8919	-1.52415	0
0.8140	0.781908	20.8928	-0.54945	-1.83117	0
0.8147	-1.05109	21.802	1.8919	0.60308	0
0.8153	-1.96759	21.1959	5.249	3.04829	0
0.8160	5.05035	18.7524	3.72275	2.43425	0
0.8167	5.05035	16.6309	0.3663	2.12723	0
0.8173	5.05035	11.7439	-1.4652	3.35532	0
0.8180	5.05035	6.55387	-2.9908	2.43425	0
0.8187	5.05035	6.55387	-2.0757	-0.307022	0
0.8193	5.05035	6.55387	0.976151	-0.614045	0
0.8200	5.05035	-0.170476	1.58665	2.12723	0
0.8207	5.05035	-4.12932	-0.2442	1.21712	0
0.8213	5.05035	-1.98889	0.670901	-2.13819	0
0.8220	5.05035	-3.22011	1.58665	-1.83117	0
0.8227	5.05035	-3.52318	-1.15995	0.60308	0
0.8233	5.05035	1.36381	-2.3803	0.296057	0
0.8240	5.05035	0.454604	0.976151	-0.614045	0
0.8247	5.05035	-5.3416	2.5024	1.21712	0
0.8253	5.05035	-5.96668	-1.15995	3.04829	0
0.8260	5.05035	-3.52318	-4.8223	4.87946	0
0.8267	5.05035	-1.07968	-2.68555	6.40361	0
0.8273	5.05035	6.2508	2.19715	6.71063	0
0.8280	-10.2033	11.7439	2.80765	7.01766	0
0.8287	-10.2033	11.4409	0.670901	7.62074	0
0.8293	-8.67789	12.3501	0.06105	4.26542	0
0.8300	-5.01831	14.1874	-0.8547	0	0
0.8307	-2.88409	13.2593	-2.68555	-1.22809	0
0.8313	0.781908	11.1378	-1.15995	-1.22809	0
0.8320	5.35799	5.94773	1.8919	-1.52415	0
0.8327	5.96685	2.27302	0.3663	0.910102	0
0.8333	7.19099	3.50424	-2.9908	3.66234	0
0.8340	12.6836	2.27302	-2.3803	2.43425	0
0.8347	15.4267	-2.91704	0.670901	1.83117	0
0.8353	13.9013	-1.38275	1.58665	3.9584	0
0.8360	12.9848	3.50424	-0.2442	3.9584	0
0.8367	12.6836	3.50424	-1.15995	1.52415	0
0.8373	11.7671	2.57609	-0.8547	2.12723	0
0.8380	11.7671	4.71652	-0.2442	2.74127	0
0.8387	9.93407	5.94773	0.670901	-0.614045	0
0.8393	7.19099	6.55387	0.670901	-3.66234	0
0.8400	7.19099	8.06922	-0.2442	-2.44521	0
0.8407	9.32521	9.60351	-0.2442	-2.13819	0
0.8413	9.63285	9.90658	-0.2442	-4.89043	0
0.8420	9.01757	10.5127	-1.15995	-6.10755	0
0.8427	9.32521	12.047	-0.2442	-4.27638	0
0.8433	10.2417	14.1874	-0.2442	-2.75224	0
0.8440	10.8506	16.3089	-2.3803	-3.35532	0
0.8447	9.01757	17.2371	-2.0757	-3.35532	0
0.8453	5.05035	16.3089	-0.2442	-1.52415	0
0.8460	3.52499	13.8844	-0.54945	-2.13819	0
0.8467	4.44149	11.7439	-2.0757	-2.44521	0
0.8473	4.74913	12.3501	-2.9908	1.52415	0
0.8480	4.74913	11.7439	-1.4652	3.04829	0
0.8487	2.6085	9.30044	1.58665	-0.614045	0
0.8493	-1.65995	11.1378	1.2814	-0.614045	0
0.8500	-2.26881	12.9562	-1.4652	3.35532	0
0.8507	-0.134591	7.46308	-0.8547	3.04829	0
0.8513	-0.134591	5.94773	2.5024	0.60308	0
0.8520	-1.35872	12.9562	3.4175	0.296057	0
0.8527	-1.65995	15.3997	1.58665	-0.614045	0
0.8533	-0.134591	12.9562	-1.4652	-0.614045	0
0.8540	0.781908	13.5623	-1.77045	0.910102	0
0.8547	0.781908	13.5623	-0.2442	-0.307022	0
0.8553	1.08313	11.4409	-1.15995	-2.44521	0
0.8560	2.91613	13.2593	-2.3803	-2.44521	0
0.8567	4.74913	13.2593	0.670901	-4.27638	0
0.8573	5.35799	8.99737	3.4175	-6.41458	0
0.8580	4.74913	5.94773	1.58665	-4.58341	0
0.8587	3.52499	2.27302	0.06105	-1.83117	0
0.8593	4.44149	1.06074	1.58665	-1.83117	0
0.8600	5.35799	3.50424	4.33325	-0.614045	0
0.8607	3.52499	2.27302	4.33325	1.21712	0
0.8613	2.6085	-1.38275	1.2814	0.910102	0
0.8620	2.91613	-1.38275	0.3663	-0.614045	0
0.8627	3.52499	-4.43239	2.19715	1.52415	0
0.8633	8.10108	-14.8125	1.8919	5.78957	0
0.8640	10.2417	-23.9614	0.3663	5.49351	0
0.8647	6.88335	-27.9392	-0.2442	2.74127	0
0.8653	6.27449	-29.7576	-2.0757	0.60308	0
0.8660	7.79985	-30.0607	-3.90655	-1.52415	0
0.8667	4.44149	-29.7576	-3.90655	-3.35532	0
0.8673	4.13386	-28.5453	-5.43215	-3.35532	0
0.8680	6.88335	-24.8896	-6.9584	-4.89043	0
0.8687	3.22377	-19.6995	-4.2118	-7.32468	0
0.8693	-0.442226	-12.369	-1.77045	-4.27638	0
0.8700	2.30727	-7.48202	-2.0757	-0.921067	0
0.8707	4.44149	-5.96668	-1.77045	-3.35532	0
0.8713	5.96685	-2.59503	-2.9908	-6.10755	0
0.8720	9.01757	3.20117	-4.8223	-5.18649	0
0.8727	7.19099	5.01958	-2.0757	-6.10755	0
0.8733	3.52499	5.94773	2.5024	-6.7216	0
0.8740	7.19099	8.6943	0.670901	-3.96936	0
0.8747	11.1582	9.30044	-2.3803	-2.13819	0
0.8753	11.1582	10.2096	0.3663	-3.66234	0
0.8760	11.1582	13.2593	3.1129	-3.35532	0
0.8767	11.1582	15.0966	-0.2442	0.910102	0
0.8773	11.1582	17.8432	-3.90655	2.12723	0
0.8780	11.1582	20.5898	-3.90655	-0.307022	0
0.8787	11.1582	20.8928	-2.0757	0.296057	0
0.8793	11.1582	19.0555	-0.8547	3.9584	0
0.8800	11.1582	15.0966	-1.77045	4.87946	0
0.8807	11.1582	8.39123	-3.29605	4.87946	0
0.8813	11.1582	5.64467	-3.90655	6.09659	0
0.8820	11.1582	5.64467	-2.0757	4.87946	0
0.8827	11.1582	3.20117	0.670901	3.35532	0
0.8833	11.1582	2.27302	1.2814	5.49351	0
0.8840	11.1582	1.06074	0.06105	5.78957	0
0.8847	11.1582	-3.52318	-0.2442	3.35532	0
0.8853	11.1582	-5.3416	0.3663	3.9584	0
0.8860	11.1582	-5.66361	0.3663	6.71063	0
0.8867	11.1582	-10.8347	1.58665	5.78957	0
0.8873	11.1582	-14.2064	4.028	3.04829	0
0.8880	11.1582	-12.6721	2.19715	5.18649	0
0.8887	11.1582	-15.4186	-0.8547	8.84883	0
0.8893	11.1582	-17.5591	0.06105	8.5418	0
0.8900	11.1582	-16.0248	-0.54945	6.71063	0
0.8907	11.1582	-19.3964	-4.51705	6.71063	0
0.8913	11.1582	-25.1926	-2.9908	4.87946	0
0.8920	11.1582	-25.7988	2.19715	2.43425	0
0.8927	11.1582	-26.1018	0.670901	1.83117	0
0.8933	11.1582	-27.3141	-2.0757	-0.614045	0
0.8940	11.1582	-26.4049	-0.2442	-0.614045	0
0.8947	11.1582	-28.8484	0.670901	3.04829	0
0.8953	11.1582	-31.595	0.3663	1.21712	0
0.8960	11.1582	-27.3141	3.4175	-5.18649	0
0.8967	11.1582	-22.4461	5.249	-4.89043	0
0.8973	11.1582	-22.4461	1.8919	0.296057	0
0.8980	11.1582	-21.5179	-0.54945	0.60308	0
0.8987	11.1582	-16.0248	0.670901	-0.614045	0
0.8993	11.1582	-10.5317	2.19715	-0.921067	0
0.9000	13.9013	-6.26975	0.976151	-1.52415	0
0.9007	14.5102	-1.38275	-1.15995	-1.52415	0
0.9013	13.2924	5.01958	-1.77045	-2.75224	0
0.9020	9.93407	10.5127	-0.2442	-3.96936	0
0.9027	9.32521	13.2593	0.06105	-1.52415	0
0.9033	10.8506	16.0058	-1.15995	1.21712	0
0.9040	12.0747	19.6806	-1.15995	1.21712	0
0.9047	12.6836	20.5898	-0.8547	1.21712	0
0.9053	11.1582	21.499	-1.4652	1.21712	0
0.9060	8.71635	23.6394	-2.3803	0.296057	0
0.9067	8.40871	23.3363	-2.3803	-0.614045	0
0.9073	9.93407	22.4271	-2.0757	-0.614045	0
0.9080	9.01757	22.7302	-0.2442	-2.13819	0
0.9087	5.96685	20.2867	1.58665	-3.05926	0
0.9093	2.30727	16.934	-1.15995	-0.921067	0
0.9100	1.69841	16.6309	-2.9908	1.21712	0
0.9107	3.22377	16.6309	-0.2442	0.296057	0
0.9113	2.6085	15.3997	0.670901	-2.75224	0
0.9120	2.6085	17.2371	-2.0757	-4.58341	0
0.9127	2.6085	18.4493	-2.9908	-4.27638	0
0.9133	2.6085	15.0966	-2.0757	-1.52415	0
0.9140	2.6085	12.3501	-3.6013	1.52415	0
0.9147	2.6085	12.3501	-4.2118	3.04829	0
0.9153	2.6085	12.3501	-3.29605	0.910102	0
0.9160	2.6085	15.0966	-2.68555	-1.83117	0
0.9167	2.6085	17.5401	-1.77045	-1.22809	0
0.9173	2.6085	14.7936	-1.4652	0.910102	0
0.9180	2.6085	12.9562	-2.68555	0	0
0.9187	2.6085	16.0058	-1.15995	-1.52415	0
0.9193	2.6085	19.9836	0.670901	-0.921067	0
0.9200	2.6085	23.3363	-0.54945	-2.44521	0
0.9207	2.6085	23.6394	-1.15995	-1.83117	0
0.9213	2.6085	18.4493	-0.8547	3.04829	0
0.9220	2.6085	13.5623	-2.9908	3.9584	0
0.9227	2.6085	11.1378	-2.9908	0	0
0.9233	2.6085	5.32265	0.670901	-1.22809	0
0.9240	-13.8692	1.66688	1.2814	2.12723	0
0.9247	-12.0363	1.06074	-2.0757	4.87946	0
0.9253	-9.29317	-6.26975	-4.2118	5.18649	0
0.9260	-8.37667	-18.1652	-2.9908	3.9584	0
0.9267	-9.29317	-23.0522	-2.0757	6.40361	0
0.9273	-8.06903	-24.2645	-2.0757	9.45191	0
0.9280	-6.23603	-26.1018	-2.3803	6.71063	0
0.9287	-8.37667	-26.708	-1.4652	0	0
0.9293	-10.5109	-27.9392	-2.0757	-5.18649	0
0.9300	-8.37667	-30.6858	-2.0757	-7.32468	0
0.9307	-7.15253	-30.0607	-0.2442	-6.41458	0
0.9313	-11.1198	-27.011	-0.54945	-6.41458	0
0.9320	-15.7022	-25.7988	-2.0757	-8.55277	0
0.9327	-15.7022	-24.2645	-1.15995	-7.93872	0
0.9333	-15.087	-20.0026	0.06105	-4.27638	0
0.9340	-14.4781	-17.8621	-0.2442	-4.27638	0
0.9347	-14.7857	-19.0744	1.58665	-5.80053	0
0.9353	-18.4453	-19.6995	3.1129	-5.18649	0
0.9360	2.6085	-20.0026	2.5024	-4.89043	0
0.9367	2.6085	-20.3056	1.2814	-4.27638	0
0.9373	2.6085	-18.1652	-1.4652	-3.05926	0
0.9380	2.6085	-17.8621	-2.0757	-2.44521	0
0.9387	2.6085	-18.7714	-0.2442	-1.83117	0
0.9393	2.6085	-16.3279	-0.2442	-0.307022	0
0.9400	2.6085	-15.7217	-2.0757	1.21712	0
0.9407	2.6085	-16.9529	-0.54945	0.296057	0
0.9413	2.6085	-12.369	0.976151	-0.614045	0
0.9420	2.6085	-7.17895	0.670901	0.296057	0
0.9427	2.6085	-8.41017	0.670901	1.83117	0
0.9433	2.6085	-8.08816	0.670901	3.04829	0
0.9440	2.6085	-5.96668	0.3663	2.12723	0
0.9447	2.6085	-8.41017	0.06105	1.21712	0
0.9453	2.6085	-8.41017	-1.15995	1.52415	0
0.9460	2.6085	-2.91704	-2.0757	2.74127	0
0.9467	2.6085	-2.91704	-0.2442	1.83117	0
0.9473	2.6085	-6.87588	3.1129	0.60308	0
0.9480	2.6085	-3.82625	2.5024	2.74127	0
0.9487	2.6085	-3.22011	-0.54945	5.18649	0
0.9493	2.6085	-4.43239	0.976151	5.18649	0
0.9500	2.6085	-5.03853	2.19715	3.66234	0
0.9507	2.6085	-6.87588	-1.15995	4.26542	0
0.9513	2.6085	-6.87588	-1.15995	6.71063	0
0.9520	2.6085	-4.43239	2.19715	5.18649	0
0.9527	2.6085	-4.43239	0.670901	4.57244	0
0.9533	2.6085	-5.66361	-1.15995	6.71063	0
0.9540	2.6085	-4.12932	1.2814	5.78957	0
0.9547	2.6085	-3.22011	0.670901	3.66234	0
0.9553	2.6085	-5.03853	-1.15995	7.62074	0
0.9560	2.6085	-4.12932	0.06105	9.45191	0
0.9567	2.6085	-0.170476	1.2814	7.32468	0
0.9573	2.6085	0.757673	0.670901	8.23478	0
0.9580	2.6085	-1.38275	-0.2442	9.45191	0
0.9587	2.6085	-1.38275	1.2814	7.62074	0
0.9593	2.6085	-1.68582	4.028	4.87946	0
0.9600	2.6085	-5.66361	3.4175	1.21712	0
0.9607	2.6085	-7.78509	-1.4652	-3.05926	0
0.9613	2.6085	-5.03853	-2.0757	-2.44521	0
0.9620	2.6085	-4.12932	0.976151	-0.921067	0
0.9627	2.6085	-5.96668	0.670901	-0.307022	0
0.9633	2.6085	-7.17895	0.3663	2.12723	0
0.9640	2.6085	-6.57281	1.2814	2.12723	0
0.9647	2.6085	-5.66361	-1.15995	-1.52415	0
0.9653	2.6085	-6.87588	-2.0757	-2.44521	0
0.9660	2.6085	-8.71324	1.58665	-2.44521	0
0.9667	2.6085	-6.26975	1.58665	-2.75224	0
0.9673	2.6085	-1.38275	-2.0757	-1.83117	0
0.9680	2.6085	-1.98889	-2.3803	-2.75224	0
0.9687	2.6085	-3.22011	0.06105	-5.80053	0
0.9693	2.6085	-0.473546	0.670901	-3.66234	0
0.9700	2.6085	0.151535	-1.15995	1.52415	0
0.9707	2.6085	-4.12932	-2.0757	2.12723	0
0.9713	2.6085	-4.73546	0.670901	0	0
0.9720	2.6085	-1.38275	2.80765	-0.614045	0
0.9727	2.6085	0.757673	0.06105	1.21712	0
0.9733	2.6085	-0.473546	-2.3803	2.43425	0
0.9740	2.6085	-1.38275	-0.8547	0.60308	0
0.9747	2.6085	0.454604	-0.54945	-2.13819	0
0.9753	2.6085	-0.170476	-1.15995	-0.614045	0
0.9760	2.6085	-2.29196	0.06105	3.04829	0
0.9767	2.6085	0.151535	0.670901	3.9584	0
0.9773	2.6085	4.41345	-0.8547	3.04829	0
0.9780	2.6085	4.11038	-1.4652	2.12723	0
0.9787	2.6085	1.36381	-0.54945	1.21712	0
0.9793	2.6085	0.454604	-0.2442	2.74127	0
0.9800	2.6085	1.96995	0.670901	3.9584	0
0.9807	2.6085	5.64467	1.2814	1.52415	0
0.9813	2.6085	5.01958	-0.2442	-1.52415	0
0.9820	2.6085	1.06074	-0.54945	-2.44521	0
0.9827	2.6085	1.66688	2.5024	-2.44521	0
0.9833	2.6085	5.64467	4.6385	-1.52415	0
0.9840	2.6085	5.64467	3.1129	1.83117	0
0.9847	2.6085	2.27302	-0.54945	3.35532	0
0.9853	2.6085	-1.98889	-2.0757	2.12723	0
0.9860	2.6085	-3.22011	-1.15995	0.910102	0
0.9867	2.6085	0.151535	-0.2442	0	0
0.9873	2.6085	0.757673	0.670901	-1.52415	0
0.9880	2.6085	-4.12932	1.2814	-0.921067	0
0.9887	2.6085	-8.08816	-0.54945	0.296057	0
0.9893	2.6085	-8.41017	-1.4652	0	0
0.9900	2.6085	-10.5317	0.976151	0.296057	0
0.9907	2.6085	-12.6721	3.4175	-0.307022	0
0.9913	2.6085	-10.8347	3.4175	-1.83117	0
0.9920	2.6085	-9.01631	2.80765	0	0
0.9927	2.6085	-9.92552	0.976151	3.04829	0
0.9933	2.6085	-7.48202	0.3663	1.21712	0
0.9940	2.6085	-2.59503	0.670901	-0.614045	0
0.9947	2.6085	-3.82625	-0.54945	-0.614045	0
0.9953	2.6085	-6.87588	0.670901	-2.75224	0
0.9960	-5.32594	-4.43239	5.249	-4.27638	0
0.9967	-0.743453	-1.98889	4.028	-0.614045	0
0.9973	0.166636	-1.07968	-2.0757	0.60308	0
0.9980	-1.96759	3.80731	-1.4652	-1.83117	0
0.9987	-1.96759	8.6943	0.976151	-2.75224	0
0.9993	-3.00586	7.8798	-1.44442	-3.25663	0
1.0000	-4.83885	4.83017	-2.66542	-5.0878	0
1.0007	-4.22999	1.45852	-0.224067	-5.0878	0
1.0013	-3.92236	-3.40953	0.386434	-4.47376	0
1.0020	-4.83885	-6.47811	1.60678	-4.47376	0
1.0027	-5.44772	-8.29652	4.35339	-3.56365	0
1.0033	-6.05658	-10.1339	4.35339	-3.56365	0
1.0040	-7.28071	-13.7897	1.91203	-5.0878	0
1.0047	-7.88958	-19.2828	2.21728	-4.16673	0
1.0053	-6.97308	-23.8667	1.60678	-1.42546	0
1.0060	-6.66544	-24.1698	-2.05492	-1.42546	0
1.0067	-7.28071	-22.6355	-1.74967	-2.03951	0
1.0073	-7.28071	-21.7263	3.43829	-0.504394	0
1.0080	2.17909	-18.6766	2.82779	-1.73248	0
1.0087	2.17909	-15.9301	-0.224067	-0.208337	0
1.0093	2.17909	-12.5774	-1.13982	3.15795	0
1.0100	2.17909	-9.22467	0.0811835	2.85092	0
1.0107	2.17909	-8.29652	2.82779	1.01975	0
1.0113	2.17909	-6.47811	4.04879	0.405708	0
1.0120	2.17909	-1.89418	0.691684	-1.42546	0
1.0127	2.17909	3.29588	-1.13982	-3.25663	0
1.0133	2.17909	6.64858	0.386434	-0.504394	0
1.0140	2.17909	5.73937	-0.224067	1.01975	0
1.0147	2.17909	3.90202	-0.834567	0.712731	0
1.0153	2.17909	5.73937	2.21728	1.32678	0
1.0160	2.17909	6.64858	5.26914	1.32678	0
1.0167	2.17909	2.68974	4.65864	1.01975	0
1.0173	2.17909	0.246244	1.60678	1.62283	0
1.0180	2.17909	0.246244	-1.13982	1.01975	0
1.0187	2.17909	-2.19725	1.60678	-1.73248	0
1.0193	2.17909	-4.03461	5.26914	-4.47376	0
1.0200	-5.44772	-1.89418	5.26914	-4.78078	0
1.0207	-6.36422	-0.0568255	1.60678	-1.42546	0
1.0213	-6.97308	-0.984975	-1.74967	1.32678	0
1.0220	-7.88958	-0.359895	-2.66542	-0.504394	0
1.0227	-6.66544	-0.0568255	-0.834567	-1.73248	0
1.0233	-2.69822	-0.984975	0.386434	0.405708	0
1.0240	-1.4805	-2.50032	-0.224067	0.405708	0
1.0247	-2.08936	-6.78117	-0.224067	-1.42546	0
1.0253	0.0448636	-9.22467	-0.834567	-1.42546	0
1.0260	3.09559	-6.47811	-2.05492	-2.64259	0
1.0267	5.23622	-5.54996	-0.224067	-4.16673	0
1.0273	4.01208	-9.52774	1.91203	-1.42546	0
1.0280	2.17909	-10.74	0.386434	0.0986858	0
1.0287	4.92858	-8.90266	-0.834567	-2.03951	0
1.0293	8.58817	-10.74	-0.224067	-0.811416	0
1.0300	6.76158	-13.7897	-0.224067	2.23688	0
1.0307	5.53744	-13.7897	1.60678	0.712731	0
1.0313	7.37044	-11.9712	3.43829	0.0986858	0
1.0320	6.45394	-10.1339	1.30218	3.15795	0
1.0327	5.53744	-8.90266	-2.66542	2.23688	0
1.0333	7.67167	-8.90266	-2.97067	-1.11844	0
1.0340	6.76158	-10.4369	-0.529317	-0.811416	0
1.0347	4.92858	-11.9712	0.996934	1.32678	0
1.0353	6.45394	-12.8804	0.0811835	1.01975	0
1.0360	6.14631	-13.7897	-0.224067	-0.208337	0
1.0367	3.40322	-14.7178	0.386434	1.01975	0
1.0373	4.01208	-13.7897	-0.834567	2.5439	0
1.0380	6.14631	-8.29652	-2.66542	0.0986858	0
1.0387	4.92858	-0.359895	-3.27592	-3.56365	0
1.0393	3.09559	0.852382	-3.58117	-3.56365	0
1.0400	3.40322	-3.10646	-2.05492	-1.42546	0
1.0407	5.53744	-3.10646	-0.224067	-0.504394	0
1.0413	6.14631	-0.359895	-1.13982	-0.208337	0
1.0420	5.23622	0.549313	-2.05492	0.0986858	0
1.0427	4.92858	1.45852	1.30218	0.405708	0
1.0433	4.92858	2.0836	1.60678	-0.208337	0
1.0440	1.269	-0.0568255	-1.13982	-2.33556	0
1.0447	-5.14008	-0.0568255	0.0811835	-4.47376	0
1.0453	-6.97308	2.38667	0.691684	-2.64259	0
1.0460	-5.14008	0.549313	-3.58117	0.0986858	0
1.0467	-7.28071	-2.19725	-2.97067	0.405708	0
1.0473	-11.5492	-2.50032	2.21728	2.23688	0
1.0480	-10.6327	-4.33768	0.691684	5.28517	0
1.0487	-6.36422	-5.85302	-3.27592	5.89922	0
1.0493	-4.22999	-3.40953	-2.36017	4.98911	0
1.0500	-4.53122	-1.59111	-2.66542	4.37507	0
1.0507	-3.61472	-3.73154	-5.71727	1.32678	0
1.0513	-1.4805	-4.33768	-4.19102	-2.33556	0
1.0520	2.17909	-2.19725	-0.224067	-2.03951	0
1.0527	6.14631	-3.10646	0.996934	-1.11844	0
1.0533	6.76158	-4.64075	0.0811835	-4.47376	0
1.0540	6.45394	-0.984975	-2.05492	-5.0878	0
1.0547	9.50466	2.68974	-2.97067	0.712731	0
1.0553	11.6389	1.15545	1.30218	2.5439	0
1.0560	4.92858	-0.984975	2.52254	-0.208337	0
1.0567	4.92858	-0.984975	-3.58117	0.405708	0
1.0573	4.92858	-1.89418	-6.93762	1.92986	0
1.0580	4.92858	-0.662964	-4.80152	0.405708	0
1.0587	4.92858	4.50816	-5.41202	-0.208337	0
1.0593	4.92858	6.34551	-5.71727	-1.11844	0
1.0600	4.92858	5.43631	-2.36017	-2.94961	0
1.0607	4.92858	8.18287	-1.44442	-2.94961	0
1.0613	4.92858	10.0013	-3.58117	-1.42546	0
1.0620	4.92858	8.18287	-3.88642	0.405708	0
1.0627	4.92858	8.18287	-3.88642	1.32678	0
1.0633	4.92858	11.2325	-3.58117	1.32678	0
1.0640	4.92858	15.8164	-1.13982	3.15795	0
1.0647	4.92858	18.8661	0.691684	4.98911	0
1.0653	4.92858	17.3318	-2.05492	2.23688	0
1.0660	4.92858	14.5852	-4.49627	0.405708	0
1.0667	4.92858	13.3729	-1.74967	3.15795	0
1.0673	4.92858	10.9294	2.52254	2.5439	0
1.0680	4.92858	7.25472	1.30218	0.405708	0
1.0687	4.92858	8.18287	-1.13982	1.32678	0
1.0693	4.92858	10.6264	-1.13982	0.405708	0
1.0700	4.92858	11.2325	-2.36017	-2.94961	0
1.0707	4.92858	11.2325	-2.05492	-2.03951	0
1.0713	4.92858	10.3233	-0.834567	1.62283	0
1.0720	4.92858	9.39515	-3.27592	3.76102	0
1.0727	4.92858	10.3233	-3.88642	3.454	0
1.0733	4.92858	10.9294	-0.224067	2.23688	0
1.0740	4.92858	9.09208	-2.05492	2.23688	0
1.0747	4.92858	5.43631	-4.80152	4.37507	0
1.0753	4.92858	1.76159	-1.44442	4.98911	0
1.0760	4.92858	-2.19725	0.691684	3.15795	0
1.0767	4.92858	-4.64075	-0.834567	2.5439	0
1.0773	4.92858	-6.78117	-1.13982	4.06805	0
1.0780	4.92858	-9.83081	-1.44442	2.85092	0
1.0787	4.92858	-9.22467	0.0811835	0.405708	0
1.0793	4.92858	-3.73154	4.35339	2.23688	0
1.0800	0.352499	0.852382	4.35339	2.5439	0
1.0807	-1.4805	3.29588	0.996934	-2.64259	0
1.0813	2.48672	6.64858	-1.13982	-3.56365	0
1.0820	5.23622	9.09208	-2.66542	1.01975	0
1.0827	4.92858	6.95165	-2.05492	0.405708	0
1.0833	5.23622	5.13324	-0.224067	-3.25663	0
1.0840	4.92858	5.43631	-1.13982	-4.16673	0
1.0847	3.70445	3.29588	-1.44442	-3.87068	0
1.0853	2.48672	-0.0568255	0.996934	-2.33556	0
1.0860	1.57022	-0.984975	0.996934	-0.811416	0
1.0867	0.352499	1.15545	-1.13982	-2.94961	0
1.0873	-0.871635	3.59895	-1.44442	-2.64259	0
1.0880	-0.563999	3.90202	-0.834567	1.32678	0
1.0887	-0.563999	1.45852	0.691684	2.23688	0
1.0893	-2.08936	-0.0568255	0.691684	4.06805	0
1.0900	-3.31349	1.76159	-1.13982	9.25453	0
1.0907	-2.397	4.50816	0.996934	10.4717	0
1.0913	-3.31349	6.64858	5.87964	8.65145	0
1.0920	-6.05658	7.25472	3.74354	6.82028	0
1.0927	-3.61472	6.64858	-0.529317	3.454	0
1.0933	0.352499	8.18287	-0.224067	1.62283	0
1.0940	-2.08936	10.6264	0.691684	4.98911	0
1.0947	-5.14008	9.09208	0.996934	4.68209	0
1.0953	-4.83885	7.25472	3.13304	1.62283	0
1.0960	-6.05658	9.09208	2.52254	3.76102	0
1.0967	-7.88958	7.25472	-0.529317	5.28517	0
1.0973	-7.58194	0.852382	-0.224067	1.32678	0
1.0980	-6.05658	-1.89418	1.60678	-0.504394	0
1.0987	-4.22999	-2.80339	-0.224067	2.85092	0
1.0993	-1.78813	-7.38731	-0.834567	2.5439	0
1.1000	-1.17286	-11.9712	-0.224067	0.405708	0
1.1007	-2.08936	-15.0209	-0.224067	1.32678	0
1.1013	-1.4805	-20.514	0.386434	2.23688	0
1.1020	0.961362	-24.7759	2.52254	0.712731	0
1.1027	4.01208	-24.7759	3.13304	-2.33556	0
1.1033	4.01208	-23.8667	2.52254	-6.61195	0
1.1040	0.0448636	-22.9575	1.91203	-8.44312	0
1.1047	-4.22999	-22.9575	3.13304	-4.47376	0
1.1053	-5.14008	-25.7041	4.35339	-1.73248	0
1.1060	-4.83885	-25.7041	3.43829	-5.39482	0
1.1067	-3.92236	-20.2109	2.52254	-7.53302	0
1.1073	-1.4805	-18.0705	2.52254	-4.16673	0
1.1080	-0.563999	-18.3736	1.60678	-1.42546	0
1.1087	-1.78813	-12.8804	1.60678	-0.504394	0
1.1093	-1.17286	-7.99345	3.13304	-0.504394	0
1.1100	-0.563999	-8.59959	1.91203	-3.25663	0
1.1107	-2.69822	-7.08424	1.60678	-5.39482	0
1.1113	-3.61472	-2.80339	5.57439	-2.03951	0
1.1120	-1.17286	-0.0568255	8.01574	1.01975	0
1.1127	-0.563999	1.76159	5.57439	-0.504394	0
1.1133	-2.397	0.246244	4.35339	-2.33556	0
1.1140	-2.08936	-2.80339	3.43829	-2.64259	0
1.1147	-1.17286	-0.359895	3.43829	-2.94961	0
1.1153	-1.78813	3.59895	6.79474	-4.47376	0
1.1160	-3.92236	1.45852	7.40524	-4.78078	0
1.1167	-4.22999	-1.89418	3.74354	-2.33556	0
1.1173	-1.4805	-3.73154	2.52254	-1.73248	0
1.1180	-0.563999	-5.24689	3.43829	-3.56365	0
1.1187	-3.92236	-4.03461	3.74354	-2.33556	0
1.1193	-6.97308	-4.33768	4.35339	-0.208337	0
1.1200	-6.66544	-8.90266	4.35339	-3.25663	0
1.1207	-5.14008	-10.4369	1.60678	-4.78078	0
1.1213	-3.00586	-7.69038	1.30218	-2.33556	0
1.1220	-1.17286	-6.15609	4.04879	-1.42546	0
1.1227	-0.871635	-2.80339	4.35339	-0.504394	0
1.1233	-1.4805	1.76159	3.13304	3.15795	0
1.1240	-1.4805	-0.662964	2.52254	2.5439	0
1.1247	-4.22999	-2.80339	1.60678	0.0986858	0
1.1253	-7.58194	1.76159	2.52254	-0.208337	0
1.1260	-8.80608	5.13324	3.43829	-1.11844	0
1.1267	-7.28071	2.68974	2.82779	-1.73248	0
1.1273	-7.28071	3.59895	5.26914	-0.208337	0
1.1280	-7.88958	7.25472	7.09999	1.62283	0
1.1287	-3.92236	6.34551	1.60678	1.92986	0
1.1293	2.48672	3.59895	-0.224067	0.405708	0
1.1300	4.31972	3.29588	5.26914	-1.73248	0
1.1307	3.40322	4.50816	4.35339	-2.64259	0
1.1313	3.40322	8.48594	-1.13982	-2.03951	0
1.1320	1.87786	11.8386	1.30218	-0.811416	0
1.1327	0.352499	10.0013	3.13304	-0.504394	0
1.1333	0.352499	11.2325	-1.13982	-1.42546	0
1.1340	-0.262772	16.4226	-0.224067	-0.208337	0
1.1347	0.352499	18.563	3.74354	4.06805	0
1.1353	4.62095	18.563	2.52254	4.68209	0
1.1360	5.53744	21.6126	0.386434	2.23688	0
1.1367	2.48672	22.2188	1.30218	1.92986	0
1.1373	4.31972	18.8661	1.60678	0.405708	0
1.1380	8.58817	16.7256	1.60678	-3.25663	0
1.1387	8.8958	16.7256	2.52254	-3.25663	0
1.1393	8.28694	14.5852	3.74354	0.0986858	0
1.1400	8.58817	11.2325	4.96389	1.01975	0
1.1407	6.14631	9.69822	4.96389	-0.504394	0
1.1413	4.01208	7.25472	2.52254	0.405708	0
1.1420	4.92858	2.99281	0.386434	4.06805	0
1.1427	4.92858	-2.19725	0.691684	6.82028	0
1.1433	1.87786	-5.85302	0.996934	5.28517	0
1.1440	-1.17286	-4.64075	0.386434	3.15795	0
1.1447	-0.563999	-0.662964	0.386434	2.23688	0
1.1453	0.961362	-1.59111	1.91203	2.23688	0
1.1460	-0.871635	-5.54996	3.13304	2.23688	0
1.1467	-6.97308	-4.33768	2.52254	1.32678	0
1.1473	-11.5492	0.549313	1.60678	0.712731	0
1.1480	-10.3314	2.0836	0.996934	0.405708	0
1.1487	-7.58194	0.852382	0.386434	-0.811416	0
1.1493	-8.80608	-1.28804	-2.05492	-1.42546	0
1.1500	-10.0238	-5.54996	-2.97067	-0.504394	0
1.1507	-8.80608	-8.59959	0.996934	1.01975	0
1.1513	-7.88958	-8.29652	4.35339	1.92986	0
1.1520	-8.19721	-6.78117	1.30218	2.5439	0
1.1527	-6.36422	-6.47811	-2.05492	2.85092	0
1.1533	-2.397	-7.38731	-1.13982	4.06805	0
1.1540	2.17909	-8.59959	-0.834567	6.51326	0
1.1547	7.06281	-7.69038	-2.05492	5.89922	0
1.1553	8.58817	-7.08424	-1.74967	1.32678	0
1.1560	5.23622	-6.78117	-2.36017	0.405708	0
1.1567	2.48672	-4.64075	-2.97067	1.62283	0
1.1573	4.01208	-2.80339	0.691684	-1.11844	0
1.1580	5.84508	-1.28804	1.60678	-4.78078	0
1.1587	4.01208	-0.0568255	-3.58117	-3.56365	0
1.1593	1.269	-0.0568255	-4.80152	-2.03951	0
1.1600	-0.563999	-0.662964	-2.05492	-1.42546	0
1.1607	-2.397	0.549313	-2.05492	2.5439	0
1.1613	-3.31349	1.45852	-2.05492	5.89922	0
1.1620	-3.92236	1.45852	-0.224067	4.06805	0
1.1627	-5.14008	2.99281	0.386434	1.92986	0
1.1633	-6.97308	5.13324	1.30218	1.62283	0
1.1640	-7.88958	5.73937	1.60678	2.23688	0
1.1647	-7.88958	6.64858	-1.44442	2.23688	0
1.1653	-7.88958	6.95165	-3.88642	1.62283	0
1.1660	-7.88958	4.50816	-2.97067	1.01975	0
1.1667	-7.88958	1.15545	-3.27592	3.15795	0
1.1673	-7.88958	-1.89418	-2.97067	4.06805	0
1.1680	-7.88958	-5.24689	-1.13982	1.92986	0
1.1687	-7.88958	-7.38731	-0.834567	1.01975	0
1.1693	-7.88958	-6.78117	-2.05492	1.01975	0
1.1700	-7.88958	-4.33768	-1.74967	-0.208337	0
1.1707	-7.88958	-2.19725	-1.13982	-0.811416	0
1.1713	-7.88958	-2.50032	0.0811835	-2.03951	0
1.1720	-7.88958	-4.03461	1.91203	-3.56365	0
1.1727	-7.88958	-6.78117	1.30218	-2.33556	0
1.1733	-7.88958	-8.29652	-1.44442	0.0986858	0
1.1740	-7.88958	-6.15609	-2.66542	-0.208337	0
1.1747	-7.88958	-2.19725	-1.13982	-1.11844	0
1.1753	-7.88958	-0.662964	1.91203	-1.73248	0
1.1760	7.06281	-0.0568255	4.35339	-2.94961	0
1.1767	5.23622	0.246244	2.21728	-1.42546	0
1.1773	3.09559	0.852382	-0.224067	0.405708	0
1.1780	4.62095	1.76159	0.386434	-1.42546	0
1.1787	4.62095	3.29588	1.60678	-2.64259	0
1.1793	0.352499	4.83017	1.91203	0.405708	0
1.1800	-3.61472	4.83017	2.52254	2.23688	0
1.1807	-5.14008	2.0836	2.52254	1.32678	0
1.1813	-6.05658	0.246244	1.60678	1.32678	0
1.1820	-5.14008	3.29588	1.30218	0.0986858	0
1.1827	-5.14008	6.95165	0.691684	-2.03951	0
1.1833	-5.14008	7.57673	0.691684	-2.94961	0
1.1840	-2.08936	8.78901	3.74354	-3.56365	0
1.1847	1.269	10.9294	4.35339	-4.16673	0
1.1853	2.17909	12.1417	-0.224067	-2.64259	0
1.1860	3.09559	13.0699	-1.44442	-1.11844	0
1.1867	0.961362	11.2325	1.60678	-1.73248	0
1.1873	-2.08936	9.69822	2.21728	-2.64259	0
1.1880	0.961362	12.4448	0.996934	-1.11844	0
1.1887	2.79436	13.9791	0.691684	1.92986	0
1.1893	-1.4805	10.0013	0.386434	3.15795	0
1.1900	-4.22999	8.48594	0.386434	3.15795	0
1.1907	-2.69822	9.39515	-0.529317	3.76102	0
1.1913	-3.92236	6.34551	-3.27592	3.15795	0
1.1920	-5.14008	3.59895	-2.05492	1.62283	0
1.1927	-3.61472	4.50816	1.60678	1.32678	0
1.1933	-2.397	1.76159	-0.224067	1.01975	0
1.1940	-2.69822	-1.89418	-3.27592	-0.811416	0
1.1947	-4.22999	-2.50032	-0.834567	-0.811416	0
1.1953	-5.14008	-4.94382	1.60678	0.712731	0
1.1960	-6.05658	-8.59959	0.0811835	1.62283	0
1.1967	-8.49844	-10.1339	-0.224067	1.32678	0
1.1973	-9.72257	-11.0431	-0.834567	0.712731	0
1.1980	-8.80608	-10.1339	-3.27592	1.01975	0
1.1987	-10.3314	-6.15609	-2.97067	2.23688	0
1.1993	-12.1644	-2.19725	-0.224067	0.712731	0
1.2000	-12.4657	0.246244	-0.224067	-2.94961	0
1.2007	-13.3822	1.76159	-1.13982	-5.0878	0
1.2013	-10.6327	1.76159	-2.05492	-5.0878	0
1.2020	-6.97308	1.76159	-3.88642	-3.25663	0
1.2027	-9.1073	1.76159	-4.49627	-1.42546	0
1.2033	-10.0238	-1.28804	-3.58117	-2.94961	0
1.2040	-4.83885	-2.80339	-4.19102	-4.16673	0
1.2047	-4.22999	-0.984975	-3.88642	-1.11844	0
1.2053	-7.88958	-3.73154	-2.05492	1.92986	0
1.2060	-5.14008	-7.38731	-2.97067	3.15795	0
1.2067	-2.08936	-7.38731	-4.19102	1.32678	0
1.2073	-2.69822	-8.59959	-2.05492	-4.16673	0
1.2080	-1.78813	-9.52774	0.0811835	-5.9979	0
1.2087	-0.563999	-9.52774	0.691684	-2.64259	0
1.2093	-1.4805	-12.8804	-1.13982	-2.33556	0
1.2100	-0.262772	-13.7897	-4.49627	-6.30493	0
1.2107	0.653726	-9.52774	-3.88642	-7.82907	0
1.2113	-2.397	-8.59959	-0.224067	-5.0878	0
1.2120	-2.08936	-10.1339	-0.834567	-1.42546	0
1.2127	-2.08936	-7.69038	-2.97067	0.405708	0
1.2133	-2.08936	-7.38731	-2.36017	0.405708	0
1.2140	-2.08936	-9.83081	-3.88642	0.405708	0
1.2147	-2.08936	-7.99345	-5.41202	1.32678	0
1.2153	-2.08936	-4.94382	-2.36017	1.32678	0
1.2160	-2.08936	-3.73154	-2.36017	1.01975	0
1.2167	-2.08936	-2.19725	-5.10677	1.32678	0
1.2173	-2.08936	-0.0568255	-3.58117	2.23688	0
1.2180	-2.08936	1.76159	-1.74967	2.85092	0
1.2187	-2.08936	3.59895	-2.05492	2.23688	0
1.2193	-2.08936	2.68974	-0.224067	0.405708	0
1.2200	-2.08936	1.45852	-0.224067	-0.504394	0
1.2207	-2.08936	1.76159	-2.05492	0.712731	0
1.2213	-2.08936	-0.0568255	-1.44442	0.712731	0
1.2220	-2.08936	-0.984975	-0.529317	0.405708	0
1.2227	-2.08936	4.20509	0.691684	1.01975	0
1.2233	-2.08936	6.95165	3.43829	0.712731	0
1.2240	-2.08936	7.57673	2.21728	-0.208337	0
1.2247	-2.08936	11.5356	-1.13982	3.15795	0
1.2253	-2.08936	15.1913	-1.13982	5.89922	0
1.2260	-2.08936	18.8661	-2.66542	1.32678	0
1.2267	-2.08936	24.6623	-4.80152	-3.87068	0
1.2273	-2.08936	25.5715	-1.13982	-0.504394	0
1.2280	-2.08936	21.3096	1.60678	3.15795	0
1.2287	-2.08936	20.3814	-1.13982	-1.11844	0
1.2293	-2.08936	19.4722	-2.05492	-3.56365	0
1.2300	-2.08936	16.1195	-1.13982	-0.504394	0
1.2307	-2.08936	14.5852	-1.44442	1.01975	0
1.2313	-2.08936	12.1417	0.0811835	-0.208337	0
1.2320	-2.08936	6.34551	1.60678	0.405708	0
1.2327	-2.08936	2.68974	-0.224067	2.23688	0
1.2333	-2.08936	1.15545	-2.05492	2.85092	0
1.2340	-2.08936	-4.33768	-2.36017	1.32678	0
1.2347	-2.08936	-12.8804	-1.74967	0.0986858	0
1.2353	-2.08936	-19.5859	-0.224067	-0.504394	0
1.2360	-2.08936	-22.9575	-0.224067	-2.33556	0
1.2367	-2.08936	-27.5225	-0.224067	-4.16673	0
1.2373	-2.08936	-35.156	0.691684	-5.0878	0
1.2380	-2.08936	-36.6903	-0.224067	-8.75014	0
1.2387	-2.08936	-28.4506	-1.74967	-12.4125	0
1.2393	-2.08936	-22.6355	-0.834567	-12.1055	0
1.2400	-2.08936	-23.2606	-2.05492	-11.7984	0
1.2407	-2.08936	-20.2109	-4.49627	-12.7195	0
1.2413	-2.08936	-12.5774	-1.44442	-10.2743	0
1.2420	-2.08936	-6.15609	2.21728	-7.82907	0
1.2427	-2.08936	-2.80339	1.60678	-9.05716	0
1.2433	-2.08936	-0.984975	2.21728	-8.75014	0
1.2440	-2.08936	0.852382	3.74354	-5.9979	0
1.2447	-2.08936	2.99281	2.82779	-5.9979	0
1.2453	-2.08936	4.50816	1.30218	-7.82907	0
1.2460	-2.08936	5.73937	-0.224067	-7.82907	0
1.2467	-2.08936	6.34551	-0.224067	-5.39482	0
1.2473	-2.08936	3.59895	4.65864	-0.504394	0
1.2480	-2.08936	-0.984975	6.79474	3.454	0
1.2487	-2.08936	-4.94382	0.691684	3.15795	0
1.2493	-2.08936	-5.54996	-3.58117	1.01975	0
1.2500	-2.08936	-0.984975	-0.529317	1.01975	0
1.2507	-2.08936	2.0836	1.30218	2.23688	0
1.2513	-2.08936	2.38667	-0.529317	1.62283	0
1.2520	-2.08936	3.90202	-1.44442	0.712731	0
1.2527	-2.08936	4.50816	-0.224067	3.454	0
1.2533	-2.08936	0.246244	0.996934	3.15795	0
1.2540	-2.08936	-1.59111	-1.44442	-2.64259	0
1.2547	-2.08936	0.246244	-3.88642	-4.78078	0
1.2553	-2.08936	0.549313	-1.13982	-2.03951	0
1.2560	-2.08936	-0.662964	0.691684	-1.11844	0
1.2567	-2.08936	0.246244	-1.44442	-0.504394	0
1.2573	-2.08936	2.68974	-0.529317	1.32678	0
1.2580	-2.08936	4.83017	2.82779	1.32678	0
1.2587	-2.08936	6.64858	3.74354	0.712731	0
1.2593	-2.08936	7.8798	4.65864	-1.11844	0
1.2600	3.09559	5.43631	6.18489	-2.64259	0
1.2607	1.269	1.76159	4.96389	-0.208337	0
1.2613	-1.17286	1.76159	1.60678	1.32678	0
1.2620	-3.31349	4.83017	-0.529317	-1.11844	0
1.2627	-4.83885	6.34551	-0.529317	0.405708	0
1.2633	-5.44772	6.64858	0.996934	4.98911	0
1.2640	-6.97308	6.34551	0.691684	3.15795	0
1.2647	-6.97308	6.64858	-0.834567	2.23688	0
1.2653	-2.69822	8.18287	0.691684	4.98911	0
1.2660	1.269	9.09208	2.82779	2.23688	0
1.2667	0.653726	10.0013	2.52254	-1.73248	0
1.2673	1.57022	10.3233	1.60678	0.405708	0
1.2680	5.84508	8.48594	2.21728	1.92986	0
1.2687	7.9793	7.8798	2.52254	0.0986858	0
1.2693	7.37044	8.48594	0.691684	1.62283	0
1.2700	8.28694	7.57673	-1.13982	3.454	0
1.2707	12.2542	6.34551	0.996934	2.23688	0
1.2713	13.4719	7.57673	3.43829	1.62283	0
1.2720	13.4719	8.18287	2.52254	2.23688	0
1.2727	13.4719	7.8798	1.60678	1.32678	0
1.2733	13.4719	9.39515	2.21728	2.23688	0
1.2740	13.4719	12.1417	1.30218	3.76102	0
1.2747	13.4719	13.676	-0.224067	4.06805	0
1.2753	13.4719	12.4448	-0.834567	4.98911	0
1.2760	13.4719	10.9294	-2.36017	5.59219	0
1.2767	13.4719	9.69822	-2.97067	4.68209	0
1.2773	13.4719	6.64858	-2.66542	5.89922	0
1.2780	13.4719	4.50816	-2.05492	6.51326	0
1.2787	13.4719	5.43631	-0.529317	1.32678	0
1.2793	13.4719	5.43631	0.996934	-2.33556	0
1.2800	13.4719	3.90202	1.60678	-1.11844	0
1.2807	13.4719	4.20509	2.82779	0.405708	0
1.2813	13.4719	3.59895	2.52254	1.01975	0
1.2820	13.4719	2.38667	0.386434	1.01975	0
1.2827	13.4719	2.68974	0.996934	-0.504394	0
1.2833	13.4719	1.15545	2.82779	0.405708	0
1.2840	13.4719	-2.19725	1.91203	4.06805	0
1.2847	13.4719	-1.59111	0.691684	4.37507	0
1.2853	13.4719	1.76159	-0.834567	2.5439	0
1.2860	13.4719	1.45852	-2.97067	3.15795	0
1.2867	13.4719	1.76159	-2.05492	3.15795	0
1.2873	13.4719	5.73937	0.0811835	2.23688	0
1.2880	13.4719	8.18287	-2.36017	2.23688	0
1.2887	13.4719	8.18287	-3.58117	0.405708	0
1.2893	13.4719	7.25472	0.386434	-1.73248	0
1.2900	13.4719	5.43631	0.691684	-0.811416	0
1.2907	13.4719	4.83017	-3.88642	1.01975	0
1.2913	13.4719	6.95165	-3.27592	0.712731	0
1.2920	13.4719	9.39515	0.691684	0.0986858	0
1.2927	13.4719	10.9294	-0.224067	0.712731	0
1.2933	13.4719	10.0013	-2.36017	1.32678	0
1.2940	13.4719	9.39515	0.0811835	1.62283	0
1.2947	13.4719	10.9294	2.52254	4.68209	0
1.2953	13.4719	11.2325	1.30218	6.51326	0
1.2960	13.4719	7.25472	-1.13982	3.76102	0
1.2967	13.4719	1.76159	-2.66542	0.712731	0
1.2973	13.4719	0.852382	-2.97067	0.405708	0
1.2980	13.4719	2.38667	-2.97067	0.405708	0
1.2987	13.4719	2.68974	-2.97067	1.32678	0
1.2993	13.4719	2.99281	-2.05492	3.15795	0
1.3000	13.4719	5.13324	-2.66542	2.85092	0
1.3007	13.4719	7.25472	-5.71727	0.712731	0
1.3013	13.4719	8.18287	-6.32777	0.405708	0
1.3020	13.4719	7.8798	-4.49627	1.32678	0
1.3027	13.4719	7.25472	-2.97067	1.62283	0
1.3033	13.4719	7.25472	-2.36017	0.712731	0
1.3040	13.4719	9.69822	-2.05492	-1.42546	0
1.3047	13.4719	12.7479	-3.88642	-2.94961	0
1.3053	13.4719	13.3729	-4.49627	-2.94961	0
1.3060	13.4719	9.69822	-2.05492	-2.03951	0
1.3067	13.4719	5.73937	-1.74967	0.405708	0
1.3073	13.4719	4.50816	-2.97067	1.01975	0
1.3080	-2.397	2.68974	-1.74967	-2.03951	0
1.3087	-1.17286	-1.28804	-2.05492	-1.73248	0
1.3093	-2.69822	-4.64075	-4.80152	2.85092	0
1.3100	-5.14008	-6.47811	-2.36017	5.59219	0
1.3107	-5.44772	-9.22467	0.691684	5.59219	0
1.3113	-4.83885	-10.1339	-1.44442	4.06805	0
1.3120	-4.83885	-9.52774	-3.27592	0.0986858	0
1.3127	-6.05658	-11.9712	-0.834567	-3.56365	0
1.3133	-6.36422	-13.7897	0.0811835	-3.87068	0
1.3140	-4.22999	-12.8804	-1.44442	-3.25663	0
1.3147	-3.31349	-14.7178	-3.27592	-4.16673	0
1.3153	-6.66544	-16.8393	-3.27592	-5.39482	0
1.3160	-8.80608	-13.7897	0.0811835	-7.53302	0
1.3167	-7.88958	-12.5774	0.691684	-7.22599	0
1.3173	-9.1073	-17.1424	-2.66542	-4.16673	0
1.3180	-11.5492	-19.2828	-2.05492	-4.47376	0
1.3187	-10.6327	-17.4644	2.21728	-9.05716	0
1.3193	-11.2479	-17.4644	1.60678	-10.5813	0
1.3200	-14.2987	-17.7674	-1.13982	-9.66024	0
1.3207	-10.6327	-14.3958	-2.05492	-9.36418	0
1.3213	-2.397	-11.3462	-2.36017	-6.91897	0
1.3220	-1.78813	-10.1339	-2.36017	-4.78078	0
1.3227	-5.14008	-8.90266	-1.44442	-5.39482	0
1.3233	-1.4805	-8.59959	-1.13982	-4.78078	0
1.3240	1.269	-10.1339	-1.44442	-2.64259	0
1.3247	0.352499	-9.52774	-2.05492	-3.25663	0
1.3253	4.01208	-7.08424	-2.97067	-3.87068	0
1.3260	6.76158	-6.47811	-2.66542	-3.56365	0
1.3267	3.09559	-6.15609	-1.44442	-3.25663	0
1.3273	3.09559	-3.73154	-0.529317	-2.33556	0
1.3280	7.37044	-2.50032	0.691684	-3.56365	0
1.3287	5.23622	-3.40953	0.996934	-6.61195	0
1.3293	2.17909	-3.40953	0.996934	-3.87068	0
1.3300	4.92858	-1.28804	1.91203	0.405708	0
1.3307	5.23622	1.76159	2.52254	-1.73248	0
1.3313	2.48672	4.83017	3.43829	-3.25663	0
1.3320	2.17909	5.43631	5.57439	0.0986858	0
1.3327	3.40322	3.90202	4.04879	-1.11844	0
[truncated: 53,782 more rows]
