# Supplementary material for: Identification of Haptic Based Guiding Using Hard Reins
Source: PLoS One. 2015 Jul 22;10(7):e0132020. doi: 10.1371/journal.pone.0132020 (PMC4511788; doi:10.1371/journal.pone.0132020)
Supplement: S3 File — (ZIP) [file pone.0132020.s003.zip › EMGData1/Subject5/T17/t17.txt]

0.0000	-1.47889	54.5639	1.91186	49.2336	0
0.0007	-2.39439	53.3433	1.60744	53.8131	0
0.0013	-1.47889	52.426	-0.224007	54.1186	0
0.0020	0.352116	51.5162	-3.58083	52.5912	0
0.0027	-0.563385	45.4131	-3.27559	48.9281	0
0.0033	-0.258218	37.172	0.691714	43.1321	0
0.0040	4.01412	31.0689	2.52234	37.3334	0
0.0047	6.15029	20.6899	-0.224007	27.2606	0
0.0053	4.01412	6.04244	-1.44497	13.2249	0
0.0060	3.70895	-4.02577	1.3022	4.06855	0
0.0067	4.31929	-11.3495	4.35378	-2.34115	0
0.0073	1.87795	-22.0318	3.43806	-13.6331	0
0.0080	0.352116	-32.4108	1.60744	-25.5333	0
0.0087	2.18312	-38.5139	2.2171	-35.3005	0
0.0093	-0.258218	-43.6997	1.60744	-44.7596	0
0.0100	-4.53056	-47.9756	0.386474	-50.8638	0
0.0107	-3.00472	-50.106	3.13282	-53.6104	0
0.0113	-0.258218	-52.244	6.79488	-54.8296	0
0.0120	-1.78405	-53.1614	6.48964	-54.5241	0
0.0127	-2.69955	-48.5821	5.57474	-50.8638	0
0.0133	-1.78405	-42.1758	5.87916	-45.065	0
0.0140	-3.00472	-35.4586	3.13282	-36.5197	0
0.0147	-3.30989	-22.9491	0.691714	-26.7552	0
0.0153	-1.47889	-6.16375	2.52234	-17.5989	0
0.0160	-0.563385	8.18042	3.13282	-8.13987	0
0.0167	0.96245	19.166	0.691714	2.23839	0
0.0173	4.01412	30.4548	0.386474	14.1385	0
0.0180	4.62445	43.8816	0.691714	26.9579	0
0.0187	4.92962	57.9225	-0.224007	39.7746	0
0.0193	8.89679	65.8603	-0.224007	50.761	0
0.0200	12.5588	65.8603	-0.834488	56.8624	0
0.0207	11.9485	68.6048	-2.05545	57.4734	0
0.0213	10.4226	77.1492	-1.44497	55.9488	0
0.0220	10.1175	78.673	-1.44497	55.3378	0
0.0227	9.81229	69.8255	-2.05545	53.5076	0
0.0233	9.50713	59.1431	0.691714	48.3199	0
0.0240	8.59163	47.5435	2.82758	40.3855	0
0.0247	4.92962	32.8961	0.0812333	30.6182	0
0.0253	2.79345	17.6421	-0.834488	20.2428	0
0.0260	4.62445	3.6012	-1.13973	11.3919	0
0.0267	5.84512	-10.743	-3.58083	3.45757	0
0.0273	3.70895	-26.611	-2.05545	-7.2234	0
0.0280	1.26762	-41.5617	0.691714	-20.9565	0
0.0287	-0.868552	-50.7201	-0.529248	-32.5539	0
0.0293	-3.30989	-55.2993	-1.13973	-41.7075	0
0.0300	-2.08922	-59.2645	0.691714	-49.9473	0
0.0307	0.352116	-59.5677	-1.13973	-54.8296	0
0.0313	-2.08922	-55.9059	-2.05545	-56.0515	0
0.0320	-5.44606	-53.1614	-0.224007	-54.5241	0
0.0327	-5.75123	-49.4995	-0.224007	-51.7775	0
0.0333	-6.05639	-43.0931	-1.13973	-49.0308	0
0.0340	-5.75123	-36.0727	0.996955	-43.2349	0
0.0347	-4.53056	-24.7763	4.04854	-29.8073	0
0.0353	-5.14089	-8.30172	7.10012	-17.5989	0
0.0360	-6.36156	7.26306	4.65902	-12.4111	0
0.0367	-5.14089	20.0833	-1.75021	-0.813709	0
0.0373	-4.22539	32.8961	-2.97035	15.9715	0
0.0380	-3.30989	44.4957	-1.13973	24.2113	0
0.0387	0.657283	53.0401	-2.66511	30.6182	0
0.0393	3.09862	59.4464	-2.66511	41.9102	0
0.0400	1.87795	62.1985	-2.05545	47.0979	0
0.0407	2.48829	60.9779	-4.19131	48.9281	0
0.0413	4.92962	57.316	-2.97035	56.8624	0
0.0420	4.92962	50.9021	0.0812333	59.3064	0
0.0427	5.23479	42.9718	-0.834488	53.5076	0
0.0433	4.92962	35.6481	-2.97035	48.9281	0
0.0440	1.26762	26.4897	-2.97035	42.5212	0
0.0447	-0.868552	14.5868	-2.97035	28.7881	0
0.0453	1.26762	2.68384	-2.97035	17.4961	0
0.0460	0.96245	-8.90824	-1.44497	9.56178	0
0.0467	-3.30989	-20.2047	0.691714	-0.202733	0
0.0473	-4.22539	-31.7967	2.82758	-12.4111	0
0.0480	-1.47889	-43.0931	3.7433	-25.2278	0
0.0487	-2.08922	-55.2993	2.82758	-36.2142	0
0.0493	-5.44606	-66.8914	1.91186	-44.1486	0
0.0500	-6.97189	-75.1325	1.91186	-50.5583	0
0.0507	-6.97189	-76.0499	3.13282	-56.0515	0
0.0513	-5.44606	-71.7739	4.35378	-57.2707	0
0.0520	-3.92022	-65.9816	3.7433	-54.8296	0
0.0527	-5.14089	-58.0438	3.43806	-52.0829	0
0.0533	-7.8874	-48.2789	6.1844	-49.0308	0
0.0540	-6.66673	-37.8998	6.1844	-42.6239	0
0.0547	-4.22539	-22.335	2.82758	-31.332	0
0.0553	-5.14089	-4.94313	1.3022	-18.8208	0
0.0560	-6.05639	7.26306	0.386474	-9.66453	0
0.0567	-4.22539	18.2486	-2.05545	-0.508221	0
0.0573	-2.39439	31.9863	-2.66511	12.0029	0
0.0580	-1.78405	44.799	-1.75021	24.2113	0
0.0587	0.352116	58.5366	-1.13973	34.5868	0
0.0593	3.09862	69.5222	0.0812333	44.3513	0
0.0600	4.01412	69.2114	0.386474	52.2857	0
0.0607	3.09862	64.943	-0.224007	55.0323	0
0.0613	5.23479	64.6397	0.386474	55.0323	0
0.0620	7.67613	60.9779	0.386474	56.2542	0
0.0627	7.67613	52.7368	-1.13973	56.2542	0
0.0633	7.06579	47.2402	-0.834488	51.6747	0
0.0640	7.67613	42.0545	-1.13973	44.0458	0
0.0647	7.98129	31.9863	-3.27559	33.9758	0
0.0653	8.59163	19.4692	-2.35987	21.4647	0
0.0660	7.06579	7.87716	0.996955	9.86727	0
0.0667	1.87795	-4.02577	-0.529248	-1.1192	0
0.0673	-1.17372	-16.8461	-1.75021	-14.2413	0
0.0680	0.0469488	-30.5761	3.43806	-27.3634	0
0.0687	-0.563385	-42.1758	5.2695	-36.5197	0
0.0693	-2.39439	-51.0234	0.691714	-44.4541	0
0.0700	-0.563385	-55.2993	0.691714	-51.4747	0
0.0707	0.0469488	-56.8232	5.87916	-53.6104	0
0.0713	-3.30989	-57.4373	7.40536	-53.6104	0
0.0720	-4.22539	-54.9885	4.65902	-55.135	0
0.0727	-1.47889	-49.1962	0.996955	-52.6939	0
0.0733	-0.868552	-43.3964	0.0812333	-46.5897	0
0.0740	-4.22539	-38.5139	2.52234	-41.0965	0
0.0747	-6.97189	-27.5284	3.7433	-31.6375	0
0.0753	-4.83572	-11.9636	3.13282	-19.1263	0
0.0760	-0.563385	0.553448	3.43806	-8.74807	0
0.0767	1.26762	8.48368	1.3022	2.23839	0
0.0773	2.18312	19.7725	-3.27559	15.055	0
0.0780	4.01412	34.7308	-2.97035	23.2949	0
0.0787	4.62445	43.5784	0.0812333	30.3128	0
0.0793	1.87795	44.799	-0.224007	39.7746	0
0.0800	-0.258218	49.0749	-2.66511	47.0979	0
0.0807	0.96245	55.7845	-3.88607	50.15	0
0.0813	2.18312	56.7019	-2.97035	53.5076	0
0.0820	3.09862	52.1227	-1.13973	55.0323	0
0.0827	4.92962	47.5435	-0.834488	51.0665	0
0.0833	4.62445	42.9718	-0.529248	45.8788	0
0.0840	3.09862	37.172	-0.224007	38.8581	0
0.0847	3.09862	28.3244	-3.88607	28.7881	0
0.0853	1.57278	14.2835	-5.41227	19.6318	0
0.0860	-0.563385	0.242607	-1.44497	10.4782	0
0.0867	0.0469488	-11.3495	-0.529248	0.0999779	0
0.0873	-1.47889	-23.8665	-2.05545	-9.66453	0
0.0880	-5.75123	-34.5488	-0.224007	-18.8208	0
0.0887	-6.05639	-43.0931	0.691714	-28.8908	0
0.0893	-1.78405	-51.3266	-2.35987	-38.9608	0
0.0900	-0.258218	-55.2993	-2.05545	-47.2007	0
0.0907	-0.868552	-57.4373	0.0812333	-52.3884	0
0.0913	-2.08922	-63.5404	-0.224007	-54.5241	0
0.0920	-3.92022	-65.9816	-1.13973	-53.6104	0
0.0927	-3.30989	-60.7883	-1.13973	-49.3363	0
0.0933	-3.30989	-56.52	-1.75021	-44.4541	0
0.0940	-7.27706	-49.8028	-0.834488	-38.3499	0
0.0947	-9.10806	-33.0174	-0.224007	-28.5854	0
0.0953	-5.75123	-14.4048	-0.224007	-18.2099	0
0.0960	-4.83572	-0.0606519	0.691714	-12.1057	0
0.0967	-5.14089	14.2835	-0.529248	-3.25484	0
0.0973	-1.47889	28.3244	-2.35987	13.2249	0
0.0980	0.96245	40.8339	-2.35987	27.8716	0
0.0987	-1.47889	52.426	-4.19131	36.1115	0
0.0993	-1.47889	59.4464	-6.63242	42.5212	0
0.1000	1.57278	60.3638	-5.71751	48.0144	0
0.1007	1.26762	59.7572	-4.80179	51.372	0
0.1013	0.657283	59.4464	-5.41227	54.4213	0
0.1020	3.09862	58.5366	-4.49655	56.2542	0
0.1027	6.76062	51.8194	-4.80179	52.5912	0
0.1033	6.76062	39.9165	-6.63242	47.4034	0
0.1040	5.23479	31.9863	-4.80179	40.3855	0
0.1047	5.23479	24.3517	-2.97035	28.7881	0
0.1053	5.84512	6.3457	-4.80179	18.4126	0
0.1060	3.09862	-9.52234	-3.27559	11.0864	0
0.1067	-1.17372	-16.5428	0.0812333	-0.508221	0
0.1073	-3.30989	-28.4457	0.691714	-15.4633	0
0.1080	-3.30989	-46.755	1.60744	-25.8387	0
0.1087	-4.22539	-57.7406	2.2171	-33.4676	0
0.1093	-6.05639	-62.623	-2.35987	-42.6239	0
0.1100	-5.75123	-66.5882	-5.71751	-49.0308	0
0.1107	-4.53056	-66.2849	-2.05545	-52.0829	0
0.1113	-5.14089	-65.0643	0.691714	-53.6104	0
0.1120	-6.97189	-61.4024	-0.224007	-51.7775	0
0.1127	-6.97189	-51.6375	0.0812333	-48.1172	0
0.1133	-6.66673	-41.5617	0.691714	-45.676	0
0.1140	-7.8874	-33.6315	-0.224007	-42.6239	0
0.1147	-8.8029	-17.4526	-0.224007	-34.3841	0
0.1153	-7.8874	2.68384	0.996955	-20.9565	0
0.1160	-5.14089	16.1107	1.3022	-7.2234	0
0.1167	-2.69955	28.0136	0.996955	1.32193	0
0.1173	-1.17372	42.0545	0.691714	9.56178	0
0.1180	-0.258218	53.9574	-0.529248	22.3784	0
0.1187	1.26762	64.6397	0.691714	33.3649	0
0.1193	3.70895	75.0112	2.82758	39.4691	0
0.1200	4.92962	80.5078	1.60744	45.2678	0
0.1207	5.84512	80.811	-2.66511	51.0665	0
0.1213	7.67613	76.5351	-2.35987	54.1186	0
0.1220	8.28646	68.3016	0.691714	54.7268	0
0.1227	5.23479	60.9779	-0.834488	52.5912	0
0.1233	4.92962	53.0401	-3.88607	49.2336	0
0.1240	6.15029	40.5306	-2.05545	44.9623	0
0.1247	4.01412	24.0485	0.996955	34.8923	0
0.1253	-0.258218	6.3457	0.386474	21.4647	0
0.1260	-1.47889	-11.6603	0.691714	11.6974	0
0.1267	-1.17372	-27.5284	3.13282	1.32193	0
0.1273	-1.47889	-39.7346	2.52234	-15.1578	0
0.1280	-3.30989	-49.8028	1.91186	-28.8908	0
0.1287	-5.44606	-57.1265	3.43806	-36.2142	0
0.1293	-6.05639	-61.4024	4.04854	-43.8431	0
0.1300	-7.27706	-63.8437	4.04854	-49.6418	0
0.1307	-8.19256	-67.8088	6.1844	-49.9473	0
0.1313	-6.97189	-70.25	8.01584	-51.7775	0
0.1320	-6.36156	-65.0643	8.01584	-56.357	0
0.1327	-6.66673	-55.9059	5.57474	-54.5241	0
0.1333	-4.22539	-54.0787	2.52234	-47.2007	0
0.1340	-2.08922	-52.244	1.60744	-41.7075	0
0.1347	-3.30989	-37.2933	2.2171	-32.8566	0
0.1353	-2.69955	-16.5428	0.996955	-18.8208	0
0.1360	0.657283	-3.72251	-0.224007	-6.91792	0
0.1367	2.79345	8.48368	0.386474	1.93291	0
0.1373	3.70895	27.4071	1.60744	13.2249	0
0.1380	4.01412	43.8816	1.91186	24.8195	0
0.1387	4.62445	53.6466	1.60744	30.9237	0
0.1393	6.45546	64.3289	-0.224007	35.806	0
0.1400	8.59163	75.9286	-2.05545	43.4349	0
0.1407	10.7278	78.673	-1.75021	50.761	0
0.1413	12.864	72.8732	-0.224007	53.5076	0
0.1420	12.864	70.432	-0.529248	52.2857	0
0.1427	10.4226	68.6048	-0.529248	50.761	0
0.1433	8.89679	59.1431	1.3022	48.6254	0
0.1440	9.50713	46.3229	1.3022	44.3513	0
0.1447	8.59163	32.8961	-0.224007	35.5005	0
0.1453	4.62445	13.9803	1.60744	23.9058	0
0.1460	2.48829	-4.02577	3.7433	12.6139	0
0.1467	5.84512	-16.5428	1.91186	0.710954	0
0.1473	4.92962	-33.3282	-1.13973	-11.4947	0
0.1480	-2.08922	-54.382	-1.13973	-20.651	0
0.1487	-4.53056	-68.112	2.2171	-29.8073	0
0.1493	-3.00472	-75.4358	4.04854	-42.9294	0
0.1500	-3.92022	-83.3736	4.04854	-52.3884	0
0.1507	-4.22539	-90.6973	4.65902	-54.2214	0
0.1513	-2.69955	-93.4418	4.35378	-54.8296	0
0.1520	-4.53056	-90.0908	2.82758	-58.1872	0
0.1527	-8.8029	-76.0499	3.43806	-58.1872	0
0.1533	-11.2442	-56.2167	4.96426	-53.3049	0
0.1540	-11.5494	-39.4313	3.43806	-45.9815	0
0.1547	-11.2442	-22.9491	3.13282	-36.8252	0
0.1553	-9.7184	-2.50189	6.79488	-24.0086	0
0.1560	-7.58223	13.3662	7.10012	-11.4947	0
0.1567	-5.75123	25.2691	2.2171	-2.34115	0
0.1573	-6.36156	40.2198	-1.13973	8.64531	0
0.1580	-6.05639	52.7368	-0.834488	20.5482	0
0.1587	-3.30989	58.2258	-0.834488	31.5347	0
0.1593	-3.00472	65.2462	-2.97035	42.8267	0
0.1600	-5.14089	71.9634	-2.97035	50.761	0
0.1607	-5.14089	69.5222	0.0812333	53.5076	0
0.1613	-2.69955	64.0256	0.0812333	57.7789	0
0.1620	-3.92022	60.667	-1.13973	62.053	0
0.1627	-6.05639	56.0954	-1.13973	58.0844	0
0.1633	-7.8874	51.2053	-0.834488	52.5912	0
0.1640	-10.0236	44.4957	-0.834488	49.2336	0
0.1647	-10.6339	29.545	-0.529248	39.4691	0
0.1653	-8.8029	12.7596	-1.44497	26.0415	0
0.1660	-10.3287	1.46323	-1.13973	17.1906	0
0.1667	-13.3804	-7.0811	1.3022	4.98501	0
0.1673	-13.3804	-15.9287	1.60744	-10.581	0
0.1680	-13.9907	-24.7763	1.60744	-21.8702	0
0.1687	-16.4321	-34.8521	2.2171	-31.9429	0
0.1693	-16.4321	-45.8376	-0.224007	-42.0129	0
0.1700	-16.4321	-55.9059	-1.44497	-47.5062	0
0.1707	-18.8734	-62.9263	-0.224007	-51.7775	0
0.1713	-18.8734	-66.8914	0.0812333	-56.357	0
0.1720	-17.0424	-66.5882	-0.834488	-55.135	0
0.1727	-17.9579	-62.3198	0.691714	-48.4226	0
0.1733	-18.5682	-56.52	2.2171	-43.5404	0
0.1740	-17.3476	-46.4442	1.3022	-38.0472	0
0.1747	-15.5166	-30.887	-0.224007	-27.6689	0
0.1753	-13.0752	-11.6603	0.0812333	-16.9879	0
0.1760	-11.5494	6.3457	1.60744	-8.13987	0
0.1767	-10.6339	18.8627	1.3022	1.62742	0
0.1773	-7.27706	29.8483	-0.529248	13.8331	0
0.1780	-4.83572	45.4131	-0.224007	25.125	0
0.1787	-4.53056	57.6193	0.0812333	34.2813	0
0.1793	-3.00472	63.1083	-1.13973	43.1321	0
0.1800	0.352116	69.2114	0.0812333	49.8446	0
0.1807	2.18312	73.1841	0.996955	55.0323	0
0.1813	3.09862	67.3842	-1.13973	58.0844	0
0.1820	4.01412	59.4464	-2.35987	59.0009	0
0.1827	6.15029	54.2607	-2.05545	56.2542	0
0.1833	8.59163	43.2751	-2.97035	49.5391	0
0.1840	9.81229	31.0689	-2.97035	40.6882	0
0.1847	10.4226	18.2486	-2.05545	30.6182	0
0.1853	11.3381	-2.50189	-3.88607	19.0208	0
0.1860	11.6433	-21.4253	-4.80179	8.03434	0
0.1867	11.3381	-31.1902	-1.13973	-1.1192	0
0.1873	9.81229	-41.8725	1.3022	-13.6331	0
0.1880	7.37096	-55.9059	-0.529248	-27.0607	0
0.1887	6.76062	-65.0643	-0.529248	-36.8252	0
0.1893	6.76062	-70.8641	1.91186	-45.3705	0
0.1900	5.23479	-70.8641	1.91186	-51.7775	0
0.1907	4.62445	-61.4024	2.2171	-52.9994	0
0.1913	5.53996	-54.9885	5.2695	-53.6104	0
0.1920	4.92962	-56.2167	6.1844	-55.135	0
0.1927	6.45546	-51.0234	2.52234	-53.6104	0
0.1933	10.7278	-41.2584	1.3022	-51.1693	0
0.1940	12.2536	-35.7694	4.35378	-47.2007	0
0.1947	12.2536	-24.7763	5.2695	-36.5197	0
0.1953	15.9156	-4.94313	1.91186	-23.3976	0
0.1960	17.4415	11.8423	-1.44497	-14.8523	0
0.1967	15.6105	24.9658	-1.13973	-4.78228	0
0.1973	16.8311	40.2198	0.0812333	9.56178	0
0.1980	18.6621	53.3433	-0.224007	21.4647	0
0.1987	16.526	63.1083	-2.05545	30.6182	0
0.1993	17.7466	72.2667	-2.97035	41.2992	0
0.2000	21.7138	77.4524	-3.27559	48.9281	0
0.2007	21.4086	76.8459	-2.66511	49.2336	0
0.2013	19.2725	78.673	-3.27559	48.0144	0
0.2020	18.9673	79.8937	-6.02193	50.761	0
0.2027	18.6621	71.9634	-5.41227	52.5912	0
0.2033	18.357	63.1083	-0.224007	48.9281	0
0.2040	18.0518	57.0052	1.60744	40.6882	0
0.2047	16.526	42.3577	-0.834488	31.5347	0
0.2053	16.526	18.8627	-2.97035	23.2949	0
0.2060	16.8311	-0.363911	-2.97035	14.7495	0
0.2067	12.2536	-15.6254	-1.13973	4.37403	0
0.2073	7.37096	-30.887	0.996955	-7.2234	0
0.2080	6.76062	-42.1758	0.691714	-20.9565	0
0.2087	4.31929	-50.4169	-1.75021	-35.3005	0
0.2093	0.352116	-60.4851	-2.66511	-45.3705	0
0.2100	-1.17372	-67.5055	-1.44497	-49.9473	0
0.2107	-1.47889	-67.8088	0.386474	-55.4405	0
0.2113	-2.39439	-65.6708	1.3022	-59.7146	0
0.2120	-0.563385	-64.1469	-0.224007	-56.6625	0
0.2127	-0.563385	-63.8437	-1.13973	-50.5583	0
0.2133	-3.61506	-66.2849	0.0812333	-45.676	0
0.2140	-3.00472	-65.0643	1.3022	-39.8773	0
0.2147	0.352116	-49.8028	0.996955	-31.6375	0
0.2153	0.352116	-28.4457	1.60744	-23.0921	0
0.2160	-2.39439	-12.8809	0.996955	-11.8002	0
0.2167	-3.30989	1.77407	-0.834488	1.32193	0
0.2173	-2.08922	20.0833	-0.529248	12.0029	0
0.2180	-2.08922	34.1167	-0.834488	21.4647	0
0.2187	-3.30989	43.2751	-3.58083	32.1457	0
0.2193	-2.08922	51.5162	-3.88607	42.8267	0
0.2200	1.26762	57.6193	-2.05545	49.5391	0
0.2207	2.18312	61.5844	-2.05545	51.6747	0
0.2213	2.18312	64.6397	-2.35987	53.2021	0
0.2220	5.23479	64.0256	-2.97035	52.8967	0
0.2227	5.23479	61.8876	-4.19131	49.2336	0
0.2233	4.01412	56.7019	-3.27559	46.7924	0
0.2240	6.15029	46.3229	-1.13973	42.8267	0
0.2247	6.76062	32.8961	-1.75021	32.1457	0
0.2253	4.31929	17.3313	-2.35987	19.3263	0
0.2260	2.79345	1.77407	-1.13973	8.9508	0
0.2267	2.18312	-7.99846	0.0812333	-1.73017	0
0.2273	0.0469488	-17.4526	2.52234	-12.4111	0
0.2280	-3.30989	-33.3282	4.35378	-21.8702	0
0.2287	-6.36156	-44.617	2.52234	-33.4676	0
0.2293	-6.97189	-46.4442	-1.13973	-42.3184	0
0.2300	-5.75123	-48.5821	-1.13973	-45.3705	0
0.2307	-6.05639	-54.382	0.691714	-48.1172	0
0.2313	-7.58223	-56.8232	2.52234	-50.8638	0
0.2320	-8.19256	-52.5473	2.52234	-52.3884	0
0.2327	-8.19256	-43.3964	0.691714	-50.8638	0
0.2333	-8.8029	-36.9901	-0.224007	-43.5404	0
0.2340	-8.8029	-33.6315	-0.224007	-34.3841	0
0.2347	-7.27706	-26.3077	0.691714	-26.7552	0
0.2353	-5.44606	-14.4048	2.2171	-17.5989	0
0.2360	-6.05639	-2.50189	3.7433	-5.69596	0
0.2367	-6.97189	10.0076	2.52234	3.15208	0
0.2373	-4.22539	24.0485	0.996955	9.86727	0
0.2380	-2.39439	36.5579	0.691714	20.2428	0
0.2387	-2.69955	46.6337	0.996955	33.3649	0
0.2393	-0.563385	53.3433	2.82758	44.0458	0
0.2400	2.18312	54.8748	3.43806	49.8446	0
0.2407	1.26762	54.5639	-1.13973	53.5076	0
0.2413	0.657283	54.2607	-4.80179	58.0844	0
0.2420	3.09862	49.3782	-2.05545	60.22	0
0.2427	4.62445	42.0545	-0.224007	56.2542	0
0.2433	4.01412	39.31	-2.05545	49.2336	0
0.2440	3.40379	36.5579	-2.66511	43.4349	0
0.2447	3.40379	26.793	-1.75021	34.5868	0
0.2453	4.01412	13.0629	-2.35987	22.3784	0
0.2460	3.09862	2.38059	-0.529248	12.0029	0
0.2467	1.26762	-7.38436	1.91186	1.62742	0
0.2473	-1.47889	-22.335	0.691714	-11.8002	0
0.2480	-4.53056	-40.3411	-0.224007	-23.3976	0
0.2487	-6.05639	-51.3266	2.82758	-31.0265	0
0.2493	-7.8874	-54.382	3.43806	-38.9608	0
0.2500	-10.3287	-58.9612	0.691714	-46.2842	0
0.2507	-10.0236	-63.2296	2.52234	-49.0308	0
0.2513	-7.8874	-59.5677	7.10012	-51.7775	0
0.2520	-6.66673	-51.6375	7.10012	-54.8296	0
0.2527	-6.97189	-44.9203	4.35378	-52.6939	0
0.2533	-9.7184	-37.5966	4.96426	-48.1172	0
0.2540	-12.4649	-30.887	4.35378	-44.7596	0
0.2547	-8.49773	-19.5906	1.3022	-35.9087	0
0.2553	-3.00472	-0.674752	0.691714	-21.5675	0
0.2560	-3.30989	14.5868	1.60744	-12.1057	0
0.2567	-5.14089	20.6899	0.0812333	-4.1713	0
0.2573	-2.39439	31.3722	-0.224007	10.1728	0
0.2580	-0.563385	44.799	0.691714	25.736	0
0.2587	-0.563385	49.6815	-0.529248	37.0279	0
0.2593	0.657283	52.1227	-2.05545	45.2678	0
0.2600	1.57278	53.9574	-3.27559	51.0665	0
0.2607	2.79345	48.1576	-3.88607	55.9488	0
0.2613	4.01412	39.9165	-2.97035	57.1679	0
0.2620	4.01412	31.6754	-1.13973	53.2021	0
0.2627	2.18312	16.1107	0.691714	48.0144	0
0.2633	-0.868552	0.242607	3.43806	44.0458	0
0.2640	-3.30989	-7.38436	1.60744	37.0279	0
0.2647	-4.22539	-13.7907	-2.66511	27.5661	0
0.2653	-6.05639	-18.3699	-2.97035	18.1071	0
0.2660	-6.36156	-17.1493	-1.13973	9.25629	0
0.2667	-6.66673	-16.5428	-1.75021	0.0999779	0
0.2673	-8.49773	-20.5079	-2.66511	-11.4947	0
0.2680	-8.8029	-22.9491	-0.529248	-25.2278	0
0.2687	-6.66673	-23.2524	2.2171	-35.6032	0
0.2693	-6.97189	-26.9143	1.91186	-39.8773	0
0.2700	-9.10806	-33.0174	0.386474	-45.3705	0
0.2707	-9.7184	-37.2933	0.691714	-52.6939	0
0.2713	-9.7184	-37.2933	1.60744	-54.2214	0
0.2720	-9.41323	-32.7141	1.60744	-50.8638	0
0.2727	-8.8029	-26.611	3.43806	-48.7281	0
0.2733	-8.8029	-22.0318	3.13282	-47.5062	0
0.2740	-6.97189	-18.0667	-0.834488	-42.9294	0
0.2747	-5.75123	-9.8256	1.3022	-34.3841	0
0.2753	-6.05639	2.38059	6.1844	-22.7866	0
0.2760	-1.78405	12.7596	2.52234	-12.4111	0
0.2767	1.87795	19.166	-2.97035	-2.34115	0
0.2773	-2.69955	26.4897	-2.05545	12.3084	0
0.2780	-4.22539	35.6481	-1.44497	26.6524	0
0.2787	2.18312	41.4404	-3.27559	35.806	0
0.2793	4.92962	44.799	-2.97035	41.9102	0
0.2800	2.18312	49.0749	-3.88607	46.7924	0
0.2807	1.57278	51.2053	-4.49655	48.9281	0
0.2813	1.87795	48.1576	-2.66511	50.4555	0
0.2820	1.87795	45.4131	-3.27559	51.6747	0
0.2827	3.40379	44.799	-2.97035	48.6254	0
0.2833	3.40379	42.9718	0.386474	45.2678	0
0.2840	1.26762	38.9991	0.691714	43.7403	0
0.2847	0.96245	30.4548	-1.75021	35.5005	0
0.2853	2.18312	16.4215	-1.44497	20.2428	0
0.2860	1.87795	3.6012	-2.66511	8.64531	0
0.2867	-0.563385	-3.11599	-2.35987	0.710954	0
0.2873	-3.00472	-11.9636	2.52234	-10.581	0
0.2880	-5.14089	-26.9143	4.65902	-22.7866	0
0.2887	-7.27706	-40.6519	1.91186	-33.4676	0
0.2893	-7.27706	-48.5821	0.0812333	-43.8431	0
0.2900	-4.22539	-52.5473	0.691714	-52.6939	0
0.2907	-1.47889	-56.52	3.13282	-55.746	0
0.2913	-3.30989	-59.5677	4.96426	-54.5241	0
0.2920	-6.05639	-58.0438	2.82758	-53.3049	0
0.2927	-6.05639	-52.244	2.2171	-51.7775	0
0.2933	-6.05639	-46.4442	5.2695	-47.8117	0
0.2940	-7.27706	-42.1758	4.35378	-41.7075	0
0.2947	-9.10806	-33.3282	0.996955	-32.2484	0
0.2953	-7.8874	-17.4526	1.3022	-20.9565	0
0.2960	-3.30989	-1.89537	2.52234	-10.8865	0
0.2967	-0.563385	11.539	3.43806	-2.03566	0
0.2973	0.0469488	24.655	3.43806	8.33983	0
0.2980	1.26762	37.172	1.60744	21.4647	0
0.2987	3.09862	48.4608	3.13282	33.6703	0
0.2993	1.26762	57.6193	7.10012	41.9102	0
0.3000	-0.868552	62.1985	4.65902	47.4034	0
0.3007	0.352116	64.0256	-1.13973	52.5912	0
0.3013	1.87795	65.8603	-1.13973	57.1679	0
0.3020	0.657283	65.8603	-1.13973	58.6954	0
0.3027	1.87795	61.5844	-4.19131	56.2542	0
0.3033	6.45546	58.8399	-4.49655	52.2857	0
0.3040	7.98129	55.7845	-2.97035	44.6568	0
0.3047	4.92962	45.1022	-2.66511	33.0594	0
0.3053	4.01412	28.9309	-1.13973	22.3784	0
0.3060	6.76062	17.028	-0.529248	15.666	0
0.3067	7.67613	7.56632	-1.44497	6.50967	0
0.3073	4.92962	-5.55723	-0.224007	-6.61243	0
0.3080	2.48829	-18.6732	1.91186	-20.04	0
0.3087	1.26762	-29.0522	1.91186	-31.9429	0
0.3093	0.0469488	-40.3411	-0.834488	-40.7938	0
0.3100	0.657283	-49.8028	-0.834488	-45.065	0
0.3107	2.18312	-52.5473	3.13282	-47.2007	0
0.3113	0.0469488	-55.9059	5.2695	-49.0308	0
0.3120	-4.22539	-58.6579	3.43806	-50.2528	0
0.3127	-5.14089	-54.6852	2.2171	-49.9473	0
0.3133	-5.14089	-49.4995	3.13282	-47.2007	0
0.3140	-5.14089	-48.5821	3.13282	-43.5404	0
0.3147	-3.92022	-41.8725	0.691714	-34.3841	0
0.3153	-1.47889	-26.3077	-0.529248	-19.1263	0
0.3160	0.0469488	-11.6603	2.82758	-8.13987	0
0.3167	0.96245	-2.80515	4.35378	-3.56032	0
0.3173	0.352116	2.68384	-0.834488	7.73163	0
0.3180	-0.868552	10.0076	-3.88607	21.7674	0
0.3187	0.352116	22.8278	-2.05545	28.4826	0
0.3193	3.70895	37.4753	-4.19131	34.5868	0
0.3200	4.62445	49.6815	-6.63242	43.4349	0
0.3207	4.01412	60.3638	-2.35987	47.4034	0
0.3213	3.70895	69.5222	-1.75021	50.4555	0
0.3220	3.09862	75.6253	-5.71751	55.0323	0
0.3227	3.09862	75.0112	-3.88607	53.5076	0
0.3233	4.01412	66.7701	-0.224007	50.4555	0
0.3240	6.76062	55.4813	-1.13973	47.7089	0
0.3247	7.67613	43.5784	-1.75021	37.6389	0
0.3253	4.31929	25.8756	-3.58083	25.125	0
0.3260	0.657283	4.82182	-5.71751	16.5797	0
0.3267	0.352116	-12.2668	-3.88607	6.50967	0
0.3273	0.352116	-26.3077	-1.13973	-6.00145	0
0.3280	-0.563385	-38.2107	0.0812333	-16.9879	0
0.3287	0.0469488	-48.2789	2.2171	-28.8908	0
0.3293	0.0469488	-62.3198	1.91186	-39.8773	0
0.3300	-0.868552	-76.9672	0.0812333	-44.4541	0
0.3307	-1.47889	-83.3736	1.60744	-47.8117	0
0.3313	-2.39439	-83.3736	0.996955	-52.3884	0
0.3320	-4.53056	-81.2356	-2.05545	-53.6104	0
0.3327	-6.05639	-75.7466	0.691714	-52.0829	0
0.3333	-7.8874	-71.4706	3.7433	-51.1693	0
0.3340	-9.7184	-68.4229	2.52234	-48.7281	0
0.3347	-10.6339	-55.9059	3.7433	-39.5718	0
0.3353	-9.7184	-35.7694	7.10012	-27.0607	0
0.3360	-6.97189	-17.7634	4.35378	-18.8208	0
0.3367	-5.14089	-1.28127	-0.224007	-11.1892	0
0.3373	-3.30989	14.89	-2.66511	1.93291	0
0.3380	-0.563385	30.1516	-3.58083	16.2742	0
0.3387	0.352116	42.9718	-1.44497	26.9579	0
0.3393	-0.563385	51.2053	0.386474	35.5005	0
0.3400	0.352116	57.9225	-2.05545	42.8267	0
0.3407	0.96245	64.6397	-3.88607	47.4034	0
0.3413	0.657283	65.8603	-2.66511	49.8446	0
0.3420	2.18312	63.4191	-3.58083	51.6747	0
0.3427	3.09862	59.7572	-5.71751	51.6747	0
0.3433	4.01412	52.1227	-5.10703	45.8788	0
0.3440	7.67613	43.5784	-3.88607	36.417	0
0.3447	8.59163	36.5579	-3.27559	28.7881	0
0.3453	6.15029	22.8278	-2.97035	20.5482	0
0.3460	6.76062	5.12508	-2.05545	10.1728	0
0.3467	7.37096	-6.467	-0.224007	3.15208	0
0.3473	3.09862	-19.5906	-0.529248	-4.78228	0
0.3480	-0.563385	-39.7346	-1.13973	-17.5989	0
0.3487	-1.47889	-54.0787	0.691714	-27.0607	0
0.3493	-3.92022	-60.4851	0.691714	-34.3841	0
0.3500	-6.05639	-67.5055	-1.44497	-45.065	0
0.3507	-6.36156	-73.3054	-0.834488	-51.4747	0
0.3513	-6.66673	-76.0499	-0.224007	-50.8638	0
0.3520	-6.36156	-73.3054	-1.13973	-52.3884	0
0.3527	-4.53056	-63.2296	1.3022	-54.8296	0
0.3533	-4.22539	-51.3266	2.82758	-52.3884	0
0.3540	-4.83572	-43.0931	0.691714	-46.2842	0
0.3547	-3.00472	-30.5761	-0.224007	-37.4362	0
0.3553	-0.868552	-11.3495	0.996955	-27.0607	0
0.3560	-1.78405	3.6012	-0.834488	-16.0742	0
0.3567	-3.30989	13.6694	-2.05545	-4.1713	0
0.3573	-2.39439	26.4897	-0.224007	6.81516	0
0.3580	-0.563385	40.8339	0.691714	16.8852	0
0.3587	-0.258218	50.2956	0.691714	28.4826	0
0.3593	-0.258218	58.5366	1.3022	41.6047	0
0.3600	1.26762	67.6875	0.386474	51.372	0
0.3607	2.18312	72.2667	-2.05545	54.4213	0
0.3613	3.09862	75.0112	-3.27559	52.5912	0
0.3620	5.53996	78.673	-2.35987	52.5912	0
0.3627	7.98129	76.8459	-0.529248	54.7268	0
0.3633	10.4226	70.432	-0.834488	52.8967	0
0.3640	11.3381	62.805	-2.97035	47.0979	0
0.3647	9.50713	47.8543	-2.35987	40.08	0
0.3653	6.45546	27.7103	0.0812333	28.4826	0
0.3660	4.92962	13.0629	0.0812333	14.444	0
0.3667	3.70895	0.856708	-0.834488	4.67952	0
0.3673	1.87795	-15.6254	-0.529248	-5.08777	0
0.3680	0.352116	-29.3555	0.386474	-18.8208	0
0.3687	-0.258218	-38.5139	2.52234	-30.721	0
0.3693	-0.563385	-48.2789	3.43806	-37.1307	0
0.3700	-1.47889	-55.6026	1.3022	-41.7075	0
0.3707	-2.08922	-58.9612	2.2171	-47.8117	0
0.3713	-3.00472	-65.0643	5.87916	-52.0829	0
0.3720	-5.14089	-73.3054	5.2695	-50.5583	0
0.3727	-7.27706	-77.877	2.82758	-46.2842	0
0.3733	-6.97189	-76.0499	3.7433	-43.5404	0
0.3740	-6.97189	-67.8088	3.43806	-40.7938	0
0.3747	-8.8029	-52.244	2.2171	-34.0786	0
0.3753	-7.58223	-30.2729	4.04854	-24.0086	0
0.3760	-6.05639	-7.68762	4.04854	-14.8523	0
0.3767	-6.66673	10.9249	0.386474	-6.30694	0
0.3773	-4.53056	28.0136	-1.13973	7.12065	0
0.3780	-1.17372	43.8816	-0.834488	24.8195	0
0.3787	-1.78405	54.5639	-0.224007	37.3334	0
0.3793	-1.17372	60.3638	0.996955	46.487	0
0.3800	2.79345	63.1083	0.691714	56.2542	0
0.3807	4.01412	58.2258	-1.44497	59.3064	0
0.3813	4.01412	52.1227	-2.97035	56.2542	0
0.3820	6.15029	56.7019	-2.66511	56.2542	0
0.3827	6.15029	60.3638	0.691714	57.4734	0
0.3833	4.01412	49.3782	3.43806	52.8967	0
0.3840	4.01412	35.6481	1.60744	47.4034	0
0.3847	4.01412	25.2691	-1.13973	40.6882	0
0.3853	1.87795	9.09778	-0.834488	27.5661	0
0.3860	1.57278	-6.467	-0.529248	14.1385	0
0.3867	2.18312	-18.3699	-1.13973	6.20419	0
0.3873	-0.563385	-33.9347	0.996955	-6.00145	0
0.3880	-4.22539	-47.6648	1.91186	-23.3976	0
0.3887	-4.83572	-57.7406	-0.224007	-36.2142	0
0.3893	-5.14089	-68.4229	0.691714	-42.6239	0
0.3900	-8.8029	-73.6086	4.04854	-49.6418	0
0.3907	-10.9391	-66.8914	3.43806	-56.6625	0
0.3913	-10.3287	-58.0438	1.60744	-60.0173	0
0.3920	-10.6339	-51.6375	1.60744	-59.7146	0
0.3927	-10.0236	-43.6997	1.60744	-58.1872	0
0.3933	-8.19256	-37.5966	0.691714	-56.0515	0
0.3940	-8.49773	-31.7967	0.691714	-49.3363	0
0.3947	-8.19256	-19.2873	2.82758	-38.0472	0
0.3953	-4.83572	-3.11599	3.43806	-27.0607	0
0.3960	-3.92022	10.0076	0.386474	-17.2934	0
0.3967	-7.27706	21.9105	-2.97035	-6.00145	0
0.3973	-6.97189	36.5579	-4.19131	6.20419	0
0.3980	-2.08922	51.2053	-3.88607	19.6318	0
0.3987	0.96245	64.943	-3.88607	33.3649	0
0.3993	0.657283	78.0665	-4.19131	41.9102	0
0.4000	0.657283	85.6935	-5.10703	46.7924	0
0.4007	1.87795	84.7761	-5.71751	53.8131	0
0.4013	2.18312	81.4175	-5.71751	59.6091	0
0.4020	1.57278	81.1143	-6.32718	58.6954	0
0.4027	2.18312	76.2318	-5.71751	55.3378	0
0.4033	3.70895	64.0256	-4.49655	51.6747	0
0.4040	5.84512	51.2053	-4.80179	45.2678	0
0.4047	7.67613	38.0894	-5.10703	36.1115	0
0.4053	7.98129	20.0833	-3.88607	23.2949	0
0.4060	7.98129	2.68384	-2.66511	10.1728	0
0.4067	11.9485	-8.30172	-1.13973	0.405466	0
0.4073	13.7795	-20.2047	-0.224007	-9.66453	0
0.4080	7.98129	-38.8172	-0.224007	-21.5675	0
0.4087	2.79345	-54.9885	-0.224007	-29.8073	0
0.4093	3.09862	-66.5882	0.0812333	-36.5197	0
0.4100	4.01412	-76.0499	-0.224007	-44.4541	0
0.4107	3.09862	-78.1878	0.0812333	-50.2528	0
0.4113	2.18312	-74.8292	2.82758	-54.8296	0
0.4120	0.352116	-74.2151	4.04854	-58.4926	0
0.4127	-1.78405	-71.4706	0.691714	-55.135	0
0.4133	-3.30989	-62.3198	-0.224007	-48.7281	0
0.4140	-4.22539	-54.0787	2.52234	-45.3705	0
0.4147	-4.53056	-45.2235	1.60744	-38.9608	0
0.4153	-3.30989	-28.4457	-1.13973	-27.0607	0
0.4160	-3.00472	-12.8809	0.691714	-19.7345	0
0.4167	-2.39439	-4.63987	1.91186	-16.0742	0
0.4173	-1.47889	9.09778	-1.75021	-3.25484	0
0.4180	-1.47889	26.4897	-2.97035	15.9715	0
0.4187	-1.78405	37.4753	0.691714	29.3991	0
0.4193	-1.17372	46.6337	2.52234	37.6389	0
0.4200	0.96245	58.5366	0.386474	44.3513	0
0.4207	3.09862	64.3289	-1.13973	48.0144	0
0.4213	3.09862	63.7224	-1.13973	49.8446	0
0.4220	3.09862	64.0256	-2.97035	52.5912	0
0.4227	3.70895	64.943	-5.41227	54.1186	0
0.4233	1.87795	61.8876	-6.32718	52.8967	0
0.4240	-1.17372	55.7845	-4.49655	50.4555	0
0.4247	0.96245	46.3229	-1.75021	40.9937	0
0.4253	3.70895	32.2895	-1.13973	26.0415	0
0.4260	1.26762	17.6421	-0.834488	15.055	0
0.4267	2.18312	6.9598	-0.224007	7.12065	0
0.4273	6.76062	-2.80515	-0.529248	-6.00145	0
0.4280	4.92962	-16.232	-0.834488	-18.8208	0
0.4287	-0.563385	-30.5761	0.996955	-26.1442	0
0.4293	0.352116	-40.9552	2.82758	-34.6896	0
0.4300	5.23479	-48.2789	2.82758	-43.8431	0
0.4307	6.45546	-53.1614	4.04854	-48.7281	0
0.4313	5.23479	-54.9885	6.1844	-52.3884	0
0.4320	3.70895	-58.0438	5.2695	-56.357	0
0.4327	1.26762	-59.5677	4.35378	-53.9159	0
0.4333	-0.563385	-53.1614	5.2695	-47.2007	0
0.4340	-0.258218	-44.9203	5.2695	-41.7075	0
0.4347	0.0469488	-38.8172	4.35378	-35.3005	0
0.4353	-0.868552	-27.8316	4.04854	-26.1442	0
0.4360	-2.08922	-15.6254	3.7433	-15.4633	0
0.4367	-3.30989	-7.38436	3.43806	-2.94935	0
0.4373	-3.92022	5.12508	3.43806	10.4782	0
0.4380	-2.39439	21.6072	4.04854	21.4647	0
0.4387	-1.17372	32.5928	3.13282	30.9237	0
0.4393	-1.47889	42.3577	0.0812333	39.1636	0
0.4400	-0.563385	58.5366	-0.834488	45.2678	0
0.4407	0.352116	71.0461	1.3022	50.15	0
0.4413	2.18312	72.2667	1.60744	53.8131	0
0.4420	4.92962	70.7428	0.0812333	55.3378	0
0.4427	4.01412	70.1287	-0.224007	53.5076	0
0.4433	0.352116	64.943	0.386474	50.15	0
0.4440	0.352116	55.7845	0.691714	46.7924	0
0.4447	0.657283	44.1925	-0.224007	40.08	0
0.4453	-2.39439	27.7103	-2.66511	27.8716	0
0.4460	-2.39439	9.09778	-2.05545	16.8852	0
0.4467	-0.563385	-8.60498	0.996955	8.03434	0
0.4473	-2.08922	-27.8316	1.3022	-5.08777	0
0.4480	-3.30989	-44.9203	0.691714	-18.8208	0
0.4487	-4.53056	-56.2167	2.52234	-27.0607	0
0.4493	-8.19256	-67.8088	3.43806	-37.4362	0
0.4500	-9.7184	-77.877	3.13282	-48.1172	0
0.4507	-8.8029	-82.767	3.43806	-51.7775	0
0.4513	-10.6339	-87.3387	2.2171	-54.8296	0
0.4520	-13.3804	-92.532	1.60744	-60.6283	0
0.4527	-14.2959	-91.6146	4.65902	-58.7981	0
0.4533	-13.9907	-87.6495	4.96426	-50.5583	0
0.4540	-9.7184	-79.0976	2.52234	-45.065	0
0.4547	-3.30989	-58.3471	4.35378	-38.9608	0
0.4553	-0.563385	-32.7141	6.48964	-28.8908	0
0.4560	0.657283	-13.7907	5.2695	-17.9044	0
0.4567	4.01412	0.553448	4.04854	-6.91792	0
0.4573	4.92962	12.7596	2.82758	3.76306	0
0.4580	3.09862	23.4344	0.691714	16.8852	0
0.4587	1.26762	36.5579	0.691714	32.7539	0
0.4593	-0.563385	52.1227	1.91186	42.5212	0
0.4600	1.87795	61.8876	0.386474	45.2678	0
0.4607	6.76062	65.5495	-3.88607	50.15	0
0.4613	7.06579	67.081	-5.71751	54.1186	0
0.4620	4.01412	66.7701	-3.88607	51.6747	0
0.4627	4.31929	63.4191	-1.75021	50.15	0
0.4633	5.84512	58.5366	-2.97035	50.761	0
0.4640	6.76062	51.2053	-3.88607	46.487	0
0.4647	9.81229	38.6959	-2.97035	37.6389	0
0.4653	10.1175	22.8278	-2.05545	26.6524	0
0.4660	5.84512	9.09778	0.691714	15.666	0
0.4667	2.79345	-1.89537	4.35378	6.50967	0
0.4673	2.48829	-13.4875	4.04854	-5.08777	0
0.4680	2.18312	-24.473	1.3022	-20.3455	0
0.4687	0.0469488	-33.6315	0.691714	-31.0265	0
0.4693	-2.08922	-40.3411	1.3022	-38.0472	0
0.4700	-1.78405	-44.3138	-0.224007	-45.3705	0
0.4707	0.0469488	-47.0583	-2.35987	-49.0308	0
0.4713	0.352116	-48.5821	-1.13973	-49.6418	0
0.4720	-0.563385	-47.3615	1.60744	-51.4747	0
0.4727	0.0469488	-44.617	2.82758	-51.4747	0
0.4733	0.0469488	-41.2584	2.2171	-48.4226	0
0.4740	-3.30989	-33.0174	1.91186	-46.2842	0
0.4747	-4.83572	-16.232	0.996955	-40.7938	0
0.4753	-2.39439	2.68384	0.386474	-27.0607	0
0.4760	-0.563385	17.3313	0.996955	-14.5468	0
0.4767	-1.47889	26.4897	0.691714	-6.61243	0
0.4773	-3.30989	34.7308	-0.224007	4.67952	0
0.4780	-1.47889	46.6337	-0.529248	19.9373	0
0.4787	2.18312	55.7845	-1.44497	32.4484	0
0.4793	1.87795	57.9225	0.386474	40.6882	0
0.4800	0.0469488	57.6193	3.7433	46.7924	0
0.4807	2.18312	57.0052	-0.224007	52.2857	0
0.4813	5.53996	55.7845	-8.46386	56.2542	0
0.4820	4.92962	54.8748	-7.54814	56.5597	0
0.4827	3.40379	50.2956	-2.66511	53.8131	0
0.4833	3.70895	43.5784	-4.80179	51.0665	0
0.4840	4.01412	37.172	-7.54814	44.9623	0
0.4847	4.31929	26.793	-6.63242	34.8923	0
0.4853	4.01412	10.0076	-5.10703	25.4305	0
0.4860	3.40379	-3.72251	-3.88607	16.2742	0
0.4867	3.09862	-12.8809	-4.49655	5.8987	0
0.4873	0.352116	-25.0871	-5.71751	-4.1713	0
0.4880	-4.53056	-37.5966	-2.97035	-14.2413	0
0.4887	-6.36156	-42.1758	0.691714	-27.0607	0
0.4893	-5.75123	-43.3964	0.386474	-38.0472	0
0.4900	-6.36156	-45.8376	0.386474	-44.1486	0
0.4907	-7.8874	-49.1962	2.52234	-48.4226	0
0.4913	-9.7184	-53.1614	2.2171	-52.3884	0
0.4920	-10.3287	-55.6026	1.91186	-54.5241	0
0.4927	-8.19256	-54.0787	3.13282	-54.2214	0
0.4933	-6.66673	-52.244	1.91186	-51.1693	0
0.4940	-7.8874	-50.4169	0.0812333	-44.7596	0
0.4947	-9.10806	-39.4313	0.0812333	-34.9951	0
0.4953	-7.8874	-21.7285	0.996955	-23.3976	0
0.4960	-6.05639	-7.68762	0.691714	-15.1578	0
0.4967	-6.05639	4.2153	-0.834488	-7.83438	0
0.4973	-6.05639	19.7725	-0.529248	5.28772	0
0.4980	-5.14089	34.7308	1.60744	20.5482	0
0.4987	-2.08922	46.6337	1.60744	30.3128	0
0.4993	2.48829	58.5366	0.386474	36.1115	0
0.5000	4.62445	70.432	-0.834488	40.6882	0
0.5007	3.09862	80.811	-3.88607	45.5733	0
0.5013	3.70895	87.2174	-3.88607	51.372	0
0.5020	7.98129	86.6109	0.0812333	54.4213	0
0.5027	8.59163	78.673	1.91186	51.0665	0
0.5033	5.84512	69.2114	1.60744	46.1815	0
0.5040	7.37096	61.2811	2.2171	42.8267	0
0.5047	7.67613	50.9021	0.691714	36.1115	0
0.5053	4.01412	36.2547	-0.834488	24.2113	0
0.5060	4.92962	23.4344	-0.529248	12.3084	0
0.5067	7.37096	10.6217	-0.529248	3.45757	0
0.5073	4.31929	-8.30172	-0.224007	-7.2234	0
0.5080	1.57278	-26.611	-0.224007	-19.429	0
0.5087	1.57278	-36.9901	-2.05545	-27.9744	0
0.5093	-1.17372	-46.755	-0.224007	-35.6032	0
0.5100	-3.30989	-58.0438	2.82758	-44.4541	0
0.5107	-2.39439	-65.3675	0.691714	-49.6418	0
0.5113	-1.47889	-69.3327	-2.35987	-50.2528	0
0.5120	-3.00472	-69.6435	-0.529248	-49.6418	0
0.5127	-6.97189	-65.6708	0.691714	-51.1693	0
0.5133	-10.6339	-62.3198	0.386474	-52.3884	0
0.5140	-8.19256	-56.8232	2.2171	-47.8117	0
0.5147	-5.14089	-43.0931	4.65902	-38.6554	0
0.5153	-7.27706	-26.611	5.57474	-30.4155	0
0.5160	-7.58223	-9.8256	4.35378	-20.9565	0
0.5167	-5.14089	6.3457	0.691714	-7.52889	0
0.5173	-4.83572	15.5041	-1.44497	5.59321	0
0.5180	-4.22539	22.2137	-0.224007	17.1906	0
0.5187	-4.22539	36.8688	-0.529248	28.1771	0
0.5193	-4.22539	50.9021	-1.75021	37.0279	0
0.5200	-0.563385	56.7019	-1.44497	44.3513	0
0.5207	3.40379	61.2811	-2.05545	49.8446	0
0.5213	2.79345	65.8603	-3.88607	52.2857	0
0.5220	2.48829	64.943	-3.88607	53.5076	0
0.5227	4.31929	62.1985	-2.66511	53.5076	0
0.5233	3.70895	61.5844	-3.27559	51.372	0
0.5240	2.79345	60.0605	-3.88607	48.0144	0
0.5247	2.48829	52.7368	-2.97035	41.6047	0
0.5253	2.79345	38.6959	-1.75021	29.7046	0
0.5260	4.92962	24.655	-1.13973	16.8852	0
0.5267	6.76062	15.8074	0.386474	9.86727	0
0.5273	5.84512	2.68384	2.52234	3.76306	0
0.5280	4.62445	-18.3699	2.82758	-9.66453	0
0.5287	2.18312	-36.6792	2.2171	-28.2799	0
0.5293	-0.258218	-48.2789	2.82758	-40.1828	0
0.5300	2.18312	-58.6579	2.82758	-42.6239	0
0.5307	4.92962	-65.9816	2.52234	-43.5404	0
0.5313	2.79345	-69.3327	4.35378	-46.2842	0
0.5320	1.26762	-71.7739	4.65902	-50.8638	0
0.5327	1.26762	-72.0847	1.60744	-55.135	0
0.5333	-1.47889	-70.5533	1.60744	-52.9994	0
0.5340	-3.92022	-69.0294	3.7433	-46.2842	0
0.5347	-5.75123	-61.0992	3.43806	-38.6554	0
0.5353	-7.27706	-43.6997	1.60744	-28.5854	0
0.5360	-4.83572	-27.2175	0.691714	-18.2099	0
0.5367	-2.08922	-15.0113	0.691714	-9.66453	0
0.5373	-3.30989	-0.978011	0.691714	3.15208	0
0.5380	-2.08922	17.6421	1.60744	17.4961	0
0.5387	0.352116	37.4753	2.52234	26.347	0
0.5393	-1.47889	53.3433	3.7433	34.8923	0
0.5400	-1.47889	58.8399	3.7433	45.2678	0
0.5407	1.57278	59.4464	0.0812333	53.2021	0
0.5413	-0.563385	63.4191	-4.80179	58.0844	0
0.5420	-3.00472	65.8603	-5.71751	59.3064	0
0.5427	-0.563385	60.9779	-4.49655	57.1679	0
0.5433	0.352116	54.8748	-3.58083	54.4213	0
0.5440	1.26762	48.4608	-2.66511	46.7924	0
0.5447	5.84512	35.034	-1.13973	36.1115	0
0.5453	7.98129	16.7248	-1.13973	29.7046	0
0.5460	6.76062	-2.19863	-2.05545	22.3784	0
0.5467	7.67613	-20.2047	-0.224007	9.56178	0
0.5473	6.15029	-36.6792	1.60744	-4.1713	0
0.5480	2.18312	-51.3266	1.60744	-18.5154	0
0.5487	0.352116	-64.4502	2.52234	-30.721	0
0.5493	-1.17372	-71.4706	3.43806	-37.7417	0
0.5500	-5.75123	-73.3054	1.60744	-45.3705	0
0.5507	-9.7184	-73.6086	2.52234	-54.2214	0
0.5513	-10.0236	-73.6086	7.7106	-56.357	0
0.5520	-9.41323	-69.0294	9.23681	-56.968	0
0.5527	-9.7184	-58.9612	5.2695	-57.8817	0
0.5533	-10.3287	-49.8028	2.52234	-52.9994	0
0.5540	-9.7184	-43.3964	1.60744	-46.5897	0
0.5547	-11.2442	-33.9347	0.996955	-40.7938	0
0.5553	-13.3804	-19.8938	0.386474	-30.721	0
0.5560	-11.5494	-4.33661	-0.834488	-19.429	0
0.5567	-6.05639	11.539	0.386474	-9.66453	0
0.5573	-2.39439	26.1864	2.52234	2.23839	0
0.5580	-1.47889	38.6959	0.691714	15.9715	0
0.5587	-0.563385	53.9574	-3.27559	26.6524	0
0.5593	-2.39439	67.081	-2.97035	37.0279	0
0.5600	-4.53056	71.3493	-2.05545	47.0979	0
0.5607	-1.47889	72.8732	-5.71751	52.5912	0
0.5613	1.87795	77.1492	-7.54814	55.0323	0
0.5620	-0.563385	74.7079	-4.80179	56.5597	0
0.5627	-1.78405	64.0256	-0.834488	53.5076	0
0.5633	2.18312	53.9574	0.691714	46.7924	0
0.5640	2.79345	45.4131	-1.44497	40.9937	0
0.5647	-0.563385	31.3722	-3.88607	34.8923	0
0.5653	0.0469488	13.6694	-3.88607	24.514	0
0.5660	2.18312	-1.89537	-3.58083	14.1385	0
0.5667	2.48829	-13.7907	-4.80179	4.98501	0
0.5673	3.09862	-25.0871	-3.58083	-7.2234	0
0.5680	3.40379	-38.2107	-1.44497	-20.04	0
0.5687	2.48829	-51.3266	-2.05545	-30.11	0
0.5693	1.26762	-62.623	-1.44497	-38.9608	0
0.5700	0.352116	-72.388	0.691714	-45.3705	0
0.5707	1.26762	-78.4911	0.0812333	-49.9473	0
0.5713	1.26762	-79.0976	-0.834488	-52.6939	0
0.5720	-0.563385	-77.877	1.60744	-53.9159	0
0.5727	-1.47889	-72.6913	3.13282	-52.3884	0
0.5733	-3.30989	-60.7883	1.60744	-49.0308	0
0.5740	-8.49773	-49.1962	1.60744	-45.065	0
0.5747	-9.10806	-40.0378	3.43806	-38.6554	0
0.5753	-5.14089	-22.6459	4.35378	-27.6689	0
0.5760	-4.22539	0.242607	3.43806	-15.7687	0
0.5767	-4.53056	12.7596	0.386474	-7.2234	0
0.5773	-1.78405	21.9105	-1.13973	4.06855	0
0.5780	-0.563385	41.1371	-0.224007	20.5482	0
0.5787	-0.258218	62.5017	-0.529248	32.7539	0
0.5793	4.62445	75.0112	-2.05545	40.3855	0
0.5800	9.50713	81.4175	-3.27559	48.9281	0
0.5807	11.6433	85.9968	-3.27559	53.8131	0
0.5813	12.5588	87.8315	-1.13973	55.9488	0
0.5820	11.9485	84.4729	1.60744	59.6091	0
0.5827	10.4226	78.673	0.0812333	59.0009	0
0.5833	11.033	71.3493	-2.66511	54.7268	0
0.5840	10.4226	60.0605	-0.224007	53.5076	0
0.5847	7.98129	46.0196	2.2171	46.1815	0
0.5853	7.67613	31.9863	-1.13973	30.0073	0
0.5860	7.67613	16.1107	-2.35987	17.4961	0
0.5867	4.62445	0.856708	1.60744	9.86727	0
0.5873	2.48829	-11.3495	2.52234	-1.73017	0
0.5880	2.18312	-24.7763	0.386474	-16.0742	0
0.5887	-1.17372	-36.6792	2.52234	-28.5854	0
0.5893	-4.22539	-46.755	4.35378	-40.7938	0
0.5900	-2.39439	-58.3471	0.996955	-49.3363	0
0.5907	-0.563385	-66.8914	-0.834488	-52.0829	0
0.5913	-3.00472	-67.8088	2.82758	-54.2214	0
0.5920	-6.05639	-67.8088	4.96426	-57.5762	0
0.5927	-6.97189	-66.8914	3.43806	-58.7981	0
0.5933	-6.97189	-61.0992	1.91186	-54.8296	0
0.5940	-9.41323	-53.1614	2.2171	-48.1172	0
0.5947	-10.6339	-42.7823	4.35378	-39.5718	0
0.5953	-7.8874	-28.4457	5.57474	-27.9744	0
0.5960	-6.05639	-14.4048	3.43806	-16.9879	0
0.5967	-7.27706	-0.674752	0.0812333	-8.74807	0
0.5973	-6.36156	14.5868	-0.224007	1.93291	0
0.5980	-3.61506	28.9309	0.386474	17.1906	0
0.5987	-3.00472	42.0545	1.91186	30.0073	0
0.5993	-2.69955	55.178	4.65902	37.9416	0
0.6000	-0.563385	60.3638	3.13282	44.6568	0
0.6007	0.96245	57.6193	-2.35987	51.0665	0
0.6013	0.0469488	57.6193	-3.88607	52.8967	0
0.6020	0.96245	61.2811	-2.66511	51.9802	0
0.6027	3.09862	60.9779	-2.66511	51.9802	0
0.6033	4.31929	58.8399	-2.97035	51.6747	0
0.6040	4.01412	56.3987	-2.05545	49.2336	0
0.6047	4.01412	46.3229	-1.75021	43.4349	0
0.6053	4.01412	29.2342	-2.05545	30.0073	0
0.6060	3.70895	15.2009	-2.05545	14.1385	0
0.6067	2.79345	5.12508	-0.224007	4.37403	0
0.6073	1.87795	-7.68762	1.60744	-3.86581	0
0.6080	2.18312	-22.9491	0.0812333	-18.5154	0
0.6087	2.18312	-37.5966	-1.75021	-30.4155	0
0.6093	-0.868552	-49.4995	-0.529248	-37.1307	0
0.6100	-5.14089	-56.8232	1.3022	-46.2842	0
0.6107	-5.14089	-61.7057	2.52234	-53.6104	0
0.6113	-3.92022	-64.761	3.43806	-52.3884	0
0.6120	-5.44606	-61.4024	2.52234	-53.6104	0
0.6127	-5.75123	-53.1614	0.0812333	-56.968	0
0.6133	-5.14089	-47.0583	-0.834488	-51.4747	0
0.6140	-7.8874	-41.8725	0.691714	-44.1486	0
0.6147	-10.6339	-33.0174	1.60744	-38.9608	0
0.6153	-7.8874	-19.2873	-0.224007	-25.5333	0
0.6160	-5.75123	-5.55723	-2.05545	-10.581	0
0.6167	-6.66673	5.43592	-1.13973	-4.78228	0
0.6173	-6.05639	19.4692	-0.224007	2.23839	0
0.6180	-4.53056	35.9514	-0.224007	17.8016	0
0.6187	-3.00472	47.5435	-0.834488	30.9237	0
0.6193	0.657283	55.7845	-2.05545	37.6389	0
0.6200	3.70895	63.1083	-2.97035	43.4349	0
0.6207	4.62445	63.7224	-1.75021	49.8446	0
0.6213	7.37096	60.0605	-1.13973	54.4213	0
0.6220	10.4226	59.4464	-3.88607	55.9488	0
0.6227	9.50713	55.178	-4.80179	55.3378	0
0.6233	7.67613	45.4131	-1.13973	52.8967	0
0.6240	8.59163	38.6959	0.691714	48.0144	0
0.6247	10.4226	32.8961	-2.66511	40.6882	0
0.6253	9.81229	17.6421	-3.88607	30.6182	0
0.6260	6.15029	-0.0606519	-1.75021	19.3263	0
0.6267	4.62445	-11.6603	-1.13973	8.64531	0
0.6273	3.09862	-22.335	-2.66511	-2.34115	0
0.6280	-0.563385	-36.376	-2.35987	-15.1578	0
0.6287	-1.47889	-46.755	-2.05545	-27.9744	0
0.6293	2.18312	-54.0787	-2.35987	-38.0472	0
0.6300	0.352116	-61.4024	-1.13973	-44.7596	0
0.6307	-3.92022	-65.6708	0.996955	-49.0308	0
0.6313	-4.22539	-65.6708	0.386474	-52.3884	0
0.6320	-4.22539	-65.0643	-1.44497	-56.0515	0
0.6327	-5.14089	-60.4851	0.386474	-58.1872	0
0.6333	-4.22539	-52.5473	2.52234	-54.8296	0
0.6340	-4.83572	-47.6648	1.60744	-48.1172	0
0.6347	-6.97189	-40.0378	1.3022	-42.3184	0
0.6353	-5.75123	-23.2524	3.43806	-32.5539	0
0.6360	-3.92022	-8.30172	4.35378	-18.8208	0
0.6367	-6.05639	-0.363911	1.3022	-6.91792	0
0.6373	-8.19256	11.8423	-2.66511	1.62742	0
0.6380	-8.8029	27.7103	-4.19131	12.3084	0
0.6387	-8.19256	37.7785	-4.19131	26.6524	0
0.6393	-6.05639	43.8816	-4.19131	38.5526	0
0.6400	-4.53056	52.1227	-2.97035	46.1815	0
0.6407	-4.22539	59.4464	-2.05545	52.2857	0
0.6413	-0.563385	61.5844	-3.88607	57.1679	0
0.6420	0.96245	61.8876	-6.32718	57.1679	0
0.6427	-3.00472	62.5017	-7.54814	52.8967	0
0.6433	-5.14089	60.3638	-6.93766	50.761	0
0.6440	-4.22539	53.3433	-4.49655	48.6254	0
0.6447	-4.22539	46.3229	-3.88607	41.9102	0
0.6453	-3.61506	38.6959	-6.02193	31.2292	0
0.6460	-0.868552	26.4897	-4.19131	19.6318	0
0.6467	0.352116	14.2835	-0.224007	9.56178	0
0.6473	-2.08922	2.38059	0.0812333	0.710954	0
0.6480	-3.61506	-13.7907	0.386474	-11.1892	0
0.6487	-1.47889	-28.4457	0.386474	-24.9223	0
0.6493	2.79345	-35.1553	-1.44497	-35.6032	0
0.6500	4.01412	-42.7823	-1.13973	-42.0129	0
0.6507	0.657283	-49.8028	0.691714	-45.9815	0
0.6513	-2.69955	-49.1962	-1.13973	-48.4226	0
0.6520	-2.39439	-49.4995	-2.66511	-50.2528	0
0.6527	0.96245	-54.0787	0.691714	-49.6418	0
0.6533	1.57278	-53.1614	1.91186	-48.4226	0
0.6540	-0.868552	-47.9756	0.0812333	-47.8117	0
0.6547	-0.563385	-43.6997	-0.224007	-40.7938	0
0.6553	3.09862	-33.9347	0.691714	-28.8908	0
0.6560	4.92962	-19.8938	1.3022	-19.7345	0
0.6567	4.62445	-8.90824	2.82758	-9.97002	0
0.6573	4.31929	2.68384	3.43806	2.23839	0
0.6580	4.01412	16.4215	0.996955	13.2249	0
0.6587	6.15029	26.4897	0.691714	24.2113	0
0.6593	11.3381	32.8961	2.2171	35.5005	0
0.6600	14.0846	41.7512	0.386474	41.6047	0
0.6607	14.3898	50.9021	-1.44497	45.8788	0
0.6613	16.2208	55.178	0.0812333	50.761	0
0.6620	18.0518	54.5639	0.0812333	52.8967	0
0.6627	18.6621	50.2956	-1.44497	51.6747	0
0.6633	19.5776	43.8816	-1.13973	49.5391	0
0.6640	18.9673	39.31	-1.75021	44.6568	0
0.6647	16.2208	31.9863	-2.05545	37.3334	0
0.6653	14.0846	15.2009	0.691714	26.9579	0
0.6660	12.5588	-2.50189	1.60744	15.9715	0
0.6667	9.50713	-11.0462	-0.529248	6.20419	0
0.6673	7.67613	-20.2047	-1.44497	-5.39325	0
0.6680	8.59163	-34.8521	-2.05545	-19.429	0
0.6687	8.89679	-45.8376	-1.75021	-28.8908	0
0.6693	6.15029	-54.9885	0.996955	-37.1307	0
0.6700	2.18312	-67.2023	2.52234	-46.8952	0
0.6707	-0.868552	-74.2151	3.43806	-51.7775	0
0.6713	-3.30989	-74.526	6.79488	-53.3049	0
0.6720	-5.14089	-75.1325	7.7106	-56.357	0
0.6727	-6.05639	-72.388	4.96426	-55.4405	0
0.6733	-6.97189	-61.0992	3.43806	-49.3363	0
0.6740	-7.27706	-47.3615	3.7433	-44.4541	0
0.6747	-6.97189	-35.7694	4.65902	-39.5718	0
0.6753	-7.27706	-22.6459	6.1844	-28.5854	0
0.6760	-8.19256	-9.21908	5.2695	-16.9879	0
0.6767	-9.10806	-0.0606519	2.82758	-8.44258	0
0.6773	-6.66673	9.09778	2.52234	1.93291	0
0.6780	-2.08922	25.2691	1.60744	15.055	0
0.6787	-1.17372	42.0545	-1.75021	25.4305	0
0.6793	-3.92022	53.0401	-1.13973	33.0594	0
0.6800	-5.14089	62.1985	0.691714	41.6047	0
0.6807	-5.44606	70.432	-1.13973	48.3199	0
0.6813	-4.83572	71.3493	-3.88607	49.8446	0
0.6820	-1.47889	67.9907	-0.834488	50.761	0
0.6827	-2.39439	64.943	2.52234	53.8131	0
0.6833	-6.97189	56.7019	2.52234	54.7268	0
0.6840	-4.22539	43.5784	3.43806	50.761	0
0.6847	1.26762	28.9309	3.43806	43.4349	0
0.6853	0.352116	6.9598	0.691714	33.3649	0
0.6860	-1.17372	-15.9287	1.3022	21.4647	0
0.6867	-0.563385	-26.611	3.43806	11.3919	0
0.6873	-2.39439	-35.4586	1.3022	0.0999779	0
0.6880	-4.53056	-52.5473	-0.224007	-16.0742	0
0.6887	-3.92022	-64.1469	2.82758	-31.6375	0
0.6893	-5.44606	-66.2849	4.35378	-41.7075	0
0.6900	-7.8874	-69.6435	3.13282	-49.9473	0
0.6907	-8.19256	-70.5533	1.91186	-55.135	0
0.6913	-9.7184	-66.8914	1.60744	-56.0515	0
0.6920	-10.3287	-65.6708	2.52234	-56.968	0
0.6927	-7.58223	-63.2296	4.35378	-56.357	0
0.6933	-8.8029	-56.8232	4.35378	-50.2528	0
0.6940	-11.5494	-51.3266	4.35378	-44.7596	0
0.6947	-8.8029	-44.0029	7.10012	-39.5718	0
0.6953	-6.36156	-31.4935	7.10012	-28.2799	0
0.6960	-8.8029	-17.7634	5.87916	-16.6824	0
0.6967	-8.8029	-5.86049	4.35378	-8.13987	0
0.6973	-7.27706	6.3457	3.7433	3.15208	0
0.6980	-8.49773	20.3866	4.35378	17.1906	0
0.6987	-6.97189	35.6481	3.13282	27.8716	0
0.6993	-3.00472	50.2956	0.996955	35.5005	0
0.7000	-3.00472	60.9779	1.60744	41.9102	0
0.7007	-3.92022	67.6875	-0.224007	46.1815	0
0.7013	-0.563385	74.0938	-4.19131	49.8446	0
0.7020	1.26762	82.0316	-2.35987	52.8967	0
0.7027	-0.868552	85.9968	0.996955	53.5076	0
0.7033	-2.39439	81.4175	-1.44497	51.6747	0
0.7040	-2.39439	71.3493	-2.35987	48.9281	0
0.7047	-2.08922	61.2811	0.996955	41.9102	0
0.7053	-2.08922	45.7163	1.3022	28.1771	0
0.7060	-4.53056	25.5723	-0.224007	13.8331	0
0.7067	-7.8874	10.9249	1.3022	6.50967	0
0.7073	-8.8029	-1.58453	3.7433	1.01644	0
0.7080	-7.8874	-22.6459	2.52234	-8.44258	0
0.7087	-6.36156	-44.617	-2.05545	-18.2099	0
0.7093	-6.05639	-57.4373	-2.97035	-26.7552	0
0.7100	-6.97189	-64.4502	1.91186	-37.4362	0
0.7107	-6.97189	-68.112	5.57474	-46.2842	0
0.7113	-2.08922	-66.5882	3.13282	-50.5583	0
0.7120	2.48829	-64.1469	0.0812333	-54.2214	0
0.7127	0.352116	-62.3198	0.996955	-58.1872	0
0.7133	-4.22539	-58.0438	0.996955	-57.2707	0
0.7140	-2.39439	-53.1614	-0.529248	-49.9473	0
0.7147	0.96245	-44.9203	-0.224007	-42.6239	0
0.7153	0.0469488	-27.2175	0.691714	-34.0786	0
0.7160	-0.258218	-7.0811	0.0812333	-20.651	0
0.7167	2.18312	8.48368	0.691714	-6.91792	0
0.7173	2.48829	22.8278	1.3022	4.06855	0
0.7180	2.18312	37.7785	-0.224007	16.5797	0
0.7187	3.09862	51.5162	0.0812333	29.7046	0
0.7193	3.09862	63.1083	2.52234	39.7746	0
0.7200	5.84512	68.3016	1.3022	47.7089	0
0.7207	9.81229	69.8255	-3.27559	52.5912	0
0.7213	7.67613	72.2667	-6.32718	53.8131	0
0.7220	6.15029	72.2667	-6.63242	55.0323	0
0.7227	10.1175	68.3016	-5.71751	55.6433	0
0.7233	11.3381	64.6397	-5.10703	56.2542	0
0.7240	10.4226	56.7019	-5.10703	54.1186	0
0.7247	11.3381	40.5306	-5.10703	43.7403	0
0.7253	11.033	20.9931	-5.71751	32.4484	0
0.7260	11.033	5.43592	-6.93766	26.0415	0
0.7267	12.5588	-1.58453	-6.32718	15.055	0
0.7273	11.3381	-4.33661	-2.97035	-1.42469	0
0.7280	9.81229	-12.8809	-2.35987	-13.3276	0
0.7287	11.033	-26.3077	-3.27559	-24.3141	0
0.7293	8.28646	-34.238	-1.13973	-38.0472	0
0.7300	4.62445	-35.7694	1.60744	-45.3705	0
0.7307	4.92962	-35.4586	2.52234	-48.1172	0
0.7313	3.09862	-32.7141	4.04854	-53.6104	0
0.7320	-1.47889	-27.8316	3.43806	-57.2707	0
0.7327	-0.868552	-25.6936	-0.834488	-55.4405	0
0.7333	-0.563385	-27.2175	-2.05545	-53.3049	0
0.7340	-3.92022	-28.1349	-1.13973	-49.3363	0
0.7347	-6.36156	-23.5557	-1.44497	-40.1828	0
0.7353	-7.8874	-14.4048	-0.529248	-28.5854	0
0.7360	-9.7184	-7.68762	0.996955	-17.9044	0
0.7367	-8.8029	-4.94313	0.0812333	-9.35905	0
0.7373	-4.83572	0.553448	0.386474	-0.508221	0
0.7380	-0.563385	10.6217	1.60744	13.8331	0
0.7387	1.57278	19.7725	-1.13973	30.0073	0
0.7393	1.26762	26.4897	-3.58083	40.3855	0
0.7400	0.352116	31.6754	-1.44497	45.2678	0
0.7407	0.657283	32.2895	-0.224007	49.8446	0
0.7413	2.18312	26.1864	-1.75021	52.2857	0
0.7420	5.23479	19.4692	-2.97035	53.5076	0
0.7427	6.45546	19.166	-2.05545	55.9488	0
0.7433	2.18312	21.304	1.3022	54.1186	0
0.7440	-0.868552	17.3313	2.52234	46.7924	0
0.7447	0.352116	7.87716	0.691714	38.8581	0
0.7453	-2.08922	0.856708	-1.75021	28.7881	0
0.7460	-7.8874	-0.978011	-2.05545	16.2742	0
0.7467	-9.7184	-0.0606519	0.0812333	6.81516	0
0.7473	-6.97189	-4.33661	2.52234	-1.1192	0
0.7480	-3.92022	-21.1144	1.91186	-12.7166	0
0.7487	-1.47889	-41.5617	1.60744	-25.5333	0
0.7493	-3.30989	-51.9407	3.7433	-36.8252	0
0.7500	-7.8874	-56.8232	4.35378	-46.8952	0
0.7507	-9.7184	-61.4024	1.60744	-54.5241	0
0.7513	-8.8029	-61.7057	1.3022	-56.357	0
0.7520	-6.66673	-57.7406	3.7433	-55.4405	0
0.7527	-3.30989	-53.1614	5.57474	-56.357	0
0.7533	-1.47889	-45.8376	5.57474	-54.8296	0
0.7540	-2.39439	-38.2107	5.2695	-48.4226	0
0.7547	-5.14089	-28.749	5.2695	-42.6239	0
0.7553	-8.49773	-12.2668	5.2695	-34.3841	0
0.7560	-8.8029	3.6012	4.35378	-21.5675	0
0.7567	-4.22539	13.3662	2.52234	-9.66453	0
0.7573	-1.47889	24.3517	0.386474	0.0999779	0
0.7580	-2.39439	38.3926	-0.529248	13.5276	0
0.7587	-1.17372	49.6815	-0.529248	26.9579	0
0.7593	2.18312	60.0605	-2.05545	35.806	0
0.7600	2.79345	69.2114	-4.49655	42.5212	0
0.7607	1.87795	72.2667	-3.88607	48.0144	0
0.7613	3.09862	71.3493	-2.97035	53.5076	0
0.7620	4.92962	71.0461	-3.27559	58.0844	0
0.7627	5.53996	69.5222	-2.05545	56.2542	0
0.7633	5.84512	64.6397	-0.834488	50.4555	0
0.7640	5.84512	58.5366	-2.66511	47.7089	0
0.7647	4.92962	50.9021	-2.05545	43.7403	0
0.7653	3.09862	40.2198	-0.834488	32.4484	0
0.7660	2.18312	26.1864	-2.35987	19.3263	0
0.7667	4.01412	13.6694	-1.75021	9.86727	0
0.7673	5.53996	3.29795	2.2171	1.32193	0
0.7680	2.48829	-9.21908	2.52234	-10.8865	0
0.7687	-1.47889	-23.2524	0.691714	-23.7031	0
0.7693	-3.92022	-34.5488	0.386474	-32.8566	0
0.7700	-5.14089	-41.8725	-1.44497	-40.1828	0
0.7707	-6.05639	-46.1409	-0.834488	-48.1172	0
0.7713	-4.83572	-49.1962	1.3022	-54.2214	0
0.7720	-4.83572	-52.5473	-1.13973	-56.968	0
0.7727	-7.8874	-52.8581	-2.05545	-54.5241	0
0.7733	-8.8029	-48.5821	0.996955	-49.6418	0
0.7740	-6.36156	-43.0931	0.996955	-46.5897	0
0.7747	-6.36156	-35.7694	-1.13973	-41.0965	0
0.7753	-8.49773	-23.2524	-1.75021	-27.9744	0
0.7760	-7.58223	-7.99846	-3.58083	-15.4633	0
0.7767	-5.14089	4.2153	-3.27559	-6.61243	0
0.7773	-3.30989	14.2835	-1.13973	7.12065	0
0.7780	-2.08922	25.8756	-2.97035	22.0729	0
0.7787	-0.563385	36.2547	-2.05545	28.7881	0
0.7793	1.87795	42.9718	4.04854	33.9758	0
0.7800	2.48829	50.2956	2.82758	43.4349	0
0.7807	0.0469488	58.5366	-3.88607	52.5912	0
0.7813	0.0469488	62.805	-4.19131	59.0009	0
0.7820	3.40379	63.1083	-2.05545	63.5776	0
0.7827	3.09862	59.7572	-3.88607	62.6612	0
0.7833	-0.258218	53.9574	-4.80179	56.2542	0
0.7840	1.26762	49.3782	-4.80179	50.15	0
0.7847	4.01412	43.8816	-5.71751	45.2678	0
0.7853	3.40379	30.7657	-4.19131	35.5005	0
0.7860	4.01412	14.5868	-2.35987	22.3784	0
0.7867	5.23479	3.90446	-1.75021	11.6974	0
0.7873	1.57278	-7.38436	-1.44497	1.32193	0
0.7880	-1.78405	-23.5557	-2.05545	-11.8002	0
0.7887	-0.563385	-37.2933	-2.05545	-23.3976	0
0.7893	-0.258218	-44.9203	1.60744	-33.4676	0
0.7900	-1.78405	-53.4646	3.13282	-45.3705	0
0.7907	-4.22539	-59.8786	1.60744	-55.746	0
0.7913	-5.44606	-57.4373	3.7433	-61.8502	0
0.7920	-3.92022	-53.1614	5.57474	-62.4612	0
0.7927	-2.39439	-54.0787	1.3022	-57.5762	0
0.7933	-4.53056	-53.1614	-0.529248	-54.2214	0
0.7940	-6.05639	-46.755	1.91186	-53.6104	0
0.7947	-6.36156	-39.7346	1.3022	-45.676	0
0.7953	-9.7184	-30.2729	-0.834488	-32.5539	0
0.7960	-10.6339	-18.3699	-0.834488	-21.8702	0
0.7967	-7.58223	-11.3495	-0.834488	-10.581	0
0.7973	-7.27706	-4.63987	-0.834488	1.32193	0
0.7980	-6.05639	9.09778	-0.224007	10.1728	0
0.7987	-0.868552	21.9105	-1.75021	22.9894	0
0.7993	-0.868552	29.2342	-2.97035	36.417	0
0.8000	-2.39439	38.3926	-2.97035	43.1321	0
0.8007	0.352116	46.3229	-3.88607	48.0144	0
0.8013	0.657283	46.0196	-4.80179	53.5076	0
0.8020	-1.47889	46.6337	-3.88607	54.7268	0
0.8027	1.87795	50.9021	-0.529248	55.0323	0
0.8033	3.09862	47.8543	2.2171	54.1186	0
0.8040	0.0469488	38.3926	0.691714	48.3199	0
0.8047	1.87795	30.1516	-3.58083	39.7746	0
0.8053	6.15029	17.6421	-4.49655	27.8716	0
0.8060	4.62445	-0.674752	-2.97035	13.5276	0
0.8067	2.48829	-13.1842	-1.75021	3.76306	0
0.8073	4.01412	-20.8112	-1.13973	-4.1713	0
0.8080	4.01412	-30.2729	-0.224007	-14.5468	0
0.8087	2.18312	-38.5139	0.0812333	-24.3141	0
0.8093	3.09862	-46.1409	0.691714	-33.7731	0
0.8100	4.01412	-54.382	0.691714	-43.2349	0
0.8107	4.01412	-52.8581	1.3022	-48.1172	0
0.8113	5.23479	-42.479	1.60744	-50.8638	0
0.8120	5.23479	-39.4313	0.996955	-53.9159	0
0.8127	2.18312	-40.3411	0.0812333	-53.9159	0
0.8133	0.657283	-34.8521	1.3022	-51.7775	0
0.8140	1.57278	-27.8316	2.52234	-47.5062	0
0.8147	3.09862	-20.5079	2.82758	-39.8773	0
0.8153	4.31929	-5.86049	4.35378	-28.8908	0
0.8160	4.01412	9.09778	5.57474	-18.2099	0
0.8167	1.87795	17.9454	1.3022	-8.44258	0
0.8173	2.48829	28.3244	-3.88607	2.54388	0
0.8180	4.92962	39.31	-2.97035	14.1385	0
0.8187	5.84512	45.4131	-0.529248	23.2949	0
0.8193	7.06579	51.8194	-2.35987	32.1457	0
0.8200	9.81229	58.5366	-4.49655	44.6568	0
0.8207	10.4226	57.9225	-2.35987	53.8131	0
0.8213	10.1175	54.8748	0.0812333	54.4213	0
0.8220	10.4226	52.1227	-0.224007	55.3378	0
0.8227	9.50713	45.7163	-2.05545	56.5597	0
0.8233	7.37096	39.31	-2.05545	51.6747	0
0.8240	4.31929	39.31	-2.66511	46.1815	0
0.8247	3.40379	34.1167	-2.05545	41.9102	0
0.8253	4.01412	15.5041	0.0812333	29.7046	0
0.8260	2.18312	-3.11599	0.691714	13.5276	0
0.8267	-1.47889	-11.9636	0.691714	4.37403	0
0.8273	-3.30989	-18.0667	2.2171	-2.34115	0
0.8280	-3.61506	-29.3555	4.04854	-14.2413	0
0.8287	-4.53056	-43.0931	2.52234	-27.9744	0
0.8293	-5.14089	-50.7201	0.691714	-40.4883	0
0.8300	-6.05639	-53.4646	-0.224007	-49.6418	0
0.8307	-8.49773	-55.9059	0.386474	-53.6104	0
0.8313	-9.41323	-54.9885	1.60744	-56.357	0
0.8320	-8.8029	-51.6375	2.2171	-57.8817	0
0.8327	-9.7184	-52.8581	1.91186	-56.357	0
0.8333	-10.9391	-53.1614	0.386474	-52.0829	0
0.8340	-11.8546	-47.6648	-0.224007	-47.2007	0
0.8347	-11.2442	-41.8725	1.91186	-40.7938	0
0.8353	-9.41323	-32.7141	2.82758	-30.4155	0
0.8360	-9.7184	-16.232	0.386474	-18.5154	0
0.8367	-9.7184	-4.63987	-0.834488	-10.581	0
0.8373	-7.8874	-1.89537	-0.529248	-3.86581	0
0.8380	-6.05639	5.43592	-2.05545	8.9508	0
0.8387	-6.66673	16.7248	0.0812333	24.514	0
0.8393	-6.05639	22.8278	4.65902	36.7224	0
0.8400	-3.61506	30.7657	3.43806	45.5733	0
0.8407	-1.47889	42.9718	-1.44497	51.6747	0
0.8413	0.352116	48.4608	-3.88607	55.6433	0
0.8420	2.18312	46.6337	-4.49655	57.7789	0
0.8427	4.01412	44.799	-4.19131	55.0323	0
0.8433	7.98129	39.9165	-2.05545	50.4555	0
0.8440	10.7278	34.4275	-2.05545	47.0979	0
0.8447	8.59163	31.9863	-3.58083	41.2992	0
0.8453	4.92962	23.7452	-3.58083	30.6182	0
0.8460	4.01412	10.0076	-3.58083	19.3263	0
0.8467	3.09862	-0.0606519	-2.97035	9.25629	0
0.8473	0.96245	-8.30172	-0.224007	-2.64664	0
0.8480	0.0469488	-22.0318	-0.529248	-17.9044	0
0.8487	-0.563385	-35.7694	-3.88607	-31.6375	0
0.8493	-1.47889	-43.6997	-2.05545	-38.3499	0
0.8500	-0.258218	-48.5821	1.60744	-41.402	0
0.8507	0.96245	-51.3266	0.386474	-47.5062	0
0.8513	0.352116	-51.3266	1.60744	-53.3049	0
0.8520	0.657283	-50.106	6.1844	-53.9159	0
0.8527	-0.868552	-48.5821	4.96426	-52.6939	0
0.8533	-4.22539	-44.3138	0.0812333	-51.1693	0
0.8540	-2.39439	-36.6792	0.691714	-48.1172	0
0.8547	0.352116	-28.1349	2.52234	-42.3184	0
0.8553	-2.39439	-18.6732	1.91186	-31.0265	0
0.8560	-3.30989	-5.24639	0.691714	-16.9879	0
0.8567	-1.78405	9.09778	-1.13973	-5.69596	0
0.8573	-2.39439	19.4692	-1.44497	3.76306	0
0.8580	-1.47889	32.8961	0.691714	14.7495	0
0.8587	2.18312	49.9847	-0.224007	25.4305	0
0.8593	2.18312	61.2811	-3.88607	33.9758	0
0.8600	0.352116	64.6397	-3.27559	43.1321	0
0.8607	1.26762	66.1636	0.386474	51.6747	0
0.8613	2.18312	65.2462	0.0812333	55.3378	0
0.8620	3.70895	62.1985	-0.529248	55.9488	0
0.8627	5.23479	59.1431	1.60744	56.2542	0
0.8633	2.48829	55.7845	1.60744	54.4213	0
0.8640	1.87795	50.9021	-1.13973	48.9281	0
0.8647	7.37096	42.661	-2.05545	42.5212	0
0.8653	8.89679	28.3244	-0.834488	32.7539	0
0.8660	4.01412	12.7596	-0.529248	20.5482	0
0.8667	2.48829	0.856708	-0.529248	10.781	0
0.8673	4.92962	-12.2668	0.691714	1.32193	0
0.8680	4.92962	-26.9143	2.52234	-13.3276	0
0.8687	2.79345	-36.0727	4.65902	-25.2278	0
0.8693	0.657283	-42.479	5.2695	-31.6375	0
0.8700	0.96245	-52.5473	3.43806	-38.9608	0
0.8707	2.79345	-59.5677	1.91186	-46.8952	0
0.8713	-0.563385	-60.1818	2.2171	-50.8638	0
0.8720	-6.97189	-59.5677	2.82758	-53.6104	0
0.8727	-6.05639	-55.6026	2.52234	-55.4405	0
0.8733	-0.868552	-45.5344	2.52234	-54.2214	0
0.8740	-0.563385	-38.5139	2.52234	-51.7775	0
0.8747	-1.78405	-32.1076	2.52234	-46.5897	0
0.8753	-0.563385	-17.7634	3.43806	-34.0786	0
0.8760	-3.00472	-1.89537	2.82758	-19.7345	0
0.8767	-6.05639	6.04244	-0.224007	-11.4947	0
0.8773	-6.05639	12.4488	-1.44497	-3.25484	0
0.8780	-3.92022	24.655	-0.529248	11.3919	0
0.8787	-1.47889	37.172	-0.224007	24.514	0
0.8793	-0.563385	43.8816	-1.13973	33.0594	0
0.8800	-1.47889	46.6337	-2.66511	43.4349	0
0.8807	-0.868552	50.2956	-4.49655	52.8967	0
0.8813	-0.868552	53.9574	-5.10703	55.0323	0
0.8820	-3.00472	55.7845	-3.27559	54.7268	0
0.8827	-1.47889	61.2811	-1.13973	56.2542	0
0.8833	0.352116	66.7701	-1.75021	56.2542	0
0.8840	-2.08922	64.0256	-3.88607	51.6747	0
0.8847	-0.563385	56.3987	-4.80179	45.2678	0
0.8853	4.31929	44.4957	-2.97035	35.5005	0
0.8860	3.09862	26.793	-1.13973	23.6003	0
0.8867	1.87795	10.9249	-0.224007	12.9194	0
0.8873	4.92962	1.15997	0.996955	3.76306	0
0.8880	2.18312	-11.9636	2.52234	-8.13987	0
0.8887	-2.39439	-30.5761	3.43806	-23.7031	0
0.8893	0.352116	-46.755	2.82758	-35.9087	0
0.8900	4.01412	-59.5677	1.91186	-41.0965	0
0.8907	0.96245	-68.112	2.52234	-46.2842	0
0.8913	-0.868552	-76.0499	2.82758	-52.3884	0
0.8920	-2.08922	-88.5593	2.52234	-52.9994	0
0.8927	-5.14089	-97.7177	5.57474	-51.7775	0
0.8933	-6.05639	-91.9179	8.01584	-50.8638	0
0.8940	-6.97189	-83.6768	4.04854	-45.3705	0
0.8947	-10.9391	-82.4562	1.3022	-38.6554	0
0.8953	-9.41323	-72.388	4.35378	-34.0786	0
0.8960	-4.22539	-50.4169	3.13282	-24.3141	0
0.8967	-5.14089	-34.238	-1.13973	-13.0221	0
0.8973	-7.8874	-19.2873	-0.224007	-5.39325	0
0.8980	-4.22539	5.12508	1.60744	7.73163	0
0.8987	-1.47889	27.4071	0.0812333	23.6003	0
0.8993	-4.83572	42.661	2.52234	31.2292	0
0.9000	-5.44606	58.2258	4.04854	37.0279	0
0.9007	-2.08922	68.3016	-0.224007	47.4034	0
0.9013	-1.17372	67.6875	-3.88607	53.2021	0
0.9020	-0.868552	64.943	-3.88607	54.4213	0
0.9027	2.18312	63.1083	-3.58083	57.1679	0
0.9033	3.09862	57.316	-2.05545	58.0844	0
0.9040	2.48829	48.4608	-2.05545	53.8131	0
0.9047	5.23479	36.8688	-4.80179	44.9623	0
0.9053	8.59163	21.9105	-5.10703	32.4484	0
0.9060	8.89679	6.3457	-4.19131	17.8016	0
0.9067	9.50713	-6.467	-4.19131	5.8987	0
0.9073	9.20196	-15.0113	-1.44497	-3.25484	0
0.9080	4.62445	-18.3699	2.82758	-13.3276	0
0.9087	-0.258218	-21.4253	3.43806	-25.8387	0
0.9093	-1.47889	-30.2729	2.52234	-37.1307	0
0.9100	-0.563385	-41.2584	3.43806	-45.3705	0
0.9107	1.26762	-46.755	6.1844	-51.7775	0
0.9113	1.87795	-45.8376	8.01584	-56.0515	0
0.9120	0.0469488	-45.8376	5.87916	-57.8817	0
0.9127	-2.39439	-49.1962	-0.224007	-56.6625	0
0.9133	-2.08922	-49.1962	-1.44497	-52.6939	0
0.9140	-0.868552	-44.3138	1.60744	-49.0308	0
0.9147	-2.39439	-38.8172	1.3022	-45.676	0
0.9153	-6.36156	-32.1076	-2.35987	-35.3005	0
0.9160	-7.27706	-20.5079	-2.35987	-21.262	0
0.9167	-4.83572	-7.99846	-0.529248	-12.4111	0
0.9173	-3.61506	2.99469	-1.13973	-3.25484	0
0.9180	-3.00472	17.9454	-2.05545	11.0864	0
0.9187	-0.563385	33.8134	-0.834488	23.2949	0
0.9193	1.26762	40.8339	-0.224007	32.7539	0
0.9200	2.18312	44.4957	-1.44497	43.7403	0
0.9207	2.48829	55.4813	-2.66511	52.5912	0
0.9213	0.352116	68.9081	-1.13973	55.6433	0
0.9220	-0.563385	75.3144	0.386474	55.3378	0
0.9227	3.09862	72.57	0.386474	54.4213	0
0.9233	4.31929	66.7701	0.691714	53.5076	0
0.9240	3.70895	66.7701	-0.224007	51.6747	0
0.9247	6.76062	64.6397	-3.27559	46.487	0
0.9253	10.4226	50.2956	-4.80179	36.1115	0
0.9260	9.20196	32.8961	-2.35987	25.125	0
0.9267	7.98129	21.9105	-0.224007	15.9715	0
0.9273	8.59163	10.6217	0.691714	5.59321	0
0.9280	7.98129	-5.86049	1.60744	-7.83438	0
0.9287	7.37096	-22.6459	1.91186	-20.04	0
0.9293	4.92962	-36.6792	0.691714	-29.8073	0
0.9300	1.87795	-46.755	-1.13973	-41.0965	0
0.9307	0.0469488	-54.6852	-0.224007	-49.0308	0
0.9313	0.352116	-60.4851	2.52234	-50.2528	0
0.9320	-0.563385	-61.7057	1.91186	-52.0829	0
0.9327	-3.30989	-65.0643	-0.224007	-53.9159	0
0.9333	-5.14089	-70.8641	0.0812333	-49.3363	0
0.9340	-4.53056	-68.7261	1.3022	-45.3705	0
0.9347	-5.75123	-60.4851	1.60744	-44.7596	0
0.9353	-9.41323	-50.4169	3.43806	-38.9608	0
0.9360	-9.10806	-32.1076	4.65902	-27.0607	0
0.9367	-4.22539	-14.1016	3.43806	-18.2099	0
0.9373	-2.39439	-3.72251	-0.224007	-7.83438	0
0.9380	-2.69955	13.3662	-2.97035	5.8987	0
0.9387	-0.563385	35.6481	-2.97035	15.055	0
0.9393	0.352116	46.6337	-1.44497	22.9894	0
0.9400	-0.563385	50.9021	-2.05545	37.0279	0
0.9407	1.57278	60.0605	-2.05545	48.9281	0
0.9413	3.70895	67.081	-1.13973	51.6747	0
0.9420	2.79345	67.9907	-0.224007	52.5912	0
0.9427	3.70895	67.3842	0.0812333	54.1186	0
0.9433	4.92962	63.4191	-2.05545	50.761	0
0.9440	3.70895	56.7019	-5.41227	47.7089	0
0.9447	5.23479	47.8543	-3.27559	47.4034	0
0.9453	8.28646	33.5102	-0.224007	39.7746	0
0.9460	4.31929	13.6694	-2.97035	22.6839	0
0.9467	-0.258218	-2.50189	-2.35987	8.9508	0
0.9473	1.26762	-12.8809	4.96426	0.0999779	0
0.9480	1.57278	-22.9491	5.57474	-11.8002	0
0.9487	-1.17372	-36.376	0.386474	-24.0086	0
0.9493	-1.78405	-47.9756	0.691714	-31.9429	0
0.9500	-2.39439	-54.382	2.2171	-38.9608	0
0.9507	-6.05639	-56.8232	-0.529248	-45.065	0
0.9513	-9.7184	-55.9059	0.0812333	-49.0308	0
0.9520	-13.0752	-51.3266	3.43806	-52.3884	0
0.9527	-15.8217	-44.9203	2.82758	-52.3884	0
0.9533	-17.0424	-38.5139	0.996955	-49.9473	0
0.9540	-17.0424	-31.4935	2.2171	-47.2007	0
0.9547	-16.7372	-22.6459	3.43806	-41.0965	0
0.9553	-15.5166	-11.9636	2.52234	-29.1963	0
0.9560	-13.6856	1.15997	0.0812333	-16.9879	0
0.9567	-14.2959	13.9803	-2.05545	-6.00145	0
0.9573	-16.7372	24.655	-1.13973	4.06855	0
0.9580	-15.2114	35.034	0.0812333	14.7495	0
0.9587	-11.8546	45.7163	1.3022	24.8195	0
0.9593	-11.5494	52.1227	3.43806	34.5868	0
0.9600	-10.6339	53.9574	3.43806	46.1815	0
0.9607	-6.66673	54.8748	-0.834488	56.8624	0
0.9613	-4.53056	53.9574	-3.88607	60.22	0
0.9620	-3.61506	50.5988	-3.88607	59.0009	0
0.9627	-2.08922	45.1022	-2.97035	58.3899	0
0.9633	-3.00472	36.8688	-1.44497	56.2542	0
0.9640	-3.61506	28.3244	-2.66511	52.2857	0
0.9647	-2.39439	18.8627	-2.97035	46.7924	0
0.9653	-2.69955	2.68384	0.0812333	35.195	0
0.9660	-3.00472	-13.7907	-1.13973	20.5482	0
0.9667	-3.61506	-20.8112	-4.80179	10.4782	0
0.9673	-9.10806	-23.5557	-1.75021	1.62742	0
0.9680	-13.6856	-29.3555	1.60744	-9.66453	0
0.9687	-12.4649	-37.2933	-0.224007	-22.1757	0
0.9693	-10.9391	-44.3138	-0.529248	-34.6896	0
0.9700	-8.19256	-50.4169	-0.834488	-43.8431	0
0.9707	-3.61506	-54.9885	-0.224007	-49.3363	0
0.9713	-4.83572	-56.52	7.10012	-53.6104	0
0.9720	-8.8029	-54.0787	9.23681	-55.4405	0
0.9727	-7.8874	-48.8854	2.2171	-54.5241	0
0.9733	-6.97189	-44.9203	1.60744	-52.6939	0
0.9740	-6.97189	-41.2584	4.65902	-48.7281	0
0.9747	-4.53056	-36.0727	1.60744	-41.402	0
0.9753	-1.47889	-25.6936	0.691714	-31.6375	0
0.9760	0.352116	-7.99846	2.52234	-18.8208	0
0.9767	2.48829	9.7043	0.0812333	-5.69596	0
0.9773	4.01412	20.6899	-0.529248	3.76306	0
0.9780	5.23479	31.0689	0.691714	12.9194	0
0.9787	7.67613	42.9718	-1.13973	24.2113	0
0.9793	10.4226	50.9021	-1.13973	35.806	0
0.9800	13.1691	58.8399	-0.529248	44.3513	0
0.9807	14.695	66.1636	-2.35987	48.6254	0
0.9813	14.695	64.943	-1.75021	51.6747	0
0.9820	13.7795	61.2811	-0.224007	56.2542	0
0.9827	14.3898	59.4464	-1.13973	57.4734	0
0.9833	16.8311	54.5639	0.386474	52.5912	0
0.9840	17.7466	48.1576	1.3022	48.0144	0
0.9847	16.526	42.0545	-3.27559	43.4349	0
0.9853	15.6105	26.4897	-5.41227	33.3649	0
0.9860	15.9156	5.43592	-2.66511	20.5482	0
0.9867	15.0001	-7.0811	-0.529248	10.4782	0
0.9873	12.5588	-14.4048	-1.13973	1.62742	0
0.9880	12.5588	-24.7763	-3.58083	-8.74807	0
0.9887	12.5588	-38.5139	-2.97035	-21.8702	0
0.9893	9.50713	-51.0234	2.2171	-34.0786	0
0.9900	5.84512	-56.8232	3.43806	-42.6239	0
0.9907	6.45546	-56.2167	0.996955	-49.9473	0
0.9913	8.59163	-56.8232	2.2171	-56.6625	0
0.9920	8.59163	-57.7406	3.43806	-60.0173	0
0.9927	5.84512	-53.1614	3.13282	-58.1872	0
0.9933	4.92962	-46.755	5.2695	-52.0829	0
0.9940	7.67613	-41.5617	6.1844	-45.3705	0
0.9947	7.67613	-33.6315	3.7433	-40.1828	0
0.9953	4.92962	-20.2047	4.65902	-32.5539	0
0.9960	7.06579	-2.80515	6.1844	-21.262	0
0.9967	10.4226	13.6694	4.35378	-9.97002	0
0.9973	7.67613	23.4344	3.43806	-0.813709	0
0.9980	6.76062	31.9863	3.43806	10.4782	0
0.9987	10.4226	43.5784	1.60744	22.3784	0
0.9993	11.6245	50.667	0.27406	33.512	0
1.0000	11.3194	54.0256	-0.336421	42.0574	0
1.0007	12.54	58.3016	-1.55738	46.0259	0
1.0013	10.709	59.8255	-2.16704	47.8561	0
1.0020	7.35218	56.1636	-1.8618	50.2972	0
1.0027	6.74185	53.4115	-0.946902	52.1274	0
1.0033	7.04701	47.3085	1.18978	51.5164	0
1.0040	6.74185	33.2751	0.5793	48.7698	0
1.0047	7.96251	20.4548	-2.77752	43.582	0
1.0053	9.18318	14.9658	-1.8618	33.512	0
1.0060	11.0142	7.02803	1.49502	19.4735	0
1.0067	12.2349	-5.79225	1.49502	6.65686	0
1.0073	11.0142	-16.1637	2.40992	-1.88847	0
1.0080	10.0987	-27.7634	4.24137	-10.7393	0
1.0087	9.18318	-44.5488	2.40992	-22.334	0
1.0093	5.21601	-58.2789	-0.946902	-32.1012	0
1.0100	3.07984	-65.9058	-1.55738	-40.6466	0
1.0107	3.07984	-72.9263	-0.641661	-49.8001	0
1.0113	1.24884	-70.7883	0.27406	-54.6824	0
1.0120	0.0281693	-59.4995	0.27406	-55.2933	0
1.0127	-1.49767	-53.3964	0.5793	-56.5153	0
1.0133	-7.29584	-50.9551	4.24137	-56.5153	0
1.0140	-9.43201	-43.3282	4.85185	-52.5467	0
1.0147	-6.38034	-35.3904	-0.641661	-46.4425	0
1.0153	-7.29584	-25.6254	-3.08276	-36.3725	0
1.0160	-9.12684	-9.14327	-0.0311805	-24.4724	0
1.0167	-6.68551	3.66944	-0.336421	-15.3161	0
1.0173	-6.68551	10.3866	-3.08276	-4.94058	0
1.0180	-7.60101	22.2896	-0.641661	7.26784	0
1.0187	-4.8545	36.3229	2.1055	17.6433	0
1.0193	-1.1925	43.6466	0.884541	29.849	0
1.0200	-0.276998	49.1432	-0.336421	42.0574	0
1.0207	-1.80283	55.5495	-2.16704	45.1095	0
1.0213	-3.939	60.1287	-4.30373	44.4985	0
1.0220	-3.32867	62.8732	-3.08276	50.9082	0
1.0227	-1.80283	59.5222	-1.25214	56.4014	0
1.0233	-2.108	50.3638	-3.99849	53.9603	0
1.0240	-0.582165	45.1781	-6.74483	49.9917	0
1.0247	2.46951	40.5988	-4.91421	46.3287	0
1.0253	2.46951	25.0341	-3.69325	36.8696	0
1.0260	0.0281693	3.66944	-4.91421	23.1366	0
1.0267	-2.71833	-13.116	-4.60897	11.5391	0
1.0273	-4.8545	-24.4048	-1.55738	2.99378	0
1.0280	-6.38034	-32.9491	-0.641661	-6.15975	0
1.0287	-6.07517	-37.8316	-0.946902	-18.0627	0
1.0293	-6.07517	-36.9142	-0.0311805	-29.6601	0
1.0300	-7.29584	-32.3426	-0.641661	-38.2027	0
1.0307	-7.90617	-29.9014	-1.25214	-45.5288	0
1.0313	-6.99067	-31.7285	2.1055	-51.0221	0
1.0320	-7.29584	-33.5632	6.07199	-52.5467	0
1.0327	-9.43201	-33.8665	5.46233	-51.9358	0
1.0333	-10.9578	-32.0318	1.80026	-52.2412	0
1.0340	-10.9578	-26.5428	-0.946902	-51.0221	0
1.0347	-10.6527	-19.2191	-0.336421	-44.9179	0
1.0353	-9.43201	-11.2812	1.18978	-35.1534	0
1.0360	-7.60101	-0.598937	0.27406	-25.3861	0
1.0367	-7.60101	10.0834	-0.336421	-15.3161	0
1.0373	-7.60101	18.0136	0.27406	-4.3296	0
1.0380	-6.07517	23.5102	0.27406	9.09799	0
1.0387	-3.0235	27.4753	0.27406	23.1366	0
1.0393	-0.582165	31.4404	0.27406	35.6477	0
1.0400	-1.80283	35.1023	-2.16704	45.1095	0
1.0407	-3.0235	36.3229	-3.99849	51.5164	0
1.0413	0.333336	34.1925	-3.69325	53.0438	0
1.0420	3.07984	31.4404	-3.08276	52.4329	0
1.0427	1.24884	28.6959	-0.336421	52.4329	0
1.0433	0.333336	24.7308	2.1055	50.2972	0
1.0440	0.333336	20.7581	-0.336421	44.193	0
1.0447	-2.108	19.8483	-2.77752	39.0053	0
1.0453	-3.63384	18.0136	-1.8618	34.123	0
1.0460	-3.32867	8.55191	-3.08276	23.1366	0
1.0467	-4.24417	-6.39877	-3.69325	9.09799	0
1.0473	-4.8545	-17.9984	-0.0311805	-1.58298	0
1.0480	-5.46484	-25.0113	1.18978	-10.4338	0
1.0487	-7.60101	-33.8665	-0.946902	-20.5038	0
1.0493	-9.43201	-43.6314	0.884541	-31.7958	0
1.0500	-9.43201	-50.6519	3.93612	-43.0877	0
1.0507	-9.43201	-56.1409	3.63088	-49.4946	0
1.0513	-9.43201	-60.1136	2.71516	-50.1056	0
1.0520	-9.43201	-61.0234	3.0204	-50.1056	0
1.0527	-9.43201	-59.1962	4.24137	-51.9358	0
1.0533	-9.43201	-54.3137	6.37723	-51.3276	0
1.0540	-9.12684	-46.3759	5.46233	-48.8864	0
1.0547	-6.99067	-38.1349	4.54661	-43.3932	0
1.0553	-5.77001	-27.1493	6.98771	-33.9314	0
1.0560	-5.46484	-11.2812	6.98771	-22.9449	0
1.0567	-4.8545	3.06292	3.32564	-12.5694	0
1.0573	-2.108	13.1311	1.18978	-1.58298	0
1.0580	0.638503	26.8612	-0.0311805	9.40348	0
1.0587	3.69017	42.426	-1.25214	20.6954	0
1.0593	6.74185	49.7497	0.27406	31.3764	0
1.0600	6.43668	56.1636	1.80026	39.3108	0
1.0607	4.60568	66.5351	-0.946902	47.5506	0
1.0613	5.52118	72.3349	-2.77752	54.5685	0
1.0620	7.04701	73.2523	-2.47228	56.0959	0
1.0627	7.35218	75.0794	-2.16704	55.1795	0
1.0633	8.26768	71.1143	-1.25214	55.485	0
1.0640	9.48835	61.6526	-1.25214	52.4329	0
1.0647	8.87801	53.7224	-2.77752	45.1095	0
1.0653	7.96251	40.2956	-1.55738	36.2587	0
1.0660	9.48835	20.4548	0.27406	25.5777	0
1.0667	12.2349	7.94539	-0.641661	14.8967	0
1.0673	11.0142	0.621682	-0.336421	5.1322	0
1.0680	4.60568	-13.116	2.40992	-7.3817	0
1.0687	-1.1925	-28.3699	0.884541	-20.8093	0
1.0693	-0.887332	-38.749	-1.25214	-29.3546	0
1.0700	-0.276998	-47.5965	1.18978	-36.3725	0
1.0707	-3.0235	-54.3137	2.71516	-45.2233	0
1.0713	-6.07517	-53.0931	1.49502	-51.0221	0
1.0720	-6.07517	-49.7345	2.40992	-51.0221	0
1.0727	-4.8545	-52.7823	3.63088	-48.8864	0
1.0733	-5.15967	-58.2789	1.18978	-47.0535	0
1.0740	-6.68551	-59.8027	0.27406	-44.9179	0
1.0747	-6.38034	-56.1409	2.1055	-41.8658	0
1.0753	-5.46484	-43.3282	2.1055	-35.1534	0
1.0760	-8.51651	-22.8809	1.49502	-21.7258	0
1.0767	-10.6527	-7.01287	1.80026	-8.90637	0
1.0773	-8.51651	2.14556	0.5793	-3.41314	0
1.0780	-5.77001	16.793	-0.336421	2.6883	0
1.0787	-3.0235	34.1925	0.884541	15.5077	0
1.0793	0.0281693	46.0878	2.1055	28.3243	0
1.0800	0.943671	57.081	1.49502	37.7861	0
1.0807	1.24884	70.8111	0.5793	46.0259	0
1.0813	3.69017	77.2174	-1.55738	49.6863	0
1.0820	4.60568	76.9141	-3.388	50.6027	0
1.0827	3.38501	77.5207	-3.08276	52.4329	0
1.0833	4.30051	74.4729	-2.47228	52.4329	0
1.0840	6.13151	64.4047	-2.47228	47.8561	0
1.0847	8.26768	53.7224	-0.336421	41.7519	0
1.0853	10.4038	41.2054	0.5793	33.2066	0
1.0860	8.57285	20.1516	-1.25214	20.6954	0
1.0867	5.52118	0.00758148	-1.55738	9.70897	0
1.0873	5.21601	-14.3366	0.27406	0.858144	0
1.0880	3.99534	-33.2524	1.80026	-9.82283	0
1.0887	1.85917	-56.1409	1.80026	-21.1148	0
1.0893	0.943671	-72.9263	-0.641661	-30.8793	0
1.0900	0.0281693	-81.4706	-2.16704	-39.1191	0
1.0907	-0.887332	-86.9672	2.71516	-44.3069	0
1.0913	-1.80283	-91.5464	6.07199	-47.359	0
1.0920	-4.54934	-95.5115	3.0204	-50.4111	0
1.0927	-6.68551	-92.767	0.27406	-51.9358	0
1.0933	-7.29584	-80.8641	-0.0311805	-50.7166	0
1.0940	-9.43201	-67.7405	-1.25214	-48.8864	0
1.0947	-10.3475	-54.3137	-1.8618	-45.5288	0
1.0953	-8.21134	-33.2524	-0.641661	-38.2027	0
1.0960	-5.77001	-7.92265	-0.336421	-26.3025	0
1.0967	-3.939	9.77253	-0.946902	-14.3996	0
1.0973	-3.0235	19.2342	-2.16704	-5.24606	0
1.0980	-5.15967	31.4404	-3.69325	5.1322	0
1.0987	-7.90617	46.0878	-2.16704	18.5598	0
1.0993	-5.77001	56.4669	-0.0311805	30.4599	0
1.1000	-3.939	68.9763	-1.25214	38.0888	0
1.1007	-4.24417	86.3758	-2.16704	45.7205	0
1.1013	-1.49767	89.7344	-2.77752	52.7384	0
1.1020	2.46951	79.0521	-6.43959	54.263	0
1.1027	1.24884	71.7284	-7.35531	52.7384	0
1.1033	-1.1925	65.0112	-2.16704	53.3493	0
1.1040	0.638503	50.667	0.5793	50.6027	0
1.1047	4.30051	36.0196	-2.47228	42.6684	0
1.1053	5.21601	20.7581	-6.13435	34.123	0
1.1060	4.60568	-2.1304	-5.82911	23.7475	0
1.1067	2.46951	-21.6603	-2.47228	11.8446	0
1.1073	0.638503	-30.8111	-0.641661	2.38558	0
1.1080	1.24884	-42.1076	-3.08276	-9.21185	0
1.1087	2.46951	-57.6723	-4.60897	-24.1669	0
1.1093	0.333336	-67.7405	-2.16704	-33.0149	0
1.1100	-4.24417	-71.7057	-0.336421	-39.7301	0
1.1107	-6.68551	-77.5055	0.27406	-50.7166	0
1.1113	-5.46484	-82.388	1.49502	-56.8208	0
1.1120	-5.77001	-79.3326	1.18978	-57.1235	0
1.1127	-7.90617	-71.0991	-1.25214	-58.3455	0
1.1133	-7.90617	-64.996	-1.25214	-56.8208	0
1.1140	-6.38034	-58.893	0.5793	-52.5467	0
1.1147	-5.77001	-46.3759	2.40992	-48.2755	0
1.1153	-6.38034	-29.2873	4.24137	-39.4246	0
1.1160	-6.38034	-11.2812	3.0204	-26.3025	0
1.1167	-5.46484	3.06292	0.5793	-16.5352	0
1.1173	-4.54934	15.5724	1.49502	-7.07622	0
1.1180	-3.0235	31.1371	1.18978	7.57333	0
1.1187	-0.276998	47.0052	-4.30373	22.5256	0
1.1193	2.46951	56.4669	-6.43959	31.3764	0
1.1200	3.69017	61.3494	-2.16704	38.6998	0
1.1207	4.91084	67.7557	-0.641661	47.8561	0
1.1213	5.82634	72.949	-2.77752	53.6548	0
1.1220	4.91084	73.5555	-3.08276	55.485	0
1.1227	3.38501	71.7284	-3.99849	57.9261	0
1.1233	3.69017	67.1492	-6.74483	56.7069	0
1.1240	6.43668	58.9081	-5.21945	51.5164	0
1.1247	8.57285	50.667	-1.55738	46.0259	0
1.1253	7.35218	38.7641	-2.47228	36.8696	0
1.1260	6.13151	18.6277	-3.08276	24.053	0
1.1267	6.43668	1.2282	0.884541	16.7269	0
1.1273	4.60568	-10.0606	3.0204	10.3199	0
1.1280	0.333336	-22.5701	1.80026	-2.80494	0
1.1287	-1.49767	-34.7838	1.49502	-17.1462	0
1.1293	-0.276998	-44.8521	-0.0311805	-26.9135	0
1.1300	0.638503	-57.9756	-0.336421	-35.1534	0
1.1307	-0.276998	-66.2167	1.80026	-42.1712	0
1.1313	-1.1925	-64.382	1.49502	-47.6645	0
1.1320	-2.108	-63.7754	-0.336421	-51.0221	0
1.1327	-3.0235	-66.5199	2.1055	-50.7166	0
1.1333	-4.24417	-61.6375	1.49502	-51.0221	0
1.1340	-3.939	-51.8725	-2.47228	-53.7687	0
1.1347	-3.0235	-45.1553	0.5793	-51.3276	0
1.1353	-1.80283	-35.6936	3.63088	-40.3411	0
1.1360	-0.582165	-18.605	-1.25214	-25.3861	0
1.1367	0.0281693	-2.1304	-3.08276	-13.1804	0
1.1373	0.638503	9.46927	1.49502	-6.15975	0
1.1380	3.07984	21.3722	0.884541	2.0801	0
1.1387	5.82634	36.3229	-1.55738	14.8967	0
1.1393	5.21601	49.1432	-0.336421	26.7996	0
1.1400	2.46951	54.3289	-0.336421	36.5641	0
1.1407	2.77467	56.1636	-1.25214	45.1095	0
1.1413	6.74185	59.5222	-1.25214	49.0753	0
1.1420	9.48835	63.4873	-3.08276	51.2137	0
1.1427	7.96251	63.4873	-4.91421	55.7905	0
1.1433	5.52118	57.3842	-5.52469	55.1795	0
1.1440	7.04701	50.0605	-5.21945	49.6863	0
1.1447	8.57285	47.9226	-3.99849	47.5506	0
1.1453	7.96251	42.7368	-3.08276	42.3629	0
1.1460	8.57285	27.7786	-3.69325	28.0188	0
1.1467	7.04701	13.4344	-2.77752	16.1187	0
1.1473	3.69017	4.89006	-1.8618	7.87882	0
1.1480	3.69017	-7.92265	-1.8618	-6.77073	0
1.1487	2.16434	-23.4874	-0.641661	-22.0285	0
1.1493	-3.0235	-34.473	-0.336421	-30.5738	0
1.1500	-3.32867	-42.7141	-2.16704	-38.2027	0
1.1507	0.638503	-49.7345	-1.25214	-46.1398	0
1.1513	0.0281693	-55.2311	3.32564	-48.2755	0
1.1520	-0.887332	-61.9407	6.37723	-48.8864	0
1.1527	0.333336	-63.7754	4.85185	-52.2412	0
1.1533	-1.49767	-58.5821	-0.336421	-52.8522	0
1.1540	-5.77001	-56.755	-2.77752	-50.1056	0
1.1547	-6.68551	-56.4517	0.884541	-49.1891	0
1.1553	-5.77001	-45.4586	3.32564	-43.6959	0
1.1560	-7.29584	-29.5905	0.884541	-28.4382	0
1.1567	-9.73718	-17.0811	-0.946902	-12.8749	0
1.1573	-10.6527	-6.70203	0.27406	-5.24606	0
1.1580	-9.73718	5.80742	-0.336421	4.82671	0
1.1587	-7.29584	20.4548	-3.08276	22.8311	0
1.1593	-5.15967	33.2751	-3.99849	34.4285	0
1.1600	-3.0235	41.5162	-3.08276	35.9532	0
1.1607	0.333336	52.1909	-2.16704	41.1409	0
1.1613	4.30051	64.0939	-3.69325	51.2137	0
1.1620	6.43668	68.9763	-4.30373	55.7905	0
1.1627	7.65735	68.6731	-2.16704	56.0959	0
1.1633	7.65735	64.708	2.1055	56.7069	0
1.1640	6.13151	53.4115	2.40992	53.0438	0
1.1647	6.13151	43.0401	-2.16704	45.7205	0
1.1653	5.82634	34.1925	-5.21945	38.3943	0
1.1660	3.38501	17.7103	-4.91421	27.1023	0
1.1667	1.85917	1.2282	-3.99849	12.7611	0
1.1673	2.46951	-6.39877	-3.388	2.38558	0
1.1680	-0.582165	-14.6398	-2.16704	-7.99268	0
1.1687	-3.32867	-25.6254	-1.55738	-22.6394	0
1.1693	-1.49767	-32.3426	-1.8618	-33.6259	0
1.1700	-1.80283	-39.9696	-1.25214	-40.0356	0
1.1707	-4.24417	-50.6519	-0.946902	-47.359	0
1.1713	-1.80283	-54.3137	1.49502	-52.2412	0
1.1720	0.638503	-53.6996	4.24137	-51.9358	0
1.1727	-3.32867	-57.3615	4.85185	-52.2412	0
1.1733	-5.77001	-61.3342	3.32564	-51.9358	0
1.1740	-3.939	-58.2789	3.32564	-49.1891	0
1.1747	-4.54934	-50.9551	3.32564	-46.4425	0
1.1753	-7.60101	-42.4108	2.71516	-39.1191	0
1.1760	-7.60101	-30.8111	1.80026	-24.4724	0
1.1767	-5.15967	-17.0811	0.884541	-11.042	0
1.1773	-2.108	-7.01287	0.5793	-2.80494	0
1.1780	0.333336	2.44882	-0.0311805	6.04589	0
1.1787	0.638503	17.7103	-2.16704	18.2543	0
1.1793	-2.108	33.8816	-2.77752	31.3764	0
1.1800	-2.71833	44.564	-0.336421	42.6684	0
1.1807	0.333336	53.7224	-0.0311805	47.8561	0
1.1813	2.46951	62.2667	-2.16704	49.0753	0
1.1820	0.0281693	65.6253	-2.47228	52.4329	0
1.1827	-1.1925	66.2318	-1.55738	55.7905	0
1.1833	0.333336	68.0666	-1.25214	56.4014	0
1.1840	3.38501	67.1492	-1.55738	55.1795	0
1.1847	7.04701	60.7428	-2.16704	49.9917	0
1.1853	8.26768	47.6193	-1.55738	37.7861	0
1.1860	5.21601	30.8339	-0.641661	23.1366	0
1.1867	3.07984	19.2342	0.27406	12.7611	0
1.1873	3.38501	11.6073	2.40992	6.04589	0
1.1880	2.46951	-2.73692	3.32564	-3.41314	0
1.1887	1.24884	-20.7429	1.49502	-18.6737	0
1.1893	3.07984	-32.0318	0.5793	-31.1848	0
1.1900	2.77467	-41.7967	0.884541	-38.2027	0
1.1907	-2.108	-52.7823	0.884541	-44.6124	0
1.1913	-4.24417	-58.5821	1.80026	-50.1056	0
1.1920	-2.71833	-61.6375	3.32564	-51.9358	0
1.1927	-2.71833	-66.8232	2.71516	-53.4632	0
1.1933	-3.939	-70.1818	2.40992	-54.9879	0
1.1940	-6.68551	-70.1818	4.24137	-53.7687	0
1.1947	-10.3475	-66.2167	3.63088	-49.4946	0
1.1953	-10.3475	-52.7823	0.884541	-40.9493	0
1.1960	-8.21134	-35.3904	0.5793	-26.608	0
1.1967	-7.60101	-25.3222	1.80026	-15.0106	0
1.1973	-5.77001	-16.7778	2.1055	-7.07622	0
1.1980	-3.32867	-0.598937	1.80026	2.0801	0
1.1987	-3.63384	18.0136	1.80026	13.0666	0
1.1993	-2.71833	32.0545	2.40992	24.6612	0
1.2000	-1.1925	42.426	3.32564	36.2587	0
1.2007	-0.276998	49.1432	-0.0311805	44.193	0
1.2013	2.46951	53.4115	-3.99849	46.9396	0
1.2020	4.91084	59.2114	-3.08276	49.0753	0
1.2027	3.69017	64.4047	-1.55738	51.5164	0
1.2033	5.21601	64.708	-3.08276	53.0438	0
1.2040	9.48835	58.6049	-3.08276	51.5164	0
1.2047	9.79352	48.8399	-1.25214	46.0259	0
1.2053	9.79352	36.937	-0.641661	38.6998	0
1.2060	10.709	23.5102	-0.336421	29.5463	0
1.2067	8.26768	9.77253	-2.16704	15.2022	0
1.2073	5.52118	-1.81956	-3.99849	1.16363	0
1.2080	5.52118	-12.1986	-1.55738	-7.07622	0
1.2087	3.69017	-23.1842	0.5793	-15.927	0
1.2093	-0.887332	-34.473	-2.16704	-28.4382	0
1.2100	-2.71833	-44.2379	-2.16704	-39.7301	0
1.2107	-2.108	-52.7823	1.18978	-46.4425	0
1.2113	-3.0235	-58.2789	2.1055	-51.3276	0
1.2120	-5.77001	-60.7201	2.40992	-52.8522	0
1.2127	-6.07517	-58.5821	2.40992	-51.633	0
1.2133	-4.24417	-51.8725	-0.336421	-50.4111	0
1.2140	-5.77001	-44.2379	-1.25214	-50.4111	0
1.2147	-8.51651	-37.8316	0.884541	-48.8864	0
1.2153	-7.60101	-26.2395	1.80026	-40.9493	0
1.2160	-5.77001	-9.75737	1.18978	-27.219	0
1.2167	-4.8545	3.98028	0.884541	-13.4859	0
1.2173	-3.939	10.9931	0.5793	-4.02411	0
1.2180	-2.41317	17.4071	0.5793	6.04589	0
1.2187	-0.276998	26.2547	-1.25214	18.8653	0
1.2193	2.46951	36.3229	-3.99849	30.7654	0
1.2200	3.38501	47.9226	-3.99849	39.6163	0
1.2207	4.60568	56.7701	-1.55738	45.7205	0
1.2213	7.65735	56.1636	-2.16704	48.7698	0
1.2220	6.74185	51.5844	-3.99849	51.5164	0
1.2227	2.46951	50.667	-3.08276	53.0438	0
1.2233	2.16434	47.6193	0.27406	51.8219	0
1.2240	5.52118	41.2054	2.40992	50.6027	0
1.2247	6.74185	39.075	0.5793	49.0753	0
1.2253	3.99534	34.1925	-3.08276	41.4464	0
1.2260	1.554	15.8756	-3.08276	27.7133	0
1.2267	2.16434	-3.35102	0.884541	14.5912	0
1.2273	0.943671	-13.4192	3.32564	5.43491	0
1.2280	-1.1925	-26.2395	3.0204	-5.24606	0
1.2287	1.554	-43.6314	1.49502	-18.0627	0
1.2293	3.38501	-53.3964	-0.641661	-28.1327	0
1.2300	-1.80283	-56.4517	-0.946902	-38.2027	0
1.2307	-5.77001	-59.1962	1.49502	-46.4425	0
1.2313	-4.8545	-57.3615	3.0204	-48.8864	0
1.2320	-5.46484	-52.7823	1.80026	-51.633	0
1.2327	-7.90617	-50.6519	1.80026	-56.8208	0
1.2333	-9.12684	-46.99	4.24137	-55.2933	0
1.2340	-9.12684	-42.7141	6.07199	-49.4946	0
1.2347	-8.82168	-40.5761	6.07199	-48.2755	0
1.2353	-7.90617	-29.9014	6.07199	-43.0877	0
1.2360	-5.46484	-7.92265	5.76757	-28.4382	0
1.2367	-2.108	9.46927	3.0204	-14.3996	0
1.2373	-1.1925	17.7103	-0.336421	-3.41314	0
1.2380	-1.49767	28.0818	-0.336421	8.48701	0
1.2387	0.638503	43.3433	-0.336421	19.4735	0
1.2393	3.69017	55.2463	-0.641661	30.4599	0
1.2400	4.30051	61.3494	0.5793	40.8354	0
1.2407	4.91084	65.0112	-0.0311805	48.7698	0
1.2413	6.43668	66.8459	-2.47228	53.0438	0
1.2420	7.65735	65.3145	-1.55738	54.263	0
1.2427	7.04701	62.8732	0.5793	55.1795	0
1.2433	6.13151	59.8255	-0.0311805	56.4014	0
1.2440	6.13151	53.4115	-1.55738	53.3493	0
1.2447	6.43668	47.9226	-2.47228	45.7205	0
1.2453	5.21601	43.3433	-1.8618	38.6998	0
1.2460	3.99534	30.5306	0.5793	29.2408	0
1.2467	3.07984	13.4344	3.0204	17.6433	0
1.2473	1.554	3.06292	3.32564	9.70897	0
1.2480	1.554	-7.01287	4.24137	0.247168	0
1.2487	3.38501	-22.5701	3.63088	-15.3161	0
1.2493	3.07984	-36.611	1.80026	-28.1327	0
1.2500	-0.582165	-46.3759	2.1055	-35.4561	0
1.2507	-2.108	-53.6996	2.40992	-42.7822	0
1.2513	-1.1925	-58.2789	1.18978	-46.748	0
1.2520	-2.41317	-61.3342	3.32564	-50.1056	0
1.2527	-5.77001	-63.7754	5.46233	-55.9043	0
1.2533	-7.90617	-60.4168	2.40992	-56.8208	0
1.2540	-7.60101	-55.2311	0.5793	-50.7166	0
1.2547	-6.68551	-52.7823	3.32564	-44.3069	0
1.2553	-8.21134	-44.8521	2.71516	-36.3725	0
1.2560	-9.43201	-27.4601	-0.336421	-24.1669	0
1.2567	-9.12684	-10.6747	0.5793	-13.4859	0
1.2573	-7.60101	0.924941	0.5793	-7.68719	0
1.2580	-5.46484	16.1865	-0.641661	-1.88847	0
1.2587	-1.49767	34.799	1.18978	8.7925	0
1.2593	0.333336	47.0052	2.40992	22.8311	0
1.2600	-0.887332	55.2463	0.884541	35.0395	0
1.2607	-0.276998	65.0112	0.27406	43.2793	0
1.2613	4.30051	70.8111	-0.641661	46.9396	0
1.2620	7.96251	72.6382	-2.77752	48.7698	0
1.2627	7.96251	72.3349	-2.77752	51.5164	0
1.2633	6.74185	67.7557	-3.08276	52.4329	0
1.2640	7.96251	59.8255	-3.99849	51.2137	0
1.2647	11.6245	52.5018	-3.388	49.6863	0
1.2653	12.8452	39.9847	-1.55738	42.6684	0
1.2660	10.709	19.5375	-0.946902	28.6298	0
1.2667	8.26768	-0.598937	-0.641661	16.7269	0
1.2673	6.74185	-14.6398	-1.25214	8.48701	0
1.2680	4.91084	-27.1493	-0.0311805	-2.49945	0
1.2687	2.46951	-41.7967	1.80026	-16.2325	0
1.2693	1.554	-55.8376	0.27406	-28.7437	0
1.2700	2.46951	-64.996	-1.8618	-38.2027	0
1.2707	3.99534	-71.7057	1.49502	-44.6124	0
1.2713	2.16434	-76.2849	4.85185	-48.8864	0
1.2720	-1.1925	-76.5881	3.93612	-54.0742	0
1.2727	-4.24417	-76.5881	1.80026	-57.7345	0
1.2733	-7.60101	-74.761	0.5793	-55.9043	0
1.2740	-8.82168	-65.6026	0.5793	-51.0221	0
1.2747	-6.68551	-53.6996	1.49502	-45.5288	0
1.2753	-8.21134	-41.7967	0.27406	-36.3725	0
1.2760	-11.263	-25.3222	-0.0311805	-24.1669	0
1.2767	-8.51651	-7.92265	2.40992	-13.4859	0
1.2773	-4.54934	3.98028	2.40992	-5.24606	0
1.2780	-5.46484	14.9658	-1.55738	3.60476	0
1.2787	-4.54934	27.7786	-2.47228	16.7269	0
1.2793	-0.887332	37.8543	0.5793	30.1545	0
1.2800	-1.1925	47.3085	0.5793	39.9217	0
1.2807	-1.1925	57.081	-1.25214	47.5506	0
1.2813	2.77467	60.432	-0.0311805	50.2972	0
1.2820	5.21601	58.9081	-0.336421	48.7698	0
1.2827	3.38501	57.3842	-1.8618	50.2972	0
1.2833	2.46951	53.4115	-0.336421	51.5164	0
1.2840	2.46951	46.3987	0.884541	46.0259	0
1.2847	1.85917	40.2956	-1.25214	39.6163	0
1.2853	3.07984	32.9719	-3.08276	34.123	0
1.2860	1.85917	18.6277	-4.60897	24.6612	0
1.2867	-1.80283	2.14556	-5.52469	13.9802	0
1.2873	-2.41317	-8.23349	-2.16704	6.04589	0
1.2880	-2.108	-16.7778	-0.0311805	-4.94058	0
1.2887	-3.939	-28.3699	-1.25214	-17.4517	0
1.2893	-3.0235	-39.6663	-1.25214	-28.1327	0
1.2900	-0.887332	-46.99	-0.336421	-38.2027	0
1.2907	-4.54934	-53.0931	-0.336421	-45.8343	0
1.2913	-8.51651	-57.6723	1.80026	-50.4111	0
1.2920	-8.51651	-57.6723	2.71516	-54.3769	0
1.2927	-8.21134	-55.8376	1.80026	-54.0742	0
1.2933	-10.6527	-52.1758	4.24137	-51.3276	0
1.2940	-11.5682	-46.0727	6.37723	-48.2755	0
1.2947	-11.5682	-41.1902	5.15709	-41.8658	0
1.2953	-10.6527	-34.473	4.85185	-33.6259	0
1.2960	-8.51651	-20.7429	2.71516	-25.0806	0
1.2967	-6.99067	-8.84001	-2.16704	-13.1804	0
1.2973	-4.54934	-3.95753	-1.8618	-2.80494	0
1.2980	-0.582165	4.5868	0.5793	3.29927	0
1.2987	0.638503	20.4548	-1.8618	13.372	0
1.2993	0.333336	31.7512	-2.16704	25.5777	0
1.3000	3.38501	37.8543	1.18978	34.4285	0
1.3007	6.13151	47.3085	-0.336421	44.4985	0
1.3013	7.96251	55.8528	-3.08276	52.7384	0
1.3020	10.709	57.9908	-2.16704	55.1795	0
1.3027	12.2349	58.6049	-2.16704	57.0096	0
1.3033	11.6245	58.3016	-2.47228	56.0959	0
1.3040	10.709	55.5495	0.5793	50.6027	0
1.3047	10.4038	53.4115	0.5793	46.9396	0
1.3053	9.48835	47.6193	-3.69325	41.1409	0
1.3060	9.79352	30.5306	-3.99849	27.1023	0
1.3067	9.18318	9.77253	-0.0311805	14.8967	0
1.3073	5.82634	-1.5163	-0.0311805	6.04589	0
1.3080	3.69017	-9.75737	-1.55738	-6.15975	0
1.3087	3.69017	-24.1015	-1.25214	-18.0627	0
1.3093	1.85917	-38.1349	-0.641661	-25.997	0
1.3100	-1.1925	-47.5965	-0.336421	-34.5424	0
1.3107	-2.108	-54.617	-0.641661	-43.3932	0
1.3113	-0.887332	-56.755	-2.77752	-50.7166	0
1.3120	-1.80283	-56.4517	-1.55738	-55.9043	0
1.3127	-3.0235	-56.1409	1.80026	-56.5153	0
1.3133	-1.1925	-52.7823	0.5793	-54.3769	0
1.3140	-0.582165	-45.1553	-2.16704	-52.2412	0
1.3147	-3.0235	-37.5283	-0.946902	-46.748	0
1.3153	-3.63384	-28.6807	1.18978	-38.5082	0
1.3160	-3.0235	-16.1637	1.49502	-29.3546	0
1.3167	-5.77001	-3.04017	1.49502	-19.5873	0
1.3173	-6.99067	8.86275	-0.641661	-7.68719	0
1.3180	-1.49767	20.4548	-1.55738	6.35138	0
1.3187	3.07984	32.3578	2.1055	20.3899	0
1.3193	3.07984	45.7846	4.24137	29.5463	0
1.3200	2.46951	57.9908	2.1055	35.9532	0
1.3207	2.77467	65.3145	0.27406	43.2793	0
1.3213	4.91084	68.9763	-1.25214	50.6027	0
1.3220	7.04701	73.2523	-3.08276	54.5685	0
1.3227	3.38501	77.8315	-3.69325	56.4014	0
1.3233	-1.1925	79.0521	-3.99849	56.0959	0
1.3240	1.554	74.1696	-2.77752	53.6548	0
1.3247	4.60568	66.2318	-1.55738	47.8561	0
1.3253	3.38501	56.1636	-4.30373	38.3943	0
1.3260	2.77467	39.3782	-5.82911	29.5463	0
1.3267	3.38501	20.7581	-3.08276	21.6119	0
1.3273	1.85917	7.33129	-3.08276	10.3199	0
1.3280	1.24884	-8.84001	-3.69325	-0.361031	0
1.3287	0.638503	-30.2046	0.5793	-8.90637	0
1.3293	-1.1925	-44.5488	3.32564	-19.8928	0
1.3300	-2.108	-51.8725	1.49502	-31.4903	0
1.3307	-1.80283	-61.0234	2.40992	-40.6466	0
1.3313	-3.0235	-71.7057	4.85185	-50.1056	0
1.3320	-1.49767	-78.7261	5.15709	-56.2098	0
1.3327	0.638503	-81.4706	6.68247	-56.5153	0
[truncated: 51,226 more rows]
