# Supplementary material for: Identification of Haptic Based Guiding Using Hard Reins
Source: PLoS One. 2015 Jul 22;10(7):e0132020. doi: 10.1371/journal.pone.0132020 (PMC4511788; doi:10.1371/journal.pone.0132020)
Supplement: S3 File — (ZIP) [file pone.0132020.s003.zip › EMGData1/Subject5/T18/t18.txt]

0.0000	0.941418	-7.61962	-0.335961	1.4682	0
0.0007	0.0285278	-4.87145	-1.25207	-0.669114	0
0.0013	-0.278146	-3.65003	-3.0827	-1.887	0
0.0020	-2.11106	-1.51966	-4.60849	-1.27565	0
0.0027	-3.02395	1.83922	-1.55691	1.16493	0
0.0033	-1.19104	1.83922	-1.25207	0.856851	0
0.0040	-1.19104	-0.298252	-4.91412	-0.972381	0
0.0047	-1.49771	0.92316	-2.77786	-0.0577652	0
0.0053	-0.278146	3.06063	-0.335961	1.16493	0
0.0060	-1.19104	3.67134	-3.0827	-0.669114	0
0.0067	-2.71728	6.11416	-3.69317	-1.58373	0
0.0073	-2.11106	9.47305	-1.55691	-0.361033	0
0.0080	-2.11106	7.64093	-2.16739	-0.972381	0
0.0087	-1.49771	4.5874	-2.16739	-1.58373	0
0.0093	1.55477	6.11416	-3.38833	1.4682	0
0.0100	1.55477	7.94628	-5.5246	3.60551	0
0.0107	0.641876	8.25163	-1.86255	2.07955	0
0.0113	2.46766	12.2141	1.8003	0.553583	0
0.0120	2.46766	15.8784	-1.55691	0.250316	0
0.0127	-0.884363	12.2141	-3.0827	1.4682	0
0.0133	-1.19104	9.47305	-1.55691	2.6909	0
0.0140	-0.58482	13.7409	-1.86255	1.77628	0
0.0147	-0.58482	17.0998	-0.335961	2.07955	0
0.0153	2.77433	15.8784	1.49467	4.52013	0
0.0160	5.82681	14.9623	-1.25207	5.74283	0
0.0167	1.86144	15.8784	-1.86255	4.82821	0
0.0173	-2.4106	15.8784	1.49467	4.82821	0
0.0180	-0.278146	14.3516	0.579353	4.82821	0
0.0187	2.46766	9.7784	-2.47222	3.90878	0
0.0193	0.641876	5.80881	-0.946436	3.90878	0
0.0200	0.641876	3.97669	1.49467	2.99416	0
0.0207	3.38768	-0.603605	2.10514	0.250316	0
0.0213	3.68722	-7.92498	3.02045	-1.58373	0
0.0220	0.941418	-9.7571	1.8003	-0.972381	0
0.0227	-2.4106	-10.9785	0.273716	-0.361033	0
0.0233	-5.1564	-15.5517	2.40998	-1.58373	0
0.0240	-4.85686	-19.5213	4.2414	-2.49835	0
0.0247	-2.11106	-24.7123	1.49467	-1.58373	0
0.0253	-2.71728	-30.5069	-0.641597	-1.887	0
0.0260	-4.85686	-30.5069	0.884191	-3.41296	0
0.0267	-3.93684	-29.5908	1.49467	-2.49835	0
0.0273	-2.4106	-30.2015	0.579353	-3.72104	0
0.0280	-3.93684	-26.8427	-0.0311222	-7.68759	0
0.0287	-6.98932	-22.5748	-1.86255	-7.99086	0
0.0293	-9.42845	-20.132	-1.25207	-7.07624	0
0.0300	-9.42845	-13.7267	1.49467	-9.21355	0
0.0307	-5.46308	-8.23033	0.884191	-7.37951	0
0.0313	-0.884363	-8.23033	-0.0311222	-1.58373	0
0.0320	-0.58482	-5.48215	2.71562	-1.887	0
0.0327	-2.4106	0.312454	4.2414	-4.32758	0
0.0333	-2.71728	2.14457	1.8003	-1.58373	0
0.0340	-2.11106	3.36599	0.579353	-0.972381	0
0.0347	-0.58482	6.72487	1.18983	-3.72104	0
0.0353	1.55477	6.11416	1.49467	-2.49835	0
0.0360	1.55477	3.67134	1.18983	0.250316	0
0.0367	1.55477	4.5874	-0.641597	0.250316	0
0.0373	1.55477	5.80881	-2.16739	-1.887	0
0.0380	1.55477	5.80881	-2.16739	-2.49835	0
0.0387	1.55477	6.72487	-3.0827	-2.19508	0
0.0393	1.55477	7.03022	-3.0827	-1.887	0
0.0400	1.55477	4.89275	0.579353	-0.669114	0
0.0407	1.55477	2.75528	1.49467	1.4682	0
0.0413	1.55477	2.75528	-0.641597	0.553583	0
0.0420	1.55477	3.06063	-1.25207	-0.669114	0
0.0427	1.55477	2.75528	0.884191	0.250316	0
0.0433	1.55477	0.312454	2.40998	2.38282	0
0.0440	1.55477	-1.51966	3.32609	3.60551	0
0.0447	1.55477	-0.908958	4.2414	4.82821	0
0.0453	1.55477	-0.603605	2.40998	4.82821	0
0.0460	1.55477	-2.42862	-1.25207	4.21686	0
0.0467	1.55477	-4.26074	-0.946436	5.74283	0
0.0473	1.55477	-3.03933	2.40998	6.65744	0
0.0480	-1.19104	-2.13037	2.71562	6.04609	0
0.0487	0.335202	-3.03933	0.579353	6.04609	0
0.0493	0.641876	-3.03933	1.49467	3.60551	0
0.0500	0.641876	-0.603605	1.49467	-1.887	0
0.0507	-1.19104	-0.908958	-0.641597	-3.41296	0
0.0513	-3.02395	-2.73398	-0.946436	-1.27565	0
0.0520	-2.11106	-0.908958	1.49467	-2.80161	0
0.0527	-2.4106	2.75528	1.49467	-3.10969	0
0.0533	-5.46308	7.64093	0.884191	1.16493	0
0.0540	-5.76975	15.2677	3.32609	0.856851	0
0.0547	-4.24351	18.6265	3.63093	-4.02431	0
0.0553	-4.24351	15.8784	0.579353	-3.41296	0
0.0560	-3.33062	16.1837	-0.335961	0.250316	0
0.0567	1.55477	18.0158	3.63093	-0.361033	0
0.0573	5.21346	16.7944	5.76719	-1.58373	0
0.0580	4.30057	22.589	3.02045	-0.361033	0
0.0587	2.77433	31.7496	0.579353	1.77628	0
0.0593	3.9939	32.3603	1.49467	2.07955	0
0.0600	3.68722	32.3603	2.10514	0.856851	0
0.0607	3.38768	35.4068	0.273716	0.553583	0
0.0613	5.21346	30.5282	-2.16739	2.99416	0
0.0620	4.91392	22.2837	-4.91412	3.60551	0
0.0627	2.46766	20.4587	-6.74475	1.16493	0
0.0633	1.86144	15.8784	-4.30365	2.38282	0
0.0640	2.46766	8.55699	-2.47222	2.99416	0
0.0647	3.38768	3.67134	-3.38833	0.250316	0
0.0653	6.13348	-2.42862	-2.16739	0.250316	0
0.0660	8.87929	-9.14639	-0.0311222	3.90878	0
0.0667	9.4855	-12.8106	-1.86255	3.60551	0
0.0673	9.4855	-18.2999	-3.38833	1.16493	0
0.0680	8.87929	-27.7587	0.273716	1.4682	0
0.0687	6.7397	-34.1711	2.40998	3.90878	0
0.0693	4.30057	-35.0872	-1.25207	5.13148	0
0.0700	3.08101	-32.6444	-4.91412	3.90878	0
0.0707	1.24809	-30.5069	-1.55691	0.250316	0
0.0713	-2.11106	-31.423	2.40998	-2.80161	0
0.0720	-2.11106	-29.8962	1.49467	-3.41296	0
0.0727	-2.11106	-25.323	-0.335961	-2.80161	0
0.0733	-2.11106	-22.5748	-0.335961	-3.41296	0
0.0740	-2.11106	-19.2159	-1.25207	-2.49835	0
0.0747	-2.11106	-13.4213	-2.16739	-0.669114	0
0.0753	-2.11106	-8.84104	-2.16739	-0.972381	0
0.0760	-2.11106	-3.95539	-2.16739	-2.80161	0
0.0767	-2.11106	3.06063	-2.16739	-3.10969	0
0.0773	-2.11106	7.33558	-1.55691	-3.41296	0
0.0780	-2.11106	4.89275	-0.335961	-4.93893	0
0.0787	-2.11106	0.92316	0.579353	-4.32758	0
0.0793	-2.11106	0.312454	-0.946436	-0.972381	0
0.0800	-2.11106	2.44993	-1.55691	-0.669114	0
0.0807	-2.11106	2.75528	-0.0311222	-3.41296	0
0.0813	-2.11106	0.92316	0.884191	-5.24701	0
0.0820	-2.11106	1.22851	-0.0311222	-2.80161	0
0.0827	-2.11106	2.75528	1.18983	1.16493	0
0.0833	-2.11106	0.92316	2.40998	2.07955	0
0.0840	-2.11106	-0.603605	0.884191	1.16493	0
0.0847	-2.11106	0.617807	-2.16739	1.16493	0
0.0853	-2.11106	1.22851	-3.0827	1.16493	0
0.0860	-2.11106	0.92316	-2.77786	2.07955	0
0.0867	-2.11106	0.617807	-1.86255	1.16493	0
0.0873	-2.11106	-0.908958	-1.86255	-3.10969	0
0.0880	-2.11106	-3.03933	-3.0827	-3.41296	0
0.0887	-2.11106	0.00710123	-3.0827	1.4682	0
0.0893	-2.11106	6.41952	-0.0311222	2.99416	0
0.0900	-2.11106	7.33558	1.8003	1.16493	0
0.0907	-2.11106	5.80881	-0.0311222	2.6909	0
0.0913	-2.11106	9.47305	-0.335961	5.13148	0
0.0920	-2.11106	12.2141	3.32609	4.52013	0
0.0927	-2.11106	11.2981	3.93577	2.6909	0
0.0933	-2.11106	13.4355	0.579353	2.07955	0
0.0940	-2.11106	15.8784	-0.946436	2.99416	0
0.0947	-2.11106	11.2981	0.579353	4.21686	0
0.0953	-2.11106	5.80881	2.40998	4.52013	0
0.0960	-2.11106	4.5874	2.40998	4.82821	0
0.0967	-2.11106	4.28204	2.40998	3.90878	0
0.0973	-2.11106	3.06063	2.40998	2.07955	0
0.0980	-2.11106	0.312454	2.40998	3.30225	0
0.0987	-2.11106	-3.34468	2.40998	5.43474	0
0.0993	-2.11106	-4.26074	2.40998	2.38282	0
0.1000	-2.11106	-4.26074	2.40998	1.16493	0
0.1007	-2.11106	-6.39821	2.40998	4.82821	0
0.1013	-2.11106	-7.92498	2.40998	4.52013	0
0.1020	-2.11106	-6.09286	2.40998	2.99416	0
0.1027	-2.11106	-3.34468	2.40998	3.90878	0
0.1033	-2.11106	-2.13037	2.40998	2.6909	0
0.1040	-2.11106	-3.03933	2.40998	1.16493	0
0.1047	-2.11106	-4.56609	2.40998	3.60551	0
0.1053	-2.11106	-5.1768	2.40998	3.30225	0
0.1060	-2.11106	-4.26074	2.40998	0.250316	0
0.1067	-2.11106	-2.73398	2.40998	1.16493	0
0.1073	-2.11106	-0.603605	2.40998	2.07955	0
0.1080	3.9939	2.44993	2.10514	-2.80161	0
0.1087	4.60724	3.97669	-2.77786	-5.24701	0
0.1093	7.04637	3.06063	-2.77786	-1.887	0
0.1100	6.7397	3.67134	-0.641597	-0.669114	0
0.1107	8.26594	2.14457	-1.25207	-3.10969	0
0.1113	9.79218	-4.26074	-1.86255	-3.72104	0
0.1120	8.87929	-7.31427	-0.641597	-3.41296	0
0.1127	10.7122	-6.70357	-0.946436	-3.41296	0
0.1133	13.458	-9.7571	-1.86255	-1.58373	0
0.1140	10.7122	-12.5053	-2.47222	0.856851	0
0.1147	9.18596	-11.5892	-3.0827	0.250316	0
0.1153	11.9318	-12.5053	-0.641597	-1.887	0
0.1160	11.9318	-15.2464	2.40998	-3.41296	0
0.1167	10.0989	-15.8571	1.49467	-4.32758	0
0.1173	10.0989	-15.5517	-0.335961	-4.63566	0
0.1180	10.0989	-12.5053	0.579353	-3.72104	0
0.1187	10.4055	-7.92498	1.8003	-2.19508	0
0.1193	11.6251	-6.70357	2.10514	-1.27565	0
0.1200	10.0989	-4.26074	1.49467	-2.80161	0
0.1207	8.57261	1.83922	-0.335961	-5.55027	0
0.1213	9.4855	2.44993	-0.335961	-7.37951	0
0.1220	11.0117	1.22851	1.18983	-7.07624	0
0.1227	11.6251	4.5874	-0.335961	-5.55027	0
0.1233	12.2384	7.64093	-1.55691	-5.55027	0
0.1240	12.2384	6.41952	0.579353	-7.07624	0
0.1247	12.2384	5.50346	1.49467	-6.46489	0
0.1253	12.538	4.89275	-0.335961	-4.02431	0
0.1260	11.6251	3.97669	-0.335961	-2.49835	0
0.1267	10.7122	4.28204	0.579353	-0.669114	0
0.1273	12.2384	5.1981	1.49467	0.250316	0
0.1280	13.1513	4.28204	2.71562	-0.972381	0
0.1287	11.3184	2.75528	3.63093	-1.27565	0
0.1293	10.0989	0.92316	2.40998	0.553583	0
0.1300	11.3184	-2.42862	1.8003	1.16493	0
0.1307	11.6251	-5.48215	3.02045	1.77628	0
0.1313	10.7122	-4.26074	4.85188	2.38282	0
0.1320	-2.11106	-2.42862	5.15672	-0.669114	0
0.1327	-2.11106	-2.42862	3.63093	-4.02431	0
0.1333	-2.11106	-1.21431	1.18983	-2.19508	0
0.1340	-2.11106	0.312454	-0.946436	-0.669114	0
0.1347	-2.11106	-0.603605	1.8003	-2.19508	0
0.1353	-2.11106	1.22851	4.54624	-1.27565	0
0.1360	-2.11106	5.50346	-0.335961	0.856851	0
0.1367	-2.11106	6.41952	-4.60849	-0.669114	0
0.1373	-2.11106	4.28204	-0.0311222	-1.887	0
0.1380	-2.11106	3.97669	3.63093	-0.669114	0
0.1387	-2.11106	5.50346	0.579353	-0.669114	0
0.1393	-2.11106	6.72487	0.273716	-1.58373	0
0.1400	-2.11106	5.80881	2.40998	-0.361033	0
0.1407	-2.11106	0.92316	1.49467	2.38282	0
0.1413	-2.11106	-3.34468	1.49467	4.52013	0
0.1420	-2.11106	-3.03933	2.40998	3.90878	0
0.1427	-2.11106	-2.73398	0.884191	2.07955	0
0.1433	-2.11106	-4.56609	0.273716	1.77628	0
0.1440	-3.02395	-6.39821	1.8003	1.16493	0
0.1447	-5.76975	-7.61962	0.579353	1.16493	0
0.1453	-4.85686	-6.70357	0.273716	2.38282	0
0.1460	-2.4106	-1.82502	-0.0311222	1.16493	0
0.1467	-4.55019	-1.51966	-0.335961	-4.93893	0
0.1473	-9.42845	-5.78751	1.18983	-8.90547	0
0.1480	-9.42845	-3.34468	0.884191	-8.29894	0
0.1487	-4.85686	3.67134	-1.86255	-6.16162	0
0.1493	-4.85686	4.89275	-1.25207	-4.93893	0
0.1500	-8.82223	2.44993	0.884191	-1.887	0
0.1507	-8.51556	0.92316	-1.25207	2.07955	0
0.1513	-5.76975	-0.603605	-1.55691	1.4682	0
0.1520	-7.60267	0.92316	3.32609	-1.27565	0
0.1527	-8.82223	3.36599	3.93577	0.250316	0
0.1533	-6.68264	1.22851	-0.641597	2.99416	0
0.1540	-6.3831	-0.298252	-3.38833	2.07955	0
0.1547	-8.51556	0.00710123	-1.86255	0.856851	0
0.1553	-6.3831	-1.82502	0.579353	1.77628	0
0.1560	-3.02395	-4.56609	0.579353	2.07955	0
0.1567	-3.93684	-7.00892	-1.25207	0.856851	0
0.1573	-2.71728	-9.14639	-1.55691	0.856851	0
0.1580	0.335202	-6.09286	-0.335961	2.07955	0
0.1587	-3.33062	-1.51966	-0.0311222	3.30225	0
0.1593	-7.90934	-1.21431	-1.25207	3.30225	0
0.1600	-6.07643	0.00710123	-2.16739	1.4682	0
0.1607	-3.63017	1.22851	-2.16739	1.16493	0
0.1613	-3.02395	0.00710123	-1.25207	2.38282	0
0.1620	-2.11106	1.53387	-0.335961	1.16493	0
0.1627	-5.46308	4.89275	0.273716	-0.669114	0
0.1633	-7.60267	3.97669	1.8003	0.250316	0
0.1640	-3.02395	4.5874	2.71562	-0.361033	0
0.1647	-0.884363	9.16769	0.579353	-4.02431	0
0.1653	-3.63017	10.9927	-1.86255	-5.24701	0
0.1660	-2.4106	12.2141	-1.86255	-3.10969	0
0.1667	-1.80439	15.2677	-0.641597	-1.27565	0
0.1673	-3.93684	16.7944	1.8003	-0.669114	0
0.1680	-6.3831	17.0998	3.32609	0.553583	0
0.1687	-6.3831	17.7105	0.273716	2.07955	0
0.1693	-6.3831	14.3516	-1.86255	2.6909	0
0.1700	-6.3831	9.47305	0.273716	3.30225	0
0.1707	-6.3831	7.94628	-0.335961	5.74283	0
0.1713	-6.3831	7.64093	-3.0827	4.82821	0
0.1720	-6.3831	7.64093	-1.25207	2.07955	0
0.1727	-6.3831	7.33558	0.884191	3.90878	0
0.1733	-6.3831	3.97669	-0.335961	8.48667	0
0.1740	-6.3831	-0.298252	-0.946436	6.96071	0
0.1747	-6.3831	-2.73398	-0.641597	4.82821	0
0.1753	-6.3831	-4.26074	-0.641597	4.82821	0
0.1760	-6.3831	-6.09286	1.49467	5.74283	0
0.1767	-6.3831	-10.6732	2.71562	6.04609	0
0.1773	-6.3831	-15.8571	0.579353	5.43474	0
0.1780	-6.3831	-17.0785	0.579353	5.74283	0
0.1787	-6.3831	-18.6052	2.71562	8.18341	0
0.1793	-6.3831	-22.8802	3.02045	5.74283	0
0.1800	-6.3831	-23.1855	0.884191	0.553583	0
0.1807	-6.3831	-19.8266	0.273716	1.4682	0
0.1813	-6.3831	-18.9106	0.579353	2.07955	0
0.1820	-6.3831	-15.2464	-1.86255	-2.80161	0
0.1827	-6.3831	-6.09286	-4.30365	-5.24701	0
0.1833	-6.3831	1.22851	-2.77786	-3.72104	0
0.1840	-6.3831	3.67134	-0.641597	-4.32758	0
0.1847	-6.3831	3.97669	-3.0827	-5.24701	0
0.1853	-6.3831	2.44993	-3.99881	-5.24701	0
0.1860	-6.3831	-2.13037	-1.86255	-4.93893	0
0.1867	-6.3831	-5.78751	-1.86255	-4.63566	0
0.1873	-6.3831	-4.56609	-1.86255	-5.55027	0
0.1880	-6.3831	0.312454	1.49467	-6.16162	0
0.1887	-6.3831	5.1981	2.71562	-4.02431	0
0.1893	-6.3831	7.64093	0.884191	-2.49835	0
0.1900	-6.3831	8.25163	0.579353	-2.80161	0
0.1907	-6.3831	8.25163	2.40998	-2.80161	0
0.1913	-6.3831	8.55699	4.2414	-2.19508	0
0.1920	-6.3831	9.47305	3.63093	-1.58373	0
0.1927	-6.3831	10.0767	-0.335961	-2.19508	0
0.1933	-6.3831	10.382	-2.47222	-3.41296	0
0.1940	-6.3831	10.6874	-0.335961	-1.58373	0
0.1947	-6.3831	10.6874	0.579353	1.77628	0
0.1953	-6.3831	10.382	-0.946436	1.77628	0
0.1960	-6.3831	8.86234	-1.25207	1.16493	0
0.1967	-6.3831	6.72487	-0.641597	2.6909	0
0.1973	-6.3831	6.11416	-2.16739	3.60551	0
0.1980	-6.3831	6.72487	-2.47222	3.30225	0
0.1987	-6.3831	4.89275	0.579353	2.07955	0
0.1993	-6.3831	2.44993	2.40998	-0.0577652	0
0.2000	-6.3831	2.14457	0.884191	-1.887	0
0.2007	-6.3831	3.36599	-0.0311222	-2.19508	0
0.2013	-6.3831	4.5874	1.18983	-0.361033	0
0.2020	-6.3831	5.1981	0.579353	3.30225	0
0.2027	-6.3831	5.1981	-0.946436	4.82821	0
0.2033	-6.3831	5.1981	0.579353	2.07955	0
0.2040	-6.3831	5.50346	0.579353	-0.0577652	0
0.2047	-6.3831	4.89275	0.579353	0.250316	0
0.2053	-6.3831	3.97669	0.579353	-0.669114	0
0.2060	-6.3831	3.06063	0.579353	-2.49835	0
0.2067	-6.3831	0.312454	0.579353	-2.49835	0
0.2073	-6.3831	-5.48215	0.579353	-0.0577652	0
0.2080	-6.3831	-9.14639	0.579353	2.99416	0
0.2087	-6.3831	-9.7571	0.579353	6.04609	0
0.2093	-6.3831	-9.45174	0.579353	5.74283	0
0.2100	-6.3831	-6.09286	0.579353	2.07955	0
0.2107	-6.3831	-1.21431	0.579353	-0.0577652	0
0.2113	-6.3831	-1.21431	0.579353	-1.27565	0
0.2120	-6.3831	-3.95539	0.579353	-1.58373	0
0.2127	-6.3831	-3.95539	0.579353	0.856851	0
0.2133	-6.3831	-3.65003	0.579353	2.38282	0
0.2140	-6.3831	-4.56609	0.579353	1.16493	0
0.2147	-6.3831	-2.13037	0.579353	0.856851	0
0.2153	-6.3831	0.617807	0.579353	0.250316	0
0.2160	-3.02395	-1.51966	0.884191	-2.49835	0
0.2167	-3.93684	-3.34468	-2.77786	-2.80161	0
0.2173	-2.11106	0.00710123	-4.60849	-1.58373	0
0.2180	0.0285278	4.28204	-3.99881	-2.49835	0
0.2187	1.55477	4.89275	-2.47222	-2.80161	0
0.2193	1.55477	4.5874	-1.86255	-0.0577652	0
0.2200	0.641876	4.89275	-2.16739	-0.0577652	0
0.2207	-0.278146	4.89275	-1.55691	-1.27565	0
0.2213	-0.58482	5.80881	0.273716	-0.669114	0
0.2220	0.641876	7.94628	1.18983	-1.58373	0
0.2227	1.55477	7.33558	-0.641597	-2.19508	0
0.2233	0.335202	6.11416	-2.77786	0.856851	0
0.2240	-0.278146	6.11416	-1.25207	3.60551	0
0.2247	1.86144	3.06063	0.273716	3.90878	0
0.2253	2.77433	0.617807	-1.25207	6.04609	0
0.2260	0.941418	5.1981	-1.55691	8.48667	0
0.2267	1.24809	7.03022	0.579353	6.65744	0
0.2273	4.30057	2.75528	0.579353	3.60551	0
0.2280	-6.3831	2.14457	-1.25207	2.6909	0
0.2287	-6.3831	3.67134	-3.0827	2.99416	0
0.2293	-6.3831	-1.51966	-5.5246	3.30225	0
0.2300	-6.3831	-5.78751	-5.82944	2.07955	0
0.2307	-6.3831	-5.78751	-2.77786	-1.27565	0
0.2313	-6.3831	-6.09286	-0.0311222	-4.32758	0
0.2320	-6.3831	-6.70357	-0.946436	-5.55027	0
0.2327	-6.3831	-5.1768	-3.69317	-3.41296	0
0.2333	-6.3831	-2.42862	-3.0827	-0.669114	0
0.2340	-6.3831	1.53387	-0.641597	-0.669114	0
0.2347	-6.3831	4.5874	-2.16739	-0.972381	0
0.2353	-6.3831	5.80881	-1.86255	-0.669114	0
0.2360	-6.3831	6.72487	4.2414	-0.972381	0
0.2367	-6.3831	4.89275	6.07203	-0.669114	0
0.2373	-6.3831	0.617807	-0.641597	0.856851	0
0.2380	-6.3831	-0.298252	-3.0827	2.07955	0
0.2387	-6.3831	1.22851	2.40998	2.99416	0
0.2393	-6.3831	-0.908958	5.15672	2.99416	0
0.2400	-6.3831	-5.1768	5.15672	2.99416	0
0.2407	-6.3831	-9.7571	5.15672	4.21686	0
0.2413	-6.3831	-12.5053	5.15672	4.82821	0
0.2420	-6.3831	-12.8106	5.15672	2.38282	0
0.2427	-6.3831	-13.116	5.15672	2.07955	0
0.2433	-6.3831	-14.3374	5.15672	3.90878	0
0.2440	-6.3831	-14.032	5.15672	2.99416	0
0.2447	-6.3831	-13.4213	5.15672	-0.361033	0
0.2453	-6.3831	-14.3374	5.15672	-0.972381	0
0.2460	-6.3831	-14.6356	5.15672	-0.669114	0
0.2467	-6.3831	-12.1999	5.15672	-2.49835	0
0.2473	-6.3831	-6.70357	5.15672	-2.49835	0
0.2480	-6.3831	-2.73398	5.15672	-2.19508	0
0.2487	-6.3831	-2.13037	5.15672	-3.72104	0
0.2493	-6.3831	-1.82502	5.15672	-4.32758	0
0.2500	-6.3831	-0.298252	5.15672	-2.49835	0
0.2507	-6.3831	4.28204	5.15672	-2.19508	0
0.2513	-6.3831	10.0767	5.15672	-3.72104	0
0.2520	-6.3831	11.9088	1.49467	-3.10969	0
0.2527	-6.3831	12.2141	1.49467	-1.27565	0
0.2533	-6.3831	14.9623	1.18983	-0.669114	0
0.2540	-6.3831	16.4891	-0.335961	-0.669114	0
0.2547	-6.3831	14.9623	-1.25207	0.250316	0
0.2553	-6.3831	12.8248	-1.86255	1.4682	0
0.2560	-6.3831	7.33558	-0.335961	1.16493	0
0.2567	-6.3831	2.14457	2.40998	0.250316	0
0.2573	-6.3831	0.92316	1.18983	2.38282	0
0.2580	-6.3831	-2.13037	-2.16739	3.90878	0
0.2587	-6.3831	-6.70357	-1.25207	2.07955	0
0.2593	-6.3831	-8.53568	2.10514	1.16493	0
0.2600	-6.3831	-10.3678	2.40998	2.07955	0
0.2607	-6.3831	-13.4213	3.02045	0.553583	0
0.2613	-6.3831	-13.7267	3.02045	0.250316	0
0.2620	-6.3831	-11.5892	0.273716	2.6909	0
0.2627	-6.3831	-9.14639	-0.0311222	0.250316	0
0.2633	-6.3831	-7.92498	3.63093	-4.02431	0
0.2640	2.46766	-7.92498	2.10514	-1.27565	0
0.2647	1.86144	-2.73398	0.579353	-0.0577652	0
0.2653	2.77433	-1.82502	0.579353	-1.27565	0
0.2660	3.08101	-7.31427	-0.0311222	-0.972381	0
0.2667	1.24809	-7.92498	0.884191	-0.669114	0
0.2673	0.641876	-2.13037	1.18983	-0.669114	0
0.2680	0.335202	3.06063	-1.25207	0.856851	0
0.2687	-0.58482	10.6874	-0.335961	-0.0577652	0
0.2693	-0.278146	18.9319	2.40998	-3.41296	0
0.2700	0.641876	22.589	1.49467	-2.19508	0
0.2707	-0.278146	25.0319	2.40998	2.07955	0
0.2713	-0.58482	26.864	4.2414	1.16493	0
0.2720	0.641876	21.9854	2.71562	-1.58373	0
0.2727	0.641876	16.4891	1.49467	1.16493	0
0.2733	-0.278146	14.3516	1.18983	3.90878	0
0.2740	0.641876	9.47305	0.273716	0.856851	0
0.2747	2.46766	1.22851	2.10514	-1.58373	0
0.2753	2.46766	-5.1768	4.54624	1.16493	0
0.2760	0.941418	-12.1999	1.18983	4.52013	0
0.2767	0.335202	-18.6052	-2.16739	2.99416	0
0.2773	0.941418	-21.6588	-0.641597	0.250316	0
0.2780	0.641876	-23.7962	-1.25207	1.16493	0
0.2787	0.641876	-27.7587	-3.69317	0.250316	0
0.2793	0.941418	-28.9801	-1.25207	-2.80161	0
0.2800	0.0285278	-30.8123	1.18983	-1.58373	0
0.2807	-0.58482	-36.3086	-0.641597	0.250316	0
0.2813	0.335202	-38.4461	-0.946436	-2.49835	0
0.2820	0.641876	-34.1711	0.884191	-2.49835	0
0.2827	0.641876	-28.9801	-1.25207	-0.669114	0
0.2833	-0.278146	-23.4909	-2.77786	-4.32758	0
0.2840	-4.55019	-14.941	1.18983	-7.07624	0
0.2847	-8.20888	-6.39821	3.02045	-5.55027	0
0.2853	-8.51556	1.83922	0.579353	-7.07624	0
0.2860	-6.98932	10.0767	-1.25207	-7.37951	0
0.2867	-4.85686	13.7409	-1.25207	-3.72104	0
0.2873	-3.02395	13.1302	0.884191	-5.55027	0
0.2880	-4.85686	12.2141	2.40998	-8.90547	0
0.2887	-5.46308	11.2981	-1.25207	-4.32758	0
0.2893	-3.02395	11.2981	-4.91412	-0.361033	0
0.2900	-3.02395	13.4355	-2.77786	-1.887	0
0.2907	-6.3831	14.9623	-2.16739	-1.58373	0
0.2913	-6.68264	15.2677	-2.16739	0.250316	0
0.2920	-3.93684	15.573	1.49467	-0.669114	0
0.2927	-2.11106	14.0462	1.49467	-0.0577652	0
0.2933	-2.71728	12.2141	-3.69317	0.250316	0
0.2940	-3.93684	12.2141	-3.38833	0.250316	0
0.2947	-3.63017	12.2141	0.273716	2.99416	0
0.2953	-1.80439	12.2141	-0.335961	4.52013	0
0.2960	-1.19104	11.2981	0.579353	2.07955	0
0.2967	-2.11106	8.86234	3.93577	1.4682	0
0.2973	-1.19104	5.80881	2.71562	3.90878	0
0.2980	0.641876	5.1981	-0.946436	5.43474	0
0.2987	0.0285278	3.36599	-1.25207	4.21686	0
0.2993	-0.278146	-0.908958	-0.335961	2.6909	0
0.3000	0.641876	-3.95539	-0.335961	2.38282	0
0.3007	1.55477	-5.1768	-0.946436	2.07955	0
0.3013	-0.278146	-5.78751	-2.47222	1.4682	0
0.3020	-1.49771	-7.61962	-4.60849	3.90878	0
0.3027	-0.884363	-9.45174	-4.91412	7.26879	0
0.3033	1.24809	-8.53568	-3.0827	2.38282	0
0.3040	2.46766	-4.26074	-0.946436	-4.32758	0
0.3047	1.55477	-2.73398	-1.25207	-1.58373	0
0.3053	-0.278146	-3.34468	-2.16739	3.30225	0
0.3060	-0.58482	-1.21431	-1.86255	0.856851	0
0.3067	0.335202	0.92316	-1.55691	-1.58373	0
0.3073	1.24809	1.22851	-1.25207	1.16493	0
0.3080	1.24809	1.22851	0.273716	2.99416	0
0.3087	0.641876	0.92316	1.49467	2.38282	0
0.3093	-0.278146	0.00710123	-0.0311222	0.856851	0
0.3100	0.0285278	0.617807	-1.86255	-1.58373	0
0.3107	1.55477	0.312454	-1.25207	-1.887	0
0.3113	1.24809	-0.603605	2.40998	-1.58373	0
0.3120	-0.884363	0.92316	5.15672	-1.58373	0
0.3127	-1.49771	2.44993	2.71562	-0.361033	0
0.3133	0.335202	3.97669	-2.16739	0.250316	0
0.3140	1.86144	7.33558	-2.77786	-0.0577652	0
0.3147	1.55477	9.16769	-0.946436	1.16493	0
0.3153	0.641876	7.64093	-2.16739	2.07955	0
0.3160	0.941418	8.55699	-1.25207	1.77628	0
0.3167	2.16811	12.2141	1.49467	2.38282	0
0.3173	1.55477	14.0462	0.884191	1.77628	0
0.3180	-1.19104	15.8784	-0.335961	0.250316	0
0.3187	-0.884363	17.0998	1.49467	1.77628	0
0.3193	1.55477	15.573	2.40998	1.77628	0
0.3200	-0.58482	13.7409	0.884191	0.250316	0
0.3207	-4.85686	12.5195	1.8003	2.6909	0
0.3213	-4.85686	8.55699	3.63093	2.99416	0
0.3220	-3.93684	3.36599	2.10514	-0.669114	0
0.3227	-5.1564	-0.603605	-0.335961	-0.0577652	0
0.3233	-3.93684	-5.78751	1.18983	1.77628	0
0.3240	-0.884363	-8.84104	3.32609	0.856851	0
0.3247	-0.278146	-8.84104	1.8003	2.07955	0
0.3253	-1.19104	-11.2839	-0.0311222	2.38282	0
0.3260	-2.71728	-18.2999	1.49467	0.250316	0
0.3267	-3.93684	-22.5748	0.579353	0.856851	0
0.3273	-4.85686	-22.8802	-0.946436	1.4682	0
0.3280	-3.93684	-24.4069	-0.335961	-2.49835	0
0.3287	-2.11106	-24.1016	-0.946436	-2.49835	0
0.3293	-2.71728	-20.7427	-1.55691	-0.669114	0
0.3300	-4.85686	-19.5213	0.884191	-2.49835	0
0.3307	-5.1564	-20.7427	1.18983	-0.669114	0
0.3313	-3.93684	-16.1624	-0.641597	3.30225	0
0.3320	-6.3831	-7.00892	3.02045	0.553583	0
0.3327	-7.60267	-0.298252	5.15672	-2.49835	0
0.3333	-3.02395	4.5874	0.579353	-1.27565	0
0.3340	0.641876	8.25163	-1.25207	-1.887	0
0.3347	-0.58482	7.94628	0.579353	-1.887	0
0.3353	-0.278146	6.41952	2.40998	1.16493	0
0.3360	2.77433	6.72487	4.2414	0.553583	0
0.3367	3.08101	6.72487	4.2414	-0.972381	0
0.3373	-0.278146	5.80881	-0.0311222	0.250316	0
0.3380	-1.19104	5.80881	-1.25207	-1.27565	0
0.3387	1.55477	5.50346	-0.0311222	-2.80161	0
0.3393	2.77433	6.11416	-0.946436	-0.669114	0
0.3400	2.46766	8.55699	-0.335961	-0.361033	0
0.3407	3.38768	8.86234	2.40998	-1.58373	0
0.3413	4.30057	8.55699	2.40998	-0.972381	0
0.3420	4.30057	9.47305	1.49467	-0.669114	0
0.3427	3.68722	10.382	2.40998	0.856851	0
0.3433	2.77433	9.47305	3.02045	1.16493	0
0.3440	1.86144	8.25163	3.63093	-1.58373	0
0.3447	3.08101	7.03022	4.54624	-1.27565	0
0.3453	3.38768	6.41952	3.32609	2.07955	0
0.3460	0.641876	6.72487	2.10514	-0.0577652	0
0.3467	-0.58482	6.72487	3.32609	-1.887	0
0.3473	1.55477	2.75528	5.15672	2.07955	0
0.3480	1.55477	0.312454	5.15672	3.90878	0
0.3487	1.55477	3.06063	5.15672	2.07955	0
0.3493	1.55477	5.80881	5.15672	1.77628	0
0.3500	1.55477	4.5874	5.15672	1.16493	0
0.3507	1.55477	3.06063	5.15672	2.99416	0
0.3513	1.55477	2.44993	5.15672	5.74283	0
0.3520	1.55477	1.83922	5.15672	3.60551	0
0.3527	1.55477	4.89275	5.15672	0.856851	0
0.3533	1.55477	11.2981	5.15672	1.4682	0
0.3540	1.55477	14.0462	5.15672	0.553583	0
0.3547	1.55477	14.0462	5.15672	-1.58373	0
0.3553	1.55477	14.6569	5.15672	0.553583	0
0.3560	1.55477	14.0462	5.15672	3.90878	0
0.3567	1.55477	13.1302	5.15672	5.74283	0
0.3573	1.55477	12.2141	5.15672	5.43474	0
0.3580	1.55477	8.86234	5.15672	2.38282	0
0.3587	1.55477	4.89275	5.15672	2.38282	0
0.3593	1.55477	2.14457	5.15672	3.90878	0
0.3600	1.55477	-3.65003	0.884191	2.38282	0
0.3607	1.55477	-11.5892	0.579353	2.38282	0
0.3613	1.55477	-16.1624	1.49467	4.82821	0
0.3620	1.55477	-21.6588	-0.0311222	4.82821	0
0.3627	1.55477	-28.6748	-0.335961	4.52013	0
0.3633	1.55477	-29.2855	2.71562	3.90878	0
0.3640	1.55477	-25.323	2.71562	0.553583	0
0.3647	1.55477	-24.4069	-1.55691	-0.972381	0
0.3653	1.55477	-23.4909	-2.16739	0.250316	0
0.3660	1.55477	-20.4374	-0.946436	-0.972381	0
0.3667	1.55477	-17.3838	-1.55691	-3.41296	0
0.3673	1.55477	-15.2464	-0.0311222	-4.32758	0
0.3680	1.55477	-13.7267	2.10514	-6.77297	0
0.3687	1.55477	-12.8106	0.273716	-8.29894	0
0.3693	1.55477	-11.2839	-2.77786	-7.99086	0
0.3700	1.55477	-9.7571	-3.69317	-8.29894	0
0.3707	1.55477	-7.31427	-1.25207	-7.07624	0
0.3713	1.55477	-3.34468	2.40998	-3.72104	0
0.3720	-3.02395	-0.603605	1.49467	-2.49835	0
0.3727	-1.19104	-1.21431	-0.946436	-2.49835	0
0.3733	-1.49771	-1.21431	0.273716	-0.361033	0
0.3740	-2.4106	0.92316	-0.335961	2.07955	0
0.3747	0.941418	3.06063	-3.69317	1.4682	0
0.3753	4.91392	4.5874	-2.47222	0.250316	0
0.3760	3.38768	4.89275	-0.641597	-0.361033	0
0.3767	1.24809	4.89275	-2.47222	-0.972381	0
0.3773	2.46766	7.03022	-1.86255	-1.27565	0
0.3780	1.55477	9.16769	-0.0311222	-0.972381	0
0.3787	-2.11106	7.94628	-2.16739	0.856851	0
0.3793	-0.884363	6.72487	-2.77786	2.38282	0
0.3800	3.38768	7.94628	0.579353	1.16493	0
0.3807	3.38768	9.7784	2.40998	-1.58373	0
0.3813	3.38768	10.9927	0.579353	-0.361033	0
0.3820	3.9939	13.7409	-3.0827	1.77628	0
0.3827	1.55477	17.7105	-3.99881	1.77628	0
0.3833	1.86144	18.9319	0.884191	0.856851	0
0.3840	5.82681	15.2677	3.32609	0.250316	0
0.3847	4.91392	10.0767	-1.86255	0.250316	0
0.3853	1.55477	7.64093	-4.60849	0.553583	0
0.3860	3.38768	8.25163	-1.25207	0.250316	0
0.3867	4.30057	7.33558	-0.335961	0.553583	0
0.3873	0.641876	3.97669	-2.16739	0.856851	0
0.3880	-1.19104	-1.21431	-0.641597	-0.0577652	0
0.3887	1.24809	-6.09286	0.579353	-0.972381	0
0.3893	0.641876	-9.7571	0.273716	-1.27565	0
0.3900	-2.71728	-12.5053	0.579353	-1.887	0
0.3907	-2.11106	-14.941	-0.0311222	-0.972381	0
0.3913	1.24809	-15.8571	-1.55691	0.856851	0
0.3920	1.55477	-14.941	-0.0311222	-0.361033	0
0.3927	-1.19104	-13.7267	1.8003	-1.887	0
0.3933	-1.19104	-12.1999	-0.335961	-1.58373	0
0.3940	-0.278146	-10.0624	-2.16739	-1.58373	0
0.3947	-2.11106	-8.84104	-0.641597	-2.19508	0
0.3953	-3.02395	-7.61962	1.18983	-1.58373	0
0.3960	-3.02395	-5.1768	1.18983	-2.19508	0
0.3967	-3.02395	-3.34468	1.18983	-3.10969	0
0.3973	-3.02395	-0.908958	1.18983	-1.58373	0
0.3980	-3.02395	4.89275	1.18983	0.856851	0
0.3987	-3.02395	10.382	1.18983	0.250316	0
0.3993	-3.02395	10.9927	1.18983	-1.27565	0
0.4000	-3.02395	10.6874	1.18983	0.250316	0
0.4007	-3.02395	11.2981	1.18983	2.07955	0
0.4013	-3.02395	9.16769	1.18983	1.16493	0
0.4020	-3.02395	7.03022	1.18983	-0.0577652	0
0.4027	-3.02395	7.64093	1.18983	-1.27565	0
0.4033	-3.02395	7.64093	1.18983	-2.49835	0
0.4040	-3.02395	4.28204	1.18983	-1.58373	0
0.4047	-3.02395	-0.298252	1.18983	-0.972381	0
0.4053	-3.02395	-1.51966	1.18983	-2.49835	0
0.4060	-3.02395	0.617807	1.18983	-1.58373	0
0.4067	-3.02395	2.75528	1.18983	1.4682	0
0.4073	-3.02395	1.22851	1.18983	1.77628	0
0.4080	-2.4106	-0.298252	2.10514	1.77628	0
0.4087	-0.58482	-0.908958	-1.25207	1.4682	0
0.4093	0.941418	-2.42862	-1.55691	-1.27565	0
0.4100	1.55477	-3.34468	-1.55691	-0.361033	0
0.4107	2.46766	-0.908958	-3.0827	3.60551	0
0.4113	3.68722	0.92316	-2.16739	2.38282	0
0.4120	3.08101	0.312454	-1.25207	0.553583	0
0.4127	2.46766	0.312454	-3.0827	2.07955	0
0.4133	2.46766	0.92316	-3.0827	0.250316	0
0.4140	1.24809	-0.603605	-2.77786	-2.49835	0
0.4147	0.335202	-3.03933	-2.77786	-1.27565	0
0.4153	1.86144	-3.95539	-1.86255	0.250316	0
0.4160	1.55477	-3.03933	-0.335961	1.4682	0
0.4167	0.335202	-2.73398	0.273716	3.60551	0
0.4173	3.68722	-5.1768	-0.641597	3.30225	0
0.4180	7.65972	-5.78751	-3.0827	1.16493	0
0.4187	3.68722	-2.42862	-1.55691	1.16493	0
0.4193	-1.19104	-3.03933	3.32609	1.16493	0
0.4200	-1.19104	-7.00892	2.10514	-0.669114	0
0.4207	-1.19104	-7.31427	-3.99881	-0.669114	0
0.4213	-3.02395	-7.00892	-3.0827	0.250316	0
0.4220	-3.02395	-7.31427	-1.25207	1.16493	0
0.4227	-2.4106	-2.42862	-3.99881	2.99416	0
0.4233	-3.93684	2.75528	-2.16739	3.90878	0
0.4240	-5.76975	-0.908958	0.579353	0.856851	0
0.4247	-4.85686	-3.95539	-2.16739	-2.49835	0
0.4253	-0.884363	1.22851	-3.99881	-3.41296	0
0.4260	0.641876	6.41952	-2.77786	-3.41296	0
0.4267	-0.884363	5.80881	-4.30365	-3.10969	0
0.4273	0.335202	5.80881	-3.99881	-2.19508	0
0.4280	2.16811	8.25163	1.49467	-3.72104	0
0.4287	-0.278146	8.25163	2.40998	-6.16162	0
0.4293	-2.11106	5.80881	-1.25207	-4.02431	0
0.4300	-2.11106	6.72487	-1.25207	-0.0577652	0
0.4307	-1.80439	8.25163	0.579353	-0.669114	0
0.4313	-1.19104	4.5874	0.579353	-1.27565	0
0.4320	-1.19104	2.14457	0.579353	-0.0577652	0
0.4327	-1.19104	3.97669	0.579353	-1.58373	0
0.4333	-1.19104	5.50346	0.579353	-4.32758	0
0.4340	-1.19104	6.11416	0.579353	-3.41296	0
0.4347	-1.19104	8.55699	0.579353	-0.361033	0
0.4353	-1.19104	10.6874	0.579353	-0.669114	0
0.4360	-1.19104	11.2981	0.579353	-2.19508	0
0.4367	-1.19104	12.2141	0.579353	-0.669114	0
0.4373	-1.19104	13.4355	0.579353	2.07955	0
0.4380	-1.19104	16.1837	0.579353	1.4682	0
0.4387	-1.19104	18.3212	0.579353	-0.669114	0
0.4393	-1.19104	20.4587	0.579353	-0.361033	0
0.4400	-1.19104	26.864	0.579353	2.07955	0
0.4407	-1.19104	33.2764	0.579353	2.38282	0
0.4413	-1.19104	32.6657	0.579353	2.07955	0
0.4420	-1.19104	30.2229	0.579353	3.60551	0
0.4427	-1.19104	30.2229	0.579353	4.21686	0
0.4433	-1.19104	28.6961	0.579353	2.99416	0
0.4440	-1.19104	22.2837	3.32609	3.90878	0
0.4447	-1.19104	14.9623	1.8003	4.52013	0
0.4453	-1.19104	4.89275	-2.16739	3.90878	0
0.4460	-1.19104	-3.95539	-4.91412	4.21686	0
0.4467	-1.19104	-11.2839	-2.47222	4.21686	0
0.4473	-1.19104	-18.9106	-0.335961	4.21686	0
0.4480	-1.19104	-26.8427	-1.86255	6.65744	0
0.4487	-1.19104	-33.5604	-3.38833	6.65744	0
0.4493	-1.19104	-39.9657	-0.946436	3.30225	0
0.4500	-1.19104	-44.546	0.579353	1.16493	0
0.4507	-1.19104	-45.4621	-1.55691	0.250316	0
0.4513	-1.19104	-45.4621	-1.25207	-1.27565	0
0.4520	-1.19104	-45.1567	1.49467	-1.887	0
0.4527	-1.19104	-40.8818	0.884191	-3.41296	0
0.4533	-1.19104	-35.3926	-1.55691	-6.46489	0
0.4540	-1.19104	-31.1176	-1.25207	-6.77297	0
0.4547	-1.19104	-26.5444	0.884191	-5.55027	0
0.4553	-1.19104	-21.6588	2.71562	-7.07624	0
0.4560	-7.90934	-17.9945	1.8003	-9.21355	0
0.4567	-7.90934	-11.8946	-1.55691	-7.99086	0
0.4573	-5.46308	-5.48215	-2.47222	-6.77297	0
0.4580	-5.76975	-5.48215	0.273716	-5.55027	0
0.4587	-6.68264	-6.70357	1.49467	-3.10969	0
0.4593	-3.33062	-3.95539	0.884191	-2.19508	0
0.4600	-1.80439	-2.42862	2.10514	-4.32758	0
0.4607	-4.24351	-2.42862	3.02045	-5.55027	0
0.4613	-4.24351	1.83922	2.40998	-3.72104	0
0.4620	-1.80439	5.50346	2.71562	-2.49835	0
0.4627	-0.278146	4.89275	2.10514	-1.58373	0
0.4633	-0.278146	3.97669	1.49467	-0.0577652	0
0.4640	0.641876	6.11416	2.40998	-0.972381	0
0.4647	2.16811	7.64093	1.8003	-3.10969	0
0.4653	3.9939	7.94628	-0.946436	-0.669114	0
0.4660	2.77433	7.94628	0.579353	0.856851	0
0.4667	0.641876	7.03022	3.93577	-1.58373	0
0.4673	1.86144	4.89275	2.40998	-1.27565	0
0.4680	3.9939	2.75528	-0.335961	1.16493	0
0.4687	3.38768	3.06063	-0.641597	-1.27565	0
0.4693	2.46766	4.89275	-0.946436	-2.80161	0
0.4700	3.08101	4.5874	-1.25207	-0.669114	0
0.4707	3.38768	1.83922	-0.335961	-0.669114	0
0.4713	3.08101	0.617807	-0.0311222	-1.27565	0
0.4720	2.46766	1.22851	0.579353	1.16493	0
0.4727	1.55477	1.22851	0.579353	3.30225	0
0.4733	-0.278146	0.617807	-1.25207	3.30225	0
0.4740	-0.884363	0.617807	-2.16739	3.90878	0
0.4747	0.641876	0.617807	0.273716	3.90878	0
0.4753	2.77433	0.617807	4.2414	4.21686	0
0.4760	0.941418	1.83922	6.07203	4.52013	0
0.4767	-2.11106	4.28204	3.32609	2.07955	0
0.4773	-1.80439	4.5874	-0.335961	-0.0577652	0
0.4780	-1.19104	0.92316	0.579353	1.4682	0
0.4787	-2.11106	-0.603605	4.2414	2.6909	0
0.4793	-0.278146	2.14457	6.07203	0.250316	0
0.4800	1.55477	3.97669	4.85188	-2.19508	0
0.4807	0.941418	3.97669	-0.0311222	-1.58373	0
0.4813	1.24809	3.67134	-4.30365	-0.669114	0
0.4820	3.38768	5.1981	-2.77786	-0.361033	0
0.4827	4.60724	7.64093	0.273716	-0.0577652	0
0.4833	5.52013	7.94628	-1.25207	2.38282	0
0.4840	6.13348	6.11416	-1.25207	3.30225	0
0.4847	5.21346	6.11416	2.10514	0.250316	0
0.4853	3.68722	6.72487	2.10514	-1.58373	0
0.4860	3.38768	4.28204	-0.641597	0.856851	0
0.4867	4.91392	2.44993	-1.25207	1.4682	0
0.4873	6.13348	2.44993	-0.335961	-0.361033	0
0.4880	3.9939	3.67134	0.273716	-0.0577652	0
0.4887	1.86144	4.5874	2.10514	1.16493	0
0.4893	0.941418	3.97669	2.40998	1.4682	0
0.4900	-1.19104	1.53387	0.579353	1.4682	0
0.4907	-2.4106	-0.603605	-0.335961	1.4682	0
0.4913	0.335202	-2.42862	1.49467	2.07955	0
0.4920	-0.278146	-1.51966	1.8003	2.99416	0
0.4927	-0.278146	1.22851	-1.25207	1.77628	0
0.4933	-0.278146	1.22851	-2.77786	0.250316	0
0.4940	-0.278146	-1.82502	-1.25207	1.16493	0
0.4947	-0.278146	-3.65003	-1.25207	2.99416	0
0.4953	-0.278146	-4.26074	-2.16739	3.30225	0
0.4960	-0.278146	-4.26074	-0.641597	1.4682	0
0.4967	-0.278146	-3.65003	-1.55691	-2.19508	0
0.4973	-0.278146	-3.34468	-3.99881	-3.41296	0
0.4980	-0.278146	-0.603605	-1.55691	-0.669114	0
0.4987	-0.278146	1.83922	0.273716	0.250316	0
0.4993	-0.278146	0.312454	-1.55691	-0.0577652	0
0.5000	-0.278146	-1.21431	-0.335961	1.4682	0
0.5007	-0.278146	-0.603605	3.32609	2.07955	0
0.5013	-0.278146	-2.13037	1.49467	0.856851	0
0.5020	-0.278146	-3.95539	-1.55691	2.99416	0
0.5027	-0.278146	-4.26074	-0.946436	4.52013	0
0.5033	-0.278146	-7.92498	1.49467	2.07955	0
0.5040	-2.4106	-13.7267	1.8003	-0.0577652	0
0.5047	-2.4106	-11.5892	-0.946436	-2.19508	0
0.5053	-2.71728	-9.7571	-3.99881	-3.41296	0
0.5060	-3.02395	-8.84104	-2.77786	-0.972381	0
0.5067	-1.19104	-8.53568	-1.25207	-0.669114	0
0.5073	-0.278146	-9.14639	-1.55691	-4.32758	0
0.5080	-3.02395	-8.23033	-0.0311222	-3.10969	0
0.5087	-3.93684	-6.09286	1.18983	0.250316	0
0.5093	-2.71728	-6.09286	-1.86255	0.250316	0
0.5100	-2.11106	-6.09286	-1.86255	-0.361033	0
0.5107	-3.02395	-3.95539	2.10514	-0.972381	0
0.5113	-3.33062	-2.73398	2.40998	-2.19508	0
0.5120	-2.11106	-1.51966	0.884191	-1.27565	0
0.5127	-0.278146	3.06063	1.49467	-0.0577652	0
0.5133	0.0285278	6.72487	-0.335961	0.250316	0
0.5140	-1.19104	7.03022	-2.47222	2.6909	0
0.5147	-2.11106	9.47305	0.884191	3.90878	0
0.5153	-1.19104	18.6265	3.63093	2.38282	0
0.5160	-1.19104	27.1693	0.579353	2.99416	0
0.5167	-1.19104	28.3907	-2.16739	5.74283	0
0.5173	-1.19104	25.6426	-1.25207	4.21686	0
0.5180	-1.19104	24.7265	0.273716	0.250316	0
0.5187	-1.19104	23.1997	1.18983	-0.669114	0
0.5193	-1.19104	21.3747	1.49467	2.07955	0
0.5200	-1.19104	21.0694	-0.0311222	3.90878	0
0.5207	-1.19104	17.7105	-2.77786	4.21686	0
0.5213	-1.19104	10.9927	-3.0827	6.65744	0
0.5220	-1.19104	7.33558	0.273716	7.87533	0
0.5227	-1.19104	4.89275	0.884191	4.52013	0
0.5233	-1.19104	0.312454	-1.86255	2.99416	0
0.5240	-1.19104	-3.34468	-2.77786	5.43474	0
0.5247	-1.19104	-7.92498	-0.946436	5.13148	0
0.5253	-1.19104	-14.3374	0.579353	1.77628	0
0.5260	-1.19104	-17.0785	-0.0311222	0.856851	0
0.5267	-1.19104	-17.0785	-1.25207	1.16493	0
0.5273	-1.19104	-20.7427	-0.946436	2.38282	0
0.5280	-0.278146	-26.2391	1.18983	2.07955	0
0.5287	0.941418	-27.7587	0.273716	-2.80161	0
0.5293	-3.02395	-28.3694	-3.69317	-7.07624	0
0.5300	-5.76975	-30.5069	-3.99881	-7.07624	0
0.5307	-4.24351	-29.2855	-1.86255	-7.99086	0
0.5313	-5.76975	-21.9641	-1.25207	-8.6022	0
0.5320	-8.20888	-14.032	-1.86255	-5.55027	0
0.5327	-7.29599	-7.31427	-1.25207	-3.72104	0
0.5333	-6.68264	-0.603605	0.579353	-4.32758	0
0.5340	-6.68264	3.06063	1.49467	-3.41296	0
0.5347	-5.46308	0.92316	-0.946436	-2.49835	0
0.5353	-5.46308	0.312454	-3.0827	-3.10969	0
0.5360	-4.24351	2.75528	1.18983	-2.80161	0
0.5367	-0.278146	2.44993	3.02045	-2.19508	0
0.5373	-0.278146	2.14457	-1.25207	-3.72104	0
0.5380	-3.33062	3.97669	-1.86255	-5.24701	0
0.5387	-3.02395	3.36599	0.884191	-3.41296	0
0.5393	-0.884363	2.75528	-0.335961	-1.27565	0
0.5400	-1.19104	5.80881	-0.335961	-1.58373	0
0.5407	-1.19104	5.80881	1.8003	-2.80161	0
0.5413	-1.19104	1.53387	-0.641597	-4.32758	0
0.5420	-1.19104	0.92316	-2.77786	-4.93893	0
0.5427	-1.19104	2.75528	-1.25207	-2.19508	0
0.5433	-1.19104	2.14457	-1.55691	0.856851	0
0.5440	-1.19104	2.14457	-0.641597	-0.361033	0
0.5447	-1.19104	3.36599	1.49467	-0.0577652	0
0.5453	-1.19104	3.97669	0.579353	1.16493	0
0.5460	-1.19104	5.50346	-1.25207	-1.58373	0
0.5467	-1.19104	7.64093	0.579353	-3.72104	0
0.5473	-1.19104	5.80881	1.49467	-1.58373	0
0.5480	-1.19104	3.97669	2.40998	-0.361033	0
0.5487	-1.19104	5.1981	2.40998	-0.972381	0
0.5493	-1.19104	6.72487	-1.25207	-1.58373	0
0.5500	-1.19104	7.64093	-2.77786	-1.27565	0
0.5507	-1.19104	8.55699	1.18983	-0.361033	0
0.5513	-1.19104	7.94628	3.32609	1.16493	0
0.5520	-1.19104	5.80881	3.02045	1.16493	0
0.5527	-1.19104	5.80881	2.40998	0.856851	0
0.5533	-1.19104	6.11416	-0.0311222	0.250316	0
0.5540	-1.19104	3.97669	-1.25207	0.250316	0
0.5547	-1.19104	2.75528	-0.335961	0.856851	0
0.5553	-1.19104	3.97669	-1.55691	-0.0577652	0
0.5560	-1.19104	4.89275	-1.55691	-0.0577652	0
0.5567	-1.19104	4.89275	0.579353	3.60551	0
0.5573	-1.19104	5.80881	-0.335961	4.52013	0
0.5580	-1.19104	8.55699	-1.86255	2.07955	0
0.5587	-1.19104	10.9927	0.884191	3.90878	0
0.5593	-1.19104	8.86234	2.10514	5.13148	0
0.5600	-1.19104	6.72487	2.40998	2.99416	0
0.5607	-1.19104	7.94628	5.46235	4.82821	0
0.5613	-1.19104	7.33558	3.32609	7.57206	0
0.5620	-1.19104	3.06063	-2.16739	4.21686	0
0.5627	-1.19104	1.22851	-0.0311222	2.99416	0
0.5633	-1.19104	2.14457	3.32609	5.13148	0
0.5640	-1.19104	2.44993	1.49467	2.6909	0
0.5647	-1.19104	3.06063	1.49467	-0.361033	0
0.5653	-1.19104	1.53387	3.02045	-0.0577652	0
0.5660	-1.19104	-1.82502	-0.335961	-1.58373	0
0.5667	-1.19104	-3.65003	-1.25207	-2.19508	0
0.5673	-1.19104	-6.70357	2.40998	1.16493	0
0.5680	-1.19104	-12.5053	2.71562	2.07955	0
0.5687	-1.19104	-14.941	-0.335961	-0.0577652	0
0.5693	-1.19104	-15.2464	-0.641597	-1.27565	0
0.5700	-1.19104	-17.0785	0.884191	-2.80161	0
0.5707	-1.19104	-18.9106	1.49467	-3.72104	0
0.5713	-1.19104	-18.9106	2.71562	-3.10969	0
0.5720	-1.19104	-17.0785	4.2414	-3.41296	0
0.5727	-1.19104	-15.2464	3.93577	-3.41296	0
0.5733	-1.19104	-14.3374	1.18983	-1.887	0
0.5740	-1.19104	-12.5053	-0.335961	-1.58373	0
0.5747	-1.19104	-8.23033	1.49467	-2.49835	0
0.5753	-1.19104	-7.31427	3.32609	-3.41296	0
0.5760	-0.278146	-8.23033	3.32609	-3.72104	0
0.5767	-2.11106	-8.23033	-0.0311222	-2.49835	0
0.5773	-3.02395	-8.53568	-3.0827	-1.27565	0
0.5780	-3.02395	-5.78751	-0.335961	-1.58373	0
0.5787	-3.63017	1.53387	0.884191	-3.10969	0
0.5793	-1.19104	3.97669	-3.0827	-3.41296	0
0.5800	2.46766	1.53387	-3.99881	-4.32758	0
0.5807	3.38768	3.97669	0.273716	-4.02431	0
0.5813	2.46766	7.03022	-0.335961	-1.58373	0
0.5820	4.30057	4.5874	-3.0827	0.553583	0
0.5827	5.52013	2.75528	-3.0827	0.250316	0
0.5833	5.52013	3.97669	-0.335961	-0.669114	0
0.5840	5.52013	3.97669	3.02045	-0.972381	0
0.5847	4.60724	4.89275	4.2414	-1.58373	0
0.5853	4.91392	7.64093	-0.641597	-1.887	0
0.5860	7.35305	9.16769	-3.0827	-0.972381	0
0.5867	7.04637	10.382	1.49467	-0.0577652	0
0.5873	3.38768	12.2141	3.63093	0.250316	0
0.5880	2.46766	10.9927	1.49467	0.250316	0
0.5887	4.60724	9.7784	0.579353	-0.361033	0
0.5893	4.30057	9.47305	0.579353	-0.669114	0
0.5900	2.46766	7.64093	-0.0311222	2.38282	0
0.5907	2.16811	7.33558	0.579353	5.43474	0
0.5913	2.77433	9.16769	-0.641597	4.82821	0
0.5920	3.38768	7.33558	-2.47222	3.60551	0
0.5927	4.60724	5.50346	-0.946436	3.60551	0
0.5933	5.21346	7.64093	0.884191	2.07955	0
0.5940	2.16811	7.94628	0.884191	0.856851	0
0.5947	-0.884363	5.1981	0.579353	2.6909	0
0.5953	0.641876	2.75528	-0.946436	4.21686	0
0.5960	2.46766	-1.82502	-0.641597	4.21686	0
0.5967	2.16811	-6.70357	-0.0311222	3.90878	0
0.5973	1.86144	-7.00892	-2.47222	2.6909	0
0.5980	0.641876	-8.53568	-3.38833	2.07955	0
0.5987	-1.80439	-12.1999	0.579353	3.90878	0
0.5993	-2.4106	-12.5053	2.10514	4.21686	0
0.6000	-2.4106	-11.2839	-0.641597	1.16493	0
0.6007	-2.4106	-13.116	-1.55691	-0.669114	0
0.6013	-2.4106	-13.4213	-0.641597	1.16493	0
0.6020	-2.4106	-8.84104	-2.16739	2.38282	0
0.6027	-2.4106	-4.56609	-3.99881	-0.0577652	0
0.6033	-2.4106	-3.65003	-3.0827	-2.49835	0
0.6040	-2.4106	-4.26074	-2.16739	-0.361033	0
0.6047	-2.4106	-2.42862	-2.16739	2.38282	0
0.6053	-2.4106	-0.298252	-0.946436	1.16493	0
0.6060	-2.4106	1.83922	-0.641597	-0.669114	0
0.6067	-2.4106	4.28204	-2.47222	0.250316	0
0.6073	-2.4106	7.33558	-2.16739	1.4682	0
0.6080	-2.4106	10.382	0.884191	0.250316	0
0.6087	-2.4106	11.2981	1.49467	-1.27565	0
0.6093	-2.4106	9.47305	-0.641597	0.250316	0
0.6100	-2.4106	4.89275	-2.16739	2.99416	0
0.6107	-2.4106	2.75528	-1.55691	2.07955	0
0.6113	-2.4106	3.97669	1.49467	0.250316	0
0.6120	-2.4106	5.80881	2.40998	0.250316	0
0.6127	-2.4106	8.25163	-0.335961	-0.669114	0
0.6133	-2.4106	9.7784	-1.86255	-1.58373	0
0.6140	-2.4106	8.25163	-0.641597	2.07955	0
0.6147	-2.4106	5.1981	-1.55691	3.90878	0
0.6153	-2.4106	5.1981	-3.0827	0.553583	0
0.6160	-2.4106	6.11416	-2.77786	0.250316	0
0.6167	-2.4106	3.36599	-2.77786	3.30225	0
0.6173	-2.4106	3.06063	-1.86255	2.07955	0
0.6180	-2.4106	6.72487	-0.335961	-2.19508	0
0.6187	-2.4106	3.97669	-1.25207	-2.80161	0
0.6193	-2.4106	-2.73398	-0.946436	-0.669114	0
0.6200	-2.4106	-4.56609	2.10514	1.16493	0
0.6207	-2.4106	-4.26074	1.49467	-0.0577652	0
0.6213	-2.4106	-7.00892	-1.86255	-5.24701	0
0.6220	-2.4106	-9.14639	-3.0827	-6.46489	0
0.6227	-2.4106	-9.45174	-0.335961	-2.49835	0
0.6233	-2.4106	-9.14639	2.71562	-0.669114	0
0.6240	-3.02395	-8.53568	2.40998	-0.972381	0
0.6247	-3.93684	-10.9785	-0.335961	0.856851	0
0.6253	-3.93684	-17.9945	-1.86255	1.16493	0
0.6260	-4.85686	-22.5748	-0.946436	-2.49835	0
0.6267	-6.98932	-20.7427	-0.0311222	-3.72104	0
0.6273	-8.51556	-16.1624	-0.335961	-3.41296	0
0.6280	-6.68264	-12.8106	-2.16739	-4.93893	0
0.6287	-3.93684	-11.8946	-2.16739	-6.16162	0
0.6293	-3.63017	-10.6732	0.884191	-7.07624	0
0.6300	-3.93684	-7.31427	1.8003	-7.37951	0
0.6307	-3.02395	-4.56609	-0.641597	-4.32758	0
0.6313	-3.63017	-1.51966	0.884191	-0.669114	0
0.6320	-4.85686	2.75528	4.85188	-0.0577652	0
0.6327	-4.85686	4.89275	4.2414	-0.669114	0
0.6333	-3.33062	3.97669	2.40998	-2.49835	0
0.6340	-1.80439	5.80881	3.02045	-4.63566	0
0.6347	0.641876	8.25163	3.32609	-2.49835	0
0.6353	1.55477	7.33558	3.32609	0.553583	0
0.6360	-0.278146	5.80881	3.32609	-1.27565	0
0.6367	-1.49771	6.11416	1.18983	-2.49835	0
0.6373	0.0285278	3.67134	-1.55691	0.250316	0
0.6380	0.335202	0.312454	-0.335961	0.856851	0
0.6387	-1.19104	1.22851	1.8003	-0.972381	0
0.6393	-0.278146	3.67134	0.579353	0.553583	0
0.6400	1.86144	3.67134	-2.16739	2.07955	0
0.6407	0.641876	1.22851	-0.641597	2.07955	0
0.6413	-2.4106	-0.298252	1.49467	2.99416	0
0.6420	-3.93684	0.312454	-0.0311222	2.99416	0
0.6427	-3.63017	3.06063	-1.25207	2.38282	0
0.6433	-1.80439	6.72487	0.884191	2.99416	0
0.6440	0.0285278	6.72487	3.02045	1.16493	0
0.6447	-0.58482	3.97669	2.71562	-1.887	0
0.6453	-1.19104	0.92316	1.8003	-0.972381	0
0.6460	0.335202	0.312454	0.884191	-0.669114	0
0.6467	0.0285278	2.44993	1.18983	-2.49835	0
0.6473	-0.278146	2.75528	2.10514	-1.27565	0
0.6480	2.46766	-0.603605	2.10514	-0.0577652	0
0.6487	2.46766	-2.13037	-0.0311222	-4.02431	0
0.6493	0.641876	0.92316	-1.55691	-6.16162	0
0.6500	3.38768	2.14457	-1.86255	-1.887	0
0.6507	6.13348	0.312454	-1.55691	-0.361033	0
0.6513	5.21346	2.14457	-1.55691	-2.80161	0
0.6520	4.60724	4.5874	-1.86255	-1.887	0
0.6527	3.9939	0.92316	-1.55691	2.07955	0
0.6533	3.38768	-2.13037	-1.55691	2.99416	0
0.6540	6.44016	-0.603605	-2.16739	0.250316	0
0.6547	6.13348	-0.603605	-2.16739	0.856851	0
0.6553	-1.80439	-2.42862	-1.86255	3.90878	0
0.6560	-4.55019	-2.73398	-1.25207	3.30225	0
0.6567	2.46766	-3.95539	0.579353	1.77628	0
0.6573	5.21346	-5.78751	1.49467	2.99416	0
0.6580	1.24809	-5.48215	-0.0311222	5.43474	0
0.6587	0.335202	-3.95539	1.18983	5.74283	0
0.6593	3.38768	-2.13037	3.32609	5.13148	0
0.6600	4.30057	-2.73398	0.884191	4.21686	0
0.6607	3.08101	-8.84104	-3.0827	1.4682	0
0.6613	2.16811	-14.6356	-2.16739	-1.58373	0
0.6620	0.641876	-11.5892	0.579353	-3.41296	0
0.6627	-2.11106	-5.48215	-0.0311222	-3.72104	0
0.6633	-5.1564	-2.42862	-2.47222	-2.49835	0
0.6640	-6.68264	0.312454	-4.60849	-0.361033	0
0.6647	-6.07643	3.97669	-4.60849	-0.669114	0
0.6653	-3.33062	4.89275	-3.0827	-1.887	0
0.6660	-3.02395	4.5874	-3.0827	-1.27565	0
0.6667	-6.07643	6.11416	-4.30365	-0.669114	0
0.6673	-4.85686	7.94628	-3.0827	-0.972381	0
0.6680	0.335202	5.50346	-0.946436	0.250316	0
0.6687	1.24809	4.5874	-0.641597	0.856851	0
0.6693	-0.278146	9.16769	-1.25207	0.250316	0
0.6700	0.941418	10.6874	-2.16739	1.77628	0
0.6707	2.16811	8.55699	-1.86255	2.99416	0
0.6713	1.55477	13.4355	0.884191	0.553583	0
0.6720	1.55477	18.9319	1.8003	-0.669114	0
0.6727	1.24809	14.0462	-1.25207	1.4682	0
0.6733	0.641876	10.0767	-3.0827	2.99416	0
0.6740	0.0285278	12.2141	-0.946436	2.07955	0
0.6747	-0.58482	10.382	-0.946436	1.16493	0
0.6753	0.0285278	6.72487	-3.0827	-0.361033	0
0.6760	-0.278146	7.33558	-3.0827	-0.0577652	0
0.6767	-3.02395	5.80881	-2.16739	2.07955	0
0.6773	-2.4106	1.22851	-1.25207	2.38282	0
0.6780	-2.11106	-2.42862	-2.16739	2.38282	0
0.6787	-5.76975	-7.92498	-4.60849	2.99416	0
0.6793	-7.29599	-11.8946	-5.5246	1.4682	0
0.6800	-6.3831	-15.2464	-1.25207	0.250316	0
0.6807	-8.51556	-20.7427	1.8003	2.99416	0
0.6813	-11.2614	-24.1016	-0.0311222	6.04609	0
0.6820	-10.9547	-22.8802	-2.47222	7.57206	0
0.6827	-11.2614	-22.8802	-0.946436	6.34936	0
0.6833	-10.3485	-23.4909	3.63093	2.6909	0
0.6840	-0.278146	-19.5213	4.85188	0.553583	0
0.6847	-0.278146	-13.7267	0.579353	1.16493	0
0.6853	-0.278146	-8.53568	-2.47222	-1.887	0
0.6860	-0.278146	-2.42862	-1.25207	-6.46489	0
0.6867	-0.278146	2.14457	-0.0311222	-6.46489	0
0.6873	-0.278146	3.67134	0.884191	-4.02431	0
0.6880	-0.278146	3.97669	0.884191	-1.887	0
0.6887	-0.278146	5.80881	-0.0311222	-0.972381	0
0.6893	-0.278146	6.72487	0.884191	-1.58373	0
0.6900	-0.278146	4.28204	1.49467	0.553583	0
0.6907	-0.278146	0.312454	-0.946436	6.04609	0
0.6913	-0.278146	-1.51966	-0.335961	6.96071	0
0.6920	-0.278146	0.617807	5.15672	3.90878	0
0.6927	-0.278146	5.80881	6.98814	3.30225	0
0.6933	-0.278146	11.2981	3.32609	3.90878	0
0.6940	-0.278146	13.7409	1.49467	4.82821	0
0.6947	-0.278146	12.8248	3.32609	6.65744	0
0.6953	-0.278146	13.4355	6.37767	6.65744	0
0.6960	-0.278146	16.7944	5.15672	4.82821	0
0.6967	-0.278146	17.0998	3.02045	4.82821	0
0.6973	-0.278146	14.9623	4.2414	4.82821	0
0.6980	-0.278146	14.0462	4.2414	3.90878	0
0.6987	-0.278146	14.0462	1.49467	2.99416	0
0.6993	-0.278146	13.4355	3.63093	1.16493	0
0.7000	-0.278146	12.8248	6.07203	-0.0577652	0
0.7007	-0.278146	10.382	3.32609	2.07955	0
0.7013	-0.278146	7.64093	2.40998	2.99416	0
0.7020	-0.278146	6.72487	3.63093	0.856851	0
0.7027	-0.278146	2.75528	0.579353	1.77628	0
0.7033	-0.278146	-6.09286	0.884191	2.99416	0
0.7040	-0.278146	-11.2839	6.37767	1.16493	0
0.7047	-0.278146	-11.2839	6.07203	2.6909	0
0.7053	-0.278146	-13.4213	0.884191	5.74283	0
0.7060	-0.278146	-18.9106	-0.946436	3.30225	0
0.7067	-0.278146	-22.5748	1.8003	1.16493	0
0.7073	-0.278146	-21.3534	5.15672	2.99416	0
0.7080	8.87929	-19.8266	5.46235	-1.58373	0
0.7087	11.9318	-21.0481	1.49467	-8.29894	0
0.7093	11.0117	-19.8266	-1.25207	-7.37951	0
0.7100	8.57261	-13.7267	-0.335961	-5.24701	0
0.7107	11.0117	-10.6732	-0.0311222	-7.07624	0
0.7113	14.3709	-11.5892	0.273716	-6.46489	0
0.7120	11.6251	-9.14639	0.579353	-4.32758	0
0.7127	9.79218	-5.78751	-1.25207	-6.16162	0
0.7133	13.458	-5.1768	-1.55691	-7.68759	0
0.7140	13.7647	-3.65003	2.10514	-6.46489	0
0.7147	9.79218	-0.603605	1.49467	-5.24701	0
0.7153	8.57261	0.312454	-1.86255	-5.55027	0
0.7160	9.4855	2.14457	0.579353	-6.77297	0
0.7167	8.26594	4.5874	3.32609	-7.99086	0
0.7173	8.87929	5.50346	0.579353	-7.99086	0
0.7180	9.4855	6.41952	-1.86255	-7.07624	0
0.7187	6.44016	9.47305	-1.25207	-5.85354	0
0.7193	5.52013	13.1302	-0.335961	-4.02431	0
0.7200	8.87929	16.1837	0.884191	-2.19508	0
0.7207	9.79218	18.3212	0.884191	-0.361033	0
0.7213	10.4055	18.9319	-0.335961	1.16493	0
0.7220	11.6251	19.2372	-0.0311222	1.77628	0
0.7227	10.7122	17.7105	-1.25207	1.16493	0
0.7233	10.4055	14.9623	-2.47222	1.16493	0
0.7240	13.7647	12.8248	0.273716	1.16493	0
0.7247	14.9842	10.9927	0.579353	0.553583	0
0.7253	11.6251	8.55699	-3.69317	-0.0577652	0
0.7260	9.4855	7.94628	-3.99881	0.553583	0
0.7267	8.57261	7.64093	-1.25207	2.6909	0
0.7273	8.26594	3.67134	-0.0311222	2.07955	0
0.7280	9.4855	0.312454	2.71562	-0.361033	0
0.7287	8.87929	0.312454	3.32609	-0.669114	0
0.7293	6.7397	-1.21431	-1.55691	-0.669114	0
0.7300	7.04637	-4.56609	-3.99881	-0.972381	0
0.7307	7.9664	-6.39821	1.18983	1.16493	0
0.7313	6.13348	-9.14639	4.54624	2.07955	0
0.7320	3.38768	-14.6356	1.18983	-1.58373	0
0.7327	2.46766	-16.7731	-3.0827	-3.41296	0
0.7333	1.86144	-15.2464	-2.16739	-2.49835	0
0.7340	0.641876	-14.6356	0.884191	-2.49835	0
0.7347	0.641876	-15.8571	-0.641597	-1.58373	0
0.7353	2.46766	-17.3838	-3.69317	-0.669114	0
0.7360	1.86144	-19.2159	-2.16739	-2.19508	0
0.7367	1.24809	-16.4678	-0.335961	-0.669114	0
0.7373	2.77433	-9.45174	-2.77786	1.16493	0
0.7380	0.941418	-6.09286	-3.99881	-2.49835	0
0.7387	-3.93684	-4.87145	-2.47222	-3.41296	0
0.7393	-4.24351	1.53387	-2.16739	0.250316	0
0.7400	-3.02395	7.03022	-1.25207	-0.0577652	0
0.7407	-3.93684	6.41952	2.10514	-4.02431	0
0.7413	-2.11106	7.03022	2.40998	-3.10969	0
0.7420	0.0285278	10.0767	-2.47222	-1.58373	0
0.7427	-0.58482	8.55699	-4.60849	-2.80161	0
0.7433	0.335202	6.41952	-0.946436	-1.58373	0
0.7440	-0.58482	5.80881	-0.946436	1.16493	0
0.7447	-3.02395	2.44993	-3.0827	1.16493	0
0.7453	-0.278146	0.92316	-0.335961	-1.27565	0
0.7460	1.86144	1.22851	1.49467	-2.80161	0
0.7467	-1.19104	0.312454	0.579353	-2.49835	0
0.7473	-2.4106	-1.51966	-0.0311222	0.250316	0
0.7480	-0.278146	-2.73398	0.579353	0.250316	0
0.7487	-0.278146	-5.78751	-0.0311222	-3.72104	0
0.7493	-2.11106	-8.84104	-0.641597	-3.41296	0
0.7500	-3.33062	-10.0624	-1.55691	1.4682	0
0.7507	-3.63017	-8.84104	-3.38833	1.77628	0
0.7513	-3.63017	-4.56609	-3.0827	-0.972381	0
0.7520	-4.85686	-2.13037	0.579353	-0.361033	0
0.7527	-6.68264	-6.09286	1.18983	-0.0577652	0
0.7533	-7.90934	-8.23033	-2.77786	-1.887	0
0.7540	-7.60267	-3.65003	-3.99881	-1.27565	0
0.7547	-6.3831	-0.603605	-1.25207	0.856851	0
0.7553	-4.55019	-3.34468	0.273716	-0.669114	0
0.7560	-4.55019	-6.70357	0.884191	-2.80161	0
0.7567	-4.55019	-10.0624	0.579353	-2.49835	0
0.7573	-4.55019	-11.5892	-2.16739	0.250316	0
0.7580	-4.55019	-10.6732	-3.69317	2.07955	0
0.7587	-4.55019	-11.5892	-0.641597	1.16493	0
0.7593	-4.55019	-11.5892	0.579353	0.553583	0
0.7600	-4.55019	-6.09286	-1.25207	1.77628	0
0.7607	-4.55019	-1.21431	-0.946436	0.250316	0
0.7613	-4.55019	2.14457	-0.335961	-0.972381	0
0.7620	-4.55019	6.72487	-3.0827	1.16493	0
0.7627	-4.55019	8.86234	-4.91412	2.07955	0
0.7633	-4.55019	7.94628	-1.25207	-0.361033	0
0.7640	-4.55019	7.33558	3.32609	-1.58373	0
0.7647	-4.55019	6.72487	2.40998	-0.361033	0
0.7653	-4.55019	5.80881	-0.946436	1.16493	0
0.7660	-4.55019	4.89275	-1.25207	2.99416	0
0.7667	-4.55019	3.97669	-0.335961	3.30225	0
0.7673	-4.55019	3.06063	-0.946436	2.07955	0
0.7680	-4.55019	2.14457	0.273716	2.99416	0
0.7687	-4.55019	-0.298252	1.18983	4.52013	0
0.7693	-4.55019	-0.908958	-0.641597	5.74283	0
0.7700	-4.55019	0.92316	-2.16739	7.26879	0
0.7707	-4.55019	0.00710123	-1.55691	9.40129	0
0.7713	-4.55019	-3.03933	-0.641597	8.18341	0
0.7720	-4.55019	-2.13037	0.273716	3.90878	0
0.7727	-4.55019	-0.908958	-0.335961	1.16493	0
0.7733	-4.55019	-2.42862	-1.86255	3.90878	0
0.7740	-4.55019	-0.298252	-1.86255	5.13148	0
0.7747	-4.55019	3.06063	-1.25207	1.16493	0
0.7753	-4.55019	5.1981	-1.55691	-1.27565	0
0.7760	-4.55019	8.55699	0.273716	-0.0577652	0
0.7767	-4.55019	10.382	2.71562	-0.669114	0
0.7773	-4.55019	6.72487	2.71562	-1.58373	0
0.7780	-4.55019	6.72487	1.49467	0.250316	0
0.7787	-4.55019	11.2981	1.49467	-0.669114	0
0.7793	-4.55019	11.2981	0.273716	-4.32758	0
0.7800	-4.55019	7.64093	0.273716	-4.02431	0
0.7807	-4.55019	6.72487	1.8003	-1.887	0
0.7813	-4.55019	5.80881	0.884191	-2.80161	0
0.7820	-4.55019	2.14457	-2.77786	-2.19508	0
0.7827	-4.55019	-1.51966	-2.77786	2.07955	0
0.7833	-4.55019	-2.42862	1.18983	3.30225	0
0.7840	-4.55019	-2.42862	0.884191	0.250316	0
0.7847	-4.55019	-6.70357	-2.16739	-0.361033	0
0.7853	-4.55019	-11.8946	-0.335961	1.16493	0
0.7860	-4.55019	-12.1999	0.884191	1.16493	0
0.7867	-4.55019	-10.9785	-1.25207	2.07955	0
0.7873	-4.55019	-11.2839	-0.335961	3.60551	0
0.7880	-4.55019	-8.84104	3.32609	2.38282	0
0.7887	-4.55019	-6.09286	2.71562	-0.0577652	0
0.7893	-4.55019	-3.95539	1.18983	-1.27565	0
0.7900	-4.55019	0.312454	2.40998	-0.972381	0
0.7907	-4.55019	0.92316	3.93577	-1.58373	0
0.7913	-4.55019	-2.13037	3.32609	-1.27565	0
0.7920	-4.55019	0.312454	2.71562	0.250316	0
0.7927	-4.55019	3.06063	2.10514	0.250316	0
0.7933	-4.55019	1.22851	0.579353	-1.58373	0
0.7940	-4.55019	1.22851	-1.25207	-1.27565	0
0.7947	-4.55019	3.06063	-1.25207	3.30225	0
0.7953	-4.55019	3.97669	-0.641597	5.13148	0
0.7960	-4.55019	6.72487	-0.335961	1.77628	0
0.7967	-4.55019	7.64093	1.18983	-0.972381	0
0.7973	-4.55019	4.5874	1.49467	-1.27565	0
0.7980	-4.55019	3.06063	-0.335961	-1.887	0
0.7987	-4.55019	3.06063	-0.335961	-1.887	0
0.7993	-4.55019	3.06063	3.93577	-1.58373	0
0.8000	-4.55019	2.14457	4.85188	-3.41296	0
0.8007	-4.55019	-1.51966	2.40998	-3.72104	0
0.8013	-4.55019	-4.56609	2.40998	-1.887	0
0.8020	-4.55019	-3.03933	2.40998	-0.972381	0
0.8027	-4.55019	-3.34468	1.18983	-0.972381	0
0.8033	-4.55019	-4.26074	4.2414	-0.669114	0
0.8040	-0.278146	-0.603605	5.15672	-2.49835	0
0.8047	0.641876	0.92316	0.273716	-2.49835	0
0.8053	3.38768	-2.42862	-0.946436	1.16493	0
0.8060	1.86144	-2.42862	3.02045	1.77628	0
0.8067	-1.49771	-0.603605	1.49467	-1.58373	0
0.8073	0.0285278	1.22851	-1.25207	-1.887	0
0.8080	2.46766	1.22851	0.579353	-0.0577652	0
0.8087	0.941418	-0.908958	-0.0311222	2.07955	0
0.8093	1.55477	-0.298252	-2.16739	3.90878	0
0.8100	1.86144	4.28204	1.49467	2.38282	0
0.8107	-1.19104	2.14457	3.93577	-0.361033	0
0.8113	-1.19104	2.14457	0.884191	1.16493	0
0.8120	2.46766	13.1302	2.10514	2.99416	0
0.8127	0.335202	19.2372	6.68251	2.6909	0
0.8133	-3.93684	13.4355	4.54624	3.30225	0
0.8140	-3.33062	11.2981	0.273716	4.82821	0
0.8147	0.335202	13.1302	1.49467	4.21686	0
0.8153	2.16811	10.0767	2.40998	4.21686	0
0.8160	-4.55019	7.64093	-0.0311222	4.82821	0
0.8167	-4.55019	5.1981	-0.335961	4.82821	0
0.8173	-4.55019	0.312454	0.579353	5.74283	0
0.8180	-4.55019	-3.34468	-0.641597	6.65744	0
0.8187	-4.55019	-6.39821	-0.641597	4.52013	0
0.8193	-4.55019	-10.9785	-0.335961	2.38282	0
0.8200	-4.55019	-10.9785	-2.77786	1.16493	0
0.8207	-4.55019	-10.0624	-4.30365	-1.27565	0
0.8213	-4.55019	-14.032	-2.77786	-2.49835	0
0.8220	-4.55019	-15.8571	-1.86255	-0.972381	0
0.8227	-4.55019	-13.116	-3.0827	-2.19508	0
0.8233	-4.55019	-12.8106	-2.77786	-5.55027	0
0.8240	-4.55019	-13.4213	-0.0311222	-7.07624	0
0.8247	-4.55019	-11.5892	2.10514	-7.68759	0
0.8253	-4.55019	-11.2839	-0.335961	-7.07624	0
0.8260	-4.55019	-13.7267	-3.99881	-5.55027	0
0.8267	-4.55019	-12.5053	-0.641597	-4.93893	0
0.8273	-4.55019	-7.00892	4.54624	-5.24701	0
0.8280	0.641876	-0.603605	2.71562	-4.63566	0
0.8287	0.335202	3.97669	-2.16739	-4.63566	0
0.8293	-1.19104	4.5874	-3.99881	-5.24701	0
0.8300	-0.884363	0.617807	-3.0827	-3.72104	0
0.8307	0.941418	-3.95539	-2.47222	-1.27565	0
0.8313	0.641876	-5.78751	-0.641597	0.553583	0
0.8320	-0.884363	-5.78751	-0.335961	1.4682	0
0.8327	-0.278146	-5.1768	-1.25207	0.856851	0
0.8333	0.941418	-5.78751	-1.25207	-1.887	0
0.8340	0.0285278	-8.23033	-1.25207	-2.49835	0
0.8347	-1.19104	-9.45174	-1.55691	-0.0577652	0
0.8353	-1.49771	-5.48215	-1.25207	-0.669114	0
0.8360	-2.11106	1.22851	0.273716	-2.49835	0
0.8367	-2.11106	6.11416	1.8003	-1.887	0
0.8373	-0.278146	7.33558	0.273716	0.250316	0
0.8380	-0.278146	6.72487	-3.0827	1.4682	0
0.8387	-0.58482	6.72487	-2.16739	0.250316	0
0.8393	1.55477	7.33558	0.884191	-1.887	0
0.8400	3.38768	7.33558	-1.86255	-1.58373	0
0.8407	1.86144	7.64093	-5.21896	0.856851	0
0.8413	0.641876	7.64093	-2.47222	1.16493	0
0.8420	-0.278146	5.80881	-0.335961	0.250316	0
0.8427	-0.884363	3.97669	-3.38833	-0.0577652	0
0.8433	2.16811	2.44993	-3.99881	-0.669114	0
0.8440	4.60724	1.22851	-2.77786	-0.972381	0
0.8447	1.86144	1.22851	-3.69317	-0.972381	0
0.8453	-1.19104	0.312454	-3.0827	-1.58373	0
0.8460	-0.58482	-2.73398	-2.16739	-2.80161	0
0.8467	1.86144	-6.09286	-2.77786	-5.24701	0
0.8473	2.46766	-7.92498	0.579353	-5.85354	0
0.8480	2.46766	-7.00892	4.54624	-2.49835	0
0.8487	2.46766	-2.42862	0.579353	-0.361033	0
0.8493	2.16811	0.312454	-4.60849	-2.80161	0
0.8500	-0.278146	-0.603605	-3.0827	-3.41296	0
0.8507	-1.80439	-0.298252	-0.335961	-1.27565	0
0.8513	-0.278146	0.617807	-0.335961	-0.361033	0
0.8520	0.941418	-0.298252	-0.335961	-0.669114	0
0.8527	0.335202	1.83922	-1.25207	-2.49835	0
0.8533	-0.884363	4.89275	-2.77786	-2.80161	0
0.8540	-1.80439	4.28204	-2.16739	1.16493	0
0.8547	-3.33062	4.5874	-2.16739	3.90878	0
0.8553	-4.24351	6.72487	-4.60849	0.250316	0
0.8560	-3.33062	6.41952	-4.91412	-0.0577652	0
0.8567	-2.11106	5.80881	-3.0827	2.07955	0
0.8573	-0.278146	8.55699	-1.25207	0.250316	0
0.8580	1.55477	9.7784	-1.25207	-0.0577652	0
0.8587	1.86144	7.94628	-3.0827	3.30225	0
0.8593	1.55477	7.03022	-3.69317	2.38282	0
0.8600	1.55477	5.50346	-1.25207	-2.19508	0
0.8607	-0.58482	2.14457	-0.946436	-1.887	0
0.8613	-1.19104	0.617807	-3.99881	1.4682	0
0.8620	1.86144	2.44993	-4.60849	2.99416	0
0.8627	2.16811	5.1981	-0.641597	2.6909	0
0.8633	0.0285278	6.41952	1.49467	1.4682	0
0.8640	0.335202	5.1981	0.579353	1.4682	0
0.8647	0.0285278	3.97669	-1.55691	2.99416	0
0.8653	-1.49771	3.36599	-2.16739	2.99416	0
0.8660	-1.19104	1.53387	-1.55691	-0.361033	0
0.8667	-0.58482	0.312454	-1.25207	-2.80161	0
0.8673	0.641876	0.92316	-0.946436	-0.669114	0
0.8680	3.9939	0.617807	-0.0311222	1.4682	0
0.8687	2.46766	-0.603605	0.884191	-0.0577652	0
0.8693	-1.19104	-0.603605	0.579353	-0.361033	0
0.8700	1.55477	0.00710123	0.579353	1.77628	0
0.8707	4.30057	0.617807	-0.0311222	1.4682	0
0.8713	1.55477	2.75528	-0.946436	0.553583	0
0.8720	-0.278146	4.89275	0.579353	1.16493	0
0.8727	0.335202	3.67134	3.02045	0.553583	0
0.8733	1.24809	0.92316	1.8003	0.856851	0
0.8740	1.55477	1.22851	0.579353	2.07955	0
0.8747	-0.884363	2.75528	2.40998	1.16493	0
0.8753	-3.33062	0.312454	3.93577	-0.0577652	0
0.8760	-0.884363	-1.51966	3.63093	-0.669114	0
0.8767	0.0285278	3.06063	3.93577	-0.0577652	0
0.8773	-2.71728	7.94628	3.02045	1.4682	0
0.8780	-1.80439	5.50346	0.273716	2.07955	0
0.8787	0.641876	2.14457	-0.0311222	0.250316	0
0.8793	0.335202	3.97669	2.71562	-0.669114	0
0.8800	0.641876	6.72487	2.10514	0.250316	0
0.8807	3.38768	5.50346	-1.25207	-0.0577652	0
0.8813	4.91392	3.67134	-0.641597	-0.0577652	0
0.8820	4.30057	3.36599	3.02045	1.77628	0
0.8827	1.55477	1.83922	2.71562	2.99416	0
0.8833	-1.80439	-0.603605	0.579353	2.07955	0
0.8840	-1.49771	-0.603605	1.49467	1.16493	0
0.8847	0.0285278	-1.21431	3.63093	1.16493	0
0.8853	-0.278146	-3.95539	2.71562	1.16493	0
0.8860	0.641876	-4.87145	0.273716	1.16493	0
0.8867	1.86144	-2.42862	1.49467	1.4682	0
0.8873	0.335202	-0.908958	5.76719	1.16493	0
0.8880	-1.80439	-0.298252	6.37767	-0.972381	0
0.8887	-0.58482	2.44993	4.2414	-0.972381	0
0.8893	0.0285278	8.25163	3.02045	-0.669114	0
0.8900	-2.11106	14.0462	1.8003	-1.58373	0
0.8907	-2.11106	16.1837	0.273716	0.250316	0
0.8913	-1.19104	14.0462	0.273716	2.07955	0
0.8920	-3.02395	13.7409	1.49467	-1.58373	0
0.8927	-4.24351	14.9623	1.49467	-2.80161	0
0.8933	-3.93684	11.6034	0.579353	1.16493	0
0.8940	-4.85686	6.72487	1.18983	1.16493	0
0.8947	-3.93684	4.28204	0.884191	-0.0577652	0
0.8953	0.641876	0.617807	-0.946436	1.4682	0
0.8960	1.55477	-5.48215	-0.335961	2.6909	0
0.8967	-1.19104	-9.7571	2.10514	3.90878	0
0.8973	-1.49771	-14.032	-0.335961	6.65744	0
0.8980	1.24809	-19.5213	-3.99881	7.26879	0
0.8987	1.55477	-20.4374	0.579353	6.04609	0
0.8993	-1.49771	-19.8266	6.07203	4.82821	0
0.9000	-3.02395	-25.0176	2.71562	0.250316	0
0.9007	-2.11106	-29.2855	-1.86255	-3.10969	0
0.9013	-3.93684	-32.0337	-2.16739	-3.10969	0
0.9020	-7.60267	-39.9657	-2.16739	-4.32758	0
0.9027	-7.90934	-43.0193	-3.0827	-4.93893	0
0.9033	-8.51556	-34.4765	-2.16739	-4.93893	0
0.9040	-12.4809	-26.2391	-1.55691	-6.46489	0
0.9047	-14.0072	-25.0176	-0.641597	-5.85354	0
0.9053	-10.3485	-21.0481	1.18983	-2.80161	0
0.9060	-9.42845	-12.5053	0.579353	-1.887	0
0.9067	-10.9547	-3.65003	-2.77786	-1.887	0
0.9073	-9.73512	1.22851	-3.69317	-1.887	0
0.9080	-6.98932	3.97669	-0.641597	-2.19508	0
0.9087	-4.85686	7.64093	1.49467	0.250316	0
0.9093	-3.63017	10.0767	-0.0311222	-0.361033	0
0.9100	-3.93684	5.80881	-0.335961	-4.02431	0
0.9107	-5.76975	2.14457	0.579353	-2.49835	0
0.9113	-5.46308	6.11416	-0.946436	0.553583	0
0.9120	-2.11106	9.16769	-1.25207	-2.49835	0
0.9127	-0.278146	6.72487	1.49467	-3.72104	0
0.9133	-0.58482	7.33558	2.10514	-0.669114	0
0.9140	1.24809	14.0462	-1.55691	-0.0577652	0
0.9147	3.68722	21.3747	-3.99881	0.553583	0
0.9153	3.38768	22.2837	-3.0827	3.60551	0
0.9160	1.86144	18.6265	-1.55691	2.99416	0
0.9167	2.46766	16.7944	-0.641597	0.250316	0
0.9173	3.68722	17.4051	-0.335961	1.4682	0
0.9180	2.16811	16.4891	-1.55691	2.99416	0
0.9187	1.24809	14.3516	-2.16739	1.16493	0
0.9193	2.16811	10.9927	-0.335961	1.16493	0
0.9200	1.55477	5.80881	3.02045	4.82821	0
0.9207	-0.278146	3.97669	3.32609	5.74283	0
0.9213	1.55477	4.28204	0.884191	3.90878	0
0.9220	2.16811	0.312454	-0.641597	4.52013	0
0.9227	-1.19104	-3.95539	1.18983	5.13148	0
0.9233	-1.19104	-4.26074	4.54624	3.90878	0
0.9240	-1.19104	-7.31427	3.32609	4.82821	0
0.9247	-1.19104	-13.7267	-1.55691	6.65744	0
0.9253	-1.19104	-18.6052	-3.0827	4.82821	0
0.9260	-1.19104	-23.4909	-0.641597	2.07955	0
0.9267	-1.19104	-27.148	-0.0311222	0.250316	0
0.9273	-1.19104	-25.0176	-0.641597	-0.669114	0
0.9280	-1.19104	-20.4374	-1.25207	-2.49835	0
0.9287	-1.19104	-16.4678	-2.16739	-5.24701	0
0.9293	-1.19104	-11.5892	-1.55691	-7.07624	0
0.9300	-1.19104	-7.61962	0.884191	-7.99086	0
0.9307	-1.19104	-5.78751	0.579353	-7.07624	0
0.9313	-1.19104	-4.26074	-1.55691	-4.02431	0
0.9320	-1.19104	-1.51966	-0.335961	0.250316	0
0.9327	-1.19104	2.44993	1.8003	-0.669114	0
0.9333	-1.19104	4.89275	-0.0311222	-3.41296	0
0.9340	-1.19104	2.14457	-3.0827	-2.49835	0
0.9347	-1.19104	-0.908958	-3.0827	-1.887	0
0.9353	-1.19104	1.53387	-0.335961	-4.02431	0
0.9360	-1.19104	3.67134	0.579353	-3.41296	0
0.9367	-1.19104	4.5874	-1.86255	-1.27565	0
0.9373	-1.19104	9.7784	-3.0827	-0.361033	0
0.9380	-1.19104	14.0462	-1.25207	0.553583	0
0.9387	-1.19104	13.1302	0.273716	2.07955	0
0.9393	-1.19104	12.2141	-0.335961	2.99416	0
0.9400	-1.19104	12.5195	-1.25207	3.60551	0
0.9407	-1.19104	10.382	-1.25207	2.99416	0
0.9413	-1.19104	8.55699	-1.25207	-0.972381	0
0.9420	-1.19104	9.7784	-0.335961	-4.32758	0
0.9427	-1.19104	10.382	0.579353	-2.80161	0
0.9433	-1.19104	9.47305	2.10514	-0.669114	0
0.9440	-1.19104	8.55699	4.85188	-1.887	0
0.9447	-1.19104	8.25163	4.54624	-3.72104	0
0.9453	-1.19104	7.64093	2.10514	-2.19508	0
0.9460	-1.19104	7.33558	3.32609	1.16493	0
0.9467	-1.19104	7.94628	6.07203	3.90878	0
0.9473	-1.19104	10.382	6.07203	3.60551	0
0.9480	5.21346	11.9088	4.85188	1.77628	0
0.9487	4.60724	11.2981	4.54624	0.250316	0
0.9493	5.52013	12.2141	2.40998	1.16493	0
0.9500	7.04637	13.4355	1.18983	2.6909	0
0.9507	3.9939	11.9088	3.32609	2.99416	0
0.9513	0.941418	10.6874	3.32609	1.77628	0
0.9520	2.77433	10.9927	-1.25207	0.856851	0
0.9527	4.30057	9.16769	-2.47222	1.16493	0
0.9533	2.46766	7.64093	-0.335961	1.16493	0
0.9540	-0.278146	7.64093	-0.946436	2.07955	0
0.9547	-0.278146	4.89275	-0.335961	3.90878	0
0.9553	-0.278146	2.14457	3.02045	4.82821	0
0.9560	-1.49771	1.22851	3.02045	5.74283	0
0.9567	-2.4106	-0.298252	1.49467	5.74283	0
0.9573	-2.11106	-4.56609	2.40998	3.90878	0
0.9580	-2.11106	-9.7571	1.49467	4.21686	0
0.9587	-3.02395	-11.5892	0.273716	5.13148	0
0.9593	-3.33062	-10.9785	2.40998	2.07955	0
0.9600	-4.24351	-11.2839	1.8003	-1.58373	0
0.9607	-3.63017	-13.7267	-0.946436	-0.972381	0
0.9613	-1.19104	-15.8571	0.884191	-1.58373	0
0.9620	0.335202	-17.6892	2.10514	-3.72104	0
0.9627	-0.884363	-17.9945	-0.335961	-2.49835	0
0.9633	-3.93684	-14.941	-0.0311222	-0.669114	0
0.9640	-6.07643	-12.8106	0.579353	-1.27565	0
0.9647	-5.1564	-13.7267	-0.335961	-0.669114	0
0.9653	-4.85686	-12.1999	1.8003	-0.669114	0
0.9660	-5.76975	-8.23033	1.8003	-3.72104	0
0.9667	-3.02395	-5.1768	-2.16739	-4.93893	0
0.9673	0.0285278	-1.51966	-0.335961	-2.49835	0
0.9680	-0.278146	1.22851	3.63093	-1.58373	0
0.9687	0.641876	1.53387	1.49467	-2.49835	0
0.9693	3.38768	3.97669	-0.641597	-2.49835	0
0.9700	4.60724	4.5874	0.273716	-3.41296	0
0.9707	3.38768	1.83922	0.579353	-2.80161	0
0.9713	1.24809	2.14457	2.40998	-1.58373	0
0.9720	-1.19104	3.36599	5.15672	-1.58373	0
0.9727	-1.19104	-0.298252	3.02045	-3.10969	0
0.9733	-1.19104	-1.82502	0.579353	-2.49835	0
0.9740	-1.19104	1.22851	0.579353	-1.27565	0
0.9747	-1.19104	0.617807	-0.641597	-1.58373	0
0.9753	-1.19104	1.22851	-1.55691	-2.49835	0
0.9760	-1.19104	5.80881	-0.946436	-0.361033	0
0.9767	-1.19104	5.1981	-1.25207	0.856851	0
0.9773	-1.19104	3.36599	-1.25207	-2.49835	0
0.9780	-1.19104	10.0767	-0.946436	-4.93893	0
0.9787	-1.19104	17.7105	-2.16739	-2.49835	0
0.9793	-1.19104	20.764	-0.641597	-1.58373	0
0.9800	-1.19104	23.5051	3.02045	-3.10969	0
0.9807	-1.19104	22.589	2.71562	-0.669114	0
0.9813	-1.19104	18.6265	-0.0311222	4.82821	0
0.9820	-1.19104	19.5426	-0.335961	6.04609	0
0.9827	-1.19104	20.1533	1.8003	3.30225	0
0.9833	-1.19104	16.7944	3.32609	0.250316	0
0.9840	-1.19104	13.4355	3.32609	-1.58373	0
0.9847	-1.19104	8.25163	-0.0311222	-1.58373	0
0.9853	-1.19104	0.00710123	-3.99881	-0.669114	0
0.9860	-1.19104	-6.09286	-2.16739	0.856851	0
0.9867	-1.19104	-10.0624	1.49467	3.90878	0
0.9873	-1.19104	-13.4213	0.273716	4.82821	0
0.9880	-1.19104	-17.0785	-3.38833	4.82821	0
0.9887	-1.19104	-22.5748	-3.0827	5.43474	0
0.9893	-1.19104	-25.6284	-1.55691	4.82821	0
0.9900	-1.19104	-25.0176	-1.25207	3.60551	0
0.9907	-1.19104	-26.5444	-1.25207	1.4682	0
0.9913	-1.19104	-27.148	-1.25207	-2.49835	0
0.9920	-1.19104	-20.4374	0.273716	-7.07624	0
0.9927	-1.19104	-12.5053	2.71562	-8.6022	0
0.9933	-1.19104	-7.61962	0.579353	-8.6022	0
0.9940	-1.19104	-2.42862	-3.0827	-7.07624	0
0.9947	-1.19104	2.14457	-0.0311222	-3.72104	0
0.9953	-1.19104	5.80881	3.02045	-2.49835	0
0.9960	-1.19104	6.72487	0.579353	-3.41296	0
0.9967	-1.19104	3.67134	0.273716	-2.49835	0
0.9973	-1.19104	-0.908958	1.8003	-1.887	0
0.9980	-1.19104	-3.65003	-0.0311222	-1.887	0
0.9987	-1.19104	-5.78751	-1.86255	-1.27565	0
0.9993	-0.235355	-7.79005	-0.818755	-1.26602	0
1.0000	-0.235355	-10.2329	-1.73407	-2.4839	0
1.0007	-0.235355	-12.6757	-3.87033	-2.4839	0
1.0013	-0.235355	-13.5918	-2.34454	-2.4839	0
1.0020	-0.235355	-12.9811	-0.513118	-1.56929	0
1.0027	-0.235355	-10.8436	-2.34454	-0.346591	0
1.0033	-0.235355	-6.87399	-3.56549	-0.654673	0
1.0040	-0.235355	-3.21686	-1.42923	-1.26602	0
1.0047	-0.235355	-1.07939	1.01267	-0.95794	0
1.0053	-0.235355	1.97414	0.402195	-1.87256	0
1.0060	-0.235355	3.80626	-0.818755	-3.7066	0
1.0067	-0.235355	5.94373	-0.20828	-1.87256	0
1.0073	-0.235355	11.1276	0.0965588	0.259943	0
1.0080	-0.235355	14.1812	-0.818755	-1.56929	0
1.0087	0.98421	11.433	-1.12359	-3.39852	0
1.0093	4.34336	8.0741	-1.42923	-3.39852	0
1.0100	4.34336	6.24909	-2.95502	-3.7066	0
1.0107	2.21091	5.94373	-3.25986	-2.79199	0
1.0113	2.51045	7.15804	-2.0397	-0.654673	0
1.0120	3.43047	5.94373	-0.513118	1.17937	0
1.0127	2.51045	2.58485	-1.12359	1.48264	0
1.0133	1.90423	3.50091	-2.0397	0.568025	0
1.0140	3.43047	4.41697	-1.42923	-0.0433239	0
1.0147	4.34336	0.447378	-1.42923	2.70534	0
1.0153	2.81712	-3.82757	-2.0397	5.75727	0
1.0160	1.90423	-3.82757	1.31751	4.2313	0
1.0167	0.0713196	-2.60615	4.36908	0.871292	0
1.0173	-3.28783	-1.38474	-0.20828	-0.654673	0
1.0180	-2.67448	-0.774035	-5.09128	-1.26602	0
1.0187	0.684668	-1.99545	-1.42923	-0.95794	0
1.0193	-0.235355	-2.60615	2.53846	0.259943	0
1.0200	-1.14825	-2.60615	0.402195	3.00861	0
1.0207	0.684668	-6.26329	-1.12359	5.75727	0
1.0213	1.29088	-10.5382	-0.818755	4.53457	0
1.0220	-0.235355	-10.8436	-1.42923	-0.346591	0
1.0227	0.684668	-9.92753	-0.818755	-0.95794	0
1.0233	0.98421	-10.2329	-0.513118	3.92322	0
1.0240	0.377994	-9.92753	-1.12359	3.92322	0
1.0247	0.0713196	-9.62217	0.402195	-0.95794	0
1.0253	-0.542029	-9.01147	2.23282	-2.4839	0
1.0260	-0.542029	-8.40076	0.402195	-0.0433239	0
1.0267	-0.235355	-7.79005	-1.73407	-0.0433239	0
1.0273	-2.06114	-3.82757	-1.42923	0.259943	0
1.0280	-3.89405	3.19556	-0.818755	2.09399	0
1.0287	-2.36781	6.55444	-0.20828	1.48264	0
1.0293	-0.542029	5.33303	1.31751	0.259943	0
1.0300	-1.45492	6.85269	0.0965588	1.17937	0
1.0307	-2.06114	8.99016	-1.42923	-0.654673	0
1.0313	-0.235355	8.99016	2.23282	-3.39852	0
1.0320	-0.235355	9.60087	3.45377	-1.26602	0
1.0327	-0.235355	9.29552	-1.73407	2.70534	0
1.0333	-0.235355	6.85269	-4.17597	1.17937	0
1.0340	-0.235355	7.4634	-1.73407	-1.56929	0
1.0347	-0.235355	9.90622	-1.42923	-1.56929	0
1.0353	-0.235355	8.68481	-2.0397	-2.18064	0
1.0360	-0.235355	6.55444	-1.73407	-1.87256	0
1.0367	-0.235355	6.85269	-4.78564	0.259943	0
1.0373	-0.235355	6.85269	-5.70176	-0.0433239	0
1.0380	-0.235355	6.24909	-2.34454	-3.39852	0
1.0387	-0.235355	6.85269	-1.12359	-2.79199	0
1.0393	-0.235355	6.85269	-2.34454	1.78591	0
1.0400	-0.235355	7.15804	-1.12359	3.61995	0
1.0407	-0.235355	8.0741	-0.20828	1.17937	0
1.0413	-0.235355	6.55444	-0.818755	-1.87256	0
1.0420	-0.235355	4.11161	-1.12359	-1.56929	0
1.0427	-0.235355	5.02767	-0.818755	1.78591	0
1.0433	-0.235355	4.41697	1.92798	3.92322	0
1.0440	-0.235355	-0.163328	4.36908	0.259943	0
1.0447	-0.235355	-2.91151	1.31751	-3.39852	0
1.0453	-0.235355	-3.52221	-2.34454	-1.87256	0
1.0460	-0.235355	-5.04898	-1.12359	-0.654673	0
1.0467	-0.235355	-4.43827	-0.818755	-0.654673	0
1.0473	-0.235355	-3.21686	-2.0397	2.09399	0
1.0480	-0.235355	-5.65258	-0.818755	4.53457	0
1.0487	-0.235355	-6.87399	-0.818755	3.00861	0
1.0493	-0.235355	-4.13292	-1.12359	1.78591	0
1.0500	-0.235355	-4.74362	0.0965588	0.259943	0
1.0507	-0.235355	-6.87399	-2.34454	-2.18064	0
1.0513	-0.235355	-3.82757	-2.34454	-0.654673	0
1.0520	-0.235355	-1.69009	4.06425	3.00861	0
1.0527	-0.235355	-5.04898	5.2852	3.00861	0
1.0533	-0.235355	-5.35433	-0.513118	2.09399	0
1.0540	-0.235355	1.36344	-2.34454	3.31187	0
1.0547	-0.235355	6.24909	0.0965588	3.31187	0
1.0553	-0.235355	5.94373	1.31751	0.568025	0
1.0560	-3.28783	5.94373	1.31751	-3.39852	0
1.0567	-0.542029	5.63838	-2.34454	-3.39852	0
1.0573	-2.06114	1.36344	-5.39612	-3.39852	0
1.0580	-4.20072	-3.21686	-2.95502	-3.39852	0
1.0587	-2.98116	-1.69009	-2.34454	-3.39852	0
1.0593	-1.76159	2.2795	-5.09128	-3.39852	0
1.0600	-2.98116	4.11161	-3.87033	-3.39852	0
1.0607	-1.76159	4.41697	-2.95502	-3.39852	0
1.0613	0.684668	2.58485	-3.56549	-3.39852	0
1.0620	0.684668	1.36344	-0.513118	-3.39852	0
1.0627	-0.841571	1.97414	1.31751	-3.39852	0
1.0633	0.0713196	1.05808	-1.42923	-3.39852	0
1.0640	2.51045	-0.163328	-1.12359	-3.39852	0
1.0647	3.43047	1.05808	0.402195	-3.39852	0
1.0653	2.81712	0.752731	-1.42923	-3.39852	0
1.0660	3.43047	-0.468681	-2.64938	-3.39852	0
1.0667	4.34336	0.142025	-1.42923	-3.39852	0
1.0673	1.90423	-1.99545	-0.513118	-3.39852	0
1.0680	-0.235355	-4.13292	0.402195	-1.56929	0
1.0687	-0.235355	1.66879	-1.73407	-0.654673	0
1.0693	-0.235355	9.60087	-5.09128	3.00861	0
1.0700	-0.235355	11.433	-2.95502	0.871292	0
1.0707	-0.235355	12.0437	-0.513118	1.48264	0
1.0713	-0.235355	14.1812	-3.25986	6.3638	0
1.0720	-0.235355	15.4026	-3.87033	4.83784	0
1.0727	-0.235355	15.0972	-1.12359	2.39726	0
1.0733	-0.235355	12.0437	-2.95502	3.61995	0
1.0740	-0.235355	7.76875	-3.56549	-0.0433239	0
1.0747	-0.235355	5.94373	0.402195	-4.31795	0
1.0753	-0.235355	4.41697	0.402195	-1.26602	0
1.0760	-0.235355	0.447378	-0.513118	1.48264	0
1.0767	-0.235355	-2.60615	1.31751	0.259943	0
1.0773	-0.235355	-5.04898	-0.818755	0.259943	0
1.0780	-0.235355	-8.70611	-3.25986	1.17937	0
1.0787	-0.235355	-11.7596	0.707034	1.17937	0
1.0793	-0.235355	-13.2864	0.707034	2.39726	0
1.0800	-0.235355	-16.0346	-2.34454	2.09399	0
1.0807	-0.235355	-19.6917	1.31751	-0.0433239	0
1.0813	-0.235355	-21.5238	2.53846	-0.0433239	0
1.0820	-0.235355	-21.5238	-3.87033	-0.95794	0
1.0827	-0.235355	-22.7453	-4.17597	-3.7066	0
1.0833	-0.235355	-23.356	-0.818755	-4.92449	0
1.0840	-0.235355	-22.4399	-1.73407	-5.23257	0
1.0847	-0.235355	-21.2185	-2.0397	-5.23257	0
1.0853	-0.235355	-16.9506	-0.513118	-3.09525	0
1.0860	-0.235355	-10.5382	-2.34454	-1.56929	0
1.0867	-0.235355	-9.62217	-3.25986	-1.87256	0
1.0873	-0.235355	-9.92753	-1.42923	-1.56929	0
1.0880	-0.235355	-1.99545	0.707034	-1.26602	0
1.0887	-0.235355	6.24909	2.53846	-2.79199	0
1.0893	-0.235355	6.85269	1.31751	-2.79199	0
1.0900	-0.235355	6.85269	-1.42923	-0.95794	0
1.0907	-0.235355	8.68481	0.707034	-0.654673	0
1.0913	-0.235355	5.63838	4.67472	-1.56929	0
1.0920	0.0713196	3.19556	3.45377	-3.09525	0
1.0927	3.1238	5.02767	1.92798	-4.31795	0
1.0933	2.51045	3.19556	2.23282	-5.23257	0
1.0940	-1.14825	-3.21686	-0.20828	-4.62122	0
1.0947	-2.98116	-7.4847	-3.87033	-2.4839	0
1.0953	-2.06114	-8.70611	-2.34454	-1.87256	0
1.0960	-2.06114	-9.01147	-1.42923	-2.79199	0
1.0967	-2.36781	-9.01147	-3.25986	-3.39852	0
1.0973	0.0713196	-8.70611	-1.42923	-3.09525	0
1.0980	1.90423	-10.5382	1.31751	-2.18064	0
1.0987	0.0713196	-13.2864	-0.513118	-0.0433239	0
1.0993	-0.542029	-13.8971	-0.20828	0.871292	0
1.1000	1.90423	-11.7596	3.45377	-0.654673	0
1.1007	2.81712	-9.62217	2.53846	-3.39852	0
1.1013	0.684668	-6.87399	-1.12359	-4.31795	0
1.1020	-1.14825	-3.21686	-0.513118	-2.79199	0
1.1027	-0.542029	-1.38474	0.402195	-0.0433239	0
1.1033	-0.235355	1.05808	-1.42923	-0.95794	0
1.1040	-0.235355	8.68481	-0.513118	-3.09525	0
1.1047	0.377994	16.0133	1.31751	-0.346591	0
1.1053	1.59756	17.2347	-1.42923	3.00861	0
1.1060	0.98421	16.9293	-2.64938	1.78591	0
1.1067	0.684668	17.2347	-1.12359	0.259943	0
1.1073	1.59756	16.0133	-0.513118	1.78591	0
1.1080	1.59756	13.5705	-1.12359	2.09399	0
1.1087	0.684668	12.349	0.0965588	-0.0433239	0
1.1093	0.377994	11.1276	0.0965588	-0.654673	0
1.1100	1.59756	8.99016	0.402195	0.568025	0
1.1107	3.1238	5.02767	2.53846	2.70534	0
1.1113	3.1238	0.752731	4.06425	3.92322	0
1.1120	1.90423	-0.163328	3.14893	3.00861	0
1.1127	2.21091	2.2795	2.23282	2.09399	0
1.1133	2.51045	5.02767	0.707034	3.00861	0
1.1140	2.21091	7.15804	-0.513118	4.83784	0
1.1147	1.59756	7.4634	1.01267	4.83784	0
1.1153	0.98421	6.24909	3.14893	3.92322	0
1.1160	0.377994	7.76875	2.8433	6.06053	0
1.1167	0.684668	10.5169	1.31751	8.50111	0
1.1173	0.684668	9.60087	-0.20828	7.5865	0
1.1180	0.684668	8.68481	-0.20828	6.06053	0
1.1187	0.684668	7.4634	1.01267	5.75727	0
1.1193	-2.06114	2.8902	0.402195	3.31187	0
1.1200	-1.14825	1.05808	0.402195	0.568025	0
1.1207	6.17627	3.50091	2.8433	1.48264	0
1.1213	7.70251	0.447378	1.62235	2.39726	0
1.1220	2.81712	-7.79005	-2.95502	1.78591	0
1.1227	3.73715	-10.2329	-2.0397	3.00861	0
1.1233	6.48295	-8.09541	1.92798	3.00861	0
1.1240	3.43047	-8.70611	3.45377	1.17937	0
1.1247	3.1238	-11.1489	4.06425	2.39726	0
1.1253	6.78249	-11.1489	2.53846	3.31187	0
1.1260	5.56293	-9.01147	0.707034	0.259943	0
1.1267	3.43047	-8.70611	3.45377	-3.39852	0
1.1273	4.03669	-13.2864	6.81098	-5.8391	0
1.1280	3.43047	-18.165	4.67472	-7.67315	0
1.1287	1.90423	-16.0346	2.23282	-8.89103	0
1.1293	2.51045	-9.92753	1.31751	-8.89103	0
1.1300	2.51045	-3.52221	0.707034	-7.0618	0
1.1307	3.1238	-0.468681	1.92798	-4.31795	0
1.1313	4.34336	-2.91151	1.62235	-4.92449	0
1.1320	4.34336	-3.52221	0.0965588	-5.23257	0
1.1327	3.1238	-0.774035	2.23282	-1.87256	0
1.1333	2.51045	-1.07939	3.75861	-0.654673	0
1.1340	2.21091	-0.468681	1.31751	-2.79199	0
1.1347	2.51045	3.19556	0.0965588	-2.4839	0
1.1353	1.59756	1.36344	2.23282	-0.95794	0
1.1360	0.377994	-3.21686	3.75861	-1.87256	0
1.1367	0.684668	-0.774035	5.2852	-1.26602	0
1.1373	0.684668	2.2795	5.59003	0.259943	0
1.1380	0.684668	1.36344	3.14893	-0.346591	0
1.1387	2.51045	2.8902	2.53846	1.17937	0
1.1393	2.51045	3.19556	4.06425	3.00861	0
1.1400	-1.14825	1.36344	2.53846	0.871292	0
1.1407	-2.36781	1.36344	1.31751	-0.0433239	0
1.1413	-0.841571	0.447378	1.62235	2.09399	0
1.1420	-2.98116	-1.07939	0.402195	0.871292	0
1.1427	-3.28783	0.447378	0.402195	-0.654673	0
1.1433	-0.841571	3.19556	3.14893	0.871292	0
1.1440	-1.14825	5.63838	3.14893	1.17937	0
1.1447	-2.06114	8.68481	0.402195	-0.654673	0
1.1453	0.0713196	8.37946	-1.42923	0.259943	0
1.1460	-0.235355	6.24909	-0.818755	1.17937	0
1.1467	-2.98116	6.85269	0.0965588	0.568025	0
1.1473	-2.06114	6.85269	1.92798	2.39726	0
1.1480	-0.542029	6.55444	4.06425	1.78591	0
1.1487	-1.14825	8.37946	3.14893	-1.87256	0
1.1493	-1.45492	8.99016	0.707034	-0.654673	0
1.1500	-2.98116	6.55444	0.707034	2.70534	0
1.1507	-5.42029	5.02767	1.92798	2.70534	0
1.1513	-3.89405	5.63838	1.31751	1.78591	0
1.1520	-0.841571	5.94373	0.707034	-0.0433239	0
1.1527	-1.14825	5.02767	-0.20828	-2.4839	0
1.1533	-2.98116	2.8902	-1.42923	-1.56929	0
1.1540	-3.28783	1.05808	-1.42923	-0.95794	0
1.1547	-2.98116	1.36344	-1.42923	-4.31795	0
1.1553	-2.36781	3.50091	-4.17597	-5.23257	0
1.1560	-0.841571	5.02767	-4.17597	-1.56929	0
1.1567	1.29088	6.24909	0.402195	0.568025	0
1.1573	2.51045	7.15804	1.31751	-0.95794	0
1.1580	2.51045	8.37946	-1.42923	-3.39852	0
1.1587	2.51045	9.60087	-2.34454	-2.79199	0
1.1593	3.43047	10.5169	-2.95502	-0.654673	0
1.1600	3.1238	12.349	-2.34454	-0.346591	0
1.1607	1.59756	14.1812	0.0965588	-0.95794	0
1.1613	1.90423	16.0133	0.0965588	-0.654673	0
1.1620	2.21091	18.7615	-1.42923	1.17937	0
1.1627	1.59756	21.1972	1.01267	1.78591	0
1.1633	1.59756	21.5025	3.14893	0.259943	0
1.1640	-3.89405	20.8918	-0.20828	0.259943	0
1.1647	-3.89405	19.6704	-2.34454	3.00861	0
1.1653	-3.89405	16.624	-2.34454	4.83784	0
1.1660	-3.89405	12.9598	-4.17597	3.00861	0
1.1667	-3.89405	12.6544	-2.95502	2.70534	0
1.1673	-3.89405	12.0437	1.01267	3.92322	0
1.1680	-3.89405	8.99016	-0.513118	4.2313	0
1.1687	-3.89405	5.94373	-2.34454	5.44919	0
1.1693	-3.89405	2.8902	0.0965588	5.44919	0
1.1700	-3.89405	-2.3008	-0.513118	3.61995	0
1.1707	-3.89405	-7.17935	-3.56549	2.39726	0
1.1713	-3.89405	-9.92753	-0.513118	3.00861	0
1.1720	-3.89405	-13.2864	4.06425	1.48264	0
1.1727	-3.89405	-17.8667	4.67472	-2.18064	0
1.1733	-3.89405	-22.4399	1.92798	-2.79199	0
1.1740	-3.89405	-27.3256	-0.818755	-0.0433239	0
1.1747	-3.89405	-28.8523	-0.818755	0.568025	0
1.1753	-3.89405	-26.1041	1.92798	-0.654673	0
1.1760	-3.89405	-23.9667	1.01267	1.78591	0
1.1767	-3.89405	-23.9667	-2.34454	1.78591	0
1.1773	-3.89405	-22.1345	-2.0397	1.78591	0
1.1780	-3.89405	-19.6917	-0.513118	1.78591	0
1.1787	-3.89405	-19.081	-2.34454	1.78591	0
1.1793	-3.89405	-18.7757	-3.87033	1.78591	0
1.1800	-3.89405	-17.256	-2.95502	1.78591	0
1.1807	-3.89405	-13.5918	-2.34454	1.78591	0
1.1813	-3.89405	-7.79005	-2.0397	1.78591	0
1.1820	-3.89405	-5.04898	-2.34454	1.78591	0
1.1827	-3.89405	-5.04898	-2.0397	1.78591	0
1.1833	-3.89405	-3.21686	-0.513118	1.78591	0
1.1840	-3.89405	-1.38474	1.31751	1.78591	0
1.1847	-3.89405	-2.3008	2.8433	1.78591	0
1.1853	-3.89405	-1.38474	3.14893	1.78591	0
1.1860	-3.89405	1.05808	1.31751	1.78591	0
1.1867	-3.89405	2.2795	-0.513118	1.78591	0
1.1873	-3.89405	1.36344	2.8433	1.78591	0
1.1880	-3.89405	-0.163328	4.97956	-4.31795	0
1.1887	-3.89405	0.142025	1.92798	-3.09525	0
1.1893	-3.89405	2.2795	0.0965588	-2.4839	0
1.1900	-3.89405	1.97414	-0.513118	-3.39852	0
1.1907	-3.89405	0.447378	-2.34454	-0.346591	0
1.1913	-3.89405	0.752731	-2.34454	2.39726	0
1.1920	-3.89405	2.2795	-0.513118	-1.56929	0
1.1927	-3.89405	4.72232	-2.64938	-4.00987	0
1.1933	-3.89405	9.60087	-3.25986	-0.0433239	0
1.1940	-3.89405	12.349	-0.513118	0.568025	0
1.1947	-3.89405	12.349	-0.513118	-0.654673	0
1.1953	-3.89405	14.7919	-1.42923	2.70534	0
1.1960	-3.89405	18.4561	1.01267	5.44919	0
1.1967	-3.89405	18.1508	0.0965588	3.00861	0
1.1973	-3.89405	15.4026	-3.56549	1.17937	0
1.1980	-3.89405	13.2651	-3.25986	1.48264	0
1.1987	-3.89405	11.1276	-1.42923	0.871292	0
1.1993	-3.89405	7.76875	-0.818755	2.70534	0
1.2000	-3.89405	4.41697	-0.513118	1.78591	0
1.2007	-3.89405	2.8902	-1.42923	1.78591	0
1.2013	-3.89405	1.05808	-3.25986	1.78591	0
1.2020	-3.89405	-1.38474	-1.73407	1.78591	0
1.2027	-3.89405	-3.52221	-0.513118	1.78591	0
1.2033	-3.89405	-6.87399	-2.34454	1.78591	0
1.2040	-3.89405	-11.1489	-2.95502	1.78591	0
1.2047	-3.89405	-10.8436	-2.34454	1.78591	0
1.2053	-3.89405	-8.40076	-3.56549	1.78591	0
1.2060	-3.89405	-10.5382	-3.56549	1.78591	0
1.2067	-3.89405	-16.3399	-3.25986	1.78591	0
1.2073	-3.89405	-16.9506	-2.95502	1.78591	0
1.2080	-3.89405	-9.62217	-0.513118	1.78591	0
1.2087	-3.89405	-1.07939	1.01267	1.78591	0
1.2093	-3.89405	5.33303	-0.513118	1.78591	0
1.2100	-3.89405	9.29552	-1.73407	1.78591	0
1.2107	-3.89405	8.68481	-2.95502	1.78591	0
1.2113	-3.89405	4.72232	-2.64938	1.78591	0
1.2120	-3.28783	1.97414	0.402195	-0.654673	0
1.2127	-0.235355	-1.38474	0.402195	-0.346591	0
1.2133	1.90423	-5.04898	-3.25986	0.259943	0
1.2140	0.98421	-4.13292	-4.17597	1.48264	0
1.2147	-0.841571	-2.3008	-2.34454	2.09399	0
1.2153	-0.841571	-5.95794	-2.64938	3.00861	0
1.2160	0.0713196	-9.31682	-3.56549	4.2313	0
1.2167	-0.542029	-9.01147	-2.0397	3.61995	0
1.2173	-2.06114	-12.6757	-1.42923	0.568025	0
1.2180	-1.45492	-18.4703	-2.64938	-3.09525	0
1.2187	0.377994	-18.7757	-4.17597	-6.14718	0
1.2193	0.684668	-14.5078	-4.17597	-7.36507	0
1.2200	-1.76159	-8.09541	-1.42923	-7.36507	0
1.2207	-2.98116	-1.69009	0.707034	-7.97641	0
1.2213	-2.06114	-0.468681	-0.513118	-7.97641	0
1.2220	-1.45492	-2.3008	-2.34454	-7.0618	0
1.2227	-1.14825	-0.468681	-1.42923	-4.62122	0
1.2233	0.684668	1.36344	0.402195	-2.79199	0
1.2240	2.21091	0.447378	0.402195	-3.39852	0
1.2247	1.90423	0.142025	-1.42923	-3.39852	0
1.2253	2.51045	1.36344	-1.73407	-0.346591	0
1.2260	1.90423	3.19556	-1.12359	1.78591	0
1.2267	-0.235355	3.80626	-0.20828	0.871292	0
1.2273	0.0713196	1.97414	0.402195	-0.346591	0
1.2280	2.51045	0.447378	0.402195	-1.26602	0
1.2287	2.51045	2.2795	-0.20828	-0.95794	0
1.2293	3.43047	1.36344	-0.20828	0.259943	0
1.2300	5.8696	-4.13292	-0.513118	0.568025	0
1.2307	4.03669	-6.87399	-1.12359	0.259943	0
1.2313	1.59756	-6.56864	0.0965588	1.17937	0
1.2320	4.95671	-6.56864	1.31751	1.17937	0
1.2327	6.78249	-5.95794	-0.20828	-0.654673	0
1.2333	4.65004	-6.56864	-0.513118	-1.26602	0
1.2340	4.34336	-8.70611	1.01267	0.871292	0
1.2347	4.03669	-6.87399	-0.818755	0.568025	0
1.2353	1.59756	-6.87399	-2.64938	-2.18064	0
1.2360	1.90423	-11.1489	0.402195	1.78591	0
1.2367	3.1238	-11.4543	3.14893	1.78591	0
1.2373	1.59756	-8.70611	1.62235	1.78591	0
1.2380	1.59756	-9.01147	0.707034	1.78591	0
1.2387	3.1238	-7.79005	0.402195	1.78591	0
1.2393	1.90423	-4.43827	0.402195	1.78591	0
1.2400	1.59756	-3.21686	1.01267	1.78591	0
1.2407	2.21091	3.19556	-0.513118	1.78591	0
1.2413	-1.14825	14.1812	-2.34454	1.78591	0
1.2420	-3.89405	16.9293	-0.20828	1.78591	0
1.2427	-1.14825	15.4026	1.62235	1.78591	0
1.2433	2.81712	16.0133	-0.513118	1.78591	0
1.2440	1.90423	12.349	1.31751	1.78591	0
1.2447	-1.14825	7.15804	6.20051	1.78591	0
1.2453	-1.76159	7.76875	5.89487	1.78591	0
1.2460	0.0713196	7.76875	1.31751	1.78591	0
1.2467	0.684668	5.94373	1.31751	1.78591	0
1.2473	-1.14825	7.76875	3.14893	1.78591	0
1.2480	-1.14825	6.85269	2.23282	-0.0433239	0
1.2487	-0.235355	3.19556	-0.20828	1.17937	0
1.2493	-0.542029	3.19556	0.0965588	0.568025	0
1.2500	0.0713196	4.11161	2.23282	1.17937	0
1.2507	0.684668	3.50091	1.62235	2.39726	0
1.2513	0.377994	4.41697	-2.0397	2.70534	0
1.2520	0.684668	3.50091	-2.95502	2.39726	0
1.2527	1.29088	1.36344	1.31751	2.39726	0
1.2533	-0.235355	2.2795	3.14893	1.78591	0
1.2540	-1.14825	2.2795	0.402195	-0.0433239	0
1.2547	0.0713196	0.447378	0.0965588	-0.95794	0
1.2553	1.59756	1.36344	3.14893	1.17937	0
1.2560	0.684668	1.97414	4.36908	2.09399	0
1.2567	-0.841571	0.447378	5.89487	-0.346591	0
1.2573	-1.45492	1.36344	5.89487	-0.0433239	0
1.2580	-0.235355	4.41697	1.31751	2.39726	0
1.2587	1.59756	5.94373	-0.513118	3.00861	0
1.2593	2.51045	9.60087	3.75861	3.92322	0
1.2600	2.21091	15.4026	-2.64938	1.78591	0
1.2607	1.59756	18.4561	-2.64938	1.78591	0
1.2613	1.59756	19.3651	-2.64938	1.78591	0
1.2620	2.81712	18.7615	-2.64938	1.78591	0
1.2627	4.03669	16.0133	-2.64938	1.78591	0
1.2633	3.43047	14.4865	-2.64938	1.78591	0
1.2640	0.98421	13.2651	-2.64938	1.78591	0
1.2647	0.684668	8.0741	-2.64938	1.78591	0
1.2653	3.43047	2.2795	-2.64938	1.78591	0
1.2660	3.73715	-0.774035	-2.64938	1.78591	0
1.2667	2.21091	-3.21686	-2.64938	1.78591	0
1.2673	3.43047	-4.74362	-2.64938	1.78591	0
1.2680	5.56293	-6.56864	-2.64938	1.78591	0
1.2687	4.34336	-10.5382	-2.64938	1.78591	0
1.2693	3.43047	-13.5918	-2.64938	1.78591	0
1.2700	5.25625	-12.6757	-2.64938	1.78591	0
1.2707	4.34336	-14.5078	-2.64938	1.78591	0
1.2713	2.21091	-18.4703	-2.64938	1.78591	0
1.2720	1.59756	-17.8667	-2.64938	-1.87256	0
1.2727	1.59756	-14.8132	-2.64938	-1.56929	0
1.2733	1.59756	-14.5078	-2.64938	-2.18064	0
1.2740	1.59756	-12.9811	-2.64938	-2.79199	0
1.2747	1.59756	-7.17935	-2.64938	-3.39852	0
1.2753	1.59756	-2.3008	-2.64938	-3.39852	0
1.2760	1.59756	0.752731	-2.64938	-2.4839	0
1.2767	1.59756	4.41697	-2.64938	-1.56929	0
1.2773	1.59756	7.4634	-2.64938	-2.4839	0
1.2780	1.59756	5.94373	-2.64938	-5.23257	0
1.2787	1.59756	3.19556	-2.64938	-4.31795	0
1.2793	1.59756	2.2795	-2.64938	-3.09525	0
1.2800	1.59756	1.05808	-2.64938	-6.14718	0
1.2807	1.59756	0.447378	-2.64938	-7.0618	0
1.2813	1.59756	3.19556	-2.64938	-2.79199	0
1.2820	1.59756	6.24909	-2.64938	-1.87256	0
1.2827	1.59756	5.33303	-2.64938	-2.18064	0
1.2833	1.59756	2.58485	-2.64938	2.09399	0
1.2840	1.59756	1.05808	-2.64938	2.09399	0
1.2847	1.59756	0.752731	-2.64938	2.09399	0
1.2853	1.59756	1.97414	-2.64938	2.09399	0
1.2860	1.59756	4.11161	-2.64938	2.09399	0
1.2867	1.59756	4.41697	-2.64938	2.09399	0
1.2873	1.59756	3.19556	-2.64938	2.09399	0
1.2880	1.59756	4.11161	-2.64938	2.09399	0
1.2887	1.59756	8.37946	-2.64938	2.09399	0
1.2893	1.59756	12.349	-2.64938	2.09399	0
1.2900	1.59756	13.2651	-2.64938	2.09399	0
1.2907	1.59756	12.349	-2.64938	2.09399	0
1.2913	1.59756	14.1812	-2.64938	2.09399	0
1.2920	1.59756	16.0133	-2.64938	2.09399	0
1.2927	1.59756	12.6544	-2.64938	2.09399	0
1.2933	1.59756	9.90622	-2.64938	2.09399	0
1.2940	1.59756	13.2651	-2.64938	2.09399	0
1.2947	1.59756	14.4865	-2.64938	2.09399	0
1.2953	1.59756	10.2116	-2.64938	2.09399	0
1.2960	-1.14825	6.85269	4.36908	1.48264	0
1.2967	0.377994	5.02767	-0.513118	1.17937	0
1.2973	1.59756	3.80626	-3.56549	1.48264	0
1.2980	2.21091	5.33303	0.402195	3.00861	0
1.2987	1.29088	5.63838	0.402195	3.61995	0
1.2993	-1.14825	1.66879	-2.34454	4.2313	0
1.3000	-2.67448	-1.69009	-0.20828	3.92322	0
1.3007	-0.235355	-4.74362	0.707034	1.17937	0
1.3013	-0.841571	-7.4847	-1.73407	0.871292	0
1.3020	-5.72696	-6.87399	-2.0397	2.09399	0
1.3027	-6.63985	-6.87399	-0.818755	1.17937	0
1.3033	-7.85942	-11.1489	0.402195	-0.0433239	0
1.3040	-13.9644	-13.2864	2.53846	0.871292	0
1.3047	-13.9644	-14.8132	1.31751	2.09399	0
1.3053	-9.999	-20.3024	-1.42923	2.70534	0
1.3060	-13.0515	-24.272	-0.513118	2.39726	0
1.3067	-14.8844	-23.0506	2.23282	2.09399	0
1.3073	-11.2186	-19.6917	4.06425	1.78591	0
1.3080	-11.2186	-16.9506	4.67472	-0.654673	0
1.3087	-11.2186	-15.7292	1.62235	-1.87256	0
1.3093	-11.2186	-15.7292	-2.34454	1.17937	0
1.3100	-11.2186	-12.3704	-0.513118	3.92322	0
1.3107	-11.2186	-9.31682	2.53846	0.259943	0
1.3113	-11.2186	-11.4543	0.0965588	-1.56929	0
1.3120	-11.2186	-13.2864	-1.12359	-0.346591	0
1.3127	-11.2186	-12.3704	1.31751	-1.56929	0
1.3133	-11.2186	-11.1489	-0.20828	-2.4839	0
1.3140	-11.2186	-8.09541	-2.95502	0.871292	0
1.3147	-11.2186	-3.52221	-1.12359	1.17937	0
1.3153	-11.2186	-0.468681	0.0965588	-2.4839	0
1.3160	-11.2186	3.19556	-0.818755	-2.4839	0
1.3167	-11.2186	5.02767	1.01267	-2.18064	0
1.3173	-11.2186	3.50091	0.402195	-4.62122	0
1.3180	-11.2186	0.752731	-3.87033	-4.92449	0
1.3187	-11.2186	-0.163328	-3.56549	-3.39852	0
1.3193	-11.2186	-1.38474	0.0965588	-1.87256	0
1.3200	-11.2186	-4.13292	-1.12359	-1.87256	0
1.3207	-11.2186	-6.87399	-5.39612	-1.87256	0
1.3213	-11.2186	-7.17935	-6.00659	-1.87256	0
1.3220	-11.2186	-5.35433	-2.95502	-1.87256	0
1.3227	-11.2186	-3.21686	-2.34454	-1.87256	0
1.3233	-11.2186	-0.468681	-4.17597	-1.87256	0
1.3240	-11.2186	3.19556	-3.25986	-1.87256	0
1.3247	-11.2186	1.97414	-1.12359	-1.87256	0
1.3253	-11.2186	-1.99545	-3.25986	-1.87256	0
1.3260	-11.2186	-1.69009	-5.09128	-1.87256	0
1.3267	-11.2186	-1.38474	-4.17597	-1.87256	0
1.3273	-11.2186	-3.21686	-4.17597	-1.87256	0
1.3280	-11.2186	-1.69009	-2.34454	-1.87256	0
1.3287	-11.2186	0.142025	1.31751	-1.87256	0
1.3293	-11.2186	0.142025	-1.73407	-1.87256	0
1.3300	-11.2186	3.19556	-6.92191	-1.87256	0
1.3307	-11.2186	8.0741	-5.09128	-1.87256	0
1.3313	-11.2186	9.60087	-2.64938	-1.87256	0
1.3320	15.027	8.68481	-5.09128	-0.95794	0
1.3327	13.8075	7.4634	-6.31223	0.259943	0
[truncated: 53,386 more rows]
