# Supplementary material for: Identification of Haptic Based Guiding Using Hard Reins
Source: PLoS One. 2015 Jul 22;10(7):e0132020. doi: 10.1371/journal.pone.0132020 (PMC4511788; doi:10.1371/journal.pone.0132020)
Supplement: S3 File — (ZIP) [file pone.0132020.s003.zip › EMGData1/Subject5/T19/t19.txt]

0.0000	-0.121977	17.5977	3.06966	5.52676	0
0.0007	-1.64669	19.727	2.45904	3.38737	0
0.0013	-0.73186	23.704	1.5443	2.47164	0
0.0020	-0.426919	17.9019	1.5443	3.69531	0
0.0027	1.40273	5.08104	2.15491	2.77959	0
0.0033	4.75709	-0.709768	-0.591684	1.55592	0
0.0040	4.14721	-1.02522	-3.03416	0.948138	0
0.0047	2.6225	-4.38253	-0.591684	-0.275527	0
0.0053	3.23238	-6.81602	1.5443	-1.79903	0
0.0060	2.31756	-4.68672	0.32306	-0.275527	0
0.0067	0.487907	-3.15452	0.0177505	3.08753	0
0.0073	0.487907	-2.54615	0.933678	4.91897	0
0.0080	0.792849	-2.85034	0.933678	4.61103	0
0.0087	0.792849	-6.20765	1.5443	5.52676	0
0.0093	-0.426919	-8.34822	2.15491	8.88171	0
0.0100	-2.56151	-7.72858	1.8496	9.18965	0
0.0107	-3.48311	-8.04404	3.06966	4.61103	0
0.0113	-4.093	-8.65241	4.90033	-0.883308	0
0.0120	-6.83747	-6.20765	4.90033	-3.93842	0
0.0127	-8.05724	-3.45871	3.06966	-2.71476	0
0.0133	-7.7523	-1.93778	0.628369	1.86386	0
0.0140	-6.83747	1.41954	-1.81292	4.00325	0
0.0147	-5.61771	7.22161	-2.11823	3.38737	0
0.0153	-5.31276	9.35091	0.32306	3.38737	0
0.0160	-4.093	5.9936	1.23899	4.61103	0
0.0167	0.487907	1.11535	0.32306	5.52676	0
0.0173	1.70767	-3.15452	0.0177505	3.69531	0
0.0180	-0.426919	-5.59928	0.0177505	0.948138	0
0.0187	2.31756	-5.29509	-1.2023	0.340357	0
0.0193	6.89846	-5.59928	-1.50761	1.55592	0
0.0200	4.45215	-7.12021	-0.896993	0.032415	0
0.0207	0.792849	-4.68672	0.32306	-0.883308	0
0.0213	0.487907	-0.101395	1.8496	-0.883308	0
0.0220	-0.121977	-1.02522	1.8496	-4.85414	0
0.0227	-0.121977	-1.63359	1.23899	-7.90115	0
0.0233	1.40273	3.25592	3.68028	-5.76176	0
0.0240	0.792849	4.77685	3.37497	-5.15398	0
0.0247	-1.34174	1.41954	-2.72885	-6.67749	0
0.0253	-2.25657	3.25592	-4.55952	-5.46193	0
0.0260	-3.1714	9.04672	-0.591684	-4.5462	0
0.0267	-5.00782	13.3279	0.32306	-6.06971	0
0.0273	-4.70288	20.0425	-0.287559	-5.46193	0
0.0280	-1.95163	27.9739	0.32306	-3.32254	0
0.0287	-0.73186	30.1032	-1.50761	-1.19125	0
0.0293	-1.34174	25.8333	-0.591684	0.340357	0
0.0300	0.792849	20.0425	3.98558	-1.19125	0
0.0307	2.92744	13.3279	3.37497	-3.0227	0
0.0313	0.792849	7.82998	0.628369	1.55592	0
0.0320	-1.0368	4.77685	0.933678	5.21881	0
0.0327	1.09779	5.68941	0.0177505	1.25608	0
0.0333	2.31756	12.404	0.933678	-0.883308	0
0.0340	2.6225	16.3697	4.90033	2.47164	0
0.0347	3.23238	9.66636	3.98558	3.38737	0
0.0353	2.31756	2.95173	1.23899	2.77959	0
0.0360	2.31756	-0.405582	2.76435	4.61103	0
0.0367	3.23238	-8.95659	0.933678	5.8347	0
0.0373	2.31756	-17.8005	-1.81292	7.3582	0
0.0380	0.792849	-20.8537	1.23899	9.79743	0
0.0387	1.70767	-28.1767	2.45904	6.44248	0
0.0393	1.40273	-38.2486	-0.591684	0.340357	0
0.0400	-1.34174	-39.1724	-0.591684	-0.275527	0
0.0407	-4.093	-35.1955	0.32306	0.948138	0
0.0413	-6.83747	-28.4808	-1.50761	-1.79903	0
0.0420	-10.1918	-12.9223	-0.591684	-5.46193	0
0.0427	-11.4116	3.56011	0.0177505	-7.29337	0
0.0433	-11.4116	10.8831	-2.72885	-6.67749	0
0.0440	-13.248	15.7614	-2.72885	-6.06971	0
0.0447	-11.4116	21.2592	0.32306	-5.46193	0
0.0453	-6.22759	23.704	-0.287559	-4.23826	0
0.0460	-4.70288	24.0082	-2.42354	-1.79903	0
0.0467	-7.44736	24.0082	-0.591684	-0.883308	0
0.0473	-8.66712	21.8676	2.45904	-2.40681	0
0.0480	-8.36218	17.2936	3.06966	-4.85414	0
0.0487	-8.36218	9.66636	1.8496	-5.76176	0
0.0493	-6.22759	-0.101395	1.23899	-4.23826	0
0.0500	-2.86645	-9.56497	1.23899	-3.93842	0
0.0507	-0.426919	-15.0629	1.23899	-6.37765	0
0.0513	2.31756	-15.9754	0.32306	-8.50893	0
0.0520	4.45215	-19.0285	0.0177505	-8.81688	0
0.0527	2.31756	-27.2641	-0.591684	-6.67749	0
0.0533	-3.1714	-29.7089	-1.50761	-3.0227	0
0.0540	-6.83747	-26.3515	-0.896993	0.032415	0
0.0547	-11.1067	-27.2641	0.628369	-0.575366	0
0.0553	-16.9073	-27.2641	0.933678	-2.40681	0
0.0560	-21.4882	-22.69	1.23899	-2.71476	0
0.0567	-19.9567	-20.5495	2.15491	-3.63048	0
0.0573	-13.248	-20.2453	1.23899	-4.85414	0
0.0580	-6.83747	-16.888	1.23899	-3.63048	0
0.0587	-3.1714	-14.7474	3.37497	-2.40681	0
0.0593	-1.0368	-13.8348	3.37497	-3.0227	0
0.0600	1.70767	-12.0097	1.23899	-2.71476	0
0.0607	3.23238	-11.7055	0.933678	-2.10697	0
0.0613	3.53733	-13.2265	0.32306	-3.32254	0
0.0620	5.98364	-13.8348	-1.50761	-2.71476	0
0.0627	8.72811	-11.7055	-2.42354	-1.79903	0
0.0633	9.94788	-6.20765	-3.33828	-4.85414	0
0.0640	12.0825	-0.101395	-1.81292	-6.67749	0
0.0647	14.2171	9.66636	-0.591684	-4.23826	0
0.0653	12.3874	22.1718	-3.64359	-2.40681	0
0.0660	9.338	28.2781	-4.86483	-2.10697	0
0.0667	8.11823	27.3655	0.628369	-0.883308	0
0.0673	6.28858	28.5822	2.45904	-0.883308	0
0.0680	3.53733	27.6697	-2.42354	-2.40681	0
0.0687	3.23238	21.5634	-2.72885	-0.883308	0
0.0693	3.23238	16.9894	-0.591684	0.640196	0
0.0700	4.14721	13.0124	-4.25421	0.032415	0
0.0707	7.50835	5.68941	-4.25421	1.86386	0
0.0713	8.11823	-0.709768	3.98558	6.13454	0
0.0720	4.14721	-5.29509	5.51095	5.8347	0
0.0727	3.23238	-9.86915	-0.896993	3.38737	0
0.0733	5.67869	-11.0859	-2.42354	4.91897	0
0.0740	5.06203	-10.4775	0.32306	8.27393	0
0.0747	2.31756	-11.7055	0.32306	8.88171	0
0.0753	1.40273	-12.6181	-1.50761	8.27393	0
0.0760	0.792849	-12.6181	-3.9489	9.79743	0
0.0767	-0.73186	-14.139	-5.47545	9.79743	0
0.0773	-1.34174	-13.5307	-4.25421	6.75042	0
0.0780	0.792849	-6.51184	-2.42354	2.47164	0
0.0787	3.53733	3.56011	-2.42354	-3.0227	0
0.0793	2.92744	10.8831	-1.50761	-8.2091	0
0.0800	0.487907	13.3279	-0.287559	-8.81688	0
0.0807	-1.95163	12.7082	-0.896993	-7.29337	0
0.0813	-0.426919	9.66636	-0.896993	-6.37765	0
0.0820	4.14721	5.08104	0.0177505	-2.10697	0
0.0827	5.36698	0.506977	0.32306	4.91897	0
0.0833	-0.121977	-5.29509	1.5443	6.44248	0
0.0840	-1.95163	-13.2265	3.37497	4.30309	0
0.0847	1.09779	-19.9411	2.45904	5.21881	0
0.0853	-1.64669	-22.69	0.628369	3.69531	0
0.0860	-7.14242	-24.211	0.32306	-2.71476	0
0.0867	-5.92265	-24.211	1.5443	-7.29337	0
0.0873	-4.093	-19.9411	3.98558	-7.59321	0
0.0880	-5.92265	-14.4432	4.5962	-8.50893	0
0.0887	-5.92265	-9.86915	4.5962	-9.12482	0
0.0893	-3.1714	-1.02522	4.29089	-6.98543	0
0.0900	-0.73186	6.91742	1.23899	-4.85414	0
0.0907	1.40273	7.82998	-2.42354	-5.46193	0
0.0913	3.23238	8.43835	-0.591684	-6.06971	0
0.0920	3.23238	13.632	1.8496	-3.32254	0
0.0927	4.45215	16.9894	0.933678	-0.575366	0
0.0933	6.89846	17.5977	0.0177505	1.55592	0
0.0940	5.67869	20.3467	-0.591684	6.13454	0
0.0947	2.92744	20.3467	-0.591684	10.1054	0
0.0953	6.89846	16.3697	3.06966	9.48949	0
0.0960	15.1387	14.2404	4.5962	8.27393	0
0.0967	16.0535	14.5446	-0.591684	8.57376	0
0.0973	12.0825	11.7957	-2.72885	7.65804	0
0.0980	11.4726	5.9936	0.32306	8.57376	0
0.0987	11.7775	2.64755	-0.591684	11.6289	0
0.0993	8.72811	0.202791	-1.81292	9.79743	0
0.1000	6.59352	-4.99091	1.23899	4.00325	0
0.1007	8.72811	-9.86915	1.5443	2.77959	0
0.1013	9.338	-13.5307	0.628369	3.38737	0
0.1020	4.75709	-18.1047	3.06966	1.86386	0
0.1027	-0.426919	-23.6026	0.933678	0.948138	0
0.1033	-1.64669	-22.69	-3.03416	0.032415	0
0.1040	-3.78806	-12.3139	-0.896993	-2.71476	0
0.1047	-5.92265	-0.709768	0.933678	-4.5462	0
0.1053	-3.1714	2.95173	0.32306	-4.85414	0
0.1060	-1.0368	2.33209	2.15491	-8.2091	0
0.1067	-3.1714	4.77685	0.628369	-11.2561	0
0.1073	-2.25657	8.13416	-2.11823	-10.0405	0
0.1080	1.40273	11.1873	2.15491	-6.98543	0
0.1087	-0.426919	12.7082	3.37497	-5.46193	0
0.1093	-3.1714	8.43835	-1.81292	-4.85414	0
0.1100	-2.25657	3.86429	-1.50761	-3.32254	0
0.1107	-2.86645	10.5789	0.628369	-2.40681	0
0.1113	-4.093	18.5103	-0.896993	-3.63048	0
0.1120	-1.64669	19.4229	0.32306	-4.5462	0
0.1127	-2.86645	21.2592	2.76435	-3.63048	0
0.1133	-8.05724	25.8333	0.32306	-2.71476	0
0.1140	-7.7523	24.9207	0.32306	-0.883308	0
0.1147	-3.48311	18.8145	2.15491	1.86386	0
0.1153	-4.093	11.1873	-1.50761	2.77959	0
0.1160	-6.83747	1.41954	-3.33828	3.69531	0
0.1167	-6.83747	-3.7629	0.32306	6.44248	0
0.1173	-5.00782	-4.38253	1.5443	7.3582	0
0.1180	-1.64669	-8.34822	0.32306	5.21881	0
0.1187	-0.121977	-15.6712	1.23899	4.61103	0
0.1193	-2.25657	-19.0285	2.76435	5.52676	0
0.1200	-4.39794	-18.7244	0.32306	4.61103	0
0.1207	-3.48311	-16.2796	-1.50761	3.69531	0
0.1213	-2.25657	-13.8348	-1.2023	2.47164	0
0.1220	-2.86645	-13.5307	-3.03416	0.640196	0
0.1227	-2.56151	-12.6181	-4.86483	1.25608	0
0.1233	0.182965	-9.86915	-2.11823	2.47164	0
0.1240	0.182965	-6.51184	-0.287559	-1.49109	0
0.1247	-4.093	-0.101395	-1.81292	-5.15398	0
0.1253	-5.00782	10.2747	-0.591684	-3.63048	0
0.1260	-1.64669	17.5977	0.32306	-1.49109	0
0.1267	-2.25657	19.4229	-2.72885	-1.79903	0
0.1273	-3.48311	21.5634	-3.9489	-2.71476	0
0.1280	-1.64669	22.476	-2.11823	-1.79903	0
0.1287	-1.0368	18.5103	-2.72885	0.640196	0
0.1293	-1.34174	16.9894	-2.11823	0.640196	0
0.1300	1.40273	21.8676	-0.591684	-2.40681	0
0.1307	4.14721	24.9207	-1.81292	-1.49109	0
0.1313	3.23238	22.7802	-0.896993	4.61103	0
0.1320	2.31756	18.5103	1.5443	6.44248	0
0.1327	0.487907	13.632	-0.591684	5.21881	0
0.1333	-1.34174	7.52579	-3.9489	7.05026	0
0.1340	0.487907	3.86429	-3.33828	9.48949	0
0.1347	4.14721	2.02791	-1.50761	9.48949	0
0.1353	5.06203	-1.63359	-0.896993	9.79743	0
0.1360	4.14721	-4.38253	-0.591684	8.57376	0
0.1367	2.31756	-8.65241	0.933678	3.69531	0
0.1373	1.09779	-15.6712	0.628369	-1.49109	0
0.1380	1.40273	-19.9411	-2.42354	-4.5462	0
0.1387	1.40273	-16.2796	-3.64359	-6.98543	0
0.1393	-1.34174	-11.7055	-0.591684	-7.90115	0
0.1400	-4.39794	-11.4014	-0.287559	-6.98543	0
0.1407	-2.86645	-12.3139	-1.50761	-7.90115	0
0.1413	2.01262	-12.3139	0.32306	-8.2091	0
0.1420	3.53733	-11.7055	0.933678	-4.5462	0
0.1427	-0.426919	-9.86915	0.0177505	-1.79903	0
0.1433	-3.78806	-8.95659	1.8496	-4.85414	0
0.1440	-4.39794	-8.34822	2.15491	-5.76176	0
0.1447	-5.61771	-2.24197	-1.81292	-3.63048	0
0.1453	-7.7523	10.2747	-3.33828	-3.32254	0
0.1460	-8.36218	19.727	-3.9489	-3.63048	0
0.1467	-8.05724	23.704	-4.55952	-2.40681	0
0.1473	-7.7523	26.4417	-3.33828	-0.883308	0
0.1480	-7.7523	24.0082	-3.03416	0.948138	0
0.1487	-7.44736	15.7614	-3.33828	3.08753	0
0.1493	-7.44736	10.5789	-0.591684	4.00325	0
0.1500	-7.14242	7.22161	0.933678	3.69531	0
0.1507	-5.61771	1.11535	-0.896993	1.25608	0
0.1513	-4.39794	-3.45871	-0.896993	-1.19125	0
0.1520	-5.00782	-5.29509	-0.287559	-0.575366	0
0.1527	-5.00782	-7.4244	0.0177505	1.86386	0
0.1533	-3.1714	-9.56497	1.23899	1.86386	0
0.1540	-2.56151	-11.0859	1.5443	3.38737	0
0.1547	-3.1714	-13.2265	1.5443	7.65804	0
0.1553	-1.64669	-15.6712	4.29089	7.96598	0
0.1560	0.487907	-18.1047	4.90033	3.08753	0
0.1567	1.70767	-20.5495	1.23899	0.948138	0
0.1573	2.31756	-18.7244	0.32306	2.77959	0
0.1580	2.31756	-13.5307	1.23899	0.340357	0
0.1587	0.487907	-9.26078	1.5443	-5.46193	0
0.1593	-2.86645	-5.29509	3.06966	-8.2091	0
0.1600	-4.39794	-0.101395	2.15491	-7.29337	0
0.1607	-2.25657	2.02791	0.933678	-6.06971	0
0.1613	0.182965	4.47266	1.23899	-3.63048	0
0.1620	-1.64669	11.1873	-0.287559	-1.79903	0
0.1627	-3.48311	16.9894	-2.11823	-2.10697	0
0.1633	-0.426919	17.9019	-0.591684	-2.71476	0
0.1640	3.23238	19.4229	-2.11823	-4.5462	0
0.1647	3.53733	20.6509	-3.33828	-9.12482	0
0.1653	4.14721	16.0655	0.628369	-7.29337	0
0.1660	6.89846	11.7957	1.23899	0.032415	0
0.1667	7.81329	13.0124	-0.896993	0.948138	0
0.1673	7.81329	13.9362	2.45904	-1.79903	0
0.1680	8.72811	10.5789	2.45904	0.032415	0
0.1687	7.2034	6.61323	-2.42354	1.55592	0
0.1693	5.67869	2.95173	-1.50761	0.640196	0
0.1700	7.2034	-1.63359	-0.896993	2.47164	0
0.1707	9.338	-7.12021	-4.55952	5.8347	0
0.1713	6.59352	-7.12021	-3.9489	7.05026	0
0.1720	2.31756	-2.85034	-1.81292	6.75042	0
0.1727	1.09779	-4.06708	-2.11823	5.21881	0
0.1733	1.70767	-11.4014	0.32306	4.30309	0
0.1740	0.487907	-15.9754	0.32306	4.00325	0
0.1747	-2.25657	-16.888	-4.25421	2.47164	0
0.1753	-2.25657	-19.6369	-3.33828	1.55592	0
0.1760	-0.426919	-26.0474	0.0177505	2.47164	0
0.1767	0.487907	-32.1536	-0.287559	0.948138	0
0.1773	-0.121977	-35.1955	1.23899	-2.10697	0
0.1780	-1.34174	-40.085	3.06966	-3.93842	0
0.1787	-5.00782	-48.3205	1.8496	-3.0227	0
0.1793	-8.66712	-49.2331	2.15491	-1.79903	0
0.1800	-10.4968	-40.085	2.15491	-3.63048	0
0.1807	-12.3332	-29.7089	-0.896993	-5.46193	0
0.1813	-15.0777	-24.5152	-2.42354	-3.93842	0
0.1820	-15.0777	-23.6026	-1.2023	-4.23826	0
0.1827	-12.3332	-22.0817	-1.50761	-6.98543	0
0.1833	-10.8017	-17.1922	-3.33828	-6.67749	0
0.1840	-9.58195	-12.6181	-2.72885	-4.85414	0
0.1847	-7.14242	-13.2265	0.0177505	-6.37765	0
0.1853	-5.92265	-13.5307	1.23899	-6.98543	0
0.1860	-6.22759	-9.56497	-0.591684	-3.0227	0
0.1867	-4.093	-4.38253	0.933678	0.032415	0
0.1873	1.09779	-0.709768	4.29089	-1.79903	0
0.1880	2.6225	2.02791	1.5443	-3.32254	0
0.1887	0.792849	4.47266	-2.42354	-0.883308	0
0.1893	3.53733	3.86429	0.32306	-0.275527	0
0.1900	7.50835	0.506977	2.15491	-2.71476	0
0.1907	5.67869	-0.101395	0.933678	-3.32254	0
0.1913	2.92744	2.33209	2.45904	-1.79903	0
0.1920	1.09779	1.41954	3.68028	-0.883308	0
0.1927	-5.00782	-2.24197	0.32306	2.77959	0
0.1933	-8.36218	-4.99091	-2.42354	6.44248	0
0.1940	-4.39794	-4.68672	-1.50761	5.21881	0
0.1947	0.487907	0.811163	-0.287559	2.77959	0
0.1953	3.84227	9.04672	0.32306	3.69531	0
0.1960	6.89846	10.8831	-0.287559	4.30309	0
0.1967	7.50835	8.74254	-0.591684	4.61103	0
0.1973	7.50835	13.9362	0.32306	5.21881	0
0.1980	7.81329	23.704	0.32306	3.38737	0
0.1987	5.67869	28.8864	-2.42354	-0.575366	0
0.1993	2.01262	29.1906	-2.42354	-1.79903	0
0.2000	-0.121977	27.9739	0.0177505	-0.883308	0
0.2007	-2.25657	27.0613	0.32306	-1.49109	0
0.2013	-1.34174	27.3655	-1.81292	-2.10697	0
0.2020	3.84227	25.5291	-2.11823	-2.10697	0
0.2027	5.06203	19.4229	0.32306	-2.40681	0
0.2033	2.92744	10.8831	0.933678	-0.275527	0
0.2040	2.92744	-3.7629	0.628369	3.69531	0
0.2047	2.92744	-19.9411	-0.896993	5.21881	0
0.2053	0.487907	-24.8193	-3.33828	3.69531	0
0.2060	-0.73186	-24.5152	-2.72885	4.91897	0
0.2067	-1.64669	-29.7089	-0.896993	5.8347	0
0.2073	-3.1714	-29.7089	-0.896993	2.77959	0
0.2080	-5.00782	-20.5495	-1.50761	2.47164	0
0.2087	-8.36218	-17.8005	-2.42354	4.91897	0
0.2093	-12.0215	-20.2453	-4.25421	3.38737	0
0.2100	-9.58195	-16.2796	-3.9489	0.032415	0
0.2107	-6.83747	-10.7817	-2.42354	0.948138	0
0.2113	-9.27701	-8.95659	-3.03416	1.86386	0
0.2120	-9.88689	-8.34822	-3.03416	0.032415	0
0.2127	-7.7523	-8.95659	-0.896993	-0.883308	0
0.2133	-8.66712	-4.38253	-1.2023	-0.883308	0
0.2140	-10.1918	9.04672	-1.50761	-2.71476	0
0.2147	-8.97207	18.8145	0.628369	-3.63048	0
0.2153	-7.7523	18.5103	0.628369	-1.19125	0
0.2160	-5.00782	24.0082	-2.42354	0.340357	0
0.2167	-1.64669	36.5136	-3.33828	-2.10697	0
0.2173	-0.73186	39.2626	-1.2023	-5.46193	0
0.2180	-1.0368	28.8864	-1.81292	-4.5462	0
0.2187	-1.0368	19.1187	-4.25421	-0.883308	0
0.2193	-1.34174	16.3697	-3.03416	0.032415	0
0.2200	1.09779	15.7614	0.32306	-1.19125	0
0.2207	4.75709	14.2404	0.32306	-0.575366	0
0.2213	5.06203	14.8488	-2.42354	0.948138	0
0.2220	5.06203	17.5977	-3.33828	0.340357	0
0.2227	6.28858	19.4229	-1.50761	-1.79903	0
0.2233	5.36698	17.9019	-1.2023	-1.79903	0
0.2240	3.23238	16.6852	-2.72885	0.032415	0
0.2247	3.23238	18.2061	-2.11823	-2.71476	0
0.2253	1.40273	21.2592	-1.2023	-7.29337	0
0.2260	-0.73186	23.0844	-2.72885	-4.85414	0
0.2267	0.792849	24.0082	-1.50761	-0.883308	0
0.2273	2.31756	27.3655	2.15491	-0.883308	0
0.2280	1.40273	30.4186	0.628369	0.948138	0
0.2287	2.31756	27.9739	-2.42354	1.86386	0
0.2293	4.14721	25.2249	-0.591684	-0.575366	0
0.2300	5.36698	25.2249	2.15491	1.86386	0
0.2307	5.06203	18.8145	0.933678	7.3582	0
0.2313	4.14721	7.22161	-1.50761	6.44248	0
0.2320	4.75709	2.33209	-1.81292	3.69531	0
0.2327	6.89846	-2.54615	-0.896993	5.21881	0
0.2333	8.72811	-15.0629	-1.50761	7.05026	0
0.2340	9.94788	-22.69	-3.64359	6.13454	0
0.2347	12.6924	-22.69	-2.72885	1.86386	0
0.2353	14.2171	-26.3515	0.0177505	-0.883308	0
0.2360	11.4726	-28.7963	-1.2023	0.948138	0
0.2367	7.2034	-24.8193	-1.2023	-0.275527	0
0.2373	5.98364	-26.3515	3.06966	-4.5462	0
0.2380	5.98364	-30.9256	3.98558	-3.0227	0
0.2387	3.84227	-32.4578	1.5443	0.640196	0
0.2393	0.182965	-33.9787	3.06966	-3.63048	0
0.2400	-4.093	-34.2829	4.29089	-9.12482	0
0.2407	-7.14242	-27.2641	0.933678	-9.12482	0
0.2413	-8.97207	-19.9411	-2.11823	-7.29337	0
0.2420	-12.3332	-16.888	-1.50761	-8.2091	0
0.2427	-15.9925	-11.4014	0.0177505	-9.12482	0
0.2433	-15.9925	-5.29509	2.15491	-7.29337	0
0.2440	-14.4678	-0.709768	2.15491	-5.46193	0
0.2447	-14.1629	3.56011	-1.2023	-5.46193	0
0.2453	-12.3332	5.68941	-3.33828	-6.37765	0
0.2460	-8.66712	5.08104	-2.42354	-5.46193	0
0.2467	-8.66712	5.38522	-1.2023	-4.23826	0
0.2473	-8.97207	5.38522	0.32306	-2.71476	0
0.2480	-5.00782	5.68941	1.23899	-0.883308	0
0.2487	0.182965	13.0124	-0.287559	0.340357	0
0.2493	3.84227	27.3655	-0.287559	0.948138	0
0.2500	6.28858	37.7416	2.45904	1.86386	0
0.2507	6.89846	36.2094	4.29089	4.30309	0
0.2513	6.89846	27.3655	3.06966	5.52676	0
0.2520	7.2034	20.3467	0.933678	1.86386	0
0.2527	6.89846	16.0655	0.0177505	-4.5462	0
0.2533	5.98364	7.52579	-0.591684	-5.76176	0
0.2540	5.98364	-3.45871	-1.50761	-3.63048	0
0.2547	6.28858	-9.86915	-3.03416	-1.79903	0
0.2553	7.81329	-13.2265	-3.64359	0.948138	0
0.2560	9.94788	-17.1922	-2.11823	3.69531	0
0.2567	10.5578	-21.1578	-0.287559	3.69531	0
0.2573	9.338	-23.6026	-2.11823	1.86386	0
0.2580	9.94788	-24.8193	-5.17014	1.86386	0
0.2587	10.8627	-28.1767	-4.25421	2.47164	0
0.2593	9.338	-33.9787	-1.81292	1.86386	0
0.2600	8.11823	-39.1724	-1.50761	-0.575366	0
0.2607	6.59352	-39.7808	-2.42354	-1.79903	0
0.2613	2.01262	-35.8151	-3.03416	-1.79903	0
0.2620	-1.64669	-26.6557	-3.03416	-2.71476	0
0.2627	-3.1714	-15.9754	0.0177505	-3.93842	0
0.2633	-5.61771	-7.72858	2.76435	-5.15398	0
0.2640	-5.92265	-2.54615	1.8496	-5.76176	0
0.2647	-2.86645	-0.709768	-0.591684	-4.5462	0
0.2653	-1.95163	-2.85034	-3.03416	-3.63048	0
0.2660	-4.39794	-5.59928	-3.9489	-5.46193	0
0.2667	-6.53253	-6.20765	-2.42354	-5.46193	0
0.2673	-6.83747	-4.38253	-2.11823	-3.93842	0
0.2680	-4.70288	0.506977	-2.72885	-3.32254	0
0.2687	-0.426919	4.77685	-2.11823	-3.32254	0
0.2693	3.23238	3.25592	-2.72885	-1.79903	0
0.2700	4.14721	1.72372	-4.25421	-0.275527	0
0.2707	2.31756	3.25592	-1.50761	-0.883308	0
0.2713	0.487907	4.47266	0.0177505	-3.32254	0
0.2720	0.792849	1.72372	-2.42354	-2.10697	0
0.2727	2.01262	-4.38253	-0.896993	3.08753	0
0.2733	-0.426919	-8.95659	2.15491	5.21881	0
0.2740	-2.86645	-8.34822	-2.11823	3.69531	0
0.2747	0.182965	-5.59928	-5.17014	4.30309	0
0.2753	1.70767	-8.65241	-0.591684	6.13454	0
0.2760	0.182965	-12.6181	3.06966	7.65804	0
0.2767	3.23238	-11.4014	1.23899	8.27393	0
0.2773	6.89846	-11.7055	-0.591684	6.44248	0
0.2780	4.14721	-17.1922	-1.2023	6.13454	0
0.2787	2.31756	-18.1047	-0.896993	8.57376	0
0.2793	4.14721	-12.6181	0.32306	5.8347	0
0.2800	2.92744	-9.56497	0.0177505	-0.883308	0
0.2807	-0.426919	-8.04404	-2.11823	-1.19125	0
0.2813	1.70767	-4.06708	-2.42354	0.948138	0
0.2820	3.23238	2.95173	-2.11823	-2.40681	0
0.2827	0.487907	9.97055	-0.287559	-3.63048	0
0.2833	-1.0368	13.0124	1.8496	0.340357	0
0.2840	-0.73186	9.66636	1.8496	1.55592	0
0.2847	-2.25657	4.77685	1.23899	-1.79903	0
0.2853	-3.1714	3.25592	1.8496	-3.0227	0
0.2860	-3.1714	4.16848	1.23899	-2.71476	0
0.2867	-1.34174	3.86429	2.15491	-2.40681	0
0.2873	-0.426919	3.25592	4.5962	0.032415	0
0.2880	-1.64669	4.77685	2.76435	0.948138	0
0.2887	-2.56151	6.91742	-0.591684	-0.883308	0
0.2893	-0.73186	7.22161	-0.287559	-0.575366	0
0.2900	-1.34174	7.22161	-1.50761	2.77959	0
0.2907	-3.1714	9.04672	-3.03416	2.77959	0
0.2913	-2.56151	11.1873	-0.591684	0.948138	0
0.2920	-1.34174	12.404	1.23899	2.1718	0
0.2927	-1.34174	16.0655	1.23899	3.69531	0
0.2933	-1.34174	22.7802	0.32306	1.86386	0
0.2940	-0.426919	25.8333	-0.287559	3.38737	0
0.2947	1.70767	20.0425	2.15491	7.65804	0
0.2953	2.92744	13.3279	4.29089	8.57376	0
0.2960	0.792849	14.8488	0.32306	6.13454	0
0.2967	-1.95163	20.0425	-1.50761	4.30309	0
0.2973	-2.25657	22.1718	1.8496	4.61103	0
0.2980	-1.0368	24.0082	1.5443	5.8347	0
0.2987	-0.426919	28.2781	-0.591684	4.91897	0
0.2993	-2.25657	31.027	3.06966	3.38737	0
0.3000	-4.39794	29.799	5.20564	4.61103	0
0.3007	-4.093	24.9207	1.23899	5.52676	0
0.3013	-2.25657	17.5977	0.0177505	3.38737	0
0.3020	-1.64669	13.3279	1.5443	2.1718	0
0.3027	-1.0368	13.0124	0.628369	0.948138	0
0.3033	0.792849	13.9362	-1.50761	-1.79903	0
0.3040	1.40273	13.9362	-1.50761	-1.79903	0
0.3047	0.792849	11.7957	0.32306	-0.883308	0
0.3053	-0.121977	10.8831	0.32306	0.032415	0
0.3060	2.92744	12.0999	-1.50761	2.47164	0
0.3067	9.03305	10.2747	-0.591684	3.08753	0
0.3073	10.5578	3.86429	1.23899	-2.10697	0
0.3080	5.06203	0.811163	-0.591684	-5.15398	0
0.3087	1.40273	2.02791	-2.42354	-2.10697	0
0.3093	1.70767	-0.405582	-1.50761	-1.19125	0
0.3100	0.487907	-6.20765	-0.591684	-2.71476	0
0.3107	-3.1714	-8.95659	-1.2023	-1.79903	0
0.3113	-3.48311	-12.0097	-1.2023	-0.883308	0
0.3120	-2.56151	-18.7244	-0.287559	-1.79903	0
0.3127	-6.83747	-20.8537	0.32306	-3.0227	0
0.3133	-11.1067	-18.4202	0.0177505	-6.37765	0
0.3140	-9.58195	-19.9411	-0.896993	-9.12482	0
0.3147	-8.66712	-20.5495	-1.81292	-7.29337	0
0.3153	-9.27701	-14.7474	-2.42354	-3.0227	0
0.3160	-6.83747	-9.56497	-1.50761	-3.63048	0
0.3167	-4.39794	-7.12021	1.8496	-7.29337	0
0.3173	-4.093	-3.45871	2.15491	-6.67749	0
0.3180	-1.34174	-1.63359	-1.50761	-3.63048	0
0.3187	0.182965	-1.63359	-3.33828	-2.71476	0
0.3193	-1.64669	1.11535	-3.9489	-3.63048	0
0.3200	-0.121977	2.95173	-5.78075	-3.63048	0
0.3207	4.14721	4.77685	-3.64359	-2.10697	0
0.3213	5.98364	14.5446	-0.591684	0.032415	0
0.3220	9.03305	23.704	-1.50761	2.47164	0
0.3227	11.7775	24.0082	-1.2023	0.032415	0
0.3233	10.8627	25.5291	2.15491	-4.23826	0
0.3240	9.03305	33.1563	1.23899	-4.5462	0
0.3247	6.89846	34.0801	-2.72885	-2.10697	0
0.3253	2.31756	29.799	-3.03416	-0.575366	0
0.3260	-2.56151	30.7228	-0.591684	2.77959	0
0.3267	-6.53253	31.3312	-0.896993	5.52676	0
0.3273	-8.36218	24.9207	-3.33828	2.77959	0
0.3280	-5.31276	17.5977	-4.25421	-1.49109	0
0.3287	-0.73186	13.3279	-1.81292	-0.883308	0
0.3293	1.70767	6.61323	0.0177505	1.25608	0
0.3300	4.45215	-1.63359	-0.896993	0.340357	0
0.3307	5.98364	-6.81602	-1.50761	1.25608	0
0.3313	4.75709	-10.7817	-0.591684	4.91897	0
0.3320	4.14721	-18.7244	1.23899	5.52676	0
0.3327	5.06203	-26.9599	1.8496	3.38737	0
0.3333	3.23238	-31.8382	0.32306	4.61103	0
0.3340	1.09779	-35.4997	-1.2023	4.91897	0
0.3347	-0.426919	-38.2486	1.23899	0.340357	0
0.3353	-2.86645	-39.4766	3.06966	-5.15398	0
0.3360	-4.39794	-35.4997	1.5443	-6.98543	0
0.3367	-4.093	-18.1047	3.06966	-6.37765	0
0.3373	-6.53253	2.95173	3.98558	-3.63048	0
0.3380	-9.27701	9.35091	0.933678	-1.49109	0
0.3387	-8.05724	7.82998	-0.591684	-1.79903	0
0.3393	-7.44736	15.4572	1.5443	-3.93842	0
0.3400	-10.4968	25.8333	2.15491	-6.37765	0
0.3407	-10.4968	28.5822	0.628369	-6.98543	0
0.3413	-7.44736	27.0613	-0.287559	-3.63048	0
0.3420	-6.83747	22.1718	-1.50761	-0.575366	0
0.3427	-6.83747	13.0124	-0.896993	-1.49109	0
0.3433	-4.093	3.56011	0.933678	-2.71476	0
0.3440	-3.1714	-5.59928	0.628369	-2.71476	0
0.3447	-5.92265	-12.0097	-0.591684	-2.71476	0
0.3453	-8.66712	-14.4432	-1.2023	-2.40681	0
0.3460	-7.14242	-18.7244	0.628369	-1.79903	0
0.3467	-4.093	-24.5152	1.8496	-1.79903	0
0.3473	-3.48311	-25.7432	-0.591684	-1.19125	0
0.3480	-4.093	-26.3515	-1.2023	0.340357	0
0.3487	-0.426919	-28.7963	2.15491	1.55592	0
0.3493	4.14721	-26.9599	1.23899	0.640196	0
0.3500	4.14721	-22.9942	-2.72885	-0.575366	0
0.3507	2.01262	-22.69	-1.81292	-0.575366	0
0.3513	3.23238	-18.7244	-0.896993	-0.883308	0
0.3520	4.75709	-9.86915	-3.33828	-1.79903	0
0.3527	3.53733	-6.51184	-2.42354	-0.883308	0
0.3533	2.6225	-9.26078	-0.591684	-1.19125	0
0.3540	2.01262	-9.56497	-1.2023	-3.32254	0
0.3547	0.792849	-8.04404	0.628369	-4.5462	0
0.3553	0.487907	-9.56497	0.933678	-3.63048	0
0.3560	0.182965	-11.4014	-1.50761	-2.71476	0
0.3567	-1.34174	-12.0097	-0.591684	-2.40681	0
0.3573	-1.0368	-14.4432	2.76435	-3.0227	0
0.3580	0.487907	-15.367	2.15491	-2.10697	0
0.3587	0.487907	-12.6181	0.628369	-0.575366	0
0.3593	1.09779	-11.4014	2.15491	0.032415	0
0.3600	1.70767	-13.2265	2.45904	1.25608	0
0.3607	0.487907	-13.2265	-0.591684	1.55592	0
0.3613	0.487907	-10.7817	-3.33828	-1.19125	0
0.3620	2.92744	-8.34822	-1.50761	-1.79903	0
0.3627	2.31756	-4.06708	0.628369	0.032415	0
0.3633	1.09779	-0.405582	-1.50761	1.25608	0
0.3640	3.84227	-1.32941	-2.42354	3.69531	0
0.3647	4.45215	-3.45871	-0.896993	5.21881	0
0.3653	2.31756	-0.709768	-1.50761	0.640196	0
0.3660	2.01262	5.9936	-1.50761	-5.46193	0
0.3667	1.40273	10.2747	0.628369	-8.81688	0
0.3673	-1.0368	9.35091	-0.896993	-8.50893	0
0.3680	-0.73186	8.13416	-3.03416	-5.15398	0
0.3687	-0.121977	7.82998	-1.50761	-2.71476	0
0.3693	-0.426919	4.77685	-0.896993	-3.93842	0
0.3700	0.487907	1.11535	-1.50761	-2.10697	0
0.3707	1.70767	0.506977	0.32306	2.1718	0
0.3713	1.09779	-0.405582	1.5443	3.69531	0
0.3720	0.487907	-2.85034	0.32306	4.61103	0
0.3727	0.487907	-4.38253	-0.591684	7.96598	0
0.3733	0.487907	-4.99091	-2.42354	8.27393	0
0.3740	-0.73186	-4.38253	-4.25421	5.21881	0
0.3747	-3.78806	-2.54615	-2.42354	3.69531	0
0.3753	-4.093	-3.15452	-2.11823	4.30309	0
0.3760	-2.25657	-3.45871	-2.72885	4.61103	0
0.3767	-1.64669	0.506977	-1.50761	4.91897	0
0.3773	-1.95163	4.77685	-1.2023	4.91897	0
0.3780	0.487907	3.86429	-3.33828	3.69531	0
0.3787	2.92744	2.64755	-3.33828	1.25608	0
0.3793	5.06203	5.68941	-0.591684	0.340357	0
0.3800	6.89846	7.52579	0.0177505	1.25608	0
0.3807	7.81329	6.91742	-0.287559	3.08753	0
0.3813	8.72811	6.61323	-0.287559	4.61103	0
0.3820	10.2528	5.68941	-0.591684	3.69531	0
0.3827	9.94788	3.86429	0.0177505	1.86386	0
0.3833	8.72811	4.16848	2.45904	4.00325	0
0.3840	8.72811	7.52579	3.06966	6.13454	0
0.3847	9.03305	13.3279	-0.591684	4.61103	0
0.3853	6.89846	22.1718	-3.33828	4.30309	0
0.3860	5.06203	27.6697	-0.287559	4.91897	0
0.3867	5.98364	24.9207	1.8496	2.47164	0
0.3873	5.36698	21.5634	-1.81292	2.47164	0
0.3880	2.92744	18.5103	-3.64359	5.8347	0
0.3887	0.792849	12.0999	-1.50761	7.3582	0
0.3893	0.487907	6.30905	-0.896993	7.3582	0
0.3900	0.792849	2.02791	-0.591684	7.96598	0
0.3907	1.40273	-6.20765	1.23899	3.69531	0
0.3913	1.40273	-12.6181	-0.287559	-0.883308	0
0.3920	0.792849	-11.4014	-1.50761	0.948138	0
0.3927	2.01262	-8.95659	1.23899	3.69531	0
0.3933	1.40273	-7.12021	2.76435	3.08753	0
0.3940	-0.426919	-7.12021	1.5443	1.86386	0
0.3947	-0.426919	-11.7055	3.06966	0.948138	0
0.3953	1.70767	-15.367	4.29089	1.86386	0
0.3960	1.40273	-17.1922	1.5443	3.69531	0
0.3967	-2.86645	-22.3859	-0.896993	3.38737	0
0.3973	-8.05724	-20.8537	-1.2023	1.25608	0
0.3980	-12.3332	-9.86915	-0.896993	-0.575366	0
0.3987	-12.3332	-6.20765	-1.2023	-2.71476	0
0.3993	-12.0215	-11.4014	-1.50761	-5.46193	0
0.4000	-12.9431	-10.7817	-1.2023	-6.37765	0
0.4007	-10.4968	-3.45871	0.0177505	-7.29337	0
0.4013	-5.92265	3.86429	-0.591684	-8.50893	0
0.4020	-6.22759	10.8831	-1.50761	-6.98543	0
0.4027	-8.66712	16.6852	-0.591684	-5.46193	0
0.4033	-7.7523	25.5291	-0.287559	-6.06971	0
0.4040	-6.53253	38.6542	-0.591684	-3.93842	0
0.4047	-6.83747	44.7604	-0.591684	-0.275527	0
0.4053	-5.00782	42.0115	-1.50761	-0.883308	0
0.4060	-3.78806	41.7073	-2.42354	-3.63048	0
0.4067	-6.83747	41.7073	0.32306	-3.32254	0
0.4073	-9.58195	35.6011	2.76435	0.640196	0
0.4080	-11.4116	26.4417	0.32306	2.1718	0
0.4087	-12.0215	18.8145	-0.896993	1.55592	0
0.4093	-9.58195	11.4915	1.8496	2.77959	0
0.4100	-6.22759	2.64755	1.8496	4.61103	0
0.4107	-5.31276	-5.59928	-1.81292	4.00325	0
0.4113	-4.093	-11.4014	-3.33828	4.30309	0
0.4120	-0.73186	-17.8005	-0.591684	4.30309	0
0.4127	4.14721	-25.7432	2.15491	2.1718	0
0.4133	7.81329	-25.7432	0.32306	1.25608	0
0.4140	7.81329	-22.0817	-0.591684	1.25608	0
0.4147	5.98364	-30.9256	1.23899	-0.275527	0
0.4153	6.89846	-45.2674	0.628369	0.640196	0
0.4160	9.03305	-51.0695	0.0177505	1.55592	0
0.4167	8.42317	-54.1226	2.15491	-0.883308	0
0.4173	7.50835	-57.4799	1.5443	-0.883308	0
0.4180	8.72811	-51.0695	-0.591684	0.640196	0
0.4187	8.72811	-36.7277	2.15491	-3.0227	0
0.4193	5.67869	-22.69	3.98558	-5.46193	0
0.4200	2.6225	-9.86915	0.933678	-1.79903	0
0.4207	1.40273	-1.93778	1.23899	-3.0227	0
0.4213	0.487907	0.202791	3.06966	-7.29337	0
0.4220	1.70767	2.64755	0.0177505	-6.67749	0
0.4227	5.98364	6.61323	-0.591684	-5.46193	0
0.4233	8.11823	12.0999	3.06966	-5.46193	0
0.4240	7.50835	16.9894	3.68028	-1.79903	0
0.4247	6.89846	14.8488	2.15491	-0.883308	0
0.4253	4.45215	8.43835	0.628369	-6.37765	0
0.4260	0.487907	8.74254	-1.50761	-7.59321	0
0.4267	-2.56151	14.2404	-0.591684	-3.63048	0
0.4273	-4.70288	17.2936	1.8496	-3.0227	0
0.4280	-5.92265	18.2061	1.23899	-5.15398	0
0.4287	-5.92265	17.5977	0.628369	-5.46193	0
0.4293	-4.70288	15.7614	0.628369	-4.85414	0
0.4300	-3.1714	14.8488	-0.287559	-4.23826	0
0.4307	-4.093	12.7082	1.8496	-1.49109	0
0.4313	-5.92265	7.52579	3.98558	1.25608	0
0.4320	-5.92265	1.41954	2.15491	1.86386	0
0.4327	-7.44736	-4.06708	0.32306	1.55592	0
0.4333	-11.4116	-8.04404	1.23899	1.55592	0
0.4340	-10.4968	-8.65241	2.76435	2.77959	0
0.4347	-7.7523	-9.86915	3.98558	3.69531	0
0.4353	-11.4116	-15.9754	2.45904	2.47164	0
0.4360	-11.4116	-22.0817	0.0177505	0.032415	0
0.4367	-5.92265	-22.9942	0.32306	-0.883308	0
0.4373	-6.83747	-19.9411	0.933678	-1.79903	0
0.4380	-10.8017	-11.7055	0.32306	-1.49109	0
0.4387	-7.7523	-0.405582	0.933678	-0.883308	0
0.4393	-1.64669	4.77685	0.628369	-5.46193	0
0.4400	1.09779	3.25592	-0.287559	-9.12482	0
0.4407	0.182965	2.95173	0.933678	-5.46193	0
0.4413	0.487907	3.25592	0.628369	-0.883308	0
0.4420	4.14721	2.02791	0.32306	-2.71476	0
0.4427	7.50835	0.202791	4.29089	-4.5462	0
0.4433	8.42317	-0.101395	5.20564	-2.71476	0
0.4440	9.03305	0.811163	1.8496	-2.71476	0
0.4447	9.338	-0.709768	2.15491	-3.93842	0
0.4453	7.2034	-5.29509	2.15491	-3.32254	0
0.4460	3.84227	-6.20765	-0.591684	-0.575366	0
0.4467	-0.73186	-1.32941	-1.50761	-0.883308	0
0.4473	-5.92265	1.41954	-0.591684	-5.46193	0
0.4480	-10.4968	1.41954	-2.42354	-6.37765	0
0.4487	-13.248	1.72372	-2.42354	-2.40681	0
0.4493	-11.7165	0.811163	-2.11823	-0.883308	0
0.4500	-5.61771	0.202791	-3.33828	-2.40681	0
0.4507	-1.95163	5.68941	-2.72885	-0.883308	0
0.4513	-4.39794	11.1873	-1.50761	0.948138	0
0.4520	-5.92265	11.1873	-1.2023	1.86386	0
0.4527	-4.093	14.8488	0.0177505	3.69531	0
0.4533	-2.56151	20.955	-1.50761	6.13454	0
0.4540	-4.093	20.0425	-3.33828	6.44248	0
0.4547	-6.83747	16.6852	0.628369	8.27393	0
0.4553	-7.14242	19.4229	3.98558	8.57376	0
0.4560	-5.00782	23.704	1.5443	5.8347	0
0.4567	-4.093	24.0082	0.32306	5.52676	0
0.4573	-4.093	23.0844	0.32306	8.27393	0
0.4580	-3.1714	19.727	-2.72885	7.65804	0
0.4587	-3.78806	14.5446	-4.55952	7.05026	0
0.4593	-5.31276	11.4915	-3.33828	10.4052	0
0.4600	-5.00782	9.66636	-2.11823	10.4052	0
0.4607	-4.093	6.61323	-0.591684	7.96598	0
0.4613	-4.39794	5.9936	-1.50761	10.1054	0
0.4620	-3.1714	7.52579	-3.33828	11.0211	0
0.4627	-1.64669	4.77685	-0.896993	6.13454	0
0.4633	-3.1714	-3.15452	2.15491	4.30309	0
0.4640	-3.78806	-10.1733	-0.591684	6.13454	0
0.4647	-3.1714	-12.6181	-2.42354	3.69531	0
0.4653	-5.00782	-14.4432	-1.50761	-0.275527	0
0.4660	-8.05724	-17.4963	-1.50761	-1.19125	0
0.4667	-7.44736	-18.4202	-0.287559	-3.32254	0
0.4673	-4.39794	-18.7244	2.45904	-6.37765	0
0.4680	-5.61771	-22.9942	1.23899	-5.46193	0
0.4687	-7.44736	-26.3515	-0.896993	-4.23826	0
0.4693	-5.92265	-25.1235	0.32306	-6.98543	0
0.4700	-5.00782	-20.8537	1.8496	-7.29337	0
0.4707	-7.7523	-15.367	0.628369	-3.0227	0
0.4713	-5.92265	-9.56497	-1.2023	-2.71476	0
0.4720	-1.34174	-7.72858	-2.11823	-4.5462	0
0.4727	-1.64669	-7.4244	-0.896993	-2.10697	0
0.4733	-4.093	-5.90347	0.32306	1.55592	0
0.4740	-0.426919	-2.85034	-0.896993	2.77959	0
0.4747	2.01262	2.95173	-1.50761	4.30309	0
0.4753	-1.34174	11.7957	-0.287559	6.44248	0
0.4760	-1.0368	18.5103	1.5443	7.05026	0
0.4767	4.75709	21.2592	2.15491	5.52676	0
0.4773	6.59352	22.7802	0.32306	3.38737	0
0.4780	7.2034	22.476	-1.50761	1.25608	0
0.4787	12.0825	17.9019	0.32306	0.340357	0
0.4793	13.3022	11.1873	2.76435	-0.575366	0
0.4800	11.4726	5.08104	1.23899	-1.19125	0
0.4807	13.9121	-3.15452	-0.591684	0.948138	0
0.4813	15.7486	-13.8348	-1.2023	2.77959	0
0.4820	14.2171	-20.8537	-1.50761	0.032415	0
0.4827	14.8337	-24.8193	-1.50761	-2.71476	0
0.4833	13.6072	-30.9256	-0.591684	-3.32254	0
0.4840	9.64294	-34.5871	-1.50761	-3.63048	0
0.4847	10.5578	-34.5871	-3.33828	-5.15398	0
0.4853	14.2171	-35.8151	-4.55952	-6.37765	0
0.4860	13.6072	-35.8151	-3.64359	-7.29337	0
0.4867	12.3874	-32.1536	-1.2023	-7.59321	0
0.4873	11.7775	-28.1767	-1.81292	-7.90115	0
0.4880	7.81329	-24.211	-5.47545	-9.7326	0
0.4887	2.01262	-19.3327	-6.08488	-11.872	0
0.4893	-0.73186	-15.0629	-3.33828	-13.3955	0
0.4900	-0.73186	-8.04404	-2.72885	-12.7877	0
0.4907	-0.73186	0.202791	-1.2023	-10.9563	0
0.4913	-1.34174	5.9936	1.23899	-8.2091	0
0.4920	-0.426919	17.9019	0.0177505	-5.46193	0
0.4927	0.792849	38.9584	-0.591684	-4.23826	0
0.4933	0.792849	52.6918	-0.591684	-4.5462	0
0.4940	3.23238	54.5169	-2.42354	-3.0227	0
0.4947	7.50835	55.4408	-2.11823	-0.275527	0
0.4953	5.98364	58.1784	-0.591684	0.032415	0
0.4960	2.92744	54.8324	-3.9489	-0.883308	0
0.4967	2.92744	45.673	-4.86483	0.640196	0
0.4973	2.92744	35.9052	-0.591684	2.77959	0
0.4980	2.01262	26.7459	-0.287559	4.61103	0
0.4987	2.31756	15.7614	-2.42354	4.00325	0
0.4993	3.23238	3.86429	0.32306	0.948138	0
0.5000	4.14721	-6.51184	1.23899	0.948138	0
0.5007	3.84227	-15.9754	-1.50761	3.69531	0
0.5013	2.6225	-21.7775	-1.50761	1.86386	0
0.5020	3.53733	-23.6026	0.933678	-0.883308	0
0.5027	2.6225	-26.6557	2.76435	2.47164	0
0.5033	-1.34174	-32.762	4.29089	4.30309	0
0.5040	1.40273	-37.336	3.68028	0.640196	0
0.5047	5.98364	-37.9444	0.32306	-1.79903	0
0.5053	2.01262	-35.4997	-2.11823	-0.275527	0
0.5060	-3.1714	-33.9787	-2.11823	0.948138	0
0.5067	-1.0368	-31.2298	-1.81292	-1.19125	0
0.5073	2.31756	-20.8537	-1.50761	-2.71476	0
0.5080	4.45215	-6.20765	-2.11823	0.032415	0
0.5087	5.36698	1.41954	-2.42354	0.340357	0
0.5093	2.6225	3.25592	-1.50761	-3.32254	0
0.5100	1.09779	5.68941	-1.50761	-4.5462	0
0.5107	4.45215	9.35091	-3.64359	-3.32254	0
0.5113	5.98364	10.2747	-3.33828	-3.0227	0
0.5120	5.67869	8.43835	0.628369	-2.40681	0
0.5127	7.81329	5.68941	3.37497	-1.19125	0
0.5133	7.81329	2.95173	2.15491	-1.49109	0
0.5140	5.36698	1.11535	0.32306	-0.575366	0
0.5147	2.31756	2.33209	0.32306	0.640196	0
0.5153	-0.426919	7.52579	1.23899	-0.275527	0
0.5160	-0.426919	13.9362	1.23899	0.640196	0
0.5167	2.31756	21.5634	-0.896993	3.69531	0
0.5173	0.487907	31.3312	-3.64359	5.21881	0
0.5180	-1.95163	35.9052	-3.9489	4.61103	0
0.5187	1.40273	33.1563	-2.11823	4.61103	0
0.5193	2.6225	29.799	-0.591684	3.38737	0
0.5200	-0.426919	26.4417	0.0177505	1.86386	0
0.5207	-0.121977	18.8145	0.628369	0.948138	0
0.5213	3.53733	10.5789	1.5443	0.948138	0
0.5220	2.6225	5.08104	-0.591684	1.86386	0
0.5227	0.487907	-0.405582	-3.33828	3.69531	0
0.5233	0.487907	-4.68672	-1.81292	3.38737	0
0.5240	0.792849	-5.90347	2.15491	0.640196	0
0.5247	0.487907	-7.4244	3.68028	-1.19125	0
0.5253	-0.426919	-10.1733	1.8496	-2.10697	0
0.5260	-1.95163	-9.56497	0.0177505	-3.32254	0
0.5267	-1.95163	-6.51184	0.0177505	-3.0227	0
0.5273	-2.86645	-4.38253	1.23899	-0.275527	0
0.5280	-4.70288	-3.7629	-0.896993	2.47164	0
0.5287	-3.78806	-4.38253	-3.9489	2.77959	0
0.5293	-1.34174	-1.63359	-2.42354	2.1718	0
0.5300	-1.0368	4.16848	0.32306	1.86386	0
0.5307	-1.0368	6.30905	-2.42354	3.69531	0
0.5313	-2.25657	6.61323	-4.55952	5.52676	0
0.5320	-3.1714	11.4915	-1.50761	4.61103	0
0.5327	-1.34174	16.6852	-0.591684	4.30309	0
0.5333	2.31756	17.5977	-3.03416	6.44248	0
0.5340	4.14721	17.9019	-3.33828	7.65804	0
0.5347	4.75709	15.4572	-2.11823	6.44248	0
0.5353	3.84227	8.13416	-1.50761	3.08753	0
0.5360	2.31756	2.33209	-0.287559	-2.71476	0
0.5367	4.45215	-2.24197	0.32306	-4.5462	0
0.5373	7.2034	-10.7817	-0.896993	-0.883308	0
0.5380	5.98364	-18.4202	-1.50761	1.86386	0
0.5387	2.31756	-21.7775	-1.50761	1.25608	0
0.5393	-0.73186	-25.7432	-0.896993	0.032415	0
0.5400	-3.1714	-32.4578	0.0177505	-1.49109	0
0.5407	-2.86645	-40.085	-0.896993	-2.71476	0
0.5413	-1.64669	-48.0164	-2.72885	-4.5462	0
0.5420	-3.48311	-49.5486	-3.33828	-6.37765	0
0.5427	-7.14242	-46.7996	-3.03416	-8.81688	0
0.5433	-8.66712	-49.5486	-1.2023	-11.2561	0
0.5440	-10.1918	-52.2862	-0.896993	-12.4798	0
0.5447	-13.553	-44.3549	-3.33828	-12.1718	0
0.5453	-15.3826	-34.5871	-2.11823	-11.872	0
0.5460	-12.9431	-31.534	1.23899	-10.6483	0
0.5467	-9.58195	-26.9599	-0.896993	-8.50893	0
0.5473	-9.58195	-18.1047	-3.64359	-10.0405	0
0.5480	-11.7165	-13.5307	-1.50761	-11.2561	0
0.5487	-11.7165	-11.0859	-1.81292	-6.98543	0
0.5493	-9.88689	-7.72858	-5.17014	-3.63048	0
0.5500	-8.66712	-5.29509	-4.86483	-5.15398	0
0.5507	-9.58195	-2.24197	-1.50761	-5.46193	0
0.5513	-9.27701	1.11535	0.628369	-4.5462	0
0.5520	-6.53253	1.72372	-0.591684	-6.67749	0
0.5527	-5.00782	3.86429	-4.25421	-6.06971	0
0.5533	-5.92265	10.8831	-5.17014	-0.883308	0
0.5540	-4.093	15.7614	-2.11823	2.1718	0
0.5547	-1.34174	15.7614	-1.50761	2.1718	0
0.5553	-3.1714	16.6852	-2.42354	4.61103	0
0.5560	-5.00782	19.727	-2.11823	5.8347	0
0.5567	-4.093	23.0844	-2.11823	4.61103	0
0.5573	-5.00782	26.4417	-2.42354	4.91897	0
0.5580	-6.53253	27.9739	-2.42354	6.75042	0
0.5587	-5.00782	25.8333	-3.9489	5.21881	0
0.5593	-4.093	25.8333	-2.72885	3.69531	0
0.5600	-3.1714	30.4186	-1.2023	4.61103	0
0.5607	-0.73186	32.5479	-2.72885	2.77959	0
0.5613	-0.121977	30.4186	-2.72885	2.47164	0
0.5620	-1.0368	26.7459	0.628369	5.21881	0
0.5627	1.09779	22.1718	0.32306	2.77959	0
0.5633	1.40273	17.5977	-0.591684	-0.883308	0
0.5640	-1.64669	10.2747	2.15491	2.1718	0
0.5647	0.487907	-0.101395	0.32306	4.91897	0
0.5653	7.81329	-8.34822	-2.42354	3.08753	0
0.5660	9.94788	-10.7817	0.933678	3.69531	0
0.5667	6.89846	-13.2265	3.06966	4.91897	0
0.5673	5.98364	-17.4963	-0.591684	3.08753	0
0.5680	4.45215	-17.1922	-2.11823	0.948138	0
0.5687	0.792849	-13.5307	-2.11823	-0.883308	0
0.5693	-1.95163	-12.6181	-3.33828	-4.23826	0
0.5700	-1.34174	-13.5307	-1.50761	-5.76176	0
0.5707	0.182965	-12.6181	0.933678	-3.32254	0
0.5713	0.792849	-10.1733	0.32306	-0.275527	0
0.5720	1.40273	-8.04404	0.32306	1.25608	0
0.5727	2.92744	-7.72858	1.23899	2.47164	0
0.5733	3.53733	-5.90347	0.0177505	2.77959	0
0.5740	2.6225	-0.405582	1.23899	3.69531	0
0.5747	0.487907	6.61323	4.5962	5.8347	0
0.5753	-1.64669	10.8831	4.5962	5.52676	0
0.5760	-2.25657	12.0999	2.45904	1.86386	0
0.5767	-1.34174	14.8488	2.45904	0.340357	0
0.5773	-0.426919	19.727	2.76435	1.86386	0
0.5780	0.487907	17.9019	3.06966	2.77959	0
0.5787	1.40273	9.66636	2.15491	2.1718	0
0.5793	2.6225	1.72372	-0.896993	2.47164	0
0.5800	3.23238	-6.20765	-0.896993	2.77959	0
0.5807	2.01262	-14.4432	1.8496	2.77959	0
0.5813	-1.0368	-18.4202	0.32306	1.86386	0
0.5820	-2.86645	-20.8537	-1.50761	1.86386	0
0.5827	-3.1714	-26.3515	0.628369	1.25608	0
0.5833	-1.64669	-22.9942	2.15491	-0.883308	0
0.5840	1.40273	-4.06708	0.933678	-1.49109	0
0.5847	2.31756	13.632	1.5443	-1.49109	0
0.5853	-0.426919	20.3467	2.76435	-3.93842	0
0.5860	-0.73186	27.6697	2.15491	-7.29337	0
0.5867	0.182965	36.5136	2.15491	-10.3404	0
0.5873	-2.56151	39.2626	3.06966	-12.1718	0
0.5880	-3.78806	39.2626	1.23899	-8.81688	0
0.5887	-1.95163	35.9052	0.0177505	-4.23826	0
0.5893	-2.25657	24.9207	0.933678	-5.76176	0
0.5900	-4.70288	16.0655	0.0177505	-6.67749	0
0.5907	-5.00782	13.632	-0.896993	-2.71476	0
0.5913	-5.00782	6.61323	1.23899	-2.71476	0
0.5920	-4.093	-2.24197	3.37497	-4.85414	0
0.5927	-3.48311	-7.4244	2.15491	-0.575366	0
0.5933	-4.39794	-13.8348	0.32306	4.61103	0
0.5940	-4.093	-20.2453	0.32306	6.44248	0
0.5947	-1.64669	-22.3859	1.23899	9.48949	0
0.5953	-0.426919	-25.439	0.933678	9.79743	0
0.5960	-1.0368	-28.1767	-0.896993	4.61103	0
0.5967	-2.25657	-25.439	-1.50761	2.77959	0
0.5973	-3.78806	-24.5152	0.0177505	3.69531	0
0.5980	-3.78806	-27.5683	-0.287559	3.38737	0
0.5987	-3.1714	-25.1235	-1.50761	6.13454	0
0.5993	-5.00782	-15.367	0.0177505	9.48949	0
0.6000	-7.7523	-5.29509	2.15491	7.3582	0
0.6007	-7.44736	5.38522	1.23899	4.30309	0
0.6013	-7.44736	18.5103	0.628369	2.77959	0
0.6020	-8.66712	27.3655	1.23899	-0.883308	0
0.6027	-8.66712	27.0613	0.933678	-5.76176	0
0.6033	-7.7523	24.9207	0.0177505	-9.42466	0
0.6040	-5.92265	26.4417	0.32306	-11.872	0
0.6047	-3.78806	25.5291	1.23899	-11.872	0
0.6053	-3.78806	21.5634	2.15491	-9.42466	0
0.6060	-5.31276	24.0082	2.45904	-5.76176	0
0.6067	-4.093	29.799	1.8496	-2.71476	0
0.6073	-0.426919	29.1906	0.933678	-2.71476	0
0.6080	1.70767	22.1718	0.32306	-3.63048	0
0.6087	0.487907	15.153	-0.591684	-3.93842	0
0.6093	0.182965	8.43835	-1.2023	-2.10697	0
0.6100	2.92744	-4.38253	1.5443	1.25608	0
0.6107	4.75709	-23.2984	4.90033	4.91897	0
0.6113	3.23238	-36.7277	3.98558	5.21881	0
0.6120	2.31756	-37.6402	1.8496	3.08753	0
0.6127	3.84227	-34.8913	3.06966	1.86386	0
0.6133	5.06203	-34.5871	3.06966	2.47164	0
0.6140	5.36698	-33.6745	0.32306	4.30309	0
0.6147	4.45215	-29.7089	0.32306	2.77959	0
0.6153	2.01262	-20.8537	3.68028	-1.79903	0
0.6160	0.792849	-6.51184	3.98558	-2.71476	0
0.6167	1.09779	4.77685	1.23899	-0.883308	0
0.6173	-0.121977	4.47266	1.23899	-2.71476	0
0.6180	0.792849	-1.32941	1.23899	-3.63048	0
0.6187	4.45215	-2.24197	0.32306	-1.49109	0
0.6193	5.06203	-0.101395	1.23899	-0.883308	0
0.6200	2.6225	0.506977	2.15491	-1.79903	0
0.6207	1.40273	2.02791	0.933678	-1.79903	0
0.6213	0.487907	5.9936	1.5443	-1.79903	0
0.6220	-0.121977	10.5789	2.76435	0.948138	0
0.6227	-0.121977	12.0999	1.8496	4.00325	0
0.6233	-1.34174	9.97055	3.06966	2.1718	0
0.6240	-1.34174	6.30905	3.98558	-1.19125	0
0.6247	0.182965	2.33209	0.628369	-1.79903	0
0.6253	0.182965	-4.99091	-1.50761	-3.0227	0
0.6260	-1.0368	-12.3139	0.32306	-4.23826	0
0.6267	-1.0368	-14.4432	2.76435	-3.63048	0
0.6273	-1.34174	-16.2796	3.98558	-4.85414	0
0.6280	-2.86645	-18.4202	2.45904	-6.06971	0
0.6287	-3.1714	-17.8005	-0.591684	-5.15398	0
0.6293	-2.56151	-15.9754	0.32306	-5.46193	0
0.6300	-2.25657	-15.6712	3.68028	-6.37765	0
0.6307	-3.1714	-12.9223	1.23899	-5.15398	0
0.6313	-4.093	-8.95659	-0.896993	-3.63048	0
0.6320	-0.426919	-8.95659	1.23899	-4.5462	0
0.6327	3.53733	-8.04404	2.15491	-3.63048	0
0.6333	1.40273	-4.68672	1.23899	0.640196	0
0.6340	-1.0368	-2.24197	2.15491	4.00325	0
0.6347	-0.121977	-0.709768	1.5443	5.21881	0
0.6353	-2.25657	3.25592	0.32306	4.91897	0
0.6360	-6.83747	9.66636	0.933678	3.69531	0
0.6367	-10.1918	17.2936	0.32306	3.69531	0
0.6373	-12.9431	21.2592	0.32306	6.44248	0
0.6380	-12.3332	19.1187	3.37497	4.91897	0
0.6387	-8.36218	16.9894	3.06966	1.25608	0
0.6393	-5.31276	16.6852	-0.591684	3.69531	0
0.6400	1.40273	13.9362	-0.591684	5.8347	0
0.6407	12.3874	10.2747	0.628369	3.08753	0
0.6413	15.7486	10.2747	0.628369	3.08753	0
0.6420	15.1387	10.2747	0.933678	5.52676	0
0.6427	20.3227	8.43835	-0.287559	2.77959	0
0.6433	25.2085	7.52579	-1.50761	-0.275527	0
0.6440	22.4573	4.77685	0.32306	0.948138	0
0.6447	19.7128	-0.405582	1.5443	2.47164	0
0.6453	19.1029	-2.85034	-1.50761	1.25608	0
0.6460	17.5782	-2.85034	-3.33828	0.032415	0
0.6467	15.1387	-2.54615	-1.81292	0.032415	0
0.6473	13.3022	-1.93778	0.0177505	1.55592	0
0.6480	10.8627	-1.02522	1.8496	0.340357	0
0.6487	9.64294	-0.709768	3.06966	-4.23826	0
0.6493	8.72811	0.202791	0.32306	-5.15398	0
0.6500	7.2034	-1.32941	-2.42354	-2.40681	0
0.6507	4.14721	-3.45871	-0.896993	-1.79903	0
0.6513	1.40273	0.202791	0.628369	-0.883308	0
0.6520	1.40273	7.22161	-1.50761	2.1718	0
0.6527	0.182965	11.7957	-1.2023	2.77959	0
0.6533	-0.73186	11.7957	2.15491	2.47164	0
0.6540	0.792849	9.04672	0.32306	5.21881	0
0.6547	0.792849	6.30905	-3.9489	5.52676	0
0.6553	-2.86645	5.38522	-3.33828	2.47164	0
0.6560	-3.78806	4.77685	-2.72885	2.47164	0
0.6567	-0.73186	5.9936	-5.17014	4.61103	0
0.6573	0.487907	10.2747	-4.55952	3.38737	0
0.6580	0.182965	14.5446	-2.42354	0.948138	0
0.6587	-0.73186	16.6852	-1.81292	1.86386	0
0.6593	-1.0368	16.3697	-0.896993	3.69531	0
0.6600	-1.0368	13.632	-1.50761	3.08753	0
0.6607	-2.56151	11.7957	-4.55952	2.77959	0
0.6613	-3.78806	14.5446	-4.86483	0.032415	0
0.6620	-3.1714	18.5103	-2.42354	-4.23826	0
0.6627	-4.093	18.5103	-3.33828	-4.5462	0
0.6633	-5.00782	17.9019	-4.86483	-2.40681	0
0.6640	-4.093	17.5977	-4.25421	-2.71476	0
0.6647	-4.70288	13.9362	-5.78075	-3.63048	0
0.6653	-5.00782	6.61323	-7.00081	-3.63048	0
0.6660	-1.0368	-1.32941	-3.64359	-3.63048	0
0.6667	2.31756	-8.65241	-0.896993	-1.19125	0
0.6673	0.182965	-15.367	-2.42354	0.948138	0
0.6680	-1.34174	-21.7775	-2.11823	0.948138	0
0.6687	0.487907	-27.2641	-0.287559	1.55592	0
0.6693	2.92744	-29.7089	-0.591684	1.55592	0
0.6700	3.84227	-28.4808	-1.50761	0.948138	0
0.6707	3.23238	-29.1005	-0.591684	3.69531	0
0.6713	1.70767	-32.762	-0.591684	4.91897	0
0.6720	0.792849	-32.1536	-1.81292	1.86386	0
0.6727	-0.73186	-26.3515	-3.64359	2.47164	0
0.6733	-3.78806	-19.3327	-5.78075	5.52676	0
0.6740	-6.53253	-13.2265	-5.17014	4.61103	0
0.6747	-7.14242	-5.29509	-2.72885	3.38737	0
0.6753	-8.05724	3.86429	-3.03416	4.30309	0
0.6760	-8.66712	15.7614	-5.17014	2.77959	0
0.6767	-5.92265	31.6354	-4.86483	0.948138	0
0.6773	-3.1714	45.0646	-3.33828	0.948138	0
0.6780	-4.39794	47.8136	-2.72885	-0.883308	0
0.6787	-6.83747	42.3157	-1.81292	-2.71476	0
0.6793	-7.14242	38.6542	-1.81292	-1.79903	0
0.6800	-5.92265	41.0989	-3.03416	-0.575366	0
0.6807	-5.00782	43.8366	-1.81292	0.948138	0
0.6813	-5.00782	41.4031	-0.591684	0.948138	0
0.6820	-4.39794	36.5136	-3.03416	0.032415	0
0.6827	-1.95163	30.4186	-1.2023	2.47164	0
0.6833	-0.121977	19.4229	3.98558	4.91897	0
0.6840	-0.121977	4.77685	2.15491	3.69531	0
0.6847	-1.0368	-8.34822	-2.11823	3.69531	0
0.6853	-1.0368	-22.9942	0.0177505	5.8347	0
0.6860	2.92744	-40.9975	0.628369	5.52676	0
0.6867	9.03305	-57.4799	-2.42354	4.00325	0
0.6873	8.42317	-67.5519	-2.42354	3.69531	0
0.6880	4.14721	-73.0385	-1.2023	2.77959	0
0.6887	4.45215	-75.1791	-1.81292	-0.275527	0
0.6893	2.31756	-74.5707	-1.50761	-6.98543	0
0.6900	-4.39794	-66.0197	-0.896993	-12.4798	0
0.6907	-6.22759	-52.2862	-2.11823	-14.6192	0
0.6913	-6.22759	-41.9101	-2.42354	-18.2739	0
0.6920	-11.1067	-30.9256	-2.42354	-22.2448	0
0.6927	-14.4678	-18.1047	-2.42354	-20.7213	0
0.6933	-14.1629	-12.3139	-0.591684	-15.5349	0
0.6940	-14.4678	-10.7817	1.23899	-12.4798	0
0.6947	-13.553	-4.99091	-0.287559	-10.9563	0
0.6953	-11.1067	-0.709768	0.628369	-12.4798	0
0.6960	-8.66712	0.506977	4.29089	-11.872	0
0.6967	-7.7523	6.61323	3.98558	-5.76176	0
0.6973	-8.05724	12.7082	-0.287559	-3.0227	0
0.6980	-8.05724	11.4915	-0.896993	-4.5462	0
0.6987	-5.61771	9.66636	0.32306	-2.71476	0
0.6993	-3.78806	10.8831	0.32306	0.032415	0
0.7000	-5.31276	10.8831	0.32306	-1.79903	0
0.7007	-6.83747	8.43835	1.23899	-3.32254	0
0.7013	-5.31276	4.77685	0.933678	-1.79903	0
0.7020	-4.70288	2.64755	-0.287559	0.640196	0
0.7027	-5.92265	3.56011	-0.591684	0.948138	0
0.7033	-6.22759	3.56011	-1.2023	-0.883308	0
0.7040	-3.78806	2.02791	-1.50761	-1.79903	0
0.7047	-3.1714	2.02791	-0.896993	-1.49109	0
0.7053	-3.48311	1.72372	-1.2023	-2.40681	0
0.7060	-1.0368	-1.63359	-0.591684	-2.71476	0
0.7067	1.09779	-2.85034	2.76435	-1.79903	0
0.7073	0.182965	0.202791	4.5962	-1.79903	0
0.7080	-0.426919	2.64755	2.15491	-1.19125	0
0.7087	0.487907	4.77685	-1.2023	-0.575366	0
0.7093	1.40273	7.52579	-2.42354	-0.575366	0
0.7100	2.01262	7.52579	-1.50761	0.032415	0
0.7107	1.09779	6.30905	-0.591684	0.948138	0
0.7113	-2.25657	9.35091	-1.2023	0.340357	0
0.7120	-2.56151	11.1873	-2.42354	0.340357	0
0.7127	0.182965	7.82998	-2.42354	0.640196	0
0.7133	1.40273	6.61323	-1.50761	0.640196	0
0.7140	1.40273	10.2747	0.628369	3.08753	0
0.7147	2.01262	12.0999	2.15491	6.44248	0
0.7153	2.31756	11.1873	1.23899	7.3582	0
0.7160	3.23238	10.5789	0.32306	7.96598	0
0.7167	4.45215	9.97055	0.0177505	9.18965	0
0.7173	3.53733	6.91742	-1.50761	9.18965	0
0.7180	3.23238	5.38522	-0.896993	8.27393	0
0.7187	3.53733	6.91742	1.8496	8.57376	0
0.7193	2.31756	8.13416	2.76435	10.1054	0
0.7200	2.01262	7.52579	2.45904	9.18965	0
0.7207	3.23238	9.04672	2.45904	6.75042	0
0.7213	1.09779	10.2747	1.5443	5.52676	0
0.7220	-1.0368	8.43835	-0.287559	5.8347	0
0.7227	2.31756	6.30905	-0.591684	6.44248	0
0.7233	5.06203	9.04672	0.32306	4.61103	0
0.7240	2.92744	10.2747	0.933678	-0.575366	0
0.7247	0.487907	4.77685	1.23899	-3.63048	0
0.7253	0.487907	-0.709768	0.628369	-3.0227	0
0.7260	0.487907	-1.02522	0.32306	-3.93842	0
0.7267	-0.426919	2.02791	1.23899	-4.5462	0
0.7273	-0.426919	6.30905	1.23899	-2.10697	0
0.7280	0.487907	5.68941	0.628369	-3.32254	0
0.7287	0.487907	-0.709768	1.5443	-6.67749	0
0.7293	0.487907	-3.15452	1.23899	-5.76176	0
0.7300	1.40273	3.86429	0.32306	-3.93842	0
0.7307	2.31756	12.0999	2.15491	-4.5462	0
0.7313	3.23238	16.3697	4.90033	-2.10697	0
0.7320	4.14721	17.9019	2.76435	0.032415	0
0.7327	3.53733	18.5103	-0.591684	0.640196	0
0.7333	1.09779	17.9019	0.0177505	1.86386	0
0.7340	-0.121977	17.5977	1.23899	1.86386	0
0.7347	0.487907	20.3467	0.32306	0.948138	0
0.7353	0.792849	24.9207	-0.591684	2.77959	0
0.7360	0.487907	25.2249	-0.287559	4.61103	0
0.7367	0.792849	19.4229	0.32306	3.69531	0
0.7373	2.31756	13.0124	-0.287559	3.38737	0
0.7380	5.36698	9.35091	0.0177505	6.44248	0
0.7387	5.98364	5.38522	0.32306	9.18965	0
0.7393	2.92744	1.41954	-1.2023	8.27393	0
0.7400	1.70767	-1.63359	-2.42354	5.52676	0
0.7407	3.53733	-3.45871	0.628369	5.52676	0
0.7413	3.53733	-2.24197	2.45904	6.75042	0
0.7420	2.31756	-2.24197	-0.287559	7.3582	0
0.7427	1.70767	-5.90347	-1.2023	8.27393	0
0.7433	2.01262	-12.0097	1.5443	5.52676	0
0.7440	3.53733	-20.8537	1.5443	0.032415	0
0.7447	3.23238	-27.8725	-1.50761	-1.49109	0
0.7453	-0.73186	-28.4808	-1.81292	-1.19125	0
0.7460	-1.0368	-28.1767	0.0177505	-4.85414	0
0.7467	1.40273	-31.8382	1.8496	-5.46193	0
0.7473	0.487907	-36.1193	0.628369	-1.49109	0
0.7480	0.487907	-40.9975	-1.50761	0.032415	0
0.7487	3.53733	-48.3205	0.0177505	-0.883308	0
0.7493	2.31756	-52.2862	0.933678	-1.49109	0
0.7500	-1.95163	-50.7653	-3.33828	-3.0227	0
0.7507	-2.56151	-47.1038	-4.25421	-5.15398	0
0.7513	-2.25657	-44.659	0.933678	-5.15398	0
0.7520	-4.70288	-42.5185	1.23899	-5.46193	0
0.7527	-7.44736	-38.857	-1.2023	-6.06971	0
0.7533	-5.92265	-34.2829	0.32306	-4.5462	0
0.7540	-2.56151	-31.8382	1.23899	-0.883308	0
0.7547	-2.25657	-30.013	-0.287559	0.032415	0
0.7553	-3.1714	-27.8725	1.8496	-3.32254	0
0.7560	-3.1714	-24.5152	1.5443	-5.46193	0
0.7567	-4.093	-18.7244	-3.03416	-3.0227	0
0.7573	-5.61771	-14.4432	-3.9489	-1.79903	0
0.7580	-5.00782	-10.4775	-1.81292	-3.63048	0
0.7587	-4.70288	-2.24197	-2.11823	-7.29337	0
0.7593	-5.00782	4.47266	-1.81292	-12.7877	0
0.7600	-3.48311	6.30905	-3.03416	-15.5349	0
0.7607	-1.95163	9.35091	-4.86483	-11.872	0
0.7613	-2.56151	12.404	-2.42354	-8.2091	0
0.7620	-2.25657	13.0124	-0.591684	-6.98543	0
0.7627	-1.34174	16.0655	-3.03416	-4.5462	0
0.7633	-0.426919	17.9019	-2.72885	-5.46193	0
0.7640	0.487907	15.7614	0.32306	-9.12482	0
0.7647	-0.73186	19.4229	0.32306	-7.59321	0
0.7653	-2.25657	24.0082	-0.591684	-5.15398	0
0.7660	0.182965	18.8145	-0.591684	-4.85414	0
0.7667	0.792849	14.8488	-0.287559	-0.575366	0
0.7673	-1.95163	18.2061	2.15491	3.38737	0
0.7680	-2.25657	19.1187	3.98558	0.032415	0
0.7687	-1.34174	16.6852	1.5443	-1.79903	0
0.7693	-3.1714	13.9362	-0.591684	0.640196	0
0.7700	-3.78806	8.74254	-0.896993	1.55592	0
0.7707	-2.56151	5.08104	-1.50761	1.25608	0
0.7713	-4.093	2.95173	-0.591684	2.47164	0
0.7720	-5.00782	-0.709768	0.32306	1.86386	0
0.7727	-4.093	1.41954	-1.81292	1.55592	0
0.7733	-5.61771	9.66636	-3.33828	4.91897	0
0.7740	-6.83747	12.0999	-2.72885	7.65804	0
0.7747	-5.00782	10.5789	-1.81292	7.3582	0
0.7753	-3.48311	11.1873	-0.896993	7.3582	0
0.7760	-1.95163	7.52579	-0.591684	7.65804	0
0.7767	1.40273	2.02791	-2.72885	7.65804	0
0.7773	3.53733	3.86429	-2.42354	6.44248	0
0.7780	4.45215	9.35091	0.32306	4.30309	0
0.7787	7.2034	12.7082	2.15491	0.948138	0
0.7793	9.64294	17.2936	2.45904	1.25608	0
0.7800	9.03305	22.1718	1.5443	4.61103	0
0.7807	6.89846	22.7802	-1.2023	5.52676	0
0.7813	4.14721	20.6509	-3.33828	2.47164	0
0.7820	2.92744	18.5103	-3.33828	-0.883308	0
0.7827	6.89846	15.7614	-2.72885	-2.10697	0
0.7833	10.2528	13.0124	-1.50761	-2.71476	0
0.7840	8.42317	12.0999	0.32306	-1.49109	0
0.7847	7.2034	11.4915	0.628369	0.640196	0
0.7853	10.2528	10.2747	-1.2023	1.86386	0
0.7860	9.64294	6.30905	-2.42354	0.340357	0
0.7867	5.06203	0.202791	-1.50761	-4.23826	0
0.7873	3.23238	-3.7629	-0.896993	-8.50893	0
0.7880	4.14721	-7.4244	-1.81292	-8.2091	0
0.7887	1.40273	-12.6181	-2.42354	-6.37765	0
0.7893	-1.0368	-15.367	-1.2023	-5.15398	0
0.7900	-0.426919	-15.367	-0.287559	-3.63048	0
0.7907	0.792849	-15.367	0.32306	-3.0227	0
0.7913	1.09779	-12.9223	1.8496	-3.0227	0
0.7920	0.792849	-8.04404	1.8496	-2.10697	0
0.7927	1.70767	-4.06708	-0.896993	-2.40681	0
0.7933	3.23238	0.506977	-1.81292	-3.63048	0
0.7940	2.31756	7.52579	-0.591684	-2.10697	0
0.7947	-0.121977	11.7957	-0.287559	0.032415	0
0.7953	-0.121977	12.7082	-1.50761	0.032415	0
0.7960	2.31756	12.0999	-1.50761	0.032415	0
0.7967	3.53733	9.04672	0.0177505	0.948138	0
0.7973	2.01262	7.22161	0.933678	0.948138	0
0.7980	-1.34174	9.35091	0.32306	2.1718	0
0.7987	-1.0368	8.43835	0.628369	4.91897	0
0.7993	4.14721	4.77685	2.15491	3.38737	0
0.8000	6.59352	6.61323	1.5443	0.948138	0
0.8007	4.14721	9.35091	0.933678	2.1718	0
0.8013	2.01262	5.9936	2.15491	3.08753	0
0.8020	0.792849	4.16848	1.8496	1.86386	0
0.8027	1.09779	7.52579	-0.287559	1.86386	0
0.8033	3.53733	6.91742	1.8496	4.61103	0
0.8040	4.14721	4.16848	5.20564	5.52676	0
0.8047	2.31756	6.91742	1.8496	2.1718	0
0.8053	2.31756	9.35091	-3.64359	-1.19125	0
0.8060	1.40273	9.97055	-2.42354	-0.275527	0
0.8067	-1.95163	15.4572	0.933678	1.25608	0
0.8073	-1.34174	20.3467	-0.591684	-0.575366	0
0.8080	1.40273	17.5977	-1.50761	-3.63048	0
0.8087	2.31756	16.6852	0.628369	-3.0227	0
0.8093	2.92744	20.3467	1.8496	0.640196	0
0.8100	3.84227	20.3467	0.32306	4.00325	0
0.8107	3.23238	18.5103	-0.591684	3.69531	0
0.8113	3.23238	18.5103	0.0177505	4.30309	0
0.8120	2.31756	11.4915	1.23899	8.27393	0
0.8127	-0.121977	-2.54615	0.933678	9.18965	0
0.8133	-0.121977	-12.6181	-0.591684	6.75042	0
0.8140	1.40273	-19.0285	0.628369	7.3582	0
0.8147	-0.121977	-24.5152	3.06966	7.96598	0
0.8153	-0.121977	-28.4808	3.98558	3.69531	0
0.8160	1.40273	-33.9787	2.45904	2.47164	0
0.8167	-0.121977	-40.3892	-2.11823	4.91897	0
0.8173	-0.121977	-44.0507	-3.9489	5.8347	0
0.8180	2.01262	-44.3549	-0.591684	4.30309	0
0.8187	-0.426919	-43.7465	1.23899	2.77959	0
0.8193	-4.093	-44.659	0.32306	1.86386	0
0.8200	-5.00782	-45.5716	1.23899	2.1718	0
0.8207	-6.53253	-39.1724	1.23899	1.55592	0
0.8213	-7.44736	-26.3515	-2.11823	-1.49109	0
0.8220	-5.92265	-15.367	-1.81292	-4.85414	0
0.8227	-7.7523	-7.72858	1.5443	-9.42466	0
0.8233	-11.1067	1.41954	2.45904	-14.919	0
0.8240	-11.1067	8.43835	0.933678	-16.1427	0
0.8247	-9.88689	11.1873	0.32306	-13.7034	0
0.8253	-10.4968	11.4915	0.933678	-13.0876	0
0.8260	-11.1067	10.8831	2.15491	-11.2561	0
0.8267	-10.4968	9.35091	3.37497	-7.29337	0
0.8273	-7.44736	7.52579	3.06966	-6.37765	0
0.8280	-5.00782	4.77685	1.23899	-6.37765	0
0.8287	-5.92265	0.811163	-0.591684	-4.5462	0
0.8293	-5.31276	-2.54615	-0.896993	-2.71476	0
0.8300	-2.56151	-2.85034	-0.896993	-0.883308	0
0.8307	-2.86645	0.202791	-1.2023	1.86386	0
0.8313	-4.39794	2.64755	-0.896993	4.30309	0
0.8320	-3.1714	2.33209	0.0177505	5.52676	0
0.8327	-2.25657	7.52579	0.933678	7.05026	0
0.8333	-4.093	19.4229	0.0177505	7.3582	0
0.8340	-5.61771	27.9739	-1.50761	5.8347	0
0.8347	-4.70288	29.4948	-1.50761	4.30309	0
0.8353	-4.093	27.0613	-0.287559	5.52676	0
0.8360	-5.92265	22.1718	0.0177505	7.05026	0
0.8367	-5.92265	19.1187	0.32306	4.61103	0
0.8373	-1.34174	20.6509	0.32306	2.77959	0
0.8380	1.70767	19.1187	-0.591684	4.00325	0
0.8387	-0.121977	12.7082	0.32306	3.69531	0
0.8393	-1.64669	9.35091	1.8496	0.340357	0
0.8400	-1.64669	5.68941	3.06966	-1.79903	0
0.8407	-1.64669	-2.54615	3.68028	-4.23826	0
0.8413	-1.34174	-9.86915	-0.287559	-5.46193	0
0.8420	-2.25657	-16.888	-6.08488	-3.63048	0
0.8427	-3.78806	-27.5683	-5.78075	-2.71476	0
0.8433	-3.48311	-35.4997	-2.42354	-2.40681	0
0.8440	-3.48311	-39.4766	-3.33828	0.948138	0
0.8447	-6.83747	-46.4954	-4.55952	0.948138	0
0.8453	-8.66712	-51.0695	-2.72885	-5.15398	0
0.8460	-7.7523	-45.5716	-2.42354	-7.90115	0
0.8467	-7.7523	-39.7808	-3.64359	-5.76176	0
0.8473	-8.36218	-33.6745	-3.64359	-6.37765	0
0.8480	-8.36218	-21.7775	-4.25421	-8.50893	0
0.8487	-8.97207	-7.72858	-5.78075	-7.59321	0
0.8493	-9.58195	2.33209	-5.17014	-6.37765	0
0.8500	-6.22759	10.2747	-2.42354	-6.67749	0
0.8507	-2.86645	14.8488	-0.591684	-5.46193	0
0.8513	-3.1714	17.5977	0.933678	-2.71476	0
0.8520	-4.39794	22.476	3.68028	-1.79903	0
0.8527	-4.70288	28.5822	3.98558	-3.93842	0
0.8533	-3.1714	32.5479	1.5443	-4.5462	0
0.8540	1.40273	34.0801	0.32306	-0.883308	0
0.8547	7.50835	34.0801	-0.896993	3.69531	0
0.8553	9.03305	32.8521	-2.42354	5.52676	0
0.8560	7.81329	30.7228	-0.591684	4.30309	0
0.8567	6.28858	27.6697	1.8496	1.86386	0
0.8573	4.14721	23.0844	-1.50761	1.86386	0
0.8580	0.792849	15.7614	-3.33828	4.61103	0
0.8587	-0.426919	5.08104	0.32306	4.00325	0
0.8593	1.40273	-4.38253	0.628369	0.340357	0
0.8600	3.23238	-11.0859	-3.33828	0.948138	0
0.8607	3.53733	-17.1922	-3.03416	6.13454	0
0.8613	2.31756	-24.8193	-0.591684	7.3582	0
0.8620	4.14721	-32.1536	0.628369	5.52676	0
0.8627	5.98364	-36.4235	2.45904	5.52676	0
0.8633	5.98364	-36.4235	3.06966	4.91897	0
0.8640	6.89846	-35.1955	1.23899	1.86386	0
0.8647	7.2034	-33.9787	0.0177505	-0.275527	0
0.8653	5.06203	-30.013	0.0177505	-0.883308	0
0.8660	5.06203	-23.6026	-1.50761	-1.79903	0
0.8667	7.50835	-16.888	-3.33828	-4.5462	0
0.8673	5.98364	-8.95659	-3.33828	-6.37765	0
0.8680	3.23238	0.506977	-1.50761	-6.06971	0
0.8687	4.75709	5.9936	-1.81292	-6.37765	0
0.8693	5.06203	5.68941	-3.64359	-9.42466	0
0.8700	5.06203	5.38522	-3.64359	-10.6483	0
0.8707	7.2034	7.52579	-2.72885	-6.37765	0
0.8713	6.59352	8.13416	-2.42354	-1.79903	0
0.8720	4.45215	5.68941	-0.896993	-0.575366	0
0.8727	5.98364	3.25592	0.0177505	0.340357	0
0.8733	5.36698	4.16848	-0.896993	1.86386	0
0.8740	1.40273	8.13416	-0.896993	3.69531	0
0.8747	0.487907	13.3279	0.0177505	4.61103	0
0.8753	2.31756	16.6852	-0.287559	4.00325	0
0.8760	2.31756	16.9894	0.933678	2.47164	0
0.8767	1.09779	16.6852	0.933678	2.1718	0
0.8773	-0.73186	16.9894	-3.03416	2.77959	0
0.8780	-1.64669	16.6852	-4.86483	2.77959	0
0.8787	-1.34174	13.3279	-3.33828	3.69531	0
0.8793	0.487907	8.43835	-2.72885	5.21881	0
0.8800	2.6225	4.77685	-1.81292	3.38737	0
0.8807	2.31756	2.95173	-1.81292	-0.275527	0
0.8813	-1.34174	1.72372	-3.64359	-0.883308	0
0.8820	-2.86645	2.02791	-1.81292	-0.275527	0
0.8827	-1.0368	2.95173	0.32306	-1.49109	0
0.8833	-0.121977	2.64755	-2.42354	-3.63048	0
0.8840	0.487907	2.95173	-2.11823	-5.15398	0
0.8847	1.40273	2.95173	1.23899	-6.37765	0
0.8853	1.40273	1.41954	-0.591684	-6.06971	0
0.8860	1.09779	1.11535	-3.33828	-3.63048	0
0.8867	-0.426919	1.72372	0.0177505	-1.79903	0
0.8873	-3.1714	1.41954	2.15491	-2.10697	0
0.8880	-3.78806	2.64755	0.32306	-1.19125	0
0.8887	-2.86645	2.64755	-0.591684	0.340357	0
0.8893	-3.78806	0.506977	-1.81292	-0.883308	0
0.8900	-4.093	1.41954	-4.25421	-1.49109	0
0.8907	-3.48311	3.56011	-6.08488	1.25608	0
0.8913	-4.093	2.02791	-4.55952	1.25608	0
0.8920	-4.093	2.33209	-2.42354	-1.79903	0
0.8927	-4.093	7.52579	-2.42354	0.032415	0
0.8933	-5.31276	12.404	-2.42354	4.00325	0
0.8940	-5.31276	16.6852	0.0177505	3.38737	0
0.8947	-4.093	16.9894	0.32306	1.55592	0
0.8953	-5.00782	12.7082	-2.11823	2.77959	0
0.8960	-5.00782	8.74254	-2.11823	4.00325	0
0.8967	-3.78806	6.61323	0.32306	4.61103	0
0.8973	-4.70288	5.08104	0.628369	3.69531	0
0.8980	-4.093	7.82998	0.0177505	2.47164	0
0.8987	-1.64669	13.3279	1.23899	2.1718	0
0.8993	-2.56151	17.9019	3.98558	1.25608	0
0.9000	-4.093	23.3885	1.8496	-2.40681	0
0.9007	-3.1714	28.8864	-3.33828	-4.85414	0
0.9013	-4.70288	30.4186	-3.33828	-4.23826	0
0.9020	-5.92265	31.027	-1.2023	-3.63048	0
0.9027	-4.70288	33.1563	-3.03416	-3.63048	0
0.9033	-2.56151	32.8521	-3.33828	-1.79903	0
0.9040	-0.426919	21.2592	-1.50761	0.948138	0
0.9047	1.09779	4.16848	-3.9489	0.948138	0
0.9053	1.09779	-5.59928	-3.64359	-1.49109	0
0.9060	2.31756	-7.4244	-0.591684	-3.63048	0
0.9067	4.14721	-8.95659	-3.33828	-4.23826	0
0.9073	4.14721	-10.7817	-5.47545	-1.79903	0
0.9080	6.59352	-12.6181	-1.2023	1.55592	0
0.9087	10.5578	-14.7474	0.628369	0.948138	0
0.9093	9.64294	-15.9754	-2.11823	0.948138	0
0.9100	6.28858	-18.4202	-1.50761	4.30309	0
0.9107	5.98364	-24.5152	1.23899	4.61103	0
0.9113	7.50835	-27.8725	2.76435	0.948138	0
0.9120	6.89846	-28.1767	1.5443	-0.275527	0
0.9127	5.06203	-30.6214	-0.591684	-0.883308	0
0.9133	3.53733	-28.7963	-2.42354	-1.79903	0
0.9140	1.70767	-21.462	-3.03416	0.640196	0
0.9147	0.182965	-19.0285	-2.72885	3.08753	0
0.9153	-0.426919	-18.4202	-1.50761	-0.575366	0
0.9160	-1.0368	-10.4775	-3.64359	-3.32254	0
0.9167	-3.1714	-2.54615	-5.17014	-0.883308	0
0.9173	-4.39794	-0.101395	-0.591684	-0.275527	0
0.9180	-3.1714	1.11535	0.0177505	-1.79903	0
0.9187	-1.64669	-0.709768	-4.25421	-0.575366	0
0.9193	-0.73186	-6.81602	-3.03416	-0.883308	0
0.9200	-0.121977	-9.56497	0.933678	-3.32254	0
0.9207	-1.34174	-8.34822	-0.591684	-2.40681	0
0.9213	-3.1714	-8.04404	-0.287559	-1.19125	0
0.9220	-2.86645	-8.95659	1.5443	-4.23826	0
0.9227	-1.34174	-11.4014	0.628369	-7.29337	0
0.9233	-1.0368	-15.0629	2.15491	-7.59321	0
0.9240	0.182965	-14.4432	2.76435	-6.67749	0
0.9247	-0.426919	-10.7817	-1.50761	-4.85414	0
0.9253	-4.093	-11.7055	-1.50761	-3.63048	0
0.9260	-5.00782	-11.4014	2.15491	-3.32254	0
0.9267	-1.64669	-5.59928	1.23899	-1.79903	0
0.9273	-1.34174	-2.54615	-0.591684	-2.10697	0
0.9280	-2.86645	0.202791	1.5443	-5.46193	0
0.9287	-2.25657	8.43835	0.933678	-3.32254	0
0.9293	-0.426919	14.2404	-1.50761	0.640196	0
0.9300	2.92744	12.404	0.0177505	-1.79903	0
0.9307	7.2034	13.3279	2.76435	-2.71476	0
0.9313	8.11823	17.9019	3.06966	2.1718	0
0.9320	5.06203	17.5977	2.15491	4.30309	0
0.9327	4.14721	14.5446	0.0177505	1.86386	0
0.9333	6.59352	17.5977	0.32306	0.948138	0
0.9340	6.89846	24.0082	3.06966	1.86386	0
0.9347	5.98364	27.9739	3.37497	3.08753	0
0.9353	6.89846	29.799	2.15491	3.69531	0
0.9360	7.81329	30.1032	2.15491	2.47164	0
0.9367	6.28858	29.4948	1.8496	4.00325	0
0.9373	5.98364	31.3312	0.0177505	6.13454	0
0.9380	6.89846	30.7228	-1.50761	2.77959	0
0.9387	5.98364	20.3467	0.933678	0.340357	0
0.9393	3.53733	5.68941	3.06966	3.08753	0
0.9400	2.01262	-1.32941	0.0177505	2.1718	0
0.9407	-1.34174	-4.68672	-1.50761	-1.79903	0
0.9413	-5.00782	-12.0097	0.933678	-0.575366	0
0.9420	-5.00782	-18.7244	0.32306	2.77959	0
0.9427	-2.56151	-21.7775	-2.72885	3.08753	0
0.9433	-2.25657	-28.7963	-2.42354	0.948138	0
0.9440	-2.86645	-39.1724	-0.896993	-0.575366	0
0.9447	-4.093	-45.2674	-0.896993	0.948138	0
0.9453	-5.92265	-47.7122	-1.2023	1.86386	0
0.9460	-7.7523	-52.2862	-1.81292	-0.575366	0
0.9467	-7.14242	-53.5142	-0.591684	-2.71476	0
0.9473	-6.83747	-45.5716	2.15491	-3.63048	0
0.9480	-9.58195	-37.6402	2.15491	-7.29337	0
0.9487	-11.1067	-32.762	-0.287559	-10.0405	0
0.9493	-9.58195	-20.5495	-0.591684	-8.2091	0
0.9500	-10.8017	-3.45871	-0.896993	-6.06971	0
0.9507	-13.553	5.08104	-0.591684	-4.23826	0
0.9513	-11.4116	6.61323	0.32306	-2.40681	0
0.9520	-8.05724	8.74254	0.32306	-0.575366	0
0.9527	-8.05724	8.43835	0.628369	1.55592	0
0.9533	-5.31276	5.68941	2.15491	2.1718	0
0.9540	0.487907	5.68941	1.23899	0.948138	0
0.9547	0.182965	6.61323	0.32306	0.948138	0
0.9553	-2.56151	4.16848	2.15491	1.86386	0
0.9560	-0.426919	0.811163	3.98558	0.948138	0
0.9567	2.01262	-0.709768	3.98558	-0.883308	0
0.9573	0.487907	-0.709768	0.628369	-0.883308	0
0.9580	-0.73186	-1.02522	-0.591684	-0.575366	0
0.9587	-0.426919	0.202791	2.15491	0.340357	0
0.9593	0.792849	4.77685	3.98558	1.25608	0
0.9600	1.70767	7.52579	1.8496	1.55592	0
0.9607	1.40273	4.47266	0.628369	2.1718	0
0.9613	2.92744	2.02791	0.0177505	3.08753	0
0.9620	7.2034	4.16848	-0.591684	1.86386	0
0.9627	7.81329	5.08104	1.8496	0.340357	0
0.9633	5.06203	3.56011	2.45904	0.340357	0
0.9640	4.14721	4.77685	-0.591684	-0.883308	0
0.9647	4.75709	11.1873	-0.896993	-2.71476	0
0.9653	3.53733	16.6852	0.32306	-0.575366	0
0.9660	2.6225	16.9894	-1.2023	2.1718	0
0.9667	4.45215	15.7614	-0.896993	-0.883308	0
0.9673	5.67869	13.9362	1.23899	-5.76176	0
0.9680	2.92744	8.13416	0.32306	-4.23826	0
0.9687	1.40273	2.02791	-0.287559	1.25608	0
0.9693	3.23238	-0.405582	0.933678	4.61103	0
0.9700	3.84227	-1.32941	1.23899	5.52676	0
0.9707	4.45215	-1.02522	0.628369	5.8347	0
0.9713	8.72811	-1.63359	1.23899	5.52676	0
0.9720	9.338	-6.51184	3.06966	7.3582	0
0.9727	5.36698	-8.04404	3.06966	9.79743	0
0.9733	3.53733	0.506977	-0.591684	8.27393	0
0.9740	3.23238	11.7957	-3.9489	4.91897	0
0.9747	1.40273	17.2936	-3.33828	3.69531	0
0.9753	0.487907	19.4229	-0.591684	1.86386	0
0.9760	-0.73186	17.9019	0.933678	0.032415	0
0.9767	-3.48311	14.5446	0.933678	1.86386	0
0.9773	-2.25657	16.0655	-0.591684	3.69531	0
0.9780	-1.64669	19.4229	0.628369	1.86386	0
0.9787	-4.093	13.9362	2.76435	0.948138	0
0.9793	-3.48311	1.11535	1.23899	2.77959	0
0.9800	-1.34174	-4.38253	-0.591684	3.38737	0
0.9807	-3.1714	0.202791	0.933678	1.55592	0
0.9813	-4.70288	2.95173	1.5443	-0.275527	0
0.9820	-2.56151	2.33209	-0.591684	-1.79903	0
0.9827	-3.1714	2.02791	-1.50761	-2.40681	0
0.9833	-5.00782	-3.7629	0.32306	-2.71476	0
0.9840	-4.39794	-15.367	2.45904	-4.5462	0
0.9847	-3.78806	-20.2453	1.5443	-5.76176	0
0.9853	-5.61771	-16.888	-1.81292	-5.46193	0
0.9860	-9.58195	-16.2796	-3.64359	-6.06971	0
0.9867	-10.1918	-19.0285	-3.64359	-6.67749	0
0.9873	-5.31276	-20.2453	-4.25421	-3.63048	0
0.9880	-1.95163	-20.5495	-3.64359	0.340357	0
0.9887	-3.48311	-18.1047	-2.42354	-0.575366	0
0.9893	-4.39794	-12.9223	-2.42354	-5.46193	0
0.9900	-1.0368	-14.139	-1.2023	-7.59321	0
0.9907	1.40273	-17.1922	-0.287559	-5.76176	0
0.9913	-0.426919	-10.1733	-2.72885	-5.46193	0
0.9920	-2.56151	-1.02522	-5.17014	-6.37765	0
0.9927	-2.86645	2.02791	-3.33828	-4.5462	0
0.9933	-1.64669	5.08104	-1.2023	-2.40681	0
0.9940	-1.34174	7.22161	-1.50761	-1.79903	0
0.9947	-1.34174	5.08104	-0.896993	1.25608	0
0.9953	-0.426919	4.47266	0.933678	4.61103	0
0.9960	0.487907	3.86429	-0.591684	4.00325	0
0.9967	0.792849	-0.101395	-3.33828	2.77959	0
0.9973	0.792849	-0.709768	-1.81292	3.38737	0
0.9980	1.09779	0.811163	2.15491	2.77959	0
0.9987	2.31756	2.02791	0.32306	-0.275527	0
0.9993	4.14721	5.68941	-3.33828	-0.275527	0
1.0000	3.53733	6.91742	-1.81292	1.25608	0
1.0007	2.31756	2.95173	-0.287559	0.340357	0
1.0013	4.14721	3.86429	-2.72885	-0.883308	0
1.0020	5.36698	6.30905	-3.03416	0.032415	0
1.0027	3.23238	1.72372	1.23899	1.55592	0
1.0033	2.31756	2.02791	2.76435	2.77959	0
1.0040	3.53733	12.0999	1.5443	1.86386	0
1.0047	4.45215	17.2936	1.23899	-1.79903	0
1.0053	5.36698	17.5977	1.23899	-3.0227	0
1.0060	5.36698	21.5634	0.32306	-0.275527	0
1.0067	3.23238	22.476	0.628369	0.948138	0
1.0073	3.23238	16.6852	2.15491	-0.275527	0
1.0080	5.06203	12.0999	1.8496	-2.40681	0
1.0087	4.75709	10.5789	-0.591684	-4.5462	0
1.0093	3.53733	5.38522	-2.11823	-4.5462	0
1.0100	4.45215	-0.101395	-0.591684	-3.63048	0
1.0107	2.92744	1.11535	1.23899	-3.32254	0
1.0113	-0.121977	6.91742	0.628369	0.032415	0
1.0120	1.40273	10.2747	-1.81292	3.38737	0
1.0127	3.23238	10.5789	-1.50761	2.77959	0
1.0133	1.09779	7.52579	1.8496	3.38737	0
1.0140	0.182965	3.25592	3.06966	5.52676	0
1.0147	2.31756	2.33209	2.15491	6.44248	0
1.0153	3.84227	1.41954	2.15491	7.96598	0
1.0160	3.23238	-0.709768	3.06966	10.1054	0
1.0167	2.6225	1.72372	3.06966	10.1054	0
1.0173	3.84227	4.77685	1.5443	9.79743	0
1.0180	3.23238	2.95173	0.32306	8.27393	0
1.0187	0.487907	-0.709768	1.8496	4.61103	0
1.0193	-0.426919	-0.405582	2.76435	0.032415	0
1.0200	0.792849	0.202791	2.45904	-3.63048	0
1.0207	1.09779	-1.32941	3.98558	-4.85414	0
1.0213	1.40273	-2.54615	3.68028	-4.5462	0
1.0220	2.31756	-6.20765	-0.896993	-3.93842	0
1.0227	2.6225	-12.3139	-1.81292	-1.79903	0
1.0233	3.23238	-17.1922	1.5443	2.1718	0
1.0240	4.14721	-19.9411	1.5443	3.08753	0
1.0247	3.84227	-24.5152	-0.896993	1.25608	0
1.0253	1.40273	-29.4047	-0.591684	-1.49109	0
1.0260	-0.73186	-33.0662	-0.591684	-5.15398	0
1.0267	-2.56151	-37.0319	-2.42354	-8.50893	0
1.0273	-3.1714	-37.9444	-1.81292	-11.2561	0
1.0280	-3.48311	-31.2298	0.32306	-12.7877	0
1.0287	-4.70288	-21.7775	0.628369	-9.7326	0
1.0293	-5.92265	-13.5307	-0.591684	-6.67749	0
1.0300	-5.00782	-5.90347	0.628369	-6.37765	0
1.0307	-2.25657	-0.101395	3.37497	-5.15398	0
1.0313	0.487907	3.86429	3.37497	-4.23826	0
1.0320	-0.426919	8.74254	1.8496	-6.06971	0
1.0327	-2.25657	12.0999	2.15491	-4.5462	0
1.0333	-1.95163	16.3697	3.37497	0.032415	0
1.0340	0.792849	23.0844	2.15491	0.948138	0
1.0347	1.40273	25.5291	0.32306	0.948138	0
1.0353	-1.34174	24.9207	0.32306	1.55592	0
1.0360	-3.78806	27.3655	2.76435	0.948138	0
1.0367	-1.64669	25.8333	3.37497	2.1718	0
1.0373	0.792849	21.8676	2.15491	5.8347	0
1.0380	-0.426919	21.2592	1.23899	6.44248	0
1.0387	-2.56151	17.9019	1.23899	5.8347	0
1.0393	-4.093	10.2747	-0.896993	6.44248	0
1.0400	-4.70288	9.35091	-1.50761	5.52676	0
1.0407	-2.86645	12.404	0.933678	4.61103	0
1.0413	-0.426919	9.35091	1.23899	5.8347	0
1.0420	1.09779	4.77685	-0.591684	4.61103	0
1.0427	2.01262	2.64755	0.32306	-0.883308	0
1.0433	-0.73186	1.41954	2.45904	-4.85414	0
1.0440	-5.00782	0.202791	2.45904	-4.5462	0
1.0447	-3.1714	-6.20765	-0.591684	-1.19125	0
1.0453	1.40273	-16.5838	-3.64359	2.77959	0
1.0460	0.792849	-21.462	-2.72885	3.08753	0
1.0467	-2.25657	-22.9942	0.32306	-0.275527	0
1.0473	-2.25657	-30.3172	-0.591684	-0.575366	0
1.0480	-1.0368	-37.336	-3.03416	0.948138	0
1.0487	-2.56151	-37.0319	-1.50761	-1.79903	0
1.0493	-6.83747	-33.3704	-0.287559	-4.5462	0
1.0500	-6.22759	-29.7089	-2.11823	-6.37765	0
1.0507	-2.25657	-28.1767	-1.2023	-10.6483	0
1.0513	-2.25657	-30.013	1.23899	-13.7034	0
1.0520	-4.093	-30.9256	1.23899	-10.6483	0
1.0527	-3.1714	-28.4808	2.15491	-4.5462	0
1.0533	-4.093	-24.211	3.06966	-0.883308	0
1.0540	-4.70288	-18.1047	2.76435	0.640196	0
1.0547	-1.0368	-10.7817	3.06966	0.340357	0
1.0553	-1.95163	-2.85034	3.06966	-0.575366	0
1.0560	-5.92265	6.61323	1.23899	-2.10697	0
1.0567	-5.61771	13.9362	0.32306	-3.63048	0
1.0573	-5.00782	17.5977	0.0177505	-2.40681	0
1.0580	-5.92265	21.5634	-0.896993	1.55592	0
1.0587	-2.86645	26.1375	0.933678	3.38737	0
1.0593	-0.73186	28.5822	0.628369	2.47164	0
1.0600	-1.95163	28.5822	-2.42354	2.77959	0
1.0607	-1.0368	28.2781	-0.896993	4.61103	0
1.0613	0.182965	31.3312	0.32306	4.30309	0
1.0620	0.792849	37.7416	-2.72885	2.47164	0
1.0627	3.84227	41.0989	-2.42354	3.38737	0
1.0633	5.06203	44.1408	0.628369	4.91897	0
1.0640	3.23238	45.673	0.0177505	4.61103	0
1.0647	3.23238	35.9052	1.23899	3.69531	0
1.0653	1.70767	23.704	2.76435	3.69531	0
1.0660	-0.73186	19.4229	-0.591684	3.08753	0
1.0667	-2.25657	10.8831	-1.50761	1.86386	0
1.0673	-2.86645	-1.63359	2.15491	0.032415	0
1.0680	-1.95163	-3.7629	2.15491	0.032415	0
1.0687	-1.34174	-3.45871	-0.896993	1.25608	0
1.0693	-5.00782	-10.1733	-1.2023	-0.275527	0
1.0700	-8.05724	-12.9223	-0.287559	-3.32254	0
1.0707	-6.22759	-8.65241	0.933678	-1.79903	0
1.0713	-7.14242	-5.90347	1.23899	1.25608	0
1.0720	-11.1067	-4.38253	-0.591684	1.86386	0
1.0727	-13.248	-1.63359	-0.896993	3.08753	0
1.0733	-14.7727	-3.15452	0.933678	3.69531	0
1.0740	-15.0777	-7.4244	0.32306	2.1718	0
1.0747	-14.1629	-8.65241	-0.591684	2.47164	0
1.0753	-15.3826	-7.72858	-0.896993	2.77959	0
1.0760	-15.0777	-12.0097	-0.591684	0.948138	0
1.0767	-13.248	-19.3327	1.23899	1.25608	0
1.0773	-15.3826	-21.1578	2.76435	4.00325	0
1.0780	-16.2974	-19.0285	-0.287559	3.38737	0
1.0787	-11.4116	-17.1922	-1.50761	-0.275527	0
1.0793	-9.27701	-13.8348	1.5443	-1.49109	0
1.0800	-11.4116	-11.7055	3.06966	0.340357	0
1.0807	-10.8017	-14.4432	0.32306	1.86386	0
1.0813	-7.44736	-16.888	-3.33828	4.30309	0
1.0820	-7.7523	-18.1047	-5.47545	4.91897	0
1.0827	-10.4968	-21.462	-4.86483	0.340357	0
1.0833	-8.66712	-23.9068	-2.42354	-3.63048	0
1.0840	-5.92265	-22.9942	-0.591684	-2.71476	0
1.0847	-8.05724	-22.9942	0.32306	-4.23826	0
1.0853	-10.1918	-24.5152	-0.896993	-8.2091	0
1.0860	-8.05724	-23.9068	-2.72885	-6.06971	0
1.0867	-6.53253	-20.8537	-1.2023	-2.71476	0
1.0873	-5.00782	-17.1922	-0.287559	-5.76176	0
1.0880	-2.86645	-11.7055	-2.42354	-5.46193	0
1.0887	-3.78806	-7.12021	-3.9489	-0.883308	0
1.0893	-3.1714	-3.45871	-3.9489	-2.40681	0
1.0900	1.40273	0.811163	-3.9489	-5.46193	0
1.0907	1.40273	5.38522	-1.50761	-2.71476	0
1.0913	-0.426919	5.9936	0.933678	-0.275527	0
1.0920	2.31756	4.16848	-0.591684	-2.10697	0
1.0927	5.67869	5.9936	-2.42354	-2.71476	0
1.0933	5.06203	10.5789	-2.72885	0.032415	0
1.0940	6.28858	11.1873	-4.25421	3.08753	0
1.0947	9.64294	7.82998	-5.17014	2.77959	0
1.0953	13.6072	7.82998	-5.17014	0.032415	0
1.0960	16.0535	12.404	-3.64359	0.340357	0
1.0967	15.1387	12.7082	-1.50761	1.86386	0
1.0973	15.4436	8.43835	-1.81292	0.032415	0
1.0980	17.8831	9.04672	-2.11823	-1.49109	0
1.0987	16.9683	12.7082	0.32306	1.86386	0
1.0993	16.6634	9.66636	0.32306	5.21881	0
1.1000	19.7128	4.47266	-2.72885	2.77959	0
1.1007	20.0177	4.77685	-2.11823	-1.19125	0
1.1013	18.493	5.68941	-0.896993	-0.883308	0
1.1020	20.0177	4.47266	-1.50761	0.032415	0
1.1027	18.798	5.68941	0.32306	-3.63048	0
1.1033	14.5288	7.22161	2.15491	-5.46193	0
1.1040	14.8337	5.08104	0.32306	-4.23826	0
1.1047	14.8337	4.77685	-1.81292	-6.67749	0
1.1053	9.64294	7.22161	-3.33828	-8.50893	0
1.1060	5.98364	9.35091	-3.33828	-5.46193	0
1.1067	5.98364	11.1873	-2.42354	-3.63048	0
1.1073	6.28858	12.0999	-2.42354	-3.93842	0
1.1080	8.42317	11.4915	-3.33828	-3.32254	0
1.1087	8.72811	13.9362	-3.64359	-4.23826	0
1.1093	4.45215	15.7614	-3.33828	-3.93842	0
1.1100	4.45215	9.35091	-3.33828	-1.19125	0
1.1107	7.81329	-0.405582	-3.9489	-2.40681	0
1.1113	5.98364	-5.29509	-3.33828	-5.76176	0
1.1120	3.23238	-6.51184	0.628369	-4.23826	0
1.1127	4.45215	-4.68672	2.15491	-0.883308	0
1.1133	5.67869	-2.54615	-2.42354	-0.575366	0
1.1140	7.81329	-0.101395	-4.86483	1.86386	0
1.1147	11.4726	3.86429	-1.50761	5.8347	0
1.1153	10.5578	8.74254	0.32306	5.52676	0
1.1160	6.89846	12.404	-0.287559	1.55592	0
1.1167	5.98364	14.5446	-1.81292	0.340357	0
1.1173	5.98364	12.404	-5.17014	0.032415	0
1.1180	4.45215	10.5789	-5.17014	-1.79903	0
1.1187	3.23238	14.5446	-3.03416	-1.79903	0
1.1193	4.75709	14.8488	-4.55952	0.340357	0
1.1200	7.81329	7.22161	-3.9489	1.86386	0
1.1207	8.11823	1.72372	0.0177505	2.47164	0
1.1213	6.59352	1.11535	-0.591684	0.640196	0
1.1220	5.98364	1.41954	-3.33828	-3.0227	0
1.1227	5.06203	1.11535	-1.2023	-3.32254	0
1.1233	3.53733	-2.85034	0.0177505	-0.575366	0
1.1240	2.31756	-11.7055	-1.50761	-0.883308	0
1.1247	0.487907	-18.1047	-1.2023	-2.40681	0
1.1253	-2.25657	-22.0817	-1.2023	-1.79903	0
1.1260	-3.1714	-28.7963	-0.591684	-2.10697	0
1.1267	-2.56151	-35.8151	2.15491	-2.71476	0
1.1273	-3.1714	-40.085	3.68028	-3.0227	0
1.1280	-5.61771	-39.1724	3.06966	-5.46193	0
1.1287	-8.05724	-32.762	1.23899	-8.2091	0
1.1293	-7.7523	-26.3515	-1.50761	-9.12482	0
1.1300	-7.7523	-21.7775	-2.11823	-8.2091	0
1.1307	-10.8017	-18.4202	0.0177505	-4.5462	0
1.1313	-10.4968	-16.2796	0.0177505	-3.0227	0
1.1320	-7.14242	-12.6181	-0.591684	-5.46193	0
1.1327	-7.44736	-5.29509	0.628369	-4.5462	0
1.1333	-7.7523	2.02791	0.933678	-0.883308	0
1.1340	-4.70288	6.61323	1.23899	-0.575366	0
1.1347	-3.1714	7.52579	2.45904	-0.575366	0
1.1353	-2.86645	8.43835	2.15491	1.55592	0
1.1360	-1.34174	12.0999	1.23899	0.948138	0
1.1367	-2.25657	16.0655	1.23899	1.55592	0
1.1373	-2.86645	17.9019	0.32306	7.05026	0
1.1380	-0.73186	19.1187	0.0177505	7.96598	0
1.1387	-2.56151	20.3467	2.15491	2.47164	0
1.1393	-5.00782	21.2592	3.06966	0.032415	0
1.1400	-2.56151	22.476	2.45904	0.948138	0
1.1407	-2.86645	23.0844	1.23899	0.032415	0
1.1413	-5.92265	19.4229	-2.42354	-0.575366	0
1.1420	-4.70288	13.0124	-4.25421	0.340357	0
1.1427	-2.25657	7.52579	-1.81292	0.340357	0
1.1433	-3.1714	4.16848	-1.2023	-1.19125	0
1.1440	-4.093	0.202791	-1.81292	-2.71476	0
1.1447	-4.093	-4.68672	-1.2023	-3.32254	0
1.1453	-2.56151	-5.29509	-0.896993	-3.63048	0
1.1460	-0.426919	-1.32941	-1.50761	-2.71476	0
1.1467	-1.34174	-1.02522	-0.591684	-2.71476	0
1.1473	-1.34174	-4.99091	0.32306	-3.93842	0
1.1480	0.487907	-6.51184	0.628369	-3.0227	0
1.1487	-1.0368	-3.45871	0.32306	-0.275527	0
1.1493	-2.86645	0.202791	0.933678	2.1718	0
1.1500	-1.0368	2.33209	2.15491	3.08753	0
1.1507	-0.73186	2.33209	2.15491	2.47164	0
1.1513	-3.1714	2.02791	2.15491	2.77959	0
1.1520	-1.34174	2.33209	3.37497	4.00325	0
1.1527	0.487907	3.25592	1.23899	3.08753	0
1.1533	-3.78806	4.77685	-1.2023	1.55592	0
1.1540	-6.83747	5.38522	1.8496	4.61103	0
1.1547	-5.31276	3.56011	3.06966	7.3582	0
1.1553	-3.48311	2.95173	-1.2023	4.61103	0
1.1560	-2.25657	5.08104	-2.42354	4.91897	0
1.1567	-1.34174	6.61323	-0.591684	8.57376	0
1.1573	-1.64669	3.86429	0.628369	7.3582	0
1.1580	-3.1714	0.506977	1.8496	3.38737	0
1.1587	-5.31276	-4.68672	-0.591684	3.08753	0
1.1593	-6.83747	-15.6712	-3.33828	4.00325	0
1.1600	-5.00782	-26.3515	0.0177505	4.61103	0
1.1607	-3.1714	-26.3515	2.15491	4.00325	0
1.1613	-5.31276	-19.0285	-0.591684	1.86386	0
1.1620	-6.22759	-10.1733	-0.591684	0.948138	0
1.1627	-1.64669	0.202791	2.76435	1.86386	0
1.1633	2.31756	8.43835	3.06966	2.1718	0
1.1640	2.31756	9.66636	2.15491	1.55592	0
1.1647	3.53733	7.52579	0.32306	0.032415	0
1.1653	5.06203	5.68941	-2.72885	-2.71476	0
1.1660	5.98364	3.86429	-0.591684	-3.32254	0
1.1667	7.81329	3.56011	3.06966	-0.883308	0
1.1673	8.72811	3.25592	1.5443	-1.19125	0
1.1680	5.98364	4.77685	0.0177505	-4.5462	0
1.1687	6.59352	7.52579	0.933678	-4.5462	0
1.1693	9.338	6.30905	0.933678	-2.71476	0
1.1700	9.64294	5.08104	0.32306	-1.19125	0
1.1707	8.11823	9.66636	-0.591684	-0.575366	0
1.1713	6.59352	12.0999	-2.42354	0.340357	0
1.1720	4.45215	9.04672	-2.42354	0.948138	0
1.1727	3.53733	5.9936	-2.11823	-0.575366	0
1.1733	2.01262	2.95173	-1.50761	-1.49109	0
1.1740	-1.0368	-1.63359	-0.591684	1.25608	0
1.1747	-2.25657	-2.54615	0.32306	4.30309	0
1.1753	-1.34174	-4.38253	0.628369	4.00325	0
1.1760	-1.64669	-10.7817	2.15491	4.61103	0
1.1767	-1.95163	-15.0629	0.933678	7.05026	0
1.1773	-1.34174	-14.4432	-1.50761	6.75042	0
1.1780	-2.25657	-14.7474	-0.287559	4.61103	0
1.1787	-4.093	-15.0629	-0.287559	4.00325	0
1.1793	-4.39794	-12.9223	-2.72885	4.61103	0
1.1800	-4.093	-11.7055	-1.50761	4.30309	0
1.1807	-5.31276	-9.26078	0.32306	1.86386	0
1.1813	-7.14242	-1.63359	-1.2023	-2.10697	0
1.1820	-8.66712	8.43835	-0.896993	-2.10697	0
1.1827	-8.66712	14.8488	-0.591684	1.55592	0
1.1833	-6.53253	16.3697	-2.42354	0.640196	0
1.1840	-5.00782	16.6852	-2.42354	-3.63048	0
1.1847	-6.83747	17.2936	-0.287559	-4.23826	0
1.1853	-8.66712	15.4572	0.32306	-4.5462	0
1.1860	-7.14242	12.7082	-0.896993	-3.63048	0
1.1867	-6.22759	13.0124	-1.50761	1.25608	0
1.1873	-7.7523	15.153	0.933678	4.00325	0
1.1880	-5.92265	16.6852	3.68028	4.00325	0
1.1887	-1.64669	14.8488	1.5443	7.3582	0
1.1893	-2.25657	10.2747	-2.42354	9.79743	0
1.1900	-6.22759	8.13416	-3.33828	7.05026	0
1.1907	-5.31276	5.68941	-2.42354	3.69531	0
1.1913	-1.64669	-2.54615	-1.50761	0.032415	0
1.1920	-0.121977	-7.12021	0.32306	-5.76176	0
1.1927	0.487907	-1.93778	-1.2023	-9.42466	0
1.1933	0.182965	-0.709768	-3.33828	-9.42466	0
1.1940	-0.426919	-6.20765	-0.591684	-7.90115	0
1.1947	1.09779	-8.34822	0.32306	-5.46193	0
1.1953	1.70767	-9.86915	-2.72885	-4.5462	0
1.1960	-1.34174	-14.7474	-2.42354	-4.5462	0
1.1967	-2.86645	-18.4202	-0.896993	-2.71476	0
1.1973	-0.73186	-19.0285	-1.50761	-1.19125	0
1.1980	-1.34174	-19.9411	-0.591684	0.640196	0
1.1987	-4.093	-22.0817	1.5443	3.38737	0
1.1993	-5.61771	-26.3515	2.15491	1.86386	0
1.2000	-5.92265	-29.7089	2.15491	-1.49109	0
1.2007	-6.22759	-30.9256	0.933678	-0.883308	0
1.2013	-6.53253	-30.9256	-0.591684	-1.79903	0
1.2020	-6.22759	-27.2641	-1.50761	-4.85414	0
1.2027	-5.61771	-17.1922	-3.03416	-5.15398	0
1.2033	-5.00782	-6.51184	-3.03416	-6.06971	0
1.2040	-4.70288	2.33209	-0.591684	-10.6483	0
1.2047	-4.093	8.13416	-1.81292	-11.872	0
1.2053	-5.00782	6.61323	-4.25421	-10.0405	0
1.2060	-4.70288	1.72372	-0.591684	-9.12482	0
1.2067	-0.426919	-1.63359	1.23899	-7.29337	0
1.2073	3.53733	-6.20765	-2.72885	-2.40681	0
1.2080	4.45215	-10.7817	-4.25421	0.032415	0
1.2087	6.28858	-12.9223	-2.11823	-2.10697	0
1.2093	9.03305	-15.367	-2.42354	-3.0227	0
1.2100	7.50835	-21.1578	-4.25421	-0.275527	0
1.2107	5.98364	-25.7432	-2.72885	1.86386	0
1.2113	8.42317	-25.7432	0.32306	0.948138	0
1.2120	8.72811	-24.211	0.32306	3.08753	0
1.2127	6.89846	-22.0817	-2.42354	7.65804	0
1.2133	5.98364	-18.1047	-3.33828	10.1054	0
1.2140	4.14721	-14.4432	-1.81292	10.7132	0
1.2147	1.40273	-10.7817	-1.50761	11.0211	0
1.2153	0.182965	-4.68672	-1.2023	7.96598	0
1.2160	-0.121977	2.95173	-0.591684	3.69531	0
1.2167	-0.121977	9.35091	-1.50761	0.948138	0
1.2173	0.487907	15.153	-1.50761	-2.10697	0
1.2180	0.487907	22.1718	0.933678	-4.5462	0
1.2187	0.792849	29.1906	-0.287559	-4.5462	0
1.2193	1.70767	32.5479	-3.33828	-4.23826	0
1.2200	0.792849	30.4186	-2.42354	-2.71476	0
1.2207	-1.64669	26.7459	-0.287559	-0.883308	0
1.2213	-3.1714	27.0613	0.0177505	-2.40681	0
1.2220	-2.86645	28.5822	0.32306	-3.0227	0
1.2227	-1.0368	25.8333	1.5443	-0.883308	0
1.2233	1.40273	20.955	2.15491	-0.883308	0
1.2240	2.31756	16.3697	0.933678	-2.40681	0
1.2247	2.6225	13.9362	-2.11823	-1.19125	0
1.2253	2.31756	14.2404	-2.11823	1.25608	0
1.2260	0.487907	13.632	0.628369	1.86386	0
1.2267	-0.426919	10.5789	1.5443	0.340357	0
1.2273	-1.0368	9.97055	0.933678	0.032415	0
1.2280	-1.95163	11.1873	0.32306	0.948138	0
1.2287	-1.34174	9.97055	-1.50761	0.340357	0
1.2293	1.40273	7.82998	-3.33828	-0.883308	0
1.2300	2.01262	7.52579	-1.50761	-0.883308	0
1.2307	0.487907	8.43835	1.23899	-0.883308	0
1.2313	-0.73186	10.2747	0.32306	0.032415	0
1.2320	-1.34174	11.4915	-0.591684	3.08753	0
1.2327	-1.34174	13.632	0.628369	2.47164	0
1.2333	-2.86645	16.3697	1.23899	0.340357	0
1.2340	-3.78806	13.9362	-0.287559	2.77959	0
1.2347	-3.1714	5.68941	1.8496	2.77959	0
1.2353	-2.56151	-2.54615	6.12156	0.640196	0
1.2360	-1.64669	-9.56497	5.20564	3.38737	0
1.2367	-0.73186	-15.367	-0.591684	3.08753	0
1.2373	-2.86645	-19.9411	-2.11823	-2.71476	0
1.2380	-5.92265	-22.9942	1.5443	-3.32254	0
1.2387	-6.83747	-23.6026	1.8496	-3.63048	0
1.2393	-8.05724	-23.2984	-0.591684	-9.12482	0
1.2400	-8.66712	-21.7775	-0.287559	-8.2091	0
1.2407	-5.00782	-15.6712	-1.2023	-2.71476	0
1.2413	-0.426919	-7.4244	-3.33828	-3.63048	0
1.2420	1.09779	-4.99091	-1.81292	-6.06971	0
1.2427	2.6225	-4.68672	-0.591684	-5.15398	0
1.2433	4.75709	0.202791	-3.64359	-5.76176	0
1.2440	5.06203	8.43835	-3.03416	-3.93842	0
1.2447	4.14721	15.153	0.32306	0.340357	0
1.2453	2.6225	19.4229	-1.50761	0.032415	0
1.2460	0.182965	19.727	-3.33828	-0.575366	0
1.2467	-2.25657	16.6852	1.23899	2.47164	0
1.2473	-3.78806	14.2404	4.29089	2.77959	0
1.2480	-2.56151	14.2404	0.628369	0.032415	0
1.2487	0.487907	10.5789	-2.42354	-0.575366	0
1.2493	0.487907	0.202791	-2.42354	-0.883308	0
1.2500	-0.121977	-8.04404	-1.81292	-2.40681	0
1.2507	4.45215	-6.20765	-0.896993	-2.10697	0
1.2513	5.98364	-2.85034	1.23899	-1.49109	0
1.2520	0.792849	-9.26078	1.5443	-0.883308	0
1.2527	-1.34174	-17.1922	-0.896993	1.25608	0
1.2533	0.792849	-17.1922	-3.33828	2.77959	0
1.2540	0.182965	-18.1047	-3.9489	1.25608	0
1.2547	-1.34174	-22.69	-2.42354	1.25608	0
1.2553	-0.121977	-22.0817	0.0177505	2.77959	0
1.2560	-0.121977	-15.367	-0.287559	2.77959	0
1.2567	1.40273	-8.34822	-2.72885	2.47164	0
1.2573	3.23238	-4.38253	-4.25421	4.00325	0
1.2580	-0.121977	-3.45871	-3.64359	4.61103	0
1.2587	-2.56151	-3.15452	-2.72885	1.55592	0
1.2593	-1.34174	-1.63359	-0.896993	-2.71476	0
1.2600	-2.56151	0.506977	0.32306	-3.32254	0
1.2607	-3.78806	1.72372	-0.896993	-1.19125	0
1.2613	-1.64669	0.202791	-2.72885	-1.79903	0
1.2620	-1.34174	-2.85034	-3.03416	-4.23826	0
1.2627	-1.34174	-4.38253	-4.86483	-3.0227	0
1.2633	1.40273	-3.7629	-7.00081	-1.79903	0
1.2640	-0.121977	-4.99091	-3.03416	-5.15398	0
1.2647	-2.56151	-8.34822	1.23899	-6.98543	0
1.2653	-0.121977	-7.72858	-1.50761	-3.93842	0
1.2660	0.792849	-2.54615	-4.25421	-3.93842	0
1.2667	-2.25657	0.506977	-3.64359	-7.29337	0
1.2673	-1.34174	2.02791	-3.03416	-5.76176	0
1.2680	0.487907	4.77685	-1.81292	-1.49109	0
1.2687	-1.64669	5.68941	-0.287559	-1.79903	0
1.2693	-2.25657	2.95173	-3.33828	-3.63048	0
1.2700	1.40273	2.95173	-5.78075	-0.883308	0
1.2707	3.53733	5.68941	-1.50761	2.47164	0
1.2713	1.40273	6.61323	1.23899	3.08753	0
1.2720	-3.48311	5.68941	-0.287559	2.77959	0
1.2727	-5.92265	5.68941	-1.2023	1.86386	0
1.2733	-3.1714	8.13416	-1.50761	0.948138	0
1.2740	-1.34174	11.1873	-2.11823	0.340357	0
1.2747	-2.25657	12.7082	-1.50761	1.86386	0
1.2753	-1.95163	14.8488	-2.42354	5.52676	0
1.2760	-1.0368	17.5977	-3.64359	8.27393	0
1.2767	-0.73186	17.2936	-2.42354	8.27393	0
1.2773	1.09779	13.0124	-2.72885	8.27393	0
1.2780	2.01262	8.74254	-3.9489	8.88171	0
1.2787	-0.121977	3.56011	-1.2023	9.18965	0
1.2793	-0.426919	-0.709768	1.23899	8.27393	0
1.2800	1.70767	-2.54615	0.32306	4.30309	0
1.2807	0.487907	-2.85034	0.0177505	-0.883308	0
1.2813	-2.86645	-2.54615	-0.591684	-4.5462	0
1.2820	-1.64669	-2.85034	-1.2023	-4.85414	0
1.2827	-1.0368	-6.20765	1.23899	-3.63048	0
1.2833	-3.78806	-10.4775	3.68028	-0.883308	0
1.2840	-3.78806	-12.6181	1.23899	0.948138	0
1.2847	-1.0368	-14.139	-0.591684	-1.19125	0
1.2853	-1.34174	-17.1922	-0.287559	-3.0227	0
1.2860	-3.1714	-19.6369	-0.896993	-3.0227	0
1.2867	-4.093	-15.6712	-1.81292	-4.5462	0
1.2873	-6.22759	-8.34822	-1.50761	-4.5462	0
1.2880	-7.7523	-5.29509	-0.896993	-1.49109	0
1.2887	-7.14242	-1.63359	-0.287559	0.948138	0
1.2893	-7.44736	8.43835	-0.287559	0.032415	0
1.2900	-5.61771	16.0655	-0.896993	-1.49109	0
1.2907	-2.25657	17.5977	0.32306	-2.10697	0
1.2913	-2.25657	20.0425	2.76435	-2.71476	0
1.2920	-2.86645	21.2592	1.8496	-3.63048	0
1.2927	-2.56151	14.8488	0.628369	-2.71476	0
1.2933	-4.093	7.82998	2.76435	0.032415	0
1.2940	-1.34174	5.9936	3.68028	2.77959	0
1.2947	5.36698	2.95173	2.15491	2.47164	0
1.2953	4.14721	-4.99091	1.8496	1.25608	0
1.2960	-1.34174	-10.4775	2.15491	3.38737	0
1.2967	0.487907	-12.6181	1.8496	6.13454	0
1.2973	3.84227	-19.3327	1.23899	5.21881	0
1.2980	2.31756	-28.7963	0.32306	1.25608	0
1.2987	1.40273	-26.3515	0.32306	-1.79903	0
1.2993	2.31756	-12.0097	0.32306	-2.71476	0
1.3000	2.6225	-4.06708	0.628369	-2.10697	0
1.3007	2.31756	-7.72858	1.23899	-1.49109	0
1.3013	1.70767	-12.3139	1.23899	-2.71476	0
1.3020	2.6225	-13.8348	0.933678	-4.5462	0
1.3027	5.06203	-14.4432	1.23899	-5.46193	0
1.3033	4.14721	-12.6181	1.23899	-5.46193	0
1.3040	2.31756	-9.86915	-1.50761	-3.93842	0
1.3047	2.31756	-8.95659	-2.42354	-2.40681	0
1.3053	1.09779	-6.20765	-1.50761	-2.71476	0
1.3060	1.09779	-2.85034	-0.896993	-2.40681	0
1.3067	4.45215	-3.15452	0.32306	0.340357	0
1.3073	4.14721	-5.29509	3.06966	-0.575366	0
1.3080	-0.426919	-8.04404	2.76435	-3.32254	0
1.3087	-0.426919	-12.0097	0.32306	-1.79903	0
1.3093	2.01262	-15.0629	-0.591684	-0.575366	0
1.3100	1.40273	-15.6712	0.0177505	-1.79903	0
1.3107	0.792849	-15.367	1.23899	-0.275527	0
1.3113	0.487907	-13.2265	0.933678	0.032415	0
1.3120	-2.86645	-9.86915	-0.287559	-3.32254	0
1.3127	-6.53253	-6.20765	0.32306	-0.883308	0
1.3133	-6.53253	0.202791	1.8496	4.30309	0
1.3140	-5.61771	9.97055	0.32306	3.08753	0
1.3147	-5.92265	20.955	-2.11823	0.948138	0
1.3153	-6.22759	29.4948	-1.50761	2.1718	0
1.3160	-5.00782	34.9927	-0.896993	1.25608	0
1.3167	-5.31276	37.7416	-1.2023	0.032415	0
1.3173	-6.22759	36.8178	-0.896993	0.340357	0
1.3180	-5.31276	31.9396	0.32306	-0.575366	0
1.3187	-5.00782	27.6697	1.8496	-0.883308	0
1.3193	-5.92265	24.6166	3.06966	0.640196	0
1.3200	-6.53253	20.3467	2.15491	0.340357	0
1.3207	-5.61771	16.3697	0.32306	0.032415	0
1.3213	-5.00782	14.2404	-2.11823	-0.575366	0
1.3220	-3.78806	11.1873	-4.25421	-2.10697	0
1.3227	-1.34174	3.86429	-2.42354	-1.19125	0
1.3233	0.487907	-4.68672	0.628369	1.55592	0
1.3240	0.792849	-9.56497	-1.81292	1.25608	0
1.3247	1.70767	-11.7055	-4.25421	0.032415	0
1.3253	4.14721	-15.0629	-2.42354	-0.883308	0
1.3260	5.67869	-17.1922	-0.591684	-2.71476	0
1.3267	7.81329	-18.7244	-1.2023	-1.79903	0
1.3273	11.1676	-22.3859	-0.287559	-0.575366	0
1.3280	11.1676	-26.6557	-1.50761	-3.32254	0
1.3287	8.11823	-27.2641	-2.72885	-5.46193	0
1.3293	8.72811	-19.3327	-0.896993	-3.63048	0
1.3300	10.5578	-2.54615	0.32306	-1.19125	0
1.3307	9.338	15.7614	0.0177505	0.032415	0
1.3313	6.28858	27.0613	2.15491	-2.40681	0
1.3320	5.36698	31.3312	1.23899	-4.85414	0
1.3327	6.89846	32.5479	-2.42354	-0.883308	0
[truncated: 45,664 more rows]
