# Supplementary material for: Identification of Haptic Based Guiding Using Hard Reins
Source: PLoS One. 2015 Jul 22;10(7):e0132020. doi: 10.1371/journal.pone.0132020 (PMC4511788; doi:10.1371/journal.pone.0132020)
Supplement: S3 File — (ZIP) [file pone.0132020.s003.zip › EMGData1/Subject5/T1/t1.txt]

0.0000	-6.63897	-1.10859	1.52843	-4.48506	0
0.0007	-7.2496	-1.71652	-1.52345	-5.40126	0
0.0013	-9.07812	-1.71652	0.918383	-1.43394	0
0.0020	-11.5207	1.63705	2.44349	-0.823133	0
0.0027	-10.2994	4.08071	0.308338	-2.65555	0
0.0033	-7.2496	4.68865	2.13847	-0.823133	0
0.0040	-6.33365	6.82635	5.49538	0.700972	0
0.0047	-3.58579	8.04619	5.49538	0.0901665	0
0.0053	-0.230685	6.5204	4.27529	-1.43394	0
0.0060	-1.14664	5.60651	2.74852	-3.87716	0
0.0067	-1.75388	6.82635	0.918383	-4.48506	0
0.0073	0.379951	10.1839	-0.303365	-2.96095	0
0.0080	0.379951	11.4037	-1.52345	-3.57176	0
0.0087	0.0746333	10.1839	-2.1335	-3.57176	0
0.0093	2.51718	8.96406	-1.52345	-0.215236	0
0.0100	3.12781	6.82635	-1.82848	1.61718	0
0.0107	1.60122	6.82635	-1.52345	2.53339	0
0.0113	1.2959	10.4899	2.13847	4.6683	0
0.0120	-0.536003	10.4899	5.8004	5.58451	0
0.0127	-1.45196	5.30055	6.41044	4.6683	0
0.0133	0.0746333	4.08071	6.41044	3.14419	0
0.0140	3.73845	5.60651	8.54726	1.00637	0
0.0147	8.62014	4.08071	11.2941	0.700972	0
0.0153	11.368	2.86087	10.9891	1.00637	0
0.0160	10.7574	3.77476	10.9891	-1.73934	0
0.0167	11.368	1.94301	13.736	-3.57176	0
0.0173	15.9444	-0.802633	13.736	-1.73934	0
0.0180	21.4367	-0.802633	8.85228	-0.520639	0
0.0187	23.8793	1.02912	6.41044	-2.65555	0
0.0193	23.2686	1.33507	5.8004	-4.18256	0
0.0200	22.9633	-1.10859	2.13847	-4.48506	0
0.0207	24.1846	-2.63438	0.61336	-6.01207	0
0.0213	24.4899	-0.190725	3.05354	-7.53908	0
0.0220	23.5739	2.86087	5.49538	-7.23368	0
0.0227	23.2686	1.94301	6.71712	-5.40126	0
0.0233	20.5208	-0.802633	7.63219	-3.26635	0
0.0240	13.8072	1.02912	6.71712	-1.73934	0
0.0247	9.23078	6.21444	5.8004	-2.35015	0
0.0253	10.1467	6.21444	8.85228	-2.04474	0
0.0260	9.5361	1.02912	12.2092	-0.215236	0
0.0267	6.48292	-2.02248	10.9891	0.0901665	0
0.0273	6.1776	-5.38002	6.41044	0.0901665	0
0.0280	8.00951	-11.1773	2.74852	3.44669	0
0.0287	7.70419	-6.90582	1.83345	4.9737	0
0.0293	8.62014	8.6581	0.918383	3.14419	0
0.0300	11.368	16.593	-2.74354	3.75209	0
0.0307	12.284	12.0156	-3.35525	6.50071	0
0.0313	10.452	2.24896	1.22341	6.50071	0
0.0320	7.70419	-11.1773	2.13847	3.75209	0
0.0327	3.43313	-21.5559	-0.608387	1.92258	0
0.0333	1.90654	-20.638	1.52843	1.92258	0
0.0340	5.87228	-16.3666	3.97026	1.92258	0
0.0347	11.0627	-14.8408	1.22341	0.395569	0
0.0353	12.284	-11.7892	0.61336	-1.73934	0
0.0360	11.6733	-6.59987	6.71712	-2.35015	0
0.0367	12.8912	-2.63438	11.5991	-3.26635	0
0.0373	17.7763	1.63705	10.074	-6.62287	0
0.0380	23.5739	1.94301	6.10542	-8.14989	0
0.0387	22.658	0.111256	6.71712	-5.40126	0
0.0393	16.555	3.77476	9.76735	-4.48506	0
0.0400	13.1965	11.0978	8.54726	-5.70667	0
0.0407	11.0627	15.6752	4.88533	-5.70667	0
0.0413	5.87228	16.593	3.05354	-4.18256	0
0.0420	-2.36452	11.0978	2.44349	-2.04474	0
0.0427	-13.6579	0.111256	3.35856	-0.823133	0
0.0433	-22.2034	-3.85423	3.97026	-2.96095	0
0.0440	-20.6768	1.33507	0.308338	-5.40126	0
0.0447	-14.2685	5.30055	-4.27031	-5.09586	0
0.0453	-11.2153	4.9946	-3.35525	-2.96095	0
0.0460	-9.38344	3.4688	-2.74354	-0.823133	0
0.0467	-6.94429	-1.71652	-3.04857	1.31178	0
0.0473	-5.4177	-7.82368	-1.52345	0.395569	0
0.0480	-5.72301	-9.34948	-1.52345	-0.823133	0
0.0487	-6.94429	-9.04352	-4.57534	0.395569	0
0.0493	-7.55492	-9.65146	-6.10045	2.22799	0
0.0500	-6.63897	-10.8753	-6.10045	4.6683	0
0.0507	-4.19642	-12.4011	-5.4904	7.11152	0
0.0513	-1.45196	-10.2634	-2.74354	6.80612	0
0.0520	-2.97515	-5.99193	0.61336	5.58451	0
0.0527	-6.33365	-3.54827	1.52843	6.19531	0
0.0533	-4.80706	-0.190725	2.13847	4.9737	0
0.0540	-2.66984	7.13231	2.13847	2.22799	0
0.0547	-6.02833	13.2355	0.61336	4.3629	0
0.0553	-7.55492	14.1494	1.22341	6.50071	0
0.0560	-6.33365	14.7613	2.74852	1.92258	0
0.0567	-9.38344	15.0672	1.22341	-1.12854	0
0.0573	-11.5207	9.26604	-2.43852	0.0901665	0
0.0580	-9.38344	-0.190725	-2.43852	-2.65555	0
0.0587	-9.68876	-5.68598	-0.303365	-6.31747	0
0.0593	-10.2994	-6.90582	0.308338	-4.48506	0
0.0600	-5.72301	-8.12566	-1.52345	-2.65555	0
0.0607	-2.66984	-9.65146	-7.32219	-6.01207	0
0.0613	-4.19642	-8.43162	-16.4778	-6.31747	0
0.0620	-2.36452	-3.24232	-21.3599	-2.04474	0
0.0627	2.21186	5.91246	-18.918	0.0901665	0
0.0633	4.04377	13.2355	-15.2561	-0.823133	0
0.0640	5.87228	16.593	-12.5092	-2.65555	0
0.0647	9.5361	23.3042	-6.71215	-3.57176	0
0.0653	10.452	33.6828	-1.82848	-2.65555	0
0.0660	7.09355	33.9887	-2.1335	-2.04474	0
0.0667	4.95972	23.6101	-3.66027	-1.73934	0
0.0673	4.95972	14.4553	-5.18538	0.700972	0
0.0680	4.95972	9.26604	-5.79543	3.14419	0
0.0687	2.51718	1.94301	-1.82848	4.6683	0
0.0693	-1.75388	-8.43162	3.05354	7.11152	0
0.0700	-7.2496	-16.6725	1.22341	8.33022	0
0.0707	-12.4366	-21.2499	-1.82848	6.50071	0
0.0713	-14.2685	-24.3015	-2.1335	6.19531	0
0.0720	-12.1313	-27.0471	-3.35525	6.80612	0
0.0727	-10.91	-25.5213	-5.18538	4.6683	0
0.0733	-13.3526	-21.2499	-2.74354	3.14419	0
0.0740	-13.6579	-17.8924	-0.303365	3.75209	0
0.0747	-13.0473	-13.315	-0.608387	4.6683	0
0.0753	-14.5738	-6.29788	1.22341	4.3629	0
0.0760	-13.3526	-2.32843	3.35856	2.83879	0
0.0767	-9.68876	-1.71652	1.22341	1.92258	0
0.0773	-8.77619	-1.10859	-1.52345	3.75209	0
0.0780	-7.86024	-0.802633	0.61336	4.3629	0
0.0787	-5.11238	-2.63438	4.27529	0.0901665	0
0.0793	-3.28047	-4.16018	6.41044	-3.57176	0
0.0800	0.379951	-6.29788	7.63219	-3.57176	0
0.0807	4.04377	-8.43162	6.41044	-2.65555	0
0.0813	2.51718	-9.04352	3.05354	-2.35015	0
0.0820	0.0746333	-9.95741	0.918383	-1.43394	0
0.0827	-1.45196	-11.7892	-0.303365	-1.43394	0
0.0833	-5.72301	-9.65146	-3.35525	-3.57176	0
0.0840	-9.68876	-1.71652	-4.27031	-5.40126	0
0.0847	-9.68876	1.94301	-1.52345	-4.48506	0
0.0853	-11.2153	-5.07407	-3.35525	-2.04474	0
0.0860	-12.4366	-10.8753	-10.6791	-1.12854	0
0.0867	-6.63897	-4.76812	-14.9511	-1.73934	0
0.0873	3.43313	4.68865	-15.2561	-1.73934	0
0.0880	8.92546	8.6581	-14.341	-1.73934	0
0.0887	8.62014	12.0156	-14.341	-0.823133	0
0.0893	6.78823	13.5414	-13.426	1.00637	0
0.0900	5.87228	9.26604	-11.8992	4.6683	0
0.0907	4.6544	12.9295	-9.15233	8.94103	0
0.0913	3.12781	29.4113	-6.10045	10.468	0
0.0920	3.12781	37.6482	-3.96529	8.33022	0
0.0927	3.73845	27.5796	-5.4904	4.3629	0
0.0933	2.51718	15.3732	-8.84731	1.00637	0
0.0940	1.60122	8.96406	-6.40547	-0.215236	0
0.0947	1.90654	2.86087	-0.608387	1.00637	0
0.0953	0.685269	-2.63438	-1.52345	1.00637	0
0.0960	-2.0592	-5.68598	-5.79543	-0.823133	0
0.0967	-4.50174	-9.34948	-1.52345	-2.96095	0
0.0973	-6.94429	-13.009	4.88533	-4.48506	0
0.0980	-9.68876	-13.6209	4.88533	-4.48506	0
0.0987	-11.5207	-13.6209	5.8004	-3.57176	0
0.0993	-12.4366	-16.6725	11.2941	-3.57176	0
0.1000	-10.6047	-20.0301	13.4309	-4.48506	0
0.1007	-7.86024	-20.9439	12.8192	-5.40126	0
0.1013	-4.80706	-22.4697	13.1243	-4.18256	0
0.1020	-3.28047	-22.7757	9.46233	-0.823133	0
0.1027	-6.33365	-17.2804	2.13847	-1.73934	0
0.1033	-11.5207	-9.04352	1.22341	-5.40126	0
0.1040	-11.5207	-3.54827	3.97026	-4.48506	0
0.1047	-7.2496	-0.802633	2.13847	0.0901665	0
0.1053	-6.02833	3.4688	-1.21843	1.00637	0
0.1060	-6.33365	10.4899	-2.1335	0.395569	0
0.1067	-5.11238	16.899	-0.913409	1.00637	0
0.1073	-3.28047	19.6446	1.22341	1.00637	0
0.1080	-1.45196	17.8129	1.83345	1.00637	0
0.1087	-0.536003	12.0156	-1.52345	3.44669	0
0.1093	-1.45196	4.08071	-4.88036	5.2791	0
0.1100	1.2959	-0.802633	-7.01717	4.6683	0
0.1107	7.39887	-0.496679	-10.0691	5.2791	0
0.1113	9.5361	2.24896	-11.2891	5.88991	0
0.1120	9.23078	3.16285	-9.15233	4.9737	0
0.1127	10.452	0.723164	-6.71215	3.75209	0
0.1133	9.84141	-3.85423	-3.04857	2.83879	0
0.1140	5.87228	-6.90582	2.13847	0.700972	0
0.1147	4.04377	-6.59987	6.41044	-0.823133	0
0.1153	5.87228	-7.21177	7.63219	-1.73934	0
0.1160	10.1467	-8.12566	6.10542	-2.65555	0
0.1167	10.7574	-6.29788	3.97026	-2.65555	0
0.1173	8.00951	-4.46613	2.13847	-2.96095	0
0.1180	7.70419	-8.12566	2.44349	-3.87716	0
0.1187	9.84141	-11.1773	6.41044	-5.40126	0
0.1193	8.62014	-9.34948	8.54726	-6.62287	0
0.1200	6.48292	-9.34948	6.41044	-5.40126	0
0.1207	7.09355	-10.8753	2.44349	-2.65555	0
0.1213	8.31482	-8.73757	1.22341	-2.65555	0
0.1220	8.00951	-3.85423	0.308338	-3.87716	0
0.1227	8.62014	-1.10859	-1.52345	-2.35015	0
0.1233	5.87228	0.41721	-3.04857	-1.43394	0
0.1240	-0.536003	2.86087	-3.35525	-4.48506	0
0.1247	-4.19642	4.68865	-4.57534	-4.48506	0
0.1253	-4.50174	2.86087	-3.66027	0.0901665	0
0.1260	-4.50174	-0.496679	1.52843	1.00637	0
0.1267	-2.36452	-0.802633	4.88533	-2.35015	0
0.1273	-0.536003	2.86087	2.44349	-2.96095	0
0.1280	-5.11238	7.43826	2.13847	0.0901665	0
0.1287	-10.91	10.1839	2.13847	2.53339	0
0.1293	-8.47088	9.87794	-2.43852	5.58451	0
0.1300	-3.89111	10.1839	-4.27031	8.63562	0
0.1307	-3.58579	15.0672	0.00165773	7.71942	0
0.1313	-4.80706	19.9506	0.00165773	4.6683	0
0.1320	-4.50174	20.2526	-2.43852	4.3629	0
0.1327	-3.28047	17.5069	-0.608387	4.3629	0
0.1333	0.685269	16.2871	-1.52345	3.75209	0
0.1340	6.78823	15.9811	-7.32219	4.3629	0
0.1347	8.62014	12.3216	-9.76237	2.83879	0
0.1353	5.87228	4.9946	-7.01717	1.31178	0
0.1360	4.34908	1.02912	-7.01717	3.75209	0
0.1367	3.73845	-1.41454	-7.01717	4.9737	0
0.1373	1.90654	-7.51773	-5.18538	1.00637	0
0.1380	-0.84132	-10.5693	-4.27031	-3.57176	0
0.1387	-3.28047	-4.46613	-3.35525	-4.48506	0
0.1393	-3.58579	1.63705	-2.43852	-2.65555	0
0.1400	-2.36452	2.55491	-3.35525	-1.12854	0
0.1407	-0.230685	3.77476	-2.43852	-2.04474	0
0.1413	2.51718	3.16285	2.13847	-1.73934	0
0.1420	4.95972	-1.10859	6.41044	0.395569	0
0.1427	3.12781	-2.63438	10.9891	-0.215236	0
0.1433	1.90654	-1.71652	16.7878	-2.65555	0
0.1440	4.6544	-5.07407	17.0929	-5.40126	0
0.1447	5.26504	-7.21177	15.5661	-7.84449	0
0.1453	1.2959	-2.32843	17.3979	-4.48506	0
0.1460	-0.536003	3.16285	14.956	1.92258	0
0.1467	1.60122	5.60651	8.54726	3.14419	0
0.1473	2.21186	9.87794	4.58031	1.31178	0
0.1480	-0.230685	12.9295	0.308338	1.00637	0
0.1487	-3.28047	12.3216	-4.57534	0.0901665	0
0.1493	-2.97515	16.899	-6.10045	1.31178	0
0.1500	-0.230685	26.3597	-7.32219	3.44669	0
0.1507	-0.84132	29.4113	-7.93224	2.22799	0
0.1513	-6.94429	23.9161	-5.79543	1.00637	0
0.1520	-11.2153	12.9295	-6.40547	1.92258	0
0.1527	-10.2994	-2.63438	-6.71215	2.22799	0
0.1533	-7.55492	-16.6725	-2.74354	1.61718	0
0.1540	-6.94429	-17.8924	-4.27031	0.0901665	0
0.1547	-7.86024	-7.21177	-8.23726	-1.43394	0
0.1553	-7.2496	4.08071	-7.93224	1.00637	0
0.1560	-6.94429	7.13231	-7.01717	1.92258	0
0.1567	-7.86024	3.4688	-5.18538	-3.57176	0
0.1573	-5.11238	-1.41454	-1.52345	-6.31747	0
0.1580	0.0746333	-4.46613	-4.27031	-4.48506	0
0.1587	2.51718	-7.21177	-9.76237	-3.87716	0
0.1593	1.2959	-10.5693	-8.23726	-2.96095	0
0.1600	-1.75388	-12.7031	-4.88036	-0.520639	0
0.1607	-6.33365	-9.34948	-2.1335	-1.73934	0
0.1613	-8.77619	1.02912	2.44349	-5.09586	0
0.1620	-8.16556	8.96406	4.88533	-3.57176	0
0.1627	-9.68876	6.5204	3.66524	-0.823133	0
0.1633	-12.4366	1.63705	3.97026	-0.520639	0
0.1640	-10.2994	1.33507	3.97026	0.700972	0
0.1647	-6.94429	1.02912	3.97026	2.83879	0
0.1653	-7.86024	-4.46613	5.8004	3.75209	0
0.1660	-7.86024	-8.73757	6.10542	2.53339	0
0.1667	-2.36452	-9.65146	5.8004	0.395569	0
0.1673	-0.230685	-11.1773	8.24224	-0.520639	0
0.1680	-4.19642	-13.9269	7.02215	1.31178	0
0.1687	-5.11238	-12.7031	2.44349	3.75209	0
0.1693	-2.0592	-9.04352	1.52843	4.6683	0
0.1700	0.379951	-4.46613	2.13847	5.88991	0
0.1707	1.60122	6.21444	0.00165773	5.58451	0
0.1713	4.04377	18.1188	-4.27031	1.61718	0
0.1720	4.95972	16.899	-8.23726	-3.57176	0
0.1727	1.2959	6.5204	-9.76237	-4.79046	0
0.1733	-2.36452	-0.802633	-6.10045	-3.57176	0
0.1740	-2.66984	-7.82368	-2.1335	-4.18256	0
0.1747	-1.45196	-19.1122	-0.608387	-5.09586	0
0.1753	-0.536003	-27.3531	-0.303365	-4.48506	0
0.1760	0.0746333	-29.1848	-3.04857	-4.79046	0
0.1767	-1.45196	-29.1848	-6.10045	-4.48506	0
0.1773	-1.45196	-27.3531	-5.79543	-1.73934	0
0.1780	0.685269	-24.6074	-2.43852	0.0901665	0
0.1787	0.379951	-22.7757	3.05354	0.0901665	0
0.1793	-0.230685	-18.1983	8.54726	0.0901665	0
0.1800	2.82249	-8.12566	8.54726	-2.96095	0
0.1807	3.43313	0.111256	7.63219	-3.57176	0
0.1813	2.21186	1.63705	10.074	0.700972	0
0.1820	4.95972	1.02912	9.76735	-0.823133	0
0.1827	5.26504	0.111256	6.71712	-6.01207	0
0.1833	1.2959	-1.71652	8.85228	-5.40126	0
0.1840	2.21186	0.723164	12.2092	-3.87716	0
0.1847	5.56696	4.9946	12.5142	-5.40126	0
0.1853	3.12781	2.24896	9.46233	-2.65555	0
0.1860	-0.84132	-2.63438	3.97026	0.0901665	0
0.1867	-1.45196	-1.71652	0.61336	-2.04474	0
0.1873	0.379951	0.111256	0.308338	-1.12854	0
0.1880	2.21186	-0.190725	-0.608387	1.31178	0
0.1887	1.2959	1.02912	0.61336	1.61718	0
0.1893	-1.45196	3.4688	3.35856	4.6683	0
0.1900	-0.84132	4.9946	-1.52345	8.33022	0
0.1907	1.2959	6.21444	-7.32219	6.19531	0
0.1913	0.685269	6.82635	-5.4904	2.83879	0
0.1920	1.2959	6.5204	-3.66027	1.61718	0
0.1927	5.87228	4.68865	-4.57534	1.00637	0
0.1933	8.62014	1.94301	-3.35525	1.92258	0
0.1940	8.92546	3.4688	-3.96529	3.75209	0
0.1947	8.31482	9.26604	-6.40547	1.92258	0
0.1953	6.1776	13.8474	-3.96529	-0.823133	0
0.1960	3.43313	14.4553	-1.21843	-1.12854	0
0.1967	2.82249	13.8474	-2.74354	-0.520639	0
0.1973	3.73845	12.0156	-4.27031	-2.04474	0
0.1980	3.73845	7.43826	-5.4904	-3.87716	0
0.1987	0.685269	3.77476	-5.79543	-2.35015	0
0.1993	-1.75388	4.68865	-1.52345	-0.823133	0
0.2000	-0.230685	6.82635	1.83345	-2.96095	0
0.2007	4.04377	3.77476	-0.303365	-2.96095	0
0.2013	8.62014	-0.802633	-3.35525	1.00637	0
0.2020	10.452	-1.10859	-4.27031	1.31178	0
0.2027	9.84141	-0.190725	-1.82848	-1.12854	0
0.2033	8.00951	-2.02248	1.22341	-1.12854	0
0.2040	7.39887	-1.10859	-1.21843	-0.520639	0
0.2047	5.87228	2.24896	-6.40547	0.0901665	0
0.2053	2.82249	1.94301	-5.18538	0.395569	0
0.2060	-0.536003	0.111256	-1.21843	-0.823133	0
0.2067	-2.36452	3.16285	-0.608387	-2.04474	0
0.2073	-2.97515	10.1839	-1.21843	-1.73934	0
0.2080	-3.58579	15.6752	-1.52345	-0.823133	0
0.2087	-4.19642	14.4553	-3.35525	0.0901665	0
0.2093	-2.97515	10.1839	-4.88036	0.0901665	0
0.2100	1.2959	8.35215	-4.57534	-1.73934	0
0.2107	4.6544	4.38667	-6.10045	0.0901665	0
0.2113	4.95972	-2.63438	-7.01717	3.44669	0
0.2120	5.56696	-5.38002	-3.04857	1.00637	0
0.2127	8.00951	-5.38002	0.00165773	0.700972	0
0.2133	8.31482	-6.59987	-2.43852	4.9737	0
0.2140	7.70419	-7.21177	-3.35525	4.9737	0
0.2147	9.84141	-5.68598	-1.52345	2.22799	0
0.2153	11.368	-4.46613	-2.43852	2.83879	0
0.2160	10.452	-5.38002	-1.82848	1.00637	0
0.2167	9.23078	-8.12566	2.44349	-2.65555	0
0.2173	6.48292	-9.95741	4.58031	-2.65555	0
0.2180	3.73845	-9.95741	6.71712	-3.57176	0
0.2187	3.12781	-9.34948	10.379	-5.70667	0
0.2193	1.60122	-5.38002	9.1573	-4.79046	0
0.2200	-1.45196	0.111256	7.63219	-4.48506	0
0.2207	-5.72301	-0.802633	10.379	-4.48506	0
0.2213	-8.77619	-3.85423	9.46233	-3.87716	0
0.2220	-6.33365	-2.94034	6.41044	-3.26635	0
0.2227	-1.75388	-0.802633	8.54726	-1.12854	0
0.2233	-1.45196	0.41721	9.1573	0.700972	0
0.2240	-3.28047	4.08071	6.71712	-1.73934	0
0.2247	-2.97515	5.30055	6.10542	-3.57176	0
0.2253	-6.02833	1.94301	3.05354	-1.43394	0
0.2260	-13.0473	0.111256	-2.43852	-0.823133	0
0.2267	-14.2685	1.94301	-3.35525	-1.73934	0
0.2273	-11.5207	5.60651	-2.1335	1.00637	0
0.2280	-12.4366	9.26604	-3.35525	2.83879	0
0.2287	-12.4366	6.5204	-5.4904	2.53339	0
0.2293	-7.86024	0.111256	-7.93224	4.3629	0
0.2300	-5.4177	4.38667	-8.84731	7.71942	0
0.2307	-5.72301	15.6752	-6.10045	9.24643	0
0.2313	-2.66984	19.3387	-4.27031	7.71942	0
0.2320	2.21186	16.593	-4.57534	5.58451	0
0.2327	5.26504	12.9295	-2.74354	4.6683	0
0.2333	4.95972	4.68865	-0.913409	3.44669	0
0.2340	1.90654	-4.76812	-3.35525	1.00637	0
0.2347	-0.536003	-9.04352	-7.01717	1.31178	0
0.2353	-2.36452	-10.2634	-9.76237	3.75209	0
0.2360	-7.86024	-9.95741	-9.76237	4.6683	0
0.2367	-13.9632	-8.12566	-7.01717	1.92258	0
0.2373	-16.1004	-8.12566	-3.35525	-0.823133	0
0.2380	-15.7951	-9.04352	0.61336	-1.73934	0
0.2387	-16.1004	-6.59987	3.35856	-2.96095	0
0.2393	-16.1004	-2.63438	1.52843	-6.31747	0
0.2400	-14.8792	-0.802633	-5.18538	-7.23368	0
0.2407	-12.1313	0.41721	-10.3741	-2.65555	0
0.2413	-6.94429	2.86087	-9.15233	-1.43394	0
0.2420	-2.97515	1.94301	-4.88036	-3.57176	0
0.2427	-3.28047	-4.16018	-1.21843	-2.04474	0
0.2433	-3.58579	-5.99193	-1.21843	-0.215236	0
0.2440	-1.45196	2.24896	-1.82848	-4.48506	0
0.2447	-0.536003	11.4037	0.308338	-6.62287	0
0.2453	-1.75388	13.8474	2.13847	-2.65555	0
0.2460	-2.0592	12.0156	-0.608387	1.00637	0
0.2467	-1.75388	9.87794	-2.43852	1.61718	0
0.2473	-1.45196	7.13231	-2.74354	2.22799	0
0.2480	1.2959	1.02912	-5.18538	4.3629	0
0.2487	3.73845	-5.99193	-7.93224	7.71942	0
0.2493	4.04377	-9.34948	-7.01717	7.41401	0
0.2500	5.56696	-11.4832	-5.4904	3.44669	0
0.2507	8.00951	-13.009	-7.01717	3.44669	0
0.2513	6.78823	-10.2634	-8.84731	5.58451	0
0.2520	3.12781	-8.12566	-10.0691	3.44669	0
0.2527	4.6544	-8.73757	-10.3741	2.53339	0
0.2533	6.78823	-1.71652	-9.76237	4.05749	0
0.2540	5.26504	9.26604	-7.62722	2.83879	0
0.2547	4.34908	8.6581	-4.27031	1.61718	0
0.2553	5.26504	-1.71652	-1.52345	1.31178	0
0.2560	3.43313	-10.2634	-0.608387	-1.73934	0
0.2567	0.685269	-18.1983	-1.82848	-2.65555	0
0.2573	0.990587	-24.6074	-3.96529	-2.65555	0
0.2580	0.379951	-20.0301	-3.66027	-5.70667	0
0.2587	-2.36452	-10.8753	-0.608387	-6.31747	0
0.2593	-3.28047	-4.76812	3.05354	-3.57176	0
0.2600	-3.58579	-1.41454	3.97026	-2.65555	0
0.2607	-5.11238	2.86087	4.27529	-3.26635	0
0.2613	-4.19642	7.74024	5.8004	-4.48506	0
0.2620	-0.84132	14.7613	7.02215	-6.62287	0
0.2627	1.2959	18.4248	8.24224	-3.57176	0
0.2633	1.60122	17.201	7.32717	-0.215236	0
0.2640	0.0746333	15.9811	4.27529	-2.65555	0
0.2647	-2.36452	15.3732	3.66524	-0.520639	0
0.2653	-1.14664	11.0978	5.8004	6.50071	0
0.2660	1.2959	5.60651	4.88533	6.50071	0
0.2667	0.0746333	-0.802633	3.35856	4.05749	0
0.2673	-4.19642	-8.73757	6.71712	5.88991	0
0.2680	-6.94429	-11.7892	9.46233	4.05749	0
0.2687	-5.11238	-13.009	5.49538	-2.65555	0
0.2693	-1.45196	-19.7241	1.22341	-6.01207	0
0.2700	-2.36452	-23.6896	3.05354	-5.09586	0
0.2707	-6.33365	-18.8062	6.71712	-4.48506	0
0.2713	-7.2496	-13.009	10.074	-2.96095	0
0.2720	-5.4177	-9.04352	11.9042	1.00637	0
0.2727	-6.63897	-4.76812	7.93721	3.44669	0
0.2733	-7.86024	-1.71652	3.05354	2.22799	0
0.2740	-4.19642	1.02912	3.97026	1.00637	0
0.2747	-0.536003	1.02912	5.8004	0.700972	0
0.2753	0.379951	-2.63438	3.97026	-1.12854	0
0.2760	1.2959	-3.54827	2.13847	-3.26635	0
0.2767	4.34908	-1.71652	3.35856	-5.40126	0
0.2773	4.95972	-0.802633	4.27529	-6.31747	0
0.2780	0.379951	-1.71652	2.13847	-6.01207	0
0.2787	-5.11238	-4.16018	-0.913409	-5.09586	0
0.2793	-6.02833	-1.71652	-1.52345	-5.40126	0
0.2800	-4.50174	9.87794	-0.913409	-6.31747	0
0.2807	-6.02833	21.1704	1.52843	-6.31747	0
0.2813	-9.68876	23.3042	4.27529	-3.26635	0
0.2820	-10.2994	20.2526	0.308338	-0.520639	0
0.2827	-6.63897	16.2871	-5.79543	-2.96095	0
0.2833	-3.28047	10.4899	-3.66027	-4.48506	0
0.2840	-2.36452	3.16285	1.22341	-0.520639	0
0.2847	1.90654	-4.46613	1.52843	-0.215236	0
0.2853	8.31482	-9.65146	3.05354	-3.57176	0
0.2860	10.452	-12.4011	5.8004	1.00637	0
0.2867	10.7574	-14.2288	6.71712	5.58451	0
0.2873	13.1965	-11.1773	7.32717	2.83879	0
0.2880	13.5018	-7.51773	3.97026	0.0901665	0
0.2887	11.0627	-9.95741	-4.27031	2.22799	0
0.2893	10.452	-8.43162	-7.01717	3.75209	0
0.2900	11.6733	-0.802633	-5.18538	5.2791	0
0.2907	11.6733	2.24896	-7.62722	7.11152	0
0.2913	10.452	2.55491	-9.45735	7.41401	0
0.2920	10.1467	7.43826	-8.23726	6.50071	0
0.2927	12.284	10.1839	-7.32219	5.88991	0
0.2933	14.7231	8.35215	-5.18538	3.75209	0
0.2940	12.284	5.30055	-3.96529	1.31178	0
0.2947	5.87228	-0.802633	-5.18538	0.0901665	0
0.2953	4.6544	-5.07407	-3.35525	-0.520639	0
0.2960	7.09355	-5.07407	0.308338	0.0901665	0
0.2967	7.70419	-8.73757	-0.303365	-0.823133	0
0.2973	7.09355	-11.1773	-2.1335	-2.65555	0
0.2980	4.95972	-5.38002	-1.52345	-0.823133	0
0.2987	2.82249	-0.496679	-0.608387	1.00637	0
0.2993	3.73845	-1.41454	0.918383	-3.57176	0
0.3000	3.43313	-2.94034	0.308338	-7.84449	0
0.3007	0.379951	-5.99193	-0.608387	-4.48506	0
0.3013	1.60122	-8.12566	0.00165773	-1.43394	0
0.3020	5.56696	-7.51773	-0.608387	-3.57176	0
0.3027	4.95972	-10.8753	-2.43852	-4.48506	0
0.3033	1.60122	-14.5348	-1.52345	-1.73934	0
0.3040	0.0746333	-11.1773	0.61336	-0.520639	0
0.3047	0.990587	-8.43162	0.308338	-1.12854	0
0.3053	0.990587	-9.95741	-0.913409	-1.73934	0
0.3060	-3.28047	-4.76812	-2.74354	-0.823133	0
0.3067	-8.77619	5.91246	-2.1335	0.700972	0
0.3073	-10.6047	12.0156	1.83345	0.700972	0
0.3080	-12.1313	15.3732	3.05354	0.0901665	0
0.3087	-14.2685	19.9506	1.22341	1.61718	0
0.3093	-15.4898	23.0022	0.308338	2.83879	0
0.3100	-13.0473	21.7784	0.308338	4.6683	0
0.3107	-7.86024	17.5069	0.308338	6.50071	0
0.3113	-5.72301	12.9295	2.74852	4.9737	0
0.3120	-7.86024	11.0978	2.44349	1.00637	0
0.3127	-7.2496	11.0978	-2.43852	0.395569	0
0.3133	-4.19642	5.30055	-3.35525	1.61718	0
0.3140	-2.36452	-3.54827	1.22341	2.22799	0
0.3147	-1.14664	-2.63438	3.05354	3.14419	0
0.3153	-0.230685	5.30055	0.00165773	1.61718	0
0.3160	0.379951	6.21444	-3.35525	-0.823133	0
0.3167	4.34908	2.24896	-4.57534	-0.823133	0
0.3173	9.5361	-0.802633	-3.04857	-0.215236	0
0.3180	8.92546	-5.38002	0.308338	-1.73934	0
0.3187	5.87228	-9.95741	2.44349	-3.26635	0
0.3193	4.34908	-11.7892	3.97026	-3.57176	0
0.3200	2.21186	-13.315	6.10542	-3.26635	0
0.3207	0.0746333	-13.9269	5.8004	-3.57176	0
0.3213	-2.0592	-13.9269	1.22341	-4.48506	0
0.3220	-5.11238	-13.6209	-3.04857	-4.48506	0
0.3227	-5.11238	-8.43162	-3.66027	-4.48506	0
0.3233	-3.28047	-2.02248	-3.66027	-4.48506	0
0.3240	-5.11238	-2.02248	-3.96529	-2.65555	0
0.3247	-6.94429	-0.802633	-3.35525	-1.73934	0
0.3253	-3.89111	6.82635	-3.35525	-2.65555	0
0.3260	-0.84132	8.6581	-2.43852	-1.43394	0
0.3267	0.0746333	4.68865	0.61336	1.92258	0
0.3273	4.04377	8.6581	1.22341	2.53339	0
0.3280	6.48292	19.9506	2.13847	0.0901665	0
0.3287	3.73845	27.5796	5.8004	-0.823133	0
0.3293	0.379951	28.4935	4.88533	2.53339	0
0.3300	0.0746333	26.6617	-0.913409	5.88991	0
0.3307	0.379951	23.9161	-1.82848	4.9737	0
0.3313	0.685269	19.3387	0.918383	4.6683	0
0.3320	-1.45196	12.9295	-0.608387	7.41401	0
0.3327	-5.11238	8.04619	-3.35525	8.33022	0
0.3333	-5.72301	4.08071	-5.18538	6.80612	0
0.3340	-3.89111	1.02912	-4.27031	5.58451	0
0.3347	-3.28047	1.02912	0.308338	4.05749	0
0.3353	-3.28047	-0.802633	3.05354	2.83879	0
0.3360	-2.97515	-6.29788	-1.82848	1.31178	0
0.3367	-2.97515	-9.04352	-6.40547	-0.520639	0
0.3373	-1.45196	-9.95741	-4.57534	-1.73934	0
0.3380	0.0746333	-14.2288	-3.04857	-3.57176	0
0.3387	-0.536003	-15.4527	-3.35525	-5.40126	0
0.3393	0.0746333	-14.5348	-0.608387	-4.48506	0
0.3400	0.0746333	-17.5864	3.66524	-2.96095	0
0.3407	-3.58579	-20.9439	7.02215	-4.18256	0
0.3413	-6.33365	-22.1638	10.9891	-6.01207	0
0.3420	-5.11238	-23.0816	11.5991	-6.31747	0
0.3427	-6.02833	-21.8618	9.46233	-4.48506	0
0.3433	-9.99407	-20.9439	10.9891	-1.73934	0
0.3440	-13.0473	-20.9439	13.1243	-2.65555	0
0.3447	-13.0473	-16.3666	10.6841	-6.31747	0
0.3453	-10.91	-11.1773	7.63219	-7.23368	0
0.3460	-9.68876	-10.8753	7.32717	-5.40126	0
0.3467	-12.4366	-5.99193	6.10542	-4.18256	0
0.3473	-13.3526	4.38667	3.05354	-1.73934	0
0.3480	-12.4366	7.74024	-0.608387	0.700972	0
0.3487	-12.7419	5.30055	-5.4904	1.61718	0
0.3493	-11.5207	5.30055	-11.2891	2.53339	0
0.3500	-7.86024	4.68865	-14.036	4.3629	0
0.3507	-8.77619	2.24896	-11.8992	3.75209	0
0.3513	-13.0473	2.86087	-7.93224	1.31178	0
0.3520	-14.2685	3.77476	-5.18538	1.00637	0
0.3527	-13.6579	1.02912	-3.35525	2.83879	0
0.3533	-14.2685	1.02912	-2.74354	2.53339	0
0.3540	-15.1845	9.57199	-3.35525	1.92258	0
0.3547	-16.1004	19.3387	-2.74354	3.14419	0
0.3553	-16.4024	18.1188	-0.608387	0.700972	0
0.3560	-16.1004	4.68865	0.61336	-2.96095	0
0.3567	-14.2685	-8.43162	2.44349	0.0901665	0
0.3573	-6.63897	-14.5348	4.27529	5.2791	0
0.3580	3.12781	-12.7031	3.05354	2.83879	0
0.3587	6.48292	-4.46613	1.52843	-3.26635	0
0.3593	8.00951	3.77476	3.97026	-3.87716	0
0.3600	12.8912	3.77476	7.02215	-0.823133	0
0.3607	17.1657	1.63705	7.93721	0.0901665	0
0.3613	18.3869	5.91246	8.54726	-0.823133	0
0.3620	20.5208	8.6581	9.1573	-0.823133	0
0.3627	22.658	0.111256	6.71712	-2.04474	0
0.3633	21.1314	-10.2634	1.52843	-2.96095	0
0.3640	15.9444	-9.34948	-1.52345	-0.823133	0
0.3647	12.284	2.55491	0.918383	0.395569	0
0.3653	11.368	12.0156	4.88533	0.395569	0
0.3660	8.92546	13.5414	5.19035	1.61718	0
0.3667	4.95972	14.1494	3.97026	0.395569	0
0.3673	3.12781	13.8474	3.35856	-2.04474	0
0.3680	3.12781	7.43826	2.13847	1.92258	0
0.3687	4.04377	1.02912	0.308338	6.50071	0
0.3693	5.87228	0.111256	-1.82848	3.75209	0
0.3700	8.62014	-0.802633	-5.18538	2.22799	0
0.3707	11.368	0.111256	-8.54228	5.58451	0
0.3713	13.5018	4.68865	-9.15233	2.83879	0
0.3720	14.1125	6.82635	-6.10045	-0.823133	0
0.3727	13.1965	8.35215	-4.27031	1.92258	0
0.3733	11.6733	12.0156	-6.40547	3.14419	0
0.3740	10.452	10.1839	-7.62722	0.0901665	0
0.3747	9.84141	1.63705	-3.35525	0.395569	0
0.3753	8.92546	-1.71652	0.308338	3.44669	0
0.3760	5.56696	0.111256	0.308338	2.22799	0
0.3767	3.12781	-0.190725	1.83345	1.00637	0
0.3773	6.78823	-0.496679	5.49538	1.00637	0
0.3780	10.452	-0.802633	5.8004	-0.520639	0
0.3787	9.5361	-2.32843	3.35856	-2.04474	0
0.3793	7.39887	2.86087	0.61336	-2.96095	0
0.3800	4.34908	13.8474	-2.74354	-5.70667	0
0.3807	-1.45196	16.593	-5.18538	-8.14989	0
0.3813	-6.02833	9.87794	-5.4904	-6.92828	0
0.3820	-8.47088	4.08071	-6.40547	-4.48506	0
0.3827	-11.826	-0.802633	-7.01717	-5.09586	0
0.3833	-16.4024	-10.2634	-5.4904	-7.53908	0
0.3840	-19.7609	-18.5043	-3.04857	-6.31747	0
0.3847	-20.6768	-20.638	-2.74354	-1.12854	0
0.3853	-17.013	-20.0301	-4.27031	0.0901665	0
0.3860	-9.68876	-22.4697	-5.4904	-2.65555	0
0.3867	-3.58579	-25.2154	-7.93224	-1.73934	0
0.3873	0.379951	-22.4697	-10.3741	1.31178	0
0.3880	4.95972	-15.4527	-7.62722	0.700972	0
0.3887	10.452	-7.21177	-0.913409	-0.215236	0
0.3893	15.9444	4.08071	0.61336	2.22799	0
0.3900	19.3029	17.201	-2.1335	4.05749	0
0.3907	20.5208	25.7478	-4.27031	3.75209	0
0.3913	20.5208	29.7133	-7.32219	3.75209	0
0.3920	19.9135	30.6312	-12.8143	2.83879	0
0.3927	20.8261	27.5796	-13.731	2.83879	0
0.3933	21.742	20.2526	-9.76237	3.75209	0
0.3940	18.9976	12.6236	-7.62722	1.92258	0
0.3947	13.1965	8.35215	-7.32219	-0.823133	0
0.3953	8.62014	6.82635	-6.10045	1.00637	0
0.3960	6.78823	4.08071	-6.10045	3.75209	0
0.3967	3.73845	1.02912	-7.01717	2.53339	0
0.3973	-2.36452	1.94301	-3.66027	1.00637	0
0.3980	-6.02833	4.08071	1.83345	1.61718	0
0.3987	-4.19642	2.55491	3.35856	1.92258	0
0.3993	-4.19642	-0.802633	4.88533	0.395569	0
0.4000	-6.94429	-3.85423	8.54726	-0.823133	0
0.4007	-5.4177	-10.5693	7.02215	-2.65555	0
0.4013	-3.58579	-16.3666	2.44349	-3.57176	0
0.4020	-6.94429	-16.6725	2.44349	-1.43394	0
0.4027	-8.77619	-14.8408	3.66524	0.0901665	0
0.4033	-6.94429	-15.7546	2.13847	-0.823133	0
0.4040	-6.94429	-19.1122	2.13847	-1.73934	0
0.4047	-6.02833	-21.8618	3.05354	-1.73934	0
0.4053	-3.89111	-21.5559	0.00165773	0.0901665	0
0.4060	-5.11238	-19.7241	-1.52345	1.00637	0
0.4067	-7.86024	-21.5559	2.13847	-0.520639	0
0.4073	-8.16556	-22.7757	3.97026	-1.12854	0
0.4080	-7.2496	-17.8924	2.13847	1.00637	0
0.4087	-6.63897	-11.7892	0.918383	1.61718	0
0.4093	-6.94429	-5.38002	0.61336	-0.520639	0
0.4100	-9.07812	2.86087	1.52843	-0.823133	0
0.4107	-11.2153	6.82635	2.74852	-1.43394	0
0.4113	-9.68876	9.26604	0.308338	-0.823133	0
0.4120	-6.94429	14.4553	-3.35525	1.31178	0
0.4127	-7.86024	15.6752	-3.96529	1.31178	0
0.4133	-11.5207	11.0978	-1.52345	-2.04474	0
0.4140	-14.2685	9.26604	0.308338	-2.65555	0
0.4147	-15.7951	8.96406	0.61336	0.700972	0
0.4153	-15.4898	4.68865	-0.608387	2.83879	0
0.4160	-13.3526	-0.190725	-1.21843	3.75209	0
0.4167	-13.3526	-5.07407	1.22341	3.14419	0
0.4173	-15.1845	-10.5693	3.05354	1.92258	0
0.4180	-14.5738	-13.315	2.44349	0.0901665	0
0.4187	-12.4366	-14.5348	3.35856	-2.04474	0
0.4193	-9.68876	-17.8924	4.88533	-4.18256	0
0.4200	-4.19642	-17.5864	4.58031	-3.87716	0
0.4207	1.2959	-9.04352	3.35856	-2.65555	0
0.4213	4.34908	-0.496679	3.05354	-1.73934	0
0.4220	7.70419	2.55491	2.13847	-1.73934	0
0.4227	11.0627	6.5204	0.00165773	-2.65555	0
0.4233	11.368	14.7613	-3.35525	-3.57176	0
0.4240	10.7574	17.5069	-3.66027	-2.65555	0
0.4247	8.62014	12.3216	0.308338	-1.12854	0
0.4253	3.12781	7.74024	0.308338	-1.43394	0
0.4260	-1.75388	4.68865	-5.18538	-1.73934	0
0.4267	-5.11238	4.68865	-7.62722	-0.215236	0
0.4273	-11.2153	12.6236	-4.27031	2.22799	0
0.4280	-15.1845	22.3903	-0.608387	3.44669	0
0.4287	-12.7419	26.6617	-0.608387	3.44669	0
0.4293	-8.16556	28.4935	-3.04857	3.14419	0
0.4300	-4.19642	28.7994	-5.18538	5.2791	0
0.4307	-1.14664	23.9161	-5.18538	8.33022	0
0.4313	-1.14664	18.1188	-5.4904	7.41401	0
0.4320	-3.28047	12.0156	-5.18538	3.75209	0
0.4327	-6.33365	6.21444	-1.52345	2.83879	0
0.4333	-7.86024	3.4688	2.13847	2.22799	0
0.4340	-6.94429	-1.71652	3.05354	0.0901665	0
0.4347	-4.50174	-13.6209	4.58031	-0.520639	0
0.4353	-2.66984	-20.9439	4.58031	0.395569	0
0.4360	-2.0592	-20.638	3.97026	-0.215236	0
0.4367	-1.45196	-21.2499	5.19035	-2.96095	0
0.4373	0.685269	-22.7757	5.8004	-6.01207	0
0.4380	3.73845	-20.9439	2.44349	-6.01207	0
0.4387	3.12781	-17.5864	1.52843	-3.57176	0
0.4393	0.379951	-15.1467	4.88533	-2.65555	0
0.4400	0.379951	-14.5348	5.8004	-3.26635	0
0.4407	-0.230685	-13.009	3.05354	-3.57176	0
0.4413	-0.84132	-8.12566	4.27529	-3.26635	0
0.4420	0.379951	-5.38002	11.2941	-2.35015	0
0.4427	-0.230685	-4.76812	14.956	-1.43394	0
0.4433	-3.28047	0.723164	11.2941	-3.57176	0
0.4440	-2.97515	8.35215	6.41044	-5.40126	0
0.4447	-2.36452	11.7097	5.49538	-2.96095	0
0.4453	-4.19642	15.6752	4.27529	0.0901665	0
0.4460	-1.45196	23.0022	0.308338	0.0901665	0
0.4467	3.12781	27.5796	-1.52345	0.700972	0
0.4473	1.60122	29.4113	-1.82848	2.83879	0
0.4480	-0.230685	29.7133	-4.27031	2.83879	0
0.4487	3.12781	23.3042	-5.18538	1.92258	0
0.4493	5.87228	12.9295	-2.43852	1.61718	0
0.4500	5.26504	4.38667	-1.52345	1.00637	0
0.4507	3.12781	-5.99193	-2.43852	3.14419	0
0.4513	1.60122	-17.2804	0.308338	7.11152	0
0.4520	4.04377	-22.1638	1.22341	6.50071	0
0.4527	7.39887	-21.8618	-3.04857	3.14419	0
0.4533	5.87228	-21.8618	-5.79543	2.83879	0
0.4540	2.21186	-20.0301	-2.74354	3.14419	0
0.4547	2.21186	-14.5348	1.22341	0.0901665	0
0.4553	2.82249	-11.7892	3.05354	-3.26635	0
0.4560	4.04377	-13.6209	3.05354	-4.48506	0
0.4567	6.78823	-18.1983	3.66524	-4.79046	0
0.4573	7.09355	-21.8618	3.05354	-2.04474	0
0.4580	7.70419	-20.638	2.44349	0.700972	0
0.4587	11.368	-16.0606	4.27529	-2.04474	0
0.4593	11.9786	-13.6209	7.63219	-5.40126	0
0.4600	10.452	-12.7031	7.63219	-5.40126	0
0.4607	10.7574	-10.8753	5.8004	-6.01207	0
0.4613	10.452	-12.0951	3.97026	-3.87716	0
0.4620	8.31482	-10.8753	2.13847	1.31178	0
0.4627	6.78823	-3.85423	0.918383	1.00637	0
0.4633	3.73845	1.63705	-1.82848	-2.96095	0
0.4640	1.2959	5.60651	-8.23726	-2.35015	0
0.4647	4.95972	9.26604	-11.5942	0.0901665	0
0.4653	8.31482	5.30055	-6.40547	-0.823133	0
0.4660	7.39887	1.02912	-0.913409	0.700972	0
0.4667	8.00951	8.04619	-3.04857	3.14419	0
0.4673	8.62014	14.7613	-5.18538	2.22799	0
0.4680	4.04377	13.2355	-2.43852	-0.823133	0
0.4687	1.2959	15.9811	-0.303365	-1.73934	0
0.4693	3.43313	23.3042	0.918383	1.00637	0
0.4700	2.51718	23.0022	2.13847	1.61718	0
0.4707	-1.45196	14.7613	0.918383	0.395569	0
0.4713	-2.36452	1.63705	-0.608387	3.75209	0
0.4720	-1.45196	-11.1773	-0.303365	7.11152	0
0.4727	-3.58579	-17.2804	-1.52345	4.9737	0
0.4733	-4.19642	-18.8062	-4.88036	3.75209	0
0.4740	-0.536003	-19.4181	-4.88036	6.19531	0
0.4747	4.04377	-16.9785	-3.35525	4.3629	0
0.4753	4.04377	-14.5348	-3.66027	1.61718	0
0.4760	0.990587	-15.7546	-3.35525	2.83879	0
0.4767	0.990587	-14.5348	-4.88036	-0.215236	0
0.4773	4.6544	-9.65146	-9.15233	-7.23368	0
0.4780	4.04377	-8.12566	-7.32219	-9.06319	0
0.4787	-1.75388	-9.04352	-0.608387	-7.23368	0
0.4793	-6.94429	-8.43162	-2.43852	-6.92828	0
0.4800	-9.38344	-3.85423	-7.93224	-5.40126	0
0.4807	-10.6047	4.38667	-4.57534	-3.87716	0
0.4813	-11.826	9.26604	1.52843	-4.79046	0
0.4820	-13.3526	7.74024	2.13847	-5.70667	0
0.4827	-14.2685	4.9946	1.22341	-5.40126	0
0.4833	-13.0473	6.21444	1.22341	-5.09586	0
0.4840	-9.07812	9.26604	0.61336	-5.09586	0
0.4847	-4.19642	11.7097	-0.608387	-3.26635	0
0.4853	-0.84132	12.6236	-0.913409	-1.73934	0
0.4860	0.0746333	13.8474	2.13847	-3.87716	0
0.4867	-1.45196	14.7613	5.19035	-5.09586	0
0.4873	-3.28047	13.8474	0.918383	-2.35015	0
0.4880	-3.28047	13.8474	-2.43852	-0.823133	0
0.4887	-0.536003	15.0672	1.83345	-0.520639	0
0.4893	1.90654	14.1494	2.74852	2.83879	0
0.4900	0.990587	13.8474	-3.35525	4.05749	0
0.4907	-0.230685	12.9295	-4.27031	1.00637	0
0.4913	1.90654	6.5204	-0.608387	1.31178	0
0.4920	4.34908	0.723164	-0.913409	4.05749	0
0.4927	3.12781	0.111256	-1.52345	5.88991	0
0.4933	2.21186	-1.10859	-2.43852	5.58451	0
0.4940	4.6544	-0.802633	-6.10045	3.14419	0
0.4947	5.87228	3.4688	-6.10045	1.00637	0
0.4953	2.21186	3.4688	-1.52345	1.92258	0
0.4960	-1.45196	5.60651	2.13847	1.92258	0
0.4967	-2.36452	16.899	6.10542	1.31178	0
0.4973	-0.536003	21.1704	9.76735	2.83879	0
0.4980	0.379951	14.1494	7.02215	1.92258	0
0.4987	-0.230685	12.0156	2.44349	-2.65555	0
0.4993	-2.36452	16.593	3.05354	-6.01207	0
0.5000	-5.4177	17.201	4.27529	-5.40126	0
0.5007	-7.86024	12.0156	1.22341	-1.73934	0
0.5013	-9.99407	3.77476	1.22341	0.0901665	0
0.5020	-10.91	-4.46613	5.8004	-0.520639	0
0.5027	-9.07812	-7.82368	7.63219	-0.823133	0
0.5033	-6.02833	-10.5693	3.35856	-0.215236	0
0.5040	-4.19642	-15.4527	0.308338	-0.823133	0
0.5047	-2.97515	-16.9785	0.308338	-1.73934	0
0.5053	-1.45196	-14.5348	-0.608387	0.700972	0
0.5060	-1.75388	-12.7031	2.13847	2.53339	0
0.5067	-2.66984	-9.04352	10.074	-0.823133	0
0.5073	-2.66984	-4.46613	14.041	-2.35015	0
0.5080	-4.19642	-6.90582	8.54726	2.83879	0
0.5087	-6.63897	-10.2634	2.13847	5.58451	0
0.5093	-5.4177	-8.12566	-2.43852	2.83879	0
0.5100	-1.75388	-5.07407	-8.84731	2.83879	0
0.5107	0.379951	-3.54827	-14.341	5.2791	0
0.5113	2.51718	-1.10859	-15.8661	4.3629	0
0.5120	6.78823	-3.24232	-15.2561	3.44669	0
0.5127	9.5361	-8.12566	-13.426	4.9737	0
0.5133	7.09355	-7.51773	-11.2891	4.6683	0
0.5140	3.43313	-2.02248	-11.2891	2.83879	0
0.5147	3.12781	1.02912	-11.5942	2.53339	0
0.5153	4.95972	2.24896	-8.84731	2.22799	0
0.5160	4.95972	1.63705	-7.01717	1.31178	0
0.5167	3.12781	-1.41454	-5.79543	-0.823133	0
0.5173	0.685269	-1.71652	-3.35525	-3.57176	0
0.5180	0.379951	0.111256	-2.43852	-3.87716	0
0.5187	3.12781	1.02912	-0.608387	-2.35015	0
0.5193	4.6544	3.16285	4.88533	-0.823133	0
0.5200	3.73845	8.35215	6.71712	0.395569	0
0.5207	2.51718	12.6236	5.19035	-1.43394	0
0.5213	3.43313	13.8474	6.71712	-4.79046	0
0.5220	4.6544	9.26604	11.2941	-4.48506	0
0.5227	4.6544	-0.802633	14.956	-3.26635	0
0.5233	4.95972	-6.59987	14.651	-4.48506	0
0.5240	5.87228	-6.29788	12.2092	-4.79046	0
0.5247	2.21186	-6.90582	12.2092	-3.57176	0
0.5253	-4.19642	-10.8753	12.5142	-2.65555	0
0.5260	-6.02833	-11.7892	7.02215	-1.43394	0
0.5267	-10.2994	-9.65146	2.74852	0.395569	0
0.5273	-21.5928	-10.2634	3.05354	2.83879	0
0.5280	-29.2223	-13.6209	-0.303365	5.2791	0
0.5287	-29.5276	-14.2288	-1.52345	5.58451	0
0.5293	-28.001	-13.009	5.8004	3.14419	0
0.5300	-22.5087	-12.7031	8.24224	1.61718	0
0.5307	-13.3526	-8.73757	-1.21843	2.83879	0
0.5313	-7.55492	-1.71652	-7.32219	4.6683	0
0.5320	-2.97515	3.4688	-7.93224	5.88991	0
0.5327	2.82249	6.82635	-8.84731	4.05749	0
0.5333	4.34908	12.0156	-6.10045	1.92258	0
0.5340	4.6544	14.7613	-1.82848	2.83879	0
0.5347	7.70419	13.8474	-4.27031	3.75209	0
0.5353	8.31482	14.4553	-7.01717	3.14419	0
0.5360	5.56696	14.7613	-4.27031	1.92258	0
0.5367	6.1776	10.4899	-4.57534	1.00637	0
0.5373	8.92546	9.87794	-8.84731	0.395569	0
0.5380	7.70419	16.593	-9.76237	1.61718	0
0.5387	1.60122	17.201	-6.40547	3.75209	0
0.5393	-3.58579	9.26604	-3.35525	2.53339	0
0.5400	-2.36452	5.30055	-2.43852	-2.65555	0
0.5407	1.2959	5.60651	-0.608387	-6.31747	0
0.5413	1.90654	1.02912	1.83345	-4.48506	0
0.5420	1.90654	-4.46613	3.97026	-3.57176	0
0.5427	3.73845	-9.34948	4.88533	-6.92828	0
0.5433	4.95972	-15.4527	3.97026	-8.14989	0
0.5440	4.95972	-15.1467	-0.608387	-4.48506	0
0.5447	5.56696	-6.59987	-3.96529	-1.12854	0
0.5453	5.87228	-4.46613	-3.66027	-0.520639	0
0.5460	5.87228	-10.8753	-4.57534	0.0901665	0
0.5467	4.95972	-16.3666	-5.18538	0.0901665	0
0.5473	2.21186	-20.9439	-3.35525	-1.73934	0
0.5480	-0.84132	-26.1332	-3.35525	-1.43394	0
0.5487	-0.84132	-24.6074	-3.96529	-0.823133	0
0.5493	0.379951	-17.5864	-0.913409	-2.65555	0
0.5500	0.990587	-13.6209	0.61336	-3.26635	0
0.5507	1.2959	-11.4832	-0.608387	-1.12854	0
0.5513	0.379951	-9.04352	0.00165773	0.0901665	0
0.5520	-3.28047	-7.82368	1.52843	1.92258	0
0.5527	-5.11238	-6.29788	1.52843	4.9737	0
0.5533	-2.36452	-0.802633	0.308338	3.75209	0
0.5540	-0.84132	3.4688	-1.52345	0.700972	0
0.5547	-2.36452	3.4688	-0.913409	2.53339	0
0.5553	-1.45196	3.77476	3.35856	2.83879	0
0.5560	1.2959	5.30055	8.54726	-2.04474	0
0.5567	3.73845	6.82635	12.2092	-3.87716	0
0.5573	9.23078	10.1839	8.85228	-3.57176	0
0.5580	15.0284	15.0672	0.00165773	-5.09586	0
0.5587	14.4178	14.1494	-4.27031	-2.35015	0
0.5593	10.452	8.04619	-0.608387	1.00637	0
0.5600	7.70419	3.77476	1.83345	-2.65555	0
0.5607	5.56696	2.55491	2.13847	-4.18256	0
0.5613	4.04377	0.111256	3.66524	0.395569	0
0.5620	2.21186	-4.16018	2.13847	-0.520639	0
0.5627	-0.230685	-8.12566	0.308338	-3.57176	0
0.5633	-1.14664	-10.2634	0.61336	0.0901665	0
0.5640	0.0746333	-7.21177	0.308338	-0.215236	0
0.5647	1.2959	0.111256	-2.43852	-5.70667	0
0.5653	1.90654	6.5204	-3.96529	-4.48506	0
0.5660	0.685269	7.43826	-6.71215	0.0901665	0
0.5667	-1.14664	7.43826	-9.76237	1.61718	0
0.5673	-1.14664	8.6581	-8.23726	3.75209	0
0.5680	-1.45196	8.6581	-7.32219	5.58451	0
0.5687	-2.66984	7.74024	-9.15233	4.6683	0
0.5693	-3.28047	6.82635	-6.10045	6.19531	0
0.5700	-3.58579	2.24896	-1.21843	7.71942	0
0.5707	-5.11238	-1.71652	-3.04857	4.3629	0
0.5713	-5.4177	-0.496679	-3.96529	3.75209	0
0.5720	-4.80706	0.111256	0.00165773	5.88991	0
0.5727	-5.11238	-2.94034	0.61336	3.75209	0
0.5733	-6.94429	-1.71652	2.13847	1.61718	0
0.5740	-8.47088	0.111256	5.8004	2.53339	0
0.5747	-7.86024	-4.46613	4.88533	0.0901665	0
0.5753	-7.55492	-8.43162	1.52843	-4.18256	0
0.5760	-10.2994	-8.12566	1.22341	-5.40126	0
0.5767	-13.3526	-7.51773	0.308338	-6.01207	0
0.5773	-13.0473	-2.32843	0.308338	-6.62287	0
0.5780	-10.6047	4.68865	3.05354	-6.01207	0
0.5787	-8.47088	2.86087	-0.303365	-5.40126	0
0.5793	-6.94429	-2.32843	-5.4904	-5.40126	0
0.5800	-3.89111	-0.496679	-2.74354	-6.01207	0
0.5807	-0.230685	1.63705	2.13847	-6.92828	0
0.5813	1.60122	1.02912	2.13847	-7.23368	0
0.5820	2.21186	2.55491	1.22341	-7.23368	0
0.5827	3.12781	1.94301	3.05354	-7.23368	0
0.5833	3.43313	-2.63438	6.71712	-4.79046	0
0.5840	4.04377	-4.46613	6.71712	-2.96095	0
0.5847	6.78823	-3.85423	1.52843	-3.57176	0
0.5853	8.62014	-3.54827	-0.608387	-1.12854	0
0.5860	10.452	1.63705	0.918383	2.83879	0
0.5867	11.9786	9.26604	-0.608387	2.83879	0
0.5873	9.5361	5.91246	-0.913409	1.00637	0
0.5880	8.00951	-7.21177	1.83345	1.00637	0
0.5887	11.6733	-16.3666	1.22341	1.31178	0
0.5893	10.452	-20.336	-2.1335	2.83879	0
0.5900	0.990587	-22.7757	-3.35525	6.50071	0
0.5907	-5.11238	-18.8062	-1.82848	8.63562	0
0.5913	-5.11238	-11.7892	-1.52345	7.11152	0
0.5920	-5.11238	-7.21177	-3.66027	5.2791	0
0.5927	-1.45196	1.02912	-7.01717	4.3629	0
0.5933	3.43313	10.1839	-7.01717	1.61718	0
0.5940	4.04377	13.2355	-4.88036	-1.73934	0
0.5947	2.82249	17.8129	0.308338	-1.12854	0
0.5953	4.04377	23.0022	8.54726	0.700972	0
0.5960	3.43313	18.1188	10.9891	-1.43394	0
0.5967	1.2959	14.7613	5.8004	-5.09586	0
0.5973	2.21186	20.8645	3.35856	-5.40126	0
0.5980	4.6544	20.5585	3.66524	-4.48506	0
0.5987	3.73845	13.2355	2.13847	-4.48506	0
0.5993	0.379951	9.26604	1.22341	-3.26635	0
0.6000	-2.36452	4.38667	0.00165773	-1.43394	0
0.6007	-4.80706	-0.496679	-2.43852	-2.96095	0
0.6013	-6.94429	1.94301	-1.52345	-6.01207	0
0.6020	-9.38344	1.02912	3.05354	-4.48506	0
0.6027	-10.6047	-5.38002	6.10542	-1.73934	0
0.6033	-8.77619	-2.32843	7.63219	-1.73934	0
0.6040	-4.19642	4.08071	7.63219	-0.823133	0
0.6047	-3.28047	1.94301	6.71712	1.00637	0
0.6053	-3.28047	-0.496679	3.66524	-1.43394	0
0.6060	-1.14664	2.86087	-2.43852	-2.35015	0
0.6067	1.2959	6.82635	-7.01717	1.92258	0
0.6073	1.60122	11.7097	-8.23726	4.6683	0
0.6080	2.21186	14.7613	-10.9841	2.53339	0
0.6087	4.04377	9.87794	-13.731	0.395569	0
0.6093	5.87228	5.60651	-11.8992	2.53339	0
0.6100	4.95972	10.4899	-8.84731	5.58451	0
0.6107	0.0746333	16.2871	-6.10045	5.2791	0
0.6113	0.990587	19.3387	-4.57534	3.44669	0
0.6120	8.00951	26.3597	-7.93224	4.6683	0
0.6127	8.62014	33.9887	-11.5942	4.6683	0
0.6133	4.95972	33.9887	-9.76237	1.92258	0
0.6140	8.62014	31.2391	-6.40547	1.31178	0
0.6147	10.7574	28.1875	-3.35525	2.53339	0
0.6153	4.95972	23.0022	-1.82848	3.44669	0
0.6160	0.990587	16.593	-4.27031	3.75209	0
0.6167	-0.230685	5.91246	-5.79543	1.92258	0
0.6173	-3.89111	-7.51773	-1.52345	-0.520639	0
0.6180	-6.33365	-15.4527	2.13847	0.0901665	0
0.6187	-6.94429	-20.9439	2.13847	0.0901665	0
0.6193	-9.38344	-30.0987	3.35856	0.0901665	0
0.6200	-8.77619	-33.4563	3.05354	0.700972	0
0.6207	-6.02833	-29.1848	-0.303365	-1.43394	0
0.6213	-6.02833	-26.4392	-1.52345	-4.48506	0
0.6220	-7.86024	-28.8789	0.308338	-3.57176	0
0.6227	-10.2994	-31.6245	2.13847	-3.26635	0
0.6233	-14.8792	-32.2364	2.13847	-4.48506	0
0.6240	-18.2343	-31.3186	-0.608387	-3.87716	0
0.6247	-18.2343	-28.267	-4.27031	-3.57176	0
0.6253	-18.5396	-23.9955	-5.18538	-4.48506	0
0.6260	-17.9289	-20.0301	-3.35525	-3.26635	0
0.6267	-13.6579	-18.1983	-4.27031	0.0901665	0
0.6273	-7.86024	-15.4527	-7.01717	1.92258	0
0.6280	-3.28047	-10.5693	-6.10045	1.92258	0
0.6287	0.685269	-7.21177	-2.43852	1.00637	0
0.6293	4.95972	-8.43162	-1.21843	0.395569	0
0.6300	10.452	-12.0951	-1.21843	-0.520639	0
0.6307	12.8912	-11.7892	0.61336	-0.520639	0
0.6313	12.284	-5.68598	1.22341	0.700972	0
0.6320	13.8072	-0.802633	-1.82848	2.83879	0
0.6327	15.3337	-1.71652	-1.52345	4.6683	0
0.6333	13.8072	-3.54827	3.35856	4.9737	0
0.6340	11.6733	-4.46613	3.97026	1.92258	0
0.6347	11.9786	-2.94034	1.83345	-0.520639	0
0.6353	14.1125	1.94301	5.19035	1.92258	0
0.6360	15.3337	4.68865	11.9042	2.53339	0
0.6367	13.5018	1.94301	11.9042	-1.73934	0
0.6373	10.452	1.02912	5.8004	-5.40126	0
0.6380	7.70419	2.86087	2.13847	-4.79046	0
0.6387	4.34908	3.4688	5.8004	-3.26635	0
0.6393	5.56696	3.77476	10.379	-1.43394	0
0.6400	9.84141	6.5204	11.9042	-2.65555	0
0.6407	8.00951	8.6581	13.1243	-4.79046	0
0.6413	2.21186	9.26604	12.5142	-3.87716	0
0.6420	-0.84132	8.96406	4.58031	-0.520639	0
0.6427	-1.75388	8.6581	-1.82848	0.395569	0
0.6433	-1.14664	9.26604	-0.913409	-0.823133	0
0.6440	-0.230685	7.43826	-2.1335	-1.12854	0
0.6447	-1.14664	1.94301	-5.18538	-0.520639	0
0.6453	-1.45196	-3.85423	-3.04857	1.31178	0
0.6460	-2.36452	-9.04352	-1.52345	2.83879	0
0.6467	-5.72301	-12.7031	-4.57534	3.75209	0
0.6473	-4.19642	-13.009	-6.10045	4.6683	0
0.6480	-0.84132	-10.8753	-5.18538	5.88991	0
0.6487	-4.19642	-4.76812	-5.18538	6.50071	0
0.6493	-6.63897	1.63705	-4.88036	8.33022	0
0.6500	-2.36452	6.5204	-3.35525	8.94103	0
0.6507	-2.36452	13.5414	-3.66027	4.9737	0
0.6513	-6.02833	19.6446	-5.18538	1.00637	0
0.6520	-5.4177	17.8129	-5.18538	1.31178	0
0.6527	-5.72301	15.3732	-6.40547	1.00637	0
0.6533	-10.6047	21.1704	-8.54228	-1.12854	0
0.6540	-12.4366	25.7478	-6.71215	-0.823133	0
0.6547	-10.91	20.8645	-0.913409	-0.823133	0
0.6553	-10.2994	15.0672	3.05354	-0.823133	0
0.6560	-9.68876	10.1839	5.49538	-0.520639	0
0.6567	-7.55492	-0.496679	6.71712	-0.823133	0
0.6573	-5.72301	-8.43162	3.66524	-0.823133	0
0.6580	-2.36452	-8.43162	2.13847	-1.12854	0
0.6587	2.21186	-8.43162	3.05354	-3.57176	0
0.6593	4.04377	-11.4832	0.00165773	-4.48506	0
0.6600	2.21186	-11.7892	-2.43852	-1.73934	0
0.6607	2.21186	-12.7031	1.22341	-2.65555	0
0.6613	3.43313	-14.5348	2.44349	-4.79046	0
0.6620	2.21186	-11.1773	-0.608387	-2.35015	0
0.6627	0.379951	-5.68598	-0.608387	-1.12854	0
0.6633	0.685269	-3.24232	-0.303365	-1.73934	0
0.6640	1.2959	-0.802633	-1.52345	1.00637	0
0.6647	2.21186	2.86087	1.83345	2.83879	0
0.6653	4.04377	3.77476	6.41044	0.700972	0
0.6660	5.87228	3.16285	4.88533	0.700972	0
0.6667	6.78823	2.86087	0.918383	-0.823133	0
0.6673	4.34908	2.86087	-0.913409	-4.79046	0
0.6680	0.379951	8.04619	-2.43852	-1.73934	0
0.6687	0.379951	18.7268	-3.04857	3.44669	0
0.6693	2.21186	23.0022	-1.21843	1.00637	0
0.6700	0.685269	16.593	-1.82848	-1.73934	0
0.6707	-5.11238	9.57199	-3.66027	0.395569	0
0.6713	-10.6047	7.43826	0.00165773	0.395569	0
0.6720	-10.91	2.86087	4.88533	-0.823133	0
0.6727	-6.94429	-3.85423	4.88533	2.83879	0
0.6733	-6.33365	-6.59987	3.66524	5.58451	0
0.6740	-10.6047	-9.04352	5.19035	1.00637	0
0.6747	-10.6047	-13.6209	7.02215	-3.87716	0
0.6753	-6.94429	-16.6725	8.54726	-4.48506	0
0.6760	-6.02833	-18.5043	7.63219	-5.40126	0
0.6767	-7.2496	-22.1638	3.97026	-7.84449	0
0.6773	-6.33365	-21.8618	4.27529	-7.53908	0
0.6780	-4.50174	-18.1983	10.074	-4.79046	0
0.6787	-2.97515	-15.4527	13.1243	-3.87716	0
0.6793	0.379951	-9.04352	11.2941	-4.48506	0
0.6800	4.95972	-1.71652	9.1573	-4.79046	0
0.6807	4.95972	-3.24232	7.32717	-4.79046	0
0.6813	2.21186	-4.46613	3.66524	-2.96095	0
0.6820	2.21186	1.94301	1.22341	-1.12854	0
0.6827	2.51718	4.38667	0.308338	-2.35015	0
0.6833	0.379951	1.94301	-3.35525	-3.87716	0
0.6840	-1.45196	6.5204	-9.76237	-2.65555	0
0.6847	-3.89111	11.0978	-11.5942	-0.823133	0
0.6853	-5.4177	7.43826	-9.45735	0.0901665	0
0.6860	-2.0592	6.21444	-9.76237	-0.520639	0
0.6867	0.379951	13.8474	-11.2891	-2.35015	0
0.6873	-1.45196	23.0022	-8.84731	-1.73934	0
0.6880	0.990587	22.3903	-7.32219	2.83879	0
0.6887	2.82249	9.87794	-11.5942	5.88991	0
0.6893	-3.28047	-7.21177	-15.2561	8.33022	0
0.6900	-6.02833	-18.1983	-11.8992	11.6867	0
0.6907	-1.45196	-22.7757	-7.01717	10.1626	0
0.6913	-0.536003	-25.5213	-6.40547	7.41401	0
0.6920	-2.36452	-25.5213	-6.10045	8.63562	0
0.6927	-3.58579	-19.7241	-6.40547	8.94103	0
0.6933	-7.86024	-9.34948	-9.76237	6.50071	0
0.6940	-9.99407	-1.10859	-9.45735	6.80612	0
0.6947	-6.94429	2.86087	-6.40547	6.50071	0
0.6953	-7.86024	4.38667	-8.84731	4.05749	0
0.6960	-14.8792	5.60651	-10.9841	3.44669	0
0.6967	-20.0662	5.30055	-7.93224	4.3629	0
0.6973	-21.5928	3.4688	-6.10045	4.6683	0
0.6980	-21.5928	4.08071	-3.35525	4.3629	0
0.6987	-20.0662	7.43826	3.05354	1.31178	0
0.6993	-16.4024	6.5204	3.97026	-0.823133	0
0.7000	-14.2685	1.02912	-0.608387	1.92258	0
0.7007	-14.8792	-0.496679	-0.608387	1.92258	0
0.7013	-17.013	5.30055	1.52843	-1.43394	0
0.7020	-17.3183	8.35215	1.22341	-2.04474	0
0.7027	-14.2685	7.74024	2.44349	-4.18256	0
0.7033	-9.99407	11.0978	1.52843	-8.75778	0
0.7040	-8.77619	13.8474	-0.608387	-8.75778	0
0.7047	-9.99407	8.96406	3.05354	-5.70667	0
0.7053	-8.16556	7.13231	3.97026	-4.48506	0
0.7060	-3.58579	13.8474	-0.608387	-2.65555	0
0.7067	-2.0592	17.5069	-1.21843	-1.73934	0
0.7073	-2.0592	14.1494	0.61336	-2.65555	0
0.7080	0.990587	11.0978	-2.74354	-0.520639	0
0.7087	2.21186	6.5204	-5.18538	3.44669	0
0.7093	0.0746333	-0.802633	-5.18538	3.44669	0
0.7100	0.990587	-3.85423	-7.62722	3.14419	0
0.7107	3.43313	-2.63438	-8.84731	3.75209	0
0.7113	2.21186	-3.24232	-6.40547	2.83879	0
0.7120	1.60122	-5.07407	-5.79543	1.61718	0
0.7127	4.95972	-6.59987	-7.01717	1.00637	0
0.7133	7.09355	-7.82368	-6.71215	-1.73934	0
0.7140	4.95972	-6.29788	-5.4904	-2.65555	0
0.7147	2.21186	-4.16018	-5.18538	-1.43394	0
0.7153	3.12781	-5.38002	-5.79543	-4.18256	0
0.7160	6.78823	-8.12566	-3.96529	-8.14989	0
0.7167	10.452	-9.95741	-0.608387	-7.23368	0
0.7173	14.1125	-13.6209	0.308338	-4.48506	0
0.7180	18.6922	-17.5864	-1.82848	-2.65555	0
0.7187	19.6082	-16.3666	-4.27031	-1.43394	0
0.7193	18.3869	-11.1773	-3.35525	-2.96095	0
0.7200	18.6922	-8.73757	-0.608387	-6.01207	0
0.7207	17.7763	-7.51773	-1.21843	-6.62287	0
0.7213	14.1125	-3.24232	-3.96529	-7.23368	0
0.7220	11.368	5.60651	-0.608387	-6.31747	0
0.7227	8.31482	14.4553	6.10542	-3.87716	0
0.7233	5.56696	17.8129	9.1573	-5.40126	0
0.7240	7.09355	16.2871	9.46233	-7.23368	0
0.7247	9.5361	14.7613	8.54726	-3.57176	0
0.7253	9.84141	15.0672	5.49538	-1.73934	0
0.7260	11.9786	12.0156	1.52843	-4.18256	0
0.7267	12.5893	5.60651	-0.608387	-2.35015	0
0.7273	9.23078	0.723164	-0.303365	1.92258	0
0.7280	6.48292	0.111256	2.13847	2.83879	0
0.7287	6.1776	1.63705	3.05354	2.83879	0
0.7293	7.70419	2.55491	4.88533	4.05749	0
0.7300	10.452	0.41721	7.32717	4.9737	0
0.7307	11.0627	-2.02248	6.41044	5.58451	0
0.7313	8.00951	-2.63438	4.88533	5.58451	0
0.7320	8.62014	-3.54827	5.8004	4.6683	0
0.7327	13.1965	-4.16018	5.49538	2.83879	0
0.7333	15.3337	-3.54827	3.35856	1.61718	0
0.7340	14.1125	-4.46613	4.88533	1.92258	0
0.7347	14.1125	-8.12566	7.63219	2.53339	0
0.7353	16.8603	-10.8753	8.24224	0.700972	0
0.7360	18.3869	-12.7031	7.63219	-0.215236	0
0.7367	15.0284	-16.0606	7.02215	-0.823133	0
0.7373	10.1467	-21.2499	6.10542	-2.65555	0
0.7380	7.09355	-22.7757	6.10542	-4.48506	0
0.7387	5.87228	-18.1983	6.71712	-4.48506	0
0.7393	6.78823	-13.6209	6.71712	-4.48506	0
0.7400	9.5361	-10.8753	8.24224	-3.57176	0
0.7407	8.62014	-5.99193	8.85228	-3.87716	0
0.7413	6.78823	-2.94034	7.63219	-4.79046	0
0.7420	8.62014	-4.46613	7.93721	-3.57176	0
0.7427	9.23078	-4.16018	11.2941	-1.12854	0
0.7433	5.56696	-2.63438	10.6841	-1.12854	0
0.7440	2.82249	-3.54827	7.93721	-2.65555	0
0.7447	0.379951	-2.32843	7.63219	-4.18256	0
0.7453	-1.45196	-0.190725	5.8004	-3.87716	0
0.7460	1.90654	-3.24232	1.52843	-1.73934	0
0.7467	8.62014	-5.38002	-0.303365	0.395569	0
0.7473	9.5361	-1.41454	-3.66027	1.31178	0
0.7480	5.56696	1.02912	-8.84731	4.05749	0
0.7487	3.73845	1.63705	-7.32219	5.58451	0
0.7493	3.43313	2.86087	-6.10045	4.6683	0
0.7500	1.2959	2.55491	-9.45735	5.2791	0
0.7507	-2.66984	2.24896	-8.23726	4.6683	0
0.7513	-7.86024	6.21444	-4.57534	1.92258	0
0.7520	-12.4366	8.6581	-4.27031	2.83879	0
0.7527	-13.9632	8.6581	-1.52345	5.58451	0
0.7533	-12.4366	12.0156	2.13847	4.9737	0
0.7540	-12.1313	16.2871	3.05354	5.58451	0
0.7547	-13.3526	18.4248	6.41044	8.02482	0
0.7553	-15.1845	20.2526	10.6841	5.88991	0
0.7560	-16.1004	20.8645	9.76735	1.00637	0
0.7567	-15.7951	20.2526	8.85228	2.22799	0
0.7573	-14.5738	20.2526	10.6841	5.58451	0
0.7580	-13.6579	18.7268	10.6841	2.22799	0
0.7587	-12.1313	13.8474	10.074	-1.73934	0
0.7593	-8.47088	11.0978	9.1573	0.0901665	0
0.7600	-5.11238	9.87794	6.41044	0.700972	0
0.7607	-3.28047	4.9946	3.35856	-2.35015	0
0.7613	-1.75388	-0.190725	0.61336	-3.26635	0
0.7620	1.2959	-2.02248	-3.04857	-2.65555	0
0.7627	4.95972	-3.85423	-5.79543	-2.65555	0
0.7633	8.62014	-8.43162	-7.93224	-1.73934	0
0.7640	9.5361	-12.4011	-8.84731	-1.73934	0
0.7647	7.39887	-11.7892	-6.10045	-5.40126	0
0.7653	5.87228	-9.65146	-2.1335	-6.92828	0
0.7660	7.39887	-9.65146	-1.52345	-3.57176	0
0.7667	7.09355	-12.7031	-1.52345	-2.96095	0
0.7673	4.04377	-14.5348	-1.52345	-4.48506	0
0.7680	1.2959	-11.1773	-0.913409	-1.73934	0
0.7687	-2.36452	-6.29788	-0.913409	0.0901665	0
0.7693	-5.72301	-6.29788	-2.43852	-2.65555	0
0.7700	-5.11238	-11.1773	-5.4904	-1.43394	0
0.7707	-2.97515	-15.4527	-8.23726	3.14419	0
0.7713	-4.19642	-13.6209	-11.5942	1.92258	0
0.7720	-5.11238	-7.82368	-13.426	-0.823133	0
0.7727	-5.11238	-5.07407	-9.76237	1.31178	0
0.7733	-6.63897	-4.46613	-7.01717	2.83879	0
0.7740	-9.68876	-0.802633	-8.23726	1.00637	0
0.7747	-10.2994	3.16285	-7.01717	2.22799	0
0.7753	-7.55492	3.77476	-4.57534	3.75209	0
0.7760	-5.11238	5.91246	-4.27031	1.31178	0
0.7767	-4.50174	9.57199	-2.43852	0.0901665	0
0.7773	-3.28047	12.0156	0.308338	1.31178	0
0.7780	-1.45196	17.201	0.00165773	1.00637	0
0.7787	-2.36452	21.1704	-0.608387	-1.43394	0
0.7793	-3.58579	15.9811	0.00165773	-2.96095	0
0.7800	-2.66984	12.6236	-2.43852	-3.26635	0
0.7807	-1.45196	17.8129	-6.71215	-2.65555	0
0.7813	-0.84132	23.6101	-7.93224	-2.65555	0
0.7820	0.379951	26.6617	-5.79543	-4.79046	0
0.7827	2.21186	27.2736	-4.27031	-4.48506	0
0.7833	5.87228	17.5069	-4.88036	0.395569	0
0.7840	8.00951	4.68865	-4.27031	2.53339	0
0.7847	5.87228	-0.190725	-0.608387	-0.215236	0
0.7853	1.2959	-5.07407	1.83345	-1.43394	0
0.7860	-1.45196	-10.8753	0.308338	1.00637	0
0.7867	-2.36452	-10.8753	-3.04857	3.14419	0
0.7873	-4.50174	-9.34948	-5.79543	2.83879	0
0.7880	-7.86024	-9.95741	-6.71215	3.75209	0
0.7887	-10.91	-6.59987	-5.79543	7.71942	0
0.7893	-9.99407	-4.16018	-5.4904	9.55183	0
0.7900	-7.86024	-7.82368	-5.79543	8.33022	0
0.7907	-8.47088	-9.65146	-5.18538	8.63562	0
0.7913	-6.02833	-6.29788	-5.4904	8.02482	0
0.7920	-0.536003	-4.46613	-6.10045	3.75209	0
0.7927	-2.36452	-8.12566	-4.57534	2.22799	0
0.7933	-6.94429	-13.6209	-0.913409	4.05749	0
0.7940	-4.19642	-10.5693	3.66524	2.53339	0
0.7947	-0.84132	4.68865	5.8004	-0.823133	0
0.7953	-3.28047	20.5585	3.05354	-1.73934	0
0.7960	-3.28047	25.4419	0.918383	-3.87716	0
0.7967	0.379951	20.8645	3.35856	-6.01207	0
0.7973	1.2959	14.7613	4.58031	-5.40126	0
0.7980	0.379951	7.74024	2.74852	-2.65555	0
0.7987	0.685269	-2.63438	3.97026	-2.65555	0
0.7993	1.90654	-10.8753	7.32717	-6.01207	0
0.8000	1.2959	-10.8753	7.02215	-6.01207	0
0.8007	-0.84132	-4.16018	4.58031	-1.43394	0
0.8013	-2.97515	-0.190725	2.13847	-1.73934	0
0.8020	-5.72301	-6.29788	2.13847	-6.31747	0
0.8027	-10.6047	-20.9439	3.97026	-5.40126	0
0.8033	-13.3526	-34.6761	3.97026	-2.04474	0
0.8040	-11.5207	-42.6111	2.13847	-0.823133	0
0.8047	-10.6047	-47.4944	2.13847	1.00637	0
0.8053	-13.3526	-46.8825	1.83345	1.61718	0
0.8060	-15.1845	-40.1714	2.13847	0.0901665	0
0.8067	-13.6579	-32.2364	3.97026	0.395569	0
0.8073	-12.4366	-26.1332	2.44349	-0.520639	0
0.8080	-11.5207	-19.4181	-1.21843	-4.18256	0
0.8087	-9.99407	-15.1467	-2.1335	-4.79046	0
0.8093	-9.99407	-12.0951	-1.52345	-1.43394	0
0.8100	-8.77619	-7.82368	-0.608387	1.00637	0
0.8107	-2.97515	-3.85423	1.52843	1.31178	0
0.8113	3.12781	1.94301	1.52843	0.395569	0
0.8120	2.21186	13.2355	0.918383	1.92258	0
0.8127	-0.536003	22.3903	2.74852	4.3629	0
0.8133	0.685269	20.5585	2.13847	2.83879	0
0.8140	3.43313	14.1494	-1.82848	0.0901665	0
0.8147	3.12781	11.0978	-3.35525	1.92258	0
0.8153	3.12781	11.0978	-3.35525	1.31178	0
0.8160	5.56696	11.0978	-3.04857	-3.57176	0
0.8167	8.31482	9.26604	-0.303365	-3.26635	0
0.8173	8.62014	4.38667	0.308338	0.0901665	0
0.8180	8.62014	-0.802633	-2.43852	-2.35015	0
0.8187	9.5361	-2.94034	-2.43852	-4.48506	0
0.8193	9.23078	-1.71652	0.308338	-3.57176	0
0.8200	8.62014	-0.496679	3.35856	-4.79046	0
0.8207	6.48292	0.111256	4.88533	-5.09586	0
0.8213	4.95972	2.24896	2.44349	-1.73934	0
0.8220	4.34908	5.30055	-3.66027	-2.65555	0
0.8227	-0.536003	7.13231	-8.54228	-5.09586	0
0.8233	-7.86024	6.21444	-12.2042	-2.04474	0
0.8240	-9.68876	5.91246	-14.036	-0.215236	0
0.8247	-6.02833	6.5204	-9.15233	-2.65555	0
0.8253	-3.28047	3.77476	-5.18538	-1.73934	0
0.8260	-0.84132	3.4688	-8.84731	0.0901665	0
0.8267	-1.45196	12.6236	-10.0691	-0.520639	0
0.8273	-4.19642	19.3387	-3.35525	0.700972	0
0.8280	-2.36452	14.1494	-1.21843	2.83879	0
0.8287	1.90654	12.0156	-5.18538	2.83879	0
0.8293	2.21186	20.2526	-5.18538	2.22799	0
0.8300	2.82249	23.0022	-3.04857	2.53339	0
0.8307	5.87228	17.8129	-1.52345	3.14419	0
0.8313	5.87228	15.0672	3.66524	4.3629	0
0.8320	4.95972	11.7097	5.8004	3.14419	0
0.8327	7.39887	4.38667	-0.608387	2.53339	0
0.8333	7.70419	1.63705	-5.79543	4.9737	0
0.8340	4.04377	2.86087	-5.79543	4.05749	0
0.8347	1.90654	1.94301	-6.40547	0.0901665	0
0.8353	1.2959	-1.10859	-7.01717	-0.215236	0
0.8360	-2.36452	-4.76812	-3.96529	0.700972	0
0.8367	-10.6047	-8.73757	-1.82848	-1.12854	0
0.8373	-15.4898	-9.95741	0.61336	-3.26635	0
0.8380	-13.3526	-9.04352	8.54726	-3.57176	0
0.8387	-8.16556	-9.04352	15.5661	-2.65555	0
0.8393	-5.11238	-7.21177	14.651	-1.73934	0
0.8400	-3.58579	-2.63438	13.1243	-3.26635	0
0.8407	-2.66984	-1.71652	15.8711	-5.40126	0
0.8413	-3.89111	-2.32843	12.8192	-5.40126	0
0.8420	-3.58579	0.111256	5.8004	-3.57176	0
0.8427	-2.0592	-0.802633	7.02215	-0.215236	0
0.8433	-5.11238	-4.46613	11.2941	1.31178	0
0.8440	-7.2496	-1.71652	7.63219	-0.823133	0
0.8447	-2.66984	1.33507	3.05354	-2.04474	0
0.8453	-0.536003	-1.71652	0.61336	0.0901665	0
0.8460	-4.19642	-2.94034	-2.43852	0.0901665	0
0.8467	-3.89111	-1.41454	-2.1335	0.0901665	0
0.8473	-2.36452	-1.10859	0.308338	2.83879	0
0.8480	-3.28047	0.723164	-0.608387	4.6683	0
0.8487	0.379951	2.86087	-2.1335	4.6683	0
0.8493	6.1776	1.63705	-3.66027	7.41401	0
0.8500	4.04377	1.94301	-7.93224	9.24643	0
0.8507	-0.536003	3.16285	-8.23726	6.50071	0
0.8513	-0.230685	0.723164	-4.27031	4.05749	0
0.8520	3.43313	1.63705	-3.96529	4.9737	0
0.8527	7.39887	6.82635	-7.62722	5.58451	0
0.8533	8.00951	6.82635	-11.2891	3.75209	0
0.8540	4.95972	3.77476	-11.8992	0.395569	0
0.8547	3.73845	3.4688	-7.01717	-0.823133	0
0.8553	4.04377	1.02912	-0.608387	-1.43394	0
0.8560	2.51718	-2.63438	1.52843	-2.65555	0
0.8567	4.04377	-3.54827	0.918383	-3.87716	0
0.8573	6.78823	-3.54827	2.13847	-3.87716	0
0.8580	4.04377	-8.73757	3.97026	-4.18256	0
0.8587	2.51718	-16.6725	5.19035	-4.79046	0
0.8593	5.87228	-21.5559	7.02215	-5.40126	0
0.8600	5.56696	-19.1122	9.76735	-5.09586	0
0.8607	0.379951	-12.7031	7.93721	-4.18256	0
0.8613	-2.97515	-5.07407	3.35856	-4.18256	0
0.8620	-3.28047	1.63705	3.97026	-5.40126	0
0.8627	-5.11238	2.24896	6.71712	-4.79046	0
0.8633	-7.86024	-0.802633	3.66524	-4.79046	0
0.8640	-8.47088	-0.496679	-1.21843	-6.62287	0
0.8647	-9.68876	0.111256	-3.66027	-5.09586	0
0.8653	-12.4366	-3.24232	-5.79543	-0.823133	0
0.8660	-13.3526	-5.38002	-4.57534	0.0901665	0
0.8667	-10.6047	-2.02248	-1.21843	1.00637	0
0.8673	-8.77619	0.723164	-0.608387	4.05749	0
0.8680	-6.94429	-0.802633	0.308338	4.6683	0
0.8687	-2.97515	-2.32843	1.52843	2.22799	0
0.8693	-1.45196	3.77476	-1.52345	1.92258	0
0.8700	-2.97515	12.0156	-3.35525	4.3629	0
0.8707	-1.14664	11.7097	-2.43852	6.50071	0
0.8713	1.90654	10.7958	-4.57534	6.50071	0
0.8720	2.21186	15.3732	-5.79543	5.88991	0
0.8727	1.90654	14.1494	-1.21843	7.71942	0
0.8733	1.2959	7.43826	0.918383	7.41401	0
0.8740	0.990587	4.9946	-2.43852	2.83879	0
0.8747	1.90654	1.94301	-3.96529	1.00637	0
0.8753	3.12781	-4.46613	-2.1335	2.53339	0
0.8760	4.34908	-6.59987	-1.21843	0.395569	0
0.8767	4.95972	-7.21177	-1.82848	-2.65555	0
0.8773	3.43313	-7.21177	-2.74354	-2.04474	0
0.8780	3.43313	-3.24232	-3.35525	-2.96095	0
0.8787	7.39887	0.111256	-0.913409	-5.09586	0
0.8793	10.1467	-0.190725	4.58031	-4.79046	0
0.8800	8.62014	0.723164	6.71712	-3.57176	0
0.8807	5.87228	0.723164	4.58031	-3.57176	0
0.8813	3.12781	-1.10859	6.71712	-5.09586	0
0.8820	3.73845	-0.802633	10.9891	-5.40126	0
0.8827	8.62014	-0.802633	8.54726	-2.96095	0
0.8833	11.368	-2.02248	3.05354	-1.43394	0
0.8840	7.70419	-2.02248	1.52843	-1.12854	0
0.8847	3.43313	-3.85423	0.918383	0.0901665	0
0.8853	3.12781	-4.76812	1.22341	1.92258	0
0.8860	6.78823	-0.190725	2.13847	2.83879	0
0.8867	11.368	5.30055	-0.608387	3.14419	0
0.8873	11.9786	7.13231	-2.74354	1.00637	0
0.8880	8.00951	8.96406	-1.52345	-0.823133	0
0.8887	5.87228	9.87794	-2.43852	2.53339	0
0.8893	5.56696	7.43826	-4.88036	5.88991	0
0.8900	3.43313	8.6581	-3.35525	3.44669	0
0.8907	2.21186	19.3387	-1.52345	2.22799	0
0.8913	0.685269	31.2391	-4.27031	5.2791	0
0.8920	-4.80706	33.9887	-5.4904	5.2791	0
0.8927	-7.2496	31.2391	-4.88036	2.83879	0
0.8933	-3.28047	30.0193	-6.40547	3.14419	0
0.8940	-0.84132	29.1054	-6.10045	4.3629	0
0.8947	0.379951	24.8339	-2.43852	4.05749	0
0.8953	5.56696	18.4248	-2.43852	2.22799	0
0.8960	7.39887	12.9295	-3.04857	-0.520639	0
0.8967	2.82249	8.35215	2.13847	-1.12854	0
0.8973	0.379951	5.91246	4.27529	-0.823133	0
0.8980	0.379951	6.21444	0.308338	-3.26635	0
0.8987	-4.19642	3.4688	2.44349	-3.87716	0
0.8993	-9.68876	-11.4832	7.63219	-1.43394	0
0.9000	-12.7419	-31.0166	5.8004	-2.04474	0
0.9007	-18.2343	-43.5289	2.44349	-3.57176	0
0.9013	-23.4247	-54.5154	0.61336	-2.04474	0
0.9020	-20.3715	-65.196	-1.52345	-2.65555	0
0.9027	-12.4366	-65.196	0.308338	-4.48506	0
0.9033	-8.47088	-54.8174	3.97026	-1.73934	0
0.9040	-6.94429	-39.8654	3.97026	0.0901665	0
0.9047	-2.66984	-21.5559	1.83345	-2.65555	0
0.9053	2.51718	-9.65146	0.918383	-4.48506	0
0.9060	4.6544	-8.43162	-1.21843	-3.26635	0
0.9067	5.26504	-9.04352	-2.43852	-0.823133	0
0.9073	7.70419	-6.90582	-2.74354	2.83879	0
0.9080	10.1467	-2.63438	-5.79543	3.44669	0
0.9087	9.84141	7.43826	-7.93224	1.00637	0
0.9093	9.5361	17.8129	-7.62722	1.31178	0
0.9100	12.284	19.6446	-8.84731	5.88991	0
0.9107	11.9786	13.5414	-7.93224	8.94103	0
0.9113	4.04377	5.30055	-3.96529	7.41401	0
0.9120	-2.97515	-1.10859	-4.27031	4.05749	0
0.9127	-2.97515	-4.46613	-6.10045	1.92258	0
0.9133	-2.36452	-4.76812	-2.43852	-0.823133	0
0.9140	-5.11238	-0.496679	-1.21843	-6.31747	0
0.9147	-5.72301	6.5204	-3.96529	-9.06319	0
0.9153	-4.50174	6.21444	-1.21843	-7.23368	0
0.9160	-4.19642	0.41721	2.74852	-5.40126	0
0.9167	-4.80706	0.723164	-1.52345	-4.48506	0
0.9173	-7.86024	3.77476	-7.93224	-2.35015	0
0.9180	-11.5207	3.16285	-7.01717	-1.73934	0
0.9187	-7.86024	3.16285	-2.1335	-3.87716	0
0.9193	-1.75388	4.68865	0.918383	-4.48506	0
0.9200	-0.536003	1.94301	1.52843	-1.73934	0
0.9207	2.82249	-5.07407	1.52843	0.700972	0
0.9213	12.5893	-9.95741	0.61336	0.700972	0
0.9220	17.471	-10.2634	1.22341	-1.43394	0
0.9227	15.9444	-6.59987	5.8004	-1.73934	0
0.9233	16.555	-2.63438	9.46233	0.0901665	0
0.9240	15.3337	-0.802633	6.41044	1.00637	0
0.9247	10.452	-1.71652	3.97026	1.61718	0
0.9253	6.1776	-2.94034	7.32717	2.53339	0
0.9260	0.379951	-5.38002	8.54726	-0.823133	0
0.9267	-7.86024	-7.21177	3.97026	-5.40126	0
0.9273	-10.6047	-5.38002	-0.608387	-3.26635	0
0.9280	-9.99407	-0.496679	-3.96529	1.92258	0
0.9287	-13.3526	4.38667	-7.93224	2.83879	0
0.9293	-17.013	5.60651	-9.76237	3.44669	0
0.9300	-15.7951	2.86087	-8.23726	4.6683	0
0.9307	-12.7419	-2.63438	-7.01717	3.14419	0
0.9313	-9.68876	-9.04352	-6.10045	1.00637	0
0.9320	-8.16556	-12.4011	-4.57534	-0.823133	0
0.9327	-9.07812	-8.12566	-3.35525	-4.18256	0
0.9333	-9.68876	3.77476	-3.35525	-4.48506	0
0.9340	-9.68876	14.7613	-1.52345	-0.520639	0
0.9347	-8.77619	20.2526	4.27529	0.0901665	0
0.9353	-6.02833	22.0843	9.1573	-2.96095	0
0.9360	-6.02833	20.2526	7.93721	-1.12854	0
0.9367	-7.86024	15.9811	4.58031	1.92258	0
0.9373	-5.11238	12.9295	5.19035	-1.43394	0
0.9380	-0.536003	9.26604	5.8004	-4.48506	0
0.9387	1.2959	6.5204	4.88533	-2.96095	0
0.9393	2.51718	5.91246	6.71712	-3.57176	0
0.9400	4.04377	4.9946	8.85228	-4.48506	0
0.9407	1.60122	3.77476	4.58031	-2.65555	0
0.9413	-0.84132	4.68865	0.918383	-3.57176	0
0.9420	-1.14664	1.94301	3.05354	-7.23368	0
0.9427	0.0746333	-3.54827	3.05354	-6.31747	0
0.9433	0.379951	-5.38002	-0.608387	-1.73934	0
0.9440	-1.75388	-5.07407	-1.82848	0.395569	0
0.9447	-2.36452	-2.63438	-3.04857	1.00637	0
0.9453	2.21186	8.6581	-6.10045	2.22799	0
0.9460	3.43313	20.5585	-6.40547	3.75209	0
0.9467	1.90654	21.7784	-3.96529	3.14419	0
0.9473	4.95972	16.593	-3.66027	0.700972	0
0.9480	7.39887	6.21444	-6.10045	-0.215236	0
0.9487	4.95972	-9.34948	-6.10045	1.00637	0
0.9493	4.34908	-18.1983	-3.66027	2.22799	0
0.9500	4.04377	-16.9785	-3.96529	6.19531	0
0.9507	2.21186	-17.5864	-6.10045	10.1626	0
0.9513	4.6544	-20.336	-4.88036	8.33022	0
0.9520	8.92546	-18.1983	-1.82848	4.6683	0
0.9527	10.7574	-12.0951	-3.35525	4.3629	0
0.9533	11.9786	-6.29788	-3.66027	4.9737	0
0.9540	11.9786	-3.54827	1.22341	3.75209	0
0.9547	10.452	-6.29788	3.05354	1.61718	0
0.9553	8.92546	-8.73757	0.00165773	0.0901665	0
0.9560	6.48292	-8.73757	-1.52345	0.700972	0
0.9567	5.56696	-9.65146	-2.43852	0.0901665	0
0.9573	6.78823	-8.73757	-3.66027	-2.65555	0
0.9580	4.95972	-5.07407	-2.74354	-4.48506	0
0.9587	2.21186	-5.38002	-1.21843	-3.57176	0
0.9593	1.2959	-8.73757	-1.21843	-3.57176	0
0.9600	-0.536003	-7.82368	-1.21843	-3.57176	0
0.9607	-1.14664	-4.16018	-2.1335	-3.57176	0
0.9613	-0.230685	-2.32843	-5.18538	-4.48506	0
0.9620	-2.0592	-0.802633	-5.4904	-3.26635	0
0.9627	-2.66984	1.02912	-1.52345	-2.04474	0
0.9633	-0.230685	0.723164	2.13847	-0.823133	0
0.9640	-0.536003	-0.496679	5.8004	2.83879	0
0.9647	-0.536003	1.63705	6.71712	4.6683	0
0.9653	3.12781	5.60651	3.05354	2.22799	0
0.9660	2.82249	5.30055	1.83345	3.44669	0
0.9667	-1.45196	4.68865	5.49538	7.41401	0
0.9673	-1.14664	6.82635	5.8004	5.88991	0
0.9680	0.0746333	5.91246	3.97026	3.75209	0
0.9687	-3.28047	2.24896	4.88533	5.88991	0
0.9693	-7.86024	3.4688	3.35856	6.80612	0
0.9700	-11.2153	4.9946	0.308338	3.75209	0
0.9707	-12.7419	3.77476	-0.608387	1.31178	0
0.9713	-14.2685	5.60651	-3.66027	3.75209	0
0.9720	-17.013	8.96406	-9.15233	6.19531	0
0.9727	-16.1004	8.96406	-10.6791	6.19531	0
0.9733	-8.16556	5.30055	-9.76237	4.6683	0
0.9740	-1.45196	1.02912	-7.62722	4.6683	0
0.9747	0.379951	-2.02248	-3.04857	4.05749	0
0.9753	3.73845	-3.54827	-3.35525	1.61718	0
0.9760	7.39887	-2.94034	-6.40547	0.0901665	0
0.9767	5.87228	1.63705	-0.608387	-1.73934	0
0.9773	3.73845	4.38667	6.71712	-7.23368	0
0.9780	4.95972	0.111256	4.88533	-12.1172	0
0.9787	6.48292	-3.24232	-0.303365	-9.9794	0
0.9793	5.87228	-4.16018	-4.27031	-6.01207	0
0.9800	6.1776	-9.04352	-7.01717	-5.70667	0
0.9807	5.26504	-10.2634	-3.04857	-7.23368	0
0.9813	3.43313	-2.02248	1.83345	-6.62287	0
0.9820	3.12781	1.63705	0.308338	-4.48506	0
0.9827	2.21186	-3.54827	0.00165773	-3.57176	0
0.9833	-0.536003	-5.38002	2.44349	-3.57176	0
0.9840	-2.36452	-3.54827	3.66524	-3.57176	0
0.9847	-3.28047	-3.54827	7.32717	-4.48506	0
0.9853	-4.19642	-5.38002	12.2092	-5.40126	0
0.9860	-4.19642	-6.29788	9.46233	-2.35015	0
0.9867	-4.80706	-2.63438	3.05354	3.75209	0
0.9873	-3.89111	4.68865	1.22341	6.19531	0
0.9880	-0.536003	7.43826	0.308338	4.6683	0
0.9887	-1.75388	6.21444	-1.82848	3.44669	0
0.9893	-6.02833	10.7958	-4.27031	3.75209	0
0.9900	-5.11238	23.9161	-5.79543	3.44669	0
0.9907	-1.75388	36.7344	-4.57534	2.83879	0
0.9913	0.0746333	42.2256	-3.96529	2.22799	0
0.9920	1.60122	40.3979	-7.62722	1.92258	0
0.9927	-1.45196	34.2907	-7.01717	3.14419	0
0.9933	-7.55492	24.8339	-0.303365	2.83879	0
0.9940	-6.02833	15.3732	0.308338	0.0901665	0
0.9947	-2.36452	8.04619	-1.82848	-0.823133	0
0.9953	-3.28047	-1.71652	3.05354	0.395569	0
0.9960	-1.45196	-11.7892	5.19035	3.14419	0
0.9967	3.12781	-14.5348	-0.303365	5.2791	0
0.9973	3.73845	-13.6209	-3.04857	2.22799	0
0.9980	2.82249	-16.3666	-3.04857	-2.65555	0
0.9987	2.21186	-19.1122	-6.10045	-2.65555	0
0.9993	-1.45196	-19.1122	-6.10045	-3.26635	0
1.0000	-7.55492	-20.638	0.308338	-8.14989	0
1.0007	-11.5207	-20.336	2.13847	-8.14989	0
1.0013	-11.5207	-17.5864	-2.74354	-5.40126	0
1.0020	-6.94429	-16.9785	-4.27031	-6.92828	0
1.0027	-1.75388	-15.4527	0.308338	-8.14989	0
1.0033	0.379951	-9.95741	2.13847	-3.57176	0
1.0040	2.21186	-6.90582	0.00165773	-0.215236	0
1.0047	4.04377	-6.29788	1.52843	0.700972	0
1.0053	1.60122	-1.10859	3.35856	0.700972	0
1.0060	-2.97515	4.68865	0.308338	0.395569	0
1.0067	-3.58579	2.55491	-0.913409	1.92258	0
1.0073	-4.19642	-1.41454	1.22341	3.44669	0
1.0080	-6.63897	0.41721	0.918383	0.395569	0
1.0087	-5.72301	5.60651	-2.1335	-1.73934	0
1.0093	-3.28047	8.6581	-5.4904	1.00637	0
1.0100	-2.36452	8.04619	-8.84731	4.3629	0
1.0107	0.685269	4.68865	-8.84731	4.9737	0
1.0113	2.82249	3.16285	-4.88036	4.6683	0
1.0120	-0.536003	4.68865	-1.82848	4.9737	0
1.0127	-0.536003	6.21444	-0.608387	5.2791	0
1.0133	3.12781	7.43826	-0.303365	4.6683	0
1.0140	2.21186	7.43826	0.61336	3.14419	0
1.0147	1.2959	5.91246	3.97026	1.92258	0
1.0153	4.34908	7.13231	5.49538	1.00637	0
1.0160	4.04377	8.35215	5.8004	-0.215236	0
1.0167	-0.536003	6.82635	9.1573	-1.43394	0
1.0173	-4.19642	8.96406	11.2941	-2.04474	0
1.0180	-8.47088	16.899	6.71712	-2.35015	0
1.0187	-12.4366	18.7268	5.49538	-3.26635	0
1.0193	-11.2153	11.4037	7.93721	-5.40126	0
1.0200	-9.07812	5.60651	6.10542	-6.92828	0
1.0207	-5.4177	3.77476	2.74852	-5.40126	0
1.0213	3.43313	-2.94034	1.22341	-3.57176	0
1.0220	11.9786	-13.6209	0.00165773	-4.48506	0
1.0227	13.8072	-16.9785	-0.303365	-6.62287	0
1.0233	11.9786	-10.8753	0.61336	-6.31747	0
1.0240	8.62014	-3.24232	-1.52345	-5.70667	0
1.0247	5.26504	-2.02248	0.308338	-6.31747	0
1.0253	4.95972	-8.43162	6.10542	-4.79046	0
1.0260	7.39887	-14.8408	6.10542	-2.04474	0
1.0267	6.1776	-16.3666	3.05354	0.0901665	0
1.0273	2.51718	-18.8062	4.88533	2.83879	0
1.0280	2.21186	-20.0301	4.88533	5.58451	0
1.0287	3.73845	-12.4011	0.918383	5.58451	0
1.0293	4.04377	-2.94034	-0.913409	3.44669	0
1.0300	5.87228	-2.94034	-1.82848	4.6683	0
1.0307	6.78823	-6.59987	-3.35525	8.02482	0
1.0313	0.0746333	-5.07407	0.61336	5.88991	0
1.0320	-5.72301	0.723164	4.88533	1.31178	0
1.0327	-2.97515	5.60651	0.61336	3.44669	0
1.0333	0.379951	8.35215	-5.79543	7.71942	0
1.0340	-1.14664	11.0978	-8.54228	5.58451	0
1.0347	-2.66984	11.4037	-8.84731	1.31178	0
1.0353	-6.63897	5.30055	-7.01717	0.0901665	0
1.0360	-11.2153	-3.24232	-3.66027	-2.04474	0
1.0367	-10.6047	-8.43162	-2.43852	-5.09586	0
1.0373	-9.07812	-12.4011	-1.82848	-6.01207	0
1.0380	-7.86024	-15.7546	-1.21843	-6.31747	0
1.0387	-1.45196	-15.1467	-1.82848	-6.62287	0
1.0393	2.21186	-11.7892	-0.608387	-5.09586	0
1.0400	0.379951	-9.65146	2.13847	-3.57176	0
1.0407	5.87228	-8.73757	0.308338	-3.87716	0
1.0413	14.7231	-8.12566	-3.04857	-6.01207	0
1.0420	12.5893	-8.12566	-4.27031	-8.14989	0
1.0427	6.48292	-9.04352	-6.10045	-7.53908	0
1.0433	6.48292	-7.21177	-4.27031	-5.40126	0
1.0440	7.70419	-3.54827	0.918383	-4.79046	0
1.0447	7.70419	-0.802633	-0.608387	-2.65555	0
1.0453	8.92546	5.91246	-3.66027	1.92258	0
1.0460	8.92546	17.8129	-0.608387	2.53339	0
1.0467	7.70419	25.1359	1.22341	1.00637	0
1.0473	7.09355	25.7478	-0.913409	2.22799	0
1.0480	4.6544	24.8339	0.918383	3.75209	0
1.0487	-0.230685	19.3387	3.97026	4.3629	0
1.0493	-5.4177	10.4899	1.52843	6.80612	0
1.0500	-10.6047	6.82635	-2.43852	6.80612	0
1.0507	-13.3526	6.21444	-3.66027	2.22799	0
1.0513	-12.4366	-0.496679	-4.57534	0.0901665	0
1.0520	-8.77619	-7.82368	-5.18538	2.53339	0
1.0527	-3.28047	-7.21177	-3.35525	3.75209	0
1.0533	2.21186	-3.85423	0.308338	2.83879	0
1.0540	4.95972	-5.07407	1.22341	1.61718	0
1.0547	5.56696	-6.90582	0.00165773	1.31178	0
1.0553	3.12781	-5.99193	0.308338	1.31178	0
1.0560	-0.230685	-7.21177	3.66524	-0.215236	0
1.0567	-0.230685	-11.7892	7.63219	-1.73934	0
1.0573	2.82249	-13.6209	8.54726	-1.43394	0
1.0580	3.12781	-10.8753	6.71712	-2.65555	0
1.0587	0.990587	-6.59987	4.58031	-4.48506	0
1.0593	0.379951	-3.24232	3.97026	-3.57176	0
1.0600	-0.230685	-2.32843	4.58031	-1.73934	0
1.0607	-2.0592	-4.46613	5.8004	-2.04474	0
1.0613	-2.36452	-6.29788	7.32717	-2.65555	0
1.0620	-1.75388	-5.07407	5.8004	-2.65555	0
1.0627	-1.45196	-4.46613	4.27529	-2.35015	0
1.0633	-1.14664	-7.82368	5.8004	-2.04474	0
1.0640	-1.14664	-9.34948	5.49538	-2.96095	0
1.0647	-1.45196	-5.38002	2.13847	-2.35015	0
1.0653	-0.84132	-0.190725	2.13847	1.31178	0
1.0660	0.0746333	3.16285	3.66524	2.83879	0
1.0667	0.0746333	8.35215	0.61336	1.00637	0
1.0673	0.379951	12.3216	-3.35525	1.00637	0
1.0680	-0.536003	8.35215	-3.35525	3.75209	0
1.0687	-1.75388	3.77476	-3.66027	3.75209	0
1.0693	-2.97515	11.4037	-5.79543	2.53339	0
1.0700	-4.50174	23.3042	-5.79543	3.44669	0
1.0707	-6.33365	23.3042	-3.96529	5.58451	0
1.0713	-6.94429	15.6752	-2.43852	7.11152	0
1.0720	-7.86024	10.7958	-0.913409	7.41401	0
1.0727	-12.7419	8.35215	0.00165773	6.50071	0
1.0733	-19.1502	2.86087	1.22341	3.75209	0
1.0740	-21.5928	-3.24232	3.35856	1.00637	0
1.0747	-19.7609	-3.85423	4.88533	0.395569	0
1.0753	-16.7077	-1.10859	3.66524	1.61718	0
1.0760	-10.6047	-1.10859	2.44349	0.395569	0
1.0767	-4.50174	-1.71652	1.22341	-1.73934	0
1.0773	-2.0592	-1.41454	-3.04857	-1.12854	0
1.0780	0.379951	-5.38002	-6.10045	0.700972	0
1.0787	3.73845	-8.12566	-3.96529	-0.520639	0
1.0793	4.95972	-5.38002	-1.52345	-2.65555	0
1.0800	4.95972	-6.29788	-0.608387	-2.65555	0
1.0807	5.56696	-7.82368	0.918383	-1.43394	0
1.0813	4.34908	1.02912	2.13847	-2.65555	0
1.0820	3.12781	8.96406	0.00165773	-4.18256	0
1.0827	1.60122	6.5204	-1.82848	-1.73934	0
1.0833	-2.36452	3.77476	0.00165773	-0.823133	0
1.0840	-6.33365	1.94301	1.22341	-4.48506	0
1.0847	-6.94429	-1.71652	-0.303365	-6.92828	0
1.0853	-4.50174	-2.32843	0.308338	-3.87716	0
1.0860	-2.0592	-5.68598	2.13847	-2.04474	0
1.0867	-3.28047	-16.9785	-1.21843	-2.65555	0
1.0873	-5.72301	-20.9439	-6.10045	-0.520639	0
1.0880	-3.58579	-12.7031	-6.71215	2.83879	0
1.0887	-1.45196	-4.76812	-6.10045	1.92258	0
1.0893	-3.28047	-1.41454	-8.54228	0.0901665	0
1.0900	-2.66984	-0.190725	-10.6791	0.395569	0
1.0907	2.21186	-2.32843	-10.6791	-0.520639	0
1.0913	5.87228	-3.54827	-10.6791	-2.65555	0
1.0920	5.87228	-2.63438	-9.76237	-2.65555	0
1.0927	5.87228	-3.24232	-8.84731	-2.04474	0
1.0933	5.26504	-4.46613	-6.40547	-1.12854	0
1.0940	4.95972	-2.32843	-2.74354	1.92258	0
1.0947	7.09355	-0.496679	-1.82848	4.3629	0
1.0953	8.62014	-1.71652	-2.43852	3.14419	0
1.0960	5.56696	-3.24232	2.13847	0.395569	0
1.0967	3.73845	-4.46613	7.32717	-1.73934	0
1.0973	4.6544	-5.99193	6.71712	-2.65555	0
1.0980	2.21186	-7.21177	5.49538	-2.04474	0
1.0987	-2.0592	-8.12566	5.8004	0.0901665	0
1.0993	-3.28047	-8.12566	7.93721	0.0901665	0
1.1000	-3.28047	-6.59987	13.736	-2.65555	0
1.1007	-2.66984	-5.38002	18.3129	-3.87716	0
1.1013	-0.84132	-6.29788	14.041	-1.43394	0
1.1020	-1.45196	-7.21177	6.71712	-0.823133	0
1.1027	-3.89111	-3.85423	4.88533	-3.57176	0
1.1033	-2.36452	0.723164	3.05354	-6.01207	0
1.1040	-1.45196	3.77476	-1.52345	-7.23368	0
1.1047	-4.80706	5.30055	-4.27031	-9.06319	0
1.1053	-6.94429	6.5204	-5.18538	-10.8956	0
1.1060	-6.94429	7.13231	-4.27031	-9.06319	0
1.1067	-4.80706	8.35215	-2.1335	-3.87716	0
1.1073	2.21186	11.0978	-3.96529	-0.215236	0
1.1080	7.39887	12.3216	-7.01717	0.0901665	0
1.1087	7.70419	9.57199	-4.27031	1.61718	0
1.1093	8.31482	8.35215	-2.1335	4.05749	0
1.1100	5.87228	11.0978	-4.57534	3.75209	0
1.1107	0.990587	11.0978	-2.43852	4.05749	0
1.1113	2.21186	7.43826	0.00165773	6.50071	0
1.1120	5.87228	8.04619	-1.82848	6.50071	0
1.1127	4.04377	10.7958	1.83345	5.58451	0
1.1133	3.12781	11.4037	5.8004	4.6683	0
1.1140	4.6544	16.593	-0.608387	1.92258	0
1.1147	2.51718	23.6101	-6.40547	0.700972	0
1.1153	4.6544	17.201	-6.10045	0.0901665	0
1.1160	11.6733	1.63705	-8.23726	-2.65555	0
1.1167	11.6733	-9.95741	-9.45735	-3.87716	0
1.1173	8.31482	-19.7241	-2.74354	-4.79046	0
1.1180	9.5361	-28.5729	1.22341	-7.53908	0
1.1187	9.84141	-30.4047	0.00165773	-5.70667	0
1.1193	9.23078	-27.659	0.308338	-1.73934	0
1.1200	7.39887	-24.6074	2.13847	-3.87716	0
1.1207	-0.230685	-18.1983	3.05354	-5.40126	0
1.1213	-6.94429	-10.5693	1.83345	-2.65555	0
1.1220	-4.80706	-5.38002	-0.303365	-3.57176	0
1.1227	-2.0592	-0.802633	0.61336	-3.26635	0
1.1233	-1.45196	1.94301	3.05354	0.0901665	0
1.1240	1.60122	3.4688	2.13847	-1.43394	0
1.1247	3.73845	9.87794	2.44349	-2.65555	0
1.1253	1.2959	17.8129	5.49538	0.700972	0
1.1260	0.990587	23.9161	5.49538	2.22799	0
1.1267	1.2959	28.4935	5.49538	2.83879	0
1.1273	-1.75388	27.5796	7.02215	5.2791	0
1.1280	-3.28047	19.6446	1.83345	4.3629	0
1.1287	-1.45196	13.8474	-7.62722	2.53339	0
1.1293	-2.36452	9.87794	-8.23726	4.05749	0
1.1300	-6.02833	4.9946	-4.27031	4.9737	0
1.1307	-7.55492	3.16285	-4.27031	4.6683	0
1.1313	-10.6047	2.24896	-5.79543	5.2791	0
1.1320	-16.7077	-0.802633	-7.32219	2.83879	0
1.1327	-18.8449	0.111256	-7.93224	-0.520639	0
1.1333	-16.7077	6.21444	-6.10045	0.0901665	0
1.1340	-16.1004	10.1839	-4.57534	2.22799	0
1.1347	-15.4898	11.0978	-4.27031	1.92258	0
1.1353	-13.3526	10.1839	-0.303365	0.395569	0
1.1360	-13.0473	9.87794	4.88533	-0.215236	0
1.1367	-13.6579	11.4037	5.8004	0.0901665	0
1.1373	-9.38344	9.26604	3.35856	0.0901665	0
1.1380	-1.45196	2.24896	0.61336	0.0901665	0
1.1387	1.2959	-3.24232	-1.52345	-1.73934	0
1.1393	0.685269	-5.99193	1.22341	-3.26635	0
1.1400	3.12781	-8.73757	3.97026	-3.57176	0
1.1407	6.78823	-11.1773	2.13847	-5.40126	0
1.1413	6.78823	-13.315	-0.303365	-9.36859	0
1.1420	8.00951	-16.0606	-2.43852	-8.45238	0
1.1427	10.7574	-19.7241	-4.88036	-2.04474	0
1.1433	11.0627	-18.8062	-1.52345	1.00637	0
1.1440	12.284	-8.43162	5.49538	-1.43394	0
1.1447	16.2497	2.55491	7.63219	-3.26635	0
1.1453	17.7763	6.21444	7.63219	-2.35015	0
1.1460	15.9444	8.96406	7.63219	1.00637	0
1.1467	14.4178	12.9295	3.35856	2.83879	0
1.1473	10.452	13.8474	2.13847	1.00637	0
1.1480	6.78823	13.8474	4.58031	1.61718	0
1.1487	7.70419	13.8474	0.308338	5.58451	0
1.1493	8.92546	9.57199	-5.18538	5.88991	0
1.1500	8.62014	4.68865	-3.04857	5.58451	0
1.1507	8.00951	3.16285	-3.35525	8.94103	0
1.1513	6.48292	1.02912	-7.32219	9.85723	0
1.1520	1.60122	-3.24232	-6.71215	6.80612	0
1.1527	-1.75388	-4.16018	-5.79543	3.75209	0
1.1533	-1.75388	-1.10859	-6.40547	0.700972	0
1.1540	-0.536003	-1.71652	-1.52345	-0.823133	0
1.1547	1.2959	-7.21177	3.97026	1.31178	0
1.1553	2.82249	-9.34948	3.97026	2.22799	0
1.1560	2.21186	-7.21177	3.35856	0.395569	0
1.1567	1.60122	-7.51773	2.13847	0.0901665	0
1.1573	2.82249	-7.21177	0.308338	-0.823133	0
1.1580	1.60122	0.41721	1.22341	-3.57176	0
1.1587	-3.28047	7.43826	1.83345	-4.48506	0
1.1593	-6.02833	6.82635	-1.82848	-3.26635	0
1.1600	-6.94429	2.24896	-2.74354	-3.87716	0
1.1607	-9.07812	-1.10859	0.308338	-6.01207	0
1.1613	-10.6047	-3.54827	2.13847	-6.31747	0
1.1620	-9.68876	-7.21177	1.83345	-6.31747	0
1.1627	-8.77619	-10.8753	0.308338	-6.92828	0
1.1633	-8.77619	-11.7892	-2.43852	-5.40126	0
1.1640	-10.6047	-10.8753	-2.1335	-0.215236	0
1.1647	-11.826	-12.7031	-0.608387	3.14419	0
1.1653	-10.6047	-13.9269	-2.43852	2.22799	0
1.1660	-8.16556	-13.9269	-3.04857	1.31178	0
1.1667	-7.55492	-13.6209	2.13847	3.75209	0
1.1673	-5.72301	-9.04352	5.19035	6.19531	0
1.1680	-1.45196	1.02912	1.83345	4.6683	0
1.1687	0.0746333	10.4899	-3.96529	4.05749	0
1.1693	-0.536003	15.3732	-8.84731	5.2791	0
1.1700	-0.536003	17.201	-10.6791	4.6683	0
1.1707	-0.230685	18.4248	-8.23726	2.83879	0
1.1713	2.21186	16.899	-5.4904	2.83879	0
1.1720	7.39887	10.1839	-4.88036	2.83879	0
1.1727	9.5361	-0.802633	-3.96529	2.83879	0
1.1733	4.6544	-9.95741	-1.82848	3.44669	0
1.1740	-1.45196	-13.315	0.918383	2.83879	0
1.1747	-5.11238	-13.9269	4.58031	1.92258	0
1.1753	-7.86024	-14.5348	6.10542	1.00637	0
1.1760	-11.826	-14.2288	5.49538	-0.823133	0
1.1767	-15.1845	-11.7892	5.8004	-4.48506	0
1.1773	-15.1845	-7.51773	6.71712	-5.70667	0
1.1780	-13.0473	-2.02248	5.8004	-5.40126	0
1.1787	-12.1313	1.02912	5.19035	-6.01207	0
1.1793	-12.1313	-0.190725	5.49538	-5.40126	0
1.1800	-10.91	-0.496679	5.49538	-4.18256	0
1.1807	-10.6047	3.77476	4.88533	-2.35015	0
1.1813	-10.6047	5.30055	3.97026	-0.215236	0
1.1820	-9.07812	0.723164	5.19035	1.92258	0
1.1827	-6.33365	-4.76812	6.41044	1.61718	0
1.1833	-4.19642	-9.04352	3.97026	-1.12854	0
1.1840	-2.36452	-10.2634	1.22341	-2.96095	0
1.1847	3.43313	-8.43162	0.308338	-2.04474	0
1.1853	10.452	-9.34948	-2.43852	0.395569	0
1.1860	12.5893	-13.9269	-5.18538	3.75209	0
1.1867	12.284	-13.009	-5.18538	7.11152	0
1.1873	15.0284	-6.59987	-4.88036	6.19531	0
1.1880	16.8603	-4.16018	-6.10045	2.83879	0
1.1887	15.0284	-8.12566	-5.18538	1.92258	0
1.1893	16.2497	-13.315	-3.04857	2.83879	0
1.1900	19.6082	-14.8408	-3.66027	3.75209	0
1.1907	18.9976	-11.7892	-8.23726	5.88991	0
1.1913	17.471	-7.51773	-13.426	7.11152	0
1.1920	14.1125	-6.29788	-12.5092	5.58451	0
1.1927	6.48292	-6.59987	-7.32219	3.14419	0
1.1933	-2.36452	-6.59987	-5.4904	1.31178	0
1.1940	-6.94429	-5.38002	-7.01717	-1.12854	0
1.1947	-6.94429	-4.46613	-3.04857	-4.79046	0
1.1953	-5.72301	-3.24232	2.44349	-6.92828	0
1.1960	-8.16556	0.111256	0.918383	-4.18256	0
1.1967	-13.3526	3.4688	-2.43852	-0.823133	0
1.1973	-15.7951	1.94301	-1.52345	-2.65555	0
1.1980	-14.5738	-2.02248	0.308338	-5.09586	0
1.1987	-11.826	-1.71652	1.22341	-2.65555	0
1.1993	-7.55492	-0.802633	2.13847	-2.65555	0
1.2000	-2.36452	-2.63438	1.22341	-6.31747	0
1.2007	1.60122	-5.38002	1.22341	-5.09586	0
1.2013	4.04377	-6.29788	3.97026	-4.48506	0
1.2020	4.6544	-4.76812	3.35856	-8.75778	0
1.2027	4.04377	-3.54827	0.918383	-9.06319	0
1.2033	4.04377	-3.54827	2.44349	-2.65555	0
1.2040	5.26504	2.24896	4.27529	1.00637	0
1.2047	4.95972	15.6752	2.13847	1.00637	0
1.2053	4.6544	26.0538	0.308338	-0.823133	0
1.2060	5.87228	26.9677	-1.21843	-2.96095	0
1.2067	4.04377	21.7784	-2.43852	-2.65555	0
1.2073	-3.89111	12.9295	-1.82848	0.395569	0
1.2080	-6.02833	4.9946	-3.35525	2.53339	0
1.2087	-3.28047	1.02912	-6.10045	2.53339	0
1.2093	-6.94429	-2.32843	-7.62722	3.14419	0
1.2100	-12.7419	-6.29788	-7.93224	6.50071	0
1.2107	-9.68876	-4.46613	-6.40547	8.63562	0
1.2113	-4.80706	1.33507	-5.18538	4.9737	0
1.2120	-2.36452	3.77476	-10.6791	1.61718	0
1.2127	1.2959	4.68865	-15.2561	3.75209	0
1.2133	6.48292	8.35215	-7.93224	4.6683	0
1.2140	10.7574	9.26604	-1.21843	1.61718	0
1.2147	10.452	5.60651	-2.43852	0.0901665	0
1.2153	5.26504	4.68865	-1.21843	-1.43394	0
1.2160	3.73845	6.82635	3.35856	-2.65555	0
1.2167	6.78823	7.43826	4.88533	-1.43394	0
1.2173	4.95972	10.4899	6.71712	-1.73934	0
1.2180	-1.75388	16.593	8.54726	-2.35015	0
1.2187	-6.63897	18.4248	5.8004	-0.520639	0
1.2193	-10.2994	15.6752	2.13847	-2.35015	0
1.2200	-11.5207	10.1839	2.44349	-6.31747	0
1.2207	-9.68876	-0.802633	5.8004	-6.01207	0
1.2213	-8.47088	-13.6209	8.54726	-6.31747	0
1.2220	-6.02833	-20.336	8.85228	-8.14989	0
1.2227	-1.45196	-18.5043	7.02215	-3.57176	0
1.2233	-0.230685	-16.3666	3.97026	1.00637	0
1.2240	-1.45196	-16.0606	0.00165773	0.0901665	0
1.2247	-2.0592	-13.6209	-3.35525	2.83879	0
1.2253	-0.536003	-10.8753	-4.27031	6.50071	0
1.2260	3.12781	-7.82368	-3.35525	4.6683	0
1.2267	3.73845	-2.32843	-2.43852	3.75209	0
1.2273	0.0746333	1.02912	-5.18538	4.9737	0
1.2280	0.379951	2.24896	-10.3741	3.44669	0
1.2287	7.70419	10.1839	-11.2891	3.14419	0
1.2293	12.284	19.3387	-8.84731	5.88991	0
1.2300	11.9786	15.3732	-6.71215	8.33022	0
1.2307	9.5361	8.35215	-3.66027	9.24643	0
1.2313	7.39887	9.26604	-0.913409	6.80612	0
1.2320	6.1776	9.57199	-1.52345	2.83879	0
1.2327	4.34908	7.43826	-1.21843	1.00637	0
1.2333	2.21186	12.3216	2.13847	0.0901665	0
1.2340	3.12781	21.1704	6.10542	-1.43394	0
1.2347	3.73845	25.4419	8.85228	0.0901665	0
1.2353	2.21186	24.8339	8.85228	0.0901665	0
1.2360	2.21186	20.2526	6.10542	-2.65555	0
1.2367	2.21186	12.3216	3.97026	-2.96095	0
1.2373	-0.536003	4.38667	3.97026	-4.48506	0
1.2380	-2.97515	-2.02248	5.8004	-6.62287	0
1.2387	-6.02833	-9.34948	7.63219	-3.57176	0
1.2393	-11.5207	-14.2288	5.8004	-1.73934	0
1.2400	-12.4366	-13.315	0.918383	-5.40126	0
1.2407	-7.2496	-12.0951	-1.52345	-5.70667	0
1.2413	-3.58579	-13.6209	0.00165773	-2.65555	0
1.2420	-3.28047	-12.7031	2.44349	-3.26635	0
1.2427	0.379951	-10.8753	5.49538	-4.48506	0
1.2433	5.26504	-11.4832	5.49538	-3.26635	0
1.2440	4.34908	-5.68598	-0.303365	-1.43394	0
1.2447	0.685269	10.7958	-4.27031	0.0901665	0
1.2453	0.0746333	24.222	-0.913409	1.00637	0
1.2460	0.685269	27.5796	1.83345	1.31178	0
1.2467	0.379951	23.3042	-1.52345	1.61718	0
1.2473	1.2959	16.593	-6.10045	2.22799	0
1.2480	0.0746333	11.0978	-7.01717	4.6683	0
1.2487	-6.02833	5.60651	-6.10045	7.41401	0
1.2493	-9.99407	-0.802633	-4.27031	5.58451	0
1.2500	-9.07812	0.723164	-3.66027	4.3629	0
1.2507	-7.2496	10.1839	-4.88036	5.58451	0
1.2513	-6.94429	15.3732	-5.79543	3.75209	0
1.2520	-8.77619	12.9295	-2.43852	1.92258	0
1.2527	-9.68876	7.43826	2.13847	3.75209	0
1.2533	-7.55492	-0.190725	2.13847	3.44669	0
1.2540	-6.63897	-7.21177	-0.913409	0.0901665	0
1.2547	-7.55492	-12.0951	0.918383	-1.43394	0
1.2553	-6.94429	-17.2804	4.88533	-0.215236	0
1.2560	-7.55492	-14.5348	4.27529	-0.823133	0
1.2567	-9.68876	-4.76812	1.22341	-2.35015	0
1.2573	-9.38344	-5.07407	-0.303365	-2.96095	0
1.2580	-8.16556	-13.9269	-0.913409	-4.48506	0
1.2587	-8.16556	-16.6725	-1.82848	-7.23368	0
1.2593	-6.33365	-16.9785	-0.608387	-6.31747	0
1.2600	-3.89111	-22.1638	1.22341	-2.65555	0
1.2607	-0.84132	-24.9134	2.13847	-3.57176	0
1.2613	4.95972	-21.8618	3.97026	-4.79046	0
1.2620	6.48292	-20.336	6.41044	-2.04474	0
1.2627	2.82249	-20.9439	7.93721	-0.823133	0
1.2633	3.12781	-18.1983	8.85228	-2.65555	0
1.2640	4.6544	-14.5348	7.63219	-1.73934	0
1.2647	0.0746333	-15.4527	5.8004	-0.823133	0
1.2653	-2.97515	-16.0606	6.71712	-2.65555	0
1.2660	0.379951	-11.1773	7.63219	0.0901665	0
1.2667	1.90654	-7.21177	3.05354	5.2791	0
1.2673	-0.230685	-9.04352	-0.303365	4.6683	0
1.2680	1.60122	-11.4832	-0.913409	3.14419	0
1.2687	3.43313	-9.65146	-5.18538	4.3629	0
1.2693	-0.84132	-7.82368	-7.32219	3.14419	0
1.2700	-4.80706	-6.29788	-3.96529	1.61718	0
1.2707	-5.11238	-2.02248	-4.57534	3.75209	0
1.2713	-8.47088	0.111256	-7.01717	4.9737	0
1.2720	-15.1845	-2.32843	-1.82848	4.3629	0
1.2727	-16.7077	-2.32843	2.44349	4.9737	0
1.2733	-12.4366	1.02912	0.918383	3.44669	0
1.2740	-9.68876	1.94301	0.308338	0.0901665	0
1.2747	-10.6047	2.24896	0.308338	-1.12854	0
1.2753	-11.5207	2.86087	-0.608387	-3.57176	0
1.2760	-9.07812	1.63705	2.74852	-7.23368	0
1.2767	-5.4177	3.16285	6.71712	-4.48506	0
1.2773	-3.28047	8.35215	7.63219	-1.73934	0
1.2780	-0.536003	11.4037	8.85228	-3.26635	0
1.2787	4.34908	12.0156	7.63219	-3.57176	0
1.2793	7.70419	9.87794	3.66524	-2.65555	0
1.2800	7.70419	6.5204	3.97026	-3.57176	0
1.2807	6.1776	7.13231	8.54726	-2.04474	0
1.2813	4.95972	8.04619	8.54726	-0.215236	0
1.2820	6.48292	2.86087	4.88533	-4.18256	0
1.2827	10.1467	-0.190725	1.22341	-7.53908	0
1.2833	12.5893	0.41721	-1.52345	-5.70667	0
1.2840	13.8072	-1.71652	-3.04857	-3.26635	0
1.2847	14.4178	1.02912	-4.88036	-1.73934	0
1.2853	13.8072	7.13231	-6.10045	-1.12854	0
1.2860	14.1125	5.91246	-5.18538	-0.823133	0
1.2867	13.1965	4.68865	-2.43852	1.61718	0
1.2873	7.70419	6.5204	-0.608387	3.75209	0
1.2880	4.95972	2.55491	-1.21843	2.53339	0
1.2887	8.62014	1.02912	-3.96529	0.700972	0
1.2893	9.23078	11.0978	-7.01717	1.00637	0
1.2900	6.78823	15.3732	-10.6791	3.14419	0
1.2907	8.62014	10.1839	-14.9511	4.6683	0
1.2913	10.1467	13.2355	-16.4778	3.14419	0
1.2920	8.31482	21.1704	-14.036	-0.823133	0
1.2927	5.26504	20.2526	-9.15233	-1.12854	0
1.2933	1.2959	14.1494	-6.10045	1.00637	0
1.2940	-2.36452	11.0978	-5.4904	1.92258	0
1.2947	-2.36452	11.0978	-3.66027	3.44669	0
1.2953	-1.75388	8.35215	2.13847	3.75209	0
1.2960	-1.45196	3.16285	2.44349	-0.520639	0
1.2967	-0.536003	-1.41454	-4.27031	-3.57176	0
1.2973	-1.45196	-4.76812	-4.57534	-2.35015	0
1.2980	-1.45196	-10.8753	0.308338	-0.823133	0
1.2987	2.82249	-16.3666	-1.52345	0.395569	0
1.2993	6.1776	-17.2804	-7.01717	3.44669	0
1.3000	6.48292	-15.1467	-7.01717	2.83879	0
1.3007	5.87228	-14.5348	-6.40547	-1.73934	0
1.3013	4.34908	-16.6725	-7.01717	-3.87716	0
1.3020	1.2959	-18.1983	-5.79543	-1.43394	0
1.3027	0.379951	-17.2804	-3.35525	0.0901665	0
1.3033	1.2959	-16.3666	-0.608387	-0.520639	0
1.3040	2.51718	-15.4527	3.35856	-0.520639	0
1.3047	3.12781	-11.4832	4.58031	-1.12854	0
1.3053	4.95972	-8.12566	1.22341	-3.57176	0
1.3060	6.78823	-9.04352	-0.608387	-1.73934	0
1.3067	6.78823	-10.2634	0.00165773	1.92258	0
1.3073	2.21186	-7.21177	-0.303365	-0.520639	0
1.3080	-4.50174	-2.63438	-0.303365	-0.823133	0
1.3087	-7.86024	0.111256	-0.608387	3.14419	0
1.3093	-7.86024	2.86087	-3.35525	0.700972	0
1.3100	-8.77619	4.08071	-2.43852	-4.18256	0
1.3107	-9.38344	3.77476	1.52843	-0.215236	0
1.3113	-7.86024	4.9946	3.05354	2.53339	0
1.3120	-5.4177	8.35215	2.13847	0.700972	0
1.3127	-2.66984	7.43826	1.22341	2.53339	0
1.3133	0.379951	1.94301	-0.303365	4.05749	0
1.3140	1.60122	-1.71652	-1.82848	2.83879	0
1.3147	0.990587	1.63705	-1.52345	4.05749	0
1.3153	-1.45196	12.9295	-1.52345	4.3629	0
1.3160	-3.28047	22.0843	-1.82848	-0.520639	0
1.3167	-4.50174	21.1704	-2.1335	-3.57176	0
1.3173	-6.33365	16.593	-3.04857	-3.57176	0
1.3180	-9.38344	13.8474	-3.35525	-4.48506	0
1.3187	-11.5207	6.82635	-2.43852	-5.40126	0
1.3193	-11.826	-4.16018	-1.82848	-6.92828	0
1.3200	-11.826	-11.1773	0.61336	-5.40126	0
1.3207	-9.99407	-13.6209	8.24224	-2.04474	0
1.3213	-5.11238	-12.7031	12.2092	-3.26635	0
1.3220	-2.36452	-11.4832	8.85228	-4.79046	0
1.3227	-3.28047	-12.4011	8.54726	-1.73934	0
1.3233	-3.28047	-10.8753	10.9891	0.395569	0
1.3240	-3.28047	-6.90582	8.54726	0.700972	0
1.3247	-6.33365	-6.29788	5.49538	2.22799	0
1.3253	-5.11238	-4.46613	9.46233	2.83879	0
1.3260	1.90654	3.16285	10.9891	3.14419	0
1.3267	3.12781	11.4037	3.05354	4.6683	0
1.3273	-0.536003	19.3387	-4.27031	2.83879	0
1.3280	2.21186	27.5796	-6.10045	0.700972	0
1.3287	6.78823	23.9161	-6.10045	3.44669	0
1.3293	5.87228	5.60651	-8.23726	5.58451	0
1.3300	5.26504	-12.7031	-10.9841	4.3629	0
1.3307	7.70419	-22.7757	-9.76237	3.75209	0
1.3313	8.31482	-25.5213	-6.40547	1.61718	0
1.3320	5.56696	-23.0816	-7.62722	-0.520639	0
1.3327	2.21186	-18.1983	-10.0691	2.53339	0
[truncated: 142,504 more rows]
