# Supplementary material for: Identification of Haptic Based Guiding Using Hard Reins
Source: PLoS One. 2015 Jul 22;10(7):e0132020. doi: 10.1371/journal.pone.0132020 (PMC4511788; doi:10.1371/journal.pone.0132020)
Supplement: S3 File — (ZIP) [file pone.0132020.s003.zip › EMGData1/Subject5/T20/t20.txt]

0.0000	-17.2099	12.4168	2.15452	-3.93456	0
0.0007	-17.5176	13.6209	1.54397	-1.79926	0
0.0013	-15.9918	12.4168	1.23869	-2.1038	0
0.0020	-12.9404	17.5842	0.323283	0.337798	0
0.0027	-9.88895	20.6445	1.23869	3.69478	0
0.0033	-7.44653	17.2832	2.15452	1.86402	0
0.0040	-5.92081	16.3802	-0.897403	-0.273039	0
0.0047	-6.8375	20.3435	-2.72864	1.55772	0
0.0053	-10.498	21.8737	-0.28727	1.86402	0
0.0060	-12.3314	19.4154	1.23869	0.337798	0
0.0067	-9.58129	18.2113	0.933835	0.948636	0
0.0073	-4.39509	19.4154	1.23869	1.86402	0
0.0080	1.09877	21.8737	0.323283	0.948636	0
0.0087	5.06691	21.8737	-1.50796	-0.273039	0
0.0093	7.50932	20.6445	-1.50796	-0.577583	0
0.0100	10.5608	19.4154	-0.592127	1.55772	0
0.0107	12.0865	16.6812	3.06993	3.08394	0
0.0113	10.8621	14.549	5.20603	0.0332548	0
0.0120	10.2531	15.452	3.06993	-3.93456	0
0.0127	11.4712	17.2832	0.0180067	-5.15624	0
0.0133	12.3879	15.151	-1.50796	-6.37616	0
0.0140	12.3879	12.0907	-1.81281	-7.29154	0
0.0147	13.6122	13.3199	-0.592127	-4.84994	0
0.0153	15.747	12.0907	0.933835	-5.76533	0
0.0160	17.8817	4.16402	-0.592127	-10.0377	0
0.0167	19.7151	-0.100338	-0.897403	-7.90238	0
0.0173	19.4075	1.10372	0.628559	-1.79926	0
0.0180	20.6318	-1.9315	-0.28727	-0.577583	0
0.0187	22.4589	-7.12399	-1.50796	0.337798	0
0.0193	22.7666	-8.35313	-0.28727	2.16856	0
0.0200	24.5937	-10.7863	-0.592127	-0.882126	0
0.0207	25.818	-16.2798	-0.592127	-2.40834	0
0.0213	22.4589	-21.7733	0.628559	1.25318	0
0.0220	19.7151	-28.1699	0.933835	1.25318	0
0.0227	20.3241	-31.8322	2.15452	-3.93456	0
0.0233	17.5804	-28.496	3.98534	-6.68071	0
0.0240	16.356	-24.2065	2.15452	-5.15624	0
0.0247	16.965	-21.4723	-0.28727	-3.63002	0
0.0253	11.4712	-18.111	1.23869	-3.93456	0
0.0260	7.20166	-15.3517	1.84925	-2.71464	0
0.0267	9.64408	-14.4487	-0.28727	-0.577583	0
0.0273	7.50932	-10.7863	-2.42337	0.0332548	0
0.0280	2.31684	-3.46166	-2.72864	-0.882126	0
0.0287	3.54118	5.99519	-1.50796	-0.882126	0
0.0293	2.92587	15.753	0.323283	-0.882126	0
0.0300	-1.95267	22.4757	0.323283	0.642342	0
0.0307	-2.26033	26.439	-1.50796	2.7794	0
0.0313	0.791116	29.4993	-1.50796	3.39024	0
0.0320	2.6245	29.4993	-0.592127	1.86402	0
0.0327	4.15022	26.74	0.0180067	2.16856	0
0.0333	3.23353	25.837	0.628559	3.69478	0
0.0340	0.489738	26.439	0.323283	5.83009	0
0.0347	2.31684	24.0058	-0.28727	9.18707	0
0.0353	5.67594	18.2113	2.15452	9.7979	0
0.0360	6.28498	12.7178	4.29062	8.88252	0
0.0367	7.8107	7.22433	0.628559	10.4087	0
0.0373	12.6955	0.501689	-2.72864	9.49336	0
0.0380	17.2727	-4.99181	0.0180067	4.30562	0
0.0387	18.1894	-7.425	2.15452	1.25318	0
0.0393	17.8817	-9.8582	-0.592127	-0.882126	0
0.0400	19.7151	-12.6175	-2.42337	-7.29154	0
0.0407	21.5422	-15.6778	0.628559	-12.7856	0
0.0413	20.0165	-19.6411	3.06993	-14.3101	0
0.0420	16.6637	-21.7733	1.23869	-13.701	0
0.0427	15.4393	-20.2432	-1.50796	-11.8685	0
0.0433	14.2212	-17.509	-1.81281	-9.12231	0
0.0440	10.2531	-15.6778	0.0180067	-6.37616	0
0.0447	8.11835	-12.9185	1.54397	-4.5454	0
0.0453	7.20166	-8.65414	1.23869	-4.84994	0
0.0460	5.67594	-5.29282	1.23869	-5.15624	0
0.0467	3.23353	-5.29282	2.45938	-0.882126	0
0.0473	-1.03598	-7.12399	3.98534	2.7794	0
0.0480	-1.03598	-7.12399	2.15452	2.16856	0
0.0487	-1.03598	-7.12399	-0.592127	1.86402	0
0.0493	-1.03598	-7.12399	-0.897403	2.7794	0
0.0500	-1.03598	-7.12399	0.323283	1.86402	0
0.0507	-1.03598	-7.12399	1.23869	1.25318	0
0.0513	-1.03598	-7.12399	0.323283	2.4731	0
0.0520	-1.03598	-7.12399	-0.28727	2.16856	0
0.0527	-1.03598	-7.12399	-0.592127	-1.79926	0
0.0533	-1.03598	-7.12399	-0.897403	-8.51322	0
0.0540	-1.03598	-7.12399	-1.20268	-12.7856	0
0.0547	-1.03598	-7.12399	-0.592127	-10.344	0
0.0553	-1.03598	-7.12399	0.323283	-6.37616	0
0.0560	-1.03598	-7.12399	0.323283	-5.46078	0
0.0567	-1.03598	-7.12399	-0.592127	-3.63002	0
0.0573	-1.03598	-7.12399	-0.897403	0.0332548	0
0.0580	-1.03598	-7.12399	1.23869	0.337798	0
0.0587	-1.03598	-7.12399	2.15452	-0.882126	0
0.0593	-1.03598	-7.12399	1.23869	0.948636	0
0.0600	-5.00412	5.69418	0.628559	4.61016	0
0.0607	-5.92081	3.86301	-0.28727	6.44092	0
0.0613	-7.75419	0.501689	-0.592127	5.83009	0
0.0620	-8.67088	-3.46166	1.23869	3.69478	0
0.0627	-6.52984	-6.19586	0.323283	2.16856	0
0.0633	-4.70274	-5.89485	-2.72864	2.4731	0
0.0640	-4.70274	-5.29282	-0.28727	1.86402	0
0.0647	-3.78605	-7.12399	2.45938	-0.577583	0
0.0653	-4.70274	-6.82298	-1.81281	-1.79926	0
0.0660	-9.27991	-6.19586	-3.94933	-2.40834	0
0.0667	-10.1966	-8.65414	-0.28727	-6.07162	0
0.0673	-6.52984	-9.8582	0.933835	-10.9531	0
0.0680	-7.75419	-10.1843	1.84925	-12.1747	0
0.0687	-11.4147	-12.6175	4.59589	-9.4286	0
0.0693	-11.107	-13.5205	1.54397	-7.29154	0
0.0700	-11.107	-11.3884	-1.50796	-9.12231	0
0.0707	-14.7738	-9.55718	1.23869	-9.73314	0
0.0713	-15.9918	-5.59384	2.76466	-6.37616	0
0.0720	-15.0752	1.10372	0.628559	-3.93456	0
0.0727	-15.0752	5.69418	-0.897403	-3.63002	0
0.0733	-13.248	9.35651	-2.42337	-1.18842	0
0.0740	-10.498	13.0188	-3.33878	1.25318	0
0.0747	-7.75419	12.0907	-1.20268	0.948636	0
0.0753	-5.00412	7.22433	0.628559	1.86402	0
0.0760	-5.92081	4.46504	0.628559	3.99932	0
0.0767	-8.67088	3.562	0.933835	3.69478	0
0.0773	-7.75419	2.03184	1.54397	2.16856	0
0.0780	-6.8375	1.10372	2.15452	2.16856	0
0.0787	-8.67088	-0.72745	2.15452	3.99932	0
0.0793	-5.92081	-2.85963	0.628559	6.44092	0
0.0800	-2.56171	-3.16064	0.323283	5.83009	0
0.0807	-2.26033	-2.23252	2.45938	4.9147	0
0.0813	1.09877	-3.46166	2.76466	5.52554	0
0.0820	2.01546	-2.85963	1.23869	4.9147	0
0.0827	-2.56171	1.42981	1.54397	2.4731	0
0.0833	-2.86936	2.93488	1.84925	1.25318	0
0.0840	0.489738	-0.72745	1.84925	-0.882126	0
0.0847	-0.734607	-3.46166	1.54397	-4.23911	0
0.0853	-3.17702	-4.3647	-0.897403	-5.46078	0
0.0860	-2.26033	-2.85963	-3.33878	-5.15624	0
0.0867	-2.56171	1.73083	-1.20268	-5.46078	0
0.0873	-3.17702	4.76605	1.54397	-5.46078	0
0.0880	-2.86936	6.2962	0.0180067	-4.5454	0
0.0887	-4.08743	12.0907	-2.11809	-4.5454	0
0.0893	-4.08743	18.8134	-2.42337	-5.15624	0
0.0900	-4.08743	17.2832	-2.11809	-4.84994	0
0.0907	-6.52984	10.2595	-2.11809	-2.71464	0
0.0913	-6.22847	7.82636	-1.20268	-3.01918	0
0.0920	-4.08743	8.12737	-1.20268	-4.23911	0
0.0927	-3.4784	6.59722	-1.50796	-1.49296	0
0.0933	-2.26033	5.09215	0.323283	0.337798	0
0.0940	-1.03598	3.86301	0.628559	-2.1038	0
0.0947	-2.26033	-1.32948	-0.592127	-1.49296	0
0.0953	-3.17702	-8.95516	1.23869	0.337798	0
0.0960	-3.17702	-8.95516	3.06993	-2.71464	0
0.0967	-3.17702	-8.95516	0.0180067	-2.40834	0
0.0973	-3.17702	-8.95516	-2.42337	0.642342	0
0.0980	-3.17702	-8.95516	-2.11809	-3.63002	0
0.0987	-3.17702	-8.95516	-1.20268	-6.37616	0
0.0993	-3.17702	-8.95516	1.23869	-0.577583	0
0.1000	-3.17702	-8.95516	1.84925	-0.882126	0
0.1007	-3.17702	-8.95516	-0.897403	-6.68071	0
0.1013	-3.17702	-8.95516	-0.592127	-5.46078	0
0.1020	-3.17702	-8.95516	0.933835	-3.01918	0
0.1027	-3.17702	-8.95516	-1.50796	-5.15624	0
0.1033	-3.17702	-8.95516	-2.11809	-3.32373	0
0.1040	-3.17702	-8.95516	0.323283	-1.49296	0
0.1047	-3.17702	-8.95516	2.15452	-3.32373	0
0.1053	-3.17702	-8.95516	2.15452	-2.40834	0
0.1060	-3.17702	-8.95516	0.628559	-0.273039	0
0.1067	-3.17702	-8.95516	0.323283	-1.49296	0
0.1073	-3.17702	-8.95516	3.06993	-1.79926	0
0.1080	-8.67088	8.75448	3.06993	-0.273039	0
0.1087	-8.97226	5.69418	0.0180067	0.948636	0
0.1093	-5.92081	2.93488	0.0180067	2.7794	0
0.1100	-3.17702	4.76605	1.23869	3.08394	0
0.1107	-2.86936	5.69418	-0.28727	2.16856	0
0.1113	-3.78605	6.2962	0.0180067	3.08394	0
0.1120	-3.17702	8.42838	2.76466	4.61016	0
0.1127	0.182082	8.42838	2.45938	6.13638	0
0.1133	2.31684	5.39316	0.628559	9.49336	0
0.1140	0.182082	3.86301	0.628559	11.0196	0
0.1147	-1.6513	5.99519	0.628559	9.18707	0
0.1153	0.182082	7.82636	0.323283	9.18707	0
0.1160	1.70781	8.42838	2.45938	9.18707	0
0.1167	1.40015	11.7897	4.90075	4.9147	0
0.1173	2.31684	16.6812	2.45938	1.55772	0
0.1180	4.15022	21.2465	-0.28727	0.337798	0
0.1187	6.89401	26.138	3.06993	0.0332548	0
0.1193	6.89401	29.8004	7.6474	0.642342	0
0.1200	4.15022	31.6315	4.90075	1.86402	0
0.1207	4.15022	32.2335	-0.592127	0.642342	0
0.1213	5.9836	30.7285	-2.11809	-1.49296	0
0.1220	4.45787	26.74	-0.592127	-1.79926	0
0.1227	3.84256	23.0777	0.323283	-0.882126	0
0.1233	3.84256	18.8134	1.54397	0.948636	0
0.1240	0.791116	13.9219	2.15452	2.7794	0
0.1247	-0.426951	13.0188	0.323283	3.08394	0
0.1253	0.489738	12.0907	-1.50796	3.69478	0
0.1260	-0.125574	5.09215	0.0180067	4.9147	0
0.1267	-0.426951	0.200676	2.15452	4.9147	0
0.1273	1.40015	2.93488	1.23869	4.61016	0
0.1280	2.01546	5.69418	-0.897403	2.7794	0
0.1287	0.182082	4.76605	0.0180067	-1.49296	0
0.1293	-2.56171	1.10372	1.23869	-2.40834	0
0.1300	-5.00412	-3.76267	0.933835	1.86402	0
0.1307	-5.61315	-5.29282	2.76466	3.08394	0
0.1313	-5.31178	-3.16064	5.20603	1.86402	0
0.1320	-5.31178	-3.16064	3.98534	2.4731	0
0.1327	-5.31178	-3.16064	0.0180067	1.55772	0
0.1333	-5.31178	-3.16064	-1.20268	-1.49296	0
0.1340	-5.31178	-3.16064	-0.897403	-1.79926	0
0.1347	-5.31178	-3.16064	-1.50796	-0.882126	0
0.1353	-5.31178	-3.16064	-1.81281	0.0332548	0
0.1360	-5.31178	-3.16064	-0.592127	2.4731	0
0.1367	-5.31178	-3.16064	0.323283	2.7794	0
0.1373	-5.31178	-3.16064	-0.28727	0.0332548	0
0.1380	-5.31178	-3.16064	-1.50796	0.0332548	0
0.1387	-5.31178	-3.16064	-3.0335	1.25318	0
0.1393	-5.31178	-3.16064	-2.42337	2.7794	0
0.1400	-5.31178	-3.16064	-1.50796	4.61016	0
0.1407	-5.31178	-3.16064	-2.42337	1.55772	0
0.1413	-5.31178	-3.16064	-2.72864	-3.32373	0
0.1420	-5.31178	-3.16064	-3.94933	-1.79926	0
0.1427	-5.31178	-3.16064	-5.17001	0.0332548	0
0.1433	-5.31178	-3.16064	-2.42337	-0.882126	0
0.1440	-5.31178	5.69418	0.628559	-0.882126	0
0.1447	-5.31178	5.99519	-1.50796	-0.882126	0
0.1453	-5.31178	7.22433	-3.33878	-0.273039	0
0.1460	-5.31178	5.69418	-1.50796	1.86402	0
0.1467	-5.31178	4.76605	-2.72864	0.642342	0
0.1473	-5.31178	8.12737	-5.17001	-3.01918	0
0.1480	-5.31178	9.95854	-3.94933	-2.40834	0
0.1487	-5.31178	7.52534	-3.0335	-0.882126	0
0.1493	-5.31178	8.42838	-3.33878	-0.577583	0
0.1500	-5.31178	9.35651	-3.33878	1.86402	0
0.1507	-5.31178	5.09215	-2.42337	0.948636	0
0.1513	-5.31178	0.200676	-2.42337	-3.32373	0
0.1520	-5.31178	-4.06368	-3.94933	-2.1038	0
0.1527	-5.31178	-8.65414	-5.17001	0.337798	0
0.1533	-5.31178	-9.25617	-5.47487	-1.18842	0
0.1540	-5.31178	-6.82298	-5.17001	-0.882126	0
0.1547	-5.31178	-7.425	-3.33878	0.642342	0
0.1553	-5.31178	-9.55718	0.933835	-1.49296	0
0.1560	-5.31178	-7.425	2.15452	-2.40834	0
0.1567	-5.31178	-2.53353	-2.42337	1.86402	0
0.1573	-5.31178	2.93488	-4.55946	2.4731	0
0.1580	-5.31178	7.82636	-3.33878	-1.49296	0
0.1587	-5.31178	9.95854	-2.42337	-1.49296	0
0.1593	-5.31178	12.0907	-2.11809	-0.882126	0
0.1600	-5.31178	15.151	-0.592127	-3.63002	0
0.1607	-5.31178	16.6812	-2.42337	-3.63002	0
0.1613	-5.31178	15.151	-4.86474	-0.577583	0
0.1620	-5.31178	11.1877	-2.72864	-0.577583	0
0.1627	-5.31178	8.12737	-0.28727	0.642342	0
0.1633	-5.31178	9.95854	-0.897403	3.39024	0
0.1640	-5.31178	10.2595	-1.81281	2.16856	0
0.1647	-5.31178	4.46504	-3.64405	1.86402	0
0.1653	-5.31178	0.200676	-6.08542	6.13638	0
0.1660	-5.31178	-0.401352	-5.17001	4.61016	0
0.1667	-5.31178	-4.6908	-0.897403	-3.01918	0
0.1673	-5.31178	-8.65414	2.76466	-7.29154	0
0.1680	-5.31178	-3.16064	1.54397	-10.0377	0
0.1687	-5.31178	-3.16064	-3.33878	-12.4793	0
0.1693	-5.31178	-3.16064	-3.0335	-10.9531	0
0.1700	-5.31178	-3.16064	0.628559	-7.59609	0
0.1707	-5.31178	-3.16064	-0.592127	-6.37616	0
0.1713	-5.31178	-3.16064	-3.0335	-6.37616	0
0.1720	-5.31178	-3.16064	-1.81281	-6.987	0
0.1727	-5.31178	-3.16064	-3.33878	-7.29154	0
0.1733	-5.31178	-3.16064	-5.78015	-5.46078	0
0.1740	-5.31178	-3.16064	-3.33878	-3.01918	0
0.1747	-5.31178	-3.16064	-3.33878	-0.577583	0
0.1753	-5.31178	-3.16064	-5.17001	1.25318	0
0.1760	-5.31178	-3.16064	-3.64405	0.0332548	0
0.1767	-5.31178	-3.16064	-2.72864	-1.79926	0
0.1773	-5.31178	-3.16064	-5.17001	-0.882126	0
0.1780	-5.31178	-3.16064	-4.25419	-0.577583	0
0.1787	-5.31178	-3.16064	-1.81281	-0.273039	0
0.1793	-5.31178	-3.16064	-1.50796	1.55772	0
0.1800	2.01546	-17.81	-0.897403	0.642342	0
0.1807	0.791116	-17.509	-3.0335	-2.1038	0
0.1813	-2.56171	-17.1829	-5.17001	-1.79926	0
0.1820	-3.78605	-15.0507	-2.11809	-1.79926	0
0.1827	-2.56171	-9.25617	-0.897403	-3.01918	0
0.1833	-1.6513	-5.29282	-3.94933	-0.882126	0
0.1840	2.01546	-5.89485	-2.72864	-2.1038	0
0.1847	5.36829	-3.16064	-0.592127	-5.46078	0
0.1853	2.92587	1.10372	-3.33878	-2.40834	0
0.1860	0.182082	0.200676	-3.0335	0.337798	0
0.1867	1.40015	-1.63049	-0.28727	-2.71464	0
0.1873	1.40015	0.200676	-1.50796	-2.40834	0
0.1880	0.791116	-0.401352	-2.72864	1.86402	0
0.1887	1.70781	-1.32948	-0.592127	1.55772	0
0.1893	2.31684	2.63387	-0.592127	1.55772	0
0.1900	1.40015	5.09215	-1.50796	4.61016	0
0.1907	-0.426951	6.2962	0.0180067	2.7794	0
0.1913	-0.426951	10.8867	1.84925	-3.32373	0
0.1920	1.40015	12.7178	2.76466	-4.84994	0
0.1927	0.489738	10.8867	1.54397	-4.5454	0
0.1933	-0.426951	13.6209	-1.50796	-4.23911	0
0.1940	3.84256	20.0425	-2.42337	-1.49296	0
0.1947	6.89401	23.0777	-0.592127	1.86402	0
0.1953	1.40015	23.0777	-0.592127	2.7794	0
0.1960	-2.26033	21.2465	-3.33878	3.39024	0
0.1967	2.92587	18.8134	-4.25419	5.83009	0
0.1973	4.75925	16.0791	-2.11809	7.3563	0
0.1980	-0.734607	11.4887	-0.897403	6.13638	0
0.1987	-1.95267	7.52534	-2.11809	3.99932	0
0.1993	1.09877	2.93488	-1.50796	3.69478	0
0.2000	0.489738	-3.16064	0.933835	3.99932	0
0.2007	-1.34364	-5.89485	1.23869	4.9147	0
0.2013	-1.95267	-5.29282	-0.897403	6.44092	0
0.2020	-3.78605	-8.95516	-1.20268	7.3563	0
0.2027	-5.31178	-10.7863	0.628559	7.05176	0
0.2033	-4.08743	-3.76267	2.15452	5.52554	0
0.2040	-4.08743	-3.76267	1.23869	3.69478	0
0.2047	-5.61315	-3.76267	0.628559	2.4731	0
0.2053	-5.31178	-3.76267	3.06993	0.0332548	0
0.2060	-4.08743	-3.76267	2.76466	-4.84994	0
0.2067	-4.08743	-3.76267	-1.50796	-7.29154	0
0.2073	-5.61315	-3.76267	-3.33878	-3.63002	0
0.2080	-8.67088	-3.76267	-1.20268	-2.40834	0
0.2087	-10.1966	-3.76267	0.323283	-5.46078	0
0.2093	-8.36322	-3.76267	1.23869	-6.37616	0
0.2100	-5.92081	-3.76267	0.0180067	-4.23911	0
0.2107	-4.70274	-3.76267	-3.0335	-2.40834	0
0.2113	-3.4784	-3.76267	-3.33878	-0.577583	0
0.2120	-1.6513	-3.76267	-1.50796	0.948636	0
0.2127	-1.34364	-3.76267	-1.20268	0.948636	0
0.2133	-3.4784	-3.76267	0.323283	2.16856	0
0.2140	-5.00412	-3.76267	2.15452	3.39024	0
0.2147	-4.08743	-3.76267	2.76466	1.86402	0
0.2153	-2.56171	-3.76267	3.06993	-0.273039	0
0.2160	-5.00412	3.86301	1.84925	-0.882126	0
0.2167	-6.8375	5.09215	0.323283	0.0332548	0
0.2173	-3.4784	12.4168	0.323283	1.86402	0
0.2180	-1.34364	23.7048	-1.20268	4.9147	0
0.2187	-2.26033	32.2335	-3.33878	7.6626	0
0.2193	-1.34364	35.5949	-1.50796	8.27168	0
0.2200	-0.426951	35.5949	-0.28727	5.83009	0
0.2207	-1.34364	34.9928	-1.20268	1.55772	0
0.2213	0.182082	34.9928	-0.28727	0.0332548	0
0.2220	1.40015	32.8607	0.628559	-0.882126	0
0.2227	-0.426951	27.3672	-0.897403	-3.63002	0
0.2233	-0.426951	21.2465	-0.592127	-2.71464	0
0.2240	2.31684	16.0791	0.323283	3.69478	0
0.2247	3.54118	12.7178	0.323283	4.61016	0
0.2253	3.54118	11.1877	0.323283	-0.882126	0
0.2260	3.84256	10.2595	1.23869	0.0332548	0
0.2267	4.15022	9.95854	2.76466	5.83009	0
0.2273	4.75925	8.42838	4.90075	6.44092	0
0.2280	5.06691	4.16402	3.98534	4.61016	0
0.2287	3.54118	1.10372	0.323283	3.69478	0
0.2293	1.40015	-0.401352	1.23869	0.642342	0
0.2300	2.6245	-8.35313	3.98534	-1.49296	0
0.2307	4.15022	-19.3401	0.628559	0.0332548	0
0.2313	-0.734607	-20.8452	-2.42337	-0.882126	0
0.2320	-6.8375	-12.6175	-0.592127	-3.32373	0
0.2327	-5.00412	-5.59384	1.23869	-1.18842	0
0.2333	-2.56171	-0.72745	0.628559	1.86402	0
0.2340	-4.70274	3.562	2.45938	0.948636	0
0.2347	-5.31178	4.76605	3.37521	3.39024	0
0.2353	-4.39509	4.76605	0.933835	6.44092	0
0.2360	-4.70274	4.46504	0.628559	2.7794	0
0.2367	-4.08743	-0.100338	3.98534	-2.40834	0
0.2373	-4.08743	-7.12399	3.68006	-1.79926	0
0.2380	-4.39509	-9.25617	0.323283	-0.882126	0
0.2387	-1.34364	-7.12399	3.06993	-2.71464	0
0.2393	0.182082	-7.425	8.25795	-3.01918	0
0.2400	-3.4784	-11.3884	7.03727	-1.79926	0
0.2407	-3.78605	-12.6175	3.37521	0.0332548	0
0.2413	1.40015	-8.02703	2.15452	1.86402	0
0.2420	5.06691	-2.23252	1.84925	2.16856	0
0.2427	5.67594	3.562	1.84925	2.7794	0
0.2433	5.9836	9.0555	1.23869	4.30562	0
0.2440	6.59263	11.1877	0.628559	4.61016	0
0.2447	7.20166	10.8867	2.76466	3.99932	0
0.2453	5.9836	11.4887	1.23869	3.69478	0
0.2460	3.23353	9.0555	-3.64405	3.69478	0
0.2467	2.31684	2.93488	-1.50796	4.9147	0
0.2473	5.06691	0.501689	2.45938	4.61016	0
0.2480	8.41973	2.93488	0.0180067	1.25318	0
0.2487	5.67594	4.76605	-2.11809	-1.49296	0
0.2493	1.40015	5.69418	-0.592127	-1.79926	0
0.2500	3.23353	5.69418	-0.28727	-5.15624	0
0.2507	6.28498	5.69418	1.54397	-10.0377	0
0.2513	4.75925	5.39316	3.98534	-8.20693	0
0.2520	4.75925	5.39316	1.54397	-4.5454	0
0.2527	4.75925	5.39316	0.0180067	-5.46078	0
0.2533	4.75925	5.39316	1.23869	-4.5454	0
0.2540	4.75925	5.39316	-0.592127	0.642342	0
0.2547	4.75925	5.39316	-1.20268	1.25318	0
0.2553	4.75925	5.39316	0.933835	-1.49296	0
0.2560	4.75925	5.39316	-1.20268	-0.273039	0
0.2567	4.75925	5.39316	-3.33878	1.86402	0
0.2573	4.75925	5.39316	-0.592127	1.55772	0
0.2580	4.75925	5.39316	0.323283	0.948636	0
0.2587	4.75925	5.39316	-2.11809	-1.49296	0
0.2593	4.75925	5.39316	-3.0335	-4.5454	0
0.2600	4.75925	5.39316	-2.42337	-3.63002	0
0.2607	4.75925	5.39316	-1.20268	-1.49296	0
0.2613	4.75925	5.39316	-0.592127	-2.40834	0
0.2620	4.75925	5.39316	-2.42337	-0.882126	0
0.2627	4.75925	5.39316	-1.50796	1.86402	0
0.2633	4.75925	5.39316	3.68006	-1.79926	0
0.2640	4.75925	5.39316	4.29062	-6.37616	0
0.2647	4.75925	5.39316	0.0180067	-4.5454	0
0.2653	4.75925	5.39316	-1.50796	-1.79926	0
0.2660	4.75925	5.39316	-0.28727	-2.40834	0
0.2667	4.75925	5.39316	1.23869	-2.1038	0
0.2673	4.75925	5.39316	0.933835	0.0332548	0
0.2680	4.75925	5.39316	-0.592127	1.25318	0
0.2687	4.75925	5.39316	0.0180067	0.0332548	0
0.2693	4.75925	5.39316	1.23869	-2.40834	0
0.2700	4.75925	5.39316	0.323283	-1.49296	0
0.2707	4.75925	5.39316	0.628559	1.25318	0
0.2713	4.75925	5.39316	3.06993	1.86402	0
0.2720	4.75925	5.39316	3.37521	1.55772	0
0.2727	4.75925	5.39316	2.76466	1.86402	0
0.2733	4.75925	5.39316	3.06993	1.86402	0
0.2740	4.75925	5.39316	1.84925	1.55772	0
0.2747	4.75925	5.39316	3.06993	0.948636	0
0.2753	4.75925	5.39316	7.03727	0.0332548	0
0.2760	-1.03598	-19.6411	5.5113	0.948636	0
0.2767	2.31684	-20.8452	1.23869	3.08394	0
0.2773	3.23353	-19.3401	0.628559	0.642342	0
0.2780	4.75925	-13.8466	1.23869	-3.63002	0
0.2787	9.64408	-9.8582	0.323283	-4.5454	0
0.2793	10.8621	-8.95516	-1.50796	-4.5454	0
0.2800	6.89401	-5.29282	-1.81281	-5.15624	0
0.2807	5.67594	-2.53353	-1.50796	-5.46078	0
0.2813	6.89401	-5.29282	-1.20268	-6.07162	0
0.2820	5.67594	-7.12399	0.0180067	-8.20693	0
0.2827	3.84256	-4.06368	2.15452	-9.12231	0
0.2833	4.15022	-1.32948	0.933835	-6.68071	0
0.2840	5.06691	0.501689	-2.42337	-2.71464	0
0.2847	2.92587	3.86301	-1.50796	-1.79926	0
0.2853	-1.34364	5.69418	-0.592127	-3.63002	0
0.2860	-3.17702	5.69418	-2.11809	-2.40834	0
0.2867	-2.26033	6.2962	-1.50796	0.948636	0
0.2873	-3.17702	7.52534	0.0180067	1.25318	0
0.2880	-2.26033	8.42838	-0.592127	0.0332548	0
0.2887	-1.34364	9.35651	0.628559	0.642342	0
0.2893	-3.17702	9.35651	1.23869	0.948636	0
0.2900	-5.00412	9.65752	-2.11809	-0.882126	0
0.2907	-4.39509	11.1877	-2.72864	-1.18842	0
0.2913	-5.92081	10.8867	-0.28727	-1.18842	0
0.2920	-7.13888	10.2595	-1.50796	-1.79926	0
0.2927	-4.08743	12.0907	-2.42337	-0.577583	0
0.2933	-3.17702	12.0907	1.23869	0.948636	0
0.2940	-3.4784	8.42838	1.84925	1.25318	0
0.2947	-0.734607	8.42838	-1.50796	2.4731	0
0.2953	-0.125574	12.7178	-0.592127	2.7794	0
0.2960	-2.56171	10.8867	0.933835	2.4731	0
0.2967	-2.26033	4.46504	-0.592127	3.69478	0
0.2973	-0.734607	3.562	-0.28727	5.83009	0
0.2980	0.489738	5.09215	2.76466	5.52554	0
0.2987	0.791116	2.03184	3.37521	5.83009	0
0.2993	-1.95267	-1.63049	3.06993	6.44092	0
0.3000	-4.08743	-3.46166	3.06993	4.61016	0
0.3007	-2.56171	-5.89485	1.23869	2.7794	0
0.3013	-2.26033	-8.02703	-0.592127	1.55772	0
0.3020	-2.56171	-9.8582	-2.11809	-2.71464	0
0.3027	-1.03598	-12.6175	-3.0335	-5.76533	0
0.3033	-0.734607	-13.2195	-0.897403	-4.5454	0
0.3040	-2.26033	-9.25617	1.54397	-2.71464	0
0.3047	-0.125574	-7.12399	-0.592127	0.0332548	0
0.3053	2.92587	-7.12399	-3.0335	3.08394	0
0.3060	2.6245	-8.02703	-0.897403	1.86402	0
0.3067	0.791116	-10.1843	-0.897403	1.55772	0
0.3073	0.791116	-11.3884	-4.25419	4.30562	0
0.3080	2.01546	-7.72602	-3.33878	2.4731	0
0.3087	4.15022	-3.46166	0.323283	-1.79926	0
0.3093	6.89401	-4.6908	-1.20268	-0.273039	0
0.3100	5.9836	-8.65414	-4.86474	0.948636	0
0.3107	3.84256	-9.8582	-3.33878	-1.49296	0
0.3113	4.45787	-9.25617	1.54397	0.0332548	0
0.3120	4.15022	-9.8582	1.23869	4.61016	0
0.3127	0.791116	-12.9185	-2.42337	3.69478	0
0.3133	0.791116	-16.8819	-3.33878	2.16856	0
0.3140	5.06691	-19.9422	-2.42337	3.99932	0
0.3147	6.59263	-21.4723	-3.64405	4.30562	0
0.3153	3.23353	-19.014	-3.94933	2.7794	0
0.3160	-0.426951	-15.3517	-1.50796	3.39024	0
0.3167	-0.426951	-16.2798	-0.28727	3.08394	0
0.3173	1.70781	-19.9422	-2.72864	0.948636	0
0.3180	2.01546	-21.1713	-4.25419	-0.882126	0
0.3187	0.489738	-20.2432	-2.42337	-3.01918	0
0.3193	-0.426951	-16.2798	-0.592127	-4.5454	0
0.3200	-1.03598	-4.3647	0.323283	-4.5454	0
0.3207	-2.56171	7.52534	0.628559	-6.37616	0
0.3213	-2.86936	9.0555	-1.50796	-5.76533	0
0.3220	-1.34364	5.69418	-3.64405	-1.49296	0
0.3227	-0.426951	7.52534	-0.592127	-0.882126	0
0.3233	-1.34364	14.85	3.37521	-3.32373	0
0.3240	-3.17702	7.52534	2.15452	-0.882126	0
0.3247	-3.17702	7.52534	-1.50796	2.4731	0
0.3253	-3.17702	7.52534	-2.11809	2.16856	0
0.3260	-3.17702	7.52534	-0.592127	2.4731	0
0.3267	-3.17702	7.52534	-0.28727	0.948636	0
0.3273	-3.17702	7.52534	-1.50796	-3.63002	0
0.3280	-3.17702	7.52534	-2.11809	-6.987	0
0.3287	-3.17702	7.52534	-0.897403	-7.29154	0
0.3293	-3.17702	7.52534	-0.592127	-6.987	0
0.3300	-3.17702	7.52534	-1.50796	-5.46078	0
0.3307	-3.17702	7.52534	-0.897403	-2.71464	0
0.3313	-3.17702	7.52534	0.933835	0.948636	0
0.3320	-3.17702	7.52534	0.0180067	2.4731	0
0.3327	-3.17702	7.52534	-0.592127	0.337798	0
0.3333	-3.17702	7.52534	0.628559	-0.882126	0
0.3340	-3.17702	7.52534	0.628559	2.4731	0
0.3347	-3.17702	7.52534	1.84925	5.52554	0
0.3353	-3.17702	7.52534	3.37521	3.69478	0
0.3360	-3.17702	5.69418	1.84925	0.948636	0
0.3367	-3.17702	9.35651	0.323283	0.642342	0
0.3373	-3.17702	11.1877	0.933835	2.4731	0
0.3380	-3.17702	7.52534	0.323283	5.221	0
0.3387	-3.17702	3.26098	0.323283	6.74722	0
0.3393	-3.17702	3.86301	1.54397	4.61016	0
0.3400	-3.17702	2.93488	-0.28727	1.25318	0
0.3407	-3.17702	-1.63049	-1.50796	0.0332548	0
0.3413	-3.17702	-4.99181	0.0180067	1.25318	0
0.3420	-3.17702	-7.12399	-0.592127	2.4731	0
0.3427	-3.17702	-10.7863	-3.0335	2.7794	0
0.3433	-3.17702	-10.7863	-2.42337	1.86402	0
0.3440	-3.17702	-8.02703	-1.50796	0.948636	0
0.3447	-3.17702	-6.52196	-2.11809	0.948636	0
0.3453	-3.17702	-3.16064	-1.81281	-1.79926	0
0.3460	-3.17702	1.73083	-1.81281	-4.84994	0
0.3467	-3.17702	2.33286	0.323283	-3.01918	0
0.3473	-3.17702	0.501689	5.20603	-0.273039	0
0.3480	-5.92081	-1.63049	4.59589	-1.18842	0
0.3487	-7.13888	-4.6908	-2.72864	-1.18842	0
0.3493	-5.61315	-3.46166	-5.17001	-0.577583	0
0.3500	-4.08743	2.03184	-1.50796	-1.18842	0
0.3507	-3.17702	2.93488	-0.897403	0.337798	0
0.3513	-3.4784	4.16402	-3.94933	3.08394	0
0.3520	-5.61315	11.1877	-3.94933	0.337798	0
0.3527	-6.8375	14.85	-2.42337	-3.01918	0
0.3533	-5.00412	14.85	-1.81281	-2.71464	0
0.3540	-2.56171	16.9822	-0.592127	-1.79926	0
0.3547	-1.34364	19.4154	0.323283	-0.273039	0
0.3553	-0.125574	20.3435	-1.50796	1.86402	0
0.3560	-0.426951	20.3435	-1.81281	1.86402	0
0.3567	-1.34364	16.0791	-0.28727	0.0332548	0
0.3573	-0.125574	10.5856	0.323283	0.0332548	0
0.3580	2.6245	9.95854	0.628559	0.0332548	0
0.3587	2.6245	10.8867	1.54397	-0.577583	0
0.3593	1.40015	9.35651	1.54397	0.948636	0
0.3600	-3.17702	0.501689	2.15452	1.25318	0
0.3607	-3.17702	0.501689	0.933835	-1.79926	0
0.3613	-3.17702	0.501689	-2.72864	-2.1038	0
0.3620	-3.17702	0.501689	-3.64405	1.25318	0
0.3627	-3.17702	0.501689	-2.11809	0.642342	0
0.3633	-3.17702	0.501689	-3.64405	-2.71464	0
0.3640	-3.17702	0.501689	-4.55946	-1.79926	0
0.3647	-3.17702	0.501689	-2.11809	-0.273039	0
0.3653	-3.17702	0.501689	-0.897403	-0.577583	0
0.3660	-3.17702	0.501689	-1.20268	-1.79926	0
0.3667	-3.17702	0.501689	-0.592127	-5.15624	0
0.3673	-3.17702	0.501689	-0.592127	-8.20693	0
0.3680	-3.17702	0.501689	1.54397	-7.90238	0
0.3687	-3.17702	0.501689	4.90075	-10.0377	0
0.3693	-3.17702	0.501689	2.15452	-12.7856	0
0.3700	-3.17702	0.501689	-2.11809	-8.81776	0
0.3707	-3.17702	0.501689	0.323283	-5.15624	0
0.3713	-3.17702	0.501689	2.15452	-6.07162	0
0.3720	-3.17702	0.501689	0.323283	-3.63002	0
0.3727	-3.17702	0.501689	0.933835	-0.882126	0
0.3733	-3.17702	0.501689	2.45938	-3.01918	0
0.3740	-3.17702	0.501689	1.54397	-3.63002	0
0.3747	-3.17702	0.501689	1.23869	-0.882126	0
0.3753	-3.17702	0.501689	-0.28727	-0.882126	0
0.3760	-3.17702	0.501689	-3.0335	-2.71464	0
0.3767	-3.17702	0.501689	-1.50796	-1.79926	0
0.3773	-3.17702	0.501689	-0.592127	-0.273039	0
0.3780	-3.17702	0.501689	-2.11809	0.0332548	0
0.3787	-3.17702	0.501689	0.0180067	0.0332548	0
0.3793	-3.17702	0.501689	2.45938	0.948636	0
0.3800	-3.17702	0.501689	-0.592127	1.25318	0
0.3807	-3.17702	0.501689	-1.81281	0.0332548	0
0.3813	-3.17702	0.501689	0.628559	-3.01918	0
0.3820	-3.17702	0.501689	0.0180067	-4.23911	0
0.3827	-3.17702	0.501689	-0.592127	-1.79926	0
0.3833	-3.17702	0.501689	2.76466	-0.577583	0
0.3840	-3.17702	0.501689	3.06993	-2.1038	0
0.3847	-3.17702	0.501689	0.0180067	-2.40834	0
0.3853	-3.17702	0.501689	-0.897403	0.0332548	0
0.3860	-3.17702	0.501689	-1.50796	0.0332548	0
0.3867	-3.17702	0.501689	-1.81281	-1.18842	0
0.3873	-3.17702	0.501689	-0.592127	0.0332548	0
0.3880	-3.17702	0.501689	0.323283	0.948636	0
0.3887	-3.17702	0.501689	0.628559	-1.49296	0
0.3893	-3.17702	0.501689	2.15452	-1.79926	0
0.3900	-3.17702	0.501689	1.54397	0.948636	0
0.3907	-3.17702	0.501689	0.0180067	1.25318	0
0.3913	-3.17702	0.501689	1.23869	1.86402	0
0.3920	-3.17702	0.501689	1.23869	3.69478	0
0.3927	-3.17702	0.501689	-0.592127	2.7794	0
0.3933	-3.17702	0.501689	-0.592127	-0.882126	0
0.3940	-3.17702	0.501689	0.323283	-1.18842	0
0.3947	-3.17702	0.501689	1.23869	1.86402	0
0.3953	-3.17702	0.501689	2.15452	3.39024	0
0.3960	-3.17702	-6.82298	1.23869	1.86402	0
0.3967	0.791116	2.03184	-1.20268	0.0332548	0
0.3973	2.6245	2.93488	-1.50796	0.0332548	0
0.3980	-0.125574	3.26098	-0.897403	1.86402	0
0.3987	3.54118	8.75448	0.323283	4.30562	0
0.3993	11.4712	11.1877	2.45938	3.08394	0
0.4000	11.4712	7.52534	2.45938	-0.577583	0
0.4007	7.8107	3.86301	0.628559	-0.273039	0
0.4013	8.72739	1.73083	0.0180067	3.69478	0
0.4020	9.33642	0.200676	-0.28727	3.08394	0
0.4027	8.72739	-2.53353	-0.592127	-1.49296	0
0.4033	9.64408	-7.12399	0.323283	-4.5454	0
0.4040	8.72739	-9.25617	-0.592127	-5.46078	0
0.4047	5.9836	-8.02703	-0.592127	-5.15624	0
0.4053	6.28498	-8.95516	2.15452	-3.32373	0
0.4060	5.67594	-8.65414	0.628559	-1.79926	0
0.4067	1.40015	-3.46166	-2.11809	-1.18842	0
0.4073	-0.125574	-1.02846	3.06993	0.337798	0
0.4080	0.489738	-3.16064	5.81658	0.948636	0
0.4087	-0.125574	-7.12399	-0.28727	-0.273039	0
0.4093	0.489738	-10.7863	-2.11809	-1.79926	0
0.4100	-0.734607	-11.6894	1.54397	-2.40834	0
0.4107	-7.44653	-9.8582	1.23869	-3.01918	0
0.4113	-10.498	-8.95516	2.15452	-2.40834	0
0.4120	-5.92081	-6.19586	4.29062	-2.71464	0
0.4127	-2.56171	-0.72745	1.23869	-4.84994	0
0.4133	-3.78605	0.200676	-1.20268	-3.93456	0
0.4140	-5.00412	1.42981	1.23869	-0.882126	0
0.4147	-4.08743	6.92331	1.23869	-2.1038	0
0.4153	-1.95267	10.2595	-0.592127	-5.46078	0
0.4160	-1.95267	10.2595	-0.592127	-4.5454	0
0.4167	-5.61315	10.2595	-0.592127	-2.40834	0
0.4173	-6.22847	9.35651	0.323283	-1.79926	0
0.4180	-1.34364	6.92331	0.323283	0.642342	0
0.4187	1.70781	6.92331	-0.897403	4.9147	0
0.4193	1.40015	7.52534	1.54397	4.9147	0
0.4200	1.40015	5.99519	3.98534	2.16856	0
0.4207	1.40015	3.86301	-0.592127	1.55772	0
0.4213	1.40015	2.33286	-3.64405	2.4731	0
0.4220	1.40015	-1.32948	-0.28727	0.948636	0
0.4227	1.40015	-6.82298	0.323283	-0.577583	0
0.4233	1.40015	-7.12399	-2.72864	-1.79926	0
0.4240	1.40015	-7.425	-1.81281	-4.5454	0
0.4247	1.40015	-12.6175	-0.28727	-5.46078	0
0.4253	1.40015	-13.8466	-0.592127	-2.1038	0
0.4260	1.40015	-8.65414	-0.28727	0.948636	0
0.4267	1.40015	-10.7863	0.0180067	2.7794	0
0.4273	1.40015	-15.0507	-0.897403	4.61016	0
0.4280	1.40015	-8.65414	-1.50796	4.61016	0
0.4287	1.40015	1.10372	-0.28727	1.86402	0
0.4293	1.40015	5.39316	2.76466	-0.273039	0
0.4300	1.40015	7.52534	3.06993	-1.18842	0
0.4307	1.40015	8.12737	1.23869	-0.882126	0
0.4313	1.40015	5.69418	2.15452	-0.577583	0
0.4320	3.84256	2.93488	3.98534	-1.49296	0
0.4327	1.70781	3.86301	1.54397	-2.71464	0
0.4333	3.23353	7.52534	-0.592127	-3.63002	0
0.4340	5.06691	9.65752	-1.50796	-2.71464	0
0.4347	3.54118	7.52534	-2.72864	0.0332548	0
0.4353	3.23353	4.46504	-1.50796	2.16856	0
0.4360	4.15022	1.10372	1.54397	1.86402	0
0.4367	3.23353	-1.63049	0.628559	1.55772	0
0.4373	2.6245	-3.46166	-2.72864	0.948636	0
0.4380	4.75925	-8.95516	-3.94933	0.0332548	0
0.4387	4.75925	-17.1829	-1.50796	1.86402	0
0.4393	4.45787	-21.1713	0.323283	2.7794	0
0.4400	6.89401	-23.6045	-0.592127	-0.273039	0
0.4407	6.89401	-26.3387	-1.81281	-0.882126	0
0.4413	5.9836	-25.7367	-0.592127	2.4731	0
0.4420	9.33642	-26.0377	-0.28727	2.7794	0
0.4427	9.03504	-30.001	-0.897403	-0.882126	0
0.4433	4.45787	-29.098	1.23869	-3.01918	0
0.4440	1.40015	7.52534	1.54397	-2.40834	0
0.4447	1.40015	7.52534	-1.50796	-1.49296	0
0.4453	1.40015	7.52534	-1.20268	-3.01918	0
0.4460	1.40015	7.52534	0.323283	-4.84994	0
0.4467	1.40015	7.52534	-1.20268	-4.5454	0
0.4473	1.40015	7.52534	-2.42337	-5.46078	0
0.4480	1.40015	7.52534	-1.20268	-6.37616	0
0.4487	1.40015	7.52534	0.0180067	-4.5454	0
0.4493	1.40015	7.52534	1.54397	-3.93456	0
0.4500	1.40015	7.52534	2.15452	-5.46078	0
0.4507	1.40015	7.52534	0.628559	-3.63002	0
0.4513	1.40015	7.52534	0.323283	-0.882126	0
0.4520	1.40015	7.52534	-0.28727	-0.882126	0
0.4527	1.40015	7.52534	-2.42337	-1.18842	0
0.4533	1.40015	7.52534	-2.72864	-0.882126	0
0.4540	1.40015	7.52534	0.323283	-2.1038	0
0.4547	1.40015	7.52534	3.68006	-3.01918	0
0.4553	1.40015	7.52534	4.90075	-2.71464	0
0.4560	-2.26033	2.03184	2.45938	-3.01918	0
0.4567	-1.34364	1.42981	0.933835	-1.79926	0
0.4573	0.489738	-1.63049	0.933835	1.55772	0
0.4580	-3.4784	-5.29282	-0.28727	3.99932	0
0.4587	-5.92081	-7.72602	-1.50796	3.69478	0
0.4593	-2.56171	-7.72602	0.628559	3.08394	0
0.4600	-2.56171	-7.425	1.23869	3.69478	0
0.4607	-5.92081	-8.95516	-1.50796	2.7794	0
0.4613	-5.00412	-9.25617	-0.592127	0.948636	0
0.4620	-3.17702	-7.12399	2.15452	1.86402	0
0.4627	-5.31178	-3.46166	0.323283	4.61016	0
0.4633	-6.8375	1.10372	-0.592127	2.7794	0
0.4640	-5.31178	6.2962	2.15452	-1.18842	0
0.4647	-6.52984	10.5856	1.54397	0.337798	0
0.4653	-9.58129	10.2595	-1.20268	3.69478	0
0.4660	-8.05557	9.35651	-1.50796	3.99932	0
0.4667	-5.31178	14.85	0.0180067	5.52554	0
0.4673	-5.92081	20.3435	3.37521	5.221	0
0.4680	-5.92081	18.8134	5.81658	0.0332548	0
0.4687	-4.39509	16.9822	2.76466	-2.40834	0
0.4693	-4.08743	17.5842	0.323283	-0.273039	0
0.4700	-5.00412	15.452	1.23869	0.948636	0
0.4707	-6.52984	14.248	-0.28727	3.69478	0
0.4713	-6.8375	17.5842	-1.50796	6.13638	0
0.4720	-5.61315	19.4154	-0.592127	3.69478	0
0.4727	-5.31178	18.5123	-1.81281	0.0332548	0
0.4733	-5.92081	20.0425	-3.94933	0.0332548	0
0.4740	-2.86936	19.4154	-2.42337	0.337798	0
0.4747	-0.426951	14.549	-0.897403	-0.273039	0
0.4753	-1.6513	13.0188	-0.897403	0.0332548	0
0.4760	-1.95267	15.151	-0.592127	0.948636	0
0.4767	-1.6513	13.0188	-0.592127	1.86402	0
0.4773	-2.86936	8.42838	-1.50796	1.25318	0
0.4780	-2.56171	8.42838	-0.897403	0.0332548	0
0.4787	-2.26033	9.95854	0.933835	1.86402	0
0.4793	-4.08743	8.42838	3.06993	4.61016	0
0.4800	-4.08743	6.59722	3.06993	2.16856	0
0.4807	-4.08743	4.76605	-0.592127	-1.49296	0
0.4813	-4.08743	0.200676	-1.81281	0.0332548	0
0.4820	-4.08743	-2.53353	0.933835	1.25318	0
0.4827	-4.08743	0.802703	-0.28727	0.0332548	0
0.4833	-4.08743	4.46504	-3.33878	2.7794	0
0.4840	-4.08743	5.99519	-1.81281	6.13638	0
0.4847	-4.08743	6.59722	-0.28727	2.7794	0
0.4853	-4.08743	8.42838	-2.42337	-0.882126	0
0.4860	-4.08743	13.0188	-3.94933	0.948636	0
0.4867	-4.08743	13.0188	-3.33878	0.642342	0
0.4873	-4.08743	6.59722	-3.0335	-1.49296	0
0.4880	-4.08743	5.39316	-2.42337	-0.882126	0
0.4887	-4.08743	7.52534	-0.592127	-0.882126	0
0.4893	-4.08743	4.76605	-0.592127	0.0332548	0
0.4900	-4.08743	4.46504	-2.11809	3.08394	0
0.4907	-4.08743	10.2595	-1.81281	0.948636	0
0.4913	-4.08743	10.8867	1.23869	-4.5454	0
0.4920	-4.08743	10.8867	2.15452	-3.32373	0
0.4927	-4.08743	10.8867	-0.28727	0.642342	0
0.4933	-4.08743	10.8867	-3.33878	-1.18842	0
0.4940	-4.08743	10.8867	-5.17001	-3.63002	0
0.4947	-4.08743	10.8867	-3.64405	-2.71464	0
0.4953	-4.08743	10.8867	-1.81281	-0.882126	0
0.4960	-4.08743	10.8867	-2.72864	0.0332548	0
0.4967	-4.08743	10.8867	-3.33878	0.337798	0
0.4973	-4.08743	10.8867	-1.50796	0.642342	0
0.4980	-4.08743	10.8867	-1.20268	2.7794	0
0.4987	-4.08743	10.8867	-1.50796	3.99932	0
0.4993	-4.08743	10.8867	-1.81281	2.16856	0
0.5000	-4.08743	10.8867	-4.25419	1.86402	0
0.5007	-4.08743	10.8867	-5.17001	2.7794	0
0.5013	-4.08743	10.8867	-3.0335	2.16856	0
0.5020	-4.08743	10.8867	-0.592127	1.55772	0
0.5027	-4.08743	10.8867	2.15452	3.08394	0
0.5033	-4.08743	10.8867	3.68006	3.39024	0
0.5040	1.09877	5.39316	1.23869	1.25318	0
0.5047	3.84256	3.26098	-0.592127	-0.882126	0
0.5053	7.20166	-0.72745	0.628559	-6.07162	0
0.5060	6.59263	-2.53353	-0.897403	-12.7856	0
0.5067	2.01546	-4.99181	-3.0335	-14.9209	0
0.5073	0.489738	-6.82298	-1.50796	-12.7856	0
0.5080	1.09877	-8.02703	-0.28727	-10.9531	0
0.5087	1.09877	-10.1843	-0.592127	-8.20693	0
0.5093	2.01546	-9.25617	-2.42337	-3.63002	0
0.5100	4.45787	-8.02703	-5.17001	-2.71464	0
0.5107	6.28498	-14.4487	-3.64405	-4.84994	0
0.5113	9.03504	-21.7733	0.323283	-7.59609	0
0.5120	11.1698	-21.7733	-0.897403	-8.20693	0
0.5127	9.64408	-22.6764	-4.25419	-4.5454	0
0.5133	9.03504	-28.1699	-4.25419	-1.79926	0
0.5140	11.7788	-29.7	-3.94933	-4.84994	0
0.5147	12.3879	-27.8688	-3.64405	-6.987	0
0.5153	8.72739	-28.496	0.323283	-3.93456	0
0.5160	7.8107	-28.1699	2.15452	-3.32373	0
0.5167	8.72739	-25.4357	-2.42337	-4.23911	0
0.5173	7.8107	-22.6764	-5.17001	-2.71464	0
0.5180	8.72739	-17.509	-3.33878	-3.93456	0
0.5187	10.5608	-8.95516	-1.81281	-8.51322	0
0.5193	8.11835	-7.12399	-2.42337	-9.4286	0
0.5200	5.9836	-12.9185	-2.72864	-7.59609	0
0.5207	8.41973	-14.4487	-1.20268	-7.59609	0
0.5213	8.72739	-11.6894	0.0180067	-8.81776	0
0.5220	7.20166	-9.25617	-3.0335	-8.81776	0
0.5227	10.5608	-5.59384	-6.08542	-6.68071	0
0.5233	13.3046	-1.02846	-3.94933	-4.5454	0
0.5240	11.4712	2.93488	-1.50796	-3.63002	0
0.5247	9.33642	8.42838	-3.33878	-2.71464	0
0.5253	9.64408	10.5856	-3.94933	-0.273039	0
0.5260	10.8621	8.42838	-1.81281	0.337798	0
0.5267	11.7788	8.75448	-2.11809	-0.273039	0
0.5273	11.4712	13.0188	-1.50796	0.948636	0
0.5280	10.5608	14.85	3.06993	2.7794	0
0.5287	10.2531	14.549	3.06993	2.4731	0
0.5293	9.03504	15.151	-2.11809	0.0332548	0
0.5300	7.8107	16.0791	-3.0335	0.0332548	0
0.5307	8.11835	13.9219	0.323283	2.4731	0
0.5313	6.89401	10.2595	0.323283	3.69478	0
0.5320	4.15022	7.52534	-1.81281	1.86402	0
0.5327	5.9836	3.86301	-1.50796	0.642342	0
0.5333	9.33642	-1.32948	-0.592127	2.7794	0
0.5340	7.50932	-4.3647	0.323283	5.221	0
0.5347	4.15022	-10.1843	-0.28727	3.99932	0
0.5353	2.31684	-19.014	-0.897403	1.25318	0
0.5360	1.09877	-22.0743	-0.28727	-0.882126	0
0.5367	-1.03598	-18.412	0.323283	-1.18842	0
0.5373	-3.17702	-18.412	0.628559	0.948636	0
0.5380	-5.00412	-22.6764	1.84925	2.7794	0
0.5387	-5.61315	-23.9055	2.15452	0.337798	0
0.5393	-6.52984	-20.8452	2.45938	-2.1038	0
0.5400	-9.58129	-14.7497	3.37521	-1.18842	0
0.5407	-10.8056	-11.6894	2.45938	-1.79926	0
0.5413	-8.67088	-16.8819	0.323283	-3.63002	0
0.5420	-10.498	-18.713	-0.592127	-3.32373	0
0.5427	-15.9918	-9.25617	0.0180067	-2.71464	0
0.5433	-16.9085	-0.72745	0.323283	-1.79926	0
0.5440	-15.0752	1.73083	0.933835	1.25318	0
0.5447	-16.2995	6.2962	-0.28727	1.86402	0
0.5453	-17.8252	11.7897	-1.20268	-0.577583	0
0.5460	-18.1266	16.6812	0.323283	1.86402	0
0.5467	-20.2614	26.74	0.0180067	4.61016	0
0.5473	-20.569	34.9928	-2.42337	2.4731	0
0.5480	-17.5176	33.4627	-1.20268	0.948636	0
0.5487	-18.7356	29.8004	0.933835	1.55772	0
0.5493	-23.9281	25.837	0.323283	1.86402	0
0.5500	-24.5371	21.2465	-0.592127	1.86402	0
0.5507	-22.0947	21.5726	0.323283	1.86402	0
0.5513	-23.0114	21.5726	1.84925	1.86402	0
0.5520	-6.52984	-20.8452	3.68006	3.39024	0
0.5527	-6.52984	-20.8452	3.37521	2.7794	0
0.5533	-6.52984	-20.8452	0.323283	0.0332548	0
0.5540	-6.52984	-20.8452	-0.592127	1.86402	0
0.5547	-6.52984	-20.8452	2.15452	4.9147	0
0.5553	-6.52984	-20.8452	2.15452	5.52554	0
0.5560	-6.52984	-20.8452	-0.592127	7.3563	0
0.5567	-6.52984	-20.8452	-1.50796	7.6626	0
0.5573	-6.52984	-20.8452	-0.592127	3.08394	0
0.5580	-6.52984	-20.8452	1.23869	1.55772	0
0.5587	-6.52984	-20.8452	1.84925	5.221	0
0.5593	-6.52984	-20.8452	-0.28727	6.44092	0
0.5600	-6.52984	-20.8452	-2.72864	4.61016	0
0.5607	-6.52984	-20.8452	-1.50796	3.69478	0
0.5613	-6.52984	-20.8452	0.323283	4.61016	0
0.5620	-6.52984	-20.8452	0.323283	6.44092	0
0.5627	-6.52984	-20.8452	1.54397	6.44092	0
0.5633	-6.52984	-20.8452	4.59589	4.61016	0
0.5640	-6.52984	22.4757	5.20603	4.61016	0
0.5647	-6.52984	20.9455	2.15452	7.05176	0
0.5653	-6.52984	23.0777	-0.592127	5.52554	0
0.5660	-6.52984	20.0425	-0.592127	0.948636	0
0.5667	-6.52984	15.151	-0.592127	-0.273039	0
0.5673	-6.52984	12.0907	-1.50796	2.7794	0
0.5680	-6.52984	8.42838	-1.50796	5.221	0
0.5687	-6.52984	5.39316	-1.50796	5.83009	0
0.5693	-6.52984	3.562	-3.33878	4.61016	0
0.5700	-6.52984	0.200676	-3.33878	0.948636	0
0.5707	-6.52984	-0.72745	-0.897403	-0.882126	0
0.5713	-6.52984	2.33286	0.0180067	0.0332548	0
0.5720	-6.52984	5.69418	-0.897403	-0.882126	0
0.5727	-6.52984	8.42838	-0.897403	-2.71464	0
0.5733	-6.52984	11.1877	-0.28727	-2.71464	0
0.5740	-6.52984	13.9219	-1.50796	-2.71464	0
0.5747	-6.52984	15.753	-0.897403	-3.63002	0
0.5753	-6.52984	15.151	2.15452	-3.63002	0
0.5760	-6.52984	15.151	3.06993	-2.1038	0
0.5767	-6.52984	15.151	0.323283	1.86402	0
0.5773	-6.52984	15.151	-0.592127	3.99932	0
0.5780	-6.52984	15.151	-0.897403	1.86402	0
0.5787	-6.52984	15.151	-1.20268	0.948636	0
0.5793	-6.52984	15.151	-0.28727	2.16856	0
0.5800	-6.52984	15.151	-1.20268	0.948636	0
0.5807	-6.52984	15.151	-2.72864	0.0332548	0
0.5813	-6.52984	15.151	-0.897403	1.25318	0
0.5820	-6.52984	15.151	-0.592127	1.86402	0
0.5827	-6.52984	15.151	-2.42337	2.4731	0
0.5833	-6.52984	15.151	0.323283	2.16856	0
0.5840	-6.52984	15.151	1.54397	-0.882126	0
0.5847	-6.52984	15.151	-2.11809	-1.79926	0
0.5853	-6.52984	15.151	-2.72864	-0.273039	0
0.5860	-6.52984	15.151	-0.897403	-0.273039	0
0.5867	-6.52984	15.151	-0.592127	0.0332548	0
0.5873	-6.52984	15.151	3.06993	1.25318	0
0.5880	18.4908	24.0058	5.81658	1.55772	0
0.5887	18.4908	21.2465	0.323283	1.86402	0
0.5893	19.7151	21.5726	-1.50796	0.948636	0
0.5900	16.0483	18.8134	3.06993	-1.18842	0
0.5907	13.9136	13.9219	3.06993	-0.882126	0
0.5913	15.747	9.35651	1.23869	1.55772	0
0.5920	16.0483	4.16402	1.54397	2.7794	0
0.5927	13.6122	-0.72745	-0.592127	3.99932	0
0.5933	11.7788	-5.29282	-1.20268	0.642342	0
0.5940	9.64408	-13.8466	0.628559	-6.987	0
0.5947	8.72739	-21.4723	0.323283	-8.51322	0
0.5953	8.72739	-22.6764	0.933835	-4.84994	0
0.5960	6.89401	-23.6045	3.06993	-5.15624	0
0.5967	4.15022	-25.7367	0.323283	-5.76533	0
0.5973	4.75925	-24.5075	-2.42337	-4.84994	0
0.5980	5.67594	-22.3754	0.323283	-7.29154	0
0.5987	5.06691	-23.3035	2.15452	-9.12231	0
0.5993	2.31684	-21.7733	3.06993	-7.29154	0
0.6000	-1.34364	-15.6778	4.29062	-9.12231	0
0.6007	-5.00412	-10.7863	0.933835	-13.701	0
0.6013	-7.13888	-7.72602	-3.0335	-12.4793	0
0.6020	-8.97226	-1.02846	-0.897403	-9.73314	0
0.6027	-10.498	9.65752	0.0180067	-8.51322	0
0.6033	-10.498	13.9219	-1.50796	-6.37616	0
0.6040	-9.58129	6.2962	-0.28727	-4.5454	0
0.6047	-8.97226	-1.63049	0.628559	-6.07162	0
0.6053	-8.05557	-0.72745	-0.897403	-8.81776	0
0.6060	-7.75419	-0.72745	-1.20268	-11.8685	0
0.6067	-8.67088	-7.425	-0.592127	-13.701	0
0.6073	-9.27991	-12.6175	1.23869	-12.1747	0
0.6080	-9.58129	-12.6175	4.59589	-6.987	0
0.6087	-10.498	-14.7497	5.20603	-3.63002	0
0.6093	-10.8056	-19.014	1.23869	-5.76533	0
0.6100	-10.498	-21.4723	-2.11809	-8.20693	0
0.6107	-9.58129	-22.3754	-1.50796	-6.987	0
0.6113	-10.498	-21.7733	1.54397	-5.46078	0
0.6120	-14.4661	-19.014	3.06993	-7.29154	0
0.6127	-16.9085	-16.5808	-0.897403	-10.344	0
0.6133	-15.0752	-15.3517	-4.55946	-11.5639	0
0.6140	-13.248	-10.7863	-1.81281	-10.0377	0
0.6147	-13.8571	-4.3647	1.23869	-8.20693	0
0.6153	-14.1585	-0.401352	1.23869	-6.987	0
0.6160	-15.0752	-0.100338	0.323283	-6.37616	0
0.6167	-17.8252	-0.72745	-0.897403	-4.84994	0
0.6173	-17.8252	-0.72745	-1.50796	-2.40834	0
0.6180	-15.9918	-1.32948	0.933835	0.337798	0
0.6187	-15.0752	-3.46166	2.15452	0.642342	0
0.6193	-14.1585	-5.29282	-0.897403	-0.882126	0
0.6200	-13.8571	-4.3647	-1.50796	-1.49296	0
0.6207	-15.0752	-2.53353	0.933835	-2.71464	0
0.6213	-15.6842	-3.16064	1.23869	-3.63002	0
0.6220	-14.1585	-3.16064	0.0180067	-3.63002	0
0.6227	-12.0237	-0.72745	1.84925	-4.5454	0
0.6233	-9.88895	-0.100338	4.59589	-6.37616	0
0.6240	-9.58129	-2.53353	3.06993	-5.46078	0
0.6247	-10.8056	-1.63049	-0.28727	-4.5454	0
0.6253	-10.8056	2.03184	-0.897403	-5.46078	0
0.6260	-10.1966	2.93488	-0.592127	-3.01918	0
0.6267	-11.7223	4.76605	-0.592127	0.0332548	0
0.6273	-13.8571	9.65752	-0.897403	-0.577583	0
0.6280	-13.5494	13.0188	-1.50796	-2.71464	0
0.6287	-12.9404	14.85	-2.42337	-2.40834	0
0.6293	-13.248	17.5842	-2.72864	0.0332548	0
0.6300	-12.9404	21.2465	-1.20268	2.4731	0
0.6307	-12.3314	21.8737	0.323283	3.69478	0
0.6313	-11.4147	17.9103	-0.592127	3.99932	0
0.6320	-11.4147	14.85	-0.592127	6.44092	0
0.6327	-12.3314	13.0188	2.15452	6.74722	0
0.6333	-12.0237	9.0555	2.15452	2.16856	0
0.6340	-10.1966	7.52534	-1.50796	-0.882126	0
0.6347	-10.1966	6.2962	-0.897403	2.7794	0
0.6353	-12.3314	1.10372	3.06993	5.52554	0
0.6360	-9.88895	-0.100338	3.06993	4.61016	0
0.6367	-9.88895	-0.100338	-0.592127	5.83009	0
0.6373	-9.88895	-0.100338	-1.20268	7.6626	0
0.6380	-9.88895	-0.100338	-0.897403	4.61016	0
0.6387	-9.88895	-0.100338	-3.33878	1.25318	0
0.6393	-9.88895	-0.100338	-5.47487	1.86402	0
0.6400	-9.88895	-0.100338	-4.25419	-1.79926	0
0.6407	-9.88895	-0.100338	-2.42337	-6.37616	0
0.6413	-9.88895	-0.100338	-3.0335	-3.32373	0
0.6420	-9.88895	-0.100338	-2.11809	2.16856	0
0.6427	-9.88895	-0.100338	0.628559	2.16856	0
0.6433	-9.88895	-0.100338	0.323283	2.16856	0
0.6440	-9.88895	-0.100338	-0.592127	4.61016	0
0.6447	-9.88895	-0.100338	0.933835	5.83009	0
0.6453	-9.88895	-0.100338	1.54397	6.74722	0
0.6460	-9.88895	-0.100338	0.323283	8.57798	0
0.6467	-9.88895	-0.100338	0.323283	9.49336	0
0.6473	-9.88895	-0.100338	2.45938	9.49336	0
0.6480	-9.88895	-0.100338	3.68006	10.4087	0
0.6487	-9.88895	-0.100338	2.45938	10.7133	0
0.6493	-9.88895	-0.100338	-0.897403	9.49336	0
0.6500	-9.88895	-0.100338	-3.64405	7.6626	0
0.6507	-9.88895	-0.100338	-1.81281	6.74722	0
0.6513	-9.88895	-0.100338	1.23869	7.3563	0
0.6520	-9.88895	-0.100338	0.933835	8.27168	0
0.6527	-9.88895	-0.100338	-1.20268	8.27168	0
0.6533	-9.88895	-0.100338	-0.592127	7.96714	0
0.6540	-9.88895	-0.100338	1.23869	9.18707	0
0.6547	-9.88895	-0.100338	1.84925	10.4087	0
0.6553	-9.88895	-0.100338	1.23869	10.1042	0
0.6560	-9.88895	-0.100338	0.933835	10.7133	0
0.6567	-9.88895	-0.100338	1.54397	11.935	0
0.6573	-9.88895	-0.100338	1.84925	11.935	0
0.6580	-9.88895	-0.100338	0.323283	10.1042	0
0.6587	-9.88895	-0.100338	0.933835	9.18707	0
0.6593	-9.88895	-0.100338	4.29062	10.4087	0
0.6600	-10.8056	-297.953	4.90075	11.0196	0
0.6607	-9.27991	-304.375	2.15452	10.4087	0
0.6613	-8.67088	-311.073	0.0180067	11.935	0
0.6620	-12.3314	-318.698	-1.50796	13.1549	0
0.6627	-14.1585	-334.276	-1.50796	10.1042	0
0.6633	-10.8056	-352.286	0.933835	9.18707	0
0.6640	-8.67088	-370.598	1.54397	12.2395	0
0.6647	-9.88895	-400.8	-0.592127	11.3241	0
0.6653	-10.8056	-451.771	-2.11809	9.7979	0
0.6660	-9.58129	-536.306	-1.50796	13.4594	0
0.6667	-5.92081	-659.295	-1.50796	14.9856	0
0.6673	-2.86936	-773.43	-0.897403	12.544	0
0.6680	-3.17702	-821.943	-1.20268	13.7657	0
0.6687	-4.70274	-811.257	-1.50796	16.5119	0
0.6693	-5.00412	-773.731	-0.897403	16.5119	0
0.6700	-4.70274	-718.495	-0.592127	17.7335	0
0.6707	-5.92081	-653.802	-1.50796	18.6489	0
0.6713	-7.75419	-591.542	-0.897403	15.5965	0
0.6720	-9.88895	-0.100338	-0.897403	13.4594	0
0.6727	-9.88895	-0.100338	-2.11809	14.6811	0
0.6733	-9.88895	-0.100338	-2.42337	14.3766	0
0.6740	-9.88895	-0.100338	-3.33878	11.6287	0
0.6747	-9.88895	-0.100338	-4.55946	8.27168	0
0.6753	-9.88895	-0.100338	-4.25419	3.69478	0
0.6760	-9.88895	-0.100338	-3.64405	0.0332548	0
0.6767	-9.88895	-0.100338	-4.25419	-2.71464	0
0.6773	-9.88895	-0.100338	-5.17001	-5.76533	0
0.6780	-9.88895	-0.100338	-4.86474	-5.46078	0
0.6787	-9.88895	-0.100338	-3.33878	-1.79926	0
0.6793	-9.88895	-0.100338	-2.72864	0.337798	0
0.6800	-9.88895	-0.100338	-5.17001	0.337798	0
0.6807	-9.88895	-0.100338	-3.33878	-0.273039	0
0.6813	-9.88895	-0.100338	0.323283	-0.882126	0
0.6820	-9.88895	-0.100338	-1.50796	2.4731	0
0.6827	-9.88895	-0.100338	-2.42337	4.61016	0
0.6833	-9.88895	-0.100338	3.98534	1.25318	0
0.6840	-9.88895	-0.100338	4.59589	-0.273039	0
0.6847	-9.88895	-0.100338	-2.72864	0.642342	0
0.6853	-9.88895	-0.100338	-2.42337	-1.49296	0
0.6860	-9.88895	-0.100338	1.54397	-1.79926	0
0.6867	-9.88895	-0.100338	-1.50796	1.55772	0
0.6873	-9.88895	-0.100338	-2.42337	1.55772	0
0.6880	-9.88895	-0.100338	1.54397	0.642342	0
0.6887	-9.88895	-0.100338	1.23869	-0.273039	0
0.6893	-9.88895	-0.100338	-0.897403	-2.71464	0
0.6900	-9.88895	-0.100338	-0.592127	-2.40834	0
0.6907	-9.88895	-0.100338	-1.20268	-0.882126	0
0.6913	-9.88895	-0.100338	-2.11809	-1.79926	0
0.6920	-9.88895	-0.100338	-0.897403	0.948636	0
0.6927	-9.88895	-0.100338	-0.592127	5.221	0
0.6933	-9.88895	-0.100338	-0.897403	4.61016	0
0.6940	-9.88895	-0.100338	0.323283	5.52554	0
0.6947	-9.88895	-0.100338	0.933835	6.13638	0
0.6953	-9.88895	-0.100338	-0.592127	2.7794	0
0.6960	-9.88895	-0.100338	-1.20268	2.4731	0
0.6967	-9.88895	-0.100338	-1.20268	4.30562	0
0.6973	-9.88895	-0.100338	-2.11809	0.948636	0
0.6980	-9.88895	-0.100338	-3.33878	-0.273039	0
0.6987	-9.88895	-0.100338	-3.33878	2.7794	0
0.6993	-9.88895	-0.100338	-3.33878	3.08394	0
0.7000	-9.88895	-0.100338	-4.25419	2.7794	0
0.7007	-9.88895	-0.100338	-4.25419	3.99932	0
0.7013	-9.88895	-0.100338	-3.33878	4.61016	0
0.7020	-9.88895	-0.100338	-3.64405	5.52554	0
0.7027	-9.88895	-0.100338	-3.33878	7.05176	0
0.7033	-9.88895	-0.100338	-1.50796	7.05176	0
0.7040	-9.88895	-0.100338	-1.81281	7.3563	0
0.7047	-9.88895	-0.100338	-1.81281	8.27168	0
0.7053	-9.88895	-0.100338	1.23869	9.7979	0
0.7060	-9.88895	-0.100338	2.15452	12.8503	0
0.7067	-9.88895	-0.100338	0.323283	15.2919	0
0.7073	-9.88895	-0.100338	2.15452	14.6811	0
0.7080	2.31684	352.989	2.76466	13.7657	0
0.7087	3.84256	334.376	-0.592127	12.8503	0
0.7093	5.9836	322.461	-3.33878	11.3241	0
0.7100	4.45787	313.004	-3.94933	7.6626	0
0.7107	3.23353	300.186	-4.55946	2.7794	0
0.7113	5.06691	287.067	-5.17001	-2.1038	0
0.7120	5.9836	277.309	-4.55946	-4.23911	0
0.7127	3.54118	266.623	-2.42337	-2.71464	0
0.7133	2.31684	255.034	-1.20268	0.337798	0
0.7140	3.84256	248.01	-1.81281	-1.49296	0
0.7147	5.9836	239.757	-3.33878	-7.90238	0
0.7153	6.59263	223.904	-2.42337	-10.6485	0
0.7160	4.45787	207.097	0.628559	-9.12231	0
0.7167	2.01546	195.207	2.15452	-9.12231	0
0.7173	2.31684	182.69	-1.50796	-9.12231	0
0.7180	5.06691	166.837	-4.55946	-9.12231	0
0.7187	6.28498	150.03	-0.592127	-8.51322	0
0.7193	4.75925	134.779	3.06993	-6.07162	0
0.7200	2.92587	121.66	0.323283	-5.15624	0
0.7207	1.70781	109.143	-2.42337	-8.20693	0
0.7213	1.40015	92.9631	-1.50796	-10.0377	0
0.7220	3.23353	75.2785	-1.50796	-10.9531	0
0.7227	5.06691	62.4603	-3.33878	-14.9209	0
0.7233	4.45787	52.3764	-2.42337	-17.9733	0
0.7240	2.01546	41.0884	0.0180067	-17.9733	0
0.7247	-0.125574	29.4993	-0.28727	-19.1932	0
0.7253	-1.03598	19.4154	-1.50796	-20.1086	0
0.7260	-0.426951	11.4887	0.323283	-18.2779	0
0.7267	0.182082	7.22433	2.15452	-17.9733	0
0.7273	-2.56171	5.39316	0.933835	-20.4149	0
0.7280	-3.78605	3.562	0.323283	-21.3303	0
0.7287	-1.95267	1.10372	1.23869	-21.6348	0
0.7293	-1.34364	-1.32948	-1.20268	-21.9394	0
0.7300	-2.26033	-1.63049	-3.33878	-21.9394	0
0.7307	-0.426951	-1.63049	-0.28727	-22.8548	0
0.7313	2.01546	-4.3647	2.15452	-24.0764	0
0.7320	3.54118	-7.425	0.323283	-21.9394	0
0.7327	4.75925	-8.95516	0.0180067	-18.2779	0
0.7333	4.45787	-12.6175	0.323283	-17.0579	0
0.7340	5.06691	-18.412	-2.11809	-16.4471	0
0.7347	6.59263	-20.8452	-3.94933	-15.8363	0
0.7353	5.06691	-20.8452	-2.42337	-16.1426	0
0.7360	3.54118	-24.2065	-1.50796	-15.2254	0
0.7367	5.9836	-28.797	-2.11809	-14.0055	0
0.7373	8.72739	-29.098	-1.50796	-14.0055	0
0.7380	11.1698	-25.7367	1.23869	-13.3947	0
0.7387	12.3879	-27.2668	3.06993	-11.8685	0
0.7393	11.4712	-32.1583	2.15452	-12.1747	0
0.7400	11.1698	-34.2905	1.54397	-13.701	0
0.7407	12.9969	-36.4227	1.84925	-13.701	0
0.7413	12.0865	-41.9162	0.323283	-10.6485	0
0.7420	11.7788	-46.1805	0.0180067	-9.12231	0
0.7427	13.6122	-48.6388	3.06993	-9.12231	0
0.7433	11.7788	-51.975	3.06993	-8.20693	0
0.7440	2.01546	-4.3647	0.323283	-6.987	0
0.7447	2.01546	-4.3647	0.323283	-8.51322	0
0.7453	2.01546	-4.3647	0.323283	-8.20693	0
0.7460	2.01546	-4.3647	-1.20268	-5.46078	0
0.7467	2.01546	-4.3647	-0.28727	-5.46078	0
0.7473	2.01546	-4.3647	-0.592127	-6.37616	0
0.7480	2.01546	-4.3647	-3.64405	-4.84994	0
0.7487	2.01546	-4.3647	-3.33878	-4.23911	0
0.7493	2.01546	-4.3647	0.323283	-4.5454	0
0.7500	2.01546	-4.3647	0.323283	-2.40834	0
0.7507	2.01546	-4.3647	-1.50796	-0.882126	0
0.7513	2.01546	-4.3647	-0.897403	-4.5454	0
0.7520	2.01546	-4.3647	3.06993	-8.20693	0
0.7527	2.01546	-4.3647	5.81658	-6.37616	0
0.7533	2.01546	-4.3647	2.45938	-3.01918	0
0.7540	2.01546	-4.3647	-1.50796	-3.01918	0
0.7547	2.01546	-4.3647	0.628559	-3.32373	0
0.7553	2.01546	-4.3647	3.37521	-1.79926	0
0.7560	11.4712	-0.401352	3.06993	-1.79926	0
0.7567	12.0865	-0.401352	2.15452	-2.71464	0
0.7573	15.1379	2.33286	-0.592127	-0.577583	0
0.7580	16.6637	2.33286	-3.0335	3.99932	0
0.7587	15.4393	-1.32948	-0.28727	5.221	0
0.7593	15.747	-4.99181	1.54397	3.69478	0
0.7600	16.356	-7.12399	-0.28727	4.9147	0
0.7607	14.5226	-8.65414	0.323283	5.83009	0
0.7613	13.6122	-8.02703	2.45938	1.25318	0
0.7620	15.1379	-5.59384	1.23869	-1.49296	0
0.7627	15.4393	-3.76267	0.933835	0.337798	0
0.7633	15.747	-2.53353	1.54397	-2.1038	0
0.7640	17.8817	-1.63049	0.0180067	-6.07162	0
0.7647	18.4908	-4.06368	0.628559	-1.49296	0
0.7653	15.4393	-8.95516	3.06993	3.69478	0
0.7660	14.8303	-10.4853	2.45938	1.86402	0
0.7667	17.5804	-12.0155	3.06993	2.16856	0
0.7673	16.0483	-16.2798	6.73199	4.61016	0
0.7680	16.0483	-16.2798	6.73199	2.4731	0
0.7687	16.0483	-16.2798	3.06993	0.948636	0
0.7693	16.0483	-16.2798	3.06993	3.08394	0
0.7700	16.0483	-16.2798	2.15452	3.08394	0
0.7707	16.0483	-16.2798	-0.897403	1.86402	0
0.7713	16.0483	-16.2798	0.628559	0.337798	0
0.7720	16.0483	-16.2798	2.15452	-3.32373	0
0.7727	16.0483	-16.2798	-0.592127	-4.84994	0
0.7733	16.0483	-16.2798	-0.28727	-1.79926	0
0.7740	16.0483	-16.2798	2.15452	-0.273039	0
0.7747	16.0483	-16.2798	0.323283	-0.882126	0
0.7753	16.0483	-16.2798	-0.592127	0.642342	0
0.7760	16.0483	-16.2798	0.0180067	0.948636	0
0.7767	16.0483	-16.2798	-1.20268	-0.882126	0
0.7773	16.0483	-16.2798	0.0180067	-0.273039	0
0.7780	16.0483	-16.2798	2.15452	1.55772	0
0.7787	16.0483	-16.2798	1.54397	0.0332548	0
0.7793	16.0483	-16.2798	2.15452	-1.18842	0
0.7800	8.72739	-162.146	3.68006	1.25318	0
0.7807	9.03504	-170.7	0.0180067	3.08394	0
0.7813	8.72739	-181.687	-2.11809	0.642342	0
0.7820	5.9836	-198.468	0.628559	-0.273039	0
0.7827	4.75925	-211.889	-0.28727	1.25318	0
0.7833	4.75925	-221.671	-1.50796	0.642342	0
0.7840	2.31684	-235.092	3.37521	-1.79926	0
0.7847	-0.426951	-247.308	3.98534	-1.79926	0
0.7853	-0.125574	-254.005	-1.50796	0.0332548	0
0.7860	2.01546	-261.33	-2.11809	2.4731	0
0.7867	0.791116	-270.185	1.54397	3.69478	0
0.7873	-4.39509	-275.076	0.628559	2.16856	0
0.7880	-5.92081	-276.28	0.628559	2.4731	0
0.7887	-2.26033	-276.28	2.45938	5.83009	0
0.7893	-1.34364	-274.449	-0.28727	7.3563	0
0.7900	-1.03598	-273.847	-1.20268	5.83009	0
0.7907	2.31684	-272.618	3.37521	5.83009	0
0.7913	2.92587	-267.125	3.06993	7.05176	0
0.7920	0.489738	-260.728	-0.592127	7.3563	0
0.7927	-0.426951	-259.499	0.323283	7.3563	0
0.7933	-2.26033	-261.029	1.84925	6.13638	0
0.7940	-4.08743	-257.969	1.54397	4.61016	0
0.7947	-3.17702	-250.97	3.37521	4.61016	0
0.7953	-3.17702	-245.477	1.23869	3.69478	0
0.7960	-5.00412	-240.284	-3.33878	1.86402	0
0.7967	-4.70274	-234.791	-2.11809	1.86402	0
0.7973	-4.08743	-231.429	-1.81281	5.221	0
0.7980	-5.92081	-228.369	-5.17001	7.3563	0
0.7987	-7.75419	-224.105	-3.94933	7.6626	0
0.7993	-10.498	-220.442	-2.42337	9.18707	0
0.8000	-12.6327	-215.25	-4.25419	11.6287	0
0.8007	-11.4147	-207.925	-3.33878	11.0196	0
0.8013	-9.58129	-201.83	-0.592127	10.1042	0
0.8020	-9.88895	-194.505	-2.11809	12.8503	0
0.8027	-11.107	-185.65	-1.50796	14.6811	0
0.8033	-13.248	-178.326	1.84925	12.8503	0
0.8040	-15.0752	-167.64	0.0180067	10.7133	0
0.8047	-12.9404	-153.617	-3.33878	10.7133	0
0.8053	-11.4147	-143.533	-2.42337	9.7979	0
0.8060	-13.248	-132.546	-2.11809	8.88252	0
0.8067	-15.0752	-119.728	-3.94933	11.3241	0
0.8073	-14.1585	-112.705	-2.72864	15.5965	0
0.8080	-13.248	-106.609	-0.897403	17.1227	0
0.8087	-13.248	-96.5501	-1.81281	14.6811	0
0.8093	-14.1585	-88.5984	-3.64405	7.3563	0
0.8100	-13.248	-81.2737	-3.33878	-3.01918	0
0.8107	-11.7223	-69.3837	-0.592127	-6.987	0
0.8113	-10.498	-58.9987	1.23869	-4.23911	0
0.8120	-9.88895	-50.771	-0.897403	-1.49296	0
0.8127	-9.88895	-42.8192	-1.50796	0.337798	0
0.8133	-11.7223	-38.2538	0.628559	0.948636	0
0.8140	-13.248	-32.7603	0.0180067	0.948636	0
0.8147	-12.9404	-22.6764	-0.592127	2.7794	0
0.8153	-13.248	-17.509	3.06993	3.08394	0
0.8160	-12.3314	-15.0507	3.37521	0.0332548	0
0.8167	-11.4147	-7.12399	-0.28727	-1.18842	0
0.8173	-14.1585	2.03184	0.0180067	0.0332548	0
0.8180	-15.9918	8.42838	0.323283	-0.882126	0
0.8187	-12.6327	13.6209	-4.25419	-2.40834	0
0.8193	-11.4147	16.9822	-4.25419	-0.273039	0
0.8200	-14.1585	20.6445	-1.50796	0.948636	0
0.8207	-15.0752	26.138	-3.0335	-1.18842	0
0.8213	-14.7738	27.6682	-4.25419	-0.577583	0
0.8220	-16.2995	25.837	-1.50796	1.86402	0
0.8227	-19.3509	26.74	-0.592127	0.0332548	0
0.8233	-21.4857	31.3305	-2.11809	-2.1038	0
0.8240	-22.4024	38.6552	-1.81281	0.642342	0
0.8247	-23.3191	44.1487	-0.897403	0.0332548	0
0.8253	-25.7552	45.9798	-2.42337	-4.23911	0
0.8260	-26.6719	49.6422	-3.33878	-2.71464	0
0.8267	-24.8448	58.196	-1.20268	0.337798	0
0.8273	-24.2295	63.9905	2.15452	-0.882126	0
0.8280	-24.5371	66.4237	1.23869	-0.882126	0
0.8287	-23.6205	70.387	-3.33878	-0.882126	0
0.8293	-24.2295	74.0494	-3.94933	-5.15624	0
0.8300	-25.7552	77.1097	-2.42337	-6.37616	0
0.8307	-23.6205	80.772	-4.55946	-2.40834	0
0.8313	-21.4857	81.9761	-5.17001	-1.18842	0
0.8320	-21.4857	81.675	-0.592127	-1.18842	0
0.8327	-19.6523	82.3022	1.23869	-0.882126	0
0.8333	-17.5176	82.6032	-3.0335	-1.18842	0
0.8340	-16.9085	83.5062	-4.55946	-0.273039	0
0.8347	-15.0752	83.8072	-2.72864	1.55772	0
0.8353	-16.6009	81.374	-3.33878	0.642342	0
0.8360	-20.8767	79.8439	-4.25419	-1.79926	0
0.8367	-20.569	79.5429	-3.64405	-2.40834	0
0.8373	-18.7356	74.0494	-3.64405	-2.1038	0
0.8380	-21.7934	65.8217	-1.81281	-1.79926	0
0.8387	-23.3191	62.7614	1.23869	-3.01918	0
0.8393	-21.178	65.5206	1.23869	-5.15624	0
0.8400	-20.569	70.688	-0.28727	-6.07162	0
0.8407	-19.6523	75.8805	-0.897403	-5.15624	0
0.8413	-17.8252	77.7117	-3.64405	-1.79926	0
0.8420	-18.1266	76.1815	-4.25419	0.0332548	0
0.8427	-15.3828	76.1815	-1.20268	-2.40834	0
0.8433	-10.1966	78.9408	-0.592127	-2.1038	0
0.8440	-11.107	81.675	-3.33878	1.55772	0
0.8447	-15.0752	80.772	-3.0335	2.4731	0
0.8453	-15.9918	78.0127	-1.50796	2.16856	0
0.8460	-13.8571	75.8805	-1.81281	3.69478	0
0.8467	-11.4147	76.8087	-3.33878	1.55772	0
0.8473	-9.58129	79.8439	-3.0335	-0.882126	0
0.8480	-12.3314	78.6398	-0.897403	0.337798	0
0.8487	-14.7738	72.2182	1.23869	1.86402	0
0.8493	-12.6327	65.5206	0.323283	1.86402	0
0.8500	-9.27991	61.5322	-0.897403	2.7794	0
0.8507	-7.75419	58.196	-1.50796	2.16856	0
0.8513	-7.13888	54.2075	-0.592127	-0.273039	0
0.8520	-7.75419	47.811	0.628559	-1.79926	0
0.8527	-6.8375	41.3894	0.628559	-1.49296	0
0.8533	-4.08743	37.125	-1.20268	0.0332548	0
0.8540	-5.00412	32.5596	-3.33878	5.221	0
0.8547	-8.67088	24.9089	-3.64405	8.88252	0
0.8553	-6.8375	17.5842	-2.42337	6.13638	0
0.8560	-3.17702	11.4887	-0.592127	3.99932	0
0.8567	-2.26033	6.59722	1.23869	8.27168	0
0.8573	-0.734607	3.86301	0.933835	10.1042	0
0.8580	1.09877	0.501689	-1.81281	4.9147	0
0.8587	0.182082	-1.9315	-1.50796	1.55772	0
0.8593	-0.734607	-2.53353	0.323283	0.337798	0
0.8600	1.09877	-4.6908	-1.50796	-3.01918	0
0.8607	1.40015	-10.7863	-2.72864	-6.68071	0
0.8613	1.09877	-14.4487	0.323283	-8.51322	0
0.8620	2.31684	-14.7497	0.933835	-10.9531	0
0.8627	3.23353	-19.014	-1.50796	-12.7856	0
0.8633	3.23353	-26.0377	-0.28727	-14.6163	0
0.8640	4.15022	-17.509	0.323283	-15.5317	0
0.8647	4.75925	-17.509	-2.11809	-15.5317	0
0.8653	4.15022	-17.509	-1.20268	-16.1426	0
0.8660	3.84256	-17.509	1.23869	-14.6163	0
0.8667	2.6245	-17.509	0.628559	-10.0377	0
0.8673	2.31684	-17.509	0.323283	-9.12231	0
0.8680	4.15022	-17.509	1.23869	-10.6485	0
0.8687	5.67594	-17.509	-0.897403	-7.59609	0
0.8693	4.45787	-17.509	-2.42337	-4.5454	0
0.8700	0.791116	-17.509	-0.897403	-5.46078	0
0.8707	-1.03598	-17.509	-1.20268	-3.63002	0
0.8713	0.489738	-17.509	-1.81281	-1.18842	0
0.8720	0.489738	-17.509	1.23869	-4.84994	0
0.8727	-1.34364	-17.509	3.06993	-7.59609	0
0.8733	-0.125574	-17.509	0.0180067	-5.46078	0
0.8740	3.23353	-17.509	-2.11809	-6.07162	0
0.8747	3.23353	-17.509	1.23869	-8.20693	0
0.8753	1.70781	-17.509	5.81658	-6.987	0
0.8760	1.70781	-17.509	4.90075	-6.37616	0
0.8767	1.70781	-17.509	-0.592127	-9.4286	0
0.8773	1.70781	-17.509	-2.42337	-11.2594	0
0.8780	1.70781	-17.509	-0.592127	-9.4286	0
0.8787	1.70781	-17.509	-1.81281	-6.37616	0
0.8793	1.70781	-17.509	-4.25419	-5.76533	0
0.8800	1.70781	-17.509	-1.50796	-7.90238	0
0.8807	1.70781	-17.509	1.23869	-10.9531	0
0.8813	1.70781	-17.509	-0.592127	-10.9531	0
0.8820	1.70781	-17.509	-0.592127	-8.51322	0
0.8827	1.70781	-17.509	2.45938	-7.29154	0
0.8833	1.70781	-17.509	0.933835	-8.51322	0
0.8840	1.70781	-17.509	-3.0335	-9.73314	0
0.8847	1.70781	-17.509	-2.42337	-9.12231	0
0.8853	1.70781	-17.509	-0.897403	-7.90238	0
0.8860	1.70781	-17.509	-0.897403	-7.29154	0
0.8867	1.70781	-17.509	2.76466	-9.12231	0
0.8873	1.70781	-17.509	5.81658	-13.701	0
0.8880	19.7151	-12.9185	3.06993	-17.3625	0
0.8887	22.7666	2.93488	-0.28727	-17.3625	0
0.8893	23.3756	13.9219	-1.50796	-14.3101	0
0.8900	19.7151	23.0777	-3.0335	-11.8685	0
0.8907	20.0165	42.9195	-2.42337	-12.7856	0
0.8913	23.3756	65.5206	-0.592127	-13.0901	0
0.8920	23.9846	80.471	-1.20268	-10.344	0
0.8927	26.1194	96.3244	-1.20268	-8.81776	0
0.8933	34.0556	115.564	-2.11809	-11.5639	0
0.8940	38.6328	130.816	-4.25419	-13.3947	0
0.8947	36.1904	145.766	-2.42337	-13.0901	0
0.8953	34.9723	163.777	1.23869	-14.3101	0
0.8960	37.7161	181.486	0.323283	-14.9209	0
0.8967	38.6328	200.4	-1.20268	-14.0055	0
0.8973	37.1071	222.374	-0.592127	-14.6163	0
0.8980	35.28	240.987	-0.592127	-13.701	0
0.8987	33.4466	250.744	-0.592127	-9.73314	0
0.8993	31.6132	254.708	1.23869	-8.51322	0
0.9000	30.7028	258.37	2.45938	-10.9531	0
0.9007	30.7028	263.563	2.15452	-10.9531	0
0.9013	31.9209	269.357	0.933835	-7.29154	0
0.9020	31.6132	275.779	1.23869	-3.93456	0
0.9027	30.7028	279.14	2.45938	-1.79926	0
0.9033	30.7028	283.103	2.15452	-1.79926	0
0.9040	30.7028	293.463	0.323283	-1.49296	0
0.9047	31.6132	299.584	-0.28727	1.25318	0
0.9053	31.9209	295.621	0.628559	3.69478	0
0.9060	29.4785	292.56	-0.28727	3.69478	0
0.9067	27.3437	291.03	-0.592127	3.08394	0
0.9073	28.2604	284.935	3.06993	3.39024	0
0.9080	25.818	280.971	3.06993	3.69478	0
0.9087	21.5422	277.61	-1.50796	3.69478	0
0.9093	21.5422	265.695	-2.11809	2.7794	0
0.9100	19.7151	252.877	1.23869	0.337798	0
0.9107	13.3046	243.721	0.323283	0.948636	0
0.9113	13.9136	230	1.23869	3.39024	0
0.9120	16.965	210.459	4.90075	2.16856	0
0.9127	12.3879	191.244	3.98534	0.0332548	0
0.9133	8.72739	172.631	0.323283	1.55772	0
0.9140	11.7788	158.885	-0.897403	4.9147	0
0.9147	12.3879	153.091	-2.72864	6.44092	0
0.9153	9.64408	146.995	-2.42337	6.44092	0
0.9160	10.2531	137.839	0.933835	7.6626	0
0.9167	9.33642	134.177	0.628559	9.7979	0
0.9173	4.45787	134.779	-1.50796	12.2395	0
0.9180	3.23353	128.984	1.23869	12.8503	0
0.9187	5.06691	118.298	2.45938	11.935	0
0.9193	2.92587	113.733	1.23869	12.544	0
0.9200	2.6245	110.974	1.23869	13.4594	0
0.9207	7.50932	104.577	-0.28727	11.935	0
0.9213	9.64408	99.9867	-0.592127	13.4594	0
0.9220	7.20166	96.0234	2.15452	18.3426	0
0.9227	5.67594	86.2655	2.76466	19.258	0
0.9233	4.15022	78.0127	2.15452	19.8688	0
0.9240	2.6245	76.1815	4.90075	23.8367	0
0.9247	3.54118	68.8569	3.68006	24.752	0
0.9253	4.15022	55.4367	-2.11809	24.1412	0
0.9260	3.23353	44.1487	-0.592127	27.8027	0
0.9267	2.92587	38.0531	3.06993	30.2443	0
0.9273	1.70781	33.1617	0.628559	29.0244	0
0.9280	-0.426951	26.74	-1.81281	30.8552	0
0.9287	-2.26033	21.8737	-0.592127	32.0768	0
0.9293	-5.31178	19.4154	-1.20268	29.329	0
0.9300	-8.05557	12.7178	-2.42337	25.972	0
0.9307	-9.27991	5.09215	-0.592127	22.615	0
0.9313	-8.97226	7.22433	1.84925	18.3426	0
0.9320	-7.75419	13.0188	0.628559	17.4272	0
0.9327	-8.05557	12.0907	-1.50796	19.258	0
0.9333	-9.88895	10.5856	-1.20268	21.3951	0
0.9340	-8.97226	11.4887	0.323283	21.6996	0
0.9347	-7.75419	7.82636	-0.897403	19.258	0
0.9353	-9.58129	-0.72745	-2.42337	19.8688	0
0.9360	13.9136	230	0.628559	22.3104	0
0.9367	13.9136	230	1.23869	22.3104	0
0.9373	13.9136	230	-3.33878	22.615	0
0.9380	13.9136	230	-2.42337	23.2258	0
0.9387	13.9136	230	2.15452	20.1734	0
0.9393	13.9136	230	1.54397	19.5643	0
0.9400	13.9136	230	-0.592127	22.615	0
0.9407	13.9136	230	0.933835	20.4797	0
0.9413	13.9136	230	0.628559	17.4272	0
0.9420	13.9136	230	-1.20268	19.8688	0
0.9427	13.9136	230	-0.28727	19.258	0
0.9433	13.9136	230	-0.592127	16.5119	0
0.9440	13.9136	230	-2.11809	18.0381	0
0.9447	13.9136	230	-0.28727	14.6811	0
0.9453	13.9136	230	0.323283	6.13638	0
0.9460	13.9136	230	-1.81281	3.39024	0
0.9467	13.9136	230	0.323283	2.7794	0
0.9473	13.9136	230	4.29062	0.0332548	0
0.9480	13.9136	230	2.76466	1.55772	0
0.9487	13.9136	230	-1.50796	3.39024	0
0.9493	13.9136	230	-1.50796	0.337798	0
0.9500	13.9136	230	-1.20268	-0.273039	0
0.9507	13.9136	230	-2.42337	0.0332548	0
0.9513	13.9136	230	-3.0335	-2.71464	0
0.9520	13.9136	230	-1.20268	-1.79926	0
0.9527	13.9136	230	0.933835	1.55772	0
0.9533	13.9136	230	1.84925	-2.40834	0
0.9540	13.9136	230	1.54397	-5.46078	0
0.9547	13.9136	230	0.323283	-1.49296	0
0.9553	13.9136	230	-1.50796	0.0332548	0
0.9560	13.9136	230	-2.72864	-3.32373	0
0.9567	13.9136	230	-0.897403	-5.76533	0
0.9573	13.9136	230	-0.592127	-8.81776	0
0.9580	13.9136	230	-2.42337	-12.1747	0
0.9587	13.9136	230	-0.897403	-10.9531	0
0.9593	13.9136	230	2.45938	-10.9531	0
0.9600	-9.27991	-108.44	0.323283	-17.0579	0
0.9607	-9.27991	-98.9833	-4.25419	-20.7195	0
0.9613	-8.67088	-93.4898	-3.64405	-20.1086	0
0.9620	-9.27991	-89.5265	-1.50796	-20.4149	0
0.9627	-8.97226	-89.2255	-1.81281	-19.1932	0
0.9633	-5.92081	-92.8878	-0.592127	-15.5317	0
0.9640	-3.4784	-93.1888	2.15452	-16.4471	0
0.9647	-5.92081	-93.4898	-0.592127	-20.1086	0
0.9653	-8.05557	-95.923	-4.25419	-19.1932	0
0.9660	-6.8375	-96.8512	-1.81281	-18.5824	0
0.9667	-7.44653	-98.9833	0.323283	-18.8887	0
0.9673	-7.75419	-103.248	-1.20268	-16.4471	0
0.9680	-7.13888	-102.345	-1.20268	-15.5317	0
0.9687	-9.58129	-100.814	-0.28727	-16.4471	0
0.9693	-9.88895	-105.079	-1.50796	-13.701	0
0.9700	-5.00412	-107.838	-1.50796	-11.8685	0
0.9707	-2.56171	-106.609	0.0180067	-15.2254	0
0.9713	-5.00412	-106.609	0.0180067	-17.9733	0
0.9720	-5.00412	-106.609	-0.28727	-18.8887	0
0.9727	-5.00412	-106.609	-1.20268	-20.1086	0
0.9733	-5.00412	-106.609	-2.42337	-19.8041	0
0.9740	-5.00412	-106.609	-1.81281	-19.1932	0
0.9747	-5.00412	-106.609	-1.20268	-21.3303	0
0.9753	-5.00412	-106.609	-1.50796	-21.024	0
0.9760	-5.00412	-106.609	0.0180067	-16.4471	0
0.9767	-5.00412	-106.609	0.933835	-13.3947	0
0.9773	-5.00412	-106.609	0.0180067	-14.3101	0
0.9780	-5.00412	-106.609	0.323283	-15.5317	0
0.9787	-5.00412	-106.609	1.54397	-15.5317	0
0.9793	-5.00412	-106.609	1.23869	-15.5317	0
0.9800	-5.00412	-106.609	1.23869	-15.5317	0
0.9807	-5.00412	-106.609	-0.897403	-11.8685	0
0.9813	-5.00412	-106.609	-2.42337	-9.12231	0
0.9820	-5.00412	-106.609	0.933835	-10.0377	0
0.9827	-5.00412	-106.609	1.84925	-10.0377	0
0.9833	-5.00412	-106.609	-1.81281	-8.81776	0
0.9840	4.15022	-32.7603	-1.20268	-10.6485	0
0.9847	5.67594	-33.6634	0.0180067	-12.7856	0
0.9853	6.28498	-36.1216	-3.64405	-11.8685	0
0.9860	3.23353	-43.1453	-4.25419	-10.344	0
0.9867	1.40015	-45.2775	-0.897403	-7.59609	0
0.9873	2.6245	-44.3493	-1.50796	-5.76533	0
0.9880	3.23353	-48.6388	-1.50796	-5.76533	0
0.9887	4.75925	-52.3011	1.23869	-4.5454	0
0.9893	7.50932	-49.2408	1.23869	-4.5454	0
0.9900	4.15022	-45.5785	0.628559	-9.73314	0
0.9907	-1.34364	-42.8192	0.628559	-12.4793	0
0.9913	0.791116	-39.1569	-0.592127	-10.6485	0
0.9920	2.6245	-34.5915	1.54397	-10.0377	0
0.9927	0.489738	-26.3387	6.42671	-9.73314	0
0.9933	2.92587	-16.2798	3.06993	-7.29154	0
0.9940	7.50932	-10.7863	-4.86474	-6.37616	0
0.9947	6.59263	-10.4853	-3.64405	-6.07162	0
0.9953	5.06691	-8.02703	2.45938	-3.63002	0
0.9960	6.28498	-5.59384	1.23869	-4.5454	0
0.9967	6.89401	-6.19586	-3.64405	-6.37616	0
0.9973	5.9836	-5.89485	-4.55946	-3.63002	0
0.9980	5.06691	-3.76267	-2.42337	-0.882126	0
0.9987	4.75925	-3.46166	0.933835	-3.01918	0
0.9993	6.14684	-5.71926	2.75795	-2.15806	0
1.0000	4.92878	-2.95997	0.316583	-0.938134	0
1.0007	3.0954	0.401352	-0.29397	-1.24268	0
1.0013	2.17871	-0.526774	1.84255	0.892628	0
1.0020	2.17871	-3.58708	-0.29397	2.1143	0
1.0027	2.17871	-5.09215	-3.65075	-3.07519	0
1.0033	1.87733	-2.35794	-1.81951	-4.59966	0
1.0040	0.351607	2.53353	0.621859	0.892628	0
1.0047	-1.48177	6.79789	0.621859	3.02968	0
1.0053	-2.39846	12.8934	0.0113065	2.41885	0
1.0060	-1.48177	19.6161	-1.20938	5.77583	0
1.0067	3.0954	24.2065	0.621859	8.21743	0
1.0073	5.53781	27.5428	6.11474	6.99575	0
1.0080	0.960641	31.2051	6.11474	5.77583	0
1.0087	-3.61653	30.6031	1.84255	5.16499	0
1.0093	-1.78315	27.8688	1.23199	5.77583	0
1.0100	0.351607	28.1699	2.45268	5.16499	0
1.0107	0.652984	27.8688	2.45268	2.1143	0
1.0113	1.87733	24.5075	2.45268	1.50347	0
1.0120	2.17871	24.5075	0.316583	5.16499	0
1.0127	1.56967	27.5428	-0.29397	6.99575	0
1.0133	2.17871	26.9407	2.45268	6.38666	0
1.0140	0.652984	23.2784	0.621859	3.94507	0
1.0147	-1.48177	19.315	-2.12479	1.50347	0
1.0153	0.351607	17.1829	1.53727	4.24961	0
1.0160	0.0439509	17.7849	1.84255	7.91113	0
1.0167	-4.22556	19.6161	-1.81951	5.77583	0
1.0173	-5.14225	19.014	-0.904103	6.08037	0
1.0180	-3.30887	18.713	0.621859	9.74365	0
1.0187	-4.22556	20.8452	0.926716	7.91113	0
1.0193	-4.22556	24.2065	4.28392	4.24961	0
1.0200	-2.39846	27.2417	5.5046	6.08037	0
1.0207	-2.39846	32.4342	2.45268	7.91113	0
1.0213	-2.39846	37.9277	2.45268	6.38666	0
1.0220	-1.48177	39.7589	3.06323	3.94507	0
1.0227	-3.0075	41.5901	0.926716	3.33423	0
1.0233	-5.14225	45.2524	0.316583	5.47128	0
1.0240	-3.30887	45.5534	0.0113065	7.30205	0
1.0247	0.351607	39.7589	-2.12479	5.77583	0
1.0253	2.17871	35.1935	-3.65075	4.24961	0
1.0260	0.351607	35.1935	-3.95603	5.47128	0
1.0267	-2.09081	36.0966	-1.51466	6.08037	0
1.0273	-1.17412	34.8674	1.23199	4.86045	0
1.0280	0.652984	30.9041	-1.81951	5.16499	0
1.0287	-0.257427	27.8688	-3.34548	6.38666	0
1.0293	0.0439509	25.1096	1.53727	6.08037	0
1.0300	2.17871	19.6161	2.45268	6.69121	0
1.0307	2.17871	14.1226	-1.20938	7.30205	0
1.0313	1.2683	11.3884	0.926716	4.5559	0
1.0320	2.79402	5.56875	2.14782	0.28179	0
1.0327	4.01209	-0.526774	-2.12479	-1.24268	0
1.0333	0.351607	4.66571	-2.12479	-2.46435	0
1.0340	-5.44991	11.9904	1.53727	-5.2105	0
1.0347	-7.58467	8.32804	1.23199	-6.43042	0
1.0353	-5.75129	4.96673	0.316583	-6.12588	0
1.0360	-4.53322	9.55718	0.316583	-6.12588	0
1.0367	-3.30887	13.2195	-0.598827	-4.29511	0
1.0373	-1.48177	14.1226	-0.904103	-1.24268	0
1.0380	-3.61653	13.8215	-0.29397	-1.24268	0
1.0387	-5.75129	12.8934	-0.904103	-1.24268	0
1.0393	-3.0075	13.2195	0.316583	0.892628	0
1.0400	-0.872739	11.6894	2.45268	2.41885	0
1.0407	-1.48177	9.8582	3.06323	-0.327297	0
1.0413	0.0439509	15.3517	2.45268	-3.37973	0
1.0420	-0.257427	20.5442	0.316583	-3.07519	0
1.0427	-3.61653	20.5442	-0.598827	-1.85352	0
1.0433	-3.30887	25.1096	0.621859	-3.68428	0
1.0440	-0.565083	30.9041	0.316583	-3.37973	0
1.0447	-1.78315	28.4709	-2.12479	0.588084	0
1.0453	-3.30887	27.5428	-2.12479	1.50347	0
1.0460	-0.872739	29.7	-2.12479	2.1143	0
1.0467	1.2683	26.3387	-2.12479	5.16499	0
1.0473	1.56967	23.5794	-2.12479	4.5559	0
1.0480	1.2683	22.3754	-3.34548	1.19892	0
1.0487	0.0439509	16.8819	-4.87144	3.33423	0
1.0493	-1.48177	12.2914	-3.65075	6.69121	0
1.0500	-1.48177	10.4602	-3.0402	6.38666	0
1.0507	-0.257427	6.79789	-3.34548	6.08037	0
1.0513	-1.78315	6.79789	-0.904103	4.24961	0
1.0520	-3.61653	5.89485	0.621859	2.41885	0
1.0527	-3.30887	-3.88809	-0.904103	3.33423	0
1.0533	-4.8346	-7.24941	-1.20938	3.63877	0
1.0540	-6.66798	0.401352	-1.20938	1.50347	0
1.0547	-1.78315	3.73759	-2.12479	3.33423	0
1.0553	1.2683	3.73759	-1.20938	5.47128	0
1.0560	-4.22556	9.8582	-0.29397	3.33423	0
1.0567	-6.36032	16.8819	-2.12479	1.19892	0
1.0573	-2.39846	24.5075	-2.12479	3.94507	0
1.0580	-1.48177	32.4342	-1.20938	5.47128	0
1.0587	-1.48177	33.6634	-2.12479	1.80801	0
1.0593	-0.565083	31.2051	-3.0402	-1.24268	0
1.0600	-1.17412	32.7352	-3.95603	1.80801	0
1.0607	-1.48177	31.8322	-4.56616	5.77583	0
1.0613	-0.565083	27.8688	-3.34548	4.86045	0
1.0620	-0.872739	27.8688	-2.73534	3.33423	0
1.0627	-1.48177	26.9407	-3.95603	5.47128	0
1.0633	-2.09081	24.5075	-3.0402	6.38666	0
1.0640	-3.92419	24.2065	-1.20938	4.5559	0
1.0647	-3.92419	20.8452	-0.29397	3.33423	0
1.0653	-2.39846	17.4839	-0.904103	3.33423	0
1.0660	-3.0075	20.2181	-1.20938	4.86045	0
1.0667	-2.69984	22.3754	0.621859	8.21743	0
1.0673	0.0439509	19.9171	5.19933	9.13281	0
1.0680	0.351607	22.3754	3.67336	5.47128	0
1.0687	0.0439509	27.2417	-2.73534	2.41885	0
1.0693	0.652984	27.5428	-2.43007	2.41885	0
1.0700	-0.257427	24.8085	0.621859	1.50347	0
1.0707	-1.17412	24.5075	-0.904103	-1.54897	0
1.0713	-0.565083	26.9407	-1.20938	-4.29511	0
1.0720	-1.48177	25.7116	1.23199	-4.59966	0
1.0727	-3.0075	21.4472	0.621859	-1.54897	0
1.0733	-3.30887	19.014	0.621859	1.50347	0
1.0740	-3.30887	17.1829	1.53727	3.63877	0
1.0747	-2.39846	12.2914	0.621859	5.16499	0
1.0753	-0.257427	7.72602	-0.29397	5.47128	0
1.0760	-0.565083	4.96673	0.0113065	3.94507	0
1.0767	-3.30887	2.53353	-1.20938	0.892628	0
1.0773	-3.30887	-1.42981	-0.598827	-1.85352	0
1.0780	-0.565083	-8.75448	0.621859	-0.633591	0
1.0787	-0.257427	-13.646	-0.29397	4.86045	0
1.0793	-3.61653	-12.4168	1.84255	6.38666	0
1.0800	-6.66798	-14.248	3.36851	3.94507	0
1.0807	-7.27701	-21.2716	-1.20938	2.72339	0
1.0813	-8.80273	-24.0309	-3.0402	1.80801	0
1.0820	-11.5528	-23.7048	0.621859	0.892628	0
1.0827	-11.5528	-27.0661	1.53727	4.24961	0
1.0833	-10.0271	-29.1983	1.53727	7.30205	0
1.0840	-10.9438	-26.7651	3.67336	4.5559	0
1.0847	-12.4695	-22.5008	3.67336	2.41885	0
1.0853	-13.3799	-16.7063	1.84255	4.5559	0
1.0860	-15.5209	-11.2128	1.84255	6.69121	0
1.0867	-16.13	-7.85144	2.75795	5.77583	0
1.0873	-15.5209	-2.35794	4.28392	3.94507	0
1.0880	-16.13	4.06368	4.28392	3.94507	0
1.0887	-14.9056	5.89485	1.53727	5.77583	0
1.0893	-13.0785	7.39992	0.316583	5.77583	0
1.0900	-13.6876	13.5205	0.926716	6.38666	0
1.0907	-15.2133	18.3869	2.45268	9.74365	0
1.0913	-15.8223	19.315	5.19933	9.43735	0
1.0920	-15.8223	20.2181	4.89405	4.86045	0
1.0927	-14.2966	20.8452	3.36851	5.16499	0
1.0933	-14.2966	22.3754	3.67336	7.91113	0
1.0940	-16.13	26.0377	1.23199	5.47128	0
1.0947	-15.2133	28.1699	-1.81951	2.72339	0
1.0953	-12.4695	27.5428	0.0113065	3.33423	0
1.0960	-11.5528	26.9407	0.621859	3.33423	0
1.0967	-11.8542	26.9407	-0.29397	4.24961	0
1.0973	-11.5528	26.9407	2.45268	4.5559	0
1.0980	-10.0271	26.6397	1.84255	2.72339	0
1.0987	-5.14225	26.3387	-3.0402	3.33423	0
1.0993	-4.22556	26.6397	-2.12479	4.24961	0
1.1000	-8.1937	26.9407	1.23199	1.80801	0
1.1007	-7.88604	26.3387	0.316583	0.588084	0
1.1013	-4.53322	25.1096	0.316583	0.892628	0
1.1020	-5.14225	22.3754	2.45268	0.28179	0
1.1027	-5.75129	16.2547	3.97864	0.588084	0
1.1033	-3.30887	14.1226	5.19933	3.02968	0
1.1040	-3.30887	14.1226	3.36851	2.41885	0
1.1047	-3.30887	14.1226	0.0113065	-0.0227533	0
1.1053	-3.30887	14.1226	0.621859	-0.633591	0
1.1060	-3.30887	14.1226	2.14782	-0.633591	0
1.1067	-3.30887	14.1226	0.926716	-0.327297	0
1.1073	-3.30887	14.1226	0.621859	1.19892	0
1.1080	-3.30887	14.1226	1.23199	1.50347	0
1.1087	-3.30887	14.1226	0.621859	0.28179	0
1.1093	-3.30887	14.1226	0.621859	0.28179	0
1.1100	-3.30887	14.1226	1.53727	1.80801	0
1.1107	-3.30887	14.1226	0.0113065	1.50347	0
1.1113	-3.30887	14.1226	-2.12479	-1.54897	0
1.1120	-3.30887	14.1226	-1.20938	-3.68428	0
1.1127	-3.30887	14.1226	1.53727	-3.99057	0
1.1133	-3.30887	14.1226	0.621859	-4.90595	0
1.1140	-3.30887	14.1226	-0.598827	-4.29511	0
1.1147	-3.30887	14.1226	2.75795	-2.15806	0
1.1153	-3.30887	14.1226	5.80988	-2.46435	0
1.1160	4.92878	14.1226	2.14782	-3.68428	0
1.1167	6.76216	14.1226	-1.20938	-3.99057	0
1.1173	12.2497	14.1226	0.0113065	-5.82133	0
1.1180	14.0831	14.1226	-0.598827	-6.43042	0
1.1187	12.865	14.1226	-1.81951	-4.59966	0
1.1193	16.8332	14.1226	0.316583	-5.2105	0
1.1200	20.4937	14.1226	0.316583	-4.90595	0
1.1207	16.8332	14.1226	-1.51466	1.19892	0
1.1213	15.3075	14.1226	-0.598827	3.63877	0
1.1220	19.577	14.1226	-0.598827	1.50347	0
1.1227	21.4104	14.1226	-2.43007	2.72339	0
1.1233	18.3589	14.1226	-0.598827	4.86045	0
1.1240	15.9165	14.1226	2.45268	3.94507	0
1.1247	14.6922	14.1226	0.926716	5.16499	0
1.1253	16.2179	14.1226	-0.904103	7.30205	0
1.1260	19.8846	14.1226	1.53727	4.5559	0
1.1267	20.186	14.1226	4.28392	1.50347	0
1.1273	16.8332	14.1226	2.45268	1.50347	0
1.1280	-3.30887	14.1226	-0.29397	-1.54897	0
1.1287	-3.30887	14.1226	-0.598827	-7.6521	0
1.1293	-3.30887	14.1226	-1.81951	-7.04126	0
1.1300	-3.30887	14.1226	-4.26089	-3.99057	0
1.1307	-3.30887	14.1226	-3.34548	-4.90595	0
1.1313	-3.30887	14.1226	-0.29397	-5.51504	0
1.1320	-3.30887	14.1226	-0.29397	-6.43042	0
1.1327	-3.30887	14.1226	-2.12479	-7.34755	0
1.1333	-3.30887	14.1226	-3.0402	-4.29511	0
1.1340	-3.30887	14.1226	-2.73534	-1.24268	0
1.1347	-3.30887	14.1226	-0.29397	-3.07519	0
1.1353	-3.30887	14.1226	0.0113065	-3.07519	0
1.1360	-3.30887	14.1226	-1.81951	-1.54897	0
1.1367	-3.30887	14.1226	-1.51466	-3.37973	0
1.1373	-3.30887	14.1226	0.0113065	-2.7689	0
1.1380	-3.30887	14.1226	0.0113065	1.80801	0
1.1387	-3.30887	14.1226	0.0113065	2.41885	0
1.1393	-3.30887	14.1226	0.621859	2.41885	0
1.1400	6.76216	44.3493	0.0113065	5.16499	0
1.1407	7.37119	51.0469	-2.43007	6.08037	0
1.1413	7.67257	55.9384	-3.95603	4.86045	0
1.1420	5.23643	63.5641	-3.0402	3.63877	0
1.1427	2.79402	73.949	-1.51466	1.80801	0
1.1433	3.0954	82.7788	-2.73534	0.588084	0
1.1440	5.84547	96.5251	-3.95603	1.50347	0
1.1447	7.98022	115.439	-3.0402	1.50347	0
1.1453	8.28788	129.185	-3.0402	0.588084	0
1.1460	7.67257	138.642	-3.0402	0.588084	0
1.1467	6.76216	151.46	-2.73534	1.50347	0
1.1473	7.37119	163.651	-2.12479	2.72339	0
1.1480	7.67257	173.434	-1.51466	3.94507	0
1.1487	6.14684	180.759	-1.51466	4.5559	0
1.1493	3.0954	185.625	-2.73534	4.24961	0
1.1500	1.87733	193.878	-2.73534	2.41885	0
1.1507	4.31974	204.238	-1.51466	4.24961	0
1.1513	6.14684	206.696	-0.29397	7.91113	0
1.1520	-3.30887	14.1226	1.23199	6.08037	0
1.1527	-3.30887	14.1226	1.53727	1.50347	0
1.1533	-3.30887	14.1226	-1.20938	0.892628	0
1.1540	-3.30887	14.1226	-2.12479	1.19892	0
1.1547	-3.30887	14.1226	-0.29397	1.19892	0
1.1553	-3.30887	14.1226	0.316583	3.33423	0
1.1560	-3.30887	14.1226	0.0113065	3.94507	0
1.1567	-3.30887	14.1226	0.316583	1.50347	0
1.1573	-3.30887	14.1226	-1.51466	1.50347	0
1.1580	-3.30887	14.1226	-4.26089	0.588084	0
1.1587	-3.30887	14.1226	-4.87144	-3.07519	0
1.1593	-3.30887	14.1226	-3.0402	-2.7689	0
1.1600	-3.30887	14.1226	-1.51466	0.28179	0
1.1607	-3.30887	14.1226	-0.29397	-0.327297	0
1.1613	-3.30887	14.1226	-0.904103	-3.07519	0
1.1620	-3.30887	14.1226	-3.0402	-4.90595	0
1.1627	-3.30887	14.1226	-1.20938	-3.99057	0
1.1633	-3.30887	14.1226	3.36851	-2.15806	0
1.1640	-3.30887	14.1226	2.75795	-2.46435	0
1.1647	-3.30887	14.1226	-0.598827	-2.7689	0
1.1653	-3.30887	14.1226	-1.20938	-0.633591	0
1.1660	-3.30887	14.1226	-1.81951	-0.938134	0
1.1667	-3.30887	14.1226	-3.95603	-2.46435	0
1.1673	-3.30887	14.1226	-3.34548	-0.633591	0
1.1680	-3.30887	14.1226	-2.12479	0.588084	0
1.1687	-3.30887	14.1226	-3.0402	-1.24268	0
1.1693	-3.30887	14.1226	-3.0402	-2.15806	0
1.1700	-3.30887	14.1226	-0.598827	-3.07519	0
1.1707	-3.30887	14.1226	2.14782	-4.90595	0
1.1713	-3.30887	14.1226	1.53727	-3.07519	0
1.1720	-3.30887	14.1226	-2.73534	-0.0227533	0
1.1727	-3.30887	14.1226	-2.73534	-1.24268	0
1.1733	-3.30887	14.1226	1.84255	-3.07519	0
1.1740	-3.30887	14.1226	1.84255	-1.24268	0
1.1747	-3.30887	14.1226	0.621859	0.28179	0
1.1753	-3.30887	14.1226	4.89405	-2.15806	0
1.1760	-3.92419	38.8559	5.19933	-3.99057	0
1.1767	-0.872739	36.0966	-0.29397	-3.37973	0
1.1773	0.960641	26.9407	-2.12479	-1.85352	0
1.1780	0.0439509	16.5558	-0.904103	-1.24268	0
1.1787	-0.257427	6.79789	-3.0402	-2.15806	0
1.1793	0.351607	-2.35794	-3.0402	-1.54897	0
1.1800	1.2683	-8.45347	0.0113065	-0.0227533	0
1.1807	1.87733	-17.6093	-0.29397	-0.633591	0
1.1813	-0.872739	-31.6566	-1.81951	-2.15806	0
1.1820	-6.05894	-45.3778	-0.598827	-0.327297	0
1.1827	-8.50136	-58.196	0.0113065	3.02968	0
1.1833	-6.97563	-71.6413	-0.29397	3.94507	0
1.1840	-6.05894	-84.1333	0.0113065	1.19892	0
1.1847	-7.58467	-99.4098	-0.29397	-3.07519	0
1.1853	-8.80273	-120.456	-1.20938	-4.29511	0
1.1860	-6.97563	-139.695	-0.29397	-1.85352	0
1.1867	-6.66798	-151.886	1.53727	-0.327297	0
1.1873	-9.11039	-159.512	3.67336	-1.24268	0
1.1880	-10.0271	-166.536	4.28392	-2.15806	0
1.1887	-8.80273	-178.451	2.45268	-1.54897	0
1.1893	-9.71942	-197.666	-0.29397	-0.327297	0
1.1900	-10.6361	-219.038	-1.20938	-1.54897	0
1.1907	-8.80273	-234.59	0.0113065	-5.82133	0
1.1913	-7.58467	-245.878	2.45268	-6.73671	0
1.1920	-6.97563	-256.263	1.84255	-6.12588	0
1.1927	-6.05894	-265.419	-0.904103	-7.34755	0
1.1933	-4.8346	-273.973	-1.20938	-6.43042	0
1.1940	-4.8346	-284.96	1.53727	-2.46435	0
1.1947	-6.05894	-300.512	2.14782	-2.15806	0
1.1953	-4.53322	-319.727	2.14782	-3.07519	0
1.1960	-0.872739	-341.099	2.14782	-2.15806	0
1.1967	0.351607	-362.471	1.53727	-1.24268	0
1.1973	-1.48177	-382.613	2.45268	0.588084	0
1.1980	-1.17412	-399.696	4.28392	1.50347	0
1.1987	1.87733	-409.755	4.28392	-0.938134	0
1.1993	2.48636	-411.912	3.97864	-3.99057	0
1.2000	1.2683	-416.779	3.67336	-3.68428	0
1.2007	2.17871	-433.56	1.53727	-3.07519	0
1.2013	5.23643	-452.499	1.23199	-3.68428	0
1.2020	5.53781	-460.426	2.45268	-5.51504	0
1.2027	4.31974	-459.823	0.621859	-7.34755	0
1.2033	4.31974	-455.835	-0.904103	-6.43042	0
1.2040	3.71071	-448.209	0.621859	-2.15806	0
1.2047	1.87733	-439.681	0.0113065	0.892628	0
1.2053	0.351607	-432.03	-0.29397	-0.938134	0
1.2060	0.960641	-423.2	1.53727	-3.07519	0
1.2067	1.87733	-409.454	0.926716	-2.15806	0
1.2073	2.17871	-392.672	-0.904103	-0.327297	0
1.2080	4.31974	-376.493	1.84255	1.80801	0
1.2087	7.98022	-359.41	4.28392	3.63877	0
1.2093	7.06353	-339.87	1.53727	0.892628	0
1.2100	2.48636	-323.389	-0.29397	-3.07519	0
1.2107	1.56967	-311.198	2.75795	-3.99057	0
1.2113	2.48636	-295.319	5.80988	-6.12588	0
1.2120	2.48636	-295.319	5.19933	-7.95664	0
1.2127	2.48636	-295.319	3.36851	-3.99057	0
1.2133	2.48636	-295.319	3.36851	-2.15806	0
1.2140	2.48636	-295.319	2.45268	-4.59966	0
1.2147	2.48636	-295.319	0.316583	-2.15806	0
1.2153	2.48636	-295.319	-1.20938	0.588084	0
1.2160	2.48636	-295.319	-0.29397	-3.07519	0
1.2167	2.48636	-295.319	0.926716	-5.2105	0
1.2173	2.48636	-295.319	0.926716	-2.46435	0
1.2180	2.48636	-295.319	0.621859	-0.327297	0
1.2187	2.48636	-295.319	0.621859	-0.0227533	0
1.2193	2.48636	-295.319	0.316583	0.588084	0
1.2200	2.48636	-295.319	-1.20938	-1.24268	0
1.2207	2.48636	-295.319	-0.598827	-3.07519	0
1.2213	2.48636	-295.319	1.23199	-0.938134	0
1.2220	2.48636	-295.319	-0.29397	0.892628	0
1.2227	2.48636	-295.319	0.316583	0.28179	0
1.2233	2.48636	-295.319	4.28392	0.28179	0
1.2240	2.17871	20.8452	3.97864	0.588084	0
1.2247	1.2683	32.4342	-0.598827	-0.938134	0
1.2253	5.84547	40.988	-1.20938	-0.327297	0
1.2260	6.76216	52.5771	0.0113065	1.80801	0
1.2267	3.0954	65.3952	0.621859	0.588084	0
1.2273	3.0954	76.3822	1.23199	-0.938134	0
1.2280	6.76216	88.2723	0.0113065	1.19892	0
1.2287	7.67257	100.187	-1.20938	1.50347	0
1.2293	5.84547	105.681	-2.12479	-0.327297	0
1.2300	5.53781	107.813	-3.0402	1.19892	0
1.2307	6.14684	114.837	-3.34548	5.16499	0
1.2313	4.62112	122.161	-2.12479	6.38666	0
1.2320	3.71071	124.896	-0.29397	4.86045	0
1.2327	4.92878	128.257	1.53727	4.24961	0
1.2333	5.53781	131.317	0.621859	6.69121	0
1.2340	4.62112	129.486	-1.51466	6.69121	0
1.2347	3.0954	129.486	-1.20938	2.72339	0
1.2353	2.79402	135.883	0.926716	2.1143	0
1.2360	2.17871	140.473	0.0113065	4.24961	0
1.2367	0.351607	140.473	-2.12479	4.86045	0
1.2373	-0.565083	142.003	-2.12479	4.5559	0
1.2380	1.2683	146.569	-1.20938	2.72339	0
1.2387	3.71071	149.002	0.0113065	-1.24268	0
1.2393	3.40305	152.99	0.0113065	-1.54897	0
1.2400	3.71071	160.315	-0.904103	0.588084	0
1.2407	5.84547	164.278	-0.904103	1.80801	0
1.2413	5.84547	163.35	-0.904103	2.72339	0
1.2420	4.01209	165.482	-1.20938	4.24961	0
1.2427	2.17871	169.772	1.23199	3.33423	0
1.2433	0.960641	175.265	3.36851	0.892628	0
1.2440	1.87733	184.421	1.84255	0.588084	0
1.2447	4.31974	191.746	-1.20938	0.588084	0
1.2453	4.01209	193.577	-1.20938	-1.24268	0
1.2460	2.79402	200.902	0.621859	-3.07519	0
1.2467	4.62112	210.96	0.926716	-0.938134	0
1.2473	5.84547	212.792	0.621859	1.50347	0
1.2480	5.84547	212.792	0.0113065	1.80801	0
1.2487	5.84547	212.792	-1.81951	3.33423	0
1.2493	5.84547	212.792	-3.34548	5.77583	0
1.2500	5.84547	212.792	-1.51466	4.86045	0
1.2507	5.84547	212.792	0.316583	2.41885	0
1.2513	5.84547	212.792	-0.904103	-0.327297	0
1.2520	5.84547	212.792	-1.51466	-1.85352	0
1.2527	5.84547	212.792	-0.29397	-0.327297	0
1.2533	5.84547	212.792	-0.29397	1.50347	0
1.2540	5.84547	212.792	-1.81951	1.80801	0
1.2547	5.84547	212.792	-2.12479	3.94507	0
1.2553	5.84547	212.792	-1.20938	5.16499	0
1.2560	5.84547	212.792	0.621859	1.50347	0
1.2567	5.84547	212.792	2.14782	-2.15806	0
1.2573	5.84547	212.792	0.621859	-2.46435	0
1.2580	5.84547	212.792	-2.12479	-3.99057	0
1.2587	5.84547	212.792	-1.81951	-6.43042	0
1.2593	5.84547	212.792	2.75795	-8.56748	0
1.2600	5.84547	212.792	5.19933	-11.0091	0
1.2607	5.84547	212.792	0.316583	-13.7552	0
1.2613	5.84547	212.792	-3.0402	-15.2814	0
1.2620	5.84547	212.792	-0.598827	-14.6706	0
1.2627	5.84547	212.792	0.0113065	-12.8398	0
1.2633	5.84547	212.792	-2.73534	-11.3136	0
1.2640	5.84547	212.792	-3.0402	-8.87202	0
1.2647	5.84547	212.792	-1.20938	-7.34755	0
1.2653	5.84547	212.792	1.23199	-8.87202	0
1.2660	5.84547	212.792	1.53727	-9.48286	0
1.2667	5.84547	212.792	-1.20938	-5.82133	0
1.2673	5.84547	212.792	-1.20938	-3.99057	0
1.2680	5.84547	212.792	0.316583	-5.82133	0
1.2687	5.84547	212.792	-0.904103	-5.82133	0
1.2693	5.84547	212.792	-1.51466	-3.07519	0
1.2700	5.84547	212.792	-0.29397	-2.15806	0
1.2707	5.84547	212.792	-0.29397	-1.24268	0
1.2713	5.84547	212.792	0.621859	0.892628	0
1.2720	5.84547	212.792	3.06323	2.41885	0
1.2727	5.84547	212.792	0.621859	1.50347	0
1.2733	5.84547	212.792	-1.51466	0.28179	0
1.2740	5.84547	212.792	0.621859	-0.327297	0
1.2747	5.84547	212.792	0.316583	2.1143	0
1.2753	5.84547	212.792	-2.43007	3.94507	0
1.2760	5.84547	212.792	-1.20938	2.72339	0
1.2767	5.84547	212.792	0.621859	1.80801	0
1.2773	5.84547	212.792	-1.20938	3.02968	0
1.2780	5.84547	212.792	-0.29397	1.80801	0
1.2787	5.84547	212.792	2.14782	-0.327297	0
1.2793	5.84547	212.792	0.0113065	-0.0227533	0
1.2800	5.84547	212.792	-2.12479	-0.0227533	0
1.2807	5.84547	212.792	0.621859	-1.24268	0
1.2813	5.84547	212.792	2.75795	-2.15806	0
1.2820	5.84547	212.792	1.23199	-0.633591	0
1.2827	5.84547	212.792	2.45268	1.50347	0
1.2833	5.84547	212.792	5.19933	0.588084	0
1.2840	1.2683	-3.58708	3.97864	-2.15806	0
1.2847	3.40305	-6.02027	1.23199	0.28179	0
1.2853	1.87733	-10.5856	-0.29397	3.33423	0
1.2860	0.351607	-15.4771	-0.904103	2.1143	0
1.2867	0.960641	-17.3083	-0.904103	2.41885	0
1.2873	-1.48177	-19.4405	0.0113065	5.47128	0
1.2880	-5.44991	-24.0309	0.926716	4.86045	0
1.2887	-3.0075	-26.7651	0.621859	2.72339	0
1.2893	0.652984	-27.6933	-2.43007	2.1143	0
1.2900	-1.17412	-29.8254	-2.12479	-2.15806	0
1.2907	-2.69984	-33.4878	3.06323	-3.99057	0
1.2913	0.960641	-37.7521	2.14782	0.588084	0
1.2920	3.40305	-41.7155	-3.34548	2.72339	0
1.2927	2.17871	-41.7155	-1.20938	0.588084	0
1.2933	2.79402	-39.8843	2.45268	1.80801	0
1.2940	4.01209	-41.4145	-0.904103	4.24961	0
1.2947	3.40305	-43.5466	-0.29397	4.24961	0
1.2953	1.87733	-42.6436	4.89405	6.08037	0
1.2960	0.652984	-39.8843	2.45268	7.60659	0
1.2967	-0.565083	-35.3189	-1.81951	7.30205	0
1.2973	-0.872739	-33.4878	-0.904103	9.74365	0
1.2980	0.351607	-36.222	-0.598827	12.4898	0
1.2987	3.40305	-38.3542	-2.12479	12.1852	0
1.2993	5.53781	-37.4511	-1.20938	9.74365	0
1.3000	4.62112	-40.5114	0.0113065	3.63877	0
1.3007	1.87733	-47.209	-0.29397	-2.7689	0
1.3013	0.0439509	-52.7025	-0.29397	-4.59966	0
1.3020	-0.565083	-56.6658	0.316583	-7.34755	0
1.3027	0.351607	-59.1241	-1.81951	-10.3982	0
1.3033	3.40305	-58.196	-3.95603	-7.34755	0
1.3040	5.84547	-57.895	-1.51466	-4.59966	0
1.3047	4.92878	-59.4251	1.84255	-3.68428	0
1.3053	4.01209	-58.8231	-0.29397	1.50347	0
1.3060	5.84547	-57.2929	-2.73534	4.24961	0
1.3067	7.67257	-59.4251	1.23199	-1.85352	0
1.3073	8.89691	-63.9905	3.67336	-7.04126	0
1.3080	11.3393	-63.6895	0.621859	-6.73671	0
1.3087	13.4741	-57.2929	-1.20938	-4.90595	0
1.3093	12.2497	-49.6673	-1.20938	-2.15806	0
1.3100	8.28788	-41.7155	-1.81951	1.80801	0
1.3107	5.53781	-35.62	-1.51466	4.5559	0
1.3113	3.71071	-31.6566	-1.51466	4.5559	0
1.3120	1.2683	-27.0661	-3.65075	0.588084	0
1.3127	-1.17412	-21.5726	-2.43007	-1.85352	0
1.3133	-2.09081	-17.9103	0.316583	0.588084	0
1.3140	-1.78315	-14.8751	-0.598827	1.19892	0
1.3147	-2.39846	-11.5138	-0.904103	-1.24268	0
1.3153	-4.8346	-9.38159	2.14782	0.588084	0
1.3160	-5.44991	-10.5856	0.926716	3.33423	0
1.3167	-3.0075	-13.646	-1.20938	4.5559	0
1.3173	-1.17412	-17.0073	2.75795	4.5559	0
1.3180	-1.48177	-17.9103	4.28392	4.24961	0
1.3187	-1.48177	-18.8384	0.621859	3.63877	0
1.3193	-0.565083	-22.5008	1.23199	4.24961	0
1.3200	0.351607	-27.0661	3.36851	2.41885	0
1.3207	-0.565083	-29.1983	1.53727	-0.327297	0
1.3213	-2.69984	-32.5596	-0.904103	1.50347	0
1.3220	-1.48177	-39.8843	-1.20938	5.16499	0
1.3227	1.2683	-47.8361	-1.81951	7.60659	0
1.3233	1.2683	-53.9316	-0.29397	8.21743	0
1.3240	0.652984	-57.594	0.926716	8.52197	0
1.3247	0.960641	-60.0271	0.621859	9.74365	0
1.3253	1.87733	-62.7864	0.926716	8.82826	0
1.3260	4.01209	-66.4488	0.0113065	3.02968	0
1.3267	5.84547	-69.484	-2.12479	-2.7689	0
1.3273	3.71071	-71.9423	0.621859	-6.43042	0
1.3280	0.652984	-70.1111	4.89405	-8.56748	0
1.3287	2.17871	-62.7864	5.19933	-7.04126	0
1.3293	4.92878	-53.3296	2.75795	-4.59966	0
1.3300	7.06353	-44.7758	1.84255	-2.7689	0
1.3307	10.4226	-38.9813	2.45268	2.1143	0
1.3313	11.0317	-34.3908	2.45268	6.08037	0
1.3320	7.67257	-31.0295	0.621859	3.02968	0
1.3327	8.58926	-30.7285	-0.598827	1.50347	0
[truncated: 55,780 more rows]
