# Supplementary material for: Identification of Haptic Based Guiding Using Hard Reins
Source: PLoS One. 2015 Jul 22;10(7):e0132020. doi: 10.1371/journal.pone.0132020 (PMC4511788; doi:10.1371/journal.pone.0132020)
Supplement: S3 File — (ZIP) [file pone.0132020.s003.zip › EMGData1/Subject5/T2/t2.txt]

0.0000	-3.27591	-26.4392	-6.71226	-29.8056	0
0.0007	-4.19426	-23.3885	-9.76176	-25.8491	0
0.0013	-1.45291	-19.1145	-14.3411	-20.9431	0
0.0020	3.42668	-11.7898	-19.8335	-15.193	0
0.0027	4.64658	-9.65666	-21.36	-9.97038	0
0.0033	2.20678	-5.38265	-21.9699	-3.58723	0
0.0040	3.74194	5.91021	-26.5492	4.69505	0
0.0047	7.70318	12.9291	-28.9887	13.1883	0
0.0053	8.62153	14.4582	-26.2425	21.1541	0
0.0060	8.00473	17.8147	-23.4963	28.4868	0
0.0067	8.92308	20.2537	-20.7501	33.0763	0
0.0073	7.70318	20.2537	-16.4774	33.3401	0
0.0080	4.04348	21.7829	-13.4245	33.9732	0
0.0087	3.74194	21.1712	-11.5948	36.7163	0
0.0093	4.96183	17.8147	-9.76176	35.503	0
0.0100	3.12513	13.8466	-9.76176	30.2804	0
0.0107	1.30214	8.05104	-7.62543	25.7436	0
0.0113	0.685336	3.77703	0.306634	19.6242	0
0.0120	-2.37126	1.94204	7.63217	8.65155	0
0.0127	-7.25086	0.420519	6.71563	0.685793	0
0.0133	-9.38911	-0.191145	5.49583	-1.74086	0
0.0140	-9.69065	-5.07682	8.5487	-8.12401	0
0.0147	-12.1305	-13.923	10.0718	-18.5164	0
0.0153	-14.8718	-15.4522	9.1586	-24.3193	0
0.0160	-14.8718	-10.8723	9.46186	-26.7459	0
0.0167	-15.187	-12.7073	10.9883	-31.3355	0
0.0173	-16.4069	-17.5854	13.1246	-35.6085	0
0.0180	-17.01	-19.7262	15.8709	-36.5053	0
0.0187	-17.01	-22.7769	17.0907	-36.8218	0
0.0193	-17.01	-23.9925	18.9237	-35.6085	0
0.0200	-17.01	-21.8594	20.1435	-30.7552	0
0.0207	-17.3253	-17.5854	17.0907	-24.0028	0
0.0213	-16.4069	-9.35082	12.2081	-19.1495	0
0.0220	-12.432	-2.33197	10.3784	-10.9199	0
0.0227	-8.16921	4.68688	7.32553	-1.42434	0
0.0233	-7.25086	25.4452	1.22317	2.53216	0
0.0240	-7.85395	53.5207	-5.18583	5.27533	0
0.0247	-5.41416	70.609	-10.9849	14.4544	0
0.0253	-2.37126	83.7292	-14.3411	23.8973	0
0.0260	-5.11261	98.3786	-14.6443	28.1703	0
0.0267	-11.2121	92.5831	-15.2576	30.2804	0
0.0273	-11.5274	63.2844	-16.7807	31.8103	0
0.0280	-8.47075	33.6798	-18.3071	32.4433	0
0.0287	-8.7723	7.43937	-19.5303	34.87	0
0.0293	-10.2937	-18.197	-17.3939	36.0833	0
0.0300	-9.69065	-32.5406	-13.4245	33.0763	0
0.0307	-9.69065	-32.8464	-14.6443	30.5969	0
0.0313	-7.85395	-27.3567	-19.2236	26.6404	0
0.0320	-2.37126	-23.0827	-22.5798	18.0944	0
0.0327	-0.233014	-23.3885	-24.1062	9.86487	0
0.0333	-2.37126	-25.2159	-22.8864	2.53216	0
0.0340	-2.97436	-26.745	-17.3939	-6.64692	0
0.0347	-2.37126	-31.9289	-9.76176	-14.2434	0
0.0353	-4.19426	-39.2536	-2.74286	-20.9431	0
0.0360	-7.85395	-42.3043	0.916534	-29.2254	0
0.0367	-10.609	-43.8334	1.83307	-33.7621	0
0.0373	-15.187	-44.7509	2.7496	-34.3952	0
0.0380	-17.01	-45.3549	4.5793	-36.8218	0
0.0387	-13.6519	-49.6289	5.7991	-38.0352	0
0.0393	-14.2687	-55.7379	7.32553	-32.8653	0
0.0400	-20.0666	-56.6478	8.5487	-28.5923	0
0.0407	-19.1483	-55.4321	7.63217	-28.2758	0
0.0413	-12.432	-53.9029	3.3595	-24.9523	0
0.0420	-10.9106	-47.1899	-1.52306	-16.0898	0
0.0427	-10.9106	-36.8146	-1.8297	-7.86025	0
0.0433	-7.85395	-25.5217	0.306634	-1.10782	0
0.0440	-5.11261	-12.4015	-2.74286	8.33503	0
0.0447	-3.59116	-2.93599	-8.84859	17.4614	0
0.0453	-0.534562	-2.02614	-8.54196	22.0509	0
0.0460	3.12513	-2.63016	-3.96603	25.7436	0
0.0467	5.56493	1.33037	-4.2693	31.23	0
0.0473	5.88018	5.91021	-8.84859	33.9732	0
0.0480	4.64658	9.87838	-11.2882	33.0763	0
0.0487	5.26338	14.1524	-10.6783	33.9732	0
0.0493	7.70318	19.0304	-8.54196	35.8195	0
0.0500	8.31998	21.1712	-7.62543	32.4433	0
0.0507	7.70318	19.0304	-4.2693	24.7941	0
0.0513	6.78483	12.9291	2.44297	17.4614	0
0.0520	6.18173	5.91021	7.32553	11.3947	0
0.0527	5.88018	1.33037	8.5487	6.17214	0
0.0533	5.56493	-0.496978	11.2949	0.422027	0
0.0540	6.18173	-2.63016	14.6511	-6.64692	0
0.0547	8.31998	-6.59833	14.9577	-14.5599	0
0.0553	8.31998	-10.2607	17.0907	-20.9431	0
0.0560	5.26338	-11.7898	22.2799	-25.2161	0
0.0567	5.56493	-11.7898	22.2799	-29.4891	0
0.0573	8.00473	-9.65666	19.227	-32.5488	0
0.0580	6.78483	-7.82166	19.5336	-31.652	0
0.0587	4.34503	-9.35082	19.8403	-31.019	0
0.0593	6.78483	-9.65666	18.3138	-32.2323	0
0.0600	8.62153	-6.2925	18.3138	-31.3355	0
0.0607	5.26338	-5.38265	20.1435	-26.4822	0
0.0613	4.04348	-5.99431	20.4502	-20.3628	0
0.0620	8.62153	-1.10864	21.0601	-10.9199	0
0.0627	11.3629	4.68688	23.4997	-1.10782	0
0.0633	9.53988	8.05104	24.4162	3.74549	0
0.0640	8.00473	11.4075	22.2799	7.43822	0
0.0647	8.62153	15.6739	19.5336	15.6677	0
0.0653	9.22462	21.4771	16.1775	21.1541	0
0.0660	8.31998	29.1076	12.8214	22.0509	0
0.0667	7.70318	34.9031	12.2081	25.7436	0
0.0673	8.62153	34.5973	14.9577	31.23	0
0.0680	11.3629	32.1583	14.0412	30.9135	0
0.0687	11.3629	32.4641	8.5487	28.4868	0
0.0693	8.62153	33.0681	2.44297	29.3836	0
0.0700	6.18173	30.0174	-2.13296	30.9135	0
0.0707	7.10008	25.1394	-5.48909	29.0671	0
0.0713	7.70318	23.9161	-6.71226	23.2642	0
0.0720	5.88018	26.6609	-8.84859	15.6677	0
0.0727	4.04348	30.3233	-13.1213	8.91531	0
0.0733	4.96183	33.6798	-15.5609	2.21564	0
0.0740	6.48328	31.5466	-13.7312	-4.48403	0
0.0747	5.56493	23.9161	-10.375	-10.9199	0
0.0753	5.26338	16.5914	-7.32216	-16.4063	0
0.0760	6.18173	9.57255	-6.40563	-24.0028	0
0.0767	6.78483	-0.80281	-3.96603	-33.7621	0
0.0773	6.48328	-12.0957	-0.303265	-38.6682	0
0.0780	4.96183	-26.1334	-0.303265	-35.6085	0
0.0787	1.30214	-41.9984	-0.60653	-32.5488	0
0.0793	-4.81106	-50.5464	3.05287	-32.8653	0
0.0800	-7.5524	-50.5464	3.9694	-31.652	0
0.0807	-3.89271	-52.0756	-1.52306	-27.9593	0
0.0813	1.30214	-49.3231	-7.01553	-21.8926	0
0.0820	4.64658	-32.5406	-11.5948	-11.8167	0
0.0827	8.62153	-13.3114	-14.3411	-2.95419	0
0.0833	11.3629	-2.02614	-13.4245	1.31883	0
0.0840	11.6781	11.1017	-13.7312	8.33503	0
0.0847	13.8027	30.0174	-16.1708	16.8811	0
0.0853	15.9409	44.361	-16.1708	21.7344	0
0.0860	12.2812	50.1641	-15.2576	26.0074	0
0.0867	8.92308	48.635	-18.0038	33.0763	0
0.0873	11.0613	39.483	-20.4434	35.1865	0
0.0880	11.6781	27.8843	-18.3071	32.1268	0
0.0887	8.62153	20.2537	-16.4774	29.3836	0
0.0893	7.10008	12.0116	-17.3939	29.3836	0
0.0900	4.96183	1.94204	-17.3939	30.0167	0
0.0907	3.12513	-2.63016	-16.1708	29.3836	0
0.0913	4.04348	-3.24182	-13.1213	21.7344	0
0.0920	2.82359	-4.77098	-7.01553	8.33503	0
0.0927	-2.37126	-8.12749	-1.2198	0.422027	0
0.0933	-4.81106	-13.3114	1.22317	-2.3739	0
0.0940	-5.41416	-20.032	5.49583	-9.07358	0
0.0947	-5.41416	-23.6944	11.5982	-19.1495	0
0.0953	-3.27591	-27.3567	10.9883	-24.6358	0
0.0960	-4.19426	-33.1522	6.41237	-28.2758	0
0.0967	-6.94931	-34.6737	6.41237	-30.1222	0
0.0973	-2.37126	-31.6231	8.85196	-31.019	0
0.0980	0.685336	-31.0114	10.0718	-34.7117	0
0.0987	-4.49581	-29.7957	10.685	-37.7714	0
0.0993	-6.63405	-23.6944	12.2081	-34.0787	0
0.1000	-2.37126	-17.2795	13.7345	-29.2254	0
0.1007	-4.49581	-10.2607	14.0412	-24.9523	0
0.1013	-10.609	-1.72031	13.1246	-16.6701	0
0.1020	-9.69065	6.21604	10.685	-9.07358	0
0.1027	-7.5524	11.1017	8.85196	-6.3304	0
0.1033	-9.38911	15.9797	8.24206	-0.844053	0
0.1040	-7.5524	22.9986	6.71563	6.17214	0
0.1047	-3.59116	29.4058	1.22317	10.1814	0
0.1053	-6.33251	31.8524	-5.18583	18.0944	0
0.1060	-7.85395	32.1583	-7.62543	29.3836	0
0.1067	-2.67281	34.2915	-7.62543	33.3401	0
0.1073	-1.75446	34.5973	-6.71226	30.5969	0
0.1080	-5.41416	30.3233	-6.71226	31.8103	0
0.1087	-2.67281	25.7511	-7.01553	36.0833	0
0.1093	0.383788	23.9161	-4.2693	36.0833	0
0.1100	-1.45291	26.9668	-1.52306	32.1268	0
0.1107	0.0822403	32.1583	-3.35613	27.8538	0
0.1113	3.74194	31.2408	-4.2693	22.0509	0
0.1120	2.52204	22.6928	0.306634	14.7182	0
0.1127	0.986884	11.1017	3.9694	7.43822	0
0.1133	0.0822403	-2.02614	3.9694	0.422027	0
0.1140	-0.534562	-16.6755	4.88593	-9.07358	0
0.1147	1.90523	-28.2666	8.85196	-19.466	0
0.1153	3.12513	-36.5087	13.7345	-24.6358	0
0.1160	-0.534562	-44.1393	15.261	-26.7459	0
0.1167	-1.45291	-49.9348	16.4808	-31.3355	0
0.1173	-1.45291	-52.3738	20.7534	-37.1384	0
0.1180	-3.27591	-52.9855	24.1129	-38.3517	0
0.1187	-0.534562	-51.1581	24.1129	-35.6085	0
0.1193	4.64658	-48.4133	25.0261	-32.2323	0
0.1200	4.34503	-44.7509	21.9766	-28.5923	0
0.1207	4.04348	-37.7321	12.8214	-24.6358	0
0.1213	8.00473	-27.6549	6.71563	-20.3628	0
0.1220	9.53988	-19.1145	5.7991	-13.9269	0
0.1227	7.40163	-13.3114	4.88593	-6.01388	0
0.1233	4.96183	-7.21	2.7496	1.63535	0
0.1240	4.04348	0.420519	1.22317	9.23183	0
0.1247	3.42668	8.34922	0.916534	16.5645	0
0.1253	4.04348	14.7641	-1.52306	24.2138	0
0.1260	5.88018	20.2537	-7.93206	31.23	0
0.1267	6.78483	23.9161	-11.5948	34.87	0
0.1273	4.34503	23.9161	-11.5948	36.7163	0
0.1280	4.04348	24.5278	-15.5609	37.6131	0
0.1287	8.62153	27.8843	-19.8335	37.2966	0
0.1293	9.84143	28.1901	-16.1708	34.5534	0
0.1300	6.78483	23.9161	-12.2047	30.2804	0
0.1307	5.88018	19.0304	-10.375	25.7436	0
0.1313	7.70318	13.5407	-4.57593	19.9408	0
0.1320	9.22462	6.52187	-2.74286	11.0782	0
0.1327	10.7598	1.94204	-9.76176	3.1652	0
0.1333	11.3629	-4.46515	-11.8981	-1.42434	0
0.1340	8.62153	-14.5347	-6.10236	-7.22721	0
0.1347	5.26338	-21.8594	-2.13296	-15.193	0
0.1353	4.04348	-26.1334	-0.60653	-19.1495	0
0.1360	4.04348	-28.5724	-1.2198	-22.7894	0
0.1367	4.96183	-26.1334	-4.57593	-29.4891	0
0.1373	3.74194	-21.8594	-1.52306	-31.9685	0
0.1380	1.90523	-21.8594	6.71563	-29.4891	0
0.1387	0.986884	-23.6944	8.24206	-30.1222	0
0.1393	1.30214	-21.2477	3.05287	-29.4891	0
0.1400	1.90523	-15.4522	0.00336961	-23.4225	0
0.1407	1.90523	-8.43333	-1.52306	-18.5164	0
0.1413	1.90523	-2.63016	-3.96603	-15.7732	0
0.1420	1.60369	3.77703	-6.10236	-8.12401	0
0.1427	1.30214	11.7057	-7.93206	-0.527533	0
0.1433	1.30214	19.3362	-9.45849	1.89912	0
0.1440	1.60369	23.9161	-11.5948	7.43822	0
0.1447	1.30214	27.5784	-12.8146	17.4614	0
0.1453	0.685336	31.2408	-11.5948	23.5807	0
0.1460	-0.534562	33.374	-13.4245	27.5372	0
0.1467	-1.15136	32.7699	-17.3939	33.9732	0
0.1473	1.30214	29.7116	-15.2576	37.6131	0
0.1480	4.04348	26.9668	-10.0684	38.5627	0
0.1487	3.12513	25.1394	-9.76176	38.5627	0
0.1493	1.60369	20.2537	-8.2387	35.8195	0
0.1500	4.04348	13.5407	-4.57593	31.8103	0
0.1507	5.88018	12.0116	-5.79573	29.3836	0
0.1513	4.04348	9.57255	-5.48909	22.3674	0
0.1520	1.30214	1.02454	1.5298	12.2915	0
0.1527	-2.37126	1.02454	6.71563	6.48866	0
0.1533	-6.33251	16.8972	7.32553	2.53216	0
0.1540	-6.94931	29.7116	9.7685	-4.48403	0
0.1547	-7.5524	35.8206	14.0412	-11.5002	0
0.1553	-10.609	43.7493	16.4808	-17.3031	0
0.1560	-11.5274	43.1453	17.3973	-22.4729	0
0.1567	-10.2937	26.0493	16.7874	-28.2758	0
0.1573	-9.07385	4.99271	16.7874	-32.8653	0
0.1580	-6.94931	-13.3114	18.9237	-34.7117	0
0.1587	-2.37126	-31.0114	18.6171	-34.7117	0
0.1593	0.383788	-40.7827	14.3444	-32.8653	0
0.1600	0.0822403	-45.0567	12.2081	-27.379	0
0.1607	-1.75446	-50.2406	11.9048	-22.2092	0
0.1613	-4.19426	-49.6289	8.24206	-17.9361	0
0.1620	-3.27591	-42.9159	5.49583	-10.9199	0
0.1627	-0.534562	-40.7827	5.1892	-2.63767	0
0.1633	-0.534562	-39.8652	0.306634	4.06201	0
0.1640	2.20678	-28.8782	-6.40563	11.975	0
0.1647	8.00473	-12.7073	-6.71226	19.6242	0
0.1653	8.92308	-0.191145	-6.10236	25.7436	0
0.1660	6.78483	10.1842	-9.45849	32.4433	0
0.1667	6.78483	17.8147	-10.375	38.5627	0
0.1673	5.88018	19.9479	-9.45849	40.6728	0
0.1680	5.56493	20.8654	-11.5948	40.3563	0
0.1687	6.78483	19.9479	-12.8146	38.5627	0
0.1693	4.04348	12.6232	-12.8146	34.5534	0
0.1700	0.685336	4.99271	-14.6443	31.8103	0
0.1707	2.20678	1.6362	-12.5114	30.2804	0
0.1713	2.82359	-4.46515	-5.79573	23.8973	0
0.1720	-0.83611	-11.7898	-2.13296	14.4544	0
0.1727	-3.89271	-14.2288	0.306634	8.33503	0
0.1733	-4.19426	-14.5347	6.10573	2.84868	0
0.1740	-5.11261	-16.6755	11.5982	-8.12401	0
0.1747	-7.5524	-19.7262	15.5676	-16.9866	0
0.1753	-10.2937	-20.9419	19.227	-20.9431	0
0.1760	-10.609	-15.1463	22.8898	-25.5326	0
0.1767	-13.3503	-5.07682	28.079	-30.4387	0
0.1773	-18.5452	-1.72031	31.1318	-31.9685	0
0.1780	-18.8467	-6.2925	25.636	-33.7621	0
0.1787	-15.187	-8.73916	18.9237	-35.292	0
0.1793	-15.187	-11.484	18.0072	-32.8653	0
0.1800	-15.7901	-19.7262	14.9577	-30.1222	0
0.1807	-15.187	-26.745	10.3784	-27.379	0
0.1813	-16.1054	-24.91	9.1586	-19.1495	0
0.1820	-15.4886	-14.5347	5.7991	-9.97038	0
0.1827	-14.2687	-0.191145	1.83307	-3.85099	0
0.1833	-13.0488	14.1524	3.66614	1.89912	0
0.1840	-7.85395	25.7511	3.05287	8.65155	0
0.1847	-0.534562	31.2408	-6.10236	14.7182	0
0.1853	5.26338	32.1583	-16.4774	21.1541	0
0.1860	11.0613	31.2408	-26.8524	25.4271	0
0.1867	14.1179	31.5466	-35.0911	27.5372	0
0.1873	11.3629	31.2408	-35.7044	31.23	0
0.1880	11.0613	28.1901	-31.735	34.87	0
0.1887	15.0226	25.7511	-29.9053	34.87	0
0.1893	16.8593	23.3044	-29.5986	34.87	0
0.1900	16.5577	19.3362	-31.1251	34.2897	0
0.1907	14.721	18.4264	-32.0416	27.8538	0
0.1913	9.84143	20.2537	-27.1591	17.4614	0
0.1920	7.10008	17.2031	-21.0533	9.23183	0
0.1927	8.00473	11.1017	-20.7501	1.00231	0
0.1933	6.48328	6.52187	-19.8335	-7.86025	0
0.1940	3.12513	-0.496978	-13.4245	-14.5599	0
0.1947	2.20678	-10.5665	-7.62543	-19.1495	0
0.1953	1.30214	-19.7262	-3.35613	-26.4822	0
0.1960	-1.15136	-30.4074	2.1397	-35.6085	0
0.1967	-2.37126	-38.6419	4.88593	-38.6682	0
0.1973	-3.89271	-33.7639	4.88593	-36.8218	0
0.1980	-5.11261	-22.7769	7.93543	-37.4549	0
0.1987	-5.41416	-18.197	12.8214	-38.3517	0
0.1993	-5.72941	-14.2288	13.7345	-35.0282	0
0.2000	-8.16921	-7.21	13.1246	-31.652	0
0.2007	-10.2937	-4.46515	14.0412	-30.1222	0
0.2013	-7.85395	-7.51583	13.4313	-25.5326	0
0.2020	-4.81106	-9.04499	10.0718	-18.1999	0
0.2027	-4.49581	-6.2925	6.41237	-11.5002	0
0.2033	-3.27591	-5.38265	2.44297	-5.38084	0
0.2040	0.383788	-6.2925	-3.96603	0.685793	0
0.2047	2.20678	-0.496978	-10.6783	8.65155	0
0.2053	1.60369	12.0116	-13.4245	18.0944	0
0.2060	-0.534562	20.5596	-12.8146	24.5303	0
0.2067	-0.83611	23.9161	-12.2047	27.5372	0
0.2073	1.90523	26.6609	-11.2882	30.2804	0
0.2080	3.12513	26.6609	-10.6783	30.9135	0
0.2087	0.383788	22.9986	-10.6783	29.0671	0
0.2093	0.0822403	20.2537	-6.10236	28.1703	0
0.2100	2.20678	17.8147	0.00336961	26.957	0
0.2107	2.20678	12.6232	-1.52306	23.0005	0
0.2113	1.30214	3.77703	-3.96603	15.6677	0
0.2120	0.383788	-5.68848	1.22317	8.33503	0
0.2127	-3.89271	-13.3114	4.88593	2.53216	0
0.2133	-6.94931	-17.8912	5.49583	-4.48403	0
0.2140	-6.33251	-20.032	9.46186	-15.4567	0
0.2147	-6.03096	-19.7262	13.1246	-25.5326	0
0.2153	-8.7723	-18.5029	13.1246	-29.8056	0
0.2160	-11.2121	-18.5029	15.261	-32.8653	0
0.2167	-9.69065	-18.5029	16.7874	-37.4549	0
0.2173	-7.85395	-17.2795	13.7345	-39.8815	0
0.2180	-11.5274	-18.197	13.7345	-40.5146	0
0.2187	-15.7901	-19.4204	17.7039	-40.7783	0
0.2193	-11.8289	-17.5854	18.0072	-40.5146	0
0.2200	-6.03096	-14.5347	15.261	-38.3517	0
0.2207	-6.03096	-13.3114	12.2081	-30.7552	0
0.2213	-4.81106	-9.95484	9.1586	-20.9431	0
0.2220	-1.75446	-3.54766	8.5487	-16.0898	0
0.2227	-2.37126	-1.10864	7.32553	-12.7136	0
0.2233	-3.27591	-1.72031	2.44297	-3.58723	0
0.2240	-1.45291	4.68688	-0.60653	7.1217	0
0.2247	-0.83611	15.3681	-0.60653	14.4544	0
0.2253	1.30214	19.0304	-3.35613	21.4706	0
0.2260	4.96183	19.0304	-6.71226	27.5372	0
0.2267	5.88018	21.4771	-8.84859	28.4868	0
0.2273	5.56493	23.6103	-12.2047	29.7001	0
0.2280	5.26338	23.9161	-12.2047	33.3401	0
0.2287	4.96183	23.3044	-5.18583	33.9732	0
0.2293	4.64658	21.1712	-1.2198	30.0167	0
0.2300	3.74194	20.2537	-3.35613	27.8538	0
0.2307	0.0822403	21.7829	-3.0495	25.7436	0
0.2313	-1.15136	17.5089	-0.303265	17.4614	0
0.2320	2.20678	7.7452	-0.60653	6.17214	0
0.2327	1.90523	1.02454	0.00336961	-0.211013	0
0.2333	-3.59116	-4.15932	4.27603	-3.58723	0
0.2340	-5.72941	-13.923	8.85196	-11.1837	0
0.2347	-4.19426	-22.7769	10.685	-22.2092	0
0.2353	-6.03096	-27.6549	11.9048	-31.019	0
0.2360	-8.7723	-33.4581	16.1775	-35.6085	0
0.2367	-6.94931	-37.4262	22.5865	-37.7714	0
0.2373	-6.94931	-35.5912	23.1964	-39.3012	0
0.2380	-9.69065	-34.9796	18.6171	-39.565	0
0.2387	-6.94931	-36.2029	17.7039	-37.1384	0
0.2393	-3.89271	-33.7639	19.5336	-35.292	0
0.2400	-7.85395	-30.4074	16.1775	-34.7117	0
0.2407	-9.07385	-26.1334	12.2081	-31.019	0
0.2413	-5.11261	-14.2288	13.4313	-24.3193	0
0.2420	-4.49581	-0.496978	13.7345	-18.1999	0
0.2427	-4.19426	7.7452	6.71563	-12.1333	0
0.2433	0.0822403	16.5914	-2.74286	-2.63767	0
0.2440	3.12513	27.8843	-8.84859	8.33503	0
0.2447	5.56493	34.9031	-14.0344	16.248	0
0.2453	11.9797	39.483	-20.7501	21.1541	0
0.2460	15.9409	44.9726	-25.326	25.7436	0
0.2467	13.1996	46.8076	-25.6326	30.0167	0
0.2473	11.0613	44.6668	-25.0227	31.23	0
0.2480	13.1996	44.0551	-21.6666	33.0763	0
0.2487	13.1996	44.0551	-14.6443	36.7163	0
0.2493	9.22462	40.6986	-10.6783	34.87	0
0.2500	7.70318	35.8206	-11.2882	29.7001	0
0.2507	9.84143	32.7699	-9.76176	26.6404	0
0.2513	10.4582	28.1901	-4.2693	21.4706	0
0.2520	7.10008	18.4264	0.00336961	12.2915	0
0.2527	2.52204	8.05104	2.7496	6.80518	0
0.2533	-0.233014	-3.54766	4.88593	3.74549	0
0.2540	-1.45291	-18.8087	6.71563	-4.48403	0
0.2547	-2.37126	-30.1015	5.7991	-12.7136	0
0.2553	-2.67281	-31.6231	3.9694	-17.3031	0
0.2560	-1.45291	-31.9289	6.10573	-21.8926	0
0.2567	-1.15136	-35.5912	9.7685	-27.0625	0
0.2573	-4.81106	-38.3361	7.63217	-32.5488	0
0.2580	-5.11261	-41.0886	2.7496	-39.565	0
0.2587	-0.83611	-43.2218	1.22317	-44.7876	0
0.2593	-1.15136	-38.6419	0.916534	-43.838	0
0.2600	-5.11261	-31.9289	2.1397	-37.4549	0
0.2607	-6.33251	-29.184	6.41237	-27.6955	0
0.2613	-5.41416	-25.8275	5.1892	-18.8329	0
0.2620	-3.27591	-22.7769	-2.74286	-13.3466	0
0.2627	-0.534562	-20.9419	-7.93206	-8.75705	0
0.2633	-1.75446	-15.4522	-10.6783	-0.844053	0
0.2640	-3.27591	-8.12749	-17.6972	9.23183	0
0.2647	0.685336	-2.93599	-22.8864	16.248	0
0.2653	4.34503	3.77703	-21.6666	20.2573	0
0.2660	2.52204	11.7057	-20.4434	25.7436	0
0.2667	3.12513	14.7641	-20.1402	29.7001	0
0.2673	6.18173	13.8466	-17.0873	30.9135	0
0.2680	5.56493	13.2349	-11.5948	33.3401	0
0.2687	4.96183	13.2349	-6.10236	36.7163	0
0.2693	7.10008	11.7057	-1.52306	34.2897	0
0.2700	5.56493	7.13354	-1.52306	30.0167	0
0.2707	2.20678	3.4712	-3.0495	26.6404	0
0.2713	2.52204	2.85953	-0.60653	19.9408	0
0.2720	0.383788	2.85953	1.83307	10.4452	0
0.2727	-3.59116	6.52187	0.306634	3.74549	0
0.2733	-2.37126	16.8972	0.613269	-3.58723	0
0.2740	0.383788	22.9986	5.49583	-11.8167	0
0.2747	-2.97436	15.9797	9.7685	-16.9866	0
0.2753	-6.03096	4.38869	9.1586	-22.7894	0
0.2760	-5.11261	-6.2925	4.27603	-31.3355	0
0.2767	-4.81106	-17.2795	2.1397	-35.6085	0
0.2773	-6.03096	-24.6042	4.27603	-34.7117	0
0.2780	-7.85395	-26.4392	4.88593	-34.7117	0
0.2787	-9.07385	-26.4392	1.5298	-35.6085	0
0.2793	-8.7723	-22.7769	0.916534	-33.4984	0
0.2800	-7.85395	-18.197	2.1397	-27.379	0
0.2807	-6.94931	-15.4522	2.44297	-21.8926	0
0.2813	-5.11261	-3.85349	1.22317	-16.4063	0
0.2820	-2.97436	14.1524	1.22317	-7.22721	0
0.2827	-2.05601	23.9161	3.9694	2.84868	0
0.2833	-2.67281	28.4959	7.02227	8.33503	0
0.2840	-2.97436	36.7305	5.1892	12.9246	0
0.2847	-0.534562	37.0363	1.83307	17.7779	0
0.2853	0.986884	26.3551	2.7496	23.0005	0
0.2860	-1.45291	19.0304	2.1397	30.2804	0
0.2867	-2.97436	14.7641	-2.74286	35.8195	0
0.2873	-2.05601	5.60438	-6.71226	33.9732	0
0.2880	-3.27591	-3.54766	-6.10236	32.1268	0
0.2887	-5.41416	-7.82166	-4.87919	34.87	0
0.2893	-4.81106	-10.2607	-6.40563	33.9732	0
0.2900	-2.97436	-10.5665	-9.76176	28.4868	0
0.2907	-1.45291	-9.95484	-14.951	25.7436	0
0.2913	0.986884	-13.6172	-19.8335	20.8376	0
0.2920	2.52204	-17.2795	-20.4434	11.7112	0
0.2927	4.34503	-15.758	-14.6443	3.1652	0
0.2933	6.48328	-15.758	-5.79573	-3.58723	0
0.2940	2.52204	-18.8087	0.306634	-9.97038	0
0.2947	-4.19426	-22.1652	3.05287	-17.3031	0
0.2953	-4.19426	-27.3567	4.88593	-24.6358	0
0.2960	-1.15136	-23.9925	4.88593	-30.1222	0
0.2967	-2.05601	-7.21	3.66614	-32.8653	0
0.2973	-1.45291	8.34922	4.88593	-35.292	0
0.2980	0.986884	13.5407	8.85196	-35.292	0
0.2987	-0.534562	20.2537	11.2949	-33.7621	0
0.2993	-2.67281	27.5784	10.9883	-33.4984	0
0.3000	-0.83611	24.5278	8.24206	-30.7552	0
0.3007	-0.233014	13.8466	2.1397	-23.4225	0
0.3013	-0.534562	1.94204	-3.35613	-17.3031	0
0.3020	2.20678	-6.59833	-3.0495	-12.397	0
0.3027	4.34503	-6.90416	-3.35613	-3.85099	0
0.3033	3.12513	-3.54766	-6.10236	5.59185	0
0.3040	2.52204	-1.72031	-6.71226	14.1379	0
0.3047	5.56493	4.68688	-9.76176	22.0509	0
0.3053	6.48328	13.2349	-16.1708	28.4868	0
0.3060	3.42668	16.8972	-18.0038	31.5465	0
0.3067	2.52204	20.2537	-14.3411	34.2897	0
0.3073	4.64658	26.6609	-11.5948	39.4595	0
0.3080	3.12513	30.3233	-10.6783	43.7325	0
0.3087	0.383788	30.3233	-10.6783	43.7325	0
0.3093	2.82359	36.7305	-9.45849	40.6728	0
0.3100	3.42668	51.6857	-5.18583	34.87	0
0.3107	-0.534562	58.7045	-0.913164	24.7941	0
0.3113	-2.37126	46.8076	3.3595	12.608	0
0.3120	-2.37126	28.1901	11.2949	4.06201	0
0.3127	-5.11261	14.4582	18.6171	-1.74086	0
0.3133	-6.94931	-0.191145	21.67	-8.75705	0
0.3140	-6.94931	-17.2795	21.9766	-13.9269	0
0.3147	-8.16921	-29.7957	20.1435	-16.6701	0
0.3153	-8.7723	-35.5912	16.7874	-23.6863	0
0.3160	-8.7723	-39.5594	16.7874	-35.6085	0
0.3167	-9.38911	-42.9159	20.4502	-41.0949	0
0.3173	-8.47075	-47.4958	25.0261	-38.0352	0
0.3180	-6.94931	-52.0756	27.1624	-35.6085	0
0.3187	-7.85395	-50.5464	25.9426	-36.5053	0
0.3193	-8.16921	-41.3944	21.9766	-36.5053	0
0.3200	-6.03096	-32.2347	18.9237	-34.7117	0
0.3207	-3.27591	-24.6042	14.9577	-29.2254	0
0.3213	-0.83611	-14.5347	7.63217	-18.8329	0
0.3220	-0.233014	-6.90416	3.66614	-8.12401	0
0.3227	1.30214	-6.59833	4.27603	-1.74086	0
0.3233	4.96183	-5.99431	-0.913164	4.69505	0
0.3240	7.70318	1.6362	-10.6783	11.975	0
0.3247	8.62153	7.13354	-11.5948	17.4614	0
0.3253	9.53988	5.91021	-9.76176	22.0509	0
0.3260	9.53988	4.38869	-14.3411	26.3239	0
0.3267	9.22462	4.38869	-15.2576	29.0671	0
0.3273	11.3629	5.29854	-12.5114	31.23	0
0.3280	15.6394	7.43937	-14.951	33.9732	0
0.3287	16.8593	10.1842	-21.0533	34.87	0
0.3293	13.1996	10.1842	-22.5798	31.23	0
0.3300	9.84143	8.05104	-19.5303	26.6404	0
0.3307	8.31998	2.85953	-15.2576	25.1106	0
0.3313	4.34503	-6.90416	-12.5114	21.4706	0
0.3320	1.30214	-16.3697	-8.84859	13.8214	0
0.3327	2.82359	-20.032	-4.2693	8.65155	0
0.3333	2.20678	-21.5535	-2.4396	4.37853	0
0.3340	-1.45291	-24.91	-1.2198	-6.64692	0
0.3347	-2.05601	-27.3567	3.9694	-19.1495	0
0.3353	-1.15136	-27.6549	7.63217	-26.7459	0
0.3360	-2.67281	-31.0114	6.71563	-31.3355	0
0.3367	-2.97436	-35.2854	5.7991	-32.8653	0
0.3373	-3.27591	-33.4581	3.66614	-33.7621	0
0.3380	-7.25086	-28.8782	2.44297	-36.2415	0
0.3387	-9.38911	-26.4392	7.32553	-35.6085	0
0.3393	-9.07385	-22.471	9.46186	-31.9685	0
0.3400	-9.69065	-16.0638	7.63217	-29.2254	0
0.3407	-8.47075	-10.8723	7.93543	-25.2161	0
0.3413	-6.33251	-3.85349	5.1892	-17.3031	0
0.3420	-5.72941	5.60438	-1.52306	-9.97038	0
0.3427	-2.37126	11.1017	-3.6594	-3.85099	0
0.3433	0.986884	14.1524	-6.40563	3.1652	0
0.3440	-0.534562	21.4771	-12.2047	9.54835	0
0.3447	-1.45291	32.1583	-12.5114	16.5645	0
0.3453	0.383788	41.0045	-12.5114	24.7941	0
0.3460	0.986884	44.0551	-15.5609	30.2804	0
0.3467	0.383788	40.3928	-11.8981	32.7598	0
0.3473	1.30214	36.7305	-8.54196	33.9732	0
0.3480	0.383788	38.5655	-13.1213	34.87	0
0.3487	-0.83611	39.483	-11.5948	35.503	0
0.3493	0.0822403	34.5973	-4.2693	35.8195	0
0.3500	-1.75446	30.3233	-6.10236	33.0763	0
0.3507	-4.19426	25.1394	-7.93206	26.957	0
0.3513	-2.67281	17.5089	0.00336961	19.3077	0
0.3520	-2.67281	12.9291	4.88593	10.7617	0
0.3527	-4.19426	8.65506	3.3595	3.74549	0
0.3533	-2.05601	0.114687	5.7991	-2.3739	0
0.3540	-2.05601	-8.12749	11.2949	-9.97038	0
0.3547	-6.63405	-14.5347	14.0412	-18.1999	0
0.3553	-9.07385	-22.1652	14.9577	-23.6863	0
0.3560	-9.38911	-26.745	18.6171	-26.1657	0
0.3567	-10.609	-25.2159	22.2799	-28.2758	0
0.3573	-10.2937	-21.8594	22.2799	-31.3355	0
0.3580	-9.38911	-20.636	18.3138	-35.292	0
0.3587	-9.9922	-18.197	15.8709	-35.6085	0
0.3593	-9.07385	-14.2288	12.2081	-32.8653	0
0.3600	-7.5524	-12.4015	3.9694	-30.7552	0
0.3607	-6.94931	-9.95484	-3.35613	-27.379	0
0.3613	-4.81106	-0.80281	-4.87919	-20.0463	0
0.3620	-1.75446	16.5914	-7.32216	-11.8167	0
0.3627	-0.534562	37.648	-10.9849	-5.11707	0
0.3633	1.60369	60.5395	-7.93206	3.74549	0
0.3640	3.12513	75.7929	-2.13296	11.975	0
0.3647	2.20678	75.1889	-3.0495	16.5645	0
0.3653	3.12513	63.896	-7.01553	22.6839	0
0.3660	6.18173	50.47	-6.40563	30.2804	0
0.3667	6.48328	35.8206	-3.6594	34.2897	0
0.3673	3.74194	20.8654	-4.2693	35.1865	0
0.3680	3.42668	6.82771	-3.6594	36.0833	0
0.3687	5.56493	-2.93599	3.05287	36.7163	0
0.3693	6.48328	-7.82166	9.46186	36.7163	0
0.3700	5.88018	-12.7073	11.9048	36.0833	0
0.3707	4.96183	-20.3379	12.5147	30.0167	0
0.3713	4.34503	-26.4392	11.9048	17.4614	0
0.3720	3.12513	-29.184	8.5487	7.43822	0
0.3727	1.60369	-30.7132	9.1586	4.37853	0
0.3733	-0.534562	-33.7639	13.1246	1.00231	0
0.3740	-4.19426	-37.4262	13.4313	-6.91069	0
0.3747	-6.94931	-37.4262	11.5982	-14.8764	0
0.3753	-6.94931	-35.2854	9.7685	-20.9431	0
0.3760	-6.33251	-39.2536	4.88593	-27.379	0
0.3767	-6.03096	-43.8334	1.22317	-31.9685	0
0.3773	-4.49581	-43.2218	4.5793	-31.9685	0
0.3780	-3.27591	-43.2218	9.1586	-31.9685	0
0.3787	-4.81106	-43.5276	7.93543	-34.0787	0
0.3793	-6.94931	-38.6419	4.27603	-31.3355	0
0.3800	-5.72941	-34.0697	1.22317	-25.2161	0
0.3807	-2.67281	-30.4074	-4.2693	-21.5761	0
0.3813	0.986884	-21.8594	-12.8146	-16.6701	0
0.3820	7.10008	-10.5665	-21.0533	-9.07358	0
0.3827	11.3629	-1.72031	-26.2425	-3.85099	0
0.3833	9.53988	3.4712	-28.6855	0.105507	0
0.3840	6.78483	6.21604	-28.3789	5.90837	0
0.3847	7.10008	9.87838	-28.0722	12.608	0
0.3853	8.62153	14.1524	-28.0722	19.3077	0
0.3860	8.62153	15.9797	-25.9359	25.1106	0
0.3867	7.70318	18.4264	-20.7501	30.9135	0
0.3873	7.10008	22.0887	-14.951	36.7163	0
0.3880	7.70318	23.9161	-10.0684	38.8265	0
0.3887	9.84143	25.4452	-9.15186	35.1865	0
0.3893	9.84143	26.6609	-12.8146	30.9135	0
0.3900	7.40163	22.3869	-14.6443	26.0074	0
0.3907	5.88018	17.8147	-11.5948	20.8376	0
0.3913	6.18173	15.9797	-7.93206	17.4614	0
0.3920	5.26338	12.6232	-5.18583	11.0782	0
0.3927	2.20678	11.1017	-2.4396	0.105507	0
0.3933	-0.233014	13.5407	0.306634	-7.22721	0
0.3940	-0.233014	15.9797	1.22317	-13.3466	0
0.3947	1.60369	23.9161	-0.303265	-21.5761	0
0.3953	2.52204	36.1264	0.916534	-26.4822	0
0.3960	-1.45291	35.8206	8.5487	-28.2758	0
0.3967	-5.41416	22.6928	13.7345	-31.9685	0
0.3973	-4.81106	9.87838	10.0718	-34.7117	0
0.3980	-6.03096	-1.72031	8.24206	-34.7117	0
0.3987	-10.609	-14.8405	12.2081	-32.8653	0
0.3993	-10.9106	-22.471	14.3444	-30.4387	0
0.4000	-8.47075	-24.91	11.9048	-27.9593	0
0.4007	-6.94931	-27.9607	7.63217	-22.7894	0
0.4013	-5.11261	-28.5724	4.27603	-14.5599	0
0.4020	-5.11261	-23.9925	3.9694	-7.54373	0
0.4027	-4.49581	-20.032	1.22317	-1.74086	0
0.4033	-0.534562	-19.1145	-5.18583	6.48866	0
0.4040	0.986884	-15.758	-7.32216	14.1379	0
0.4047	-0.233014	-6.2925	-6.10236	20.2573	0
0.4053	0.986884	7.43937	-7.32216	27.2735	0
0.4060	1.30214	20.8654	-7.01553	32.1268	0
0.4067	2.20678	29.4058	-5.48909	32.7598	0
0.4073	5.56493	30.3233	-7.93206	33.0763	0
0.4080	5.56493	26.3551	-8.2387	34.87	0
0.4087	2.20678	20.8654	-6.40563	33.6566	0
0.4093	2.82359	13.8466	-8.2387	30.2804	0
0.4100	4.04348	5.60438	-10.6783	30.0167	0
0.4107	4.34503	-2.63016	-8.54196	26.957	0
0.4113	5.56493	-13.0132	-3.96603	15.0347	0
0.4120	1.30214	-23.6944	0.00336961	4.69505	0
0.4127	-4.19426	-27.9607	2.1397	4.37853	0
0.4133	-2.05601	-27.0509	3.9694	1.89912	0
0.4140	0.383788	-28.2666	8.5487	-8.12401	0
0.4147	-1.75446	-31.6231	10.3784	-15.4567	0
0.4153	-0.233014	-30.4074	7.93543	-20.6793	0
0.4160	0.986884	-29.184	9.1586	-28.9088	0
0.4167	-4.49581	-30.4074	13.1246	-33.4984	0
0.4173	-5.41416	-28.2666	12.8214	-32.5488	0
0.4180	-0.534562	-25.5217	10.9883	-35.0282	0
0.4187	-1.45291	-26.745	10.9883	-39.3012	0
0.4193	-6.33251	-28.2666	9.46186	-38.3517	0
0.4200	-6.03096	-25.8275	7.93543	-35.6085	0
0.4207	-2.37126	-21.2477	7.32553	-33.7621	0
0.4213	-2.37126	-14.5347	3.9694	-28.2758	0
0.4220	-4.19426	-6.90416	0.613269	-16.9866	0
0.4227	-5.11261	-0.191145	0.916534	-6.3304	0
0.4233	-5.72941	7.43937	-2.13296	1.31883	0
0.4240	-6.03096	15.6739	-6.40563	9.23183	0
0.4247	-3.27591	22.3869	-2.74286	16.5645	0
0.4253	-0.534562	28.1901	0.00336961	22.0509	0
0.4260	-0.83611	32.1583	-4.87919	29.0671	0
0.4267	-2.97436	33.0681	-6.10236	35.8195	0
0.4273	-2.05601	33.9856	-3.35613	38.5627	0
0.4280	-0.534562	36.1264	-6.10236	38.2462	0
0.4287	-2.67281	36.1264	-7.32216	38.5627	0
0.4293	-5.11261	33.9856	-3.35613	37.9297	0
0.4300	-4.19426	32.1583	-0.60653	33.6566	0
0.4307	-2.97436	27.8843	3.05287	25.4271	0
0.4313	-4.19426	19.3362	8.85196	16.5645	0
0.4320	-5.11261	11.4075	11.2949	11.0782	0
0.4327	-4.19426	7.43937	10.9883	6.17214	0
0.4333	-3.59116	3.16536	12.5147	-0.844053	0
0.4340	-5.41416	-4.77098	12.2081	-8.75705	0
0.4347	-8.7723	-11.7898	10.3784	-16.4063	0
0.4353	-10.609	-13.923	9.1586	-23.4225	0
0.4360	-11.2121	-15.758	7.63217	-28.2758	0
0.4367	-13.3503	-19.1145	6.71563	-30.1222	0
0.4373	-13.6519	-23.6944	6.71563	-32.2323	0
0.4380	-9.38911	-27.3567	4.88593	-35.0282	0
0.4387	-6.94931	-25.8275	3.05287	-36.8218	0
0.4393	-8.47075	-20.9419	0.916534	-36.2415	0
0.4400	-5.72941	-18.197	-3.6594	-31.019	0
0.4407	-1.75446	-14.5347	-7.01553	-23.6863	0
0.4413	-3.89271	-8.12749	-7.32216	-17.3031	0
0.4420	-4.49581	-2.63016	-7.93206	-8.12401	0
0.4427	-1.45291	2.5537	-8.2387	0.105507	0
0.4433	-1.15136	9.87838	-7.62543	3.74549	0
0.4440	-2.05601	15.9797	-7.93206	9.23183	0
0.4447	1.90523	20.2537	-9.76176	20.2573	0
0.4453	5.88018	26.0493	-10.6783	26.0074	0
0.4460	5.88018	31.2408	-14.3411	28.4868	0
0.4467	6.48328	32.4641	-17.6972	33.9732	0
0.4473	8.62153	32.4641	-14.6443	37.6131	0
0.4480	10.4582	32.4641	-9.45849	37.0328	0
0.4487	10.143	30.3233	-7.32216	37.2966	0
0.4493	9.53988	26.0493	-6.10236	36.0833	0
0.4500	9.53988	22.9986	-5.48909	30.9135	0
0.4507	10.143	19.0304	-5.18583	24.7941	0
0.4513	9.53988	8.65506	-0.913164	16.8811	0
0.4520	7.70318	-0.80281	4.88593	6.48866	0
0.4527	5.56493	-2.93599	9.46186	-0.211013	0
0.4533	3.12513	-7.82166	16.4808	-4.48403	0
0.4540	0.383788	-16.3697	23.1964	-12.1333	0
0.4547	-2.37126	-21.2477	26.8592	-20.0463	0
0.4553	-4.19426	-25.5217	32.9615	-25.5326	0
0.4560	-6.03096	-32.2347	38.1507	-29.8056	0
0.4567	-8.47075	-32.2347	33.2682	-31.9685	0
0.4573	-8.47075	-27.9607	28.079	-33.1819	0
0.4580	-3.89271	-28.2666	27.1624	-34.7117	0
0.4587	-0.233014	-28.2666	19.5336	-35.292	0
0.4593	0.383788	-23.3885	7.63217	-33.7621	0
0.4600	3.12513	-16.3697	0.613269	-31.019	0
0.4607	4.64658	-9.95484	-7.62543	-23.6863	0
0.4613	3.12513	-3.54766	-17.3939	-14.5599	0
0.4620	2.20678	3.77703	-23.4963	-7.22721	0
0.4627	4.04348	10.7959	-30.8218	-2.95419	0
0.4633	5.88018	15.6739	-36.3143	3.1652	0
0.4640	7.70318	21.7829	-28.9887	10.4452	0
0.4647	11.3629	30.3233	-22.5798	17.4614	0
0.4653	13.5011	35.2089	-28.3789	26.6404	0
0.4660	13.8027	33.374	-33.568	35.8195	0
0.4667	14.4195	33.0681	-32.9581	39.4595	0
0.4673	16.8593	33.9856	-34.1779	36.7163	0
0.4680	15.9409	29.4058	-33.568	33.9732	0
0.4687	11.3629	21.1712	-28.9887	34.2897	0
0.4693	8.62153	15.0699	-25.0227	33.0763	0
0.4700	9.53988	9.26672	-22.2765	27.5372	0
0.4707	8.62153	2.85953	-20.7501	21.1541	0
0.4713	6.78483	-2.63016	-18.917	12.9246	0
0.4720	4.64658	-7.21	-13.1213	3.74549	0
0.4727	1.60369	-9.95484	-5.79573	-2.05738	0
0.4733	-2.05601	-11.484	-1.2198	-7.22721	0
0.4740	-4.49581	-16.6755	3.66614	-15.193	0
0.4747	-5.72941	-25.5217	10.3784	-22.2092	0
0.4753	-5.11261	-29.7957	17.0907	-27.379	0
0.4760	-6.03096	-29.184	24.4162	-33.1819	0
0.4767	-8.7723	-30.1015	28.6889	-37.4549	0
0.4773	-9.38911	-31.9289	28.3822	-38.3517	0
0.4780	-7.85395	-31.0114	29.6054	-38.3517	0
0.4787	-6.33251	-29.184	34.1813	-35.6085	0
0.4793	-7.5524	-26.4392	36.9275	-31.9685	0
0.4800	-9.69065	-21.8594	36.3176	-29.2254	0
0.4807	-9.9922	-16.6755	32.045	-25.5326	0
0.4813	-8.7723	-11.484	25.0261	-18.8329	0
0.4820	-10.2937	-6.2925	19.227	-11.1837	0
0.4827	-14.5702	-0.191145	11.5982	-4.16751	0
0.4833	-17.01	7.7452	0.306634	2.84868	0
0.4840	-14.8718	14.7641	-9.45849	11.3947	0
0.4847	-9.69065	19.9479	-17.0873	20.521	0
0.4853	-3.27591	25.7511	-28.0722	26.6404	0
0.4860	2.52204	30.0174	-37.2274	29.3836	0
0.4867	6.78483	30.9349	-39.0605	31.5465	0
0.4873	6.78483	32.4641	-36.6175	33.3401	0
0.4880	4.04348	33.9856	-32.0416	33.0763	0
0.4887	3.12513	32.7699	-24.4128	31.23	0
0.4893	1.30214	33.0681	-17.0873	28.1703	0
0.4900	-2.37126	33.0681	-11.8981	24.7941	0
0.4907	-2.97436	26.6609	-8.54196	19.3077	0
0.4913	-3.27591	18.4264	-6.40563	11.3947	0
0.4920	-6.33251	12.9291	-4.2693	6.48866	0
0.4927	-7.5524	8.34922	-1.8297	2.53216	0
0.4933	-5.41416	1.94204	-1.52306	-5.38084	0
0.4940	-5.72941	-5.68848	0.00336961	-13.9269	0
0.4947	-7.85395	-15.4522	5.49583	-20.9431	0
0.4953	-9.69065	-24.2984	9.46186	-25.8491	0
0.4960	-9.38911	-29.4899	9.46186	-28.2758	0
0.4967	-6.33251	-32.5406	11.5982	-31.9685	0
0.4973	-4.19426	-34.3756	16.1775	-38.3517	0
0.4980	-4.49581	-34.3756	14.6511	-38.6682	0
0.4987	-4.19426	-33.4581	9.7685	-32.2323	0
0.4993	-2.97436	-32.2347	9.46186	-29.2254	0
0.5000	-1.45291	-30.1015	12.2081	-29.2254	0
0.5007	1.30214	-24.6042	14.0412	-24.9523	0
0.5013	2.82359	-15.758	13.1246	-16.9866	0
0.5020	1.90523	-7.21	9.7685	-7.22721	0
0.5027	1.30214	-1.72031	6.71563	0.685793	0
0.5033	1.60369	1.94204	4.88593	5.90837	0
0.5040	3.42668	7.7452	0.916534	13.1883	0
0.5047	6.78483	14.1524	-2.74286	21.1541	0
0.5053	7.70318	18.1206	-3.96603	25.7436	0
0.5060	7.70318	20.2537	-5.18583	28.8033	0
0.5067	10.143	22.6928	-4.2693	32.1268	0
0.5073	13.8027	23.9161	-2.13296	33.9732	0
0.5080	14.1179	25.4452	-4.2693	34.5534	0
0.5087	11.3629	27.5784	-5.18583	33.3401	0
0.5093	9.53988	24.5278	3.9694	30.2804	0
0.5100	11.3629	18.4264	14.9577	28.1703	0
0.5107	11.6781	16.2856	19.5336	23.8973	0
0.5113	9.53988	11.4075	19.5336	17.7779	0
0.5120	9.53988	3.4712	15.8709	13.1883	0
0.5127	11.3629	1.33037	10.0718	8.33503	0
0.5133	11.0613	0.420519	7.63217	1.00231	0
0.5140	11.0613	-6.2925	5.1892	-5.38084	0
0.5147	8.31998	-8.12749	4.27603	-11.5002	0
0.5153	0.0822403	-4.15932	10.3784	-19.466	0
0.5160	-5.72941	-2.02614	14.9577	-24.6358	0
0.5167	-6.94931	3.77703	10.3784	-27.0625	0
0.5173	-9.38911	14.7641	9.1586	-30.1222	0
0.5180	-9.69065	18.4264	13.4313	-34.3952	0
0.5187	-6.33251	13.5407	14.6511	-33.4984	0
0.5193	-5.72941	6.21604	14.0412	-26.1657	0
0.5200	-2.67281	-2.02614	12.2081	-20.6793	0
0.5207	2.52204	-6.90416	4.5793	-17.6196	0
0.5213	2.52204	-5.99431	-3.0495	-8.12401	0
0.5220	1.90523	-9.65666	-7.01553	6.17214	0
0.5227	4.04348	-19.1145	-11.5948	12.608	0
0.5233	1.60369	-15.758	-16.1708	13.1883	0
0.5240	1.60369	3.77703	-18.6137	17.1976	0
0.5247	6.78483	20.8654	-20.7501	22.6839	0
0.5253	5.26338	25.1394	-23.4963	27.2735	0
0.5260	0.383788	23.9161	-27.1591	33.0763	0
0.5267	4.04348	19.6421	-29.9053	37.0328	0
0.5273	8.92308	13.8466	-28.0722	36.0833	0
0.5280	6.78483	11.1017	-25.326	33.0763	0
0.5287	4.96183	10.1842	-25.0227	31.8103	0
0.5293	4.96183	5.60438	-24.1062	32.7598	0
0.5300	4.34503	2.85953	-21.6666	32.1268	0
0.5307	3.42668	1.94204	-18.0038	26.957	0
0.5313	3.12513	-4.46515	-11.8981	16.5645	0
0.5320	1.90523	-14.5347	-6.71226	6.48866	0
0.5327	-0.534562	-20.032	-3.6594	-0.211013	0
0.5333	-3.59116	-22.7769	-0.303265	-5.69736	0
0.5340	-6.03096	-25.2159	3.9694	-13.3466	0
0.5347	-7.5524	-26.4392	7.93543	-18.8329	0
0.5353	-10.2937	-30.7132	12.2081	-21.8926	0
0.5360	-13.0488	-37.4262	14.0412	-27.379	0
0.5367	-12.7473	-40.1711	14.0412	-31.9685	0
0.5373	-11.8289	-41.0886	14.0412	-33.7621	0
0.5380	-11.5274	-42.9159	14.9577	-33.4984	0
0.5387	-11.5274	-42.9159	17.7039	-31.652	0
0.5393	-13.6519	-40.4769	18.6171	-28.9088	0
0.5400	-16.4069	-40.1711	16.4808	-27.379	0
0.5407	-15.187	-38.0379	14.9577	-24.0028	0
0.5413	-10.609	-28.8782	13.4313	-16.4063	0
0.5420	-6.94931	-16.3697	8.5487	-7.86025	0
0.5427	-6.03096	-6.59833	4.5793	-1.42434	0
0.5433	-6.63405	3.4712	3.3595	6.17214	0
0.5440	-6.03096	15.6739	0.613269	14.4544	0
0.5447	-5.11261	22.6928	-3.35613	21.1541	0
0.5453	-3.59116	23.6103	-5.48909	25.1106	0
0.5460	-2.97436	25.7511	-7.01553	27.5372	0
0.5467	-2.37126	26.6609	-9.15186	30.5969	0
0.5473	-0.233014	23.3044	-12.5114	33.9732	0
0.5480	1.60369	20.2537	-14.3411	34.5534	0
0.5487	-1.45291	18.4264	-12.2047	33.0763	0
0.5493	-5.11261	17.5089	-9.76176	29.3836	0
0.5500	-2.97436	20.2537	-8.84859	24.7941	0
0.5507	-1.45291	20.2537	-4.57593	23.0005	0
0.5513	-5.11261	13.2349	-1.52306	20.2573	0
0.5520	-6.63405	7.13354	-5.48909	10.4452	0
0.5527	-5.11261	2.24787	-8.54196	0.685793	0
0.5533	-6.94931	-4.77098	-7.32216	-6.01388	0
0.5540	-8.7723	-9.35082	-3.96603	-14.8764	0
0.5547	-6.03096	-13.923	3.3595	-22.7894	0
0.5553	-4.49581	-23.3885	10.9883	-27.379	0
0.5560	-5.72941	-27.6549	11.2949	-30.7552	0
0.5567	-5.41416	-23.0827	9.7685	-32.8653	0
0.5573	-7.25086	-21.5535	11.2949	-35.292	0
0.5580	-9.69065	-23.3885	13.1246	-37.1384	0
0.5587	-7.85395	-19.4204	14.9577	-36.5053	0
0.5593	-5.72941	-11.7898	17.7039	-35.925	0
0.5600	-4.81106	-7.21	16.4808	-33.1819	0
0.5607	-3.27591	-3.54766	14.6511	-24.6358	0
0.5613	-3.27591	3.77703	14.9577	-17.6196	0
0.5620	-5.11261	10.1842	13.1246	-13.3466	0
0.5627	-6.03096	17.5089	12.8214	-6.3304	0
0.5633	-6.33251	35.5148	16.4808	1.63535	0
0.5640	-6.94931	58.3987	15.261	8.01851	0
0.5647	-6.33251	74.2714	4.27603	18.4109	0
0.5653	-5.11261	87.6974	-7.01553	26.957	0
0.5660	-3.89271	97.767	-15.2576	30.9135	0
0.5667	-3.89271	91.6656	-24.7161	37.0328	0
0.5673	-3.27591	73.3539	-30.2085	40.0925	0
0.5680	0.685336	53.2148	-29.9053	34.5534	0
0.5687	6.78483	27.2726	-31.735	30.5969	0
0.5693	10.4582	-1.72031	-33.568	29.3836	0
0.5700	12.898	-17.5854	-31.735	22.6839	0
0.5707	14.1179	-21.5535	-33.2614	15.9843	0
0.5713	12.5828	-28.2666	-33.8713	12.9246	0
0.5720	10.4582	-37.4262	-21.9699	6.48866	0
0.5727	11.9797	-38.6419	-6.10236	-0.527533	0
0.5733	12.2812	-37.7321	1.22317	-2.95419	0
0.5740	6.78483	-41.9984	3.3595	-9.07358	0
0.5747	2.20678	-43.8334	5.49583	-18.5164	0
0.5753	2.82359	-38.6419	7.63217	-22.4729	0
0.5760	0.685336	-33.7639	11.2949	-25.2161	0
0.5767	-4.19426	-27.0509	13.7345	-31.9685	0
0.5773	-3.89271	-18.197	15.5676	-38.3517	0
0.5780	-0.534562	-18.8087	17.0907	-40.5146	0
0.5787	-0.83611	-28.8782	15.8709	-38.6682	0
0.5793	-1.15136	-34.6737	14.0412	-34.3952	0
0.5800	-0.534562	-35.5912	13.1246	-32.8653	0
0.5807	-4.19426	-33.1522	10.3784	-31.3355	0
0.5813	-3.27591	-23.0827	7.63217	-21.5761	0
0.5820	4.04348	-9.95484	9.1586	-11.8167	0
0.5827	4.34503	-4.46515	6.10573	-9.39009	0
0.5833	1.30214	-2.63016	-1.8297	-2.95419	0
0.5840	4.96183	3.4712	-5.79573	9.86487	0
0.5847	4.96183	10.1842	-6.40563	18.7274	0
0.5853	1.30214	15.3681	-8.84859	25.1106	0
0.5860	4.96183	19.6421	-12.8146	33.0763	0
0.5867	10.143	22.0887	-17.6972	34.87	0
0.5873	8.62153	23.3044	-18.917	33.6566	0
0.5880	8.62153	25.7511	-15.8675	35.503	0
0.5887	10.7598	26.6609	-16.1708	35.8195	0
0.5893	8.31998	22.3869	-17.3939	32.1268	0
0.5900	3.74194	17.8147	-13.4245	29.3836	0
0.5907	0.383788	15.0699	-10.6783	25.7436	0
0.5913	-3.27591	11.1017	-7.93206	17.4614	0
0.5920	-5.11261	7.13354	0.613269	10.1814	0
0.5927	-3.89271	6.52187	5.49583	5.59185	0
0.5933	-3.27591	6.82771	0.306634	-1.10782	0
0.5940	-3.27591	3.77703	-2.4396	-10.9199	0
0.5947	-3.27591	-4.77098	-0.60653	-17.3031	0
0.5953	-5.11261	-15.4522	0.916534	-20.0463	0
0.5960	-6.03096	-15.1463	4.5793	-23.6863	0
0.5967	-4.49581	1.6362	9.46186	-29.2254	0
0.5973	-2.05601	17.5089	10.685	-32.5488	0
0.5980	-0.534562	21.1712	11.2949	-33.4984	0
0.5987	0.383788	17.5089	12.8214	-31.652	0
0.5993	-0.534562	13.2349	11.2949	-27.6955	0
0.6000	-2.37126	10.1842	7.63217	-24.9523	0
0.6007	-2.05601	7.7452	4.88593	-20.3628	0
0.6013	1.30214	5.91021	2.7496	-13.0301	0
0.6020	5.56493	3.4712	-0.60653	-8.75705	0
0.6027	7.70318	-3.54766	-3.96603	-3.58723	0
0.6033	7.40163	-14.5347	-5.48909	7.43822	0
0.6040	6.18173	-16.6755	-7.01553	16.5645	0
0.6047	6.78483	-6.2925	-8.84859	22.3674	0
0.6053	8.00473	3.16536	-9.45849	31.8103	0
0.6060	9.53988	4.99271	-9.76176	40.3563	0
0.6067	11.3629	3.16536	-14.3411	43.416	0
0.6073	11.3629	-1.10864	-17.6972	44.9458	0
0.6080	8.00473	-5.99431	-15.8675	45.5789	0
0.6087	4.96183	-8.12749	-10.9849	43.0995	0
0.6093	5.26338	-7.51583	-7.01553	39.143	0
0.6100	6.78483	-7.82166	-3.35613	30.9135	0
0.6107	5.88018	-10.8723	2.44297	20.2573	0
0.6113	1.90523	-18.8087	9.46186	13.8214	0
0.6120	-1.75446	-27.3567	12.8214	6.80518	0
0.6127	-0.534562	-31.6231	10.685	-2.63767	0
0.6133	1.30214	-32.8464	10.3784	-9.97038	0
0.6140	-2.67281	-34.0697	14.3444	-13.6631	0
0.6147	-6.33251	-36.5087	19.8403	-18.8329	0
0.6153	-5.11261	-38.3361	22.2799	-25.5326	0
0.6160	-5.41416	-35.5912	20.7534	-29.8056	0
0.6167	-6.33251	-31.0114	18.6171	-31.019	0
0.6173	-5.72941	-29.184	21.0601	-33.1819	0
0.6180	-7.25086	-29.184	21.9766	-34.7117	0
0.6187	-9.9922	-26.1334	16.4808	-33.4984	0
0.6193	-10.9106	-19.1145	11.9048	-31.3355	0
0.6200	-11.2121	-13.6172	14.0412	-27.379	0
0.6207	-9.69065	-8.12749	15.8709	-19.7297	0
0.6213	-6.63405	0.420519	11.2949	-10.9199	0
0.6220	-6.63405	9.87838	3.9694	-5.38084	0
0.6227	-6.03096	14.4582	0.613269	-0.211013	0
0.6233	-2.97436	18.1206	0.916534	5.59185	0
0.6240	-3.27591	23.6103	-0.60653	11.975	0
0.6247	-4.49581	25.7511	-5.18583	19.3077	0
0.6253	-1.45291	26.3551	-7.62543	25.7436	0
0.6260	2.20678	29.7116	-7.32216	29.7001	0
0.6267	3.12513	34.2915	-8.84859	33.3401	0
0.6273	5.26338	38.5655	-11.5948	37.6131	0
0.6280	7.70318	41.0045	-12.2047	38.5627	0
0.6287	8.00473	36.7305	-10.6783	35.8195	0
0.6293	8.62153	28.4959	-11.5948	30.9135	0
0.6300	11.3629	24.5278	-13.7312	24.7941	0
0.6307	10.143	21.1712	-11.2882	17.4614	0
0.6313	4.96183	11.7057	-3.35613	9.54835	0
0.6320	2.20678	1.02454	0.916534	3.42897	0
0.6327	0.685336	-5.99431	1.22317	-2.05738	0
0.6333	-2.37126	-10.8723	4.5793	-9.07358	0
0.6340	-5.11261	-19.4204	11.2949	-15.4567	0
0.6347	-6.94931	-26.4392	15.8709	-20.0463	0
0.6353	-9.9922	-23.0827	21.0601	-25.2161	0
0.6360	-11.5274	-10.2607	23.4997	-31.9685	0
0.6367	-9.69065	1.02454	17.3973	-35.6085	0
0.6373	-8.7723	3.77703	9.46186	-35.292	0
0.6380	-8.7723	0.114687	9.7685	-35.0282	0
0.6387	-7.25086	-3.54766	15.261	-36.2415	0
0.6393	-8.47075	-2.63016	15.8709	-35.6085	0
0.6400	-10.2937	-5.07682	11.2949	-31.019	0
0.6407	-9.69065	-12.7073	6.10573	-24.6358	0
0.6413	-8.7723	-16.3697	3.66614	-16.6701	0
0.6420	-7.85395	-15.1463	2.1397	-6.91069	0
0.6427	-4.19426	-13.923	-5.18583	0.422027	0
0.6433	0.383788	-7.21	-15.2576	5.59185	0
0.6440	3.74194	3.77703	-18.0038	11.7112	0
0.6447	7.10008	8.65506	-14.951	18.9912	0
0.6453	7.70318	9.57255	-12.8146	25.4271	0
0.6460	6.48328	13.8466	-9.76176	30.0167	0
0.6467	7.10008	16.5914	-5.48909	32.1268	0
0.6473	5.26338	14.7641	-5.48909	33.0763	0
0.6480	-1.15136	15.6739	-7.01553	35.8195	0
0.6487	-3.59116	18.1206	-4.57593	36.7163	0
0.6493	-2.67281	19.0304	-2.74286	32.1268	0
0.6500	-4.19426	22.0887	-0.60653	25.1106	0
0.6507	-5.11261	25.4452	5.49583	18.9912	0
0.6513	-2.97436	22.9986	8.24206	12.9246	0
0.6520	-2.05601	18.4264	3.9694	7.43822	0
0.6527	-2.67281	15.6739	-0.303265	0.105507	0
0.6533	-2.37126	11.4075	-2.4396	-9.39009	0
0.6540	-1.15136	3.16536	-7.01553	-17.3031	0
0.6547	-1.45291	-5.38265	-10.6783	-22.4729	0
0.6553	-2.37126	-8.12749	-8.84859	-28.5923	0
0.6560	-0.534562	-1.72031	-6.40563	-32.8653	0
0.6567	3.42668	5.60438	-7.01553	-32.8653	0
0.6573	4.96183	1.94204	-9.45849	-31.9685	0
0.6580	3.74194	-11.7898	-10.6783	-28.9088	0
0.6587	4.04348	-26.4392	-9.76176	-23.6863	0
0.6593	3.74194	-35.2854	-9.76176	-23.4225	0
0.6600	-0.534562	-38.3361	-13.1213	-25.5326	0
0.6607	-2.67281	-38.3361	-13.4245	-20.9431	0
0.6613	0.685336	-36.5087	-8.84859	-13.0301	0
0.6620	3.12513	-31.9289	-5.48909	-8.12401	0
0.6627	1.60369	-25.2159	-8.54196	-3.58723	0
0.6633	1.60369	-16.3697	-12.2047	1.00231	0
0.6640	3.42668	-4.46515	-12.2047	5.59185	0
0.6647	3.12513	6.52187	-14.0344	12.9246	0
0.6653	3.42668	14.1524	-16.7807	20.2573	0
0.6660	5.26338	21.1712	-14.3411	25.1106	0
0.6667	3.42668	27.2726	-9.76176	32.1268	0
0.6673	-0.233014	28.8018	-9.15186	38.2462	0
0.6680	1.30214	28.4959	-8.84859	39.776	0
0.6687	2.20678	27.8843	-7.93206	39.776	0
0.6693	-0.233014	23.9161	-8.84859	36.7163	0
0.6700	-1.15136	19.3362	-7.62543	28.4868	0
0.6707	-0.534562	13.8466	-3.0495	21.1541	0
0.6713	-2.37126	4.08286	-1.8297	15.0347	0
0.6720	-3.27591	-5.38265	-2.13296	6.80518	0
0.6727	-4.19426	-11.7898	1.22317	1.00231	0
0.6733	-6.03096	-19.1145	6.71563	-1.74086	0
0.6740	-5.41416	-22.7769	10.3784	-8.75705	0
0.6747	-4.19426	-22.471	12.5147	-20.3628	0
0.6753	-5.11261	-26.4392	14.9577	-30.1222	0
0.6760	-6.33251	-24.91	21.9766	-34.0787	0
0.6767	-7.85395	-9.35082	32.9615	-36.2415	0
0.6773	-7.85395	1.6362	37.2342	-39.565	0
0.6780	-2.37126	0.114687	26.8592	-41.0949	0
0.6787	4.96183	2.5537	11.2949	-38.9847	0
0.6793	5.26338	4.99271	6.71563	-36.5053	0
0.6800	3.74194	-5.07682	9.46186	-33.7621	0
0.6807	2.82359	-18.197	7.32553	-28.2758	0
0.6813	-0.534562	-21.2477	0.916534	-20.0463	0
0.6820	-2.37126	-18.8087	-3.6594	-11.5002	0
0.6827	0.383788	-16.9737	-5.48909	-2.63767	0
0.6833	1.90523	-12.4015	-6.10236	5.90837	0
0.6840	0.986884	1.33037	-8.84859	15.3512	0
0.6847	1.60369	15.0699	-12.2047	25.1106	0
0.6853	3.74194	18.4264	-12.5114	32.7598	0
0.6860	4.96183	20.8654	-11.5948	37.0328	0
0.6867	4.34503	28.8018	-12.2047	38.8265	0
0.6873	4.04348	33.9856	-11.5948	37.6131	0
0.6880	7.10008	36.4323	-9.45849	34.2897	0
0.6887	9.84143	37.0363	-9.45849	30.9135	0
0.6893	7.10008	30.9349	-8.84859	28.8033	0
0.6900	2.20678	26.9668	-3.96603	26.0074	0
0.6907	0.383788	31.5466	0.00336961	19.9408	0
0.6913	1.30214	31.5466	1.22317	12.2915	0
0.6920	1.60369	26.0493	1.22317	6.48866	0
0.6927	1.60369	24.8336	1.5298	0.685793	0
0.6933	0.383788	19.3362	5.49583	-7.22721	0
0.6940	-1.45291	4.99271	13.4313	-15.4567	0
0.6947	-5.11261	-8.12749	18.6171	-21.8926	0
0.6953	-9.07385	-20.3379	19.5336	-25.8491	0
0.6960	-9.69065	-30.1015	20.1435	-29.4891	0
0.6967	-7.85395	-30.4074	19.227	-34.0787	0
0.6973	-10.2937	-27.0509	18.9237	-37.4549	0
0.6980	-13.9672	-28.2666	21.0601	-35.925	0
0.6987	-13.3503	-31.6231	20.1435	-32.8653	0
0.6993	-12.432	-34.0697	18.3138	-31.9685	0
0.7000	-14.2687	-36.5087	22.8898	-30.1222	0
0.7007	-13.9672	-37.1204	26.5525	-23.6863	0
0.7013	-9.69065	-36.5087	22.8898	-14.5599	0
0.7020	-9.69065	-34.6737	21.3633	-5.38084	0
0.7027	-12.432	-30.4074	23.1964	1.00231	0
0.7033	-10.609	-23.0827	18.3138	5.59185	0
0.7040	-6.63405	-12.4015	10.9883	11.7112	0
0.7047	-4.49581	-2.93599	8.5487	19.3077	0
0.7053	-3.27591	4.08286	3.9694	25.7436	0
0.7060	-1.75446	13.8466	-6.10236	29.3836	0
0.7067	-1.45291	21.1712	-13.4245	31.5465	0
0.7073	0.383788	18.7322	-16.7807	33.0763	0
0.7080	-0.233014	15.0699	-20.4434	33.9732	0
0.7087	-1.75446	17.5089	-23.8029	33.9732	0
0.7093	2.20678	21.1712	-25.326	32.1268	0
0.7100	8.62153	23.3044	-28.0722	29.3836	0
0.7107	10.143	21.1712	-30.8218	23.8973	0
0.7113	12.2812	11.1017	-30.8218	14.4544	0
0.7120	15.9409	1.02454	-27.1591	7.1217	0
0.7127	14.721	-4.46515	-22.5798	3.74549	0
0.7133	12.2812	-12.7073	-18.917	-4.48403	0
0.7140	11.6781	-23.0827	-16.1708	-16.4063	0
0.7147	6.78483	-27.3567	-11.2882	-23.4225	0
0.7153	2.20678	-29.4899	-4.2693	-25.5326	0
0.7160	2.20678	-31.3172	0.306634	-28.2758	0
0.7167	-1.45291	-28.5724	0.306634	-31.019	0
0.7173	-6.03096	-26.4392	0.916534	-32.8653	0
0.7180	-4.81106	-28.2666	3.05287	-34.7117	0
0.7187	-3.27591	-25.5217	4.88593	-35.0282	0
0.7193	-5.41416	-18.197	4.27603	-31.652	0
0.7200	-6.94931	-12.4015	1.83307	-25.5326	0
0.7207	-8.16921	-5.38265	-1.52306	-19.7297	0
0.7213	-7.5524	3.16536	-3.35613	-13.9269	0
0.7220	-4.19426	6.52187	-3.35613	-8.75705	0
0.7227	-5.11261	8.34922	-3.6594	-4.48403	0
0.7233	-8.7723	13.8466	-7.62543	2.84868	0
0.7240	-6.63405	20.8654	-11.8981	13.5049	0
0.7247	-0.233014	27.5784	-12.8146	22.3674	0
0.7253	4.96183	31.5466	-15.8675	30.0167	0
0.7260	9.53988	30.6291	-21.6666	36.3998	0
0.7267	14.1179	31.8524	-23.4963	38.5627	0
0.7273	18.0792	40.6986	-21.6666	38.5627	0
0.7280	18.9975	48.635	-22.8864	39.4595	0
0.7287	15.9409	51.3798	-23.4963	35.1865	0
0.7293	13.1996	52.2973	-21.36	26.957	0
0.7300	12.5828	45.8901	-19.5303	22.6839	0
0.7307	10.7598	33.374	-16.7807	18.4109	0
0.7313	7.70318	18.7322	-9.76176	8.01851	0
0.7320	4.96183	1.33037	-2.4396	-0.527533	0
0.7327	2.82359	-14.2288	1.22317	-4.80055	0
0.7333	0.986884	-23.3885	3.05287	-11.1837	0
0.7340	-1.45291	-31.6231	4.27603	-18.1999	0
0.7347	-4.81106	-39.2536	5.7991	-23.106	0
0.7353	-4.19426	-41.0886	10.3784	-28.9088	0
0.7360	-1.75446	-41.3944	17.0907	-32.5488	0
0.7367	-5.11261	-40.1711	22.5865	-32.5488	0
0.7373	-6.94931	-34.6737	24.4162	-35.6085	0
0.7380	-2.97436	-30.1015	25.0261	-39.3012	0
0.7387	-1.45291	-27.0509	24.1129	-35.925	0
0.7393	-3.59116	-20.3379	20.4502	-30.7552	0
0.7400	-4.19426	-17.2795	16.7874	-29.2254	0
0.7407	-4.81106	-16.9737	16.7874	-24.9523	0
0.7413	-3.27591	-9.65666	14.9577	-15.193	0
0.7420	1.30214	-2.63016	9.46186	-4.16751	0
0.7427	0.383788	-2.02614	5.7991	3.74549	0
0.7433	-3.27591	2.85953	6.41237	8.65155	0
0.7440	-2.37126	13.5407	7.02227	12.9246	0
0.7447	-2.37126	22.0887	5.49583	19.6242	0
0.7453	-4.19426	31.2408	4.88593	25.4271	0
0.7460	-1.45291	39.7888	7.32553	27.8538	0
0.7467	0.986884	46.196	10.685	30.5969	0
0.7473	-2.05601	53.2148	13.4313	34.87	0
0.7480	-5.72941	55.0422	13.1246	35.8195	0
0.7487	-6.94931	48.0233	5.7991	32.1268	0
0.7493	-7.85395	44.9726	-3.35613	29.7001	0
0.7500	-8.16921	49.8583	-6.71226	29.3836	0
0.7507	-8.7723	49.2467	-4.2693	23.5807	0
0.7513	-9.9922	39.7888	-3.0495	14.1379	0
0.7520	-8.16921	26.6609	-4.2693	8.65155	0
0.7527	-4.49581	8.65506	-5.18583	3.42897	0
0.7533	-3.27591	-9.95484	-6.10236	-5.38084	0
0.7540	-4.19426	-22.7769	-5.79573	-11.8167	0
0.7547	-6.33251	-29.184	-3.0495	-13.9269	0
0.7553	-9.9922	-31.9289	1.22317	-21.8926	0
0.7560	-12.432	-31.9289	4.27603	-33.7621	0
0.7567	-12.432	-33.7639	5.7991	-38.6682	0
0.7573	-11.8289	-41.9984	7.63217	-38.0352	0
0.7580	-9.9922	-52.0756	10.9883	-38.9847	0
0.7587	-4.19426	-52.0756	11.9048	-38.9847	0
0.7593	0.685336	-45.3549	8.5487	-34.3952	0
0.7600	3.12513	-43.8334	7.02227	-30.1222	0
0.7607	6.78483	-42.3043	5.7991	-25.8491	0
0.7613	10.4582	-31.0114	-2.4396	-16.4063	0
0.7620	13.8027	-16.0638	-9.76176	-7.54373	0
0.7627	17.4761	-8.73916	-9.76176	-0.844053	0
0.7633	17.7776	-2.93599	-11.8981	9.23183	0
0.7640	14.721	5.60438	-17.0873	18.4109	0
0.7647	14.4195	6.82771	-13.4245	23.2642	0
0.7653	17.1608	1.6362	-6.10236	30.2804	0
0.7660	16.8593	-0.191145	-4.57593	37.0328	0
0.7667	16.2562	0.114687	-2.4396	36.3998	0
0.7673	15.6394	-0.191145	2.7496	35.1865	0
0.7680	12.5828	7.13354	5.1892	35.1865	0
0.7687	9.53988	18.1206	7.63217	32.1268	0
0.7693	8.92308	20.2537	11.2949	29.0671	0
0.7700	9.53988	16.5914	11.2949	24.7941	0
0.7707	8.00473	14.4582	10.685	15.3512	0
0.7713	3.74194	8.96089	14.0412	9.54835	0
0.7720	-1.15136	1.02454	14.6511	8.33503	0
0.7727	-3.89271	-3.24182	10.3784	1.63535	0
0.7733	-6.03096	-7.21	10.3784	-8.44053	0
0.7740	-8.7723	-15.4522	14.9577	-15.4567	0
0.7747	-8.7723	-23.6944	15.5676	-20.6793	0
0.7753	-6.63405	-28.5724	9.46186	-24.3193	0
0.7760	-4.49581	-32.2347	5.1892	-27.9593	0
0.7767	-1.45291	-34.6737	3.9694	-33.1819	0
0.7773	2.20678	-33.7639	0.00336961	-36.2415	0
0.7780	1.90523	-31.0114	-6.10236	-34.3952	0
0.7787	-1.75446	-30.1015	-7.01553	-32.8653	0
0.7793	-3.59116	-26.745	-4.87919	-33.1819	0
0.7800	-3.89271	-12.4015	-4.87919	-29.2254	0
0.7807	-5.72941	9.57255	-6.10236	-21.8926	0
0.7813	-6.03096	23.6103	-9.76176	-13.6631	0
0.7820	-2.67281	25.4452	-16.4774	-6.3304	0
0.7827	1.60369	22.3869	-21.6666	1.31883	0
0.7833	3.12513	18.7322	-22.5798	8.91531	0
0.7840	3.12513	15.0699	-26.2425	15.6677	0
0.7847	4.64658	12.9291	-32.6515	22.0509	0
0.7853	8.62153	12.3174	-36.0076	28.1703	0
0.7860	11.3629	13.8466	-32.9581	31.5465	0
0.7867	9.84143	19.3362	-28.9887	32.4433	0
0.7873	7.70318	28.4959	-29.9053	35.1865	0
0.7880	8.92308	36.7305	-29.2954	39.4595	0
0.7887	10.143	39.1771	-23.1897	40.3563	0
0.7893	8.92308	37.3421	-16.7807	38.5627	0
0.7900	8.62153	33.0681	-12.5114	34.2897	0
0.7907	8.62153	23.9161	-7.01553	25.4271	0
0.7913	5.56493	12.9291	-5.18583	15.6677	0
0.7920	-0.233014	9.57255	-5.48909	8.33503	0
0.7927	-2.37126	5.60438	-0.913164	1.00231	0
0.7933	-2.05601	-9.95484	5.7991	-6.01388	0
0.7940	-5.72941	-24.6042	10.3784	-11.5002	0
0.7947	-10.2937	-27.6549	15.5676	-18.5164	0
0.7953	-11.2121	-31.0114	20.1435	-25.8491	0
0.7960	-12.7473	-33.7639	21.3633	-31.019	0
0.7967	-15.187	-25.5217	22.5865	-35.292	0
0.7973	-13.3503	-15.758	23.1964	-37.4549	0
0.7980	-11.5274	-11.7898	21.3633	-36.8218	0
0.7987	-13.0488	-7.21	18.3138	-35.6085	0
0.7993	-13.3503	-2.63016	14.9577	-32.8653	0
0.8000	-12.7473	-3.54766	12.2081	-27.379	0
0.8007	-13.3503	-4.46515	10.685	-21.8926	0
0.8013	-10.609	-5.38265	9.46186	-15.7732	0
0.8020	-7.85395	-6.90416	8.5487	-9.97038	0
0.8027	-8.47075	-4.77098	7.93543	-5.11707	0
0.8033	-6.94931	0.114687	5.49583	1.63535	0
0.8040	-3.59116	4.38869	1.22317	8.33503	0
0.8047	-3.89271	8.65506	-2.4396	14.1379	0
0.8053	-5.11261	14.1524	-7.01553	20.521	0
0.8060	-2.37126	19.3362	-11.2882	27.5372	0
0.8067	0.0822403	25.7511	-12.8146	31.5465	0
0.8073	-0.534562	33.9856	-13.7312	33.6566	0
0.8080	0.383788	38.2596	-17.0873	34.2897	0
0.8087	2.20678	37.9538	-19.2236	33.0763	0
0.8093	1.60369	36.4323	-17.3939	30.2804	0
0.8100	-0.534562	32.1583	-14.3411	25.7436	0
0.8107	-1.45291	22.0887	-11.5948	20.521	0
0.8113	-0.233014	9.87838	-7.01553	15.3512	0
0.8120	0.685336	1.02454	-4.2693	6.48866	0
0.8127	0.685336	-6.2925	-2.4396	-2.63767	0
0.8133	3.42668	-16.3697	3.3595	-8.12401	0
0.8140	5.26338	-27.9607	10.9883	-13.9269	0
0.8147	0.383788	-36.5087	13.4313	-22.2092	0
0.8153	-5.11261	-41.0886	15.8709	-27.9593	0
0.8160	-4.19426	-41.0886	19.5336	-29.2254	0
0.8167	-4.19426	-38.0379	19.5336	-31.652	0
0.8173	-7.25086	-34.9796	16.7874	-35.6085	0
0.8180	-5.11261	-33.4581	16.7874	-36.8218	0
0.8187	-2.97436	-32.2347	17.7039	-34.0787	0
0.8193	-6.03096	-29.184	17.7039	-29.4891	0
0.8200	-6.63405	-23.0827	16.7874	-25.2161	0
0.8207	-2.97436	-17.2795	14.9577	-20.9431	0
0.8213	-3.27591	-12.7073	12.5147	-14.5599	0
0.8220	-3.27591	-4.46515	9.46186	-6.3304	0
0.8227	1.30214	9.87838	5.7991	1.00231	0
0.8233	2.20678	24.8336	2.1397	5.59185	0
0.8240	0.0822403	36.7305	-1.2198	11.3947	0
0.8247	1.30214	44.6668	-5.48909	21.4706	0
0.8253	3.42668	46.5018	-6.10236	30.2804	0
0.8260	2.20678	44.0551	-2.13296	33.0763	0
0.8267	2.20678	41.6161	-0.303265	34.2897	0
0.8273	4.34503	38.5655	-0.60653	35.8195	0
0.8280	2.52204	33.9856	2.7496	35.8195	0
0.8287	-0.233014	27.8843	6.10573	34.2897	0
0.8293	-0.233014	21.1712	5.7991	32.1268	0
0.8300	0.383788	18.7322	4.88593	26.3239	0
0.8307	-1.75446	19.0304	6.41237	17.4614	0
0.8313	-4.19426	13.2349	8.85196	10.4452	0
0.8320	-5.41416	4.68688	12.8214	5.59185	0
0.8327	-7.85395	-1.72031	16.4808	-0.211013	0
0.8333	-12.432	-12.7073	18.6171	-8.75705	0
0.8340	-17.01	-29.7957	21.0601	-17.6196	0
0.8347	-18.2299	-41.9984	23.1964	-25.2161	0
0.8353	-17.01	-49.9348	21.9766	-32.5488	0
0.8360	-15.7901	-55.7379	19.5336	-37.7714	0
0.8367	-15.4886	-57.2595	16.7874	-37.7714	0
0.8373	-16.4069	-55.7379	9.1586	-36.5053	0
0.8380	-17.01	-55.7379	-0.303265	-38.3517	0
0.8387	-17.9284	-52.0756	-3.0495	-37.4549	0
0.8393	-20.3682	-40.1711	0.916534	-31.9685	0
0.8400	-21.2865	-30.7132	3.66614	-26.7459	0
0.8407	-18.8467	-26.4392	-0.913164	-20.6793	0
0.8413	-15.4886	-18.197	-11.5948	-9.97038	0
0.8420	-11.8289	-4.46515	-21.36	-1.42434	0
0.8427	-8.16921	6.52187	-25.326	1.00231	0
0.8433	-4.19426	15.3681	-25.9359	6.17214	0
0.8440	0.685336	24.2219	-28.3789	15.6677	0
0.8447	2.52204	30.6291	-31.4317	23.0005	0
0.8453	0.0822403	35.8206	-31.4317	28.4868	0
0.8460	-1.45291	40.3928	-31.1251	33.0763	0
0.8467	-1.45291	41.0045	-32.6515	35.8195	0
0.8473	-3.27591	41.3103	-32.0416	37.6131	0
0.8480	-3.27591	44.6668	-29.2954	38.8265	0
0.8487	-0.534562	45.8901	-30.2085	36.7163	0
0.8493	0.986884	51.6857	-33.568	31.8103	0
0.8500	1.90523	68.4759	-34.1779	28.4868	0
0.8507	2.52204	75.1889	-33.2614	25.7436	0
0.8513	0.685336	64.2019	-31.735	18.7274	0
0.8520	-0.233014	52.909	-27.1591	9.54835	0
0.8527	0.383788	43.7493	-21.36	1.63535	0
0.8533	-3.27591	30.3233	-14.951	-5.69736	0
0.8540	-6.63405	20.2537	-7.01553	-13.3466	0
0.8547	-5.11261	12.6232	-2.13296	-21.5761	0
0.8553	-4.19426	-1.72031	-0.913164	-30.4387	0
0.8560	-5.11261	-21.5535	4.5793	-36.2415	0
0.8567	-5.72941	-40.1711	14.6511	-36.8218	0
0.8573	-5.11261	-53.9029	17.7039	-37.4549	0
0.8580	-3.89271	-63.055	14.0412	-37.4549	0
0.8587	-1.45291	-70.3797	12.8214	-33.1819	0
0.8593	1.60369	-71.2972	11.2949	-27.379	0
0.8600	4.04348	-62.7568	7.63217	-24.0028	0
0.8607	2.82359	-54.8204	5.1892	-18.1999	0
0.8613	1.30214	-48.4133	1.5298	-9.07358	0
0.8620	4.96183	-32.8464	-7.01553	-2.63767	0
0.8627	6.18173	-14.5347	-12.8146	0.105507	0
0.8633	3.12513	-0.80281	-14.3411	4.69505	0
0.8640	3.42668	14.7641	-16.4774	12.9246	0
0.8647	7.10008	28.4959	-18.917	22.6839	0
0.8653	7.70318	38.2596	-19.2236	31.23	0
0.8660	6.18173	45.8901	-18.0038	37.6131	0
0.8667	5.88018	45.5843	-15.8675	40.3563	0
0.8673	6.78483	37.0363	-13.7312	40.0925	0
0.8680	8.31998	30.6291	-13.4245	38.5627	0
0.8687	8.31998	24.2219	-11.2882	36.3998	0
0.8693	8.31998	14.1524	-6.71226	32.7598	0
0.8700	11.0613	5.60438	-5.48909	28.8033	0
0.8707	11.9797	-3.54766	-5.18583	23.8973	0
0.8713	9.53988	-11.7898	1.22317	15.3512	0
0.8720	9.53988	-13.3114	8.5487	5.27533	0
0.8727	11.0613	-20.3379	12.2081	-1.42434	0
0.8733	11.0613	-36.2029	15.8709	-8.44053	0
0.8740	10.4582	-36.5087	22.2799	-19.1495	0
0.8747	10.4582	-17.8912	27.7723	-27.379	0
0.8753	10.7598	-6.2925	30.8252	-31.019	0
0.8760	9.84143	-7.21	29.9087	-36.5053	0
0.8767	8.00473	-10.8723	28.9955	-40.7783	0
0.8773	9.22462	-14.5347	31.4351	-38.6682	0
0.8780	10.7598	-18.197	32.9615	-37.4549	0
0.8787	7.70318	-26.4392	32.045	-36.5053	0
0.8793	5.88018	-43.5276	29.6054	-30.7552	0
0.8800	8.31998	-56.6478	25.9426	-28.5923	0
0.8807	8.62153	-54.8204	23.4997	-28.2758	0
0.8813	6.78483	-44.7509	23.8063	-18.1999	0
0.8820	7.40163	-36.5087	23.1964	-6.3304	0
0.8827	8.62153	-27.6549	22.5865	-1.42434	0
0.8833	9.53988	-17.2795	22.8898	6.48866	0
0.8840	11.9797	-9.95484	18.6171	16.5645	0
0.8847	15.0226	-6.59833	10.3784	21.1541	0
0.8853	17.4761	-2.63016	3.9694	26.6404	0
0.8860	20.8342	4.08286	0.306634	33.9732	0
0.8867	25.097	7.43937	-2.4396	35.8195	0
0.8873	25.097	5.91021	-4.57593	32.7598	0
0.8880	20.519	7.7452	-7.93206	29.7001	0
0.8887	18.3807	9.87838	-11.2882	26.0074	0
0.8893	21.7389	6.52187	-11.8981	23.0005	0
0.8900	22.9588	6.21604	-12.5114	23.0005	0
0.8907	16.2562	9.57255	-10.9849	21.4706	0
0.8913	10.143	6.52187	-5.18583	11.975	0
0.8920	9.53988	0.114687	-2.13296	1.63535	0
0.8927	7.70318	-2.63016	-1.8297	-2.05738	0
0.8933	2.82359	-4.15932	4.88593	-6.64692	0
0.8940	0.685336	-4.46515	16.7874	-17.3031	0
0.8947	1.90523	-2.33197	22.5865	-25.5326	0
0.8953	3.12513	-4.77098	21.67	-28.9088	0
0.8960	4.04348	-11.7898	18.6171	-31.9685	0
0.8967	4.64658	-15.4522	12.5147	-35.292	0
0.8973	3.74194	-13.6172	5.7991	-37.7714	0
0.8980	2.20678	-10.5665	3.05287	-35.925	0
0.8987	-1.75446	-10.8723	3.66614	-30.4387	0
0.8993	-8.16921	-9.95484	6.41237	-27.9593	0
0.9000	-13.0488	-1.72031	11.2949	-27.0625	0
0.9007	-13.6519	5.91021	13.1246	-20.3628	0
0.9013	-13.6519	8.96089	9.46186	-12.7136	0
0.9020	-13.9672	13.8466	7.93543	-8.12401	0
0.9027	-10.609	20.2537	10.0718	-1.10782	0
0.9033	-6.03096	23.3044	7.02227	6.80518	0
0.9040	-5.72941	28.4959	1.5298	13.8214	0
0.9047	-6.03096	37.0363	-1.52306	21.4706	0
0.9053	-1.45291	42.2278	-6.10236	26.0074	0
0.9060	2.52204	42.2278	-12.8146	28.4868	0
0.9067	2.20678	39.7888	-16.7807	33.9732	0
0.9073	0.986884	38.2596	-18.917	36.7163	0
0.9080	-0.534562	38.2596	-19.2236	33.3401	0
0.9087	-3.59116	35.5148	-19.2236	32.1268	0
0.9093	-3.27591	31.5466	-25.0227	33.0763	0
0.9100	1.30214	35.5148	-28.9887	29.7001	0
0.9107	2.20678	39.1771	-24.4128	23.8973	0
0.9113	0.986884	30.9349	-20.1402	17.1976	0
0.9120	0.383788	22.0887	-23.8029	9.23183	0
0.9127	-1.45291	18.4264	-27.1591	2.21564	0
0.9133	-5.11261	7.43937	-24.1062	-5.11707	0
0.9140	-6.94931	-9.95484	-16.7807	-13.6631	0
0.9147	-8.7723	-21.2477	-8.84859	-18.5164	0
0.9153	-11.2121	-27.9607	-3.35613	-22.7894	0
0.9160	-13.0488	-32.8464	-0.60653	-29.2254	0
0.9167	-12.432	-32.8464	-0.303265	-32.8653	0
0.9173	-9.07385	-29.184	-3.0495	-35.6085	0
0.9180	-6.94931	-25.5217	-3.96603	-38.9847	0
0.9187	-9.07385	-22.7769	-3.35613	-35.292	0
0.9193	-12.1305	-19.1145	-2.74286	-29.2254	0
0.9200	-11.8289	-14.2288	-1.52306	-27.9593	0
0.9207	-10.9106	-7.21	-2.13296	-22.7894	0
0.9213	-10.609	-1.10864	-6.10236	-11.8167	0
0.9220	-9.9922	3.77703	-8.2387	-4.48403	0
0.9227	-8.7723	9.26672	-7.62543	1.89912	0
0.9233	-6.03096	14.7641	-8.84859	11.0782	0
0.9240	-2.37126	19.3362	-12.2047	15.0347	0
0.9247	-1.15136	23.6103	-14.3411	16.5645	0
0.9253	-1.75446	28.1901	-14.0344	21.1541	0
0.9260	-2.37126	28.4959	-11.5948	25.4271	0
0.9267	-3.27591	21.4771	-10.375	28.4868	0
0.9273	-4.19426	16.2856	-9.45849	32.1268	0
0.9280	-2.67281	16.5914	-7.93206	32.1268	0
0.9287	-2.37126	15.0699	-8.54196	30.5969	0
0.9293	-3.59116	13.8466	-9.76176	29.3836	0
0.9300	-3.59116	16.5914	-7.93206	25.7436	0
0.9307	-4.19426	14.4582	-2.13296	17.7779	0
0.9313	-6.33251	2.85953	3.66614	8.65155	0
0.9320	-6.94931	-7.21	5.7991	0.105507	0
0.9327	-6.03096	-13.6172	5.49583	-4.48403	0
0.9333	-8.7723	-19.1145	7.63217	-7.54373	0
0.9340	-12.432	-24.2984	12.2081	-15.193	0
0.9347	-12.7473	-29.4899	15.261	-23.106	0
0.9353	-13.0488	-32.8464	18.0072	-26.4822	0
0.9360	-11.8289	-32.2347	21.0601	-29.2254	0
0.9367	-7.5524	-32.2347	20.7534	-33.1819	0
0.9373	-5.11261	-34.6737	18.3138	-35.925	0
0.9380	-6.03096	-35.2854	15.8709	-35.292	0
0.9387	-6.03096	-33.7639	14.0412	-31.9685	0
0.9393	-4.49581	-27.9607	12.2081	-30.1222	0
0.9400	-5.11261	-19.1145	7.63217	-30.4387	0
0.9407	-6.94931	-12.7073	3.05287	-24.9523	0
0.9413	-8.7723	-7.21	2.44297	-15.193	0
0.9420	-9.07385	4.99271	2.1397	-8.44053	0
0.9427	-6.94931	16.5914	-0.60653	-3.27071	0
0.9433	-6.63405	22.3869	-0.913164	7.1217	0
0.9440	-7.85395	30.3233	-0.913164	17.4614	0
0.9447	-4.19426	38.5655	-2.4396	22.0509	0
0.9453	-0.233014	41.3103	-1.52306	26.6404	0
0.9460	-0.233014	48.635	-0.60653	31.8103	0
0.9467	-0.233014	58.0928	-2.4396	34.5534	0
0.9473	-0.233014	55.6538	-4.2693	34.2897	0
0.9480	-0.534562	50.1641	-7.62543	32.7598	0
0.9487	2.20678	56.2655	-11.2882	30.2804	0
0.9493	4.34503	61.4494	-9.76176	30.0167	0
0.9500	0.0822403	50.7682	-7.32216	31.23	0
0.9507	-3.27591	29.7116	-7.32216	27.5372	0
0.9513	-3.59116	7.7452	-3.35613	17.7779	0
0.9520	-6.94931	-9.95484	3.05287	9.54835	0
0.9527	-8.47075	-23.6944	5.49583	5.27533	0
0.9533	-5.72941	-36.8146	4.88593	-2.3739	0
0.9540	-6.03096	-46.5783	3.9694	-14.5599	0
0.9547	-9.69065	-49.3231	6.71563	-24.0028	0
0.9553	-10.2937	-52.3738	12.8214	-30.1222	0
0.9560	-11.2121	-55.1263	14.6511	-35.292	0
0.9567	-11.5274	-49.3231	13.1246	-38.6682	0
0.9573	-6.94931	-40.1711	15.5676	-39.3012	0
0.9580	-3.89271	-35.8971	15.8709	-38.3517	0
0.9587	-6.03096	-33.4581	10.0718	-35.0282	0
0.9593	-6.63405	-27.9607	7.63217	-30.4387	0
0.9600	-2.97436	-22.1652	9.46186	-27.0625	0
0.9607	0.383788	-19.1145	5.7991	-22.2092	0
0.9613	4.04348	-20.636	-1.52306	-14.5599	0
0.9620	7.70318	-23.6944	-5.48909	-5.69736	0
0.9627	10.7598	-20.3379	-10.375	1.00231	0
0.9633	14.1179	-6.59833	-17.0873	8.01851	0
0.9640	16.8593	6.82771	-18.6137	16.248	0
0.9647	16.8593	11.1017	-18.3071	23.8973	0
0.9653	15.0226	12.0116	-20.7501	26.957	0
0.9660	12.5828	17.5089	-20.4434	29.7001	0
0.9667	11.9797	23.6103	-18.0038	36.0833	0
0.9673	14.1179	27.5784	-18.917	40.0925	0
0.9680	15.0226	31.5466	-18.917	38.5627	0
0.9687	13.1996	30.9349	-15.2576	37.6131	0
0.9693	11.9797	23.3044	-14.951	36.7163	0
0.9700	9.53988	16.5914	-17.0873	31.8103	0
0.9707	6.78483	12.3174	-14.3411	24.2138	0
0.9713	5.56493	7.43937	-9.76176	17.1976	0
0.9720	2.52204	4.08286	-7.32216	10.1814	0
0.9727	0.383788	1.94204	-2.4396	4.06201	0
0.9733	3.12513	-5.68848	6.41237	-3.58723	0
0.9740	2.20678	-16.6755	14.0412	-13.6631	0
0.9747	-4.49581	-23.3885	18.0072	-21.5761	0
0.9753	-7.25086	-24.2984	21.3633	-26.4822	0
0.9760	-6.33251	-23.6944	24.7228	-31.3355	0
0.9767	-8.7723	-25.8275	25.0261	-34.7117	0
0.9773	-11.5274	-32.8464	24.1129	-35.6085	0
0.9780	-10.2937	-35.5912	27.7723	-36.5053	0
0.9787	-9.07385	-29.4899	33.8781	-36.5053	0
0.9793	-11.5274	-22.471	34.1813	-32.8653	0
0.9800	-13.3503	-21.2477	28.6889	-27.6955	0
0.9807	-10.609	-19.7262	20.7534	-22.4729	0
0.9813	-6.33251	-13.6172	13.4313	-17.3031	0
0.9820	-5.72941	-7.51583	9.46186	-11.1837	0
0.9827	-5.11261	5.91021	6.41237	-1.42434	0
0.9833	-1.45291	32.1583	-0.60653	9.23183	0
0.9840	0.986884	55.0422	-7.01553	16.5645	0
0.9847	0.383788	59.622	-10.375	22.0509	0
0.9853	-0.233014	55.9597	-16.1708	28.1703	0
0.9860	1.30214	49.2467	-21.0533	30.2804	0
0.9867	5.88018	35.5148	-22.5798	30.9135	0
0.9873	11.9797	19.9479	-27.1591	32.1268	0
0.9880	14.721	8.65506	-34.4812	32.7598	0
0.9887	13.1996	-0.496978	-34.7878	32.7598	0
0.9893	10.4582	-4.77098	-30.2085	33.6566	0
0.9900	9.53988	-4.15932	-28.0722	30.2804	0
0.9907	8.92308	-6.2925	-21.9699	21.7344	0
0.9913	7.40163	-12.4015	-11.8981	12.9246	0
0.9920	5.88018	-18.197	-7.62543	5.59185	0
0.9927	5.26338	-25.8275	-7.01553	-0.527533	0
0.9933	4.96183	-33.7639	-3.35613	-5.38084	0
0.9940	4.04348	-39.2536	0.306634	-13.3466	0
0.9947	1.90523	-45.6608	3.05287	-22.2092	0
0.9953	-0.233014	-50.8523	9.46186	-26.1657	0
0.9960	-0.534562	-47.8016	13.1246	-28.2758	0
0.9967	-2.05601	-41.3944	13.1246	-34.0787	0
0.9973	-4.81106	-37.4262	15.5676	-39.3012	0
0.9980	-4.19426	-32.8464	17.0907	-39.565	0
0.9987	-0.534562	-26.4392	14.6511	-37.7714	0
0.9993	0.219308	-21.3395	13.7952	-35.1337	0
1.0000	-3.75564	-15.8498	15.3216	-29.0671	0
1.0007	-6.49699	-7.00356	13.4885	-20.7848	0
1.0013	-5.57864	3.98347	10.1324	-11.975	0
1.0020	-3.13884	13.7548	11.0489	-5.5391	0
1.0027	-1.61739	21.6835	12.2687	-1.5826	0
1.0033	0.822403	30.8432	6.16639	3.00694	0
1.0040	5.0989	39.0854	-2.37894	13.0828	0
1.0047	9.06014	44.5751	-8.48468	23.4225	0
1.0053	11.8152	48.8491	-13.6705	27.6955	0
1.0060	10.8968	54.6446	-16.7234	29.5419	0
1.0067	8.45705	56.4796	-16.4167	32.6016	0
1.0073	8.1555	51.5939	-16.4167	34.7117	0
1.0080	9.3754	44.8809	-16.7234	35.9778	0
1.0087	9.06014	37.862	-14.587	36.5581	0
1.0093	6.9219	28.4042	-13.9771	35.9778	0
1.0100	6.3188	21.6835	-14.8903	31.3882	0
1.0107	7.23715	16.8055	-10.621	22.2092	0
1.0113	5.702	6.73596	-4.82191	11.2365	0
1.0120	3.2622	-3.6394	-0.852511	2.3739	0
1.0127	0.822403	-9.13674	2.50362	-4.32577	0
1.0133	-1.31585	-17.6848	3.72342	-10.7089	0
1.0140	-2.53574	-27.4485	5.85975	-18.9912	0
1.0147	-2.53574	-26.531	8.91262	-27.2207	0
1.0153	-3.75564	-21.3395	7.38618	-30.8607	0
1.0160	-5.89389	-24.0919	5.24985	-30.2804	0
1.0167	-6.49699	-29.5816	8.91262	-33.9204	0
1.0173	-9.55359	-30.4991	11.9621	-38.8265	0
1.0180	-12.2949	-26.8368	12.5754	-36.347	0
1.0187	-10.4719	-21.3395	17.4579	-31.8103	0
1.0193	-9.25204	-18.5946	19.2876	-29.9639	0
1.0200	-11.6918	-17.9829	12.5754	-25.6909	0
1.0207	-10.1567	-14.6264	6.16639	-19.5715	0
1.0213	-5.89389	-7.30175	3.72342	-14.0851	0
1.0220	-5.57864	2.46195	-0.242612	-6.17214	0
1.0227	-4.35874	10.6965	-2.68558	4.22027	0
1.0233	-0.0959471	12.5315	-3.29548	11.553	0
1.0240	0.822403	12.2256	-6.04171	16.7228	0
1.0247	-1.31585	18.0212	-6.65161	22.2092	0
1.0253	-0.0959471	23.5185	-7.26151	25.9019	0
1.0260	2.0423	23.5185	-13.0606	26.7987	0
1.0267	1.12395	24.7418	-15.8068	29.5419	0
1.0273	1.43921	27.1808	-13.9771	33.2346	0
1.0280	2.6591	26.2634	-15.8068	35.0282	0
1.0287	2.35756	29.9257	-17.3333	35.0282	0
1.0293	3.57745	41.5244	-13.9771	33.8149	0
1.0300	6.9219	44.5751	-11.5342	29.2254	0
1.0307	5.40045	33.2822	-7.26151	21.3123	0
1.0313	3.57745	21.9893	0.670552	12.1333	0
1.0320	5.40045	15.2763	3.72342	3.58723	0
1.0327	6.01725	4.59513	4.63995	-1.26608	0
1.0333	3.879	-10.3601	10.439	-6.17214	0
1.0340	1.74075	-22.5628	14.7117	-14.9819	0
1.0347	-2.22049	-30.4991	15.6249	-22.0509	0
1.0353	-5.89389	-35.683	17.7612	-26.3239	0
1.0360	-6.79853	-36.9063	18.6777	-31.4937	0
1.0367	-8.01843	-35.683	18.0678	-34.2369	0
1.0373	-8.63524	-34.7731	18.6777	-33.6039	0
1.0380	-6.49699	-33.244	18.0678	-32.7071	0
1.0387	-5.57864	-30.4991	15.3216	-29.6474	0
1.0393	-5.57864	-28.97	15.3216	-23.8445	0
1.0400	-5.57864	-24.3978	14.4051	-20.2045	0
1.0407	-7.71689	-15.8498	8.91262	-15.9315	0
1.0413	-7.41534	-8.21924	3.42015	-7.70199	0
1.0420	-4.67399	-3.03539	-0.242612	-1.26608	0
1.0427	-3.75564	1.54445	-3.90538	1.79361	0
1.0433	-2.83729	6.73596	-7.56814	6.06663	0
1.0440	1.12395	13.1431	-9.09458	13.3993	0
1.0447	3.2622	18.0212	-8.48468	20.9958	0
1.0453	2.6591	18.9387	-7.56814	28.3285	0
1.0460	2.6591	22.9068	-5.43181	33.8149	0
1.0467	2.6591	32.3647	-0.549246	34.1314	0
1.0473	2.6591	37.5562	5.24985	32.6016	0
1.0480	2.0423	37.2504	7.99608	34.4479	0
1.0487	1.43921	35.423	6.16639	35.3447	0
1.0493	1.74075	30.2315	4.33332	30.1749	0
1.0500	1.12395	23.2127	6.16639	24.0555	0
1.0507	-0.699043	15.2763	8.30272	19.1495	0
1.0513	-1.61739	5.2068	7.07955	11.8695	0
1.0520	-3.13884	-3.6394	4.33332	3.90375	0
1.0527	-5.57864	-10.0542	1.89372	-1.5826	0
1.0533	-4.35874	-17.9829	0.367287	-8.91531	0
1.0540	-1.31585	-24.3978	0.670552	-15.2985	0
1.0547	-1.00059	-27.7543	0.977187	-20.521	0
1.0553	-1.31585	-32.9381	0.367287	-27.2207	0
1.0560	-0.0959471	-35.9888	-0.852511	-33.0236	0
1.0567	2.6591	-35.9888	-3.29548	-33.6039	0
1.0573	4.18055	-38.7413	-5.12518	-34.2369	0
1.0580	2.6591	-39.6512	-3.90538	-34.2369	0
1.0587	0.822403	-33.244	-3.90538	-31.4937	0
1.0593	-1.00059	-26.8368	-4.82191	-29.0671	0
1.0600	-1.91894	-22.2569	-3.90538	-26.3239	0
1.0607	-2.53574	-14.3206	-6.65161	-19.888	0
1.0613	-2.83729	-4.5569	-10.0077	-12.2388	0
1.0620	-2.83729	4.2893	-7.87141	-4.64229	0
1.0627	-1.00059	11.614	-7.56814	3.90375	0
1.0633	-0.0959471	15.2763	-11.5342	12.1333	0
1.0640	0.219308	18.6328	-13.0606	19.466	0
1.0647	1.43921	24.436	-15.8068	25.9019	0
1.0653	3.879	29.9257	-22.5225	30.4387	0
1.0660	6.3188	33.2822	-22.8257	35.0282	0
1.0667	7.23715	33.588	-18.2498	38.721	0
1.0673	5.0989	30.2315	-17.6399	38.9847	0
1.0680	3.57745	27.7925	-15.8068	37.5076	0
1.0687	6.3188	26.2634	-10.621	35.0282	0
1.0693	8.45705	19.2445	-10.0077	31.3882	0
1.0700	7.84025	12.2256	-9.09458	28.012	0
1.0707	6.3188	9.78663	-4.82191	20.6793	0
1.0713	3.57745	6.12429	0.670552	10.6034	0
1.0720	0.219308	-0.89456	7.99608	5.75011	0
1.0727	-0.0959471	-7.00356	10.439	1.79361	0
1.0733	0.822403	-12.1874	4.63995	-8.59879	0
1.0740	0.219308	-17.0731	4.94322	-17.4614	0
1.0747	-1.00059	-21.3395	12.5754	-21.1013	0
1.0753	-3.45409	-24.0919	16.2348	-26.9042	0
1.0760	-4.35874	-23.1744	19.2876	-32.074	0
1.0767	-4.05719	-20.4296	23.8669	-33.3401	0
1.0773	-4.67399	-18.5946	21.7306	-35.4502	0
1.0780	-4.67399	-12.4933	15.015	-36.6636	0
1.0787	-3.75564	-4.25107	9.82578	-32.7071	0
1.0793	-4.97554	-2.42372	4.33332	-29.9639	0
1.0800	-6.49699	-0.89456	2.80688	-27.801	0
1.0807	-4.97554	7.95164	2.50362	-20.521	0
1.0813	-4.05719	12.8373	-2.07568	-13.1883	0
1.0820	-4.67399	14.3588	-4.82191	-7.96575	0
1.0827	-3.45409	25.04	-2.98884	0.844053	0
1.0833	-2.83729	40.9127	-3.29548	10.3397	0
1.0840	-4.67399	49.1549	-3.90538	16.7228	0
1.0847	-4.05719	47.9316	-5.12518	24.6886	0
1.0853	-2.22049	43.6576	-7.56814	32.285	0
1.0860	-2.53574	38.1679	-5.43181	34.7117	0
1.0867	-1.31585	27.7925	-1.15915	35.0282	0
1.0873	3.57745	10.6965	-4.82191	38.0879	0
1.0880	6.01725	-6.08606	-6.65161	40.5146	0
1.0887	4.4821	-14.3206	0.670552	39.9343	0
1.0893	4.4821	-10.3601	4.33332	37.7714	0
1.0900	4.4821	-3.03539	2.50362	34.7117	0
1.0907	2.0423	-4.5569	5.24985	25.9019	0
1.0913	0.219308	-13.1049	10.439	13.0828	0
1.0920	0.822403	-14.9323	11.6588	2.05738	0
1.0927	0.822403	-11.2699	11.3522	-5.22258	0
1.0933	-1.00059	-15.5439	11.6588	-11.6585	0
1.0940	-3.13884	-24.0919	12.5754	-17.1448	0
1.0947	-7.41534	-27.7543	14.0984	-21.7344	0
1.0953	-11.075	-31.7225	14.0984	-26.3239	0
1.0960	-10.7735	-35.9888	13.4885	-29.3309	0
1.0967	-7.71689	-33.244	13.1853	-31.8103	0
1.0973	-6.19544	-29.5816	10.1324	-33.6039	0
1.0980	-4.67399	-32.0206	4.94322	-32.074	0
1.0987	-1.31585	-30.1933	1.58709	-31.4937	0
1.0993	-0.0959471	-19.8179	-0.242612	-33.3401	0
1.1000	-2.83729	-13.1049	-3.90538	-29.6474	0
1.1007	-3.45409	-8.83091	-6.34834	-20.2045	0
1.1013	-0.0959471	3.37945	-8.17804	-11.975	0
1.1020	0.822403	18.327	-13.0606	-4.32577	0
1.1027	-0.397495	23.5185	-15.8068	4.53679	0
1.1033	2.6591	22.601	-13.3672	10.3397	0
1.1040	8.1555	25.04	-13.6705	14.8764	0
1.1047	7.84025	27.7925	-18.5531	22.5257	0
1.1053	6.01725	19.8562	-19.7762	28.6451	0
1.1060	7.23715	6.12429	-18.2498	28.6451	0
1.1067	8.1555	0.932789	-17.9432	26.7987	0
1.1073	7.23715	1.23862	-16.1135	29.5419	0
1.1080	7.23715	-1.81206	-12.7573	32.9181	0
1.1087	6.01725	-0.89456	-11.2309	30.4387	0
1.1093	2.6591	6.43012	-9.39784	26.7987	0
1.1100	2.6591	12.5315	-5.12518	25.2689	0
1.1107	3.57745	21.6835	-2.37894	18.8857	0
1.1113	2.35756	32.9764	-0.549246	7.27996	0
1.1120	0.822403	34.5055	2.19699	1.16057	0
1.1127	-1.00059	24.436	4.94322	-1.26608	0
1.1133	-5.57864	8.25747	7.99608	-8.59879	0
1.1140	-8.93678	-12.4933	13.1853	-17.1448	0
1.1147	-9.55359	-32.0206	17.7612	-22.0509	0
1.1153	-10.7735	-43.9252	19.5943	-28.1175	0
1.1160	-11.075	-52.4732	20.8141	-33.0236	0
1.1167	-8.63524	-57.657	23.5603	-33.0236	0
1.1173	-7.41534	-55.8297	21.7306	-32.3906	0
1.1180	-8.01843	-50.3324	12.2687	-33.6039	0
1.1187	-8.93678	-48.8108	6.16639	-32.074	0
1.1193	-9.25204	-50.6382	10.1324	-28.1175	0
1.1200	-9.25204	-48.8108	15.015	-25.3744	0
1.1207	-8.01843	-39.6512	16.2348	-21.4179	0
1.1213	-4.05719	-25.3076	17.1513	-14.4017	0
1.1220	1.12395	-10.0542	14.0984	-8.91531	0
1.1227	2.6591	3.37945	2.50362	-1.89912	0
1.1233	3.57745	10.6965	-9.39784	8.17677	0
1.1240	10.8968	15.2763	-16.4167	15.826	0
1.1247	18.2162	21.9893	-24.0489	20.099	0
1.1253	16.078	29.0082	-32.2876	24.9523	0
1.1260	11.8152	29.9257	-34.7272	30.4387	0
1.1267	12.7335	27.7925	-30.4545	32.6016	0
1.1273	12.7335	32.9764	-25.572	33.8149	0
1.1280	10.5953	43.9634	-21.9126	35.0282	0
1.1287	9.97849	46.7082	-18.5531	33.4984	0
1.1293	9.06014	42.4419	-14.8903	28.012	0
1.1300	6.3188	39.0854	-10.621	20.4155	0
1.1307	5.0989	30.8432	-6.65161	13.9796	0
1.1313	6.01725	16.1938	-5.73507	9.70661	0
1.1320	4.4821	5.2068	-3.60211	6.06663	0
1.1327	1.12395	-2.11789	2.19699	0.263767	0
1.1333	-0.397495	-10.9641	6.16639	-7.38547	0
1.1340	-0.0959471	-19.5121	7.99608	-15.2985	0
1.1347	-0.397495	-26.531	13.4885	-23.2642	0
1.1353	-2.53574	-29.5816	17.4579	-29.0671	0
1.1360	-3.13884	-27.7543	16.2348	-31.8103	0
1.1367	-3.75564	-30.1933	16.2348	-33.3401	0
1.1373	-5.27709	-31.4166	18.0678	-34.5534	0
1.1380	-3.75564	-20.7354	15.9315	-32.7071	0
1.1387	-0.699043	-8.21924	14.4051	-28.1175	0
1.1393	-1.91894	-5.78023	15.3216	-24.4776	0
1.1400	-4.97554	-7.00356	12.8786	-21.7344	0
1.1407	-5.57864	-3.94524	8.91262	-16.248	0
1.1413	-4.67399	1.54445	5.85975	-6.75243	0
1.1420	-3.75564	4.90096	2.19699	1.16057	0
1.1427	-3.45409	5.2068	2.19699	3.32346	0
1.1433	-3.45409	6.12429	5.24985	7.27996	0
1.1440	-2.83729	11.3082	4.94322	15.5095	0
1.1447	-2.22049	17.1113	4.33332	21.6289	0
1.1453	-1.00059	22.601	10.439	26.7987	0
1.1460	1.74075	29.0082	12.5754	32.285	0
1.1467	2.35756	30.8432	5.24985	34.4479	0
1.1473	0.822403	29.9257	3.11352	35.9778	0
1.1480	1.12395	30.5374	10.7423	37.1911	0
1.1487	1.43921	28.7024	15.3216	33.2346	0
1.1493	-0.0959471	24.436	15.3216	29.5419	0
1.1500	1.74075	21.6835	16.8447	29.2254	0
1.1507	3.57745	17.4172	17.1513	21.3123	0
1.1513	0.822403	10.0925	12.8786	10.6034	0
1.1520	-1.00059	4.90096	10.1324	5.43359	0
1.1527	-0.699043	-1.81206	8.60598	-1.26608	0
1.1533	-2.53574	-11.2699	3.72342	-10.7089	0
1.1540	-4.05719	-15.8498	0.060653	-15.9315	0
1.1547	-1.91894	-17.0731	-0.549246	-21.4179	0
1.1553	-1.00059	-18.9004	-2.98884	-28.434	0
1.1560	-2.83729	-16.7673	-5.73507	-31.8103	0
1.1567	-3.75564	-11.5758	-6.34834	-32.7071	0
1.1573	-4.35874	-10.6583	-10.621	-36.347	0
1.1580	-4.35874	-12.4933	-16.4167	-40.0398	0
1.1587	-2.83729	-13.4107	-12.4507	-40.0398	0
1.1593	-1.00059	-12.1874	-6.34834	-33.9204	0
1.1600	1.74075	-6.69773	-9.70448	-26.3239	0
1.1607	5.0989	-0.282895	-14.587	-20.2045	0
1.1613	6.3188	2.46195	-13.6705	-10.1286	0
1.1620	7.23715	4.2893	-14.8903	3.00694	0
1.1627	8.45705	7.95164	-17.6399	9.12633	0
1.1633	7.5387	13.449	-17.0266	11.553	0
1.1640	7.23715	20.4678	-20.996	18.8857	0
1.1647	8.1555	26.2634	-27.405	25.5854	0
1.1653	7.84025	26.2634	-25.8786	26.4822	0
1.1660	9.06014	22.9068	-21.2993	27.4317	0
1.1667	11.8152	22.2952	-21.2993	28.9616	0
1.1673	11.1984	23.8243	-19.7762	29.8584	0
1.1680	10.5953	23.2127	-15.5036	30.7552	0
1.1687	11.8152	19.8562	-11.2309	29.8584	0
1.1693	9.06014	17.1113	-7.56814	28.012	0
1.1700	4.4821	14.3588	-4.51528	26.4822	0
1.1707	6.3188	8.86914	-0.852511	19.7825	0
1.1713	9.06014	2.76778	7.07955	8.17677	0
1.1720	7.23715	-0.89456	12.5754	-0.369273	0
1.1727	3.879	-5.78023	12.2687	-5.22258	0
1.1733	0.219308	-15.2381	14.7117	-11.6585	0
1.1740	-2.53574	-22.2569	18.0678	-18.6747	0
1.1747	-3.13884	-21.6453	15.9315	-22.6312	0
1.1753	-4.05719	-18.5946	15.9315	-26.5877	0
1.1760	-5.27709	-18.9004	18.0678	-30.8607	0
1.1767	-5.57864	-21.3395	11.6588	-33.6039	0
1.1773	-6.49699	-24.7036	3.11352	-34.5534	0
1.1780	-6.49699	-29.2758	3.11352	-36.6636	0
1.1787	-5.27709	-32.3265	4.03005	-36.6636	0
1.1793	-4.35874	-31.1108	0.977187	-33.3401	0
1.1800	-2.83729	-28.3659	-1.15915	-28.7506	0
1.1807	-0.0959471	-23.4803	-1.15915	-21.7344	0
1.1813	0.822403	-15.8498	-3.90538	-11.975	0
1.1820	-0.699043	-9.74841	-9.39784	-4.32577	0
1.1827	-0.0959471	-6.3919	-12.1441	2.05738	0
1.1833	1.74075	0.0229374	-11.8408	10.9199	0
1.1840	4.18055	8.86914	-14.2804	17.6724	0
1.1847	4.79735	16.8055	-18.2498	21.3123	0
1.1853	4.79735	25.6517	-16.7234	28.6451	0
1.1860	7.5387	32.0589	-13.9771	35.0282	0
1.1867	11.8152	31.4549	-15.8068	35.3447	0
1.1873	12.1167	27.7925	-13.9771	36.2415	0
1.1880	9.67695	29.9257	-10.621	38.721	0
1.1887	9.06014	37.2504	-11.5342	36.2415	0
1.1893	9.3754	43.6576	-8.48468	31.0717	0
1.1900	8.1555	44.2692	-2.07568	27.1152	0
1.1907	5.40045	33.588	-1.15915	20.4155	0
1.1913	3.879	14.3588	-1.15915	9.39009	0
1.1920	2.35756	-3.34122	2.50362	1.16057	0
1.1927	0.822403	-16.7673	3.72342	-2.47941	0
1.1933	-0.699043	-29.5816	6.16639	-6.75243	0
1.1940	-1.91894	-37.518	13.7952	-14.9819	0
1.1947	-1.91894	-38.7413	18.981	-22.9477	0
1.1953	-1.00059	-37.518	19.8975	-27.2207	0
1.1960	-3.75564	-33.5498	20.2042	-27.2207	0
1.1967	-9.85513	-25.9193	18.0678	-27.801	0
1.1973	-12.9117	-18.9004	14.0984	-32.074	0
1.1980	-12.9117	-12.7991	15.3216	-36.0833	0
1.1987	-13.5148	-5.78023	20.2042	-32.7071	0
1.1993	-12.9117	-2.42372	20.2042	-26.3239	0
1.2000	-10.4719	-1.81206	15.9315	-22.6312	0
1.2007	-9.25204	3.07361	13.1853	-19.5715	0
1.2013	-8.33369	17.1113	13.4885	-11.6585	0
1.2020	-6.79853	33.588	12.5754	-3.42897	0
1.2027	-5.57864	39.0854	7.68945	2.69042	0
1.2033	-5.27709	34.8114	3.11352	10.3397	0
1.2040	-3.75564	36.6387	1.58709	21.3123	0
1.2047	-0.699043	42.136	-0.242612	28.9616	0
1.2053	2.0423	35.423	-2.37894	29.8584	0
1.2060	5.0989	17.723	-4.82191	31.7048	0
1.2067	8.45705	0.0229374	-8.48468	36.5581	0
1.2073	12.7335	-13.4107	-10.621	37.7714	0
1.2080	15.4749	-20.4296	-9.39784	35.9778	0
1.2087	15.7764	-20.4296	-8.48468	34.4479	0
1.2093	14.5565	-21.3395	-9.39784	29.8584	0
1.2100	12.4183	-24.0919	-11.8408	21.9454	0
1.2107	9.97849	-20.4296	-13.9771	16.7228	0
1.2113	7.23715	-14.0224	-10.3144	13.0828	0
1.2120	4.79735	-12.1874	-3.60211	6.06663	0
1.2127	2.35756	-11.5758	-2.07568	-2.79593	0
1.2133	1.74075	-12.1874	-1.15915	-10.4452	0
1.2140	1.12395	-17.9829	6.16639	-18.6747	0
1.2147	-3.45409	-23.1744	11.6588	-26.3239	0
1.2153	-8.63524	-23.7861	13.1853	-29.0671	0
1.2160	-10.1567	-25.9193	16.2348	-31.4937	0
1.2167	-10.7735	-28.0601	17.1513	-36.0833	0
1.2173	-11.075	-27.4485	15.015	-38.1934	0
1.2180	-8.01843	-25.3076	15.3216	-36.0833	0
1.2187	-8.33369	-13.1049	19.2876	-33.6039	0
1.2193	-12.9117	11.614	22.6438	-30.8607	0
1.2200	-11.9934	32.0589	22.9504	-27.2207	0
1.2207	-7.11379	41.8302	21.1173	-22.6312	0
1.2213	-3.75564	45.1867	18.0678	-13.7686	0
1.2220	1.43921	35.423	12.5754	-4.00925	0
1.2227	5.0989	15.888	6.16639	1.16057	0
1.2233	3.57745	2.46195	-0.242612	5.75011	0
1.2240	3.879	-8.52508	-6.34834	14.6127	0
1.2247	6.9219	-21.3395	-13.0606	22.5257	0
1.2253	5.702	-24.7036	-18.2498	26.7987	0
1.2260	4.4821	-19.2063	-20.0795	29.5419	0
1.2267	7.5387	-12.7991	-23.1324	33.2346	0
1.2273	9.97849	-1.20039	-30.4545	36.2415	0
1.2280	10.8968	10.3983	-35.0338	36.8746	0
1.2287	11.8152	11.9198	-32.8975	35.0282	0
1.2293	11.4999	9.4808	-27.7083	31.9685	0
1.2300	11.8152	8.86914	-24.6588	28.012	0
1.2307	11.1984	4.2893	-21.6059	22.2092	0
1.2313	6.01725	-2.42372	-16.7234	14.8764	0
1.2320	1.43921	-7.00356	-10.3144	6.64692	0
1.2327	0.822403	-12.1874	-4.51528	-4.64229	0
1.2333	0.520855	-17.9829	-0.852511	-15.2985	0
1.2340	-1.31585	-21.3395	2.50362	-21.1013	0
1.2347	-5.27709	-24.3978	11.0489	-26.0074	0
1.2353	-9.85513	-27.1426	18.6777	-33.3401	0
1.2360	-10.7735	-25.3076	16.2348	-37.2966	0
1.2367	-9.25204	-22.5628	11.6588	-36.347	0
1.2373	-9.55359	-20.7354	11.3522	-36.347	0
1.2380	-11.075	-17.3789	11.3522	-35.7668	0
1.2387	-12.5965	-13.1049	10.7423	-32.074	0
1.2393	-12.5965	-11.5758	12.2687	-27.801	0
1.2400	-10.4719	-10.9641	11.9621	-22.6312	0
1.2407	-8.63524	-7.91341	8.60598	-16.248	0
1.2413	-9.25204	-4.25107	5.55649	-9.4956	0
1.2420	-10.1567	-2.42372	3.11352	-3.11245	0
1.2427	-9.25204	0.626956	-0.549246	3.32346	0
1.2433	-9.25204	10.6965	-2.98884	9.39009	0
1.2440	-10.7735	25.9575	-3.29548	15.5095	0
1.2447	-9.85513	37.5562	-4.82191	20.6793	0
1.2453	-6.49699	42.4419	-8.17804	24.9523	0
1.2460	-4.35874	46.7082	-10.9243	30.4387	0
1.2467	-1.31585	49.1549	-9.70448	34.1314	0
1.2473	1.74075	45.7984	-3.90538	32.9181	0
1.2480	0.219308	41.8302	0.977187	30.7552	0
1.2487	-1.00059	43.6576	-0.242612	31.3882	0
1.2493	2.96065	45.1867	-5.12518	28.6451	0
1.2500	3.879	41.8302	-4.51528	22.2092	0
1.2507	-0.0959471	34.5055	0.670552	18.2527	0
1.2513	-0.699043	24.7418	3.72342	12.7663	0
1.2520	-0.0959471	15.2763	4.63995	3.00694	0
1.2527	-0.0959471	6.12429	6.16639	-4.32577	0
1.2533	2.6591	-3.34122	5.55649	-11.342	0
1.2540	2.96065	-13.7166	4.33332	-21.1013	0
1.2547	0.520855	-25.0018	5.55649	-26.3239	0
1.2553	3.2622	-36.6005	7.99608	-28.1175	0
1.2560	3.57745	-40.8745	8.60598	-33.0236	0
1.2567	-0.397495	-39.6512	8.91262	-35.4502	0
1.2573	2.0423	-40.5687	11.0489	-33.6039	0
1.2580	4.79735	-40.2628	11.9621	-33.9204	0
1.2587	0.520855	-35.9888	8.91262	-33.9204	0
1.2593	-1.00059	-35.079	5.85975	-29.9639	0
1.2600	-0.0959471	-34.4673	5.85975	-24.4776	0
1.2607	-4.35874	-22.8686	4.94322	-18.0416	0
1.2613	-3.75564	-9.44257	1.58709	-9.81212	0
1.2620	0.822403	-4.86273	-1.15915	-3.42897	0
1.2627	0.520855	-0.89456	-2.98884	2.05738	0
1.2633	0.822403	6.12429	-5.43181	10.3397	0
1.2640	4.4821	12.2256	-8.48468	17.6724	0
1.2647	6.9219	16.1938	-12.1441	22.5257	0
1.2653	8.45705	18.0212	-13.6705	26.7987	0
1.2660	9.67695	20.7737	-10.0077	30.1749	0
1.2667	8.1555	24.7418	-6.65161	32.9181	0
1.2673	6.3188	27.1808	-7.56814	35.0282	0
1.2680	5.0989	27.1808	-7.56814	34.4479	0
1.2687	3.2622	24.1302	-3.90538	31.7048	0
1.2693	2.6591	19.8562	-1.46578	30.1749	0
1.2700	1.43921	19.2445	-0.852511	26.7987	0
1.2707	-1.91894	17.1113	1.58709	17.6724	0
1.2713	-3.75564	8.25747	5.24985	6.06663	0
1.2720	-4.35874	0.0229374	6.16639	0.580287	0
1.2727	-5.89389	-5.78023	6.16639	-2.79593	0
1.2733	-6.49699	-14.6264	10.439	-11.6585	0
1.2740	-4.67399	-19.5121	17.1513	-20.7848	0
1.2747	-1.91894	-18.5946	18.6777	-23.2642	0
1.2753	-1.00059	-21.0413	14.0984	-25.6909	0
1.2760	-5.27709	-19.5121	11.0489	-29.9639	0
1.2767	-9.25204	-9.44257	13.1853	-31.1772	0
1.2773	-10.1567	-5.4744	15.3216	-31.8103	0
1.2780	-10.1567	-9.44257	15.3216	-33.3401	0
1.2787	-10.1567	-7.60758	14.4051	-30.8607	0
1.2793	-8.33369	-2.72955	10.439	-28.1175	0
1.2800	-8.01843	-4.5569	3.42015	-27.2207	0
1.2807	-9.85513	-5.78023	-2.37894	-20.521	0
1.2813	-7.41534	-4.5569	-5.73507	-10.4452	0
1.2820	-2.53574	-6.3919	-8.17804	-4.95881	0
1.2827	-0.699043	-6.69773	-10.9243	1.16057	0
1.2833	-0.699043	0.321124	-15.1969	12.1333	0
1.2840	-1.31585	7.04179	-19.4696	20.099	0
1.2847	-2.22049	12.5315	-20.0795	24.372	0
1.2853	-0.0959471	22.9068	-22.8257	29.5419	0
1.2860	4.18055	32.3647	-29.8446	31.9685	0
1.2867	6.9219	34.1997	-32.8975	33.2346	0
1.2873	8.1555	35.423	-32.8975	35.9778	0
1.2880	9.06014	36.027	-34.1173	35.3447	0
1.2887	8.45705	32.0589	-29.8446	31.7048	0
1.2893	6.62035	28.7024	-19.4696	30.1749	0
1.2900	5.40045	25.6517	-11.2309	24.9523	0
1.2907	4.4821	18.0212	-7.56814	15.826	0
1.2913	4.4821	9.4808	-5.73507	10.9199	0
1.2920	4.79735	2.46195	-3.90538	5.75011	0
1.2927	1.74075	-7.00356	0.670552	-3.42897	0
1.2933	-1.00059	-17.0731	6.16639	-10.1286	0
1.2940	0.822403	-25.6135	6.46965	-16.5118	0
1.2947	0.822403	-33.8556	5.24985	-24.7941	0
1.2953	-3.45409	-38.1296	5.85975	-29.3309	0
1.2960	-4.67399	-37.8238	5.24985	-32.074	0
1.2967	-4.97554	-37.518	5.24985	-36.0833	0
1.2973	-6.49699	-36.2947	9.82578	-37.2966	0
1.2980	-5.27709	-31.4166	12.2687	-35.7668	0
1.2987	-3.75564	-25.0018	9.21588	-34.2369	0
1.2993	-3.75564	-20.1238	4.33332	-30.5969	0
1.3000	-1.00059	-16.1556	-0.242612	-24.4776	0
1.3007	0.520855	-10.9641	-3.60211	-16.248	0
1.3013	-1.61739	-2.72955	-2.98884	-6.43591	0
1.3020	-1.31585	7.95164	-1.15915	1.47709	0
1.3027	-0.699043	18.6328	-0.852511	8.17677	0
1.3033	-1.61739	27.7925	-1.46578	15.5095	0
1.3040	2.35756	35.7212	-4.51528	20.6793	0
1.3047	6.62035	39.9952	-9.09458	24.6886	0
1.3053	5.40045	38.1679	-9.39784	30.4387	0
1.3060	6.62035	33.588	-6.95824	34.4479	0
1.3067	9.67695	29.0082	-9.09458	32.6016	0
1.3073	7.23715	25.04	-12.4507	29.2254	0
1.3080	4.79735	21.6835	-14.2804	27.4317	0
1.3087	7.23715	18.327	-15.1969	27.6955	0
1.3093	7.84025	14.3588	-13.6705	28.3285	0
1.3100	5.702	10.6965	-9.70448	24.0555	0
1.3107	4.4821	5.2068	-5.73507	16.1425	0
1.3113	2.35756	-3.03539	-1.15915	10.6034	0
1.3120	-0.0959471	-3.94524	4.33332	4.85331	0
1.3127	-0.397495	8.86914	9.82578	-3.69273	0
1.3133	-2.53574	24.1302	14.0984	-12.5553	0
1.3140	-5.57864	29.6199	15.3216	-19.255	0
1.3147	-6.19544	25.3459	15.3216	-25.3744	0
1.3153	-5.89389	12.2256	17.1513	-30.5969	0
1.3160	-6.49699	-6.69773	17.4579	-33.6039	0
1.3167	-4.67399	-23.4803	15.6249	-35.4502	0
1.3173	-1.00059	-36.2947	15.6249	-35.4502	0
1.3180	-1.91894	-46.3642	16.2348	-33.9204	0
1.3187	-4.67399	-50.6382	15.3216	-32.7071	0
1.3193	-5.27709	-46.066	13.1853	-30.2804	0
1.3200	-5.57864	-37.518	8.91262	-25.0578	0
1.3207	-5.57864	-28.97	2.50362	-18.9912	0
1.3213	-4.35874	-23.4803	-1.15915	-12.2388	0
1.3220	-3.75564	-20.1238	-1.15915	-3.11245	0
1.3227	-4.67399	-14.0224	-1.76904	6.3304	0
1.3233	-3.13884	-3.94524	-2.98884	16.1425	0
1.3240	-0.699043	6.12429	-3.90538	24.9523	0
1.3247	0.520855	14.3588	-3.90538	28.6451	0
1.3253	-1.00059	21.9893	-5.12518	29.5419	0
1.3260	-1.91894	24.1302	-5.12518	31.3882	0
1.3267	-1.00059	18.9387	-2.07568	32.285	0
1.3273	0.520855	15.888	-1.76904	34.1314	0
1.3280	0.822403	15.888	-3.90538	36.2415	0
1.3287	-0.699043	14.0606	-1.15915	33.4984	0
1.3293	-2.53574	14.6647	3.42015	29.5419	0
1.3300	-1.00059	21.9893	4.33332	25.5854	0
1.3307	3.2622	24.1302	5.85975	15.193	0
1.3313	3.2622	13.449	6.77628	3.90375	0
1.3320	-0.0959471	3.98347	3.42015	-1.5826	0
1.3327	-1.91894	0.626956	4.03005	-8.91531	0
[truncated: 74,752 more rows]
