# Supplementary material for: Identification of Haptic Based Guiding Using Hard Reins
Source: PLoS One. 2015 Jul 22;10(7):e0132020. doi: 10.1371/journal.pone.0132020 (PMC4511788; doi:10.1371/journal.pone.0132020)
Supplement: S3 File — (ZIP) [file pone.0132020.s003.zip › EMGData1/Subject5/T3/t3.txt]

0.0000	6.2772	-0.251646	-5.29065	2.68955	0
0.0007	6.2772	-3.30285	-7.12442	4.82633	0
0.0013	6.2772	-2.99878	-5.60041	6.96312	0
0.0020	6.2772	-2.07608	-4.68353	4.52108	0
0.0027	6.2772	-0.85979	-5.29065	2.9948	0
0.0033	6.2772	1.58327	-6.51729	3.91057	0
0.0040	6.2772	2.49549	-8.64842	0.56101	0
0.0047	6.2772	-0.251646	-7.74393	-1.57578	0
0.0053	6.2772	-4.82321	-4.38616	1.77378	0
0.0060	6.2772	-6.65813	-1.63552	1.77378	0
0.0067	6.2772	-6.65813	-1.32576	-0.660011	0
0.0073	6.2772	-8.17849	-0.40888	-0.354756	0
0.0080	6.2772	-8.79712	2.03201	0.56101	0
0.0087	6.2772	-4.82321	3.55601	1.46853	0
0.0093	6.2772	-0.251646	3.55601	2.38429	0
0.0100	6.2772	1.58327	4.77026	0.255754	0
0.0107	6.2772	4.02633	3.85338	-1.57578	0
0.0113	6.2772	4.63448	-1.02839	0.255754	0
0.0120	6.2772	3.72226	-1.63552	0.255754	0
0.0127	6.2772	3.72226	2.03201	0.255754	0
0.0133	6.2772	3.72226	-0.40888	0.255754	0
0.0140	6.2772	3.72226	-2.84977	0.255754	0
0.0147	6.2772	3.72226	2.32937	0.255754	0
0.0153	6.2772	3.72226	4.47289	0.255754	0
0.0160	6.2772	3.72226	-1.02839	0.255754	0
0.0167	6.2772	3.72226	-2.24264	0.255754	0
0.0173	6.2772	3.72226	0.495612	0.255754	0
0.0180	6.2772	3.72226	-0.40888	0.255754	0
0.0187	6.2772	3.72226	-0.111513	0.255754	0
0.0193	6.2772	3.72226	2.03201	0.255754	0
0.0200	6.2772	3.72226	1.41249	0.255754	0
0.0207	6.2772	3.72226	2.94889	0.255754	0
0.0213	6.2772	3.72226	5.9969	0.255754	0
0.0220	6.2772	3.72226	4.16314	0.255754	0
0.0227	6.2772	3.72226	1.41249	0.255754	0
0.0233	6.2772	3.72226	4.77026	0.255754	0
0.0240	6.2772	3.72226	9.96179	0.255754	0
0.0247	6.2772	3.72226	9.04491	0.255754	0
0.0253	6.2772	3.72226	5.08002	0.255754	0
0.0260	6.2772	3.72226	5.08002	0.255754	0
0.0267	6.2772	3.72226	7.83066	0.255754	0
0.0273	6.2772	3.72226	7.52091	0.255754	0
0.0280	6.2772	3.72226	5.9969	0.255754	0
0.0287	6.2772	3.72226	5.9969	0.255754	0
0.0293	6.2772	3.72226	5.68714	0.255754	0
0.0300	6.2772	3.72226	2.63913	0.255754	0
0.0307	6.2772	3.72226	-0.40888	0.255754	0
0.0313	6.2772	3.72226	-1.02839	0.255754	0
0.0320	6.2772	3.72226	-1.32576	0.255754	0
0.0327	6.2772	3.72226	-4.38616	0.255754	0
0.0333	6.2772	3.72226	-4.99329	0.255754	0
0.0340	6.2772	3.72226	-2.24264	0.255754	0
0.0347	6.2772	3.72226	-2.24264	0.255754	0
0.0353	6.2772	3.72226	-4.07641	0.255754	0
0.0360	6.2772	-5.43136	-4.07641	0.255754	0
0.0367	6.2772	-6.9622	-3.76665	0.255754	0
0.0373	6.2772	-4.51914	-4.07641	0.255754	0
0.0380	6.2772	-2.38015	-3.15952	0.255754	0
0.0387	6.2772	-2.38015	0.495612	0.255754	0
0.0393	6.2772	-1.16386	4.77026	0.255754	0
0.0400	6.2772	-0.555718	4.77026	0.255754	0
0.0407	6.2772	-1.77201	2.32937	0.255754	0
0.0413	6.2772	-2.38015	3.55601	0.255754	0
0.0420	6.2772	-2.99878	8.43779	0.255754	0
0.0427	6.2772	-2.99878	10.2716	0.255754	0
0.0433	6.2772	-1.16386	9.65204	0.255754	0
0.0440	6.2772	-0.85979	9.35467	0.255754	0
0.0447	6.2772	-1.46793	7.21115	0.255754	0
0.0453	6.2772	0.366984	2.32937	0.255754	0
0.0460	6.2772	2.19142	-5.29065	0.255754	0
0.0467	6.2772	1.58327	-9.5653	0.255754	0
0.0473	6.2772	0.366984	-6.82705	0.255754	0
0.0480	-1.35486	-0.555718	-6.20754	0.255754	0
0.0487	-0.740787	-2.68422	-10.4822	0.255754	0
0.0493	1.09169	-4.51914	-9.5653	0.255754	0
0.0500	2.00792	-2.68422	-5.29065	0.255754	0
0.0507	1.09169	0.975128	-7.12442	0.255754	0
0.0513	-0.438624	2.49549	-9.87506	0.255754	0
0.0520	1.09169	1.2792	-7.43417	0.255754	0
0.0527	5.0588	1.58327	-5.60041	0.255754	0
0.0533	6.57936	3.11412	-7.43417	0.255754	0
0.0540	4.14256	2.19142	-10.1848	0.255754	0
0.0547	2.00792	-1.46793	-11.3991	0.255754	0
0.0553	0.477613	-3.911	-6.82705	0.255754	0
0.0560	-0.438624	-2.99878	0.495612	0.255754	0
0.0567	-0.136461	-2.07608	1.41249	0.255754	0
0.0573	-0.136461	-5.43136	-0.111513	0.255754	0
0.0580	-0.740787	-8.48256	5.08002	0.255754	0
0.0587	-0.136461	-6.9622	8.12803	0.255754	0
0.0593	-0.438624	-2.99878	0.198245	0.255754	0
0.0600	-2.57326	2.49549	-6.82705	0.255754	0
0.0607	-3.4895	6.4694	-1.63552	0.255754	0
0.0613	-2.57326	3.72226	5.9969	0.255754	0
0.0620	-1.95919	-0.555718	5.38978	0.255754	0
0.0627	-1.95919	-2.07608	2.32937	0.255754	0
0.0633	-4.7079	-4.82321	2.94889	0.255754	0
0.0640	-8.37285	-6.65813	3.85338	0.255754	0
0.0647	-8.07068	-3.911	5.08002	0.255754	0
0.0653	-6.23821	-0.251646	9.35467	0.255754	0
0.0660	-8.07068	-0.251646	10.2716	0.255754	0
0.0667	-9.89341	-1.16386	6.60402	0.255754	0
0.0673	-7.75877	-2.38015	5.9969	0.255754	0
0.0680	-3.18734	-2.68422	6.91378	0.255754	0
0.0687	-0.740787	-1.46793	7.21115	0.255754	0
0.0693	-1.65702	-3.911	10.5689	0.255754	0
0.0700	0.17545	-5.43136	6.91378	0.255754	0
0.0707	5.0588	-2.07608	-7.43417	0.255754	0
0.0713	6.57936	0.671056	-11.7088	0.255754	0
0.0720	3.83065	0.671056	-4.99329	0.255754	0
0.0727	3.22632	1.58327	-4.38616	0.255754	0
0.0733	4.74689	1.58327	-6.51729	0.255754	0
0.0740	5.66312	0.0629115	-2.24264	0.255754	0
0.0747	4.14256	0.366984	1.41249	0.255754	0
0.0753	1.69601	0.671056	2.63913	0.255754	0
0.0760	1.69601	0.0629115	3.85338	0.255754	0
0.0767	2.92416	0.366984	0.805369	0.255754	0
0.0773	-0.438624	-0.251646	-1.32576	0.255754	0
0.0780	-4.40574	-1.46793	0.495612	0.255754	0
0.0787	-4.10357	-0.85979	0.495612	0.255754	0
0.0793	-5.62414	0.671056	-1.32576	0.255754	0
0.0800	-8.98692	-1.16386	-0.718637	0.255754	0
0.0807	-8.98692	-4.51914	0.495612	0.255754	0
0.0813	-7.75877	-2.99878	0.495612	0.255754	0
0.0820	-6.23821	-1.46793	-0.111513	0.255754	0
0.0827	-3.79166	-7.87442	-1.63552	0.255754	0
0.0833	-3.4895	-13.3687	-2.24264	0.255754	0
0.0840	6.57936	-11.8483	0.495612	0.255754	0
0.0847	6.57936	-10.9256	5.68714	0.255754	0
0.0853	6.57936	-10.3175	9.65204	0.255754	0
0.0860	6.57936	-5.43136	7.83066	0.255754	0
0.0867	6.57936	-4.82321	5.68714	0.255754	0
0.0873	6.57936	-8.17849	7.52091	0.255754	0
0.0880	6.57936	-6.35406	8.43779	0.255754	0
0.0887	6.57936	-5.73543	8.73516	0.255754	0
0.0893	6.57936	-8.48256	12.7124	0.255754	0
0.0900	6.57936	-6.9622	11.4858	0.255754	0
0.0907	6.57936	-4.82321	1.41249	0.255754	0
0.0913	6.57936	-6.04999	-5.91017	0.255754	0
0.0920	6.57936	-5.43136	-8.64842	0.255754	0
0.0927	6.57936	-2.99878	-13.2328	0.255754	0
0.0933	6.57936	-3.911	-16.888	0.255754	0
0.0940	6.57936	-6.9622	-18.1146	0.255754	0
0.0947	6.57936	-6.65813	-19.6386	0.255754	0
0.0953	6.57936	-3.30285	-18.7217	0.255754	0
0.0960	6.57936	-3.30285	-17.8048	0.255754	0
0.0967	6.57936	-3.30285	-19.0315	0.255754	0
0.0973	6.57936	-3.30285	-15.0666	0.255754	0
0.0980	6.57936	-3.30285	-7.12442	0.255754	0
0.0987	6.57936	-3.30285	-3.76665	0.255754	0
0.0993	6.57936	-3.30285	-2.84977	0.255754	0
0.1000	6.57936	-3.30285	-1.32576	0.255754	0
0.1007	6.57936	-3.30285	-4.99329	0.255754	0
0.1013	6.57936	-3.30285	-10.4822	0.255754	0
0.1020	6.57936	-3.30285	-8.35106	0.255754	0
0.1027	6.57936	-3.30285	-0.40888	0.255754	0
0.1033	6.57936	-3.30285	2.32937	0.255754	0
0.1040	6.57936	-3.30285	0.495612	0.255754	0
0.1047	6.57936	-3.30285	2.32937	0.255754	0
0.1053	6.57936	-3.30285	5.9969	0.255754	0
0.1060	6.57936	-3.30285	5.68714	0.255754	0
0.1067	6.57936	-3.30285	5.9969	0.255754	0
0.1073	6.57936	-3.30285	8.73516	0.255754	0
0.1080	-4.40574	-2.68422	8.73516	0.255754	0
0.1087	-4.40574	0.366984	5.08002	0.255754	0
0.1093	-3.18734	-1.16386	2.03201	0.255754	0
0.1100	-4.10357	-1.46793	-1.32576	0.255754	0
0.1107	-6.23821	0.671056	-2.84977	0.255754	0
0.1113	-7.15445	-1.46793	0.495612	0.255754	0
0.1120	-6.23821	-3.911	3.85338	0.255754	0
0.1127	-5.32197	-0.85979	3.24626	0.255754	0
0.1133	-5.62414	-0.251646	1.72225	0.255754	0
0.1140	-6.54037	-2.99878	-0.40888	0.255754	0
0.1147	-3.4895	-1.16386	-4.68353	0.255754	0
0.1153	1.09169	0.0629115	-6.20754	0.255754	0
0.1160	1.09169	-2.38015	-4.07641	0.255754	0
0.1167	-1.65702	-1.46793	-0.40888	0.255754	0
0.1173	-2.2711	1.2792	1.41249	0.255754	0
0.1180	-2.57326	0.0629115	2.03201	0.255754	0
0.1187	-3.18734	-1.46793	3.55601	0.255754	0
0.1193	-0.740787	-0.251646	5.08002	0.255754	0
0.1200	-0.740787	-0.251646	2.03201	0.255754	0
0.1207	-0.740787	-0.251646	-6.20754	0.255754	0
0.1213	-0.740787	-0.251646	-11.3991	0.255754	0
0.1220	-0.740787	-0.251646	-7.74393	0.255754	0
0.1227	-0.740787	-0.251646	-1.94528	0.255754	0
0.1233	-0.740787	-0.251646	0.495612	0.255754	0
0.1240	-0.740787	-0.251646	2.94889	0.255754	0
0.1247	-0.740787	-0.251646	5.08002	0.255754	0
0.1253	-0.740787	-0.251646	6.60402	0.255754	0
0.1260	-0.740787	-0.251646	8.12803	0.255754	0
0.1267	-0.740787	-0.251646	8.43779	0.255754	0
0.1273	-0.740787	-0.251646	6.91378	0.255754	0
0.1280	-0.740787	-0.251646	9.65204	0.255754	0
0.1287	-0.740787	-0.251646	13.3196	0.255754	0
0.1293	-0.740787	-0.251646	11.7956	0.255754	0
0.1300	-0.740787	-0.251646	11.1884	0.255754	0
0.1307	-0.740787	-0.251646	12.7124	0.255754	0
0.1313	-0.740787	-0.251646	9.65204	0.255754	0
0.1320	-3.4895	-3.911	3.85338	0.255754	0
0.1327	-3.4895	-4.51914	1.11513	0.255754	0
0.1333	-2.2711	0.366984	-2.24264	0.255754	0
0.1340	-1.65702	2.79956	-5.60041	0.255754	0
0.1347	-0.136461	-1.16386	-7.74393	0.255754	0
0.1353	2.00792	-4.82321	-11.3991	0.255754	0
0.1360	2.00792	-2.99878	-11.7088	0.255754	0
0.1367	0.17545	-1.16386	-8.0413	0.255754	0
0.1373	0.17545	-3.30285	-9.26794	0.255754	0
0.1380	1.69601	-8.17849	-11.7088	0.255754	0
0.1387	-0.438624	-11.8483	-7.74393	0.255754	0
0.1393	-2.57326	-9.70934	-2.84977	0.255754	0
0.1400	-1.65702	-5.73543	0.495612	0.255754	0
0.1407	-1.65702	-6.65813	3.24626	0.255754	0
0.1413	-2.57326	-8.48256	2.94889	0.255754	0
0.1420	-2.57326	-6.35406	2.94889	0.255754	0
0.1427	-3.4895	-5.43136	6.91378	0.255754	0
0.1433	-3.79166	-4.82321	9.04491	0.255754	0
0.1440	-0.136461	-0.85979	8.43779	0.255754	0
0.1447	3.83065	-0.251646	7.83066	0.255754	0
0.1453	2.92416	-4.82321	4.16314	0.255754	0
0.1460	0.17545	-6.65813	-0.40888	0.255754	0
0.1467	-0.740787	-4.51914	1.72225	0.255754	0
0.1473	0.17545	-3.30285	3.55601	0.255754	0
0.1480	-0.438624	-4.21507	-0.40888	0.255754	0
0.1487	-2.2711	-6.35406	-3.46928	0.255754	0
0.1493	-0.740787	-7.26627	-3.15952	0.255754	0
0.1500	2.92416	-6.35406	-1.63552	0.255754	0
0.1507	3.52849	-6.04999	-0.40888	0.255754	0
0.1513	2.31009	-6.9622	-1.63552	0.255754	0
0.1520	-0.136461	-6.35406	-4.68353	0.255754	0
0.1527	-3.18734	-5.73543	-4.68353	0.255754	0
0.1533	-3.4895	-4.82321	-3.15952	0.255754	0
0.1540	-4.10357	-1.46793	-0.111513	0.255754	0
0.1547	-4.7079	1.58327	3.24626	0.255754	0
0.1553	0.779776	2.19142	-1.02839	0.255754	0
0.1560	4.74689	2.79956	-9.26794	0.255754	0
0.1567	0.17545	4.63448	-9.5653	0.255754	0
0.1573	-0.740787	5.54669	-4.99329	0.255754	0
0.1580	2.92416	6.16532	-3.15952	0.255754	0
0.1587	1.09169	5.24262	-2.5524	0.255754	0
0.1593	0.17545	2.19142	-2.24264	0.255754	0
0.1600	3.83065	1.88734	0.198245	0.255754	0
0.1607	1.09169	5.24262	5.9969	0.255754	0
0.1613	-2.57326	4.33041	9.96179	0.255754	0
0.1620	-1.65702	0.366984	7.83066	0.255754	0
0.1627	-3.4895	-2.07608	5.9969	0.255754	0
0.1633	-7.15445	-4.82321	6.91378	0.255754	0
0.1640	-5.9263	-8.48256	6.29427	0.255754	0
0.1647	-5.01981	-9.40526	3.55601	0.255754	0
0.1653	-5.01981	-11.2297	2.63913	0.255754	0
0.1660	-1.65702	-12.7605	6.29427	0.255754	0
0.1667	1.09169	-9.70934	9.96179	0.255754	0
0.1673	2.00792	-6.35406	9.65204	0.255754	0
0.1680	2.00792	-6.04999	9.96179	-0.354756	0
0.1687	1.09169	-6.9622	11.7956	-0.0495009	0
0.1693	2.00792	-9.40526	7.83066	-1.88103	0
0.1700	3.83065	-11.8483	-1.32576	-7.68088	0
0.1707	3.83065	-12.4565	-6.82705	-7.37563	0
0.1713	3.83065	-11.5338	-8.0413	-4.32308	0
0.1720	5.36096	-8.17849	-10.7919	-4.93359	0
0.1727	3.83065	-4.21507	-14.1497	-4.01782	0
0.1733	1.69601	-5.73543	-11.3991	-1.27052	0
0.1740	1.39385	-7.57035	-3.46928	-0.660011	0
0.1747	-1.35486	-5.43136	-1.32576	-1.27052	0
0.1753	-4.10357	-6.04999	-4.99329	-1.88103	0
0.1760	-2.2711	-8.48256	-3.46928	-2.49154	0
0.1767	-0.438624	-6.35406	-0.40888	-1.88103	0
0.1773	0.477613	-3.911	-5.91017	-1.88103	0
0.1780	4.74689	-4.82321	-12.9231	-3.40731	0
0.1787	8.10967	-3.911	-12.9231	-3.71256	0
0.1793	6.89127	-2.38015	-12.6257	-4.01782	0
0.1800	3.83065	-2.38015	-13.5426	-4.32308	0
0.1807	3.52849	-1.16386	-11.0893	-2.49154	0
0.1813	3.83065	0.0629115	-7.74393	-0.660011	0
0.1820	3.52849	-1.16386	-6.20754	-0.660011	0
0.1827	2.92416	-2.99878	-4.68353	1.17152	0
0.1833	2.00792	-2.99878	-5.29065	2.9948	0
0.1840	-0.136461	-0.251646	-6.51729	1.17152	0
0.1847	0.477613	1.88734	-3.46928	-0.354756	0
0.1853	3.52849	-0.251646	-0.718637	0.866265	0
0.1860	2.00792	-2.07608	0.495612	2.68955	0
0.1867	-3.18734	-0.85979	4.16314	3.91057	0
0.1873	-3.4895	-2.07608	6.91378	2.9948	0
0.1880	-1.0527	-4.82321	5.38978	0.255754	0
0.1887	-3.18734	-1.77201	4.16314	-1.27052	0
0.1893	-6.23821	3.11412	4.16314	-3.10205	0
0.1900	-4.7079	0.975128	2.32937	-6.15461	0
0.1907	-2.87542	-2.99878	3.24626	-5.5441	0
0.1913	-4.10357	-2.38015	6.29427	-2.49154	0
0.1920	-4.10357	-1.16386	5.68714	0.255754	0
0.1927	-1.65702	-4.21507	2.03201	0.255754	0
0.1933	-1.65702	-6.9622	1.41249	0.255754	0
0.1940	-4.10357	-5.73543	4.16314	0.255754	0
0.1947	-4.40574	-5.43136	7.83066	0.255754	0
0.1953	-3.18734	-7.87442	11.7956	0.255754	0
0.1960	-5.32197	-9.10119	15.1533	0.255754	0
0.1967	-7.15445	-8.17849	16.0702	0.255754	0
0.1973	-2.57326	-7.57035	9.35467	0.255754	0
0.1980	3.83065	-7.87442	-0.40888	0.255754	0
0.1987	3.83065	-6.65813	-3.15952	0.255754	0
0.1993	0.779776	-6.04999	-1.94528	0.255754	0
0.2000	-3.4895	-6.9622	-3.15952	0.255754	0
0.2007	-7.15445	-7.57035	-2.5524	0.255754	0
0.2013	-7.75877	-7.87442	-0.111513	0.255754	0
0.2020	-5.9263	-6.65813	-1.63552	0.255754	0
0.2027	-5.32197	-2.07608	-3.15952	0.255754	0
0.2033	-2.57326	-0.251646	-0.718637	0.255754	0
0.2040	6.89127	-2.38015	0.495612	0.255754	0
0.2047	6.89127	-2.38015	1.11513	0.255754	0
0.2053	6.89127	-2.38015	2.63913	0.255754	0
0.2060	6.89127	-2.38015	2.32937	0.255754	0
0.2067	6.89127	-2.38015	-0.40888	0.255754	0
0.2073	6.89127	-2.38015	-6.20754	0.255754	0
0.2080	6.89127	-2.38015	-13.84	0.255754	0
0.2087	6.89127	-2.38015	-15.0666	0.255754	0
0.2093	6.89127	-2.38015	-11.3991	0.255754	0
0.2100	6.89127	-2.38015	-10.4822	0.255754	0
0.2107	6.89127	-2.38015	-10.1848	0.255754	0
0.2113	6.89127	-2.38015	-6.20754	0.255754	0
0.2120	6.89127	-2.38015	-4.38616	0.255754	0
0.2127	6.89127	-2.38015	-4.07641	0.255754	0
0.2133	6.89127	-2.38015	-0.40888	0.255754	0
0.2140	6.89127	-2.38015	3.55601	0.255754	0
0.2147	6.89127	-2.38015	3.55601	0.255754	0
0.2153	6.89127	-2.38015	0.805369	0.255754	0
0.2160	-0.740787	0.671056	-2.84977	-2.49154	0
0.2167	-1.65702	-2.68422	-4.07641	-2.49154	0
0.2173	0.17545	-2.07608	-2.24264	-1.27052	0
0.2180	0.779776	-1.16386	-0.111513	1.17152	0
0.2187	0.477613	-2.07608	0.495612	2.9948	0
0.2193	2.00792	-2.68422	-0.40888	2.07904	0
0.2200	3.83065	-2.07608	-2.24264	2.07904	0
0.2207	3.83065	0.0629115	-2.24264	1.77378	0
0.2213	2.61225	3.72226	-0.718637	0.56101	0
0.2220	1.09169	5.86125	-3.15952	1.17152	0
0.2227	0.477613	5.54669	-7.12442	2.07904	0
0.2233	-0.740787	6.16532	-6.82705	1.46853	0
0.2240	-4.40574	7.98976	-4.99329	0.866265	0
0.2247	-8.07068	7.98976	-4.99329	2.07904	0
0.2253	-8.37285	7.68568	-2.24264	1.46853	0
0.2260	-6.84254	6.16532	2.94889	-0.660011	0
0.2267	-5.32197	2.49549	4.16314	-1.57578	0
0.2273	-5.01981	1.2792	1.41249	-0.660011	0
0.2280	-3.4895	1.2792	0.495612	0.255754	0
0.2287	-0.740787	-1.77201	2.63913	0.255754	0
0.2293	-0.740787	-4.82321	4.16314	0.255754	0
0.2300	-1.95919	-4.82321	4.16314	0.255754	0
0.2307	-2.87542	-5.12728	4.47289	0.255754	0
0.2313	-4.40574	-5.12728	3.85338	0.255754	0
0.2320	-4.7079	-3.911	-0.111513	0.255754	0
0.2327	-2.57326	-5.12728	-3.46928	0.255754	0
0.2333	-2.57326	-8.48256	-4.07641	0.255754	0
0.2340	-4.7079	-10.3175	-4.99329	0.255754	0
0.2347	-3.4895	-12.1524	-5.91017	0.255754	0
0.2353	-1.95919	-13.6728	-1.94528	0.255754	0
0.2360	-2.57326	-11.5338	2.32937	0.255754	0
0.2367	-1.65702	-9.70934	2.63913	0.255754	0
0.2373	-1.65702	-9.70934	5.08002	0.255754	0
0.2380	-4.40574	-7.87442	10.2716	0.255754	0
0.2387	-5.32197	-4.82321	11.4858	0.255754	0
0.2393	-4.10357	-2.38015	9.65204	0.255754	0
0.2400	-5.01981	1.2792	9.96179	0.255754	0
0.2407	-5.01981	1.2792	11.4858	0.255754	0
0.2413	-5.01981	1.2792	9.04491	0.255754	0
0.2420	-5.01981	1.2792	3.55601	0.255754	0
0.2427	-5.01981	1.2792	0.495612	0.255754	0
0.2433	-5.01981	1.2792	1.41249	0.255754	0
0.2440	-5.01981	1.2792	3.85338	0.255754	0
0.2447	-5.01981	1.2792	3.24626	0.255754	0
0.2453	-5.01981	1.2792	-0.111513	0.255754	0
0.2460	-5.01981	1.2792	-1.63552	0.255754	0
0.2467	-5.01981	1.2792	-2.24264	0.255754	0
0.2473	-5.01981	1.2792	-3.15952	0.255754	0
0.2480	-5.01981	1.2792	-2.24264	0.255754	0
0.2487	-5.01981	1.2792	1.41249	0.255754	0
0.2493	-5.01981	1.2792	3.85338	0.255754	0
0.2500	-5.01981	1.2792	4.77026	0.255754	0
0.2507	-5.01981	1.2792	4.47289	0.255754	0
0.2513	-5.01981	1.2792	2.94889	0.255754	0
0.2520	-5.01981	1.2792	1.41249	0.255754	0
0.2527	-5.01981	1.2792	0.805369	0.255754	0
0.2533	-5.01981	1.2792	0.495612	0.255754	0
0.2540	-5.01981	1.2792	2.03201	0.255754	0
0.2547	-5.01981	1.2792	4.47289	0.255754	0
0.2553	-5.01981	1.2792	3.85338	0.255754	0
0.2560	-5.01981	1.2792	2.32937	0.255754	0
0.2567	-5.01981	1.2792	4.16314	0.255754	0
0.2573	-5.01981	1.2792	5.9969	0.255754	0
0.2580	-5.01981	1.2792	5.9969	0.255754	0
0.2587	-5.01981	1.2792	7.83066	0.255754	0
0.2593	-5.01981	1.2792	11.1884	0.255754	0
0.2600	-5.01981	1.2792	6.91378	0.255754	0
0.2607	-5.01981	1.2792	-1.32576	0.255754	0
0.2613	-5.01981	1.2792	-1.94528	0.255754	0
0.2620	-5.01981	1.2792	-2.24264	0.255754	0
0.2627	-5.01981	1.2792	-10.1848	0.255754	0
0.2633	-5.01981	1.2792	-16.2808	0.255754	0
0.2640	5.97504	-6.04999	-16.2808	0.255754	0
0.2647	8.41184	-10.0134	-17.1977	0.255754	0
0.2653	6.89127	-6.65813	-17.8048	0.255754	0
0.2660	5.36096	-2.99878	-15.6737	0.255754	0
0.2667	5.36096	-4.21507	-15.0666	0.255754	0
0.2673	4.74689	-3.911	-16.888	0.255754	0
0.2680	3.83065	-2.07608	-16.5906	0.255754	0
0.2687	2.31009	-2.38015	-14.7568	0.255754	0
0.2693	0.17545	-2.07608	-11.3991	0.255754	0
0.2700	0.17545	-2.68422	-5.60041	0.255754	0
0.2707	1.09169	-3.911	-1.32576	0.255754	0
0.2713	0.779776	-2.68422	1.11513	0.255754	0
0.2720	0.779776	-0.85979	3.85338	0.255754	0
0.2727	1.69601	-0.251646	8.12803	0.255754	0
0.2733	0.477613	0.671056	11.4858	0.255754	0
0.2740	-1.35486	0.671056	13.0098	0.255754	0
0.2747	-1.65702	-0.85979	13.0098	0.255754	0
0.2753	-3.18734	-1.77201	10.8787	0.255754	0
0.2760	-5.01981	1.2792	6.29427	-3.40731	0
0.2767	-5.01981	1.2792	0.495612	0.255754	0
0.2773	-5.01981	1.2792	-4.07641	-0.660011	0
0.2780	-5.01981	1.2792	-5.91017	-2.49154	0
0.2787	-5.01981	1.2792	-4.07641	-0.0495009	0
0.2793	-5.01981	1.2792	-4.68353	0.255754	0
0.2800	-5.01981	1.2792	-8.95818	-1.27052	0
0.2807	-5.01981	1.2792	-9.26794	0.866265	0
0.2813	-5.01981	1.2792	-5.91017	3.30006	0
0.2820	-5.01981	1.2792	-7.43417	2.38429	0
0.2827	-5.01981	1.2792	-10.4822	2.07904	0
0.2833	-5.01981	1.2792	-9.5653	2.9948	0
0.2840	-5.01981	1.2792	-7.74393	2.38429	0
0.2847	-5.01981	1.2792	-7.43417	2.07904	0
0.2853	-5.01981	1.2792	-3.15952	1.17152	0
0.2860	-5.01981	1.2792	3.55601	-2.18629	0
0.2867	-5.01981	1.2792	8.43779	-3.40731	0
0.2873	-5.01981	1.2792	9.04491	-1.57578	0
0.2880	-4.40574	-2.68422	7.21115	1.17152	0
0.2887	-5.32197	-7.26627	4.16314	0.255754	0
0.2893	-4.40574	-10.9256	1.72225	-2.49154	0
0.2900	-3.4895	-9.40526	1.72225	-3.40731	0
0.2907	-2.87542	-7.26627	4.16314	-1.88103	0
0.2913	-3.4895	-7.57035	6.29427	-0.660011	0
0.2920	-5.32197	-8.79712	8.73516	0.255754	0
0.2927	-5.32197	-8.79712	10.8787	-0.0495009	0
0.2933	-2.57326	-8.48256	10.2716	-3.40731	0
0.2940	0.17545	-9.70934	6.60402	-4.62833	0
0.2947	2.00792	-10.0134	5.68714	-3.40731	0
0.2953	2.92416	-5.73543	6.91378	-4.32308	0
0.2960	1.69601	-3.911	5.08002	-3.71256	0
0.2967	1.09169	-5.43136	-0.111513	0.866265	0
0.2973	2.31009	-3.60692	-4.68353	2.07904	0
0.2980	1.39385	-2.07608	-5.29065	0.56101	0
0.2987	-2.57326	-4.82321	-2.24264	0.255754	0
0.2993	-5.01981	-3.30285	0.495612	-0.660011	0
0.3000	-5.01981	-3.30285	-0.40888	0.255754	0
0.3007	-5.01981	-3.30285	-1.32576	0.255754	0
0.3013	-5.01981	-3.30285	-1.02839	0.255754	0
0.3020	-5.01981	-3.30285	0.495612	0.255754	0
0.3027	-5.01981	-3.30285	3.24626	0.255754	0
0.3033	-5.01981	-3.30285	5.08002	0.255754	0
0.3040	-5.01981	-3.30285	3.24626	0.255754	0
0.3047	-5.01981	-3.30285	1.41249	0.255754	0
0.3053	-5.01981	-3.30285	2.03201	0.255754	0
0.3060	-5.01981	-3.30285	1.72225	0.255754	0
0.3067	-5.01981	-3.30285	0.198245	0.255754	0
0.3073	-5.01981	-3.30285	-2.24264	0.255754	0
0.3080	-5.01981	-3.30285	-5.91017	0.255754	0
0.3087	-5.01981	-3.30285	-4.99329	0.255754	0
0.3093	-5.01981	-3.30285	-1.32576	0.255754	0
0.3100	-5.01981	-3.30285	-1.32576	0.255754	0
0.3107	-5.01981	-3.30285	-0.40888	0.255754	0
0.3113	-5.01981	-3.30285	4.16314	0.255754	0
0.3120	-5.01981	-3.30285	2.63913	0.255754	0
0.3127	-5.01981	-3.30285	-1.94528	0.255754	0
0.3133	-5.01981	-3.30285	0.495612	0.255754	0
0.3140	-5.01981	-3.30285	2.32937	0.255754	0
0.3147	-5.01981	-3.30285	-1.32576	0.255754	0
0.3153	-5.01981	-3.30285	-2.84977	0.255754	0
0.3160	-5.01981	-3.30285	-4.07641	0.255754	0
0.3167	-5.01981	-3.30285	-7.43417	0.255754	0
0.3173	-5.01981	-3.30285	-5.91017	0.255754	0
0.3180	-5.01981	-3.30285	-1.32576	0.255754	0
0.3187	-5.01981	-3.30285	-1.63552	0.255754	0
0.3193	-5.01981	-3.30285	-4.38616	0.255754	0
0.3200	-5.01981	-3.30285	-5.91017	0.255754	0
0.3207	-5.01981	-3.30285	-4.99329	0.255754	0
0.3213	-5.01981	-3.30285	-3.76665	0.255754	0
0.3220	-5.01981	-3.30285	-5.60041	0.255754	0
0.3227	-5.01981	-3.30285	-7.43417	0.255754	0
0.3233	-5.01981	-3.30285	-6.82705	0.255754	0
0.3240	-4.40574	-2.99878	-8.95818	0.255754	0
0.3247	-7.15445	-1.46793	-9.26794	0.255754	0
0.3253	-5.62414	-0.555718	-1.32576	0.255754	0
0.3260	-2.2711	-2.07608	2.32937	0.255754	0
0.3267	-3.18734	-2.68422	-1.63552	0.255754	0
0.3273	-3.79166	-0.251646	-0.718637	0.255754	0
0.3280	-0.740787	1.2792	4.47289	0.255754	0
0.3287	2.61225	0.975128	5.08002	0.255754	0
0.3293	5.0588	3.72226	2.03201	0.255754	0
0.3300	3.83065	5.86125	-1.94528	0.255754	0
0.3307	-0.740787	3.11412	-4.07641	0.255754	0
0.3313	-0.136461	1.58327	-1.32576	0.255754	0
0.3320	2.00792	3.72226	2.03201	0.255754	0
0.3327	-1.35486	1.88734	-0.111513	0.255754	0
0.3333	-2.87542	-1.16386	-0.40888	0.255754	0
0.3340	-0.740787	2.19142	3.55601	0.255754	0
0.3347	-0.740787	5.24262	4.47289	0.255754	0
0.3353	-1.65702	3.72226	3.55601	0.255754	0
0.3360	-5.01981	-3.30285	5.9969	0.255754	0
0.3367	-5.01981	-3.30285	6.91378	0.255754	0
0.3373	-5.01981	-3.30285	6.29427	0.255754	0
0.3380	-5.01981	-3.30285	8.73516	0.255754	0
0.3387	-5.01981	-3.30285	10.5689	0.255754	0
0.3393	-5.01981	-3.30285	8.73516	0.255754	0
0.3400	-5.01981	-3.30285	8.43779	0.255754	0
0.3407	-5.01981	-3.30285	9.96179	0.255754	0
0.3413	-5.01981	-3.30285	7.83066	0.255754	0
0.3420	-5.01981	-3.30285	5.68714	0.255754	0
0.3427	-5.01981	-3.30285	6.60402	0.255754	0
0.3433	-5.01981	-3.30285	5.9969	0.255754	0
0.3440	-5.01981	-3.30285	4.47289	0.255754	0
0.3447	-5.01981	-3.30285	5.9969	0.255754	0
0.3453	-5.01981	-3.30285	6.60402	0.255754	0
0.3460	-5.01981	-3.30285	3.24626	0.255754	0
0.3467	-5.01981	-3.30285	3.24626	0.255754	0
0.3473	-5.01981	-3.30285	5.9969	0.255754	0
0.3480	3.22632	-6.65813	3.24626	-4.32308	0
0.3487	5.97504	-3.911	0.495612	-2.18629	0
0.3493	6.2772	-4.21507	4.77026	-2.18629	0
0.3500	5.66312	-6.65813	8.12803	-3.10205	0
0.3507	5.66312	-4.82321	5.38978	-2.18629	0
0.3513	4.74689	-2.07608	2.63913	-2.49154	0
0.3520	3.83065	-0.85979	-0.111513	-2.7968	0
0.3527	5.66312	-0.555718	-5.91017	-0.660011	0
0.3533	6.89127	-2.07608	-10.4822	-0.0495009	0
0.3540	5.66312	-1.46793	-11.3991	-2.49154	0
0.3547	3.83065	4.33041	-9.26794	-3.10205	0
0.3553	2.61225	6.4694	-7.12442	-1.88103	0
0.3560	2.00792	1.58327	-6.82705	-0.354756	0
0.3567	3.83065	1.2792	-8.35106	0.255754	0
0.3573	6.57936	4.02633	-9.5653	-0.660011	0
0.3580	4.14256	2.49549	-9.26794	-0.965267	0
0.3587	-0.136461	1.88734	-8.0413	-0.0495009	0
0.3593	-1.0527	4.63448	-6.20754	0.255754	0
0.3600	-0.740787	3.41819	-3.15952	0.255754	0
0.3607	-3.18734	-0.251646	-0.718637	-0.660011	0
0.3613	-8.07068	-0.251646	-0.40888	-0.354756	0
0.3620	-9.89341	0.0629115	-3.46928	0.255754	0
0.3627	-8.07068	-2.07608	-8.95818	-0.660011	0
0.3633	-8.07068	-2.99878	-11.3991	0.255754	0
0.3640	-9.59125	-4.51914	-9.5653	2.9948	0
0.3647	-9.89341	-9.40526	-7.74393	2.07904	0
0.3653	-8.37285	-13.0646	-8.95818	0.255754	0
0.3660	-8.07068	-11.8483	-9.87506	2.68955	0
0.3667	-10.2053	-8.48256	-7.74393	2.9948	0
0.3673	-13.2562	-4.82321	-3.46928	0.255754	0
0.3680	-14.4746	-0.85979	-1.02839	1.17152	0
0.3687	-13.5584	1.2792	-1.94528	2.07904	0
0.3693	-13.5584	-0.555718	-3.15952	0.255754	0
0.3700	-12.954	-1.16386	-4.38616	0.866265	0
0.3707	-13.2562	1.88734	-5.60041	3.91057	0
0.3713	-16.0049	4.33041	-6.20754	6.04736	0
0.3720	-17.2233	4.93855	-7.74393	5.7421	0
0.3727	-15.3908	4.63448	-10.7919	3.91057	0
0.3733	-15.3908	2.19142	-9.26794	5.7421	0
0.3740	-15.3908	-0.555718	-5.91017	8.18414	0
0.3747	-13.5584	-0.85979	-5.91017	4.82633	0
0.3753	-14.1724	-2.07608	-3.46928	1.46853	0
0.3760	-17.5255	-4.21507	1.41249	1.77378	0
0.3767	-19.0558	-6.35406	-1.32576	0.255754	0
0.3773	-17.5255	-8.17849	-3.76665	-0.354756	0
0.3780	-14.1724	-9.10119	3.24626	3.91057	0
0.3787	-11.1216	-7.57035	7.83066	5.13159	0
0.3793	-10.2053	-8.48256	3.85338	0.255754	0
0.3800	-8.98692	-10.9256	-1.32576	-2.7968	0
0.3807	-7.15445	-10.3175	-6.82705	-0.660011	0
0.3813	-5.62414	-11.5338	-12.3159	2.07904	0
0.3820	-3.18734	-15.8117	-12.6257	1.46853	0
0.3827	-0.740787	-13.9768	-12.9231	-0.0495009	0
0.3833	-1.65702	-6.04999	-14.7568	-0.0495009	0
0.3840	-1.95919	4.33041	-11.3991	6.04736	0
0.3847	-0.438624	4.33041	-7.74393	6.04736	0
0.3853	-0.136461	4.33041	-8.35106	6.04736	0
0.3860	0.779776	4.33041	-4.99329	6.04736	0
0.3867	2.92416	4.33041	4.16314	6.04736	0
0.3873	3.83065	4.33041	9.04491	6.04736	0
0.3880	4.14256	4.33041	10.2716	6.04736	0
0.3887	4.14256	4.33041	13.3196	6.04736	0
0.3893	2.00792	4.33041	16.3676	6.04736	0
0.3900	0.17545	4.33041	15.1533	6.04736	0
0.3907	3.22632	4.33041	11.4858	6.04736	0
0.3913	9.02591	4.33041	8.73516	6.04736	0
0.3920	12.6811	4.33041	9.96179	6.04736	0
0.3927	11.1605	4.33041	11.1884	6.04736	0
0.3933	8.10967	4.33041	8.43779	6.04736	0
0.3940	7.4956	4.33041	5.08002	6.04736	0
0.3947	7.4956	4.33041	2.32937	6.04736	0
0.3953	7.79776	4.33041	1.41249	6.04736	0
0.3960	11.1605	-5.43136	3.24626	-3.71256	0
0.3967	14.5136	-1.16386	2.63913	-1.57578	0
0.3973	13.9093	-0.555718	0.198245	0.255754	0
0.3980	12.3789	-0.251646	4.47289	0.56101	0
0.3987	12.3789	0.671056	8.73516	-0.0495009	0
0.3993	13.5973	1.58327	4.16314	-0.354756	0
0.4000	14.5136	0.671056	0.198245	-0.0495009	0
0.4007	14.5136	-1.46793	0.198245	0.866265	0
0.4013	15.4298	0.0629115	-2.24264	4.21582	0
0.4020	16.6482	3.11412	-0.718637	3.60531	0
0.4027	16.3461	1.58327	6.29427	-0.965267	0
0.4033	15.4298	-0.85979	8.12803	-0.0495009	0
0.4040	14.8255	-0.251646	6.91378	1.46853	0
0.4047	12.3789	-0.85979	6.29427	-4.62833	0
0.4053	10.5465	-1.77201	-0.111513	-7.68088	0
0.4060	12.0768	-2.07608	-4.38616	-3.40731	0
0.4067	11.7649	-2.99878	-2.24264	-4.01782	0
0.4073	9.63024	-2.99878	-3.76665	-7.07037	0
0.4080	9.63024	-2.99878	-7.12442	-3.40731	0
0.4087	9.63024	-2.99878	-4.38616	2.68955	0
0.4093	9.63024	-2.99878	-1.63552	2.38429	0
0.4100	9.63024	-2.99878	0.495612	-1.88103	0
0.4107	9.63024	-2.99878	7.52091	-4.01782	0
0.4113	9.63024	-2.99878	13.9267	-2.18629	0
0.4120	9.63024	-2.99878	14.2364	-1.27052	0
0.4127	9.63024	-2.99878	11.7956	-3.10205	0
0.4133	9.63024	-2.99878	7.83066	-3.10205	0
0.4140	9.63024	-2.99878	5.08002	-1.88103	0
0.4147	9.63024	-2.99878	5.38978	-3.10205	0
0.4153	9.63024	-2.99878	4.47289	-2.7968	0
0.4160	9.63024	-2.99878	1.41249	-0.660011	0
0.4167	9.63024	-2.99878	-0.111513	-1.57578	0
0.4173	9.63024	-2.99878	1.11513	-2.7968	0
0.4180	9.63024	-2.99878	2.63913	-1.57578	0
0.4187	9.63024	-2.99878	2.32937	0.255754	0
0.4193	9.63024	-2.99878	1.11513	1.17152	0
0.4200	-3.4895	0.975128	0.198245	1.46853	0
0.4207	-0.740787	4.02633	-0.40888	1.77378	0
0.4213	-0.438624	5.24262	-0.40888	3.30006	0
0.4220	-2.57326	4.33041	0.198245	3.60531	0
0.4227	-0.136461	1.2792	-0.111513	-0.0495009	0
0.4233	2.00792	-2.99878	-0.40888	-1.88103	0
0.4240	1.09169	-4.21507	1.41249	1.17152	0
0.4247	1.69601	-2.38015	2.63913	2.68955	0
0.4253	2.31009	-2.07608	1.72225	0.255754	0
0.4260	2.00792	-3.911	0.495612	-1.57578	0
0.4267	4.14256	-5.73543	-2.5524	-2.49154	0
0.4273	4.14256	-6.9622	-7.74393	-4.93359	0
0.4280	2.00792	-7.57035	-11.3991	-6.15461	0
0.4287	2.92416	-6.35406	-13.5426	-3.40731	0
0.4293	3.52849	-3.60692	-14.1497	-1.88103	0
0.4300	0.477613	-2.68422	-10.1848	-2.7968	0
0.4307	-1.65702	-3.911	-5.91017	-1.57578	0
0.4313	-2.57326	-3.60692	-4.99329	2.07904	0
0.4320	-3.4895	-0.555718	-4.38616	1.77378	0
0.4327	-0.740787	0.366984	-4.99329	0.255754	0
0.4333	-0.136461	-2.07608	-4.68353	-0.0495009	0
0.4340	-2.57326	-5.73543	-1.94528	-3.40731	0
0.4347	-1.65702	-7.87442	-0.40888	-5.23884	0
0.4353	-0.438624	-7.57035	-0.40888	-0.354756	0
0.4360	-4.40574	-6.04999	0.495612	2.07904	0
0.4367	-8.98692	-3.911	0.805369	-1.27052	0
0.4373	-8.37285	-0.251646	2.32937	-0.660011	0
0.4380	-8.07068	1.2792	6.29427	3.91057	0
0.4387	-10.8096	-2.07608	8.43779	3.30006	0
0.4393	-14.4746	-3.30285	7.83066	0.255754	0
0.4400	-14.7768	-0.251646	9.04491	0.255754	0
0.4407	-13.8605	2.49549	10.5689	2.38429	0
0.4413	-14.1724	2.49549	12.0929	2.9948	0
0.4420	-12.6421	-0.555718	15.7604	1.17152	0
0.4427	-9.28908	-1.46793	16.0702	-0.0495009	0
0.4433	-10.8096	0.671056	13.3196	-0.0495009	0
0.4440	-11.7259	0.0629115	14.2364	0.255754	0
0.4447	-4.40574	-3.30285	15.1533	-0.660011	0
0.4453	4.14256	-1.77201	7.52091	-1.57578	0
0.4460	5.0588	2.49549	-1.32576	-0.660011	0
0.4467	3.83065	2.79956	-3.15952	-0.354756	0
0.4473	5.66312	2.49549	-1.32576	-2.7968	0
0.4480	6.2772	2.19142	-2.24264	-0.660011	0
0.4487	2.92416	0.671056	-3.76665	4.82633	0
0.4493	-0.136461	-0.555718	-2.84977	2.9948	0
0.4500	-0.438624	-2.99878	0.805369	-3.40731	0
0.4507	-2.2711	-4.82321	5.08002	-3.40731	0
0.4513	-4.7079	-2.99878	5.08002	0.255754	0
0.4520	-4.40574	-1.46793	-0.111513	0.255754	0
0.4527	-5.32197	-4.51914	-4.99329	1.17152	0
0.4533	-8.98692	-5.12728	-4.99329	4.52108	0
0.4540	-8.67501	-2.99878	-4.07641	4.52108	0
0.4547	-5.32197	-3.911	-5.60041	2.9948	0
0.4553	-4.10357	-6.9622	-7.74393	3.30006	0
0.4560	-4.10357	-8.17849	-12.6257	2.07904	0
0.4567	-4.40574	-8.79712	-19.6386	0.255754	0
0.4573	-4.40574	-9.40526	-20.5555	0.255754	0
0.4580	-2.57326	-6.65813	-15.364	-0.0495009	0
0.4587	-1.35486	-2.07608	-14.1497	0.866265	0
0.4593	-1.65702	-2.07608	-17.8048	2.9948	0
0.4600	0.477613	-4.21507	-15.9835	1.46853	0
0.4607	1.69601	-3.60692	-12.9231	-1.88103	0
0.4613	-2.57326	-2.38015	-12.6257	-3.10205	0
0.4620	-3.79166	-3.30285	-8.64842	-4.32308	0
0.4627	-1.0527	-1.16386	-3.46928	-4.93359	0
0.4633	-2.2711	2.49549	-4.99329	-2.49154	0
0.4640	-5.32197	1.2792	-7.74393	-0.0495009	0
0.4647	-5.32197	-2.07608	-4.99329	-0.660011	0
0.4653	-3.18734	-3.30285	-0.718637	2.07904	0
0.4660	-2.57326	-3.60692	1.41249	4.82633	0
0.4667	-4.7079	-0.251646	1.41249	3.60531	0
0.4673	-5.62414	4.33041	-0.111513	3.91057	0
0.4680	-3.4895	4.02633	1.41249	5.7421	0
0.4687	-2.57326	1.2792	5.08002	0.255754	0
0.4693	-2.57326	0.975128	4.77026	-5.84935	0
0.4700	-1.0527	0.671056	2.03201	-3.40731	0
0.4707	-2.2711	-0.85979	0.495612	-0.660011	0
0.4713	-4.10357	-1.77201	-1.02839	-2.49154	0
0.4720	-1.95919	-1.77201	-1.63552	-1.57578	0
0.4727	-1.95919	0.671056	-0.718637	0.255754	0
0.4733	-4.40574	2.19142	3.24626	-2.49154	0
0.4740	-3.18734	-1.16386	5.38978	-2.49154	0
0.4747	-1.65702	-2.99878	0.495612	1.17152	0
0.4753	-2.87542	-1.46793	-5.29065	0.866265	0
0.4760	-1.95919	-2.38015	-3.46928	-1.88103	0
0.4767	-0.740787	-4.51914	0.495612	-1.57578	0
0.4773	-2.2711	-4.82321	-0.40888	-3.10205	0
0.4780	-4.40574	-7.26627	-0.40888	-5.23884	0
0.4787	-4.40574	-9.40526	2.32937	-2.7968	0
0.4793	-3.4895	-8.48256	3.24626	-0.660011	0
0.4800	-2.57326	-8.48256	3.55601	-1.27052	0
0.4807	-3.18734	-8.48256	3.24626	-2.49154	0
0.4813	-5.32197	-8.48256	0.495612	-3.40731	0
0.4820	-7.75877	-8.48256	-0.718637	-2.49154	0
0.4827	-8.07068	-8.48256	4.77026	1.17152	0
0.4833	-5.32197	-8.48256	14.2364	1.46853	0
0.4840	-3.4895	-8.48256	20.952	0.255754	0
0.4847	-4.40574	-8.48256	19.7253	0.255754	0
0.4853	-4.40574	-8.48256	13.9267	-1.57578	0
0.4860	-4.40574	-8.48256	13.0098	-3.71256	0
0.4867	-6.23821	-8.48256	15.1533	-2.7968	0
0.4873	-6.84254	-8.48256	14.2364	-3.40731	0
0.4880	-5.32197	-8.48256	11.7956	-6.15461	0
0.4887	-4.40574	-8.48256	9.04491	-3.10205	0
0.4893	-1.0527	-8.48256	3.55601	2.9948	0
0.4900	2.92416	-8.48256	-2.5524	2.9948	0
0.4907	2.92416	-8.48256	-9.26794	0.255754	0
0.4913	1.09169	-8.48256	-15.9835	-0.965267	0
0.4920	-3.4895	-8.48256	-19.0315	0.56101	0
0.4927	-3.4895	-8.48256	-17.8048	5.13159	0
0.4933	-3.4895	-8.48256	-13.84	6.65787	0
0.4940	-3.4895	-8.48256	-9.26794	3.30006	0
0.4947	-3.4895	-8.48256	-7.43417	2.68955	0
0.4953	-3.4895	-8.48256	-6.82705	3.91057	0
0.4960	-3.4895	-8.48256	-5.91017	-0.0495009	0
0.4967	-3.4895	-8.48256	-8.0413	-3.71256	0
0.4973	-3.4895	-8.48256	-12.0062	-1.57578	0
0.4980	-3.4895	-8.48256	-8.64842	0.866265	0
0.4987	-3.4895	-8.48256	-2.24264	0.255754	0
0.4993	-3.4895	-8.48256	-1.32576	-0.354756	0
0.5000	-3.4895	-8.48256	-0.718637	0.56101	0
0.5007	-3.4895	-8.48256	0.495612	2.07904	0
0.5013	-3.4895	-8.48256	-5.29065	4.82633	0
0.5020	-3.4895	-8.48256	-8.0413	4.52108	0
0.5027	-3.4895	-8.48256	-0.718637	1.17152	0
0.5033	-3.4895	-8.48256	2.32937	0.255754	0
0.5040	-4.40574	-0.555718	-0.718637	2.07904	0
0.5047	-4.7079	-0.85979	-0.40888	2.07904	0
0.5053	-0.740787	-0.85979	-1.94528	-0.660011	0
0.5060	0.477613	-2.68422	-6.20754	-1.88103	0
0.5067	-2.2711	-2.99878	-4.07641	-2.49154	0
0.5073	-1.65702	-2.99878	-1.02839	-2.49154	0
0.5080	1.69601	-4.21507	-1.32576	-1.57578	0
0.5087	1.69601	-5.43136	0.495612	-1.88103	0
0.5093	1.69601	-4.21507	1.72225	-2.49154	0
0.5100	2.00792	-1.77201	0.805369	-2.7968	0
0.5107	2.00792	0.0629115	2.63913	-4.32308	0
0.5113	4.74689	-0.85979	0.495612	-6.15461	0
0.5120	7.4956	-2.99878	-3.15952	-4.01782	0
0.5127	6.2772	-2.99878	-0.111513	-1.57578	0
0.5133	4.74689	-2.99878	-0.111513	-3.10205	0
0.5140	3.83065	-4.82321	-5.29065	-4.01782	0
0.5147	1.69601	-6.65813	-3.46928	-3.40731	0
0.5153	1.39385	-5.43136	-1.32576	-2.7968	0
0.5160	1.39385	-5.43136	-4.99329	-0.660011	0
0.5167	1.39385	-5.43136	-2.24264	1.17152	0
0.5173	1.39385	-5.43136	2.32937	-0.965267	0
0.5180	1.39385	-5.43136	1.41249	-1.88103	0
0.5187	1.39385	-5.43136	4.47289	1.46853	0
0.5193	1.39385	-5.43136	10.5689	1.77378	0
0.5200	1.39385	-5.43136	10.5689	-1.27052	0
0.5207	1.39385	-5.43136	9.04491	-0.660011	0
0.5213	1.39385	-5.43136	11.4858	0.255754	0
0.5220	1.39385	-5.43136	12.4027	-1.27052	0
0.5227	1.39385	-5.43136	9.65204	-0.0495009	0
0.5233	1.39385	-5.43136	6.91378	-0.0495009	0
0.5240	1.39385	-5.43136	5.08002	-3.71256	0
0.5247	1.39385	-5.43136	4.77026	-4.01782	0
0.5253	1.39385	-5.43136	4.16314	-1.57578	0
0.5260	1.39385	-5.43136	2.94889	-1.27052	0
0.5267	1.39385	-5.43136	2.03201	0.255754	0
0.5273	1.39385	-5.43136	0.495612	3.30006	0
0.5280	-1.0527	-4.82321	0.495612	0.56101	0
0.5287	-0.740787	-4.82321	2.03201	-4.32308	0
0.5293	-5.32197	-3.911	2.32937	-4.32308	0
0.5300	-7.15445	-6.04999	2.94889	0.56101	0
0.5307	-6.54037	-6.9622	5.38978	3.91057	0
0.5313	-8.07068	-3.911	5.68714	2.38429	0
0.5320	-8.98692	-2.38015	4.16314	-0.0495009	0
0.5327	-7.15445	-6.04999	3.24626	1.17152	0
0.5333	-3.79166	-10.3175	2.32937	0.866265	0
0.5340	-1.95919	-11.8483	1.41249	-0.660011	0
0.5347	-3.18734	-10.6216	3.24626	1.77378	0
0.5353	-4.40574	-9.40526	3.24626	2.38429	0
0.5360	-2.57326	-9.70934	-1.32576	-0.965267	0
0.5367	-0.740787	-9.70934	-6.82705	-1.88103	0
0.5373	1.09169	-6.9622	-10.4822	-0.354756	0
0.5380	4.74689	-3.911	-12.0062	1.17152	0
0.5387	6.57936	-1.77201	-8.64842	4.21582	0
0.5393	5.36096	0.0629115	-4.99329	4.82633	0
0.5400	3.52849	-0.555718	-6.82705	2.9948	0
0.5407	2.00792	-1.16386	-9.26794	4.52108	0
0.5413	2.31009	1.2792	-4.99329	4.82633	0
0.5420	3.83065	3.41819	-1.32576	0.56101	0
0.5427	2.92416	1.88734	-0.40888	-0.660011	0
0.5433	1.09169	1.2792	2.03201	2.07904	0
0.5440	2.00792	1.88734	2.32937	3.30006	0
0.5447	2.31009	2.19142	1.41249	2.68955	0
0.5453	2.92416	1.88734	4.16314	1.46853	0
0.5460	3.22632	0.671056	4.47289	-0.354756	0
0.5467	2.61225	-2.07608	-3.15952	-1.27052	0
0.5473	3.83065	-2.99878	-8.0413	-1.27052	0
0.5480	6.2772	-2.99878	-7.12442	-0.965267	0
0.5487	4.44472	-1.16386	-5.91017	-0.965267	0
0.5493	3.22632	2.49549	-6.20754	-1.27052	0
0.5500	5.66312	3.41819	-6.51729	-1.27052	0
0.5507	6.2772	0.671056	-6.20754	-0.965267	0
0.5513	5.0588	0.366984	-5.60041	-0.660011	0
0.5520	3.83065	2.49549	-5.91017	-0.660011	0
0.5527	0.779776	1.88734	-4.38616	-1.57578	0
0.5533	-1.35486	-0.251646	1.41249	-2.18629	0
0.5540	1.09169	-1.46793	5.08002	-0.965267	0
0.5547	0.477613	-2.38015	2.94889	-1.57578	0
0.5553	-5.32197	-3.911	0.198245	-4.01782	0
0.5560	-8.07068	-6.04999	1.72225	-2.49154	0
0.5567	-5.9263	-5.73543	4.47289	1.17152	0
0.5573	-6.54037	-3.911	5.9969	1.77378	0
0.5580	-9.28908	-3.60692	7.21115	1.17152	0
0.5587	-8.98692	-2.68422	9.04491	0.866265	0
0.5593	-6.54037	-1.46793	7.83066	0.56101	0
0.5600	-6.23821	-4.21507	2.32937	2.07904	0
0.5607	-4.7079	-6.65813	-2.24264	2.9948	0
0.5613	-1.95919	-3.911	-3.15952	-0.0495009	0
0.5620	-2.87542	-1.77201	-4.07641	-3.10205	0
0.5627	-6.23821	-2.07608	-5.91017	-1.88103	0
0.5633	-5.9263	-0.251646	-6.51729	0.255754	0
0.5640	-5.9263	-0.251646	-7.74393	-0.660011	0
0.5647	-5.9263	-0.251646	-10.4822	-1.57578	0
0.5653	-5.9263	-0.251646	-11.3991	1.17152	0
0.5660	-5.9263	-0.251646	-12.3159	2.9948	0
0.5667	-5.9263	-0.251646	-15.0666	-0.354756	0
0.5673	-5.9263	-0.251646	-16.888	-4.01782	0
0.5680	-5.9263	-0.251646	-14.4471	-3.71256	0
0.5687	-5.9263	-0.251646	-11.7088	-2.49154	0
0.5693	-5.9263	-0.251646	-11.3991	0.56101	0
0.5700	-5.9263	-0.251646	-7.74393	4.82633	0
0.5707	-5.9263	-0.251646	0.495612	4.52108	0
0.5713	-5.9263	-0.251646	6.91378	1.17152	0
0.5720	-5.9263	-0.251646	5.68714	2.07904	0
0.5727	-5.9263	-0.251646	3.24626	3.91057	0
0.5733	-5.9263	-0.251646	3.55601	2.07904	0
0.5740	-5.9263	-0.251646	2.32937	0.866265	0
0.5747	-5.9263	-0.251646	-0.40888	2.38429	0
0.5753	-5.9263	-0.251646	0.495612	2.07904	0
0.5760	-1.65702	-6.35406	3.55601	-0.660011	0
0.5767	-1.95919	-4.51914	5.38978	-1.57578	0
0.5773	-2.2711	-1.16386	6.29427	-0.354756	0
0.5780	-0.740787	1.58327	5.38978	0.255754	0
0.5787	1.09169	3.41819	3.24626	0.255754	0
0.5793	1.39385	3.72226	1.41249	-0.0495009	0
0.5800	1.69601	1.58327	-1.02839	0.56101	0
0.5807	1.69601	-0.85979	-3.15952	2.07904	0
0.5813	1.09169	-3.911	-3.15952	1.77378	0
0.5820	0.17545	-6.35406	-4.38616	1.17152	0
0.5827	-1.65702	-5.43136	-5.91017	1.17152	0
0.5833	-1.95919	-5.12728	-4.07641	-0.965267	0
0.5840	0.477613	-7.26627	-2.24264	-2.49154	0
0.5847	0.477613	-6.9622	-2.5524	-0.965267	0
0.5853	-1.95919	-7.26627	0.198245	0.255754	0
0.5860	-1.0527	-10.0134	6.29427	1.77378	0
0.5867	-0.438624	-9.40526	9.65204	3.30006	0
0.5873	-3.79166	-6.65813	9.35467	1.46853	0
0.5880	-5.01981	-9.10119	7.52091	-0.660011	0
0.5887	-3.18734	-11.8483	5.68714	0.255754	0
0.5893	-2.87542	-9.10119	5.08002	0.56101	0
0.5900	-2.87542	-6.65813	7.52091	1.77378	0
0.5907	-2.57326	-7.26627	9.96179	4.21582	0
0.5913	-4.10357	-6.65813	6.91378	1.77378	0
0.5920	-2.2711	-2.99878	0.198245	-1.88103	0
0.5927	0.477613	-1.77201	-2.24264	-1.57578	0
0.5933	-1.65702	-2.99878	1.41249	-3.10205	0
0.5940	-2.57326	-2.07608	4.16314	-4.32308	0
0.5947	-0.740787	-0.555718	5.68714	-0.660011	0
0.5953	-1.0527	-2.07608	8.73516	0.56101	0
0.5960	-0.136461	-3.30285	8.73516	-2.7968	0
0.5967	1.69601	-2.38015	6.29427	-1.88103	0
0.5973	-2.57326	-3.60692	5.9969	0.866265	0
0.5980	-3.79166	-7.87442	5.68714	-0.0495009	0
0.5987	1.69601	-9.40526	2.94889	1.17152	0
0.5993	2.00792	-6.65813	0.495612	5.13159	0
0.6000	-1.0527	-5.43136	1.11513	3.30006	0
0.6007	2.31009	-5.73543	1.11513	-2.18629	0
0.6013	4.14256	-5.12728	1.41249	-5.23884	0
0.6020	-1.0527	-4.21507	4.47289	-5.23884	0
0.6027	-3.4895	-5.12728	8.73516	-3.40731	0
0.6033	-1.65702	-3.911	8.73516	-2.7968	0
0.6040	-1.65702	-0.555718	6.60402	-4.32308	0
0.6047	-3.4895	-1.16386	5.68714	-3.40731	0
0.6053	-6.23821	-3.60692	5.08002	-0.0495009	0
0.6060	-8.67501	-1.77201	4.77026	0.255754	0
0.6067	-9.28908	0.975128	3.85338	-1.57578	0
0.6073	-8.07068	2.79956	2.03201	-1.57578	0
0.6080	-7.15445	4.93855	3.24626	-0.660011	0
0.6087	-7.75877	4.63448	5.08002	-0.354756	0
0.6093	-8.37285	2.49549	1.41249	-0.0495009	0
0.6100	-6.23821	2.49549	-2.5524	0.866265	0
0.6107	-1.95919	2.49549	-3.46928	0.255754	0
0.6113	-0.438624	1.58327	-8.35106	-0.660011	0
0.6120	0.17545	2.49549	-15.364	-0.354756	0
0.6127	3.52849	2.49549	-15.0666	-0.0495009	0
0.6133	7.4956	2.49549	-11.3991	-2.49154	0
0.6140	8.10967	3.41819	-10.7919	-2.18629	0
0.6147	6.57936	2.49549	-11.3991	0.866265	0
0.6153	6.2772	-0.251646	-12.3159	-0.0495009	0
0.6160	6.2772	1.2792	-14.4471	-2.49154	0
0.6167	5.36096	1.58327	-15.0666	1.17152	0
0.6173	4.14256	-1.16386	-12.0062	2.38429	0
0.6180	4.74689	-1.16386	-8.64842	-1.88103	0
0.6187	4.44472	-0.251646	-8.95818	-3.10205	0
0.6193	0.17545	-0.85979	-10.1848	-0.660011	0
0.6200	-2.87542	-0.251646	-5.60041	-0.354756	0
0.6207	-1.65702	0.0629115	-1.63552	0.866265	0
0.6213	-1.0527	-2.38015	-5.60041	2.68955	0
0.6220	-3.79166	-0.251646	-5.91017	1.77378	0
0.6227	-4.10357	4.33041	0.495612	0.255754	0
0.6233	-4.40574	3.11412	1.41249	-0.660011	0
0.6240	-8.07068	0.671056	-2.24264	-3.40731	0
0.6247	-9.28908	0.0629115	-1.02839	-3.40731	0
0.6253	-6.54037	-2.68422	0.805369	-2.7968	0
0.6260	-4.40574	-4.82321	-0.40888	-4.32308	0
0.6267	-2.57326	-4.51914	-1.94528	-5.84935	0
0.6273	-1.95919	-6.65813	-4.68353	-5.23884	0
0.6280	-4.40574	-9.10119	-4.07641	-5.23884	0
0.6287	-5.9263	-6.9622	2.03201	-4.93359	0
0.6293	-5.32197	-6.9622	5.9969	-3.10205	0
0.6300	-5.01981	-9.70934	5.9969	-2.49154	0
0.6307	-2.2711	-7.26627	5.9969	-1.57578	0
0.6313	1.39385	-3.911	6.60402	1.17152	0
0.6320	2.92416	-6.04999	8.73516	3.30006	0
0.6327	6.2772	-8.48256	9.65204	4.82633	0
0.6333	8.714	-7.87442	4.16314	5.43684	0
0.6340	7.4956	-6.65813	-2.5524	3.30006	0
0.6347	5.66312	-2.99878	-4.07641	2.07904	0
0.6353	2.61225	-0.555718	-5.29065	2.07904	0
0.6360	0.477613	-3.30285	-4.68353	0.255754	0
0.6367	3.83065	-3.60692	1.11513	-1.27052	0
0.6373	5.0588	0.0629115	4.16314	-0.660011	0
0.6380	1.09169	-1.16386	2.32937	-0.0495009	0
0.6387	0.17545	-4.82321	2.63913	1.17152	0
0.6393	3.22632	-2.99878	2.63913	2.38429	0
0.6400	2.92416	-0.555718	0.495612	0.255754	0
0.6407	3.83065	-1.46793	-0.718637	-1.88103	0
0.6413	5.97504	-1.46793	-2.84977	1.17152	0
0.6420	4.74689	-0.251646	-4.99329	4.52108	0
0.6427	2.61225	-0.85979	-2.84977	4.82633	0
0.6433	1.09169	-1.16386	-0.111513	6.96312	0
0.6440	-1.0527	-1.46793	-0.111513	9.40516	0
0.6447	-1.65702	-2.99878	0.805369	5.7421	0
0.6453	-0.740787	-3.911	2.32937	2.9948	0
0.6460	-0.438624	-4.51914	1.41249	2.9948	0
0.6467	-0.740787	-4.82321	0.495612	-1.27052	0
0.6473	-2.57326	-4.21507	3.24626	-5.84935	0
0.6480	2.61225	-0.555718	3.85338	-5.23884	0
0.6487	2.61225	-0.555718	1.11513	-6.15461	0
0.6493	2.61225	-0.555718	-1.02839	-9.81767	0
0.6500	2.61225	-0.555718	1.11513	-7.07037	0
0.6507	2.61225	-0.555718	5.68714	-3.40731	0
0.6513	2.61225	-0.555718	7.83066	-4.32308	0
0.6520	2.61225	-0.555718	5.68714	-4.93359	0
0.6527	2.61225	-0.555718	3.55601	-4.62833	0
0.6533	2.61225	-0.555718	3.24626	-5.5441	0
0.6540	2.61225	-0.555718	1.72225	-4.32308	0
0.6547	2.61225	-0.555718	-1.02839	-2.49154	0
0.6553	2.61225	-0.555718	-1.32576	-3.10205	0
0.6560	2.61225	-0.555718	0.805369	-2.18629	0
0.6567	2.61225	-0.555718	2.94889	-1.27052	0
0.6573	2.61225	-0.555718	3.24626	-4.01782	0
0.6580	2.61225	-0.555718	4.16314	-4.32308	0
0.6587	2.61225	-0.555718	5.68714	-1.27052	0
0.6593	2.61225	-0.555718	5.38978	0.255754	0
0.6600	2.61225	-0.555718	2.32937	-0.0495009	0
0.6607	2.61225	-0.555718	0.805369	-0.660011	0
0.6613	2.61225	-0.555718	0.805369	-1.57578	0
0.6620	2.61225	-0.555718	-0.718637	-0.965267	0
0.6627	2.61225	-0.555718	-5.91017	-0.660011	0
0.6633	2.61225	-0.555718	-10.1848	-1.27052	0
0.6640	2.61225	-0.555718	-9.26794	-0.354756	0
0.6647	2.61225	-0.555718	-7.12442	0.255754	0
0.6653	2.61225	-0.555718	-6.51729	-1.27052	0
0.6660	2.61225	-0.555718	-4.38616	-0.354756	0
0.6667	2.61225	-0.555718	-3.76665	1.17152	0
0.6673	2.61225	-0.555718	-7.12442	1.17152	0
0.6680	2.61225	-0.555718	-7.74393	3.30006	0
0.6687	2.61225	-0.555718	-4.99329	3.91057	0
0.6693	2.61225	-0.555718	-5.29065	2.07904	0
0.6700	2.61225	-0.555718	-4.38616	1.46853	0
0.6707	2.61225	-0.555718	-3.15952	3.60531	0
0.6713	2.61225	-0.555718	-4.99329	5.43684	0
0.6720	-6.54037	-2.07608	-3.15952	6.35261	0
0.6727	-5.32197	-4.82321	2.32937	3.91057	0
0.6733	2.00792	-2.99878	-0.40888	1.17152	0
0.6740	8.41184	-2.07608	-9.26794	2.9948	0
0.6747	8.41184	-3.911	-14.1497	5.43684	0
0.6753	6.2772	-1.77201	-15.6737	3.91057	0
0.6760	6.89127	1.58327	-14.4471	3.91057	0
0.6767	7.4956	0.671056	-13.84	3.60531	0
0.6773	8.41184	0.366984	-14.7568	0.56101	0
0.6780	10.2443	1.58327	-12.9231	-0.660011	0
0.6787	12.0768	0.975128	-10.4822	-0.965267	0
0.6793	10.5465	0.671056	-11.0893	-4.01782	0
0.6800	4.74689	0.0629115	-8.64842	-4.93359	0
0.6807	0.779776	-2.99878	-3.15952	-3.40731	0
0.6813	2.00792	-6.65813	-0.718637	-2.49154	0
0.6820	2.61225	-7.57035	0.198245	-0.660011	0
0.6827	-0.438624	-4.51914	1.41249	0.255754	0
0.6833	-2.2711	0.0629115	-1.02839	-0.660011	0
0.6840	-1.35486	0.0629115	-3.15952	2.07904	0
0.6847	-0.136461	-2.38015	-1.94528	3.30006	0
0.6853	-0.136461	-1.77201	1.11513	-0.660011	0
0.6860	-1.65702	-0.251646	4.16314	-1.57578	0
0.6867	-2.57326	-1.16386	5.08002	-0.0495009	0
0.6873	-2.57326	-1.46793	4.47289	-1.57578	0
0.6880	-4.40574	-2.38015	3.24626	-1.88103	0
0.6887	-4.7079	-3.60692	3.24626	1.17152	0
0.6893	-3.4895	-3.911	5.68714	1.46853	0
0.6900	-5.32197	-5.73543	7.21115	0.56101	0
0.6907	-8.07068	-6.04999	5.08002	-0.660011	0
0.6913	-5.9263	-4.21507	3.85338	-2.7968	0
0.6920	-4.40574	-3.60692	8.12803	-1.88103	0
0.6927	-7.15445	-3.60692	11.4858	1.17152	0
0.6933	-8.07068	-3.30285	9.65204	0.255754	0
0.6940	-6.23821	-5.73543	8.12803	-3.10205	0
0.6947	-6.54037	-6.35406	10.8787	-3.40731	0
0.6953	-5.01981	-2.99878	11.4858	-3.10205	0
0.6960	2.61225	-0.555718	6.60402	-4.01782	0
0.6967	2.61225	-0.555718	0.495612	-4.32308	0
0.6973	2.61225	-0.555718	-1.32576	-2.49154	0
0.6980	2.61225	-0.555718	-1.32576	-1.27052	0
0.6987	2.61225	-0.555718	-1.94528	-3.10205	0
0.6993	2.61225	-0.555718	-3.15952	-4.01782	0
0.7000	2.61225	-0.555718	-7.43417	-0.965267	0
0.7007	2.61225	-0.555718	-12.0062	0.56101	0
0.7013	2.61225	-0.555718	-10.4822	-2.18629	0
0.7020	2.61225	-0.555718	-6.82705	-3.71256	0
0.7027	2.61225	-0.555718	-6.82705	-2.18629	0
0.7033	2.61225	-0.555718	-6.20754	1.17152	0
0.7040	2.61225	-0.555718	-4.99329	4.82633	0
0.7047	2.61225	-0.555718	-7.43417	5.43684	0
0.7053	2.61225	-0.555718	-6.82705	2.07904	0
0.7060	2.61225	-0.555718	1.72225	0.255754	0
0.7067	2.61225	-0.555718	6.29427	0.56101	0
0.7073	2.61225	-0.555718	4.16314	0.255754	0
0.7080	-2.57326	-5.43136	3.85338	0.56101	0
0.7087	-4.10357	-3.60692	5.38978	1.17152	0
0.7093	-3.79166	-1.16386	8.73516	-0.0495009	0
0.7100	-0.740787	-0.555718	12.4027	-0.660011	0
0.7107	-0.136461	0.671056	9.35467	0.866265	0
0.7113	-2.2711	2.19142	4.47289	1.17152	0
0.7120	-0.740787	2.49549	5.68714	1.17152	0
0.7127	1.69601	2.49549	6.29427	5.13159	0
0.7133	0.779776	3.41819	5.68714	8.4894	0
0.7140	-0.438624	2.79956	9.04491	5.7421	0
0.7147	2.00792	0.0629115	11.4858	1.77378	0
0.7153	2.92416	-2.07608	10.5689	1.17152	0
0.7160	-0.740787	-1.77201	11.7956	-0.660011	0
0.7167	-1.95919	0.671056	10.5689	-2.7968	0
0.7173	-2.2711	1.58327	5.08002	-3.10205	0
0.7180	-5.32197	0.0629115	5.38978	-4.32308	0
0.7187	-5.62414	0.671056	10.5689	-5.84935	0
0.7193	-0.740787	1.58327	10.2716	-5.23884	0
0.7200	0.477613	-2.99878	3.85338	-6.15461	0
0.7207	0.477613	-8.79712	-1.02839	-9.20716	0
0.7213	2.92416	-8.48256	-1.32576	-5.84935	0
0.7220	1.09169	-3.911	-0.40888	-0.660011	0
0.7227	-1.95919	-0.85979	0.198245	-1.88103	0
0.7233	1.09169	-1.16386	4.16314	-2.49154	0
0.7240	3.52849	-3.30285	9.65204	1.17152	0
0.7247	2.31009	-2.99878	7.52091	2.07904	0
0.7253	2.92416	-2.07608	1.72225	3.30006	0
0.7260	2.31009	-4.21507	1.41249	5.43684	0
0.7267	-0.740787	-4.51914	5.08002	2.68955	0
0.7273	-0.740787	0.671056	4.77026	0.255754	0
0.7280	-0.136461	3.41819	1.41249	2.38429	0
0.7287	-1.65702	1.88734	0.198245	2.07904	0
0.7293	-3.18734	1.58327	-0.40888	-1.57578	0
0.7300	-3.79166	-1.16386	-4.38616	-1.57578	0
0.7307	-2.57326	-5.73543	-7.74393	0.255754	0
0.7313	0.779776	-5.12728	-10.1848	2.68955	0
0.7320	2.00792	-4.51914	-14.1497	6.65787	0
0.7327	2.61225	-8.79712	-14.7568	8.18414	0
0.7333	5.0588	-8.17849	-8.95818	3.91057	0
0.7340	6.2772	-2.07608	-7.74393	-1.57578	0
0.7347	4.74689	-2.07608	-12.0062	-3.10205	0
0.7353	2.61225	-5.73543	-13.2328	-0.965267	0
0.7360	0.779776	-5.73543	-14.7568	-2.18629	0
0.7367	1.09169	-8.17849	-17.1977	-5.84935	0
0.7373	3.22632	-12.1524	-13.2328	-4.32308	0
0.7380	1.39385	-10.9256	-6.82705	-0.0495009	0
0.7387	-1.65702	-8.48256	-4.68353	0.866265	0
0.7393	1.09169	-7.57035	-0.718637	-0.660011	0
0.7400	2.61225	-6.65813	4.16314	-1.57578	0
0.7407	-1.35486	-4.51914	5.68714	-0.660011	0
0.7413	-1.95919	-2.38015	6.91378	0.255754	0
0.7420	0.779776	-1.46793	9.65204	-0.0495009	0
0.7427	0.17545	-2.68422	7.52091	-0.0495009	0
0.7433	-0.740787	-3.60692	2.94889	1.77378	0
0.7440	-0.740787	-4.21507	0.495612	2.07904	0
0.7447	-1.65702	-8.48256	1.11513	0.255754	0
0.7453	0.17545	-11.2297	4.77026	1.17152	0
0.7460	3.83065	-6.65813	6.91378	2.9948	0
0.7467	4.14256	-2.07608	5.08002	2.07904	0
0.7473	2.00792	-2.07608	3.85338	1.77378	0
0.7480	1.09169	-0.251646	3.55601	1.77378	0
0.7487	0.17545	1.88734	1.72225	0.866265	0
0.7493	-0.136461	-0.555718	1.72225	0.255754	0
0.7500	0.17545	-3.60692	2.94889	0.255754	0
0.7507	-0.740787	-3.30285	1.11513	2.07904	0
0.7513	-1.35486	-2.07608	-2.84977	4.82633	0
0.7520	-1.0527	-2.38015	-5.91017	4.21582	0
0.7527	-1.65702	-5.73543	-9.5653	-0.660011	0
0.7533	-2.2711	-10.0134	-11.0893	-2.49154	0
0.7540	-2.57326	-9.70934	-7.74393	0.255754	0
0.7547	-3.4895	-7.57035	-4.99329	1.17152	0
0.7553	-3.79166	-9.40526	-7.74393	-2.18629	0
0.7560	-4.40574	-10.3175	-9.5653	-4.93359	0
0.7567	-5.32197	-7.26627	-3.46928	-3.10205	0
0.7573	-2.2711	-4.21507	3.24626	1.17152	0
0.7580	3.22632	-0.85979	4.16314	3.30006	0
0.7587	3.22632	3.72226	2.94889	2.38429	0
0.7593	1.09169	2.49549	2.32937	0.255754	0
0.7600	2.00792	-2.07608	1.41249	-0.354756	0
0.7607	2.92416	-2.99878	1.72225	0.866265	0
0.7613	1.09169	-0.251646	2.03201	1.46853	0
0.7620	2.00792	0.366984	0.495612	0.255754	0
0.7627	4.44472	-1.16386	-1.94528	-1.57578	0
0.7633	5.0588	-3.60692	-3.76665	-1.88103	0
0.7640	5.0588	-3.911	-5.29065	-2.49154	0
0.7647	5.0588	-1.16386	-4.68353	-3.40731	0
0.7653	3.83065	0.671056	0.198245	-2.7968	0
0.7660	2.61225	-0.251646	3.24626	-0.660011	0
0.7667	1.39385	-0.555718	1.41249	-0.965267	0
0.7673	0.477613	0.671056	1.11513	-2.7968	0
0.7680	-0.740787	-3.60692	3.85338	-4.01782	0
0.7687	-0.740787	-3.60692	3.24626	-4.32308	0
0.7693	-0.740787	-3.60692	-0.40888	-1.57578	0
0.7700	-0.740787	-3.60692	-0.40888	2.9948	0
0.7707	-0.740787	-3.60692	1.72225	2.9948	0
0.7713	-0.740787	-3.60692	0.805369	-0.0495009	0
0.7720	-0.740787	-3.60692	-2.5524	-0.660011	0
0.7727	-0.740787	-3.60692	-4.38616	-0.660011	0
0.7733	-0.740787	-3.60692	0.198245	-2.18629	0
0.7740	-0.740787	-3.60692	6.60402	-1.57578	0
0.7747	-0.740787	-3.60692	5.68714	-0.0495009	0
0.7753	-0.740787	-3.60692	3.85338	-1.27052	0
0.7760	-0.740787	-3.60692	7.83066	-2.49154	0
0.7767	-0.740787	-3.60692	8.73516	-4.32308	0
0.7773	-0.740787	-3.60692	6.29427	-5.84935	0
0.7780	-0.740787	-3.60692	10.5689	-4.32308	0
0.7787	-0.740787	-3.60692	13.6293	-1.57578	0
0.7793	-0.740787	-3.60692	9.65204	-1.57578	0
0.7800	-0.740787	-3.60692	6.91378	-3.71256	0
0.7807	-0.740787	-3.60692	5.38978	-4.32308	0
0.7813	-0.740787	-3.60692	4.47289	-2.18629	0
0.7820	-0.740787	-3.60692	6.60402	0.255754	0
0.7827	-0.740787	-3.60692	4.77026	0.866265	0
0.7833	-0.740787	-3.60692	-1.63552	-0.0495009	0
0.7840	-0.740787	-3.60692	-4.07641	0.255754	0
0.7847	-0.740787	-3.60692	-5.60041	0.866265	0
0.7853	-0.740787	-3.60692	-10.4822	0.56101	0
0.7860	-0.740787	-3.60692	-10.1848	-0.0495009	0
0.7867	-0.740787	-3.60692	-7.74393	0.255754	0
0.7873	-0.740787	-3.60692	-8.64842	2.07904	0
0.7880	-0.740787	-3.60692	-5.91017	3.30006	0
0.7887	-0.740787	-3.60692	-3.15952	2.9948	0
0.7893	-0.740787	-3.60692	-4.99329	3.30006	0
0.7900	-0.740787	-3.60692	-4.38616	3.91057	0
0.7907	-0.740787	-3.60692	-2.24264	2.9948	0
0.7913	-0.740787	-3.60692	-5.29065	2.9948	0
0.7920	-2.87542	-3.911	-7.43417	2.9948	0
0.7927	-2.57326	-1.46793	-5.29065	0.56101	0
0.7933	-3.18734	-1.16386	-7.12442	-0.354756	0
0.7940	-4.7079	-7.87442	-9.5653	2.07904	0
0.7947	-4.40574	-11.2297	-4.68353	1.46853	0
0.7953	-1.35486	-9.70934	0.198245	-0.660011	0
0.7960	-1.35486	-9.40526	-1.02839	0.255754	0
0.7967	-4.10357	-8.79712	-4.99329	0.255754	0
0.7973	-1.95919	-6.65813	-10.4822	-1.57578	0
0.7980	2.92416	-7.57035	-16.2808	-0.660011	0
0.7987	2.00792	-6.65813	-18.4244	-0.965267	0
0.7993	-1.65702	-1.16386	-15.364	-3.71256	0
0.8000	-2.57326	0.671056	-9.5653	-1.88103	0
0.8007	-2.57326	-1.46793	-4.07641	2.38429	0
0.8013	-3.18734	-1.16386	-2.5524	2.68955	0
0.8020	-2.57326	-0.85979	-3.15952	1.17152	0
0.8027	-2.57326	-3.911	-1.02839	1.17152	0
0.8033	-3.4895	-2.38015	0.805369	2.9948	0
0.8040	-3.4895	-2.38015	0.495612	3.30006	0
0.8047	-3.4895	-2.38015	1.41249	0.56101	0
0.8053	-3.4895	-2.38015	5.08002	-0.965267	0
0.8060	-3.4895	-2.38015	7.21115	2.68955	0
0.8067	-3.4895	-2.38015	6.29427	4.52108	0
0.8073	-3.4895	-2.38015	4.16314	0.866265	0
0.8080	-3.4895	-2.38015	4.77026	-2.18629	0
0.8087	-3.4895	-2.38015	7.21115	-3.10205	0
0.8093	-3.4895	-2.38015	7.21115	-2.7968	0
0.8100	-3.4895	-2.38015	5.9969	-0.0495009	0
0.8107	-3.4895	-2.38015	8.12803	2.9948	0
0.8113	-3.4895	-2.38015	10.2716	2.9948	0
0.8120	-3.4895	-2.38015	9.35467	1.46853	0
0.8127	-3.4895	-2.38015	9.65204	-0.0495009	0
0.8133	-3.4895	-2.38015	8.73516	-0.354756	0
0.8140	-3.4895	-2.38015	4.47289	1.17152	0
0.8147	-3.4895	-2.38015	2.63913	0.255754	0
0.8153	-3.4895	-2.38015	4.47289	-1.27052	0
0.8160	-0.136461	-9.40526	5.9969	0.255754	0
0.8167	-1.95919	-11.5338	7.83066	1.17152	0
0.8173	-1.35486	-12.1524	9.96179	-0.354756	0
0.8180	1.69601	-10.9256	8.73516	-0.660011	0
0.8187	3.83065	-8.79712	5.9969	-2.49154	0
0.8193	1.39385	-5.73543	4.77026	-6.15461	0
0.8200	-0.740787	-3.60692	2.63913	-6.76512	0
0.8207	-0.438624	-3.60692	-1.32576	-3.10205	0
0.8213	-1.0527	-3.60692	-4.68353	-1.57578	0
0.8220	-0.438624	-1.16386	-4.38616	-1.57578	0
0.8227	4.14256	1.58327	-4.99329	1.77378	0
0.8233	5.66312	0.671056	-9.5653	3.91057	0
0.8240	2.31009	-0.85979	-12.6257	2.07904	0
0.8247	-0.438624	0.0629115	-11.3991	-0.354756	0
0.8253	-3.18734	1.88734	-10.1848	-1.57578	0
0.8260	-4.40574	1.58327	-7.74393	-4.32308	0
0.8267	-3.4895	-1.16386	-4.99329	-6.15461	0
0.8273	-4.40574	-3.30285	-5.29065	-5.23884	0
0.8280	-6.23821	-3.30285	-3.15952	-4.01782	0
0.8287	-3.79166	-3.911	3.55601	-3.40731	0
0.8293	-0.136461	-4.82321	4.16314	-2.49154	0
0.8300	-1.35486	-4.82321	-1.63552	-3.40731	0
0.8307	-1.65702	-4.82321	-3.76665	-3.71256	0
0.8313	3.22632	-4.51914	-2.84977	-0.965267	0
0.8320	5.66312	-4.21507	-3.76665	2.07904	0
0.8327	2.61225	-5.12728	-4.07641	1.17152	0
0.8333	1.09169	-5.12728	-1.32576	-0.0495009	0
0.8340	2.31009	-3.60692	1.41249	1.17152	0
0.8347	1.39385	-2.99878	0.495612	1.17152	0
0.8353	-0.136461	-1.16386	-2.5524	-0.965267	0
0.8360	-1.35486	1.88734	-3.15952	-0.354756	0
0.8367	-3.4895	2.49549	-2.5524	2.07904	0
0.8373	-3.79166	2.19142	-4.07641	2.07904	0
0.8380	-2.57326	3.72226	-4.07641	1.46853	0
0.8387	-3.4895	3.41819	0.198245	1.17152	0
0.8393	-4.10357	1.58327	2.94889	-0.965267	0
0.8400	-4.10357	1.58327	2.32937	-1.57578	0
0.8407	-4.10357	1.58327	2.03201	0.56101	0
0.8413	-4.10357	1.58327	0.495612	2.07904	0
0.8420	-4.10357	1.58327	-3.15952	0.255754	0
0.8427	-4.10357	1.58327	-4.99329	-0.965267	0
0.8433	-4.10357	1.58327	-0.40888	-0.354756	0
0.8440	-4.10357	1.58327	7.83066	0.255754	0
0.8447	-4.10357	1.58327	12.4027	-0.660011	0
0.8453	-4.10357	1.58327	10.5689	-1.57578	0
0.8460	-4.10357	1.58327	9.04491	0.56101	0
0.8467	-4.10357	1.58327	9.65204	2.38429	0
0.8473	-4.10357	1.58327	4.16314	1.17152	0
0.8480	-4.10357	1.58327	-1.32576	-0.0495009	0
0.8487	-4.10357	1.58327	-0.111513	-0.660011	0
0.8493	-4.10357	1.58327	-0.718637	-1.88103	0
0.8500	-4.10357	1.58327	-4.38616	-1.57578	0
0.8507	-4.10357	1.58327	-3.15952	-1.57578	0
0.8513	-4.10357	1.58327	-0.40888	-3.10205	0
0.8520	0.17545	-2.99878	1.72225	-4.32308	0
0.8527	-1.95919	-4.21507	5.08002	-2.49154	0
0.8533	-4.10357	-5.43136	3.85338	-1.27052	0
0.8540	-5.32197	-5.43136	-1.63552	-1.57578	0
0.8547	-2.57326	-4.82321	-2.5524	-0.354756	0
0.8553	-1.35486	-3.30285	0.495612	-0.354756	0
0.8560	-2.87542	0.0629115	2.32937	-2.49154	0
0.8567	-2.87542	3.41819	3.85338	-1.88103	0
0.8573	-3.4895	4.33041	5.38978	-0.0495009	0
0.8580	-4.7079	2.19142	6.60402	-0.660011	0
0.8587	-1.65702	-1.16386	5.9969	0.255754	0
0.8593	1.09169	-2.07608	2.94889	2.9948	0
0.8600	0.17545	0.366984	-0.718637	1.77378	0
0.8607	0.477613	1.2792	-4.38616	-1.27052	0
0.8613	2.00792	-2.99878	-8.95818	-0.965267	0
0.8620	-0.438624	-7.87442	-11.3991	0.56101	0
0.8627	-2.57326	-8.79712	-10.1848	2.07904	0
0.8633	-1.35486	-6.65813	-8.35106	4.21582	0
0.8640	-0.740787	-5.73543	-6.82705	3.30006	0
0.8647	-1.0527	-6.65813	-5.60041	0.255754	0
0.8653	0.477613	-5.12728	-6.82705	-0.965267	0
0.8660	3.22632	-3.60692	-7.12442	-1.88103	0
0.8667	5.36096	-4.82321	-5.60041	-3.40731	0
0.8673	7.19344	-5.73543	-6.20754	-3.71256	0
0.8680	6.2772	-4.21507	-8.0413	-3.40731	0
0.8687	3.22632	-2.99878	-8.95818	-2.7968	0
0.8693	1.09169	-1.77201	-11.0893	-1.27052	0
0.8700	1.09169	-0.85979	-12.3159	-2.18629	0
0.8707	-0.136461	-3.911	-11.0893	-2.49154	0
0.8713	-1.65702	-8.48256	-11.3991	0.56101	0
0.8720	-1.65702	-6.9622	-12.3159	2.07904	0
0.8727	-2.57326	-4.21507	-11.3991	0.255754	0
0.8733	-3.4895	-6.04999	-11.0893	-0.965267	0
0.8740	-3.79166	-7.57035	-7.12442	-2.18629	0
0.8747	-4.7079	-2.99878	-1.32576	-2.7968	0
0.8753	-5.32197	0.975128	-1.32576	-2.7968	0
0.8760	-5.32197	0.975128	-2.5524	-2.7968	0
0.8767	-5.32197	0.975128	3.24626	0.255754	0
0.8773	-5.32197	0.975128	7.83066	3.60531	0
0.8780	-5.32197	0.975128	6.91378	0.56101	0
0.8787	-5.32197	0.975128	6.91378	-1.57578	0
0.8793	-5.32197	0.975128	7.83066	3.60531	0
0.8800	-5.32197	0.975128	5.68714	6.96312	0
0.8807	-5.32197	0.975128	0.805369	5.13159	0
0.8813	-5.32197	0.975128	-0.40888	3.30006	0
0.8820	-5.32197	0.975128	5.38978	1.77378	0
0.8827	-5.32197	0.975128	10.2716	1.17152	0
0.8833	-5.32197	0.975128	6.91378	3.30006	0
0.8840	-5.32197	0.975128	3.85338	2.9948	0
0.8847	-5.32197	0.975128	5.08002	1.46853	0
0.8853	-5.32197	0.975128	4.47289	1.77378	0
0.8860	-5.32197	0.975128	6.60402	0.866265	0
0.8867	-5.32197	0.975128	11.1884	-1.88103	0
0.8873	-5.32197	0.975128	11.4858	-2.49154	0
0.8880	-5.32197	0.975128	10.8787	-1.57578	0
0.8887	-5.32197	0.975128	10.5689	1.17152	0
0.8893	-5.32197	0.975128	5.08002	3.60531	0
0.8900	-5.32197	0.975128	2.32937	2.07904	0
0.8907	-5.32197	0.975128	6.91378	-2.49154	0
0.8913	-5.32197	0.975128	6.60402	-3.40731	0
0.8920	-5.32197	0.975128	3.24626	-0.965267	0
0.8927	-5.32197	0.975128	5.38978	-0.0495009	0
0.8933	-5.32197	0.975128	5.9969	-2.18629	0
0.8940	-5.32197	0.975128	3.55601	-3.40731	0
0.8947	-5.32197	0.975128	5.9969	-1.57578	0
0.8953	-5.32197	0.975128	12.0929	-0.0495009	0
0.8960	-5.32197	0.975128	15.7604	-0.965267	0
0.8967	-5.32197	0.975128	15.7604	-1.88103	0
0.8973	-5.32197	0.975128	10.5689	-1.88103	0
0.8980	-5.32197	0.975128	5.68714	-0.965267	0
0.8987	-5.32197	0.975128	4.77026	0.56101	0
0.8993	-5.32197	0.975128	2.03201	-0.660011	0
0.9000	-5.32197	0.975128	-2.24264	-3.40731	0
0.9007	-5.32197	0.975128	-1.02839	-1.27052	0
0.9013	-5.32197	0.975128	1.72225	2.07904	0
0.9020	-5.32197	0.975128	-0.111513	0.56101	0
0.9027	-5.32197	0.975128	-4.07641	-0.660011	0
0.9033	-5.32197	0.975128	-8.64842	0.56101	0
0.9040	-5.32197	0.975128	-12.6257	-0.660011	0
0.9047	-5.32197	0.975128	-12.9231	-1.57578	0
0.9053	-5.32197	0.975128	-9.5653	1.17152	0
0.9060	-5.32197	0.975128	-4.99329	0.866265	0
0.9067	-5.32197	0.975128	-3.15952	-1.88103	0
0.9073	-5.32197	0.975128	-6.82705	0.255754	0
0.9080	-5.32197	0.975128	-10.1848	3.91057	0
0.9087	-5.32197	0.975128	-9.5653	3.30006	0
0.9093	-5.32197	0.975128	-9.5653	2.38429	0
0.9100	-5.32197	0.975128	-7.74393	4.21582	0
0.9107	-5.32197	0.975128	-3.76665	3.91057	0
0.9113	-5.32197	0.975128	-3.15952	1.77378	0
0.9120	-4.10357	-7.57035	-3.76665	-0.0495009	0
0.9127	-8.37285	-5.73543	-1.94528	-1.27052	0
0.9133	-8.07068	-7.57035	-2.5524	-0.660011	0
0.9140	-5.62414	-6.9622	-4.68353	1.17152	0
0.9147	-4.10357	-2.99878	-6.51729	-0.0495009	0
0.9153	0.17545	-3.60692	-8.35106	-2.49154	0
0.9160	3.83065	-4.82321	-7.12442	-0.965267	0
0.9167	3.22632	-1.46793	-4.07641	2.68955	0
0.9173	0.17545	-1.16386	-2.24264	2.38429	0
0.9180	-0.740787	-4.82321	-1.32576	-1.27052	0
0.9187	1.09169	-3.60692	-2.24264	-3.10205	0
0.9193	2.31009	1.58327	-5.60041	-2.18629	0
0.9200	1.39385	2.49549	-7.74393	-0.660011	0
0.9207	2.31009	-1.46793	-6.82705	-0.660011	0
0.9213	5.36096	-2.68422	-2.5524	-2.7968	0
0.9220	5.36096	0.366984	1.41249	-4.01782	0
0.9227	4.74689	0.366984	1.72225	-3.40731	0
0.9233	7.4956	-0.85979	0.495612	-2.49154	0
0.9240	7.4956	-0.85979	2.32937	-1.88103	0
0.9247	7.4956	-0.85979	2.94889	-2.49154	0
0.9253	7.4956	-0.85979	-1.02839	-3.40731	0
0.9260	7.4956	-0.85979	-2.24264	-2.49154	0
0.9267	7.4956	-0.85979	1.72225	-0.660011	0
0.9273	7.4956	-0.85979	2.32937	-0.354756	0
0.9280	7.4956	-0.85979	-0.40888	0.255754	0
0.9287	7.4956	-0.85979	0.495612	0.255754	0
0.9293	7.4956	-0.85979	3.85338	-0.965267	0
0.9300	7.4956	-0.85979	3.85338	-2.49154	0
0.9307	7.4956	-0.85979	3.55601	-1.57578	0
0.9313	7.4956	-0.85979	5.9969	-1.57578	0
0.9320	7.4956	-0.85979	4.77026	-3.10205	0
0.9327	7.4956	-0.85979	1.11513	-2.7968	0
0.9333	7.4956	-0.85979	0.198245	0.255754	0
0.9340	7.4956	-0.85979	-0.40888	1.46853	0
0.9347	7.4956	-0.85979	-1.32576	0.255754	0
0.9353	7.4956	-0.85979	0.198245	1.17152	0
0.9360	-6.54037	1.88734	0.198245	2.38429	0
0.9367	-5.62414	2.19142	-2.84977	1.46853	0
0.9373	-6.23821	0.975128	-3.15952	1.17152	0
0.9380	-6.54037	-2.68422	-1.02839	2.07904	0
0.9387	-5.9263	-1.77201	-1.32576	2.07904	0
0.9393	-6.23821	2.79956	-0.40888	3.30006	0
0.9400	-7.45661	4.02633	3.24626	7.57363	0
0.9407	-6.23821	3.41819	4.77026	9.40516	0
0.9413	-2.2711	2.49549	6.91378	7.26838	0
0.9420	-1.0527	1.2792	9.96179	4.82633	0
0.9427	-2.2711	3.11412	9.35467	2.07904	0
0.9433	-2.2711	4.33041	6.91378	-1.57578	0
0.9440	-1.65702	0.671056	9.65204	-4.32308	0
0.9447	-0.740787	-1.46793	13.0098	-5.84935	0
0.9453	1.09169	-1.77201	9.65204	-7.07037	0
0.9460	1.69601	-5.73543	4.47289	-5.23884	0
0.9467	0.779776	-9.40526	3.85338	-4.01782	0
0.9473	0.17545	-8.48256	5.38978	-6.15461	0
0.9480	-0.438624	-10.0134	5.9969	-5.23884	0
0.9487	-1.0527	-14.2809	4.16314	-1.57578	0
0.9493	0.477613	-15.5077	0.805369	-1.27052	0
0.9500	2.31009	-12.4565	0.495612	-1.88103	0
0.9507	1.09169	-9.10119	1.41249	0.866265	0
0.9513	0.17545	-6.65813	-0.40888	2.07904	0
0.9520	2.00792	-3.60692	-3.46928	0.56101	0
0.9527	4.14256	-1.16386	-4.07641	-0.0495009	0
0.9533	3.83065	-1.77201	-4.38616	-0.354756	0
0.9540	2.92416	-2.99878	-7.12442	-1.57578	0
0.9547	4.74689	-2.07608	-10.1848	-3.40731	0
0.9553	6.57936	-2.07608	-9.5653	-4.62833	0
0.9560	3.83065	-2.99878	-8.0413	-5.23884	0
0.9567	-0.136461	-1.46793	-6.82705	-5.23884	0
0.9573	-2.57326	-1.16386	-4.38616	-5.23884	0
0.9580	-3.18734	-5.73543	-1.32576	-4.32308	0
0.9587	-0.740787	-7.57035	2.03201	-2.49154	0
0.9593	1.09169	-6.65813	7.21115	0.255754	0
0.9600	1.09169	-6.65813	7.52091	2.9948	0
0.9607	1.09169	-6.65813	-1.63552	2.9948	0
0.9613	1.09169	-6.65813	-5.91017	-0.965267	0
0.9620	1.09169	-6.65813	0.495612	-4.32308	0
0.9627	1.09169	-6.65813	4.77026	-4.32308	0
0.9633	1.09169	-6.65813	2.32937	-2.49154	0
0.9640	1.09169	-6.65813	0.495612	-3.40731	0
0.9647	1.09169	-6.65813	-2.24264	-3.10205	0
0.9653	1.09169	-6.65813	-6.20754	1.46853	0
0.9660	1.09169	-6.65813	-10.1848	3.60531	0
0.9667	1.09169	-6.65813	-12.6257	-0.354756	0
0.9673	1.09169	-6.65813	-12.3159	-2.18629	0
0.9680	1.09169	-6.65813	-11.0893	-0.660011	0
0.9687	1.09169	-6.65813	-11.3991	-0.660011	0
0.9693	1.09169	-6.65813	-10.1848	0.255754	0
0.9700	1.09169	-6.65813	-6.51729	2.07904	0
0.9707	1.09169	-6.65813	-5.91017	0.255754	0
0.9713	1.09169	-6.65813	-7.43417	-0.965267	0
0.9720	5.66312	-1.16386	-5.91017	0.866265	0
0.9727	4.44472	-0.251646	-4.07641	0.56101	0
0.9733	2.92416	-0.251646	-4.07641	-0.0495009	0
0.9740	0.17545	-2.38015	-4.68353	2.38429	0
0.9747	0.779776	-2.68422	-4.38616	3.91057	0
0.9753	0.477613	-1.46793	-4.07641	2.07904	0
0.9760	-2.57326	-2.07608	-3.76665	1.17152	0
0.9767	-3.4895	-1.77201	0.198245	1.17152	0
0.9773	-1.95919	1.2792	4.16314	1.17152	0
0.9780	-3.4895	1.88734	4.16314	1.77378	0
0.9787	-5.01981	1.58327	2.94889	0.255754	0
0.9793	-4.40574	3.41819	4.47289	-1.27052	0
0.9800	-7.45661	3.41819	5.9969	-0.660011	0
0.9807	-10.2053	-0.251646	3.55601	-1.57578	0
0.9813	-7.45661	-3.30285	-1.63552	-3.40731	0
0.9820	-4.40574	-2.07608	-2.24264	-0.660011	0
0.9827	-4.10357	-0.555718	0.805369	3.91057	0
0.9833	-2.87542	0.0629115	-3.46928	4.82633	0
0.9840	-2.57326	0.0629115	-8.64842	1.17152	0
0.9847	-2.2711	-2.07608	-3.15952	-2.49154	0
0.9853	0.17545	-4.51914	1.72225	-1.57578	0
0.9860	1.39385	-2.99878	-0.40888	2.07904	0
0.9867	1.39385	0.671056	1.72225	3.30006	0
0.9873	2.61225	1.2792	5.68714	2.68955	0
0.9880	2.00792	-1.16386	2.32937	1.17152	0
0.9887	1.09169	-2.99878	1.11513	-1.27052	0
0.9893	3.22632	-1.46793	2.32937	-3.40731	0
0.9900	3.83065	0.671056	-1.94528	-3.10205	0
0.9907	-0.136461	-0.251646	-5.91017	-2.49154	0
0.9913	-2.57326	-0.555718	-4.38616	-0.965267	0
0.9920	-2.2711	4.02633	-4.38616	0.255754	0
0.9927	-1.65702	5.86125	-5.91017	1.46853	0
0.9933	-1.65702	2.79956	-5.29065	2.9948	0
0.9940	-2.57326	2.49549	-3.46928	1.77378	0
0.9947	-3.4895	2.49549	-3.46928	-0.965267	0
0.9953	-5.62414	-1.77201	-5.60041	0.255754	0
0.9960	-8.07068	-2.38015	-4.99329	2.68955	0
0.9967	-6.84254	-1.16386	1.11513	1.17152	0
0.9973	-4.40574	-3.911	5.9969	0.56101	0
0.9980	-4.40574	-4.82321	3.85338	2.07904	0
0.9987	-5.01981	-2.38015	0.495612	0.866265	0
0.9993	-5.32197	-4.82321	0.495612	-0.0495009	0
1.0000	-6.23821	-6.9622	1.41249	1.77378	0
1.0007	-4.40574	-3.911	1.72225	1.17152	0
1.0013	1.09169	-2.68422	3.24626	-0.965267	0
1.0020	2.92416	-2.99878	5.9969	0.255754	0
1.0027	1.09169	-1.77201	3.85338	0.56101	0
1.0033	0.17545	-2.99878	-4.38616	-1.27052	0
1.0040	1.69601	-4.82321	-6.20754	-0.965267	0
1.0047	3.22632	-2.99878	0.495612	0.255754	0
1.0053	2.00792	-1.46793	3.24626	-1.57578	0
1.0060	-1.65702	-3.911	2.94889	-3.40731	0
1.0067	-3.4895	-6.65813	7.83066	-2.7968	0
1.0073	-2.57326	-9.10119	8.12803	-0.965267	0
1.0080	-1.95919	-9.10119	3.24626	-0.0495009	0
1.0087	-3.18734	-6.9622	3.24626	-0.660011	0
1.0093	-1.95919	-5.43136	4.16314	0.255754	0
1.0100	1.39385	-5.73543	0.495612	1.46853	0
1.0107	2.92416	-4.82321	-1.32576	0.255754	0
1.0113	0.779776	-3.60692	-2.24264	-2.18629	0
1.0120	-1.95919	-3.911	-5.29065	-1.27052	0
1.0127	-2.57326	-5.43136	-4.07641	0.255754	0
1.0133	-1.0527	-3.911	-0.111513	1.17152	0
1.0140	0.17545	-1.46793	-1.32576	2.9948	0
1.0147	-0.740787	-1.77201	-2.24264	2.07904	0
1.0153	-1.95919	-1.16386	0.495612	-0.354756	0
1.0160	-0.740787	-0.251646	3.24626	0.255754	0
1.0167	1.09169	-1.77201	6.60402	1.17152	0
1.0173	1.09169	-0.85979	8.73516	-0.0495009	0
1.0180	-0.740787	3.41819	5.9969	-0.965267	0
1.0187	-1.0527	2.49549	3.24626	-1.88103	0
1.0193	1.09169	-0.85979	2.63913	-4.32308	0
1.0200	0.477613	0.671056	2.32937	-3.71256	0
1.0207	-3.4895	2.49549	2.32937	-0.0495009	0
1.0213	-4.10357	1.2792	2.03201	1.17152	0
1.0220	-1.0527	2.19142	-0.718637	-0.0495009	0
1.0227	-1.35486	3.11412	-3.46928	0.255754	0
1.0233	-3.4895	2.49549	-4.38616	-0.965267	0
1.0240	-4.10357	-0.251646	-4.38616	-2.49154	0
1.0247	-6.54037	-3.60692	-1.63552	0.255754	0
1.0253	-8.37285	-3.30285	3.85338	3.30006	0
1.0260	-5.32197	0.366984	10.5689	1.77378	0
1.0267	-3.4895	-0.555718	15.1533	2.07904	0
1.0273	-5.62414	-2.99878	13.3196	4.82633	0
1.0280	-5.62414	-0.251646	8.43779	4.52108	0
1.0287	-2.57326	0.671056	7.83066	3.91057	0
1.0293	-1.65702	-0.555718	9.35467	4.21582	0
1.0300	-3.4895	2.79956	6.91378	0.56101	0
1.0307	-6.54037	5.24262	4.16314	-2.49154	0
1.0313	-8.98692	2.49549	4.16314	-0.660011	0
1.0320	1.09169	-0.85979	3.24626	-1.57578	0
1.0327	1.09169	-0.85979	2.32937	-4.62833	0
1.0333	1.09169	-0.85979	4.77026	-0.354756	0
1.0340	1.09169	-0.85979	8.12803	3.30006	0
1.0347	1.09169	-0.85979	6.91378	-0.660011	0
1.0353	1.09169	-0.85979	2.03201	-3.40731	0
1.0360	1.09169	-0.85979	-2.84977	-2.49154	0
1.0367	1.09169	-0.85979	-6.51729	-3.40731	0
1.0373	1.09169	-0.85979	-8.64842	-2.18629	0
1.0380	1.09169	-0.85979	-7.74393	2.68955	0
1.0387	1.09169	-0.85979	-7.74393	2.9948	0
1.0393	1.09169	-0.85979	-11.7088	-0.0495009	0
1.0400	1.09169	-0.85979	-11.3991	-0.965267	0
1.0407	1.09169	-0.85979	-6.82705	-1.27052	0
1.0413	1.09169	-0.85979	-6.82705	-0.965267	0
1.0420	1.09169	-0.85979	-8.95818	1.17152	0
1.0427	1.09169	-0.85979	-6.82705	2.07904	0
1.0433	1.09169	-0.85979	-4.07641	2.07904	0
1.0440	1.09169	-0.85979	-4.68353	4.21582	0
1.0447	1.09169	-0.85979	-5.91017	5.7421	0
1.0453	1.09169	-0.85979	-4.68353	4.52108	0
1.0460	1.09169	-0.85979	-2.5524	4.82633	0
1.0467	1.09169	-0.85979	-3.15952	4.82633	0
1.0473	1.09169	-0.85979	-4.99329	2.68955	0
1.0480	1.09169	-0.85979	-5.91017	0.866265	0
1.0487	1.09169	-0.85979	-10.1848	1.17152	0
1.0493	1.09169	-0.85979	-18.1146	-0.660011	0
1.0500	1.09169	-0.85979	-20.5555	-3.10205	0
1.0507	1.09169	-0.85979	-18.1146	-2.49154	0
1.0513	1.09169	-0.85979	-16.888	-1.88103	0
1.0520	1.09169	-0.85979	-13.2328	-4.93359	0
1.0527	1.09169	-0.85979	-9.87506	-7.37563	0
1.0533	1.09169	-0.85979	-10.4822	-6.45986	0
1.0540	1.09169	-0.85979	-5.29065	-5.5441	0
1.0547	1.09169	-0.85979	3.55601	-5.23884	0
1.0553	1.09169	-0.85979	2.63913	-3.40731	0
1.0560	5.66312	-2.38015	0.495612	-0.965267	0
1.0567	3.83065	-6.65813	4.47289	-0.0495009	0
1.0573	1.69601	-10.6216	4.16314	1.17152	0
1.0580	6.89127	-7.87442	1.72225	1.77378	0
1.0587	9.63024	-4.21507	5.38978	0.866265	0
1.0593	6.89127	-4.21507	6.60402	0.866265	0
1.0600	7.4956	-4.21507	5.08002	1.77378	0
1.0607	6.89127	-5.43136	7.52091	0.56101	0
1.0613	4.74689	-8.17849	8.73516	-1.57578	0
1.0620	7.79776	-6.65813	8.73516	-0.660011	0
1.0627	9.94215	-2.07608	12.7124	0.255754	0
1.0633	8.714	0.0629115	14.2364	-1.57578	0
1.0640	12.0768	-0.251646	11.7956	-2.7968	0
1.0647	15.4298	-1.46793	9.65204	-1.88103	0
1.0653	11.1605	-3.911	5.9969	-2.49154	0
1.0660	8.41184	-5.73543	1.41249	-4.93359	0
1.0667	12.3789	-5.73543	-0.718637	-7.07037	0
1.0673	15.732	-4.82321	-3.76665	-7.37563	0
1.0680	15.1277	-4.82321	-8.35106	-7.07037	0
1.0687	12.0768	-5.73543	-8.95818	-6.15461	0
1.0693	7.79776	-4.82321	-6.82705	-5.23884	0
1.0700	4.74689	-2.38015	-7.12442	-2.49154	0
1.0707	4.44472	0.0629115	-9.26794	0.255754	0
1.0713	5.66312	-0.251646	-8.0413	-0.354756	0
1.0720	5.0588	-2.68422	-2.24264	-0.965267	0
1.0727	3.52849	0.0629115	4.77026	0.255754	0
1.0733	2.92416	5.54669	6.91378	0.56101	0
1.0740	3.83065	4.63448	3.24626	-0.660011	0
1.0747	6.2772	0.671056	-1.63552	-0.660011	0
1.0753	8.41184	1.2792	-3.76665	-0.0495009	0
1.0760	9.94215	3.41819	-2.24264	-0.0495009	0
1.0767	11.1605	4.63448	1.11513	-0.354756	0
1.0773	12.0768	4.93855	4.16314	-0.354756	0
1.0780	10.2443	2.19142	6.91378	-0.965267	0
1.0787	8.41184	-0.251646	10.5689	-2.49154	0
1.0793	7.4956	1.58327	12.4027	-1.27052	0
1.0800	7.19344	3.11412	10.2716	0.866265	0
1.0807	7.79776	3.41819	6.29427	-0.660011	0
1.0813	8.41184	4.02633	4.16314	-2.49154	0
1.0820	8.41184	3.41819	2.32937	-1.27052	0
1.0827	9.94215	2.79956	1.41249	-0.660011	0
1.0833	10.8584	1.2792	0.198245	-1.57578	0
1.0840	6.2772	-4.51914	-2.5524	1.17152	0
1.0847	5.66312	-9.10119	-4.07641	4.21582	0
1.0853	11.7649	-8.17849	-2.24264	1.17152	0
1.0860	10.5465	-5.43136	-3.15952	-1.57578	0
1.0867	5.0588	-2.99878	-8.0413	-0.354756	0
1.0873	6.57936	-3.30285	-8.64842	-0.660011	0
1.0880	5.66312	-6.04999	-4.07641	-1.88103	0
1.0887	-0.136461	-4.51914	-0.40888	0.255754	0
1.0893	1.09169	-0.251646	1.41249	2.9948	0
1.0900	2.92416	-2.99878	2.63913	2.07904	0
1.0907	-4.10357	-6.35406	2.94889	1.17152	0
1.0913	-5.62414	-3.60692	1.41249	1.46853	0
1.0920	-1.35486	-2.07608	0.805369	1.17152	0
1.0927	-3.4895	-3.30285	4.16314	1.17152	0
1.0933	-6.23821	-1.16386	8.73516	-0.0495009	0
1.0940	-4.40574	0.671056	8.73516	-1.57578	0
1.0947	-4.40574	-1.46793	4.16314	-0.660011	0
1.0953	-4.10357	-3.911	1.41249	0.255754	0
1.0960	-1.65702	-2.99878	2.32937	-0.354756	0
1.0967	-1.65702	-0.85979	2.94889	-0.354756	0
1.0973	-2.87542	-0.251646	1.41249	0.255754	0
1.0980	-2.57326	-1.46793	0.805369	0.56101	0
1.0987	-3.4895	-2.07608	2.32937	1.46853	0
1.0993	-2.57326	-1.77201	3.24626	1.17152	0
1.1000	1.09169	-2.07608	2.32937	0.255754	0
1.1007	1.69601	-2.38015	3.55601	0.56101	0
1.1013	0.17545	-2.07608	4.16314	0.866265	0
1.1020	0.779776	-3.30285	1.41249	1.77378	0
1.1027	-0.740787	-5.12728	0.495612	2.38429	0
1.1033	-3.18734	-6.65813	1.72225	0.255754	0
1.1040	7.4956	1.58327	-0.40888	-1.57578	0
1.1047	7.4956	1.58327	-3.76665	0.255754	0
1.1053	7.4956	1.58327	-3.76665	0.56101	0
1.1060	7.4956	1.58327	-3.46928	-1.57578	0
1.1067	7.4956	1.58327	-1.94528	-1.88103	0
1.1073	7.4956	1.58327	1.72225	-1.88103	0
1.1080	7.4956	1.58327	3.24626	-3.40731	0
1.1087	7.4956	1.58327	4.47289	-0.965267	0
1.1093	7.4956	1.58327	7.83066	5.13159	0
1.1100	7.4956	1.58327	8.43779	6.65787	0
1.1107	7.4956	1.58327	6.29427	3.30006	0
1.1113	7.4956	1.58327	3.85338	0.866265	0
1.1120	7.4956	1.58327	0.198245	-0.660011	0
1.1127	7.4956	1.58327	-2.24264	-0.965267	0
1.1133	7.4956	1.58327	-4.38616	-0.354756	0
1.1140	7.4956	1.58327	-6.20754	-0.660011	0
1.1147	7.4956	1.58327	-3.15952	-1.88103	0
1.1153	7.4956	1.58327	2.32937	-3.40731	0
1.1160	-9.89341	-1.16386	2.32937	-5.5441	0
1.1167	-11.1216	-2.99878	2.94889	-4.93359	0
1.1173	-10.5075	-3.30285	8.43779	0.255754	0
1.1180	-8.67501	-2.99878	12.0929	1.17152	0
1.1187	-8.37285	-3.60692	10.2716	-2.49154	0
1.1193	-9.59125	-6.35406	5.68714	-1.57578	0
1.1200	-10.5075	-6.65813	2.03201	-0.354756	0
1.1207	-8.98692	-2.38015	-0.111513	-1.57578	0
1.1213	-6.84254	-0.555718	-3.76665	0.56101	0
1.1220	-6.84254	-2.99878	-7.74393	4.21582	0
1.1227	-6.23821	-1.46793	-5.29065	2.07904	0
1.1233	-5.01981	1.2792	-3.15952	-0.354756	0
1.1240	-4.40574	-0.555718	-6.51729	2.07904	0
1.1247	-3.4895	-4.51914	-8.64842	3.91057	0
1.1253	-3.4895	-6.35406	-6.82705	2.07904	0
1.1260	-3.79166	-7.26627	-4.07641	-0.0495009	0
1.1267	-3.4895	-5.12728	-1.32576	-0.0495009	0
1.1273	-5.32197	-2.07608	-0.40888	2.68955	0
1.1280	-5.32197	-2.07608	-2.24264	3.30006	0
1.1287	-5.32197	-2.07608	0.495612	0.255754	0
1.1293	-5.32197	-2.07608	3.55601	-1.27052	0
1.1300	-5.32197	-2.07608	1.41249	0.56101	0
1.1307	-5.32197	-2.07608	2.03201	2.9948	0
1.1313	-5.32197	-2.07608	5.38978	3.30006	0
1.1320	-5.32197	-2.07608	1.41249	1.77378	0
1.1327	-5.32197	-2.07608	-4.99329	1.77378	0
1.1333	-5.32197	-2.07608	-5.91017	4.21582	0
1.1340	-5.32197	-2.07608	-6.82705	2.9948	0
1.1347	-5.32197	-2.07608	-8.35106	-0.660011	0
1.1353	-5.32197	-2.07608	-4.99329	1.77378	0
1.1360	-5.32197	-2.07608	-1.32576	4.82633	0
1.1367	-5.32197	-2.07608	-1.02839	2.07904	0
1.1373	-5.32197	-2.07608	-0.111513	-0.660011	0
1.1380	-5.32197	-2.07608	4.47289	0.255754	0
1.1387	-5.32197	-2.07608	10.5689	0.866265	0
1.1393	-5.32197	-2.07608	9.04491	0.255754	0
1.1400	-5.32197	-2.07608	-1.32576	-0.0495009	0
1.1407	-5.32197	-2.07608	-7.12442	0.255754	0
1.1413	-5.32197	-2.07608	-4.38616	-0.0495009	0
1.1420	-5.32197	-2.07608	-4.07641	-1.88103	0
1.1427	-5.32197	-2.07608	-6.20754	-2.49154	0
1.1433	-5.32197	-2.07608	-4.68353	-1.57578	0
1.1440	-5.32197	-2.07608	-1.02839	-2.49154	0
1.1447	-5.32197	-2.07608	2.03201	-3.71256	0
1.1453	-5.32197	-2.07608	4.16314	-1.88103	0
1.1460	-5.32197	-2.07608	4.47289	-0.354756	0
1.1467	-5.32197	-2.07608	4.16314	-1.88103	0
1.1473	-5.32197	-2.07608	3.85338	-1.88103	0
1.1480	-5.32197	-2.07608	-0.40888	0.255754	0
1.1487	-5.32197	-2.07608	-8.64842	0.255754	0
1.1493	-5.32197	-2.07608	-12.6257	-0.660011	0
1.1500	-5.32197	-2.07608	-9.26794	-0.354756	0
1.1507	-5.32197	-2.07608	-4.99329	-0.354756	0
1.1513	-5.32197	-2.07608	-5.29065	0.255754	0
1.1520	-5.32197	-2.07608	-7.12442	1.17152	0
1.1527	-5.32197	-2.07608	-5.91017	0.56101	0
1.1533	-5.32197	-2.07608	-6.82705	-1.27052	0
1.1540	-5.32197	-2.07608	-12.3159	-0.0495009	0
1.1547	-5.32197	-2.07608	-15.6737	2.07904	0
1.1553	-5.32197	-2.07608	-12.9231	2.38429	0
1.1560	-5.32197	-2.07608	-7.74393	1.17152	0
1.1567	-5.32197	-2.07608	-6.20754	1.77378	0
1.1573	-5.32197	-2.07608	-9.5653	3.30006	0
1.1580	-5.32197	-2.07608	-13.2328	2.9948	0
1.1587	-5.32197	-2.07608	-15.364	-0.660011	0
1.1593	-5.32197	-2.07608	-17.8048	-3.40731	0
1.1600	-5.32197	-2.07608	-18.1146	-2.49154	0
1.1607	-5.32197	-2.07608	-12.9231	-3.40731	0
1.1613	-5.32197	-2.07608	-5.91017	-6.15461	0
1.1620	-5.32197	-2.07608	-0.111513	-5.23884	0
1.1627	-5.32197	-2.07608	2.94889	-3.40731	0
1.1633	-5.32197	-2.07608	0.495612	-3.71256	0
1.1640	-2.87542	0.0629115	-3.76665	-3.10205	0
1.1647	-0.740787	1.2792	-4.38616	-0.354756	0
1.1653	2.31009	-1.16386	-4.99329	0.255754	0
1.1660	0.17545	-2.38015	-5.60041	0.255754	0
1.1667	-1.65702	-1.77201	-4.07641	-0.660011	0
1.1673	2.31009	-2.68422	-3.15952	-2.49154	0
1.1680	5.0588	-3.60692	-2.84977	-2.49154	0
1.1687	4.74689	-2.07608	-1.02839	-0.660011	0
1.1693	4.74689	-1.16386	-1.63552	-0.660011	0
1.1700	0.779776	-1.16386	-2.5524	-1.27052	0
1.1707	-4.10357	-1.16386	0.805369	-1.27052	0
1.1713	-1.0527	-1.16386	3.24626	-1.57578	0
1.1720	2.61225	-2.07608	2.32937	-2.18629	0
1.1727	0.17545	-3.30285	3.85338	-0.965267	0
1.1733	-0.740787	-2.99878	3.85338	-0.660011	0
1.1740	-1.0527	-1.77201	0.198245	-1.57578	0
1.1747	-4.40574	-0.555718	0.495612	-0.660011	0
1.1753	-3.4895	-1.16386	5.38978	1.17152	0
1.1760	-3.4895	-1.16386	10.5689	1.77378	0
1.1767	-3.4895	-1.16386	12.4027	2.9948	0
1.1773	-3.4895	-1.16386	9.04491	3.91057	0
1.1780	-3.4895	-1.16386	6.91378	0.255754	0
1.1787	-3.4895	-1.16386	11.4858	-2.18629	0
1.1793	-3.4895	-1.16386	16.3676	-0.965267	0
1.1800	-3.4895	-1.16386	17.5942	-1.88103	0
1.1807	-3.4895	-1.16386	20.0351	-3.10205	0
1.1813	-3.4895	-1.16386	22.1662	-1.88103	0
1.1820	-3.4895	-1.16386	19.428	-3.10205	0
1.1827	-3.4895	-1.16386	16.0702	-2.7968	0
1.1833	-3.4895	-1.16386	11.7956	2.9948	0
1.1840	-3.4895	-1.16386	5.08002	5.7421	0
1.1847	-3.4895	-1.16386	0.495612	2.07904	0
1.1853	-3.4895	-1.16386	1.11513	-0.965267	0
1.1860	-3.4895	-1.16386	2.03201	-3.40731	0
1.1867	-3.4895	-1.16386	0.495612	-3.40731	0
1.1873	-3.4895	-1.16386	-3.15952	-0.660011	0
1.1880	-1.0527	1.88734	-5.60041	-1.27052	0
1.1887	-1.0527	0.0629115	-4.07641	-1.57578	0
1.1893	1.39385	0.0629115	-4.38616	0.255754	0
1.1900	3.83065	-0.85979	-6.82705	0.255754	0
1.1907	2.61225	-3.911	-6.20754	0.56101	0
1.1913	-0.136461	-3.911	-4.99329	3.30006	0
1.1920	-2.2711	-2.07608	-4.38616	2.9948	0
1.1927	-5.01981	-4.21507	-0.718637	2.38429	0
1.1933	-6.23821	-5.73543	2.63913	4.52108	0
1.1940	-3.4895	-3.30285	2.32937	4.21582	0
1.1947	-2.57326	-1.46793	2.03201	3.60531	0
1.1953	-5.32197	-0.251646	2.94889	4.21582	0
1.1960	-6.23821	1.88734	3.24626	2.07904	0
1.1967	-4.40574	1.58327	4.16314	1.17152	0
1.1973	-4.40574	0.671056	6.60402	3.91057	0
1.1980	-5.62414	0.975128	9.96179	2.07904	0
1.1987	-4.7079	-0.251646	12.7124	-1.57578	0
1.1993	-2.87542	-1.16386	8.73516	-1.27052	0
1.2000	-2.87542	-1.16386	0.198245	-1.88103	0
1.2007	-2.87542	-1.16386	-4.68353	-4.01782	0
1.2013	-2.87542	-1.16386	-5.29065	-1.88103	0
1.2020	-2.87542	-1.16386	-5.29065	1.17152	0
1.2027	-2.87542	-1.16386	-5.29065	1.46853	0
1.2033	-2.87542	-1.16386	-4.68353	0.255754	0
1.2040	-2.87542	-1.16386	-0.718637	-1.57578	0
1.2047	-2.87542	-1.16386	4.16314	-1.57578	0
1.2053	-2.87542	-1.16386	3.55601	-1.88103	0
1.2060	-2.87542	-1.16386	1.11513	-3.40731	0
1.2067	-2.87542	-1.16386	1.41249	-4.32308	0
1.2073	-2.87542	-1.16386	-1.02839	-3.71256	0
1.2080	-2.87542	-1.16386	-4.99329	-3.40731	0
1.2087	-2.87542	-1.16386	-4.99329	-2.49154	0
1.2093	-2.87542	-1.16386	-3.46928	-1.57578	0
1.2100	-2.87542	-1.16386	-4.07641	-1.57578	0
1.2107	-2.87542	-1.16386	-3.76665	1.17152	0
1.2113	-2.87542	-1.16386	-1.32576	3.91057	0
1.2120	-2.87542	-1.16386	2.32937	2.68955	0
1.2127	-2.87542	-1.16386	6.91378	0.255754	0
1.2133	-2.87542	-1.16386	9.96179	0.255754	0
1.2140	-2.87542	-1.16386	11.1884	0.255754	0
1.2147	-2.87542	-1.16386	9.96179	1.17152	0
1.2153	-2.87542	-1.16386	3.24626	1.77378	0
1.2160	-2.87542	-1.16386	-5.91017	0.866265	0
1.2167	-2.87542	-1.16386	-10.7919	1.77378	0
1.2173	-2.87542	-1.16386	-13.2328	3.91057	0
1.2180	-2.87542	-1.16386	-15.364	2.68955	0
1.2187	-2.87542	-1.16386	-14.1497	-0.965267	0
1.2193	-2.87542	-1.16386	-12.3159	-1.88103	0
1.2200	-2.87542	-1.16386	-15.9835	-0.660011	0
1.2207	-2.87542	-1.16386	-18.1146	-0.0495009	0
1.2213	-2.87542	-1.16386	-12.0062	-0.965267	0
1.2220	-2.87542	-1.16386	-5.60041	-0.660011	0
1.2227	-2.87542	-1.16386	-4.07641	2.38429	0
1.2233	-2.87542	-1.16386	-2.24264	3.30006	0
1.2240	-7.15445	-3.911	-0.40888	-0.354756	0
1.2247	-5.32197	-5.73543	0.495612	-2.7968	0
1.2253	-5.32197	-3.60692	4.47289	-2.7968	0
1.2260	-5.01981	-0.251646	7.83066	-3.10205	0
1.2267	-3.4895	2.49549	6.91378	-2.49154	0
1.2273	-5.01981	1.88734	7.83066	-1.57578	0
1.2280	-4.40574	-0.85979	12.4027	-2.49154	0
1.2287	0.17545	-0.85979	13.3196	-3.10205	0
1.2293	3.83065	1.58327	13.0098	-1.57578	0
1.2300	6.57936	1.2792	10.5689	-0.0495009	0
1.2307	9.94215	0.671056	4.16314	0.866265	0
1.2313	6.2772	2.19142	0.495612	1.17152	0
1.2320	1.09169	2.49549	1.11513	1.46853	0
1.2327	2.92416	2.49549	-2.24264	2.68955	0
1.2333	3.83065	3.72226	-9.5653	2.07904	0
1.2340	-0.136461	4.33041	-13.5426	0.255754	0
1.2347	1.09169	1.58327	-12.6257	-0.354756	0
1.2353	2.92416	-1.77201	-11.3991	-1.27052	0
1.2360	1.09169	-1.16386	-13.5426	-2.49154	0
1.2367	2.92416	0.366984	-16.888	-0.660011	0
1.2373	4.74689	-1.16386	-14.7568	1.46853	0
1.2380	0.17545	-1.16386	-11.0893	3.30006	0
1.2387	-2.87542	1.58327	-8.95818	3.30006	0
1.2393	-3.4895	1.88734	-4.99329	1.17152	0
1.2400	-6.54037	-0.555718	-2.24264	1.17152	0
1.2407	-8.07068	-2.07608	-3.76665	3.91057	0
1.2413	-5.32197	-2.07608	-2.24264	2.9948	0
1.2420	-4.10357	-0.85979	1.72225	0.255754	0
1.2427	-5.32197	-2.07608	1.11513	2.38429	0
1.2433	-4.40574	-7.57035	-0.111513	3.60531	0
1.2440	-2.57326	-8.17849	2.32937	0.255754	0
1.2447	-2.57326	-4.82321	1.72225	-0.660011	0
1.2453	-4.40574	-7.57035	-1.02839	-0.965267	0
1.2460	-3.4895	-12.1524	1.41249	-3.71256	0
1.2467	-1.0527	-8.79712	5.38978	-3.40731	0
1.2473	-2.87542	-4.82321	2.32937	-0.354756	0
1.2480	-2.87542	-4.82321	-0.718637	-0.660011	0
1.2487	-2.87542	-4.82321	3.85338	-2.49154	0
1.2493	-2.87542	-4.82321	8.12803	-3.40731	0
1.2500	-2.87542	-4.82321	4.16314	-3.40731	0
1.2507	-2.87542	-4.82321	1.72225	-3.10205	0
1.2513	-2.87542	-4.82321	5.9969	-2.7968	0
1.2520	-2.87542	-4.82321	8.73516	-1.27052	0
1.2527	-2.87542	-4.82321	5.08002	1.46853	0
1.2533	-2.87542	-4.82321	-0.40888	0.866265	0
1.2540	-2.87542	-4.82321	-2.24264	-2.49154	0
1.2547	-2.87542	-4.82321	2.32937	-1.57578	0
1.2553	-2.87542	-4.82321	5.08002	2.07904	0
1.2560	-2.87542	-4.82321	2.03201	2.38429	0
1.2567	-2.87542	-4.82321	2.32937	-0.354756	0
1.2573	-2.87542	-4.82321	5.08002	-0.965267	0
1.2580	-2.87542	-4.82321	2.63913	0.56101	0
1.2587	-2.87542	-4.82321	0.805369	1.17152	0
1.2593	-2.87542	-4.82321	5.08002	-1.57578	0
1.2600	-0.438624	0.671056	5.38978	-2.7968	0
1.2607	-0.136461	-2.38015	2.03201	-1.57578	0
1.2613	-0.740787	-2.99878	3.24626	-1.27052	0
1.2620	-0.740787	-0.251646	3.24626	-0.660011	0
1.2627	1.09169	-3.30285	-2.24264	1.17152	0
1.2633	0.779776	-7.57035	-4.07641	2.9948	0
1.2640	-1.95919	-5.43136	-2.84977	2.07904	0
1.2647	-1.95919	-3.60692	-3.15952	-0.660011	0
1.2653	0.17545	-3.30285	-1.94528	-1.57578	0
1.2660	0.477613	-2.68422	-1.02839	-0.354756	0
1.2667	-0.740787	-4.21507	-2.24264	1.46853	0
1.2673	-1.65702	-4.82321	-1.32576	1.46853	0
1.2680	-1.65702	-2.38015	1.41249	-1.57578	0
1.2687	-1.95919	-2.68422	0.198245	-4.93359	0
1.2693	-2.57326	-4.82321	-3.15952	-1.88103	0
1.2700	-2.57326	-4.51914	-4.99329	2.9948	0
1.2707	-1.65702	-4.21507	-6.82705	1.46853	0
1.2713	-2.2711	-3.30285	-7.74393	-1.88103	0
1.2720	-2.2711	-0.85979	-8.95818	-0.354756	0
1.2727	-0.740787	-2.07608	-8.95818	1.46853	0
1.2733	-2.2711	-4.21507	-6.82705	0.866265	0
1.2740	-5.32197	-1.16386	-4.38616	-0.0495009	0
1.2747	-3.4895	0.0629115	-2.24264	-2.18629	0
1.2753	-1.95919	-3.30285	0.805369	-4.01782	0
1.2760	-6.23821	-2.99878	3.55601	-4.01782	0
1.2767	-6.23821	-0.251646	5.38978	-5.23884	0
1.2773	-2.57326	-2.38015	5.9969	-6.15461	0
1.2780	-7.15445	-3.60692	4.16314	-2.49154	0
1.2787	-11.7259	-2.07608	3.85338	-0.0495009	0
1.2793	-4.7079	-2.99878	5.08002	-1.57578	0
1.2800	-0.438624	-3.911	4.77026	-1.57578	0
1.2807	-3.4895	-2.07608	6.91378	-0.354756	0
1.2813	-1.95919	-1.16386	14.5338	0.255754	0
1.2820	2.61225	-1.46793	17.8916	1.17152	0
1.2827	4.14256	-0.555718	13.0098	0.56101	0
1.2833	5.66312	0.671056	5.08002	0.255754	0
1.2840	6.2772	1.58327	-2.5524	-0.0495009	0
1.2847	3.83065	2.49549	-5.60041	-2.7968	0
1.2853	2.00792	1.2792	-3.15952	-4.32308	0
1.2860	1.39385	-0.251646	-1.02839	-0.660011	0
1.2867	1.09169	2.19142	-0.40888	1.46853	0
1.2873	1.09169	3.72226	-0.40888	-0.965267	0
1.2880	2.00792	0.975128	-2.24264	-0.0495009	0
1.2887	2.92416	-1.16386	-1.63552	2.07904	0
1.2893	3.22632	-0.251646	2.63913	1.17152	0
1.2900	1.09169	-0.85979	4.47289	-0.0495009	0
1.2907	0.17545	-1.46793	3.55601	0.866265	0
1.2913	2.00792	-0.251646	3.24626	2.07904	0
1.2920	3.52849	0.0629115	1.11513	2.38429	0
1.2927	3.22632	-2.38015	-4.99329	2.07904	0
1.2933	3.83065	-3.60692	-10.4822	2.07904	0
1.2940	5.36096	-2.99878	-12.9231	2.07904	0
1.2947	5.36096	-3.911	-11.3991	0.866265	0
1.2953	5.66312	-4.82321	-8.64842	-1.57578	0
1.2960	4.74689	-7.26627	-8.64842	-2.7968	0
1.2967	2.00792	-10.9256	-8.0413	-3.10205	0
1.2973	1.09169	-10.3175	-4.07641	-4.32308	0
1.2980	1.09169	-5.73543	-1.02839	-4.93359	0
1.2987	-2.57326	-5.73543	2.03201	-2.49154	0
1.2993	-5.01981	-9.10119	5.08002	1.17152	0
1.3000	-1.65702	-9.40526	4.16314	0.56101	0
1.3007	-0.136461	-6.65813	0.805369	-0.660011	0
1.3013	-2.57326	-4.82321	-2.24264	1.17152	0
1.3020	-1.65702	-2.99878	-5.91017	1.77378	0
1.3027	-2.2711	-3.30285	-5.29065	-2.49154	0
1.3033	-4.40574	-5.12728	-0.718637	-5.23884	0
1.3040	-3.18734	-3.30285	0.198245	-1.57578	0
1.3047	-1.35486	-1.16386	-3.15952	2.07904	0
1.3053	-2.2711	-3.30285	-3.46928	1.17152	0
1.3060	-2.57326	-3.911	-3.15952	0.255754	0
1.3067	-2.57326	-2.38015	-4.99329	1.17152	0
1.3073	-3.79166	-4.82321	-6.20754	0.255754	0
1.3080	-3.79166	-6.65813	-6.82705	-1.57578	0
1.3087	-3.4895	-3.911	-5.91017	0.255754	0
1.3093	-4.10357	-2.38015	-1.32576	2.07904	0
1.3100	-4.7079	-3.60692	2.63913	1.17152	0
1.3107	-5.9263	-2.68422	3.55601	0.56101	0
1.3113	-6.23821	-1.16386	5.68714	0.255754	0
1.3120	-6.23821	-0.251646	8.73516	0.255754	0
1.3127	-8.67501	2.49549	8.12803	2.38429	0
1.3133	-9.89341	2.79956	5.68714	4.21582	0
1.3140	-6.23821	0.671056	4.47289	3.91057	0
1.3147	-4.40574	1.2792	3.24626	6.04736	0
1.3153	-6.54037	1.58327	3.55601	8.4894	0
1.3160	-5.9263	-0.85979	5.38978	4.82633	0
1.3167	-3.4895	-0.85979	5.68714	1.77378	0
1.3173	-4.40574	1.88734	5.08002	4.82633	0
1.3180	-6.23821	0.975128	9.35467	3.91057	0
1.3187	-4.40574	-1.46793	17.8916	-3.40731	0
1.3193	-0.136461	-1.16386	23.0831	-5.5441	0
1.3200	-0.136461	-1.16386	21.5591	-1.88103	0
1.3207	-0.136461	-1.16386	16.0702	-0.965267	0
1.3213	-0.136461	-1.16386	8.43779	-2.7968	0
1.3220	-0.136461	-1.16386	4.47289	-2.18629	0
1.3227	-0.136461	-1.16386	6.91378	1.17152	0
1.3233	-0.136461	-1.16386	5.9969	3.91057	0
1.3240	-0.136461	-1.16386	-1.02839	3.91057	0
1.3247	-0.136461	-1.16386	-3.76665	2.9948	0
1.3253	-0.136461	-1.16386	-0.718637	0.255754	0
1.3260	-0.136461	-1.16386	-1.32576	-2.49154	0
1.3267	-0.136461	-1.16386	-5.60041	-0.965267	0
1.3273	-0.136461	-1.16386	-7.12442	2.68955	0
1.3280	-0.136461	-1.16386	-8.0413	2.9948	0
1.3287	-0.136461	-1.16386	-9.87506	1.17152	0
1.3293	-0.136461	-1.16386	-12.3159	-0.0495009	0
1.3300	-0.136461	-1.16386	-16.2808	-0.660011	0
1.3307	-0.136461	-1.16386	-18.4244	-0.0495009	0
1.3313	-0.136461	-1.16386	-18.1146	1.77378	0
1.3320	-0.136461	-1.16386	-23.9133	-5.5441	0
1.3327	-0.136461	-1.16386	-22.6866	-5.5441	0
[truncated: 70,900 more rows]
