# Supplementary material for: Identification of Haptic Based Guiding Using Hard Reins
Source: PLoS One. 2015 Jul 22;10(7):e0132020. doi: 10.1371/journal.pone.0132020 (PMC4511788; doi:10.1371/journal.pone.0132020)
Supplement: S3 File — (ZIP) [file pone.0132020.s003.zip › EMGData1/Subject5/T4/t4.txt]

0.0000	11.464	-2.69138	2.94282	2.08246	0
0.0007	12.988	-2.69138	-0.108847	0.251804	0
0.0013	9.32774	-2.69138	-1.32991	2.38808	0
0.0020	3.53122	-2.69138	-1.02415	5.74479	0
0.0027	0.782864	-2.69138	-0.719379	5.44019	0
0.0033	-3.48957	-2.69138	0.195924	4.82997	0
0.0040	-10.5104	-2.69138	1.41699	3.91414	0
0.0047	-12.6466	-2.69138	1.41699	-0.358415	0
0.0053	-13.2546	-2.69138	-1.02415	-1.57885	0
0.0060	-15.6948	-2.69138	-2.24521	1.77786	0
0.0067	-18.1391	-2.69138	0.195924	1.77786	0
0.0073	-18.1391	-2.69138	1.11222	-1.57885	0
0.0080	-18.1391	-2.69138	-1.32991	-1.57885	0
0.0087	-16.6109	-2.69138	-1.32991	-0.358415	0
0.0093	-14.4747	-2.69138	-0.413618	-0.664033	0
0.0100	-14.1707	-2.69138	-0.108847	-0.664033	0
0.0107	-12.3384	-2.69138	1.41699	1.77786	0
0.0113	-7.45803	-2.69138	3.24759	2.08246	0
0.0120	-5.32181	-9.39991	1.11222	0.557422	0
0.0127	-4.10171	-12.757	-1.63468	0.862024	0
0.0133	-0.741222	-16.7287	-1.32991	3.30392	0
0.0140	-1.04937	-14.8965	1.72176	2.9983	0
0.0147	-6.23793	-10.316	4.77442	0.557422	0
0.0153	-9.2861	-7.57342	3.85813	0.862024	0
0.0160	-11.7305	-8.48951	0.501685	2.08246	0
0.0167	-16.0029	-10.6233	-0.108847	0.862024	0
0.0173	-16.919	-6.65732	0.501685	-0.664033	0
0.0180	-16.3069	-0.244671	0.195924	-0.664033	0
0.0187	-19.0552	1.88909	0.501685	-0.358415	0
0.0193	-18.7471	2.49792	1.72176	-1.57885	0
0.0200	-16.3069	1.88909	1.11222	-2.49469	0
0.0207	-19.3592	0.364161	-0.413618	-2.49469	0
0.0213	-21.4954	1.58183	-1.02415	-2.80031	0
0.0220	-18.1391	3.72127	-0.108847	-1.88447	0
0.0227	-15.6948	1.58183	1.41699	0.251804	0
0.0233	-13.8667	-1.77529	1.72176	0.557422	0
0.0240	-13.8667	-1.77529	0.501685	-0.358415	0
0.0247	-13.8667	-1.77529	1.41699	0.862024	0
0.0253	-13.8667	-1.77529	2.94282	3.91414	0
0.0260	-13.8667	-1.77529	2.02752	3.30392	0
0.0267	-13.8667	-1.77529	-0.108847	0.251804	0
0.0273	-13.8667	-1.77529	-1.63468	1.16764	0
0.0280	-13.8667	-1.77529	-2.54999	3.91414	0
0.0287	-13.8667	-1.77529	-1.32991	2.38808	0
0.0293	-13.8667	-1.77529	-0.108847	-0.968635	0
0.0300	-13.8667	-1.77529	-2.24521	-0.664033	0
0.0307	-13.8667	-1.77529	-2.24521	-0.0527977	0
0.0313	-13.8667	-1.77529	0.501685	-2.80031	0
0.0320	-13.8667	-1.77529	0.806456	-5.24119	0
0.0327	-13.8667	-1.77529	-1.63468	-4.32535	0
0.0333	-13.8667	-1.77529	-0.719379	-3.10491	0
0.0340	-13.8667	-1.77529	2.02752	-2.49469	0
0.0347	-13.8667	-1.77529	3.24759	-0.664033	0
0.0353	-13.8667	-1.77529	2.94282	1.16764	0
0.0360	12.988	-9.09834	2.33229	1.16764	0
0.0367	12.6841	-11.8466	1.11222	-0.0527977	0
0.0373	14.2123	-6.65732	-0.413618	0.557422	0
0.0380	21.5371	-1.16076	-1.63468	0.862024	0
0.0387	26.4175	2.49792	-1.63468	-2.18907	0
0.0393	26.7215	9.82098	-1.02415	-2.49469	0
0.0400	30.082	18.0658	-0.413618	0.862024	0
0.0407	31.3021	21.4229	-0.413618	1.77786	0
0.0413	25.8095	22.0318	-1.32991	0.251804	0
0.0420	23.0612	20.5068	-1.32991	0.557422	0
0.0427	27.3336	16.5352	0.806456	-0.0527977	0
0.0433	30.082	15.6191	0.501685	-1.88447	0
0.0440	30.3859	15.6191	-1.63468	-2.49469	0
0.0447	30.3859	12.2677	-1.63468	-2.49469	0
0.0453	26.1135	11.3516	-1.02415	-2.49469	0
0.0460	19.4009	12.2677	-0.719379	1.16764	0
0.0467	16.6525	5.85503	1.41699	3.91414	0
0.0473	20.621	-2.07686	1.72176	2.9983	0
0.0480	-13.8667	-1.77529	-1.02415	4.82997	0
0.0487	-13.8667	-1.77529	-2.24521	8.18669	0
0.0493	-13.8667	-1.77529	-2.85575	5.74479	0
0.0500	-13.8667	-1.77529	-4.38158	1.16764	0
0.0507	-13.8667	-1.77529	-3.16052	-1.57885	0
0.0513	-13.8667	-1.77529	-0.413618	-4.63097	0
0.0520	-13.8667	-1.77529	-1.02415	-5.5468	0
0.0527	-13.8667	-1.77529	-1.63468	-2.80031	0
0.0533	-13.8667	-1.77529	-0.719379	-2.80031	0
0.0540	-13.8667	-1.77529	-1.32991	-4.32535	0
0.0547	-13.8667	-1.77529	-1.32991	-2.49469	0
0.0553	-13.8667	-1.77529	-0.719379	-0.664033	0
0.0560	-13.8667	-1.77529	-1.32991	-2.80031	0
0.0567	-13.8667	-1.77529	-1.93945	-3.71513	0
0.0573	-13.8667	-1.77529	-2.24521	-1.57885	0
0.0580	-13.8667	-1.77529	-2.54999	0.557422	0
0.0587	-13.8667	-1.77529	0.806456	-0.664033	0
0.0593	-13.8667	-1.77529	3.55336	-3.71513	0
0.0600	-3.18559	-16.7287	-2.24521	-6.15702	0
0.0607	-6.54191	-14.2876	-1.63468	-5.24119	0
0.0613	-6.23793	-2.99295	-1.32991	-1.27425	0
0.0620	-0.741222	6.16229	-4.38158	0.862024	0
0.0627	1.69898	3.41401	-3.46529	-1.88447	0
0.0633	1.08685	1.28025	-1.63468	-3.10491	0
0.0640	4.75132	6.77112	-3.46529	0.251804	0
0.0647	10.5478	7.99448	-3.77105	0.862024	0
0.0653	12.988	4.33011	-1.93945	0.557422	0
0.0660	11.16	2.49792	-2.24521	3.91414	0
0.0667	7.49551	2.19635	-2.85575	4.82997	0
0.0673	3.8352	0.0569002	-3.16052	0.251804	0
0.0680	-1.35336	2.49792	-3.16052	-0.664033	0
0.0687	-8.98211	15.6191	0.501685	0.557422	0
0.0693	-13.5585	32.4047	2.33229	-1.57885	0
0.0700	-12.0344	38.8173	0.501685	-2.18907	0
0.0707	-12.0344	40.035	2.94282	0.251804	0
0.0713	-14.7828	45.8331	6.60503	0.862024	0
0.0720	-15.3908	49.7991	2.94282	0.251804	0
0.0727	-15.6948	44.6155	-2.24521	1.77786	0
0.0733	-17.223	34.5441	-3.16052	2.6937	0
0.0740	-17.831	21.4229	-2.24521	2.08246	0
0.0747	-16.6109	7.68722	-1.32991	1.16764	0
0.0753	-14.4747	-2.99295	-0.413618	1.16764	0
0.0760	-9.89823	-11.5394	-0.413618	2.08246	0
0.0767	-5.62579	-16.4214	-0.413618	2.6937	0
0.0773	-1.96549	-18.2536	-0.108847	1.16764	0
0.0780	2.00297	-22.2195	-0.413618	0.557422	0
0.0787	3.8352	-23.7445	-0.108847	1.47224	0
0.0793	4.44317	-18.8624	1.11222	1.77786	0
0.0800	6.88754	-18.5552	0.501685	2.6937	0
0.0807	11.16	-22.2195	0.501685	5.74479	0
0.0813	12.988	-20.6946	2.33229	7.27085	0
0.0820	10.5478	-19.4713	2.63805	5.74479	0
0.0827	4.75132	-21.3034	-0.413618	3.30392	0
0.0833	-0.437238	-17.6448	0.501685	-0.358415	0
0.0840	-1.65734	-10.316	4.16389	-5.24119	0
0.0847	-1.96549	-9.09834	2.33229	-6.46163	0
0.0853	-2.57346	-10.316	-0.413618	-5.24119	0
0.0860	-2.26947	-11.2321	0.806456	-4.63097	0
0.0867	-2.26947	-13.0643	0.806456	-3.41053	0
0.0873	-3.18559	-17.0302	-0.413618	-0.358415	0
0.0880	-3.48957	-20.6946	0.806456	1.77786	0
0.0887	-2.87744	-21.3034	0.501685	2.38808	0
0.0893	-2.26947	-17.0302	-1.02415	1.77786	0
0.0900	-1.65734	-13.9804	-0.413618	0.251804	0
0.0907	0.170731	-13.0643	-0.719379	1.47224	0
0.0913	3.53122	-10.316	-1.63468	3.60852	0
0.0920	3.8352	-10.0144	-0.108847	2.08246	0
0.0927	-2.57346	-12.757	-0.108847	0.557422	0
0.0933	-8.98211	-11.5394	-1.63468	1.16764	0
0.0940	-9.2861	-7.57342	-1.32991	0.557422	0
0.0947	-8.98211	-5.74123	-1.93945	-0.664033	0
0.0953	-9.2861	-3.30021	-1.63468	-0.358415	0
0.0960	-14.7828	1.28025	1.41699	-0.968635	0
0.0967	-14.7828	6.16229	1.41699	-2.18907	0
0.0973	-14.7828	11.6532	-1.32991	-1.57885	0
0.0980	-14.7828	14.0942	0.501685	-1.27425	0
0.0987	-14.7828	11.9604	2.63805	0.251804	0
0.0993	-14.7828	7.99448	0.501685	2.9983	0
0.1000	-14.7828	0.665732	-0.413618	2.08246	0
0.1007	-14.7828	-6.65732	1.11222	0.862024	0
0.1013	-14.7828	-5.74123	1.11222	2.08246	0
0.1020	-14.7828	-2.69138	1.41699	1.16764	0
0.1027	-14.7828	-5.1324	0.806456	-0.0527977	0
0.1033	-14.7828	-5.1324	-1.93945	2.08246	0
0.1040	-14.7828	-0.244671	-2.24521	1.47224	0
0.1047	-14.7828	0.364161	-0.108847	-1.57885	0
0.1053	-14.7828	-0.859193	-1.63468	0.557422	0
0.1060	-14.7828	2.19635	-3.16052	4.82997	0
0.1067	-14.7828	3.11244	-0.719379	4.52436	0
0.1073	-14.7828	1.58183	0.806456	3.30392	0
0.1080	-14.7828	3.41401	1.41699	3.60852	0
0.1087	-14.7828	5.55346	2.94282	2.9983	0
0.1093	-14.7828	3.11244	1.41699	1.16764	0
0.1100	-14.7828	-0.551932	-0.719379	0.251804	0
0.1107	-14.7828	-1.16076	-0.108847	1.77786	0
0.1113	-14.7828	4.33011	-0.719379	3.30392	0
0.1120	-14.7828	12.5693	-0.413618	1.47224	0
0.1127	-14.7828	12.8765	3.85813	0.251804	0
0.1133	-14.7828	7.99448	2.63805	0.557422	0
0.1140	-14.7828	7.37996	-2.24521	-0.968635	0
0.1147	-14.7828	5.85503	-0.108847	-0.664033	0
0.1153	-14.7828	-1.46803	2.33229	2.08246	0
0.1160	-14.7828	-6.9589	-1.32991	0.251804	0
0.1167	-14.7828	-8.48951	-0.719379	-3.71513	0
0.1173	-14.7828	-12.1482	1.72176	-1.57885	0
0.1180	-14.7828	-20.0858	-0.719379	-0.664033	0
0.1187	-14.7828	-25.8839	1.11222	-5.24119	0
0.1193	-14.7828	-23.1356	5.38396	-5.24119	0
0.1200	-14.7828	-17.6448	2.33229	-0.358415	0
0.1207	-14.7828	-17.6448	-0.719379	-0.968635	0
0.1213	-14.7828	-17.6448	2.33229	-5.24119	0
0.1220	-14.7828	-17.6448	2.33229	-4.32535	0
0.1227	-14.7828	-17.6448	0.195924	-0.968635	0
0.1233	-14.7828	-17.6448	-0.108847	-0.968635	0
0.1240	-14.7828	-17.6448	-0.413618	-1.88447	0
0.1247	-14.7828	-17.6448	-0.108847	-2.18907	0
0.1253	-14.7828	-17.6448	1.41699	-3.41053	0
0.1260	-14.7828	-17.6448	-0.413618	-4.02075	0
0.1267	-14.7828	-17.6448	-1.32991	-0.968635	0
0.1273	-14.7828	-17.6448	1.41699	1.47224	0
0.1280	-14.7828	-17.6448	1.41699	1.16764	0
0.1287	-14.7828	-17.6448	-1.32991	0.251804	0
0.1293	-14.7828	-17.6448	-1.02415	1.16764	0
0.1300	-14.7828	-17.6448	1.41699	1.16764	0
0.1307	-14.7828	-17.6448	4.46866	-0.358415	0
0.1313	-14.7828	-17.6448	6.60503	-0.358415	0
0.1320	-6.54191	3.41401	5.38396	0.251804	0
0.1327	-8.066	5.85503	3.24759	0.557422	0
0.1333	-9.2861	4.93894	1.41699	0.862024	0
0.1340	-8.98211	-0.551932	-1.32991	0.862024	0
0.1347	-5.62579	0.0569002	0.806456	-0.664033	0
0.1353	-1.96549	7.07839	5.99449	1.16764	0
0.1360	1.395	7.07839	4.46866	3.91414	0
0.1367	6.57939	0.665732	1.41699	1.77786	0
0.1373	9.63172	0.665732	3.85813	-0.358415	0
0.1380	7.49551	5.55346	5.68972	2.6937	0
0.1387	7.19152	6.16229	2.63805	2.9983	0
0.1393	10.2439	3.41401	1.11222	1.16764	0
0.1400	9.32774	0.364161	1.72176	3.91414	0
0.1407	4.13918	-2.38412	2.33229	4.52436	0
0.1413	0.47888	-2.99295	3.24759	1.16764	0
0.1420	-1.04937	-1.77529	4.77442	2.08246	0
0.1427	-2.57346	-1.77529	5.07919	2.6937	0
0.1433	-2.57346	-4.82514	5.68972	-0.358415	0
0.1440	-2.57346	-4.82514	5.99449	-0.358415	0
0.1447	-2.57346	-4.82514	5.07919	1.47224	0
0.1453	-2.57346	-4.82514	4.16389	0.251804	0
0.1460	-2.57346	-4.82514	4.46866	-0.664033	0
0.1467	-2.57346	-4.82514	4.16389	-0.0527977	0
0.1473	-2.57346	-4.82514	1.41699	-0.358415	0
0.1480	-2.57346	-4.82514	-1.02415	0.251804	0
0.1487	-2.57346	-4.82514	-0.413618	0.251804	0
0.1493	-2.57346	-4.82514	0.501685	-0.0527977	0
0.1500	-2.57346	-4.82514	0.501685	0.862024	0
0.1507	-2.57346	-4.82514	0.501685	0.251804	0
0.1513	-2.57346	-4.82514	-0.108847	-0.968635	0
0.1520	-2.57346	-4.82514	-0.719379	-0.968635	0
0.1527	-2.57346	-4.82514	0.501685	-1.57885	0
0.1533	-2.57346	-4.82514	0.806456	-1.88447	0
0.1540	-2.57346	-4.82514	-2.24521	-0.0527977	0
0.1547	-2.57346	-4.82514	-2.85575	0.251804	0
0.1553	-2.57346	-4.82514	1.41699	-0.358415	0
0.1560	-2.57346	-4.82514	3.55336	1.16764	0
0.1567	-2.57346	-4.82514	0.806456	0.251804	0
0.1573	-2.57346	-4.82514	-1.02415	-1.88447	0
0.1580	-2.57346	-4.82514	-1.02415	0.557422	0
0.1587	-2.57346	-4.82514	-2.24521	2.08246	0
0.1593	-2.57346	-4.82514	-3.16052	-1.27425	0
0.1600	-2.57346	-4.82514	-1.32991	-0.0527977	0
0.1607	-2.57346	-4.82514	0.806456	4.21874	0
0.1613	-2.57346	-4.82514	0.501685	2.08246	0
0.1620	-2.57346	-4.82514	-1.63468	-1.88447	0
0.1627	-2.57346	-4.82514	-2.85575	-2.49469	0
0.1633	-2.57346	-4.82514	-1.02415	-2.18907	0
0.1640	-2.57346	-4.82514	-1.32991	-0.358415	0
0.1647	-2.57346	-4.82514	-3.46529	1.77786	0
0.1653	-2.57346	-4.82514	-1.93945	-0.664033	0
0.1660	-2.57346	-4.82514	-1.93945	-0.664033	0
0.1667	-2.57346	-4.82514	-2.85575	2.9983	0
0.1673	-2.57346	-4.82514	3.24759	-0.664033	0
0.1680	-2.57346	-4.82514	5.99449	-6.15702	0
0.1687	-2.57346	-4.82514	-1.93945	-4.02075	0
0.1693	-2.57346	-4.82514	-4.99211	-2.49469	0
0.1700	-2.57346	-4.82514	-2.24521	-4.93658	0
0.1707	-2.57346	-4.82514	-4.38158	-5.24119	0
0.1713	-2.57346	-4.82514	-3.16052	-3.41053	0
0.1720	-2.57346	-4.82514	0.806456	-2.49469	0
0.1727	-2.57346	-4.82514	-2.24521	0.251804	0
0.1733	-2.57346	-4.82514	-4.99211	1.77786	0
0.1740	-2.57346	-4.82514	-2.54999	-0.358415	0
0.1747	-2.57346	-4.82514	-3.46529	-2.49469	0
0.1753	-2.57346	-4.82514	-3.46529	-0.664033	0
0.1760	-2.57346	-4.82514	0.195924	3.30392	0
0.1767	-2.57346	-4.82514	0.501685	1.16764	0
0.1773	-2.57346	-4.82514	-1.32991	-4.32535	0
0.1780	-2.57346	-4.82514	-1.93945	-2.80031	0
0.1787	-2.57346	-4.82514	-1.32991	1.16764	0
0.1793	-2.57346	-4.82514	1.72176	-0.358415	0
0.1800	-5.62579	-4.82514	2.33229	-1.57885	0
0.1807	-8.67813	-4.82514	-2.54999	0.251804	0
0.1813	-11.7305	-4.82514	-3.77105	1.77786	0
0.1820	-10.2022	-4.82514	-1.02415	2.9983	0
0.1827	-10.5104	-4.82514	-1.93945	3.91414	0
0.1833	-12.0344	-4.82514	-1.93945	2.08246	0
0.1840	-10.8143	-4.82514	-0.108847	1.16764	0
0.1847	-9.59425	-4.82514	-1.32991	2.08246	0
0.1853	-8.066	-4.82514	-3.16052	0.251804	0
0.1860	-4.40569	-4.82514	-2.54999	-3.41053	0
0.1867	-5.01366	-4.82514	-2.54999	-4.93658	0
0.1873	-8.37414	-4.82514	-0.719379	-3.71513	0
0.1880	-7.76201	-4.82514	2.33229	-1.57885	0
0.1887	-6.84589	-4.82514	1.11222	-0.664033	0
0.1893	-6.23793	-4.82514	-1.32991	-1.57885	0
0.1900	-0.133253	-4.82514	-0.108847	-1.88447	0
0.1907	5.35929	-4.82514	1.11222	-2.18907	0
0.1913	4.75132	-4.82514	0.806456	-2.18907	0
0.1920	3.8352	-4.82514	0.501685	1.77786	0
0.1927	5.0553	-4.82514	-1.02415	5.44019	0
0.1933	6.88754	-4.82514	-0.719379	2.9983	0
0.1940	7.19152	-4.82514	0.195924	0.251804	0
0.1947	3.22307	-4.82514	-1.63468	1.47224	0
0.1953	-1.65734	-4.82514	-2.24521	2.38808	0
0.1960	-4.40569	-4.82514	-0.719379	1.47224	0
0.1967	-6.84589	-4.82514	-2.24521	2.08246	0
0.1973	-6.23793	-4.82514	-3.77105	3.60852	0
0.1980	-1.65734	-4.82514	-1.02415	3.60852	0
0.1987	-0.741222	-4.82514	-1.32991	3.91414	0
0.1993	-1.65734	-4.82514	-4.07582	4.82997	0
0.2000	0.170731	-4.82514	-1.63468	2.08246	0
0.2007	1.395	-4.82514	-0.413618	-2.49469	0
0.2013	0.782864	-4.82514	-3.77105	-5.24119	0
0.2020	0.170731	-4.82514	-1.32991	-5.5468	0
0.2027	-0.437238	-4.82514	5.07919	-6.15702	0
0.2033	1.08685	-4.82514	5.07919	-5.24119	0
0.2040	4.75132	-4.82514	2.02752	-1.57885	0
0.2047	4.75132	-4.82514	3.24759	-0.0527977	0
0.2053	4.75132	-4.82514	3.55336	-2.18907	0
0.2060	4.75132	-4.82514	0.501685	-2.49469	0
0.2067	4.75132	-4.82514	-0.108847	-0.664033	0
0.2073	4.75132	-4.82514	1.41699	1.16764	0
0.2080	4.75132	-4.82514	0.195924	2.08246	0
0.2087	4.75132	-4.82514	-2.85575	1.77786	0
0.2093	4.75132	-4.82514	-1.93945	1.16764	0
0.2100	4.75132	-4.82514	2.02752	0.251804	0
0.2107	4.75132	-4.82514	3.24759	-1.57885	0
0.2113	4.75132	-4.82514	0.806456	-2.18907	0
0.2120	4.75132	-4.82514	-0.413618	-0.968635	0
0.2127	4.75132	-4.82514	0.806456	0.251804	0
0.2133	4.75132	-4.82514	0.806456	-0.0527977	0
0.2140	4.75132	-4.82514	-1.32991	-0.968635	0
0.2147	4.75132	-4.82514	-0.413618	-0.664033	0
0.2153	4.75132	-4.82514	4.16389	-1.88447	0
0.2160	4.75132	-4.82514	5.68972	-4.32535	0
0.2167	4.75132	-4.82514	2.94282	-2.80031	0
0.2173	4.75132	-4.82514	1.41699	-0.0527977	0
0.2180	4.75132	-4.82514	0.806456	-1.57885	0
0.2187	4.75132	-4.82514	0.195924	-2.49469	0
0.2193	4.75132	-4.82514	0.195924	0.251804	0
0.2200	4.75132	-4.82514	0.501685	0.557422	0
0.2207	4.75132	-4.82514	0.501685	-0.358415	0
0.2213	4.75132	-4.82514	0.501685	1.16764	0
0.2220	4.75132	-4.82514	-0.413618	1.16764	0
0.2227	4.75132	-4.82514	0.501685	-0.968635	0
0.2233	4.75132	-4.82514	2.63805	-0.664033	0
0.2240	4.75132	-4.82514	2.63805	0.251804	0
0.2247	4.75132	-4.82514	1.41699	-0.968635	0
0.2253	4.75132	-4.82514	1.72176	-1.57885	0
0.2260	4.75132	-4.82514	2.33229	-0.0527977	0
0.2267	4.75132	-4.82514	3.85813	2.08246	0
0.2273	4.75132	-4.82514	6.9098	1.16764	0
0.2280	4.75132	-4.82514	5.68972	-0.968635	0
0.2287	4.75132	-4.82514	1.41699	-0.358415	0
0.2293	4.75132	-4.82514	0.501685	2.08246	0
0.2300	4.75132	-4.82514	-0.413618	3.30392	0
0.2307	4.75132	-4.82514	-2.85575	2.6937	0
0.2313	4.75132	-4.82514	-1.02415	0.251804	0
0.2320	4.75132	-4.82514	2.33229	-0.968635	0
0.2327	4.75132	-4.82514	0.806456	0.251804	0
0.2333	4.75132	-4.82514	-2.24521	-0.358415	0
0.2340	4.75132	-4.82514	-0.413618	-2.18907	0
0.2347	4.75132	-4.82514	2.02752	0.251804	0
0.2353	4.75132	-4.82514	0.501685	3.30392	0
0.2360	4.75132	-4.82514	-1.93945	0.251804	0
0.2367	4.75132	-4.82514	-1.32991	-2.49469	0
0.2373	4.75132	-4.82514	-0.413618	-0.0527977	0
0.2380	4.75132	-4.82514	-2.24521	2.9983	0
0.2387	4.75132	-4.82514	-2.24521	2.6937	0
0.2393	4.75132	-4.82514	0.806456	1.77786	0
0.2400	4.75132	-12.1482	2.02752	2.08246	0
0.2407	4.75132	-15.198	-0.413618	0.557422	0
0.2413	4.75132	-15.8126	-1.63468	-3.41053	0
0.2420	4.75132	-15.8126	0.501685	-3.41053	0
0.2427	4.75132	-15.8126	0.195924	0.251804	0
0.2433	4.75132	-11.5394	-3.77105	2.08246	0
0.2440	4.75132	-8.18225	-3.46529	0.862024	0
0.2447	4.75132	-10.316	0.501685	0.251804	0
0.2453	4.75132	-8.48951	0.195924	0.251804	0
0.2460	4.75132	-1.16076	-2.85575	1.16764	0
0.2467	4.75132	1.88909	-2.85575	2.08246	0
0.2473	4.75132	2.49792	-2.24521	0.557422	0
0.2480	4.75132	5.2462	-2.24521	0.557422	0
0.2487	4.75132	6.77112	0.806456	2.08246	0
0.2493	4.75132	6.77112	1.41699	0.557422	0
0.2500	4.75132	7.68722	-2.24521	-0.0527977	0
0.2507	4.75132	7.37996	-1.32991	2.08246	0
0.2513	4.75132	5.55346	4.16389	0.557422	0
0.2520	-4.10171	7.07839	3.55336	-2.49469	0
0.2527	-1.65734	11.3516	-2.54999	-0.0527977	0
0.2533	2.30695	11.6532	-3.46529	2.08246	0
0.2540	5.66743	10.7371	0.501685	0.251804	0
0.2547	7.49551	12.5693	0.195924	0.251804	0
0.2553	5.35929	11.0443	-2.54999	1.16764	0
0.2560	2.91908	8.91057	-2.54999	0.251804	0
0.2567	5.0553	15.3175	-1.93945	0.251804	0
0.2573	7.80365	21.7245	-1.32991	-0.664033	0
0.2580	8.41162	16.2336	0.501685	-3.10491	0
0.2587	9.32774	11.0443	-0.413618	-2.49469	0
0.2593	8.41162	16.2336	-1.63468	-0.664033	0
0.2600	5.66743	20.8084	0.195924	-0.664033	0
0.2607	2.30695	21.7245	1.41699	0.557422	0
0.2613	0.170731	23.5567	-0.108847	0.862024	0
0.2620	-0.741222	19.8923	-0.108847	-2.18907	0
0.2627	-0.437238	9.21214	1.41699	-4.02075	0
0.2633	-0.133253	-1.16076	1.41699	-3.41053	0
0.2640	-0.741222	-10.316	1.72176	-1.57885	0
0.2647	-1.65734	-20.0858	2.33229	0.862024	0
0.2653	0.47888	-27.7104	-0.108847	1.16764	0
0.2660	5.0553	-32.5981	-2.24521	1.47224	0
0.2667	5.35929	-34.4246	-0.719379	2.9983	0
0.2673	0.170731	-34.1231	0.806456	0.862024	0
0.2680	-2.26947	-35.3407	-0.413618	-1.27425	0
0.2687	-2.26947	-38.3963	-1.32991	2.6937	0
0.2693	-5.62579	-39.0051	-1.63468	4.52436	0
0.2700	-9.59425	-36.5641	-2.54999	1.47224	0
0.2707	-8.98211	-31.3748	-1.32991	2.08246	0
0.2713	-5.92978	-22.5268	0.501685	3.91414	0
0.2720	-1.04937	-12.1482	0.195924	-0.358415	0
0.2727	5.35929	-6.65732	-0.108847	-0.968635	0
0.2733	8.41162	-8.18225	0.501685	2.9983	0
0.2740	8.41162	-5.74123	-1.93945	2.38808	0
0.2747	7.49551	4.33011	-2.24521	-1.27425	0
0.2753	5.97142	9.82098	2.33229	-2.49469	0
0.2760	3.22307	7.99448	2.63805	-2.49469	0
0.2767	-0.741222	9.82098	-0.413618	-0.358415	0
0.2773	-4.40569	16.2336	0.501685	2.9983	0
0.2780	-3.79356	16.8425	1.41699	2.6937	0
0.2787	0.170731	11.9604	-0.413618	0.862024	0
0.2793	3.8352	7.99448	-0.413618	-0.358415	0
0.2800	5.66743	6.46386	-0.719379	-1.57885	0
0.2807	6.88754	4.63737	-2.24521	-0.664033	0
0.2813	7.80365	3.11244	-0.413618	2.08246	0
0.2820	10.2439	4.33011	1.41699	2.9983	0
0.2827	11.16	10.1282	-1.02415	2.38808	0
0.2833	4.44317	17.7586	-1.32991	1.16764	0
0.2840	-1.96549	20.8084	2.02752	-1.27425	0
0.2847	-3.18559	17.4513	1.41699	-0.968635	0
0.2853	-6.23793	11.6532	-1.93945	1.16764	0
0.2860	-10.8143	7.37996	-4.68635	0.251804	0
0.2867	-9.59425	3.41401	-4.07582	0.251804	0
0.2873	-7.45803	-3.30021	0.806456	1.77786	0
0.2880	5.97142	-9.09834	1.41699	0.557422	0
0.2887	5.97142	-10.316	-3.16052	-0.664033	0
0.2893	5.97142	-12.757	-3.16052	0.862024	0
0.2900	5.97142	-16.7287	0.501685	0.251804	0
0.2907	5.97142	-14.5892	-1.32991	-1.57885	0
0.2913	5.97142	-9.70718	-2.54999	0.557422	0
0.2920	5.97142	-7.57342	-0.413618	1.77786	0
0.2927	5.97142	-6.0428	-0.413618	-2.18907	0
0.2933	5.97142	-5.1324	-0.413618	-5.5468	0
0.2940	5.97142	-7.26616	-0.108847	-4.63097	0
0.2947	5.97142	-8.18225	-3.16052	-3.10491	0
0.2953	5.97142	-5.74123	-3.16052	-2.49469	0
0.2960	5.97142	-4.21631	3.24759	-3.10491	0
0.2967	5.97142	-3.90904	3.24759	-3.10491	0
0.2973	5.97142	-3.60178	-0.413618	-1.57885	0
0.2980	5.97142	-3.30021	0.806456	0.557422	0
0.2987	5.97142	-5.74123	2.02752	0.251804	0
0.2993	5.97142	-7.87499	2.02752	-1.57885	0
0.3000	5.97142	9.82098	2.63805	-2.18907	0
0.3007	5.97142	9.82098	0.501685	-2.18907	0
0.3013	5.97142	9.82098	-2.24521	-2.49469	0
0.3020	5.97142	9.82098	-0.108847	-1.27425	0
0.3027	5.97142	9.82098	0.806456	-0.0527977	0
0.3033	5.97142	9.82098	-1.93945	-0.358415	0
0.3040	5.97142	9.82098	-0.413618	1.16764	0
0.3047	5.97142	9.82098	2.63805	2.08246	0
0.3053	5.97142	9.82098	1.11222	-0.664033	0
0.3060	5.97142	9.82098	-1.32991	-2.18907	0
0.3067	5.97142	9.82098	-1.93945	-0.664033	0
0.3073	5.97142	9.82098	-1.63468	-0.358415	0
0.3080	5.97142	9.82098	-0.413618	-1.88447	0
0.3087	5.97142	9.82098	-0.719379	0.251804	0
0.3093	5.97142	9.82098	-2.24521	3.30392	0
0.3100	5.97142	9.82098	-0.413618	1.47224	0
0.3107	5.97142	9.82098	2.63805	-0.968635	0
0.3113	5.97142	9.82098	2.63805	-0.358415	0
0.3120	5.97142	9.82098	0.806456	0.557422	0
0.3127	5.97142	9.82098	-0.108847	0.251804	0
0.3133	5.97142	9.82098	-0.719379	1.77786	0
0.3140	5.97142	9.82098	-2.24521	2.9983	0
0.3147	5.97142	9.82098	-3.46529	2.9983	0
0.3153	5.97142	9.82098	-3.16052	4.21874	0
0.3160	5.97142	9.82098	-1.93945	5.44019	0
0.3167	5.97142	9.82098	-0.719379	2.08246	0
0.3173	5.97142	9.82098	-0.108847	1.16764	0
0.3180	5.97142	9.82098	0.501685	2.9983	0
0.3187	5.97142	9.82098	0.195924	1.16764	0
0.3193	5.97142	9.82098	0.195924	-2.49469	0
0.3200	5.97142	9.82098	1.41699	-0.968635	0
0.3207	5.97142	9.82098	1.41699	2.38808	0
0.3213	5.97142	9.82098	-1.02415	2.9983	0
0.3220	5.97142	9.82098	-2.24521	3.30392	0
0.3227	5.97142	9.82098	-0.108847	4.21874	0
0.3233	5.97142	9.82098	2.94282	2.6937	0
0.3240	5.97142	9.82098	2.63805	1.77786	0
0.3247	5.97142	9.82098	1.41699	4.52436	0
0.3253	5.97142	9.82098	1.11222	6.66063	0
0.3260	5.97142	9.82098	-0.413618	4.21874	0
0.3267	5.97142	9.82098	-1.02415	1.47224	0
0.3273	5.97142	9.82098	1.11222	1.16764	0
0.3280	5.97142	9.82098	1.11222	1.47224	0
0.3287	5.97142	9.82098	-0.719379	0.862024	0
0.3293	5.97142	9.82098	-0.413618	1.16764	0
0.3300	5.97142	9.82098	-1.32991	2.08246	0
0.3307	5.97142	9.82098	-3.46529	1.77786	0
0.3313	5.97142	9.82098	-3.16052	0.251804	0
0.3320	5.97142	9.82098	-2.85575	-1.27425	0
0.3327	5.97142	9.82098	-3.77105	-1.88447	0
0.3333	5.97142	9.82098	-1.63468	-3.41053	0
0.3340	5.97142	9.82098	0.195924	-5.24119	0
0.3347	5.97142	9.82098	-1.32991	-5.24119	0
0.3353	5.97142	9.82098	-0.413618	-4.63097	0
0.3360	13.9042	-17.6448	1.41699	-3.41053	0
0.3367	9.63172	-18.5552	-1.02415	-2.49469	0
0.3373	8.41162	-15.198	-4.38158	-0.968635	0
0.3380	6.57939	-8.79108	-3.77105	0.862024	0
0.3387	3.53122	-5.74123	-1.93945	0.557422	0
0.3393	2.00297	-8.48951	-0.413618	-0.358415	0
0.3400	-2.87744	-10.9305	0.195924	0.557422	0
0.3407	-12.3384	-10.316	-2.24521	1.16764	0
0.3413	-16.919	-10.316	-4.68635	0.251804	0
0.3420	-13.8667	-9.70718	-3.77105	0.862024	0
0.3427	-10.2022	-6.65732	-1.32991	0.862024	0
0.3433	-7.45803	-4.82514	-2.24521	-1.27425	0
0.3440	-4.40569	-5.1324	-4.99211	-0.664033	0
0.3447	-2.57346	-3.60178	-2.85575	-0.358415	0
0.3453	-1.96549	-0.859193	-0.108847	-2.80031	0
0.3460	-1.96549	0.665732	-4.07582	-4.32535	0
0.3467	-1.04937	0.665732	-4.38158	-4.63097	0
0.3473	2.00297	-0.551932	3.85813	-6.76724	0
0.3480	4.44317	-2.38412	4.16389	-6.76724	0
0.3487	3.8352	-2.69138	-3.16052	-5.5468	0
0.3493	3.22307	-2.99295	-2.24521	-5.5468	0
0.3500	2.00297	-2.07686	0.501685	-3.10491	0
0.3507	0.170731	2.80518	-2.24521	-0.358415	0
0.3513	1.08685	4.02284	-3.16052	-0.968635	0
0.3520	1.08685	-0.859193	-3.16052	-1.88447	0
0.3527	0.782864	-2.69138	-5.29688	-2.80031	0
0.3533	5.66743	1.28025	-2.85575	-5.24119	0
0.3540	11.7679	6.16229	-0.108847	-3.10491	0
0.3547	11.16	9.21214	-3.16052	0.251804	0
0.3553	8.41162	10.7371	-3.46529	-0.968635	0
0.3560	6.57939	11.6532	1.11222	-2.18907	0
0.3567	4.44317	11.6532	0.806456	-1.27425	0
0.3573	4.13918	8.91057	-1.32991	-1.57885	0
0.3580	4.75132	7.37996	-1.32991	-0.968635	0
0.3587	2.00297	7.99448	-0.413618	0.557422	0
0.3593	-0.437238	5.2462	1.72176	-0.664033	0
0.3600	2.00297	2.49792	2.63805	-0.358415	0
0.3607	2.00297	3.72127	-0.719379	3.30392	0
0.3613	2.00297	2.80518	-3.16052	4.82997	0
0.3620	2.00297	-3.30021	-1.32991	2.9983	0
0.3627	2.00297	-8.48951	-1.32991	2.38808	0
0.3633	2.00297	-9.70718	-1.93945	2.6937	0
0.3640	2.00297	-8.48951	-1.32991	1.16764	0
0.3647	2.00297	-8.79108	-3.77105	-0.0527977	0
0.3653	2.00297	-11.5394	-5.29688	-0.968635	0
0.3660	2.00297	-11.8466	-1.93945	-2.49469	0
0.3667	2.00297	-8.48951	-0.413618	-2.49469	0
0.3673	2.00297	-5.74123	-1.32991	-0.0527977	0
0.3680	2.00297	-4.51788	0.501685	0.862024	0
0.3687	2.00297	-3.90904	2.33229	-0.664033	0
0.3693	2.00297	-5.74123	0.501685	-1.88447	0
0.3700	2.00297	-6.0428	-0.413618	-3.71513	0
0.3707	2.00297	-2.07686	1.72176	-5.24119	0
0.3713	2.00297	1.28025	2.94282	-4.32535	0
0.3720	0.170731	0.972993	1.72176	-3.41053	0
0.3727	1.08685	-0.859193	0.501685	-4.63097	0
0.3733	-1.35336	-1.16076	-0.719379	-4.93658	0
0.3740	0.170731	0.364161	-1.32991	-4.32535	0
0.3747	4.13918	1.28025	0.195924	-4.93658	0
0.3753	7.49551	-1.46803	0.195924	-3.41053	0
0.3760	10.5478	-3.60178	-2.24521	0.251804	0
0.3767	11.464	-2.99295	-2.24521	2.6937	0
0.3773	10.5478	-2.99295	0.501685	2.9983	0
0.3780	10.5478	-1.16076	0.195924	2.08246	0
0.3787	8.41162	5.2462	-1.32991	1.77786	0
0.3793	2.91908	11.6532	-0.108847	2.08246	0
0.3800	0.47888	13.7926	0.195924	2.38808	0
0.3807	1.395	12.5693	-1.02415	2.38808	0
0.3813	0.170731	10.4355	2.02752	4.52436	0
0.3820	-2.87744	10.1282	5.68972	7.57647	0
0.3827	-4.40569	8.60331	4.46866	6.96523	0
0.3833	-3.48957	2.80518	2.02752	3.91414	0
0.3840	-0.741222	4.63737	1.41699	2.9983	0
0.3847	2.91908	18.3674	-0.413618	3.30392	0
0.3853	6.2754	25.9977	-2.54999	2.08246	0
0.3860	6.57939	20.8084	-1.63468	1.77786	0
0.3867	4.13918	14.7087	-0.108847	3.60852	0
0.3873	2.91908	7.07839	0.806456	3.30392	0
0.3880	3.22307	-1.77529	2.63805	2.08246	0
0.3887	4.75132	-3.90904	3.55336	2.6937	0
0.3893	2.91908	-3.90904	2.02752	2.6937	0
0.3900	-3.48957	-7.26616	1.41699	0.251804	0
0.3907	-5.32181	-7.57342	2.33229	0.251804	0
0.3913	-1.04937	-6.9589	2.02752	1.77786	0
0.3920	0.170731	-9.39991	0.501685	2.08246	0
0.3927	-2.57346	-9.39991	-0.413618	2.08246	0
0.3933	-2.87744	-9.09834	-0.413618	-0.0527977	0
0.3940	-5.32181	-15.198	0.501685	-2.80031	0
0.3947	-7.45803	-21.9123	2.33229	-2.49469	0
0.3953	-4.10171	-22.8284	3.85813	-2.18907	0
0.3960	-3.48957	2.80518	3.55336	-3.41053	0
0.3967	-3.48957	2.80518	3.55336	-3.41053	0
0.3973	-3.48957	2.80518	2.94282	-3.10491	0
0.3980	-3.48957	2.80518	0.501685	-3.10491	0
0.3987	-3.48957	2.80518	1.41699	-1.57885	0
0.3993	-3.48957	2.80518	4.46866	-2.49469	0
0.4000	-3.48957	2.80518	2.63805	-7.07184	0
0.4007	-3.48957	2.80518	-1.02415	-7.98768	0
0.4013	-3.48957	2.80518	0.501685	-5.24119	0
0.4020	-3.48957	2.80518	3.55336	-3.71513	0
0.4027	-3.48957	2.80518	2.94282	-3.10491	0
0.4033	-3.48957	2.80518	1.72176	-2.49469	0
0.4040	-3.48957	2.80518	2.94282	-2.18907	0
0.4047	-3.48957	2.80518	3.85813	-1.88447	0
0.4053	-3.48957	2.80518	3.24759	-1.27425	0
0.4060	-3.48957	2.80518	2.94282	0.557422	0
0.4067	-3.48957	2.80518	4.16389	2.6937	0
0.4073	-3.48957	2.80518	5.68972	0.557422	0
0.4080	-3.48957	2.80518	5.07919	-2.49469	0
0.4087	-3.48957	2.80518	3.24759	-2.18907	0
0.4093	-3.48957	2.80518	3.24759	-0.968635	0
0.4100	-3.48957	2.80518	3.85813	-0.664033	0
0.4107	-3.48957	2.80518	3.55336	1.16764	0
0.4113	-3.48957	2.80518	2.33229	2.08246	0
0.4120	-3.48957	2.80518	2.33229	0.862024	0
0.4127	-3.48957	2.80518	2.63805	0.557422	0
0.4133	-3.48957	2.80518	3.24759	3.60852	0
0.4140	-3.48957	2.80518	4.16389	6.96523	0
0.4147	-3.48957	2.80518	2.33229	6.05041	0
0.4153	-3.48957	2.80518	-1.32991	2.38808	0
0.4160	-3.48957	2.80518	-1.02415	2.08246	0
0.4167	-3.48957	2.80518	2.63805	2.9983	0
0.4173	-3.48957	2.80518	2.02752	-0.358415	0
0.4180	-3.48957	2.80518	0.501685	-1.57885	0
0.4187	-3.48957	2.80518	3.55336	1.16764	0
0.4193	-3.48957	2.80518	6.30025	0.251804	0
0.4200	-3.48957	2.80518	4.16389	-1.57885	0
0.4207	-3.48957	2.80518	1.41699	-0.664033	0
0.4213	-3.48957	2.80518	0.501685	-3.10491	0
0.4220	-3.48957	2.80518	1.11222	-7.07184	0
0.4227	-3.48957	2.80518	2.33229	-5.5468	0
0.4233	-3.48957	2.80518	2.33229	-4.32535	0
0.4240	-3.48957	2.80518	1.41699	-3.41053	0
0.4247	-3.48957	2.80518	1.72176	0.557422	0
0.4253	-3.48957	2.80518	1.72176	1.47224	0
0.4260	-3.48957	2.80518	0.195924	-0.0527977	0
0.4267	-3.48957	2.80518	1.11222	2.38808	0
0.4273	-3.48957	2.80518	1.72176	3.30392	0
0.4280	-3.48957	2.80518	0.501685	0.557422	0
0.4287	-3.48957	2.80518	1.41699	0.251804	0
0.4293	-3.48957	2.80518	2.33229	-0.664033	0
0.4300	-3.48957	2.80518	0.195924	-3.71513	0
0.4307	-3.48957	2.80518	0.501685	-2.49469	0
0.4313	-3.48957	2.80518	3.24759	0.862024	0
0.4320	-3.48957	2.80518	2.33229	-0.664033	0
0.4327	-3.48957	2.80518	0.195924	-2.18907	0
0.4333	-3.48957	2.80518	-0.413618	-0.0527977	0
0.4340	-3.48957	2.80518	-1.32991	3.30392	0
0.4347	-3.48957	2.80518	-0.719379	4.21874	0
0.4353	-3.48957	2.80518	0.806456	2.08246	0
0.4360	-3.48957	2.80518	-0.413618	-0.664033	0
0.4367	-3.48957	2.80518	-0.413618	-1.57885	0
0.4373	-3.48957	2.80518	0.195924	0.251804	0
0.4380	-3.48957	2.80518	-3.46529	2.08246	0
0.4387	-3.48957	2.80518	-5.60166	2.38808	0
0.4393	-3.48957	2.80518	-2.85575	1.16764	0
0.4400	-3.48957	2.80518	-3.16052	1.77786	0
0.4407	-3.48957	2.80518	-3.77105	1.16764	0
0.4413	-3.48957	2.80518	-1.63468	-2.49469	0
0.4420	-3.48957	2.80518	-2.54999	-3.41053	0
0.4427	-3.48957	2.80518	-2.24521	-0.968635	0
0.4433	-3.48957	2.80518	2.02752	-0.0527977	0
0.4440	2.00297	18.3674	2.02752	1.16764	0
0.4447	0.170731	6.46386	-2.24521	3.30392	0
0.4453	-5.32181	-3.30021	-2.24521	2.08246	0
0.4460	-7.14988	-11.8466	-2.24521	-0.0527977	0
0.4467	-2.87744	-17.6448	-4.68635	0.251804	0
0.4473	-1.96549	-17.6448	-4.68635	-1.57885	0
0.4480	-4.40569	-15.5053	-4.07582	-4.93658	0
0.4487	-4.70968	-17.6448	-5.60166	-3.41053	0
0.4493	-2.87744	-19.4713	-5.90742	-1.57885	0
0.4500	-1.65734	-15.8126	-4.38158	-0.664033	0
0.4507	-2.57346	-14.2876	-1.02415	2.08246	0
0.4513	-5.32181	-19.4713	2.33229	1.77786	0
0.4520	-7.14988	-21.6107	-0.413618	-1.27425	0
0.4527	-5.62579	-19.7785	-5.29688	-0.358415	0
0.4533	-5.32181	-20.6946	-4.07582	2.38808	0
0.4540	-7.14988	-21.6107	-1.32991	2.9983	0
0.4547	-8.066	-19.4713	-1.02415	2.9983	0
0.4553	-7.76201	-18.5552	0.501685	1.47224	0
0.4560	-3.48957	2.80518	0.806456	-0.664033	0
0.4567	-3.48957	2.80518	-2.24521	-0.664033	0
0.4573	-3.48957	2.80518	-2.24521	-1.88447	0
0.4580	-3.48957	2.80518	-0.413618	-4.93658	0
0.4587	-3.48957	2.80518	-1.02415	-3.10491	0
0.4593	-3.48957	2.80518	-1.32991	0.251804	0
0.4600	-3.48957	2.80518	-0.719379	-0.358415	0
0.4607	-3.48957	2.80518	-0.413618	-1.57885	0
0.4613	-3.48957	2.80518	0.195924	0.251804	0
0.4620	-3.48957	2.80518	-0.413618	0.862024	0
0.4627	-3.48957	2.80518	-1.32991	-0.968635	0
0.4633	-3.48957	2.80518	0.501685	-1.57885	0
0.4640	-3.48957	2.80518	3.24759	1.77786	0
0.4647	-3.48957	2.80518	1.72176	3.30392	0
0.4653	-3.48957	2.80518	-0.719379	0.251804	0
0.4660	-3.48957	2.80518	0.195924	-0.664033	0
0.4667	-3.48957	2.80518	1.41699	0.251804	0
0.4673	-3.48957	2.80518	2.33229	1.16764	0
0.4680	-3.48957	2.80518	4.16389	2.9983	0
0.4687	-3.48957	2.80518	4.16389	2.08246	0
0.4693	-3.48957	2.80518	0.195924	-1.27425	0
0.4700	-3.48957	2.80518	-1.93945	0.862024	0
0.4707	-3.48957	2.80518	-0.413618	3.30392	0
0.4713	-3.48957	2.80518	0.501685	-0.0527977	0
0.4720	-3.48957	2.80518	-1.32991	-2.18907	0
0.4727	-3.48957	2.80518	-3.16052	-0.0527977	0
0.4733	-3.48957	2.80518	-1.32991	-0.0527977	0
0.4740	-3.48957	2.80518	2.33229	-0.664033	0
0.4747	-3.48957	2.80518	2.02752	-0.664033	0
0.4753	-3.48957	2.80518	-0.413618	-1.88447	0
0.4760	-3.48957	2.80518	1.11222	-1.27425	0
0.4767	-3.48957	2.80518	2.94282	1.47224	0
0.4773	-3.48957	2.80518	-0.108847	2.9983	0
0.4780	-3.48957	2.80518	-1.32991	2.9983	0
0.4787	-3.48957	2.80518	0.806456	1.47224	0
0.4793	-3.48957	2.80518	1.41699	1.16764	0
0.4800	-3.48957	2.80518	2.33229	5.13458	0
0.4807	-3.48957	2.80518	2.02752	3.30392	0
0.4813	-3.48957	2.80518	-0.413618	0.862024	0
0.4820	-3.48957	2.80518	-0.108847	2.08246	0
0.4827	-3.48957	2.80518	0.195924	2.9983	0
0.4833	-3.48957	2.80518	-1.63468	2.08246	0
0.4840	-3.48957	2.80518	-2.24521	3.30392	0
0.4847	-3.48957	2.80518	-1.32991	5.13458	0
0.4853	-3.48957	2.80518	0.195924	2.38808	0
0.4860	-3.48957	2.80518	1.11222	-2.80031	0
0.4867	-3.48957	2.80518	-1.93945	-4.32535	0
0.4873	-3.48957	2.80518	-4.99211	-2.18907	0
0.4880	-3.48957	2.80518	-1.93945	-0.664033	0
0.4887	-3.48957	2.80518	0.806456	0.251804	0
0.4893	-3.48957	2.80518	-1.32991	-0.0527977	0
0.4900	-3.48957	2.80518	-1.93945	-1.88447	0
0.4907	-3.48957	2.80518	1.41699	-4.63097	0
0.4913	-3.48957	2.80518	2.63805	-5.24119	0
0.4920	-3.79356	-14.8965	1.41699	-5.24119	0
0.4927	-5.62579	-9.09834	-0.108847	-6.76724	0
0.4933	-3.79356	-4.51788	-0.413618	-8.90352	0
0.4940	-3.79356	-8.79108	0.501685	-7.68308	0
0.4947	-3.48957	-13.6731	-0.413618	-4.32535	0
0.4953	0.47888	-15.5053	-1.32991	-3.41053	0
0.4960	0.782864	-19.7785	0.501685	-2.49469	0
0.4967	-2.57346	-21.9123	1.41699	-1.57885	0
0.4973	-1.35336	-18.8624	-0.108847	-3.71513	0
0.4980	2.00297	-19.1697	-1.02415	-5.24119	0
0.4987	0.170731	-19.4713	-0.108847	-1.27425	0
0.4993	-2.57346	-15.198	0.501685	-0.0527977	0
0.5000	-4.40569	-13.9804	0.501685	-2.80031	0
0.5007	-6.23793	-14.5892	0.195924	-2.80031	0
0.5013	-6.54191	-10.6233	0.195924	-1.57885	0
0.5020	-6.54191	-6.65732	-1.02415	-2.49469	0
0.5027	-5.92978	-4.82514	-1.02415	-0.664033	0
0.5033	-6.23793	-1.77529	0.806456	1.77786	0
0.5040	-10.5104	0.665732	1.41699	2.08246	0
0.5047	-12.9506	0.665732	-0.413618	3.30392	0
0.5053	-8.67813	1.58183	-1.32991	5.44019	0
0.5060	-3.48957	5.2462	-1.63468	2.08246	0
0.5067	0.47888	10.7371	-1.63468	-2.49469	0
0.5073	6.2754	15.9264	-0.719379	-1.57885	0
0.5080	8.41162	17.4513	-0.719379	0.862024	0
0.5087	6.57939	15.0103	-2.54999	-0.0527977	0
0.5093	5.97142	12.2677	-3.46529	-1.57885	0
0.5100	4.75132	10.7371	-3.46529	-1.88447	0
0.5107	1.08685	8.29605	-2.54999	-3.41053	0
0.5113	0.782864	7.07839	-2.54999	-4.02075	0
0.5120	-0.741222	11.3516	-4.07582	-0.664033	0
0.5127	-6.23793	15.0103	-2.24521	2.38808	0
0.5133	-9.89823	10.7371	0.806456	2.08246	0
0.5140	-10.5104	4.33011	-0.413618	2.38808	0
0.5147	-9.89823	0.0569002	-1.32991	3.91414	0
0.5153	-7.14988	-5.74123	2.33229	3.60852	0
0.5160	-6.23793	-1.77529	3.24759	2.9983	0
0.5167	-6.23793	-1.77529	0.806456	0.862024	0
0.5173	-6.23793	-1.77529	-0.413618	-1.57885	0
0.5180	-6.23793	-1.77529	-2.24521	0.251804	0
0.5187	-6.23793	-1.77529	-3.77105	4.82997	0
0.5193	-6.23793	-1.77529	-2.24521	7.27085	0
0.5200	-6.23793	-1.77529	-1.93945	7.88107	0
0.5207	-6.23793	-1.77529	-2.54999	5.44019	0
0.5213	-6.23793	-1.77529	-1.32991	1.47224	0
0.5220	-6.23793	-1.77529	-1.32991	2.9983	0
0.5227	-6.23793	-1.77529	-2.24521	4.82997	0
0.5233	-6.23793	-1.77529	-1.32991	0.251804	0
0.5240	-6.23793	-1.77529	-1.32991	-2.80031	0
0.5247	-6.23793	-1.77529	-1.32991	-1.88447	0
0.5253	-6.23793	-1.77529	-0.719379	-2.49469	0
0.5260	-6.23793	-1.77529	-1.63468	-2.49469	0
0.5267	-6.23793	-1.77529	-2.24521	-0.0527977	0
0.5273	-6.23793	-1.77529	-0.108847	0.251804	0
0.5280	-8.98211	4.33011	2.02752	-1.57885	0
0.5287	-8.37414	5.2462	0.501685	-1.88447	0
0.5293	-8.67813	7.07839	-0.719379	-0.664033	0
0.5300	-9.2861	6.77112	0.501685	0.862024	0
0.5307	-8.37414	4.02284	-0.108847	0.251804	0
0.5313	-6.84589	3.72127	-1.93945	-1.57885	0
0.5320	-8.066	1.28025	-1.02415	0.862024	0
0.5327	-10.2022	-3.90904	-0.413618	2.6937	0
0.5333	-8.67813	-4.21631	-2.54999	-0.358415	0
0.5340	-5.32181	-2.69138	-2.24521	-0.664033	0
0.5347	-3.79356	-4.51788	0.501685	1.16764	0
0.5353	-1.65734	-6.35006	-1.32991	-0.968635	0
0.5360	2.91908	-5.74123	-4.07582	-1.57885	0
0.5367	6.57939	-3.90904	-2.85575	0.862024	0
0.5373	9.63172	0.364161	-0.413618	0.251804	0
0.5380	10.2439	5.2462	0.501685	0.251804	0
0.5387	7.80365	7.37996	-0.413618	2.08246	0
0.5393	5.66743	10.1282	-0.108847	0.557422	0
0.5400	5.66743	17.7586	1.41699	-0.664033	0
0.5407	5.66743	25.0816	1.41699	0.251804	0
0.5413	5.66743	27.2211	-1.32991	-1.27425	0
0.5420	5.66743	26.305	-1.32991	-3.10491	0
0.5427	5.66743	23.2494	-0.108847	-0.664033	0
0.5433	5.66743	15.3175	-2.85575	0.557422	0
0.5440	5.66743	6.46386	-4.07582	-0.0527977	0
0.5447	5.66743	1.28025	-1.32991	1.47224	0
0.5453	5.66743	2.49792	-0.413618	3.60852	0
0.5460	5.66743	8.91057	-1.32991	2.6937	0
0.5467	5.66743	10.1282	-1.02415	1.16764	0
0.5473	5.66743	9.82098	-1.32991	1.16764	0
0.5480	5.66743	18.0658	-1.32991	1.16764	0
0.5487	5.66743	23.5567	-0.108847	-2.49469	0
0.5493	5.66743	12.8765	-0.413618	-5.85141	0
0.5500	5.66743	-1.16076	-0.413618	-5.24119	0
0.5507	5.66743	-13.3715	2.02752	-2.80031	0
0.5513	5.66743	-30.4587	2.94282	-3.41053	0
0.5520	5.66743	-30.4587	2.33229	-4.02075	0
0.5527	5.66743	-30.4587	1.41699	-2.18907	0
0.5533	5.66743	-30.4587	-0.413618	-0.968635	0
0.5540	5.66743	-30.4587	-0.413618	-0.358415	0
0.5547	5.66743	-30.4587	1.11222	3.60852	0
0.5553	5.66743	-30.4587	-0.108847	4.82997	0
0.5560	5.66743	-30.4587	-1.63468	-0.664033	0
0.5567	5.66743	-30.4587	-0.719379	-4.02075	0
0.5573	5.66743	-30.4587	0.195924	-0.358415	0
0.5580	5.66743	-30.4587	-0.413618	2.08246	0
0.5587	5.66743	-30.4587	-1.32991	1.16764	0
0.5593	5.66743	-30.4587	-1.32991	1.47224	0
0.5600	5.66743	-30.4587	0.195924	2.08246	0
0.5607	5.66743	-30.4587	2.33229	-0.0527977	0
0.5613	5.66743	-30.4587	3.24759	-3.41053	0
0.5620	5.66743	-30.4587	3.24759	-3.41053	0
0.5627	5.66743	-30.4587	4.16389	0.251804	0
0.5633	5.66743	-30.4587	4.16389	1.77786	0
0.5640	-13.5585	-4.82514	2.33229	0.251804	0
0.5647	-8.98211	-7.26616	-0.413618	-0.358415	0
0.5653	-6.23793	-7.57342	-1.63468	0.251804	0
0.5660	-2.57346	-6.65732	0.195924	-0.358415	0
0.5667	3.8352	-3.90904	2.94282	0.251804	0
0.5673	8.41162	-2.07686	1.72176	2.08246	0
0.5680	8.71561	-2.07686	-0.413618	3.60852	0
0.5687	9.93987	-1.16076	0.501685	4.21874	0
0.5693	12.0761	-1.46803	2.33229	2.6937	0
0.5700	12.6841	-6.65732	2.33229	1.16764	0
0.5707	13.2962	-8.18225	0.195924	1.77786	0
0.5713	15.7364	-2.99295	-0.719379	1.77786	0
0.5720	16.6525	0.665732	1.11222	1.16764	0
0.5727	14.8203	1.88909	2.02752	2.08246	0
0.5733	12.3801	3.11244	-1.32991	1.16764	0
0.5740	8.41162	2.49792	-3.46529	0.251804	0
0.5747	2.6151	3.11244	0.501685	1.16764	0
0.5753	-4.70968	4.93894	3.24759	0.251804	0
0.5760	-12.9506	4.33011	-0.108847	-1.27425	0
0.5767	-16.919	4.33011	-0.719379	-0.358415	0
0.5773	-14.1707	5.85503	2.33229	-0.968635	0
0.5780	-10.8143	4.33011	1.11222	-1.57885	0
0.5787	-8.37414	4.93894	-1.32991	0.251804	0
0.5793	-6.23793	11.0443	1.11222	-0.358415	0
0.5800	-5.92978	15.6191	2.63805	-2.49469	0
0.5807	-7.14988	14.0942	-0.413618	-1.57885	0
0.5813	-7.14988	12.5693	-1.32991	-0.968635	0
0.5820	-6.84589	11.9604	1.41699	-1.88447	0
0.5827	-2.87744	7.07839	1.41699	-0.664033	0
0.5833	4.44317	-0.551932	-2.24521	3.91414	0
0.5840	10.5478	-4.82514	-2.85575	5.74479	0
0.5847	12.0761	-5.74123	0.195924	1.77786	0
0.5853	9.02376	-7.57342	0.806456	-3.10491	0
0.5860	6.88754	-7.87499	0.501685	-3.10491	0
0.5867	7.49551	-5.1324	3.24759	-1.88447	0
0.5873	4.13918	-1.77529	5.38396	-2.80031	0
0.5880	4.13918	0.364161	3.55336	-3.10491	0
0.5887	4.13918	1.28025	2.33229	-3.41053	0
0.5893	4.13918	2.19635	2.33229	-3.41053	0
0.5900	4.13918	3.41401	1.11222	-0.0527977	0
0.5907	4.13918	4.63737	-0.108847	2.38808	0
0.5913	4.13918	5.85503	-0.108847	1.16764	0
0.5920	4.13918	7.07839	-0.108847	0.557422	0
0.5927	4.13918	6.46386	0.501685	0.862024	0
0.5933	4.13918	4.63737	1.11222	-0.0527977	0
0.5940	4.13918	3.41401	-0.108847	1.77786	0
0.5947	4.13918	0.665732	-1.32991	4.82997	0
0.5953	4.13918	-2.99295	-1.32991	3.91414	0
0.5960	4.13918	-4.51788	-0.108847	2.38808	0
0.5967	4.13918	-5.74123	1.41699	2.6937	0
0.5973	4.13918	-8.18225	0.195924	1.47224	0
0.5980	4.13918	-6.65732	-2.24521	-0.358415	0
0.5987	4.13918	-2.99295	-1.63468	-0.664033	0
0.5993	4.13918	-2.07686	-0.413618	-0.664033	0
0.6000	4.13918	-2.07686	-0.413618	-0.358415	0
0.6007	4.13918	-2.07686	-1.02415	0.557422	0
0.6013	4.13918	-2.07686	-1.32991	-0.664033	0
0.6020	4.13918	-2.07686	-1.32991	-2.18907	0
0.6027	4.13918	-2.07686	-0.413618	-1.27425	0
0.6033	4.13918	-2.07686	0.501685	-0.0527977	0
0.6040	4.13918	-2.07686	0.501685	-0.968635	0
0.6047	4.13918	-2.07686	0.501685	-1.57885	0
0.6053	4.13918	-2.07686	1.11222	-0.664033	0
0.6060	4.13918	-2.07686	3.85813	-0.0527977	0
0.6067	4.13918	-2.07686	3.24759	0.251804	0
0.6073	4.13918	-2.07686	-2.54999	-0.0527977	0
0.6080	4.13918	-2.07686	-4.07582	0.251804	0
0.6087	4.13918	-2.07686	0.501685	1.47224	0
0.6093	4.13918	-2.07686	1.72176	-0.358415	0
0.6100	4.13918	-2.07686	-1.02415	-3.41053	0
0.6107	4.13918	-2.07686	0.501685	-2.49469	0
0.6113	4.13918	-2.07686	4.16389	-0.358415	0
0.6120	-8.066	0.665732	2.63805	-1.57885	0
0.6127	-6.23793	6.16229	-1.32991	-3.41053	0
0.6133	-3.79356	8.60331	-1.93945	-2.49469	0
0.6140	-4.40569	1.58183	0.501685	-1.27425	0
0.6147	-8.066	-5.1324	2.33229	-0.664033	0
0.6153	-8.066	-10.316	1.11222	1.16764	0
0.6160	-3.79356	-13.0643	-0.413618	4.52436	0
0.6167	-0.741222	-10.6233	-0.413618	3.91414	0
0.6173	0.170731	-11.2321	0.501685	-0.0527977	0
0.6180	-0.741222	-18.5552	-0.108847	-0.968635	0
0.6187	-3.79356	-21.9123	0.501685	0.557422	0
0.6193	-5.62579	-20.0858	1.41699	-1.57885	0
0.6200	-4.10171	-21.3034	-1.32991	-4.63097	0
0.6207	-1.96549	-23.7445	-3.77105	-5.5468	0
0.6213	1.08685	-22.8284	-3.16052	-5.5468	0
0.6220	7.80365	-20.0858	-2.24521	-4.32535	0
0.6227	12.3801	-15.8126	-1.02415	-4.02075	0
0.6233	11.7679	-11.5394	1.72176	-5.24119	0
0.6240	11.7679	-11.5394	1.11222	-4.02075	0
0.6247	11.7679	-11.5394	-1.02415	-1.27425	0
0.6253	11.7679	-11.5394	1.11222	-2.18907	0
0.6260	11.7679	-11.5394	2.02752	-4.93658	0
0.6267	11.7679	-11.5394	-2.24521	-4.32535	0
0.6273	11.7679	-11.5394	-4.38158	-1.88447	0
0.6280	11.7679	-11.5394	-2.24521	0.251804	0
0.6287	11.7679	-11.5394	-0.719379	0.557422	0
0.6293	11.7679	-11.5394	-1.32991	0.557422	0
0.6300	11.7679	-11.5394	0.195924	2.6937	0
0.6307	11.7679	-11.5394	1.41699	2.9983	0
0.6313	11.7679	-11.5394	-0.413618	0.251804	0
0.6320	11.7679	-11.5394	-2.24521	-1.27425	0
0.6327	11.7679	-11.5394	-1.02415	-0.358415	0
0.6333	11.7679	-11.5394	-0.108847	0.251804	0
0.6340	11.7679	-11.5394	-1.02415	1.16764	0
0.6347	11.7679	-11.5394	0.501685	2.08246	0
0.6353	11.7679	-11.5394	3.24759	1.77786	0
0.6360	11.7679	-11.5394	1.41699	2.38808	0
0.6367	11.7679	-11.5394	-1.02415	3.60852	0
0.6373	11.7679	-11.5394	-1.63468	1.77786	0
0.6380	11.7679	-11.5394	-3.46529	0.251804	0
0.6387	11.7679	-11.5394	-3.46529	1.77786	0
0.6393	11.7679	-11.5394	-0.413618	1.77786	0
0.6400	11.7679	-11.5394	-0.413618	0.251804	0
0.6407	11.7679	-11.5394	-2.54999	1.16764	0
0.6413	11.7679	-11.5394	-1.32991	2.08246	0
0.6420	11.7679	-11.5394	0.501685	2.38808	0
0.6427	11.7679	-11.5394	-0.413618	2.6937	0
0.6433	11.7679	-11.5394	-3.46529	1.16764	0
0.6440	11.7679	-11.5394	-4.38158	-0.968635	0
0.6447	11.7679	-11.5394	-2.24521	0.251804	0
0.6453	11.7679	-11.5394	-0.413618	1.16764	0
0.6460	11.7679	-11.5394	-0.719379	-0.0527977	0
0.6467	11.7679	-11.5394	1.72176	0.251804	0
0.6473	11.7679	-11.5394	5.07919	-0.0527977	0
0.6480	-12.3384	22.3333	3.24759	-0.968635	0
0.6487	-8.066	19.8923	-0.719379	-0.968635	0
0.6493	-4.70968	14.4014	-0.413618	-1.57885	0
0.6500	-4.40569	8.91057	-0.108847	-3.10491	0
0.6507	-5.32181	6.16229	-1.93945	-2.49469	0
0.6513	-1.96549	7.99448	-0.719379	-2.18907	0
0.6520	3.53122	9.5194	1.72176	-1.57885	0
0.6527	3.8352	4.93894	0.195924	2.38808	0
0.6533	2.91908	-2.07686	-1.93945	4.52436	0
0.6540	6.88754	-7.57342	-0.413618	1.77786	0
0.6547	12.0761	-13.9804	-0.413618	0.251804	0
0.6553	12.988	-21.3034	-0.719379	-0.664033	0
0.6560	11.16	-25.5766	1.11222	-3.71513	0
0.6567	9.32774	-27.4088	1.41699	-5.5468	0
0.6573	10.2439	-27.1016	-0.413618	-7.07184	0
0.6580	9.32774	-23.1356	0.806456	-9.51374	0
0.6587	2.91908	-16.7287	1.41699	-7.07184	0
0.6593	-3.48957	-13.0643	-0.413618	-1.88447	0
0.6600	-3.79356	-13.3715	2.02752	-1.88447	0
0.6607	-0.437238	-14.8965	2.94282	-2.49469	0
0.6613	3.22307	-15.8126	-2.24521	0.251804	0
0.6620	4.75132	-14.8965	-2.85575	1.16764	0
0.6627	5.0553	-15.8126	-0.413618	1.16764	0
0.6633	5.66743	-19.1697	-2.85575	1.47224	0
0.6640	3.53122	-17.0302	-4.07582	-0.664033	0
0.6647	0.170731	-5.74123	0.501685	-2.18907	0
0.6653	-0.741222	4.33011	2.63805	-0.664033	0
0.6660	-1.35336	4.02284	0.501685	-0.664033	0
0.6667	-3.48957	-0.244671	-1.02415	-2.49469	0
0.6673	-3.48957	-2.07686	0.501685	-2.49469	0
0.6680	0.170731	-3.90904	2.33229	-3.41053	0
0.6687	3.8352	-7.26616	2.33229	-4.32535	0
0.6693	4.75132	-9.39991	1.41699	-1.57885	0
0.6700	3.53122	-10.0144	2.02752	1.16764	0
0.6707	1.395	-11.2321	1.72176	-0.358415	0
0.6713	-1.65734	-13.9804	1.72176	-1.57885	0
0.6720	-6.54191	-13.0643	2.33229	-1.27425	0
0.6727	-10.8143	-13.0643	0.806456	-1.57885	0
0.6733	-11.1183	-13.0643	0.501685	-0.664033	0
0.6740	-10.8143	-13.0643	1.41699	0.557422	0
0.6747	-11.7305	-13.0643	-0.413618	-0.664033	0
0.6753	-9.59425	-13.0643	0.501685	0.251804	0
0.6760	-6.23793	-13.0643	4.16389	4.82997	0
0.6767	-3.48957	-13.0643	2.02752	5.74479	0
0.6773	0.170731	-13.0643	-0.719379	3.91414	0
0.6780	-0.741222	-13.0643	1.11222	5.74479	0
0.6787	-7.45803	-13.0643	0.195924	5.74479	0
0.6793	-8.98211	-13.0643	-0.413618	1.16764	0
0.6800	-5.92978	-13.0643	2.33229	-0.358415	0
0.6807	-5.62579	-13.0643	1.72176	1.16764	0
0.6813	-4.40569	-13.0643	0.501685	0.862024	0
0.6820	-3.18559	-13.0643	3.85813	1.16764	0
0.6827	-6.23793	-13.0643	3.85813	2.9983	0
0.6833	-5.32181	-13.0643	1.11222	2.6937	0
0.6840	-2.26947	9.82098	1.41699	2.38808	0
0.6847	-7.76201	10.7371	0.501685	2.6937	0
0.6853	-13.2546	12.2677	-1.93945	1.16764	0
0.6860	-11.7305	10.7371	-0.413618	2.08246	0
0.6867	-10.8143	5.85503	0.501685	3.91414	0
0.6873	-9.89823	2.49792	-0.413618	2.08246	0
0.6880	-8.066	7.68722	-0.413618	0.251804	0
0.6887	-10.5104	12.5693	-1.02415	2.08246	0
0.6893	-11.7305	9.21214	-2.24521	0.557422	0
0.6900	-10.8143	8.60331	-2.24521	-1.57885	0
0.6907	-12.6466	16.2336	-1.32991	2.08246	0
0.6913	-13.5585	20.1996	-0.108847	5.74479	0
0.6920	-12.0344	18.9762	0.501685	3.91414	0
0.6927	-11.4223	17.4513	-1.32991	1.16764	0
0.6933	-8.37414	11.9604	-2.54999	-0.0527977	0
0.6940	-6.23793	2.19635	-1.32991	-0.664033	0
0.6947	-9.59425	-7.26616	0.195924	1.16764	0
0.6953	-11.4223	-13.0643	0.501685	2.6937	0
0.6960	-8.066	-11.5394	0.501685	0.557422	0
0.6967	-5.92978	-7.26616	0.195924	-1.57885	0
0.6973	-3.79356	-8.79108	0.195924	-1.57885	0
0.6980	0.782864	-13.0643	-1.32991	-1.57885	0
0.6987	3.8352	-12.757	-3.46529	-0.0527977	0
0.6993	5.35929	-12.4555	-3.16052	1.16764	0
0.7000	6.57939	-14.5892	-2.24521	-1.88447	0
0.7007	5.0553	-16.7287	-2.24521	-3.10491	0
0.7013	4.13918	-17.3375	-2.24521	1.77786	0
0.7020	5.0553	-15.8126	-4.07582	2.38808	0
0.7027	5.97142	-14.2876	-4.99211	-2.49469	0
0.7033	7.19152	-16.7287	-1.32991	-4.02075	0
0.7040	7.19152	-17.9463	1.11222	-2.80031	0
0.7047	4.44317	-15.8126	-3.16052	-1.57885	0
0.7053	3.8352	-13.0643	-4.38158	1.16764	0
0.7060	9.02376	-10.316	-1.02415	1.16764	0
0.7067	12.988	-9.39991	-0.413618	-3.41053	0
0.7073	14.5163	-10.316	0.195924	-3.10491	0
0.7080	-11.4223	-13.0643	1.41699	-0.358415	0
0.7087	-11.4223	-13.0643	-0.719379	-2.80031	0
0.7093	-11.4223	-13.0643	-3.16052	-3.41053	0
0.7100	-11.4223	-13.0643	-2.85575	0.251804	0
0.7107	-11.4223	-13.0643	-3.46529	-0.664033	0
0.7113	-11.4223	-13.0643	-4.07582	-2.49469	0
0.7120	-11.4223	-13.0643	-2.85575	-0.664033	0
0.7127	-11.4223	-13.0643	-2.54999	0.251804	0
0.7133	-11.4223	-13.0643	-3.77105	-0.664033	0
0.7140	-11.4223	-13.0643	-4.99211	0.557422	0
0.7147	-11.4223	-13.0643	-6.51795	1.16764	0
0.7153	-11.4223	-13.0643	-5.90742	-2.49469	0
0.7160	-11.4223	-13.0643	-3.16052	-5.24119	0
0.7167	-11.4223	-13.0643	-1.93945	-4.32535	0
0.7173	-11.4223	-13.0643	-1.32991	-3.41053	0
0.7180	-11.4223	-13.0643	-1.32991	-3.41053	0
0.7187	-11.4223	-13.0643	-1.02415	-1.88447	0
0.7193	-11.4223	-13.0643	2.02752	-0.664033	0
0.7200	5.35929	-13.0643	2.33229	-1.57885	0
0.7207	6.88754	-13.0643	-2.54999	-1.57885	0
0.7213	10.8518	-13.0643	-4.07582	1.47224	0
0.7220	14.8203	-13.0643	-2.24521	2.38808	0
0.7227	15.7364	-13.0643	-3.77105	-0.968635	0
0.7233	13.6002	-13.0643	-4.99211	-1.57885	0
0.7240	11.464	-13.0643	-4.68635	2.9983	0
0.7247	10.5478	-13.0643	-6.21219	5.74479	0
0.7253	11.464	-13.0643	-6.51795	2.6937	0
0.7260	12.0761	-13.0643	-3.16052	0.251804	0
0.7267	9.02376	-13.0643	-2.24521	1.16764	0
0.7273	8.41162	-13.0643	-3.46529	2.08246	0
0.7280	12.0761	-13.0643	-3.16052	2.38808	0
0.7287	10.2439	-13.0643	-3.16052	1.77786	0
0.7293	4.75132	-13.0643	-3.77105	-0.0527977	0
0.7300	4.75132	-13.0643	-1.63468	0.251804	0
0.7307	6.57939	-13.0643	0.501685	2.6937	0
0.7313	2.30695	-13.0643	2.02752	3.60852	0
0.7320	-1.65734	-6.35006	1.41699	1.77786	0
0.7327	0.170731	-7.57342	-0.719379	-1.88447	0
0.7333	1.69898	-9.09834	-2.24521	-6.46163	0
0.7340	0.170731	-8.18225	-2.24521	-7.07184	0
0.7347	-1.35336	-9.70718	-2.85575	-4.02075	0
0.7353	-4.40569	-12.1482	-1.93945	-2.49469	0
0.7360	-5.92978	-8.79108	0.501685	-3.41053	0
0.7367	-5.01366	-3.90904	1.41699	-3.41053	0
0.7373	-7.14988	-4.82514	0.195924	-1.88447	0
0.7380	-11.1183	-7.57342	-1.32991	-0.0527977	0
0.7387	-12.6466	-7.57342	-0.413618	0.251804	0
0.7393	-14.4747	-4.82514	1.11222	1.16764	0
0.7400	-18.1391	-3.30021	-0.413618	3.91414	0
0.7407	-16.919	-3.90904	-1.32991	5.13458	0
0.7413	-12.6466	-3.90904	1.41699	3.30392	0
0.7420	-9.89823	-4.82514	2.63805	3.91414	0
0.7427	-7.14988	-8.18225	2.02752	7.57647	0
0.7433	-0.741222	-11.8466	4.77442	9.71274	0
0.7440	-0.741222	-11.8466	5.68972	9.40713	0
0.7447	-0.741222	-11.8466	1.72176	5.74479	0
0.7453	-0.741222	-11.8466	0.195924	-0.968635	0
0.7460	-0.741222	-11.8466	1.41699	-7.68308	0
0.7467	-0.741222	-11.8466	1.41699	-10.4296	0
0.7473	-0.741222	-11.8466	1.41699	-7.98768	0
0.7480	-0.741222	-11.8466	-0.719379	-4.32535	0
0.7487	-0.741222	-11.8466	-1.32991	-3.41053	0
0.7493	-0.741222	-11.8466	3.24759	-3.41053	0
0.7500	-0.741222	-11.8466	5.99449	-0.968635	0
0.7507	-0.741222	-11.8466	2.63805	-1.27425	0
0.7513	-0.741222	-11.8466	2.02752	-3.41053	0
0.7520	-0.741222	-11.8466	4.16389	-2.49469	0
0.7527	-0.741222	-11.8466	3.55336	-1.27425	0
0.7533	-0.741222	-11.8466	2.33229	-1.57885	0
0.7540	-0.741222	-11.8466	2.02752	-1.57885	0
0.7547	-0.741222	-11.8466	2.33229	-1.57885	0
0.7553	-0.741222	-11.8466	3.24759	-2.49469	0
0.7560	-0.741222	-11.8466	3.24759	-3.10491	0
0.7567	-0.741222	-11.8466	2.33229	-2.49469	0
0.7573	-0.741222	-11.8466	3.24759	-0.358415	0
0.7580	-0.741222	-11.8466	4.16389	1.16764	0
0.7587	-0.741222	-11.8466	1.41699	0.557422	0
0.7593	-0.741222	-11.8466	0.501685	1.16764	0
0.7600	-0.741222	-11.8466	2.02752	2.9983	0
0.7607	-0.741222	-11.8466	2.33229	2.08246	0
0.7613	-0.741222	-11.8466	1.41699	-1.57885	0
0.7620	-0.741222	-11.8466	2.33229	-1.88447	0
0.7627	-0.741222	-11.8466	2.63805	1.47224	0
0.7633	-0.741222	-11.8466	1.72176	2.08246	0
0.7640	-0.741222	-11.8466	1.72176	0.557422	0
0.7647	-0.741222	-11.8466	1.72176	1.77786	0
0.7653	-0.741222	-11.8466	1.41699	2.9983	0
0.7660	-0.741222	-11.8466	2.63805	3.30392	0
0.7667	-0.741222	-11.8466	4.77442	5.74479	0
0.7673	-0.741222	-11.8466	4.16389	7.88107	0
0.7680	-0.741222	-20.3873	2.94282	4.52436	0
0.7687	-0.741222	-17.6448	3.55336	1.77786	0
0.7693	-0.741222	-22.5268	2.63805	3.91414	0
0.7700	-0.741222	-28.0177	-1.32991	4.82997	0
0.7707	-0.741222	-23.4429	-2.85575	1.47224	0
0.7713	-0.741222	-18.2536	-0.719379	-1.88447	0
0.7720	-0.741222	-13.9804	0.501685	-2.18907	0
0.7727	-0.741222	-0.551932	-0.413618	-0.664033	0
0.7733	-0.741222	11.6532	-1.32991	0.862024	0
0.7740	-0.741222	11.9604	-0.108847	0.862024	0
0.7747	-0.741222	9.5194	0.806456	-0.358415	0
0.7753	-0.741222	7.07839	0.501685	-0.664033	0
0.7760	-0.741222	3.41401	0.501685	1.16764	0
0.7767	-0.741222	3.72127	-0.413618	3.30392	0
0.7773	-0.741222	7.68722	-1.93945	4.21874	0
0.7780	-0.741222	7.07839	-0.413618	3.30392	0
0.7787	-0.741222	2.80518	1.72176	2.08246	0
0.7793	-0.741222	-0.859193	2.94282	2.08246	0
0.7800	-19.0552	-5.1324	3.24759	1.77786	0
0.7807	-18.1391	-4.82514	0.195924	0.557422	0
0.7813	-16.3069	1.88909	-5.60166	1.16764	0
0.7820	-11.1183	4.33011	-4.99211	2.6937	0
0.7827	-7.14988	-0.859193	-0.413618	1.77786	0
0.7833	-6.23793	-7.26616	-0.719379	0.251804	0
0.7840	-0.741222	-13.0643	-3.16052	0.251804	0
0.7847	7.19152	-19.4713	-2.24521	-0.358415	0
0.7853	6.57939	-22.5268	-2.24521	-0.0527977	0
0.7860	2.91908	-20.3873	-1.63468	0.251804	0
0.7867	6.57939	-18.5552	1.11222	-1.57885	0
0.7873	9.93987	-19.4713	0.501685	-5.24119	0
0.7880	6.2754	-17.6448	-1.32991	-6.15702	0
0.7887	2.30695	-10.9305	-0.108847	-4.32535	0
0.7893	1.395	-5.74123	-0.108847	-3.41053	0
0.7900	0.170731	-2.99295	-1.93945	-4.32535	0
0.7907	-0.741222	0.665732	1.11222	-3.10491	0
0.7913	-1.65734	1.58183	4.16389	0.862024	0
0.7920	-5.32181	0.364161	1.41699	-0.664033	0
0.7927	-9.59425	1.88909	-3.16052	-6.15702	0
0.7933	-10.5104	2.49792	-3.77105	-4.32535	0
0.7940	-8.37414	-3.90904	-0.719379	1.16764	0
0.7947	-5.32181	-12.757	0.806456	-0.358415	0
0.7953	-3.79356	-19.4713	-1.32991	-2.49469	0
0.7960	-4.70968	-22.8284	-2.85575	0.251804	0
0.7967	-5.62579	-19.1697	-0.108847	-0.0527977	0
0.7973	-5.01366	-13.0643	0.501685	-0.664033	0
0.7980	-5.32181	-11.8466	-2.24521	2.9983	0
0.7987	-6.23793	-11.2321	-1.32991	4.52436	0
0.7993	-3.18559	-7.87499	0.501685	2.08246	0
0.8000	0.782864	-4.82514	-0.108847	2.38808	0
0.8007	-0.741222	-2.07686	0.195924	3.60852	0
0.8013	-5.01366	1.58183	1.72176	-0.358415	0
0.8020	-5.32181	2.49792	0.806456	-3.71513	0
0.8027	-2.87744	4.02284	1.41699	-2.49469	0
0.8033	-2.57346	9.82098	3.55336	-0.664033	0
0.8040	-3.48957	-0.859193	2.33229	-0.968635	0
0.8047	-0.741222	-0.859193	-1.32991	0.251804	0
0.8053	1.395	-0.859193	-2.24521	2.08246	0
0.8060	0.170731	-0.859193	-1.93945	0.251804	0
0.8067	0.170731	-0.859193	-1.63468	-3.10491	0
0.8073	2.91908	-0.859193	-0.413618	-4.02075	0
0.8080	4.13918	-0.859193	0.806456	-2.18907	0
0.8087	1.69898	-0.859193	-0.108847	-0.664033	0
0.8093	0.170731	-0.859193	-2.24521	0.251804	0
0.8100	1.69898	-0.859193	-2.85575	2.08246	0
0.8107	1.08685	-0.859193	-0.719379	1.77786	0
0.8113	-3.18559	-0.859193	0.195924	-1.57885	0
0.8120	-4.40569	-0.859193	-0.719379	-3.41053	0
0.8127	-1.65734	-0.859193	-0.719379	-1.27425	0
0.8133	-1.35336	-0.859193	0.806456	-0.664033	0
0.8140	-0.741222	-0.859193	2.02752	-2.80031	0
0.8147	3.53122	-0.859193	1.72176	-4.32535	0
0.8153	6.57939	-0.859193	1.41699	-5.24119	0
0.8160	4.75132	11.6532	2.02752	-5.24119	0
0.8167	3.53122	6.46386	2.33229	-2.18907	0
0.8173	5.0553	2.19635	0.195924	-0.358415	0
0.8180	6.57939	0.665732	-2.24521	0.251804	0
0.8187	6.57939	-0.244671	-1.32991	3.30392	0
0.8193	7.19152	-2.07686	-1.32991	3.91414	0
0.8200	10.2439	-3.60178	-3.16052	-0.358415	0
0.8207	11.7679	-7.26616	-1.32991	-0.968635	0
0.8213	10.2439	-12.1482	1.11222	2.08246	0
0.8220	8.71561	-16.4214	-0.413618	2.08246	0
0.8227	9.02376	-20.6946	-2.85575	2.6937	0
0.8233	8.71561	-24.0517	-2.24521	6.05041	0
0.8240	7.80365	-24.6605	-1.02415	6.35501	0
0.8247	5.66743	-24.9678	0.195924	5.44019	0
0.8253	3.22307	-24.0517	0.501685	5.74479	0
0.8260	2.91908	-19.1697	0.501685	3.60852	0
0.8267	2.30695	-12.757	2.02752	0.251804	0
0.8273	2.00297	-9.39991	5.07919	-0.664033	0
0.8280	3.53122	-7.57342	4.16389	0.557422	0
0.8287	2.00297	-4.51788	-0.719379	1.16764	0
0.8293	-3.18559	-0.551932	-2.24521	1.16764	0
0.8300	-4.70968	1.58183	0.501685	1.16764	0
0.8307	-3.79356	-0.244671	0.806456	2.6937	0
0.8313	-6.84589	-2.38412	-1.93945	4.82997	0
0.8320	-9.89823	-3.30021	-2.85575	4.21874	0
0.8327	-8.98211	-5.74123	-1.32991	2.08246	0
0.8333	-8.066	-6.35006	-0.719379	1.16764	0
0.8340	-7.14988	-0.859193	-3.16052	0.862024	0
0.8347	-6.54191	3.72127	-4.38158	0.862024	0
0.8353	-5.92978	4.93894	-1.93945	0.862024	0
0.8360	-4.40569	7.68722	0.195924	1.16764	0
0.8367	-5.32181	8.29605	-0.413618	3.91414	0
0.8373	-8.67813	5.85503	-1.93945	6.35501	0
0.8380	-8.98211	6.46386	-1.32991	5.44019	0
0.8387	-7.14988	9.21214	2.02752	2.6937	0
0.8393	-9.89823	7.07839	6.30025	1.16764	0
0.8400	-14.4747	4.02284	5.99449	-0.968635	0
0.8407	-16.919	5.2462	0.806456	-5.85141	0
0.8413	-17.527	5.2462	-0.719379	-7.98768	0
0.8420	-15.0868	2.49792	2.02752	-6.15702	0
0.8427	-11.4223	2.49792	0.501685	-4.32535	0
0.8433	-10.2022	4.63737	-2.24521	-1.88447	0
0.8440	-9.2861	4.33011	-0.719379	2.38808	0
0.8447	-7.14988	4.02284	-0.719379	2.38808	0
0.8453	-7.45803	4.33011	-3.46529	-0.664033	0
0.8460	-8.37414	3.11244	-2.54999	1.77786	0
0.8467	-5.01366	4.02284	0.501685	5.74479	0
0.8473	0.170731	7.37996	0.806456	3.30392	0
0.8480	3.53122	7.99448	-0.413618	0.862024	0
0.8487	6.57939	7.68722	-0.719379	0.862024	0
0.8493	9.63172	6.46386	0.501685	-1.57885	0
0.8500	10.5478	-0.244671	1.72176	-0.968635	0
0.8507	11.7679	-6.65732	1.41699	2.9983	0
0.8513	12.3801	-5.74123	1.11222	1.16764	0
0.8520	9.32774	-2.07686	-0.413618	-3.41053	0
0.8527	4.44317	-0.551932	-1.32991	-4.32535	0
0.8533	-0.741222	-1.16076	-0.413618	-6.15702	0
0.8540	-6.54191	-4.21631	0.195924	-7.07184	0
0.8547	-9.89823	-4.82514	-1.63468	-4.02075	0
0.8553	-9.59425	-2.99295	-1.63468	-2.18907	0
0.8560	-11.1183	-3.90904	-0.719379	-2.49469	0
0.8567	-16.919	-6.65732	-1.32991	-0.664033	0
0.8573	-20.8833	-7.26616	-1.93945	-2.49469	0
0.8580	-19.0552	-6.9589	-1.32991	-5.5468	0
0.8587	-13.2546	-6.65732	-1.32991	-0.664033	0
0.8593	-9.2861	-5.1324	-1.32991	3.60852	0
0.8600	-8.98211	-0.551932	-1.32991	-0.664033	0
0.8607	-5.01366	4.33011	-1.63468	-1.88447	0
0.8613	2.30695	3.41401	-1.32991	-0.358415	0
0.8620	6.57939	0.364161	-1.32991	-2.18907	0
0.8627	9.02376	4.63737	-0.719379	-2.49469	0
0.8633	10.5478	15.3175	2.33229	-1.27425	0
0.8640	6.88754	20.8084	4.16389	-3.71513	0
0.8647	1.69898	18.0658	1.11222	-4.32535	0
0.8653	2.6151	12.5693	-1.32991	-1.57885	0
0.8660	4.75132	11.6532	0.501685	-1.57885	0
0.8667	3.8352	13.4853	0.806456	-1.57885	0
0.8673	2.91908	11.9604	-1.93945	0.251804	0
0.8680	3.8352	6.16229	-0.719379	-1.27425	0
0.8687	4.13918	-0.859193	1.72176	-2.49469	0
0.8693	2.30695	-7.57342	-0.413618	0.251804	0
0.8700	-1.96549	-15.8126	-3.16052	0.557422	0
0.8707	-4.40569	-23.7445	-2.24521	-0.664033	0
0.8713	-1.65734	-28.9338	-0.413618	0.251804	0
0.8720	0.47888	-31.0675	1.41699	3.60852	0
0.8727	-0.437238	-32.8997	2.02752	4.82997	0
0.8733	1.08685	-33.8158	-0.413618	1.77786	0
0.8740	4.75132	-29.5426	-2.24521	-0.664033	0
0.8747	3.53122	-23.1356	-1.32991	2.9983	0
0.8753	-0.437238	-16.4214	0.195924	5.74479	0
0.8760	-0.437238	-11.2321	1.72176	1.47224	0
0.8767	0.47888	-9.70718	1.11222	-1.57885	0
0.8773	-1.65734	-10.316	-2.24521	1.16764	0
0.8780	-3.48957	-8.48951	-3.77105	3.91414	0
0.8787	-3.18559	-7.87499	-2.24521	3.60852	0
0.8793	-2.26947	-9.39991	-1.32991	2.08246	0
0.8800	-1.35336	-4.82514	-0.413618	-0.0527977	0
0.8807	0.170731	4.02284	1.41699	0.251804	0
0.8813	2.30695	8.60331	0.806456	1.16764	0
0.8820	4.75132	9.21214	0.195924	-0.968635	0
0.8827	2.91908	7.99448	1.41699	0.251804	0
0.8833	1.395	4.63737	1.41699	4.52436	0
0.8840	4.75132	2.49792	0.806456	1.47224	0
0.8847	9.02376	1.88909	1.41699	-4.32535	0
0.8853	11.7679	-0.244671	2.94282	-2.49469	0
0.8860	15.4324	-2.07686	1.41699	1.16764	0
0.8867	15.7364	-0.244671	0.501685	1.16764	0
0.8873	11.16	3.41401	4.77442	-0.358415	0
0.8880	7.80365	6.16229	6.60503	-1.57885	0
0.8887	3.53122	9.5194	1.72176	-2.18907	0
0.8893	-1.35336	11.9604	0.806456	-0.664033	0
0.8900	-1.65734	11.6532	4.46866	2.08246	0
0.8907	-2.57346	10.4355	2.94282	2.08246	0
0.8913	-10.5104	7.99448	0.806456	-0.664033	0
0.8920	-13.8667	4.33011	3.24759	-1.27425	0
0.8927	-7.14988	0.665732	2.94282	0.251804	0
0.8933	-3.48957	3.41401	-0.413618	0.251804	0
0.8940	-6.23793	13.1781	1.11222	-0.664033	0
0.8947	-6.54191	22.9479	3.55336	-0.0527977	0
0.8953	-2.57346	24.4728	3.55336	-0.664033	0
0.8960	2.30695	16.5352	2.94282	-2.49469	0
0.8967	5.97142	8.91057	1.72176	-0.664033	0
0.8973	9.02376	5.85503	1.11222	2.6937	0
0.8980	11.16	3.11244	-0.413618	2.9983	0
0.8987	12.6841	-2.07686	-0.108847	2.08246	0
0.8993	12.6841	-5.74123	3.24759	1.16764	0
0.9000	8.41162	-7.57342	3.24759	0.557422	0
0.9007	2.91908	-13.0643	-2.24521	0.251804	0
0.9013	0.47888	-18.5552	-2.24521	-0.0527977	0
0.9020	0.170731	-21.6107	1.41699	-0.358415	0
0.9027	-1.65734	-26.4927	0.195924	1.16764	0
0.9033	-2.57346	-28.6265	-1.32991	2.38808	0
0.9040	-2.26947	-23.4429	-1.02415	0.557422	0
0.9047	-4.10171	-20.3873	-1.32991	-1.57885	0
0.9053	-6.54191	-22.2195	0.195924	-1.27425	0
0.9060	-8.066	-21.3034	1.72176	-1.57885	0
0.9067	-9.89823	-20.0858	1.11222	-4.32535	0
0.9073	-11.7305	-22.5268	-0.108847	-4.02075	0
0.9080	-11.1183	-22.8284	-1.32991	-1.88447	0
0.9087	-6.23793	-19.4713	-1.32991	-1.57885	0
0.9093	-0.133253	-15.8126	0.806456	-0.358415	0
0.9100	4.13918	-9.09834	0.806456	0.557422	0
0.9107	7.49551	-0.859193	-0.413618	-0.0527977	0
0.9113	10.2439	1.28025	2.02752	0.862024	0
0.9120	9.32774	-1.16076	3.24759	2.38808	0
0.9127	8.10764	-3.60178	0.501685	-1.27425	0
0.9133	10.5478	-4.82514	-0.413618	-4.63097	0
0.9140	15.1243	-2.07686	-0.413618	-2.18907	0
0.9147	18.4847	2.80518	-1.32991	-0.0527977	0
0.9153	20.3128	2.49792	-2.24521	-2.18907	0
0.9160	20.925	4.02284	-3.46529	-3.41053	0
0.9167	19.4009	16.8425	-3.16052	-1.88447	0
0.9173	14.5163	29.6621	-0.413618	0.557422	0
0.9180	9.02376	29.6621	-1.02415	2.38808	0
0.9187	6.57939	26.305	-2.85575	2.9983	0
0.9193	3.8352	23.5567	-1.32991	3.30392	0
0.9200	-3.18559	15.3175	-1.32991	3.91414	0
0.9207	-8.67813	4.93894	-2.85575	3.91414	0
0.9213	-10.8143	-2.38412	-1.32991	2.6937	0
0.9220	-17.223	-11.8466	-2.54999	-0.358415	0
0.9227	-25.1557	-22.5268	-3.77105	-3.41053	0
0.9233	-26.3759	-29.8498	0.501685	-3.10491	0
0.9240	-0.437238	-16.4214	2.02752	0.557422	0
0.9247	-0.437238	-16.4214	-1.63468	2.08246	0
0.9253	-0.437238	-16.4214	-1.93945	0.251804	0
0.9260	-0.437238	-16.4214	-1.32991	-1.27425	0
0.9267	-0.437238	-16.4214	-3.77105	-0.0527977	0
0.9273	-0.437238	-16.4214	-4.07582	0.251804	0
0.9280	-0.437238	-16.4214	-3.46529	-1.27425	0
0.9287	-0.437238	-16.4214	-4.38158	-0.664033	0
0.9293	-0.437238	-16.4214	-2.85575	-1.88447	0
0.9300	-0.437238	-16.4214	-0.108847	-4.63097	0
0.9307	-0.437238	-16.4214	-0.719379	-3.41053	0
0.9313	-0.437238	-16.4214	-1.93945	-0.664033	0
0.9320	-0.437238	-16.4214	-1.32991	-2.18907	0
0.9327	-0.437238	-16.4214	-2.24521	-2.18907	0
0.9333	-0.437238	-16.4214	-4.07582	-0.358415	0
0.9340	-0.437238	-16.4214	-4.38158	-1.57885	0
0.9347	-0.437238	-16.4214	-3.16052	-1.57885	0
0.9353	-0.437238	-16.4214	-1.63468	0.251804	0
0.9360	1.69898	10.1282	-1.02415	-0.664033	0
0.9367	-0.437238	13.4853	-2.24521	0.862024	0
0.9373	-4.40569	15.0103	-2.85575	4.82997	0
0.9380	-4.10171	15.9264	-1.93945	5.13458	0
0.9387	-0.741222	15.6191	-2.85575	4.82997	0
0.9393	0.47888	11.9604	-4.68635	4.52436	0
0.9400	-0.741222	9.82098	-1.93945	2.9983	0
0.9407	-1.65734	11.6532	1.41699	2.9983	0
0.9413	-2.26947	12.2677	-0.108847	2.38808	0
0.9420	-1.35336	9.5194	-1.32991	-0.968635	0
0.9427	-1.65734	3.41401	0.195924	1.16764	0
0.9433	-7.14988	-3.60178	0.195924	6.35501	0
0.9440	-9.89823	-5.1324	1.11222	4.21874	0
0.9447	-6.84589	-2.69138	3.85813	0.557422	0
0.9453	-6.23793	-6.35006	0.806456	-0.358415	0
0.9460	-9.89823	-12.4555	-3.16052	-3.10491	0
0.9467	-10.8143	-13.3715	1.11222	-6.15702	0
0.9473	-8.98211	-14.5892	5.68972	-7.98768	0
0.9480	-7.14988	-18.2536	3.24759	-7.98768	0
0.9487	-5.32181	-16.1141	0.195924	-6.15702	0
0.9493	-5.32181	-11.5394	-1.32991	-4.63097	0
0.9500	-4.70968	-10.0144	-3.46529	-4.32535	0
0.9507	-5.32181	-8.18225	-2.24521	-2.18907	0
0.9513	-8.37414	-6.0428	1.72176	0.557422	0
0.9520	-9.89823	-5.43397	0.806456	0.251804	0
0.9527	-9.89823	-2.99295	-2.24521	-0.358415	0
0.9533	-11.7305	-0.244671	-1.63468	-0.664033	0
0.9540	-12.6466	-0.859193	-0.413618	-0.664033	0
0.9547	-13.2546	1.58183	0.501685	-0.0527977	0
0.9553	-15.6948	8.29605	0.501685	-1.57885	0
0.9560	-11.1183	15.0103	1.11222	-2.49469	0
0.9567	-1.35336	21.1157	2.02752	-0.0527977	0
0.9573	-0.437238	24.4728	1.72176	1.47224	0
0.9580	-1.96549	22.3333	0.195924	1.16764	0
0.9587	4.75132	18.9762	1.11222	1.47224	0
0.9593	9.32774	17.1497	5.07919	0.862024	0
0.9600	6.88754	14.0942	5.68972	0.251804	0
0.9607	4.13918	10.7371	1.11222	2.08246	0
0.9613	3.22307	7.99448	-1.02415	2.08246	0
0.9620	6.88754	5.2462	1.41699	-0.358415	0
0.9627	14.8203	3.41401	1.11222	1.16764	0
0.9633	18.4847	0.972993	-1.32991	5.44019	0
0.9640	17.8726	-2.07686	0.501685	6.66063	0
0.9647	18.4847	-2.07686	3.85813	5.13458	0
0.9653	16.9565	-3.90904	4.46866	3.60852	0
0.9660	11.7679	-11.5394	2.33229	2.08246	0
0.9667	7.49551	-13.0643	0.195924	2.38808	0
0.9673	4.75132	0.364161	1.41699	2.9983	0
0.9680	2.91908	15.6191	5.07919	0.557422	0
0.9687	-1.04937	22.6406	3.85813	-2.80031	0
0.9693	-6.23793	25.3889	-0.413618	-2.18907	0
0.9700	-6.23793	23.5567	1.41699	0.251804	0
0.9707	-2.57346	12.5693	5.07919	1.47224	0
0.9713	-3.18559	-2.69138	4.46866	0.557422	0
0.9720	-7.14988	-15.8126	4.16389	-0.0527977	0
0.9727	-8.98211	-28.0177	5.07919	-0.664033	0
0.9733	-8.37414	-36.5641	1.41699	-0.968635	0
0.9740	-6.23793	-35.0391	-0.719379	0.557422	0
0.9747	-5.32181	-31.9836	1.41699	2.08246	0
0.9753	-5.32181	-32.8997	2.02752	0.251804	0
0.9760	-3.48957	-28.9338	-0.719379	-0.968635	0
0.9767	-0.437238	-21.3034	-0.413618	1.47224	0
0.9773	1.08685	-19.1697	2.33229	2.9983	0
0.9780	2.30695	-19.4713	1.41699	2.6937	0
0.9787	2.6151	-15.8126	-0.413618	4.52436	0
0.9793	2.00297	-13.0643	2.33229	7.57647	0
0.9800	2.30695	-12.1482	5.07919	6.96523	0
0.9807	2.00297	-8.18225	2.02752	3.30392	0
0.9813	3.53122	-6.0428	-1.63468	0.557422	0
0.9820	7.80365	-8.48951	-2.24521	-0.664033	0
0.9827	8.10764	-10.6233	0.195924	-1.57885	0
0.9833	4.13918	-11.5394	3.24759	-2.80031	0
0.9840	4.13918	-11.5394	2.33229	-2.49469	0
0.9847	4.13918	-11.5394	-1.32991	-0.358415	0
0.9853	4.13918	-11.5394	-1.93945	1.16764	0
0.9860	4.13918	-11.5394	-1.02415	-1.27425	0
0.9867	4.13918	-11.5394	-0.413618	-6.15702	0
0.9873	4.13918	-11.5394	1.11222	-8.2933	0
0.9880	4.13918	-11.5394	-0.108847	-7.07184	0
0.9887	4.13918	-11.5394	-2.24521	-4.93658	0
0.9893	4.13918	-11.5394	-0.413618	-2.80031	0
0.9900	4.13918	-11.5394	0.195924	-2.18907	0
0.9907	4.13918	-11.5394	-3.16052	-4.32535	0
0.9913	4.13918	-11.5394	-1.93945	-5.24119	0
0.9920	4.13918	-11.5394	2.94282	-3.41053	0
0.9927	4.13918	-11.5394	3.24759	-3.71513	0
0.9933	4.13918	-11.5394	1.11222	-5.5468	0
0.9940	4.13918	-11.5394	0.501685	-4.32535	0
0.9947	4.13918	-11.5394	2.33229	-1.88447	0
0.9953	4.13918	-11.5394	4.77442	-1.88447	0
0.9960	4.13918	-11.5394	5.07919	-3.41053	0
0.9967	4.13918	-11.5394	2.63805	-2.49469	0
0.9973	4.13918	-11.5394	0.195924	1.47224	0
0.9980	4.13918	-11.5394	-1.93945	3.30392	0
0.9987	4.13918	-11.5394	-2.24521	3.30392	0
0.9993	4.84709	-8.25622	1.14586	4.58325	0
1.0000	4.84709	-8.25622	2.36692	6.71952	0
1.0007	4.84709	-8.25622	0.535329	8.8558	0
1.0013	4.84709	-8.25622	0.841089	8.24558	0
1.0020	4.84709	-8.25622	1.75639	4.58325	0
1.0027	4.84709	-8.25622	-1.60104	1.22653	0
1.0033	4.84709	-8.25622	-2.21157	-0.605143	0
1.0040	4.84709	-8.25622	2.6717	-1.21536	0
1.0047	4.84709	-8.25622	3.28223	0.616311	0
1.0053	4.84709	-8.25622	-1.29528	2.14135	0
1.0060	4.84709	-8.25622	-1.60104	-0.909745	0
1.0067	4.84709	-8.25622	0.535329	-2.74142	0
1.0073	4.84709	-8.25622	0.230557	-0.605143	0
1.0080	4.84709	-8.25622	0.535329	0.0050767	0
1.0087	4.84709	-8.25622	2.6717	-0.605143	0
1.0093	4.84709	-8.25622	0.535329	0.616311	0
1.0100	4.84709	-8.25622	-4.34695	0.310694	0
1.0107	4.84709	-8.25622	-5.87278	-2.4358	0
1.0113	4.84709	-8.25622	-4.95748	-3.04602	0
1.0120	4.84709	-8.25622	-4.65271	-3.35164	0
1.0127	4.84709	-8.25622	-4.04218	-3.35164	0
1.0133	4.84709	-8.25622	-4.04218	-0.299525	0
1.0140	4.84709	-8.25622	-3.73741	1.53113	0
1.0147	4.84709	-8.25622	-1.60104	0.616311	0
1.0153	4.84709	-8.25622	-0.684746	1.22653	0
1.0160	4.84709	-8.25622	-2.82111	2.14135	0
1.0167	4.84709	-8.25622	-3.12687	1.22653	0
1.0173	4.84709	-8.25622	-0.379975	1.22653	0
1.0180	4.84709	-8.25622	-0.379975	1.22653	0
1.0187	4.84709	-8.25622	-1.90581	1.83675	0
1.0193	4.84709	-8.25622	0.230557	3.97303	0
1.0200	5.15524	17.3773	2.97647	4.58325	0
1.0207	2.40689	16.1597	1.45063	2.14135	0
1.0213	0.270671	14.0202	-2.51634	2.14135	0
1.0220	-0.337298	14.0202	-4.04218	3.66741	0
1.0227	1.79892	13.4114	-1.90581	3.05719	0
1.0233	4.54311	9.74701	-0.0752033	2.14135	0
1.0240	5.15524	9.13817	-2.21157	2.14135	0
1.0247	3.93514	10.9704	-3.73741	1.83675	0
1.0253	3.62699	8.22208	-2.51634	1.22653	0
1.0260	1.18679	2.11669	-1.60104	2.75157	0
1.0267	-3.69778	-4.29028	-1.90581	3.05719	0
1.0273	-4.60974	-11.3118	-1.90581	1.22653	0
1.0280	-4.30575	-15.5793	-1.60104	-0.909745	0
1.0287	-6.74595	-16.1938	-0.990506	-3.35164	0
1.0293	-9.19032	-16.1938	-0.379975	-6.09813	0
1.0300	-8.27421	-16.4954	-1.29528	-7.62419	0
1.0307	-5.22187	-15.2777	-0.379975	-7.01397	0
1.0313	-3.38963	-13.1383	2.36692	-6.09813	0
1.0320	-1.86555	-7.95465	1.75639	-4.87769	0
1.0327	-0.645446	-2.15652	-0.684746	-2.1312	0
1.0333	-0.337298	-0.0170701	-0.990506	-2.1312	0
1.0340	1.18679	-0.625902	-1.29528	-4.26748	0
1.0347	2.71087	-0.933163	-2.21157	-2.74142	0
1.0353	-0.645446	-1.542	-2.82111	0.310694	0
1.0360	-2.47352	-0.933163	-2.21157	0.920914	0
1.0367	-0.949431	0.290191	-1.29528	2.44697	0
1.0373	-4.91788	-1.542	-1.29528	4.27763	0
1.0380	-11.0184	-3.68144	-0.684746	2.14135	0
1.0387	-8.88217	-0.324331	0.230557	1.22653	0
1.0393	-3.38963	6.99873	0.230557	4.27763	0
1.0400	-2.78167	13.1041	-1.29528	3.97303	0
1.0407	-1.86555	14.9363	-1.29528	1.22653	0
1.0413	2.71087	16.4612	-0.379975	0.616311	0
1.0420	5.45923	18.6007	-0.990506	0.310694	0
1.0427	4.84709	20.1256	-0.379975	0.0050767	0
1.0433	3.62699	18.6007	1.75639	0.310694	0
1.0440	-3.38963	-13.1383	2.97647	-2.4358	0
1.0447	-3.38963	-13.1383	1.14586	-4.57208	0
1.0453	-3.38963	-13.1383	-0.990506	-2.1312	0
1.0460	-3.38963	-13.1383	-2.21157	0.310694	0
1.0467	-3.38963	-13.1383	-2.21157	-0.605143	0
1.0473	-3.38963	-13.1383	-1.29528	-0.605143	0
1.0480	-3.38963	-13.1383	0.841089	0.616311	0
1.0487	-3.38963	-13.1383	2.06116	0.310694	0
1.0493	-3.38963	-13.1383	2.97647	0.0050767	0
1.0500	-3.38963	-13.1383	2.97647	-0.605143	0
1.0507	-3.38963	-13.1383	0.230557	-1.51996	0
1.0513	-3.38963	-13.1383	-1.90581	-3.04602	0
1.0520	-3.38963	-13.1383	0.841089	-5.1823	0
1.0527	-3.38963	-13.1383	4.19753	-6.70835	0
1.0533	-3.38963	-13.1383	3.89276	-5.1823	0
1.0540	-3.38963	-13.1383	1.14586	-2.4358	0
1.0547	-3.38963	-13.1383	0.841089	-0.299525	0
1.0553	-3.38963	-13.1383	4.19753	-1.21536	0
1.0560	-3.38963	-13.1383	5.41859	-2.1312	0
1.0567	-3.38963	-13.1383	1.45063	-0.299525	0
1.0573	-3.38963	-13.1383	-0.379975	0.310694	0
1.0580	-3.38963	-13.1383	2.36692	-2.4358	0
1.0587	-3.38963	-13.1383	2.6717	-1.51996	0
1.0593	-3.38963	-13.1383	1.45063	0.616311	0
1.0600	-3.38963	-13.1383	2.6717	-0.605143	0
1.0607	-3.38963	-13.1383	2.97647	-0.299525	0
1.0613	-3.38963	-13.1383	-0.0752033	1.22653	0
1.0620	-3.38963	-13.1383	-0.379975	-0.909745	0
1.0627	-3.38963	-13.1383	2.06116	-2.4358	0
1.0633	-3.38963	-13.1383	1.75639	0.616311	0
1.0640	-3.38963	-13.1383	0.230557	1.22653	0
1.0647	-3.38963	-13.1383	-0.0752033	-0.605143	0
1.0653	-3.38963	-13.1383	0.841089	0.310694	0
1.0660	-3.38963	-13.1383	1.14586	1.22653	0
1.0667	-3.38963	-13.1383	1.45063	2.14135	0
1.0673	-3.38963	-13.1383	1.45063	3.36281	0
1.0680	-4.30575	10.3558	-0.0752033	2.44697	0
1.0687	-7.0541	16.1597	-0.379975	1.22653	0
1.0693	-8.57819	23.1755	1.45063	2.75157	0
1.0700	-5.834	28.0575	0.841089	1.53113	0
1.0707	-2.78167	28.3648	-0.990506	-2.4358	0
1.0713	-1.25341	25.0076	0.841089	-2.4358	0
1.0720	-0.0333134	21.3433	2.06116	-1.82558	0
1.0727	-0.337298	17.9862	-0.379975	-2.74142	0
1.0733	-2.47352	14.0202	-0.379975	-0.605143	0
1.0740	-2.78167	11.8865	1.45063	3.66741	0
1.0747	-1.86555	15.2436	0.535329	4.58325	0
1.0753	-2.16953	23.7843	-0.684746	1.22653	0
1.0760	-3.08565	32.0234	1.75639	-1.21536	0
1.0767	-4.60974	35.3805	4.5023	-1.21536	0
1.0773	-7.97022	32.0234	3.28223	-1.82558	0
1.0780	-11.3265	23.1755	1.14586	-2.4358	0
1.0787	-12.8506	11.8865	1.75639	1.83675	0
1.0793	-14.6829	-1.542	3.587	4.88785	0
1.0800	-15.599	-15.5793	3.587	1.22653	0
1.0807	-14.6829	-27.7901	1.75639	-1.21536	0
1.0813	-12.8506	-35.722	-0.0752033	1.22653	0
1.0820	-11.0184	-37.5541	-0.379975	0.310694	0
1.0827	-9.79829	-32.9737	-0.379975	-3.35164	0
1.0833	-8.88217	-26.874	-1.60104	-3.65624	0
1.0840	-3.69778	-22.6008	-1.60104	-3.35164	0
1.0847	4.23912	-19.2436	0.535329	-5.48791	0
1.0853	6.37534	-15.5793	1.14586	-5.1823	0
1.0860	1.79892	-11.9206	-0.379975	-2.4358	0
1.0867	-3.08565	-8.86505	-1.29528	-0.605143	0
1.0873	-2.78167	-4.29028	-2.21157	-0.605143	0
1.0880	-0.0333134	1.50786	-2.82111	0.0050767	0
1.0887	-0.949431	4.55771	-1.90581	0.616311	0
1.0893	-5.52585	2.73121	-2.51634	0.920914	0
1.0900	-10.4104	-2.15652	-2.21157	0.0050767	0
1.0907	-12.8506	-6.12246	3.89276	-1.82558	0
1.0913	-12.8506	-7.34013	6.63867	-2.4358	0
1.0920	-9.19032	-11.6133	1.75639	-2.4358	0
1.0927	-5.834	-18.9364	-0.0752033	-1.82558	0
1.0933	-1.86555	-18.9364	1.14586	-1.51996	0
1.0940	5.45923	-12.2222	-1.29528	-1.51996	0
1.0947	10.6478	-9.47957	-2.51634	-0.909745	0
1.0953	11.5639	-10.0884	0.230557	2.75157	0
1.0960	13.392	-9.78115	0.230557	4.58325	0
1.0967	18.2765	-7.95465	-2.21157	0.616311	0
1.0973	21.6329	-0.933163	-1.60104	-1.51996	0
1.0980	22.245	6.99873	1.45063	2.14135	0
1.0987	19.4966	7.61325	0.841089	2.14135	0
1.0993	14.9202	5.78106	-1.90581	-0.605143	0
1.1000	14.3081	6.69715	-0.990506	1.22653	0
1.1007	17.0564	7.61325	1.75639	3.97303	0
1.1013	17.3604	7.61325	0.535329	3.66741	0
1.1020	14.3081	6.69715	-0.684746	4.58325	0
1.1027	12.784	5.78106	0.841089	4.27763	0
1.1033	12.48	5.78106	0.535329	0.310694	0
1.1040	8.81555	3.94887	0.535329	0.0050767	0
1.1047	3.62699	1.20059	3.28223	1.53113	0
1.1053	-1.56156	2.42395	0.535329	-0.605143	0
1.1060	-6.44197	3.03278	-4.65271	-0.605143	0
1.1067	-11.0184	-1.84926	-1.29528	2.14135	0
1.1073	-11.0184	-5.20637	2.97647	1.22653	0
1.1080	-8.88217	-2.76535	0.841089	0.616311	0
1.1087	-7.66207	-0.625902	0.535329	3.05719	0
1.1093	-6.74595	-0.625902	1.75639	1.22653	0
1.1100	-3.08565	0.899023	0.230557	-1.51996	0
1.1107	-0.337298	3.94887	-0.684746	0.310694	0
1.1113	-1.86555	4.25614	0.535329	2.14135	0
1.1120	-2.47352	2.73121	0.841089	1.83675	0
1.1127	-0.0333134	3.34004	1.45063	0.920914	0
1.1133	-0.0333134	5.17223	1.45063	-1.51996	0
1.1140	-1.86555	6.08832	0.535329	-2.4358	0
1.1147	-2.47352	9.13817	0.841089	0.0050767	0
1.1153	-3.69778	12.188	2.36692	-1.51996	0
1.1160	12.48	5.78106	2.97647	-3.35164	0
1.1167	12.48	5.78106	1.45063	-0.299525	0
1.1173	12.48	5.78106	-1.90581	1.83675	0
1.1180	12.48	5.78106	-2.21157	0.616311	0
1.1187	12.48	5.78106	1.45063	0.616311	0
1.1193	12.48	5.78106	0.841089	2.14135	0
1.1200	12.48	5.78106	-3.12687	3.05719	0
1.1207	12.48	5.78106	-1.90581	2.14135	0
1.1213	12.48	5.78106	0.230557	0.0050767	0
1.1220	12.48	5.78106	-2.21157	1.22653	0
1.1227	12.48	5.78106	-2.21157	4.58325	0
1.1233	12.48	5.78106	0.535329	3.05719	0
1.1240	12.48	5.78106	-0.379975	0.616311	0
1.1247	12.48	5.78106	-1.90581	1.83675	0
1.1253	12.48	5.78106	-0.0752033	3.36281	0
1.1260	12.48	5.78106	0.535329	3.97303	0
1.1267	12.48	5.78106	1.14586	2.14135	0
1.1273	12.48	5.78106	6.02913	-1.51996	0
1.1280	-5.52585	1.81512	7.2492	0.310694	0
1.1287	-5.52585	-2.45809	1.45063	4.88785	0
1.1293	-7.35809	-3.37418	-2.51634	3.97303	0
1.1300	-6.74595	-4.29028	-2.21157	0.920914	0
1.1307	-6.74595	-6.73129	-2.51634	0.616311	0
1.1313	-8.57819	-7.64739	-1.90581	0.616311	0
1.1320	-9.19032	-9.17231	2.36692	0.310694	0
1.1327	-7.35809	-11.6133	3.89276	1.83675	0
1.1333	-6.13799	-10.6972	0.841089	2.44697	0
1.1340	-5.52585	-7.64739	-0.379975	1.22653	0
1.1347	-4.60974	-5.20637	0.841089	-0.605143	0
1.1353	-0.0333134	-2.45809	1.45063	-1.51996	0
1.1360	4.84709	-0.625902	0.535329	-1.51996	0
1.1367	2.71087	-3.98301	2.06116	-1.82558	0
1.1373	-5.52585	-6.12246	3.28223	-2.4358	0
1.1380	-10.1064	0.290191	2.36692	-2.1312	0
1.1387	-7.0541	6.38989	1.75639	-0.605143	0
1.1393	-2.78167	5.78106	2.6717	0.310694	0
1.1400	-0.0333134	10.6631	0.841089	-0.299525	0
1.1407	3.32301	25.0076	-1.90581	-0.605143	0
1.1413	7.59545	30.4985	-1.29528	-1.21536	0
1.1420	9.73166	24.7004	0.230557	-0.909745	0
1.1427	12.48	20.4272	-0.379975	0.920914	0
1.1433	15.8363	17.3773	-0.379975	2.14135	0
1.1440	14.3081	11.8865	0.230557	0.310694	0
1.1447	10.0356	7.91482	0.535329	-1.82558	0
1.1453	9.73166	3.03278	1.45063	-0.909745	0
1.1460	9.11953	-3.37418	1.45063	-0.605143	0
1.1467	3.93514	-3.98301	-0.990506	-3.35164	0
1.1473	2.71087	-0.625902	-2.21157	-3.65624	0
1.1480	5.15524	-0.933163	-0.0752033	-0.605143	0
1.1487	1.79892	-2.76535	0.841089	-0.605143	0
1.1493	-3.69778	-2.76535	-1.90581	-3.96186	0
1.1500	-2.47352	-3.37418	-2.21157	-4.87769	0
1.1507	3.01902	-3.98301	2.36692	-2.4358	0
1.1513	6.07136	-4.29028	5.11283	-1.51996	0
1.1520	6.07136	-4.29028	0.535329	-2.1312	0
1.1527	6.07136	-4.29028	-2.21157	-0.605143	0
1.1533	6.07136	-4.29028	-1.60104	0.616311	0
1.1540	6.07136	-4.29028	-2.51634	-1.21536	0
1.1547	6.07136	-4.29028	-4.34695	-3.35164	0
1.1553	6.07136	-4.29028	-4.04218	-2.4358	0
1.1560	6.07136	-4.29028	-2.21157	-0.299525	0
1.1567	6.07136	-4.29028	-0.684746	1.83675	0
1.1573	6.07136	-4.29028	-0.0752033	1.22653	0
1.1580	6.07136	-4.29028	-2.21157	-0.605143	0
1.1587	6.07136	-4.29028	-4.04218	-0.909745	0
1.1593	6.07136	-4.29028	-2.51634	0.310694	0
1.1600	6.07136	-4.29028	-1.90581	1.22653	0
1.1607	6.07136	-4.29028	-4.34695	1.22653	0
1.1613	6.07136	-4.29028	-5.87278	1.22653	0
1.1620	6.07136	-4.29028	-4.65271	0.310694	0
1.1627	6.07136	-4.29028	-3.12687	0.616311	0
1.1633	6.07136	-4.29028	-2.21157	0.310694	0
1.1640	6.07136	-4.29028	-1.60104	-1.21536	0
1.1647	6.07136	-4.29028	-1.29528	0.310694	0
1.1653	6.07136	-4.29028	-2.82111	3.66741	0
1.1660	6.07136	-4.29028	-4.04218	3.05719	0
1.1667	6.07136	-4.29028	-3.73741	0.616311	0
1.1673	6.07136	-4.29028	-3.73741	2.14135	0
1.1680	6.07136	-4.29028	-4.04218	2.75157	0
1.1687	6.07136	-4.29028	-3.43164	0.616311	0
1.1693	6.07136	-4.29028	-4.04218	0.616311	0
1.1700	6.07136	-4.29028	-5.56801	3.05719	0
1.1707	6.07136	-4.29028	-2.21157	2.14135	0
1.1713	6.07136	-4.29028	0.841089	0.616311	0
1.1720	6.07136	-4.29028	-0.379975	1.53113	0
1.1727	6.07136	-4.29028	-0.990506	3.05719	0
1.1733	6.07136	-4.29028	-0.684746	3.97303	0
1.1740	6.07136	-4.29028	-0.990506	4.27763	0
1.1747	6.07136	-4.29028	0.535329	2.14135	0
1.1753	6.07136	-4.29028	2.6717	0.310694	0
1.1760	6.07136	-4.29028	2.06116	1.53113	0
1.1767	6.07136	-4.29028	0.535329	1.53113	0
1.1773	6.07136	-4.29028	-3.12687	-2.1312	0
1.1780	6.07136	-4.29028	-6.17854	-4.26748	0
1.1787	6.07136	-4.29028	-3.12687	-4.26748	0
1.1793	6.07136	-4.29028	0.535329	-5.48791	0
1.1800	6.07136	-4.29028	-0.990506	-6.40274	0
1.1807	6.07136	-4.29028	-2.51634	-6.40274	0
1.1813	6.07136	-4.29028	-3.43164	-5.1823	0
1.1820	6.07136	-4.29028	-4.95748	-2.4358	0
1.1827	6.07136	-4.29028	-1.90581	-1.51996	0
1.1833	6.07136	-4.29028	-0.379975	-3.35164	0
1.1840	6.07136	-4.29028	-3.73741	-3.04602	0
1.1847	6.07136	-4.29028	-2.21157	-0.909745	0
1.1853	6.07136	-4.29028	2.97647	0.0050767	0
1.1860	6.07136	-4.29028	2.6717	-0.605143	0
1.1867	6.07136	-4.29028	0.841089	-2.4358	0
1.1873	6.07136	-4.29028	2.06116	-1.82558	0
1.1880	6.98331	-11.9206	2.36692	0.920914	0
1.1887	3.32301	-11.3118	2.06116	0.0050767	0
1.1893	3.62699	-9.17231	0.841089	-3.35164	0
1.1900	7.29146	-7.64739	-1.29528	-1.51996	0
1.1907	6.67933	-7.03856	-0.379975	0.920914	0
1.1913	3.62699	-6.12246	2.36692	-1.51996	0
1.1920	2.71087	-4.29028	2.06116	-2.4358	0
1.1927	3.62699	-0.625902	1.45063	-1.21536	0
1.1933	5.45923	1.81512	1.45063	-2.74142	0
1.1940	6.37534	3.34004	0.230557	-2.74142	0
1.1947	3.62699	4.25614	-0.990506	0.616311	0
1.1953	1.18679	5.78106	-0.379975	0.310694	0
1.1960	-0.0333134	10.6631	0.230557	-1.51996	0
1.1967	-4.60974	17.3773	1.45063	0.920914	0
1.1973	-7.35809	17.9862	2.06116	1.22653	0
1.1980	-1.56156	15.5451	1.75639	-1.51996	0
1.1987	3.62699	13.7129	2.36692	-0.909745	0
1.1993	2.71087	9.44543	3.28223	0.920914	0
1.2000	3.01902	4.86497	2.36692	-0.299525	0
1.2007	5.76321	5.4738	-0.0752033	0.310694	0
1.2013	5.45923	6.08832	-2.21157	2.44697	0
1.2020	1.79892	5.17223	-0.684746	1.22653	0
1.2027	-0.645446	6.69715	0.535329	-0.299525	0
1.2033	0.882804	7.91482	-2.21157	1.53113	0
1.2040	-2.16953	7.30599	-2.21157	3.97303	0
1.2047	-10.4104	8.52934	0.535329	4.58325	0
1.2053	-13.1546	11.2719	-2.21157	3.97303	0
1.2060	-11.3265	12.4953	-3.73741	2.14135	0
1.2067	-14.6829	13.1041	-0.379975	1.53113	0
1.2073	-18.6513	11.2719	-1.29528	2.14135	0
1.2080	-18.3432	8.52934	-4.34695	2.14135	0
1.2087	-16.5151	6.69715	-2.21157	3.97303	0
1.2093	-13.4628	4.25614	-1.29528	6.1093	0
1.2100	-9.79829	1.20059	-3.12687	7.02412	0
1.2107	-10.1064	-1.24042	-0.990506	8.24558	0
1.2113	-11.3265	-5.20637	2.36692	7.32974	0
1.2120	-9.79829	-7.03856	2.36692	2.44697	0
1.2127	-9.19032	-3.37418	-0.0752033	-0.605143	0
1.2133	-8.88217	-2.15652	-2.21157	0.310694	0
1.2140	-5.22187	-3.37418	-2.51634	-0.299525	0
1.2147	-0.949431	0.290191	-0.990506	-2.74142	0
1.2153	3.01902	1.81512	-0.379975	-4.57208	0
1.2160	6.98331	-0.933163	-0.684746	-4.87769	0
1.2167	6.67933	1.20059	-1.29528	-3.35164	0
1.2173	6.37534	6.99873	-3.43164	-2.4358	0
1.2180	9.42768	7.61325	-3.73741	-3.35164	0
1.2187	7.29146	5.78106	-2.21157	-3.35164	0
1.2193	-0.0333134	4.86497	-3.12687	0.310694	0
1.2200	-0.645446	4.55771	-2.51634	2.14135	0
1.2207	3.01902	2.11669	0.535329	-0.605143	0
1.2213	1.18679	-1.542	-0.379975	-2.4358	0
1.2220	-3.08565	0.899023	-2.21157	-0.605143	0
1.2227	-3.38963	7.61325	0.841089	-0.605143	0
1.2233	-2.16953	8.83091	2.6717	-2.74142	0
1.2240	-4.00177	7.61325	-0.990506	-3.04602	0
1.2247	-7.35809	8.83091	-3.12687	1.22653	0
1.2253	-7.35809	7.61325	-1.90581	4.88785	0
1.2260	-1.86555	3.03278	-2.82111	3.66741	0
1.2267	0.882804	0.591762	-4.65271	1.22653	0
1.2273	-0.645446	-0.625902	-4.04218	2.75157	0
1.2280	-0.0333134	-0.0170701	-2.21157	3.66741	0
1.2287	2.71087	1.20059	-2.21157	0.920914	0
1.2293	-1.25341	1.20059	-1.29528	-0.909745	0
1.2300	-6.74595	2.11669	1.14586	-0.605143	0
1.2307	-4.60974	6.69715	0.841089	-1.82558	0
1.2313	-0.949431	10.6631	-2.21157	-3.65624	0
1.2320	-3.69778	14.3275	-3.12687	-1.82558	0
1.2327	-4.30575	18.6007	-0.379975	1.83675	0
1.2333	-0.949431	19.2095	1.45063	1.22653	0
1.2340	0.270671	16.4612	2.06116	-2.74142	0
1.2347	1.79892	11.8865	2.06116	-4.87769	0
1.2353	5.45923	4.86497	2.36692	-4.57208	0
1.2360	-2.16953	8.83091	3.28223	-4.26748	0
1.2367	-2.16953	8.83091	3.28223	-3.65624	0
1.2373	-2.16953	8.83091	1.75639	-2.1312	0
1.2380	-2.16953	8.83091	-1.29528	-0.605143	0
1.2387	-2.16953	8.83091	-2.82111	-0.605143	0
1.2393	-2.16953	8.83091	0.535329	-1.51996	0
1.2400	-2.16953	8.83091	2.6717	-1.51996	0
1.2407	-2.16953	8.83091	0.535329	-0.605143	0
1.2413	-2.16953	8.83091	0.841089	-1.51996	0
1.2420	-2.16953	8.83091	3.28223	-2.1312	0
1.2427	-2.16953	8.83091	3.28223	-0.299525	0
1.2433	-2.16953	8.83091	0.535329	0.310694	0
1.2440	-2.16953	8.83091	-2.21157	0.0050767	0
1.2447	-2.16953	8.83091	-3.12687	0.0050767	0
1.2453	-2.16953	8.83091	-2.51634	-0.299525	0
1.2460	-2.16953	8.83091	-2.21157	-0.605143	0
1.2467	-2.16953	8.83091	-0.684746	0.616311	0
1.2473	-2.16953	8.83091	2.6717	0.920914	0
1.2480	4.84709	-4.89911	2.06116	0.616311	0
1.2487	4.23912	-1.24042	-0.684746	0.616311	0
1.2493	4.23912	-0.933163	0.535329	-0.299525	0
1.2500	5.15524	1.50786	0.230557	0.310694	0
1.2507	7.59545	6.99873	-3.12687	2.14135	0
1.2513	10.0356	10.0543	-1.60104	1.22653	0
1.2520	9.42768	9.74701	1.14586	-0.605143	0
1.2527	3.32301	7.61325	0.230557	1.83675	0
1.2533	-3.38963	3.34004	0.535329	4.58325	0
1.2540	-4.60974	-0.625902	0.535329	4.27763	0
1.2547	-3.38963	-4.29028	-1.29528	2.75157	0
1.2553	-1.86555	-7.34013	-0.379975	0.0050767	0
1.2560	2.71087	-3.98301	-0.0752033	-1.82558	0
1.2567	7.89943	3.03278	-0.684746	-1.51996	0
1.2573	8.81555	3.34004	1.45063	-1.82558	0
1.2580	8.20758	0.899023	2.36692	-2.4358	0
1.2587	7.29146	3.6473	-0.379975	0.310694	0
1.2593	3.93514	6.69715	2.06116	0.920914	0
1.2600	1.79892	4.25614	4.19753	-2.4358	0
1.2607	2.40689	-0.0170701	0.841089	-3.96186	0
1.2613	0.882804	-3.68144	0.841089	-2.1312	0
1.2620	-2.47352	-4.89911	3.28223	-2.4358	0
1.2627	-4.60974	-3.37418	0.535329	-2.4358	0
1.2633	-6.44197	-5.50794	-0.684746	-0.605143	0
1.2640	-7.35809	-11.0045	1.45063	0.920914	0
1.2647	-7.35809	-13.4455	0.841089	0.310694	0
1.2653	-6.44197	-12.5294	-2.21157	-0.605143	0
1.2660	-2.78167	-10.6972	-3.12687	-0.909745	0
1.2667	0.882804	-7.03856	-1.29528	0.0050767	0
1.2673	3.62699	-2.76535	3.28223	2.14135	0
1.2680	6.37534	-1.542	4.19753	3.97303	0
1.2687	5.45923	-0.933163	0.535329	4.58325	0
1.2693	3.32301	2.42395	0.230557	3.66741	0
1.2700	2.71087	5.4738	1.45063	1.83675	0
1.2707	4.23912	5.78106	1.45063	0.616311	0
1.2713	4.84709	6.69715	3.28223	1.22653	0
1.2720	3.93514	6.69715	3.28223	1.22653	0
1.2727	3.93514	6.69715	1.45063	0.310694	0
1.2733	3.93514	6.69715	1.75639	-0.299525	0
1.2740	3.93514	6.69715	0.841089	0.920914	0
1.2747	3.93514	6.69715	-2.21157	1.83675	0
1.2753	3.93514	6.69715	-0.684746	1.53113	0
1.2760	3.93514	6.69715	1.45063	1.22653	0
1.2767	3.93514	6.69715	-0.0752033	3.05719	0
1.2773	3.93514	6.69715	1.14586	5.80368	0
1.2780	3.93514	6.69715	2.06116	4.27763	0
1.2787	3.93514	6.69715	-0.0752033	0.0050767	0
1.2793	3.93514	6.69715	0.230557	-1.21536	0
1.2800	3.93514	6.69715	0.841089	-1.82558	0
1.2807	3.93514	6.69715	0.230557	-4.57208	0
1.2813	3.93514	6.69715	1.45063	-5.79252	0
1.2820	3.93514	6.69715	1.45063	-4.26748	0
1.2827	3.93514	6.69715	0.535329	-3.35164	0
1.2833	3.93514	6.69715	5.11283	-2.4358	0
1.2840	7.29146	-6.42403	6.02913	-0.299525	0
1.2847	6.37534	-4.29028	-0.0752033	0.310694	0
1.2853	6.37534	-2.76535	-0.379975	-1.82558	0
1.2860	4.23912	-3.68144	2.6717	-2.74142	0
1.2867	-0.0333134	-4.29028	0.535329	-1.21536	0
1.2873	-0.645446	-3.06692	-0.0752033	0.310694	0
1.2880	1.79892	-0.625902	2.6717	-0.299525	0
1.2887	0.882804	3.03278	1.45063	-1.82558	0
1.2893	-0.0333134	5.4738	-1.29528	-1.82558	0
1.2900	2.71087	7.30599	-1.29528	-0.909745	0
1.2907	3.32301	10.9704	-1.29528	-2.4358	0
1.2913	0.882804	12.188	-0.990506	-3.35164	0
1.2920	0.882804	8.52934	-0.684746	0.616311	0
1.2927	0.882804	4.25614	-3.12687	5.80368	0
1.2933	0.270671	3.03278	-3.43164	4.58325	0
1.2940	1.49077	3.94887	-0.379975	1.53113	0
1.2947	-0.0333134	5.78106	2.36692	1.53113	0
1.2953	-3.08565	6.99873	3.28223	0.616311	0
1.2960	3.93514	6.69715	2.6717	-0.909745	0
1.2967	3.93514	6.69715	-0.379975	-1.21536	0
1.2973	3.93514	6.69715	-0.990506	-1.51996	0
1.2980	3.93514	6.69715	1.45063	-2.1312	0
1.2987	3.93514	6.69715	0.535329	-0.605143	0
1.2993	3.93514	6.69715	0.230557	-0.909745	0
1.3000	3.93514	6.69715	2.36692	-1.51996	0
1.3007	3.93514	6.69715	0.841089	0.920914	0
1.3013	3.93514	6.69715	-2.21157	2.75157	0
1.3020	3.93514	6.69715	-0.0752033	2.75157	0
1.3027	3.93514	6.69715	1.45063	4.88785	0
1.3033	3.93514	6.69715	-0.379975	5.80368	0
1.3040	3.93514	6.69715	0.535329	3.36281	0
1.3047	3.93514	6.69715	2.06116	3.05719	0
1.3053	3.93514	6.69715	1.45063	6.1093	0
1.3060	3.93514	6.69715	1.45063	5.49908	0
1.3067	3.93514	6.69715	2.06116	1.83675	0
1.3073	3.93514	6.69715	2.6717	0.0050767	0
1.3080	3.93514	6.69715	5.11283	0.0050767	0
1.3087	3.93514	6.69715	3.28223	0.310694	0
1.3093	3.93514	6.69715	-1.60104	0.920914	0
1.3100	3.93514	6.69715	-0.379975	0.310694	0
1.3107	3.93514	6.69715	2.36692	-1.51996	0
1.3113	3.93514	6.69715	-0.379975	-0.299525	0
1.3120	3.93514	6.69715	-1.60104	1.22653	0
1.3127	3.93514	6.69715	1.14586	0.310694	0
1.3133	3.93514	6.69715	1.14586	0.310694	0
1.3140	3.93514	6.69715	0.535329	1.53113	0
1.3147	3.93514	6.69715	2.6717	0.920914	0
1.3153	3.93514	6.69715	3.28223	0.616311	0
1.3160	3.93514	6.69715	-0.379975	3.05719	0
1.3167	3.93514	6.69715	-0.990506	3.66741	0
1.3173	3.93514	6.69715	1.75639	3.36281	0
1.3180	3.93514	6.69715	2.36692	3.05719	0
1.3187	3.93514	6.69715	2.06116	1.53113	0
1.3193	3.93514	6.69715	3.587	0.310694	0
1.3200	3.93514	6.69715	3.587	-0.605143	0
1.3207	3.93514	6.69715	2.36692	-3.35164	0
1.3213	3.93514	6.69715	2.36692	-5.1823	0
1.3220	3.93514	6.69715	-0.0752033	-5.79252	0
1.3227	3.93514	6.69715	-2.82111	-7.01397	0
1.3233	3.93514	6.69715	-0.379975	-5.1823	0
1.3240	3.93514	6.69715	1.45063	-1.51996	0
1.3247	3.93514	6.69715	-0.684746	-1.51996	0
1.3253	3.93514	6.69715	-2.21157	-4.26748	0
1.3260	3.93514	6.69715	-1.60104	-4.87769	0
1.3267	3.93514	6.69715	0.535329	-4.26748	0
1.3273	3.93514	6.69715	2.36692	-3.35164	0
1.3280	3.93514	6.69715	1.14586	0.0050767	0
1.3287	3.93514	6.69715	-0.0752033	0.616311	0
1.3293	3.93514	6.69715	-0.0752033	-2.4358	0
1.3300	3.93514	6.69715	-1.29528	-3.35164	0
1.3307	3.93514	6.69715	-1.60104	-1.51996	0
1.3313	3.93514	6.69715	1.45063	-2.1312	0
1.3320	5.45923	-14.6632	2.6717	-3.35164	0
1.3327	5.45923	-13.7528	2.06116	-1.82558	0
[truncated: 63,394 more rows]
