# Supplementary material for: Identification of Haptic Based Guiding Using Hard Reins
Source: PLoS One. 2015 Jul 22;10(7):e0132020. doi: 10.1371/journal.pone.0132020 (PMC4511788; doi:10.1371/journal.pone.0132020)
Supplement: S3 File — (ZIP) [file pone.0132020.s003.zip › EMGData1/Subject5/T5/t5.txt]

0.0000	-3.97477	-4.05081	-1.06165	-4.47026	0
0.0007	-1.5335	-8.62431	-3.19788	-6.9115	0
0.0013	1.51588	-11.3803	-1.36693	-11.794	0
0.0020	4.26561	-11.0714	0.464023	-14.5419	0
0.0027	6.09435	-11.3803	-1.36693	-15.1522	0
0.0033	9.14814	-14.1244	-3.19788	-16.9832	0
0.0040	13.4182	-16.5596	-1.97748	-18.2038	0
0.0047	13.4182	-15.9538	-1.06165	-17.2867	0
0.0053	8.83968	-13.8155	0.158745	-17.2867	0
0.0060	3.95714	-10.4537	0.158745	-17.2867	0
0.0067	2.73651	-5.88021	-1.67221	-14.8455	0
0.0073	5.17778	-3.74195	0.464023	-10.5733	0
0.0080	8.23156	-0.392014	2.29497	-9.04917	0
0.0087	7.92751	4.49034	-1.36693	-9.04917	0
0.0093	7.01093	5.10806	-1.67221	-5.08057	0
0.0100	8.83968	4.7992	2.29497	2.24312	0
0.0107	8.53562	12.4257	2.29497	5.60141	0
0.0113	0.603707	21.2757	2.60025	6.82203	0
0.0120	-8.55325	21.2757	5.65231	13.839	0
0.0127	-12.5192	19.7551	3.21081	21.1659	0
0.0133	-12.5192	21.5845	-1.06165	20.5555	0
0.0140	-13.1317	19.1374	-0.451093	18.4179	0
0.0147	-13.4358	13.9581	-1.06165	19.3349	0
0.0153	-9.46982	13.3404	-2.28204	19.6385	0
0.0160	-3.05819	12.7345	0.158745	17.504	0
0.0167	2.73651	7.85216	0.769301	14.756	0
0.0173	9.4522	4.19336	-1.06165	14.4493	0
0.0180	14.0307	2.35208	-0.756371	13.2287	0
0.0187	12.506	-0.392014	0.158745	8.3462	0
0.0193	8.53562	-1.91255	0.464023	2.85343	0
0.0200	7.61904	-1.30671	0.464023	1.02251	0
0.0207	9.75625	-6.18907	-1.06165	-2.9429	0
0.0213	15.5554	-12.9008	-1.36693	-9.35273	0
0.0220	21.9626	-16.2626	-0.145815	-11.794	0
0.0227	23.7957	-18.6979	1.37986	-10.8801	0
0.0233	20.742	-20.2303	2.29497	-13.3213	0
0.0240	17.0801	-20.2303	1.68513	-18.2038	0
0.0247	13.4182	-19.6126	-1.67221	-19.4244	0
0.0253	8.53562	-18.6979	-2.58732	-17.2867	0
0.0260	4.26561	-16.8685	-0.756371	-14.8455	0
0.0267	2.43245	-15.6449	-2.8926	-14.5419	0
0.0273	0.603707	-12.9008	-5.33411	-14.5419	0
0.0280	-1.22945	-9.24203	-4.11371	-11.794	0
0.0287	-1.22945	-7.10377	-2.8926	-8.13211	0
0.0293	0.907763	-3.74195	-2.58732	-5.69088	0
0.0300	3.34903	1.1404	-1.36693	-2.63934	0
0.0307	5.17778	3.57564	-2.28204	1.63281	0
0.0313	2.43245	6.31974	-4.11371	7.73589	0
0.0320	-3.97477	11.511	-2.8926	13.839	0
0.0327	-7.63667	14.2551	0.158745	15.9766	0
0.0333	-8.55325	14.8728	0.769301	16.587	0
0.0340	-9.16577	17.9257	0.464023	18.4179	0
0.0347	-8.8573	21.8934	2.29497	20.2488	0
0.0353	-7.33261	22.1904	4.4312	20.5555	0
0.0360	-4.89135	21.2757	1.99041	20.2488	0
0.0367	-1.22945	19.7551	-3.19788	17.8076	0
0.0373	2.73651	14.8728	-3.80843	15.0596	0
0.0380	4.26561	7.85216	-2.28204	11.3977	0
0.0387	1.51588	2.35208	-3.19788	4.07404	0
0.0393	-4.58729	-2.22141	-2.8926	-3.55321	0
0.0400	-6.41604	-7.41263	-0.756371	-5.08057	0
0.0407	-0.616927	-12.295	-0.756371	-6.60794	0
0.0413	2.73651	-15.3479	-2.28204	-12.711	0
0.0420	0.907763	-15.9538	-2.28204	-16.3729	0
0.0427	2.73651	-16.8685	-0.145815	-15.1522	0
0.0433	6.39841	-19.3156	1.37986	-13.6249	0
0.0440	5.48624	-18.389	0.769301	-14.5419	0
0.0447	4.26561	-15.9538	-0.451093	-15.4558	0
0.0453	3.95714	-16.2626	-2.58732	-16.3729	0
0.0460	3.34903	-15.3479	-5.02883	-17.2867	0
0.0467	3.04497	-15.0391	-3.50316	-14.8455	0
0.0473	-0.31287	-25.1127	1.37986	-11.1837	0
0.0480	-7.02856	-34.2597	3.82136	-9.96303	0
0.0487	-9.16577	-29.3773	2.90553	-7.82856	0
0.0493	-9.46982	-17.7832	0.464023	-2.63934	0
0.0500	-13.1317	-6.18907	-1.36693	2.54987	0
0.0507	-12.2151	7.5433	-0.756371	6.51528	0
0.0513	-7.63667	18.5316	-0.451093	10.1771	0
0.0520	-7.33261	24.3286	-1.67221	9.26326	0
0.0527	-5.80792	31.0404	-0.756371	7.12558	0
0.0533	-1.22945	35.9227	0.464023	10.7874	0
0.0540	-0.92539	35.6258	-1.06165	17.1973	0
0.0547	-2.75414	34.7111	-1.06165	19.3349	0
0.0553	-0.31287	32.5728	1.37986	18.4179	0
0.0560	3.04497	27.9874	0.464023	16.587	0
0.0567	1.82434	23.4139	-1.67221	13.839	0
0.0573	-1.5335	17.9257	-0.451093	9.26326	0
0.0580	-5.1954	9.68156	0.464023	4.3808	0
0.0587	-8.8573	2.35208	0.769301	1.02251	0
0.0593	-10.6905	-2.53027	4.4312	-1.11197	0
0.0600	-10.6905	-7.41263	5.04176	-5.08057	0
0.0607	-9.46982	-12.295	0.158745	-8.13211	0
0.0613	-8.24919	-13.2097	-1.06165	-8.43886	0
0.0620	-8.24919	-12.295	1.99041	-10.2698	0
0.0627	-8.55325	-12.592	0.769301	-15.4558	0
0.0633	-4.89135	-12.295	-1.06165	-18.5073	0
0.0640	1.21182	-8.62431	0.464023	-18.2038	0
0.0647	1.51588	-7.70961	0.464023	-17.5935	0
0.0653	-3.36666	-8.62431	-1.36693	-17.2867	0
0.0660	-7.02856	-5.88021	-2.28204	-14.2352	0
0.0667	-6.11198	-3.74195	-2.28204	-11.4904	0
0.0673	-3.36666	-4.65665	-0.451093	-13.6249	0
0.0680	-3.05819	-0.688994	0.158745	-12.711	0
0.0687	-4.58729	6.31974	-1.06165	-3.55321	0
0.0693	-0.00881324	8.458	0.158745	2.54987	0
0.0700	12.1975	9.99042	0.769301	1.93956	0
0.0707	20.742	19.7551	-0.451093	4.68435	0
0.0713	23.1832	31.0404	2.29497	9.26326	0
0.0720	23.1832	35.9227	4.4312	10.4839	0
0.0727	19.5213	36.2316	-1.06165	11.7045	0
0.0733	10.0603	33.1786	-3.80843	14.756	0
0.0740	0.603707	24.9464	-1.36693	14.756	0
0.0747	-5.80792	15.4786	-2.58732	13.839	0
0.0753	-8.55325	9.07572	-4.11371	14.4493	0
0.0760	-7.33261	3.57564	-0.756371	13.839	0
0.0767	-6.11198	-2.22141	-0.451093	13.2287	0
0.0773	-6.41604	-4.35967	-0.451093	12.9251	0
0.0780	-4.89135	-4.65665	1.37986	7.73589	0
0.0787	-3.97477	-8.93317	-0.451093	0.108641	0
0.0793	-5.49946	-11.3803	-2.28204	-2.33259	0
0.0800	-6.11198	-6.79491	0.464023	-4.47026	0
0.0807	-5.80792	-5.88021	1.37986	-10.2698	0
0.0813	-7.02856	-13.2097	-1.97748	-13.6249	0
0.0820	-7.63667	-17.7832	-3.19788	-14.2352	0
0.0827	-5.80792	-17.7832	-2.28204	-17.897	0
0.0833	-3.97477	-20.5273	-3.19788	-20.0347	0
0.0840	-4.89135	-21.442	-3.19788	-18.2038	0
0.0847	-6.72009	-16.5596	-3.50316	-18.2038	0
0.0853	-8.55325	-11.9861	-4.11371	-18.2038	0
0.0860	-7.94073	-9.24203	-3.19788	-12.1007	0
0.0867	-5.1954	-6.18907	-3.19788	-6.9115	0
0.0873	-5.1954	-4.35967	-5.02883	-7.21825	0
0.0880	-8.24919	-1.60369	-5.33411	-5.08057	0
0.0887	-9.46982	4.49034	-1.97748	0.718949	0
0.0893	-8.55325	9.3727	-1.06165	3.16018	0
0.0900	-7.02856	10.2874	-3.50316	4.68435	0
0.0907	-4.58729	11.511	-4.41827	9.26326	0
0.0913	-1.22945	13.3404	-2.8926	12.008	0
0.0920	-2.14602	13.0434	-1.67221	12.008	0
0.0927	-3.97477	10.5963	-1.97748	12.9251	0
0.0933	-3.05819	5.10806	-1.36693	13.839	0
0.0940	-1.22945	-0.0831545	0.464023	14.4493	0
0.0947	0.295243	0.522685	0.769301	16.2802	0
0.0953	0.603707	4.19336	1.99041	16.2802	0
0.0960	-1.22945	6.02276	4.12664	13.839	0
0.0967	-2.45008	8.76686	2.29497	11.7045	0
0.0973	3.95714	12.7345	-1.67221	9.56681	0
0.0980	14.3347	12.1287	-1.36693	6.82203	0
0.0987	21.9626	9.68156	0.464023	4.3808	0
0.0993	25.933	9.68156	-1.36693	1.32926	0
0.1000	23.4917	7.5433	-1.06165	-1.72228	0
0.1007	16.1679	1.43738	0.464023	-5.38732	0
0.1013	9.75625	-3.13611	-2.28204	-10.8801	0
0.1020	2.1284	-4.96551	-3.19788	-15.4558	0
0.1027	-6.72009	-8.62431	1.07458	-17.897	0
0.1033	-7.63667	-11.3803	0.464023	-17.5935	0
0.1040	-3.05819	-10.4537	-3.19788	-16.3729	0
0.1047	-2.14602	-10.1567	-2.28204	-16.3729	0
0.1053	-5.1954	-12.295	0.158745	-15.4558	0
0.1060	-10.0779	-10.7626	-0.451093	-12.711	0
0.1067	-14.6564	-4.96551	-0.451093	-11.794	0
0.1073	-11.2986	0.522685	0.464023	-10.5733	0
0.1080	-3.05819	5.40504	1.99041	-4.47026	0
0.1087	-1.22945	7.5433	2.60025	0.718949	0
0.1093	-2.45008	5.10806	3.21081	1.63281	0
0.1100	-3.05819	4.19336	3.21081	4.68435	0
0.1107	-6.72009	8.76686	1.99041	9.87357	0
0.1113	-5.80792	12.1287	-0.145815	12.3148	0
0.1120	1.51588	9.68156	1.37986	13.2287	0
0.1127	3.04497	8.16102	4.12664	14.4493	0
0.1133	-0.92539	11.2021	2.90553	16.2802	0
0.1140	0.295243	14.8728	0.464023	19.3349	0
0.1147	3.34903	16.3933	1.68513	21.1659	0
0.1153	6.70687	17.011	3.21081	20.5555	0
0.1160	12.506	17.011	4.12664	19.3349	0
0.1167	14.0307	15.4786	4.73648	16.8905	0
0.1173	10.0603	9.68156	2.29497	11.0942	0
0.1180	11.8935	1.1404	0.464023	4.68435	0
0.1187	14.0307	-3.13611	2.29497	2.24312	0
0.1193	8.53562	-3.13611	5.04176	-0.19811	0
0.1200	6.39841	-8.62431	4.73648	-6.60794	0
0.1207	9.14814	-15.6449	3.51609	-11.794	0
0.1213	7.01093	-15.0391	2.29497	-13.3213	0
0.1220	3.65309	-14.1244	0.769301	-16.6764	0
0.1227	3.04497	-18.6979	1.37986	-20.9486	0
0.1233	2.43245	-17.4743	1.68513	-19.1177	0
0.1240	4.26561	-11.0714	-0.451093	-16.9832	0
0.1247	9.4522	-9.53901	-1.36693	-18.2038	0
0.1253	14.0307	-8.93317	-0.145815	-17.2867	0
0.1260	18.3007	-6.18907	1.37986	-14.5419	0
0.1267	20.4379	-6.18907	1.68513	-12.1007	0
0.1273	17.0801	-5.57135	1.07458	-7.21825	0
0.1280	11.8935	-0.392014	1.37986	-1.41873	0
0.1287	7.61904	1.74624	2.29497	-1.11197	0
0.1293	3.95714	2.35208	0.158745	-0.501667	0
0.1300	2.43245	6.31974	-2.28204	5.29466	0
0.1307	1.82434	10.9051	0.769301	9.87357	0
0.1313	2.43245	14.2551	4.4312	13.2287	0
0.1320	4.56966	19.7551	4.12664	17.1973	0
0.1327	3.65309	24.0198	2.90553	19.3349	0
0.1333	-2.14602	24.3286	0.769301	20.2488	0
0.1340	-7.63667	25.2433	-1.67221	23.6071	0
0.1347	-11.2986	25.5522	0.464023	23.3003	0
0.1353	-12.2151	20.9787	2.60025	18.1143	0
0.1360	-9.46982	12.7345	-1.06165	15.0596	0
0.1367	-7.94073	6.31974	-3.19788	14.1457	0
0.1373	-9.46982	4.19336	-0.451093	11.3977	0
0.1380	-11.9111	2.9698	-0.756371	8.65295	0
0.1387	-12.5192	-0.392014	-2.8926	4.07404	0
0.1393	-8.8573	-5.88021	-1.36693	-2.63934	0
0.1400	-3.05819	-10.4537	-0.145815	-5.38732	0
0.1407	0.603707	-13.8155	-0.756371	-9.35273	0
0.1413	4.26561	-16.5596	-0.451093	-17.2867	0
0.1420	9.75625	-19.3156	0.769301	-20.3383	0
0.1427	13.1141	-19.9214	1.99041	-18.2038	0
0.1433	10.9769	-16.8685	2.29497	-21.8656	0
0.1440	5.48624	-15.0391	1.99041	-24.0001	0
0.1447	2.1284	-19.0067	0.464023	-20.9486	0
0.1453	2.1284	-22.0597	0.464023	-19.728	0
0.1460	1.51588	-19.3156	1.07458	-19.1177	0
0.1467	1.51588	-15.0391	0.464023	-15.1522	0
0.1473	4.56966	-12.295	-0.756371	-13.0146	0
0.1480	5.17778	-8.62431	-0.145815	-10.8801	0
0.1487	0.907763	-3.13611	1.37986	-5.38732	0
0.1493	-1.83756	3.57564	-0.145815	-0.808418	0
0.1500	-2.75414	9.68156	-2.28204	5.60141	0
0.1507	-2.45008	12.1287	-0.145815	13.839	0
0.1513	-0.00881324	13.3404	1.37986	15.9766	0
0.1520	0.907763	14.2551	-1.67221	15.6699	0
0.1527	-2.14602	14.2551	-0.756371	18.4179	0
0.1533	-3.36666	15.1698	2.29497	17.8076	0
0.1540	-3.05819	16.3933	-1.06165	14.1457	0
0.1547	-6.11198	15.7875	-1.67221	15.6699	0
0.1553	-10.9945	14.2551	5.04176	16.587	0
0.1560	-12.2151	13.0434	4.12664	12.9251	0
0.1567	-10.6905	10.5963	-2.8926	10.7874	0
0.1573	-8.24919	11.2021	-2.28204	8.3462	0
0.1580	-5.80792	13.3404	1.07458	3.77049	0
0.1587	-5.80792	4.49034	0.769301	1.93956	0
0.1593	-5.1954	-12.592	0.158745	1.02251	0
0.1600	-1.83756	-21.442	-1.97748	-3.55321	0
0.1607	0.603707	-22.9744	-5.33411	-11.1837	0
0.1613	-3.36666	-24.4949	-5.02883	-19.1177	0
0.1620	-13.1317	-19.9214	-4.72355	-21.8656	0
0.1627	-22.2843	-11.3803	-5.33411	-18.2038	0
0.1633	-23.2008	-9.53901	-2.58732	-14.5419	0
0.1640	-18.9308	-10.1567	0.464023	-14.5419	0
0.1647	-16.7936	-7.41263	-1.36693	-13.9316	0
0.1653	-14.0483	-7.41263	-4.72355	-14.5419	0
0.1660	-7.63667	-8.32733	-3.19788	-15.7626	0
0.1667	-5.80792	-4.05081	2.29497	-11.794	0
0.1673	-7.94073	1.43738	4.12664	-5.99763	0
0.1680	-3.36666	2.9698	0.464023	-3.55321	0
0.1687	7.01093	0.522685	-1.36693	0.108641	0
0.1693	11.5894	-2.22141	-1.36693	4.3808	0
0.1700	9.4522	1.1404	-3.50316	6.51528	0
0.1707	6.09435	9.3727	-4.11371	10.1771	0
0.1713	2.1284	15.1698	-1.67221	15.3663	0
0.1720	-5.49946	17.9257	-2.58732	15.9766	0
0.1727	-14.3524	18.2227	-2.28204	14.756	0
0.1733	-17.4017	17.011	1.07458	16.587	0
0.1740	-14.3524	15.7875	-0.451093	18.4179	0
0.1747	-11.2986	12.4257	-4.41827	19.0282	0
0.1753	-7.02856	8.16102	-2.8926	18.4179	0
0.1760	-0.92539	11.511	0.769301	15.9766	0
0.1767	1.21182	13.6492	1.37986	14.756	0
0.1773	-0.31287	4.49034	-0.451093	14.756	0
0.1780	2.43245	-3.74195	-2.8926	9.26326	0
0.1787	7.61904	-3.44497	-2.28204	0.108641	0
0.1793	11.2854	-6.18907	0.464023	-3.24965	0
0.1800	13.1141	-11.6773	0.158745	-5.38732	0
0.1807	12.1975	-13.5067	-0.451093	-10.8801	0
0.1813	7.01093	-14.1244	0.769301	-14.5419	0
0.1820	3.34903	-12.592	-0.451093	-14.2352	0
0.1827	3.95714	-9.53901	-1.67221	-14.8455	0
0.1833	2.43245	-11.3803	-0.451093	-16.6764	0
0.1840	-2.14602	-13.5067	-0.451093	-17.2867	0
0.1847	-3.67071	-10.4537	0.464023	-17.2867	0
0.1853	-0.92539	-8.01847	1.99041	-16.6764	0
0.1860	0.907763	-6.49793	-1.67221	-14.8455	0
0.1867	0.295243	2.35208	-3.19788	-11.794	0
0.1873	-1.22945	11.511	0.769301	-8.13211	0
0.1880	-1.5335	13.6492	1.37986	-5.38732	0
0.1887	-2.45008	14.2551	-1.97748	-3.55321	0
0.1893	-5.1954	18.5316	-2.28204	-0.19811	0
0.1900	-3.97477	21.5845	-1.36693	3.77049	0
0.1907	1.51588	21.5845	-0.451093	7.43233	0
0.1913	1.51588	19.7551	-0.451093	10.1771	0
0.1920	-1.22945	18.8404	-2.28204	10.7874	0
0.1927	1.82434	19.4463	-1.97748	12.3148	0
0.1933	5.17778	21.5845	1.07458	15.6699	0
0.1940	4.56966	25.2433	-0.451093	15.9766	0
0.1947	6.09435	24.3286	-3.19788	14.1457	0
0.1953	7.92751	14.5639	-0.756371	15.3663	0
0.1960	5.17778	4.19336	1.07458	14.1457	0
0.1967	3.65309	-1.91255	0.464023	8.3462	0
0.1973	6.09435	-8.93317	-0.451093	3.46374	0
0.1980	5.17778	-15.9538	-2.58732	0.718949	0
0.1987	3.34903	-16.8685	-1.36693	-2.63934	0
0.1993	4.26561	-16.2626	1.37986	-4.47026	0
0.2000	4.56966	-17.7832	-0.145815	-5.99763	0
0.2007	3.65309	-17.7832	-2.28204	-10.8801	0
0.2013	2.73651	-18.6979	-2.28204	-16.0661	0
0.2020	0.295243	-20.5273	-2.28204	-17.5935	0
0.2027	0.295243	-19.6126	-0.451093	-17.2867	0
0.2033	4.26561	-17.7832	1.99041	-18.8141	0
0.2040	4.87372	-16.8685	1.07458	-21.8656	0
0.2047	1.51588	-17.4743	0.464023	-20.9486	0
0.2053	-0.92539	-22.3567	1.37986	-16.6764	0
0.2060	-4.27883	-27.8568	0.464023	-13.9316	0
0.2067	-7.33261	-24.198	-0.451093	-11.1837	0
0.2073	-4.58729	-13.8155	0.158745	-6.60794	0
0.2080	-1.83756	-5.27437	-0.451093	-2.63934	0
0.2087	0.295243	3.8845	-0.756371	0.412197	0
0.2093	8.53562	13.9581	-1.06165	4.9911	0
0.2100	15.2513	19.7551	-1.36693	9.26326	0
0.2107	11.5894	23.7228	0.464023	11.0942	0
0.2113	5.48624	28.914	0.769301	12.3148	0
0.2120	0.603707	31.6581	-1.36693	14.756	0
0.2127	-4.58729	30.7434	-1.36693	18.7246	0
0.2133	-2.14602	28.2963	-0.451093	20.2488	0
0.2140	4.56966	26.158	-1.36693	19.3349	0
0.2147	5.48624	23.4139	0.158745	18.7246	0
0.2153	3.65309	18.8404	3.82136	18.7246	0
0.2160	4.26561	15.1698	2.60025	14.756	0
0.2167	4.26561	13.3404	-0.451093	10.1771	0
0.2173	7.31499	10.5963	-0.451093	8.04264	0
0.2180	12.506	4.7992	-0.451093	5.60141	0
0.2187	12.506	1.1404	-2.28204	2.24312	0
0.2193	9.75625	0.522685	-2.58732	-0.19811	0
0.2200	10.9769	-0.688994	-1.36693	-3.55321	0
0.2207	8.53562	-4.35967	-1.67221	-8.74242	0
0.2213	-0.616927	-10.1567	-1.06165	-12.711	0
0.2220	-6.11198	-15.0391	1.37986	-14.5419	0
0.2227	-2.14602	-16.2626	1.37986	-17.5935	0
0.2233	0.603707	-16.8685	-0.451093	-19.728	0
0.2240	-6.11198	-19.0067	0.769301	-17.2867	0
0.2247	-13.7398	-19.9214	1.37986	-15.4558	0
0.2253	-10.6905	-18.092	-0.145815	-16.9832	0
0.2260	-4.89135	-16.5596	0.769301	-18.2038	0
0.2267	-4.27883	-14.7302	2.60025	-19.1177	0
0.2273	-5.1954	-11.3803	3.21081	-19.1177	0
0.2280	-3.05819	-7.10377	3.21081	-13.9316	0
0.2287	0.603707	-1.60369	1.68513	-9.04917	0
0.2293	2.73651	2.9698	0.464023	-7.82856	0
0.2300	2.43245	6.93746	0.769301	-3.85996	0
0.2307	2.43245	11.8198	-0.145815	1.93956	0
0.2313	4.56966	13.6492	-1.97748	6.21172	0
0.2320	6.09435	10.5963	-0.451093	10.7874	0
0.2327	4.87372	10.9051	1.37986	15.6699	0
0.2333	0.907763	17.6169	2.29497	19.6385	0
0.2340	-5.80792	21.8934	2.90553	26.6586	0
0.2347	-10.3864	22.4992	0.769301	30.9308	0
0.2353	-9.16577	21.5845	-1.67221	25.7416	0
0.2360	-7.02856	15.7875	-2.28204	19.9452	0
0.2367	-5.49946	9.07572	-2.28204	16.8905	0
0.2373	-3.05819	8.16102	-2.28204	12.008	0
0.2380	0.603707	7.5433	-1.36693	7.73589	0
0.2387	6.09435	1.43738	-0.145815	5.60141	0
0.2393	9.75625	-5.27437	0.464023	0.412197	0
0.2400	11.2854	-12.295	1.37986	-5.99763	0
0.2407	13.7266	-19.3156	1.37986	-8.74242	0
0.2413	16.1679	-22.0597	-1.36693	-9.96303	0
0.2420	15.2513	-19.6126	-0.756371	-11.1837	0
0.2427	12.506	-16.8685	1.99041	-10.5733	0
0.2433	8.23156	-16.5596	-1.06165	-10.8801	0
0.2440	3.95714	-15.0391	-5.33411	-13.6249	0
0.2447	1.82434	-10.4537	-2.8926	-14.5419	0
0.2453	-0.31287	-6.49793	-0.756371	-13.6249	0
0.2460	-2.45008	-5.88021	-2.58732	-11.794	0
0.2467	-3.05819	-3.13611	-0.756371	-8.74242	0
0.2473	-4.58729	4.7992	1.07458	-4.47026	0
0.2480	-6.41604	8.16102	-2.28204	-1.11197	0
0.2487	-4.89135	6.02276	-3.80843	1.02251	0
0.2493	-3.97477	10.2874	-2.8926	3.46374	0
0.2500	-5.49946	17.011	-2.28204	6.51528	0
0.2507	-6.11198	16.7022	1.68513	10.1771	0
0.2513	-5.80792	14.2551	2.90553	11.7045	0
0.2520	-7.63667	17.011	-1.36693	11.0942	0
0.2527	-11.2986	17.6169	-2.28204	10.4839	0
0.2533	-11.607	17.011	-0.756371	11.0942	0
0.2540	-9.16577	19.7551	-3.19788	12.3148	0
0.2547	-7.33261	20.9787	-2.28204	12.9251	0
0.2553	-6.41604	19.7551	0.769301	11.0942	0
0.2560	-4.89135	18.5316	-2.28204	8.3462	0
0.2567	-3.05819	14.5639	-3.80843	7.43233	0
0.2573	0.603707	9.68156	-0.145815	4.68435	0
0.2580	2.73651	8.16102	0.769301	0.718949	0
0.2587	-0.92539	6.93746	0.464023	0.108641	0
0.2593	-3.97477	2.35208	1.99041	-0.19811	0
0.2600	-0.92539	-4.35967	1.07458	-5.38732	0
0.2607	1.21182	-11.3803	-0.756371	-12.711	0
0.2613	-1.5335	-17.7832	0.158745	-16.0661	0
0.2620	-3.97477	-22.3567	1.37986	-16.0661	0
0.2627	-5.1954	-24.198	1.68513	-17.2867	0
0.2633	-6.11198	-24.8038	1.99041	-20.0347	0
0.2640	-3.97477	-23.2714	0.464023	-20.645	0
0.2647	-3.97477	-20.2303	-0.756371	-19.1177	0
0.2653	-11.607	-15.6449	-1.36693	-18.8141	0
0.2660	-17.7102	-12.295	-2.28204	-18.2038	0
0.2667	-16.4896	-8.62431	-0.756371	-14.8455	0
0.2673	-13.4358	-3.44497	1.07458	-8.74242	0
0.2680	-10.0779	1.43738	-0.145815	-3.55321	0
0.2687	-5.49946	3.8845	-0.451093	0.718949	0
0.2693	-2.14602	6.02276	-0.145815	5.29466	0
0.2700	2.1284	7.85216	-1.67221	8.04264	0
0.2707	7.01093	10.5963	0.464023	8.65295	0
0.2713	8.23156	15.7875	4.12664	12.3148	0
0.2720	7.01093	19.7551	0.464023	17.1973	0
0.2727	8.23156	19.1374	-3.50316	17.504	0
0.2733	11.2854	19.1374	-1.36693	16.587	0
0.2740	14.3347	19.7551	0.464023	17.504	0
0.2747	15.5554	17.011	0.464023	16.2802	0
0.2753	12.81	14.2551	3.82136	14.756	0
0.2760	8.23156	14.5639	3.21081	15.6699	0
0.2767	6.39841	12.1287	-1.06165	11.7045	0
0.2773	5.48624	6.02276	-0.451093	4.9911	0
0.2780	2.43245	3.57564	2.29497	3.16018	0
0.2787	-1.22945	1.1404	1.37986	2.24312	0
0.2793	-2.14602	-5.57135	0.158745	-2.33259	0
0.2800	-0.31287	-11.0714	-0.451093	-7.21825	0
0.2807	-2.14602	-13.2097	0.464023	-11.1837	0
0.2813	-5.80792	-16.2626	1.99041	-14.2352	0
0.2820	-5.1954	-17.1773	1.37986	-15.1522	0
0.2827	-1.83756	-15.9538	-0.145815	-16.6764	0
0.2833	-1.22945	-16.2626	1.37986	-18.2038	0
0.2840	-2.14602	-16.8685	1.37986	-16.3729	0
0.2847	-2.75414	-15.9538	1.37986	-14.5419	0
0.2853	-3.36666	-15.0391	3.82136	-16.9832	0
0.2860	-3.05819	-12.9008	3.51609	-17.2867	0
0.2867	-2.45008	-7.70961	2.60025	-13.0146	0
0.2873	-2.45008	-2.82725	5.95759	-8.74242	0
0.2880	-4.27883	-0.392014	5.95759	-5.38732	0
0.2887	-5.80792	2.35208	2.29497	-1.11197	0
0.2893	-3.36666	6.93746	1.99041	3.46374	0
0.2900	1.21182	12.4257	1.68513	7.73589	0
0.2907	3.04497	16.0963	-1.06165	11.3977	0
0.2913	5.17778	17.011	0.769301	14.4493	0
0.2920	12.1975	16.7022	4.12664	14.756	0
0.2927	17.9966	15.4786	3.21081	12.9251	0
0.2933	19.5213	17.011	2.29497	14.4493	0
0.2940	19.5213	23.1051	1.37986	17.504	0
0.2947	16.4719	22.4992	-0.451093	15.0596	0
0.2953	8.23156	8.458	0.464023	11.0942	0
0.2960	-0.00881324	-5.27437	1.68513	11.3977	0
0.2967	-4.89135	-7.70961	0.769301	11.0942	0
0.2973	-8.8573	-7.70961	1.37986	7.43233	0
0.2980	-10.3864	-7.70961	2.29497	2.85343	0
0.2987	-8.55325	-1.30671	1.37986	-0.808418	0
0.2993	-7.63667	5.10806	3.82136	-3.24965	0
0.3000	-9.46982	2.9698	4.73648	-5.38732	0
0.3007	-11.2986	-1.30671	1.37986	-8.74242	0
0.3013	-8.55325	-3.44497	0.464023	-11.794	0
0.3020	-2.14602	-7.10377	3.21081	-13.0146	0
0.3027	0.295243	-10.7626	3.21081	-15.7626	0
0.3033	-2.14602	-12.295	1.37986	-18.2038	0
0.3040	-2.14602	-14.1244	1.37986	-16.3729	0
0.3047	-0.31287	-13.8155	1.37986	-14.5419	0
0.3053	-2.45008	-10.1567	-0.451093	-16.0661	0
0.3060	-4.89135	-7.70961	-1.67221	-15.1522	0
0.3067	-3.97477	-3.44497	-1.06165	-9.96303	0
0.3073	-2.14602	6.02276	0.769301	-5.08057	0
0.3080	-0.00881324	12.4257	1.37986	-2.63934	0
0.3087	1.21182	9.99042	1.07458	1.02251	0
0.3093	-0.92539	8.76686	0.158745	4.9911	0
0.3100	-3.05819	12.4257	-0.756371	8.3462	0
0.3107	-3.05819	14.5639	-0.756371	10.7874	0
0.3113	-6.72009	12.4257	-0.451093	12.6184	0
0.3120	-8.8573	11.2021	-1.06165	14.756	0
0.3127	-5.1954	13.3404	-1.97748	17.8076	0
0.3133	-4.27883	15.1698	-1.36693	21.1659	0
0.3140	-8.24919	15.1698	-0.756371	21.7762	0
0.3147	-6.11198	13.3404	-1.67221	18.4179	0
0.3153	-0.31287	12.7345	-2.28204	13.5354	0
0.3160	2.43245	12.4257	-1.97748	11.0942	0
0.3167	7.92751	9.68156	-0.756371	11.0942	0
0.3173	13.4182	1.74624	1.37986	6.51528	0
0.3180	15.2513	-6.79491	2.29497	-0.501667	0
0.3187	17.3885	-10.4537	-0.451093	-3.24965	0
0.3193	15.5554	-11.3803	-1.97748	-5.99763	0
0.3200	6.09435	-15.0391	-1.67221	-10.8801	0
0.3207	-0.31287	-17.1773	-1.06165	-12.711	0
0.3213	1.21182	-17.7832	0.464023	-13.9316	0
0.3220	3.04497	-20.5273	0.769301	-18.2038	0
0.3227	2.73651	-21.145	-0.451093	-18.5073	0
0.3233	2.1284	-19.3156	1.37986	-16.3729	0
0.3240	2.1284	-19.0067	3.51609	-18.2038	0
0.3247	3.04497	-17.7832	1.37986	-20.0347	0
0.3253	2.43245	-13.8155	-0.145815	-17.5935	0
0.3260	0.603707	-12.592	0.769301	-14.8455	0
0.3267	-0.00881324	-11.0714	-0.756371	-12.4043	0
0.3273	-3.67071	-4.35967	-2.8926	-8.13211	0
0.3280	-12.2151	1.74624	-0.451093	-3.85996	0
0.3287	-17.7102	6.31974	2.90553	-0.19811	0
0.3293	-15.573	10.5963	1.68513	3.77049	0
0.3300	-12.2151	11.8198	-0.451093	6.51528	0
0.3307	-10.9945	12.4257	-0.451093	9.26326	0
0.3313	-9.46982	16.0963	0.158745	13.5354	0
0.3320	-7.63667	19.4463	-0.451093	15.3663	0
0.3327	-4.89135	21.2757	-1.36693	13.2287	0
0.3333	-1.83756	22.4992	-0.145815	14.756	0
0.3340	0.603707	20.6698	1.37986	18.7246	0
0.3347	2.73651	16.7022	1.37986	17.504	0
0.3353	5.17778	13.3404	0.769301	12.9251	0
0.3360	6.70687	9.68156	-0.145815	10.1771	0
0.3367	6.09435	6.6286	-0.756371	6.51528	0
0.3373	4.87372	4.7992	-2.28204	2.54987	0
0.3380	5.17778	0.522685	-2.8926	1.93956	0
0.3387	4.56966	-3.13611	0.158745	1.93956	0
0.3393	-0.00881324	-6.18907	2.29497	-1.41873	0
0.3400	-5.1954	-11.3803	-1.36693	-5.69088	0
0.3407	-6.72009	-15.9538	-3.50316	-11.1837	0
0.3413	-5.80792	-15.0391	-2.28204	-16.0661	0
0.3420	-3.67071	-13.5067	-2.8926	-15.1522	0
0.3427	-3.97477	-16.2626	-2.8926	-13.3213	0
0.3433	-6.41604	-23.8891	-0.145815	-14.5419	0
0.3440	-6.11198	-29.6862	-0.145815	-14.5419	0
0.3447	-5.49946	-25.7185	-1.06165	-11.794	0
0.3453	-8.8573	-17.1773	1.37986	-10.2698	0
0.3460	-11.607	-11.6773	1.68513	-10.2698	0
0.3467	-9.46982	-2.22141	1.07458	-9.96303	0
0.3473	-6.41604	10.2874	3.21081	-7.21825	0
0.3480	-4.89135	15.1698	2.90553	-1.72228	0
0.3487	-2.14602	17.011	-0.451093	1.93956	0
0.3493	-0.00881324	23.4139	-1.67221	3.77049	0
0.3500	1.21182	27.3816	-1.36693	7.73589	0
0.3507	4.26561	26.4669	-0.451093	13.2287	0
0.3513	7.01093	27.0727	0.158745	15.6699	0
0.3520	7.31499	28.914	-1.36693	15.3663	0
0.3527	10.6728	27.0727	-2.28204	16.8905	0
0.3533	15.2513	24.6375	-1.36693	19.9452	0
0.3540	13.7266	21.8934	-1.97748	20.2488	0
0.3547	7.92751	17.308	-3.19788	17.504	0
0.3553	5.7903	14.5639	-0.451093	15.3663	0
0.3560	4.26561	12.4257	0.464023	14.756	0
0.3567	-0.31287	6.02276	-2.28204	12.008	0
0.3573	-1.5335	-1.60369	-1.97748	6.21172	0
0.3580	1.82434	-3.44497	0.158745	1.02251	0
0.3587	2.73651	-5.88021	0.158745	-0.808418	0
0.3593	1.82434	-11.6773	2.29497	-2.63934	0
0.3600	2.43245	-16.8685	2.90553	-9.96303	0
0.3607	2.43245	-19.9214	-1.67221	-18.2038	0
0.3613	3.65309	-23.2714	-4.72355	-21.8656	0
0.3620	7.01093	-24.198	-2.8926	-21.8656	0
0.3627	9.75625	-23.2714	-2.28204	-21.8656	0
0.3633	13.7266	-20.5273	-2.28204	-20.9486	0
0.3640	18.9132	-15.9538	-0.451093	-18.2038	0
0.3647	18.9132	-11.3803	-1.06165	-16.3729	0
0.3653	15.5554	-7.70961	-0.756371	-14.8455	0
0.3660	14.3347	-3.13611	0.464023	-11.794	0
0.3667	15.2513	-3.74195	0.158745	-7.82856	0
0.3673	15.2513	-8.62431	-0.145815	-4.16351	0
0.3680	10.9769	-6.49793	-0.756371	-1.41873	0
0.3687	3.65309	3.27866	-3.19788	0.412197	0
0.3693	-2.45008	10.5963	-3.50316	3.46374	0
0.3700	-10.0779	13.9581	-3.50316	8.3462	0
0.3707	-19.5389	17.6169	-3.80843	12.008	0
0.3713	-25.034	20.6698	-0.451093	14.756	0
0.3720	-23.8134	21.5845	1.37986	15.6699	0
0.3727	-18.9308	21.8934	-1.36693	13.839	0
0.3733	-11.607	20.9787	-2.28204	13.839	0
0.3740	-8.24919	17.9257	-1.67221	18.4179	0
0.3747	-10.0779	15.7875	-2.8926	20.5555	0
0.3753	-7.33261	16.7022	-2.28204	18.4179	0
0.3760	-2.45008	15.7875	-1.97748	15.9766	0
0.3767	-4.27883	10.5963	-3.80843	12.3148	0
0.3773	-6.72009	5.10806	-2.8926	7.43233	0
0.3780	-4.89135	3.57564	-0.451093	4.68435	0
0.3787	-7.63667	1.74624	-0.756371	1.93956	0
0.3793	-11.607	-2.22141	-1.67221	-3.85996	0
0.3800	-9.16577	-6.18907	-1.36693	-9.96303	0
0.3807	-3.36666	-9.84787	-0.451093	-13.3213	0
0.3813	0.603707	-14.4214	0.769301	-16.9832	0
0.3820	0.603707	-18.092	1.37986	-20.9486	0
0.3827	-5.1954	-20.2303	1.37986	-24.0001	0
0.3833	-10.3864	-20.5273	3.21081	-25.5275	0
0.3840	-9.46982	-20.5273	4.12664	-24.3069	0
0.3847	-8.55325	-21.442	2.29497	-24.3069	0
0.3853	-7.33261	-22.3567	0.464023	-24.0001	0
0.3860	-0.616927	-19.0067	0.464023	-18.2038	0
0.3867	5.17778	-12.295	0.769301	-11.4904	0
0.3873	4.26561	-4.96551	1.37986	-7.82856	0
0.3880	-1.22945	1.43738	0.769301	-2.02903	0
0.3887	-10.3864	7.24632	-0.145815	4.68435	0
0.3893	-25.6421	12.4257	1.07458	10.4839	0
0.3900	-43.3435	16.3933	0.769301	20.5555	0
0.3907	-53.4126	19.1374	-1.36693	29.0999	0
0.3913	-50.9714	21.5845	1.07458	27.8792	0
0.3920	-43.6476	22.4992	3.82136	26.6586	0
0.3927	-38.765	22.4992	-0.451093	28.4895	0
0.3933	-32.6619	21.8934	-2.28204	25.7416	0
0.3940	-24.7255	19.7551	1.99041	22.0797	0
0.3947	-19.5389	16.7022	3.82136	21.4694	0
0.3953	-17.4017	15.1698	2.29497	21.1659	0
0.3960	-16.4896	11.511	2.90553	19.3349	0
0.3967	-14.0483	6.02276	0.158745	15.0596	0
0.3973	-7.63667	3.27866	-2.58732	7.73589	0
0.3980	-2.75414	-0.0831545	0.464023	1.93956	0
0.3987	-3.67071	-6.18907	2.29497	-1.72228	0
0.3993	-5.1954	-10.4537	0.769301	-4.77382	0
0.4000	-4.89135	-12.295	2.29497	-8.74242	0
0.4007	-5.80792	-15.6449	3.21081	-12.711	0
0.4013	-4.58729	-19.0067	0.464023	-16.3729	0
0.4020	0.907763	-20.8361	-0.451093	-19.4244	0
0.4027	4.56966	-21.7508	1.37986	-22.4759	0
0.4033	6.09435	-20.2303	1.37986	-21.8656	0
0.4040	10.3688	-15.9538	1.37986	-19.1177	0
0.4047	16.1679	-12.295	2.29497	-19.1177	0
0.4053	20.4379	-11.0714	0.464023	-19.728	0
0.4060	21.6585	-9.24203	-1.97748	-14.2352	0
0.4067	20.1338	-4.05081	-0.451093	-8.43886	0
0.4073	19.2173	-0.0831545	3.51609	-6.30119	0
0.4080	23.1832	-0.688994	3.51609	-3.55321	0
0.4087	27.4576	1.43738	0.158745	0.108641	0
0.4093	26.5411	8.76686	-0.451093	4.68435	0
0.4100	23.1832	12.7345	0.464023	9.87357	0
0.4107	21.6585	15.1698	-2.28204	12.008	0
0.4113	19.8298	19.4463	-3.80843	12.3148	0
0.4120	18.3007	21.2757	-1.67221	13.2287	0
0.4127	18.3007	20.0521	-0.451093	12.3148	0
0.4133	17.3885	18.8404	-1.06165	12.008	0
0.4140	15.8594	16.7022	-0.451093	14.4493	0
0.4147	17.3885	15.1698	-1.06165	14.4493	0
0.4153	17.9966	15.4786	-1.67221	12.008	0
0.4160	14.3347	12.1287	-0.145815	12.008	0
0.4167	11.5894	7.24632	0.464023	9.26326	0
0.4173	10.9769	4.7992	-2.58732	1.63281	0
0.4180	10.0603	1.43738	-3.50316	-2.9429	0
0.4187	9.75625	-2.22141	-0.451093	-3.55321	0
0.4193	10.3688	-4.65665	2.90553	-5.99763	0
0.4200	11.5894	-9.84787	2.29497	-11.1837	0
0.4207	14.3347	-15.0391	-1.67221	-16.3729	0
0.4213	14.9473	-14.7302	-4.11371	-19.1177	0
0.4220	11.5894	-16.2626	-1.36693	-17.2867	0
0.4227	11.5894	-20.8361	1.07458	-16.3729	0
0.4233	14.3347	-20.8361	-0.451093	-19.1177	0
0.4240	16.1679	-18.092	-0.756371	-20.645	0
0.4247	17.0801	-17.7832	-0.756371	-19.4244	0
0.4253	18.9132	-16.8685	-2.8926	-19.1177	0
0.4260	16.1679	-13.5067	-2.58732	-16.3729	0
0.4267	11.8935	-7.70961	-0.756371	-11.4904	0
0.4273	10.0603	-0.392014	-2.58732	-9.04917	0
0.4280	8.83968	5.40504	-4.11371	-5.99763	0
0.4287	7.61904	12.4257	-2.28204	-0.808418	0
0.4293	10.0603	21.2757	-1.97748	3.16018	0
0.4300	12.506	24.3286	-3.19788	8.65295	0
0.4307	10.3688	24.3286	-1.97748	12.9251	0
0.4313	7.92751	25.5522	-0.145815	10.7874	0
0.4320	6.09435	23.1051	-0.451093	10.7874	0
0.4327	1.51588	17.9257	-1.36693	15.6699	0
0.4333	-1.5335	16.7022	-2.28204	17.504	0
0.4340	-0.00881324	13.9581	-2.58732	17.504	0
0.4347	3.34903	10.5963	-1.06165	16.2802	0
0.4353	5.17778	10.5963	-0.451093	12.008	0
0.4360	0.603707	7.85216	-2.28204	10.4839	0
0.4367	-4.89135	1.1404	-3.19788	10.1771	0
0.4373	-2.75414	-2.22141	-1.36693	5.29466	0
0.4380	3.95714	-4.35967	-1.36693	1.02251	0
0.4387	7.92751	-5.88021	-2.58732	-0.808418	0
0.4393	10.6728	-6.79491	-3.80843	-6.30119	0
0.4400	10.9769	-11.3803	-3.80843	-11.794	0
0.4407	9.4522	-15.6449	-1.97748	-14.5419	0
0.4413	13.4182	-14.7302	-0.451093	-18.8141	0
0.4420	16.4719	-13.8155	-1.36693	-19.1177	0
0.4427	8.53562	-16.8685	-1.36693	-17.5935	0
0.4433	0.603707	-20.2303	1.07458	-20.645	0
0.4440	1.21182	-19.0067	-0.145815	-19.4244	0
0.4447	0.907763	-15.6449	-2.28204	-12.711	0
0.4453	-0.616927	-17.7832	-1.97748	-11.794	0
0.4460	-0.00881324	-26.9421	-1.36693	-11.794	0
0.4467	-0.92539	-30.292	-1.97748	-6.30119	0
0.4473	-1.5335	-24.4949	-1.36693	-3.55321	0
0.4480	-0.00881324	-14.7302	-1.36693	-3.55321	0
0.4487	-1.22945	-1.60369	-2.58732	1.32926	0
0.4493	-5.49946	10.2874	-3.19788	6.51528	0
0.4500	-5.1954	16.7022	-3.19788	8.95651	0
0.4507	-1.22945	23.7228	-3.19788	12.9251	0
0.4513	0.603707	31.0404	-2.58732	17.504	0
0.4520	0.603707	30.7434	-2.28204	17.8076	0
0.4527	1.51588	26.158	-1.97748	17.8076	0
0.4533	4.56966	23.7228	-1.36693	19.3349	0
0.4540	7.61904	21.2757	-1.36693	18.4179	0
0.4547	10.0603	17.6169	-1.36693	15.0596	0
0.4553	10.3688	17.6169	-0.451093	12.3148	0
0.4560	6.09435	16.7022	0.464023	9.56681	0
0.4567	-0.92539	10.2874	0.464023	5.60141	0
0.4573	-5.80792	5.10806	-0.451093	2.54987	0
0.4580	-7.02856	4.19336	-0.145815	0.718949	0
0.4587	-7.63667	1.43738	-0.145815	-3.55321	0
0.4593	-10.9945	-4.96551	-1.97748	-9.04917	0
0.4600	-15.877	-9.53901	-1.97748	-11.794	0
0.4607	-16.7936	-11.0714	0.769301	-11.794	0
0.4613	-14.6564	-13.5067	-0.451093	-13.0146	0
0.4620	-14.9605	-18.6979	-4.72355	-13.6249	0
0.4627	-18.6224	-25.4096	-3.80843	-11.4904	0
0.4633	-18.6224	-29.6862	-0.451093	-8.13211	0
0.4640	-14.0483	-26.6332	-1.67221	-6.30119	0
0.4647	-7.94073	-19.6126	-3.50316	-7.21825	0
0.4653	-3.97477	-15.9538	-4.11371	-9.96303	0
0.4660	-3.97477	-15.9538	-4.11371	-9.96303	0
0.4667	-3.97477	-10.4537	-1.67221	-5.69088	0
0.4673	-2.14602	-1.30671	0.464023	-1.72228	0
0.4680	0.603707	4.7992	0.158745	0.108641	0
0.4687	1.21182	11.511	0.158745	3.77049	0
0.4693	-0.31287	20.6698	0.464023	7.43233	0
0.4700	-4.58729	25.861	-1.06165	8.3462	0
0.4707	-9.46982	27.9874	-1.36693	10.1771	0
0.4713	-12.5192	30.7434	-0.451093	15.0596	0
0.4720	-14.9605	30.1257	-2.28204	16.2802	0
0.4727	-16.7936	25.861	-4.11371	12.3148	0
0.4733	-17.7102	23.4139	-3.19788	12.008	0
0.4740	-17.7102	22.4992	-2.28204	16.2802	0
0.4747	-17.7102	20.6698	-3.19788	17.504	0
0.4753	-16.1811	17.6169	-3.50316	17.504	0
0.4760	-11.2986	11.511	-1.06165	15.6699	0
0.4767	-4.27883	3.57564	-0.451093	8.04264	0
0.4773	-2.14602	2.35208	-4.11371	3.16018	0
0.4780	-6.72009	6.6286	-4.72355	4.68435	0
0.4787	-12.5192	5.10806	1.07458	1.93956	0
0.4793	-14.0483	-2.22141	3.21081	-4.47026	0
0.4800	-12.2151	-6.49793	0.464023	-5.99763	0
0.4807	-11.9111	-11.0714	0.464023	-8.43886	0
0.4813	-15.877	-20.2303	0.769301	-14.5419	0
0.4820	-19.2349	-23.5802	-1.06165	-15.4558	0
0.4827	-16.7936	-18.6979	-0.451093	-15.4558	0
0.4833	-12.2151	-16.5596	0.464023	-18.2038	0
0.4840	-9.16577	-16.8685	-0.756371	-19.1177	0
0.4847	-6.11198	-15.3479	0.158745	-18.5073	0
0.4853	-3.05819	-13.5067	0.464023	-15.4558	0
0.4860	-4.58729	-9.24203	-1.36693	-9.04917	0
0.4867	-10.3864	0.225705	-1.36693	-3.55321	0
0.4873	-14.6564	6.6286	0.464023	0.108641	0
0.4880	-13.4358	7.85216	0.158745	3.16018	0
0.4887	-8.55325	8.76686	-0.451093	2.85343	0
0.4893	-2.14602	9.3727	-0.756371	3.46374	0
0.4900	3.04497	9.07572	-0.756371	9.26326	0
0.4907	6.39841	10.5963	1.37986	13.839	0
0.4913	8.23156	12.1287	2.29497	15.6699	0
0.4920	9.14814	13.3404	1.68513	19.3349	0
0.4927	7.92751	14.2551	3.21081	20.8591	0
0.4933	2.1284	16.0963	3.82136	20.2488	0
0.4940	-5.80792	17.6169	0.769301	20.2488	0
0.4947	-12.5192	17.011	-0.451093	16.587	0
0.4953	-16.4896	14.8728	0.769301	12.9251	0
0.4960	-16.1811	11.511	0.769301	11.3977	0
0.4967	-13.7398	6.31974	0.158745	5.60141	0
0.4973	-9.46982	2.66094	0.464023	0.108641	0
0.4980	-4.58729	1.43738	0.464023	1.63281	0
0.4987	-0.616927	-4.65665	0.464023	-0.808418	0
0.4993	1.51588	-12.9008	-0.451093	-9.96303	0
0.5000	3.95714	-14.7302	-0.451093	-13.0146	0
0.5007	3.34903	-13.5067	0.769301	-11.794	0
0.5013	-0.31287	-15.9538	1.68513	-15.4558	0
0.5020	0.907763	-17.7832	1.99041	-18.2038	0
0.5027	7.01093	-17.1773	3.21081	-17.897	0
0.5033	7.92751	-15.0391	5.34703	-18.8141	0
0.5040	1.51588	-12.592	5.95759	-19.1177	0
0.5047	-5.80792	-13.2097	5.04176	-14.5419	0
0.5053	-10.3864	-13.5067	4.12664	-9.96303	0
0.5060	-10.0779	-8.62431	2.90553	-9.35273	0
0.5067	-3.36666	-4.35967	2.29497	-9.65948	0
0.5073	3.95714	-4.05081	1.68513	-5.69088	0
0.5080	6.09435	-0.997854	-1.36693	0.108641	0
0.5087	6.09435	6.02276	-3.19788	3.46374	0
0.5093	8.83968	10.5963	-0.756371	7.12558	0
0.5100	12.506	14.2551	2.90553	11.0942	0
0.5107	10.6728	17.011	2.60025	13.5354	0
0.5113	8.83968	15.7875	1.37986	15.3663	0
0.5120	15.2513	15.4786	1.68513	16.8905	0
0.5127	21.3545	18.8404	2.29497	17.504	0
0.5133	19.8298	19.4463	3.21081	17.504	0
0.5140	19.8298	18.8404	4.73648	16.2802	0
0.5147	22.5751	21.2757	4.73648	15.6699	0
0.5153	21.3545	19.4463	4.12664	15.0596	0
0.5160	20.742	9.99042	5.34703	12.008	0
0.5167	17.9966	-0.392014	5.04176	7.12558	0
0.5173	8.23156	-9.53901	1.68513	3.16018	0
0.5180	3.34903	-16.5596	0.769301	1.02251	0
0.5187	7.92751	-21.442	2.60025	-1.11197	0
0.5193	6.09435	-23.8891	3.82136	-5.38732	0
0.5200	-0.00881324	-21.442	4.12664	-11.1837	0
0.5207	2.73651	-17.1773	4.73648	-15.4558	0
0.5213	4.87372	-17.1773	2.90553	-20.3383	0
0.5220	0.295243	-15.9538	0.464023	-25.2207	0
0.5227	-1.22945	-12.9008	0.464023	-25.2207	0
0.5233	-0.31287	-13.5067	0.769301	-21.8656	0
0.5240	-1.22945	-11.9861	0.769301	-19.728	0
0.5247	-0.00881324	-5.88021	2.60025	-16.3729	0
0.5253	-0.31287	-3.13611	3.82136	-12.4043	0
0.5260	-5.1954	1.1404	2.29497	-9.96303	0
0.5267	-8.24919	12.4257	2.29497	-5.99763	0
0.5273	-8.8573	20.6698	5.04176	-2.63934	0
0.5280	-8.8573	21.2757	5.34703	-2.33259	0
0.5287	-6.72009	21.5845	2.90553	0.412197	0
0.5293	-5.49946	24.0198	2.29497	6.82203	0
0.5300	-7.02856	26.7757	3.51609	12.008	0
0.5307	-6.72009	28.2963	2.29497	13.5354	0
0.5313	-6.41604	26.158	0.464023	13.5354	0
0.5320	-9.77388	21.5845	1.68513	12.9251	0
0.5327	-8.8573	17.011	2.60025	13.2287	0
0.5333	-0.31287	13.6492	1.37986	12.9251	0
0.5340	7.92751	13.0434	1.37986	12.9251	0
0.5347	12.1975	10.5963	3.21081	14.756	0
0.5353	13.1141	6.93746	2.29497	12.9251	0
0.5360	13.1141	4.49034	0.464023	7.73589	0
0.5367	12.1975	-0.688994	2.90553	4.68435	0
0.5373	10.3688	-8.01847	4.12664	1.93956	0
0.5380	9.14814	-9.84787	1.37986	-2.33259	0
0.5387	8.83968	-10.7626	1.37986	-4.47026	0
0.5393	6.70687	-17.7832	5.34703	-7.21825	0
0.5400	6.09435	-22.9744	5.34703	-13.6249	0
0.5407	9.75625	-23.8891	1.07458	-17.897	0
0.5413	12.1975	-25.4096	-0.145815	-20.0347	0
0.5420	9.75625	-24.8038	-0.145815	-22.7795	0
0.5427	6.39841	-21.7508	-0.756371	-21.2553	0
0.5433	3.34903	-21.442	1.07458	-16.9832	0
0.5440	1.51588	-19.9214	2.60025	-16.9832	0
0.5447	1.82434	-15.0391	-0.451093	-16.3729	0
0.5453	3.04497	-11.3803	-2.8926	-11.794	0
0.5460	3.65309	-8.01847	-2.28204	-7.5218	0
0.5467	4.56966	-3.13611	-1.36693	-2.63934	0
0.5473	5.7903	-0.0831545	0.464023	1.02251	0
0.5480	8.83968	2.35208	-0.756371	0.108641	0
0.5487	11.2854	5.10806	-4.11371	2.24312	0
0.5493	8.53562	9.3727	-3.19788	9.26326	0
0.5500	6.09435	16.0963	-0.145815	13.2287	0
0.5507	8.83968	24.0198	0.158745	12.9251	0
0.5513	9.75625	27.3816	1.37986	15.0596	0
0.5520	7.01093	26.158	1.99041	16.587	0
0.5527	6.70687	23.4139	-1.06165	14.4493	0
0.5533	3.65309	21.5845	-1.36693	13.839	0
0.5540	-8.55325	18.8404	1.07458	15.6699	0
0.5547	-21.3721	14.2551	-0.451093	15.3663	0
0.5553	-25.034	11.511	-1.97748	12.9251	0
0.5560	-18.9308	9.68156	-0.756371	10.1771	0
0.5567	-9.16577	3.27866	-0.451093	5.90497	0
0.5573	-3.97477	-1.91255	0.464023	1.63281	0
0.5580	-3.97477	-4.05081	1.99041	-1.72228	0
0.5587	-4.58729	-10.1567	0.769301	-5.69088	0
0.5593	-6.11198	-16.8685	0.769301	-9.96303	0
0.5600	-11.2986	-18.092	1.37986	-12.4043	0
0.5607	-13.1317	-19.9214	-1.06165	-12.1007	0
0.5613	-12.2151	-24.198	-1.36693	-13.0146	0
0.5620	-14.0483	-22.9744	0.769301	-16.3729	0
0.5627	-13.7398	-19.6126	0.464023	-18.8141	0
0.5633	-6.41604	-19.0067	0.464023	-18.2038	0
0.5640	-1.22945	-17.4743	1.07458	-16.9832	0
0.5647	2.1284	-15.0391	-2.8926	-15.1522	0
0.5653	9.14814	-15.0391	-3.19788	-12.1007	0
0.5660	11.5894	-13.2097	1.37986	-9.96303	0
0.5667	4.87372	-6.18907	0.769301	-6.30119	0
0.5673	1.21182	0.225705	-1.06165	-0.808418	0
0.5680	6.09435	3.8845	-0.451093	1.02251	0
0.5687	7.61904	7.85216	-3.19788	0.412197	0
0.5693	5.17778	12.7345	-4.11371	4.9911	0
0.5700	6.39841	16.3933	-0.451093	11.7045	0
0.5707	5.17778	20.6698	-1.36693	14.4493	0
0.5713	-5.80792	24.6375	-2.58732	15.9766	0
0.5720	-18.3183	24.9464	-0.756371	16.587	0
0.5727	-24.1174	22.4992	-2.8926	18.1143	0
0.5733	-25.3381	21.5845	-4.11371	22.0797	0
0.5740	-24.4215	21.5845	0.158745	22.9968	0
0.5747	-21.3721	20.6698	0.464023	17.8076	0
0.5753	-16.7936	17.9257	-2.28204	15.6699	0
0.5760	-10.3864	15.1698	0.769301	14.756	0
0.5767	-8.55325	10.5963	2.90553	8.95651	0
0.5773	-12.2151	6.31974	-0.451093	3.77049	0
0.5780	-13.4358	4.19336	-2.28204	0.718949	0
0.5787	-11.9111	2.0551	-1.06165	-3.24965	0
0.5793	-10.9945	-2.22141	-0.451093	-6.9115	0
0.5800	-7.94073	-4.35967	-1.36693	-9.65948	0
0.5807	-2.14602	-8.01847	-2.8926	-12.711	0
0.5813	-0.616927	-19.6126	-3.19788	-14.2352	0
0.5820	0.295243	-31.8244	-2.28204	-16.0661	0
0.5827	4.26561	-33.9627	-2.28204	-18.8141	0
0.5833	5.7903	-26.3243	-1.67221	-19.1177	0
0.5840	3.34903	-16.2626	-1.06165	-18.2038	0
0.5847	3.34903	-9.53901	-1.36693	-17.5935	0
0.5853	6.09435	-5.57135	-0.145815	-14.8455	0
0.5860	7.61904	-0.392014	1.37986	-10.5733	0
0.5867	5.7903	3.8845	1.37986	-7.21825	0
0.5873	6.09435	3.57564	1.37986	-4.47026	0
0.5880	10.9769	6.6286	0.464023	-0.501667	0
0.5887	14.6388	13.3404	0.158745	4.68435	0
0.5893	14.9473	15.1698	1.37986	7.43233	0
0.5900	15.2513	12.7345	1.07458	6.51528	0
0.5907	17.0801	13.0434	-1.06165	9.56681	0
0.5913	18.3007	13.0434	0.464023	17.1973	0
0.5920	17.3885	11.511	1.68513	17.504	0
0.5927	11.2854	11.511	-0.451093	14.4493	0
0.5933	2.43245	13.0434	-2.28204	16.8905	0
0.5940	-1.83756	13.3404	-0.145815	18.7246	0
0.5947	-2.14602	11.8198	1.37986	15.3663	0
0.5953	-1.22945	10.5963	0.464023	12.6184	0
0.5960	0.295243	8.76686	1.07458	9.26326	0
0.5967	3.04497	2.66094	3.21081	3.77049	0
0.5973	4.56966	-8.62431	3.21081	1.02251	0
0.5980	3.65309	-20.8361	0.464023	-2.33259	0
0.5987	2.43245	-29.3773	0.769301	-8.43886	0
0.5993	5.48624	-31.2067	4.12664	-11.4904	0
0.6000	11.2854	-28.1656	2.60025	-13.0146	0
0.6007	9.75625	-25.7185	-2.58732	-15.4558	0
0.6013	2.43245	-21.442	-3.19788	-16.0661	0
0.6020	-1.83756	-12.295	-1.97748	-16.0661	0
0.6027	-1.5335	-4.96551	-3.19788	-17.2867	0
0.6033	-0.616927	-1.91255	-2.28204	-17.5935	0
0.6040	0.603707	0.831545	0.464023	-16.9832	0
0.6047	-2.14602	1.43738	0.769301	-16.3729	0
0.6053	-12.2151	-0.0831545	0.158745	-14.5419	0
0.6060	-23.5049	2.66094	0.769301	-11.794	0
0.6067	-29.304	7.85216	1.07458	-7.21825	0
0.6073	-30.5246	11.511	-0.451093	0.108641	0
0.6080	-26.8627	14.5639	-1.36693	5.29466	0
0.6087	-19.5389	17.011	-0.451093	6.51528	0
0.6093	-11.9111	18.5316	-0.451093	8.04264	0
0.6100	-3.97477	21.8934	-1.36693	10.1771	0
0.6107	4.26561	25.861	1.37986	12.008	0
0.6113	12.506	26.4669	4.12664	13.839	0
0.6120	23.7957	24.6375	1.37986	15.9766	0
0.6127	35.698	23.4139	0.158745	17.8076	0
0.6133	37.2227	22.8081	3.51609	17.504	0
0.6140	31.1195	20.6698	3.21081	15.0596	0
0.6147	28.0658	17.011	-1.36693	12.9251	0
0.6153	25.3204	13.6492	-2.28204	12.008	0
0.6160	19.5213	8.458	-0.756371	9.56681	0
0.6167	16.4719	1.1404	-0.145815	4.3808	0
0.6173	10.9769	-2.53027	-0.756371	0.718949	0
0.6180	-2.14602	-3.13611	-2.28204	0.108641	0
0.6187	-11.9111	-7.70961	-2.8926	-2.33259	0
0.6193	-12.5192	-12.592	-2.58732	-7.5218	0
0.6200	-14.3524	-13.5067	-3.50316	-12.4043	0
0.6207	-16.7936	-16.8685	-2.28204	-16.3729	0
0.6213	-15.2689	-22.6655	-0.145815	-18.2038	0
0.6220	-15.573	-21.7508	-1.36693	-16.0661	0
0.6227	-16.7936	-16.8685	-0.756371	-13.3213	0
0.6233	-11.2986	-15.3479	3.21081	-14.8455	0
0.6240	-3.67071	-13.2097	1.68513	-16.9832	0
0.6247	-0.31287	-10.4537	-2.28204	-15.4558	0
0.6253	2.1284	-10.4537	-2.28204	-11.794	0
0.6260	5.7903	-8.93317	-2.28204	-9.65948	0
0.6267	11.5894	-2.22141	-4.11371	-6.60794	0
0.6273	17.3885	5.10806	-2.8926	-1.11197	0
0.6280	15.2513	11.8198	-1.36693	3.77049	0
0.6287	3.95714	13.6492	-3.19788	7.43233	0
0.6293	-3.97477	8.16102	-4.72355	12.008	0
0.6300	-7.63667	5.10806	-2.28204	14.756	0
0.6307	-13.7398	8.76686	-0.145815	14.1457	0
0.6313	-16.4896	13.3404	-1.97748	15.3663	0
0.6320	-12.2151	16.0963	-3.50316	19.0282	0
0.6327	-10.0779	17.6169	-1.36693	21.1659	0
0.6333	-11.2986	17.308	-0.756371	21.1659	0
0.6340	-13.1317	16.0963	-2.58732	18.7246	0
0.6347	-16.1811	15.1698	-1.36693	13.839	0
0.6353	-18.9308	10.5963	2.60025	10.7874	0
0.6360	-18.0143	4.19336	1.37986	10.7874	0
0.6367	-17.7102	0.522685	-3.50316	7.73589	0
0.6373	-18.6224	-0.0831545	-4.11371	2.54987	0
0.6380	-17.0977	-1.30671	-2.28204	0.108641	0
0.6387	-15.2689	-5.57135	-3.50316	-0.808418	0
0.6393	-14.9605	-10.4537	-5.33411	-5.38732	0
0.6400	-13.1317	-14.4214	-4.11371	-12.1007	0
0.6407	-7.63667	-18.389	-2.28204	-16.0661	0
0.6413	0.907763	-21.7508	-4.11371	-16.3729	0
0.6420	4.87372	-22.3567	-5.94466	-16.3729	0
0.6427	-0.31287	-20.5273	-4.11371	-18.5073	0
0.6433	-3.05819	-18.389	-0.756371	-17.897	0
0.6440	0.603707	-14.4214	-0.756371	-14.8455	0
0.6447	3.65309	-12.295	-2.28204	-15.7626	0
0.6453	7.01093	-11.0714	-0.756371	-15.4558	0
0.6460	12.506	-4.35967	0.464023	-8.43886	0
0.6467	13.1141	3.57564	0.464023	-4.47026	0
0.6473	14.3347	7.85216	1.99041	-4.47026	0
0.6480	21.6585	12.1287	1.68513	1.63281	0
0.6487	24.4039	18.5316	-1.97748	8.65295	0
0.6493	20.742	22.4992	-1.67221	10.4839	0
0.6500	17.9966	24.3286	1.68513	13.2287	0
0.6507	16.776	23.4139	-0.451093	16.587	0
0.6513	15.2513	20.6698	-4.72355	18.7246	0
0.6520	15.2513	22.4992	-4.41827	19.9452	0
0.6527	13.7266	26.7757	-3.50316	18.4179	0
0.6533	10.3688	24.0198	-2.28204	15.9766	0
0.6540	7.31499	19.7551	-0.451093	18.4179	0
0.6547	3.04497	18.2227	-1.06165	18.7246	0
0.6553	-2.45008	12.4257	-1.97748	12.6184	0
0.6560	-7.33261	4.7992	-0.145815	7.43233	0
0.6567	-12.2151	2.35208	-0.756371	5.60141	0
0.6573	-15.2689	-0.997854	-3.19788	1.93956	0
0.6580	-12.8277	-8.01847	-2.28204	-3.55321	0
0.6587	-7.33261	-12.295	0.158745	-9.35273	0
0.6593	-3.97477	-15.0391	1.07458	-14.5419	0
0.6600	-4.27883	-19.3156	3.21081	-17.2867	0
0.6607	-4.89135	-20.5273	2.29497	-19.728	0
0.6613	-3.67071	-21.7508	-1.36693	-20.9486	0
0.6620	-2.75414	-24.4949	-1.06165	-20.9486	0
0.6627	-2.45008	-22.0597	0.464023	-22.1692	0
0.6633	0.295243	-15.9538	-1.06165	-22.7795	0
0.6640	2.43245	-15.9538	0.158745	-20.3383	0
0.6647	-0.31287	-15.9538	1.07458	-18.2038	0
0.6653	-5.1954	-11.3803	-1.36693	-16.0661	0
0.6660	-7.94073	-5.57135	-0.451093	-8.74242	0
0.6667	-9.46982	0.522685	1.37986	-0.19811	0
0.6673	-10.3864	6.02276	-0.756371	4.68435	0
0.6680	-10.3864	7.24632	-2.8926	6.82203	0
0.6687	-10.3864	7.85216	-1.67221	6.51528	0
0.6693	-11.2986	12.4257	0.158745	6.51528	0
0.6700	-14.0483	16.7022	2.60025	11.0942	0
0.6707	-13.7398	18.8404	2.60025	16.8905	0
0.6713	-11.9111	21.5845	-0.145815	19.3349	0
0.6720	-15.573	24.3286	0.464023	20.5555	0
0.6727	-18.3183	24.3286	0.464023	22.0797	0
0.6733	-11.607	20.9787	-2.58732	20.8591	0
0.6740	-3.97477	15.7875	-0.451093	19.0282	0
0.6747	-3.67071	13.0434	3.21081	16.587	0
0.6753	-3.05819	11.2021	-0.451093	12.9251	0
0.6760	-0.92539	7.85216	-2.28204	9.26326	0
0.6767	-0.00881324	5.7139	1.37986	5.60141	0
0.6773	0.907763	3.57564	1.99041	1.93956	0
0.6780	2.43245	-2.53027	2.29497	-2.33259	0
0.6787	2.43245	-8.01847	4.12664	-8.74242	0
0.6793	1.21182	-8.32733	1.68513	-13.0146	0
0.6800	2.1284	-8.93317	0.464023	-10.8801	0
0.6807	3.04497	-11.0714	3.21081	-10.2698	0
0.6813	0.603707	-10.4537	2.29497	-15.1522	0
0.6820	-0.92539	-9.53901	-1.67221	-17.897	0
0.6827	3.34903	-12.295	1.37986	-17.2867	0
0.6833	6.09435	-13.5067	5.95759	-17.2867	0
0.6840	3.34903	-14.7302	3.21081	-16.6764	0
0.6847	1.82434	-15.3479	-0.451093	-14.5419	0
0.6853	1.21182	-9.53901	0.158745	-13.0146	0
0.6860	-3.05819	0.522685	1.99041	-10.2698	0
0.6867	-1.22945	6.02276	1.37986	-6.30119	0
0.6873	4.56966	5.7139	0.769301	-2.9429	0
0.6880	1.82434	7.5433	0.158745	0.108641	0
0.6887	-2.45008	11.511	-1.36693	4.68435	0
0.6893	1.51588	14.8728	-1.67221	9.56681	0
0.6900	5.48624	15.7875	-0.145815	12.3148	0
0.6907	4.26561	14.2551	1.68513	13.2287	0
0.6913	3.95714	10.9051	2.29497	14.756	0
0.6920	4.56966	7.85216	3.51609	17.1973	0
0.6927	5.7903	7.5433	4.4312	17.8076	0
0.6933	9.14814	9.99042	3.21081	15.3663	0
0.6940	13.4182	13.0434	0.464023	10.1771	0
0.6947	16.776	13.9581	1.07458	4.9911	0
0.6953	18.3007	9.99042	4.73648	1.93956	0
0.6960	17.9966	4.7992	5.04176	1.93956	0
0.6967	20.742	5.40504	1.99041	3.46374	0
0.6973	25.933	6.02276	1.07458	2.85343	0
0.6980	25.933	-1.30671	1.37986	-1.11197	0
0.6987	20.4379	-9.53901	-1.06165	-5.69088	0
0.6993	15.8594	-13.2097	-1.36693	-8.74242	0
0.7000	12.506	-18.6979	0.464023	-12.711	0
0.7007	9.75625	-23.2714	0.769301	-16.3729	0
0.7013	7.31499	-22.3567	-0.145815	-16.9832	0
0.7020	0.907763	-18.6979	-0.451093	-16.3729	0
0.7027	-7.02856	-17.4743	-1.97748	-16.3729	0
0.7033	-12.8277	-19.6126	-3.19788	-16.3729	0
0.7040	-21.9802	-22.6655	-2.8926	-15.4558	0
0.7047	-31.4412	-20.2303	-1.97748	-14.5419	0
0.7053	-26.8627	-13.2097	-0.756371	-12.711	0
0.7060	-12.2151	-7.70961	-1.06165	-8.74242	0
0.7067	-7.63667	-3.13611	-0.756371	-2.9429	0
0.7073	-12.8277	3.27866	1.37986	0.718949	0
0.7080	-11.2986	10.5963	1.07458	3.16018	0
0.7087	-4.89135	17.9257	-2.28204	8.65295	0
0.7093	-3.36666	20.361	-1.67221	14.1457	0
0.7100	-2.75414	19.7551	-1.06165	16.2802	0
0.7107	0.295243	20.361	-4.11371	18.4179	0
0.7113	-0.616927	22.8081	-4.11371	20.2488	0
0.7120	-4.89135	24.0198	-1.06165	18.7246	0
0.7127	-7.02856	19.7551	-1.36693	16.8905	0
0.7133	-8.55325	9.99042	-1.97748	15.6699	0
0.7140	-9.77388	3.27866	-1.36693	13.839	0
0.7147	-9.46982	3.8845	-2.8926	14.756	0
0.7153	-8.55325	5.10806	-4.41827	14.756	0
0.7160	-8.24919	2.35208	-2.58732	10.1771	0
0.7167	-7.02856	-0.0831545	-0.756371	5.60141	0
0.7173	-4.58729	-1.91255	-1.36693	1.63281	0
0.7180	-0.616927	-5.27437	-2.28204	-7.82856	0
0.7187	4.56966	-8.62431	-2.28204	-15.4558	0
0.7193	9.75625	-10.7626	-1.97748	-16.6764	0
0.7200	12.1975	-13.8155	-1.36693	-19.1177	0
0.7207	12.506	-15.0391	-1.36693	-21.8656	0
0.7213	13.1141	-13.8155	-1.97748	-20.3383	0
0.7220	12.81	-11.3803	-0.756371	-19.728	0
0.7227	10.0603	-8.62431	0.464023	-21.2553	0
0.7233	7.92751	-6.49793	-0.451093	-17.2867	0
0.7240	4.26561	-6.18907	-2.28204	-11.1837	0
0.7247	-4.58729	-3.74195	-1.06165	-10.5733	0
0.7253	-10.6905	3.57564	-0.145815	-8.43886	0
0.7260	-6.72009	13.9581	-2.28204	-1.41873	0
0.7267	-0.92539	21.2757	-3.50316	3.46374	0
0.7273	0.603707	20.0521	-0.451093	4.3808	0
0.7280	3.65309	14.2551	1.37986	6.21172	0
0.7287	10.3688	8.76686	-1.36693	8.3462	0
0.7293	14.9473	5.10806	-2.58732	9.26326	0
0.7300	13.4182	5.10806	-0.451093	12.008	0
0.7307	5.7903	6.02276	1.07458	16.2802	0
0.7313	-1.22945	1.43738	1.68513	15.6699	0
0.7320	-3.97477	-1.91255	2.90553	12.9251	0
0.7327	-5.49946	2.35208	1.99041	13.839	0
0.7333	-7.63667	8.76686	0.769301	16.587	0
0.7340	-8.55325	15.1698	0.769301	16.587	0
0.7347	-9.46982	23.1051	-0.451093	14.4493	0
0.7353	-11.607	25.2433	-0.145815	9.87357	0
0.7360	-11.2986	20.361	2.60025	4.07404	0
0.7367	-9.46982	14.5639	2.29497	0.718949	0
0.7373	-8.55325	6.93746	1.37986	-0.501667	0
0.7380	-8.55325	-1.30671	2.29497	-1.11197	0
0.7387	-8.55325	-4.96551	1.37986	-4.16351	0
0.7393	-7.33261	-6.49793	1.68513	-10.2698	0
0.7400	-4.89135	-8.01847	4.73648	-16.0661	0
0.7407	0.603707	-8.62431	5.04176	-16.9832	0
0.7413	7.31499	-11.3803	3.51609	-15.4558	0
0.7420	7.01093	-15.9538	2.90553	-15.4558	0
0.7427	-3.97477	-16.2626	2.29497	-15.4558	0
0.7433	-10.6905	-14.1244	3.51609	-14.2352	0
0.7440	-7.63667	-13.8155	4.12664	-14.5419	0
0.7447	-5.80792	-14.1244	-0.145815	-16.9832	0
0.7453	-7.33261	-12.295	-0.451093	-15.4558	0
0.7460	-3.05819	-8.93317	3.51609	-9.35273	0
0.7467	2.43245	-7.70961	0.464023	-4.77382	0
0.7473	2.73651	-6.79491	-2.58732	-3.55321	0
0.7480	6.39841	-3.13611	1.99041	-1.41873	0
0.7487	14.0307	-0.0831545	2.90553	2.85343	0
0.7493	15.5554	-0.392014	-1.06165	5.60141	0
0.7500	12.506	0.831545	-0.451093	6.51528	0
0.7507	12.506	5.10806	1.99041	8.65295	0
0.7513	14.9473	7.5433	1.99041	10.4839	0
0.7520	17.9966	6.93746	3.21081	12.008	0
0.7527	22.5751	6.93746	3.82136	13.2287	0
0.7533	23.1832	10.5963	2.29497	13.839	0
0.7540	16.776	14.2551	2.60025	14.1457	0
0.7547	7.61904	15.7875	3.82136	18.1143	0
0.7553	-2.45008	15.1698	3.21081	19.9452	0
0.7560	-11.607	11.8198	3.21081	15.0596	0
0.7567	-13.7398	5.7139	2.60025	9.26326	0
0.7573	-9.46982	-2.53027	2.29497	4.9911	0
0.7580	-7.63667	-8.62431	3.21081	-0.19811	0
0.7587	-7.33261	-11.3803	2.29497	-5.69088	0
0.7593	-3.05819	-14.4214	0.464023	-10.5733	0
0.7600	2.1284	-18.389	0.769301	-14.5419	0
0.7607	3.65309	-20.5273	0.464023	-16.0661	0
0.7613	4.56966	-19.9214	-1.06165	-16.3729	0
0.7620	4.87372	-16.8685	-1.06165	-17.2867	0
0.7627	3.34903	-15.3479	-0.756371	-18.2038	0
0.7633	4.26561	-17.1773	-2.28204	-19.1177	0
0.7640	5.7903	-16.8685	-2.58732	-19.728	0
0.7647	3.95714	-11.6773	-0.451093	-14.5419	0
0.7653	2.73651	-5.88021	0.464023	-7.21825	0
0.7660	3.95714	-2.22141	-1.06165	-4.47026	0
0.7667	0.603707	3.8845	-0.756371	-3.24965	0
0.7673	-6.72009	9.68156	4.12664	1.93956	0
0.7680	-11.2986	12.1287	5.65231	7.43233	0
0.7687	-12.2151	14.2551	0.158745	11.0942	0
0.7693	-13.1317	17.9257	-2.28204	12.9251	0
0.7700	-11.9111	21.2757	-0.451093	15.9766	0
0.7707	-11.2986	23.7228	-1.06165	19.3349	0
0.7713	-12.2151	22.8081	-1.97748	20.2488	0
0.7720	-8.55325	18.2227	-0.451093	18.1143	0
0.7727	-3.67071	17.9257	0.158745	17.504	0
0.7733	-3.97477	20.9787	1.07458	18.4179	0
0.7740	-5.49946	18.8404	2.29497	16.587	0
0.7747	-4.89135	14.2551	-1.36693	13.5354	0
0.7753	-3.97477	12.4257	-2.8926	13.2287	0
0.7760	0.603707	6.93746	0.464023	11.0942	0
0.7767	7.61904	0.522685	-0.451093	5.60141	0
0.7773	10.9769	0.522685	-3.80843	1.93956	0
0.7780	12.506	-1.30671	-1.67221	-1.72228	0
0.7787	12.81	-8.62431	1.68513	-8.74242	0
0.7793	7.61904	-12.9008	2.29497	-14.2352	0
0.7800	2.1284	-13.2097	-0.145815	-14.5419	0
0.7807	1.51588	-14.7302	-4.11371	-14.5419	0
0.7813	3.65309	-17.1773	-5.02883	-16.6764	0
0.7820	7.01093	-18.6979	-1.36693	-18.2038	0
0.7827	8.53562	-16.2626	0.464023	-19.728	0
0.7833	5.7903	-9.53901	-1.36693	-20.645	0
0.7840	1.51588	-4.05081	-4.11371	-18.5073	0
0.7847	-3.36666	-2.53027	-4.72355	-12.711	0
0.7853	-10.9945	-1.30671	-2.8926	-8.13211	0
0.7860	-13.7398	3.57564	-3.19788	-5.69088	0
0.7867	-10.9945	9.3727	-4.41827	-3.24965	0
0.7873	-10.9945	11.511	-2.8926	0.412197	0
0.7880	-11.9111	11.2021	-1.97748	3.77049	0
0.7887	-9.46982	13.6492	-3.19788	8.04264	0
0.7893	-7.63667	17.011	-0.756371	12.3148	0
0.7900	-6.72009	17.9257	1.37986	14.1457	0
0.7907	-1.83756	20.6698	-1.67221	14.756	0
0.7913	2.43245	23.7228	-5.02883	15.9766	0
0.7920	-0.31287	20.6698	-5.02883	15.6699	0
0.7927	-2.45008	17.6169	-4.11371	14.756	0
0.7933	-0.92539	20.0521	-3.19788	15.3663	0
0.7940	-2.14602	18.5316	-3.80843	14.756	0
0.7947	-4.89135	11.8198	-5.02883	11.0942	0
0.7953	-2.14602	7.85216	-4.11371	8.3462	0
0.7960	1.82434	3.57564	-2.8926	6.51528	0
0.7967	-0.31287	-2.82725	-2.28204	2.54987	0
0.7973	-1.22945	-7.10377	-1.36693	-1.11197	0
0.7980	1.21182	-13.2097	-1.67221	-3.55321	0
0.7987	0.907763	-19.9214	-3.19788	-9.96303	0
0.7993	2.1284	-19.6126	-3.19788	-15.4558	0
0.8000	6.09435	-18.092	-3.19788	-15.4558	0
0.8007	3.95714	-21.442	-5.02883	-14.2352	0
0.8013	-3.67071	-22.3567	-4.41827	-14.8455	0
0.8020	-5.1954	-20.5273	-2.28204	-15.4558	0
0.8027	-3.36666	-20.5273	-1.06165	-15.4558	0
0.8033	-1.5335	-17.7832	0.464023	-14.8455	0
0.8040	3.95714	-8.93317	0.464023	-13.6249	0
0.8047	9.14814	-0.392014	-2.58732	-13.6249	0
0.8053	9.14814	5.7139	-3.19788	-11.1837	0
0.8060	7.01093	10.2874	-1.36693	-4.47026	0
0.8067	6.09435	11.8198	-2.8926	-1.41873	0
0.8073	6.09435	13.0434	-5.02883	-1.72228	0
0.8080	5.17778	17.308	-2.58732	3.16018	0
0.8087	1.51588	23.1051	-0.145815	9.87357	0
0.8093	-2.75414	24.0198	-0.451093	11.0942	0
0.8100	-4.89135	20.9787	-0.145815	12.3148	0
0.8107	-7.02856	18.8404	-0.756371	15.3663	0
0.8113	-7.02856	18.5316	-3.50316	15.6699	0
0.8120	-2.45008	17.6169	-2.8926	15.3663	0
0.8127	-0.31287	15.4786	-0.451093	17.1973	0
0.8133	-2.14602	13.0434	-1.36693	18.4179	0
0.8140	-1.83756	10.5963	-1.97748	16.587	0
0.8147	1.21182	6.6286	0.464023	12.9251	0
0.8153	3.65309	2.66094	2.29497	9.87357	0
0.8160	4.26561	-0.997854	3.21081	7.12558	0
0.8167	3.34903	-4.96551	2.60025	3.16018	0
0.8173	3.65309	-9.84787	-1.36693	-1.72228	0
0.8180	6.09435	-14.1244	-3.19788	-6.30119	0
0.8187	7.01093	-17.1773	-0.756371	-9.96303	0
0.8193	5.7903	-19.6126	-0.451093	-13.3213	0
0.8200	3.04497	-22.3567	-2.28204	-17.2867	0
0.8207	-0.31287	-24.198	-1.06165	-20.645	0
0.8213	-1.22945	-23.5802	0.158745	-21.8656	0
0.8220	-1.22945	-23.8891	0.464023	-20.0347	0
0.8227	-3.36666	-26.0274	0.769301	-17.5935	0
0.8233	-4.89135	-27.5479	-2.58732	-16.3729	0
0.8240	-3.97477	-26.3243	-5.02883	-16.0661	0
0.8247	-2.75414	-21.7508	-2.28204	-14.5419	0
0.8253	-0.92539	-14.1244	-1.36693	-10.5733	0
0.8260	-0.616927	-8.62431	-2.58732	-6.30119	0
0.8267	-0.31287	-7.70961	0.464023	-3.55321	0
0.8273	4.87372	-4.96551	1.99041	-2.02903	0
0.8280	5.17778	1.43738	-1.36693	-0.19811	0
0.8287	-2.14602	8.458	-4.11371	4.9911	0
0.8293	-1.5335	16.0963	-4.11371	11.3977	0
0.8300	5.7903	23.1051	-3.80843	16.2802	0
0.8307	6.39841	28.6051	-2.28204	20.2488	0
0.8313	2.73651	32.5728	-2.28204	23.9106	0
0.8320	2.1284	34.4022	-2.28204	23.9106	0
0.8327	1.51588	32.5728	-0.145815	19.3349	0
0.8333	-0.31287	28.6051	-0.756371	14.756	0
0.8340	-1.83756	23.7228	-2.8926	13.5354	0
0.8347	-1.22945	20.0521	-1.36693	13.839	0
0.8353	-2.45008	17.011	0.158745	11.3977	0
0.8360	-8.55325	11.511	-1.67221	9.26326	0
0.8367	-11.607	7.85216	-1.97748	8.3462	0
0.8373	-7.63667	5.40504	-1.36693	2.85343	0
0.8380	-4.89135	-0.997854	-2.28204	-5.69088	0
0.8387	-3.97477	-8.93317	-1.36693	-9.65948	0
0.8393	0.907763	-10.7626	0.158745	-11.1837	0
0.8400	3.95714	-10.4537	-0.451093	-16.3729	0
0.8407	2.73651	-13.2097	0.158745	-20.9486	0
0.8413	3.95714	-15.0391	-0.451093	-20.645	0
0.8420	3.34903	-15.0391	-3.80843	-18.2038	0
0.8427	-0.31287	-14.7302	-3.19788	-18.2038	0
0.8433	1.51588	-13.8155	1.37986	-19.728	0
0.8440	5.48624	-13.8155	1.37986	-18.2038	0
0.8447	1.51588	-13.2097	-1.97748	-15.4558	0
0.8453	-1.5335	-5.88021	-0.451093	-13.6249	0
0.8460	3.95714	5.40504	0.769301	-9.04917	0
0.8467	6.39841	8.16102	-1.36693	-3.55321	0
0.8473	1.51588	6.93746	-2.58732	0.718949	0
0.8480	2.1284	13.6492	-1.36693	5.29466	0
0.8487	10.3688	19.4463	-0.451093	10.7874	0
0.8493	12.1975	16.0963	-1.06165	13.5354	0
0.8500	7.61904	14.5639	-0.756371	14.1457	0
0.8507	4.56966	17.308	1.37986	15.3663	0
0.8513	1.82434	15.1698	2.29497	18.4179	0
0.8520	-1.5335	13.9581	-1.06165	21.4694	0
0.8527	-5.49946	17.6169	-3.50316	20.2488	0
0.8533	-12.5192	17.011	-3.19788	17.504	0
0.8540	-17.7102	11.511	-2.28204	16.8905	0
0.8547	-14.6564	6.93746	-1.36693	14.756	0
0.8553	-9.46982	2.35208	-1.06165	8.65295	0
0.8560	-8.55325	-2.22141	-1.97748	4.9911	0
0.8567	-3.97477	-5.27437	-0.451093	3.77049	0
0.8573	0.295243	-8.32733	1.68513	1.63281	0
0.8580	-5.49946	-11.6773	0.769301	-3.55321	0
0.8587	-14.6564	-18.389	0.464023	-9.96303	0
0.8593	-14.0483	-29.3773	1.68513	-13.3213	0
0.8600	-8.55325	-37.0156	1.07458	-12.711	0
0.8607	-7.33261	-35.7921	0.769301	-14.5419	0
0.8613	-7.63667	-31.5156	2.29497	-18.5073	0
0.8620	-3.67071	-26.6332	2.29497	-19.4244	0
0.8627	1.82434	-19.3156	2.29497	-17.897	0
0.8633	3.34903	-13.8155	3.82136	-19.1177	0
0.8640	3.04497	-11.3803	3.21081	-20.3383	0
0.8647	3.34903	-7.10377	0.464023	-15.7626	0
0.8653	3.34903	0.522685	-0.451093	-9.65948	0
0.8660	2.1284	6.93746	-0.451093	-6.9115	0
0.8667	3.95714	11.511	-0.756371	-4.47026	0
0.8673	7.61904	15.1698	-1.97748	1.02251	0
0.8680	7.61904	18.2227	-1.36693	5.60141	0
0.8687	5.7903	20.361	1.37986	6.51528	0
0.8693	9.14814	21.5845	2.60025	8.65295	0
0.8700	14.6388	22.4992	1.37986	13.2287	0
0.8707	14.3347	24.9464	0.769301	16.587	0
0.8713	7.92751	26.7757	1.37986	16.8905	0
0.8720	2.43245	25.5522	1.37986	19.3349	0
0.8727	-0.92539	25.5522	2.29497	22.9968	0
0.8733	-1.83756	26.158	3.21081	22.3865	0
0.8740	-1.22945	22.4992	2.60025	17.504	0
0.8747	0.295243	16.3933	3.21081	14.756	0
0.8753	-1.22945	11.2021	5.34703	12.008	0
0.8760	-7.94073	8.76686	6.26287	5.90497	0
0.8767	-14.0483	7.85216	5.04176	0.108641	0
0.8773	-12.2151	2.35208	2.60025	-0.808418	0
0.8780	-4.89135	-12.295	-0.451093	-1.72228	0
0.8787	-2.14602	-26.9421	-2.28204	-7.5218	0
0.8793	-2.75414	-35.1744	-1.36693	-14.5419	0
0.8800	1.21182	-38.5362	0.464023	-16.9832	0
0.8807	9.75625	-35.4832	1.37986	-16.6764	0
0.8813	12.506	-27.5479	1.07458	-17.897	0
0.8820	8.83968	-20.8361	1.99041	-18.2038	0
0.8827	7.01093	-15.6449	3.82136	-17.897	0
0.8833	8.53562	-8.62431	1.99041	-18.2038	0
0.8840	6.39841	-3.13611	-0.451093	-16.9832	0
0.8847	0.907763	0.831545	1.37986	-13.6249	0
0.8853	-0.00881324	5.10806	3.51609	-11.1837	0
0.8860	0.603707	7.85216	3.21081	-8.13211	0
0.8867	-5.80792	7.5433	5.04176	-3.55321	0
0.8873	-15.573	6.02276	6.26287	0.412197	0
0.8880	-20.4555	7.85216	5.04176	6.51528	0
0.8887	-19.5389	10.9051	4.12664	12.3148	0
0.8893	-15.2689	13.3404	2.29497	13.839	0
0.8900	-10.0779	17.011	0.769301	14.756	0
0.8907	-5.80792	19.7551	0.769301	17.504	0
0.8913	-3.05819	18.8404	0.769301	18.1143	0
0.8920	-2.14602	17.9257	0.464023	17.8076	0
0.8927	1.21182	18.5316	1.68513	18.4179	0
0.8933	7.31499	15.1698	0.464023	16.8905	0
0.8940	10.6728	10.2874	-1.36693	13.839	0
0.8947	9.14814	9.07572	0.769301	11.7045	0
0.8953	7.92751	6.31974	2.29497	8.3462	0
0.8960	7.01093	0.522685	-0.451093	4.9911	0
0.8967	4.56966	-3.13611	-1.67221	1.93956	0
0.8973	1.51588	-4.65665	0.464023	-1.72228	0
0.8980	-1.22945	-8.32733	-0.145815	-7.21825	0
0.8987	-2.45008	-12.592	-0.756371	-13.6249	0
0.8993	-1.22945	-14.1244	0.769301	-19.1177	0
0.9000	0.603707	-15.0391	1.37986	-20.9486	0
0.9007	3.34903	-17.7832	-0.451093	-21.2553	0
0.9013	6.09435	-18.6979	-1.36693	-22.1692	0
0.9020	5.48624	-16.8685	-0.451093	-21.2553	0
0.9027	0.603707	-15.6449	0.464023	-17.897	0
0.9033	-0.616927	-15.3479	1.37986	-17.5935	0
0.9040	4.26561	-13.2097	0.769301	-18.5073	0
0.9047	7.61904	-8.01847	-0.756371	-15.1522	0
0.9053	4.26561	-2.22141	-0.145815	-9.35273	0
0.9060	-0.616927	2.35208	2.29497	-4.47026	0
0.9067	-0.92539	5.10806	3.21081	-1.72228	0
0.9073	-0.31287	10.2874	1.07458	0.108641	0
0.9080	-2.45008	19.4463	-1.06165	4.68435	0
0.9087	-0.616927	24.3286	-1.06165	10.4839	0
0.9093	6.09435	23.4139	-0.451093	12.9251	0
0.9100	7.01093	23.4139	-0.145815	13.5354	0
0.9107	-0.31287	24.0198	-0.451093	15.6699	0
0.9113	-5.1954	23.4139	-0.451093	19.0282	0
0.9120	-3.97477	21.8934	1.37986	20.2488	0
0.9127	-1.83756	18.2227	1.99041	17.1973	0
0.9133	-0.31287	13.6492	0.464023	12.6184	0
0.9140	1.51588	10.5963	1.07458	11.3977	0
0.9147	3.04497	6.6286	1.99041	11.0942	0
0.9153	2.43245	1.1404	-1.36693	6.82203	0
0.9160	0.603707	-0.688994	-3.19788	5.90497	0
0.9167	-0.92539	-2.22141	1.37986	7.12558	0
0.9173	0.295243	-8.01847	2.60025	-0.19811	0
0.9180	-0.31287	-14.1244	-0.756371	-9.96303	0
0.9187	-3.67071	-17.1773	-1.67221	-10.8801	0
0.9193	-5.1954	-21.145	-0.756371	-12.4043	0
0.9200	-3.36666	-24.198	-2.28204	-18.2038	0
0.9207	-3.67071	-22.9744	-1.97748	-18.8141	0
0.9213	-6.72009	-20.5273	-0.451093	-16.3729	0
0.9220	-9.46982	-15.9538	-0.145815	-16.0661	0
0.9227	-8.55325	-6.18907	1.37986	-11.4904	0
0.9233	-5.1954	1.74624	1.68513	-5.38732	0
0.9240	-3.05819	2.35208	-0.145815	-6.30119	0
0.9247	-3.05819	1.1404	1.07458	-8.74242	0
0.9253	-1.22945	2.66094	2.29497	-5.38732	0
0.9260	2.73651	3.27866	-1.06165	-0.808418	0
0.9267	1.51588	3.27866	-2.58732	1.02251	0
0.9273	-2.45008	6.02276	1.68513	2.85343	0
0.9280	-1.22945	10.5963	2.90553	5.90497	0
0.9287	1.51588	13.6492	-0.451093	9.56681	0
0.9293	0.603707	13.3404	-1.36693	14.4493	0
0.9300	1.51588	12.4257	-0.451093	18.1143	0
0.9307	4.56966	12.4257	-0.756371	17.8076	0
0.9313	7.61904	10.5963	-1.36693	16.8905	0
0.9320	11.5894	8.76686	-0.451093	17.8076	0
0.9327	13.4182	8.76686	0.158745	18.1143	0
0.9333	11.2854	10.2874	-0.145815	17.504	0
0.9340	10.0603	11.511	-0.451093	18.1143	0
0.9347	11.5894	10.9051	0.158745	14.756	0
0.9353	11.8935	8.76686	2.29497	7.73589	0
0.9360	11.8935	6.93746	2.29497	1.93956	0
0.9367	13.4182	3.8845	-0.451093	-1.11197	0
0.9373	14.9473	-2.53027	-1.67221	-3.85996	0
0.9380	16.4719	-7.70961	-0.451093	-6.60794	0
0.9387	14.6388	-11.3803	-1.97748	-11.794	0
0.9393	7.01093	-16.8685	-5.02883	-16.9832	0
0.9400	-0.616927	-19.9214	-3.80843	-18.2038	0
0.9407	-8.8573	-19.9214	-1.36693	-19.1177	0
0.9413	-22.2843	-22.0597	-2.58732	-20.0347	0
0.9420	-29.6125	-22.3567	-2.58732	-19.1177	0
0.9427	-24.4215	-17.7832	-1.06165	-18.8141	0
0.9433	-17.4017	-15.6449	-2.58732	-19.4244	0
0.9440	-17.4017	-15.9538	-4.11371	-17.2867	0
0.9447	-18.6224	-12.9008	-1.97748	-13.6249	0
0.9453	-17.4017	-8.62431	-2.28204	-10.8801	0
0.9460	-13.1317	-5.27437	-3.80843	-6.30119	0
0.9467	-3.67071	-1.60369	-0.756371	-2.63934	0
0.9473	7.01093	1.1404	1.68513	-1.41873	0
0.9480	13.4182	3.57564	-0.451093	1.93956	0
0.9487	18.9132	8.76686	-1.36693	8.3462	0
0.9493	20.742	13.3404	0.158745	12.3148	0
0.9500	11.5894	16.0963	0.158745	14.4493	0
0.9507	1.51588	19.4463	-0.451093	17.8076	0
0.9513	-2.45008	21.8934	-0.451093	21.7762	0
0.9520	-7.33261	19.1374	-0.451093	21.1659	0
0.9527	-11.2986	14.5639	-0.451093	17.1973	0
0.9533	-8.24919	13.6492	-2.8926	17.504	0
0.9540	-7.02856	17.9257	-5.02883	21.1659	0
0.9547	-15.2689	19.4463	-3.19788	20.2488	0
0.9553	-21.0636	12.4257	-1.06165	13.839	0
0.9560	-17.4017	2.9698	-1.36693	7.43233	0
0.9567	-13.1317	-0.392014	-1.36693	2.85343	0
0.9573	-12.5192	-0.997854	-1.06165	-0.808418	0
0.9580	-8.8573	-3.44497	-1.36693	-4.77382	0
0.9587	-3.05819	-6.79491	-0.451093	-8.74242	0
0.9593	-2.14602	-10.4537	0.769301	-11.4904	0
0.9600	-3.97477	-15.0391	1.07458	-15.4558	0
0.9607	-4.27883	-17.7832	0.464023	-20.0347	0
0.9613	-4.89135	-17.7832	-0.756371	-20.645	0
0.9620	-6.11198	-17.4743	-1.67221	-18.5073	0
0.9627	-4.27883	-16.8685	0.158745	-16.6764	0
0.9633	-1.83756	-14.7302	1.37986	-14.2352	0
0.9640	-1.83756	-10.7626	-0.451093	-11.1837	0
0.9647	-1.22945	-5.88021	-1.97748	-9.96303	0
0.9653	-3.36666	0.225705	-0.451093	-9.04917	0
0.9660	-8.55325	4.7992	0.769301	-5.69088	0
0.9667	-9.77388	5.7139	0.158745	-0.19811	0
0.9673	-9.46982	6.6286	0.464023	5.60141	0
0.9680	-14.0483	10.2874	3.51609	11.3977	0
0.9687	-15.877	14.2551	4.12664	15.0596	0
0.9693	-8.55325	16.7022	0.158745	16.587	0
0.9700	-0.00881324	17.6169	0.464023	18.1143	0
0.9707	7.31499	17.6169	4.4312	20.2488	0
0.9713	11.5894	19.1374	4.12664	19.9452	0
0.9720	10.3688	20.9787	1.99041	18.4179	0
0.9727	7.92751	19.7551	0.464023	19.3349	0
0.9733	9.75625	16.0963	-1.36693	18.7246	0
0.9740	13.4182	13.3404	-1.06165	13.839	0
0.9747	19.2173	8.76686	1.99041	9.26326	0
0.9753	26.8451	2.9698	1.37986	5.60141	0
0.9760	29.5949	-0.392014	-2.28204	2.24312	0
0.9767	24.7123	-2.22141	-0.756371	-1.41873	0
0.9773	16.1679	-5.88021	1.37986	-4.77382	0
0.9780	7.01093	-11.3803	-0.451093	-9.96303	0
0.9787	2.43245	-17.7832	-1.36693	-16.3729	0
0.9793	3.34903	-22.3567	1.07458	-19.4244	0
0.9800	5.17778	-23.2714	2.29497	-19.1177	0
0.9807	5.7903	-20.2303	1.37986	-18.8141	0
0.9813	7.31499	-16.8685	0.464023	-19.728	0
0.9820	4.56966	-13.5067	-0.451093	-19.1177	0
0.9827	-2.14602	-11.3803	0.769301	-17.2867	0
0.9833	-2.14602	-9.53901	1.68513	-16.3729	0
0.9840	2.1284	-7.10377	0.158745	-17.2867	0
0.9847	2.73651	-4.35967	0.158745	-15.4558	0
0.9853	3.95714	-2.22141	0.464023	-9.04917	0
0.9860	6.09435	-0.688994	-1.36693	-2.02903	0
0.9867	3.34903	1.74624	-1.06165	0.412197	0
0.9873	0.295243	5.7139	1.07458	3.46374	0
0.9880	1.82434	6.31974	0.158745	9.26326	0
0.9887	1.51588	1.74624	-0.145815	12.008	0
0.9893	-1.22945	-0.392014	0.769301	12.9251	0
0.9900	-2.14602	2.35208	-1.06165	16.587	0
0.9907	-2.75414	6.6286	-0.756371	18.4179	0
0.9913	-0.92539	9.3727	1.99041	17.1973	0
0.9920	4.26561	12.1287	0.464023	16.8905	0
0.9927	6.09435	14.5639	-1.06165	15.9766	0
0.9933	3.34903	14.8728	0.158745	13.5354	0
0.9940	1.51588	10.9051	-1.36693	12.008	0
0.9947	-1.22945	3.27866	-1.06165	9.26326	0
0.9953	-2.14602	-1.60369	3.21081	2.85343	0
0.9960	3.65309	-0.392014	1.37986	-2.02903	0
0.9967	7.01093	1.43738	-2.28204	-3.55321	0
0.9973	2.73651	0.522685	0.464023	-5.69088	0
0.9980	-2.45008	0.831545	0.464023	-9.96303	0
0.9987	-4.89135	3.27866	-2.28204	-13.0146	0
0.9993	-6.67162	1.37799	0.03807	-13.708	0
1.0000	-6.67162	-0.45141	2.1743	-14.3183	0
1.0007	-6.36316	1.37799	-0.572486	-14.6218	0
1.0013	-6.97568	2.29269	-1.18232	-16.1492	0
1.0020	-3.92189	1.06913	-0.267208	-17.9801	0
1.0027	1.56876	3.20739	-0.877764	-18.2837	0
1.0033	3.40191	4.12209	-1.18232	-17.6734	0
1.0040	4.31408	-3.19551	-1.18232	-15.8424	0
1.0047	7.06381	-9.61028	-0.267208	-11.5703	0
1.0053	7.67192	-6.24847	1.86902	-6.99457	0
1.0060	7.67192	1.37799	1.56374	-5.16046	0
1.0067	11.0298	7.79276	0.648626	-2.41567	0
1.0073	9.80913	13.5898	1.86902	1.85649	0
1.0080	4.01002	16.0251	1.56374	5.21478	0
1.0087	0.960643	15.7162	0.953904	9.18018	0
1.0093	-2.09314	19.3869	1.86902	14.0626	0
1.0100	-8.50037	24.2692	0.03807	16.5071	0
1.0107	-8.50037	24.2692	-1.79288	16.8106	0
1.0113	-4.53441	21.5251	-0.267208	16.8106	0
1.0120	-5.14252	17.8545	0.953904	15.2833	0
1.0127	-4.83847	12.3663	0.648626	14.0626	0
1.0133	-2.09314	11.4516	1.56374	14.0626	0
1.0140	-3.61783	13.8868	0.03807	12.2317	0
1.0147	-3.61783	8.70746	-0.267208	7.65601	0
1.0153	0.960643	3.20739	1.56374	4.60447	0
1.0160	2.78939	4.73981	1.56374	3.0771	0
1.0167	2.78939	3.51625	-0.572486	-1.19505	0
1.0173	5.23066	-4.41907	-1.18232	-7.29813	0
1.0180	7.67192	-12.6632	-2.40344	-9.73936	0
1.0187	7.97598	-20.5986	-1.18232	-10.3497	0
1.0193	7.36787	-26.0868	1.86902	-13.4012	0
1.0200	5.84318	-27.0015	1.86902	-15.2321	0
1.0207	4.31408	-27.3103	1.25846	-16.1492	0
1.0213	2.48533	-27.9162	2.1743	-18.5904	0
1.0220	0.348123	-27.9162	0.343348	-18.5904	0
1.0227	1.2647	-28.225	-1.79288	-14.3183	0
1.0233	4.01002	-24.8632	-1.18232	-14.3183	0
1.0240	5.23066	-16.9279	-1.4876	-16.4527	0
1.0247	5.84318	-12.3544	-2.40344	-12.7909	0
1.0253	3.40191	-9.61028	-1.18232	-6.99457	0
1.0260	-6.97568	-4.11021	-1.18232	-4.24659	0
1.0267	-18.2654	1.98383	-2.09816	-1.49861	0
1.0273	-21.0152	6.86619	-1.79288	3.99416	0
1.0280	-19.182	10.228	-1.18232	9.48693	0
1.0287	-17.3533	11.4516	-2.09816	11.9282	0
1.0293	-15.5201	13.5898	-2.70871	12.842	0
1.0300	-15.5201	16.6428	-1.79288	16.8106	0
1.0307	-13.3829	18.4722	1.56374	22.9137	0
1.0313	-6.0591	22.4398	4.00525	24.1343	0
1.0320	-2.09314	25.4928	2.1743	21.3895	0
1.0327	-5.75504	22.131	0.648626	19.8622	0
1.0333	-5.75504	16.9398	0.648626	18.6415	0
1.0340	-4.23035	14.8015	-0.267208	15.2833	0
1.0347	-8.80442	9.62216	0.648626	11.3179	0
1.0353	-11.2501	2.91041	3.09013	6.73895	0
1.0360	-7.89225	0.463289	1.25846	4.60447	0
1.0367	-7.89225	-1.67497	-2.09816	2.46679	0
1.0373	-10.3335	-7.47203	-1.4876	-3.32953	0
1.0380	-10.3335	-12.6632	0.343348	-8.21519	0
1.0387	-10.3335	-16.0132	1.86902	-9.43581	0
1.0393	-6.97568	-18.4603	3.09013	-12.4873	0
1.0400	-0.259991	-19.0661	0.343348	-16.4527	0
1.0407	-0.259991	-19.0661	-2.09816	-17.6734	0
1.0413	-3.00972	-21.2044	0.648626	-19.5043	0
1.0420	-0.872511	-20.5986	2.47958	-20.4213	0
1.0427	0.348123	-15.4073	0.648626	-16.4527	0
1.0433	-3.31378	-11.4397	0.953904	-13.0977	0
1.0440	-3.31378	-10.525	2.47958	-14.3183	0
1.0447	-1.48062	-6.55733	0.648626	-14.3183	0
1.0453	-3.92189	-1.05725	-1.18232	-10.0461	0
1.0460	-6.0591	0.15443	-0.572486	-3.63628	0
1.0467	-5.45099	1.98383	-0.267208	2.46679	0
1.0473	-3.92189	7.79276	-1.18232	6.73895	0
1.0480	-3.00972	11.4516	-1.18232	9.48693	0
1.0487	-1.17657	14.5045	0.343348	12.2317	0
1.0493	2.18128	18.4722	1.56374	14.9797	0
1.0500	7.06381	19.6839	0.648626	17.1174	0
1.0507	10.1132	19.9927	-1.18232	18.6415	0
1.0513	9.80913	21.5251	0.03807	18.0312	0
1.0520	7.67192	20.9074	0.648626	16.8106	0
1.0527	6.45129	16.3339	-0.877764	15.59	0
1.0533	5.53471	12.9721	-1.18232	14.9797	0
1.0540	4.62254	10.8338	-0.572486	12.5385	0
1.0547	3.09345	6.86619	-0.267208	9.18018	0
1.0553	-0.568454	1.68685	1.86902	7.0457	0
1.0560	-2.3972	-2.28081	0.648626	6.43539	0
1.0567	-0.259991	-4.11021	-3.01399	3.0771	0
1.0573	0.65218	-5.02491	-1.4876	-3.32953	0
1.0580	-2.3972	-7.78089	1.25846	-9.43581	0
1.0587	-3.00972	-14.1838	0.648626	-12.7909	0
1.0593	1.56876	-17.8426	1.25846	-14.6218	0
1.0600	8.28444	-17.5456	0.648626	-16.1492	0
1.0607	14.3876	-18.7573	-3.01399	-17.3698	0
1.0613	17.1329	-21.5133	-2.09816	-18.894	0
1.0620	18.0495	-20.8955	0.343348	-19.811	0
1.0627	19.2701	-19.0661	-2.40344	-18.5904	0
1.0633	18.9661	-18.7573	-3.01399	-17.0631	0
1.0640	15.3042	-16.322	-0.572486	-15.8424	0
1.0647	12.2504	-12.3544	-0.877764	-12.1806	0
1.0653	10.4217	-9.61028	-0.572486	-9.73936	0
1.0660	4.9266	-5.93961	1.25846	-9.12905	0
1.0667	-5.75504	1.68685	1.25846	-3.32953	0
1.0673	-12.4707	10.5369	0.953904	5.51833	0
1.0680	-9.41694	17.8545	0.648626	10.4008	0
1.0687	-4.83847	21.5251	-0.877764	14.6729	0
1.0693	-5.14252	20.6104	-1.18232	18.9483	0
1.0700	-3.31378	20.3016	-0.572486	18.9483	0
1.0707	1.56876	24.8751	-0.572486	17.7277	0
1.0713	1.2647	29.7574	-1.4876	19.2519	0
1.0720	-0.568454	26.0986	-0.877764	20.4725	0
1.0727	0.348123	19.6839	0.648626	19.5586	0
1.0733	-0.568454	17.8545	-1.18232	16.8106	0
1.0740	-2.70126	16.6428	-3.92911	13.4523	0
1.0747	-3.31378	10.8338	-0.267208	12.2317	0
1.0753	-5.75504	5.03679	3.39469	8.56987	0
1.0760	-6.36316	-0.142551	-1.18232	3.38385	0
1.0767	-3.61783	-8.07787	-3.92911	1.55293	0
1.0773	-3.00972	-16.6309	-1.18232	-0.888301	0
1.0780	-4.53441	-21.5133	-0.572486	-7.29813	0
1.0787	-3.00972	-23.0338	0.03807	-12.1806	0
1.0793	0.0440662	-22.7249	3.39469	-15.5389	0
1.0800	4.31408	-22.428	2.47958	-18.894	0
1.0807	7.67192	-22.428	-3.01399	-16.1492	0
1.0813	5.23066	-20.8955	-4.84494	-13.708	0
1.0820	1.56876	-18.1514	-3.01399	-16.7595	0
1.0827	0.65218	-17.5456	-1.4876	-17.0631	0
1.0833	-1.48062	-17.2367	-3.01399	-12.4873	0
1.0840	-6.97568	-14.1838	-6.37061	-7.29813	0
1.0847	-10.0295	-9.30142	-5.45478	-1.49861	0
1.0853	-11.8582	-5.33377	-2.09816	3.0771	0
1.0860	-15.5201	-2.58967	-2.40344	4.90802	0
1.0867	-17.0448	-0.45141	-3.31855	6.43539	0
1.0873	-13.3829	3.20739	-3.01399	8.56987	0
1.0880	-7.89225	9.62216	-3.01399	11.3179	0
1.0887	-5.14252	13.8868	-3.31855	15.59	0
1.0893	-6.0591	15.4192	-4.53966	17.7277	0
1.0900	-6.0591	16.0251	-5.15022	17.7277	0
1.0907	-3.92189	16.6428	-1.18232	17.4209	0
1.0913	-4.23035	17.8545	3.09013	16.5071	0
1.0920	-5.75504	19.3869	1.56374	15.2833	0
1.0927	-6.36316	19.078	-3.01399	15.2833	0
1.0933	-8.80442	16.9398	-5.45478	14.9797	0
1.0940	-11.2501	15.1104	-3.92911	14.0626	0
1.0947	-10.6376	12.9721	-0.267208	10.4008	0
1.0953	-9.11289	7.4839	0.343348	3.0771	0
1.0960	-8.19631	1.37799	-1.4876	-2.41567	0
1.0967	-6.67162	-4.11021	-0.267208	-3.93984	0
1.0973	-5.45099	-9.61028	0.648626	-6.68782	0
1.0980	-5.45099	-12.3544	-2.40344	-9.73936	0
1.0987	-6.67162	-12.0455	-1.4876	-11.5703	0
1.0993	-7.58379	-14.1838	1.56374	-14.3183	0
1.1000	-6.97568	-18.7573	-0.267208	-16.4527	0
1.1007	-7.89225	-18.7573	-2.70871	-18.894	0
1.1013	-9.41694	-16.6309	-1.79288	-21.642	0
1.1020	-7.58379	-17.8426	-1.4876	-18.2837	0
1.1027	-4.83847	-17.8426	0.343348	-12.7909	0
1.1033	-4.53441	-13.5779	3.09013	-14.0115	0
1.1040	-1.48062	-9.61028	1.56374	-14.3183	0
1.1047	4.01002	-7.78089	-0.877764	-9.12905	0
1.1053	7.97598	-5.93961	0.343348	-6.07752	0
1.1060	9.50508	-2.89853	-0.267208	-3.32953	0
1.1067	9.80913	1.68685	-2.09816	1.24618	0
1.1073	9.80913	5.95149	-0.267208	2.46679	0
1.1080	9.19661	9.62216	1.86902	4.60447	0
1.1087	9.80913	13.281	-0.572486	9.79049	0
1.1093	12.8629	15.4192	-1.18232	10.7075	0
1.1100	15.6082	16.9398	1.25846	10.4008	0
1.1107	15.6082	19.078	2.1743	13.4523	0
1.1113	15.3042	18.4722	2.47958	13.1488	0
1.1120	15.6082	13.5898	4.31053	11.6214	0
1.1127	13.7751	11.7604	4.00525	13.1488	0
1.1133	14.0836	13.5898	2.47958	11.3179	0
1.1140	18.6576	11.4516	2.47958	7.65601	0
1.1147	20.7948	5.03679	3.39469	5.82508	0
1.1153	16.8289	1.37799	2.47958	2.16324	0
1.1160	9.50508	-0.45141	2.1743	-0.584745	0
1.1167	3.70597	-6.86619	2.1743	-0.584745	0
1.1173	4.31408	-16.0132	2.47958	-4.24659	0
1.1180	8.28444	-22.428	1.56374	-12.4873	0
1.1187	9.19661	-24.2574	-0.572486	-16.1492	0
1.1193	7.36787	-21.5133	-1.4876	-14.3183	0
1.1200	5.53471	-17.5456	0.343348	-12.7909	0
1.1207	0.960643	-16.0132	2.1743	-14.3183	0
1.1213	-6.97568	-14.1838	2.47958	-17.6734	0
1.1220	-10.3335	-11.4397	2.47958	-18.2837	0
1.1227	-7.27973	-8.38673	2.47958	-16.1492	0
1.1233	-1.48062	-5.64263	4.31053	-14.9286	0
1.1240	5.23066	-3.19551	5.8362	-13.0977	0
1.1247	11.0298	2.29269	4.00525	-8.51875	0
1.1253	10.7257	11.4516	0.953904	-4.55015	0
1.1260	7.97598	16.6428	0.648626	-2.41567	0
1.1267	8.5885	15.7162	3.39469	1.24618	0
1.1273	8.89256	16.6428	6.44675	4.60447	0
1.1280	9.80913	21.5251	6.44675	5.51833	0
1.1287	14.3876	24.2692	4.31053	8.26632	0
1.1293	18.6576	24.2692	4.00525	12.842	0
1.1300	17.1329	25.1839	4.31053	15.2833	0
1.1307	14.0836	25.7898	2.47958	15.8968	0
1.1313	13.7751	13.5898	2.47958	16.8106	0
1.1320	15.3042	-9.61028	5.22636	17.7277	0
1.1327	16.2164	-23.3427	5.22636	16.5071	0
1.1333	15.3042	-19.9808	2.1743	14.3694	0
1.1340	13.7751	-12.6632	2.47958	11.3179	0
1.1347	12.5545	-5.02491	2.47958	6.43539	0
1.1353	8.5885	3.82511	-0.267208	1.55293	0
1.1360	3.40191	6.26035	0.343348	-1.49861	0
1.1367	0.348123	3.20739	3.39469	-2.71922	0
1.1373	-4.23035	1.37799	2.78485	-5.16046	0
1.1380	-14.6035	0.463289	1.56374	-11.2667	0
1.1387	-21.3192	0.463289	4.00525	-17.9801	0
1.1393	-17.6573	1.37799	3.39469	-19.811	0
1.1400	-8.50037	-2.28081	-0.267208	-17.9801	0
1.1407	-0.568454	-11.4397	0.648626	-18.2837	0
1.1413	4.31408	-17.2367	2.78485	-19.2007	0
1.1420	1.56876	-16.9279	-0.267208	-17.9801	0
1.1427	-6.97568	-14.7896	-1.79288	-16.1492	0
1.1433	-11.8582	-12.0455	0.953904	-14.6218	0
1.1440	-8.50037	-9.61028	0.953904	-13.4012	0
1.1447	0.0440662	-6.55733	0.03807	-11.2667	0
1.1453	7.67192	0.15443	0.03807	-6.07752	0
1.1460	8.89256	4.12209	-2.09816	-0.584745	0
1.1467	3.40191	4.12209	-2.09816	1.24618	0
1.1473	-3.00972	7.17505	1.25846	4.29772	0
1.1480	-3.61783	11.1427	0.03807	9.48693	0
1.1487	1.56876	8.70746	-2.70871	12.5385	0
1.1493	7.97598	7.79276	0.343348	14.0626	0
1.1500	11.6423	12.9721	1.86902	16.8106	0
1.1507	13.167	13.5898	-0.267208	18.0312	0
1.1513	10.7257	9.91914	0.343348	16.8106	0
1.1520	4.62254	10.5369	0.648626	15.8968	0
1.1527	-1.48062	12.9721	-0.572486	15.59	0
1.1533	-7.58379	10.8338	0.03807	14.0626	0
1.1540	-14.2995	9.00444	-0.572486	14.3694	0
1.1547	-17.3533	8.70746	-3.01399	14.0626	0
1.1553	-14.6035	5.03679	-1.4876	9.48693	0
1.1560	-12.1623	0.463289	0.03807	3.99416	0
1.1567	-13.3829	0.463289	-2.09816	2.16324	0
1.1573	-14.6035	-0.45141	-2.70871	-1.49861	0
1.1580	-11.2501	-7.16317	-1.18232	-8.51875	0
1.1587	-4.83847	-12.9602	-1.18232	-13.0977	0
1.1593	-0.872511	-15.0985	-1.18232	-15.8424	0
1.1600	-0.872511	-18.1514	-0.267208	-19.5043	0
1.1607	-2.09314	-22.7249	-0.267208	-21.3352	0
1.1613	-2.09314	-24.2574	-2.09816	-21.0317	0
1.1620	-1.78909	-21.2044	-3.92911	-20.7249	0
1.1627	-1.17657	-16.9279	-1.79288	-18.2837	0
1.1633	1.2647	-15.4073	1.25846	-15.2321	0
1.1640	1.56876	-13.2691	0.648626	-11.877	0
1.1647	-3.00972	-5.93961	-1.18232	-6.07752	0
1.1653	-11.2501	0.772149	-1.4876	-0.584745	0
1.1660	-19.7945	4.12209	-2.09816	0.942622	0
1.1667	-25.2852	7.79276	-3.01399	2.16324	0
1.1673	-21.0152	12.0574	-3.92911	6.73895	0
1.1680	-11.2501	15.1104	-4.53966	10.4008	0
1.1687	-7.58379	18.1633	-3.01399	12.842	0
1.1693	-9.41694	21.5251	-0.267208	15.59	0
1.1700	-12.1623	24.2692	0.648626	19.5586	0
1.1707	-15.8242	25.1839	-0.267208	22.9137	0
1.1713	-17.6573	19.6839	-1.4876	21.6931	0
1.1720	-13.0788	13.281	0.03807	16.8106	0
1.1727	-5.75504	12.3663	4.6158	14.0626	0
1.1733	-0.259991	10.228	4.00525	14.3694	0
1.1740	1.56876	1.98383	0.03807	11.9282	0
1.1747	1.56876	-5.33377	1.56374	6.43539	0
1.1753	2.48533	-5.93961	5.22636	2.46679	0
1.1760	4.31408	-3.19551	4.00525	0.63587	0
1.1767	5.23066	-3.81323	0.648626	-1.19505	0
1.1773	5.23066	-6.24847	-0.572486	-6.07752	0
1.1780	4.9266	-4.72793	0.648626	-11.877	0
1.1787	3.70597	-2.28081	2.78485	-13.708	0
1.1793	1.56876	-3.81323	2.1743	-13.0977	0
1.1800	-3.00972	-3.50437	0.343348	-14.0115	0
1.1807	-6.36316	-2.89853	-0.267208	-15.2321	0
1.1813	-4.23035	-8.38673	0.343348	-15.2321	0
1.1820	-2.09314	-12.3544	1.56374	-14.6218	0
1.1827	-2.09314	-10.525	2.78485	-12.7909	0
1.1833	1.87281	-10.2161	0.03807	-10.96	0
1.1840	6.45129	-9.90726	-1.79288	-9.73936	0
1.1847	6.45129	-5.02491	0.953904	-3.93984	0
1.1853	10.1132	-1.05725	2.47958	3.68741	0
1.1860	18.0495	-0.76027	1.25846	3.99416	0
1.1867	23.8486	4.12209	2.1743	3.0771	0
1.1873	26.898	10.8338	4.92108	7.65601	0
1.1880	22.628	8.70746	4.00525	10.0972	0
1.1887	11.9463	4.43095	0.343348	11.3179	0
1.1893	4.01002	8.70746	-0.572486	17.1174	0
1.1900	-1.17657	15.7162	0.03807	21.0828	0
1.1907	-8.19631	14.1957	-1.18232	18.0312	0
1.1913	-9.721	10.5369	-0.572486	16.8106	0
1.1920	-6.36316	9.62216	2.78485	17.7277	0
1.1927	-7.58379	6.26035	1.86902	15.2833	0
1.1933	-9.11289	-0.45141	-1.18232	11.3179	0
1.1940	-7.58379	-6.55733	0.03807	7.34926	0
1.1947	-7.27973	-12.0455	1.25846	3.68741	0
1.1953	-5.75504	-16.0132	-1.79288	1.24618	0
1.1960	-1.17657	-15.4073	-2.40344	-0.277994	0
1.1967	1.56876	-13.8749	-0.877764	-2.71922	0
1.1973	3.40191	-16.322	-1.18232	-6.99457	0
1.1980	5.53471	-17.8426	-3.01399	-11.877	0
1.1987	3.09345	-16.0132	-2.09816	-14.3183	0
1.1993	-0.259991	-16.9279	2.1743	-14.0115	0
1.2000	2.48533	-17.8426	3.39469	-15.8424	0
1.2007	1.87281	-12.3544	-0.267208	-17.9801	0
1.2013	-3.92189	-8.38673	-2.70871	-17.9801	0
1.2020	-4.53441	-10.2161	-2.40344	-17.9801	0
1.2027	-0.259991	-8.07787	-3.62383	-17.0631	0
1.2033	1.2647	0.463289	-4.23439	-14.3183	0
1.2040	1.56876	6.86619	-3.01399	-12.1806	0
1.2047	-0.568454	8.70746	-2.09816	-8.21519	0
1.2053	-5.14252	9.91914	-1.18232	-2.41567	0
1.2060	-7.27973	11.4516	-0.267208	-0.584745	0
1.2067	-8.19631	14.1957	-0.877764	1.24618	0
1.2073	-11.8582	17.5575	-0.572486	7.65601	0
1.2080	-10.6376	19.9927	-0.267208	12.2317	0
1.2087	-5.75504	21.2163	-1.4876	14.9797	0
1.2093	-6.67162	21.8221	-1.4876	19.5586	0
1.2100	-8.50037	21.8221	0.343348	23.2205	0
1.2107	-3.92189	21.5251	1.25846	23.2205	0
1.2113	-1.17657	20.9074	2.47958	22.3034	0
1.2120	-4.83847	18.7692	2.1743	21.3895	0
1.2127	-9.41694	16.0251	-0.572486	19.8622	0
1.2133	-13.0788	12.0574	-1.18232	17.7277	0
1.2140	-13.6914	5.95149	0.03807	13.1488	0
1.2147	-10.3335	-0.76027	0.03807	6.73895	0
1.2153	-8.19631	-5.93961	-1.79288	1.24618	0
1.2160	-6.67162	-8.38673	-2.40344	-3.02598	0
1.2167	-1.17657	-11.4397	-1.18232	-6.38107	0
1.2173	5.23066	-16.322	0.953904	-9.43581	0
1.2180	8.5885	-18.7573	-0.572486	-12.4873	0
1.2187	9.19661	-19.0661	-3.31855	-14.3183	0
1.2193	10.4217	-21.5133	-2.70871	-16.1492	0
1.2200	12.8629	-23.6515	-1.79288	-17.9801	0
1.2207	14.3876	-23.9485	-1.4876	-18.894	0
1.2213	10.7257	-23.9485	-0.877764	-17.9801	0
1.2220	7.06381	-22.428	-2.40344	-16.1492	0
1.2227	4.31408	-17.8426	-3.01399	-15.2321	0
1.2233	-1.48062	-13.2691	0.648626	-14.9286	0
1.2240	-5.75504	-9.90726	2.47958	-12.1806	0
1.2247	-3.92189	-5.93961	0.03807	-8.51875	0
1.2253	-1.17657	-2.28081	-0.267208	-8.21519	0
1.2260	1.87281	1.37799	0.648626	-8.8255	0
1.2267	4.9266	7.79276	-0.267208	-2.41567	0
1.2273	3.09345	13.5898	-0.267208	8.87662	0
1.2280	0.0440662	16.6428	-0.572486	15.59	0
1.2287	2.48533	19.078	-1.18232	14.9797	0
1.2293	5.84318	19.9927	-0.267208	15.59	0
1.2300	8.28444	18.7692	0.03807	19.5586	0
1.2307	11.3338	18.1633	-0.877764	21.3895	0
1.2313	14.6917	16.9398	-2.09816	18.338	0
1.2320	18.0495	14.1957	-2.09816	14.6729	0
1.2327	14.6917	11.7604	0.03807	13.4523	0
1.2333	3.70597	9.00444	-0.877764	13.1488	0
1.2340	-3.31378	2.60155	-4.84494	9.79049	0
1.2347	-4.23035	-3.50437	-3.92911	4.29772	0
1.2353	-5.45099	-4.72793	-0.267208	0.0255626	0
1.2360	-3.31378	-4.11021	-1.18232	-2.10892	0
1.2367	-3.00972	-6.24847	-1.4876	-5.16046	0
1.2373	-10.6376	-11.7485	-1.18232	-10.6564	0
1.2380	-12.1623	-15.0985	-3.01399	-15.2321	0
1.2387	-3.61783	-15.0985	-3.31855	-16.7595	0
1.2393	-1.17657	-15.0985	-2.70871	-18.2837	0
1.2400	-1.17657	-16.9279	-4.23439	-17.6734	0
1.2407	2.78939	-17.5456	-3.92911	-16.4527	0
1.2413	3.40191	-16.9279	-1.79288	-18.5904	0
1.2420	0.65218	-16.322	-3.01399	-18.894	0
1.2427	-1.17657	-16.0132	-2.70871	-16.7595	0
1.2433	-3.92189	-13.2691	0.03807	-15.8424	0
1.2440	-3.61783	-8.38673	-1.18232	-10.6564	0
1.2447	0.348123	-5.64263	-2.09816	-2.71922	0
1.2453	3.40191	-4.11021	0.648626	-2.41567	0
1.2460	7.67192	-0.142551	1.25846	-1.80536	0
1.2467	13.7751	4.43095	0.648626	5.82508	0
1.2473	16.5248	5.95149	3.09013	9.48693	0
1.2480	15.9123	10.228	4.00525	9.79049	0
1.2487	11.3338	18.4722	1.56374	16.5071	0
1.2493	3.70597	23.0457	-0.267208	21.3895	0
1.2500	-1.78909	23.9604	-0.572486	19.5586	0
1.2507	-6.36316	26.7045	-0.267208	19.5586	0
1.2513	-11.8582	28.2369	0.343348	19.5586	0
1.2520	-12.7748	24.2692	0.03807	16.8106	0
1.2527	-9.11289	20.6104	-1.18232	15.59	0
1.2533	-6.67162	16.0251	-3.01399	14.9797	0
1.2540	-5.14252	3.20739	-3.01399	10.4008	0
1.2547	0.0440662	-13.2691	-0.267208	4.29772	0
1.2553	9.19661	-23.3427	1.86902	2.16324	0
1.2560	13.471	-29.4486	0.648626	1.24618	0
1.2567	4.31408	-33.1074	-0.572486	-2.71922	0
1.2573	-9.41694	-27.9162	0.343348	-7.29813	0
1.2580	-11.2501	-16.322	1.86902	-9.12905	0
1.2587	-8.19631	-5.93961	2.47958	-12.4873	0
1.2593	-8.50037	0.463289	2.47958	-17.0631	0
1.2600	-9.41694	3.20739	3.09013	-17.9801	0
1.2607	-8.80442	2.60155	2.78485	-16.1492	0
1.2613	-7.58379	1.98383	0.953904	-15.8424	0
1.2620	-5.14252	2.91041	-0.572486	-15.2321	0
1.2627	-5.45099	4.73981	-0.267208	-12.4873	0
1.2633	-6.36316	6.56921	0.03807	-10.6564	0
1.2640	-2.09314	5.95149	0.03807	-10.0461	0
1.2647	5.53471	3.20739	0.03807	-7.60488	0
1.2653	11.9463	3.51625	0.03807	-3.02598	0
1.2660	15.3042	6.86619	-0.267208	0.942622	0
1.2667	14.3876	9.62216	-0.267208	3.0771	0
1.2673	14.0836	12.3663	-0.267208	5.82508	0
1.2680	15.3042	15.7162	0.03807	8.56987	0
1.2687	14.6917	16.0251	0.343348	9.79049	0
1.2693	12.5545	12.0574	0.953904	11.3179	0
1.2700	9.50508	10.228	0.953904	13.4523	0
1.2707	2.18128	10.228	0.343348	16.8106	0
1.2713	-5.45099	6.86619	1.25846	19.2519	0
1.2720	-9.41694	3.20739	3.39469	16.8106	0
1.2727	-13.3829	5.95149	2.47958	13.1488	0
1.2733	-16.7407	8.08974	-0.572486	12.2317	0
1.2740	-14.6035	3.20739	-1.4876	10.7075	0
1.2747	-12.1623	-0.76027	-0.572486	5.21478	0
1.2753	-13.9954	0.463289	0.343348	1.85649	0
1.2760	-13.0788	-3.81323	0.648626	0.0255626	0
1.2767	-9.721	-13.2691	-0.267208	-4.24659	0
1.2773	-8.50037	-15.4073	-0.877764	-6.07752	0
1.2780	-9.11289	-12.3544	1.56374	-5.77076	0
1.2787	-8.50037	-15.0985	2.78485	-10.6564	0
1.2793	-6.67162	-18.7573	1.86902	-15.5389	0
1.2800	-2.3972	-17.5456	1.25846	-14.6218	0
1.2807	6.14723	-17.2367	1.25846	-14.6218	0
1.2813	12.5545	-16.322	1.56374	-17.0631	0
1.2820	11.9463	-15.7162	3.39469	-16.7595	0
1.2827	9.19661	-17.5456	4.92108	-15.8424	0
1.2833	9.50508	-15.4073	4.92108	-15.8424	0
1.2840	10.1132	-8.07787	3.39469	-10.6564	0
1.2847	7.97598	-5.93961	1.56374	-3.63628	0
1.2853	4.31408	-5.93961	1.56374	-1.49861	0
1.2860	0.65218	0.463289	1.86902	-0.584745	0
1.2867	-5.45099	6.56921	0.648626	2.77355	0
1.2873	-10.3335	9.62216	0.648626	7.0457	0
1.2880	-9.41694	14.1957	0.648626	10.7075	0
1.2887	-6.0591	17.2486	-2.40344	12.2317	0
1.2893	-4.83847	16.9398	-4.84494	12.5385	0
1.2900	-0.872511	17.5575	-3.01399	14.3694	0
1.2907	4.62254	19.078	-1.18232	17.7277	0
1.2913	7.67192	17.5575	-0.267208	16.8106	0
1.2920	11.9463	14.8015	-1.4876	12.2317	0
1.2927	18.0495	13.5898	-2.70871	11.3179	0
1.2933	17.1329	9.91914	-0.877764	13.1488	0
1.2940	11.6423	2.29269	1.25846	10.4008	0
1.2947	9.19661	-3.81323	0.648626	3.38385	0
1.2953	5.53471	-5.93961	1.25846	1.85649	0
1.2960	-1.17657	-9.30142	0.953904	3.0771	0
1.2967	-3.00972	-10.525	-2.09816	-1.80536	0
1.2973	-0.259991	-7.16317	-2.09816	-9.73936	0
1.2980	-1.17657	-7.78089	-0.267208	-12.4873	0
1.2987	-2.09314	-10.525	-3.62383	-12.4873	0
1.2993	0.348123	-8.07787	-4.23439	-14.6218	0
1.3000	2.48533	-6.86619	0.343348	-17.9801	0
1.3007	4.31408	-10.525	0.648626	-17.0631	0
1.3013	7.97598	-9.90726	-1.79288	-14.6218	0
1.3020	9.50508	-8.69558	-1.18232	-14.9286	0
1.3027	8.89256	-10.525	-0.572486	-17.3698	0
1.3033	9.50508	-8.69558	-0.877764	-17.9801	0
1.3040	10.7257	-3.81323	-0.267208	-13.4012	0
1.3047	10.1132	-2.89853	0.343348	-6.99457	0
1.3053	7.36787	-1.36611	-0.267208	-3.32953	0
1.3060	3.09345	4.12209	-1.18232	-2.41567	0
1.3067	3.09345	9.91914	-0.877764	0.63587	0
1.3073	8.5885	15.4192	2.78485	5.51833	0
1.3080	11.3338	18.7692	4.6158	8.56987	0
1.3087	8.28444	18.4722	0.648626	10.4008	0
1.3093	6.45129	20.6104	-1.4876	13.1488	0
1.3100	4.62254	25.4928	0.648626	16.8106	0
1.3107	0.65218	24.8751	-0.267208	17.7277	0
1.3113	-0.259991	19.6839	-3.01399	16.8106	0
1.3120	-0.872511	16.0251	-2.09816	15.8968	0
1.3127	-8.80442	11.1427	-0.267208	15.59	0
1.3133	-17.6573	4.12209	-0.572486	15.2833	0
1.3140	-20.0986	-2.28081	-0.267208	13.1488	0
1.3147	-21.3192	-6.55733	0.953904	8.56987	0
1.3153	-22.2358	-7.78089	-0.572486	3.38385	0
1.3160	-18.5739	-7.78089	-3.01399	1.24618	0
1.3167	-11.5542	-9.90726	-1.4876	-1.19505	0
1.3173	-7.27973	-13.8749	0.648626	-6.07752	0
1.3180	-6.0591	-16.9279	-0.877764	-11.2667	0
1.3187	-7.27973	-19.375	-1.18232	-14.0115	0
1.3193	-11.2501	-19.6839	1.86902	-15.2321	0
1.3200	-14.912	-17.8426	1.56374	-16.4527	0
1.3207	-13.9954	-18.7573	-2.09816	-18.894	0
1.3213	-9.11289	-20.8955	-2.09816	-20.4213	0
1.3220	-6.0591	-18.4603	-0.877764	-18.894	0
1.3227	-6.97568	-13.5779	-2.70871	-16.7595	0
1.3233	-7.58379	-10.525	-3.92911	-15.8424	0
1.3240	-6.0591	-5.64263	-2.40344	-12.7909	0
1.3247	-4.83847	-0.142551	-2.09816	-8.51875	0
1.3253	-4.53441	0.15443	-3.62383	-5.16046	0
1.3260	-3.92189	0.772149	-2.40344	-0.584745	0
1.3267	-3.92189	8.08974	0.648626	5.82508	0
1.3273	-4.83847	16.0251	-0.267208	12.2317	0
1.3280	-4.83847	19.6839	-2.09816	18.0312	0
1.3287	-3.00972	22.131	1.25846	21.9998	0
1.3293	0.348123	23.3545	2.47958	22.3034	0
1.3300	1.87281	23.3545	-0.267208	20.4725	0
1.3307	1.87281	23.3545	0.953904	19.2519	0
1.3313	6.14723	20.6104	3.09013	17.7277	0
1.3320	10.7257	18.4722	0.953904	15.8968	0
1.3327	6.14723	17.8545	-0.572486	13.1488	0
[truncated: 59,776 more rows]
