# Supplementary material for: Identification of Haptic Based Guiding Using Hard Reins
Source: PLoS One. 2015 Jul 22;10(7):e0132020. doi: 10.1371/journal.pone.0132020 (PMC4511788; doi:10.1371/journal.pone.0132020)
Supplement: S3 File — (ZIP) [file pone.0132020.s003.zip › EMGData1/Subject5/T6/t6.txt]

0.0000	-24.37	11.4492	2.47968	-6.68849	0
0.0007	-24.37	11.4492	3.39493	-5.16177	0
0.0013	-24.37	11.4492	4.61547	-5.16177	0
0.0020	-24.37	11.4492	1.86911	-5.16177	0
0.0027	-24.37	11.4492	1.56383	-3.63505	0
0.0033	-24.37	11.4492	3.39493	-3.941	0
0.0040	-24.37	11.4492	1.86911	-6.68849	0
0.0047	-24.37	11.4492	0.648577	-7.90926	0
0.0053	-24.37	11.4492	1.56383	-4.24695	0
0.0060	-24.37	11.4492	0.343294	-1.19351	0
0.0067	-24.37	11.4492	0.648577	-1.49946	0
0.0073	-24.37	11.4492	3.08965	-2.41428	0
0.0080	-24.37	11.4492	4.31078	-2.11136	0
0.0087	-24.37	11.4492	5.22603	-1.49946	0
0.0093	-24.37	11.4492	3.70021	-0.584637	0
0.0100	-24.37	11.4492	0.648577	0.330184	0
0.0107	-24.37	11.4492	1.56383	0.636133	0
0.0113	-24.37	11.4492	3.39493	1.24803	0
0.0120	-24.37	11.4492	1.56383	1.8569	0
0.0127	-24.37	11.4492	0.0380118	2.77172	0
0.0133	-24.37	11.4492	0.648577	2.16285	0
0.0140	-24.37	11.4492	-0.572553	2.77172	0
0.0147	-24.37	11.4492	-1.18252	6.73998	0
0.0153	-24.37	11.4492	1.56383	8.26671	0
0.0160	-24.37	11.4492	2.47968	6.12809	0
0.0167	-24.37	11.4492	2.47968	8.56963	0
0.0173	-24.37	11.4492	3.39493	13.4527	0
0.0180	-24.37	11.4492	2.47968	14.0646	0
0.0187	-24.37	11.4492	2.1744	12.8438	0
0.0193	-24.37	11.4492	3.39493	11.0112	0
0.0200	-24.37	11.4492	2.78437	7.65481	0
0.0207	-24.37	11.4492	2.78437	5.82516	0
0.0213	-24.37	11.4492	4.31078	3.99249	0
0.0220	-24.37	11.4492	3.08965	2.16285	0
0.0227	-24.37	11.4492	3.08965	3.07767	0
0.0233	-24.37	11.4492	6.14129	3.99249	0
0.0240	-24.37	-26.697	4.61547	0.330184	0
0.0247	-24.37	-12.3523	0.0380118	-2.41428	0
0.0253	-24.37	-6.8602	-0.267271	-2.41428	0
0.0260	-24.37	-12.3523	-0.267271	-4.24695	0
0.0267	-24.37	-19.3719	-1.79309	-6.07659	0
0.0273	-24.37	-26.086	-1.18252	-4.85582	0
0.0280	-24.37	-27.0025	-1.48781	-3.941	0
0.0287	-24.37	-14.1853	-4.23416	-4.85582	0
0.0293	-24.37	0.464873	-3.01363	-5.16177	0
0.0300	-24.37	-1.36806	-0.572553	-5.16177	0
0.0307	-24.37	-5.94374	-1.18252	-3.33213	0
0.0313	-24.37	1.99231	-0.877242	0.0272629	0
0.0320	-24.37	9.61624	0.0380118	0.330184	0
0.0327	-24.37	8.69977	-0.572553	-1.49946	0
0.0333	-24.37	9.61624	0.343294	-1.19351	0
0.0340	-24.37	12.3656	1.86911	-0.584637	0
0.0347	-24.37	8.69977	0.648577	-2.11136	0
0.0353	-24.37	6.568	0.648577	-2.11136	0
0.0360	-24.37	6.568	1.25855	-0.890587	0
0.0367	-24.37	6.568	-0.267271	-1.49946	0
0.0373	-24.37	6.568	-0.267271	0.942083	0
0.0380	-24.37	6.568	0.95386	4.91034	0
0.0387	-24.37	6.568	-0.267271	3.99249	0
0.0393	-24.37	6.568	-0.572553	0.330184	0
0.0400	-24.37	6.568	1.56383	-0.584637	0
0.0407	-24.37	6.568	1.56383	-0.584637	0
0.0413	-24.37	6.568	0.648577	-1.49946	0
0.0420	-24.37	6.568	1.56383	-1.80541	0
0.0427	-24.37	6.568	0.95386	-2.41428	0
0.0433	-24.37	6.568	-0.267271	-3.941	0
0.0440	-24.37	6.568	0.95386	-4.85582	0
0.0447	-24.37	6.568	1.25855	-5.46772	0
0.0453	-24.37	6.568	-0.267271	-6.07659	0
0.0460	-24.37	6.568	1.25855	-5.16177	0
0.0467	-24.37	6.568	3.39493	-1.49946	0
0.0473	-24.37	6.568	2.47968	0.636133	0
0.0480	-36.8819	3.20763	-0.267271	-0.584637	0
0.0487	-26.2006	2.59665	-3.31891	-3.941	0
0.0493	-9.11227	6.87348	-4.84473	-3.33213	0
0.0500	2.48435	20.6072	-3.31891	1.24803	0
0.0507	7.97606	29.453	-0.572553	3.07767	0
0.0513	11.9438	19.9962	-0.267271	2.16285	0
0.0520	14.6942	2.29116	-1.18252	3.38362	0
0.0527	11.0285	-8.69313	-1.79309	4.60439	0
0.0533	3.09754	-16.6292	-0.877242	3.68957	0
0.0540	-0.870197	-22.4268	1.25855	3.99249	0
0.0547	0.653775	-22.1213	1.56383	4.91034	0
0.0553	1.56906	-21.5104	1.56383	4.29844	0
0.0560	0.960373	-24.2531	2.78437	5.21326	0
0.0567	4.62151	-23.6488	3.08965	6.73998	0
0.0573	14.6942	-23.6488	0.343294	5.82516	0
0.0580	22.6251	-28.8354	-0.572553	5.21326	0
0.0587	23.5404	-22.1213	0.0380118	6.12809	0
0.0593	22.323	-6.8602	0.0380118	4.91034	0
0.0600	-24.37	-5.33276	0.95386	2.16285	0
0.0607	-24.37	-9.30411	0.648577	2.16285	0
0.0613	-24.37	-8.99862	-2.09837	2.4688	0
0.0620	-24.37	-28.8354	-1.18252	0.0272629	0
0.0627	-24.37	-65.7597	1.56383	-3.33213	0
0.0633	-24.37	-81.9372	-0.877242	-4.85582	0
0.0640	-24.37	-68.2036	-3.01363	-5.16177	0
0.0647	-24.37	-40.7362	-0.267271	-8.51813	0
0.0653	-24.37	-7.77667	0.0380118	-12.4864	0
0.0660	-24.37	18.4688	-3.62419	-12.4864	0
0.0667	-24.37	32.8134	-2.09837	-9.43295	0
0.0673	-24.37	47.1581	0.343294	-9.7389	0
0.0680	-24.37	57.5314	-2.09837	-11.5716	0
0.0687	-24.37	55.393	-1.18252	-9.43295	0
0.0693	-24.37	49.5953	1.25855	-6.68849	0
0.0700	-24.37	46.2416	-1.48781	-4.5529	0
0.0707	-24.37	39.833	-3.01363	-2.41428	0
0.0713	-24.37	32.5079	1.56383	-0.278687	0
0.0720	-24.37	6.568	1.56383	0.942083	0
0.0727	-24.37	6.568	-3.92947	0.942083	0
0.0733	-24.37	6.568	-5.76058	-1.19351	0
0.0740	-24.37	6.568	-4.53944	-1.80541	0
0.0747	-24.37	6.568	-3.01363	0.330184	0
0.0753	-24.37	6.568	-1.79309	1.24803	0
0.0760	-24.37	6.568	-4.23416	0.0272629	0
0.0767	-24.37	6.568	-5.76058	1.24803	0
0.0773	-24.37	6.568	-2.09837	2.4688	0
0.0780	-24.37	6.568	-1.48781	2.16285	0
0.0787	-24.37	6.568	-3.62419	3.07767	0
0.0793	-24.37	6.568	-0.267271	4.29844	0
0.0800	-24.37	6.568	2.78437	3.68957	0
0.0807	-24.37	6.568	0.343294	5.51921	0
0.0813	-24.37	6.568	-3.31891	9.7904	0
0.0820	-24.37	6.568	-5.76058	9.48748	0
0.0827	-24.37	6.568	-5.45529	5.51921	0
0.0833	-24.37	6.568	-0.267271	3.99249	0
0.0840	-24.37	11.4492	1.56383	3.07767	0
0.0847	-24.37	15.1084	-1.48781	0.942083	0
0.0853	-24.37	13.5876	-2.09837	0.330184	0
0.0860	-24.37	8.69977	-2.09837	-0.584637	0
0.0867	-24.37	6.26251	-3.92947	-3.33213	0
0.0873	-24.37	5.04056	-4.53944	-6.07659	0
0.0880	-24.37	2.29116	-3.31891	-7.29736	0
0.0887	-24.37	-0.451591	-3.01363	-6.07659	0
0.0893	-24.37	-3.81196	-1.18252	-3.33213	0
0.0900	-24.37	-7.47118	0.343294	-2.41428	0
0.0907	-24.37	-8.69313	-0.877242	-2.41428	0
0.0913	-24.37	-8.69313	-0.877242	-1.80541	0
0.0920	-24.37	-7.77667	0.648577	-1.49946	0
0.0927	-24.37	-6.24923	0.648577	0.330184	0
0.0933	-24.37	-6.24923	-0.267271	3.07767	0
0.0940	-24.37	-7.77667	0.343294	1.24803	0
0.0947	-24.37	-7.77667	0.648577	-2.41428	0
0.0953	-24.37	-6.24923	1.25855	-1.49946	0
0.0960	-24.37	-3.50647	2.47968	0.942083	0
0.0967	-24.37	-0.757079	0.95386	0.330184	0
0.0973	-24.37	0.464873	-2.09837	0.0272629	0
0.0980	-24.37	-2.28452	-3.31891	3.07767	0
0.0987	-24.37	-6.8602	-2.09837	4.60439	0
0.0993	-24.37	-6.8602	-1.18252	3.99249	0
0.1000	-24.37	-4.72179	-0.267271	4.91034	0
0.1007	-24.37	-5.02727	0.648577	5.21326	0
0.1013	-24.37	-5.94374	-0.267271	2.77172	0
0.1020	-24.37	-6.55471	-1.18252	2.16285	0
0.1027	-24.37	-7.47118	-1.18252	4.60439	0
0.1033	-24.37	-3.20099	0.343294	5.51921	0
0.1040	-24.37	5.95702	2.78437	3.99249	0
0.1047	-24.37	14.1986	3.70021	1.55095	0
0.1053	-24.37	24.2664	1.56383	-3.63505	0
0.1060	-24.37	35.2507	-0.267271	-8.21521	0
0.1067	-24.37	39.833	-0.267271	-6.38254	0
0.1073	-24.37	39.833	1.56383	-3.02618	0
0.1080	-24.37	39.833	3.08965	-3.63505	0
0.1087	-24.37	39.833	1.56383	-3.33213	0
0.1093	-24.37	39.833	-0.877242	0.0272629	0
0.1100	-24.37	39.833	-1.18252	2.16285	0
0.1107	-24.37	39.833	-0.267271	2.16285	0
0.1113	-24.37	39.833	-1.18252	3.07767	0
0.1120	-24.37	39.833	-0.877242	3.99249	0
0.1127	-24.37	39.833	1.56383	3.99249	0
0.1133	-24.37	39.833	1.56383	4.29844	0
0.1140	-24.37	39.833	-0.267271	5.82516	0
0.1147	-24.37	39.833	0.0380118	6.73998	0
0.1153	-24.37	39.833	2.78437	4.60439	0
0.1160	-24.37	39.833	2.78437	3.07767	0
0.1167	-24.37	39.833	0.648577	4.91034	0
0.1173	-24.37	39.833	0.95386	7.34886	0
0.1180	-24.37	39.833	2.1744	5.21326	0
0.1187	-24.37	39.833	0.648577	0.330184	0
0.1193	-24.37	39.833	0.0380118	-2.72023	0
0.1200	-24.37	39.833	0.95386	-1.49946	0
0.1207	-24.37	39.833	0.0380118	2.4688	0
0.1213	-24.37	39.833	-2.70834	4.60439	0
0.1220	-24.37	39.833	-2.40365	3.38362	0
0.1227	-24.37	39.833	0.0380118	1.24803	0
0.1233	-24.37	39.833	0.343294	0.636133	0
0.1240	-24.37	39.833	-1.18252	0.942083	0
0.1247	-24.37	39.833	-1.48781	-0.278687	0
0.1253	-24.37	39.833	-0.572553	-0.584637	0
0.1260	-24.37	39.833	0.648577	1.8569	0
0.1267	-24.37	39.833	1.56383	1.24803	0
0.1273	-24.37	39.833	1.56383	-4.5529	0
0.1280	-24.37	39.833	2.47968	-6.07659	0
0.1287	-24.37	39.833	5.22603	-3.63505	0
0.1293	-24.37	39.833	4.61547	-4.24695	0
0.1300	-24.37	39.833	2.78437	-5.77367	0
0.1307	-24.37	39.833	2.47968	-5.77367	0
0.1313	-24.37	39.833	3.08965	-6.99444	0
0.1320	-24.37	42.2703	2.47968	-7.29736	0
0.1327	-24.37	45.0197	1.56383	-5.16177	0
0.1333	-24.37	34.0354	1.56383	-2.72023	0
0.1340	-24.37	19.3852	1.56383	-1.49946	0
0.1347	-24.37	15.1084	-0.877242	-1.80541	0
0.1353	-24.37	11.4492	-1.18252	-3.33213	0
0.1360	-24.37	-5.94374	1.56383	-4.24695	0
0.1367	-24.37	-22.4268	1.25855	-3.33213	0
0.1373	-24.37	-18.4555	-1.18252	-3.02618	0
0.1380	-24.37	-1.67354	-0.877242	-2.72023	0
0.1387	-24.37	10.8382	1.25855	-2.41428	0
0.1393	-24.37	16.3303	1.86911	-1.49946	0
0.1400	-24.37	15.4139	3.39493	0.942083	0
0.1407	-24.37	9.00526	4.61547	1.8569	0
0.1413	-24.37	0.464873	3.70021	3.07767	0
0.1420	-24.37	-9.6096	1.56383	4.91034	0
0.1427	-24.37	-19.9829	0.343294	1.8569	0
0.1433	-24.37	-24.5586	2.78437	-3.33213	0
0.1440	-24.37	-27.6135	5.53132	0.0272629	0
0.1447	-24.37	-33.4111	2.47968	4.60439	0
0.1453	-24.37	-34.3276	-0.267271	2.77172	0
0.1460	-24.37	-29.1409	0.0380118	2.16285	0
0.1467	-24.37	-27.308	-0.572553	5.82516	0
0.1473	-24.37	-27.0025	-2.70834	6.43404	0
0.1480	-24.37	-22.4268	-2.09837	4.29844	0
0.1487	-24.37	-18.15	0.0380118	3.07767	0
0.1493	-24.37	-14.7963	1.56383	2.16285	0
0.1500	-24.37	-9.6096	1.56383	1.8569	0
0.1507	-24.37	-6.8602	-1.48781	0.0272629	0
0.1513	-24.37	-4.72179	-2.70834	-4.24695	0
0.1520	-24.37	-1.36806	1.25855	-5.77367	0
0.1527	-24.37	-2.28452	2.78437	-4.24695	0
0.1533	-24.37	-2.28452	0.648577	-6.07659	0
0.1540	-24.37	4.73507	0.0380118	-6.68849	0
0.1547	-24.37	6.87348	1.56383	-1.80541	0
0.1553	-24.37	2.29116	2.47968	2.4688	0
0.1560	-24.37	2.29116	0.648577	2.77172	0
0.1567	-24.37	2.29116	-1.18252	2.16285	0
0.1573	-24.37	2.29116	-0.267271	1.24803	0
0.1580	-24.37	2.29116	2.47968	-0.584637	0
0.1587	-24.37	2.29116	1.25855	-0.584637	0
0.1593	-24.37	2.29116	-2.09837	1.24803	0
0.1600	-24.37	2.29116	-2.40365	2.16285	0
0.1607	-24.37	2.29116	0.0380118	3.38362	0
0.1613	-24.37	2.29116	0.95386	3.99249	0
0.1620	-24.37	2.29116	-0.267271	3.68957	0
0.1627	-24.37	2.29116	0.95386	6.12809	0
0.1633	-24.37	2.29116	4.31078	8.87558	0
0.1640	-24.37	2.29116	5.22603	6.73998	0
0.1647	-24.37	2.29116	2.47968	3.68957	0
0.1653	-24.37	2.29116	1.25855	5.51921	0
0.1660	-24.37	2.29116	1.86911	8.56963	0
0.1667	-24.37	2.29116	3.70021	7.65481	0
0.1673	-24.37	2.29116	6.44657	6.73998	0
0.1680	-41.4584	-29.7519	5.22603	5.82516	0
0.1687	-26.8138	-14.4908	0.648577	3.07767	0
0.1693	-6.9751	-6.8602	-0.267271	0.330184	0
0.1700	8.28265	-6.8602	0.95386	1.24803	0
0.1707	14.3876	-10.5261	-0.572553	2.77172	0
0.1713	15.9115	-17.2402	-0.267271	3.07767	0
0.1720	15.9115	-26.697	2.47968	2.16285	0
0.1727	14.9963	-32.1892	0.0380118	-0.890587	0
0.1733	14.3876	-29.7519	-1.79309	-3.33213	0
0.1740	12.2504	-23.9476	2.1744	-3.02618	0
0.1747	7.67397	-23.0378	4.31078	-2.11136	0
0.1753	5.2302	-31.8837	4.61547	-3.63505	0
0.1760	5.5368	-43.1801	5.53132	-6.38254	0
0.1767	4.31492	-41.6527	3.39493	-7.29736	0
0.1773	2.48435	-25.4751	0.0380118	-6.07659	0
0.1780	-0.568108	-6.8602	1.25855	-7.90926	0
0.1787	-7.89039	9.61624	4.31078	-12.1804	0
0.1793	-16.7412	20.3017	5.22603	-13.0953	0
0.1800	-24.37	23.9609	4.0055	-11.5716	0
0.1807	-24.37	24.5719	1.86911	-12.1804	0
0.1813	-24.37	20.6072	1.56383	-12.4864	0
0.1820	-24.37	10.5327	1.56383	-10.0448	0
0.1827	-24.37	7.17897	-1.18252	-7.90926	0
0.1833	-24.37	9.61624	-2.70834	-7.29736	0
0.1840	-24.37	3.20763	-1.48781	-6.99444	0
0.1847	-24.37	-0.757079	-1.79309	-7.29736	0
0.1853	-24.37	3.8186	-2.09837	-6.38254	0
0.1860	-24.37	-14.1853	-0.267271	-3.02618	0
0.1867	-24.37	-63.0103	1.25855	0.330184	0
0.1873	-24.37	-94.1435	1.56383	1.8569	0
0.1880	-24.37	-78.5769	1.56383	1.24803	0
0.1887	-24.37	-38.5978	0.95386	-0.584637	0
0.1893	-24.37	0.464873	0.648577	-0.584637	0
0.1900	-24.37	29.7585	1.25855	-1.80541	0
0.1907	-24.37	47.1581	2.47968	-4.5529	0
0.1913	-24.37	55.393	3.70021	-3.33213	0
0.1920	-24.37	58.1424	3.39493	0.636133	0
0.1927	-24.37	53.5667	0.648577	0.330184	0
0.1933	-24.37	47.1581	-0.572553	-1.49946	0
0.1940	-24.37	44.4087	0.95386	-1.49946	0
0.1947	-24.37	41.9648	1.25855	-3.33213	0
0.1953	-24.37	35.2507	0.343294	-6.99444	0
0.1960	-24.37	27.0158	0.95386	-6.07659	0
0.1967	-24.37	18.7742	1.86911	-1.49946	0
0.1973	-24.37	14.1986	0.343294	1.55095	0
0.1980	-24.37	19.3852	-1.79309	1.24803	0
0.1987	-24.37	28.2311	-0.877242	1.24803	0
0.1993	-24.37	27.0158	0.95386	2.77172	0
0.2000	-24.37	18.4688	1.56383	3.99249	0
0.2007	-24.37	9.92173	2.47968	3.99249	0
0.2013	-24.37	-0.146103	3.39493	3.38362	0
0.2020	-24.37	-8.08216	0.95386	2.77172	0
0.2027	-24.37	-10.8315	-0.267271	0.942083	0
0.2033	-24.37	-15.1017	1.86911	1.24803	0
0.2040	-24.37	-19.6774	1.56383	0.942083	0
0.2047	-24.37	-19.6774	-3.01363	-2.41428	0
0.2053	-24.37	-17.8445	-3.62419	-3.63505	0
0.2060	-24.37	-14.1853	-1.18252	-0.584637	0
0.2067	-24.37	-10.5261	-1.79309	0.636133	0
0.2073	-24.37	-12.3523	-3.01363	0.330184	0
0.2080	-24.37	-11.4359	-2.09837	2.77172	0
0.2087	-24.37	-5.94374	-2.40365	5.82516	0
0.2093	-24.37	-11.4359	-3.31891	5.82516	0
0.2100	-24.37	-26.086	-3.92947	4.60439	0
0.2107	-24.37	-32.4946	-5.15001	3.38362	0
0.2113	-24.37	-27.0025	-3.01363	5.21326	0
0.2120	-24.37	-13.5743	0.648577	6.43404	0
0.2127	-24.37	3.20763	0.648577	4.60439	0
0.2133	-24.37	12.9766	-2.70834	5.21326	0
0.2140	-24.37	15.1084	-3.92947	7.96076	0
0.2147	-24.37	18.7742	-2.40365	6.12809	0
0.2153	-24.37	20.6072	0.343294	3.99249	0
0.2160	-24.37	16.0248	1.25855	5.51921	0
0.2167	-24.37	11.4492	-2.09837	3.38362	0
0.2173	-24.37	6.87348	-4.23416	-0.278687	0
0.2180	-24.37	0.464873	-2.70834	1.24803	0
0.2187	-24.37	-3.50647	-1.48781	2.77172	0
0.2193	-24.37	-5.94374	-2.40365	0.0272629	0
0.2200	-24.37	-9.6096	-2.09837	-1.19351	0
0.2207	-24.37	-10.5261	-1.79309	-0.278687	0
0.2213	-24.37	-9.30411	-2.40365	-0.584637	0
0.2220	-24.37	-7.77667	-1.79309	-1.80541	0
0.2227	-24.37	-1.67354	1.25855	-2.41428	0
0.2233	-24.37	7.17897	3.39493	-2.41428	0
0.2240	-24.37	9.92173	3.39493	-3.33213	0
0.2247	-24.37	6.26251	3.39493	-5.77367	0
0.2253	-24.37	5.65153	1.86911	-7.90926	0
0.2260	-24.37	9.61624	-1.18252	-6.99444	0
0.2267	-24.37	10.2272	-0.877242	-5.46772	0
0.2273	-24.37	5.95702	1.86911	-5.16177	0
0.2280	-24.37	1.68683	1.56383	-6.68849	0
0.2287	-24.37	0.464873	-1.18252	-7.29736	0
0.2293	-24.37	0.770362	-3.92947	-5.77367	0
0.2300	-24.37	2.29116	-3.92947	-4.85582	0
0.2307	-24.37	2.29116	-1.48781	-5.77367	0
0.2313	-24.37	-2.28452	-0.572553	-4.5529	0
0.2320	-24.37	-7.47118	-2.09837	-1.19351	0
0.2327	-24.37	-10.5261	-2.70834	0.330184	0
0.2333	-24.37	-13.2688	-1.48781	-0.278687	0
0.2340	-24.37	-14.1853	-2.09837	0.942083	0
0.2347	-24.37	-11.1304	-1.48781	3.07767	0
0.2353	-24.37	-5.94374	1.25855	4.60439	0
0.2360	-24.37	-1.97903	2.1744	6.43404	0
0.2367	-24.37	-2.28452	0.648577	7.04594	0
0.2373	-24.37	-5.94374	-0.267271	4.29844	0
0.2380	-24.37	-8.99862	-0.267271	1.24803	0
0.2387	-24.37	-13.2688	0.95386	2.4688	0
0.2393	-24.37	-20.2884	3.39493	5.82516	0
0.2400	-24.37	-23.0378	4.31078	4.91034	0
0.2407	-24.37	-23.0378	1.56383	2.16285	0
0.2413	-24.37	-24.2531	-0.267271	3.99249	0
0.2420	-24.37	-21.2049	0.648577	3.99249	0
0.2427	-24.37	-20.2884	0.95386	2.16285	0
0.2433	-24.37	-36.7715	-0.267271	3.68957	0
0.2440	-24.37	-52.6369	-1.48781	3.07767	0
0.2447	-24.37	-41.9581	-2.09837	-1.19351	0
0.2453	-24.37	-16.3237	-1.18252	-0.584637	0
0.2460	-24.37	7.17897	-1.18252	1.24803	0
0.2467	-24.37	28.5366	-3.31891	-2.41428	0
0.2473	-24.37	38.0001	-1.18252	-1.49946	0
0.2480	-24.37	31.897	2.47968	0.942083	0
0.2487	-24.37	33.4244	1.56383	-1.80541	0
0.2493	-24.37	44.4087	-0.572553	-0.890587	0
0.2500	-24.37	41.9648	-0.572553	4.29844	0
0.2507	-24.37	30.9805	-0.877242	3.07767	0
0.2513	-24.37	28.5366	0.0380118	1.24803	0
0.2520	-24.37	24.5719	1.56383	3.38362	0
0.2527	-24.37	16.3303	-0.267271	3.38362	0
0.2533	-24.37	16.3303	-3.01363	1.8569	0
0.2540	-24.37	18.7742	-4.23416	2.16285	0
0.2547	-24.37	11.4492	-4.53944	1.55095	0
0.2553	-24.37	4.73507	-3.92947	1.55095	0
0.2560	-24.37	5.04056	-3.62419	2.16285	0
0.2567	-24.37	0.770362	-3.92947	0.942083	0
0.2573	-24.37	-9.6096	-4.53944	1.55095	0
0.2580	-24.37	-18.4555	-4.23416	3.99249	0
0.2587	-24.37	-24.2531	-3.01363	2.77172	0
0.2593	-24.37	-29.4464	-0.267271	-0.890587	0
0.2600	-24.37	-27.0025	0.95386	-0.584637	0
0.2607	-24.37	-21.5104	-0.267271	1.55095	0
0.2613	-24.37	-20.2884	-1.79309	2.16285	0
0.2620	-24.37	-13.8798	-3.01363	1.8569	0
0.2627	-24.37	0.159385	-3.31891	1.8569	0
0.2633	-24.37	9.61624	0.648577	1.24803	0
0.2640	-24.37	19.3852	3.08965	1.24803	0
0.2647	-24.37	36.7781	-0.267271	2.16285	0
0.2653	-24.37	45.3252	-2.70834	2.16285	0
0.2660	-24.37	45.6306	-0.267271	0.330184	0
0.2667	-24.37	46.8526	0.0380118	-1.49946	0
0.2673	-24.37	22.7389	-3.31891	-3.63505	0
0.2680	-24.37	-28.5299	-4.53944	-5.46772	0
0.2687	-24.37	-59.962	-2.70834	-5.16177	0
0.2693	-24.37	-63.6212	-2.09837	-2.11136	0
0.2700	-24.37	-66.9816	-3.31891	1.24803	0
0.2707	-24.37	-64.2322	-4.53944	3.99249	0
0.2713	-24.37	-46.2283	-3.62419	4.91034	0
0.2720	-24.37	-26.3915	-2.40365	4.29844	0
0.2727	-24.37	-9.6096	-2.70834	3.68957	0
0.2733	-24.37	1.68683	-3.01363	3.07767	0
0.2740	-24.37	3.8186	-3.01363	3.07767	0
0.2747	-24.37	5.65153	-2.09837	2.4688	0
0.2753	-24.37	11.7547	0.95386	0.330184	0
0.2760	-24.37	15.1084	1.86911	-0.278687	0
0.2767	-24.37	17.2468	-2.09837	0.636133	0
0.2773	-24.37	19.3852	-3.31891	-1.19351	0
0.2780	-24.37	17.8578	0.0380118	-3.02618	0
0.2787	-24.37	19.0797	0.0380118	-2.72023	0
0.2793	-24.37	24.5719	-2.09837	-3.33213	0
0.2800	-24.37	30.3695	-1.48781	-3.33213	0
0.2807	-24.37	42.8812	-1.18252	-0.584637	0
0.2813	-24.37	60.8851	-1.79309	-0.584637	0
0.2820	-24.37	68.5157	-1.79309	-1.49946	0
0.2827	-24.37	64.2455	-1.18252	0.330184	0
0.2833	-24.37	59.0588	1.56383	0.330184	0
0.2840	-24.37	54.4765	5.53132	-1.49946	0
0.2847	-24.37	48.0679	4.92075	-1.49946	0
0.2853	-24.37	39.833	0.343294	-1.49946	0
0.2860	-24.37	26.0993	-0.267271	-1.49946	0
0.2867	-24.37	7.78995	1.56383	-0.278687	0
0.2873	-24.37	-4.72179	1.86911	-0.278687	0
0.2880	-24.37	-8.38764	1.56383	0.0272629	0
0.2887	-24.37	-12.0469	0.648577	2.4688	0
0.2893	-24.37	-17.8445	-0.572553	3.99249	0
0.2900	-24.37	-25.1696	-0.572553	3.99249	0
0.2907	-24.37	-37.3758	1.25855	5.51921	0
0.2913	-24.37	-49.8876	1.56383	3.99249	0
0.2920	-24.37	-54.4699	0.0380118	-2.41428	0
0.2927	-24.37	-53.8589	0.648577	-6.99444	0
0.2933	-24.37	-48.9777	2.1744	-6.99444	0
0.2940	-24.37	-37.0703	0.648577	-8.51813	0
0.2947	-24.37	-26.086	-0.572553	-10.0448	0
0.2953	-24.37	-21.2049	1.25855	-8.82408	0
0.2960	-24.37	-16.0182	1.56383	-8.82408	0
0.2967	-24.37	-12.3523	1.56383	-10.0448	0
0.2973	-24.37	-12.9633	2.47968	-6.07659	0
0.2980	-24.37	-8.69313	1.86911	-0.584637	0
0.2987	-24.37	-3.20099	1.56383	0.330184	0
0.2993	-24.37	-8.08216	4.31078	0.636133	0
0.3000	-24.37	-12.9633	4.31078	1.24803	0
0.3007	-24.37	-6.8602	-0.267271	0.636133	0
0.3013	-24.37	-2.28452	-1.79309	0.636133	0
0.3020	-24.37	-2.28452	0.648577	0.0272629	0
0.3027	-24.37	1.68683	1.25855	-2.41428	0
0.3033	-24.37	-0.451591	-0.572553	-2.41428	0
0.3040	-24.37	-5.02727	-1.48781	-0.584637	0
0.3047	-24.37	-0.146103	0.343294	0.330184	0
0.3053	-24.37	-10.2206	2.1744	2.16285	0
0.3060	-24.37	-42.5691	-0.267271	4.60439	0
0.3067	-24.37	-53.5534	-3.01363	3.07767	0
0.3073	-24.37	-41.3472	-1.18252	0.330184	0
0.3080	-24.37	-51.1095	1.86911	1.24803	0
0.3087	-24.37	-73.3902	0.95386	2.16285	0
0.3093	-24.37	-69.12	-3.01363	1.24803	0
0.3100	-24.37	-40.7362	-3.92947	1.24803	0
0.3107	-24.37	-9.6096	-0.572553	3.99249	0
0.3113	-24.37	15.4139	2.47968	5.51921	0
0.3120	-24.37	15.4139	0.648577	5.51921	0
0.3127	-24.37	15.4139	-3.31891	3.99249	0
0.3133	-24.37	15.4139	-4.84473	2.4688	0
0.3140	-24.37	15.4139	-3.62419	2.16285	0
0.3147	-24.37	15.4139	-1.18252	2.16285	0
0.3153	-24.37	15.4139	0.648577	1.55095	0
0.3160	-24.37	15.4139	0.343294	1.8569	0
0.3167	-24.37	15.4139	-0.572553	2.4688	0
0.3173	-24.37	15.4139	-1.18252	0.942083	0
0.3180	-24.37	15.4139	-1.48781	-0.584637	0
0.3187	-24.37	15.4139	-2.09837	-0.584637	0
0.3193	-24.37	15.4139	-2.09837	0.0272629	0
0.3200	-24.37	15.4139	-1.18252	0.636133	0
0.3207	-24.37	15.4139	0.648577	2.16285	0
0.3213	-24.37	15.4139	-2.09837	1.8569	0
0.3220	-24.37	15.4139	-5.45529	-0.890587	0
0.3227	-24.37	15.4139	-2.09837	-3.02618	0
0.3233	-24.37	15.4139	3.39493	-2.41428	0
0.3240	-24.37	15.4139	2.1744	-1.80541	0
0.3247	-24.37	15.4139	-1.48781	-2.72023	0
0.3253	-24.37	15.4139	-1.18252	-3.63505	0
0.3260	-24.37	15.4139	-0.572553	-3.941	0
0.3267	-24.37	15.4139	-2.09837	-4.24695	0
0.3273	-24.37	15.4139	-3.62419	-3.02618	0
0.3280	-24.37	15.4139	-3.62419	-0.584637	0
0.3287	-24.37	15.4139	-2.09837	0.636133	0
0.3293	-24.37	15.4139	0.0380118	1.55095	0
0.3300	-24.37	15.4139	-0.877242	1.8569	0
0.3307	-24.37	15.4139	-2.40365	0.330184	0
0.3313	-24.37	15.4139	0.648577	0.942083	0
0.3320	-24.37	15.4139	3.70021	5.21326	0
0.3327	-24.37	15.4139	1.56383	7.96076	0
0.3333	-24.37	15.4139	-0.267271	7.34886	0
0.3340	-24.37	15.4139	0.343294	6.12809	0
0.3347	-24.37	15.4139	1.25855	5.82516	0
0.3353	-24.37	15.4139	4.0055	4.91034	0
0.3360	-24.37	-19.0664	3.39493	4.91034	0
0.3367	-24.37	-16.6292	-1.79309	5.82516	0
0.3373	-24.37	-15.4072	-1.79309	6.73998	0
0.3380	-24.37	-14.4908	1.56383	7.04594	0
0.3387	-24.37	-4.4163	0.648577	5.82516	0
0.3393	-24.37	3.51311	-0.572553	3.07767	0
0.3400	-24.37	0.464873	-0.267271	2.4688	0
0.3407	-24.37	-2.8955	-2.40365	3.38362	0
0.3413	-24.37	0.464873	-0.572553	1.24803	0
0.3420	-24.37	5.34604	3.08965	-1.49946	0
0.3427	-24.37	9.61624	-0.572553	-2.41428	0
0.3433	-24.37	12.0601	-3.01363	-4.24695	0
0.3440	-24.37	9.00526	1.56383	-5.46772	0
0.3447	-24.37	3.51311	3.70021	-4.24695	0
0.3453	-24.37	0.464873	0.648577	-4.5529	0
0.3460	-24.37	-1.97903	-0.267271	-5.46772	0
0.3467	-24.37	-5.63825	0.648577	-3.941	0
0.3473	-24.37	-8.69313	1.25855	-3.63505	0
0.3480	4.62151	-12.6578	2.47968	-4.85582	0
0.3487	-1.78548	-17.2402	1.56383	-2.41428	0
0.3493	-4.22925	-20.2884	0.648577	-0.584637	0
0.3500	0.0450879	-19.6774	1.56383	-2.11136	0
0.3507	6.14549	-13.8798	0.648577	-0.584637	0
0.3513	10.7264	-9.30411	-0.572553	3.07767	0
0.3520	5.8434	-12.6578	2.1744	2.4688	0
0.3527	-8.50359	-20.5939	3.39493	1.24803	0
0.3533	-15.8259	-24.5586	1.56383	2.4688	0
0.3540	-13.9953	-22.7323	2.78437	3.07767	0
0.3547	-10.6362	-17.2402	4.31078	3.38362	0
0.3553	-5.45113	-16.0182	0.648577	4.91034	0
0.3560	2.17775	-20.8994	-0.572553	3.38362	0
0.3567	5.2302	-16.6292	4.92075	0.636133	0
0.3573	5.2302	0.159385	5.8366	1.24803	0
0.3580	-0.568108	13.5876	-0.267271	1.24803	0
0.3587	-13.9953	20.3017	0.0380118	-2.72023	0
0.3593	-27.1159	23.6554	5.22603	-5.16177	0
0.3600	-24.37	14.1986	4.0055	-2.41428	0
0.3607	-24.37	-3.20099	0.95386	-0.278687	0
0.3613	-24.37	-13.2688	3.39493	-1.49946	0
0.3620	-24.37	-20.5939	3.70021	-1.49946	0
0.3627	-24.37	-28.5299	0.648577	0.330184	0
0.3633	-24.37	-30.6617	0.95386	0.330184	0
0.3640	-24.37	-28.8354	2.78437	-1.49946	0
0.3647	-24.37	-24.8641	0.95386	-1.49946	0
0.3653	-24.37	-15.7127	0.343294	-1.80541	0
0.3660	-24.37	-15.7127	2.47968	-2.72023	0
0.3667	-24.37	-29.7519	2.78437	-0.890587	0
0.3673	-24.37	-34.9386	2.47968	1.8569	0
0.3680	-24.37	-24.2531	4.31078	0.0272629	0
0.3687	-24.37	-15.7127	5.53132	-4.24695	0
0.3693	-24.37	-11.1304	3.08965	-5.16177	0
0.3700	-24.37	-4.72179	0.343294	-2.41428	0
0.3707	-24.37	-0.146103	1.86911	-1.80541	0
0.3713	-24.37	5.04056	4.0055	-5.16177	0
0.3720	-24.37	9.92173	2.47968	-8.21521	0
0.3727	-24.37	10.2272	0.343294	-9.13003	0
0.3733	-24.37	16.9413	0.648577	-7.90926	0
0.3740	-24.37	39.222	0.0380118	-5.16177	0
0.3747	-24.37	59.0588	-0.877242	-3.63505	0
0.3753	-24.37	59.9753	0.648577	-3.941	0
0.3760	-24.37	47.4636	1.25855	-1.49946	0
0.3767	-24.37	34.0354	0.95386	3.07767	0
0.3773	-24.37	27.9322	2.47968	3.99249	0
0.3780	-24.37	26.7103	2.47968	1.8569	0
0.3787	-24.37	23.9609	0.0380118	2.16285	0
0.3793	-24.37	18.1633	1.56383	4.91034	0
0.3800	-24.37	8.69977	4.92075	5.21326	0
0.3807	-24.37	-5.02727	3.08965	2.16285	0
0.3813	-24.37	-14.1853	-0.572553	0.636133	0
0.3820	-24.37	-14.1853	0.648577	1.8569	0
0.3827	-24.37	-13.2688	4.31078	0.330184	0
0.3833	-24.37	-18.761	4.31078	-2.41428	0
0.3840	-24.37	-27.919	0.95386	-1.19351	0
0.3847	-24.37	-36.7715	-1.79309	0.330184	0
0.3853	-24.37	-41.6527	-2.40365	-0.890587	0
0.3860	-24.37	-43.1801	-2.09837	-0.890587	0
0.3867	-24.37	-39.5142	-0.877242	-0.278687	0
0.3873	-24.37	-28.8354	0.343294	-2.72023	0
0.3880	-24.37	-18.761	-1.79309	-4.24695	0
0.3887	-24.37	-9.30411	-3.92947	-4.24695	0
0.3893	-24.37	8.40093	-1.18252	-7.29736	0
0.3900	-24.37	22.128	-0.267271	-10.0448	0
0.3907	-24.37	21.2181	-4.23416	-9.13003	0
0.3913	-24.37	23.9609	-2.70834	-7.60331	0
0.3920	-24.37	33.4244	3.70021	-4.85582	0
0.3927	-24.37	31.5915	1.86911	-0.584637	0
0.3933	-24.37	28.5366	-2.70834	0.330184	0
0.3940	-24.37	33.7299	-0.572553	0.330184	0
0.3947	-24.37	19.6907	1.86911	2.16285	0
0.3953	-24.37	-13.8798	1.25855	2.16285	0
0.3960	-24.37	-27.0025	1.56383	-0.278687	0
0.3967	-24.37	-16.0182	1.25855	1.24803	0
0.3973	-24.37	-5.94374	-0.267271	3.07767	0
0.3980	-24.37	2.29116	0.343294	2.16285	0
0.3987	-24.37	13.5876	-1.18252	2.77172	0
0.3993	-24.37	17.8578	-3.01363	6.12809	0
0.4000	-24.37	16.0248	-1.48781	6.73998	0
0.4007	-24.37	15.1084	-1.79309	5.51921	0
0.4013	-24.37	12.3656	-3.62419	6.43404	0
0.4020	-24.37	4.42958	-1.48781	8.56963	0
0.4027	-24.37	-5.63825	-0.572553	7.65481	0
0.4033	-24.37	-14.4908	-3.01363	6.43404	0
0.4040	-24.37	-16.9347	-1.18252	7.65481	0
0.4047	-24.37	-15.1017	1.86911	7.34886	0
0.4053	-24.37	-15.4072	-0.267271	3.99249	0
0.4060	-24.37	-16.9347	-3.01363	-1.19351	0
0.4067	-24.37	-16.6292	-1.79309	-4.85582	0
0.4073	-24.37	-13.5743	0.343294	-5.46772	0
0.4080	-24.37	-6.8602	0.95386	-5.46772	0
0.4087	-24.37	-2.59001	0.0380118	-7.60331	0
0.4093	-24.37	-1.36806	-2.40365	-8.51813	0
0.4100	-24.37	0.464873	-3.92947	-5.16177	0
0.4107	-24.37	-9.30411	-3.92947	-3.33213	0
0.4113	-24.37	-38.9033	-3.01363	-3.63505	0
0.4120	-24.37	-61.795	-3.01363	-1.49946	0
0.4127	-24.37	-59.0456	-3.31891	0.330184	0
0.4133	-24.37	-44.3954	-2.40365	0.636133	0
0.4140	-24.37	-22.4268	0.0380118	2.16285	0
0.4147	-24.37	7.48446	-0.267271	2.77172	0
0.4153	-24.37	28.8421	-1.18252	3.07767	0
0.4160	-24.37	41.3538	2.1744	5.21326	0
0.4167	-24.37	56.004	4.61547	5.21326	0
0.4173	-24.37	58.1424	1.56383	2.4688	0
0.4180	-24.37	40.1385	-0.267271	4.91034	0
0.4187	-24.37	23.0444	1.56383	8.26671	0
0.4193	-24.37	15.1084	1.86911	6.43404	0
0.4200	-24.37	11.7547	1.56383	4.60439	0
0.4207	-24.37	21.8225	1.56383	5.21326	0
0.4213	-24.37	34.6397	-0.572553	4.91034	0
0.4220	-24.37	21.5236	-0.267271	3.99249	0
0.4227	-24.37	-4.11745	2.47968	3.99249	0
0.4233	-24.37	-8.38764	1.86911	3.07767	0
0.4240	-24.37	5.95702	1.86911	4.60439	0
0.4247	-24.37	17.8578	4.0055	7.65481	0
0.4253	-24.37	23.9609	0.95386	5.82516	0
0.4260	-24.37	24.2664	-2.09837	1.8569	0
0.4267	-24.37	20.6072	0.648577	2.4688	0
0.4273	-24.37	21.8225	2.1744	3.38362	0
0.4280	-24.37	22.4335	0.0380118	1.24803	0
0.4287	-24.37	14.8095	1.56383	-0.278687	0
0.4293	-24.37	10.5327	2.78437	0.330184	0
0.4300	-24.37	19.0797	0.343294	1.8569	0
0.4307	-24.37	26.7103	1.25855	3.07767	0
0.4313	-24.37	23.6554	4.31078	1.8569	0
0.4320	-24.37	13.8931	3.08965	-1.19351	0
0.4327	-24.37	-0.451591	0.343294	-2.41428	0
0.4333	-24.37	-15.1017	0.648577	-2.41428	0
0.4340	-24.37	-23.9476	0.648577	-3.33213	0
0.4347	-24.37	-27.919	-2.09837	-3.33213	0
0.4353	-24.37	-28.8354	-1.48781	-3.33213	0
0.4360	-24.37	-27.6135	1.56383	-5.16177	0
0.4367	-24.37	-28.8354	0.0380118	-6.68849	0
0.4373	-24.37	-31.5782	-3.01363	-6.68849	0
0.4380	-24.37	-30.0574	-0.267271	-6.68849	0
0.4387	-24.37	-22.7323	1.56383	-5.46772	0
0.4393	-24.37	-10.2206	-2.09837	-4.24695	0
0.4400	-24.37	2.29116	-1.48781	-4.24695	0
0.4407	-24.37	2.29116	2.78437	-3.63505	0
0.4413	-24.37	-8.69313	-0.572553	-0.890587	0
0.4420	-24.37	-15.1017	-6.37055	1.8569	0
0.4427	-24.37	-14.4908	-2.70834	3.38362	0
0.4433	-24.37	-14.1853	2.78437	3.99249	0
0.4440	-24.37	-12.6578	1.25855	2.77172	0
0.4447	-24.37	-8.38764	-1.18252	0.636133	0
0.4453	-24.37	-12.3523	-0.267271	-0.278687	0
0.4460	-24.37	-27.919	0.343294	-0.278687	0
0.4467	-24.37	-36.7715	-1.18252	0.942083	0
0.4473	-24.37	-24.2531	-2.09837	1.8569	0
0.4480	-24.37	-1.36806	-1.18252	0.330184	0
0.4487	-24.37	16.0248	1.25855	-2.41428	0
0.4493	-24.37	26.0993	1.56383	-6.07659	0
0.4500	-24.37	31.286	-1.48781	-8.21521	0
0.4507	-24.37	31.286	-3.92947	-7.90926	0
0.4513	-24.37	29.7585	-1.48781	-6.07659	0
0.4520	-24.37	27.9322	1.56383	-6.68849	0
0.4527	-24.37	20.6072	2.47968	-6.99444	0
0.4533	-24.37	7.78995	1.56383	-4.5529	0
0.4540	-24.37	-4.11745	0.0380118	-4.24695	0
0.4547	-24.37	-8.69313	-0.572553	-4.85582	0
0.4553	-24.37	-6.8602	0.343294	-3.02618	0
0.4560	-24.37	-8.38764	0.0380118	-0.890587	0
0.4567	-24.37	-13.2688	-2.70834	3.07767	0
0.4573	-24.37	-14.7963	-3.92947	7.65481	0
0.4580	-24.37	-18.761	-1.48781	4.91034	0
0.4587	-24.37	-32.4946	-0.267271	-0.584637	0
0.4593	-24.37	-41.6527	-3.01363	1.55095	0
0.4600	-24.37	-39.8197	-4.53944	6.12809	0
0.4607	-24.37	-34.0221	-1.18252	6.73998	0
0.4613	-24.37	-23.3433	0.95386	5.21326	0
0.4620	-24.37	-9.91508	-1.18252	4.60439	0
0.4627	-24.37	-3.20099	-2.70834	4.60439	0
0.4633	-24.37	1.68683	-1.18252	4.91034	0
0.4640	-24.37	11.7547	-0.572553	2.77172	0
0.4647	-24.37	18.4688	-1.18252	-0.584637	0
0.4653	-24.37	17.8578	-0.267271	-2.11136	0
0.4660	-24.37	24.5719	-0.267271	-1.49946	0
0.4667	-24.37	38.0001	0.0380118	-1.19351	0
0.4673	-24.37	42.5758	-0.267271	-2.41428	0
0.4680	-36.5753	37.0836	-1.18252	-6.07659	0
0.4687	-35.9667	31.5915	0.648577	-8.82408	0
0.4693	-30.1683	24.8774	2.78437	-9.43295	0
0.4700	-18.5717	18.1633	-1.79309	-8.21521	0
0.4707	-16.7412	17.2468	-3.92947	-6.07659	0
0.4713	-31.0836	18.4688	0.648577	-3.33213	0
0.4720	-46.9546	14.8095	-0.572553	-1.49946	0
0.4727	-53.9748	9.61624	-5.45529	-1.80541	0
0.4733	-51.2244	8.09544	-3.01363	-5.77367	0
0.4740	-40.5431	5.95702	-0.877242	-7.29736	0
0.4747	-35.0514	0.770362	-3.01363	-3.02618	0
0.4753	-31.6968	-1.67354	0.343294	0.636133	0
0.4760	-7.58379	1.07585	3.08965	0.330184	0
0.4767	28.4234	3.20763	-0.267271	0.0272629	0
0.4773	47.9555	-2.28452	-0.572553	0.330184	0
0.4780	54.0604	-10.2206	1.86911	-0.584637	0
0.4787	50.3993	-10.5261	1.56383	-0.278687	0
0.4793	26.8995	-4.11745	1.86911	3.07767	0
0.4800	1.26246	3.20763	2.78437	6.73998	0
0.4807	-6.9751	12.6711	-0.267271	8.56963	0
0.4813	-11.2494	21.2181	-1.79309	8.87558	0
0.4820	-18.5717	22.128	-0.267271	7.96076	0
0.4827	-18.2651	20.6072	-0.267271	5.82516	0
0.4833	-10.0276	20.6072	0.0380118	3.99249	0
0.4840	-5.14453	19.3852	1.56383	3.68957	0
0.4847	-1.78548	16.9413	1.56383	3.99249	0
0.4853	11.6417	15.1084	1.56383	3.38362	0
0.4860	33.0044	10.2272	1.56383	3.07767	0
0.4867	51.6167	8.40093	0.95386	3.07767	0
0.4873	64.7418	4.42958	2.47968	3.38362	0
0.4880	68.7095	-10.8315	6.75185	4.60439	0
0.4887	59.2456	-18.761	7.6677	5.82516	0
0.4893	43.6857	-13.5743	3.08965	5.82516	0
0.4900	27.2061	-28.5299	-2.09837	5.21326	0
0.4907	4.31492	-58.4346	-0.267271	4.60439	0
0.4913	-17.963	-62.7114	5.22603	3.07767	0
0.4920	26.8995	-4.11745	3.70021	1.24803	0
0.4927	26.8995	-4.11745	-0.877242	0.0272629	0
0.4933	26.8995	-4.11745	0.343294	0.636133	0
0.4940	26.8995	-4.11745	1.56383	2.4688	0
0.4947	26.8995	-4.11745	-0.572553	2.16285	0
0.4953	26.8995	-4.11745	-0.267271	-0.584637	0
0.4960	26.8995	-4.11745	1.25855	-2.11136	0
0.4967	26.8995	-4.11745	-0.877242	-2.11136	0
0.4973	26.8995	-4.11745	-1.18252	-3.33213	0
0.4980	26.8995	-4.11745	2.47968	-4.24695	0
0.4987	26.8995	-4.11745	1.56383	-3.33213	0
0.4993	26.8995	-4.11745	-1.48781	-3.33213	0
0.5000	26.8995	-4.11745	1.86911	-3.33213	0
0.5007	26.8995	-4.11745	5.8366	-2.72023	0
0.5013	26.8995	-4.11745	1.56383	-2.11136	0
0.5020	26.8995	-4.11745	-2.70834	0.330184	0
0.5027	26.8995	-4.11745	-0.877242	3.07767	0
0.5033	26.8995	-4.11745	0.0380118	2.77172	0
0.5040	22.323	15.1084	0.343294	0.636133	0
0.5047	27.2061	14.1986	1.56383	-0.584637	0
0.5053	22.323	24.8774	-0.267271	-1.49946	0
0.5060	18.6574	36.1671	-1.79309	-0.278687	0
0.5067	18.964	32.5079	1.56383	3.38362	0
0.5073	16.8268	21.5236	2.47968	3.38362	0
0.5080	11.6417	15.1084	0.648577	0.330184	0
0.5087	-2.09208	13.5876	0.343294	2.4688	0
0.5093	-25.5919	18.7742	-1.48781	6.43404	0
0.5100	-38.7125	22.4335	-3.92947	5.51921	0
0.5107	-33.2208	16.0248	-3.31891	3.68957	0
0.5113	-25.5919	8.09544	-1.79309	3.99249	0
0.5120	-26.8138	5.04056	-0.267271	3.99249	0
0.5127	-35.6601	1.68683	1.86911	2.77172	0
0.5133	-46.648	-1.97903	1.56383	0.636133	0
0.5140	-46.9546	-4.11745	-0.267271	-1.19351	0
0.5147	-39.3257	-9.6096	0.648577	-0.890587	0
0.5153	-33.5274	-18.4555	2.78437	-2.11136	0
0.5160	-25.8985	-24.2531	0.95386	-6.07659	0
0.5167	-19.487	-27.919	-3.01363	-7.90926	0
0.5173	-22.5395	-31.2727	-3.92947	-6.68849	0
0.5180	-24.6766	-30.3562	-0.877242	-6.38254	0
0.5187	-16.4346	-22.7323	1.56383	-6.07659	0
0.5193	-6.66851	-14.1853	0.0380118	-4.85582	0
0.5200	2.48435	-8.69313	-2.09837	-3.33213	0
0.5207	9.19794	-5.02727	-1.79309	-3.33213	0
0.5213	5.2302	-4.11745	-1.18252	-0.890587	0
0.5220	-3.00737	-5.02727	-1.48781	4.29844	0
0.5227	-4.83794	1.38134	-1.18252	7.04594	0
0.5233	-5.75322	10.5327	-1.18252	3.07767	0
0.5240	-11.2494	8.40093	-1.79309	-1.19351	0
0.5247	-14.3019	-1.67354	-2.70834	0.942083	0
0.5253	-13.9953	-10.5261	-2.40365	3.68957	0
0.5260	-16.1325	-18.15	-0.572553	3.99249	0
0.5267	-18.5717	-23.6488	1.25855	3.99249	0
0.5273	-12.4668	-26.3915	0.95386	2.16285	0
0.5280	-0.26151	-31.8837	-1.18252	-1.49946	0
0.5287	10.7264	-36.7715	-1.79309	-2.11136	0
0.5293	22.6251	-35.244	-1.18252	-0.278687	0
0.5300	31.4759	-34.3276	-1.79309	0.330184	0
0.5307	29.9519	-36.1605	-2.09837	0.942083	0
0.5313	27.2061	-36.1605	-0.877242	3.68957	0
0.5320	26.8995	-34.3276	1.25855	4.29844	0
0.5327	16.5247	-32.8001	2.47968	1.8569	0
0.5333	-3.31396	-29.4464	1.56383	-0.890587	0
0.5340	-20.4023	-22.1213	0.648577	-5.46772	0
0.5347	-30.777	-8.69313	2.1744	-9.7389	0
0.5353	-30.4749	5.04056	2.47968	-8.51813	0
0.5360	-22.2329	10.5327	1.25855	-6.99444	0
0.5367	-24.0634	10.8382	2.78437	-11.2656	0
0.5373	-35.0514	14.1986	2.47968	-13.4012	0
0.5380	-35.6601	17.2468	-1.48781	-10.6537	0
0.5387	-32.9142	19.9962	0.0380118	-9.7389	0
0.5393	-36.8819	22.128	4.61547	-11.5716	0
0.5400	-31.3902	20.6072	2.78437	-11.2656	0
0.5407	-12.7734	20.3017	0.343294	-9.43295	0
0.5413	0.960373	21.5236	1.86911	-6.38254	0
0.5420	2.17775	19.6907	1.25855	-4.24695	0
0.5427	3.09754	20.6072	-0.572553	-4.24695	0
0.5433	12.8591	21.2181	0.648577	-4.24695	0
0.5440	27.5082	12.6711	0.95386	-1.49946	0
0.5447	40.3267	6.568	0.343294	0.330184	0
0.5453	51.6167	12.3656	0.648577	0.942083	0
0.5460	56.8063	26.0993	0.343294	0.0272629	0
0.5467	48.8708	44.7142	0.343294	-1.19351	0
0.5473	34.5283	45.3252	2.47968	-0.584637	0
0.5480	19.8793	11.1437	2.1744	1.8569	0
0.5487	3.39963	-26.086	0.343294	3.07767	0
0.5493	-10.3342	-44.3954	0.95386	3.38362	0
0.5500	-16.1325	-59.351	0.648577	4.60439	0
0.5507	-19.487	-61.184	-0.267271	5.82516	0
0.5513	-19.487	-39.8197	0.648577	3.99249	0
0.5520	-12.1647	-20.2884	0.95386	2.4688	0
0.5527	-5.75322	-8.69313	-0.572553	4.29844	0
0.5533	-0.568108	10.8382	-0.572553	5.82516	0
0.5540	11.3351	33.4244	-0.267271	6.43404	0
0.5547	21.7098	46.2416	-0.877242	10.4023	0
0.5553	15.3028	48.0679	0.648577	12.2319	0
0.5560	-1.78548	41.3538	1.56383	8.26671	0
0.5567	-4.83794	33.4244	-1.79309	6.12809	0
0.5573	12.557	25.1829	-3.01363	5.51921	0
0.5580	28.73	14.1986	-0.877242	-0.278687	0
0.5587	29.3387	8.69977	-0.572553	-2.41428	0
0.5593	22.6251	13.8931	-1.18252	3.07767	0
0.5600	11.0285	21.8225	-0.267271	3.99249	0
0.5607	-11.2494	27.9322	0.648577	-0.890587	0
0.5613	-31.9989	28.5366	-1.18252	-0.890587	0
0.5620	-32.9142	17.8578	-3.01363	0.330184	0
0.5627	-16.1325	5.04056	-1.79309	-1.49946	0
0.5633	6.45208	1.38134	1.56383	-1.19351	0
0.5640	-36.8819	3.20763	0.95386	-1.49946	0
0.5647	-36.8819	0.770362	-1.48781	-5.16177	0
0.5653	-36.8819	-2.28452	-1.18252	-4.24695	0
0.5660	-36.8819	-4.11745	-0.267271	-0.584637	0
0.5667	-36.8819	-8.08216	-2.09837	0.0272629	0
0.5673	-36.8819	-10.5261	-1.18252	1.24803	0
0.5680	-36.8819	-6.8602	1.56383	3.99249	0
0.5687	-36.8819	-2.59001	0.0380118	3.07767	0
0.5693	-36.8819	-1.06257	-2.70834	2.16285	0
0.5700	-36.8819	3.20763	-1.79309	4.60439	0
0.5707	-36.8819	6.26251	-0.877242	3.07767	0
0.5713	-36.8819	4.12409	-1.48781	-1.49946	0
0.5720	-36.8819	-0.451591	0.648577	-1.80541	0
0.5727	-36.8819	-2.8955	2.78437	-0.584637	0
0.5733	-36.8819	-5.02727	1.25855	-0.278687	0
0.5740	-36.8819	-5.02727	-1.79309	0.942083	0
0.5747	-36.8819	-1.36806	-2.70834	1.24803	0
0.5753	-36.8819	2.90214	-1.48781	0.0272629	0
0.5760	-36.8819	-39.8197	-0.572553	0.942083	0
0.5767	-36.8819	-39.8197	-1.18252	3.07767	0
0.5773	-36.8819	-39.8197	-3.01363	2.4688	0
0.5780	-36.8819	-39.8197	-3.92947	0.330184	0
0.5787	-36.8819	-39.8197	-1.79309	-1.49946	0
0.5793	-36.8819	-39.8197	0.648577	-3.63505	0
0.5800	-36.8819	-39.8197	0.648577	-3.941	0
0.5807	-36.8819	-39.8197	-1.48781	-2.11136	0
0.5813	-36.8819	-39.8197	-1.79309	-0.584637	0
0.5820	-36.8819	-39.8197	-0.267271	-0.584637	0
0.5827	-36.8819	-39.8197	-1.79309	-1.49946	0
0.5833	-36.8819	-39.8197	-2.70834	-0.890587	0
0.5840	-36.8819	-39.8197	1.86911	0.942083	0
0.5847	-36.8819	-39.8197	5.22603	0.330184	0
0.5853	-36.8819	-39.8197	0.648577	-2.11136	0
0.5860	-36.8819	-39.8197	-3.31891	-1.80541	0
0.5867	-36.8819	-39.8197	0.343294	0.330184	0
0.5873	-36.8819	-39.8197	3.70021	-0.584637	0
0.5880	-36.8819	-41.9581	1.56383	-1.49946	0
0.5887	-36.8819	-46.8393	-1.18252	1.55095	0
0.5893	-36.8819	-33.4111	-2.09837	1.8569	0
0.5900	-36.8819	-22.4268	-1.18252	-1.49946	0
0.5907	-36.8819	-12.6578	1.25855	-0.890587	0
0.5913	-36.8819	-5.63825	0.95386	1.24803	0
0.5920	-36.8819	-3.20099	-1.18252	1.8569	0
0.5927	-36.8819	-3.20099	-2.09837	3.68957	0
0.5933	-36.8819	-5.33276	-0.267271	3.68957	0
0.5940	-36.8819	-3.20099	0.0380118	0.330184	0
0.5947	-36.8819	2.59665	-0.267271	1.24803	0
0.5953	-36.8819	2.29116	0.648577	3.99249	0
0.5960	-36.8819	-3.50647	3.39493	3.07767	0
0.5967	-36.8819	-5.02727	4.31078	1.55095	0
0.5973	-36.8819	-5.94374	1.56383	1.24803	0
0.5980	-36.8819	-15.4072	-1.18252	-2.41428	0
0.5987	-36.8819	-30.3562	0.648577	-6.07659	0
0.5993	-36.8819	-31.5782	2.47968	-5.77367	0
0.6000	-36.8819	-31.5782	0.648577	-3.63505	0
0.6007	-36.8819	-31.5782	-2.40365	-4.5529	0
0.6013	-36.8819	-31.5782	-1.48781	-7.29736	0
0.6020	-36.8819	-31.5782	0.95386	-7.60331	0
0.6027	-36.8819	-31.5782	0.648577	-4.5529	0
0.6033	-36.8819	-31.5782	-0.877242	-2.41428	0
0.6040	-36.8819	-31.5782	-1.18252	-3.63505	0
0.6047	-36.8819	-31.5782	-0.877242	-5.16177	0
0.6053	-36.8819	-31.5782	-0.267271	-4.24695	0
0.6060	-36.8819	-31.5782	-0.267271	-1.80541	0
0.6067	-36.8819	-31.5782	-1.48781	-1.49946	0
0.6073	-36.8819	-31.5782	-1.79309	-1.49946	0
0.6080	-36.8819	-31.5782	-1.18252	0.636133	0
0.6087	-36.8819	-31.5782	-2.09837	1.24803	0
0.6093	-36.8819	-31.5782	-1.18252	0.636133	0
0.6100	-36.8819	-31.5782	0.648577	2.77172	0
0.6107	-36.8819	-31.5782	0.343294	5.82516	0
0.6113	-36.8819	-31.5782	1.25855	6.73998	0
0.6120	-36.8819	-31.5782	3.70021	5.82516	0
0.6127	-36.8819	-31.5782	0.648577	2.16285	0
0.6133	-36.8819	-31.5782	-3.01363	-1.19351	0
0.6140	-36.8819	-31.5782	-0.267271	3.07767	0
0.6147	-36.8819	-31.5782	2.1744	8.56963	0
0.6153	-36.8819	-31.5782	-1.18252	7.04594	0
0.6160	-36.8819	-31.5782	-1.48781	3.38362	0
0.6167	-36.8819	-31.5782	0.95386	2.4688	0
0.6173	-36.8819	-31.5782	0.343294	0.0272629	0
0.6180	-36.8819	-31.5782	-0.877242	-3.33213	0
0.6187	-36.8819	-31.5782	0.648577	-3.33213	0
0.6193	-36.8819	-31.5782	1.56383	-1.49946	0
0.6200	-36.8819	-31.5782	1.86911	-2.11136	0
0.6207	-36.8819	-31.5782	3.70021	-2.11136	0
0.6213	-36.8819	-31.5782	4.61547	-0.584637	0
0.6220	-36.8819	-31.5782	2.78437	-2.41428	0
0.6227	-36.8819	-31.5782	1.56383	-4.5529	0
0.6233	-36.8819	-31.5782	2.47968	-2.72023	0
0.6240	2.79094	-1.67354	2.47968	-0.584637	0
0.6247	9.81114	-5.63825	-0.267271	-0.584637	0
0.6253	12.557	-7.47118	-2.40365	-1.49946	0
0.6260	21.4078	-6.24923	-0.877242	-0.890587	0
0.6267	39.4114	-8.69313	1.86911	0.330184	0
0.6273	52.8386	-19.6774	1.56383	1.24803	0
0.6280	55.891	-33.4111	-0.572553	0.330184	0
0.6287	51.9233	-30.6617	-1.48781	0.942083	0
0.6293	40.3267	-3.81196	-2.09837	5.21326	0
0.6300	17.1334	28.2311	-3.01363	7.65481	0
0.6307	-17.6564	46.8526	-2.09837	5.51921	0
0.6313	-46.648	52.9557	2.1744	3.99249	0
0.6320	-55.8053	46.2416	4.92075	2.77172	0
0.6327	-53.3616	26.0993	3.08965	-0.584637	0
0.6333	-46.9546	6.87348	1.25855	0.636133	0
0.6340	-26.8138	-2.59001	1.86911	5.51921	0
0.6347	-4.83794	-8.69313	1.56383	4.91034	0
0.6353	2.48435	-13.2688	0.95386	1.24803	0
0.6360	2.48435	-16.0182	1.25855	0.330184	0
0.6367	2.48435	-22.4268	0.0380118	-1.19351	0
0.6373	2.48435	-23.0378	-2.09837	-1.49946	0
0.6380	2.48435	-15.1017	-1.18252	1.55095	0
0.6387	2.48435	-9.91508	0.343294	0.942083	0
0.6393	2.48435	-2.8955	-0.267271	-2.72023	0
0.6400	2.48435	10.5327	-3.01363	-3.02618	0
0.6407	2.48435	10.2272	-3.31891	-0.890587	0
0.6413	2.48435	-5.02727	-2.09837	0.636133	0
0.6420	2.48435	-11.1304	-2.09837	2.16285	0
0.6427	2.48435	-8.69313	-2.09837	1.55095	0
0.6433	2.48435	-7.77667	0.95386	-0.584637	0
0.6440	2.48435	-4.72179	3.08965	-1.19351	0
0.6447	2.48435	-1.36806	0.343294	-2.11136	0
0.6453	2.48435	-1.67354	-2.40365	-3.33213	0
0.6460	2.48435	-0.757079	-2.40365	-3.33213	0
0.6467	2.48435	3.20763	-1.18252	-3.941	0
0.6473	2.48435	5.95702	0.648577	-6.07659	0
0.6480	2.48435	5.95702	-0.267271	-6.99444	0
0.6487	2.48435	1.38134	-3.31891	-7.29736	0
0.6493	2.48435	-5.02727	-3.01363	-9.7389	0
0.6500	2.48435	-6.55471	0.0380118	-9.13003	0
0.6507	2.48435	-2.8955	0.343294	-5.16177	0
0.6513	2.48435	-0.451591	-1.18252	-3.33213	0
0.6520	2.48435	-1.97903	-2.40365	-6.07659	0
0.6527	2.48435	-5.94374	-3.31891	-6.38254	0
0.6533	2.48435	-9.30411	-2.09837	-2.41428	0
0.6540	2.48435	-11.4359	-0.572553	-0.584637	0
0.6547	2.48435	-13.8798	-2.09837	-1.49946	0
0.6553	2.48435	-16.9347	-2.40365	-0.890587	0
0.6560	2.48435	-17.8445	1.56383	-0.278687	0
0.6567	2.48435	-16.9347	3.70021	-3.33213	0
0.6573	2.48435	-16.3237	0.343294	-6.07659	0
0.6580	2.48435	-16.0182	-2.09837	-4.24695	0
0.6587	2.48435	-13.2688	-0.267271	-1.49946	0
0.6593	2.48435	-9.91508	0.0380118	-2.72023	0
0.6600	2.48435	-8.38764	0.343294	-4.5529	0
0.6607	2.48435	-7.77667	0.648577	-3.02618	0
0.6613	2.48435	-6.24923	-1.79309	-0.890587	0
0.6620	2.48435	-5.63825	-3.31891	0.330184	0
0.6627	2.48435	-4.4163	-0.267271	2.16285	0
0.6633	2.48435	-4.11745	1.56383	-0.584637	0
0.6640	2.48435	-8.69313	-1.48781	-4.24695	0
0.6647	2.48435	-17.539	-4.53944	0.330184	0
0.6653	2.48435	-19.9829	-3.92947	3.99249	0
0.6660	2.48435	-12.0469	-1.48781	-1.19351	0
0.6667	2.48435	-0.757079	-0.267271	-2.72023	0
0.6673	2.48435	9.00526	-1.18252	3.07767	0
0.6680	2.48435	19.3852	-0.877242	1.8569	0
0.6687	2.48435	23.9609	0.95386	-2.41428	0
0.6693	2.48435	11.4492	-0.877242	0.636133	0
0.6700	2.48435	-10.2206	-3.01363	2.77172	0
0.6707	2.48435	-21.5104	-0.267271	0.0272629	0
0.6713	2.48435	-17.8445	2.1744	0.330184	0
0.6720	2.48435	-8.69313	0.343294	1.55095	0
0.6727	2.48435	5.04056	-0.877242	-1.19351	0
0.6733	2.48435	19.3852	-0.267271	0.330184	0
0.6740	2.48435	33.4244	0.0380118	7.96076	0
0.6747	2.48435	52.0393	-0.267271	11.0112	0
0.6753	2.48435	60.2808	-1.48781	9.18153	0
0.6760	2.48435	39.222	-1.18252	9.7904	0
0.6767	2.48435	8.69977	0.95386	10.4023	0
0.6773	2.48435	-1.67354	1.56383	7.65481	0
0.6780	2.48435	5.65153	0.648577	7.65481	0
0.6787	2.48435	21.5236	1.86911	8.26671	0
0.6793	2.48435	41.3538	3.39493	7.04594	0
0.6800	2.48435	57.2259	4.31078	5.82516	0
0.6807	2.48435	67.9047	3.70021	6.43404	0
0.6813	2.48435	65.162	0.95386	7.96076	0
0.6820	2.48435	42.5758	-1.48781	9.48748	0
0.6827	2.48435	20.6072	-0.572553	7.34886	0
0.6833	2.48435	13.2821	2.47968	3.68957	0
0.6840	2.48435	13.2821	3.70021	3.99249	0
0.6847	2.48435	13.2821	2.47968	3.99249	0
0.6853	2.48435	13.2821	0.343294	1.8569	0
0.6860	2.48435	13.2821	-1.18252	1.8569	0
0.6867	2.48435	13.2821	-1.18252	0.942083	0
0.6873	2.48435	13.2821	-0.877242	-0.584637	0
0.6880	2.48435	13.2821	-1.79309	1.8569	0
0.6887	2.48435	13.2821	-3.01363	1.8569	0
0.6893	2.48435	13.2821	-1.48781	-3.33213	0
0.6900	2.48435	13.2821	-0.877242	-5.16177	0
0.6907	2.48435	13.2821	-3.01363	-6.07659	0
0.6913	2.48435	13.2821	-1.79309	-8.51813	0
0.6920	2.48435	13.2821	4.92075	-6.38254	0
0.6927	2.48435	13.2821	7.05714	-1.80541	0
0.6933	2.48435	13.2821	2.47968	-0.890587	0
0.6940	2.48435	13.2821	-0.267271	1.24803	0
0.6947	2.48435	13.2821	1.86911	5.51921	0
0.6953	2.48435	13.2821	3.39493	5.51921	0
0.6960	2.48435	-82.5416	2.47968	2.16285	0
0.6967	2.48435	-128.624	0.343294	-2.11136	0
0.6973	2.48435	-123.132	-1.18252	-5.77367	0
0.6980	2.48435	-80.7153	-1.48781	-6.68849	0
0.6987	2.48435	-26.3915	-0.572553	-6.99444	0
0.6993	2.48435	28.2311	0.95386	-8.82408	0
0.7000	2.48435	67.5992	0.343294	-8.21521	0
0.7007	2.48435	88.658	-1.18252	-7.90926	0
0.7013	2.48435	96.2886	-0.267271	-9.7389	0
0.7020	2.48435	88.047	1.25855	-7.29736	0
0.7027	2.48435	69.4322	0.343294	-2.72023	0
0.7033	2.48435	54.4765	0.648577	-2.41428	0
0.7040	2.48435	45.9361	2.47968	-2.72023	0
0.7047	2.48435	38.0001	1.25855	-1.80541	0
0.7053	2.48435	31.286	-1.48781	-2.41428	0
0.7060	2.48435	30.064	-2.09837	-2.11136	0
0.7067	2.48435	28.8421	-1.18252	1.24803	0
0.7073	2.48435	21.5236	-0.267271	2.16285	0
0.7080	30.254	16.9413	1.25855	-0.278687	0
0.7087	20.7946	18.7742	1.56383	-2.41428	0
0.7093	9.81114	15.1084	1.56383	-3.941	0
0.7100	-6.36642	5.34604	0.95386	-3.63505	0
0.7107	-17.963	-2.59001	-0.267271	-0.278687	0
0.7113	-13.08	-8.99862	-1.18252	1.8569	0
0.7120	3.39963	-8.08216	-0.267271	1.55095	0
0.7127	18.6574	2.29116	-0.267271	1.8569	0
0.7133	25.0689	11.7547	-0.572553	1.24803	0
0.7140	22.0164	16.0248	0.343294	-0.278687	0
0.7147	15.3028	17.5523	1.25855	0.636133	0
0.7153	7.97606	12.9766	0.648577	1.24803	0
0.7160	-0.26151	6.26251	0.648577	-0.584637	0
0.7167	-3.31396	-0.757079	1.25855	0.942083	0
0.7173	3.70623	-13.2688	-0.267271	4.29844	0
0.7180	11.6417	-23.6488	-1.48781	4.60439	0
0.7187	11.9438	-27.0025	-0.267271	2.4688	0
0.7193	10.7264	-31.8837	1.56383	1.24803	0
0.7200	10.7264	-31.8837	3.70021	1.24803	0
0.7207	10.7264	-31.8837	4.0055	2.77172	0
0.7213	10.7264	-31.8837	0.343294	4.29844	0
0.7220	10.7264	-31.8837	-2.09837	3.68957	0
0.7227	10.7264	-31.8837	-1.48781	2.4688	0
0.7233	10.7264	-31.8837	-2.09837	3.07767	0
0.7240	10.7264	-31.8837	-3.31891	3.68957	0
0.7247	10.7264	-31.8837	-2.09837	4.91034	0
0.7253	10.7264	-31.8837	-0.877242	4.91034	0
0.7260	10.7264	-31.8837	-0.877242	4.29844	0
0.7267	10.7264	-31.8837	0.648577	3.07767	0
0.7273	10.7264	-31.8837	3.39493	0.636133	0
0.7280	10.7264	-31.8837	4.61547	-3.33213	0
0.7287	10.7264	-31.8837	2.1744	-5.77367	0
0.7293	10.7264	-31.8837	-1.48781	-6.38254	0
0.7300	10.7264	-31.8837	-1.48781	-7.90926	0
0.7307	10.7264	-31.8837	0.648577	-6.99444	0
0.7313	10.7264	-31.8837	2.1744	-3.33213	0
0.7320	10.7264	-31.8837	3.08965	-0.890587	0
0.7327	10.7264	-31.8837	1.25855	-1.49946	0
0.7333	10.7264	-31.8837	-1.79309	-1.49946	0
0.7340	10.7264	-31.8837	-0.267271	-0.584637	0
0.7347	10.7264	-31.8837	2.1744	0.330184	0
0.7353	10.7264	-31.8837	1.86911	1.55095	0
0.7360	10.7264	-31.8837	2.47968	1.8569	0
0.7367	10.7264	-31.8837	3.08965	1.24803	0
0.7373	10.7264	-31.8837	-0.572553	0.330184	0
0.7380	10.7264	-31.8837	-1.48781	-0.584637	0
0.7387	10.7264	-31.8837	2.47968	0.330184	0
0.7393	10.7264	-31.8837	3.70021	4.29844	0
0.7400	10.7264	-31.8837	2.78437	5.82516	0
0.7407	10.7264	-31.8837	4.61547	3.99249	0
0.7413	10.7264	-31.8837	4.31078	6.73998	0
0.7420	10.7264	-31.8837	0.95386	10.4023	0
0.7427	10.7264	-31.8837	0.0380118	7.96076	0
0.7433	10.7264	-31.8837	1.25855	3.99249	0
0.7440	43.6857	-7.77667	1.25855	2.77172	0
0.7447	42.7659	-19.9829	0.0380118	0.942083	0
0.7453	34.2217	-26.3915	-1.18252	0.636133	0
0.7460	20.7946	-26.086	-1.79309	5.21326	0
0.7467	6.45208	-30.6617	-0.267271	8.87558	0
0.7473	2.17775	-39.8197	-0.267271	7.65481	0
0.7480	5.2302	-43.1801	-2.09837	3.07767	0
0.7487	-0.26151	-41.0417	-1.18252	-1.19351	0
0.7493	-16.4346	-39.8197	-0.267271	-2.41428	0
0.7500	-23.7613	-36.7715	-2.70834	-2.41428	0
0.7507	-18.5717	-34.3276	-3.31891	-3.63505	0
0.7513	-17.0478	-34.3276	-1.79309	-4.85582	0
0.7520	-17.3498	-30.0574	-2.09837	-4.85582	0
0.7527	-5.75322	-24.2531	-2.70834	-4.85582	0
0.7533	7.67397	-21.5104	-0.877242	-4.85582	0
0.7540	6.45208	-18.15	0.0380118	-3.63505	0
0.7547	-6.9751	-13.5743	0.343294	-4.5529	0
0.7553	-20.4023	-9.91508	0.343294	-7.90926	0
0.7560	-20.4023	-5.94374	-2.09837	-10.3508	0
0.7567	-20.4023	-4.11745	-4.23416	-10.0448	0
0.7573	-20.4023	-6.55471	-4.23416	-7.60331	0
0.7580	-20.4023	-8.38764	-3.62419	-4.24695	0
0.7587	-20.4023	-6.24923	-3.01363	-1.80541	0
0.7593	-20.4023	-2.59001	-2.09837	-1.49946	0
0.7600	-20.4023	0.464873	-2.40365	-0.890587	0
0.7607	-20.4023	0.464873	-2.09837	-0.584637	0
0.7613	-20.4023	-1.97903	-0.877242	-1.19351	0
0.7620	-20.4023	-1.97903	-0.267271	-0.584637	0
0.7627	-20.4023	3.20763	0.648577	3.07767	0
0.7633	-20.4023	11.4492	1.25855	7.34886	0
0.7640	-20.4023	18.4688	0.0380118	10.0963	0
0.7647	-20.4023	23.3499	-0.267271	9.18153	0
0.7653	-20.4023	29.1476	-0.267271	6.12809	0
0.7660	-20.4023	29.453	-1.48781	6.12809	0
0.7667	-20.4023	25.1829	-1.79309	6.73998	0
0.7673	-20.4023	29.1476	0.343294	2.16285	0
0.7680	-20.4023	38.0001	1.25855	-1.19351	0
0.7687	-20.4023	35.2507	-1.18252	1.24803	0
0.7693	-20.4023	27.9322	-3.92947	2.77172	0
0.7700	-20.4023	23.0444	-4.84473	1.8569	0
0.7707	-20.4023	12.9766	-4.23416	3.07767	0
0.7713	-20.4023	-1.06257	-3.01363	3.99249	0
0.7720	-20.4023	-11.4359	-2.09837	2.16285	0
0.7727	-20.4023	-19.0664	-1.48781	2.16285	0
0.7733	-20.4023	-23.3433	-0.572553	2.16285	0
0.7740	-20.4023	-27.0025	0.343294	-1.80541	0
0.7747	-20.4023	-34.3276	0.648577	-3.63505	0
0.7753	-20.4023	-36.1605	0.648577	-2.41428	0
0.7760	-20.4023	-37.9868	0.95386	-3.33213	0
0.7767	-20.4023	-56.2962	2.47968	-5.77367	0
0.7773	-20.4023	-75.8275	0.95386	-5.46772	0
0.7780	-20.4023	-68.2036	-1.79309	-5.16177	0
0.7787	-20.4023	-44.0899	-0.267271	-6.99444	0
0.7793	-20.4023	-26.3915	2.1744	-7.29736	0
0.7800	-20.4023	-14.1853	0.0380118	-3.63505	0
0.7807	-20.4023	-3.81196	-3.01363	-1.49946	0
0.7813	-20.4023	5.95702	-2.40365	-3.33213	0
0.7820	-20.4023	16.6358	-0.267271	-6.07659	0
0.7827	-20.4023	23.6554	0.648577	-5.16177	0
0.7833	-20.4023	31.5915	-0.877242	-3.33213	0
0.7840	-20.4023	41.6593	-3.62419	-3.63505	0
0.7847	-20.4023	41.6593	-3.01363	-5.16177	0
0.7853	-20.4023	35.5562	-1.18252	-4.5529	0
0.7860	-20.4023	37.3891	-2.40365	-3.33213	0
0.7867	-20.4023	38.9165	-2.40365	-1.80541	0
0.7873	-20.4023	34.0354	0.343294	-0.278687	0
0.7880	-20.4023	29.7585	1.56383	0.636133	0
0.7887	-20.4023	19.0797	2.1744	0.636133	0
0.7893	-20.4023	1.38134	2.47968	1.8569	0
0.7900	-20.4023	-4.11745	0.648577	2.4688	0
0.7907	-20.4023	1.68683	-1.48781	0.330184	0
0.7913	-20.4023	6.568	-0.267271	-3.02618	0
0.7920	-20.4023	13.2821	1.56383	-5.16177	0
0.7927	-20.4023	21.5236	0.0380118	-5.16177	0
0.7933	-20.4023	28.2311	-3.31891	-4.24695	0
0.7940	-20.4023	39.833	-3.31891	-4.24695	0
0.7947	-20.4023	48.6789	0.343294	-4.24695	0
0.7953	-20.4023	42.5758	1.56383	-3.33213	0
0.7960	-20.4023	35.2507	-0.267271	-2.72023	0
0.7967	-20.4023	33.4244	-0.877242	-0.584637	0
0.7973	-20.4023	21.5236	-0.877242	2.16285	0
0.7980	-20.4023	8.69977	-0.877242	1.55095	0
0.7987	-20.4023	7.17897	-0.267271	-0.278687	0
0.7993	-20.4023	2.29116	0.343294	0.636133	0
0.8000	-20.4023	-3.81196	2.1744	1.24803	0
0.8007	-20.4023	1.38134	4.61547	-0.584637	0
0.8013	-20.4023	-3.50647	2.47968	0.330184	0
0.8020	-20.4023	-30.6617	0.648577	3.99249	0
0.8027	-20.4023	-48.6722	4.31078	5.51921	0
0.8033	-20.4023	-42.8746	4.61547	3.68957	0
0.8040	35.4436	-25.4751	0.343294	3.07767	0
0.8047	17.7421	-5.94374	0.648577	4.60439	0
0.8053	12.8591	2.29116	2.47968	3.99249	0
0.8060	11.3351	-2.8955	0.95386	2.16285	0
0.8067	5.8434	-6.8602	1.86911	2.4688	0
0.8073	0.960373	-13.2688	1.86911	2.77172	0
0.8080	-3.00737	-27.308	-0.572553	3.07767	0
0.8087	-4.53585	-37.6813	-0.572553	5.82516	0
0.8093	-2.09208	-47.1448	-0.572553	5.82516	0
0.8100	-6.05982	-61.795	-2.70834	2.16285	0
0.8107	-15.8259	-59.962	-1.18252	1.55095	0
0.8113	-17.963	-34.6331	1.56383	4.91034	0
0.8120	-16.7412	-5.02727	1.25855	3.99249	0
0.8127	-17.963	18.4688	2.47968	0.0272629	0
0.8133	-21.0155	29.453	2.47968	-1.80541	0
0.8140	-28.6444	28.2311	-1.48781	-1.49946	0
0.8147	-35.9667	29.7585	-0.572553	-1.80541	0
0.8153	-30.4749	34.3409	4.31078	-2.11136	0
0.8160	-30.4749	31.286	2.47968	-1.80541	0
0.8167	-30.4749	27.9322	-0.877242	-2.11136	0
0.8173	-30.4749	29.7585	1.56383	-1.49946	0
0.8180	-30.4749	32.8134	2.78437	0.330184	0
0.8187	-30.4749	36.1671	0.343294	2.16285	0
0.8193	-30.4749	33.1189	-1.18252	2.4688	0
0.8200	-30.4749	23.3499	-0.877242	0.0272629	0
0.8207	-30.4749	16.0248	-0.267271	-1.19351	0
0.8213	-30.4749	7.48446	0.648577	1.24803	0
0.8220	-30.4749	-8.38764	-0.877242	2.16285	0
0.8227	-30.4749	-18.761	-3.31891	-2.72023	0
0.8233	-30.4749	-21.5104	-1.18252	-5.16177	0
0.8240	-30.4749	-24.2531	4.0055	-3.33213	0
0.8247	-30.4749	-24.8641	4.92075	-4.24695	0
0.8253	-30.4749	-23.6488	2.47968	-8.51813	0
0.8260	-30.4749	-21.5104	0.0380118	-7.60331	0
0.8267	-30.4749	-12.9633	0.648577	-3.33213	0
0.8273	-30.4749	-5.63825	3.70021	-1.49946	0
0.8280	-30.4749	-6.55471	6.14129	-1.49946	0
0.8287	-30.4749	-1.36806	4.31078	-0.584637	0
0.8293	-30.4749	7.78995	0.95386	2.16285	0
0.8300	-30.4749	4.73507	0.95386	3.07767	0
0.8307	-30.4749	-3.81196	3.08965	-0.890587	0
0.8313	-30.4749	-5.33276	2.1744	-4.24695	0
0.8320	-30.4749	-3.81196	0.648577	-2.72023	0
0.8327	-30.4749	0.464873	1.86911	-0.584637	0
0.8333	-30.4749	8.40093	4.31078	1.8569	0
0.8340	-30.4749	8.40093	3.39493	3.99249	0
0.8347	-30.4749	0.770362	0.95386	2.4688	0
0.8353	-30.4749	-4.4163	1.56383	1.24803	0
0.8360	-30.4749	-7.16569	4.31078	1.55095	0
0.8367	-30.4749	-9.6096	4.61547	-0.278687	0
0.8373	-30.4749	-7.16569	2.47968	-0.584637	0
0.8380	-30.4749	-6.8602	0.648577	2.77172	0
0.8387	-30.4749	-12.3523	0.95386	3.68957	0
0.8393	-30.4749	-10.5261	3.70021	2.4688	0
0.8400	-30.4749	-6.24923	3.70021	3.07767	0
0.8407	-30.4749	-12.9633	0.648577	2.16285	0
0.8413	-30.4749	-8.69313	-1.18252	1.24803	0
0.8420	-30.4749	9.61624	-2.70834	4.91034	0
0.8427	-30.4749	-1.06257	-4.84473	5.82516	0
0.8433	-30.4749	-35.244	-2.70834	4.60439	0
0.8440	-30.4749	-46.2283	0.95386	5.51921	0
0.8447	-30.4749	-38.2923	0.0380118	4.60439	0
0.8453	-30.4749	-29.1409	-1.48781	-0.278687	0
0.8460	-30.4749	-9.6096	-0.877242	-1.49946	0
0.8467	-30.4749	15.1084	-1.18252	1.24803	0
0.8473	-30.4749	34.3409	0.343294	2.16285	0
0.8480	-30.4749	52.6502	2.78437	1.55095	0
0.8487	-30.4749	62.4126	-0.267271	2.16285	0
0.8493	-30.4749	57.8369	-3.31891	3.07767	0
0.8500	-30.4749	53.5667	-0.877242	3.99249	0
0.8507	-30.4749	51.7338	0.343294	7.34886	0
0.8513	-30.4749	43.4922	-0.267271	6.73998	0
0.8520	-30.4749	-5.63825	1.56383	2.16285	0
0.8527	-30.4749	-5.63825	-0.267271	2.77172	0
0.8533	-30.4749	-5.63825	-3.92947	6.73998	0
0.8540	-30.4749	-5.63825	-3.01363	4.91034	0
0.8547	-30.4749	-5.63825	-1.48781	3.38362	0
0.8553	-30.4749	-5.63825	-2.40365	6.43404	0
0.8560	-30.4749	-5.63825	-3.92947	6.73998	0
0.8567	-30.4749	-5.63825	-6.06526	4.91034	0
0.8573	-30.4749	-5.63825	-4.84473	5.51921	0
0.8580	-30.4749	-5.63825	-1.79309	5.82516	0
0.8587	-30.4749	-5.63825	-3.62419	3.07767	0
0.8593	-30.4749	-5.63825	-4.23416	1.24803	0
0.8600	-30.4749	-5.63825	0.95386	1.24803	0
0.8607	-30.4749	-5.63825	2.1744	1.55095	0
0.8613	-30.4749	-5.63825	-2.09837	-0.890587	0
0.8620	-30.4749	-5.63825	-3.31891	-6.68849	0
0.8627	-30.4749	-5.63825	-0.572553	-8.51813	0
0.8633	-30.4749	-5.63825	1.56383	-5.77367	0
0.8640	-5.75322	-1.36806	1.25855	-5.16177	0
0.8647	7.67397	0.464873	-1.18252	-5.16177	0
0.8653	13.7744	-0.451591	-2.09837	-3.33213	0
0.8660	16.2181	-4.11745	-1.18252	-3.63505	0
0.8667	18.3553	-2.59001	-2.40365	-6.68849	0
0.8673	25.6776	2.29116	-3.01363	-7.90926	0
0.8680	35.137	4.73507	-0.877242	-6.99444	0
0.8687	35.4436	8.69977	-2.09837	-6.38254	0
0.8693	28.73	14.1986	-2.70834	-6.07659	0
0.8700	21.7098	16.0248	-0.267271	-7.90926	0
0.8707	15.3028	13.2821	-1.18252	-10.6537	0
0.8713	10.4198	9.92173	-2.70834	-11.5716	0
0.8720	0.0450879	11.4492	1.56383	-9.43295	0
0.8727	-14.3019	23.9609	2.47968	-6.38254	0
0.8733	-12.7734	37.0836	-1.79309	-4.24695	0
0.8740	2.48435	38.0001	-1.18252	-2.41428	0
0.8747	4.31492	32.5079	1.86911	0.0272629	0
0.8753	-1.48339	27.0158	1.56383	1.55095	0
0.8760	-1.48339	27.0158	0.648577	2.4688	0
0.8767	-1.48339	27.0158	0.648577	2.4688	0
0.8773	-1.48339	27.0158	0.0380118	0.942083	0
0.8780	-1.48339	27.0158	-0.267271	-0.584637	0
0.8787	-1.48339	27.0158	0.343294	0.942083	0
0.8793	-1.48339	27.0158	-1.18252	1.8569	0
0.8800	-1.48339	27.0158	-3.01363	-1.49946	0
0.8807	-1.48339	27.0158	-0.877242	-3.941	0
0.8813	-1.48339	27.0158	1.25855	-1.80541	0
0.8820	-1.48339	27.0158	0.343294	-1.19351	0
0.8827	-1.48339	27.0158	-0.267271	-2.72023	0
0.8833	-1.48339	27.0158	1.25855	-0.584637	0
0.8840	-1.48339	27.0158	2.78437	3.38362	0
0.8847	-1.48339	27.0158	3.08965	1.24803	0
0.8853	-1.48339	27.0158	0.95386	-2.11136	0
0.8860	-1.48339	27.0158	-1.18252	-1.49946	0
0.8867	-1.48339	27.0158	0.95386	-1.80541	0
0.8873	-1.48339	27.0158	4.92075	-4.85582	0
0.8880	1.87566	17.8578	3.39493	-5.16177	0
0.8887	-8.50359	11.7547	-0.572553	-2.41428	0
0.8893	-8.50359	-0.757079	-0.572553	0.0272629	0
0.8900	-9.41887	-10.8315	-0.267271	0.942083	0
0.8907	-12.7734	-19.3719	-1.48781	1.55095	0
0.8913	-7.58379	-28.2245	-1.48781	2.77172	0
0.8920	2.79094	-29.7519	0.0380118	3.68957	0
0.8927	5.8434	-21.5104	-0.267271	1.8569	0
0.8933	4.31492	-12.9633	-2.09837	-0.278687	0
0.8940	4.62151	-8.69313	-2.09837	0.0272629	0
0.8947	2.48435	-3.81196	-0.267271	0.636133	0
0.8953	-0.26151	-0.451591	1.56383	0.942083	0
0.8960	3.70623	-4.11745	2.47968	2.77172	0
0.8967	7.06077	-8.69313	2.47968	3.99249	0
0.8973	1.26246	-7.77667	0.648577	2.77172	0
0.8980	-4.53585	-6.8602	0.0380118	2.16285	0
0.8987	-3.00737	-10.5261	2.1744	3.07767	0
0.8993	-2.09208	-8.99862	2.78437	2.16285	0
0.9000	-2.09208	-2.8955	0.648577	-1.19351	0
0.9007	0.653775	-8.08216	-0.267271	-2.72023	0
0.9013	-2.09208	-27.0025	-0.267271	-1.19351	0
0.9020	-8.50359	-37.3758	-1.18252	-0.584637	0
0.9027	-9.41887	-27.308	-1.79309	-0.584637	0
0.9033	-4.22925	-12.9633	-0.267271	3.68957	0
0.9040	-0.26151	-3.50647	1.56383	6.43404	0
0.9047	-2.70528	10.2272	0.95386	3.07767	0
0.9053	-6.05982	24.2664	-0.877242	1.8569	0
0.9060	-3.92265	24.5719	-1.79309	3.99249	0
0.9067	0.0450879	15.1084	-0.877242	2.16285	0
0.9073	1.56906	7.48446	0.343294	-1.19351	0
0.9080	4.92811	0.464873	1.56383	-1.80541	0
0.9087	5.2302	-3.20099	2.78437	-3.02618	0
0.9093	-3.92265	0.464873	2.1744	-5.77367	0
0.9100	-12.1647	2.90214	-0.572553	-7.29736	0
0.9107	-17.0478	-3.81196	-1.48781	-6.99444	0
0.9113	-27.7291	-13.2688	-0.267271	-6.38254	0
0.9120	-42.6802	-16.9347	0.648577	-5.16177	0
0.9127	-51.8376	-16.9347	-1.48781	-3.63505	0
0.9133	-47.2567	-16.0182	-3.92947	-2.41428	0
0.9140	-29.2531	-11.1304	-3.62419	-1.49946	0
0.9147	-10.3342	-5.02727	-3.62419	-1.49946	0
0.9153	1.56906	-7.47118	-4.84473	-1.49946	0
0.9160	16.2181	-10.5261	-1.18252	-1.19351	0
0.9167	29.9519	1.07585	3.39493	-1.19351	0
0.9173	31.7825	15.1084	0.343294	-1.49946	0
0.9180	25.6776	21.5236	-3.62419	0.330184	0
0.9187	16.8268	26.4048	-2.09837	3.07767	0
0.9193	1.56906	21.5236	-0.877242	3.38362	0
0.9200	-8.50359	9.31075	-1.79309	0.636133	0
0.9207	-4.83794	11.4492	-0.267271	0.0272629	0
0.9213	1.56906	12.6711	0.95386	2.77172	0
0.9220	2.48435	-14.1853	-0.267271	4.60439	0
0.9227	1.87566	-42.5691	-0.267271	4.29844	0
0.9233	3.39963	-46.5338	1.86911	4.60439	0
0.9240	4.31492	-38.9033	2.47968	3.99249	0
0.9247	-1.1768	-22.4268	0.0380118	0.330184	0
0.9253	-11.2494	-0.451591	-1.48781	-1.19351	0
0.9260	-14.604	12.3656	0.343294	1.55095	0
0.9267	-9.41887	21.5236	2.47968	3.07767	0
0.9273	-6.9751	34.0354	1.86911	3.07767	0
0.9280	-8.50359	34.3409	-0.572553	4.91034	0
0.9287	-5.45113	23.3499	-3.01363	5.21326	0
0.9293	-3.31396	13.2821	-2.09837	2.16285	0
0.9300	-5.75322	1.07585	0.648577	-0.584637	0
0.9307	-2.39868	-10.2206	0.95386	-0.584637	0
0.9313	4.31492	-12.9633	1.56383	0.330184	0
0.9320	4.01283	-15.7127	4.31078	1.24803	0
0.9327	0.0450879	-19.6774	6.44657	1.24803	0
0.9333	-3.92265	-19.3719	3.08965	-1.49946	0
0.9340	-13.9953	-19.0664	-1.18252	-1.19351	0
0.9347	-24.9787	-18.4555	-0.267271	2.77172	0
0.9353	-28.6444	-13.8798	4.31078	2.16285	0
0.9360	-23.1481	-14.4908	6.14129	-0.890587	0
0.9367	-9.11227	-20.2884	3.70021	-0.584637	0
0.9373	6.45208	-20.5939	2.1744	1.24803	0
0.9380	16.2181	-15.1017	2.78437	-0.584637	0
0.9387	17.1334	-9.6096	3.39493	-3.63505	0
0.9393	7.36737	-4.4163	2.1744	-5.16177	0
0.9400	-5.75322	-5.94374	1.25855	-3.941	0
0.9407	-12.1647	-10.8315	2.78437	-2.41428	0
0.9413	-15.2172	-5.63825	4.31078	-3.02618	0
0.9420	-19.487	5.04056	1.86911	-2.72023	0
0.9427	-21.6242	8.09544	-0.267271	-1.19351	0
0.9433	-24.0634	9.61624	2.47968	-2.72023	0
0.9440	-21.3176	17.5523	4.92075	-5.16177	0
0.9447	-4.83794	24.2664	2.78437	-1.49946	0
0.9453	13.1657	24.2664	0.648577	2.16285	0
0.9460	17.1334	23.3499	1.25855	1.8569	0
0.9467	11.0285	21.5236	2.47968	3.38362	0
0.9473	-2.09208	19.0797	3.39493	3.68957	0
0.9480	-16.1325	16.9413	3.70021	0.330184	0
0.9487	-16.7412	13.2821	1.86911	-1.19351	0
0.9493	-8.19699	8.40093	-0.877242	-0.278687	0
0.9500	-3.00737	5.95702	0.0380118	-0.278687	0
0.9507	-2.09208	5.34604	1.25855	0.330184	0
0.9513	-8.80568	3.20763	-1.48781	1.8569	0
0.9520	-21.9308	1.38134	-4.53944	3.07767	0
0.9527	-26.8138	0.464873	-2.40365	3.07767	0
0.9533	-16.7412	-1.67354	1.25855	1.8569	0
0.9540	-0.870197	-7.16569	1.56383	0.636133	0
0.9547	15.9115	-14.4908	-0.572553	1.8569	0
0.9553	33.3065	-18.761	-0.877242	1.55095	0
0.9560	45.8184	-19.9829	2.78437	-0.584637	0
0.9567	47.0403	-22.4268	5.53132	0.330184	0
0.9573	38.8027	-23.6488	2.78437	1.8569	0
0.9580	24.1536	-20.5939	-0.267271	-0.278687	0
0.9587	4.62151	-14.1853	1.56383	-3.33213	0
0.9593	-8.80568	-9.6096	3.70021	-3.941	0
0.9600	-2.09208	19.0797	0.648577	-1.49946	0
0.9607	-2.09208	19.0797	-3.31891	0.636133	0
0.9613	-2.09208	19.0797	-3.01363	-0.278687	0
0.9620	-2.09208	19.0797	-1.18252	-2.11136	0
0.9627	-2.09208	19.0797	-1.79309	-1.80541	0
0.9633	-2.09208	19.0797	-4.23416	-0.890587	0
0.9640	-2.09208	19.0797	-4.53944	-3.33213	0
0.9647	-2.09208	19.0797	-1.79309	-7.29736	0
0.9653	-2.09208	19.0797	-0.267271	-5.16177	0
0.9660	-2.09208	19.0797	-1.48781	0.330184	0
0.9667	-2.09208	19.0797	-2.09837	0.0272629	0
0.9673	-2.09208	19.0797	-1.18252	-3.02618	0
0.9680	-2.09208	19.0797	1.25855	0.330184	0
0.9687	-2.09208	19.0797	1.86911	3.07767	0
0.9693	-2.09208	19.0797	-1.18252	2.77172	0
0.9700	-2.09208	19.0797	-3.62419	3.99249	0
0.9707	-2.09208	19.0797	-2.09837	3.07767	0
0.9713	-2.09208	19.0797	1.86911	-0.584637	0
0.9720	-2.09208	-10.5261	2.47968	0.942083	0
0.9727	-2.09208	-16.3237	-1.48781	3.07767	0
0.9733	-2.09208	-13.2688	-3.01363	-0.890587	0
0.9740	-2.09208	-11.1304	0.0380118	-3.33213	0
0.9747	-2.09208	-8.99862	0.95386	-2.41428	0
0.9753	-2.09208	-2.28452	-1.18252	-3.941	0
0.9760	-2.09208	2.59665	-0.877242	-5.16177	0
0.9767	-2.09208	7.48446	0.648577	-6.07659	0
0.9773	-2.09208	17.8578	-0.267271	-7.90926	0
0.9780	-2.09208	25.1829	0.648577	-5.46772	0
0.9787	-2.09208	25.1829	1.86911	-0.890587	0
0.9793	-2.09208	23.3499	0.0380118	-0.584637	0
0.9800	-2.09208	21.2181	0.648577	-1.19351	0
0.9807	-2.09208	17.2468	2.78437	0.330184	0
0.9813	-2.09208	13.5876	1.56383	0.330184	0
0.9820	-2.09208	10.2272	-0.877242	1.55095	0
0.9827	-2.09208	7.48446	1.56383	4.91034	0
0.9833	-2.09208	5.95702	3.70021	4.60439	0
0.9840	-2.09208	4.12409	2.1744	-0.584637	0
0.9847	-2.09208	1.68683	0.0380118	-1.80541	0
0.9853	-2.09208	-0.757079	0.0380118	1.55095	0
0.9860	-2.09208	-4.11745	-0.267271	3.99249	0
0.9867	-2.09208	-3.81196	-1.18252	3.99249	0
0.9873	-2.09208	0.770362	-0.877242	4.29844	0
0.9880	-2.09208	1.07585	-0.572553	3.07767	0
0.9887	-2.09208	-3.20099	-0.572553	-1.49946	0
0.9893	-2.09208	-5.02727	0.648577	-3.33213	0
0.9900	-2.09208	-3.81196	0.648577	0.330184	0
0.9907	-2.09208	-3.50647	-1.18252	-0.584637	0
0.9913	-2.09208	-3.81196	-1.18252	-3.941	0
0.9920	-2.09208	-3.20099	2.1744	-3.02618	0
0.9927	-2.09208	-2.28452	4.31078	-2.11136	0
0.9933	-2.09208	-2.28452	1.86911	-3.63505	0
0.9940	-2.09208	-2.8955	-1.48781	-2.11136	0
0.9947	-2.09208	-2.28452	-1.18252	1.8569	0
0.9953	-2.09208	-2.28452	0.648577	2.16285	0
0.9960	-2.09208	-2.28452	-0.877242	0.330184	0
0.9967	-2.09208	-2.28452	-1.18252	-0.890587	0
0.9973	-2.09208	-2.28452	0.648577	-1.80541	0
0.9980	-2.09208	-2.28452	-0.267271	-1.80541	0
0.9987	-2.09208	-2.28452	-1.79309	-1.49946	0
0.9993	12.548	-2.11849	-0.680056	-2.36581	0
1.0000	12.548	-2.11849	0.235198	-3.28063	0
1.0007	12.548	-2.11849	-1.5959	-1.45099	0
1.0013	12.548	-2.11849	-2.20587	3.12614	0
1.0020	12.548	-2.11849	-0.985338	6.48553	0
1.0027	12.548	-2.11849	-0.680056	7.0944	0
1.0033	12.548	-2.11849	-0.680056	6.78845	0
1.0040	12.548	-2.11849	1.45633	5.87363	0
1.0047	12.548	-2.11849	3.28743	4.04399	0
1.0053	12.548	-2.11849	0.845763	2.21132	0
1.0060	12.548	-2.11849	-2.20587	2.51727	0
1.0067	12.548	-2.11849	0.540481	2.82322	0
1.0073	12.548	-2.11849	4.81325	2.82322	0
1.0080	-16.4436	-9.44357	3.59212	3.12614	0
1.0087	-16.7502	-37.8274	-0.374773	2.82322	0
1.0093	-7.29072	-45.4513	-0.680056	2.21132	0
1.0100	12.548	-34.1616	-0.374773	2.51727	0
1.0107	47.9465	-19.8169	-2.20587	3.12614	0
1.0113	83.043	-6.69418	-2.20587	1.2965	0
1.0120	90.6719	3.67914	-0.680056	-0.83909	0
1.0127	71.1398	11.0042	-1.5959	-0.83909	0
1.0133	39.0958	19.2458	-3.427	1.60245	0
1.0140	4.3059	25.0434	-2.81644	4.65286	0
1.0147	-21.3266	23.516	-0.680056	4.04399	0
1.0153	-29.5687	17.7183	1.45633	2.21132	0
1.0160	-18.5807	11.3097	4.50797	5.87363	0
1.0167	4.91909	6.12305	4.50797	10.7567	0
1.0173	18.0397	2.45719	0.540481	8.62112	0
1.0180	6.44307	-0.591053	-1.90059	4.95881	0
1.0187	-6.98412	3.37365	0.540481	5.87363	0
1.0193	-2.70979	16.1909	2.37158	5.56768	0
1.0200	7.05175	22.294	0.845763	3.12614	0
1.0207	10.1042	12.5317	0.540481	3.73804	0
1.0213	11.3261	5.20658	-0.0694904	3.43209	0
1.0220	16.8178	13.4415	-2.81644	2.51727	0
1.0227	23.838	25.3489	-2.51116	3.43209	0
1.0233	20.7855	29.9246	0.540481	1.2965	0
1.0240	7.05175	29.0081	-2.20587	-3.58658	0
1.0247	-1.49241	24.7379	-6.78393	-3.58658	0
1.0253	1.25344	16.1909	-3.427	-0.83909	0
1.0260	9.80212	4.29012	-0.0694904	-1.45099	0
1.0267	25.362	-6.69418	-1.90059	-2.05986	0
1.0273	39.709	-13.4083	-2.81644	0.0757302	0
1.0280	41.2329	-17.6851	-1.5959	1.60245	0
1.0287	37.2652	-20.4279	-1.29062	0.68763	0
1.0293	32.0801	-23.7882	-0.374773	-1.45099	0
1.0300	21.7008	-25.92	-0.680056	-0.83909	0
1.0307	15.9025	-23.1773	-2.20587	1.9084	0
1.0313	21.3987	-23.1773	-0.374773	-0.53314	0
1.0320	12.548	-28.0584	1.76102	-6.02812	0
1.0327	12.548	-25.3157	0.540481	-6.02812	0
1.0333	12.548	-18.9071	-0.0694904	-2.67176	0
1.0340	12.548	-21.0388	0.845763	-3.58658	0
1.0347	12.548	-16.4632	0.235198	-6.02812	0
1.0353	12.548	0.624259	-0.374773	-7.85776	0
1.0360	12.548	11.6152	-0.374773	-10.9112	0
1.0367	12.548	18.0238	-0.985338	-13.3527	0
1.0373	12.548	28.0916	-0.374773	-13.3527	0
1.0380	12.548	21.683	0.540481	-12.7408	0
1.0387	12.548	3.67914	0.540481	-11.5201	0
1.0393	12.548	3.37365	2.0663	-8.46966	0
1.0400	12.548	10.3932	4.20268	-5.1133	0
1.0407	12.548	7.94933	1.15105	-3.28063	0
1.0413	12.548	12.8371	-1.5959	-2.67176	0
1.0420	12.548	27.4807	1.15105	-2.36581	0
1.0427	12.548	35.4167	2.67686	-2.05986	0
1.0433	12.548	43.3528	-0.374773	-3.28063	0
1.0440	12.548	43.3528	-2.20587	-2.36581	0
1.0447	12.548	43.3528	-3.12172	0.0757302	0
1.0453	12.548	43.3528	-3.427	1.9084	0
1.0460	12.548	43.3528	-3.12172	1.9084	0
1.0467	12.548	43.3528	-2.20587	0.990551	0
1.0473	12.548	43.3528	-1.5959	1.2965	0
1.0480	12.548	43.3528	-1.5959	3.12614	0
1.0487	12.548	43.3528	-2.20587	4.95881	0
1.0493	12.548	43.3528	-0.374773	5.87363	0
1.0500	12.548	43.3528	2.98215	5.87363	0
1.0507	12.548	43.3528	1.45633	4.95881	0
1.0513	12.548	43.3528	1.45633	3.43209	0
1.0520	12.548	43.3528	6.03379	4.04399	0
1.0527	12.548	43.3528	5.11794	4.95881	0
1.0533	12.548	43.3528	-0.985338	4.04399	0
1.0540	12.548	43.3528	-3.427	1.9084	0
1.0547	12.548	43.3528	-1.29062	2.21132	0
1.0553	12.548	43.3528	1.15105	6.48553	0
1.0560	12.548	43.3528	2.0663	7.0944	0
1.0567	12.548	43.3528	-0.0694904	1.2965	0
1.0573	12.548	43.3528	-2.20587	-0.53314	0
1.0580	12.548	43.3528	-2.81644	2.21132	0
1.0587	12.548	43.3528	-3.73169	2.51727	0
1.0593	12.548	43.3528	-4.03698	2.21132	0
1.0600	12.548	43.3528	-4.03698	4.04399	0
1.0607	12.548	43.3528	-4.95282	3.12614	0
1.0613	12.548	43.3528	-4.95282	0.38168	0
1.0620	12.548	43.3528	-4.03698	-1.14504	0
1.0627	12.548	43.3528	-4.34226	-2.05986	0
1.0633	12.548	43.3528	-3.73169	-2.36581	0
1.0640	12.548	43.3528	1.45633	-2.05986	0
1.0647	12.548	43.3528	3.28743	-5.72217	0
1.0653	12.548	43.3528	0.845763	-10.6053	0
1.0660	12.548	43.3528	-0.374773	-11.5201	0
1.0667	12.548	43.3528	0.235198	-9.38448	0
1.0673	12.548	43.3528	-0.374773	-7.85776	0
1.0680	12.548	43.3528	-0.680056	-8.77561	0
1.0687	12.548	43.3528	-0.374773	-10.6053	0
1.0693	12.548	43.3528	-0.0694904	-10.6053	0
1.0700	12.548	43.3528	0.845763	-8.16371	0
1.0707	12.548	43.3528	0.235198	-5.72217	0
1.0713	12.548	43.3528	-3.12172	-2.36581	0
1.0720	12.548	43.3528	-4.34226	0.38168	0
1.0727	12.548	43.3528	-0.0694904	-0.83909	0
1.0733	12.548	43.3528	4.20268	-2.97468	0
1.0740	12.548	43.3528	4.50797	-0.53314	0
1.0747	12.548	43.3528	2.37158	2.21132	0
1.0753	12.548	43.3528	1.76102	1.2965	0
1.0760	12.548	43.3528	2.37158	0.990551	0
1.0767	12.548	43.3528	2.37158	4.04399	0
1.0773	12.548	43.3528	1.76102	5.87363	0
1.0780	12.548	43.3528	2.37158	4.95881	0
1.0787	12.548	43.3528	3.8974	5.87363	0
1.0793	12.548	43.3528	5.11794	9.22999	0
1.0800	12.548	14.9689	4.50797	9.22999	0
1.0807	12.548	10.6987	2.37158	5.56768	0
1.0813	12.548	8.56031	-0.374773	3.43209	0
1.0820	12.548	7.03287	-1.5959	5.26476	0
1.0827	12.548	2.45719	-0.0694904	7.0944	0
1.0833	12.548	0.0199231	1.45633	7.40035	0
1.0840	12.548	5.51207	0.845763	7.7063	0
1.0847	12.548	12.5317	0.235198	7.0944	0
1.0853	12.548	12.2262	1.15105	4.04399	0
1.0860	12.548	8.8658	2.37158	-1.14504	0
1.0867	12.548	4.90109	2.37158	-6.02812	0
1.0873	12.548	3.37365	1.45633	-8.77561	0
1.0880	12.548	13.747	1.45633	-9.69043	0
1.0887	12.548	24.1269	2.37158	-10.6053	0
1.0893	12.548	11.6152	1.45633	-11.5201	0
1.0900	12.548	-10.971	2.0663	-10.6053	0
1.0907	12.548	-15.8522	3.8974	-8.16371	0
1.0913	12.548	-10.971	4.20268	-7.24889	0
1.0920	1.56004	-9.44357	4.81325	-6.02812	0
1.0927	4.00381	0.31877	4.50797	-2.67176	0
1.0933	4.6125	18.6348	1.76102	-1.14504	0
1.0940	11.9348	28.3971	0.235198	-0.53314	0
1.0947	24.4467	29.9246	0.540481	2.82322	0
1.0953	26.8904	31.7575	0.845763	4.65286	0
1.0960	19.8703	34.1948	1.45633	3.43209	0
1.0967	20.4835	35.1112	0.540481	2.82322	0
1.0973	25.9752	35.7222	-1.5959	2.51727	0
1.0980	24.1446	31.7575	0.235198	3.12614	0
1.0987	20.7855	25.6544	1.45633	6.48553	0
1.0993	25.362	25.0434	-1.5959	6.48553	0
1.1000	27.197	29.0081	0.235198	1.2965	0
1.1007	20.7855	31.7575	4.81325	0.38168	0
1.1013	14.9872	33.5838	1.15105	4.34691	0
1.1020	9.80212	34.1948	-3.427	4.34691	0
1.1027	5.52778	34.5002	-0.0694904	2.21132	0
1.1033	10.7174	36.3332	2.37158	3.12614	0
1.1040	14.0719	32.063	-1.29062	4.95881	0
1.1047	3.39061	17.7183	-3.12172	5.87363	0
1.1053	-7.59281	5.81756	-0.374773	5.87363	0
1.1060	-8.50809	3.98463	1.76102	4.04399	0
1.1067	-11.8671	6.42853	1.45633	3.43209	0
1.1073	-14.0043	4.29012	-0.374773	4.95881	0
1.1080	-7.59281	-10.0545	-0.680056	4.04399	0
1.1087	-1.18581	-33.5506	-0.680056	1.2965	0
1.1093	-1.7945	-46.0623	-2.51116	3.12614	0
1.1100	-3.01638	-35.3835	-2.51116	7.7063	0
1.1107	-3.01638	-14.9357	0.235198	7.40035	0
1.1113	-4.23827	-3.64594	0.845763	4.04399	0
1.1120	-3.01638	-3.95142	-0.985338	4.34691	0
1.1127	0.33816	-13.7138	-1.29062	5.87363	0
1.1133	8.88683	-28.6694	-0.680056	2.51727	0
1.1140	22.314	-36.6055	-1.29062	-2.67176	0
1.1147	27.4991	-34.7725	-0.374773	-5.1133	0
1.1153	21.0921	-34.7725	-0.0694904	-3.58658	0
1.1160	21.0921	-35.689	-2.20587	-0.83909	0
1.1167	21.0921	-28.3639	-2.51116	-0.83909	0
1.1173	21.0921	-18.2961	-0.985338	-4.5014	0
1.1180	21.0921	-12.193	-0.985338	-5.1133	0
1.1187	21.0921	-5.47886	-1.5959	-3.28063	0
1.1193	21.0921	0.31877	-1.29062	-3.28063	0
1.1200	21.0921	0.929747	-0.0694904	-3.28063	0
1.1207	21.0921	0.929747	1.76102	-2.36581	0
1.1213	21.0921	4.29012	0.845763	-3.58658	0
1.1220	21.0921	9.78226	-3.427	-6.02812	0
1.1227	21.0921	14.3579	-4.03698	-6.02812	0
1.1233	21.0921	15.8854	-0.0694904	-6.33407	0
1.1240	21.0921	14.3579	1.76102	-4.5014	0
1.1247	21.0921	11.6152	0.845763	-2.36581	0
1.1253	21.0921	9.17129	0.235198	-3.28063	0
1.1260	21.0921	7.94933	-0.985338	-1.75391	0
1.1267	21.0921	8.56031	-1.5959	1.60245	0
1.1273	21.0921	7.64385	0.235198	0.990551	0
1.1280	21.0921	-34.7725	1.45633	-1.14504	0
1.1287	21.0921	-34.7725	-0.374773	-1.45099	0
1.1293	21.0921	-34.7725	-4.64754	-2.36581	0
1.1300	21.0921	-34.7725	-6.78393	-1.45099	0
1.1307	21.0921	-34.7725	-3.427	1.2965	0
1.1313	21.0921	-34.7725	0.540481	1.2965	0
1.1320	21.0921	-34.7725	-1.29062	1.9084	0
1.1327	21.0921	-34.7725	-5.86808	4.34691	0
1.1333	21.0921	-34.7725	-4.95282	4.65286	0
1.1340	21.0921	-34.7725	-2.51116	4.34691	0
1.1347	21.0921	-34.7725	-4.03698	2.51727	0
1.1353	21.0921	-34.7725	-4.34226	-1.75391	0
1.1360	21.0921	-34.7725	-2.51116	-0.53314	0
1.1367	21.0921	-34.7725	-2.20587	4.04399	0
1.1373	21.0921	-34.7725	-2.51116	3.12614	0
1.1380	21.0921	-34.7725	-0.374773	0.990551	0
1.1387	21.0921	-34.7725	1.76102	3.12614	0
1.1393	21.0921	-34.7725	2.98215	2.82322	0
1.1400	21.0921	-34.7725	2.37158	-0.53314	0
1.1407	21.0921	-34.7725	-0.0694904	-0.23022	0
1.1413	21.0921	-34.7725	-1.90059	1.60245	0
1.1420	21.0921	-34.7725	-1.29062	0.990551	0
1.1427	21.0921	-34.7725	-0.0694904	0.0757302	0
1.1433	21.0921	-34.7725	0.845763	1.9084	0
1.1440	21.0921	-34.7725	0.235198	4.04399	0
1.1447	21.0921	-34.7725	-1.5959	1.60245	0
1.1453	21.0921	-34.7725	0.235198	-2.36581	0
1.1460	21.0921	-34.7725	2.67686	-1.75391	0
1.1467	21.0921	-34.7725	0.540481	0.38168	0
1.1473	21.0921	-34.7725	-2.20587	-1.45099	0
1.1480	21.0921	-34.7725	-1.29062	-4.19545	0
1.1487	21.0921	-34.7725	-2.20587	-4.5014	0
1.1493	21.0921	-34.7725	-2.51116	-5.1133	0
1.1500	21.0921	-34.7725	0.235198	-4.5014	0
1.1507	21.0921	-34.7725	1.45633	-2.97468	0
1.1513	21.0921	-34.7725	2.0663	-2.67176	0
1.1520	21.0921	5.51207	3.59212	-1.75391	0
1.1527	21.0921	-8.52711	0.540481	-0.53314	0
1.1533	21.0921	-22.8718	-3.12172	-2.36581	0
1.1540	21.0921	-28.9749	-0.985338	-3.28063	0
1.1547	21.0921	-30.5023	0.845763	-0.23022	0
1.1553	21.0921	-28.0584	-0.374773	-0.53314	0
1.1560	21.0921	-14.3247	1.45633	-3.89253	0
1.1567	21.0921	-0.285565	2.67686	-2.36581	0
1.1573	21.0921	1.84621	-0.680056	-0.53314	0
1.1580	21.0921	2.45719	-1.5959	-2.36581	0
1.1587	21.0921	6.73402	0.235198	-0.53314	0
1.1593	21.0921	7.03287	-1.29062	2.21132	0
1.1600	21.0921	6.12305	-2.51116	-1.14504	0
1.1607	21.0921	9.47678	-0.680056	-3.58658	0
1.1613	21.0921	10.3932	-0.374773	-2.36581	0
1.1620	21.0921	11.9207	-0.374773	-0.83909	0
1.1627	21.0921	17.1073	0.845763	0.990551	0
1.1633	21.0921	21.683	0.540481	1.9084	0
1.1640	31.1603	31.452	0.540481	0.0757302	0
1.1647	36.6565	45.1857	2.37158	-0.23022	0
1.1653	40.6242	51.8998	2.37158	0.990551	0
1.1660	30.8582	56.4755	1.45633	2.51727	0
1.1667	9.18892	65.6268	2.0663	7.0944	0
1.1673	4.3059	67.4598	0.235198	9.22999	0
1.1680	19.5637	58.3084	-0.680056	6.78845	0
1.1687	24.4467	44.5747	1.76102	8.31517	0
1.1693	16.5157	26.8697	0.845763	9.22999	0
1.1700	20.7855	15.8854	-2.20587	4.95881	0
1.1707	32.6888	12.5317	-0.985338	5.26476	0
1.1713	37.2652	1.84621	0.540481	7.40035	0
1.1720	36.6565	-1.20203	-0.0694904	2.51727	0
1.1727	32.0801	11.6152	1.45633	0.38168	0
1.1733	22.9227	-2.72947	0.540481	3.43209	0
1.1740	22.0074	-54.9148	-4.03698	2.21132	0
1.1747	29.3297	-91.8391	-2.20587	-0.53314	0
1.1753	27.197	-99.1641	5.11794	-0.23022	0
1.1760	21.0921	-100.997	4.20268	-1.45099	0
1.1767	21.0921	-91.5336	-1.90059	-3.28063	0
1.1773	21.0921	-61.9344	-3.12172	-2.67176	0
1.1780	21.0921	-30.1968	-0.985338	-2.05986	0
1.1787	21.0921	-4.5624	0.235198	-2.36581	0
1.1793	21.0921	12.2262	0.540481	-1.45099	0
1.1800	21.0921	16.1909	-0.374773	-0.83909	0
1.1807	21.0921	14.0525	-0.985338	1.60245	0
1.1813	21.0921	10.6987	-0.680056	4.95881	0
1.1820	21.0921	4.59561	-1.5959	3.12614	0
1.1827	21.0921	-0.896541	-2.51116	0.0757302	0
1.1833	21.0921	-8.52711	-1.29062	1.60245	0
1.1840	21.0921	-20.4279	0.540481	4.65286	0
1.1847	21.0921	-22.2608	0.845763	2.51727	0
1.1853	21.0921	-19.8169	0.540481	-0.53314	0
1.1860	21.0921	-37.5219	0.235198	-0.53314	0
1.1867	21.0921	-63.4619	1.45633	0.38168	0
1.1873	21.0921	-66.8156	2.37158	-0.53314	0
1.1880	0.0360704	-49.1172	0.845763	-3.28063	0
1.1887	0.33816	-26.531	1.15105	-3.28063	0
1.1893	2.47533	-12.4985	1.76102	-0.23022	0
1.1900	7.66495	-24.0937	-0.374773	-0.23022	0
1.1907	12.2414	-46.3678	-1.29062	-4.19545	0
1.1913	14.9872	-47.2843	-1.29062	-4.19545	0
1.1920	16.2091	-32.0298	-2.51116	-0.53314	0
1.1927	17.1244	-20.1224	-1.5959	-0.53314	0
1.1933	19.5637	-9.44357	1.45633	0.0757302	0
1.1940	20.1769	-0.591053	0.540481	3.12614	0
1.1947	13.1567	4.29012	-2.81644	2.82322	0
1.1953	5.22118	13.4415	-2.20587	0.38168	0
1.1960	1.56004	22.905	0.235198	-1.45099	0
1.1967	-2.4077	24.7379	-0.374773	-4.19545	0
1.1973	-4.54486	27.7861	-1.90059	-6.02812	0
1.1980	2.47533	33.5838	-1.5959	-5.1133	0
1.1987	13.4633	35.4167	-0.680056	-5.72217	0
1.1993	23.5314	38.4716	0.540481	-6.63699	0
1.2000	33.604	43.0473	0.540481	-4.5014	0
1.2007	42.7614	41.2143	-0.985338	-3.58658	0
1.2013	51.6077	35.7222	-1.5959	-6.94294	0
1.2020	64.1196	32.9728	-1.5959	-7.85776	0
1.2027	71.753	29.3136	-3.12172	-3.58658	0
1.2033	66.2567	19.5512	-3.427	-2.05986	0
1.2040	52.8295	1.54072	-1.5959	-4.19545	0
1.2047	35.4346	-14.0193	-0.374773	-3.28063	0
1.2053	12.548	-12.193	-1.29062	-0.53314	0
1.2060	-8.50809	5.51207	-2.20587	0.68763	0
1.2067	-12.1737	25.9599	-2.51116	1.60245	0
1.2073	-0.270528	40.9089	-1.5959	-0.23022	0
1.2080	8.58024	48.8449	0.845763	-2.67176	0
1.2087	8.27364	50.0669	3.28743	-0.53314	0
1.2093	7.66495	46.7065	2.98215	1.9084	0
1.2100	9.80212	39.9924	1.15105	-1.75391	0
1.2107	8.27364	32.063	1.76102	-2.05986	0
1.2113	3.69721	22.294	5.11794	3.12614	0
1.2120	0.644758	10.0878	4.81325	2.51727	0
1.2127	-4.84695	1.54072	-0.680056	-1.45099	0
1.2133	-17.6655	-1.50752	-4.03698	-1.14504	0
1.2140	-27.7381	-6.08984	-1.5959	2.82322	0
1.2147	-25.2943	-12.193	0.540481	4.95881	0
1.2153	-22.2419	-12.7973	-1.29062	2.51727	0
1.2160	-32.9232	-9.74906	-3.12172	-0.53314	0
1.2167	-41.4674	-7.30515	-2.20587	0.990551	0
1.2173	-28.3468	-5.78435	-1.5959	1.60245	0
1.2180	-8.81469	-5.78435	-1.90059	-3.89253	0
1.2187	-0.270528	-4.86789	-1.29062	-5.72217	0
1.2193	1.86664	-1.20203	-0.0694904	-2.36581	0
1.2200	4.91909	0.929747	0.540481	-2.67176	0
1.2207	10.7174	-3.64594	-0.374773	-2.36581	0
1.2213	20.1769	-7.61064	-1.29062	1.2965	0
1.2220	30.8582	-6.08984	-0.985338	1.2965	0
1.2227	43.9788	-5.17338	-0.374773	-1.14504	0
1.2233	59.8497	-8.52711	0.235198	0.68763	0
1.2240	65.648	-10.36	2.37158	1.2965	0
1.2247	61.0716	-8.52711	2.98215	-1.45099	0
1.2253	59.8497	-5.47886	0.235198	-1.45099	0
1.2260	60.1563	-1.20203	1.45633	0.0757302	0
1.2267	57.406	1.54072	3.28743	-0.53314	0
1.2273	59.8497	2.1517	-0.374773	-0.53314	0
1.2280	64.7328	1.23523	-2.51116	-0.53314	0
1.2287	63.5109	-2.42398	0.540481	-1.75391	0
1.2293	62.9022	-6.99966	0.540481	-2.36581	0
1.2300	60.765	-8.52711	0.235198	-1.75391	0
1.2307	49.1684	-6.99966	1.45633	0.0757302	0
1.2313	40.6242	-5.17338	-0.985338	2.82322	0
1.2320	39.709	-3.95142	-1.29062	3.12614	0
1.2327	27.197	-3.64594	2.37158	0.68763	0
1.2333	4.3059	-1.20203	1.15105	2.51727	0
1.2340	-7.59281	1.54072	-2.20587	6.78845	0
1.2347	-10.3432	1.23523	0.540481	7.7063	0
1.2353	-11.5605	2.45719	2.37158	6.78845	0
1.2360	-9.12129	6.42853	1.45633	6.78845	0
1.2367	-3.62958	7.94933	1.45633	6.78845	0
1.2373	-2.4077	9.47678	0.845763	5.87363	0
1.2380	-3.62958	15.8854	-0.374773	5.87363	0
1.2387	-1.18581	18.0238	-1.29062	4.34691	0
1.2393	1.56004	13.1426	-2.81644	2.51727	0
1.2400	-3.93167	9.17129	-1.5959	2.21132	0
1.2407	-16.1415	9.17129	1.45633	0.990551	0
1.2413	-19.8026	10.3932	0.540481	-1.45099	0
1.2420	-9.42789	10.3932	0.540481	-2.97468	0
1.2427	4.00381	6.73402	3.59212	-2.67176	0
1.2433	13.4633	4.29012	1.45633	-1.14504	0
1.2440	19.5637	10.6987	-2.20587	-0.83909	0
1.2447	19.8703	17.1073	0.540481	-2.36581	0
1.2453	16.2091	15.2744	1.15105	-2.36581	0
1.2460	18.955	9.78226	-2.20587	-0.53314	0
1.2467	26.2818	5.51207	1.45633	0.38168	0
1.2473	25.362	2.1517	5.7285	0.990551	0
1.2480	20.1769	-2.42398	0.235198	0.38168	0
1.2487	21.0921	-8.52711	-4.34226	-1.14504	0
1.2493	28.721	-12.7973	-4.03698	-0.83909	0
1.2500	36.9631	-11.582	-3.427	1.2965	0
1.2507	43.6767	-8.52711	-1.90059	1.2965	0
1.2513	46.4225	-5.17338	-0.680056	0.38168	0
1.2520	44.2854	-3.03496	-2.51116	0.990551	0
1.2527	38.7937	-5.17338	-3.12172	1.2965	0
1.2533	29.0276	-10.6655	-1.90059	-0.23022	0
1.2540	15.6004	-16.7686	-1.29062	-0.23022	0
1.2547	6.74967	-23.4827	-1.29062	3.12614	0
1.2553	7.96704	-25.3157	-3.427	4.95881	0
1.2560	11.6327	-21.6498	-4.64754	4.95881	0
1.2567	13.4633	-21.6498	-1.29062	5.26476	0
1.2573	18.0397	-25.3157	-0.0694904	5.26476	0
1.2580	23.2293	-29.8914	-1.90059	3.73804	0
1.2587	26.2818	-39.0427	-0.374773	1.9084	0
1.2593	30.245	-44.236	4.20268	-1.14504	0
1.2600	31.7735	-34.7725	4.20268	-3.89253	0
1.2607	26.8904	-16.1577	-0.0694904	-2.97468	0
1.2613	23.838	0.929747	-3.73169	-0.53314	0
1.2620	25.0599	17.1073	-3.12172	-0.53314	0
1.2627	20.4835	28.0916	-0.680056	-2.36581	0
1.2633	7.35835	29.6191	-2.20587	-4.19545	0
1.2640	-7.29072	24.7379	-3.427	-5.1133	0
1.2647	-18.2741	21.683	0.235198	-6.94294	0
1.2653	-24.6856	21.9885	2.0663	-9.07853	0
1.2660	-26.2096	22.294	0.540481	-6.94294	0
1.2667	-25.9075	18.9403	1.45633	-3.28063	0
1.2673	-24.0725	13.4415	1.76102	-1.45099	0
1.2680	-17.0568	8.8658	-0.374773	0.68763	0
1.2687	-7.89941	5.81756	-0.374773	2.51727	0
1.2693	-7.59281	5.20658	1.15105	-0.23022	0
1.2700	-13.089	6.12305	1.45633	-2.36581	0
1.2707	-8.50809	4.59561	2.0663	0.38168	0
1.2713	3.39061	0.624259	3.28743	2.21132	0
1.2720	12.8501	-3.95142	2.98215	1.2965	0
1.2727	22.314	-9.74906	0.235198	1.2965	0
1.2733	29.9429	-16.7686	-3.12172	1.2965	0
1.2740	29.6363	-19.2059	-3.12172	-1.14504	0
1.2747	29.9429	-16.1577	1.45633	-2.36581	0
1.2753	34.5193	-18.6016	2.98215	-1.14504	0
1.2760	33.2974	-24.3992	-0.680056	-0.53314	0
1.2767	27.197	-17.6851	-0.985338	0.38168	0
1.2773	19.8703	0.0199231	2.0663	3.43209	0
1.2780	8.27364	10.6987	2.37158	4.04399	0
1.2787	1.86664	12.8371	1.15105	1.2965	0
1.2793	6.74967	18.3293	0.845763	-0.23022	0
1.2800	10.7174	22.5995	1.15105	-0.83909	0
1.2807	8.88683	18.9403	1.15105	-2.05986	0
1.2813	9.80212	15.2744	0.235198	-1.75391	0
1.2820	10.7174	17.1073	-0.374773	-2.36581	0
1.2827	6.74967	18.9403	0.540481	-5.1133	0
1.2833	0.0360704	18.0238	1.45633	-6.02812	0
1.2840	-6.37544	17.7183	-0.374773	-2.67176	0
1.2847	-9.72998	16.8019	-2.20587	-0.23022	0
1.2853	-10.3432	15.8854	-0.374773	-0.83909	0
1.2860	-9.42789	17.4128	2.0663	-2.05986	0
1.2867	-6.67752	15.8854	2.67686	-2.36581	0
1.2873	-3.93167	11.3097	3.28743	-2.36581	0
1.2880	-0.879215	7.94933	2.98215	-0.23022	0
1.2887	6.44307	-0.285565	1.76102	2.21132	0
1.2893	18.955	-10.971	0.540481	3.12614	0
1.2900	30.8582	-15.2412	-0.680056	2.21132	0
1.2907	38.4871	-19.2059	-0.680056	3.12614	0
1.2913	36.6565	-22.8718	2.0663	4.04399	0
1.2920	21.3987	-19.5114	3.59212	4.04399	0
1.2927	0.0360704	-23.4827	3.28743	3.73804	0
1.2933	-15.2262	-41.1811	5.11794	4.65286	0
1.2940	-24.0725	-51.2556	4.81325	6.78845	0
1.2947	-28.6534	-50.0337	-0.0694904	8.00922	0
1.2953	-26.2096	-50.3391	0.540481	6.17958	0
1.2960	-12.1737	-32.6341	3.28743	2.21132	0
1.2967	-6.67752	-9.44357	-0.0694904	0.38168	0
1.2973	-5.46015	7.33836	2.0663	0.38168	0
1.2980	-1.18581	21.072	3.28743	1.2965	0
1.2987	5.83438	34.1948	-0.0694904	1.9084	0
1.2993	8.88683	39.9924	0.540481	1.2965	0
1.3000	10.4108	38.1661	0.845763	0.990551	0
1.3007	16.2091	33.8893	-2.20587	1.60245	0
1.3013	22.6161	28.0916	-0.985338	1.60245	0
1.3020	31.4669	19.5512	0.845763	2.21132	0
1.3027	49.1684	10.6987	-1.5959	4.04399	0
1.3033	65.3414	3.98463	0.540481	2.51727	0
1.3040	69.3092	-4.25691	4.20268	-2.36581	0
1.3047	70.2245	-10.36	-0.0694904	-3.58658	0
1.3053	69.0026	-8.52711	-4.64754	-1.14504	0
1.3060	56.7973	-3.64594	-1.29062	-2.36581	0
1.3067	38.7937	-1.20203	3.28743	-4.5014	0
1.3073	19.2616	1.54072	5.42322	-3.89253	0
1.3080	0.644758	1.54072	3.59212	-4.19545	0
1.3087	-3.62958	-3.64594	-0.374773	-6.33407	0
1.3093	4.6125	-8.52711	-0.374773	-6.63699	0
1.3100	8.88683	-14.9357	0.540481	-6.02812	0
1.3107	12.2414	-21.3443	-1.29062	-5.1133	0
1.3113	20.7855	-12.7973	-0.374773	-1.45099	0
1.3120	27.4991	8.56031	2.37158	0.38168	0
1.3127	28.721	22.294	2.0663	0.68763	0
1.3133	26.8904	21.9885	0.845763	2.21132	0
1.3140	26.2818	19.8501	1.15105	3.12614	0
1.3147	33.604	17.7183	1.15105	2.82322	0
1.3153	45.5073	10.6987	1.45633	4.04399	0
1.3160	48.2531	3.98463	2.0663	3.73804	0
1.3167	41.8416	1.23523	0.235198	1.60245	0
1.3173	34.8259	-5.78435	-0.680056	1.60245	0
1.3180	29.0276	-14.6302	0.845763	2.21132	0
1.3187	21.7008	-15.2412	2.37158	0.38168	0
1.3193	17.7331	-13.1028	2.98215	-0.53314	0
1.3200	23.2293	-10.36	1.76102	-0.53314	0
1.3207	27.197	-2.72947	0.235198	-3.28063	0
1.3213	20.1769	2.45719	1.45633	-6.63699	0
1.3220	19.8703	5.20658	2.37158	-6.02812	0
1.3227	35.128	6.12305	-0.374773	-4.19545	0
1.3233	46.4225	-12.193	-2.51116	-4.19545	0
1.3240	43.6767	-45.1458	-0.985338	-4.80735	0
1.3247	34.8259	-61.0179	0.540481	-5.72217	0
1.3253	22.6161	-57.3587	-0.374773	-6.02812	0
1.3260	7.96704	-43.625	-1.29062	-2.36581	0
1.3267	-10.3432	-21.3443	-1.5959	1.60245	0
1.3273	-32.0079	-20.1224	-1.29062	0.68763	0
1.3280	-41.4674	-52.4709	0.845763	-0.53314	0
1.3287	-35.367	-68.954	2.37158	1.2965	0
1.3293	-27.7381	-41.4866	2.37158	0.990551	0
1.3300	-14.3109	-2.11849	1.45633	1.2965	0
1.3307	7.35835	20.7666	-0.680056	4.95881	0
1.3313	18.0397	28.0916	-0.374773	6.78845	0
1.3320	16.8178	31.7575	3.28743	6.48553	0
1.3327	20.7855	42.7418	2.0663	8.31517	0
[truncated: 52,288 more rows]
