# Supplementary material for: Identification of Haptic Based Guiding Using Hard Reins
Source: PLoS One. 2015 Jul 22;10(7):e0132020. doi: 10.1371/journal.pone.0132020 (PMC4511788; doi:10.1371/journal.pone.0132020)
Supplement: S3 File — (ZIP) [file pone.0132020.s003.zip › EMGData1/Subject5/T7/t7.txt]

0.0000	9.49652	6.72671	3.59224	-4.50122	0
0.0007	10.4114	11.6155	1.4562	-6.02773	0
0.0013	11.0234	13.4412	1.4562	-2.97668	0
0.0020	6.13988	12.5345	2.37187	-2.36608	0
0.0027	4.61297	7.03303	1.4562	-2.36608	0
0.0033	5.52783	-1.20076	0.845755	-0.839576	0
0.0040	0.644269	-4.86431	1.4562	-0.534276	0
0.0047	-3.01518	-6.39589	0.845755	0.381626	0
0.0053	-1.48826	-13.4167	-1.29029	2.21147	0
0.0060	0.0322134	-19.5185	-0.985062	0.992226	0
0.0067	2.47399	-17.6806	0.540532	-0.839576	0
0.0073	5.22502	-15.5486	-0.680361	0.381626	0
0.0080	4.61297	-18.5995	-2.20595	-0.534276	0
0.0087	4.31016	-17.6806	-0.0699144	-4.50122	0
0.0093	7.35755	-7.6089	-0.375138	-4.19592	0
0.0100	10.7142	3.36948	-3.12162	-1.75548	0
0.0107	14.3801	8.56461	-2.20595	-1.45018	0
0.0113	17.1247	11.6155	2.67657	0.381626	0
0.0120	17.1247	11.6155	4.20269	3.43267	0
0.0127	17.1247	7.95198	3.28702	2.51677	0
0.0133	17.1247	7.64566	1.4562	0.686926	0
0.0140	17.1247	12.5345	-2.20595	1.29753	0
0.0147	17.1247	17.1047	-2.8164	2.51677	0
0.0153	17.1247	21.3809	0.540532	2.82207	0
0.0160	17.1247	24.7381	1.4562	0.992226	0
0.0167	17.1247	24.7381	0.540532	-1.14488	0
0.0173	17.1247	24.1255	0.845755	-2.36608	0
0.0180	17.1247	21.6872	-0.375138	-2.36608	0
0.0187	17.1247	15.2791	-2.20595	-0.839576	0
0.0193	17.1247	9.77762	-1.29029	3.12737	0
0.0200	17.1247	6.42039	-0.375138	5.26448	0
0.0207	17.1247	-0.894444	-1.59551	4.04327	0
0.0213	17.1247	-9.4468	-0.985062	2.82207	0
0.0220	17.1247	-13.1103	-0.375138	4.04327	0
0.0227	17.1247	-14.017	0.235309	4.34857	0
0.0233	17.1247	-16.4676	2.9818	0.381626	0
0.0240	17.1247	-16.1613	2.9818	-4.19592	0
0.0247	17.1247	-12.1914	-0.0699144	-4.50122	0
0.0253	17.1247	-9.4468	-0.680361	-3.28198	0
0.0260	17.1247	-10.3535	-0.375138	-1.75548	0
0.0267	17.1247	-10.6598	-0.375138	1.29753	0
0.0273	17.1247	-10.9661	0.540532	2.82207	0
0.0280	17.1247	-12.1914	-0.0699144	0.381626	0
0.0287	17.1247	-10.3535	-1.59551	-0.839576	0
0.0293	17.1247	-6.39589	0.845755	0.992226	0
0.0300	17.1247	-10.0594	1.15098	1.29753	0
0.0307	17.1247	-18.5995	-3.73207	2.21147	0
0.0313	17.1247	-22.2631	-4.64722	5.56978	0
0.0320	17.1247	-20.7315	-1.29029	5.87508	0
0.0327	17.1247	-14.017	-1.29029	2.82207	0
0.0333	17.1247	-5.47694	-2.8164	1.29753	0
0.0340	17.1247	-1.20076	-1.59551	1.90617	0
0.0347	17.1247	1.85015	1.4562	1.90617	0
0.0353	17.1247	10.3903	4.20269	3.12737	0
0.0360	17.1247	17.1047	2.37187	4.34857	0
0.0367	17.1247	16.1858	-1.29029	4.34857	0
0.0373	17.1247	14.3601	-1.90073	4.34857	0
0.0380	17.1247	15.5854	-1.29029	4.34857	0
0.0387	17.1247	18.9426	-1.90073	3.12737	0
0.0393	17.1247	22.9002	-0.985062	2.21147	0
0.0400	17.1247	25.6571	-0.680361	0.381626	0
0.0407	17.1247	24.7381	-2.8164	-2.36608	0
0.0413	17.1247	19.2489	-1.59551	-2.97668	0
0.0420	17.1247	10.3903	1.4562	-1.14488	0
0.0427	17.1247	1.85015	0.540532	-1.45018	0
0.0433	17.1247	-3.03866	-1.29029	-3.28198	0
0.0440	17.1247	-5.47694	0.540532	-1.14488	0
0.0447	17.1247	-8.83417	2.06665	2.51677	0
0.0453	17.1247	-13.1103	1.15098	0.686926	0
0.0460	17.1247	-17.3743	1.4562	-2.36608	0
0.0467	17.1247	-21.9568	1.4562	-2.06078	0
0.0473	17.1247	-25.0077	-0.375138	-3.28198	0
0.0480	25.6677	-24.0887	-1.29029	-6.94363	0
0.0487	27.4974	-22.2631	-0.0699144	-5.41713	0
0.0493	23.8379	-21.0378	-1.29029	-1.45018	0
0.0500	20.1785	-15.8549	-4.342	-0.839576	0
0.0507	18.9544	-6.99627	-3.73207	-1.14488	0
0.0513	16.2098	-0.294064	-1.29029	-0.534276	0
0.0520	14.3801	3.6758	-1.90073	0.686926	0
0.0527	14.0708	7.33934	-3.12162	2.21147	0
0.0533	12.8532	11.0029	-1.59551	0.686926	0
0.0540	12.8532	14.3601	-1.29029	-2.36608	0
0.0547	12.5439	14.9728	-3.12162	-0.534276	0
0.0553	9.49652	16.1858	-2.8164	0.381626	0
0.0560	7.05474	20.7683	0.235309	-2.97668	0
0.0567	6.13988	24.1255	0.235309	-2.06078	0
0.0573	5.22502	21.3809	-1.90073	3.73797	0
0.0580	4.31016	20.4619	-2.8164	4.34857	0
0.0587	5.22502	22.2998	-1.90073	1.29753	0
0.0593	6.13988	18.9426	1.4562	1.60087	0
0.0600	4.91577	13.7475	3.28702	3.12737	0
0.0607	2.47399	14.3601	-0.680361	0.992226	0
0.0613	3.38885	12.5345	-2.8164	0.992226	0
0.0620	6.13988	4.28843	-0.375138	3.12737	0
0.0627	6.44269	1.23752	-2.51118	3.12737	0
0.0633	6.13988	5.20738	-4.03729	2.82207	0
0.0640	7.05474	5.5137	0.235309	1.60087	0
0.0647	6.13988	2.46279	-1.29029	-0.839576	0
0.0653	5.52783	-0.294064	-6.78378	0.0763251	0
0.0660	5.22502	-4.86431	-4.03729	4.95918	0
0.0667	4.31016	-8.52785	-1.29029	5.56978	0
0.0673	5.22502	-7.30259	-2.20595	2.82207	0
0.0680	5.22502	-4.25167	1.4562	3.43267	0
0.0687	2.78324	-2.11971	3.89747	4.34857	0
0.0693	1.25632	0.931202	-1.59551	1.29753	0
0.0700	1.25632	1.54384	-3.42685	-1.75548	0
0.0707	-0.270593	0.0122527	-0.0699144	-0.228975	0
0.0713	0.341463	1.54384	0.540532	3.73797	0
0.0720	2.17119	0.318569	-0.375138	4.04327	0
0.0727	2.17119	-7.6089	-2.51118	1.29753	0
0.0733	3.6981	-10.3535	-4.95244	-0.534276	0
0.0740	7.05474	-3.34498	-2.8164	-2.36608	0
0.0747	6.7455	-1.20076	0.540532	-5.11182	0
0.0753	4.31016	-7.6089	-0.680361	-6.02773	0
0.0760	4.31016	-10.0594	-2.20595	-5.72243	0
0.0767	6.13988	-5.47694	-2.20595	-5.11182	0
0.0773	10.7142	-1.20076	-1.90073	-3.28198	0
0.0780	15.2949	0.624886	-0.375138	-1.75548	0
0.0787	15.5977	0.624886	-0.985062	-0.839576	0
0.0793	16.2098	1.23752	-2.8164	-0.534276	0
0.0800	21.699	2.46279	-0.375138	-1.75548	0
0.0807	25.9769	0.624886	2.9818	-2.06078	0
0.0813	24.45	-6.08957	2.06665	1.29753	0
0.0820	20.1785	-9.4468	0.845755	4.04327	0
0.0827	18.3423	-8.52785	2.06665	4.65387	0
0.0833	19.2636	-11.2724	2.37187	4.95918	0
0.0840	17.1247	-15.5486	2.67657	3.73797	0
0.0847	12.5439	-13.1103	2.37187	1.29753	0
0.0853	13.768	-9.4468	0.540532	0.381626	0
0.0860	17.4275	-8.52785	-0.375138	0.381626	0
0.0867	16.2098	-6.39589	-0.0699144	-0.228975	0
0.0873	14.0708	-4.86431	-0.375138	-0.534276	0
0.0880	13.4652	-4.86431	-1.29029	0.381626	0
0.0887	12.8532	-2.11971	-2.51118	1.29753	0
0.0893	13.156	1.23752	-2.51118	3.43267	0
0.0900	15.2949	4.28843	-0.985062	4.04327	0
0.0907	15.5977	15.2791	0.235309	1.60087	0
0.0913	15.9006	29.6147	1.4562	-2.97668	0
0.0920	17.1247	32.6656	4.20269	-5.11182	0
0.0927	16.5126	29.0143	4.20269	-5.11182	0
0.0933	15.2949	31.1463	1.4562	-5.11182	0
0.0940	14.3801	35.1161	0.540532	-6.94363	0
0.0947	14.9857	32.6656	2.37187	-8.16483	0
0.0953	15.5977	25.9511	2.67657	-7.24893	0
0.0960	19.2636	18.33	2.37187	-5.11182	0
0.0967	19.2636	10.3903	1.4562	-1.45018	0
0.0973	19.2636	1.23752	-0.680361	0.381626	0
0.0980	19.2636	-5.78326	-0.680361	-0.534276	0
0.0987	19.2636	-10.3535	0.540532	0.381626	0
0.0993	19.2636	-16.4676	0.235309	3.73797	0
0.1000	19.2636	-24.395	-1.29029	4.34857	0
0.1007	19.2636	-28.6712	-0.985062	3.12737	0
0.1013	19.2636	-31.4158	2.37187	2.21147	0
0.1020	19.2636	-35.9983	3.28702	0.0763251	0
0.1027	19.2636	-38.7429	-0.0699144	-0.839576	0
0.1033	19.2636	-41.1812	-1.90073	0.0763251	0
0.1040	19.2636	-45.1511	2.67657	-2.36608	0
0.1047	19.2636	-41.4875	6.03351	-6.94363	0
0.1053	19.2636	-31.7221	2.06665	-8.16483	0
0.1060	19.2636	-23.7824	-2.20595	-6.94363	0
0.1067	19.2636	-18.2932	-1.29029	-4.19592	0
0.1073	19.2636	-17.6806	2.67657	-2.06078	0
0.1080	19.2636	-23.7824	3.28702	-3.58532	0
0.1087	19.2636	-26.8333	0.540532	-4.19592	0
0.1093	19.2636	-24.0887	-0.985062	-2.06078	0
0.1100	19.2636	-22.2631	-0.375138	-0.228975	0
0.1107	19.2636	-17.6806	-1.29029	-0.228975	0
0.1113	19.2636	-9.14049	-1.90073	-0.839576	0
0.1120	19.2636	-5.17062	0.540532	-2.36608	0
0.1127	19.2636	-3.94536	1.4562	-2.36608	0
0.1133	19.2636	0.318569	-0.985062	-1.14488	0
0.1140	19.2636	2.7691	-1.29029	-1.45018	0
0.1147	19.2636	2.7691	-0.375138	-1.14488	0
0.1153	19.2636	5.5137	-0.375138	0.381626	0
0.1160	19.2636	9.77762	1.76142	0.381626	0
0.1167	19.2636	12.5345	4.20269	0.0763251	0
0.1173	19.2636	9.77762	1.4562	2.21147	0
0.1180	19.2636	6.12633	-0.985062	3.43267	0
0.1187	19.2636	10.6966	0.235309	4.95918	0
0.1193	19.2636	18.9426	1.76142	6.78902	0
0.1200	29.3336	19.2489	2.67657	4.04327	0
0.1207	25.3649	18.9426	1.4562	0.381626	0
0.1213	22.6203	23.8192	-0.985062	2.21147	0
0.1220	18.0395	25.0444	-0.375138	4.65387	0
0.1227	13.4652	21.0746	1.76142	2.51677	0
0.1233	12.8532	18.0237	0.845755	1.60087	0
0.1240	11.3262	12.5345	-0.680361	4.95918	0
0.1247	7.6668	4.90106	-2.20595	5.87508	0
0.1253	9.18727	-1.81339	-4.03729	3.12737	0
0.1260	11.9383	-8.22154	-2.20595	3.12737	0
0.1267	11.3262	-12.4977	-0.375138	5.56978	0
0.1273	14.3801	-13.1103	-1.59551	6.18038	0
0.1280	18.6516	-13.7107	0.540532	6.78902	0
0.1287	16.2098	-11.5788	4.81313	7.39962	0
0.1293	13.768	-1.20076	2.06665	5.56978	0
0.1300	14.3801	11.0029	-2.20595	4.65387	0
0.1307	11.6291	20.7683	0.845755	5.26448	0
0.1313	10.1086	30.8399	4.20269	2.21147	0
0.1320	13.156	38.167	1.76142	-2.67138	0
0.1327	12.5439	39.3801	-0.375138	-4.19592	0
0.1333	9.79933	39.9927	-0.680361	-4.50122	0
0.1340	11.0234	39.3801	-1.29029	-5.11182	0
0.1347	12.8532	32.6656	-1.59551	-2.97668	0
0.1353	14.3801	22.2998	-0.375138	0.381626	0
0.1360	15.2949	12.8285	-1.29029	3.12737	0
0.1367	11.6291	3.06317	-3.12162	4.04327	0
0.1373	7.35755	-8.83417	-1.90073	1.29753	0
0.1380	7.05474	-21.6505	0.235309	-2.36608	0
0.1387	7.96961	-35.0794	-0.375138	-1.14488	0
0.1393	10.7142	-45.4574	-0.680361	1.60087	0
0.1400	14.9857	-52.1718	-0.0699144	0.686926	0
0.1407	17.7367	-55.2227	1.15098	-1.45018	0
0.1413	19.2636	-53.3848	2.37187	-0.534276	0
0.1420	18.9544	-46.3641	2.67657	0.381626	0
0.1427	16.2098	-37.2113	1.15098	-2.06078	0
0.1433	15.5977	-28.6712	0.235309	-6.02773	0
0.1440	17.7367	-21.0378	0.540532	-6.33303	0
0.1447	16.2098	-16.4676	-0.0699144	-2.97668	0
0.1453	11.3262	-14.3234	-0.985062	-2.36608	0
0.1460	8.58166	-6.08957	-1.29029	-6.02773	0
0.1467	9.49652	6.42039	-0.985062	-6.02773	0
0.1473	12.5439	11.6155	-0.680361	-0.839576	0
0.1480	14.0708	13.1349	-2.20595	0.686926	0
0.1487	12.8532	18.0237	-2.8164	-1.75548	0
0.1493	13.4652	20.7683	-1.29029	-0.839576	0
0.1500	15.2949	22.5939	-0.375138	2.51677	0
0.1507	17.1247	26.8701	-0.680361	3.43267	0
0.1513	17.7367	27.1764	1.15098	2.51677	0
0.1520	17.4275	24.4318	2.37187	2.21147	0
0.1527	18.3423	25.6571	-0.375138	3.12737	0
0.1533	20.7841	24.1255	-2.20595	4.95918	0
0.1540	21.699	17.7173	-0.375138	4.04327	0
0.1547	22.0082	16.1858	1.4562	0.381626	0
0.1553	20.7841	18.9426	2.37187	0.381626	0
0.1560	18.9544	17.411	0.540532	4.95918	0
0.1567	21.0934	14.0538	-3.73207	6.18038	0
0.1573	25.0621	11.6155	-4.64722	4.95918	0
0.1580	24.1408	8.25829	-2.20595	4.95918	0
0.1587	21.0934	5.5137	-2.20595	3.73797	0
0.1593	23.2259	2.46279	-3.12162	0.0763251	0
0.1600	24.45	-2.11971	-2.8164	-2.67138	0
0.1607	22.9231	-1.81339	-3.73207	-4.50122	0
0.1613	23.8379	3.06317	-3.42685	-6.33303	0
0.1620	26.2797	5.20738	-2.20595	-6.02773	0
0.1627	25.3649	6.12633	-4.03729	-4.19592	0
0.1633	23.5351	9.17724	-3.12162	-3.28198	0
0.1640	22.6203	9.77762	1.76142	-2.36608	0
0.1647	20.1785	8.25829	-0.985062	-1.75548	0
0.1653	18.3423	9.77762	-6.47856	-1.75548	0
0.1660	19.8693	9.77762	-3.12162	-0.228975	0
0.1667	20.4813	7.95198	0.540532	1.60087	0
0.1673	16.2098	8.56461	-1.59551	0.686926	0
0.1680	12.8532	8.25829	-0.375138	-0.534276	0
0.1687	13.4652	4.90106	0.540532	1.29753	0
0.1693	16.5126	3.36948	-4.03729	3.12737	0
0.1700	18.0395	4.28843	-4.95244	4.04327	0
0.1707	15.9006	5.20738	-2.20595	4.04327	0
0.1713	13.4652	3.36948	-1.29029	2.82207	0
0.1720	14.3801	-0.894444	0.540532	2.51677	0
0.1727	14.3801	-3.03866	0.540532	4.65387	0
0.1733	10.7142	-4.55799	-4.03729	3.12737	0
0.1740	7.05474	-5.78326	-4.95244	-0.228975	0
0.1747	4.31016	-3.94536	-1.29029	0.0763251	0
0.1753	0.644269	-2.11971	-0.375138	0.381626	0
0.1760	-1.79751	-4.55799	-0.0699144	-1.14488	0
0.1767	-1.18545	-5.78326	0.540532	-0.534276	0
0.1773	0.644269	-3.65129	-0.680361	0.0763251	0
0.1780	4.91577	-0.588128	0.540532	-2.06078	0
0.1787	9.49652	4.28843	4.20269	-2.06078	0
0.1793	10.4114	7.95198	3.89747	-3.28198	0
0.1800	11.3262	7.33934	2.37187	-5.11182	0
0.1807	15.2949	7.95198	1.4562	-0.534276	0
0.1813	19.2636	11.9218	-0.375138	2.51677	0
0.1820	22.311	12.2282	-2.8164	-1.75548	0
0.1827	25.9769	11.6155	-2.51118	-2.06078	0
0.1833	26.2797	16.4921	-1.29029	0.992226	0
0.1840	24.45	21.9935	-0.985062	-2.67138	0
0.1847	25.0621	23.8192	-2.20595	-4.80652	0
0.1853	26.2797	26.2575	-3.12162	-2.36608	0
0.1860	24.1408	27.1764	-0.985062	-2.67138	0
0.1867	19.8693	24.1255	-0.375138	-1.75548	0
0.1873	17.1247	21.6872	-3.42685	3.73797	0
0.1880	18.3423	22.2998	-4.03729	5.56978	0
0.1887	18.6516	20.1556	-1.29029	4.34857	0
0.1893	16.2098	12.8285	-1.29029	4.65387	0
0.1900	17.7367	5.20738	-2.20595	3.12737	0
0.1907	20.7841	0.0122527	-0.0699144	1.29753	0
0.1913	19.8693	-5.47694	3.28702	1.90617	0
0.1920	18.0395	-11.8851	2.37187	-0.534276	0
0.1927	17.7367	-15.5486	-0.375138	-5.11182	0
0.1933	15.2949	-15.8549	-1.29029	-4.50122	0
0.1940	14.6829	-16.1613	-2.51118	-2.06078	0
0.1947	16.2098	-17.9869	-3.12162	-1.45018	0
0.1953	15.9006	-21.3441	-0.375138	-0.839576	0
0.1960	14.3801	-24.0887	0.540532	-0.228975	0
0.1967	15.5977	-25.6203	-2.20595	-1.75548	0
0.1973	16.8219	-25.9266	-1.90073	-2.36608	0
0.1980	15.5977	-26.8333	0.540532	-0.228975	0
0.1987	13.4652	-27.7523	-2.51118	1.29753	0
0.1993	10.7142	-27.7523	-3.12162	2.21147	0
0.2000	7.96961	-25.6203	2.9818	3.12737	0
0.2007	7.6668	-21.3441	4.20269	0.0763251	0
0.2013	9.18727	-16.7739	1.4562	-4.50122	0
0.2020	10.1086	-14.017	1.4562	-6.63833	0
0.2027	9.79933	-13.1103	2.06665	-7.85953	0
0.2033	10.7142	-11.5788	2.9818	-7.85953	0
0.2040	12.5439	-9.75312	4.81313	-5.11182	0
0.2047	10.7142	-8.22154	2.67657	-5.11182	0
0.2053	7.05474	-4.86431	-0.375138	-6.33303	0
0.2060	7.05474	-1.81339	-0.375138	-1.75548	0
0.2067	8.88447	-3.34498	0.540532	1.90617	0
0.2073	9.18727	-5.78326	1.15098	0.381626	0
0.2080	8.88447	-2.11971	1.15098	2.82207	0
0.2087	7.96961	3.6758	-0.375138	6.78902	0
0.2093	6.44269	3.98212	-0.375138	3.12737	0
0.2100	4.91577	3.06317	1.15098	-1.45018	0
0.2107	5.83063	5.20738	-0.0699144	-1.75548	0
0.2113	7.96961	5.5137	0.540532	-1.45018	0
0.2120	7.35755	4.90106	2.37187	0.992226	0
0.2127	6.44269	7.64566	0.540532	3.12737	0
0.2133	7.96961	7.33934	-0.0699144	1.60087	0
0.2140	7.96961	4.90106	2.06665	-0.228975	0
0.2147	5.52783	7.95198	2.37187	-0.534276	0
0.2153	4.61297	10.0839	3.89747	-2.36608	0
0.2160	5.83063	5.5137	4.20269	-3.28198	0
0.2167	6.7455	0.624886	-0.375138	-3.28198	0
0.2173	9.79933	-0.894444	-2.51118	-6.63833	0
0.2180	13.4652	-1.50708	1.15098	-5.72243	0
0.2187	14.3801	-0.894444	1.4562	0.381626	0
0.2193	14.3801	1.23752	-0.985062	0.381626	0
0.2200	15.9006	3.6758	-0.680361	-1.45018	0
0.2207	18.9544	5.82001	0.845755	3.73797	0
0.2213	21.699	6.42039	2.37187	5.87508	0
0.2220	23.8379	5.20738	3.28702	2.51677	0
0.2227	27.1946	4.28843	0.845755	3.43267	0
0.2233	30.8605	3.6758	-1.29029	6.48372	0
0.2240	31.7753	0.624886	2.37187	3.12737	0
0.2247	31.7753	-3.03866	6.03351	0.0763251	0
0.2253	32.0781	-3.34498	3.28702	0.381626	0
0.2260	28.7215	-3.03866	-0.0699144	0.686926	0
0.2267	25.3649	-5.78326	2.67657	0.992226	0
0.2273	26.8918	-8.22154	6.03351	1.60087	0
0.2280	4.61297	-6.99627	4.50791	0.381626	0
0.2287	4.61297	-5.47694	2.9818	-0.534276	0
0.2293	4.61297	-5.78326	2.9818	0.0763251	0
0.2300	4.61297	-5.17062	0.845755	1.29753	0
0.2307	4.61297	-4.86431	-2.20595	3.12737	0
0.2313	4.61297	-7.91522	-1.29029	3.73797	0
0.2320	4.61297	-10.0594	0.540532	0.381626	0
0.2327	4.61297	-7.30259	0.540532	-3.28198	0
0.2333	4.61297	-2.73234	-0.680361	-3.89062	0
0.2340	4.61297	1.54384	-1.90073	-2.06078	0
0.2347	4.61297	4.90106	-1.29029	-0.228975	0
0.2353	4.61297	7.03303	-0.680361	-0.534276	0
0.2360	4.61297	13.1349	-0.985062	-1.14488	0
0.2367	4.61297	21.6872	0.540532	0.381626	0
0.2373	4.61297	25.9511	0.845755	2.21147	0
0.2380	4.61297	25.9511	-2.20595	4.65387	0
0.2387	4.61297	29.0143	-2.20595	7.70492	0
0.2393	4.61297	32.9719	0.845755	4.95918	0
0.2400	13.768	30.5336	1.4562	-1.45018	0
0.2407	11.9383	22.5939	-1.90073	-0.228975	0
0.2413	13.4652	12.5345	-3.42685	2.51677	0
0.2420	14.0708	1.85015	-2.51118	2.21147	0
0.2427	14.0708	-5.47694	-1.90073	4.04327	0
0.2433	15.2949	-9.14049	-3.42685	6.48372	0
0.2440	16.2098	-15.8549	-4.03729	4.65387	0
0.2447	15.5977	-25.0077	-1.29029	4.04327	0
0.2453	12.5439	-29.8842	-0.985062	5.26448	0
0.2460	10.7142	-33.2415	-3.42685	3.43267	0
0.2467	12.5439	-40.8749	-3.12162	2.21147	0
0.2473	13.4652	-45.1511	0.235309	1.29753	0
0.2480	9.79933	-43.0068	3.28702	-0.534276	0
0.2487	7.6668	-40.5686	4.81313	-0.534276	0
0.2493	6.13988	-39.9559	3.28702	0.381626	0
0.2500	4.91577	-35.9983	0.540532	-0.228975	0
0.2507	9.79933	-27.1396	-0.0699144	-0.534276	0
0.2513	15.9006	-15.5486	1.15098	-0.534276	0
0.2520	15.9006	-3.65129	1.15098	-1.14488	0
0.2527	15.9006	7.03303	-1.29029	-2.06078	0
0.2533	15.9006	18.6363	-4.03729	-2.36608	0
0.2540	15.9006	26.8701	-4.64722	-1.14488	0
0.2547	15.9006	28.708	-4.03729	-1.14488	0
0.2553	15.9006	31.7589	-2.8164	-2.67138	0
0.2560	15.9006	34.8098	-0.0699144	-2.67138	0
0.2567	15.9006	29.921	1.15098	-2.06078	0
0.2573	15.9006	24.1255	-1.59551	-3.28198	0
0.2580	15.9006	25.3508	-3.12162	-1.45018	0
0.2587	15.9006	24.7381	-0.375138	2.21147	0
0.2593	15.9006	19.8493	0.540532	0.686926	0
0.2600	15.9006	15.2791	0.235309	-3.28198	0
0.2607	15.9006	11.0029	1.4562	-1.45018	0
0.2613	15.9006	8.25829	-0.375138	3.12737	0
0.2620	15.9006	5.5137	-3.42685	2.82207	0
0.2627	15.9006	-2.42603	-0.0699144	0.992226	0
0.2633	15.9006	-9.75312	5.11836	1.60087	0
0.2640	13.768	-11.2724	2.9818	3.12737	0
0.2647	13.156	-12.1914	-0.375138	3.73797	0
0.2653	13.4652	-14.936	-0.0699144	3.43267	0
0.2660	11.0234	-18.5995	-0.375138	1.29753	0
0.2667	9.79933	-21.0378	-1.59551	-2.36608	0
0.2673	10.7142	-18.2932	-1.59551	-1.45018	0
0.2680	10.7142	-13.1103	-1.90073	0.686926	0
0.2687	10.4114	-12.804	-1.29029	-0.534276	0
0.2693	8.88447	-11.5788	-0.680361	-0.839576	0
0.2700	5.83063	-6.08957	-1.29029	1.29753	0
0.2707	4.91577	-2.11971	0.845755	0.686926	0
0.2713	7.05474	-1.20076	3.28702	0.0763251	0
0.2720	8.27241	-0.588128	-0.680361	1.90617	0
0.2727	8.88447	-0.294064	-3.73207	-0.534276	0
0.2733	8.58166	0.624886	-2.20595	-5.11182	0
0.2740	7.05474	4.90106	-1.29029	-3.58532	0
0.2747	7.05474	8.56461	0.845755	-2.36608	0
0.2753	9.79933	9.17724	5.11836	-6.63833	0
0.2760	15.9006	8.87093	2.37187	-8.46817	0
0.2767	15.9006	9.17724	-2.20595	-4.80652	0
0.2773	15.9006	7.03303	-0.680361	-3.28198	0
0.2780	15.9006	3.06317	-0.375138	-6.02773	0
0.2787	15.9006	3.06317	-2.51118	-5.72243	0
0.2793	15.9006	5.5137	-1.29029	-0.534276	0
0.2800	15.9006	5.20738	-0.985062	1.90617	0
0.2807	15.9006	4.90106	-3.12162	-0.839576	0
0.2813	15.9006	5.5137	-2.20595	-3.89062	0
0.2820	15.9006	2.15647	0.540532	-2.97668	0
0.2827	15.9006	-1.20076	1.15098	0.381626	0
0.2833	15.9006	2.46279	-0.0699144	1.90617	0
0.2840	15.9006	7.03303	-2.20595	0.686926	0
0.2847	15.9006	7.64566	-3.73207	-0.534276	0
0.2853	15.9006	9.17724	-2.20595	-0.839576	0
0.2860	15.9006	11.3092	-0.375138	-0.839576	0
0.2867	15.9006	11.9218	0.540532	0.686926	0
0.2873	15.9006	14.3601	2.06665	1.90617	0
0.2880	15.9006	15.8917	0.540532	0.381626	0
0.2887	15.9006	14.6664	-4.342	-0.534276	0
0.2893	15.9006	15.2791	-6.47856	1.90617	0
0.2900	15.9006	16.4921	-3.73207	1.90617	0
0.2907	15.9006	15.8917	-1.29029	0.0763251	0
0.2913	15.9006	15.2791	-1.59551	1.29753	0
0.2920	15.9006	14.9728	-1.29029	2.82207	0
0.2927	15.9006	11.3092	-0.375138	1.60087	0
0.2933	15.9006	6.72671	-1.59551	-0.839576	0
0.2940	15.9006	2.7691	-3.73207	-1.45018	0
0.2947	15.9006	-1.81339	-3.42685	0.686926	0
0.2953	15.9006	-7.6089	-0.985062	1.60087	0
0.2960	15.9006	-13.1103	-0.375138	-0.228975	0
0.2967	15.9006	-19.5185	-2.20595	0.992226	0
0.2973	15.9006	-26.8333	-2.20595	6.48372	0
0.2980	15.9006	-29.2839	-1.29029	8.31552	0
0.2987	15.9006	-22.5694	0.235309	4.95918	0
0.2993	15.9006	-14.6297	3.28702	1.29753	0
0.3000	15.9006	-13.1103	4.50791	-1.45018	0
0.3007	15.9006	-13.1103	1.4562	-3.28198	0
0.3013	15.9006	-8.83417	0.540532	-4.80652	0
0.3020	15.9006	-2.11971	0.845755	-3.89062	0
0.3027	15.9006	2.15647	-1.29029	-2.36608	0
0.3033	15.9006	3.36948	-1.29029	-3.28198	0
0.3040	15.9006	3.36948	0.845755	-4.19592	0
0.3047	15.9006	2.46279	-0.0699144	-1.45018	0
0.3053	15.9006	0.624886	0.540532	0.381626	0
0.3060	15.9006	-1.50708	2.9818	0.0763251	0
0.3067	15.9006	-4.55799	0.845755	0.686926	0
0.3073	15.9006	-8.83417	-0.985062	2.21147	0
0.3080	15.9006	-13.1103	3.28702	3.43267	0
0.3087	15.9006	-14.6297	6.03351	4.65387	0
0.3093	15.9006	-10.3535	2.37187	3.12737	0
0.3100	15.9006	-2.11971	-1.59551	0.686926	0
0.3107	15.9006	4.90106	-0.375138	-0.534276	0
0.3113	15.9006	10.6966	4.20269	-1.14488	0
0.3120	15.9006	17.1047	4.20269	0.381626	0
0.3127	15.9006	23.2065	-0.375138	3.12737	0
0.3133	15.9006	30.8399	-0.985062	2.21147	0
0.3140	15.9006	43.3499	0.540532	0.686926	0
0.3147	15.9006	52.1963	-0.375138	0.381626	0
0.3153	15.9006	52.1963	-0.0699144	0.0763251	0
0.3160	15.9006	46.4008	1.4562	1.29753	0
0.3167	15.9006	37.2481	1.4562	3.43267	0
0.3173	15.9006	25.9511	0.540532	1.29753	0
0.3180	15.9006	17.7173	-0.375138	-0.228975	0
0.3187	15.9006	11.3092	-1.29029	2.51677	0
0.3193	15.9006	3.06317	-0.0699144	3.12737	0
0.3200	15.9006	-4.86431	0.845755	1.29753	0
0.3207	15.9006	-13.4167	-0.680361	1.29753	0
0.3213	15.9006	-24.0887	-1.29029	2.51677	0
0.3220	15.9006	-32.3348	-0.375138	3.12737	0
0.3227	15.9006	-39.0492	0.845755	3.43267	0
0.3233	15.9006	-49.1209	2.67657	5.87508	0
0.3240	7.6668	-58.58	3.59224	6.78902	0
0.3247	4.61297	-62.8439	2.37187	1.60087	0
0.3253	4.31016	-64.0692	-0.375138	-3.58532	0
0.3260	3.08605	-58.8863	-0.0699144	-5.11182	0
0.3267	1.86838	-47.8957	1.76142	-6.33303	0
0.3273	4.31016	-37.824	1.4562	-6.94363	0
0.3280	6.7455	-26.8333	-0.680361	-6.02773	0
0.3287	6.7455	-15.8549	-1.29029	-6.94363	0
0.3293	7.05474	-9.75312	0.235309	-7.85953	0
0.3300	7.96961	-6.08957	0.845755	-4.80652	0
0.3307	8.27241	1.85015	0.540532	-2.36608	0
0.3313	8.88447	9.77762	-1.29029	-2.06078	0
0.3320	10.1086	13.4412	-0.680361	-1.75548	0
0.3327	9.79933	15.8917	2.06665	-1.75548	0
0.3333	8.88447	17.7173	2.37187	0.0763251	0
0.3340	9.49652	17.1047	-0.680361	3.12737	0
0.3347	9.79933	13.7475	-0.0699144	1.60087	0
0.3353	11.6291	10.6966	2.9818	-0.228975	0
0.3360	15.9006	10.3903	0.540532	2.51677	0
0.3367	15.9006	10.3903	-2.8164	3.12737	0
0.3373	15.9006	5.82001	-1.29029	0.992226	0
0.3380	15.9006	-2.11971	-0.375138	1.90617	0
0.3387	15.9006	-7.91522	-1.59551	2.21147	0
0.3393	15.9006	-12.804	-1.29029	-2.36608	0
0.3400	15.9006	-16.7739	-0.0699144	-3.89062	0
0.3407	15.9006	-15.8549	-0.680361	-0.534276	0
0.3413	15.9006	-10.3535	-1.90073	2.51677	0
0.3420	15.9006	-4.55799	-2.20595	4.04327	0
0.3427	15.9006	-3.03866	-1.29029	3.43267	0
0.3433	15.9006	-2.11971	0.540532	-0.534276	0
0.3440	15.9006	3.06317	2.37187	-3.58532	0
0.3447	15.9006	11.9218	3.89747	-4.19592	0
0.3453	15.9006	21.6872	3.28702	-4.19592	0
0.3460	15.9006	29.0143	-0.0699144	-3.58532	0
0.3467	15.9006	32.3715	-0.375138	-3.28198	0
0.3473	15.9006	31.1463	2.9818	-2.36608	0
0.3480	15.9006	24.7381	3.59224	-0.228975	0
0.3487	15.9006	17.411	1.15098	-0.534276	0
0.3493	15.9006	13.7475	0.845755	-1.14488	0
0.3500	15.9006	11.6155	0.540532	3.12737	0
0.3507	15.9006	7.64566	-0.985062	5.87508	0
0.3513	15.9006	5.5137	0.235309	3.12737	0
0.3520	15.9006	3.98212	1.4562	1.90617	0
0.3527	15.9006	1.23752	-0.375138	4.04327	0
0.3533	15.9006	1.23752	-1.59551	3.12737	0
0.3540	15.9006	1.85015	-1.90073	2.21147	0
0.3547	15.9006	-1.20076	-1.90073	4.65387	0
0.3553	15.9006	-2.11971	0.540532	4.65387	0
0.3560	15.9006	-0.294064	2.9818	2.21147	0
0.3567	15.9006	0.0122527	2.9818	1.90617	0
0.3573	15.9006	0.624886	2.9818	2.51677	0
0.3580	15.9006	2.46279	0.540532	1.60087	0
0.3587	15.9006	1.23752	-2.8164	2.21147	0
0.3593	15.9006	1.54384	0.540532	2.51677	0
0.3600	14.6829	4.59475	3.28702	0.381626	0
0.3607	14.3801	4.28843	-0.375138	-2.97668	0
0.3613	13.156	-0.294064	-0.985062	-3.28198	0
0.3620	13.4652	0.0122527	1.4562	-0.534276	0
0.3627	16.5126	5.82001	0.235309	1.29753	0
0.3633	18.3423	11.9218	-0.680361	1.29753	0
0.3640	18.0395	18.9426	1.15098	2.51677	0
0.3647	18.9544	25.6571	0.540532	3.43267	0
0.3653	19.2636	28.4017	0.845755	0.992226	0
0.3660	15.5977	26.5638	2.37187	-1.45018	0
0.3667	14.0708	23.5129	0.540532	1.60087	0
0.3673	15.9006	21.9935	-0.680361	4.65387	0
0.3680	15.2949	21.6872	2.06665	3.12737	0
0.3687	13.768	18.9426	2.67657	1.60087	0
0.3693	14.0708	11.6155	0.540532	3.73797	0
0.3700	13.768	3.36948	-0.0699144	5.87508	0
0.3707	13.156	-0.294064	0.845755	4.04327	0
0.3713	12.2411	-5.17062	2.06665	1.29753	0
0.3720	10.1086	-12.4977	1.4562	0.686926	0
0.3727	9.79933	-18.2932	0.540532	0.992226	0
0.3733	11.6291	-23.182	0.540532	2.21147	0
0.3740	11.9383	-29.5902	0.540532	4.65387	0
0.3747	10.7142	-34.7731	-0.985062	6.18038	0
0.3753	9.18727	-38.7429	-1.29029	4.95918	0
0.3760	8.27241	-40.2622	0.235309	2.21147	0
0.3767	6.7455	-36.5987	-0.375138	0.381626	0
0.3773	1.86838	-30.1906	-1.90073	-1.75548	0
0.3780	-3.93004	-25.9266	-2.20595	-5.72243	0
0.3787	-5.45696	-23.182	-3.12162	-9.07877	0
0.3793	-1.79751	-18.9059	-3.12162	-9.07877	0
0.3800	2.47399	-12.1914	-0.985062	-7.85953	0
0.3807	5.83063	-3.94536	0.845755	-7.85953	0
0.3813	9.49652	2.15647	-0.680361	-6.94363	0
0.3820	12.5439	3.36948	-2.20595	-5.72243	0
0.3827	14.3801	4.59475	-0.375138	-4.50122	0
0.3833	15.2949	5.82001	1.4562	-1.75548	0
0.3840	16.2098	1.54384	-0.985062	-0.534276	0
0.3847	16.8219	-3.03866	-3.12162	-3.28198	0
0.3853	16.2098	-3.94536	-2.51118	-3.89062	0
0.3860	16.2098	-6.70221	-2.51118	-2.36608	0
0.3867	16.2098	-10.3535	-3.12162	-3.58532	0
0.3873	16.5126	-8.52785	-1.29029	-6.02773	0
0.3880	17.4275	-3.65129	-0.375138	-4.80652	0
0.3887	16.8219	3.36948	-2.8164	-2.67138	0
0.3893	15.2949	11.9218	-3.12162	-2.97668	0
0.3900	16.2098	17.1047	-1.90073	-3.28198	0
0.3907	16.8219	18.9426	-4.03729	-2.36608	0
0.3913	14.6829	22.5939	-4.64722	-0.228975	0
0.3920	13.4652	25.3508	0.845755	2.82207	0
0.3927	14.6829	22.9002	2.67657	3.43267	0
0.3933	15.9006	19.2489	-2.20595	1.29753	0
0.3940	17.1247	17.1047	-2.8164	1.90617	0
0.3947	16.8219	15.5854	1.4562	4.95918	0
0.3953	15.2949	16.1858	1.76142	4.04327	0
0.3960	15.2949	14.3601	0.845755	2.21147	0
0.3967	15.2949	9.77762	0.540532	2.21147	0
0.3973	15.2949	7.33934	-1.29029	0.0763251	0
0.3980	15.2949	4.28843	-2.51118	-2.67138	0
0.3987	15.2949	-0.588128	-1.90073	-1.45018	0
0.3993	15.2949	-2.42603	-1.90073	0.381626	0
0.4000	15.2949	-5.78326	-2.20595	0.686926	0
0.4007	15.2949	-14.017	-0.375138	3.12737	0
0.4013	15.2949	-22.2631	0.235309	3.12737	0
0.4020	15.2949	-28.3649	-1.29029	0.686926	0
0.4027	15.2949	-27.7523	-1.29029	-0.534276	0
0.4033	15.2949	-14.936	0.540532	-1.45018	0
0.4040	15.2949	-2.42603	1.15098	-2.06078	0
0.4047	15.2949	0.624886	0.540532	0.686926	0
0.4053	15.2949	3.36948	-0.375138	0.992226	0
0.4060	15.2949	7.03303	-1.90073	-2.36608	0
0.4067	15.2949	8.25829	-0.985062	-2.06078	0
0.4073	15.2949	10.0839	2.06665	0.381626	0
0.4080	15.2949	9.17724	1.76142	0.686926	0
0.4087	15.2949	5.5137	-1.29029	0.992226	0
0.4093	15.2949	7.95198	-2.20595	0.992226	0
0.4100	15.2949	11.6155	-2.20595	0.686926	0
0.4107	15.2949	9.47131	-4.03729	1.60087	0
0.4113	15.2949	7.95198	-3.12162	-0.534276	0
0.4120	15.2949	7.64566	-1.29029	-5.72243	0
0.4127	15.2949	3.6758	-2.8164	-3.28198	0
0.4133	15.2949	0.318569	-3.12162	3.43267	0
0.4140	15.2949	-2.11971	-0.680361	3.12737	0
0.4147	15.2949	-5.17062	-0.985062	-0.228975	0
0.4153	15.2949	-6.99627	-3.12162	0.686926	0
0.4160	15.2949	-7.30259	-1.59551	3.12737	0
0.4167	15.2949	-8.22154	1.4562	4.34857	0
0.4173	15.2949	-10.3535	0.235309	4.04327	0
0.4180	15.2949	-12.1914	-2.8164	3.12737	0
0.4187	15.2949	-9.4468	-0.375138	3.73797	0
0.4193	15.2949	-9.14049	4.50791	4.04327	0
0.4200	15.2949	-15.8549	5.7288	1.60087	0
0.4207	15.2949	-19.8248	2.37187	-0.228975	0
0.4213	15.2949	-13.7107	0.540532	-0.534276	0
0.4220	15.2949	-4.55799	1.4562	-2.67138	0
0.4227	15.2949	-0.294064	1.4562	-4.80652	0
0.4233	15.2949	-2.73234	-1.29029	-4.80652	0
0.4240	15.2949	-6.70221	-1.90073	-5.41713	0
0.4247	15.2949	-3.03866	0.845755	-5.11182	0
0.4253	15.2949	2.46279	2.37187	-2.36608	0
0.4260	15.2949	2.15647	2.06665	-0.839576	0
0.4267	15.2949	0.624886	2.67657	0.0763251	0
0.4273	15.2949	2.46279	1.76142	1.29753	0
0.4280	15.2949	4.28843	0.540532	0.686926	0
0.4287	15.2949	7.03303	1.4562	-0.534276	0
0.4293	15.2949	11.0029	2.37187	0.0763251	0
0.4300	15.2949	12.8285	2.9818	0.0763251	0
0.4307	15.2949	12.8285	5.42358	-1.45018	0
0.4313	15.2949	13.4412	5.42358	-1.14488	0
0.4320	15.2949	13.4412	3.28702	-0.534276	0
0.4327	15.2949	12.8285	2.37187	-2.06078	0
0.4333	15.2949	11.6155	0.845755	-2.36608	0
0.4340	15.2949	9.77762	-0.680361	0.381626	0
0.4347	15.2949	10.6966	1.4562	3.12737	0
0.4353	15.2949	11.6155	3.89747	2.21147	0
0.4360	15.2949	7.95198	2.9818	-0.534276	0
0.4367	15.2949	3.06317	1.15098	0.381626	0
0.4373	15.2949	0.624886	0.540532	2.82207	0
0.4380	15.2949	-4.25167	1.76142	3.12737	0
0.4387	15.2949	-9.4468	3.28702	2.82207	0
0.4393	15.2949	-8.83417	3.89747	2.51677	0
0.4400	15.2949	-5.17062	5.11836	1.60087	0
0.4407	15.2949	-3.94536	6.03351	-0.534276	0
0.4413	15.2949	-5.17062	3.28702	-1.14488	0
0.4420	15.2949	-6.99627	1.15098	0.992226	0
0.4427	15.2949	-6.70221	2.67657	1.90617	0
0.4433	15.2949	-5.78326	4.20269	1.29753	0
0.4440	19.5664	-6.70221	2.9818	1.29753	0
0.4447	18.0395	-5.78326	1.15098	1.29753	0
0.4453	16.2098	0.0122527	0.540532	0.381626	0
0.4460	14.6829	6.12633	1.15098	1.29753	0
0.4467	14.0708	7.64566	0.845755	1.90617	0
0.4473	14.6829	7.33934	-0.0699144	0.0763251	0
0.4480	14.9857	11.6155	-0.0699144	1.29753	0
0.4487	15.9006	19.8493	1.15098	4.65387	0
0.4493	18.0395	23.5129	1.76142	5.56978	0
0.4500	18.0395	20.4619	1.15098	5.26448	0
0.4507	17.1247	16.1858	-1.59551	6.78902	0
0.4513	19.2636	10.6966	-2.20595	6.78902	0
0.4520	19.5664	3.36948	2.9818	4.65387	0
0.4527	15.2949	-0.894444	6.94918	1.60087	0
0.4533	14.3801	-6.70221	3.28702	-2.06078	0
0.4540	15.5977	-15.5486	-1.29029	-2.67138	0
0.4547	13.4652	-19.5185	-0.680361	0.381626	0
0.4553	11.3262	-20.7315	0.845755	1.29753	0
0.4560	10.7142	-25.0077	1.15098	-0.534276	0
0.4567	9.18727	-26.8333	1.15098	-1.45018	0
0.4573	7.6668	-25.9266	-0.680361	-2.97668	0
0.4580	6.13988	-29.2839	-2.20595	-6.94363	0
0.4587	6.44269	-31.4158	-0.985062	-8.77347	0
0.4593	9.79933	-28.0586	0.845755	-7.85953	0
0.4600	13.768	-25.0077	0.540532	-6.94363	0
0.4607	16.2098	-23.7824	-0.0699144	-6.02773	0
0.4613	17.1247	-20.1189	-0.985062	-5.11182	0
0.4620	16.8219	-14.3234	-2.51118	-5.41713	0
0.4627	15.5977	-10.3535	-4.342	-4.19592	0
0.4633	15.2949	-7.6089	-3.42685	-1.45018	0
0.4640	16.2098	0.318569	1.4562	-1.45018	0
0.4647	17.1247	14.0538	3.89747	-2.36608	0
0.4653	18.0395	23.5129	0.540532	-2.67138	0
0.4660	21.699	24.7381	-2.20595	-3.28198	0
0.4667	25.9769	22.5939	1.76142	-2.36608	0
0.4673	24.7528	20.4619	4.50791	-0.228975	0
0.4680	11.3262	18.9426	0.235309	0.381626	0
0.4687	11.3262	18.9426	-3.73207	-0.534276	0
0.4693	11.3262	17.7173	-0.985062	-0.228975	0
0.4700	11.3262	15.2791	1.15098	1.29753	0
0.4707	11.3262	15.2791	-0.680361	3.12737	0
0.4713	11.3262	18.0237	-0.375138	4.04327	0
0.4720	11.3262	21.6872	1.4562	2.21147	0
0.4727	11.3262	26.2575	-1.29029	0.0763251	0
0.4733	11.3262	29.921	-2.51118	-0.228975	0
0.4740	11.3262	31.7589	1.4562	0.686926	0
0.4747	11.3262	30.2273	3.28702	1.90617	0
0.4753	11.3262	26.5638	1.4562	1.90617	0
0.4760	11.3262	23.5129	2.37187	1.29753	0
0.4767	11.3262	19.2489	2.9818	2.82207	0
0.4773	11.3262	9.47131	0.235309	3.12737	0
0.4780	11.3262	-3.94536	-2.20595	-0.534276	0
0.4787	11.3262	-12.1914	-0.680361	-3.89062	0
0.4793	11.3262	-14.6297	2.9818	-4.19592	0
0.4800	13.4652	-19.5185	3.89747	-2.97668	0
0.4807	13.156	-24.7014	0.845755	-0.839576	0
0.4813	10.7142	-25.0077	-2.20595	1.90617	0
0.4820	7.96961	-24.395	-2.20595	4.04327	0
0.4827	7.35755	-25.314	-2.20595	4.95918	0
0.4833	7.96961	-23.4761	-1.90073	3.43267	0
0.4840	8.58166	-21.3441	0.540532	1.90617	0
0.4847	8.27241	-21.9568	1.15098	1.29753	0
0.4853	7.05474	-17.3743	-0.680361	1.29753	0
0.4860	6.13988	-9.14049	-1.29029	1.60087	0
0.4867	4.00091	-5.78326	-0.375138	2.51677	0
0.4873	0.644269	-2.11971	-0.680361	1.29753	0
0.4880	0.0322134	9.47131	-0.680361	-1.75548	0
0.4887	0.0322134	17.7173	-0.0699144	-1.45018	0
0.4893	-2.10032	16.1858	-1.29029	0.686926	0
0.4900	-0.573399	13.1349	-3.12162	0.381626	0
0.4907	3.38885	13.1349	-0.680361	-0.839576	0
0.4913	2.17119	11.6155	1.4562	-1.45018	0
0.4920	2.17119	6.42039	-1.29029	-0.534276	0
0.4927	2.17119	-0.894444	-4.03729	0.686926	0
0.4933	2.17119	-4.86431	-2.8164	1.29753	0
0.4940	2.17119	-3.94536	-3.12162	2.51677	0
0.4947	2.17119	-1.20076	-4.03729	4.95918	0
0.4953	2.17119	-0.588128	-2.20595	5.26448	0
0.4960	2.17119	-0.294064	-2.20595	3.73797	0
0.4967	2.17119	0.624886	-3.73207	1.29753	0
0.4973	2.17119	3.06317	-1.90073	-1.75548	0
0.4980	2.17119	7.64566	-0.375138	-2.97668	0
0.4987	2.17119	10.0839	-4.03729	-2.36608	0
0.4993	2.17119	10.3903	-4.03729	-0.839576	0
0.5000	2.17119	9.77762	1.4562	2.21147	0
0.5007	2.17119	8.56461	2.9818	4.95918	0
0.5013	2.17119	8.56461	-0.375138	3.43267	0
0.5020	2.17119	10.0839	-0.985062	1.90617	0
0.5027	2.17119	8.87093	2.67657	2.82207	0
0.5033	2.17119	4.90106	4.20269	0.0763251	0
0.5040	16.2098	1.85015	1.15098	-1.45018	0
0.5047	12.2411	-0.294064	-2.20595	1.29753	0
0.5053	10.7142	-2.73234	-1.29029	-0.839576	0
0.5060	14.6829	-3.03866	-0.375138	-2.97668	0
0.5067	18.9544	-4.86431	-1.29029	-1.45018	0
0.5073	21.0934	-11.2724	-1.29029	-1.14488	0
0.5080	18.9544	-17.3743	0.235309	-2.67138	0
0.5087	13.4652	-19.8248	0.845755	-2.36608	0
0.5093	12.2411	-22.2631	0.845755	-2.36608	0
0.5100	13.4652	-25.0077	-0.375138	-2.67138	0
0.5107	12.5439	-23.182	-3.12162	-1.45018	0
0.5113	15.5977	-22.2631	-3.12162	-0.228975	0
0.5120	20.1785	-26.2329	0.540532	-1.14488	0
0.5127	17.1247	-26.5393	1.4562	-2.97668	0
0.5133	14.6829	-21.9568	-2.20595	-3.28198	0
0.5140	19.5664	-19.5185	-3.42685	-3.58532	0
0.5147	20.7841	-21.0378	-0.680361	-3.58532	0
0.5153	16.5126	-19.5185	-0.0699144	-4.19592	0
0.5160	15.2949	-12.4977	-1.29029	-6.02773	0
0.5167	17.4275	-8.22154	-0.680361	-7.24893	0
0.5173	18.6516	-10.9661	-1.29029	-5.11182	0
0.5180	19.8693	-9.4468	-2.8164	-2.67138	0
0.5187	23.2259	0.931202	-2.51118	-3.28198	0
0.5193	26.2797	9.47131	-1.29029	-2.97668	0
0.5200	25.6677	14.3601	0.235309	-1.45018	0
0.5207	22.6203	20.4619	1.15098	-1.14488	0
0.5213	21.699	19.8493	0.540532	-1.45018	0
0.5220	22.311	13.1349	-0.680361	-2.36608	0
0.5227	21.699	11.9218	0.540532	-3.58532	0
0.5233	20.4813	17.411	1.4562	-4.19592	0
0.5240	19.2636	19.8493	0.540532	-3.28198	0
0.5247	19.8693	16.4921	1.4562	-2.67138	0
0.5253	19.5664	11.3092	1.15098	-2.97668	0
0.5260	16.8219	10.0839	-0.985062	-3.28198	0
0.5267	12.8532	10.6966	1.4562	-1.45018	0
0.5273	7.05474	8.25829	6.64395	-0.839576	0
0.5280	2.17119	7.33934	4.20269	-2.97668	0
0.5287	2.17119	8.87093	-0.985062	-2.97668	0
0.5293	2.17119	6.42039	-0.375138	-0.534276	0
0.5300	2.17119	1.23752	2.37187	1.60087	0
0.5307	2.17119	0.624886	-0.680361	4.04327	0
0.5313	2.17119	1.23752	-2.51118	6.78902	0
0.5320	2.17119	-0.894444	-1.29029	5.87508	0
0.5327	2.17119	-0.294064	-1.29029	3.43267	0
0.5333	2.17119	5.20738	-0.375138	4.04327	0
0.5340	2.17119	7.95198	2.9818	6.18038	0
0.5347	2.17119	6.12633	0.845755	7.70492	0
0.5353	2.17119	4.59475	-2.8164	6.78902	0
0.5360	2.17119	4.90106	1.15098	4.95918	0
0.5367	2.17119	5.20738	5.11836	1.90617	0
0.5373	2.17119	6.12633	2.37187	-1.45018	0
0.5380	2.17119	3.36948	-0.375138	-2.97668	0
0.5387	2.17119	0.624886	1.4562	-1.75548	0
0.5393	2.17119	5.82001	4.20269	-0.534276	0
0.5400	2.17119	11.6155	3.89747	-0.534276	0
0.5407	2.17119	8.56461	-0.375138	0.381626	0
0.5413	2.17119	2.46279	-3.42685	2.21147	0
0.5420	2.17119	-3.03866	-2.20595	3.73797	0
0.5427	2.17119	-7.30259	-1.90073	4.65387	0
0.5433	2.17119	-7.6089	-3.42685	5.56978	0
0.5440	2.17119	-6.70221	-2.51118	4.95918	0
0.5447	2.17119	-7.91522	-2.20595	3.12737	0
0.5453	2.17119	-6.70221	-3.12162	-0.228975	0
0.5460	2.17119	-4.86431	-1.59551	-3.28198	0
0.5467	2.17119	-8.83417	-1.59551	-3.89062	0
0.5473	2.17119	-11.2724	-4.03729	-3.28198	0
0.5480	2.17119	-6.99627	-3.42685	-3.89062	0
0.5487	2.17119	-3.34498	-1.59551	-4.19592	0
0.5493	2.17119	-4.25167	-1.29029	-1.45018	0
0.5500	2.17119	-5.78326	-0.680361	0.992226	0
0.5507	2.17119	-3.65129	0.845755	-0.534276	0
0.5513	2.17119	-0.294064	2.37187	-1.45018	0
0.5520	8.88447	-1.50708	3.28702	-0.228975	0
0.5527	11.6291	-2.73234	0.540532	-0.839576	0
0.5533	14.3801	2.46279	-3.12162	-3.28198	0
0.5540	10.4114	9.47131	-2.20595	-3.28198	0
0.5547	5.83063	12.5345	1.4562	-1.45018	0
0.5553	7.35755	16.1858	1.76142	-0.839576	0
0.5560	9.79933	19.2489	-1.29029	0.381626	0
0.5567	8.27241	18.6363	-2.8164	0.686926	0
0.5573	7.35755	16.7984	-1.90073	0.0763251	0
0.5580	7.05474	14.0538	-1.29029	0.992226	0
0.5587	4.31016	11.9218	-1.59551	2.82207	0
0.5593	3.6981	11.6155	-0.0699144	3.12737	0
0.5600	6.13988	9.17724	3.28702	3.12737	0
0.5607	4.31016	6.12633	4.50791	4.04327	0
0.5613	-0.882648	5.20738	2.37187	2.82207	0
0.5620	-0.270593	0.318569	0.540532	0.992226	0
0.5627	3.6981	-7.6089	0.540532	1.29753	0
0.5633	2.47399	-9.75312	0.540532	1.29753	0
0.5640	2.17119	-15.8549	0.235309	-0.534276	0
0.5647	2.17119	-21.9568	0.235309	0.381626	0
0.5653	2.17119	-19.5185	-1.90073	-0.534276	0
0.5660	2.17119	-16.7739	-3.73207	-1.45018	0
0.5667	2.17119	-18.5995	-1.29029	0.992226	0
0.5673	2.17119	-18.9059	0.845755	0.686926	0
0.5680	2.17119	-13.4167	-0.0699144	-3.28198	0
0.5687	2.17119	-5.78326	-0.375138	-3.58532	0
0.5693	2.17119	2.46279	0.235309	-1.45018	0
0.5700	2.17119	10.6966	-0.680361	-3.89062	0
0.5707	2.17119	18.0237	-1.90073	-5.72243	0
0.5713	2.17119	21.6872	-2.20595	-2.36608	0
0.5720	2.17119	18.0237	-0.375138	1.29753	0
0.5727	2.17119	11.3092	3.59224	0.686926	0
0.5733	2.17119	8.25829	4.20269	0.381626	0
0.5740	2.17119	9.47131	1.4562	2.82207	0
0.5747	2.17119	12.5345	0.235309	4.65387	0
0.5753	2.17119	14.3601	1.15098	3.12737	0
0.5760	2.17119	13.7475	2.06665	0.992226	0
0.5767	2.17119	13.7475	1.4562	3.43267	0
0.5773	2.17119	13.4412	-0.985062	8.01022	0
0.5780	2.17119	9.77762	-2.20595	6.78902	0
0.5787	2.17119	6.72671	-2.20595	2.21147	0
0.5793	2.17119	5.20738	-2.20595	2.21147	0
0.5800	2.17119	-3.03866	-2.20595	5.56978	0
0.5807	2.17119	-14.936	-1.29029	5.87508	0
0.5813	2.17119	-20.1189	-0.985062	2.21147	0
0.5820	2.17119	-22.8757	-1.59551	-2.67138	0
0.5827	2.17119	-27.7523	-1.90073	-3.28198	0
0.5833	2.17119	-26.5393	-0.680361	0.0763251	0
0.5840	2.17119	-20.4252	2.06665	0.686926	0
0.5847	2.17119	-17.6806	3.28702	-1.45018	0
0.5853	2.17119	-14.936	0.540532	-2.36608	0
0.5860	2.17119	-11.2724	-2.20595	-2.97668	0
0.5867	2.17119	-9.4468	-0.375138	-3.28198	0
0.5873	2.17119	-5.17062	1.4562	-1.75548	0
0.5880	2.17119	-0.294064	-0.680361	-0.534276	0
0.5887	2.17119	0.0122527	-1.90073	-0.534276	0
0.5893	2.17119	-1.50708	-0.375138	2.21147	0
0.5900	2.17119	-2.42603	-0.985062	3.43267	0
0.5907	2.17119	-4.25167	-4.03729	1.29753	0
0.5913	2.17119	-2.73234	-4.342	0.686926	0
0.5920	2.17119	2.46279	-1.29029	0.381626	0
0.5927	2.17119	4.28843	-0.375138	-2.97668	0
0.5933	2.17119	5.20738	-1.29029	-4.19592	0
0.5940	2.17119	9.77762	-1.29029	-1.75548	0
0.5947	2.17119	10.3903	-2.20595	-0.534276	0
0.5953	2.17119	3.6758	-3.73207	-0.534276	0
0.5960	2.17119	-1.20076	-2.20595	-0.228975	0
0.5967	2.17119	0.931202	-1.29029	0.381626	0
0.5973	2.17119	3.36948	-3.73207	-0.534276	0
0.5980	2.17119	1.54384	-2.8164	-5.11182	0
0.5987	2.17119	0.931202	3.89747	-7.85953	0
0.5993	2.17119	4.28843	5.11836	-6.02773	0
0.6000	8.58166	6.42039	-0.0699144	-5.72243	0
0.6007	7.05474	6.12633	-1.29029	-8.77347	0
0.6013	7.35755	4.90106	0.540532	-6.33303	0
0.6020	11.9383	4.59475	-1.59551	-0.228975	0
0.6027	15.5977	6.42039	-0.680361	-0.839576	0
0.6033	16.5126	8.56461	4.20269	-4.50122	0
0.6040	16.8219	6.12633	3.28702	-3.28198	0
0.6047	16.5126	0.624886	-0.985062	-1.45018	0
0.6053	16.5126	-2.11971	-1.29029	-3.28198	0
0.6060	16.8219	-2.11971	0.540532	-3.28198	0
0.6067	16.2098	-2.42603	1.4562	-1.45018	0
0.6073	16.2098	-1.81339	1.76142	-0.839576	0
0.6080	16.5126	1.54384	0.845755	1.90617	0
0.6087	16.8219	4.28843	0.235309	4.65387	0
0.6093	17.4275	5.20738	0.540532	1.90617	0
0.6100	18.6516	5.82001	1.4562	-0.839576	0
0.6107	20.4813	4.90106	2.9818	1.29753	0
0.6113	23.5351	-0.294064	5.11836	2.51677	0
0.6120	25.0621	-2.11971	4.20269	0.381626	0
0.6127	23.5351	4.28843	1.15098	-0.534276	0
0.6133	22.0082	8.25829	-0.0699144	0.686926	0
0.6140	22.6203	5.20738	1.15098	1.60087	0
0.6147	22.6203	2.46279	1.4562	1.60087	0
0.6153	22.0082	2.46279	0.845755	1.60087	0
0.6160	20.7841	2.46279	0.845755	4.04327	0
0.6167	20.7841	1.54384	-1.29029	7.70492	0
0.6173	21.699	1.54384	-2.8164	8.62082	0
0.6180	20.4813	2.7691	-0.375138	7.09432	0
0.6187	18.9544	7.33934	1.4562	4.95918	0
0.6193	20.7841	13.4412	0.235309	3.12737	0
0.6200	23.5351	15.8917	0.845755	3.73797	0
0.6207	22.6203	14.0538	1.76142	3.43267	0
0.6213	21.699	11.6155	-0.375138	0.0763251	0
0.6220	22.6203	11.3092	-1.59551	-2.06078	0
0.6227	22.6203	8.56461	1.15098	2.51677	0
0.6233	23.5351	0.624886	2.67657	7.70492	0
0.6240	26.2797	-4.86431	0.235309	7.09432	0
0.6247	26.2797	-6.39589	-2.20595	2.51677	0
0.6253	21.699	-10.0594	-1.29029	-0.228975	0
0.6260	18.3423	-16.7739	0.540532	0.992226	0
0.6267	18.0395	-15.8549	-0.0699144	2.21147	0
0.6273	14.9857	-3.34498	-0.375138	3.12737	0
0.6280	10.7142	9.77762	0.540532	5.26448	0
0.6287	12.2411	12.5345	-1.29029	6.78902	0
0.6293	16.8219	5.20738	-2.51118	4.95918	0
0.6300	18.0395	-3.03866	-1.29029	2.82207	0
0.6307	17.1247	-9.4468	-1.59551	2.82207	0
0.6313	14.0708	-14.3234	-2.20595	2.21147	0
0.6320	9.79933	-16.7739	2.9818	0.381626	0
0.6327	9.79933	-18.5995	6.94918	-2.36608	0
0.6333	11.0234	-18.5995	2.9818	-4.19592	0
0.6340	7.96961	-12.804	-0.680361	-3.89062	0
0.6347	7.35755	-7.30259	3.28702	-3.28198	0
0.6353	8.88447	-7.6089	6.94918	-3.89062	0
0.6360	8.88447	-7.6089	2.9818	-3.28198	0
0.6367	8.88447	-4.25167	1.4562	-3.28198	0
0.6373	8.88447	-3.94536	4.50791	-2.97668	0
0.6380	8.88447	-8.52785	2.67657	-2.36608	0
0.6387	8.88447	-10.3535	-1.29029	-3.89062	0
0.6393	8.88447	-6.08957	-0.0699144	-3.58532	0
0.6400	8.88447	-2.11971	0.540532	1.29753	0
0.6407	8.88447	-3.03866	-1.90073	4.04327	0
0.6413	8.88447	-3.03866	-1.59551	3.12737	0
0.6420	8.88447	1.23752	-1.29029	3.12737	0
0.6427	8.88447	2.15647	-1.59551	1.29753	0
0.6433	8.88447	-5.78326	-0.375138	-3.28198	0
0.6440	8.88447	-13.4167	-0.680361	-3.89062	0
0.6447	8.88447	-11.8851	-1.29029	-3.28198	0
0.6453	8.88447	-4.55799	-0.0699144	-4.80652	0
0.6460	8.88447	1.23752	1.4562	-2.97668	0
0.6467	8.88447	5.20738	4.20269	-0.534276	0
0.6473	8.88447	10.6966	8.17007	-0.839576	0
0.6480	8.88447	18.9426	5.11836	-0.228975	0
0.6487	8.88447	29.0143	-0.375138	0.686926	0
0.6493	8.88447	33.5845	1.15098	0.992226	0
0.6500	8.88447	29.3084	3.89747	3.12737	0
0.6507	8.88447	23.2065	2.37187	4.95918	0
0.6513	8.88447	17.1047	2.06665	4.95918	0
0.6520	8.88447	11.0029	2.37187	6.48372	0
0.6527	8.88447	7.33934	0.235309	7.39962	0
0.6533	8.88447	4.59475	-1.29029	3.12737	0
0.6540	8.88447	-2.11971	-0.0699144	-0.534276	0
0.6547	8.88447	-8.83417	1.4562	1.60087	0
0.6553	8.88447	-9.75312	1.4562	3.12737	0
0.6560	8.88447	-9.4468	-0.375138	0.381626	0
0.6567	8.88447	-13.4167	-0.680361	-2.36608	0
0.6573	8.88447	-18.5995	0.235309	-3.28198	0
0.6580	8.88447	-24.0887	-0.985062	-1.45018	0
0.6587	8.88447	-32.3348	-0.985062	1.29753	0
0.6593	8.88447	-39.0492	2.67657	1.29753	0
0.6600	9.79933	-39.6619	2.9818	-2.67138	0
0.6607	8.58166	-40.2622	-1.59551	-4.19592	0
0.6613	10.7142	-41.1812	-2.8164	-3.28198	0
0.6620	12.5439	-34.1604	-0.680361	-6.02773	0
0.6627	11.3262	-20.7315	-2.20595	-9.07877	0
0.6633	10.1086	-11.2724	-4.342	-6.94363	0
0.6640	9.18727	-4.86431	-2.51118	-3.89062	0
0.6647	9.79933	2.7691	-1.29029	-3.89062	0
0.6653	13.768	8.87093	-1.59551	-3.28198	0
0.6660	13.4652	8.87093	-1.29029	-1.75548	0
0.6667	9.79933	5.82001	-1.59551	-0.534276	0
0.6673	11.0234	9.77762	-1.59551	-0.534276	0
0.6680	12.2411	19.8493	2.67657	-2.36608	0
0.6687	10.1086	24.4318	4.20269	-1.75548	0
0.6693	13.4652	24.4318	0.540532	1.90617	0
0.6700	17.4275	26.8701	-0.680361	3.12737	0
0.6707	14.0708	29.0143	1.15098	2.21147	0
0.6713	11.9383	26.2575	2.37187	2.82207	0
0.6720	15.2949	24.4318	3.59224	0.992226	0
0.6727	16.8219	26.2575	1.4562	-2.67138	0
0.6733	18.3423	24.1255	-3.12162	-2.67138	0
0.6740	22.6203	18.33	-2.51118	-0.534276	0
0.6747	21.699	16.1858	-2.20595	0.381626	0
0.6753	18.0395	13.1349	-5.86811	1.90617	0
0.6760	16.5126	6.12633	-3.73207	2.51677	0
0.6767	14.6829	3.36948	-0.0699144	2.82207	0
0.6773	14.0708	2.46279	-2.51118	4.04327	0
0.6780	16.2098	-4.55799	-3.73207	3.73797	0
0.6787	14.3801	-10.6598	-2.51118	1.90617	0
0.6793	11.6291	-13.4167	-3.42685	2.21147	0
0.6800	14.3801	-19.5185	-1.29029	3.12737	0
0.6807	16.5126	-24.0887	1.4562	1.29753	0
0.6813	14.0708	-22.2631	-1.29029	-1.45018	0
0.6820	13.4652	-23.4761	-1.29029	-2.36608	0
0.6827	14.6829	-26.2329	2.67657	-3.89062	0
0.6833	14.9857	-19.8248	2.67657	-7.55423	0
0.6840	11.9383	-9.75312	1.4562	-7.24893	0
0.6847	11.9383	-5.78326	2.37187	-4.50122	0
0.6853	11.9383	-1.20076	1.15098	-6.63833	0
0.6860	11.9383	6.42039	-0.375138	-9.07877	0
0.6867	11.9383	10.3903	-0.375138	-6.02773	0
0.6873	11.9383	8.25829	-1.90073	-3.28198	0
0.6880	11.9383	5.5137	-3.12162	-4.50122	0
0.6887	11.9383	6.42039	-4.03729	-1.14488	0
0.6893	11.9383	8.87093	-4.342	3.73797	0
0.6900	11.9383	7.95198	-2.20595	1.90617	0
0.6907	11.9383	5.5137	-1.90073	-1.45018	0
0.6913	11.9383	6.12633	-4.64722	0.381626	0
0.6920	11.9383	6.12633	-2.8164	2.21147	0
0.6927	11.9383	4.28843	1.4562	-0.228975	0
0.6933	11.9383	5.5137	-0.985062	-1.45018	0
0.6940	11.9383	7.64566	-4.64722	0.381626	0
0.6947	11.9383	5.82001	-3.12162	0.992226	0
0.6953	11.9383	4.59475	-0.985062	-0.228975	0
0.6960	11.9383	5.82001	-0.375138	0.686926	0
0.6967	11.9383	5.20738	-0.0699144	4.04327	0
0.6973	11.9383	1.54384	-1.29029	5.56978	0
0.6980	11.9383	0.0122527	-1.90073	3.12737	0
0.6987	11.9383	0.0122527	-1.29029	-0.228975	0
0.6993	11.9383	0.318569	-2.8164	0.381626	0
0.7000	11.9383	1.54384	-3.42685	3.12737	0
0.7007	11.9383	0.931202	-1.29029	2.21147	0
0.7013	11.9383	-1.20076	-0.375138	1.29753	0
0.7020	11.9383	1.54384	0.235309	4.65387	0
0.7027	11.9383	5.5137	-0.680361	4.95918	0
0.7033	11.9383	4.28843	-1.90073	0.381626	0
0.7040	11.9383	2.7691	1.4562	-0.839576	0
0.7047	11.9383	7.03303	4.50791	2.51677	0
0.7053	11.9383	10.6966	0.540532	4.34857	0
0.7060	11.9383	11.9218	-2.20595	4.04327	0
0.7067	11.9383	14.3601	0.540532	4.34857	0
0.7073	11.9383	14.6664	0.235309	4.34857	0
0.7080	11.9383	12.2282	-0.985062	1.90617	0
0.7087	11.9383	11.9218	1.4562	0.0763251	0
0.7093	11.9383	10.6966	0.540532	3.43267	0
0.7100	11.9383	5.82001	-2.8164	6.78902	0
0.7107	11.9383	1.54384	-1.29029	4.04327	0
0.7113	11.9383	-1.50708	-0.680361	0.992226	0
0.7120	11.9383	-7.6089	-1.29029	1.29753	0
0.7127	11.9383	-13.1103	1.4562	1.29753	0
0.7133	11.9383	-15.2423	1.4562	1.29753	0
0.7140	11.9383	-15.5486	-1.59551	2.82207	0
0.7147	11.9383	-14.936	-0.375138	3.12737	0
0.7153	11.9383	-14.6297	1.76142	1.90617	0
0.7160	11.9383	-14.3234	2.06665	0.686926	0
0.7167	11.9383	-14.936	2.9818	0.0763251	0
0.7173	11.9383	-16.7739	1.4562	0.686926	0
0.7180	11.9383	-14.936	-2.20595	2.21147	0
0.7187	11.9383	-6.39589	0.845755	2.21147	0
0.7193	11.9383	1.23752	5.42358	-0.534276	0
0.7200	-2.10032	4.28843	3.59224	-2.97668	0
0.7207	0.947075	5.82001	0.540532	-3.89062	0
0.7213	2.47399	7.33934	0.540532	-3.58532	0
0.7220	3.38885	12.2282	0.845755	-2.97668	0
0.7227	5.52783	23.5129	1.15098	-2.06078	0
0.7233	5.83063	34.8098	1.15098	-0.534276	0
0.7240	7.05474	38.4734	-1.29029	1.29753	0
0.7247	11.6291	35.4224	-1.59551	1.60087	0
0.7253	12.5439	30.2273	0.540532	-1.14488	0
0.7260	11.3262	25.3508	0.845755	-3.58532	0
0.7267	11.9383	18.0237	-0.680361	-2.36608	0
0.7273	13.156	8.87093	1.15098	-1.75548	0
0.7280	14.3801	2.46279	4.20269	-3.28198	0
0.7287	16.5126	-4.55799	2.67657	-3.58532	0
0.7293	15.2949	-14.017	-1.29029	-1.45018	0
0.7300	13.156	-20.1189	-2.51118	0.381626	0
0.7307	13.4652	-23.7824	-0.0699144	2.51677	0
0.7313	13.4652	-30.1906	2.37187	3.12737	0
0.7320	13.4652	-35.692	1.4562	2.21147	0
0.7327	13.4652	-36.3046	-2.8164	3.12737	0
0.7333	13.4652	-35.692	-4.03729	3.73797	0
0.7340	13.4652	-31.4158	-0.985062	1.90617	0
0.7347	13.4652	-21.9568	1.15098	0.0763251	0
0.7353	13.4652	-14.017	-1.29029	-1.45018	0
0.7360	13.4652	-9.75312	-1.90073	-5.11182	0
0.7367	13.4652	-3.03866	-0.375138	-7.85953	0
0.7373	13.4652	5.20738	-0.985062	-7.55423	0
0.7380	13.4652	9.77762	-1.29029	-6.33303	0
0.7387	13.4652	10.6966	-0.0699144	-4.19592	0
0.7393	13.4652	7.95198	-0.0699144	-1.14488	0
0.7400	13.4652	1.54384	-1.29029	0.0763251	0
0.7407	13.4652	-6.70221	-1.59551	-1.45018	0
0.7413	13.4652	-14.017	-1.59551	-3.28198	0
0.7420	13.4652	-17.068	-1.59551	-5.72243	0
0.7427	13.4652	-14.3234	0.845755	-8.16483	0
0.7433	13.4652	-11.8851	3.59224	-8.46817	0
0.7440	13.4652	-14.936	5.11836	-6.02773	0
0.7447	13.4652	-17.6806	3.28702	-3.58532	0
0.7453	13.4652	-16.4676	-0.375138	-2.06078	0
0.7460	13.4652	-15.2423	-1.59551	0.381626	0
0.7467	13.4652	-14.017	0.540532	2.21147	0
0.7473	13.4652	-9.14049	0.540532	1.90617	0
0.7480	13.4652	-6.39589	-1.29029	-0.534276	0
0.7487	13.4652	-6.39589	-0.985062	-1.14488	0
0.7493	13.4652	-0.294064	0.235309	0.381626	0
0.7500	13.4652	10.6966	-0.375138	1.60087	0
0.7507	13.4652	17.1047	-0.985062	1.29753	0
0.7513	13.4652	19.2489	-1.59551	0.0763251	0
0.7520	13.4652	23.5129	-1.29029	0.686926	0
0.7527	13.4652	26.5638	0.845755	2.21147	0
0.7533	13.4652	27.1764	1.15098	2.21147	0
0.7540	13.4652	28.708	-2.51118	2.21147	0
0.7547	13.4652	30.8399	-3.12162	3.73797	0
0.7553	13.4652	31.7589	1.4562	3.73797	0
0.7560	16.2098	32.6656	2.67657	2.82207	0
0.7567	17.4275	32.6656	0.845755	4.65387	0
0.7573	13.4652	28.708	1.15098	6.48372	0
0.7580	13.768	25.6571	0.845755	4.04327	0
0.7587	20.7841	26.2575	-0.375138	1.29753	0
0.7593	22.0082	22.2998	-1.29029	2.21147	0
0.7600	17.1247	11.6155	-2.51118	1.60087	0
0.7607	16.5126	4.59475	-3.12162	-0.228975	0
0.7613	19.2636	0.624886	-1.29029	0.0763251	0
0.7620	19.5664	-5.78326	0.540532	2.21147	0
0.7627	18.9544	-10.3535	0.540532	3.12737	0
0.7633	16.2098	-11.8851	1.15098	2.51677	0
0.7640	12.5439	-13.1103	-0.0699144	0.992226	0
0.7647	10.7142	-16.7739	-0.985062	0.992226	0
0.7653	7.6668	-24.7014	-0.375138	3.43267	0
0.7660	2.17119	-32.9474	-1.29029	4.95918	0
0.7667	-2.10032	-33.2415	-2.20595	3.73797	0
0.7673	-2.10032	-28.0586	1.4562	1.29753	0
0.7680	0.644269	-26.2329	4.20269	-0.839576	0
0.7687	5.22502	-25.0077	1.15098	-2.06078	0
0.7693	11.0234	-21.3441	-0.985062	-0.839576	0
0.7700	17.7367	-16.7739	-0.0699144	1.60087	0
0.7707	21.699	-13.4167	-0.375138	1.29753	0
0.7713	22.6203	-14.936	-1.29029	-1.45018	0
0.7720	23.8379	-18.2932	-0.375138	-1.75548	0
0.7727	23.8379	-14.936	0.540532	-0.534276	0
0.7733	20.7841	-2.42603	0.540532	-3.58532	0
0.7740	18.3423	9.77762	-0.375138	-5.41713	0
0.7747	18.6516	13.4412	-0.680361	-1.45018	0
0.7753	18.9544	13.4412	-0.375138	0.381626	0
0.7760	17.1247	18.0237	0.540532	-3.58532	0
0.7767	15.9006	23.2065	0.540532	-3.58532	0
0.7773	17.1247	22.2998	-0.680361	0.381626	0
0.7780	18.3423	19.543	0.540532	0.686926	0
0.7787	14.3801	18.9426	3.89747	-2.06078	0
0.7793	11.3262	17.1047	4.81313	-3.89062	0
0.7800	-2.10032	14.9728	2.06665	-2.36608	0
0.7807	-2.10032	13.1349	-0.375138	0.381626	0
0.7813	-2.10032	8.25829	-0.375138	-0.534276	0
0.7820	-2.10032	4.28843	-0.375138	-2.36608	0
0.7827	-2.10032	2.7691	-0.375138	-1.45018	0
0.7833	-2.10032	-1.81339	0.845755	0.381626	0
0.7840	-2.10032	-6.99627	1.4562	2.51677	0
0.7847	-2.10032	-7.6089	0.235309	1.90617	0
0.7853	-2.10032	-5.78326	-0.985062	-2.36608	0
0.7860	-2.10032	-3.94536	1.4562	-2.97668	0
0.7867	-2.10032	-3.03866	3.59224	-0.534276	0
0.7873	-2.10032	-3.03866	1.4562	-1.45018	0
0.7880	-2.10032	-2.11971	-0.985062	-2.36608	0
0.7887	-2.10032	0.624886	-0.375138	0.0763251	0
0.7893	-2.10032	2.15647	-0.680361	-0.228975	0
0.7900	-2.10032	0.624886	-1.29029	-0.839576	0
0.7907	-2.10032	-0.588128	0.540532	1.60087	0
0.7913	-2.10032	0.318569	2.37187	3.43267	0
0.7920	17.1247	2.15647	1.4562	2.51677	0
0.7927	18.0395	0.931202	-0.375138	1.90617	0
0.7933	15.9006	-0.294064	-0.985062	2.82207	0
0.7940	16.2098	3.36948	1.15098	4.65387	0
0.7947	17.1247	6.12633	3.59224	3.43267	0
0.7953	17.1247	2.46279	2.9818	0.0763251	0
0.7960	17.7367	0.318569	1.4562	-0.839576	0
0.7967	19.5664	2.46279	0.540532	-0.839576	0
0.7973	20.4813	4.28843	1.4562	-1.45018	0
0.7980	17.4275	8.25829	2.37187	-0.228975	0
0.7987	15.5977	16.1858	2.37187	0.381626	0
0.7993	19.5664	19.543	1.15098	-0.534276	0
0.8000	21.3962	16.1858	3.28702	0.381626	0
0.8007	18.6516	15.2791	5.7288	1.29753	0
0.8013	19.2636	17.7173	2.06665	-0.228975	0
0.8020	22.6203	17.1047	-1.59551	0.0763251	0
0.8027	24.45	14.3601	2.37187	1.29753	0
0.8033	25.6677	11.0029	7.2544	0.0763251	0
0.8040	25.3649	4.28843	5.7288	-2.36608	0
0.8047	24.1408	-3.03866	2.06665	-3.89062	0
0.8053	23.8379	-4.86431	1.15098	-1.45018	0
0.8060	22.6203	-4.55799	0.235309	2.82207	0
0.8067	20.4813	-5.78326	-1.90073	1.29753	0
0.8073	19.2636	-8.83417	-2.51118	-2.36608	0
0.8080	17.7367	-13.1103	-0.680361	-0.839576	0
0.8087	16.2098	-18.5995	1.15098	1.60087	0
0.8093	16.8219	-21.3441	0.540532	-1.75548	0
0.8100	15.5977	-19.5185	0.540532	-4.19592	0
0.8107	11.6291	-18.5995	2.06665	-0.228975	0
0.8113	11.0234	-17.068	2.37187	4.04327	0
0.8120	12.2411	-12.804	1.4562	4.04327	0
0.8127	11.0234	-11.2724	1.4562	3.12737	0
0.8133	9.49652	-14.936	-0.0699144	2.21147	0
0.8140	8.88447	-13.1103	-2.20595	0.381626	0
0.8147	8.27241	-4.55799	-0.375138	-2.06078	0
0.8153	8.58166	3.06317	2.67657	-3.28198	0
0.8160	25.6677	7.95198	1.76142	-2.67138	0
0.8167	25.6677	11.0029	0.540532	-1.45018	0
0.8173	25.6677	10.6966	-0.375138	0.381626	0
0.8180	25.6677	9.77762	-1.29029	2.21147	0
0.8187	25.6677	10.3903	0.235309	2.51677	0
0.8193	25.6677	7.95198	-0.0699144	2.51677	0
0.8200	25.6677	4.59475	-2.8164	4.04327	0
0.8207	25.6677	4.28843	-0.985062	4.04327	0
0.8213	25.6677	3.36948	0.845755	2.21147	0
0.8220	25.6677	0.0122527	-3.12162	4.95918	0
0.8227	25.6677	-1.81339	-2.20595	9.53672	0
0.8233	25.6677	-3.94536	2.9818	6.78902	0
0.8240	25.6677	-9.14049	0.540532	1.29753	0
0.8247	25.6677	-11.5788	-1.29029	1.90617	0
0.8253	25.6677	-10.3535	2.37187	1.29753	0
0.8260	25.6677	-12.804	1.4562	-1.14488	0
0.8267	25.6677	-17.6806	-0.375138	0.686926	0
0.8273	25.6677	-17.3743	3.28702	1.60087	0
0.8280	25.6677	-16.7739	3.28702	-1.45018	0
0.8287	25.6677	-18.5995	-0.985062	-0.839576	0
0.8293	25.6677	-17.3743	-0.375138	-0.534276	0
0.8300	25.6677	-11.8851	1.4562	-6.02773	0
0.8307	25.6677	-5.17062	-0.375138	-9.07877	0
0.8313	25.6677	1.54384	-0.680361	-6.63833	0
0.8320	25.6677	6.12633	-0.0699144	-4.50122	0
0.8327	25.6677	9.47131	0.540532	-3.28198	0
0.8333	25.6677	12.8285	1.4562	-1.75548	0
0.8340	25.6677	8.87093	-0.0699144	-2.36608	0
0.8347	25.6677	1.54384	-2.51118	-1.14488	0
0.8353	25.6677	5.5137	-2.20595	0.992226	0
0.8360	25.6677	16.7984	0.235309	-1.45018	0
0.8367	25.6677	18.33	0.540532	-3.28198	0
0.8373	25.6677	15.2791	-0.680361	-1.45018	0
0.8380	25.6677	15.2791	-1.59551	-1.75548	0
0.8387	25.6677	12.2282	-0.375138	-3.28198	0
0.8393	25.6677	6.42039	-0.0699144	-2.06078	0
0.8400	15.2949	4.28843	-2.20595	-0.534276	0
0.8407	12.2411	0.0122527	-2.20595	0.686926	0
0.8413	12.5439	-7.6089	-1.29029	2.21147	0
0.8420	13.4652	-13.1103	-3.12162	1.29753	0
0.8427	11.6291	-16.4676	-3.42685	0.381626	0
0.8433	13.4652	-21.6505	-2.51118	0.381626	0
0.8440	14.3801	-25.6203	-5.56289	0.381626	0
0.8447	9.79933	-26.5393	-6.78378	-0.228975	0
0.8453	6.7455	-26.8333	-2.51118	-1.14488	0
0.8460	8.88447	-26.5393	-1.59551	-4.50122	0
0.8467	12.5439	-25.6203	-4.03729	-6.33303	0
0.8473	14.9857	-19.5185	-1.59551	-2.67138	0
0.8480	14.3801	-6.99627	2.37187	-0.534276	0
0.8487	14.0708	1.23752	1.76142	-3.58532	0
0.8493	16.8219	2.46279	-0.0699144	-4.50122	0
0.8500	17.1247	7.33934	-0.680361	-1.14488	0
0.8507	12.8532	13.7475	0.845755	1.29753	0
0.8513	11.0234	14.3601	5.11836	2.21147	0
0.8520	11.0234	15.8917	6.33873	2.82207	0
0.8527	11.0234	21.6872	1.76142	1.90617	0
0.8533	11.0234	25.3508	-0.985062	-0.228975	0
0.8540	11.0234	25.3508	-1.59551	0.686926	0
0.8547	11.0234	25.3508	-3.42685	4.04327	0
0.8553	11.0234	29.921	-3.12162	4.34857	0
0.8560	11.0234	39.9927	-0.0699144	2.82207	0
0.8567	11.0234	45.1878	-0.0699144	2.82207	0
0.8573	11.0234	39.9927	-0.680361	2.51677	0
0.8580	11.0234	32.6656	-0.680361	1.29753	0
0.8587	11.0234	27.4827	-2.8164	0.381626	0
0.8593	11.0234	22.5939	-4.03729	0.0763251	0
0.8600	11.0234	20.4619	0.540532	0.992226	0
0.8607	11.0234	19.2489	3.89747	1.90617	0
0.8613	11.0234	12.2282	1.4562	0.686926	0
0.8620	11.0234	2.7691	-1.59551	0.992226	0
0.8627	11.0234	-3.34498	-0.985062	2.21147	0
0.8633	11.0234	-8.22154	0.845755	1.29753	0
0.8640	11.0234	-12.4977	0.845755	1.60087	0
0.8647	11.0234	-14.6297	-0.680361	4.34857	0
0.8653	11.0234	-16.7739	-1.29029	2.51677	0
0.8660	11.0234	-19.2122	-1.90073	-1.14488	0
0.8667	11.0234	-19.2122	-2.51118	0.381626	0
0.8673	11.0234	-17.6806	-1.59551	1.29753	0
0.8680	11.0234	-18.2932	-1.29029	-1.45018	0
0.8687	11.0234	-19.5185	-2.20595	0.381626	0
0.8693	11.0234	-15.8549	-1.90073	5.87508	0
0.8700	11.0234	-9.75312	-1.29029	4.65387	0
0.8707	11.0234	-8.83417	-0.985062	0.381626	0
0.8713	11.0234	-12.804	-0.680361	-0.534276	0
0.8720	11.0234	-11.8851	-0.0699144	-0.534276	0
0.8727	11.0234	-7.6089	0.540532	-3.28198	0
0.8733	11.0234	-6.39589	-0.0699144	-3.28198	0
0.8740	11.0234	-4.55799	-2.8164	-0.534276	0
0.8747	11.0234	-0.294064	-2.20595	-0.228975	0
0.8753	11.0234	1.23752	2.37187	-3.58532	0
0.8760	11.0234	1.54384	1.4562	-4.19592	0
0.8767	11.0234	4.28843	-4.03729	-2.36608	0
0.8773	11.0234	3.06317	-4.03729	-2.06078	0
0.8780	11.0234	-0.294064	-1.59551	-2.36608	0
0.8787	11.0234	0.0122527	-2.20595	-2.97668	0
0.8793	11.0234	1.54384	-0.985062	-3.28198	0
0.8800	11.0234	0.624886	-0.680361	-0.228975	0
0.8807	11.0234	0.624886	-4.342	1.29753	0
0.8813	11.0234	3.6758	-4.95244	-2.06078	0
0.8820	11.0234	4.59475	-3.73207	-2.36608	0
0.8827	11.0234	1.54384	-4.95244	-0.839576	0
0.8833	11.0234	0.624886	-1.59551	-2.06078	0
0.8840	11.0234	3.98212	3.28702	-1.45018	0
0.8847	11.0234	7.03303	1.15098	1.60087	0
0.8853	11.0234	9.17724	-2.20595	2.21147	0
0.8860	11.0234	12.8285	-1.59551	0.992226	0
0.8867	11.0234	14.6664	-0.680361	0.381626	0
0.8873	11.0234	15.2791	1.4562	0.381626	0
0.8880	10.1086	21.6872	2.9818	2.82207	0
0.8887	9.79933	28.0954	-0.680361	4.95918	0
0.8893	8.58166	29.0143	-1.90073	3.43267	0
0.8900	5.22502	29.3084	-0.680361	3.12737	0
0.8907	5.22502	28.0954	-2.20595	4.95918	0
0.8913	8.27241	18.33	-1.59551	3.73797	0
0.8920	9.49652	9.77762	0.235309	3.43267	0
0.8927	10.1086	8.87093	-0.985062	4.95918	0
0.8933	11.3262	5.82001	1.15098	3.12737	0
0.8940	12.5439	-3.03866	3.89747	2.21147	0
0.8947	15.2949	-9.4468	1.4562	4.95918	0
0.8953	17.4275	-14.017	1.15098	4.34857	0
0.8960	17.1247	-21.0378	4.50791	0.992226	0
0.8967	15.2949	-24.7014	3.59224	-1.45018	0
0.8973	12.8532	-22.2631	1.4562	-2.36608	0
0.8980	11.0234	-19.8248	2.06665	-2.97668	0
0.8987	12.5439	-20.4252	2.37187	-5.11182	0
0.8993	13.4652	-20.4252	3.89747	-8.16483	0
0.9000	12.8532	-17.6806	3.28702	-9.68937	0
0.9007	18.9544	-15.8549	-0.985062	-8.77347	0
0.9013	26.8918	-16.4676	-0.985062	-8.77347	0
0.9020	28.7215	-17.3743	3.28702	-7.55423	0
0.9027	28.1095	-18.5995	2.37187	-3.28198	0
0.9033	27.1946	-21.0378	0.235309	1.29753	0
0.9040	25.0621	-23.182	-0.680361	0.992226	0
0.9047	24.45	-25.9266	-2.8164	-1.75548	0
0.9053	23.2259	-28.6712	-2.51118	0.0763251	0
0.9060	17.1247	-29.8842	0.235309	3.12737	0
0.9067	14.0708	-30.4969	-0.985062	0.381626	0
0.9073	17.4275	-25.6203	-1.90073	-2.36608	0
0.9080	19.8693	-16.4676	2.06665	-1.14488	0
0.9087	19.8693	-14.6297	3.59224	-1.45018	0
0.9093	21.699	-20.4252	0.845755	-1.45018	0
0.9100	21.3962	-21.3441	1.15098	1.29753	0
0.9107	18.9544	-19.2122	4.20269	0.381626	0
0.9113	19.2636	-20.4252	3.89747	-2.97668	0
0.9120	18.9544	-20.1189	1.76142	-2.06078	0
0.9127	16.8219	-14.3234	0.845755	-1.45018	0
0.9133	14.6829	-4.25167	0.540532	-2.36608	0
0.9140	14.3801	7.64566	-0.680361	1.29753	0
0.9147	17.7367	14.3601	-2.51118	5.87508	0
0.9153	22.311	14.3601	-2.51118	6.78902	0
0.9160	21.0934	15.2791	-0.375138	7.09432	0
0.9167	17.4275	15.8917	0.540532	6.78902	0
0.9173	19.5664	12.2282	-1.29029	3.12737	0
0.9180	23.5351	8.56461	-2.20595	-0.534276	0
0.9187	25.0621	8.87093	-0.680361	-0.534276	0
0.9193	25.9769	10.6966	-0.0699144	2.21147	0
0.9200	26.8918	7.95198	-0.375138	4.65387	0
0.9207	25.3649	3.36948	0.235309	3.12737	0
0.9213	22.311	6.12633	-0.375138	1.29753	0
0.9220	19.8693	13.4412	-2.51118	3.12737	0
0.9227	21.699	14.3601	-0.985062	4.04327	0
0.9233	25.0621	12.2282	4.20269	2.51677	0
0.9240	21.699	9.47131	4.50791	1.29753	0
0.9247	17.1247	3.06317	-1.29029	0.381626	0
0.9253	18.6516	-2.42603	-2.20595	-1.14488	0
0.9260	18.6516	-3.34498	1.4562	-1.45018	0
0.9267	12.8532	-4.86431	1.4562	-0.534276	0
0.9273	9.79933	-7.91522	1.15098	0.0763251	0
0.9280	8.88447	-4.86431	2.9818	0.381626	0
0.9287	6.44269	7.33934	0.845755	-1.45018	0
0.9293	7.05474	19.8493	-1.29029	-4.19592	0
0.9300	11.0234	24.4318	0.845755	-4.80652	0
0.9307	13.156	24.4318	0.845755	-3.58532	0
0.9313	15.9006	26.2575	-0.985062	-3.89062	0
0.9320	17.7367	28.0954	0.540532	-3.28198	0
0.9327	16.2098	30.8399	1.15098	-1.45018	0
0.9333	16.5126	39.0737	-0.985062	-0.228975	0
0.9340	19.5664	40.6053	-0.680361	0.992226	0
0.9347	18.9544	30.8399	0.540532	2.21147	0
0.9353	18.9544	21.9935	0.845755	0.381626	0
0.9360	19.8693	14.6664	1.15098	-1.14488	0
0.9367	15.2949	4.28843	-0.375138	1.60087	0
0.9373	11.0234	-3.03866	-1.29029	3.73797	0
0.9380	11.3262	-6.08957	-0.375138	1.90617	0
0.9387	9.79933	-12.804	0.540532	0.381626	0
0.9393	7.05474	-20.7315	-0.375138	1.60087	0
0.9400	6.44269	-24.7014	-0.680361	4.34857	0
0.9407	7.6668	-27.446	-2.8164	7.39962	0
0.9413	8.58166	-28.6712	-3.12162	6.18038	0
0.9420	6.13988	-25.0077	-1.29029	0.0763251	0
0.9427	1.55913	-18.5995	-2.51118	-3.28198	0
0.9433	1.86838	-14.936	-3.73207	-1.45018	0
0.9440	5.22502	-13.7107	-0.0699144	-0.228975	0
0.9447	3.6981	-10.9661	1.76142	-0.839576	0
0.9453	3.38885	-1.20076	-0.985062	-2.06078	0
0.9460	6.13988	15.8917	-1.59551	-2.97668	0
0.9467	5.22502	31.1463	-0.680361	-2.06078	0
0.9473	3.08605	39.0737	-0.375138	-0.839576	0
0.9480	3.08605	48.2387	-1.29029	-2.36608	0
0.9487	3.08605	64.4122	-4.03729	-3.28198	0
0.9493	3.08605	70.8204	-5.86811	-0.534276	0
0.9500	3.08605	61.3613	-5.86811	0.381626	0
0.9507	3.08605	49.1454	-4.95244	0.381626	0
0.9513	3.08605	36.9418	-2.20595	2.21147	0
0.9520	3.08605	17.1047	-0.680361	1.29753	0
0.9527	3.08605	-3.03866	-3.42685	-0.534276	0
0.9533	3.08605	-16.4676	-3.12162	0.381626	0
0.9540	3.08605	-27.1396	0.540532	1.29753	0
0.9547	3.08605	-34.1604	-0.680361	1.29753	0
0.9553	3.08605	-34.7731	-1.59551	1.29753	0
0.9560	3.08605	-36.905	2.37187	0.381626	0
0.9567	3.08605	-39.0492	2.9818	-3.28198	0
0.9573	3.08605	-37.2113	1.4562	-5.72243	0
0.9580	3.08605	-37.824	1.15098	-6.02773	0
0.9587	3.08605	-38.7429	0.235309	-4.80652	0
0.9593	3.08605	-32.0285	-0.0699144	-3.28198	0
0.9600	13.4652	-21.3441	2.37187	-3.28198	0
0.9607	15.2949	-13.4167	2.06665	-4.50122	0
0.9613	15.9006	-7.30259	0.540532	-4.19592	0
0.9620	15.5977	-2.11971	0.540532	-1.14488	0
0.9627	19.2636	2.46279	-0.0699144	1.60087	0
0.9633	23.5351	6.12633	-0.375138	0.381626	0
0.9640	22.0082	5.20738	0.540532	-4.19592	0
0.9647	21.0934	0.318569	-1.29029	-4.19592	0
0.9653	23.2259	-1.50708	-1.59551	-0.839576	0
0.9660	21.3962	-1.50708	1.4562	-0.534276	0
0.9667	19.2636	-4.86431	1.4562	-2.36608	0
0.9673	21.699	-11.2724	-1.90073	-1.75548	0
0.9680	21.699	-14.936	-0.375138	-0.534276	0
0.9687	18.3423	-14.017	3.59224	-0.534276	0
0.9693	19.8693	-13.1103	2.67657	-2.06078	0
0.9700	21.699	-13.1103	-0.375138	-2.06078	0
0.9707	19.2636	-12.1914	-0.0699144	-0.228975	0
0.9713	16.2098	-10.3535	3.28702	0.381626	0
0.9720	14.3801	-8.83417	3.89747	0.0763251	0
0.9727	12.8532	-9.14049	0.235309	2.21147	0
0.9733	12.8532	-9.4468	-3.42685	3.12737	0
0.9740	12.8532	-5.47694	-3.42685	1.29753	0
0.9747	14.0708	1.85015	-1.29029	0.992226	0
0.9753	15.9006	6.12633	0.235309	4.04327	0
0.9760	14.9857	9.47131	1.76142	3.12737	0
0.9767	15.2949	14.3601	2.06665	-0.534276	0
0.9773	19.8693	14.3601	-0.375138	-0.228975	0
0.9780	22.311	11.9218	-0.680361	2.51677	0
0.9787	18.9544	16.4921	1.4562	2.21147	0
0.9793	18.3423	23.5129	1.76142	1.90617	0
0.9800	19.8693	25.0444	0.235309	3.12737	0
0.9807	19.8693	24.1255	1.15098	1.29753	0
0.9813	22.0082	24.4318	1.4562	-0.228975	0
0.9820	25.3649	23.8192	0.540532	3.12737	0
0.9827	27.1946	22.5939	2.37187	5.56978	0
0.9833	29.0243	21.9935	4.20269	4.95918	0
0.9840	28.4187	18.0237	1.15098	5.87508	0
0.9847	23.5351	11.0029	-2.20595	6.48372	0
0.9853	19.8693	8.25829	0.235309	4.65387	0
0.9860	19.8693	8.56461	1.76142	3.43267	0
0.9867	18.3423	5.20738	-0.375138	2.21147	0
0.9873	16.2098	-1.20076	-0.680361	0.0763251	0
0.9880	16.8219	-7.6089	0.540532	0.381626	0
0.9887	16.2098	-14.6297	0.540532	0.381626	0
0.9893	12.2411	-19.2122	0.235309	-3.89062	0
0.9900	10.1086	-22.2631	0.845755	-6.33303	0
0.9907	12.8532	-26.5393	-0.375138	-3.28198	0
0.9913	16.2098	-25.314	-0.375138	-0.534276	0
0.9920	16.8219	-16.7739	2.37187	-2.36608	0
0.9927	14.0708	-12.804	2.67657	-6.33303	0
0.9933	12.5439	-13.4167	-2.51118	-6.33303	0
0.9940	13.4652	-10.0594	-5.25767	-3.28198	0
0.9947	11.6291	-7.6089	-0.680361	-1.75548	0
0.9953	4.61297	-12.1914	3.28702	-2.36608	0
0.9960	-2.10032	-16.7739	1.15098	-1.45018	0
0.9967	-2.71237	-17.6806	-3.12162	-0.534276	0
0.9973	0.644269	-15.5486	-4.342	-0.228975	0
0.9980	3.08605	-12.4977	-3.12162	1.29753	0
0.9987	5.52783	-11.5788	-1.29029	2.21147	0
0.9993	-3.58858	-11.4195	-1.21463	-0.569503	0
1.0000	-0.843992	-7.75593	-3.35067	-3.31721	0
1.0007	0.380119	-3.47976	-3.35067	-2.40131	0
1.0013	4.03957	2.62207	-2.435	-0.874803	0
1.0020	7.39621	12.3874	-3.04545	0.344442	0
1.0027	4.65162	20.3149	-2.435	1.56564	0
1.0033	0.0708696	21.5402	-0.298962	0.649742	0
1.0040	0.0708696	17.8766	1.22715	-0.569503	0
1.0047	1.90704	12.0811	0.616707	0.344442	0
1.0053	1.29498	7.49863	-1.21463	-0.874803	0
1.0060	1.90704	3.83508	-3.04545	-4.23311	0
1.0067	4.34881	-1.04148	-1.82456	-5.14901	0
1.0073	3.73676	-4.09239	1.53238	-4.84371	0
1.0080	-2.36447	-5.01134	3.05797	-3.62251	0
1.0087	-5.72111	-8.9812	0.921931	-1.1801	0
1.0093	-4.20063	-13.2451	-2.12978	-0.569503	0
1.0100	-3.58858	-13.5514	-2.12978	-1.4854	0
1.0107	-5.11549	-13.2451	-0.909409	-1.4854	0
1.0113	-4.80625	-14.4704	-2.12978	-4.23311	0
1.0120	-5.11549	-14.4704	-1.21463	-7.28415	0
1.0127	-7.86008	-14.1641	0.616707	-5.14901	0
1.0133	-10.6047	-14.1641	-1.51933	-3.92781	0
1.0140	-9.08419	-11.1132	-3.04545	-5.45235	0
1.0147	-4.50344	-3.18569	-0.298962	-2.40131	0
1.0153	0.380119	3.83508	0.311484	0.0391411	0
1.0160	2.20984	5.36667	-0.604185	-2.096	0
1.0167	0.380119	5.06035	0.616707	-0.874803	0
1.0173	-0.534743	5.06035	0.616707	2.17624	0
1.0180	-0.843992	2.62207	-0.604185	0.955042	0
1.0187	-3.28577	-0.73516	0.311484	0.0391411	0
1.0193	-3.58858	-0.122527	1.8376	0.344442	0
1.0200	-1.75885	2.31575	2.75275	-0.874803	0
1.0207	-1.4496	2.31575	1.53238	-1.4854	0
1.0213	0.992174	2.31575	-4.57157	-0.569503	0
1.0220	7.39621	3.22245	-7.9285	0.0391411	0
1.0227	12.2798	4.1414	-3.35067	-0.569503	0
1.0233	13.1946	5.06035	-0.909409	-1.4854	0
1.0240	14.1095	5.9793	-4.57157	-1.1801	0
1.0247	14.4187	6.28562	-3.35067	0.344442	0
1.0253	13.8067	8.11126	0.616707	1.26034	0
1.0260	13.1946	9.64284	-2.435	1.87094	0
1.0267	11.3649	7.80495	-3.96112	1.87094	0
1.0273	9.53518	3.52877	0.00626099	0.344442	0
1.0280	7.0934	-1.96043	-2.12978	0.344442	0
1.0287	3.43395	-6.83699	-5.18149	2.48154	0
1.0293	-0.231937	-7.44962	-0.604185	3.09215	0
1.0300	-2.36447	-3.18569	1.22715	2.78684	0
1.0307	-3.28577	1.09049	-1.51933	3.09215	0
1.0313	-5.11549	5.67298	1.53238	2.17624	0
1.0320	-6.94522	10.5495	4.58409	0.955042	0
1.0327	-6.33316	11.4685	1.53238	0.955042	0
1.0333	-2.97652	9.93691	0.00626099	0.344442	0
1.0340	-2.36447	10.8559	-0.298962	-0.266159	0
1.0347	-4.80625	11.4685	-2.12978	1.26034	0
1.0353	-5.11549	8.41758	-1.21463	4.31139	0
1.0360	-2.97652	7.80495	0.00626099	5.83789	0
1.0367	-1.4496	10.2432	-1.21463	4.92199	0
1.0373	1.29498	8.41758	0.00626099	3.39745	0
1.0380	4.65162	4.1414	2.44752	1.26034	0
1.0387	6.48135	2.31575	0.921931	-0.569503	0
1.0393	5.26368	-0.122527	2.44752	1.87094	0
1.0400	3.1247	-2.87938	6.10968	5.83789	0
1.0407	3.43395	-1.96043	3.36319	4.00805	0
1.0413	5.86929	-1.65411	-2.435	0.0391411	0
1.0420	4.95443	-4.09239	-2.435	2.17624	0
1.0427	3.1247	-1.34779	1.53238	4.92199	0
1.0433	2.8219	6.28562	3.66842	2.17624	0
1.0440	0.380119	9.03021	1.53238	1.26034	0
1.0447	-3.89138	7.49863	-1.21463	2.48154	0
1.0453	-5.11549	12.0811	-0.909409	2.17624	0
1.0460	-5.4183	21.8465	0.921931	1.87094	0
1.0467	-6.33316	29.774	-0.298962	2.78684	0
1.0473	-4.50344	32.8249	-1.82456	3.39745	0
1.0480	-0.843992	27.0294	-0.909409	3.70275	0
1.0487	0.380119	16.6514	-0.909409	3.09215	0
1.0493	0.0708696	16.051	-1.82456	1.56564	0
1.0500	0.682925	19.7023	-1.82456	0.0391411	0
1.0507	1.90704	14.2131	-0.298962	-2.40131	0
1.0513	3.73676	7.80495	1.53238	-5.14901	0
1.0520	5.26368	8.11126	2.44752	-4.53841	0
1.0527	4.03957	4.1414	0.921931	-1.1801	0
1.0533	0.682925	-3.18569	0.616707	1.26034	0
1.0540	-1.4496	-4.70502	2.75275	3.09215	0
1.0547	-1.4496	-6.83699	3.05797	4.00805	0
1.0553	1.59779	-11.7258	2.75275	2.17624	0
1.0560	3.1247	-12.9511	4.58409	0.0391411	0
1.0567	-0.231937	-11.4195	3.97364	0.344442	0
1.0573	-2.06166	-9.59383	0.616707	0.0391411	0
1.0580	-0.534743	-10.1942	0.616707	-3.31721	0
1.0587	-2.36447	-17.5213	3.05797	-4.23311	0
1.0593	-5.4183	-22.4101	4.58409	-1.4854	0
1.0600	-5.11549	-14.4704	6.10968	0.344442	0
1.0607	-3.28577	-6.2366	4.88931	0.0391411	0
1.0613	-1.1468	-8.9812	1.8376	0.955042	0
1.0620	2.20984	-13.8578	2.44752	1.26034	0
1.0627	4.95443	-13.2451	4.88931	-0.569503	0
1.0633	10.45	-13.2451	3.36319	-1.7907	0
1.0640	16.5513	-16.002	1.8376	-1.1801	0
1.0647	16.5513	-12.3384	3.36319	-0.266159	0
1.0653	12.8918	-1.65411	2.1423	0.955042	0
1.0660	12.2798	2.31575	1.22715	1.87094	0
1.0667	10.1472	-1.65411	5.19453	0.344442	0
1.0673	4.65162	-1.65411	7.02535	-2.40131	0
1.0680	2.20984	-0.428843	4.27886	-0.569503	0
1.0687	-1.4496	-3.18569	3.97364	0.344442	0
1.0693	-11.5195	-1.04148	3.97364	-1.7907	0
1.0700	-14.5734	2.62207	0.921931	-2.70661	0
1.0707	-9.08419	-2.87938	0.921931	-0.569503	0
1.0713	-9.08419	-6.83699	3.36319	0.955042	0
1.0720	-15.1854	-3.47976	1.53238	0.344442	0
1.0727	-17.0151	-3.18569	-1.51933	0.0391411	0
1.0733	-17.93	-2.26674	-1.82456	0.344442	0
1.0740	-22.5108	2.62207	-1.51933	1.87094	0
1.0747	-23.4256	-2.26674	-0.909409	3.70275	0
1.0753	-19.7597	-10.8068	1.53238	3.09215	0
1.0760	-16.7123	-8.9812	2.1423	0.344442	0
1.0767	-12.4408	-6.83699	1.22715	-1.7907	0
1.0773	-10.3019	-9.28752	0.616707	-0.874803	0
1.0780	-11.5195	-5.93029	0.616707	2.78684	0
1.0787	-10.3019	1.3968	0.616707	4.00805	0
1.0793	-9.6898	2.92839	1.8376	0.955042	0
1.0800	-15.7975	0.78417	2.44752	-1.1801	0
1.0807	-19.1541	1.09049	-0.909409	1.26034	0
1.0813	-16.4031	10.2432	-4.87627	3.39745	0
1.0820	-18.2393	27.9483	-3.96112	2.78684	0
1.0827	-21.5959	39.2453	-1.21463	0.955042	0
1.0833	-16.7123	37.1011	-2.435	0.344442	0
1.0840	-9.387	28.2546	-4.87627	2.17624	0
1.0847	-5.72111	20.6212	-3.04545	4.92199	0
1.0853	-3.28577	12.3874	-1.82456	4.92199	0
1.0860	-1.75885	-2.26674	-3.6559	2.78684	0
1.0867	-1.4496	-20.8785	-2.74023	2.78684	0
1.0873	0.0708696	-30.9502	0.616707	2.48154	0
1.0880	-1.75885	-32.1755	-1.21463	1.26034	0
1.0887	-3.58858	-35.2264	-5.48671	0.344442	0
1.0893	-0.231937	-37.3584	-4.87627	0.344442	0
1.0900	2.8219	-34.6138	-0.909409	0.955042	0
1.0907	1.90704	-34.3075	1.22715	1.26034	0
1.0913	1.59779	-34.0011	3.05797	-0.266159	0
1.0920	1.90704	-27.2867	3.36319	-1.1801	0
1.0927	2.20984	-21.7975	-0.298962	0.0391411	0
1.0933	5.26368	-16.9087	-3.04545	-1.7907	0
1.0940	8.31107	-3.18569	-1.21463	-5.75765	0
1.0947	8.31107	14.8257	0.616707	-5.45235	0
1.0953	8.00826	25.8164	-0.604185	-3.62251	0
1.0960	7.70546	31.6119	-2.12978	-4.84371	0
1.0967	9.53518	33.4375	-2.435	-4.53841	0
1.0973	14.1095	28.8673	-1.21463	-1.1801	0
1.0980	13.5039	21.2339	0.921931	-0.569503	0
1.0987	6.79059	12.0811	2.44752	-2.70661	0
1.0993	4.34881	3.83508	2.1423	-3.62251	0
1.1000	6.79059	-2.26674	-0.604185	-3.31721	0
1.1007	8.00826	-6.83699	-4.57157	-2.096	0
1.1013	10.1472	-7.44962	-3.96112	1.26034	0
1.1020	13.5039	-1.04148	0.311484	2.48154	0
1.1027	15.6364	6.28562	2.44752	2.17624	0
1.1033	17.7754	10.8559	2.44752	4.00805	0
1.1040	20.2172	15.4384	2.75275	3.70275	0
1.1047	19.6051	19.1019	1.53238	0.649742	0
1.1053	18.0782	20.9275	-2.12978	0.649742	0
1.1060	19.6051	22.1528	-3.04545	0.344442	0
1.1067	18.6902	19.1019	-1.21463	-3.92781	0
1.1073	14.7215	13.2941	-0.604185	-5.14901	0
1.1080	12.8918	10.8559	-2.12978	-3.62251	0
1.1087	12.2798	9.03021	-3.96112	-4.23311	0
1.1093	9.83799	3.52877	-4.57157	-4.23311	0
1.1100	8.00826	-0.122527	-3.35067	-4.53841	0
1.1107	8.31107	-2.87938	-2.12978	-3.01191	0
1.1113	8.62032	-10.8068	-2.12978	2.17624	0
1.1120	8.92312	-19.6655	-1.21463	3.09215	0
1.1127	8.62032	-21.7975	1.53238	-0.874803	0
1.1133	6.79059	-23.3168	0.921931	-0.266159	0
1.1140	6.48135	-27.8993	-1.51933	0.955042	0
1.1147	7.70546	-30.0313	-1.21463	-2.40131	0
1.1153	7.70546	-27.8993	2.1423	-3.62251	0
1.1160	6.48135	-24.2358	3.36319	-2.40131	0
1.1167	6.79059	-18.7466	2.44752	-4.23311	0
1.1173	9.53518	-12.0321	0.616707	-4.84371	0
1.1180	12.8918	-8.67488	-1.21463	-3.92781	0
1.1187	15.0308	-6.83699	-1.21463	-5.14901	0
1.1193	13.8067	-2.26674	0.00626099	-5.14901	0
1.1200	8.00826	1.09049	-0.604185	-3.92781	0
1.1207	2.8219	2.31575	-0.298962	-6.97885	0
1.1213	2.8219	3.22245	0.311484	-7.89476	0
1.1220	5.86929	3.52877	-1.21463	-3.92781	0
1.1227	8.62032	6.57968	-2.12978	-3.01191	0
1.1233	9.53518	11.7748	-2.435	-5.14901	0
1.1240	5.86929	13.2941	-3.04545	-4.53841	0
1.1247	0.0708696	11.4685	-1.51933	-5.14901	0
1.1253	-2.06166	9.93691	-0.298962	-6.97885	0
1.1260	-2.97652	8.11126	-3.6559	-3.31721	0
1.1267	-5.72111	7.19231	-2.435	1.56564	0
1.1273	-4.80625	6.57968	3.97364	1.26034	0
1.1280	-4.80625	2.31575	3.05797	-0.569503	0
1.1287	-4.80625	-0.73516	-3.04545	-0.266159	0
1.1293	-4.80625	2.31575	-3.04545	1.26034	0
1.1300	-4.80625	5.06035	-1.51933	4.00805	0
1.1307	-4.80625	2.62207	-3.96112	4.31139	0
1.1313	-4.80625	2.00944	-3.6559	3.09215	0
1.1320	-4.80625	3.52877	0.616707	2.78684	0
1.1327	-4.80625	3.52877	1.53238	0.344442	0
1.1333	-4.80625	3.52877	-1.21463	-3.31721	0
1.1340	-4.80625	4.1414	-2.74023	-1.1801	0
1.1347	-4.80625	2.31575	-2.12978	2.78684	0
1.1353	-4.80625	0.171537	-1.51933	3.09215	0
1.1360	-4.80625	-2.57306	0.00626099	2.17624	0
1.1367	-4.80625	-6.2366	0.00626099	1.26034	0
1.1373	-4.80625	-4.70502	-2.435	-0.874803	0
1.1380	-4.80625	0.171537	-2.435	-2.40131	0
1.1387	-4.80625	-1.04148	0.616707	-3.92781	0
1.1393	-4.80625	-2.57306	2.1423	-4.84371	0
1.1400	15.9457	0.477854	1.53238	-0.874803	0
1.1407	11.6677	0.78417	0.616707	3.70275	0
1.1413	9.23237	-0.428843	-1.21463	4.00805	0
1.1420	11.3649	2.31575	-0.298962	3.09215	0
1.1427	12.2798	3.22245	1.22715	3.70275	0
1.1433	9.83799	2.92839	0.311484	4.61669	0
1.1440	6.17854	5.36667	-1.21463	4.31139	0
1.1447	2.8219	5.67298	-0.909409	2.78684	0
1.1453	1.90704	5.67298	0.311484	1.26034	0
1.1460	1.29498	11.1622	1.53238	2.78684	0
1.1467	-2.67372	11.4685	1.22715	3.09215	0
1.1473	-5.72111	5.9793	-1.21463	2.48154	0
1.1480	-4.80625	12.3874	-0.298962	3.70275	0
1.1487	-8.16289	31.3055	1.53238	4.31139	0
1.1493	-12.7436	51.4489	-2.12978	2.17624	0
1.1500	-9.99905	62.1332	-3.96112	2.17624	0
1.1507	-6.64241	58.1634	1.8376	2.17624	0
1.1513	-6.64241	51.7552	4.27886	-2.096	0
1.1520	-4.80625	56.9381	0.311484	-2.40131	0
1.1527	-4.80625	57.2444	-2.74023	3.09215	0
1.1533	-4.80625	41.6836	-2.12978	3.09215	0
1.1540	-4.80625	22.4591	-0.604185	2.17624	0
1.1547	-4.80625	6.57968	0.921931	6.75379	0
1.1553	-4.80625	-7.44962	0.00626099	7.36439	0
1.1560	-4.80625	-18.7466	-2.12978	3.09215	0
1.1567	-4.80625	-27.593	0.00626099	2.78684	0
1.1573	-4.80625	-34.3075	5.19453	3.39745	0
1.1580	-4.80625	-37.3584	6.10968	1.56564	0
1.1587	-4.80625	-38.8899	3.05797	2.17624	0
1.1593	-4.80625	-39.7966	2.75275	2.17624	0
1.1600	-4.80625	-42.2472	6.10968	0.649742	0
1.1607	-4.80625	-45.2981	6.4149	-0.266159	0
1.1613	-4.80625	-43.1539	2.44752	-1.1801	0
1.1620	-4.80625	-37.971	1.22715	-1.7907	0
1.1627	-4.80625	-36.4394	5.19453	-1.7907	0
1.1633	-4.80625	-35.839	7.02535	-4.53841	0
1.1640	-7.55727	-29.4309	3.66842	-6.36825	0
1.1647	-5.72111	-20.8785	3.05797	-4.23311	0
1.1653	-7.24802	-13.8578	3.97364	-4.23311	0
1.1660	-3.58858	-10.5005	1.53238	-4.84371	0
1.1667	0.0708696	-12.3384	-1.21463	-3.01191	0
1.1673	-2.97652	-14.1641	0.616707	-4.23311	0
1.1680	-4.20063	-14.1641	1.53238	-7.89476	0
1.1687	-0.843992	-15.3893	1.22715	-6.67355	0
1.1693	-0.843992	-14.1641	0.921931	-2.70661	0
1.1700	-2.36447	-13.8578	1.53238	-2.096	0
1.1707	-1.4496	-22.4101	2.44752	-1.7907	0
1.1713	-2.06166	-32.4818	3.36319	0.344442	0
1.1720	-3.28577	-33.3885	1.53238	0.649742	0
1.1727	-2.67372	-30.0313	0.921931	-1.4854	0
1.1733	-2.67372	-27.2867	1.22715	-3.01191	0
1.1740	-4.20063	-21.4912	0.311484	-1.1801	0
1.1747	-5.72111	-15.083	2.1423	-0.569503	0
1.1753	-7.24802	-11.4195	6.10968	-3.62251	0
1.1760	-9.6898	-8.36857	5.19453	-4.84371	0
1.1767	-15.1854	-2.26674	0.616707	-3.92781	0
1.1773	-24.6433	5.06035	-0.909409	-7.28415	0
1.1780	-30.751	10.8559	-2.12978	-8.81066	0
1.1787	-30.751	16.9577	-3.04545	-4.23311	0
1.1793	-28.9148	26.4167	-1.21463	-2.40131	0
1.1800	-27.9999	33.4375	1.53238	-3.62251	0
1.1807	-25.2553	33.1312	0.00626099	-0.569503	0
1.1813	-20.3718	30.6929	-1.82456	2.17624	0
1.1820	-17.0151	29.774	-0.909409	-0.266159	0
1.1827	-18.2393	31.6119	0.00626099	0.0391411	0
1.1833	-18.5421	35.5817	0.00626099	1.87094	0
1.1840	-12.4408	38.6326	1.53238	-0.874803	0
1.1847	-7.24802	35.2754	2.75275	-3.62251	0
1.1853	-6.03036	27.0294	1.53238	-2.40131	0
1.1860	-1.4496	17.8766	-0.604185	-0.266159	0
1.1867	5.26368	11.4685	-1.21463	-0.569503	0
1.1873	9.23237	10.2432	1.8376	-1.7907	0
1.1880	11.0621	11.1622	5.80446	-1.7907	0
1.1887	9.53518	10.2432	3.36319	0.0391411	0
1.1893	8.00826	8.7239	-1.51933	1.56564	0
1.1900	14.1095	8.7239	-2.435	1.56564	0
1.1907	22.3497	8.41758	-2.12978	2.17624	0
1.1913	25.1007	3.22245	-3.96112	3.09215	0
1.1920	26.0156	-4.09239	-3.04545	2.17624	0
1.1927	27.8453	-8.9812	-1.21463	2.17624	0
1.1933	26.9304	-10.8068	-2.74023	4.92199	0
1.1940	26.0156	-13.2451	-2.74023	4.92199	0
1.1947	26.9304	-17.215	-1.21463	1.87094	0
1.1953	26.9304	-22.4101	-1.51933	1.26034	0
1.1960	24.4887	-23.0105	-1.21463	3.09215	0
1.1967	22.0469	-17.8276	-0.298962	4.31139	0
1.1973	24.1859	-13.5514	-1.21463	3.39745	0
1.1980	27.8453	-8.9812	-1.21463	1.26034	0
1.1987	25.1007	3.83508	1.53238	0.649742	0
1.1993	19.6051	16.051	1.8376	0.344442	0
1.2000	17.7754	19.7023	0.921931	-0.266159	0
1.2007	15.0308	21.5402	0.616707	-0.569503	0
1.2013	11.3649	20.9275	-0.298962	-0.569503	0
1.2020	11.3649	13.2941	-1.21463	0.344442	0
1.2027	9.53518	6.886	0.616707	3.09215	0
1.2033	5.86929	7.80495	0.921931	4.31139	0
1.2040	5.56648	8.41758	-1.51933	3.09215	0
1.2047	5.26368	8.41758	-2.12978	2.78684	0
1.2053	0.992174	10.5495	0.616707	2.78684	0
1.2060	-2.67372	10.2432	1.22715	2.78684	0
1.2067	-4.20063	5.36667	-0.909409	3.39745	0
1.2073	-6.03036	2.31575	-3.04545	4.92199	0
1.2080	-6.94522	6.28562	-2.74023	5.53259	0
1.2087	-6.94522	12.3874	-1.21463	4.92199	0
1.2093	-7.86008	13.9068	-0.604185	3.09215	0
1.2100	-7.86008	11.7748	-0.909409	3.09215	0
1.2107	-8.77494	10.8559	1.53238	5.22729	0
1.2113	-8.77494	5.67298	3.36319	5.83789	0
1.2120	-5.11549	-0.428843	1.53238	5.22729	0
1.2127	-2.36447	-1.34779	-0.604185	5.22729	0
1.2133	-1.1468	-5.01134	-0.909409	4.31139	0
1.2140	1.59779	-8.36857	-0.298962	3.09215	0
1.2147	3.43395	5.9793	1.8376	3.39745	0
1.2153	2.8219	30.9992	1.8376	1.26034	0
1.2160	5.26368	46.5601	-2.435	-4.53841	0
1.2167	10.45	56.3255	-3.35067	-5.75765	0
1.2173	9.83799	63.6526	-0.298962	-2.096	0
1.2180	5.86929	59.6827	0.311484	-1.4854	0
1.2187	3.1247	47.1727	-0.909409	-3.01191	0
1.2193	1.29498	37.1011	-0.298962	-2.40131	0
1.2200	-2.06166	30.3866	-0.298962	-0.569503	0
1.2207	-3.58858	25.51	-1.21463	0.649742	0
1.2213	-2.67372	18.1829	-1.51933	1.56564	0
1.2220	-0.231937	1.3968	-2.12978	3.09215	0
1.2227	2.20984	-18.1339	0.00626099	5.83789	0
1.2233	0.682925	-29.725	4.58409	6.14319	0
1.2240	-3.28577	-36.1331	3.36319	4.00805	0
1.2247	-5.11549	-41.0219	-1.21463	3.09215	0
1.2253	-2.97652	-38.2773	-1.21463	2.17624	0
1.2260	1.29498	-30.6439	0.311484	-0.266159	0
1.2267	7.0934	-30.9502	-0.298962	2.17624	0
1.2273	8.31107	-33.6948	-0.298962	7.66969	0
1.2280	3.73676	-26.9804	-0.909409	6.14319	0
1.2287	3.1247	-18.7466	-2.435	0.649742	0
1.2293	6.17854	-18.7466	-0.909409	0.955042	0
1.2300	5.86929	-18.1339	1.53238	1.87094	0
1.2307	5.26368	-13.5514	-0.298962	-1.7907	0
1.2313	6.48135	-14.1641	-2.12978	-3.31721	0
1.2320	4.95443	-20.5722	-0.909409	-2.096	0
1.2327	4.65162	-25.7673	-0.298962	-3.01191	0
1.2333	6.17854	-28.2056	-0.298962	-5.14901	0
1.2340	3.1247	-30.0313	-0.604185	-5.14901	0
1.2347	-0.843992	-34.3075	-1.21463	-4.23311	0
1.2353	0.682925	-39.7966	0.921931	-4.84371	0
1.2360	2.20984	-43.1539	5.19453	-4.84371	0
1.2367	0.682925	-44.3791	2.1423	-3.31721	0
1.2373	-0.534743	-42.2472	-3.6559	-2.40131	0
1.2380	-2.67372	-33.0822	-2.12978	-3.31721	0
1.2387	-5.4183	-22.4101	0.616707	-5.45235	0
1.2393	-4.50344	-18.4403	-1.21463	-7.28415	0
1.2400	-2.97652	-16.6024	-1.82456	-8.81066	0
1.2407	-2.06166	-11.7258	0.00626099	-11.5564	0
1.2413	-0.534743	-6.2366	-0.909409	-12.4723	0
1.2420	0.0708696	-1.34779	-2.12978	-8.50536	0
1.2427	-0.843992	1.70312	-0.298962	-6.97885	0
1.2433	-1.75885	2.62207	1.22715	-9.72656	0
1.2440	-2.97652	4.1414	-0.298962	-7.58946	0
1.2447	-3.28577	5.67298	-1.21463	-0.569503	0
1.2453	-2.67372	5.36667	-0.909409	1.26034	0
1.2460	-3.28577	5.06035	0.00626099	-1.7907	0
1.2467	-5.4183	5.9793	2.44752	-2.40131	0
1.2473	-8.77494	7.80495	2.75275	-1.4854	0
1.2480	-12.1316	8.7239	-0.604185	0.955042	0
1.2487	-10.3019	9.33653	-3.35067	2.17624	0
1.2493	-6.33316	13.2941	-1.51933	0.344442	0
1.2500	-7.86008	22.1528	-0.909409	-0.266159	0
1.2507	-11.8288	27.9483	-2.435	4.00805	0
1.2513	-11.5195	22.4591	-2.435	6.75379	0
1.2520	-9.99905	11.4685	-1.21463	6.14319	0
1.2527	-9.387	5.06035	0.311484	6.75379	0
1.2533	-7.86008	2.92839	1.22715	8.5856	0
1.2540	-6.33316	0.477854	0.616707	5.83789	0
1.2547	-4.50344	-2.87938	-0.909409	0.955042	0
1.2553	-2.67372	-3.78607	-1.82456	0.344442	0
1.2560	-3.28577	-3.47976	-2.74023	1.26034	0
1.2567	-2.36447	-4.70502	-1.21463	0.0391411	0
1.2573	3.1247	-7.75593	1.8376	-0.569503	0
1.2580	6.17854	-10.5005	2.1423	2.17624	0
1.2587	4.65162	-12.0321	1.22715	4.00805	0
1.2593	3.43395	-14.1641	3.66842	5.22729	0
1.2600	4.34881	-16.002	5.19453	6.44849	0
1.2607	4.95443	-15.083	2.44752	3.09215	0
1.2613	7.39621	-12.9511	-0.298962	1.26034	0
1.2620	11.6677	-11.7258	-0.298962	4.61669	0
1.2627	16.8605	-10.5005	0.616707	4.31139	0
1.2633	22.9617	-10.1942	1.53238	-0.569503	0
1.2640	27.8453	-10.8068	0.616707	-1.1801	0
1.2647	27.8453	-7.1433	-2.12978	1.56564	0
1.2653	23.2645	-0.122527	-3.04545	1.26034	0
1.2660	19.9079	4.44772	-1.51933	-1.7907	0
1.2667	20.52	7.80495	-1.21463	-4.84371	0
1.2673	22.6589	11.7748	-1.51933	-2.096	0
1.2680	23.2645	13.9068	-1.82456	2.78684	0
1.2687	22.6589	14.2131	-1.51933	0.955042	0
1.2693	22.6589	16.051	-0.604185	-4.23311	0
1.2700	18.993	15.4384	-0.604185	-4.84371	0
1.2707	10.45	13.2941	-0.604185	-4.23311	0
1.2713	2.8219	14.2131	1.53238	-4.23311	0
1.2720	3.43395	19.7023	2.44752	-3.01191	0
1.2727	3.43395	30.0803	-0.909409	-3.31721	0
1.2733	3.43395	44.4282	-1.82456	-3.62251	0
1.2740	3.43395	54.1935	0.616707	-2.40131	0
1.2747	3.43395	55.4188	0.311484	-2.40131	0
1.2753	3.43395	54.4998	-2.435	-1.7907	0
1.2760	3.43395	55.4188	-3.04545	1.26034	0
1.2767	3.43395	49.0106	-2.12978	1.26034	0
1.2773	3.43395	34.6628	0.311484	0.955042	0
1.2780	3.43395	22.4591	1.53238	2.78684	0
1.2787	3.43395	12.6938	-0.298962	1.26034	0
1.2793	3.43395	0.477854	0.00626099	-1.4854	0
1.2800	3.43395	-13.2451	3.66842	0.649742	0
1.2807	3.43395	-21.4912	4.27886	3.70275	0
1.2813	3.43395	-20.5722	2.1423	4.31139	0
1.2820	3.43395	-14.1641	1.53238	4.61669	0
1.2827	3.43395	-8.36857	1.53238	1.87094	0
1.2833	3.43395	-5.01134	1.22715	-0.569503	0
1.2840	3.43395	-6.54292	1.53238	3.70275	0
1.2847	3.43395	-14.1641	1.53238	7.66969	0
1.2853	3.43395	-21.7975	0.00626099	4.00805	0
1.2860	3.43395	-23.9294	-1.82456	-2.70661	0
1.2867	3.43395	-22.4101	-2.12978	-5.45235	0
1.2873	3.43395	-17.8276	-2.435	-5.45235	0
1.2880	3.43395	-12.0321	-2.12978	-4.84371	0
1.2887	3.43395	-10.5005	0.00626099	-4.53841	0
1.2893	3.43395	-8.9812	-0.298962	-4.23311	0
1.2900	3.43395	-6.83699	-3.96112	-3.31721	0
1.2907	3.43395	-7.44962	-3.96112	-3.92781	0
1.2913	3.43395	-5.93029	-1.21463	-3.01191	0
1.2920	3.43395	-2.87938	-0.298962	0.0391411	0
1.2927	3.43395	-6.83699	-0.298962	1.26034	0
1.2933	3.43395	-12.3384	-0.298962	1.26034	0
1.2940	3.43395	-11.1132	-1.21463	2.17624	0
1.2947	3.43395	-13.8578	0.311484	1.87094	0
1.2953	3.43395	-23.6231	3.36319	-0.266159	0
1.2960	17.1633	-31.8692	1.53238	0.649742	0
1.2967	15.0308	-33.3885	-1.82456	2.78684	0
1.2973	13.5039	-27.2867	-2.435	3.39745	0
1.2980	11.977	-21.4912	-1.51933	4.92199	0
1.2987	7.0934	-23.6231	-0.604185	5.22729	0
1.2993	-3.28577	-22.1038	-0.909409	1.87094	0
1.3000	-14.5734	-13.2451	-3.04545	-1.1801	0
1.3007	-23.7284	-13.2451	-2.12978	-0.874803	0
1.3013	-30.751	-16.9087	0.00626099	-0.569503	0
1.3020	-33.4955	-7.75593	-1.21463	-2.096	0
1.3027	-32.2714	-0.122527	-2.12978	-4.23311	0
1.3033	-31.6658	-2.57306	0.00626099	-4.23311	0
1.3040	-30.751	-0.73516	-1.21463	-1.7907	0
1.3047	-28.3092	5.36667	-3.96112	-1.4854	0
1.3053	-22.5108	5.67298	-2.12978	-3.31721	0
1.3060	-10.6047	3.83508	0.311484	-1.7907	0
1.3067	0.380119	3.22245	0.616707	1.87094	0
1.3073	5.86929	-0.428843	1.53238	1.26034	0
1.3080	8.92312	-7.1433	1.22715	-0.569503	0
1.3087	11.977	-11.4195	-0.298962	0.0391411	0
1.3093	13.8067	-10.5005	-0.298962	-2.40131	0
1.3100	18.6902	-10.5005	-1.21463	-6.06295	0
1.3107	25.1007	-14.4704	-2.435	-4.84371	0
1.3113	26.0156	-16.6024	-1.21463	-1.4854	0
1.3120	25.7063	-13.2451	-0.604185	-1.7907	0
1.3127	30.5899	-8.67488	-2.435	-4.23311	0
1.3133	31.814	-5.31766	-1.82456	-4.23311	0
1.3140	26.6212	-1.34779	0.616707	-2.40131	0
1.3147	22.9617	2.92839	1.22715	-2.70661	0
1.3153	23.2645	7.80495	1.53238	-3.31721	0
1.3160	22.6589	9.64284	1.53238	-3.01191	0
1.3167	20.52	7.80495	0.616707	-4.23311	0
1.3173	19.6051	5.9793	0.616707	-6.97885	0
1.3180	18.3874	5.06035	1.53238	-5.75765	0
1.3187	15.9457	2.92839	2.44752	-0.569503	0
1.3193	13.5039	2.31575	4.27886	3.09215	0
1.3200	3.43395	4.44772	5.80446	4.61669	0
1.3207	3.43395	5.67298	3.36319	4.00805	0
1.3213	3.43395	5.36667	-0.909409	1.56564	0
1.3220	3.43395	5.9793	-1.82456	1.26034	0
1.3227	3.43395	5.06035	0.311484	3.39745	0
1.3233	3.43395	3.52877	0.616707	3.09215	0
1.3240	3.43395	6.886	0.00626099	1.56564	0
1.3247	3.43395	14.5194	0.311484	1.26034	0
1.3253	3.43395	25.51	-0.604185	0.344442	0
1.3260	3.43395	46.2538	-0.604185	-1.1801	0
1.3267	3.43395	69.1418	-0.604185	0.344442	0
1.3273	3.43395	78.6131	-0.298962	2.17624	0
1.3280	3.43395	76.7752	1.53238	2.48154	0
1.3287	3.43395	73.4179	3.66842	4.00805	0
1.3293	3.43395	65.4905	1.53238	6.75379	0
1.3300	3.43395	50.53	0.00626099	8.2803	0
1.3307	3.43395	32.8249	1.22715	6.44849	0
1.3313	3.43395	19.1019	1.53238	3.39745	0
1.3320	3.43395	11.1622	0.921931	3.39745	0
1.3327	3.43395	4.1414	0.00626099	5.83789	0
[truncated: 58,048 more rows]
