# Supplementary material for: Identification of Haptic Based Guiding Using Hard Reins
Source: PLoS One. 2015 Jul 22;10(7):e0132020. doi: 10.1371/journal.pone.0132020 (PMC4511788; doi:10.1371/journal.pone.0132020)
Supplement: S3 File — (ZIP) [file pone.0132020.s003.zip › EMGData1/Subject5/T8/t8.txt]

0.0000	-5.42016	-14.7761	2.75276	-1.7932	0
0.0007	-6.33137	-15.3874	0.311248	-2.40307	0
0.0013	-6.94409	-10.5057	-3.04527	-1.7932	0
0.0020	-3.89623	-6.54097	-2.74009	-0.57346	0
0.0027	-0.53416	-2.87313	-1.21414	-0.57346	0
0.0033	-1.45323	4.44506	-1.82452	-3.01294	0
0.0040	-1.75959	9.64116	-0.299129	-3.92319	0
0.0047	-0.53416	8.41855	1.83719	-1.7932	0
0.0053	-1.45323	5.36202	-0.299129	0.345897	0
0.0060	-1.14687	4.44506	-3.04527	1.56564	0
0.0067	0.989768	3.23118	-1.51933	3.09486	0
0.0073	-0.53416	0.480311	0.311248	4.61499	0
0.0080	-0.840517	-1.95618	-0.604317	6.75408	0
0.0087	3.73912	-3.17879	-3.35046	8.5837	0
0.0093	4.03762	-5.31835	-4.8764	7.97382	0
0.0100	0.683411	-6.83788	-2.12971	9.19357	0
0.0107	2.20734	-6.83788	0.921625	11.3327	0
0.0113	5.56941	-10.2001	0.311248	6.4446	0
0.0120	6.17427	-14.4705	0.311248	0.345897	0
0.0127	6.17427	-12.9422	0.616437	-0.57346	0
0.0133	5.26305	-10.5057	-2.74009	-3.01294	0
0.0140	2.82005	-11.7283	-3.65565	-6.37178	0
0.0147	1.29612	-10.5057	-1.21414	-4.23268	0
0.0153	-0.227804	-7.14354	-1.82452	-2.09358	0
0.0160	-3.89623	-9.28311	-3.04527	-5.15204	0
0.0167	-7.86316	-8.97745	-1.51933	-6.98165	0
0.0173	-9.38708	0.174659	-1.82452	-8.20139	0
0.0180	-9.38708	7.80724	-2.74009	-11.2507	0
0.0187	-7.25044	7.80724	0.0060597	-10.6409	0
0.0193	-1.75959	4.75071	1.532	-6.98165	0
0.0200	3.43277	0.174659	0.311248	-3.92319	0
0.0207	4.34398	-4.09574	-0.604317	-2.40307	0
0.0213	5.87576	-2.26183	-1.21414	-1.48371	0
0.0220	11.0603	2.31423	-0.908955	-1.48371	0
0.0227	14.7208	2.61988	2.44757	-0.263974	0
0.0233	15.0272	3.53684	4.2787	-0.57346	0
0.0240	13.1969	7.50159	2.75276	-1.7932	0
0.0247	10.1412	9.64116	1.83719	-1.48371	0
0.0253	8.61726	9.93808	0.616437	-1.48371	0
0.0260	10.4475	11.1607	-1.21414	-2.40307	0
0.0267	10.4475	11.4663	-1.21414	-0.57346	0
0.0273	7.70605	11.1607	0.616437	1.25615	0
0.0280	6.78698	12.3833	0.921625	0.345897	0
0.0287	6.78698	9.64116	-0.299129	-0.263974	0
0.0293	6.48062	0.785964	-0.299129	2.17551	0
0.0300	6.48062	-6.54097	2.44757	4.3146	0
0.0307	4.95669	-7.75484	3.36313	2.48499	0
0.0313	1.60248	-10.5057	0.616437	-0.57346	0
0.0320	2.20734	-17.8326	0.616437	-0.263974	0
0.0327	5.26305	-22.4087	2.14238	1.25615	0
0.0333	4.03762	-21.1861	-0.299129	-0.263974	0
0.0340	1.29612	-17.8326	-2.12971	-2.70345	0
0.0347	0.683411	-12.3396	0.616437	-3.31332	0
0.0353	0.377054	-5.0127	1.83719	-3.62281	0
0.0360	-0.840517	-0.436647	0.311248	-5.15204	0
0.0367	-0.53416	2.31423	-0.299129	-5.45242	0
0.0373	0.377054	5.36202	-1.21414	-6.06229	0
0.0380	-0.227804	4.44506	-2.12971	-6.67216	0
0.0387	-3.28352	2.92553	0.616437	-3.92319	0
0.0393	-6.03287	7.50159	3.66832	-1.18333	0
0.0400	-2.97716	12.0776	1.83719	-3.01294	0
0.0407	1.90884	9.64116	-2.12971	-4.23268	0
0.0413	1.29612	8.11289	-1.21414	-0.873844	0
0.0420	0.989768	11.4663	1.22681	0.64628	0
0.0427	3.12641	8.7242	1.532	-0.263974	0
0.0433	2.82005	-1.65052	0.616437	-0.57346	0
0.0440	1.60248	-8.6718	0.616437	-2.09358	0
0.0447	3.12641	-8.36615	1.22681	-2.40307	0
0.0453	3.73912	-8.0605	-0.299129	1.87512	0
0.0460	2.20734	-10.5057	-0.908955	4.61499	0
0.0467	1.29612	-11.4227	2.44757	3.09486	0
0.0473	0.0706977	-13.5535	5.49945	2.48499	0
0.0480	-0.53416	-19.6578	3.36313	2.48499	0
0.0487	-1.45323	-17.8326	0.921625	1.25615	0
0.0493	-3.28352	-7.75484	0.616437	2.17551	0
0.0500	-2.6708	-5.31835	0.311248	2.78538	0
0.0507	-2.36445	-9.28311	0.0060597	0.64628	0
0.0513	-3.28352	-5.62401	0.0060597	-0.57346	0
0.0520	-0.53416	0.480311	-1.21414	0.345897	0
0.0527	2.82005	1.09162	-1.21414	1.25615	0
0.0533	0.989768	1.70292	0.0060597	0.64628	0
0.0540	-1.45323	5.66767	-0.299129	-0.57346	0
0.0547	0.0706977	7.80724	-1.21414	0.345897	0
0.0553	2.20734	9.64116	0.311248	2.48499	0
0.0560	2.5137	12.3833	1.532	0.955767	0
0.0567	1.29612	12.6889	0.311248	-2.40307	0
0.0573	1.29612	11.4663	-1.21414	-0.873844	0
0.0580	4.03762	12.6889	0.311248	0.955767	0
0.0587	3.12641	14.2172	3.36313	-0.57346	0
0.0593	0.377054	13.9116	3.05794	-1.7932	0
0.0600	1.90884	13.9116	0.311248	-1.7932	0
0.0607	5.26305	12.6889	-1.51933	-1.48371	0
0.0613	6.17427	9.64116	-1.21414	2.17551	0
0.0620	6.48062	8.41855	0.616437	3.70473	0
0.0627	4.03762	9.3355	0.311248	0.345897	0
0.0633	0.377054	8.11289	-2.12971	-1.48371	0
0.0640	1.60248	9.02985	-2.74009	0.0364102	0
0.0647	3.73912	14.5229	-2.12971	3.09486	0
0.0653	4.34398	17.8763	-2.4349	6.4446	0
0.0660	7.39969	16.9594	-1.82452	6.75408	0
0.0667	8.92362	19.7102	-0.299129	5.83473	0
0.0673	9.53633	25.2032	-1.21414	7.05447	0
0.0680	12.2778	30.6963	0.311248	8.89318	0
0.0687	11.3666	35.578	3.05794	9.80344	0
0.0693	8.92362	37.1062	0.0060597	11.0232	0
0.0700	11.3666	38.0144	-3.04527	10.4133	0
0.0707	14.116	44.1188	-0.299129	8.89318	0
0.0713	11.9793	50.8344	1.22681	7.05447	0
0.0720	11.0603	46.2583	1.83719	4.61499	0
0.0727	11.9793	28.8623	3.97351	4.00512	0
0.0733	11.0603	9.02985	0.921625	4.92447	0
0.0740	11.3666	-5.31835	-3.35046	3.09486	0
0.0747	13.5033	-17.527	-1.21414	2.17551	0
0.0753	12.5842	-32.1721	0.616437	4.00512	0
0.0760	8.31091	-46.2059	-2.12971	4.00512	0
0.0767	4.95669	-57.192	-2.74009	2.17551	0
0.0773	2.82005	-64.5189	-1.21414	-2.09358	0
0.0780	-0.53416	-66.3528	-1.51933	-6.06229	0
0.0787	-6.03287	-63.6019	-2.4349	-7.8919	0
0.0793	-9.69344	-61.4711	-3.04527	-10.3405	0
0.0800	-12.4349	-59.9428	-3.96084	-15.2194	0
0.0807	-15.797	-57.8033	-3.04527	-15.2194	0
0.0813	-16.4019	-53.2272	-3.04527	-11.5602	0
0.0820	-15.1843	-41.6299	-3.96084	-10.9504	0
0.0827	-15.797	-26.0678	-2.12971	-11.5602	0
0.0833	-16.4019	-12.3396	1.83719	-10.3405	0
0.0840	-15.1843	-0.130994	3.05794	-8.20139	0
0.0847	-14.5716	13.3003	1.532	-5.76191	0
0.0853	-12.7413	24.5919	1.83719	-4.23268	0
0.0860	-10.911	33.4384	1.83719	-2.70345	0
0.0867	-12.1364	39.5427	-0.908955	-0.57346	0
0.0873	-12.4349	38.6258	-1.51933	0.0364102	0
0.0880	-10.6047	37.7175	0.616437	0.345897	0
0.0887	-9.69344	38.0144	0.616437	3.09486	0
0.0893	-8.77437	33.4384	-0.604317	4.92447	0
0.0900	-6.63773	27.0284	0.616437	4.00512	0
0.0907	-7.86316	25.2032	1.22681	4.92447	0
0.0913	-9.69344	21.5354	-1.21414	5.22486	0
0.0920	-6.94409	16.0424	-1.21414	3.09486	0
0.0927	-5.1138	9.93808	1.22681	1.87512	0
0.0933	-7.25044	-0.130994	1.83719	0.64628	0
0.0940	-8.16951	-7.75484	0.311248	-0.57346	0
0.0947	-4.80744	-8.36615	0.0060597	-0.873844	0
0.0953	-1.45323	-10.5057	1.22681	-2.40307	0
0.0960	-2.06594	-14.7761	0.616437	-4.54217	0
0.0967	-3.28352	-14.1648	0.0060597	-3.31332	0
0.0973	-2.97716	-13.2479	-0.299129	-1.7932	0
0.0980	-2.36445	-16.9157	-2.74009	-4.84255	0
0.0987	-0.840517	-21.4917	-5.18159	-6.06229	0
0.0993	0.683411	-20.8804	-3.35046	-3.62281	0
0.1000	-0.840517	-12.3396	-2.12971	-2.70345	0
0.1007	-3.28352	-4.4014	-2.12971	-2.40307	0
0.1013	-1.14687	-3.17879	0.0060597	-0.873844	0
0.1020	0.377054	0.785964	-0.299129	-0.57346	0
0.1027	-1.45323	6.58463	-4.26603	0.64628	0
0.1033	-0.53416	5.36202	-3.35046	2.78538	0
0.1040	0.683411	7.50159	0.616437	1.25615	0
0.1047	-0.227804	16.9594	0.0060597	-0.263974	0
0.1053	-0.227804	17.8763	-1.21414	2.17551	0
0.1060	-2.06594	12.0776	-0.908955	3.39525	0
0.1067	-5.72651	12.0776	0.0060597	2.48499	0
0.1073	-5.42016	14.2172	2.75276	2.78538	0
0.1080	-5.42016	12.9946	3.66832	1.56564	0
0.1087	-6.63773	9.64116	1.22681	-0.57346	0
0.1093	-4.19473	5.66767	0.311248	2.48499	0
0.1100	-4.19473	4.14814	0.311248	7.97382	0
0.1107	-8.77437	5.36202	-1.21414	8.28331	0
0.1113	-7.25044	7.80724	-0.299129	4.92447	0
0.1120	-3.28352	14.5229	0.0060597	5.22486	0
0.1127	-5.42016	20.9328	-1.82452	6.75408	0
0.1133	-7.5568	17.8763	-2.12971	4.00512	0
0.1140	-5.1138	11.772	-1.82452	0.955767	0
0.1147	-3.28352	9.3355	-3.04527	2.17551	0
0.1153	-1.45323	7.80724	-2.74009	1.87512	0
0.1160	1.29612	5.05637	-0.604317	-0.57346	0
0.1167	3.43277	-1.04795	0.616437	0.64628	0
0.1173	3.43277	-10.5057	0.616437	2.78538	0
0.1180	0.377054	-16.9157	-1.21414	-1.48371	0
0.1187	0.683411	-20.2691	-2.12971	-5.45242	0
0.1193	5.87576	-23.9282	1.532	-5.76191	0
0.1200	7.39969	-27.9017	3.97351	-5.15204	0
0.1207	7.39969	-33.7004	1.532	-1.48371	0
0.1213	12.2778	-38.2764	-1.82452	3.09486	0
0.1220	14.116	-33.7004	-1.51933	3.09486	0
0.1227	9.84269	-26.0678	0.0060597	0.64628	0
0.1233	8.92362	-23.6226	0.311248	2.17551	0
0.1240	11.673	-21.4917	-0.299129	4.61499	0
0.1247	13.5033	-19.0465	0.616437	3.39525	0
0.1253	15.6399	-16.9157	1.83719	0.345897	0
0.1260	17.7765	-12.3396	1.532	-1.48371	0
0.1267	17.1638	-11.4227	-0.299129	-1.18333	0
0.1273	16.5511	-13.8592	-1.82452	-0.263974	0
0.1280	17.4702	-9.28311	-2.4349	-0.263974	0
0.1287	16.5511	-4.09574	-0.299129	0.64628	0
0.1293	14.4145	-5.0127	3.05794	2.78538	0
0.1300	15.9463	0.480311	3.05794	4.00512	0
0.1307	19.6068	11.772	1.532	3.39525	0
0.1313	20.518	14.8285	2.14238	1.56564	0
0.1320	19.6068	13.9116	2.75276	0.345897	0
0.1327	18.6878	16.0424	0.616437	1.25615	0
0.1333	16.2448	16.0424	-1.21414	2.17551	0
0.1340	15.0272	14.2172	-2.4349	0.0364102	0
0.1347	15.9463	14.5229	-3.04527	-3.31332	0
0.1353	15.0272	12.3833	-2.4349	-5.15204	0
0.1360	13.1969	10.855	-1.51933	-5.15204	0
0.1367	15.0272	14.2172	-1.82452	-3.62281	0
0.1373	15.9463	16.6537	-2.12971	-2.70345	0
0.1380	14.116	13.3003	-1.51933	-2.70345	0
0.1387	11.9793	8.7242	-1.82452	-2.09358	0
0.1393	12.2778	4.75071	-3.35046	-0.873844	0
0.1400	14.116	2.00857	-3.65565	0.0364102	0
0.1407	15.0272	1.09162	-3.04527	0.0364102	0
0.1413	15.0272	1.39727	-3.65565	-1.18333	0
0.1420	15.3335	1.39727	-3.04527	-0.57346	0
0.1427	15.0272	-0.436647	1.22681	3.39525	0
0.1433	13.1969	-3.79009	5.19426	5.83473	0
0.1440	13.5033	-4.4014	5.19426	4.92447	0
0.1447	15.9463	0.785964	2.44757	4.00512	0
0.1453	16.2448	7.19593	0.311248	2.78538	0
0.1460	15.3335	10.5494	0.311248	2.78538	0
0.1467	15.6399	11.1607	1.83719	4.61499	0
0.1473	14.116	8.11289	1.532	5.83473	0
0.1480	12.8905	-1.34487	-0.908955	7.67344	0
0.1487	15.0272	-12.034	-0.299129	9.19357	0
0.1493	14.4145	-16.9157	1.532	5.83473	0
0.1500	10.4475	-17.8326	1.532	0.0364102	0
0.1507	9.22998	-16.9157	-0.299129	-2.40307	0
0.1513	8.61726	-11.7283	-0.299129	-4.23268	0
0.1520	4.34398	-2.56748	1.83719	-5.45242	0
0.1527	3.43277	5.97332	3.36313	-4.54217	0
0.1533	6.48062	10.5494	0.616437	-5.45242	0
0.1540	6.48062	12.6889	-1.21414	-7.59152	0
0.1547	4.95669	16.9594	2.44757	-7.8919	0
0.1553	4.95669	20.3215	4.2787	-8.50177	0
0.1560	4.34398	19.4046	1.22681	-8.20139	0
0.1567	4.03762	17.5707	-1.21414	-6.06229	0
0.1573	4.95669	16.9594	0.0060597	-6.06229	0
0.1580	5.87576	14.2172	0.0060597	-6.67216	0
0.1587	5.87576	7.80724	-0.908955	-4.23268	0
0.1593	6.17427	0.480311	0.616437	-3.92319	0
0.1600	6.78698	-6.54097	1.22681	-6.67216	0
0.1607	8.31091	-11.117	-0.908955	-5.15204	0
0.1613	8.31091	-11.4227	-0.908955	-2.09358	0
0.1620	5.56941	-11.117	2.14238	-2.09358	0
0.1627	5.87576	-13.2479	2.44757	-1.7932	0
0.1633	9.53633	-17.527	0.311248	0.955767	0
0.1640	9.22998	-18.7409	0.616437	3.39525	0
0.1647	7.09334	-16.3044	0.921625	4.92447	0
0.1653	9.53633	-13.2479	-1.82452	5.53434	0
0.1660	9.84269	-9.58876	-0.299129	4.92447	0
0.1667	4.65034	-4.09574	4.88907	4.3146	0
0.1673	0.683411	1.39727	4.58389	3.09486	0
0.1680	0.377054	7.19593	1.532	0.64628	0
0.1687	-0.840517	10.5494	2.44757	-1.18333	0
0.1693	-2.36445	10.5494	2.44757	-1.18333	0
0.1700	-2.97716	12.6889	0.311248	-0.57346	0
0.1707	-6.03287	18.7933	-0.908955	0.0364102	0
0.1713	-9.38708	18.7933	0.0060597	0.0364102	0
0.1720	-9.08073	13.3003	0.616437	0.345897	0
0.1727	-9.08073	11.4663	-1.82452	-0.263974	0
0.1733	-12.4349	11.4663	-3.04527	-1.48371	0
0.1740	-13.0477	8.11289	-0.299129	0.345897	0
0.1747	-9.08073	1.39727	1.22681	4.00512	0
0.1753	-7.5568	-7.44919	-2.12971	4.61499	0
0.1760	-8.16951	-15.3874	-2.12971	3.70473	0
0.1767	-6.94409	-21.4917	1.22681	3.09486	0
0.1773	-7.86316	-31.2552	0.616437	2.48499	0
0.1780	-11.8301	-39.8047	-2.74009	1.25615	0
0.1787	-10.6047	-37.3595	-1.21414	-2.70345	0
0.1793	-6.03287	-30.6439	1.532	-8.20139	0
0.1800	-5.72651	-27.9017	1.532	-8.81126	0
0.1807	-6.94409	-24.5395	0.311248	-6.37178	0
0.1813	-4.19473	-19.6578	-1.21414	-5.76191	0
0.1820	0.683411	-18.7409	-3.04527	-3.92319	0
0.1827	2.5137	-17.8326	-3.04527	-0.57346	0
0.1833	2.5137	-13.2479	-1.51933	0.345897	0
0.1840	3.43277	-8.36615	-1.51933	0.345897	0
0.1847	4.65034	-3.17879	-1.21414	4.00512	0
0.1853	5.87576	2.31423	-0.299129	6.4446	0
0.1860	6.78698	4.75071	-1.51933	3.09486	0
0.1867	6.78698	7.19593	-0.908955	0.345897	0
0.1873	5.56941	16.6537	0.616437	2.17551	0
0.1880	5.87576	26.1202	-2.12971	3.09486	0
0.1887	7.70605	26.1202	-3.35046	1.56564	0
0.1893	9.22998	24.8976	0.616437	3.09486	0
0.1900	12.2778	31.3076	3.36313	3.70473	0
0.1907	15.0272	38.6258	1.532	-0.57346	0
0.1913	14.4145	39.8484	1.532	-2.09358	0
0.1920	12.5842	40.154	3.05794	1.25615	0
0.1927	13.1969	40.7653	0.616437	3.09486	0
0.1933	12.8905	33.4384	-1.21414	2.17551	0
0.1940	10.7539	21.5354	0.921625	0.345897	0
0.1947	10.1412	15.4398	0.0060597	-0.57346	0
0.1953	11.3666	11.4663	-4.26603	1.25615	0
0.1960	13.5033	2.61988	-3.35046	3.39525	0
0.1967	14.4145	-5.31835	1.22681	2.17551	0
0.1973	14.116	-8.97745	0.921625	1.25615	0
0.1980	13.1969	-12.3396	-1.21414	2.17551	0
0.1987	14.116	-15.9987	-0.299129	0.345897	0
0.1993	15.6399	-19.3522	1.532	-1.7932	0
0.2000	15.0272	-22.4087	-0.299129	-1.48371	0
0.2007	11.673	-25.1508	-1.21414	-2.40307	0
0.2013	9.84269	-28.513	1.532	-3.31332	0
0.2020	12.2778	-28.2074	1.83719	-1.7932	0
0.2027	12.5842	-21.7974	-0.299129	-1.7932	0
0.2033	7.70605	-17.527	2.44757	-2.09358	0
0.2040	3.73912	-18.1296	4.58389	-1.48371	0
0.2047	3.12641	-12.3396	0.616437	-4.23268	0
0.2053	0.377054	-1.95618	-0.908955	-6.98165	0
0.2060	-1.45323	2.00857	1.83719	-4.23268	0
0.2067	0.683411	2.31423	-0.299129	-0.57346	0
0.2073	1.29612	3.23118	-3.35046	-0.57346	0
0.2080	0.989768	0.174659	-0.299129	0.345897	0
0.2087	3.43277	-3.17879	1.83719	2.78538	0
0.2093	4.95669	-8.0605	0.616437	3.09486	0
0.2100	3.73912	-18.7409	-0.299129	0.955767	0
0.2107	3.12641	-23.9282	-2.12971	-0.873844	0
0.2113	1.29612	-19.9635	-3.96084	1.25615	0
0.2120	-0.840517	-18.1296	-3.65565	1.87512	0
0.2127	0.683411	-14.1648	-3.35046	-2.40307	0
0.2133	3.12641	-2.56748	-3.96084	-6.06229	0
0.2140	2.20734	4.44506	-3.04527	-6.37178	0
0.2147	-0.227804	4.44506	-0.604317	-8.20139	0
0.2153	-1.45323	7.19593	0.311248	-11.5602	0
0.2160	-0.53416	8.7242	0.0060597	-9.42113	0
0.2167	0.377054	5.36202	0.311248	-5.76191	0
0.2173	0.377054	4.14814	0.311248	-6.06229	0
0.2180	0.683411	6.27898	-1.21414	-7.59152	0
0.2187	1.29612	6.58463	-1.21414	-5.15204	0
0.2193	1.60248	5.97332	0.616437	-2.40307	0
0.2200	0.377054	6.89028	-1.51933	-1.48371	0
0.2207	-0.53416	11.4663	-4.57122	-0.57346	0
0.2213	-0.840517	14.5229	-3.04527	1.56564	0
0.2220	0.377054	10.5494	-1.21414	0.64628	0
0.2227	2.20734	3.23118	-0.299129	-1.48371	0
0.2233	1.29612	-0.130994	0.921625	0.955767	0
0.2240	-0.53416	-1.34487	1.22681	4.3146	0
0.2247	-0.227804	-1.34487	-1.21414	4.00512	0
0.2253	1.60248	2.31423	-1.51933	4.3146	0
0.2260	1.29612	5.05637	1.83719	7.36396	0
0.2267	0.377054	3.84249	4.2787	7.05447	0
0.2273	0.377054	6.58463	3.36313	3.39525	0
0.2280	-0.840517	14.2172	1.22681	2.78538	0
0.2287	-1.45323	19.0989	-1.21414	5.83473	0
0.2293	1.29612	18.7933	-2.4349	8.5837	0
0.2300	0.989768	17.5707	-1.82452	7.67344	0
0.2307	-1.75959	16.348	-1.82452	4.92447	0
0.2313	0.377054	15.1342	-1.82452	2.48499	0
0.2320	3.12641	14.2172	-0.299129	1.25615	0
0.2327	1.29612	13.9116	-1.21414	1.25615	0
0.2333	0.683411	12.9946	-3.96084	1.87512	0
0.2340	1.29612	10.5494	-2.12971	0.0364102	0
0.2347	-1.14687	7.80724	0.616437	-4.84255	0
0.2353	0.0706977	5.36202	0.311248	-6.67216	0
0.2360	2.20734	2.00857	-0.299129	-3.62281	0
0.2367	-1.45323	0.480311	-0.604317	-2.40307	0
0.2373	-3.89623	3.23118	-2.12971	-4.23268	0
0.2380	-0.53416	5.97332	-2.4349	-4.23268	0
0.2387	0.377054	3.53684	-1.21414	-1.48371	0
0.2393	-1.75959	-0.436647	-0.299129	-0.873844	0
0.2400	-1.45323	-4.70705	0.616437	-1.7932	0
0.2407	0.0706977	-7.44919	-0.908955	-1.18333	0
0.2413	-0.227804	-7.75484	-3.35046	1.25615	0
0.2420	-2.36445	-5.92966	-1.82452	1.25615	0
0.2427	-5.42016	-4.4014	-0.299129	-2.09358	0
0.2433	-10.2983	-2.56748	-2.12971	-5.15204	0
0.2440	-13.9667	-1.95618	-1.51933	-5.15204	0
0.2447	-12.4349	-2.26183	-1.21414	-3.01294	0
0.2453	-10.6047	-4.09574	-3.04527	-0.57346	0
0.2460	-11.5237	-5.62401	-1.21414	0.64628	0
0.2467	-11.5237	-3.79009	0.921625	2.17551	0
0.2473	-8.46801	-2.26183	0.311248	4.61499	0
0.2480	-6.33137	-5.0127	0.0060597	5.83473	0
0.2487	-5.1138	-6.83788	0.616437	6.75408	0
0.2493	-4.19473	-5.0127	-0.908955	9.19357	0
0.2500	-6.03287	-6.54097	-0.299129	12.2429	0
0.2507	-7.25044	-9.89441	0.921625	10.1129	0
0.2513	-6.03287	-6.83788	0.921625	4.00512	0
0.2520	-5.72651	-1.65052	1.83719	0.0364102	0
0.2527	-6.94409	0.480311	1.532	0.345897	0
0.2533	-8.77437	2.00857	-0.299129	1.87512	0
0.2540	-10.6047	5.05637	0.616437	-0.873844	0
0.2547	-12.1364	10.855	0.616437	-4.23268	0
0.2553	-12.4349	16.0424	-3.04527	-4.23268	0
0.2560	-12.4349	13.6059	-3.35046	-4.23268	0
0.2567	-14.2731	5.97332	0.0060597	-6.98165	0
0.2573	-15.4907	4.14814	-0.908955	-5.45242	0
0.2580	-13.9667	5.66767	-2.74009	-2.40307	0
0.2587	-12.1364	4.75071	-1.51933	-2.40307	0
0.2593	-11.8301	3.53684	-2.4349	-3.01294	0
0.2600	-9.9998	0.174659	-3.65565	-1.18333	0
0.2607	-7.5568	-6.23531	-1.82452	-0.57346	0
0.2613	-8.46801	-10.5057	0.0060597	-0.57346	0
0.2620	-9.9998	-14.1648	0.311248	0.64628	0
0.2627	-11.2174	-18.7409	0.921625	1.25615	0
0.2633	-14.2731	-16.3044	1.532	2.48499	0
0.2640	-14.5716	-12.034	1.22681	5.53434	0
0.2647	-10.911	-13.5535	1.22681	7.36396	0
0.2653	-9.9998	-15.0818	0.921625	7.05447	0
0.2660	-11.8301	-14.1648	0.616437	6.14421	0
0.2667	-10.2983	-13.8592	-0.604317	4.00512	0
0.2673	-6.33137	-9.58876	-2.4349	2.17551	0
0.2680	-2.36445	-5.92966	-2.12971	2.17551	0
0.2687	3.12641	-8.0605	0.311248	-0.57346	0
0.2693	7.39969	-7.14354	0.616437	-5.15204	0
0.2700	6.17427	-1.04795	-0.604317	-6.67216	0
0.2707	4.65034	1.39727	-0.299129	-5.76191	0
0.2713	7.09334	0.785964	1.532	-5.15204	0
0.2720	10.4475	1.70292	1.532	-3.31332	0
0.2727	12.2778	1.70292	-0.908955	-2.40307	0
0.2733	13.5033	1.39727	-0.299129	-3.31332	0
0.2740	14.116	1.39727	2.44757	-3.62281	0
0.2747	12.8905	2.31423	3.05794	-2.40307	0
0.2753	11.9793	5.36202	3.66832	-0.873844	0
0.2760	11.3666	8.7242	4.58389	-1.18333	0
0.2767	9.84269	9.64116	0.0060597	-3.31332	0
0.2773	10.1412	11.1607	-4.57122	-6.37178	0
0.2780	13.1969	12.0776	-1.51933	-6.06229	0
0.2787	12.2778	11.4663	1.22681	-2.40307	0
0.2793	8.31091	11.4663	0.0060597	-0.57346	0
0.2800	7.70605	9.3355	1.532	-1.48371	0
0.2807	9.53633	4.44506	1.83719	0.345897	0
0.2813	9.53633	-0.742299	-0.908955	2.17551	0
0.2820	7.39969	-7.14354	0.921625	0.345897	0
0.2827	4.03762	-9.58876	3.66832	0.0364102	0
0.2833	2.20734	-5.0127	1.532	2.78538	0
0.2840	1.90884	-4.70705	0.311248	3.09486	0
0.2847	0.0706977	-10.8114	2.44757	1.25615	0
0.2853	-2.97716	-12.9422	2.44757	1.87512	0
0.2860	-2.97716	-15.6931	2.14238	2.78538	0
0.2867	-1.75959	-23.6226	2.44757	2.78538	0
0.2873	-2.97716	-23.6226	3.05794	1.56564	0
0.2880	-3.58987	-16.9157	3.66832	-1.7932	0
0.2887	-2.6708	-15.9987	2.44757	-3.31332	0
0.2893	-4.80744	-13.2479	0.311248	-0.873844	0
0.2900	-8.77437	-3.17879	1.532	-1.7932	0
0.2907	-8.77437	4.14814	3.97351	-3.31332	0
0.2913	-5.72651	6.58463	2.14238	2.48499	0
0.2920	-4.19473	9.64116	0.311248	7.05447	0
0.2927	-4.19473	9.64116	0.0060597	1.87512	0
0.2933	-3.89623	6.89028	-1.21414	-3.31332	0
0.2940	-1.14687	5.66767	-1.21414	-2.09358	0
0.2947	0.989768	4.14814	1.532	-0.263974	0
0.2953	0.377054	2.31423	0.921625	-1.7932	0
0.2960	0.683411	6.89028	-0.299129	-3.92319	0
0.2967	3.12641	16.0424	0.311248	-5.45242	0
0.2973	4.95669	21.5354	0.0060597	-4.84255	0
0.2980	4.65034	20.6272	-1.51933	-1.48371	0
0.2987	3.12641	17.5707	0.616437	0.64628	0
0.2993	2.20734	15.1342	3.36313	-0.57346	0
0.3000	1.60248	15.1342	2.44757	-0.873844	0
0.3007	3.12641	15.1342	-1.21414	1.87512	0
0.3013	5.26305	9.64116	-3.04527	4.61499	0
0.3020	5.56941	4.14814	-2.4349	5.83473	0
0.3027	3.12641	5.05637	-1.21414	6.75408	0
0.3033	1.29612	5.05637	-0.908955	8.28331	0
0.3040	2.20734	1.39727	-0.299129	8.5837	0
0.3047	3.43277	0.785964	1.532	8.28331	0
0.3053	2.5137	0.174659	2.14238	7.36396	0
0.3060	3.12641	-5.92966	0.0060597	8.5837	0
0.3067	6.78698	-9.58876	-1.82452	11.3327	0
0.3073	5.87576	-5.92966	-1.82452	11.9425	0
0.3080	-1.14687	-4.09574	-1.21414	8.5837	0
0.3087	-3.28352	-6.23531	-0.299129	4.3146	0
0.3093	-1.45323	-5.0127	0.0060597	2.48499	0
0.3100	-4.80744	-0.130994	-2.12971	2.48499	0
0.3107	-10.2983	4.75071	-3.65565	2.78538	0
0.3113	-12.4349	7.50159	-0.908955	1.56564	0
0.3120	-15.1843	4.44506	1.532	0.345897	0
0.3127	-19.1512	-1.95618	0.311248	-0.263974	0
0.3133	-18.8449	-3.79009	-1.21414	-0.57346	0
0.3140	-17.9336	-1.34487	-1.51933	-1.48371	0
0.3147	-18.8449	-2.26183	-3.04527	-2.40307	0
0.3153	-16.7082	-0.130994	-3.65565	-3.31332	0
0.3160	-10.6047	9.64116	-2.4349	-3.31332	0
0.3167	-3.89623	16.348	-3.04527	-3.01294	0
0.3173	5.56941	16.0424	-4.26603	-5.15204	0
0.3180	13.1969	17.265	-2.74009	-9.11164	0
0.3187	15.3335	19.4046	-0.604317	-10.6409	0
0.3193	18.0829	16.9594	-2.12971	-8.81126	0
0.3200	26.928	14.2172	-3.96084	-6.37178	0
0.3207	36.6921	12.3833	-2.12971	-4.23268	0
0.3213	39.7478	8.7242	-1.21414	-0.873844	0
0.3220	37.9175	4.75071	-3.04527	1.25615	0
0.3227	37.9175	3.23118	-0.299129	0.64628	0
0.3233	38.2239	3.23118	3.36313	1.56564	0
0.3240	38.2239	2.31423	1.22681	4.3146	0
0.3247	37.9175	-0.436647	-2.12971	5.22486	0
0.3253	34.8618	-4.09574	-0.908955	3.09486	0
0.3260	29.0646	-5.0127	0.921625	0.0364102	0
0.3267	23.8801	-3.17879	0.921625	-0.873844	0
0.3273	20.518	-5.31835	0.616437	0.345897	0
0.3280	18.0829	-9.58876	-1.21414	0.64628	0
0.3287	16.8575	-10.5057	-1.21414	-1.18333	0
0.3293	15.0272	-9.58876	0.616437	-2.40307	0
0.3300	12.5842	-11.117	-0.299129	-1.7932	0
0.3307	12.2778	-12.6366	-2.74009	0.0364102	0
0.3313	11.3666	-12.034	-1.21414	1.56564	0
0.3320	9.22998	-12.3396	0.0060597	0.64628	0
0.3327	7.09334	-14.1648	-1.51933	-2.09358	0
0.3333	5.56941	-13.8592	-2.12971	-3.31332	0
0.3340	4.03762	-12.3396	-0.299129	-1.48371	0
0.3347	3.12641	-14.4705	1.22681	0.345897	0
0.3353	0.377054	-17.527	2.44757	-0.57346	0
0.3360	-4.50109	-16.9157	1.83719	-2.70345	0
0.3367	-7.86316	-15.6931	1.532	-3.62281	0
0.3373	-6.63773	-15.0818	2.14238	-3.01294	0
0.3380	-5.72651	-11.117	-0.299129	-3.31332	0
0.3387	-8.77437	-5.92966	-3.96084	-3.92319	0
0.3393	-13.354	-2.87313	-2.12971	-4.23268	0
0.3400	-14.5716	-0.742299	1.22681	-2.40307	0
0.3407	-13.6604	-0.436647	0.921625	-0.57346	0
0.3413	-13.9667	-0.436647	1.532	-1.7932	0
0.3420	-14.5716	3.84249	2.75276	-1.48371	0
0.3427	-15.4907	8.41855	0.616437	1.25615	0
0.3433	-17.0146	9.3355	-0.908955	2.48499	0
0.3440	-17.3209	7.80724	1.532	1.87512	0
0.3447	-17.0146	2.00857	1.22681	3.09486	0
0.3453	-17.9336	-5.31835	-2.12971	4.00512	0
0.3460	-18.5385	-4.4014	-0.604317	4.92447	0
0.3467	-17.6273	-0.436647	3.36313	5.83473	0
0.3473	-17.9336	-0.436647	2.44757	3.70473	0
0.3480	-20.6751	-0.436647	-0.299129	1.25615	0
0.3487	-22.5054	-0.742299	-0.604317	3.39525	0
0.3493	-22.8118	-5.92966	-1.21414	4.00512	0
0.3500	-21.9006	-8.97745	-3.65565	0.64628	0
0.3507	-19.7639	-6.83788	-4.26603	-0.57346	0
0.3513	-18.5385	-5.0127	-2.74009	-1.48371	0
0.3520	-17.9336	-5.0127	-0.908955	-5.15204	0
0.3527	-17.9336	-4.09574	-0.299129	-7.59152	0
0.3533	-18.24	-2.87313	-0.299129	-7.28203	0
0.3540	-16.1034	-1.95618	1.22681	-6.06229	0
0.3547	-10.6047	-1.95618	1.83719	-3.31332	0
0.3553	-6.94409	-1.34487	-1.21414	-2.70345	0
0.3560	-7.86316	-0.742299	-3.65565	-6.06229	0
0.3567	-9.9998	-5.31835	-1.21414	-5.76191	0
0.3573	-12.4349	-11.7283	0.0060597	-2.70345	0
0.3580	-12.4349	-11.7283	-2.4349	-3.01294	0
0.3587	-10.6047	-8.97745	-3.35046	-2.40307	0
0.3593	-10.2983	-9.58876	-0.299129	1.25615	0
0.3600	-11.5237	-10.5057	1.83719	-0.57346	0
0.3607	-10.6047	-8.0605	0.921625	-6.37178	0
0.3613	-9.08073	-5.62401	0.0060597	-4.54217	0
0.3620	-10.6047	-4.09574	-0.299129	1.87512	0
0.3627	-13.9667	-1.04795	-1.21414	4.92447	0
0.3633	-14.8779	2.92553	-1.21414	5.22486	0
0.3640	-13.0477	3.23118	0.921625	4.00512	0
0.3647	-9.9998	2.00857	0.616437	3.09486	0
0.3653	-9.69344	6.58463	-2.12971	5.22486	0
0.3660	-9.69344	13.9116	0.0060597	6.75408	0
0.3667	-6.03287	16.348	3.36313	5.22486	0
0.3673	-3.28352	15.1342	0.921625	4.92447	0
0.3680	-6.03287	16.348	-0.299129	5.53434	0
0.3687	-8.77437	18.7933	2.44757	7.05447	0
0.3693	-6.94409	19.4046	1.83719	8.5837	0
0.3700	-3.89623	18.4876	0.0060597	6.14421	0
0.3707	-4.19473	18.7933	3.05794	1.56564	0
0.3713	-4.80744	16.9594	4.88907	-0.57346	0
0.3720	-4.19473	11.4663	1.532	-2.70345	0
0.3727	-6.03287	4.14814	-0.604317	-3.31332	0
0.3733	-7.86316	-0.130994	0.616437	-0.873844	0
0.3740	-6.33137	1.09162	3.36313	-0.263974	0
0.3747	-6.03287	4.14814	3.36313	-2.40307	0
0.3753	-6.94409	4.14814	-0.299129	-1.48371	0
0.3760	-5.72651	4.14814	-2.74009	0.955767	0
0.3767	-5.42016	9.64116	-1.82452	1.25615	0
0.3773	-6.94409	12.3833	-1.21414	0.64628	0
0.3780	-6.33137	6.58463	-3.04527	-0.57346	0
0.3787	-6.03287	-0.436647	-3.96084	-4.23268	0
0.3793	-8.16951	-5.0127	-2.4349	-6.06229	0
0.3800	-7.86316	-9.58876	0.616437	-4.23268	0
0.3807	-6.03287	-11.4227	1.22681	-4.54217	0
0.3813	-6.33137	-8.6718	-0.908955	-6.37178	0
0.3820	-5.42016	-8.36615	-1.82452	-4.84255	0
0.3827	-2.06594	-10.5057	2.44757	-4.23268	0
0.3833	-1.45323	-10.2001	5.80464	-6.06229	0
0.3840	-1.75959	-11.4227	2.44757	-3.62281	0
0.3847	-0.53416	-15.0818	-1.51933	0.345897	0
0.3853	1.29612	-15.6931	0.0060597	-0.57346	0
0.3860	4.34398	-15.9987	0.616437	0.64628	0
0.3867	8.61726	-18.4352	-1.82452	5.83473	0
0.3873	8.31091	-15.9987	0.0060597	5.53434	0
0.3880	6.48062	-9.28311	0.921625	2.78538	0
0.3887	9.22998	-6.83788	-4.26603	2.78538	0
0.3893	12.2778	-7.75484	-4.8764	0.345897	0
0.3900	10.7539	-5.0127	1.83719	-2.40307	0
0.3907	9.53633	3.23118	3.66832	0.0364102	0
0.3913	9.84269	9.64116	0.311248	1.25615	0
0.3920	9.53633	9.64116	-1.21414	-0.57346	0
0.3927	8.31091	9.64116	-0.908955	-0.873844	0
0.3933	8.31091	15.1342	-0.299129	-0.57346	0
0.3940	8.01241	17.8763	-0.908955	-1.48371	0
0.3947	6.48062	15.1342	-0.299129	-3.92319	0
0.3953	5.26305	13.6059	2.14238	-6.06229	0
0.3960	5.87576	12.3833	2.75276	-4.54217	0
0.3967	8.31091	9.3355	0.311248	0.0364102	0
0.3973	10.4475	5.97332	-2.12971	1.25615	0
0.3980	11.673	5.05637	-3.04527	-0.57346	0
0.3987	12.8905	5.36202	-3.04527	-1.48371	0
0.3993	14.4145	3.84249	-1.82452	-0.57346	0
0.4000	15.9463	-1.34487	-0.299129	0.345897	0
0.4007	16.8575	-5.31835	-1.21414	0.345897	0
0.4013	18.6878	-6.54097	-1.82452	-1.7932	0
0.4020	19.6068	-8.36615	0.616437	-3.92319	0
0.4027	19.6068	-8.6718	1.83719	-4.23268	0
0.4033	19.6068	-5.62401	0.0060597	-2.40307	0
0.4040	20.2195	-4.09574	-1.21414	1.25615	0
0.4047	18.0829	-4.70705	0.616437	3.39525	0
0.4053	15.3335	-0.436647	1.22681	2.17551	0
0.4060	15.0272	7.50159	0.921625	2.17551	0
0.4067	15.3335	10.5494	3.36313	5.53434	0
0.4073	15.0272	8.11289	5.19426	5.83473	0
0.4080	14.7208	6.58463	2.75276	2.17551	0
0.4087	13.1969	10.2437	0.921625	1.25615	0
0.4093	12.5842	13.9116	1.22681	3.39525	0
0.4100	13.8096	12.0776	1.22681	5.22486	0
0.4107	15.0272	9.02985	1.532	6.4446	0
0.4113	14.7208	9.64116	1.22681	5.83473	0
0.4120	11.673	9.64116	0.0060597	3.09486	0
0.4127	8.92362	8.11289	0.921625	1.25615	0
0.4133	11.3666	7.80724	1.83719	0.955767	0
0.4140	14.4145	5.97332	0.921625	-0.57346	0
0.4147	11.0603	3.23118	-0.299129	-1.7932	0
0.4153	8.61726	5.97332	-2.12971	-1.48371	0
0.4160	12.5842	14.8285	-1.21414	-0.57346	0
0.4167	15.3335	21.8411	3.05794	-0.57346	0
0.4173	15.0272	23.9806	4.2787	0.0364102	0
0.4180	18.3814	24.8976	0.616437	1.56564	0
0.4187	21.1308	25.8145	0.0060597	2.48499	0
0.4193	18.9941	23.0637	2.44757	1.25615	0
0.4200	17.1638	16.9594	2.44757	0.345897	0
0.4207	17.1638	15.4398	1.532	0.955767	0
0.4213	14.7208	20.0159	1.83719	2.17551	0
0.4220	10.1412	22.758	1.22681	4.61499	0
0.4227	8.01241	21.5354	1.532	6.14421	0
0.4233	8.61726	20.6272	4.2787	6.14421	0
0.4240	8.31091	19.7102	3.66832	7.36396	0
0.4247	7.70605	10.5494	0.616437	9.50305	0
0.4253	8.01241	-5.62401	1.532	8.5837	0
0.4260	7.39969	-19.9635	3.36313	7.67344	0
0.4267	5.26305	-31.8665	1.83719	7.36396	0
0.4273	4.34398	-46.2059	0.616437	5.22486	0
0.4280	3.12641	-59.9428	3.05794	2.17551	0
0.4287	-0.53416	-63.6019	4.58389	0.64628	0
0.4293	-2.36445	-56.2837	4.58389	-0.57346	0
0.4300	-2.36445	-47.1229	4.2787	-1.18333	0
0.4307	-3.28352	-44.3808	2.75276	-2.09358	0
0.4313	-2.6708	-43.4638	1.532	-4.54217	0
0.4320	-0.840517	-39.8047	1.532	-8.20139	0
0.4327	-1.45323	-37.0538	0.311248	-10.6409	0
0.4333	-2.36445	-34.9143	-0.604317	-9.72151	0
0.4340	0.989768	-28.8187	0.921625	-7.8919	0
0.4347	4.03762	-20.8804	2.14238	-6.67216	0
0.4353	2.20734	-15.6931	0.311248	-7.8919	0
0.4360	0.989768	-9.58876	-0.604317	-10.9504	0
0.4367	3.73912	-2.26183	0.311248	-11.8606	0
0.4373	7.70605	4.14814	-1.21414	-9.11164	0
0.4380	7.09334	9.64116	-2.74009	-6.98165	0
0.4387	4.95669	13.9116	-0.299129	-8.20139	0
0.4393	4.95669	14.5229	1.22681	-7.8919	0
0.4400	5.87576	12.6889	-0.908955	-4.54217	0
0.4407	5.56941	11.772	-0.299129	-3.31332	0
0.4413	6.17427	12.3833	1.532	-3.31332	0
0.4420	7.70605	11.4663	-0.299129	-0.873844	0
0.4427	7.70605	7.80724	-0.604317	2.48499	0
0.4433	6.78698	5.05637	4.2787	4.00512	0
0.4440	7.39969	5.97332	6.41502	3.09486	0
0.4447	8.61726	8.7242	4.2787	2.48499	0
0.4453	8.61726	10.5494	3.05794	2.48499	0
0.4460	8.31091	9.64116	3.97351	2.78538	0
0.4467	9.53633	8.11289	4.2787	3.70473	0
0.4473	10.4475	7.19593	3.05794	5.83473	0
0.4480	8.31091	5.05637	0.616437	6.4446	0
0.4487	7.70605	1.39727	0.616437	5.83473	0
0.4493	9.53633	0.480311	2.75276	4.92447	0
0.4500	9.22998	1.09162	1.83719	2.78538	0
0.4507	5.87576	0.480311	-0.604317	-0.57346	0
0.4513	6.17427	1.39727	-0.299129	-3.31332	0
0.4520	10.1412	3.53684	-0.299129	-4.23268	0
0.4527	9.53633	4.14814	-2.4349	-2.70345	0
0.4533	6.48062	5.05637	0.0060597	-2.70345	0
0.4540	6.78698	7.80724	2.14238	-3.31332	0
0.4547	7.09334	8.41855	-0.299129	-2.40307	0
0.4553	4.95669	5.97332	1.22681	-2.70345	0
0.4560	4.65034	5.05637	3.97351	-5.15204	0
0.4567	4.95669	6.89028	0.921625	-4.54217	0
0.4573	1.90884	8.7242	-0.299129	-1.7932	0
0.4580	0.0706977	9.02985	3.05794	-2.40307	0
0.4587	1.90884	9.02985	2.44757	-3.31332	0
0.4593	2.20734	9.3355	0.616437	-1.48371	0
0.4600	0.989768	9.02985	0.311248	0.345897	0
0.4607	0.377054	7.19593	-0.299129	1.25615	0
0.4613	-1.45323	4.44506	0.616437	3.09486	0
0.4620	-4.50109	2.92553	3.36313	4.3146	0
0.4627	-6.33137	0.480311	2.44757	2.17551	0
0.4633	-5.42016	-2.26183	-0.299129	0.64628	0
0.4640	-2.36445	-1.34487	-1.21414	4.61499	0
0.4647	0.0706977	1.39727	-2.12971	7.36396	0
0.4653	-1.14687	4.14814	-0.908955	4.00512	0
0.4660	-5.1138	7.80724	1.22681	2.17551	0
0.4667	-6.03287	9.3355	1.532	4.61499	0
0.4673	-2.97716	5.97332	1.532	4.92447	0
0.4680	-1.14687	5.05637	0.616437	5.83473	0
0.4687	-3.58987	6.27898	-1.21414	8.89318	0
0.4693	-6.03287	3.23118	-2.12971	8.5837	0
0.4700	-4.19473	-2.26183	-2.12971	5.83473	0
0.4707	-1.45323	-3.17879	-2.12971	5.53434	0
0.4713	-1.45323	0.785964	0.0060597	4.00512	0
0.4720	-2.06594	5.36202	0.921625	-0.873844	0
0.4727	-1.45323	5.05637	-0.604317	-3.92319	0
0.4733	1.29612	2.00857	-1.21414	-6.06229	0
0.4740	4.65034	0.785964	-0.908955	-8.50177	0
0.4747	6.78698	-4.70705	-1.82452	-7.28203	0
0.4753	6.48062	-14.7761	-3.65565	-4.23268	0
0.4760	4.95669	-17.527	-3.96084	-3.92319	0
0.4767	5.26305	-16.3044	-0.908955	-4.84255	0
0.4773	5.56941	-20.8804	1.532	-3.01294	0
0.4780	2.20734	-24.2339	1.22681	-2.70345	0
0.4787	0.683411	-20.5748	1.532	-3.92319	0
0.4793	1.60248	-16.3044	2.44757	-3.01294	0
0.4800	0.683411	-12.9422	2.14238	0.345897	0
0.4807	-1.14687	-7.44919	3.05794	4.00512	0
0.4813	-0.840517	-6.54097	2.44757	5.22486	0
0.4820	-1.45323	-10.2001	-0.299129	3.09486	0
0.4827	-2.36445	-9.89441	0.0060597	2.17551	0
0.4833	-2.36445	-4.09574	0.616437	4.92447	0
0.4840	-4.80744	-0.742299	-0.299129	5.22486	0
0.4847	-5.1138	-0.742299	0.616437	4.00512	0
0.4853	-1.14687	-0.130994	-0.299129	6.4446	0
0.4860	-2.06594	1.70292	-1.21414	5.83473	0
0.4867	-7.25044	3.23118	2.14238	-0.263974	0
0.4873	-7.5568	5.36202	3.05794	-0.263974	0
0.4880	-6.94409	8.7242	-0.908955	3.09486	0
0.4887	-9.69344	12.0776	0.616437	-0.873844	0
0.4893	-9.08073	14.2172	2.14238	-6.06229	0
0.4900	-5.1138	14.8285	-1.51933	-3.92319	0
0.4907	-4.19473	16.0424	-0.299129	-3.31332	0
0.4913	-4.19473	17.265	3.05794	-6.67216	0
0.4920	-4.19473	15.1342	0.311248	-6.06229	0
0.4927	-4.80744	12.3833	-1.21414	-2.70345	0
0.4933	-3.89623	11.4663	0.0060597	-3.31332	0
0.4940	-1.45323	8.7242	-2.4349	-6.06229	0
0.4947	-2.06594	4.14814	-2.12971	-5.15204	0
0.4953	-3.28352	3.53684	0.921625	-1.18333	0
0.4960	-2.36445	2.31423	0.0060597	0.955767	0
0.4967	-2.97716	-1.95618	-0.604317	-0.873844	0
0.4973	-4.19473	-2.26183	-0.299129	-2.09358	0
0.4980	-3.58987	0.174659	-4.26603	-1.48371	0
0.4987	-3.28352	-1.95618	-4.57122	-1.48371	0
0.4993	-2.6708	-2.87313	0.0060597	-0.57346	0
0.5000	1.60248	2.31423	-0.604317	3.09486	0
0.5007	5.87576	3.23118	-3.04527	4.92447	0
0.5013	7.70605	-2.87313	-0.604317	3.09486	0
0.5020	9.53633	-5.31835	1.22681	3.39525	0
0.5027	9.53633	-2.87313	1.532	5.83473	0
0.5033	6.78698	-3.48444	3.36313	5.83473	0
0.5040	4.95669	-5.0127	1.532	3.39525	0
0.5047	6.78698	-1.34487	-0.908955	2.17551	0
0.5053	7.70605	2.31423	0.616437	3.70473	0
0.5060	7.70605	2.31423	1.22681	5.53434	0
0.5067	8.01241	4.14814	-0.908955	6.14421	0
0.5073	11.0603	9.02985	-0.299129	5.83473	0
0.5080	14.7208	11.1607	0.616437	5.53434	0
0.5087	12.5842	8.7242	-0.908955	4.92447	0
0.5093	6.78698	4.14814	-1.21414	3.09486	0
0.5100	8.01241	-0.436647	-3.04527	0.0364102	0
0.5107	13.1969	-1.34487	-3.04527	-0.873844	0
0.5113	12.2778	0.480311	2.44757	1.25615	0
0.5120	10.1412	1.09162	4.2787	1.87512	0
0.5127	9.84269	1.39727	-1.21414	-2.40307	0
0.5133	5.56941	1.09162	-2.74009	-6.98165	0
0.5140	1.29612	-1.04795	-0.908955	-7.8919	0
0.5147	2.5137	2.00857	-1.21414	-7.8919	0
0.5153	1.90884	7.19593	0.0060597	-8.81126	0
0.5160	-2.36445	3.84249	1.83719	-8.20139	0
0.5167	-3.28352	-5.0127	-1.51933	-5.76191	0
0.5173	-3.28352	-8.0605	-4.57122	-2.70345	0
0.5180	-3.58987	-7.14354	-2.74009	-2.40307	0
0.5187	-0.840517	-6.83788	-1.21414	-4.84255	0
0.5193	-0.840517	-8.36615	-1.21414	-4.84255	0
0.5200	-6.33137	-9.58876	-0.604317	-0.57346	0
0.5207	-6.94409	-9.89441	-0.908955	1.87512	0
0.5213	-1.75959	-12.9422	-1.21414	1.25615	0
0.5220	0.0706977	-16.61	0.616437	2.17551	0
0.5227	-3.28352	-16.61	1.532	4.92447	0
0.5233	-6.63773	-16.3044	-2.12971	4.61499	0
0.5240	-6.94409	-18.1296	-4.57122	4.61499	0
0.5247	-5.1138	-15.9987	-2.12971	5.22486	0
0.5253	-4.50109	-11.4227	-1.21414	3.09486	0
0.5260	-5.72651	-10.5057	-2.4349	1.56564	0
0.5267	-6.33137	-9.58876	0.616437	2.17551	0
0.5273	-7.86316	-5.62401	3.66832	-1.7932	0
0.5280	-10.6047	-2.87313	2.44757	-4.54217	0
0.5287	-9.69344	-1.34487	0.0060597	-1.18333	0
0.5293	-6.33137	-0.436647	-1.21414	0.64628	0
0.5300	-6.63773	-0.436647	0.311248	-1.48371	0
0.5307	-7.5568	-0.742299	1.532	0.345897	0
0.5313	-4.80744	-2.26183	-2.12971	3.09486	0
0.5320	-4.50109	-5.0127	-3.96084	0.64628	0
0.5327	-8.16951	-3.17879	-1.21414	-2.40307	0
0.5333	-7.86316	1.70292	-1.21414	-3.01294	0
0.5340	-3.28352	3.53684	-1.51933	-1.7932	0
0.5347	-1.75959	3.53684	-0.299129	0.0364102	0
0.5353	-2.36445	3.23118	-2.12971	-0.57346	0
0.5360	-1.75959	2.31423	-3.35046	-3.01294	0
0.5367	-1.45323	5.66767	-2.12971	-2.40307	0
0.5373	-2.36445	13.3003	-3.04527	-1.48371	0
0.5380	-1.45323	15.1342	-1.51933	-5.45242	0
0.5387	-0.227804	11.772	3.36313	-7.8919	0
0.5393	-0.53416	12.9946	5.19426	-6.37178	0
0.5400	-2.36445	13.9116	3.36313	-7.28203	0
0.5407	-2.6708	8.41855	1.22681	-9.72151	0
0.5413	-0.840517	4.75071	-2.74009	-7.8919	0
0.5420	-0.53416	7.19593	-4.8764	-3.31332	0
0.5427	-2.36445	6.89028	-3.04527	-0.57346	0
0.5433	-1.45323	2.92553	-2.12971	2.78538	0
0.5440	-0.840517	2.92553	-2.74009	4.61499	0
0.5447	-0.53416	3.23118	-1.51933	3.09486	0
0.5453	1.90884	-2.26183	0.0060597	2.17551	0
0.5460	2.20734	-7.75484	-1.21414	3.39525	0
0.5467	-2.36445	-8.97745	-3.04527	3.70473	0
0.5473	-4.19473	-8.6718	-0.604317	3.39525	0
0.5480	-3.28352	-8.0605	1.532	2.48499	0
0.5487	-6.03287	-7.75484	-0.299129	-0.263974	0
0.5493	-6.94409	-8.6718	-0.299129	-1.7932	0
0.5500	-3.28352	-8.0605	1.532	-0.57346	0
0.5507	-2.97716	-2.56748	2.44757	-0.263974	0
0.5513	-4.50109	1.39727	3.36313	-0.57346	0
0.5520	-0.840517	-0.436647	2.75276	0.64628	0
0.5527	3.12641	-1.65052	-1.21414	0.64628	0
0.5533	1.29612	-0.436647	-2.12971	-2.40307	0
0.5540	-1.14687	-0.436647	0.0060597	-3.62281	0
0.5547	-1.45323	-0.742299	-1.21414	-2.70345	0
0.5553	-1.45323	-0.436647	-1.21414	-5.15204	0
0.5560	-0.840517	-2.26183	1.22681	-7.8919	0
0.5567	0.683411	-5.92966	1.22681	-4.54217	0
0.5573	0.377054	-9.58876	0.921625	-1.48371	0
0.5580	-1.45323	-11.7283	1.532	-3.92319	0
0.5587	-1.14687	-12.3396	-0.604317	-4.84255	0
0.5593	0.683411	-11.4227	-2.4349	-1.7932	0
0.5600	1.90884	-10.2001	-1.21414	-0.57346	0
0.5607	0.377054	-6.54097	-1.21414	-0.57346	0
0.5613	-0.53416	-1.65052	-1.21414	0.955767	0
0.5620	1.29612	2.31423	0.311248	4.00512	0
0.5627	2.5137	8.11289	1.532	6.4446	0
0.5633	0.377054	14.2172	4.2787	5.83473	0
0.5640	-1.75959	14.2172	6.72021	6.4446	0
0.5647	-1.45323	13.9116	2.75276	10.4133	0
0.5653	0.0706977	17.8763	-1.51933	11.3327	0
0.5660	-0.227804	20.9328	-0.604317	6.75408	0
0.5667	-0.53416	21.5354	1.22681	4.92447	0
0.5673	1.60248	23.3693	1.532	7.67344	0
0.5680	4.34398	24.8976	0.921625	8.89318	0
0.5687	4.95669	28.5567	-0.908955	8.5837	0
0.5693	5.87576	33.1327	-2.12971	7.36396	0
0.5700	6.78698	29.7793	-1.21414	4.92447	0
0.5707	5.87576	21.8411	-1.51933	1.56564	0
0.5713	6.17427	17.8763	-1.82452	0.0364102	0
0.5720	8.01241	12.9946	-0.604317	1.56564	0
0.5727	6.78698	4.44506	-1.21414	2.48499	0
0.5733	5.87576	-1.34487	-2.74009	0.345897	0
0.5740	8.92362	-5.0127	-1.21414	1.25615	0
0.5747	8.61726	-9.58876	1.83719	2.78538	0
0.5753	4.65034	-10.5057	2.14238	-0.263974	0
0.5760	3.43277	-12.3396	-0.299129	-2.70345	0
0.5767	3.12641	-17.8326	-1.21414	-0.57346	0
0.5773	2.5137	-21.4917	-1.21414	0.345897	0
0.5780	4.95669	-21.4917	-1.21414	-0.873844	0
0.5787	5.87576	-23.02	-1.21414	-0.57346	0
0.5793	2.20734	-25.1508	0.616437	-2.09358	0
0.5800	-0.53416	-26.0678	0.311248	-5.45242	0
0.5807	-2.06594	-24.8452	-2.4349	-6.98165	0
0.5813	-2.06594	-19.9635	-3.96084	-5.76191	0
0.5820	-1.45323	-14.1648	-2.74009	-1.18333	0
0.5827	-4.80744	-7.75484	-2.4349	4.00512	0
0.5833	-7.5568	-1.65052	-3.96084	5.83473	0
0.5840	-4.19473	-0.436647	-2.74009	4.92447	0
0.5847	-1.45323	0.174659	0.616437	4.00512	0
0.5853	-2.97716	4.75071	0.616437	2.17551	0
0.5860	-1.14687	7.80724	-1.21414	-0.57346	0
0.5867	1.90884	7.80724	1.22681	-0.57346	0
0.5873	2.20734	9.02985	3.66832	0.955767	0
0.5880	4.95669	8.7242	0.616437	2.78538	0
0.5887	7.70605	5.05637	-2.12971	3.70473	0
0.5893	6.17427	4.14814	0.311248	4.00512	0
0.5900	6.17427	9.02985	0.0060597	1.56564	0
0.5907	7.70605	15.1342	-3.04527	-0.873844	0
0.5913	5.56941	18.7933	-2.74009	0.0364102	0
0.5920	4.03762	19.4046	-0.299129	0.955767	0
0.5927	5.87576	16.0424	0.616437	-2.70345	0
0.5933	8.31091	9.02985	-0.299129	-4.84255	0
0.5940	10.1412	2.00857	-0.299129	-2.09358	0
0.5947	11.673	2.00857	1.22681	-1.7932	0
0.5953	11.0603	5.36202	2.14238	-4.84255	0
0.5960	11.0603	5.05637	-0.908955	-4.23268	0
0.5967	10.1412	3.23118	-1.51933	-2.40307	0
0.5973	7.39969	-0.436647	3.36313	-3.31332	0
0.5980	7.09334	-5.92966	6.10983	-4.23268	0
0.5987	9.53633	-8.0605	4.58389	-4.23268	0
0.5993	8.01241	-7.75484	5.19426	-4.23268	0
0.6000	5.26305	-8.0605	3.66832	-3.31332	0
0.6007	5.87576	-6.23531	-1.82452	-0.57346	0
0.6013	7.39969	-4.09574	-3.04527	0.955767	0
0.6020	6.48062	-3.17879	0.0060597	2.17551	0
0.6027	5.56941	-0.130994	0.616437	4.00512	0
0.6033	7.09334	5.97332	-0.604317	6.4446	0
0.6040	7.70605	9.93808	-1.51933	8.89318	0
0.6047	5.87576	12.0776	-2.12971	9.80344	0
0.6053	5.87576	15.1342	-2.12971	7.97382	0
0.6060	6.78698	17.265	-2.12971	6.4446	0
0.6067	4.65034	15.7367	-1.21414	5.53434	0
0.6073	0.989768	12.3833	1.22681	4.92447	0
0.6080	0.0706977	10.5494	-0.299129	4.92447	0
0.6087	0.0706977	9.64116	-1.82452	5.22486	0
0.6093	-1.14687	6.89028	1.83719	4.92447	0
0.6100	-1.14687	2.61988	2.44757	3.09486	0
0.6107	-1.45323	-2.26183	-3.04527	-0.57346	0
0.6113	-2.36445	-7.44919	-1.21414	-3.01294	0
0.6120	-2.36445	-14.1648	4.88907	-0.873844	0
0.6127	-2.06594	-19.6578	3.36313	0.345897	0
0.6133	-2.97716	-23.3257	-0.908955	-3.31332	0
0.6140	-2.06594	-27.9017	0.616437	-6.98165	0
0.6147	0.377054	-32.1721	0.0060597	-9.42113	0
0.6153	0.683411	-30.6439	-4.26603	-11.5602	0
0.6160	0.989768	-26.0678	-3.35046	-10.9504	0
0.6167	2.20734	-25.4565	0.311248	-8.20139	0
0.6173	1.29612	-24.8452	0.921625	-8.20139	0
0.6180	1.29612	-18.4352	0.0060597	-7.8919	0
0.6187	3.73912	-5.92966	-1.21414	-6.67216	0
0.6193	3.12641	6.89028	-1.82452	-7.8919	0
0.6200	0.989768	13.3003	0.921625	-8.81126	0
0.6207	0.377054	16.0424	2.44757	-3.92319	0
0.6213	-0.53416	21.2298	-0.604317	-0.57346	0
0.6220	-0.53416	26.1202	-0.604317	-0.263974	0
0.6227	2.5137	26.1202	3.66832	3.39525	0
0.6233	4.34398	25.5089	4.88907	6.14421	0
0.6240	4.03762	22.4524	3.36313	5.22486	0
0.6247	5.56941	17.8763	2.44757	6.75408	0
0.6253	6.17427	16.6537	1.532	7.05447	0
0.6260	4.03762	13.3003	0.616437	2.78538	0
0.6267	4.34398	5.66767	2.14238	3.39525	0
0.6273	6.17427	2.61988	4.2787	7.97382	0
0.6280	4.34398	3.23118	1.83719	6.75408	0
0.6287	2.20734	-1.04795	-1.51933	4.61499	0
0.6293	3.12641	-8.36615	-0.299129	5.53434	0
0.6300	4.65034	-13.5535	3.36313	3.39525	0
0.6307	1.29612	-16.3044	2.44757	-0.263974	0
0.6313	-3.58987	-16.9157	-0.299129	-2.40307	0
0.6320	-5.1138	-17.8326	0.616437	-4.54217	0
0.6327	-5.42016	-17.2213	0.921625	-3.92319	0
0.6333	-6.33137	-10.2001	-1.82452	-1.48371	0
0.6340	-5.42016	-2.26183	-1.21414	-4.23268	0
0.6347	-5.42016	2.00857	1.83719	-8.50177	0
0.6353	-9.69344	3.53684	1.532	-7.8919	0
0.6360	-11.2174	1.09162	2.44757	-6.06229	0
0.6367	-6.94409	-3.48444	4.2787	-5.15204	0
0.6373	-5.1138	-5.62401	0.616437	-4.84255	0
0.6380	-6.03287	-5.92966	-3.96084	-6.06229	0
0.6387	-6.33137	-4.70705	-3.04527	-4.23268	0
0.6393	-5.1138	-2.87313	-1.51933	1.25615	0
0.6400	-3.89623	-4.09574	-2.12971	3.70473	0
0.6407	-2.36445	-5.92966	-0.908955	3.70473	0
0.6413	-1.75959	-4.09574	0.311248	6.75408	0
0.6420	-2.36445	-3.79009	-0.299129	7.05447	0
0.6427	-1.45323	-5.31835	-0.299129	3.09486	0
0.6433	1.90884	-3.79009	-0.299129	2.17551	0
0.6440	2.5137	-1.34487	-0.908955	3.09486	0
0.6447	1.29612	-1.04795	0.311248	0.345897	0
0.6453	3.12641	-0.742299	0.0060597	-2.09358	0
0.6460	6.17427	-0.742299	-1.82452	-0.873844	0
0.6467	4.95669	-3.17879	-0.299129	0.0364102	0
0.6473	3.12641	-7.75484	3.05794	0.0364102	0
0.6480	5.26305	-11.4227	2.44757	-0.873844	0
0.6487	6.48062	-12.034	0.0060597	-3.92319	0
0.6493	4.03762	-12.9422	0.616437	-3.62281	0
0.6500	1.29612	-16.61	0.311248	0.0364102	0
0.6507	0.377054	-22.4087	-2.12971	-0.57346	0
0.6513	1.29612	-30.3382	-2.4349	-4.23268	0
0.6520	1.60248	-37.0538	0.311248	-3.62281	0
0.6527	0.377054	-35.5256	0.921625	-0.263974	0
0.6533	-0.227804	-29.7269	-0.299129	0.0364102	0
0.6540	1.29612	-25.1508	0.616437	-2.40307	0
0.6547	2.5137	-19.3522	1.83719	-3.01294	0
0.6553	2.20734	-13.2479	1.83719	-2.70345	0
0.6560	2.20734	-12.3396	2.14238	-4.23268	0
0.6567	1.90884	-10.5057	1.83719	-6.06229	0
0.6573	0.683411	-3.17879	0.616437	-5.15204	0
0.6580	0.0706977	3.53684	0.616437	-5.15204	0
0.6587	0.0706977	7.50159	2.44757	-6.06229	0
0.6593	-1.45323	14.8285	5.49945	-6.06229	0
0.6600	-2.97716	24.2863	6.10983	-4.84255	0
0.6607	-1.45323	33.1327	2.44757	-3.31332	0
0.6613	-1.45323	42.5992	-0.299129	-1.18333	0
0.6620	-4.19473	49.3061	1.532	0.345897	0
0.6627	-3.58987	46.8696	1.83719	2.17551	0
0.6633	0.683411	41.071	-1.21414	4.3146	0
0.6640	3.43277	39.8484	-2.12971	3.70473	0
0.6647	2.5137	34.661	-1.21414	2.17551	0
0.6653	0.377054	24.2863	0.616437	5.83473	0
0.6660	-1.45323	17.265	3.36313	8.5837	0
0.6667	-1.14687	12.0776	2.75276	5.83473	0
0.6673	0.377054	5.36202	-0.604317	4.92447	0
0.6680	0.377054	0.785964	-1.21414	7.67344	0
0.6687	-0.227804	-2.87313	0.616437	6.75408	0
0.6693	0.683411	-7.44919	0.0060597	4.61499	0
0.6700	3.12641	-8.6718	-0.604317	4.61499	0
0.6707	4.03762	-8.97745	0.921625	0.64628	0
0.6713	2.5137	-12.9422	2.44757	-3.31332	0
0.6720	1.90884	-15.6931	1.22681	0.345897	0
0.6727	2.20734	-14.1648	-1.82452	4.92447	0
0.6733	-0.53416	-11.117	-2.74009	2.17551	0
0.6740	-2.6708	-7.75484	-2.12971	-1.7932	0
0.6747	-2.36445	-6.54097	-3.35046	-2.40307	0
0.6753	-1.45323	-5.31835	-3.96084	-3.01294	0
0.6760	-2.36445	1.70292	-2.4349	-3.01294	0
0.6767	-3.58987	10.855	-1.82452	-1.48371	0
0.6773	-5.1138	17.5707	-1.21414	-2.40307	0
0.6780	-5.42016	22.758	-0.299129	-4.23268	0
0.6787	-4.19473	24.2863	-1.21414	-3.62281	0
0.6793	-4.19473	20.9328	-1.21414	-0.57346	0
0.6800	-2.36445	18.7933	2.14238	1.25615	0
0.6807	0.377054	15.1342	3.66832	1.25615	0
0.6813	-0.227804	8.7242	0.921625	1.87512	0
0.6820	-4.19473	9.93808	0.616437	2.78538	0
0.6827	-4.80744	19.4046	4.2787	1.56564	0
0.6833	-2.97716	22.4524	5.19426	1.56564	0
0.6840	-4.19473	19.0989	3.66832	4.00512	0
0.6847	-6.94409	16.0424	3.05794	4.61499	0
0.6853	-8.16951	9.93808	1.532	4.00512	0
0.6860	-10.6047	0.480311	-1.21414	3.39525	0
0.6867	-12.1364	-8.0605	-1.21414	1.25615	0
0.6873	-10.911	-14.7761	0.0060597	0.0364102	0
0.6880	-9.9998	-19.3522	-0.908955	0.64628	0
0.6887	-10.6047	-19.3522	-2.12971	-0.57346	0
0.6893	-8.77437	-16.9157	-0.908955	-1.48371	0
0.6900	-4.80744	-16.3044	0.616437	-0.57346	0
0.6907	-2.06594	-19.3522	-0.299129	-2.40307	0
0.6913	-0.53416	-19.0465	-2.12971	-3.92319	0
0.6920	2.20734	-14.1648	-2.12971	0.345897	0
0.6927	4.95669	-11.4227	-1.51933	2.17551	0
0.6933	6.48062	-11.7283	-1.21414	-3.92319	0
0.6940	6.78698	-11.7283	1.532	-6.06229	0
0.6947	7.09334	-12.9422	3.97351	-1.7932	0
0.6953	6.78698	-11.4227	2.75276	0.0364102	0
0.6960	4.03762	-5.0127	0.921625	-1.48371	0
0.6967	3.73912	-0.742299	-0.908955	-3.01294	0
0.6973	4.34398	2.61988	-4.57122	-5.15204	0
0.6980	0.377054	11.4663	-4.26603	-5.45242	0
0.6987	-3.28352	18.7933	0.616437	-3.31332	0
0.6993	-1.14687	19.7102	0.616437	-2.40307	0
0.7000	-0.53416	19.0989	-3.35046	-1.48371	0
0.7007	-4.19473	18.7933	-2.12971	0.345897	0
0.7013	-5.1138	22.4524	-1.21414	1.25615	0
0.7020	-4.19473	29.168	-4.8764	2.17551	0
0.7027	-4.80744	29.4736	-4.26603	3.09486	0
0.7033	-3.89623	24.5919	-1.21414	1.56564	0
0.7040	-2.06594	22.758	-1.82452	2.17551	0
0.7047	-0.53416	22.1467	-2.12971	6.14421	0
0.7053	2.82005	18.7933	-0.299129	7.67344	0
0.7060	6.78698	14.2172	-1.21414	7.67344	0
0.7067	10.4475	7.19593	-3.35046	10.4133	0
0.7073	15.0272	2.61988	-1.21414	8.89318	0
0.7080	18.9941	1.39727	0.616437	4.92447	0
0.7087	19.6068	-3.79009	-1.21414	6.4446	0
0.7093	19.3005	-13.2479	-3.04527	8.5837	0
0.7100	17.7765	-18.4352	-2.12971	6.14421	0
0.7107	14.4145	-16.9157	-1.21414	3.09486	0
0.7113	10.7539	-14.7761	-2.12971	1.25615	0
0.7120	7.70605	-16.3044	-4.26603	1.25615	0
0.7127	6.48062	-20.2691	-3.35046	1.25615	0
0.7133	6.48062	-18.7409	-0.604317	-0.263974	0
0.7140	3.73912	-12.034	-1.21414	-1.18333	0
0.7147	-0.53416	-8.6718	-3.04527	-2.40307	0
0.7153	-1.75959	-10.5057	-2.12971	-6.98165	0
0.7160	-3.58987	-12.6366	-0.604317	-8.81126	0
0.7167	-6.94409	-14.1648	-1.21414	-5.15204	0
0.7173	-5.72651	-14.7761	-1.82452	-1.7932	0
0.7180	-2.36445	-12.3396	-1.82452	-1.18333	0
0.7187	-2.36445	-7.14354	0.311248	-2.40307	0
0.7193	-3.28352	0.174659	2.44757	-4.23268	0
0.7200	-2.97716	6.27898	0.0060597	-3.62281	0
0.7207	-2.06594	6.27898	-2.4349	-0.263974	0
0.7213	-0.53416	4.14814	-0.299129	1.25615	0
0.7220	-0.53416	5.97332	-0.299129	3.39525	0
0.7227	-0.53416	9.02985	-3.96084	5.83473	0
0.7233	0.989768	9.93808	-3.96084	4.00512	0
0.7240	0.683411	10.855	-1.51933	2.78538	0
0.7247	-1.45323	12.3833	0.311248	6.14421	0
0.7253	-0.53416	12.6889	0.921625	9.19357	0
0.7260	1.60248	11.4663	-1.21414	8.28331	0
0.7267	0.377054	11.772	-2.74009	6.4446	0
0.7273	-2.36445	14.2172	-1.21414	6.14421	0
0.7280	-2.36445	14.5229	-2.4349	8.28331	0
0.7287	1.60248	12.9946	-4.26603	8.5837	0
0.7293	2.20734	12.9946	-2.4349	5.53434	0
0.7300	-2.36445	12.6889	-2.12971	3.09486	0
0.7307	-3.58987	9.02985	-3.65565	-0.263974	0
0.7313	-0.53416	5.66767	-1.51933	-6.67216	0
0.7320	-1.75959	5.97332	0.311248	-9.11164	0
0.7327	-3.89623	5.36202	-3.04527	-7.59152	0
0.7333	0.683411	2.31423	-5.79197	-8.50177	0
0.7340	4.03762	-0.130994	-3.35046	-7.8919	0
0.7347	3.12641	-3.17879	0.311248	-3.92319	0
0.7353	4.34398	-7.14354	-0.299129	-3.31332	0
0.7360	6.17427	-10.8114	-3.04527	-4.23268	0
0.7367	4.95669	-16.3044	-3.04527	-4.23268	0
0.7373	4.95669	-23.6226	-1.82452	-4.23268	0
0.7380	5.26305	-26.9848	-2.12971	-3.31332	0
0.7387	3.73912	-25.7621	-1.21414	-1.48371	0
0.7393	4.03762	-27.5961	-0.299129	-0.57346	0
0.7400	5.87576	-32.1721	-0.908955	0.0364102	0
0.7407	4.65034	-32.4778	0.921625	0.345897	0
0.7413	3.12641	-27.2904	2.14238	-0.873844	0
0.7420	5.26305	-21.4917	0.311248	-0.873844	0
0.7427	5.87576	-19.6578	1.532	1.25615	0
0.7433	2.5137	-19.6578	6.10983	0.64628	0
0.7440	0.377054	-18.7409	4.88907	-0.57346	0
0.7447	0.377054	-14.7761	-0.299129	1.56564	0
0.7453	0.989768	-7.44919	-2.12971	2.78538	0
0.7460	1.60248	0.480311	-0.604317	0.345897	0
0.7467	1.29612	6.89028	0.616437	-0.57346	0
0.7473	1.29612	7.80724	0.311248	-0.263974	0
0.7480	3.12641	3.53684	0.616437	-1.48371	0
0.7487	2.82005	1.09162	2.14238	-3.92319	0
0.7493	0.377054	4.75071	1.22681	-4.84255	0
0.7500	1.29612	9.3355	-0.604317	-4.23268	0
0.7507	2.5137	10.855	0.0060597	-2.70345	0
0.7513	-0.53416	11.1607	1.22681	-3.01294	0
0.7520	-2.06594	10.5494	0.616437	-2.40307	0
0.7527	0.683411	8.11289	0.616437	0.345897	0
0.7533	1.60248	5.36202	0.311248	0.345897	0
0.7540	-0.227804	3.53684	0.0060597	-1.48371	0
0.7547	-0.227804	2.92553	1.532	0.345897	0
0.7553	0.0706977	1.09162	1.532	1.87512	0
0.7560	-0.840517	-1.04795	0.311248	-1.18333	0
0.7567	-1.45323	-2.26183	0.616437	-3.62281	0
0.7573	-2.36445	-4.09574	1.532	-5.15204	0
0.7580	-3.28352	-5.0127	1.22681	-6.06229	0
0.7587	0.377054	-2.26183	0.616437	-4.23268	0
0.7593	5.26305	-0.130994	-0.908955	-3.01294	0
0.7600	3.43277	-0.130994	-2.12971	-4.54217	0
0.7607	-1.14687	-1.04795	-0.604317	-6.67216	0
0.7613	-1.14687	-0.436647	2.44757	-7.8919	0
0.7620	0.989768	4.14814	2.75276	-6.37178	0
0.7627	0.0706977	10.2437	0.921625	-2.70345	0
0.7633	-2.36445	10.2437	2.14238	0.0364102	0
0.7640	-5.1138	6.58463	4.2787	1.56564	0
0.7647	-6.63773	7.19593	2.75276	1.87512	0
0.7653	-4.80744	11.772	0.616437	0.345897	0
0.7660	-2.36445	15.4398	2.44757	0.64628	0
0.7667	-0.53416	16.0424	3.66832	3.70473	0
0.7673	1.29612	15.4398	2.75276	4.00512	0
0.7680	2.20734	14.2172	2.44757	4.00512	0
0.7687	1.90884	10.5494	1.532	5.22486	0
0.7693	1.90884	8.11289	1.532	3.09486	0
0.7700	2.5137	10.855	3.05794	0.955767	0
0.7707	2.20734	13.3003	2.44757	3.39525	0
0.7713	0.989768	9.3355	-0.299129	4.92447	0
0.7720	-0.53416	6.89028	0.616437	3.09486	0
0.7727	0.0706977	9.64116	0.616437	3.39525	0
0.7733	2.82005	8.7242	-1.51933	2.78538	0
0.7740	4.95669	3.23118	-0.908955	-1.48371	0
0.7747	5.87576	2.00857	0.921625	-4.84255	0
0.7753	5.26305	2.61988	-0.299129	-6.98165	0
0.7760	3.12641	-0.742299	-2.74009	-8.81126	0
0.7767	1.29612	-4.09574	-2.12971	-7.8919	0
0.7773	2.20734	-3.48444	-0.299129	-5.45242	0
0.7780	3.12641	-6.23531	0.616437	-1.7932	0
0.7787	3.43277	-11.117	2.14238	1.56564	0
0.7793	4.95669	-7.75484	4.88907	1.25615	0
0.7800	7.70605	-3.17879	4.58389	0.345897	0
0.7807	8.01241	-5.31835	1.532	2.78538	0
0.7813	4.95669	-8.0605	1.532	4.00512	0
0.7820	2.20734	-8.97745	1.532	0.955767	0
0.7827	1.60248	-12.3396	-1.51933	0.345897	0
0.7833	1.90884	-15.0818	-0.604317	3.09486	0
0.7840	1.60248	-14.4705	2.44757	3.70473	0
0.7847	-1.45323	-13.2479	1.532	2.48499	0
0.7853	-4.50109	-11.4227	1.532	0.955767	0
0.7860	-3.58987	-12.3396	2.44757	-0.263974	0
0.7867	-1.75959	-17.8326	-0.604317	-0.57346	0
0.7873	-2.6708	-21.4917	-1.21414	-0.873844	0
0.7880	-3.28352	-22.4087	1.532	-1.7932	0
0.7887	-2.36445	-22.4087	-1.21414	-2.40307	0
0.7893	-2.06594	-21.4917	-4.26603	-2.09358	0
0.7900	-1.75959	-19.6578	-0.299129	-0.57346	0
0.7907	-1.75959	-18.4352	2.14238	1.87512	0
0.7913	-1.75959	-19.3522	0.0060597	1.25615	0
0.7920	-2.06594	-22.103	-0.604317	0.64628	0
0.7927	-4.19473	-23.02	-1.51933	1.25615	0
0.7933	-5.72651	-20.2691	-4.26603	-0.263974	0
0.7940	-4.50109	-16.61	-3.96084	-3.31332	0
0.7947	-5.1138	-10.5057	-2.4349	-5.76191	0
0.7953	-6.03287	0.480311	-2.74009	-6.98165	0
0.7960	-1.45323	10.855	-2.12971	-5.76191	0
0.7967	2.20734	13.9116	0.0060597	-5.45242	0
0.7973	0.377054	12.3833	1.22681	-7.59152	0
0.7980	0.0706977	11.1607	0.921625	-6.67216	0
0.7987	3.12641	10.5494	1.22681	-2.70345	0
0.7993	2.20734	10.5494	0.616437	-1.48371	0
0.8000	0.377054	11.4663	-0.908955	0.0364102	0
0.8007	1.60248	12.0776	-1.21414	2.48499	0
0.8013	2.5137	10.5494	0.0060597	2.17551	0
0.8020	1.60248	11.1607	0.311248	2.17551	0
0.8027	1.90884	16.9594	1.532	4.00512	0
0.8033	0.683411	21.2298	3.97351	4.00512	0
0.8040	-0.840517	18.7933	2.14238	3.09486	0
0.8047	2.20734	16.0424	-1.21414	3.70473	0
0.8053	5.87576	17.265	-0.299129	4.00512	0
0.8060	5.87576	17.5707	0.311248	5.53434	0
0.8067	5.56941	16.9594	-3.35046	7.97382	0
0.8073	6.78698	16.348	-3.35046	7.97382	0
0.8080	5.87576	14.8285	-1.21414	6.75408	0
0.8087	5.56941	12.0776	-1.51933	4.61499	0
0.8093	7.70605	8.7242	-0.299129	2.17551	0
0.8100	7.70605	5.66767	0.311248	0.955767	0
0.8107	4.95669	5.05637	-2.12971	-0.57346	0
0.8113	4.95669	5.97332	-1.82452	-0.57346	0
0.8120	5.56941	3.53684	1.532	1.87512	0
0.8127	3.73912	-0.130994	1.532	1.25615	0
0.8133	2.20734	-0.742299	1.532	-4.23268	0
0.8140	3.43277	-0.130994	1.532	-6.06229	0
0.8147	6.48062	-0.742299	-0.299129	-2.70345	0
0.8153	6.78698	-1.95618	2.14238	-1.7932	0
0.8160	2.20734	-4.09574	4.2787	-3.31332	0
0.8167	-2.97716	-7.14354	-0.604317	-4.23268	0
0.8173	-2.06594	-8.97745	-2.74009	-4.23268	0
0.8180	1.29612	-7.75484	-0.299129	-2.70345	0
0.8187	1.29612	-4.09574	-1.82452	-1.48371	0
0.8193	1.29612	-1.34487	-3.04527	-1.48371	0
0.8200	2.82005	0.174659	-0.604317	-1.48371	0
0.8207	2.20734	2.31423	-0.604317	-1.48371	0
0.8213	0.989768	4.14814	-0.299129	0.0364102	0
0.8220	2.20734	3.23118	1.22681	2.17551	0
0.8227	2.82005	0.785964	-2.12971	4.61499	0
0.8233	0.989768	1.70292	-5.48678	7.05447	0
0.8240	0.377054	2.92553	-3.96084	8.5837	0
0.8247	0.683411	2.31423	-2.4349	6.4446	0
0.8253	-0.840517	3.23118	-1.51933	3.39525	0
0.8260	-3.28352	7.19593	0.0060597	3.70473	0
0.8267	-4.19473	11.4663	1.22681	4.3146	0
0.8273	-2.97716	11.772	2.44757	2.78538	0
0.8280	-2.97716	8.7242	2.14238	0.0364102	0
0.8287	-4.19473	7.19593	-1.21414	-1.48371	0
0.8293	-4.19473	7.19593	-1.21414	-1.48371	0
0.8300	-4.80744	4.14814	1.22681	-0.873844	0
0.8307	-6.03287	-1.95618	0.921625	-2.09358	0
0.8313	-7.25044	-5.92966	0.311248	-3.92319	0
0.8320	-7.5568	-7.44919	0.921625	-3.31332	0
0.8327	-7.86316	-10.2001	-0.908955	-1.7932	0
0.8333	-8.46801	-13.8592	-3.96084	-0.873844	0
0.8340	-6.94409	-18.4352	-3.04527	-0.57346	0
0.8347	-5.42016	-24.8452	0.616437	-0.873844	0
0.8353	-3.89623	-28.2074	1.83719	-2.70345	0
0.8360	-3.89623	-26.0678	0.616437	-2.09358	0
0.8367	-6.33137	-23.3257	-0.604317	0.955767	0
0.8373	-7.86316	-21.4917	-1.51933	-0.873844	0
0.8380	-7.86316	-15.0818	-2.12971	-4.54217	0
0.8387	-8.16951	-6.83788	-0.299129	-3.92319	0
0.8393	-7.5568	-2.87313	3.05794	-2.09358	0
0.8400	-4.19473	-1.04795	2.44757	-2.09358	0
0.8407	-2.36445	3.23118	-0.604317	1.25615	0
0.8413	-2.97716	9.64116	-2.12971	5.83473	0
0.8420	-2.36445	16.0424	-0.299129	7.36396	0
0.8427	0.377054	19.4046	1.83719	7.97382	0
0.8433	1.90884	16.9594	0.311248	10.1129	0
0.8440	0.683411	14.2172	-3.04527	10.4133	0
0.8447	0.377054	13.3003	-1.82452	9.19357	0
0.8453	2.20734	14.2172	0.921625	7.67344	0
0.8460	3.12641	19.4046	0.616437	5.22486	0
0.8467	2.5137	32.2245	0.0060597	5.22486	0
0.8473	4.03762	41.6823	1.532	6.14421	0
0.8480	6.17427	38.0144	2.14238	3.09486	0
0.8487	5.87576	26.7228	1.22681	0.955767	0
0.8493	7.09334	16.9594	-0.299129	3.09486	0
0.8500	9.22998	8.7242	-1.82452	4.92447	0
0.8507	8.92362	1.39727	1.532	3.09486	0
0.8513	9.53633	-3.79009	5.80464	2.17551	0
0.8520	11.673	-8.0605	3.97351	1.25615	0
0.8527	11.0603	-13.2479	-0.299129	0.345897	0
0.8533	9.53633	-17.8326	-2.12971	0.345897	0
0.8540	12.2778	-21.4917	-3.04527	-2.40307	0
0.8547	13.1969	-24.2339	-1.21414	-6.67216	0
0.8553	8.61726	-24.2339	-0.299129	-7.8919	0
0.8560	7.39969	-22.103	-2.12971	-7.8919	0
0.8567	10.4475	-19.0465	-0.299129	-10.3405	0
0.8573	10.4475	-13.5535	3.66832	-11.5602	0
0.8580	9.53633	-6.54097	0.921625	-7.8919	0
0.8587	11.0603	-4.70705	-0.908955	-4.23268	0
0.8593	11.9793	-7.75484	3.66832	-3.31332	0
0.8600	12.2778	-10.2001	3.36313	-4.23268	0
0.8607	13.1969	-10.5057	-1.51933	-4.23268	0
0.8613	12.2778	-9.58876	0.616437	-1.48371	0
0.8620	11.9793	-5.0127	3.66832	0.345897	0
0.8627	13.1969	-1.34487	1.83719	0.345897	0
0.8633	12.2778	-2.26183	2.44757	0.64628	0
0.8640	10.4475	-3.17879	3.97351	0.64628	0
0.8647	12.5842	-1.65052	0.616437	-1.18333	0
0.8653	13.1969	-1.95618	-1.21414	-0.57346	0
0.8660	9.53633	-0.436647	0.616437	2.48499	0
0.8667	8.31091	2.00857	0.616437	2.48499	0
0.8673	10.4475	0.174659	0.921625	0.345897	0
0.8680	12.2778	-2.26183	1.532	0.955767	0
0.8687	11.673	-0.130994	-0.299129	1.25615	0
0.8693	9.53633	2.31423	0.311248	-2.40307	0
0.8700	8.92362	5.66767	2.44757	-5.15204	0
0.8707	11.3666	12.9946	0.616437	-3.31332	0
0.8713	11.3666	18.7933	-0.908955	-1.18333	0
0.8720	8.31091	22.4524	0.616437	-2.09358	0
0.8727	8.01241	26.7228	0.311248	-3.31332	0
0.8733	6.78698	27.0284	-0.908955	-3.62281	0
0.8740	2.20734	27.0284	2.14238	-4.54217	0
0.8747	2.20734	37.1062	3.97351	-5.76191	0
0.8753	5.87576	43.5075	3.05794	-5.45242	0
0.8760	4.95669	30.3906	1.532	-3.62281	0
0.8767	3.43277	12.0776	-0.299129	-2.09358	0
0.8773	5.26305	3.23118	-2.12971	-1.48371	0
0.8780	5.56941	-5.0127	-1.21414	-1.48371	0
0.8787	4.95669	-17.527	0.921625	-1.48371	0
0.8793	5.87576	-28.2074	1.532	-1.7932	0
0.8800	4.03762	-32.7834	0.0060597	-2.09358	0
0.8807	0.989768	-31.8665	-0.299129	-1.48371	0
0.8813	2.5137	-33.3947	0.616437	2.78538	0
0.8820	4.34398	-40.7129	0.921625	7.05447	0
0.8827	2.82005	-45.2977	0.616437	7.97382	0
0.8833	0.989768	-42.5468	0.921625	7.05447	0
0.8840	1.29612	-40.7129	0.921625	6.75408	0
0.8847	2.5137	-37.3595	0.921625	4.3146	0
0.8853	2.20734	-30.6439	0.311248	1.25615	0
0.8860	0.989768	-23.6226	0.311248	4.61499	0
0.8867	0.683411	-11.7283	2.75276	9.19357	0
0.8873	0.989768	6.58463	5.49945	4.92447	0
0.8880	-0.53416	16.9594	4.88907	-2.40307	0
0.8887	-1.45323	16.0424	3.36313	-2.40307	0
0.8893	1.29612	14.2172	1.22681	0.0364102	0
0.8900	1.60248	9.64116	-1.82452	-1.7932	0
0.8907	-1.45323	0.480311	-0.604317	-2.70345	0
0.8913	-1.45323	-3.48444	2.75276	-3.62281	0
0.8920	0.377054	-5.62401	2.44757	-7.8919	0
0.8927	-0.227804	-10.5057	1.22681	-9.72151	0
0.8933	-2.06594	-11.117	1.22681	-8.81126	0
0.8940	-2.6708	-7.75484	-0.604317	-10.6409	0
0.8947	-2.36445	-7.75484	-1.51933	-9.11164	0
0.8953	-1.14687	-8.36615	0.921625	-2.70345	0
0.8960	-0.227804	-6.83788	2.44757	-2.09358	0
0.8967	-1.45323	-5.92966	1.22681	-6.06229	0
0.8973	-3.28352	-4.09574	-0.299129	-4.23268	0
0.8980	-3.89623	0.480311	-0.299129	-1.18333	0
0.8987	-3.89623	3.23118	-0.299129	-2.40307	0
0.8993	-3.28352	0.785964	0.0060597	-3.62281	0
0.9000	-1.45323	-0.130994	1.22681	-1.7932	0
0.9007	1.29612	3.23118	2.14238	0.955767	0
0.9013	2.20734	8.7242	1.22681	3.39525	0
0.9020	2.82005	14.2172	0.311248	4.61499	0
0.9027	5.56941	17.5707	0.921625	3.09486	0
0.9033	6.17427	15.7367	0.921625	1.87512	0
0.9040	2.5137	13.9116	-0.299129	2.78538	0
0.9047	0.377054	14.2172	-0.299129	3.70473	0
0.9053	1.90884	9.3355	0.0060597	3.09486	0
0.9060	2.20734	2.31423	-0.908955	1.25615	0
0.9067	0.377054	2.92553	-0.299129	1.25615	0
0.9073	-0.53416	7.19593	2.14238	2.78538	0
0.9080	-0.53416	11.772	3.05794	4.00512	0
0.9087	-1.45323	18.7933	1.532	4.92447	0
0.9093	0.0706977	21.8411	0.311248	6.75408	0
0.9100	4.95669	16.0424	0.311248	5.53434	0
0.9107	8.01241	12.9946	1.532	0.0364102	0
0.9113	6.17427	13.6059	1.83719	-3.31332	0
0.9120	3.43277	9.93808	0.0060597	-2.40307	0
0.9127	1.90884	6.89028	-0.908955	-2.09358	0
0.9133	0.989768	8.7242	-0.299129	-1.48371	0
0.9140	3.12641	9.93808	-0.604317	-2.09358	0
0.9147	4.03762	8.7242	-1.21414	-5.76191	0
0.9153	0.377054	6.89028	-0.299129	-6.37178	0
0.9160	0.0706977	3.23118	0.616437	-1.7932	0
0.9167	4.34398	0.174659	-0.299129	-0.873844	0
0.9173	4.03762	-0.436647	-2.12971	-3.01294	0
0.9180	1.29612	0.480311	-2.74009	-0.873844	0
0.9187	3.73912	1.39727	-2.12971	0.345897	0
0.9193	5.87576	0.785964	-2.4349	-1.7932	0
0.9200	4.03762	-1.34487	-2.4349	0.0364102	0
0.9207	3.43277	0.480311	-0.299129	5.22486	0
0.9213	5.87576	2.31423	1.532	7.67344	0
0.9220	8.01241	1.39727	1.22681	7.97382	0
0.9227	8.92362	4.14814	2.14238	6.4446	0
0.9233	9.22998	11.4663	2.44757	4.00512	0
0.9240	9.53633	12.6889	0.311248	4.00512	0
0.9247	9.22998	8.11289	-1.82452	5.22486	0
0.9253	4.34398	6.89028	-1.82452	4.61499	0
0.9260	0.377054	7.19593	-1.21414	5.53434	0
0.9267	1.60248	5.97332	-0.604317	8.89318	0
0.9273	2.82005	3.23118	-1.21414	9.50305	0
0.9280	2.20734	-2.26183	-3.04527	6.14421	0
0.9287	3.12641	-7.14354	-2.12971	2.17551	0
0.9293	2.5137	-8.36615	-0.604317	-0.57346	0
0.9300	0.989768	-12.3396	-0.604317	-0.873844	0
0.9307	3.12641	-17.527	0.921625	0.345897	0
0.9313	2.82005	-17.2213	1.22681	0.64628	0
0.9320	-2.36445	-17.8326	-3.04527	-2.40307	0
0.9327	-0.53416	-22.4087	-2.4349	-6.67216	0
0.9333	3.73912	-22.4087	1.22681	-6.98165	0
0.9340	0.683411	-16.9157	-0.299129	-4.23268	0
0.9347	-2.6708	-11.7283	-0.908955	-4.84255	0
0.9353	-0.53416	-6.54097	3.36313	-6.37178	0
0.9360	-1.75959	-2.26183	2.14238	-6.06229	0
0.9367	-6.03287	2.00857	-1.51933	-7.28203	0
0.9373	-4.80744	7.50159	0.311248	-8.81126	0
0.9380	-2.06594	11.772	0.0060597	-5.15204	0
0.9387	-3.28352	12.6889	-3.35046	-1.48371	0
0.9393	-5.1138	13.3003	-1.21414	-3.01294	0
0.9400	-4.19473	14.8285	2.44757	-3.01294	0
0.9407	-5.42016	16.6537	1.532	0.955767	0
0.9413	-7.5568	19.0989	0.311248	2.17551	0
0.9420	-6.03287	21.5354	-0.908955	0.64628	0
0.9427	-2.6708	21.5354	-3.04527	3.09486	0
0.9433	-1.45323	18.7933	-1.82452	6.75408	0
0.9440	-2.06594	12.9946	1.22681	5.53434	0
0.9447	-2.6708	8.11289	0.311248	4.61499	0
0.9453	-2.36445	5.36202	-1.82452	7.05447	0
0.9460	-2.06594	1.39727	-2.4349	7.67344	0
0.9467	-1.14687	-4.4014	-1.21414	3.09486	0
0.9473	0.989768	-6.83788	0.616437	0.0364102	0
0.9480	1.29612	-8.97745	1.83719	0.0364102	0
0.9487	-0.840517	-14.7761	1.22681	-1.48371	0
0.9493	-2.6708	-16.9157	-0.908955	-3.01294	0
0.9500	-5.1138	-12.3396	-3.96084	-1.18333	0
0.9507	-7.86316	-11.4227	-4.26603	1.25615	0
0.9513	-6.03287	-13.8592	-1.82452	-0.57346	0
0.9520	-4.19473	-11.7283	-0.299129	-2.70345	0
0.9527	-6.03287	-7.44919	0.616437	-2.40307	0
0.9533	-6.33137	-5.92966	-0.299129	-1.7932	0
0.9540	-4.50109	-4.09574	-3.96084	-2.70345	0
0.9547	-3.58987	-0.436647	-3.96084	-3.01294	0
0.9553	-1.14687	1.39727	-0.908955	-2.09358	0
0.9560	0.683411	0.785964	-2.4349	-2.40307	0
0.9567	-1.45323	2.31423	-4.8764	-3.01294	0
0.9573	0.377054	5.05637	-2.4349	-3.92319	0
0.9580	3.43277	5.66767	-0.908955	-3.31332	0
0.9587	0.989768	6.58463	-2.12971	0.955767	0
0.9593	-0.53416	9.3355	0.616437	2.78538	0
0.9600	2.20734	11.4663	3.36313	0.0364102	0
0.9607	1.29612	10.855	1.22681	0.0364102	0
0.9613	-1.14687	11.4663	-1.51933	3.09486	0
0.9620	1.90884	11.4663	-0.299129	4.92447	0
0.9627	5.87576	9.02985	0.311248	8.5837	0
0.9633	7.70605	8.7242	-0.908955	11.3327	0
0.9640	7.09334	12.6889	-0.299129	7.67344	0
0.9647	4.95669	15.1342	0.0060597	4.92447	0
0.9653	2.20734	14.2172	-2.12971	9.80344	0
0.9660	0.0706977	13.3003	-2.12971	10.4133	0
0.9667	-0.227804	9.64116	1.532	2.78538	0
0.9673	2.20734	3.84249	3.05794	0.345897	0
0.9680	0.377054	3.84249	0.311248	4.00512	0
0.9687	-6.03287	5.05637	-0.299129	3.09486	0
0.9693	-6.03287	1.09162	1.83719	0.345897	0
0.9700	-1.45323	0.480311	1.83719	0.345897	0
0.9707	-3.58987	6.58463	1.22681	-1.48371	0
0.9713	-5.42016	7.80724	2.75276	-3.31332	0
0.9720	-2.06594	5.05637	2.44757	-1.7932	0
0.9727	-1.14687	5.97332	-0.908955	-2.40307	0
0.9733	-2.36445	6.58463	-2.74009	-6.98165	0
0.9740	-0.53416	-0.436647	-1.82452	-8.20139	0
0.9747	-0.227804	-10.5057	-1.21414	-7.28203	0
0.9753	-0.53416	-18.7409	-1.51933	-6.98165	0
0.9760	1.60248	-22.4087	-1.21414	-5.15204	0
0.9767	2.82005	-23.02	0.311248	-3.01294	0
0.9773	1.60248	-24.2339	0.0060597	-3.31332	0
0.9780	0.989768	-27.9017	-2.12971	-2.70345	0
0.9787	-1.14687	-30.6439	-2.4349	0.345897	0
0.9793	-2.36445	-28.8187	-0.604317	0.64628	0
0.9800	0.989768	-26.3735	-1.21414	-2.70345	0
0.9807	2.20734	-28.513	-3.35046	-3.62281	0
0.9813	-2.06594	-30.9495	-2.12971	-1.48371	0
0.9820	-5.1138	-30.3382	-1.82452	-0.263974	0
0.9827	-5.1138	-28.8187	-3.04527	-0.57346	0
0.9833	-6.33137	-25.7621	-0.299129	-1.7932	0
0.9840	-6.94409	-19.6578	1.83719	-2.09358	0
0.9847	-6.94409	-13.8592	-0.299129	0.345897	0
0.9853	-9.69344	-8.36615	-1.21414	2.48499	0
0.9860	-11.5237	-1.95618	-1.82452	1.87512	0
0.9867	-8.77437	3.23118	-3.65565	-0.57346	0
0.9873	-5.1138	7.19593	-2.12971	-1.48371	0
0.9880	-4.50109	10.5494	0.616437	-1.48371	0
0.9887	-4.19473	10.2437	0.311248	-1.48371	0
0.9893	-1.14687	11.772	0.0060597	-2.70345	0
0.9900	0.377054	19.4046	1.532	-2.70345	0
0.9907	-1.14687	25.2032	-0.299129	-1.48371	0
0.9913	-0.53416	26.7228	-2.12971	-3.01294	0
0.9920	2.20734	30.6963	0.616437	-3.92319	0
0.9927	2.82005	33.1327	2.75276	-1.7932	0
0.9933	2.82005	27.9454	0.921625	-1.48371	0
0.9940	4.65034	20.6272	-0.908955	-1.7932	0
0.9947	5.87576	17.8763	0.921625	0.955767	0
0.9953	5.26305	16.9594	2.44757	0.64628	0
0.9960	2.5137	13.3003	1.532	-3.01294	0
0.9967	-0.53416	5.97332	1.532	-3.62281	0
0.9973	-0.53416	-0.130994	3.05794	-2.40307	0
0.9980	-0.227804	-1.95618	2.75276	-1.48371	0
0.9987	-2.06594	-4.09574	0.616437	0.345897	0
0.9993	-5.05881	-7.83344	-1.17558	1.93884	0
1.0000	-5.05881	-11.4925	-1.17558	3.76845	0
1.0007	-4.4461	-18.8195	-0.565205	7.73716	0
1.0013	-2.30946	-27.6659	-0.260016	9.25728	0
1.0020	-1.09189	-31.3338	-0.260016	6.8178	0
1.0027	-3.83339	-29.8055	-0.260016	2.23922	0
1.0033	-7.50181	-28.8885	-1.17558	-2.33935	0
1.0040	-8.71938	-29.8055	-2.0906	-3.85948	0
1.0047	-8.41303	-27.0546	-0.565205	-4.16896	0
1.0053	-5.66367	-19.4308	-0.870393	-4.77883	0
1.0060	-5.05881	-10.5756	-2.70097	-2.33935	0
1.0067	-6.8891	-2.95173	0.350361	1.01948	0
1.0073	-5.36517	2.84694	4.31781	-1.72038	0
1.0080	-1.69674	3.15259	1.26593	-3.55909	0
1.0087	-2.0031	-1.72912	-2.39578	1.32897	0
1.0093	-2.92217	-6.61083	-1.17558	2.8491	0
1.0100	-1.09189	-7.83344	0.655549	-1.42	0
1.0107	0.439897	-8.44474	0.0451723	-2.33935	0
1.0113	0.13354	-8.7504	-1.17558	-1.42	0
1.0120	-0.172817	-7.83344	-2.70097	-3.55909	0
1.0127	0.13354	-3.25738	-2.70097	-5.07922	0
1.0133	0.738398	2.54128	-0.870393	-4.16896	0
1.0140	1.04475	8.33995	-0.870393	-4.46935	0
1.0147	1.65747	16.8895	-1.48077	-4.16896	0
1.0153	2.87504	24.2077	-0.260016	-2.94922	0
1.0160	3.48775	22.6882	0.350361	-3.85948	0
1.0167	3.48775	17.8064	-0.870393	-5.07922	0
1.0173	5.01168	19.0203	-1.48077	-2.63974	0
1.0180	5.93075	22.6882	-0.260016	-0.810126	0
1.0187	4.10047	20.2429	3.09706	-1.42	0
1.0193	1.35111	14.1386	4.623	1.62935	0
1.0200	-1.09189	9.86821	2.48668	6.8178	0
1.0207	-2.61581	7.72864	0.350361	7.73716	0
1.0213	-2.0031	9.25691	0.0451723	4.98819	0
1.0220	-1.39824	13.2217	-1.17558	4.68781	0
1.0227	-2.0031	13.2217	-2.0906	4.37832	0
1.0233	-1.09189	9.86821	-0.260016	1.32897	0
1.0240	0.13354	8.6456	1.57111	0.409614	0
1.0247	-0.78553	6.20911	1.57111	5.59806	0
1.0253	-0.479173	-1.42347	1.8763	9.56677	0
1.0260	-0.78553	-5.99952	0.655549	8.64741	0
1.0267	-3.83339	-6.30518	-0.870393	5.90755	0
1.0273	-5.36517	-9.65862	0.655549	3.45897	0
1.0280	-2.92217	-12.7151	1.57111	-0.200256	0
1.0287	-2.61581	-10.5756	1.57111	-1.72038	0
1.0293	-3.83339	-8.13909	3.70743	-1.42	0
1.0300	-3.22853	-7.83344	3.40225	-5.07922	0
1.0307	-2.0031	-7.22213	0.350361	-8.43806	0
1.0313	0.738398	-8.44474	1.57111	-7.82818	0
1.0320	0.738398	-10.5756	4.01262	-6.90883	0
1.0327	-3.83339	-10.8812	-0.260016	-6.90883	0
1.0333	-4.75246	-9.65862	-2.39578	-4.77883	0
1.0340	0.738398	-6.91648	0.960738	-5.07922	0
1.0347	1.35111	-3.56304	0.960738	-7.82818	0
1.0353	-1.09189	-2.34043	-0.870393	-7.21831	0
1.0360	2.27018	1.02175	0.655549	-5.3887	0
1.0367	4.70532	9.86821	1.8763	-5.07922	0
1.0373	3.79411	16.8895	1.57111	-0.810126	0
1.0380	4.70532	18.4178	1.57111	5.90755	0
1.0387	6.23711	22.9938	0.0451723	7.12729	0
1.0393	7.45468	34.2855	0.655549	5.90755	0
1.0400	11.4216	43.1319	4.01262	7.73716	0
1.0407	14.171	44.6602	2.48668	8.64741	0
1.0413	14.4773	41.9093	-1.48077	8.03754	0
1.0420	16.614	36.4163	-1.17558	10.4861	0
1.0427	19.0491	31.5346	-0.260016	13.226	0
1.0433	19.6618	29.0981	1.57111	12.3157	0
1.0440	21.7985	23.2995	4.623	11.096	0
1.0447	21.1857	13.5273	1.26593	10.4861	0
1.0453	17.8315	7.12607	-3.31135	9.87626	0
1.0460	17.2188	1.32741	-1.17558	10.7865	0
1.0467	18.1379	-8.7504	-1.17558	10.1766	0
1.0473	16.0012	-19.4308	-3.92173	5.90755	0
1.0480	12.647	-31.6394	0.350361	4.98819	0
1.0487	8.68011	-44.145	3.09706	4.07794	0
1.0493	4.10047	-45.3676	-2.0906	-0.50064	0
1.0500	1.96382	-39.8746	-3.92173	-2.33935	0
1.0507	1.65747	-38.9576	-1.17558	-2.02987	0
1.0513	2.57654	-33.4646	-1.17558	-4.16896	0
1.0520	0.738398	-20.6446	-1.48077	-4.77883	0
1.0527	-4.13974	-15.7629	-0.260016	-5.07922	0
1.0533	-4.75246	-18.8195	-0.870393	-9.65779	0
1.0540	-2.92217	-15.7629	-1.17558	-11.7969	0
1.0547	-6.58274	-9.3617	0.960738	-9.96728	0
1.0553	-8.71938	-4.77691	3.70743	-10.5772	0
1.0560	-4.75246	-0.50651	3.09706	-10.5772	0
1.0567	-5.66367	-4.16561	0.960738	-7.82818	0
1.0573	-9.6306	-16.9855	-0.260016	-7.5187	0
1.0580	-8.41303	-21.5616	-1.48077	-5.99857	0
1.0587	-9.6306	-17.2912	-3.92173	-2.33935	0
1.0593	-13.9039	-16.0686	-4.22691	-2.94922	0
1.0600	-11.7672	-14.2434	-3.61654	-3.24961	0
1.0607	-10.2433	-9.05605	-2.0906	1.01948	0
1.0613	-13.9039	-6.91648	0.350361	2.54871	0
1.0620	-11.7672	-8.44474	-0.260016	0.409614	0
1.0627	-2.92217	-6.91648	-3.00616	0.719101	0
1.0633	1.96382	-2.03477	-2.0906	2.23922	0
1.0640	4.10047	4.06955	0.350361	4.37832	0
1.0647	5.62439	7.42299	0.655549	6.20793	0
1.0653	8.06739	7.72864	-0.260016	4.68781	0
1.0660	12.3407	9.56256	-0.260016	4.07794	0
1.0667	13.8646	11.0908	0.350361	7.12729	0
1.0673	9.89768	5.90346	1.57111	6.51742	0
1.0680	8.37375	-0.812163	0.960738	1.32897	0
1.0687	8.68011	-2.95173	-0.260016	0.10923	0
1.0693	4.70532	-2.95173	0.960738	0.10923	0
1.0700	2.87504	-0.50651	0.655549	-1.42	0
1.0707	5.31804	5.59781	-2.0906	-1.72038	0
1.0713	5.01168	8.0343	-2.0906	-3.55909	0
1.0720	3.48775	5.29216	-1.17558	-7.5187	0
1.0727	3.79411	4.06955	-1.78596	-6.90883	0
1.0733	1.96382	5.90346	-0.870393	-4.77883	0
1.0740	-0.172817	7.72864	0.960738	-5.07922	0
1.0747	1.35111	8.6456	1.57111	-3.24961	0
1.0753	2.87504	7.72864	1.57111	-0.200256	0
1.0760	2.57654	5.59781	-0.870393	-1.72038	0
1.0767	2.27018	4.68085	-2.70097	-3.24961	0
1.0773	5.31804	3.76389	-0.565205	-0.200256	0
1.0780	7.14832	1.32741	0.655549	2.23922	0
1.0787	4.70532	0.410448	0.960738	2.23922	0
1.0793	3.1814	1.32741	4.623	3.15858	0
1.0800	6.54346	-0.812163	5.84375	4.07794	0
1.0807	8.97861	-3.25738	1.26593	4.07794	0
1.0813	7.76104	-5.08257	-1.17558	4.68781	0
1.0820	8.06739	-7.22213	-0.260016	4.98819	0
1.0827	8.06739	-7.83344	0.0451723	5.59806	0
1.0833	7.14832	-4.47126	0.960738	6.8178	0
1.0840	6.23711	1.32741	2.48668	7.73716	0
1.0847	5.62439	6.82042	1.57111	6.51742	0
1.0853	5.31804	10.4795	1.8763	5.90755	0
1.0860	5.93075	12.0078	2.48668	5.59806	0
1.0867	5.31804	13.2217	0.350361	3.15858	0
1.0873	3.48775	13.2217	-1.48077	2.54871	0
1.0880	1.96382	14.1386	-0.260016	2.23922	0
1.0887	0.738398	16.2782	-0.260016	-1.42	0
1.0893	1.96382	15.6669	-0.870393	-4.46935	0
1.0900	3.48775	9.86821	1.26593	-3.85948	0
1.0907	3.1814	3.45824	3.09706	-5.68909	0
1.0913	1.65747	1.63306	2.18149	-7.82818	0
1.0920	-0.172817	2.84694	0.960738	-5.07922	0
1.0927	-2.30946	1.32741	1.26593	-3.55909	0
1.0933	-1.09189	-5.08257	1.26593	-5.99857	0
1.0940	0.13354	-9.65862	0.350361	-4.16896	0
1.0947	-2.92217	-11.1869	-0.870393	-0.50064	0
1.0953	-6.27638	-13.9378	-1.17558	-2.02987	0
1.0960	-7.19545	-17.9025	-1.17558	-2.94922	0
1.0967	-7.50181	-20.6446	-1.17558	-0.50064	0
1.0973	-6.8891	-25.2294	-0.260016	0.10923	0
1.0980	-7.50181	-29.8055	0.350361	0.409614	0
1.0987	-9.02574	-28.8885	-0.260016	1.93884	0
1.0993	-8.41303	-20.9503	-0.260016	1.32897	0
1.1000	-6.58274	-10.5756	1.57111	0.409614	0
1.1007	-5.97003	-4.16561	3.40225	0.719101	0
1.1013	-5.97003	-2.64608	2.48668	0.409614	0
1.1020	-5.97003	4.3752	2.18149	1.01948	0
1.1027	-6.58274	16.5838	3.70743	1.93884	0
1.1033	-7.80031	16.8895	4.01262	-0.200256	0
1.1040	-7.50181	9.86821	0.960738	-2.63974	0
1.1047	-6.8891	12.0078	-0.260016	-1.42	0
1.1053	-6.58274	17.8064	1.57111	-0.810126	0
1.1060	-5.97003	17.8064	2.48668	-2.33935	0
1.1067	-3.83339	17.8064	0.655549	-2.02987	0
1.1073	-3.22853	20.2429	0.350361	-1.72038	0
1.1080	-4.75246	19.9373	0.960738	-4.16896	0
1.1087	-4.4461	18.7147	1.57111	-5.07922	0
1.1093	-2.0031	16.2782	0.350361	-3.55909	0
1.1100	-2.30946	12.6191	-2.0906	-3.24961	0
1.1107	-3.52703	11.3965	-1.17558	-2.33935	0
1.1113	-3.83339	10.1739	1.57111	-0.50064	0
1.1120	-2.92217	8.0343	0.655549	-0.200256	0
1.1127	-0.172817	9.56256	-2.39578	-0.200256	0
1.1133	0.439897	12.916	-3.00616	1.01948	0
1.1140	-1.69674	13.2217	-2.0906	0.409614	0
1.1147	-1.39824	12.916	-0.260016	-0.200256	0
1.1153	1.35111	11.7021	2.79187	1.32897	0
1.1160	1.65747	8.33995	2.79187	1.32897	0
1.1167	0.738398	4.3752	-0.870393	-0.50064	0
1.1173	1.35111	-0.200857	-2.39578	0.409614	0
1.1180	0.439897	-5.38822	-1.17558	0.409614	0
1.1187	-2.61581	-7.22213	0.0451723	-3.24961	0
1.1193	-4.13974	-7.22213	-1.17558	-4.16896	0
1.1200	-3.22853	-8.7504	-2.70097	0.409614	0
1.1207	-2.0031	-9.65862	-1.48077	4.68781	0
1.1213	-2.0031	-10.8812	0.0451723	5.90755	0
1.1220	-2.92217	-13.6321	-0.870393	6.20793	0
1.1227	-2.30946	-13.9378	-0.260016	5.59806	0
1.1233	-2.92217	-12.4095	0.655549	4.98819	0
1.1240	-3.52703	-14.8547	-0.565205	6.8178	0
1.1247	-1.09189	-20.3477	-0.260016	5.90755	0
1.1253	-1.09189	-24.3125	0.350361	0.409614	0
1.1260	-3.83339	-23.7012	-1.78596	-2.33935	0
1.1267	-2.92217	-21.256	0.350361	-0.200256	0
1.1273	-0.78553	-23.0899	6.75932	-0.200256	0
1.1280	-3.83339	-24.6181	6.45413	-2.33935	0
1.1287	-5.05881	-15.7629	1.8763	-0.50064	0
1.1293	-1.09189	-4.16561	-0.260016	0.10923	0
1.1300	-0.479173	-1.42347	-1.78596	-5.07922	0
1.1307	-2.0031	-2.34043	-3.31135	-8.43806	0
1.1313	-0.172817	-0.812163	-3.00616	-8.43806	0
1.1320	1.65747	1.32741	-1.78596	-7.82818	0
1.1327	1.96382	2.84694	0.350361	-6.90883	0
1.1333	3.48775	2.23563	1.8763	-6.29896	0
1.1340	4.10047	-0.200857	1.57111	-5.07922	0
1.1347	2.57654	1.32741	-0.260016	-2.02987	0
1.1353	1.65747	4.9865	-1.17558	-0.810126	0
1.1360	1.96382	5.90346	-0.565205	-2.94922	0
1.1367	3.48775	5.59781	-0.260016	-3.24961	0
1.1373	6.54346	7.72864	-1.78596	-0.50064	0
1.1380	7.45468	8.6456	-3.61654	2.23922	0
1.1387	6.23711	9.25691	-1.17558	3.76845	0
1.1393	4.40682	14.7499	1.8763	2.23922	0
1.1400	1.96382	23.6051	0.960738	0.409614	0
1.1407	3.1814	30.312	-0.260016	2.54871	0
1.1413	5.62439	33.3685	-0.260016	5.90755	0
1.1420	5.31804	32.7572	-0.870393	5.59806	0
1.1427	5.62439	28.7925	-1.78596	5.29768	0
1.1433	6.54346	26.9586	-1.48077	8.03754	0
1.1440	4.10047	27.2642	-0.260016	10.4861	0
1.1447	2.27018	23.9108	-0.260016	8.64741	0
1.1453	2.57654	18.7147	-3.31135	5.29768	0
1.1460	1.04475	15.9725	-5.75286	4.07794	0
1.1467	0.738398	12.0078	-3.61654	4.37832	0
1.1473	2.27018	2.23563	-0.260016	4.07794	0
1.1480	-0.479173	-7.52779	1.26593	3.15858	0
1.1487	-2.92217	-12.4095	1.57111	0.719101	0
1.1493	-0.172817	-15.7629	0.960738	-1.42	0
1.1500	1.35111	-23.3955	-0.260016	-2.02987	0
1.1507	-0.78553	-34.3815	-1.48077	-2.02987	0
1.1513	-2.0031	-39.8746	-1.17558	-1.72038	0
1.1520	-4.75246	-40.7915	2.79187	-2.33935	0
1.1527	-7.50181	-42.9311	4.623	-5.3887	0
1.1533	-6.58274	-41.7085	0.0451723	-7.82818	0
1.1540	-6.58274	-30.4168	-3.92173	-5.99857	0
1.1547	-8.71938	-17.9025	-2.0906	-4.16896	0
1.1553	-8.10667	-10.5756	-0.260016	-4.77883	0
1.1560	-4.75246	-2.03477	0.0451723	-6.60844	0
1.1567	-3.52703	6.51477	-0.260016	-6.60844	0
1.1573	-2.0031	7.12607	-1.78596	-3.55909	0
1.1580	-1.09189	5.90346	-1.48077	-0.50064	0
1.1587	-2.92217	6.51477	0.350361	-1.42	0
1.1593	-3.22853	3.76389	-1.48077	-1.72038	0
1.1600	0.738398	0.410448	-3.00616	-1.42	0
1.1607	2.57654	1.32741	-0.260016	-0.50064	0
1.1613	3.1814	0.7161	-0.870393	2.54871	0
1.1620	5.01168	-1.42347	-2.0906	7.12729	0
1.1627	4.70532	1.63306	1.8763	8.03754	0
1.1633	3.79411	1.32741	4.92819	6.20793	0
1.1640	6.23711	-7.83344	3.40225	4.98819	0
1.1647	7.14832	-12.4095	3.40225	5.59806	0
1.1653	5.31804	-13.3265	2.48668	8.03754	0
1.1660	5.31804	-20.0421	-0.565205	8.34703	0
1.1667	7.45468	-22.4786	-0.870393	4.07794	0
1.1673	7.45468	-15.1516	0.0451723	0.409614	0
1.1680	5.31804	-11.4925	-2.0906	-2.63974	0
1.1687	1.04475	-13.0208	-2.39578	-7.82818	0
1.1693	-2.61581	-9.65862	-0.260016	-9.35741	0
1.1700	-2.30946	-2.03477	-0.565205	-7.82818	0
1.1707	-1.69674	3.45824	-2.0906	-8.74754	0
1.1713	-2.92217	7.12607	-1.17558	-9.35741	0
1.1720	-1.09189	8.95125	0.655549	-6.90883	0
1.1727	1.65747	8.33995	0.960738	-7.21831	0
1.1733	1.65747	6.82042	-0.565205	-8.43806	0
1.1740	1.96382	4.9865	-2.39578	-5.99857	0
1.1747	3.48775	3.15259	-0.260016	-4.77883	0
1.1753	2.27018	4.06955	3.70743	-5.07922	0
1.1760	1.04475	5.90346	3.40225	-3.24961	0
1.1767	1.96382	5.59781	0.655549	0.10923	0
1.1773	1.04475	5.29216	-0.260016	1.32897	0
1.1780	-1.09189	8.33995	0.0451723	1.93884	0
1.1787	-0.172817	13.2217	0.0451723	2.8491	0
1.1793	1.65747	18.7147	-0.565205	3.45897	0
1.1800	-0.172817	26.3473	-1.48077	4.98819	0
1.1807	-1.09189	33.9798	0.350361	7.12729	0
1.1813	1.96382	38.2502	2.48668	7.73716	0
1.1820	5.31804	41.298	0.960738	8.34703	0
1.1827	3.48775	40.9924	-0.260016	9.56677	0
1.1833	1.96382	33.3685	1.57111	8.34703	0
1.1840	3.48775	22.6882	1.57111	5.90755	0
1.1847	3.79411	14.1386	0.960738	3.15858	0
1.1853	1.65747	3.15259	0.655549	0.409614	0
1.1860	3.1814	-7.52779	-0.260016	-0.810126	0
1.1867	5.31804	-9.96427	0.655549	-0.200256	0
1.1873	4.10047	-10.8812	3.09706	0.409614	0
1.1880	3.1814	-16.9855	2.18149	0.409614	0
1.1887	4.70532	-21.5616	-0.260016	1.62935	0
1.1893	3.48775	-23.3955	-0.565205	2.8491	0
1.1900	-0.172817	-30.7225	-1.78596	1.93884	0
1.1907	-2.0031	-37.1324	-3.00616	1.32897	0
1.1913	-2.92217	-35.2985	-3.61654	1.01948	0
1.1920	-2.92217	-35.2985	-3.61654	-1.72038	0
1.1927	-2.92217	-39.8746	-2.0906	-5.99857	0
1.1933	-4.13974	-38.3463	-0.260016	-7.21831	0
1.1940	-5.97003	-29.4998	-0.870393	-7.82818	0
1.1947	-6.8891	-19.4308	-2.0906	-9.35741	0
1.1953	-8.10667	-9.3617	-2.70097	-8.43806	0
1.1960	-8.41303	-3.56304	-2.70097	-6.29896	0
1.1967	-6.58274	-3.25738	-2.0906	-7.5187	0
1.1973	-5.36517	-0.50651	-2.0906	-9.04792	0
1.1980	-4.13974	6.20911	-0.260016	-7.5187	0
1.1987	-2.0031	9.56256	3.09706	-6.29896	0
1.1993	-2.0031	9.56256	4.01262	-5.99857	0
1.2000	-2.30946	9.56256	2.48668	-3.24961	0
1.2007	0.439897	12.0078	1.57111	-0.200256	0
1.2013	3.48775	15.0556	-0.870393	0.719101	0
1.2020	3.1814	13.833	-2.70097	1.01948	0
1.2027	2.87504	10.7852	-0.565205	1.62935	0
1.2033	4.40682	10.7852	0.655549	4.98819	0
1.2040	5.31804	10.1739	-1.48077	9.87626	0
1.2047	6.23711	8.0343	-1.17558	11.3964	0
1.2053	7.45468	8.6456	-0.260016	9.56677	0
1.2060	6.23711	8.0343	-1.48077	8.64741	0
1.2067	4.10047	4.3752	-0.870393	6.51742	0
1.2073	5.93075	1.32741	0.350361	3.15858	0
1.2080	7.14832	1.32741	-0.260016	1.32897	0
1.2087	4.10047	1.63306	0.0451723	1.62935	0
1.2093	2.57654	-0.812163	-0.870393	2.23922	0
1.2100	3.48775	-6.61083	-2.39578	1.32897	0
1.2107	3.1814	-9.05605	0.0451723	-1.11051	0
1.2113	2.57654	-5.08257	3.40225	-2.02987	0
1.2120	3.48775	-1.11782	2.48668	-4.16896	0
1.2127	1.04475	-3.25738	1.57111	-5.99857	0
1.2133	-1.09189	-7.83344	0.0451723	-3.55909	0
1.2140	-0.172817	-5.38822	-3.31135	-1.42	0
1.2147	-0.479173	2.23563	-3.00616	-2.63974	0
1.2153	-2.61581	6.51477	-0.260016	-1.72038	0
1.2160	-2.0031	11.3965	-0.870393	0.409614	0
1.2167	-0.78553	19.6316	-1.78596	-0.200256	0
1.2173	-1.09189	19.326	-0.260016	1.01948	0
1.2180	-1.39824	12.3134	-1.48077	3.15858	0
1.2187	-3.22853	14.4443	-2.70097	0.719101	0
1.2193	-3.52703	18.7147	-0.260016	0.409614	0
1.2200	-1.39824	14.1386	0.655549	5.59806	0
1.2207	-1.39824	11.3965	0.350361	7.12729	0
1.2213	-3.22853	13.2217	0.960738	5.90755	0
1.2220	-2.92217	13.5273	1.57111	7.73716	0
1.2227	-2.0031	14.7499	2.18149	8.64741	0
1.2233	-2.0031	16.8895	3.40225	7.73716	0
1.2240	-2.0031	17.1951	2.18149	8.03754	0
1.2247	-2.0031	16.8895	-1.17558	6.8178	0
1.2253	-2.0031	12.3134	-1.78596	2.23922	0
1.2260	-1.39824	4.68085	-2.0906	0.10923	0
1.2267	-2.0031	2.23563	-2.39578	-0.200256	0
1.2273	-3.83339	2.54128	0.350361	-1.11051	0
1.2280	-2.30946	-1.11782	1.26593	-0.50064	0
1.2287	-1.09189	-5.38822	-2.0906	1.62935	0
1.2293	-2.30946	-9.96427	-2.39578	1.93884	0
1.2300	-2.30946	-13.9378	0.0451723	1.01948	0
1.2307	-1.09189	-9.65862	-2.0906	0.719101	0
1.2313	-1.39824	-2.34043	-4.22691	0.719101	0
1.2320	-0.78553	-3.86869	-2.0906	0.719101	0
1.2327	-0.479173	-8.7504	-0.565205	0.409614	0
1.2333	-1.69674	-7.83344	-2.0906	-2.33935	0
1.2340	0.13354	-6.61083	-1.78596	-6.90883	0
1.2347	3.48775	-9.65862	0.0451723	-8.43806	0
1.2353	1.35111	-10.2699	1.57111	-6.60844	0
1.2360	-2.61581	-8.44474	1.26593	-4.46935	0
1.2367	-2.0031	-7.83344	-1.78596	-2.33935	0
1.2373	1.35111	-5.38822	-4.5321	-1.42	0
1.2380	2.57654	-2.03477	-4.22691	-0.50064	0
1.2387	0.13354	-4.77691	-3.61654	1.62935	0
1.2393	-3.83339	-6.30518	-3.31135	3.76845	0
1.2400	-3.52703	-1.42347	-1.48077	4.07794	0
1.2407	-0.172817	0.104795	-0.260016	4.98819	0
1.2413	1.35111	-2.34043	0.0451723	6.51742	0
1.2420	1.04475	-2.03477	0.655549	4.98819	0
1.2427	0.738398	-2.03477	0.655549	2.54871	0
1.2433	0.13354	-3.25738	-0.565205	0.409614	0
1.2440	0.738398	-2.34043	-0.870393	-0.200256	0
1.2447	1.04475	-2.34043	-0.565205	1.62935	0
1.2453	0.439897	1.32741	-0.565205	2.54871	0
1.2460	-0.172817	14.1386	-0.870393	-0.50064	0
1.2467	-1.39824	25.4303	-0.870393	-3.24961	0
1.2473	-3.22853	29.0981	1.57111	-2.63974	0
1.2480	-3.22853	32.4516	4.623	-0.810126	0
1.2487	-2.30946	33.3685	3.09706	-2.33935	0
1.2493	-2.30946	27.8755	0.350361	-5.07922	0
1.2500	-1.09189	22.6882	0.960738	-6.60844	0
1.2507	0.738398	19.6316	0.960738	-5.68909	0
1.2513	-1.39824	12.6191	-0.870393	-4.16896	0
1.2520	-3.83339	2.23563	-0.260016	-3.24961	0
1.2527	-2.92217	-5.99952	0.655549	-3.85948	0
1.2533	-2.92217	-10.8812	-0.565205	-5.68909	0
1.2540	-3.83339	-16.0686	-1.17558	-5.99857	0
1.2547	-3.22853	-24.9238	-1.48077	-5.07922	0
1.2553	-2.0031	-34.0759	-1.17558	-5.07922	0
1.2560	-2.0031	-40.7915	0.350361	-2.94922	0
1.2567	-2.92217	-45.0619	0.655549	1.01948	0
1.2573	-5.36517	-48.721	-0.870393	3.15858	0
1.2580	-7.50181	-54.8253	0.350361	2.54871	0
1.2587	-5.97003	-56.6593	2.48668	1.01948	0
1.2593	-2.92217	-48.1185	4.31781	1.32897	0
1.2600	-3.52703	-35.6042	5.23338	2.23922	0
1.2607	-5.66367	-24.6181	1.8763	0.409614	0
1.2613	-4.75246	-13.3265	-1.48077	-2.63974	0
1.2620	-5.66367	-3.25738	0.960738	-3.24961	0
1.2627	-10.2433	3.76389	1.57111	-2.33935	0
1.2633	-12.6863	9.86821	-1.48077	-0.810126	0
1.2640	-10.856	12.0078	1.8763	0.719101	0
1.2647	-8.10667	7.12607	5.53856	2.8491	0
1.2653	-6.58274	2.54128	1.57111	4.37832	0
1.2660	-7.50181	2.23563	-0.260016	2.8491	0
1.2667	-8.41303	2.23563	2.79187	-1.11051	0
1.2673	-7.80031	1.32741	2.79187	-1.72038	0
1.2680	-9.3321	4.68085	1.8763	0.409614	0
1.2687	-11.4687	10.1739	2.48668	0.10923	0
1.2693	-11.1624	12.0078	1.57111	-1.11051	0
1.2700	-9.93695	13.2217	1.57111	0.409614	0
1.2707	-9.02574	17.1951	3.40225	1.32897	0
1.2713	-6.27638	18.7147	4.623	-0.50064	0
1.2720	-2.61581	17.1951	4.92819	-2.33935	0
1.2727	1.35111	18.4178	3.40225	-2.33935	0
1.2733	5.62439	15.9725	0.960738	-2.94922	0
1.2740	6.23711	6.82042	0.350361	-2.94922	0
1.2747	6.23711	3.76389	2.18149	-2.33935	0
1.2753	8.06739	6.82042	2.79187	-2.02987	0
1.2760	8.06739	6.20911	1.57111	-2.94922	0
1.2767	7.14832	4.68085	0.655549	-2.33935	0
1.2773	8.68011	3.15259	1.57111	2.23922	0
1.2780	6.54346	0.7161	3.09706	5.90755	0
1.2787	3.79411	2.23563	1.57111	4.68781	0
1.2793	6.23711	5.90346	-0.260016	3.76845	0
1.2800	7.76104	7.42299	1.57111	6.51742	0
1.2807	6.54346	12.0078	3.40225	6.8178	0
1.2813	8.06739	16.8895	3.70743	5.90755	0
1.2820	8.37375	12.6191	2.18149	5.29768	0
1.2827	6.54346	4.06955	-0.260016	3.15858	0
1.2833	6.23711	1.32741	0.0451723	3.76845	0
1.2840	5.31804	3.15259	4.01262	8.9569	0
1.2847	3.1814	5.59781	3.09706	8.34703	0
1.2853	3.79411	5.90346	-2.0906	3.15858	0
1.2860	3.79411	5.29216	-2.39578	3.15858	0
1.2867	2.87504	4.9865	-1.17558	2.54871	0
1.2873	4.40682	3.15259	-2.39578	-3.24961	0
1.2880	4.40682	3.15259	-0.870393	-4.77883	0
1.2887	0.738398	5.59781	1.57111	-1.42	0
1.2893	0.738398	-0.200857	-0.565205	-0.50064	0
1.2900	2.57654	-8.7504	-2.0906	-0.810126	0
1.2907	1.65747	-8.7504	-0.565205	-0.50064	0
1.2913	2.27018	-10.5756	-1.78596	-0.810126	0
1.2920	5.01168	-21.256	-3.92173	-0.50064	0
1.2927	4.40682	-24.0068	-3.00616	0.10923	0
1.2933	3.48775	-19.7364	-2.39578	-1.72038	0
1.2940	3.48775	-21.8673	-1.48077	-4.77883	0
1.2947	1.04475	-23.7012	1.26593	-6.60844	0
1.2953	-1.09189	-19.7364	2.18149	-6.90883	0
1.2960	0.738398	-18.8195	1.57111	-4.16896	0
1.2967	-0.172817	-17.9025	0.350361	-2.33935	0
1.2973	-5.05881	-13.9378	-1.17558	-4.46935	0
1.2980	-5.66367	-15.1516	-0.260016	-5.07922	0
1.2987	-4.4461	-16.0686	0.655549	-0.50064	0
1.2993	-6.58274	-10.5756	-0.260016	-0.200256	0
1.3000	-6.27638	-7.83344	-1.17558	-4.16896	0
1.3007	-2.0031	-5.38822	-0.260016	-1.11051	0
1.3013	0.13354	3.15259	-0.565205	3.45897	0
1.3020	-1.39824	8.6456	-0.260016	0.409614	0
1.3027	-3.22853	12.0078	1.57111	-0.810126	0
1.3033	-2.92217	22.3825	-0.870393	2.54871	0
1.3040	-1.09189	29.0981	-3.92173	1.01948	0
1.3047	-1.09189	26.0416	-3.00616	-1.42	0
1.3053	-3.52703	25.7359	-2.0906	0.409614	0
1.3060	-3.83339	26.6529	-2.0906	3.15858	0
1.3067	-3.22853	18.7147	0.655549	4.98819	0
1.3073	-4.4461	12.3134	2.18149	4.98819	0
1.3080	-6.58274	13.5273	0.350361	1.32897	0
1.3087	-8.41303	9.56256	-3.00616	-0.810126	0
1.3093	-7.50181	1.63306	-4.5321	-0.200256	0
1.3100	-4.13974	0.410448	-3.31135	-2.33935	0
1.3107	-1.39824	3.45824	-3.00616	-2.94922	0
1.3113	-1.09189	6.20911	-4.22691	1.32897	0
1.3120	0.439897	11.3965	-2.0906	2.8491	0
1.3127	1.04475	15.9725	-0.870393	0.10923	0
1.3133	-0.172817	13.833	-4.5321	-0.50064	0
1.3140	-1.09189	9.56256	-6.97361	0.10923	0
1.3147	-0.479173	8.33995	-4.83729	-1.42	0
1.3153	1.04475	8.0343	-3.00616	-2.63974	0
1.3160	3.1814	8.6456	-3.00616	-1.42	0
1.3167	5.31804	8.95125	-2.0906	-0.810126	0
1.3173	7.76104	8.33995	-0.260016	-0.200256	0
1.3180	7.45468	5.90346	0.655549	3.15858	0
1.3187	5.31804	2.84694	-0.260016	6.8178	0
1.3193	5.31804	-1.42347	0.655549	5.90755	0
1.3200	7.45468	-5.99952	2.79187	4.07794	0
1.3207	9.59132	-9.05605	1.26593	4.68781	0
1.3213	11.1152	-11.1869	-3.00616	5.59806	0
1.3220	10.8089	-14.2434	-2.70097	5.29768	0
1.3227	6.84197	-14.2434	-0.260016	4.98819	0
1.3233	4.40682	-9.65862	-1.17558	4.37832	0
1.3240	6.23711	-5.08257	-1.17558	3.45897	0
1.3247	5.93075	-3.25738	-0.870393	4.07794	0
1.3253	4.10047	-0.50651	-1.78596	3.15858	0
1.3260	3.48775	1.92998	-1.17558	0.10923	0
1.3267	2.57654	-1.11782	-0.260016	-1.42	0
1.3273	2.57654	-4.77691	-2.39578	-0.50064	0
1.3280	3.1814	-5.08257	-2.70097	-2.63974	0
1.3287	2.27018	-5.99952	-0.565205	-5.07922	0
1.3293	2.27018	-9.05605	0.350361	-3.85948	0
1.3300	3.1814	-9.96427	1.26593	-1.42	0
1.3307	1.35111	-9.65862	1.8763	-3.24961	0
1.3313	0.439897	-9.3617	0.350361	-5.07922	0
1.3320	2.57654	-7.83344	0.0451723	-4.16896	0
1.3327	2.27018	-7.83344	1.57111	-3.24961	0
[truncated: 60,550 more rows]
