# Supplementary material for: Identification of Haptic Based Guiding Using Hard Reins
Source: PLoS One. 2015 Jul 22;10(7):e0132020. doi: 10.1371/journal.pone.0132020 (PMC4511788; doi:10.1371/journal.pone.0132020)
Supplement: S3 File — (ZIP) [file pone.0132020.s003.zip › EMGData1/Subject5/T9/t9.txt]

0.0000	6.73736	17.1018	1.97884	1.89325	0
0.0007	9.48425	17.1018	0.452861	1.89325	0
0.0013	9.79121	17.1018	-1.07266	4.02755	0
0.0020	10.4051	17.1018	-0.462545	4.64022	0
0.0027	11.0112	17.1018	1.36873	1.89325	0
0.0033	10.4051	17.1018	2.28413	-0.85372	0
0.0040	11.0112	17.1018	0.75815	-3.29435	0
0.0047	11.9321	17.1018	-2.29336	-3.60069	0
0.0053	9.48425	17.1018	-2.90393	-1.7677	0
0.0060	6.43827	17.1018	-0.462545	-0.85372	0
0.0067	4.91135	17.1018	1.36873	-1.46137	0
0.0073	3.07746	17.1018	1.06344	0.0602626	0
0.0080	1.55054	17.1018	2.28413	0.979267	0
0.0087	2.47141	17.1018	4.11541	-1.16005	0
0.0093	0.330571	17.1018	2.89471	-1.16005	0
0.0100	-4.24233	17.1018	0.452861	1.58691	0
0.0107	-4.85625	17.1018	1.67402	2.50592	0
0.0113	-4.24233	17.1018	4.11541	-0.547385	0
0.0120	-7.29618	-95.8054	2.28413	-1.7677	0
0.0127	-7.60314	-106.186	0.148033	0.366597	0
0.0133	-4.24233	-95.5059	0.75815	1.89325	0
0.0140	-5.16321	-73.2277	-0.462545	0.366597	0
0.0147	-8.51615	-54.9184	-3.20922	0.366597	0
0.0153	-8.82311	-46.3723	-1.37795	1.89325	0
0.0160	-7.9101	-41.7949	1.36873	-0.24105	0
0.0167	-7.29618	-29.8883	0.148033	-3.60069	0
0.0173	-5.16321	-12.8053	0.148033	-3.60069	0
0.0180	-3.63629	-6.39327	0.452861	-1.16005	0
0.0187	-2.71541	-6.70217	-1.68324	-0.24105	0
0.0193	0.330571	3.3698	-1.68324	-0.85372	0
0.0200	2.7705	18.328	2.28413	-0.24105	0
0.0207	3.99834	25.0395	2.28413	0.672932	0
0.0213	5.82435	28.0911	-1.98853	0.366597	0
0.0220	6.73736	31.4515	-4.12463	-0.85372	0
0.0227	6.73736	31.4515	-1.68324	-2.68671	0
0.0233	8.8782	35.7199	1.36873	-3.90702	0
0.0240	8.57124	47.0088	1.36873	-2.68671	0
0.0247	7.35128	52.5034	-1.37795	0.366597	0
0.0253	9.48425	51.895	-4.12463	1.28058	0
0.0260	9.48425	51.5954	-5.04003	-0.85372	0
0.0267	7.65824	47.0088	-4.12463	-2.38037	0
0.0273	10.4051	45.1835	-1.98853	-1.7677	0
0.0280	10.7121	63.8016	-1.37795	-1.46137	0
0.0287	4.29743	91.874	-0.462545	-0.85372	0
0.0293	3.07746	106.832	0.452861	2.80723	0
0.0300	5.51739	110.792	-0.462545	5.86054	0
0.0307	1.25145	108.657	-1.37795	3.72624	0
0.0313	-3.02237	97.0597	-0.462545	0.672932	0
0.0320	-1.49544	78.142	-0.157256	-0.547385	0
0.0327	-1.49544	48.8434	0.148033	-1.46137	0
0.0333	-3.63629	1.84403	0.148033	0.0602626	0
0.0340	-3.02237	-32.9398	-2.29336	2.80723	0
0.0347	-3.94324	-23.4857	-2.90393	1.58691	0
0.0353	-6.07622	1.84403	1.36873	0.0602626	0
0.0360	-4.54929	-0.290178	2.89471	1.28058	0
0.0367	-1.49544	-18.9083	0.148033	-0.24105	0
0.0373	-2.10936	-37.5172	-2.29336	-2.68671	0
0.0380	-0.582435	-60.4131	-4.42992	-1.16005	0
0.0387	5.82435	-77.4961	-5.34532	0.366597	0
0.0393	7.65824	-79.3308	-3.20922	0.979267	0
0.0400	4.91135	-73.8362	-0.462545	3.72624	0
0.0407	5.82435	-49.4238	-0.767834	5.5542	0
0.0413	9.79121	-10.6617	-1.07266	3.72624	0
0.0420	10.0982	11.6165	0.148033	2.19958	0
0.0427	7.65824	27.7915	0.75815	4.33388	0
0.0433	6.73736	71.4305	-1.68324	5.5542	0
0.0440	8.57124	121.472	-4.42992	2.80723	0
0.0447	12.2311	142.224	-3.51405	-0.85372	0
0.0453	13.152	134.904	-1.37795	-1.16005	0
0.0460	12.2311	107.74	-1.07266	0.0602626	0
0.0467	13.7581	67.7611	1.36873	0.979267	0
0.0473	14.065	21.3795	3.50483	-0.85372	0
0.0480	10.0982	-27.1456	1.06344	-3.90702	0
0.0487	10.0982	-72.0015	-1.98853	-1.7677	0
0.0493	13.4511	-107.712	-1.37795	4.64022	0
0.0500	14.065	-116.258	-0.767834	4.64022	0
0.0507	12.8451	-82.3824	-1.98853	-0.85372	0
0.0513	13.152	-43.0118	-3.20922	2.80723	0
0.0520	11.9321	-27.7541	-2.29336	9.21515	0
0.0527	7.65824	9.17336	-0.767834	5.24787	0
0.0533	1.8575	74.482	-2.29336	-1.7677	0
0.0540	-2.10936	96.1424	-4.73475	-1.7677	0
0.0547	-3.94324	58.307	-2.29336	-1.16005	0
0.0553	-7.9101	13.4418	0.148033	-3.60069	0
0.0560	-11.263	-22.5683	-3.20922	-2.68671	0
0.0567	-11.263	-55.5269	-4.42992	-1.7677	0
0.0573	-11.263	-76.2793	-1.37795	-2.68671	0
0.0580	-8.82311	-85.7428	-0.462545	-0.24105	0
0.0587	-5.16321	-89.4028	-1.68324	4.33388	0
0.0593	-6.07622	-86.3512	-0.462545	3.72624	0
0.0600	-7.60314	-86.3512	-0.462545	1.89325	0
0.0607	-5.16321	-86.3512	-2.90393	1.89325	0
0.0613	-4.54929	-86.3512	-3.51405	0.979267	0
0.0620	-5.16321	-86.3512	-1.37795	-0.547385	0
0.0627	-2.41632	-86.3512	0.148033	0.672932	0
0.0633	0.330571	-86.3512	-1.37795	0.979267	0
0.0640	3.07746	-86.3512	-3.20922	-0.547385	0
0.0647	6.43827	-86.3512	-3.20922	-1.7677	0
0.0653	5.82435	-86.3512	-3.51405	-4.20834	0
0.0660	4.91135	-86.3512	-4.73475	-6.65399	0
0.0667	7.65824	-86.3512	-4.12463	-6.95531	0
0.0673	8.57124	-86.3512	-2.29336	-5.12734	0
0.0680	8.57124	-86.3512	-1.07266	-3.60069	0
0.0687	10.7121	-86.3512	-0.462545	-1.7677	0
0.0693	10.7121	-86.3512	-1.37795	0.979267	0
0.0700	10.7121	-86.3512	-2.59865	2.50592	0
0.0707	12.8451	-86.3512	-0.157256	0.0602626	0
0.0713	10.7121	-86.3512	2.28413	-3.29435	0
0.0720	-6.07622	-86.3512	0.75815	-3.29435	0
0.0727	-6.07622	-86.3512	-0.462545	-0.85372	0
0.0733	-6.07622	-86.3512	-1.07266	-1.16005	0
0.0740	-6.07622	-86.3512	-1.98853	-2.98802	0
0.0747	-6.07622	-86.3512	-0.462545	-1.7677	0
0.0753	-6.07622	-86.3512	1.67402	-0.547385	0
0.0760	-6.07622	-86.3512	1.36873	-2.98802	0
0.0767	-6.07622	-86.3512	0.75815	-5.42865	0
0.0773	-6.07622	-86.3512	-0.462545	-4.51467	0
0.0780	-6.07622	-86.3512	-2.59865	-4.20834	0
0.0787	-6.07622	-86.3512	-1.07266	-4.51467	0
0.0793	-6.07622	-86.3512	1.06344	-2.68671	0
0.0800	-6.07622	-86.3512	-0.462545	1.28058	0
0.0807	-6.07622	-86.3512	-0.462545	0.672932	0
0.0813	-6.07622	-86.3512	0.75815	-3.90702	0
0.0820	-6.07622	-86.3512	-1.37795	-3.29435	0
0.0827	-6.07622	-86.3512	0.452861	0.979267	0
0.0833	-6.07622	-86.3512	5.03081	0.979267	0
0.0840	-6.07622	-86.3512	1.67402	-1.7677	0
0.0847	-6.07622	-86.3512	-2.90393	-1.7677	0
0.0853	-6.07622	-86.3512	-0.462545	-1.7677	0
0.0860	-6.07622	-86.3512	1.36873	-2.68671	0
0.0867	-6.07622	-86.3512	0.452861	-0.24105	0
0.0873	-6.07622	-86.3512	0.148033	1.89325	0
0.0880	-6.07622	-86.3512	-0.462545	-0.85372	0
0.0887	-6.07622	-86.3512	-0.767834	-2.68671	0
0.0893	-6.07622	-86.3512	0.75815	0.0602626	0
0.0900	-6.07622	-86.3512	0.75815	2.50592	0
0.0907	-6.07622	-86.3512	1.36873	1.28058	0
0.0913	-6.07622	-86.3512	2.89471	-0.85372	0
0.0920	-6.07622	-86.3512	-0.462545	-1.7677	0
0.0927	-6.07622	-86.3512	-3.20922	-0.85372	0
0.0933	-6.07622	-86.3512	1.06344	0.0602626	0
0.0940	-6.07622	-86.3512	2.89471	-2.07404	0
0.0947	-6.07622	-86.3512	1.36873	-4.51467	0
0.0953	-6.07622	-86.3512	4.42023	-1.7677	0
0.0960	3.99834	13.1422	4.72552	0.979267	0
0.0967	2.16446	14.668	0.452861	-0.547385	0
0.0973	5.82435	10.6991	0.75815	-1.46137	0
0.0980	8.26429	6.73025	2.28413	-0.24105	0
0.0987	3.69138	12.2249	-1.37795	-0.24105	0
0.0993	-1.49544	40.6061	-2.29336	0.979267	0
0.1000	-4.24233	96.4513	0.75815	2.80723	0
0.1007	-5.4623	145.585	2.28413	0.0602626	0
0.1013	-4.24233	149.245	2.58942	-2.68671	0
0.1020	-2.41632	119.338	1.06344	0.672932	0
0.1027	-4.85625	87.9051	-1.98853	3.72624	0
0.1033	-6.98922	59.2243	-2.29336	4.02755	0
0.1040	-5.16321	29.3173	-1.68324	4.64022	0
0.1047	-2.71541	-0.290178	-3.51405	3.72624	0
0.1053	-1.49544	-24.7025	-3.51405	1.28058	0
0.1060	3.38442	-35.3829	-0.462545	0.366597	0
0.1067	8.57124	-34.4656	1.36873	0.0602626	0
0.1073	8.57124	-35.0834	3.19954	-0.547385	0
0.1080	8.57124	-38.7434	3.81012	0.0602626	0
0.1087	8.57124	-37.8261	0.75815	1.28058	0
0.1093	8.57124	-27.7541	-1.68324	1.89325	0
0.1100	8.57124	-19.5168	-1.07266	3.72624	0
0.1107	8.57124	-36.9087	-0.462545	4.64022	0
0.1113	8.57124	-75.9704	-1.98853	2.80723	0
0.1120	8.57124	-94.5885	-2.29336	-0.85372	0
0.1127	8.57124	-72.0015	0.148033	-3.60069	0
0.1133	8.57124	-37.2176	2.28413	-3.60069	0
0.1140	8.57124	-20.1252	1.06344	-3.60069	0
0.1147	8.57124	-23.1768	-1.37795	-5.73499	0
0.1153	8.57124	-33.5576	-0.767834	-7.56798	0
0.1160	8.57124	-49.1149	1.36873	-5.12734	0
0.1167	8.57124	-71.0935	1.06344	-1.7677	0
0.1173	8.57124	-84.8255	-1.37795	-3.29435	0
0.1180	8.57124	-78.1046	-2.29336	-5.73499	0
0.1187	8.57124	-63.7642	-0.462545	-2.98802	0
0.1193	8.57124	-50.0322	1.36873	-0.547385	0
0.1200	11.3181	-29.8883	0.452861	-3.29435	0
0.1207	8.8782	-17.0737	-1.37795	-4.51467	0
0.1213	10.0982	-20.1252	-2.59865	-1.7677	0
0.1220	11.3181	-17.991	-1.37795	-0.547385	0
0.1227	6.73736	-2.42439	-0.462545	-0.24105	0
0.1233	2.47141	13.7507	-2.29336	1.58691	0
0.1240	3.07746	37.2457	-3.20922	1.58691	0
0.1247	1.25145	71.4305	-0.462545	0.672932	0
0.1253	-4.85625	93.7086	0.148033	2.19958	0
0.1260	-7.9101	96.4513	-3.20922	3.11357	0
0.1267	-7.9101	97.3686	-3.51405	2.80723	0
0.1273	-6.07622	103.472	-1.07266	2.19958	0
0.1280	-3.32933	126.049	-0.462545	1.58691	0
0.1287	-1.49544	189.533	0.452861	0.979267	0
0.1293	0.0236122	272.542	2.28413	1.58691	0
0.1300	0.330571	306.718	1.06344	2.80723	0
0.1307	-2.41632	262.161	0.148033	4.02755	0
0.1313	-3.63629	174.575	3.19954	3.72624	0
0.1320	-0.582435	76.0078	4.11541	1.58691	0
0.1327	-0.889394	-22.8679	-1.37795	2.19958	0
0.1333	-4.24233	-107.403	-6.26073	3.72624	0
0.1340	-3.94324	-177.898	-4.42992	3.4199	0
0.1347	-3.02237	-237.103	-0.157256	2.80723	0
0.1353	-3.63629	-248.401	0.452861	2.19958	0
0.1360	-1.49544	-187.97	-1.37795	0.366597	0
0.1367	2.47141	-101.001	-1.37795	1.28058	0
0.1373	3.99834	-37.8261	-0.767834	4.02755	0
0.1380	3.99834	-7.91904	-1.98853	4.64022	0
0.1387	4.91135	-11.8879	-3.20922	4.64022	0
0.1393	7.65824	-32.0319	-3.51405	4.02755	0
0.1400	9.48425	-42.7123	-2.29336	1.28058	0
0.1407	6.73736	-45.146	-0.462545	-2.07404	0
0.1413	6.13131	-41.7949	0.452861	-5.42865	0
0.1420	10.4051	-24.7025	0.148033	-6.04132	0
0.1427	11.9321	-12.4964	-0.462545	-1.46137	0
0.1433	10.0982	-22.8679	0.452861	1.58691	0
0.1440	12.2311	-36.6092	2.28413	0.0602626	0
0.1447	14.978	-44.238	1.36873	0.979267	0
0.1453	14.978	-57.0527	-0.767834	3.72624	0
0.1460	14.978	-69.2588	0.148033	3.11357	0
0.1467	14.978	-75.053	2.28413	2.80723	0
0.1473	14.065	-84.5166	1.06344	3.72624	0
0.1480	14.372	-97.949	-0.767834	1.28058	0
0.1487	14.065	-92.1454	-0.462545	-3.60069	0
0.1493	8.57124	-52.7749	0.148033	-5.73499	0
0.1500	2.16446	-6.39327	1.36873	-7.26164	0
0.1507	-0.582435	11.916	1.97884	-9.39594	0
0.1513	1.25145	6.12181	0.75815	-10.0086	0
0.1520	3.07746	-0.290178	0.148033	-7.56798	0
0.1527	2.47141	-5.17639	0.452861	-6.04132	0
0.1533	3.38442	-10.6617	-0.767834	-4.51467	0
0.1540	7.9652	-10.6617	-1.98853	-3.60069	0
0.1547	9.79121	-8.22794	-0.157256	-4.82101	0
0.1553	8.26429	-8.22794	3.19954	-4.82101	0
0.1560	10.4051	-4.25906	2.89471	-2.07404	0
0.1567	14.978	7.64758	-0.157256	-2.68671	0
0.1573	15.285	18.9364	-0.157256	-4.51467	0
0.1580	11.3181	17.4107	2.28413	-2.07404	0
0.1587	8.57124	7.94712	0.75815	0.672932	0
0.1593	7.04432	4.89558	-2.29336	0.366597	0
0.1600	5.21831	3.07027	-1.07266	0.979267	0
0.1607	4.91135	-4.25906	1.36873	0.0602626	0
0.1613	6.13131	-3.65062	1.06344	-2.68671	0
0.1620	7.04432	11.3076	-0.157256	-4.20834	0
0.1627	8.26429	20.7711	-0.767834	-5.42865	0
0.1633	9.48425	18.6275	-1.07266	-4.20834	0
0.1640	8.57124	24.74	0.75815	2.50592	0
0.1647	7.65824	41.5235	1.97884	5.5542	0
0.1653	7.9652	50.9776	-0.157256	2.80723	0
0.1660	6.13131	50.3692	-1.68324	5.5542	0
0.1667	3.38442	48.8434	0.75815	11.0481	0
0.1673	3.69138	47.3177	3.50483	8.30117	0
0.1680	4.60439	45.1835	2.28413	0.0602626	0
0.1687	3.69138	41.5235	-1.07266	-5.42865	0
0.1693	4.91135	32.0599	-2.90393	-8.48196	0
0.1700	7.9652	18.0191	-2.90393	-10.9226	0
0.1707	8.26429	5.20448	-2.29336	-11.8416	0
0.1713	7.04432	-5.17639	-2.29336	-10.0086	0
0.1720	7.9652	-7.0017	-2.90393	-4.20834	0
0.1727	7.04432	1.23559	-0.462545	5.86054	0
0.1733	4.91135	3.9876	2.89471	13.4888	0
0.1740	6.43827	-2.11549	1.06344	10.7418	0
0.1747	7.35128	-5.17639	-1.68324	1.28058	0
0.1753	4.60439	-7.0017	0.452861	-2.68671	0
0.1760	2.16446	-9.75371	0.452861	-0.24105	0
0.1767	0.330571	-7.0017	-3.20922	0.366597	0
0.1773	-2.41632	-1.50705	-3.81934	0.366597	0
0.1780	-1.19635	3.9876	-1.37795	1.89325	0
0.1787	0.637531	19.2453	1.36873	-0.24105	0
0.1793	-0.582435	39.6888	4.11541	-4.20834	0
0.1800	8.26429	-8.22794	2.89471	-3.90702	0
0.1807	8.26429	-8.22794	0.148033	-3.60069	0
0.1813	8.26429	-8.22794	0.75815	-3.60069	0
0.1820	8.26429	-8.22794	0.452861	-0.24105	0
0.1827	8.26429	-8.22794	-2.29336	2.50592	0
0.1833	8.26429	-8.22794	-2.29336	-1.7677	0
0.1840	8.26429	-8.22794	-0.157256	-6.34766	0
0.1847	8.26429	-8.22794	0.452861	-4.51467	0
0.1853	8.26429	-8.22794	1.06344	-2.07404	0
0.1860	8.26429	-8.22794	0.452861	-2.38037	0
0.1867	8.26429	-8.22794	-1.37795	-1.7677	0
0.1873	8.26429	-8.22794	-0.767834	1.58691	0
0.1880	8.26429	-8.22794	0.452861	4.64022	0
0.1887	8.26429	-8.22794	-0.157256	5.86054	0
0.1893	8.26429	-8.22794	0.452861	7.99484	0
0.1900	8.26429	-8.22794	1.67402	8.91384	0
0.1907	8.26429	-8.22794	1.36873	6.16687	0
0.1913	8.26429	-8.22794	1.36873	2.80723	0
0.1920	1.25145	65.0185	1.67402	3.72624	0
0.1927	2.7705	22.2969	1.67402	5.24787	0
0.1933	6.73736	-8.52748	1.36873	4.64022	0
0.1940	9.79121	-42.0945	0.452861	4.64022	0
0.1947	9.48425	-66.2073	-0.462545	7.38719	0
0.1953	5.51739	-72.0015	-2.29336	7.38719	0
0.1960	4.91135	-80.8566	-2.90393	0.979267	0
0.1967	8.8782	-87.877	-1.37795	-4.51467	0
0.1973	9.48425	-80.5477	0.148033	-0.24105	0
0.1980	5.51739	-74.7535	0.452861	5.24787	0
0.1987	3.99834	-74.4446	-0.462545	4.33388	0
0.1993	3.99834	-63.4646	-1.07266	2.80723	0
0.2000	2.7705	-45.4549	-0.767834	2.80723	0
0.2007	0.637531	-32.9398	-0.462545	0.979267	0
0.2013	-2.41632	-26.8367	-1.37795	-2.68671	0
0.2020	-6.07622	-26.2283	-1.98853	-6.34766	0
0.2027	-7.60314	-30.5061	-0.157256	-10.9226	0
0.2033	-8.82311	-30.1972	1.97884	-13.6696	0
0.2040	-8.82311	-24.3936	2.28413	-13.6696	0
0.2047	-6.98922	-18.9083	1.36873	-13.6696	0
0.2053	-6.69014	-4.8675	0.452861	-11.8416	0
0.2060	-4.85625	33.2768	0.75815	-6.95531	0
0.2067	0.330571	81.802	0.452861	-3.60069	0
0.2073	3.07746	107.132	0.452861	-2.68671	0
0.2080	2.16446	91.874	0.452861	-3.60069	0
0.2087	3.69138	52.5034	-1.37795	-6.65399	0
0.2093	7.9652	18.328	-3.81934	-7.26164	0
0.2100	10.4051	-4.8675	-2.29336	-0.547385	0
0.2107	10.0982	-29.2799	0.452861	8.30117	0
0.2113	7.9652	-51.8669	-0.157256	11.9621	0
0.2120	7.9652	-67.4242	-1.37795	5.5542	0
0.2127	11.3181	-80.8566	0.452861	-2.07404	0
0.2133	13.4511	-88.1765	1.36873	-1.7677	0
0.2140	15.592	-87.877	0.148033	0.366597	0
0.2147	18.6458	-93.9801	0.452861	-1.46137	0
0.2153	18.3388	-103.434	2.58942	-0.85372	0
0.2160	17.1189	-104.052	1.67402	0.0602626	0
0.2167	19.8658	-102.526	-2.29336	-0.85372	0
0.2173	20.7788	-102.526	-2.59865	3.11357	0
0.2180	18.6458	-91.2281	-0.157256	6.16687	0
0.2187	18.6458	-70.7846	0.148033	4.64022	0
0.2193	19.2518	-52.7749	-1.07266	10.7418	0
0.2200	18.0319	-39.3518	-0.462545	18.3751	0
0.2207	16.8119	-28.6714	-1.07266	9.82782	0
0.2213	14.065	-21.651	-2.29336	-2.68671	0
0.2220	10.4051	-21.9599	-1.37795	-4.51467	0
0.2227	10.4051	-21.3421	0.452861	-3.29435	0
0.2233	9.48425	-5.47593	-0.462545	-3.90702	0
0.2240	7.04432	18.0191	-3.20922	-3.60069	0
0.2247	7.65824	27.7915	-3.81934	-2.38037	0
0.2253	9.18516	27.7915	-1.98853	-0.85372	0
0.2260	7.65824	25.9569	0.452861	-0.24105	0
0.2267	6.73736	18.0191	2.28413	-2.38037	0
0.2273	8.26429	32.3688	1.36873	-2.68671	0
0.2280	18.3388	-103.434	-1.37795	-1.16005	0
0.2287	18.3388	-103.434	-2.29336	-0.85372	0
0.2293	18.3388	-103.434	-0.462545	0.0602626	0
0.2300	18.3388	-103.434	0.452861	1.89325	0
0.2307	18.3388	-103.434	-0.157256	-0.547385	0
0.2313	18.3388	-103.434	-1.37795	-3.29435	0
0.2320	18.3388	-103.434	-3.20922	-2.38037	0
0.2327	18.3388	-103.434	-1.37795	-0.85372	0
0.2333	18.3388	-103.434	0.148033	-1.7677	0
0.2340	18.3388	-103.434	-3.20922	-3.60069	0
0.2347	18.3388	-103.434	-4.73475	-2.07404	0
0.2353	18.3388	-103.434	0.452861	1.28058	0
0.2360	18.3388	-103.434	3.81012	0.0602626	0
0.2367	18.3388	-103.434	1.67402	-1.7677	0
0.2373	18.3388	-103.434	-0.767834	4.64022	0
0.2380	18.3388	-103.434	-1.98853	14.7091	0
0.2387	18.3388	-103.434	-1.37795	15.6281	0
0.2393	18.3388	-103.434	0.75815	8.60751	0
0.2400	18.3388	-103.434	0.75815	3.11357	0
0.2407	18.3388	-103.434	-2.90393	2.19958	0
0.2413	18.3388	-103.434	-5.34532	0.979267	0
0.2420	18.3388	-103.434	-3.20922	-1.7677	0
0.2427	18.3388	-103.434	-1.37795	-2.68671	0
0.2433	18.3388	-103.434	-2.90393	-3.60069	0
0.2440	18.3388	-103.434	-2.59865	-6.04132	0
0.2447	18.3388	-103.434	0.148033	-7.26164	0
0.2453	18.3388	-103.434	0.452861	-7.56798	0
0.2460	18.3388	-103.434	-0.462545	-10.9226	0
0.2467	18.3388	-103.434	-0.157256	-12.1429	0
0.2473	18.3388	-103.434	-1.37795	-9.09463	0
0.2480	18.3388	-103.434	-3.20922	-5.42865	0
0.2487	18.3388	-103.434	-1.68324	-4.82101	0
0.2493	18.3388	-103.434	-0.462545	-4.51467	0
0.2500	18.3388	-103.434	-1.98853	-2.38037	0
0.2507	18.3388	-103.434	-0.157256	-0.85372	0
0.2513	18.3388	-103.434	3.19954	-1.46137	0
0.2520	3.07746	-30.8056	3.19954	-2.07404	0
0.2527	1.25145	-23.4857	1.36873	-2.38037	0
0.2533	-3.32933	-12.8053	0.148033	-3.60069	0
0.2540	-5.16321	3.6787	-1.07266	-5.42865	0
0.2547	-3.63629	11.916	-0.462545	-4.51467	0
0.2553	-3.02237	7.64758	0.148033	-3.29435	0
0.2560	-2.10936	-1.81595	-1.37795	-2.38037	0
0.2567	0.330571	-12.4964	-1.98853	0.0602626	0
0.2573	2.16446	-21.0426	1.06344	1.89325	0
0.2580	2.47141	-19.5168	1.67402	0.672932	0
0.2587	2.7705	-7.91904	-0.157256	0.672932	0
0.2593	2.7705	3.07027	0.452861	3.72624	0
0.2600	1.25145	7.03915	2.28413	4.64022	0
0.2607	-2.10936	23.8226	1.67402	3.72624	0
0.2613	-3.32933	81.1936	-0.157256	4.64022	0
0.2620	-0.582435	160.234	-0.462545	4.33388	0
0.2627	2.7705	209.667	1.06344	0.979267	0
0.2633	5.51739	221.883	2.58942	1.28058	0
0.2640	9.48425	218.522	0.148033	3.72624	0
0.2647	13.152	197.162	-3.20922	2.19958	0
0.2653	14.978	148.636	-2.90393	0.0602626	0
0.2660	17.7249	90.6571	-1.37795	2.50592	0
0.2667	21.6918	35.1115	-0.767834	4.64022	0
0.2673	23.2187	-22.5683	-0.767834	3.72624	0
0.2680	20.7788	-75.6708	-1.37795	1.89325	0
0.2687	19.8658	-107.403	-1.68324	0.979267	0
0.2693	21.3927	-116.558	-0.767834	0.672932	0
0.2700	21.0857	-117.784	0.75815	-0.85372	0
0.2707	19.5588	-116.867	1.36873	-6.04132	0
0.2713	17.7249	-105.877	0.148033	-10.9226	0
0.2720	15.8989	-85.125	-0.767834	-10.3149	0
0.2727	15.8989	-63.4646	-0.767834	-6.34766	0
0.2733	16.198	-42.7123	-1.68324	0.672932	0
0.2740	13.7581	-23.4857	-3.20922	6.47321	0
0.2747	9.48425	-17.0737	-0.767834	5.5542	0
0.2753	4.60439	-28.6714	2.28413	0.672932	0
0.2760	0.330571	-34.7745	1.06344	0.366597	0
0.2767	-1.49544	-18.5994	-0.767834	2.80723	0
0.2773	-0.582435	1.54449	-0.462545	1.28058	0
0.2780	0.0236122	13.1422	0.452861	-1.7677	0
0.2787	-0.275476	25.3484	1.67402	-2.68671	0
0.2793	-1.49544	34.5031	1.36873	-1.16005	0
0.2800	-3.32933	36.0288	-0.767834	0.979267	0
0.2807	-3.02237	37.8541	-0.157256	3.11357	0
0.2813	-1.49544	34.1942	2.89471	2.19958	0
0.2820	-3.32933	24.1222	2.28413	0.0602626	0
0.2827	-2.41632	16.8022	-0.462545	0.979267	0
0.2833	1.55054	8.25602	-0.462545	1.89325	0
0.2840	1.25145	-4.5586	0.148033	-0.24105	0
0.2847	-2.71541	-17.3826	0.452861	-0.85372	0
0.2853	-2.71541	-39.9603	1.36873	2.19958	0
0.2860	-0.582435	-51.558	1.36873	3.72624	0
0.2867	2.16446	-16.1563	1.36873	2.80723	0
0.2873	3.99834	33.8946	4.11541	0.672932	0
0.2880	4.60439	-28.6714	4.11541	-1.46137	0
0.2887	4.60439	-28.6714	0.452861	-0.85372	0
0.2893	4.60439	-28.6714	-1.07266	0.366597	0
0.2900	4.60439	-28.6714	0.148033	-0.24105	0
0.2907	4.60439	-28.6714	0.452861	1.89325	0
0.2913	4.60439	-28.6714	1.36873	4.94655	0
0.2920	4.60439	-28.6714	2.28413	1.89325	0
0.2927	4.60439	-28.6714	-0.767834	-2.98802	0
0.2933	4.60439	-28.6714	-3.20922	-1.7677	0
0.2940	4.60439	-28.6714	-1.68324	0.672932	0
0.2947	4.60439	-28.6714	-0.767834	0.366597	0
0.2953	4.60439	-28.6714	0.452861	0.979267	0
0.2960	4.60439	-28.6714	2.89471	1.89325	0
0.2967	4.60439	-28.6714	2.58942	1.89325	0
0.2973	4.60439	-28.6714	0.148033	0.979267	0
0.2980	4.60439	-28.6714	-0.157256	0.0602626	0
0.2987	4.60439	-28.6714	1.06344	1.28058	0
0.2993	4.60439	-28.6714	2.89471	2.50592	0
0.3000	4.91135	-96.7227	4.11541	1.58691	0
0.3007	0.330571	-78.7224	1.36873	0.672932	0
0.3013	-2.41632	-58.2695	-2.90393	0.979267	0
0.3020	0.330571	-48.1976	-2.29336	-0.24105	0
0.3027	2.16446	-39.0429	-0.462545	-2.38037	0
0.3033	0.94449	-14.331	-3.20922	-4.20834	0
0.3040	1.25145	9.78179	-3.81934	-4.82101	0
0.3047	4.91135	16.1938	-1.37795	-2.07404	0
0.3053	7.65824	1.23559	-3.20922	2.80723	0
0.3060	9.18516	-34.7745	-5.04003	2.50592	0
0.3067	10.4051	-61.9389	-1.98853	-4.51467	0
0.3073	8.57124	-63.7642	-0.462545	-8.78829	0
0.3080	4.60439	-61.9389	-1.98853	-8.48196	0
0.3087	1.8575	-36.6092	-0.462545	-8.48196	0
0.3093	1.8575	42.1319	1.36873	-7.26164	0
0.3100	5.51739	110.492	-1.37795	-5.42865	0
0.3107	9.48425	108.049	-0.767834	-9.09463	0
0.3113	9.79121	73.5647	3.19954	-11.8416	0
0.3120	11.0112	73.5647	3.50483	-3.90702	0
0.3127	12.8451	73.5647	-0.462545	7.38719	0
0.3133	9.48425	73.5647	-3.20922	7.99484	0
0.3140	7.35128	73.5647	-2.59865	-0.85372	0
0.3147	8.26429	73.5647	-0.462545	-9.09463	0
0.3153	4.60439	73.5647	-1.37795	-10.9226	0
0.3160	1.8575	73.5647	-4.12463	-8.48196	0
0.3167	6.73736	73.5647	-4.12463	-7.26164	0
0.3173	8.57124	73.5647	-3.51405	-7.87431	0
0.3180	5.21831	73.5647	-4.12463	-7.87431	0
0.3187	5.21831	73.5647	-2.59865	-2.07404	0
0.3193	4.91135	73.5647	-1.07266	7.08085	0
0.3200	3.07746	73.5647	-1.98853	12.2685	0
0.3207	3.38442	73.5647	-2.29336	10.7418	0
0.3213	-0.889394	73.5647	-1.98853	5.5542	0
0.3220	-5.76926	73.5647	-3.20922	0.979267	0
0.3227	-1.49544	73.5647	-1.37795	0.0602626	0
0.3233	1.55054	73.5647	1.67402	0.366597	0
0.3240	-3.32933	73.5647	0.452861	-1.46137	0
0.3247	-3.63629	73.5647	-2.29336	-2.38037	0
0.3253	-1.8024	73.5647	-2.59865	-0.85372	0
0.3260	-6.38318	73.5647	-0.462545	-0.547385	0
0.3267	-9.43703	73.5647	0.148033	0.0602626	0
0.3273	-6.38318	73.5647	-3.51405	1.58691	0
0.3280	-3.02237	73.5647	-7.78671	1.89325	0
0.3287	-1.19635	73.5647	-4.12463	1.89325	0
0.3293	-1.49544	73.5647	1.36873	2.19958	0
0.3300	-4.24233	73.5647	-1.07266	2.19958	0
0.3307	-3.02237	73.5647	-4.12463	3.4199	0
0.3313	1.25145	73.5647	-0.157256	2.80723	0
0.3320	2.16446	73.5647	3.50483	-1.7677	0
0.3327	1.25145	73.5647	3.19954	-5.42865	0
0.3333	2.7705	73.5647	2.28413	-4.20834	0
0.3340	2.16446	73.5647	0.75815	-2.68671	0
0.3347	1.8575	73.5647	0.452861	-1.7677	0
0.3353	4.29743	73.5647	3.19954	-0.85372	0
0.3360	4.91135	73.5647	2.89471	0.366597	0
0.3367	3.99834	73.5647	-0.462545	0.979267	0
0.3373	6.73736	73.5647	-0.157256	0.0602626	0
0.3380	9.48425	73.5647	1.06344	-2.68671	0
0.3387	8.57124	73.5647	-1.07266	-1.7677	0
0.3393	9.48425	73.5647	-0.767834	1.58691	0
0.3400	11.3181	73.5647	1.06344	0.672932	0
0.3407	9.48425	73.5647	-0.157256	-1.46137	0
0.3413	8.26429	73.5647	-1.37795	0.672932	0
0.3420	9.79121	73.5647	-0.767834	1.89325	0
0.3427	8.8782	73.5647	0.148033	-0.547385	0
0.3433	7.9652	73.5647	0.75815	-1.16005	0
0.3440	9.48425	73.5647	0.452861	-0.85372	0
0.3447	9.48425	73.5647	-0.462545	-2.38037	0
0.3453	10.4051	73.5647	0.452861	-1.46137	0
0.3460	11.9321	73.5647	0.452861	-0.85372	0
0.3467	7.65824	73.5647	-0.462545	-3.60069	0
0.3473	2.7705	73.5647	1.06344	-4.51467	0
0.3480	5.51739	73.5647	1.97884	-2.68671	0
0.3487	7.65824	73.5647	-0.157256	-3.60069	0
0.3493	7.9652	73.5647	0.452861	-3.90702	0
0.3500	10.0982	73.5647	1.67402	-1.16005	0
0.3507	8.57124	73.5647	0.452861	1.58691	0
0.3513	3.38442	73.5647	-0.767834	1.89325	0
0.3520	3.99834	73.5647	-0.462545	-0.547385	0
0.3527	5.82435	73.5647	1.06344	-4.20834	0
0.3533	2.7705	73.5647	0.75815	-5.73499	0
0.3540	0.330571	73.5647	-0.462545	-1.46137	0
0.3547	0.330571	73.5647	0.452861	2.50592	0
0.3553	-1.49544	73.5647	1.67402	-0.85372	0
0.3560	-3.02237	73.5647	0.452861	-2.68671	0
0.3567	-3.32933	73.5647	0.452861	3.11357	0
0.3573	-2.41632	73.5647	3.19954	5.5542	0
0.3580	0.94449	73.5647	3.81012	3.11357	0
0.3587	2.47141	73.5647	2.28413	4.64022	0
0.3593	-0.275476	73.5647	2.89471	6.47321	0
0.3600	9.79121	73.5647	3.50483	4.64022	0
0.3607	9.79121	73.5647	0.75815	3.72624	0
0.3613	9.79121	73.5647	-2.90393	2.19958	0
0.3620	9.79121	73.5647	-1.98853	-1.7677	0
0.3627	9.79121	73.5647	0.452861	-2.07404	0
0.3633	9.79121	73.5647	0.452861	0.0602626	0
0.3640	9.79121	73.5647	0.148033	0.0602626	0
0.3647	9.79121	73.5647	0.452861	-0.85372	0
0.3653	9.79121	73.5647	-0.462545	-0.547385	0
0.3660	9.79121	73.5647	-0.767834	0.0602626	0
0.3667	9.79121	73.5647	-0.767834	0.672932	0
0.3673	9.79121	73.5647	-1.98853	0.672932	0
0.3680	9.79121	73.5647	-1.37795	-1.7677	0
0.3687	9.79121	73.5647	0.452861	-2.38037	0
0.3693	9.79121	73.5647	-1.07266	-0.24105	0
0.3700	9.79121	73.5647	-3.20922	-0.547385	0
0.3707	9.79121	73.5647	-1.07266	-1.7677	0
0.3713	9.79121	73.5647	1.67402	0.0602626	0
0.3720	6.13131	54.9465	1.97884	0.979267	0
0.3727	5.82435	34.8026	0.452861	1.89325	0
0.3733	8.57124	15.8849	-0.462545	4.33388	0
0.3740	13.152	-0.589716	1.36873	5.5542	0
0.3747	13.7581	-20.4341	1.67402	4.33388	0
0.3753	10.0982	-34.4656	-1.37795	3.72624	0
0.3760	7.04432	-47.5891	-0.462545	2.80723	0
0.3767	5.82435	-57.3616	3.50483	1.28058	0
0.3773	3.99834	-41.7949	1.97884	-0.85372	0
0.3780	3.99834	-7.91904	-1.07266	-4.20834	0
0.3787	7.04432	11.916	1.06344	-5.42865	0
0.3793	8.8782	8.56492	1.97884	-4.51467	0
0.3800	6.73736	-1.50705	1.36873	-4.51467	0
0.3807	5.82435	-9.44481	2.58942	-4.20834	0
0.3813	7.35128	-14.6306	2.28413	-2.07404	0
0.3820	9.48425	-14.6306	-0.462545	-1.16005	0
0.3827	12.2311	-14.0221	0.148033	-2.07404	0
0.3833	13.4511	-7.3106	3.81012	-1.46137	0
0.3840	13.4511	-7.3106	3.19954	-0.85372	0
0.3847	13.4511	-7.3106	0.452861	-1.46137	0
0.3853	13.4511	-7.3106	-0.462545	-1.7677	0
0.3860	13.4511	-7.3106	-0.462545	-0.85372	0
0.3867	13.4511	-7.3106	-0.157256	1.28058	0
0.3873	13.4511	-7.3106	0.452861	1.89325	0
0.3880	13.4511	-7.3106	-1.07266	-3.29435	0
0.3887	13.4511	-7.3106	-3.51405	-6.34766	0
0.3893	13.4511	-7.3106	-1.37795	-2.98802	0
0.3900	13.4511	-7.3106	1.36873	-4.20834	0
0.3907	13.4511	-7.3106	-1.98853	-8.78829	0
0.3913	13.4511	-7.3106	-3.81934	-4.82101	0
0.3920	13.4511	-7.3106	-1.37795	-0.85372	0
0.3927	13.4511	-7.3106	-2.29336	-3.29435	0
0.3933	13.4511	-7.3106	-3.81934	-1.7677	0
0.3940	13.4511	-7.3106	-1.37795	1.58691	0
0.3947	13.4511	-7.3106	0.452861	1.89325	0
0.3953	13.4511	-7.3106	0.452861	10.7418	0
0.3960	-2.71541	-99.4748	0.75815	23.864	0
0.3967	-4.24233	-113.207	-0.767834	25.3906	0
0.3973	-0.275476	-127.856	-2.59865	21.117	0
0.3980	2.7705	-151.959	-2.29336	20.203	0
0.3987	1.55054	-158.063	-4.12463	14.4078	0
0.3993	-0.275476	-130.599	-4.42992	4.94655	0
0.4000	-2.41632	-96.7227	-1.98853	2.80723	0
0.4007	-3.94324	-80.8566	-1.98853	4.94655	0
0.4013	-3.63629	-65.29	-1.68324	2.19958	0
0.4020	-4.54929	-36.9087	1.67402	-3.90702	0
0.4027	-6.07622	-21.651	0.75815	-6.65399	0
0.4033	-4.54929	-24.7025	-2.29336	-8.48196	0
0.4040	-3.02237	-22.8679	0.148033	-12.7556	0
0.4047	-5.4623	-20.7337	1.67402	-13.9759	0
0.4053	-5.76926	-7.0017	-0.157256	-10.6213	0
0.4060	-0.582435	53.7297	1.06344	-10.0086	0
0.4067	2.16446	121.173	2.28413	-10.9226	0
0.4073	-0.275476	143.142	0.148033	-10.6213	0
0.4080	-2.10936	146.193	-1.98853	-9.39594	0
0.4087	-2.41632	142.842	-3.20922	-7.26164	0
0.4093	-3.02237	107.132	-2.29336	-6.34766	0
0.4100	-4.24233	57.9981	-0.767834	-7.87431	0
0.4107	-5.16321	18.9364	-3.20922	-1.7677	0
0.4113	-3.63629	-21.651	-6.26073	9.21515	0
0.4120	-2.41632	-50.9496	-2.29336	10.4405	0
0.4127	-1.19635	-54.3007	1.36873	2.80723	0
0.4133	0.330571	-50.6407	-0.767834	-0.24105	0
0.4140	-0.275476	-48.8154	-1.98853	0.979267	0
0.4147	-1.8024	-38.7434	-0.767834	0.366597	0
0.4153	-1.49544	-19.8163	-1.07266	0.0602626	0
0.4160	-1.8024	3.3698	-0.767834	1.58691	0
0.4167	-3.32933	21.6791	0.452861	3.11357	0
0.4173	-1.49544	31.4515	-0.462545	1.89325	0
0.4180	2.16446	41.2146	-0.462545	-2.07404	0
0.4187	3.69138	47.6266	2.28413	-4.82101	0
0.4193	5.21831	39.0804	4.11541	-4.51467	0
0.4200	6.73736	25.0395	1.97884	-2.68671	0
0.4207	7.04432	14.668	-0.157256	-1.46137	0
0.4213	8.8782	1.54449	0.148033	-1.46137	0
0.4220	11.3181	-8.22794	-1.07266	-1.7677	0
0.4227	11.0112	-7.0017	-1.37795	0.366597	0
0.4233	11.3181	-7.0017	1.36873	3.72624	0
0.4240	13.7581	-12.4964	0.75815	2.19958	0
0.4247	15.592	-16.7648	-3.51405	-0.85372	0
0.4253	15.8989	-34.4656	-2.59865	-0.85372	0
0.4260	15.8989	-68.9499	1.36873	0.672932	0
0.4267	16.198	-87.877	1.06344	0.0602626	0
0.4273	17.4258	-78.4135	-1.07266	-0.547385	0
0.4280	18.3388	-59.1869	0.148033	-0.547385	0
0.4287	18.3388	-40.8776	0.452861	-0.547385	0
0.4293	18.6458	-28.063	-0.157256	-0.85372	0
0.4300	19.5588	-25.311	2.28413	-2.68671	0
0.4307	17.1189	-12.4964	4.11541	-3.90702	0
0.4313	13.4511	20.7711	3.19954	-4.20834	0
0.4320	13.152	49.7608	1.36873	-6.95531	0
0.4327	14.065	53.1212	-0.462545	-8.48196	0
0.4333	12.5381	44.575	-2.29336	-5.12734	0
0.4340	11.3181	45.483	-2.90393	-1.7677	0
0.4347	13.152	54.0292	-1.37795	-1.46137	0
0.4353	13.4511	56.1728	-1.37795	0.0602626	0
0.4360	12.8451	53.4208	-1.37795	0.979267	0
0.4367	12.8451	52.5034	0.75815	-1.7677	0
0.4373	11.3181	47.6266	1.36873	-2.07404	0
0.4380	10.7121	35.4204	-1.37795	0.0602626	0
0.4387	14.978	22.9053	-2.90393	1.89325	0
0.4393	16.8119	9.47289	-0.462545	2.50592	0
0.4400	13.4511	-5.78483	1.06344	1.89325	0
0.4407	12.8451	-17.0737	0.452861	0.0602626	0
0.4413	13.152	-25.9194	1.36873	-0.24105	0
0.4420	9.48425	-29.8883	1.06344	0.979267	0
0.4427	6.73736	-23.1768	0.452861	0.672932	0
0.4433	8.57124	-16.1563	2.28413	-2.98802	0
0.4440	5.21831	39.0804	2.28413	-5.42865	0
0.4447	5.21831	39.0804	-0.157256	-3.29435	0
0.4453	5.21831	39.0804	-0.157256	0.0602626	0
0.4460	5.21831	39.0804	1.36873	0.979267	0
0.4467	5.21831	39.0804	-0.157256	1.28058	0
0.4473	5.21831	39.0804	-0.767834	3.4199	0
0.4480	5.21831	39.0804	-0.462545	3.4199	0
0.4487	5.21831	39.0804	-1.07266	-0.85372	0
0.4493	5.21831	39.0804	-0.767834	-5.12734	0
0.4500	5.21831	39.0804	-0.462545	-5.42865	0
0.4507	5.21831	39.0804	-2.29336	-2.68671	0
0.4513	5.21831	39.0804	-2.29336	0.979267	0
0.4520	5.21831	39.0804	0.452861	2.50592	0
0.4527	5.21831	39.0804	1.06344	0.366597	0
0.4533	5.21831	39.0804	-0.157256	-1.16005	0
0.4540	5.21831	39.0804	0.148033	-0.24105	0
0.4547	5.21831	39.0804	2.28413	0.0602626	0
0.4553	5.21831	39.0804	4.42023	-0.24105	0
0.4560	6.73736	39.0804	4.42023	0.672932	0
0.4567	3.38442	39.0804	1.36873	1.58691	0
0.4573	3.07746	39.0804	-0.462545	1.28058	0
0.4580	4.60439	39.0804	0.148033	0.672932	0
0.4587	2.7705	39.0804	0.75815	0.672932	0
0.4593	0.0236122	39.0804	1.36873	0.979267	0
0.4600	0.637531	39.0804	1.36873	-0.547385	0
0.4607	3.07746	39.0804	1.06344	-1.46137	0
0.4613	2.16446	39.0804	1.97884	0.0602626	0
0.4620	0.330571	39.0804	2.89471	-0.24105	0
0.4627	-0.275476	39.0804	0.452861	-2.38037	0
0.4633	-0.889394	39.0804	-1.68324	-2.38037	0
0.4640	-1.49544	39.0804	-0.462545	-1.7677	0
0.4647	-0.275476	39.0804	0.75815	-1.7677	0
0.4653	0.0236122	39.0804	-1.07266	0.979267	0
0.4660	-1.49544	39.0804	-1.98853	1.89325	0
0.4667	-0.889394	39.0804	-0.767834	-0.85372	0
0.4673	0.330571	39.0804	1.36873	0.979267	0
0.4680	-1.49544	39.0804	2.89471	4.64022	0
0.4687	-3.32933	39.0804	1.67402	1.58691	0
0.4693	-2.10936	39.0804	-1.68324	-3.60069	0
0.4700	0.330571	39.0804	-4.12463	-3.60069	0
0.4707	1.25145	39.0804	-3.81934	0.672932	0
0.4713	0.0236122	39.0804	-3.81934	2.80723	0
0.4720	-2.41632	39.0804	-3.81934	1.28058	0
0.4727	-2.10936	39.0804	-1.68324	0.672932	0
0.4733	-0.275476	39.0804	-0.462545	3.11357	0
0.4740	1.25145	39.0804	-1.37795	4.64022	0
0.4747	3.69138	39.0804	-0.767834	0.979267	0
0.4753	5.82435	39.0804	-2.29336	-2.38037	0
0.4760	4.29743	39.0804	-5.65061	-0.24105	0
0.4767	4.91135	39.0804	-3.51405	2.80723	0
0.4773	8.57124	39.0804	0.452861	3.11357	0
0.4780	8.8782	39.0804	-2.29336	2.80723	0
0.4787	5.51739	39.0804	-2.90393	4.02755	0
0.4793	2.7705	39.0804	1.36873	2.80723	0
0.4800	-0.275476	-152.568	-0.462545	0.0602626	0
0.4807	-1.19635	-144.031	-5.04003	-0.547385	0
0.4813	1.8575	-127.547	-3.20922	-3.60069	0
0.4820	2.7705	-90.3201	-2.29336	-7.87431	0
0.4827	2.47141	-53.6922	-5.04003	-2.68671	0
0.4833	3.99834	-23.4857	-5.34532	7.08085	0
0.4840	2.16446	10.9987	-4.12463	8.30117	0
0.4847	0.330571	27.7915	-3.20922	3.72624	0
0.4853	3.99834	35.1115	-0.462545	1.58691	0
0.4860	5.82435	79.9767	-0.462545	0.979267	0
0.4867	2.47141	141.008	-3.20922	0.979267	0
0.4873	1.55054	159.017	-3.20922	-0.24105	0
0.4880	2.16446	140.09	-2.59865	-1.7677	0
0.4887	2.47141	107.441	-1.98853	-0.85372	0
0.4893	3.99834	61.967	-0.462545	0.672932	0
0.4900	4.91135	18.328	-0.767834	1.58691	0
0.4907	3.38442	-19.2079	-0.462545	0.979267	0
0.4913	3.69138	-54.6096	2.58942	-2.07404	0
0.4920	3.99834	-67.1246	2.28413	-1.7677	0
0.4927	1.8575	-52.4753	-1.37795	2.80723	0
0.4933	0.330571	-43.6202	-4.42992	2.19958	0
0.4940	1.55054	-47.898	-6.26073	-1.7677	0
0.4947	2.47141	-50.6407	-5.65061	-0.547385	0
0.4953	2.16446	-61.3211	-2.29336	0.366597	0
0.4960	2.7705	-83.9081	-1.37795	-2.38037	0
0.4967	4.60439	-102.217	-2.59865	-2.68671	0
0.4973	5.82435	-111.98	-1.98853	-3.60069	0
0.4980	3.99834	-110.455	-2.29336	-7.26164	0
0.4987	1.25145	-98.5574	-3.51405	-7.56798	0
0.4993	-0.582435	-89.4028	-1.37795	-9.09463	0
0.5000	0.330571	-81.1561	-0.767834	-11.5353	0
0.5007	3.99834	-64.6815	-3.20922	-7.26164	0
0.5013	6.73736	-49.4238	-0.767834	-2.38037	0
0.5020	6.13131	-36.3003	2.28413	-2.68671	0
0.5027	5.51739	-21.0426	-1.07266	-1.46137	0
0.5033	4.91135	-21.651	-1.68324	1.89325	0
0.5040	3.07746	-33.2487	3.19954	1.58691	0
0.5047	2.7705	-25.311	1.97884	-0.24105	0
0.5053	3.69138	-8.83638	-2.90393	-2.07404	0
0.5060	1.25145	-6.08437	-1.37795	-2.98802	0
0.5067	-2.10936	7.03915	1.06344	-0.547385	0
0.5073	-0.582435	39.6888	-0.462545	0.0602626	0
0.5080	1.25145	68.6785	-0.157256	-2.68671	0
0.5087	-0.582435	85.462	1.67402	-1.46137	0
0.5093	0.637531	86.3793	1.06344	-0.24105	0
0.5100	4.60439	76.3074	-0.462545	-3.90702	0
0.5107	3.07746	79.9767	1.36873	-3.60069	0
0.5113	-0.582435	90.9566	3.19954	0.366597	0
0.5120	1.25145	78.142	1.36873	0.979267	0
0.5127	2.7705	53.4208	0.148033	1.28058	0
0.5133	1.25145	37.8541	1.06344	6.47321	0
0.5140	2.7705	23.2048	1.36873	8.91384	0
0.5147	5.51739	14.9675	1.36873	6.16687	0
0.5153	7.04432	16.8022	4.42023	4.33388	0
0.5160	10.0982	10.6991	5.94622	4.02755	0
0.5167	12.2311	0.0187211	2.89471	1.89325	0
0.5173	12.2311	-3.34172	0.452861	-1.46137	0
0.5180	14.065	-6.70217	1.36873	-1.46137	0
0.5187	14.6789	-6.70217	1.97884	0.979267	0
0.5193	11.9321	2.15293	2.28413	0.979267	0
0.5200	12.2311	10.0907	1.36873	0.0602626	0
0.5207	12.8451	25.648	-0.462545	0.979267	0
0.5213	10.4051	54.647	-0.157256	0.979267	0
0.5220	10.7121	68.3789	1.97884	0.0602626	0
0.5227	15.285	56.4723	1.06344	0.366597	0
0.5233	16.8119	39.6888	-1.07266	0.979267	0
0.5240	16.8119	23.5137	1.06344	0.0602626	0
0.5247	18.6458	8.56492	3.19954	0.0602626	0
0.5253	18.3388	6.73025	1.06344	1.89325	0
0.5260	16.8119	20.1533	0.148033	3.11357	0
0.5267	17.4258	43.3488	2.28413	0.979267	0
0.5273	17.1189	61.6581	3.19954	-2.07404	0
0.5280	7.04432	16.8022	2.89471	-1.46137	0
0.5287	7.04432	16.8022	2.58942	0.366597	0
0.5293	7.04432	16.8022	1.97884	-1.7677	0
0.5300	7.04432	16.8022	1.67402	-2.38037	0
0.5307	7.04432	16.8022	1.97884	0.0602626	0
0.5313	7.04432	16.8022	1.06344	0.0602626	0
0.5320	7.04432	16.8022	1.36873	-1.16005	0
0.5327	7.04432	16.8022	2.89471	0.0602626	0
0.5333	7.04432	16.8022	1.36873	0.0602626	0
0.5340	7.04432	16.8022	0.452861	-3.29435	0
0.5347	7.04432	16.8022	2.89471	-5.42865	0
0.5353	7.04432	16.8022	2.28413	-3.29435	0
0.5360	7.04432	16.8022	-1.37795	0.0602626	0
0.5367	7.04432	16.8022	-0.462545	0.979267	0
0.5373	7.04432	16.8022	2.28413	0.0602626	0
0.5380	7.04432	16.8022	2.28413	-0.24105	0
0.5387	7.04432	16.8022	2.28413	-0.85372	0
0.5393	7.04432	16.8022	4.72552	-3.60069	0
0.5400	7.04432	16.8022	5.3361	-4.51467	0
0.5407	7.04432	16.8022	2.28413	-2.68671	0
0.5413	7.04432	16.8022	-0.462545	-1.7677	0
0.5420	7.04432	16.8022	0.452861	0.366597	0
0.5427	7.04432	16.8022	1.36873	4.64022	0
0.5433	7.04432	16.8022	-1.37795	2.19958	0
0.5440	7.04432	16.8022	-2.59865	-5.12734	0
0.5447	7.04432	16.8022	0.452861	-8.17562	0
0.5453	7.04432	16.8022	2.28413	-6.95531	0
0.5460	7.04432	16.8022	1.67402	-5.12734	0
0.5467	7.04432	16.8022	1.36873	-1.7677	0
0.5473	7.04432	16.8022	-0.462545	0.0602626	0
0.5480	7.04432	16.8022	-1.98853	0.0602626	0
0.5487	7.04432	16.8022	0.148033	1.89325	0
0.5493	7.04432	16.8022	1.06344	2.80723	0
0.5500	7.04432	16.8022	-1.07266	0.672932	0
0.5507	7.04432	16.8022	0.452861	2.19958	0
0.5513	7.04432	16.8022	3.50483	5.86054	0
0.5520	7.04432	16.8022	2.28413	6.47321	0
0.5527	7.04432	16.8022	0.148033	5.5542	0
0.5533	7.04432	16.8022	-0.462545	4.02755	0
0.5540	7.04432	16.8022	-1.07266	1.58691	0
0.5547	7.04432	16.8022	0.148033	1.28058	0
0.5553	7.04432	16.8022	1.36873	0.366597	0
0.5560	7.04432	16.8022	-0.462545	-2.68671	0
0.5567	7.04432	16.8022	-1.37795	-1.46137	0
0.5573	7.04432	16.8022	-0.462545	1.89325	0
0.5580	7.04432	16.8022	-1.37795	-0.24105	0
0.5587	7.04432	16.8022	-2.29336	-4.51467	0
0.5593	7.04432	16.8022	-1.37795	-5.12734	0
0.5600	7.04432	16.8022	-1.98853	-4.82101	0
0.5607	7.04432	16.8022	-1.37795	-3.60069	0
0.5613	7.04432	16.8022	0.452861	-0.85372	0
0.5620	7.04432	16.8022	-1.37795	0.672932	0
0.5627	7.04432	16.8022	-1.37795	0.0602626	0
0.5633	7.04432	16.8022	1.67402	0.0602626	0
0.5640	7.04432	16.8022	0.75815	0.979267	0
0.5647	7.04432	16.8022	-1.68324	2.80723	0
0.5653	7.04432	16.8022	-1.68324	4.64022	0
0.5660	7.04432	16.8022	-3.51405	4.64022	0
0.5667	7.04432	16.8022	-4.42992	1.58691	0
0.5673	7.04432	16.8022	-0.157256	-0.85372	0
0.5680	7.04432	16.8022	-0.462545	0.366597	0
0.5687	7.04432	16.8022	-4.42992	2.19958	0
0.5693	7.04432	16.8022	-0.157256	1.89325	0
0.5700	7.04432	16.8022	4.11541	-1.46137	0
0.5707	7.04432	16.8022	-0.767834	-5.42865	0
0.5713	7.04432	16.8022	-2.29336	-6.34766	0
0.5720	7.04432	16.8022	3.19954	-3.90702	0
0.5727	7.04432	16.8022	2.28413	-2.98802	0
0.5733	7.04432	16.8022	-1.98853	-5.42865	0
0.5740	7.04432	16.8022	-3.20922	-5.12734	0
0.5747	7.04432	16.8022	-3.81934	-1.7677	0
0.5753	7.04432	16.8022	-2.29336	-1.46137	0
0.5760	-2.41632	56.4723	-0.157256	-4.20834	0
0.5767	0.0236122	49.4519	-2.59865	-3.60069	0
0.5773	-0.582435	42.1319	-5.65061	-1.46137	0
0.5780	-0.275476	21.3795	-5.04003	-2.07404	0
0.5787	4.60439	-15.5479	-5.04003	-4.82101	0
0.5793	9.48425	-64.6815	-5.34532	-5.73499	0
0.5800	10.4051	-104.96	-4.12463	-5.12734	0
0.5807	7.65824	-111.372	-2.90393	-3.60069	0
0.5813	6.73736	-90.3201	-1.68324	-1.7677	0
0.5820	7.9652	-69.5677	-2.29336	-0.85372	0
0.5827	7.9652	-59.1869	-5.95544	0.0602626	0
0.5833	8.57124	-51.8669	-5.95544	1.28058	0
0.5840	13.152	-52.7749	-2.59865	1.89325	0
0.5847	15.8989	-66.8157	-2.29336	0.979267	0
0.5853	15.285	-68.042	-1.98853	-0.547385	0
0.5860	15.285	-39.9603	-0.462545	-1.46137	0
0.5867	15.8989	-13.4137	-2.29336	-0.85372	0
0.5873	15.8989	-9.75371	-3.20922	-0.85372	0
0.5880	15.285	-12.4964	-0.462545	-2.68671	0
0.5887	14.372	-14.0221	-1.68324	-4.20834	0
0.5893	11.9321	-20.7337	-4.73475	-5.73499	0
0.5900	9.79121	-28.971	-4.12463	-6.65399	0
0.5907	11.6251	-38.135	-5.04003	-5.42865	0
0.5913	13.4511	-46.3723	-5.95544	-3.60069	0
0.5920	10.0982	-42.7123	-2.59865	-5.42865	0
0.5927	8.57124	-27.7541	-1.37795	-6.34766	0
0.5933	12.5381	-11.2795	-4.12463	-5.42865	0
0.5940	14.978	2.76137	-2.29336	-6.65399	0
0.5947	11.9321	11.3076	0.452861	-7.87431	0
0.5953	9.48425	14.3591	-1.37795	-6.34766	0
0.5960	8.57124	16.8022	-3.20922	-5.42865	0
0.5967	7.35128	20.1533	-3.20922	-4.51467	0
0.5973	7.65824	23.8226	-1.68324	-2.68671	0
0.5980	8.26429	27.4826	-0.462545	-0.85372	0
0.5987	5.82435	27.1737	0.452861	0.0602626	0
0.5993	2.7705	23.8226	2.28413	1.58691	0
0.6000	2.7705	23.8226	3.50483	1.89325	0
0.6007	2.7705	23.8226	2.28413	1.89325	0
0.6013	2.7705	23.8226	3.19954	2.19958	0
0.6020	2.7705	23.8226	4.11541	1.28058	0
0.6027	2.7705	23.8226	0.75815	0.366597	0
0.6033	2.7705	23.8226	-1.37795	0.979267	0
0.6040	2.7705	23.8226	1.36873	-0.547385	0
0.6047	2.7705	23.8226	0.75815	-0.85372	0
0.6053	2.7705	23.8226	-1.98853	1.28058	0
0.6060	2.7705	23.8226	0.452861	0.979267	0
0.6067	2.7705	23.8226	4.11541	-0.547385	0
0.6073	2.7705	23.8226	2.89471	0.366597	0
0.6080	2.7705	23.8226	0.452861	0.366597	0
0.6087	2.7705	23.8226	0.452861	-0.85372	0
0.6093	2.7705	23.8226	1.67402	0.979267	0
0.6100	2.7705	23.8226	2.58942	2.80723	0
0.6107	2.7705	23.8226	3.81012	3.11357	0
0.6113	2.7705	23.8226	5.64093	5.24787	0
0.6120	3.38442	43.3488	6.55679	5.86054	0
0.6127	1.25145	47.9261	5.03081	4.64022	0
0.6133	0.330571	52.8123	3.50483	6.16687	0
0.6140	-0.889394	51.2865	2.28413	7.69352	0
0.6147	0.330571	47.9261	0.452861	6.47321	0
0.6153	1.55054	44.2661	0.452861	4.64022	0
0.6160	0.330571	42.7404	1.67402	3.72624	0
0.6167	1.25145	48.235	-0.157256	4.33388	0
0.6173	3.99834	47.3177	-1.68324	2.50592	0
0.6180	2.7705	36.9462	0.148033	-1.46137	0
0.6187	1.25145	50.6781	2.28413	-1.46137	0
0.6193	3.38442	93.3997	1.36873	2.19958	0
0.6200	4.60439	122.09	-2.29336	1.89325	0
0.6207	2.16446	120.864	-1.98853	-0.24105	0
0.6213	-0.582435	104.389	1.36873	0.979267	0
0.6220	-0.275476	89.4309	1.97884	1.89325	0
0.6227	1.8575	95.8428	1.36873	0.366597	0
0.6233	3.07746	115.369	3.19954	0.979267	0
0.6240	3.07746	115.369	2.58942	1.89325	0
0.6247	3.07746	115.369	-1.37795	2.50592	0
0.6253	3.07746	115.369	-1.68324	2.80723	0
0.6260	3.07746	115.369	-0.462545	1.89325	0
0.6267	3.07746	115.369	-4.12463	0.672932	0
0.6273	3.07746	115.369	-6.26073	1.58691	0
0.6280	3.07746	115.369	-3.20922	1.28058	0
0.6287	3.07746	115.369	-1.07266	0.672932	0
0.6293	3.07746	115.369	-2.29336	2.50592	0
0.6300	3.07746	115.369	-2.29336	2.50592	0
0.6307	3.07746	115.369	-2.59865	-0.547385	0
0.6313	3.07746	115.369	-2.90393	-1.7677	0
0.6320	3.07746	115.369	-1.37795	-1.7677	0
0.6327	3.07746	115.369	-1.37795	-0.24105	0
0.6333	3.07746	115.369	-3.20922	1.89325	0
0.6340	3.07746	115.369	-1.98853	1.89325	0
0.6347	3.07746	115.369	1.36873	-1.16005	0
0.6353	3.07746	115.369	1.97884	-3.60069	0
0.6360	3.07746	115.369	0.75815	-5.12734	0
0.6367	3.07746	115.369	0.452861	-4.20834	0
0.6373	3.07746	115.369	-0.767834	-1.16005	0
0.6380	3.07746	115.369	-3.51405	-0.85372	0
0.6387	3.07746	115.369	-3.51405	-2.98802	0
0.6393	3.07746	115.369	-1.68324	-3.29435	0
0.6400	3.07746	115.369	-2.29336	-3.60069	0
0.6407	3.07746	115.369	-4.73475	-4.82101	0
0.6413	3.07746	115.369	-4.12463	-3.29435	0
0.6420	3.07746	115.369	-1.98853	-1.46137	0
0.6427	3.07746	115.369	-1.68324	-2.98802	0
0.6433	3.07746	115.369	-2.29336	-4.51467	0
0.6440	3.07746	115.369	-2.29336	-3.29435	0
0.6447	3.07746	115.369	-1.68324	-1.7677	0
0.6453	3.07746	115.369	0.148033	-1.7677	0
0.6460	3.07746	115.369	1.36873	-2.07404	0
0.6467	3.07746	115.369	-0.462545	-1.7677	0
0.6473	3.07746	115.369	-0.157256	-1.16005	0
0.6480	-5.16321	115.369	1.97884	-1.7677	0
0.6487	-6.69014	115.369	0.148033	-2.98802	0
0.6493	-2.71541	115.369	-2.90393	-2.98802	0
0.6500	0.94449	115.369	-1.07266	-1.16005	0
0.6507	-1.49544	115.369	0.452861	0.0602626	0
0.6513	-1.8024	115.369	-2.29336	0.366597	0
0.6520	3.07746	115.369	-2.90393	1.58691	0
0.6527	7.9652	115.369	1.06344	3.72624	0
0.6533	10.4051	115.369	2.89471	3.4199	0
0.6540	11.0112	115.369	-0.157256	1.58691	0
0.6547	11.0112	115.369	-2.29336	0.979267	0
0.6553	12.2311	115.369	-0.157256	-0.24105	0
0.6560	14.978	115.369	3.81012	-1.7677	0
0.6567	17.1189	115.369	4.11541	-0.547385	0
0.6573	17.7249	115.369	1.36873	0.366597	0
0.6580	15.8989	115.369	-0.157256	-1.7677	0
0.6587	14.065	115.369	-0.462545	-5.12734	0
0.6593	13.4511	115.369	-0.157256	-6.65399	0
0.6600	11.3181	-75.053	-0.462545	-6.65399	0
0.6607	7.9652	-63.4646	-2.59865	-4.51467	0
0.6613	9.48425	-53.3927	-3.51405	-2.98802	0
0.6620	13.152	-48.1976	-2.29336	-3.90702	0
0.6627	16.505	-37.5172	-2.29336	-4.51467	0
0.6633	20.1727	-26.5372	-1.98853	-5.12734	0
0.6640	22.9117	-18.2905	2.28413	-6.34766	0
0.6647	22.3057	-4.8675	3.19954	-3.60069	0
0.6653	20.7788	6.42135	0.452861	0.0602626	0
0.6660	18.6458	19.2453	1.97884	-1.16005	0
0.6667	17.4258	46.7092	5.03081	-1.46137	0
0.6673	16.505	65.3274	2.28413	1.89325	0
0.6680	14.065	51.895	0.452861	1.28058	0
0.6687	11.6251	26.5653	3.19954	-3.60069	0
0.6693	11.6251	9.47289	3.19954	-3.90702	0
0.6700	12.2311	0.318259	0.75815	-0.547385	0
0.6707	12.2311	-5.47593	0.452861	1.58691	0
0.6713	12.2311	-8.22794	2.28413	2.80723	0
0.6720	11.9321	-4.25906	3.50483	3.72624	0
0.6727	11.6251	3.9876	3.19954	2.19958	0
0.6733	11.9321	6.73025	1.36873	0.0602626	0
0.6740	10.4051	8.86446	1.06344	-0.547385	0
0.6747	8.57124	22.5964	1.97884	-1.7677	0
0.6753	8.26429	42.1319	0.452861	-2.68671	0
0.6760	9.48425	62.8843	-2.59865	0.672932	0
0.6767	10.4051	89.4309	-1.07266	4.33388	0
0.6773	10.4051	109.884	3.19954	2.80723	0
0.6780	11.0112	109.266	3.19954	0.979267	0
0.6787	12.5381	93.3997	0.452861	1.89325	0
0.6793	10.4051	77.8331	-0.462545	1.58691	0
0.6800	6.73736	71.1216	-0.157256	1.28058	0
0.6807	7.9652	70.2043	-1.37795	2.80723	0
0.6813	9.48425	61.3585	-3.20922	1.89325	0
0.6820	7.65824	41.823	-1.98853	1.58691	0
0.6827	8.8782	25.0395	1.36873	1.89325	0
0.6833	11.3181	15.8849	4.11541	0.0602626	0
0.6840	9.18516	7.64758	3.19954	-0.85372	0
0.6847	6.43827	-0.589716	1.97884	0.366597	0
0.6853	5.82435	-10.6617	1.67402	-1.16005	0
0.6860	6.13131	-30.1972	1.67402	-1.7677	0
0.6867	5.51739	-54.3007	1.06344	0.979267	0
0.6873	2.16446	-63.7642	-0.462545	2.80723	0
0.6880	-0.582435	-48.8154	-1.07266	2.80723	0
0.6887	2.7705	-25.9194	-1.37795	3.11357	0
0.6893	5.51739	-15.5479	-3.20922	0.366597	0
0.6900	2.47141	-17.0737	-2.59865	-1.16005	0
0.6907	-1.49544	-15.5479	1.97884	0.979267	0
0.6913	-3.94324	-13.4137	2.28413	0.366597	0
0.6920	-6.07622	-17.0737	-1.98853	-1.16005	0
0.6927	-5.16321	-16.1563	-0.767834	0.979267	0
0.6933	-3.32933	-13.7132	1.06344	2.19958	0
0.6940	-4.54929	-23.7852	-1.98853	0.979267	0
0.6947	-5.16321	-37.2176	-0.157256	0.0602626	0
0.6953	-3.63629	-37.2176	4.72552	-0.85372	0
0.6960	-4.24233	-26.5372	2.58942	-2.07404	0
0.6967	-6.98922	-13.7132	-1.98853	-2.68671	0
0.6973	-6.38318	-1.81595	-2.29336	-3.29435	0
0.6980	-4.24233	3.9876	-0.767834	-2.98802	0
0.6987	-3.32933	4.89558	0.452861	-2.68671	0
0.6993	-1.49544	6.42135	1.06344	-4.20834	0
0.7000	2.16446	11.916	-1.37795	-4.82101	0
0.7007	1.55054	19.5449	-2.29336	-3.60069	0
0.7013	-0.275476	22.2969	-1.07266	-3.60069	0
0.7020	2.16446	18.328	-0.462545	-4.51467	0
0.7027	3.99834	13.1422	0.75815	-2.38037	0
0.7033	5.82435	7.94712	1.36873	2.19958	0
0.7040	9.48425	1.23559	-0.157256	2.80723	0
0.7047	9.79121	-0.589716	0.452861	-0.85372	0
0.7053	5.21831	4.59604	1.67402	-0.547385	0
0.7060	4.60439	11.3076	-1.07266	2.80723	0
0.7067	5.82435	22.2969	-2.29336	1.28058	0
0.7073	5.82435	36.3284	1.06344	-0.24105	0
0.7080	7.65824	46.7092	3.19954	4.02755	0
0.7087	8.8782	49.7608	2.28413	4.02755	0
0.7093	7.35128	43.9572	-0.462545	-1.16005	0
0.7100	7.65824	32.6684	-1.98853	-0.547385	0
0.7107	9.18516	21.6791	1.36873	2.80723	0
0.7113	6.13131	11.3076	2.89471	0.979267	0
0.7120	3.07746	6.12181	-1.98853	0.0602626	0
0.7127	3.99834	13.1422	-2.59865	1.89325	0
0.7133	5.51739	17.7196	2.28413	1.28058	0
0.7140	5.51739	14.0502	1.67402	0.979267	0
0.7147	6.13131	14.3591	-0.767834	2.50592	0
0.7153	7.65824	14.0502	1.36873	1.28058	0
0.7160	7.35128	16.1938	1.06344	-1.16005	0
0.7167	3.99834	37.8541	-1.98853	-1.7677	0
0.7173	-1.19635	56.4723	-1.37795	-3.60069	0
0.7180	-2.41632	47.9261	0.148033	-6.04132	0
0.7187	-0.889394	36.6373	1.06344	-3.90702	0
0.7193	-4.24233	24.1222	3.50483	-0.85372	0
0.7200	-9.13007	3.07027	3.19954	-1.7677	0
0.7207	-7.9101	16.1938	-1.37795	-0.85372	0
0.7213	-5.16321	71.1216	-4.12463	2.50592	0
0.7220	-3.32933	113.235	-4.73475	1.28058	0
0.7227	1.25145	134.904	-5.04003	-1.7677	0
0.7233	1.25145	149.554	-5.65061	-0.547385	0
0.7240	-2.10936	128.193	-5.34532	0.366597	0
0.7247	1.25145	68.3789	-3.81934	-0.85372	0
0.7253	5.21831	7.64758	-3.20922	0.0602626	0
0.7260	2.47141	-49.7233	-4.42992	3.72624	0
0.7267	3.69138	-104.661	-3.20922	4.02755	0
0.7273	9.48425	-119.31	-0.462545	1.58691	0
0.7280	7.9652	-86.6508	0.148033	1.89325	0
0.7287	2.47141	-53.6922	0.452861	4.94655	0
0.7293	-0.275476	-50.0322	-0.462545	4.64022	0
0.7300	-0.582435	-52.4753	-2.59865	1.89325	0
0.7307	3.07746	-36.3003	-0.157256	2.50592	0
0.7313	5.21831	-20.7337	4.72552	2.50592	0
0.7320	2.7705	-32.9398	2.28413	-1.16005	0
0.7327	3.07746	-63.7642	-1.37795	-0.85372	0
0.7333	6.73736	-94.8974	-1.37795	2.80723	0
0.7340	5.21831	-121.444	-2.29336	1.89325	0
0.7347	3.07746	-134.259	-2.29336	-0.24105	0
0.7353	4.91135	-124.496	-0.157256	0.672932	0
0.7360	5.51739	-111.372	-0.767834	1.58691	0
0.7367	6.13131	-113.207	-2.29336	0.0602626	0
0.7373	7.35128	-115.341	0.452861	-1.16005	0
0.7380	3.99834	-105.578	1.67402	-0.547385	0
0.7387	0.94449	-100.083	0.452861	0.979267	0
0.7393	0.94449	-102.217	-0.157256	0.0602626	0
0.7400	0.0236122	-101.609	1.06344	-1.7677	0
0.7407	-0.582435	-102.217	3.19954	-2.07404	0
0.7413	0.637531	-98.5574	3.50483	-1.7677	0
0.7420	-1.49544	-75.3619	0.452861	-1.7677	0
0.7427	-3.32933	-47.2896	0.452861	-2.98802	0
0.7433	-3.02237	-35.3829	3.81012	-5.42865	0
0.7440	-3.02237	-35.3829	3.81012	-6.95531	0
0.7447	-3.02237	-35.3829	0.75815	-6.95531	0
0.7453	-3.02237	-35.3829	0.452861	-5.73499	0
0.7460	-3.02237	-35.3829	2.28413	-2.07404	0
0.7467	-3.02237	-35.3829	3.19954	1.28058	0
0.7473	-3.02237	-35.3829	1.36873	-0.24105	0
0.7480	-3.02237	-35.3829	-1.37795	-2.07404	0
0.7487	-3.02237	-35.3829	0.452861	0.672932	0
0.7493	-3.02237	-35.3829	2.28413	1.89325	0
0.7500	-3.02237	-35.3829	0.452861	-1.46137	0
0.7507	-3.02237	-35.3829	0.452861	-3.60069	0
0.7513	-3.02237	-35.3829	4.11541	-2.07404	0
0.7520	-3.02237	-35.3829	5.64093	-1.7677	0
0.7527	-3.02237	-35.3829	3.19954	-2.38037	0
0.7533	-3.02237	-35.3829	0.452861	-0.85372	0
0.7540	-3.02237	-35.3829	-0.767834	0.979267	0
0.7547	-3.02237	-35.3829	-0.462545	-0.24105	0
0.7553	-3.02237	-35.3829	2.28413	-1.16005	0
0.7560	-3.02237	-35.3829	2.28413	0.0602626	0
0.7567	-3.02237	-35.3829	-1.07266	2.19958	0
0.7573	-3.02237	-35.3829	-3.20922	2.80723	0
0.7580	-3.02237	-35.3829	-2.29336	0.366597	0
0.7587	-3.02237	-35.3829	-1.07266	-3.29435	0
0.7593	-3.02237	-35.3829	-0.767834	-3.60069	0
0.7600	-3.02237	-35.3829	-0.157256	0.0602626	0
0.7607	-3.02237	-35.3829	1.06344	2.80723	0
0.7613	-3.02237	-35.3829	-1.37795	2.80723	0
0.7620	-3.02237	-35.3829	-4.73475	1.89325	0
0.7627	-3.02237	-35.3829	-3.20922	-0.24105	0
0.7633	-3.02237	-35.3829	-1.37795	-1.46137	0
0.7640	-3.02237	-35.3829	-1.98853	0.366597	0
0.7647	-3.02237	-35.3829	-1.37795	-1.16005	0
0.7653	-3.02237	-35.3829	0.148033	-4.82101	0
0.7660	-3.02237	-35.3829	-2.29336	-2.38037	0
0.7667	-3.02237	-35.3829	-3.51405	1.58691	0
0.7673	-3.02237	-35.3829	-1.37795	0.366597	0
0.7680	-3.02237	-35.3829	-2.29336	-0.547385	0
0.7687	-3.02237	-35.3829	-3.20922	0.979267	0
0.7693	-3.02237	-35.3829	-2.90393	0.672932	0
0.7700	-3.02237	-35.3829	-3.81934	0.979267	0
0.7707	-3.02237	-35.3829	-4.73475	2.19958	0
0.7713	-3.02237	-35.3829	-4.42992	0.366597	0
0.7720	-3.02237	-35.3829	-5.65061	-1.7677	0
0.7727	-3.02237	-35.3829	-5.65061	-0.85372	0
0.7733	-3.02237	-35.3829	-2.29336	0.979267	0
0.7740	-3.02237	-35.3829	-1.68324	2.19958	0
0.7747	-3.02237	-35.3829	-5.04003	4.02755	0
0.7753	-3.02237	-35.3829	-5.65061	4.64022	0
0.7760	-3.02237	-35.3829	-2.59865	2.19958	0
0.7767	-3.02237	-35.3829	-2.59865	0.672932	0
0.7773	-3.02237	-35.3829	-4.42992	1.58691	0
0.7780	-3.02237	-35.3829	-4.12463	1.58691	0
0.7787	-3.02237	-35.3829	-2.29336	0.979267	0
0.7793	-3.02237	-35.3829	-0.462545	1.89325	0
0.7800	3.99834	0.318259	-0.767834	2.80723	0
0.7807	4.60439	-7.3106	-1.98853	2.50592	0
0.7813	-0.275476	-10.6617	-2.29336	2.19958	0
0.7820	-1.8024	-7.3106	-3.20922	1.28058	0
0.7827	-0.582435	-6.39327	-3.20922	-0.85372	0
0.7833	-1.19635	-14.331	-1.37795	-2.38037	0
0.7840	-1.19635	-24.3936	-2.29336	-2.68671	0
0.7847	0.637531	-27.1456	-5.04003	-2.38037	0
0.7853	1.55054	-23.4857	-1.68324	-0.24105	0
0.7860	1.8575	-17.6821	1.36873	1.28058	0
0.7867	2.47141	-10.0532	-2.90393	0.0602626	0
0.7873	2.7705	-5.47593	-5.04003	-1.7677	0
0.7880	3.07746	-10.6617	-0.462545	-2.68671	0
0.7887	2.16446	-21.0426	0.452861	-1.7677	0
0.7893	2.47141	-22.5683	-1.68324	-0.547385	0
0.7900	4.91135	-12.4964	-0.767834	0.366597	0
0.7907	3.99834	-0.290178	0.148033	-0.85372	0
0.7913	-0.582435	7.33869	0.452861	-2.68671	0
0.7920	-2.41632	14.668	2.89471	-1.7677	0
0.7927	-2.41632	23.2048	2.28413	-0.85372	0
0.7933	-3.32933	31.4515	-0.462545	-0.85372	0
0.7940	-0.582435	35.7199	-1.37795	-1.16005	0
0.7947	3.07746	36.6373	-2.90393	0.979267	0
0.7953	0.330571	34.8026	-4.42992	3.72624	0
0.7960	-3.32933	28.6995	-2.29336	3.72624	0
0.7967	-0.275476	20.7711	-0.462545	1.28058	0
0.7973	2.16446	22.9053	-0.767834	-1.7677	0
0.7980	-0.889394	37.2457	0.148033	-3.60069	0
0.7987	1.55054	50.6781	-0.767834	-4.51467	0
0.7993	6.43827	51.895	-3.20922	-5.42865	0
0.8000	0.637531	39.6888	-2.29336	-4.51467	0
0.8007	-6.07622	23.2048	0.452861	-1.46137	0
0.8013	-3.63629	12.8333	1.36873	-1.7677	0
0.8020	-2.10936	2.76137	0.75815	-2.68671	0
0.8027	-4.24233	-15.5479	0.452861	0.0602626	0
0.8033	-3.32933	-31.723	2.58942	1.58691	0
0.8040	-0.582435	7.33869	1.67402	-1.16005	0
0.8047	-0.582435	7.33869	-3.20922	0.0602626	0
0.8053	-0.582435	7.33869	-2.90393	4.94655	0
0.8060	-0.582435	7.33869	2.58942	5.86054	0
0.8067	-0.582435	7.33869	1.67402	3.11357	0
0.8073	-0.582435	7.33869	-1.68324	0.979267	0
0.8080	-0.582435	7.33869	-1.37795	0.366597	0
0.8087	-0.582435	7.33869	-1.68324	0.979267	0
0.8093	-0.582435	7.33869	-0.462545	-0.24105	0
0.8100	-0.582435	7.33869	2.28413	-3.90702	0
0.8107	-0.582435	7.33869	-0.157256	-2.98802	0
0.8113	-0.582435	7.33869	-1.68324	0.979267	0
0.8120	-0.582435	7.33869	1.06344	1.28058	0
0.8127	-0.582435	7.33869	0.452861	1.58691	0
0.8133	-0.582435	7.33869	-0.462545	3.72624	0
0.8140	-0.582435	7.33869	1.97884	1.89325	0
0.8147	-0.582435	7.33869	2.58942	-0.24105	0
0.8153	-0.582435	7.33869	2.58942	0.0602626	0
0.8160	-0.582435	7.33869	3.19954	-1.16005	0
0.8167	-0.582435	7.33869	2.28413	-1.16005	0
0.8173	-0.582435	7.33869	1.36873	1.28058	0
0.8180	-0.582435	7.33869	1.36873	0.366597	0
0.8187	-0.582435	7.33869	-1.07266	-3.29435	0
0.8193	-0.582435	7.33869	-1.98853	-3.90702	0
0.8200	-0.582435	7.33869	-1.07266	-2.68671	0
0.8207	-0.582435	7.33869	-1.37795	-1.7677	0
0.8213	-0.582435	7.33869	-0.157256	-2.68671	0
0.8220	-0.582435	7.33869	2.58942	-3.60069	0
0.8227	-0.582435	7.33869	1.06344	-0.547385	0
0.8233	-0.582435	7.33869	-0.462545	0.366597	0
0.8240	-0.582435	7.33869	2.28413	-2.38037	0
0.8247	-0.582435	7.33869	2.58942	-3.90702	0
0.8253	-0.582435	7.33869	-0.462545	-5.42865	0
0.8260	-0.582435	7.33869	-0.767834	-4.82101	0
0.8267	-0.582435	7.33869	1.36873	-0.547385	0
0.8273	-0.582435	7.33869	1.06344	0.979267	0
0.8280	3.99834	-68.3415	-0.462545	-1.16005	0
0.8287	3.99834	-25.311	-0.157256	0.0602626	0
0.8293	4.29743	41.5235	-0.462545	0.0602626	0
0.8300	3.07746	78.4509	-0.462545	-2.38037	0
0.8307	2.7705	73.5647	0.452861	-1.16005	0
0.8313	2.47141	46.4003	0.148033	-0.24105	0
0.8320	0.637531	12.8333	0.452861	-2.07404	0
0.8327	1.25145	-10.3621	1.36873	-1.46137	0
0.8333	2.47141	-17.0737	-1.98853	0.366597	0
0.8340	1.8575	-16.7648	-5.34532	0.0602626	0
0.8347	2.16446	-13.1048	-3.20922	-1.7677	0
0.8353	2.47141	-9.13591	-1.37795	-3.60069	0
0.8360	0.637531	-15.239	-1.68324	-3.29435	0
0.8367	0.330571	-26.5372	-1.07266	-1.46137	0
0.8373	3.07746	-33.8572	-2.90393	0.0602626	0
0.8380	5.21831	-44.5376	-3.20922	0.672932	0
0.8387	6.13131	-57.6611	2.58942	-0.85372	0
0.8393	6.13131	-61.9389	3.19954	-2.98802	0
0.8400	5.21831	-63.1558	-3.20922	-0.85372	0
0.8407	5.51739	-65.29	-4.12463	1.89325	0
0.8413	6.73736	-56.4442	-1.37795	-0.85372	0
0.8420	5.82435	-37.2176	-1.68324	-3.90702	0
0.8427	3.99834	-22.8679	-1.98853	-4.82101	0
0.8433	4.60439	-18.9083	-1.37795	-5.42865	0
0.8440	5.51739	-18.5994	-0.767834	-3.60069	0
0.8447	5.82435	-22.2594	0.75815	0.979267	0
0.8453	7.65824	-27.1456	0.148033	1.28058	0
0.8460	9.48425	-22.8679	-1.68324	-1.7677	0
0.8467	6.13131	-11.2795	0.148033	-2.98802	0
0.8473	2.47141	-6.08437	0.75815	-2.07404	0
0.8480	3.99834	-8.83638	-0.462545	-1.16005	0
0.8487	5.21831	-9.13591	-0.462545	-0.85372	0
0.8493	5.82435	-5.17639	-1.37795	0.366597	0
0.8500	7.65824	-6.39327	-0.767834	1.28058	0
0.8507	9.18516	-16.1563	2.58942	0.0602626	0
0.8513	10.4051	-23.7852	3.19954	-2.07404	0
0.8520	14.065	-20.4341	1.97884	-2.38037	0
0.8527	15.285	-11.579	2.28413	-1.46137	0
0.8533	13.4511	-8.52748	-0.767834	0.366597	0
0.8540	12.8451	-17.0737	-5.04003	0.0602626	0
0.8547	14.065	-31.723	-3.20922	-2.68671	0
0.8553	14.978	-36.9087	-0.462545	-3.29435	0
0.8560	17.1189	-28.971	-1.68324	0.0602626	0
0.8567	18.6458	-22.5683	-1.07266	0.979267	0
0.8573	16.8119	-19.8163	0.452861	1.28058	0
0.8580	16.198	-13.4137	-0.157256	2.80723	0
0.8587	18.0319	-8.83638	0.148033	2.50592	0
0.8593	17.4258	-10.6617	1.36873	0.979267	0
0.8600	16.505	-12.8053	0.75815	1.28058	0
0.8607	16.8119	-10.6617	-1.07266	1.58691	0
0.8613	14.372	0.0187211	-1.98853	1.89325	0
0.8620	10.7121	18.9364	-1.98853	2.80723	0
0.8627	10.4051	31.4515	0.75815	1.58691	0
0.8633	8.57124	32.3688	3.50483	0.366597	0
0.8640	4.60439	27.7915	1.36873	0.979267	0
0.8647	5.21831	18.6275	-1.68324	-0.24105	0
0.8653	7.9652	10.3902	-1.07266	-0.24105	0
0.8660	5.82435	13.4418	0.148033	1.89325	0
0.8667	3.07746	17.7196	0.148033	0.0602626	0
0.8673	4.91135	15.2764	1.36873	-1.7677	0
0.8680	7.35128	15.8849	1.36873	-0.24105	0
0.8687	7.35128	20.1533	-1.37795	0.0602626	0
0.8693	7.04432	23.2048	-2.29336	-0.85372	0
0.8700	6.73736	33.5857	-0.462545	0.0602626	0
0.8707	5.82435	46.7092	0.452861	-0.85372	0
0.8713	3.99834	42.4315	0.452861	0.0602626	0
0.8720	3.07746	25.9569	1.06344	5.5542	0
0.8727	2.47141	12.2249	3.19954	5.5542	0
0.8733	2.16446	-0.898615	3.50483	1.28058	0
0.8740	2.16446	-8.22794	-0.767834	0.979267	0
0.8747	-0.889394	10.0907	-2.90393	2.80723	0
0.8753	-5.4623	44.2661	1.36873	2.50592	0
0.8760	-6.07622	61.6581	3.19954	2.80723	0
0.8767	-2.71541	54.9465	-0.462545	2.19958	0
0.8773	-3.32933	41.823	-1.98853	0.366597	0
0.8780	-6.38318	27.7915	-1.37795	1.28058	0
0.8787	-6.69014	15.576	-1.68324	4.64022	0
0.8793	-5.16321	25.648	-1.37795	5.5542	0
0.8800	-3.32933	68.9874	0.452861	4.02755	0
0.8807	-1.19635	115.678	1.67402	2.19958	0
0.8813	-1.19635	122.698	1.36873	2.80723	0
0.8820	-2.41632	93.3997	-0.462545	2.50592	0
0.8827	-2.10936	65.0185	-1.68324	0.979267	0
0.8833	-0.582435	50.6781	-1.37795	0.366597	0
0.8840	2.16446	33.2768	-0.462545	-1.7677	0
0.8847	4.60439	7.94712	-1.07266	-4.51467	0
0.8853	4.91135	-14.331	-0.767834	-2.98802	0
0.8860	5.82435	-28.971	1.36873	-3.60069	0
0.8867	5.82435	-39.9603	1.36873	-8.17562	0
0.8873	3.07746	-51.8669	0.452861	-8.17562	0
0.8880	8.57124	32.3688	2.58942	-6.04132	0
0.8887	8.57124	32.3688	2.89471	-6.65399	0
0.8893	8.57124	32.3688	-1.37795	-2.07404	0
0.8900	8.57124	32.3688	-3.20922	8.91384	0
0.8907	8.57124	32.3688	-0.157256	13.7951	0
0.8913	8.57124	32.3688	0.75815	13.4888	0
0.8920	8.57124	32.3688	-1.07266	11.3545	0
0.8927	8.57124	32.3688	-1.07266	3.72624	0
0.8933	8.57124	32.3688	-0.462545	-4.82101	0
0.8940	8.57124	32.3688	-0.157256	-6.65399	0
0.8947	8.57124	32.3688	1.36873	-5.42865	0
0.8953	8.57124	32.3688	0.75815	-3.60069	0
0.8960	8.57124	32.3688	-1.37795	-1.46137	0
0.8967	8.57124	32.3688	-1.07266	-1.16005	0
0.8973	8.57124	32.3688	0.452861	-2.38037	0
0.8980	8.57124	32.3688	0.75815	-1.7677	0
0.8987	8.57124	32.3688	1.36873	-2.98802	0
0.8993	8.57124	32.3688	2.89471	-5.42865	0
0.9000	8.26429	8.25602	2.28413	-5.12734	0
0.9007	4.91135	6.73025	0.452861	-3.90702	0
0.9013	5.21831	8.25602	-0.462545	-3.60069	0
0.9020	3.99834	10.3902	-1.07266	-2.98802	0
0.9027	-0.275476	8.56492	-3.20922	-1.46137	0
0.9033	0.0236122	5.51337	-4.12463	0.672932	0
0.9040	3.69138	7.03915	-1.37795	2.19958	0
0.9047	5.51739	20.4622	-1.68324	2.50592	0
0.9053	7.04432	40.6061	-3.81934	2.80723	0
0.9060	8.57124	55.2554	-1.37795	2.19958	0
0.9067	6.73736	63.4927	-0.462545	-0.24105	0
0.9073	6.73736	66.2354	-2.90393	-1.46137	0
0.9080	11.9321	57.0807	-0.767834	-1.7677	0
0.9087	13.152	46.1008	1.67402	-3.90702	0
0.9093	7.65824	43.0493	-1.98853	-3.60069	0
0.9100	3.99834	36.6373	-2.29336	-0.547385	0
0.9107	4.91135	25.0395	1.97884	0.979267	0
0.9113	4.91135	21.0706	2.58942	1.89325	0
0.9120	3.69138	21.0706	2.28413	3.72624	0
0.9127	3.99834	21.0706	1.67402	3.4199	0
0.9133	7.65824	21.0706	-1.98853	1.89325	0
0.9140	13.152	21.0706	-3.20922	2.19958	0
0.9147	13.7581	21.0706	-0.157256	1.58691	0
0.9153	9.79121	21.0706	-0.462545	-1.7677	0
0.9160	7.65824	21.0706	-0.462545	-5.42865	0
0.9167	6.73736	21.0706	1.06344	-4.51467	0
0.9173	4.91135	21.0706	-0.767834	-3.60069	0
0.9180	3.07746	21.0706	-2.29336	-6.34766	0
0.9187	0.0236122	21.0706	-0.462545	-7.56798	0
0.9193	-5.4623	21.0706	0.452861	-4.51467	0
0.9200	-9.13007	21.0706	1.36873	-3.90702	0
0.9207	-12.176	21.0706	2.58942	-4.82101	0
0.9213	-14.9229	21.0706	1.06344	-2.98802	0
0.9220	-11.57	21.0706	-0.767834	-0.85372	0
0.9227	-5.16321	21.0706	0.452861	-0.547385	0
0.9233	-4.24233	21.0706	1.06344	0.979267	0
0.9240	4.91135	-68.9499	0.452861	0.366597	0
0.9247	4.91135	-66.5162	0.452861	-4.51467	0
0.9253	4.91135	-55.5269	0.148033	-5.73499	0
0.9260	4.91135	-45.4549	-0.157256	-1.7677	0
0.9267	4.91135	-39.0429	0.452861	0.0602626	0
0.9273	4.91135	-33.5576	0.452861	-1.46137	0
0.9280	4.91135	-30.1972	-0.462545	-0.85372	0
0.9287	4.91135	-30.5061	-0.767834	0.0602626	0
0.9293	4.91135	-28.3625	1.06344	-0.24105	0
0.9300	4.91135	-22.5683	3.19954	-0.24105	0
0.9307	4.91135	-16.4652	2.58942	-0.24105	0
0.9313	4.91135	-10.0532	1.67402	-1.46137	0
0.9320	4.91135	-2.42439	2.58942	-1.46137	0
0.9327	4.91135	1.54449	2.58942	-2.07404	0
0.9333	4.91135	3.07027	1.36873	-4.20834	0
0.9340	4.91135	5.81291	2.58942	-1.7677	0
0.9347	4.91135	8.56492	5.64093	2.50592	0
0.9353	4.91135	8.56492	6.25151	0.672932	0
0.9360	10.7121	10.6991	4.72552	-2.68671	0
0.9367	15.285	16.8022	2.28413	0.0602626	0
0.9373	15.8989	21.3795	1.06344	2.50592	0
0.9380	16.198	24.4311	1.97884	0.672932	0
0.9387	16.8119	26.8742	2.58942	-0.85372	0
0.9393	18.0319	25.0395	-0.157256	-0.85372	0
0.9400	24.1396	20.4622	-2.59865	-0.547385	0
0.9407	30.5464	15.2764	-1.98853	0.979267	0
0.9413	32.0733	7.64758	-0.767834	1.89325	0
0.9420	32.0733	7.33869	-0.767834	1.89325	0
0.9427	32.3724	21.988	0.75815	2.19958	0
0.9433	30.8533	38.7715	2.28413	1.28058	0
0.9440	32.3724	47.9261	2.28413	-2.68671	0
0.9447	36.3471	54.647	2.28413	-3.90702	0
0.9453	36.0402	57.9981	0.75815	-1.7677	0
0.9460	32.3724	68.07	-1.98853	-1.16005	0
0.9467	30.2394	99.1939	-1.37795	-1.16005	0
0.9473	25.0526	125.75	1.36873	0.979267	0
0.9480	14.978	117.513	-0.157256	3.11357	0
0.9487	4.60439	90.0393	-2.90393	4.64022	0
0.9493	-4.24233	64.1012	-2.90393	4.64022	0
0.9500	-10.9561	36.3284	-2.29336	2.50592	0
0.9507	-14.0099	5.20448	-2.59865	0.0602626	0
0.9513	-11.877	-23.4857	-2.90393	0.979267	0
0.9520	-5.16321	-45.4549	-2.29336	1.89325	0
0.9527	3.69138	-54.0011	-1.37795	0.979267	0
0.9533	8.57124	-57.3616	-1.37795	-0.85372	0
0.9540	8.26429	-66.2073	-1.37795	-1.16005	0
0.9547	6.13131	-67.4242	-1.37795	-1.16005	0
0.9553	3.38442	-57.3616	-3.20922	-1.7677	0
0.9560	3.07746	-53.0838	-4.12463	-1.7677	0
0.9567	6.13131	-50.6407	-2.59865	0.672932	0
0.9573	7.35128	-35.9914	-2.29336	1.28058	0
0.9580	7.35128	-21.651	-3.51405	0.0602626	0
0.9587	9.79121	-20.7337	-3.20922	-0.85372	0
0.9593	12.2311	-26.2283	-1.68324	-1.7677	0
0.9600	12.2311	-32.3314	-1.07266	-1.7677	0
0.9607	12.2311	-36.6092	-2.59865	2.19958	0
0.9613	13.152	-33.5576	-6.56602	4.64022	0
0.9620	13.7581	-26.2283	-7.17613	0.979267	0
0.9627	12.8451	-24.3936	-3.51405	-2.98802	0
0.9633	11.0112	-28.3625	-2.90393	-4.20834	0
0.9640	10.7121	-31.4141	-4.42992	-3.60069	0
0.9647	11.3181	-28.971	-2.59865	-2.38037	0
0.9653	11.6251	-25.6199	-1.37795	-2.38037	0
0.9660	14.6789	-19.5168	-2.59865	-3.60069	0
0.9667	16.8119	-5.17639	-2.59865	-2.68671	0
0.9673	16.505	9.78179	-2.90393	-2.07404	0
0.9680	17.7249	18.6275	-5.95544	-2.98802	0
0.9687	20.1727	25.648	-5.04003	-2.07404	0
0.9693	20.1727	28.6995	-1.37795	-1.46137	0
0.9700	18.6458	24.4311	-2.29336	-3.29435	0
0.9707	14.372	18.6275	-3.51405	-3.60069	0
0.9713	9.79121	8.86446	-0.462545	-2.07404	0
0.9720	8.8782	-6.08437	-0.462545	-2.07404	0
0.9727	7.04432	-13.1048	-2.90393	-1.7677	0
0.9733	3.99834	-11.579	-1.37795	0.979267	0
0.9740	5.82435	-12.1875	-2.29336	2.19958	0
0.9747	7.35128	-11.579	-6.87131	0.979267	0
0.9753	5.51739	-7.0017	-4.73475	-0.547385	0
0.9760	6.13131	-7.0017	-1.07266	0.366597	0
0.9767	7.35128	-10.6617	-4.12463	2.19958	0
0.9773	7.9652	-8.83638	-5.65061	1.89325	0
0.9780	14.065	-0.898615	-3.20922	0.0602626	0
0.9787	18.0319	7.03915	-2.90393	-1.7677	0
0.9793	14.372	10.3902	-2.59865	-2.98802	0
0.9800	12.5381	10.3902	-0.462545	-2.68671	0
0.9807	14.065	10.6991	0.148033	-1.16005	0
0.9813	14.372	10.3902	-1.07266	-0.85372	0
0.9820	17.1189	7.64758	-2.29336	-1.16005	0
0.9827	21.0857	8.86446	-2.29336	-0.24105	0
0.9833	21.0857	13.1422	1.67402	-0.85372	0
0.9840	18.6458	13.1422	3.19954	-2.68671	0
0.9847	15.8989	11.3076	-0.767834	-4.20834	0
0.9853	14.065	12.2249	-2.59865	-5.12734	0
0.9860	13.152	14.0502	-0.462545	-6.34766	0
0.9867	11.3181	14.3591	-0.157256	-6.34766	0
0.9873	9.79121	14.668	-1.37795	-6.95531	0
0.9880	9.48425	14.3591	-1.98853	-6.34766	0
0.9887	6.73736	14.0502	-2.29336	-3.60069	0
0.9893	2.7705	15.8849	-1.37795	-1.7677	0
0.9900	3.07746	17.4107	-0.462545	-1.7677	0
0.9907	3.99834	18.6275	-0.462545	0.366597	0
0.9913	2.7705	20.4622	-0.462545	2.80723	0
0.9920	2.47141	21.3795	-1.07266	2.50592	0
0.9927	2.16446	19.5449	-1.37795	2.19958	0
0.9933	-0.275476	19.2453	-0.462545	4.64022	0
0.9940	0.94449	20.7711	0.75815	5.5542	0
0.9947	4.91135	21.6791	1.06344	3.72624	0
0.9953	5.51739	23.2048	0.452861	2.19958	0
0.9960	2.47141	25.3484	0.148033	0.979267	0
0.9967	0.94449	26.5653	-0.462545	0.979267	0
0.9973	1.25145	31.1426	-1.98853	1.58691	0
0.9980	2.47141	38.4719	-1.07266	1.28058	0
0.9987	0.330571	39.9977	1.67402	0.979267	0
0.9993	-3.32933	33.2768	1.97884	2.80723	0
1.0000	-1.8024	22.5964	1.97884	4.33388	0
1.0007	1.55054	10.3902	2.58942	3.4199	0
1.0013	0.94449	3.9876	0.75815	3.11357	0
1.0020	0.637531	7.33869	-0.767834	4.02755	0
1.0027	2.47141	11.3076	0.452861	3.11357	0
1.0033	0.330571	9.47289	1.06344	2.50592	0
1.0040	-2.41632	2.15293	1.36873	3.11357	0
1.0047	-0.582435	-10.9706	2.58942	2.80723	0
1.0053	-0.582435	-24.0941	1.36873	1.89325	0
1.0060	-2.41632	-28.971	0.452861	2.80723	0
1.0067	0.330571	-30.1972	2.89471	5.5542	0
1.0073	1.8575	-28.6714	4.11541	7.08085	0
1.0080	0.330571	-19.8163	4.11541	7.08085	0
1.0087	1.25145	-12.1875	4.11541	6.47321	0
1.0093	0.0236122	-10.0532	1.97884	7.38719	0
1.0100	-7.9101	-6.70217	0.75815	9.21515	0
1.0107	-12.483	-8.22794	3.19954	8.91384	0
1.0113	-9.73611	-10.3621	3.19954	6.77452	0
1.0120	-9.43703	11.3076	0.452861	4.64022	0
1.0127	-10.0431	43.6577	0.148033	0.672932	0
1.0133	-6.98922	53.1212	1.06344	-4.20834	0
1.0140	-6.38318	41.823	0.75815	-6.34766	0
1.0147	-10.657	22.9053	0.75815	-5.12734	0
1.0153	-13.4039	-4.5586	-0.462545	-3.60069	0
1.0160	-11.877	-28.063	-2.29336	-5.12734	0
1.0167	-10.657	-35.9914	-1.37795	-7.26164	0
1.0173	-12.176	-40.2692	1.06344	-6.65399	0
1.0180	-14.3169	-44.5376	1.67402	-5.73499	0
1.0187	-13.0969	-42.0945	2.28413	-7.26164	0
1.0193	-11.263	-38.135	3.81012	-6.34766	0
1.0200	-11.263	-34.4656	3.81012	-5.42865	0
1.0207	-10.35	-29.8883	3.19954	-7.26164	0
1.0213	-9.73611	-28.063	2.89471	-8.48196	0
1.0220	-13.4039	-26.2283	1.36873	-6.65399	0
1.0227	-18.8898	-18.9083	-0.462545	-5.42865	0
1.0233	-20.1176	-16.1563	-0.157256	-4.51467	0
1.0240	-17.0638	-18.9083	-0.157256	-3.90702	0
1.0247	-14.0099	-11.2795	-1.07266	-4.20834	0
1.0253	-10.657	1.54449	1.06344	-3.60069	0
1.0260	-5.16321	2.15293	1.97884	-3.60069	0
1.0267	-0.889394	-10.3621	-0.767834	-4.51467	0
1.0273	-0.582435	-24.3936	-1.37795	-4.51467	0
1.0280	2.7705	-33.5576	1.36873	-1.46137	0
1.0287	10.4051	-33.8572	1.06344	0.366597	0
1.0293	12.5381	-27.1456	-0.157256	-1.46137	0
1.0300	11.9321	-21.651	2.28413	-3.29435	0
1.0307	13.4511	-17.3826	3.19954	-2.07404	0
1.0313	12.5381	-9.13591	2.58942	-0.85372	0
1.0320	7.65824	-38.135	2.89471	-0.547385	0
1.0327	4.91135	-38.135	1.36873	1.89325	0
1.0333	9.18516	-38.135	-0.767834	3.72624	0
1.0340	18.6458	-38.135	0.75815	3.11357	0
1.0347	26.5795	-38.135	2.28413	1.89325	0
1.0353	25.9656	-38.135	0.75815	0.672932	0
1.0360	21.9987	-38.135	-1.37795	-0.24105	0
1.0367	21.3927	-38.135	-3.20922	0.979267	0
1.0373	19.5588	-38.135	-2.90393	1.89325	0
1.0380	14.6789	-38.135	-0.767834	1.89325	0
1.0387	10.0982	-38.135	-1.68324	1.89325	0
1.0393	7.35128	-38.135	-3.51405	-0.547385	0
1.0400	6.13131	-38.135	-1.68324	-1.7677	0
1.0407	8.26429	-38.135	0.452861	0.0602626	0
1.0413	11.0112	-38.135	-0.462545	-0.85372	0
1.0420	11.3181	-38.135	-2.29336	-2.68671	0
1.0427	10.7121	-38.135	-1.37795	0.672932	0
1.0433	11.9321	-38.135	1.36873	1.89325	0
1.0440	12.8451	-15.239	3.19954	-0.85372	0
1.0447	10.4051	11.3076	0.452861	0.0602626	0
1.0453	6.13131	35.7199	-1.68324	0.366597	0
1.0460	4.91135	74.1731	0.148033	-1.7677	0
1.0467	4.91135	106.523	-0.462545	0.979267	0
1.0473	3.99834	106.523	-2.29336	4.64022	0
1.0480	1.55054	89.1313	0.452861	4.64022	0
1.0487	0.94449	66.2354	1.36873	4.94655	0
1.0493	2.16446	34.1942	-1.68324	5.5542	0
1.0500	3.99834	4.28714	-2.59865	0.979267	0
1.0507	3.99834	-17.991	-2.29336	-2.68671	0
1.0513	5.82435	-38.7434	-1.98853	-1.7677	0
1.0520	9.48425	-49.1149	2.28413	-0.85372	0
1.0527	11.0112	-52.7749	5.03081	-1.7677	0
1.0533	10.4051	-61.3211	1.06344	-2.38037	0
1.0540	10.0982	-65.8984	-0.767834	-0.85372	0
1.0547	7.65824	-58.2695	2.28413	0.0602626	0
1.0553	4.60439	-53.3927	2.89471	-1.46137	0
1.0560	5.82435	-53.6922	1.36873	-3.29435	0
1.0567	7.65824	-44.5376	0.75815	-2.38037	0
1.0573	5.21831	-37.2176	-1.37795	-1.46137	0
1.0580	0.637531	-51.2491	-2.90393	-2.68671	0
1.0587	-3.32933	-69.5677	-1.37795	-6.04132	0
1.0593	-7.29618	-64.3726	-0.462545	-9.39594	0
1.0600	-11.57	-47.898	-0.462545	-10.9226	0
1.0607	-14.3169	-40.8776	-1.37795	-9.70228	0
1.0613	-11.877	-39.9603	-2.29336	-6.95531	0
1.0620	-7.9101	-36.3003	-1.37795	-4.51467	0
1.0627	-6.38318	-29.8883	0.75815	-3.60069	0
1.0633	-3.63629	-21.651	1.06344	-3.60069	0
1.0640	0.330571	-15.5479	0.75815	-2.68671	0
1.0647	3.07746	-14.0221	1.97884	-1.46137	0
1.0653	5.82435	-10.0532	0.75815	-2.68671	0
1.0660	8.57124	-4.8675	-1.98853	-2.68671	0
1.0667	6.73736	-5.17639	-0.462545	-0.24105	0
1.0673	4.91135	-5.17639	1.67402	-2.07404	0
1.0680	4.91135	-5.17639	0.452861	-3.29435	0
1.0687	4.91135	-5.17639	-0.462545	0.366597	0
1.0693	4.91135	-5.17639	1.67402	0.979267	0
1.0700	4.91135	-5.17639	1.06344	-0.85372	0
1.0707	4.91135	-5.17639	-1.68324	0.672932	0
1.0713	4.91135	-5.17639	-1.37795	0.366597	0
1.0720	4.91135	-5.17639	1.06344	-1.46137	0
1.0727	4.91135	-5.17639	1.36873	1.89325	0
1.0733	4.91135	-5.17639	1.06344	3.72624	0
1.0740	4.91135	-5.17639	1.36873	-0.547385	0
1.0747	4.91135	-5.17639	0.75815	-0.24105	0
1.0753	4.91135	-5.17639	-0.767834	3.72624	0
1.0760	4.91135	-5.17639	-0.462545	3.4199	0
1.0767	4.91135	-5.17639	1.67402	0.979267	0
1.0773	4.91135	-5.17639	2.58942	0.979267	0
1.0780	4.91135	-5.17639	1.67402	1.28058	0
1.0787	4.91135	-5.17639	1.36873	0.979267	0
1.0793	4.91135	-5.17639	2.28413	-0.547385	0
1.0800	9.48425	-5.17639	1.97884	-1.46137	0
1.0807	11.6251	-5.17639	0.75815	0.672932	0
1.0813	9.18516	-5.17639	-0.462545	1.58691	0
1.0820	7.65824	-5.17639	-0.462545	-1.7677	0
1.0827	10.4051	-5.17639	0.75815	-1.46137	0
1.0833	11.6251	-5.17639	1.06344	1.58691	0
1.0840	10.0982	-5.17639	-0.462545	0.0602626	0
1.0847	9.48425	-5.17639	-0.767834	-2.68671	0
1.0853	10.0982	-5.17639	0.452861	-0.547385	0
1.0860	10.7121	-5.17639	0.75815	0.366597	0
1.0867	13.152	-5.17639	1.36873	0.672932	0
1.0873	15.592	-5.17639	2.89471	4.33388	0
1.0880	14.978	-5.17639	1.06344	6.47321	0
1.0887	11.3181	-5.17639	-1.68324	5.24787	0
1.0893	7.65824	-5.17639	-1.37795	3.11357	0
1.0900	7.65824	-5.17639	0.148033	0.366597	0
1.0907	7.04432	-5.17639	1.36873	-1.46137	0
1.0913	2.16446	-5.17639	3.19954	0.366597	0
1.0920	-3.32933	-4.25906	3.19954	0.0602626	0
1.0927	-4.24233	-10.0532	1.67402	-1.7677	0
1.0933	-2.71541	-2.73329	1.97884	-0.85372	0
1.0940	-3.32933	3.07027	0.452861	0.0602626	0
1.0947	-7.29618	4.28714	-1.37795	-2.07404	0
1.0953	-8.20919	3.07027	-0.157256	-2.68671	0
1.0960	-4.54929	-0.589716	0.75815	-2.68671	0
1.0967	-2.10936	0.318259	-0.157256	-2.38037	0
1.0973	-3.02237	1.23559	-0.462545	0.979267	0
1.0980	-5.16321	-3.65062	-2.29336	3.72624	0
1.0987	-6.38318	-5.17639	-4.12463	3.11357	0
1.0993	-3.94324	0.318259	-1.07266	2.50592	0
1.1000	-0.582435	1.23559	1.06344	2.19958	0
1.1007	-1.8024	-4.25906	-1.98853	0.0602626	0
1.1013	-4.85625	-11.2795	-3.51405	-0.85372	0
1.1020	-6.98922	-19.5168	-1.68324	-1.7677	0
1.1027	-11.877	-22.5683	0.452861	-3.29435	0
1.1033	-16.1508	-16.1563	1.97884	-2.68671	0
1.1040	-17.9768	-16.1563	0.148033	-0.85372	0
1.1047	-24.6905	-16.1563	-2.29336	-1.16005	0
1.1053	-34.7651	-16.1563	-1.37795	-3.60069	0
1.1060	-37.205	-16.1563	-1.37795	-5.42865	0
1.1067	-37.205	-16.1563	-3.51405	-4.51467	0
1.1073	-40.558	-16.1563	-1.98853	-1.16005	0
1.1080	-39.9519	-16.1563	0.75815	0.0602626	0
1.1087	-35.0642	-16.1563	-0.157256	0.0602626	0
1.1093	-33.8442	-16.1563	-1.37795	3.4199	0
1.1100	-33.8442	-16.1563	-0.462545	6.77452	0
1.1107	-28.3504	-16.1563	1.06344	5.5542	0
1.1113	-22.5576	-16.1563	1.06344	2.19958	0
1.1120	-21.0306	-16.1563	-0.462545	-1.16005	0
1.1127	-19.8107	-16.1563	-1.37795	-1.46137	0
1.1133	-17.3707	-16.1563	0.452861	1.89325	0
1.1140	-12.79	-16.1563	1.36873	0.0602626	0
1.1147	-8.20919	-16.1563	2.28413	-4.82101	0
1.1153	-7.9101	-16.1563	5.03081	-2.98802	0
1.1160	-7.29618	-0.290178	3.19954	0.366597	0
1.1167	-1.49544	-4.25906	-1.68324	-1.7677	0
1.1173	4.29743	-0.290178	1.36873	-0.24105	0
1.1180	6.43827	9.78179	5.64093	4.64022	0
1.1187	8.26429	13.1422	0.75815	2.19958	0
1.1193	10.4051	10.3902	-2.59865	-1.7677	0
1.1200	12.2311	11.916	2.28413	0.672932	0
1.1207	15.592	14.668	4.11541	1.89325	0
1.1213	21.0857	15.8849	0.452861	0.979267	0
1.1220	25.0526	16.1938	-0.462545	2.80723	0
1.1227	25.3595	11.3076	1.36873	3.72624	0
1.1233	24.1396	1.84403	1.36873	2.50592	0
1.1240	24.7456	-7.0017	0.75815	1.89325	0
1.1247	20.4718	-13.7132	0.452861	-0.24105	0
1.1253	10.0982	-14.331	0.75815	-2.07404	0
1.1260	3.07746	-7.0017	2.28413	0.366597	0
1.1267	2.16446	-1.20751	3.19954	2.50592	0
1.1273	-2.10936	0.318259	4.42023	-1.46137	0
1.1280	-8.82311	1.84403	5.94622	-4.51467	0
1.1287	-17.6698	4.89558	4.11541	-3.60069	0
1.1293	-32.6242	13.1422	-0.462545	-4.20834	0
1.1300	-47.8856	25.0395	-2.59865	-5.42865	0
1.1307	-54.5994	33.2768	-0.462545	-2.68671	0
1.1313	-58.8732	38.4719	1.97884	-1.16005	0
1.1320	-65.5869	48.8434	1.06344	-2.68671	0
1.1327	-71.9937	71.1216	-0.767834	-2.38037	0
1.1333	-77.7945	100.72	-1.07266	-0.24105	0
1.1340	-79.3214	116.595	0.452861	-1.16005	0
1.1347	-77.4875	102.863	1.36873	-2.68671	0
1.1353	-82.0683	76.0078	1.06344	-2.98802	0
1.1360	-92.135	55.2554	-0.767834	-3.60069	0
1.1367	-91.222	38.163	-1.68324	-4.20834	0
1.1373	-71.0807	18.6275	-1.07266	-1.7677	0
1.1380	-34.4581	-2.42439	-0.157256	3.11357	0
1.1387	9.48425	-26.8367	0.75815	5.86054	0
1.1393	47.3268	-51.558	-0.767834	5.5542	0
1.1400	71.4349	-71.0935	-3.20922	6.77452	0
1.1407	88.8371	-86.3512	-1.68324	8.60751	0
1.1413	101.037	-93.6712	0.452861	7.38719	0
1.1420	105.311	-88.4854	-1.98853	7.38719	0
1.1427	105.925	-84.8255	-1.98853	10.1342	0
1.1433	103.784	-91.8459	0.452861	8.30117	0
1.1440	95.5509	-97.3312	-1.37795	4.64022	0
1.1447	88.2232	-92.1454	-2.90393	3.4199	0
1.1453	83.6424	-85.125	-0.462545	-0.85372	0
1.1460	77.5426	-80.2481	-1.07266	-6.04132	0
1.1467	72.0488	-70.4757	-3.51405	-4.20834	0
1.1473	70.8289	-58.2695	-1.68324	-2.38037	0
1.1480	68.995	-48.5065	-0.767834	-4.51467	0
1.1487	65.3351	-35.3829	-2.29336	-4.20834	0
1.1493	61.6752	-19.8163	-2.29336	-1.16005	0
1.1500	57.7083	-10.3621	-1.98853	0.0602626	0
1.1507	52.2145	-7.3106	-1.37795	0.979267	0
1.1513	46.1068	-6.08437	0.452861	-0.24105	0
1.1520	38.787	-6.08437	0.148033	-2.98802	0
1.1527	34.2063	-3.65062	-1.37795	-4.51467	0
1.1533	32.9863	2.46183	-1.68324	-4.51467	0
1.1540	30.5464	5.81291	-2.59865	-3.60069	0
1.1547	24.1396	6.73025	-2.29336	-1.46137	0
1.1553	20.4718	11.916	-0.767834	-1.7677	0
1.1560	18.6458	15.576	-2.59865	-1.46137	0
1.1567	15.8989	14.0502	-5.04003	0.979267	0
1.1573	12.8451	14.9675	-2.90393	0.0602626	0
1.1580	9.18516	19.2453	-2.29336	-1.16005	0
1.1587	4.91135	19.8538	-3.81934	2.80723	0
1.1593	5.21831	18.9364	-2.29336	2.80723	0
1.1600	7.9652	19.2453	-2.29336	-2.38037	0
1.1607	7.65824	19.5449	-5.04003	-2.38037	0
1.1613	7.65824	19.5449	-3.51405	-0.24105	0
1.1620	9.18516	20.1533	-1.07266	-1.46137	0
1.1627	5.51739	21.6791	-0.767834	-2.07404	0
1.1633	0.0236122	23.8226	-0.767834	-1.7677	0
1.1640	-1.8024	24.74	-1.37795	-2.68671	0
1.1647	-4.85625	24.1222	-3.81934	-1.7677	0
1.1653	-7.60314	24.1222	-5.04003	0.0602626	0
1.1660	-3.02237	24.4311	-5.04003	-0.85372	0
1.1667	1.25145	24.1222	-5.34532	-0.85372	0
1.1673	-0.582435	25.3484	-4.73475	1.28058	0
1.1680	-0.582435	26.8742	-5.34532	2.80723	0
1.1687	3.07746	25.648	-5.34532	0.979267	0
1.1693	4.60439	24.4311	-1.37795	-2.07404	0
1.1700	5.21831	26.2658	-0.157256	-1.7677	0
1.1707	8.26429	27.7915	-3.51405	0.979267	0
1.1713	13.152	27.7915	-5.04003	0.979267	0
1.1720	18.6458	29.3173	-1.68324	-0.547385	0
1.1727	21.3927	29.9257	-0.157256	-0.547385	0
1.1733	19.2518	27.7915	-1.98853	-0.547385	0
1.1740	18.9449	27.7915	-4.73475	0.366597	0
1.1747	21.3927	30.5342	-5.04003	0.979267	0
1.1753	19.2518	30.8431	-2.29336	-0.547385	0
1.1760	14.978	30.2253	-1.37795	-0.547385	0
1.1767	14.6789	28.6995	-2.90393	2.50592	0
1.1773	12.5381	25.0395	-3.20922	3.11357	0
1.1780	6.73736	22.2969	-2.29336	1.89325	0
1.1787	4.29743	21.3795	-4.12463	2.80723	0
1.1793	4.91135	17.7196	-6.26073	2.80723	0
1.1800	2.16446	14.0502	-4.42992	0.979267	0
1.1807	-0.582435	14.0502	-3.51405	0.979267	0
1.1813	-0.582435	12.2249	-7.78671	2.50592	0
1.1820	-2.10936	9.47289	-9.61752	4.64022	0
1.1827	-4.24233	7.94712	-5.65061	5.24787	0
1.1833	-3.63629	6.12181	-4.73475	1.89325	0
1.1840	-5.16321	3.07027	-5.95544	0.366597	0
1.1847	-9.43703	-0.898615	-4.12463	2.19958	0
1.1853	-10.0431	-6.70217	-2.90393	1.89325	0
1.1860	-9.43703	-10.6617	-4.12463	-0.85372	0
1.1867	-13.703	-14.0221	-2.29336	-1.16005	0
1.1873	-18.8898	-21.0426	0.148033	0.672932	0
1.1880	-22.5576	30.8431	-0.462545	0.979267	0
1.1887	-27.7444	30.8431	-2.90393	-0.24105	0
1.1893	-28.6574	30.8431	-4.42992	0.0602626	0
1.1900	-25.3045	30.8431	-4.12463	0.366597	0
1.1907	-25.6114	30.8431	-2.29336	-1.7677	0
1.1913	-29.8774	30.8431	-2.29336	-3.29435	0
1.1920	-35.6781	30.8431	-4.12463	-0.85372	0
1.1927	-43.0058	30.8431	-5.04003	0.979267	0
1.1933	-47.2717	30.8431	-5.04003	-0.85372	0
1.1940	-46.9726	30.8431	-3.20922	-4.51467	0
1.1947	-45.7527	30.8431	-0.462545	-7.56798	0
1.1953	-41.7779	30.8431	-1.07266	-9.09463	0
1.1960	-35.6781	30.8431	-3.51405	-10.0086	0
1.1967	-30.4913	30.8431	-3.20922	-9.09463	0
1.1973	-22.5576	30.8431	-1.37795	-5.42865	0
1.1980	-13.4039	30.8431	-0.462545	0.0602626	0
1.1987	-9.43703	30.8431	-0.462545	1.89325	0
1.1993	-10.657	30.8431	-0.157256	-0.547385	0
1.2000	-12.79	30.8431	0.452861	-2.07404	0
1.2007	-11.57	30.8431	-1.37795	-0.85372	0
1.2013	-3.63629	30.8431	-3.20922	0.672932	0
1.2020	2.16446	30.8431	-1.37795	0.0602626	0
1.2027	1.25145	30.8431	-0.157256	-1.7677	0
1.2033	3.07746	30.8431	-1.37795	-1.16005	0
1.2040	10.7121	30.8431	0.452861	0.366597	0
1.2047	15.285	30.8431	2.58942	-0.24105	0
1.2053	18.9449	30.8431	0.75815	-0.85372	0
1.2060	25.0526	30.8431	-0.767834	0.0602626	0
1.2067	27.1856	30.8431	0.148033	-2.38037	0
1.2073	24.1396	30.8431	1.97884	-3.90702	0
1.2080	19.8658	30.8431	2.28413	-0.85372	0
1.2087	16.198	30.8431	1.36873	0.979267	0
1.2093	14.6789	30.8431	-1.07266	-0.547385	0
1.2100	15.8989	30.8431	-0.767834	0.672932	0
1.2107	15.8989	30.8431	1.06344	1.89325	0
1.2113	13.7581	30.8431	1.67402	-0.547385	0
1.2120	10.7121	-14.331	1.67402	-1.7677	0
1.2127	8.57124	-13.4137	2.89471	-1.16005	0
1.2133	6.43827	-9.44481	3.81012	-1.46137	0
1.2140	1.25145	3.9876	2.28413	0.366597	0
1.2147	-4.54929	15.576	-1.07266	3.11357	0
1.2153	-6.38318	14.0502	-1.68324	0.979267	0
1.2160	-5.16321	13.1422	-1.68324	-3.29435	0
1.2167	-4.85625	21.0706	-3.20922	-0.85372	0
1.2173	-6.38318	27.1737	-2.29336	3.11357	0
1.2180	-7.9101	25.9569	0.452861	2.80723	0
1.2187	-7.9101	24.1222	-0.462545	0.0602626	0
1.2193	-7.29618	22.5964	-3.81934	0.366597	0
1.2200	-7.29618	19.8538	-4.12463	1.89325	0
1.2207	-6.98922	16.1938	-1.37795	2.50592	0
1.2213	-6.07622	11.916	-0.462545	2.80723	0
1.2220	-7.29618	9.47289	-1.68324	1.89325	0
1.2227	-8.51615	11.3076	-2.29336	0.0602626	0
1.2233	-6.98922	11.3076	1.36873	1.89325	0
1.2240	-5.76926	7.33869	2.89471	6.47321	0
1.2247	-7.9101	7.33869	0.148033	7.99484	0
1.2253	-10.0431	18.0191	-0.462545	5.24787	0
1.2260	-9.43703	31.1426	0.452861	1.89325	0
1.2267	-9.13007	36.0288	-2.59865	-1.7677	0
1.2273	-12.483	31.751	-4.42992	-4.20834	0
1.2280	-16.1508	21.0706	-2.29336	-4.51467	0
1.2287	-18.2837	10.3902	-1.98853	-2.98802	0
1.2293	-20.1176	2.15293	-3.20922	-0.547385	0
1.2300	-18.8898	-3.34172	-2.90393	-0.85372	0
1.2307	-14.6238	2.76137	-3.20922	-3.29435	0
1.2313	-10.657	21.0706	-1.68324	-1.7677	0
1.2320	-7.60314	33.2768	1.36873	0.0602626	0
1.2327	-5.4623	34.1942	0.452861	-1.7677	0
1.2333	-6.69014	36.0288	-2.59865	-2.68671	0
1.2340	-6.07622	37.8541	-1.68324	-0.24105	0
1.2347	-1.19635	42.1319	0.452861	0.0602626	0
1.2353	1.25145	58.9154	1.36873	-0.24105	0
1.2360	0.637531	74.482	1.36873	1.58691	0
1.2367	2.47141	70.8127	-2.29336	2.50592	0
1.2373	5.51739	56.1728	-4.12463	1.89325	0
1.2380	6.43827	41.2146	-1.37795	2.50592	0
1.2387	7.65824	22.2969	0.452861	1.89325	0
1.2393	9.18516	0.936057	-0.767834	0.979267	0
1.2400	7.9652	-18.5994	-0.157256	2.80723	0
1.2407	6.43827	-34.4656	1.36873	3.72624	0
1.2413	5.21831	-46.3723	0.148033	2.19958	0
1.2420	3.07746	-57.6611	-0.157256	1.89325	0
1.2427	1.55054	-64.6815	1.06344	0.979267	0
1.2433	2.47141	-64.9904	0.148033	-2.98802	0
1.2440	2.16446	-68.3415	-1.37795	-2.68671	0
1.2447	0.330571	-76.5788	0.148033	0.0602626	0
1.2453	1.25145	-75.6708	-0.462545	-2.38037	0
1.2460	1.55054	-66.8157	-2.29336	-3.60069	0
1.2467	-2.10936	-57.3616	-0.767834	-0.547385	0
1.2473	-3.94324	-44.5376	2.58942	-0.85372	0
1.2480	-2.41632	-32.3314	1.67402	-4.20834	0
1.2487	-1.19635	-25.311	-0.767834	-2.98802	0
1.2493	0.330571	-19.5168	-0.157256	-1.7677	0
1.2500	2.16446	-13.7132	1.06344	-2.38037	0
1.2507	1.8575	-10.6617	0.148033	-1.7677	0
1.2513	0.94449	-4.25906	-2.29336	-2.68671	0
1.2520	3.07746	1.84403	-2.29336	-4.20834	0
1.2527	5.51739	0.0187211	1.36873	-4.51467	0
1.2533	7.04432	0.0187211	3.50483	-4.51467	0
1.2540	7.65824	4.89558	1.36873	-3.90702	0
1.2547	5.82435	4.28714	-0.462545	-2.07404	0
1.2553	3.07746	0.318259	1.06344	-1.16005	0
1.2560	3.38442	2.15293	2.58942	-1.16005	0
1.2567	3.07746	4.28714	2.28413	-0.85372	0
1.2573	-0.582435	3.3698	2.89471	-0.85372	0
1.2580	-3.02237	0.318259	5.03081	-0.24105	0
1.2587	-3.32933	-1.50705	6.86162	1.89325	0
1.2593	-5.16321	3.07027	7.77749	1.89325	0
1.2600	-8.20919	10.0907	7.4722	-0.24105	0
1.2607	-10.657	11.916	5.94622	-1.46137	0
1.2613	-13.4039	13.1422	4.72552	-0.547385	0
1.2620	-16.1508	14.0502	3.81012	1.58691	0
1.2627	-14.9229	13.1422	3.19954	1.28058	0
1.2633	-10.657	23.2048	4.11541	-1.7677	0
1.2640	-5.76926	44.2661	5.94622	-2.98802	0
1.2647	-0.582435	56.7812	5.64093	-2.98802	0
1.2653	4.91135	63.4927	5.64093	-5.42865	0
1.2660	9.48425	73.8642	7.77749	-6.34766	0
1.2667	11.9321	76.0078	8.38761	-1.7677	0
1.2673	12.2311	66.8532	5.03081	2.50592	0
1.2680	13.152	58.9154	3.19954	2.80723	0
1.2687	17.1189	48.8434	3.81012	2.19958	0
1.2693	22.3057	32.3688	2.89471	3.4199	0
1.2700	25.0526	16.4933	0.75815	5.5542	0
1.2707	25.6586	1.54449	3.19954	6.47321	0
1.2713	26.8865	-7.0017	6.86162	4.02755	0
1.2720	31.1524	-7.3106	5.94622	0.979267	0
1.2727	34.2063	-10.6617	2.89471	0.0602626	0
1.2733	32.3724	-18.9083	1.97884	0.672932	0
1.2740	30.2394	-20.4341	1.36873	1.89325	0
1.2747	31.4594	-20.7337	0.452861	1.89325	0
1.2753	32.0733	-26.2283	-0.462545	0.672932	0
1.2760	29.9325	-26.8367	0.452861	0.0602626	0
1.2767	28.7125	-21.651	0.75815	0.979267	0
1.2773	26.2726	-18.5994	-1.37795	-0.547385	0
1.2780	24.1396	-14.331	-3.20922	-4.51467	0
1.2787	24.4387	-6.39327	1.06344	-6.65399	0
1.2793	25.9656	0.318259	3.50483	-6.34766	0
1.2800	24.1396	5.81291	-0.462545	-4.20834	0
1.2807	21.0857	12.2249	-1.68324	-2.07404	0
1.2813	18.9449	19.5449	2.28413	-3.29435	0
1.2820	17.4258	26.5653	2.89471	-2.68671	0
1.2827	13.4511	31.751	3.19954	1.89325	0
1.2833	9.48425	32.6684	6.55679	3.11357	0
1.2840	8.57124	31.4515	5.3361	-0.24105	0
1.2847	9.48425	30.8431	1.36873	0.366597	0
1.2853	9.48425	30.5342	0.148033	3.72624	0
1.2860	9.79121	31.1426	-1.37795	2.19958	0
1.2867	11.0112	33.8946	-2.29336	-0.24105	0
1.2873	9.79121	36.9462	-0.157256	-0.24105	0
1.2880	9.48425	38.7715	-1.37795	-1.7677	0
1.2887	12.8451	39.3799	-3.20922	-4.51467	0
1.2893	13.152	38.4719	-0.462545	-2.68671	0
1.2900	10.0982	36.0288	0.75815	0.0602626	0
1.2907	10.4051	35.1115	-0.157256	-0.85372	0
1.2913	12.2311	35.4204	1.36873	-2.07404	0
1.2920	11.0112	36.0288	0.75815	-1.16005	0
1.2927	10.4051	36.0288	-1.68324	-0.85372	0
1.2933	12.8451	36.0288	-0.462545	-2.07404	0
1.2940	14.978	34.5031	0.452861	-1.46137	0
1.2947	14.065	35.7199	-0.767834	3.72624	0
1.2953	14.065	38.4719	2.28413	9.21515	0
1.2960	15.8989	39.3799	2.28413	7.69352	0
1.2967	18.6458	38.7715	-1.98853	1.58691	0
1.2973	19.5588	38.7715	-1.37795	-0.85372	0
1.2980	17.7249	38.7715	1.97884	1.28058	0
1.2987	15.285	39.9977	1.36873	2.19958	0
1.2993	14.978	42.4315	-0.157256	1.58691	0
1.3000	16.198	43.3488	0.452861	1.89325	0
1.3007	16.505	42.7404	0.452861	0.979267	0
1.3013	14.978	42.1319	-0.462545	-0.85372	0
1.3020	14.065	41.823	-0.462545	0.0602626	0
1.3027	11.9321	42.1319	1.06344	2.80723	0
1.3033	8.57124	43.3488	3.50483	2.80723	0
1.3040	9.48425	43.9572	3.50483	0.979267	0
1.3047	12.8451	42.4315	0.148033	1.28058	0
1.3053	12.5381	41.2146	-1.07266	1.89325	0
1.3060	11.3181	40.9057	2.28413	0.366597	0
1.3067	11.3181	43.3488	5.03081	-1.16005	0
1.3073	10.7121	49.7608	3.19954	-0.547385	0
1.3080	9.18516	-7.0017	-0.157256	2.19958	0
1.3087	8.57124	-7.0017	0.148033	4.64022	0
1.3093	7.9652	-7.0017	2.89471	3.72624	0
1.3100	7.65824	-7.0017	2.89471	0.0602626	0
1.3107	7.65824	-7.0017	-0.462545	0.0602626	0
1.3113	4.91135	-7.0017	-1.07266	2.19958	0
1.3120	2.47141	-7.0017	0.75815	1.58691	0
1.3127	3.99834	-7.0017	1.36873	0.0602626	0
1.3133	7.04432	-7.0017	1.67402	0.0602626	0
1.3140	9.18516	-7.0017	1.06344	0.0602626	0
1.3147	10.4051	-7.0017	-1.37795	0.979267	0
1.3153	9.79121	-7.0017	-1.07266	0.979267	0
1.3160	7.9652	-7.0017	0.452861	1.58691	0
1.3167	7.04432	-7.0017	-1.98853	2.50592	0
1.3173	6.73736	-7.0017	-3.51405	0.979267	0
1.3180	9.48425	-7.0017	-2.29336	-2.98802	0
1.3187	15.285	-7.0017	-2.29336	-5.73499	0
1.3193	14.372	-7.0017	-2.29336	-5.12734	0
1.3200	6.73736	-7.0017	-1.37795	-4.20834	0
1.3207	0.0236122	-7.0017	-1.68324	-6.04132	0
1.3213	-7.29618	-7.0017	-2.29336	-7.56798	0
1.3220	-17.3707	-7.0017	-3.20922	-7.26164	0
1.3227	-24.3836	-7.0017	-4.42992	-7.87431	0
1.3233	-30.1843	-7.0017	-2.59865	-9.09463	0
1.3240	-36.292	-7.0017	-1.07266	-7.87431	0
1.3247	-35.9851	-7.0017	-5.04003	-7.56798	0
1.3253	-28.9644	-7.0017	-6.56602	-9.09463	0
1.3260	-21.9436	-7.0017	-2.59865	-8.78829	0
1.3267	-16.1508	-7.0017	-1.07266	-6.95531	0
1.3273	-11.57	-7.0017	-4.12463	-5.73499	0
1.3280	-9.13007	-7.0017	-5.34532	-5.12734	0
1.3287	-7.60314	-7.0017	-5.04003	-3.90702	0
1.3293	-6.98922	-7.0017	-4.73475	-1.46137	0
1.3300	-1.8024	-7.0017	-3.20922	1.28058	0
1.3307	8.8782	-7.0017	-0.157256	1.28058	0
1.3313	16.8119	-7.0017	1.36873	0.672932	0
1.3320	21.3927	0.318259	-0.462545	2.19958	0
1.3327	30.5464	0.318259	-2.90393	2.80723	0
[truncated: 52,144 more rows]
