# Supplementary material for: Identification of Haptic Based Guiding Using Hard Reins
Source: PLoS One. 2015 Jul 22;10(7):e0132020. doi: 10.1371/journal.pone.0132020 (PMC4511788; doi:10.1371/journal.pone.0132020)
Supplement: S3 File — (ZIP) [file pone.0132020.s003.zip › EMGData1/Subject6/T10/t10.txt]

0.0000	-3.36477	-2.46115	13.4852	16.9564	0
0.0007	-3.03162	-2.15724	8.2956	-3.22008	0
0.0013	-5.4969	-2.15724	7.38093	-23.0297	0
0.0020	-9.46133	-4.29455	4.02063	-38.9263	0
0.0027	-10.061	-5.81907	-0.860864	-50.8283	0
0.0033	-10.061	-5.81907	-1.16412	-63.0157	0
0.0040	-11.2936	-6.73577	-1.77553	-73.4096	0
0.0047	-10.9938	-5.81907	-5.13095	-76.1406	0
0.0053	-12.493	-4.90237	-7.87984	-76.1406	0
0.0060	-14.3253	-5.81907	-7.26844	-78.8715	0
0.0067	-10.9938	-5.51516	-4.82769	-75.8145	0
0.0073	-6.09656	-4.59846	-4.82769	-66.9695	0
0.0080	-5.4969	-7.03968	-6.05051	-59.9587	0
0.0087	-3.6646	-8.26029	-1.77553	-48.668	0
0.0093	1.8323	-5.21126	4.63204	-29.4291	0
0.0100	5.79673	-2.77004	4.32878	-12.9618	0
0.0107	7.62903	-1.24054	4.32878	1.67118	0
0.0113	10.3941	-0.632724	9.21027	23.0297	0
0.0120	11.8933	-2.77004	10.1249	41.9833	0
0.0127	13.1259	-3.37785	7.07278	50.5022	0
0.0133	16.4907	1.20068	6.46627	58.4505	0
0.0140	15.2581	3.338	7.38093	69.4151	0
0.0147	11.8933	-1.24054	8.59886	75.8553	0
0.0153	11.8933	-3.68176	11.0396	78.3009	0
0.0160	10.061	0.283979	9.51353	77.9748	0
0.0167	4.59741	0.587886	6.46627	73.0835	0
0.0173	3.6646	-3.07394	7.98745	67.2956	0
0.0180	1.8323	-3.07394	9.51353	60.8962	0
0.0187	-5.4969	-1.85333	7.68419	46.8338	0
0.0193	-10.061	-2.77004	6.46627	29.1437	0
0.0200	-9.46133	-3.99065	6.76953	15.1221	0
0.0207	-13.7256	-4.90237	5.54671	0.774449	0
0.0213	-19.5223	-5.81907	0.053804	-16.6303	0
0.0220	-19.2225	-6.73577	-5.74236	-35.8692	0
0.0227	-14.3253	-7.03968	-5.13095	-52.3365	0
0.0233	-10.9938	-7.34359	-3.30161	-59.6733	0
0.0240	-8.52852	-7.65248	-7.26844	-65.4613	0
0.0247	-0.299831	-9.4809	-10.6238	-76.752	0
0.0253	11.2936	-10.3976	-8.49125	-84.3742	0
0.0260	17.69	-7.34359	-8.1831	-82.54	0
0.0267	20.1553	-5.81907	-6.35377	-78.2601	0
0.0273	17.3902	-8.26029	-3.91302	-72.7982	0
0.0280	1.8323	-8.5642	-7.26844	-64.5238	0
0.0287	-14.6584	-5.81907	-8.1831	-52.9479	0
0.0293	-15.2581	-5.51516	-2.99835	-34.6464	0
0.0300	-8.22869	-8.87309	-3.91302	-15.7335	0
0.0307	-2.43196	-9.4809	-8.1831	-2.89399	0
0.0313	5.4969	-6.43187	-4.21628	12.3504	0
0.0320	13.7256	-6.12298	-0.860864	30.6926	0
0.0327	18.323	-7.65248	-1.77553	44.9996	0
0.0333	20.4551	-4.90237	4.02063	57.513	0
0.0340	19.5223	-1.24054	11.0396	68.8037	0
0.0347	21.0548	-1.24054	10.4331	74.3064	0
0.0353	22.8871	-2.15724	9.21027	78.5862	0
0.0360	14.6584	-2.46115	11.0396	82.54	0
0.0367	1.23264	-4.90237	11.0396	75.8553	0
0.0373	-2.73179	-4.29455	11.0396	64.2385	0
0.0380	-3.6646	-0.328817	11.3478	58.7359	0
0.0387	-8.86167	-0.936631	8.2956	50.5022	0
0.0393	-5.4969	-4.90237	3.41411	32.4861	0
0.0400	5.79673	-5.81907	-0.557605	14.5107	0
0.0407	4.59741	-4.90237	-4.52443	0.774449	0
0.0413	-18.6228	-5.81907	-9.09777	-15.7335	0
0.0420	-47.3067	-4.90237	-12.7613	-33.7089	0
0.0427	-61.0323	-4.29455	-14.2874	-47.7713	0
0.0433	-55.2355	-6.73577	-16.4249	-59.3473	0
0.0440	-41.2101	-8.26029	-19.1689	-69.7412	0
0.0447	-31.1158	-8.87309	-18.2542	-76.4259	0
0.0453	-23.4868	-10.3976	-15.2021	-80.7058	0
0.0460	-10.6607	-9.4809	-14.8988	-82.54	0
0.0467	5.19707	-5.81907	-16.4249	-77.6487	0
0.0473	16.1909	-5.51516	-16.4249	-68.1923	0
0.0480	23.1869	-7.03968	-15.5102	-60.8962	0
0.0487	18.0232	-6.43187	-15.8135	-50.5022	0
0.0493	-8.22869	-5.81907	-15.2021	-34.035	0
0.0500	-33.5811	-6.12298	-12.7613	-20.2987	0
0.0507	-39.3778	-4.29455	-9.40592	-8.07058	0
0.0513	-38.7448	-2.77004	-8.49125	11.739	0
0.0520	-36.013	-2.46115	-8.1831	32.8122	0
0.0527	-25.0192	-2.15724	-6.05051	47.1599	0
0.0533	-12.493	-1.24054	-3.60487	60.5701	0
0.0540	-4.56409	-1.54943	-3.30161	72.7982	0
0.0547	0.299831	-0.936631	-1.77553	76.752	0
0.0553	2.76511	1.20068	-0.860864	76.1406	0
0.0560	4.59741	1.50459	-2.07879	75.2439	0
0.0567	3.96443	1.50459	-1.77553	72.7982	0
0.0573	-6.39639	3.02911	-0.860864	69.7412	0
0.0580	-19.2225	1.50459	-2.38694	64.5646	0
0.0587	-18.6228	-2.77004	-3.60487	51.1136	0
0.0593	-7.02937	-5.21126	-4.52443	33.0975	0
0.0600	5.4969	-3.99065	-7.57659	17.2417	0
0.0607	13.1259	-1.85333	-11.5434	0.448365	0
0.0613	9.46133	-2.15724	-14.8988	-19.0759	0
0.0620	-3.36477	-4.29455	-18.2542	-35.8692	0
0.0627	-18.323	-4.59846	-19.1689	-48.668	0
0.0633	-32.0486	-2.46115	-18.2542	-61.5076	0
0.0640	-36.6127	-3.68176	-20.0885	-73.0835	0
0.0647	-29.2835	-7.03968	-20.3917	-78.2601	0
0.0653	-21.0548	-6.73577	-19.1689	-79.1976	0
0.0660	-19.2225	-3.68176	-19.1689	-78.8715	0
0.0667	-17.69	-3.68176	-19.1689	-74.3064	0
0.0673	-15.2581	-5.21126	-15.5102	-68.8037	0
0.0680	-14.0254	-5.51516	-10.6238	-63.9124	0
0.0687	-11.8933	-3.68176	-9.09777	-51.399	0
0.0693	-8.22869	-1.24054	-9.09777	-31.2633	0
0.0700	-5.4969	-0.632724	-6.35377	-16.6303	0
0.0707	-1.53247	-0.632724	-2.99835	-4.11681	0
0.0713	3.06494	0.587886	-2.6902	16.345	0
0.0720	3.6646	1.50459	-1.47227	37.9888	0
0.0727	3.6646	2.11738	2.49455	48.3827	0
0.0733	4.89724	3.338	3.71737	54.4968	0
0.0740	5.4969	6.08312	1.88803	63.0157	0
0.0747	7.3292	7.60764	3.41411	70.964	0
0.0753	9.1615	5.16642	5.54671	75.2439	0
0.0760	8.22869	1.20068	4.32878	77.0781	0
0.0767	6.72954	3.338	2.19129	74.9178	0
0.0773	6.39639	7.91155	3.41411	68.1923	0
0.0780	3.6646	5.16642	5.85486	59.9587	0
0.0787	2.13213	1.50459	7.38093	47.7713	0
0.0793	1.8323	3.338	6.46627	29.7552	0
0.0800	0	3.338	2.8027	12.6765	0
0.0807	-1.8323	0.587886	0.968473	0.774449	0
0.0813	-2.73179	1.50459	-0.860864	-16.0189	0
0.0820	-5.4969	3.338	-5.13095	-37.9888	0
0.0827	-6.69622	2.7252	-7.57659	-50.5022	0
0.0833	-5.19707	3.94581	-5.74236	-56.0049	0
0.0840	-6.39639	4.24972	-5.74236	-66.6842	0
0.0847	-9.1615	2.42129	-7.87984	-76.1406	0
0.0853	-8.86167	2.11738	-6.35377	-79.1976	0
0.0860	-8.22869	3.338	-3.60487	-81.6432	0
0.0867	-8.86167	2.42129	-3.60487	-80.7058	0
0.0873	-7.62903	2.7252	-2.6902	-72.1868	0
0.0880	-5.79673	4.86251	0.053804	-63.301	0
0.0887	-4.26426	4.86251	2.8027	-52.6218	0
0.0893	-0.599662	4.24972	4.63204	-34.035	0
0.0900	3.06494	5.77922	4.32878	-15.7335	0
0.0907	3.6646	6.69094	3.71737	-1.99726	0
0.0913	4.59741	5.47033	6.15812	14.7961	0
0.0920	7.3292	6.08312	7.38093	33.0975	0
0.0927	11.8933	8.82825	6.76953	48.3827	0
0.0933	16.1909	11.5734	7.38093	61.1815	0
0.0940	18.9227	11.8823	8.59886	68.5184	0
0.0947	22.2874	11.2695	8.2956	72.1868	0
0.0953	25.6522	11.8823	7.98745	80.4204	0
0.0960	24.7194	13.4068	7.98745	84.0889	0
0.0967	19.8555	11.8823	7.38093	74.9178	0
0.0973	16.4907	7.91155	7.07278	66.6842	0
0.0980	14.6584	5.16642	5.54671	63.0157	0
0.0987	3.6646	6.69094	3.41411	49.6055	0
0.0993	-14.6584	6.99983	0.968473	29.1437	0
0.1000	-28.384	3.94581	-0.860864	14.7961	0
0.1007	-35.0802	2.42129	-3.30161	2.60867	0
0.1013	-38.445	4.24972	-4.82769	-15.7335	0
0.1020	-33.8809	4.24972	-7.26844	-36.766	0
0.1027	-28.384	1.50459	-9.40592	-50.5022	0
0.1033	-30.5161	3.02911	-7.26844	-59.9587	0
0.1040	-33.8809	4.24972	-1.77553	-71.5754	0
0.1047	-31.1158	1.50459	2.19129	-78.8715	0
0.1053	-31.1158	-0.328817	3.71737	-78.8715	0
0.1060	-35.3801	0.283979	3.71737	-80.7058	0
0.1067	-33.5811	0.587886	2.8027	-79.809	0
0.1073	-29.5833	1.50459	1.57988	-70.6379	0
0.1080	-31.1158	3.338	0.968473	-65.1353	0
0.1087	-33.2479	4.24972	2.8027	-58.7359	0
0.1093	-31.7488	3.02911	4.02063	-36.766	0
0.1100	-27.1514	1.50459	3.41411	-16.6303	0
0.1107	-18.323	3.02911	3.41411	-6.84776	0
0.1113	-9.46133	4.86251	7.38093	10.2309	0
0.1120	-7.3292	3.338	11.9592	32.4861	0
0.1127	-7.3292	2.7252	12.5657	45.611	0
0.1133	-2.43196	3.338	11.0396	57.2277	0
0.1140	2.43196	2.42129	12.2624	67.907	0
0.1147	2.43196	2.11738	11.9592	71.5754	0
0.1153	2.43196	3.02911	7.38093	75.5292	0
0.1160	6.39639	3.6419	7.38093	77.3634	0
0.1167	10.3941	5.16642	11.9592	70.3526	0
0.1173	12.5263	4.24972	11.0396	65.176	0
0.1180	16.4907	-0.0199283	9.51353	63.9532	0
0.1187	21.3546	0.283979	15.3146	52.3365	0
0.1193	25.6522	1.50459	18.0586	34.9317	0
0.1200	27.4845	-3.07394	13.4852	20.584	0
0.1207	24.4196	-7.03968	11.0396	4.11681	0
0.1213	13.7256	-5.81907	11.651	-16.6303	0
0.1220	-6.39639	-6.73577	9.21027	-34.9317	0
0.1227	-32.9481	-9.4809	7.68419	-48.668	0
0.1233	-51.2711	-8.87309	9.21027	-59.9587	0
0.1240	-49.4388	-8.87309	6.15812	-71.2493	0
0.1247	-37.2123	-11.3143	1.57988	-78.8715	0
0.1253	-29.2835	-11.0054	1.88803	-79.1976	0
0.1260	-23.1869	-8.5642	4.63204	-77.3634	0
0.1267	-15.2581	-7.95639	4.02063	-75.2031	0
0.1273	-5.4969	-9.177	0.665213	-70.0265	0
0.1280	6.39639	-8.5642	-2.07879	-63.301	0
0.1287	18.323	-5.81907	-1.77553	-52.9479	0
0.1293	23.8199	-4.59846	1.27662	-34.6464	0
0.1300	22.8871	-5.81907	2.49455	-16.3042	0
0.1307	22.8871	-6.12298	3.10596	-1.05977	0
0.1313	18.323	-3.99065	4.63204	17.5678	0
0.1320	-2.73179	-3.99065	4.02063	35.8692	0
0.1327	-28.0842	-5.51516	0.968473	46.5485	0
0.1333	-37.2123	-4.90237	0.968473	55.6788	0
0.1340	-40.5771	-3.99065	2.8027	66.6842	0
0.1347	-54.0029	-4.59846	2.8027	73.695	0
0.1353	-67.1288	-4.90237	2.8027	77.6895	0
0.1360	-64.0972	-4.29455	4.63204	80.0944	0
0.1367	-49.4388	-5.81907	6.46627	76.752	0
0.1373	-35.3801	-8.5642	5.54671	70.964	0
0.1380	-27.1514	-10.3976	3.71737	66.0727	0
0.1387	-18.9227	-9.177	2.49455	54.7821	0
0.1393	-8.22869	-7.03968	0.053804	35.5431	0
0.1400	0.932807	-8.26029	-3.91302	18.1792	0
0.1407	4.89724	-11.3143	-4.82769	2.89399	0
0.1413	2.13213	-11.0054	-1.77553	-15.4075	0
0.1420	-11.8933	-10.3976	-1.16412	-34.035	0
0.1427	-28.6838	-11.6182	-4.52443	-46.8338	0
0.1433	-34.7804	-9.78481	-9.40592	-56.9016	0
0.1440	-31.7488	-8.5642	-12.7613	-68.5184	0
0.1447	-23.4868	-13.7555	-13.676	-76.1406	0
0.1453	-13.4258	-15.8879	-15.2021	-78.5862	0
0.1460	-6.69622	-10.3976	-17.951	-81.0318	0
0.1467	-3.6646	-9.4809	-17.3396	-80.4204	0
0.1473	0.932807	-14.0594	-14.5956	-72.4721	0
0.1480	4.59741	-14.6672	-13.676	-63.0157	0
0.1487	5.4969	-11.0054	-10.932	-52.3365	0
0.1493	6.72954	-7.65248	-8.49125	-34.9317	0
0.1500	10.061	-3.99065	-8.1831	-16.0189	0
0.1507	12.5263	-2.46115	-4.82769	-2.89399	0
0.1513	14.0587	-4.59846	1.88803	11.4537	0
0.1520	16.1909	-6.12298	3.71737	31.5894	0
0.1527	18.0232	-5.51516	3.71737	49.2794	0
0.1533	19.2225	-4.59846	7.68419	59.6733	0
0.1540	21.9876	-3.07394	9.82168	67.5809	0
0.1547	24.7194	-0.936631	5.85486	74.9178	0
0.1553	24.1197	-1.24054	3.41411	78.5862	0
0.1560	21.0548	-4.29455	4.94019	79.1976	0
0.1567	18.323	-5.21126	5.54671	76.4667	0
0.1573	17.0904	-2.15724	3.10596	68.5184	0
0.1580	19.2225	-0.328817	0.361954	58.7359	0
0.1587	24.1197	-3.07394	-0.860864	48.668	0
0.1593	26.2519	-5.81907	-2.38694	32.4861	0
0.1600	27.1514	-6.73577	-3.91302	14.5107	0
0.1607	28.384	-6.73577	-6.35377	1.99726	0
0.1613	22.8871	-5.81907	-8.1831	-13.8993	0
0.1620	8.86167	-4.90237	-5.74236	-35.5431	0
0.1627	-10.061	-5.81907	-2.6902	-51.1136	0
0.1633	-27.751	-7.65248	-4.52443	-61.1815	0
0.1640	-36.6127	-7.65248	-5.74236	-72.4721	0
0.1647	-33.8809	-6.73577	-3.60487	-79.4829	0
0.1653	-28.9837	-7.65248	-6.96518	-80.7058	0
0.1660	-27.751	-7.65248	-12.1499	-80.7058	0
0.1667	-28.384	-3.68176	-9.09777	-76.752	0
0.1673	-29.9165	-2.46115	-5.13095	-66.9695	0
0.1680	-31.1158	-5.81907	-5.4391	-60.2848	0
0.1687	-28.6838	-5.51516	-6.05051	-53.8446	0
0.1693	-22.8871	-2.15724	-6.35377	-37.7034	0
0.1700	-16.4907	-1.24054	-7.26844	-18.4645	0
0.1707	-9.46133	-0.328817	-7.26844	-3.83149	0
0.1713	-0.599662	1.50459	-7.57659	12.3504	0
0.1720	8.22869	0.587886	-6.35377	31.5894	0
0.1727	13.4258	0.587886	-1.77553	46.8338	0
0.1733	11.5935	3.02911	-1.77553	59.6733	0
0.1740	8.86167	3.6419	-6.35377	70.3526	0
0.1747	12.8261	3.338	-7.26844	72.7982	0
0.1753	22.5873	4.55861	-6.35377	74.021	0
0.1760	35.4134	6.38703	-6.65703	79.1976	0
0.1767	51.2711	5.47033	-5.4391	78.3009	0
0.1773	65.9295	3.338	-6.35377	69.4151	0
0.1780	72.9255	3.6419	-9.09777	61.1815	0
0.1787	72.3259	6.08312	-5.74236	50.5022	0
0.1793	61.0323	5.16642	-0.249455	35.5431	0
0.1800	31.7488	3.02911	0.053804	19.9726	0
0.1807	-10.061	1.50459	0.361954	2.89399	0
0.1813	-41.2101	-0.328817	1.88803	-15.7335	0
0.1820	-48.8391	-1.24054	2.8027	-30.6519	0
0.1827	-48.506	-0.328817	5.85486	-45.3257	0
0.1833	-55.5354	-0.936631	8.2956	-59.6733	0
0.1840	-63.1644	-2.77004	4.02063	-68.1923	0
0.1847	-61.3321	-1.54943	0.053804	-73.0835	0
0.1853	-54.3027	-0.328817	0.968473	-78.2601	0
0.1860	-46.3739	-1.24054	0.968473	-78.8715	0
0.1867	-39.0447	-2.15724	-0.860864	-74.021	0
0.1873	-35.3801	-3.07394	0.053804	-70.3526	0
0.1880	-32.0486	-3.07394	0.053804	-65.4613	0
0.1887	-25.0192	-0.328817	-1.77553	-52.3365	0
0.1893	-21.3546	1.8085	0.665213	-32.2008	0
0.1900	-21.9543	1.50459	4.63204	-13.5732	0
0.1907	-18.323	2.42129	5.85486	2.28259	0
0.1913	-11.5935	5.16642	6.76953	21.8069	0
0.1920	-5.4969	5.47033	7.38093	41.9833	0
0.1927	0.299831	4.86251	7.38093	52.0511	0
0.1933	1.8323	6.69094	10.1249	58.4505	0
0.1940	-3.6646	8.52434	13.1771	68.8037	0
0.1947	-10.3608	6.99983	12.8738	75.8553	0
0.1953	-15.8577	4.55861	10.4331	77.6895	0
0.1960	-20.122	5.16642	10.7363	79.809	0
0.1967	-20.4551	6.69094	10.4331	76.752	0
0.1973	-15.8577	6.08312	7.38093	69.1298	0
0.1980	-7.3292	4.86251	2.8027	63.0157	0
0.1987	-0.599662	3.338	0.665213	52.0511	0
0.1993	-6.09656	2.42129	-0.860864	31.8747	0
0.2000	-22.2874	3.02911	-2.6902	13.5732	0
0.2007	-33.5811	3.338	-4.82769	2.60867	0
0.2013	-33.8809	2.42129	-8.79451	-12.0651	0
0.2020	-31.1158	0.896775	-13.3727	-33.0975	0
0.2027	-25.3191	1.20068	-14.5956	-48.668	0
0.2033	-16.4907	3.02911	-17.0363	-56.2902	0
0.2040	-10.9938	2.11738	-21.0031	-66.0727	0
0.2047	-8.52852	-1.85333	-21.3064	-77.0373	0
0.2053	-3.96443	-2.77004	-17.951	-81.9286	0
0.2060	1.8323	-1.24054	-15.5102	-81.6432	0
0.2067	5.4969	-2.46115	-13.676	-80.7058	0
0.2073	5.4969	-3.99065	-8.79451	-75.8145	0
0.2080	2.43196	-3.07394	-4.82769	-64.8499	0
0.2087	-0.899493	-1.24054	-4.21628	-50.5022	0
0.2093	-3.6646	-0.328817	-6.35377	-33.0975	0
0.2100	-8.22869	0.896775	-10.0173	-16.3042	0
0.2107	-10.061	-0.0199283	-10.3206	-3.22008	0
0.2113	-4.86392	-1.24054	-5.74236	11.739	0
0.2120	2.76511	0.587886	0.053804	32.8122	0
0.2127	7.02937	3.338	4.94019	49.6055	0
0.2133	10.694	4.86251	9.21027	58.4505	0
0.2140	17.69	3.6419	11.9592	65.4613	0
0.2147	24.7194	2.42129	14.0918	71.8607	0
0.2153	22.8871	3.338	16.8407	75.8553	0
0.2160	8.22869	3.6419	16.5325	78.8715	0
0.2167	-12.1931	2.42129	12.2624	76.752	0
0.2173	-24.7194	1.8085	11.3478	67.907	0
0.2180	-27.4512	2.11738	13.4852	59.3473	0
0.2187	-30.2163	1.50459	10.4331	49.8908	0
0.2193	-32.0486	1.50459	4.32878	33.7089	0
0.2200	-26.8515	1.8085	1.88803	18.1792	0
0.2207	-21.3546	-0.328817	0.665213	4.44289	0
0.2213	-19.2225	-2.15724	-2.38694	-13.8993	0
0.2220	-16.1576	-1.24054	-4.52443	-32.8122	0
0.2227	-11.8933	-2.15724	-4.82769	-48.0566	0
0.2233	-7.92886	-4.90237	-7.87984	-61.5076	0
0.2240	-4.26426	-3.07394	-12.7613	-72.1868	0
0.2247	-2.73179	-0.936631	-14.5956	-77.9748	0
0.2253	-1.23264	-3.99065	-13.3727	-81.3172	0
0.2260	7.3292	-4.90237	-10.3206	-80.4204	0
0.2267	21.3546	-1.24054	-9.70918	-74.6324	0
0.2273	33.5811	-0.0199283	-10.6238	-67.907	0
0.2280	43.0424	-0.0199283	-11.2353	-62.7304	0
0.2287	47.0068	1.50459	-12.1499	-54.1707	0
0.2293	35.7132	1.50459	-11.5434	-37.7034	0
0.2300	11.8933	1.8085	-7.26844	-19.3612	0
0.2307	-9.1615	2.42129	-4.21628	-5.62495	0
0.2313	-22.5873	-0.632724	-4.52443	10.2309	0
0.2320	-36.6127	-1.24054	-2.99835	30.3666	0
0.2327	-48.506	2.42129	0.968473	46.5485	0
0.2333	-47.9063	4.24972	0.968473	57.513	0
0.2340	-36.9125	4.24972	-1.47227	66.6842	0
0.2347	-25.952	6.08312	-1.16412	70.3526	0
0.2353	-17.0904	6.08312	-0.860864	71.8607	0
0.2360	-10.061	4.24972	-0.860864	74.9178	0
0.2367	-4.56409	3.338	-0.557605	74.021	0
0.2373	-0.299831	2.11738	-1.77553	69.4151	0
0.2380	1.8323	4.24972	-1.16412	63.9532	0
0.2387	3.6646	7.30373	0.053804	51.1136	0
0.2393	7.02937	3.6419	-3.91302	34.035	0
0.2400	5.4969	-1.24054	-4.52443	18.1792	0
0.2407	-0.899493	-1.24054	4.02063	0.774449	0
0.2413	-1.8323	-3.07394	5.54671	-19.0759	0
0.2420	2.76511	-5.81907	-4.82769	-37.9888	0
0.2427	7.02937	-4.59846	-9.70918	-54.1707	0
0.2433	10.9938	-5.21126	-9.40592	-64.5238	0
0.2440	11.8933	-9.4809	-13.676	-71.5754	0
0.2447	10.061	-6.43187	-15.8135	-77.9748	0
0.2453	5.19707	-0.632724	-13.676	-81.0318	0
0.2460	-11.8933	-1.24054	-13.676	-80.7058	0
0.2467	-39.9775	-4.90237	-13.3727	-80.7058	0
0.2473	-54.0029	-5.81907	-6.96518	-76.752	0
0.2480	-44.8414	-3.99065	-2.6902	-67.2956	0
0.2487	-31.1158	-3.07394	-5.13095	-55.0674	0
0.2493	-21.6545	-3.37785	-5.4391	-37.3774	0
0.2500	-12.1931	-2.46115	-0.860864	-19.3612	0
0.2507	-1.23264	0.587886	2.49455	-4.72822	0
0.2513	7.62903	0.896775	4.02063	13.5732	0
0.2520	12.5263	-2.46115	6.46627	32.8122	0
0.2527	14.3586	-3.37785	8.2956	44.9996	0
0.2533	18.323	-0.632724	9.82168	54.7821	0
0.2540	26.2519	1.50459	12.8738	65.7874	0
0.2547	32.9481	0.587886	14.7032	70.964	0
0.2553	32.9481	0.587886	13.1771	71.5754	0
0.2560	26.2519	1.20068	12.2624	73.0835	0
0.2567	19.5223	-0.632724	13.7885	73.0835	0
0.2573	12.5263	-3.37785	12.2624	70.3526	0
0.2580	-0.299831	-2.46115	4.32878	64.5646	0
0.2587	-13.4258	-0.328817	-3.30161	53.274	0
0.2593	-18.9227	-2.15724	-3.60487	35.8692	0
0.2600	-20.4551	-4.90237	-3.60487	18.1792	0
0.2607	-21.9543	-5.81907	-9.40592	3.22008	0
0.2613	-24.4196	-5.81907	-13.676	-13.5732	0
0.2620	-30.5161	-5.21126	-13.3727	-31.2633	0
0.2627	-35.7132	-4.59846	-14.5956	-44.9996	0
0.2633	-34.7804	-5.21126	-15.8135	-53.8446	0
0.2640	-32.6483	-5.81907	-13.676	-63.301	0
0.2647	-32.0486	-6.43187	-13.676	-72.4721	0
0.2653	-28.384	-7.95639	-13.676	-77.9748	0
0.2660	-24.7194	-7.65248	-9.09777	-79.809	0
0.2667	-24.7194	-5.21126	-7.26844	-76.4259	0
0.2673	-21.0548	-3.99065	-10.3206	-68.8037	0
0.2680	-13.1259	-3.37785	-11.5434	-61.5076	0
0.2687	-6.39639	-2.46115	-9.09777	-50.5022	0
0.2693	0	-3.07394	-7.57659	-31.2633	0
0.2700	7.62903	-2.46115	-6.35377	-13.5732	0
0.2707	14.0587	0.587886	-4.52443	-1.05977	0
0.2713	20.1553	1.8085	-2.07879	15.1221	0
0.2720	27.4845	1.50459	-2.07879	34.035	0
0.2727	32.9481	3.338	-3.60487	46.8338	0
0.2733	32.3484	4.55861	-1.47227	56.6163	0
0.2740	22.2874	3.338	2.19129	68.8037	0
0.2747	8.56184	5.47033	3.10596	77.6895	0
0.2753	2.76511	8.82825	6.76953	81.0318	0
0.2760	0	6.99983	11.0396	82.2547	0
0.2767	-11.8933	4.86251	7.98745	79.4829	0
0.2773	-25.3191	4.86251	3.71737	72.1868	0
0.2780	-29.9165	3.338	5.54671	64.2385	0
0.2787	-32.0486	1.8085	6.46627	53.8854	0
0.2793	-33.8809	1.50459	4.32878	36.766	0
0.2800	-30.816	1.50459	4.32878	19.9726	0
0.2807	-25.6189	3.338	5.54671	5.66571	0
0.2813	-22.2874	3.02911	3.41411	-11.1276	0
0.2820	-19.8222	-0.632724	-1.77553	-30.978	0
0.2827	-14.6584	-3.07394	-6.35377	-46.5485	0
0.2833	-3.96443	-2.46115	-7.26844	-58.1245	0
0.2840	8.22869	-1.85333	-5.74236	-67.907	0
0.2847	19.2225	-1.24054	-5.74236	-71.8607	0
0.2853	29.6166	-3.68176	-7.26844	-74.6324	0
0.2860	30.816	-7.03968	-10.0173	-78.8715	0
0.2867	18.323	-3.68176	-12.4581	-76.4259	0
0.2873	7.92886	-0.328817	-13.676	-68.1923	0
0.2880	2.43196	-4.29455	-12.4581	-64.2385	0
0.2887	-7.3292	-5.81907	-9.09777	-58.7359	0
0.2893	-16.4907	-3.07394	-3.60487	-41.6572	0
0.2900	-21.9543	-3.07394	0.968473	-23.0297	0
0.2907	-27.1514	-3.99065	4.32878	-9.61947	0
0.2913	-22.2874	-1.54943	7.38093	7.17385	0
0.2920	-5.79673	-0.328817	9.82168	28.8584	0
0.2927	5.79673	1.20068	11.0396	45.611	0
0.2933	7.02937	3.338	11.0396	58.4505	0
0.2940	2.43196	1.50459	10.4331	68.8037	0
0.2947	-10.3608	-0.328817	11.0396	73.695	0
0.2953	-25.0192	1.50459	11.9592	74.9178	0
0.2960	-28.9837	1.50459	11.9592	76.752	0
0.2967	-23.1869	-0.0199283	11.3478	75.8553	0
0.2973	-15.8577	2.42129	11.0396	71.2493	0
0.2980	-10.9938	5.77922	10.1249	65.7874	0
0.2987	-8.22869	3.338	6.76953	54.7821	0
0.2993	-10.3608	0.587886	3.41411	37.7034	0
0.3000	-15.8577	0.896775	2.49455	21.1955	0
0.3007	-18.6228	0.587886	1.57988	5.66571	0
0.3013	-14.3253	-2.46115	-1.16412	-13.2879	0
0.3020	-8.52852	-2.46115	-2.6902	-31.5894	0
0.3027	-3.6646	-1.24054	-1.16412	-45.3257	0
0.3033	2.43196	-4.29455	0.053804	-57.2277	0
0.3040	7.62903	-7.65248	-1.16412	-68.5184	0
0.3047	7.3292	-4.90237	-2.07879	-74.9178	0
0.3053	3.96443	-3.37785	0.053804	-77.0373	0
0.3060	5.19707	-4.90237	1.57988	-78.5862	0
0.3067	14.6584	-3.99065	0.053804	-77.0373	0
0.3073	18.9227	-3.68176	-1.47227	-72.1868	0
0.3080	3.6646	-4.59846	-0.860864	-66.3581	0
0.3087	-17.0904	-1.85333	0.968473	-55.6788	0
0.3093	-26.5517	-0.632724	4.94019	-37.092	0
0.3100	-29.2835	-2.77004	8.59886	-20.2987	0
0.3107	-29.5833	1.50459	7.38093	-6.56244	0
0.3113	-21.0548	6.99983	3.71737	11.739	0
0.3120	-8.86167	4.24972	4.02063	30.6926	0
0.3127	-1.8323	1.8085	4.63204	41.9833	0
0.3133	2.43196	3.338	4.32878	53.274	0
0.3140	7.3292	1.50459	4.94019	66.9695	0
0.3147	13.7256	1.20068	4.02063	73.0835	0
0.3153	16.4907	4.86251	2.8027	73.4096	0
0.3160	6.72954	5.16642	3.71737	73.4096	0
0.3167	-6.69622	2.11738	4.63204	71.2493	0
0.3173	-9.1615	1.50459	6.15812	65.7874	0
0.3180	-11.5935	2.42129	10.4331	59.3473	0
0.3187	-23.7866	2.7252	15.6178	49.2794	0
0.3193	-37.2123	1.50459	17.4521	32.8122	0
0.3200	-52.1706	-0.936631	15.6178	16.0189	0
0.3207	-68.6613	-1.85333	13.7885	2.28259	0
0.3213	-69.2609	-1.24054	13.1771	-15.4075	0
0.3220	-53.1034	-2.15724	9.82168	-37.092	0
0.3227	-38.445	-2.46115	7.07278	-51.7251	0
0.3233	-30.2163	-1.54943	7.07278	-59.6733	0
0.3240	-23.1869	-3.99065	3.71737	-70.6379	0
0.3247	-18.9227	-7.65248	-0.249455	-80.0944	0
0.3253	-15.8577	-7.65248	0.053804	-80.7058	0
0.3260	-14.9582	-6.73577	0.053804	-79.809	0
0.3267	-14.9582	-5.81907	-1.47227	-79.4829	0
0.3273	-11.8933	-4.59846	-1.77553	-73.695	0
0.3280	-7.3292	-3.99065	-3.30161	-67.5809	0
0.3287	-5.4969	-4.90237	-4.52443	-57.8391	0
0.3293	-3.96443	-3.68176	2.49455	-37.7034	0
0.3300	-2.13213	-2.15724	11.9592	-18.1384	0
0.3307	-2.43196	-3.07394	15.0064	-5.95103	0
0.3313	-0.299831	-3.07394	12.2624	9.00807	0
0.3320	3.6646	-1.24054	7.98745	27.9209	0
0.3327	5.19707	-0.328817	6.46627	44.1028	0
0.3333	2.13213	-0.0199283	7.98745	57.513	0
0.3340	-3.36477	0.587886	6.76953	67.5809	0
0.3347	-7.92886	0.587886	5.24345	73.0835	0
0.3353	-6.39639	2.11738	8.2956	79.4829	0
0.3360	-0.899493	3.02911	11.3478	83.1514	0
0.3367	2.76511	1.50459	8.59886	75.8553	0
0.3373	4.26426	1.50459	5.54671	65.7874	0
0.3380	6.39639	3.338	4.32878	61.7929	0
0.3387	10.061	1.20068	1.57988	54.1707	0
0.3393	13.7256	-2.15724	1.27662	34.9317	0
0.3400	16.4907	-2.77004	3.71737	16.345	0
0.3407	21.6878	-3.07394	1.57988	4.72822	0
0.3413	31.1158	-3.99065	-2.99835	-9.9048	0
0.3420	38.445	-1.85333	-5.4391	-30.6519	0
0.3427	41.5099	-0.936631	-7.26844	-47.1599	0
0.3433	42.4094	-3.68176	-9.70918	-58.7359	0
0.3440	36.013	-4.90237	-11.8467	-69.7412	0
0.3447	21.9876	-3.99065	-14.5956	-75.2031	0
0.3453	6.39639	-3.07394	-17.3396	-77.3634	0
0.3460	-11.2936	-3.07394	-18.2542	-80.7058	0
0.3467	-23.7866	-3.37785	-15.8135	-76.4259	0
0.3473	-21.0548	-3.07394	-12.4581	-65.1353	0
0.3480	-17.3902	-2.46115	-9.09777	-59.9587	0
0.3487	-27.4512	-1.24054	-8.1831	-56.0049	0
0.3493	-34.7804	-0.328817	-7.26844	-39.4969	0
0.3500	-28.9837	-0.328817	-6.35377	-20.584	0
0.3507	-20.755	-1.24054	-3.60487	-7.45917	0
0.3513	-12.8261	-1.24054	1.88803	9.61947	0
0.3520	-2.43196	-0.0199283	5.85486	29.4698	0
0.3527	4.89724	0.587886	6.46627	44.1028	0
0.3533	9.1615	-0.0199283	8.2956	56.6163	0
0.3540	16.4907	2.11738	11.3478	68.1923	0
0.3547	23.4868	4.24972	11.3478	74.021	0
0.3553	28.0842	3.338	10.4331	77.3634	0
0.3560	30.816	2.42129	10.1249	81.3172	0
0.3567	30.2163	4.24972	10.1249	80.4204	0
0.3573	23.8199	5.16642	9.51353	74.021	0
0.3580	9.46133	4.24972	8.2956	66.9695	0
0.3587	-10.061	5.16642	5.54671	57.513	0
0.3593	-25.6189	5.16642	2.49455	42.5947	0
0.3600	-32.3484	2.11738	-1.16412	24.5786	0
0.3607	-30.2163	-0.936631	-4.82769	6.88852	0
0.3613	-24.1197	-1.24054	-6.35377	-11.1276	0
0.3620	-22.8871	0.896775	-8.1831	-30.3666	0
0.3627	-25.6189	0.587886	-11.2353	-45.9371	0
0.3633	-25.0192	-2.15724	-13.9842	-56.9016	0
0.3640	-22.2874	-2.77004	-15.2021	-66.6842	0
0.3647	-22.8871	-1.24054	-14.5956	-73.695	0
0.3653	-21.0548	-1.85333	-13.676	-77.0373	0
0.3660	-16.7905	-3.07394	-16.4249	-79.1976	0
0.3667	-14.3253	-0.936631	-19.7803	-79.1976	0
0.3673	-13.1259	-0.328817	-18.5624	-74.021	0
0.3680	-10.9938	-1.24054	-16.4249	-67.907	0
0.3687	-8.22869	0.587886	-15.5102	-58.4505	0
0.3693	-4.86392	3.338	-10.6238	-38.6002	0
0.3700	-2.73179	5.16642	-4.82769	-19.3612	0
0.3707	2.43196	7.60764	-4.52443	-5.62495	0
0.3713	12.2264	6.38703	-2.99835	13.5732	0
0.3720	18.323	3.02911	1.57988	34.9317	0
0.3727	21.3546	3.6419	2.8027	45.3257	0
0.3733	29.6166	5.16642	4.02063	52.9479	0
0.3740	36.6127	3.94581	8.59886	66.6842	0
0.3747	38.1452	3.6419	10.1249	75.5292	0
0.3753	38.445	4.86251	9.21027	76.4667	0
0.3760	31.1158	4.55861	12.8738	79.1976	0
0.3767	12.8261	5.77922	16.5325	81.3172	0
0.3773	-4.26426	4.86251	14.7032	74.9178	0
0.3780	-17.9899	0.283979	10.1249	66.0727	0
0.3787	-34.7804	0.283979	5.54671	56.9016	0
0.3793	-48.506	3.338	4.02063	41.0458	0
0.3800	-51.8708	-0.328817	6.15812	20.2987	0
0.3807	-47.6065	-3.99065	3.71737	4.72822	0
0.3813	-39.3778	-1.54943	-4.21628	-9.29339	0
0.3820	-33.5811	-2.15724	-7.87984	-28.2063	0
0.3827	-29.2835	-3.99065	-7.26844	-44.7142	0
0.3833	-21.9543	-0.936631	-7.87984	-53.8446	0
0.3840	-16.1576	-1.54943	-9.09777	-63.9124	0
0.3847	-11.5935	-8.26029	-9.09777	-75.5292	0
0.3853	-3.6646	-8.5642	-9.09777	-81.0318	0
0.3860	3.6646	-3.99065	-10.0173	-80.0944	0
0.3867	6.72954	-5.21126	-11.5434	-77.0373	0
0.3873	9.1615	-6.12298	-12.4581	-73.4096	0
0.3880	5.4969	-2.15724	-12.1499	-68.1923	0
0.3887	-7.92886	-0.936631	-10.932	-57.2277	0
0.3893	-20.122	-3.37785	-7.57659	-39.2116	0
0.3900	-21.9543	-3.07394	-5.4391	-21.1955	0
0.3907	-18.6228	-1.85333	-6.05051	-6.84776	0
0.3913	-19.8222	-2.15724	-2.6902	9.61947	0
0.3920	-33.8809	-0.936631	3.71737	29.1437	0
0.3927	-52.1706	2.11738	4.63204	43.7768	0
0.3933	-54.6359	1.8085	3.71737	54.4968	0
0.3940	-41.5099	0.283979	6.76953	66.6842	0
0.3947	-30.2163	1.50459	7.38093	74.9178	0
0.3953	-21.6545	2.42129	7.98745	76.1406	0
0.3960	-10.9938	-0.0199283	12.5657	77.6895	0
0.3967	-3.36477	-1.85333	11.3478	77.0781	0
0.3973	0	-1.24054	6.15812	70.0265	0
0.3980	3.06494	-0.632724	5.85486	63.0157	0
0.3987	2.76511	-0.936631	5.54671	55.0674	0
0.3993	-4.86392	-2.15724	0.968473	36.766	0
0.4000	-17.69	-3.99065	-0.249455	17.2417	0
0.4007	-30.2163	-3.99065	1.57988	6.27711	0
0.4013	-36.6127	-3.37785	1.88803	-9.29339	0
0.4020	-36.6127	-4.29455	0.968473	-31.5894	0
0.4027	-33.8809	-5.81907	-1.77553	-46.8338	0
0.4033	-29.5833	-7.65248	-4.21628	-56.9016	0
0.4040	-27.4512	-8.5642	-3.91302	-68.8037	0
0.4047	-26.8515	-7.95639	-4.52443	-75.8145	0
0.4053	-24.1197	-8.5642	-6.05051	-77.6487	0
0.4060	-22.5873	-8.26029	-6.05051	-80.7058	0
0.4067	-25.6189	-5.21126	-8.49125	-78.5862	0
0.4073	-26.2519	-5.81907	-10.932	-70.0265	0
0.4080	-25.3191	-8.5642	-9.40592	-64.8499	0
0.4087	-27.1514	-7.03968	-8.79451	-59.3473	0
0.4093	-25.6189	-4.90237	-8.1831	-43.1654	0
0.4100	-20.755	-4.90237	-3.91302	-23.0297	0
0.4107	-22.8871	-2.15724	-1.77553	-7.78525	0
0.4113	-28.9837	1.50459	-0.860864	6.56244	0
0.4120	-27.1514	1.50459	4.63204	23.6411	0
0.4127	-17.3902	1.20068	9.82168	39.5377	0
0.4133	-8.22869	1.8085	8.59886	52.9479	0
0.4140	-0.599662	2.42129	6.46627	65.7874	0
0.4147	7.62903	1.50459	4.32878	73.0835	0
0.4153	18.0232	-0.0199283	1.27662	74.021	0
0.4160	31.1158	0.587886	2.49455	75.2439	0
0.4167	47.3067	2.11738	4.02063	76.752	0
0.4173	62.5647	1.50459	-0.557605	71.2493	0
0.4180	70.4936	0.896775	-5.13095	61.1815	0
0.4187	67.7618	0.587886	-4.21628	50.5022	0
0.4193	56.768	-2.46115	-3.60487	37.3774	0
0.4200	50.9713	-3.99065	-8.1831	20.2987	0
0.4207	55.8352	-1.24054	-13.676	3.22008	0
0.4213	53.4032	-0.328817	-15.2021	-14.7961	0
0.4220	25.3191	-3.07394	-12.7613	-33.0975	0
0.4227	-11.8933	-4.29455	-11.5434	-46.8338	0
0.4233	-32.3484	-4.90237	-10.932	-57.8391	0
0.4240	-40.5771	-7.34359	-3.60487	-68.5184	0
0.4247	-49.139	-8.26029	4.63204	-76.1406	0
0.4253	-55.2355	-6.73577	3.71737	-80.4204	0
0.4260	-53.7031	-7.65248	-3.30161	-83.4775	0
0.4267	-44.8414	-9.4809	-6.35377	-79.809	0
0.4273	-33.5811	-5.81907	-6.35377	-73.4096	0
0.4280	-25.6189	-4.29455	-5.74236	-68.5184	0
0.4287	-17.9899	-7.65248	-4.52443	-56.9016	0
0.4293	-7.92886	-7.34359	-0.860864	-36.1545	0
0.4300	-2.73179	-2.77004	3.10596	-19.6873	0
0.4307	0	-1.54943	5.24345	-7.17385	0
0.4313	7.62903	-2.15724	4.63204	11.1276	0
0.4320	14.3586	-2.15724	3.71737	30.3666	0
0.4327	17.0904	-3.07394	3.41411	42.88	0
0.4333	20.755	-3.07394	3.71737	55.6788	0
0.4340	18.6228	-1.54943	4.63204	68.5184	0
0.4347	3.6646	-0.936631	6.46627	75.5292	0
0.4353	-15.5579	-1.54943	8.59886	78.3009	0
0.4360	-27.4512	-1.24054	8.2956	79.809	0
0.4367	-30.5161	-0.936631	7.38093	78.3009	0
0.4373	-25.952	-1.85333	7.68419	73.0835	0
0.4380	-18.6228	-2.46115	5.54671	66.6842	0
0.4387	-10.9938	-1.85333	0.968473	56.6163	0
0.4393	-5.4969	-2.15724	-1.47227	39.5377	0
0.4400	-8.86167	-4.90237	-2.99835	19.6873	0
0.4407	-17.0904	-4.29455	-4.82769	4.11681	0
0.4413	-17.3902	-1.85333	-4.82769	-9.9048	0
0.4420	-11.5935	-2.15724	-5.13095	-28.5323	0
0.4427	-9.46133	-3.07394	-5.13095	-45.611	0
0.4433	-8.52852	-1.54943	-2.99835	-55.3935	0
0.4440	-6.09656	-2.15724	-2.07879	-65.1353	0
0.4447	-5.79673	-3.99065	-3.30161	-75.2031	0
0.4453	-7.62903	-3.07394	-4.52443	-79.809	0
0.4460	-8.52852	-3.07394	-7.26844	-82.2547	0
0.4467	-7.3292	-6.43187	-9.09777	-81.6432	0
0.4473	-5.4969	-7.95639	-8.1831	-73.4096	0
0.4480	-4.56409	-5.81907	-9.09777	-65.1353	0
0.4487	-2.13213	-3.68176	-10.6238	-57.8391	0
0.4493	2.43196	-2.46115	-7.26844	-42.2686	0
0.4500	6.39639	-1.24054	-3.60487	-22.4183	0
0.4507	8.86167	1.20068	-1.16412	-7.78525	0
0.4513	12.8261	1.20068	3.10596	7.49993	0
0.4520	14.6584	0.587886	6.46627	26.0867	0
0.4527	10.061	3.6419	10.1249	41.9833	0
0.4533	0	8.22044	17.1439	55.6788	0
0.4540	-9.1615	8.52434	20.1961	68.5184	0
0.4547	-9.46133	6.99983	15.6178	77.3634	0
0.4553	-1.23264	7.30373	11.651	80.4204	0
0.4560	5.4969	6.99983	11.0396	80.4204	0
0.4567	3.6646	5.16642	8.2956	76.752	0
0.4573	-3.6646	5.77922	5.54671	71.2493	0
0.4580	-11.8933	5.16642	6.46627	64.8499	0
0.4587	-17.3902	2.7252	7.07278	54.7821	0
0.4593	-19.2225	2.42129	5.24345	36.4806	0
0.4600	-18.323	3.02911	2.19129	17.2417	0
0.4607	-17.3902	1.20068	-0.557605	3.22008	0
0.4613	-17.0904	-0.0199283	-3.30161	-12.0651	0
0.4620	-15.5579	0.587886	-5.4391	-31.5894	0
0.4627	-12.8261	0.896775	-5.74236	-46.8338	0
0.4633	-13.7256	-0.632724	-6.96518	-57.2277	0
0.4640	-21.9543	-2.46115	-10.3206	-70.0265	0
0.4647	-30.2163	-3.07394	-13.3727	-78.8715	0
0.4653	-27.751	-1.24054	-12.7613	-79.4829	0
0.4660	-20.122	0.587886	-11.2353	-80.0944	0
0.4667	-9.1615	1.8085	-10.6238	-80.7058	0
0.4673	9.1615	3.338	-9.09777	-74.6324	0
0.4680	24.1197	3.02911	-9.09777	-66.3581	0
0.4687	29.3168	0.283979	-10.6238	-59.6733	0
0.4693	39.078	0.283979	-8.79451	-45.611	0
0.4700	45.7742	2.7252	-5.4391	-25.8014	0
0.4707	22.5873	2.7252	-4.21628	-10.8423	0
0.4713	-15.8577	2.11738	-0.557605	2.60867	0
0.4720	-37.5455	4.86251	5.54671	20.2987	0
0.4727	-44.8414	6.69094	8.59886	38.9263	0
0.4733	-43.9419	5.16642	8.90701	54.7821	0
0.4740	-32.3484	2.7252	10.7363	66.6842	0
0.4747	-20.4551	2.7252	12.8738	72.1868	0
0.4753	-17.3902	4.24972	13.7885	74.3064	0
0.4760	-14.6584	4.55861	14.7032	76.4667	0
0.4767	-7.92886	2.7252	14.0918	74.3064	0
0.4773	-4.26426	2.11738	13.4852	68.1923	0
0.4780	-2.73179	4.24972	12.5657	62.119	0
0.4787	-0.599662	5.16642	11.3478	52.9479	0
0.4793	1.8323	3.94581	9.21027	36.4806	0
0.4800	4.26426	2.7252	5.24345	18.1792	0
0.4807	7.3292	0.587886	1.57988	1.67118	0
0.4813	12.2264	-0.936631	-0.249455	-15.4075	0
0.4820	19.2225	-0.328817	-1.77553	-33.0975	0
0.4827	26.5517	-1.85333	-4.21628	-47.1599	0
0.4833	34.7804	-4.59846	-6.65703	-59.6733	0
0.4840	33.2812	-3.07394	-10.3206	-72.1868	0
0.4847	15.2581	-0.936631	-12.1499	-77.6487	0
0.4853	-4.26426	-1.54943	-10.6238	-76.752	0
0.4860	-7.02937	-0.328817	-10.0173	-80.7058	0
0.4867	-0.899493	0.587886	-10.0173	-81.9286	0
0.4873	-3.03162	-1.85333	-6.35377	-74.3064	0
0.4880	-14.6584	-2.15724	-5.4391	-67.907	0
0.4887	-24.1197	1.20068	-7.87984	-62.4043	0
0.4893	-28.384	3.338	-6.35377	-43.4914	0
0.4900	-32.9481	3.338	-2.07879	-22.1329	0
0.4907	-38.445	3.94581	-0.860864	-7.45917	0
0.4913	-38.1452	5.16642	0.665213	10.2309	0
0.4920	-35.3801	6.08312	2.8027	28.8584	0
0.4927	-36.013	6.08312	3.10596	39.823	0
0.4933	-33.8809	3.338	4.63204	51.4397	0
0.4940	-25.0192	1.8085	9.82168	65.176	0
0.4947	-19.2225	3.338	13.4852	70.6379	0
0.4953	-20.4551	4.24972	12.8738	72.1868	0
0.4960	-20.755	5.16642	9.21027	77.0781	0
0.4967	-16.4907	5.47033	4.02063	77.9748	0
0.4973	-13.4258	3.94581	0.053804	71.2493	0
0.4980	-13.4258	3.94581	-1.16412	63.9532	0
0.4987	-13.1259	6.08312	-1.77553	54.7821	0
0.4993	-12.8261	3.338	-3.91302	38.9263	0
0.5000	-10.9938	-1.24054	-6.35377	20.9101	0
0.5007	-5.79673	0.587886	-8.49125	6.56244	0
0.5013	-1.23264	2.42129	-9.70918	-10.5162	0
0.5020	-1.8323	-0.0199283	-10.932	-30.978	0
0.5027	-1.53247	-0.328817	-11.2353	-46.8338	0
0.5033	2.13213	0.896775	-10.932	-56.2902	0
0.5040	1.8323	-1.24054	-12.1499	-66.6842	0
0.5047	-0.599662	-2.77004	-14.5956	-76.1406	0
0.5053	0	-3.37785	-14.8988	-81.3172	0
0.5060	0.599662	-4.90237	-13.0695	-81.6432	0
0.5067	1.8323	-3.37785	-10.6238	-77.9748	0
0.5073	5.4969	-1.85333	-9.40592	-71.8607	0
0.5080	4.59741	-4.29455	-9.09777	-67.907	0
0.5087	0.932807	-5.81907	-7.57659	-57.8391	0
0.5093	2.43196	-3.07394	-4.21628	-37.092	0
0.5100	4.59741	-1.24054	-2.6902	-18.7498	0
0.5107	2.76511	-2.15724	-2.99835	-6.84776	0
0.5113	2.43196	-3.07394	0.053804	9.00807	0
0.5120	4.26426	-1.85333	4.02063	28.247	0
0.5127	5.4969	0.587886	4.32878	42.88	0
0.5133	7.62903	1.20068	4.02063	54.7821	0
0.5140	9.1615	0.896775	6.15812	66.0727	0
0.5147	8.86167	2.42129	7.38093	74.021	0
0.5153	11.8933	1.50459	8.2956	77.6895	0
0.5160	15.2581	-2.15724	10.4331	79.4829	0
0.5167	14.3586	-2.15724	10.4331	78.3009	0
0.5173	16.4907	-1.54943	7.07278	72.1868	0
0.5180	23.8199	-2.15724	4.63204	63.9532	0
0.5187	28.384	-1.54943	3.71737	54.7821	0
0.5193	29.9165	-1.85333	2.19129	39.2116	0
0.5200	30.2163	-3.99065	0.053804	19.402	0
0.5207	25.6522	-4.90237	-1.77553	6.56244	0
0.5213	10.061	-4.90237	-3.91302	-6.23635	0
0.5220	-12.8261	-6.73577	-7.26844	-28.5323	0
0.5227	-30.2163	-7.34359	-9.70918	-48.0566	0
0.5233	-32.9481	-7.65248	-10.932	-58.4505	0
0.5240	-28.6838	-9.4809	-11.8467	-68.5184	0
0.5247	-22.8871	-9.4809	-11.8467	-75.8145	0
0.5253	-14.6584	-8.26029	-10.6238	-78.5862	0
0.5260	-12.1931	-8.5642	-10.932	-82.2547	0
0.5267	-18.323	-7.95639	-12.7613	-81.0318	0
0.5273	-21.0548	-5.21126	-10.932	-71.8607	0
0.5280	-21.6545	-5.21126	-10.3206	-66.3581	0
0.5287	-27.4512	-7.65248	-11.8467	-59.0619	0
0.5293	-36.013	-6.73577	-8.49125	-40.4344	0
0.5300	-42.7093	-3.37785	-4.21628	-23.0297	0
0.5307	-44.8414	-3.07394	-6.35377	-12.0651	0
0.5313	-37.2123	-3.07394	-6.35377	5.33962	0
0.5320	-25.952	-0.0199283	1.88803	27.3095	0
0.5327	-17.69	1.50459	7.07278	42.5947	0
0.5333	-9.1615	0.587886	6.46627	53.8854	0
0.5340	1.53247	0.283979	5.85486	65.4613	0
0.5347	12.5263	0.896775	4.63204	73.695	0
0.5353	25.952	1.8085	3.71737	77.0781	0
0.5360	38.445	1.50459	1.88803	76.4667	0
0.5367	47.0068	-0.328817	-3.60487	73.0835	0
0.5373	47.0068	0.283979	-6.96518	68.5184	0
0.5380	23.8199	1.50459	-5.4391	63.0157	0
0.5387	-20.4551	1.20068	-4.52443	55.3935	0
0.5393	-50.6714	-0.0199283	-4.21628	41.6572	0
0.5400	-48.506	-2.46115	-1.77553	22.7444	0
0.5407	-32.6483	-5.81907	-1.77553	4.44289	0
0.5413	-22.8871	-5.51516	-4.21628	-12.6765	0
0.5420	-19.8222	-3.99065	-2.6902	-30.6519	0
0.5427	-22.5873	-5.81907	-2.38694	-46.8338	0
0.5433	-32.9481	-6.73577	-5.74236	-56.9016	0
0.5440	-42.1096	-7.34359	-5.4391	-66.9695	0
0.5447	-41.2101	-9.177	-1.77553	-75.8145	0
0.5453	-35.3801	-8.26029	-1.47227	-77.9748	0
0.5460	-32.0486	-5.81907	-4.21628	-77.9748	0
0.5467	-26.5517	-6.12298	-5.4391	-79.809	0
0.5473	-18.6228	-5.21126	-5.4391	-76.752	0
0.5480	-11.8933	-3.07394	-6.35377	-67.2956	0
0.5487	-6.09656	-4.29455	-7.57659	-56.0049	0
0.5493	-0.299831	-4.59846	-6.96518	-40.4344	0
0.5500	2.43196	-1.85333	-1.77553	-23.0297	0
0.5507	5.79673	-0.936631	4.63204	-6.84776	0
0.5513	12.2264	-0.0199283	7.38093	11.739	0
0.5520	18.323	4.24972	7.38093	31.8747	0
0.5527	23.1869	4.86251	7.07278	44.3882	0
0.5533	29.3168	0.587886	7.38093	53.8854	0
0.5540	36.6127	-0.328817	9.21027	66.0727	0
0.5547	43.9419	2.7252	11.9592	75.5292	0
0.5553	50.6714	2.42129	12.5657	79.1976	0
0.5560	57.3677	2.42129	13.1771	81.0318	0
0.5567	52.8036	4.55861	15.926	79.4829	0
0.5573	27.4845	4.24972	18.0586	74.6324	0
0.5580	-3.6646	0.896775	18.67	69.1298	0
0.5587	-21.6545	1.20068	19.5847	59.0619	0
0.5593	-30.5161	3.94581	18.9781	41.0458	0
0.5600	-42.1096	3.338	17.1439	23.0297	0
0.5607	-55.5354	0.283979	16.5325	9.9048	0
0.5613	-60.0994	-2.15724	12.8738	-5.62495	0
0.5620	-53.1034	-1.24054	3.71737	-24.8639	0
0.5627	-42.7093	1.8085	-2.07879	-41.3311	0
0.5633	-35.7132	3.94581	-2.6902	-53.2332	0
0.5640	-30.5161	1.20068	-5.4391	-63.301	0
0.5647	-26.5517	-3.07394	-6.96518	-71.5754	0
0.5653	-23.7866	-4.59846	-5.13095	-78.5862	0
0.5660	-20.755	-2.46115	-7.87984	-81.9286	0
0.5667	-19.8222	-0.936631	-12.7613	-79.4829	0
0.5673	-21.9543	-1.54943	-10.932	-73.695	0
0.5680	-19.8222	-2.15724	-9.09777	-67.5809	0
0.5687	-17.69	-1.24054	-10.932	-57.513	0
0.5693	-20.755	-0.0199283	-8.49125	-41.0458	0
0.5700	-21.9543	1.20068	-4.52443	-23.0297	0
0.5707	-17.9899	2.7252	-3.91302	-6.56244	0
0.5713	-14.0254	2.7252	0.053804	9.29339	0
0.5720	-10.3608	1.50459	5.54671	26.4128	0
0.5727	-7.92886	1.8085	6.76953	41.9833	0
0.5733	-4.86392	2.7252	6.76953	55.3935	0
0.5740	2.43196	2.42129	9.21027	68.5184	0
0.5747	9.46133	1.8085	10.1249	77.9748	0
0.5753	13.7256	3.6419	10.1249	81.6432	0
0.5760	19.2225	6.08312	11.0396	82.54	0
0.5767	20.4551	5.16642	10.7363	79.809	0
0.5773	16.1909	1.20068	9.21027	72.4721	0
0.5780	12.8261	-0.0199283	9.21027	65.176	0
0.5787	8.56184	1.50459	8.2956	58.4505	0
0.5793	0	-0.0199283	3.41411	43.4914	0
0.5800	-6.39639	-1.54943	-1.77553	23.6411	0
0.5807	-8.86167	1.20068	-0.860864	9.61947	0
0.5813	-8.52852	2.42129	1.57988	-3.83149	0
0.5820	-5.19707	-1.24054	0.361954	-24.2525	0
0.5827	-3.96443	-2.46115	-1.77553	-43.1654	0
0.5833	-3.6646	-1.24054	-3.30161	-54.456	0
0.5840	3.36477	-2.15724	-5.4391	-64.2385	0
0.5847	9.46133	-3.07394	-6.65703	-71.5754	0
0.5853	7.3292	-3.07394	-7.57659	-74.3064	0
0.5860	3.96443	-3.99065	-10.0173	-78.5862	0
0.5867	3.06494	-3.99065	-11.8467	-78.5862	0
0.5873	-0.299831	-1.85333	-12.4581	-69.1298	0
0.5880	-3.6646	-1.24054	-13.676	-62.4043	0
0.5887	-4.56409	-1.24054	-11.8467	-59.3473	0
0.5893	-3.6646	-0.632724	-6.96518	-45.9371	0
0.5900	-2.13213	-2.15724	-0.860864	-26.6981	0
0.5907	-2.73179	-4.59846	3.71737	-11.1276	0
0.5913	-4.56409	-1.24054	7.38093	5.95103	0
0.5920	-1.8323	4.24972	9.51353	26.4128	0
0.5927	2.76511	3.6419	11.3478	43.7768	0
0.5933	-2.43196	-0.328817	13.1771	56.6163	0
0.5940	-14.0254	-0.328817	14.7032	66.3988	0
0.5947	-18.9227	1.50459	15.0064	74.021	0
0.5953	-19.2225	1.8085	12.8738	79.4829	0
0.5960	-21.3546	1.8085	10.4331	79.809	0
0.5967	-20.4551	2.11738	8.59886	75.8553	0
0.5973	-14.0254	0.896775	6.76953	72.4721	0
0.5980	-11.5935	0.896775	5.54671	66.0727	0
0.5987	-19.2225	3.02911	4.02063	55.6788	0
0.5993	-32.9481	3.338	1.27662	41.9833	0
0.6000	-42.7093	-0.0199283	0.053804	24.5786	0
0.6007	-41.2101	-3.07394	1.27662	6.56244	0
0.6013	-33.5811	-2.77004	0.053804	-8.68198	0
0.6020	-29.5833	-3.07394	-4.21628	-26.4128	0
0.6027	-25.6189	-3.99065	-6.05051	-43.4914	0
0.6033	-18.6228	-1.24054	-6.35377	-56.9016	0
0.6040	-13.1259	-0.328817	-8.1831	-70.6379	0
0.6047	-5.4969	-5.51516	-9.09777	-77.9748	0
0.6053	6.39639	-7.65248	-7.87984	-76.1406	0
0.6060	14.6584	-3.07394	-6.65703	-77.0373	0
0.6067	18.323	-1.85333	-6.05051	-79.809	0
0.6073	21.9876	-3.99065	-3.60487	-73.4096	0
0.6080	13.1259	-2.15724	-0.860864	-64.5238	0
0.6087	-13.7256	-0.632724	2.8027	-57.8391	0
0.6093	-41.8098	-0.936631	6.46627	-42.88	0
0.6100	-54.6359	0.283979	7.38093	-23.9672	0
0.6107	-51.8708	0.283979	6.46627	-9.00807	0
0.6113	-39.3778	0.283979	5.54671	7.49993	0
0.6120	-23.1869	2.11738	4.94019	26.6981	0
0.6127	-7.3292	1.50459	5.24345	40.7605	0
0.6133	1.8323	-0.328817	6.46627	52.0511	0
0.6140	-1.8323	1.50459	6.76953	63.9532	0
0.6147	-15.5579	1.8085	6.15812	71.2493	0
0.6153	-24.7194	-1.24054	4.02063	73.695	0
0.6160	-22.5873	-0.328817	-1.16412	76.4667	0
0.6167	-15.2581	1.50459	-6.35377	78.5862	0
0.6173	-7.92886	0.587886	-9.09777	75.2439	0
0.6180	0.599662	1.50459	-13.676	66.6842	0
0.6187	9.1615	1.50459	-19.4771	55.6788	0
0.6193	14.6584	-3.99065	-20.0885	41.0458	0
0.6200	16.4907	-6.43187	-17.0363	24.2525	0
0.6207	18.0232	-3.37785	-16.1168	9.9048	0
0.6213	16.4907	-3.68176	-16.4249	-5.33962	0
0.6220	11.2936	-4.90237	-16.1168	-25.19	0
0.6227	9.1615	-2.77004	-15.5102	-41.9425	0
0.6233	13.4258	-3.07394	-14.2874	-52.0104	0
0.6240	16.4907	-6.73577	-17.0363	-63.0157	0
0.6247	7.3292	-7.65248	-22.8325	-75.2031	0
0.6253	-13.1259	-7.95639	-23.4439	-80.0944	0
0.6260	-26.5517	-8.87309	-21.9178	-79.809	0
0.6267	-21.6545	-7.65248	-24.0553	-78.8715	0
0.6273	-9.1615	-6.12298	-21.0031	-74.3064	0
0.6280	4.59741	-6.43187	-13.676	-68.5184	0
0.6287	18.323	-6.43187	-10.6238	-60.5701	0
0.6293	13.1259	-5.51516	-5.4391	-44.9996	0
0.6300	-15.5579	-4.59846	3.71737	-26.6981	0
0.6307	-35.7132	-4.59846	5.24345	-11.1276	0
0.6313	-33.8809	-4.59846	2.49455	5.95103	0
0.6320	-25.0192	-3.07394	2.8027	25.4753	0
0.6327	-12.8261	-1.24054	-0.557605	41.3719	0
0.6333	4.89724	-1.85333	-3.60487	54.7821	0
0.6340	16.7905	-2.15724	0.968473	66.6842	0
0.6347	21.0548	0.587886	2.19129	72.7982	0
0.6353	26.8515	2.42129	-2.07879	76.752	0
0.6360	28.0842	-0.0199283	-0.860864	80.4204	0
0.6367	20.1553	-1.24054	1.88803	78.3009	0
0.6373	16.1909	-0.328817	0.361954	68.8037	0
0.6380	19.8555	1.20068	0.665213	60.8962	0
0.6387	20.4551	1.50459	1.88803	53.5593	0
0.6393	16.4907	0.283979	0.968473	39.823	0
0.6400	8.22869	-0.936631	0.053804	21.8069	0
0.6407	-10.061	0.283979	-1.77553	6.27711	0
0.6413	-31.1158	-1.85333	-4.82769	-9.00807	0
0.6420	-38.1452	-7.65248	-7.26844	-27.0242	0
0.6427	-32.6483	-8.5642	-6.96518	-43.1654	0
0.6433	-22.8871	-6.43187	-7.26844	-55.3935	0
0.6440	-16.1576	-9.4809	-7.57659	-66.9695	0
0.6447	-16.7905	-11.3143	-6.65703	-75.2031	0
0.6453	-18.323	-7.34359	-6.35377	-78.2601	0
0.6460	-13.7256	-5.21126	-7.57659	-81.6432	0
0.6467	-8.22869	-6.73577	-6.65703	-80.4204	0
0.6473	-4.26426	-5.81907	-2.99835	-72.7982	0
0.6480	1.8323	-4.59846	-1.77553	-67.5809	0
0.6487	6.72954	-5.81907	-1.77553	-62.119	0
0.6493	13.1259	-7.95639	0.053804	-46.2224	0
0.6500	23.4868	-6.73577	3.10596	-27.0242	0
0.6507	23.4868	-3.68176	4.63204	-12.9618	0
0.6513	9.76116	-4.29455	4.63204	3.83149	0
0.6520	1.53247	-5.81907	5.24345	23.6411	0
0.6527	3.36477	-2.15724	7.38093	39.2116	0
0.6533	1.8323	0.283979	9.21027	52.3365	0
0.6540	-2.73179	-2.15724	11.0396	64.5646	0
0.6547	-5.4969	-2.15724	13.7885	71.5754	0
0.6553	-11.5935	0.587886	14.7032	76.1406	0
0.6560	-18.323	-1.24054	11.9592	80.4204	0
0.6567	-17.9899	-3.68176	11.0396	80.0944	0
0.6573	-14.3253	-3.07394	13.1771	76.1406	0
0.6580	-10.9938	-2.46115	12.5657	70.3526	0
0.6587	-5.4969	-0.632724	13.4852	58.7359	0
0.6593	-0.299831	0.587886	16.5325	42.88	0
0.6600	0	-1.24054	11.651	27.9209	0
0.6607	-1.53247	-1.85333	4.63204	11.739	0
0.6613	-0.899493	-0.632724	4.63204	-8.07058	0
0.6620	-0.899493	-3.07394	4.02063	-25.4753	0
0.6627	-3.03162	-5.21126	2.19129	-36.766	0
0.6633	-4.26426	-3.99065	2.49455	-50.2169	0
0.6640	-3.96443	-3.07394	0.053804	-64.5238	0
0.6647	-3.6646	-4.59846	-1.47227	-71.8607	0
0.6653	-3.36477	-4.29455	0.665213	-74.021	0
0.6660	-3.6646	-3.99065	-2.6902	-77.3634	0
0.6667	-3.6646	-4.59846	-7.57659	-77.3634	0
0.6673	-3.6646	-5.51516	-3.60487	-72.1868	0
0.6680	-5.4969	-4.90237	-0.249455	-67.907	0
0.6687	-7.3292	-3.07394	-2.6902	-60.2848	0
0.6693	-6.69622	-1.24054	-0.860864	-42.5539	0
0.6700	-4.26426	-0.328817	3.71737	-23.9672	0
0.6707	-1.8323	1.50459	4.32878	-9.00807	0
0.6713	0.932807	2.42129	5.54671	8.39666	0
0.6720	2.76511	2.11738	8.59886	25.8014	0
0.6727	3.36477	0.896775	9.82168	38.3149	0
0.6733	6.39639	0.587886	9.51353	50.8283	0
0.6740	11.5935	1.50459	10.4331	63.0157	0
0.6747	14.3586	3.6419	14.0918	69.7412	0
0.6753	19.2225	3.94581	18.9781	74.6324	0
0.6760	30.2163	2.7252	19.2814	77.6895	0
0.6767	40.2773	4.24972	14.7032	75.2439	0
0.6773	46.4072	4.24972	10.7363	71.2493	0
0.6780	52.2039	1.8085	10.1249	69.7412	0
0.6787	48.8391	0.896775	9.21027	61.7929	0
0.6793	25.952	1.8085	4.63204	42.88	0
0.6800	-4.86392	2.7252	-0.249455	20.9101	0
0.6807	-33.5811	4.24972	-4.52443	5.33962	0
0.6813	-59.4998	5.16642	-10.0173	-8.07058	0
0.6820	-73.5585	3.6419	-13.676	-26.6981	0
0.6827	-68.6613	3.338	-13.676	-45.9371	0
0.6833	-58.3005	3.338	-12.7613	-56.6163	0
0.6840	-53.1034	0.283979	-13.676	-65.1353	0
0.6847	-51.5709	-0.936631	-13.9842	-77.6487	0
0.6853	-52.8036	2.42129	-12.7613	-83.7628	0
0.6860	-53.4032	4.24972	-10.0173	-81.9286	0
0.6867	-48.2062	2.42129	-6.96518	-80.0944	0
0.6873	-41.2101	0.587886	-3.30161	-77.9748	0
0.6880	-38.445	1.50459	0.968473	-72.1868	0
0.6887	-33.8809	2.7252	2.8027	-62.119	0
0.6893	-24.7194	3.338	3.71737	-44.7142	0
0.6900	-19.2225	3.338	4.94019	-25.4753	0
0.6907	-17.0904	4.24972	4.32878	-11.1276	0
0.6913	-12.493	4.55861	3.71737	4.44289	0
0.6920	-8.22869	4.55861	6.46627	25.4753	0
0.6927	-5.79673	5.77922	7.68419	42.5947	0
0.6933	1.53247	6.69094	7.38093	52.3365	0
0.6940	10.694	5.77922	10.1249	63.3418	0
0.6947	14.9582	6.08312	11.0396	74.021	0
0.6953	18.6228	7.60764	8.59886	79.809	0
0.6960	20.4551	7.60764	9.21027	80.4204	0
0.6967	15.2581	8.52434	10.4331	75.8553	0
0.6973	5.79673	8.82825	9.21027	69.7412	0
0.6980	-7.02937	6.38703	9.21027	66.6842	0
0.6987	-24.7194	6.08312	8.59886	59.3473	0
0.6993	-36.3129	6.99983	4.63204	41.0458	0
0.7000	-32.9481	5.16642	3.10596	20.9101	0
0.7007	-23.4868	3.338	3.71737	7.17385	0
0.7013	-17.9899	2.42129	-0.860864	-6.23635	0
0.7020	-15.8577	-0.328817	-6.05051	-25.4753	0
0.7027	-13.7256	0.283979	-7.57659	-42.2686	0
0.7033	-6.69622	2.11738	-10.932	-54.456	0
0.7040	4.59741	-2.46115	-16.4249	-67.907	0
0.7047	14.3586	-5.21126	-17.951	-77.0373	0
0.7053	20.1553	-1.54943	-16.4249	-77.0373	0
0.7060	18.323	-0.328817	-15.5102	-76.752	0
0.7067	7.02937	1.20068	-14.8988	-78.8715	0
0.7073	-7.92886	4.24972	-13.9842	-74.3064	0
0.7080	-17.3902	1.50459	-11.8467	-66.6842	0
0.7087	-17.3902	-1.85333	-9.09777	-60.2848	0
0.7093	-9.76116	2.42129	-6.96518	-46.8338	0
0.7100	-8.52852	3.02911	-4.82769	-27.6356	0
0.7107	-34.7804	0.587886	0.053804	-12.0651	0
0.7113	-77.1898	4.24972	4.63204	4.72822	0
0.7120	-98.2779	6.99983	4.63204	25.19	0
0.7127	-87.8838	2.7252	3.71737	41.3719	0
0.7133	-68.3615	1.50459	6.76953	54.7821	0
0.7140	-52.1706	4.86251	10.1249	67.2956	0
0.7147	-39.3778	5.77922	10.7363	73.0835	0
0.7153	-31.1158	6.08312	11.9592	73.695	0
0.7160	-23.4868	6.08312	14.7032	76.752	0
0.7167	-13.7256	4.86251	12.5657	78.5862	0
0.7173	-4.56409	4.55861	7.98745	74.6324	0
0.7180	4.26426	6.69094	6.15812	66.6842	0
0.7187	11.2936	7.30373	5.54671	57.513	0
0.7193	14.6584	6.08312	3.41411	45.3257	0
0.7200	15.2581	3.6419	0.665213	27.0242	0
0.7207	15.8577	2.42129	-1.16412	6.88852	0
0.7213	14.6584	2.11738	-0.249455	-9.61947	0
0.7220	13.7256	-0.632724	0.053804	-25.4753	0
0.7227	13.7256	-4.90237	-2.38694	-41.3311	0
0.7233	9.46133	-6.12298	-2.38694	-54.456	0
0.7240	0	-4.59846	0.053804	-67.2956	0
0.7247	-9.1615	-5.21126	-2.6902	-77.9748	0
0.7253	-13.4258	-6.73577	-6.65703	-81.9286	0
0.7260	-11.5935	-5.81907	-6.65703	-82.54	0
0.7267	-6.39639	-3.99065	-10.3206	-81.6432	0
0.7273	-0.599662	-3.07394	-13.676	-77.6487	0
0.7280	7.3292	-4.29455	-9.09777	-72.4721	0
0.7287	18.6228	-5.21126	-4.82769	-61.5076	0
0.7293	28.9837	-3.68176	-6.05051	-43.1654	0
0.7300	33.8809	-2.77004	-4.52443	-26.4128	0
0.7307	30.5161	-3.07394	-2.07879	-11.1276	0
0.7313	17.69	-2.15724	-1.77553	9.00807	0
0.7320	0.932807	-1.24054	0.361954	27.3095	0
0.7327	-13.1259	-0.936631	3.10596	38.9263	0
0.7333	-19.5223	-0.328817	4.94019	51.1136	0
0.7340	-14.6584	-1.24054	6.46627	63.3418	0
0.7347	-5.19707	-2.77004	2.8027	69.4151	0
0.7353	-0.899493	-3.07394	-2.07879	75.2439	0
0.7360	2.13213	-2.77004	0.665213	80.4204	0
0.7367	6.39639	-2.15724	3.41411	78.5862	0
0.7373	7.3292	-1.24054	-0.860864	73.0835	0
0.7380	7.3292	-2.15724	-3.30161	69.1298	0
0.7387	11.2936	-2.77004	-5.4391	61.1815	0
0.7393	13.1259	-1.24054	-10.6238	44.1028	0
0.7400	10.9938	-2.46115	-12.4581	23.9672	0
0.7407	9.1615	-5.51516	-9.70918	9.00807	0
0.7413	7.02937	-5.81907	-10.0173	-4.72822	0
0.7420	5.4969	-6.43187	-13.676	-24.8639	0
0.7427	7.02937	-7.65248	-15.8135	-42.2686	0
0.7433	6.09656	-5.51516	-15.5102	-48.668	0
0.7440	2.76511	-5.51516	-15.5102	-56.9016	0
0.7447	6.09656	-9.177	-16.4249	-73.4096	0
0.7453	13.4258	-10.3976	-14.5956	-82.54	0
0.7460	20.4551	-8.87309	-6.65703	-81.0318	0
0.7467	29.3168	-7.65248	1.27662	-78.8715	0
0.7473	34.7804	-7.65248	2.49455	-75.5292	0
0.7480	29.6166	-8.5642	-0.860864	-67.5809	0
0.7487	16.4907	-7.95639	-1.77553	-58.7359	0
0.7493	0.932807	-6.43187	0.665213	-45.9371	0
0.7500	-10.061	-4.90237	1.88803	-27.9209	0
0.7507	-11.5935	-2.46115	1.88803	-11.1276	0
0.7513	-6.69622	0.283979	2.8027	5.0543	0
0.7520	-2.43196	-0.328817	5.54671	23.6411	0
0.7527	-2.73179	-1.24054	7.38093	39.823	0
0.7533	-12.8261	1.20068	8.59886	50.5022	0
0.7540	-28.0842	1.50459	7.98745	61.7929	0
0.7547	-31.1158	-0.328817	5.54671	72.7982	0
0.7553	-20.755	-0.0199283	5.24345	79.809	0
0.7560	-13.7256	-0.632724	7.38093	81.9286	0
0.7567	-13.1259	-4.59846	7.68419	77.0781	0
0.7573	-10.9938	-5.51516	6.46627	69.1298	0
0.7580	-8.22869	-2.46115	6.76953	66.0727	0
0.7587	-6.69622	-3.37785	7.98745	61.1815	0
0.7593	-5.4969	-6.12298	5.85486	42.88	0
0.7600	-5.19707	-4.90237	3.10596	21.8069	0
0.7607	-4.56409	-4.59846	2.8027	8.68198	0
0.7613	-3.03162	-6.12298	-0.557605	-5.62495	0
0.7620	-3.6646	-5.81907	-6.35377	-25.8014	0
0.7627	-4.56409	-4.90237	-7.57659	-41.3311	0
0.7633	-0.899493	-6.73577	-6.35377	-53.2332	0
0.7640	2.43196	-7.95639	-9.40592	-65.4613	0
0.7647	4.59741	-8.26029	-13.0695	-74.3064	0
0.7653	8.22869	-8.5642	-13.0695	-77.9748	0
0.7660	5.79673	-7.03968	-13.9842	-79.4829	0
0.7667	-3.03162	-5.21126	-15.5102	-77.9748	0
0.7673	-9.76116	-4.90237	-14.8988	-71.5754	0
0.7680	-19.2225	-3.68176	-15.5102	-66.0727	0
0.7687	-34.7804	-3.07394	-17.0363	-63.301	0
0.7693	-43.0091	-3.99065	-14.5956	-51.1136	0
0.7700	-38.1452	-3.07394	-13.0695	-28.5323	0
0.7707	-30.816	-1.54943	-14.8988	-12.0651	0
0.7713	-28.384	-1.24054	-13.676	0.448365	0
0.7720	-29.9165	-0.0199283	-8.1831	20.9101	0
0.7727	-28.384	1.8085	-6.35377	41.0458	0
0.7733	-18.323	3.94581	-4.21628	53.5593	0
0.7740	-6.69622	4.24972	0.968473	63.9532	0
0.7747	4.26426	2.42129	3.71737	72.1868	0
0.7753	16.4907	3.94581	3.71737	75.8553	0
0.7760	22.5873	7.60764	5.54671	78.5862	0
0.7767	21.3546	5.16642	8.2956	78.5862	0
0.7773	20.4551	3.338	8.90701	73.0835	0
0.7780	21.3546	7.60764	8.2956	67.2956	0
0.7787	20.4551	7.91155	7.07278	60.2848	0
0.7793	12.5263	4.55861	4.94019	45.611	0
0.7800	-10.9938	3.6419	3.41411	26.4128	0
0.7807	-42.1096	1.20068	1.88803	9.00807	0
0.7813	-61.3321	-1.24054	0.968473	-7.78525	0
0.7820	-68.0616	1.20068	0.361954	-24.8639	0
0.7827	-70.1938	-0.632724	0.053804	-40.4344	0
0.7833	-65.2965	-5.81907	0.665213	-54.1707	0
0.7840	-54.0029	-3.07394	4.02063	-65.1353	0
0.7847	-41.5099	1.50459	7.07278	-74.6324	0
0.7853	-29.9165	-0.328817	6.46627	-79.809	0
0.7860	-20.122	-2.15724	4.63204	-81.0318	0
0.7867	-12.1931	-1.54943	3.71737	-80.0944	0
0.7873	-10.6607	-2.15724	2.8027	-76.752	0
0.7880	-22.2874	-3.07394	0.665213	-70.6379	0
0.7887	-36.9125	-2.46115	-1.16412	-61.7929	0
0.7893	-38.7448	-0.936631	-0.860864	-48.3827	0
0.7900	-29.9165	1.8085	0.968473	-30.3666	0
0.7907	-20.4551	3.94581	1.88803	-12.9618	0
0.7913	-15.5579	3.338	2.8027	6.56244	0
0.7920	-20.122	2.42129	5.85486	24.5786	0
0.7927	-27.4512	3.338	9.82168	37.9888	0
0.7933	-25.6189	3.6419	11.3478	51.4397	0
0.7940	-16.1576	2.42129	10.1249	64.5646	0
0.7947	-9.1615	2.11738	7.38093	71.2493	0
0.7953	-7.3292	2.42129	6.15812	74.021	0
0.7960	-11.5935	2.42129	8.2956	77.0781	0
0.7967	-15.2581	2.7252	9.21027	77.9748	0
0.7973	-9.1615	1.20068	6.76953	75.8553	0
0.7980	-0.299831	-0.936631	5.24345	70.3526	0
0.7987	0.932807	1.20068	5.54671	59.6733	0
0.7993	0.599662	2.42129	4.63204	43.1654	0
0.8000	2.43196	-1.54943	1.57988	25.4753	0
0.8007	2.43196	-3.68176	0.053804	11.1276	0
0.8013	3.6646	-0.0199283	0.361954	-2.60867	0
0.8020	6.72954	0.587886	0.968473	-22.1329	0
0.8027	6.39639	-2.46115	-0.249455	-41.0458	0
0.8033	6.09656	-2.15724	-2.38694	-51.399	0
0.8040	9.76116	-3.07394	-3.30161	-61.5076	0
0.8047	12.2264	-6.73577	-3.60487	-72.7982	0
0.8053	14.6584	-7.34359	-3.60487	-77.3634	0
0.8060	21.0548	-4.90237	-4.21628	-77.9748	0
0.8067	26.8515	-3.07394	-5.4391	-79.809	0
0.8073	29.3168	-2.15724	-5.4391	-77.0373	0
0.8080	28.384	-3.99065	-3.91302	-69.4151	0
0.8087	23.8199	-5.81907	-2.38694	-61.5076	0
0.8093	21.0548	-2.15724	-1.47227	-47.7713	0
0.8100	16.4907	1.50459	0.968473	-28.2063	0
0.8107	-4.26426	1.8085	3.41411	-12.0651	0
0.8113	-33.5811	3.02911	4.63204	2.60867	0
0.8120	-44.8414	4.24972	6.15812	21.5215	0
0.8127	-38.445	2.7252	6.46627	38.6002	0
0.8133	-28.0842	2.42129	5.54671	50.5022	0
0.8140	-15.2581	2.7252	7.07278	61.7929	0
0.8147	-5.19707	3.94581	10.7363	72.1868	0
0.8153	-0.899493	6.99983	10.7363	77.3634	0
0.8160	4.59741	7.60764	7.68419	76.752	0
0.8167	11.2936	3.6419	4.63204	74.021	0
0.8173	11.8933	2.42129	1.27662	69.1298	0
0.8180	11.2936	3.02911	-1.77553	64.2385	0
0.8187	14.3586	-0.328817	-3.60487	57.513	0
0.8193	15.5579	-1.24054	-6.35377	41.9833	0
0.8200	14.3586	1.20068	-8.1831	21.8069	0
0.8207	11.8933	1.20068	-4.82769	9.00807	0
0.8213	4.89724	-0.328817	-2.99835	-3.22008	0
0.8220	-1.53247	-0.936631	-6.96518	-23.9672	0
0.8227	-2.73179	-2.15724	-7.57659	-43.1654	0
0.8233	-3.6646	-3.07394	-3.60487	-54.1707	0
0.8240	-4.56409	-0.936631	-3.30161	-63.301	0
0.8247	-2.43196	-0.328817	-6.05051	-71.8607	0
0.8253	-0.599662	-2.15724	-6.96518	-76.1406	0
0.8260	-1.23264	-2.15724	-7.26844	-78.8715	0
0.8267	0.299831	0.896775	-7.26844	-77.3634	0
0.8273	3.96443	2.42129	-5.74236	-70.6379	0
0.8280	5.19707	0.896775	-5.13095	-67.907	0
0.8287	4.89724	-0.328817	-5.4391	-66.0727	0
0.8293	9.1615	0.896775	-4.52443	-51.399	0
0.8300	15.5579	0.587886	-4.52443	-28.5323	0
0.8307	17.3902	-1.24054	-4.21628	-11.1276	0
0.8313	14.6584	1.20068	-2.99835	3.5054	0
0.8320	11.8933	3.94581	-0.860864	21.8069	0
0.8327	13.4258	1.50459	1.57988	39.2116	0
0.8333	22.8871	-0.632724	3.41411	52.9479	0
0.8340	33.8809	0.587886	4.02063	64.8499	0
0.8347	32.9481	2.42129	4.63204	72.7982	0
0.8353	20.755	3.338	4.63204	75.8553	0
0.8360	6.39639	4.24972	4.94019	77.3634	0
0.8367	-9.1615	2.7252	5.54671	77.9748	0
0.8373	-25.6189	0.283979	4.94019	74.6324	0
0.8380	-35.7132	0.283979	3.71737	66.6842	0
0.8387	-39.3778	2.42129	2.8027	57.8391	0
0.8393	-43.3422	2.42129	0.361954	48.0566	0
0.8400	-45.7742	-1.85333	-3.30161	32.2008	0
0.8407	-42.7093	-5.81907	-5.4391	12.3504	0
0.8413	-35.7132	-6.43187	-8.1831	-5.62495	0
0.8420	-29.9165	-3.99065	-11.2353	-21.1955	0
0.8427	-23.4868	-4.29455	-12.4581	-37.7034	0
0.8433	-18.323	-7.65248	-12.1499	-54.1707	0
0.8440	-14.3253	-8.5642	-12.7613	-66.0727	0
0.8447	-5.4969	-6.43187	-13.676	-71.8607	0
0.8453	8.86167	-5.81907	-13.676	-74.9178	0
0.8460	19.5223	-8.26029	-13.0695	-78.8715	0
0.8467	30.816	-8.87309	-11.5434	-81.3172	0
0.8473	44.5749	-7.03968	-10.0173	-76.752	0
0.8480	42.1096	-5.81907	-8.79451	-68.1923	0
0.8487	13.7256	-6.12298	-7.26844	-61.1815	0
0.8493	-25.0192	-6.43187	-4.82769	-47.7713	0
0.8500	-57.6675	-4.59846	-0.557605	-25.8014	0
0.8507	-72.9255	-0.632724	1.88803	-7.45917	0
0.8513	-64.6969	0.587886	1.27662	5.66571	0
0.8520	-43.9419	-1.54943	3.71737	25.4753	0
0.8527	-27.751	-2.15724	8.2956	44.3882	0
0.8533	-17.0904	-2.15724	8.2956	53.5593	0
0.8540	-7.92886	-2.15724	7.07278	62.119	0
0.8547	-4.56409	-0.0199283	9.21027	74.6324	0
0.8553	-14.9582	1.50459	10.1249	80.0944	0
0.8560	-35.3801	-1.24054	7.38093	79.4829	0
0.8567	-49.139	-1.54943	5.85486	79.1976	0
0.8573	-46.074	0.896775	5.54671	76.752	0
0.8580	-34.7804	0.587886	4.02063	70.3526	0
0.8587	-26.2519	-0.328817	2.8027	62.119	0
0.8593	-21.9543	0.283979	0.968473	47.7713	0
0.8600	-19.5223	-2.77004	-2.6902	29.1437	0
0.8607	-15.5579	-5.21126	-4.52443	14.5107	0
0.8613	-10.3608	-3.68176	-4.82769	-1.38586	0
0.8620	-8.22869	-3.07394	-8.1831	-23.0297	0
0.8627	-8.22869	-3.68176	-13.0695	-39.4969	0
0.8633	-4.26426	-2.46115	-16.1168	-48.668	0
0.8640	0.932807	-3.99065	-19.4771	-62.7304	0
0.8647	0.932807	-7.03968	-22.2211	-77.0373	0
0.8653	-0.299831	-6.12298	-21.3064	-79.809	0
0.8660	1.23264	-4.29455	-20.3917	-79.1976	0
0.8667	0.932807	-5.21126	-19.7803	-82.54	0
0.8673	-1.23264	-5.51516	-16.7282	-79.1976	0
0.8680	0.299831	-3.99065	-13.676	-69.7412	0
0.8687	1.8323	-3.99065	-11.8467	-61.5076	0
0.8693	-2.43196	-3.99065	-8.1831	-47.4452	0
0.8700	-4.86392	-1.24054	-2.6902	-27.3095	0
0.8707	-3.6646	0.896775	1.88803	-12.6765	0
0.8713	-6.39639	1.20068	7.38093	-0.163042	0
0.8720	-9.46133	2.42129	11.651	18.1792	0
0.8727	-5.79673	4.24972	11.9592	36.4806	0
0.8733	0	3.6419	10.7363	50.2169	0
0.8740	4.59741	3.338	11.3478	63.3418	0
0.8747	17.0904	4.55861	12.2624	73.0835	0
0.8753	36.9458	1.50459	13.1771	76.752	0
0.8760	51.8708	-2.46115	14.7032	77.6895	0
0.8767	60.1328	-0.328817	15.926	75.2439	0
0.8773	64.6969	2.42129	14.7032	68.8037	0
0.8780	58.0006	0.587886	13.7885	63.6271	0
0.8787	43.3422	0.283979	13.7885	57.513	0
0.8793	33.2812	0.587886	12.8738	42.88	0
0.8800	21.0548	-1.54943	10.1249	23.6411	0
0.8807	2.43196	-1.85333	7.38093	8.68198	0
0.8813	-5.4969	-0.632724	3.10596	-4.72822	0
0.8820	0.299831	-2.46115	-1.16412	-23.9672	0
0.8827	-0.899493	-3.99065	-1.77553	-42.5539	0
0.8833	-17.3902	-3.99065	-2.07879	-55.3935	0
0.8840	-37.5455	-4.59846	-6.35377	-66.9695	0
0.8847	-46.6737	-4.59846	-10.3206	-77.9748	0
0.8853	-40.2773	-4.59846	-9.09777	-81.9286	0
0.8860	-30.2163	-6.73577	-8.1831	-82.54	0
0.8867	-25.6189	-5.51516	-11.5434	-83.1514	0
0.8873	-22.5873	-1.24054	-12.1499	-77.0373	0
0.8880	-22.2874	-2.15724	-8.79451	-67.907	0
0.8887	-22.8871	-4.90237	-7.57659	-63.6271	0
0.8893	-16.1576	-4.90237	-7.57659	-52.3365	0
0.8900	-8.86167	-3.99065	-2.6902	-31.2633	0
0.8907	-11.8933	-3.99065	2.8027	-14.7961	0
0.8913	-14.3253	-1.54943	3.10596	-1.67118	0
0.8920	-5.79673	1.50459	4.02063	17.5678	0
0.8927	1.23264	2.42129	7.68419	35.5431	0
0.8933	0	1.50459	9.82168	46.8338	0
0.8940	-1.23264	0.283979	11.9592	58.4505	0
0.8947	4.59741	1.20068	14.3999	68.5184	0
0.8953	11.8933	3.6419	10.1249	71.8607	0
0.8960	14.3586	5.47033	3.71737	73.0835	0
0.8967	9.46133	6.99983	4.32878	75.8553	0
0.8973	0.299831	6.69094	7.38093	73.0835	0
0.8980	-5.79673	4.86251	7.07278	63.9532	0
0.8987	-5.4969	4.24972	6.15812	55.6788	0
0.8993	-4.86392	4.24972	5.85486	44.7142	0
0.9000	-8.22869	0.896775	3.71737	26.4128	0
0.9007	-9.1615	-0.936631	2.49455	7.78525	0
0.9013	-7.3292	0.896775	3.71737	-7.45917	0
0.9020	-10.061	1.50459	1.88803	-24.8639	0
0.9027	-12.493	1.20068	-2.6902	-42.88	0
0.9033	-9.1615	0.587886	-4.52443	-57.2277	0
0.9040	-9.1615	-0.936631	-3.60487	-67.907	0
0.9047	-12.493	-3.07394	-3.60487	-73.4096	0
0.9053	-6.69622	-2.15724	-5.4391	-77.0373	0
0.9060	6.72954	-0.328817	-8.1831	-81.6432	0
0.9067	16.4907	-0.328817	-10.0173	-81.6432	0
0.9073	16.7905	-2.15724	-8.1831	-74.3064	0
0.9080	11.5935	-3.07394	-5.74236	-67.5809	0
0.9087	9.1615	-1.54943	-2.6902	-61.7929	0
0.9093	13.7256	-0.0199283	4.02063	-45.9371	0
0.9100	14.0587	1.50459	10.1249	-23.9672	0
0.9107	0	1.8085	10.4331	-6.56244	0
0.9113	-24.7194	0.896775	12.8738	9.61947	0
0.9120	-45.7742	1.20068	16.2293	26.4128	0
0.9127	-49.7386	2.42129	13.1771	38.6002	0
0.9133	-39.6776	2.42129	10.1249	48.9941	0
0.9140	-31.1158	1.50459	12.5657	61.7929	0
0.9147	-25.6189	1.50459	12.8738	72.1868	0
0.9153	-16.7905	1.8085	10.4331	77.3634	0
0.9160	-9.76116	0.587886	11.0396	80.4204	0
0.9167	-7.3292	1.50459	10.1249	80.4204	0
0.9173	-5.79673	5.77922	6.46627	75.5292	0
0.9180	-3.6646	6.99983	4.94019	70.3526	0
0.9187	0	2.42129	3.71737	63.3418	0
0.9193	3.36477	-2.15724	1.57988	47.4452	0
0.9200	-1.53247	-2.46115	-0.860864	29.1437	0
0.9207	-8.22869	-0.632724	-2.38694	16.6303	0
0.9213	-7.02937	0.283979	-0.860864	-0.163042	0
0.9220	-2.73179	-1.85333	0.665213	-22.4183	0
0.9227	-3.36477	-3.07394	-3.60487	-35.2578	0
0.9233	-10.9938	-0.328817	-7.26844	-43.1654	0
0.9240	-25.6189	-0.0199283	-5.4391	-57.8391	0
0.9247	-34.1807	-3.99065	-6.35377	-72.4721	0
0.9253	-28.384	-4.90237	-8.49125	-77.0373	0
0.9260	-18.6228	-3.68176	-7.26844	-78.5862	0
0.9267	-12.8261	-5.81907	-7.87984	-78.8715	0
0.9273	-6.09656	-7.95639	-10.0173	-75.2031	0
0.9280	-0.299831	-6.73577	-8.49125	-70.0265	0
0.9287	2.13213	-4.59846	-6.96518	-62.119	0
0.9293	4.26426	-2.15724	-7.26844	-44.9996	0
0.9300	6.39639	-1.24054	-5.13095	-24.8639	0
0.9307	9.1615	-2.15724	-3.91302	-10.2309	0
0.9313	10.061	-2.77004	-3.60487	1.99726	0
0.9320	4.59741	-0.632724	0.968473	19.9726	0
0.9327	2.13213	1.8085	4.02063	36.766	0
0.9333	8.86167	2.7252	0.968473	47.4452	0
0.9340	12.2264	1.8085	0.053804	57.8391	0
0.9347	7.92886	2.11738	4.32878	70.6379	0
0.9353	-0.899493	2.7252	5.54671	78.3009	0
0.9360	-21.6545	1.50459	3.10596	78.3009	0
0.9367	-52.4704	0.587886	3.71737	74.3064	0
0.9373	-72.3259	-0.328817	4.63204	69.7412	0
0.9380	-72.3259	-1.54943	0.968473	65.176	0
0.9387	-59.7996	-1.85333	-1.77553	57.513	0
0.9393	-46.6737	-1.24054	-1.77553	42.88	0
0.9400	-39.6776	-3.99065	-6.65703	23.3558	0
0.9407	-35.3801	-6.73577	-11.5434	5.95103	0
0.9413	-26.5517	-5.21126	-11.8467	-9.29339	0
0.9420	-18.9227	-3.99065	-14.8988	-25.4753	0
0.9427	-20.122	-5.81907	-21.6145	-42.2686	0
0.9433	-22.5873	-6.43187	-23.7471	-57.8391	0
0.9440	-21.6545	-6.12298	-23.4439	-70.6379	0
0.9447	-21.0548	-6.73577	-23.7471	-78.8715	0
0.9453	-19.2225	-5.81907	-22.8325	-81.6432	0
0.9460	-16.1576	-3.07394	-23.7471	-83.1514	0
0.9467	-15.5579	-1.24054	-24.6618	-84.0889	0
0.9473	-11.2936	-2.46115	-21.6145	-78.2601	0
0.9480	-4.56409	-3.99065	-16.1168	-70.964	0
0.9487	-3.6646	-4.29455	-11.5434	-66.9695	0
0.9493	-5.4969	-4.59846	-6.96518	-55.6788	0
0.9500	0	-3.99065	-3.60487	-34.035	0
0.9507	5.4969	-1.54943	-2.99835	-16.6303	0
0.9513	5.4969	-0.0199283	-3.60487	-2.60867	0
0.9520	7.92886	-0.632724	-2.38694	19.0759	0
0.9527	13.1259	-0.328817	0.968473	40.1491	0
0.9533	14.9582	1.50459	4.32878	52.0511	0
0.9540	14.0587	0.283979	4.63204	62.7304	0
0.9547	14.3586	-1.54943	3.10596	73.0835	0
0.9553	16.1909	-1.24054	2.8027	74.9178	0
0.9560	17.3902	-0.936631	2.49455	73.695	0
0.9567	16.4907	-0.936631	3.71737	75.8553	0
0.9573	14.6584	0.587886	5.54671	73.4096	0
0.9580	14.6584	2.42129	4.32878	64.2385	0
0.9587	14.9582	3.338	2.49455	56.6163	0
0.9593	14.3586	1.8085	2.49455	47.7713	0
0.9600	12.2264	-1.24054	1.27662	30.3666	0
0.9607	8.56184	-3.37785	-0.860864	11.739	0
0.9613	4.59741	-4.59846	-1.77553	-2.89399	0
0.9620	0.932807	-6.12298	-2.6902	-21.1955	0
0.9627	0	-7.03968	-5.4391	-40.4344	0
0.9633	0	-6.12298	-6.96518	-54.7821	0
0.9640	0	-6.12298	-7.57659	-65.1353	0
0.9647	-1.53247	-7.65248	-8.49125	-71.5754	0
0.9653	-3.03162	-7.34359	-7.26844	-74.6324	0
0.9660	-3.6646	-4.90237	-5.74236	-79.4829	0
0.9667	-2.43196	-5.21126	-8.49125	-81.3172	0
0.9673	0.932807	-7.65248	-10.0173	-74.6324	0
0.9680	3.96443	-7.65248	-7.26844	-68.5184	0
0.9687	10.061	-6.73577	-5.4391	-63.301	0
0.9693	16.4907	-5.81907	-3.30161	-48.0566	0
0.9700	13.1259	-2.46115	1.57988	-28.2063	0
0.9707	5.19707	-0.328817	2.49455	-13.8993	0
0.9713	5.79673	-2.15724	0.968473	3.5054	0
0.9720	10.061	-1.24054	6.46627	25.19	0
0.9727	9.76116	2.7252	12.2624	39.823	0
0.9733	10.9938	1.50459	11.651	51.1136	0
0.9740	13.4258	-0.0199283	10.7363	66.3988	0
0.9747	1.23264	3.338	11.9592	78.3009	0
0.9753	-26.5517	3.338	12.2624	80.4204	0
0.9760	-51.5709	-0.328817	14.7032	81.3172	0
0.9767	-57.9673	-0.328817	17.4521	84.0889	0
0.9773	-44.8414	0.587886	17.1439	79.809	0
0.9780	-29.9165	-0.328817	16.5325	70.3526	0
0.9787	-25.6189	-0.328817	14.7032	64.8499	0
0.9793	-25.6189	-0.632724	11.0396	53.8854	0
0.9800	-23.7866	-1.24054	9.82168	31.8747	0
0.9807	-21.0548	-0.632724	11.3478	14.1846	0
0.9813	-17.9899	-1.85333	9.21027	3.5054	0
0.9820	-12.8261	-3.99065	4.94019	-13.5732	0
0.9827	-4.56409	-3.99065	3.71737	-34.035	0
0.9833	5.79673	-5.81907	4.63204	-46.8338	0
0.9840	11.8933	-8.5642	4.02063	-56.6163	0
0.9847	9.1615	-7.65248	0.665213	-67.907	0
0.9853	6.09656	-6.73577	-2.99835	-74.3064	0
0.9860	4.26426	-8.5642	-4.52443	-75.5292	0
0.9867	-7.3292	-7.65248	-4.52443	-73.695	0
0.9873	-20.122	-3.99065	-3.60487	-68.5184	0
0.9880	-20.122	-3.99065	-1.77553	-63.301	0
0.9887	-16.1576	-5.51516	-0.557605	-56.9016	0
0.9893	-16.7905	-5.81907	0.968473	-43.1654	0
0.9900	-19.2225	-3.99065	5.54671	-25.4753	0
0.9907	-21.0548	-2.46115	9.21027	-10.5162	0
0.9913	-19.8222	-3.68176	7.07278	5.0543	0
0.9920	-12.8261	-3.68176	4.94019	23.9672	0
0.9927	-4.56409	-0.328817	9.21027	41.0458	0
0.9933	2.13213	0.587886	11.9592	53.274	0
0.9940	7.02937	-0.328817	9.51353	63.6271	0
0.9947	9.1615	1.50459	10.4331	75.2439	0
0.9953	13.7256	4.24972	15.926	83.4775	0
0.9960	21.3546	2.42129	19.2814	83.7628	0
0.9967	21.3546	0.587886	20.1961	79.809	0
0.9973	11.8933	-0.328817	19.2814	75.8553	0
0.9980	1.53247	-1.24054	17.7553	70.6379	0
0.9987	-10.061	-2.15724	15.6178	62.7304	0
0.9993	-21.0548	-1.85333	14.0918	48.0566	0
1.0000	-20.122	-1.85333	14.7032	26.4128	0
1.0007	-7.3292	-2.77004	16.5325	9.00807	0
1.0013	-3.6646	-3.99065	11.9592	-3.5054	0
1.0020	-14.9582	-4.90237	4.94019	-22.4183	0
1.0027	-23.7866	-5.51516	1.88803	-42.2686	0
1.0033	-23.1869	-8.26029	0.053804	-54.456	0
1.0040	-22.8871	-10.3976	-1.77553	-66.9695	0
1.0047	-22.8871	-9.177	-0.557605	-77.6487	0
1.0053	-24.7194	-7.34359	-3.30161	-79.809	0
1.0060	-36.3129	-8.87309	-10.932	-81.9286	0
1.0067	-48.2062	-9.4809	-12.7613	-86.2084	0
1.0073	-47.6065	-5.21126	-12.4581	-80.7058	0
1.0080	-44.5415	-3.07394	-15.5102	-73.4096	0
1.0087	-42.1096	-6.73577	-14.5956	-70.6379	0
1.0093	-32.0486	-8.26029	-8.79451	-56.0049	0
1.0100	-22.2874	-5.21126	-5.74236	-30.6519	0
1.0107	-16.4907	-4.59846	-4.52443	-15.4075	0
1.0113	-7.02937	-5.81907	-3.30161	-4.11681	0
1.0120	-1.53247	-5.81907	-6.35377	15.4075	0
1.0127	-7.3292	-4.90237	-8.1831	34.6464	0
1.0133	-16.1576	-3.07394	-4.52443	48.3827	0
1.0140	-25.952	-0.0199283	-2.6902	61.5076	0
1.0147	-33.2479	2.42129	-3.60487	71.2493	0
1.0153	-25.3191	1.50459	-0.860864	74.6324	0
1.0160	-5.4969	-0.0199283	2.19129	76.752	0
1.0167	10.061	-0.328817	2.8027	76.752	0
1.0173	14.3586	-0.328817	6.46627	71.8607	0
1.0180	4.89724	-0.632724	8.2956	67.5809	0
1.0187	-9.46133	1.20068	4.94019	62.119	0
1.0193	-17.0904	2.7252	2.49455	47.4452	0
1.0200	-20.122	-0.328817	0.968473	27.6356	0
1.0207	-21.3546	-3.99065	-2.99835	11.1276	0
1.0213	-16.1576	-3.99065	-6.35377	-5.95103	0
1.0220	-10.061	-2.46115	-10.932	-25.4753	0
1.0227	-9.76116	-3.07394	-18.5624	-41.3311	0
1.0233	-8.86167	-3.99065	-24.0553	-55.0674	0
1.0240	-5.4969	-4.29455	-24.3586	-68.8037	0
1.0247	-2.73179	-4.59846	-26.496	-77.0373	0
1.0253	2.13213	-3.37785	-28.6335	-79.809	0
1.0260	8.86167	-1.54943	-26.7993	-82.54	0
1.0267	14.3586	-2.15724	-24.0553	-84.0889	0
1.0273	20.1553	-3.07394	-23.7471	-80.7058	0
1.0280	25.0192	-1.85333	-23.1406	-77.9748	0
1.0287	24.4196	-2.15724	-21.9178	-72.7982	0
1.0293	14.6584	-2.46115	-19.1689	-54.7821	0
1.0300	-5.4969	2.11738	-12.7613	-32.4861	0
1.0307	-28.6838	6.08312	-6.05051	-18.4645	0
1.0313	-38.445	5.16642	-2.6902	-3.83149	0
1.0320	-31.1158	4.24972	0.968473	16.345	0
1.0327	-18.9227	4.24972	4.63204	32.8122	0
1.0333	-12.8261	3.02911	4.63204	45.3257	0
1.0340	-6.69622	3.6419	3.41411	59.3473	0
1.0347	3.06494	6.08312	3.10596	69.4151	0
1.0353	7.3292	6.38703	2.19129	72.4721	0
1.0360	1.8323	7.30373	0.968473	73.4096	0
1.0367	0.599662	9.44105	-0.557605	74.9178	0
1.0373	7.92886	7.91155	-2.38694	74.9178	0
1.0380	16.1909	5.47033	-0.860864	72.1868	0
1.0387	23.1869	6.99983	0.968473	62.119	0
1.0393	31.7488	8.22044	-1.16412	44.9996	0
1.0400	38.7448	6.38703	-3.30161	26.4128	0
1.0407	46.707	4.86251	-2.38694	11.4537	0
1.0413	52.5037	3.338	-2.38694	-1.67118	0
1.0420	48.5393	1.8085	-3.60487	-20.2987	0
1.0427	37.8453	3.338	-5.74236	-38.3149	0
1.0433	25.6522	6.99983	-8.79451	-46.8338	0
1.0440	11.8933	6.69094	-9.09777	-56.2902	0
1.0447	2.76511	3.338	-8.49125	-73.0835	0
1.0453	-1.53247	1.8085	-12.4581	-80.7058	0
1.0460	-13.7256	2.11738	-16.4249	-77.0373	0
1.0467	-29.5833	2.42129	-17.3396	-77.3634	0
1.0473	-34.7804	3.94581	-17.0363	-77.9748	0
1.0480	-32.9481	5.16642	-16.4249	-69.7412	0
1.0487	-33.5811	4.86251	-14.5956	-59.6733	0
1.0493	-35.7132	4.24972	-14.5956	-48.0566	0
1.0500	-36.6127	4.55861	-12.1499	-30.0405	0
1.0507	-26.8515	5.16642	-3.60487	-12.6765	0
1.0513	-9.1615	7.30373	4.32878	1.99726	0
1.0520	-0.899493	9.44105	8.59886	19.0759	0
1.0527	2.13213	8.22044	14.3999	36.4806	0
1.0533	14.3586	6.08312	21.4189	48.0566	0
1.0540	27.4845	6.99983	26.3004	58.1245	0
1.0547	33.8809	10.6617	27.2151	69.4151	0
1.0553	35.7132	10.6617	25.0776	77.0781	0
1.0560	21.9876	6.69094	22.945	78.3009	0
1.0567	-10.061	3.338	22.3336	74.6324	0
1.0573	-34.7804	3.338	20.1961	68.5184	0
1.0580	-40.2773	4.55861	16.5325	63.6271	0
1.0587	-34.4806	5.16642	13.7885	58.1245	0
1.0593	-26.8515	3.338	10.1249	44.9996	0
1.0600	-23.4868	0.896775	4.63204	24.5786	0
1.0607	-22.8871	0.896775	1.27662	7.49993	0
1.0613	-19.2225	2.42129	1.27662	-5.62495	0
1.0620	-14.9582	3.6419	0.968473	-23.3558	0
1.0627	-12.1931	3.6419	0.053804	-42.2686	0
1.0633	-8.22869	1.8085	-1.77553	-57.2277	0
1.0640	-7.62903	-0.632724	-4.82769	-68.1923	0
1.0647	-12.1931	-1.24054	-5.4391	-75.5292	0
1.0653	-13.7256	0.587886	-3.91302	-78.5862	0
1.0660	-14.3253	-0.632724	-6.35377	-81.3172	0
1.0667	-17.9899	-2.77004	-7.26844	-81.6432	0
1.0673	-16.4907	-1.24054	-5.74236	-75.5292	0
1.0680	-9.1615	-0.328817	-8.1831	-69.4151	0
1.0687	-3.6646	-2.77004	-10.0173	-65.1353	0
1.0693	1.8323	-3.07394	-6.05051	-52.0104	0
1.0700	8.86167	-1.24054	-4.52443	-30.978	0
1.0707	10.9938	-1.54943	-6.35377	-13.8993	0
1.0713	4.59741	-1.54943	-1.77553	-1.05977	0
1.0720	-8.52852	0.587886	4.63204	17.5678	0
1.0727	-22.2874	1.50459	5.54671	38.6002	0
1.0733	-25.952	2.11738	5.54671	52.9479	0
1.0740	-19.2225	3.6419	7.07278	62.7304	0
1.0747	-9.1615	3.338	6.76953	72.1868	0
1.0753	0	2.11738	6.76953	77.6895	0
1.0760	5.4969	3.338	7.98745	80.4204	0
1.0767	9.76116	2.42129	8.2956	81.6432	0
1.0773	19.5223	-0.328817	5.85486	77.3634	0
1.0780	29.6166	-1.54943	3.71737	69.1298	0
1.0787	30.2163	-0.936631	2.49455	63.3418	0
1.0793	25.6522	0.587886	0.361954	53.274	0
1.0800	19.5223	-1.24054	-2.07879	32.8122	0
1.0807	11.8933	-5.21126	-2.6902	12.3504	0
1.0813	4.59741	-4.90237	-3.91302	-3.83149	0
1.0820	-6.39639	-3.99065	-4.21628	-22.1329	0
1.0827	-22.8871	-6.73577	-2.6902	-40.4344	0
1.0833	-34.7804	-7.95639	-3.60487	-53.8446	0
1.0840	-37.5455	-6.73577	-6.35377	-65.4613	0
1.0847	-34.4806	-8.5642	-6.35377	-74.3064	0
1.0853	-25.0192	-10.3976	-7.26844	-75.8145	0
1.0860	-17.3902	-6.73577	-10.3206	-76.752	0
1.0867	-16.4907	-5.21126	-10.0173	-80.7058	0
1.0873	-15.8577	-7.95639	-6.96518	-76.4259	0
1.0880	-14.6584	-8.5642	-5.13095	-65.4613	0
1.0887	-14.0254	-5.51516	-4.52443	-57.8391	0
1.0893	-8.22869	-4.90237	-6.05051	-47.1599	0
1.0900	-0.599662	-6.12298	-8.1831	-28.2063	0
1.0907	3.6646	-4.90237	-7.26844	-12.3504	0
1.0913	7.3292	-2.77004	-6.96518	1.38586	0
1.0920	10.9938	-3.07394	-6.35377	20.2987	0
1.0927	13.1259	-2.77004	-2.07879	36.766	0
1.0933	16.1909	-2.15724	0.968473	48.668	0
1.0940	16.4907	-3.37785	1.27662	62.4043	0
1.0947	12.5263	-2.46115	3.10596	72.1868	0
1.0953	5.79673	-1.54943	3.71737	75.5292	0
1.0960	-3.96443	-3.99065	1.88803	79.1976	0
1.0967	-14.3253	-3.37785	-0.860864	81.3172	0
1.0973	-20.755	-1.85333	-3.30161	77.3634	0
1.0980	-25.6189	-3.07394	-3.60487	72.4721	0
1.0987	-24.7194	-2.15724	-2.07879	65.7874	0
1.0993	-16.4907	-0.632724	-2.99835	51.1136	0
1.1000	-12.1931	-3.99065	-4.21628	33.0975	0
1.1007	-13.1259	-6.12298	-2.6902	16.6303	0
1.1013	-10.3608	-5.21126	-2.07879	1.67118	0
1.1020	-6.69622	-7.03968	-4.82769	-16.6303	0
1.1027	-1.8323	-8.26029	-7.87984	-36.1545	0
1.1033	8.22869	-7.34359	-9.09777	-48.668	0
1.1040	15.5579	-9.4809	-8.1831	-57.2277	0
1.1047	17.3902	-11.3143	-7.26844	-70.964	0
1.1053	18.0232	-9.4809	-8.49125	-79.809	0
1.1060	14.3586	-9.4809	-6.35377	-77.9748	0
1.1067	11.2936	-8.87309	-2.99835	-78.8715	0
1.1073	9.1615	-5.81907	-2.38694	-80.4204	0
1.1080	-11.8933	-6.43187	-1.47227	-71.8607	0
1.1087	-47.0068	-6.73577	1.27662	-59.6733	0
1.1093	-59.2	-3.99065	2.19129	-45.3257	0
1.1100	-47.3067	-3.68176	0.665213	-26.0867	0
1.1107	-43.0091	-4.59846	-1.77553	-12.3504	0
1.1113	-50.9713	-2.15724	-3.30161	-2.60867	0
1.1120	-54.9357	-0.632724	-4.52443	17.2417	0
1.1127	-49.139	-0.328817	-5.74236	39.2116	0
1.1133	-34.7804	2.11738	-4.21628	51.1136	0
1.1140	-18.6228	3.338	-0.249455	59.6733	0
1.1147	-9.1615	3.02911	0.053804	71.2493	0
1.1153	-3.96443	3.02911	-2.38694	80.4204	0
1.1160	2.13213	3.338	-2.99835	82.8661	0
1.1167	6.39639	4.24972	-2.99835	80.4204	0
1.1173	7.02937	4.86251	-2.07879	76.4667	0
1.1180	7.3292	1.8085	0.053804	70.3526	0
1.1187	6.09656	-0.328817	0.665213	61.7929	0
1.1193	5.4969	0.587886	0.053804	48.9941	0
1.1200	9.1615	1.20068	1.27662	30.978	0
1.1207	10.3941	-0.632724	2.8027	12.3504	0
1.1213	6.72954	-0.632724	1.88803	-1.38586	0
1.1220	5.19707	-0.0199283	-0.860864	-16.9156	0
1.1227	4.59741	-1.24054	-2.99835	-36.4806	0
1.1233	1.53247	-2.77004	-3.60487	-51.1136	0
1.1240	-0.899493	-2.77004	-3.91302	-60.8962	0
1.1247	-3.6646	-2.15724	-4.82769	-71.2493	0
1.1253	-5.4969	-2.46115	-3.30161	-77.6487	0
1.1260	-4.86392	-3.07394	-0.557605	-79.4829	0
1.1267	-7.02937	-2.15724	0.053804	-78.2601	0
1.1273	-9.1615	-1.54943	0.968473	-73.4096	0
1.1280	-0.899493	-3.37785	1.88803	-70.3526	0
1.1287	7.3292	-4.59846	0.361954	-66.9695	0
1.1293	0.932807	-3.37785	2.49455	-51.399	0
1.1300	-15.5579	-1.85333	7.38093	-30.6519	0
1.1307	-36.6127	-0.328817	7.68419	-16.6303	0
1.1313	-55.8352	1.20068	6.46627	-1.05977	0
1.1320	-56.4682	1.8085	9.21027	19.6873	0
1.1327	-38.445	3.94581	10.1249	36.1545	0
1.1333	-20.755	6.08312	7.07278	49.6055	0
1.1340	-8.22869	5.16642	7.38093	63.9532	0
1.1347	-2.73179	3.94581	11.9592	72.4721	0
1.1353	-9.76116	6.08312	13.7885	75.2439	0
1.1360	-22.5873	8.22044	11.0396	78.5862	0
1.1367	-31.1158	7.91155	8.90701	80.4204	0
1.1373	-33.8809	6.38703	8.2956	75.5292	0
1.1380	-27.4512	5.77922	7.07278	68.1923	0
1.1387	-15.8577	8.82825	5.85486	62.119	0
1.1393	-7.92886	10.3528	6.46627	52.3365	0
1.1400	-3.96443	5.47033	6.46627	33.0975	0
1.1407	-3.03162	2.42129	4.63204	9.9048	0
1.1413	-2.43196	4.55861	4.94019	-7.17385	0
1.1420	4.26426	3.6419	6.15812	-22.1329	0
1.1427	14.3586	0.587886	4.63204	-40.1083	0
1.1433	21.9876	-0.328817	0.053804	-55.0674	0
1.1440	28.0842	-2.15724	-4.82769	-63.9124	0
1.1447	27.4845	-3.99065	-5.4391	-73.4096	0
1.1453	14.6584	-1.85333	-1.47227	-81.3172	0
1.1460	-10.9938	-0.328817	2.49455	-82.2547	0
1.1467	-40.2773	-0.632724	2.8027	-79.4829	0
1.1473	-55.5354	-1.24054	2.49455	-77.0373	0
1.1480	-49.4388	-2.15724	5.54671	-72.4721	0
1.1487	-38.445	-0.328817	10.1249	-64.8499	0
1.1493	-30.5161	3.338	12.8738	-52.9479	0
1.1500	-15.5579	4.24972	14.7032	-34.3203	0
1.1507	1.8323	5.16642	17.1439	-14.5107	0
1.1513	14.6584	7.60764	18.0586	1.99726	0
1.1520	26.2519	8.22044	18.9781	17.2417	0
1.1527	30.5161	7.30373	21.7222	32.2008	0
1.1533	21.3546	7.60764	23.8596	45.611	0
1.1540	7.3292	7.91155	24.7743	60.5701	0
1.1547	-7.02937	8.82825	25.689	72.4721	0
1.1553	-18.323	8.82825	24.7743	75.8553	0
1.1560	-21.0548	6.08312	24.4711	77.3634	0
1.1567	-20.755	5.16642	25.0776	81.3172	0
1.1573	-23.1869	7.30373	23.2482	78.5862	0
1.1580	-17.69	7.60764	21.1107	69.7412	0
1.1587	-3.6646	5.77922	20.8075	60.2848	0
1.1593	3.96443	5.47033	18.9781	46.5485	0
1.1600	5.79673	3.94581	18.0586	28.247	0
1.1607	10.3941	1.8085	19.5847	15.4075	0
1.1613	13.4258	2.7252	16.2293	4.44289	0
1.1620	10.3941	3.6419	9.51353	-14.5107	0
1.1627	3.06494	2.7252	8.2956	-34.035	0
1.1633	-11.2936	2.42129	9.21027	-46.2224	0
1.1640	-31.4156	1.20068	6.46627	-58.7359	0
1.1647	-46.3739	-1.85333	2.8027	-74.3064	0
1.1653	-49.4388	-3.07394	0.053804	-79.4829	0
1.1660	-44.5415	-1.85333	-2.38694	-77.0373	0
1.1667	-36.6127	-1.54943	-2.99835	-78.5862	0
1.1673	-26.2519	-2.15724	-4.21628	-78.8715	0
1.1680	-14.3253	-2.46115	-8.79451	-72.4721	0
1.1687	0.932807	-1.24054	-12.7613	-63.6271	0
1.1693	19.2225	0.283979	-10.0173	-49.8908	0
1.1700	34.7804	-0.0199283	-5.13095	-29.4291	0
1.1707	40.9103	-0.936631	-4.21628	-12.9618	0
1.1713	40.2773	0.587886	-3.60487	-1.38586	0
1.1720	35.7132	2.11738	1.57988	15.7335	0
1.1727	22.8871	1.20068	6.15812	35.5431	0
1.1733	3.6646	1.20068	6.15812	50.2169	0
1.1740	-10.6607	1.8085	7.07278	62.119	0
1.1747	-9.1615	0.896775	9.21027	73.0835	0
1.1753	3.6646	0.587886	8.90701	81.6432	0
1.1760	6.39639	0.896775	9.21027	84.3742	0
1.1767	-11.2936	-0.0199283	12.2624	80.4204	0
1.1773	-32.3484	1.8085	11.0396	74.3064	0
1.1780	-38.445	3.02911	7.38093	70.3526	0
1.1787	-34.1807	-0.632724	4.63204	63.9532	0
1.1793	-31.1158	-1.54943	-0.860864	50.5022	0
1.1800	-28.384	1.50459	-5.74236	31.8747	0
1.1807	-21.6545	0.283979	-5.4391	15.4075	0
1.1813	-15.2581	-2.77004	-5.13095	1.99726	0
1.1820	-14.9582	-1.54943	-7.26844	-16.3042	0
1.1827	-16.4907	-1.85333	-7.26844	-36.766	0
1.1833	-14.3253	-4.90237	-6.65703	-51.399	0
1.1840	-11.8933	-6.12298	-9.09777	-62.4043	0
1.1847	-11.8933	-6.12298	-12.1499	-74.6324	0
1.1853	-10.061	-7.65248	-15.8135	-80.4204	0
1.1860	-8.86167	-7.95639	-18.8657	-79.809	0
1.1867	-12.1931	-6.12298	-19.1689	-79.4829	0
1.1873	-15.5579	-3.99065	-22.8325	-75.2031	0
1.1880	-14.9582	-3.37785	-28.6335	-68.1923	0
1.1887	-15.2581	-4.90237	-27.4107	-63.9124	0
1.1893	-14.6584	-4.29455	-23.4439	-53.2332	0
1.1900	-9.1615	-2.15724	-24.6618	-31.8747	0
1.1907	-3.03162	-2.46115	-24.6618	-15.1221	0
1.1913	-0.299831	-3.07394	-18.2542	-4.11681	0
1.1920	1.23264	-0.936631	-13.3727	14.7961	0
1.1927	4.59741	-0.632724	-10.3206	37.7034	0
1.1933	6.39639	-3.37785	-5.4391	52.0511	0
1.1940	1.53247	-2.15724	-2.6902	61.1815	0
1.1947	-8.52852	1.50459	-0.557605	69.4151	0
1.1953	-13.7256	0.896775	6.46627	74.9178	0
1.1960	-8.22869	0.283979	11.3478	78.3009	0
1.1967	1.8323	1.20068	7.38093	79.809	0
1.1973	9.76116	0.587886	1.57988	77.3634	0
1.1980	18.323	-0.328817	-1.16412	71.8607	0
1.1987	23.8199	1.50459	-5.4391	65.4613	0
1.1993	10.9938	1.8085	-10.0173	54.1707	0
1.2000	-20.122	-2.46115	-12.7613	35.5431	0
1.2007	-46.074	-6.43187	-14.5956	15.7335	0
1.2013	-51.2711	-5.51516	-14.8988	0.163042	0
1.2020	-43.3422	-3.37785	-16.1168	-14.7961	0
1.2027	-34.7804	-4.29455	-20.3917	-31.2633	0
1.2033	-28.9837	-5.81907	-22.2211	-46.2224	0
1.2040	-25.952	-5.81907	-21.0031	-59.6733	0
1.2047	-21.9543	-5.51516	-21.0031	-69.7412	0
1.2053	-15.5579	-5.81907	-21.0031	-73.695	0
1.2060	-11.8933	-5.51516	-21.3064	-74.9178	0
1.2067	-10.061	-4.90237	-25.2732	-76.1406	0
1.2073	-5.79673	-5.51516	-26.496	-75.2031	0
1.2080	-2.13213	-6.73577	-23.7471	-71.2493	0
1.2087	0	-5.21126	-21.9178	-63.301	0
1.2093	5.79673	-3.07394	-18.8657	-48.668	0
1.2100	13.7256	-3.07394	-15.5102	-31.5894	0
1.2107	21.0548	-2.77004	-15.5102	-16.3042	0
1.2113	29.3168	-0.328817	-13.676	1.99726	0
1.2120	37.2457	-1.85333	-9.09777	21.1955	0
1.2127	37.2457	-3.99065	-5.4391	34.9317	0
1.2133	29.3168	-1.24054	-2.6902	46.5485	0
1.2140	12.8261	1.8085	-0.249455	59.9587	0
1.2147	-9.1615	2.11738	0.053804	70.3526	0
1.2153	-20.4551	3.338	1.27662	74.021	0
1.2160	-16.1576	3.6419	1.27662	76.752	0
1.2167	-10.9938	1.50459	0.361954	80.0944	0
1.2173	-10.9938	1.50459	3.10596	77.3634	0
1.2180	-9.76116	1.8085	6.15812	69.7412	0
1.2187	-7.62903	0.587886	4.32878	63.9532	0
1.2193	-4.26426	0.896775	3.71737	52.9479	0
1.2200	4.26426	1.20068	7.07278	32.4861	0
1.2207	14.6584	-2.15724	7.07278	14.1846	0
1.2213	22.8871	-3.99065	2.8027	0.774449	0
1.2220	28.384	-2.77004	-1.77553	-16.6303	0
1.2227	26.8515	-3.07394	-3.60487	-34.6464	0
1.2233	17.3902	-3.07394	-2.38694	-45.3257	0
1.2240	3.96443	-2.15724	-1.47227	-56.0049	0
1.2247	-8.52852	-4.59846	-2.07879	-71.2493	0
1.2253	-22.5873	-6.43187	-1.47227	-79.809	0
1.2260	-39.9775	-2.46115	-0.860864	-81.0318	0
1.2267	-54.0029	-0.0199283	-0.860864	-82.54	0
1.2273	-55.2355	-2.15724	0.361954	-79.809	0
1.2280	-46.3739	-1.85333	2.49455	-70.6379	0
1.2287	-36.3129	-0.328817	1.88803	-61.1815	0
1.2293	-29.2835	-1.85333	3.41411	-50.2169	0
1.2300	-22.8871	-1.24054	8.59886	-31.5894	0
1.2307	-15.5579	1.50459	10.4331	-13.5732	0
1.2313	-12.1931	0.896775	9.21027	-1.38586	0
1.2320	-14.3253	0.283979	11.0396	13.8993	0
1.2327	-17.3902	3.338	11.9592	34.3203	0
1.2333	-18.6228	6.08312	11.9592	48.668	0
1.2340	-19.2225	6.99983	15.3146	58.1245	0
1.2347	-16.4907	6.38703	18.3667	68.5184	0
1.2353	-9.46133	6.08312	17.4521	75.2439	0
1.2360	-2.73179	8.52434	17.7553	76.4667	0
1.2367	2.13213	8.82825	18.9781	77.6895	0
1.2373	6.09656	3.6419	20.1961	76.1406	0
1.2380	7.02937	0.896775	21.1107	68.1923	0
1.2387	7.92886	4.55861	17.4521	60.5701	0
1.2393	9.1615	5.16642	11.0396	50.8283	0
1.2400	7.62903	2.11738	10.1249	31.2633	0
1.2407	8.56184	2.7252	10.4331	13.5732	0
1.2413	14.6584	2.7252	8.2956	2.60867	0
1.2420	20.755	-0.0199283	8.2956	-15.7335	0
1.2427	25.3191	0.283979	6.15812	-36.766	0
1.2433	26.2519	1.50459	0.665213	-49.6055	0
1.2440	16.7905	-1.54943	-0.557605	-61.5076	0
1.2447	2.76511	-3.99065	-0.249455	-75.2031	0
1.2453	-7.3292	-2.77004	-4.21628	-79.809	0
1.2460	-17.3902	-1.24054	-6.05051	-79.809	0
1.2467	-27.751	-0.936631	-4.82769	-80.4204	0
1.2473	-27.4512	-1.24054	-4.52443	-75.2031	0
1.2480	-17.3902	-1.24054	-2.99835	-68.1923	0
1.2487	-9.46133	-1.54943	-1.77553	-66.9695	0
1.2493	-8.52852	-3.68176	-2.99835	-58.4505	0
1.2500	-9.46133	-4.59846	-2.07879	-38.3149	0
1.2507	-10.3608	-0.936631	1.88803	-18.4645	0
1.2513	-13.4258	1.20068	4.32878	-3.5054	0
1.2520	-16.4907	-0.632724	4.63204	12.3504	0
1.2527	-15.5579	-0.936631	5.24345	30.0812	0
1.2533	-10.061	0.283979	5.85486	45.9371	0
1.2540	-0.899493	0.587886	5.54671	57.2277	0
1.2547	8.22869	0.896775	5.24345	65.176	0
1.2553	12.2264	-0.328817	7.38093	70.3526	0
1.2560	13.7256	-2.15724	9.21027	74.021	0
1.2567	12.8261	-0.632724	9.21027	76.752	0
1.2573	3.6646	0.587886	9.51353	76.1406	0
1.2580	-5.4969	-0.328817	8.59886	68.5184	0
1.2587	-3.36477	0.283979	7.68419	60.5701	0
1.2593	0.299831	-0.936631	9.21027	53.8854	0
1.2600	-4.56409	-5.21126	6.46627	37.3774	0
1.2607	-7.92886	-6.43187	0.361954	14.7961	0
1.2613	-5.19707	-4.90237	-0.860864	-1.38586	0
1.2620	-4.86392	-6.43187	-2.38694	-17.527	0
1.2627	-5.4969	-8.5642	-9.09777	-37.3774	0
1.2633	-3.96443	-9.4809	-10.932	-52.3365	0
1.2640	-2.43196	-10.3976	-7.87984	-62.4043	0
1.2647	0.932807	-10.3976	-9.09777	-71.2493	0
1.2653	6.09656	-8.26029	-11.8467	-75.5292	0
1.2660	10.3941	-7.65248	-10.932	-78.2601	0
1.2667	16.4907	-8.5642	-13.0695	-81.6432	0
1.2673	23.8199	-7.65248	-15.2021	-79.1976	0
1.2680	28.9837	-5.51516	-12.1499	-73.0835	0
1.2687	32.9481	-6.12298	-8.79451	-66.6842	0
1.2693	30.5161	-8.5642	-8.49125	-56.0049	0
1.2700	20.4551	-5.81907	-8.49125	-38.3149	0
1.2707	14.6584	-0.328817	-7.87984	-19.0759	0
1.2713	10.061	1.50459	-6.35377	-1.99726	0
1.2720	-13.1259	-0.328817	-2.99835	12.6765	0
1.2727	-46.074	-0.632724	-1.77553	29.1437	0
1.2733	-58.9001	0.587886	-1.77553	45.611	0
1.2740	-49.4388	1.20068	0.665213	58.1245	0
1.2747	-36.013	1.8085	1.57988	66.6842	0
1.2753	-27.1514	2.42129	1.57988	72.7982	0
1.2760	-21.0548	1.50459	5.85486	75.5292	0
1.2767	-17.3902	0.587886	9.21027	76.4667	0
1.2773	-12.8261	0.587886	7.68419	73.695	0
1.2780	-2.73179	0.283979	7.68419	67.5809	0
1.2787	3.6646	-0.0199283	8.90701	61.1815	0
1.2793	-8.22869	0.283979	5.85486	49.2794	0
1.2800	-33.8809	-0.328817	2.8027	29.7552	0
1.2807	-47.9063	-1.24054	4.02063	12.0651	0
1.2813	-43.0091	-3.07394	3.41411	-0.448365	0
1.2820	-34.4806	-5.21126	0.053804	-18.4645	0
1.2827	-28.0842	-4.90237	-3.91302	-39.2116	0
1.2833	-16.7905	-2.46115	-8.79451	-50.2169	0
1.2840	-2.73179	-2.77004	-12.1499	-57.8391	0
1.2847	7.3292	-4.90237	-13.676	-72.4721	0
1.2853	10.9938	-4.90237	-15.5102	-84.3742	0
1.2860	10.061	-5.51516	-19.7803	-84.3742	0
1.2867	1.23264	-7.95639	-21.3064	-80.7058	0
1.2873	-22.8871	-7.65248	-18.2542	-79.4829	0
1.2880	-56.135	-3.99065	-14.2874	-75.2031	0
1.2887	-73.8584	-1.85333	-13.676	-66.9695	0
1.2893	-64.9967	-2.77004	-13.676	-54.1707	0
1.2900	-48.8391	-2.15724	-10.6238	-35.8692	0
1.2907	-39.0447	-0.936631	-6.65703	-18.1384	0
1.2913	-30.816	-0.328817	-4.52443	-2.89399	0
1.2920	-21.9543	0.587886	-2.07879	14.1846	0
1.2927	-13.4258	1.8085	0.361954	31.8747	0
1.2933	-2.73179	0.896775	2.19129	46.5485	0
1.2940	4.59741	-0.328817	4.63204	59.6733	0
1.2947	7.02937	2.42129	6.76953	70.964	0
1.2953	10.9938	4.86251	7.38093	76.752	0
1.2960	9.1615	2.7252	7.07278	79.1976	0
1.2967	-5.19707	-0.632724	6.15812	80.0944	0
1.2973	-15.8577	-2.77004	4.32878	76.4667	0
1.2980	-12.8261	-2.15724	2.19129	70.6379	0
1.2987	-8.22869	-0.0199283	0.053804	66.0727	0
1.2993	-8.22869	-0.936631	-0.860864	53.8854	0
1.3000	-7.02937	-5.51516	-0.860864	32.2008	0
1.3007	-4.56409	-6.73577	-1.77553	13.5732	0
1.3013	-4.86392	-4.90237	-5.13095	1.67118	0
1.3020	-4.56409	-6.73577	-7.87984	-14.7961	0
1.3027	-2.13213	-8.5642	-9.70918	-34.9317	0
1.3033	-0.299831	-7.34359	-12.7613	-50.2169	0
1.3040	1.23264	-7.03968	-14.2874	-62.4043	0
1.3047	3.06494	-8.87309	-14.5956	-73.4096	0
1.3053	2.43196	-9.4809	-15.8135	-78.5862	0
1.3060	-0.299831	-8.87309	-17.3396	-79.809	0
1.3067	-2.43196	-8.87309	-17.0363	-81.3172	0
1.3073	-5.19707	-8.26029	-15.8135	-77.3634	0
1.3080	-6.69622	-7.95639	-14.5956	-69.7412	0
1.3087	-3.36477	-7.65248	-12.1499	-66.9695	0
1.3093	2.76511	-5.81907	-10.0173	-59.9587	0
1.3100	9.1615	-3.37785	-7.26844	-39.2116	0
1.3107	15.5579	-1.85333	-5.13095	-17.527	0
1.3113	23.8199	-0.936631	-6.05051	-3.5054	0
1.3120	34.4806	0.283979	-7.87984	12.3504	0
1.3127	45.7742	0.587886	-8.1831	33.4236	0
1.3133	53.1034	-0.936631	-7.26844	49.8908	0
1.3140	54.9357	-2.77004	-5.13095	61.1815	0
1.3147	48.5393	-0.632724	-4.52443	72.1868	0
1.3153	31.7488	2.7252	-7.87984	78.8715	0
1.3160	11.5935	1.8085	-7.26844	81.3172	0
1.3167	0.932807	-0.328817	-0.860864	83.1514	0
1.3173	2.43196	0.587886	3.10596	79.4829	0
1.3180	9.46133	3.02911	2.8027	70.3526	0
1.3187	17.3902	4.24972	1.27662	65.7874	0
1.3193	23.8199	3.338	-1.47227	58.7359	0
1.3200	23.8199	-0.936631	-2.38694	37.3774	0
1.3207	8.86167	-4.29455	-0.860864	14.5107	0
1.3213	-16.7905	-3.07394	-2.38694	0.774449	0
1.3220	-34.4806	-1.24054	-5.4391	-14.7961	0
1.3227	-41.2101	-1.24054	-7.26844	-34.3203	0
1.3233	-44.8414	-2.15724	-10.3206	-49.6055	0
1.3240	-41.2101	-2.77004	-12.7613	-60.5701	0
1.3247	-33.8809	-3.07394	-11.8467	-70.6379	0
1.3253	-32.0486	-3.07394	-11.8467	-76.1406	0
1.3260	-31.1158	-2.15724	-13.676	-78.2601	0
1.3267	-22.5873	-1.85333	-13.9842	-80.0944	0
1.3273	-11.8933	-1.85333	-13.676	-77.6487	0
1.3280	-4.56409	-2.46115	-10.3206	-72.7982	0
1.3287	5.4969	-1.54943	-5.4391	-68.8037	0
1.3293	15.2581	1.50459	-2.6902	-59.0619	0
1.3300	18.9227	4.24972	-0.249455	-38.9263	0
1.3307	15.2581	4.24972	2.8027	-17.527	0
1.3313	7.92886	2.7252	3.71737	-1.05977	0
1.3320	1.23264	3.338	3.71737	14.5107	0
1.3327	0.932807	4.55861	6.46627	31.5894	0
[truncated: 56,968 more rows]
