# Supplementary material for: Identification of Haptic Based Guiding Using Hard Reins
Source: PLoS One. 2015 Jul 22;10(7):e0132020. doi: 10.1371/journal.pone.0132020 (PMC4511788; doi:10.1371/journal.pone.0132020)
Supplement: S3 File — (ZIP) [file pone.0132020.s003.zip › EMGData1/Subject6/T11/t11.txt]

0.0000	-48.4171	3.4732	10.448	-195.778	0
0.0007	-41.0977	4.3879	13.8085	-102.402	0
0.0013	-34.385	3.7781	12.2799	-22.4505	0
0.0020	-24.9165	5.30259	12.8926	87.0989	0
0.0027	-9.35475	10.7908	18.3819	204.62	0
0.0033	5.60021	14.7545	20.2138	295.843	0
0.0040	13.8299	15.6692	22.3488	371.533	0
0.0047	22.3755	18.1216	25.4062	435.036	0
0.0053	34.8907	18.7314	21.7424	469.812	0
0.0060	41.2999	14.4496	18.0787	488.413	0
0.0067	40.3898	14.1447	18.9946	499.41	0
0.0073	41.2999	16.279	17.1627	484.152	0
0.0080	42.2101	12.6202	17.1627	445.987	0
0.0087	40.3898	6.52219	21.1297	398.107	0
0.0093	37.0271	4.6928	18.0787	319.027	0
0.0100	28.7848	2.85014	9.53205	208.882	0
0.0107	18.1027	0.106052	5.5651	112.436	0
0.0113	15.3595	-0.198847	3.43002	33.0802	0
0.0120	13.8299	-2.94294	0.0758016	-68.8177	0
0.0127	2.23755	-9.34582	-4.20067	-185.423	0
0.0133	-11.7946	-12.1032	-8.47083	-279.99	0
0.0140	-19.4301	-10.2605	-9.68997	-356.001	0
0.0147	-23.7029	-11.1752	-9.68997	-417.946	0
0.0153	-25.5359	-12.4081	-12.1346	-452.447	0
0.0160	-25.8393	-10.2605	-14.8824	-471.049	0
0.0167	-27.369	-9.04092	-14.5729	-479.891	0
0.0173	-27.369	-9.34582	-12.741	-462.206	0
0.0180	-23.0961	-7.82133	-11.8314	-427.431	0
0.0187	-20.3403	-4.46743	-13.0505	-386.195	0
0.0193	-15.4606	-0.198847	-10.3027	-308.397	0
0.0200	-6.91493	3.7781	-2.06559	-197.29	0
0.0207	-2.03529	6.21729	2.51409	-101.486	0
0.0213	0.707927	8.96138	2.81729	-18.1895	0
0.0220	8.64682	13.23	6.17783	84.9913	0
0.0227	18.1027	17.8167	7.09377	194.861	0
0.0233	27.5712	21.4755	4.64917	287	0
0.0240	36.7237	21.7804	7.09377	364.523	0
0.0247	38.5567	17.8167	10.7575	423.124	0
0.0253	37.6339	15.9741	11.0607	453.638	0
0.0260	42.2101	17.1937	12.5831	474.073	0
0.0267	44.966	16.8888	12.5831	487.222	0
0.0273	42.2101	14.4496	7.70018	471.644	0
0.0280	40.3898	13.5349	6.48104	435.036	0
0.0287	38.5567	14.4496	5.2619	394.717	0
0.0293	31.2246	12.6202	-3.89115	322.417	0
0.0300	23.2984	7.13199	-15.1856	212.547	0
0.0307	15.3595	3.4732	-20.9844	116.101	0
0.0313	5.60021	3.4732	-23.4227	37.0663	0
0.0320	-4.17171	1.63055	-25.5641	-65.4731	0
0.0327	-13.6276	-1.72334	-30.447	-177.176	0
0.0333	-24.9165	-3.85764	-38.3809	-264.458	0
0.0340	-36.5214	-6.60173	-39.2968	-340.423	0
0.0347	-45.6739	-7.82133	-31.3566	-403.01	0
0.0353	-50.2502	-4.77233	-27.0864	-432.883	0
0.0360	-51.173	-4.16254	-24.9514	-449.377	0
0.0367	-54.523	-6.90663	-15.4888	-464.039	0
0.0373	-60.3255	-5.38213	-5.72302	-451.53	0
0.0380	-61.2357	-2.02824	-1.45286	-416.709	0
0.0387	-57.5823	-1.11354	5.2619	-374.603	0
0.0393	-51.7798	0.71585	11.3639	-300.745	0
0.0400	-44.4477	3.7781	10.7575	-194.541	0
0.0407	-37.735	7.43689	8.92564	-99.3321	0
0.0413	-33.4622	11.7055	9.84158	-17.5481	0
0.0420	-27.369	13.5349	8.31291	84.9913	0
0.0427	-19.1267	13.5349	9.22885	196.969	0
0.0433	-9.97418	17.1937	15.6404	287.596	0
0.0440	0.101132	21.7804	18.0787	360.262	0
0.0447	8.95022	22.6951	15.3309	420.65	0
0.0453	12.3129	22.0853	15.6404	457.899	0
0.0460	13.2231	23.3049	16.2468	477.738	0
0.0467	15.9663	24.5245	13.1958	489.925	0
0.0473	18.4187	23.3049	11.6671	480.808	0
0.0480	14.7527	19.951	13.1958	447.224	0
0.0487	4.37398	17.1937	11.6671	399.024	0
0.0493	-7.52172	13.5349	6.17783	323.608	0
0.0500	-15.1572	6.21729	1.59815	221.069	0
0.0507	-21.5665	2.54524	0.379008	127.693	0
0.0513	-29.1893	2.54524	1.59815	48.9788	0
0.0520	-35.5986	-1.11354	0.682214	-49.2995	0
0.0527	-39.2647	-7.51643	-3.28474	-162.194	0
0.0533	-40.4909	-9.04092	-9.08356	-254.057	0
0.0540	-42.6273	-10.2605	-15.7983	-326.724	0
0.0547	-44.7637	-14.2375	-23.1195	-387.753	0
0.0553	-40.1748	-16.6767	-24.9514	-422.528	0
0.0560	-31.0224	-17.5914	-24.6482	-437.465	0
0.0567	-25.8393	-17.5914	-24.6482	-447.544	0
0.0573	-20.0369	-16.6767	-23.1195	-438.381	0
0.0580	-11.1878	-16.6767	-21.2876	-405.117	0
0.0587	-6.91493	-15.4571	-21.2876	-358.75	0
0.0593	-2.33869	-10.2605	-18.5398	-282.739	0
0.0600	8.34342	-5.99193	-14.2697	-178.367	0
0.0607	12.9197	-4.77233	-14.2697	-89.2981	0
0.0613	14.1459	-2.94294	-13.9664	-13.6078	0
0.0620	23.6018	-1.11354	-9.68997	88.0152	0
0.0627	33.0577	0.71585	-8.16762	199.718	0
0.0633	36.1169	4.99769	-9.9995	288.512	0
0.0640	38.8601	7.13199	-10.6059	362.37	0
0.0647	40.3898	4.6928	-10.3027	424.956	0
0.0653	37.6339	3.1683	-11.8314	461.564	0
0.0660	37.0271	3.7781	-15.4888	478.059	0
0.0667	38.5567	2.54524	-19.4557	487.497	0
0.0673	38.2533	-1.11354	-18.8493	475.905	0
0.0680	37.0271	-1.72334	-14.2697	440.488	0
0.0687	33.9805	-0.198847	-13.0505	397.466	0
0.0693	28.178	-2.63804	-17.0175	329.748	0
0.0700	20.2391	-8.73602	-23.1195	224.139	0
0.0707	12.9197	-13.0179	-26.4737	124.669	0
0.0713	9.87305	-15.4571	-29.2215	50.8115	0
0.0720	5.28417	-18.2012	-35.0203	-42.2895	0
0.0727	-4.47511	-22.1648	-40.2128	-158.574	0
0.0733	-13.6276	-28.2761	-42.9542	-252.866	0
0.0740	-18.8233	-33.1545	-45.7021	-325.166	0
0.0747	-23.0961	-32.8496	-47.8371	-389.585	0
0.0753	-26.1427	-31.3251	-46.9212	-425.873	0
0.0760	-27.0529	-31.63	-45.7021	-440.214	0
0.0767	-27.9757	-29.4957	-42.651	-451.21	0
0.0773	-28.2791	-26.7516	-35.3299	-442.688	0
0.0780	-28.2791	-26.7516	-29.8343	-411.853	0
0.0787	-30.1122	-24.604	-28.3056	-374.328	0
0.0793	-27.0529	-20.3354	-24.9514	-307.16	0
0.0800	-17.597	-20.0305	-18.8493	-203.704	0
0.0807	-10.581	-20.3354	-13.9664	-108.816	0
0.0813	-6.30813	-16.3718	-11.2186	-30.6977	0
0.0820	0.101132	-9.04092	-9.08356	63.9153	0
0.0827	9.25361	-3.24784	-4.50388	171.632	0
0.0833	16.8891	-2.02824	0.682214	265.649	0
0.0840	19.9357	-1.72334	3.12682	340.698	0
0.0847	18.4187	-1.11354	4.34596	395.038	0
0.0853	20.2391	-2.33314	7.39697	425.231	0
0.0860	24.8154	-3.55274	8.31291	444.154	0
0.0867	27.8746	-0.808645	8.0097	456.066	0
0.0873	28.7848	-0.198847	9.22885	445.987	0
0.0880	31.2246	-4.16254	11.6671	412.128	0
0.0887	33.0577	-6.29683	11.6671	366.952	0
0.0893	29.7076	-7.51643	8.0097	298.592	0
0.0900	21.4654	-11.1752	3.43002	201.551	0
0.0907	12.6163	-14.8473	-0.233722	107.579	0
0.0913	4.37398	-17.2865	-3.58794	27.5821	0
0.0920	-5.70134	-21.555	-7.25169	-66.7101	0
0.0927	-16.3834	-24.604	-11.5218	-174.748	0
0.0933	-25.5359	-23.6893	-16.7143	-266.566	0
0.0940	-36.5214	-22.4697	-18.2366	-341.065	0
0.0947	-46.5841	-23.0795	-15.7983	-401.177	0
0.0953	-52.0832	-23.9942	-15.1856	-435.632	0
0.0960	-59.706	-25.2138	-18.2366	-454.28	0
0.0967	-73.144	-27.6663	-20.3717	-467.979	0
0.0973	-85.0397	-26.4467	-19.4557	-460.373	0
0.0980	-91.1456	-22.1648	-16.4047	-429.263	0
0.0987	-91.449	-19.4207	-12.741	-388.028	0
0.0993	-83.8261	-18.5061	-8.47083	-320.584	0
0.1000	-71.311	-16.0669	0.991738	-222.627	0
0.1007	-59.0992	-10.5654	12.5831	-129.847	0
0.1013	-43.5375	-5.38213	18.6914	-50.2159	0
0.1020	-24.9165	-2.33314	22.0456	43.16	0
0.1027	-7.52172	-0.198847	26.0126	148.769	0
0.1033	9.55701	2.54524	24.4902	239.075	0
0.1040	28.4814	4.3879	22.6584	311.421	0
0.1047	44.966	5.91239	28.4572	372.129	0
0.1053	56.2549	5.60749	34.8624	409.058	0
0.1060	65.4074	3.7781	33.9465	424.04	0
0.1067	73.6497	4.3879	30.5923	433.799	0
0.1073	80.0589	5.30259	28.1477	428.897	0
0.1080	82.4988	1.02075	23.8775	398.382	0
0.1087	79.1487	-2.02824	19.2978	352.29	0
0.1093	72.4234	-2.02824	15.0277	285.167	0
0.1100	65.104	-5.68703	8.31291	187.531	0
0.1107	55.3447	-8.73602	3.43002	92.597	0
0.1113	41.2999	-8.12622	5.5651	17.5481	0
0.1120	24.8154	-13.9326	8.31291	-73.7202	0
0.1127	5.60021	-21.555	4.34596	-181.116	0
0.1133	-16.0674	-20.6403	-3.89115	-268.123	0
0.1140	-38.6579	-20.9452	-11.2186	-338.911	0
0.1147	-57.5823	-27.0565	-13.0505	-404.843	0
0.1153	-68.2517	-25.8236	-12.1346	-442.367	0
0.1160	-75.8872	-21.2501	-16.4047	-456.708	0
0.1167	-84.1295	-22.4697	-24.0354	-468.895	0
0.1173	-85.0397	-22.1648	-25.5641	-463.122	0
0.1180	-78.6304	-17.5914	-26.1705	-430.454	0
0.1187	-71.311	-16.3718	-28.9183	-388.669	0
0.1193	-58.1891	-13.9326	-28.9183	-322.738	0
0.1200	-38.3545	-11.4801	-26.4737	-224.78	0
0.1207	-24.6131	-13.0179	-23.1195	-134.428	0
0.1213	-13.931	-11.4801	-17.0175	-60.2957	0
0.1220	4.07058	-5.68703	-10.9154	32.8053	0
0.1227	22.0721	-2.94294	-4.80709	139.01	0
0.1233	33.6771	-0.808645	8.0097	227.208	0
0.1240	44.966	4.083	24.4902	300.425	0
0.1247	54.4219	5.91239	35.4752	361.453	0
0.1253	58.3913	4.3879	38.223	398.107	0
0.1260	59.6175	3.4732	35.1656	416.709	0
0.1267	59.6175	4.083	30.8955	427.385	0
0.1273	57.7845	5.60749	28.1477	418.221	0
0.1280	55.9515	4.99769	22.6584	388.623	0
0.1287	52.2854	0.71585	14.4149	349.862	0
0.1293	44.966	-2.33314	8.31291	286.679	0
0.1300	36.7237	-4.77233	3.43002	188.126	0
0.1307	26.9518	-9.34582	-3.89115	90.4894	0
0.1313	18.4187	-11.1752	-7.55489	15.9903	0
0.1320	7.42059	-11.7983	-6.94848	-67.6265	0
0.1327	-9.05135	-16.9816	-9.08356	-172.915	0
0.1333	-20.0369	-21.555	-13.6569	-264.458	0
0.1340	-23.3995	-20.3354	-12.4378	-333.413	0
0.1347	-29.1893	-19.4207	-7.55489	-390.777	0
0.1353	-34.9918	-22.7746	-6.63896	-427.431	0
0.1360	-34.6884	-25.2138	-8.16762	-445.712	0
0.1367	-32.8554	-23.9942	-8.47083	-457.303	0
0.1373	-29.5054	-20.3354	-10.9154	-448.781	0
0.1380	-24.3097	-18.5061	-13.0505	-417.351	0
0.1387	-20.6437	-17.2865	-10.9154	-377.994	0
0.1393	-15.1572	-14.2375	-9.68997	-312.658	0
0.1400	-5.70134	-10.2605	-11.2186	-214.38	0
0.1407	2.84435	-5.07723	-8.47083	-121.004	0
0.1413	11.6934	0.106052	-1.14966	-44.3971	0
0.1420	21.162	3.1683	4.95869	44.3971	0
0.1427	30.3144	5.60749	7.70018	146.341	0
0.1433	40.3898	10.181	9.84158	238.159	0
0.1440	47.7092	12.6202	13.8085	313.254	0
0.1447	48.6194	11.0957	18.9946	370.021	0
0.1453	50.4524	10.4859	21.4329	403.88	0
0.1460	52.5888	10.7908	21.7424	424.04	0
0.1467	48.6194	11.0957	22.3488	435.036	0
0.1473	44.966	11.7055	19.9106	426.789	0
0.1480	44.0432	11.0957	15.3309	400.215	0
0.1487	38.5567	8.04669	11.6671	360.262	0
0.1493	28.4814	4.99769	6.17783	294.927	0
0.1500	16.5857	1.63055	0.682214	200.039	0
0.1507	1.63076	-1.41844	-0.233722	109.412	0
0.1513	-9.97418	-3.55274	-0.233722	34.638	0
0.1520	-18.5199	-5.68703	-4.80709	-53.2856	0
0.1527	-31.3258	-9.34582	-12.741	-154.909	0
0.1533	-42.0079	-13.6277	-19.4557	-241.87	0
0.1540	-46.5841	-16.6767	-22.2036	-314.811	0
0.1547	-49.9468	-17.8963	-21.9003	-374.328	0
0.1553	-49.6434	-16.6767	-24.0354	-406.354	0
0.1560	-44.4477	-17.2865	-25.2546	-423.124	0
0.1567	-42.9307	-18.5061	-20.3717	-439.297	0
0.1573	-41.0977	-18.5061	-15.7983	-435.357	0
0.1580	-31.0224	-16.0669	-15.7983	-407.271	0
0.1587	-22.4767	-12.1032	-15.7983	-370.021	0
0.1593	-16.3834	-9.95562	-15.4888	-308.718	0
0.1600	-5.3853	-9.34582	-13.3537	-212.868	0
0.1607	6.8138	-7.21153	-8.16762	-117.659	0
0.1613	16.2823	-3.55274	-5.11661	-41.0524	0
0.1620	26.9518	-1.41844	-4.50388	44.9927	0
0.1627	37.9499	0.410951	0.682214	148.769	0
0.1633	44.966	4.6928	4.95869	238.8	0
0.1640	49.2388	8.04669	3.12682	308.351	0
0.1647	50.4524	8.96138	3.73323	367.868	0
0.1653	51.0719	8.96138	8.92564	407.546	0
0.1660	52.8922	9.57118	9.84158	424.315	0
0.1667	51.6787	8.35158	5.2619	434.12	0
0.1673	50.7558	6.82709	1.29494	430.454	0
0.1680	53.8151	5.60749	-0.536928	402.964	0
0.1687	51.9821	2.54524	0.991738	361.453	0
0.1693	40.9965	-1.11354	1.59815	300.104	0
0.1700	31.5407	-2.94294	-1.14966	208.561	0
0.1707	26.0416	-5.99193	-1.75607	116.101	0
0.1713	18.4187	-10.8703	-2.06559	41.9687	0
0.1720	7.73663	-12.4081	-6.63896	-43.8014	0
0.1727	-3.24888	-13.3228	-11.8314	-145.424	0
0.1733	-13.931	-17.8963	-13.9664	-233.027	0
0.1740	-23.7029	-20.3354	-16.1015	-303.815	0
0.1747	-33.7782	-18.5061	-15.4888	-363.332	0
0.1753	-43.5375	-18.5061	-13.9664	-399.024	0
0.1760	-46.5841	-18.5061	-15.4888	-417.626	0
0.1767	-45.9773	-16.6767	-16.7143	-430.775	0
0.1773	-46.5841	-15.1522	-13.9664	-423.765	0
0.1780	-44.1443	-13.0179	-11.8314	-396	0
0.1787	-37.1282	-9.34582	-10.6059	-359.667	0
0.1793	-30.1122	-7.21153	-5.11661	-296.209	0
0.1800	-22.1733	-3.85764	2.51409	-203.109	0
0.1807	-11.7946	0.410951	7.39697	-118.896	0
0.1813	-4.17171	1.32565	8.61612	-48.3832	0
0.1820	3.76718	1.63055	8.0097	40.7317	0
0.1827	15.6629	6.52219	8.92564	142.95	0
0.1833	27.5712	9.87608	10.7575	229.958	0
0.1840	33.9805	10.4859	11.6671	302.257	0
0.1847	38.5567	12.6202	12.2799	360.858	0
0.1853	40.3898	13.23	14.1117	395.633	0
0.1860	38.8601	12.3153	12.5831	415.197	0
0.1867	35.8135	12.9251	8.92564	429.538	0
0.1873	32.1475	11.7055	7.09377	423.399	0
0.1880	29.0882	8.96138	7.39697	394.121	0
0.1887	23.9052	8.96138	6.48104	359.621	0
0.1893	14.7527	7.74179	2.21088	304.09	0
0.1900	5.28417	1.93545	-4.50388	209.477	0
0.1907	-1.4285	-1.11354	-7.25169	116.101	0
0.1913	-6.00474	-2.02824	-4.80709	47.7417	0
0.1920	-13.6276	-7.51643	-6.33575	-34.638	0
0.1927	-28.2791	-10.8703	-9.68997	-140.247	0
0.1933	-42.6273	-10.2605	-7.25169	-228.446	0
0.1940	-48.4171	-13.0179	-4.50388	-295.889	0
0.1947	-52.0832	-18.2012	-6.63896	-356.001	0
0.1953	-58.1891	-16.6767	-7.25169	-392.93	0
0.1960	-60.3255	-12.713	-7.55489	-410.02	0
0.1967	-58.7958	-14.2375	-12.1346	-423.765	0
0.1973	-59.0992	-16.6767	-13.6569	-419.183	0
0.1980	-57.8857	-15.1522	-9.68997	-389.585	0
0.1987	-54.2196	-13.0179	-7.55489	-353.252	0
0.1993	-50.2502	-10.2605	-5.11661	-298.317	0
0.2000	-42.3113	-5.68703	-0.233722	-208.927	0
0.2007	-31.0224	-1.41844	2.81729	-116.743	0
0.2013	-24.3097	-1.11354	2.81729	-42.5644	0
0.2020	-21.2631	-0.198847	2.81729	40.7317	0
0.2027	-13.3242	5.30259	1.90136	141.759	0
0.2033	-2.03529	8.96138	-0.536928	232.386	0
0.2040	4.37398	7.74179	-2.67201	303.494	0
0.2047	8.04003	7.13199	-1.14966	359.025	0
0.2053	13.8299	8.96138	6.48104	391.051	0
0.2060	18.1027	9.26628	14.4149	408.462	0
0.2067	17.1925	7.13199	15.9436	423.124	0
0.2073	16.2823	5.91239	15.3309	417.626	0
0.2080	17.4959	4.3879	18.9946	388.028	0
0.2087	16.5857	2.85014	27.2317	352.611	0
0.2093	10.1764	3.1683	37.6102	297.996	0
0.2100	0.101132	2.54524	43.7123	207.049	0
0.2107	-9.65814	-1.11354	40.0485	115.185	0
0.2113	-16.3834	-6.60173	31.1987	44.3971	0
0.2120	-21.8699	-11.4801	23.8775	-38.3033	0
0.2127	-27.369	-15.1522	15.3309	-139.01	0
0.2133	-32.552	-16.6767	4.04275	-224.459	0
0.2140	-38.3545	-16.0669	-2.97521	-294.377	0
0.2147	-40.7943	-15.762	-6.03255	-355.085	0
0.2153	-35.5986	-16.3718	-11.8314	-389.86	0
0.2160	-31.0224	-16.6767	-18.5398	-406.034	0
0.2167	-32.2486	-17.5914	-20.6812	-422.528	0
0.2173	-31.9452	-18.811	-19.4557	-421.016	0
0.2180	-28.5825	-16.3718	-19.4557	-393.526	0
0.2187	-27.0529	-12.4081	-17.6239	-359.667	0
0.2193	-20.0369	-11.7983	-12.1346	-305.648	0
0.2200	-6.61153	-9.04092	-7.8581	-215.617	0
0.2207	3.76718	-2.33314	-8.47083	-123.753	0
0.2213	12.3129	0.71585	-9.08356	-51.1322	0
0.2220	24.8154	1.63055	-3.89115	31.5682	0
0.2227	37.9499	4.99769	1.59815	131.358	0
0.2233	49.2388	7.43689	4.34596	218.32	0
0.2240	57.4811	8.04669	7.39697	286.679	0
0.2247	59.3015	8.96138	9.84158	344.364	0
0.2253	58.0879	9.57118	11.6671	381.017	0
0.2260	56.5583	8.96138	14.4149	399.024	0
0.2267	53.2083	9.57118	16.55	412.448	0
0.2273	49.5422	8.96138	15.9436	411.211	0
0.2280	44.0432	4.083	16.8595	384.958	0
0.2287	34.5873	-0.198847	20.2138	346.196	0
0.2293	25.1314	-1.11354	19.9106	290.07	0
0.2300	17.4959	-3.55274	14.7245	202.146	0
0.2307	7.11719	-8.43112	10.448	109.091	0
0.2313	-1.73189	-11.1752	9.22885	34.9129	0
0.2320	-6.61153	-12.713	8.0097	-42.5644	0
0.2327	-15.4606	-16.6767	4.64917	-136.582	0
0.2333	-27.0529	-20.3354	1.59815	-224.185	0
0.2340	-34.385	-21.2501	-1.14966	-295.889	0
0.2347	-38.6579	-22.1648	-4.50388	-354.489	0
0.2353	-42.0079	-23.3844	-6.94848	-391.693	0
0.2360	-44.7637	-23.0795	-6.63896	-410.02	0
0.2367	-48.4171	-22.1648	-5.72302	-419.779	0
0.2373	-50.2502	-22.1648	-5.11661	-415.518	0
0.2380	-48.4171	-21.2501	-3.89115	-393.526	0
0.2387	-45.6739	-17.8963	0.379008	-359.667	0
0.2393	-39.5681	-14.5424	7.09377	-301.982	0
0.2400	-29.1893	-11.1752	11.6671	-215.021	0
0.2407	-20.0369	-8.12622	11.6671	-128.655	0
0.2413	-12.414	-6.90663	11.6671	-57.2259	0
0.2420	-4.47511	-5.68703	15.6404	24.8788	0
0.2427	4.07058	-2.02824	21.7424	122.836	0
0.2433	12.3129	2.54524	25.4062	208.882	0
0.2440	19.0255	4.3879	27.5413	279.99	0
0.2447	22.3755	5.91239	29.9795	339.782	0
0.2453	21.162	6.21729	33.9465	374.603	0
0.2460	19.0255	3.4732	33.6433	390.777	0
0.2467	19.3289	1.63055	27.5413	406.629	0
0.2473	19.6323	0.71585	21.4329	404.797	0
0.2480	14.1459	-2.94294	19.9106	374.878	0
0.2487	6.5104	-4.46743	21.7424	340.103	0
0.2493	1.02397	-3.55274	22.6584	289.749	0
0.2500	-7.83776	-7.21153	18.0787	200.955	0
0.2507	-16.3834	-12.1032	13.499	110.008	0
0.2513	-16.0674	-12.1032	12.5831	44.672	0
0.2520	-16.0674	-13.6277	8.92564	-32.2096	0
0.2527	-24.6131	-19.7256	-0.840135	-133.512	0
0.2533	-31.9452	-23.3844	-6.94848	-221.435	0
0.2540	-34.0816	-23.0795	-11.5218	-288.879	0
0.2547	-37.4316	-23.9942	-17.9334	-346.838	0
0.2553	-40.4909	-24.9089	-19.7653	-383.446	0
0.2560	-39.5681	-24.604	-17.0175	-401.773	0
0.2567	-37.1282	-23.9942	-16.7143	-414.922	0
0.2573	-33.4622	-23.3844	-14.8824	-411.532	0
0.2580	-27.9757	-23.9942	-11.2186	-386.516	0
0.2587	-23.0961	-23.6893	-10.6059	-354.168	0
0.2593	-15.4606	-20.0305	-7.8581	-300.15	0
0.2600	-3.56492	-14.8473	-0.233722	-211.951	0
0.2607	7.42059	-10.5654	3.12682	-122.562	0
0.2613	14.7527	-8.73602	3.12682	-53.2856	0
0.2620	23.2984	-7.51643	3.73323	23.9625	0
0.2627	35.4975	-1.41844	2.21088	120.362	0
0.2633	46.799	5.91239	1.29494	208.882	0
0.2640	54.7253	5.91239	5.87463	278.478	0
0.2647	60.5277	3.7781	7.39697	331.855	0
0.2653	63.5744	6.21729	2.21088	365.76	0
0.2660	61.4379	5.91239	-0.233722	387.386	0
0.2667	57.7845	2.24035	1.59815	403.285	0
0.2673	55.9515	2.54524	1.90136	400.215	0
0.2680	51.0719	2.54524	2.81729	374.878	0
0.2687	42.2101	0.106052	4.34596	342.852	0
0.2693	33.0577	0.106052	0.682214	292.498	0
0.2700	22.6789	-2.33314	-2.97521	207.37	0
0.2707	9.55701	-9.95562	1.59815	117.613	0
0.2713	0.101132	-12.713	5.5651	47.7417	0
0.2720	-5.3853	-13.0179	-1.14966	-30.9726	0
0.2727	-12.7174	-17.2865	-10.3027	-127.097	0
0.2733	-20.6437	-19.4207	-13.3537	-211.356	0
0.2740	-25.8393	-18.5061	-13.0505	-280.632	0
0.2747	-25.2325	-20.0305	-13.6569	-340.423	0
0.2753	-19.1267	-20.3354	-15.7983	-375.519	0
0.2760	-17.9004	-18.811	-18.5398	-392.014	0
0.2767	-24.6131	-21.2501	-19.1525	-406.95	0
0.2773	-28.8859	-23.6893	-18.8493	-406.354	0
0.2780	-26.4461	-20.6403	-19.4557	-381.017	0
0.2787	-23.7029	-18.5061	-19.1525	-346.838	0
0.2793	-20.3403	-17.2865	-17.6239	-295.568	0
0.2800	-10.8844	-11.7983	-16.1015	-214.105	0
0.2807	1.32736	-6.60173	-14.8824	-126.502	0
0.2813	12.0095	-5.38213	-14.8824	-53.8813	0
0.2820	22.6789	-1.72334	-13.9664	23.3211	0
0.2827	35.8135	4.99769	-9.38677	117.018	0
0.2833	51.0719	6.21729	-5.72302	202.788	0
0.2840	64.1938	5.60749	-4.80709	268.673	0
0.2847	73.6497	9.57118	-3.28474	325.166	0
0.2853	80.6657	11.4006	-0.840135	365.44	0
0.2860	82.4988	8.35158	0.991738	382.209	0
0.2867	82.4988	8.65648	3.43002	393.205	0
0.2873	85.242	10.4859	6.78424	395.633	0
0.2880	84.3318	6.21729	7.70018	373.045	0
0.2887	75.1793	1.63055	3.73323	336.437	0
0.2893	65.7108	1.02075	-1.14966	287.596	0
0.2900	54.4219	-2.02824	0.379008	207.049	0
0.2907	38.8601	-7.51643	3.12682	116.101	0
0.2913	25.7382	-9.95562	0.0758016	46.2298	0
0.2920	14.1459	-12.4081	-5.72302	-26.7115	0
0.2927	-1.73189	-16.9816	-10.6059	-120.729	0
0.2933	-16.3834	-19.4207	-16.4047	-204.941	0
0.2940	-27.369	-19.7256	-19.4557	-270.231	0
0.2947	-37.4316	-20.0305	-18.5398	-328.236	0
0.2953	-45.6739	-20.0305	-18.5398	-366.356	0
0.2960	-50.2502	-20.9452	-18.8493	-381.613	0
0.2967	-54.8264	-22.4697	-17.9334	-392.609	0
0.2973	-57.5823	-22.1648	-19.1525	-393.846	0
0.2980	-59.0992	-18.811	-20.6812	-372.77	0
0.2987	-60.9323	-14.8473	-19.1525	-339.507	0
0.2993	-57.2662	-12.4081	-17.3207	-288.558	0
0.3000	-47.5069	-10.5654	-14.8824	-206.774	0
0.3007	-40.1748	-8.43112	-10.9154	-119.812	0
0.3013	-35.5986	-6.60173	-7.55489	-52.0486	0
0.3020	-26.7495	-5.07723	-4.50388	22.1298	0
0.3027	-14.247	-1.72334	0.682214	117.613	0
0.3033	-5.3853	2.24035	3.43002	205.216	0
0.3040	2.23755	4.3879	4.95869	272.98	0
0.3047	14.4493	6.21729	10.7575	329.748	0
0.3053	25.4348	9.57118	17.1627	367.593	0
0.3060	29.4042	10.4859	18.9946	384.683	0
0.3067	33.6771	8.96138	22.0456	396.275	0
0.3073	39.7703	8.65648	24.7934	395.954	0
0.3080	38.5567	7.13199	19.6074	371.854	0
0.3087	33.6771	4.99769	13.499	339.186	0
0.3093	31.5407	3.4732	13.499	295.568	0
0.3100	23.9052	-0.198847	11.6671	214.38	0
0.3107	11.39	-4.77233	7.09377	120.362	0
0.3113	4.98077	-5.68703	6.78424	53.5605	0
0.3120	-2.33869	-6.29683	4.04275	-13.8827	0
0.3127	-16.0674	-9.65072	-2.97521	-108.496	0
0.3133	-27.369	-12.713	-6.63896	-194.861	0
0.3140	-36.5214	-14.5424	-10.3027	-257.127	0
0.3147	-47.5069	-16.9816	-14.8824	-315.728	0
0.3153	-52.9934	-16.6767	-15.1856	-358.43	0
0.3160	-54.8264	-15.1522	-13.9664	-374.007	0
0.3167	-59.4026	-16.0669	-14.8824	-383.446	0
0.3173	-59.4026	-14.8473	-14.8824	-385.279	0
0.3180	-54.8264	-10.5654	-13.9664	-364.844	0
0.3187	-51.7798	-8.12622	-12.741	-331.26	0
0.3193	-45.6739	-4.77233	-8.77404	-281.548	0
0.3200	-32.2486	1.63055	-3.58794	-202.192	0
0.3207	-20.9597	5.30259	0.0758016	-116.743	0
0.3213	-14.247	7.43689	2.81729	-48.7039	0
0.3220	-7.21833	12.6202	3.43002	23.9625	0
0.3227	1.93416	16.8888	5.5651	118.255	0
0.3233	12.6163	19.951	11.9767	207.644	0
0.3240	23.6018	23.9147	15.6404	272.98	0
0.3247	31.2246	23.6098	14.4149	325.166	0
0.3253	34.5873	20.5608	14.7245	365.44	0
0.3260	38.2533	22.6951	17.1627	387.386	0
0.3267	44.3466	25.4392	17.1627	399.299	0
0.3273	49.2388	23.3049	15.0277	398.382	0
0.3280	48.6194	22.0853	12.5831	377.031	0
0.3287	46.483	22.6951	13.499	346.196	0
0.3293	44.0432	19.0363	13.499	301.662	0
0.3300	34.8907	14.7545	7.39697	221.71	0
0.3307	22.3755	15.0594	3.43002	131.038	0
0.3313	12.9197	13.5349	4.04275	63.3196	0
0.3320	4.07058	8.65648	-1.14966	-8.10968	0
0.3327	-8.14116	5.91239	-8.47083	-99.6528	0
0.3333	-20.3403	6.52219	-8.77404	-182.949	0
0.3340	-31.9452	6.21729	-8.77404	-250.392	0
0.3347	-42.9307	3.4732	-11.5218	-311.146	0
0.3353	-48.4171	1.93545	-12.4378	-346.838	0
0.3360	-54.8264	2.54524	-14.2697	-360.583	0
0.3367	-65.8119	2.85014	-18.8493	-377.352	0
0.3373	-71.6144	2.85014	-20.9844	-381.613	0
0.3380	-69.478	3.4732	-19.7653	-356.918	0
0.3387	-65.2051	7.74179	-17.3207	-323.333	0
0.3393	-57.8857	11.4006	-14.2697	-279.12	0
0.3400	-43.2341	12.6202	-11.2186	-202.192	0
0.3407	-26.4461	15.0594	-6.03255	-114.91	0
0.3413	-11.4912	19.3412	-1.14966	-45.9548	0
0.3420	3.46378	20.8657	2.21088	26.3908	0
0.3427	20.8586	23.3049	6.78424	117.934	0
0.3433	36.4203	28.1833	10.7575	201.551	0
0.3440	47.4058	31.5372	11.3639	265.649	0
0.3447	57.7845	31.5372	14.4149	323.013	0
0.3453	65.104	31.8421	18.3819	363.286	0
0.3460	65.104	32.77	17.1627	379.185	0
0.3467	64.1938	33.3798	15.0277	389.86	0
0.3473	64.1938	31.2323	16.8595	394.717	0
0.3480	56.8617	27.5735	17.466	376.436	0
0.3487	46.799	25.1343	14.7245	341.615	0
0.3493	39.4669	23	12.2799	293.094	0
0.3500	26.345	19.951	9.84158	218.641	0
0.3507	8.95022	16.8888	5.87463	134.703	0
0.3513	-0.505662	12.9251	0.682214	65.4272	0
0.3520	-8.44456	8.65648	-2.97521	-6.27698	0
0.3527	-21.8699	6.82709	-4.80709	-94.7504	0
0.3533	-29.8088	4.99769	-7.55489	-178.092	0
0.3540	-31.9452	1.32565	-10.9154	-243.382	0
0.3547	-38.0511	-1.41844	-11.5218	-300.15	0
0.3553	-44.7637	-2.02824	-11.5218	-339.507	0
0.3560	-47.5069	-2.02824	-14.2697	-355.68	0
0.3567	-49.0366	-2.63804	-17.3207	-365.76	0
0.3573	-48.4171	-2.02824	-15.7983	-369.746	0
0.3580	-45.6739	1.32565	-13.9664	-353.573	0
0.3587	-42.3113	6.21729	-12.741	-321.501	0
0.3593	-35.2952	8.96138	-9.08356	-271.789	0
0.3600	-25.5359	10.7908	-6.63896	-195.457	0
0.3607	-18.5199	14.1447	-5.11661	-112.757	0
0.3613	-10.581	19.0363	1.59815	-45.6341	0
0.3620	0.707927	22.0853	9.22885	26.0701	0
0.3627	11.6934	23.9147	10.448	114.589	0
0.3633	22.995	28.1833	11.0607	197.885	0
0.3640	33.0577	30.9274	16.8595	266.566	0
0.3647	36.7237	28.1833	20.2138	323.013	0
0.3653	37.6339	26.9637	19.6074	356.597	0
0.3660	39.7703	29.098	18.9946	373.687	0
0.3667	41.2999	28.4882	20.2138	391.051	0
0.3673	41.9067	26.6588	20.5233	393.526	0
0.3680	42.8296	27.2686	19.2978	368.464	0
0.3687	44.0432	25.4392	16.55	338.27	0
0.3693	43.133	20.8657	11.6671	297.676	0
0.3700	34.8907	17.4986	6.48104	219.557	0
0.3707	22.995	14.7545	5.2619	130.121	0
0.3713	16.8891	12.0104	6.17783	65.4272	0
0.3720	11.0866	9.57118	4.04275	-2.61159	0
0.3727	-4.17171	3.7781	-1.14966	-94.4755	0
0.3733	-19.7335	-1.41844	-5.41982	-177.451	0
0.3740	-26.4461	-1.41844	-8.77404	-240.358	0
0.3747	-30.1122	-2.02824	-13.3537	-297.401	0
0.3753	-35.2952	-6.60173	-16.4047	-337.674	0
0.3760	-37.735	-6.60173	-15.1856	-357.238	0
0.3767	-38.3545	-2.63804	-13.9664	-372.175	0
0.3773	-38.6579	-1.72334	-15.7983	-372.495	0
0.3780	-36.5214	-2.63804	-16.7143	-348.991	0
0.3787	-31.9452	0.71585	-13.6569	-319.668	0
0.3793	-25.8393	4.3879	-10.3027	-279.99	0
0.3800	-17.9004	4.3879	-6.33575	-207.69	0
0.3807	-7.52172	7.13199	-0.536928	-122.562	0
0.3813	1.93416	14.4496	2.51409	-53.2856	0
0.3820	10.1764	19.0363	2.51409	15.7154	0
0.3827	22.995	20.8657	5.5651	102.998	0
0.3833	39.1635	22.6951	11.3639	187.806	0
0.3840	51.9821	24.2196	13.499	252.225	0
0.3847	59.9209	23.6098	12.2799	303.174	0
0.3853	65.4074	23	12.5831	340.103	0
0.3860	68.77	23.9147	15.3309	359.025	0
0.3867	71.5133	24.2196	15.3309	370.021	0
0.3873	71.8166	22.6951	12.5831	372.77	0
0.3880	66.6336	20.8657	11.6671	353.848	0
0.3887	60.5277	20.2559	12.5831	322.417	0
0.3893	53.5117	17.8167	9.53205	281.227	0
0.3900	36.4203	13.23	2.81729	210.714	0
0.3907	14.7527	8.96138	-2.67201	123.111	0
0.3913	-0.809059	7.13199	-5.41982	51.7278	0
0.3920	-16.3834	4.3879	-9.08356	-16.9524	0
0.3927	-35.5986	1.63055	-13.9664	-102.402	0
0.3933	-50.2502	-0.198847	-17.0175	-184.782	0
0.3940	-60.3255	-2.33314	-18.8493	-251.629	0
0.3947	-70.7042	-5.07723	-22.5068	-307.801	0
0.3953	-74.661	-5.38213	-25.5641	-343.814	0
0.3960	-73.144	-3.55274	-24.9514	-362.736	0
0.3967	-75.2804	-5.38213	-24.9514	-380.743	0
0.3973	-74.977	-9.04092	-27.6992	-384.683	0
0.3980	-64.9017	-8.12622	-28.0024	-362.416	0
0.3987	-53.3094	-5.68703	-25.8673	-331.581	0
0.3993	-43.5375	-5.68703	-23.1195	-289.474	0
0.4000	-29.1893	-0.198847	-19.1525	-216.854	0
0.4007	-14.8538	7.43689	-13.9664	-132.916	0
0.4013	-5.70134	7.13199	-9.08356	-64.8774	0
0.4020	5.28417	4.99769	-3.28474	3.48212	0
0.4027	19.9357	9.87608	0.379008	88.9316	0
0.4033	32.1475	14.7545	2.51409	172.273	0
0.4040	40.6931	15.3643	6.17783	240.312	0
0.4047	49.5422	15.3643	9.22885	296.759	0
0.4053	57.4811	15.0594	9.53205	334.925	0
0.4060	62.6642	15.0594	11.0607	353.527	0
0.4067	66.937	16.279	15.6404	369.105	0
0.4073	68.4666	15.3643	17.1627	375.519	0
0.4080	65.104	12.3153	14.4149	355.955	0
0.4087	57.4811	9.87608	11.6671	324.25	0
0.4093	49.2388	6.82709	8.61612	284.251	0
0.4100	39.7703	3.4732	2.81729	215.892	0
0.4107	28.178	-0.198847	-1.14966	131.038	0
0.4113	16.5857	-4.77233	-2.06559	62.9989	0
0.4120	7.73663	-9.34582	-3.89115	-1.69524	0
0.4127	-1.11246	-12.1032	-7.8581	-83.1586	0
0.4133	-12.1106	-15.762	-10.9154	-162.835	0
0.4140	-22.7801	-17.5914	-13.0505	-227.85	0
0.4147	-31.9452	-15.762	-13.9664	-284.572	0
0.4153	-41.0977	-14.8473	-12.4378	-321.501	0
0.4160	-45.6739	-18.2012	-12.1346	-336.758	0
0.4167	-46.5841	-20.0305	-14.5729	-349.587	0
0.4173	-49.34	-17.8963	-16.7143	-354.168	0
0.4180	-52.0832	-14.8473	-15.1856	-334.65	0
0.4187	-51.4764	-13.6277	-10.3027	-302.303	0
0.4193	-46.9002	-14.2375	-3.58794	-259.556	0
0.4200	-38.3545	-12.713	0.682214	-189.363	0
0.4207	-28.2791	-6.60173	3.43002	-108.221	0
0.4213	-21.5665	-1.72334	8.0097	-40.4568	0
0.4220	-14.5504	0.410951	13.8085	28.4984	0
0.4227	-5.0819	4.083	19.6074	112.757	0
0.4233	4.67737	7.43689	23.5743	193.945	0
0.4240	13.8299	7.43689	26.3158	260.747	0
0.4247	22.995	7.74179	30.5923	317.835	0
0.4253	28.7848	8.04669	32.7273	358.109	0
0.4260	30.3144	6.82709	33.0306	377.352	0
0.4267	30.6178	7.43689	36.3911	390.135	0
0.4273	32.1475	7.13199	38.223	394.121	0
0.4280	32.4509	4.99769	35.7784	374.878	0
0.4287	30.3144	5.30259	34.5592	344.364	0
0.4293	26.0416	4.6928	33.6433	306.243	0
0.4300	16.5857	-1.11354	28.1477	236.051	0
0.4307	4.37398	-4.16254	23.2648	148.448	0
0.4313	-3.86831	-4.16254	20.2138	83.7542	0
0.4320	-10.8844	-7.51643	14.1117	21.4884	0
0.4327	-23.3995	-10.5654	8.61612	-66.7101	0
0.4333	-37.735	-13.6277	8.0097	-151.839	0
0.4340	-48.1137	-17.8963	6.48104	-215.296	0
0.4347	-56.6594	-18.2012	5.5651	-271.789	0
0.4353	-62.1585	-16.3718	6.78424	-311.742	0
0.4360	-63.0687	-19.7256	6.78424	-328.831	0
0.4367	-65.2051	-20.3354	6.78424	-343.493	0
0.4373	-68.2517	-14.8473	10.448	-351.419	0
0.4380	-63.9789	-13.0179	14.4149	-334.925	0
0.4387	-56.6594	-13.0179	16.2468	-305.052	0
0.4393	-51.7798	-8.43112	17.466	-265.374	0
0.4400	-42.6273	-4.46743	18.3819	-197.61	0
0.4407	-27.369	-2.94294	18.9946	-114.314	0
0.4413	-17.597	0.71585	20.2138	-45.6341	0
0.4420	-12.7174	6.21729	21.7424	16.6317	0
0.4427	-3.24888	8.65648	21.4329	97.1787	0
0.4433	9.87305	9.87608	19.9106	182.307	0
0.4440	17.4959	10.4859	19.2978	249.155	0
0.4447	21.162	11.0957	20.2138	298.913	0
0.4453	22.6789	12.0104	20.8265	337.033	0
0.4460	25.4348	11.0957	20.8265	359.025	0
0.4467	30.6178	9.57118	22.3488	370.021	0
0.4473	33.9805	9.26628	20.8265	370.296	0
0.4480	32.1475	8.35158	16.2468	351.694	0
0.4487	30.3144	4.99769	15.6404	323.333	0
0.4493	29.0882	3.1683	14.4149	287	0
0.4500	23.9052	1.63055	8.0097	220.153	0
0.4507	17.7993	-4.16254	3.43002	132.87	0
0.4513	13.2231	-10.2605	0.682214	60.8913	0
0.4520	6.5104	-11.7983	-6.63896	-3.52794	0
0.4527	-2.94548	-12.1032	-11.2186	-83.8	0
0.4533	-13.6276	-14.2375	-10.9154	-165.584	0
0.4540	-23.7029	-16.3718	-13.6569	-233.302	0
0.4547	-31.3258	-18.2012	-15.7983	-289.154	0
0.4553	-35.2952	-20.6403	-14.8824	-326.082	0
0.4560	-37.735	-21.2501	-17.3207	-346.563	0
0.4567	-42.6273	-21.2501	-20.6812	-364.844	0
0.4573	-46.5841	-23.0795	-19.4557	-369.746	0
0.4580	-42.6273	-22.7746	-20.0685	-351.099	0
0.4587	-35.5986	-19.7256	-22.2036	-325.166	0
0.4593	-30.719	-18.5061	-20.0685	-289.154	0
0.4600	-21.5665	-16.3718	-19.4557	-222.352	0
0.4607	-5.70134	-12.713	-22.8163	-141.759	0
0.4613	6.207	-11.4801	-22.2036	-74.0409	0
0.4620	13.2231	-10.2605	-20.6812	-7.46824	0
0.4627	23.6018	-4.77233	-20.9844	71.8417	0
0.4633	34.8907	-0.503746	-19.1525	150.281	0
0.4640	42.5262	-1.11354	-16.4047	218.045	0
0.4647	48.316	-0.503746	-14.5729	275.408	0
0.4653	52.8922	2.24035	-11.2186	315.086	0
0.4660	55.6481	1.63055	-9.38677	334.284	0
0.4667	58.3913	-1.72334	-11.2186	347.433	0
0.4673	63.8778	-2.94294	-8.77404	352.931	0
0.4680	67.8472	-2.33314	-3.58794	335.842	0
0.4687	66.3302	-6.60173	-1.75607	303.769	0
0.4693	60.8311	-13.9326	-2.97521	263.817	0
0.4700	52.2854	-17.2865	-7.55489	198.802	0
0.4707	38.8601	-17.5914	-16.4047	116.101	0
0.4713	26.345	-20.9452	-24.0354	46.5047	0
0.4720	14.4493	-24.2991	-25.8673	-18.1895	0
0.4727	-4.17171	-25.8236	-29.2215	-99.6528	0
0.4733	-26.4461	-27.6663	-34.1044	-180.521	0
0.4740	-45.9773	-29.1908	-35.3299	-244.94	0
0.4747	-65.8119	-31.3251	-35.0203	-300.15	0
0.4753	-80.7669	-33.7643	-36.2395	-341.34	0
0.4760	-84.7363	-32.2398	-38.6841	-361.499	0
0.4767	-84.1295	-29.1908	-40.516	-374.924	0
0.4773	-81.6897	-29.8006	-41.4319	-382.529	0
0.4780	-72.5246	-28.8859	-39.6	-369.746	0
0.4787	-60.9323	-23.0795	-35.6331	-339.232	0
0.4793	-45.9773	-20.3354	-33.498	-296.805	0
0.4800	-25.2325	-18.5061	-31.6661	-230.553	0
0.4807	-5.70134	-13.9326	-26.7832	-151.839	0
0.4813	7.73663	-9.95562	-21.5971	-86.5491	0
0.4820	21.7687	-6.60173	-18.5398	-23.0462	0
0.4827	36.7237	-1.11354	-13.9664	60.2499	0
0.4833	49.5422	2.54524	-10.6059	142.95	0
0.4840	59.6175	2.24035	-9.9995	208.882	0
0.4847	67.2404	4.6928	-5.72302	267.161	0
0.4853	71.8166	7.43689	0.682214	307.16	0
0.4860	74.2565	7.13199	0.379008	323.333	0
0.4867	73.3463	7.43689	-2.97521	338.591	0
0.4873	69.9836	8.35158	-3.28474	348.945	0
0.4880	65.7108	7.13199	-1.45286	332.176	0
0.4887	58.9981	5.30259	-1.14966	304.09	0
0.4893	48.6194	4.3879	-3.89115	268.994	0
0.4900	35.1941	1.93545	-7.8581	200.634	0
0.4907	22.3755	-1.11354	-8.47083	116.697	0
0.4913	12.9197	-2.94294	-6.63896	54.1562	0
0.4920	2.84435	-5.68703	-9.38677	-5.95626	0
0.4927	-10.2776	-9.65072	-14.8824	-88.061	0
0.4933	-22.7801	-13.9326	-20.6812	-171.082	0
0.4940	-33.4622	-14.8473	-26.4737	-238.205	0
0.4947	-42.0079	-13.9326	-30.1375	-293.46	0
0.4953	-46.9002	-14.8473	-32.2725	-331.26	0
0.4960	-47.8103	-14.2375	-35.6331	-351.419	0
0.4967	-47.5069	-10.2605	-36.8522	-364.523	0
0.4973	-46.5841	-9.04092	-34.1044	-367.272	0
0.4980	-44.7637	-9.34582	-31.3566	-350.503	0
0.4987	-39.2647	-6.60173	-29.531	-323.654	0
0.4993	-31.3258	-3.24784	-27.0864	-288.237	0
0.5000	-24.6131	0.106052	-23.1195	-226.017	0
0.5007	-15.4606	5.30259	-19.4557	-143.271	0
0.5013	-4.47511	8.96138	-15.4888	-74.6365	0
0.5020	4.67737	11.7055	-9.38677	-13.6078	0
0.5027	14.4493	17.1937	-3.28474	69.4134	0
0.5033	27.5712	20.2559	0.682214	156.695	0
0.5040	36.7237	19.951	3.43002	219.878	0
0.5047	38.5567	21.7804	7.09377	269.315	0
0.5053	40.3898	23.3049	9.22885	309.909	0
0.5060	43.7398	21.4755	9.84158	332.497	0
0.5067	44.0432	22.3902	9.53205	346.517	0
0.5073	42.8296	26.049	9.53205	353.206	0
0.5080	39.1635	25.7441	9.84158	338.27	0
0.5087	32.4509	22.0853	8.31291	312.337	0
0.5093	25.7382	19.6461	5.5651	278.478	0
0.5100	17.7993	18.4265	2.51409	213.784	0
0.5107	5.28417	16.279	-1.14966	131.038	0
0.5113	-6.61153	12.6202	-3.89115	64.236	0
0.5120	-16.0674	10.4859	-6.63896	1.0538	0
0.5127	-27.369	8.96138	-12.1346	-77.6605	0
0.5133	-38.6579	6.52219	-14.8824	-157.933	0
0.5140	-46.5841	3.4732	-14.2697	-226.934	0
0.5147	-54.2196	3.4732	-15.7983	-284.572	0
0.5153	-59.706	3.4732	-18.5398	-322.142	0
0.5160	-62.1585	0.410951	-19.4557	-341.065	0
0.5167	-67.3415	-2.94294	-22.2036	-356.597	0
0.5173	-72.8406	-2.94294	-24.0354	-363.332	0
0.5180	-69.7814	0.71585	-21.2876	-347.479	0
0.5187	-61.2357	4.083	-19.4557	-319.072	0
0.5193	-53.3094	3.4732	-18.5398	-284.297	0
0.5200	-42.0079	4.3879	-14.2697	-223.268	0
0.5207	-25.8393	9.87608	-8.77404	-140.247	0
0.5213	-14.5504	13.5349	-4.80709	-68.5428	0
0.5220	-7.83776	12.6202	-0.536928	-7.19333	0
0.5227	4.98077	14.1447	0.682214	69.0926	0
0.5233	21.7687	18.7314	1.90136	150.602	0
0.5240	32.4509	20.8657	8.92564	217.404	0
0.5247	39.4669	19.951	15.3309	270.231	0
0.5253	47.7092	18.1216	16.2468	308.351	0
0.5260	53.5117	17.4986	17.7755	331.26	0
0.5267	55.0287	20.2559	20.2138	348.67	0
0.5273	54.4219	20.2559	18.0787	356.597	0
0.5280	53.2083	15.6692	15.3309	341.019	0
0.5287	49.8456	11.7055	15.9436	310.505	0
0.5293	44.0432	7.74179	13.499	274.492	0
0.5300	36.4203	2.54524	7.09377	216.487	0
0.5307	27.5712	-1.11354	4.95869	136.261	0
0.5313	19.3289	-5.99193	4.64917	65.1523	0
0.5320	13.8299	-9.95562	1.59815	5.63554	0
0.5327	7.73663	-10.5654	-2.3688	-69.4592	0
0.5333	-1.73189	-14.8473	-5.11661	-151.518	0
0.5340	-10.581	-22.1648	-7.8581	-215.617	0
0.5347	-19.1267	-23.0795	-8.77404	-269.04	0
0.5353	-31.9452	-22.1648	-9.08356	-312.979	0
0.5360	-44.7637	-25.2138	-12.1346	-333.413	0
0.5367	-52.9934	-24.9089	-16.7143	-344.089	0
0.5373	-60.9323	-21.555	-18.2366	-354.168	0
0.5380	-70.0848	-23.0795	-17.6239	-343.172	0
0.5387	-73.144	-22.1648	-17.6239	-312.383	0
0.5393	-67.3415	-17.8963	-15.7983	-274.217	0
0.5400	-60.3255	-18.5061	-9.9995	-213.784	0
0.5407	-56.9628	-17.8963	-2.97521	-137.177	0
0.5413	-50.5536	-11.7983	-0.233722	-72.4831	0
0.5420	-37.4316	-8.43112	0.991738	-9.94238	0
0.5427	-23.7029	-8.12622	4.34596	71.5668	0
0.5433	-12.414	-4.46743	11.3639	150.602	0
0.5440	0.707927	-2.02824	23.5743	213.463	0
0.5447	14.4493	-1.11354	34.8624	269.315	0
0.5453	23.9052	1.02075	34.5592	312.658	0
0.5460	31.2246	0.71585	26.6253	334.284	0
0.5467	40.3898	-1.72334	24.4902	348.029	0
0.5473	49.2388	-0.503746	26.6253	354.443	0
0.5480	51.3753	-1.41844	26.0126	338.865	0
0.5487	51.3753	-5.68703	23.5743	310.505	0
0.5493	52.8922	-7.82133	22.0456	278.157	0
0.5500	46.483	-10.2605	19.9106	219.236	0
0.5507	33.0577	-15.1522	15.6404	137.177	0
0.5513	25.7382	-17.5914	12.5831	70.009	0
0.5520	20.8586	-18.811	9.22885	13.2412	0
0.5527	7.73663	-22.7746	3.43002	-66.0687	0
0.5533	-6.30813	-23.9942	-4.80709	-151.243	0
0.5540	-13.0208	-23.3844	-12.1346	-214.38	0
0.5547	-16.3834	-26.7516	-13.6569	-267.803	0
0.5553	-18.8233	-29.1908	-14.5729	-312.062	0
0.5560	-19.7335	-27.3614	-20.9844	-331.581	0
0.5567	-21.5665	-26.7516	-20.9844	-339.507	0
0.5573	-22.1733	-26.7516	-7.55489	-346.242	0
0.5580	-19.7335	-24.604	0.991738	-334.925	0
0.5587	-16.6868	-22.4697	-4.50388	-306.564	0
0.5593	-15.4606	-20.0305	-8.47083	-272.98	0
0.5600	-12.414	-15.762	-5.41982	-217.449	0
0.5607	-3.86831	-12.1032	-2.06559	-136.261	0
0.5613	4.37398	-9.04092	1.59815	-63.0447	0
0.5620	8.34342	-3.55274	5.87463	-2.93231	0
0.5627	15.3595	1.63055	8.61612	72.4831	0
0.5633	27.5712	3.4732	11.3639	157.612	0
0.5640	34.5873	5.30259	14.1117	223.818	0
0.5647	35.4975	6.21729	15.6404	272.064	0
0.5653	38.5567	6.52219	17.1627	310.184	0
0.5660	41.6033	8.04669	18.9946	333.413	0
0.5667	40.9965	9.57118	18.9946	348.029	0
0.5673	41.9067	8.65648	20.8265	355.68	0
0.5680	45.5728	7.43689	22.6584	344.089	0
0.5687	45.5728	7.13199	22.6584	317.515	0
0.5693	40.9965	4.99769	21.1297	283.656	0
0.5700	33.6771	2.54524	18.6914	225.055	0
0.5707	23.6018	1.93545	14.4149	145.104	0
0.5713	12.9197	0.71585	10.7575	75.8278	0
0.5720	5.60021	-2.94294	8.0097	15.9903	0
0.5727	-2.64208	-7.21153	4.34596	-58.1423	0
0.5733	-15.4606	-9.34582	1.29494	-138.735	0
0.5740	-26.7495	-9.34582	-1.75607	-207.37	0
0.5747	-33.7782	-8.12622	-3.89115	-262.9	0
0.5753	-39.8714	-10.2605	-3.89115	-301.066	0
0.5760	-44.1443	-13.9326	-3.28474	-322.142	0
0.5767	-47.5069	-12.713	-4.80709	-340.423	0
0.5773	-51.173	-9.65072	-7.25169	-348.991	0
0.5780	-51.173	-8.43112	-6.63896	-335.567	0
0.5787	-44.7637	-6.29683	-5.72302	-310.55	0
0.5793	-40.1748	-1.41844	-4.80709	-277.562	0
0.5800	-36.5214	3.4732	0.379008	-218.961	0
0.5807	-27.369	6.52219	7.39697	-140.568	0
0.5813	-16.3834	9.87608	11.9767	-70.9711	0
0.5820	-8.44456	13.5349	16.2468	-10.2173	0
0.5827	1.93416	18.1216	19.9106	63.5945	0
0.5833	17.4959	20.8657	20.5233	144.783	0
0.5840	30.3144	21.1706	23.2648	212.547	0
0.5847	40.0864	23	28.1477	265.329	0
0.5853	49.5422	25.4392	28.7604	306.518	0
0.5860	58.6947	25.4392	26.6253	331.581	0
0.5867	68.77	27.2686	27.2317	345.005	0
0.5873	78.8327	29.098	27.2317	350.182	0
0.5880	81.5886	25.4392	26.0126	337.949	0
0.5887	78.8327	20.2559	26.3158	309.588	0
0.5893	77.9225	19.951	24.4902	275.088	0
0.5900	73.0429	18.7314	18.3819	219.236	0
0.5907	61.1345	14.4496	14.1117	139.606	0
0.5913	50.7558	12.0104	12.5831	70.6504	0
0.5920	42.8296	9.87608	8.92564	13.2412	0
0.5927	30.3144	7.13199	3.73323	-63.0447	0
0.5933	16.5857	4.6928	-0.233722	-144.829	0
0.5940	3.76718	2.24035	-2.97521	-206.453	0
0.5947	-14.5504	-1.11354	-6.63896	-259.876	0
0.5953	-31.6418	-3.85764	-6.94848	-306.564	0
0.5960	-40.7943	-5.07723	-5.11661	-330.389	0
0.5967	-51.7798	-3.55274	-6.63896	-342.256	0
0.5973	-66.7347	-2.02824	-7.8581	-352.336	0
0.5980	-74.661	-1.41844	-4.50388	-343.493	0
0.5987	-75.5838	2.54524	-1.45286	-315.086	0
0.5993	-72.2212	6.21729	-1.75607	-278.203	0
0.6000	-62.4619	5.60749	-1.75607	-223.268	0
0.6007	-49.34	7.13199	0.379008	-150.602	0
0.6013	-38.6579	11.7055	3.43002	-84.0749	0
0.6020	-29.1893	13.5349	6.48104	-22.7712	0
0.6027	-19.4301	14.1447	10.1448	54.1562	0
0.6033	-8.74795	17.1937	12.2799	133.787	0
0.6040	2.54095	20.8657	12.5831	197.29	0
0.6047	13.8299	22.3902	14.4149	251.904	0
0.6053	22.995	23.9147	17.466	296.759	0
0.6060	29.4042	25.1343	16.2468	319.668	0
0.6067	35.8135	23.3049	12.2799	331.26	0
0.6073	42.2101	19.951	9.84158	338.591	0
0.6080	42.2101	17.1937	6.17783	325.166	0
0.6087	38.5567	15.3643	2.21088	301.02	0
0.6093	35.8135	13.5349	2.51409	275.088	0
0.6100	26.6484	10.7908	1.90136	218.641	0
0.6107	8.95022	8.35158	-2.06559	133.787	0
0.6113	-2.03529	4.3879	-4.50388	67.5807	0
0.6120	-5.70134	-1.11354	-6.03255	14.799	0
0.6127	-15.1572	-5.38213	-11.5218	-63.6404	0
0.6133	-25.2325	-6.90663	-18.5398	-148.173	0
0.6140	-27.0529	-9.34582	-21.5971	-209.844	0
0.6147	-25.5359	-12.4081	-21.2876	-264.458	0
0.6153	-24.6131	-13.0179	-21.9003	-311.467	0
0.6160	-24.6131	-11.7983	-21.5971	-331.901	0
0.6167	-24.0063	-13.3228	-18.8493	-339.507	0
0.6173	-20.0369	-16.3718	-19.1525	-347.754	0
0.6180	-12.7174	-17.5914	-22.2036	-339.232	0
0.6187	-7.21833	-16.6767	-21.9003	-312.979	0
0.6193	-2.64208	-14.8473	-20.3717	-281.227	0
0.6200	2.84435	-12.713	-19.1525	-227.85	0
0.6207	10.1764	-9.95562	-13.9664	-148.769	0
0.6213	18.4187	-5.68703	-9.38677	-76.1485	0
0.6220	24.8154	-2.94294	-8.47083	-17.5481	0
0.6227	31.8441	-1.72334	-5.11661	55.3932	0
0.6233	46.799	0.71585	0.0758016	140.201	0
0.6240	59.9209	3.7781	-0.840135	207.644	0
0.6247	60.5277	2.54524	-1.14966	258.318	0
0.6253	58.6947	-0.503746	3.43002	300.425	0
0.6260	62.3608	0.71585	4.95869	326.082	0
0.6267	61.7413	1.93545	3.73323	338.865	0
0.6273	58.3913	-0.503746	4.04275	345.28	0
0.6280	55.6481	-2.02824	2.81729	335.842	0
0.6287	51.9821	-2.33314	1.59815	312.337	0
0.6293	47.7092	-6.29683	0.991738	282.418	0
0.6300	38.5567	-9.95562	-3.28474	228.72	0
0.6307	22.995	-10.5654	-9.9995	150.602	0
0.6313	9.55701	-12.713	-12.4378	80.4095	0
0.6320	-0.809059	-17.8963	-13.9664	19.6557	0
0.6327	-14.5504	-23.0795	-18.2366	-53.8813	0
0.6333	-28.2791	-28.2761	-22.2036	-131.679	0
0.6340	-38.9613	-31.63	-22.5068	-196.694	0
0.6347	-49.34	-33.4594	-20.9844	-253.462	0
0.6353	-55.7492	-34.9839	-20.3717	-294.652	0
0.6360	-56.9628	-35.2888	-21.9003	-313.299	0
0.6367	-62.1585	-36.8133	-23.4227	-328.236	0
0.6373	-68.5678	-40.1671	-25.8673	-340.744	0
0.6380	-67.9483	-41.0951	-26.4737	-330.389	0
0.6387	-63.9789	-36.5084	-23.1195	-303.494	0
0.6393	-61.5391	-32.2398	-19.7653	-273.621	0
0.6400	-57.8857	-28.8859	-18.2366	-222.352	0
0.6407	-49.6434	-24.9089	-13.9664	-143.592	0
0.6413	-39.8714	-22.4697	-9.9995	-71.5668	0
0.6420	-33.1588	-22.1648	-8.47083	-14.5241	0
0.6427	-28.2791	-19.7256	-5.41982	55.0725	0
0.6433	-20.9597	-14.8473	-0.536928	135.94	0
0.6440	-13.931	-10.2605	2.21088	204.3	0
0.6447	-6.91493	-8.12622	5.5651	260.151	0
0.6453	2.54095	-9.34582	8.61612	304.686	0
0.6460	8.34342	-11.1752	8.92564	328.831	0
0.6467	9.25361	-9.34582	9.53205	341.019	0
0.6473	12.3129	-7.82133	11.6671	350.182	0
0.6480	15.6629	-10.5654	11.0607	341.34	0
0.6487	12.9197	-13.3228	9.53205	313.849	0
0.6493	10.1764	-13.6277	7.39697	281.227	0
0.6500	8.95022	-15.762	3.43002	229.637	0
0.6507	4.07058	-19.4207	-0.233722	153.03	0
0.6513	-0.809059	-19.1159	-2.06559	81.0052	0
0.6520	-4.47511	-20.3354	-5.11661	22.4047	0
0.6527	-15.1572	-27.0565	-8.47083	-46.5505	0
0.6533	-29.8088	-30.7153	-9.38677	-125.585	0
0.6540	-37.4316	-28.581	-11.2186	-192.754	0
0.6547	-41.0977	-28.8859	-14.8824	-248.559	0
0.6553	-46.9002	-32.2398	-17.9334	-292.819	0
0.6560	-50.5536	-32.2398	-19.7653	-316.644	0
0.6567	-48.7205	-31.3251	-20.6812	-330.069	0
0.6573	-45.6739	-31.3251	-18.5398	-339.507	0
0.6580	-42.3113	-27.3614	-13.9664	-331.901	0
0.6587	-38.0511	-22.1648	-10.9154	-306.564	0
0.6593	-33.7782	-22.1648	-7.55489	-273.621	0
0.6600	-27.369	-21.555	-3.58794	-219.282	0
0.6607	-18.2038	-15.1522	0.379008	-142.675	0
0.6613	-10.8844	-9.34582	2.21088	-74.3158	0
0.6620	-8.14116	-8.43112	3.43002	-19.7015	0
0.6627	-3.24888	-6.60173	7.09377	52.0027	0
0.6633	6.207	-2.02824	11.6671	136.261	0
0.6640	15.6629	0.71585	13.1958	203.383	0
0.6647	23.2984	2.54524	14.1117	255.569	0
0.6653	30.3144	4.3879	15.9436	301.662	0
0.6660	36.7237	4.3879	16.55	328.831	0
0.6667	41.2999	4.3879	17.466	340.423	0
0.6673	42.5262	6.21729	19.9106	348.945	0
0.6680	40.6931	4.99769	19.2978	341.615	0
0.6687	38.8601	2.54524	18.0787	316.323	0
0.6693	36.4203	4.3879	17.1627	287.596	0
0.6700	27.2678	4.3879	13.8085	234.814	0
0.6707	13.5265	0.106052	9.53205	153.946	0
0.6713	1.02397	-2.33314	8.92564	87.7403	0
0.6720	-13.6276	-3.24784	8.31291	36.4706	0
0.6727	-33.7782	-6.60173	3.12682	-39.8611	0
0.6733	-55.7492	-10.2605	-3.89115	-126.502	0
0.6740	-74.0542	-14.2375	-6.33575	-190.6	0
0.6747	-87.7829	-17.5914	-5.72302	-243.107	0
0.6753	-96.0252	-15.762	-7.55489	-287.321	0
0.6760	-97.2514	-13.0179	-12.741	-311.146	0
0.6767	-95.7218	-13.9326	-14.2697	-326.403	0
0.6773	-91.1456	-13.9326	-11.2186	-336.758	0
0.6780	-78.9338	-11.4801	-9.38677	-326.403	0
0.6787	-61.8425	-10.8703	-9.08356	-301.982	0
0.6793	-46.9002	-9.34582	-6.94848	-272.705	0
0.6800	-31.9452	-3.85764	-2.97521	-220.519	0
0.6807	-12.7174	2.24035	1.59815	-146.02	0
0.6813	6.207	4.3879	4.04275	-77.9812	0
0.6820	18.4187	4.99769	4.34596	-20.0222	0
0.6827	32.1475	8.35158	6.17783	53.2398	0
0.6833	51.0719	12.3153	11.6671	135.345	0
0.6840	65.4074	12.9251	16.55	200.314	0
0.6847	70.6031	14.7545	17.7755	250.988	0
0.6853	77.6191	18.7314	17.466	296.164	0
0.6860	85.5454	18.7314	19.2978	322.096	0
0.6867	85.5454	17.8167	22.6584	331.26	0
0.6873	82.4988	19.6461	23.8775	338.865	0
0.6880	83.725	19.0363	23.5743	335.2	0
0.6887	81.5886	16.5839	23.5743	312.337	0
0.6893	75.1793	17.8167	21.4329	281.823	0
0.6900	66.0142	15.3643	17.1627	231.79	0
0.6907	51.3753	7.13199	11.6671	156.695	0
0.6913	35.1941	3.4732	5.2619	86.824	0
0.6920	23.2984	6.21729	0.682214	28.2235	0
0.6927	9.25361	4.3879	0.682214	-43.4807	0
0.6933	-7.21833	-1.11354	-0.840135	-122.836	0
0.6940	-19.1267	-2.63804	-3.89115	-190.28	0
0.6947	-28.5825	-1.11354	-6.03255	-247.047	0
0.6953	-37.4316	-0.503746	-7.55489	-289.795	0
0.6960	-39.5681	-1.11354	-8.47083	-313.299	0
0.6967	-39.8714	-1.11354	-9.38677	-330.985	0
0.6973	-43.5375	1.02075	-11.2186	-342.577	0
0.6980	-43.2341	3.4732	-10.6059	-333.092	0
0.6987	-36.5214	3.4732	-7.8581	-310.23	0
0.6993	-29.8088	4.3879	-6.33575	-282.144	0
0.7000	-23.0961	7.43689	-3.58794	-231.469	0
0.7007	-10.8844	10.7908	2.21088	-155.504	0
0.7013	2.23755	14.4496	6.17783	-84.9913	0
0.7020	10.1764	17.4986	8.0097	-25.4745	0
0.7027	17.1925	19.6461	11.0607	44.9927	0
0.7033	27.5712	22.6951	13.499	121.279	0
0.7040	38.2533	26.9637	15.3309	186.294	0
0.7047	46.799	27.2686	19.2978	243.061	0
0.7053	51.3753	24.5245	21.4329	288.512	0
0.7060	50.7558	25.7441	20.2138	311.1	0
0.7067	50.149	30.9274	20.5233	323.929	0
0.7073	53.5117	32.77	19.9106	336.116	0
0.7080	52.8922	29.098	14.7245	327.915	0
0.7087	43.133	25.1343	12.2799	299.233	0
0.7093	33.0577	21.4755	13.8085	269.315	0
0.7100	29.0882	17.1937	9.53205	222.902	0
0.7107	22.3755	14.7545	0.991738	148.448	0
0.7113	10.4798	13.5349	-1.45286	77.3398	0
0.7120	0.101132	10.7908	-0.840135	19.3808	0
0.7127	-7.21833	7.13199	-4.80709	-50.8115	0
0.7133	-16.6868	4.99769	-8.77404	-129.251	0
0.7140	-27.369	3.4732	-10.3027	-194.541	0
0.7147	-34.9918	1.02075	-13.3537	-250.713	0
0.7153	-39.2647	-1.11354	-14.8824	-297.721	0
0.7160	-42.9307	-1.41844	-12.741	-323.058	0
0.7167	-44.4477	-0.198847	-12.1346	-334.925	0
0.7173	-42.3113	-0.198847	-14.8824	-343.493	0
0.7180	-42.3113	0.106052	-13.9664	-337.674	0
0.7187	-42.6273	3.4732	-9.38677	-313.895	0
0.7193	-37.4316	7.13199	-7.55489	-281.227	0
0.7200	-30.1122	6.82709	-6.63896	-233.027	0
0.7207	-24.0063	8.04669	-4.50388	-162.835	0
0.7213	-13.6276	10.4859	-3.28474	-93.2384	0
0.7220	-0.809059	11.4006	-1.75607	-34.363	0
0.7227	10.1764	14.1447	3.73323	33.9965	0
0.7233	22.0721	17.8167	6.17783	115.185	0
0.7240	35.1941	17.8167	4.95869	184.782	0
0.7247	45.2694	19.951	8.92564	238.48	0
0.7253	53.2083	23.6098	15.3309	284.251	0
0.7260	58.6947	22.3902	14.7245	314.17	0
0.7267	61.4379	21.4755	13.8085	328.19	0
0.7273	62.9676	24.2196	15.6404	335.842	0
0.7280	60.8311	22.0853	14.4149	327.915	0
0.7287	55.9515	17.1937	11.3639	305.006	0
0.7293	51.0719	16.8888	8.92564	275.729	0
0.7300	40.6931	15.3643	5.87463	225.376	0
0.7307	23.2984	9.87608	3.43002	149.044	0
0.7313	7.73663	6.52219	2.51409	79.7681	0
0.7320	-6.30813	3.1683	-0.840135	24.2374	0
0.7327	-24.6131	-2.33314	-6.94848	-46.2298	0
0.7333	-41.4011	-4.77233	-12.1346	-128.014	0
0.7340	-52.0832	-6.29683	-13.6569	-193.945	0
0.7347	-60.3255	-9.04092	-15.7983	-247.964	0
0.7353	-65.8119	-9.34582	-21.5971	-294.377	0
0.7360	-68.5678	-8.12622	-24.9514	-320.584	0
0.7367	-70.0848	-9.65072	-22.2036	-333.734	0
0.7373	-69.478	-11.7983	-20.0685	-344.089	0
0.7380	-66.1153	-9.95562	-19.4557	-338.591	0
0.7387	-60.3255	-7.51643	-16.1015	-315.728	0
0.7393	-51.7798	-7.51643	-13.3537	-287.642	0
0.7400	-40.1748	-5.68703	-12.1346	-240.037	0
0.7407	-25.2325	-1.72334	-6.94848	-167.096	0
0.7413	-9.65814	-0.808645	-1.14966	-98.1409	0
0.7420	0.40453	-0.198847	1.90136	-40.136	0
0.7427	9.25361	6.52219	5.2619	31.5682	0
0.7433	23.9052	12.6202	9.84158	113.673	0
0.7440	37.9499	11.7055	11.6671	181.712	0
0.7447	43.133	8.96138	14.4149	235.135	0
0.7453	44.3466	10.181	18.0787	280.311	0
0.7460	45.8762	12.0104	16.8595	309.267	0
0.7467	44.0432	10.181	14.4149	322.417	0
0.7473	39.1635	8.96138	16.55	328.831	0
0.7480	34.8907	9.87608	18.0787	323.929	0
0.7487	29.0882	8.04669	15.3309	304.09	0
0.7493	19.6323	3.1683	12.5831	274.813	0
0.7500	9.55701	0.106052	8.92564	227.208	0
0.7507	-2.33869	-2.02824	2.21088	153.03	0
0.7513	-15.1572	-5.07723	-3.89115	79.4932	0
0.7520	-25.8393	-7.51643	-5.41982	22.4047	0
0.7527	-33.7782	-11.4801	-8.16762	-42.5644	0
0.7533	-41.4011	-19.4207	-13.3537	-122.836	0
0.7540	-47.5069	-23.0795	-15.7983	-193.349	0
0.7547	-50.5536	-21.555	-17.3207	-247.964	0
0.7553	-49.34	-21.555	-20.3717	-291.903	0
0.7560	-45.9773	-23.9942	-22.2036	-317.56	0
0.7567	-45.6739	-25.2138	-21.9003	-332.818	0
0.7573	-45.9773	-24.2991	-23.1195	-345.326	0
0.7580	-40.4909	-23.9942	-24.9514	-339.507	0
0.7587	-31.9452	-23.6893	-23.4227	-313.574	0
0.7593	-25.5359	-21.555	-20.9844	-286.405	0
0.7600	-17.597	-19.4207	-17.9334	-243.107	0
0.7607	-4.47511	-17.2865	-13.3537	-166.5	0
0.7613	10.1764	-13.0179	-10.6059	-91.4057	0
0.7620	21.162	-9.34582	-10.3027	-34.638	0
0.7627	31.2246	-7.51643	-8.47083	33.9965	0
0.7633	43.4364	-4.16254	-5.72302	117.338	0
0.7640	52.2854	-0.808645	-2.97521	184.14	0
0.7647	55.9515	-0.198847	1.29494	238.159	0
0.7653	61.4379	-1.11354	4.34596	287.917	0
0.7660	66.0142	0.410951	4.95869	316.919	0
0.7667	66.6336	3.1683	7.09377	331.581	0
0.7673	67.2404	3.7781	9.22885	344.364	0
0.7680	66.937	-0.198847	8.61612	338.27	0
0.7687	59.6175	-3.85764	9.84158	312.933	0
0.7693	51.3753	-3.55274	12.5831	285.763	0
0.7700	46.1796	-5.68703	13.1958	240.908	0
0.7707	34.2839	-10.5654	13.499	166.775	0
0.7713	16.5857	-13.3228	16.55	93.834	0
0.7720	1.63076	-13.9326	17.1627	36.4706	0
0.7727	-11.1878	-15.762	10.7575	-30.0562	0
0.7733	-26.7495	-18.2012	1.59815	-107.579	0
0.7740	-40.1748	-19.4207	-3.28474	-175.664	0
0.7747	-47.8103	-19.4207	-5.41982	-232.386	0
0.7753	-52.9934	-20.3354	-8.77404	-278.799	0
0.7760	-55.7492	-21.8599	-13.0505	-307.16	0
0.7767	-56.0526	-20.6403	-14.2697	-321.226	0
0.7773	-55.4458	-19.4207	-14.8824	-330.389	0
0.7780	-52.3866	-20.6403	-14.8824	-326.724	0
0.7787	-45.9773	-18.5061	-12.4378	-304.136	0
0.7793	-36.5214	-14.5424	-11.5218	-272.98	0
0.7800	-27.369	-15.4571	-12.741	-228.446	0
0.7807	-20.0369	-15.4571	-11.2186	-159.765	0
0.7813	-12.1106	-9.65072	-6.94848	-86.2283	0
0.7820	-1.4285	-5.68703	-5.11661	-25.7952	0
0.7827	8.95022	-5.99193	-4.20067	40.4109	0
0.7833	19.0255	-3.24784	0.682214	120.087	0
0.7840	30.6178	1.93545	4.95869	189.363	0
0.7847	39.4669	5.30259	5.2619	243.382	0
0.7853	43.7398	6.82709	7.09377	291.261	0
0.7860	49.5422	6.82709	10.448	321.776	0
0.7867	56.8617	6.21729	9.84158	335.2	0
0.7873	59.9209	5.30259	10.448	344.364	0
0.7880	59.6175	4.6928	14.4149	340.698	0
0.7887	58.3913	4.99769	13.499	319.347	0
0.7893	54.7253	3.4732	8.0097	293.094	0
0.7900	47.4058	1.93545	8.0097	247.643	0
0.7907	36.1169	1.32565	8.61612	170.441	0
0.7913	26.0416	-2.02824	4.34596	99.0114	0
0.7920	20.2391	-8.43112	0.379008	46.8254	0
0.7927	10.7832	-12.1032	-2.97521	-22.7712	0
0.7933	-3.56492	-13.9326	-7.55489	-108.496	0
0.7940	-13.931	-16.0669	-10.3027	-175.343	0
0.7947	-21.5665	-16.6767	-11.2186	-228.125	0
0.7953	-29.8088	-16.6767	-12.1346	-278.799	0
0.7960	-34.0816	-17.5914	-11.5218	-309.313	0
0.7967	-34.6884	-16.6767	-10.9154	-322.142	0
0.7973	-35.5986	-15.4571	-12.1346	-330.985	0
0.7980	-35.9146	-14.5424	-11.2186	-327.64	0
0.7987	-32.8554	-12.1032	-9.9995	-305.648	0
0.7993	-29.8088	-8.73602	-12.1346	-276.966	0
0.8000	-27.0529	-6.29683	-11.5218	-234.539	0
0.8007	-18.8233	-2.63804	-2.97521	-165.584	0
0.8013	-5.3853	1.93545	4.64917	-91.4057	0
0.8020	5.60021	4.99769	6.17783	-31.8889	0
0.8027	12.0095	7.13199	9.22885	32.4845	0
0.8033	22.0721	11.0957	14.4149	112.436	0
0.8040	33.9805	15.0594	15.3309	182.307	0
0.8047	40.3898	16.279	14.7245	235.135	0
0.8053	43.7398	15.3643	17.7755	280.586	0
0.8060	46.799	15.9741	19.9106	311.421	0
0.8067	46.799	17.1937	18.9946	325.166	0
0.8073	47.1024	16.5839	18.9946	332.497	0
0.8080	47.7092	16.279	18.3819	328.831	0
0.8087	41.2999	16.5839	16.2468	309.588	0
0.8093	32.1475	14.4496	15.9436	282.418	0
0.8100	23.9052	9.87608	14.4149	235.731	0
0.8107	9.87305	6.82709	8.92564	163.706	0
0.8113	-5.0819	2.85014	5.5651	93.5133	0
0.8120	-13.6276	-0.503746	4.95869	36.1499	0
0.8127	-23.7029	-0.503746	-0.233722	-30.0562	0
0.8133	-34.6884	-1.11354	-7.25169	-110.649	0
0.8140	-41.7045	-5.38213	-8.47083	-183.865	0
0.8147	-48.4171	-6.60173	-9.38677	-240.633	0
0.8153	-53.9162	-4.77233	-13.9664	-282.739	0
0.8160	-52.9934	-5.07723	-15.7983	-312.062	0
0.8167	-56.6594	-6.29683	-15.7983	-331.901	0
0.8173	-64.9017	-4.77233	-16.1015	-343.493	0
0.8180	-63.3721	-3.85764	-15.7983	-337.674	0
0.8187	-57.5823	-2.94294	-15.4888	-316.644	0
0.8193	-56.0526	1.02075	-15.7983	-288.237	0
0.8200	-49.9468	3.4732	-11.2186	-243.703	0
0.8207	-34.385	2.54524	-3.28474	-174.748	0
0.8213	-19.7335	5.30259	-0.840135	-102.402	0
0.8220	-9.97418	13.23	-0.536928	-41.9687	0
0.8227	-1.4285	17.4986	4.64917	24.2374	0
0.8233	9.25361	17.8167	8.92564	103.272	0
0.8240	22.6789	18.7314	8.0097	173.19	0
0.8247	33.9805	20.5608	8.61612	227.208	0
0.8253	40.3898	22.6951	11.6671	272.98	0
0.8260	45.2694	23.6098	11.6671	304.686	0
0.8267	50.149	23.9147	11.6671	320.859	0
0.8273	55.0287	24.5245	14.4149	331.581	0
0.8280	57.7845	24.8294	15.3309	329.427	0
0.8287	55.9515	20.5608	11.3639	306.839	0
0.8293	52.2854	15.3643	5.5651	276.92	0
0.8300	47.1024	14.7545	1.90136	234.814	0
0.8307	38.5567	14.1447	-1.14966	165.859	0
0.8313	29.0882	8.96138	-4.20067	91.085	0
0.8320	22.0721	4.3879	-6.03255	31.5682	0
0.8327	13.2231	1.93545	-5.41982	-31.614	0
0.8333	0.101132	-2.02824	-6.94848	-106.984	0
0.8340	-12.414	-5.38213	-13.6569	-176.26	0
0.8347	-23.0961	-6.90663	-17.9334	-233.302	0
0.8353	-34.385	-8.73602	-17.6239	-281.823	0
0.8360	-46.5841	-9.34582	-18.5398	-314.491	0
0.8367	-59.706	-9.04092	-18.8493	-330.389	0
0.8373	-74.0542	-9.95562	-18.5398	-338.591	0
0.8380	-85.3431	-9.04092	-19.4557	-336.758	0
0.8387	-90.5388	-4.77233	-18.5398	-318.156	0
0.8393	-89.3126	-4.46743	-15.1856	-288.237	0
0.8400	-84.1295	-6.60173	-13.6569	-244.298	0
0.8407	-76.7974	-3.24784	-10.9154	-177.451	0
0.8413	-67.3415	1.63055	-7.25169	-103.914	0
0.8420	-53.6128	1.93545	-6.94848	-43.4807	0
0.8427	-37.4316	2.85014	-6.03255	19.06	0
0.8433	-19.7335	7.13199	-0.840135	97.1787	0
0.8440	1.32736	10.181	1.90136	169.524	0
0.8447	20.8586	10.7908	0.682214	225.651	0
0.8453	35.4975	12.6202	2.51409	274.492	0
0.8460	46.799	14.4496	4.34596	305.923	0
0.8467	55.0287	12.0104	4.34596	319.668	0
0.8473	62.3608	6.21729	6.17783	330.023	0
0.8480	66.937	4.3879	8.92564	328.19	0
0.8487	67.8472	7.13199	8.0097	307.755	0
0.8493	67.2404	6.21729	4.64917	281.502	0
0.8500	63.271	2.54524	2.21088	238.159	0
0.8507	52.5888	0.71585	-1.14966	165.218	0
0.8513	42.8296	-2.02824	-5.72302	94.7504	0
0.8520	38.5567	-9.34582	-8.47083	41.3273	0
0.8527	28.178	-14.2375	-10.3027	-24.2832	0
0.8533	12.3129	-15.4571	-13.9664	-105.151	0
0.8540	0.101132	-18.5061	-16.7143	-174.427	0
0.8547	-9.65814	-21.8599	-17.3207	-229.958	0
0.8553	-19.1267	-23.0795	-18.5398	-278.203	0
0.8560	-23.7029	-24.9089	-21.2876	-308.076	0
0.8567	-27.369	-26.7516	-22.8163	-322.142	0
0.8573	-31.6418	-26.4467	-23.1195	-331.26	0
0.8580	-31.9452	-26.7516	-22.2036	-327.64	0
0.8587	-30.1122	-27.6663	-18.5398	-307.16	0
0.8593	-29.1893	-26.7516	-17.0175	-280.311	0
0.8600	-22.7801	-23.0795	-17.6239	-238.8	0
0.8607	-9.97418	-17.5914	-14.8824	-170.441	0
0.8613	1.93416	-13.3228	-11.2186	-95.9874	0
0.8620	8.64682	-11.1752	-9.38677	-34.638	0
0.8627	15.0561	-8.43112	-5.72302	30.3311	0
0.8633	25.7382	-5.99193	-0.233722	107.259	0
0.8640	36.7237	-5.68703	0.682214	176.855	0
0.8647	43.7398	-2.94294	-0.536928	230.553	0
0.8653	47.4058	0.71585	2.81729	276.645	0
0.8660	49.8456	0.410951	8.0097	309.588	0
0.8667	52.5888	-0.198847	8.0097	326.082	0
0.8673	55.3447	0.410951	7.39697	334.009	0
0.8680	54.7253	-1.11354	9.84158	331.855	0
0.8687	52.2854	-4.46743	9.53205	315.407	0
0.8693	53.5117	-5.38213	7.70018	289.428	0
0.8700	50.4524	-6.60173	8.92564	247.047	0
0.8707	38.5567	-9.34582	8.61612	178.963	0
0.8713	28.178	-12.713	3.73323	106.663	0
0.8720	20.2391	-15.1522	1.29494	47.1461	0
0.8727	7.42059	-16.9816	-0.233722	-18.1895	0
0.8733	-4.77851	-19.4207	-6.94848	-95.9874	0
0.8740	-15.4606	-21.2501	-13.0505	-167.417	0
0.8747	-27.9757	-21.2501	-13.9664	-224.185	0
0.8753	-37.4316	-20.9452	-12.4378	-269.315	0
0.8760	-42.3113	-22.1648	-12.741	-297.721	0
0.8767	-48.1137	-22.7746	-14.8824	-315.407	0
0.8773	-52.9934	-22.1648	-16.7143	-328.557	0
0.8780	-51.7798	-20.0305	-16.1015	-325.808	0
0.8787	-47.2035	-18.2012	-15.7983	-305.648	0
0.8793	-42.9307	-17.5914	-14.2697	-279.715	0
0.8800	-37.4316	-13.9326	-7.8581	-239.717	0
0.8807	-28.2791	-7.21153	-2.97521	-171.082	0
0.8813	-17.2936	-5.99193	-2.3688	-95.6667	0
0.8820	-9.65814	-5.68703	1.59815	-35.2794	0
0.8827	-4.47511	-0.503746	7.09377	28.2235	0
0.8833	3.76718	2.24035	10.1448	106.663	0
0.8840	12.6163	4.3879	13.499	178.046	0
0.8847	17.1925	10.7908	16.55	233.898	0
0.8853	22.995	13.5349	16.8595	282.144	0
0.8860	30.3144	11.0957	17.7755	314.766	0
0.8867	34.5873	12.6202	19.9106	330.664	0
0.8873	37.6339	15.6692	19.2978	343.172	0
0.8880	42.2101	13.5349	18.0787	341.019	0
0.8887	42.5262	9.87608	16.8595	314.491	0
0.8893	41.2999	8.96138	15.3309	284.847	0
0.8900	40.6931	8.04669	14.4149	250.988	0
0.8907	35.8135	3.4732	11.6671	184.461	0
0.8913	27.2678	-2.94294	6.78424	105.426	0
0.8920	20.5552	-3.85764	3.12682	46.8254	0
0.8927	11.6934	-0.808645	-0.233722	-14.2034	0
0.8933	-1.11246	-1.72334	-4.50388	-93.834	0
0.8940	-11.7946	-4.77233	-6.94848	-164.943	0
0.8947	-18.2038	-7.51643	-6.33575	-219.603	0
0.8953	-25.2325	-10.2605	-6.63896	-269.04	0
0.8960	-32.2486	-11.4801	-9.9995	-300.47	0
0.8967	-35.5986	-9.95562	-11.8314	-312.383	0
0.8973	-35.2952	-10.5654	-10.3027	-323.333	0
0.8980	-36.5214	-9.04092	-9.38677	-323.975	0
0.8987	-37.4316	-3.24784	-10.9154	-303.494	0
0.8993	-30.1122	-1.11354	-9.38677	-276.371	0
0.9000	-22.7801	-1.11354	-3.58794	-237.884	0
0.9007	-20.9597	2.85014	-0.233722	-172.273	0
0.9013	-14.5504	5.60749	1.29494	-102.998	0
0.9020	-3.86831	7.43689	4.64917	-45.9548	0
0.9027	2.23755	13.8398	9.84158	21.2135	0
0.9033	11.0866	18.4265	15.6404	100.248	0
0.9040	25.1314	17.8167	19.2978	167.05	0
0.9047	33.0577	19.6461	19.6074	224.139	0
0.9053	37.6339	21.4755	21.7424	274.813	0
0.9060	43.4364	18.7314	25.4062	304.09	0
0.9067	45.8762	18.4265	24.4902	319.027	0
0.9073	44.966	20.8657	22.6584	331.855	0
0.9080	44.0432	18.1216	25.0967	330.343	0
0.9087	39.4669	13.5349	25.0967	311.421	0
0.9093	34.8907	14.1447	22.0456	286.679	0
0.9100	27.2678	13.5349	19.6074	243.657	0
0.9107	13.5265	9.87608	14.7245	174.106	0
0.9113	4.07058	7.74179	8.92564	103.914	0
0.9120	-0.505662	4.99769	6.78424	45.5883	0
0.9127	-13.0208	0.71585	2.21088	-20.0222	0
0.9133	-28.2791	-2.33314	-6.03255	-96.9038	0
0.9140	-38.3545	-4.16254	-10.9154	-166.5	0
0.9147	-49.34	-4.77233	-12.1346	-225.697	0
0.9153	-59.706	-5.38213	-14.8824	-275.133	0
0.9160	-63.0687	-8.43112	-16.7143	-305.648	0
0.9167	-67.0381	-10.2605	-15.7983	-319.989	0
0.9173	-73.4474	-7.51643	-14.5729	-330.389	0
0.9180	-72.2212	-7.82133	-14.2697	-331.26	0
0.9187	-67.0381	-11.1752	-13.6569	-312.658	0
0.9193	-65.2051	-7.51643	-12.741	-284.297	0
0.9200	-60.3255	-0.808645	-11.2186	-244.94	0
0.9207	-50.2502	0.410951	-6.33575	-181.116	0
0.9213	-41.0977	1.63055	-1.45286	-108.816	0
0.9220	-32.8554	6.21729	0.682214	-49.2995	0
0.9227	-20.9597	8.65648	4.34596	12.9663	0
0.9233	-6.30813	8.96138	10.448	94.4297	0
0.9240	4.67737	12.3153	11.6671	168.608	0
0.9247	12.0095	15.3643	11.0607	222.627	0
0.9253	18.4187	15.3643	14.4149	269.59	0
0.9260	23.6018	14.4496	16.8595	304.411	0
0.9267	27.2678	13.5349	16.2468	319.347	0
0.9273	29.4042	13.23	18.6914	327.915	0
0.9280	30.3144	14.4496	21.7424	328.831	0
0.9287	29.0882	12.0104	20.8265	312.337	0
0.9293	26.9518	5.91239	17.1627	287.596	0
0.9300	24.8154	4.083	11.9767	248.239	0
0.9307	20.8586	3.4732	7.70018	178.688	0
0.9313	13.8299	-2.02824	5.2619	103.593	0
0.9320	4.37398	-4.77233	0.379008	46.8254	0
0.9327	-2.64208	-4.46743	-5.72302	-14.5241	0
0.9333	-9.97418	-9.95562	-8.47083	-89.8937	0
0.9340	-21.8699	-15.1522	-9.68997	-160.361	0
0.9347	-31.9452	-14.2375	-13.0505	-219.603	0
0.9353	-35.5986	-14.2375	-13.9664	-268.123	0
0.9360	-40.1748	-17.5914	-13.3537	-299.233	0
0.9367	-48.1137	-18.811	-13.9664	-317.56	0
0.9373	-51.173	-18.2012	-15.7983	-330.389	0
0.9380	-50.857	-16.6767	-15.7983	-329.473	0
0.9387	-52.9934	-16.3718	-12.4378	-312.062	0
0.9393	-56.6594	-16.0669	-8.47083	-286.405	0
0.9400	-57.5823	-13.3228	-6.33575	-247.047	0
0.9407	-53.9162	-10.2605	-3.89115	-181.437	0
0.9413	-47.8103	-9.95562	-2.3688	-107.579	0
0.9420	-42.9307	-7.51643	-2.97521	-48.3832	0
0.9427	-32.8554	-2.02824	0.991738	12.05	0
0.9433	-15.764	1.32565	8.31291	89.8479	0
0.9440	-2.64208	1.63055	9.53205	161.873	0
0.9447	7.73663	2.54524	8.92564	216.808	0
0.9453	22.995	5.30259	13.1958	267.161	0
0.9460	36.7237	6.82709	17.1627	303.769	0
0.9467	43.7398	4.3879	18.3819	319.943	0
0.9473	53.2083	3.1683	22.9616	332.772	0
0.9480	64.1938	5.30259	26.0126	336.116	0
0.9487	67.8472	3.7781	20.8265	314.17	0
0.9493	68.1506	-2.63804	15.6404	283.93	0
0.9500	67.8472	-3.85764	14.1117	247.643	0
0.9507	63.271	-3.85764	8.92564	182.628	0
0.9513	54.7253	-10.2605	0.379008	105.105	0
0.9520	46.1796	-15.762	-4.20067	45.909	0
0.9527	37.3305	-16.0669	-7.25169	-12.6914	0
0.9533	26.6484	-18.811	-10.3027	-89.573	0
0.9540	15.9663	-21.2501	-11.2186	-162.194	0
0.9547	7.42059	-20.9452	-13.9664	-217.77	0
0.9553	-0.809059	-22.7746	-19.1525	-266.291	0
0.9560	-7.52172	-23.9942	-20.3717	-301.662	0
0.9567	-11.1878	-23.0795	-16.7143	-318.156	0
0.9573	-13.6276	-24.9089	-15.4888	-327.319	0
0.9580	-15.4606	-27.6663	-15.4888	-327.64	0
0.9587	-15.1572	-23.6893	-14.2697	-310.23	0
0.9593	-10.8844	-17.5914	-13.9664	-282.464	0
0.9600	-6.30813	-14.2375	-13.9664	-243.703	0
0.9607	-2.64208	-12.1032	-10.9154	-180.521	0
0.9613	2.84435	-9.95562	-5.11661	-108.816	0
0.9620	9.25361	-7.21153	-1.14966	-48.9788	0
0.9627	15.9663	-2.94294	2.51409	12.6456	0
0.9633	25.4348	-0.808645	8.92564	88.0152	0
0.9640	35.4975	-0.198847	12.5831	159.445	0
0.9647	41.2999	1.93545	11.9767	218.32	0
0.9653	45.5728	3.7781	14.4149	268.994	0
0.9660	50.4524	4.083	17.7755	303.174	0
0.9667	53.2083	4.3879	16.2468	319.027	0
0.9673	52.8922	4.3879	16.2468	327.594	0
0.9680	53.8151	2.85014	17.1627	326.082	0
0.9687	53.2083	1.02075	13.499	309.588	0
0.9693	48.6194	0.106052	11.0607	285.763	0
0.9700	41.2999	-1.11354	10.448	246.406	0
0.9707	32.1475	-4.77233	5.5651	180.521	0
0.9713	22.0721	-9.34582	1.59815	110.008	0
0.9720	13.2231	-13.3228	0.682214	52.3235	0
0.9727	1.63076	-16.6767	-3.89115	-13.8827	0
0.9733	-15.1572	-18.5061	-10.6059	-91.7264	0
0.9740	-28.2791	-19.7256	-15.7983	-158.574	0
0.9747	-35.2952	-22.7746	-19.1525	-215.021	0
0.9753	-43.5375	-25.8236	-20.6812	-267.207	0
0.9760	-51.4764	-25.5187	-23.4227	-300.745	0
0.9767	-53.9162	-23.9942	-27.6992	-316.003	0
0.9773	-55.1298	-24.604	-27.0864	-327.319	0
0.9780	-57.8857	-22.4697	-21.2876	-327.64	0
0.9787	-57.8857	-19.4207	-20.3717	-310.55	0
0.9793	-58.4925	-20.9452	-24.3386	-286.725	0
0.9800	-61.8425	-22.7746	-24.0354	-250.117	0
0.9807	-57.5823	-16.9816	-16.4047	-184.507	0
0.9813	-44.7637	-9.65072	-9.68997	-109.733	0
0.9820	-34.6884	-7.82133	-7.25169	-50.5366	0
0.9827	-26.7495	-5.68703	-3.28474	11.4085	0
0.9833	-13.3242	0.410951	2.21088	89.8479	0
0.9840	0.101132	4.3879	4.34596	159.765	0
0.9847	6.8138	4.99769	6.48104	213.463	0
0.9853	12.0095	6.21729	8.61612	263.496	0
0.9860	16.5857	7.13199	5.87463	299.508	0
0.9867	17.1925	7.74179	3.43002	315.086	0
0.9873	14.4493	8.35158	5.2619	325.762	0
0.9880	12.0095	6.21729	5.2619	326.999	0
0.9887	10.4798	2.54524	0.682214	308.993	0
0.9893	6.5104	1.63055	-0.840135	285.167	0
0.9900	-2.64208	0.71585	1.29494	250.071	0
0.9907	-12.7174	-2.63804	1.59815	184.782	0
0.9913	-21.2631	-4.77233	-1.14966	110.008	0
0.9920	-31.3258	-7.82133	-2.97521	49.5744	0
0.9927	-42.6273	-12.4081	-4.80709	-11.4543	0
0.9933	-52.69	-14.2375	-9.08356	-84.7164	0
0.9940	-61.2357	-15.4571	-12.1346	-157.658	0
0.9947	-67.6449	-19.1159	-13.0505	-218.961	0
0.9953	-71.311	-20.3354	-15.7983	-265.054	0
0.9960	-74.977	-19.4207	-21.5971	-295.568	0
0.9967	-77.4169	-21.2501	-24.9514	-317.56	0
0.9973	-76.494	-21.8599	-27.6992	-332.176	0
0.9980	-74.977	-19.1159	-27.6992	-331.581	0
0.9987	-72.2212	-16.9816	-24.3386	-315.407	0
0.9993	-65.5085	-16.6767	-24.0354	-291.307	0
1.0000	-57.5823	-13.3228	-24.6482	-253.462	0
1.0007	-48.1137	-8.12622	-20.3717	-189.363	0
1.0013	-33.7782	-3.85764	-16.1015	-113.673	0
1.0020	-19.1267	-2.02824	-14.2697	-52.3693	0
1.0027	-5.3853	-0.198847	-9.38677	5.95626	0
1.0033	10.1764	1.63055	-5.11661	80.6844	0
1.0040	25.4348	4.3879	-3.58794	154.267	0
1.0047	36.7237	8.35158	0.682214	211.951	0
1.0053	47.4058	11.0957	4.34596	262.579	0
1.0060	55.9515	10.4859	4.95869	301.662	0
1.0067	59.6175	10.4859	6.78424	319.668	0
1.0073	64.1938	12.6202	9.53205	329.427	0
1.0080	69.9836	13.23	8.31291	331.26	0
1.0087	67.8472	10.7908	5.2619	313.574	0
1.0093	60.5277	8.96138	3.43002	285.167	0
1.0100	56.8617	7.74179	0.682214	248.559	0
1.0107	51.3753	7.13199	-2.06559	186.614	0
1.0113	39.4669	6.21729	-6.03255	110.924	0
1.0120	29.0882	2.85014	-9.68997	49.5744	0
1.0127	23.6018	-0.198847	-13.0505	-8.10968	0
1.0133	13.8299	-0.808645	-17.6239	-80.4095	0
1.0140	0.707927	-3.24784	-21.2876	-152.16	0
1.0147	-7.21833	-7.82133	-23.1195	-211.951	0
1.0153	-12.7174	-9.04092	-24.6482	-264.458	0
1.0160	-20.9597	-6.60173	-23.4227	-301.387	0
1.0167	-24.3097	-6.29683	-19.4557	-318.752	0
1.0173	-19.7335	-7.51643	-17.9334	-330.389	0
1.0180	-18.2038	-6.60173	-18.8493	-332.176	0
1.0187	-19.1267	-2.63804	-15.7983	-314.811	0
1.0193	-14.5504	0.410951	-12.1346	-287.321	0
1.0200	-6.91493	0.71585	-8.77404	-250.713	0
1.0207	-1.73189	3.4732	-3.89115	-190.28	0
1.0213	3.76718	8.96138	0.991738	-117.98	0
1.0220	11.0866	11.7055	3.73323	-57.5466	0
1.0227	18.4187	12.6202	7.09377	2.8865	0
1.0233	26.9518	16.8888	10.448	78.5768	0
1.0240	37.6339	20.5608	14.1117	153.946	0
1.0247	48.6194	20.8657	18.0787	214.7	0
1.0253	57.7845	20.8657	21.7424	263.817	0
1.0260	60.8311	20.8657	23.8775	297.08	0
1.0267	59.6175	18.7314	24.7934	313.254	0
1.0273	61.4379	19.0363	25.0967	322.692	0
1.0280	62.3608	20.2559	25.4062	325.762	0
1.0287	53.8151	18.1216	22.6584	313.254	0
1.0293	43.133	17.8167	17.7755	290.345	0
1.0300	35.8135	18.4265	16.2468	252.82	0
1.0307	25.4348	13.5349	16.2468	188.447	0
1.0313	14.4493	9.57118	13.499	117.018	0
1.0320	8.34342	9.26628	10.7575	59.6543	0
1.0327	-1.4285	4.99769	8.92564	-2.29087	0
1.0333	-15.4606	-0.503746	5.5651	-81.3259	0
1.0340	-23.7029	-1.11354	1.59815	-153.672	0
1.0347	-28.2791	-2.02824	-1.75607	-208.607	0
1.0353	-35.2952	-3.85764	-4.80709	-257.448	0
1.0360	-37.4316	-3.55274	-6.33575	-296.209	0
1.0367	-33.1588	-4.77233	-5.72302	-315.728	0
1.0373	-33.7782	-4.16254	-6.03255	-326.082	0
1.0380	-37.1282	0.71585	-6.03255	-330.389	0
1.0387	-33.1588	0.410951	-3.89115	-318.477	0
1.0393	-27.369	-3.85764	-1.14966	-293.14	0
1.0400	-26.1427	-1.41844	1.59815	-254.378	0
1.0407	-20.0369	3.7781	4.34596	-191.196	0
1.0413	-6.00474	5.30259	5.87463	-117.98	0
1.0420	6.8138	7.13199	6.17783	-59.6543	0
1.0427	14.7527	10.7908	9.53205	-0.458174	0
1.0433	23.9052	15.0594	13.1958	78.8517	0
1.0440	33.6771	17.4986	12.5831	152.114	0
1.0447	40.0864	18.1216	13.1958	203.063	0
1.0453	45.8762	19.0363	18.0787	250.392	0
1.0460	50.4524	20.8657	19.9106	290.07	0
1.0467	51.9821	19.3412	18.3819	309.267	0
1.0473	53.2083	18.1216	20.8265	319.668	0
1.0480	52.8922	18.1216	22.9616	324.25	0
1.0487	48.6194	15.9741	21.1297	309.909	0
1.0493	42.5262	12.6202	20.5233	284.572	0
1.0500	35.8135	11.0957	18.0787	250.071	0
1.0507	25.7382	8.96138	11.6671	190.28	0
1.0513	12.9197	5.60749	8.61612	115.781	0
1.0520	0.707927	4.083	9.22885	54.1562	0
1.0527	-9.35475	1.93545	7.39697	-2.93231	0
1.0533	-20.0369	-2.02824	2.81729	-74.9114	0
1.0540	-31.0224	-5.68703	-2.67201	-151.839	0
1.0547	-39.2647	-8.73602	-5.72302	-211.631	0
1.0553	-43.8409	-9.65072	-4.20067	-255.615	0
1.0560	-47.5069	-9.34582	-4.80709	-290.986	0
1.0567	-49.6434	-11.1752	-10.3027	-315.728	0
1.0573	-51.173	-12.4081	-12.1346	-329.473	0
1.0580	-53.3094	-11.1752	-8.47083	-330.389	0
1.0587	-51.173	-9.65072	-7.8581	-315.728	0
1.0593	-45.3705	-8.43112	-8.16762	-290.986	0
1.0600	-41.7045	-5.38213	-4.50388	-257.127	0
1.0607	-36.5214	-1.11354	-1.14966	-197.931	0
1.0613	-24.9165	1.63055	0.682214	-120.729	0
1.0620	-13.6276	2.85014	5.2619	-54.4769	0
1.0627	-4.47511	3.1683	9.53205	3.80284	0
1.0633	8.64682	5.91239	10.1448	74.5907	0
1.0640	23.9052	9.26628	13.499	147.211	0
1.0647	34.8907	11.4006	18.6914	205.537	0
1.0653	42.2101	13.23	18.9946	256.486	0
1.0660	48.316	14.1447	16.55	295.843	0
1.0667	53.2083	14.1447	16.8595	315.682	0
1.0673	55.9515	15.9741	18.3819	326.678	0
1.0680	56.8617	15.6692	18.9946	329.106	0
1.0687	56.8617	11.0957	18.3819	313.254	0
1.0693	51.3753	8.35158	15.9436	287.596	0
1.0700	43.133	6.21729	15.0277	254.653	0
1.0707	35.4975	1.32565	15.9436	196.053	0
1.0713	23.9052	-2.94294	13.8085	120.683	0
1.0720	10.7832	-5.68703	10.448	59.0586	0
1.0727	2.23755	-11.1752	8.31291	1.37452	0
1.0733	-6.91493	-15.1522	5.5651	-73.3995	0
1.0740	-21.2631	-16.3718	4.34596	-148.769	0
1.0747	-32.2486	-20.3354	4.04275	-206.178	0
1.0753	-38.3545	-23.0795	-1.45286	-254.699	0
1.0760	-44.7637	-20.3354	-8.16762	-292.819	0
1.0767	-49.6434	-18.5061	-8.47083	-311.146	0
1.0773	-51.173	-19.4207	-8.47083	-320.309	0
1.0780	-53.9162	-18.811	-11.2186	-325.487	0
1.0787	-54.8264	-17.5914	-11.2186	-312.658	0
1.0793	-51.7798	-16.6767	-9.08356	-284.893	0
1.0800	-47.5069	-14.8473	-7.25169	-250.713	0
1.0807	-41.0977	-12.713	-2.97521	-195.778	0
1.0813	-29.5054	-10.2605	-1.14966	-123.157	0
1.0820	-19.7335	-8.12622	-2.06559	-60.2957	0
1.0827	-13.6276	-5.68703	-0.536928	-2.61159	0
1.0833	-4.47511	-2.94294	3.73323	71.5668	0
1.0840	8.64682	-0.808645	6.48104	146.616	0
1.0847	19.0255	0.410951	10.1448	206.132	0
1.0853	25.7382	2.24035	14.7245	259.235	0
1.0860	31.2246	3.1683	16.2468	297.676	0
1.0867	34.2839	0.71585	14.4149	314.17	0
1.0873	35.8135	0.106052	12.5831	325.762	0
1.0880	36.4203	2.85014	9.84158	330.664	0
1.0887	34.2839	1.32565	8.92564	315.086	0
1.0893	30.3144	-3.24784	8.92564	293.094	0
1.0900	26.345	-4.16254	7.70018	260.151	0
1.0907	19.6323	-4.46743	3.43002	197.61	0
1.0913	7.42059	-9.65072	-0.233722	126.181	0
1.0920	-6.30813	-15.762	-0.233722	69.7341	0
1.0927	-18.2038	-16.6767	-1.14966	8.06386	0
1.0933	-27.369	-17.5914	-6.63896	-68.5428	0
1.0940	-36.5214	-21.8599	-11.5218	-137.177	0
1.0947	-45.0671	-25.8236	-10.3027	-194.861	0
1.0953	-49.9468	-26.4467	-8.77404	-248.88	0
1.0960	-51.7798	-24.604	-11.5218	-286.405	0
1.0967	-54.523	-22.7746	-13.0505	-304.136	0
1.0973	-55.7492	-22.4697	-13.9664	-318.156	0
1.0980	-53.9162	-23.9942	-16.1015	-323.058	0
1.0987	-51.4764	-23.3844	-17.0175	-306.885	0
1.0993	-50.857	-19.4207	-14.8824	-282.739	0
1.1000	-46.5841	-14.8473	-13.0505	-252.225	0
1.1007	-37.1282	-13.0179	-12.1346	-192.112	0
1.1013	-27.9757	-10.2605	-9.68997	-116.147	0
1.1020	-23.0961	-6.60173	-6.03255	-57.2259	0
1.1027	-18.2038	-5.07723	-1.14966	-1.69524	0
1.1033	-10.581	-2.02824	4.34596	74.3158	0
1.1040	-4.17171	3.4732	8.0097	149.96	0
1.1047	-3.56492	5.60749	11.3639	206.132	0
1.1053	-5.70134	4.3879	15.0277	254.332	0
1.1060	-7.21833	6.21729	18.0787	294.01	0
1.1067	-6.30813	8.04669	18.0787	315.407	0
1.1073	-3.24888	5.91239	16.2468	325.441	0
1.1080	0.40453	4.3879	15.3309	328.831	0
1.1087	3.14775	4.99769	14.7245	317.835	0
1.1093	5.9036	3.4732	10.7575	296.164	0
1.1100	8.34342	1.32565	2.51409	263.496	0
1.1107	7.73663	1.93545	-5.72302	204.3	0
1.1113	4.98077	-0.198847	-10.3027	129.251	0
1.1120	3.14775	-5.68703	-11.5218	65.1523	0
1.1127	3.46378	-7.82133	-12.4378	8.38458	0
1.1133	1.63076	-7.51643	-14.8824	-63.0447	0
1.1140	-3.56492	-9.34582	-16.4047	-139.01	0
1.1147	-8.74795	-9.65072	-15.4888	-199.764	0
1.1153	-11.4912	-7.82133	-15.7983	-247.368	0
1.1160	-14.5504	-9.34582	-18.8493	-286.405	0
1.1167	-20.3403	-13.3228	-20.3717	-312.062	0
1.1173	-26.4461	-12.4081	-16.7143	-324.891	0
1.1180	-28.8859	-8.43112	-13.0505	-326.724	0
1.1187	-27.9757	-7.51643	-10.3027	-313.895	0
1.1193	-27.369	-8.43112	-6.63896	-289.795	0
1.1200	-25.8393	-7.21153	-7.55489	-255.615	0
1.1207	-17.2936	-2.94294	-10.9154	-198.848	0
1.1213	-4.17171	1.93545	-8.77404	-125.311	0
1.1220	6.5104	4.3879	-2.06559	-61.212	0
1.1227	15.3595	3.4732	0.379008	-4.44429	0
1.1233	28.4814	5.60749	0.379008	66.3436	0
1.1240	43.133	10.4859	3.12682	140.522	0
1.1247	55.6481	10.7908	5.5651	200.634	0
1.1253	67.8472	9.26628	5.2619	250.988	0
1.1260	77.6191	13.5349	6.17783	289.428	0
1.1267	80.3623	18.1216	8.92564	310.505	0
1.1273	79.7555	17.8167	9.84158	326.357	0
1.1280	78.2259	15.9741	9.53205	334.284	0
1.1287	72.7395	14.4496	10.1448	317.835	0
1.1293	64.4972	13.5349	8.92564	289.749	0
1.1300	57.7845	13.5349	4.64917	261.984	0
1.1307	46.799	10.7908	3.12682	207.049	0
1.1313	30.3144	5.30259	2.51409	128.93	0
1.1320	16.5857	3.1683	-3.89115	64.8316	0
1.1327	7.11719	1.63055	-9.38677	9.89656	0
1.1333	-2.64208	-2.02824	-9.68997	-62.724	0
1.1340	-11.1878	-4.46743	-10.6059	-139.331	0
1.1347	-17.2936	-4.77233	-13.9664	-199.443	0
1.1353	-24.6131	-6.60173	-14.8824	-249.201	0
1.1360	-30.719	-6.90663	-14.8824	-288.237	0
1.1367	-31.9452	-6.90663	-18.2366	-309.634	0
1.1373	-31.6418	-9.34582	-22.8163	-323.975	0
1.1380	-31.0224	-11.1752	-24.0354	-332.176	0
1.1387	-27.9757	-7.51643	-22.8163	-319.668	0
1.1393	-21.5665	-2.63804	-21.2876	-290.711	0
1.1400	-17.2936	-1.11354	-20.3717	-257.448	0
1.1407	-16.3834	0.410951	-17.6239	-206.178	0
1.1413	-12.7174	5.30259	-13.3537	-133.833	0
1.1420	-3.86831	8.04669	-10.3027	-69.7341	0
1.1427	4.67737	8.04669	-7.55489	-13.8827	0
1.1433	10.1764	10.7908	-1.75607	58.7379	0
1.1440	17.4959	15.0594	3.43002	135.619	0
1.1447	26.0416	15.0594	6.17783	195.778	0
1.1453	31.5407	15.0594	8.0097	247.322	0
1.1460	35.4975	17.4986	8.0097	286.084	0
1.1467	39.7703	17.4986	7.09377	303.769	0
1.1473	39.1635	16.8888	7.70018	316.323	0
1.1480	33.361	19.3412	6.78424	324.25	0
1.1487	31.8441	19.3412	2.51409	312.016	0
1.1493	32.1475	14.4496	0.991738	287.321	0
1.1500	25.7382	11.7055	3.12682	253.141	0
1.1507	15.0561	9.57118	1.29494	196.053	0
1.1513	5.60021	5.60749	-3.89115	127.097	0
1.1520	-7.21833	2.24035	-7.8581	66.0687	0
1.1527	-22.7801	-0.198847	-9.9995	5.95626	0
1.1533	-34.9918	-2.94294	-11.5218	-64.8774	0
1.1540	-44.1443	-5.99193	-13.3537	-136.902	0
1.1547	-50.5536	-9.34582	-15.4888	-199.122	0
1.1553	-53.6128	-12.1032	-16.7143	-252.225	0
1.1560	-52.9934	-11.4801	-18.8493	-290.986	0
1.1567	-51.173	-9.34582	-20.6812	-311.467	0
1.1573	-50.2502	-9.34582	-20.3717	-324.25	0
1.1580	-47.5069	-9.34582	-21.2876	-330.985	0
1.1587	-41.7045	-7.51643	-23.1195	-317.24	0
1.1593	-35.2952	-4.16254	-19.4557	-290.711	0
1.1600	-30.1122	-3.24784	-13.9664	-261.709	0
1.1607	-22.1733	-2.02824	-12.741	-210.76	0
1.1613	-11.4912	3.4732	-12.1346	-135.986	0
1.1620	-2.64208	8.04669	-7.8581	-71.5668	0
1.1627	3.46378	8.04669	-5.11661	-16.0361	0
1.1633	11.39	9.26628	-2.97521	58.4172	0
1.1640	22.995	13.23	0.682214	134.703	0
1.1647	33.0577	15.3643	5.5651	191.196	0
1.1653	36.4203	16.279	9.84158	239.075	0
1.1660	39.1635	16.5839	10.7575	280.311	0
1.1667	45.8762	15.0594	9.53205	304.09	0
1.1673	48.316	12.9251	11.9767	316.919	0
1.1680	44.0432	12.3153	15.6404	322.417	0
1.1687	41.2999	11.7055	12.8926	311.1	0
1.1693	38.5567	10.181	9.22885	288.237	0
1.1700	30.6178	6.82709	11.6671	257.402	0
1.1707	20.8586	2.85014	11.9767	203.704	0
1.1713	11.0866	0.410951	6.78424	130.121	0
1.1720	1.93416	-2.94294	3.12682	65.1523	0
1.1727	-6.91493	-5.99193	1.59815	10.4922	0
1.1733	-19.7335	-7.21153	-2.97521	-57.8216	0
1.1740	-33.7782	-9.95562	-8.16762	-136.902	0
1.1747	-42.0079	-13.9326	-10.6059	-199.443	0
1.1753	-45.6739	-13.9326	-12.1346	-244.298	0
1.1760	-50.857	-13.0179	-13.9664	-283.381	0
1.1767	-53.9162	-15.4571	-16.1015	-309.313	0
1.1773	-53.9162	-16.6767	-17.9334	-323.058	0
1.1780	-53.6128	-16.0669	-16.4047	-330.389	0
1.1787	-50.2502	-15.762	-13.3537	-321.501	0
1.1793	-43.8409	-13.9326	-12.1346	-295.568	0
1.1800	-35.5986	-10.5654	-10.3027	-263.542	0
1.1807	-25.5359	-7.82133	-6.63896	-212.868	0
1.1813	-15.4606	-5.38213	-3.58794	-138.094	0
1.1820	-8.74795	-2.02824	-1.14966	-70.6504	0
1.1827	-0.809059	-0.503746	1.90136	-14.5241	0
1.1833	11.0866	0.71585	4.04275	57.5008	0
1.1840	21.7687	4.99769	6.17783	132.596	0
1.1847	30.9212	9.87608	9.53205	189.638	0
1.1853	41.2999	11.4006	11.6671	240.908	0
1.1860	47.1024	8.35158	11.6671	286.405	0
1.1867	48.9354	7.13199	13.1958	308.076	0
1.1873	51.9821	10.181	15.6404	318.752	0
1.1880	53.8151	11.0957	16.2468	326.082	0
1.1887	49.2388	6.21729	14.7245	314.17	0
1.1893	40.3898	2.85014	13.8085	287.596	0
1.1900	31.2246	3.7781	13.499	257.998	0
1.1907	21.162	2.24035	12.5831	207.644	0
1.1913	11.6934	-4.77233	10.1448	134.703	0
1.1920	3.14775	-8.73602	5.5651	69.7341	0
1.1927	-4.77851	-8.12622	0.379008	12.6456	0
1.1933	-12.414	-9.34582	-4.20067	-56.6303	0
1.1940	-21.8699	-14.8473	-8.47083	-131.084	0
1.1947	-31.0224	-17.2865	-11.8314	-193.67	0
1.1953	-36.5214	-16.3718	-13.3537	-244.94	0
1.1960	-37.4316	-17.2865	-14.2697	-282.739	0
1.1967	-35.5986	-17.2865	-14.8824	-304.136	0
1.1973	-33.7782	-16.0669	-14.8824	-317.24	0
1.1980	-32.8554	-17.5914	-16.7143	-323.058	0
1.1987	-30.4156	-17.2865	-15.7983	-311.146	0
1.1993	-21.8699	-12.1032	-10.3027	-287.321	0
1.2000	-14.5504	-10.5654	-6.03255	-258.044	0
1.2007	-12.414	-11.1752	-3.89115	-207.69	0
1.2013	-7.21833	-6.60173	0.682214	-135.07	0
1.2020	1.63076	-2.02824	4.04275	-69.4592	0
1.2027	6.5104	-2.63804	5.2619	-13.8827	0
1.2033	10.4798	-1.41844	9.84158	56.5845	0
1.2040	18.4187	3.1683	12.8926	133.787	0
1.2047	26.6484	5.91239	12.2799	194.22	0
1.2053	31.5407	5.30259	14.4149	244.894	0
1.2060	34.5873	5.30259	18.3819	288.512	0
1.2067	38.8601	8.04669	18.9946	310.825	0
1.2073	43.133	10.181	18.9946	320.264	0
1.2080	43.133	8.35158	18.9946	327.915	0
1.2087	41.6033	4.99769	16.8595	322.417	0
1.2093	41.9067	3.4732	14.4149	300.425	0
1.2100	35.8135	3.4732	11.9767	266.245	0
1.2107	23.9052	2.24035	6.78424	211.631	0
1.2113	16.8891	-2.02824	2.81729	143.592	0
1.2120	11.0866	-6.29683	1.90136	83.4335	0
1.2127	-1.73189	-8.12622	-2.06559	24.8788	0
1.2133	-14.5504	-9.95562	-8.16762	-49.6202	0
1.2140	-25.5359	-14.2375	-11.5218	-124.394	0
1.2147	-37.4316	-17.5914	-13.9664	-182.353	0
1.2153	-46.9002	-19.4207	-16.7143	-233.944	0
1.2160	-50.2502	-20.3354	-17.6239	-277.562	0
1.2167	-52.69	-18.5061	-16.1015	-300.15	0
1.2173	-56.356	-16.9816	-16.7143	-311.742	0
1.2180	-56.356	-17.2865	-19.1525	-320.309	0
1.2187	-51.173	-17.2865	-17.6239	-309.313	0
1.2193	-44.7637	-17.5914	-15.1856	-283.656	0
1.2200	-39.2647	-16.6767	-15.4888	-256.211	0
1.2207	-31.0224	-11.4801	-13.0505	-205.858	0
1.2213	-20.3403	-5.99193	-6.94848	-131.404	0
1.2220	-12.7174	-4.16254	-2.06559	-67.6265	0
1.2227	-5.3853	-0.808645	3.43002	-12.6914	0
1.2233	7.42059	3.4732	9.53205	60.5706	0
1.2240	17.7993	4.6928	8.92564	137.177	0
1.2247	23.6018	4.3879	3.43002	196.053	0
1.2253	30.6178	5.60749	1.90136	245.81	0
1.2260	37.6339	7.74179	4.95869	286.084	0
1.2267	41.6033	10.181	6.17783	309.267	0
1.2273	45.8762	9.57118	6.17783	324.25	0
1.2280	48.6194	7.13199	7.09377	332.176	0
1.2287	47.7092	8.96138	7.09377	322.417	0
1.2293	47.7092	10.4859	7.09377	300.425	0
1.2300	46.483	6.82709	8.0097	269.59	0
1.2307	37.6339	1.63055	7.39697	217.724	0
1.2313	26.345	-1.72334	7.09377	146.616	0
1.2320	19.3289	-5.07723	8.61612	79.1725	0
1.2327	13.2231	-6.60173	6.17783	22.1298	0
1.2333	4.67737	-7.82133	-0.840135	-44.3971	0
1.2340	-5.3853	-10.5654	-3.89115	-122.241	0
1.2347	-13.0208	-12.1032	-4.20067	-187.851	0
1.2353	-18.5199	-12.4081	-7.8581	-235.776	0
1.2360	-24.3097	-13.9326	-9.38677	-275.729	0
1.2367	-30.1122	-16.6767	-6.03255	-303.815	0
1.2373	-35.5986	-16.6767	-6.63896	-316.919	0
1.2380	-41.0977	-14.8473	-9.38677	-323.058	0
1.2387	-44.7637	-14.5424	-9.38677	-316.644	0
1.2393	-45.9773	-15.4571	-8.47083	-293.14	0
1.2400	-49.34	-13.3228	-8.47083	-261.709	0
1.2407	-52.3866	-9.34582	-6.63896	-212.272	0
1.2413	-48.1137	-6.60173	-5.72302	-139.331	0
1.2420	-42.0079	-1.72334	-5.72302	-71.8875	0
1.2427	-41.0977	3.7781	-2.67201	-16.9524	0
1.2433	-38.9613	4.083	2.51409	50.4908	0
1.2440	-32.552	4.083	6.48104	126.181	0
1.2447	-26.1427	8.96138	9.84158	189.638	0
1.2453	-19.4301	10.7908	10.7575	243.657	0
1.2460	-12.7174	8.96138	9.53205	284.847	0
1.2467	-4.47511	10.181	8.92564	307.16	0
1.2473	9.25361	11.4006	7.39697	321.18	0
1.2480	23.6018	7.13199	5.2619	327.594	0
1.2487	29.7076	4.3879	5.2619	317.194	0
1.2493	34.2839	5.91239	5.87463	296.759	0
1.2500	43.133	5.30259	3.73323	267.757	0
1.2507	44.966	1.63055	0.379008	215.296	0
1.2513	36.7237	-1.11354	-2.06559	142.95	0
1.2520	32.4509	-3.24784	-2.97521	76.7441	0
1.2527	32.1475	-5.68703	-4.50388	19.3808	0
1.2533	27.2678	-8.43112	-9.9995	-47.1461	0
1.2540	19.3289	-11.1752	-15.7983	-121.004	0
1.2547	14.1459	-14.8473	-17.9334	-184.782	0
1.2553	8.34342	-18.2012	-19.4557	-236.693	0
1.2560	0.707927	-17.8963	-21.2876	-279.99	0
1.2567	-2.33869	-16.6767	-19.4557	-306.885	0
1.2573	-2.03529	-16.6767	-17.0175	-320.309	0
1.2580	-4.47511	-15.4571	-16.4047	-326.403	0
1.2587	-5.0819	-11.4801	-13.3537	-313.895	0
1.2593	-0.809059	-9.65072	-11.2186	-287.962	0
1.2600	2.84435	-9.95562	-13.3537	-264.137	0
1.2607	5.60021	-7.82133	-12.1346	-222.627	0
1.2613	12.6163	-5.38213	-6.03255	-148.769	0
1.2620	20.5552	-3.55274	-2.06559	-76.7441	0
1.2627	27.5712	-1.11354	-0.233722	-22.4505	0
1.2633	36.4203	1.63055	4.34596	44.9927	0
1.2640	46.1796	4.6928	10.7575	124.028	0
1.2647	54.7253	8.96138	14.4149	187.531	0
1.2653	61.1345	10.181	14.4149	237.242	0
1.2660	65.104	9.87608	14.1117	279.669	0
1.2667	68.77	11.7055	15.9436	306.243	0
1.2673	70.6031	11.7055	16.55	318.11	0
1.2680	65.4074	8.65648	15.3309	322.417	0
1.2687	58.0879	8.96138	15.0277	315.086	0
1.2693	55.0287	9.87608	15.3309	295.247	0
1.2700	49.8456	5.60749	13.1958	263.817	0
1.2707	39.4669	2.54524	10.7575	213.463	0
1.2713	29.0882	1.02075	8.92564	146.616	0
1.2720	13.8299	-3.85764	7.70018	80.4095	0
1.2727	-5.0819	-8.43112	6.17783	19.06	0
1.2733	-20.0369	-10.2605	3.12682	-49.2995	0
1.2740	-31.9452	-13.0179	-1.75607	-123.478	0
1.2747	-43.8409	-15.762	-5.72302	-186.614	0
1.2753	-50.2502	-17.2865	-9.08356	-238.205	0
1.2760	-55.7492	-17.8963	-10.3027	-283.06	0
1.2767	-63.3721	-18.811	-11.5218	-309.909	0
1.2773	-70.3882	-19.7256	-13.6569	-320.309	0
1.2780	-75.8872	-20.0305	-13.9664	-326.999	0
1.2787	-78.0236	-18.5061	-13.6569	-320.584	0
1.2793	-75.8872	-16.9816	-14.5729	-298.317	0
1.2800	-72.2212	-17.2865	-13.9664	-272.064	0
1.2807	-64.2949	-15.4571	-9.08356	-226.292	0
1.2813	-46.2807	-10.2605	-3.89115	-151.518	0
1.2820	-27.0529	-5.99193	-3.28474	-82.2422	0
1.2827	-12.1106	-3.85764	-4.80709	-27.9486	0
1.2833	4.98077	-0.198847	-1.45286	40.7317	0
1.2840	22.995	3.1683	5.2619	119.171	0
1.2847	35.8135	3.1683	9.22885	178.963	0
1.2853	43.7398	2.24035	11.6671	226.888	0
1.2860	50.149	4.3879	17.1627	272.339	0
1.2867	54.4219	7.13199	21.1297	302.578	0
1.2873	56.2549	6.82709	19.9106	316.598	0
1.2880	56.2549	5.30259	19.9106	321.501	0
1.2887	56.8617	4.6928	20.5233	312.337	0
1.2893	55.9515	5.30259	18.0787	292.498	0
1.2900	52.2854	4.3879	17.1627	267.161	0
1.2907	47.7092	1.02075	17.1627	220.794	0
1.2913	39.7703	-3.85764	12.5831	147.211	0
1.2920	28.178	-5.99193	7.70018	75.5071	0
1.2927	19.3289	-6.90663	6.48104	19.3808	0
1.2933	12.0095	-9.95562	4.64917	-44.3971	0
1.2940	-1.73189	-13.0179	-0.233722	-121.92	0
1.2947	-14.8538	-13.6277	-4.80709	-187.851	0
1.2953	-20.9597	-14.8473	-5.11661	-237.288	0
1.2960	-26.7495	-16.6767	-4.20067	-279.12	0
1.2967	-34.385	-16.6767	-5.72302	-307.481	0
1.2973	-40.7943	-17.5914	-9.08356	-323.058	0
1.2980	-45.6739	-16.6767	-9.38677	-330.985	0
1.2987	-46.5841	-11.7983	-6.03255	-321.501	0
1.2993	-44.4477	-11.1752	-3.28474	-296.805	0
1.3000	-43.8409	-13.9326	-3.89115	-269.956	0
1.3007	-40.1748	-8.73602	-4.50388	-225.376	0
1.3013	-31.6418	-1.11354	-2.06559	-154.588	0
1.3020	-25.5359	-0.808645	2.51409	-85.312	0
1.3027	-18.5199	0.410951	7.39697	-28.2235	0
1.3033	-6.00474	6.21729	11.6671	39.4946	0
1.3040	4.07058	10.181	15.3309	114.589	0
1.3047	10.1764	10.7908	21.7424	177.771	0
1.3053	19.3289	10.7908	27.2317	229.958	0
1.3060	26.6484	12.0104	27.5413	274.492	0
1.3067	28.178	15.6692	26.6253	303.174	0
1.3073	29.0882	17.4986	27.2317	319.347	0
1.3080	32.4509	15.6692	28.1477	325.166	0
1.3087	33.361	13.5349	29.9795	314.491	0
1.3093	29.4042	11.7055	27.8445	292.178	0
1.3100	22.995	10.4859	20.8265	265.649	0
1.3107	17.1925	9.26628	16.2468	218.961	0
1.3113	9.87305	5.60749	14.7245	148.128	0
1.3120	-0.202265	3.1683	10.7575	78.8517	0
1.3127	-9.05135	2.54524	6.17783	21.4884	0
1.3133	-16.3834	-2.02824	2.51409	-42.5644	0
1.3140	-25.2325	-7.21153	-3.28474	-116.422	0
1.3147	-34.385	-7.21153	-9.68997	-182.033	0
1.3153	-40.4909	-7.51643	-13.0505	-235.776	0
1.3160	-45.0671	-10.2605	-12.1346	-279.99	0
1.3167	-48.1137	-9.65072	-10.3027	-307.481	0
1.3173	-48.7205	-7.82133	-11.2186	-320.309	0
1.3180	-49.9468	-8.43112	-13.6569	-326.999	0
1.3187	-49.34	-6.60173	-12.4378	-320.309	0
1.3193	-42.9307	-2.02824	-9.38677	-294.652	0
1.3200	-37.1282	-1.11354	-10.3027	-264.458	0
1.3207	-35.5986	-3.55274	-12.741	-223.864	0
1.3213	-29.8088	-1.11354	-11.2186	-156.421	0
1.3220	-20.6437	2.85014	-6.94848	-82.2422	0
1.3227	-16.0674	2.54524	-5.72302	-25.4745	0
1.3233	-11.7946	5.30259	-4.80709	35.8292	0
1.3240	-3.56492	12.0104	0.379008	111.52	0
1.3247	3.76718	12.6202	4.34596	179.604	0
1.3253	7.42059	10.7908	4.04275	234.493	0
1.3260	11.6934	14.4496	5.2619	279.395	0
1.3267	16.5857	16.279	7.39697	305.006	0
1.3273	18.7221	12.6202	7.09377	317.835	0
1.3280	18.7221	11.4006	7.70018	326.082	0
1.3287	20.8586	11.0957	8.92564	319.027	0
1.3293	26.6484	9.26628	6.48104	296.164	0
1.3300	28.4814	9.87608	4.04275	268.078	0
1.3307	22.995	9.26628	1.90136	222.306	0
1.3313	17.1925	3.7781	-3.28474	153.03	0
1.3320	12.9197	-0.198847	-6.94848	85.5869	0
1.3327	4.67737	-1.41844	-7.55489	28.4984	0
[truncated: 59,776 more rows]
