# Supplementary material for: Identification of Haptic Based Guiding Using Hard Reins
Source: PLoS One. 2015 Jul 22;10(7):e0132020. doi: 10.1371/journal.pone.0132020 (PMC4511788; doi:10.1371/journal.pone.0132020)
Supplement: S3 File — (ZIP) [file pone.0132020.s003.zip › EMGData1/Subject6/T12/t12.txt]

0.0000	-8.96233	0.12936	-11.914	7.47274	0
0.0007	-0.41857	-0.477636	-14.3547	6.24718	0
0.0013	8.12519	0.437833	-14.9648	4.72716	0
0.0020	11.1783	2.87577	-10.6936	3.80401	0
0.0027	13.9359	4.39823	-5.80836	5.02958	0
0.0033	17.9	4.7067	-2.14733	7.47274	0
0.0040	18.811	5.62217	3.95829	7.77515	0
0.0047	20.3376	5.01518	14.0261	8.38793	0
0.0053	23.0952	5.01518	20.4368	10.5207	0
0.0060	20.9531	7.76158	19.2165	9.30312	0
0.0067	16.078	9.28405	16.7758	5.02958	0
0.0073	13.0249	7.45311	18.6063	4.11438	0
0.0080	7.53427	8.36858	17.691	7.16237	0
0.0087	6.91872	9.28405	10.3651	9.60553	0
0.0093	23.0952	7.45311	6.39897	9.90795	0
0.0100	49.6375	8.06011	9.44982	9.90795	0
0.0107	74.0623	10.508	12.1956	9.60553	0
0.0113	86.8657	10.508	14.0261	10.8231	0
0.0120	73.4468	11.115	13.1108	12.6615	0
0.0127	36.5141	12.9459	7.31423	11.4359	0
0.0133	-1.00949	12.9459	3.04303	7.47274	0
0.0140	-25.4343	13.8614	5.7888	6.85996	0
0.0147	-41.6108	14.7769	6.39897	8.69034	0
0.0153	-50.7701	11.115	5.17863	7.77515	0
0.0160	-50.1546	10.508	10.06	6.85996	0
0.0167	-40.9953	13.8614	16.7758	9.60553	0
0.0173	-26.9609	10.8065	17.691	11.4359	0
0.0180	-13.8374	7.14464	14.6363	10.5207	0
0.0187	-7.43578	11.4235	9.44982	10.5207	0
0.0193	-4.38268	14.4684	3.6532	7.77515	0
0.0200	-2.53604	12.0305	1.20861	4.11438	0
0.0207	-8.34679	11.4235	2.12386	7.77515	0
0.0213	-20.5592	12.0305	3.95829	10.8231	0
0.0220	-24.2032	13.8614	7.31423	7.47274	0
0.0227	-13.542	16.9163	11.5854	8.38793	0
0.0233	-2.24058	16.2993	15.2464	15.0967	0
0.0240	0.196974	12.0305	15.8566	15.0967	0
0.0247	1.10798	10.508	11.2803	10.5207	0
0.0253	5.39217	12.0305	5.7888	9.60553	0
0.0260	9.06082	12.3389	4.56846	8.69034	0
0.0267	12.7048	12.9459	3.95829	6.85996	0
0.0273	19.4266	13.2544	1.51369	9.30312	0
0.0280	24.9173	12.9459	-0.621905	11.1335	0
0.0287	28.5859	11.722	-2.7575	8.69034	0
0.0293	34.0766	11.4235	-2.7575	8.99275	0
0.0300	37.4251	13.2544	-2.45242	12.3511	0
0.0307	39.2718	13.2544	-4.28293	11.1335	0
0.0313	43.8514	10.508	-4.28293	8.69034	0
0.0320	42.3249	11.4235	0.903522	13.2663	0
0.0327	26.7639	14.7769	1.81878	16.0119	0
0.0333	8.44527	13.8614	-3.06259	8.69034	0
0.0340	1.10798	12.0305	-5.50327	4.72716	0
0.0347	2.33907	14.4684	-4.58802	11.1335	0
0.0353	10.2673	15.3839	-3.36767	16.0119	0
0.0360	13.9359	12.6374	-4.28293	14.4919	0
0.0367	0.196974	12.0305	-5.80836	13.2663	0
0.0373	-18.4171	12.6374	-5.50327	11.4359	0
0.0380	-18.7126	12.0305	-5.19819	7.47274	0
0.0387	-5.58915	11.4235	-7.94395	8.99275	0
0.0393	6.91872	9.59252	-9.77447	11.4359	0
0.0400	18.811	6.53764	-8.85921	7.77515	0
0.0407	23.0952	7.45311	-10.3846	5.94477	0
0.0413	13.0249	9.89104	-10.0796	10.2183	0
0.0420	-1.62504	7.76158	-7.0287	8.69034	0
0.0427	-14.1329	7.45311	-7.63887	4.11438	0
0.0433	-20.5592	9.28405	-10.0796	6.24718	0
0.0440	-16.275	6.53764	-8.85921	8.38793	0
0.0447	-10.7843	3.79123	-5.80836	6.24718	0
0.0453	-15.6595	7.45311	-3.67276	5.64236	0
0.0460	-19.3281	9.28405	-2.45242	3.19919	0
0.0467	-17.5061	8.36858	-1.53716	-1.37677	0
0.0473	-17.5061	10.1995	2.42895	0.453617	0
0.0480	-11.3999	8.06011	7.61931	3.19919	0
0.0487	4.48117	3.18424	7.31423	-1.07436	0
0.0493	21.8641	4.39823	3.95829	-3.51752	0
0.0500	40.4782	6.53764	2.73795	-1.37677	0
0.0507	52.3952	5.62217	-1.84225	0.143247	0
0.0513	49.6375	6.53764	-7.94395	0.143247	0
0.0520	49.9576	5.93064	-9.46938	0.143247	0
0.0527	64.2875	2.87577	-8.85921	-1.37677	0
0.0533	76.1798	3.79123	-8.85921	-2.29196	0
0.0540	74.9734	6.22917	-7.0287	-2.60233	0
0.0547	56.0392	3.79123	-5.80836	-2.29196	0
0.0553	19.4266	0.736355	-3.06259	-2.29196	0
0.0560	-9.55326	1.04483	3.04303	-2.29196	0
0.0567	-2.85613	2.56729	5.7888	-1.37677	0
0.0573	28.5859	2.87577	1.51369	-0.771944	0
0.0580	62.4655	2.26877	-2.7575	-2.29196	0
0.0587	93.292	3.18424	-4.28293	-1.98955	0
0.0593	110.97	5.01518	-7.0287	-0.159164	0
0.0600	90.8298	1.9603	-9.77447	-3.20715	0
0.0607	28.5859	-1.70158	-8.24904	-6.87588	0
0.0613	-35.8001	-0.179113	-7.0287	-5.96068	0
0.0620	-62.6625	1.3533	-10.3846	-4.43271	0
0.0627	-55.3498	0.437833	-13.4394	-4.1303	0
0.0633	-42.8173	1.04483	-12.5241	-3.51752	0
0.0640	-33.3625	1.04483	-10.6936	-5.65031	0
0.0647	-22.6767	-2.61705	-8.85921	-6.87588	0
0.0653	-11.6954	-4.75646	-4.28293	-5.04549	0
0.0660	-4.38268	-4.13951	1.20861	-6.2631	0
0.0667	1.10798	-2.61705	0.903522	-9.62145	0
0.0673	7.53427	-1.3931	-5.19819	-7.79107	0
0.0680	14.8469	-1.3931	-9.77447	-6.2631	0
0.0687	20.0421	-3.53252	-7.94395	-8.70626	0
0.0693	24.0062	-5.05498	-4.8931	-8.70626	0
0.0700	26.7639	-4.13951	-4.58802	-5.3479	0
0.0707	27.3548	-2.92552	-4.8931	-5.04549	0
0.0713	25.5328	-2.92552	-3.67276	-5.96068	0
0.0720	19.7221	-4.75646	-3.36767	-5.3479	0
0.0727	16.3735	-7.19439	-3.36767	-8.70626	0
0.0733	23.0952	-7.50286	-2.14733	-12.367	0
0.0740	31.3189	-7.50286	-1.53716	-10.5366	0
0.0747	33.1656	-8.71685	-2.14733	-7.79107	0
0.0753	34.9876	-8.10986	-0.92699	-7.79107	0
0.0760	34.6921	-7.50286	1.20861	-5.04549	0
0.0767	23.7108	-8.41833	2.73795	-0.771944	0
0.0773	11.4984	-8.10986	2.42895	-0.771944	0
0.0780	6.62326	-6.88592	-1.53716	-2.60233	0
0.0787	2.04361	-7.19439	-7.33378	-1.68714	0
0.0793	-3.47167	-8.41833	-8.24904	-1.37677	0
0.0800	-0.714032	-10.8563	-6.41853	-3.20715	0
0.0807	9.35628	-12.6872	-7.94395	-4.1303	0
0.0813	16.3735	-12.6872	-5.80836	-2.60233	0
0.0820	16.989	-12.3887	-0.0117341	-1.07436	0
0.0827	16.078	-13.3041	0.293351	1.05844	0
0.0833	10.5874	-10.8563	-0.316819	5.02958	0
0.0840	-12.0154	-9.02533	3.95829	4.11438	0
0.0847	-42.8173	-12.0802	6.39897	-4.1303	0
0.0853	-55.6452	-14.2196	8.53457	-7.4807	0
0.0860	-46.4859	-13.6027	11.5854	-4.1303	0
0.0867	-35.5046	-13.6027	7.31423	-3.51752	0
0.0873	-29.103	-12.3887	2.42895	-3.20715	0
0.0880	-26.6408	-10.2493	5.17863	-1.37677	0
0.0887	-27.2563	-10.8563	4.26337	-2.90474	0
0.0893	-25.4343	-11.7717	0.903522	-1.68714	0
0.0900	-18.4171	-13.3041	6.39897	3.5016	0
0.0907	-11.0798	-13.6027	10.06	2.284	0
0.0913	-4.9736	-10.5577	3.04303	-1.07436	0
0.0920	-3.47167	-9.02533	-2.7575	2.58641	0
0.0927	-12.3109	-10.5577	-3.36767	3.5016	0
0.0933	-23.9078	-9.9408	-4.28293	-1.07436	0
0.0940	-25.1388	-9.02533	-3.67276	-1.37677	0
0.0947	-18.4171	-9.9408	-2.45242	1.36881	0
0.0953	-10.4889	-7.50286	-3.97784	5.33199	0
0.0960	0.196974	-7.19439	-5.80836	8.99275	0
0.0967	11.4984	-12.3887	-5.50327	6.55755	0
0.0973	17.6046	-13.6027	-3.97784	1.36881	0
0.0980	22.1842	-9.9408	-4.28293	3.5016	0
0.0987	32.2545	-11.7717	-6.41853	8.38793	0
0.0993	45.378	-15.1351	-5.19819	6.85996	0
0.1000	57.8858	-14.5181	-0.92699	3.5016	0
0.1007	70.3937	-13.6027	2.12386	3.80401	0
0.1013	76.4999	-12.3887	3.34812	6.85996	0
0.1020	69.4827	-10.2493	3.95829	8.07756	0
0.1027	55.7437	-9.3338	2.42895	7.16237	0
0.1033	45.6734	-10.5577	2.12386	5.94477	0
0.1040	44.4423	-11.7717	2.73795	3.5016	0
0.1047	52.0751	-11.1647	-0.621905	2.284	0
0.1053	57.2703	-9.02533	-3.36767	5.02958	0
0.1060	46.5844	-8.71685	-2.45242	6.55755	0
0.1067	29.817	-9.9408	-3.67276	3.80401	0
0.1073	26.7639	-8.10986	-3.97784	4.72716	0
0.1080	31.3189	-6.88592	0.293351	7.77515	0
0.1087	29.4969	-9.02533	-0.316819	5.02958	0
0.1093	26.4438	-9.9408	-5.19819	1.36881	0
0.1100	27.0593	-8.71685	-4.8931	3.80401	0
0.1107	26.4438	-8.71685	-2.45242	5.64236	0
0.1113	22.1842	-9.3338	-4.58802	2.284	0
0.1120	17.9	-8.41833	-5.19819	-0.159164	0
0.1127	16.3735	-7.19439	-3.36767	0.453617	0
0.1133	16.078	-7.19439	-4.8931	0.453617	0
0.1140	13.0249	-8.71685	-7.0287	-0.461575	0
0.1147	7.53427	-9.02533	-3.67276	0.453617	0
0.1153	2.04361	-7.19439	0.598437	1.97363	0
0.1160	-3.15159	-6.27892	0.598437	2.284	0
0.1167	-5.58915	-6.88592	0.903522	4.11438	0
0.1173	-8.64225	-7.19439	0.293351	6.85996	0
0.1180	-16.5705	-8.10986	-2.14733	5.94477	0
0.1187	-22.6767	-6.58739	-0.621905	5.02958	0
0.1193	-24.5233	-2.61705	3.6532	6.55755	0
0.1200	-31.5405	-3.53252	1.20861	5.33199	0
0.1207	-41.9063	-7.19439	-2.45242	1.97363	0
0.1213	-47.3969	-6.58739	-1.53716	1.36881	0
0.1220	-53.8232	-4.13951	0.293351	0.756028	0
0.1227	-62.367	-5.05498	-0.316819	-0.771944	0
0.1233	-65.4201	-5.05498	0.293351	1.67122	0
0.1240	-64.4845	-2.61705	-0.316819	3.5016	0
0.1247	-64.8046	-2.61705	-1.84225	0.756028	0
0.1253	-65.4201	-3.53252	-2.45242	-0.461575	0
0.1260	-63.278	-2.01005	-4.28293	-0.771944	0
0.1267	-58.4029	-1.09458	-6.11344	-4.73512	0
0.1273	-51.6811	-3.22404	-4.58802	-5.3479	0
0.1280	-42.8173	-4.75646	-5.19819	-2.29196	0
0.1287	-30.925	-3.53252	-7.0287	-3.20715	0
0.1293	-18.4171	-2.61705	-5.80836	-5.04549	0
0.1300	-9.55326	-2.61705	-4.58802	-2.60233	0
0.1307	-9.55326	0.12936	-7.0287	-0.771944	0
0.1313	-29.3984	3.48276	-7.63887	-0.771944	0
0.1320	-71.8218	1.9603	-4.28293	-0.461575	0
0.1327	-113.63	0.12936	-3.67276	-1.68714	0
0.1333	-128.895	0.736355	-5.80836	-3.51752	0
0.1340	-117.889	0.437833	-7.0287	-5.04549	0
0.1347	-98.3641	0.12936	-9.77447	-6.56551	0
0.1353	-81.2765	0.12936	-12.5241	-5.3479	0
0.1360	-65.7156	-0.786109	-12.5241	-1.68714	0
0.1367	-48.628	-1.09458	-13.4394	-1.68714	0
0.1373	-37.0312	0.437833	-14.3547	-4.73512	0
0.1380	-39.4687	0.736355	-13.1343	-4.1303	0
0.1387	-51.3611	-0.477636	-11.914	-2.29196	0
0.1393	-61.1359	0.437833	-13.4394	-3.81993	0
0.1400	-65.7156	1.3533	-11.6089	-6.87588	0
0.1407	-63.8935	1.9603	-8.85921	-7.4807	0
0.1413	-53.8232	2.26877	-9.46938	-5.96068	0
0.1420	-44.3438	0.12936	-13.4394	-3.81993	0
0.1427	-38.5577	-0.786109	-14.3547	-1.98955	0
0.1433	-27.2563	1.3533	-11.6089	0.453617	0
0.1440	-16.275	1.9603	-9.77447	-0.159164	0
0.1447	-14.453	0.437833	-11.914	-3.81993	0
0.1453	-12.9264	2.26877	-13.1343	-5.96068	0
0.1460	-7.73124	4.09971	-10.9987	-6.87588	0
0.1467	-8.0267	2.87577	-10.6936	-8.70626	0
0.1473	-10.1688	2.87577	-8.55413	-8.39589	0
0.1480	-8.0267	4.7067	-1.53716	-5.65031	0
0.1487	-5.29368	3.18424	-1.23208	-5.96068	0
0.1493	-4.0626	1.65182	-8.85921	-7.17829	0
0.1500	-2.85613	3.79123	-12.2191	-5.04549	0
0.1507	-1.62504	5.62217	-11.6089	-5.65031	0
0.1513	1.72353	3.48276	-12.5241	-7.79107	0
0.1520	4.77663	2.87577	-11.6089	-3.81993	0
0.1527	5.68763	4.09971	-8.85921	-0.461575	0
0.1533	8.12519	3.18424	-8.55413	-6.87588	0
0.1540	11.1783	1.04483	-8.85921	-12.0646	0
0.1547	10.5874	2.56729	-7.0287	-7.4807	0
0.1553	9.65174	5.01518	-4.28293	-4.1303	0
0.1560	9.06082	4.39823	-2.14733	-7.17829	0
0.1567	6.30318	2.56729	-3.36767	-6.87588	0
0.1573	3.86562	3.18424	-5.50327	-4.73512	0
0.1580	1.72353	4.7067	-4.8931	-6.87588	0
0.1587	-1.00949	3.79123	-3.36767	-7.4807	0
0.1593	0.196974	2.26877	-5.50327	-5.65031	0
0.1600	2.33907	2.56729	-7.94395	-7.79107	0
0.1607	0.196974	4.7067	-7.33378	-8.39589	0
0.1613	-1.32958	6.53764	-5.80836	-4.73512	0
0.1620	0.517058	6.53764	-3.67276	-4.73512	0
0.1627	2.04361	5.01518	-0.621905	-6.87588	0
0.1633	3.86562	3.79123	-0.92699	-5.04549	0
0.1640	5.68763	3.48276	-6.11344	-5.04549	0
0.1647	7.21418	1.3533	-6.41853	-8.39589	0
0.1653	11.1783	0.12936	-1.53716	-8.39589	0
0.1660	15.7579	2.87577	-1.84225	-8.70626	0
0.1667	14.5515	4.7067	-5.19819	-10.5366	0
0.1673	6.62326	4.7067	-3.36767	-7.79107	0
0.1680	-5.90923	4.09971	0.293351	-6.56551	0
0.1687	-18.4171	2.56729	2.12386	-11.7542	0
0.1693	-19.6236	2.87577	3.04303	-14.1974	0
0.1700	-10.7843	5.01518	3.04303	-10.2263	0
0.1707	-11.0798	2.87577	4.26337	-9.92386	0
0.1713	-19.6236	1.04483	6.09389	-12.6694	0
0.1720	-21.7657	3.79123	4.87354	-11.1494	0
0.1727	-24.5233	3.18424	4.87354	-7.4807	0
0.1733	-35.5046	-1.09458	9.44982	-7.4807	0
0.1740	-41.9063	-0.179113	9.44982	-8.70626	0
0.1747	-40.0843	2.26877	4.87354	-8.39589	0
0.1753	-40.0843	1.3533	5.7888	-7.79107	0
0.1760	-42.8173	1.9603	9.75491	-8.09348	0
0.1767	-41.9063	3.18424	9.14474	-8.09348	0
0.1773	-41.2907	2.26877	6.39897	-8.39589	0
0.1780	-42.2264	2.56729	3.34812	-9.31108	0
0.1787	-41.2907	4.7067	3.04303	-8.09348	0
0.1793	-37.9422	5.3137	7.31423	-4.1303	0
0.1800	-31.2204	2.87577	7.00914	-4.1303	0
0.1807	-22.6767	0.437833	1.20861	-7.79107	0
0.1813	-13.8374	1.04483	3.34812	-8.39589	0
0.1820	-3.76713	2.87577	10.9753	-6.56551	0
0.1827	7.21418	2.87577	11.8905	-7.4807	0
0.1833	17.9	1.9603	9.14474	-8.09348	0
0.1840	31.0235	1.04483	7.9244	-6.2631	0
0.1847	45.378	1.04483	5.48371	-5.96068	0
0.1853	55.1282	2.26877	4.87354	-8.70626	0
0.1860	61.5545	2.87577	8.22948	-10.5366	0
0.1867	71.6248	1.3533	9.14474	-10.2263	0
0.1873	81.9906	-0.786109	7.31423	-9.00867	0
0.1880	91.4453	-1.70158	7.9244	-10.5366	0
0.1887	104.273	-0.786109	9.44982	-12.367	0
0.1893	115.255	1.3533	10.9753	-10.2263	0
0.1900	118.308	2.56729	14.6363	-7.4807	0
0.1907	121.041	1.9603	16.7758	-7.17829	0
0.1913	124.709	1.9603	14.0261	-5.3479	0
0.1920	116.486	1.04483	10.6702	-4.1303	0
0.1927	98.7826	-1.3931	8.53457	-8.39589	0
0.1933	84.1327	-2.01005	8.22948	-12.0646	0
0.1940	74.0623	-2.30857	8.53457	-9.00867	0
0.1947	66.7251	-3.53252	8.22948	-6.2631	0
0.1953	65.5186	-3.22404	8.53457	-7.17829	0
0.1960	66.1095	-2.61705	10.6702	-5.96068	0
0.1967	63.3765	-1.70158	9.75491	-1.37677	0
0.1973	61.2344	-0.179113	5.7888	-0.461575	0
0.1980	63.081	-0.786109	7.61931	-1.98955	0
0.1987	64.903	-2.61705	9.44982	-1.37677	0
0.1993	63.992	-3.22404	3.34812	-0.159164	0
0.2000	58.7968	-3.53252	-0.0117341	-1.07436	0
0.2007	52.3952	-3.22404	4.56846	-0.461575	0
0.2013	50.8686	-1.70158	5.17863	1.36881	0
0.2020	50.8686	-0.786109	1.20861	-0.461575	0
0.2027	46.9045	0.12936	1.81878	-1.98955	0
0.2033	45.0579	1.9603	3.6532	2.58641	0
0.2040	46.289	1.04483	1.20861	4.11438	0
0.2047	42.3249	-3.22404	-0.92699	-1.68714	0
0.2053	38.6562	-4.44798	-1.53716	-5.04549	0
0.2060	42.0048	-3.53252	-3.36767	-2.60233	0
0.2067	40.7983	-2.92552	-5.50327	-2.90474	0
0.2073	35.8986	-2.01005	-4.58802	-4.73512	0
0.2080	37.1297	-2.30857	-3.36767	-4.43271	0
0.2087	38.3607	-2.92552	-3.36767	-4.43271	0
0.2093	32.2545	-1.3931	-1.53716	-4.43271	0
0.2100	29.4969	-0.477636	2.73795	-2.29196	0
0.2107	31.639	-2.30857	5.7888	-2.29196	0
0.2113	26.7639	-2.61705	7.00914	-4.1303	0
0.2120	17.6046	-2.30857	6.39897	-5.04549	0
0.2127	12.4094	-4.44798	1.51369	-3.20715	0
0.2133	8.74074	-5.36345	-1.84225	-1.98955	0
0.2140	2.63453	-3.22404	-0.621905	-2.90474	0
0.2147	0.517058	-2.01005	-0.0117341	-3.51752	0
0.2153	2.33907	-1.70158	-1.53716	-2.29196	0
0.2160	-0.0984872	-2.61705	-2.45242	-1.07436	0
0.2167	-4.67814	-3.53252	-4.28293	-1.98955	0
0.2173	-7.1157	-4.13951	-8.24904	-1.98955	0
0.2180	-13.542	-5.36345	-10.6936	-1.37677	0
0.2187	-25.1388	-6.58739	-13.4394	-0.461575	0
0.2193	-37.3266	-4.44798	-17.1004	-0.461575	0
0.2200	-54.7342	-3.53252	-19.236	-2.60233	0
0.2207	-73.0282	-5.97045	-18.9309	-4.43271	0
0.2213	-93.4889	-6.27892	-18.9309	-1.37677	0
0.2220	-136.208	-4.44798	-23.2021	0.143247	0
0.2227	-198.476	-3.53252	-27.1722	-2.29196	0
0.2233	-240.875	-3.53252	-25.9518	-1.07436	0
0.2240	-251.561	-5.97045	-21.6767	0.453617	0
0.2247	-254.934	-8.10986	-16.1852	-2.29196	0
0.2253	-257.372	-4.44798	-6.11344	-2.90474	0
0.2260	-250.65	-2.30857	3.34812	-1.68714	0
0.2267	-239.348	-5.05498	3.6532	-4.43271	0
0.2273	-227.752	-4.44798	1.51369	-4.1303	0
0.2280	-215.244	-1.70158	4.87354	-1.07436	0
0.2287	-210.664	-5.36345	8.53457	-3.20715	0
0.2293	-214.037	-8.41833	10.3651	-5.96068	0
0.2300	-211.895	-5.67193	11.2803	-3.51752	0
0.2307	-204.878	-4.44798	12.8058	-3.20715	0
0.2313	-202.12	-6.58739	14.0261	-5.96068	0
0.2320	-198.476	-5.97045	12.5007	-5.65031	0
0.2327	-186.879	-5.05498	7.61931	-3.20715	0
0.2333	-178.336	-7.19439	5.17863	-2.90474	0
0.2340	-176.194	-8.10986	7.9244	-3.20715	0
0.2347	-170.087	-6.27892	12.5007	-1.68714	0
0.2353	-161.839	-6.27892	14.6363	-0.461575	0
0.2360	-158.786	-6.27892	13.721	-0.461575	0
0.2367	-156.964	-3.84099	14.0261	1.36881	0
0.2373	-154.206	-2.61705	14.0261	4.72716	0
0.2380	-156.348	-3.53252	8.83965	2.88882	0
0.2387	-158.49	-2.92552	3.04303	1.36881	0
0.2393	-155.437	-3.53252	1.81878	6.85996	0
0.2400	-153	-5.97045	0.293351	6.55755	0
0.2407	-151.473	-6.27892	-2.7575	-1.37677	0
0.2413	-144.752	-5.67193	-4.28293	-1.68714	0
0.2420	-136.823	-7.19439	-5.50327	2.88882	0
0.2427	-127.959	-6.88592	-5.80836	-0.159164	0
0.2433	-114.541	-4.75646	-4.28293	-0.771944	0
0.2440	-102.328	-4.44798	-4.28293	3.80401	0
0.2447	-94.1045	-3.84099	-5.19819	2.284	0
0.2453	-85.2406	-2.61705	-4.28293	-1.68714	0
0.2460	-77.3124	-2.92552	-4.58802	-0.771944	0
0.2467	-72.1172	-2.01005	-6.41853	-1.07436	0
0.2473	-65.7156	-0.477636	-4.28293	-2.90474	0
0.2480	-58.9938	-2.01005	0.293351	-1.37677	0
0.2487	-53.5032	-2.92552	3.34812	-0.771944	0
0.2493	-46.806	-0.477636	4.87354	-1.68714	0
0.2500	-37.3266	-0.477636	6.70406	-1.37677	0
0.2507	-27.2563	-2.61705	8.53457	2.284	0
0.2513	-17.5061	-1.09458	6.70406	4.11438	0
0.2520	-11.6954	-0.179113	0.293351	0.756028	0
0.2527	-10.7843	-3.53252	-5.80836	-4.43271	0
0.2533	-9.87334	-4.44798	-5.19819	-6.2631	0
0.2540	-5.29368	-1.70158	-0.92699	-5.96068	0
0.2547	-0.41857	-1.09458	0.903522	-3.51752	0
0.2553	4.48117	-2.61705	-1.53716	-0.159164	0
0.2560	9.97182	-2.01005	-3.36767	-0.159164	0
0.2567	13.9359	-1.70158	-1.23208	0.756028	0
0.2573	15.4625	-2.30857	0.293351	5.94477	0
0.2580	15.167	-1.09458	-2.14733	6.85996	0
0.2587	14.8469	-1.3931	-3.97784	2.88882	0
0.2593	14.5515	-3.84099	-2.45242	2.58641	0
0.2600	12.7048	-3.53252	-2.45242	2.58641	0
0.2607	11.7938	-1.3931	-3.97784	0.143247	0
0.2613	14.5515	-3.22404	-5.19819	1.36881	0
0.2620	18.811	-3.53252	-5.80836	3.5016	0
0.2627	21.8641	0.12936	-5.19819	1.97363	0
0.2633	26.7639	0.12936	-3.67276	2.88882	0
0.2640	33.461	-3.84099	-2.45242	3.19919	0
0.2647	37.7452	-5.05498	-1.53716	-2.60233	0
0.2653	40.4782	-3.84099	-1.84225	-6.56551	0
0.2660	46.9045	-2.61705	1.20861	-5.3479	0
0.2667	55.1282	-1.09458	10.3651	-6.87588	0
0.2673	61.5545	-0.786109	17.691	-7.4807	0
0.2680	66.1095	-0.786109	17.691	-4.43271	0
0.2687	68.8671	0.12936	16.7758	-5.3479	0
0.2693	67.9561	-0.179113	14.9414	-9.62145	0
0.2700	64.903	-1.70158	11.2803	-7.79107	0
0.2707	62.4655	-2.61705	7.9244	-4.73512	0
0.2713	61.5545	-2.01005	4.26337	-6.87588	0
0.2720	60.6188	1.04483	0.598437	-7.4807	0
0.2727	61.8499	3.79123	3.04303	-2.90474	0
0.2733	65.1985	1.65182	6.39897	-2.60233	0
0.2740	67.3406	-2.61705	5.7888	-7.4807	0
0.2747	69.7782	-0.179113	6.09389	-6.2631	0
0.2753	73.1513	2.56729	6.70406	0.143247	0
0.2760	76.1798	0.12936	3.95829	-0.159164	0
0.2767	75.5889	-1.09458	3.6532	-2.90474	0
0.2773	69.4827	0.437833	3.95829	-1.37677	0
0.2780	63.672	0.736355	2.42895	0.143247	0
0.2787	64.583	0.736355	5.7888	-0.461575	0
0.2793	65.814	1.9603	11.5854	1.67122	0
0.2800	61.5545	2.87577	10.9753	2.284	0
0.2807	57.8858	3.48276	7.61931	-0.461575	0
0.2813	58.1813	3.18424	7.00914	-0.461575	0
0.2820	58.5014	2.26877	6.09389	2.88882	0
0.2827	58.7968	2.87577	4.87354	4.11438	0
0.2833	61.2344	2.56729	4.87354	5.33199	0
0.2840	62.4655	1.04483	3.95829	8.69034	0
0.2847	61.2344	2.26877	1.20861	9.60553	0
0.2853	60.3234	4.7067	1.51369	7.16237	0
0.2860	57.8858	3.79123	3.6532	5.02958	0
0.2867	54.2172	2.26877	0.903522	5.94477	0
0.2873	56.0392	2.26877	-3.67276	8.99275	0
0.2880	60.6188	0.736355	-2.45242	10.2183	0
0.2887	59.7078	1.65182	0.598437	7.16237	0
0.2893	56.3593	4.09971	-0.92699	4.11438	0
0.2900	57.8858	2.87577	-2.45242	7.47274	0
0.2907	63.081	0.736355	-1.53716	11.4359	0
0.2913	66.1095	1.9603	-2.45242	8.99275	0
0.2920	67.3406	2.26877	-1.84225	6.85996	0
0.2927	68.5717	1.9603	3.04303	9.30312	0
0.2933	68.2516	3.18424	3.95829	9.60553	0
0.2940	66.7251	3.79123	1.81878	8.69034	0
0.2947	66.7251	1.9603	3.04303	11.4359	0
0.2953	67.0451	1.65182	4.87354	13.5767	0
0.2960	65.1985	3.79123	2.42895	12.6615	0
0.2967	63.992	3.79123	2.12386	14.1815	0
0.2973	62.4655	1.65182	7.31423	15.7095	0
0.2980	54.8327	3.18424	10.9753	14.1815	0
0.2987	46.5844	7.76158	10.3651	15.0967	0
0.2993	45.9689	8.36858	8.53457	19.3702	0
0.3000	43.8514	6.22917	7.00914	17.8423	0
0.3007	35.8986	6.22917	5.7888	12.3511	0
0.3013	30.1124	5.62217	4.56846	12.9639	0
0.3020	27.6749	3.79123	3.04303	16.9271	0
0.3027	24.9173	3.79123	2.73795	16.6247	0
0.3033	24.3017	4.39823	3.04303	15.7095	0
0.3040	25.2373	4.7067	2.73795	17.8423	0
0.3047	23.7108	5.62217	0.903522	17.2374	0
0.3053	22.7752	3.79123	-0.621905	15.0967	0
0.3060	23.3907	2.87577	-0.316819	16.0119	0
0.3067	21.2486	5.62217	-0.621905	14.1815	0
0.3073	17.9	7.76158	-3.36767	10.2183	0
0.3080	17.6046	7.14464	-4.28293	11.4359	0
0.3087	17.9	5.01518	-4.28293	14.1815	0
0.3093	17.6046	3.79123	-6.11344	11.7463	0
0.3100	16.3735	7.45311	-8.85921	10.8231	0
0.3107	15.167	11.722	-9.77447	14.1815	0
0.3113	16.078	10.1995	-9.77447	17.2374	0
0.3120	17.9	7.45311	-10.6936	17.8423	0
0.3127	16.078	6.84611	-10.6936	16.0119	0
0.3133	12.7048	6.53764	-10.3846	12.3511	0
0.3140	11.7938	5.62217	-9.77447	11.4359	0
0.3147	13.6405	6.22917	-7.63887	13.2663	0
0.3153	14.8469	7.45311	-6.11344	15.0967	0
0.3160	14.5515	8.97557	-4.28293	16.9271	0
0.3167	14.2314	8.97557	2.12386	17.8423	0
0.3173	14.8469	8.36858	10.6702	17.8423	0
0.3180	11.1783	9.28405	13.721	18.7654	0
0.3187	5.09671	8.67705	12.1956	19.983	0
0.3193	1.10798	6.53764	14.0261	19.3702	0
0.3200	-2.53604	8.36858	19.2165	15.0967	0
0.3207	-6.82024	10.1995	20.4368	15.0967	0
0.3213	-7.43578	8.36858	16.7758	17.8423	0
0.3220	-10.7843	8.97557	11.2803	14.4919	0
0.3227	-17.5061	10.1995	6.39897	10.8231	0
0.3233	-15.6595	6.84611	3.6532	16.6247	0
0.3240	-12.0154	5.01518	2.12386	18.455	0
0.3247	-18.097	5.93064	0.293351	10.5207	0
0.3253	-22.9968	4.7067	0.903522	7.77515	0
0.3260	-19.0326	3.48276	2.73795	10.5207	0
0.3267	-17.8016	5.01518	2.12386	9.60553	0
0.3273	-17.186	6.22917	0.598437	8.07756	0
0.3280	-8.96233	6.53764	0.903522	8.38793	0
0.3287	-3.47167	6.53764	0.293351	7.16237	0
0.3293	-5.29368	5.62217	-2.14733	6.24718	0
0.3300	-4.0626	6.53764	-3.36767	5.94477	0
0.3307	-1.32958	8.06011	-3.06259	5.02958	0
0.3313	-1.62504	6.22917	0.598437	5.64236	0
0.3320	2.33907	5.62217	6.09389	5.94477	0
0.3327	12.1139	9.28405	6.70406	5.02958	0
0.3333	18.5156	9.28405	3.95829	3.5016	0
0.3340	20.0421	6.53764	6.70406	1.97363	0
0.3347	21.8641	8.36858	10.6702	2.284	0
0.3353	24.3017	11.115	7.61931	4.11438	0
0.3360	24.3017	8.67705	3.95829	1.67122	0
0.3367	22.1842	6.22917	4.87354	-0.771944	0
0.3373	18.5156	6.53764	5.7888	1.67122	0
0.3380	13.3204	6.53764	4.87354	2.58641	0
0.3387	7.53427	7.14464	4.26337	-0.461575	0
0.3393	4.77663	7.76158	5.7888	-1.07436	0
0.3400	5.09671	5.62217	7.9244	-0.461575	0
0.3407	2.95461	4.09971	7.9244	-1.98955	0
0.3413	-2.53604	4.7067	4.87354	-2.29196	0
0.3420	-4.38268	5.01518	3.04303	-2.60233	0
0.3427	-3.15159	4.09971	2.12386	-3.20715	0
0.3433	-2.24058	3.48276	0.598437	-0.159164	0
0.3440	-2.24058	2.87577	3.04303	1.36881	0
0.3447	-4.9736	4.09971	6.70406	-2.90474	0
0.3453	-12.0154	5.93064	5.48371	-4.73512	0
0.3460	-18.097	5.93064	3.34812	-2.60233	0
0.3467	-18.097	6.22917	5.48371	-2.29196	0
0.3473	-14.1329	5.93064	5.17863	-2.29196	0
0.3480	-10.7843	2.87577	3.34812	-3.51752	0
0.3487	-10.1688	1.04483	3.34812	-9.00867	0
0.3493	-9.55326	1.04483	2.73795	-12.0646	0
0.3500	-5.90923	1.9603	2.12386	-7.79107	0
0.3507	-1.94512	3.18424	3.6532	-5.04549	0
0.3513	-0.41857	2.26877	2.42895	-5.96068	0
0.3520	2.95461	0.12936	-1.53716	-7.4807	0
0.3527	8.12519	1.9603	-3.06259	-8.39589	0
0.3533	10.2673	4.09971	-3.67276	-8.39589	0
0.3540	10.5874	1.9603	-4.58802	-6.87588	0
0.3547	9.97182	1.04483	-3.97784	-5.3479	0
0.3553	7.53427	2.87577	-3.06259	-4.73512	0
0.3560	8.12519	1.04483	-4.28293	-5.04549	0
0.3567	14.8469	1.04483	-6.11344	-5.65031	0
0.3573	18.811	5.01518	-6.72361	-2.90474	0
0.3580	16.6936	3.79123	-6.11344	-1.68714	0
0.3587	17.9	-0.477636	-7.33378	-5.04549	0
0.3593	24.0062	1.04483	-7.63887	-3.20715	0
0.3600	27.6749	3.79123	-3.36767	0.453617	0
0.3607	28.2904	1.9603	-0.0117341	-4.1303	0
0.3613	28.5859	0.12936	-2.7575	-8.70626	0
0.3620	27.6749	0.12936	-5.80836	-5.3479	0
0.3627	27.6749	-0.786109	-5.50327	-5.04549	0
0.3633	32.55	-0.179113	-6.11344	-8.09348	0
0.3640	34.9876	1.9603	-6.11344	-4.1303	0
0.3647	33.1656	1.9603	-5.80836	-0.771944	0
0.3653	35.3076	0.437833	-5.19819	-4.1303	0
0.3660	38.6562	0.437833	-2.7575	-4.1303	0
0.3667	37.7452	2.26877	-0.0117341	-1.37677	0
0.3673	36.8342	2.56729	0.293351	-3.20715	0
0.3680	35.8986	-0.179113	2.12386	-3.20715	0
0.3687	32.55	-3.53252	5.48371	-1.37677	0
0.3693	30.4079	-3.22404	5.7888	-2.29196	0
0.3700	29.4969	0.12936	6.39897	-2.60233	0
0.3707	26.7639	1.9603	8.22948	0.143247	0
0.3713	25.8283	1.04483	6.70406	-0.159164	0
0.3720	24.6218	0.736355	3.6532	-1.07436	0
0.3727	18.5156	-0.477636	2.42895	-0.461575	0
0.3733	14.8469	-1.70158	1.20861	-2.29196	0
0.3740	14.8469	-0.786109	1.20861	-4.1303	0
0.3747	12.1139	-2.01005	4.26337	-1.37677	0
0.3753	9.97182	-4.44798	3.04303	1.05844	0
0.3760	8.44527	-1.70158	-1.84225	-0.159164	0
0.3767	2.04361	0.437833	-1.53716	-0.461575	0
0.3773	-5.29368	-4.44798	3.95829	1.05844	0
0.3780	-10.1688	-6.27892	6.70406	0.453617	0
0.3787	-20.5592	-2.92552	7.31423	-0.461575	0
0.3793	-33.0671	-3.53252	9.44982	0.143247	0
0.3800	-38.2376	-4.75646	9.44982	0.756028	0
0.3807	-40.0843	-2.61705	8.22948	0.756028	0
0.3813	-42.8173	-2.61705	11.5854	-1.07436	0
0.3820	-45.2795	-2.92552	15.2464	-3.51752	0
0.3827	-46.4859	-1.70158	11.5854	-2.29196	0
0.3833	-44.6639	-1.70158	6.70406	1.97363	0
0.3840	-41.2907	-2.92552	6.70406	2.284	0
0.3847	-44.6639	-2.92552	5.7888	-1.37677	0
0.3853	-47.1015	-2.92552	1.20861	-2.60233	0
0.3860	-39.1733	-1.70158	0.293351	-3.20715	0
0.3867	-32.1561	-0.786109	2.12386	-5.65031	0
0.3873	-29.6939	-3.22404	1.20861	-4.73512	0
0.3880	-23.9078	-3.84099	-1.53716	-3.20715	0
0.3887	-20.8547	-1.70158	0.293351	-4.1303	0
0.3893	-26.0499	-2.92552	5.7888	-6.2631	0
0.3900	-27.2563	-4.44798	9.44982	-7.79107	0
0.3907	-24.5233	-1.3931	11.2803	-7.79107	0
0.3913	-24.8188	0.12936	11.2803	-4.1303	0
0.3920	-22.6767	-2.61705	7.9244	-2.29196	0
0.3927	-17.186	-3.22404	3.04303	-3.81993	0
0.3933	-14.453	-2.01005	1.20861	-2.29196	0
0.3940	-12.3109	-3.22404	2.12386	-1.37677	0
0.3947	-8.64225	-2.92552	3.6532	-1.37677	0
0.3953	-5.90923	0.437833	2.73795	-0.159164	0
0.3960	-3.47167	1.04483	-0.621905	-0.461575	0
0.3967	-1.00949	-1.70158	-3.06259	-2.90474	0
0.3973	-1.00949	-2.30857	-4.28293	-1.68714	0
0.3980	-0.0984872	0.437833	-6.11344	-1.07436	0
0.3987	3.25008	0.437833	-6.72361	-2.90474	0
0.3993	4.77663	-0.477636	-6.11344	-1.98955	0
0.4000	5.39217	1.04483	-7.63887	-2.60233	0
0.4007	9.06082	1.9603	-9.46938	-5.04549	0
0.4013	12.1139	0.12936	-7.94395	-1.37677	0
0.4020	10.2673	0.12936	-5.19819	1.05844	0
0.4027	8.44527	1.04483	-4.8931	-3.81993	0
0.4033	9.35628	1.04483	-6.11344	-4.1303	0
0.4040	10.2673	0.437833	-7.94395	-0.159164	0
0.4047	11.1783	0.437833	-10.0796	-1.37677	0
0.4053	11.1783	1.04483	-10.0796	-3.51752	0
0.4060	8.12519	2.87577	-7.63887	-2.90474	0
0.4067	6.30318	4.09971	-8.85921	-4.43271	0
0.4073	9.35628	5.3137	-12.2191	-5.04549	0
0.4080	12.1139	6.53764	-8.24904	-2.60233	0
0.4087	13.9359	4.7067	-2.45242	-5.65031	0
0.4093	19.4266	1.3533	-3.67276	-10.8391	0
0.4100	25.2373	2.87577	-7.63887	-8.70626	0
0.4107	26.1483	5.3137	-7.33378	-3.20715	0
0.4113	23.3907	3.48276	-5.80836	-4.1303	0
0.4120	17.6046	1.3533	-4.28293	-7.79107	0
0.4127	10.8828	1.9603	-3.67276	-6.87588	0
0.4133	6.62326	2.26877	-6.72361	-5.96068	0
0.4140	2.63453	1.65182	-9.77447	-8.70626	0
0.4147	-0.41857	1.04483	-8.85921	-9.62145	0
0.4153	-0.714032	1.65182	-5.19819	-7.17829	0
0.4160	0.196974	1.9603	-3.36767	-5.04549	0
0.4167	0.196974	1.9603	-3.06259	-3.81993	0
0.4173	-2.53604	1.04483	-0.0117341	-5.3479	0
0.4180	-7.73124	1.04483	3.04303	-10.5366	0
0.4187	-8.96233	3.48276	1.81878	-9.62145	0
0.4193	-4.38268	4.39823	-2.45242	-2.60233	0
0.4200	-0.0984872	1.9603	-5.80836	-2.60233	0
0.4207	1.10798	0.437833	-9.1643	-9.92386	0
0.4213	3.86562	1.04483	-10.9987	-11.1494	0
0.4220	7.53427	-0.179113	-11.6089	-6.87588	0
0.4227	11.1783	-2.61705	-11.914	-6.87588	0
0.4233	17.9	-1.3931	-8.55413	-7.79107	0
0.4240	24.3017	-1.09458	-2.14733	-5.04549	0
0.4247	28.5859	-3.53252	-1.53716	-5.65031	0
0.4253	34.9876	-2.01005	-4.28293	-6.87588	0
0.4260	40.4782	1.3533	-3.36767	-4.43271	0
0.4267	39.8873	-0.477636	-0.92699	-5.3479	0
0.4273	40.7983	-2.61705	-2.14733	-10.5366	0
0.4280	44.4423	-0.477636	-1.84225	-9.92386	0
0.4287	43.2359	0.437833	-0.316819	-6.56551	0
0.4293	39.5672	-0.786109	-1.53716	-9.62145	0
0.4300	38.6562	-1.70158	-4.58802	-12.367	0
0.4307	40.1828	-0.786109	-5.50327	-6.87588	0
0.4313	41.0938	1.04483	-3.36767	-1.98955	0
0.4320	38.9517	-0.179113	-1.53716	-5.04549	0
0.4327	34.372	-3.84099	-1.23208	-9.31108	0
0.4333	31.9345	-3.53252	-1.53716	-9.62145	0
0.4340	30.1124	-1.70158	-1.23208	-8.39589	0
0.4347	25.8283	-2.61705	-0.92699	-6.56551	0
0.4353	21.8641	-3.53252	-2.45242	-4.1303	0
0.4360	17.6046	-3.53252	-3.06259	-3.20715	0
0.4367	12.4094	-3.22404	-0.0117341	-1.98955	0
0.4373	9.35628	-2.61705	2.73795	-0.771944	0
0.4380	6.62326	-1.70158	0.903522	-1.68714	0
0.4387	2.04361	-2.92552	-1.23208	-1.68714	0
0.4393	-1.00949	-3.53252	-0.316819	-0.461575	0
0.4400	-4.38268	-2.30857	-0.621905	-1.68714	0
0.4407	-11.0798	-2.30857	-2.45242	-4.1303	0
0.4413	-15.0439	-3.22404	-4.28293	-2.90474	0
0.4420	-14.1329	-3.53252	-7.0287	-1.68714	0
0.4427	-15.0439	-4.75646	-7.0287	-1.37677	0
0.4433	-15.0439	-3.53252	-4.8931	2.58641	0
0.4440	-10.7843	0.12936	-4.58802	4.11438	0
0.4447	-11.0798	0.12936	-6.41853	-2.60233	0
0.4453	-15.364	-4.44798	-7.0287	-7.4807	0
0.4460	-14.453	-6.27892	-7.63887	-3.51752	0
0.4467	-9.87334	-3.53252	-5.80836	-1.37677	0
0.4473	-9.55326	-2.92552	-3.36767	-4.1303	0
0.4480	-10.4889	-4.44798	-6.11344	-4.1303	0
0.4487	-10.7843	-3.53252	-7.33378	-1.37677	0
0.4493	-14.1329	-2.30857	-0.92699	-1.37677	0
0.4500	-18.097	-3.53252	2.42895	-2.60233	0
0.4507	-20.5592	-4.13951	-1.23208	-1.37677	0
0.4513	-22.6767	-2.61705	-4.28293	0.143247	0
0.4520	-25.4343	-1.09458	-5.19819	-1.68714	0
0.4527	-28.1673	-1.09458	-7.0287	-1.68714	0
0.4533	-29.6939	-1.70158	-6.11344	0.453617	0
0.4540	-27.8719	-0.179113	-3.97784	-1.07436	0
0.4547	-24.5233	1.04483	-2.7575	-2.60233	0
0.4553	-20.2391	0.437833	-1.53716	2.58641	0
0.4560	-16.275	0.12936	-0.621905	6.55755	0
0.4567	-14.1329	-0.179113	1.81878	2.284	0
0.4573	-10.7843	-2.61705	5.7888	-0.461575	0
0.4580	-5.90923	-4.44798	5.17863	2.284	0
0.4587	-5.58915	-3.53252	-0.0117341	3.19919	0
0.4593	-7.1157	-2.61705	-2.45242	3.19919	0
0.4600	-3.47167	-2.92552	-0.92699	3.80401	0
0.4607	-0.714032	-2.61705	0.293351	1.67122	0
0.4613	-2.85613	-2.01005	1.20861	0.756028	0
0.4620	-4.0626	-1.70158	1.20861	4.11438	0
0.4627	-3.15159	-2.01005	2.12386	5.33199	0
0.4633	-2.53604	-3.53252	7.9244	4.11438	0
0.4640	-2.24058	-3.53252	13.721	5.64236	0
0.4647	-1.94512	-0.786109	9.14474	5.94477	0
0.4653	-2.24058	-0.786109	-0.0117341	3.19919	0
0.4660	-2.85613	-3.22404	-0.92699	3.19919	0
0.4667	-3.47167	-2.61705	1.20861	6.24718	0
0.4673	-2.53604	-1.70158	-2.14733	7.77515	0
0.4680	-1.00949	-3.53252	-3.36767	5.64236	0
0.4687	-3.47167	-5.05498	1.20861	2.58641	0
0.4693	-7.43578	-3.84099	2.12386	2.284	0
0.4700	-8.96233	-2.61705	-1.84225	4.11438	0
0.4707	-8.64225	-3.53252	-2.45242	4.11438	0
0.4713	-8.64225	-4.44798	0.903522	4.11438	0
0.4720	-9.87334	-2.61705	1.81878	5.02958	0
0.4727	-10.7843	-0.786109	-0.316819	3.80401	0
0.4733	-8.34679	-2.61705	-1.84225	1.67122	0
0.4740	-5.58915	-4.13951	-2.7575	2.88882	0
0.4747	-6.50015	-1.70158	-3.67276	5.02958	0
0.4753	-10.1688	-1.3931	-5.19819	4.72716	0
0.4760	-15.0439	-4.13951	-6.11344	4.72716	0
0.4767	-18.097	-4.75646	-5.19819	6.85996	0
0.4773	-20.5592	-4.13951	-1.53716	6.55755	0
0.4780	-24.5233	-3.53252	1.20861	3.19919	0
0.4787	-24.8188	-2.61705	4.87354	4.11438	0
0.4793	-19.0326	-1.70158	12.8058	8.99275	0
0.4800	-16.275	-0.477636	17.0809	8.99275	0
0.4807	-17.186	0.12936	12.8058	2.88882	0
0.4813	-12.6064	-2.30857	6.70406	0.143247	0
0.4820	-5.90923	-4.44798	3.95829	2.58641	0
0.4827	-1.62504	-4.44798	3.95829	4.4168	0
0.4833	2.04361	-4.44798	5.7888	5.64236	0
0.4840	4.48117	-4.44798	5.7888	7.77515	0
0.4847	5.09671	-5.05498	0.598437	7.77515	0
0.4853	7.53427	-5.36345	-4.58802	5.33199	0
0.4860	9.35628	-2.92552	-6.11344	4.72716	0
0.4867	8.74074	0.12936	-5.19819	3.80401	0
0.4873	7.82973	-1.3931	-0.92699	1.05844	0
0.4880	6.30318	-2.61705	5.7888	1.36881	0
0.4887	4.48117	0.736355	9.75491	2.284	0
0.4893	6.91872	1.9603	8.53457	0.453617	0
0.4900	9.06082	0.12936	6.70406	1.97363	0
0.4907	6.62326	0.736355	11.8905	7.77515	0
0.4913	4.77663	2.26877	18.9114	8.07756	0
0.4920	5.09671	1.04483	16.7758	4.11438	0
0.4927	0.196974	-0.179113	10.3651	4.11438	0
0.4933	-8.0267	0.437833	7.00914	4.11438	0
0.4940	-13.542	0.12936	0.903522	1.97363	0
0.4947	-14.7485	0.736355	-7.0287	4.11438	0
0.4953	-13.2219	2.26877	-5.19819	6.85996	0
0.4960	-11.0798	-0.786109	3.6532	5.02958	0
0.4967	-10.1688	-2.92552	8.22948	4.11438	0
0.4973	-6.20469	1.3533	6.70406	7.47274	0
0.4980	0.196974	1.9603	6.70406	6.85996	0
0.4987	5.68763	-3.22404	10.06	3.80401	0
0.4993	11.1783	-2.61705	11.8905	3.80401	0
0.5000	14.8469	1.3533	11.8905	3.19919	0
0.5007	9.06082	1.65182	14.3312	-0.159164	0
0.5013	-4.38268	1.04483	15.8566	0.143247	0
0.5020	-12.6064	2.87577	14.0261	4.11438	0
0.5027	-14.1329	5.62217	11.2803	4.11438	0
0.5033	-15.6595	6.53764	7.61931	2.58641	0
0.5040	-16.275	3.18424	3.6532	2.88882	0
0.5047	-13.2219	-0.786109	3.04303	1.97363	0
0.5053	-8.96233	-1.3931	4.87354	-0.771944	0
0.5060	-4.67814	-0.786109	3.6532	-1.98955	0
0.5067	-1.00949	-0.786109	-0.0117341	-2.29196	0
0.5073	1.10798	0.437833	-2.7575	-3.81993	0
0.5080	4.77663	0.12936	0.293351	-3.51752	0
0.5087	10.8828	-1.09458	6.70406	-1.98955	0
0.5093	16.6936	-0.786109	5.17863	-0.159164	0
0.5100	21.2486	-0.786109	0.293351	2.88882	0
0.5107	26.7639	-1.70158	5.48371	4.4168	0
0.5113	31.0235	-1.09458	10.9753	1.67122	0
0.5120	32.8455	-2.30857	7.61931	-1.98955	0
0.5127	32.2545	-4.13951	6.39897	-1.98955	0
0.5133	31.0235	-3.22404	9.75491	-1.37677	0
0.5140	30.1124	-2.01005	9.75491	-4.1303	0
0.5147	30.728	-2.30857	11.2803	-4.43271	0
0.5153	33.1656	-2.30857	14.0261	-0.771944	0
0.5160	35.8986	-3.53252	7.31423	0.453617	0
0.5167	35.8986	-5.05498	0.598437	-1.68714	0
0.5173	34.0766	-4.13951	3.95829	-2.29196	0
0.5180	34.0766	-4.13951	5.7888	-0.461575	0
0.5187	34.372	-4.75646	1.51369	0.453617	0
0.5193	31.3189	-2.92552	-0.621905	0.453617	0
0.5200	27.3548	-0.786109	-1.53716	-0.461575	0
0.5207	26.7639	-2.61705	-3.06259	-2.29196	0
0.5213	24.6218	-3.53252	-0.621905	-1.98955	0
0.5220	16.6936	-2.61705	3.04303	0.143247	0
0.5227	12.4094	-1.70158	2.12386	-0.461575	0
0.5233	12.4094	-1.70158	1.81878	-1.37677	0
0.5240	7.53427	-2.01005	2.12386	0.143247	0
0.5247	1.72353	-2.92552	-1.23208	-0.461575	0
0.5253	2.04361	-2.92552	-6.11344	-2.60233	0
0.5260	1.72353	-0.179113	-7.63887	-3.20715	0
0.5267	-1.62504	1.04483	-6.11344	-2.29196	0
0.5273	-0.714032	-0.786109	-3.36767	1.36881	0
0.5280	-0.0984872	-2.30857	-3.36767	2.284	0
0.5287	-1.62504	-1.70158	-7.94395	-2.90474	0
0.5293	-2.24058	-2.30857	-11.3038	-7.17829	0
0.5300	-1.94512	-2.92552	-9.1643	-3.51752	0
0.5307	-1.00949	-2.61705	-7.0287	0.453617	0
0.5313	-0.714032	-3.22404	-7.63887	-2.60233	0
0.5320	-4.9736	-3.53252	-8.24904	-6.56551	0
0.5327	-8.96233	-1.70158	-8.85921	-5.3479	0
0.5333	-8.64225	-1.70158	-10.3846	-2.29196	0
0.5340	-10.7843	-4.44798	-8.85921	-2.29196	0
0.5347	-15.364	-5.97045	-4.28293	-2.60233	0
0.5353	-15.9795	-5.05498	-3.97784	-1.37677	0
0.5360	-17.186	-5.36345	-7.94395	-1.37677	0
0.5367	-19.0326	-5.36345	-8.85921	-1.07436	0
0.5373	-15.364	-3.84099	-6.41853	2.284	0
0.5380	-13.542	-4.75646	-5.19819	2.88882	0
0.5387	-16.275	-6.58739	-4.8931	-0.159164	0
0.5393	-14.1329	-4.75646	-4.8931	1.36881	0
0.5400	-10.4889	-5.05498	-4.28293	3.80401	0
0.5407	-12.6064	-10.2493	-2.45242	-1.68714	0
0.5413	-14.453	-12.0802	-1.23208	-6.56551	0
0.5420	-13.2219	-11.4732	-4.28293	-3.81993	0
0.5427	-13.8374	-13.9111	-7.63887	-2.29196	0
0.5433	-11.6954	-12.6872	-7.63887	-3.81993	0
0.5440	-6.82024	-7.19439	-5.19819	-2.29196	0
0.5447	-6.82024	-8.71685	-3.67276	-2.29196	0
0.5453	-7.1157	-13.6027	-3.06259	-5.65031	0
0.5460	-4.9736	-12.6872	-2.14733	-4.1303	0
0.5467	-5.58915	-9.9408	-2.45242	-1.37677	0
0.5473	-5.29368	-10.5577	-4.8931	-5.96068	0
0.5480	0.517058	-12.0802	-6.72361	-8.70626	0
0.5487	4.77663	-11.1647	-8.24904	-2.60233	0
0.5493	4.16108	-9.02533	-13.4394	-2.60233	0
0.5500	0.196974	-7.50286	-18.9309	-9.62145	0
0.5507	-4.38268	-6.58739	-18.6259	-6.87588	0
0.5513	-5.29368	-4.44798	-16.1852	1.05844	0
0.5520	-7.1157	-4.13951	-15.575	-0.159164	0
0.5527	-14.453	-6.58739	-12.8292	-5.65031	0
0.5533	-17.186	-6.58739	-7.94395	-6.87588	0
0.5540	-12.6064	-4.75646	-3.36767	-7.79107	0
0.5547	-11.6954	-6.27892	0.293351	-7.4807	0
0.5553	-11.6954	-7.80139	0.293351	-3.81993	0
0.5560	-6.20469	-5.36345	-5.19819	-1.98955	0
0.5567	-0.0984872	-2.61705	-8.24904	-3.20715	0
0.5573	5.09671	-2.61705	-6.72361	-1.68714	0
0.5580	11.1783	-3.53252	-5.19819	-1.37677	0
0.5587	13.6405	-2.30857	-3.36767	-4.1303	0
0.5593	15.167	0.12936	1.51369	-3.20715	0
0.5600	16.078	1.04483	5.7888	-1.37677	0
0.5607	11.1783	1.04483	5.7888	-5.04549	0
0.5613	2.95461	1.9603	3.6532	-7.17829	0
0.5620	-1.62504	2.87577	1.20861	-4.73512	0
0.5627	-4.38268	3.48276	0.293351	-5.04549	0
0.5633	-4.9736	5.62217	4.26337	-4.43271	0
0.5640	-3.15159	6.22917	6.70406	-1.37677	0
0.5647	-6.50015	3.18424	3.04303	-6.56551	0
0.5653	-12.6064	1.9603	2.73795	-13.2822	0
0.5660	-14.453	4.09971	7.9244	-9.62145	0
0.5667	-16.275	4.39823	7.00914	-4.73512	0
0.5673	-18.4171	3.48276	-0.621905	-7.79107	0
0.5680	-14.453	5.01518	-3.36767	-9.62145	0
0.5687	-9.87334	6.53764	-2.14733	-7.4807	0
0.5693	-7.1157	5.62217	-4.58802	-8.70626	0
0.5700	-3.47167	7.14464	-6.11344	-11.4518	0
0.5707	-1.00949	8.36858	-0.92699	-9.62145	0
0.5713	-3.47167	7.45311	3.95829	-6.56551	0
0.5720	-4.67814	8.06011	1.51369	-7.17829	0
0.5727	-3.15159	9.28405	-2.45242	-9.62145	0
0.5733	-3.47167	8.36858	-3.36767	-9.62145	0
0.5740	-5.58915	8.97557	-3.67276	-9.00867	0
0.5747	-7.1157	11.115	-7.0287	-9.00867	0
0.5753	-5.90923	11.115	-10.3846	-5.96068	0
0.5760	-5.58915	9.89104	-10.6936	-4.1303	0
0.5767	-11.0798	8.67705	-4.58802	-6.87588	0
0.5773	-15.364	7.45311	0.598437	-8.70626	0
0.5780	-13.8374	9.28405	-2.14733	-8.70626	0
0.5787	-10.7843	11.722	-3.67276	-9.00867	0
0.5793	-7.1157	11.115	1.51369	-7.4807	0
0.5800	-2.53604	11.115	3.04303	-6.2631	0
0.5807	-1.00949	13.5529	3.6532	-7.79107	0
0.5813	-0.714032	13.8614	13.1108	-6.2631	0
0.5820	2.33907	12.9459	20.4368	-2.90474	0
0.5827	3.57016	13.8614	17.9961	-3.51752	0
0.5833	2.63453	13.2544	14.9414	-5.3479	0
0.5840	6.91872	11.4235	9.75491	-4.73512	0
0.5847	13.0249	12.9459	0.293351	-4.1303	0
0.5853	16.6936	14.1699	-0.621905	-5.3479	0
0.5860	20.3376	11.722	4.87354	-7.17829	0
0.5867	24.0062	10.8065	2.42895	-5.65031	0
0.5873	28.2904	13.8614	-4.58802	-0.771944	0
0.5880	32.2545	16.6078	-5.50327	-0.461575	0
0.5887	32.2545	15.3839	-2.45242	-5.3479	0
0.5893	31.3189	11.4235	1.51369	-8.70626	0
0.5900	34.9876	9.59252	3.95829	-6.87588	0
0.5907	38.6562	12.0305	3.6532	-4.73512	0
0.5913	39.2718	14.4684	5.7888	-5.04549	0
0.5920	38.9517	15.3839	10.6702	-7.79107	0
0.5927	39.2718	15.0853	11.5854	-6.87588	0
0.5933	39.2718	13.2544	8.53457	-2.29196	0
0.5940	37.1297	11.722	4.87354	-1.68714	0
0.5947	33.461	12.0305	2.42895	-4.1303	0
0.5953	31.3189	11.115	3.04303	-1.68714	0
0.5960	27.6749	9.89104	3.95829	-1.07436	0
0.5967	22.7752	9.89104	2.42895	-2.90474	0
0.5973	21.2486	9.28405	1.20861	0.453617	0
0.5980	19.4266	8.67705	2.12386	3.19919	0
0.5987	11.1783	10.1995	2.12386	1.05844	0
0.5993	6.62326	9.89104	2.12386	4.4168	0
0.6000	5.68763	7.45311	3.04303	7.77515	0
0.6007	-2.53604	7.45311	1.20861	0.453617	0
0.6013	-9.55326	8.06011	-0.92699	-3.81993	0
0.6020	-8.96233	6.22917	1.20861	3.19919	0
0.6027	-10.7843	5.01518	3.04303	5.64236	0
0.6033	-15.364	7.45311	1.81878	2.58641	0
0.6040	-15.6595	9.28405	1.51369	4.72716	0
0.6047	-16.275	5.62217	0.598437	5.94477	0
0.6053	-19.9436	1.9603	-2.45242	1.67122	0
0.6060	-19.6236	2.87577	-1.53716	1.97363	0
0.6067	-17.186	2.87577	3.34812	5.94477	0
0.6073	-16.8905	-0.179113	3.34812	4.72716	0
0.6080	-17.8016	0.12936	-1.53716	1.36881	0
0.6087	-17.5061	2.26877	-3.36767	3.19919	0
0.6093	-14.7485	1.04483	-0.621905	5.94477	0
0.6100	-13.542	0.12936	-0.92699	5.02958	0
0.6107	-14.1329	1.04483	-3.36767	5.33199	0
0.6113	-13.2219	1.65182	-4.28293	9.60553	0
0.6120	-13.542	0.437833	-5.19819	9.60553	0
0.6127	-15.364	-2.01005	-7.63887	4.11438	0
0.6133	-12.6064	-5.36345	-7.0287	1.67122	0
0.6140	-8.0267	-6.27892	-6.11344	4.4168	0
0.6147	-10.1688	-5.36345	-9.46938	5.94477	0
0.6153	-12.6064	-3.84099	-13.4394	5.02958	0
0.6160	-15.0439	-3.53252	-14.0496	5.02958	0
0.6167	-22.0857	-5.36345	-14.0496	7.47274	0
0.6173	-26.3453	-5.36345	-13.4394	9.60553	0
0.6180	-26.3453	-3.53252	-14.3547	10.5207	0
0.6187	-27.2563	-4.13951	-17.1004	10.5207	0
0.6193	-24.2032	-6.27892	-16.1852	10.5207	0
0.6200	-17.5061	-5.97045	-12.5241	9.30312	0
0.6207	-15.6595	-5.36345	-13.4394	7.16237	0
0.6213	-12.9264	-6.27892	-13.4394	6.55755	0
0.6220	-7.1157	-6.58739	-10.3846	6.24718	0
0.6227	-6.20469	-5.36345	-9.1643	6.85996	0
0.6233	-4.9736	-3.22404	-9.77447	11.1335	0
0.6240	0.196974	-2.92552	-10.6936	12.9639	0
0.6247	2.04361	-3.84099	-11.3038	7.77515	0
0.6253	2.33907	-5.05498	-10.6936	4.11438	0
0.6260	4.77663	-6.58739	-10.0796	6.85996	0
0.6267	6.30318	-6.27892	-10.0796	7.47274	0
0.6273	7.53427	-5.05498	-7.33378	4.4168	0
0.6280	10.2673	-6.27892	-5.80836	4.4168	0
0.6287	11.1783	-6.88592	-6.41853	5.33199	0
0.6293	11.1783	-2.61705	-4.28293	3.5016	0
0.6300	12.7048	-0.786109	-3.36767	4.4168	0
0.6307	13.9359	-2.92552	-5.80836	8.69034	0
0.6313	15.4625	-2.92552	-4.58802	8.69034	0
0.6320	15.7579	-3.53252	-3.36767	5.64236	0
0.6327	13.9359	-6.27892	-5.50327	7.16237	0
0.6333	13.0249	-6.58739	-4.28293	8.69034	0
0.6340	11.4984	-4.75646	-0.621905	4.72716	0
0.6347	8.12519	-2.61705	-0.0117341	5.02958	0
0.6353	8.44527	-0.786109	1.20861	12.3511	0
0.6360	10.2673	-1.70158	2.12386	12.3511	0
0.6367	8.44527	-4.13951	-0.621905	5.94477	0
0.6373	4.77663	-4.44798	-1.53716	6.85996	0
0.6380	3.86562	-5.36345	-2.45242	9.90795	0
0.6387	3.25008	-5.36345	-5.50327	7.77515	0
0.6393	2.04361	-3.53252	-7.63887	7.16237	0
0.6400	1.10798	-4.13951	-10.6936	10.5207	0
0.6407	0.812519	-6.27892	-13.7445	9.30312	0
0.6413	0.196974	-5.36345	-13.1343	5.33199	0
0.6420	-0.41857	-5.36345	-11.6089	5.94477	0
0.6427	-0.0984872	-6.58739	-10.3846	8.69034	0
0.6433	1.10798	-5.05498	-7.33378	8.69034	0
0.6440	0.812519	-3.53252	-5.80836	5.94477	0
0.6447	-2.24058	-2.61705	-2.45242	5.64236	0
0.6453	-5.29368	-1.3931	3.95829	6.24718	0
0.6460	-8.34679	-3.84099	7.61931	6.24718	0
0.6467	-11.6954	-5.36345	11.5854	6.55755	0
0.6473	-14.7485	-2.30857	18.3012	7.47274	0
0.6480	-19.9436	-2.61705	17.386	5.94477	0
0.6487	-25.4343	-5.36345	10.06	3.80401	0
0.6493	-27.2563	-2.30857	6.70406	2.58641	0
0.6500	-27.2563	0.736355	5.7888	2.58641	0
0.6507	-25.4343	-1.70158	3.34812	3.5016	0
0.6513	-21.7657	-3.22404	1.20861	4.11438	0
0.6520	-19.0326	-2.30857	-2.45242	3.5016	0
0.6527	-16.8905	-1.70158	-4.58802	2.88882	0
0.6533	-11.6954	-0.179113	-3.36767	3.19919	0
0.6540	-6.20469	1.9603	-3.67276	2.284	0
0.6547	-0.714032	1.9603	-2.7575	0.453617	0
0.6553	6.91872	-0.477636	0.293351	1.05844	0
0.6560	13.0249	-3.22404	-0.0117341	2.58641	0
0.6567	16.078	-3.53252	-0.316819	3.19919	0
0.6573	22.4797	-2.01005	3.34812	3.80401	0
0.6580	29.817	-2.61705	1.81878	4.4168	0
0.6587	32.55	-2.30857	-3.36767	4.4168	0
0.6593	35.6031	-0.179113	0.903522	5.94477	0
0.6600	38.0407	-0.179113	8.53457	5.94477	0
0.6607	34.0766	-2.30857	6.70406	1.05844	0
0.6613	28.5859	-1.70158	3.04303	-0.461575	0
0.6620	25.8283	-0.179113	3.95829	3.80401	0
0.6627	23.0952	-0.179113	1.81878	3.19919	0
0.6633	21.2486	-2.92552	-0.92699	-0.461575	0
0.6640	21.2486	-5.36345	2.12386	2.58641	0
0.6647	19.4266	-3.22404	3.34812	4.11438	0
0.6653	19.4266	0.12936	-0.621905	-1.07436	0
0.6660	21.2486	0.437833	-2.45242	-2.90474	0
0.6667	20.0421	-1.70158	-3.97784	0.453617	0
0.6673	18.5156	-4.44798	-5.19819	0.143247	0
0.6680	19.4266	-6.27892	-2.7575	-1.68714	0
0.6687	20.3376	-4.44798	-0.92699	-0.771944	0
0.6693	20.3376	-2.01005	-4.28293	-1.98955	0
0.6700	17.9	-1.70158	-5.19819	-3.51752	0
0.6707	13.9359	-0.786109	-0.621905	0.453617	0
0.6713	11.7938	1.04483	1.81878	4.11438	0
0.6720	9.65174	-0.786109	0.293351	0.453617	0
0.6727	3.86562	-2.61705	1.20861	-4.43271	0
0.6733	-1.32958	-1.70158	4.87354	-5.04549	0
0.6740	-4.38268	-1.70158	7.61931	-4.73512	0
0.6747	-8.96233	-3.53252	4.56846	-3.81993	0
0.6753	-12.6064	-3.53252	-0.621905	-2.29196	0
0.6760	-13.542	-1.70158	-2.45242	-3.51752	0
0.6767	-15.0439	-0.179113	-1.84225	-3.81993	0
0.6773	-14.453	-1.70158	-1.53716	-0.771944	0
0.6780	-12.6064	-2.61705	-0.621905	0.453617	0
0.6787	-11.0798	-2.30857	1.20861	-0.159164	0
0.6793	-7.1157	-4.13951	2.73795	0.453617	0
0.6800	-3.15159	-5.97045	0.293351	-1.37677	0
0.6807	-3.76713	-3.53252	-3.97784	-4.1303	0
0.6813	-4.9736	-1.70158	-3.06259	-3.51752	0
0.6820	-5.29368	-2.30857	1.51369	-2.60233	0
0.6827	-7.43578	-0.786109	2.12386	-3.20715	0
0.6833	-6.20469	0.12936	-0.316819	-1.98955	0
0.6840	-4.38268	-2.61705	1.20861	-2.60233	0
0.6847	-12.0154	-3.53252	4.87354	-6.56551	0
0.6853	-22.9968	-1.70158	8.22948	-8.09348	0
0.6860	-22.9968	-2.30857	7.00914	-7.4807	0
0.6867	-15.9795	-3.53252	1.51369	-8.09348	0
0.6873	-12.0154	-1.70158	0.598437	-10.2263	0
0.6880	-10.4889	-1.09458	5.7888	-11.4518	0
0.6887	-7.1157	-2.61705	6.39897	-10.2263	0
0.6893	-3.76713	-2.92552	2.12386	-7.17829	0
0.6900	-1.00949	-2.61705	3.04303	-6.56551	0
0.6907	3.25008	-2.01005	6.09389	-5.96068	0
0.6913	7.53427	-1.70158	6.09389	-5.96068	0
0.6920	9.06082	-2.30857	4.87354	-8.70626	0
0.6927	8.44527	-0.786109	3.04303	-9.62145	0
0.6933	8.44527	2.26877	2.42895	-6.87588	0
0.6940	8.44527	2.26877	4.87354	-7.79107	0
0.6947	10.8828	2.56729	6.70406	-6.87588	0
0.6953	15.167	5.62217	5.7888	-1.37677	0
0.6960	15.7579	5.62217	3.95829	-1.07436	0
0.6967	11.7938	2.26877	1.81878	-5.96068	0
0.6973	10.5874	0.736355	-0.621905	-5.04549	0
0.6980	12.4094	1.65182	-1.84225	-3.20715	0
0.6987	13.0249	2.87577	-2.45242	-5.3479	0
0.6993	15.167	2.87577	-3.06259	-4.43271	0
0.7000	17.6046	1.9603	-1.53716	-1.37677	0
0.7007	16.989	0.736355	0.598437	-4.1303	0
0.7013	16.6936	1.65182	-2.7575	-5.3479	0
0.7020	17.2845	2.26877	-7.0287	-1.68714	0
0.7027	12.7048	1.3533	-1.84225	-1.37677	0
0.7033	6.62326	0.12936	5.7888	-2.29196	0
0.7040	4.77663	0.736355	3.04303	0.143247	0
0.7047	4.48117	1.9603	-2.7575	-0.461575	0
0.7053	2.33907	1.9603	-3.67276	-4.43271	0
0.7060	-0.0984872	0.736355	-2.7575	-4.1303	0
0.7067	-3.76713	0.12936	-1.53716	-2.60233	0
0.7073	-7.1157	1.04483	-0.621905	-3.20715	0
0.7080	-8.96233	2.26877	-1.84225	-4.43271	0
0.7087	-10.4889	0.736355	-2.7575	-5.04549	0
0.7093	-11.6954	-2.01005	-1.23208	-6.2631	0
0.7100	-12.6064	-0.786109	-0.316819	-7.79107	0
0.7107	-14.1329	2.56729	0.598437	-8.09348	0
0.7113	-13.542	3.18424	-0.316819	-4.1303	0
0.7120	-12.0154	1.9603	-2.7575	-1.07436	0
0.7127	-12.9264	0.12936	-3.06259	-4.1303	0
0.7133	-11.6954	-1.3931	-2.7575	-7.79107	0
0.7140	-8.96233	0.437833	-4.8931	-6.87588	0
0.7147	-9.25779	1.3533	-4.28293	-4.1303	0
0.7153	-8.34679	-0.179113	-2.14733	-1.37677	0
0.7160	-3.47167	0.437833	-3.67276	0.756028	0
0.7167	-0.0984872	2.26877	-3.97784	0.143247	0
0.7173	3.25008	1.9603	-1.23208	-2.29196	0
0.7180	7.21418	2.26877	-1.23208	-3.20715	0
0.7187	6.62326	3.79123	-0.92699	-1.98955	0
0.7193	7.21418	2.87577	1.81878	2.58641	0
0.7200	10.2673	2.26877	1.51369	4.11438	0
0.7207	5.39217	2.87577	-2.45242	-1.37677	0
0.7213	-2.85613	1.04483	-4.28293	-4.1303	0
0.7220	-3.47167	-0.786109	-3.36767	-0.461575	0
0.7227	-6.20469	-0.179113	-2.7575	-0.461575	0
0.7233	-15.364	1.9603	-2.45242	-1.37677	0
0.7240	-20.5592	3.79123	-3.06259	1.97363	0
0.7247	-22.6767	3.79123	-3.97784	2.88882	0
0.7253	-27.2563	3.79123	-4.28293	-1.07436	0
0.7260	-27.2563	4.7067	-4.28293	-1.98955	0
0.7267	-22.9968	3.79123	-4.58802	-0.461575	0
0.7273	-22.3812	1.9603	-4.8931	-0.159164	0
0.7280	-22.0857	3.48276	-6.11344	1.97363	0
0.7287	-16.8905	5.62217	-7.63887	4.72716	0
0.7293	-11.6954	5.93064	-5.80836	2.284	0
0.7300	-9.87334	6.22917	-3.97784	-0.771944	0
0.7307	-8.96233	7.45311	-4.28293	1.36881	0
0.7313	-4.9736	8.36858	-3.36767	5.64236	0
0.7320	1.72353	8.67705	-2.45242	5.94477	0
0.7327	4.48117	6.53764	-2.14733	3.19919	0
0.7333	4.48117	5.3137	1.20861	0.453617	0
0.7340	8.74074	8.36858	5.48371	-1.37677	0
0.7347	13.9359	9.59252	2.73795	-1.07436	0
0.7353	13.3204	6.84611	-0.621905	1.67122	0
0.7360	13.3204	5.93064	0.293351	4.11438	0
0.7367	16.6936	7.14464	-1.23208	4.11438	0
0.7373	16.078	6.53764	-2.45242	4.11438	0
0.7380	12.7048	5.93064	0.293351	4.11438	0
0.7387	13.0249	7.45311	0.293351	3.19919	0
0.7393	12.7048	7.45311	-3.36767	3.19919	0
0.7400	8.74074	6.84611	-4.28293	3.80401	0
0.7407	5.09671	7.45311	-6.11344	3.80401	0
0.7413	3.57016	6.53764	-7.33378	4.11438	0
0.7420	1.72353	5.3137	-3.36767	2.284	0
0.7427	-0.714032	5.62217	-1.23208	-0.159164	0
0.7433	-2.53604	6.22917	-3.97784	4.4168	0
0.7440	-4.67814	6.22917	-4.28293	8.38793	0
0.7447	-9.87334	8.36858	-4.28293	1.67122	0
0.7453	-16.275	9.28405	-6.11344	-3.51752	0
0.7460	-17.8016	4.7067	-2.45242	0.143247	0
0.7467	-13.8374	1.04483	2.12386	1.67122	0
0.7473	-10.7843	4.39823	2.12386	-2.29196	0
0.7480	-9.55326	7.45311	2.42895	-3.51752	0
0.7487	-6.82024	4.7067	4.87354	-2.29196	0
0.7493	-1.62504	2.87577	5.7888	-1.37677	0
0.7500	3.57016	5.01518	6.70406	-0.461575	0
0.7507	5.68763	5.01518	10.6702	0.453617	0
0.7513	4.48117	1.65182	13.4159	0.756028	0
0.7520	1.10798	-0.179113	12.1956	0.453617	0
0.7527	-1.32958	0.437833	12.5007	-1.98955	0
0.7533	-1.62504	0.736355	14.9414	-5.04549	0
0.7540	-5.90923	1.9603	16.1656	-5.96068	0
0.7547	-15.364	5.62217	15.8566	-3.20715	0
0.7553	-20.2391	6.53764	15.8566	1.36881	0
0.7560	-17.8016	2.87577	14.0261	2.284	0
0.7567	-17.5061	-1.09458	11.2803	0.453617	0
0.7573	-19.3281	-1.70158	9.14474	-0.461575	0
0.7580	-16.275	-0.477636	7.00914	-0.461575	0
0.7587	-12.6064	-0.179113	6.70406	0.756028	0
0.7593	-12.3109	-0.477636	7.00914	1.97363	0
0.7600	-9.87334	-1.3931	4.56846	0.143247	0
0.7607	-5.58915	-3.22404	2.73795	-2.60233	0
0.7613	-1.32958	-3.22404	5.48371	-1.98955	0
0.7620	6.30318	-2.30857	7.9244	-0.461575	0
0.7627	15.7579	-4.44798	8.53457	-1.07436	0
0.7633	24.3017	-5.36345	8.53457	-1.37677	0
0.7640	30.4079	-2.61705	8.22948	-2.29196	0
0.7647	31.3189	-3.22404	7.61931	-1.37677	0
0.7653	25.8283	-6.27892	10.3651	-0.461575	0
0.7660	22.7752	-5.36345	11.2803	-2.29196	0
0.7667	25.5328	-4.44798	7.61931	-1.98955	0
0.7673	27.6749	-6.58739	3.6532	0.756028	0
0.7680	26.1483	-7.19439	1.51369	-0.461575	0
0.7687	24.6218	-6.58739	0.293351	-3.20715	0
0.7693	24.6218	-9.02533	0.903522	-3.81993	0
0.7700	24.9173	-10.5577	1.20861	-4.73512	0
0.7707	24.9173	-9.02533	-1.53716	-4.1303	0
0.7713	24.6218	-8.10986	-3.36767	-0.771944	0
0.7720	23.0952	-8.41833	-2.45242	-2.29196	0
0.7727	19.4266	-9.3338	-1.53716	-5.3479	0
0.7733	17.6046	-10.8563	-1.23208	-2.90474	0
0.7740	18.5156	-9.9408	-0.92699	-1.68714	0
0.7747	17.2845	-8.10986	-0.316819	-3.20715	0
0.7753	13.9359	-7.50286	2.42895	-1.07436	0
0.7760	12.7048	-7.80139	3.95829	1.36881	0
0.7767	11.1783	-8.41833	3.04303	-0.159164	0
0.7773	6.62326	-9.02533	3.95829	1.36881	0
0.7780	3.86562	-6.88592	5.48371	3.19919	0
0.7787	2.04361	-3.84099	5.7888	2.284	0
0.7793	1.72353	-4.44798	8.22948	4.72716	0
0.7800	3.57016	-8.10986	9.75491	7.16237	0
0.7807	-0.0984872	-10.5577	7.00914	-0.771944	0
0.7813	-6.20469	-9.9408	5.7888	-7.79107	0
0.7820	-4.0626	-7.50286	4.87354	-2.29196	0
0.7827	0.196974	-8.10986	2.12386	1.97363	0
0.7833	-1.32958	-11.1647	1.20861	-1.37677	0
0.7840	-2.85613	-10.8563	2.42895	-0.159164	0
0.7847	-3.76713	-9.3338	2.73795	2.58641	0
0.7853	-6.20469	-10.5577	2.12386	-0.771944	0
0.7860	-7.1157	-11.1647	1.51369	-2.29196	0
0.7867	-6.20469	-10.2493	1.51369	0.453617	0
0.7873	-8.0267	-11.4732	3.95829	-1.68714	0
0.7880	-10.1688	-12.3887	3.04303	-5.3479	0
0.7887	-9.87334	-9.3338	-1.53716	-3.20715	0
0.7893	-8.0267	-8.10986	-3.36767	-3.20715	0
0.7900	-9.55326	-10.2493	-2.45242	-7.79107	0
0.7907	-12.9264	-10.2493	-2.45242	-5.96068	0
0.7913	-12.3109	-8.71685	-4.58802	0.143247	0
0.7920	-10.4889	-9.9408	-6.41853	-1.07436	0
0.7927	-14.453	-10.5577	-5.19819	-5.65031	0
0.7933	-18.4171	-8.10986	-4.28293	-6.87588	0
0.7940	-17.5061	-8.71685	-7.94395	-6.87588	0
0.7947	-16.5705	-10.8563	-11.6089	-5.04549	0
0.7953	-15.0439	-10.5577	-7.94395	-1.37677	0
0.7960	-11.0798	-9.9408	-0.621905	-1.68714	0
0.7967	-9.87334	-9.9408	3.95829	-3.20715	0
0.7973	-8.64225	-6.58739	3.04303	-0.159164	0
0.7980	-4.38268	-5.36345	-1.53716	1.36881	0
0.7987	-1.62504	-7.50286	-5.80836	-1.37677	0
0.7993	-0.714032	-7.50286	-7.0287	-1.07436	0
0.8000	-0.41857	-4.75646	-7.0287	1.05844	0
0.8007	-1.00949	-4.44798	-6.41853	-1.37677	0
0.8013	0.812519	-5.36345	-8.55413	-5.04549	0
0.8020	4.48117	-3.53252	-10.6936	-4.1303	0
0.8027	5.09671	-1.09458	-7.94395	-1.07436	0
0.8033	3.86562	-1.3931	-5.50327	2.88882	0
0.8040	4.16108	-3.22404	-7.0287	5.33199	0
0.8047	3.86562	-3.84099	-7.0287	3.19919	0
0.8053	1.42806	-3.53252	-6.72361	-1.68714	0
0.8060	-2.85613	-3.84099	-9.1643	-2.60233	0
0.8067	-5.90923	-4.44798	-9.77447	-1.68714	0
0.8073	-4.67814	-3.22404	-9.77447	-4.73512	0
0.8080	-3.47167	-1.09458	-11.3038	-7.17829	0
0.8087	-4.38268	-0.477636	-10.6936	-5.04549	0
0.8093	-7.1157	-1.3931	-9.77447	-5.04549	0
0.8100	-11.6954	-0.477636	-11.6089	-8.70626	0
0.8107	-15.6595	0.736355	-11.914	-7.79107	0
0.8113	-15.9795	-0.179113	-10.0796	-3.81993	0
0.8120	-18.7126	0.437833	-9.77447	-4.73512	0
0.8127	-23.6123	2.26877	-10.0796	-6.87588	0
0.8133	-22.6767	1.3533	-11.914	-5.65031	0
0.8140	-20.5592	1.04483	-14.3547	-4.43271	0
0.8147	-20.8547	2.87577	-13.1343	-4.43271	0
0.8153	-17.186	3.18424	-8.85921	-2.60233	0
0.8160	-10.7843	3.48276	-7.33378	-3.20715	0
0.8167	-8.96233	3.79123	-6.72361	-8.09348	0
0.8173	-7.43578	1.3533	-4.28293	-9.62145	0
0.8180	-2.85613	-0.786109	-3.67276	-4.73512	0
0.8187	2.04361	0.12936	-5.80836	-1.37677	0
0.8193	6.62326	1.04483	-6.11344	-3.51752	0
0.8200	12.7048	0.12936	-3.67276	-5.04549	0
0.8207	16.6936	0.736355	-2.7575	-5.04549	0
0.8213	15.7579	1.3533	-4.8931	-6.2631	0
0.8220	14.5515	1.9603	-5.19819	-5.96068	0
0.8227	13.0249	1.04483	-2.45242	-3.81993	0
0.8233	8.74074	-1.09458	-2.45242	-5.65031	0
0.8240	5.68763	0.736355	-3.67276	-7.4807	0
0.8247	6.62326	4.7067	-2.45242	-3.81993	0
0.8253	6.00772	4.09971	-0.92699	-1.98955	0
0.8260	3.57016	1.9603	-1.53716	-4.43271	0
0.8267	7.53427	4.7067	-0.92699	-2.90474	0
0.8273	13.9359	6.53764	-0.621905	0.453617	0
0.8280	16.989	3.79123	-3.36767	-2.90474	0
0.8287	20.3376	1.9603	-4.8931	-6.2631	0
0.8293	22.4797	2.26877	-3.36767	-4.1303	0
0.8300	20.0421	1.04483	-2.45242	-2.60233	0
0.8307	18.2201	1.3533	-2.45242	-3.20715	0
0.8313	18.811	2.87577	-1.84225	-2.60233	0
0.8320	16.3735	1.3533	-2.14733	-2.60233	0
0.8327	12.7048	0.437833	-1.84225	-3.20715	0
0.8333	12.1139	2.87577	-1.53716	-1.98955	0
0.8340	10.8828	3.18424	-2.45242	-2.29196	0
0.8347	10.2673	2.26877	-2.45242	-4.1303	0
0.8353	14.2314	3.48276	-1.23208	-3.81993	0
0.8360	15.167	3.48276	0.293351	-0.461575	0
0.8367	10.2673	2.56729	2.12386	0.143247	0
0.8373	6.62326	4.09971	4.87354	-2.29196	0
0.8380	5.68763	5.93064	5.7888	-2.60233	0
0.8387	4.77663	6.53764	3.6532	1.36881	0
0.8393	2.95461	7.45311	1.20861	4.72716	0
0.8400	0.517058	5.93064	0.293351	2.88882	0
0.8407	-2.53604	3.48276	-0.621905	-1.68714	0
0.8413	-3.47167	3.18424	-2.7575	-4.1303	0
0.8420	-3.76713	4.09971	-2.45242	-2.90474	0
0.8427	-5.29368	4.09971	0.903522	0.453617	0
0.8433	-8.34679	3.48276	1.81878	2.284	0
0.8440	-11.3999	2.87577	0.293351	1.36881	0
0.8447	-13.542	2.87577	0.293351	2.284	0
0.8453	-16.275	2.26877	0.293351	4.4168	0
0.8460	-20.8547	1.65182	-0.621905	3.19919	0
0.8467	-23.9078	1.9603	0.293351	4.11438	0
0.8473	-23.9078	2.56729	0.293351	5.02958	0
0.8480	-24.8188	3.18424	-0.316819	0.756028	0
0.8487	-23.2922	4.39823	1.51369	-0.159164	0
0.8493	-18.4171	3.48276	4.87354	4.72716	0
0.8500	-15.6595	2.56729	9.44982	2.88882	0
0.8507	-10.7843	4.7067	15.8566	0.453617	0
0.8513	-1.00949	5.62217	16.7758	8.07756	0
0.8520	4.16108	3.48276	10.9753	9.90795	0
0.8527	2.04361	3.48276	7.00914	2.58641	0
0.8533	2.04361	3.48276	3.34812	1.67122	0
0.8540	4.48117	1.04483	-2.14733	3.80401	0
0.8547	5.68763	1.04483	-2.7575	2.88882	0
0.8553	7.53427	2.56729	0.293351	6.55755	0
0.8560	6.91872	1.3533	-0.0117341	9.60553	0
0.8567	4.77663	1.04483	-1.23208	5.64236	0
0.8573	5.39217	2.87577	0.293351	6.55755	0
0.8580	6.30318	1.04483	0.293351	11.7463	0
0.8587	2.33907	-2.01005	-0.92699	10.5207	0
0.8593	1.10798	-1.3931	-0.316819	7.77515	0
0.8600	6.62326	0.12936	0.598437	9.30312	0
0.8607	9.06082	-1.3931	-0.316819	8.69034	0
0.8613	6.30318	-1.09458	-0.92699	8.07756	0
0.8620	8.44527	1.04483	0.293351	10.5207	0
0.8627	15.4625	0.12936	1.81878	10.5207	0
0.8633	19.4266	-1.09458	1.51369	8.99275	0
0.8640	19.1311	-0.786109	1.20861	10.5207	0
0.8647	13.9359	-1.70158	5.17863	9.60553	0
0.8653	5.39217	-2.61705	9.75491	5.02958	0
0.8660	1.42806	-2.61705	7.61931	4.72716	0
0.8667	3.57016	-3.53252	3.04303	8.69034	0
0.8673	2.95461	-4.44798	2.73795	8.99275	0
0.8680	-1.00949	-2.61705	1.81878	6.24718	0
0.8687	-2.85613	-0.477636	-0.92699	6.85996	0
0.8693	-3.76713	-0.786109	0.293351	8.38793	0
0.8700	-6.50015	-3.22404	3.34812	6.85996	0
0.8707	-9.25779	-4.13951	2.73795	7.77515	0
0.8713	-12.0154	-2.61705	-0.621905	9.90795	0
0.8720	-15.364	-1.70158	-1.53716	7.47274	0
0.8727	-18.4171	-2.30857	1.20861	6.85996	0
0.8733	-20.5592	-3.53252	5.48371	11.1335	0
0.8740	-20.8547	-5.67193	4.87354	8.69034	0
0.8747	-16.8905	-5.67193	1.20861	3.80401	0
0.8753	-9.87334	-3.53252	0.903522	8.69034	0
0.8760	-7.73124	-2.92552	0.598437	13.2663	0
0.8767	-8.96233	-3.53252	-2.7575	8.69034	0
0.8773	-8.0267	-2.92552	-4.58802	5.33199	0
0.8780	-7.1157	-3.53252	-3.67276	7.77515	0
0.8787	-7.43578	-5.67193	-5.50327	8.69034	0
0.8793	-9.25779	-5.97045	-5.80836	8.99275	0
0.8800	-11.6954	-4.44798	0.293351	8.99275	0
0.8807	-11.6954	-3.84099	3.04303	6.85996	0
0.8813	-10.7843	-4.44798	-0.316819	6.55755	0
0.8820	-12.0154	-5.36345	0.903522	8.69034	0
0.8827	-13.542	-5.36345	6.09389	9.30312	0
0.8833	-11.6954	-4.44798	5.7888	8.69034	0
0.8840	-8.0267	-4.44798	1.20861	11.1335	0
0.8847	-4.67814	-5.36345	-0.316819	11.4359	0
0.8853	-3.47167	-4.75646	-0.92699	6.24718	0
0.8860	-4.0626	-4.75646	-1.23208	1.36881	0
0.8867	-1.62504	-4.44798	-0.316819	2.284	0
0.8873	4.16108	-3.53252	-1.53716	5.94477	0
0.8880	6.62326	-5.97045	-3.36767	5.64236	0
0.8887	5.39217	-9.02533	-3.36767	0.756028	0
0.8893	5.39217	-8.10986	-3.67276	-3.20715	0
0.8900	6.30318	-6.58739	-3.97784	-2.60233	0
0.8907	5.68763	-6.88592	-2.45242	2.284	0
0.8913	4.16108	-5.67193	-3.97784	3.80401	0
0.8920	3.57016	-4.75646	-7.94395	0.453617	0
0.8927	4.48117	-5.67193	-7.0287	0.143247	0
0.8933	5.68763	-4.75646	-2.14733	3.19919	0
0.8940	5.39217	-3.22404	-0.621905	2.284	0
0.8947	5.09671	-3.22404	-2.45242	-1.37677	0
0.8953	4.77663	-2.92552	-2.45242	-0.771944	0
0.8960	0.196974	-2.61705	-1.53716	2.284	0
0.8967	-3.47167	-2.30857	-1.53716	3.19919	0
0.8973	-0.714032	-2.01005	-1.53716	2.88882	0
0.8980	0.517058	-3.53252	0.598437	1.36881	0
0.8987	-4.38268	-4.13951	0.598437	0.756028	0
0.8993	-4.0626	-1.70158	-3.06259	4.4168	0
0.9000	1.10798	-0.477636	-6.41853	7.47274	0
0.9007	0.196974	-2.92552	-7.0287	3.19919	0
0.9013	-6.20469	-4.75646	-6.11344	-1.98955	0
0.9020	-7.1157	-3.53252	-5.50327	-0.461575	0
0.9027	-6.20469	-2.01005	-5.50327	2.284	0
0.9033	-8.96233	-2.30857	-4.28293	1.05844	0
0.9040	-10.7843	-2.61705	-3.36767	1.05844	0
0.9047	-8.96233	-0.786109	-4.58802	3.19919	0
0.9053	-9.87334	1.65182	-3.36767	2.58641	0
0.9060	-9.55326	0.437833	0.903522	1.36881	0
0.9067	-1.94512	-1.70158	0.293351	2.88882	0
0.9073	3.57016	-1.3931	-3.36767	1.97363	0
0.9080	3.57016	1.04483	-4.28293	-1.68714	0
0.9087	7.53427	1.65182	-3.36767	-1.98955	0
0.9093	13.3204	1.04483	-1.53716	-1.07436	0
0.9100	13.3204	1.9603	2.42895	-3.20715	0
0.9107	14.8469	3.48276	5.17863	-3.81993	0
0.9113	22.4797	2.87577	4.87354	0.143247	0
0.9120	25.8283	1.65182	5.7888	1.36881	0
0.9127	23.0952	1.04483	5.7888	-2.60233	0
0.9133	21.2486	1.04483	3.04303	-7.4807	0
0.9140	21.2486	2.87577	1.51369	-8.70626	0
0.9147	21.5687	4.7067	2.12386	-6.87588	0
0.9153	23.0952	2.87577	2.12386	-5.04549	0
0.9160	24.0062	0.736355	2.12386	-5.96068	0
0.9167	20.3376	1.9603	1.81878	-5.65031	0
0.9173	15.167	4.09971	-0.316819	-2.29196	0
0.9180	13.3204	4.7067	0.293351	-1.07436	0
0.9187	12.1139	4.7067	2.12386	-3.20715	0
0.9193	6.62326	5.93064	1.20861	-5.04549	0
0.9200	0.517058	6.22917	0.293351	-4.43271	0
0.9207	-1.62504	5.62217	2.12386	-3.20715	0
0.9213	-5.29368	5.3137	1.20861	-5.04549	0
0.9220	-8.64225	7.14464	-1.84225	-8.70626	0
0.9227	-8.0267	8.36858	-1.53716	-7.17829	0
0.9233	-5.29368	7.76158	-0.92699	-1.98955	0
0.9240	-2.53604	5.93064	-2.7575	-2.29196	0
0.9247	-0.0984872	4.7067	-4.8931	-7.79107	0
0.9253	0.517058	3.18424	-5.80836	-10.5366	0
0.9260	2.33907	2.87577	-6.11344	-10.2263	0
0.9267	6.30318	5.62217	-5.19819	-9.00867	0
0.9273	7.21418	6.84611	-3.36767	-6.87588	0
0.9280	6.62326	3.79123	-3.67276	-7.79107	0
0.9287	7.82973	1.65182	-4.28293	-10.8391	0
0.9293	7.82973	2.26877	-3.67276	-9.92386	0
0.9300	7.82973	2.26877	-3.97784	-9.00867	0
0.9307	9.06082	3.79123	-6.11344	-11.4518	0
0.9313	7.82973	6.53764	-5.19819	-10.5366	0
0.9320	5.09671	5.62217	-1.23208	-9.62145	0
0.9327	4.48117	2.87577	-0.0117341	-12.6694	0
0.9333	6.30318	2.87577	-0.0117341	-11.4518	0
0.9340	7.21418	4.7067	2.42895	-7.79107	0
0.9347	5.68763	6.84611	4.87354	-8.70626	0
0.9353	5.68763	7.45311	6.70406	-6.56551	0
0.9360	9.35628	6.53764	7.00914	-2.90474	0
0.9367	9.35628	4.7067	3.95829	-6.87588	0
0.9373	6.30318	3.48276	1.20861	-8.39589	0
0.9380	7.53427	3.79123	1.20861	-1.68714	0
0.9387	9.65174	5.62217	0.293351	0.453617	0
0.9393	6.62326	5.62217	-1.84225	-2.29196	0
0.9400	4.77663	5.01518	-2.45242	-2.60233	0
0.9407	5.68763	4.7067	-3.36767	-4.73512	0
0.9413	3.57016	3.18424	-2.45242	-5.96068	0
0.9420	1.42806	1.9603	3.6532	-1.68714	0
0.9427	2.95461	5.3137	11.2803	-0.461575	0
0.9433	2.04361	5.93064	12.1956	-4.1303	0
0.9440	-3.76713	2.87577	8.22948	-5.04549	0
0.9447	-8.0267	3.79123	5.7888	-1.98955	0
0.9453	-10.7843	5.01518	6.39897	-1.37677	0
0.9460	-15.9795	3.79123	6.70406	-2.90474	0
0.9467	-19.3281	3.79123	7.9244	-1.98955	0
0.9473	-16.8905	5.62217	13.1108	-0.159164	0
0.9480	-16.275	5.62217	18.6063	-1.37677	0
0.9487	-19.9436	3.79123	20.1317	-4.73512	0
0.9493	-21.7657	1.65182	18.6063	-4.1303	0
0.9500	-21.7657	2.87577	14.9414	-2.29196	0
0.9507	-21.7657	4.7067	13.1108	-1.98955	0
0.9513	-19.0326	1.3533	14.6363	-0.771944	0
0.9520	-13.8374	-0.786109	14.9414	1.67122	0
0.9527	-10.1688	2.87577	13.1108	3.19919	0
0.9533	-8.0267	3.48276	14.3312	4.4168	0
0.9540	-6.50015	-0.179113	16.7758	4.11438	0
0.9547	-4.67814	1.3533	15.8566	1.36881	0
0.9553	-2.53604	5.01518	14.0261	1.97363	0
0.9560	-2.53604	4.39823	9.44982	5.02958	0
0.9567	-4.67814	3.79123	2.12386	5.64236	0
0.9573	-6.50015	4.7067	-0.621905	5.02958	0
0.9580	-9.87334	4.7067	1.51369	6.85996	0
0.9587	-15.364	5.3137	-0.0117341	7.77515	0
0.9593	-16.5705	6.53764	-0.0117341	9.30312	0
0.9600	-14.7485	4.7067	4.87354	10.5207	0
0.9607	-15.6595	2.26877	5.48371	6.55755	0
0.9613	-17.5061	1.9603	4.87354	0.756028	0
0.9620	-17.186	2.26877	9.44982	2.284	0
0.9627	-15.364	2.56729	9.44982	5.02958	0
0.9633	-11.0798	2.87577	5.7888	2.58641	0
0.9640	-3.76713	0.736355	10.3651	1.36881	0
0.9647	1.42806	-1.09458	14.6363	5.02958	0
0.9653	5.09671	1.04483	11.8905	6.55755	0
0.9660	11.1783	1.3533	13.721	4.72716	0
0.9667	18.2201	-1.70158	17.0809	3.5016	0
0.9673	21.2486	-3.22404	13.4159	2.88882	0
0.9680	22.1842	-4.13951	8.53457	1.97363	0
0.9687	26.1483	-4.13951	5.48371	1.97363	0
0.9693	28.5859	-1.70158	2.12386	2.284	0
0.9700	25.5328	-0.786109	0.293351	2.284	0
0.9707	21.2486	-1.70158	-0.621905	4.11438	0
0.9713	20.3376	1.3533	-1.53716	8.38793	0
0.9720	17.2845	2.87577	-1.23208	8.99275	0
0.9727	7.53427	-3.22404	-3.36767	3.80401	0
0.9733	-1.62504	-6.27892	-5.50327	0.453617	0
0.9740	-7.43578	-1.70158	-3.36767	2.284	0
0.9747	-16.5705	0.12936	-0.621905	2.284	0
0.9753	-26.3453	-2.61705	-0.621905	2.284	0
0.9760	-30.925	-1.3931	-1.23208	5.94477	0
0.9767	-33.6826	1.04483	-0.92699	6.85996	0
0.9773	-37.6467	-0.179113	-0.92699	5.64236	0
0.9780	-39.7642	-1.70158	-0.0117341	6.85996	0
0.9787	-37.3266	-0.786109	0.903522	8.99275	0
0.9793	-33.6826	-0.786109	1.51369	7.77515	0
0.9800	-31.5405	0.12936	1.20861	6.85996	0
0.9807	-28.1673	1.65182	-0.621905	6.85996	0
0.9813	-22.3812	0.437833	-0.621905	5.64236	0
0.9820	-17.5061	-0.477636	1.20861	5.02958	0
0.9827	-13.2219	3.48276	2.42895	7.16237	0
0.9833	-5.90923	5.62217	1.51369	8.99275	0
0.9840	2.04361	3.79123	-1.23208	6.85996	0
0.9847	8.44527	2.56729	-3.97784	3.5016	0
0.9853	13.6405	2.56729	-4.28293	1.36881	0
0.9860	16.6936	2.56729	-4.28293	0.453617	0
0.9867	19.1311	2.87577	-5.50327	1.67122	0
0.9873	23.3907	1.65182	-5.19819	1.67122	0
0.9880	26.7639	-0.786109	-3.97784	-1.68714	0
0.9887	27.0593	1.3533	-5.50327	-3.20715	0
0.9893	28.8814	4.7067	-4.28293	-0.461575	0
0.9900	29.4969	2.87577	1.81878	-1.37677	0
0.9907	26.4438	-1.09458	3.95829	-4.1303	0
0.9913	25.5328	-1.3931	0.598437	0.453617	0
0.9920	25.8283	0.437833	0.598437	4.4168	0
0.9927	22.1842	2.56729	1.51369	0.453617	0
0.9933	22.4797	3.79123	1.20861	-2.60233	0
0.9940	27.9704	4.7067	1.20861	-1.37677	0
0.9947	27.9704	6.53764	0.598437	-1.98955	0
0.9953	26.1483	7.45311	0.293351	-1.37677	0
0.9960	27.6749	3.79123	3.04303	1.36881	0
0.9967	22.4797	0.12936	3.6532	-0.461575	0
0.9973	14.2314	2.56729	1.20861	-2.29196	0
0.9980	13.6405	5.62217	2.42895	0.453617	0
0.9987	14.2314	4.39823	2.12386	3.19919	0
0.9993	11.1783	3.18424	-2.14733	2.284	0
1.0000	9.97182	5.01518	-2.14733	0.453617	0
1.0007	6.62326	4.7067	-0.0117341	-1.98955	0
1.0013	-2.24058	2.26877	-3.36767	-2.29196	0
1.0020	-9.25779	1.9603	-5.19819	0.453617	0
1.0027	-13.8374	1.04483	-0.621905	0.453617	0
1.0033	-19.6236	-0.179113	2.42895	-2.60233	0
1.0040	-23.6123	2.26877	2.12386	-3.20715	0
1.0047	-24.5233	4.39823	2.12386	-1.37677	0
1.0053	-26.3453	0.736355	3.6532	-2.90474	0
1.0060	-30.6295	-1.09458	4.56846	-7.4807	0
1.0067	-30.925	2.26877	4.26337	-7.4807	0
1.0073	-25.4343	3.48276	4.56846	-2.90474	0
1.0080	-19.9436	1.04483	4.87354	-3.20715	0
1.0087	-19.3281	0.12936	2.73795	-8.09348	0
1.0093	-15.0439	1.04483	1.20861	-8.70626	0
1.0100	-4.0626	1.04483	3.04303	-5.96068	0
1.0107	6.62326	1.04483	4.87354	-5.04549	0
1.0113	14.8469	-0.179113	7.00914	-4.1303	0
1.0120	23.0952	-1.09458	10.9753	-5.04549	0
1.0127	25.8283	-0.477636	13.4159	-7.79107	0
1.0133	22.7752	-0.477636	12.1956	-6.87588	0
1.0140	20.0421	-2.61705	9.75491	-4.1303	0
1.0147	16.6936	-3.22404	6.09389	-6.2631	0
1.0153	13.0249	-1.3931	2.12386	-8.70626	0
1.0160	12.1139	-1.70158	1.20861	-7.4807	0
1.0167	11.7938	-3.53252	2.12386	-6.2631	0
1.0173	10.2673	-2.61705	0.903522	-5.3479	0
1.0180	8.44527	-2.01005	0.293351	-4.1303	0
1.0187	6.00772	-2.92552	1.20861	-3.81993	0
1.0193	4.48117	-2.61705	1.81878	-1.37677	0
1.0200	3.86562	-2.01005	2.12386	-0.461575	0
1.0207	-0.714032	-6.27892	1.20861	-6.87588	0
1.0213	-6.20469	-8.71685	-2.45242	-11.7542	0
1.0220	-6.20469	-7.50286	-4.28293	-6.87588	0
1.0227	-6.50015	-9.3338	-1.23208	-1.98955	0
1.0233	-9.87334	-11.1647	1.51369	-5.04549	0
1.0240	-10.4889	-7.50286	3.34812	-6.87588	0
1.0247	-10.7843	-6.58739	4.56846	-3.20715	0
1.0253	-11.3999	-9.9408	0.903522	-2.90474	0
1.0260	-8.34679	-8.10986	-1.84225	-6.56551	0
1.0267	-6.20469	-6.27892	0.293351	-6.87588	0
1.0273	-6.82024	-8.41833	-0.0117341	-5.04549	0
1.0280	-5.58915	-9.02533	-1.53716	-8.09348	0
1.0287	-5.29368	-6.88592	0.293351	-10.8391	0
1.0293	-6.50015	-8.41833	-1.53716	-8.70626	0
1.0300	-3.76713	-9.9408	-7.94395	-7.79107	0
1.0307	-0.41857	-7.19439	-6.11344	-8.70626	0
1.0313	1.72353	-4.44798	-0.92699	-5.04549	0
1.0320	7.82973	-4.75646	-3.36767	-3.20715	0
1.0327	13.9359	-7.50286	-4.8931	-8.09348	0
1.0333	13.9359	-10.2493	-0.0117341	-9.92386	0
1.0340	15.167	-9.9408	4.87354	-8.39589	0
1.0347	18.811	-9.02533	7.31423	-9.31108	0
1.0353	17.6046	-9.9408	6.70406	-6.87588	0
1.0360	13.0249	-9.9408	3.95829	-1.98955	0
1.0367	8.44527	-8.10986	0.903522	-3.81993	0
1.0373	3.86562	-8.71685	-3.36767	-5.96068	0
1.0380	-0.0984872	-9.9408	-3.97784	-1.68714	0
1.0387	-2.53604	-9.3338	1.51369	-0.159164	0
1.0393	-2.24058	-10.5577	6.09389	-2.29196	0
1.0400	-0.41857	-12.9957	6.70406	-1.98955	0
1.0407	-0.0984872	-11.7717	7.00914	-2.60233	0
1.0413	-1.62504	-10.8563	5.7888	-5.65031	0
1.0420	-1.62504	-12.6872	4.87354	-5.65031	0
1.0427	0.517058	-10.8563	7.00914	-2.29196	0
1.0433	4.77663	-8.10986	6.70406	0.756028	0
1.0440	8.12519	-9.9408	3.95829	1.67122	0
1.0447	8.44527	-12.6872	4.56846	-0.771944	0
1.0453	7.21418	-12.6872	3.6532	-1.98955	0
1.0460	6.62326	-12.0802	1.20861	-0.461575	0
1.0467	7.21418	-12.6872	3.95829	-1.37677	0
1.0473	8.12519	-11.7717	7.00914	-3.20715	0
1.0480	6.91872	-11.1647	4.56846	-3.20715	0
1.0487	3.86562	-12.3887	3.34812	-2.90474	0
1.0493	0.517058	-13.6027	3.04303	-3.20715	0
1.0500	-3.15159	-12.6872	-0.92699	-4.1303	0
1.0507	-6.20469	-10.8563	-2.45242	-5.04549	0
1.0513	-10.1688	-11.7717	-0.92699	-2.29196	0
1.0520	-18.4171	-12.6872	-0.621905	-1.37677	0
1.0527	-28.4874	-12.0802	1.20861	-2.90474	0
1.0533	-34.2735	-10.8563	2.12386	-1.37677	0
1.0540	-40.9953	-9.3338	0.598437	1.36881	0
1.0547	-51.0656	-9.63232	1.51369	0.453617	0
1.0553	-53.5032	-12.3887	3.6532	2.58641	0
1.0560	-49.2436	-12.3887	1.51369	3.80401	0
1.0567	-49.539	-10.5577	-0.316819	-2.29196	0
1.0573	-51.0656	-10.8563	-0.621905	-4.73512	0
1.0580	-44.3438	-11.7717	-3.06259	1.67122	0
1.0587	-36.7357	-11.7717	-1.84225	2.88882	0
1.0593	-34.8891	-12.6872	2.12386	-1.07436	0
1.0600	-32.4515	-11.4732	0.903522	0.453617	0
1.0607	-27.2563	-9.3338	-2.14733	1.36881	0
1.0613	-24.5233	-9.63232	-0.621905	-3.51752	0
1.0620	-21.7657	-9.9408	2.12386	-3.20715	0
1.0627	-15.9795	-9.9408	4.87354	3.5016	0
1.0633	-11.6954	-11.7717	6.39897	4.4168	0
1.0640	-10.7843	-12.6872	4.87354	1.36881	0
1.0647	-7.1157	-10.5577	3.34812	1.97363	0
1.0653	-2.53604	-8.41833	2.12386	0.453617	0
1.0660	-1.62504	-6.88592	-1.84225	-1.98955	0
1.0667	-0.41857	-3.53252	-5.19819	2.58641	0
1.0673	4.48117	-4.13951	-3.06259	8.07756	0
1.0680	8.12519	-8.10986	3.6532	5.02958	0
1.0687	8.44527	-7.80139	8.53457	0.143247	0
1.0693	8.74074	-3.53252	5.7888	-0.771944	0
1.0700	9.97182	-3.84099	1.20861	-0.461575	0
1.0707	10.8828	-5.97045	1.81878	-1.07436	0
1.0713	10.5874	-5.05498	1.20861	-1.37677	0
1.0720	9.06082	-3.84099	-2.7575	-2.60233	0
1.0727	7.82973	-3.53252	-3.97784	-3.81993	0
1.0733	7.82973	-1.09458	-4.28293	-4.1303	0
1.0740	4.77663	0.736355	-7.63887	-5.04549	0
1.0747	1.10798	1.04483	-9.77447	-5.04549	0
1.0753	2.63453	2.56729	-11.914	-4.1303	0
1.0760	5.39217	4.39823	-15.2699	-1.68714	0
1.0767	5.68763	4.7067	-15.575	-0.159164	0
1.0773	8.74074	5.62217	-13.4394	0.453617	0
1.0780	12.7048	7.14464	-12.5241	1.36881	0
1.0787	14.8469	8.97557	-10.0796	3.19919	0
1.0793	19.4266	10.1995	-6.41853	5.94477	0
1.0800	25.2373	8.67705	-4.28293	8.69034	0
1.0807	26.7639	6.53764	-3.06259	6.55755	0
1.0813	27.6749	7.14464	-4.28293	1.67122	0
1.0820	31.0235	8.36858	-7.0287	0.143247	0
1.0827	33.1656	9.28405	-6.41853	2.58641	0
1.0833	34.9876	10.508	-6.11344	4.72716	0
1.0840	38.0407	11.115	-7.0287	5.94477	0
1.0847	38.9517	12.3389	-6.11344	5.33199	0
1.0853	40.4782	13.2544	-7.33378	2.284	0
1.0860	42.6203	11.115	-9.77447	-0.461575	0
1.0867	41.0938	10.1995	-7.63887	1.05844	0
1.0873	38.6562	12.9459	-6.11344	2.284	0
1.0880	40.1828	12.6374	-8.24904	1.05844	0
1.0887	40.4782	10.1995	-8.85921	0.143247	0
1.0893	37.4251	11.4235	-7.94395	0.453617	0
1.0900	35.6031	12.6374	-6.72361	-1.07436	0
1.0907	36.5141	12.9459	-4.28293	-0.461575	0
1.0913	38.3607	15.6923	-5.50327	5.02958	0
1.0920	37.7452	16.0008	-9.77447	4.11438	0
1.0927	30.4079	12.9459	-8.24904	-3.20715	0
1.0933	23.3907	11.722	-6.11344	-5.3479	0
1.0940	22.1842	12.6374	-9.46938	-3.51752	0
1.0947	22.1842	12.9459	-11.6089	-4.43271	0
1.0953	19.4266	12.9459	-8.85921	-2.90474	0
1.0960	14.8469	14.1699	-7.33378	1.05844	0
1.0967	13.0249	16.0008	-7.63887	-0.159164	0
1.0973	15.4625	15.6923	-5.19819	-1.68714	0
1.0980	18.2201	13.8614	-2.14733	2.284	0
1.0987	15.7579	13.8614	-3.97784	5.02958	0
1.0993	13.0249	15.6923	-8.24904	3.19919	0
1.1000	13.9359	14.1699	-7.0287	1.97363	0
1.1007	13.9359	13.8614	-3.67276	2.284	0
1.1013	11.1783	16.6078	-6.41853	0.453617	0
1.1020	6.62326	19.6627	-8.85921	-1.07436	0
1.1027	2.33907	20.2697	-6.41853	2.58641	0
1.1033	-1.94512	18.1303	-7.0287	6.85996	0
1.1040	-7.1157	14.7769	-9.46938	5.33199	0
1.1047	-13.542	13.8614	-6.41853	3.19919	0
1.1053	-18.097	12.9459	-3.97784	2.284	0
1.1060	-22.0857	11.722	-5.80836	-2.29196	0
1.1067	-24.5233	12.9459	-5.19819	-4.1303	0
1.1073	-24.5233	12.9459	-3.06259	1.36881	0
1.1080	-25.4343	9.28405	-3.97784	1.36881	0
1.1087	-26.3453	10.1995	-5.19819	-1.68714	0
1.1093	-22.6767	13.2544	-5.19819	0.453617	0
1.1100	-19.3281	12.6374	-5.19819	0.756028	0
1.1107	-20.2391	11.4235	-5.80836	-1.07436	0
1.1113	-19.6236	12.0305	-6.41853	2.58641	0
1.1120	-16.275	12.9459	-7.63887	3.80401	0
1.1127	-15.364	12.9459	-7.63887	-0.461575	0
1.1133	-16.275	11.115	-5.80836	0.756028	0
1.1140	-16.275	8.36858	-5.19819	2.58641	0
1.1147	-16.8905	10.1995	-7.0287	-0.159164	0
1.1153	-14.453	15.6923	-8.55413	1.97363	0
1.1160	-9.55326	16.6078	-8.24904	4.72716	0
1.1167	-8.0267	15.3839	-7.94395	-0.461575	0
1.1173	-7.73124	15.6923	-8.85921	-2.60233	0
1.1180	-3.76713	16.2993	-9.77447	1.36881	0
1.1187	-0.714032	18.4387	-11.3038	2.284	0
1.1193	-3.15159	26.071	-13.4394	1.05844	0
1.1200	-7.43578	37.3551	-13.4394	0.756028	0
1.1207	-10.1688	48.6492	-10.6936	-0.159164	0
1.1213	-15.364	62.0827	-9.77447	0.143247	0
1.1220	-24.5233	81.3075	-9.77447	2.88882	0
1.1227	-34.5936	108.463	-7.33378	4.11438	0
1.1233	-44.9594	149.968	-6.41853	2.284	0
1.1240	-55.3498	203.373	-7.63887	2.284	0
1.1247	-60.2249	252.819	-6.41853	4.11438	0
1.1253	-58.4029	290.044	-6.72361	2.284	0
1.1260	-58.0828	315.07	-8.85921	-2.60233	0
1.1267	-56.5563	326.056	-5.50327	-3.20715	0
1.1273	-44.6639	322.394	0.293351	1.36881	0
1.1280	-31.5405	309.269	-0.92699	3.5016	0
1.1287	-28.1673	286.99	-3.67276	0.453617	0
1.1293	-23.6123	258.61	0.598437	-2.60233	0
1.1300	-12.3109	227.176	5.7888	-3.20715	0
1.1307	-6.82024	192.696	6.09389	-2.60233	0
1.1313	-5.58915	157.291	4.87354	-1.98955	0
1.1320	-0.714032	126.474	4.26337	-1.07436	0
1.1327	2.04361	101.139	4.56846	0.143247	0
1.1333	1.10798	77.0287	5.17863	0.453617	0
1.1340	2.95461	54.142	4.56846	-0.159164	0
1.1347	4.16108	35.5242	3.04303	-0.771944	0
1.1353	2.95461	20.2697	2.73795	-1.07436	0
1.1360	4.16108	5.62217	3.04303	-0.461575	0
1.1367	6.62326	-8.10986	3.04303	0.143247	0
1.1373	7.21418	-19.404	1.20861	0.143247	0
1.1380	7.53427	-29.7826	-1.23208	-0.461575	0
1.1387	9.06082	-38.3203	-0.621905	-0.461575	0
1.1393	12.4094	-46.5595	2.73795	0.453617	0
1.1400	15.4625	-56.9382	3.6532	1.36881	0
1.1407	13.9359	-66.4013	1.51369	-0.159164	0
1.1413	12.1139	-74.3321	2.42895	-4.73512	0
1.1420	14.5515	-83.1882	7.31423	-7.4807	0
1.1427	16.078	-90.2035	8.83965	-4.43271	0
1.1433	13.6405	-94.1739	6.09389	-1.98955	0
1.1440	13.0249	-100.881	4.87354	-4.1303	0
1.1447	15.167	-106.682	5.48371	-4.73512	0
1.1453	15.4625	-108.821	6.39897	-1.98955	0
1.1460	12.4094	-112.782	7.61931	-2.60233	0
1.1467	10.2673	-117.976	9.44982	-4.1303	0
1.1473	9.35628	-118.892	11.5854	-1.98955	0
1.1480	6.62326	-119.2	11.8905	-1.37677	0
1.1487	4.77663	-122.862	9.14474	-4.73512	0
1.1493	5.68763	-124.991	6.39897	-4.43271	0
1.1500	7.53427	-125.608	5.17863	-3.20715	0
1.1507	9.06082	-128.653	3.04303	-4.43271	0
1.1513	13.9359	-131.101	0.903522	-1.68714	0
1.1520	19.1311	-131.101	2.12386	1.05844	0
1.1527	17.2845	-131.708	3.95829	-4.1303	0
1.1533	12.7048	-134.454	3.34812	-8.09348	0
1.1540	10.5874	-136.285	1.51369	-3.51752	0
1.1547	7.53427	-136.285	0.293351	-1.68714	0
1.1553	3.86562	-135.061	0.903522	-4.43271	0
1.1560	1.72353	-134.146	3.95829	-2.29196	0
1.1567	-3.15159	-133.539	5.7888	1.36881	0
1.1573	-8.96233	-133.231	3.6532	-0.159164	0
1.1580	-11.3999	-130.793	2.42895	-0.461575	0
1.1587	-14.1329	-128.046	3.34812	2.284	0
1.1593	-15.6595	-128.046	4.87354	3.80401	0
1.1600	-11.3999	-128.046	8.22948	2.88882	0
1.1607	-8.96233	-125.3	10.3651	1.36881	0
1.1613	-12.9264	-121.638	7.00914	-1.68714	0
1.1620	-12.6064	-118.285	5.17863	-2.29196	0
1.1627	-8.96233	-114.623	7.9244	1.67122	0
1.1633	-8.0267	-112.175	8.22948	4.11438	0
1.1640	-8.0267	-109.737	6.39897	3.5016	0
1.1647	-8.0267	-106.99	6.70406	1.05844	0
1.1653	-9.55326	-107.906	4.87354	-4.1303	0
1.1660	-9.87334	-107.597	1.20861	-8.09348	0
1.1667	-10.7843	-99.9652	3.04303	-7.4807	0
1.1673	-12.3109	-93.5569	6.39897	-5.3479	0
1.1680	-11.6954	-95.3879	6.70406	-5.04549	0
1.1687	-11.6954	-94.7809	7.61931	-5.96068	0
1.1693	-11.3999	-88.0641	8.53457	-6.2631	0
1.1700	-7.43578	-85.0192	6.70406	-5.65031	0
1.1707	-2.85613	-83.1882	6.39897	-2.90474	0
1.1713	-1.62504	-77.0785	7.00914	-0.461575	0
1.1720	-1.94512	-73.7251	4.87354	-1.68714	0
1.1727	-4.38268	-74.0336	2.42895	-4.73512	0
1.1733	-6.50015	-70.3717	-0.621905	-5.96068	0
1.1740	-6.82024	-65.4859	-3.36767	-6.56551	0
1.1747	-4.9736	-61.824	-0.621905	-7.4807	0
1.1753	0.196974	-56.6297	3.04303	-4.1303	0
1.1760	5.09671	-54.7988	0.903522	1.36881	0
1.1767	3.25008	-57.2466	-2.14733	-1.37677	0
1.1773	0.517058	-55.1072	-3.36767	-8.39589	0
1.1780	3.25008	-49.306	-5.80836	-5.96068	0
1.1787	4.77663	-47.475	-6.41853	-2.29196	0
1.1793	3.86562	-45.6441	-4.8931	-7.17829	0
1.1800	5.68763	-40.7682	-5.50327	-9.62145	0
1.1807	9.35628	-38.3203	-6.11344	-5.65031	0
1.1813	10.2673	-37.4049	-4.28293	-6.87588	0
1.1820	11.1783	-34.3599	-3.36767	-11.4518	0
1.1827	13.0249	-30.3896	-1.84225	-9.62145	0
1.1833	11.4984	-27.6432	-0.316819	-8.09348	0
1.1840	6.62326	-25.2052	1.51369	-8.70626	0
1.1847	0.812519	-23.0658	9.44982	-5.04549	0
1.1853	-2.85613	-20.3194	20.4368	-5.04549	0
1.1860	-4.0626	-17.2645	23.1826	-11.4518	0
1.1867	-3.47167	-14.5181	15.8566	-12.0646	0
1.1873	-0.714032	-12.6872	6.09389	-6.87588	0
1.1880	0.812519	-10.8563	3.04303	-8.09348	0
1.1887	1.72353	-10.2493	5.17863	-11.7542	0
1.1893	5.68763	-10.2493	3.04303	-11.1494	0
1.1900	11.1783	-8.41833	-1.23208	-10.2263	0
1.1907	15.167	-5.36345	0.293351	-9.62145	0
1.1913	18.2201	-3.53252	2.12386	-6.87588	0
1.1920	19.4266	-2.92552	-2.7575	-5.04549	0
1.1927	16.989	-0.786109	-4.28293	-8.39589	0
1.1933	13.0249	4.09971	-1.23208	-12.0646	0
1.1940	8.44527	7.76158	-3.06259	-10.8391	0
1.1947	5.09671	6.22917	-4.28293	-8.70626	0
1.1953	3.86562	3.48276	-0.621905	-10.2263	0
1.1960	3.25008	6.22917	0.293351	-9.92386	0
1.1967	1.72353	12.0305	-2.45242	-9.00867	0
1.1973	-0.714032	13.8614	-2.7575	-11.4518	0
1.1980	-1.32958	12.9459	-1.84225	-11.1494	0
1.1987	0.517058	14.7769	-3.36767	-4.1303	0
1.1993	2.95461	17.8317	-4.28293	-2.29196	0
1.2000	3.86562	18.4387	-3.36767	-6.56551	0
1.2007	3.86562	16.9163	-5.50327	-7.79107	0
1.2013	4.77663	16.2993	-8.85921	-9.31108	0
1.2020	5.39217	16.9163	-9.46938	-10.5366	0
1.2027	5.09671	19.0457	-8.85921	-7.79107	0
1.2033	3.86562	21.1851	-8.55413	-7.79107	0
1.2040	1.10798	21.7921	-8.85921	-10.5366	0
1.2047	-1.00949	22.1006	-11.3038	-8.70626	0
1.2053	0.196974	23.6231	-12.5241	-6.87588	0
1.2060	2.33907	23.3246	-9.77447	-10.8391	0
1.2067	3.57016	21.1851	-8.55413	-12.367	0
1.2073	3.86562	21.7921	-10.6936	-9.92386	0
1.2080	2.95461	24.5385	-10.6936	-10.8391	0
1.2087	0.812519	25.1555	-8.85921	-12.367	0
1.2093	-2.53604	25.7625	-8.85921	-11.1494	0
1.2100	-5.90923	28.2004	-10.6936	-11.7542	0
1.2107	-7.73124	29.7328	-11.6089	-11.4518	0
1.2113	-7.43578	30.0314	-9.77447	-4.73512	0
1.2120	-10.1688	29.4244	-8.85921	-1.68714	0
1.2127	-16.8905	27.5934	-10.3846	-8.70626	0
1.2133	-21.4702	26.9864	-9.77447	-13.5846	0
1.2140	-22.6767	29.7328	-7.94395	-9.62145	0
1.2147	-24.5233	31.2553	-9.77447	-5.96068	0
1.2153	-23.6123	30.0314	-11.3038	-5.04549	0
1.2160	-18.4171	29.7328	-9.77447	-2.29196	0
1.2167	-12.6064	31.8623	-8.85921	-1.68714	0
1.2173	-8.96233	32.4792	-7.94395	-2.29196	0
1.2180	-7.1157	30.6483	-5.19819	-0.159164	0
1.2187	-2.85613	28.5089	-3.97784	1.67122	0
1.2193	5.09671	30.6483	-5.50327	1.05844	0
1.2200	10.5874	33.6932	-5.19819	1.36881	0
1.2207	12.4094	30.9468	-3.36767	2.58641	0
1.2213	14.8469	27.2849	-6.11344	1.36881	0
1.2220	16.3735	28.5089	-9.77447	0.453617	0
1.2227	17.6046	31.8623	-9.1643	5.02958	0
1.2233	23.0952	31.8623	-8.55413	8.38793	0
1.2240	27.0593	30.3398	-11.6089	5.94477	0
1.2247	25.8283	29.7328	-13.4394	4.11438	0
1.2253	24.3017	30.3398	-11.6089	5.94477	0
1.2260	23.3907	31.5638	-10.6936	5.94477	0
1.2267	21.5687	30.3398	-8.85921	5.02958	0
1.2273	21.2486	27.5934	-6.72361	7.16237	0
1.2280	21.2486	27.5934	-7.94395	5.64236	0
1.2287	20.3376	28.8174	-9.77447	0.143247	0
1.2293	20.9531	29.4244	-8.85921	0.143247	0
1.2300	21.2486	29.1159	-8.85921	2.88882	0
1.2307	20.3376	28.5089	-8.85921	3.80401	0
1.2313	20.9531	27.5934	-7.0287	4.11438	0
1.2320	20.3376	28.5089	-5.80836	1.05844	0
1.2327	17.2845	29.1159	-5.50327	-4.73512	0
1.2333	13.6405	27.5934	-5.80836	-4.1303	0
1.2340	12.1139	26.678	-5.19819	-1.07436	0
1.2347	14.5515	29.1159	-3.36767	-0.771944	0
1.2353	16.6936	30.0314	-0.92699	4.11438	0
1.2360	13.0249	28.8174	-1.53716	10.5207	0
1.2367	6.91872	27.5934	-4.28293	6.85996	0
1.2373	5.68763	24.847	-5.80836	0.143247	0
1.2380	6.62326	20.2697	-3.36767	2.284	0
1.2387	6.30318	21.1851	-0.621905	7.77515	0
1.2393	4.77663	23.9315	-0.621905	8.38793	0
1.2400	3.57016	22.7076	-0.621905	8.38793	0
1.2407	2.04361	21.7921	0.293351	11.1335	0
1.2413	0.517058	24.5385	-0.621905	12.3511	0
1.2420	-1.00949	24.847	-2.45242	11.7463	0
1.2427	-1.62504	21.7921	-2.7575	12.0487	0
1.2433	-1.94512	19.9612	-2.7575	12.0487	0
1.2440	-3.76713	19.9612	0.293351	10.2183	0
1.2447	-4.38268	19.0457	3.04303	9.30312	0
1.2453	-4.67814	18.4387	0.293351	9.60553	0
1.2460	-7.73124	19.0457	0.903522	6.24718	0
1.2467	-10.7843	19.3542	8.53457	3.19919	0
1.2473	-8.96233	15.6923	12.5007	5.64236	0
1.2480	-7.43578	12.0305	10.9753	6.55755	0
1.2487	-11.0798	12.0305	10.9753	1.05844	0
1.2493	-14.7485	12.0305	9.44982	-2.29196	0
1.2500	-14.453	11.722	6.09389	0.453617	0
1.2507	-12.9264	12.3389	5.7888	2.284	0
1.2513	-12.6064	12.0305	7.00914	2.284	0
1.2520	-12.6064	9.89104	7.61931	3.5016	0
1.2527	-14.453	9.59252	9.44982	4.4168	0
1.2533	-17.5061	11.115	8.53457	5.94477	0
1.2540	-19.3281	8.36858	4.87354	7.47274	0
1.2547	-19.0326	4.7067	6.70406	5.33199	0
1.2553	-19.0326	4.7067	10.06	2.284	0
1.2560	-20.5592	5.01518	8.53457	3.19919	0
1.2567	-23.2922	2.87577	5.7888	5.94477	0
1.2573	-26.3453	2.26877	6.39897	5.33199	0
1.2580	-30.3094	5.01518	7.31423	5.94477	0
1.2587	-32.747	5.93064	6.70406	10.2183	0
1.2593	-32.4515	3.79123	7.00914	13.8791	0
1.2600	-35.8001	1.9603	8.53457	15.7095	0
1.2607	-43.1374	1.9603	9.75491	16.9271	0
1.2613	-47.3969	1.9603	10.6702	17.2374	0
1.2620	-48.3326	1.04483	9.75491	17.8423	0
1.2627	-46.1905	-0.477636	9.75491	19.3702	0
1.2633	-38.8532	0.12936	12.8058	19.6806	0
1.2640	-33.9781	0.437833	14.3312	20.5958	0
1.2647	-31.836	-2.01005	13.4159	24.2566	0
1.2653	-25.1388	-4.44798	13.1108	27.0021	0
1.2660	-18.4171	-2.01005	11.8905	26.3894	0
1.2667	-16.8905	-0.179113	10.06	26.0869	0
1.2673	-12.3109	-5.36345	12.1956	28.8325	0
1.2680	-4.67814	-9.02533	14.0261	31.5781	0
1.2687	-1.62504	-5.36345	11.5854	31.5781	0
1.2693	-0.0984872	-3.53252	10.06	30.6629	0
1.2700	1.10798	-5.36345	7.9244	30.0501	0
1.2707	2.04361	-4.13951	2.42895	30.3605	0
1.2713	8.74074	-1.3931	0.598437	35.8516	0
1.2720	14.8469	-4.75646	3.95829	40.738	0
1.2727	14.5515	-9.02533	4.56846	37.682	0
1.2733	14.2314	-7.80139	2.12386	35.2389	0
1.2740	16.3735	-7.19439	2.42895	38.8996	0
1.2747	14.8469	-9.02533	5.7888	38.8996	0
1.2753	14.5515	-9.02533	8.22948	37.0692	0
1.2760	14.8469	-9.02533	8.53457	40.1252	0
1.2767	11.4984	-11.7717	7.31423	41.0404	0
1.2773	10.8828	-12.0802	7.31423	39.5124	0
1.2780	14.5515	-9.9408	9.44982	41.6532	0
1.2787	14.5515	-10.8563	10.9753	40.738	0
1.2793	12.7048	-12.6872	7.61931	34.634	0
1.2800	13.9359	-11.7717	3.6532	31.5781	0
1.2807	14.8469	-9.63232	4.56846	31.2757	0
1.2813	12.7048	-8.71685	7.61931	29.7477	0
1.2820	9.65174	-9.02533	8.53457	30.6629	0
1.2827	8.12519	-8.10986	9.14474	35.8516	0
1.2833	9.35628	-6.27892	9.44982	41.3428	0
1.2840	10.2673	-7.50286	7.9244	43.1732	0
1.2847	9.35628	-9.3338	5.7888	41.9556	0
1.2853	12.7048	-9.02533	5.48371	39.21	0
1.2860	16.6936	-9.63232	4.87354	36.1541	0
1.2867	14.8469	-9.9408	3.95829	37.0692	0
1.2873	11.1783	-8.10986	4.56846	41.6532	0
1.2880	8.12519	-8.71685	6.70406	41.9556	0
1.2887	2.95461	-10.2493	7.31423	39.8148	0
1.2893	-1.62504	-9.02533	6.39897	41.6532	0
1.2900	-1.62504	-9.63232	6.70406	41.3428	0
1.2907	-0.714032	-12.6872	6.39897	36.1541	0
1.2913	-0.41857	-10.5577	3.6532	36.4644	0
1.2920	0.196974	-7.80139	2.73795	39.8148	0
1.2927	-0.714032	-8.71685	3.04303	36.4644	0
1.2933	-1.62504	-9.9408	2.73795	33.1061	0
1.2940	-1.94512	-10.2493	3.34812	33.7188	0
1.2947	-0.714032	-9.9408	4.56846	32.8037	0
1.2953	2.33907	-7.19439	2.73795	32.1909	0
1.2960	3.86562	-6.88592	2.12386	32.4933	0
1.2967	2.04361	-10.2493	4.87354	29.1349	0
1.2973	0.196974	-10.5577	5.7888	24.2566	0
1.2980	-0.0984872	-9.3338	3.04303	23.9462	0
1.2987	-0.714032	-10.2493	0.293351	25.4742	0
1.2993	-1.00949	-7.80139	-0.92699	24.8614	0
1.3000	-0.41857	-4.44798	-1.84225	23.031	0
1.3007	3.86562	-6.58739	-2.7575	20.8982	0
1.3013	8.12519	-8.41833	-4.58802	17.2374	0
1.3020	8.44527	-5.67193	-6.41853	13.2663	0
1.3027	8.12519	-4.44798	-4.58802	12.0487	0
1.3033	9.35628	-7.19439	-3.36767	12.3511	0
1.3040	9.35628	-8.71685	-7.33378	11.4359	0
1.3047	8.12519	-6.88592	-9.77447	10.2183	0
1.3053	7.82973	-5.36345	-7.33378	6.85996	0
1.3060	5.68763	-5.36345	-7.63887	-0.159164	0
1.3067	2.33907	-5.67193	-10.0796	-1.37677	0
1.3073	2.63453	-5.36345	-7.63887	5.02958	0
1.3080	2.04361	-5.36345	-2.7575	4.72716	0
1.3087	-3.15159	-4.44798	-0.0117341	-2.60233	0
1.3093	-5.58915	-3.84099	2.42895	-5.96068	0
1.3100	-4.38268	-5.05498	4.87354	-8.09348	0
1.3107	-4.9736	-5.67193	8.22948	-11.4518	0
1.3113	-4.9736	-4.75646	10.6702	-8.39589	0
1.3120	-1.32958	-4.75646	9.44982	-4.73512	0
1.3127	2.04361	-5.05498	8.53457	-9.62145	0
1.3133	2.63453	-3.84099	8.53457	-14.1974	0
1.3140	4.48117	-3.53252	1.81878	-15.1126	0
1.3147	6.62326	-5.05498	-6.11344	-18.7734	0
1.3153	8.44527	-5.67193	-6.72361	-21.5189	0
1.3160	11.4984	-5.05498	-5.19819	-20.9141	0
1.3167	15.167	-2.92552	-5.80836	-24.2645	0
1.3173	16.078	-1.09458	-4.28293	-28.8484	0
1.3180	16.3735	0.12936	-2.7575	-29.7636	0
1.3187	18.5156	1.04483	-1.53716	-27.0181	0
1.3193	21.8641	0.12936	2.12386	-24.2645	0
1.3200	24.0062	-2.01005	7.61931	-25.4901	0
1.3207	20.9531	-0.179113	12.5007	-29.4533	0
1.3213	16.078	3.79123	13.4159	-31.594	0
1.3220	14.2314	2.87577	8.53457	-33.122	0
1.3227	13.6405	1.04483	4.87354	-33.7268	0
1.3233	11.1783	3.48276	5.7888	-32.1988	0
1.3240	8.44527	4.39823	5.48371	-31.8964	0
1.3247	2.63453	3.18424	3.95829	-32.5092	0
1.3253	-5.29368	5.3137	3.95829	-30.9812	0
1.3260	-7.1157	5.93064	0.293351	-33.122	0
1.3267	-5.29368	2.56729	-2.7575	-35.2548	0
1.3273	-7.73124	4.39823	-2.45242	-32.5092	0
1.3280	-10.4889	11.115	-4.8931	-33.4244	0
1.3287	-10.7843	11.115	-5.19819	-37.6979	0
1.3293	-12.3109	8.06011	-1.53716	-35.8676	0
1.3300	-13.542	10.1995	-2.7575	-34.9524	0
1.3307	-12.6064	15.6923	-7.0287	-38.0004	0
1.3313	-9.87334	19.3542	-5.50327	-32.5092	0
1.3320	-7.1157	20.2697	-4.28293	-24.8773	0
1.3327	-8.0267	19.0457	-6.11344	-28.2357	0
[truncated: 52,648 more rows]
