# Supplementary material for: Identification of Haptic Based Guiding Using Hard Reins
Source: PLoS One. 2015 Jul 22;10(7):e0132020. doi: 10.1371/journal.pone.0132020 (PMC4511788; doi:10.1371/journal.pone.0132020)
Supplement: S3 File — (ZIP) [file pone.0132020.s003.zip › EMGData1/Subject6/T13/t13.txt]

0.0000	-8.82084	3.14807	4.57735	7.77574	0
0.0007	-12.1678	1.01307	7.32494	1.97465	0
0.0013	-17.673	1.92568	8.54871	1.66748	0
0.0020	-21.3327	1.01307	5.18924	5.02878	0
0.0027	-24.3981	0.711664	2.13571	3.19455	0
0.0033	-26.8379	1.92568	3.05353	1.66748	0
0.0040	-28.0578	0.711664	5.18924	3.19455	0
0.0047	-30.4976	-0.209313	5.80112	3.19455	0
0.0053	-32.3118	1.92568	4.27141	1.97465	0
0.0060	-32.6246	3.75926	3.05353	3.50171	0
0.0067	-33.2502	2.84666	2.44165	5.9415	0
0.0073	-33.5317	1.92568	0.611883	6.85423	0
0.0080	-33.2502	1.01307	-2.74759	4.41444	0
0.0087	-31.4047	0.711664	-3.35359	2.28182	0
0.0093	-27.745	0.10047	-1.82976	2.28182	0
0.0100	-24.9924	0.10047	-3.04765	0.447588	0
0.0107	-22.8654	1.01307	-5.18924	-1.68504	0
0.0113	-17.673	1.92568	-7.32494	1.97465	0
0.0120	-13.7005	-0.209313	-7.93094	3.50171	0
0.0127	-13.7005	-2.04289	-5.48929	-1.9922	0
0.0133	-12.1678	-1.12192	-4.27141	-5.04633	0
0.0140	-8.22653	-0.820507	-8.54282	-3.51927	0
0.0147	-4.56682	-0.820507	-9.46065	-3.2121	0
0.0153	-1.50142	-2.04289	-5.79523	-1.9922	0
0.0160	0.0312796	-3.56669	-5.48929	-0.157972	0
0.0167	1.8455	-3.8681	-7.019	-3.2121	0
0.0173	6.72511	-3.56669	-5.18924	-4.12483	0
0.0180	9.47771	-4.17789	-3.65953	1.06192	0
0.0187	10.6976	-2.3443	-6.71306	2.28182	0
0.0193	17.4227	-1.73311	-11.2904	-1.37787	0
0.0200	23.835	-4.4793	-12.8142	0.447588	0
0.0207	21.708	-4.4793	-11.5964	4.41444	0
0.0213	19.8625	-2.64572	-11.2904	2.28182	0
0.0220	22.6151	-4.4793	-11.9023	1.36909	0
0.0227	21.9895	-5.09049	-10.0666	6.24867	0
0.0233	21.708	-3.25691	-7.019	8.0829	0
0.0240	25.3677	-5.3919	-8.54282	5.63434	0
0.0247	24.4294	-6.31288	-9.76659	4.11605	0
0.0253	21.708	-4.17789	-7.32494	1.97465	0
0.0260	25.6493	-5.3919	-7.93094	0.447588	0
0.0267	31.7488	-6.61429	-10.9845	3.50171	0
0.0273	33	-3.56669	-11.5964	3.19455	0
0.0280	33.2815	-3.56669	-10.0666	-1.37787	0
0.0287	35.4398	-7.22548	-9.46065	-0.157972	0
0.0293	38.7867	-6.31288	-8.23688	3.19455	0
0.0300	40.3194	-5.70168	-6.40712	-1.07948	0
0.0307	39.381	-6.31288	-5.18924	-4.12483	0
0.0313	38.4739	-3.56669	-7.63088	-3.2121	0
0.0320	38.1611	-1.4317	-11.2904	-4.43199	0
0.0327	36.0341	-3.56669	-11.2904	-4.73916	0
0.0333	33.9071	-5.3919	-9.46065	0.447588	0
0.0340	32.0616	-4.4793	-6.71306	-0.157972	0
0.0347	28.4019	-1.73311	1.52971	-4.43199	0
0.0353	27.182	-1.12192	7.93682	-1.9922	0
0.0360	27.182	-4.17789	4.57735	1.66748	0
0.0367	19.8625	-4.17789	2.74759	-2.29937	0
0.0373	11.636	-1.73311	6.40712	-6.26623	0
0.0380	10.4161	-5.09049	5.18924	-4.43199	0
0.0387	9.1962	-7.53526	1.82976	-2.90493	0
0.0393	6.1308	-2.04289	2.44165	-1.07948	0
0.0400	7.03791	0.401881	2.44165	2.88738	0
0.0407	6.72511	-2.64572	2.13571	3.50171	0
0.0413	2.78388	-2.64572	3.05353	2.58899	0
0.0420	3.37819	-1.73311	1.22377	4.11605	0
0.0427	5.818	-3.56669	-0.611883	5.02878	0
0.0433	6.1308	-2.3443	-0.611883	2.88738	0
0.0440	6.44359	-0.820507	-0.91194	1.66748	0
0.0447	4.91089	-2.9555	-0.611883	1.06192	0
0.0453	2.47109	-1.73311	0.611883	-0.157972	0
0.0460	4.91089	0.711664	1.52971	0.14042	0
0.0467	9.47771	0.10047	3.97135	1.66748	0
0.0473	9.47771	0.10047	6.10706	1.97465	0
0.0480	7.03791	0.10047	3.66541	-1.07948	0
0.0487	5.50521	-3.56669	1.22377	-5.34472	0
0.0493	3.37819	-2.9555	1.82976	-7.17895	0
0.0500	2.15829	0.10047	2.74759	-6.87179	0
0.0507	3.0654	-2.9555	3.97135	-8.09168	0
0.0513	5.22369	-4.4793	6.10706	-9.61874	0
0.0520	6.72511	0.10047	3.97135	-7.79329	0
0.0527	7.03791	1.01307	2.13571	-5.04633	0
0.0533	7.03791	-2.64572	5.49518	-3.2121	0
0.0540	6.72511	-1.73311	6.71306	-3.2121	0
0.0547	6.72511	-0.209313	2.74759	-3.82643	0
0.0553	7.3507	-1.73311	3.05353	-3.2121	0
0.0560	5.22369	-1.73311	6.71306	-3.51927	0
0.0567	1.25118	-1.4317	4.88329	-4.43199	0
0.0573	0.344075	-0.820507	1.82976	-4.43199	0
0.0580	0.0312796	1.01307	3.35947	-3.2121	0
0.0587	-2.09573	0.10047	3.05353	-0.157972	0
0.0593	-3.03412	-1.12192	0.917824	4.41444	0
0.0600	-2.40853	3.14807	3.05353	4.41444	0
0.0607	-4.84833	2.84666	4.88329	0.447588	0
0.0613	-9.13364	-2.64572	0.917824	-0.46514	0
0.0620	-11.2606	-1.73311	0	1.06192	0
0.0627	-13.1061	-0.209313	3.35947	-0.46514	0
0.0633	-17.0786	-5.70168	3.97135	-3.2121	0
0.0640	-19.2057	-4.4793	2.74759	-0.46514	0
0.0647	-17.0786	1.92568	3.97135	5.33595	0
0.0653	-16.7659	-1.4317	3.97135	5.9415	0
0.0660	-19.5185	-3.25691	0.917824	2.28182	0
0.0667	-19.5185	1.92568	0.305941	1.97465	0
0.0673	-17.0786	1.01307	1.82976	4.41444	0
0.0680	-17.673	-0.820507	1.82976	3.19455	0
0.0687	-19.2057	2.53687	1.22377	1.36909	0
0.0693	-18.5801	1.92568	0.305941	0.14042	0
0.0700	-17.3602	0.10047	-0.611883	-2.59776	0
0.0707	-16.4531	4.37045	0.917824	-2.29937	0
0.0713	-13.3877	4.67186	2.44165	1.36909	0
0.0720	-9.13364	1.01307	0.917824	-0.46514	0
0.0727	-7.60094	0.711664	0	-4.12483	0
0.0733	-9.13364	0.711664	3.97135	-2.59776	0
0.0740	-11.2606	-0.820507	10.0725	-2.29937	0
0.0747	-12.1678	1.62427	12.5142	-5.34472	0
0.0753	-14.0133	2.84666	10.3785	-4.43199	0
0.0760	-15.8587	-0.510723	7.019	-0.46514	0
0.0767	-16.1403	-1.4317	6.40712	0.14042	0
0.0773	-16.4531	-0.510723	6.40712	0.447588	0
0.0780	-17.9858	-1.73311	4.88329	1.97465	0
0.0787	-19.5185	-2.64572	3.35947	2.28182	0
0.0793	-19.2057	-0.820507	0.917824	1.66748	0
0.0800	-18.5801	0.10047	-2.13571	3.19455	0
0.0807	-20.7384	-1.73311	-1.82976	5.02878	0
0.0813	-22.2398	-1.73311	0	4.72161	0
0.0820	-23.1782	1.01307	-0.305941	4.11605	0
0.0827	-26.5251	1.01307	1.22377	5.02878	0
0.0833	-30.1848	-2.64572	3.97135	5.33595	0
0.0840	-28.6521	-2.9555	3.97135	5.63434	0
0.0847	-24.9924	-0.820507	3.97135	5.02878	0
0.0853	-24.3981	-0.820507	7.93682	2.28182	0
0.0860	-25.3052	-0.510723	9.46065	-0.46514	0
0.0867	-23.7725	2.53687	6.71306	0.447588	0
0.0873	-21.3327	3.75926	4.88329	1.36909	0
0.0880	-21.6455	1.92568	4.57735	-0.157972	0
0.0887	-21.3327	-0.209313	3.05353	0.447588	0
0.0893	-17.673	-1.4317	-0.611883	0.447588	0
0.0900	-14.6076	-0.820507	-4.88329	-3.2121	0
0.0907	-12.4806	0.711664	-5.79523	-3.2121	0
0.0913	-7.60094	1.01307	-2.13571	0.447588	0
0.0920	-2.09573	1.01307	0.305941	-1.07948	0
0.0927	-0.875828	2.23546	-0.305941	-5.04633	0
0.0933	-0.281516	1.31449	1.52971	-2.29937	0
0.0940	1.56398	-0.820507	3.97135	0.754755	0
0.0947	3.69099	1.01307	5.80112	-2.29937	0
0.0953	7.3507	3.75926	9.15471	-0.772308	0
0.0960	7.94501	2.84666	9.46065	3.19455	0
0.0967	4.2853	1.62427	2.74759	-1.37787	0
0.0973	3.0654	2.84666	1.82976	-6.57339	0
0.0980	2.78388	2.23546	6.40712	-3.2121	0
0.0987	0.625592	0.711664	2.74759	-0.46514	0
0.0993	-1.18862	1.01307	-1.52382	-0.157972	0
0.1000	-2.40853	2.53687	2.44165	3.50171	0
0.1007	-4.56682	3.14807	2.44165	4.72161	0
0.1013	-2.40853	1.92568	-3.04765	2.28182	0
0.1020	3.69099	0.10047	-1.52382	4.72161	0
0.1027	7.6635	-0.209313	2.13571	8.0829	0
0.1033	8.8834	0.10047	0	6.55584	0
0.1040	9.79051	-0.510723	-1.52382	4.41444	0
0.1047	9.47771	0.10047	1.22377	4.11605	0
0.1053	8.8834	1.92568	1.82976	2.88738	0
0.1060	9.79051	3.45785	0.917824	3.80888	0
0.1067	12.8559	3.75926	1.22377	7.46857	0
0.1073	17.1099	2.23546	3.05353	8.68846	0
0.1080	18.017	1.62427	4.57735	5.9415	0
0.1087	15.89	1.62427	3.35947	2.88738	0
0.1093	15.89	1.01307	0	-1.37787	0
0.1100	16.5156	1.62427	0.917824	-5.04633	0
0.1107	16.2028	3.14807	6.10706	-4.12483	0
0.1113	16.2028	2.84666	7.32494	-1.07948	0
0.1120	15.89	2.84666	3.05353	-3.51927	0
0.1127	15.2957	4.67186	1.22377	-5.34472	0
0.1133	17.4227	3.75926	2.44165	-1.07948	0
0.1140	18.9554	1.92568	3.05353	0.447588	0
0.1147	15.2957	5.28306	3.05353	-4.12483	0
0.1153	13.1374	7.41805	4.57735	-4.12483	0
0.1160	14.9829	5.28306	6.10706	-0.772308	0
0.1167	16.5156	3.75926	5.49518	-2.29937	0
0.1173	14.9829	4.37045	1.22377	-2.59776	0
0.1180	11.636	4.37045	-1.21788	0.447588	0
0.1187	9.47771	5.59284	3.05353	1.97465	0
0.1193	8.25781	7.41805	7.019	2.28182	0
0.1200	6.1308	7.41805	5.18924	3.80888	0
0.1207	1.25118	4.67186	4.88329	2.28182	0
0.1213	-3.03412	3.45785	11.5964	-0.46514	0
0.1220	-3.62843	4.67186	16.1737	-0.772308	0
0.1227	-2.72132	4.37045	13.7321	-0.772308	0
0.1233	-4.56682	1.92568	9.15471	-1.07948	0
0.1240	-6.06824	2.84666	4.57735	1.36909	0
0.1247	-4.84833	6.50545	0.917824	3.19455	0
0.1253	-3.34692	6.20403	-0.305941	1.36909	0
0.1260	-2.09573	3.75926	1.22377	-0.157972	0
0.1267	0.938387	3.45785	1.82976	1.36909	0
0.1273	1.8455	3.75926	0.611883	1.36909	0
0.1280	0.344075	3.75926	0.305941	-2.29937	0
0.1287	1.56398	4.37045	1.82976	-3.2121	0
0.1293	3.37819	2.84666	1.22377	-0.772308	0
0.1300	0.938387	1.01307	1.22377	-3.2121	0
0.1307	1.25118	3.14807	4.88329	-5.34472	0
0.1313	7.3507	3.45785	6.10706	-0.46514	0
0.1320	10.6976	0.10047	3.35947	0.754755	0
0.1327	9.47771	0.711664	3.05353	-4.12483	0
0.1333	9.47771	2.84666	2.13571	-5.65189	0
0.1340	9.1962	1.31449	0	-4.73916	0
0.1347	7.6635	0.10047	1.22377	-5.95906	0
0.1353	7.94501	2.23546	1.22377	-5.04633	0
0.1360	7.94501	3.75926	-3.35359	-2.59776	0
0.1367	4.91089	1.92568	-4.57735	-3.2121	0
0.1373	3.0654	0.711664	-3.35359	-2.90493	0
0.1380	3.37819	2.84666	-3.96547	-0.157972	0
0.1387	1.56398	4.06067	-3.96547	1.66748	0
0.1393	0.625592	0.711664	-4.27141	2.28182	0
0.1400	0.0312796	-0.820507	-4.88329	1.36909	0
0.1407	-2.40853	3.75926	0.917824	1.06192	0
0.1413	-2.09573	2.84666	6.71306	2.28182	0
0.1420	1.56398	-1.73311	4.27141	2.88738	0
0.1427	1.56398	1.62427	0.305941	3.19455	0
0.1433	-0.594312	5.89425	0	4.72161	0
0.1440	-0.281516	1.62427	-0.611883	5.02878	0
0.1447	-1.18862	-2.3443	-2.44165	2.88738	0
0.1453	-3.03412	-2.3443	-3.65953	0.14042	0
0.1460	-2.40853	-3.8681	-4.88329	-0.46514	0
0.1467	-2.40853	-3.56669	-4.88329	2.88738	0
0.1473	-2.09573	-2.3443	-4.27141	4.72161	0
0.1480	-0.281516	-3.56669	-3.96547	0.754755	0
0.1487	-0.281516	-2.3443	-4.27141	-0.772308	0
0.1493	0.344075	0.711664	-5.79523	1.36909	0
0.1500	2.47109	-0.820507	-8.54282	-0.46514	0
0.1507	2.47109	-2.3443	-11.9023	-2.90493	0
0.1513	2.15829	0.10047	-13.4261	0.447588	0
0.1520	4.00379	0.711664	-10.9845	0.14042	0
0.1527	4.00379	-1.73311	-6.40712	-3.51927	0
0.1533	2.47109	-3.56669	-5.79523	-2.29937	0
0.1540	1.8455	-4.4793	-6.40712	-0.46514	0
0.1547	2.15829	-2.3443	-5.48929	-0.46514	0
0.1553	3.37819	0.711664	-6.10118	1.66748	0
0.1560	3.69099	1.01307	-6.71306	2.88738	0
0.1567	-1.18862	1.01307	-4.27141	-1.37787	0
0.1573	-6.69383	1.31449	-1.52382	-2.29937	0
0.1580	-6.69383	-1.12192	0.305941	1.36909	0
0.1587	-6.06824	-1.73311	-0.91194	1.36909	0
0.1593	-9.44643	0.401881	-4.88329	-0.772308	0
0.1600	-14.0133	0.711664	-5.48929	3.19455	0
0.1607	-14.0133	-0.820507	-3.04765	6.85423	0
0.1613	-12.1678	-1.12192	-4.88329	5.02878	0
0.1620	-12.1678	-0.820507	-8.23688	4.11605	0
0.1627	-12.1678	-0.209313	-7.63088	5.02878	0
0.1633	-10.3535	-1.12192	-7.32494	3.19455	0
0.1640	-13.1061	-3.56669	-8.23688	2.28182	0
0.1647	-14.0133	-2.64572	-5.79523	4.11605	0
0.1653	-10.0407	1.01307	-3.04765	2.28182	0
0.1660	-10.0407	1.92568	-2.44165	-0.46514	0
0.1667	-12.7933	-1.12192	-1.21788	1.66748	0
0.1673	-8.50805	-5.3919	-1.52382	6.85423	0
0.1680	-4.56682	-5.70168	-3.04765	5.9415	0
0.1687	-7.60094	-3.25691	-2.44165	-0.46514	0
0.1693	-8.22653	-1.73311	-1.82976	-5.04633	0
0.1700	-6.69383	-1.73311	-2.13571	-5.04633	0
0.1707	-7.60094	-2.3443	0	-2.59776	0
0.1713	-5.47393	-3.25691	0.305941	-1.9922	0
0.1720	-1.18862	-3.56669	-1.21788	-3.51927	0
0.1727	-1.81422	-2.9555	1.22377	-3.51927	0
0.1733	-3.94123	-4.4793	2.44165	-0.157972	0
0.1740	-2.09573	-4.78908	-1.52382	-0.157972	0
0.1747	-0.875828	-1.73311	-1.52382	-5.04633	0
0.1753	-2.72132	-1.73311	2.44165	-4.12483	0
0.1760	-5.78672	-4.4793	0.611883	1.36909	0
0.1767	-8.50805	-5.3919	-3.65953	-0.157972	0
0.1773	-9.44643	-4.4793	-1.82976	-2.29937	0
0.1780	-11.2606	-3.8681	0.305941	0.14042	0
0.1787	-13.7005	-1.73311	-0.611883	0.14042	0
0.1793	-13.7005	0.10047	0.305941	-0.46514	0
0.1800	-13.3877	-1.12192	2.13571	3.80888	0
0.1807	-15.2332	-2.64572	0.917824	2.58899	0
0.1813	-16.7659	-1.73311	-1.21788	-3.51927	0
0.1820	-15.546	-1.4317	-0.305941	-1.37787	0
0.1827	-14.9204	-2.64572	1.22377	3.19455	0
0.1833	-14.0133	-3.56669	-2.13571	0.447588	0
0.1840	-9.72795	-3.56669	-6.10118	-2.29937	0
0.1847	-5.47393	-4.17789	-4.57735	0.754755	0
0.1853	-3.62843	-4.4793	-1.52382	2.28182	0
0.1860	-3.03412	-4.78908	-2.74759	2.28182	0
0.1867	-1.18862	-4.17789	-3.35359	2.28182	0
0.1873	1.56398	-2.64572	-2.44165	1.06192	0
0.1880	3.37819	-2.64572	-3.96547	-1.07948	0
0.1887	3.37819	-3.56669	-4.57735	-0.46514	0
0.1893	3.69099	-3.56669	-2.13571	-1.37787	0
0.1900	4.2853	-1.4317	-3.04765	-4.43199	0
0.1907	6.1308	-1.73311	-4.57735	-2.90493	0
0.1913	8.25781	-4.17789	-2.13571	2.28182	0
0.1920	6.44359	-4.78908	-1.82976	1.36909	0
0.1927	0.938387	-4.17789	-3.96547	-4.43199	0
0.1933	0.625592	-2.9555	-2.74759	-5.04633	0
0.1940	5.818	-0.820507	-0.91194	-2.59776	0
0.1947	7.03791	-0.820507	-0.611883	-4.73916	0
0.1953	5.50521	-2.64572	-0.305941	-5.65189	0
0.1960	7.03791	-1.4317	-1.21788	-2.59776	0
0.1967	7.94501	0.10047	-2.13571	-3.2121	0
0.1973	5.22369	-2.64572	-0.611883	-4.12483	0
0.1980	3.69099	-3.8681	1.22377	-1.68504	0
0.1987	4.2853	-0.209313	2.44165	-1.07948	0
0.1993	4.2853	1.01307	3.05353	-2.90493	0
0.2000	3.0654	-1.73311	2.74759	-2.29937	0
0.2007	0.625592	-1.4317	3.05353	0.447588	0
0.2013	0.0312796	1.01307	3.35947	2.88738	0
0.2020	1.8455	1.62427	0.611883	1.97465	0
0.2027	3.37819	2.53687	-0.91194	0.14042	0
0.2033	5.22369	3.14807	-0.611883	1.66748	0
0.2040	7.03791	1.31449	-2.44165	3.50171	0
0.2047	6.1308	0.10047	-4.27141	0.14042	0
0.2053	5.50521	1.92568	-4.27141	-3.51927	0
0.2060	7.03791	3.14807	-2.44165	-2.29937	0
0.2067	7.94501	2.53687	2.13571	-0.46514	0
0.2073	8.5706	1.31449	3.66541	-1.07948	0
0.2080	8.5706	1.01307	1.22377	-2.59776	0
0.2087	7.03791	1.62427	1.22377	-3.51927	0
0.2093	7.03791	1.62427	1.22377	-3.51927	0
0.2100	7.03791	2.84666	-1.52382	-4.12483	0
0.2107	6.1308	4.67186	-1.82976	-6.57339	0
0.2113	7.03791	3.14807	-3.35359	-8.70602	0
0.2120	7.94501	1.92568	-6.10118	-6.87179	0
0.2127	5.50521	4.98165	-0.91194	-3.2121	0
0.2133	6.72511	6.20403	8.84876	-2.59776	0
0.2140	11.0104	4.67186	11.2904	-5.95906	0
0.2147	8.5706	4.67186	8.24277	-6.26623	0
0.2153	6.44359	4.67186	5.80112	-1.37787	0
0.2160	11.3232	2.84666	3.97135	-0.46514	0
0.2167	10.6976	4.06067	3.66541	-5.95906	0
0.2173	5.22369	4.37045	4.88329	-7.79329	0
0.2180	5.22369	1.92568	4.88329	-3.2121	0
0.2187	4.91089	2.84666	4.57735	-2.29937	0
0.2193	1.56398	4.37045	3.35947	-4.43199	0
0.2200	2.47109	3.75926	0.611883	-2.29937	0
0.2207	3.37819	4.98165	0.611883	0.754755	0
0.2213	-0.281516	4.67186	2.13571	-0.157972	0
0.2220	-0.281516	1.01307	0.305941	0.447588	0
0.2227	1.25118	2.84666	-2.44165	2.28182	0
0.2233	-2.09573	6.50545	-1.52382	0.447588	0
0.2240	-6.06824	3.14807	-0.91194	-0.46514	0
0.2247	-7.28814	1.01307	-2.44165	0.447588	0
0.2253	-5.47393	3.14807	-3.04765	-1.37787	0
0.2260	-3.34692	4.67186	-2.44165	-1.9922	0
0.2267	-4.25402	5.59284	-0.611883	3.80888	0
0.2273	-4.56682	6.50545	2.13571	8.68846	0
0.2280	-3.62843	4.67186	3.05353	5.63434	0
0.2287	-7.60094	3.75926	1.82976	-0.157972	0
0.2293	-10.9479	4.98165	0	-2.29937	0
0.2300	-8.22653	5.59284	0.917824	-3.82643	0
0.2307	-6.38103	5.89425	0.917824	-4.12483	0
0.2313	-5.78672	6.50545	-2.44165	-1.68504	0
0.2320	-3.03412	5.59284	-4.27141	-1.68504	0
0.2327	-2.72132	5.28306	-4.27141	-4.12483	0
0.2333	-2.40853	6.50545	-6.10118	-1.37787	0
0.2340	1.56398	6.20403	-6.10118	2.88738	0
0.2347	1.56398	6.50545	-2.74759	-0.46514	0
0.2353	0.344075	7.41805	0.611883	-3.82643	0
0.2360	2.47109	7.41805	3.35947	-1.07948	0
0.2367	3.0654	7.41805	6.71306	-0.46514	0
0.2373	2.78388	7.72783	6.71306	-4.12483	0
0.2380	4.2853	4.98165	3.05353	-2.59776	0
0.2387	2.47109	3.75926	0.305941	3.19455	0
0.2393	1.56398	7.11664	-0.611883	6.85423	0
0.2400	5.818	6.81523	-3.35359	5.9415	0
0.2407	5.50521	3.75926	-8.84876	2.88738	0
0.2413	-0.594312	6.20403	-10.9845	1.06192	0
0.2420	-1.50142	8.33903	-7.93094	1.97465	0
0.2427	0.625592	5.28306	-5.18924	3.50171	0
0.2433	-3.03412	2.53687	-7.32494	3.19455	0
0.2440	-6.38103	3.75926	-8.23688	2.58899	0
0.2447	-3.62843	4.67186	-6.10118	4.11605	0
0.2453	-2.40853	3.14807	-6.10118	3.19455	0
0.2460	-5.78672	3.75926	-7.019	0.754755	0
0.2467	-5.78672	8.33903	-6.40712	2.28182	0
0.2473	-2.40853	9.25163	-5.48929	4.11605	0
0.2480	-3.62843	4.98165	-2.44165	1.66748	0
0.2487	-3.62843	3.75926	1.22377	-0.157972	0
0.2493	0.938387	6.50545	-1.52382	-0.46514	0
0.2500	0.938387	6.81523	-5.18924	-3.51927	0
0.2507	-1.81422	7.41805	-1.52382	-3.2121	0
0.2513	1.56398	7.72783	0.305941	1.36909	0
0.2520	4.2853	2.53687	-2.74759	0.754755	0
0.2527	2.47109	0.401881	-0.91194	-4.12483	0
0.2533	1.25118	5.28306	0.305941	-4.43199	0
0.2540	2.47109	5.28306	-2.44165	-2.90493	0
0.2547	4.2853	1.01307	-1.82976	-2.59776	0
0.2553	7.94501	2.23546	-2.44165	-1.37787	0
0.2560	7.6635	3.75926	-6.71306	-0.772308	0
0.2567	4.2853	1.62427	-2.13571	-2.59776	0
0.2573	5.818	0.10047	6.71306	-1.37787	0
0.2580	7.6635	1.92568	6.40712	1.97465	0
0.2587	3.0654	3.75926	5.49518	0.754755	0
0.2593	0.0312796	4.06067	9.15471	0.447588	0
0.2600	3.37819	3.14807	8.84876	4.41444	0
0.2607	2.47109	3.75926	6.71306	5.63434	0
0.2613	-3.34692	4.98165	7.019	2.88738	0
0.2620	-5.78672	4.37045	3.97135	3.50171	0
0.2627	-6.38103	4.67186	0.917824	4.41444	0
0.2633	-8.22653	6.20403	1.82976	4.11605	0
0.2640	-10.6663	3.14807	1.52971	5.33595	0
0.2647	-15.2332	-0.209313	-2.13571	4.72161	0
0.2653	-16.4531	1.01307	-4.88329	0.754755	0
0.2660	-11.8862	2.84666	-5.18924	0.14042	0
0.2667	-9.44643	2.53687	-5.48929	2.28182	0
0.2673	-11.2606	3.75926	-5.48929	3.19455	0
0.2680	-11.2606	4.37045	-4.57735	1.66748	0
0.2687	-11.2606	1.92568	-3.65953	0.447588	0
0.2693	-9.72795	1.31449	-5.18924	0.447588	0
0.2700	-4.56682	2.23546	-3.96547	-1.07948	0
0.2707	-5.16113	0.10047	0.917824	-3.2121	0
0.2713	-10.0407	-0.820507	2.74759	-1.68504	0
0.2720	-7.28814	2.53687	2.13571	-0.46514	0
0.2727	-3.03412	4.67186	2.13571	-3.2121	0
0.2733	-3.62843	2.23546	0	-3.2121	0
0.2740	-1.81422	0.10047	-3.35359	-1.37787	0
0.2747	2.15829	1.01307	-2.44165	-4.12483	0
0.2753	4.2853	1.92568	-2.13571	-2.29937	0
0.2760	7.3507	1.62427	-3.65953	2.88738	0
0.2767	7.3507	1.01307	-3.65953	-1.68504	0
0.2773	4.2853	-1.4317	-5.79523	-7.17895	0
0.2780	4.5981	-4.78908	-9.46065	-1.37787	0
0.2787	6.1308	-4.78908	-7.93094	2.88738	0
0.2793	5.22369	-1.12192	-6.10118	-2.59776	0
0.2800	7.94501	1.31449	-7.63088	-5.04633	0
0.2807	8.8834	-0.209313	-6.40712	-0.772308	0
0.2813	4.2853	-2.9555	-1.82976	1.66748	0
0.2820	3.0654	-2.64572	2.13571	2.28182	0
0.2827	4.00379	-1.12192	8.24277	2.58899	0
0.2833	1.25118	-3.56669	13.7321	0.447588	0
0.2840	-0.281516	-4.78908	10.3785	-1.68504	0
0.2847	-0.281516	-2.64572	4.57735	-1.9922	0
0.2853	-4.25402	-3.56669	3.05353	-4.12483	0
0.2860	-9.13364	-6.61429	2.74759	-5.04633	0
0.2867	-8.50805	-3.56669	1.22377	0.754755	0
0.2873	-5.78672	0.10047	-0.305941	4.72161	0
0.2880	-3.62843	-3.8681	-2.44165	0.447588	0
0.2887	-3.34692	-6.31288	-3.35359	-3.82643	0
0.2893	-4.56682	-2.9555	0	-3.2121	0
0.2900	-3.62843	-1.4317	1.82976	-3.51927	0
0.2907	1.56398	-1.4317	-2.13571	-5.34472	0
0.2913	7.3507	-0.820507	-4.27141	-4.73916	0
0.2920	11.0104	-1.73311	-1.52382	-3.2121	0
0.2927	14.3573	-2.64572	-2.13571	-2.59776	0
0.2933	19.5497	-1.73311	-2.44165	-1.9922	0
0.2940	23.2094	-2.3443	1.82976	-3.2121	0
0.2947	21.3952	-2.64572	3.35947	-5.65189	0
0.2953	18.017	-1.4317	1.82976	-5.34472	0
0.2960	17.4227	-2.64572	4.88329	-4.43199	0
0.2967	15.89	-6.61429	5.80112	-6.57339	0
0.2973	12.5431	-8.14646	2.44165	-6.57339	0
0.2980	12.8559	-8.44787	6.71306	-2.90493	0
0.2987	12.2303	-7.83668	14.6499	-1.9922	0
0.2993	8.25781	-5.3919	14.038	-1.07948	0
0.3000	7.3507	-6.00309	8.54871	1.66748	0
0.3007	7.94501	-10.8926	2.13571	-0.46514	0
0.3013	6.1308	-11.8052	-4.88329	-5.65189	0
0.3020	5.50521	-9.05906	-7.63088	-5.04633	0
0.3027	6.1308	-9.36047	-8.84876	-1.9922	0
0.3033	3.0654	-10.8926	-12.5083	-2.29937	0
0.3040	-0.281516	-8.74928	-12.5083	-2.59776	0
0.3047	1.56398	-8.14646	-7.32494	-1.68504	0
0.3053	4.00379	-11.8052	-3.96547	-2.59776	0
0.3060	2.78388	-12.1067	-1.82976	-2.90493	0
0.3067	1.56398	-8.74928	0	-0.46514	0
0.3073	2.47109	-9.05906	1.52971	-0.46514	0
0.3080	1.8455	-10.8926	3.66541	-3.2121	0
0.3087	-0.594312	-9.05906	3.66541	-4.43199	0
0.3093	-2.40853	-8.44787	0.917824	-3.2121	0
0.3100	-3.94123	-9.97167	-1.21788	-5.34472	0
0.3107	-4.56682	-7.22548	-0.611883	-7.79329	0
0.3113	-1.50142	-4.17789	0.917824	-4.12483	0
0.3120	-1.18862	-7.22548	1.52971	-2.90493	0
0.3127	-7.91373	-9.36047	-1.52382	-8.70602	0
0.3133	-12.1678	-7.83668	-2.44165	-9.31158	0
0.3140	-7.91373	-9.05906	2.74759	-4.12483	0
0.3147	-4.56682	-9.97167	3.97135	-4.73916	0
0.3153	-6.69383	-8.74928	-0.611883	-6.26623	0
0.3160	-7.60094	-9.05906	-0.611883	-3.2121	0
0.3167	-6.69383	-9.05906	2.13571	-2.59776	0
0.3173	-5.78672	-7.22548	0.917824	-4.43199	0
0.3180	-3.94123	-8.14646	1.22377	-2.90493	0
0.3187	-3.03412	-9.05906	3.97135	-0.46514	0
0.3193	-1.18862	-5.3919	2.13571	0.14042	0
0.3200	1.56398	-4.4793	0	0.447588	0
0.3207	1.56398	-6.92407	1.22377	1.36909	0
0.3213	-2.09573	-6.92407	0.917824	1.97465	0
0.3220	-4.56682	-4.78908	0.305941	2.28182	0
0.3227	-2.40853	-4.4793	2.74759	3.80888	0
0.3233	0.625592	-3.56669	2.44165	5.63434	0
0.3240	1.56398	-2.9555	0	3.50171	0
0.3247	-0.281516	-5.09049	-1.21788	0.447588	0
0.3253	-3.94123	-6.61429	-3.35359	-0.46514	0
0.3260	-4.84833	-6.31288	-6.71306	-0.772308	0
0.3267	-2.09573	-6.00309	-7.019	-0.46514	0
0.3273	-2.09573	-5.3919	-4.88329	1.36909	0
0.3280	-3.94123	-4.4793	-2.74759	0.447588	0
0.3287	-3.94123	-4.4793	-1.21788	-2.29937	0
0.3293	-4.56682	-5.70168	2.44165	-1.37787	0
0.3300	-7.60094	-7.22548	8.54871	-0.772308	0
0.3307	-9.13364	-6.31288	10.3785	-3.2121	0
0.3313	-6.69383	-3.56669	4.88329	-3.51927	0
0.3320	-2.72132	-2.64572	3.35947	-1.37787	0
0.3327	-2.40853	-5.09049	5.49518	-0.772308	0
0.3333	-3.94123	-4.4793	3.05353	-1.37787	0
0.3340	-0.594312	-1.73311	1.22377	-1.37787	0
0.3347	4.2853	-2.04289	3.97135	-0.772308	0
0.3353	6.44359	-3.8681	3.66541	1.66748	0
0.3360	7.94501	-4.4793	-0.305941	2.28182	0
0.3367	7.3507	-5.70168	-0.305941	-3.82643	0
0.3373	4.00379	-6.31288	2.74759	-8.70602	0
0.3380	2.15829	-5.09049	3.05353	-4.43199	0
0.3387	3.37819	-3.56669	0.917824	-0.46514	0
0.3393	5.22369	-3.8681	-2.44165	-1.07948	0
0.3400	6.44359	-4.17789	-2.44165	1.66748	0
0.3407	4.91089	-4.78908	0.305941	4.72161	0
0.3413	-0.875828	-5.3919	1.22377	1.36909	0
0.3420	-3.03412	-3.8681	-0.91194	0.447588	0
0.3427	-1.18862	-2.3443	-2.44165	3.80888	0
0.3433	-2.09573	-4.4793	-0.305941	2.28182	0
0.3440	-4.56682	-6.31288	2.13571	-0.46514	0
0.3447	-3.62843	-5.09049	-1.21788	1.97465	0
0.3453	-2.40853	-4.78908	-4.57735	0.14042	0
0.3460	-4.25402	-6.00309	-1.52382	-5.04633	0
0.3467	-3.62843	-3.8681	0.305941	-1.07948	0
0.3473	1.56398	-2.3443	-2.44165	6.55584	0
0.3480	2.78388	-4.17789	-1.82976	4.41444	0
0.3487	-3.03412	-4.78908	0.917824	-0.772308	0
0.3493	-5.16113	-2.64572	0.305941	-1.37787	0
0.3500	-3.62843	-2.3443	-0.611883	-4.12483	0
0.3507	-4.56682	-4.17789	0	-6.26623	0
0.3513	-3.94123	-5.3919	0	-2.29937	0
0.3520	0.625592	-4.17789	-0.91194	0.14042	0
0.3527	1.25118	-2.64572	-0.91194	-2.29937	0
0.3533	-0.281516	-3.25691	-0.305941	-1.68504	0
0.3540	4.2853	-3.56669	0	0.447588	0
0.3547	8.5706	-4.4793	0	-1.37787	0
0.3553	8.25781	-6.92407	1.82976	-1.68504	0
0.3560	7.94501	-6.31288	3.97135	0.754755	0
0.3567	8.5706	-2.9555	1.52971	-1.07948	0
0.3573	8.25781	-3.8681	-1.82976	-2.59776	0
0.3580	9.47771	-5.09049	-0.611883	0.447588	0
0.3587	9.79051	-0.820507	1.82976	2.28182	0
0.3593	9.47771	0.10047	0.305941	3.80888	0
0.3600	8.8834	-4.17789	-1.82976	8.0829	0
0.3607	5.50521	-4.17789	-1.52382	7.1614	0
0.3613	0.625592	-1.73311	-2.44165	2.88738	0
0.3620	-2.09573	-3.25691	-4.27141	5.02878	0
0.3627	-3.03412	-3.56669	0.305941	7.46857	0
0.3633	-5.78672	-2.3443	10.0725	2.88738	0
0.3640	-10.9479	-2.64572	12.2082	2.58899	0
0.3647	-13.3877	-2.64572	5.80112	8.0829	0
0.3653	-10.9479	-0.820507	2.74759	7.77574	0
0.3660	-10.0407	0.401881	3.35947	4.11605	0
0.3667	-12.7933	2.23546	1.22377	6.24867	0
0.3673	-14.9204	4.37045	-0.305941	8.0829	0
0.3680	-17.3602	3.14807	0.611883	4.41444	0
0.3687	-19.8	0.401881	-0.305941	3.19455	0
0.3693	-17.673	0.401881	-0.611883	5.02878	0
0.3700	-13.7005	1.31449	2.44165	1.66748	0
0.3707	-11.2606	1.62427	4.88329	-1.68504	0
0.3713	-4.25402	1.92568	5.80112	2.88738	0
0.3720	2.47109	1.92568	8.24277	6.55584	0
0.3727	0.344075	2.84666	7.63088	2.28182	0
0.3733	-3.34692	4.67186	4.88329	-1.07948	0
0.3740	-2.72132	2.84666	5.49518	0.754755	0
0.3747	-2.72132	-0.209313	8.54871	1.06192	0
0.3753	-1.18862	1.31449	10.3785	1.66748	0
0.3760	0.625592	2.84666	12.2082	4.11605	0
0.3767	-0.594312	1.62427	11.9023	3.80888	0
0.3773	1.56398	1.01307	8.54871	2.58899	0
0.3780	6.1308	2.84666	6.10706	5.9415	0
0.3787	5.50521	4.06067	3.97135	7.77574	0
0.3793	4.91089	2.84666	0.917824	6.85423	0
0.3800	7.03791	-0.510723	1.22377	7.77574	0
0.3807	5.22369	-0.209313	2.74759	8.68846	0
0.3813	2.47109	3.14807	0.305941	5.9415	0
0.3820	4.2853	4.67186	-3.35359	4.41444	0
0.3827	4.2853	4.06067	-0.91194	7.1614	0
0.3833	2.78388	3.45785	2.74759	8.68846	0
0.3840	1.8455	1.92568	0.917824	7.1614	0
0.3847	-0.281516	2.53687	-3.35359	5.02878	0
0.3853	-3.03412	4.67186	-4.27141	2.28182	0
0.3860	-4.56682	3.75926	-3.35359	0.754755	0
0.3867	-6.38103	2.53687	-1.52382	3.19455	0
0.3873	-6.69383	2.84666	1.22377	5.33595	0
0.3880	-6.06824	1.62427	1.52971	3.19455	0
0.3887	-7.60094	1.01307	0.305941	2.28182	0
0.3893	-6.38103	2.23546	1.22377	3.80888	0
0.3900	-3.94123	1.92568	3.66541	1.06192	0
0.3907	-3.94123	1.92568	4.57735	-2.59776	0
0.3913	-0.281516	4.06067	5.18924	-1.07948	0
0.3920	5.22369	4.67186	8.54871	0.754755	0
0.3927	5.22369	3.75926	11.9023	-0.46514	0
0.3933	6.44359	6.20403	8.54871	0.14042	0
0.3940	14.0758	7.41805	2.13571	0.754755	0
0.3947	18.017	5.59284	1.52971	0.754755	0
0.3953	19.2369	4.67186	3.97135	3.19455	0
0.3960	22.9279	4.67186	0	2.88738	0
0.3967	19.8625	2.84666	-3.65953	-1.37787	0
0.3973	8.5706	2.53687	-0.305941	0.447588	0
0.3980	1.56398	4.67186	3.05353	3.80888	0
0.3987	-1.50142	5.59284	2.44165	2.58899	0
0.3993	-4.56682	4.67186	2.13571	3.19455	0
0.4000	-4.56682	4.06067	2.74759	7.1614	0
0.4007	-5.16113	2.53687	2.44165	8.3813	0
0.4013	-9.72795	0.10047	0.611883	6.85423	0
0.4020	-12.1678	-0.820507	-1.52382	5.02878	0
0.4027	-11.2606	0.10047	-1.21788	3.80888	0
0.4033	-10.6663	1.62427	-0.611883	4.72161	0
0.4040	-10.0407	2.84666	-1.82976	3.80888	0
0.4047	-9.44643	2.84666	-0.611883	1.97465	0
0.4053	-10.3535	1.92568	-0.611883	3.80888	0
0.4060	-11.8862	1.62427	-3.96547	5.63434	0
0.4067	-12.7933	3.14807	-4.27141	5.9415	0
0.4073	-11.2606	4.06067	-1.21788	10.2155	0
0.4080	-8.82084	2.23546	-1.52382	11.4354	0
0.4087	-10.6663	0.10047	-2.44165	5.02878	0
0.4093	-15.546	-0.209313	-2.44165	-1.07948	0
0.4100	-16.1403	-1.4317	-3.65953	-3.2121	0
0.4107	-12.1678	-2.04289	-4.27141	-4.12483	0
0.4113	-10.0407	0.401881	-3.04765	-2.90493	0
0.4120	-10.6663	0.401881	-1.52382	-2.29937	0
0.4127	-9.44643	-3.25691	-1.82976	-3.2121	0
0.4133	-6.38103	-3.25691	-2.74759	-1.07948	0
0.4140	-3.62843	-0.820507	-2.74759	-0.46514	0
0.4147	-1.18862	-1.73311	-1.52382	-4.12483	0
0.4153	0.344075	-1.73311	-1.82976	-2.90493	0
0.4160	0.625592	-0.209313	-3.35359	-0.157972	0
0.4167	0.625592	0.711664	-2.44165	-1.68504	0
0.4173	0.625592	2.23546	-2.44165	-2.59776	0
0.4180	0.625592	4.06067	-3.35359	-1.9922	0
0.4187	1.25118	4.67186	-1.52382	-3.2121	0
0.4193	1.56398	4.98165	0.305941	-1.37787	0
0.4200	0.0312796	3.75926	-1.52382	3.19455	0
0.4207	-4.84833	0.401881	-3.35359	1.06192	0
0.4213	-9.13364	-0.209313	-6.10118	-3.51927	0
0.4220	-9.44643	0.401881	-10.0666	-2.59776	0
0.4227	-9.72795	-1.73311	-10.0666	-0.46514	0
0.4233	-14.0133	-2.3443	-7.32494	-0.46514	0
0.4240	-16.7659	0.711664	-6.71306	-1.68504	0
0.4247	-14.9204	1.31449	-8.54282	-4.12483	0
0.4253	-14.6076	0.10047	-9.15471	-5.04633	0
0.4260	-15.546	0.10047	-7.019	-3.82643	0
0.4267	-11.8862	-0.820507	-6.40712	-2.29937	0
0.4273	-7.60094	-2.64572	-7.93094	-2.29937	0
0.4280	-6.69383	-2.3443	-7.019	-3.2121	0
0.4287	-3.03412	-1.4317	-6.40712	-5.04633	0
0.4293	4.5981	-1.4317	-8.54282	-6.26623	0
0.4300	7.6635	-0.820507	-7.32494	-8.39885	0
0.4307	8.25781	0.10047	-4.57735	-10.2331	0
0.4313	11.9175	-0.510723	-6.10118	-7.17895	0
0.4320	12.5431	-0.820507	-6.71306	-4.12483	0
0.4327	9.47771	0.401881	-5.18924	-7.79329	0
0.4333	11.636	1.01307	-5.18924	-12.0585	0
0.4340	16.2028	-1.12192	-4.57735	-11.453	0
0.4347	17.7355	-0.510723	-3.96547	-9.31158	0
0.4353	20.7696	2.23546	-3.35359	-7.79329	0
0.4360	24.7421	1.01307	3.05353	-7.48612	0
0.4367	23.5222	-1.12192	8.24277	-8.39885	0
0.4373	20.7696	0.10047	2.44165	-7.79329	0
0.4380	19.8625	-0.820507	-1.82976	-6.57339	0
0.4387	17.7355	-3.56669	2.13571	-6.87179	0
0.4393	14.9829	-1.73311	2.13571	-5.95906	0
0.4400	13.763	0.10047	-1.52382	-3.82643	0
0.4407	12.8559	-1.73311	0	-2.90493	0
0.4413	11.3232	-1.12192	-0.305941	-3.82643	0
0.4420	7.94501	2.53687	-2.74759	-4.73916	0
0.4427	4.91089	1.92568	-2.44165	-1.37787	0
0.4433	4.2853	-1.12192	-2.13571	1.97465	0
0.4440	1.8455	-2.04289	-0.91194	-0.46514	0
0.4447	-3.94123	-2.9555	3.05353	-3.2121	0
0.4453	-9.13364	-4.17789	2.13571	-2.59776	0
0.4460	-11.8862	-2.3443	-1.21788	-4.12483	0
0.4467	-13.7005	0.10047	0	-4.12483	0
0.4473	-14.9204	-1.12192	0.917824	-0.772308	0
0.4480	-14.9204	-1.73311	-0.91194	-2.90493	0
0.4487	-15.8587	0.10047	-2.74759	-5.34472	0
0.4493	-17.673	1.31449	-6.10118	-3.2121	0
0.4500	-16.7659	-1.12192	-6.71306	-5.04633	0
0.4507	-10.9479	-3.25691	-2.74759	-8.39885	0
0.4513	-6.69383	-1.4317	-0.611883	-6.26623	0
0.4520	-8.50805	1.62427	-0.91194	-6.57339	0
0.4527	-9.44643	1.92568	-0.91194	-6.87179	0
0.4533	-4.56682	-0.510723	-4.27141	-1.37787	0
0.4540	-3.34692	-2.04289	-4.88329	-0.46514	0
0.4547	-6.69383	-1.73311	1.22377	-4.73916	0
0.4553	-5.78672	0.10047	4.27141	-0.46514	0
0.4560	-1.81422	0.10047	3.66541	2.58899	0
0.4567	-3.94123	-1.12192	5.80112	-5.04633	0
0.4573	-7.00663	-0.820507	7.63088	-7.79329	0
0.4580	-5.47393	1.92568	3.97135	-1.68504	0
0.4587	-5.16113	2.84666	0.611883	-0.46514	0
0.4593	-7.60094	1.31449	-1.52382	-2.59776	0
0.4600	-6.69383	0.401881	-3.65953	-0.157972	0
0.4607	-5.47393	0.10047	-3.04765	2.28182	0
0.4613	-6.69383	0.711664	0.305941	0.447588	0
0.4620	-7.91373	1.31449	1.52971	-0.157972	0
0.4627	-8.82084	1.01307	-0.611883	2.88738	0
0.4633	-10.6663	-0.820507	-1.21788	2.88738	0
0.4640	-11.5734	-1.73311	0.917824	-0.46514	0
0.4647	-10.3535	-1.4317	0.611883	0.754755	0
0.4653	-9.72795	-1.12192	0.305941	2.58899	0
0.4660	-10.9479	-0.820507	2.44165	-1.37787	0
0.4667	-9.44643	1.01307	2.13571	-1.68504	0
0.4673	-4.25402	1.01307	-0.611883	5.9415	0
0.4680	-2.09573	-0.820507	0	6.85423	0
0.4687	-4.25402	-0.820507	-0.611883	-3.2121	0
0.4693	-6.38103	1.01307	-4.57735	-6.57339	0
0.4700	-7.28814	1.01307	-4.88329	-2.90493	0
0.4707	-6.69383	-0.820507	-3.96547	-2.29937	0
0.4713	-3.62843	-0.820507	-6.10118	-2.90493	0
0.4720	-0.594312	-0.209313	-4.27141	-2.29937	0
0.4727	0.938387	-0.209313	2.74759	-5.04633	0
0.4733	2.15829	-0.820507	8.24277	-6.87179	0
0.4740	1.56398	-0.510723	7.019	-4.12483	0
0.4747	1.25118	1.01307	2.13571	-3.2121	0
0.4753	3.37819	1.62427	2.13571	-3.82643	0
0.4760	4.2853	-0.820507	7.63088	-3.2121	0
0.4767	4.5981	-1.4317	8.84876	-2.29937	0
0.4773	7.3507	1.01307	4.27141	-2.29937	0
0.4780	9.47771	2.23546	2.13571	-1.9922	0
0.4787	12.2303	2.53687	2.13571	-0.157972	0
0.4793	16.7971	2.84666	1.52971	6.24867	0
0.4800	18.3298	0.10047	1.52971	10.8299	0
0.4807	19.5497	-2.04289	-0.305941	5.9415	0
0.4813	22.3023	1.01307	-2.44165	-0.157972	0
0.4820	20.4568	3.75926	-1.82976	1.36909	0
0.4827	15.5772	2.23546	0	3.80888	0
0.4833	11.636	0.711664	-0.611883	2.58899	0
0.4840	9.1962	0.711664	-1.82976	2.88738	0
0.4847	9.79051	0.711664	-3.65953	4.41444	0
0.4853	10.4161	1.01307	-3.65953	4.11605	0
0.4860	4.00379	1.01307	-1.52382	3.80888	0
0.4867	-3.03412	0.10047	-1.82976	5.02878	0
0.4873	-6.06824	0.10047	-3.96547	5.9415	0
0.4880	-11.5734	-0.510723	-3.65953	3.80888	0
0.4887	-18.2986	-2.3443	-3.35359	2.28182	0
0.4893	-20.1128	-1.4317	-3.65953	2.28182	0
0.4900	-19.5185	0.711664	-3.04765	0.754755	0
0.4907	-17.9858	1.01307	-1.52382	0.447588	0
0.4913	-15.546	1.01307	-3.35359	4.11605	0
0.4920	-15.546	-0.209313	-5.79523	5.63434	0
0.4927	-17.0786	-2.64572	-4.27141	2.28182	0
0.4933	-15.2332	-1.73311	-2.74759	-1.07948	0
0.4940	-10.3535	1.31449	-4.57735	-0.772308	0
0.4947	-5.47393	0.10047	-6.10118	0.447588	0
0.4953	-1.18862	-1.73311	-3.35359	1.06192	0
0.4960	3.0654	0.711664	-0.611883	0.754755	0
0.4967	8.8834	1.62427	-0.91194	-0.46514	0
0.4973	14.0758	1.01307	-1.21788	0.14042	0
0.4980	15.5772	1.92568	0.305941	3.19455	0
0.4987	17.1099	2.53687	1.82976	4.72161	0
0.4993	18.017	2.53687	3.05353	3.50171	0
0.5000	16.5156	4.67186	3.97135	4.41444	0
0.5007	14.3573	5.59284	1.22377	7.46857	0
0.5013	13.1374	2.23546	0.305941	7.46857	0
0.5020	10.1033	0.711664	3.97135	5.02878	0
0.5027	7.6635	2.84666	4.88329	5.9415	0
0.5033	7.6635	4.67186	0.305941	9.90836	0
0.5040	6.1308	4.06067	-1.52382	9.60119	0
0.5047	1.56398	3.14807	-0.305941	5.9415	0
0.5053	-3.94123	3.45785	-1.82976	4.72161	0
0.5060	-6.69383	2.84666	-3.04765	4.41444	0
0.5067	-7.28814	1.62427	-1.52382	3.19455	0
0.5073	-7.91373	2.84666	-1.52382	2.58899	0
0.5080	-10.6663	4.67186	-1.21788	2.28182	0
0.5087	-12.1678	1.01307	0.917824	0.447588	0
0.5093	-11.2606	-0.820507	1.22377	-0.46514	0
0.5100	-10.6663	2.84666	0	1.36909	0
0.5107	-9.44643	5.59284	-0.305941	1.97465	0
0.5113	-6.06824	3.14807	0.611883	0.447588	0
0.5120	-5.16113	0.401881	2.74759	-2.29937	0
0.5127	-4.84833	-0.209313	4.27141	-3.2121	0
0.5133	-1.18862	1.01307	3.35947	-0.157972	0
0.5140	-0.281516	2.23546	2.13571	1.36909	0
0.5147	-2.09573	3.14807	2.13571	-0.157972	0
0.5153	1.8455	4.67186	3.35947	2.58899	0
0.5160	8.25781	5.89425	3.35947	5.9415	0
0.5167	9.1962	3.75926	2.13571	1.06192	0
0.5173	10.6976	0.711664	1.52971	-2.90493	0
0.5180	15.2957	1.92568	2.13571	-0.46514	0
0.5187	16.2028	4.37045	1.52971	-0.157972	0
0.5193	13.1374	3.45785	-0.611883	-1.37787	0
0.5200	9.47771	2.53687	0.917824	1.97465	0
0.5207	3.37819	3.14807	3.05353	3.80888	0
0.5213	-4.25402	2.23546	1.22377	1.66748	0
0.5220	-8.22653	0.10047	0.305941	1.66748	0
0.5227	-8.22653	1.01307	1.82976	2.58899	0
0.5233	-7.91373	1.92568	0.611883	0.754755	0
0.5240	-9.13364	1.92568	0	0.754755	0
0.5247	-9.44643	2.84666	3.35947	4.41444	0
0.5253	-8.50805	3.14807	3.97135	5.02878	0
0.5260	-8.22653	2.53687	-0.611883	1.36909	0
0.5267	-9.44643	3.75926	-1.82976	1.66748	0
0.5273	-6.06824	4.98165	1.52971	5.02878	0
0.5280	-1.50142	2.84666	2.13571	1.97465	0
0.5287	-3.34692	1.01307	-1.52382	-5.04633	0
0.5293	-5.78672	1.92568	-3.35359	-6.26623	0
0.5300	-1.50142	1.92568	-2.74759	-5.95906	0
0.5307	2.47109	0.401881	-4.27141	-6.87179	0
0.5313	3.0654	-0.510723	-7.019	-4.73916	0
0.5320	4.91089	0.10047	-3.96547	-2.90493	0
0.5327	6.44359	3.45785	-0.611883	-6.26623	0
0.5333	6.1308	4.98165	-3.04765	-5.95906	0
0.5340	8.25781	2.23546	-1.21788	-0.46514	0
0.5347	10.4161	1.01307	4.88329	-2.29937	0
0.5353	10.6976	3.45785	3.35947	-6.87179	0
0.5360	10.6976	2.84666	-1.52382	-3.2121	0
0.5367	8.5706	0.10047	-0.611883	0.447588	0
0.5373	6.44359	0.711664	1.22377	-3.82643	0
0.5380	7.94501	1.31449	0.917824	-7.17895	0
0.5387	7.94501	-0.209313	0	-4.43199	0
0.5393	4.2853	-0.510723	-2.74759	0.14042	0
0.5400	4.5981	1.01307	-5.79523	1.36909	0
0.5407	7.3507	1.01307	-5.79523	-0.46514	0
0.5413	4.91089	-1.73311	-4.27141	-1.37787	0
0.5420	-0.875828	-4.4793	-2.44165	-0.46514	0
0.5427	-3.03412	-3.8681	-2.13571	-0.772308	0
0.5433	-2.72132	-2.3443	-3.96547	-1.37787	0
0.5440	-2.09573	-4.17789	-3.65953	1.36909	0
0.5447	-1.81422	-4.4793	-2.74759	3.80888	0
0.5453	-2.09573	-3.25691	-4.27141	1.36909	0
0.5460	-4.84833	-4.78908	-5.79523	-2.59776	0
0.5467	-7.28814	-5.3919	-6.40712	-2.90493	0
0.5473	-5.16113	-2.3443	-7.019	-2.29937	0
0.5480	-2.09573	-3.25691	-5.48929	-4.43199	0
0.5487	-2.09573	-5.70168	-4.57735	-3.82643	0
0.5493	-1.50142	-2.64572	-4.27141	-1.37787	0
0.5500	0.0312796	-0.820507	0.611883	-5.04633	0
0.5507	0.625592	-3.56669	4.88329	-7.79329	0
0.5513	3.37819	-4.78908	2.13571	-2.29937	0
0.5520	6.1308	-3.8681	0	0.14042	0
0.5527	4.00379	-4.4793	2.44165	-5.04633	0
0.5533	1.56398	-5.70168	4.88329	-5.65189	0
0.5540	2.47109	-5.3919	4.27141	-4.12483	0
0.5547	1.56398	-5.3919	2.44165	-7.17895	0
0.5553	0.938387	-6.00309	1.22377	-6.26623	0
0.5560	5.22369	-6.61429	2.13571	-2.90493	0
0.5567	7.03791	-5.3919	5.80112	-3.82643	0
0.5573	5.22369	-4.4793	11.9023	-3.51927	0
0.5580	6.44359	-4.4793	15.5677	-1.37787	0
0.5587	7.94501	-4.17789	11.5964	-1.9922	0
0.5593	6.1308	-3.56669	5.49518	-0.772308	0
0.5600	5.22369	-4.4793	3.35947	1.06192	0
0.5607	6.44359	-6.61429	4.88329	-0.46514	0
0.5613	5.818	-7.22548	5.49518	-0.46514	0
0.5620	2.47109	-4.4793	3.97135	2.58899	0
0.5627	1.25118	-1.73311	1.22377	3.19455	0
0.5633	2.47109	-2.9555	-0.305941	4.72161	0
0.5640	2.47109	-5.09049	-0.305941	5.02878	0
0.5647	0.625592	-4.78908	-0.611883	0.447588	0
0.5653	-0.875828	-6.00309	-2.74759	-1.68504	0
0.5660	-4.56682	-7.53526	-5.79523	0.447588	0
0.5667	-7.91373	-4.17789	-7.019	0.447588	0
0.5673	-9.44643	-1.73311	-4.57735	1.06192	0
0.5680	-14.0133	-4.78908	0.305941	0.754755	0
0.5687	-22.5526	-5.09049	6.71306	-2.90493	0
0.5693	-25.3052	-2.9555	10.3785	-3.2121	0
0.5700	-21.0199	-3.56669	7.63088	-1.9922	0
0.5707	-16.4531	-3.56669	3.35947	-5.34472	0
0.5713	-13.3877	-2.3443	3.05353	-6.26623	0
0.5720	-10.3535	-5.09049	2.13571	-2.90493	0
0.5727	-7.00663	-6.00309	1.82976	-4.12483	0
0.5733	-2.40853	-3.56669	3.05353	-5.04633	0
0.5740	4.2853	-3.25691	2.44165	-2.29937	0
0.5747	11.0104	-2.9555	1.22377	-2.29937	0
0.5753	14.6701	-1.12192	2.13571	-2.29937	0
0.5760	14.6701	-3.56669	2.13571	-0.46514	0
0.5767	11.9175	-7.22548	3.35947	-2.59776	0
0.5773	8.25781	-7.22548	4.88329	-5.04633	0
0.5780	7.03791	-5.70168	3.05353	-2.90493	0
0.5787	9.79051	-4.78908	2.44165	-1.37787	0
0.5793	10.6976	-4.78908	6.40712	-1.07948	0
0.5800	7.3507	-7.22548	6.71306	1.97465	0
0.5807	6.44359	-6.31288	3.97135	5.02878	0
0.5813	8.25781	-2.3443	3.97135	4.11605	0
0.5820	6.44359	-3.25691	3.35947	2.58899	0
0.5827	4.91089	-6.61429	1.52971	4.11605	0
0.5833	4.5981	-6.31288	2.74759	4.41444	0
0.5840	0.938387	-5.70168	4.57735	1.06192	0
0.5847	-3.03412	-7.22548	3.97135	0.754755	0
0.5853	-4.84833	-6.92407	3.35947	3.19455	0
0.5860	-9.72795	-4.78908	3.05353	0.447588	0
0.5867	-13.1061	-2.3443	3.35947	0.14042	0
0.5873	-9.44643	-0.820507	4.88329	5.33595	0
0.5880	-7.60094	-2.64572	3.35947	3.50171	0
0.5887	-12.1678	-3.8681	1.22377	-4.12483	0
0.5893	-13.7005	-2.9555	1.22377	-4.12483	0
0.5900	-10.6663	-2.04289	0.917824	-3.2121	0
0.5907	-8.50805	-2.64572	0	-8.70602	0
0.5913	-4.84833	-3.56669	2.74759	-8.70602	0
0.5920	-0.875828	-4.4793	7.019	-5.04633	0
0.5927	1.8455	-5.09049	7.019	-6.26623	0
0.5933	4.91089	-4.4793	4.57735	-6.57339	0
0.5940	7.03791	-3.25691	3.35947	-2.29937	0
0.5947	5.818	-1.73311	3.05353	-3.51927	0
0.5953	5.50521	-1.12192	0.611883	-7.79329	0
0.5960	6.1308	-1.73311	-2.13571	-7.17895	0
0.5967	4.91089	-1.73311	-1.82976	-6.87179	0
0.5973	5.22369	-2.3443	-0.305941	-7.79329	0
0.5980	7.3507	-1.73311	-0.91194	-5.04633	0
0.5987	6.1308	1.31449	-2.44165	0.447588	0
0.5993	4.2853	2.53687	-2.13571	4.11605	0
0.6000	4.2853	0.401881	-2.74759	5.63434	0
0.6007	2.15829	-1.12192	-5.18924	3.19455	0
0.6013	-1.50142	-1.73311	-5.18924	-0.46514	0
0.6020	-2.09573	-1.4317	-3.35359	-0.772308	0
0.6027	-1.81422	0.10047	-2.74759	1.66748	0
0.6033	-3.03412	0.401881	-3.96547	0.754755	0
0.6040	-3.94123	-1.73311	-3.35359	-0.772308	0
0.6047	-3.94123	-2.3443	-1.82976	1.66748	0
0.6053	-3.94123	-1.73311	-2.74759	4.41444	0
0.6060	-4.84833	-2.3443	-4.27141	1.36909	0
0.6067	-4.25402	-2.04289	-4.88329	-1.37787	0
0.6073	-2.09573	-2.3443	-5.48929	1.97465	0
0.6080	-0.594312	-4.4793	-4.57735	3.19455	0
0.6087	2.47109	-3.56669	-1.52382	-1.37787	0
0.6093	8.25781	-0.510723	-1.82976	-2.29937	0
0.6100	9.79051	-2.3443	-4.88329	-0.46514	0
0.6107	9.47771	-4.4793	-3.04765	-1.68504	0
0.6113	14.6701	-0.209313	0.305941	-0.46514	0
0.6120	18.6426	2.53687	-0.91194	1.97465	0
0.6127	14.3573	-2.64572	-0.91194	-1.37787	0
0.6133	10.6976	-5.3919	2.13571	-4.73916	0
0.6140	11.636	-1.73311	0	-3.2121	0
0.6147	11.636	-1.73311	-4.88329	-5.04633	0
0.6153	10.6976	-2.3443	-3.35359	-6.87179	0
0.6160	9.79051	0.711664	0.305941	-1.9922	0
0.6167	8.25781	0.10047	0.305941	0.447588	0
0.6173	7.94501	-3.56669	-0.611883	0.447588	0
0.6180	9.1962	-1.12192	0	3.80888	0
0.6187	9.1962	2.53687	0.305941	3.50171	0
0.6193	7.94501	-0.209313	1.52971	0.447588	0
0.6200	7.3507	-2.64572	0.611883	4.41444	0
0.6207	7.03791	-1.12192	-3.04765	9.60119	0
0.6213	6.44359	-1.73311	-4.27141	7.46857	0
0.6220	3.37819	-2.9555	-3.35359	3.19455	0
0.6227	-0.281516	-0.209313	-3.96547	1.36909	0
0.6233	-0.875828	1.92568	-2.74759	4.41444	0
0.6240	-0.281516	0.401881	-0.611883	9.60119	0
0.6247	-3.03412	-0.510723	-3.35359	6.24867	0
0.6253	-8.50805	-0.209313	-6.40712	-0.157972	0
0.6260	-12.4806	-1.73311	-3.35359	3.19455	0
0.6267	-14.326	-1.12192	0	7.77574	0
0.6273	-15.2332	1.01307	-2.44165	3.19455	0
0.6280	-14.6076	1.01307	-6.10118	-0.772308	0
0.6287	-13.1061	-0.209313	-7.019	0.447588	0
0.6293	-10.6663	-0.209313	-6.10118	0.447588	0
0.6300	-8.22653	0.401881	-4.27141	-1.68504	0
0.6307	-7.60094	1.31449	-2.44165	-3.51927	0
0.6313	-6.69383	1.62427	-1.21788	-4.12483	0
0.6320	-3.03412	-0.209313	-0.611883	-4.12483	0
0.6327	0.0312796	-0.510723	-0.91194	-2.59776	0
0.6333	0.344075	1.62427	-2.13571	0.14042	0
0.6340	1.56398	2.53687	-0.305941	1.06192	0
0.6347	4.00379	2.23546	1.52971	-1.37787	0
0.6353	5.22369	2.23546	0	0.14042	0
0.6360	6.1308	1.92568	-1.21788	4.41444	0
0.6367	4.00379	0.401881	-0.305941	2.28182	0
0.6373	0.344075	-1.4317	-0.611883	-1.68504	0
0.6380	1.56398	-1.73311	-1.82976	1.66748	0
0.6387	5.22369	0.10047	-2.74759	5.9415	0
0.6393	5.818	0.10047	-3.65953	5.9415	0
0.6400	6.1308	-0.510723	-3.96547	5.9415	0
0.6407	6.1308	2.84666	-3.04765	6.55584	0
0.6413	2.47109	5.89425	-3.04765	5.02878	0
0.6420	-0.281516	2.84666	-3.35359	6.85423	0
0.6427	1.56398	-0.209313	-4.27141	9.3028	0
0.6433	2.47109	0.10047	-4.27141	5.63434	0
0.6440	-1.81422	0.10047	-4.57735	1.36909	0
0.6447	-4.56682	0.401881	-6.10118	2.58899	0
0.6453	-3.34692	1.31449	-7.019	2.28182	0
0.6460	-3.62843	1.01307	-5.18924	-1.37787	0
0.6467	-5.47393	2.53687	-3.35359	1.36909	0
0.6473	-3.62843	5.28306	-3.96547	8.0829	0
0.6480	-2.09573	2.84666	-6.10118	6.55584	0
0.6487	-6.69383	-2.3443	-8.84876	0.447588	0
0.6493	-10.3535	-2.64572	-7.32494	-0.46514	0
0.6500	-9.44643	-0.209313	1.52971	0.14042	0
0.6507	-8.22653	1.01307	7.93682	-3.2121	0
0.6513	-7.28814	1.92568	3.66541	-3.82643	0
0.6520	-6.38103	3.45785	-2.44165	-2.59776	0
0.6527	-6.06824	3.75926	-3.35359	-4.12483	0
0.6533	-4.84833	2.84666	-3.04765	-3.2121	0
0.6540	-3.94123	1.31449	-1.52382	0.447588	0
0.6547	-5.78672	1.62427	0	-0.772308	0
0.6553	-5.78672	3.75926	-3.35359	-4.43199	0
0.6560	-4.56682	5.28306	-6.71306	-1.37787	0
0.6567	-5.16113	4.37045	-2.74759	1.97465	0
0.6573	-4.56682	2.84666	2.74759	-1.68504	0
0.6580	-2.09573	3.75926	4.27141	-4.43199	0
0.6587	-3.34692	3.75926	6.10706	-1.37787	0
0.6593	-4.84833	3.45785	5.80112	1.36909	0
0.6600	-2.72132	4.67186	0.917824	0.754755	0
0.6607	-3.03412	6.20403	0	0.447588	0
0.6613	-7.60094	5.28306	3.66541	0.447588	0
0.6620	-8.82084	4.98165	3.05353	1.06192	0
0.6627	-8.50805	5.28306	-0.305941	1.06192	0
0.6633	-10.3535	3.75926	-0.91194	0.14042	0
0.6640	-11.5734	4.37045	-2.44165	-0.772308	0
0.6647	-12.4806	5.59284	-2.74759	-1.07948	0
0.6653	-15.8587	4.06067	0.611883	-0.46514	0
0.6660	-18.2986	3.14807	0.611883	0.754755	0
0.6667	-15.8587	4.06067	-5.79523	2.28182	0
0.6673	-12.1678	3.45785	-9.76659	3.50171	0
0.6680	-9.44643	3.75926	-7.93094	4.72161	0
0.6687	-6.69383	2.53687	-5.18924	3.80888	0
0.6693	-4.84833	-1.73311	-6.10118	-0.157972	0
0.6700	-4.84833	-0.510723	-7.93094	-4.12483	0
0.6707	-3.94123	4.67186	-4.88329	-4.12483	0
0.6713	0.938387	4.67186	1.22377	0.14042	0
0.6720	7.94501	2.84666	2.13571	1.97465	0
0.6727	12.5431	2.84666	-0.611883	-1.68504	0
0.6733	15.5772	2.23546	0.611883	-4.12483	0
0.6740	18.017	3.14807	3.66541	-3.51927	0
0.6747	18.6426	3.14807	3.97135	-4.12483	0
0.6753	19.2369	1.01307	4.88329	-4.12483	0
0.6760	21.708	2.23546	5.49518	-1.07948	0
0.6767	21.708	4.37045	2.74759	0.447588	0
0.6773	18.9554	2.53687	3.05353	-1.07948	0
0.6780	17.4227	2.23546	7.019	-1.07948	0
0.6787	18.017	2.84666	7.019	0.754755	0
0.6793	17.7355	0.10047	5.49518	2.28182	0
0.6800	14.6701	1.01307	6.10706	1.66748	0
0.6807	12.2303	3.75926	5.18924	2.28182	0
0.6813	9.79051	1.92568	3.35947	4.11605	0
0.6820	3.37819	0.401881	4.27141	3.19455	0
0.6827	0.625592	1.62427	4.88329	2.58899	0
0.6833	5.818	-0.209313	4.27141	4.72161	0
0.6840	6.1308	-1.73311	3.97135	1.97465	0
0.6847	-1.81422	-0.820507	3.05353	-2.29937	0
0.6853	-6.38103	-1.12192	2.13571	1.97465	0
0.6860	-6.06824	-0.820507	3.35947	5.63434	0
0.6867	-7.60094	0.10047	3.05353	2.88738	0
0.6873	-9.44643	-0.820507	2.13571	2.28182	0
0.6880	-10.9479	-1.12192	3.66541	1.66748	0
0.6887	-12.4806	1.31449	4.88329	-2.29937	0
0.6893	-9.44643	2.23546	2.13571	-2.59776	0
0.6900	-5.78672	0.10047	0.917824	-1.9922	0
0.6907	-6.38103	-1.4317	4.27141	-4.43199	0
0.6913	-5.16113	-1.73311	7.019	-3.51927	0
0.6920	-3.94123	-1.12192	5.18924	-3.2121	0
0.6927	-6.38103	0.711664	5.80112	-5.95906	0
0.6933	-5.78672	2.84666	8.84876	-3.51927	0
0.6940	-3.34692	1.01307	8.54871	-1.37787	0
0.6947	-5.78672	-2.64572	7.63088	-3.2121	0
0.6953	-7.60094	-2.3443	8.54871	1.06192	0
0.6960	-7.28814	0.10047	7.32494	5.9415	0
0.6967	-10.3535	1.01307	4.88329	1.36909	0
0.6973	-14.6076	0.401881	4.27141	-3.2121	0
0.6980	-15.8587	-1.12192	4.57735	-0.772308	0
0.6987	-18.5801	-1.73311	5.80112	0.447588	0
0.6993	-21.3327	0.711664	6.71306	-0.772308	0
0.7000	-21.6455	0.10047	5.80112	-0.46514	0
0.7007	-20.4256	-2.3443	7.63088	1.97465	0
0.7013	-19.5185	0.10047	9.46065	3.19455	0
0.7020	-19.8	2.84666	7.93682	3.19455	0
0.7027	-21.6455	0.10047	7.93682	3.19455	0
0.7033	-24.0853	-1.12192	9.46065	3.50171	0
0.7040	-24.9924	0.401881	6.71306	0.14042	0
0.7047	-24.0853	0.10047	4.57735	-1.37787	0
0.7053	-23.4597	-1.12192	3.97135	3.19455	0
0.7060	-23.4597	-0.510723	1.52971	5.33595	0
0.7067	-23.7725	1.01307	0.305941	5.02878	0
0.7073	-21.6455	1.92568	0.305941	8.0829	0
0.7080	-19.2057	-1.12192	-2.13571	6.85423	0
0.7087	-19.8	-4.4793	-3.35359	0.447588	0
0.7093	-17.9858	-2.3443	-3.35359	-1.9922	0
0.7100	-12.7933	-1.4317	-3.96547	-1.9922	0
0.7107	-10.3535	-3.8681	-2.44165	-4.73916	0
0.7113	-9.13364	-2.64572	-2.13571	-3.82643	0
0.7120	-3.94123	-0.510723	-4.88329	-1.37787	0
0.7127	0.344075	-2.04289	-4.27141	-4.73916	0
0.7133	2.78388	-1.73311	-4.27141	-5.34472	0
0.7140	8.8834	0.10047	-9.46065	-1.37787	0
0.7147	12.5431	-1.4317	-9.76659	-1.37787	0
0.7153	11.0104	-1.12192	-5.79523	-3.51927	0
0.7160	10.6976	1.92568	-7.63088	-1.9922	0
0.7167	11.636	0.711664	-10.9845	-0.772308	0
0.7173	11.9175	-0.820507	-8.84876	-1.68504	0
0.7180	13.4502	1.01307	-4.27141	-1.07948	0
0.7187	14.9829	1.92568	-2.74759	0.14042	0
0.7193	16.7971	0.401881	-3.96547	1.97465	0
0.7200	20.4568	-1.4317	-5.18924	3.80888	0
0.7207	20.7696	-2.9555	-5.48929	2.88738	0
0.7213	16.7971	-2.3443	-6.10118	-0.46514	0
0.7220	15.2957	-0.510723	-8.54282	-1.9922	0
0.7227	17.1099	-0.209313	-9.15471	-1.37787	0
0.7233	16.2028	-0.510723	-8.54282	-1.37787	0
0.7240	14.3573	-0.820507	-9.15471	0.447588	0
0.7247	14.3573	-2.3443	-10.6785	4.11605	0
0.7253	15.2957	-3.56669	-11.5964	4.11605	0
0.7260	14.3573	-3.25691	-11.9023	0.447588	0
0.7267	10.6976	-2.9555	-11.5964	0.754755	0
0.7273	8.5706	-2.9555	-9.46065	3.50171	0
0.7280	8.8834	-3.56669	-7.32494	-0.157972	0
0.7287	10.4161	-3.56669	-8.84876	-4.12483	0
0.7293	11.636	-2.64572	-9.46065	-1.68504	0
0.7300	13.763	-2.64572	-7.019	-2.29937	0
0.7307	16.2028	-3.56669	-7.32494	-6.57339	0
0.7313	19.8625	-2.3443	-10.3726	-2.59776	0
0.7320	24.1478	0.10047	-9.76659	1.36909	0
0.7327	25.3677	0.10047	-8.84876	-6.26623	0
0.7333	24.1478	-1.12192	-10.6785	-10.8386	0
0.7340	24.4294	-2.04289	-9.76659	-5.65189	0
0.7347	25.3677	-2.9555	-7.93094	-3.82643	0
0.7353	26.2748	-2.64572	-7.019	-5.04633	0
0.7360	26.2748	-1.12192	-1.82976	-3.2121	0
0.7367	24.4294	-1.12192	3.05353	-4.12483	0
0.7373	21.708	-2.64572	2.13571	-6.26623	0
0.7380	18.9554	-4.17789	0.305941	-1.68504	0
0.7387	17.1099	-4.4793	1.22377	-0.46514	0
0.7393	14.9829	-2.64572	2.44165	-4.73916	0
0.7400	11.636	-0.820507	2.44165	-1.37787	0
0.7407	7.3507	-1.12192	1.22377	5.02878	0
0.7413	3.37819	-1.73311	-1.21788	0.447588	0
0.7420	0.625592	1.01307	-2.44165	-5.95906	0
0.7427	-2.09573	2.84666	-4.27141	-2.29937	0
0.7433	-3.62843	1.01307	-6.10118	3.19455	0
0.7440	-3.62843	-0.510723	-3.96547	1.97465	0
0.7447	-4.84833	0.711664	-3.35359	-1.68504	0
0.7453	-7.60094	1.01307	-8.23688	-4.12483	0
0.7460	-7.60094	0.10047	-9.46065	-6.87179	0
0.7467	-5.78672	0.10047	-3.35359	-6.87179	0
0.7473	-5.78672	-0.209313	2.13571	-1.07948	0
0.7480	-6.69383	-0.820507	2.74759	0.447588	0
0.7487	-6.38103	0.401881	0.305941	-5.95906	0
0.7493	-7.00663	0.711664	-3.96547	-7.48612	0
0.7500	-8.22653	-0.209313	-5.79523	-4.12483	0
0.7507	-7.60094	1.01307	-3.96547	-5.65189	0
0.7513	-9.13364	1.31449	-2.44165	-5.65189	0
0.7520	-11.2606	0.401881	-3.96547	-1.37787	0
0.7527	-8.82084	1.62427	-6.71306	-4.12483	0
0.7533	-4.84833	1.92568	-6.71306	-8.70602	0
0.7540	-2.40853	0.401881	-2.13571	-5.34472	0
0.7547	2.15829	2.84666	0.305941	-4.12483	0
0.7553	7.03791	4.98165	-0.305941	-5.34472	0
0.7560	6.72511	1.31449	2.74759	-1.68504	0
0.7567	6.44359	-0.510723	4.88329	-2.59776	0
0.7573	7.3507	1.92568	1.22377	-9.92591	0
0.7580	5.818	2.53687	-0.611883	-7.79329	0
0.7587	5.22369	3.14807	3.35947	-1.07948	0
0.7593	6.1308	4.67186	4.57735	-2.29937	0
0.7600	3.69099	1.92568	3.05353	-2.29937	0
0.7607	-0.281516	0.10047	3.97135	2.28182	0
0.7613	-3.03412	3.75926	2.44165	1.36909	0
0.7620	-5.78672	5.59284	0.305941	-1.37787	0
0.7627	-7.28814	3.75926	0.917824	2.28182	0
0.7633	-6.38103	4.37045	-0.611883	3.50171	0
0.7640	-7.91373	4.37045	-4.27141	0.447588	0
0.7647	-9.72795	1.01307	-4.27141	2.58899	0
0.7653	-9.13364	1.92568	-3.35359	5.9415	0
0.7660	-10.6663	5.59284	-4.27141	4.41444	0
0.7667	-14.0133	4.98165	-3.96547	5.02878	0
0.7673	-12.1678	3.45785	-2.44165	7.77574	0
0.7680	-10.9479	3.75926	-4.27141	5.33595	0
0.7687	-14.9204	2.84666	-3.96547	1.36909	0
0.7693	-15.8587	2.23546	-0.91194	0.754755	0
0.7700	-12.4806	3.75926	0.305941	-1.37787	0
0.7707	-11.8862	3.75926	2.44165	-3.82643	0
0.7713	-12.1678	4.06067	6.40712	-1.37787	0
0.7720	-11.2606	5.59284	5.49518	0.754755	0
0.7727	-11.2606	5.89425	3.97135	0.447588	0
0.7733	-9.72795	4.67186	6.71306	0.754755	0
0.7740	-7.28814	4.06067	6.40712	1.36909	0
0.7747	-9.44643	5.28306	1.22377	2.28182	0
0.7753	-10.6663	8.33903	-0.611883	3.80888	0
0.7760	-6.69383	7.41805	-0.611883	4.11605	0
0.7767	-5.78672	5.28306	-1.52382	2.28182	0
0.7773	-7.00663	8.02924	0.611883	1.66748	0
0.7780	-6.69383	10.7754	3.05353	1.97465	0
0.7787	-8.50805	7.41805	2.74759	3.50171	0
0.7793	-12.1678	5.89425	2.13571	6.85423	0
0.7800	-10.6663	7.72783	3.05353	7.1614	0
0.7807	-9.44643	8.33903	2.13571	4.11605	0
0.7813	-14.0133	9.56141	-0.305941	2.28182	0
0.7820	-17.3602	11.0852	-0.305941	1.36909	0
0.7827	-17.9858	8.33903	0	1.66748	0
0.7833	-19.8	6.20403	-1.52382	2.88738	0
0.7840	-21.3327	7.72783	-1.82976	1.36909	0
0.7847	-22.2398	8.02924	-1.21788	-0.46514	0
0.7853	-24.0853	7.11664	-2.44165	1.36909	0
0.7860	-23.7725	7.41805	-2.44165	1.36909	0
0.7867	-21.3327	8.95022	0.611883	-0.46514	0
0.7873	-19.5185	10.1642	2.13571	1.97465	0
0.7880	-19.5185	10.1642	2.74759	1.36909	0
0.7887	-20.7384	9.25163	7.32494	-4.12483	0
0.7893	-20.4256	9.86282	10.3785	-4.12483	0
0.7900	-17.3602	11.0852	7.019	-1.9922	0
0.7907	-13.1061	10.7754	3.97135	-3.82643	0
0.7913	-8.82084	9.56141	4.27141	-1.68504	0
0.7920	-2.72132	7.41805	3.97135	1.06192	0
0.7927	0.344075	6.50545	2.13571	-4.12483	0
0.7933	0.0312796	7.41805	1.82976	-6.87179	0
0.7940	2.78388	7.41805	2.44165	-3.2121	0
0.7947	7.6635	6.20403	1.82976	-3.51927	0
0.7953	10.6976	6.50545	1.22377	-6.57339	0
0.7960	13.4502	6.50545	2.13571	-4.43199	0
0.7967	14.9829	5.59284	3.05353	-2.59776	0
0.7973	14.9829	6.81523	2.44165	-4.12483	0
0.7980	16.5156	9.25163	1.82976	-3.2121	0
0.7987	19.8625	7.41805	3.97135	-0.46514	0
0.7993	21.708	5.59284	3.97135	0.447588	0
0.8000	20.7696	7.72783	0.305941	1.36909	0
0.8007	19.8625	8.64044	-0.305941	4.11605	0
0.8013	20.7696	5.59284	2.44165	5.33595	0
0.8020	21.0824	5.59284	1.82976	2.88738	0
0.8027	17.4227	8.95022	0.917824	2.28182	0
0.8033	16.2028	8.02924	3.97135	5.63434	0
0.8040	17.1099	5.59284	3.35947	5.63434	0
0.8047	12.5431	5.89425	0.305941	0.754755	0
0.8053	3.69099	5.59284	2.13571	-1.68504	0
0.8060	0.625592	3.45785	4.27141	-0.772308	0
0.8067	0.625592	2.53687	3.05353	0.447588	0
0.8073	0.625592	3.75926	3.66541	0.754755	0
0.8080	3.37819	4.67186	3.97135	-0.46514	0
0.8087	6.1308	1.92568	2.13571	-1.68504	0
0.8093	7.03791	-0.820507	3.97135	-1.9922	0
0.8100	8.5706	1.92568	5.80112	-2.90493	0
0.8107	9.79051	3.45785	3.35947	-3.82643	0
0.8113	9.79051	0.10047	2.44165	-2.29937	0
0.8120	12.8559	0.401881	5.18924	-2.59776	0
0.8127	17.1099	2.84666	7.93682	-6.57339	0
0.8133	17.4227	-0.510723	8.54871	-6.87179	0
0.8140	16.2028	-3.25691	7.93682	-3.2121	0
0.8147	17.1099	-0.209313	6.71306	-0.157972	0
0.8153	16.2028	0.711664	6.40712	1.97465	0
0.8160	11.3232	-0.510723	6.40712	1.66748	0
0.8167	4.5981	-0.510723	6.10706	-2.29937	0
0.8173	-2.09573	-2.3443	4.88329	-4.12483	0
0.8180	-7.91373	-3.56669	1.82976	-1.37787	0
0.8187	-11.8862	-1.73311	0.305941	-0.772308	0
0.8193	-15.546	-1.4317	-0.305941	-2.59776	0
0.8200	-20.4256	-1.4317	-1.82976	0.14042	0
0.8207	-23.7725	-0.209313	-1.82976	4.11605	0
0.8213	-25.8995	-0.820507	1.22377	2.28182	0
0.8220	-29.2777	-3.56669	2.74759	1.36909	0
0.8227	-30.8104	-6.00309	1.52971	4.41444	0
0.8233	-27.745	-6.31288	-0.611883	4.11605	0
0.8240	-25.618	-4.78908	-1.82976	1.36909	0
0.8247	-25.8995	-4.4793	-0.91194	2.58899	0
0.8253	-23.1782	-6.00309	-1.21788	3.19455	0
0.8260	-20.7384	-4.78908	-3.65953	-1.37787	0
0.8267	-21.9583	-0.820507	-3.35359	-0.157972	0
0.8273	-17.9858	-0.209313	-0.611883	5.63434	0
0.8280	-9.44643	-2.64572	-2.13571	2.28182	0
0.8287	-7.60094	-4.17789	-5.18924	-4.73916	0
0.8293	-8.50805	-4.4793	-4.88329	-4.43199	0
0.8300	-3.94123	-6.31288	-2.74759	-3.2121	0
0.8307	-1.18862	-7.53526	-1.21788	-4.73916	0
0.8313	0.344075	-6.92407	0.611883	-3.2121	0
0.8320	5.22369	-6.31288	1.22377	-1.37787	0
0.8327	8.8834	-7.83668	0.305941	-1.9922	0
0.8333	12.5431	-8.74928	1.22377	-1.68504	0
0.8340	21.708	-9.05906	2.13571	-1.07948	0
0.8347	25.3677	-9.05906	0.305941	-1.37787	0
0.8353	21.708	-8.44787	-0.611883	-1.07948	0
0.8360	22.9279	-9.05906	1.22377	-0.157972	0
0.8367	25.3677	-12.1067	2.44165	0.447588	0
0.8373	20.7696	-11.4955	2.13571	-0.46514	0
0.8380	16.5156	-7.22548	1.52971	-1.07948	0
0.8387	16.7971	-6.31288	1.52971	2.28182	0
0.8393	16.7971	-6.92407	0.305941	5.63434	0
0.8400	15.2957	-6.61429	-1.52382	4.72161	0
0.8407	13.4502	-8.74928	0.305941	4.11605	0
0.8413	9.1962	-9.97167	5.18924	5.33595	0
0.8420	4.00379	-7.83668	6.40712	3.80888	0
0.8427	2.78388	-7.22548	2.74759	2.28182	0
0.8433	3.69099	-9.97167	-0.305941	3.80888	0
0.8440	2.47109	-10.2815	-0.91194	3.19455	0
0.8447	0.625592	-8.44787	-1.21788	3.19455	0
0.8453	0.625592	-8.74928	-0.305941	6.24867	0
0.8460	-1.81422	-9.97167	0.611883	6.85423	0
0.8467	-3.03412	-9.36047	-1.21788	4.72161	0
0.8473	-1.18862	-8.44787	-2.44165	4.41444	0
0.8480	-2.09573	-8.14646	-1.82976	2.28182	0
0.8487	-3.94123	-9.05906	-2.44165	-1.37787	0
0.8493	-2.09573	-10.5829	-2.44165	-0.772308	0
0.8500	-1.81422	-10.5829	-0.611883	-0.772308	0
0.8507	-4.56682	-8.14646	-0.611883	-3.2121	0
0.8513	-2.72132	-6.92407	-0.611883	-1.37787	0
0.8520	-1.18862	-8.44787	-0.305941	-0.157972	0
0.8527	-6.38103	-9.05906	-2.44165	-4.73916	0
0.8533	-10.0407	-7.53526	-2.74759	-6.26623	0
0.8540	-7.00663	-7.53526	1.22377	-1.9922	0
0.8547	-5.78672	-7.83668	1.82976	-2.29937	0
0.8553	-8.82084	-6.31288	-2.44165	-5.95906	0
0.8560	-11.2606	-6.31288	-2.44165	-4.73916	0
0.8567	-12.4806	-7.53526	-0.611883	-1.9922	0
0.8573	-13.1061	-6.92407	-0.611883	-3.51927	0
0.8580	-12.7933	-5.70168	1.22377	-3.82643	0
0.8587	-10.3535	-6.61429	2.74759	-0.157972	0
0.8593	-6.69383	-7.53526	0.611883	1.36909	0
0.8600	-4.25402	-6.61429	-0.305941	1.36909	0
0.8607	-4.56682	-5.70168	0.305941	5.02878	0
0.8613	-5.47393	-6.31288	-0.611883	5.9415	0
0.8620	-3.62843	-8.74928	-0.305941	2.58899	0
0.8627	0.344075	-8.14646	1.22377	3.19455	0
0.8633	4.00379	-3.56669	-0.611883	6.85423	0
0.8640	5.818	-4.4793	-3.35359	5.02878	0
0.8647	4.91089	-10.2815	-5.48929	2.28182	0
0.8653	3.37819	-9.67026	-6.10118	2.28182	0
0.8660	4.2853	-6.31288	-3.35359	1.66748	0
0.8667	6.44359	-7.83668	1.22377	0.447588	0
0.8673	7.6635	-9.05906	3.05353	1.36909	0
0.8680	7.94501	-8.14646	1.52971	0.447588	0
0.8687	7.94501	-8.44787	-0.91194	-1.37787	0
0.8693	7.94501	-9.05906	-2.74759	-0.772308	0
0.8700	8.8834	-8.14646	-2.44165	-1.37787	0
0.8707	11.3232	-6.61429	-2.44165	-5.04633	0
0.8713	13.763	-4.78908	-4.57735	-5.65189	0
0.8720	13.4502	-6.31288	-6.71306	-4.12483	0
0.8727	13.1374	-9.36047	-5.18924	-3.51927	0
0.8733	15.5772	-8.44787	-1.21788	-2.90493	0
0.8740	15.2957	-7.22548	0.917824	-2.59776	0
0.8747	12.2303	-8.44787	0.305941	-3.51927	0
0.8753	15.2957	-9.05906	-0.305941	-2.29937	0
0.8760	20.1753	-9.05906	-1.21788	1.36909	0
0.8767	16.2028	-8.74928	-4.27141	-1.07948	0
0.8773	10.4161	-6.31288	-4.57735	-7.79329	0
0.8780	11.636	-6.92407	-1.82976	-5.95906	0
0.8787	13.4502	-9.67026	-2.13571	2.28182	0
0.8793	10.6976	-7.53526	-4.27141	1.66748	0
0.8800	8.25781	-4.4793	-1.82976	-1.37787	0
0.8807	7.94501	-5.70168	-0.611883	2.28182	0
0.8813	6.72511	-6.31288	-2.13571	4.41444	0
0.8820	4.91089	-4.4793	-0.91194	1.06192	0
0.8827	3.37819	-4.4793	-0.611883	1.66748	0
0.8833	2.47109	-6.00309	-4.27141	3.50171	0
0.8840	1.56398	-6.31288	-3.96547	-0.46514	0
0.8847	-0.281516	-5.3919	-0.611883	-2.29937	0
0.8853	-3.94123	-3.56669	-0.611883	1.66748	0
0.8860	-5.78672	-1.73311	-2.44165	2.58899	0
0.8867	-3.94123	-1.4317	-3.65953	1.66748	0
0.8873	-0.281516	-2.3443	-5.18924	5.02878	0
0.8880	-1.18862	-4.17789	-5.79523	5.02878	0
0.8887	-4.84833	-4.4793	-5.79523	-2.90493	0
0.8893	-6.38103	-2.64572	-6.10118	-7.79329	0
0.8900	-6.69383	-0.209313	-3.96547	-5.95906	0
0.8907	-6.06824	-0.510723	-2.13571	-5.95906	0
0.8913	-3.62843	-2.64572	-1.52382	-7.79329	0
0.8920	-3.03412	-1.12192	-0.611883	-6.87179	0
0.8927	-5.16113	3.45785	1.22377	-6.57339	0
0.8933	-4.56682	4.37045	1.82976	-7.79329	0
0.8940	-2.09573	2.84666	2.74759	-6.26623	0
0.8947	-3.94123	3.75926	2.44165	-4.12483	0
0.8953	-5.78672	2.84666	2.74759	-4.12483	0
0.8960	-4.25402	0.10047	3.97135	-3.2121	0
0.8967	-4.84833	2.84666	2.74759	-1.9922	0
0.8973	-9.13364	7.41805	0.305941	-3.2121	0
0.8980	-10.9479	6.81523	2.13571	-2.90493	0
0.8987	-9.13364	4.98165	3.05353	0.447588	0
0.8993	-7.60094	5.28306	-1.21788	3.50171	0
0.9000	-8.22653	3.75926	-4.27141	3.19455	0
0.9007	-9.72795	2.84666	-3.35359	0.14042	0
0.9013	-12.1678	4.37045	-2.13571	-1.9922	0
0.9020	-14.326	3.75926	-2.44165	-1.37787	0
0.9027	-14.9204	2.23546	-2.44165	-0.157972	0
0.9033	-14.326	3.75926	0.305941	-0.46514	0
0.9040	-14.9204	5.59284	1.82976	-2.29937	0
0.9047	-14.6076	4.06067	0.305941	-1.37787	0
0.9053	-13.7005	4.67186	-1.52382	1.97465	0
0.9060	-15.546	6.81523	-1.82976	1.97465	0
0.9067	-16.4531	6.20403	-1.52382	1.06192	0
0.9073	-10.3535	4.67186	0.917824	3.19455	0
0.9080	-3.94123	5.28306	3.97135	2.58899	0
0.9087	-1.81422	6.50545	3.97135	-2.29937	0
0.9093	-0.281516	6.50545	4.88329	-2.29937	0
0.9100	-2.09573	5.28306	7.93682	-1.37787	0
0.9107	-7.60094	3.75926	10.3785	-5.95906	0
0.9113	-7.00663	5.89425	11.2904	-5.04633	0
0.9120	-0.281516	8.95022	10.3785	-0.157972	0
0.9127	2.47109	7.41805	9.15471	-6.26623	0
0.9133	3.37819	4.98165	10.3785	-12.3657	0
0.9140	5.22369	7.11664	13.1261	-6.57339	0
0.9147	7.03791	7.72783	11.2904	-3.2121	0
0.9153	9.1962	6.50545	7.019	-5.95906	0
0.9160	9.1962	6.50545	4.57735	-3.51927	0
0.9167	5.818	5.59284	4.27141	-0.772308	0
0.9173	1.8455	4.37045	6.71306	-2.59776	0
0.9180	-2.40853	5.59284	7.32494	-3.2121	0
0.9187	-8.50805	6.81523	1.52971	-0.772308	0
0.9193	-14.0133	6.50545	-1.52382	1.36909	0
0.9200	-18.5801	6.81523	3.35947	3.19455	0
0.9207	-22.2398	5.59284	4.57735	2.58899	0
0.9213	-22.2398	3.45785	-0.611883	1.36909	0
0.9220	-21.9583	4.98165	-1.82976	1.97465	0
0.9227	-22.5526	4.98165	0.917824	4.11605	0
0.9233	-20.7384	2.23546	1.22377	6.85423	0
0.9240	-17.673	2.53687	0.305941	6.55584	0
0.9247	-17.673	2.53687	0	2.58899	0
0.9253	-18.5801	-0.820507	-1.52382	0.14042	0
0.9260	-18.5801	0.401881	-3.35359	-0.157972	0
0.9267	-19.5185	4.37045	-2.74759	0.14042	0
0.9273	-17.0786	2.84666	-2.44165	1.36909	0
0.9280	-11.2606	0.401881	-4.27141	1.36909	0
0.9287	-5.78672	1.92568	-5.18924	-1.07948	0
0.9293	-0.281516	1.62427	-4.88329	-0.772308	0
0.9300	6.1308	1.62427	-6.10118	-0.46514	0
0.9307	9.47771	3.75926	-7.019	-3.2121	0
0.9313	12.8559	1.92568	-5.79523	-3.82643	0
0.9320	17.1099	-1.73311	-7.019	-1.9922	0
0.9327	17.1099	0.10047	-9.15471	-1.68504	0
0.9333	14.3573	2.53687	-6.71306	-1.37787	0
0.9340	13.763	-0.209313	-3.35359	0.447588	0
0.9347	12.5431	-2.64572	-2.74759	2.28182	0
0.9353	9.79051	-0.820507	-2.74759	4.11605	0
0.9360	8.8834	1.31449	-4.88329	4.72161	0
0.9367	9.1962	1.01307	-5.79523	1.36909	0
0.9373	6.44359	-1.73311	1.22377	-1.9922	0
0.9380	4.2853	-3.25691	7.63088	-0.157972	0
0.9387	7.03791	-2.04289	6.10706	3.80888	0
0.9393	11.9175	0.10047	5.80112	5.02878	0
0.9400	12.5431	1.92568	10.0725	5.02878	0
0.9407	15.2957	1.01307	8.54871	7.77574	0
0.9413	25.962	-1.4317	3.35947	9.3028	0
0.9420	35.4398	-2.04289	2.74759	6.85423	0
0.9427	36.3469	-1.12192	3.66541	5.02878	0
0.9433	33	-1.4317	3.35947	5.02878	0
0.9440	26.8692	-1.12192	4.57735	4.11605	0
0.9447	19.5497	-0.510723	5.80112	5.33595	0
0.9453	17.1099	-1.4317	6.10706	8.99563	0
0.9460	15.89	-0.510723	5.18924	8.3813	0
0.9467	11.3232	2.84666	3.97135	7.46857	0
0.9473	9.79051	2.53687	4.57735	10.5227	0
0.9480	10.6976	-1.12192	5.49518	9.60119	0
0.9487	7.6635	-2.64572	3.05353	3.19455	0
0.9493	5.818	-2.04289	-0.91194	1.66748	0
0.9500	7.94501	-1.73311	-1.52382	2.58899	0
0.9507	7.94501	-2.64572	-0.611883	1.36909	0
0.9513	5.22369	-4.4793	-0.305941	1.06192	0
0.9520	4.91089	-2.9555	-0.611883	0.754755	0
0.9527	6.1308	-0.820507	0.917824	-0.157972	0
0.9533	6.44359	-2.64572	2.74759	1.36909	0
0.9540	5.22369	-3.56669	0.611883	2.28182	0
0.9547	4.2853	-0.510723	-2.74759	-0.46514	0
0.9553	3.37819	1.01307	-0.611883	-0.772308	0
0.9560	1.25118	0.711664	4.27141	2.28182	0
0.9567	0.625592	1.01307	3.97135	2.88738	0
0.9573	3.0654	-0.209313	0.611883	0.447588	0
0.9580	2.15829	-2.64572	0.611883	-1.07948	0
0.9587	0.938387	-2.3443	1.52971	-0.157972	0
0.9593	5.22369	-2.3443	0.611883	2.88738	0
0.9600	8.5706	-3.56669	0.305941	4.11605	0
0.9607	5.22369	-2.04289	0.917824	3.19455	0
0.9613	2.47109	-0.820507	1.22377	2.28182	0
0.9620	2.15829	-1.4317	2.13571	2.28182	0
0.9627	0.938387	-1.12192	1.82976	2.58899	0
0.9633	-1.18862	-1.4317	-2.44165	1.36909	0
0.9640	-3.62843	-2.9555	-4.27141	-0.772308	0
0.9647	-6.69383	-2.64572	-1.52382	1.36909	0
0.9653	-10.0407	-0.820507	-0.91194	4.11605	0
0.9660	-14.326	-1.4317	-5.18924	1.36909	0
0.9667	-16.7659	-0.820507	-6.40712	-0.46514	0
0.9673	-16.7659	1.31449	-4.27141	3.19455	0
0.9680	-17.673	1.31449	-4.27141	1.66748	0
0.9687	-18.8929	0.711664	-6.10118	-3.2121	0
0.9693	-14.9204	0.711664	-6.10118	-3.2121	0
0.9700	-11.2606	1.01307	-4.88329	-2.59776	0
0.9707	-9.72795	1.92568	-4.27141	-3.2121	0
0.9713	-5.47393	4.67186	-4.27141	-1.07948	0
0.9720	0.344075	3.75926	-2.74759	-1.37787	0
0.9727	0.625592	-0.820507	-3.65953	-5.95906	0
0.9733	0.0312796	-0.820507	-5.79523	-8.39885	0
0.9740	1.56398	3.75926	-3.65953	-5.65189	0
0.9747	2.47109	4.37045	-1.82976	-5.04633	0
0.9753	4.00379	2.53687	-3.35359	-5.95906	0
0.9760	8.25781	4.06067	-1.82976	-5.34472	0
0.9767	12.5431	4.67186	0.305941	-4.73916	0
0.9773	14.3573	2.23546	-0.305941	-5.04633	0
0.9780	18.3298	2.23546	-0.305941	-3.82643	0
0.9787	23.835	3.75926	-0.611883	-3.82643	0
0.9793	24.4294	2.84666	-2.13571	-4.43199	0
0.9800	22.3023	2.84666	0.305941	0.447588	0
0.9807	21.9895	1.92568	1.52971	5.9415	0
0.9813	21.0824	1.01307	-3.35359	0.447588	0
0.9820	18.017	3.75926	-6.10118	-7.17895	0
0.9827	18.017	5.59284	-4.88329	-4.12483	0
0.9833	18.9554	1.62427	-4.57735	2.28182	0
0.9840	13.4502	-0.820507	-3.65953	-0.157972	0
0.9847	7.3507	3.45785	-4.27141	-4.12483	0
0.9853	5.50521	4.06067	-7.93094	-3.2121	0
0.9860	2.47109	0.10047	-7.63088	-1.68504	0
0.9867	-2.72132	0.711664	-5.79523	-2.29937	0
0.9873	-3.34692	5.28306	-7.63088	-1.68504	0
0.9880	-3.94123	4.98165	-7.32494	-1.37787	0
0.9887	-9.44643	1.31449	-5.18924	-4.43199	0
0.9893	-14.0133	1.92568	-7.019	-5.34472	0
0.9900	-14.6076	4.98165	-7.63088	-4.43199	0
0.9907	-15.546	3.14807	-5.18924	-5.95906	0
0.9913	-14.9204	-0.510723	-6.10118	-8.09168	0
0.9920	-10.9479	0.10047	-8.23688	-7.17895	0
0.9927	-7.60094	0.10047	-5.48929	-7.17895	0
0.9933	-4.84833	-2.04289	-4.88329	-8.70602	0
0.9940	-0.875828	-0.820507	-6.10118	-7.79329	0
0.9947	0.625592	1.92568	-3.65953	-6.26623	0
0.9953	2.47109	1.01307	-1.52382	-5.95906	0
0.9960	7.94501	-1.12192	-2.13571	-5.34472	0
0.9967	8.8834	-2.3443	-2.13571	-6.87179	0
0.9973	5.22369	-2.64572	-3.35359	-11.453	0
0.9980	4.91089	-1.4317	-6.10118	-9.61874	0
0.9987	6.1308	-1.4317	-7.019	-3.51927	0
0.9993	3.50331	-3.9602	-6.80131	-2.34325	0
1.0000	0.437914	-3.34901	-7.71913	-3.87032	0
1.0007	0.75071	0.619566	-7.10725	-0.210629	0
1.0013	-0.781989	0.00837252	-5.88349	1.00927	0
1.0020	-4.72322	-3.65042	-5.88349	-2.95759	0
1.0027	-5.94312	-3.03922	-7.10725	-2.04486	0
1.0033	-4.72322	-0.904232	-8.01919	1.31643	0
1.0040	-5.6616	-3.03922	-7.71913	-2.95759	0
1.0047	-5.94312	-4.56302	-7.10725	-6.61727	0
1.0053	-2.5962	-3.34901	-7.71913	-2.95759	0
1.0060	-0.156398	-4.26161	-8.63107	-2.95759	0
1.0067	1.65782	-6.09519	-9.85484	-5.39738	0
1.0073	6.56871	-3.34901	-8.63107	0.0965385	0
1.0080	8.07013	-1.51543	-4.97155	1.6236	0
1.0087	2.909	-4.26161	-4.66561	-6.31011	0
1.0093	-0.156398	-4.26161	-7.10725	-8.75867	0
1.0100	1.65782	-1.51543	-4.35966	-5.09021	0
1.0107	1.3763	-3.03922	1.44145	-5.70455	0
1.0113	-0.469194	-6.09519	2.96528	-6.92444	0
1.0120	-2.00189	-6.09519	3.27122	-5.09021	0
1.0127	-7.16302	-4.56302	4.18316	-4.48465	0
1.0133	-13.2938	-3.03922	3.27122	-2.95759	0
1.0140	-15.4208	-1.51543	3.27122	-1.12336	0
1.0147	-16.6407	-1.51543	4.4891	-2.95759	0
1.0153	-20.3004	-1.51543	2.96528	-3.87032	0
1.0160	-22.7403	-1.51543	1.74151	-2.04486	0
1.0167	-23.053	-2.42803	2.35339	-2.04486	0
1.0173	-24.8673	-1.81684	0.829572	-3.26476	0
1.0180	-25.8057	-0.904232	-0.394194	-2.95759	0
1.0187	-23.053	-0.602821	2.65934	-1.73769	0
1.0193	-20.8948	0.619566	6.32475	0.702098	0
1.0200	-22.1459	1.23076	5.40692	2.8435	0
1.0207	-23.9602	-1.51543	4.18316	0.702098	0
1.0213	-24.5857	-2.73781	6.01881	-2.04486	0
1.0220	-24.8673	-1.81684	6.01881	-0.517797	0
1.0227	-22.7403	-2.12662	2.96528	2.53633	0
1.0233	-17.5478	-2.12662	3.27122	2.8435	0
1.0240	-10.854	0.00837252	5.10098	0.702098	0
1.0247	-0.469194	-0.293038	1.44145	-1.12336	0
1.0253	12.3554	-2.42803	-1.00019	1.00927	0
1.0260	19.0805	-1.21401	2.65934	3.44906	0
1.0267	18.7677	2.14336	3.8831	2.53633	0
1.0273	16.9223	2.14336	1.44145	1.6236	0
1.0280	13.5753	0.318156	2.04745	0.702098	0
1.0287	10.8227	1.23076	2.04745	-2.95759	0
1.0293	13.5753	0.929349	1.13551	-5.39738	0
1.0300	15.108	-0.602821	4.18316	-4.17748	0
1.0307	10.8227	1.23076	6.93075	-3.26476	0
1.0313	10.2284	3.06434	5.10098	-1.73769	0
1.0320	11.7298	0.318156	6.62481	-1.12336	0
1.0327	6.56871	-1.51543	12.4259	-5.09021	0
1.0333	1.97061	-0.293038	15.7795	-8.14434	0
1.0340	4.41042	0.00837252	15.7795	-4.79182	0
1.0347	4.72322	-0.904232	14.2557	-2.04486	0
1.0353	3.19052	-0.293038	11.5081	-2.95759	0
1.0360	4.41042	0.318156	9.67834	-4.48465	0
1.0367	4.41042	-1.81684	8.76051	-5.39738	0
1.0373	1.97061	-3.34901	7.54263	-5.39738	0
1.0380	3.50331	-2.42803	6.93075	-2.04486	0
1.0387	8.07013	-2.12662	9.67834	1.6236	0
1.0393	10.8227	-3.34901	13.0378	4.06339	0
1.0400	11.7298	-1.81684	13.3437	4.66895	0
1.0407	13.5753	0.318156	12.7319	4.06339	0
1.0413	15.4208	-0.904232	12.12	2.8435	0
1.0420	13.5753	-0.904232	9.06645	2.53633	0
1.0427	9.29004	1.84195	6.01881	4.37056	0
1.0433	7.47582	0.318156	3.57716	7.11752	0
1.0440	6.56871	-4.26161	-0.700135	7.11752	0
1.0447	1.65782	-4.26161	-6.49537	2.53633	0
1.0453	-3.50331	-3.34901	-6.49537	-2.04486	0
1.0460	-3.2218	-5.17422	-1.91802	-0.210629	0
1.0467	-2.00189	-5.17422	0.217689	6.19602	0
1.0473	-1.3763	-3.03922	-0.700135	8.03025	0
1.0480	-0.156398	-2.42803	0.217689	4.97612	0
1.0487	0.437914	-5.17422	2.04745	4.37056	0
1.0493	-0.469194	-6.09519	0.52363	6.81035	0
1.0500	-0.469194	-3.34901	-1.61208	5.89762	0
1.0507	0.437914	-1.51543	-0.0882523	1.92199	0
1.0513	-0.156398	-3.03922	1.44145	0.702098	0
1.0520	-1.6891	-3.9602	2.35339	1.6236	0
1.0527	-0.781989	-3.34901	4.18316	1.6236	0
1.0533	3.50331	-3.34901	5.10098	1.6236	0
1.0540	3.50331	-2.73781	4.4891	3.44906	0
1.0547	-2.5962	-0.904232	7.23669	5.28329	0
1.0553	-2.28341	-0.904232	10.2902	6.50318	0
1.0560	0.75071	-2.42803	7.84857	5.89762	0
1.0567	-5.34881	-2.42803	5.10098	3.75622	0
1.0573	-12.0739	-2.42803	5.10098	2.22916	0
1.0580	-10.5412	-1.21401	5.10098	2.53633	0
1.0587	-9.00852	0.619566	5.10098	4.97612	0
1.0593	-9.32131	-0.602821	6.62481	7.11752	0
1.0600	-8.69572	-2.12662	6.01881	7.11752	0
1.0607	-9.32131	0.318156	3.57716	10.7772	0
1.0613	-9.60283	0.318156	3.27122	13.8313	0
1.0620	-8.38293	-2.42803	6.01881	9.55731	0
1.0627	-9.32131	-2.42803	6.32475	7.11752	0
1.0633	-10.2284	-1.81684	1.44145	11.6899	0
1.0640	-10.5412	-3.34901	-2.22396	9.55731	0
1.0647	-12.0739	-3.65042	-3.1359	5.28329	0
1.0653	-11.1355	-3.9602	-4.66561	9.86448	0
1.0660	-9.00852	-4.8728	-4.35966	10.7772	0
1.0667	-11.1355	-4.26161	-1.91802	5.28329	0
1.0673	-11.1355	-2.73781	-3.1359	8.03025	0
1.0680	-8.69572	-2.42803	-3.44184	10.7772	0
1.0687	-12.6682	-1.81684	2.65934	3.44906	0
1.0693	-15.7336	-2.73781	7.54263	-0.816189	0
1.0700	-8.10141	-4.26161	4.18316	1.6236	0
1.0707	-1.3763	-3.9602	-0.394194	-0.210629	0
1.0713	-1.06351	-4.26161	-0.0882523	-1.43052	0
1.0720	1.65782	-5.484	1.44145	0.702098	0
1.0727	5.63032	-3.9602	0.52363	-0.816189	0
1.0733	4.72322	-2.42803	-2.22396	-1.12336	0
1.0740	1.97061	-2.73781	-2.83584	2.22916	0
1.0747	0.156398	-1.21401	-1.30613	2.22916	0
1.0753	-2.00189	0.00837252	-1.30613	0.702098	0
1.0760	-3.50331	-2.12662	-1.30613	3.15067	0
1.0767	-2.00189	-1.81684	-1.00019	4.06339	0
1.0773	0.437914	-0.602821	-2.83584	0.702098	0
1.0780	2.28341	-2.73781	-4.97155	-0.210629	0
1.0787	4.41042	-3.03922	-0.394194	3.15067	0
1.0793	8.38293	0.00837252	6.01881	5.89762	0
1.0800	9.29004	-1.21401	6.01881	5.28329	0
1.0807	5.34881	-3.34901	2.35339	3.44906	0
1.0813	0.437914	-1.51543	1.13551	2.53633	0
1.0820	-3.2218	-1.21401	-1.00019	3.44906	0
1.0827	-8.38293	-1.81684	-3.74778	4.37056	0
1.0833	-13.8881	-0.602821	-3.44184	4.66895	0
1.0840	-18.455	-1.51543	-2.83584	1.92199	0
1.0847	-20.3004	-3.34901	-4.97155	0.702098	0
1.0853	-21.2076	-0.904232	-6.49537	4.66895	0
1.0860	-22.1459	1.23076	-5.27749	5.28329	0
1.0867	-24.5857	0.619566	-3.1359	1.31643	0
1.0873	-24.8673	1.23076	-1.30613	1.92199	0
1.0880	-23.3658	2.14336	-1.61208	3.44906	0
1.0887	-21.2076	-0.293038	-2.22396	-1.43052	0
1.0893	-19.0805	-2.42803	-1.00019	-3.56315	0
1.0900	-17.8606	-1.51543	1.74151	-1.73769	0
1.0907	-13.2938	1.23076	2.35339	-3.26476	0
1.0913	-3.81611	1.23076	0.52363	-2.34325	0
1.0920	3.19052	-0.602821	-2.22396	-1.12336	0
1.0927	5.34881	-0.293038	-4.05372	-7.83717	0
1.0933	9.29004	-0.602821	-3.74778	-9.36423	0
1.0940	13.2625	-3.65042	-3.1359	-2.95759	0
1.0947	11.4483	-2.42803	-4.05372	-3.87032	0
1.0953	9.00852	0.00837252	-3.1359	-5.70455	0
1.0960	9.29004	-4.26161	-0.394194	-1.12336	0
1.0967	7.16302	-6.3966	-1.00019	-2.04486	0
1.0973	1.06351	-1.81684	-3.1359	-6.61727	0
1.0980	-3.81611	0.318156	-2.83584	-4.79182	0
1.0987	-6.56871	-0.904232	-0.700135	-1.43052	0
1.0993	-8.10141	-1.51543	2.04745	0.403706	0
1.1000	-9.00852	-2.73781	3.8831	1.6236	0
1.1007	-9.60283	-2.42803	1.44145	0.702098	0
1.1013	-11.1355	-0.602821	-1.00019	-0.210629	0
1.1020	-13.8881	-0.293038	-1.00019	-0.210629	0
1.1027	-13.8881	-0.602821	-2.22396	1.92199	0
1.1033	-11.1355	0.318156	-4.05372	5.28329	0
1.1040	-10.2284	-1.51543	-2.83584	4.06339	0
1.1047	-11.7611	-3.03922	-0.0882523	-2.95759	0
1.1053	-10.2284	-0.904232	1.44145	-3.26476	0
1.1060	-6.56871	2.14336	0.52363	0.702098	0
1.1067	-2.909	3.67553	-2.5299	-0.210629	0
1.1073	1.65782	3.97695	-3.74778	-0.210629	0
1.1080	6.56871	2.75456	-2.22396	2.8435	0
1.1087	5.94312	2.45315	-2.22396	0.0965385	0
1.1093	4.41042	3.36575	-4.97155	-2.04486	0
1.1100	7.16302	3.06434	-4.66561	1.31643	0
1.1107	8.38293	2.14336	-3.74778	0.403706	0
1.1113	6.56871	1.54054	-5.27749	-3.56315	0
1.1120	7.16302	0.00837252	-5.57755	-2.04486	0
1.1127	8.07013	0.929349	-1.30613	-0.210629	0
1.1133	4.72322	3.97695	1.13551	-3.87032	0
1.1140	2.5962	5.50074	-1.30613	-6.31011	0
1.1147	2.909	5.50074	-2.83584	-2.95759	0
1.1153	3.19052	4.58814	-0.700135	1.31643	0
1.1160	4.41042	2.14336	0.829572	0.0965385	0
1.1167	2.5962	0.929349	0.52363	-2.65042	0
1.1173	-5.6616	3.36575	-0.700135	-2.95759	0
1.1180	-10.5412	4.58814	-1.91802	-3.26476	0
1.1187	-9.32131	1.23076	-1.30613	-2.04486	0
1.1193	-11.1355	-0.904232	0.52363	0.702098	0
1.1200	-15.108	3.06434	0.217689	0.702098	0
1.1207	-14.5137	7.03291	-1.30613	-0.210629	0
1.1213	-10.854	5.19933	-0.394194	3.15067	0
1.1220	-9.32131	3.06434	-0.394194	4.06339	0
1.1227	-10.5412	5.50074	-2.5299	2.22916	0
1.1233	-12.6682	6.42172	-3.1359	2.53633	0
1.1240	-12.981	2.75456	-1.30613	1.6236	0
1.1247	-11.1355	0.929349	-1.91802	1.31643	0
1.1253	-9.00852	2.45315	-4.35966	3.44906	0
1.1260	-6.56871	3.67553	-4.05372	0.403706	0
1.1267	-2.909	3.67553	-3.44184	-3.56315	0
1.1273	1.65782	4.88955	-4.05372	2.53633	0
1.1280	2.909	5.50074	-3.74778	4.97612	0
1.1287	-2.00189	3.36575	-1.00019	-3.26476	0
1.1293	-4.1289	1.54054	0.52363	-6.31011	0
1.1300	-0.156398	2.75456	-1.00019	-4.17748	0
1.1307	0.437914	3.36575	-3.44184	-7.23161	0
1.1313	-3.50331	1.84195	-4.66561	-7.53	0
1.1320	-1.06351	3.06434	-3.44184	-2.95759	0
1.1327	3.19052	5.50074	-1.30613	-5.70455	0
1.1333	2.909	4.58814	0.52363	-8.14434	0
1.1340	3.50331	3.67553	0.52363	-3.26476	0
1.1347	7.47582	6.11194	-1.30613	-2.95759	0
1.1353	7.78862	6.42172	-0.700135	-7.53	0
1.1360	5.63032	4.88955	2.04745	-6.01171	0
1.1367	5.03601	5.50074	1.74151	-3.87032	0
1.1373	2.909	5.81053	-0.394194	-6.31011	0
1.1380	-0.156398	3.97695	1.74151	-5.39738	0
1.1387	1.97061	4.88955	3.8831	-0.517797	0
1.1393	5.34881	8.24693	2.35339	2.53633	0
1.1400	3.19052	8.24693	2.35339	3.15067	0
1.1407	-0.156398	7.03291	2.04745	3.15067	0
1.1413	0.156398	5.81053	-1.30613	1.6236	0
1.1420	-1.3763	3.67553	1.44145	-0.210629	0
1.1427	-5.34881	3.06434	7.84857	-0.210629	0
1.1433	-5.03601	3.67553	7.84857	0.403706	0
1.1440	-3.50331	4.58814	3.57716	-0.816189	0
1.1447	-4.1289	6.72313	1.74151	-2.34325	0
1.1453	-2.5962	6.42172	0.217689	-0.517797	0
1.1460	-1.3763	2.14336	-3.1359	1.6236	0
1.1467	-5.34881	2.75456	-4.35966	1.00927	0
1.1473	-8.38293	6.11194	-2.5299	0.0965385	0
1.1480	-7.47582	3.06434	-1.30613	-0.210629	0
1.1487	-6.88151	0.929349	-3.1359	-2.04486	0
1.1493	-6.56871	5.81053	-1.61208	-1.43052	0
1.1500	-5.94312	7.94552	4.4891	-0.210629	0
1.1507	-6.56871	5.19933	7.54263	-1.43052	0
1.1513	-5.6616	5.50074	5.10098	0.403706	0
1.1520	-3.50331	5.19933	3.57716	3.15067	0
1.1527	-5.34881	1.84195	1.74151	-1.73769	0
1.1533	-6.56871	2.14336	-1.00019	-6.61727	0
1.1540	-3.50331	4.88955	-0.700135	-4.48465	0
1.1547	-0.781989	3.97695	-1.00019	-3.26476	0
1.1553	-2.28341	1.23076	-2.5299	-3.87032	0
1.1560	-7.16302	0.00837252	-1.00019	-0.210629	0
1.1567	-11.7611	1.23076	1.44145	0.403706	0
1.1573	-12.3554	3.06434	2.35339	-3.26476	0
1.1580	-9.32131	2.14336	6.01881	-2.34325	0
1.1587	-7.47582	0.318156	9.98428	2.53633	0
1.1593	-7.78862	0.318156	8.76051	3.44906	0
1.1600	-4.72322	0.929349	6.01881	1.6236	0
1.1607	-0.781989	1.54054	5.71287	1.6236	0
1.1613	-0.156398	1.23076	6.01881	1.6236	0
1.1620	-2.28341	0.318156	5.40692	1.6236	0
1.1627	-2.00189	1.84195	3.57716	3.44906	0
1.1633	3.19052	3.36575	1.44145	4.37056	0
1.1640	7.47582	1.23076	-0.700135	2.53633	0
1.1647	7.78862	-0.293038	-4.05372	1.00927	0
1.1653	8.07013	0.929349	-6.80131	0.0965385	0
1.1660	9.91563	-0.602821	-5.88349	-2.34325	0
1.1667	9.29004	-3.34901	-5.88349	-2.65042	0
1.1673	6.56871	-2.73781	-9.24296	-1.12336	0
1.1680	5.94312	-1.21401	-9.5489	-2.04486	0
1.1687	5.03601	-1.51543	-5.88349	-3.26476	0
1.1693	2.5962	-1.21401	-4.97155	-0.816189	0
1.1700	1.65782	-0.293038	-6.80131	0.0965385	0
1.1707	2.5962	0.619566	-4.66561	-0.816189	0
1.1713	2.28341	1.54054	-1.91802	-0.210629	0
1.1720	-0.781989	0.318156	-3.1359	-2.04486	0
1.1727	-2.5962	-2.42803	-4.66561	-6.01171	0
1.1733	-0.156398	-2.12662	-2.22396	-4.79182	0
1.1740	2.5962	0.318156	-0.700135	0.0965385	0
1.1747	3.50331	1.54054	-0.700135	1.92199	0
1.1753	5.63032	2.14336	-0.0882523	1.92199	0
1.1760	8.69572	2.45315	-1.30613	1.6236	0
1.1767	9.00852	2.14336	-4.35966	-1.12336	0
1.1773	8.07013	1.23076	-4.05372	-2.95759	0
1.1780	10.5099	-1.21401	-1.30613	-0.210629	0
1.1787	12.9497	-1.81684	-1.30613	1.6236	0
1.1793	11.7298	-0.293038	-1.30613	-0.210629	0
1.1800	10.8227	0.318156	2.04745	1.31643	0
1.1807	12.9497	0.619566	3.27122	6.81035	0
1.1813	12.6682	2.75456	-0.700135	6.50318	0
1.1820	9.00852	2.45315	-3.1359	2.53633	0
1.1827	8.07013	1.23076	0.52363	4.97612	0
1.1833	9.60283	2.75456	1.74151	7.11752	0
1.1840	9.00852	2.45315	-1.30613	4.37056	0
1.1847	7.47582	1.23076	-0.394194	2.8435	0
1.1853	6.85023	3.97695	2.04745	4.37056	0
1.1860	5.63032	3.97695	0.829572	3.44906	0
1.1867	5.94312	1.23076	0.52363	4.66895	0
1.1873	7.78862	3.97695	2.04745	8.33741	0
1.1880	8.07013	6.72313	2.65934	6.19602	0
1.1887	5.63032	3.36575	3.57716	-0.517797	0
1.1893	4.41042	2.45315	3.27122	-2.95759	0
1.1900	4.1289	3.06434	1.13551	-1.12336	0
1.1907	2.909	1.54054	1.44145	-0.816189	0
1.1913	2.5962	2.45315	2.35339	-1.43052	0
1.1920	5.34881	3.97695	0.52363	-1.73769	0
1.1927	8.07013	1.84195	0.217689	-3.26476	0
1.1933	10.5099	1.84195	2.04745	-4.79182	0
1.1940	12.9497	3.36575	2.35339	-2.04486	0
1.1947	14.2009	1.23076	3.27122	0.403706	0
1.1953	14.4824	0.00837252	3.8831	-2.34325	0
1.1960	15.4208	1.23076	0.829572	-4.48465	0
1.1967	13.8881	1.84195	-0.0882523	-1.12336	0
1.1973	11.7298	1.54054	1.44145	-1.12336	0
1.1980	13.2625	2.14336	0.829572	-4.79182	0
1.1987	14.7952	3.67553	1.44145	-2.65042	0
1.1993	13.5753	4.88955	3.8831	2.53633	0
1.2000	12.3554	1.23076	1.74151	2.22916	0
1.2007	8.07013	-3.34901	-2.22396	1.92199	0
1.2013	-0.156398	-1.21401	-0.394194	3.44906	0
1.2020	-5.34881	1.23076	2.96528	1.92199	0
1.2027	-7.47582	-1.51543	1.44145	0.0965385	0
1.2033	-12.3554	-1.51543	-1.61208	1.31643	0
1.2040	-17.8606	0.619566	-1.30613	1.92199	0
1.2047	-20.6132	-1.21401	-1.00019	1.00927	0
1.2053	-24.273	-2.12662	-2.22396	0.403706	0
1.2060	-26.7128	-1.21401	-2.83584	0.702098	0
1.2067	-23.9602	-2.12662	-3.1359	2.53633	0
1.2073	-20.3004	-1.81684	-4.66561	2.22916	0
1.2080	-18.1734	0.00837252	-5.88349	-1.12336	0
1.2087	-14.7952	-1.51543	-4.97155	-0.816189	0
1.2093	-9.32131	-3.34901	-3.74778	0.0965385	0
1.2100	-4.72322	-2.42803	-4.05372	-2.95759	0
1.2107	-0.781989	-2.12662	-5.88349	-4.17748	0
1.2113	4.1289	-3.34901	-4.97155	-2.04486	0
1.2120	7.47582	-3.03922	-1.91802	-2.04486	0
1.2127	7.16302	-1.51543	-2.22396	-3.87032	0
1.2133	5.03601	-1.51543	-4.97155	-4.79182	0
1.2140	4.41042	-1.51543	-4.35966	-4.17748	0
1.2147	8.07013	0.318156	-3.1359	-1.73769	0
1.2153	10.5099	0.929349	-3.1359	-1.43052	0
1.2160	8.07013	0.00837252	-1.91802	-4.48465	0
1.2167	5.94312	-1.21401	-1.00019	-4.17748	0
1.2173	7.16302	-2.73781	-1.30613	-2.34325	0
1.2180	7.16302	-3.34901	-0.394194	-4.79182	0
1.2187	6.25592	-1.81684	-2.22396	-5.39738	0
1.2193	6.56871	-1.21401	-5.27749	-0.210629	0
1.2200	5.63032	-2.73781	-4.05372	2.53633	0
1.2207	1.65782	-2.42803	-1.61208	1.6236	0
1.2213	-2.909	-2.12662	-4.35966	2.53633	0
1.2220	-6.88151	-3.34901	-6.18943	4.37056	0
1.2227	-9.32131	-1.51543	-3.44184	4.66895	0
1.2233	-10.2284	0.619566	-2.83584	4.66895	0
1.2240	-14.2009	-1.81684	-3.1359	3.44906	0
1.2247	-19.3933	-4.26161	-1.61208	0.403706	0
1.2253	-21.5203	-4.26161	-1.91802	-0.517797	0
1.2260	-20.8948	-4.26161	-2.5299	1.6236	0
1.2267	-19.3933	-5.17422	-0.394194	1.00927	0
1.2273	-15.4208	-5.17422	0.52363	-1.12336	0
1.2280	-12.6682	-4.56302	-1.00019	1.6236	0
1.2287	-12.981	-2.42803	0.52363	3.15067	0
1.2293	-11.1355	-0.602821	2.35339	-1.12336	0
1.2300	-6.56871	-3.34901	1.74151	-3.26476	0
1.2307	-0.781989	-5.484	2.65934	-2.04486	0
1.2313	5.34881	-3.65042	3.27122	-2.65042	0
1.2320	9.00852	-3.03922	2.35339	-3.87032	0
1.2327	7.47582	-4.26161	2.35339	-3.26476	0
1.2333	7.16302	-2.73781	2.35339	-2.95759	0
1.2340	8.38293	-1.51543	0.829572	-2.95759	0
1.2347	8.69572	-3.03922	2.35339	-2.04486	0
1.2353	9.29004	-3.03922	4.79504	-0.517797	0
1.2360	11.4483	-2.42803	3.27122	0.403706	0
1.2367	8.69572	-3.65042	0.217689	-2.95759	0
1.2373	3.81611	-4.8728	1.13551	-7.53	0
1.2380	5.03601	-4.8728	3.57716	-6.92444	0
1.2387	7.47582	-5.484	2.35339	-3.87032	0
1.2393	6.25592	-5.17422	1.44145	-2.65042	0
1.2400	5.34881	-4.56302	6.62481	-2.34325	0
1.2407	5.34881	-5.484	11.814	-1.12336	0
1.2413	3.19052	-4.26161	10.2902	1.92199	0
1.2420	0.75071	-1.81684	7.23669	4.37056	0
1.2427	-2.5962	-1.81684	5.71287	3.15067	0
1.2433	-5.94312	-1.51543	2.04745	0.702098	0
1.2440	-6.88151	0.00837252	-1.61208	0.702098	0
1.2447	-4.72322	-0.602821	-3.44184	1.6236	0
1.2453	-2.909	-2.42803	-5.88349	1.92199	0
1.2460	-1.3763	-2.73781	-7.41319	0.702098	0
1.2467	2.909	-3.34901	-6.80131	0.702098	0
1.2473	12.6682	-4.8728	-4.97155	6.19602	0
1.2480	19.3621	-5.78541	-0.394194	8.94297	0
1.2487	15.4208	-6.09519	6.32475	1.6236	0
1.2493	9.00852	-4.26161	9.67834	-3.26476	0
1.2500	9.29004	-3.34901	8.76051	-0.816189	0
1.2507	12.0426	-3.9602	5.10098	-1.43052	0
1.2513	11.1355	-4.26161	1.44145	-5.70455	0
1.2520	9.29004	-3.65042	1.74151	-4.17748	0
1.2527	8.69572	-4.8728	5.10098	-0.517797	0
1.2533	7.78862	-5.484	4.18316	-0.210629	0
1.2540	7.78862	-4.8728	0.52363	-1.12336	0
1.2547	8.07013	-4.56302	0.217689	-1.43052	0
1.2553	7.47582	-4.26161	1.74151	-2.04486	0
1.2560	5.34881	-3.34901	1.44145	-3.87032	0
1.2567	3.50331	-2.42803	-0.0882523	-4.79182	0
1.2573	2.5962	-1.51543	-0.700135	-3.56315	0
1.2580	2.5962	-1.21401	0.217689	-3.87032	0
1.2587	3.19052	-2.42803	0.52363	-2.95759	0
1.2593	3.81611	-3.34901	0.829572	2.8435	0
1.2600	4.1289	-3.65042	4.79504	5.89762	0
1.2607	2.909	-4.8728	7.54263	1.92199	0
1.2613	1.97061	-5.17422	4.4891	-1.12336	0
1.2620	1.65782	-4.26161	0.52363	-2.04486	0
1.2627	1.3763	-4.56302	0.217689	-1.43052	0
1.2633	-0.781989	-5.17422	0.52363	1.6236	0
1.2640	-5.34881	-3.65042	2.35339	1.6236	0
1.2647	-9.60283	-3.34901	6.32475	0.0965385	0
1.2653	-11.1355	-3.34901	6.93075	3.15067	0
1.2660	-11.1355	-3.03922	2.35339	4.66895	0
1.2667	-11.1355	-3.34901	-1.00019	1.92199	0
1.2673	-10.854	-3.34901	-0.394194	2.53633	0
1.2680	-10.5412	-1.81684	0.829572	4.06339	0
1.2687	-9.32131	-1.21401	-1.30613	1.92199	0
1.2693	-5.34881	-1.51543	-4.66561	-0.210629	0
1.2700	-1.06351	-0.602821	-4.05372	-2.34325	0
1.2707	2.28341	0.00837252	-1.30613	-4.17748	0
1.2713	7.16302	0.00837252	-2.22396	-1.12336	0
1.2720	11.1355	-0.293038	-2.5299	0.702098	0
1.2727	9.60283	-1.51543	-1.00019	-3.87032	0
1.2733	8.07013	-1.51543	-1.30613	-4.79182	0
1.2740	9.91563	0.318156	-1.61208	-1.73769	0
1.2747	10.8227	0.619566	0.217689	-1.43052	0
1.2753	9.29004	0.318156	0.52363	-2.04486	0
1.2760	9.60283	2.14336	-0.700135	-1.43052	0
1.2767	9.91563	1.84195	-1.00019	-1.73769	0
1.2773	7.47582	-0.602821	0.52363	-1.73769	0
1.2780	7.16302	-0.293038	3.57716	-0.210629	0
1.2787	8.69572	0.318156	4.18316	0.702098	0
1.2793	6.85023	-0.602821	-1.00019	0.702098	0
1.2800	3.50331	0.318156	-2.22396	1.31643	0
1.2807	5.34881	0.619566	0.52363	3.15067	0
1.2813	6.25592	-0.293038	-0.394194	4.06339	0
1.2820	1.06351	0.318156	-1.00019	0.702098	0
1.2827	0.437914	1.23076	1.74151	2.22916	0
1.2833	5.34881	1.54054	1.44145	9.55731	0
1.2840	1.65782	2.75456	-1.61208	7.41591	0
1.2847	-5.6616	1.23076	-3.1359	-1.73769	0
1.2853	-5.6616	-2.12662	-4.35966	-0.816189	0
1.2860	-5.34881	-1.21401	-5.27749	4.37056	0
1.2867	-6.25592	0.929349	-3.74778	2.8435	0
1.2873	-2.5962	1.23076	-2.22396	3.44906	0
1.2880	-0.156398	1.23076	-1.91802	5.28329	0
1.2887	-2.5962	0.929349	-3.1359	1.6236	0
1.2893	-2.00189	0.00837252	-3.74778	-1.12336	0
1.2900	2.28341	0.00837252	-4.05372	0.702098	0
1.2907	3.19052	-1.21401	-4.05372	0.702098	0
1.2913	3.19052	-2.73781	-2.83584	-2.04486	0
1.2920	5.03601	-1.81684	-1.61208	-2.95759	0
1.2927	6.85023	-1.21401	-4.97155	-3.26476	0
1.2933	6.85023	-1.51543	-7.71913	-1.43052	0
1.2940	5.34881	0.00837252	-4.66561	0.702098	0
1.2947	5.34881	0.929349	-2.22396	1.6236	0
1.2953	8.07013	0.619566	-4.05372	2.8435	0
1.2960	8.07013	2.14336	-4.66561	5.28329	0
1.2967	2.5962	2.45315	-5.88349	3.44906	0
1.2973	-2.00189	-0.602821	-7.10725	-1.12336	0
1.2980	-3.2218	-1.21401	-3.74778	-2.04486	0
1.2987	-4.4417	-0.602821	0.217689	1.6236	0
1.2993	-7.16302	-3.03922	-0.394194	2.53633	0
1.3000	-11.1355	-3.03922	-1.61208	-0.210629	0
1.3007	-15.108	-0.293038	-3.1359	1.31643	0
1.3013	-19.6749	0.318156	-4.97155	4.06339	0
1.3020	-24.8673	0.619566	-3.44184	2.8435	0
1.3027	-26.4	1.23076	-1.30613	3.44906	0
1.3033	-23.053	-0.602821	-3.44184	7.11752	0
1.3040	-23.053	-1.21401	-4.97155	5.59046	0
1.3047	-24.8673	0.318156	-3.1359	1.92199	0
1.3053	-19.3933	1.23076	-2.5299	3.44906	0
1.3060	-12.3554	1.84195	-4.05372	4.97612	0
1.3067	-9.32131	1.23076	-4.66561	3.15067	0
1.3073	-5.03601	-0.602821	-2.5299	5.28329	0
1.3080	-0.156398	-0.602821	0.52363	6.19602	0
1.3087	-0.156398	0.318156	0.829572	0.702098	0
1.3093	-2.00189	-1.51543	0.217689	-2.04486	0
1.3100	-2.00189	-1.81684	1.13551	1.6236	0
1.3107	-1.06351	1.84195	2.35339	-0.210629	0
1.3113	1.65782	3.06434	4.18316	-3.87032	0
1.3120	4.41042	1.23076	6.93075	-1.12336	0
1.3127	2.5962	0.318156	6.93075	-0.210629	0
1.3133	0.156398	-0.602821	5.71287	-3.87032	0
1.3140	0.75071	-1.81684	6.01881	-2.95759	0
1.3147	2.5962	-0.602821	5.10098	0.403706	0
1.3153	4.41042	2.14336	3.57716	-1.12336	0
1.3160	4.41042	2.14336	4.18316	-2.95759	0
1.3167	2.5962	0.318156	4.4891	-0.816189	0
1.3173	2.5962	0.318156	3.8831	-1.12336	0
1.3180	3.81611	2.45315	5.10098	-2.95759	0
1.3187	5.34881	3.97695	7.23669	-0.210629	0
1.3193	8.07013	2.14336	6.93075	4.97612	0
1.3200	8.69572	0.00837252	6.32475	6.19602	0
1.3207	6.25592	-0.293038	8.76051	3.44906	0
1.3213	4.72322	0.318156	10.5962	1.6236	0
1.3220	4.1289	-0.602821	8.76051	1.6236	0
1.3227	-0.156398	-0.293038	6.01881	2.53633	0
1.3233	-4.4417	0.929349	6.62481	2.53633	0
1.3240	-6.25592	1.23076	5.71287	1.31643	0
1.3247	-8.38293	1.23076	-0.0882523	-0.210629	0
1.3253	-10.5412	1.84195	-2.83584	2.22916	0
1.3260	-11.1355	2.14336	-3.1359	5.59046	0
1.3267	-13.8881	1.23076	-8.63107	5.28329	0
1.3273	-16.6407	0.318156	-15.0382	2.53633	0
1.3280	-16.6407	0.318156	-15.0382	2.8435	0
1.3287	-17.8606	1.23076	-9.5489	2.8435	0
1.3293	-18.7677	1.54054	-5.57755	0.0965385	0
1.3300	-15.7336	2.14336	-7.10725	-0.210629	0
1.3307	-9.32131	3.67553	-10.7668	1.6236	0
1.3313	-3.2218	4.28673	-9.85484	1.31643	0
1.3320	0.75071	2.45315	-7.10725	0.403706	0
1.3327	1.65782	1.23076	-5.88349	-2.95759	0
[truncated: 61,810 more rows]
