# Supplementary material for: Identification of Haptic Based Guiding Using Hard Reins
Source: PLoS One. 2015 Jul 22;10(7):e0132020. doi: 10.1371/journal.pone.0132020 (PMC4511788; doi:10.1371/journal.pone.0132020)
Supplement: S3 File — (ZIP) [file pone.0132020.s003.zip › EMGData1/Subject6/T14/t14.txt]

0.0000	38.5527	13.5955	11.2422	375.739	0
0.0007	42.8294	13.9017	12.4608	427.004	0
0.0013	41.9165	14.2058	11.2422	455.069	0
0.0020	42.5168	15.1223	7.27339	475.214	0
0.0027	44.0424	13.9017	4.83281	481.628	0
0.0033	43.1295	9.93376	3.30785	458.727	0
0.0040	40.6911	7.7987	1.17032	421.193	0
0.0047	37.94	7.49256	1.17032	373.284	0
0.0053	31.2248	4.74721	1.17032	288.444	0
0.0060	18.4073	0.168975	-2.79845	179.499	0
0.0067	7.42793	-3.79896	-7.07028	88.2443	0
0.0073	1.93826	-5.62986	-7.37333	5.55724	0
0.0080	-5.38963	-7.7669	-8.28896	-99.1273	0
0.0087	-18.2072	-12.6493	-13.1733	-205.942	0
0.0093	-27.6734	-17.2255	-16.5296	-292.913	0
0.0100	-33.7758	-17.5317	-18.0545	-368.908	0
0.0107	-38.04	-16.3111	-19.5827	-426.263	0
0.0113	-36.827	-15.3946	-20.4983	-450.993	0
0.0120	-32.863	-14.7843	-18.0545	-466.553	0
0.0127	-34.6887	-17.2255	-15.3109	-478.154	0
0.0133	-35.6015	-17.8358	-15.0046	-458.009	0
0.0140	-30.1119	-12.039	-14.3953	-416.816	0
0.0147	-25.2225	-8.68135	-10.7328	-369.209	0
0.0153	-22.4839	-9.90195	-5.84837	-285.596	0
0.0160	-16.3815	-6.54431	-1.57655	-172.668	0
0.0167	-7.52797	0.168975	0.864038	-79.5843	0
0.0173	-0.200079	2.30403	2.08594	4.029	0
0.0180	8.04067	4.13691	3.91719	112.673	0
0.0187	17.4944	8.71316	7.27339	222.521	0
0.0193	25.1224	11.1544	10.3265	309.515	0
0.0200	30.0118	12.375	13.989	383.357	0
0.0207	34.276	12.6811	16.4296	439.508	0
0.0213	38.8653	10.5441	14.9014	469.726	0
0.0220	40.3909	10.8502	13.3765	490.774	0
0.0227	39.4656	13.5955	15.817	499.318	0
0.0233	39.4656	12.6811	16.7327	478.571	0
0.0240	39.1655	10.5441	13.989	438.605	0
0.0247	33.9759	10.2399	11.8515	385.487	0
0.0253	24.2096	7.49256	9.41092	300.971	0
0.0260	13.8305	2.30403	5.13586	193.855	0
0.0267	5.58971	-0.747467	2.69528	99.243	0
0.0273	-1.11294	-4.10312	3.00156	12.5733	0
0.0280	-9.35369	-7.46075	1.17032	-91.1851	0
0.0287	-18.8199	-8.98749	-2.49217	-198.301	0
0.0293	-26.1478	-10.8184	-1.57655	-287.726	0
0.0300	-32.2502	-13.5637	-0.660924	-363.721	0
0.0307	-38.3526	-14.174	-3.71407	-420.776	0
0.0313	-40.1784	-14.7843	-7.67962	-449.164	0
0.0320	-40.1784	-14.7843	-7.9859	-464.122	0
0.0327	-41.704	-12.3431	-7.67962	-468.684	0
0.0333	-41.0912	-9.90195	-7.07028	-449.465	0
0.0340	-39.2655	-9.29165	-5.84837	-413.76	0
0.0347	-36.2143	-7.7669	-3.40779	-366.153	0
0.0353	-28.5863	-5.32371	0.56098	-281.312	0
0.0360	-20.0454	-1.66192	3.91719	-172.969	0
0.0367	-13.6304	2.91433	4.83281	-83.266	0
0.0373	-8.75345	4.44107	7.57967	-0.856741	0
0.0380	-2.0383	6.57811	12.1578	105.333	0
0.0387	7.42793	12.9852	13.989	212.773	0
0.0393	16.2814	13.2914	13.3765	299.744	0
0.0400	21.4585	9.32346	15.817	374.512	0
0.0407	26.3479	12.9852	16.7327	431.89	0
0.0413	32.4503	17.8696	14.2921	462.085	0
0.0420	33.6758	13.9017	15.514	480.4	0
0.0427	32.7504	12.375	18.5639	488.342	0
0.0433	34.276	15.1223	16.7327	466.97	0
0.0440	31.2248	12.0708	13.6827	424.874	0
0.0447	25.435	9.6296	12.1578	377.267	0
0.0453	23.2967	10.2399	9.41092	299.443	0
0.0460	17.807	5.66166	4.83281	185.913	0
0.0467	8.34079	0.779274	0.864038	83.9838	0
0.0473	3.46387	-0.747467	-2.49217	2.50076	0
0.0480	-0.200079	-5.32371	-7.9859	-96.0708	0
0.0487	-8.14071	-9.29165	-12.2577	-208.674	0
0.0493	-15.4561	-9.29165	-13.4796	-300.531	0
0.0500	-20.9583	-9.90195	-13.4796	-374.396	0
0.0507	-27.3608	-11.4287	-12.8671	-431.45	0
0.0513	-31.3374	-10.5122	-12.564	-461.668	0
0.0520	-34.6887	-8.3772	-13.4796	-480.284	0
0.0527	-36.5144	-7.46075	-14.3953	-490.658	0
0.0533	-35.6015	-9.29165	-12.564	-469.911	0
0.0540	-34.6887	-9.90195	-10.1202	-431.45	0
0.0547	-34.0759	-5.62986	-9.81714	-389.03	0
0.0553	-27.3608	-2.27222	-7.07028	-307.57	0
0.0560	-16.9817	-1.05162	-1.88283	-194.341	0
0.0567	-10.5792	2.91433	1.17032	-103.087	0
0.0573	-5.38963	8.71316	3.00156	-23.734	0
0.0580	1.93826	11.7647	5.44215	85.211	0
0.0587	11.0919	13.2914	7.88273	198.718	0
0.0593	21.4585	13.9017	10.3265	287.24	0
0.0600	30.9247	14.512	13.0734	362.911	0
0.0607	34.8888	15.7326	17.6483	419.664	0
0.0613	35.5015	14.8161	21.6171	445.922	0
0.0620	35.8016	13.9017	21.3108	462.71	0
0.0627	36.4144	15.7326	19.4795	473.384	0
0.0633	37.0271	14.8161	20.0921	455.069	0
0.0640	35.8016	10.2399	18.8702	416.006	0
0.0647	32.1502	7.49256	12.7671	370.228	0
0.0653	26.648	6.57811	6.66405	291.199	0
0.0660	17.4944	4.13691	4.22024	181.328	0
0.0667	6.20245	1.08343	4.83281	86.1141	0
0.0673	-2.63854	-2.27222	4.22024	4.63103	0
0.0680	-11.8047	-5.01956	-0.660924	-97.9	0
0.0687	-24.6222	-8.3772	-5.84837	-206.845	0
0.0693	-35.9142	-12.3431	-7.9859	-293.816	0
0.0700	-43.8423	-14.4802	-9.20458	-370.112	0
0.0707	-50.8576	-13.5637	-9.51086	-430.246	0
0.0713	-53.9088	-13.5637	-8.59524	-456.782	0
0.0720	-53.9088	-14.4802	-11.6484	-471.74	0
0.0727	-56.0471	-14.4802	-15.6139	-485.17	0
0.0733	-58.4856	-12.039	-13.4796	-469.309	0
0.0740	-56.3597	-8.3772	-10.7328	-429.019	0
0.0747	-52.9959	-6.54431	-13.1733	-381.111	0
0.0753	-48.119	-7.7669	-13.1733	-302.059	0
0.0760	-38.6527	-6.24016	-9.20458	-192.512	0
0.0767	-29.7993	-0.747467	-6.15466	-96.3718	0
0.0773	-22.784	3.22047	-3.40779	-10.9292	0
0.0780	-12.4049	5.05137	0.254698	94.6583	0
0.0787	-0.512702	10.5441	2.39222	204.53	0
0.0793	6.20245	15.1223	3.91719	293.631	0
0.0800	11.392	12.9852	4.83281	368.098	0
0.0807	21.1583	10.8502	4.83281	425.175	0
0.0813	30.312	12.375	4.83281	455.995	0
0.0820	33.063	12.9852	4.52653	473.685	0
0.0827	34.276	12.6811	3.91719	482.531	0
0.0833	39.4656	12.0708	2.08594	466.97	0
0.0840	41.3038	9.93376	-1.57655	429.135	0
0.0847	35.8016	6.27196	-5.23903	376.341	0
0.0853	29.3991	1.38957	-7.07028	292.728	0
0.0860	23.2967	-3.18866	-8.90152	185.311	0
0.0867	12.6175	-4.71342	-11.3421	93.1301	0
0.0873	2.85112	-6.54431	-11.6484	11.045	0
0.0880	-2.63854	-12.6493	-12.564	-94.2415	0
0.0887	-9.35369	-17.2255	-16.5296	-205.942	0
0.0893	-17.2943	-17.5317	-21.1077	-294.441	0
0.0900	-23.6968	-19.3626	-23.5482	-369.811	0
0.0907	-26.4479	-20.8893	-23.8545	-430.547	0
0.0913	-25.2225	-18.7523	-23.8545	-461.367	0
0.0920	-25.5351	-17.5317	-25.9921	-478.756	0
0.0927	-27.6734	-18.142	-29.042	-488.829	0
0.0933	-23.6968	-17.5317	-29.042	-469.309	0
0.0940	-17.9071	-15.3946	-25.9921	-431.149	0
0.0947	-16.0688	-12.6493	-21.717	-386.298	0
0.0953	-7.82809	-9.59779	-16.8358	-303.888	0
0.0960	6.20245	-6.85045	-15.0046	-191.586	0
0.0967	10.7793	-5.32371	-14.6983	-99.7293	0
0.0973	12.9176	-4.40926	-12.2577	-19.4735	0
0.0980	23.9094	-2.57836	-10.7328	84.8868	0
0.0987	33.3632	-0.137168	-11.9514	194.457	0
0.0993	40.0783	1.99987	-8.28896	285.387	0
0.1000	50.4574	3.83077	-2.18589	362.911	0
0.1007	57.1726	5.05137	-0.354642	421.818	0
0.1013	58.0854	5.96781	3.00156	452.336	0
0.1020	61.4367	6.27196	5.74843	471.555	0
0.1027	63.275	4.74721	2.08594	481.928	0
0.1033	60.8365	1.38957	1.17032	463.613	0
0.1040	58.9983	1.08343	5.13586	423.022	0
0.1047	55.0342	1.38957	2.39222	377.267	0
0.1053	47.4062	-2.27222	-4.01713	302.175	0
0.1060	40.3909	-7.15461	-4.62969	191.1	0
0.1067	32.1502	-9.59779	-5.84837	91.6018	0
0.1073	23.5968	-10.8184	-10.7328	15.3287	0
0.1080	14.7558	-14.4802	-11.6484	-82.6408	0
0.1087	1.0129	-19.9729	-10.4265	-198.602	0
0.1093	-10.8793	-24.5511	-11.9514	-291.385	0
0.1100	-15.156	-24.5511	-13.4796	-363.721	0
0.1107	-18.2072	-24.8553	-11.9514	-420.776	0
0.1113	-20.0454	-28.2129	-9.81714	-450.067	0
0.1120	-17.2943	-27.6026	-11.0358	-467.48	0
0.1127	-16.3815	-22.1099	-13.4796	-478.756	0
0.1133	-16.9817	-20.279	-13.7827	-460.441	0
0.1140	-13.9305	-20.5832	-9.81714	-421.077	0
0.1147	-12.1048	-18.142	-5.23903	-376.225	0
0.1153	-9.35369	-15.0905	-1.57655	-298.702	0
0.1160	0.412663	-11.4287	3.91719	-189.456	0
0.1167	8.95353	-6.24016	11.8515	-93.3153	0
0.1173	12.0047	-2.88252	14.9014	-8.79896	0
0.1180	18.1071	-0.137168	14.9014	97.7148	0
0.1187	24.8223	5.05137	18.8702	209.716	0
0.1193	26.9606	9.6296	23.142	300.346	0
0.1200	28.4862	10.5441	20.7014	375.739	0
0.1207	28.4862	9.6296	17.6483	433.418	0
0.1213	26.648	9.32346	19.1765	464.238	0
0.1220	27.5734	9.32346	22.2264	483.156	0
0.1227	30.9247	9.0193	22.2264	494.131	0
0.1233	30.0118	6.88226	19.4795	477.969	0
0.1240	25.435	5.96781	17.0389	440.735	0
0.1247	20.5456	5.35751	16.7327	394.031	0
0.1253	12.9176	1.99987	13.3765	314.702	0
0.1260	1.62564	-2.57836	8.79835	205.433	0
0.1267	-8.14071	-5.93401	8.18901	109.918	0
0.1273	-15.4561	-8.07105	6.66405	26.6053	0
0.1280	-24.6222	-8.98749	0.254698	-77.153	0
0.1287	-33.1631	-10.8184	-4.62969	-187.626	0
0.1293	-38.04	-16.3111	-4.01713	-276.727	0
0.1300	-42.6168	-19.3626	-2.49217	-353.325	0
0.1307	-49.9447	-15.3946	-0.967206	-413.76	0
0.1313	-51.4703	-13.8699	-0.660924	-442.148	0
0.1320	-47.5062	-17.2255	-4.32341	-458.611	0
0.1327	-49.332	-18.142	-7.07028	-474.195	0
0.1333	-52.3832	-16.3111	-5.84837	-459.537	0
0.1340	-43.2296	-15.7008	-4.32341	-420.174	0
0.1347	-31.9376	-11.7328	-5.23903	-376.827	0
0.1353	-26.7481	-5.01956	-4.93275	-303.286	0
0.1360	-18.8199	-1.35777	-0.967206	-192.211	0
0.1367	-8.14071	0.168975	2.08594	-92.1113	0
0.1373	-1.72568	1.99987	4.83281	-10.003	0
0.1380	5.58971	4.74721	9.71397	91.926	0
0.1387	15.9688	7.7987	13.989	203.302	0
0.1393	22.6839	10.2399	15.817	293.33	0
0.1400	26.3479	11.1544	18.2609	366.87	0
0.1407	31.2248	13.9017	20.7014	425.777	0
0.1413	37.0271	16.3429	21.0077	459.653	0
0.1420	40.0783	14.8161	19.7858	477.668	0
0.1427	40.6911	12.9852	20.0921	486.814	0
0.1433	40.9912	13.5955	20.7014	473.986	0
0.1440	39.1655	12.9852	19.4795	437.378	0
0.1447	32.1502	9.6296	15.817	384.584	0
0.1453	22.9841	5.66166	12.7671	304.004	0
0.1460	14.7558	2.30403	9.71397	198.417	0
0.1467	7.42793	0.168975	6.66405	99.8451	0
0.1473	-0.512702	-2.57836	3.30785	15.6297	0
0.1480	-11.1919	-5.32371	-0.967206	-83.266	0
0.1487	-21.8711	-7.7669	-5.84837	-191.887	0
0.1493	-27.3608	-10.8184	-9.20458	-282.539	0
0.1500	-34.3886	-13.8699	-11.6484	-357.006	0
0.1507	-42.0166	-13.5637	-13.4796	-418.344	0
0.1513	-44.1424	-12.3431	-13.4796	-454.05	0
0.1520	-45.9806	-11.7328	-13.7827	-472.342	0
0.1527	-49.332	-9.29165	-15.9202	-480.586	0
0.1533	-46.2808	-8.3772	-16.5296	-465.326	0
0.1540	-42.3167	-10.5122	-13.4796	-430.848	0
0.1547	-41.4038	-7.15461	-11.9514	-385.672	0
0.1553	-33.7758	0.168975	-11.0358	-308.473	0
0.1560	-21.8711	3.22047	-7.07028	-201.658	0
0.1567	-14.8559	3.83077	-3.10151	-106.143	0
0.1573	-8.14071	8.409	-1.57655	-24.9613	0
0.1580	-0.812821	12.9852	0.864038	76.0416	0
0.1587	4.67685	14.512	4.22024	189.571	0
0.1593	13.5303	16.649	4.83281	283.882	0
0.1600	23.9094	20.0047	4.22024	358.025	0
0.1607	30.0118	22.1417	6.96711	417.534	0
0.1613	33.3632	23.0562	11.8515	452.336	0
0.1620	35.8016	23.0562	13.6827	471.555	0
0.1627	37.0271	22.1417	10.6296	484.059	0
0.1633	36.1142	19.0902	8.79835	469.425	0
0.1640	30.312	16.649	10.0203	428.533	0
0.1647	22.3838	16.649	8.49529	382.755	0
0.1653	14.7558	13.9017	6.35777	311.645	0
0.1660	2.85112	8.409	5.74843	199.644	0
0.1667	-7.22785	7.18841	2.39222	95.2835	0
0.1673	-9.05357	8.10286	-2.18589	17.76	0
0.1680	-16.3815	2.91433	-3.10151	-78.6813	0
0.1687	-32.5503	-5.32371	-5.23903	-194.943	0
0.1693	-41.4038	-6.24016	-8.59524	-288.953	0
0.1700	-44.7552	-6.24016	-7.37333	-360.966	0
0.1707	-51.1702	-8.98749	-5.54532	-420.174	0
0.1713	-52.9959	-8.98749	-7.07028	-453.424	0
0.1720	-51.7829	-7.7669	-9.20458	-471.74	0
0.1727	-54.5215	-9.29165	-12.8671	-485.17	0
0.1733	-52.3832	-8.07105	-13.1733	-471.439	0
0.1740	-43.2296	-4.71342	-7.07028	-434.808	0
0.1747	-36.5144	-2.88252	-3.71407	-392.712	0
0.1753	-31.0247	1.08343	-5.23903	-319.148	0
0.1760	-20.6456	6.57811	-4.62969	-208.674	0
0.1767	-10.8793	8.71316	-4.32341	-110.103	0
0.1773	-4.47677	12.0708	-3.10151	-29.546	0
0.1780	3.76398	17.2593	4.22024	70.8548	0
0.1787	14.1431	20.3108	9.41092	184.084	0
0.1793	23.9094	22.4459	9.71397	280.525	0
0.1800	30.9247	23.9726	13.0734	358.025	0
0.1807	35.5015	22.4459	13.3765	413.273	0
0.1813	38.5527	22.4459	8.79835	442.866	0
0.1820	40.3909	23.9726	10.9359	465.141	0
0.1827	42.8294	23.0562	15.514	478.872	0
0.1833	46.7935	22.1417	13.3765	463.011	0
0.1840	47.7063	20.9211	11.8515	424.874	0
0.1847	43.7423	18.1738	13.0734	380.3	0
0.1853	37.6399	15.7326	9.41092	306.459	0
0.1860	26.648	12.0708	4.83281	197.213	0
0.1867	15.6687	6.57811	3.00156	96.7886	0
0.1873	10.4791	4.74721	0.56098	15.3287	0
0.1880	3.76398	2.91433	-1.27026	-82.3398	0
0.1887	-9.66631	-4.40926	-2.49217	-192.512	0
0.1893	-20.9583	-7.46075	-4.32341	-284.068	0
0.1900	-29.199	-4.71342	-7.07028	-362.193	0
0.1907	-35.9142	-6.54431	-10.7328	-424.735	0
0.1913	-36.5144	-9.29165	-12.564	-454.652	0
0.1920	-34.6887	-8.07105	-12.2577	-470.513	0
0.1927	-37.1271	-7.15461	-13.4796	-486.999	0
0.1933	-37.4398	-6.24016	-15.3109	-476.927	0
0.1940	-33.7758	-2.27222	-14.3953	-440.319	0
0.1947	-31.6375	-1.35777	-11.0358	-397.273	0
0.1953	-28.2737	-0.747467	-7.07028	-323.732	0
0.1960	-22.784	4.44107	-1.88283	-212.333	0
0.1967	-18.2072	8.409	2.69528	-112.557	0
0.1973	-13.3303	7.49256	3.91719	-31.9773	0
0.1980	-5.38963	10.8502	2.39222	68.7245	0
0.1987	2.85112	16.649	1.77966	181.328	0
0.1993	10.1665	16.9532	2.08594	272.282	0
0.2000	16.5815	14.512	4.22024	347.953	0
0.2007	22.9841	16.0387	7.57967	411.745	0
0.2013	30.9247	18.4799	10.9359	449.28	0
0.2020	37.6399	18.1738	13.3765	468.8	0
0.2027	42.2167	17.2593	16.4296	479.798	0
0.2033	46.4933	15.4284	18.5639	466.067	0
0.2040	49.5445	12.0708	19.7858	429.436	0
0.2047	48.9318	10.5441	19.1765	382.755	0
0.2053	44.9677	7.49256	15.514	307.987	0
0.2060	36.4144	1.99987	9.10463	202.399	0
0.2067	25.7352	-1.05162	4.83281	105.333	0
0.2073	18.4073	-2.57836	3.30785	24.475	0
0.2080	11.392	-6.85045	0.864038	-74.6986	0
0.2087	0.100039	-10.8184	-3.40779	-186.399	0
0.2093	-13.6304	-13.2596	-8.59524	-279.784	0
0.2100	-24.0095	-18.142	-13.4796	-357.608	0
0.2107	-30.412	-21.1935	-18.0545	-419.247	0
0.2113	-33.1631	-18.142	-18.9701	-451.595	0
0.2120	-35.3014	-16.6152	-18.3608	-471.74	0
0.2127	-37.7399	-19.3626	-20.4983	-487.301	0
0.2133	-36.2143	-17.2255	-20.8014	-472.041	0
0.2140	-31.9376	-12.6493	-18.0545	-432.075	0
0.2147	-29.4991	-9.90195	-16.2265	-389.655	0
0.2153	-22.784	-6.24016	-14.089	-317.318	0
0.2160	-12.4049	-2.27222	-8.28896	-208.373	0
0.2167	-8.14071	-2.57836	-5.23903	-111.631	0
0.2173	-4.17665	-4.40926	-5.84837	-32.9035	0
0.2180	7.11531	-0.747467	-0.967206	68.7245	0
0.2187	17.1943	5.35751	3.91719	183.157	0
0.2193	23.5968	7.7987	1.77966	275.639	0
0.2200	33.063	6.88226	3.00156	351.31	0
0.2207	40.3909	6.57811	7.27339	413.574	0
0.2213	41.9165	6.88226	7.27339	448.979	0
0.2220	44.355	5.96781	9.71397	468.197	0
0.2227	46.7935	5.05137	15.817	482.23	0
0.2233	45.568	4.74721	15.817	471.856	0
0.2240	41.9165	3.52462	12.4608	433.418	0
0.2247	36.727	1.08343	12.4608	384.885	0
0.2253	31.2248	-1.96806	8.49529	313.174	0
0.2260	24.2096	-6.24016	1.77966	206.961	0
0.2267	13.8305	-8.07105	-1.57655	105.333	0
0.2273	5.28959	-8.98749	-4.32341	26.0033	0
0.2280	-1.72568	-14.174	-7.9859	-67.3815	0
0.2287	-14.8559	-19.9729	-10.1202	-181.212	0
0.2293	-27.9735	-21.8038	-14.089	-277.955	0
0.2300	-34.0759	-23.9408	-18.9701	-352.723	0
0.2307	-38.6527	-27.6026	-20.8014	-413.76	0
0.2313	-43.2296	-26.6862	-23.8545	-451.294	0
0.2320	-45.9806	-23.6347	-27.2107	-471.74	0
0.2327	-49.0318	-23.0244	-24.7702	-481.512	0
0.2333	-50.5574	-23.0244	-23.2452	-465.326	0
0.2340	-48.4191	-21.8038	-24.4639	-430.848	0
0.2347	-45.6805	-20.5832	-20.8014	-392.712	0
0.2353	-41.0912	-16.9214	-14.089	-322.204	0
0.2360	-32.863	-12.6493	-9.20458	-212.958	0
0.2367	-26.1478	-11.4287	-4.32341	-112.557	0
0.2373	-19.12	-9.29165	-2.49217	-31.9773	0
0.2380	-9.96643	-4.71342	-3.71407	65.9691	0
0.2387	0.712781	-1.66192	0.254698	179.198	0
0.2393	11.392	0.779274	6.66405	276.542	0
0.2400	22.0712	3.83077	5.74843	354.367	0
0.2407	29.3991	4.74721	5.74843	412.972	0
0.2413	34.5886	4.13691	10.0203	444.394	0
0.2420	38.5527	5.35751	11.5452	465.141	0
0.2427	41.6039	6.88226	13.6827	482.531	0
0.2433	43.4421	6.27196	17.0389	471.254	0
0.2440	41.6039	3.83077	14.5984	431.566	0
0.2447	36.727	1.08343	10.0203	388.243	0
0.2453	31.2248	-0.747467	8.49529	320.792	0
0.2460	23.5968	-3.49282	4.52653	213.676	0
0.2467	13.5303	-7.15461	0.254698	112.974	0
0.2473	4.0641	-9.90195	0.254698	33.0193	0
0.2480	-6.30249	-10.5122	-0.967206	-66.7795	0
0.2487	-16.3815	-12.6493	-4.62969	-178.48	0
0.2493	-24.0095	-16.6152	-5.23903	-268.183	0
0.2500	-33.4632	-18.142	-6.15466	-347.536	0
0.2507	-42.6168	-16.6152	-7.07028	-414.686	0
0.2513	-42.9294	-16.0049	-5.23903	-446.408	0
0.2520	-41.0912	-17.2255	-7.67962	-462.293	0
0.2527	-46.5934	-17.2255	-13.7827	-479.057	0
0.2533	-51.4703	-15.3946	-15.0046	-469.61	0
0.2540	-49.6446	-14.174	-12.564	-432.677	0
0.2547	-44.1424	-13.5637	-12.564	-390.257	0
0.2553	-34.9888	-9.90195	-11.0358	-320.375	0
0.2560	-23.6968	-5.01956	-6.15466	-212.333	0
0.2567	-15.156	-2.57836	-1.27026	-112.557	0
0.2573	-7.22785	-0.137168	3.00156	-32.9035	0
0.2580	3.76398	4.44107	4.83281	65.066	0
0.2587	13.8305	8.409	5.74843	180.101	0
0.2593	20.2455	11.7647	8.79835	276.241	0
0.2600	26.648	14.8161	11.8515	352.537	0
0.2607	33.6758	15.7326	13.6827	414.802	0
0.2613	39.7782	13.9017	16.4296	451.41	0
0.2620	43.4421	13.9017	18.2609	469.726	0
0.2627	45.2679	16.3429	17.6483	484.059	0
0.2633	46.4933	17.5635	17.6483	473.986	0
0.2640	45.8806	13.9017	16.4296	434.924	0
0.2647	40.9912	9.32346	13.0734	389.169	0
0.2653	33.063	7.7987	12.1578	320.792	0
0.2660	24.8223	6.57811	10.6296	215.806	0
0.2667	19.02	2.61017	5.13586	114.201	0
0.2673	12.9176	-1.96806	1.17032	32.4172	0
0.2680	2.85112	-4.40926	-0.660924	-63.723	0
0.2687	-7.22785	-7.7669	-6.15466	-172.668	0
0.2693	-13.9305	-10.2081	-11.3421	-264.525	0
0.2700	-21.8711	-9.29165	-7.9859	-344.78	0
0.2707	-30.412	-9.59779	-5.23903	-411.93	0
0.2713	-34.3886	-11.7328	-9.81714	-446.408	0
0.2720	-33.7758	-10.8184	-11.6484	-464.122	0
0.2727	-35.6015	-8.3772	-8.59524	-478.756	0
0.2733	-38.9654	-8.68135	-7.9859	-466.854	0
0.2740	-38.3526	-6.54431	-7.9859	-432.376	0
0.2747	-34.6887	-2.57836	-5.23903	-392.712	0
0.2753	-27.6734	-0.747467	-4.93275	-320.375	0
0.2760	-18.5198	1.38957	-7.07028	-212.333	0
0.2767	-9.96643	5.96781	-5.23903	-116.818	0
0.2773	-3.56391	8.10286	-1.27026	-37.7892	0
0.2780	2.85112	10.2399	0.254698	63.2368	0
0.2787	11.392	15.7326	2.69528	177.068	0
0.2793	22.6839	18.4799	7.57967	271.054	0
0.2800	32.1502	18.1738	10.9359	349.782	0
0.2807	40.0783	20.0047	12.1578	415.705	0
0.2813	46.1807	21.2253	14.9014	452.637	0
0.2820	49.2319	20.9211	17.3452	470.328	0
0.2827	51.3703	23.3623	18.5639	484.684	0
0.2833	52.2831	23.0562	18.5639	477.344	0
0.2840	48.0189	17.5635	18.5639	440.434	0
0.2847	43.4421	15.7326	16.7327	395.861	0
0.2853	40.6911	15.4284	13.0734	331.165	0
0.2860	30.9247	9.32346	7.57967	225.578	0
0.2867	18.1071	3.83077	3.91719	120.592	0
0.2873	13.2302	3.52462	0.864038	41.5635	0
0.2880	5.90233	1.08343	-5.23903	-52.4233	0
0.2887	-9.35369	-2.57836	-11.3421	-167.18	0
0.2893	-19.7328	-4.40926	-13.4796	-262.093	0
0.2900	-24.9223	-8.68135	-14.089	-338.39	0
0.2907	-33.1631	-12.039	-14.6983	-403.386	0
0.2913	-38.9654	-10.2081	-13.1733	-439.693	0
0.2920	-40.491	-9.29165	-10.7328	-458.31	0
0.2927	-42.0166	-10.8184	-12.2577	-473.268	0
0.2933	-40.491	-10.8184	-13.4796	-463.196	0
0.2940	-37.1271	-9.59779	-10.7328	-427.792	0
0.2947	-32.5503	-7.7669	-7.67962	-386.9	0
0.2953	-21.8711	-4.10312	-8.90152	-320.676	0
0.2960	-8.14071	0.168975	-7.37333	-216.316	0
0.2967	0.412663	2.91433	-0.660924	-114.387	0
0.2973	6.51507	5.35751	4.22024	-32.6025	0
0.2980	15.0559	10.2399	8.49529	61.4075	0
0.2987	23.5968	16.3429	17.3452	174.613	0
0.2993	31.8376	16.9532	23.142	274.713	0
0.3000	39.4656	13.2914	20.7014	354.367	0
0.3007	42.8294	12.9852	15.817	414.478	0
0.3013	43.1295	15.7326	12.7671	446.825	0
0.3020	44.6551	16.3429	12.4608	466.97	0
0.3027	47.4062	15.7326	16.1233	485.286	0
0.3033	47.7063	13.9017	20.3952	474.611	0
0.3040	45.8806	10.2399	21.3108	435.85	0
0.3047	41.6039	8.10286	19.4795	394.657	0
0.3053	33.9759	6.57811	15.514	329.961	0
0.3060	25.1224	2.61017	11.8515	224.976	0
0.3067	19.3326	-1.35777	8.49529	123.348	0
0.3073	12.9176	-3.79896	3.00156	41.2625	0
0.3080	1.93826	-8.07105	-3.10151	-55.7808	0
0.3087	-9.96643	-11.1225	-6.46094	-165.05	0
0.3093	-18.5198	-10.5122	-9.20458	-259.037	0
0.3100	-26.1478	-9.90195	-12.2577	-341.122	0
0.3107	-31.3374	-11.4287	-13.7827	-405.817	0
0.3113	-33.7758	-12.3431	-14.089	-436.637	0
0.3120	-38.3526	-12.9534	-12.8671	-455.254	0
0.3127	-44.1424	-14.4802	-12.564	-476.024	0
0.3133	-46.2808	-14.7843	-14.3953	-469.309	0
0.3140	-45.6805	-11.7328	-15.0046	-432.978	0
0.3147	-43.8423	-8.3772	-12.8671	-390.558	0
0.3153	-37.4398	-6.24016	-10.7328	-324.033	0
0.3160	-28.2737	-3.18866	-6.764	-218.747	0
0.3167	-20.6456	0.473131	-1.27026	-115.614	0
0.3173	-14.5432	3.83077	2.08594	-31.3753	0
0.3180	-7.82809	6.88226	4.52653	64.4408	0
0.3187	0.712781	9.93376	9.10463	173.71	0
0.3193	6.51507	11.4605	13.0734	268.299	0
0.3200	8.34079	12.9852	16.7327	347.652	0
0.3207	10.4791	15.4284	17.3452	413.273	0
0.3213	13.5303	15.4284	14.9014	450.507	0
0.3220	13.5303	13.5955	13.989	468.8	0
0.3227	14.4432	13.9017	14.2921	484.985	0
0.3233	20.2455	13.9017	13.0734	478.27	0
0.3240	24.8223	11.1544	14.5984	440.434	0
0.3247	25.7352	9.32346	17.6483	393.128	0
0.3253	23.9094	7.18841	15.514	328.132	0
0.3260	16.8817	0.168975	9.10463	225.578	0
0.3267	7.42793	-4.40926	4.83281	119.99	0
0.3273	2.85112	-3.49282	2.69528	37.2798	0
0.3280	0.412663	-4.40926	0.56098	-55.7808	0
0.3287	-5.38963	-8.98749	-1.57655	-167.18	0
0.3293	-12.4049	-10.8184	-6.15466	-263.622	0
0.3300	-18.5198	-11.4287	-12.2577	-340.219	0
0.3307	-23.0966	-12.3431	-14.089	-405.215	0
0.3313	-25.5351	-13.2596	-14.3953	-445.806	0
0.3320	-28.8864	-14.4802	-17.4452	-466.252	0
0.3327	-32.5503	-13.8699	-19.8858	-478.756	0
0.3333	-31.9376	-11.4287	-18.0545	-469.008	0
0.3340	-30.7246	-10.5122	-15.3109	-436.336	0
0.3347	-30.1119	-8.3772	-12.564	-396.37	0
0.3353	-23.0966	-4.40926	-10.1202	-330.447	0
0.3360	-12.1048	-1.96806	-9.51086	-227.592	0
0.3367	-6.30249	-0.441324	-10.1202	-127.191	0
0.3373	-2.63854	2.30403	-8.90152	-45.1063	0
0.3380	4.67685	6.57811	-3.71407	51.034	0
0.3387	15.6687	10.8502	-0.354642	164.541	0
0.3393	25.435	12.9852	-2.18589	262.51	0
0.3400	30.312	12.0708	-2.79845	339.709	0
0.3407	34.276	12.9852	2.08594	404.729	0
0.3413	39.1655	14.8161	5.44215	445.621	0
0.3420	41.9165	14.512	3.91719	463.613	0
0.3427	43.4421	13.2914	4.83281	476.14	0
0.3433	46.4933	12.0708	8.79835	470.328	0
0.3440	47.0936	9.93376	9.71397	435.248	0
0.3447	44.0424	8.71316	6.66405	391.901	0
0.3453	38.5527	4.74721	4.22024	328.734	0
0.3460	29.6992	-0.747467	2.39222	223.146	0
0.3467	21.1583	0.168975	-0.660924	115.405	0
0.3473	16.2814	1.08343	-3.10151	37.2798	0
0.3480	7.42793	-5.01956	-5.54532	-53.6505	0
0.3487	-7.82809	-9.59779	-9.81714	-169.01	0
0.3493	-19.12	-8.3772	-13.7827	-266.979	0
0.3500	-24.6222	-11.1225	-15.3109	-344.78	0
0.3507	-28.2737	-15.3946	-15.6139	-411.93	0
0.3513	-30.1119	-14.7843	-16.2265	-451.294	0
0.3520	-28.8864	-13.5637	-18.0545	-471.138	0
0.3527	-26.4479	-15.3946	-18.0545	-484.869	0
0.3533	-24.0095	-15.3946	-14.3953	-475.098	0
0.3540	-23.0966	-11.4287	-11.9514	-443.352	0
0.3547	-21.2584	-8.3772	-11.6484	-403.687	0
0.3553	-17.9071	-6.54431	-5.23903	-337.162	0
0.3560	-13.3303	-1.66192	3.91719	-234.307	0
0.3567	-6.00237	4.74721	6.96711	-132.702	0
0.3573	3.46387	7.49256	6.66405	-48.1628	0
0.3580	10.4791	8.409	9.71397	45.8241	0
0.3587	18.1071	12.375	12.1578	157.525	0
0.3593	28.4862	17.2593	11.8515	260.38	0
0.3600	35.8016	17.5635	10.6296	339.709	0
0.3607	39.4656	15.7326	10.6296	401.071	0
0.3613	42.8294	16.3429	13.3765	440.434	0
0.3620	46.1807	17.8696	16.7327	461.482	0
0.3627	48.6192	16.9532	16.4296	475.214	0
0.3633	50.1448	15.7326	14.9014	470.328	0
0.3640	48.6192	15.4284	13.0734	436.151	0
0.3647	44.6551	14.2058	9.41092	390.998	0
0.3653	39.1655	10.5441	7.27339	329.637	0
0.3660	28.4862	5.35751	5.13586	229.861	0
0.3667	15.6687	0.473131	1.4766	123.649	0
0.3673	4.98947	-1.66192	0.864038	40.6373	0
0.3680	-6.00237	-1.96806	1.77966	-52.4233	0
0.3687	-18.2072	-5.32371	-2.49217	-164.124	0
0.3693	-27.6734	-10.5122	-7.07028	-260.264	0
0.3700	-35.6015	-11.7328	-6.15466	-341.122	0
0.3707	-44.1424	-9.90195	-6.15466	-409.175	0
0.3713	-49.9447	-9.90195	-11.0358	-443.051	0
0.3720	-52.3832	-11.7328	-13.7827	-459.537	0
0.3727	-55.1343	-11.7328	-12.564	-480.284	0
0.3733	-55.747	-9.90195	-13.4796	-476.927	0
0.3740	-52.083	-9.90195	-14.3953	-441.222	0
0.3747	-49.0318	-9.59779	-13.4796	-400.631	0
0.3753	-46.8935	-6.24016	-12.564	-339.293	0
0.3760	-38.04	-1.35777	-11.6484	-236.136	0
0.3767	-24.0095	2.61017	-5.54532	-129.646	0
0.3773	-14.8559	4.13691	-1.27026	-45.1063	0
0.3780	-8.14071	5.66166	0.254698	46.4493	0
0.3787	3.76398	9.0193	5.13586	156.297	0
0.3793	15.6687	12.9852	9.41092	256.397	0
0.3800	22.3838	14.8161	8.79835	335.75	0
0.3807	30.0118	16.649	11.2422	399.542	0
0.3813	36.727	17.5635	16.1233	440.735	0
0.3820	38.5527	16.0387	15.817	461.482	0
0.3827	40.6911	16.9532	16.1233	475.214	0
0.3833	45.8806	19.3944	19.1765	470.953	0
0.3840	45.2679	15.7326	19.4795	438.906	0
0.3847	37.94	9.6296	16.7327	394.657	0
0.3853	31.5374	7.18841	13.989	333.62	0
0.3860	24.2096	4.74721	10.3265	235.951	0
0.3867	11.392	2.91433	7.27339	130.665	0
0.3873	-0.512702	1.99987	4.52653	45.8241	0
0.3880	-8.14071	-2.88252	-0.354642	-47.2365	0
0.3887	-16.3815	-8.98749	-3.10151	-158.034	0
0.3893	-26.1478	-9.59779	-3.40779	-252.623	0
0.3900	-34.6887	-9.90195	-5.54532	-329.845	0
0.3907	-42.9294	-12.3431	-9.51086	-399.102	0
0.3913	-47.2061	-13.2596	-10.7328	-440.319	0
0.3920	-47.2061	-13.2596	-9.81714	-459.537	0
0.3927	-48.119	-13.2596	-8.90152	-477.228	0
0.3933	-49.0318	-10.8184	-7.37333	-472.666	0
0.3940	-45.3679	-8.98749	-4.01713	-439.091	0
0.3947	-39.8782	-8.98749	-0.967206	-398.801	0
0.3953	-33.1631	-5.62986	1.17032	-334.106	0
0.3960	-24.3096	-1.35777	3.6109	-227.916	0
0.3967	-18.2072	1.08343	4.83281	-126.288	0
0.3973	-14.5432	3.83077	3.00156	-47.5376	0
0.3980	-6.00237	7.49256	3.91719	46.7503	0
0.3987	3.46387	9.32346	7.88273	158.451	0
0.3993	8.64091	9.93376	8.49529	255.494	0
0.4000	13.8305	12.0708	9.10463	336.977	0
0.4007	20.2455	13.9017	13.3765	404.729	0
0.4013	22.0712	12.0708	14.9014	444.093	0
0.4020	21.4585	9.93376	12.1578	466.669	0
0.4027	22.3838	10.8502	11.8515	486.212	0
0.4033	25.1224	10.2399	14.2921	481.025	0
0.4040	25.7352	6.57811	15.2077	444.394	0
0.4047	22.6839	6.57811	12.7671	401.071	0
0.4053	19.02	6.27196	8.49529	341.539	0
0.4060	15.0559	-0.441324	6.66405	239.008	0
0.4067	10.1665	-4.71342	4.83281	129.136	0
0.4073	5.58971	-2.57836	1.77966	50.1078	0
0.4080	-0.512702	-4.40926	-0.354642	-37.164	0
0.4087	-10.5792	-10.2081	-3.40779	-152.824	0
0.4093	-19.7328	-14.174	-9.51086	-251.72	0
0.4100	-25.5351	-18.142	-11.0358	-326.164	0
0.4107	-28.2737	-20.8893	-7.9859	-395.444	0
0.4113	-28.5863	-18.4461	-6.764	-439.091	0
0.4120	-31.9376	-17.5317	-7.9859	-454.953	0
0.4127	-37.7399	-19.6687	-6.15466	-469.61	0
0.4133	-37.7399	-19.3626	-2.79845	-465.65	0
0.4140	-34.6887	-18.142	-3.40779	-430.547	0
0.4147	-33.7758	-16.0049	-6.15466	-392.387	0
0.4153	-27.3608	-12.039	-6.764	-335.935	0
0.4160	-16.0688	-10.2081	-4.62969	-233.404	0
0.4167	-7.22785	-8.07105	-3.40779	-125.663	0
0.4173	0.712781	-2.57836	-3.71407	-45.4073	0
0.4180	8.34079	0.168975	-1.88283	44.921	0
0.4187	16.2814	0.168975	0.864038	157.525	0
0.4193	28.1736	3.83077	2.69528	259.153	0
0.4200	39.1655	6.57811	3.6109	337.88	0
0.4207	40.0783	4.74721	6.05149	401.673	0
0.4213	38.8653	4.44107	9.41092	441.036	0
0.4220	43.4421	6.57811	9.71397	460.88	0
0.4227	46.7935	5.96781	8.79835	476.14	0
0.4233	46.4933	5.66166	10.6296	474.31	0
0.4240	44.9677	5.96781	13.0734	442.565	0
0.4247	41.6039	4.13691	11.8515	399.218	0
0.4253	35.8016	1.99987	9.41092	337.88	0
0.4260	27.5734	-1.35777	7.88273	238.707	0
0.4267	16.5815	-6.54431	3.91719	131.892	0
0.4273	5.58971	-8.98749	-0.967206	48.8806	0
0.4280	-5.08951	-9.59779	-3.40779	-40.2205	0
0.4287	-16.6816	-14.4802	-7.67962	-150.995	0
0.4293	-25.5351	-19.0564	-13.4796	-250.794	0
0.4300	-33.1631	-17.5317	-13.4796	-333.203	0
0.4307	-42.6168	-16.3111	-10.7328	-400.932	0
0.4313	-47.2061	-19.0564	-11.9514	-436.336	0
0.4320	-46.2808	-19.9729	-14.3953	-454.05	0
0.4327	-47.8064	-18.4461	-14.3953	-476.024	0
0.4333	-49.6446	-17.8358	-16.2265	-474.797	0
0.4340	-46.5934	-18.142	-18.9701	-441.523	0
0.4347	-42.3167	-17.5317	-16.8358	-403.687	0
0.4353	-38.3526	-14.174	-13.1733	-345.105	0
0.4360	-28.8864	-8.07105	-11.0358	-242.851	0
0.4367	-17.5944	-2.27222	-8.90152	-134.833	0
0.4373	-8.44083	-0.441324	-6.15466	-49.691	0
0.4380	1.0129	0.779274	-3.40779	41.5635	0
0.4387	14.7558	5.66166	0.864038	151.435	0
0.4393	28.4862	12.375	5.44215	252.137	0
0.4400	37.94	14.8161	8.49529	333.319	0
0.4407	42.5168	13.9017	10.6296	398.917	0
0.4413	45.8806	13.5955	11.8515	439.508	0
0.4420	48.6192	13.9017	12.4608	462.409	0
0.4427	48.9318	13.9017	12.4608	481.628	0
0.4433	49.2319	13.9017	8.18901	480.4	0
0.4440	46.7935	13.9017	3.00156	445.32	0
0.4447	38.5527	11.7647	2.08594	398.917	0
0.4453	29.3991	6.88226	2.69528	337.579	0
0.4460	22.3838	3.83077	0.254698	239.008	0
0.4467	10.7793	3.83077	0.254698	133.721	0
0.4473	-4.77688	1.38957	2.08594	51.636	0
0.4480	-17.9071	-3.18866	-0.660924	-37.7892	0
0.4487	-27.3608	-5.93401	-3.10151	-147.962	0
0.4493	-33.1631	-7.15461	-3.40779	-245.005	0
0.4500	-38.3526	-8.98749	-7.37333	-324.96	0
0.4507	-42.6168	-9.90195	-13.1733	-395.444	0
0.4513	-41.704	-11.1225	-15.0046	-438.79	0
0.4520	-39.2655	-11.4287	-16.2265	-459.838	0
0.4527	-39.8782	-10.8184	-17.7515	-476.325	0
0.4533	-40.491	-10.8184	-16.5296	-472.342	0
0.4540	-36.827	-8.68135	-15.3109	-440.62	0
0.4547	-31.6375	-2.88252	-15.9202	-401.256	0
0.4553	-23.3967	0.473131	-16.5296	-341.122	0
0.4560	-10.5792	-0.137168	-15.3109	-241.346	0
0.4567	-1.72568	1.38957	-11.9514	-138.19	0
0.4573	2.85112	5.96781	-7.07028	-57.309	0
0.4580	11.0919	8.71316	-3.71407	33.6213	0
0.4587	23.5968	10.2399	0.254698	147.452	0
0.4593	33.9759	11.4605	4.83281	249.08	0
0.4600	41.3038	12.9852	6.96711	328.734	0
0.4607	48.3191	15.7326	7.57967	397.389	0
0.4613	54.1214	17.2593	10.6296	440.434	0
0.4620	55.9471	15.7326	12.1578	460.255	0
0.4627	55.647	14.2058	11.8515	478.571	0
0.4633	54.7341	14.2058	13.6827	477.969	0
0.4640	49.2319	12.375	13.989	443.167	0
0.4647	40.3909	9.32346	11.2422	400.144	0
0.4653	32.7504	7.49256	10.3265	343.067	0
0.4660	22.3838	2.91433	9.71397	241.763	0
0.4667	9.25365	-1.96806	6.35777	131.892	0
0.4673	4.67685	-2.57836	0.254698	50.4088	0
0.4680	3.76398	-5.62986	-7.07028	-38.0903	0
0.4687	-7.22785	-12.6493	-10.1202	-148.263	0
0.4693	-20.9583	-13.2596	-8.90152	-246.834	0
0.4700	-26.4479	-11.1225	-10.7328	-328.016	0
0.4707	-28.5863	-15.3946	-13.4796	-397.273	0
0.4713	-31.9376	-17.2255	-11.6484	-438.489	0
0.4720	-34.9888	-13.5637	-10.1202	-460.441	0
0.4727	-38.9654	-15.7008	-16.2265	-477.853	0
0.4733	-40.1784	-17.5317	-19.8858	-472.967	0
0.4740	-36.827	-12.6493	-16.5296	-442.449	0
0.4747	-32.863	-11.1225	-14.3953	-405.516	0
0.4753	-28.2737	-13.2596	-12.564	-348.138	0
0.4760	-21.8711	-7.46075	-8.28896	-248.964	0
0.4767	-14.2431	-1.66192	-4.93275	-141.247	0
0.4773	-6.30249	-1.96806	-4.32341	-57.008	0
0.4780	1.0129	1.99987	-1.88283	30.889	0
0.4787	8.04067	10.2399	2.69528	143.794	0
0.4793	18.7199	11.7647	5.74843	249.08	0
0.4800	30.9247	11.1544	6.35777	328.132	0
0.4807	37.94	13.9017	8.49529	391.901	0
0.4813	42.8294	12.9852	12.7671	435.85	0
0.4820	46.1807	9.6296	13.3765	459.051	0
0.4827	44.9677	11.1544	11.8515	477.043	0
0.4833	41.6039	12.0708	12.4608	477.043	0
0.4840	40.3909	7.49256	14.9014	444.093	0
0.4847	37.3272	4.44107	18.5639	401.372	0
0.4853	30.312	3.83077	22.2264	345.521	0
0.4860	22.9841	1.38957	20.3952	248.779	0
0.4867	15.6687	-2.27222	13.0734	140.436	0
0.4873	7.72805	-5.62986	9.41092	56.8228	0
0.4880	-1.72568	-8.07105	7.57967	-31.9773	0
0.4887	-11.1919	-8.68135	0.864038	-142.451	0
0.4893	-21.2584	-10.8184	-5.23903	-241.647	0
0.4900	-33.1631	-16.0049	-6.15466	-324.96	0
0.4907	-42.0166	-18.142	-8.28896	-396.37	0
0.4913	-42.9294	-17.5317	-11.3421	-435.433	0
0.4920	-43.8423	-16.3111	-11.3421	-452.22	0
0.4927	-49.0318	-15.0905	-11.3421	-473.268	0
0.4933	-51.1702	-14.4802	-12.564	-475.098	0
0.4940	-49.0318	-13.5637	-11.0358	-442.148	0
0.4947	-46.5934	-11.1225	-9.81714	-402.159	0
0.4953	-41.0912	-9.59779	-10.1202	-345.707	0
0.4960	-30.7246	-6.85045	-6.15466	-246.834	0
0.4967	-20.0454	-1.35777	-0.660924	-141.548	0
0.4973	-10.8793	1.08343	0.864038	-58.5363	0
0.4980	-2.63854	1.08343	2.08594	35.1495	0
0.4987	6.51507	5.05137	5.44215	147.452	0
0.4993	13.8305	8.71316	7.27339	242.967	0
0.5000	17.4944	9.93376	7.88273	321.417	0
0.5007	21.4585	13.9017	7.57967	393.73	0
0.5013	28.4862	14.8161	6.96711	439.809	0
0.5020	32.1502	10.5441	8.79835	459.653	0
0.5027	31.8376	11.1544	11.5452	477.043	0
0.5033	33.6758	13.5955	11.2422	479.173	0
0.5040	33.9759	10.2399	10.3265	448.354	0
0.5047	26.9606	6.88226	9.10463	402.9	0
0.5053	18.4073	5.35751	4.83281	343.692	0
0.5060	11.392	-1.96806	-0.660924	249.08	0
0.5067	1.32552	-7.7669	-1.57655	144.095	0
0.5073	-8.14071	-6.54431	-2.49217	60.7823	0
0.5080	-15.156	-9.59779	-6.15466	-28.944	0
0.5087	-25.8352	-15.7008	-9.51086	-140.922	0
0.5093	-37.7399	-15.0905	-9.51086	-239.818	0
0.5100	-45.9806	-12.9534	-8.90152	-317.318	0
0.5107	-52.3832	-18.4461	-8.90152	-388.127	0
0.5113	-55.4344	-22.7202	-8.90152	-434.808	0
0.5120	-52.3832	-20.5832	-11.3421	-454.351	0
0.5127	-49.332	-17.2255	-15.6139	-471.138	0
0.5133	-46.5934	-17.2255	-16.2265	-472.041	0
0.5140	-42.0166	-17.2255	-13.4796	-442.148	0
0.5147	-39.8782	-13.8699	-12.2577	-401.858	0
0.5153	-35.6015	-9.29165	-11.6484	-345.707	0
0.5160	-21.2584	-6.54431	-7.9859	-249.891	0
0.5167	-7.82809	-6.24016	-4.01713	-146.132	0
0.5173	-3.56391	-4.10312	-1.57655	-63.121	0
0.5180	3.46387	-0.137168	0.254698	27.8325	0
0.5187	15.9688	1.99987	2.08594	139.533	0
0.5193	25.1224	4.44107	6.66405	239.934	0
0.5200	32.1502	8.71316	11.5452	322.32	0
0.5207	38.8653	9.6296	13.989	393.73	0
0.5213	42.2167	6.57811	15.817	438.605	0
0.5220	45.568	5.96781	18.8702	459.653	0
0.5227	49.8447	8.10286	21.3108	478.872	0
0.5233	48.6192	7.18841	24.0576	480.701	0
0.5240	43.4421	3.83077	25.5826	446.524	0
0.5247	43.7423	1.69373	23.142	402.576	0
0.5253	43.1295	0.473131	19.4795	349.18	0
0.5260	34.276	-1.66192	16.4296	253.966	0
0.5267	24.8223	-4.71342	11.2422	143.794	0
0.5273	20.2455	-8.07105	5.44215	61.4075	0
0.5280	13.8305	-10.8184	0.254698	-24.6603	0
0.5287	3.15124	-15.3946	-7.37333	-137.264	0
0.5293	-6.91523	-19.6687	-13.4796	-239.494	0
0.5300	-12.7175	-19.0564	-14.089	-318.245	0
0.5307	-16.9817	-17.2255	-14.3953	-389.956	0
0.5313	-22.4839	-19.6687	-15.9202	-436.961	0
0.5320	-26.7481	-21.8038	-14.3953	-455.879	0
0.5327	-27.3608	-19.3626	-12.8671	-470.837	0
0.5333	-27.3608	-16.0049	-15.0046	-471.439	0
0.5340	-30.1119	-12.6493	-14.3953	-442.148	0
0.5347	-31.0247	-11.1225	-10.7328	-404.289	0
0.5353	-25.8352	-9.59779	-10.4265	-351.495	0
0.5360	-19.12	-3.49282	-9.81714	-254.753	0
0.5367	-16.6816	1.99987	-2.79845	-144.905	0
0.5373	-13.9305	0.473131	2.39222	-61.2917	0
0.5380	-8.44083	1.99987	3.91719	23.873	0
0.5387	-1.72568	8.409	10.0203	135.55	0
0.5393	8.04067	9.93376	14.9014	241.763	0
0.5400	20.5456	10.2399	12.1578	322.945	0
0.5407	28.1736	13.5955	12.1578	390.072	0
0.5413	28.7864	13.9017	15.2077	435.549	0
0.5420	32.1502	12.0708	13.6827	454.466	0
0.5427	37.94	14.512	13.0734	469.425	0
0.5433	38.2526	14.8161	16.4296	473.685	0
0.5440	35.5015	11.4605	14.9014	446.825	0
0.5447	36.1142	11.1544	11.2422	404.104	0
0.5453	34.8888	9.32346	9.41092	348.578	0
0.5460	24.8223	4.44107	6.66405	255.795	0
0.5467	13.8305	1.99987	2.08594	148.679	0
0.5473	9.56627	-0.137168	-0.660924	63.2368	0
0.5480	4.0641	-4.71342	-3.71407	-24.9613	0
0.5487	-5.38963	-8.07105	-7.07028	-132.077	0
0.5493	-11.1919	-10.5122	-10.1202	-232.478	0
0.5500	-14.8559	-13.5637	-13.7827	-317.619	0
0.5507	-20.0454	-14.174	-16.2265	-389.354	0
0.5513	-21.571	-11.4287	-16.2265	-430.848	0
0.5520	-23.6968	-10.5122	-18.0545	-451.595	0
0.5527	-30.1119	-12.3431	-20.8014	-473.268	0
0.5533	-32.2502	-11.7328	-19.2764	-476.024	0
0.5540	-27.9735	-8.98749	-17.1389	-447.335	0
0.5547	-26.4479	-8.07105	-17.7515	-408.272	0
0.5553	-24.6222	-6.24016	-17.4452	-353.024	0
0.5560	-16.9817	-0.747467	-12.564	-258.435	0
0.5567	-11.492	3.22047	-7.07028	-150.092	0
0.5573	-8.14071	4.13691	-3.40779	-63.723	0
0.5580	1.32552	7.49256	-1.27026	22.9468	0
0.5587	12.6175	12.375	0.864038	132.818	0
0.5593	18.7199	14.2058	3.00156	236.877	0
0.5600	22.0712	13.2914	6.66405	317.735	0
0.5607	28.1736	14.8161	10.0203	387.015	0
0.5613	36.4144	18.4799	10.9359	433.094	0
0.5620	40.0783	19.7005	11.2422	453.864	0
0.5627	38.2526	16.649	13.3765	472.782	0
0.5633	39.4656	15.7326	15.514	479.798	0
0.5640	40.9912	15.7326	13.3765	448.979	0
0.5647	33.9759	12.6811	8.49529	400.746	0
0.5653	24.2096	9.6296	6.05149	345.22	0
0.5660	20.5456	7.18841	5.13586	254.568	0
0.5667	16.5815	2.30403	3.00156	147.452	0
0.5673	6.81519	-0.747467	1.17032	59.8793	0
0.5680	-4.47677	-1.05162	-2.18589	-27.4157	0
0.5687	-14.8559	-3.79896	-7.67962	-134.532	0
0.5693	-23.0966	-8.68135	-11.6484	-234.932	0
0.5700	-29.7993	-9.90195	-12.564	-318.847	0
0.5707	-37.4398	-10.5122	-13.4796	-392.086	0
0.5713	-43.2296	-11.1225	-14.089	-438.489	0
0.5720	-44.7552	-11.4287	-14.3953	-460.139	0
0.5727	-43.8423	-11.7328	-15.9202	-477.853	0
0.5733	-43.2296	-10.8184	-16.2265	-479.381	0
0.5740	-41.704	-8.98749	-13.7827	-451.595	0
0.5747	-36.5144	-7.15461	-11.9514	-412.833	0
0.5753	-29.4991	-4.10312	-11.0358	-357.006	0
0.5760	-22.784	0.779274	-8.90152	-262.695	0
0.5767	-16.0688	3.52462	-7.07028	-156.807	0
0.5773	-9.96643	5.35751	-7.07028	-72.8693	0
0.5780	-3.56391	7.7987	-4.01713	14.1015	0
0.5787	5.28959	10.2399	2.69528	124.876	0
0.5793	14.4432	13.2914	6.66405	229.861	0
0.5800	20.8582	18.7841	7.88273	310.719	0
0.5807	26.648	21.2253	13.3765	379.096	0
0.5813	30.9247	19.3944	19.4795	428.533	0
0.5820	30.9247	16.3429	19.7858	453.239	0
0.5827	32.1502	14.8161	18.2609	470.328	0
0.5833	33.9759	14.512	18.8702	474.31	0
0.5840	30.6246	14.8161	18.5639	446.825	0
0.5847	27.8735	13.2914	17.0389	404.729	0
0.5853	26.648	10.2399	14.9014	350.106	0
0.5860	18.7199	5.96781	9.71397	256.721	0
0.5867	9.25365	1.69373	3.91719	150.208	0
0.5873	4.67685	-0.441324	3.00156	68.7245	0
0.5880	-2.63854	-1.35777	1.17032	-18.2463	0
0.5887	-16.0688	-4.40926	-6.764	-131.776	0
0.5893	-25.8352	-7.7669	-13.7827	-234.932	0
0.5900	-32.2502	-9.59779	-13.4796	-314.586	0
0.5907	-38.04	-10.8184	-12.564	-384.167	0
0.5913	-39.5656	-11.4287	-16.2265	-430.547	0
0.5920	-41.0912	-12.039	-19.2764	-453.123	0
0.5927	-45.6805	-13.2596	-17.7515	-472.342	0
0.5933	-46.5934	-11.7328	-18.0545	-474.195	0
0.5940	-42.3167	-8.98749	-19.2764	-443.352	0
0.5947	-37.7399	-7.7669	-16.2265	-404.613	0
0.5953	-32.863	-4.40926	-11.9514	-355.478	0
0.5960	-24.6222	0.168975	-8.90152	-263.297	0
0.5967	-14.8559	1.99987	-2.49217	-153.148	0
0.5973	-8.75345	3.83077	4.52653	-67.6826	0
0.5980	-2.95116	9.32346	5.13586	17.459	0
0.5987	8.34079	14.2058	4.83281	129.136	0
0.5993	22.3838	16.9532	9.41092	234.122	0
0.6000	31.8376	18.7841	14.5984	314.077	0
0.6007	35.2014	18.4799	16.7327	382.755	0
0.6013	36.727	18.1738	16.7327	431.265	0
0.6020	41.6039	18.4799	16.1233	455.069	0
0.6027	50.1448	17.5635	16.1233	473.986	0
0.6033	52.8959	17.2593	15.817	477.668	0
0.6040	47.7063	17.5635	11.8515	447.45	0
0.6047	43.7423	13.9017	7.88273	405.933	0
0.6053	41.3038	8.409	6.96711	355.594	0
0.6060	32.7504	4.74721	3.00156	264.339	0
0.6067	22.9841	1.08343	-2.79845	154.792	0
0.6073	17.4944	-1.35777	-5.54532	68.7245	0
0.6080	10.1665	-1.96806	-7.67962	-17.6442	0
0.6087	1.0129	-4.71342	-11.9514	-125.362	0
0.6093	-5.38963	-8.98749	-15.0046	-226.388	0
0.6100	-15.4561	-11.1225	-15.9202	-310.603	0
0.6107	-27.3608	-12.6493	-13.4796	-383.542	0
0.6113	-31.9376	-13.5637	-9.81714	-427.792	0
0.6120	-35.6015	-12.9534	-10.7328	-448.863	0
0.6127	-44.7552	-13.8699	-13.4796	-471.439	0
0.6133	-50.8576	-15.3946	-11.6484	-476.024	0
0.6140	-49.0318	-11.7328	-9.81714	-446.71	0
0.6147	-43.8423	-7.46075	-9.81714	-409.175	0
0.6153	-35.3014	-5.93401	-7.07028	-359.739	0
0.6160	-24.3096	-2.88252	-2.49217	-267.28	0
0.6167	-14.5432	1.99987	-0.967206	-157.71	0
0.6173	-6.91523	4.74721	0.56098	-71.6652	0
0.6180	0.100039	7.49256	3.91719	13.8005	0
0.6187	8.34079	11.1544	5.74843	122.445	0
0.6193	20.2455	11.4605	7.27339	225.879	0
0.6200	31.2248	12.0708	11.2422	308.288	0
0.6207	38.5527	15.7326	15.817	379.096	0
0.6213	42.8294	16.9532	17.3452	427.004	0
0.6220	44.355	15.7326	17.6483	448.678	0
0.6227	43.1295	16.649	18.8702	466.97	0
0.6233	43.1295	16.9532	17.6483	475.214	0
0.6240	41.6039	13.2914	13.989	449.28	0
0.6247	36.727	10.2399	12.4608	403.502	0
0.6253	31.2248	7.49256	13.0734	348.879	0
0.6260	23.9094	4.13691	11.5452	263.737	0
0.6267	14.1431	2.30403	6.35777	157.826	0
0.6273	8.04067	-1.66192	0.254698	67.7983	0
0.6280	2.85112	-8.3772	-2.49217	-17.9453	0
0.6287	-5.38963	-10.2081	-4.62969	-123.834	0
0.6293	-13.6304	-10.2081	-9.81714	-227.916	0
0.6300	-18.8199	-12.6493	-14.6983	-310.302	0
0.6307	-23.0966	-13.5637	-16.2265	-379.884	0
0.6313	-26.4479	-12.6493	-17.1389	-429.32	0
0.6320	-30.412	-13.5637	-16.8358	-453.424	0
0.6327	-34.3886	-14.4802	-12.564	-469.61	0
0.6333	-34.3886	-16.0049	-10.7328	-473.268	0
0.6340	-34.3886	-14.4802	-14.3953	-449.164	0
0.6347	-35.3014	-9.90195	-14.3953	-410.703	0
0.6353	-29.199	-6.54431	-12.564	-357.006	0
0.6360	-19.7328	-4.71342	-13.1733	-265.451	0
0.6367	-14.5432	-0.747467	-9.20458	-159.238	0
0.6373	-10.8793	2.30403	-0.354642	-73.7955	0
0.6380	-3.25128	2.91433	2.69528	11.045	0
0.6387	5.90233	6.57811	1.17032	117.235	0
0.6393	13.2302	10.5441	3.00156	221.618	0
0.6400	19.3326	9.93376	4.83281	308.589	0
0.6407	24.8223	8.71316	5.74843	380.926	0
0.6413	28.7864	10.5441	7.88273	428.834	0
0.6420	29.099	13.5955	9.41092	452.336	0
0.6427	30.312	13.9017	10.3265	470.629	0
0.6433	33.6758	11.4605	12.1578	477.668	0
0.6440	31.5374	10.5441	10.9359	452.938	0
0.6447	25.7352	9.93376	7.88273	411.12	0
0.6453	22.0712	5.66166	7.27339	357.724	0
0.6460	13.8305	1.08343	5.74843	266.47	0
0.6467	1.93826	-1.35777	3.30785	156.297	0
0.6473	-0.812821	-4.40926	1.77966	73.6103	0
0.6480	-0.200079	-7.15461	-2.49217	-6.0435	0
0.6487	-9.35369	-10.8184	-8.59524	-117.119	0
0.6493	-21.571	-15.3946	-9.20458	-224.86	0
0.6500	-25.8352	-16.6152	-7.9859	-305.417	0
0.6507	-27.9735	-15.0905	-11.3421	-376.225	0
0.6513	-31.6375	-16.3111	-14.3953	-426.588	0
0.6520	-32.863	-17.5317	-13.1733	-449.465	0
0.6527	-33.1631	-16.6152	-9.81714	-466.854	0
0.6533	-35.9142	-17.2255	-9.20458	-470.837	0
0.6540	-35.9142	-16.6152	-8.90152	-444.88	0
0.6547	-31.9376	-12.9534	-7.67962	-407.045	0
0.6553	-28.2737	-10.8184	-7.9859	-356.08	0
0.6560	-23.0966	-8.68135	-6.764	-267.581	0
0.6567	-12.7175	-4.40926	-1.27026	-161.067	0
0.6573	-3.56391	-1.05162	1.17032	-71.9663	0
0.6580	1.32552	1.08343	-0.660924	14.4025	0
0.6587	8.04067	4.74721	3.30785	121.217	0
0.6593	18.7199	7.18841	9.10463	227.407	0
0.6600	25.7352	7.49256	9.71397	311.344	0
0.6607	26.9606	6.27196	9.41092	377.267	0
0.6613	28.4862	5.35751	11.2422	425.777	0
0.6620	29.3991	6.57811	13.0734	455.995	0
0.6627	28.4862	10.2399	14.9014	477.344	0
0.6633	28.7864	10.2399	14.5984	479.497	0
0.6640	27.8735	6.57811	10.3265	450.507	0
0.6647	21.1583	4.74721	6.66405	410.819	0
0.6653	15.9688	3.83077	6.66405	362.61	0
0.6660	12.9176	1.08343	5.74843	277.468	0
0.6667	3.15124	-2.88252	0.864038	170.353	0
0.6673	-6.30249	-6.24016	-3.40779	79.0981	0
0.6680	-9.05357	-9.59779	-4.93275	-8.79896	0
0.6687	-15.4561	-11.7328	-5.84837	-113.46	0
0.6693	-25.8352	-13.5637	-8.59524	-214.787	0
0.6700	-31.9376	-16.0049	-11.3421	-300.855	0
0.6707	-36.2143	-18.142	-13.1733	-374.396	0
0.6713	-39.2655	-18.7523	-14.089	-419.873	0
0.6720	-40.7911	-17.5317	-13.7827	-442.148	0
0.6727	-43.8423	-17.2255	-14.3953	-465.326	0
0.6733	-47.2061	-16.6152	-14.3953	-473.569	0
0.6740	-45.9806	-15.0905	-11.3421	-447.636	0
0.6747	-42.3167	-12.6493	-8.28896	-409.476	0
0.6753	-36.5144	-9.90195	-7.67962	-360.665	0
0.6760	-27.0607	-5.01956	-3.71407	-272.467	0
0.6767	-16.3815	-0.747467	1.4766	-165.351	0
0.6773	-6.91523	-1.05162	2.39222	-77.7551	0
0.6780	1.0129	-0.747467	2.69528	7.98853	0
0.6787	8.95353	5.05137	4.22024	115.405	0
0.6793	20.2455	9.6296	6.96711	219.488	0
0.6800	31.2248	9.6296	12.4608	303.101	0
0.6807	39.1655	11.1544	18.8702	374.512	0
0.6813	45.8806	14.8161	22.2264	425.777	0
0.6820	51.0701	16.649	24.3639	451.109	0
0.6827	53.5086	16.649	24.3639	469.425	0
0.6833	53.5086	16.0387	22.2264	477.668	0
0.6840	48.3191	15.4284	22.2264	453.239	0
0.6847	38.5527	12.0708	22.2264	408.689	0
0.6853	33.9759	6.88226	17.0389	355.594	0
0.6860	32.1502	3.83077	11.2422	270.128	0
0.6867	23.2967	2.61017	6.96711	163.012	0
0.6873	12.9176	0.168975	2.69528	74.8375	0
0.6880	5.90233	-2.88252	-0.967206	-7.57174	0
0.6887	-2.0383	-6.24016	-2.79845	-113.159	0
0.6893	-12.7175	-8.07105	-6.46094	-217.543	0
0.6900	-23.0966	-7.15461	-11.9514	-300.855	0
0.6907	-32.863	-8.07105	-16.5296	-373.771	0
0.6913	-39.2655	-13.2596	-19.2764	-424.735	0
0.6920	-40.7911	-14.174	-18.9701	-446.71	0
0.6927	-42.0166	-11.1225	-16.2265	-465.951	0
0.6933	-42.9294	-11.1225	-15.0046	-475.098	0
0.6940	-39.8782	-10.8184	-14.6983	-449.465	0
0.6947	-36.2143	-6.54431	-13.1733	-408.272	0
0.6953	-33.7758	-2.88252	-10.1202	-357.006	0
0.6960	-26.4479	-0.137168	-6.15466	-268.183	0
0.6967	-16.3815	2.91433	-1.57655	-162.596	0
0.6973	-9.35369	4.74721	0.864038	-76.551	0
0.6980	-1.72568	6.88226	2.08594	9.21576	0
0.6987	10.1665	9.32346	7.57967	115.73	0
0.6993	19.3326	11.4605	13.6827	216.431	0
0.7000	26.0478	14.8161	14.9014	300.045	0
0.7007	34.276	17.8696	13.989	374.813	0
0.7013	40.3909	17.5635	14.2921	427.606	0
0.7020	42.2167	16.3429	13.3765	452.336	0
0.7027	44.9677	15.4284	10.3265	470.328	0
0.7033	45.8806	14.512	7.27339	477.969	0
0.7040	42.2167	15.1223	5.74843	453.239	0
0.7047	40.3909	13.2914	5.13586	411.745	0
0.7053	40.3909	9.0193	4.83281	362.61	0
0.7060	30.9247	7.49256	2.39222	275.639	0
0.7067	18.4073	5.66166	0.254698	163.638	0
0.7073	16.2814	1.69373	-0.967206	76.9678	0
0.7080	13.8305	-0.747467	-2.49217	-0.856741	0
0.7087	0.412663	-5.32371	-5.84837	-109.802	0
0.7093	-13.0176	-11.1225	-9.20458	-219.673	0
0.7100	-19.4327	-10.8184	-10.1202	-301.457	0
0.7107	-24.9223	-11.4287	-11.6484	-371.038	0
0.7113	-31.6375	-16.3111	-14.3953	-423.832	0
0.7120	-35.9142	-13.8699	-13.7827	-449.164	0
0.7127	-38.3526	-8.98749	-11.6484	-466.854	0
0.7133	-41.0912	-9.59779	-10.4265	-474.195	0
0.7140	-41.704	-7.15461	-7.37333	-450.391	0
0.7147	-38.04	-3.18866	-4.62969	-410.703	0
0.7153	-34.3886	-4.40926	-7.37333	-360.665	0
0.7160	-32.2502	-3.18866	-8.59524	-273.694	0
0.7167	-25.8352	1.69373	-2.49217	-165.351	0
0.7173	-15.156	2.61017	2.69528	-77.153	0
0.7180	-8.14071	4.13691	3.91719	4.63103	0
0.7187	-1.72568	9.6296	5.44215	111.446	0
0.7193	11.0919	12.9852	9.41092	220.692	0
0.7200	22.0712	12.9852	12.1578	304.004	0
0.7207	24.5222	12.6811	11.2422	369.927	0
0.7213	24.5222	14.512	11.2422	420.891	0
0.7220	27.5734	17.5635	12.7671	450.507	0
0.7227	30.6246	16.649	9.71397	467.896	0
0.7233	30.6246	12.9852	6.66405	471.254	0
0.7240	27.8735	12.375	10.3265	447.751	0
0.7247	25.7352	12.9852	11.2422	409.291	0
0.7253	24.8223	10.2399	6.05149	358.951	0
0.7260	20.5456	6.88226	5.74843	273.81	0
0.7267	11.392	2.91433	6.66405	169.426	0
0.7273	4.67685	-1.66192	-0.660924	82.4556	0
0.7280	0.412663	-2.88252	-8.59524	-0.555724	0
0.7287	-7.22785	-3.49282	-13.4796	-105.217	0
0.7293	-16.3815	-7.15461	-17.1389	-211.731	0
0.7300	-24.3096	-11.7328	-18.0545	-301.156	0
0.7307	-32.5503	-11.7328	-17.4452	-374.998	0
0.7313	-34.6887	-9.29165	-18.9701	-422.003	0
0.7320	-32.2502	-11.7328	-19.2764	-446.71	0
0.7327	-34.9888	-16.3111	-19.8858	-469.61	0
0.7333	-37.4398	-14.4802	-21.1077	-476.626	0
0.7340	-31.6375	-8.98749	-18.0545	-450.692	0
0.7347	-26.4479	-6.85045	-13.4796	-411.328	0
0.7353	-25.2225	-7.46075	-10.7328	-361.568	0
0.7360	-19.4327	-6.24016	-4.01713	-275.824	0
0.7367	-10.8793	-2.57836	3.30785	-169.311	0
0.7373	-5.38963	1.08343	4.83281	-79.5843	0
0.7380	1.93826	3.22047	5.74843	3.72798	0
0.7387	12.0047	5.05137	9.41092	109.015	0
0.7393	20.2455	8.10286	13.3765	215.505	0
0.7400	26.648	12.375	15.817	299.142	0
0.7407	33.9759	15.7326	15.817	369.325	0
0.7413	39.4656	16.3429	15.2077	423.346	0
0.7420	40.6911	16.3429	17.6483	450.507	0
0.7427	40.3909	17.2593	19.1765	467.896	0
0.7433	40.6911	15.7326	17.9546	476.441	0
0.7440	38.2526	12.0708	16.7327	452.637	0
0.7447	31.2248	10.8502	14.9014	407.16	0
0.7453	22.0712	9.6296	11.8515	355.895	0
0.7460	13.8305	6.57811	11.5452	275.338	0
0.7467	6.51507	3.52462	10.0203	169.426	0
0.7473	0.100039	-1.35777	4.83281	79.0981	0
0.7480	-7.22785	-6.54431	1.17032	-3.91322	0
0.7487	-15.156	-9.29165	-1.27026	-108.274	0
0.7493	-22.784	-11.1225	-5.54532	-213.259	0
0.7500	-30.412	-12.3431	-7.37333	-296.27	0
0.7507	-35.6015	-12.039	-7.67962	-367.079	0
0.7513	-34.6887	-13.8699	-11.3421	-420.174	0
0.7520	-33.4632	-17.2255	-14.6983	-446.71	0
0.7527	-33.7758	-15.3946	-15.0046	-464.122	0
0.7533	-32.2502	-11.7328	-14.089	-470.837	0
0.7540	-29.7993	-9.90195	-12.564	-449.164	0
0.7547	-30.412	-8.07105	-9.81714	-410.402	0
0.7553	-29.4991	-6.24016	-7.9859	-360.966	0
0.7560	-24.6222	-5.32371	-4.93275	-277.955	0
0.7567	-20.0454	-2.57836	-2.79845	-171.441	0
0.7573	-16.3815	1.08343	-1.88283	-81.7377	0
0.7580	-9.66631	4.44107	1.77966	0.0694655	0
0.7587	-0.200079	9.0193	6.96711	104.129	0
0.7593	8.95353	12.6811	8.79835	211.546	0
0.7600	15.6687	12.6811	10.3265	296.988	0
0.7607	21.4585	14.512	13.3765	369.024	0
0.7613	27.5734	17.8696	14.9014	425.175	0
0.7620	31.2248	17.2593	14.5984	452.336	0
0.7627	32.4503	16.0387	14.2921	466.669	0
0.7633	32.1502	17.5635	14.9014	475.214	0
0.7640	29.3991	14.8161	15.817	455.694	0
0.7647	25.7352	10.2399	15.514	414.478	0
0.7653	24.2096	10.5441	14.9014	365.666	0
0.7660	18.4073	10.2399	14.2921	281.729	0
0.7667	7.11531	4.74721	11.5452	170.353	0
0.7673	2.85112	1.08343	6.96711	83.0576	0
0.7680	2.85112	-1.66192	3.6109	5.85826	0
0.7687	-4.47677	-6.24016	-0.660924	-101.559	0
0.7693	-15.7687	-9.29165	-5.23903	-212.032	0
0.7700	-22.1712	-10.5122	-7.07028	-294.742	0
0.7707	-26.7481	-12.9534	-9.20458	-365.226	0
0.7713	-31.9376	-14.7843	-12.2577	-419.247	0
0.7720	-34.6887	-14.7843	-12.564	-446.71	0
0.7727	-36.2143	-13.5637	-13.4796	-465.951	0
0.7733	-37.4398	-11.4287	-15.0046	-472.967	0
0.7740	-35.3014	-11.4287	-14.6983	-449.465	0
0.7747	-30.7246	-13.5637	-14.3953	-411.004	0
0.7753	-28.2737	-11.4287	-13.4796	-365.226	0
0.7760	-23.0966	-4.40926	-9.51086	-284.068	0
0.7767	-12.4049	-0.137168	-5.23903	-177.554	0
0.7773	-2.0383	0.779274	-1.57655	-86.6003	0
0.7780	5.58971	2.61017	1.4766	-2.98702	0
0.7787	14.7558	7.49256	3.6109	103.504	0
0.7793	23.2967	11.7647	6.96711	211.245	0
0.7800	28.4862	13.9017	10.9359	294.557	0
0.7807	33.063	13.2914	9.71397	364.138	0
0.7813	35.8016	12.0708	6.66405	419.363	0
0.7820	33.9759	12.375	6.66405	448.052	0
0.7827	31.2248	14.8161	6.66405	464.238	0
0.7833	33.063	13.5955	5.13586	472.481	0
0.7840	33.063	9.32346	4.83281	454.165	0
0.7847	27.5734	9.32346	5.74843	416.631	0
0.7853	22.3838	10.2399	8.49529	368.098	0
0.7860	16.2814	4.74721	12.1578	285.086	0
0.7867	6.81519	-1.05162	11.2422	176.767	0
0.7873	-0.812821	-1.66192	6.96711	84.5858	0
0.7880	-6.91523	-2.88252	3.30785	1.89872	0
0.7887	-15.4561	-7.15461	-2.18589	-100.656	0
0.7893	-22.1712	-10.8184	-8.90152	-207.146	0
0.7900	-24.9223	-14.174	-9.81714	-295.344	0
0.7907	-28.8864	-14.7843	-8.28896	-369.209	0
0.7913	-32.2502	-14.174	-11.9514	-419.247	0
0.7920	-29.199	-14.4802	-15.0046	-443.352	0
0.7927	-27.0607	-15.3946	-10.7328	-464.122	0
0.7933	-28.5863	-15.0905	-2.79845	-475.098	0
0.7940	-25.5351	-14.7843	1.17032	-452.22	0
0.7947	-17.2943	-14.4802	1.77966	-412.833	0
0.7953	-13.3303	-12.3431	1.4766	-368.584	0
0.7960	-9.35369	-8.3772	-0.0515843	-288.328	0
0.7967	0.100039	-3.49282	0.254698	-178.48	0
0.7973	8.04067	0.168975	3.91719	-86.6003	0
0.7980	12.0047	2.30403	6.35777	-5.44146	0
0.7987	19.3326	3.83077	6.35777	98.942	0
0.7993	27.8735	5.05137	8.49529	206.66	0
0.8000	33.063	6.88226	12.1578	291.801	0
0.8007	38.2526	9.0193	14.5984	364.439	0
0.8013	44.0424	8.71316	14.9014	419.988	0
0.8020	45.8806	8.409	13.0734	446.524	0
0.8027	44.9677	9.93376	12.1578	464.238	0
0.8033	45.8806	8.71316	15.817	476.14	0
0.8040	48.0189	5.96781	18.2609	455.069	0
0.8047	45.2679	4.74721	15.514	411.12	0
0.8053	37.6399	2.30403	11.5452	361.684	0
0.8060	30.312	-2.57836	7.88273	282.956	0
0.8067	24.8223	-5.32371	3.00156	176.767	0
0.8073	19.3326	-5.32371	0.56098	84.5858	0
0.8080	12.0047	-8.3772	1.77966	2.80178	0
0.8087	1.32552	-13.8699	2.08594	-98.8263	0
0.8093	-9.96643	-14.7843	-0.967206	-204.113	0
0.8100	-21.2584	-14.174	-4.32341	-289.555	0
0.8107	-31.9376	-17.2255	-5.84837	-363.096	0
0.8113	-38.3526	-19.9729	-6.764	-418.645	0
0.8120	-41.0912	-17.8358	-9.81714	-446.408	0
0.8127	-43.8423	-17.2255	-11.9514	-463.798	0
0.8133	-47.2061	-19.0564	-10.1202	-473.268	0
0.8140	-48.4191	-17.2255	-7.37333	-454.351	0
0.8147	-49.332	-13.5637	-6.764	-414.686	0
0.8153	-49.0318	-10.8184	-4.01713	-366.755	0
0.8160	-46.2808	-8.68135	3.00156	-288.953	0
0.8167	-43.8423	-5.32371	8.79835	-183.667	0
0.8173	-39.2655	-1.66192	9.41092	-91.8102	0
0.8180	-31.6375	-0.137168	9.41092	-10.003	0
0.8187	-23.6968	1.08343	11.5452	94.3573	0
0.8193	-15.156	5.05137	10.9359	201.473	0
0.8200	-6.91523	7.7987	8.49529	286.615	0
0.8207	-2.95116	8.409	10.3265	362.61	0
0.8213	1.32552	12.0708	9.71397	420.59	0
0.8220	9.25365	14.8161	5.44215	445.922	0
0.8227	15.0559	12.0708	4.83281	463.011	0
0.8233	18.4073	10.2399	6.66405	475.214	0
0.8240	21.1583	10.8502	3.6109	454.165	0
0.8247	22.0712	8.409	0.254698	414.802	0
0.8253	21.1583	5.96781	2.39222	370.853	0
0.8260	17.4944	4.74721	2.39222	287.842	0
0.8267	9.25365	0.779274	-2.49217	178.596	0
0.8273	4.67685	-3.49282	-6.15466	94.0563	0
0.8280	3.76398	-5.62986	-7.9859	15.6297	0
0.8287	-4.47677	-9.90195	-13.1733	-93.9405	0
0.8293	-16.3815	-14.174	-17.1389	-204.113	0
0.8300	-21.571	-15.3946	-18.3608	-287.726	0
0.8307	-24.6222	-15.3946	-20.192	-360.04	0
0.8313	-30.1119	-16.0049	-23.5482	-414.686	0
0.8320	-30.1119	-16.0049	-24.1608	-440.921	0
0.8327	-29.7993	-15.7008	-24.7702	-459.236	0
0.8333	-33.7758	-14.4802	-27.8201	-468.383	0
0.8340	-32.5503	-12.6493	-27.2107	-447.636	0
0.8347	-24.0095	-11.1225	-23.5482	-409.8	0
0.8353	-18.8199	-9.29165	-22.3296	-365.852	0
0.8360	-13.6304	-5.62986	-20.8014	-289.254	0
0.8367	-2.63854	-2.88252	-17.1389	-182.44	0
0.8373	6.81519	-1.66192	-16.2265	-88.1286	0
0.8380	11.7046	1.99987	-15.6139	-7.57174	0
0.8387	20.8582	8.409	-9.81714	93.4311	0
0.8393	33.9759	12.375	-2.49217	205.132	0
0.8400	44.0424	12.9852	1.4766	293.33	0
0.8407	50.7575	12.6811	4.52653	359.854	0
0.8413	55.0342	12.6811	4.83281	413.574	0
0.8420	57.1726	13.5955	3.00156	448.052	0
0.8427	58.6982	15.7326	4.83281	467.896	0
0.8433	60.8365	15.1223	7.27339	473.986	0
0.8440	61.1366	12.0708	6.35777	454.466	0
0.8447	59.611	10.8502	3.00156	417.233	0
0.8453	57.4727	9.6296	2.69528	369.927	0
0.8460	51.0701	5.96781	3.00156	290.273	0
0.8467	40.3909	1.69373	-0.660924	184.084	0
0.8473	30.9247	-1.66192	-5.84837	93.4311	0
0.8480	22.9841	-4.40926	-5.23903	12.5733	0
0.8487	13.5303	-8.3772	-3.10151	-90.884	0
0.8493	2.85112	-11.7328	-5.84837	-198.926	0
0.8500	-5.38963	-12.6493	-8.28896	-287.425	0
0.8507	-10.8793	-14.174	-11.3421	-362.494	0
0.8513	-15.7687	-16.3111	-17.1389	-414.362	0
0.8520	-21.571	-15.3946	-18.9701	-440.921	0
0.8527	-27.9735	-15.0905	-18.3608	-463.798	0
0.8533	-32.863	-16.9214	-21.1077	-474.797	0
0.8540	-35.3014	-16.3111	-18.9701	-453.123	0
0.8547	-36.2143	-13.8699	-12.2577	-417.418	0
0.8553	-34.6887	-12.9534	-13.1733	-374.396	0
0.8560	-28.2737	-9.29165	-15.3109	-293.816	0
0.8567	-19.12	-3.18866	-9.81714	-186.7	0
0.8573	-9.66631	0.473131	-5.84837	-96.0708	0
0.8580	-0.812821	2.91433	-4.32341	-14.8888	0
0.8587	9.56627	5.96781	-0.354642	87.6423	0
0.8593	22.0712	7.49256	3.00156	197.213	0
0.8600	31.2248	9.32346	5.74843	286.314	0
0.8607	38.5527	11.7647	10.3265	357.122	0
0.8613	48.3191	11.7647	12.1578	411.745	0
0.8620	52.5957	12.375	12.1578	442.264	0
0.8627	50.4574	15.4284	13.6827	462.71	0
0.8633	50.4574	15.7326	15.2077	475.214	0
0.8640	49.5445	12.6811	15.817	456.296	0
0.8647	41.9165	8.409	15.2077	412.046	0
0.8653	35.2014	5.96781	12.1578	363.212	0
0.8660	30.6246	5.66166	7.57967	288.143	0
0.8667	22.0712	2.91433	1.4766	182.254	0
0.8673	14.7558	-1.96806	-3.40779	88.5685	0
0.8680	9.25365	-5.62986	-4.32341	9.21576	0
0.8687	-0.200079	-8.68135	-6.15466	-90.884	0
0.8693	-10.2791	-12.6493	-11.6484	-199.227	0
0.8700	-18.2072	-14.4802	-15.3109	-284.971	0
0.8707	-28.8864	-13.5637	-16.2265	-357.006	0
0.8713	-37.4398	-15.3946	-17.4452	-415.288	0
0.8720	-40.491	-17.2255	-15.9202	-446.107	0
0.8727	-45.6805	-15.0905	-13.7827	-463.798	0
0.8733	-51.1702	-12.6493	-15.3109	-473.268	0
0.8740	-52.6958	-9.90195	-15.3109	-455.578	0
0.8747	-50.5574	-6.24016	-11.3421	-418.043	0
0.8753	-45.9806	-4.40926	-9.81714	-372.567	0
0.8760	-40.1784	-4.10312	-9.81714	-296.571	0
0.8767	-35.3014	-1.66192	-5.23903	-192.211	0
0.8773	-30.412	1.38957	-0.660924	-100.656	0
0.8780	-23.6968	4.74721	2.39222	-19.4735	0
0.8787	-15.156	9.0193	6.66405	83.9838	0
0.8793	-5.70225	10.5441	13.0734	192.327	0
0.8800	3.15124	12.0708	19.4795	280.525	0
0.8807	10.1665	17.2593	23.7546	354.969	0
0.8813	16.5815	18.7841	25.2795	411.12	0
0.8820	22.3838	15.1223	26.4982	440.434	0
0.8827	26.9606	15.4284	27.4138	459.653	0
0.8833	29.3991	16.3429	26.8045	470.953	0
0.8840	28.4862	12.0708	26.8045	454.165	0
0.8847	26.3479	9.6296	26.8045	418.159	0
0.8853	26.3479	11.1544	24.667	371.756	0
0.8860	22.6839	8.409	23.4483	290.273	0
0.8867	11.7046	3.83077	23.142	183.157	0
0.8873	3.76398	1.99987	17.9546	95.2835	0
0.8880	1.0129	-0.747467	9.71397	18.9872	0
0.8887	-8.75345	-4.40926	3.6109	-85.0952	0
0.8893	-22.784	-8.3772	-0.0515843	-195.569	0
0.8900	-28.8864	-10.2081	-2.18589	-280.085	0
0.8907	-32.863	-9.90195	-6.15466	-352.422	0
0.8913	-40.1784	-10.8184	-12.8671	-413.76	0
0.8920	-44.7552	-13.5637	-15.3109	-444.579	0
0.8927	-44.7552	-12.3431	-13.4796	-461.066	0
0.8933	-43.8423	-8.98749	-14.3953	-472.342	0
0.8940	-42.0166	-9.90195	-15.3109	-454.652	0
0.8947	-38.9654	-11.4287	-11.6484	-416.191	0
0.8953	-34.6887	-8.98749	-9.51086	-372.567	0
0.8960	-28.2737	-5.01956	-8.59524	-297.173	0
0.8967	-19.7328	-1.05162	-2.18589	-189.456	0
0.8973	-9.96643	1.08343	4.52653	-96.3718	0
0.8980	-3.25128	3.83077	5.13586	-17.3432	0
0.8987	1.93826	9.32346	7.57967	86.1141	0
0.8993	12.6175	12.9852	14.2921	197.213	0
0.9000	23.9094	12.0708	17.0389	283.882	0
0.9007	26.648	12.375	13.989	354.066	0
0.9013	27.5734	15.7326	12.7671	412.046	0
0.9020	32.4503	16.649	13.989	444.093	0
0.9027	34.8888	15.7326	12.4608	461.482	0
0.9033	34.8888	16.0387	9.10463	471.254	0
0.9040	35.5015	14.8161	10.3265	455.37	0
0.9047	35.2014	11.7647	13.0734	416.631	0
0.9053	33.6758	9.32346	10.9359	370.228	0
0.9060	26.648	5.96781	6.05149	297.289	0
0.9067	13.8305	2.61017	2.08594	194.758	0
0.9073	6.51507	1.08343	-1.88283	101.674	0
0.9080	4.0641	-1.05162	-4.32341	19.5893	0
0.9087	-5.38963	-4.40926	-6.15466	-80.8115	0
0.9093	-16.6816	-5.62986	-9.81714	-188.529	0
0.9100	-24.6222	-7.15461	-12.564	-278.256	0
0.9107	-34.3886	-9.90195	-13.4796	-353.95	0
0.9113	-41.4038	-11.4287	-13.4796	-410.703	0
0.9120	-42.6168	-12.9534	-13.4796	-439.693	0
0.9127	-48.4191	-14.174	-13.7827	-458.935	0
0.9133	-54.8341	-12.6493	-14.3953	-471.138	0
0.9140	-52.9959	-10.2081	-13.7827	-454.351	0
0.9147	-50.2573	-8.68135	-13.1733	-416.816	0
0.9153	-49.9447	-5.62986	-12.2577	-372.868	0
0.9160	-43.8423	-3.49282	-8.90152	-299.327	0
0.9167	-34.6887	-2.27222	-5.84837	-193.114	0
0.9173	-27.3608	1.69373	-5.23903	-98.8263	0
0.9180	-18.5198	6.88226	-4.01713	-20.7007	0
0.9187	-8.14071	8.10286	-0.660924	77.8708	0
0.9193	3.46387	9.32346	2.39222	189.571	0
0.9200	14.4432	13.9017	7.57967	281.127	0
0.9207	22.0712	16.3429	14.2921	354.668	0
0.9213	26.0478	15.4284	17.9546	412.648	0
0.9220	27.5734	14.8161	17.9546	444.394	0
0.9227	25.7352	15.1223	18.5639	463.011	0
0.9233	24.5222	15.7326	20.3952	476.441	0
0.9240	24.8223	15.1223	19.7858	461.181	0
0.9247	20.8582	11.7647	16.1233	417.534	0
0.9253	14.4432	8.409	12.1578	369.325	0
0.9260	10.1665	8.10286	10.0203	300.045	0
0.9267	5.90233	5.66166	8.79835	195.985	0
0.9273	3.76398	-0.747467	6.35777	96.4876	0
0.9280	2.85112	-4.10312	3.00156	15.9308	0
0.9287	-2.33842	-4.10312	-1.57655	-80.5105	0
0.9293	-8.14071	-5.93401	-5.23903	-189.456	0
0.9300	-9.96643	-9.90195	-5.23903	-278.881	0
0.9307	-15.156	-12.039	-6.15466	-353.024	0
0.9313	-22.784	-12.039	-10.1202	-411.629	0
0.9320	-24.6222	-12.039	-11.0358	-442.148	0
0.9327	-23.6968	-12.6493	-8.90152	-460.765	0
0.9333	-24.0095	-12.9534	-9.81714	-472.342	0
0.9340	-22.4839	-12.039	-10.4265	-454.953	0
0.9347	-16.3815	-8.68135	-9.20458	-416.816	0
0.9353	-7.22785	-4.40926	-9.51086	-373.47	0
0.9360	1.32552	-2.88252	-7.9859	-300.23	0
0.9367	6.20245	-2.57836	-3.40779	-197.074	0
0.9373	10.1665	-0.137168	0.254698	-104.615	0
0.9380	15.3561	3.83077	2.08594	-24.0582	0
0.9387	18.7199	5.66166	4.83281	76.9678	0
0.9393	22.0712	7.18841	8.49529	186.816	0
0.9400	29.3991	9.6296	11.8515	276.542	0
0.9407	36.4144	13.5955	13.3765	349.481	0
0.9413	40.3909	14.8161	12.1578	409.916	0
0.9420	45.8806	12.375	10.3265	444.394	0
0.9427	50.1448	11.1544	10.0203	463.312	0
0.9433	48.9318	11.4605	9.71397	476.14	0
0.9440	45.8806	8.409	8.79835	462.409	0
0.9447	45.2679	5.96781	6.66405	423.022	0
0.9453	41.3038	8.409	2.39222	377.568	0
0.9460	32.4503	7.49256	-0.660924	303.703	0
0.9467	23.9094	1.08343	-1.88283	196.286	0
0.9473	18.7199	-3.79896	-4.32341	104.43	0
0.9480	12.0047	-5.01956	-8.90152	29.0597	0
0.9487	0.712781	-8.07105	-13.4796	-72.2673	0
0.9493	-10.8793	-12.6493	-15.0046	-183.968	0
0.9500	-19.12	-15.3946	-15.3109	-272.467	0
0.9507	-25.5351	-16.3111	-17.1389	-347.235	0
0.9513	-33.1631	-16.6152	-18.9701	-406.142	0
0.9520	-38.6527	-17.2255	-17.7515	-435.734	0
0.9527	-41.0912	-17.2255	-16.2265	-454.652	0
0.9533	-42.9294	-17.2255	-15.9202	-467.156	0
0.9540	-43.8423	-16.9214	-15.3109	-450.067	0
0.9547	-42.3167	-15.3946	-13.4796	-413.76	0
0.9553	-40.7911	-12.039	-7.07028	-374.396	0
0.9560	-37.4398	-9.90195	3.91719	-303.888	0
0.9567	-28.8864	-8.68135	13.989	-198	0
0.9573	-20.0454	-5.93401	19.4795	-101.86	0
0.9580	-13.6304	-2.57836	21.3108	-22.831	0
0.9587	-5.38963	0.168975	21.3108	76.0416	0
0.9593	4.98947	5.66166	20.3952	188.668	0
0.9600	11.7046	10.2399	20.7014	278.672	0
0.9607	14.1431	7.49256	22.2264	347.652	0
0.9613	16.5815	5.66166	21.9233	405.03	0
0.9620	21.1583	10.2399	18.5639	440.434	0
0.9627	26.648	11.7647	16.7327	459.051	0
0.9633	28.4862	8.409	17.3452	470.629	0
0.9640	25.1224	9.32346	15.817	458.426	0
0.9647	19.6327	10.2399	11.8515	421.193	0
0.9653	17.4944	5.66166	10.3265	376.04	0
0.9660	16.5815	0.779274	10.3265	306.459	0
0.9667	10.7793	-3.49282	5.74843	202.399	0
0.9673	3.76398	-9.90195	0.864038	104.43	0
0.9680	-1.72568	-11.7328	-0.0515843	24.174	0
0.9687	-9.05357	-10.8184	-2.49217	-72.5683	0
0.9693	-13.6304	-13.5637	-9.20458	-182.741	0
0.9700	-16.0688	-16.9214	-12.8671	-275.199	0
0.9707	-22.784	-15.7008	-14.3953	-349.666	0
0.9713	-27.3608	-17.2255	-19.8858	-405.215	0
0.9720	-26.4479	-21.4996	-22.6326	-435.433	0
0.9727	-28.5863	-20.5832	-20.192	-458.935	0
0.9733	-34.0759	-17.5317	-18.9701	-476.024	0
0.9740	-31.3374	-17.2255	-20.8014	-459.838	0
0.9747	-23.3967	-14.4802	-21.717	-422.304	0
0.9753	-18.2072	-10.5122	-20.8014	-381.713	0
0.9760	-11.492	-9.29165	-18.3608	-311.229	0
0.9767	-1.72568	-7.7669	-15.3109	-205.641	0
0.9773	5.90233	-4.10312	-12.564	-108.899	0
0.9780	11.7046	-1.66192	-9.51086	-27.4157	0
0.9787	20.2455	3.22047	-5.23903	69.3266	0
0.9793	30.0118	8.409	-1.88283	175.84	0
0.9800	37.6399	8.10286	0.864038	267.998	0
0.9807	44.0424	7.18841	2.08594	344.294	0
0.9813	49.2319	10.2399	3.91719	402.275	0
0.9820	50.4574	11.1544	6.05149	434.924	0
0.9827	51.6704	10.2399	7.57967	457.222	0
0.9833	55.9471	11.1544	7.57967	472.782	0
0.9840	55.9471	9.93376	6.05149	458.426	0
0.9847	48.6192	5.05137	4.22024	416.631	0
0.9853	43.1295	3.83077	2.69528	370.853	0
0.9860	38.5527	4.44107	1.77966	304.004	0
0.9867	28.7864	1.38957	-0.660924	201.473	0
0.9873	19.02	-3.49282	-4.32341	101.072	0
0.9880	10.1665	-6.85045	-6.764	19.5893	0
0.9887	-1.72568	-8.98749	-9.20458	-73.7955	0
0.9893	-11.8047	-10.5122	-13.1733	-181.212	0
0.9900	-17.5944	-12.9534	-15.0046	-272.768	0
0.9907	-24.9223	-15.3946	-14.089	-346.934	0
0.9913	-32.863	-15.3946	-14.3953	-407.045	0
0.9920	-36.827	-13.8699	-16.8358	-441.847	0
0.9927	-39.2655	-12.6493	-15.3109	-458.611	0
0.9933	-41.0912	-11.7328	-10.7328	-467.156	0
0.9940	-41.4038	-9.90195	-9.20458	-454.652	0
0.9947	-40.491	-7.7669	-12.2577	-420.174	0
0.9953	-36.5144	-6.24016	-14.3953	-376.827	0
0.9960	-30.412	-4.40926	-13.7827	-308.473	0
0.9967	-27.3608	-2.27222	-10.7328	-207.47	0
0.9973	-24.3096	1.69373	-5.54532	-109.501	0
0.9980	-17.2943	5.66166	-0.967206	-28.3188	0
0.9987	-9.96643	8.409	1.17032	66.8953	0
0.9993	-3.25128	12.375	3.00156	175.539	0
1.0000	5.58971	16.649	5.74843	265.266	0
1.0007	12.0047	17.8696	8.79835	338.806	0
1.0013	16.5815	18.4799	11.2422	403.803	0
1.0020	21.4585	22.4459	12.7671	442.565	0
1.0027	25.435	23.9726	11.8515	462.085	0
1.0033	30.312	19.3944	10.3265	476.14	0
1.0040	36.4144	15.7326	9.10463	462.409	0
1.0047	37.6399	16.649	7.88273	422.119	0
1.0053	32.7504	17.5635	8.18901	379.397	0
1.0060	25.7352	12.9852	9.41092	311.344	0
1.0067	16.5815	5.96781	10.0203	204.53	0
1.0073	10.1665	4.44107	7.88273	108.088	0
1.0080	8.34079	5.66166	2.69528	32.0931	0
1.0087	1.0129	1.08343	-5.23903	-65.8533	0
1.0093	-12.4049	-5.62986	-11.3421	-176.026	0
1.0100	-17.5944	-7.15461	-12.564	-264.525	0
1.0107	-19.12	-6.54431	-11.9514	-340.52	0
1.0113	-26.4479	-8.07105	-10.4265	-405.215	0
1.0120	-30.1119	-7.15461	-9.51086	-438.79	0
1.0127	-30.412	-5.93401	-10.7328	-455.254	0
1.0133	-34.0759	-7.15461	-11.9514	-467.48	0
1.0140	-32.863	-6.24016	-9.81714	-454.953	0
1.0147	-25.8352	-3.49282	-5.23903	-420.174	0
1.0153	-24.6222	-4.10312	-1.57655	-379.884	0
1.0160	-24.0095	-3.49282	0.254698	-312.132	0
1.0167	-16.0688	1.69373	3.00156	-206.845	0
1.0173	-8.44083	4.74721	7.57967	-106.745	0
1.0180	-4.17665	6.57811	10.3265	-26.4895	0
1.0187	3.76398	12.6811	12.4608	69.6276	0
1.0193	14.4432	16.3429	15.2077	181.328	0
1.0200	23.9094	15.7326	14.2921	273.81	0
1.0207	31.5374	17.5635	13.0734	345.22	0
1.0213	34.8888	19.7005	16.4296	403.803	0
1.0220	36.4144	17.5635	17.6483	439.508	0
1.0227	41.3038	16.649	12.1578	460.579	0
1.0233	43.1295	18.1738	10.3265	474.912	0
1.0240	39.1655	16.3429	14.9014	461.784	0
1.0247	36.727	13.9017	14.5984	426.379	0
1.0253	36.727	12.9852	10.3265	387.316	0
1.0260	32.1502	10.2399	6.35777	318.661	0
1.0267	22.6839	7.49256	3.00156	211.847	0
1.0273	14.1431	4.74721	2.08594	115.405	0
1.0280	5.90233	-0.747467	2.08594	37.2798	0
1.0287	-2.95116	-6.24016	-2.18589	-59.1383	0
1.0293	-11.8047	-8.07105	-7.07028	-165.05	0
1.0300	-21.8711	-10.8184	-8.90152	-256.281	0
1.0307	-28.5863	-13.8699	-11.6484	-337.463	0
1.0313	-31.0247	-12.6493	-14.6983	-397.273	0
1.0320	-34.6887	-11.7328	-16.5296	-425.962	0
1.0327	-40.491	-16.0049	-18.9701	-450.067	0
1.0333	-43.8423	-18.142	-21.4139	-467.781	0
1.0340	-45.6805	-15.3946	-21.4139	-451.595	0
1.0347	-45.3679	-12.6493	-20.4983	-417.418	0
1.0353	-40.491	-12.9534	-19.8858	-380.185	0
1.0360	-37.1271	-11.4287	-18.0545	-310.302	0
1.0367	-32.863	-5.93401	-14.3953	-204.113	0
1.0373	-23.0966	-1.66192	-10.4265	-107.069	0
1.0380	-17.2943	-0.747467	-6.15466	-28.3188	0
1.0387	-15.4561	1.08343	-1.57655	65.6681	0
1.0393	-5.70225	5.35751	3.30785	176.141	0
1.0400	5.28959	8.71316	7.57967	271.054	0
1.0407	10.1665	10.2399	10.0203	345.521	0
1.0413	19.02	10.2399	11.8515	405.933	0
1.0420	27.5734	9.32346	14.5984	443.792	0
1.0427	29.099	11.1544	15.817	463.011	0
1.0433	33.9759	14.512	14.9014	475.839	0
1.0440	42.2167	11.7647	12.1578	466.067	0
1.0447	40.3909	4.74721	7.57967	428.533	0
1.0453	35.8016	1.38957	4.22024	383.056	0
1.0460	33.3632	0.779274	3.6109	318.059	0
1.0467	25.435	-3.49282	3.30785	216.13	0
1.0473	13.8305	-8.68135	2.69528	114.502	0
1.0480	4.37673	-8.07105	3.6109	34.8485	0
1.0487	-7.52797	-8.3772	5.74843	-57.008	0
1.0493	-22.1712	-14.4802	4.83281	-165.953	0
1.0500	-34.0759	-18.4461	1.17032	-259.037	0
1.0507	-42.9294	-17.8358	-2.49217	-334.106	0
1.0513	-48.7317	-18.142	-7.37333	-396.37	0
1.0520	-53.6087	-18.4461	-11.9514	-433.303	0
1.0527	-56.3597	-16.9214	-11.6484	-451.294	0
1.0533	-54.8341	-16.9214	-10.7328	-462.293	0
1.0540	-51.4703	-15.7008	-12.564	-453.123	0
1.0547	-47.2061	-12.3431	-13.4796	-421.702	0
1.0553	-38.3526	-11.7328	-11.9514	-377.452	0
1.0560	-27.3608	-10.5122	-11.9514	-308.473	0
1.0567	-18.2072	-3.79896	-9.20458	-209.3	0
1.0573	-7.22785	-0.137168	-3.40779	-111.631	0
1.0580	6.81519	-0.137168	-0.660924	-30.148	0
1.0587	18.1071	2.30403	0.254698	62.6116	0
1.0593	25.7352	4.44107	2.69528	171.256	0
1.0600	32.7504	6.27196	3.91719	266.47	0
1.0607	39.7782	10.5441	3.91719	342.465	0
1.0613	44.9677	12.375	6.35777	403.803	0
1.0620	48.9318	11.1544	8.49529	439.207	0
1.0627	51.6704	11.7647	10.3265	457.824	0
1.0633	52.8959	11.7647	13.6827	472.481	0
1.0640	54.1214	9.93376	14.2921	462.085	0
1.0647	57.1726	9.32346	12.1578	426.078	0
1.0653	56.5598	8.10286	10.9359	385.487	0
1.0660	49.8447	4.74721	8.79835	316.23	0
1.0667	42.2167	1.08343	6.66405	210.017	0
1.0673	34.8888	-1.05162	6.66405	116.332	0
1.0680	25.7352	-2.57836	4.83281	39.4333	0
1.0687	11.7046	-5.93401	-2.49217	-61.2917	0
1.0693	-2.0383	-9.90195	-7.9859	-172.066	0
1.0700	-9.66631	-12.6493	-9.81714	-260.866	0
1.0707	-15.4561	-14.4802	-11.9514	-338.39	0
1.0713	-23.6968	-14.7843	-13.1733	-401.557	0
1.0720	-29.199	-12.6493	-11.3421	-436.035	0
1.0727	-31.0247	-13.5637	-12.2577	-458.31	0
1.0733	-32.2502	-16.0049	-14.6983	-471.439	0
1.0740	-31.0247	-12.039	-12.2577	-457.106	0
1.0747	-26.4479	-6.54431	-7.67962	-425.36	0
1.0753	-21.2584	-5.62986	-6.15466	-389.03	0
1.0760	-15.4561	-3.18866	-2.49217	-323.13	0
1.0767	-6.00237	1.08343	2.08594	-219.673	0
1.0773	1.93826	0.779274	3.91719	-120.175	0
1.0780	6.51507	1.08343	5.74843	-40.2205	0
1.0787	11.392	6.57811	8.49529	53.1643	0
1.0793	20.2455	10.2399	8.79835	164.541	0
1.0800	29.099	9.93376	8.49529	258.226	0
1.0807	33.063	9.6296	8.79835	329.336	0
1.0813	36.4144	10.2399	8.18901	390.373	0
1.0820	40.6911	12.375	9.41092	428.533	0
1.0827	44.355	13.9017	13.3765	445.621	0
1.0833	46.1807	12.375	14.9014	459.653	0
1.0840	45.2679	11.4605	12.4608	455.995	0
1.0847	40.3909	12.6811	10.0203	421.818	0
1.0853	35.8016	11.1544	8.49529	376.341	0
1.0860	31.5374	7.49256	5.74843	310.418	0
1.0867	24.8223	4.74721	2.69528	209.716	0
1.0873	16.8817	1.99987	1.4766	109.918	0
1.0880	8.34079	-0.747467	2.39222	28.4345	0
1.0887	-2.63854	-2.88252	1.17032	-65.2513	0
1.0893	-12.7175	-7.15461	-2.18589	-173.27	0
1.0900	-20.9583	-11.7328	-3.10151	-268.507	0
1.0907	-29.4991	-12.6493	-3.40779	-345.707	0
1.0913	-33.4632	-11.1225	-6.15466	-403.386	0
1.0920	-34.9888	-10.8184	-8.90152	-437.262	0
1.0927	-40.7911	-12.3431	-9.20458	-462.293	0
1.0933	-45.6805	-13.5637	-8.90152	-480.91	0
1.0940	-44.455	-12.9534	-8.90152	-471.74	0
1.0947	-42.6168	-9.29165	-9.51086	-436.637	0
1.0953	-40.1784	-5.32371	-7.9859	-394.842	0
1.0960	-33.1631	-2.57836	-5.23903	-330.146	0
1.0967	-23.0966	0.168975	-3.40779	-226.99	0
1.0973	-13.0176	3.83077	-2.18589	-124.459	0
1.0980	-4.47677	5.05137	1.17032	-44.5042	0
1.0987	3.46387	6.57811	5.44215	47.3523	0
1.0993	11.0919	10.5441	8.18901	156.923	0
1.1000	16.5815	13.5955	8.49529	250.909	0
1.1007	22.9841	13.9017	9.41092	327.206	0
1.1013	31.2248	15.1223	11.5452	391.901	0
1.1020	35.8016	16.3429	13.0734	428.834	0
1.1027	37.3272	16.0387	12.1578	448.979	0
1.1033	41.3038	16.649	11.8515	467.595	0
1.1040	43.4421	15.7326	11.5452	460.579	0
1.1047	37.6399	9.93376	9.41092	424.249	0
1.1053	29.6992	5.66166	7.57967	381.829	0
1.1060	22.9841	5.66166	5.44215	315.605	0
1.1067	15.6687	3.83077	1.17032	214.301	0
1.1073	8.95353	-1.05162	-1.57655	117.86	0
1.1080	2.5385	-4.40926	-2.49217	36.6778	0
1.1087	-4.47677	-7.7669	-4.32341	-59.4393	0
1.1093	-11.8047	-11.1225	-5.54532	-165.652	0
1.1100	-22.784	-12.9534	-6.764	-257.208	0
1.1107	-34.6887	-15.3946	-8.90152	-335.935	0
1.1113	-41.704	-17.5317	-9.20458	-399.102	0
1.1120	-44.7552	-15.7008	-9.81714	-436.035	0
1.1127	-48.4191	-14.4802	-15.0046	-456.782	0
1.1133	-51.1702	-15.7008	-18.3608	-469.008	0
1.1140	-51.4703	-14.174	-15.6139	-458.611	0
1.1147	-51.7829	-11.4287	-13.4796	-427.792	0
1.1153	-49.332	-10.8184	-13.4796	-386.599	0
1.1160	-43.5422	-7.15461	-10.7328	-321.903	0
1.1167	-37.1271	-2.57836	-6.15466	-226.087	0
1.1173	-29.199	-1.05162	-3.10151	-128.419	0
1.1180	-20.6456	1.08343	-0.660924	-45.7083	0
1.1187	-11.8047	5.05137	2.08594	47.6765	0
1.1193	-1.72568	7.49256	3.00156	158.451	0
1.1200	7.72805	10.2399	5.13586	253.966	0
1.1207	14.7558	13.9017	8.79835	329.035	0
1.1213	22.3838	14.8161	10.3265	394.356	0
1.1220	29.3991	16.3429	10.9359	436.452	0
1.1227	33.063	16.649	13.0734	457.222	0
1.1233	36.727	13.9017	12.1578	472.157	0
1.1240	41.6039	12.375	7.27339	463.937	0
1.1247	40.9912	13.5955	6.05149	429.436	0
1.1253	35.2014	11.4605	8.79835	392.202	0
1.1260	27.2608	6.27196	8.49529	328.132	0
1.1267	18.1071	2.91433	4.83281	220.09	0
1.1273	9.25365	1.08343	1.17032	121.217	0
1.1280	-0.812821	-1.96806	-0.967206	47.0513	0
1.1287	-13.3303	-6.24016	-2.49217	-49.691	0
1.1293	-24.3096	-7.7669	-4.32341	-162.897	0
1.1300	-32.863	-8.3772	-3.71407	-253.549	0
1.1307	-40.7911	-13.5637	-2.49217	-330.146	0
1.1313	-44.455	-18.142	-6.15466	-396.37	0
1.1320	-48.119	-15.7008	-11.3421	-432.978	0
1.1327	-52.083	-12.3431	-9.81714	-453.123	0
1.1333	-49.332	-12.6493	-10.1202	-467.781	0
1.1340	-43.2296	-12.039	-15.6139	-457.407	0
1.1347	-41.0912	-10.8184	-15.6139	-423.832	0
1.1353	-37.4398	-9.90195	-10.4265	-385.672	0
1.1360	-28.2737	-6.24016	-8.59524	-323.732	0
1.1367	-16.3815	-2.88252	-6.46094	-223.332	0
1.1373	-3.86402	-1.96806	-0.660924	-121.403	0
1.1380	6.51507	1.99987	3.91719	-38.6923	0
1.1387	17.4944	9.32346	5.13586	54.9935	0
1.1393	32.1502	13.2914	7.88273	165.467	0
1.1400	40.3909	13.2914	11.2422	259.454	0
1.1407	39.4656	12.9852	13.0734	331.489	0
1.1413	38.5527	13.9017	12.7671	393.429	0
1.1420	36.4144	14.8161	13.6827	434.924	0
1.1427	31.2248	14.2058	16.1233	457.824	0
1.1433	31.2248	12.9852	18.8702	474.31	0
1.1440	31.5374	12.9852	21.0077	469.726	0
1.1447	25.435	11.1544	19.1765	435.549	0
1.1453	22.0712	6.57811	11.2422	390.998	0
1.1460	22.0712	3.83077	5.74843	327.808	0
1.1467	15.6687	1.08343	6.35777	229.861	0
1.1473	8.04067	-1.35777	4.22024	128.835	0
1.1480	3.46387	-1.35777	-1.27026	46.7503	0
1.1487	-5.38963	-4.10312	-1.88283	-42.976	0
1.1493	-16.9817	-10.8184	-2.49217	-150.694	0
1.1500	-25.5351	-14.174	-7.37333	-248.362	0
1.1507	-31.9376	-14.4802	-10.7328	-327.692	0
1.1513	-34.6887	-16.6152	-11.9514	-388.127	0
1.1520	-34.3886	-17.2255	-13.4796	-423.832	0
1.1527	-34.9888	-16.0049	-13.7827	-448.863	0
1.1533	-36.5144	-15.7008	-13.7827	-468.684	0
1.1540	-35.6015	-14.4802	-12.8671	-459.537	0
1.1547	-32.863	-11.7328	-10.7328	-423.832	0
1.1553	-29.199	-12.039	-10.4265	-385.371	0
1.1560	-26.4479	-12.039	-9.51086	-325.863	0
1.1567	-19.12	-7.15461	-4.62969	-223.934	0
1.1573	-6.00237	-2.57836	-2.49217	-118.971	0
1.1580	2.85112	-2.27222	-4.93275	-38.3913	0
1.1587	7.72805	-0.747467	-2.79845	50.7098	0
1.1593	19.3326	4.74721	1.17032	159.354	0
1.1600	31.2248	8.409	2.69528	255.795	0
1.1607	37.3272	10.5441	5.74843	333.921	0
1.1613	42.5168	12.9852	11.2422	399.218	0
1.1620	46.7935	12.9852	14.2921	438.906	0
1.1627	47.7063	12.0708	17.6483	461.181	0
1.1633	50.7575	12.9852	19.7858	479.173	0
1.1640	51.3703	10.8502	17.6483	470.629	0
1.1647	45.8806	5.96781	16.7327	433.418	0
1.1653	40.6911	5.35751	17.9546	392.827	0
1.1660	34.5886	5.35751	15.817	332.091	0
1.1667	22.3838	0.779274	12.1578	231.065	0
1.1673	11.7046	-2.57836	7.88273	129.461	0
1.1680	4.37673	-5.32371	3.00156	49.8068	0
1.1687	-6.91523	-9.90195	1.17032	-38.9933	0
1.1693	-19.12	-12.039	0.254698	-145.206	0
1.1700	-25.8352	-11.4287	-4.62969	-243.477	0
1.1707	-31.3374	-13.5637	-8.90152	-325.562	0
1.1713	-38.3526	-15.3946	-10.1202	-389.655	0
1.1720	-44.7552	-12.6493	-11.6484	-428.718	0
1.1727	-48.4191	-14.7843	-13.4796	-452.22	0
1.1733	-48.119	-19.0564	-12.2577	-465.951	0
1.1740	-45.6805	-14.174	-11.3421	-457.708	0
1.1747	-42.0166	-7.15461	-11.6484	-427.491	0
1.1753	-34.6887	-7.15461	-9.51086	-386.599	0
1.1760	-27.3608	-7.46075	-6.764	-325.261	0
1.1767	-23.6968	-3.79896	-5.54532	-232.478	0
1.1773	-15.4561	0.168975	-3.10151	-133.906	0
1.1780	-5.38963	3.52462	1.17032	-49.0658	0
1.1787	-0.812821	6.57811	3.91719	43.0918	0
1.1793	4.67685	8.10286	8.49529	152.037	0
1.1800	15.3561	9.93376	14.9014	250.006	0
1.1807	23.9094	12.9852	17.3452	326.905	0
1.1813	30.312	12.9852	14.5984	389.771	0
1.1820	37.6399	10.2399	13.989	433.094	0
1.1827	39.4656	11.4605	15.2077	456.597	0
1.1833	38.5527	13.9017	13.0734	470.027	0
1.1840	39.4656	12.375	11.5452	463.937	0
1.1847	38.8653	8.71316	12.4608	433.094	0
1.1853	35.8016	7.7987	10.0203	391.299	0
1.1860	31.8376	6.27196	3.91719	326.905	0
1.1867	23.9094	0.779274	-1.57655	226.203	0
1.1873	14.7558	-3.49282	-4.93275	127.307	0
1.1880	8.04067	-4.10312	-7.9859	52.2381	0
1.1887	0.100039	-8.07105	-10.7328	-40.2205	0
1.1893	-10.5792	-15.0905	-12.2577	-156.506	0
1.1900	-19.12	-18.142	-13.4796	-252.924	0
1.1907	-25.2225	-17.8358	-16.2265	-326.789	0
1.1913	-31.9376	-17.2255	-18.9701	-392.712	0
1.1920	-37.4398	-16.9214	-18.0545	-434.206	0
1.1927	-38.9654	-19.0564	-17.1389	-452.22	0
1.1933	-39.8782	-21.1935	-17.7515	-465.65	0
1.1940	-41.0912	-19.0564	-17.1389	-461.367	0
1.1947	-40.491	-14.4802	-15.3109	-430.246	0
1.1953	-38.9654	-13.5637	-14.3953	-391.785	0
1.1960	-36.2143	-12.6493	-11.9514	-334.106	0
1.1967	-29.199	-7.46075	-9.51086	-235.835	0
1.1973	-22.784	-2.88252	-7.07028	-130.873	0
1.1980	-19.12	-1.35777	-1.27026	-49.0658	0
1.1987	-12.1048	3.83077	3.91719	40.3363	0
1.1993	1.32552	9.93376	3.91719	152.037	0
1.2000	12.0047	10.5441	3.91719	248.779	0
1.2007	17.807	10.2399	6.96711	321.417	0
1.2013	24.8223	12.9852	8.49529	385.186	0
1.2020	30.0118	12.6811	8.79835	427.908	0
1.2027	31.5374	9.32346	10.3265	448.678	0
1.2033	33.9759	10.5441	6.96711	465.141	0
1.2040	36.727	12.0708	2.08594	462.71	0
1.2047	35.8016	9.93376	2.69528	430.362	0
1.2053	31.2248	7.18841	3.91719	389.47	0
1.2060	24.2096	3.52462	-0.354642	329.961	0
1.2067	15.0559	-1.35777	-5.54532	230.162	0
1.2073	8.04067	-3.18866	-7.07028	126.404	0
1.2080	2.23838	-2.57836	-7.9859	44.921	0
1.2087	-6.00237	-4.40926	-10.7328	-43.578	0
1.2093	-15.4561	-7.7669	-13.4796	-150.393	0
1.2100	-23.6968	-9.90195	-12.8671	-250.794	0
1.2107	-30.1119	-12.039	-10.7328	-332.879	0
1.2113	-34.6887	-11.7328	-12.564	-394.24	0
1.2120	-37.7399	-11.7328	-14.089	-433.905	0
1.2127	-42.3167	-14.7843	-13.4796	-461.367	0
1.2133	-47.5062	-15.3946	-14.089	-477.552	0
1.2140	-48.119	-11.4287	-14.3953	-470.837	0
1.2147	-43.8423	-9.29165	-12.564	-444.88	0
1.2153	-41.0912	-9.59779	-9.81714	-407.346	0
1.2160	-38.3526	-8.3772	-7.07028	-346.633	0
1.2167	-29.199	-5.93401	-3.10151	-251.72	0
1.2173	-18.2072	-0.441324	-0.660924	-148.263	0
1.2180	-9.96643	5.96781	3.00156	-62.4958	0
1.2187	-1.42556	6.88226	8.49529	25.7022	0
1.2193	9.86639	7.49256	9.41092	132.193	0
1.2200	17.4944	13.2914	7.57967	229.56	0
1.2207	22.9841	16.3429	10.0203	306.76	0
1.2213	31.8376	14.8161	13.3765	374.512	0
1.2220	37.94	16.0387	13.0734	419.988	0
1.2227	39.4656	18.4799	12.1578	440.735	0
1.2233	42.8294	17.8696	11.8515	457.824	0
1.2240	46.1807	15.4284	10.3265	455.995	0
1.2247	44.0424	12.9852	10.3265	419.363	0
1.2253	40.0783	11.7647	9.10463	375.415	0
1.2260	35.8016	9.6296	4.52653	320.19	0
1.2267	28.4862	5.66166	1.77966	227.407	0
1.2273	20.2455	2.61017	2.08594	124.876	0
1.2280	14.7558	1.08343	0.254698	41.2625	0
1.2287	6.51507	-2.27222	-4.32341	-48.7648	0
1.2293	-3.86402	-6.24016	-7.9859	-154.352	0
1.2300	-11.8047	-8.07105	-11.6484	-248.964	0
1.2307	-18.2072	-9.90195	-15.3109	-327.692	0
1.2313	-25.8352	-11.7328	-16.2265	-393.615	0
1.2320	-32.2502	-10.8184	-15.9202	-435.132	0
1.2327	-37.1271	-8.68135	-18.0545	-457.407	0
1.2333	-42.0166	-9.90195	-19.5827	-469.911	0
1.2340	-46.2808	-10.8184	-17.7515	-463.798	0
1.2347	-48.4191	-7.46075	-15.3109	-435.433	0
1.2353	-46.5934	-1.96806	-15.3109	-394.24	0
1.2360	-39.2655	0.779274	-15.3109	-332.277	0
1.2367	-27.0607	1.99987	-12.564	-238.591	0
1.2373	-16.0688	3.52462	-8.90152	-136.361	0
1.2380	-9.05357	5.66166	-4.93275	-50.293	0
1.2387	0.100039	9.32346	1.17032	37.905	0
1.2393	12.0047	12.6811	7.57967	145.021	0
1.2400	23.9094	13.9017	11.2422	246.325	0
1.2407	35.2014	16.0387	14.5984	326.905	0
1.2413	43.4421	18.4799	20.0921	394.657	0
1.2420	47.0936	17.5635	23.142	437.98	0
1.2427	50.4574	15.1223	22.2264	457.824	0
1.2433	54.1214	15.7326	21.9233	473.685	0
1.2440	54.1214	17.5635	21.9233	474.31	0
1.2447	50.1448	16.649	20.0921	445.922	0
1.2453	46.7935	12.9852	16.4296	405.632	0
1.2460	42.2167	10.2399	9.71397	344.294	0
1.2467	33.063	7.7987	3.00156	245.422	0
1.2473	23.9094	4.74721	-0.354642	145.322	0
1.2480	18.4073	0.473131	-1.57655	67.7983	0
1.2487	11.0919	-3.18866	-3.71407	-22.831	0
1.2493	0.100039	-6.24016	-4.32341	-133.605	0
1.2500	-9.96643	-9.29165	-5.84837	-230.047	0
1.2507	-16.9817	-11.4287	-9.51086	-307.57	0
1.2513	-21.571	-11.1225	-11.0358	-375.299	0
1.2520	-24.6222	-11.1225	-13.4796	-418.344	0
1.2527	-27.6734	-12.9534	-17.4452	-439.091	0
1.2533	-30.7246	-14.4802	-17.4452	-454.652	0
1.2540	-31.9376	-12.3431	-14.6983	-451.294	0
1.2547	-30.1119	-9.90195	-15.0046	-420.174	0
1.2553	-26.7481	-8.68135	-12.564	-381.713	0
1.2560	-22.784	-6.24016	-7.07028	-327.09	0
1.2567	-17.5944	-2.57836	-4.93275	-230.649	0
1.2573	-9.96643	0.168975	-3.71407	-124.459	0
1.2580	-2.95116	2.91433	1.17032	-45.1063	0
1.2587	2.5385	6.27196	5.74843	42.7907	0
1.2593	11.0919	9.0193	7.57967	157.224	0
1.2600	20.8582	10.2399	8.79835	255.795	0
1.2607	27.2608	11.1544	10.9359	328.734	0
1.2613	33.063	11.1544	13.0734	393.73	0
1.2620	38.5527	10.8502	13.989	437.679	0
1.2627	41.3038	10.8502	14.9014	460.579	0
1.2633	42.8294	11.1544	15.2077	477.969	0
1.2640	42.5168	11.4605	14.2921	474.912	0
1.2647	37.6399	10.2399	15.2077	441.036	0
1.2653	30.9247	8.409	16.7327	401.673	0
1.2660	23.2967	5.35751	12.1578	347.351	0
1.2667	13.5303	0.779274	4.22024	252.739	0
1.2673	4.67685	-4.40926	0.864038	147.151	0
1.2680	-2.63854	-8.3772	0.254698	62.3106	0
1.2687	-11.1919	-8.98749	-3.40779	-24.9613	0
1.2693	-20.6456	-9.29165	-8.28896	-132.378	0
1.2700	-29.4991	-12.3431	-10.4265	-234.307	0
1.2707	-37.7399	-16.3111	-10.4265	-313.66	0
1.2713	-42.6168	-18.142	-10.4265	-375.924	0
1.2720	-47.5062	-18.142	-11.3421	-419.548	0
1.2727	-53.9088	-17.2255	-13.4796	-447.335	0
1.2733	-55.747	-16.6152	-17.1389	-465.025	0
1.2740	-53.9088	-16.0049	-17.1389	-461.668	0
1.2747	-51.1702	-14.7843	-11.6484	-433.604	0
1.2753	-43.8423	-12.9534	-7.9859	-396.069	0
1.2760	-35.6015	-11.4287	-7.07028	-338.992	0
1.2767	-28.2737	-8.68135	-4.93275	-242.55	0
1.2773	-17.5944	-4.40926	-1.57655	-137.264	0
1.2780	-8.44083	-1.05162	0.56098	-55.1788	0
1.2787	-6.00237	0.779274	3.00156	29.6618	0
1.2793	-2.0383	2.61017	4.22024	137.38	0
1.2800	8.04067	5.66166	6.66405	239.008	0
1.2807	18.7199	7.7987	12.1578	317.133	0
1.2813	26.648	8.10286	14.9014	381.227	0
1.2820	31.2248	10.2399	13.989	427.305	0
1.2827	34.8888	14.2058	15.817	455.069	0
1.2833	42.5168	12.9852	17.0389	473.986	0
1.2840	46.1807	9.32346	12.1578	469.726	0
1.2847	40.6911	8.71316	8.18901	434.924	0
1.2853	37.3272	7.49256	10.6296	392.503	0
1.2860	38.5527	2.30403	13.3765	336.977	0
1.2867	33.9759	-1.96806	9.41092	246.024	0
1.2873	25.7352	-4.71342	3.00156	143.493	0
1.2880	22.0712	-5.93401	1.17032	58.652	0
1.2887	15.9688	-5.32371	-0.0515843	-31.6763	0
1.2893	3.76398	-7.46075	-5.23903	-138.792	0
1.2900	-6.30249	-12.9534	-10.1202	-237.063	0
1.2907	-13.3303	-14.7843	-11.0358	-317.619	0
1.2913	-20.9583	-13.8699	-12.564	-385.371	0
1.2920	-26.7481	-15.3946	-14.3953	-428.417	0
1.2927	-28.8864	-17.2255	-16.2265	-451.294	0
1.2933	-29.7993	-16.9214	-18.0545	-467.781	0
1.2940	-30.412	-12.6493	-17.7515	-465.65	0
1.2947	-31.0247	-8.68135	-12.564	-436.637	0
1.2953	-30.7246	-9.59779	-7.9859	-397.574	0
1.2960	-27.3608	-8.98749	-8.90152	-343.275	0
1.2967	-22.1712	-3.49282	-8.90152	-251.72	0
1.2973	-15.7687	1.08343	-5.23903	-147.336	0
1.2980	-9.05357	2.91433	-1.27026	-63.422	0
1.2987	-2.95116	6.57811	3.91719	22.0206	0
1.2993	2.85112	9.6296	11.2422	128.534	0
1.3000	7.72805	11.7647	16.7327	228.333	0
1.3007	13.2302	14.512	18.5639	309.515	0
1.3013	19.6327	16.0387	18.5639	379.698	0
1.3020	24.2096	14.8161	18.8702	423.647	0
1.3027	26.0478	13.5955	19.1765	443.167	0
1.3033	29.6992	14.512	20.3952	459.653	0
1.3040	33.9759	15.4284	20.3952	459.653	0
1.3047	35.8016	14.2058	17.3452	432.793	0
1.3053	37.3272	12.0708	14.9014	395.861	0
1.3060	35.8016	10.5441	15.817	337.278	0
1.3067	30.312	8.71316	14.2921	239.008	0
1.3073	27.5734	5.66166	10.3265	139.209	0
1.3080	26.3479	1.08343	8.49529	62.3106	0
1.3087	15.6687	-1.96806	6.05149	-28.3188	0
1.3093	1.93826	-4.40926	-0.660924	-140.019	0
1.3100	-3.56391	-8.07105	-7.07028	-235.835	0
1.3107	-8.75345	-11.1225	-10.7328	-314.887	0
1.3113	-18.2072	-10.5122	-13.1733	-385.997	0
1.3120	-23.6968	-10.2081	-13.4796	-428.417	0
1.3127	-24.6222	-11.7328	-12.564	-446.408	0
1.3133	-28.8864	-11.7328	-10.7328	-463.497	0
1.3140	-35.3014	-10.8184	-9.51086	-465.025	0
1.3147	-35.3014	-9.29165	-8.28896	-436.336	0
1.3153	-31.6375	-6.54431	-7.07028	-398.199	0
1.3160	-30.412	-5.01956	-6.15466	-345.105	0
1.3167	-26.7481	-2.57836	-6.15466	-252.322	0
1.3173	-18.2072	1.69373	-3.40779	-146.734	0
1.3180	-11.492	4.44107	-0.660924	-63.121	0
1.3187	-5.38963	7.7987	0.254698	21.7195	0
1.3193	4.67685	13.2914	2.69528	130.063	0
1.3200	13.8305	13.9017	8.49529	231.992	0
1.3207	17.4944	12.0708	12.1578	309.515	0
1.3213	19.6327	14.8161	12.4608	375.739	0
1.3220	22.6839	15.7326	12.1578	423.022	0
1.3227	25.7352	14.512	13.0734	444.093	0
1.3233	28.1736	16.0387	12.1578	459.051	0
1.3240	28.4862	15.7326	8.49529	462.409	0
1.3247	27.5734	11.7647	8.49529	434.924	0
1.3253	26.3479	11.1544	10.9359	393.73	0
1.3260	22.0712	12.0708	7.88273	341.539	0
1.3267	13.2302	7.49256	0.56098	250.006	0
1.3273	5.58971	2.91433	-2.18589	142.891	0
1.3280	0.412663	0.779274	-2.18589	59.5782	0
1.3287	-6.00237	-1.66192	-4.93275	-26.1885	0
1.3293	-14.5432	-4.71342	-8.90152	-134.833	0
1.3300	-23.0966	-6.24016	-10.7328	-236.762	0
1.3307	-27.3608	-6.24016	-12.2577	-316.716	0
1.3313	-27.6734	-7.15461	-14.3953	-379.884	0
1.3320	-28.2737	-9.90195	-17.1389	-422.906	0
1.3327	-31.6375	-10.8184	-19.2764	-450.692	0
[truncated: 54,520 more rows]
