# Supplementary material for: Identification of Haptic Based Guiding Using Hard Reins
Source: PLoS One. 2015 Jul 22;10(7):e0132020. doi: 10.1371/journal.pone.0132020 (PMC4511788; doi:10.1371/journal.pone.0132020)
Supplement: S3 File — (ZIP) [file pone.0132020.s003.zip › EMGData1/Subject6/T15/t15.txt]

0.0000	14.6127	17.7352	4.36292	50.5936	0
0.0007	12.1772	17.4289	2.83355	56.393	0
0.0013	9.43736	19.2606	3.44342	61.9078	0
0.0020	8.8285	18.6511	8.02215	67.9919	0
0.0027	10.3507	17.7352	11.0762	72.2614	0
0.0033	10.9595	20.1765	11.6861	74.1115	0
0.0040	9.13293	20.1765	11.0762	72.2614	0
0.0047	7.30634	14.0718	10.7713	67.1024	0
0.0053	6.69748	12.2431	10.7713	57.923	0
0.0060	4.5411	16.513	11.0762	42.6595	0
0.0067	-2.76525	15.6003	6.80241	26.5065	0
0.0073	-11.3147	11.3273	0.699006	15.8327	0
0.0080	-16.211	12.5464	1.61381	4.23393	0
0.0087	-20.7774	14.3781	5.27773	-13.7692	0
0.0093	-30.2401	11.021	1.61381	-33.6224	0
0.0100	-40.0073	8.57968	-5.09946	-48.281	0
0.0107	-43.6605	10.1051	-4.18465	-55.8949	0
0.0113	-42.4428	9.80185	-2.0501	-59.5596	0
0.0120	-40.0073	8.57968	-6.62414	-64.1493	0
0.0127	-40.0073	7.97013	-11.2029	-70.2334	0
0.0133	-40.0073	7.05427	-10.593	-73.898	0
0.0140	-38.7896	7.66382	-7.23401	-70.2334	0
0.0147	-35.111	9.49554	-3.87972	-61.6943	0
0.0153	-28.1091	9.18923	-5.09946	-53.7602	0
0.0160	-19.2553	8.57968	-8.76338	-44.0115	0
0.0167	-10.4014	8.57968	-6.92907	-27.2181	0
0.0173	-0.634231	9.18923	-2.65998	-9.81986	0
0.0180	10.0462	10.1051	-1.43554	1.45875	0
0.0187	18.9001	9.18923	-0.2158	15.8327	0
0.0193	27.4495	6.74796	3.44342	35.0455	0
0.0200	35.3647	8.27337	4.97279	48.7791	0
0.0207	41.1743	11.021	7.10734	57.3181	0
0.0213	47.2883	10.1051	11.6861	66.1773	0
0.0220	53.9858	9.18923	15.0404	69.2371	0
0.0227	51.5503	11.9368	14.4305	69.5218	0
0.0233	32.016	11.3273	12.6009	75.3212	0
0.0240	2.41008	7.66382	11.6861	76.8511	0
0.0247	-21.0818	7.36057	11.3811	66.7822	0
0.0253	-30.849	8.27337	10.7713	56.1084	0
0.0260	-30.5446	6.44471	9.24189	46.929	0
0.0267	-26.587	4.61299	8.93695	30.4558	0
0.0273	-21.0818	3.08758	7.10734	12.1681	0
0.0280	-14.359	0.949554	2.22368	-0.676005	0
0.0287	-8.57481	1.25586	-2.0501	-14.4096	0
0.0293	-10.4014	2.47497	-4.48959	-30.8828	0
0.0300	-17.1242	-1.18541	-6.3192	-44.901	0
0.0307	-18.9508	-3.32344	-7.84857	-55.2901	0
0.0313	-14.9679	0.340002	-8.76338	-63.5445	0
0.0320	-10.097	1.25586	-9.67818	-68.4188	0
0.0327	-6.13936	-1.79496	-11.5078	-69.3439	0
0.0333	-3.67854	-2.40758	-13.0325	-71.7633	0
0.0340	-3.37411	-1.49172	-11.2029	-73.6134	0
0.0347	-3.06968	-0.879103	-9.37325	-67.814	0
0.0353	-1.54752	0.0336938	-9.67818	-56.2151	0
0.0360	0.583493	-0.879103	-8.45844	-43.0864	0
0.0367	2.41008	-3.62668	-5.09946	-28.4278	0
0.0373	2.71451	-3.32344	-3.87972	-13.7692	0
0.0380	2.10565	-0.879103	-3.57478	-1.28085	0
0.0387	3.01894	-0.879103	0.699006	13.9826	0
0.0393	2.10565	-2.10127	5.8876	32.9108	0
0.0400	-3.37411	-1.18541	10.7713	48.4589	0
0.0407	-8.27038	-0.575858	14.4305	57.923	0
0.0413	-9.79253	-1.49172	15.3453	64.6474	0
0.0420	-10.7058	-1.49172	15.3453	69.5218	0
0.0427	-12.8368	-0.575858	15.9552	73.5066	0
0.0433	-14.6634	-0.269551	13.2107	73.5066	0
0.0440	-17.1242	-0.879103	9.85176	67.9919	0
0.0447	-20.7774	-1.49172	9.85176	64.0426	0
0.0453	-22.9084	-1.79496	8.93695	59.7731	0
0.0460	-18.6464	-1.49172	5.8876	44.1894	0
0.0467	-12.5324	-2.10127	5.27773	23.1265	0
0.0473	-9.79253	-2.10127	5.58266	10.9228	0
0.0480	-5.83493	-1.79496	2.22368	0.249054	0
0.0487	-1.54752	-4.23624	-3.57478	-19.2839	0
0.0493	-2.15639	-7.89968	-7.84857	-36.3619	0
0.0500	-1.85196	-8.81554	-9.37325	-48.281	0
0.0507	4.84553	-8.20598	-10.2881	-61.0895	0
0.0513	14.3083	-9.42509	-13.0325	-69.3439	0
0.0520	24.0754	-9.11878	-16.6964	-70.8382	0
0.0527	32.016	-6.98382	-17.6112	-73.6134	0
0.0533	31.1027	-6.06796	-14.8668	-76.6376	0
0.0540	21.0311	-6.67751	-12.1177	-74.2182	0
0.0547	8.8285	-7.59337	-9.37325	-68.7035	0
0.0553	-2.76525	-8.81554	-7.84857	-62.0146	0
0.0560	-10.097	-7.59337	-6.01427	-49.8109	0
0.0567	-7.05265	-4.23624	-1.13061	-31.4876	0
0.0573	-1.54752	-3.32344	2.52862	-15.2991	0
0.0580	-1.54752	-4.84885	1.91875	-4.6253	0
0.0587	0.279062	-4.23624	2.22368	10.0333	0
0.0593	6.08862	-2.71082	6.49747	31.7011	0
0.0600	4.84553	-3.32344	10.1614	47.5694	0
0.0607	-2.76525	-5.1521	12.6009	51.5187	0
0.0613	-6.13936	-3.93299	16.2648	56.1084	0
0.0620	-6.13936	-3.32344	18.3993	62.5127	0
0.0627	-7.96594	-5.76471	16.2648	66.1773	0
0.0633	-7.96594	-5.1521	14.4305	67.1024	0
0.0640	-5.2007	-1.79496	11.991	65.2523	0
0.0647	-3.06968	-3.93299	6.80241	59.4529	0
0.0653	-0.634231	-8.20598	2.52862	52.7284	0
0.0660	0.279062	-6.98382	2.22368	40.8449	0
0.0667	-0.3298	-4.84885	2.52862	23.1265	0
0.0673	3.93223	-6.37426	2.22368	8.78806	0
0.0680	10.0462	-8.20598	1.61381	-2.20591	0
0.0687	10.9595	-8.20598	-0.2158	-18.0742	0
0.0693	8.8285	-6.67751	-2.35504	-36.9668	0
0.0700	5.78419	-6.37426	-4.79452	-53.1553	0
0.0707	0.279062	-9.42509	-6.62414	-63.5445	0
0.0713	-6.13936	-10.0346	-8.76338	-65.9639	0
0.0720	-12.8368	-6.98382	-11.2029	-69.0237	0
0.0727	-19.5597	-7.59337	-14.2569	-76.6376	0
0.0733	-21.0818	-11.2568	-16.0865	-79.0926	0
0.0740	-19.8641	-10.9505	-16.3915	-73.2932	0
0.0747	-20.7774	-8.81554	-15.4766	-68.4188	0
0.0753	-21.0818	-8.81554	-14.5618	-63.8291	0
0.0760	-21.6907	-8.81554	-14.8668	-52.2303	0
0.0767	-25.0394	-7.29012	-15.4766	-35.4369	0
0.0773	-28.1091	-6.67751	-13.952	-18.9637	0
0.0780	-27.5003	-6.98382	-13.6423	-6.1552	0
0.0787	-23.8217	-6.37426	-12.1177	8.50343	0
0.0793	-18.0375	-3.01713	-6.3192	28.6413	0
0.0800	-13.4457	-0.269551	-3.87972	43.5845	0
0.0807	-7.66151	-2.40758	-7.53894	52.4438	0
0.0813	2.71451	-4.23624	-7.53894	61.5876	0
0.0820	11.8728	-2.40758	-4.79452	66.7822	0
0.0827	17.6824	-0.879103	-7.23401	66.7822	0
0.0833	25.9274	-2.10127	-10.2881	70.1266	0
0.0840	32.9293	-2.40758	-9.06831	70.4468	0
0.0847	28.3628	-2.40758	-8.45844	60.6626	0
0.0853	18.2912	-3.62668	-8.76338	52.4438	0
0.0860	11.2639	-4.23624	-6.92907	43.5845	0
0.0867	7.30634	-4.84885	-6.92907	24.6564	0
0.0873	7.30634	-4.54254	-9.06831	8.50343	0
0.0880	10.3507	-3.01713	-9.67818	-0.0355792	0
0.0887	10.9595	-3.01713	-11.2029	-15.2991	0
0.0893	9.43736	-4.84885	-14.5618	-34.832	0
0.0900	8.8285	-6.06796	-17.6112	-47.3559	0
0.0907	9.43736	-6.06796	-20.3603	-57.7451	0
0.0913	9.43736	-6.37426	-22.1899	-66.8889	0
0.0920	6.08862	-6.98382	-18.526	-69.0237	0
0.0927	0.279062	-6.98382	-15.1717	-71.1584	0
0.0933	-3.06968	-6.98382	-16.6964	-76.9578	0
0.0940	-1.85196	-6.06796	-15.4766	-76.6376	0
0.0947	3.32337	-5.1521	-11.2029	-68.4188	0
0.0953	13.395	-4.84885	-9.98312	-60.1644	0
0.0960	22.2488	-3.93299	-9.37325	-49.1705	0
0.0967	26.8407	-2.40758	-6.3192	-32.6973	0
0.0973	32.016	-1.79496	-6.3192	-17.754	0
0.0980	32.3204	-2.71082	-8.1535	-5.23014	0
0.0987	23.1621	-2.71082	-6.62414	10.9228	0
0.0993	14.6127	-1.79496	-4.79452	28.6413	0
0.1000	14.0038	-1.49172	-5.70933	40.5247	0
0.1007	15.2215	-0.879103	-6.01427	49.7042	0
0.1013	15.8558	0.0336938	-4.18465	60.3779	0
0.1020	18.9001	-0.879103	-4.18465	65.5725	0
0.1027	22.2488	-2.10127	-5.40439	65.5725	0
0.1033	24.3798	-1.18541	-2.96491	67.1024	0
0.1040	22.8577	-0.575858	0.699006	65.2523	0
0.1047	17.6824	-1.18541	0.699006	58.848	0
0.1053	14.9171	0.340002	-1.43554	53.9737	0
0.1060	9.43736	0.340002	0.39407	44.5096	0
0.1067	-4.89627	0.0336938	3.13849	28.6413	0
0.1073	-12.8368	0.340002	1.91875	15.8327	0
0.1080	-7.96594	-2.10127	-1.13061	3.91371	0
0.1087	-7.66151	-6.06796	-2.96491	-15.6193	0
0.1093	-13.4457	-6.06796	-2.96491	-36.3619	0
0.1100	-13.4457	-4.84885	-2.0501	-50.7004	0
0.1107	-12.5324	-4.84885	-3.26985	-60.1644	0
0.1113	-14.6634	-4.23624	-7.84857	-67.4938	0
0.1120	-13.7501	-5.1521	-10.2881	-72.3681	0
0.1127	-12.228	-7.59337	-9.37325	-75.7481	0
0.1133	-11.3147	-6.67751	-8.45844	-77.278	0
0.1140	-5.2007	-3.32344	-7.53894	-75.7481	0
0.1147	-0.634231	-3.32344	-3.87972	-70.5536	0
0.1153	-2.15639	-4.54254	-1.13061	-61.6943	0
0.1160	-0.634231	-3.62668	-0.2158	-48.8858	0
0.1167	2.10565	-1.49172	2.22368	-31.8078	0
0.1173	-0.938662	-0.575858	4.97279	-16.2241	0
0.1180	-0.634231	-0.575858	4.36292	-6.76005	0
0.1187	4.5411	0.0336938	3.13849	5.72825	0
0.1193	2.10565	1.56217	2.52862	29.851	0
0.1200	-4.89627	1.56217	1.30888	49.7042	0
0.1207	-8.27038	-1.79496	1.30888	54.5785	0
0.1213	-11.3147	-2.40758	3.13849	57.923	0
0.1220	-10.7058	1.56217	5.8876	64.0426	0
0.1227	-5.2007	1.25586	9.85176	67.1024	0
0.1233	-3.06968	-3.01713	11.3811	69.842	0
0.1240	-0.634231	-1.49172	9.54682	70.1266	0
0.1247	5.78419	3.08758	8.93695	64.0426	0
0.1253	5.47976	1.25586	8.32708	56.393	0
0.1260	0.583493	-1.79496	5.27773	46.3241	0
0.1267	3.6278	-0.575858	3.74836	27.7162	0
0.1273	6.69748	-1.79496	2.83355	10.6382	0
0.1280	3.32337	-3.32344	0.089135	0.249054	0
0.1287	1.80122	-0.575858	-0.520736	-15.0144	0
0.1293	-0.634231	0.340002	0.089135	-33.9426	0
0.1300	-10.097	-2.10127	-1.13061	-47.9608	0
0.1307	-18.0375	-1.79496	-2.35504	-57.4248	0
0.1313	-15.8812	-1.79496	-1.43554	-62.904	0
0.1320	-7.05265	-3.62668	-1.13061	-65.0388	0
0.1327	2.41008	-3.93299	-2.35504	-70.5536	0
0.1333	9.43736	-3.62668	-3.87972	-77.8829	0
0.1340	16.7691	-1.79496	-3.87972	-76.353	0
0.1347	19.509	1.25586	-1.43554	-69.0237	0
0.1353	5.17533	-0.575858	2.22368	-63.5445	0
0.1360	-19.5597	-5.1521	7.10734	-52.8351	0
0.1367	-32.6756	-2.40758	11.0762	-33.6224	0
0.1373	-31.7623	1.86541	11.0762	-17.1492	0
0.1380	-25.3439	-0.575858	9.85176	-5.83499	0
0.1387	-14.359	-1.79496	10.7713	10.318	0
0.1393	-4.2874	2.78127	11.991	30.4558	0
0.1400	-0.634231	4.9193	13.5157	44.1894	0
0.1407	3.01894	1.56217	14.7354	54.2583	0
0.1413	7.61077	1.56217	13.5157	63.7224	0
0.1420	8.52407	4.9193	12.6009	67.1024	0
0.1427	11.2639	5.8321	14.1255	69.5218	0
0.1433	15.8558	3.08758	14.4305	75.0366	0
0.1440	14.9171	1.25586	11.991	71.9767	0
0.1447	11.5684	0.949554	11.991	62.5127	0
0.1453	10.9595	1.25586	12.6009	56.9979	0
0.1460	9.74179	2.17172	9.85176	46.6443	0
0.1467	7.61077	1.86541	6.19253	25.5815	0
0.1473	6.08862	0.340002	4.97279	10.318	0
0.1480	4.5411	-1.49172	2.52862	0.853901	0
0.1487	2.71451	-2.71082	-1.13061	-15.6193	0
0.1493	0.887924	-1.49172	-0.825671	-32.0924	0
0.1500	-0.0253692	0.0336938	1.91875	-44.0115	0
0.1507	0.887924	-2.40758	0.089135	-57.1046	0
0.1513	-0.3298	-5.1521	-3.87972	-65.9639	0
0.1520	-2.15639	-2.71082	-4.18465	-67.4938	0
0.1527	-2.15639	1.56217	-2.96491	-72.3681	0
0.1533	-7.05265	1.25586	-4.79452	-77.8829	0
0.1540	-19.2553	-1.49172	-5.70933	-72.973	0
0.1547	-25.3439	-1.18541	-4.18465	-63.5445	0
0.1553	-21.6907	2.17172	-3.87972	-56.82	0
0.1560	-17.4287	2.47497	-3.26985	-46.4309	0
0.1567	-14.0546	-0.269551	0.089135	-28.748	0
0.1573	-9.4881	-1.49172	3.44342	-14.0894	0
0.1580	-6.13936	0.949554	3.13849	-4.6253	0
0.1587	-3.98297	3.69713	2.52862	10.318	0
0.1593	-1.85196	3.39083	2.52862	30.4558	0
0.1600	-3.67854	1.86541	2.52862	46.0395	0
0.1607	-4.89627	2.78127	3.44342	56.1084	0
0.1613	-1.54752	4.00344	5.27773	65.2523	0
0.1620	2.41008	3.08758	7.10734	71.0517	0
0.1627	5.78419	2.78127	11.0762	72.5816	0
0.1633	11.2639	3.69713	15.3453	72.2614	0
0.1640	14.9171	2.78127	13.5157	71.0517	0
0.1647	14.6127	0.340002	8.32708	68.3121	0
0.1653	8.8285	0.0336938	8.02215	62.5127	0
0.1660	-5.50513	2.78127	8.63202	50.5936	0
0.1667	-22.604	3.69713	6.19253	33.5156	0
0.1673	-31.1534	1.25586	4.97279	17.6473	0
0.1680	-33.8933	0.340002	5.27773	3.91371	0
0.1687	-34.5022	0.646309	1.61381	-13.1643	0
0.1693	-29.6313	-2.71082	-2.96491	-34.2272	0
0.1700	-24.4306	-4.84885	-3.87972	-50.0955	0
0.1707	-23.2129	-2.71082	-4.48959	-58.6345	0
0.1713	-20.1686	-4.23624	-6.01427	-65.359	0
0.1720	-18.0375	-7.29012	-4.18465	-70.5536	0
0.1727	-19.8641	-6.06796	-1.13061	-72.0835	0
0.1733	-18.9508	-4.54254	-2.0501	-71.7633	0
0.1740	-15.2723	-4.23624	-3.87972	-68.4188	0
0.1747	-16.8198	-3.01713	-2.65998	-62.2992	0
0.1753	-19.2553	-4.23624	-2.0501	-56.4998	0
0.1760	-17.1242	-4.54254	-0.520736	-47.0357	0
0.1767	-11.6191	-0.575858	5.27773	-29.6375	0
0.1773	-4.59183	0.0336938	10.1614	-14.4096	0
0.1780	0.887924	-1.49172	9.85176	-2.49054	0
0.1787	2.10565	3.08758	8.63202	14.5875	0
0.1793	5.78419	7.05427	8.32708	35.0455	0
0.1800	11.8728	4.00344	7.41228	49.7042	0
0.1807	11.5684	2.17172	7.10734	58.2432	0
0.1813	9.74179	4.30669	6.80241	64.3272	0
0.1820	15.8558	4.9193	6.19253	68.9169	0
0.1827	24.9887	4.61299	5.8876	71.6565	0
0.1833	34.147	4.9193	5.8876	72.9018	0
0.1840	41.7832	3.39083	7.41228	71.6565	0
0.1847	47.8971	1.86541	10.7713	67.9919	0
0.1853	56.4212	2.17172	8.32708	60.9828	0
0.1860	63.7529	0.646309	2.52862	48.1742	0
0.1867	56.1168	-1.18541	-0.2158	30.4558	0
0.1873	32.3204	-1.49172	-2.0501	13.3778	0
0.1880	6.08862	-2.10127	-4.79452	-1.28085	0
0.1887	-14.0546	-3.01713	-4.79452	-16.829	0
0.1893	-25.6483	-3.32344	-6.62414	-34.5474	0
0.1900	-28.1091	-5.1521	-11.2029	-49.1705	0
0.1907	-27.8047	-6.98382	-11.2029	-57.4248	0
0.1913	-30.849	-6.06796	-9.06831	-63.5445	0
0.1920	-39.094	-5.4584	-8.76338	-70.8382	0
0.1927	-47.339	-7.59337	-7.84857	-76.0328	0
0.1933	-45.4871	-8.81554	-9.98312	-78.4877	0
0.1940	-35.4155	-8.50923	-13.0325	-76.0328	0
0.1947	-28.1091	-6.98382	-10.2881	-67.4938	0
0.1953	-25.6483	-6.06796	-9.06831	-59.2394	0
0.1960	-20.7774	-7.89968	-11.2029	-51.9456	0
0.1967	-11.9235	-7.89968	-7.53894	-36.9668	0
0.1973	-3.37411	-4.84885	-4.18465	-18.0742	0
0.1980	2.41008	-4.84885	-5.40439	-4.94551	0
0.1987	7.30634	-8.20598	-2.35504	9.39291	0
0.1993	12.4817	-7.89968	1.00394	30.4558	0
0.2000	15.8558	-5.1521	-0.520736	47.2492	0
0.2007	14.0038	-5.1521	0.39407	55.1834	0
0.2013	11.2639	-6.06796	4.0533	62.5127	0
0.2020	11.2639	-5.4584	5.27773	67.9919	0
0.2027	12.4817	-5.76471	6.19253	69.2371	0
0.2033	15.2215	-4.54254	6.19253	72.5816	0
0.2040	19.8134	-3.01713	4.36292	73.7913	0
0.2047	22.2488	-5.1521	2.52862	66.462	0
0.2053	22.2488	-8.50923	1.61381	56.9979	0
0.2060	24.6843	-8.81554	1.61381	49.9888	0
0.2067	29.5805	-7.89968	1.91875	35.9706	0
0.2073	28.0584	-7.89968	-2.0501	15.5125	0
0.2080	14.9171	-8.81554	-5.09946	-1.28085	0
0.2087	-1.54752	-11.5631	-3.57478	-16.829	0
0.2093	-8.87924	-12.1727	-6.62414	-34.5474	0
0.2100	-6.44379	-11.5631	-13.0325	-47.6761	0
0.2107	-6.13936	-12.1727	-14.5618	-55.8949	0
0.2113	-8.27038	-11.5631	-15.4766	-66.5687	0
0.2120	-5.50513	-8.81554	-17.0013	-74.2182	0
0.2127	-3.06968	-9.73139	-14.8668	-74.8231	0
0.2133	-5.2007	-10.6473	-15.1717	-75.1433	0
0.2140	-7.35708	-8.81554	-16.6964	-75.1433	0
0.2147	-5.2007	-8.20598	-9.98312	-68.4188	0
0.2153	-1.54752	-6.67751	-2.96491	-59.2394	0
0.2160	1.49679	-3.62668	-4.48959	-49.1705	0
0.2167	4.84553	-3.93299	-5.70933	-34.2272	0
0.2173	11.2639	-3.01713	-2.65998	-19.2839	0
0.2180	21.0311	1.86541	-2.0501	-7.08026	0
0.2187	30.4938	3.08758	-2.35504	8.78806	0
0.2193	35.0603	1.56217	-0.2158	27.7162	0
0.2200	31.4071	4.30669	-0.2158	42.6595	0
0.2207	17.0735	5.22255	-1.43554	55.1834	0
0.2213	-1.24309	3.08758	0.39407	66.462	0
0.2220	-12.228	2.78127	3.13849	71.9767	0
0.2227	-11.9235	4.00344	4.66786	72.2614	0
0.2233	-4.2874	5.8321	6.19253	70.4468	0
0.2240	4.84553	7.66382	6.80241	68.9169	0
0.2247	10.3507	6.44471	4.97279	67.7072	0
0.2253	14.0038	2.47497	3.13849	60.6626	0
0.2260	14.6127	2.47497	2.52862	46.0395	0
0.2267	9.43736	3.69713	1.61381	30.1712	0
0.2273	2.10565	0.949554	-0.2158	17.0424	0
0.2280	-4.59183	-2.40758	-1.43554	2.09917	0
0.2287	-16.211	-2.71082	-2.96491	-15.9039	0
0.2293	-28.1091	-2.40758	-6.92907	-35.1523	0
0.2300	-31.4579	-2.10127	-11.8127	-51.9456	0
0.2307	-28.4136	0.340002	-14.2569	-61.0895	0
0.2313	-23.2129	1.56217	-16.6964	-67.4938	0
0.2320	-19.2553	-1.18541	-17.6112	-74.8231	0
0.2327	-18.0375	-2.10127	-16.6964	-77.8829	0
0.2333	-16.5154	0.340002	-16.6964	-77.5627	0
0.2340	-14.9679	-0.269551	-16.0865	-77.5627	0
0.2347	-15.2723	-0.269551	-13.3374	-72.973	0
0.2353	-13.7501	3.69713	-11.5078	-62.0146	0
0.2360	-10.4014	4.9193	-10.2881	-51.0206	0
0.2367	-7.05265	3.69713	-4.79452	-36.6822	0
0.2373	-0.938662	5.8321	-0.2158	-18.3589	0
0.2380	4.5411	7.66382	1.00394	-3.4156	0
0.2387	6.08862	7.66382	5.27773	11.243	0
0.2393	8.8285	10.7146	9.85176	31.0606	0
0.2400	12.4817	12.2431	7.71721	46.0395	0
0.2407	13.6994	10.1051	4.66786	52.4438	0
0.2413	15.8558	10.1051	7.41228	59.1682	0
0.2420	19.2045	11.3273	8.32708	67.1024	0
0.2427	20.1178	11.021	3.74836	70.4468	0
0.2433	22.5533	12.2431	3.74836	71.6565	0
0.2440	26.5362	14.0718	8.93695	69.842	0
0.2447	27.754	13.4622	8.02215	63.4377	0
0.2453	27.4495	13.7685	4.0533	58.2432	0
0.2460	27.4495	14.3781	7.41228	51.5187	0
0.2467	24.9887	12.5464	12.6009	34.7253	0
0.2473	19.2045	11.3273	9.24189	15.8327	0
0.2480	9.43736	13.159	4.0533	3.91371	0
0.2487	-4.59183	14.0718	3.74836	-10.1401	0
0.2493	-19.5597	12.2431	2.83355	-29.9577	0
0.2500	-29.9357	11.6305	-1.13061	-47.3559	0
0.2507	-32.6756	12.2431	-3.26985	-57.4248	0
0.2513	-32.6756	10.4114	-3.57478	-62.2992	0
0.2520	-36.963	7.36057	-4.18465	-66.5687	0
0.2527	-43.356	7.05427	-3.26985	-72.973	0
0.2533	-40.9206	9.18923	-2.0501	-79.0926	0
0.2540	-32.3712	8.88599	-2.0501	-78.1675	0
0.2547	-28.1091	7.05427	-1.13061	-71.7633	0
0.2553	-27.8047	7.05427	1.30888	-64.7542	0
0.2560	-24.735	7.66382	1.91875	-54.6852	0
0.2567	-18.6464	6.44471	1.30888	-36.3619	0
0.2573	-11.6191	6.74796	2.83355	-19.2839	0
0.2580	-7.05265	8.57968	6.49747	-9.49965	0
0.2587	-2.46082	8.57968	8.32708	5.72825	0
0.2593	2.10565	5.52885	7.10734	29.2461	0
0.2600	3.93223	4.61299	5.58266	44.1894	0
0.2607	9.13293	7.36057	5.8876	50.5936	0
0.2613	19.509	10.1051	6.49747	61.303	0
0.2620	23.771	9.18923	7.10734	68.9169	0
0.2627	21.64	7.66382	8.93695	70.7315	0
0.2633	21.3355	9.80185	11.3811	76.8511	0
0.2640	13.0905	9.49554	11.3811	77.7761	0
0.2647	-5.83493	3.08758	8.93695	65.5725	0
0.2653	-12.8368	1.25586	8.63202	55.1834	0
0.2660	-5.2007	5.8321	9.54682	47.854	0
0.2667	-1.54752	5.52885	7.71721	31.7011	0
0.2673	-2.76525	1.25586	5.58266	14.9077	0
0.2680	0.279062	1.86541	5.27773	3.91371	0
0.2687	2.41008	2.47497	3.13849	-12.2748	0
0.2693	0.279062	1.25586	0.39407	-31.8078	0
0.2700	-0.0253692	1.25586	0.089135	-44.6163	0
0.2707	1.49679	0.949554	-2.35504	-54.365	0
0.2713	1.80122	-1.49172	-6.01427	-63.8291	0
0.2720	1.19235	-2.40758	-3.57478	-68.4188	0
0.2727	1.80122	-1.49172	0.089135	-70.5536	0
0.2733	3.32337	-2.10127	-2.65998	-72.973	0
0.2740	3.01894	-3.62668	-3.87972	-72.0835	0
0.2747	0.887924	-4.23624	0.39407	-64.7542	0
0.2753	0.279062	-3.01713	3.13849	-55.6103	0
0.2760	1.49679	-1.49172	1.91875	-44.901	0
0.2767	1.49679	-3.01713	1.00394	-29.9577	0
0.2773	1.19235	-4.23624	2.52862	-13.4845	0
0.2780	6.69748	-1.49172	3.13849	-0.676005	0
0.2787	18.2912	1.25586	2.52862	13.698	0
0.2793	31.4071	0.340002	4.36292	33.5156	0
0.2800	39.6521	-1.49172	6.80241	50.309	0
0.2807	43.6097	-1.49172	7.41228	59.7731	0
0.2813	41.7832	-0.575858	9.85176	67.7072	0
0.2820	28.6673	-0.269551	13.8206	74.3961	0
0.2827	6.69748	-1.49172	13.2107	76.2462	0
0.2833	-8.87924	-3.32344	9.85176	77.1713	0
0.2840	-12.5324	-3.62668	9.54682	77.1713	0
0.2847	-10.7058	-3.93299	9.85176	74.1115	0
0.2853	-10.4014	-4.23624	9.54682	69.5218	0
0.2860	-13.4457	-3.62668	9.85176	57.3181	0
0.2867	-14.6634	-3.62668	7.71721	37.5005	0
0.2873	-13.1413	-3.93299	3.13849	24.3718	0
0.2880	-15.5767	-3.62668	2.22368	15.8327	0
0.2887	-21.3863	-5.1521	2.52862	-5.83499	0
0.2893	-22.604	-6.98382	0.39407	-31.4876	0
0.2900	-22.2996	-6.67751	-0.2158	-43.3711	0
0.2907	-24.4306	-6.98382	-0.2158	-50.7004	0
0.2913	-22.604	-7.89968	-4.48959	-60.1644	0
0.2920	-15.8812	-6.98382	-6.92907	-65.359	0
0.2927	-8.87924	-5.1521	-6.01427	-69.0237	0
0.2933	-0.634231	-5.4584	-8.45844	-72.973	0
0.2940	7.91521	-6.98382	-12.7275	-68.4188	0
0.2947	13.0905	-6.67751	-11.5078	-59.2394	0
0.2953	12.1772	-6.06796	-10.8979	-54.6852	0
0.2960	9.43736	-6.67751	-13.952	-47.3559	0
0.2967	10.0462	-5.1521	-13.3374	-29.9577	0
0.2973	9.43736	-2.71082	-8.1535	-14.4096	0
0.2980	0.279062	-1.79496	-7.84857	-4.34066	0
0.2987	-10.7058	-0.575858	-9.37325	12.1681	0
0.2993	-12.5324	3.39083	-4.79452	35.3302	0
0.3000	-11.3147	4.30669	-0.825671	50.5936	0
0.3007	-12.5324	0.0336938	-2.0501	57.3181	0
0.3013	-11.6191	-1.49172	-0.520736	64.6474	0
0.3020	-7.35708	1.25586	5.27773	69.842	0
0.3027	-3.37411	1.56217	8.02215	71.0517	0
0.3033	-1.54752	0.0336938	8.63202	75.3212	0
0.3040	-2.15639	0.949554	10.7713	75.926	0
0.3047	-3.98297	2.17172	11.6861	68.3121	0
0.3053	-3.37411	1.25586	9.54682	61.303	0
0.3060	0.279062	-1.49172	9.85176	51.5187	0
0.3067	2.10565	-1.49172	9.54682	32.3059	0
0.3073	1.19235	0.0336938	5.27773	14.5875	0
0.3080	1.49679	-0.575858	1.61381	2.70402	0
0.3087	3.01894	-2.71082	-0.2158	-12.2748	0
0.3093	-0.0253692	-2.71082	-3.87972	-29.9577	0
0.3100	-5.2007	-2.71082	-4.79452	-45.5414	0
0.3107	-7.05265	-2.40758	-2.0501	-57.4248	0
0.3113	-9.18367	-0.879103	-0.520736	-62.6194	0
0.3120	-13.4457	-1.79496	1.00394	-65.6792	0
0.3127	-18.0375	-3.62668	4.0533	-73.898	0
0.3133	-24.1262	-3.01713	5.27773	-79.6974	0
0.3140	-27.5003	-1.49172	6.19253	-75.1433	0
0.3147	-25.9527	-1.18541	6.19253	-66.8889	0
0.3153	-25.6483	0.0336938	3.44342	-61.6943	0
0.3160	-26.587	-0.879103	2.22368	-53.1553	0
0.3167	-21.0818	-2.40758	3.44342	-36.6822	0
0.3173	-14.0546	0.0336938	1.91875	-19.2839	0
0.3180	-10.097	3.08758	-1.43554	-4.6253	0
0.3187	-4.2874	3.08758	-3.26985	11.8479	0
0.3193	-2.76525	3.08758	-4.48959	29.5663	0
0.3200	-7.96594	4.00344	-5.70933	42.9797	0
0.3207	-6.74822	3.69713	-6.3192	53.9737	0
0.3213	0.279062	1.86541	-8.1535	64.3272	0
0.3220	0.279062	0.646309	-8.76338	69.2371	0
0.3227	-0.938662	2.78127	-6.62414	70.7315	0
0.3233	5.78419	7.66382	-5.70933	71.9767	0
0.3240	11.8728	6.74796	-7.53894	69.842	0
0.3247	11.2639	-0.269551	-8.45844	62.1925	0
0.3253	11.2639	-3.32344	-8.1535	53.6534	0
0.3260	14.0038	-0.575858	-9.06831	44.7942	0
0.3267	14.9171	-0.269551	-10.593	31.3809	0
0.3273	11.2639	-1.49172	-11.2029	13.9826	0
0.3280	8.52407	-0.879103	-10.8979	-1.56549	0
0.3287	9.43736	-0.879103	-10.2881	-15.0144	0
0.3293	10.9595	-3.32344	-10.2881	-30.5625	0
0.3300	9.43736	-3.62668	-11.5078	-46.4309	0
0.3307	9.74179	-2.40758	-12.4226	-57.4248	0
0.3313	10.9595	-5.1521	-12.4226	-65.9639	0
0.3320	7.91521	-6.98382	-10.2881	-73.898	0
0.3327	3.93223	-4.54254	-8.45844	-77.5627	0
0.3333	3.93223	-4.23624	-11.5078	-78.1675	0
0.3340	4.5411	-5.4584	-13.3374	-76.6376	0
0.3347	5.47976	-2.40758	-10.2881	-70.2334	0
0.3353	10.6551	-2.40758	-9.67818	-60.4847	0
0.3360	15.8558	-6.06796	-12.1177	-49.1705	0
0.3367	14.9171	-4.23624	-9.37325	-36.3619	0
0.3373	15.8558	-1.79496	-5.40439	-23.5534	0
0.3380	20.1178	-5.4584	-6.3192	-10.4247	0
0.3387	21.9444	-4.23624	-4.48959	6.65331	0
0.3393	23.1621	0.340002	1.91875	26.5065	0
0.3400	26.8407	-0.575858	7.41228	41.77	0
0.3407	28.6673	-1.49172	8.93695	51.2341	0
0.3413	25.9274	-0.269551	3.44342	58.848	0
0.3420	17.9868	-1.18541	-2.96491	65.8571	0
0.3427	6.69748	-1.18541	-1.43554	69.842	0
0.3433	0.887924	0.0336938	-0.2158	70.7315	0
0.3440	-0.938662	-1.18541	-2.96491	70.7315	0
0.3447	-8.27038	-1.18541	-2.0501	67.7072	0
0.3453	-12.5324	-0.575858	0.39407	60.0577	0
0.3460	-5.2007	-1.79496	-3.57478	47.854	0
0.3467	1.19235	0.340002	-5.09946	31.3809	0
0.3473	-0.3298	3.08758	-2.0501	16.7222	0
0.3480	-2.76525	-0.575858	-2.96491	4.83877	0
0.3487	-5.83493	-5.1521	-3.26985	-12.5595	0
0.3493	-8.57481	-4.54254	3.13849	-33.9426	0
0.3500	-7.05265	-3.62668	6.19253	-48.8858	0
0.3507	-5.2007	-4.23624	-0.520736	-57.1046	0
0.3513	-7.96594	-3.93299	-6.62414	-66.8889	0
0.3520	-11.6191	-3.62668	-6.62414	-73.898	0
0.3527	-12.5324	-4.54254	-6.62414	-75.7481	0
0.3533	-9.4881	-4.23624	-9.37325	-77.278	0
0.3540	-4.2874	-2.40758	-12.4226	-75.7481	0
0.3547	-3.37411	-1.79496	-14.2569	-68.7035	0
0.3553	-4.2874	-2.10127	-15.1717	-62.904	0
0.3560	-0.3298	0.949554	-14.5618	-56.2151	0
0.3567	4.5411	4.61299	-13.952	-39.1016	0
0.3573	5.78419	3.08758	-16.3915	-18.9637	0
0.3580	8.52407	3.08758	-18.8309	-6.1552	0
0.3587	13.395	8.57968	-16.3915	7.25816	0
0.3593	15.8558	9.80185	-10.2881	30.1712	0
0.3600	16.1602	6.74796	-6.62414	48.7791	0
0.3607	15.8558	7.97013	-6.92907	54.2583	0
0.3613	14.0038	8.88599	-5.70933	59.1682	0
0.3620	12.4817	7.66382	2.83355	68.9169	0
0.3627	12.1772	8.57968	14.4305	73.1864	0
0.3633	14.0038	9.18923	20.5339	72.5816	0
0.3640	19.509	6.44471	23.5879	70.7315	0
0.3647	23.771	7.36057	24.5027	65.2523	0
0.3653	22.5533	9.80185	21.7536	59.1682	0
0.3660	18.5957	7.97013	15.6502	49.9888	0
0.3667	14.3083	5.52885	8.93695	31.0606	0
0.3673	8.52407	5.52885	2.22368	12.1681	0
0.3680	-0.3298	4.00344	-0.520736	1.77896	0
0.3687	-8.87924	1.86541	0.699006	-10.7449	0
0.3693	-13.1413	0.949554	0.089135	-30.5625	0
0.3700	-15.2723	0.949554	-0.2158	-48.281	0
0.3707	-16.211	1.86541	0.699006	-60.1644	0
0.3713	-15.5767	2.17172	-3.26985	-66.5687	0
0.3720	-19.8641	0.949554	-8.1535	-70.5536	0
0.3727	-28.4136	-0.575858	-6.92907	-77.278	0
0.3733	-32.6756	-1.49172	-5.40439	-81.8322	0
0.3740	-31.4579	-2.10127	-6.01427	-77.278	0
0.3747	-26.8914	-2.10127	-2.96491	-70.2334	0
0.3753	-16.211	-3.32344	0.089135	-65.359	0
0.3760	-5.2007	-3.62668	-0.825671	-54.0804	0
0.3767	-0.634231	-1.49172	1.30888	-36.3619	0
0.3773	6.08862	-1.49172	7.71721	-20.4936	0
0.3780	16.4646	-4.84885	9.54682	-6.1552	0
0.3787	16.7691	-4.23624	5.27773	9.71312	0
0.3793	8.21964	-1.49172	2.22368	27.1114	0
0.3800	3.93223	0.0336938	2.83355	42.3748	0
0.3807	1.19235	0.949554	1.61381	54.8631	0
0.3813	-7.66151	0.340002	-2.96491	63.1175	0
0.3820	-14.359	-2.40758	-3.87972	66.1773	0
0.3827	-11.6191	-2.40758	-1.43554	69.842	0
0.3833	-3.37411	0.340002	-0.2158	75.3212	0
0.3840	4.84553	1.25586	2.22368	73.5066	0
0.3847	9.13293	-0.269551	3.74836	63.7224	0
0.3853	8.21964	-2.40758	2.52862	56.9979	0
0.3860	5.78419	-3.01713	2.52862	48.7791	0
0.3867	6.69748	-1.79496	3.44342	30.4558	0
0.3873	10.3507	-3.62668	1.30888	13.698	0
0.3880	12.1772	-6.98382	-2.96491	2.98865	0
0.3887	11.2639	-7.59337	-3.87972	-11.6344	0
0.3893	9.43736	-8.20598	-2.35504	-29.0326	0
0.3900	8.52407	-9.42509	-1.43554	-41.8767	0
0.3907	4.84553	-6.98382	-2.0501	-55.2901	0
0.3913	-1.85196	-4.54254	-3.26985	-68.0986	0
0.3920	-6.13936	-7.29012	-5.40439	-71.4786	0
0.3927	-6.13936	-10.0346	-8.1535	-72.3681	0
0.3933	-5.2007	-9.42509	-8.45844	-76.9578	0
0.3940	-6.74822	-7.59337	-5.70933	-77.5627	0
0.3947	-7.05265	-5.1521	-4.48959	-71.4786	0
0.3953	-3.98297	-4.84885	-6.62414	-61.0895	0
0.3960	-1.85196	-7.59337	-8.1535	-48.8858	0
0.3967	-2.76525	-7.29012	-9.37325	-35.7571	0
0.3973	-3.37411	-3.93299	-13.0325	-22.0235	0
0.3980	-1.54752	-3.32344	-15.4766	-6.1552	0
0.3987	0.887924	-4.54254	-13.0325	10.0333	0
0.3993	5.78419	-2.71082	-8.45844	25.5815	0
0.4000	8.21964	-0.575858	-6.92907	41.1296	0
0.4007	1.19235	-1.18541	-4.79452	54.2583	0
0.4013	-9.79253	-2.40758	0.699006	63.4377	0
0.4020	-14.359	-2.40758	3.74836	68.9169	0
0.4027	-16.211	-2.40758	2.52862	70.4468	0
0.4033	-20.7774	-2.40758	3.44342	70.4468	0
0.4040	-22.604	-2.10127	4.36292	69.842	0
0.4047	-18.0375	-2.40758	3.13849	67.1024	0
0.4053	-12.8368	-2.40758	1.91875	62.7973	0
0.4060	-8.87924	-1.49172	0.699006	52.1235	0
0.4067	-4.59183	-2.40758	-3.26985	34.1205	0
0.4073	-1.85196	-4.54254	-7.23401	18.857	0
0.4080	-0.634231	-5.1521	-7.53894	7.57837	0
0.4087	-0.634231	-5.1521	-7.84857	-11.6344	0
0.4093	-4.2874	-6.06796	-8.45844	-33.6224	0
0.4100	-8.57481	-5.1521	-5.70933	-48.281	0
0.4107	-11.3147	-4.84885	-3.87972	-57.7451	0
0.4113	-18.6464	-6.98382	-7.23401	-66.5687	0
0.4120	-29.0224	-6.98382	-9.67818	-69.3439	0
0.4127	-31.7623	-3.62668	-9.37325	-70.2334	0
0.4133	-26.2572	-2.40758	-11.5078	-75.4279	0
0.4140	-22.2996	-3.32344	-13.0325	-78.1675	0
0.4147	-21.6907	-3.93299	-9.37325	-71.1584	0
0.4153	-19.5597	-4.54254	-6.62414	-62.2992	0
0.4160	-15.2723	-4.23624	-6.62414	-53.7602	0
0.4167	-8.87924	-3.01713	-5.70933	-36.3619	0
0.4173	-3.67854	-2.40758	-6.3192	-16.2241	0
0.4180	-1.24309	0.340002	-8.1535	-3.4156	0
0.4187	1.49679	3.08758	-2.0501	9.39291	0
0.4193	5.78419	2.78127	4.0533	31.0606	0
0.4200	9.43736	3.08758	1.91875	48.4589	0
0.4207	11.8728	4.61299	5.8876	53.6534	0
0.4213	16.4646	2.17172	16.8747	58.2432	0
0.4220	22.8577	-0.575858	17.7895	66.7822	0
0.4227	28.9717	1.25586	12.9058	72.5816	0
0.4233	29.5805	1.56217	16.8747	73.5066	0
0.4240	16.4646	0.340002	24.1978	71.6565	0
0.4247	-4.2874	2.17172	27.2472	67.1024	0
0.4253	-18.0375	1.56217	28.1667	60.3779	0
0.4260	-23.2129	-2.40758	27.5521	50.309	0
0.4267	-27.1958	-0.879103	22.0633	33.1954	0
0.4273	-27.8047	2.47497	14.4305	14.5875	0
0.4280	-23.5173	-0.269551	8.93695	1.17411	0
0.4287	-23.2129	-3.62668	7.10734	-11.6344	0
0.4293	-28.1091	-2.71082	4.97279	-30.5625	0
0.4300	-34.5022	-0.575858	2.52862	-48.281	0
0.4307	-38.4851	0.646309	2.52862	-58.6345	0
0.4313	-37.5719	0.646309	1.00394	-65.0388	0
0.4320	-32.98	-2.40758	-4.48959	-70.8382	0
0.4327	-31.1534	-5.1521	-10.2881	-76.6376	0
0.4333	-29.3269	-3.93299	-13.3374	-82.1524	0
0.4340	-21.6907	-2.40758	-15.1717	-81.8322	0
0.4347	-11.6191	-3.01713	-15.7816	-74.5029	0
0.4353	-4.2874	-3.93299	-12.4226	-67.4938	0
0.4360	4.5411	-3.32344	-2.96491	-59.2394	0
0.4367	16.1602	-4.23624	6.80241	-41.2363	0
0.4373	26.2318	-5.1521	10.7713	-20.8138	0
0.4380	34.147	-1.49172	7.41228	-7.96974	0
0.4387	43.3053	2.17172	3.44342	4.51856	0
0.4393	50.637	0.0336938	2.52862	23.1265	0
0.4400	52.4636	-1.49172	3.74836	38.7102	0
0.4407	50.637	0.340002	4.0533	49.7042	0
0.4413	46.6794	0.646309	4.97279	61.5876	0
0.4420	35.9736	0.340002	8.02215	68.9169	0
0.4427	21.3355	4.00344	10.1614	69.842	0
0.4433	10.9595	5.22255	10.4663	73.1864	0
0.4440	4.84553	2.17172	9.24189	74.3961	0
0.4447	1.49679	0.949554	7.41228	64.3272	0
0.4453	5.47976	-0.879103	7.10734	52.1235	0
0.4460	11.2639	-2.40758	9.24189	43.2999	0
0.4467	10.6551	0.0336938	10.7713	29.5663	0
0.4473	8.21964	-0.575858	9.54682	13.0576	0
0.4480	7.61077	-5.4584	7.10734	2.38381	0
0.4487	4.84553	-5.4584	6.19253	-11.0296	0
0.4493	0.279062	-3.32344	4.66786	-31.8078	0
0.4500	-2.46082	-5.1521	2.52862	-50.0955	0
0.4507	-5.2007	-6.67751	-1.43554	-60.4847	0
0.4513	-7.96594	-6.67751	-7.23401	-68.0986	0
0.4520	-9.18367	-8.81554	-10.593	-73.898	0
0.4527	-9.79253	-8.81554	-9.37325	-77.5627	0
0.4533	-10.097	-6.06796	-7.23401	-77.278	0
0.4540	-8.57481	-4.84885	-7.23401	-74.8231	0
0.4547	-6.13936	-5.1521	-5.40439	-72.0835	0
0.4553	-3.67854	-6.06796	-2.0501	-66.2841	0
0.4560	-2.76525	-6.67751	-1.43554	-53.7602	0
0.4567	-3.98297	-5.1521	-2.35504	-39.4218	0
0.4573	-5.2007	-3.32344	-1.13061	-26.293	0
0.4580	-6.44379	-2.40758	1.91875	-10.7449	0
0.4587	-8.57481	-0.879103	4.66786	5.72825	0
0.4593	-10.7058	-0.575858	5.8876	22.8419	0
0.4600	-10.4014	-0.269551	6.19253	41.4498	0
0.4607	-8.57481	1.56217	11.3811	56.1084	0
0.4613	-7.05265	1.25586	16.8747	61.9078	0
0.4620	-5.2007	-0.575858	16.2648	66.462	0
0.4627	-3.06968	-0.269551	13.2107	71.6565	0
0.4633	-3.37411	-1.49172	12.6009	73.7913	0
0.4640	-6.74822	-3.32344	10.1614	72.5816	0
0.4647	-9.18367	-0.575858	7.71721	68.5967	0
0.4653	-9.79253	0.949554	7.41228	61.5876	0
0.4660	-12.228	-3.32344	5.27773	51.2341	0
0.4667	-14.9679	-5.1521	3.44342	37.5005	0
0.4673	-14.6634	-2.40758	4.97279	22.5216	0
0.4680	-14.6634	-3.32344	3.74836	9.10828	0
0.4687	-15.2723	-6.37426	0.089135	-9.21502	0
0.4693	-12.8368	-6.06796	-2.0501	-31.8078	0
0.4700	-10.7058	-5.1521	-4.48959	-47.9608	0
0.4707	-9.4881	-6.06796	-8.45844	-56.82	0
0.4713	-7.05265	-6.98382	-10.593	-66.2841	0
0.4720	-4.59183	-6.37426	-9.37325	-73.6134	0
0.4727	-2.15639	-5.1521	-6.62414	-75.1433	0
0.4733	-0.634231	-2.71082	-4.18465	-74.8231	0
0.4740	-2.76525	-1.49172	-3.57478	-72.6883	0
0.4747	-3.37411	-3.01713	-2.0501	-67.4938	0
0.4753	0.279062	-2.71082	-0.825671	-63.2243	0
0.4760	2.41008	-0.269551	-1.13061	-55.6103	0
0.4767	3.32337	1.25586	-1.43554	-38.2121	0
0.4773	7.00191	3.08758	-1.13061	-18.9637	0
0.4780	10.0462	5.8321	0.699006	-6.76005	0
0.4787	10.9595	6.74796	3.44342	9.39291	0
0.4793	14.0038	7.05427	6.19253	33.1954	0
0.4800	17.3779	7.97013	7.10734	48.7791	0
0.4807	15.8558	6.74796	6.19253	53.0486	0
0.4813	14.6127	4.9193	2.52862	59.7731	0
0.4820	16.1602	5.22255	-2.0501	69.842	0
0.4827	17.0735	6.74796	-4.79452	75.6414	0
0.4833	16.7691	7.97013	-5.40439	75.6414	0
0.4840	16.1602	7.36057	-4.48959	73.1864	0
0.4847	15.2215	5.8321	-4.79452	69.5218	0
0.4853	14.0038	5.8321	-5.09946	63.4377	0
0.4860	12.1772	6.44471	-2.96491	52.4438	0
0.4867	8.52407	5.22255	1.61381	35.9706	0
0.4873	3.93223	4.9193	2.83355	18.5723	0
0.4880	-0.0253692	6.13841	3.13849	4.23393	0
0.4887	-2.46082	5.8321	5.8876	-9.81986	0
0.4893	-3.37411	3.69713	7.71721	-27.2181	0
0.4900	-3.37411	2.17172	5.27773	-43.6913	0
0.4907	-3.37411	4.00344	1.91875	-54.6852	0
0.4913	-4.2874	6.74796	0.089135	-60.7693	0
0.4920	-4.89627	6.13841	-1.13061	-65.9639	0
0.4927	-6.44379	2.17172	-3.26985	-71.4786	0
0.4933	-10.7058	0.646309	-5.70933	-76.9578	0
0.4940	-15.2723	1.86541	-8.45844	-77.5627	0
0.4947	-19.2553	4.00344	-12.1177	-71.1584	0
0.4953	-27.5003	4.9193	-10.8979	-63.2243	0
0.4960	-43.0516	4.30669	-5.70933	-53.1553	0
0.4967	-56.472	3.08758	-3.26985	-36.0773	0
0.4973	-57.0808	4.61299	-4.79452	-17.754	0
0.4980	-47.9479	6.44471	-4.79452	-5.23014	0
0.4987	-38.1807	4.9193	-3.87972	7.57837	0
0.4993	-32.6756	3.69713	-1.43554	25.5815	0
0.5000	-30.849	6.74796	1.61381	42.6595	0
0.5007	-26.2572	9.49554	3.13849	54.8631	0
0.5013	-18.9508	7.05427	6.80241	63.7224	0
0.5020	-16.211	5.8321	12.6009	68.9169	0
0.5027	-14.9679	10.4114	10.7713	71.9767	0
0.5033	-9.4881	11.9368	5.27773	76.2462	0
0.5040	-6.13936	7.97013	5.8876	76.2462	0
0.5047	-8.87924	7.36057	6.19253	67.1024	0
0.5053	-8.87924	7.97013	4.0533	57.923	0
0.5060	-3.37411	5.8321	6.49747	50.9138	0
0.5067	1.19235	5.52885	5.8876	34.4407	0
0.5073	6.69748	7.36057	-2.0501	15.5125	0
0.5080	14.3083	6.44471	-6.92907	3.91371	0
0.5087	20.7267	5.52885	-8.1535	-9.81986	0
0.5093	21.9444	5.8321	-10.8979	-29.0326	0
0.5100	14.0038	4.61299	-11.8127	-42.7662	0
0.5107	-2.46082	4.00344	-11.2029	-53.1553	0
0.5113	-15.8812	7.36057	-14.5618	-65.359	0
0.5120	-19.5597	8.57968	-17.6112	-71.7633	0
0.5127	-19.2553	6.13841	-18.2211	-72.0835	0
0.5133	-18.0375	4.30669	-20.3603	-75.4279	0
0.5140	-14.6634	4.00344	-23.1047	-77.278	0
0.5147	-14.6634	4.00344	-23.1047	-68.7035	0
0.5153	-19.5597	6.74796	-21.885	-57.1046	0
0.5160	-20.1686	7.97013	-21.2751	-49.8109	0
0.5167	-16.211	5.8321	-18.8309	-39.1016	0
0.5173	-14.6634	6.13841	-15.1717	-20.8138	0
0.5180	-14.0546	10.1051	-13.0325	-4.6253	0
0.5187	-7.66151	10.7146	-10.2881	8.78806	0
0.5193	2.10565	10.4114	-6.62414	26.7911	0
0.5200	9.43736	11.021	-3.57478	43.2999	0
0.5207	11.2639	9.49554	-0.2158	53.0486	0
0.5213	9.74179	9.49554	3.74836	63.1175	0
0.5220	7.61077	12.2431	4.66786	72.2614	0
0.5227	4.5411	11.3273	3.74836	73.5066	0
0.5233	1.19235	7.36057	2.22368	72.9018	0
0.5240	2.71451	7.05427	-2.0501	74.3961	0
0.5247	8.8285	9.18923	-6.62414	71.6565	0
0.5253	14.0038	10.4114	-4.79452	64.3272	0
0.5260	15.8558	11.3273	-0.520736	53.3688	0
0.5267	16.1602	8.88599	-1.13061	37.5005	0
0.5273	15.8558	6.13841	-5.09946	23.4467	0
0.5280	17.0735	6.44471	-9.06831	12.1681	0
0.5287	17.6824	4.9193	-11.2029	-7.3649	0
0.5293	14.6127	1.25586	-9.98312	-31.8078	0
0.5300	12.1772	1.56217	-6.62414	-47.3559	0
0.5307	7.61077	2.47497	-4.48959	-54.9699	0
0.5313	-4.59183	0.0336938	-4.79452	-64.1493	0
0.5320	-13.4457	-0.575858	-5.70933	-72.6883	0
0.5327	-13.1413	1.56217	-6.01427	-76.353	0
0.5333	-13.4457	0.949554	-5.40439	-76.6376	0
0.5340	-14.9679	0.340002	-4.48959	-76.6376	0
0.5347	-9.79253	3.08758	-4.79452	-73.898	0
0.5353	-1.54752	4.00344	-6.01427	-66.8889	0
0.5360	3.6278	3.08758	-5.70933	-56.4998	0
0.5367	8.52407	3.08758	-3.87972	-42.4816	0
0.5373	10.6551	3.08758	-1.74048	-25.6882	0
0.5380	5.78419	3.08758	1.61381	-10.7449	0
0.5387	-0.0253692	3.69713	7.71721	4.83877	0
0.5393	2.71451	3.08758	13.2107	26.1863	0
0.5400	9.74179	3.08758	18.0944	43.5845	0
0.5407	14.0038	3.69713	22.9781	49.9888	0
0.5413	16.1602	3.08758	24.5027	56.1084	0
0.5420	18.9001	1.25586	22.9781	64.0426	0
0.5427	20.1178	-0.269551	17.1796	67.1024	0
0.5433	16.1602	-0.269551	6.19253	69.2371	0
0.5440	8.52407	0.949554	-0.825671	70.4468	0
0.5447	-0.634231	0.340002	3.44342	66.1773	0
0.5453	-5.50513	-2.40758	6.49747	59.7731	0
0.5460	-2.15639	-2.40758	4.36292	50.5936	0
0.5467	3.6278	0.340002	4.36292	33.8358	0
0.5473	3.93223	-0.879103	3.44342	15.1923	0
0.5480	3.01894	-4.23624	-1.43554	2.09917	0
0.5487	3.6278	-3.32344	-4.18465	-11.3498	0
0.5493	1.80122	-2.40758	-4.18465	-30.2779	0
0.5500	-0.634231	-6.37426	-5.40439	-50.0955	0
0.5507	0.279062	-9.11878	-5.40439	-61.0895	0
0.5513	2.71451	-7.89968	-4.48959	-65.359	0
0.5520	5.47976	-6.98382	-7.53894	-70.8382	0
0.5527	7.00191	-6.98382	-13.0325	-77.5627	0
0.5533	5.47976	-6.06796	-16.3915	-80.3023	0
0.5540	5.17533	-7.59337	-12.4226	-79.0926	0
0.5547	9.13293	-9.73139	-2.96491	-73.898	0
0.5553	11.2639	-8.81554	4.0533	-67.4938	0
0.5560	11.2639	-8.50923	5.27773	-59.8798	0
0.5567	14.3083	-9.11878	4.97279	-43.3711	0
0.5573	16.7691	-9.73139	3.44342	-21.4187	0
0.5580	16.4646	-9.73139	0.699006	-7.08026	0
0.5587	17.6824	-8.20598	-0.2158	5.44362	0
0.5593	17.0735	-4.54254	1.61381	26.1863	0
0.5600	13.6994	-2.71082	4.36292	43.9047	0
0.5607	13.0905	-3.93299	6.80241	52.1235	0
0.5613	14.9171	-4.84885	7.71721	60.3779	0
0.5620	14.3083	-4.84885	8.02215	67.7072	0
0.5627	13.0905	-3.32344	10.4663	71.6565	0
0.5633	11.8728	-2.40758	13.2107	76.2462	0
0.5640	7.61077	-4.23624	12.6009	76.2462	0
0.5647	4.23666	-4.84885	9.24189	66.462	0
0.5653	2.71451	-4.84885	7.71721	56.1084	0
0.5660	-6.44379	-7.59337	7.41228	46.929	0
0.5667	-18.0375	-8.81554	4.66786	31.3809	0
0.5673	-18.9508	-7.29012	-1.13061	14.9077	0
0.5680	-14.6634	-7.29012	-5.40439	2.38381	0
0.5687	-11.6191	-6.98382	-6.62414	-12.5595	0
0.5693	-5.50513	-7.29012	-7.53894	-29.9577	0
0.5700	2.10565	-11.2568	-9.98312	-43.6913	0
0.5707	4.84553	-11.8664	-11.2029	-54.6852	0
0.5713	3.01894	-7.59337	-11.5078	-67.4938	0
0.5720	-4.2874	-7.59337	-12.4226	-75.7481	0
0.5727	-16.211	-10.0346	-13.6423	-77.5627	0
0.5733	-25.3439	-8.81554	-16.0865	-77.5627	0
0.5740	-29.0224	-7.29012	-19.4408	-76.9578	0
0.5747	-26.8914	-4.84885	-20.3603	-71.1584	0
0.5753	-21.3863	-1.79496	-19.1359	-61.4097	0
0.5760	-23.2129	-4.54254	-18.2211	-50.0955	0
0.5767	-30.2401	-7.59337	-14.5618	-37.287	0
0.5773	-29.0224	-4.23624	-10.2881	-22.6284	0
0.5780	-20.7774	-1.49172	-9.67818	-8.28996	0
0.5787	-13.4457	-1.49172	-11.2029	6.04847	0
0.5793	-7.05265	-0.269551	-11.2029	24.6564	0
0.5800	-0.634231	0.646309	-12.7275	42.6595	0
0.5807	2.41008	-0.575858	-13.3374	56.7133	0
0.5813	7.61077	-1.18541	-11.8127	67.7072	0
0.5820	14.9171	-1.49172	-11.2029	74.3961	0
0.5827	20.4222	-1.18541	-12.1177	76.2462	0
0.5833	24.6843	2.17172	-10.2881	78.0608	0
0.5840	27.754	2.17172	-7.53894	79.3061	0
0.5847	27.754	-0.879103	-6.62414	73.5066	0
0.5853	25.9274	-0.575858	-4.79452	64.9676	0
0.5860	22.8577	2.17172	-2.0501	55.1834	0
0.5867	19.2045	3.08758	-2.65998	38.7102	0
0.5873	16.7691	4.00344	-4.79452	21.3119	0
0.5880	11.8728	4.00344	-3.87972	7.57837	0
0.5887	1.19235	1.86541	-5.70933	-9.21502	0
0.5893	-10.7058	2.17172	-9.06831	-28.4278	0
0.5900	-21.9951	1.25586	-7.53894	-41.5565	0
0.5907	-33.5889	-1.79496	-6.62414	-51.0206	0
0.5913	-39.094	-1.18541	-10.593	-62.0146	0
0.5920	-37.2674	2.17172	-11.5078	-70.5536	0
0.5927	-34.8066	0.949554	-9.06831	-72.973	0
0.5933	-31.4579	-1.79496	-10.2881	-72.973	0
0.5940	-25.6483	-0.575858	-13.0325	-72.973	0
0.5947	-21.9951	1.25586	-14.2569	-69.3439	0
0.5953	-18.6464	2.78127	-16.6964	-62.904	0
0.5960	-9.79253	5.8321	-15.7816	-52.2303	0
0.5967	-0.3298	6.74796	-12.1177	-35.1523	0
0.5973	6.08862	6.74796	-11.2029	-18.0742	0
0.5980	10.9595	8.88599	-7.84857	-7.08026	0
0.5987	11.5684	11.6305	-0.2158	6.65331	0
0.5993	7.00191	11.3273	3.44342	28.6413	0
0.6000	1.19235	9.49554	1.30888	45.1144	0
0.6007	-0.634231	10.1051	0.089135	53.3688	0
0.6013	3.93223	11.3273	-0.825671	61.9078	0
0.6020	11.2639	11.021	-1.13061	69.2371	0
0.6027	13.395	11.021	0.699006	70.7315	0
0.6033	13.6994	11.021	0.089135	70.7315	0
0.6040	18.5957	10.1051	-2.0501	71.0517	0
0.6047	21.3355	11.021	-1.13061	67.7072	0
0.6053	20.1178	12.5464	1.61381	60.0577	0
0.6060	21.3355	9.49554	2.22368	49.9888	0
0.6067	22.2488	5.52885	-1.74048	34.1205	0
0.6073	18.5957	6.13841	-6.01427	16.1174	0
0.6080	15.5513	5.8321	-6.62414	3.5935	0
0.6087	9.74179	3.39083	-7.84857	-8.8948	0
0.6093	-1.54752	4.00344	-12.7275	-29.3528	0
0.6100	-4.2874	2.78127	-14.8668	-49.1705	0
0.6107	-0.0253692	-1.49172	-13.0325	-59.2394	0
0.6113	-5.50513	-0.575858	-13.0325	-65.359	0
0.6120	-13.1413	4.00344	-13.6423	-73.2932	0
0.6127	-11.9235	3.39083	-9.37325	-79.0926	0
0.6133	-12.5324	-1.18541	-7.53894	-80.3023	0
0.6140	-15.5767	-3.01713	-10.2881	-79.4128	0
0.6147	-12.5324	-0.575858	-10.2881	-76.9578	0
0.6153	-7.66151	0.340002	-8.45844	-70.5536	0
0.6160	-6.74822	-0.575858	-8.45844	-59.2394	0
0.6167	-6.44379	1.25586	-7.53894	-42.4816	0
0.6173	-3.37411	2.17172	-4.48959	-24.7631	0
0.6180	1.19235	-0.575858	-3.87972	-11.9546	0
0.6187	4.23666	0.340002	-4.79452	0.249054	0
0.6193	5.78419	4.9193	-2.96491	20.1023	0
0.6200	8.52407	3.69713	1.91875	38.9948	0
0.6207	13.0905	1.25586	10.1614	49.7042	0
0.6213	18.2912	4.00344	15.6502	57.923	0
0.6220	22.8577	4.61299	13.5157	64.3272	0
0.6227	26.2318	4.00344	9.85176	67.1024	0
0.6233	29.2761	6.44471	9.85176	71.9767	0
0.6240	30.1894	5.52885	8.93695	74.3961	0
0.6247	25.9274	1.56217	6.80241	66.7822	0
0.6253	18.5957	0.949554	6.49747	57.6383	0
0.6260	10.9595	0.949554	6.80241	50.5936	0
0.6267	3.01894	0.340002	4.97279	37.1803	0
0.6273	-1.54752	1.25586	2.52862	20.1023	0
0.6280	-2.46082	1.25586	1.30888	5.72825	0
0.6287	-9.79253	0.340002	0.699006	-12.8797	0
0.6293	-21.3863	-0.575858	-2.0501	-33.3021	0
0.6300	-25.3439	-1.49172	-6.62414	-46.4309	0
0.6307	-27.1958	-2.40758	-10.8979	-55.6103	0
0.6313	-37.8763	-3.93299	-11.8127	-64.1493	0
0.6320	-51.9055	-5.1521	-13.0325	-70.2334	0
0.6327	-56.1675	-2.40758	-14.8668	-74.5029	0
0.6333	-49.1656	-0.269551	-13.952	-78.1675	0
0.6340	-42.4428	-2.40758	-10.593	-76.353	0
0.6347	-38.1807	-2.10127	-7.53894	-69.3439	0
0.6353	-31.4579	0.646309	-2.96491	-62.0146	0
0.6360	-25.3439	-2.40758	4.0533	-51.9456	0
0.6367	-22.2996	-4.23624	10.1614	-36.3619	0
0.6373	-18.6464	0.340002	14.4305	-22.0235	0
0.6380	-14.359	1.25586	16.2648	-10.7449	0
0.6387	-12.8368	-2.40758	15.3453	5.12341	0
0.6393	-9.79253	-1.18541	15.3453	24.0515	0
0.6400	-1.54752	2.17172	16.8747	38.39	0
0.6407	7.61077	2.78127	14.4305	52.4438	0
0.6413	14.6127	2.78127	8.93695	66.1773	0
0.6420	21.3355	2.78127	8.02215	71.0517	0
0.6427	23.4666	1.25586	8.02215	73.5066	0
0.6433	19.2045	1.56217	2.52862	78.0608	0
0.6440	14.9171	3.08758	-2.0501	73.7913	0
0.6447	13.0905	2.17172	0.089135	66.1773	0
0.6453	8.52407	1.56217	1.61381	64.3272	0
0.6460	1.49679	2.17172	1.00394	54.2583	0
0.6467	-1.85196	0.949554	4.36292	33.5156	0
0.6473	-0.938662	-0.879103	5.27773	20.3869	0
0.6480	0.583493	0.0336938	-0.2158	10.318	0
0.6487	1.19235	-1.49172	-2.0501	-9.81986	0
0.6493	0.279062	-6.06796	-0.520736	-29.9577	0
0.6500	0.279062	-6.98382	-4.18465	-43.3711	0
0.6507	1.80122	-5.1521	-5.70933	-55.2901	0
0.6513	1.80122	-6.06796	-1.43554	-66.5687	0
0.6520	0.279062	-5.4584	-1.13061	-73.2932	0
0.6527	0.279062	-1.79496	-5.70933	-74.8231	0
0.6533	2.41008	-3.32344	-7.84857	-72.973	0
0.6540	4.84553	-6.37426	-9.06831	-72.0835	0
0.6547	8.52407	-3.62668	-6.92907	-69.3439	0
0.6553	11.2639	-2.10127	-1.13061	-63.2243	0
0.6560	4.84553	-3.62668	2.52862	-54.9699	0
0.6567	-7.05265	-1.79496	5.27773	-40.3468	0
0.6573	-12.8368	0.340002	9.54682	-21.0985	0
0.6580	-11.3147	-0.879103	12.2959	-6.1552	0
0.6587	-6.13936	-0.879103	14.7354	7.57837	0
0.6593	3.01894	0.0336938	20.5339	27.7162	0
0.6600	10.9595	-0.269551	25.4175	44.7942	0
0.6607	11.8728	0.949554	28.7765	53.3688	0
0.6613	12.4817	0.949554	32.1308	62.1925	0
0.6620	12.1772	-0.879103	32.7407	71.3719	0
0.6627	6.69748	-0.575858	29.9963	74.7163	0
0.6633	6.08862	-2.71082	28.1667	75.3212	0
0.6640	10.0462	-7.29012	27.2472	76.2462	0
0.6647	8.52407	-6.06796	26.0274	73.5066	0
0.6653	7.91521	-3.32344	20.8388	65.2523	0
0.6660	10.3507	-3.62668	11.3811	54.5785	0
0.6667	2.10565	-2.10127	3.74836	40.2401	0
0.6673	-12.8368	-0.575858	1.61381	23.4467	0
0.6680	-18.0375	-4.23624	-0.2158	8.50343	0
0.6687	-20.473	-6.06796	-1.43554	-6.1552	0
0.6693	-32.6756	-4.54254	0.699006	-24.4785	0
0.6700	-44.2693	-4.23624	1.61381	-42.1614	0
0.6707	-43.6605	-5.4584	-3.87972	-52.8351	0
0.6713	-36.0243	-6.06796	-9.98312	-59.5596	0
0.6720	-30.849	-6.67751	-10.2881	-66.8889	0
0.6727	-28.1091	-7.89968	-7.53894	-72.6883	0
0.6733	-22.9084	-10.0346	-6.92907	-74.8231	0
0.6740	-17.1242	-10.0346	-10.2881	-71.4786	0
0.6747	-12.5324	-6.98382	-14.8668	-66.2841	0
0.6753	-7.96594	-6.06796	-18.526	-62.2992	0
0.6760	-3.37411	-8.20598	-19.7504	-54.6852	0
0.6767	1.49679	-7.89968	-17.0013	-36.6822	0
0.6773	7.91521	-6.06796	-12.1177	-18.3589	0
0.6780	14.3083	-6.67751	-6.62414	-6.1552	0
0.6787	17.3779	-6.37426	1.30888	7.57837	0
0.6793	18.9001	-3.62668	7.10734	25.9017	0
0.6800	21.9444	-4.23624	7.71721	42.0546	0
0.6807	24.9887	-6.06796	9.24189	55.1834	0
0.6813	28.0584	-3.32344	13.5157	67.1024	0
0.6820	32.9293	-1.49172	12.9058	73.5066	0
0.6827	39.0433	-4.23624	10.7713	77.1713	0
0.6833	44.8275	-5.1521	11.0762	82.6505	0
0.6840	45.1319	-3.32344	9.54682	82.3303	0
0.6847	39.0433	-4.23624	8.02215	72.9018	0
0.6853	30.4938	-2.71082	9.24189	63.4377	0
0.6860	20.7267	-1.49172	8.93695	54.8631	0
0.6867	11.2639	-6.37426	6.19253	38.9948	0
0.6873	6.69748	-9.73139	4.36292	20.3869	0
0.6880	6.69748	-5.4584	2.52862	6.65331	0
0.6887	4.84553	-3.32344	1.30888	-6.1552	0
0.6893	2.41008	-6.37426	0.699006	-22.9486	0
0.6900	0.583493	-8.81554	-2.35504	-39.4218	0
0.6907	-3.06968	-9.73139	-5.70933	-51.6254	0
0.6913	-7.05265	-10.9505	-4.79452	-61.4097	0
0.6920	-7.96594	-10.3409	-1.74048	-69.3439	0
0.6927	-6.74822	-10.6473	0.39407	-72.973	0
0.6933	-5.83493	-11.8664	-0.2158	-73.6134	0
0.6940	-4.2874	-9.11878	-1.74048	-72.6883	0
0.6947	-1.54752	-5.4584	-1.13061	-67.814	0
0.6953	0.887924	-7.29012	-1.13061	-59.8798	0
0.6960	3.93223	-8.50923	-3.87972	-50.0955	0
0.6967	7.30634	-6.06796	-5.09946	-38.4967	0
0.6973	11.8728	-6.06796	-2.96491	-25.0833	0
0.6980	17.6824	-6.06796	-3.57478	-9.81986	0
0.6987	23.1621	-1.49172	-5.09946	8.50343	0
0.6993	29.5805	0.646309	-1.13061	26.7911	0
0.7000	37.8256	-0.575858	4.0533	41.4498	0
0.7007	39.3477	0.646309	7.71721	54.5785	0
0.7013	27.754	1.56217	13.5157	66.7822	0
0.7020	14.9171	-0.879103	18.3993	71.6565	0
0.7027	14.0038	-0.879103	15.9552	72.5816	0
0.7033	17.9868	0.340002	8.02215	74.7163	0
0.7040	13.6994	-0.879103	4.0533	74.3961	0
0.7047	7.00191	-1.18541	4.97279	68.9169	0
0.7053	3.32337	0.340002	7.10734	62.5127	0
0.7060	-4.89627	1.25586	7.10734	53.3688	0
0.7067	-13.4457	2.17172	6.80241	37.7851	0
0.7073	-10.7058	1.86541	5.8876	21.9168	0
0.7080	-6.44379	-0.575858	3.44342	10.318	0
0.7087	-10.4014	-1.49172	1.30888	-5.23014	0
0.7093	-12.228	-0.269551	-0.2158	-26.6132	0
0.7100	-9.18367	0.340002	-2.0501	-42.7662	0
0.7107	-9.79253	0.646309	-4.79452	-52.8351	0
0.7113	-8.87924	-1.49172	-4.79452	-63.2243	0
0.7120	-5.50513	-4.23624	-3.87972	-70.2334	0
0.7127	-6.74822	-2.40758	-5.70933	-71.7633	0
0.7133	-7.05265	-1.79496	-9.06831	-74.5029	0
0.7140	-2.46082	-5.1521	-10.2881	-74.2182	0
0.7147	4.5411	-3.93299	-9.06831	-66.8889	0
0.7153	10.3507	-0.269551	-9.37325	-62.0146	0
0.7160	11.5684	-1.79496	-11.5078	-57.4248	0
0.7167	10.6551	-2.71082	-11.2029	-39.742	0
0.7173	13.6994	0.340002	-9.37325	-18.9637	0
0.7180	11.8728	0.0336938	-9.98312	-7.68511	0
0.7187	-1.85196	-1.49172	-12.1177	7.25816	0
0.7193	-10.4014	0.646309	-12.1177	29.2461	0
0.7200	-8.27038	2.47497	-8.76338	43.9047	0
0.7207	-9.4881	0.340002	-4.79452	51.2341	0
0.7213	-12.5324	-0.575858	-3.26985	61.9078	0
0.7220	-12.5324	1.86541	-4.18465	69.842	0
0.7227	-13.4457	2.47497	-3.26985	69.842	0
0.7233	-13.7501	-0.575858	0.699006	70.1266	0
0.7240	-10.7058	-1.18541	4.36292	71.6565	0
0.7247	-8.87924	3.08758	4.0533	67.1024	0
0.7253	-5.50513	3.39083	1.61381	60.6626	0
0.7260	-0.634231	-0.575858	-0.2158	54.2583	0
0.7267	-0.0253692	-0.269551	-1.43554	40.5247	0
0.7273	-0.3298	2.17172	1.00394	20.9917	0
0.7280	0.887924	-0.269551	8.32708	5.72825	0
0.7287	-0.634231	-1.79496	10.7713	-7.68511	0
0.7293	-0.634231	0.340002	6.19253	-25.368	0
0.7300	0.887924	0.340002	8.02215	-42.1614	0
0.7307	-5.83493	0.646309	16.2648	-54.365	0
0.7313	-20.7774	1.56217	19.6191	-62.6194	0
0.7320	-38.1807	-1.49172	19.3141	-69.3439	0
0.7327	-54.6454	-3.32344	17.7895	-77.278	0
0.7333	-67.4568	0.0336938	13.2107	-83.9669	0
0.7340	-77.5284	0.949554	9.54682	-82.437	0
0.7347	-83.338	-2.40758	7.41228	-74.2182	0
0.7353	-76.6151	-4.23624	4.36292	-68.4188	0
0.7360	-58.0195	-2.40758	7.41228	-63.5445	0
0.7367	-37.5719	-1.49172	14.1255	-48.281	0
0.7373	-18.9508	-3.01713	11.991	-26.8979	0
0.7380	-1.54752	-2.71082	6.80241	-12.5595	0
0.7387	10.6551	-0.269551	7.41228	-0.355792	0
0.7393	15.8558	0.949554	8.02215	19.4618	0
0.7400	8.21964	1.25586	5.27773	38.1053	0
0.7407	-10.097	3.08758	6.19253	49.7042	0
0.7413	-21.6907	3.08758	6.49747	57.3181	0
0.7420	-19.2553	2.78127	3.44342	62.5127	0
0.7427	-10.4014	4.00344	0.699006	66.462	0
0.7433	2.10565	4.9193	0.39407	72.9018	0
0.7440	13.0905	4.30669	-2.0501	74.3961	0
0.7447	15.2215	3.08758	-6.92907	65.5725	0
0.7453	14.9171	3.08758	-9.06831	56.1084	0
0.7460	17.6824	3.69713	-6.92907	47.5694	0
0.7467	17.0735	1.56217	-6.62414	31.7011	0
0.7473	11.2639	-1.49172	-11.2029	13.0576	0
0.7480	5.78419	-1.49172	-14.8668	0.249054	0
0.7487	-0.634231	-0.879103	-13.952	-12.5595	0
0.7493	-5.83493	-2.40758	-15.1717	-31.4876	0
0.7500	-7.66151	-3.01713	-18.8309	-50.0955	0
0.7507	-11.6191	-1.79496	-16.3915	-61.0895	0
0.7513	-19.8641	-3.01713	-9.37325	-69.6285	0
0.7520	-27.1958	-3.93299	-5.40439	-78.4877	0
0.7527	-30.5446	-2.40758	-0.825671	-80.9071	0
0.7533	-34.1977	-1.49172	4.36292	-78.4877	0
0.7540	-37.2674	-1.49172	5.27773	-77.8829	0
0.7547	-35.7199	1.25586	4.97279	-74.8231	0
0.7553	-29.6313	4.61299	4.66786	-64.7542	0
0.7560	-23.2129	2.78127	-1.13061	-54.0804	0
0.7567	-16.8198	-1.49172	-9.37325	-44.2961	0
0.7573	-7.66151	0.0336938	-10.593	-29.6375	0
0.7580	3.01894	3.08758	-10.593	-13.1643	0
0.7587	10.3507	2.17172	-13.952	2.98865	0
0.7593	14.0038	2.47497	-13.952	20.3869	0
0.7600	19.2045	4.30669	-9.67818	35.3302	0
0.7607	26.2318	3.69713	-6.92907	46.0395	0
0.7613	31.7116	3.08758	-1.13061	56.9979	0
0.7620	35.9736	4.30669	5.27773	66.462	0
0.7627	40.5654	4.61299	2.83355	70.1266	0
0.7633	44.2186	4.00344	-3.26985	71.9767	0
0.7640	44.2186	2.47497	-1.74048	71.6565	0
0.7647	43.6097	-0.269551	1.30888	65.2523	0
0.7653	44.8275	-0.575858	0.699006	57.923	0
0.7660	43.3053	0.340002	3.13849	49.3839	0
0.7667	38.4344	0.340002	4.66786	35.0455	0
0.7673	35.9736	0.0336938	0.699006	20.9917	0
0.7680	36.6078	-2.10127	-1.13061	9.10828	0
0.7687	32.3204	-3.01713	2.22368	-9.81986	0
0.7693	25.2931	-1.49172	4.0533	-30.8828	0
0.7700	22.2488	-2.40758	4.0533	-45.2212	0
0.7707	19.509	-3.62668	4.36292	-58.3499	0
0.7713	15.5513	-1.18541	2.22368	-69.3439	0
0.7720	16.1602	-1.49172	-4.48959	-71.7633	0
0.7727	19.509	-3.93299	-12.1177	-73.898	0
0.7733	19.509	-1.49172	-17.6112	-77.278	0
0.7740	19.509	-0.575858	-18.526	-74.5029	0
0.7747	20.7267	-3.32344	-16.6964	-69.3439	0
0.7753	20.4222	-0.575858	-18.526	-64.7542	0
0.7760	21.9444	2.17172	-22.7998	-55.6103	0
0.7767	25.9274	-0.879103	-24.0195	-41.5565	0
0.7773	28.6673	-1.49172	-23.1047	-26.6132	0
0.7780	29.5805	3.39083	-22.1899	-8.8948	0
0.7787	28.9717	5.8321	-19.1359	10.318	0
0.7793	27.754	6.74796	-16.3915	28.3211	0
0.7800	22.8577	8.27337	-18.2211	44.1894	0
0.7807	11.5684	8.27337	-17.9161	53.9737	0
0.7813	-2.15639	6.13841	-13.0325	58.848	0
0.7820	-12.228	4.61299	-8.45844	63.1175	0
0.7827	-20.473	4.61299	-1.13061	68.9169	0
0.7833	-23.5173	5.8321	9.54682	73.1864	0
0.7840	-16.211	6.44471	11.6861	72.5816	0
0.7847	-7.05265	4.00344	7.10734	67.9919	0
0.7853	-4.2874	0.340002	9.54682	61.5876	0
0.7860	-2.46082	-0.269551	12.6009	51.8389	0
0.7867	-1.54752	0.646309	8.93695	37.1803	0
0.7873	-1.54752	-1.49172	8.02215	21.3119	0
0.7880	2.71451	-3.01713	8.63202	6.65331	0
0.7887	1.80122	-3.62668	2.52862	-7.68511	0
0.7893	-14.359	-5.4584	-1.74048	-24.1583	0
0.7900	-29.6313	-4.84885	-2.96491	-41.5565	0
0.7907	-31.7623	-1.18541	-9.37325	-54.365	0
0.7913	-25.6483	-1.18541	-15.4766	-62.0146	0
0.7920	-13.7501	-3.32344	-17.0013	-69.9487	0
0.7927	-5.83493	-3.62668	-20.3603	-76.6376	0
0.7933	-8.87924	-5.4584	-23.1047	-79.0926	0
0.7940	-13.1413	-6.67751	-20.3603	-78.4877	0
0.7947	-19.2553	-4.84885	-18.526	-73.2932	0
0.7953	-37.5719	-4.84885	-19.7504	-63.8291	0
0.7960	-53.7321	-6.06796	-16.6964	-56.2151	0
0.7967	-52.8188	-4.54254	-10.2881	-44.6163	0
0.7973	-48.2523	-2.71082	-6.3192	-24.7631	0
0.7980	-48.2523	-2.40758	-5.40439	-8.8948	0
0.7987	-41.8339	-0.575858	-3.57478	2.98865	0
0.7993	-29.9357	2.17172	1.61381	20.7071	0
0.8000	-20.1686	2.17172	6.49747	38.39	0
0.8007	-11.9235	0.340002	5.27773	50.5936	0
0.8013	-6.44379	-0.575858	0.39407	60.3779	0
0.8020	-3.98297	1.25586	-0.825671	65.5725	0
0.8027	-2.76525	3.08758	1.61381	68.5967	0
0.8033	-2.46082	2.17172	2.83355	74.3961	0
0.8040	-2.76525	0.646309	3.44342	74.3961	0
0.8047	-4.59183	1.25586	5.58266	65.5725	0
0.8053	-6.13936	2.47497	6.19253	58.2432	0
0.8060	-4.2874	2.47497	3.74836	49.3839	0
0.8067	-2.15639	0.340002	1.91875	32.9108	0
0.8073	-1.85196	-1.49172	1.00394	16.7222	0
0.8080	-0.938662	-2.40758	0.699006	3.91371	0
0.8087	-0.3298	-2.71082	1.00394	-10.7449	0
0.8093	-3.37411	-3.32344	-2.0501	-28.748	0
0.8100	-5.2007	-2.71082	-6.62414	-47.3559	0
0.8107	-1.54752	-2.40758	-6.62414	-60.7693	0
0.8113	-0.0253692	-3.32344	-6.62414	-68.7035	0
0.8120	-3.37411	-3.62668	-7.23401	-76.353	0
0.8127	-2.15639	-2.10127	-1.13061	-79.4128	0
0.8133	2.71451	-0.879103	3.74836	-78.4877	0
0.8140	3.93223	-1.49172	0.699006	-80.6225	0
0.8147	4.5411	-0.879103	1.30888	-79.0926	0
0.8153	9.13293	0.646309	6.49747	-65.6792	0
0.8160	14.0038	1.25586	5.27773	-53.7602	0
0.8167	15.8558	0.646309	2.52862	-45.2212	0
0.8173	17.9868	-0.269551	5.8876	-28.1432	0
0.8180	15.8558	-1.49172	8.32708	-11.6344	0
0.8187	2.41008	-1.49172	8.93695	0.569267	0
0.8193	-12.8368	2.47497	11.3811	17.6473	0
0.8200	-17.4287	5.22255	14.1255	35.6504	0
0.8207	-11.6191	2.17172	17.4845	46.6443	0
0.8213	-2.46082	0.0336938	22.9781	56.9979	0
0.8220	0.583493	4.00344	25.7225	65.8571	0
0.8227	-9.18367	7.36057	22.6731	67.7072	0
0.8233	-24.4306	4.30669	18.0944	69.2371	0
0.8240	-31.4579	2.78127	15.0404	69.5218	0
0.8247	-31.1534	4.30669	13.2107	63.4377	0
0.8253	-29.0224	3.08758	10.4663	56.7133	0
0.8260	-22.604	1.25586	6.19253	49.0637	0
0.8267	-16.5154	4.30669	5.58266	35.0455	0
0.8273	-16.5154	6.74796	11.6861	21.3119	0
0.8280	-15.5767	3.39083	18.0944	9.71312	0
0.8287	-11.0103	-0.575858	17.7895	-8.8948	0
0.8293	-9.79253	-1.79496	12.2959	-30.8828	0
0.8300	-11.0103	-1.18541	6.80241	-46.1462	0
0.8307	-8.57481	-0.575858	3.44342	-57.4248	0
0.8313	-5.83493	-0.575858	-0.825671	-69.0237	0
0.8320	-5.2007	0.646309	-2.35504	-75.7481	0
0.8327	-3.98297	0.646309	1.61381	-76.353	0
0.8333	-6.74822	-3.32344	2.52862	-77.5627	0
0.8340	-12.5324	-5.76471	-1.13061	-78.4877	0
0.8347	-10.7058	-3.62668	-0.2158	-73.6134	0
0.8353	0.279062	-1.79496	2.52862	-64.7542	0
0.8360	6.69748	-0.879103	1.91875	-54.6852	0
0.8367	8.21964	0.646309	4.36292	-39.1016	0
0.8373	12.1772	-0.879103	12.6009	-20.8138	0
0.8380	16.4646	-2.40758	16.5697	-8.8948	0
0.8387	18.5957	1.25586	13.2107	5.44362	0
0.8393	23.4666	5.8321	8.32708	28.6413	0
0.8400	27.4495	5.8321	4.97279	46.929	0
0.8407	25.2931	5.52885	2.83355	54.8631	0
0.8413	24.0754	4.30669	3.44342	63.4377	0
0.8420	26.8407	3.08758	4.66786	70.7315	0
0.8427	26.8407	4.61299	4.36292	73.5066	0
0.8433	25.5976	4.9193	6.49747	78.0608	0
0.8440	26.2318	1.25586	14.7354	79.3061	0
0.8447	23.1621	0.340002	22.0633	72.9018	0
0.8453	18.2912	2.47497	19.6191	67.7072	0
0.8460	18.2912	3.39083	12.9058	61.5876	0
0.8467	18.5957	2.17172	10.1614	46.0395	0
0.8473	16.7691	1.25586	9.54682	28.3211	0
0.8480	17.0735	0.340002	9.54682	15.5125	0
0.8487	15.8558	-0.575858	10.7713	1.77896	0
0.8493	13.395	-0.879103	4.66786	-15.6193	0
0.8500	15.8558	1.25586	-7.23401	-33.6224	0
0.8507	18.9001	2.17172	-11.8127	-46.4309	0
0.8513	19.509	-1.49172	-9.98312	-52.5505	0
0.8520	19.8134	-4.23624	-8.45844	-58.9547	0
0.8527	14.6127	-1.79496	-6.92907	-68.7035	0
0.8533	2.71451	-2.10127	-9.37325	-73.6134	0
0.8540	-7.05265	-6.67751	-14.5618	-70.2334	0
0.8547	-16.211	-5.76471	-14.5618	-65.9639	0
0.8553	-26.587	-1.79496	-13.0325	-62.904	0
0.8560	-30.849	-3.32344	-15.7816	-53.7602	0
0.8567	-31.7623	-3.32344	-16.6964	-36.3619	0
0.8573	-32.0667	1.25586	-14.2569	-18.3589	0
0.8580	-26.2572	2.17172	-15.7816	-4.34066	0
0.8587	-12.5324	0.340002	-14.2569	11.5277	0
0.8593	2.71451	1.56217	-6.01427	29.5663	0
0.8600	17.6824	3.08758	-0.520736	42.9797	0
0.8607	33.2337	3.08758	2.22368	53.9737	0
0.8613	46.0452	4.9193	7.10734	66.7822	0
0.8620	49.4193	4.9193	9.85176	74.3961	0
0.8627	38.7388	3.08758	10.7713	78.381	0
0.8633	22.5533	4.9193	12.6009	84.465	0
0.8640	12.1772	5.8321	10.7713	82.9707	0
0.8647	0.279062	2.17172	5.27773	70.7315	0
0.8653	-18.0375	1.25586	1.00394	61.9078	0
0.8660	-28.1091	1.86541	-2.96491	56.9979	0
0.8667	-25.9527	0.949554	-7.23401	42.3748	0
0.8673	-21.6907	2.17172	-8.76338	23.1265	0
0.8680	-19.2553	3.39083	-6.01427	12.1681	0
0.8687	-18.0375	1.56217	-1.74048	1.45875	0
0.8693	-19.5597	0.949554	-1.13061	-17.4338	0
0.8700	-20.473	0.646309	-7.23401	-36.6822	0
0.8707	-18.6464	-2.71082	-12.7275	-50.0955	0
0.8713	-17.7331	-4.23624	-14.8668	-58.9547	0
0.8720	-18.9508	-3.01713	-16.6964	-65.6792	0
0.8727	-18.0375	-3.62668	-17.9161	-69.3439	0
0.8733	-13.7501	-5.4584	-17.0013	-70.8382	0
0.8740	-8.57481	-5.4584	-13.952	-70.2334	0
0.8747	-5.2007	-3.62668	-9.37325	-65.359	0
0.8753	-3.98297	-1.18541	-6.3192	-57.1046	0
0.8760	-7.05265	-0.575858	-6.92907	-51.0206	0
0.8767	-15.8812	-2.71082	-4.79452	-42.7662	0
0.8773	-22.604	-3.32344	1.61381	-27.2181	0
0.8780	-18.0375	-1.79496	5.27773	-9.49965	0
0.8787	-7.66151	-1.49172	3.44342	5.12341	0
0.8793	2.41008	-0.269551	0.39407	22.237	0
0.8800	12.1772	1.25586	-3.87972	39.315	0
0.8807	19.509	1.56217	-9.67818	50.5936	0
0.8813	25.5976	0.340002	-11.2029	60.6626	0
0.8820	34.147	-0.879103	-7.23401	67.9919	0
0.8827	43.0009	-2.10127	-4.18465	69.842	0
0.8833	46.0452	-3.32344	-3.87972	71.6565	0
0.8840	46.9838	-3.01713	-3.26985	71.9767	0
0.8847	43.0009	-2.10127	-3.87972	64.3272	0
0.8853	31.4071	-1.49172	-5.40439	55.7882	0
0.8860	22.8577	-0.575858	-5.70933	47.854	0
0.8867	18.2912	1.56217	-7.23401	35.0455	0
0.8873	5.17533	1.86541	-11.2029	21.9168	0
0.8880	-13.4457	-1.18541	-11.2029	9.10828	0
0.8887	-26.8914	-4.23624	-9.98312	-9.81986	0
0.8893	-33.5889	-5.1521	-13.952	-28.1432	0
0.8900	-36.963	-4.23624	-16.3915	-40.9517	0
0.8907	-40.3117	-3.93299	-13.3374	-54.6852	0
0.8913	-48.2523	-5.1521	-9.67818	-68.4188	0
0.8920	-51.9055	-6.06796	-9.37325	-75.1433	0
0.8927	-46.4004	-5.76471	-9.37325	-77.8829	0
0.8933	-37.8763	-5.1521	-10.593	-79.4128	0
0.8940	-29.0224	-3.93299	-13.952	-79.4128	0
0.8947	-19.2553	-3.32344	-13.0325	-77.5627	0
0.8953	-11.6191	-3.01713	-9.37325	-72.0835	0
0.8960	-6.13936	-0.879103	-10.593	-63.5445	0
0.8967	0.279062	0.0336938	-13.3374	-50.0955	0
0.8973	7.30634	-0.879103	-12.4226	-30.8828	0
0.8980	14.0038	0.340002	-11.5078	-15.2991	0
0.8987	19.2045	2.17172	-9.37325	-3.70024	0
0.8993	23.1621	2.47497	-3.57478	14.9077	0
0.9000	28.3628	4.30669	-2.35504	35.3302	0
0.9007	32.9293	6.13841	-6.62414	42.9797	0
0.9013	34.4514	4.9193	-8.45844	47.2492	0
0.9020	36.3034	4.9193	-7.84857	57.923	0
0.9027	38.7388	8.27337	-6.01427	64.0426	0
0.9033	38.7388	8.88599	-2.65998	62.5127	0
0.9040	37.8256	7.66382	-1.43554	62.7973	0
0.9047	37.8256	8.27337	0.089135	62.5127	0
0.9053	35.9736	8.27337	3.44342	56.9979	0
0.9060	32.016	7.05427	0.089135	48.1742	0
0.9067	27.754	7.66382	-7.23401	34.4407	0
0.9073	22.2488	7.66382	-10.8979	17.6473	0
0.9080	16.7691	5.22255	-13.0325	3.30887	0
0.9087	14.9171	4.00344	-14.2569	-11.9546	0
0.9093	13.0905	4.61299	-12.4226	-30.2779	0
0.9100	8.52407	5.8321	-10.593	-46.4309	0
0.9107	6.08862	7.66382	-12.7275	-58.0297	0
0.9113	6.69748	9.49554	-15.1717	-66.8889	0
0.9120	2.71451	10.4114	-15.7816	-73.2932	0
0.9127	-3.98297	9.49554	-16.6964	-78.4877	0
0.9133	-7.05265	8.27337	-20.0554	-81.2273	0
0.9140	-7.35708	8.57968	-19.7504	-79.4128	0
0.9147	-4.89627	10.4114	-13.952	-74.5029	0
0.9153	-1.85196	12.8527	-14.2569	-69.0237	0
0.9160	-3.06968	14.0718	-20.0554	-61.0895	0
0.9167	-1.54752	14.0718	-16.3915	-46.4309	0
0.9173	6.08862	14.9876	-6.62414	-26.8979	0
0.9180	10.0462	16.513	-5.09946	-11.0296	0
0.9187	9.74179	17.7352	-9.37325	1.17411	0
0.9193	13.6994	21.0923	-9.37325	18.2521	0
0.9200	16.4646	22.3115	-4.48959	37.7851	0
0.9207	12.7861	19.5669	-1.13061	51.5187	0
0.9213	10.0462	18.6511	-2.96491	60.3779	0
0.9220	15.8558	21.0923	-4.48959	67.9919	0
0.9227	25.2931	20.786	-0.2158	73.5066	0
0.9233	32.3204	21.0923	5.8876	78.9858	0
0.9240	35.3647	23.2273	9.24189	79.3061	0
0.9247	32.3204	22.0082	13.2107	69.842	0
0.9253	17.6824	18.9574	16.2648	59.7731	0
0.9260	-1.85196	18.9574	15.3453	53.6534	0
0.9267	-17.1242	19.5669	13.5157	41.77	0
0.9273	-30.5446	17.7352	10.1614	24.0515	0
0.9280	-41.8339	16.8194	5.58266	10.318	0
0.9287	-41.5295	17.1257	1.30888	-1.28085	0
0.9293	-36.0243	15.6003	-2.0501	-18.6791	0
0.9300	-36.0243	14.0718	-2.0501	-36.6822	0
0.9307	-40.6162	15.2939	2.52862	-48.5656	0
0.9313	-45.1826	14.3781	6.19253	-56.4998	0
0.9320	-44.5738	11.3273	4.36292	-63.8291	0
0.9327	-37.2674	11.9368	3.44342	-68.4188	0
0.9333	-30.849	12.2431	4.66786	-68.4188	0
0.9340	-26.2572	9.80185	3.74836	-68.0986	0
0.9347	-18.9508	10.4114	4.36292	-65.6792	0
0.9353	-12.5324	13.7685	7.10734	-58.3499	0
0.9360	-10.7058	13.4622	6.80241	-47.6761	0
0.9367	-8.87924	13.159	4.36292	-35.4369	0
0.9373	-8.57481	12.2431	5.27773	-21.4187	0
0.9380	-11.6191	10.1051	7.10734	-7.3649	0
0.9387	-10.7058	11.9368	9.85176	6.97353	0
0.9393	-7.05265	14.0718	14.7354	24.9766	0
0.9400	-10.4014	11.3273	18.0944	41.4498	0
0.9407	-18.6464	9.18923	18.3993	54.8631	0
0.9413	-23.2129	9.80185	20.8388	65.2523	0
0.9420	-21.9951	9.18923	25.1126	70.7315	0
0.9427	-17.4287	7.36057	25.1126	73.5066	0
0.9433	-11.6191	4.9193	20.8388	78.0608	0
0.9440	-9.4881	2.78127	17.1796	76.5309	0
0.9447	-11.6191	4.9193	15.0404	70.4468	0
0.9453	-11.0103	6.74796	13.5157	68.3121	0
0.9460	-6.13936	3.69713	11.6861	61.303	0
0.9467	-3.37411	1.56217	9.85176	42.3748	0
0.9473	-4.59183	2.17172	8.02215	25.9017	0
0.9480	-7.35708	-0.879103	4.0533	14.9077	0
0.9487	-12.228	-6.67751	-1.43554	-2.49054	0
0.9493	-14.359	-9.11878	-6.92907	-23.5534	0
0.9500	-10.7058	-9.73139	-10.2881	-38.4967	0
0.9507	-7.05265	-11.2568	-9.37325	-51.0206	0
0.9513	-7.35708	-10.9505	-5.09946	-61.0895	0
0.9520	-8.87924	-8.81554	-2.0501	-65.6792	0
0.9527	-9.4881	-10.6473	-2.0501	-68.7035	0
0.9533	-7.05265	-15.2235	-3.57478	-73.898	0
0.9540	-2.15639	-15.2235	-3.26985	-74.8231	0
0.9547	1.19235	-13.6981	-1.13061	-67.4938	0
0.9553	2.10565	-15.833	-0.2158	-59.2394	0
0.9560	4.5411	-15.833	0.089135	-53.4756	0
0.9567	7.61077	-13.6981	3.74836	-40.3468	0
0.9573	10.3507	-14.3076	8.02215	-21.4187	0
0.9580	13.6994	-13.6981	8.93695	-8.8948	0
0.9587	17.6824	-10.6473	10.7713	2.98865	0
0.9593	20.4222	-12.1727	12.6009	24.6564	0
0.9600	20.4222	-15.833	10.7713	43.2999	0
0.9607	19.2045	-14.6139	8.93695	51.2341	0
0.9613	18.9001	-12.4759	6.49747	59.7731	0
0.9620	21.3355	-14.3076	-0.520736	67.9919	0
0.9627	22.2488	-16.4457	-3.57478	68.9169	0
0.9633	16.7691	-15.833	0.089135	71.6565	0
0.9640	10.0462	-14.9172	-0.2158	74.7163	0
0.9647	12.1772	-16.4457	-2.0501	68.5967	0
0.9653	17.3779	-18.5806	0.699006	60.9828	0
0.9660	20.7267	-19.4965	1.00394	56.1084	0
0.9667	25.2931	-20.106	-2.65998	41.77	0
0.9673	28.6673	-21.3282	-3.26985	22.237	0
0.9680	29.5805	-22.2441	-2.96491	10.0333	0
0.9687	31.1027	-21.9378	-4.79452	-3.09539	0
0.9693	23.4666	-20.7156	-5.70933	-24.1583	0
0.9700	4.84553	-20.4123	-4.79452	-40.9517	0
0.9707	-4.89627	-21.0219	-1.13061	-50.0955	0
0.9713	0.279062	-21.6314	1.61381	-58.9547	0
0.9720	2.10565	-23.4632	-3.57478	-67.814	0
0.9727	-7.66151	-26.2107	-11.2029	-72.0835	0
0.9733	-24.1262	-25.2949	-9.37325	-76.353	0
0.9740	-36.3288	-24.0727	-4.48959	-79.6974	0
0.9747	-36.0243	-25.9044	-8.1535	-72.6883	0
0.9753	-29.0224	-26.2107	-11.5078	-60.7693	0
0.9760	-21.3863	-23.4632	-6.3192	-54.9699	0
0.9767	-11.0103	-22.5473	-1.43554	-44.6163	0
0.9773	-5.2007	-22.5473	-2.96491	-22.6284	0
0.9780	-4.59183	-21.3282	-4.48959	-4.6253	0
0.9787	-2.46082	-19.8028	-5.09946	6.36868	0
0.9793	-3.37411	-19.4965	-8.1535	23.7669	0
0.9800	-8.87924	-18.8869	-9.37325	42.9797	0
0.9807	-7.96594	-17.0552	-6.62414	53.6534	0
0.9813	-3.98297	-15.5298	-2.0501	62.5127	0
0.9820	-3.37411	-14.9172	0.699006	70.7315	0
0.9827	1.49679	-12.7822	1.61381	74.7163	0
0.9833	8.21964	-9.73139	1.61381	80.1955	0
0.9840	9.43736	-10.0346	2.52862	82.3303	0
0.9847	9.74179	-11.8664	4.0533	72.5816	0
0.9853	10.3507	-10.6473	4.66786	63.7224	0
0.9860	4.84553	-9.73139	6.49747	59.7731	0
0.9867	0.279062	-11.5631	8.02215	46.0395	0
0.9873	-0.3298	-10.6473	5.58266	25.9017	0
0.9880	-2.76525	-8.81554	0.699006	13.9826	0
0.9887	-8.27038	-11.5631	-3.87972	2.09917	0
0.9893	-12.5324	-12.1727	-6.92907	-17.1492	0
0.9900	-13.4457	-8.50923	-10.593	-33.3021	0
0.9907	-15.8812	-8.81554	-15.7816	-44.6163	0
0.9913	-18.9508	-11.8664	-17.0013	-55.6103	0
0.9920	-17.1242	-9.73139	-12.1177	-62.904	0
0.9927	-13.4457	-6.67751	-10.8979	-63.5445	0
0.9933	-15.8812	-7.89968	-14.5618	-64.7542	0
0.9940	-17.7331	-9.73139	-14.5618	-68.4188	0
0.9947	-13.7501	-11.2568	-10.8979	-65.359	0
0.9953	-11.6191	-11.5631	-8.45844	-54.9699	0
0.9960	-13.4457	-9.11878	-8.1535	-45.2212	0
0.9967	-11.3147	-7.29012	-7.23401	-36.0773	0
0.9973	-8.57481	-7.89968	-2.0501	-23.2332	0
0.9980	-8.27038	-6.67751	5.27773	-8.28996	0
0.9987	-6.13936	-3.01713	4.97279	5.72825	0
0.9993	-3.06968	-0.879103	2.52862	22.8419	0
1.0000	-0.0253692	-0.575858	10.4663	40.8449	0
1.0007	3.93223	-0.879103	18.7043	53.6534	0
1.0013	7.61077	-2.10127	16.2648	61.9078	0
1.0020	7.61077	-1.79496	11.6861	69.2371	0
1.0027	5.78419	1.25586	9.85176	75.3212	0
1.0033	5.78419	3.08758	8.32708	78.381	0
1.0040	9.74179	4.00344	10.7713	76.2462	0
1.0047	15.2215	3.39083	13.2107	71.6565	0
1.0053	19.509	2.17172	9.54682	67.9919	0
1.0060	26.5362	3.08758	7.10734	58.5278	0
1.0067	35.6692	5.8321	10.7713	41.4498	0
1.0073	43.0009	3.08758	9.24189	24.9766	0
1.0080	46.9838	-0.575858	1.00394	12.4527	0
1.0087	38.13	0.949554	-2.96491	-4.02045	0
1.0093	8.52407	1.25586	-2.35504	-24.1583	0
1.0100	-23.2129	-1.49172	-5.70933	-40.9517	0
1.0107	-38.1807	-1.18541	-10.2881	-52.2303	0
1.0113	-44.8782	0.949554	-10.8979	-61.0895	0
1.0120	-50.6878	2.17172	-10.2881	-70.2334	0
1.0127	-49.7745	1.86541	-10.2881	-74.8231	0
1.0133	-45.1826	0.340002	-8.45844	-73.6134	0
1.0140	-46.0959	1.25586	-7.23401	-72.973	0
1.0147	-48.2523	3.08758	-3.87972	-71.1584	0
1.0153	-42.7472	0.340002	1.61381	-65.6792	0
1.0160	-33.2845	-0.879103	3.44342	-59.2394	0
1.0167	-22.9084	4.30669	3.74836	-46.4309	0
1.0173	-12.228	7.36057	10.1614	-26.293	0
1.0180	-6.13936	6.13841	16.5697	-12.2748	0
1.0187	-7.35708	7.66382	15.9552	-1.28085	0
1.0193	-6.13936	11.021	10.1614	19.782	0
1.0200	0.279062	12.5464	1.91875	39.6352	0
1.0207	3.01894	12.2431	-4.79452	46.3241	0
1.0213	2.10565	9.18923	-4.18465	52.1235	0
1.0220	3.01894	6.74796	-2.0501	61.303	0
1.0227	5.47976	7.66382	-2.0501	66.1773	0
1.0233	12.1772	8.57968	-0.520736	67.7072	0
1.0240	21.9444	9.18923	2.52862	67.1024	0
1.0247	26.2318	8.27337	0.699006	62.1925	0
1.0253	26.5362	5.8321	-4.79452	57.923	0
1.0260	26.8407	6.44471	-5.70933	52.4438	0
1.0267	24.0754	7.36057	0.699006	36.8601	0
1.0273	18.2912	5.22255	8.02215	17.9675	0
1.0280	12.1772	6.13841	6.49747	3.91371	0
1.0287	7.30634	6.74796	-0.825671	-8.8948	0
1.0293	6.39305	2.17172	-2.0501	-26.6132	0
1.0300	7.61077	1.56217	0.39407	-46.1462	0
1.0307	5.78419	5.8321	-2.0501	-59.2394	0
1.0313	4.23666	4.9193	-6.01427	-63.8291	0
1.0320	4.84553	2.17172	-6.62414	-68.7035	0
1.0327	1.80122	2.17172	-6.01427	-77.278	0
1.0333	-1.54752	1.56217	-3.87972	-81.2273	0
1.0340	1.49679	0.646309	-1.43554	-80.3023	0
1.0347	6.69748	2.17172	-1.13061	-76.6376	0
1.0353	10.3507	2.47497	1.30888	-71.1584	0
1.0360	11.5684	3.08758	6.19253	-63.8291	0
1.0367	10.6551	4.9193	9.85176	-50.0955	0
1.0373	11.8728	4.9193	11.0762	-31.1674	0
1.0380	13.0905	5.22255	11.6861	-17.1492	0
1.0387	1.80122	6.74796	13.5157	-5.23014	0
1.0393	-17.1242	4.9193	16.2648	13.3778	0
1.0400	-24.4306	4.9193	17.4845	30.4558	0
1.0407	-18.0375	10.1051	16.2648	41.4498	0
1.0413	-11.6191	10.4114	16.2648	51.2341	0
1.0420	-9.79253	7.05427	17.1796	56.9979	0
1.0427	-8.57481	9.18923	16.2648	59.7731	0
1.0433	-5.2007	12.8527	15.6502	67.387	0
1.0440	-0.0253692	9.49554	14.4305	68.9169	0
1.0447	3.01894	5.8321	12.6009	58.848	0
1.0453	2.71451	7.36057	10.7713	52.4438	0
1.0460	3.6278	7.05427	10.1614	47.854	0
1.0467	6.69748	3.39083	15.0404	32.5906	0
1.0473	6.69748	3.08758	20.5339	13.698	0
1.0480	4.23666	4.30669	17.1796	1.17411	0
1.0487	5.78419	4.00344	8.93695	-11.0296	0
1.0493	8.21964	4.00344	2.52862	-28.748	0
1.0500	7.00191	4.9193	-1.74048	-47.3559	0
1.0507	6.08862	4.61299	-1.13061	-60.4847	0
1.0513	7.00191	2.47497	4.36292	-69.9487	0
1.0520	5.78419	1.25586	4.97279	-77.5627	0
1.0527	2.41008	2.78127	2.22368	-81.5475	0
1.0533	-1.24309	4.30669	0.089135	-83.0775	0
1.0540	-5.50513	4.00344	-4.79452	-83.6823	0
1.0547	-6.13936	5.8321	-6.92907	-79.4128	0
1.0553	-3.06968	8.27337	-2.0501	-69.3439	0
1.0560	-5.2007	5.8321	1.61381	-61.4097	0
1.0567	-8.87924	2.78127	2.22368	-50.4157	0
1.0573	-4.89627	4.30669	4.36292	-32.6973	0
1.0580	-0.634231	6.13841	3.44342	-18.9637	0
1.0587	-2.46082	6.44471	2.22368	-7.96974	0
1.0593	-2.76525	7.97013	8.02215	9.39291	0
1.0600	-0.634231	8.57968	12.6009	25.9017	0
1.0607	-1.24309	7.66382	9.85176	38.39	0
1.0613	-2.46082	9.49554	8.02215	52.7284	0
1.0620	-0.938662	10.7146	8.32708	62.7973	0
1.0627	-1.24309	10.7146	8.63202	63.7224	0
1.0633	-2.76525	10.1051	8.93695	64.6474	0
1.0640	-1.85196	7.66382	10.1614	64.3272	0
1.0647	2.10565	6.74796	12.9058	57.923	0
1.0653	5.47976	8.27337	17.1796	53.3688	0
1.0660	3.32337	8.57968	19.3141	48.4589	0
1.0667	-4.2874	7.36057	17.7895	34.7253	0
1.0673	-8.87924	6.74796	14.1255	19.4618	0
1.0680	-7.96594	5.52885	9.85176	7.25816	0
1.0687	-8.27038	3.08758	6.19253	-10.1401	0
1.0693	-10.7058	2.78127	4.36292	-31.1674	0
1.0700	-12.8368	2.78127	2.22368	-48.281	0
1.0707	-16.8198	1.25586	-2.0501	-60.4847	0
1.0713	-18.9508	1.25586	-5.70933	-71.4786	0
1.0720	-18.0375	3.39083	-6.92907	-78.1675	0
1.0727	-15.5767	1.56217	-9.37325	-80.9071	0
1.0733	-11.0103	-1.79496	-13.0325	-83.9669	0
1.0740	-6.44379	0.646309	-15.4766	-86.1017	0
1.0747	-5.83493	5.52885	-14.8668	-83.0775	0
1.0753	-6.74822	3.08758	-13.6423	-76.6376	0
1.0760	-5.50513	-1.49172	-13.3374	-69.9487	0
1.0767	-3.98297	1.25586	-12.4226	-58.0297	0
1.0773	-2.76525	5.52885	-6.92907	-40.9517	0
1.0780	-4.89627	4.9193	1.91875	-25.368	0
1.0787	-8.27038	4.30669	6.19253	-10.1401	0
1.0793	-7.35708	5.8321	3.13849	8.50343	0
1.0800	-2.46082	5.52885	0.699006	23.7669	0
1.0807	1.19235	4.00344	1.61381	32.3059	0
1.0813	4.84553	3.39083	2.83355	39.315	0
1.0820	9.74179	3.69713	5.27773	44.1894	0
1.0827	16.7691	3.39083	9.85176	47.854	0
1.0833	22.8577	3.69713	15.3453	54.2583	0
1.0840	25.9274	3.69713	20.8388	55.7882	0
1.0847	29.5805	3.08758	23.5879	47.854	0
1.0853	32.016	1.86541	23.8929	40.5247	0
1.0860	24.6843	-0.269551	26.3323	35.9706	0
1.0867	13.0905	-1.18541	28.1667	22.237	0
1.0873	2.71451	-1.49172	24.8077	3.91371	0
1.0880	-12.5324	-3.01713	22.0633	-8.8948	0
1.0887	-25.3439	-3.32344	19.924	-22.6284	0
1.0893	-22.604	-2.40758	10.7713	-40.9517	0
1.0900	-14.6634	-4.23624	-0.2158	-56.4998	0
1.0907	-12.8368	-5.4584	-3.87972	-66.5687	0
1.0913	-12.5324	-3.62668	-2.65998	-75.1433	0
1.0920	-16.211	-4.54254	-2.0501	-83.6823	0
1.0927	-32.6756	-7.89968	-2.35504	-91.0116	0
1.0933	-59.5416	-7.29012	-2.65998	-94.0359	0
1.0940	-84.8601	-6.37426	-3.26985	-91.6165	0
1.0947	-93.714	-8.20598	-4.79452	-86.4219	0
1.0953	-83.0336	-8.50923	-7.53894	-80.3023	0
1.0960	-64.717	-7.29012	-9.37325	-71.7633	0
1.0967	-43.356	-6.37426	-8.45844	-58.3499	0
1.0973	-18.9508	-4.84885	-6.01427	-40.0266	0
1.0980	-0.938662	-5.1521	-5.40439	-22.6284	0
1.0987	6.69748	-6.98382	-8.45844	-9.49965	0
1.0993	9.13293	-4.23624	-10.2881	5.44362	0
1.1000	7.91521	-2.10127	-7.53894	24.6564	0
1.1007	3.93223	-3.93299	-3.57478	39.315	0
1.1013	1.49679	-4.23624	-2.0501	46.929	0
1.1020	3.01894	-2.10127	-0.2158	54.5785	0
1.1027	9.13293	-2.40758	4.36292	62.5127	0
1.1033	18.9001	-2.40758	9.54682	68.9169	0
1.1040	24.0754	-0.575858	12.2959	70.1266	0
1.1047	22.5533	-2.40758	12.6009	65.2523	0
1.1053	23.1621	-6.37426	12.6009	59.1682	0
1.1060	24.3798	-6.06796	11.6861	52.7284	0
1.1067	12.1772	-5.1521	5.27773	37.7851	0
1.1073	-9.18367	-6.98382	-4.48959	19.4618	0
1.1080	-21.6907	-8.20598	-10.8979	9.39291	0
1.1087	-21.3863	-8.81554	-12.1177	-0.676005	0
1.1093	-16.211	-11.5631	-14.2569	-18.3589	0
1.1100	-9.18367	-13.3918	-19.7504	-34.832	0
1.1107	-3.06968	-13.0885	-20.3603	-48.281	0
1.1113	-0.634231	-12.7822	-14.8668	-60.7693	0
1.1120	1.49679	-13.3918	-13.0325	-66.5687	0
1.1127	5.78419	-14.3076	-14.8668	-66.2841	0
1.1133	7.61077	-13.0885	-14.8668	-68.4188	0
1.1140	7.30634	-11.5631	-13.952	-69.0237	0
1.1147	8.52407	-11.2568	-12.1177	-62.6194	0
1.1153	9.13293	-11.5631	-7.23401	-55.8949	0
1.1160	9.43736	-11.2568	-5.70933	-51.0206	0
1.1167	12.1772	-11.8664	-7.84857	-40.6315	0
1.1173	13.0905	-12.4759	-5.70933	-26.293	0
1.1180	8.52407	-11.2568	1.30888	-13.7692	0
1.1187	5.47976	-9.73139	7.71721	-0.676005	0
1.1193	7.30634	-8.20598	13.5157	16.7222	0
1.1200	8.52407	-6.06796	18.0944	32.9108	0
1.1207	10.0462	-6.37426	15.9552	45.4347	0
1.1213	14.9171	-7.89968	7.10734	55.7882	0
1.1220	17.0735	-8.81554	0.39407	61.5876	0
1.1227	13.0905	-8.81554	0.699006	62.7973	0
1.1233	8.52407	-8.81554	1.30888	65.2523	0
1.1240	5.78419	-7.89968	-2.96491	67.387	0
1.1247	3.01894	-7.89968	-5.70933	62.5127	0
1.1253	2.41008	-9.11878	-3.87972	53.3688	0
1.1260	3.01894	-8.81554	-1.13061	43.9047	0
1.1267	1.19235	-7.59337	-1.13061	30.776	0
1.1273	-0.0253692	-7.59337	-6.01427	14.9077	0
1.1280	2.10565	-9.11878	-14.8668	0.249054	0
1.1287	-0.938662	-9.73139	-20.3603	-16.829	0
1.1293	-10.7058	-10.6473	-21.885	-34.832	0
1.1300	-16.211	-11.5631	-25.5442	-48.8858	0
1.1307	-16.211	-11.5631	-29.818	-61.6943	0
1.1313	-16.211	-11.5631	-32.2622	-75.1433	0
1.1320	-14.6634	-12.4759	-33.177	-82.1524	0
1.1327	-11.6191	-11.5631	-31.6523	-82.7572	0
1.1333	-9.79253	-8.81554	-27.6834	-84.892	0
1.1340	-7.66151	-9.73139	-27.9884	-87.6316	0
1.1347	-3.06968	-10.9505	-29.5131	-84.2871	0
1.1353	-0.634231	-9.11878	-25.8538	-76.6376	0
1.1360	2.10565	-8.81554	-22.1899	-67.1735	0
1.1367	10.3507	-10.9505	-23.4097	-54.0804	0
1.1373	17.6824	-10.0346	-25.8538	-38.2121	0
1.1380	17.9868	-8.20598	-26.7686	-23.5534	0
1.1387	19.2045	-6.06796	-24.0195	-8.8948	0
1.1393	25.9274	-2.40758	-18.2211	10.0333	0
1.1400	27.754	-2.40758	-13.952	28.0364	0
1.1407	17.3779	-5.1521	-13.0325	37.7851	0
1.1413	4.84553	-4.54254	-10.8979	43.2999	0
1.1420	-0.634231	-2.71082	-7.23401	50.309	0
1.1427	-0.634231	-3.01713	-8.76338	55.1834	0
1.1433	5.78419	-3.01713	-13.3374	56.1084	0
1.1440	19.509	-3.93299	-14.2569	55.1834	0
1.1447	35.9736	-4.23624	-14.5618	53.0486	0
1.1453	54.2902	-0.879103	-17.3063	47.854	0
1.1460	73.5201	-0.575858	-17.9161	39.6352	0
1.1467	83.5917	-4.84885	-17.6112	25.2612	0
1.1473	71.6935	-5.1521	-17.0013	5.72825	0
1.1480	40.5654	-3.93299	-13.952	-11.6344	0
1.1487	2.10565	-7.59337	-12.4226	-25.368	0
1.1493	-37.8763	-9.11878	-16.6964	-40.6315	0
1.1500	-75.7018	-6.06796	-19.4408	-58.6345	0
1.1507	-96.1495	-5.1521	-19.4408	-69.9487	0
1.1513	-90.6697	-6.98382	-24.0195	-74.8231	0
1.1520	-74.7885	-6.98382	-28.5983	-83.9669	0
1.1527	-61.6726	-5.4584	-26.4637	-96.1706	0
1.1533	-50.0789	-4.23624	-22.4949	-99.5506	0
1.1540	-41.8339	-3.62668	-20.6652	-97.4159	0
1.1547	-38.1807	-4.84885	-18.2211	-96.7754	0
1.1553	-32.0667	-5.4584	-16.3915	-92.2213	0
1.1560	-25.0394	-3.01713	-13.952	-81.2273	0
1.1567	-19.8641	-0.879103	-5.70933	-68.0986	0
1.1573	-14.0546	-1.49172	0.699006	-53.1553	0
1.1580	-6.44379	-0.269551	-3.57478	-38.8169	0
1.1587	0.279062	4.00344	-10.593	-26.293	0
1.1593	4.5411	4.9193	-10.593	-9.81986	0
1.1600	6.69748	4.00344	-8.45844	10.0333	0
1.1607	7.61077	5.8321	-8.45844	23.7669	0
1.1613	6.69748	8.27337	-8.45844	30.4558	0
1.1620	1.19235	9.18923	-8.76338	36.2552	0
1.1627	-5.2007	10.1051	-9.67818	41.4498	0
1.1633	-10.7058	7.97013	-4.18465	46.6443	0
1.1640	-18.342	4.9193	4.0533	50.309	0
1.1647	-21.9951	6.13841	6.49747	47.854	0
1.1653	-17.7331	8.57968	5.27773	40.5247	0
1.1660	-15.2723	7.66382	3.44342	34.1205	0
1.1667	-16.211	7.36057	0.699006	25.9017	0
1.1673	-14.0546	8.57968	-1.43554	13.0576	0
1.1680	-15.8812	5.8321	-3.26985	0.853901	0
1.1687	-24.4306	3.69713	-6.62414	-8.8948	0
1.1693	-28.1091	4.00344	-9.67818	-21.7033	0
1.1700	-25.0394	2.47497	-12.4226	-35.4369	0
1.1707	-19.5597	1.25586	-13.952	-44.6163	0
1.1713	-12.5324	3.08758	-13.0325	-51.6254	0
1.1720	-7.66151	3.08758	-10.8979	-58.3499	0
1.1727	-5.2007	0.646309	-9.98312	-59.2394	0
1.1733	0.583493	2.17172	-8.45844	-55.8949	0
1.1740	7.61077	4.9193	-7.53894	-53.7602	0
1.1747	9.13293	5.8321	-4.18465	-48.8858	0
1.1753	10.9595	6.74796	6.80241	-36.3619	0
1.1760	14.9171	6.74796	18.0944	-23.5534	0
1.1767	14.0038	4.00344	19.924	-11.3498	0
1.1773	12.1772	1.25586	18.0944	4.83877	0
1.1780	15.2215	3.08758	19.0092	22.237	0
1.1787	15.5513	5.8321	15.9552	38.39	0
1.1793	11.8728	6.13841	7.10734	57.6383	0
1.1800	12.4817	4.9193	-1.43554	77.4559	0
1.1807	16.7691	3.69713	-5.70933	92.7194	0
1.1813	18.9001	4.00344	-4.79452	107.058	0
1.1820	20.4222	5.8321	-2.65998	120.187	0
1.1827	23.771	6.44471	-1.74048	126.911	0
1.1833	28.9717	5.8321	-1.43554	128.441	0
1.1840	35.9736	4.9193	-1.13061	129.651	0
1.1847	44.523	4.00344	0.699006	127.801	0
1.1853	54.2902	3.39083	2.52862	123.531	0
1.1860	62.5352	4.00344	3.44342	116.842	0
1.1867	68.3448	6.74796	3.74836	105.848	0
1.1873	71.3891	8.27337	2.52862	92.3992	0
1.1880	69.5625	4.9193	1.00394	80.1955	0
1.1887	58.5776	-0.269551	1.61381	65.2523	0
1.1893	43.0009	-0.879103	5.27773	46.3241	0
1.1900	28.0584	1.25586	10.1614	32.3059	0
1.1907	14.9171	1.86541	13.5157	23.1265	0
1.1913	5.78419	2.17172	9.85176	13.0576	0
1.1920	0.279062	1.56217	0.699006	5.44362	0
1.1927	-5.50513	-0.575858	-3.87972	4.83877	0
1.1933	-8.27038	-1.49172	-3.87972	3.30887	0
1.1940	-7.96594	-0.269551	-6.62414	1.17411	0
1.1947	-10.7058	0.0336938	-10.2881	6.97353	0
1.1953	-13.1413	-0.879103	-11.8127	13.9826	0
1.1960	-10.097	0.949554	-10.8979	17.0424	0
1.1967	-3.67854	3.08758	-6.01427	29.851	0
1.1973	2.71451	1.25586	-0.520736	50.309	0
1.1980	7.30634	-0.575858	0.699006	63.4377	0
1.1987	7.61077	3.08758	4.97279	75.6414	0
1.1993	10.0462	5.8321	12.6009	96.3841	0
1.2000	16.7691	2.47497	12.6009	111.932	0
1.2007	21.3355	1.56217	8.93695	117.447	0
1.2013	21.9444	3.08758	11.3811	125.666	0
1.2020	22.2488	0.340002	13.2107	135.13	0
1.2027	23.1621	-0.269551	9.85176	137.869	0
1.2033	25.2931	4.9193	8.02215	136.98	0
1.2040	31.1027	7.05427	8.02215	137.265	0
1.2047	38.7388	4.9193	6.80241	134.24	0
1.2053	45.1319	4.00344	4.66786	126.591	0
1.2060	47.8971	3.39083	0.699006	116.842	0
1.2067	44.8275	1.56217	-2.96491	102.183	0
1.2073	39.6521	1.56217	-5.70933	81.7254	0
1.2080	30.7983	1.25586	-13.0325	65.2523	0
1.2087	11.8728	1.86541	-22.1899	54.5785	0
1.2093	-10.097	4.00344	-26.7686	38.1053	0
1.2100	-18.0375	3.08758	-28.5983	15.8327	0
1.2107	-11.6191	1.86541	-28.5983	1.77896	0
1.2113	0.887924	4.00344	-25.5442	-7.08026	0
1.2120	17.6824	3.08758	-23.4097	-18.9637	0
1.2127	30.4938	-0.575858	-22.4949	-28.1432	0
1.2133	30.7983	0.340002	-20.6652	-31.1674	0
1.2140	26.8407	2.78127	-19.7504	-33.3021	0
1.2147	20.7267	2.17172	-17.9161	-32.6973	0
1.2153	6.08862	2.17172	-13.952	-29.0326	0
1.2160	-5.2007	2.78127	-13.0325	-23.8736	0
1.2167	0.279062	2.78127	-13.0325	-11.3498	0
1.2173	11.2639	4.00344	-8.76338	5.72825	0
1.2180	13.395	4.9193	-9.37325	16.1174	0
1.2187	6.69748	4.9193	-13.6423	25.9017	0
1.2193	-1.54752	5.8321	-11.8127	42.9797	0
1.2200	-0.938662	5.8321	-9.67818	56.393	0
1.2207	3.93223	6.74796	-13.952	67.1024	0
1.2213	-5.2007	11.021	-14.8668	78.9858	0
1.2220	-24.1262	12.8527	-11.2029	83.2553	0
1.2227	-30.5446	11.3273	-9.06831	82.6505	0
1.2233	-23.5173	12.2431	-6.92907	88.4499	0
1.2240	-13.1413	13.159	-3.87972	89.0548	0
1.2247	-4.59183	11.9368	-2.0501	77.4559	0
1.2253	-0.0253692	13.7685	0.699006	70.7315	0
1.2260	2.10565	14.9876	2.52862	67.9919	0
1.2267	5.47976	12.2431	1.61381	53.6534	0
1.2273	5.78419	11.021	2.22368	33.1954	0
1.2280	1.80122	13.7685	1.91875	18.857	0
1.2287	1.49679	13.7685	-2.96491	6.65331	0
1.2293	3.01894	10.4114	-3.26985	-10.4247	0
1.2300	-0.0253692	8.57968	3.13849	-28.1432	0
1.2307	-1.54752	9.18923	5.8876	-41.5565	0
1.2313	-0.0253692	9.49554	2.52862	-51.6254	0
1.2320	-0.938662	8.57968	-2.0501	-60.7693	0
1.2327	-0.634231	9.49554	-4.79452	-65.9639	0
1.2333	2.41008	12.2431	-3.87972	-67.814	0
1.2340	0.279062	10.7146	-1.74048	-69.3439	0
1.2347	-2.46082	8.27337	-2.0501	-66.5687	0
1.2353	0.279062	8.88599	-3.26985	-58.0297	0
1.2360	1.80122	10.1051	-2.65998	-50.7004	0
1.2367	-0.634231	10.7146	-2.96491	-41.8767	0
1.2373	-2.46082	12.5464	-1.13061	-26.293	0
1.2380	-2.46082	12.8527	3.44342	-10.7449	0
1.2387	-0.0253692	12.2431	3.44342	-0.676005	0
1.2393	4.84553	12.5464	-1.13061	12.4527	0
1.2400	8.21964	12.5464	-2.96491	29.5663	0
1.2407	13.6994	13.159	1.61381	41.1296	0
1.2413	24.6843	14.0718	9.85176	47.854	0
1.2420	33.2337	14.0718	12.6009	52.4438	0
1.2427	39.9566	14.9876	9.24189	54.2583	0
1.2433	49.7237	15.9035	7.71721	54.8631	0
1.2440	54.5946	14.0718	10.4663	54.2583	0
1.2447	50.637	12.5464	12.2959	50.5936	0
1.2453	40.8699	14.3781	11.991	43.5845	0
1.2460	22.5533	13.7685	11.0762	32.9108	0
1.2467	-0.3298	12.2431	8.32708	18.5723	0
1.2473	-14.9679	14.3781	6.19253	2.98865	0
1.2480	-22.9084	14.3781	6.19253	-12.2748	0
1.2487	-29.9357	10.4114	4.36292	-29.0326	0
1.2493	-31.4579	8.57968	1.00394	-47.3559	0
1.2500	-30.849	7.97013	-1.13061	-63.2243	0
1.2507	-32.6756	6.13841	-3.57478	-75.4279	0
1.2513	-30.849	5.22255	-5.70933	-86.4219	0
1.2520	-26.2572	5.52885	-5.40439	-95.886	0
1.2527	-24.4306	4.9193	-3.87972	-98.6256	0
1.2533	-24.735	5.22255	-3.87972	-99.5506	0
1.2540	-23.5173	5.8321	-3.87972	-104.105	0
1.2547	-21.6907	6.13841	-0.2158	-102.29	0
1.2553	-20.1686	5.8321	2.52862	-93.1464	0
1.2560	-19.8641	4.9193	-0.2158	-85.817	0
1.2567	-17.1242	5.22255	-0.520736	-74.8231	0
1.2573	-11.6191	6.74796	3.44342	-55.8949	0
1.2580	-10.097	8.57968	6.19253	-41.2363	0
1.2587	-10.7058	9.49554	7.71721	-29.0326	0
1.2593	-5.50513	9.49554	10.7713	-7.08026	0
1.2600	-0.3298	8.27337	11.6861	12.1681	0
1.2607	-0.634231	4.61299	10.7713	18.5723	0
1.2613	0.279062	4.00344	14.1255	23.7669	0
1.2620	3.01894	7.36057	20.2289	32.3059	0
1.2627	3.32337	7.05427	23.283	36.8601	0
1.2633	3.6278	5.22255	22.9781	39.9199	0
1.2640	7.00191	7.66382	21.7536	42.3748	0
1.2647	10.3507	9.80185	23.5879	39.9199	0
1.2653	9.43736	5.8321	29.0815	36.2552	0
1.2660	6.39305	2.17172	28.7765	30.4558	0
1.2667	0.279062	3.08758	18.0944	16.7222	0
1.2673	-17.1242	4.9193	6.49747	-0.355792	0
1.2680	-43.356	2.78127	-0.2158	-13.4845	0
1.2687	-59.8461	0.340002	-4.48959	-26.293	0
1.2693	-62.5859	0.646309	-6.92907	-40.3468	0
1.2700	-66.848	1.86541	-5.70933	-55.6103	0
1.2707	-72.0487	1.86541	-0.825671	-69.6285	0
1.2713	-69.6132	1.86541	3.13849	-77.278	0
1.2720	-66.848	1.86541	0.699006	-79.0926	0
1.2727	-64.717	0.0336938	-0.2158	-85.817	0
1.2733	-56.7764	-1.79496	3.74836	-94.9609	0
1.2740	-48.5567	-1.49172	4.66786	-93.431	0
1.2747	-45.4871	-0.575858	0.699006	-85.2122	0
1.2753	-41.8339	-0.575858	0.699006	-81.2273	0
1.2760	-37.8763	-1.79496	3.74836	-74.8231	0
1.2767	-32.98	-2.40758	5.8876	-58.3499	0
1.2773	-25.6483	-0.575858	8.02215	-41.2363	0
1.2780	-19.8641	0.0336938	11.0762	-29.0326	0
1.2787	-15.2723	-0.575858	12.2959	-16.2241	0
1.2793	-7.35708	1.25586	12.6009	1.45875	0
1.2800	-0.634231	2.78127	13.5157	18.857	0
1.2807	3.32337	1.25586	13.5157	32.9108	0
1.2813	11.2639	1.56217	12.9058	43.2999	0
1.2820	18.5957	2.17172	14.1255	49.7042	0
1.2827	19.509	0.340002	18.7043	55.5036	0
1.2833	21.3355	0.0336938	24.8077	61.9078	0
1.2840	24.9887	0.949554	26.6373	62.7973	0
1.2847	25.2931	-0.575858	22.0633	56.1084	0
1.2853	25.5976	-3.62668	16.8747	49.7042	0
1.2860	30.4938	-4.84885	12.9058	44.1894	0
1.2867	36.9123	-5.1521	9.24189	30.4558	0
1.2873	36.6078	-6.37426	5.8876	12.7729	0
1.2880	26.8407	-7.29012	2.83355	0.853901	0
1.2887	13.0905	-6.06796	-0.520736	-10.4247	0
1.2893	2.10565	-5.1521	-0.520736	-26.293	0
1.2900	-6.13936	-7.29012	4.36292	-41.5565	0
1.2907	-11.9235	-8.81554	6.49747	-53.7602	0
1.2913	-7.66151	-8.20598	2.83355	-65.9639	0
1.2920	7.61077	-9.73139	-0.520736	-73.898	0
1.2927	24.9887	-11.5631	-0.2158	-75.1433	0
1.2933	33.2337	-10.9505	4.0533	-76.6376	0
1.2940	29.5805	-11.2568	9.85176	-79.0926	0
1.2947	19.509	-12.7822	12.9058	-74.8231	0
1.2953	0.279062	-12.7822	9.85176	-64.1493	0
1.2960	-37.2674	-11.5631	3.44342	-56.2151	0
1.2967	-79.3804	-12.4759	-1.13061	-49.1705	0
1.2973	-92.1918	-14.0044	-1.74048	-35.7571	0
1.2980	-75.093	-14.3076	-0.825671	-17.1492	0
1.2987	-53.7321	-12.1727	1.00394	0.249054	0
1.2993	-38.7896	-10.9505	3.74836	14.9077	0
1.3000	-27.1958	-12.1727	6.19253	28.0364	0
1.3007	-18.342	-12.7822	9.85176	41.77	0
1.3013	-11.9235	-11.2568	16.2648	53.6534	0
1.3020	-4.89627	-10.9505	20.2289	60.6626	0
1.3027	-0.3298	-12.4759	19.924	64.6474	0
1.3033	2.10565	-12.7822	19.6191	67.9919	0
1.3040	6.08862	-11.2568	19.924	67.1024	0
1.3047	9.74179	-10.6473	16.8747	63.1175	0
1.3053	12.4817	-10.3409	14.7354	58.5278	0
1.3060	14.9171	-8.81554	13.5157	50.9138	0
1.3067	14.9171	-9.73139	10.7713	38.1053	0
1.3073	11.2639	-12.4759	8.02215	24.0515	0
1.3080	11.2639	-11.8664	7.10734	10.9228	0
1.3087	13.0905	-12.1727	5.58266	-4.34066	0
1.3093	13.395	-16.1394	2.52862	-22.3437	0
1.3100	14.9171	-17.3615	-0.2158	-38.8169	0
1.3107	16.7691	-14.9172	-2.65998	-51.3052	0
1.3113	16.7691	-15.2235	-2.65998	-61.0895	0
1.3120	14.9171	-16.1394	-2.65998	-68.0986	0
1.3127	7.91521	-15.833	-3.87972	-70.8382	0
1.3133	-5.50513	-16.7489	-2.65998	-72.6883	0
1.3140	-16.211	-18.5806	-2.0501	-75.4279	0
1.3147	-18.9508	-17.6648	-4.79452	-72.0835	0
1.3153	-19.8641	-16.1394	-7.53894	-64.1493	0
1.3160	-20.1686	-15.833	-7.23401	-58.3499	0
1.3167	-18.342	-14.0044	-7.53894	-48.281	0
1.3173	-16.211	-13.0885	-5.70933	-30.2779	0
1.3180	-15.2723	-14.3076	-2.0501	-16.2241	0
1.3187	-15.2723	-14.3076	-1.13061	-4.02045	0
1.3193	-13.1413	-13.3918	-2.96491	14.5875	0
1.3200	-8.27038	-13.6981	-1.74048	30.1712	0
1.3207	-3.06968	-14.3076	1.30888	37.7851	0
1.3213	0.887924	-13.6981	0.699006	48.7791	0
1.3220	3.01894	-12.4759	0.089135	59.7731	0
1.3227	4.23666	-12.4759	1.30888	62.5127	0
1.3233	4.84553	-12.4759	0.699006	62.7973	0
1.3240	6.69748	-12.4759	-1.13061	64.3272	0
1.3247	9.74179	-12.7822	0.39407	62.5127	0
1.3253	12.1772	-12.7822	2.52862	58.5278	0
1.3260	14.0038	-12.4759	3.44342	52.1235	0
1.3267	14.6127	-13.0885	2.83355	38.7102	0
1.3273	12.1772	-13.3918	-1.74048	22.5216	0
1.3280	11.2639	-12.1727	-7.84857	6.65331	0
1.3287	14.9171	-12.4759	-8.45844	-9.21502	0
1.3293	15.2215	-15.5298	-4.79452	-23.5534	0
1.3300	9.74179	-16.7489	-2.0501	-37.8919	0
1.3307	7.61077	-15.2235	-1.43554	-52.8351	0
1.3313	8.21964	-14.9172	-3.87972	-60.1644	0
1.3320	5.17533	-15.5298	-8.45844	-63.2243	0
1.3327	3.01894	-14.6139	-12.1177	-72.0835	0
[truncated: 57,904 more rows]
