# Supplementary material for: Identification of Haptic Based Guiding Using Hard Reins
Source: PLoS One. 2015 Jul 22;10(7):e0132020. doi: 10.1371/journal.pone.0132020 (PMC4511788; doi:10.1371/journal.pone.0132020)
Supplement: S3 File — (ZIP) [file pone.0132020.s003.zip › EMGData1/Subject6/T16/t16.txt]

0.0000	-9.33594	-3.26955	22.6021	-5.6953	0
0.0007	-9.94316	-3.57255	23.2132	-12.4054	0
0.0013	-13.909	-2.96303	24.1274	-14.5488	0
0.0020	-17.2677	-5.40463	25.3497	-15.1525	0
0.0027	-14.2126	-6.93019	21.0767	-16.9897	0
0.0033	-9.03233	-4.18207	15.5814	-12.7116	0
0.0040	-7.19171	-1.74047	12.8337	-9.96459	0
0.0047	-6.28089	-0.827958	10.6972	-15.1525	0
0.0053	0.436436	-0.521438	13.4449	-15.4587	0
0.0060	7.15376	-1.74047	21.6878	-12.108	0
0.0067	6.52757	-3.26955	25.3497	-14.8463	0
0.0073	4.09871	-3.26955	24.4306	-17.2959	0
0.0080	2.8653	-1.43748	25.6528	-13.6302	0
0.0087	-1.70779	0.0880807	25.0417	-13.6302	0
0.0093	-9.94316	-0.521438	21.3798	-15.4587	0
0.0100	-19.1083	-2.04699	22.6021	-13.6302	0
0.0107	-27.0401	-1.74047	25.0417	-12.4054	0
0.0113	-29.1653	-3.57255	21.6878	-12.4054	0
0.0120	-27.9509	-6.32067	17.4148	-11.4956	0
0.0127	-29.1653	-5.40463	15.2783	-13.9364	0
0.0133	-29.1653	-4.79511	11.9195	-19.1243	0
0.0140	-24.8958	-6.32067	9.17185	-20.0342	0
0.0147	-21.5372	-4.48859	7.03534	-18.2057	0
0.0153	-20.6264	-2.65651	2.45919	-20.9528	0
0.0160	-18.7857	-4.79511	-2.11696	-24.6184	0
0.0167	-16.6605	-4.18207	-3.95035	-21.8713	0
0.0173	-13.909	-2.65651	-4.8646	-19.1243	0
0.0180	-11.1576	-4.48859	-4.25347	-22.7812	0
0.0187	-9.94316	-3.87907	-0.899585	-24.006	0
0.0193	-9.94316	-1.74047	4.29258	-21.5652	0
0.0200	-10.5504	-2.65651	9.78298	-24.6184	0
0.0207	-10.854	-3.26955	11.3084	-27.6716	0
0.0213	-8.72872	-2.96303	9.17185	-25.8344	0
0.0220	-8.42512	-5.40463	7.03534	-25.5282	0
0.0227	-12.9982	-5.40463	3.68145	-25.5282	0
0.0233	-14.5162	-1.74047	1.84806	-20.3404	0
0.0240	-11.7838	-1.43748	4.29258	-19.7367	0
0.0247	-14.5162	-3.87907	3.98457	-25.5282	0
0.0253	-17.8749	-3.87907	-1.50583	-26.4468	0
0.0260	-13.6054	-3.26955	-3.0361	-23.3936	0
0.0267	-10.5504	-3.57255	0.0195562	-22.7812	0
0.0273	-12.9982	-3.57255	2.45919	-18.5119	0
0.0280	-13.6054	-4.48859	3.37344	-12.4054	0
0.0287	-9.94316	-5.09811	1.54494	-13.6302	0
0.0293	-8.72872	-3.57255	-2.11696	-13.9364	0
0.0300	-8.42512	-1.74047	-3.95035	-7.21755	0
0.0307	-5.97728	-2.65651	-2.42497	-2.94826	0
0.0313	-5.37006	-4.18207	0.933808	-3.56066	0
0.0320	-7.79893	-4.79511	0.0195562	-1.72346	0
0.0327	-6.28089	-6.01415	-6.08686	0.71738	0
0.0333	-6.8881	-6.93019	-9.44075	-1.11981	0
0.0340	-16.0533	-6.32067	-10.3599	-0.507415	0
0.0347	-25.1994	-3.87907	-15.5472	6.50891	0
0.0353	-27.0401	-2.65651	-19.8202	12.6154	0
0.0360	-26.4329	-3.57255	-20.4264	12.9216	0
0.0367	-25.1994	-5.40463	-24.3963	10.7869	0
0.0373	-22.7706	-6.32067	-28.0582	10.4808	0
0.0380	-22.7706	-5.09811	-28.3614	10.7869	0
0.0387	-23.3778	-2.96303	-30.4979	10.4808	0
0.0393	-22.7706	-2.96303	-22.2598	10.7869	0
0.0400	-21.2336	-5.09811	0.630687	8.94976	0
0.0407	-17.2677	-4.79511	15.2783	7.42751	0
0.0413	-13.6054	-4.18207	15.2783	9.25595	0
0.0420	-13.6054	-6.01415	13.4449	10.1746	0
0.0427	-12.0874	-6.62367	7.95448	8.34611	0
0.0433	-6.28089	-4.48859	-1.50583	10.4808	0
0.0440	0.740044	-3.57255	-2.72809	12.003	0
0.0447	9.27901	-5.09811	-0.288454	6.50891	0
0.0453	13.2449	-4.79511	-4.8646	4.68047	0
0.0460	8.06458	-5.09811	-14.0218	8.65231	0
0.0467	3.7951	-6.32067	-19.5122	8.03991	0
0.0473	9.88623	-6.01415	-15.8503	6.50891	0
0.0480	19.355	-7.23671	-7.30423	9.25595	0
0.0487	23.3209	-9.06526	-6.08686	9.56215	0
0.0493	20.873	-8.76226	-9.13763	5.90526	0
0.0500	12.0305	-6.01415	-3.95035	4.98667	0
0.0507	-2.0114	-5.40463	3.07032	5.59907	0
0.0513	-17.5713	-7.5397	3.37344	5.59907	0
0.0520	-30.0951	-9.06526	0.0195562	5.90526	0
0.0527	-34.6682	-9.06526	-3.95035	5.29287	0
0.0533	-33.4348	-9.06526	-10.0519	6.20271	0
0.0540	-32.2204	-8.76226	-14.0218	7.42751	0
0.0547	-32.8276	-8.76226	-16.1583	5.90526	0
0.0553	-32.8276	-8.14922	-18.5979	4.06807	0
0.0560	-30.0951	-5.70763	-18.9011	5.59907	0
0.0567	-22.7706	-3.87907	-15.8503	6.81511	0
0.0573	-16.9641	-4.79511	-13.1026	4.98667	0
0.0580	-17.8749	-5.09811	-11.8853	3.76187	0
0.0587	-16.3569	-3.57255	-10.3599	6.81511	0
0.0593	-9.03233	-2.96303	-8.5265	10.7869	0
0.0600	-4.45924	-3.57255	-7.30423	9.25595	0
0.0607	-5.67367	-2.65651	-3.95035	4.06807	0
0.0613	-4.45924	-1.74047	0.322677	4.06807	0
0.0620	-2.31501	-2.35352	0.933808	6.81511	0
0.0627	-2.61862	-2.65651	-2.72809	8.03991	0
0.0633	-3.83305	-0.827958	-7.61225	9.25595	0
0.0640	-7.19171	-0.521438	-10.9661	9.25595	0
0.0647	-11.7838	-1.74047	-12.4964	8.34611	0
0.0653	-10.854	-0.827958	-11.8853	10.7869	0
0.0660	-3.52944	0.701122	-10.663	12.9216	0
0.0667	4.70592	-1.13096	-10.0519	12.003	0
0.0673	9.27901	-2.65651	-10.663	12.6154	0
0.0680	11.4232	-0.214917	-10.3599	17.4971	0
0.0687	12.0305	0.0880807	-5.77885	22.685	0
0.0693	8.36819	-1.43748	-0.591575	25.1258	0
0.0700	2.56169	0.0880807	1.54494	25.1258	0
0.0707	2.8653	1.92016	1.23693	26.3506	0
0.0713	8.6718	1.61364	0.630687	31.2323	0
0.0720	11.1196	2.52968	1.84806	35.5016	0
0.0727	9.88623	3.13919	6.12109	33.0607	0
0.0733	10.1898	1.61364	6.12109	29.0976	0
0.0740	14.4783	2.22668	-0.591575	30.3137	0
0.0747	19.6586	4.97127	-3.95035	35.8078	0
0.0753	23.0173	4.66827	-1.81384	37.6362	0
0.0760	25.1425	3.44572	-2.72809	35.8078	0
0.0767	32.4671	4.97127	-3.95035	40.6895	0
0.0773	42.2394	5.88731	-2.72809	45.2737	0
0.0780	47.7423	4.66827	-5.16772	38.5548	0
0.0787	48.0459	5.58079	-11.5773	33.9793	0
0.0793	44.6873	7.71939	-19.2091	39.1672	0
0.0800	34.9149	7.41287	-27.7551	39.1672	0
0.0807	22.4101	7.10987	-31.417	33.9793	0
0.0813	14.7819	8.32891	-28.6694	34.2855	0
0.0820	13.2449	8.02239	-26.836	35.1954	0
0.0827	16.9072	8.63543	-25.3106	34.2855	0
0.0833	22.7137	10.161	-22.2598	39.1672	0
0.0840	24.8389	9.24495	-23.1741	41.3019	0
0.0847	23.9281	7.41287	-23.7852	34.2855	0
0.0853	26.9831	8.63543	-14.936	30.3137	0
0.0860	33.0933	8.32891	-6.69799	32.7545	0
0.0867	38.5772	6.49683	-7.91537	32.7545	0
0.0873	38.2736	8.32891	-11.2741	32.1509	0
0.0880	26.9831	10.161	-12.7995	35.1954	0
0.0887	11.1196	8.93843	-16.7645	37.0326	0
0.0893	5.61674	7.41287	-20.1233	35.8078	0
0.0900	8.6718	7.71939	-21.0376	35.8078	0
0.0907	9.88623	8.32891	-24.6995	35.8078	0
0.0913	9.88623	8.32891	-27.4471	34.8892	0
0.0920	12.9413	7.71939	-26.836	36.4202	0
0.0927	14.1557	8.02239	-27.7551	37.6362	0
0.0933	10.1898	8.32891	-22.2598	33.3669	0
0.0940	3.18788	5.58079	-1.50583	31.5385	0
0.0947	1.04365	4.05523	18.021	37.6362	0
0.0953	6.22396	5.58079	21.6878	40.3833	0
0.0960	9.58262	4.97127	19.2433	34.8892	0
0.0967	6.83118	2.8362	13.7529	30.9261	0
0.0973	6.52757	3.75224	2.45919	29.4038	0
0.0980	10.1898	4.66827	-4.25347	25.7382	0
0.0987	9.27901	2.8362	-3.95035	24.5134	0
0.0993	5.61674	2.22668	-8.5265	25.1258	0
0.1000	6.52757	1.92016	-15.5472	19.6317	0
0.1007	8.06458	0.701122	-13.4107	15.3624	0
0.1013	7.76097	1.00412	-9.44075	16.8847	0
0.1020	5.61674	1.92016	-15.5472	14.4438	0
0.1027	-2.92223	0.0880807	-21.3456	9.56215	0
0.1033	-12.6946	-2.04699	-17.6837	12.003	0
0.1040	-13.6054	-0.827958	-19.2091	11.6968	0
0.1047	-7.79893	0.0880807	-27.144	4.68047	0
0.1053	-5.37006	-0.214917	-25.6186	5.59907	0
0.1060	-7.49532	1.92016	-17.0725	9.56215	0
0.1067	-8.12151	4.36175	-17.0725	7.42751	0
0.1073	-3.83305	3.44572	-22.2598	8.34611	0
0.1080	1.04365	0.701122	-25.0075	12.3092	0
0.1087	2.8653	0.0880807	-25.0075	8.34611	0
0.1093	4.09871	-0.521438	-17.6837	4.06807	0
0.1100	3.7951	-1.74047	-3.95035	7.73371	0
0.1107	1.04365	-1.43748	4.89882	8.65231	0
0.1113	1.04365	0.394601	4.89882	6.50891	0
0.1120	-1.70779	0.394601	1.54494	8.94976	0
0.1127	-12.6946	-1.74047	-1.20271	7.42751	0
0.1133	-22.7706	-2.04699	-1.50583	0.71738	0
0.1140	-25.1994	0.0880807	-0.591575	1.62723	0
0.1147	-26.7365	0.701122	-0.899585	6.81511	0
0.1153	-25.5031	-1.43748	-3.95035	3.46442	0
0.1160	-19.1083	0.0880807	-7.91537	-1.72346	0
0.1167	-16.3569	3.75224	-8.22338	0.411181	0
0.1173	-18.1785	2.8362	-5.77885	1.32103	0
0.1180	-19.1083	0.0880807	-7.00111	-2.64206	0
0.1187	-17.2677	1.31064	-11.5773	-2.02966	0
0.1193	-13.6054	4.05523	-12.1884	0.411181	0
0.1200	-8.42512	2.8362	-11.2741	-3.86685	0
0.1207	-5.67367	1.31064	-13.1026	-11.1894	0
0.1213	-4.45924	2.52968	-14.936	-14.2426	0
0.1220	-0.796971	3.44572	-13.4107	-13.6302	0
0.1227	1.34726	3.44572	-10.663	-11.1894	0
0.1233	0.740044	4.36175	-10.3599	-9.65839	0
0.1240	1.95448	4.97127	-13.4107	-11.8018	0
0.1247	3.18788	4.97127	-14.0218	-13.324	0
0.1253	1.04365	4.66827	-9.74876	-10.2708	0
0.1260	-0.170779	4.36175	-8.5265	-10.577	0
0.1267	1.04365	5.58079	-12.7995	-15.4587	0
0.1273	1.04365	7.41287	-13.1026	-15.4587	0
0.1280	-0.474387	8.02239	-9.13763	-12.7116	0
0.1287	-1.70779	7.10987	-7.61225	-13.6302	0
0.1293	-4.76285	7.10987	-6.08686	-12.7116	0
0.1300	-8.12151	7.41287	-3.95035	-7.82994	0
0.1307	-5.97728	7.71939	-3.64234	-6.6139	0
0.1313	-0.796971	9.24495	-4.25347	-5.6953	0
0.1320	0.740044	9.24495	-4.56148	-1.42601	0
0.1327	1.04365	8.32891	-4.8646	-1.42601	0
0.1333	6.52757	8.32891	-5.77885	-7.52374	0
0.1340	12.3341	8.93843	-6.08686	-9.36094	0
0.1347	10.1898	9.24495	-4.56148	-5.0829	0
0.1353	0.132828	10.7705	-1.20271	-2.02966	0
0.1360	-9.03233	11.077	0.630687	-1.72346	0
0.1367	-13.6054	10.161	5.50996	-0.201216	0
0.1373	-17.2677	10.161	14.056	-0.507415	0
0.1380	-25.1994	11.077	15.8894	-5.3891	0
0.1387	-29.7725	10.7705	11.9195	-8.44234	0
0.1393	-27.6473	10.7705	12.2226	-7.82994	0
0.1400	-25.8067	12.6026	11.3084	-9.96459	0
0.1407	-24.2886	12.9056	5.81797	-13.9364	0
0.1413	-16.6605	12.9056	4.29258	-14.5488	0
0.1420	-10.2468	15.0442	4.89882	-13.324	0
0.1427	-8.72872	17.4858	1.23693	-10.577	0
0.1433	-5.67367	17.4858	-1.20271	-4.7767	0
0.1440	-9.03233	15.3472	0.322677	-6.0015	0
0.1447	-25.1994	11.9895	1.23693	-14.8463	0
0.1453	-36.7935	8.93843	0.630687	-16.3773	0
0.1460	-33.7384	10.161	-1.20271	-10.577	0
0.1467	-26.7365	12.6026	-2.11696	-11.8018	0
0.1473	-20.0191	11.9895	-0.899585	-15.4587	0
0.1480	-11.7838	11.077	0.630687	-11.4956	0
0.1487	-6.8881	9.24495	1.84806	-6.0015	0
0.1493	-1.70779	7.71939	4.29258	-5.6953	0
0.1500	6.52757	9.54794	5.20683	-6.0015	0
0.1507	12.9413	11.9895	7.03534	-3.56066	0
0.1513	15.6927	11.077	11.6164	-1.72346	0
0.1520	12.9413	10.464	13.7529	-1.72346	0
0.1527	0.132828	10.161	12.8337	-2.33586	0
0.1533	-13.909	10.161	15.2783	-2.64206	0
0.1540	-16.6605	11.077	18.6322	0.104982	0
0.1547	-12.9982	9.85446	18.021	6.20271	0
0.1553	-9.33594	7.71939	18.021	7.73371	0
0.1560	-6.28089	9.54794	21.6878	3.76187	0
0.1567	-6.8881	9.24495	22.6021	2.23963	0
0.1573	-9.94316	4.66827	20.1575	2.54583	0
0.1580	-8.42512	4.66827	19.2433	0.411181	0
0.1587	-5.67367	6.80335	19.5513	1.32103	0
0.1593	-6.28089	4.66827	17.7179	4.37427	0
0.1600	-5.97728	4.66827	16.1925	0.71738	0
0.1607	-6.8881	7.71939	17.7179	-3.25446	0
0.1613	-11.7838	6.19383	17.7179	-0.507415	0
0.1620	-15.7497	3.13919	17.7179	1.01483	0
0.1627	-16.9641	3.75224	18.9402	1.32103	0
0.1633	-17.5713	2.8362	17.7179	5.29287	0
0.1640	-16.6605	1.92016	14.9703	5.90526	0
0.1647	-12.6946	3.13919	17.1068	3.76187	0
0.1653	-10.854	2.8362	19.2433	7.42751	0
0.1660	-12.391	2.22668	17.7179	9.25595	0
0.1667	-13.6054	2.8362	17.1068	6.50891	0
0.1673	-12.6946	1.00412	17.1068	12.3092	0
0.1680	-9.03233	-2.35352	15.2783	20.8565	0
0.1687	-9.03233	-1.74047	16.4956	14.75	0
0.1693	-13.3018	0.394601	18.329	8.34611	0
0.1700	-13.6054	-1.43748	17.1068	16.5785	0
0.1707	-6.28089	-5.40463	18.021	22.9912	0
0.1713	-1.10058	-7.5397	21.0767	21.1627	0
0.1720	1.34726	-6.32067	20.7687	23.2974	0
0.1727	5.92035	-5.70763	20.1575	26.963	0
0.1733	9.88623	-8.45574	20.7687	26.6568	0
0.1740	10.4934	-9.67478	19.8544	27.8728	0
0.1747	11.4232	-6.93019	19.8544	30.0075	0
0.1753	14.4783	-6.62367	18.6322	29.0976	0
0.1760	19.0514	-9.06526	15.5814	30.3137	0
0.1767	20.873	-9.67478	16.1925	33.9793	0
0.1773	16.2999	-11.8134	18.9402	31.2323	0
0.1780	8.6718	-14.558	17.4148	24.8196	0
0.1787	5.31314	-10.8973	15.5814	22.9912	0
0.1793	5.61674	-7.84623	14.3591	22.0726	0
0.1800	5.61674	-14.255	10.091	15.6686	0
0.1807	4.09871	-19.4412	8.2576	10.1746	0
0.1813	1.95448	-15.474	9.78298	8.03991	0
0.1820	1.34726	-12.7294	8.86873	4.68047	0
0.1827	0.740044	-16.6966	7.03534	1.62723	0
0.1833	-1.70779	-19.4412	6.73222	3.46442	0
0.1840	-5.37006	-18.8316	6.42421	1.93343	0
0.1847	-9.33594	-18.8316	8.2576	-5.6953	0
0.1853	-9.63955	-20.0542	11.0052	-8.13614	0
0.1860	-8.42512	-21.8828	11.3084	-7.21755	0
0.1867	-11.1576	-22.7988	12.5306	-12.4054	0
0.1873	-15.446	-23.7148	15.2783	-15.4587	0
0.1880	-16.0533	-24.0214	14.056	-12.108	0
0.1887	-14.2126	-22.4923	10.6972	-13.324	0
0.1893	-12.9982	-22.1893	8.56072	-16.9897	0
0.1900	-13.6054	-22.7988	7.03534	-14.2426	0
0.1907	-15.446	-21.8828	4.29258	-12.108	0
0.1913	-14.5162	-22.4923	-1.20271	-14.5488	0
0.1920	-11.7838	-24.6309	-5.47573	-14.5488	0
0.1927	-13.6054	-24.0214	-5.77885	-16.3773	0
0.1933	-17.5713	-24.6309	-6.08686	-22.1775	0
0.1940	-19.1083	-27.0725	-5.77885	-23.0874	0
0.1947	-18.4821	-26.4594	-3.0361	-20.0342	0
0.1953	-18.1785	-25.5469	-2.11696	-20.6466	0
0.1960	-20.93	-26.4594	-2.72809	-21.259	0
0.1967	-24.5922	-23.7148	-2.72809	-19.4305	0
0.1973	-25.1994	-20.3572	-4.56148	-20.0342	0
0.1980	-22.7706	-22.7988	-6.08686	-23.6998	0
0.1987	-21.2336	-24.6309	-3.0361	-24.9246	0
0.1993	-19.7155	-21.8828	-1.81384	-23.6998	0
0.2000	-16.6605	-21.2732	-4.56148	-23.0874	0
0.2007	-13.6054	-23.7148	-6.69799	-25.5282	0
0.2013	-11.4612	-25.5469	-10.3599	-31.0223	0
0.2020	-10.5504	-24.6309	-12.1884	-34.0756	0
0.2027	-8.12151	-22.1893	-7.00111	-29.1939	0
0.2033	-2.61862	-20.6637	-5.47573	-22.4837	0
0.2040	0.436436	-21.8828	-8.22338	-25.5282	0
0.2047	-0.796971	-22.4923	-3.95035	-32.8595	0
0.2053	0.132828	-23.1053	1.84806	-31.0223	0
0.2060	4.09871	-25.8499	-0.899585	-25.8344	0
0.2067	6.52757	-26.4594	-3.64234	-28.8877	0
0.2073	7.45737	-22.7988	-2.11696	-30.4099	0
0.2080	6.83118	-20.3572	-3.33922	-25.5282	0
0.2087	4.70592	-21.2732	-7.30423	-22.7812	0
0.2093	2.8653	-20.9667	-12.1884	-21.5652	0
0.2100	-0.796971	-20.3572	-14.6329	-19.1243	0
0.2107	-9.94316	-20.3572	-9.13763	-18.5119	0
0.2113	-22.1444	-19.1382	-1.20271	-18.5119	0
0.2120	-31.3096	-16.39	0.322677	-16.9897	0
0.2127	-35.2754	-16.39	-2.42497	-16.3773	0
0.2133	-35.2754	-17.3061	-4.8646	-17.2959	0
0.2140	-33.7384	-16.9996	-4.8646	-18.2057	0
0.2147	-30.0951	-16.39	-3.0361	-16.0711	0
0.2153	-26.1103	-16.39	-7.91537	-10.2708	0
0.2160	-23.6814	-15.474	-14.6329	-6.91135	0
0.2167	-21.2336	-15.7805	-12.1884	-9.05474	0
0.2173	-18.1785	-16.6966	-7.61225	-12.4054	0
0.2180	-16.3569	-13.0324	-10.3599	-12.7116	0
0.2187	-14.2126	-9.9813	-11.2741	-13.0178	0
0.2193	-9.94316	-12.7294	-9.44075	-12.7116	0
0.2200	-7.49532	-12.4229	-9.44075	-13.324	0
0.2207	-8.12151	-8.14922	-7.30423	-14.8463	0
0.2213	-7.79893	-9.9813	-5.77885	-13.9364	0
0.2220	-6.58449	-11.8134	-11.2741	-13.6302	0
0.2227	-6.28089	-9.06526	-14.3249	-14.2426	0
0.2233	-4.45924	-8.45574	-12.7995	-12.4054	0
0.2240	-3.52944	-9.06526	-15.8503	-11.4956	0
0.2247	-5.06646	-5.40463	-19.2091	-13.9364	0
0.2253	-5.37006	-2.35352	-7.61225	-13.6302	0
0.2260	-3.52944	-2.04699	15.2783	-12.4054	0
0.2267	-4.45924	-2.04699	27.7893	-13.9364	0
0.2273	-6.28089	-2.04699	24.4306	-9.96459	0
0.2280	-4.76285	-1.74047	17.7179	-4.17305	0
0.2287	-4.45924	-0.827958	14.056	-8.13614	0
0.2293	-6.8881	-0.214917	9.78298	-11.4956	0
0.2300	-7.19171	0.701122	8.2576	-5.6953	0
0.2307	-6.58449	0.0880807	12.5306	-2.33586	0
0.2313	-8.72872	-1.13096	12.8337	-4.4705	0
0.2320	-9.03233	0.701122	7.95448	-3.86685	0
0.2327	-4.45924	2.22668	5.20683	-4.4705	0
0.2333	1.04365	1.92016	4.89882	-7.82994	0
0.2340	5.31314	3.44572	2.45919	-7.52374	0
0.2347	7.76097	4.36175	3.07032	-3.56066	0
0.2353	6.83118	2.22668	4.5957	-2.94826	0
0.2360	-0.474387	3.75224	2.76231	-4.4705	0
0.2367	-12.391	7.41287	2.76231	-4.7767	0
0.2373	-21.8408	8.93843	5.20683	-5.0829	0
0.2380	-24.2886	9.24495	3.68145	-7.82994	0
0.2387	-21.8408	9.85446	1.54494	-9.05474	0
0.2393	-16.3569	9.54794	3.68145	-4.4705	0
0.2400	-12.0874	9.24495	3.37344	-3.56066	0
0.2407	-9.33594	9.24495	-0.899585	-9.96459	0
0.2413	-6.8881	10.464	-2.11696	-13.9364	0
0.2420	-5.06646	11.6865	-1.50583	-13.0178	0
0.2427	-6.58449	10.464	-2.11696	-13.6302	0
0.2433	-11.1576	9.24495	-0.288454	-12.7116	0
0.2440	-12.9982	10.161	2.45919	-10.8832	0
0.2447	-9.03233	9.54794	2.15607	-12.7116	0
0.2453	-3.52944	8.32891	1.84806	-13.9364	0
0.2460	-1.10058	8.63543	2.45919	-13.6302	0
0.2467	1.65087	9.24495	-1.20271	-14.5488	0
0.2473	7.45737	9.85446	-4.8646	-11.8018	0
0.2480	11.4232	10.464	-1.81384	-7.21755	0
0.2487	13.2449	9.24495	3.07032	-8.74854	0
0.2493	14.4783	8.02239	3.37344	-10.8832	0
0.2500	12.6377	10.161	1.54494	-6.91135	0
0.2507	7.15376	12.6026	1.84806	-4.17305	0
0.2513	1.04365	11.38	3.37344	-3.86685	0
0.2520	-6.58449	8.02239	5.20683	-3.25446	0
0.2527	-15.7497	7.10987	6.12109	-5.6953	0
0.2533	-22.7706	9.24495	5.50996	-9.05474	0
0.2540	-26.4329	9.24495	5.20683	-4.7767	0
0.2547	-26.7365	6.49683	7.34335	0.104982	0
0.2553	-29.1653	5.27779	7.64647	-2.02966	0
0.2560	-35.2754	6.80335	4.29258	-2.33586	0
0.2567	-35.579	8.32891	2.45919	2.54583	0
0.2573	-28.2545	8.02239	3.37344	3.15822	0
0.2580	-24.8958	8.32891	0.933808	-0.813614	0
0.2587	-23.6814	8.93843	-2.72809	-1.72346	0
0.2593	-16.9641	8.63543	-3.95035	-2.02966	0
0.2600	-11.1576	8.32891	-4.25347	-6.91135	0
0.2607	-10.854	8.63543	-2.72809	-8.13614	0
0.2613	-8.12151	10.161	2.45919	-4.4705	0
0.2620	-4.13666	11.9895	4.5957	-5.0829	0
0.2627	-1.10058	10.161	4.29258	-5.6953	0
0.2633	4.09871	7.10987	6.73222	-0.507415	0
0.2640	6.52757	6.80335	6.12109	0.104982	0
0.2647	3.18788	8.32891	3.98457	-7.52374	0
0.2653	4.09871	5.58079	6.12109	-9.96459	0
0.2660	8.6718	2.8362	8.2576	-5.3891	0
0.2667	8.06458	4.66827	5.81797	-4.4705	0
0.2673	3.18788	7.71939	5.20683	-5.0829	0
0.2680	-0.474387	7.41287	8.56072	-0.813614	0
0.2687	-1.10058	6.49683	7.95448	3.46442	0
0.2693	1.34726	7.41287	4.89882	4.98667	0
0.2700	4.09871	9.24495	6.12109	8.34611	0
0.2707	5.61674	8.93843	7.95448	11.0931	0
0.2713	9.27901	6.49683	5.81797	9.56215	0
0.2720	14.1557	6.19383	3.68145	9.56215	0
0.2727	18.7478	7.41287	3.37344	10.1746	0
0.2733	23.0173	7.41287	0.630687	6.50891	0
0.2740	21.1766	6.49683	-1.81384	5.29287	0
0.2747	12.9413	8.93843	-2.11696	11.6968	0
0.2753	5.00953	11.077	-3.33922	18.4157	0
0.2760	-0.170779	10.464	-6.69799	16.8847	0
0.2767	-4.45924	8.32891	-9.13763	11.6968	0
0.2773	-7.19171	8.32891	-9.74876	9.86835	0
0.2780	-5.97728	8.93843	-7.61225	9.86835	0
0.2787	-1.40419	7.71939	-4.56148	11.0931	0
0.2793	3.49149	6.80335	-4.8646	13.2278	0
0.2800	5.61674	5.58079	-5.16772	10.4808	0
0.2807	9.27901	5.58079	-3.95035	6.81511	0
0.2813	13.8521	9.85446	-5.77885	8.65231	0
0.2820	13.5485	12.2961	-9.13763	9.25595	0
0.2827	12.9413	6.49683	-8.22338	8.03991	0
0.2833	17.2108	2.22668	-5.77885	12.9216	0
0.2840	20.873	6.19383	-4.8646	15.0562	0
0.2847	21.4803	6.80335	-4.25347	10.1746	0
0.2853	22.1064	4.66827	-2.42497	11.3906	0
0.2860	21.1766	7.41287	2.45919	13.534	0
0.2867	19.9622	8.63543	10.6972	7.73371	0
0.2873	18.4442	4.66827	16.4956	10.7869	0
0.2880	15.6927	2.52968	15.2783	20.2441	0
0.2887	8.97541	3.13919	11.9195	16.281	0
0.2893	-6.28089	4.05523	6.42421	10.1746	0
0.2900	-25.1994	4.66827	0.0195562	16.5785	0
0.2907	-35.2754	2.22668	-0.899585	20.2441	0
0.2913	-34.3646	-0.214917	1.84806	17.8033	0
0.2920	-30.0951	2.8362	0.0195562	20.2441	0
0.2927	-25.5031	6.49683	-7.00111	20.5503	0
0.2933	-20.93	4.36175	-14.6329	15.6686	0
0.2940	-16.3569	3.75224	-21.3456	17.4971	0
0.2947	-9.94316	4.66827	-22.871	24.8196	0
0.2953	-4.45924	2.8362	-21.6487	24.8196	0
0.2960	1.34726	1.92016	-21.6487	19.3255	0
0.2967	9.27901	4.66827	-19.8202	19.9379	0
0.2973	14.4783	3.75224	-14.936	22.9912	0
0.2980	15.6927	1.92016	-9.44075	21.1627	0
0.2987	20.2658	5.27779	-2.42497	20.5503	0
0.2993	28.8048	8.32891	3.37344	24.5134	0
0.3000	32.7896	4.36175	3.37344	22.685	0
0.3007	31.2526	0.0880807	-1.50583	17.4971	0
0.3013	27.5904	1.92016	-7.91537	18.4157	0
0.3020	23.0173	4.36175	-11.2741	20.2441	0
0.3027	23.0173	2.8362	-9.13763	19.3255	0
0.3033	26.9831	1.92016	-5.77885	21.4689	0
0.3040	23.9281	2.8362	-4.8646	22.9912	0
0.3047	15.6927	1.92016	-7.61225	21.1627	0
0.3053	14.7819	1.92016	-9.74876	22.9912	0
0.3060	19.355	4.66827	-8.5265	26.3506	0
0.3067	20.873	4.97127	-4.56148	26.6568	0
0.3073	20.873	3.75224	-3.95035	28.4852	0
0.3080	21.1766	4.66827	-5.77885	32.1509	0
0.3087	19.6586	6.49683	-6.69799	31.2323	0
0.3093	17.2108	5.88731	-7.00111	29.4038	0
0.3100	11.7269	4.97127	-6.08686	30.0075	0
0.3107	5.61674	5.27779	-5.77885	30.0075	0
0.3113	4.40231	6.49683	-9.74876	31.5385	0
0.3120	2.8653	5.88731	-13.4107	32.7545	0
0.3127	-1.70779	3.75224	-15.8503	25.7382	0
0.3133	-2.61862	1.92016	-18.5979	16.5785	0
0.3140	-0.796971	1.92016	-15.8503	15.0562	0
0.3147	-1.70779	2.52968	-13.4107	15.0562	0
0.3153	-2.0114	3.75224	-9.13763	11.3906	0
0.3160	-1.70779	2.8362	8.86873	8.34611	0
0.3167	0.132828	1.92016	27.1782	5.90526	0
0.3173	5.92035	2.8362	26.264	1.62723	0
0.3180	6.83118	2.8362	18.329	-3.86685	0
0.3187	-6.28089	1.00412	16.8037	-9.05474	0
0.3193	-24.8958	1.00412	12.5306	-15.4587	0
0.3200	-39.2413	1.61364	5.20683	-22.1775	0
0.3207	-47.1731	2.8362	0.0195562	-25.8344	0
0.3213	-44.4216	5.88731	-4.8646	-27.3654	0
0.3220	-35.579	7.71939	-5.77885	-30.1125	0
0.3227	-27.3437	6.49683	-2.72809	-31.6347	0
0.3233	-20.0191	6.19383	-3.0361	-28.8877	0
0.3240	-14.5162	5.88731	-5.16772	-31.3285	0
0.3247	-12.391	4.36175	-4.8646	-42.0105	0
0.3253	-9.63955	4.66827	-6.38998	-47.5046	0
0.3260	-8.12151	6.19383	-7.61225	-45.0637	0
0.3267	-8.12151	5.27779	-6.38998	-45.0637	0
0.3273	-5.37006	5.58079	-6.69799	-44.7575	0
0.3280	-3.22583	9.24495	-8.5265	-42.0105	0
0.3287	-5.06646	9.85446	-7.91537	-43.8389	0
0.3293	-5.67367	6.19383	-7.00111	-46.2798	0
0.3300	-6.28089	4.66827	-7.30423	-42.6229	0
0.3307	-12.391	7.41287	-7.61225	-39.2634	0
0.3313	-17.5713	9.54794	-7.30423	-39.5696	0
0.3320	-16.9641	6.80335	-6.69799	-40.182	0
0.3327	-15.446	5.27779	-8.22338	-41.0919	0
0.3333	-16.3569	7.41287	-8.83451	-42.0105	0
0.3340	-17.2677	8.93843	-6.69799	-40.182	0
0.3347	-17.2677	7.10987	-6.08686	-38.0474	0
0.3353	-14.8199	5.27779	-8.5265	-35.904	0
0.3360	-11.1576	5.88731	-10.3599	-33.7694	0
0.3367	-7.49532	8.32891	-11.2741	-35.3004	0
0.3373	-3.52944	8.32891	-14.0218	-39.5696	0
0.3380	1.04365	5.88731	-17.0725	-40.182	0
0.3387	5.92035	5.58079	-16.7645	-38.651	0
0.3393	11.1196	7.41287	-16.7645	-38.9572	0
0.3400	14.7819	7.71939	-19.5122	-40.182	0
0.3407	15.9963	7.41287	-20.1233	-39.2634	0
0.3413	13.8521	7.10987	-17.9868	-36.5164	0
0.3420	7.45737	6.49683	-17.9868	-36.8226	0
0.3427	-1.10058	7.41287	-20.1233	-36.2102	0
0.3433	-12.6946	9.24495	-18.5979	-31.0223	0
0.3440	-26.4329	8.93843	-14.3249	-28.2753	0
0.3447	-32.524	5.88731	-14.936	-29.1939	0
0.3453	-27.3437	5.27779	-19.5122	-27.3654	0
0.3460	-24.8958	7.71939	-21.3456	-25.5282	0
0.3467	-28.5581	9.24495	-20.1233	-25.8344	0
0.3473	-26.4329	10.161	-19.2091	-21.8713	0
0.3480	-20.93	11.38	-20.1233	-16.0711	0
0.3487	-21.8408	8.32891	-21.9567	-16.9897	0
0.3493	-23.6814	3.75224	-23.7852	-18.8181	0
0.3500	-19.1083	6.49683	-20.4264	-13.6302	0
0.3507	-15.1235	9.85446	-14.936	-6.6139	0
0.3513	-13.3018	6.80335	-14.6329	-4.4705	0
0.3520	-9.63955	5.58079	-15.8503	-3.56066	0
0.3527	-5.67367	7.41287	-12.4964	-1.72346	0
0.3533	-2.31501	4.97127	-10.3599	-0.813614	0
0.3540	3.7951	1.92016	-12.1884	-0.507415	0
0.3547	9.27901	2.22668	-11.5773	2.23963	0
0.3553	7.45737	2.22668	-10.3599	4.98667	0
0.3560	-0.796971	4.05523	-10.3599	3.76187	0
0.3567	-9.03233	6.49683	-8.83451	3.76187	0
0.3573	-14.5162	2.52968	-9.44075	4.98667	0
0.3580	-16.0533	-0.827958	-14.936	3.15822	0
0.3587	-12.9982	2.8362	-16.7645	3.46442	0
0.3593	-8.42512	2.8362	-15.8503	5.59907	0
0.3600	-7.19171	-1.13096	-18.9011	1.32103	0
0.3607	-10.2468	-1.13096	-22.871	-4.17305	0
0.3613	-12.391	-1.13096	-23.1741	-3.56066	0
0.3620	-11.1576	-2.65651	-24.0932	-2.02966	0
0.3627	-10.854	-0.521438	-23.7852	-1.72346	0
0.3633	-11.7838	0.0880807	-20.4264	-1.72346	0
0.3640	-10.854	-2.65651	-18.5979	-4.7767	0
0.3647	-8.12151	-1.43748	-20.4264	-6.0015	0
0.3653	-5.97728	0.394601	-21.3456	-2.94826	0
0.3660	-5.37006	0.394601	-20.7344	-3.56066	0
0.3667	-5.37006	1.92016	-21.3456	-7.21755	0
0.3673	-4.76285	1.92016	-20.4264	-4.4705	0
0.3680	-3.83305	-2.04699	-18.5979	-1.72346	0
0.3687	-4.45924	-2.96303	-18.5979	-2.94826	0
0.3693	-4.45924	-1.13096	-19.5122	-1.11981	0
0.3700	-3.52944	-0.214917	-17.6837	2.54583	0
0.3707	-2.61862	1.92016	-13.1026	3.46442	0
0.3713	0.436436	1.92016	-10.0519	5.29287	0
0.3720	2.8653	-1.43748	-11.8853	7.42751	0
0.3727	-2.0114	-1.74047	-14.936	3.15822	0
0.3733	-6.28089	0.0880807	-16.4614	-2.64206	0
0.3740	-4.76285	-2.04699	-16.7645	-0.813614	0
0.3747	-6.28089	-3.87907	-16.7645	4.06807	0
0.3753	-9.63955	-1.74047	-15.8503	3.76187	0
0.3760	-7.19171	-2.35352	-15.8503	2.85202	0
0.3767	-3.52944	-5.09811	-19.5122	4.98667	0
0.3773	-2.31501	-4.18207	-21.3456	4.98667	0
0.3780	-0.170779	-3.26955	-19.8202	1.93343	0
0.3787	1.95448	-4.48859	-18.5979	1.93343	0
0.3793	3.7951	-3.57255	-19.8202	3.76187	0
0.3800	6.22396	-1.74047	-18.2948	2.54583	0
0.3807	7.76097	-2.96303	-14.6329	0.104982	0
0.3813	10.816	-3.57255	-13.1026	-1.42601	0
0.3820	12.9413	-2.65651	-11.5773	-3.56066	0
0.3827	11.4232	-2.96303	-10.0519	-4.7767	0
0.3833	12.3341	-4.18207	-11.2741	0.411181	0
0.3840	12.3341	-3.57255	-12.7995	4.68047	0
0.3847	2.8653	-2.04699	-9.44075	-0.507415	0
0.3853	-7.19171	-1.74047	-5.47573	-4.4705	0
0.3860	-9.03233	-3.57255	-3.95035	-0.813614	0
0.3867	-9.94316	-7.23671	-2.42497	0.104982	0
0.3873	-12.6946	-7.23671	-1.50583	-2.64206	0
0.3880	-13.3018	-5.40463	-3.0361	-0.813614	0
0.3887	-12.6946	-5.40463	-3.95035	3.46442	0
0.3893	-11.7838	-5.70763	-0.899585	3.76187	0
0.3900	-7.79893	-3.87907	1.23693	5.59907	0
0.3907	-5.37006	-5.40463	-1.20271	8.34611	0
0.3913	-7.49532	-7.23671	-3.33922	8.03991	0
0.3920	-7.19171	-4.79511	-0.591575	10.4808	0
0.3927	-2.92223	-3.26955	1.84806	12.9216	0
0.3933	-4.45924	-6.32067	0.630687	7.42751	0
0.3940	-7.49532	-5.40463	4.29258	4.37427	0
0.3947	-2.92223	-0.827958	15.5814	9.86835	0
0.3953	0.740044	-2.65651	20.4655	12.6154	0
0.3960	-2.0114	-7.23671	15.2783	10.1746	0
0.3967	-2.31501	-6.01415	11.0052	9.86835	0
0.3973	-1.70779	-4.48859	11.6164	8.65231	0
0.3980	-5.37006	-6.32067	12.2226	6.81511	0
0.3987	-2.61862	-5.70763	13.4449	7.73371	0
0.3993	1.95448	-5.40463	14.3591	7.42751	0
0.4000	-0.796971	-7.23671	13.4449	5.29287	0
0.4007	-1.70779	-6.32067	14.3591	7.42751	0
0.4013	2.8653	-5.70763	13.7529	8.94976	0
0.4020	1.34726	-8.45574	8.2576	5.59907	0
0.4027	-3.52944	-8.14922	5.20683	4.37427	0
0.4033	-2.61862	-5.40463	8.56072	7.73371	0
0.4040	-1.10058	-7.23671	11.6164	8.34611	0
0.4047	-3.52944	-7.84623	13.7529	6.50891	0
0.4053	-5.37006	-5.40463	16.8037	8.34611	0
0.4060	-4.45924	-5.09811	18.9402	8.94976	0
0.4067	-2.92223	-4.48859	20.7687	8.65231	0
0.4073	-2.92223	-2.96303	21.6878	12.3092	0
0.4080	-3.83305	-4.48859	18.9402	14.4438	0
0.4087	-4.13666	-4.79511	14.6671	10.1746	0
0.4093	-5.06646	-3.87907	12.2226	8.34611	0
0.4100	-6.28089	-7.84623	11.0052	13.8402	0
0.4107	-5.67367	-10.8973	10.6972	15.6686	0
0.4113	-6.28089	-9.06526	13.7529	11.6968	0
0.4120	-7.19171	-8.76226	16.1925	11.6968	0
0.4127	-4.76285	-9.67478	15.2783	14.75	0
0.4133	-3.22583	-9.06526	14.3591	14.1376	0
0.4140	-5.37006	-10.8973	14.6671	12.003	0
0.4147	-5.37006	-12.7294	16.1925	11.3906	0
0.4153	-2.92223	-10.5908	19.8544	12.9216	0
0.4160	-4.13666	-10.5908	21.6878	15.0562	0
0.4167	-3.22583	-11.2039	20.1575	15.3624	0
0.4173	3.7951	-9.37178	21.9909	10.7869	0
0.4180	9.58262	-8.76226	24.7386	6.81511	0
0.4187	12.9413	-9.9813	21.3798	7.42751	0
0.4193	16.2999	-9.37178	18.9402	8.94976	0
0.4200	12.9413	-9.06526	23.2132	7.42751	0
0.4207	3.7951	-11.5069	26.264	5.29287	0
0.4213	2.8653	-12.1164	25.0417	2.85202	0
0.4220	10.1898	-9.06526	20.7687	3.15822	0
0.4227	15.9963	-8.45574	14.3591	6.81511	0
0.4233	20.2658	-11.8134	12.5306	10.1746	0
0.4240	21.1766	-13.3389	13.7529	9.56215	0
0.4247	13.5485	-11.5069	12.5306	9.25595	0
0.4253	-1.10058	-9.9813	18.6322	11.6968	0
0.4260	-15.1235	-9.9813	38.1639	11.6968	0
0.4267	-20.93	-9.06526	50.983	9.56215	0
0.4273	-17.8749	-9.9813	43.0481	10.7869	0
0.4280	-13.909	-12.1164	31.1481	14.1376	0
0.4287	-12.0874	-12.1164	29.9259	15.3624	0
0.4293	-8.12151	-11.2039	29.6178	17.1909	0
0.4300	-5.97728	-10.2878	23.2132	21.1627	0
0.4307	-4.76285	-8.14922	18.9402	23.9098	0
0.4313	1.34726	-8.76226	18.9402	25.7382	0
0.4320	7.76097	-11.8134	16.1925	26.6568	0
0.4327	5.00953	-11.8134	14.056	24.5134	0
0.4333	-2.61862	-10.2878	15.5814	21.7751	0
0.4340	-9.63955	-9.9813	19.8544	23.9098	0
0.4347	-19.1083	-8.76226	29.0116	27.8728	0
0.4353	-27.9509	-7.5397	39.0781	27.5666	0
0.4360	-28.2545	-7.84623	40.3004	26.3506	0
0.4367	-22.1444	-7.23671	35.7243	27.8728	0
0.4373	-17.8749	-6.93019	35.4163	26.963	0
0.4380	-16.6605	-7.84623	34.502	23.6036	0
0.4387	-15.446	-6.01415	29.0116	24.216	0
0.4393	-13.6054	-5.09811	25.9559	24.8196	0
0.4400	-11.7838	-9.06526	24.1274	19.9379	0
0.4407	-10.5504	-9.06526	19.8544	17.8033	0
0.4413	-7.19171	-5.40463	17.1068	20.2441	0
0.4420	-0.796971	-7.23671	15.5814	18.1095	0
0.4427	5.00953	-8.14922	10.6972	16.281	0
0.4433	8.97541	-2.65651	5.81797	21.1627	0
0.4440	12.6377	-2.96303	6.12109	23.6036	0
0.4447	14.4783	-8.45574	9.47986	16.5785	0
0.4453	12.9413	-7.23671	11.0052	11.3906	0
0.4460	11.4232	-4.18207	12.5306	13.8402	0
0.4467	11.1196	-5.40463	14.3591	15.3624	0
0.4473	11.7269	-6.32067	14.056	14.4438	0
0.4480	12.6377	-5.40463	12.5306	16.8847	0
0.4487	12.9413	-6.01415	12.5306	18.7219	0
0.4493	11.7269	-5.40463	11.6164	18.4157	0
0.4500	12.9413	-4.48859	10.091	21.1627	0
0.4507	15.3891	-4.79511	10.6972	23.2974	0
0.4513	14.7819	-6.32067	10.091	19.3255	0
0.4520	11.4232	-6.01415	7.64647	15.9748	0
0.4527	9.27901	-3.57255	7.95448	17.4971	0
0.4533	8.36819	-2.04699	8.86873	15.9748	0
0.4540	6.52757	-2.96303	7.03534	14.1376	0
0.4547	1.95448	-2.04699	4.5957	17.8033	0
0.4553	0.132828	-1.43748	4.29258	20.5503	0
0.4560	2.25808	-4.48859	3.98457	18.4157	0
0.4567	0.132828	-5.40463	1.54494	15.6686	0
0.4573	-5.06646	-3.57255	-0.899585	12.9216	0
0.4580	-3.83305	-4.48859	0.0195562	11.0931	0
0.4587	-2.0114	-5.40463	3.98457	11.6968	0
0.4593	-5.67367	-2.65651	3.68145	8.94976	0
0.4600	-5.37006	-1.74047	1.23693	0.104982	0
0.4607	0.132828	-2.96303	2.15607	-2.64206	0
0.4613	0.740044	-4.48859	2.15607	2.54583	0
0.4620	0.740044	-6.01415	-3.0361	2.85202	0
0.4627	2.8653	-5.09811	-4.8646	-1.72346	0
0.4633	-4.76285	-2.65651	-0.899585	-1.42601	0
0.4640	-20.93	-4.18207	0.322677	-1.72346	0
0.4647	-24.8958	-6.93019	-1.20271	-7.21755	0
0.4653	-15.7497	-5.40463	-0.899585	-8.13614	0
0.4660	-9.03233	-3.57255	0.322677	-7.21755	0
0.4667	-7.79893	-2.65651	0.933808	-9.96459	0
0.4673	-3.83305	-0.827958	0.933808	-6.6139	0
0.4680	2.8653	-1.13096	0.630687	-1.72346	0
0.4687	4.09871	-3.87907	1.84806	-8.74854	0
0.4693	-0.796971	-3.87907	3.37344	-15.4587	0
0.4700	-2.61862	-1.74047	3.68145	-9.96459	0
0.4707	1.04365	-2.04699	3.37344	-6.0015	0
0.4713	1.95448	-2.65651	4.5957	-9.65839	0
0.4720	-0.796971	-1.43748	4.89882	-10.2708	0
0.4727	-0.474387	-1.43748	2.45919	-9.05474	0
0.4733	1.04365	-3.26955	-0.591575	-10.2708	0
0.4740	-0.474387	-2.96303	-0.899585	-10.8832	0
0.4747	0.132828	-0.827958	2.45919	-11.8018	0
0.4753	3.49149	-1.74047	3.68145	-14.5488	0
0.4760	1.04365	-5.09811	0.630687	-14.2426	0
0.4767	-3.52944	-5.09811	-1.20271	-11.8018	0
0.4773	-2.92223	-1.74047	2.45919	-13.6302	0
0.4780	-3.83305	-0.214917	2.76231	-17.5933	0
0.4787	-9.03233	-0.827958	-0.899585	-15.4587	0
0.4793	-9.63955	-2.35352	-0.288454	-12.4054	0
0.4800	-8.12151	-3.87907	2.45919	-16.3773	0
0.4807	-10.5504	-2.65651	-0.288454	-20.6466	0
0.4813	-12.9982	0.0880807	-1.50583	-20.3404	0
0.4820	-14.5162	-0.827958	1.54494	-23.3936	0
0.4827	-16.0533	-1.74047	0.933808	-25.8344	0
0.4833	-13.3018	0.394601	-1.81384	-20.9528	0
0.4840	-8.72872	1.00412	0.933808	-19.1243	0
0.4847	-7.79893	0.0880807	2.45919	-23.6998	0
0.4853	-4.45924	2.22668	-1.20271	-21.8713	0
0.4860	4.70592	2.22668	-0.899585	-18.8181	0
0.4867	12.3341	0.0880807	2.45919	-23.0874	0
0.4873	17.5144	2.22668	0.933808	-23.6998	0
0.4880	21.1766	4.66827	-1.50583	-19.1243	0
0.4887	18.4442	2.8362	-1.20271	-19.7367	0
0.4893	10.816	2.8362	-3.95035	-20.6466	0
0.4900	8.36819	4.97127	-6.38998	-16.6835	0
0.4907	13.5485	6.49683	-1.81384	-14.8463	0
0.4913	16.6036	6.49683	1.84806	-13.6302	0
0.4920	13.2449	5.58079	-1.50583	-9.36094	0
0.4927	8.6718	3.75224	-3.0361	-11.4956	0
0.4933	3.7951	4.66827	-0.899585	-18.5119	0
0.4940	-4.13666	6.49683	0.630687	-17.2959	0
0.4947	-11.7838	6.49683	2.76231	-9.65839	0
0.4953	-16.9641	6.49683	4.29258	-6.6139	0
0.4960	-21.8408	8.02239	2.76231	-7.52374	0
0.4967	-22.448	10.464	2.45919	-7.21755	0
0.4973	-17.2677	11.9895	1.84806	-7.21755	0
0.4980	-11.7838	11.077	-1.20271	-9.05474	0
0.4987	-6.8881	10.161	0.0195562	-9.96459	0
0.4993	-4.45924	11.6865	2.45919	-10.2708	0
0.5000	-6.28089	11.38	0.630687	-12.7116	0
0.5007	-9.33594	11.6865	0.0195562	-13.6302	0
0.5013	-14.5162	14.4311	1.84806	-11.4956	0
0.5020	-25.5031	14.7377	1.54494	-10.577	0
0.5027	-34.6682	14.4311	1.84806	-7.52374	0
0.5033	-35.579	18.0953	2.76231	-1.42601	0
0.5040	-32.8276	18.3983	1.23693	-2.64206	0
0.5047	-32.8276	14.7377	1.23693	-9.96459	0
0.5053	-34.6682	16.5697	1.54494	-9.05474	0
0.5060	-36.4899	19.3143	-3.0361	-3.56066	0
0.5067	-35.579	15.6537	-4.8646	-4.4705	0
0.5073	-31.0059	14.1281	-3.95035	-4.4705	0
0.5080	-25.8067	17.7888	-7.91537	2.54583	0
0.5087	-20.93	16.5697	-12.1884	5.59907	0
0.5093	-18.1785	14.7377	-13.1026	3.76187	0
0.5100	-15.1235	18.3983	-14.6329	6.50891	0
0.5107	-9.94316	19.3143	-15.8503	11.3906	0
0.5113	-2.92223	14.1281	-16.1583	12.003	0
0.5120	0.740044	14.4311	-18.2948	11.6968	0
0.5127	1.04365	17.1793	-16.4614	12.9216	0
0.5133	1.34726	14.7377	-11.2741	11.6968	0
0.5140	-0.170779	13.5151	-9.13763	10.1746	0
0.5147	-3.52944	16.8727	-6.08686	13.8402	0
0.5153	-3.52944	17.7888	-1.20271	18.4157	0
0.5160	1.34726	15.6537	-3.95035	19.3255	0
0.5167	3.7951	15.9567	-11.8853	17.8033	0
0.5173	2.25808	16.5697	-13.4107	14.75	0
0.5180	1.95448	15.0442	-12.7995	11.0931	0
0.5187	4.70592	13.5151	-15.8503	11.6968	0
0.5193	7.15376	13.5151	-18.9011	12.003	0
0.5200	7.45737	14.7377	-20.1233	8.65231	0
0.5207	6.83118	15.0442	-22.2598	9.86835	0
0.5213	5.92035	14.1281	-23.1741	14.4438	0
0.5220	4.09871	13.8216	-21.0376	12.6154	0
0.5227	1.04365	13.5151	-18.5979	9.86835	0
0.5233	0.132828	12.9056	-18.2948	12.003	0
0.5240	0.132828	12.9056	-18.5979	12.003	0
0.5247	0.132828	13.2121	-18.5979	9.25595	0
0.5253	3.49149	11.9895	-19.5122	10.1746	0
0.5260	8.36819	11.6865	-19.5122	10.7869	0
0.5267	8.36819	10.464	-16.4614	10.7869	0
0.5273	6.52757	8.32891	-13.4107	13.8402	0
0.5280	8.97541	8.32891	-14.936	14.75	0
0.5287	6.83118	7.71939	-17.6837	11.0931	0
0.5293	-1.10058	4.66827	-15.8503	10.7869	0
0.5300	-2.0114	3.44572	-15.2392	14.75	0
0.5307	4.09871	4.66827	-16.7645	15.6686	0
0.5313	7.45737	4.66827	-14.3249	14.75	0
0.5320	9.27901	3.13919	-9.74876	18.1095	0
0.5327	10.816	1.92016	-6.38998	21.7751	0
0.5333	6.22396	0.0880807	-3.0361	19.3255	0
0.5340	1.95448	-0.827958	-1.20271	18.1095	0
0.5347	2.8653	0.0880807	-1.50583	21.1627	0
0.5353	1.95448	0.0880807	0.630687	19.6317	0
0.5360	-1.40419	-1.43748	0.630687	15.9748	0
0.5367	-1.70779	-3.87907	-4.25347	19.0281	0
0.5373	-4.76285	-6.32067	-2.42497	20.2441	0
0.5380	-13.3018	-6.32067	2.76231	15.0562	0
0.5387	-15.7497	-3.57255	-1.20271	15.6686	0
0.5393	-11.7838	-2.65651	-7.61225	19.9379	0
0.5400	-11.7838	-3.57255	-7.61225	15.6686	0
0.5407	-13.3018	-4.48859	-9.13763	8.34611	0
0.5413	-10.2468	-7.23671	-9.44075	7.12131	0
0.5420	-7.49532	-9.37178	-5.47573	8.94976	0
0.5427	-7.19171	-8.14922	-4.8646	10.7869	0
0.5433	-5.67367	-8.14922	-7.30423	11.6968	0
0.5440	-3.83305	-10.2878	-5.77885	8.65231	0
0.5447	-3.83305	-10.8973	-3.95035	3.76187	0
0.5453	-2.31501	-10.8973	-4.56148	4.68047	0
0.5460	-0.474387	-10.8973	-3.33922	8.34611	0
0.5467	-1.40419	-10.2878	-5.77885	7.12131	0
0.5473	-1.10058	-9.9813	-8.83451	6.20271	0
0.5480	0.740044	-10.5908	-5.77885	9.25595	0
0.5487	-1.70779	-11.8134	-6.38998	8.34611	0
0.5493	-5.37006	-13.0324	-12.1884	4.68047	0
0.5500	-4.45924	-12.7294	-11.8853	7.12131	0
0.5507	-5.37006	-10.2878	-6.69799	12.3092	0
0.5513	-10.2468	-9.67478	-7.30423	14.4438	0
0.5520	-13.909	-13.0324	-9.44075	15.3624	0
0.5527	-15.7497	-16.9996	-9.13763	14.4438	0
0.5533	-17.5713	-18.2221	-9.13763	10.7869	0
0.5540	-17.8749	-17.3061	-8.22338	8.94976	0
0.5547	-16.3569	-15.7805	-6.38998	10.1746	0
0.5553	-14.2126	-13.9485	-5.77885	10.7869	0
0.5560	-12.0874	-12.7294	-2.72809	10.7869	0
0.5567	-13.3018	-13.0324	2.45919	11.0931	0
0.5573	-16.3569	-13.6455	4.29258	10.1746	0
0.5580	-15.7497	-12.7294	1.84806	6.50891	0
0.5587	-12.9982	-11.8134	0.630687	1.93343	0
0.5593	-12.6946	-13.9485	-0.591575	0.104982	0
0.5600	-13.909	-14.558	-3.64234	-0.507415	0
0.5607	-12.391	-11.2039	-4.25347	-1.42601	0
0.5613	-10.854	-10.8973	-3.64234	-1.72346	0
0.5620	-11.7838	-12.7294	-5.77885	-3.25446	0
0.5627	-12.0874	-12.7294	-7.61225	-5.3891	0
0.5633	-8.12151	-12.4229	-6.08686	-1.72346	0
0.5640	-5.37006	-12.1164	-4.8646	0.71738	0
0.5647	-6.8881	-11.8134	-7.00111	-6.0015	0
0.5653	-6.58449	-12.1164	-7.91537	-10.2708	0
0.5660	-1.70779	-11.8134	-7.30423	-7.82994	0
0.5667	3.7951	-10.8973	-9.74876	-8.13614	0
0.5673	8.6718	-11.8134	-12.4964	-8.44234	0
0.5680	14.7819	-11.5069	-11.8853	-2.94826	0
0.5687	20.2658	-8.76226	-10.663	-2.33586	0
0.5693	19.6586	-7.84623	-10.3599	-6.3077	0
0.5700	12.0305	-7.5397	-7.61225	-4.4705	0
0.5707	4.70592	-6.01415	-6.08686	-1.72346	0
0.5713	-1.10058	-5.70763	-7.61225	-2.33586	0
0.5720	-10.854	-6.32067	-7.61225	-1.72346	0
0.5727	-21.2336	-5.70763	-7.30423	-1.72346	0
0.5733	-26.1103	-6.32067	-9.44075	-6.3077	0
0.5740	-25.8067	-6.32067	-5.77885	-9.65839	0
0.5747	-23.6814	-5.09811	2.45919	-6.91135	0
0.5753	-22.448	-4.79511	2.76231	-2.33586	0
0.5760	-22.7706	-4.79511	-0.288454	-1.42601	0
0.5767	-24.8958	-5.09811	2.15607	-4.4705	0
0.5773	-28.2545	-6.32067	2.76231	-8.44234	0
0.5780	-31.0059	-5.40463	-0.288454	-9.65839	0
0.5787	-29.1653	-3.57255	1.84806	-9.05474	0
0.5793	-24.5922	-3.57255	5.81797	-10.577	0
0.5800	-23.0742	-2.96303	4.29258	-13.6302	0
0.5807	-21.8408	-2.35352	4.5957	-16.0711	0
0.5813	-22.7706	-2.96303	7.95448	-16.0711	0
0.5820	-30.0951	-2.04699	5.50996	-14.2426	0
0.5827	-31.3096	-1.13096	2.76231	-12.7116	0
0.5833	-20.0191	-2.35352	5.81797	-13.0178	0
0.5840	-9.94316	-0.521438	6.12109	-14.5488	0
0.5847	-9.03233	3.75224	2.45919	-15.4587	0
0.5853	-8.12151	3.44572	2.45919	-13.6302	0
0.5860	-5.97728	2.8362	4.29258	-11.8018	0
0.5867	-5.67367	5.88731	1.54494	-10.8832	0
0.5873	-6.8881	6.49683	2.15607	-9.96459	0
0.5880	-11.4612	4.66827	5.50996	-8.74854	0
0.5887	-16.3569	4.66827	5.20683	-12.108	0
0.5893	-13.6054	3.75224	3.37344	-14.5488	0
0.5900	-5.37006	1.92016	4.89882	-9.65839	0
0.5907	-1.10058	3.44572	6.12109	-5.0829	0
0.5913	-0.796971	4.66827	3.98457	-6.91135	0
0.5920	0.740044	3.44572	2.15607	-7.82994	0
0.5927	3.49149	4.66827	0.322677	-7.21755	0
0.5933	5.61674	6.49683	-3.64234	-9.65839	0
0.5940	6.52757	4.97127	-4.8646	-9.36094	0
0.5947	5.00953	5.58079	0.933808	-4.4705	0
0.5953	4.70592	8.02239	7.95448	-3.56066	0
0.5960	7.15376	7.71939	9.78298	-6.6139	0
0.5967	8.36819	7.10987	9.17185	-6.0015	0
0.5973	7.45737	7.41287	7.64647	-6.3077	0
0.5980	5.92035	7.41287	5.20683	-9.65839	0
0.5987	7.15376	9.24495	6.12109	-7.82994	0
0.5993	9.58262	10.161	8.2576	-3.86685	0
0.6000	9.88623	6.49683	6.42421	-7.82994	0
0.6007	9.58262	7.10987	5.50996	-12.4054	0
0.6013	11.1196	10.7705	6.73222	-10.8832	0
0.6020	11.4232	8.32891	3.37344	-13.324	0
0.6027	12.9413	5.58079	1.84806	-16.0711	0
0.6033	17.5144	8.32891	5.81797	-9.96459	0
0.6040	18.4442	10.161	6.73222	-7.21755	0
0.6047	14.1557	8.32891	3.68145	-13.0178	0
0.6053	14.4783	8.02239	2.15607	-12.7116	0
0.6060	14.1557	7.71939	1.23693	-9.96459	0
0.6067	9.88623	7.10987	3.37344	-13.0178	0
0.6073	12.0305	7.41287	6.42421	-11.8018	0
0.6080	15.3891	6.49683	5.20683	-6.0015	0
0.6087	9.58262	6.49683	5.50996	-6.6139	0
0.6093	5.00953	9.24495	10.091	-8.74854	0
0.6100	2.8653	12.6026	9.78298	-5.6953	0
0.6107	-11.7838	12.2961	7.03534	-4.17305	0
0.6113	-32.2204	10.161	9.47986	-2.02966	0
0.6120	-42.9036	10.464	9.47986	0.71738	0
0.6127	-46.5658	11.077	4.29258	-3.25446	0
0.6133	-46.2622	8.32891	1.84806	-8.44234	0
0.6140	-38.9377	6.80335	1.54494	-5.3891	0
0.6147	-29.4689	9.54794	-0.591575	-1.11981	0
0.6153	-22.7706	11.077	-2.72809	-2.02966	0
0.6160	-20.0191	11.077	-3.64234	-2.33586	0
0.6167	-17.5713	11.077	-5.47573	1.01483	0
0.6173	-11.7838	10.7705	-5.77885	-0.201216	0
0.6180	-7.49532	9.24495	-6.69799	-6.3077	0
0.6187	-6.8881	9.24495	-9.44075	-7.82994	0
0.6193	-5.37006	10.161	-9.13763	-6.3077	0
0.6200	-4.45924	11.6865	-5.77885	-7.21755	0
0.6207	-4.45924	11.9895	-5.16772	-6.6139	0
0.6213	-0.796971	9.85446	-2.72809	-4.7767	0
0.6220	2.8653	8.63543	6.12109	-6.91135	0
0.6227	3.49149	11.6865	12.2226	-6.3077	0
0.6233	6.52757	12.6026	8.86873	-0.813614	0
0.6240	9.88623	8.63543	3.68145	-1.72346	0
0.6247	8.36819	6.80335	2.45919	-7.52374	0
0.6253	7.15376	8.93843	2.15607	-7.52374	0
0.6260	5.92035	9.54794	0.630687	-5.0829	0
0.6267	3.49149	8.02239	0.322677	-4.4705	0
0.6273	4.70592	7.41287	3.07032	-2.64206	0
0.6280	8.36819	8.02239	4.29258	-0.507415	0
0.6287	8.6718	6.80335	2.45919	-0.813614	0
0.6293	8.36819	5.58079	2.76231	-0.813614	0
0.6300	8.97541	5.88731	4.29258	1.93343	0
0.6307	7.15376	6.19383	1.54494	4.68047	0
0.6313	5.00953	5.58079	1.23693	4.98667	0
0.6320	7.15376	6.49683	6.12109	5.59907	0
0.6327	11.1196	7.10987	6.12109	5.90526	0
0.6333	14.4783	6.19383	2.45919	3.15822	0
0.6340	14.4783	6.49683	2.45919	1.32103	0
0.6347	13.5485	7.41287	2.45919	7.12131	0
0.6353	16.2999	5.88731	1.23693	12.3092	0
0.6360	19.9622	3.75224	3.07032	9.25595	0
0.6367	16.6036	2.8362	3.07032	4.68047	0
0.6373	9.58262	0.394601	0.322677	3.76187	0
0.6380	4.40231	0.0880807	1.54494	0.71738	0
0.6387	-2.31501	4.66827	1.54494	-2.94826	0
0.6393	-10.5504	4.66827	-4.56148	-2.64206	0
0.6400	-12.391	-0.827958	-7.61225	-1.72346	0
0.6407	-9.63955	-0.521438	-4.25347	-2.02966	0
0.6413	-7.79893	4.36175	-2.11696	-1.11981	0
0.6420	-5.97728	2.8362	-1.81384	-1.72346	0
0.6427	-3.83305	0.0880807	-0.288454	-1.72346	0
0.6433	-1.40419	1.61364	1.23693	0.104982	0
0.6440	3.7951	1.92016	3.98457	-3.56066	0
0.6447	8.06458	1.00412	5.81797	-8.13614	0
0.6453	7.45737	1.92016	4.29258	-4.17305	0
0.6460	7.45737	0.701122	4.89882	-0.507415	0
0.6467	6.83118	-1.13096	8.86873	-4.17305	0
0.6473	0.436436	1.00412	11.9195	-2.64206	0
0.6480	-6.28089	1.92016	13.4449	2.23963	0
0.6487	-7.19171	-0.214917	14.9703	-1.11981	0
0.6493	-5.67367	0.0880807	15.8894	-5.0829	0
0.6500	-4.76285	1.92016	15.8894	0.104982	0
0.6507	-2.61862	-0.827958	12.2226	3.76187	0
0.6513	-0.474387	-2.35352	7.95448	2.54583	0
0.6520	0.436436	-1.43748	8.2576	2.54583	0
0.6527	1.34726	-3.26955	8.86873	3.46442	0
0.6533	2.25808	-5.40463	6.73222	2.23963	0
0.6540	2.8653	-5.40463	7.95448	2.85202	0
0.6547	3.7951	-5.40463	10.6972	4.98667	0
0.6553	3.7951	-5.09811	8.56072	4.98667	0
0.6560	3.18788	-3.87907	9.78298	2.85202	0
0.6567	3.7951	-4.48859	17.1068	2.85202	0
0.6573	3.18788	-5.40463	20.7687	3.46442	0
0.6580	0.740044	-6.01415	21.3798	0.411181	0
0.6587	1.95448	-6.32067	24.4306	-2.64206	0
0.6593	6.22396	-6.62367	23.5163	-1.72346	0
0.6600	5.92035	-9.06526	19.8544	-2.94826	0
0.6607	1.65087	-11.2039	18.9402	-6.0015	0
0.6613	0.132828	-9.06526	17.1068	-5.3891	0
0.6620	1.04365	-7.23671	14.6671	-4.17305	0
0.6627	0.436436	-11.5069	15.2783	-5.3891	0
0.6633	-1.70779	-13.6455	14.3591	-3.56066	0
0.6640	-3.52944	-9.67478	11.6164	-0.813614	0
0.6647	-4.45924	-9.37178	13.1418	-4.4705	0
0.6653	-3.52944	-12.4229	13.4449	-5.3891	0
0.6660	-4.76285	-11.2039	9.78298	-2.33586	0
0.6667	-8.12151	-8.45574	9.78298	-3.56066	0
0.6673	-8.12151	-9.06526	10.3941	-4.17305	0
0.6680	-6.8881	-9.9813	6.73222	-1.11981	0
0.6687	-10.2468	-10.2878	4.29258	-2.33586	0
0.6693	-13.909	-10.2878	5.50996	-3.25446	0
0.6700	-12.6946	-10.2878	6.12109	0.411181	0
0.6707	-12.391	-10.5908	7.03534	2.23963	0
0.6713	-12.6946	-11.2039	9.78298	3.76187	0
0.6720	-12.0874	-10.8973	8.56072	5.29287	0
0.6727	-18.1785	-10.5908	4.5957	0.411181	0
0.6733	-28.8617	-11.8134	5.20683	-4.17305	0
0.6740	-31.6132	-12.7294	10.091	0.411181	0
0.6747	-28.8617	-12.7294	14.6671	4.68047	0
0.6753	-27.6473	-13.3389	16.1925	2.54583	0
0.6760	-26.4329	-14.8645	14.9703	2.54583	0
0.6767	-27.9509	-14.558	12.2226	4.37427	0
0.6773	-36.4899	-11.8134	11.3084	3.46442	0
0.6780	-43.8144	-9.9813	11.6164	1.62723	0
0.6787	-42.9036	-9.9813	8.86873	1.93343	0
0.6793	-39.2413	-9.37178	3.98457	1.93343	0
0.6800	-36.7935	-9.06526	4.5957	-1.42601	0
0.6807	-33.1312	-10.8973	11.9195	-4.4705	0
0.6813	-31.0059	-12.7294	14.6671	-3.86685	0
0.6820	-30.3987	-13.6455	8.86873	-4.4705	0
0.6827	-27.6473	-12.4229	4.5957	-5.3891	0
0.6833	-23.0742	-10.2878	4.89882	0.411181	0
0.6840	-18.4821	-11.2039	2.15607	2.54583	0
0.6847	-13.6054	-13.6455	-2.11696	-6.91135	0
0.6853	-9.63955	-12.7294	-4.56148	-12.108	0
0.6860	-6.28089	-10.8973	-9.44075	-6.91135	0
0.6867	-4.45924	-12.1164	-14.0218	-4.17305	0
0.6873	-4.45924	-13.6455	-14.936	-5.3891	0
0.6880	-1.70779	-13.6455	-15.8503	-4.17305	0
0.6887	7.76097	-12.7294	-17.9868	-2.64206	0
0.6893	15.9963	-11.8134	-16.7645	-1.72346	0
0.6900	19.9622	-11.8134	-15.5472	-0.507415	0
0.6907	25.1425	-12.7294	-17.0725	1.01483	0
0.6913	29.431	-14.255	-17.6837	2.54583	0
0.6920	23.6245	-13.9485	-18.2948	2.54583	0
0.6927	7.76097	-11.8134	-20.4264	-0.201216	0
0.6933	-9.94316	-12.1164	-21.9567	-3.25446	0
0.6940	-16.3569	-13.6455	-24.6995	-3.25446	0
0.6947	-9.94316	-9.9813	-28.9725	-0.507415	0
0.6953	-3.83305	-7.84623	-30.4979	2.54583	0
0.6960	-5.37006	-11.5069	-30.8059	2.23963	0
0.6967	-4.76285	-9.9813	-33.8566	-2.02966	0
0.6973	-1.40419	-6.93019	-35.0789	-3.86685	0
0.6980	-0.170779	-11.5069	-31.417	-2.02966	0
0.6987	1.04365	-13.0324	-27.7551	-1.72346	0
0.6993	4.09871	-8.45574	-23.7852	-4.4705	0
0.7000	7.45737	-9.9813	-17.6837	-5.3891	0
0.7007	9.27901	-12.7294	-14.0218	-5.3891	0
0.7013	10.1898	-8.76226	-14.0218	-7.21755	0
0.7020	13.2449	-7.84623	-12.1884	-8.13614	0
0.7027	16.6036	-9.9813	-12.1884	-5.3891	0
0.7033	14.7819	-8.45574	-15.8503	-4.17305	0
0.7040	12.0305	-7.5397	-17.3757	-5.3891	0
0.7047	12.9413	-7.84623	-15.2392	-6.0015	0
0.7053	14.7819	-6.32067	-13.1026	-5.3891	0
0.7060	13.2449	-6.93019	-12.7995	-6.3077	0
0.7067	11.7269	-8.14922	-14.6329	-6.3077	0
0.7073	11.4232	-8.14922	-16.7645	-2.33586	0
0.7080	12.9413	-8.14922	-17.6837	-0.813614	0
0.7087	12.0305	-6.32067	-18.2948	-4.17305	0
0.7093	7.15376	-3.57255	-17.3757	-5.3891	0
0.7100	5.61674	-4.79511	-15.8503	-1.11981	0
0.7107	9.88623	-6.01415	-18.9011	2.23963	0
0.7113	15.0855	-3.57255	-22.2598	1.93343	0
0.7120	19.355	-2.65651	-21.3456	1.93343	0
0.7127	21.1766	-3.87907	-22.2598	2.54583	0
0.7133	18.7478	-3.57255	-25.0075	1.62723	0
0.7140	17.5144	-2.96303	-22.5629	1.93343	0
0.7147	15.0855	-3.57255	-20.1233	4.98667	0
0.7153	2.8653	-3.26955	-20.4264	4.68047	0
0.7160	-11.7838	-1.74047	-16.4614	1.32103	0
0.7167	-15.7497	-0.521438	-12.1884	1.93343	0
0.7173	-13.6054	0.0880807	-13.1026	1.62723	0
0.7180	-9.63955	-1.13096	-11.5773	-3.25446	0
0.7187	-2.61862	-1.74047	-7.91537	-2.64206	0
0.7193	3.49149	1.31064	-9.44075	3.46442	0
0.7200	4.70592	3.13919	-10.9661	1.93343	0
0.7207	5.61674	0.394601	-9.44075	-4.7767	0
0.7213	8.06458	-0.214917	-10.9661	-5.3891	0
0.7220	10.4934	2.22668	-11.8853	-4.4705	0
0.7227	14.7819	3.75224	-8.5265	-4.4705	0
0.7233	17.5144	4.05523	-8.22338	-2.02966	0
0.7240	15.6927	2.8362	-11.5773	-2.64206	0
0.7247	9.58262	1.00412	-14.0218	-5.6953	0
0.7253	-0.474387	1.92016	-15.8503	-4.17305	0
0.7260	-12.0874	4.66827	-14.6329	-2.02966	0
0.7267	-17.8749	2.8362	-10.0519	-5.0829	0
0.7273	-17.5713	0.394601	-9.13763	-5.3891	0
0.7280	-16.9641	2.52968	-9.44075	-1.42601	0
0.7287	-19.4119	3.75224	-5.16772	-0.201216	0
0.7293	-22.7706	2.22668	-3.95035	-0.813614	0
0.7300	-21.5372	4.36175	-5.47573	1.93343	0
0.7307	-15.446	9.24495	-2.11696	5.29287	0
0.7313	-11.7838	10.464	-0.591575	7.12131	0
0.7320	-12.0874	8.32891	-4.56148	7.42751	0
0.7327	-9.94316	5.88731	-3.0361	3.76187	0
0.7333	-7.79893	4.05523	0.0195562	-1.11981	0
0.7340	-11.4612	4.97127	-3.33922	0.411181	0
0.7347	-16.3569	6.80335	-5.77885	6.50891	0
0.7353	-17.5713	5.88731	-5.77885	6.50891	0
0.7360	-16.6605	4.66827	-9.13763	3.76187	0
0.7367	-13.6054	5.88731	-10.0519	5.59907	0
0.7373	-9.33594	6.49683	-6.69799	7.42751	0
0.7380	-8.12151	5.88731	-3.95035	4.98667	0
0.7387	-8.72872	5.88731	1.84806	3.76187	0
0.7393	-8.12151	5.58079	7.34335	2.54583	0
0.7400	-9.33594	6.80335	3.98457	-1.72346	0
0.7407	-7.49532	8.63543	-2.11696	-2.33586	0
0.7413	-2.61862	7.10987	-2.11696	0.104982	0
0.7420	-3.83305	4.05523	-2.11696	-2.64206	0
0.7427	-7.19171	5.27779	-2.11696	-2.94826	0
0.7433	-3.83305	6.49683	-0.288454	4.68047	0
0.7440	-1.70779	3.75224	-3.33922	5.59907	0
0.7447	-4.45924	2.52968	-6.69799	-1.72346	0
0.7453	-2.31501	3.75224	-1.81384	-4.4705	0
0.7460	1.04365	4.36175	2.76231	-2.64206	0
0.7467	-0.474387	3.13919	0.0195562	-3.25446	0
0.7473	-0.796971	2.8362	-2.11696	-0.813614	0
0.7480	0.132828	5.27779	-0.899585	2.23963	0
0.7487	-1.70779	8.32891	-1.20271	-0.201216	0
0.7493	-1.10058	7.41287	-1.50583	1.01483	0
0.7500	2.56169	5.58079	-1.50583	8.03991	0
0.7507	4.09871	6.49683	-0.591575	8.65231	0
0.7513	5.31314	6.19383	1.54494	6.20271	0
0.7520	8.36819	3.75224	1.84806	8.65231	0
0.7527	12.0305	2.8362	0.630687	8.65231	0
0.7533	18.4442	3.13919	1.54494	5.59907	0
0.7540	20.873	4.66827	1.54494	7.73371	0
0.7547	15.0855	5.88731	0.933808	11.3906	0
0.7553	5.92035	4.66827	1.23693	12.003	0
0.7560	-3.83305	3.75224	-0.288454	12.6154	0
0.7567	-14.5162	6.80335	-2.11696	11.3906	0
0.7573	-24.2886	7.71939	-0.899585	8.03991	0
0.7580	-30.3987	5.58079	1.54494	5.29287	0
0.7587	-31.6132	5.88731	2.76231	3.76187	0
0.7593	-29.4689	5.88731	3.68145	2.54583	0
0.7600	-26.4329	3.44572	3.37344	0.71738	0
0.7607	-20.93	3.13919	2.45919	0.104982	0
0.7613	-12.6946	4.97127	2.76231	1.32103	0
0.7620	-7.79893	6.19383	0.630687	0.411181	0
0.7627	-5.67367	7.41287	-0.288454	-0.813614	0
0.7633	-2.31501	7.41287	1.23693	3.15822	0
0.7640	0.132828	5.27779	-1.81384	6.81511	0
0.7647	2.25808	4.05523	-8.5265	4.06807	0
0.7653	4.70592	4.97127	-7.91537	2.23963	0
0.7660	0.436436	5.27779	-2.72809	3.76187	0
0.7667	-9.03233	5.58079	-1.81384	5.90526	0
0.7673	-9.94316	6.19383	-2.42497	9.25595	0
0.7680	-2.92223	5.58079	-1.50583	11.0931	0
0.7687	0.132828	4.97127	-2.11696	7.73371	0
0.7693	1.95448	4.05523	-2.42497	7.12131	0
0.7700	6.22396	3.44572	-1.50583	12.3092	0
0.7707	3.7951	4.36175	-1.20271	15.9748	0
0.7713	-5.06646	5.58079	-1.20271	14.75	0
0.7720	-11.7838	5.27779	-1.50583	12.9216	0
0.7727	-12.9982	2.8362	-3.0361	13.2278	0
0.7733	-10.854	2.52968	-2.72809	13.8402	0
0.7740	-6.28089	2.8362	-0.899585	13.8402	0
0.7747	-4.13666	1.00412	-0.591575	15.9748	0
0.7753	-5.37006	-1.13096	-0.288454	16.8847	0
0.7760	-7.19171	-2.04699	1.54494	12.9216	0
0.7767	-5.97728	-1.74047	2.45919	12.003	0
0.7773	-6.28089	1.00412	4.29258	16.281	0
0.7780	-9.94316	2.8362	9.78298	14.1376	0
0.7787	-10.854	1.31064	14.3591	9.86835	0
0.7793	-5.06646	-0.521438	15.5814	12.3092	0
0.7800	-0.170779	-0.214917	14.3591	11.0931	0
0.7807	-2.31501	-1.74047	11.3084	3.46442	0
0.7813	-4.13666	-3.87907	7.34335	2.23963	0
0.7820	-2.61862	-3.26955	7.03534	3.76187	0
0.7827	-2.92223	-1.13096	7.64647	1.93343	0
0.7833	-3.52944	-0.521438	6.12109	3.76187	0
0.7840	-3.83305	-1.13096	6.42421	4.68047	0
0.7847	-5.97728	-1.74047	11.6164	0.411181	0
0.7853	-4.45924	-0.214917	15.2783	1.32103	0
0.7860	4.09871	0.701122	14.056	5.59907	0
0.7867	7.76097	-1.13096	12.2226	2.23963	0
0.7873	7.76097	-2.35352	10.6972	1.62723	0
0.7880	12.0305	-2.65651	8.86873	7.42751	0
0.7887	10.816	-3.57255	7.95448	7.42751	0
0.7893	0.132828	-1.74047	8.56072	4.37427	0
0.7900	-9.03233	0.0880807	8.2576	8.65231	0
0.7907	-16.9641	-2.65651	8.2576	11.6968	0
0.7913	-23.6814	-3.57255	7.95448	10.7869	0
0.7920	-21.8408	-0.827958	7.64647	12.6154	0
0.7927	-17.8749	-3.57255	9.78298	11.0931	0
0.7933	-18.7857	-8.45574	10.3941	4.98667	0
0.7940	-16.6605	-5.70763	7.64647	6.20271	0
0.7947	-13.909	-2.65651	7.64647	10.1746	0
0.7953	-13.3018	-3.57255	9.78298	7.73371	0
0.7960	-9.94316	-3.26955	8.2576	6.50891	0
0.7967	-9.94316	-2.35352	5.50996	9.25595	0
0.7973	-14.5162	-4.48859	7.34335	8.34611	0
0.7980	-12.6946	-5.09811	9.78298	4.06807	0
0.7987	-7.79893	-2.96303	8.86873	3.15822	0
0.7993	-8.72872	-2.35352	7.03534	3.76187	0
0.8000	-9.33594	-3.57255	4.29258	2.23963	0
0.8007	-6.58449	-4.18207	3.07032	0.71738	0
0.8013	-5.37006	-3.57255	4.29258	-1.11981	0
0.8020	-5.06646	-2.65651	6.12109	-5.3891	0
0.8027	-5.06646	-1.74047	5.20683	-4.4705	0
0.8033	-3.83305	-1.43748	2.15607	1.93343	0
0.8040	0.436436	-1.43748	-1.81384	1.62723	0
0.8047	2.8653	-1.13096	-5.77885	-6.3077	0
0.8053	0.132828	-0.827958	-10.3599	-7.21755	0
0.8060	-1.40419	-1.13096	-14.936	-2.33586	0
0.8067	-0.474387	-2.04699	-17.3757	-3.86685	0
0.8073	0.740044	-0.521438	-17.3757	-6.0015	0
0.8080	1.04365	-0.827958	-16.7645	-2.94826	0
0.8087	-0.796971	-3.87907	-17.0725	-2.33586	0
0.8093	-3.22583	-2.65651	-16.4614	-2.64206	0
0.8100	-2.61862	-0.214917	-14.0218	1.62723	0
0.8107	-3.52944	-2.96303	-12.1884	3.76187	0
0.8113	-6.58449	-4.18207	-10.663	2.85202	0
0.8120	-5.37006	-2.04699	-7.61225	4.37427	0
0.8127	-3.22583	-3.57255	-6.69799	4.68047	0
0.8133	-5.37006	-4.79511	-9.44075	1.01483	0
0.8140	-3.52944	-1.74047	-9.13763	-0.813614	0
0.8147	5.00953	-0.827958	-5.77885	2.85202	0
0.8153	12.0305	-2.96303	-6.69799	4.68047	0
0.8160	16.9072	-3.57255	-10.3599	1.93343	0
0.8167	20.2658	-2.96303	-11.2741	-0.813614	0
0.8173	17.5144	-1.74047	-11.5773	-0.507415	0
0.8180	8.36819	0.0880807	-11.2741	-1.42601	0
0.8187	-2.92223	-1.13096	-9.13763	-2.64206	0
0.8193	-13.6054	-2.04699	-9.74876	-3.25446	0
0.8200	-20.3227	-0.521438	-11.2741	-6.91135	0
0.8207	-20.93	0.394601	-7.61225	-9.65839	0
0.8213	-19.1083	-1.74047	-5.16772	-6.3077	0
0.8220	-15.7497	-2.65651	-8.22338	-4.7767	0
0.8227	-12.391	-1.74047	-9.44075	-8.13614	0
0.8233	-11.1576	-2.96303	-8.5265	-7.52374	0
0.8240	-10.2468	-4.48859	-8.5265	-5.0829	0
0.8247	-9.33594	-3.26955	-6.38998	-8.13614	0
0.8253	-9.94316	-1.74047	-4.25347	-9.96459	0
0.8260	-12.391	-2.04699	-6.38998	-7.21755	0
0.8267	-11.4612	-2.65651	-6.08686	-6.91135	0
0.8273	-6.58449	-1.74047	-2.11696	-5.0829	0
0.8280	-1.40419	-1.13096	-2.11696	-1.42601	0
0.8287	2.8653	-1.43748	-3.95035	-4.4705	0
0.8293	5.61674	-3.87907	-3.0361	-8.74854	0
0.8300	7.45737	-4.48859	-3.0361	-5.0829	0
0.8307	7.45737	-0.827958	-3.33922	-2.33586	0
0.8313	4.70592	-0.214917	-2.11696	-3.25446	0
0.8320	-3.52944	-3.87907	-2.11696	-1.11981	0
0.8327	-15.1235	-3.26955	-3.0361	-0.201216	0
0.8333	-22.7706	-1.13096	-3.33922	-4.7767	0
0.8340	-22.7706	-3.26955	-7.00111	-5.3891	0
0.8347	-18.1785	-4.48859	-10.3599	-0.507415	0
0.8353	-14.5162	-4.79511	-11.2741	0.71738	0
0.8360	-12.6946	-6.62367	-13.1026	-1.72346	0
0.8367	-12.391	-5.09811	-13.1026	0.104982	0
0.8373	-17.2677	-2.65651	-11.2741	1.01483	0
0.8380	-25.8067	-4.48859	-11.5773	-2.64206	0
0.8387	-25.5031	-3.57255	-10.3599	-2.64206	0
0.8393	-18.1785	-0.214917	-5.47573	1.01483	0
0.8400	-15.7497	-2.35352	-6.08686	-4.7767	0
0.8407	-16.9641	-5.40463	-9.44075	-12.4054	0
0.8413	-15.446	-4.48859	-7.00111	-9.96459	0
0.8420	-14.2126	-2.65651	-5.47573	-7.82994	0
0.8427	-11.1576	-2.04699	-7.30423	-8.44234	0
0.8433	-7.19171	-1.43748	-6.69799	-4.7767	0
0.8440	-6.28089	-2.65651	-5.77885	-4.4705	0
0.8447	-7.19171	-3.26955	-4.56148	-9.05474	0
0.8453	-6.58449	-0.827958	-2.11696	-7.21755	0
0.8460	-5.67367	0.0880807	-2.11696	-2.64206	0
0.8467	-4.45924	0.394601	-3.95035	-5.3891	0
0.8473	-1.70779	1.00412	-3.33922	-5.6953	0
0.8480	1.65087	0.0880807	-5.77885	-2.64206	0
0.8487	4.70592	-1.13096	-11.5773	-3.86685	0
0.8493	6.52757	1.00412	-14.0218	-4.4705	0
0.8500	8.6718	1.92016	-13.1026	-1.42601	0
0.8507	11.1196	1.31064	-11.2741	0.411181	0
0.8513	10.816	2.52968	-9.44075	2.23963	0
0.8520	9.27901	2.52968	-7.61225	4.37427	0
0.8527	10.816	1.31064	-7.00111	1.01483	0
0.8533	10.816	1.00412	-6.08686	-4.4705	0
0.8540	9.27901	-0.214917	-1.81384	-4.4705	0
0.8547	11.7269	-2.04699	3.37344	-2.94826	0
0.8553	11.7269	-0.214917	4.29258	-3.56066	0
0.8560	4.70592	1.92016	2.15607	-1.11981	0
0.8567	-3.22583	1.31064	1.54494	3.76187	0
0.8573	-9.94316	1.00412	1.54494	2.85202	0
0.8580	-12.9982	1.92016	-1.20271	-2.02966	0
0.8587	-9.03233	1.31064	-1.81384	-1.42601	0
0.8593	-3.83305	1.92016	2.45919	-0.813614	0
0.8600	0.132828	3.75224	7.34335	-7.21755	0
0.8607	7.15376	3.75224	7.95448	-9.96459	0
0.8613	11.1196	1.92016	6.42421	-6.3077	0
0.8620	10.1898	3.75224	8.2576	-6.0015	0
0.8627	12.6377	6.49683	11.0052	-7.21755	0
0.8633	16.6036	4.97127	11.0052	-3.56066	0
0.8640	14.7819	2.8362	11.0052	-3.86685	0
0.8647	12.0305	3.44572	11.3084	-9.96459	0
0.8653	11.1196	3.13919	8.56072	-11.8018	0
0.8660	6.83118	2.8362	4.89882	-9.96459	0
0.8667	-1.70779	4.66827	4.29258	-11.1894	0
0.8673	-9.33594	5.58079	6.73222	-11.1894	0
0.8680	-13.6054	4.66827	7.64647	-7.52374	0
0.8687	-16.0533	5.88731	3.98457	-5.6953	0
0.8693	-15.7497	5.58079	-1.20271	-3.86685	0
0.8700	-13.909	2.8362	0.630687	0.104982	0
0.8707	-12.6946	3.13919	3.37344	0.411181	0
0.8713	-11.1576	4.05523	0.0195562	-2.64206	0
0.8720	-9.94316	1.92016	0.630687	-0.813614	0
0.8727	-9.03233	1.00412	9.17185	3.15822	0
0.8733	-7.19171	2.22668	11.6164	1.32103	0
0.8740	-4.76285	2.52968	5.50996	-1.72346	0
0.8747	-3.52944	2.8362	3.37344	1.62723	0
0.8753	-1.70779	4.36175	2.45919	4.68047	0
0.8760	-0.474387	2.8362	0.322677	2.54583	0
0.8767	-2.92223	0.701122	3.37344	0.104982	0
0.8773	-7.19171	1.00412	7.95448	-0.507415	0
0.8780	-9.94316	1.92016	7.03534	-2.64206	0
0.8787	-12.391	2.52968	4.29258	-3.86685	0
0.8793	-12.0874	1.61364	6.12109	-3.86685	0
0.8800	-9.94316	-0.214917	9.47986	-6.0015	0
0.8807	-5.97728	1.00412	9.78298	-5.3891	0
0.8813	1.95448	2.8362	7.95448	-2.02966	0
0.8820	10.1898	0.394601	7.03534	-2.64206	0
0.8827	12.9413	-0.827958	7.95448	-3.56066	0
0.8833	14.7819	1.00412	8.56072	-1.11981	0
0.8840	15.9963	-0.521438	7.95448	-2.33586	0
0.8847	8.97541	-3.26955	7.34335	-3.56066	0
0.8853	-0.796971	-2.35352	7.03534	0.71738	0
0.8860	-3.83305	-1.43748	5.20683	0.104982	0
0.8867	-2.31501	-0.521438	0.630687	-5.0829	0
0.8873	1.04365	2.8362	-2.11696	-0.813614	0
0.8880	2.8653	3.13919	1.23693	5.90526	0
0.8887	1.95448	0.701122	3.98457	2.85202	0
0.8893	3.7951	0.394601	3.37344	1.62723	0
0.8900	8.36819	1.61364	3.37344	7.42751	0
0.8907	8.6718	1.92016	4.5957	8.34611	0
0.8913	5.92035	1.31064	5.20683	4.06807	0
0.8920	5.31314	0.394601	4.29258	4.68047	0
0.8927	4.70592	-1.13096	1.54494	5.90526	0
0.8933	5.61674	-0.827958	0.630687	3.15822	0
0.8940	6.83118	1.31064	1.84806	2.23963	0
0.8947	2.56169	2.52968	0.630687	3.76187	0
0.8953	-0.474387	0.394601	-1.81384	2.85202	0
0.8960	4.70592	0.394601	0.322677	5.59907	0
0.8967	8.36819	4.36175	1.54494	11.3906	0
0.8973	6.22396	4.36175	-3.33922	8.34611	0
0.8980	2.25808	-0.214917	-6.69799	0.104982	0
0.8987	-2.0114	1.00412	-5.47573	1.93343	0
0.8993	-4.76285	5.88731	-4.8646	8.03991	0
0.9000	-5.37006	2.8362	-5.77885	4.06807	0
0.9007	-8.72872	-1.74047	-4.8646	-2.02966	0
0.9013	-13.3018	0.0880807	-4.25347	0.104982	0
0.9020	-19.4119	-0.827958	-4.8646	1.93343	0
0.9027	-29.1653	-3.87907	-3.95035	-0.201216	0
0.9033	-34.6682	-1.74047	-3.0361	1.62723	0
0.9040	-32.8276	0.701122	-3.95035	2.54583	0
0.9047	-31.3096	0.701122	-3.33922	-1.11981	0
0.9053	-30.7023	3.44572	-2.11696	-0.813614	0
0.9060	-27.9509	5.58079	-3.0361	1.93343	0
0.9067	-27.6473	2.22668	-3.95035	-2.02966	0
0.9073	-27.6473	-0.521438	-3.0361	-3.25446	0
0.9080	-23.6814	0.394601	-3.95035	4.37427	0
0.9087	-19.7155	1.92016	-4.25347	5.90526	0
0.9093	-15.446	1.61364	-1.20271	1.32103	0
0.9100	-10.854	0.701122	0.933808	2.85202	0
0.9107	-11.7838	0.0880807	-0.288454	7.42751	0
0.9113	-12.391	1.00412	-2.72809	8.03991	0
0.9120	-6.28089	0.701122	-6.38998	7.73371	0
0.9127	-4.13666	-1.43748	-8.5265	6.50891	0
0.9133	-7.19171	-2.35352	-8.5265	4.06807	0
0.9140	-3.52944	-2.04699	-8.83451	4.98667	0
0.9147	1.95448	-1.74047	-10.0519	6.50891	0
0.9153	1.04365	-0.521438	-9.74876	5.59907	0
0.9160	1.95448	0.0880807	-10.0519	7.42751	0
0.9167	8.06458	-1.43748	-8.83451	10.1746	0
0.9173	11.1196	-1.74047	-5.77885	8.65231	0
0.9180	13.8521	-1.74047	-5.16772	5.59907	0
0.9187	19.9622	-1.74047	-3.33922	4.98667	0
0.9193	23.3209	-1.74047	3.07032	3.15822	0
0.9200	19.0514	-2.35352	6.12109	1.01483	0
0.9207	8.97541	-2.65651	5.20683	1.32103	0
0.9213	-2.92223	-1.74047	6.12109	0.104982	0
0.9220	-13.6054	0.0880807	5.81797	-0.813614	0
0.9227	-17.5713	0.394601	2.15607	3.76187	0
0.9233	-11.7838	0.701122	0.933808	6.50891	0
0.9240	-5.67367	-0.827958	-1.20271	4.06807	0
0.9247	-9.03233	-2.04699	-6.08686	1.93343	0
0.9253	-14.2126	-1.13096	-6.69799	0.411181	0
0.9260	-11.7838	-1.43748	-6.08686	-2.02966	0
0.9267	-8.12151	-3.57255	-8.22338	-1.42601	0
0.9273	-5.67367	-3.26955	-6.69799	1.93343	0
0.9280	-1.70779	-1.74047	-3.0361	1.32103	0
0.9287	1.04365	-3.26955	-2.72809	-0.201216	0
0.9293	0.740044	-5.09811	-2.42497	2.85202	0
0.9300	1.04365	-4.79511	-0.288454	6.81511	0
0.9307	2.25808	-3.87907	0.630687	6.50891	0
0.9313	3.49149	-2.65651	2.45919	5.90526	0
0.9320	1.95448	-2.04699	5.20683	8.94976	0
0.9327	-4.45924	-2.96303	5.50996	8.34611	0
0.9333	-11.7838	-2.65651	8.56072	2.85202	0
0.9340	-12.391	-1.74047	12.5306	1.32103	0
0.9347	-9.03233	-3.87907	11.0052	5.59907	0
0.9353	-4.45924	-4.48859	7.95448	8.03991	0
0.9360	3.18788	-2.96303	7.64647	6.50891	0
0.9367	8.36819	-3.26955	5.20683	4.98667	0
0.9373	7.15376	-4.18207	2.76231	2.85202	0
0.9380	5.00953	-3.57255	3.07032	1.01483	0
0.9387	1.95448	-2.96303	1.54494	0.411181	0
0.9393	-1.10058	-1.74047	-1.20271	-0.507415	0
0.9400	-0.796971	-0.521438	-1.81384	-1.42601	0
0.9407	-1.40419	-2.65651	0.630687	-1.11981	0
0.9413	-10.854	-4.48859	3.68145	-1.72346	0
0.9420	-22.7706	-1.74047	7.34335	-3.56066	0
0.9427	-25.5031	0.701122	9.78298	-3.56066	0
0.9433	-20.0191	0.394601	9.47986	-0.813614	0
0.9440	-14.5162	1.00412	7.03534	-1.11981	0
0.9447	-10.854	1.00412	2.45919	-5.0829	0
0.9453	-7.19171	0.0880807	-1.20271	-6.0015	0
0.9460	-5.97728	0.0880807	-2.72809	-4.4705	0
0.9467	-7.19171	1.00412	-3.33922	-3.56066	0
0.9473	-4.45924	1.00412	-4.8646	-1.11981	0
0.9480	1.65087	1.92016	-6.38998	1.93343	0
0.9487	1.34726	1.92016	-8.83451	-0.813614	0
0.9493	-2.61862	0.0880807	-10.0519	-4.4705	0
0.9500	-1.70779	-0.521438	-7.30423	-1.42601	0
0.9507	1.34726	1.31064	-4.8646	1.93343	0
0.9513	3.18788	1.61364	-6.38998	-0.507415	0
0.9520	4.40231	0.0880807	-5.16772	-1.72346	0
0.9527	5.61674	-1.13096	-2.42497	1.32103	0
0.9533	5.61674	-1.13096	-5.77885	3.15822	0
0.9540	4.70592	-0.214917	-10.3599	1.93343	0
0.9547	6.52757	-0.214917	-8.5265	1.93343	0
0.9553	10.1898	-2.65651	-7.30423	3.15822	0
0.9560	9.88623	-3.87907	-6.38998	3.15822	0
0.9567	7.45737	-1.74047	-1.81384	2.85202	0
0.9573	8.97541	-1.74047	1.84806	1.01483	0
0.9580	11.1196	-3.57255	2.45919	-2.64206	0
0.9587	13.2449	-0.214917	5.50996	-2.94826	0
0.9593	16.6036	2.22668	7.34335	1.01483	0
0.9600	16.2999	-0.827958	4.89882	-0.813614	0
0.9607	12.0305	-2.65651	3.37344	-6.91135	0
0.9613	10.816	0.0880807	3.98457	-8.13614	0
0.9620	10.4934	0.701122	3.98457	-7.82994	0
0.9627	9.27901	-0.214917	7.64647	-8.13614	0
0.9633	10.4934	1.00412	14.056	-5.3891	0
0.9640	12.0305	2.22668	16.8037	-4.4705	0
0.9647	11.1196	2.8362	18.021	-7.52374	0
0.9653	9.27901	1.92016	19.5513	-6.3077	0
0.9660	9.27901	0.0880807	18.6322	-2.94826	0
0.9667	11.1196	0.0880807	14.6671	-5.0829	0
0.9673	11.1196	1.61364	9.47986	-5.6953	0
0.9680	5.61674	2.8362	4.89882	-1.42601	0
0.9687	-0.796971	2.8362	4.29258	-1.72346	0
0.9693	-1.70779	2.22668	2.15607	-6.0015	0
0.9700	-0.796971	2.22668	-5.77885	-4.4705	0
0.9707	0.132828	4.66827	-9.13763	-0.813614	0
0.9713	3.18788	4.97127	-7.00111	1.01483	0
0.9720	4.70592	1.31064	-10.0519	2.54583	0
0.9727	0.740044	0.0880807	-11.2741	0.104982	0
0.9733	-3.22583	1.92016	-2.11696	-4.7767	0
0.9740	-2.61862	2.8362	4.5957	-2.02966	0
0.9747	-1.10058	3.44572	3.37344	3.76187	0
0.9753	-2.92223	3.44572	1.84806	1.93343	0
0.9760	-3.83305	0.701122	0.322677	-0.201216	0
0.9767	0.132828	0.394601	-2.11696	3.46442	0
0.9773	0.740044	3.75224	-0.899585	4.06807	0
0.9780	-7.79893	3.75224	0.933808	0.71738	0
0.9787	-14.5162	1.00412	0.0195562	-0.813614	0
0.9793	-13.3018	0.701122	-0.288454	-1.11981	0
0.9800	-12.391	1.00412	-0.591575	-1.72346	0
0.9807	-12.9982	2.8362	-2.11696	-1.11981	0
0.9813	-10.2468	5.27779	-1.50583	-4.4705	0
0.9820	-7.49532	5.27779	-0.288454	-9.05474	0
0.9827	-5.67367	5.27779	-2.11696	-6.3077	0
0.9833	-2.61862	5.58079	-3.95035	-0.201216	0
0.9840	-1.70779	2.8362	-4.8646	-1.72346	0
0.9847	-2.31501	1.31064	-6.69799	-6.91135	0
0.9853	1.04365	1.92016	-8.5265	-7.82994	0
0.9860	5.61674	-0.827958	-8.22338	-6.6139	0
0.9867	9.27901	-2.04699	-7.91537	-7.52374	0
0.9873	12.0305	1.92016	-8.83451	-7.21755	0
0.9880	9.27901	2.22668	-8.22338	-3.25446	0
0.9887	0.740044	-0.521438	-5.77885	-1.72346	0
0.9893	-6.8881	1.00412	-3.33922	-1.72346	0
0.9900	-15.446	1.92016	-1.20271	1.93343	0
0.9907	-26.4329	1.00412	-0.591575	4.68047	0
0.9913	-30.0951	0.0880807	-2.72809	2.85202	0
0.9920	-27.3437	-1.74047	-3.64234	4.68047	0
0.9927	-25.8067	-3.26955	-1.50583	6.50891	0
0.9933	-22.7706	0.0880807	-2.11696	1.01483	0
0.9940	-18.1785	1.31064	-4.25347	-1.72346	0
0.9947	-16.9641	-0.521438	-2.42497	4.06807	0
0.9953	-17.8749	0.394601	-0.288454	7.73371	0
0.9960	-19.1083	0.0880807	-2.72809	6.81511	0
0.9967	-24.2886	-3.57255	-3.95035	5.59907	0
0.9973	-26.7365	-3.57255	-5.16772	1.32103	0
0.9980	-17.8749	-2.04699	-9.44075	-2.94826	0
0.9987	-2.61862	-4.48859	-10.663	-3.56066	0
0.9993	5.61674	-6.01415	-8.5265	-3.56066	0
1.0000	0.740044	-3.26955	-9.74876	-5.0829	0
1.0007	-12.391	-1.74047	-10.0519	-5.3891	0
1.0013	-22.448	-2.04699	-4.8646	-3.86685	0
1.0020	-24.5922	-1.43748	-0.288454	-2.94826	0
1.0027	-22.7706	-0.827958	-1.50583	-4.4705	0
1.0033	-20.0191	-0.214917	-3.95035	-3.86685	0
1.0040	-16.0533	1.00412	-4.25347	-0.813614	0
1.0047	-10.5504	0.701122	-3.33922	-1.72346	0
1.0053	-6.28089	-2.04699	-3.0361	-6.0015	0
1.0060	-6.28089	-3.57255	-3.0361	-6.6139	0
1.0067	-8.12151	-2.04699	-1.81384	-5.3891	0
1.0073	-6.58449	-0.827958	-1.81384	-2.02966	0
1.0080	-6.58449	-1.13096	-2.72809	1.93343	0
1.0087	-12.0874	-1.74047	-0.591575	-0.813614	0
1.0093	-16.3569	-2.65651	0.933808	-4.4705	0
1.0100	-16.0533	-1.74047	0.322677	1.01483	0
1.0107	-15.446	-0.827958	-0.591575	4.68047	0
1.0113	-16.9641	-1.74047	-3.0361	1.01483	0
1.0120	-17.2677	-1.74047	-4.8646	1.93343	0
1.0127	-14.2126	-1.13096	-2.72809	4.68047	0
1.0133	-10.854	-0.827958	-0.899585	1.62723	0
1.0140	-10.854	0.701122	-3.33922	1.93343	0
1.0147	-9.94316	1.00412	-3.95035	4.68047	0
1.0153	-4.45924	-2.65651	-0.591575	1.93343	0
1.0160	-1.70779	-2.96303	0.933808	3.76187	0
1.0167	-1.10058	0.701122	-0.899585	10.1746	0
1.0173	2.8653	-0.827958	-3.95035	6.50891	0
1.0180	5.00953	-1.13096	-3.95035	0.104982	0
1.0187	2.56169	5.27779	0.933808	3.76187	0
1.0193	3.7951	7.41287	2.76231	8.03991	0
1.0200	4.70592	1.92016	0.933808	4.06807	0
1.0207	1.04365	-0.214917	1.84806	-0.201216	0
1.0213	-0.474387	1.00412	3.37344	-1.42601	0
1.0220	1.65087	-0.521438	3.37344	-2.64206	0
1.0227	1.65087	-1.74047	6.12109	-2.94826	0
1.0233	1.95448	0.394601	7.34335	-1.42601	0
1.0240	3.18788	1.92016	3.37344	-1.42601	0
1.0247	3.49149	0.0880807	0.0195562	-2.64206	0
1.0253	4.70592	-1.43748	-0.288454	-2.64206	0
1.0260	5.31314	-0.214917	-2.11696	-2.94826	0
1.0267	4.70592	1.00412	-3.95035	-4.4705	0
1.0273	6.83118	-0.827958	-3.0361	-2.64206	0
1.0280	8.97541	-1.74047	-2.11696	1.32103	0
1.0287	6.83118	0.394601	-1.50583	1.32103	0
1.0293	5.31314	0.394601	-1.20271	1.01483	0
1.0300	4.70592	-1.74047	-1.20271	1.93343	0
1.0307	4.70592	-0.521438	-1.81384	1.93343	0
1.0313	8.06458	1.31064	-2.42497	6.20271	0
1.0320	5.61674	0.0880807	-3.0361	11.0931	0
1.0327	-3.22583	-1.13096	-3.95035	4.98667	0
1.0333	-3.83305	-2.65651	-2.42497	-1.72346	0
1.0340	0.132828	-4.48859	3.37344	3.15822	0
1.0347	-2.92223	-4.48859	9.47986	7.73371	0
1.0353	-6.28089	-3.57255	11.9195	4.68047	0
1.0360	-5.37006	-3.87907	11.6164	3.76187	0
1.0367	-6.58449	-2.65651	10.6972	6.50891	0
1.0373	-6.8881	0.0880807	7.64647	6.81511	0
1.0380	-4.76285	-2.04699	3.68145	4.06807	0
1.0387	-5.06646	-5.70763	1.84806	0.71738	0
1.0393	-5.37006	-6.32067	2.15607	-0.813614	0
1.0400	-3.83305	-5.40463	2.76231	-0.813614	0
1.0407	-2.31501	-5.09811	2.15607	-0.201216	0
1.0413	1.95448	-5.40463	0.322677	-1.72346	0
1.0420	4.70592	-7.23671	-0.288454	-5.6953	0
1.0427	3.7951	-7.23671	1.84806	-6.3077	0
1.0433	4.70592	-4.48859	2.76231	1.32103	0
1.0440	7.45737	-4.79511	1.23693	3.15822	0
1.0447	8.36819	-8.45574	-0.288454	-5.3891	0
1.0453	10.4934	-6.93019	-0.288454	-7.21755	0
1.0460	16.6036	-3.26955	0.0195562	-2.33586	0
1.0467	22.7137	-4.48859	0.0195562	-3.25446	0
1.0473	22.7137	-5.70763	-1.50583	-3.56066	0
1.0480	12.9413	-5.70763	-3.95035	1.62723	0
1.0487	1.04365	-6.32067	-3.0361	3.15822	0
1.0493	-8.12151	-4.18207	1.54494	1.93343	0
1.0500	-15.446	-2.65651	4.29258	3.76187	0
1.0507	-18.1785	-5.40463	3.37344	4.37427	0
1.0513	-15.1235	-6.32067	1.84806	4.37427	0
1.0520	-12.6946	-2.65651	1.23693	8.34611	0
1.0527	-11.4612	-0.827958	3.07032	9.25595	0
1.0533	-9.03233	-1.43748	6.12109	2.85202	0
1.0540	-8.12151	-0.521438	8.56072	1.01483	0
1.0547	-7.19171	0.701122	9.47986	6.81511	0
1.0553	-3.22583	0.394601	9.17185	11.0931	0
1.0560	-2.61862	0.0880807	8.56072	8.34611	0
1.0567	-6.58449	0.0880807	8.2576	5.59907	0
1.0573	-7.19171	1.00412	5.20683	3.46442	0
1.0580	-4.45924	0.0880807	1.54494	1.01483	0
1.0587	0.132828	-2.35352	2.15607	2.23963	0
1.0593	4.09871	-1.74047	3.68145	3.76187	0
1.0600	2.8653	0.0880807	1.84806	-1.11981	0
1.0607	0.436436	-1.74047	-2.11696	-4.4705	0
1.0613	1.95448	-3.57255	-6.08686	-2.94826	0
1.0620	2.56169	-2.35352	-8.5265	-4.4705	0
1.0627	1.04365	0.0880807	-6.08686	-4.7767	0
1.0633	4.40231	2.52968	-2.72809	1.93343	0
1.0640	4.40231	2.8362	-3.0361	4.37427	0
1.0647	-3.22583	-0.214917	-1.81384	0.104982	0
1.0653	-6.28089	0.0880807	1.23693	-2.64206	0
1.0660	-1.70779	3.75224	2.15607	-6.3077	0
1.0667	0.132828	3.75224	2.76231	-9.05474	0
1.0673	-3.52944	1.31064	3.37344	-2.64206	0
1.0680	-14.5162	1.00412	0.0195562	3.76187	0
1.0687	-30.3987	0.0880807	-3.64234	-0.813614	0
1.0693	-36.1863	0.0880807	-3.33922	-4.17305	0
1.0700	-31.3096	2.22668	-2.11696	-0.813614	0
1.0707	-26.4329	1.92016	-1.20271	0.104982	0
1.0713	-20.93	-0.521438	0.322677	-0.813614	0
1.0720	-14.8199	-0.214917	1.84806	2.23963	0
1.0727	-13.3018	0.701122	3.98457	3.76187	0
1.0733	-14.2126	-0.521438	5.81797	0.104982	0
1.0740	-14.5162	0.0880807	5.50996	-0.507415	0
1.0747	-16.3569	4.05523	6.42421	1.93343	0
1.0753	-15.7497	4.66827	7.34335	2.85202	0
1.0760	-9.03233	0.0880807	3.98457	3.46442	0
1.0767	-2.92223	-1.43748	0.322677	4.68047	0
1.0773	-1.70779	1.92016	-0.288454	1.01483	0
1.0780	-0.796971	0.701122	-0.288454	-3.86685	0
1.0787	1.04365	-1.13096	1.54494	-2.33586	0
1.0793	2.8653	1.00412	5.20683	1.62723	0
1.0800	2.25808	1.00412	5.20683	-2.64206	0
1.0807	1.04365	-2.04699	4.29258	-9.36094	0
1.0813	1.34726	-1.74047	3.68145	-8.74854	0
1.0820	2.8653	-1.43748	0.322677	-7.21755	0
1.0827	3.49149	-3.26955	-3.95035	-9.96459	0
1.0833	-1.10058	-2.65651	-7.00111	-10.2708	0
1.0840	-10.854	-2.35352	-9.74876	-7.21755	0
1.0847	-17.2677	-4.48859	-7.61225	-8.44234	0
1.0853	-18.1785	-1.74047	-3.33922	-10.577	0
1.0860	-17.2677	1.00412	-4.8646	-8.13614	0
1.0867	-14.2126	-2.96303	-11.5773	-8.13614	0
1.0873	-9.63955	-5.70763	-15.5472	-9.36094	0
1.0880	-8.42512	-3.57255	-14.0218	-3.56066	0
1.0887	-9.63955	-3.87907	-7.00111	0.104982	0
1.0893	-9.03233	-5.70763	-2.42497	-5.6953	0
1.0900	-6.8881	-3.57255	-6.08686	-8.13614	0
1.0907	-3.52944	-0.827958	-10.3599	-1.72346	0
1.0913	-0.796971	-1.13096	-10.3599	3.76187	0
1.0920	1.95448	-2.65651	-9.74876	4.06807	0
1.0927	3.49149	-4.79511	-8.5265	-1.11981	0
1.0933	1.95448	-5.09811	-6.38998	-7.21755	0
1.0940	1.34726	-2.65651	-6.08686	-6.91135	0
1.0947	4.70592	-1.74047	-5.47573	-2.64206	0
1.0953	6.52757	-2.96303	-3.95035	-1.11981	0
1.0960	6.83118	-1.74047	-7.61225	-0.201216	0
1.0967	9.27901	-0.827958	-11.8853	0.411181	0
1.0973	10.1898	-3.57255	-9.44075	-1.42601	0
1.0980	8.36819	-4.79511	-5.16772	-1.72346	0
1.0987	5.31314	-2.35352	-6.38998	-0.813614	0
1.0993	1.95448	-1.43748	-10.9661	-1.72346	0
1.1000	1.04365	-2.35352	-12.4964	-1.72346	0
1.1007	2.8653	-1.74047	-8.83451	-1.42601	0
1.1013	2.8653	-1.74047	-4.8646	-7.21755	0
1.1020	1.04365	-2.65651	-5.16772	-12.108	0
1.1027	2.25808	-1.43748	-3.33922	-8.13614	0
1.1033	4.70592	1.00412	3.37344	-1.72346	0
1.1040	6.52757	0.0880807	4.29258	-2.64206	0
1.1047	7.15376	-2.65651	-1.50583	-9.05474	0
1.1053	6.22396	-2.04699	-1.81384	-11.1894	0
1.1060	4.70592	-0.214917	-0.288454	-7.52374	0
1.1067	5.31314	0.0880807	-3.0361	-6.0015	0
1.1073	6.83118	-1.43748	-4.25347	-6.3077	0
1.1080	6.52757	-3.57255	-3.64234	-3.56066	0
1.1087	4.40231	-4.48859	-4.56148	-1.72346	0
1.1093	4.40231	-3.26955	-1.81384	-2.64206	0
1.1100	7.45737	-1.74047	2.45919	1.32103	0
1.1107	6.83118	-0.521438	1.23693	4.06807	0
1.1113	2.25808	-0.521438	1.84806	1.32103	0
1.1120	-0.474387	-1.74047	5.50996	3.46442	0
1.1127	0.740044	-2.96303	2.15607	8.34611	0
1.1133	1.65087	-3.57255	-3.95035	4.37427	0
1.1140	-0.796971	-1.74047	-2.72809	-0.813614	0
1.1147	-3.83305	2.8362	-0.288454	3.76187	0
1.1153	-3.52944	4.66827	-2.11696	10.1746	0
1.1160	-4.45924	0.0880807	-2.42497	9.25595	0
1.1167	-13.3018	-2.65651	-0.288454	6.20271	0
1.1173	-20.93	0.394601	1.54494	4.06807	0
1.1180	-17.8749	1.00412	1.54494	2.54583	0
1.1187	-14.2126	-2.04699	1.54494	1.62723	0
1.1193	-16.6605	-1.13096	1.54494	1.32103	0
1.1200	-14.2126	0.0880807	-1.81384	0.104982	0
1.1207	-5.37006	-2.35352	-6.69799	-1.72346	0
1.1213	-0.474387	-2.65651	-6.69799	-1.42601	0
1.1220	0.740044	-0.521438	-3.0361	-1.72346	0
1.1227	1.65087	-1.74047	-3.64234	-2.02966	0
1.1233	-3.52944	-2.65651	-5.16772	-0.201216	0
1.1240	-14.2126	-0.827958	-3.95035	2.85202	0
1.1247	-20.93	-0.521438	-3.95035	1.93343	0
1.1253	-20.3227	-2.65651	-5.77885	-2.64206	0
1.1260	-12.6946	-1.74047	-7.61225	-6.6139	0
1.1267	-4.45924	0.0880807	-10.3599	-5.6953	0
1.1273	-5.97728	-0.827958	-10.3599	-2.33586	0
1.1280	-16.3569	-1.74047	-8.5265	-1.42601	0
1.1287	-24.8958	-1.43748	-10.3599	-4.4705	0
1.1293	-27.9509	-2.35352	-12.1884	-5.3891	0
1.1300	-25.5031	-2.65651	-8.5265	-0.813614	0
1.1307	-20.0191	-2.35352	-5.16772	4.06807	0
1.1313	-14.5162	-3.57255	-5.47573	3.76187	0
1.1320	-10.2468	-3.87907	-5.77885	2.54583	0
1.1327	-9.33594	-1.74047	-5.77885	3.76187	0
1.1333	-15.1235	0.0880807	-4.8646	4.06807	0
1.1340	-19.1083	-0.214917	-3.95035	2.54583	0
1.1347	-13.909	-0.521438	-5.77885	4.06807	0
1.1353	-8.42512	-1.43748	-8.22338	5.59907	0
1.1360	-8.42512	-2.04699	-8.5265	4.68047	0
1.1367	-7.19171	-0.827958	-10.3599	3.76187	0
1.1373	-4.45924	0.394601	-13.4107	1.62723	0
1.1380	-5.06646	0.394601	-9.44075	-2.94826	0
1.1387	-3.52944	2.8362	-2.72809	-1.72346	0
1.1393	-0.170779	4.66827	0.322677	3.76187	0
1.1400	-0.474387	1.00412	0.322677	1.01483	0
1.1407	-0.170779	-1.74047	-0.288454	-5.3891	0
1.1413	3.7951	0.394601	0.322677	-6.3077	0
1.1420	6.22396	2.8362	2.76231	-4.4705	0
1.1427	8.36819	1.92016	7.03534	-2.94826	0
1.1433	14.7819	1.00412	11.9195	-0.201216	0
1.1440	20.5694	3.44572	15.2783	0.71738	0
1.1447	22.1064	5.58079	13.4449	-1.72346	0
1.1453	21.1766	4.66827	8.56072	-1.72346	0
1.1460	15.9963	2.8362	3.68145	1.32103	0
1.1467	8.6718	3.44572	0.322677	0.104982	0
1.1473	4.40231	4.36175	1.54494	-1.11981	0
1.1480	1.04365	3.75224	4.89882	3.76187	0
1.1487	-5.97728	3.44572	1.54494	5.90526	0
1.1493	-14.2126	3.75224	-4.56148	1.93343	0
1.1500	-20.0191	4.36175	-6.08686	0.71738	0
1.1507	-20.0191	5.58079	-6.69799	4.68047	0
1.1513	-15.1235	5.58079	-8.22338	7.12131	0
1.1520	-11.4612	3.75224	-6.69799	5.59907	0
1.1527	-11.7838	3.44572	-3.95035	2.54583	0
1.1533	-13.6054	3.13919	-1.81384	1.01483	0
1.1540	-14.8199	1.92016	3.37344	3.76187	0
1.1547	-14.2126	2.8362	7.64647	6.81511	0
1.1553	-14.2126	4.05523	10.6972	6.20271	0
1.1560	-16.9641	1.61364	15.5814	4.06807	0
1.1567	-17.8749	-0.214917	19.5513	4.06807	0
1.1573	-15.446	2.22668	17.1068	3.76187	0
1.1580	-13.909	3.44572	13.4449	1.93343	0
1.1587	-15.1235	1.92016	11.6164	1.93343	0
1.1593	-15.7497	2.8362	7.95448	2.85202	0
1.1600	-13.3018	2.8362	4.29258	1.93343	0
1.1607	-8.12151	-0.214917	3.68145	-0.507415	0
1.1613	-5.06646	1.61364	1.84806	-2.94826	0
1.1620	-3.83305	6.80335	-0.591575	-5.6953	0
1.1627	0.132828	6.49683	-0.591575	-3.56066	0
1.1633	5.61674	3.44572	-2.11696	3.76187	0
1.1640	10.4934	3.44572	-4.56148	4.68047	0
1.1647	16.6036	1.92016	-3.95035	-5.3891	0
1.1653	21.1766	-0.827958	-3.0361	-8.74854	0
1.1660	20.5694	1.00412	-2.11696	-3.86685	0
1.1667	18.4442	2.8362	0.322677	-4.4705	0
1.1673	15.6927	1.92016	1.54494	-6.3077	0
1.1680	6.52757	1.31064	1.54494	-1.42601	0
1.1687	-5.67367	1.31064	1.54494	1.32103	0
1.1693	-9.03233	0.701122	0.0195562	0.104982	0
1.1700	-4.13666	1.92016	1.23693	2.54583	0
1.1707	0.436436	1.92016	6.42421	4.06807	0
1.1713	2.8653	-1.74047	6.73222	2.23963	0
1.1720	2.8653	-2.65651	2.76231	5.90526	0
1.1727	1.04365	0.0880807	3.37344	7.73371	0
1.1733	0.132828	-1.13096	5.20683	1.01483	0
1.1740	1.34726	-2.65651	5.20683	-0.813614	0
1.1747	-2.0114	1.00412	6.73222	5.90526	0
1.1753	-10.854	2.8362	7.34335	8.94976	0
1.1760	-15.7497	0.701122	4.89882	8.34611	0
1.1767	-13.3018	0.0880807	3.07032	7.73371	0
1.1773	-9.03233	1.00412	2.45919	2.23963	0
1.1780	-6.8881	0.701122	1.84806	-2.33586	0
1.1787	-6.28089	-0.521438	0.630687	1.62723	0
1.1793	-5.37006	-0.214917	0.630687	4.68047	0
1.1800	-5.06646	0.394601	2.15607	1.01483	0
1.1807	-5.67367	-0.521438	2.45919	-0.507415	0
1.1813	-7.19171	-2.65651	0.630687	0.104982	0
1.1820	-6.8881	-4.48859	-0.288454	-3.56066	0
1.1827	-6.28089	-3.57255	0.630687	-5.3891	0
1.1833	-6.28089	-1.13096	0.0195562	-0.201216	0
1.1840	-2.92223	0.394601	0.322677	3.15822	0
1.1847	1.95448	0.0880807	1.54494	-1.11981	0
1.1853	2.8653	-2.04699	2.15607	-4.7767	0
1.1860	-0.796971	-2.35352	3.07032	-4.4705	0
1.1867	-2.61862	1.00412	3.68145	-3.25446	0
1.1873	-1.40419	2.8362	2.15607	1.32103	0
1.1880	0.132828	1.00412	0.322677	4.68047	0
1.1887	-1.70779	-0.827958	0.322677	0.411181	0
1.1893	-4.45924	-0.827958	-0.899585	-2.64206	0
1.1900	-4.13666	-0.214917	-2.11696	1.93343	0
1.1907	-1.70779	-0.827958	-1.20271	2.85202	0
1.1913	-1.10058	-1.74047	-2.11696	1.01483	0
1.1920	-1.10058	-1.74047	-5.77885	3.76187	0
1.1927	-1.70779	-0.214917	-2.11696	4.98667	0
1.1933	-3.22583	-0.521438	5.50996	3.46442	0
1.1940	-4.45924	-0.521438	2.76231	7.12131	0
1.1947	-8.12151	0.394601	-3.95035	11.3906	0
1.1953	-11.1576	-1.13096	-4.8646	9.25595	0
1.1960	-7.19171	-3.26955	-5.77885	8.34611	0
1.1967	-1.70779	-2.04699	-8.83451	10.1746	0
1.1973	-0.170779	1.00412	-7.00111	4.98667	0
1.1980	2.25808	2.8362	-4.8646	-2.33586	0
1.1987	0.740044	3.13919	-4.56148	0.104982	0
1.1993	-12.6946	1.31064	-1.50583	4.06807	0
1.2000	-26.1103	-2.04699	-0.288454	1.32103	0
1.2007	-29.4689	-1.74047	-5.77885	-2.02966	0
1.2013	-28.5581	0.0880807	-7.61225	-3.25446	0
1.2020	-27.3437	-1.74047	-2.42497	-4.4705	0
1.2027	-24.2886	-3.57255	-1.20271	-3.56066	0
1.2033	-19.1083	-0.827958	-3.0361	-0.201216	0
1.2040	-14.2126	1.92016	-2.11696	-1.72346	0
1.2047	-9.94316	1.00412	0.0195562	-4.7767	0
1.2053	-6.58449	-0.214917	-0.899585	-1.72346	0
1.2060	-5.06646	-0.521438	-2.11696	-1.11981	0
1.2067	-3.52944	0.394601	-4.56148	-5.3891	0
1.2073	-0.474387	2.8362	-9.74876	-2.64206	0
1.2080	2.8653	4.36175	-12.1884	5.59907	0
1.2087	3.7951	2.8362	-8.83451	3.76187	0
1.2093	3.18788	0.701122	-4.56148	-1.72346	0
1.2100	2.56169	0.0880807	-4.25347	-0.507415	0
1.2107	4.40231	1.00412	-6.69799	2.23963	0
1.2113	8.36819	1.00412	-8.5265	2.85202	0
1.2120	6.83118	-0.214917	-9.13763	4.98667	0
1.2127	-1.70779	-0.827958	-9.44075	3.76187	0
1.2133	-8.12151	0.0880807	-9.74876	-0.813614	0
1.2140	-10.854	-1.43748	-9.44075	0.104982	0
1.2147	-14.5162	-3.87907	-8.5265	2.85202	0
1.2153	-17.2677	-3.26955	-8.5265	1.01483	0
1.2160	-17.2677	-2.04699	-6.69799	-0.201216	0
1.2167	-17.2677	-2.96303	-5.77885	2.85202	0
1.2173	-17.2677	-1.74047	-8.5265	3.15822	0
1.2180	-14.8199	0.0880807	-10.0519	0.71738	0
1.2187	-9.03233	-0.827958	-7.00111	-0.201216	0
1.2193	-2.61862	-1.74047	-5.77885	-0.201216	0
1.2200	0.132828	-0.827958	-4.8646	-2.02966	0
1.2207	-1.70779	-0.827958	1.54494	-3.86685	0
1.2213	-3.52944	-0.827958	4.89882	-5.0829	0
1.2220	-6.28089	-0.827958	1.84806	-6.3077	0
1.2227	-10.2468	-0.827958	2.76231	-5.0829	0
1.2233	-9.03233	-0.827958	7.95448	0.411181	0
1.2240	-3.52944	-0.827958	10.6972	0.104982	0
1.2247	-4.13666	-3.57255	15.8894	-7.52374	0
1.2253	-9.63955	-5.40463	19.5513	-9.05474	0
1.2260	-12.6946	-2.96303	15.8894	-5.6953	0
1.2267	-11.7838	-0.827958	13.1418	-9.36094	0
1.2273	-7.19171	-1.74047	15.2783	-9.96459	0
1.2280	1.04365	-2.96303	14.3591	-1.42601	0
1.2287	5.61674	-2.65651	8.86873	0.104982	0
1.2293	1.04365	-2.65651	5.20683	-1.72346	0
1.2300	-4.13666	-2.04699	4.5957	4.68047	0
1.2307	-3.52944	-0.827958	4.29258	6.50891	0
1.2313	0.132828	-0.827958	2.45919	0.71738	0
1.2320	4.70592	-0.827958	2.15607	3.76187	0
1.2327	12.3341	0.0880807	4.89882	8.94976	0
1.2333	20.2658	1.00412	5.20683	2.85202	0
1.2340	24.8389	0.394601	4.29258	-1.11981	0
1.2347	22.1064	0.0880807	5.20683	3.15822	0
1.2353	11.7269	1.00412	5.20683	5.59907	0
1.2360	-0.474387	0.701122	3.98457	4.68047	0
1.2367	-7.19171	-1.13096	3.37344	3.46442	0
1.2373	-8.12151	-1.74047	0.0195562	-0.813614	0
1.2380	-3.83305	-1.13096	-3.95035	-3.56066	0
1.2387	1.65087	-2.04699	-3.95035	0.104982	0
1.2393	5.31314	-2.04699	-3.64234	1.93343	0
1.2400	7.45737	-0.827958	-6.69799	-1.72346	0
1.2407	5.31314	-1.13096	-6.38998	-4.4705	0
1.2413	-5.97728	-0.827958	-2.11696	-3.56066	0
1.2420	-19.4119	1.00412	-1.50583	-2.33586	0
1.2427	-23.985	0.394601	-3.0361	-0.507415	0
1.2433	-18.7857	0.0880807	-0.288454	1.32103	0
1.2440	-10.2468	2.52968	3.68145	0.411181	0
1.2447	-4.45924	1.31064	1.84806	-2.64206	0
1.2453	-0.796971	-1.74047	0.630687	-4.7767	0
1.2460	3.7951	0.0880807	4.29258	-4.4705	0
1.2467	7.45737	1.92016	5.81797	-1.72346	0
1.2473	8.97541	-0.827958	1.54494	1.93343	0
1.2480	9.58262	-1.13096	-1.20271	0.411181	0
1.2487	8.06458	1.00412	0.0195562	-2.94826	0
1.2493	4.40231	0.0880807	0.933808	-0.507415	0
1.2500	2.8653	-0.827958	0.933808	3.76187	0
1.2507	1.04365	0.701122	1.84806	2.54583	0
1.2513	-2.61862	1.00412	1.23693	2.85202	0
1.2520	-3.52944	1.31064	-1.20271	6.50891	0
1.2527	-4.76285	1.00412	-2.11696	4.68047	0
1.2533	-7.49532	0.0880807	-3.0361	0.104982	0
1.2540	-5.37006	1.92016	-5.77885	3.76187	0
1.2547	-0.474387	3.75224	-6.08686	9.25595	0
1.2553	-1.70779	0.701122	-3.64234	6.50891	0
1.2560	-2.61862	-3.26955	-4.8646	2.54583	0
1.2567	2.25808	-3.26955	-6.38998	3.46442	0
1.2573	6.52757	-0.214917	-0.899585	2.85202	0
1.2580	7.76097	1.92016	3.07032	0.104982	0
1.2587	9.58262	2.8362	-0.591575	2.54583	0
1.2593	12.3341	3.44572	-1.81384	4.98667	0
1.2600	14.4783	2.22668	2.45919	-1.42601	0
1.2607	15.0855	1.00412	3.68145	-6.3077	0
1.2613	17.2108	2.52968	3.37344	-3.56066	0
1.2620	19.0514	4.05523	3.98457	-3.86685	0
1.2627	15.0855	1.92016	1.54494	-5.0829	0
1.2633	8.36819	0.701122	-1.20271	1.01483	0
1.2640	1.95448	2.22668	-0.288454	2.85202	0
1.2647	-5.67367	2.52968	-0.288454	-4.4705	0
1.2653	-10.2468	1.31064	-1.20271	-4.17305	0
1.2660	-7.19171	1.92016	-0.899585	1.93343	0
1.2667	-2.61862	1.92016	-1.20271	0.71738	0
1.2673	-1.10058	0.0880807	-1.81384	-1.11981	0
1.2680	-2.92223	-0.521438	-0.591575	3.15822	0
1.2687	-9.94316	1.00412	-1.20271	4.68047	0
1.2693	-16.0533	1.92016	-4.25347	2.54583	0
1.2700	-12.6946	3.13919	-3.95035	3.46442	0
1.2707	-7.19171	5.27779	-2.72809	5.90526	0
1.2713	-6.58449	5.58079	-2.42497	8.03991	0
1.2720	-8.12151	2.8362	-1.50583	10.1746	0
1.2727	-9.94316	0.0880807	-3.33922	7.42751	0
1.2733	-12.6946	-1.74047	-7.00111	1.32103	0
1.2740	-14.2126	-2.65651	-5.16772	3.46442	0
1.2747	-13.3018	-1.74047	-2.11696	8.94976	0
1.2753	-11.7838	0.701122	-3.95035	6.50891	0
1.2760	-11.7838	0.394601	-4.8646	2.85202	0
1.2767	-12.9982	0.0880807	-3.0361	5.59907	0
1.2773	-12.0874	2.8362	-3.95035	4.98667	0
1.2780	-9.03233	4.36175	-5.77885	0.411181	0
1.2787	-6.8881	2.8362	-5.47573	1.01483	0
1.2793	-6.58449	2.22668	-4.8646	2.85202	0
1.2800	-8.42512	3.13919	-3.64234	-0.201216	0
1.2807	-8.72872	1.92016	-2.11696	0.104982	0
1.2813	-5.06646	0.701122	-0.899585	3.76187	0
1.2820	-5.67367	2.8362	-0.591575	-0.201216	0
1.2827	-15.1235	5.88731	-1.81384	-2.02966	0
1.2833	-22.448	5.58079	-3.0361	5.29287	0
1.2840	-19.4119	4.36175	-1.20271	4.98667	0
1.2847	-12.6946	3.75224	-1.50583	-4.4705	0
1.2853	-6.8881	1.92016	-4.56148	-6.3077	0
1.2860	0.132828	0.701122	-5.77885	-3.56066	0
1.2867	5.31314	1.31064	-6.38998	-5.3891	0
1.2873	-0.170779	0.701122	-9.44075	-4.17305	0
1.2880	-13.6054	-0.214917	-10.3599	0.104982	0
1.2887	-18.7857	1.00412	-10.0519	-1.11981	0
1.2893	-12.391	2.22668	-10.663	-1.72346	0
1.2900	-8.72872	1.61364	-10.3599	3.46442	0
1.2907	-10.5504	-0.827958	-8.5265	4.06807	0
1.2913	-11.7838	-3.26955	-7.91537	1.93343	0
1.2920	-14.8199	-1.74047	-7.61225	4.68047	0
1.2927	-17.2677	0.394601	-6.69799	5.29287	0
1.2933	-13.3018	-0.521438	-6.69799	1.93343	0
1.2940	-8.12151	-1.74047	-4.8646	2.85202	0
1.2947	-5.37006	-1.43748	-3.0361	7.12131	0
1.2953	-0.796971	-2.04699	-3.0361	7.12131	0
1.2960	1.95448	-2.96303	-3.64234	5.59907	0
1.2967	4.70592	-3.87907	-3.33922	3.76187	0
1.2973	10.816	-6.01415	-3.95035	1.32103	0
1.2980	12.6377	-6.32067	-4.8646	1.01483	0
1.2987	7.45737	-4.48859	-4.25347	2.23963	0
1.2993	-0.474387	-2.96303	-2.42497	1.32103	0
1.3000	-11.4612	-2.04699	-2.72809	-1.72346	0
1.3007	-22.448	-1.74047	-4.8646	-3.56066	0
1.3013	-26.7365	-2.65651	-4.8646	-4.4705	0
1.3020	-28.2545	-2.35352	-2.42497	-5.3891	0
1.3027	-26.4329	-2.35352	-3.0361	-6.3077	0
1.3033	-17.8749	-3.57255	-3.0361	-4.4705	0
1.3040	-12.9982	-4.48859	2.76231	-0.813614	0
1.3047	-13.6054	-4.48859	8.56072	-1.72346	0
1.3053	-10.854	-4.79511	9.17185	-6.0015	0
1.3060	-7.79893	-3.87907	7.95448	-7.21755	0
1.3067	-9.03233	-3.57255	6.12109	-5.3891	0
1.3073	-5.37006	-3.57255	3.37344	-1.42601	0
1.3080	0.132828	-3.57255	2.45919	1.93343	0
1.3087	0.132828	-4.18207	2.45919	-1.42601	0
1.3093	-1.10058	-4.48859	-0.288454	-4.4705	0
1.3100	1.04365	-4.18207	-1.20271	0.71738	0
1.3107	3.7951	-3.57255	-0.591575	4.37427	0
1.3113	7.76097	-3.57255	-5.16772	1.62723	0
1.3120	11.1196	-4.18207	-7.00111	1.93343	0
1.3127	13.2449	-6.32067	0.630687	3.15822	0
1.3133	19.355	-6.32067	5.50996	0.411181	0
1.3140	24.2317	-3.87907	2.45919	1.01483	0
1.3147	23.0173	-3.57255	1.54494	4.68047	0
1.3153	23.0173	-3.87907	2.45919	3.76187	0
1.3160	19.6586	-2.65651	-0.591575	1.62723	0
1.3167	4.09871	-2.65651	-0.591575	2.85202	0
1.3173	-9.94316	-2.65651	1.23693	1.93343	0
1.3180	-10.854	-2.35352	-0.288454	-0.813614	0
1.3187	-7.79893	-2.65651	-1.20271	0.411181	0
1.3193	-5.37006	-2.65651	0.630687	1.93343	0
1.3200	-0.474387	-3.57255	1.84806	-2.64206	0
1.3207	2.56169	-5.70763	2.45919	-9.05474	0
1.3213	3.7951	-5.40463	1.84806	-9.96459	0
1.3220	7.15376	-4.79511	0.322677	-6.91135	0
1.3227	11.1196	-5.70763	1.84806	-6.0015	0
1.3233	12.6377	-3.57255	6.12109	-5.6953	0
1.3240	11.4232	-1.43748	6.12109	-4.4705	0
1.3247	8.06458	-3.26955	4.5957	-6.3077	0
1.3253	5.61674	-4.18207	7.03534	-8.13614	0
1.3260	5.31314	-1.74047	8.86873	-7.82994	0
1.3267	3.7951	-1.74047	5.50996	-6.3077	0
1.3273	-2.31501	-2.65651	4.29258	-4.4705	0
1.3280	-11.1576	-2.35352	7.95448	-2.64206	0
1.3287	-16.6605	-1.43748	10.091	-2.02966	0
1.3293	-18.1785	-1.74047	9.47986	-2.64206	0
1.3300	-20.93	-3.26955	11.6164	-2.64206	0
1.3307	-23.985	-3.87907	14.3591	0.104982	0
1.3313	-21.8408	-2.35352	15.2783	5.29287	0
1.3320	-16.9641	-1.43748	18.021	6.50891	0
1.3327	-17.2677	-3.26955	17.4148	-0.201216	0
[truncated: 50,128 more rows]
