# Supplementary material for: Identification of Haptic Based Guiding Using Hard Reins
Source: PLoS One. 2015 Jul 22;10(7):e0132020. doi: 10.1371/journal.pone.0132020 (PMC4511788; doi:10.1371/journal.pone.0132020)
Supplement: S3 File — (ZIP) [file pone.0132020.s003.zip › EMGData1/Subject6/T17/t17.txt]

0.0000	3.50113	-8.9535	-3.6029	-270.257	0
0.0007	-2.60312	-13.2263	-13.3677	-409.409	0
0.0013	-7.4797	-13.2263	-20.3861	-529.323	0
0.0020	-9.30983	-15.6679	-21.3069	-619.371	0
0.0027	-10.2306	-16.8887	-21.3069	-669.111	0
0.0033	-9.30983	-14.1434	-23.7481	-696.881	0
0.0040	-8.09353	-13.533	-26.1893	-712.451	0
0.0047	-8.70737	-15.9746	-25.2739	-695.048	0
0.0053	-10.5375	-13.2263	-21.0018	-645.008	0
0.0060	-15.4141	-7.12231	-16.114	-579.998	0
0.0067	-23.6554	-3.45993	-14.2831	-471.649	0
0.0073	-25.7924	-1.62875	-12.4522	-312.661	0
0.0080	-19.6882	2.3373	-9.09559	-166.772	0
0.0087	-11.4469	6.30334	-8.4853	-45.6229	0
0.0093	-2.91003	9.35532	-6.95955	103.297	0
0.0100	4.42189	13.9348	-2.99261	267.787	0
0.0107	8.38908	17.9009	-2.99261	403.607	0
0.0113	14.1864	19.7321	-4.51835	522.624	0
0.0120	19.9837	21.87	1.27949	619.671	0
0.0127	18.4605	21.2596	10.434	665.443	0
0.0133	17.5398	19.1217	11.6546	690.145	0
0.0140	21.507	19.7321	7.38247	710.58	0
0.0147	21.507	19.7321	4.94128	689.246	0
0.0153	18.1536	15.1556	4.33098	636.138	0
0.0160	18.4605	11.7969	4.33098	572.962	0
0.0167	16.9259	10.2724	5.55158	460.047	0
0.0173	10.2192	4.77888	5.24643	295.557	0
0.0180	6.25203	0.506107	4.02583	151.802	0
0.0187	3.80805	0.202443	6.16188	34.0207	0
0.0193	-0.46606	-2.54587	7.99277	-113.702	0
0.0200	-5.95648	-7.12231	5.24643	-277.854	0
0.0207	-11.4469	-8.03944	0.669187	-413.975	0
0.0213	-15.1072	-9.5639	-2.38231	-528.125	0
0.0220	-14.8116	-13.2263	-4.2132	-620.868	0
0.0227	-14.8116	-12.6159	-6.95955	-671.244	0
0.0233	-16.0279	-10.481	-11.2316	-696.881	0
0.0240	-16.6418	-12.6159	-13.6728	-714.584	0
0.0247	-18.4719	-12.6159	-13.3677	-697.48	0
0.0253	-20.302	-8.9535	-12.7574	-647.142	0
0.0260	-17.5511	-8.9535	-12.4522	-582.431	0
0.0267	-13.8909	-6.81865	-9.40074	-471.649	0
0.0273	-10.5375	0.202443	-3.6029	-313.559	0
0.0280	-6.57031	3.86482	0.669187	-172.274	0
0.0287	-2.91003	4.77888	1.27949	-50.5258	0
0.0293	1.671	9.35532	-1.16171	102.698	0
0.0300	8.696	13.9348	-1.46686	267.487	0
0.0307	13.5726	16.0697	1.27949	404.206	0
0.0313	15.0958	18.5113	1.27949	524.458	0
0.0320	18.7674	20.3425	0.364038	619.671	0
0.0327	23.644	20.3425	2.19493	666.341	0
0.0333	25.4742	20.3425	3.11038	690.145	0
0.0340	25.4742	19.7321	0.0588885	704.18	0
0.0347	25.4742	18.818	-1.46686	684.643	0
0.0353	27.6112	16.6801	-1.16171	639.806	0
0.0360	26.7018	13.0177	0.364038	577.528	0
0.0367	18.1536	8.44126	1.27949	459.747	0
0.0373	9.29847	3.86482	-0.55141	296.455	0
0.0380	8.38908	0.202443	-1.16171	154.571	0
0.0387	8.08216	-1.62875	2.50008	33.4219	0
0.0393	2.28483	-5.29112	2.19493	-117.033	0
0.0400	-3.81942	-10.7847	-3.29776	-281.223	0
0.0407	-6.57031	-13.533	-5.12865	-416.108	0
0.0413	-8.70737	-15.0575	-6.0441	-529.323	0
0.0420	-12.3676	-19.0235	-10.011	-622.103	0
0.0427	-15.721	-19.3302	-13.0625	-674.912	0
0.0433	-16.6418	-15.3642	-13.3677	-702.982	0
0.0440	-17.5511	-14.1434	-15.1986	-720.685	0
0.0447	-16.9487	-13.533	-16.7243	-701.747	0
0.0453	-12.6746	-12.6159	-13.6728	-650.173	0
0.0460	-10.2306	-11.7018	-10.011	-586.997	0
0.0467	-9.92367	-6.51192	-8.4853	-478.049	0
0.0473	-5.64956	1.42324	-6.0441	-315.693	0
0.0480	-0.159142	4.47215	-1.77201	-169.542	0
0.0487	1.36408	3.86482	1.27949	-51.424	0
0.0493	3.50113	6.61007	4.02583	95.9615	0
0.0500	7.46833	11.1865	6.77218	261.387	0
0.0507	11.4355	13.0177	7.99277	396.871	0
0.0513	15.0958	13.9348	11.6546	512.556	0
0.0520	17.8467	16.3764	17.7576	608.667	0
0.0527	19.9837	18.2076	17.4524	659.642	0
0.0533	21.8139	16.3764	14.0958	687.113	0
0.0540	21.507	14.8489	15.9267	703.581	0
0.0547	19.6768	17.5972	15.9267	681.911	0
0.0553	18.4605	17.5972	9.51852	632.47	0
0.0560	15.7096	12.1036	5.24643	570.53	0
0.0567	12.3563	7.22047	2.80523	459.448	0
0.0573	8.38908	4.16848	-1.46686	300.423	0
0.0580	2.89867	1.1165	-3.29776	153.336	0
0.0587	-1.06853	-1.32508	-6.0441	25.188	0
0.0593	-3.81942	-3.45993	-12.4522	-120.7	0
0.0600	-10.2306	-7.73271	-16.4192	-276.02	0
0.0607	-16.0279	-13.2263	-17.6398	-414.274	0
0.0613	-17.2442	-17.1923	-17.0295	-534.525	0
0.0620	-19.3813	-18.1094	-12.4522	-624.835	0
0.0627	-23.3485	-18.4131	-3.29776	-673.976	0
0.0633	-24.8831	-20.551	3.41553	-704.816	0
0.0640	-24.2692	-20.8547	4.02583	-721.882	0
0.0647	-23.3485	-16.585	0.364038	-697.78	0
0.0653	-23.0416	-12.6159	-2.99261	-646.505	0
0.0660	-23.0416	-12.0055	-2.99261	-585.8	0
0.0667	-19.3813	-9.87063	-2.38231	-475.317	0
0.0673	-13.8909	-4.37706	-2.68746	-315.094	0
0.0680	-12.9815	1.1165	-1.16171	-173.21	0
0.0687	-11.7538	3.86482	3.11038	-49.8895	0
0.0693	-4.43325	6.91373	8.60307	104.195	0
0.0700	1.05716	12.1036	14.7061	265.653	0
0.0707	3.50113	17.5972	16.8421	399.303	0
0.0713	9.9123	18.818	13.7906	521.389	0
0.0720	16.6304	18.2076	11.6546	618.435	0
0.0727	17.5398	18.2076	13.4855	663.909	0
0.0733	18.1536	17.2905	14.4009	689.546	0
0.0740	20.8931	15.4593	12.2649	707.249	0
0.0747	23.3371	14.5452	8.60307	684.344	0
0.0753	25.7811	14.5452	5.55158	633.706	0
0.0760	29.1344	13.6281	5.24643	573.561	0
0.0767	26.3949	9.96572	7.99277	460.945	0
0.0773	13.5726	4.77888	11.3494	297.69	0
0.0780	-1.98928	2.03363	13.1803	156.405	0
0.0787	-11.14	0.202443	11.3494	37.3891	0
0.0793	-15.721	-5.90152	6.46703	-113.702	0
0.0800	-21.2114	-11.7018	1.58464	-276.657	0
0.0807	-24.8831	-11.7018	-0.55141	-410.307	0
0.0813	-24.2692	-11.7018	-0.85656	-527.489	0
0.0820	-23.9623	-13.8367	-2.99261	-622.103	0
0.0827	-25.1786	-12.6159	-7.2647	-670.309	0
0.0833	-25.7924	-8.9535	-12.1471	-695.946	0
0.0840	-27.6226	-11.3951	-14.2831	-714.884	0
0.0847	-27.3157	-13.533	-13.3677	-696.881	0
0.0853	-24.5761	-8.9535	-13.0625	-646.206	0
0.0860	-23.0416	-6.51192	-13.3677	-584.864	0
0.0867	-20.302	-6.51192	-10.6213	-477.15	0
0.0873	-12.3676	-0.104289	-4.8235	-316.329	0
0.0880	-6.57031	5.69294	-5.4338	-168.606	0
0.0887	-1.98928	4.77888	-12.1471	-45.0241	0
0.0893	8.99155	6.30334	-13.0625	105.131	0
0.0900	19.9837	12.1036	-7.2647	267.188	0
0.0907	24.8603	14.8489	-5.4338	402.073	0
0.0913	27.3043	16.9868	-3.90805	519.854	0
0.0920	27.3043	18.818	2.50008	615.067	0
0.0927	25.4742	17.5972	6.16188	664.807	0
0.0933	22.4277	16.6801	6.77218	692.914	0
0.0940	14.1864	16.3764	9.51852	709.981	0
0.0947	4.42189	15.1556	10.434	688.011	0
0.0953	3.80805	15.4593	7.07733	639.507	0
0.0960	8.38908	13.0177	7.68762	579.362	0
0.0967	6.25203	5.69294	8.29792	465.848	0
0.0973	-0.159142	0.202443	2.80523	301.358	0
0.0980	-2.60312	-2.54587	-0.85656	157.603	0
0.0987	-2.2962	-6.20825	-0.55141	37.3891	0
0.0993	-5.03572	-7.73271	-1.46686	-110.333	0
0.1000	-9.00292	-10.481	-1.46686	-272.053	0
0.1007	-11.14	-15.3642	-2.38231	-406.976	0
0.1013	-14.5047	-15.6679	-9.09559	-522.025	0
0.1020	-17.5511	-14.1434	-12.4522	-616.302	0
0.1027	-18.4719	-16.2783	-8.4853	-669.71	0
0.1033	-19.6882	-17.1923	-6.34925	-696.881	0
0.1040	-20.9159	-16.2783	-7.56985	-712.151	0
0.1047	-18.7788	-15.3642	-5.73895	-692.278	0
0.1053	-17.2442	-13.533	-2.99261	-641.041	0
0.1060	-16.6418	-11.0914	-0.55141	-577.566	0
0.1067	-12.6746	-7.12231	4.02583	-468.617	0
0.1073	-6.87723	0.202443	6.77218	-309.293	0
0.1080	-2.60312	4.77888	5.85673	-165.275	0
0.1087	-0.159142	2.94769	7.68762	-46.5586	0
0.1093	0.76161	4.16848	12.57	101.463	0
0.1100	5.33127	9.05165	15.0112	266.252	0
0.1107	10.8331	12.1036	15.9267	404.506	0
0.1113	11.7424	14.2385	15.6215	525.056	0
0.1120	12.9587	15.4593	10.434	621.168	0
0.1127	18.1536	14.8489	7.68762	668.774	0
0.1133	20.2907	15.766	12.57	694.112	0
0.1140	18.7674	18.5113	13.1803	712.114	0
0.1147	19.3699	17.5972	8.29792	692.278	0
0.1153	19.9837	13.6281	8.60307	641.64	0
0.1160	18.1536	9.35532	7.68762	576.63	0
0.1167	15.4027	6.61007	0.974337	466.147	0
0.1173	9.9123	2.94769	-1.77201	308.357	0
0.1180	4.11497	-0.714685	-1.46686	160.672	0
0.1187	0.76161	-2.84954	-5.73895	33.7213	0
0.1193	-2.2962	-5.90152	-8.79045	-110.333	0
0.1200	-7.17278	-10.7847	-8.79045	-268.086	0
0.1207	-12.3676	-14.7538	-10.9265	-408.473	0
0.1213	-18.165	-15.9746	-11.8419	-528.425	0
0.1220	-21.2114	-17.8027	-10.9265	-619.671	0
0.1227	-22.1322	-19.6339	-12.1471	-669.41	0
0.1233	-24.8831	-18.4131	-13.3677	-699.015	0
0.1240	-26.0994	-15.6679	-10.9265	-717.017	0
0.1247	-23.9623	-14.7538	-8.79045	-696.245	0
0.1253	-23.6554	-13.533	-9.09559	-644.672	0
0.1260	-24.5761	-9.26023	-8.79045	-585.163	0
0.1267	-20.302	-5.29112	-4.8235	-479.284	0
0.1273	-14.1978	-2.23914	0.974337	-317.227	0
0.1280	-11.14	2.94769	3.11038	-169.542	0
0.1287	-8.40045	7.52413	1.27949	-48.3925	0
0.1293	-1.68236	7.83086	0.364038	100.864	0
0.1300	5.02435	8.74492	3.11038	264.418	0
0.1307	9.9123	14.8489	4.94128	400.838	0
0.1313	15.7096	18.5113	3.72068	523.522	0
0.1320	20.2907	17.5972	0.974337	620.868	0
0.1327	18.7674	17.5972	-1.16171	664.208	0
0.1333	17.2329	18.2076	-1.46686	689.246	0
0.1340	19.9837	15.1556	0.669187	712.413	0
0.1347	20.8931	11.7969	3.72068	691.38	0
0.1353	17.5398	12.1036	6.46703	637.673	0
0.1360	17.2329	12.1036	7.07733	577.828	0
0.1367	17.2329	7.52413	5.85673	468.58	0
0.1373	11.4355	-0.104289	4.02583	306.56	0
0.1380	5.33127	-4.07033	4.02583	163.404	0
0.1387	2.59175	-2.84954	6.77218	41.0569	0
0.1393	-1.98928	-5.29112	10.434	-110.633	0
0.1400	-8.40045	-10.7847	7.99277	-273.288	0
0.1407	-10.8444	-12.6159	-1.77201	-409.109	0
0.1413	-11.14	-14.4471	-11.2316	-526.591	0
0.1420	-14.8116	-19.0235	-13.3677	-620.569	0
0.1427	-15.721	-18.4131	-13.6728	-669.71	0
0.1433	-10.8444	-13.8367	-17.9449	-694.112	0
0.1440	-9.92367	-16.2783	-17.3346	-711.515	0
0.1447	-14.5047	-19.6339	-8.79045	-698.416	0
0.1453	-18.4719	-17.1923	-0.55141	-650.473	0
0.1460	-25.1786	-14.4471	4.63613	-585.5	0
0.1467	-28.5433	-11.7018	13.1803	-478.049	0
0.1473	-21.8253	-6.51192	20.5039	-320.296	0
0.1480	-14.8116	-2.54587	19.2833	-171.975	0
0.1487	-13.8909	-0.104289	15.9267	-47.1574	0
0.1493	-9.61675	4.77888	15.6215	102.062	0
0.1500	-1.98928	9.35532	13.7906	266.552	0
0.1507	3.50113	11.4932	8.90822	403.607	0
0.1513	9.60538	12.1036	7.99277	520.79	0
0.1520	14.4933	13.6281	11.3494	616.602	0
0.1527	13.2657	15.1556	12.2649	668.175	0
0.1533	12.0494	14.8489	10.1288	696.545	0
0.1540	15.7096	13.6281	8.60307	713.05	0
0.1547	19.063	14.5452	6.77218	691.08	0
0.1553	19.063	13.9348	2.19493	641.64	0
0.1560	19.063	9.35532	-2.38231	582.731	0
0.1567	21.2001	3.25442	-7.2647	471.05	0
0.1573	21.8139	-0.407953	-13.978	305.625	0
0.1580	17.5398	-1.01835	-16.114	160.373	0
0.1587	9.60538	-3.15627	-13.3677	41.9551	0
0.1593	-1.98928	-9.5639	-15.1986	-106.366	0
0.1600	-15.4141	-15.3642	-18.8604	-270.556	0
0.1607	-23.9623	-18.4131	-13.3677	-406.976	0
0.1613	-23.0416	-20.8547	-1.77201	-522.923	0
0.1620	-19.0744	-22.9926	4.02583	-618.136	0
0.1627	-19.9951	-23.9067	3.41553	-670.009	0
0.1633	-23.3485	-22.6859	0.364038	-698.715	0
0.1640	-23.9623	-19.0235	-6.95955	-717.915	0
0.1647	-21.2114	-17.1923	-14.8934	-696.582	0
0.1653	-18.4719	-17.1923	-19.7758	-641.341	0
0.1660	-16.9487	-15.9746	-20.081	-579.4	0
0.1667	-13.8909	-9.5639	-18.5552	-472.884	0
0.1673	-5.64956	-2.54587	-16.114	-309.293	0
0.1680	1.97791	-0.407953	-12.7574	-161.308	0
0.1687	4.42189	-1.93548	-6.95955	-44.0884	0
0.1693	7.77525	1.1165	1.27949	103.896	0
0.1700	13.8795	7.52413	7.38247	270.519	0
0.1707	18.1536	10.2724	7.68762	406.938	0
0.1713	20.8931	12.1036	7.99277	524.121	0
0.1720	26.3949	16.6801	14.4009	621.467	0
0.1727	28.8389	15.1556	19.5885	673.078	0
0.1733	25.1672	9.96572	18.9782	702.046	0
0.1740	20.8931	11.1865	20.5039	719.45	0
0.1747	21.2001	13.9348	18.673	698.379	0
0.1753	23.0302	12.4073	8.60307	648.938	0
0.1760	21.8139	10.5761	-1.46686	584.864	0
0.1767	19.063	6.61007	-5.73895	471.948	0
0.1773	18.1536	-0.714685	-10.9265	313.559	0
0.1780	15.0958	-4.37706	-13.978	164.639	0
0.1787	9.9123	-5.90152	-12.4522	32.7856	0
0.1793	6.86586	-10.1743	-12.4522	-112.167	0
0.1800	3.19422	-13.8367	-16.4192	-266.888	0
0.1807	-3.81942	-16.2783	-17.9449	-410.307	0
0.1813	-8.70737	-19.3302	-17.3346	-532.093	0
0.1820	-12.6746	-20.551	-16.114	-619.97	0
0.1827	-17.5511	-19.0235	-13.6728	-670.009	0
0.1833	-17.8581	-19.0235	-10.9265	-702.383	0
0.1840	-14.5047	-19.6339	-10.6213	-718.551	0
0.1847	-15.1072	-18.1094	-9.40074	-695.646	0
0.1853	-17.2442	-15.0575	-2.99261	-643.174	0
0.1860	-14.1978	-12.0055	4.02583	-579.699	0
0.1867	-10.8444	-8.64984	7.38247	-471.948	0
0.1873	-8.70737	-4.37706	8.60307	-313.26	0
0.1880	-6.26339	-1.93548	7.68762	-165.874	0
0.1887	-5.95648	-0.104289	6.77218	-40.7575	0
0.1893	-5.64956	6.30334	9.51852	109.996	0
0.1900	1.671	13.0177	13.1803	274.187	0
0.1907	12.6632	15.766	12.57	411.205	0
0.1913	16.6304	17.5972	13.1803	531.456	0
0.1920	16.0166	18.2076	15.6215	626.669	0
0.1927	17.8467	16.6801	13.1803	671.843	0
0.1933	20.5976	18.5113	7.99277	697.181	0
0.1940	19.9837	20.3425	6.16188	717.616	0
0.1947	18.4605	17.5972	4.63613	697.48	0
0.1953	18.1536	14.2385	2.50008	646.206	0
0.1960	16.6304	12.1036	3.41553	586.398	0
0.1967	13.5726	8.44126	3.11038	477.15	0
0.1973	11.7424	3.86482	-1.46686	315.393	0
0.1980	9.60538	0.812839	-2.38231	170.141	0
0.1987	3.50113	-1.62875	0.364038	47.4568	0
0.1993	-3.20558	-4.68073	-2.07716	-102.399	0
0.2000	-7.78661	-9.5639	-7.56985	-265.653	0
0.2007	-12.0607	-12.3122	-9.09559	-402.672	0
0.2013	-18.4719	-11.7018	-9.40074	-518.058	0
0.2020	-21.2114	-13.2263	-11.2316	-610.8	0
0.2027	-19.3813	-15.0575	-11.2316	-663.01	0
0.2033	-22.746	-12.6159	-10.011	-690.482	0
0.2040	-27.6226	-12.0055	-10.3162	-706.65	0
0.2047	-26.4063	-13.8367	-8.4853	-689.246	0
0.2053	-26.7132	-12.0055	-5.12865	-639.507	0
0.2060	-30.6804	-8.64984	-5.4338	-574.796	0
0.2067	-27.6226	-6.20825	-6.34925	-466.484	0
0.2073	-20.302	-1.62875	-3.6029	-307.159	0
0.2080	-16.9487	2.03363	-0.55141	-158.239	0
0.2087	-12.9815	3.86482	1.27949	-33.1225	0
0.2093	-7.4797	8.13453	3.41553	117.033	0
0.2100	-4.43325	12.1036	3.11038	281.223	0
0.2107	-0.46606	13.0177	2.50008	416.108	0
0.2113	5.63819	16.6801	4.94128	532.691	0
0.2120	8.08216	18.2076	4.33098	629.738	0
0.2127	10.5261	14.8489	0.669187	680.376	0
0.2133	16.6304	16.6801	1.27949	705.714	0
0.2140	21.2001	21.87	2.50008	724.016	0
0.2147	23.644	20.0388	-0.55141	703.88	0
0.2153	29.1344	15.4593	-0.55141	652.606	0
0.2160	32.4992	13.6281	-0.55141	593.697	0
0.2167	27.6112	9.35532	-6.6544	483.55	0
0.2173	19.9837	3.55809	-9.09559	316.628	0
0.2180	13.2657	0.202443	-4.8235	170.44	0
0.2187	2.89867	-2.84954	-5.12865	50.8252	0
0.2193	-9.92367	-8.03944	-11.5368	-99.9662	0
0.2200	-17.5511	-12.6159	-17.0295	-263.52	0
0.2207	-19.3813	-15.3642	-18.5552	-397.507	0
0.2213	-21.5183	-16.2783	-17.6398	-514.689	0
0.2220	-25.7924	-15.6679	-16.7243	-610.8	0
0.2227	-25.4855	-16.2783	-17.6398	-663.609	0
0.2233	-22.4391	-15.9746	-15.1986	-694.449	0
0.2240	-22.746	-15.6679	-9.40074	-711.815	0
0.2247	-23.0416	-16.585	-3.6029	-691.979	0
0.2253	-19.0744	-15.3642	-1.46686	-643.474	0
0.2260	-14.8116	-10.7847	-2.07716	-576.031	0
0.2267	-11.7538	-6.51192	-1.77201	-459.148	0
0.2273	-7.78661	-3.15627	4.94128	-301.358	0
0.2280	-5.03572	0.202443	12.2649	-160.971	0
0.2287	-4.12634	2.03363	13.1803	-37.9879	0
0.2293	-0.159142	3.86482	12.2649	112.766	0
0.2300	2.59175	8.44126	14.0958	276.956	0
0.2307	1.671	12.1036	12.2649	415.172	0
0.2313	3.50113	14.8489	7.68762	533.59	0
0.2320	10.8331	17.5972	5.55158	627.904	0
0.2327	15.4027	15.4593	6.77218	677.644	0
0.2333	16.3235	10.5761	7.68762	705.415	0
0.2340	17.5398	12.4073	7.07733	724.016	0
0.2347	19.3699	16.6801	5.24643	702.982	0
0.2353	21.507	13.9348	4.02583	649.874	0
0.2360	21.8139	10.2724	3.41553	586.997	0
0.2367	21.2001	10.2724	2.19493	477.749	0
0.2373	23.9509	5.08255	0.0588885	315.992	0
0.2380	25.7811	-0.407953	-1.77201	169.841	0
0.2387	20.5976	0.812839	-0.85656	49.2907	0
0.2393	9.9123	-1.62875	-0.55141	-96.5978	0
0.2400	-3.20558	-9.5639	-1.77201	-260.488	0
0.2407	-17.2442	-11.3951	0.974337	-402.073	0
0.2413	-24.8831	-12.6159	5.85673	-522.624	0
0.2420	-27.0088	-18.1094	4.02583	-617.837	0
0.2427	-28.2364	-19.3302	-1.46686	-670.309	0
0.2433	-27.6226	-17.499	-4.2132	-697.78	0
0.2440	-24.8831	-19.0235	-6.0441	-713.948	0
0.2447	-22.746	-19.0235	-2.99261	-695.946	0
0.2453	-19.3813	-15.3642	7.38247	-646.842	0
0.2460	-16.6418	-12.6159	14.0958	-583.367	0
0.2467	-13.8909	-8.03944	12.2649	-474.081	0
0.2473	-5.64956	-1.93548	8.60307	-314.195	0
0.2480	3.19422	1.1165	6.16188	-168.008	0
0.2487	5.02435	2.94769	4.63613	-44.0884	0
0.2493	7.16141	5.99967	4.94128	107.564	0
0.2500	12.6632	9.66205	4.94128	271.454	0
0.2507	18.1536	14.5452	3.72068	407.238	0
0.2513	23.3371	19.1217	1.88979	529.323	0
0.2520	26.3949	19.4284	0.364038	628.803	0
0.2527	25.7811	16.9868	0.364038	676.11	0
0.2533	26.3949	16.3764	4.02583	700.212	0
0.2540	28.2251	16.9868	9.82367	719.749	0
0.2547	28.2251	15.766	12.8752	699.314	0
0.2553	28.2251	13.6281	11.3494	646.805	0
0.2560	26.3949	12.714	9.82367	584.565	0
0.2567	21.8139	9.35532	13.7906	474.68	0
0.2573	19.063	3.55809	21.4193	313.559	0
0.2580	15.4027	-0.407953	22.3348	166.473	0
0.2587	6.25203	-2.23914	15.9267	42.5539	0
0.2593	-1.06853	-5.29112	9.51852	-104.532	0
0.2600	-1.98928	-8.9535	6.46703	-267.487	0
0.2607	-3.81942	-12.6159	2.50008	-406.639	0
0.2613	-8.70737	-15.3642	-5.12865	-521.389	0
0.2620	-12.9815	-17.1923	-12.4522	-616.302	0
0.2627	-14.1978	-18.7198	-14.2831	-673.976	0
0.2633	-14.8116	-19.6339	-14.2831	-702.383	0
0.2640	-16.6418	-19.6339	-17.0295	-716.119	0
0.2647	-19.3813	-19.9406	-19.1655	-700.549	0
0.2653	-20.302	-19.0235	-16.4192	-652.943	0
0.2660	-19.3813	-14.4471	-14.2831	-587.334	0
0.2667	-16.3348	-9.5639	-13.3677	-478.984	0
0.2673	-10.2306	-4.37706	-10.011	-320.595	0
0.2680	-3.81942	1.42324	-5.73895	-171.039	0
0.2687	1.671	2.94769	-2.38231	-45.3235	0
0.2693	6.55894	3.86482	1.27949	103.896	0
0.2700	10.8331	9.96572	3.11038	268.385	0
0.2707	14.8002	14.2385	1.88979	407.238	0
0.2713	18.1536	14.2385	2.19493	525.655	0
0.2720	20.8931	14.8489	3.41553	620.569	0
0.2727	23.0302	14.5452	4.63613	671.244	0
0.2733	22.7346	13.9348	8.60307	697.78	0
0.2740	20.2907	16.9868	12.57	713.948	0
0.2747	20.2907	18.5113	11.6546	694.711	0
0.2753	21.507	13.3244	8.60307	647.441	0
0.2760	18.1536	8.44126	6.46703	583.966	0
0.2767	11.1286	5.69294	4.63613	469.216	0
0.2773	5.63819	1.42324	4.02583	305.625	0
0.2780	1.97791	-2.54587	3.41553	160.073	0
0.2787	-2.91003	-4.98746	2.19493	37.3891	0
0.2793	-7.4797	-9.87063	1.27949	-111.531	0
0.2800	-10.2306	-15.6679	0.364038	-275.422	0
0.2807	-12.9815	-18.1094	-4.2132	-414.573	0
0.2813	-16.6418	-18.7198	-9.70589	-531.157	0
0.2820	-17.5511	-19.3302	-14.2831	-622.702	0
0.2827	-18.165	-20.2443	-18.5552	-672.442	0
0.2833	-23.0416	-19.9406	-19.7758	-702.383	0
0.2840	-26.7132	-17.8027	-16.7243	-721.882	0
0.2847	-23.6554	-15.3642	-14.2831	-702.383	0
0.2853	-19.9951	-14.4471	-14.8934	-649.574	0
0.2860	-18.7788	-11.0914	-14.2831	-586.698	0
0.2867	-15.721	-6.20825	-8.79045	-477.749	0
0.2873	-9.92367	-3.45993	-3.29776	-314.794	0
0.2880	-5.64956	-1.01835	-0.85656	-168.906	0
0.2887	-3.81942	2.94769	4.33098	-49.8895	0
0.2893	-1.98928	7.52413	11.0443	100.864	0
0.2900	2.59175	12.714	11.9597	269.022	0
0.2907	8.08216	17.5972	10.7391	406.34	0
0.2913	10.2192	18.5113	11.9597	524.757	0
0.2920	11.7424	16.6801	10.434	620.868	0
0.2927	15.4027	15.766	6.77218	668.175	0
0.2933	15.4027	18.2076	9.51852	695.946	0
0.2940	12.6632	20.6492	13.4855	716.718	0
0.2947	13.5726	17.9009	9.51852	695.646	0
0.2953	16.3235	10.2724	4.94128	643.474	0
0.2960	13.5726	5.99967	4.94128	581.795	0
0.2967	7.77525	4.77888	1.58464	471.349	0
0.2973	3.80805	-1.62875	-6.0441	308.993	0
0.2980	-0.159142	-7.73271	-10.6213	157.304	0
0.2987	-4.74017	-7.42904	-11.5368	29.1552	0
0.2993	-10.2306	-8.03944	-13.0625	-114.6	0
0.3000	-15.721	-14.4471	-14.2831	-272.053	0
0.3007	-21.8253	-17.8027	-15.1986	-412.141	0
0.3013	-26.7132	-18.1094	-17.9449	-530.259	0
0.3020	-29.1458	-19.0235	-21.6121	-622.103	0
0.3027	-29.1458	-19.0235	-22.5275	-676.11	0
0.3033	-28.5433	-17.499	-19.7758	-705.415	0
0.3040	-27.6226	-18.1094	-17.9449	-719.45	0
0.3047	-26.7132	-18.1094	-18.5552	-698.416	0
0.3053	-24.8831	-15.3642	-16.114	-648.04	0
0.3060	-22.746	-13.533	-11.5368	-586.099	0
0.3067	-19.3813	-9.5639	-10.9265	-479.883	0
0.3073	-12.9815	-2.84954	-11.5368	-318.762	0
0.3080	-4.74017	-0.714685	-6.34925	-169.841	0
0.3087	-0.46606	-0.104289	3.41553	-46.858	0
0.3093	-1.98928	6.61007	15.0112	104.195	0
0.3100	-1.98928	12.714	23.2502	271.754	0
0.3107	3.80805	14.2385	24.4708	411.841	0
0.3113	11.4355	16.0697	21.1142	532.991	0
0.3120	16.0166	18.5113	19.2833	629.102	0
0.3127	15.0958	18.2076	21.4193	677.045	0
0.3133	11.7424	17.5972	27.2172	702.645	0
0.3140	9.60538	17.2905	32.4047	720.685	0
0.3147	9.29847	15.4593	32.4047	700.212	0
0.3153	8.99155	13.0177	25.6914	650.173	0
0.3160	7.16141	9.66205	15.3164	588.831	0
0.3167	3.80805	5.69294	5.85673	476.814	0
0.3173	3.19422	2.3373	-0.55141	313.859	0
0.3180	5.63819	-0.104289	-5.12865	168.606	0
0.3187	2.59175	-4.98746	-8.79045	45.9223	0
0.3193	-7.4797	-10.7847	-12.4522	-104.832	0
0.3200	-11.7538	-12.6159	-15.1986	-268.086	0
0.3207	-12.0607	-12.6159	-14.8934	-404.206	0
0.3213	-15.1072	-15.9746	-11.5368	-522.923	0
0.3220	-18.4719	-19.0235	-9.70589	-619.072	0
0.3227	-19.0744	-17.8027	-11.5368	-668.812	0
0.3233	-21.2114	-17.1923	-14.2831	-695.048	0
0.3240	-21.8253	-19.0235	-17.9449	-714.584	0
0.3247	-20.6089	-19.9406	-21.6121	-699.015	0
0.3253	-20.302	-17.8027	-22.5275	-650.809	0
0.3260	-19.0744	-14.4471	-20.6966	-588.232	0
0.3267	-15.1072	-9.87063	-13.978	-478.386	0
0.3273	-10.2306	-6.20825	-2.68746	-317.863	0
0.3280	-5.64956	-3.45993	8.60307	-171.376	0
0.3287	0.76161	-0.714685	13.4855	-47.7562	0
0.3293	8.99155	2.64403	14.0958	104.532	0
0.3300	16.3235	6.61007	19.8936	270.519	0
0.3307	21.507	10.5761	28.1326	408.772	0
0.3313	28.8389	13.0177	30.2687	529.024	0
0.3320	37.3757	14.2385	27.8275	625.135	0
0.3327	43.48	15.1556	25.6914	673.677	0
0.3333	47.4472	15.1556	22.3348	702.645	0
0.3340	48.061	16.0697	18.3679	723.117	0
0.3347	45.6171	16.3764	14.0958	702.046	0
0.3353	46.2309	13.3244	9.82367	651.708	0
0.3360	43.7869	11.1865	7.38247	590.366	0
0.3367	28.2251	9.05165	3.72068	475.915	0
0.3373	12.6632	2.03363	-4.8235	312.025	0
0.3380	9.60538	-3.45993	-12.4522	168.606	0
0.3387	7.77525	-2.54587	-13.978	45.3235	0
0.3393	1.671	-6.20825	-13.0625	-106.965	0
0.3400	-1.37545	-13.2263	-10.6213	-270.856	0
0.3407	-3.5125	-14.4471	-10.6213	-406.639	0
0.3413	-8.09353	-14.1434	-14.5883	-522.025	0
0.3420	-11.7538	-18.1094	-15.1986	-618.136	0
0.3427	-15.1072	-19.6339	-10.3162	-673.976	0
0.3433	-17.5511	-17.1923	-9.70589	-701.448	0
0.3440	-16.3348	-16.8887	-12.1471	-716.718	0
0.3447	-14.8116	-15.9746	-10.6213	-699.015	0
0.3453	-14.5047	-13.2263	-5.12865	-649.275	0
0.3460	-11.7538	-11.0914	4.94128	-583.966	0
0.3467	-7.78661	-7.73271	19.2833	-473.782	0
0.3473	-2.60312	-3.15627	24.1657	-312.062	0
0.3480	2.59175	1.1165	20.809	-164.939	0
0.3487	4.7288	5.08255	20.1988	-45.0241	0
0.3493	6.55894	7.52413	18.0627	104.195	0
0.3500	11.4355	8.44126	11.6546	270.219	0
0.3507	15.0958	13.0177	12.2649	407.238	0
0.3513	16.0166	17.2905	16.8421	527.19	0
0.3520	18.1536	15.766	14.7061	624.536	0
0.3527	20.8931	15.4593	11.6546	673.677	0
0.3533	23.644	17.9009	10.434	702.346	0
0.3540	25.4742	16.3764	6.46703	721.882	0
0.3547	23.9509	13.9348	3.11038	699.614	0
0.3553	19.9837	13.0177	3.11038	648.938	0
0.3560	18.4605	9.35532	0.364038	586.698	0
0.3567	17.2329	5.08255	-5.4338	475.317	0
0.3573	11.1286	3.86482	-10.011	316.628	0
0.3580	4.42189	2.94769	-14.2831	167.371	0
0.3587	1.671	0.812839	-16.114	35.2558	0
0.3593	-1.68236	-2.23914	-13.3677	-110.034	0
0.3600	-7.4797	-7.12231	-12.4522	-263.819	0
0.3607	-12.0607	-12.0055	-13.978	-406.639	0
0.3613	-14.8116	-15.3642	-14.2831	-530.857	0
0.3620	-17.2442	-16.8887	-12.7574	-621.504	0
0.3627	-19.0744	-16.585	-9.70589	-671.244	0
0.3633	-21.8253	-15.0575	-7.2647	-701.747	0
0.3640	-23.9623	-14.4471	-8.79045	-719.749	0
0.3647	-21.8253	-14.7538	-11.8419	-701.148	0
0.3653	-17.2442	-13.533	-9.70589	-649.275	0
0.3660	-12.9815	-11.7018	-6.34925	-585.8	0
0.3667	-5.34264	-7.12231	-7.56985	-480.182	0
0.3673	5.02435	0.202443	-7.875	-319.66	0
0.3680	12.0494	4.16848	-4.8235	-168.906	0
0.3687	14.8002	4.77888	-3.90805	-46.858	0
0.3693	13.2657	7.83086	-1.16171	102.399	0
0.3700	7.16141	13.9348	5.55158	270.856	0
0.3707	1.671	18.5113	6.77218	409.072	0
0.3713	0.76161	20.3425	4.33098	526.591	0
0.3720	2.89867	20.3425	7.68762	623.301	0
0.3727	5.33127	18.5113	10.1288	672.143	0
0.3733	7.16141	18.5113	4.33098	699.015	0
0.3740	8.08216	18.2076	-0.55141	720.348	0
0.3747	8.99155	16.6801	-0.55141	699.614	0
0.3753	10.8331	16.6801	-0.246261	645.27	0
0.3760	11.1286	16.6801	1.27949	583.03	0
0.3767	9.29847	13.0177	1.58464	473.483	0
0.3773	6.55894	5.69294	0.364038	311.426	0
0.3780	3.50113	-0.714685	0.0588885	166.174	0
0.3787	0.147775	-2.54587	-2.68746	42.8533	0
0.3793	-3.20558	-2.23914	-7.2647	-107.264	0
0.3800	-6.57031	-5.59785	-8.79045	-270.257	0
0.3807	-9.00292	-10.481	-10.6213	-408.473	0
0.3813	-11.14	-12.0055	-13.978	-526.591	0
0.3820	-13.8909	-12.6159	-14.2831	-620.868	0
0.3827	-17.2442	-12.9226	-13.3677	-673.976	0
0.3833	-16.6418	-11.0914	-15.1986	-704.816	0
0.3840	-14.1978	-11.0914	-13.978	-724.053	0
0.3847	-15.1072	-13.533	-12.1471	-706.949	0
0.3853	-17.5511	-12.6159	-13.978	-657.509	0
0.3860	-15.4141	-9.26023	-14.8934	-593.098	0
0.3867	-9.61675	-5.90152	-10.6213	-484.149	0
0.3873	-5.64956	-0.714685	-6.0441	-324.563	0
0.3880	-4.12634	2.03363	-4.8235	-177.476	0
0.3887	-2.91003	2.03363	-4.8235	-53.2579	0
0.3893	0.147775	6.30334	-3.90805	98.7311	0
0.3900	4.42189	11.7969	-1.46686	265.354	0
0.3907	8.99155	13.9348	1.27949	403.907	0
0.3913	11.7424	15.766	2.19493	523.821	0
0.3920	11.1286	16.9868	3.11038	619.97	0
0.3927	9.29847	15.766	7.38247	669.71	0
0.3933	7.46833	17.2905	10.7391	699.314	0
0.3940	6.25203	19.7321	11.3494	719.749	0
0.3947	7.16141	17.5972	12.8752	697.78	0
0.3953	7.46833	14.5452	15.0112	648.639	0
0.3960	5.02435	11.1865	13.4855	588.831	0
0.3967	1.05716	4.77888	9.21337	475.017	0
0.3973	-5.64956	0.812839	5.85673	310.528	0
0.3980	-12.3676	-0.407953	4.02583	165.537	0
0.3987	-12.0607	-5.29112	2.19493	40.4206	0
0.3993	-13.5839	-9.5639	1.27949	-110.333	0
0.4000	-23.9623	-11.7018	1.27949	-270.257	0
0.4007	-29.1458	-14.4471	0.669187	-407.874	0
0.4013	-25.7924	-15.9746	-0.55141	-529.959	0
0.4020	-28.5433	-17.1923	-1.16171	-624.835	0
0.4027	-34.0338	-21.4651	-2.99261	-675.511	0
0.4033	-32.5105	-23.2963	-5.12865	-705.415	0
0.4040	-31.5898	-19.9406	-6.0441	-724.353	0
0.4047	-34.0338	-17.1923	-6.95955	-704.217	0
0.4053	-35.557	-16.2783	-6.95955	-653.242	0
0.4060	-36.7846	-14.4471	-3.29776	-593.098	0
0.4067	-36.7846	-10.7847	1.88979	-486.32	0
0.4073	-32.2036	-5.59785	5.55158	-322.729	0
0.4080	-27.6226	-2.23914	8.90822	-171.675	0
0.4087	-26.7132	-0.714685	13.1803	-48.6919	0
0.4093	-25.7924	3.86482	15.9267	99.6293	0
0.4100	-20.302	8.44126	15.6215	263.52	0
0.4107	-12.0607	7.83086	13.1803	401.773	0
0.4113	-5.34264	9.66205	11.6546	523.522	0
0.4120	-2.91003	15.766	11.3494	622.103	0
0.4127	-0.159142	16.6801	11.3494	671.843	0
0.4133	5.02435	12.1036	13.7906	700.849	0
0.4140	5.94511	11.1865	17.4524	721.583	0
0.4147	2.89867	13.0177	15.9267	700.849	0
0.4153	3.50113	10.5761	9.21337	648.639	0
0.4160	5.33127	6.61007	5.24643	584.565	0
0.4167	3.19422	5.99967	6.77218	473.483	0
0.4173	-0.772978	3.55809	9.51852	315.094	0
0.4180	-5.03572	-3.76667	11.3494	166.174	0
0.4187	-13.8909	-8.03944	9.82367	34.9189	0
0.4193	-24.5761	-8.64984	5.55158	-110.633	0
0.4200	-30.6804	-12.3122	2.19493	-265.653	0
0.4207	-34.6476	-16.8887	0.0588885	-408.473	0
0.4213	-38.0009	-19.6339	-3.90805	-531.456	0
0.4220	-37.694	-22.6859	-10.3162	-621.804	0
0.4227	-34.6476	-23.603	-14.8934	-673.976	0
0.4233	-34.3407	-19.6339	-15.5037	-706.65	0
0.4240	-35.8639	-17.1923	-13.3677	-721.284	0
0.4247	-34.9431	-18.1094	-9.09559	-699.314	0
0.4253	-33.7268	-16.2783	-6.6544	-652.007	0
0.4260	-33.113	-12.6159	-6.0441	-591.601	0
0.4267	-29.1458	-9.5639	-4.8235	-483.55	0
0.4273	-22.1322	-4.37706	-2.38231	-323.627	0
0.4280	-14.8116	0.202443	1.27949	-175.942	0
0.4287	-8.40045	3.25442	4.94128	-51.424	0
0.4293	-1.06853	7.52413	7.68762	98.4317	0
0.4300	4.7288	11.7969	14.0958	262.584	0
0.4307	8.99155	14.2385	25.0811	403.271	0
0.4313	17.2329	15.766	31.4893	529.622	0
0.4320	24.5648	15.1556	27.8275	627.605	0
0.4327	22.7346	14.2385	19.5885	672.741	0
0.4333	21.2001	16.6801	14.0958	698.678	0
0.4340	29.1344	17.2905	12.57	719.45	0
0.4347	32.8061	13.0177	10.434	697.78	0
0.4353	28.2251	11.1865	5.24643	647.441	0
0.4360	27.9181	12.714	0.974337	588.232	0
0.4367	30.0552	9.35532	-2.68746	476.215	0
0.4373	25.4742	2.03363	-10.9265	313.26	0
0.4380	23.644	-1.01835	-15.5037	168.307	0
0.4387	24.8603	-1.01835	-13.0625	43.789	0
0.4393	20.8931	-4.37706	-15.5037	-106.067	0
0.4400	16.9259	-9.5639	-26.1893	-266.589	0
0.4407	16.9259	-13.2263	-32.2923	-405.441	0
0.4413	14.1864	-16.2783	-31.9872	-526.591	0
0.4420	9.9123	-18.7198	-32.9026	-621.504	0
0.4427	9.60538	-16.2783	-35.3438	-672.779	0
0.4433	9.9123	-14.1434	-35.0387	-701.148	0
0.4440	10.8331	-17.499	-31.0717	-719.45	0
0.4447	11.4355	-17.499	-28.9357	-703.281	0
0.4453	9.29847	-11.3951	-30.1563	-654.777	0
0.4460	9.9123	-8.9535	-27.4099	-590.066	0
0.4467	14.8002	-8.03944	-18.5552	-481.118	0
0.4473	19.063	-1.32508	-12.7574	-323.627	0
0.4480	23.644	2.94769	-10.6213	-177.476	0
0.4487	29.7483	2.94769	-8.79045	-51.424	0
0.4493	33.4086	6.91373	-7.2647	100.565	0
0.4500	36.1594	11.1865	-4.8235	266.888	0
0.4507	41.036	13.0177	-0.246261	408.173	0
0.4513	45.0032	16.6801	3.11038	529.922	0
0.4520	47.4472	18.818	7.38247	625.135	0
0.4527	49.5842	16.3764	14.0958	675.511	0
0.4533	50.8005	16.0697	18.673	706.949	0
0.4540	48.9704	17.9009	20.1988	724.951	0
0.4547	47.1403	17.9009	21.1142	700.212	0
0.4553	48.061	16.6801	18.9782	653.242	0
0.4560	47.1403	13.3244	14.7061	597.364	0
0.4567	40.1266	6.91373	10.434	482.315	0
0.4573	31.8853	2.64403	4.94128	314.495	0
0.4580	28.2251	0.202443	2.19493	169.841	0
0.4587	24.5648	-2.54587	3.11038	48.355	0
0.4593	18.1536	-5.29112	-1.77201	-101.8	0
0.4600	11.4355	-8.9535	-13.0625	-264.755	0
0.4607	4.42189	-14.4471	-18.8604	-404.206	0
0.4613	-0.159142	-16.2783	-20.6966	-522.923	0
0.4620	-0.159142	-16.585	-22.5275	-616.901	0
0.4627	-1.68236	-17.499	-21.6121	-671.843	0
0.4633	-7.4797	-17.1923	-21.0018	-704.217	0
0.4640	-11.4469	-16.8887	-22.8327	-721.583	0
0.4647	-11.14	-16.585	-21.0018	-699.913	0
0.4653	-10.2306	-14.4471	-15.8089	-648.976	0
0.4660	-9.30983	-11.7018	-13.3677	-588.831	0
0.4667	-4.43325	-8.3431	-13.0625	-482.016	0
0.4673	4.42189	-2.54587	-10.6213	-317.227	0
0.4680	11.7424	0.506107	-5.73895	-168.008	0
0.4687	16.0166	-0.104289	0.364038	-52.6591	0
0.4693	20.8931	2.64403	4.02583	94.7639	0
0.4700	26.3949	8.74492	6.77218	266.552	0
0.4707	24.5648	13.0177	10.7391	406.938	0
0.4713	18.1536	16.9868	16.2318	523.821	0
0.4720	15.0958	18.5113	19.8936	622.403	0
0.4727	13.8795	15.4593	19.2833	674.875	0
0.4733	9.60538	14.5452	15.0112	702.046	0
0.4740	4.42189	16.0697	12.57	722.481	0
0.4747	2.59175	13.9348	11.6546	703.581	0
0.4753	4.11497	10.5761	10.434	649.874	0
0.4760	7.16141	11.1865	13.4855	585.762	0
0.4767	7.16141	9.35532	21.7245	478.348	0
0.4773	2.59175	3.55809	22.6399	319.36	0
0.4780	-2.91003	-0.407953	16.2318	168.008	0
0.4787	-4.74017	-1.93548	13.1803	37.9879	0
0.4793	-5.34264	-6.20825	10.434	-107.264	0
0.4800	-10.8444	-10.7847	2.50008	-263.819	0
0.4807	-17.8581	-12.3122	-3.29776	-405.142	0
0.4813	-20.302	-13.8367	-5.12865	-529.024	0
0.4820	-20.6089	-16.2783	-9.40074	-623.039	0
0.4827	-23.0416	-16.8887	-14.5883	-674.276	0
0.4833	-26.0994	-17.499	-15.1986	-705.714	0
0.4840	-25.7924	-17.499	-11.8419	-724.652	0
0.4847	-23.0416	-14.7538	-6.6544	-704.217	0
0.4853	-20.302	-13.2263	0.364038	-653.242	0
0.4860	-19.3813	-11.0914	7.68762	-592.499	0
0.4867	-18.4719	-4.98746	11.0443	-486.32	0
0.4873	-14.1978	0.506107	12.57	-325.798	0
0.4880	-9.61675	2.94769	15.0112	-176.84	0
0.4887	-7.78661	5.69294	16.537	-53.5573	0
0.4893	-4.74017	9.05165	16.2318	95.9615	0
0.4900	1.671	12.714	17.7576	261.686	0
0.4907	5.63819	18.818	20.5039	402.372	0
0.4913	7.16141	22.784	19.5885	527.19	0
0.4920	9.9123	21.2596	18.673	626.07	0
0.4927	11.1286	20.0388	21.7245	672.741	0
0.4933	10.2192	19.1217	20.5039	697.48	0
0.4940	10.8331	17.2905	13.4855	717.915	0
0.4947	12.6632	16.9868	11.6546	697.48	0
0.4953	11.1286	16.6801	14.7061	644.073	0
0.4960	7.46833	14.2385	15.3164	582.431	0
0.4967	4.7288	10.2724	15.3164	474.381	0
0.4973	1.671	5.08255	14.7061	312.96	0
0.4980	-2.60312	1.7269	7.99277	165.537	0
0.4987	-5.64956	1.42324	0.364038	43.1902	0
0.4993	-9.30983	-1.93548	-5.12865	-103.933	0
0.5000	-13.5839	-7.12231	-14.8934	-268.423	0
0.5007	-17.2442	-8.03944	-24.0533	-408.772	0
0.5013	-19.3813	-9.26023	-24.0533	-526.591	0
0.5020	-20.302	-14.7538	-21.0018	-620.569	0
0.5027	-19.6882	-16.2783	-19.4707	-674.613	0
0.5033	-20.6089	-13.2263	-17.9449	-703.581	0
0.5040	-22.4391	-11.7018	-19.1655	-721.583	0
0.5047	-22.4391	-12.3122	-18.8604	-706.65	0
0.5053	-23.0416	-13.533	-13.0625	-658.108	0
0.5060	-23.6554	-15.0575	-10.9265	-594.333	0
0.5067	-20.302	-11.3951	-13.3677	-487.518	0
0.5073	-14.5047	-3.15627	-10.3162	-328.829	0
0.5080	-9.92367	1.7269	-6.0441	-179.61	0
0.5087	-5.64956	2.94769	-7.2647	-54.1561	0
0.5093	-3.5125	7.52413	-4.8235	97.496	0
0.5100	-2.91003	12.4073	-1.46686	264.418	0
0.5107	0.76161	13.9348	-3.6029	403.607	0
0.5113	5.94511	16.3764	-1.77201	523.522	0
0.5120	9.29847	20.3425	2.80523	622.403	0
0.5127	12.6632	19.1217	3.72068	674.575	0
0.5133	13.5726	15.1556	10.7391	702.046	0
0.5140	12.3563	16.3764	24.1657	721.284	0
0.5147	13.8795	18.5113	28.7429	703.88	0
0.5153	17.2329	15.1556	24.1657	656.274	0
0.5160	15.0958	9.05165	17.1473	593.098	0
0.5167	9.9123	5.69294	10.1288	478.648	0
0.5173	5.02435	2.64403	4.63613	318.762	0
0.5180	-0.772978	-1.62875	1.27949	175.605	0
0.5187	-5.34264	-4.37706	-0.85656	48.0556	0
0.5193	-8.40045	-5.90152	1.27949	-105.131	0
0.5200	-12.3676	-9.87063	0.364038	-266.29	0
0.5207	-15.1072	-15.0575	-8.79045	-403.607	0
0.5213	-18.4719	-16.8887	-14.5883	-522.624	0
0.5220	-23.0416	-18.4131	-12.7574	-617.238	0
0.5227	-24.8831	-20.2443	-11.2316	-671.843	0
0.5233	-23.9623	-19.0235	-7.56985	-703.581	0
0.5240	-25.1786	-18.1094	0.364038	-720.685	0
0.5247	-26.4063	-20.551	1.27949	-701.148	0
0.5253	-24.8831	-18.1094	0.669187	-652.307	0
0.5260	-22.1322	-10.7847	7.68762	-589.767	0
0.5267	-18.4719	-7.73271	9.51852	-479.883	0
0.5273	-14.5047	-6.51192	2.19493	-317.863	0
0.5280	-11.7538	-1.62875	-1.77201	-170.44	0
0.5287	-8.40045	3.25442	-1.77201	-50.5258	0
0.5293	-1.98928	5.69294	-4.51835	96.8972	0
0.5300	1.97791	7.52413	-7.56985	264.119	0
0.5307	3.80805	9.35532	-8.79045	403.271	0
0.5313	8.08216	12.714	-6.0441	521.987	0
0.5320	12.6632	15.766	3.41553	620.868	0
0.5327	14.8002	14.8489	13.7906	676.11	0
0.5333	15.4027	12.1036	21.7245	705.714	0
0.5340	16.6304	13.0177	28.7429	725.251	0
0.5347	17.2329	14.8489	26.6069	707.548	0
0.5353	16.3235	13.0177	15.9267	656.872	0
0.5360	14.4933	8.74492	12.57	592.798	0
0.5367	11.7424	5.08255	14.7061	485.684	0
0.5373	7.16141	2.03363	9.82367	328.53	0
0.5380	1.671	-0.714685	5.55158	175.605	0
0.5387	-1.06853	-2.84954	7.68762	43.789	0
0.5393	-2.60312	-5.90152	4.33098	-99.6293	0
0.5400	-6.57031	-10.1743	-4.2132	-256.521	0
0.5407	-12.6746	-13.8367	-9.70589	-399.004	0
0.5413	-16.6418	-16.2783	-13.3677	-522.025	0
0.5420	-17.5511	-16.8887	-15.1986	-618.136	0
0.5427	-17.5511	-16.585	-12.4522	-670.309	0
0.5433	-19.9951	-17.1923	-8.79045	-698.715	0
0.5440	-22.746	-18.4131	-9.09559	-716.718	0
0.5447	-20.302	-17.1923	-10.9265	-697.78	0
0.5453	-17.5511	-15.6679	-11.5368	-645.607	0
0.5460	-19.3813	-15.6679	-9.70589	-585.8	0
0.5467	-18.165	-12.6159	-5.73895	-483.55	0
0.5473	-12.0607	-5.90152	-3.6029	-324.263	0
0.5480	-9.30983	-0.407953	-2.38231	-174.108	0
0.5487	-8.40045	1.7269	1.58464	-50.1889	0
0.5493	-3.5125	2.94769	6.46703	99.9288	0
0.5500	2.28483	5.69294	8.29792	265.653	0
0.5507	6.55894	11.1865	8.60307	405.104	0
0.5513	12.0494	16.3764	9.51852	528.088	0
0.5520	14.4933	17.5972	10.434	628.204	0
0.5527	11.7424	16.6801	9.51852	677.345	0
0.5533	12.3563	16.6801	6.77218	701.747	0
0.5540	16.3235	16.9868	5.55158	721.882	0
0.5547	14.4933	15.766	5.55158	702.982	0
0.5553	10.8331	13.9348	4.02583	650.772	0
0.5560	11.7424	13.6281	1.27949	590.066	0
0.5567	10.5261	10.2724	-2.07716	482.315	0
0.5573	4.42189	4.77888	-5.73895	318.762	0
0.5580	1.671	1.1165	-7.875	171.638	0
0.5587	2.89867	-3.15627	-7.875	49.2907	0
0.5593	-0.46606	-8.9535	-6.95955	-103.597	0
0.5600	-6.57031	-11.0914	-6.34925	-270.257	0
0.5607	-10.2306	-12.3122	-4.8235	-404.506	0
0.5613	-15.1072	-16.2783	-4.51835	-520.79	0
0.5620	-21.2114	-17.1923	-8.79045	-619.671	0
0.5627	-22.746	-15.0575	-14.2831	-673.078	0
0.5633	-21.5183	-17.1923	-17.6398	-699.614	0
0.5640	-22.1322	-20.2443	-18.5552	-718.851	0
0.5647	-23.6554	-19.9406	-18.8604	-705.115	0
0.5653	-23.9623	-17.1923	-17.6398	-658.108	0
0.5660	-22.4391	-14.7538	-13.3677	-597.065	0
0.5667	-19.0744	-12.6159	-7.56985	-489.651	0
0.5673	-14.5047	-9.26023	-2.38231	-329.129	0
0.5680	-10.8444	-4.37706	2.19493	-182.043	0
0.5687	-8.09353	-1.62875	6.46703	-59.9573	0
0.5693	-3.5125	0.202443	9.51852	91.9943	0
0.5700	2.59175	5.69294	13.1803	261.087	0
0.5707	6.25203	9.66205	16.537	399.64	0
0.5713	8.99155	10.2724	17.1473	519.255	0
0.5720	12.9587	13.0177	15.9267	618.735	0
0.5727	15.0958	14.2385	13.1803	670.608	0
0.5733	13.5726	11.4932	8.60307	698.379	0
0.5740	13.5726	12.714	5.85673	717.616	0
0.5747	16.6304	15.4593	9.51852	697.78	0
0.5753	18.7674	11.4932	12.57	650.473	0
0.5760	16.3235	5.38928	9.21337	592.798	0
0.5767	11.7424	2.94769	4.63613	478.049	0
0.5773	8.08216	0.812839	0.669187	310.528	0
0.5780	2.59175	-2.54587	-3.90805	167.072	0
0.5787	-2.60312	-6.20825	-7.875	46.8206	0
0.5793	-4.74017	-11.0914	-12.4522	-104.532	0
0.5800	-8.09353	-12.9226	-17.3346	-269.321	0
0.5807	-12.9815	-14.4471	-19.7758	-406.639	0
0.5813	-16.3348	-18.7198	-20.081	-524.757	0
0.5820	-19.6882	-19.9406	-20.081	-619.97	0
0.5827	-22.746	-15.9746	-18.5552	-674.276	0
0.5833	-21.8253	-17.1923	-19.7758	-705.714	0
0.5840	-21.5183	-20.551	-25.579	-723.117	0
0.5847	-23.9623	-17.499	-27.4099	-703.281	0
0.5853	-23.9623	-14.4471	-24.6636	-656.274	0
0.5860	-21.2114	-13.533	-22.5275	-597.065	0
0.5867	-18.4719	-7.12231	-18.8604	-489.352	0
0.5873	-11.4469	-1.32508	-14.2831	-326.995	0
0.5880	-5.64956	-1.93548	-13.0625	-178.075	0
0.5887	-6.26339	-0.104289	-10.9265	-57.5245	0
0.5893	-4.74017	7.22047	-4.8235	89.2622	0
0.5900	3.50113	10.2724	5.24643	255.586	0
0.5907	9.9123	10.8828	20.1988	396.272	0
0.5913	12.6632	14.2385	34.2356	515.887	0
0.5920	16.3235	16.6801	37.5923	614.169	0
0.5927	19.063	14.8489	31.7944	666.94	0
0.5933	19.063	13.6281	25.0811	695.347	0
0.5940	20.2907	15.766	18.9782	714.547	0
0.5947	23.3371	17.2905	12.8752	696.545	0
0.5953	20.2907	15.1556	7.07733	646.505	0
0.5960	14.4933	10.2724	2.19493	583.629	0
0.5967	14.4933	6.30334	-1.77201	476.514	0
0.5973	12.6632	3.55809	-5.73895	318.125	0
0.5980	4.11497	1.1165	-8.79045	166.473	0
0.5987	0.147775	-1.62875	-11.2316	38.5867	0
0.5993	1.36408	-3.45993	-15.1986	-103.297	0
0.6000	-2.91003	-5.90152	-20.6966	-261.087	0
0.6007	-9.61675	-7.12231	-21.3069	-405.741	0
0.6013	-13.277	-9.87063	-17.0295	-528.425	0
0.6020	-17.2442	-14.1434	-12.7574	-619.97	0
0.6027	-19.6882	-15.9746	-9.40074	-673.378	0
0.6033	-18.4719	-15.6679	-8.79045	-707.548	0
0.6040	-18.7788	-15.9746	-8.4853	-726.785	0
0.6047	-19.6882	-13.533	-6.0441	-706.35	0
0.6053	-17.5511	-8.9535	-3.29776	-656.573	0
0.6060	-15.721	-7.73271	-0.246261	-595.268	0
0.6067	-14.1978	-4.98746	5.24643	-488.753	0
0.6073	-9.30983	1.1165	8.60307	-329.765	0
0.6080	-4.74017	2.94769	6.77218	-180.508	0
0.6087	-2.60312	3.25442	7.68762	-57.2251	0
0.6093	2.28483	8.44126	14.7061	89.2622	0
0.6100	8.08216	15.766	25.6914	254.65	0
0.6107	12.0494	18.818	35.1511	397.469	0
0.6113	17.5398	19.1217	35.1511	520.49	0
0.6120	21.507	19.7321	26.912	618.735	0
0.6127	20.8931	20.3425	18.9782	667.576	0
0.6133	21.2001	19.4284	14.4009	691.979	0
0.6140	24.5648	19.1217	9.51852	713.948	0
0.6147	24.5648	18.5113	4.02583	699.314	0
0.6153	22.4277	16.6801	0.364038	647.104	0
0.6160	20.8931	14.2385	-1.16171	584.864	0
0.6167	16.6304	12.1036	-1.16171	479.583	0
0.6173	12.0494	6.61007	-0.85656	318.762	0
0.6180	10.5261	-1.01835	-0.85656	171.039	0
0.6187	8.08216	-4.37706	-1.46686	50.1889	0
0.6193	3.50113	-4.98746	-2.07716	-98.4317	0
0.6200	-1.06853	-7.42904	-1.77201	-265.054	0
0.6207	-4.74017	-11.0914	-3.29776	-404.805	0
0.6213	-8.09353	-15.0575	-5.12865	-522.025	0
0.6220	-13.8909	-18.1094	-4.51835	-618.136	0
0.6227	-18.165	-16.2783	-4.51835	-672.143	0
0.6233	-16.6418	-12.9226	-5.12865	-699.015	0
0.6240	-14.5047	-12.6159	-3.6029	-715.183	0
0.6247	-16.6418	-14.4471	-2.38231	-700.849	0
0.6253	-18.7788	-14.1434	-3.90805	-657.509	0
0.6260	-19.0744	-11.7018	-3.29776	-598.001	0
0.6267	-18.4719	-8.03944	0.0588885	-488.753	0
0.6273	-14.5047	-3.76667	2.19493	-327.931	0
0.6280	-8.40045	-1.62875	3.11038	-179.909	0
0.6287	-4.12634	1.7269	2.50008	-54.1561	0
0.6293	1.36408	7.22047	1.88979	97.1966	0
0.6300	7.46833	10.8828	3.11038	260.75	0
0.6307	12.9587	11.1865	4.02583	400.538	0
0.6313	17.8467	13.3244	2.50008	524.458	0
0.6320	19.9837	16.6801	4.63613	621.168	0
0.6327	19.6768	16.3764	9.51852	672.741	0
0.6333	21.8139	14.8489	11.3494	703.88	0
0.6340	22.7346	15.4593	11.6546	719.749	0
0.6347	21.8139	15.766	13.4855	699.314	0
0.6353	25.1672	13.9348	13.1803	657.808	0
0.6360	25.7811	11.4932	9.21337	599.498	0
0.6367	17.2329	7.52413	5.85673	485.085	0
0.6373	8.696	1.7269	1.58464	323.328	0
0.6380	5.33127	-2.54587	-3.6029	176.541	0
0.6387	1.671	-4.37706	-5.73895	52.0228	0
0.6393	-1.98928	-8.03944	-6.6544	-93.8282	0
0.6400	-4.43325	-11.7018	-10.011	-256.184	0
0.6407	-9.00292	-12.6159	-10.6213	-397.507	0
0.6413	-13.5839	-15.9746	-7.56985	-515.587	0
0.6420	-15.721	-20.8547	-10.011	-611.137	0
0.6427	-18.165	-20.551	-14.8934	-663.909	0
0.6433	-19.0744	-17.1923	-14.5883	-691.08	0
0.6440	-16.9487	-17.499	-12.4522	-711.815	0
0.6447	-17.2442	-18.1094	-11.8419	-695.946	0
0.6453	-19.3813	-14.7538	-10.6213	-640.405	0
0.6460	-18.4719	-11.3951	-11.5368	-578.165	0
0.6467	-13.277	-9.5639	-13.0625	-476.215	0
0.6473	-8.40045	-5.29112	-8.79045	-314.195	0
0.6480	-5.03572	-0.104289	-2.99261	-164.34	0
0.6487	-1.98928	2.03363	-2.07716	-45.6229	0
0.6493	2.59175	2.64403	-1.46686	104.195	0
0.6500	7.16141	6.61007	4.94128	272.353	0
0.6507	8.696	12.1036	12.2649	411.841	0
0.6513	9.60538	14.8489	17.1473	533.889	0
0.6520	13.8795	15.766	20.1988	632.77	0
0.6527	18.1536	14.8489	23.5554	682.51	0
0.6533	17.8467	12.714	23.5554	711.815	0
0.6540	15.0958	14.2385	18.673	732.586	0
0.6547	14.4933	16.9868	15.9267	715.183	0
0.6553	16.0166	14.5452	16.537	669.111	0
0.6560	14.1864	9.66205	12.2649	606.833	0
0.6567	8.08216	6.61007	7.38247	496.051	0
0.6573	2.28483	2.3373	6.77218	339.196	0
0.6580	-1.98928	-2.23914	4.94128	189.341	0
0.6587	-6.87723	-1.93548	1.27949	58.1234	0
0.6593	-12.9815	-0.714685	-0.85656	-84.3968	0
0.6600	-19.3813	-6.51192	-7.875	-238.182	0
0.6607	-24.5761	-13.8367	-14.5883	-381.002	0
0.6613	-29.4527	-15.3642	-13.3677	-503.686	0
0.6620	-34.6476	-15.0575	-11.5368	-596.167	0
0.6627	-37.0802	-15.9746	-10.9265	-649.275	0
0.6633	-35.557	-15.9746	-5.12865	-681.013	0
0.6640	-34.6476	-15.3642	-0.85656	-699.614	0
0.6647	-35.557	-15.6679	-3.29776	-681.611	0
0.6653	-34.9431	-13.8367	-2.99261	-631.872	0
0.6660	-31.5898	-9.87063	-2.68746	-571.465	0
0.6667	-27.6226	-5.90152	-5.12865	-467.382	0
0.6673	-23.0416	0.506107	-3.29776	-307.758	0
0.6680	-16.9487	3.86482	-0.85656	-157.004	0
0.6687	-12.0607	2.94769	-4.2132	-34.0207	0
0.6693	-9.00292	6.61007	-6.0441	112.467	0
0.6700	-5.95648	13.0177	-4.51835	276.32	0
0.6707	-0.772978	14.2385	-2.99261	416.407	0
0.6713	7.16141	15.766	1.27949	539.091	0
0.6720	11.7424	19.1217	4.02583	638.272	0
0.6727	11.1286	18.2076	-0.55141	687.712	0
0.6733	11.1286	17.9009	-3.90805	711.216	0
0.6740	12.3563	20.6492	-1.46686	730.416	0
0.6747	9.9123	18.818	-1.46686	715.782	0
0.6753	7.46833	14.2385	-1.77201	664.508	0
0.6760	6.25203	13.0177	2.50008	599.835	0
0.6767	0.454693	10.2724	4.63613	494.217	0
0.6773	-6.87723	4.16848	3.41553	336.764	0
0.6780	-10.8444	-0.104289	5.85673	187.207	0
0.6787	-12.0607	-2.23914	6.77218	62.7268	0
0.6793	-14.8116	-5.59785	1.27949	-83.4611	0
0.6800	-19.0744	-10.481	-2.38231	-247.352	0
0.6807	-22.4391	-12.9226	-1.46686	-388.337	0
0.6813	-23.3485	-13.533	-1.46686	-507.952	0
0.6820	-26.0994	-14.4471	-0.55141	-606.534	0
0.6827	-30.0666	-14.4471	3.72068	-660.241	0
0.6833	-27.6226	-14.4471	7.38247	-684.98	0
0.6840	-22.1322	-16.2783	5.55158	-703.281	0
0.6847	-23.0416	-15.6679	-1.46686	-693.214	0
0.6853	-23.3485	-12.3122	-6.6544	-647.74	0
0.6860	-17.2442	-11.0914	0.364038	-585.163	0
0.6867	-12.3676	-8.9535	12.2649	-481.417	0
0.6873	-9.30983	-3.45993	12.8752	-325.161	0
0.6880	-3.20558	0.812839	6.46703	-175.942	0
0.6887	2.59175	2.94769	6.46703	-53.8567	0
0.6893	7.46833	6.61007	10.434	92.2938	0
0.6900	13.5726	9.35532	11.3494	258.018	0
0.6907	18.7674	12.1036	11.0443	397.17	0
0.6913	23.644	15.766	11.0443	516.823	0
0.6920	30.3621	16.3764	7.99277	616.003	0
0.6927	32.8061	15.766	4.02583	668.175	0
0.6933	29.7483	18.5113	3.72068	695.347	0
0.6940	30.669	19.4284	5.85673	716.081	0
0.6947	34.0224	15.1556	6.77218	698.678	0
0.6953	33.1016	11.7969	6.77218	649.874	0
0.6960	30.9646	9.96572	7.68762	590.964	0
0.6967	30.0552	7.52413	9.51852	479.583	0
0.6973	24.5648	2.94769	8.29792	313.559	0
0.6980	16.9259	-2.23914	5.24643	168.307	0
0.6987	13.8795	-5.59785	2.80523	49.8895	0
0.6993	11.7424	-7.12231	0.0588885	-100.266	0
0.7000	4.42189	-10.481	-3.6029	-266.29	0
0.7007	-1.37545	-14.4471	-7.56985	-403.009	0
0.7013	-2.91003	-16.2783	-12.4522	-520.79	0
0.7020	-5.95648	-16.8887	-15.1986	-619.072	0
0.7027	-12.0607	-18.4131	-14.5883	-673.976	0
0.7033	-14.8116	-18.4131	-13.3677	-703.281	0
0.7040	-12.0607	-17.1923	-13.6728	-724.053	0
0.7047	-9.00292	-15.3642	-14.8934	-709.681	0
0.7053	-9.61675	-12.6159	-17.0295	-660.241	0
0.7060	-9.61675	-8.9535	-15.8089	-599.236	0
0.7067	-5.34264	-5.59785	-9.70589	-496.388	0
0.7073	-0.772978	-3.45993	-6.0441	-335.229	0
0.7080	1.05716	-3.45993	-5.12865	-184.176	0
0.7087	3.19422	-0.714685	-1.46686	-66.0578	0
0.7093	6.86586	5.69294	3.11038	79.1945	0
0.7100	9.9123	8.44126	5.85673	247.352	0
0.7107	12.6632	8.44126	11.9597	386.204	0
0.7113	16.3235	11.1865	16.2318	504.285	0
0.7120	19.6768	12.4073	12.8752	605.935	0
0.7127	18.7674	11.4932	8.90822	657.808	0
0.7133	17.2329	12.1036	6.77218	682.21	0
0.7140	19.3699	12.1036	-1.77201	702.645	0
0.7147	20.2907	9.66205	-12.4522	685.279	0
0.7153	18.4605	9.05165	-15.8089	632.77	0
0.7160	17.2329	9.05165	-13.978	572.363	0
0.7167	15.7096	5.08255	-11.5368	469.815	0
0.7173	11.7424	-0.407953	-9.70589	311.725	0
0.7180	8.08216	-2.54587	-10.6213	159.137	0
0.7187	6.25203	-1.93548	-12.4522	32.4862	0
0.7193	2.59175	-5.29112	-13.978	-107.264	0
0.7200	-2.60312	-11.7018	-16.4192	-264.456	0
0.7207	-8.09353	-13.533	-18.8604	-408.473	0
0.7213	-13.277	-13.8367	-21.6121	-531.157	0
0.7220	-16.6418	-16.585	-24.9687	-623.638	0
0.7227	-17.5511	-18.7198	-27.7151	-673.976	0
0.7233	-17.2442	-17.499	-28.0202	-704.217	0
0.7240	-17.5511	-17.8027	-27.1048	-724.053	0
0.7247	-18.4719	-17.8027	-25.8842	-706.014	0
0.7253	-16.0279	-14.4471	-20.3861	-655.375	0
0.7260	-11.4469	-10.7847	-11.5368	-596.766	0
0.7267	-8.40045	-6.81865	-4.8235	-496.051	0
0.7273	-5.64956	-2.23914	-0.85656	-336.165	0
0.7280	-0.772978	1.1165	4.94128	-183.876	0
0.7287	5.33127	3.55809	9.21337	-60.5935	0
0.7293	8.99155	6.91373	6.77218	85.295	0
0.7300	12.9587	11.1865	4.94128	247.651	0
0.7307	18.7674	14.8489	9.51852	386.503	0
0.7313	24.8603	17.5972	13.4855	511.62	0
0.7320	27.3043	19.4284	16.8421	611.736	0
0.7327	26.3949	18.2076	19.8936	657.808	0
0.7333	27.3043	16.6801	18.3679	681.013	0
0.7340	30.0552	17.5972	14.4009	703.281	0
0.7347	29.1344	17.5972	13.1803	688.311	0
0.7353	26.7018	14.8489	11.9597	640.704	0
0.7360	26.088	12.4073	9.82367	583.03	0
0.7367	22.7346	9.35532	8.60307	476.814	0
0.7373	16.3235	5.38928	5.85673	315.393	0
0.7380	11.7424	1.1165	3.11038	169.505	0
0.7387	9.9123	-2.54587	2.50008	50.8252	0
0.7393	5.33127	-5.29112	0.364038	-95.3627	0
0.7400	0.76161	-5.29112	-3.6029	-260.488	0
0.7407	-2.91003	-8.64984	-5.73895	-399.004	0
0.7413	-9.30983	-13.8367	-9.70589	-514.689	0
0.7420	-14.1978	-13.8367	-13.3677	-611.736	0
0.7427	-12.6746	-12.3122	-12.1471	-667.576	0
0.7433	-9.30983	-15.3642	-13.6728	-692.615	0
0.7440	-10.2306	-16.8887	-19.1655	-709.382	0
0.7447	-12.6746	-13.8367	-21.3069	-698.416	0
0.7453	-12.6746	-11.0914	-24.6636	-653.542	0
0.7460	-11.14	-10.1743	-29.546	-590.964	0
0.7467	-10.2306	-7.73271	-24.0533	-487.218	0
0.7473	-10.2306	-1.93548	-13.3677	-332.198	0
0.7480	-8.40045	3.86482	-9.70589	-183.278	0
0.7487	-2.60312	6.30334	-4.2132	-59.059	0
0.7493	2.59175	8.13453	7.38247	88.6634	0
0.7500	5.94511	13.0177	13.4855	252.517	0
0.7507	12.6632	17.2905	15.9267	390.171	0
0.7513	19.063	17.2905	22.3348	509.188	0
0.7520	19.9837	17.5972	28.1326	607.769	0
0.7527	21.2001	18.5113	27.5223	659.642	0
0.7533	23.0302	18.2076	24.1657	686.776	0
0.7540	21.8139	17.9009	21.4193	706.949	0
0.7547	22.7346	18.5113	17.7576	690.444	0
0.7553	25.4742	16.9868	12.2649	643.474	0
0.7560	22.1208	13.3244	5.85673	584.864	0
0.7567	16.6304	9.05165	4.02583	475.915	0
0.7573	13.8795	3.86482	9.21337	313.559	0
0.7580	9.9123	-0.407953	19.2833	166.473	0
0.7587	6.55894	-4.07033	23.8605	45.6229	0
0.7593	6.25203	-7.12231	16.8421	-99.0305	0
0.7600	2.89867	-9.87063	7.99277	-260.152	0
0.7607	-2.91003	-13.2263	8.90822	-399.341	0
0.7613	-7.78661	-15.6679	9.51852	-516.823	0
0.7620	-11.14	-17.8027	0.669187	-611.437	0
0.7627	-11.4469	-19.0235	-7.875	-666.678	0
0.7633	-9.92367	-17.1923	-9.09559	-697.48	0
0.7640	-10.8444	-14.1434	-10.6213	-715.183	0
0.7647	-11.14	-14.4471	-13.3677	-699.015	0
0.7653	-9.92367	-13.8367	-13.978	-651.408	0
0.7660	-11.4469	-8.9535	-12.4522	-590.665	0
0.7667	-9.61675	-5.29112	-8.4853	-487.218	0
0.7673	0.147775	-2.54587	-2.99261	-327.931	0
0.7680	7.16141	2.03363	0.0588885	-177.776	0
0.7687	7.16141	3.55809	2.19493	-59.9573	0
0.7693	9.29847	2.94769	6.16188	83.1617	0
0.7700	12.3563	7.83086	8.90822	251.618	0
0.7707	13.8795	13.9348	9.21337	392.604	0
0.7713	17.8467	15.766	7.68762	510.086	0
0.7720	21.8139	16.0697	6.77218	609.565	0
0.7727	21.8139	16.6801	8.60307	663.909	0
0.7733	23.3371	17.2905	12.57	690.744	0
0.7740	26.7018	16.6801	15.0112	710.28	0
0.7747	24.8603	13.9348	15.0112	693.214	0
0.7753	20.8931	12.1036	14.0958	643.137	0
0.7760	21.8139	11.1865	12.2649	581.496	0
0.7767	21.8139	6.91373	11.9597	476.514	0
0.7773	14.1864	2.03363	9.51852	321.194	0
0.7780	6.25203	0.506107	3.11038	171.975	0
0.7787	4.42189	-1.62875	0.669187	43.789	0
0.7793	3.50113	-6.20825	3.72068	-95.999	0
0.7800	-2.91003	-9.87063	3.11038	-248.587	0
0.7807	-11.4469	-13.2263	-2.07716	-391.406	0
0.7813	-18.165	-15.9746	-6.95955	-515.288	0
0.7820	-20.302	-17.1923	-12.7574	-607.47	0
0.7827	-19.0744	-17.499	-16.7243	-660.241	0
0.7833	-18.4719	-17.1923	-14.8934	-690.482	0
0.7840	-19.3813	-15.9746	-12.1471	-706.949	0
0.7847	-19.9951	-14.4471	-10.6213	-690.482	0
0.7853	-18.4719	-12.9226	-7.2647	-644.372	0
0.7860	-15.721	-12.3122	-4.51835	-584.265	0
0.7867	-14.1978	-10.1743	-5.73895	-482.652	0
0.7873	-12.9815	-4.68073	-7.2647	-326.995	0
0.7880	-7.4797	-0.714685	-4.51835	-177.476	0
0.7887	-0.772978	0.506107	0.364038	-54.1561	0
0.7893	1.97791	6.91373	2.50008	92.2938	0
0.7900	2.59175	13.9348	4.02583	256.184	0
0.7907	7.16141	14.2385	7.07733	395.972	0
0.7913	12.9587	13.9348	7.38247	518.02	0
0.7920	15.4027	16.6801	5.24643	617.5	0
0.7927	15.0958	16.6801	3.72068	666.341	0
0.7933	14.1864	15.766	1.27949	690.444	0
0.7940	15.4027	17.2905	-0.55141	712.114	0
0.7947	16.3235	16.9868	-0.246261	696.545	0
0.7953	15.4027	15.766	-3.29776	645.607	0
0.7960	15.4027	14.8489	-6.6544	585.463	0
0.7967	15.0958	9.96572	-6.0441	482.016	0
0.7973	10.8331	4.16848	-8.4853	325.76	0
0.7980	5.63819	1.7269	-13.6728	180.807	0
0.7987	1.97791	-1.93548	-13.3677	59.6578	0
0.7993	-3.81942	-8.03944	-12.7574	-86.2307	0
0.8000	-8.70737	-12.0055	-14.5883	-247.352	0
0.8007	-11.7538	-14.4471	-14.2831	-384.071	0
0.8013	-16.9487	-17.1923	-15.1986	-503.087	0
0.8020	-20.302	-16.585	-17.9449	-600.733	0
0.8027	-18.4719	-13.2263	-10.9265	-652.606	0
0.8033	-19.3813	-12.6159	-3.29776	-679.179	0
0.8040	-23.0416	-13.8367	-2.99261	-699.015	0
0.8047	-23.9623	-13.8367	1.27949	-685.878	0
0.8053	-22.746	-13.533	7.68762	-639.507	0
0.8060	-20.9159	-12.6159	5.85673	-578.763	0
0.8067	-16.3348	-9.87063	4.02583	-475.616	0
0.8073	-12.3676	-5.59785	6.77218	-320.895	0
0.8080	-10.2306	-1.62875	6.16188	-175.006	0
0.8087	-5.95648	1.7269	7.99277	-52.3597	0
0.8093	-1.06853	4.77888	13.4855	93.5288	0
0.8100	1.671	9.35532	14.7061	256.184	0
0.8107	3.80805	12.1036	14.4009	396.272	0
0.8113	7.16141	12.714	16.8421	518.02	0
0.8120	9.29847	14.8489	16.8421	615.703	0
0.8127	9.9123	16.6801	16.2318	666.341	0
0.8133	10.8331	15.766	16.8421	692.914	0
0.8140	12.6632	15.4593	15.0112	711.815	0
0.8147	12.9587	15.766	14.0958	695.347	0
0.8153	12.9587	13.0177	17.4524	649.574	0
0.8160	12.0494	9.96572	15.9267	592.499	0
0.8167	5.02435	6.30334	10.434	484.748	0
0.8173	-3.81942	0.506107	9.21337	322.429	0
0.8180	-4.74017	-3.15627	9.51852	175.605	0
0.8187	-2.60312	-4.68073	7.07733	55.6906	0
0.8193	-4.74017	-7.42904	3.11038	-88.9628	0
0.8200	-10.2306	-10.7847	-3.29776	-250.421	0
0.8207	-14.8116	-13.2263	-10.011	-388.337	0
0.8213	-18.4719	-14.1434	-13.3677	-506.156	0
0.8220	-20.6089	-14.7538	-19.4707	-600.134	0
0.8227	-23.0416	-16.2783	-26.4945	-652.307	0
0.8233	-23.9623	-18.1094	-23.443	-683.146	0
0.8240	-21.2114	-18.1094	-16.114	-705.115	0
0.8247	-19.9951	-16.2783	-14.2831	-689.546	0
0.8253	-20.9159	-13.533	-12.7574	-641.041	0
0.8260	-16.9487	-12.3122	-8.4853	-582.731	0
0.8267	-11.14	-9.87063	-6.0441	-478.984	0
0.8273	-7.4797	-3.45993	-4.51835	-320.595	0
0.8280	-2.60312	1.1165	-3.29776	-176.541	0
0.8287	0.454693	2.03363	0.669187	-59.6578	0
0.8293	0.76161	3.86482	12.8752	85.8938	0
0.8300	5.63819	7.22047	20.809	247.951	0
0.8307	12.3563	10.2724	15.9267	384.969	0
0.8313	13.8795	14.5452	10.434	507.054	0
0.8320	13.5726	16.3764	11.3494	606.534	0
0.8327	14.8002	14.2385	10.434	657.808	0
0.8333	14.4933	14.5452	8.29792	686.477	0
0.8340	15.4027	16.3764	8.60307	706.313	0
0.8347	17.2329	13.9348	8.29792	687.413	0
0.8353	16.3235	13.0177	6.77218	639.17	0
0.8360	11.7424	13.6281	5.85673	580.298	0
0.8367	7.16141	8.74492	4.63613	476.215	0
0.8373	3.80805	2.03363	2.19493	321.194	0
0.8380	-0.772978	-0.104289	0.364038	170.141	0
0.8387	-8.40045	-2.54587	-2.07716	41.6557	0
0.8393	-12.9815	-6.81865	-6.34925	-96.2984	0
0.8400	-15.1072	-10.481	-12.4522	-248.587	0
0.8407	-19.9951	-14.7538	-16.7243	-393.839	0
0.8413	-26.7132	-16.2783	-17.9449	-518.956	0
0.8420	-29.4527	-15.3642	-18.2501	-610.8	0
0.8427	-30.3735	-17.499	-18.5552	-661.177	0
0.8433	-33.4199	-16.8887	-17.6398	-691.979	0
0.8440	-36.4777	-12.3122	-17.3346	-712.451	0
0.8447	-35.8639	-13.2263	-20.6966	-698.715	0
0.8453	-33.113	-14.7538	-25.2739	-650.809	0
0.8460	-31.2829	-9.87063	-24.9687	-587.933	0
0.8467	-27.6226	-7.12231	-21.3069	-486.32	0
0.8473	-22.1322	-5.90152	-17.9449	-334.331	0
0.8480	-18.7788	1.1165	-12.4522	-188.143	0
0.8487	-16.6418	5.99967	-3.6029	-66.3946	0
0.8493	-10.2306	6.30334	1.58464	79.4939	0
0.8500	-5.03572	10.2724	3.72068	243.385	0
0.8507	-2.2962	15.4593	8.90822	379.804	0
0.8513	5.33127	16.3764	16.2318	498.184	0
0.8520	12.0494	15.4593	20.1988	598.899	0
0.8527	7.77525	14.5452	21.7245	651.708	0
0.8533	2.59175	15.766	22.3348	675.511	0
0.8540	5.94511	17.2905	21.4193	695.646	0
0.8547	8.99155	12.714	18.9782	683.146	0
0.8553	8.696	7.52413	14.0958	634.903	0
0.8560	9.60538	6.61007	8.60307	574.497	0
0.8567	8.08216	4.77888	6.16188	471.649	0
0.8573	3.19422	0.202443	8.60307	315.693	0
0.8580	-0.159142	-2.23914	9.82367	169.205	0
0.8587	-2.91003	-4.37706	5.85673	47.7562	0
0.8593	-8.09353	-9.5639	0.364038	-97.1966	0
0.8600	-11.14	-13.533	-4.2132	-259.253	0
0.8607	-13.8909	-14.7538	-7.875	-396.272	0
0.8613	-19.3813	-15.9746	-9.09559	-511.92	0
0.8620	-23.3485	-18.1094	-6.95955	-608.368	0
0.8627	-22.746	-19.0235	-8.18015	-663.31	0
0.8633	-22.746	-16.8887	-12.4522	-689.546	0
0.8640	-24.2692	-17.1923	-13.3677	-708.184	0
0.8647	-23.9623	-21.4651	-11.8419	-697.78	0
0.8653	-23.0416	-19.9406	-11.8419	-652.307	0
0.8660	-24.2692	-14.4471	-10.6213	-591.301	0
0.8667	-23.0416	-14.1434	-8.79045	-489.95	0
0.8673	-16.6418	-12.0055	-6.0441	-335.529	0
0.8680	-12.0607	-2.54587	-2.99261	-187.544	0
0.8687	-10.8444	3.86482	-1.77201	-65.1595	0
0.8693	-6.57031	4.16848	-1.16171	81.0284	0
0.8700	1.36408	5.69294	2.50008	244.582	0
0.8707	7.16141	9.35532	5.85673	382.536	0
0.8713	9.9123	11.4932	8.60307	501.553	0
0.8720	13.2657	13.3244	15.3164	600.134	0
0.8727	16.9259	13.6281	18.673	652.606	0
0.8733	16.3235	12.4073	12.57	679.478	0
0.8740	14.4933	13.0177	6.77218	698.379	0
0.8747	16.3235	14.5452	6.46703	682.809	0
0.8753	18.4605	12.1036	3.41553	638.571	0
0.8760	15.4027	7.83086	-2.07716	582.731	0
0.8767	11.1286	4.16848	-4.8235	475.915	0
0.8773	8.38908	-0.714685	-6.34925	315.693	0
0.8780	4.42189	-6.20825	-9.70589	170.141	0
0.8787	0.454693	-8.9535	-13.3677	49.5901	0
0.8793	-1.98928	-11.0914	-16.114	-94.7639	0
0.8800	-5.95648	-14.7538	-19.7758	-254.987	0
0.8807	-11.14	-16.8887	-22.2224	-392.604	0
0.8813	-12.9815	-17.1923	-22.8327	-509.487	0
0.8820	-14.1978	-18.1094	-22.2224	-602.267	0
0.8827	-16.9487	-18.7198	-18.8604	-653.242	0
0.8833	-17.5511	-16.585	-13.6728	-683.745	0
0.8840	-16.3348	-15.0575	-11.5368	-706.949	0
0.8847	-16.9487	-14.7538	-10.6213	-693.513	0
0.8853	-17.5511	-15.0575	-8.79045	-644.672	0
0.8860	-17.5511	-12.6159	-8.18015	-584.565	0
0.8867	-15.1072	-7.12231	-9.40074	-482.353	0
0.8873	-8.70737	-2.54587	-6.95955	-324.263	0
0.8880	-2.2962	-0.104289	-1.16171	-177.476	0
0.8887	1.05716	1.7269	3.72068	-61.4917	0
0.8893	4.42189	3.86482	7.68762	80.729	0
0.8900	7.77525	9.66205	10.7391	245.218	0
0.8907	11.7424	15.4593	11.0443	382.836	0
0.8913	16.9259	15.4593	10.434	501.553	0
0.8920	18.1536	14.5452	9.51852	601.032	0
0.8927	15.7096	15.766	8.60307	654.14	0
0.8933	18.1536	14.5452	10.434	682.21	0
0.8940	20.8931	12.1036	12.2649	702.982	0
0.8947	18.7674	13.6281	11.9597	686.776	0
0.8953	19.063	13.0177	9.82367	638.87	0
0.8960	19.9837	8.44126	8.90822	579.662	0
0.8967	15.4027	4.16848	9.21337	476.215	0
0.8973	12.3563	0.202443	9.51852	323.028	0
0.8980	12.0494	-1.62875	7.07733	175.006	0
0.8987	6.86586	-1.62875	0.669187	47.4568	0
0.8993	1.05716	-3.76667	-5.12865	-92.0318	0
0.9000	-1.98928	-10.1743	-6.95955	-245.218	0
0.9007	-6.26339	-14.1434	-7.2647	-388.337	0
0.9013	-10.2306	-14.1434	-6.0441	-510.423	0
0.9020	-13.8909	-15.0575	-2.68746	-601.668	0
0.9027	-18.4719	-17.499	-0.246261	-655.375	0
0.9033	-17.5511	-18.1094	-0.55141	-688.947	0
0.9040	-15.4141	-16.2783	-1.46686	-708.783	0
0.9047	-16.9487	-14.4471	-0.85656	-692.914	0
0.9053	-15.4141	-14.1434	-1.46686	-644.672	0
0.9060	-11.4469	-13.533	-4.8235	-584.265	0
0.9067	-10.2306	-9.5639	-8.79045	-484.486	0
0.9073	-5.95648	-3.45993	-8.18015	-329.765	0
0.9080	0.76161	0.202443	-3.90805	-180.807	0
0.9087	3.80805	2.03363	1.27949	-61.4917	0
0.9093	8.99155	5.08255	6.16188	81.3278	0
0.9100	15.7096	8.74492	10.434	246.715	0
0.9107	19.063	11.7969	12.2649	386.204	0
0.9113	24.5648	15.1556	13.7906	505.22	0
0.9120	29.1344	17.2905	14.0958	604.7	0
0.9127	27.6112	16.0697	9.82367	655.675	0
0.9133	26.088	13.9348	5.85673	681.013	0
0.9140	29.1344	13.0177	6.77218	703.581	0
0.9147	29.1344	12.4073	5.24643	688.311	0
0.9153	27.3043	11.7969	-1.77201	637.972	0
0.9160	27.6112	9.96572	-6.0441	581.196	0
0.9167	24.2579	5.99967	-8.18015	481.118	0
0.9173	16.9259	2.03363	-13.0625	323.627	0
0.9180	11.7424	-0.104289	-14.2831	176.241	0
0.9187	8.696	-2.23914	-11.5368	55.6906	0
0.9193	2.89867	-5.29112	-12.7574	-87.1289	0
0.9200	-4.12634	-9.26023	-17.9449	-246.753	0
0.9207	-7.78661	-14.1434	-19.7758	-383.135	0
0.9213	-9.30983	-17.8027	-17.3346	-499.719	0
0.9220	-12.9815	-18.1094	-9.70589	-596.167	0
0.9227	-15.721	-15.9746	1.88979	-652.007	0
0.9233	-14.8116	-15.9746	5.55158	-679.179	0
0.9240	-14.5047	-19.0235	-1.46686	-696.881	0
0.9247	-16.3348	-20.8547	-6.95955	-685.279	0
0.9253	-14.8116	-17.1923	-6.6544	-640.704	0
0.9260	-10.8444	-11.0914	-7.56985	-580.298	0
0.9267	-7.78661	-8.03944	-9.09559	-478.984	0
0.9273	-5.64956	-5.90152	-6.95955	-325.161	0
0.9280	-1.37545	-1.93548	-1.16171	-177.776	0
0.9287	2.28483	1.42324	4.02583	-55.6906	0
0.9293	4.42189	2.94769	4.94128	89.5616	0
0.9300	8.696	6.61007	2.50008	251.02	0
0.9307	14.4933	11.1865	2.19493	386.204	0
0.9313	17.5398	13.6281	5.55158	504.921	0
0.9320	18.7674	13.9348	8.60307	606.234	0
0.9327	20.8931	14.2385	8.60307	660.84	0
0.9333	22.7346	13.9348	7.38247	688.311	0
0.9340	22.1208	13.3244	6.77218	706.612	0
0.9347	20.8931	13.3244	7.99277	691.08	0
0.9353	21.2001	14.8489	9.51852	646.505	0
0.9360	20.2907	13.9348	9.82367	589.729	0
0.9367	15.7096	8.74492	11.3494	483.55	0
0.9373	8.696	3.25442	14.0958	324.226	0
0.9380	3.19422	1.1165	14.4009	179.273	0
0.9387	1.97791	-1.62875	8.90822	61.7912	0
0.9393	2.59175	-5.59785	2.80523	-78.8951	0
0.9400	-1.68236	-8.03944	1.88979	-239.717	0
0.9407	-8.40045	-10.1743	0.364038	-379.505	0
0.9413	-11.4469	-13.2263	-3.6029	-496.388	0
0.9420	-13.8909	-14.4471	-3.29776	-590.964	0
0.9427	-19.0744	-13.2263	0.364038	-645.008	0
0.9433	-20.302	-14.4471	-1.77201	-673.378	0
0.9440	-17.2442	-16.585	-6.34925	-693.813	0
0.9447	-16.0279	-14.4471	-4.8235	-681.911	0
0.9453	-15.721	-9.87063	-1.77201	-634.304	0
0.9460	-13.8909	-9.26023	-2.68746	-574.796	0
0.9467	-12.3676	-7.12231	-3.6029	-477.15	0
0.9473	-10.2306	-0.714685	-1.46686	-322.429	0
0.9480	-4.43325	1.1165	-0.246261	-174.108	0
0.9487	0.147775	0.812839	-1.16171	-59.6578	0
0.9493	2.59175	5.38928	-0.246261	79.4939	0
0.9500	5.33127	9.35532	3.72068	245.518	0
0.9507	8.38908	9.66205	6.16188	385.905	0
0.9513	12.6632	12.1036	7.68762	503.386	0
0.9520	17.2329	14.8489	11.6546	602.567	0
0.9527	17.2329	12.4073	15.0112	656.274	0
0.9533	16.3235	9.96572	14.0958	682.21	0
0.9540	17.2329	9.66205	11.9597	702.346	0
0.9547	17.5398	8.44126	11.3494	687.712	0
0.9553	16.9259	7.22047	8.60307	638.87	0
0.9560	16.3235	7.83086	4.02583	579.362	0
0.9567	12.9587	6.61007	0.0588885	479.583	0
0.9573	6.55894	2.03363	-7.875	326.995	0
0.9580	2.59175	-0.714685	-17.9449	175.605	0
0.9587	1.97791	-2.54587	-18.8604	48.9913	0
0.9593	-0.159142	-7.73271	-13.0625	-87.7277	0
0.9600	-7.4797	-13.533	-12.1471	-241.85	0
0.9607	-14.8116	-16.2783	-13.3677	-384.37	0
0.9613	-17.2442	-17.1923	-8.4853	-505.52	0
0.9620	-19.0744	-19.0235	-0.85656	-598.899	0
0.9627	-23.3485	-20.8547	4.63613	-652.007	0
0.9633	-23.6554	-20.8547	9.82367	-681.312	0
0.9640	-22.4391	-19.0235	12.8752	-702.683	0
0.9647	-24.8831	-17.1923	13.4855	-690.145	0
0.9653	-23.9623	-16.2783	16.8421	-640.704	0
0.9660	-20.302	-13.8367	20.5039	-581.533	0
0.9667	-19.0744	-8.03944	18.0627	-485.384	0
0.9673	-14.8116	-4.37706	12.2649	-331.262	0
0.9680	-8.40045	-2.84954	8.60307	-180.508	0
0.9687	-6.87723	1.42324	7.68762	-60.2941	0
0.9693	-3.81942	5.69294	5.85673	80.729	0
0.9700	4.11497	8.44126	3.11038	243.085	0
0.9707	9.9123	13.0177	0.0588885	385.568	0
0.9713	15.0958	16.3764	-0.55141	511.62	0
0.9720	21.8139	14.8489	1.27949	608.667	0
0.9727	22.1208	14.5452	2.19493	652.606	0
0.9733	18.1536	16.0697	1.58464	677.345	0
0.9740	18.4605	15.766	1.58464	701.148	0
0.9747	20.2907	14.8489	0.669187	685.579	0
0.9753	19.063	13.9348	-2.68746	636.138	0
0.9760	17.2329	10.2724	-4.2132	577.828	0
0.9767	14.4933	5.69294	-4.51835	475.915	0
0.9773	8.99155	2.3373	-8.4853	322.429	0
0.9780	3.50113	-0.407953	-13.3677	177.776	0
0.9787	0.147775	-2.54587	-13.0625	54.1561	0
0.9793	-2.91003	-4.98746	-9.70589	-89.861	0
0.9800	-8.40045	-9.26023	-9.70589	-247.352	0
0.9807	-13.277	-12.6159	-8.79045	-385.306	0
0.9813	-13.8909	-12.6159	-3.6029	-503.087	0
0.9820	-14.8116	-13.2263	-1.46686	-597.065	0
0.9827	-17.5511	-13.2263	-3.29776	-651.109	0
0.9833	-17.5511	-12.0055	-2.68746	-678.58	0
0.9840	-17.8581	-13.2263	-2.38231	-695.646	0
0.9847	-21.2114	-14.1434	-8.79045	-684.68	0
0.9853	-19.3813	-10.7847	-13.3677	-641.939	0
0.9860	-14.5047	-7.73271	-10.6213	-582.431	0
0.9867	-13.8909	-6.51192	-5.4338	-484.149	0
0.9873	-12.0607	-1.62875	-6.0441	-332.497	0
0.9880	-5.34264	4.16848	-8.79045	-182.641	0
0.9887	-1.98928	5.99967	-6.95955	-60.5935	0
0.9893	-1.06853	6.91373	-2.99261	81.3278	0
0.9900	3.80805	10.5761	-1.46686	244.882	0
0.9907	8.696	14.5452	0.364038	383.135	0
0.9913	10.8331	17.2905	6.77218	499.719	0
0.9920	14.8002	16.9868	12.2649	599.498	0
0.9927	16.9259	15.4593	14.0958	653.542	0
0.9933	15.7096	16.3764	15.0112	680.077	0
0.9940	16.3235	18.5113	13.4855	702.046	0
0.9947	17.2329	18.5113	9.21337	686.177	0
0.9953	19.063	15.766	5.85673	635.203	0
0.9960	21.8139	12.714	4.02583	578.165	0
0.9967	20.2907	9.66205	0.974337	475.915	0
0.9973	13.8795	5.69294	-4.2132	316.628	0
0.9980	10.2192	0.202443	-7.875	171.039	0
0.9987	7.46833	-2.23914	-7.875	52.9585	0
0.9993	2.59175	-1.01835	-6.0441	-90.7967	0
1.0000	-1.37545	-3.45993	-5.12865	-251.918	0
1.0007	-5.34264	-8.9535	-4.2132	-388.337	0
1.0013	-11.7538	-10.481	-4.2132	-503.686	0
1.0020	-14.8116	-11.3951	-3.90805	-597.701	0
1.0027	-14.1978	-13.8367	-2.38231	-652.007	0
1.0033	-15.721	-12.6159	-3.6029	-682.547	0
1.0040	-17.8581	-9.87063	-9.09559	-700.849	0
1.0047	-19.3813	-9.5639	-13.0625	-683.745	0
1.0053	-20.302	-8.9535	-11.8419	-634.604	0
1.0060	-17.5511	-7.12231	-8.18015	-576.031	0
1.0067	-11.4469	-2.54587	-5.73895	-476.215	0
1.0073	-4.43325	4.47215	-4.8235	-319.997	0
1.0080	-0.159142	7.83086	-5.12865	-172.274	0
1.0087	0.454693	7.52413	-5.12865	-55.6906	0
1.0093	1.671	10.5761	-2.68746	84.9956	0
1.0100	8.08216	15.766	1.58464	248.849	0
1.0107	13.8795	17.5972	7.68762	388.637	0
1.0113	16.6304	17.5972	17.7576	505.819	0
1.0120	19.063	19.4284	29.0481	602.267	0
1.0127	21.8139	22.784	31.1841	655.675	0
1.0133	23.0302	24.0048	26.6069	683.745	0
1.0140	22.7346	24.0048	24.4708	702.046	0
1.0147	21.8139	24.6152	20.5039	685.878	0
1.0153	20.8931	22.1736	11.0443	639.806	0
1.0160	19.9837	17.5972	5.55158	579.063	0
1.0167	17.2329	16.3764	3.11038	475.915	0
1.0173	8.38908	11.4932	-2.68746	323.926	0
1.0180	-4.74017	1.42324	-5.73895	172.574	0
1.0187	-12.9815	-0.104289	-4.2132	42.5539	0
1.0193	-16.0279	3.25442	-6.95955	-93.8282	0
1.0200	-21.8253	-2.23914	-10.9265	-245.518	0
1.0207	-30.0666	-8.9535	-9.70589	-387.439	0
1.0213	-33.7268	-9.87063	-9.70589	-507.354	0
1.0220	-34.3407	-12.6159	-13.3677	-598.599	0
1.0227	-37.0802	-13.8367	-13.3677	-651.408	0
1.0233	-40.4449	-11.3951	-10.9265	-681.911	0
1.0240	-41.6612	-12.9226	-9.70589	-701.747	0
1.0247	-41.6612	-13.2263	-7.56985	-686.514	0
1.0253	-39.5242	-8.03944	-1.77201	-636.138	0
1.0260	-37.694	-6.81865	3.41553	-576.031	0
1.0267	-34.9431	-5.90152	4.63613	-478.386	0
1.0273	-28.5433	1.1165	4.94128	-326.097	0
1.0280	-21.8253	5.38928	5.85673	-179.31	0
1.0287	-18.165	5.69294	5.85673	-58.1234	0
1.0293	-14.1978	10.2724	4.63613	86.8295	0
1.0300	-9.00292	14.5452	4.02583	247.951	0
1.0307	-2.91003	16.6801	2.19493	384.67	0
1.0313	3.19422	18.818	1.58464	507.054	0
1.0320	6.25203	17.9009	1.88979	605.598	0
1.0327	8.08216	16.3764	1.58464	651.708	0
1.0333	9.60538	18.2076	4.02583	675.511	0
1.0340	10.2192	18.2076	7.99277	699.314	0
1.0347	9.9123	15.4593	6.77218	685.279	0
1.0353	11.4355	15.4593	4.02583	634.304	0
1.0360	11.1286	14.2385	6.46703	575.694	0
1.0367	8.08216	8.44126	7.68762	474.381	0
1.0373	5.02435	3.86482	2.80523	317.526	0
1.0380	2.89867	1.1165	0.364038	171.975	0
1.0387	1.36408	-1.62875	1.27949	54.1561	0
1.0393	-2.91003	-4.37706	-1.16171	-88.364	0
1.0400	-9.61675	-8.9535	-5.73895	-251.618	0
1.0407	-13.8909	-13.533	-9.70589	-390.471	0
1.0413	-14.5047	-15.3642	-15.1986	-505.52	0
1.0420	-15.4141	-15.9746	-18.5552	-600.733	0
1.0427	-15.1072	-18.1094	-17.3346	-655.974	0
1.0433	-14.5047	-19.9406	-16.7243	-683.146	0
1.0440	-16.6418	-18.4131	-17.9449	-699.314	0
1.0447	-17.5511	-15.3642	-17.0295	-686.514	0
1.0453	-14.8116	-14.1434	-14.5883	-642.239	0
1.0460	-13.8909	-15.3642	-11.8419	-583.367	0
1.0467	-12.0607	-12.6159	-6.34925	-482.016	0
1.0473	-5.64956	-5.29112	-2.38231	-327.931	0
1.0480	0.147775	-1.32508	-2.99261	-180.508	0
1.0487	3.50113	-0.714685	-3.29776	-61.1923	0
1.0493	8.696	2.3373	1.27949	81.6272	0
1.0500	12.9587	7.52413	4.33098	244.283	0
1.0507	13.8795	11.1865	3.72068	381.601	0
1.0513	15.4027	14.5452	4.02583	498.82	0
1.0520	19.6768	15.766	5.55158	596.766	0
1.0527	24.5648	13.9348	4.63613	650.772	0
1.0533	28.2251	13.3244	3.41553	679.778	0
1.0540	27.6112	16.3764	5.55158	700.212	0
1.0547	24.5648	17.2905	6.16188	681.911	0
1.0553	24.5648	13.6281	5.55158	633.369	0
1.0560	23.9509	9.05165	6.16188	578.464	0
1.0567	19.3699	5.38928	5.55158	475.317	0
1.0573	15.4027	2.03363	3.11038	313.859	0
1.0580	11.4355	-1.62875	2.50008	168.307	0
1.0587	7.16141	-5.90152	2.19493	51.424	0
1.0593	5.33127	-9.26023	1.27949	-93.5288	0
1.0600	1.36408	-10.7847	4.33098	-254.687	0
1.0607	-6.26339	-13.2263	7.07733	-387.102	0
1.0613	-10.2306	-16.2783	3.11038	-503.087	0
1.0620	-12.6746	-17.8027	-2.38231	-602.267	0
1.0627	-17.5511	-19.9406	-4.51835	-655.076	0
1.0633	-19.0744	-21.4651	-5.4338	-681.611	0
1.0640	-15.721	-18.1094	-4.2132	-705.115	0
1.0647	-14.5047	-15.0575	-1.16171	-692.278	0
1.0653	-13.277	-16.8887	-2.38231	-641.64	0
1.0660	-10.2306	-16.2783	-6.0441	-583.666	0
1.0667	-5.64956	-8.3431	-6.95955	-486.919	0
1.0673	1.05716	-0.714685	-8.4853	-329.765	0
1.0680	5.33127	1.1165	-11.8419	-182.342	0
1.0687	6.55894	0.202443	-10.6213	-66.3946	0
1.0693	10.5261	2.03363	-4.2132	77.66	0
1.0700	16.0166	6.91373	0.364038	243.385	0
1.0707	19.6768	10.2724	2.19493	380.403	0
1.0713	24.2579	12.1036	4.02583	497.286	0
1.0720	28.2251	14.8489	5.24643	594.333	0
1.0727	29.1344	15.1556	5.24643	646.505	0
1.0733	31.5784	13.9348	5.85673	676.409	0
1.0740	33.4086	14.8489	6.77218	698.678	0
1.0747	31.8853	14.8489	5.55158	681.013	0
1.0753	31.5784	10.2724	4.33098	631.872	0
1.0760	32.1922	6.30334	4.94128	574.796	0
1.0767	28.2251	5.38928	5.85673	473.782	0
1.0773	23.644	3.25442	5.85673	319.66	0
1.0780	21.507	-0.104289	7.68762	171.339	0
1.0787	17.2329	-2.54587	9.51852	46.5211	0
1.0793	11.1286	-7.12231	6.46703	-92.6306	0
1.0800	7.46833	-13.533	-1.16171	-247.352	0
1.0807	3.50113	-16.8887	-7.2647	-388.337	0
1.0813	-3.81942	-19.0235	-8.79045	-507.354	0
1.0820	-9.61675	-23.603	-6.0441	-597.701	0
1.0827	-9.92367	-24.8238	-1.16171	-651.109	0
1.0833	-9.61675	-22.3822	4.33098	-684.68	0
1.0840	-12.6746	-22.6859	8.90822	-705.415	0
1.0847	-12.9815	-23.603	12.57	-688.648	0
1.0853	-9.92367	-19.9406	15.6215	-639.806	0
1.0860	-9.30983	-15.9746	15.9267	-580.298	0
1.0867	-10.5375	-13.533	13.1803	-480.818	0
1.0873	-6.87723	-7.42904	10.7391	-326.097	0
1.0880	-2.2962	-2.23914	13.7906	-178.674	0
1.0887	-0.159142	-0.714685	18.3679	-59.3584	0
1.0893	3.19422	3.25442	17.4524	85.8938	0
1.0900	7.16141	9.66205	13.7906	249.784	0
1.0907	8.696	14.2385	11.0443	388.637	0
1.0913	12.3563	16.6801	7.68762	509.786	0
1.0920	17.2329	16.9868	6.77218	608.667	0
1.0927	16.6304	15.4593	11.9597	655.375	0
1.0933	16.0166	15.4593	19.5885	680.077	0
1.0940	16.9259	15.4593	26.912	703.88	0
1.0947	11.7424	12.714	30.5738	689.546	0
1.0953	6.25203	9.96572	27.2172	640.704	0
1.0960	9.60538	7.52413	19.2833	583.966	0
1.0967	10.5261	4.77888	11.3494	482.615	0
1.0973	0.76161	2.03363	6.16188	325.76	0
1.0980	-7.78661	-2.54587	4.33098	180.508	0
1.0987	-9.61675	-7.73271	2.19493	61.1923	0
1.0993	-11.4469	-10.481	-3.6029	-81.6272	0
1.1000	-16.9487	-13.533	-8.18015	-241.85	0
1.1007	-22.746	-17.1923	-10.9265	-378.27	0
1.1013	-26.7132	-18.7198	-14.2831	-493.319	0
1.1020	-29.7596	-19.0235	-14.5883	-586.997	0
1.1027	-32.2036	-20.8547	-12.4522	-641.341	0
1.1033	-31.5898	-20.8547	-13.0625	-670.945	0
1.1040	-30.3735	-20.2443	-15.1986	-693.214	0
1.1047	-31.2829	-21.7718	-16.7243	-683.146	0
1.1053	-31.2829	-22.0755	-16.7243	-635.539	0
1.1060	-29.1458	-18.1094	-15.8089	-573.898	0
1.1067	-26.0994	-12.0055	-14.8934	-473.782	0
1.1073	-19.3813	-7.12231	-14.2831	-318.762	0
1.1080	-11.4469	-4.37706	-13.0625	-170.44	0
1.1087	-8.40045	-1.32508	-10.9265	-51.7234	0
1.1093	-5.64956	3.86482	-8.79045	90.4973	0
1.1100	1.36408	6.91373	-5.73895	254.051	0
1.1107	8.696	9.35532	-3.29776	394.138	0
1.1113	12.0494	14.8489	-2.68746	513.754	0
1.1120	13.5726	15.766	-2.99261	611.399	0
1.1127	17.2329	13.0177	-3.90805	662.973	0
1.1133	21.507	15.4593	-4.51835	690.744	0
1.1140	21.8139	17.9009	-4.2132	709.981	0
1.1147	20.5976	13.3244	-4.8235	693.813	0
1.1153	22.7346	9.66205	-6.95955	648.938	0
1.1160	24.2579	9.96572	-8.18015	592.2	0
1.1167	21.8139	6.61007	-7.875	486.582	0
1.1173	18.7674	1.1165	-8.79045	329.129	0
1.1180	15.4027	0.202443	-11.5368	183.876	0
1.1187	9.9123	-1.62875	-15.1986	63.0262	0
1.1193	5.02435	-8.64984	-17.9449	-79.4939	0
1.1200	2.89867	-14.4471	-18.2501	-237.284	0
1.1207	-0.159142	-17.1923	-16.114	-372.469	0
1.1213	-4.74017	-19.9406	-14.2831	-489.352	0
1.1220	-7.17278	-20.2443	-13.3677	-587.633	0
1.1227	-6.57031	-17.8027	-10.3162	-642.239	0
1.1233	-4.74017	-18.4131	-8.4853	-670.646	0
1.1240	-3.5125	-20.551	-12.4522	-692.914	0
1.1247	-3.81942	-16.585	-17.0295	-678.58	0
1.1253	-4.74017	-12.6159	-17.0295	-627.006	0
1.1260	-3.81942	-13.2263	-15.1986	-568.396	0
1.1267	0.76161	-9.87063	-11.2316	-469.515	0
1.1273	6.55894	-2.54587	-6.0441	-311.126	0
1.1280	11.4355	-0.104289	-3.6029	-164.939	0
1.1287	14.1864	0.202443	-1.77201	-50.8252	0
1.1293	17.2329	4.16848	-0.246261	93.2294	0
1.1300	23.0302	6.91373	-0.85656	258.018	0
1.1307	29.1344	9.66205	0.669187	394.138	0
1.1313	30.9646	16.6801	6.77218	511.92	0
1.1320	30.9646	19.7321	6.77218	611.1	0
1.1327	31.2715	16.3764	2.19493	660.84	0
1.1333	31.8853	14.8489	4.63613	686.477	0
1.1340	32.4992	16.0697	7.38247	708.783	0
1.1347	32.8061	13.3244	3.72068	695.347	0
1.1353	30.0552	10.2724	0.974337	646.206	0
1.1360	25.7811	9.05165	2.50008	584.864	0
1.1367	22.7346	5.38928	1.88979	482.315	0
1.1373	18.4605	1.1165	-2.38231	328.53	0
1.1380	12.9587	-0.714685	-7.2647	178.375	0
1.1387	9.9123	-1.62875	-10.011	52.9585	0
1.1393	6.25203	-2.84954	-10.3162	-83.1617	0
1.1400	-1.06853	-5.59785	-10.3162	-237.284	0
1.1407	-8.40045	-11.0914	-9.70589	-381.002	0
1.1413	-13.277	-14.4471	-10.011	-501.852	0
1.1420	-17.5511	-15.0575	-13.978	-593.098	0
1.1427	-21.5183	-15.9746	-17.6398	-648.976	0
1.1433	-23.3485	-16.585	-17.9449	-684.044	0
1.1440	-22.1322	-17.1923	-17.6398	-702.383	0
1.1447	-21.2114	-16.585	-16.114	-683.146	0
1.1453	-21.8253	-12.6159	-13.0625	-635.24	0
1.1460	-22.1322	-8.9535	-11.8419	-578.763	0
1.1467	-20.6089	-8.03944	-12.4522	-480.519	0
1.1473	-17.5511	-4.98746	-10.6213	-326.995	0
1.1480	-12.3676	1.42324	-7.2647	-181.144	0
1.1487	-9.61675	5.08255	-4.8235	-61.1923	0
1.1493	-9.30983	7.83086	1.88979	84.0599	0
1.1500	-4.74017	12.4073	13.1803	247.052	0
1.1507	1.97791	14.2385	21.4193	384.969	0
1.1513	4.7288	14.8489	20.1988	507.354	0
1.1520	5.94511	17.5972	15.6215	606.833	0
1.1527	7.46833	18.5113	14.0958	654.739	0
1.1533	8.38908	16.6801	14.0958	681.911	0
1.1540	8.696	15.766	13.1803	705.714	0
1.1547	8.99155	13.0177	14.4009	689.246	0
1.1553	8.696	10.2724	17.4524	638.571	0
1.1560	7.46833	12.1036	16.8421	581.196	0
1.1567	3.80805	9.05165	11.3494	480.182	0
1.1573	-1.98928	-0.407953	3.41553	323.627	0
1.1580	-4.43325	-3.45993	-0.55141	175.605	0
1.1587	-5.64956	-2.54587	1.88979	53.8567	0
1.1593	-11.14	-6.20825	2.19493	-86.2307	0
1.1600	-17.5511	-9.5639	-1.16171	-245.518	0
1.1607	-20.9159	-11.7018	-1.16171	-385.605	0
1.1613	-25.7924	-16.585	0.364038	-502.488	0
1.1620	-30.0666	-18.1094	-1.46686	-597.065	0
1.1627	-28.5433	-13.8367	-0.55141	-652.943	0
1.1633	-27.9295	-13.533	3.11038	-680.077	0
1.1640	-32.2036	-16.8887	4.63613	-698.416	0
1.1647	-33.4199	-16.8887	7.68762	-689.546	0
1.1653	-30.9759	-13.8367	11.9597	-645.907	0
1.1660	-30.9759	-10.7847	11.3494	-585.163	0
1.1667	-29.7596	-8.03944	7.38247	-483.85	0
1.1673	-23.6554	-5.29112	3.72068	-329.428	0
1.1680	-17.5511	-1.62875	0.364038	-182.941	0
1.1687	-13.8909	2.64403	-2.38231	-64.2613	0
1.1693	-8.09353	7.22047	-2.99261	79.1945	0
1.1700	-2.2962	9.96572	-1.46686	242.449	0
1.1707	0.454693	12.4073	1.88979	380.403	0
1.1713	4.7288	15.766	3.11038	499.12	0
1.1720	9.9123	17.2905	3.41553	596.766	0
1.1727	11.4355	15.766	9.51852	649.574	0
1.1733	11.7424	16.6801	19.2833	679.478	0
1.1740	12.0494	20.3425	21.4193	698.379	0
1.1747	9.9123	20.6492	16.8421	680.077	0
1.1753	11.7424	17.5972	13.1803	635.839	0
1.1760	15.7096	14.8489	10.434	580.298	0
1.1767	9.9123	10.5761	6.77218	471.649	0
1.1773	-0.159142	4.77888	4.02583	312.661	0
1.1780	-2.60312	1.42324	2.50008	168.606	0
1.1787	-4.43325	0.202443	2.19493	47.7562	0
1.1793	-10.2306	-3.45993	1.27949	-95.0633	0
1.1800	-12.3676	-7.73271	0.364038	-252.853	0
1.1807	-13.8909	-10.481	-3.29776	-391.07	0
1.1813	-19.3813	-12.6159	-10.6213	-508.888	0
1.1820	-23.9623	-14.4471	-17.0295	-601.369	0
1.1827	-23.3485	-14.4471	-19.7758	-654.777	0
1.1833	-22.1322	-15.0575	-17.9449	-686.514	0
1.1840	-21.8253	-15.6679	-14.2831	-707.548	0
1.1847	-21.8253	-12.9226	-10.6213	-692.914	0
1.1853	-19.9951	-10.1743	-9.40074	-645.907	0
1.1860	-19.3813	-9.87063	-10.3162	-586.997	0
1.1867	-18.7788	-7.12231	-10.6213	-484.486	0
1.1873	-11.14	-0.714685	-8.79045	-328.829	0
1.1880	-3.5125	3.86482	-6.34925	-183.278	0
1.1887	-2.2962	4.77888	-5.12865	-66.3946	0
1.1893	-0.159142	7.22047	-6.0441	74.6284	0
1.1900	2.89867	10.5761	-4.8235	236.648	0
1.1907	3.50113	12.1036	0.364038	377.97	0
1.1913	8.38908	13.3244	3.41553	499.12	0
1.1920	14.4933	15.766	1.88979	595.867	0
1.1927	14.1864	16.0697	0.364038	648.938	0
1.1933	14.1864	15.1556	1.27949	678.243	0
1.1940	15.4027	16.0697	0.669187	697.181	0
1.1947	12.6632	16.0697	-0.85656	681.013	0
1.1953	12.3563	12.4073	-0.246261	634.604	0
1.1960	14.4933	10.2724	0.364038	574.796	0
1.1967	10.8331	9.35532	-2.38231	473.483	0
1.1973	4.11497	3.55809	-5.73895	320.895	0
1.1980	-0.159142	-2.54587	-6.95955	168.606	0
1.1987	-4.12634	-2.84954	-10.9265	41.9551	0
1.1993	-7.17278	-5.59785	-19.7758	-93.2294	0
1.2000	-10.2306	-12.6159	-28.6305	-247.651	0
1.2007	-15.721	-14.7538	-35.3438	-392.005	0
1.2013	-20.9159	-14.4471	-39.6159	-512.556	0
1.2020	-24.8831	-16.8887	-37.4798	-604.401	0
1.2027	-29.4527	-16.8887	-28.9357	-657.509	0
1.2033	-30.3735	-15.3642	-18.2501	-687.113	0
1.2040	-27.6226	-16.585	-10.6213	-707.847	0
1.2047	-27.6226	-16.585	-8.79045	-695.347	0
1.2053	-27.9295	-14.1434	-9.09559	-646.505	0
1.2060	-25.1786	-12.9226	-8.79045	-587.334	0
1.2067	-22.1322	-10.481	-10.6213	-491.784	0
1.2073	-19.9951	-4.37706	-14.2831	-339.196	0
1.2080	-16.0279	1.1165	-14.2831	-189.678	0
1.2087	-11.7538	3.86482	-11.5368	-68.8273	0
1.2093	-8.40045	5.99967	-6.0441	74.6284	0
1.2100	-4.43325	10.2724	5.85673	238.482	0
1.2107	0.76161	16.0697	21.4193	379.168	0
1.2113	6.86586	19.1217	35.4562	500.954	0
1.2120	11.4355	16.9868	47.9727	598.599	0
1.2127	14.1864	14.8489	54.3808	647.441	0
1.2133	18.1536	15.1556	51.6345	676.709	0
1.2140	21.507	14.8489	46.447	701.148	0
1.2147	23.0302	13.3244	40.6438	684.044	0
1.2153	26.3949	11.4932	32.4047	633.706	0
1.2160	27.9181	8.74492	26.6069	579.063	0
1.2167	23.9509	4.16848	25.0811	478.984	0
1.2173	19.3699	0.202443	22.9451	319.959	0
1.2180	16.0166	-1.93548	21.4193	172.873	0
1.2187	10.2192	-4.98746	21.4193	54.7924	0
1.2193	3.80805	-8.9535	19.5885	-87.7277	0
1.2200	-0.46606	-10.7847	17.4524	-248.25	0
1.2207	-4.12634	-10.481	16.8421	-384.67	0
1.2213	-7.4797	-12.6159	12.8752	-501.553	0
1.2220	-9.61675	-16.2783	6.16188	-599.535	0
1.2227	-8.70737	-17.1923	2.50008	-653.841	0
1.2233	-7.4797	-17.1923	-1.16171	-679.778	0
1.2240	-9.30983	-16.2783	-3.29776	-699.614	0
1.2247	-11.4469	-13.2263	0.669187	-689.546	0
1.2253	-10.2306	-12.9226	2.50008	-644.672	0
1.2260	-7.78661	-14.4471	-1.16171	-584.265	0
1.2267	-4.12634	-9.87063	-1.16171	-484.149	0
1.2273	1.36408	-4.37706	3.11038	-330.963	0
1.2280	5.33127	-4.07033	4.94128	-184.176	0
1.2287	8.08216	-2.84954	4.02583	-61.4917	0
1.2293	11.4355	2.94769	4.94128	85.295	0
1.2300	13.2657	7.22047	7.68762	245.817	0
1.2307	16.3235	10.5761	12.2649	379.804	0
1.2313	21.507	14.2385	17.7576	502.451	0
1.2320	23.644	15.766	22.9451	604.999	0
1.2327	24.2579	15.766	26.912	656.274	0
1.2333	26.3949	13.9348	26.912	684.344	0
1.2340	26.9974	13.0177	23.2502	706.313	0
1.2347	26.3949	15.1556	18.673	687.113	0
1.2353	27.6112	14.2385	12.57	640.105	0
1.2360	27.3043	7.83086	5.55158	586.698	0
1.2367	19.9837	2.03363	0.974337	481.417	0
1.2373	11.1286	-0.104289	-1.16171	323.028	0
1.2380	7.16141	-2.54587	-3.6029	179.909	0
1.2387	4.11497	-5.29112	-5.12865	58.7596	0
1.2393	-1.06853	-9.26023	-5.4338	-86.2307	0
1.2400	-6.26339	-14.1434	-10.011	-244.62	0
1.2407	-12.0607	-16.585	-19.1655	-381.638	0
1.2413	-17.5511	-17.1923	-26.7996	-500.018	0
1.2420	-18.4719	-18.1094	-27.7151	-594.333	0
1.2427	-19.3813	-18.4131	-26.7996	-648.04	0
1.2433	-22.4391	-17.499	-28.9357	-678.879	0
1.2440	-23.0416	-16.8887	-32.2923	-700.212	0
1.2447	-23.0416	-14.4471	-31.9872	-684.68	0
1.2453	-23.9623	-12.3122	-27.7151	-635.539	0
1.2460	-21.2114	-12.6159	-22.8327	-576.93	0
1.2467	-16.0279	-10.481	-19.4707	-476.215	0
1.2473	-12.9815	-5.29112	-15.1986	-318.762	0
1.2480	-10.5375	-3.15627	-7.875	-174.108	0
1.2487	-9.92367	-1.62875	-3.6029	-60.8929	0
1.2493	-7.4797	4.16848	-5.73895	81.9266	0
1.2500	-0.46606	8.44126	-7.875	247.951	0
1.2507	5.02435	10.2724	-7.2647	386.503	0
1.2513	6.86586	12.4073	-9.40074	505.52	0
1.2520	10.8331	13.6281	-13.3677	604.401	0
1.2527	14.4933	13.0177	-11.2316	658.108	0
1.2533	14.4933	13.6281	-5.73895	687.113	0
1.2540	16.3235	13.0177	-4.8235	709.382	0
1.2547	18.1536	10.5761	-5.73895	695.646	0
1.2553	16.9259	9.35532	-1.77201	648.938	0
1.2560	14.4933	8.13453	5.24643	587.596	0
1.2567	12.0494	6.61007	13.1803	485.684	0
1.2573	7.16141	4.47215	22.3348	334.93	0
1.2580	1.671	-0.407953	24.1657	183.876	0
1.2587	-1.06853	-4.07033	13.7906	53.5573	0
1.2593	-1.98928	-4.07033	2.50008	-82.2635	0
1.2600	-5.34264	-6.51192	-1.77201	-233.317	0
1.2607	-12.6746	-13.2263	-4.51835	-378.27	0
1.2613	-18.4719	-17.1923	-8.79045	-501.253	0
1.2620	-19.9951	-18.7198	-10.6213	-594.033	0
1.2627	-21.2114	-18.7198	-11.8419	-649.275	0
1.2633	-23.0416	-15.9746	-15.1986	-680.713	0
1.2640	-23.6554	-13.8367	-18.8604	-700.549	0
1.2647	-23.3485	-15.0575	-19.7758	-689.845	0
1.2653	-22.746	-15.3642	-20.6966	-642.239	0
1.2660	-20.302	-12.6159	-21.9172	-579.699	0
1.2667	-16.6418	-8.9535	-20.3861	-482.652	0
1.2673	-12.0607	-5.29112	-17.0295	-331.898	0
1.2680	-8.40045	-1.32508	-15.5037	-182.641	0
1.2687	-6.26339	1.7269	-11.2316	-61.4917	0
1.2693	-1.98928	4.77888	-2.68746	81.0284	0
1.2700	3.19422	9.35532	3.11038	244.882	0
1.2707	7.16141	13.9348	7.07733	383.435	0
1.2713	12.0494	16.6801	12.2649	502.451	0
1.2720	16.9259	18.5113	16.537	602.267	0
1.2727	16.0166	18.5113	17.7576	652.007	0
1.2733	14.1864	15.766	15.0112	674.575	0
1.2740	17.2329	14.2385	9.51852	697.181	0
1.2747	17.2329	14.5452	7.68762	685.279	0
1.2753	12.6632	13.0177	7.68762	635.839	0
1.2760	12.0494	10.2724	4.63613	576.93	0
1.2767	12.6632	9.05165	2.19493	477.749	0
1.2773	7.46833	7.22047	3.41553	322.092	0
1.2780	1.97791	1.7269	1.88979	174.408	0
1.2787	-1.68236	-3.45993	0.0588885	54.1561	0
1.2793	-5.95648	-6.20825	1.88979	-88.0646	0
1.2800	-9.61675	-9.87063	2.19493	-251.918	0
1.2807	-13.277	-13.533	0.364038	-392.305	0
1.2813	-16.6418	-13.8367	-0.246261	-508.289	0
1.2820	-17.5511	-13.533	-2.68746	-604.401	0
1.2827	-17.5511	-14.1434	-5.73895	-660.877	0
1.2833	-17.8581	-13.533	-3.90805	-688.011	0
1.2840	-19.6882	-13.533	0.364038	-706.949	0
1.2847	-21.8253	-14.1434	5.24643	-698.715	0
1.2853	-21.5183	-12.6159	14.0958	-655.375	0
1.2860	-19.0744	-10.481	22.0296	-594.033	0
1.2867	-17.2442	-8.3431	22.0296	-494.853	0
1.2873	-11.7538	-4.37706	15.0112	-343.463	0
1.2880	-1.98928	-0.104289	7.68762	-193.345	0
1.2887	2.59175	3.25442	3.11038	-69.7256	0
1.2893	2.89867	7.83086	5.55158	72.7945	0
1.2900	7.46833	10.5761	10.434	235.45	0
1.2907	14.4933	10.8828	14.7061	375.201	0
1.2913	18.1536	14.8489	18.673	494.853	0
1.2920	20.8931	20.0388	19.5885	593.697	0
1.2927	23.644	19.4284	17.1473	646.505	0
1.2933	22.7346	18.2076	16.2318	675.211	0
1.2940	21.8139	21.2596	16.2318	698.079	0
1.2947	23.3371	23.3944	10.434	682.809	0
1.2953	21.8139	20.6492	1.88979	635.203	0
1.2960	19.9837	15.766	-3.29776	579.998	0
1.2967	19.9837	11.1865	-6.95955	475.915	0
1.2973	15.0958	6.91373	-8.18015	314.794	0
1.2980	7.16141	2.94769	-5.12865	168.008	0
1.2987	5.63819	-0.407953	-2.07716	50.1889	0
1.2993	4.11497	-2.23914	-3.90805	-90.4973	0
1.3000	-3.81942	-4.37706	-7.875	-250.72	0
1.3007	-10.2306	-8.03944	-10.9265	-389.273	0
1.3013	-14.1978	-10.7847	-11.5368	-506.156	0
1.3020	-17.8581	-13.533	-8.79045	-601.032	0
1.3027	-17.2442	-14.7538	-7.875	-658.108	0
1.3033	-16.9487	-12.6159	-10.9265	-691.08	0
1.3040	-21.2114	-9.87063	-10.6213	-711.216	0
1.3047	-21.5183	-10.1743	-6.34925	-694.112	0
1.3053	-19.3813	-10.1743	-1.16171	-645.308	0
1.3060	-19.6882	-7.12231	6.77218	-587.334	0
1.3067	-15.721	-2.84954	15.0112	-487.817	0
1.3073	-7.17278	2.03363	17.4524	-330.064	0
1.3080	-3.81942	5.69294	17.1473	-180.508	0
1.3087	-0.46606	6.61007	17.1473	-63.0262	0
1.3093	7.16141	7.52413	14.0958	77.0612	0
1.3100	11.7424	12.1036	13.1803	241.251	0
1.3107	13.5726	16.6801	16.8421	382.237	0
1.3113	19.9837	17.5972	20.1988	501.553	0
1.3120	24.8603	17.5972	20.809	600.733	0
1.3127	23.644	19.1217	21.7245	656.872	0
1.3133	23.644	20.3425	19.8936	686.776	0
1.3140	24.5648	21.2596	15.9267	710.916	0
1.3147	21.8139	19.4284	13.4855	699.314	0
1.3153	19.9837	15.1556	13.1803	650.772	0
1.3160	21.8139	13.6281	12.8752	588.831	0
1.3167	21.8139	12.1036	8.60307	486.919	0
1.3173	17.2329	7.52413	2.19493	332.497	0
1.3180	11.4355	4.77888	-0.55141	182.043	0
1.3187	6.86586	5.99967	1.27949	58.4228	0
1.3193	3.50113	3.25442	2.19493	-77.9594	0
1.3200	2.28483	-2.54587	0.974337	-231.782	0
1.3207	-2.91003	-4.68073	1.88979	-373.704	0
1.3213	-12.0607	-5.90152	3.41553	-494.554	0
1.3220	-15.1072	-10.1743	1.58464	-586.698	0
1.3227	-13.8909	-12.6159	-1.46686	-641.341	0
1.3233	-16.9487	-12.3122	-0.55141	-675.511	0
1.3240	-19.0744	-12.6159	0.974337	-695.646	0
1.3247	-15.1072	-11.7018	-1.77201	-679.478	0
1.3253	-13.8909	-8.9535	-4.8235	-631.872	0
1.3260	-14.8116	-7.12231	-4.2132	-573.262	0
1.3267	-10.2306	-5.29112	-2.99261	-475.317	0
1.3273	-2.91003	-1.62875	-4.2132	-323.328	0
1.3280	1.36408	1.1165	-4.2132	-173.509	0
1.3287	2.59175	2.94769	-2.68746	-52.3597	0
1.3293	3.50113	6.61007	-2.68746	88.9628	0
1.3300	6.25203	9.35532	-1.46686	253.153	0
1.3307	10.5261	12.1036	4.33098	393.203	0
1.3313	14.1864	15.4593	8.29792	512.556	0
1.3320	16.9259	16.3764	6.16188	612.335	0
1.3327	18.1536	15.766	4.63613	662.674	0
[truncated: 52,252 more rows]
