# Supplementary material for: Identification of Haptic Based Guiding Using Hard Reins
Source: PLoS One. 2015 Jul 22;10(7):e0132020. doi: 10.1371/journal.pone.0132020 (PMC4511788; doi:10.1371/journal.pone.0132020)
Supplement: S3 File — (ZIP) [file pone.0132020.s003.zip › EMGData1/Subject6/T18/t18.txt]

0.0000	-32.2381	11.4892	0.150546	-1.46542	0
0.0007	-33.7449	11.7914	0.150546	-10.9229	0
0.0013	-34.3794	13.0138	2.28328	-13.669	0
0.0020	-34.0622	12.0935	3.81382	-9.39591	0
0.0027	-33.4674	11.1802	1.98218	-9.70377	0
0.0033	-28.5504	11.4892	0.150546	-11.8342	0
0.0040	-23.673	12.4026	-0.45791	-12.7578	0
0.0047	-21.2542	13.9271	-0.156818	-14.5803	0
0.0053	-18.2008	13.9271	1.06637	-14.2724	0
0.0060	-12.689	12.7047	3.1991	-12.7578	0
0.0067	-9.35817	11.1802	4.11491	-14.5803	0
0.0073	-5.07562	9.95777	2.898	-16.4151	0
0.0080	3.17226	9.6556	2.59064	-14.8882	0
0.0087	9.87366	10.2668	4.11491	-14.2724	0
0.0093	10.1909	10.2668	4.72964	-16.723	0
0.0100	9.27886	10.569	3.81382	-19.1613	0
0.0107	12.927	12.7047	4.42228	-17.3264	0
0.0113	19.0336	13.0138	5.64546	-14.5803	0
0.0120	22.7213	11.7914	5.64546	-15.5039	0
0.0127	22.4041	11.4892	5.94655	-18.25	0
0.0133	21.4921	9.95777	6.25392	-19.777	0
0.0140	21.7696	8.4332	7.47083	-19.4691	0
0.0147	23.3161	10.569	9.9172	-17.0309	0
0.0153	25.4574	12.0935	10.5257	-15.7994	0
0.0160	26.0522	9.6556	10.2183	-18.25	0
0.0167	22.7213	8.13103	12.0499	-18.25	0
0.0173	20.58	8.74224	11.1341	-17.6343	0
0.0180	21.1748	9.6556	7.47083	-20.6883	0
0.0187	21.7696	12.0935	7.47083	-20.3804	0
0.0193	22.0869	12.4026	8.69401	-14.8882	0
0.0200	22.0869	9.34657	8.38665	-13.0533	0
0.0207	19.3508	7.2108	11.4415	-12.7578	0
0.0213	18.1215	8.4332	16.3217	-10.615	0
0.0220	18.4388	9.34657	15.7132	-12.7578	0
0.0227	15.3855	8.4332	13.5805	-14.8882	0
0.0233	14.1562	8.4332	12.0499	-10.3072	0
0.0240	17.2095	8.74224	10.5257	-7.86892	0
0.0247	11.6977	7.51983	11.7488	-13.0533	0
0.0253	1.34821	5.68623	12.3573	-15.5039	0
0.0260	-2.02232	5.38406	9.9172	-12.7578	0
0.0267	-5.39284	6.90863	10.833	-13.3612	0
0.0273	-15.1475	6.29743	12.9657	-15.5039	0
0.0280	-22.761	3.85949	10.2183	-13.3612	0
0.0287	-27.0435	4.77286	9.9172	-11.8342	0
0.0293	-31.9209	4.46383	14.1889	-15.196	0
0.0300	-35.2914	1.11252	15.4058	-16.723	0
0.0307	-36.7982	1.11252	14.49	-14.5803	0
0.0313	-36.7982	3.55046	14.1889	-15.7994	0
0.0320	-34.0622	2.93926	12.0499	-17.9421	0
0.0327	-31.9209	2.02589	12.0499	-15.5039	0
0.0333	-31.3261	1.72372	13.5805	-14.5803	0
0.0340	-27.0435	-0.418913	12.0499	-16.4151	0
0.0347	-20.9369	-1.33228	11.1341	-11.8342	0
0.0353	-16.6544	-1.33228	12.0499	-5.73853	0
0.0360	-9.95297	-1.94348	9.9172	-7.26552	0
0.0367	-1.11029	-0.109879	7.47083	-10.9229	0
0.0373	3.48949	2.02589	7.77819	-10.3072	0
0.0380	8.04961	0.192288	6.25392	-9.08805	0
0.0387	17.2095	-1.33228	3.81382	-7.26552	0
0.0393	26.3694	0.192288	5.3381	-4.21154	0
0.0400	29.1055	-0.72108	6.56128	-2.99241	0
0.0407	30.9295	-1.94348	6.25392	-0.849696	0
0.0413	34.6173	-1.02325	9.30247	3.73127	0
0.0420	35.5293	-0.72108	12.3573	4.64254	0
0.0427	34.6173	-1.63445	10.2183	5.25826	0
0.0433	33.9828	-1.33228	7.77819	8.29993	0
0.0440	34.3001	-2.55468	9.00138	8.29993	0
0.0447	34.6173	-3.46805	9.60983	7.0808	0
0.0453	33.9828	-2.55468	9.00138	9.51906	0
0.0460	30.0175	-1.63445	8.69401	12.2775	0
0.0467	28.1935	-1.94348	7.47083	14.1	0
0.0473	32.7933	-2.24565	5.03073	19.2967	0
0.0480	34.8949	-2.55468	3.81382	23.262	0
0.0487	32.7933	-3.46805	1.06637	20.208	0
0.0493	31.564	-3.15902	-1.68109	17.154	0
0.0500	30.652	-4.07925	-0.45791	21.1193	0
0.0507	26.0522	-6.21502	1.98218	25.3924	0
0.0513	22.0869	-6.51719	1.06637	24.789	0
0.0520	20.2628	-6.82622	-0.156818	25.3924	0
0.0527	16.8923	-8.65296	0.759001	30.2812	0
0.0533	12.927	-9.26416	0.150546	33.3229	0
0.0540	10.7857	-8.65296	-1.68109	33.3229	0
0.0547	9.87366	-10.1844	-2.59691	36.9926	0
0.0553	9.27886	-11.0978	-0.765274	40.65	0
0.0560	9.59609	-8.96199	1.98218	40.0465	0
0.0567	9.87366	-8.04176	1.67482	41.2657	0
0.0573	9.27886	-10.1844	-1.68109	46.4501	0
0.0580	7.13759	-10.7887	-3.20537	47.6692	0
0.0587	5.90834	-8.65296	-1.98846	48.5928	0
0.0593	8.04961	-8.35079	-2.59691	55.3041	0
0.0600	11.4201	-10.7887	-7.17601	60.1806	0
0.0607	9.87366	-11.3999	-10.8393	58.3581	0
0.0613	7.13759	-11.0978	-9.00765	57.1267	0
0.0620	8.04961	-12.6223	-7.17601	59.5772	0
0.0627	9.27886	-13.8447	-9.6161	60.7964	0
0.0633	5.63076	-13.5357	-11.7551	61.3998	0
0.0640	2.26024	-13.8447	-11.1404	62.6312	0
0.0647	1.34821	-13.5357	-10.8393	64.7616	0
0.0653	-2.02232	-12.6223	-13.2794	66.9043	0
0.0660	-9.35817	-13.5357	-17.2438	66.9043	0
0.0667	-15.1475	-13.5357	-19.9912	65.9807	0
0.0673	-17.5664	-10.7887	-20.907	67.8156	0
0.0680	-20.9369	-10.7887	-20.907	69.6504	0
0.0687	-27.6383	-13.2335	-19.9912	69.0347	0
0.0693	-34.0622	-13.5357	-17.8585	68.7269	0
0.0700	-34.9742	-11.709	-18.1596	67.8156	0
0.0707	-34.9742	-11.0978	-21.2144	68.1235	0
0.0713	-34.9742	-10.1844	-21.8228	70.5617	0
0.0720	-31.3261	-8.96199	-20.5997	71.473	0
0.0727	-25.8143	-9.5732	-22.4313	70.2539	0
0.0733	-20.9369	-11.0978	-23.6545	68.7269	0
0.0740	-13.0063	-11.709	-22.7387	66.2886	0
0.0747	-6.30487	-11.709	-21.8228	65.6729	0
0.0753	-2.93434	-11.709	-20.907	66.9043	0
0.0760	2.57746	-10.4866	-19.3828	64.4538	0
0.0767	8.36684	-7.43742	-22.7387	62.6312	0
0.0773	7.73239	-7.73959	-26.703	65.9807	0
0.0780	4.67909	-10.7887	-23.6545	64.4538	0
0.0787	3.48949	-8.96199	-21.8228	59.8851	0
0.0793	3.48949	-5.30165	-25.1788	60.4885	0
0.0800	5.31354	-7.12839	-22.7387	58.6537	0
0.0807	4.67909	-8.96199	-18.1596	55.612	0
0.0813	1.34821	-7.12839	-19.9912	57.7424	0
0.0820	1.03098	-5.90599	-20.907	56.2154	0
0.0827	4.40151	-5.90599	-17.2438	50.4153	0
0.0833	5.90834	-3.46805	-19.0754	53.1614	0
0.0840	5.90834	-2.85685	-22.7387	55.9075	0
0.0847	7.73239	-4.38142	-21.8228	47.6692	0
0.0853	9.59609	-4.99262	-22.7387	39.7387	0
0.0860	9.27886	-3.77022	-22.7387	38.8274	0
0.0867	9.27886	-3.46805	-21.5155	36.0813	0
0.0873	9.27886	-4.38142	-24.2629	32.4116	0
0.0880	9.87366	-4.07925	-26.703	31.1925	0
0.0887	12.0149	-1.02325	-23.6545	30.2812	0
0.0893	14.751	0.501322	-21.8228	28.4463	0
0.0900	14.751	-0.72108	-22.1302	25.0845	0
0.0907	11.6977	-1.63445	-19.9912	20.5158	0
0.0913	7.45481	-1.02325	-22.1302	18.0653	0
0.0920	2.26024	-1.33228	-26.4019	16.8461	0
0.0927	-3.25157	-1.33228	-22.7387	13.4966	0
0.0933	-8.40649	0.501322	-18.1596	8.29993	0
0.0940	-13.0063	3.24829	-20.5997	6.16953	0
0.0947	-16.6544	4.16166	-21.2144	5.86167	0
0.0953	-18.2008	3.55046	-18.4669	4.9504	0
0.0960	-20.3421	3.85949	-19.9912	1.2807	0
0.0967	-24.585	5.68623	-23.6545	-3.90368	0
0.0973	-29.7796	5.99527	-23.6545	-8.17678	0
0.0980	-34.9742	6.90863	-25.4861	-11.5263	0
0.0987	-37.7103	7.822	-25.1788	-14.5803	0
0.0993	-36.7982	5.68623	-20.907	-14.2724	0
0.1000	-32.5157	4.77286	-21.8228	-14.2724	0
0.1007	-27.0435	8.13103	-25.7872	-17.0309	0
0.1013	-18.7956	9.0444	-21.2144	-16.1073	0
0.1020	-11.4598	6.60647	-17.2438	-11.8342	0
0.1027	-5.98764	7.2108	-21.8228	-13.0533	0
0.1033	0.713759	7.822	-22.1302	-16.4151	0
0.1040	7.45481	7.2108	-16.3279	-16.723	0
0.1047	12.3322	8.74224	-15.4121	-18.5455	0
0.1053	20.2628	11.1802	-14.8037	-20.6883	0
0.1060	29.7399	11.7914	-11.7551	-20.0725	0
0.1067	38.5826	12.4026	-11.7551	-19.777	0
0.1073	49.8442	14.2362	-13.5805	-18.25	0
0.1080	57.4972	15.1495	-13.5805	-16.1073	0
0.1087	54.1267	13.9271	-13.5805	-18.25	0
0.1093	49.2494	13.0138	-13.5805	-20.9961	0
0.1100	48.3373	14.2362	-11.1404	-19.777	0
0.1107	45.8788	15.1495	-8.09183	-19.777	0
0.1113	42.548	14.2362	-6.26019	-21.9074	0
0.1120	40.7239	13.9271	-6.86865	-22.2152	0
0.1127	37.0361	15.1495	-5.95283	-21.2917	0
0.1133	34.6173	13.9271	-1.37373	-19.1613	0
0.1140	37.0361	13.0138	1.98218	-15.196	0
0.1147	38.2654	14.2362	1.98218	-13.9769	0
0.1153	36.4413	15.1495	2.898	-14.8882	0
0.1160	35.8069	13.9271	4.72964	-13.669	0
0.1167	36.4413	14.8405	6.25392	-12.7578	0
0.1173	36.4413	16.6741	8.38665	-13.9769	0
0.1180	33.9828	15.1495	9.30247	-15.5039	0
0.1187	30.3347	14.2362	8.69401	-12.7578	0
0.1193	30.3347	14.5383	10.2183	-7.56106	0
0.1200	29.1055	12.0935	13.5805	-6.03407	0
0.1207	19.9456	10.2668	13.5805	-7.56106	0
0.1213	11.6977	13.0138	11.1341	-7.56106	0
0.1220	9.87366	13.0138	11.4415	-7.86892	0
0.1227	8.96164	8.74224	12.9657	-8.78019	0
0.1233	5.31354	9.0444	12.6647	-6.6498	0
0.1240	3.17226	12.0935	14.1889	-3.28795	0
0.1247	1.34821	9.95777	14.7974	-1.46542	0
0.1253	-1.11029	6.90863	12.0499	0.985155	0
0.1260	-2.33954	6.60647	13.2731	2.80769	0
0.1267	-3.84637	6.60647	18.4607	2.80769	0
0.1273	-6.58244	5.68623	19.3765	2.80769	0
0.1280	-6.89967	5.68623	18.4607	4.02682	0
0.1287	-6.58244	5.99527	21.2081	6.16953	0
0.1293	-8.72372	4.77286	23.3409	7.69652	0
0.1300	-13.0063	2.32806	22.7324	6.47739	0
0.1307	-16.6544	3.24829	21.8166	6.47739	0
0.1313	-16.6544	5.38406	23.0398	8.29993	0
0.1320	-15.7423	2.02589	26.703	7.69652	0
0.1327	-19.7077	-1.63445	27.0041	5.86167	0
0.1333	-26.1315	0.192288	23.3409	7.38866	0
0.1340	-26.7263	0.501322	23.3409	8.91565	0
0.1347	-25.497	-2.55468	25.4799	10.1348	0
0.1353	-28.8676	-3.77022	23.0398	12.8809	0
0.1360	-32.2381	-4.07925	23.9556	13.7922	0
0.1367	-30.0968	-4.38142	27.6126	14.1	0
0.1373	-27.6383	-4.07925	25.7872	15.3192	0
0.1380	-29.1848	-3.46805	22.425	12.8809	0
0.1387	-29.7796	-4.38142	24.564	9.82692	0
0.1393	-27.6383	-6.21502	26.703	12.8809	0
0.1400	-26.4487	-8.65296	24.8714	15.627	0
0.1407	-28.5504	-8.96199	23.6482	15.0236	0
0.1413	-29.1848	-7.12839	24.8714	15.3192	0
0.1420	-26.1315	-5.90599	26.0883	14.1	0
0.1427	-23.9902	-5.90599	24.8714	11.9696	0
0.1433	-21.5317	-7.73959	22.7324	14.7157	0
0.1440	-19.4301	-12.0111	23.6482	14.7157	0
0.1447	-20.9369	-15.3693	24.564	6.77294	0
0.1453	-24.3075	-14.7581	23.0398	4.02682	0
0.1460	-25.497	-13.8447	24.8714	9.22351	0
0.1467	-23.9902	-14.1469	26.703	8.60779	0
0.1473	-22.1662	-14.4559	23.6482	4.9504	0
0.1480	-23.0782	-15.0671	21.8166	6.47739	0
0.1487	-23.9902	-15.3693	25.7872	5.86167	0
0.1493	-22.1662	-14.1469	27.0041	0.985155	0
0.1500	-21.8489	-13.5357	23.0398	0.0615722	0
0.1507	-25.8143	-16.5917	22.425	1.89642	0
0.1513	-27.0435	-20.252	24.564	-0.849696	0
0.1520	-24.585	-19.6408	24.564	-4.21154	0
0.1527	-25.497	-16.8939	23.6482	-5.43067	0
0.1533	-27.6383	-17.8072	23.9556	-7.26552	0
0.1540	-27.6383	-19.9499	24.8714	-7.26552	0
0.1547	-29.4624	-18.4184	24.2567	-3.59581	0
0.1553	-30.4141	-15.3693	22.7324	-1.76096	0
0.1560	-27.9556	-16.2827	23.0398	-6.03407	0
0.1567	-28.2728	-18.1163	24.2567	-13.0533	0
0.1573	-29.4624	-18.7275	22.425	-17.0309	0
0.1580	-25.497	-19.9499	19.9849	-18.25	0
0.1587	-19.4301	-21.1654	20.5934	-18.25	0
0.1593	-14.8303	-18.4184	20.9008	-17.9421	0
0.1600	-9.35817	-16.5917	19.3765	-19.777	0
0.1607	-4.16359	-19.0296	18.768	-22.5231	0
0.1613	-2.93434	-19.0296	18.4607	-22.8186	0
0.1620	-2.61712	-16.2827	18.4607	-24.9614	0
0.1627	-2.02232	-16.2827	19.6838	-28.3109	0
0.1633	-2.33954	-17.2029	17.8522	-26.4883	0
0.1640	-3.84637	-15.3693	15.1047	-26.7962	0
0.1647	-5.67042	-15.0671	15.7132	-34.4188	0
0.1653	-6.89967	-15.3693	16.629	-37.165	0
0.1660	-8.40649	-13.5357	15.1047	-35.638	0
0.1667	-12.689	-12.9245	16.3217	-38.3841	0
0.1673	-17.5664	-15.3693	17.8522	-38.3841	0
0.1680	-21.5317	-15.6715	15.7132	-35.0346	0
0.1687	-26.7263	-14.1469	13.5805	-41.1302	0
0.1693	-31.6037	-12.6223	12.0499	-49.3686	0
0.1700	-31.3261	-12.6223	9.00138	-49.6764	0
0.1707	-27.9556	-12.6223	6.86237	-50.6	0
0.1713	-26.4487	-11.0978	8.38665	-54.8608	0
0.1720	-23.3954	-9.26416	8.38665	-55.4765	0
0.1727	-18.2008	-10.1844	5.03073	-55.7844	0
0.1733	-16.3768	-12.0111	4.11491	-56.6957	0
0.1740	-17.5664	-10.4866	5.64546	-55.7844	0
0.1747	-18.4784	-8.04176	5.03073	-55.1687	0
0.1753	-20.6197	-9.5732	4.72964	-57.9148	0
0.1760	-25.8143	-10.7887	6.86237	-61.2766	0
0.1767	-27.6383	-7.73959	7.16974	-61.88	0
0.1773	-22.4437	-5.30165	3.81382	-60.9688	0
0.1780	-15.7423	-8.04176	2.898	-62.4958	0
0.1787	-11.1822	-9.26416	3.81382	-63.7149	0
0.1793	-5.98764	-5.30165	3.50646	-58.2226	0
0.1800	-1.38786	-3.15902	1.36746	-55.1687	0
0.1807	0.11896	-6.21502	0.150546	-61.2766	0
0.1813	3.48949	-8.04176	-0.765274	-63.1115	0
0.1820	7.45481	-7.12839	-2.90428	-59.4418	0
0.1827	8.04961	-5.90599	-4.12119	-61.2766	0
0.1833	8.68406	-4.69045	-1.68109	-63.1115	0
0.1840	11.1029	-4.38142	-0.156818	-58.5305	0
0.1847	11.1029	-3.46805	-1.98846	-57.6192	0
0.1853	8.36684	-2.55468	-1.68109	-60.3654	0
0.1860	7.73239	-3.46805	-1.07264	-59.1339	0
0.1867	7.73239	-3.15902	-4.42855	-58.8384	0
0.1873	8.68406	0.192288	-4.73592	-58.5305	0
0.1880	10.7857	0.501322	-0.765274	-53.9495	0
0.1887	10.7857	-2.55468	-0.45791	-52.4226	0
0.1893	7.45481	-2.55468	-1.07264	-54.8608	0
0.1900	9.87366	-0.418913	0.759001	-54.5653	0
0.1907	18.1215	0.501322	-0.156818	-52.1147	0
0.1913	24.5454	-0.72108	-4.12119	-50.8956	0
0.1920	28.1935	-2.55468	-4.12119	-48.4573	0
0.1927	30.3347	-1.94348	-1.07264	-47.546	0
0.1933	30.0175	-0.418913	-0.156818	-49.9843	0
0.1940	28.5107	-0.72108	-0.765274	-51.2034	0
0.1947	27.2814	-0.72108	-0.156818	-45.7112	0
0.1953	23.6333	1.11252	0.150546	-40.2189	0
0.1960	19.0336	0.192288	-1.37373	-41.1302	0
0.1967	17.2095	-1.94348	-1.68109	-41.4381	0
0.1973	15.0682	-0.418913	0.150546	-36.8571	0
0.1980	9.59609	1.11252	0.45791	-35.3301	0
0.1987	5.90834	-1.63445	-0.156818	-36.5616	0
0.1993	1.66544	-1.63445	0.45791	-32.2884	0
0.2000	-9.35817	2.02589	-0.45791	-27.7075	0
0.2007	-21.2542	2.63709	-2.59691	-27.7075	0
0.2013	-23.9902	0.192288	-2.59691	-26.7962	0
0.2020	-22.4437	1.11252	-1.68109	-24.9614	0
0.2027	-23.3954	2.32806	-2.59691	-22.8186	0
0.2033	-20.0249	1.11252	-2.28955	-16.4151	0
0.2040	-11.777	1.41469	-2.28955	-14.5803	0
0.2047	-9.04094	2.93926	-5.03701	-20.9961	0
0.2053	-7.49447	2.63709	-7.4771	-21.9074	0
0.2060	1.66544	2.02589	-7.4771	-14.2724	0
0.2067	11.1029	2.02589	-7.78447	-11.8342	0
0.2073	14.1562	2.93926	-8.70028	-11.8342	0
0.2080	17.2095	2.93926	-9.00765	-7.86892	0
0.2087	19.9456	2.63709	-8.70028	-6.6498	0
0.2093	19.9456	3.55046	-9.30874	-6.95766	0
0.2100	23.6333	3.55046	-12.972	-3.59581	0
0.2107	29.1055	0.803489	-18.1596	-3.59581	0
0.2113	31.8416	0.192288	-23.3471	-6.95766	0
0.2120	35.8069	1.11252	-25.7872	-2.06883	0
0.2127	40.4067	-0.72108	-24.5703	2.80769	0
0.2133	41.6359	-0.72108	-23.046	-1.76096	0
0.2140	42.548	5.07503	-23.046	-5.43067	0
0.2147	44.9668	6.60647	-19.9912	0.369433	0
0.2153	48.9321	4.46383	-16.3279	6.16953	0
0.2160	54.7612	4.46383	-18.1596	6.77294	0
0.2167	58.7265	2.63709	-19.9912	4.9504	0
0.2173	59.3213	-0.72108	-14.8037	3.73127	0
0.2180	60.8678	1.11252	-6.26019	6.47739	0
0.2187	62.6918	4.16166	2.898	11.046	0
0.2193	61.4626	3.85949	10.2183	11.9696	0
0.2200	58.092	2.02589	12.0499	11.9696	0
0.2207	53.2147	2.02589	8.69401	13.7922	0
0.2213	48.9321	2.93926	6.86237	16.5383	0
0.2220	46.5133	4.16166	4.72964	17.7697	0
0.2227	42.548	2.63709	0.150546	18.3731	0
0.2233	36.1241	2.02589	-4.12119	18.9889	0
0.2240	31.2468	5.38406	-4.73592	18.9889	0
0.2247	26.0522	6.90863	-3.8201	18.3731	0
0.2253	16.2975	3.55046	-3.8201	18.9889	0
0.2260	5.90834	2.02589	-4.12119	20.5158	0
0.2267	-2.61712	5.07503	-2.90428	22.0428	0
0.2273	-12.0942	5.07503	-1.37373	23.8654	0
0.2280	-24.3075	2.02589	-1.07264	25.0845	0
0.2287	-37.1155	2.93926	0.150546	22.3384	0
0.2293	-48.0994	5.07503	1.98218	19.2967	0
0.2300	-56.6249	3.55046	0.150546	19.2967	0
0.2307	-62.7315	2.63709	-2.90428	19.9001	0
0.2313	-62.7315	5.07503	-2.59691	20.208	0
0.2320	-56.0301	4.46383	-2.59691	22.0428	0
0.2327	-48.6942	2.63709	-6.26019	22.6462	0
0.2333	-40.486	4.77286	-8.39292	22.9541	0
0.2340	-29.4624	6.60647	-9.92347	25.0845	0
0.2347	-18.4784	6.60647	-12.0562	27.8306	0
0.2353	-9.04094	8.13103	-13.5805	26.0081	0
0.2360	-2.02232	8.74224	-14.1952	22.9541	0
0.2367	1.66544	7.51983	-15.111	26.0081	0
0.2373	3.76706	8.4332	-14.8037	29.0621	0
0.2380	3.48949	9.95777	-14.8037	24.4811	0
0.2387	1.66544	10.878	-14.4963	22.6462	0
0.2393	4.99631	12.0935	-12.6647	28.7542	0
0.2400	8.68406	10.569	-12.972	29.3576	0
0.2407	4.08429	7.51983	-13.5805	24.1732	0
0.2413	1.34821	8.4332	-10.8393	23.5575	0
0.2420	6.22556	9.34657	-9.00765	24.789	0
0.2427	8.36684	7.822	-7.78447	22.6462	0
0.2433	8.96164	9.6556	-4.42855	22.9541	0
0.2440	12.927	11.1802	-4.73592	24.4811	0
0.2447	12.927	9.6556	-6.56128	23.5575	0
0.2453	10.5081	10.569	-4.42855	22.6462	0
0.2460	13.2442	13.0138	-2.90428	22.9541	0
0.2467	16.2975	10.569	-2.59691	22.6462	0
0.2473	16.6147	8.4332	0.150546	23.262	0
0.2480	17.2095	10.2668	0.45791	24.1732	0
0.2487	17.2095	12.0935	-1.68109	22.9541	0
0.2493	16.8923	11.4892	-1.37373	20.208	0
0.2500	16.2975	11.4892	-0.765274	19.9001	0
0.2507	11.6977	12.0935	-0.156818	21.735	0
0.2513	5.31354	11.7914	2.28328	22.3384	0
0.2520	-1.11029	11.1802	2.28328	21.1193	0
0.2527	-13.0063	12.4026	0.759001	19.5923	0
0.2533	-25.8143	13.3159	0.759001	18.681	0
0.2540	-31.3261	11.1802	1.06637	18.681	0
0.2547	-33.4674	10.2668	1.06637	20.208	0
0.2553	-34.9742	12.0935	3.50646	20.5158	0
0.2560	-33.7449	12.7047	5.03073	17.7697	0
0.2567	-30.4141	11.4892	5.3381	16.2427	0
0.2573	-28.5504	11.1802	4.11491	16.5383	0
0.2580	-26.7263	11.1802	1.67482	16.8461	0
0.2587	-19.1129	10.878	0.45791	16.2427	0
0.2593	-7.49447	11.7914	0.150546	16.2427	0
0.2600	-1.38786	11.4892	-0.765274	16.8461	0
0.2607	0.11896	10.878	-1.68109	18.9889	0
0.2613	4.67909	11.1802	-0.765274	18.9889	0
0.2620	10.1909	10.878	1.06637	16.5383	0
0.2627	13.5614	10.2668	1.98218	16.8461	0
0.2633	17.5267	10.569	-0.156818	20.5158	0
0.2640	19.9456	9.34657	-2.90428	19.2967	0
0.2647	15.9803	6.90863	-2.59691	12.2775	0
0.2653	11.6977	7.51983	-3.20537	9.22351	0
0.2660	12.3322	8.74224	-3.20537	11.9696	0
0.2667	12.6494	7.2108	0.150546	14.4079	0
0.2673	8.36684	5.38406	1.06637	13.7922	0
0.2680	3.48949	7.2108	-0.765274	14.7157	0
0.2687	1.66544	9.34657	1.06637	15.627	0
0.2693	-0.198266	7.2108	2.898	12.8809	0
0.2700	-5.39284	5.68623	1.06637	8.60779	0
0.2707	-10.865	8.4332	1.67482	8.00438	0
0.2713	-15.7423	7.51983	2.898	6.77294	0
0.2720	-21.2542	5.38406	1.06637	5.55381	0
0.2727	-25.497	6.60647	1.67482	8.00438	0
0.2733	-27.6383	6.60647	5.03073	7.38866	0
0.2740	-28.5504	5.07503	5.3381	2.80769	0
0.2747	-24.9023	7.822	4.72964	5.55381	0
0.2753	-17.5664	8.4332	6.86237	12.8809	0
0.2760	-15.4251	3.85949	7.47083	10.1348	0
0.2767	-20.3421	2.93926	5.64546	4.64254	0
0.2773	-25.8143	5.68623	5.94655	5.86167	0
0.2780	-27.6383	6.60647	7.47083	5.25826	0
0.2787	-26.4487	5.68623	6.86237	3.73127	0
0.2793	-24.9023	4.16166	5.94655	8.29993	0
0.2800	-21.8489	3.55046	7.47083	9.22351	0
0.2807	-15.7423	5.07503	6.56128	5.86167	0
0.2813	-11.1822	5.68623	3.1991	9.22351	0
0.2820	-12.0942	2.32806	2.898	11.3539	0
0.2827	-13.0063	0.501322	2.898	9.51906	0
0.2833	-9.95297	2.02589	-1.07264	12.8809	0
0.2840	-5.67042	2.93926	-4.73592	15.627	0
0.2847	-4.75839	1.72372	-6.26019	11.9696	0
0.2853	-2.93434	1.11252	-11.7551	11.3539	0
0.2860	0.713759	3.85949	-16.3279	12.8809	0
0.2867	1.66544	5.68623	-15.111	10.1348	0
0.2873	1.94301	4.77286	-12.972	11.9696	0
0.2880	4.40151	3.85949	-12.3636	18.0653	0
0.2887	1.66544	4.46383	-9.92347	14.4079	0
0.2893	-4.44117	1.11252	-8.39292	7.38866	0
0.2900	-2.61712	-2.85685	-9.30874	9.51906	0
0.2907	3.48949	-2.85685	-8.39292	12.573	0
0.2913	4.40151	-1.02325	-5.34437	8.91565	0
0.2920	4.99631	-0.418913	-3.51273	7.69652	0
0.2927	9.27886	0.501322	-1.37373	11.9696	0
0.2933	11.4201	1.72372	3.1991	13.7922	0
0.2940	11.1029	0.501322	8.38665	12.8809	0
0.2947	13.5614	-1.33228	9.30247	13.7922	0
0.2953	15.3855	-0.72108	2.898	15.627	0
0.2960	12.6494	1.11252	-3.8201	15.627	0
0.2967	7.13759	1.11252	-7.17601	16.5383	0
0.2973	1.66544	0.192288	-9.92347	15.627	0
0.2980	-2.33954	0.501322	-11.7551	11.9696	0
0.2987	-6.30487	2.02589	-10.5319	13.7922	0
0.2993	-10.2702	4.77286	-10.8393	21.1193	0
0.3000	-13.0063	6.90863	-12.3636	24.1732	0
0.3007	-15.7423	5.99527	-11.7551	20.208	0
0.3013	-19.1129	2.32806	-9.92347	18.3731	0
0.3020	-19.7077	0.192288	-9.00765	20.5158	0
0.3027	-17.2888	0.501322	-6.26019	22.6462	0
0.3033	-13.6011	1.11252	-2.59691	22.6462	0
0.3040	-11.4598	1.72372	-1.68109	20.5158	0
0.3047	-10.5478	2.32806	-1.37373	18.3731	0
0.3053	-4.75839	1.41469	1.06637	19.5923	0
0.3060	4.40151	1.72372	1.67482	21.735	0
0.3067	7.73239	3.85949	-2.59691	20.208	0
0.3073	8.04961	2.93926	-6.26019	17.7697	0
0.3080	12.0149	0.192288	-5.34437	18.681	0
0.3087	15.3855	1.11252	-6.56128	18.9889	0
0.3093	15.9803	3.24829	-11.7551	15.627	0
0.3100	18.1215	2.93926	-13.8878	12.8809	0
0.3107	19.0336	3.24829	-13.5805	13.7922	0
0.3113	18.1215	2.32806	-13.5805	17.4619	0
0.3120	16.8923	-0.72108	-13.2794	17.4619	0
0.3127	11.4201	-0.72108	-12.972	12.8809	0
0.3133	3.48949	1.11252	-13.5805	10.7505	0
0.3140	-1.11029	-0.72108	-13.2794	13.4966	0
0.3147	-6.58244	-0.72108	-12.6647	15.9349	0
0.3153	-17.5664	2.32806	-12.0562	14.7157	0
0.3160	-27.6383	1.41469	-9.92347	13.1888	0
0.3167	-30.6916	-2.55468	-7.4771	13.4966	0
0.3173	-28.2728	-1.02325	-5.34437	13.1888	0
0.3180	-23.9902	2.02589	-3.51273	11.6618	0
0.3187	-22.1662	1.11252	-3.8201	11.9696	0
0.3193	-18.4784	1.11252	-4.73592	15.9349	0
0.3200	-11.1822	3.24829	-4.73592	17.4619	0
0.3207	-6.58244	3.24829	-5.34437	14.7157	0
0.3213	-6.30487	2.93926	-6.56128	12.8809	0
0.3220	-5.39284	4.77286	-6.26019	11.9696	0
0.3227	-5.67042	4.77286	-6.26019	11.046	0
0.3233	-7.21689	2.63709	-6.56128	15.627	0
0.3240	-6.58244	0.501322	-6.86865	17.4619	0
0.3247	-7.49447	-0.418913	-7.17601	10.1348	0
0.3253	-10.5478	0.803489	-6.56128	4.64254	0
0.3260	-10.2702	1.11252	-5.34437	6.47739	0
0.3267	-8.12892	-2.24565	-6.56128	6.47739	0
0.3273	-6.58244	-2.55468	-8.09183	5.55381	0
0.3280	-4.44117	0.803489	-6.56128	7.69652	0
0.3287	-2.33954	0.192288	-5.65174	6.47739	0
0.3293	-1.38786	-2.55468	-6.26019	3.11555	0
0.3300	1.34821	-0.109879	-6.26019	4.33468	0
0.3307	4.40151	2.63709	-6.26019	6.47739	0
0.3313	5.31354	0.501322	-6.26019	5.25826	0
0.3320	6.22556	-0.72108	-4.73592	2.80769	0
0.3327	7.45481	1.11252	-5.03701	1.2807	0
0.3333	6.82036	2.63709	-6.26019	1.58856	0
0.3340	5.90834	1.72372	-5.34437	2.51214	0
0.3347	6.82036	2.32806	-2.59691	4.02682	0
0.3353	8.04961	4.46383	-0.765274	6.47739	0
0.3360	6.22556	2.93926	-0.156818	4.9504	0
0.3367	2.57746	0.192288	-0.45791	0.0615722	0
0.3373	-2.02232	1.11252	0.150546	0.985155	0
0.3380	-5.98764	2.32806	1.06637	4.02682	0
0.3387	-8.72372	0.803489	1.06637	0.0615722	0
0.3393	-11.777	0.192288	1.06637	-3.90368	0
0.3400	-16.0596	0.192288	1.36746	-2.06883	0
0.3407	-18.2008	-1.02325	3.50646	0.985155	0
0.3413	-17.5664	-1.63445	6.25392	1.2807	0
0.3420	-18.7956	-1.33228	6.86237	-0.246289	0
0.3427	-19.1129	-3.15902	7.16974	-2.68455	0
0.3433	-13.3235	-3.46805	7.77819	-2.37669	0
0.3440	-6.89967	-1.63445	6.56128	-1.15756	0
0.3447	-3.84637	-2.55468	5.03073	-2.37669	0
0.3453	-1.11029	-3.46805	7.16974	-2.68455	0
0.3460	1.66544	-0.72108	8.69401	-1.76096	0
0.3467	4.99631	-0.418913	7.16974	-2.68455	0
0.3473	8.96164	-1.33228	7.47083	-1.46542	0
0.3480	10.7857	-0.72108	8.38665	-0.541835	0
0.3487	12.6494	-1.63445	6.56128	-4.81494	0
0.3493	17.8043	-3.77022	6.25392	-7.86892	0
0.3500	24.5454	-3.15902	7.47083	-5.43067	0
0.3507	31.8416	-3.46805	5.3381	-5.73853	0
0.3513	37.6706	-6.82622	3.81382	-9.39591	0
0.3520	40.0895	-7.73959	5.94655	-9.08805	0
0.3527	44.372	-7.12839	7.16974	-8.48465	0
0.3533	50.4786	-6.21502	6.56128	-9.39591	0
0.3540	49.8442	-5.30165	6.56128	-8.48465	0
0.3547	43.1427	-6.82622	6.25392	-8.17678	0
0.3553	37.0361	-8.04176	4.72964	-10.9229	0
0.3560	28.1935	-5.90599	3.81382	-11.8342	0
0.3567	13.839	-5.60382	3.81382	-11.2308	0
0.3573	-0.198266	-8.35079	6.56128	-15.196	0
0.3580	-12.689	-8.65296	9.60983	-19.1613	0
0.3587	-22.1662	-6.51719	9.30247	-15.196	0
0.3593	-27.0435	-6.21502	9.60983	-7.86892	0
0.3600	-28.8676	-7.12839	10.833	-9.08805	0
0.3607	-29.1848	-6.82622	7.47083	-14.5803	0
0.3613	-27.6383	-7.12839	4.11491	-13.669	0
0.3620	-25.497	-8.35079	5.94655	-11.8342	0
0.3627	-18.4784	-9.5732	5.64546	-13.9769	0
0.3633	-8.12892	-10.7887	0.759001	-13.669	0
0.3640	-1.11029	-12.6223	-0.156818	-10.9229	0
0.3647	3.48949	-11.709	2.898	-12.7578	0
0.3653	10.1909	-8.35079	3.1991	-12.4499	0
0.3660	17.5267	-6.82622	2.59064	-8.17678	0
0.3667	23.6333	-8.04176	4.42228	-8.48465	0
0.3673	27.8762	-9.87536	7.47083	-11.8342	0
0.3680	30.9295	-11.709	9.30247	-10.0116	0
0.3687	34.3001	-11.709	9.30247	-9.08805	0
0.3693	37.3534	-8.96199	8.69401	-10.615	0
0.3700	38.2654	-7.12839	9.30247	-9.08805	0
0.3707	39.1774	-8.35079	9.9172	-8.17678	0
0.3713	41.6359	-8.04176	10.2183	-10.0116	0
0.3720	41.9135	-8.04176	10.2183	-10.0116	0
0.3727	39.4947	-10.1844	11.4415	-9.08805	0
0.3733	37.0361	-11.0978	13.2731	-11.5263	0
0.3740	34.6173	-9.87536	12.9657	-10.9229	0
0.3747	31.8416	-9.87536	12.3573	-7.26552	0
0.3753	29.1055	-10.4866	12.6647	-7.56106	0
0.3760	26.0522	-10.1844	9.9172	-10.615	0
0.3767	23.3161	-9.26416	7.77819	-9.39591	0
0.3773	20.8576	-8.96199	12.0499	-8.17678	0
0.3780	17.8043	-10.7887	13.8816	-11.2308	0
0.3787	14.1562	-11.0978	9.30247	-10.9229	0
0.3793	8.96164	-10.7887	7.47083	-5.43067	0
0.3800	3.76706	-11.709	9.30247	-4.81494	0
0.3807	1.34821	-11.709	10.2183	-7.26552	0
0.3813	-2.02232	-10.1844	10.2183	-3.90368	0
0.3820	-8.12892	-10.1844	8.69401	-1.46542	0
0.3827	-14.2355	-9.5732	5.94655	-3.28795	0
0.3833	-17.8836	-8.04176	7.47083	-0.541835	0
0.3840	-20.3421	-9.5732	10.5257	1.89642	0
0.3847	-23.0782	-11.709	8.38665	-4.50708	0
0.3853	-23.9902	-9.5732	3.81382	-6.6498	0
0.3860	-23.673	-6.51719	2.59064	-1.15756	0
0.3867	-23.0782	-5.30165	3.50646	-2.37669	0
0.3873	-23.3954	-4.38142	4.72964	-5.43067	0
0.3880	-21.2542	-3.46805	4.42228	0.0615722	0
0.3887	-18.4784	-4.38142	1.98218	2.80769	0
0.3893	-17.5664	-6.82622	-0.45791	0.677294	0
0.3900	-15.4251	-7.43742	-1.07264	2.80769	0
0.3907	-13.6011	-5.30165	-0.156818	3.73127	0
0.3913	-13.9183	-4.38142	0.150546	1.58856	0
0.3920	-10.865	-4.69045	-1.68109	1.89642	0
0.3927	-4.75839	-2.85685	-3.51273	3.11555	0
0.3933	-3.52914	-2.24565	-5.03701	3.11555	0
0.3940	-3.84637	-3.46805	-5.95283	5.55381	0
0.3947	-0.475839	-1.94348	-4.73592	9.22351	0
0.3953	2.57746	-1.02325	-2.59691	11.046	0
0.3960	1.94301	-2.24565	-4.42855	12.8809	0
0.3967	1.03098	-2.24565	-6.86865	10.4426	0
0.3973	-0.475839	-3.15902	-5.65174	6.47739	0
0.3980	-1.70509	-4.38142	-2.59691	7.0808	0
0.3987	-2.02232	-0.109879	-0.45791	11.046	0
0.3993	-3.84637	3.55046	0.759001	14.1	0
0.4000	-7.21689	1.11252	-0.765274	15.0236	0
0.4007	-8.72372	0.192288	-3.20537	15.9349	0
0.4013	-8.40649	2.93926	-3.51273	19.2967	0
0.4020	-8.12892	2.02589	-2.59691	20.5158	0
0.4027	-8.72372	-0.72108	-1.07264	18.3731	0
0.4033	-9.35817	0.501322	-1.07264	19.5923	0
0.4040	-10.2702	2.63709	-3.51273	21.1193	0
0.4047	-12.4115	2.02589	-5.34437	16.2427	0
0.4053	-13.9183	1.72372	-4.42855	14.4079	0
0.4060	-14.2355	2.63709	-5.65174	17.7697	0
0.4067	-14.5131	4.16166	-6.26019	18.0653	0
0.4073	-12.0942	5.38406	-3.51273	18.3731	0
0.4080	-8.12892	5.68623	-1.37373	21.1193	0
0.4087	-8.72372	4.77286	-3.20537	18.3731	0
0.4093	-11.1822	4.46383	-4.73592	13.4966	0
0.4100	-7.49447	5.99527	-4.73592	15.627	0
0.4107	-1.38786	4.77286	-4.42855	17.154	0
0.4113	-1.38786	1.11252	-2.59691	12.8809	0
0.4120	-3.25157	2.02589	0.45791	10.1348	0
0.4127	-0.793065	5.68623	1.06637	11.9696	0
0.4133	2.57746	5.07503	0.150546	12.2775	0
0.4140	3.17226	2.02589	1.06637	11.046	0
0.4147	2.57746	2.93926	2.898	12.573	0
0.4153	1.66544	5.99527	3.50646	14.7157	0
0.4160	-0.793065	6.60647	3.81382	13.7922	0
0.4167	-2.02232	5.68623	5.64546	10.7505	0
0.4173	-1.11029	5.99527	7.16974	9.22351	0
0.4180	-4.16359	6.29743	7.77819	7.38866	0
0.4187	-11.1822	4.77286	8.08556	6.47739	0
0.4193	-15.1475	3.85949	8.38665	11.3539	0
0.4200	-17.8836	3.55046	7.47083	12.8809	0
0.4207	-24.9023	1.11252	6.56128	5.25826	0
0.4213	-31.3261	0.803489	7.77819	0.677294	0
0.4220	-35.8862	4.77286	8.38665	3.73127	0
0.4227	-43.2221	4.16166	7.16974	3.42341	0
0.4233	-50.5579	0.501322	6.56128	-0.541835	0
0.4240	-55.118	1.41469	6.25392	-2.37669	0
0.4247	-57.8541	3.55046	4.42228	-5.73853	0
0.4253	-58.7661	2.32806	5.64546	-9.70377	0
0.4260	-58.1713	2.63709	8.69401	-8.17678	0
0.4267	-58.4886	4.46383	7.47083	-7.86892	0
0.4273	-58.4886	4.77286	5.3381	-10.9229	0
0.4280	-55.118	3.85949	7.16974	-11.8342	0
0.4287	-48.4166	2.63709	7.77819	-13.0533	0
0.4293	-40.7636	2.93926	6.86237	-17.6343	0
0.4300	-33.1501	5.68623	10.5257	-20.9961	0
0.4307	-25.2195	6.29743	15.1047	-22.8186	0
0.4313	-16.0596	3.55046	12.3573	-24.6535	0
0.4320	-9.35817	3.85949	5.64546	-25.2692	0
0.4327	-6.30487	5.38406	3.1991	-28.6187	0
0.4333	-2.93434	3.85949	6.56128	-32.8919	0
0.4340	2.57746	3.85949	10.2183	-33.5076	0
0.4347	4.99631	6.60647	9.60983	-33.5076	0
0.4353	6.54279	5.68623	8.38665	-34.7267	0
0.4360	10.1909	3.24829	9.30247	-35.638	0
0.4367	12.3322	5.07503	9.60983	-37.7807	0
0.4373	11.6977	4.77286	8.38665	-38.3841	0
0.4380	12.3322	1.11252	7.47083	-37.7807	0
0.4387	14.4734	2.02589	7.16974	-41.7459	0
0.4393	14.1562	5.07503	7.77819	-42.9651	0
0.4400	12.0149	4.46383	12.9657	-38.692	0
0.4407	13.5614	4.77286	19.9849	-38.692	0
0.4413	17.2095	6.29743	23.0398	-41.1302	0
0.4420	14.751	3.55046	18.768	-38.3841	0
0.4427	9.27886	2.93926	11.1341	-37.4728	0
0.4433	8.68406	6.60647	6.25392	-39.6032	0
0.4440	8.36684	5.07503	4.72964	-39.6032	0
0.4447	1.66544	2.02589	2.59064	-42.9651	0
0.4453	-5.07562	2.02589	0.150546	-46.9303	0
0.4460	-7.21689	0.803489	1.36746	-43.8763	0
0.4467	-11.1822	-1.63445	2.28328	-40.8347	0
0.4473	-18.4784	0.501322	1.06637	-42.3493	0
0.4480	-23.3954	2.93926	2.59064	-42.0538	0
0.4487	-23.673	1.11252	7.47083	-40.2189	0
0.4493	-23.9902	-0.109879	10.2183	-40.8347	0
0.4500	-22.4437	-0.418913	9.9172	-40.2189	0
0.4507	-16.6544	-2.24565	10.2183	-40.2189	0
0.4513	-7.81169	-3.15902	11.7488	-40.2189	0
0.4520	0.11896	-1.33228	11.1341	-37.165	0
0.4527	10.5081	-0.72108	9.60983	-35.638	0
0.4533	24.5454	-1.94348	9.00138	-38.3841	0
0.4540	35.8069	-1.33228	7.77819	-39.3077	0
0.4547	41.0015	1.72372	5.3381	-35.9458	0
0.4553	43.7772	2.02589	1.36746	-31.3649	0
0.4560	45.284	-1.63445	-3.51273	-31.0693	0
0.4567	44.6892	-4.07925	-7.17601	-34.7267	0
0.4573	44.372	-3.15902	-9.00765	-36.2537	0
0.4580	43.1427	-1.63445	-10.8393	-34.7267	0
0.4587	37.0361	-1.63445	-11.1404	-35.0346	0
0.4593	29.7399	-3.46805	-8.70028	-33.8154	0
0.4600	23.9109	-4.99262	-8.09183	-29.2345	0
0.4607	17.5267	-3.77022	-9.00765	-25.8726	0
0.4613	12.6494	-2.85685	-7.17601	-24.6535	0
0.4620	13.5614	-4.99262	-5.65174	-24.0501	0
0.4627	17.2095	-6.21502	-9.6161	-22.8186	0
0.4633	19.3508	-4.38142	-12.3636	-19.4691	0
0.4640	19.9456	-5.30165	-9.6161	-17.3264	0
0.4647	22.7213	-6.21502	-8.70028	-19.777	0
0.4653	28.1935	-3.77022	-13.2794	-20.9961	0
0.4660	30.9295	-3.15902	-14.4963	-17.3264	0
0.4667	31.2468	-5.30165	-9.30874	-13.0533	0
0.4673	35.5293	-5.30165	-5.34437	-8.78019	0
0.4680	40.0895	-6.51719	-4.73592	-5.12281	0
0.4687	38.8602	-9.5732	-2.59691	-6.95766	0
0.4693	35.8069	-7.73959	-1.68109	-9.08805	0
0.4700	35.2121	-5.30165	-3.51273	-4.50708	0
0.4707	35.8069	-7.12839	-2.90428	0.369433	0
0.4713	37.0361	-7.12839	-1.37373	-0.541835	0
0.4720	35.5293	-6.21502	-1.37373	-1.15756	0
0.4727	29.1055	-7.73959	-1.37373	0.0615722	0
0.4733	21.4921	-7.73959	-2.59691	-0.246289	0
0.4740	15.7027	-6.51719	-3.51273	1.58856	0
0.4747	10.1909	-7.73959	-0.765274	7.0808	0
0.4753	6.82036	-8.04176	1.06637	8.00438	0
0.4760	5.31354	-8.04176	0.150546	5.55381	0
0.4767	3.48949	-8.65296	0.45791	9.51906	0
0.4773	2.26024	-8.04176	0.45791	14.7157	0
0.4780	-0.198266	-9.26416	-1.68109	12.8809	0
0.4787	-2.93434	-10.4866	-1.68109	14.7157	0
0.4793	-2.93434	-7.12839	0.45791	23.5575	0
0.4800	-4.16359	-6.21502	1.06637	26.6115	0
0.4807	-11.1822	-10.7887	1.36746	23.5575	0
0.4813	-16.6544	-10.7887	0.759001	23.262	0
0.4820	-17.2888	-7.12839	-1.37373	24.789	0
0.4827	-18.4784	-7.43742	-1.68109	23.8654	0
0.4833	-23.0782	-9.87536	-0.45791	26.0081	0
0.4840	-24.3075	-10.4866	1.67482	27.5351	0
0.4847	-22.1662	-9.87536	1.98218	26.3159	0
0.4853	-22.1662	-9.26416	-0.765274	27.5351	0
0.4860	-24.9023	-9.5732	-1.98846	30.8846	0
0.4867	-25.8143	-10.7887	-2.90428	28.7542	0
0.4873	-23.9902	-10.4866	-6.26019	28.4463	0
0.4880	-23.0782	-8.96199	-5.03701	32.7195	0
0.4887	-21.2542	-7.43742	1.06637	33.0273	0
0.4893	-18.2008	-7.12839	-1.07264	32.1037	0
0.4900	-16.6544	-8.96199	-7.17601	36.3768	0
0.4907	-16.0596	-8.65296	-5.95283	37.596	0
0.4913	-13.0063	-5.30165	-4.12119	35.1577	0
0.4920	-11.1822	-6.21502	-7.17601	37.9038	0
0.4927	-11.4598	-9.5732	-7.4771	39.7387	0
0.4933	-13.0063	-8.04176	-7.17601	36.0813	0
0.4940	-15.1475	-4.38142	-8.09183	36.9926	0
0.4947	-14.8303	-5.30165	-8.09183	42.1769	0
0.4953	-12.689	-7.12839	-7.78447	43.1005	0
0.4960	-15.1475	-6.82622	-8.09183	43.1005	0
0.4967	-18.2008	-6.21502	-7.4771	45.2309	0
0.4973	-15.7423	-4.38142	-7.17601	44.9231	0
0.4980	-15.1475	-3.77022	-6.86865	44.6152	0
0.4987	-18.2008	-4.07925	-5.34437	47.0658	0
0.4993	-15.7423	-2.55468	-5.95283	49.8119	0
0.5000	-11.1822	-0.72108	-5.95283	50.4153	0
0.5007	-9.63574	-1.63445	-3.51273	51.9423	0
0.5013	-5.67042	-2.55468	-3.8201	54.9963	0
0.5020	-3.84637	-1.94348	-6.86865	55.9075	0
0.5027	-5.67042	-0.418913	-6.26019	56.2154	0
0.5033	-2.61712	0.803489	-3.8201	61.3998	0
0.5040	-0.198266	0.192288	-4.73592	64.4538	0
0.5047	-6.30487	0.192288	-5.34437	57.4345	0
0.5053	-11.1822	1.41469	-4.42855	51.6344	0
0.5060	-9.63574	1.11252	-4.42855	54.9963	0
0.5067	-11.1822	-1.02325	-6.26019	57.4345	0
0.5073	-13.0063	-1.33228	-7.17601	55.3041	0
0.5080	-10.865	0.501322	-4.12119	55.3041	0
0.5087	-12.689	3.24829	-1.68109	54.9963	0
0.5093	-14.8303	2.93926	-3.20537	53.1614	0
0.5100	-13.0063	0.501322	-4.42855	54.9963	0
0.5107	-12.0942	1.72372	-2.59691	56.8311	0
0.5113	-13.0063	4.46383	-0.765274	53.4693	0
0.5120	-12.689	2.93926	0.150546	50.7232	0
0.5127	-13.0063	1.72372	1.06637	53.1614	0
0.5133	-15.4251	2.93926	1.67482	54.6884	0
0.5140	-17.5664	4.16166	1.06637	51.3389	0
0.5147	-18.4784	6.29743	1.36746	50.1074	0
0.5153	-16.0596	7.822	3.81382	53.4693	0
0.5160	-13.6011	4.46383	4.11491	52.558	0
0.5167	-11.777	1.11252	1.67482	45.8466	0
0.5173	-7.21689	1.11252	0.45791	40.65	0
0.5180	-2.02232	2.02589	1.36746	38.5196	0
0.5187	0.11896	4.77286	0.759001	39.123	0
0.5193	1.94301	7.51983	-0.765274	42.1769	0
0.5200	1.66544	5.68623	-2.28955	40.0465	0
0.5207	-1.70509	4.77286	-7.17601	34.2464	0
0.5213	-2.33954	7.51983	-11.7551	35.4656	0
0.5220	-1.70509	8.4332	-10.5319	37.9038	0
0.5227	-6.58244	6.60647	-7.4771	33.3229	0
0.5233	-10.865	7.2108	-7.17601	29.9733	0
0.5240	-13.6011	7.51983	-5.65174	27.8306	0
0.5247	-23.673	7.51983	-5.03701	23.262	0
0.5253	-33.4674	8.13103	-7.17601	21.1193	0
0.5260	-35.2914	8.4332	-6.86865	20.5158	0
0.5267	-35.569	8.4332	-4.42855	16.8461	0
0.5273	-33.4674	8.74224	-6.26019	16.5383	0
0.5280	-25.2195	8.4332	-8.70028	18.9889	0
0.5287	-17.2888	7.51983	-6.56128	13.4966	0
0.5293	-10.2702	6.29743	-5.95283	5.55381	0
0.5300	1.66544	6.60647	-7.17601	3.73127	0
0.5307	15.3855	9.34657	-6.56128	3.73127	0
0.5313	27.2814	10.2668	-7.17601	0.369433	0
0.5320	36.7586	9.0444	-8.70028	-3.59581	0
0.5327	41.0015	9.34657	-7.4771	-4.81494	0
0.5333	41.3187	11.1802	-7.17601	-6.6498	0
0.5340	43.7772	13.0138	-7.4771	-9.70377	0
0.5347	48.3373	13.625	-5.03701	-9.08805	0
0.5353	51.0734	13.0138	-3.8201	-8.17678	0
0.5360	49.2494	11.1802	-5.65174	-14.2724	0
0.5367	49.2494	11.4892	-4.73592	-20.0725	0
0.5373	52.8975	13.9271	-3.20537	-20.0725	0
0.5380	52.3027	13.0138	-5.03701	-20.6883	0
0.5387	45.8788	12.0935	-4.42855	-20.0725	0
0.5393	45.8788	13.625	-1.68109	-15.5039	0
0.5400	51.0734	13.0138	-2.28955	-17.3264	0
0.5407	51.0734	10.878	-3.51273	-24.9614	0
0.5413	48.9321	12.0935	-3.8201	-28.0153	0
0.5420	49.2494	13.625	-4.42855	-27.3996	0
0.5427	46.5133	12.0935	-2.90428	-28.0153	0
0.5433	41.9135	12.0935	-0.765274	-28.0153	0
0.5440	39.1774	12.0935	-0.45791	-28.3109	0
0.5447	36.4413	11.1802	0.150546	-30.7615	0
0.5453	34.6173	12.0935	-0.156818	-31.6727	0
0.5460	34.3001	13.3159	-1.68109	-31.6727	0
0.5467	30.3347	12.7047	-0.765274	-32.8919	0
0.5473	22.9989	12.4026	1.06637	-34.7267	0
0.5480	17.8043	12.0935	0.759001	-33.8154	0
0.5487	12.0149	11.1802	-2.59691	-31.9806	0
0.5493	3.76706	13.0138	-8.39292	-34.111	0
0.5500	-4.44117	15.1495	-12.0562	-37.165	0
0.5507	-11.1822	13.3159	-9.92347	-35.3301	0
0.5513	-16.6544	11.7914	-9.30874	-34.111	0
0.5520	-17.5664	10.2668	-11.7551	-36.8571	0
0.5527	-17.8836	7.51983	-10.2246	-38.9998	0
0.5533	-19.7077	8.74224	-6.86865	-41.1302	0
0.5540	-17.5664	9.34657	-7.78447	-42.0538	0
0.5547	-11.1822	5.68623	-7.78447	-38.0762	0
0.5553	-8.12892	5.68623	-1.68109	-35.638	0
0.5560	-9.35817	7.51983	3.50646	-39.3077	0
0.5567	-9.35817	4.46383	5.03073	-38.9998	0
0.5573	-9.35817	2.63709	7.77819	-35.638	0
0.5580	-10.865	3.85949	11.1341	-36.8571	0
0.5587	-12.689	2.93926	9.30247	-35.9458	0
0.5593	-12.0942	3.24829	5.03073	-32.8919	0
0.5600	-7.49447	4.77286	4.42228	-34.7267	0
0.5607	-0.198266	2.32806	3.50646	-34.7267	0
0.5613	4.40151	1.72372	2.28328	-28.6187	0
0.5620	6.54279	3.85949	4.72964	-28.3109	0
0.5627	10.5081	2.32806	3.50646	-30.1457	0
0.5633	15.7027	1.11252	-1.98846	-23.7422	0
0.5640	17.8043	2.93926	-0.765274	-19.1613	0
0.5647	15.9803	2.02589	3.1991	-23.7422	0
0.5653	12.927	-1.02325	1.06637	-26.1805	0
0.5660	12.3322	-1.63445	1.06637	-21.9074	0
0.5667	12.927	-3.46805	2.898	-19.4691	0
0.5673	13.2442	-4.07925	0.759001	-19.1613	0
0.5680	13.839	-1.02325	-0.45791	-16.1073	0
0.5687	13.839	-2.55468	2.28328	-14.5803	0
0.5693	11.1029	-7.73959	1.67482	-14.5803	0
0.5700	8.36684	-7.43742	0.45791	-13.9769	0
0.5707	8.04961	-4.38142	1.36746	-13.669	0
0.5713	6.54279	-4.38142	1.06637	-13.669	0
0.5720	3.76706	-4.69045	1.06637	-13.3612	0
0.5727	3.48949	-5.30165	1.06637	-13.669	0
0.5733	3.17226	-5.30165	0.759001	-15.7994	0
0.5740	-0.198266	-4.07925	2.898	-16.723	0
0.5747	-0.475839	-3.15902	5.64546	-12.7578	0
0.5753	1.66544	-4.38142	3.1991	-5.43067	0
0.5760	1.94301	-6.21502	1.06637	-3.59581	0
0.5767	0.436186	-6.51719	1.67482	-7.86892	0
0.5773	1.66544	-5.90599	0.150546	-8.17678	0
0.5780	2.57746	-6.82622	-2.90428	-6.03407	0
0.5787	1.66544	-8.96199	-2.59691	-6.6498	0
0.5793	1.34821	-7.43742	-0.156818	-3.59581	0
0.5800	1.66544	-4.99262	2.898	2.51214	0
0.5807	0.713759	-7.43742	6.56128	3.73127	0
0.5813	-0.198266	-9.5732	9.00138	3.11555	0
0.5820	-3.25157	-6.82622	8.38665	5.25826	0
0.5827	-9.95297	-7.12839	6.56128	4.9504	0
0.5833	-15.7423	-10.4866	7.47083	5.25826	0
0.5840	-23.9902	-10.1844	9.30247	7.38866	0
0.5847	-37.4327	-9.26416	10.833	4.64254	0
0.5853	-50.8355	-9.26416	12.0499	4.02682	0
0.5860	-62.4539	-6.21502	10.833	7.69652	0
0.5867	-73.1206	-3.46805	7.77819	7.69652	0
0.5873	-78.91	-5.30165	9.00138	9.22351	0
0.5880	-82.2805	-7.12839	12.0499	13.7922	0
0.5887	-86.8406	-7.73959	10.5257	10.4426	0
0.5893	-82.8753	-8.96199	6.56128	4.64254	0
0.5900	-66.102	-8.96199	5.03073	8.29993	0
0.5907	-48.6942	-7.12839	2.898	11.046	0
0.5913	-32.2381	-6.21502	-0.765274	8.00438	0
0.5920	-15.4251	-4.69045	-3.20537	8.60779	0
0.5927	-3.25157	-3.77022	-4.42855	11.046	0
0.5933	5.31354	-5.60382	-3.20537	11.046	0
0.5940	15.3855	-8.04176	-0.45791	11.3539	0
0.5947	21.4921	-7.73959	-1.37373	12.8809	0
0.5953	23.6333	-5.30165	-2.59691	13.7922	0
0.5960	27.5987	-3.77022	0.150546	11.9696	0
0.5967	30.3347	-3.77022	0.759001	8.91565	0
0.5973	29.1055	-5.30165	-2.90428	10.7505	0
0.5980	26.3694	-4.99262	-2.90428	12.2775	0
0.5987	23.3161	0.192288	-0.765274	10.1348	0
0.5993	21.7696	1.11252	-0.156818	14.1	0
0.6000	21.1748	-4.07925	0.759001	19.2967	0
0.6007	15.9803	-5.90599	-0.156818	13.7922	0
0.6013	10.1909	-2.55468	-1.68109	10.1348	0
0.6020	9.27886	-2.55468	1.06637	15.3192	0
0.6027	7.73239	-4.99262	3.1991	16.5383	0
0.6033	4.40151	-4.99262	0.150546	15.0236	0
0.6040	4.99631	-4.99262	-0.45791	16.8461	0
0.6047	8.04961	-5.30165	3.50646	15.3192	0
0.6053	10.5081	-4.38142	2.898	12.2775	0
0.6060	12.927	-3.77022	-1.98846	14.1	0
0.6067	17.2095	-4.07925	-4.42855	14.7157	0
0.6073	22.4041	-2.55468	-4.42855	13.7922	0
0.6080	24.5454	-1.63445	-4.42855	15.9349	0
0.6087	26.0522	-1.63445	-5.34437	16.8461	0
0.6093	30.0175	-1.63445	-5.34437	14.4079	0
0.6100	30.3347	-3.15902	-2.59691	13.7922	0
0.6107	26.3694	-2.55468	-0.765274	15.627	0
0.6113	26.0522	0.192288	-2.28955	15.0236	0
0.6120	27.2814	-1.02325	-2.59691	12.2775	0
0.6127	22.0869	-4.07925	-0.45791	11.6618	0
0.6133	14.1562	-1.94348	1.98218	11.9696	0
0.6140	7.45481	1.11252	2.898	11.6618	0
0.6147	-0.198266	0.501322	5.64546	13.7922	0
0.6153	-8.12892	-0.109879	8.38665	16.2427	0
0.6160	-13.9183	0.803489	7.16974	13.7922	0
0.6167	-19.4301	-0.418913	4.42228	11.9696	0
0.6173	-24.3075	-2.55468	4.72964	12.573	0
0.6180	-28.2728	-2.85685	5.64546	9.82692	0
0.6187	-32.2381	-1.94348	2.898	8.91565	0
0.6193	-34.0622	-0.72108	-0.45791	13.7922	0
0.6200	-35.2914	1.11252	-1.07264	15.0236	0
0.6207	-40.7636	1.72372	-0.45791	10.7505	0
0.6213	-47.5046	1.11252	-0.156818	11.046	0
0.6220	-51.1527	4.46383	1.06637	13.7922	0
0.6227	-51.7475	7.822	1.06637	14.4079	0
0.6233	-48.4166	4.77286	-2.59691	17.4619	0
0.6240	-44.1341	0.192288	-4.73592	19.2967	0
0.6247	-42.31	0.803489	-2.59691	13.4966	0
0.6253	-38.6223	1.11252	-2.28955	10.1348	0
0.6260	-30.4141	0.192288	-3.20537	14.1	0
0.6267	-22.1662	1.72372	-1.68109	13.7922	0
0.6273	-13.6011	2.02589	-1.98846	9.22351	0
0.6280	-2.93434	0.803489	-4.42855	11.3539	0
0.6287	6.22556	3.24829	-3.20537	13.7922	0
0.6293	12.0149	4.77286	-1.37373	10.1348	0
0.6300	17.2095	1.11252	-2.59691	9.22351	0
0.6307	22.7213	0.803489	-3.51273	10.4426	0
0.6313	25.4574	3.24829	-2.59691	8.91565	0
0.6320	23.9109	2.63709	-1.68109	6.47739	0
0.6327	21.1748	2.63709	-1.07264	6.47739	0
0.6333	21.4921	5.07503	-3.20537	7.0808	0
0.6340	20.58	5.07503	-6.26019	8.00438	0
0.6347	16.2975	4.77286	-5.95283	10.4426	0
0.6353	13.5614	5.68623	-4.12119	13.7922	0
0.6360	12.6494	3.55046	-5.34437	11.9696	0
0.6367	9.87366	0.192288	-6.56128	6.77294	0
0.6373	10.7857	-0.109879	-5.65174	5.55381	0
0.6380	14.4734	-0.109879	-5.95283	6.47739	0
0.6387	16.8923	-0.109879	-6.26019	5.55381	0
0.6393	21.7696	2.02589	-5.34437	6.47739	0
0.6400	26.9642	2.93926	-5.95283	6.77294	0
0.6407	25.4574	0.803489	-7.78447	3.73127	0
0.6413	22.9989	-0.72108	-6.86865	5.86167	0
0.6420	24.5454	-1.02325	-5.65174	11.046	0
0.6427	21.7696	-1.94348	-8.70028	9.82692	0
0.6433	16.8923	-2.24565	-10.5319	7.69652	0
0.6440	19.0336	-2.55468	-6.86865	9.51906	0
0.6447	21.7696	-3.77022	-3.8201	7.69652	0
0.6453	22.7213	-1.94348	-5.03701	5.55381	0
0.6460	24.5454	0.501322	-6.26019	7.0808	0
0.6467	26.3694	-0.418913	-5.34437	7.69652	0
0.6473	29.1055	-1.94348	-5.95283	10.1348	0
0.6480	33.9828	-2.24565	-8.09183	14.4079	0
0.6487	32.7933	-3.46805	-8.09183	9.51906	0
0.6493	25.4574	-4.38142	-4.42855	1.89642	0
0.6500	22.9989	-3.15902	-2.90428	5.25826	0
0.6507	22.7213	-3.77022	-5.34437	9.82692	0
0.6513	18.4388	-4.38142	-6.26019	6.77294	0
0.6520	15.3855	-3.46805	-4.42855	6.16953	0
0.6527	17.5267	-4.38142	-5.95283	8.29993	0
0.6533	19.668	-4.07925	-8.70028	7.0808	0
0.6540	15.9803	-0.109879	-6.26019	7.0808	0
0.6547	12.0149	-1.02325	-3.20537	10.4426	0
0.6553	12.927	-6.51719	-3.8201	10.7505	0
0.6560	12.3322	-6.51719	-4.42855	8.00438	0
0.6567	7.45481	-2.55468	-3.20537	8.60779	0
0.6573	7.13759	-1.63445	-2.28955	9.22351	0
0.6580	9.87366	-3.77022	-2.59691	5.25826	0
0.6587	7.45481	-5.30165	-1.37373	3.42341	0
0.6593	5.90834	-4.38142	0.150546	9.22351	0
0.6600	7.13759	-4.38142	-0.45791	11.3539	0
0.6607	3.76706	-6.51719	-1.68109	4.64254	0
0.6613	-2.33954	-7.12839	-2.28955	1.89642	0
0.6620	-5.98764	-5.60382	-4.42855	6.47739	0
0.6627	-9.95297	-6.82622	-5.65174	7.69652	0
0.6633	-14.8303	-5.90599	-3.20537	6.16953	0
0.6640	-20.0249	-2.55468	-0.765274	4.9504	0
0.6647	-26.4487	-4.07925	-0.765274	2.20428	0
0.6653	-30.6916	-6.51719	0.150546	0.985155	0
0.6660	-33.4674	-4.69045	-0.765274	1.89642	0
0.6667	-37.7103	-3.46805	-3.51273	0.0615722	0
0.6673	-41.398	-5.30165	-2.28955	-1.46542	0
0.6680	-42.31	-6.21502	-1.07264	-2.06883	0
0.6687	-42.5876	-4.69045	-5.34437	-4.21154	0
0.6693	-41.9928	-3.77022	-6.86865	-4.50708	0
0.6700	-40.7636	-4.38142	-3.51273	-2.68455	0
0.6707	-39.2567	-5.30165	-3.51273	-2.99241	0
0.6713	-34.9742	-5.90599	-3.51273	-4.21154	0
0.6720	-32.2381	-7.12839	-0.765274	-4.81494	0
0.6727	-34.657	-7.73959	-0.45791	-8.17678	0
0.6733	-36.7982	-6.21502	-1.37373	-12.7578	0
0.6740	-35.2914	-3.46805	1.36746	-14.5803	0
0.6747	-32.2381	-1.63445	2.898	-11.8342	0
0.6753	-27.0435	-1.33228	1.36746	-10.3072	0
0.6760	-21.5317	-4.69045	1.98218	-14.8882	0
0.6767	-18.7956	-5.30165	3.1991	-17.3264	0
0.6773	-16.0596	-1.63445	1.98218	-14.8882	0
0.6780	-11.4598	-2.24565	-1.07264	-15.5039	0
0.6787	-7.21689	-3.77022	-4.12119	-18.25	0
0.6793	-4.16359	-1.33228	-5.34437	-17.9421	0
0.6800	-2.61712	0.192288	-4.42855	-16.723	0
0.6807	-1.70509	-0.109879	-3.51273	-16.4151	0
0.6813	0.713759	0.192288	-5.03701	-15.7994	0
0.6820	0.713759	-1.02325	-7.78447	-17.9421	0
0.6827	-3.25157	0.192288	-10.2246	-19.4691	0
0.6833	-5.39284	3.85949	-9.00765	-16.4151	0
0.6840	-5.07562	2.32806	-5.95283	-15.5039	0
0.6847	-9.63574	-1.02325	-7.17601	-21.2917	0
0.6853	-15.4251	1.41469	-9.30874	-24.0501	0
0.6860	-15.7423	4.16166	-7.17601	-21.2917	0
0.6867	-13.0063	3.85949	-6.26019	-20.6883	0
0.6873	-12.0942	3.24829	-6.86865	-22.5231	0
0.6880	-10.865	2.32806	-3.20537	-22.8186	0
0.6887	-8.12892	2.02589	1.36746	-23.4344	0
0.6893	-5.98764	3.85949	3.50646	-24.6535	0
0.6900	-5.39284	2.02589	7.47083	-24.0501	0
0.6907	-2.02232	-1.33228	12.0499	-23.4344	0
0.6913	4.40151	-0.72108	13.5805	-26.4883	0
0.6920	10.1909	1.11252	12.0499	-29.2345	0
0.6927	16.2975	-0.109879	7.77819	-27.3996	0
0.6933	22.7213	-1.63445	3.81382	-26.4883	0
0.6940	24.5454	-0.72108	4.72964	-28.9266	0
0.6947	26.3694	1.41469	5.03073	-28.0153	0
0.6953	32.7933	0.501322	2.898	-24.6535	0
0.6960	34.8949	-2.55468	1.98218	-25.8726	0
0.6967	31.8416	-3.46805	1.98218	-29.2345	0
0.6973	30.9295	-2.55468	0.150546	-31.0693	0
0.6980	30.9295	-2.55468	0.759001	-31.9806	0
0.6987	26.6866	-0.418913	4.11491	-30.1457	0
0.6993	19.9456	2.02589	5.3381	-26.7962	0
0.7000	12.0149	-0.109879	3.50646	-28.3109	0
0.7007	3.48949	-2.55468	2.28328	-30.1457	0
0.7013	-2.93434	-1.02325	3.81382	-27.7075	0
0.7020	-12.0942	0.192288	3.81382	-28.3109	0
0.7027	-21.5317	-0.109879	1.06637	-33.8154	0
0.7033	-24.9023	-0.72108	0.45791	-32.584	0
0.7040	-25.2195	-1.63445	1.98218	-27.7075	0
0.7047	-26.7263	-0.109879	-1.98846	-29.2345	0
0.7053	-27.6383	2.02589	-6.26019	-32.8919	0
0.7060	-24.9023	0.192288	-4.42855	-33.8154	0
0.7067	-17.5664	-0.109879	-4.42855	-34.111	0
0.7073	-5.07562	2.02589	-8.09183	-32.8919	0
0.7080	1.94301	-0.418913	-7.17601	-28.9266	0
0.7087	-0.793065	-3.77022	-5.03701	-30.1457	0
0.7093	-3.84637	-0.109879	-7.17601	-37.4728	0
0.7100	-0.793065	3.24829	-7.17601	-39.3077	0
0.7107	3.76706	2.02589	-5.03701	-35.3301	0
0.7113	6.54279	0.803489	-4.73592	-34.7267	0
0.7120	7.13759	0.501322	-3.8201	-37.7807	0
0.7127	6.54279	-0.72108	-0.156818	-36.8571	0
0.7133	6.22556	-0.109879	1.98218	-34.4188	0
0.7140	5.31354	2.93926	0.759001	-34.111	0
0.7147	5.90834	2.63709	0.759001	-33.5076	0
0.7153	8.68406	0.803489	5.03073	-30.4536	0
0.7160	10.1909	1.11252	9.30247	-30.1457	0
0.7167	10.1909	2.02589	6.86237	-29.8379	0
0.7173	10.7857	2.02589	2.898	-27.3996	0
0.7180	12.0149	2.63709	1.98218	-28.9266	0
0.7187	15.0682	4.77286	0.45791	-30.4536	0
0.7193	19.0336	5.68623	-2.28955	-24.6535	0
0.7200	19.9456	4.46383	-2.59691	-21.9074	0
0.7207	18.1215	2.63709	-3.51273	-27.3996	0
0.7213	18.4388	2.32806	-3.8201	-27.0918	0
0.7220	18.7163	2.32806	-1.68109	-22.2152	0
0.7227	16.6147	0.192288	-1.37373	-24.0501	0
0.7233	16.6147	-1.63445	-2.59691	-24.0501	0
0.7240	18.4388	0.192288	-4.12119	-18.25	0
0.7247	16.8923	3.24829	-6.56128	-17.9421	0
0.7253	13.2442	2.02589	-8.09183	-19.1613	0
0.7260	11.6977	-0.109879	-6.56128	-14.2724	0
0.7267	13.2442	0.803489	-4.73592	-12.7578	0
0.7273	15.7027	1.11252	-5.34437	-14.8882	0
0.7280	16.2975	0.192288	-6.26019	-11.5263	0
0.7287	13.839	1.41469	-6.86865	-7.86892	0
0.7293	13.2442	2.02589	-5.65174	-9.08805	0
0.7300	15.3855	0.192288	-2.59691	-8.48465	0
0.7307	16.2975	1.11252	-0.45791	-5.43067	0
0.7313	15.3855	2.93926	-1.07264	-2.68455	0
0.7320	14.1562	-0.418913	-3.51273	0.369433	0
0.7327	11.6977	-2.55468	-2.90428	0.985155	0
0.7333	8.04961	-1.02325	-1.37373	-2.37669	0
0.7340	7.73239	-1.94348	-3.51273	-3.28795	0
0.7347	7.73239	-2.85685	-6.26019	2.51214	0
0.7353	6.22556	-1.94348	-5.34437	7.38866	0
0.7360	5.90834	-3.15902	-6.26019	7.38866	0
0.7367	6.22556	-4.69045	-9.30874	8.60779	0
0.7373	5.90834	-3.46805	-9.00765	11.3539	0
0.7380	6.82036	-3.15902	-5.95283	8.91565	0
0.7387	9.87366	-2.85685	-5.95283	8.29993	0
0.7393	9.87366	-1.63445	-6.86865	13.7922	0
0.7400	7.73239	-2.24565	-5.65174	14.7157	0
0.7407	7.73239	-3.15902	-4.42855	11.6618	0
0.7413	7.13759	-2.24565	-5.03701	15.627	0
0.7420	2.85504	-2.55468	-5.34437	19.9001	0
0.7427	-1.38786	-1.63445	-4.42855	18.681	0
0.7433	-2.93434	0.192288	-5.34437	21.1193	0
0.7440	-5.07562	-1.94348	-6.56128	22.9541	0
0.7447	-7.49447	-4.99262	-6.56128	16.5383	0
0.7453	-7.81169	-4.38142	-6.86865	13.1888	0
0.7460	-8.12892	-2.85685	-7.17601	19.2967	0
0.7467	-11.1822	-3.15902	-5.34437	22.3384	0
0.7473	-12.689	-3.77022	-2.59691	20.8114	0
0.7480	-9.35817	-3.46805	-1.07264	23.5575	0
0.7487	-8.40649	-1.33228	-0.765274	25.7002	0
0.7493	-12.4115	0.501322	-2.90428	23.5575	0
0.7500	-13.0063	-0.418913	-4.42855	23.262	0
0.7507	-8.40649	0.501322	-2.90428	24.4811	0
0.7513	-7.49447	2.63709	-1.68109	22.9541	0
0.7520	-7.49447	0.803489	-1.07264	23.8654	0
0.7527	-3.52914	-0.418913	0.759001	26.6115	0
0.7533	-2.02232	2.02589	3.81382	25.3924	0
0.7540	-4.16359	2.02589	5.3381	24.4811	0
0.7547	-2.61712	2.02589	3.81382	28.4463	0
0.7553	-2.02232	4.46383	2.28328	32.4116	0
0.7560	-6.58244	2.32806	1.98218	31.8082	0
0.7567	-9.63574	-1.33228	0.150546	27.8306	0
0.7573	-11.4598	0.192288	-1.68109	24.789	0
0.7580	-15.4251	1.41469	-0.765274	25.0845	0
0.7587	-14.8303	0.501322	-0.156818	29.3576	0
0.7593	-11.1822	1.41469	-1.07264	31.1925	0
0.7600	-11.4598	1.72372	0.45791	29.3576	0
0.7607	-13.0063	-1.02325	3.50646	31.1925	0
0.7613	-11.777	-2.55468	2.898	35.7734	0
0.7620	-13.6011	-2.55468	1.67482	33.6307	0
0.7627	-18.4784	-1.33228	4.11491	29.9733	0
0.7633	-22.1662	-0.72108	4.72964	32.1037	0
0.7640	-24.9023	-0.72108	0.759001	33.0273	0
0.7647	-24.9023	-0.418913	0.45791	30.2812	0
0.7653	-22.761	0.501322	4.72964	30.2812	0
0.7660	-22.761	-0.72108	4.72964	30.2812	0
0.7667	-22.1662	-0.109879	1.98218	29.3576	0
0.7673	-20.3421	2.02589	3.1991	34.5543	0
0.7680	-21.2542	1.72372	5.64546	36.9926	0
0.7687	-25.8143	0.803489	4.42228	29.3576	0
0.7693	-31.3261	0.501322	1.06637	23.8654	0
0.7700	-37.7103	-1.33228	-2.28955	26.0081	0
0.7707	-40.7636	-3.15902	-3.51273	26.6115	0
0.7713	-38.3447	-1.94348	0.150546	25.3924	0
0.7720	-35.8862	0.192288	3.1991	26.6115	0
0.7727	-34.0622	2.02589	2.898	26.6115	0
0.7733	-29.1848	0.803489	1.06637	23.8654	0
0.7740	-24.9023	-1.33228	-0.156818	22.9541	0
0.7747	-22.1662	-0.72108	-0.765274	23.8654	0
0.7753	-17.5664	2.02589	-0.156818	25.3924	0
0.7760	-14.8303	2.32806	1.98218	23.8654	0
0.7767	-14.2355	1.11252	3.81382	22.0428	0
0.7773	-10.2702	-1.63445	2.28328	22.3384	0
0.7780	-4.16359	-2.24565	0.150546	20.8114	0
0.7787	1.94301	2.93926	2.59064	18.0653	0
0.7793	10.7857	5.38406	5.64546	20.5158	0
0.7800	19.668	1.11252	3.81382	22.9541	0
0.7807	23.3161	-1.94348	2.59064	19.2967	0
0.7813	26.6866	-1.02325	5.03073	16.2427	0
0.7820	33.0708	-0.109879	4.72964	16.5383	0
0.7827	38.2654	0.501322	2.28328	15.9349	0
0.7833	41.9135	-0.418913	4.11491	14.7157	0
0.7840	44.372	-2.85685	5.94655	12.8809	0
0.7847	42.8255	-3.15902	5.3381	8.91565	0
0.7853	40.4067	-1.02325	7.16974	7.69652	0
0.7860	41.3187	-0.72108	9.00138	10.1348	0
0.7867	42.548	-0.418913	8.38665	10.7505	0
0.7873	41.9135	-0.72108	10.2183	9.82692	0
0.7880	39.1774	-1.63445	12.6647	11.046	0
0.7887	35.5293	-1.63445	11.1341	11.9696	0
0.7893	33.9828	-0.72108	12.9657	10.1348	0
0.7900	35.2121	0.501322	16.3217	9.51906	0
0.7907	34.3001	3.24829	16.629	10.7505	0
0.7913	32.476	2.93926	16.9364	10.1348	0
0.7920	31.8416	-2.24565	19.0691	8.91565	0
0.7927	30.0175	-5.90599	19.0691	10.1348	0
0.7933	25.7746	-5.60382	20.2923	9.22351	0
0.7940	23.6333	-4.38142	22.1239	5.86167	0
0.7947	22.7213	-1.94348	20.9008	6.77294	0
0.7953	21.7696	-2.55468	20.9008	9.51906	0
0.7960	20.58	-5.90599	22.7324	7.69652	0
0.7967	19.0336	-4.99262	22.1239	7.0808	0
0.7973	18.1215	-2.55468	22.425	8.00438	0
0.7980	14.1562	-5.90599	23.0398	4.9504	0
0.7987	7.73239	-7.12839	20.9008	2.80769	0
0.7993	3.17226	-3.77022	19.3765	4.64254	0
0.8000	-2.02232	-4.99262	20.2923	3.73127	0
0.8007	-9.63574	-6.82622	18.4607	3.73127	0
0.8013	-13.6011	-4.07925	16.3217	8.60779	0
0.8020	-13.9183	-3.77022	14.7974	8.29993	0
0.8027	-17.5664	-4.69045	11.7488	4.64254	0
0.8033	-19.4301	-1.63445	9.9172	8.29993	0
0.8040	-16.0596	-1.63445	11.1341	10.1348	0
0.8047	-16.6544	-7.12839	11.1341	2.80769	0
0.8053	-20.3421	-8.96199	8.38665	-0.541835	0
0.8060	-20.0249	-5.90599	6.56128	3.11555	0
0.8067	-19.4301	-5.90599	8.08556	1.58856	0
0.8073	-21.8489	-6.82622	9.30247	-0.849696	0
0.8080	-21.8489	-5.90599	9.60983	3.73127	0
0.8087	-19.4301	-4.99262	10.5257	6.47739	0
0.8093	-19.4301	-5.30165	9.30247	3.11555	0
0.8100	-22.4437	-5.90599	6.86237	1.89642	0
0.8107	-26.1315	-5.90599	7.47083	3.11555	0
0.8113	-27.6383	-4.99262	7.47083	0.369433	0
0.8120	-24.9023	-4.69045	3.81382	-1.76096	0
0.8127	-21.8489	-4.69045	1.98218	0.677294	0
0.8133	-22.1662	-4.07925	3.81382	1.89642	0
0.8140	-20.3421	-4.38142	2.28328	0.985155	0
0.8147	-13.3235	-4.99262	-1.37373	4.02682	0
0.8153	-7.81169	-2.55468	-1.68109	8.29993	0
0.8160	-8.72372	-3.46805	0.759001	5.55381	0
0.8167	-11.4598	-8.96199	4.72964	0.985155	0
0.8173	-12.689	-10.4866	5.03073	0.0615722	0
0.8180	-13.3235	-6.51719	-0.156818	-0.541835	0
0.8187	-14.2355	-5.30165	-2.59691	-0.541835	0
0.8193	-14.8303	-7.12839	-0.45791	1.89642	0
0.8200	-16.6544	-7.43742	-1.68109	2.51214	0
0.8207	-18.4784	-7.12839	-5.03701	2.20428	0
0.8213	-19.1129	-7.12839	-4.73592	4.33468	0
0.8220	-20.6197	-5.90599	-3.51273	5.86167	0
0.8227	-22.1662	-3.46805	-3.51273	4.33468	0
0.8233	-22.4437	-3.46805	-4.73592	2.80769	0
0.8240	-24.9023	-6.51719	-6.86865	2.80769	0
0.8247	-28.2728	-7.73959	-7.78447	2.20428	0
0.8253	-29.1848	-5.30165	-7.17601	1.2807	0
0.8260	-31.3261	-4.69045	-7.17601	1.2807	0
0.8267	-35.8862	-6.21502	-6.56128	3.11555	0
0.8273	-37.7103	-5.30165	-6.26019	5.55381	0
0.8280	-38.0275	-4.07925	-7.17601	5.55381	0
0.8287	-41.398	-6.21502	-8.39292	1.89642	0
0.8293	-44.1341	-6.21502	-10.5319	-1.76096	0
0.8300	-46.8702	-3.15902	-14.4963	-2.68455	0
0.8307	-48.6942	-2.24565	-15.111	-1.76096	0
0.8313	-45.0461	-3.46805	-10.8393	-3.59581	0
0.8320	-37.7103	-3.46805	-10.5319	-6.34193	0
0.8327	-31.3261	-2.55468	-13.2794	-4.21154	0
0.8333	-25.2195	-2.55468	-12.0562	-1.15756	0
0.8340	-18.4784	-1.02325	-9.30874	-3.59581	0
0.8347	-12.0942	0.501322	-10.8393	-6.34193	0
0.8353	-4.44117	2.02589	-13.5805	-6.34193	0
0.8360	0.436186	2.02589	-12.3636	-6.34193	0
0.8367	0.436186	1.11252	-9.6161	-5.73853	0
0.8373	0.11896	2.32806	-8.09183	-4.50708	0
0.8380	-1.11029	3.85949	-9.00765	-8.17678	0
0.8387	-2.33954	2.93926	-11.1404	-10.0116	0
0.8393	0.713759	2.93926	-11.4477	-3.90368	0
0.8400	4.99631	5.38406	-11.1404	-1.46542	0
0.8407	4.40151	4.77286	-10.8393	-7.86892	0
0.8413	3.17226	3.85949	-8.09183	-10.9229	0
0.8420	3.76706	6.60647	-5.34437	-8.17678	0
0.8427	3.76706	9.34657	-7.78447	-8.48465	0
0.8433	3.48949	9.0444	-10.8393	-11.2308	0
0.8440	2.85504	8.4332	-9.92347	-12.142	0
0.8447	1.34821	8.13103	-10.8393	-11.8342	0
0.8453	-1.38786	8.4332	-14.8037	-11.2308	0
0.8460	-5.67042	9.6556	-17.2438	-11.5263	0
0.8467	-9.95297	9.95777	-18.4669	-13.3612	0
0.8473	-8.72372	10.2668	-20.907	-13.669	0
0.8480	-4.16359	13.3159	-20.2986	-10.0116	0
0.8487	-2.61712	13.9271	-16.9427	-8.48465	0
0.8493	-3.25157	10.569	-17.2438	-12.142	0
0.8500	-0.793065	10.878	-19.6838	-14.8882	0
0.8507	2.85504	15.7607	-18.4669	-14.5803	0
0.8513	4.99631	15.1495	-16.3279	-17.0309	0
0.8520	9.27886	12.0935	-14.1952	-20.0725	0
0.8527	16.2975	15.4517	-11.4477	-19.777	0
0.8533	19.3508	18.1987	-9.6161	-21.9074	0
0.8540	20.8576	16.9763	-8.09183	-25.8726	0
0.8547	28.1935	17.5875	-6.56128	-24.3456	0
0.8553	37.6706	17.2853	-8.70028	-21.5995	0
0.8560	42.8255	15.4517	-9.92347	-22.8186	0
0.8567	45.6013	17.2853	-6.86865	-22.2152	0
0.8573	47.4253	19.7233	-6.26019	-21.2917	0
0.8580	48.3373	19.1189	-10.5319	-25.8726	0
0.8587	49.8442	19.4211	-11.7551	-27.3996	0
0.8593	51.3906	19.1189	-9.92347	-23.7422	0
0.8600	49.5666	16.6741	-9.92347	-24.6535	0
0.8607	48.3373	17.5875	-10.2246	-28.3109	0
0.8613	49.2494	19.4211	-9.92347	-29.2345	0
0.8620	45.8788	18.5077	-9.00765	-28.6187	0
0.8627	41.6359	19.4211	-9.00765	-28.6187	0
0.8633	41.9135	21.2547	-8.70028	-26.4883	0
0.8640	40.7239	18.5077	-6.86865	-25.8726	0
0.8647	32.1588	16.0629	-4.42855	-29.2345	0
0.8653	23.6333	17.5875	-4.12119	-31.6727	0
0.8660	18.7163	17.5875	-3.20537	-29.8379	0
0.8667	14.1562	15.1495	0.45791	-28.6187	0
0.8673	7.45481	13.625	1.67482	-31.0693	0
0.8680	0.713759	11.7914	0.150546	-31.0693	0
0.8687	-3.25157	11.1802	-0.765274	-28.9266	0
0.8693	-5.07562	12.0935	-1.07264	-30.1457	0
0.8700	-5.39284	12.4026	-0.45791	-32.8919	0
0.8707	-4.75839	11.4892	-0.156818	-33.1997	0
0.8713	-5.98764	10.878	-1.07264	-34.7267	0
0.8720	-6.30487	8.4332	0.759001	-34.4188	0
0.8727	-2.02232	7.2108	4.11491	-30.7615	0
0.8733	1.66544	9.0444	2.28328	-31.9806	0
0.8740	1.94301	9.34657	-1.07264	-34.7267	0
0.8747	2.57746	8.4332	0.45791	-28.3109	0
0.8753	1.94301	9.6556	1.36746	-24.6535	0
0.8760	-2.02232	8.13103	-0.765274	-29.2345	0
0.8767	-3.25157	3.85949	0.150546	-29.8379	0
0.8773	-2.33954	5.07503	2.898	-27.3996	0
0.8780	-2.93434	7.51983	3.81382	-30.7615	0
0.8787	-3.25157	5.68623	4.72964	-30.1457	0
0.8793	-2.61712	5.07503	3.81382	-24.9614	0
0.8800	-2.02232	5.68623	-2.59691	-23.7422	0
0.8807	-0.793065	4.46383	-6.26019	-23.7422	0
0.8813	-0.198266	3.55046	-1.07264	-21.5995	0
0.8820	-2.93434	2.32806	3.50646	-20.9961	0
0.8827	-6.89967	1.41469	2.898	-18.5455	0
0.8833	-9.35817	2.02589	0.759001	-13.669	0
0.8840	-9.04094	-0.109879	-1.68109	-14.5803	0
0.8847	-6.58244	-2.55468	-3.51273	-17.6343	0
0.8853	-5.98764	-0.418913	-0.765274	-15.196	0
0.8860	-9.35817	0.501322	2.59064	-11.2308	0
0.8867	-12.689	-4.07925	2.898	-8.48465	0
0.8873	-10.2702	-4.38142	4.72964	-3.90368	0
0.8880	-4.44117	-2.55468	8.38665	-1.76096	0
0.8887	-3.84637	-6.21502	11.1341	-6.34193	0
0.8893	-7.21689	-9.5732	13.5805	-10.9229	0
0.8900	-6.58244	-5.30165	12.3573	-9.08805	0
0.8907	-2.02232	-2.55468	6.25392	-6.34193	0
0.8913	-0.793065	-5.30165	2.898	-7.26552	0
0.8920	-2.02232	-7.12839	4.42228	-6.03407	0
0.8927	-2.33954	-6.21502	4.11491	-0.246289	0
0.8933	-0.198266	-6.51719	3.81382	1.89642	0
0.8940	4.99631	-4.99262	5.94655	0.985155	0
0.8947	9.59609	-3.15902	8.38665	5.25826	0
0.8953	9.59609	-5.60382	7.47083	11.046	0
0.8960	5.31354	-6.21502	5.3381	8.91565	0
0.8967	1.66544	-4.38142	5.3381	8.29993	0
0.8973	-1.11029	-6.51719	5.64546	13.1888	0
0.8980	-6.58244	-9.26416	4.72964	14.7157	0
0.8987	-13.9183	-6.21502	6.25392	14.7157	0
0.8993	-16.6544	-3.46805	8.38665	20.5158	0
0.9000	-16.6544	-5.30165	5.64546	24.1732	0
0.9007	-22.761	-6.51719	2.898	22.3384	0
0.9013	-27.6383	-6.21502	5.64546	23.262	0
0.9020	-23.0782	-5.30165	6.56128	26.0081	0
0.9027	-16.9716	-6.21502	3.50646	26.3159	0
0.9033	-13.9183	-9.5732	4.42228	26.6115	0
0.9040	-8.72372	-8.96199	4.42228	26.6115	0
0.9047	-6.89967	-6.51719	0.150546	25.7002	0
0.9053	-10.2702	-7.12839	0.150546	28.4463	0
0.9060	-13.0063	-8.35079	4.42228	32.4116	0
0.9067	-20.0249	-8.35079	5.03073	34.2464	0
0.9073	-31.3261	-9.87536	3.81382	35.7734	0
0.9080	-34.9742	-9.5732	2.28328	37.596	0
0.9087	-30.4141	-8.35079	-0.156818	36.3768	0
0.9093	-30.4141	-10.7887	0.150546	34.2464	0
0.9100	-30.0968	-10.1844	1.36746	34.2464	0
0.9107	-24.9023	-6.21502	0.45791	35.7734	0
0.9113	-20.6197	-7.73959	2.28328	38.5196	0
0.9120	-18.4784	-10.4866	5.94655	40.3421	0
0.9127	-13.9183	-9.26416	4.72964	37.596	0
0.9133	-10.865	-9.26416	2.28328	31.8082	0
0.9140	-9.63574	-9.5732	2.28328	32.1037	0
0.9147	-3.25157	-8.04176	0.150546	38.2117	0
0.9153	2.85504	-8.96199	-3.51273	40.65	0
0.9160	3.17226	-9.5732	-2.90428	38.5196	0
0.9167	7.13759	-6.21502	-1.68109	37.9038	0
0.9173	16.6147	-5.30165	-2.59691	37.9038	0
0.9180	18.1215	-8.04176	-2.59691	36.6847	0
0.9187	16.2975	-8.04176	-0.765274	35.4656	0
0.9193	20.8576	-8.04176	-0.765274	35.7734	0
0.9200	21.7696	-11.709	-1.68109	37.596	0
0.9207	18.1215	-10.7887	0.150546	39.4308	0
0.9213	21.4921	-7.12839	1.36746	39.7387	0
0.9220	25.4574	-6.82622	-3.51273	38.5196	0
0.9227	20.8576	-5.60382	-6.26019	38.5196	0
0.9233	17.2095	-3.46805	-3.51273	42.1769	0
0.9240	15.7027	-4.99262	-1.98846	44.0118	0
0.9247	8.68406	-6.21502	-1.98846	39.123	0
0.9253	1.66544	-4.38142	0.45791	34.8498	0
0.9260	-1.11029	-4.38142	1.06637	37.3004	0
0.9267	-4.75839	-4.38142	0.150546	36.6847	0
0.9273	-7.21689	-2.55468	2.898	32.4116	0
0.9280	-6.30487	-3.46805	4.42228	34.5543	0
0.9287	-8.40649	-5.30165	3.50646	39.4308	0
0.9293	-9.95297	-3.46805	5.64546	37.596	0
0.9300	-8.72372	-1.63445	8.38665	36.3768	0
0.9307	-9.04094	-1.94348	7.47083	36.6847	0
0.9313	-8.72372	-2.85685	4.72964	31.5003	0
0.9320	-7.21689	-3.15902	1.36746	26.6115	0
0.9327	-6.30487	-2.55468	0.45791	29.6655	0
0.9333	-3.84637	-1.63445	3.1991	32.4116	0
0.9340	1.03098	-1.94348	4.11491	30.2812	0
0.9347	7.13759	-0.72108	3.81382	29.6655	0
0.9353	15.0682	1.72372	4.11491	32.4116	0
0.9360	20.8576	1.41469	1.06637	31.5003	0
0.9367	22.4041	-0.109879	-2.59691	24.789	0
0.9373	24.5454	1.11252	-1.98846	20.208	0
0.9380	27.8762	3.55046	0.150546	19.9001	0
0.9387	28.1935	1.11252	1.06637	18.9889	0
0.9393	27.8762	-4.38142	2.28328	18.3731	0
0.9400	29.1055	-4.38142	2.898	20.8114	0
0.9407	32.7933	0.192288	1.67482	22.0428	0
0.9413	36.7586	1.72372	1.06637	22.0428	0
0.9420	36.4413	-0.72108	0.45791	21.1193	0
0.9427	31.8416	-0.109879	-0.45791	17.154	0
0.9433	26.6866	2.02589	0.45791	14.7157	0
0.9440	21.7696	2.02589	3.81382	16.5383	0
0.9447	15.9803	2.02589	5.3381	15.3192	0
0.9453	11.6977	3.55046	2.898	11.6618	0
0.9460	8.96164	2.93926	1.98218	12.573	0
0.9467	8.04961	1.72372	4.72964	15.627	0
0.9473	8.96164	1.11252	2.898	18.3731	0
0.9480	8.36684	0.501322	-1.07264	18.3731	0
0.9487	7.73239	0.192288	0.150546	12.573	0
0.9493	8.68406	0.501322	1.06637	6.16953	0
0.9500	10.1909	0.501322	-1.07264	6.16953	0
0.9507	11.4201	0.803489	-0.156818	6.47739	0
0.9513	10.7857	0.803489	1.98218	2.51214	0
0.9520	8.04961	0.803489	-0.156818	0.985155	0
0.9527	6.82036	1.11252	-2.59691	3.73127	0
0.9533	4.99631	0.501322	-1.98846	4.02682	0
0.9540	0.11896	-1.63445	-1.37373	1.2807	0
0.9547	-4.44117	-1.33228	-2.28955	0.985155	0
0.9553	-7.81169	0.501322	-4.42855	2.80769	0
0.9560	-11.4598	0.192288	-5.95283	1.58856	0
0.9567	-15.1475	-0.72108	-5.03701	-0.849696	0
0.9573	-21.2542	0.803489	-4.12119	-0.849696	0
0.9580	-31.3261	1.11252	-6.26019	-2.99241	0
0.9587	-41.6756	1.11252	-7.78447	-4.50708	0
0.9593	-51.4699	1.72372	-4.12119	0.677294	0
0.9600	-62.4539	0.501322	-1.07264	0.985155	0
0.9607	-70.0673	-1.94348	-4.42855	-7.86892	0
0.9613	-72.2086	-2.85685	-6.86865	-8.17678	0
0.9620	-69.1553	-0.72108	-2.59691	-0.849696	0
0.9627	-63.3659	1.41469	1.67482	-4.21154	0
0.9633	-56.9421	-0.72108	1.67482	-10.9229	0
0.9640	-48.6942	-5.30165	1.98218	-10.615	0
0.9647	-35.8862	-5.90599	0.150546	-11.8342	0
0.9653	-23.673	-1.94348	-4.42855	-12.4499	0
0.9660	-15.7423	0.501322	-6.86865	-7.26552	0
0.9667	-9.63574	1.11252	-8.09183	-6.95766	0
0.9673	-2.93434	0.192288	-10.8393	-11.8342	0
0.9680	1.94301	-0.418913	-9.92347	-9.70377	0
0.9687	5.31354	0.803489	-7.17601	-5.43067	0
0.9693	6.82036	0.803489	-7.78447	-7.56106	0
0.9700	7.45481	-2.24565	-7.4771	-10.3072	0
0.9707	11.4201	-2.24565	-4.12119	-8.17678	0
0.9713	17.5267	1.41469	-3.51273	-4.81494	0
0.9720	20.8576	2.93926	-6.26019	-4.50708	0
0.9727	22.7213	0.803489	-7.17601	-8.17678	0
0.9733	26.0522	-1.33228	-5.65174	-10.9229	0
0.9740	25.4574	-2.55468	-5.95283	-10.0116	0
0.9747	21.1748	-2.24565	-5.95283	-7.26552	0
0.9753	18.4388	-0.72108	-4.12119	-6.6498	0
0.9760	15.0682	-1.02325	-4.12119	-7.86892	0
0.9767	9.87366	-1.63445	-6.26019	-7.86892	0
0.9773	6.22556	-0.72108	-6.26019	-8.17678	0
0.9780	2.85504	0.192288	-4.42855	-9.70377	0
0.9787	-2.02232	0.192288	-3.51273	-10.0116	0
0.9793	-6.58244	-0.72108	-2.28955	-8.48465	0
0.9800	-9.63574	-0.418913	-3.20537	-9.70377	0
0.9807	-9.35817	2.02589	-5.34437	-10.0116	0
0.9813	-8.40649	3.24829	-4.42855	-8.48465	0
0.9820	-9.35817	0.803489	-2.59691	-9.08805	0
0.9827	-8.40649	-1.33228	-3.20537	-9.39591	0
0.9833	-2.61712	2.02589	-3.20537	-6.34193	0
0.9840	2.57746	4.46383	-2.90428	-7.86892	0
0.9847	4.99631	-0.72108	-2.59691	-13.9769	0
0.9853	7.45481	-4.38142	-0.765274	-16.4151	0
0.9860	9.87366	-1.02325	-1.37373	-15.5039	0
0.9867	11.1029	1.11252	-3.8201	-14.2724	0
0.9873	11.6977	-0.109879	-2.28955	-10.9229	0
0.9880	9.87366	1.11252	-0.765274	-9.39591	0
0.9887	4.40151	1.41469	-2.59691	-10.615	0
0.9893	-3.52914	-0.72108	-2.90428	-11.2308	0
0.9900	-9.35817	-0.418913	-3.51273	-12.142	0
0.9907	-10.2702	2.02589	-4.73592	-13.669	0
0.9913	-7.21689	1.11252	-3.20537	-13.669	0
0.9920	-5.39284	0.501322	-2.59691	-14.2724	0
0.9927	-4.16359	2.02589	-4.42855	-15.5039	0
0.9933	-0.793065	1.11252	-1.68109	-14.8882	0
0.9940	3.48949	0.501322	-0.156818	-14.5803	0
0.9947	6.82036	2.32806	-5.34437	-11.8342	0
0.9953	10.5081	3.55046	-6.56128	-6.34193	0
0.9960	11.4201	2.63709	-3.20537	-7.26552	0
0.9967	6.22556	1.11252	-3.51273	-12.4499	0
0.9973	1.66544	0.192288	-4.42855	-12.4499	0
0.9980	1.34821	-1.63445	-1.98846	-12.7578	0
0.9987	2.57746	-2.85685	-2.28955	-13.9769	0
0.9993	5.31354	-1.02325	-2.28955	-10.615	0
1.0000	8.96164	1.11252	-0.156818	-8.17678	0
1.0007	7.73239	0.192288	-0.45791	-10.0116	0
1.0013	3.48949	-0.418913	-1.37373	-8.17678	0
1.0020	2.57746	1.11252	-0.765274	-7.26552	0
1.0027	3.48949	0.803489	-1.37373	-9.70377	0
1.0033	2.57746	-1.63445	-0.765274	-6.6498	0
1.0040	3.76706	-1.63445	1.98218	-4.50708	0
1.0047	6.22556	1.11252	1.98218	-10.0116	0
1.0053	6.54279	2.32806	1.36746	-8.78019	0
1.0060	8.04961	1.11252	1.36746	-3.59581	0
1.0067	12.0149	0.501322	-1.68109	-6.95766	0
1.0073	18.7163	2.32806	-3.51273	-5.43067	0
1.0080	22.9989	2.02589	1.06637	1.89642	0
1.0087	21.7696	-0.72108	2.59064	-4.21154	0
1.0093	19.0336	-2.55468	-0.156818	-12.7578	0
1.0100	18.4388	-2.55468	1.98218	-7.56106	0
1.0107	16.6147	-1.33228	4.11491	-3.90368	0
1.0113	13.2442	1.11252	0.45791	-7.56106	0
1.0120	12.6494	1.41469	-1.07264	-6.6498	0
1.0127	11.6977	-0.72108	1.98218	-4.50708	0
1.0133	7.13759	-2.55468	2.898	-6.95766	0
1.0140	2.57746	-2.55468	1.36746	-7.26552	0
1.0147	1.66544	-2.55468	1.98218	-4.50708	0
1.0153	0.713759	-1.33228	1.36746	-3.90368	0
1.0160	-2.02232	-0.72108	0.150546	-4.50708	0
1.0167	-4.75839	-1.33228	1.67482	-2.68455	0
1.0173	-5.07562	-0.418913	5.3381	-0.849696	0
1.0180	-5.98764	2.02589	6.56128	-1.76096	0
1.0187	-8.12892	2.02589	5.94655	-2.68455	0
1.0193	-7.81169	-0.109879	6.56128	-0.246289	0
1.0200	-6.58244	0.192288	7.47083	1.2807	0
1.0207	-7.21689	0.192288	7.47083	-1.76096	0
1.0213	-8.12892	-1.63445	8.38665	-3.90368	0
1.0220	-6.58244	-2.55468	10.2183	-2.99241	0
1.0227	-5.07562	-1.63445	11.1341	-2.68455	0
1.0233	-5.67042	-1.63445	9.60983	-2.06883	0
1.0240	-7.49447	-1.94348	7.47083	-1.46542	0
1.0247	-10.2702	-1.94348	6.86237	-4.50708	0
1.0253	-13.6011	-2.85685	6.86237	-6.03407	0
1.0260	-15.1475	-2.55468	4.11491	-2.68455	0
1.0267	-14.2355	-1.63445	1.67482	-1.15756	0
1.0273	-10.865	-2.55468	3.81382	-2.68455	0
1.0280	-6.89967	-3.46805	6.25392	-2.06883	0
1.0287	-4.44117	-1.63445	4.42228	-0.849696	0
1.0293	-4.44117	-1.63445	4.72964	-1.76096	0
1.0300	-4.75839	-4.69045	8.38665	-1.76096	0
1.0307	-3.84637	-4.99262	8.69401	-1.46542	0
1.0313	-1.11029	-2.55468	5.03073	-1.15756	0
1.0320	2.57746	-2.85685	2.898	-0.541835	0
1.0327	4.40151	-4.07925	4.42228	-0.849696	0
1.0333	4.67909	-2.85685	5.3381	-2.99241	0
1.0340	4.40151	-1.94348	4.72964	-2.68455	0
1.0347	6.22556	-1.33228	5.64546	-0.246289	0
1.0353	9.27886	-1.02325	7.16974	0.0615722	0
1.0360	10.1909	-3.46805	5.64546	-1.76096	0
1.0367	9.59609	-4.38142	1.98218	-1.15756	0
1.0373	12.0149	-2.55468	-1.68109	1.89642	0
1.0380	15.7027	-3.46805	-6.26019	2.80769	0
1.0387	15.9803	-6.21502	-9.00765	0.0615722	0
1.0393	15.3855	-4.38142	-6.56128	-0.541835	0
1.0400	17.8043	-4.99262	-4.42855	1.89642	0
1.0407	19.9456	-8.96199	-2.59691	1.2807	0
1.0413	18.4388	-7.43742	0.759001	1.89642	0
1.0420	16.2975	-4.07925	2.898	5.25826	0
1.0427	15.9803	-5.60382	3.81382	5.55381	0
1.0433	15.0682	-7.73959	7.77819	5.25826	0
1.0440	11.4201	-7.12839	12.6647	7.0808	0
1.0447	3.76706	-7.12839	16.9364	3.73127	0
1.0453	-5.67042	-6.82622	23.0398	-2.99241	0
1.0460	-15.7423	-6.21502	27.3115	-1.76096	0
1.0467	-24.9023	-5.90599	25.4799	3.11555	0
1.0473	-31.3261	-5.60382	19.9849	1.89642	0
1.0480	-33.7449	-6.82622	14.49	1.89642	0
1.0487	-33.1501	-8.96199	9.9172	6.47739	0
1.0493	-33.1501	-8.35079	8.38665	5.55381	0
1.0500	-32.8329	-6.82622	9.9172	2.20428	0
1.0507	-29.4624	-7.43742	8.38665	3.73127	0
1.0513	-27.0435	-8.35079	4.72964	3.11555	0
1.0520	-29.4624	-7.12839	2.898	-0.849696	0
1.0527	-34.0622	-5.30165	2.898	1.89642	0
1.0533	-36.2034	-5.60382	2.28328	6.47739	0
1.0540	-40.1688	-6.51719	2.898	5.86167	0
1.0547	-44.1341	-5.90599	5.03073	7.69652	0
1.0553	-44.1341	-4.69045	5.64546	12.573	0
1.0560	-45.0461	-5.30165	5.03073	9.82692	0
1.0567	-48.6942	-6.21502	5.03073	3.73127	0
1.0573	-47.1874	-7.43742	4.72964	3.11555	0
1.0580	-41.9928	-8.04176	2.898	2.80769	0
1.0587	-38.6223	-6.21502	-0.156818	3.11555	0
1.0593	-33.1501	-4.07925	-1.68109	6.47739	0
1.0600	-23.9902	-3.77022	0.150546	6.77294	0
1.0607	-16.6544	-3.46805	2.898	5.25826	0
1.0613	-10.865	-2.85685	2.898	8.60779	0
1.0620	-3.84637	-3.46805	2.59064	10.1348	0
1.0627	3.17226	-3.15902	3.81382	6.47739	0
1.0633	10.5081	-1.63445	4.42228	8.29993	0
1.0640	19.0336	-0.72108	5.64546	11.3539	0
1.0647	23.3161	0.803489	8.38665	7.69652	0
1.0653	23.6333	1.41469	8.38665	5.55381	0
1.0660	25.1402	0.501322	5.64546	9.22351	0
1.0667	27.2814	1.11252	5.3381	11.3539	0
1.0673	26.6866	2.93926	6.25392	12.8809	0
1.0680	26.0522	2.02589	4.11491	15.3192	0
1.0687	24.2281	-0.72108	1.98218	12.573	0
1.0693	19.0336	-0.109879	3.50646	6.77294	0
1.0700	15.7027	2.02589	4.42228	7.38866	0
1.0707	16.2975	2.02589	1.67482	9.82692	0
1.0713	16.8923	1.41469	-0.45791	7.38866	0
1.0720	18.4388	2.93926	1.36746	5.55381	0
1.0727	20.8576	3.55046	2.898	5.25826	0
1.0733	19.0336	1.72372	1.98218	4.64254	0
1.0740	14.4734	1.41469	1.98218	5.86167	0
1.0747	13.5614	2.63709	2.28328	6.77294	0
1.0753	11.4201	2.63709	1.36746	4.02682	0
1.0760	8.96164	2.93926	1.36746	2.20428	0
1.0767	12.3322	3.24829	0.45791	3.73127	0
1.0773	12.927	1.72372	-2.90428	2.80769	0
1.0780	5.63076	2.63709	-4.73592	0.985155	0
1.0787	2.26024	6.60647	-4.42855	2.80769	0
1.0793	6.54279	5.99527	-5.34437	6.47739	0
1.0800	5.90834	2.32806	-6.86865	6.47739	0
1.0807	-1.38786	2.93926	-8.09183	2.80769	0
1.0813	-5.67042	5.68623	-7.4771	0.0615722	0
1.0820	-5.67042	5.07503	-5.65174	0.0615722	0
1.0827	-7.21689	3.85949	-7.17601	-0.849696	0
1.0833	-9.04094	5.07503	-9.92347	-3.28795	0
1.0840	-8.40649	6.29743	-9.00765	-1.76096	0
1.0847	-9.95297	5.99527	-9.6161	0.985155	0
1.0853	-13.6011	5.68623	-12.0562	1.2807	0
1.0860	-13.9183	5.68623	-10.5319	0.985155	0
1.0867	-10.5478	5.68623	-8.39292	0.369433	0
1.0873	-9.04094	6.29743	-10.5319	-1.46542	0
1.0880	-9.04094	7.51983	-10.8393	-0.849696	0
1.0887	-4.75839	8.13103	-9.92347	0.0615722	0
1.0893	3.17226	6.60647	-10.2246	-1.76096	0
1.0900	8.36684	5.38406	-9.92347	-1.76096	0
1.0907	9.87366	7.822	-9.30874	0.0615722	0
1.0913	15.0682	10.878	-10.5319	-1.15756	0
1.0920	22.0869	8.4332	-10.2246	-4.50708	0
1.0927	24.2281	5.38406	-10.2246	-6.95766	0
1.0933	22.7213	7.2108	-11.7551	-7.26552	0
1.0940	25.4574	9.34657	-9.00765	-5.73853	0
1.0947	32.7933	7.822	-5.95283	-4.50708	0
1.0953	37.3534	5.68623	-7.17601	-4.81494	0
1.0960	37.0361	5.99527	-9.00765	-6.03407	0
1.0967	34.6173	5.68623	-9.00765	-6.34193	0
1.0973	34.6173	2.93926	-9.00765	-6.34193	0
1.0980	35.8069	2.02589	-7.78447	-6.34193	0
1.0987	36.4413	3.85949	-7.17601	-7.26552	0
1.0993	36.4413	4.46383	-7.17601	-7.26552	0
1.1000	37.0361	2.02589	-5.65174	-5.43067	0
1.1007	37.0361	2.02589	-4.73592	-3.59581	0
1.1013	35.5293	4.77286	-5.95283	-2.68455	0
1.1020	35.5293	5.38406	-5.34437	-2.68455	0
1.1027	37.0361	5.07503	-5.65174	-1.76096	0
1.1033	39.8119	6.60647	-7.4771	0.677294	0
1.1040	42.2307	5.07503	-6.56128	0.0615722	0
1.1047	41.0015	2.02589	-6.26019	-5.43067	0
1.1053	36.1241	2.63709	-6.86865	-6.34193	0
1.1060	33.3881	4.16166	-5.65174	-2.06883	0
1.1067	33.0708	2.02589	-5.95283	-2.06883	0
1.1073	30.0175	1.41469	-5.03701	-3.28795	0
1.1080	22.4041	2.93926	-0.45791	0.985155	0
1.1087	11.1029	1.41469	-0.45791	3.42341	0
1.1093	-2.33954	-0.72108	-4.42855	-0.541835	0
1.1100	-16.6544	-0.418913	-1.68109	0.985155	0
1.1107	-31.3261	0.192288	4.11491	7.0808	0
1.1113	-47.7822	0.803489	3.81382	5.86167	0
1.1120	-63.3659	0.192288	1.98218	3.42341	0
1.1127	-75.2619	-3.46805	1.67482	6.77294	0
1.1133	-85.3338	-4.07925	0.150546	6.16953	0
1.1140	-93.5817	-0.72108	-1.98846	3.11555	0
1.1147	-97.2298	-1.63445	-5.34437	8.91565	0
1.1153	-95.4058	-3.46805	-8.09183	14.4079	0
1.1160	-89.894	-2.55468	-7.78447	9.82692	0
1.1167	-82.5977	-2.24565	-7.78447	5.55381	0
1.1173	-72.5258	-2.24565	-10.8393	6.16953	0
1.1180	-59.9954	-1.63445	-11.7551	4.02682	0
1.1187	-46.5529	-4.38142	-11.7551	1.89642	0
1.1193	-30.6916	-5.90599	-12.6647	6.47739	0
1.1200	-15.7423	-3.77022	-11.4477	11.046	0
1.1207	-5.07562	-4.99262	-8.39292	11.046	0
1.1213	2.57746	-7.43742	-7.4771	13.1888	0
1.1220	9.59609	-5.30165	-9.30874	17.154	0
1.1227	12.927	-4.07925	-11.4477	18.0653	0
1.1233	16.2975	-4.99262	-11.4477	17.4619	0
1.1240	19.9456	-4.07925	-9.00765	16.5383	0
1.1247	20.8576	-5.30165	-6.26019	13.7922	0
1.1253	20.58	-8.04176	-5.95283	14.4079	0
1.1260	20.8576	-5.30165	-7.4771	18.0653	0
1.1267	20.58	-0.72108	-6.86865	18.681	0
1.1273	24.5454	-3.15902	-3.51273	19.2967	0
1.1280	31.564	-6.82622	-2.59691	22.3384	0
1.1287	32.476	-7.12839	-3.51273	19.2967	0
1.1293	31.2468	-7.12839	-4.73592	13.4966	0
1.1300	33.7053	-6.21502	-5.34437	14.7157	0
1.1307	33.0708	-3.46805	-3.51273	16.2427	0
1.1313	26.3694	-3.77022	0.45791	13.1888	0
1.1320	19.668	-5.90599	0.45791	13.1888	0
1.1327	16.8923	-7.12839	-0.765274	15.627	0
1.1333	16.8923	-8.04176	3.1991	14.7157	0
1.1340	16.2975	-7.12839	5.3381	15.627	0
1.1347	15.3855	-5.30165	0.45791	19.9001	0
1.1353	14.1562	-5.30165	-2.59691	19.2967	0
1.1360	11.6977	-4.99262	-2.59691	14.4079	0
1.1367	9.27886	-1.63445	-3.20537	14.7157	0
1.1373	9.87366	-1.63445	-2.59691	17.4619	0
1.1380	9.87366	-2.85685	-0.45791	16.2427	0
1.1387	6.22556	-1.63445	-0.45791	14.7157	0
1.1393	6.22556	-1.02325	-1.07264	18.0653	0
1.1400	7.45481	-3.46805	-0.156818	18.0653	0
1.1407	2.26024	-3.77022	1.67482	12.8809	0
1.1413	-3.52914	-1.63445	1.98218	12.573	0
1.1420	-4.75839	-0.72108	0.150546	16.5383	0
1.1427	-7.81169	-1.94348	-0.765274	15.3192	0
1.1433	-12.0942	-2.55468	1.06637	11.046	0
1.1440	-12.0942	-1.63445	2.28328	11.046	0
1.1447	-12.0942	-0.72108	2.898	11.046	0
1.1453	-13.9183	-0.72108	4.72964	9.51906	0
1.1460	-14.2355	-1.02325	4.72964	9.51906	0
1.1467	-15.1475	-1.63445	2.59064	9.22351	0
1.1473	-15.7423	-2.85685	2.898	7.38866	0
1.1480	-11.1822	-2.55468	3.81382	7.69652	0
1.1487	-8.40649	-0.72108	1.67482	8.29993	0
1.1493	-12.4115	0.501322	-0.156818	5.55381	0
1.1500	-13.9183	0.192288	-0.765274	1.89642	0
1.1507	-11.777	-1.02325	-0.45791	0.677294	0
1.1513	-10.865	-0.72108	-1.07264	1.89642	0
1.1520	-11.4598	-0.109879	-3.8201	2.80769	0
1.1527	-15.4251	-0.109879	-5.34437	-1.46542	0
1.1533	-21.2542	-0.109879	-2.59691	-8.78019	0
1.1540	-23.9902	0.192288	-1.68109	-9.08805	0
1.1547	-26.4487	0.192288	-2.28955	-2.68455	0
1.1553	-29.1848	0.192288	0.759001	-1.76096	0
1.1560	-30.6916	-0.72108	3.81382	-6.6498	0
1.1567	-32.2381	-0.418913	4.11491	-8.17678	0
1.1573	-33.1501	0.192288	4.72964	-8.17678	0
1.1580	-33.1501	-1.63445	4.72964	-11.2308	0
1.1587	-33.4674	-1.63445	1.98218	-10.3072	0
1.1593	-28.5504	4.16166	1.67482	-6.34193	0
1.1600	-16.0596	5.99527	2.898	-6.95766	0
1.1607	-7.81169	3.24829	1.06637	-7.86892	0
1.1613	-4.75839	2.32806	-0.45791	-6.95766	0
1.1620	0.436186	2.32806	1.67482	-10.615	0
1.1627	4.67909	2.02589	3.1991	-12.7578	0
1.1633	9.59609	4.46383	1.98218	-7.56106	0
1.1640	17.5267	5.38406	0.759001	-7.56106	0
1.1647	19.0336	3.55046	1.98218	-16.4151	0
1.1653	15.7027	4.77286	3.50646	-20.9961	0
1.1660	19.0336	6.60647	4.11491	-18.8534	0
1.1667	25.4574	6.29743	5.03073	-18.5455	0
1.1673	26.6866	6.29743	5.94655	-19.777	0
1.1680	26.3694	5.07503	4.72964	-18.25	0
1.1687	26.3694	3.24829	3.50646	-16.723	0
1.1693	25.1402	5.07503	3.81382	-17.3264	0
1.1700	22.4041	7.51983	3.50646	-19.777	0
1.1707	19.9456	7.51983	2.898	-20.9961	0
1.1713	19.0336	5.99527	5.64546	-23.7422	0
1.1720	18.1215	4.16166	7.47083	-26.4883	0
1.1727	16.6147	3.85949	5.03073	-24.6535	0
1.1733	16.6147	6.60647	3.1991	-23.7422	0
1.1740	17.5267	7.822	4.72964	-25.5648	0
1.1747	19.9456	6.90863	5.64546	-22.2152	0
1.1753	24.8229	7.822	4.42228	-15.7994	0
1.1760	27.2814	7.51983	2.898	-20.9961	0
1.1767	23.6333	5.38406	2.59064	-27.3996	0
1.1773	20.8576	5.68623	4.72964	-24.6535	0
1.1780	19.0336	5.99527	7.47083	-23.7422	0
1.1787	14.751	3.85949	7.16974	-25.5648	0
1.1793	11.6977	3.85949	6.56128	-22.8186	0
1.1800	13.5614	5.07503	7.16974	-22.5231	0
1.1807	10.7857	5.07503	6.56128	-24.3456	0
1.1813	2.26024	5.68623	5.3381	-20.0725	0
1.1820	-2.93434	6.60647	7.16974	-18.25	0
1.1827	-9.04094	5.68623	9.30247	-23.1265	0
1.1833	-20.9369	5.68623	8.38665	-22.8186	0
1.1840	-30.6916	7.51983	7.47083	-19.1613	0
1.1847	-38.0275	7.51983	7.16974	-21.5995	0
1.1853	-50.2407	5.38406	6.56128	-24.6535	0
1.1860	-60.5902	5.07503	8.69401	-24.0501	0
1.1867	-64.2779	7.2108	9.60983	-22.8186	0
1.1873	-64.8727	8.74224	5.03073	-21.9074	0
1.1880	-62.1367	9.34657	0.45791	-20.9961	0
1.1887	-56.9421	8.74224	1.06637	-23.7422	0
1.1893	-53.294	5.99527	1.06637	-27.3996	0
1.1900	-46.2754	3.55046	-1.98846	-26.4883	0
1.1907	-35.8862	4.77286	-4.73592	-25.5648	0
1.1913	-30.0968	7.2108	-5.65174	-27.3996	0
1.1920	-24.9023	5.99527	-7.4771	-27.3996	0
1.1927	-12.689	3.85949	-9.00765	-24.6535	0
1.1933	-2.33954	4.16166	-8.09183	-24.6535	0
1.1940	2.57746	5.99527	-6.26019	-25.5648	0
1.1947	10.7857	6.90863	-6.56128	-22.8186	0
1.1953	19.0336	6.29743	-8.70028	-19.777	0
1.1960	23.9109	5.07503	-10.5319	-21.2917	0
1.1967	31.8416	5.68623	-10.8393	-20.9961	0
1.1973	42.548	6.60647	-8.09183	-18.5455	0
1.1980	48.3373	4.77286	-5.34437	-19.1613	0
1.1987	51.0734	3.85949	-5.95283	-16.723	0
1.1993	54.1267	4.46383	-5.65174	-9.39591	0
1.2000	53.2147	2.32806	-2.28955	-7.56106	0
1.2007	49.8442	-0.109879	-0.765274	-11.8342	0
1.2013	48.9321	0.192288	-2.90428	-11.2308	0
1.2020	48.0201	-0.109879	-3.51273	-8.48465	0
1.2027	47.1081	-1.33228	-2.59691	-8.48465	0
1.2033	48.3373	1.11252	-2.59691	-6.03407	0
1.2040	45.6013	2.02589	-1.37373	-2.99241	0
1.2047	39.8119	-1.33228	1.67482	-2.99241	0
1.2053	37.3534	-1.94348	3.1991	-0.849696	0
1.2060	34.8949	-0.418913	3.50646	1.58856	0
1.2067	31.2468	-1.63445	5.64546	-1.15756	0
1.2073	31.2468	-3.46805	9.30247	-0.849696	0
1.2080	30.9295	-4.69045	9.60983	8.91565	0
1.2087	27.2814	-6.21502	6.25392	13.7922	0
1.2093	25.1402	-4.69045	5.64546	7.38866	0
1.2100	23.6333	-2.85685	7.47083	2.51214	0
1.2107	21.7696	-4.99262	7.16974	5.55381	0
1.2113	23.9109	-6.21502	5.3381	10.4426	0
1.2120	24.8229	-3.77022	5.94655	12.8809	0
1.2127	19.0336	-4.07925	8.08556	12.2775	0
1.2133	15.3855	-6.21502	7.47083	8.60779	0
1.2140	14.751	-6.51719	6.25392	7.38866	0
1.2147	11.1029	-5.60382	6.56128	10.4426	0
1.2153	8.96164	-5.90599	7.47083	13.1888	0
1.2160	8.96164	-7.12839	6.56128	14.1	0
1.2167	4.67909	-10.1844	7.16974	15.627	0
1.2173	0.713759	-10.7887	8.69401	15.3192	0
1.2180	1.03098	-7.73959	6.56128	13.1888	0
1.2187	-0.475839	-8.04176	3.50646	13.7922	0
1.2193	-3.84637	-9.87536	3.1991	15.627	0
1.2200	-6.58244	-8.04176	4.11491	15.627	0
1.2207	-10.2702	-6.21502	5.03073	15.627	0
1.2213	-13.3235	-8.04176	5.3381	14.7157	0
1.2220	-16.3768	-9.5732	4.42228	13.1888	0
1.2227	-23.673	-9.26416	3.50646	14.7157	0
1.2233	-27.6383	-10.7887	3.50646	17.7697	0
1.2240	-27.3608	-12.6223	4.11491	16.8461	0
1.2247	-31.9209	-12.0111	5.03073	12.8809	0
1.2253	-38.3447	-9.87536	3.81382	9.22351	0
1.2260	-36.7982	-10.1844	2.898	8.91565	0
1.2267	-34.0622	-10.7887	4.72964	10.4426	0
1.2273	-34.9742	-10.4866	5.64546	11.3539	0
1.2280	-34.657	-10.7887	5.3381	11.046	0
1.2287	-33.4674	-11.3999	6.56128	12.2775	0
1.2293	-34.9742	-9.87536	4.11491	12.8809	0
1.2300	-37.7103	-8.04176	-0.765274	9.82692	0
1.2307	-42.31	-7.12839	0.759001	8.60779	0
1.2313	-49.6062	-7.43742	2.59064	9.22351	0
1.2320	-56.6249	-8.04176	-1.07264	7.69652	0
1.2327	-59.9954	-7.73959	-2.59691	7.38866	0
1.2333	-61.8194	-6.21502	-1.37373	8.00438	0
1.2340	-62.4539	-6.21502	-2.59691	3.73127	0
1.2347	-58.1713	-6.51719	-0.156818	5.25826	0
1.2353	-47.7822	-5.30165	5.64546	13.1888	0
1.2360	-40.486	-4.38142	6.25392	11.3539	0
1.2367	-37.7103	-4.99262	2.898	3.73127	0
1.2373	-31.0089	-5.30165	-0.156818	3.73127	0
1.2380	-21.5317	-4.69045	-3.51273	4.02682	0
1.2387	-14.8303	-3.46805	-2.59691	1.89642	0
1.2393	-10.2702	-2.55468	1.06637	5.25826	0
1.2400	-7.49447	-3.15902	1.06637	5.55381	0
1.2407	-5.67042	-4.07925	-0.156818	0.985155	0
1.2413	1.34821	-5.30165	-1.37373	3.11555	0
1.2420	11.1029	-4.38142	-3.8201	6.47739	0
1.2427	15.3855	-0.72108	-4.42855	2.20428	0
1.2433	18.1215	-1.33228	-2.59691	2.80769	0
1.2440	23.9109	-4.07925	-5.34437	7.38866	0
1.2447	27.5987	-1.94348	-8.70028	5.55381	0
1.2453	28.7883	0.501322	-8.09183	2.20428	0
1.2460	30.3347	-0.72108	-5.34437	2.80769	0
1.2467	31.8416	-1.63445	-4.42855	1.89642	0
1.2473	33.3881	-1.63445	-5.65174	4.02682	0
1.2480	34.6173	-2.55468	-7.17601	8.91565	0
1.2487	32.1588	-3.46805	-5.65174	4.33468	0
1.2493	28.1935	-4.69045	-5.34437	-4.21154	0
1.2500	26.6866	-2.85685	-10.5319	-2.06883	0
1.2507	25.4574	1.72372	-11.7551	2.80769	0
1.2513	22.0869	1.11252	-7.4771	-0.246289	0
1.2520	19.9456	-3.46805	-6.56128	-1.76096	0
1.2527	20.58	-1.94348	-9.00765	4.64254	0
1.2533	22.0869	1.41469	-8.39292	6.47739	0
1.2540	21.4921	0.192288	-5.95283	1.89642	0
1.2547	19.0336	-0.72108	-4.42855	0.985155	0
1.2553	16.2975	1.11252	-3.51273	2.51214	0
1.2560	13.5614	1.41469	-2.59691	1.89642	0
1.2567	13.2442	-0.109879	-1.07264	2.51214	0
1.2573	14.4734	-1.94348	0.150546	3.73127	0
1.2580	10.7857	-0.72108	-0.765274	0.369433	0
1.2587	5.63076	2.63709	-3.20537	1.2807	0
1.2593	4.67909	2.32806	-2.59691	8.60779	0
1.2600	4.08429	0.192288	-1.68109	7.38866	0
1.2607	-0.793065	1.11252	-1.98846	-0.246289	0
1.2613	-8.12892	-0.418913	-1.68109	0.985155	0
1.2620	-15.7423	-2.55468	-0.156818	5.55381	0
1.2627	-24.9023	0.192288	-0.765274	3.42341	0
1.2633	-34.0622	1.41469	-1.98846	3.73127	0
1.2640	-42.9048	-1.33228	-2.59691	7.0808	0
1.2647	-50.5579	-2.55468	-4.73592	4.9504	0
1.2653	-57.8541	-3.15902	-6.26019	1.89642	0
1.2660	-66.4192	-1.63445	-5.03701	3.73127	0
1.2667	-73.4378	1.72372	-3.51273	4.64254	0
1.2673	-74.9447	-0.72108	-3.51273	5.55381	0
1.2680	-72.5258	-6.51719	-4.42855	8.60779	0
1.2687	-68.2433	-4.38142	-5.95283	9.22351	0
1.2693	-61.2246	0.501322	-5.34437	6.47739	0
1.2700	-54.206	0.192288	-6.86865	3.42341	0
1.2707	-45.9581	-0.418913	-11.1404	3.73127	0
1.2713	-33.1501	0.192288	-12.6647	7.38866	0
1.2720	-22.761	-0.418913	-11.7551	9.51906	0
1.2727	-20.3421	-1.33228	-12.3636	3.73127	0
1.2733	-19.1129	-3.46805	-9.92347	-3.59581	0
1.2740	-11.1822	-4.38142	-5.34437	-1.76096	0
1.2747	-0.198266	-2.55468	-6.26019	4.64254	0
1.2753	12.0149	-2.55468	-5.34437	5.55381	0
1.2760	21.7696	-3.46805	1.98218	3.42341	0
1.2767	28.5107	0.501322	7.47083	3.73127	0
1.2773	34.6173	2.32806	10.2183	4.64254	0
1.2780	38.2654	-1.33228	14.7974	1.58856	0
1.2787	36.7586	-1.02325	16.629	-2.68455	0
1.2793	38.8602	2.02589	14.1889	-0.849696	0
1.2800	45.6013	1.41469	11.7488	3.11555	0
1.2807	48.3373	0.803489	8.69401	2.80769	0
1.2813	47.1081	2.93926	5.64546	1.89642	0
1.2820	43.7772	3.85949	5.64546	2.20428	0
1.2827	40.0895	3.85949	6.56128	2.80769	0
1.2833	40.0895	5.38406	4.72964	5.55381	0
1.2840	39.1774	4.46383	3.1991	6.47739	0
1.2847	31.2468	2.32806	0.759001	0.677294	0
1.2853	24.5454	2.93926	-2.59691	-2.37669	0
1.2860	24.5454	2.32806	-3.51273	1.2807	0
1.2867	22.4041	0.501322	-4.42855	0.369433	0
1.2873	16.6147	2.32806	-7.78447	-2.68455	0
1.2880	13.5614	4.77286	-8.09183	1.2807	0
1.2887	14.1562	3.55046	-4.12119	4.9504	0
1.2893	15.3855	2.02589	-4.12119	3.73127	0
1.2900	15.9803	3.85949	-7.17601	4.33468	0
1.2907	15.9803	4.46383	-6.26019	4.64254	0
1.2913	17.5267	1.72372	-6.26019	2.20428	0
1.2920	20.8576	0.192288	-9.6161	1.89642	0
1.2927	23.6333	1.11252	-9.30874	5.25826	0
1.2933	22.9989	1.11252	-7.17601	5.86167	0
1.2940	20.8576	0.192288	-6.56128	2.80769	0
1.2947	20.8576	0.501322	-5.34437	4.64254	0
1.2953	22.9989	0.192288	-4.12119	11.3539	0
1.2960	23.3161	-0.418913	-6.86865	11.9696	0
1.2967	19.9456	0.192288	-9.00765	5.86167	0
1.2973	15.9803	-1.33228	-4.73592	4.33468	0
1.2980	13.839	-2.85685	-1.68109	5.55381	0
1.2987	12.6494	-0.72108	-4.12119	4.64254	0
1.2993	9.59609	1.11252	-5.65174	6.47739	0
1.3000	7.13759	-0.109879	-3.20537	8.91565	0
1.3007	7.13759	-0.72108	-2.59691	8.29993	0
1.3013	7.73239	0.192288	-4.12119	9.22351	0
1.3020	5.90834	1.11252	-2.59691	11.9696	0
1.3027	4.08429	1.41469	-1.68109	13.4966	0
1.3033	2.57746	-0.418913	-3.51273	12.8809	0
1.3040	0.436186	-1.33228	-3.51273	10.4426	0
1.3047	-0.198266	0.192288	-1.07264	8.00438	0
1.3053	-0.198266	0.192288	-1.98846	8.60779	0
1.3060	-1.11029	-0.418913	-3.20537	9.22351	0
1.3067	0.436186	3.85949	-0.765274	9.22351	0
1.3073	3.48949	6.90863	0.150546	12.8809	0
1.3080	2.57746	4.46383	-0.765274	15.3192	0
1.3087	-2.33954	1.11252	-0.765274	10.7505	0
1.3093	-5.67042	0.192288	-1.68109	6.16953	0
1.3100	-8.40649	-0.109879	-4.42855	7.38866	0
1.3107	-13.3235	-1.33228	-2.59691	9.82692	0
1.3113	-17.5664	-2.55468	1.36746	7.38866	0
1.3120	-19.4301	-2.55468	0.759001	5.25826	0
1.3127	-21.5317	-1.63445	-0.765274	7.38866	0
1.3133	-24.3075	-0.72108	1.06637	9.22351	0
1.3140	-27.6383	-0.72108	0.759001	8.29993	0
1.3147	-29.4624	-1.63445	0.45791	8.91565	0
1.3153	-27.6383	-1.94348	2.28328	7.38866	0
1.3160	-27.6383	-1.02325	2.28328	3.42341	0
1.3167	-31.9209	-1.02325	2.28328	2.51214	0
1.3173	-32.5157	-1.63445	4.72964	2.80769	0
1.3180	-27.6383	0.192288	3.81382	-1.15756	0
1.3187	-22.4437	2.93926	0.45791	-1.76096	0
1.3193	-17.8836	2.32806	-0.765274	4.02682	0
1.3200	-13.0063	-1.63445	-2.28955	3.42341	0
1.3207	-13.6011	-3.15902	-3.51273	-3.59581	0
1.3213	-20.6197	0.192288	-1.07264	-5.12281	0
1.3220	-27.6383	1.41469	-0.45791	-2.37669	0
1.3227	-31.9209	-0.72108	-2.90428	-2.68455	0
1.3233	-31.9209	-1.94348	-2.90428	-3.90368	0
1.3240	-29.4624	0.501322	-1.07264	-4.50708	0
1.3247	-28.8676	2.63709	0.45791	-5.43067	0
1.3253	-28.8676	2.32806	2.898	-6.6498	0
1.3260	-24.3075	1.72372	1.98218	-9.08805	0
1.3267	-16.6544	1.72372	-1.07264	-10.0116	0
1.3273	-10.2702	1.72372	-1.68109	-8.48465	0
1.3280	-3.25157	2.02589	-2.28955	-7.26552	0
1.3287	4.08429	2.93926	-3.20537	-9.08805	0
1.3293	6.54279	2.32806	-1.07264	-11.8342	0
1.3300	4.40151	0.192288	1.36746	-13.3612	0
1.3307	6.22556	1.41469	1.06637	-12.142	0
1.3313	11.6977	4.77286	1.67482	-9.08805	0
1.3320	11.6977	2.93926	2.898	-10.615	0
1.3327	8.68406	0.501322	1.36746	-15.7994	0
[truncated: 48,778 more rows]
