# Supplementary material for: Identification of Haptic Based Guiding Using Hard Reins
Source: PLoS One. 2015 Jul 22;10(7):e0132020. doi: 10.1371/journal.pone.0132020 (PMC4511788; doi:10.1371/journal.pone.0132020)
Supplement: S3 File — (ZIP) [file pone.0132020.s003.zip › EMGData1/Subject6/T19/t19.txt]

0.0000	-3.19188	-3.01851	-9.95788	-65.7275	0
0.0007	-5.01302	-6.99193	-9.03841	-85.2703	0
0.0013	-6.54042	-6.3769	-8.43156	-100.815	0
0.0020	-4.40597	-6.3769	-9.95788	-105.099	0
0.0027	-3.79893	-7.90638	-11.7876	-108.159	0
0.0033	-5.63964	-6.06938	-13.9208	-110.892	0
0.0040	-2.27152	-4.24047	-16.9735	-103.263	0
0.0047	4.73887	-4.8555	-16.67	-91.6758	0
0.0053	5.97254	-4.24047	-15.1437	-81.884	0
0.0060	5.97254	-3.63354	-14.5323	-63.8916	0
0.0067	12.3759	-3.63354	-14.8403	-37.0457	0
0.0073	18.7792	-1.79654	-13.314	-14.1573	0
0.0080	20.6199	-0.275145	-9.03841	5.67109	0
0.0087	23.9685	-0.275145	-5.37891	28.8858	0
0.0093	29.1577	0.946824	-5.99036	51.4478	0
0.0100	31.2922	3.69018	-5.99036	69.7666	0
0.0107	33.7399	4.30521	-0.799941	87.1879	0
0.0113	38.9292	3.69018	2.25271	102.447	0
0.0120	40.7503	3.08325	-0.188492	107.914	0
0.0127	38.6159	3.08325	-0.799941	105.18	0
0.0133	37.4018	3.08325	2.85956	101.508	0
0.0140	38.0088	2.46822	2.25271	97.5509	0
0.0147	38.3222	1.55376	-0.799941	91.431	0
0.0153	37.4018	0.946824	-0.799941	81.9656	0
0.0160	33.7399	0.331793	-2.02284	61.8516	0
0.0167	31.2922	-0.582661	-5.37891	34.6793	0
0.0173	27.3366	-0.882083	-5.99036	14.5245	0
0.0180	16.6448	-1.49711	-5.37891	-1.63197	0
0.0187	5.97254	-4.54799	-7.20866	-26.6419	0
0.0193	2.91773	-5.15493	-9.95788	-52.9166	0
0.0200	2.31069	-2.10405	-12.7025	-71.1946	0
0.0207	0.783284	-0.275145	-13.314	-86.7799	0
0.0213	-0.137075	-2.71908	-10.8728	-99.9173	0
0.0220	-0.137075	-4.8555	-10.8728	-106.608	0
0.0227	2.31069	-4.24047	-13.6174	-109.668	0
0.0233	6.26627	-3.93296	-13.6174	-108.159	0
0.0240	3.21146	-5.46244	-13.314	-99.5909	0
0.0247	-5.32633	-6.3769	-13.6174	-91.9614	0
0.0253	-10.5156	-4.54799	-13.0059	-87.3919	0
0.0260	-11.1226	-1.49711	-11.4796	-72.133	0
0.0267	-8.98818	-1.1896	-8.73498	-43.4512	0
0.0273	-5.01302	-1.49711	-5.07089	-19.3388	0
0.0280	-1.97779	1.55376	-2.62969	-1.63197	0
0.0287	0.783284	3.08325	0.114934	22.154	0
0.0293	5.65923	-0.275145	4.6939	48.1023	0
0.0300	9.32108	-1.1896	6.82708	65.8091	0
0.0307	9.92812	2.16879	7.74655	81.9656	0
0.0313	12.3759	5.82661	9.5763	97.2245	0
0.0320	14.8236	6.13412	8.96485	101.223	0
0.0327	13.59	4.60464	6.82708	102.12	0
0.0333	13.9033	4.30521	8.04998	106.404	0
0.0340	15.1174	4.30521	9.26828	101.508	0
0.0347	12.6696	4.60464	9.87973	89.3095	0
0.0353	11.4555	5.21967	12.0175	82.292	0
0.0360	11.4555	5.21967	11.406	64.9115	0
0.0367	7.18663	2.46822	6.22023	31.9458	0
0.0373	2.60442	-0.882083	4.6939	7.50705	0
0.0380	-0.137075	-2.10405	5.30535	-6.81347	0
0.0387	-5.93337	-1.1896	2.55613	-28.8042	0
0.0393	-10.8289	-1.1896	-0.799941	-53.5286	0
0.0400	-11.1226	-2.10405	-3.24114	-71.521	0
0.0407	-12.3367	-1.79654	-7.20866	-88.6159	0
0.0413	-15.9986	-1.1896	-10.8728	-102.324	0
0.0420	-19.6604	-2.10405	-9.64986	-106.935	0
0.0427	-24.8497	-3.01851	-8.12354	-109.056	0
0.0433	-28.5115	-1.49711	-7.51209	-109.668	0
0.0440	-28.2178	-2.10405	-6.29379	-104.487	0
0.0447	-28.8248	-4.8555	-4.46404	-96.2453	0
0.0453	-29.7452	-3.93296	-2.93771	-84.0464	0
0.0460	-26.9841	1.86128	-1.71482	-64.7891	0
0.0467	-22.7152	5.21967	-0.799941	-40.3912	0
0.0473	-17.2322	4.30521	0.726383	-14.7693	0
0.0480	-11.1226	3.69018	1.02981	8.11904	0
0.0487	-9.90854	3.39076	1.02981	26.7643	0
0.0493	-9.30149	1.55376	2.85956	46.5927	0
0.0500	-2.87857	1.25434	5.60878	67.6451	0
0.0507	3.52478	2.46822	6.82708	84.128	0
0.0513	4.73887	3.39076	8.96485	96.3269	0
0.0520	6.26627	3.39076	10.7946	102.447	0
0.0527	9.63439	3.69018	9.5763	103.671	0
0.0533	9.32108	3.39076	9.5763	104.283	0
0.0540	5.34591	3.39076	11.7141	98.1629	0
0.0547	1.99737	4.30521	11.7141	85.9639	0
0.0553	0.783284	4.30521	11.1026	77.7225	0
0.0560	-1.05743	1.55376	9.26828	63.9732	0
0.0567	-6.85373	-0.882083	4.38588	35.6177	0
0.0573	-12.043	-0.275145	1.33783	8.11904	0
0.0580	-12.3367	1.55376	1.02981	-11.7094	0
0.0587	-12.043	0.946824	-1.41139	-35.2097	0
0.0593	-13.8641	-0.275145	-4.46404	-56.8741	0
0.0600	-12.9633	0.639308	-5.68234	-72.133	0
0.0607	-12.65	-0.275145	-8.12354	-88.9015	0
0.0613	-13.2571	-2.10405	-9.95788	-102.039	0
0.0620	-11.4359	-2.41157	-8.12354	-105.099	0
0.0627	-9.30149	-2.71908	-6.90523	-108.73	0
0.0633	-10.5156	-2.10405	-8.73498	-111.79	0
0.0640	-9.30149	0.03237	-7.51209	-103.548	0
0.0647	-4.71929	1.25434	-3.54916	-94.083	0
0.0653	-3.79893	-0.275145	-1.71482	-86.4535	0
0.0660	-6.54042	0.639308	-1.41139	-67.5635	0
0.0667	-3.79893	4.30521	1.02981	-39.4936	0
0.0673	1.68406	4.60464	3.16758	-18.7268	0
0.0680	5.05218	2.77573	2.55613	0.203996	0
0.0687	8.10699	3.08325	1.02981	26.4379	0
0.0693	12.0626	5.21967	1.02981	52.9982	0
0.0700	14.197	7.04857	1.33783	71.317	0
0.0707	16.351	8.87748	2.85956	87.4735	0
0.0713	14.8236	8.27054	6.52365	101.508	0
0.0720	4.44514	5.21967	8.3534	107.302	0
0.0727	-8.38114	4.91215	7.1351	107.914	0
0.0733	-15.3915	6.74106	7.1351	106.404	0
0.0740	-18.1526	5.52718	7.43853	101.223	0
0.0747	-16.9189	3.08325	7.1351	93.267	0
0.0753	-14.4908	3.39076	9.26828	83.8016	0
0.0760	-15.9986	4.30521	13.5438	66.1355	0
0.0767	-16.3119	3.69018	15.0701	40.1872	0
0.0773	-12.043	3.39076	10.4912	17.9109	0
0.0780	-11.1226	1.55376	1.94468	-1.95836	0
0.0787	-11.7297	-0.275145	-5.99036	-26.9683	0
0.0793	-8.67487	-0.882083	-8.43156	-51.6926	0
0.0800	-8.38114	-0.882083	-9.03841	-69.6851	0
0.0807	-11.4359	-0.882083	-10.2613	-86.1679	0
0.0813	-11.1226	-0.882083	-11.4796	-98.3669	0
0.0820	-10.2023	-0.582661	-11.4796	-101.712	0
0.0827	-10.2023	0.639308	-10.8728	-102.651	0
0.0833	-8.67487	0.946824	-9.03841	-103.548	0
0.0840	-9.59523	-0.275145	-5.37891	-98.0813	0
0.0847	-14.7845	0.331793	-4.15601	-91.6758	0
0.0853	-15.9986	2.46822	-4.76746	-85.5559	0
0.0860	-12.043	1.55376	-2.62969	-66.0131	0
0.0867	-6.85373	-0.882083	0.114934	-36.1073	0
0.0873	-1.05743	-0.275145	-1.71482	-13.2189	0
0.0880	4.44514	1.55376	-1.71482	4.48791	0
0.0887	8.10699	4.30521	4.38588	28.8858	0
0.0893	12.9829	6.44164	7.43853	54.8341	0
0.0900	17.8589	4.30521	4.6939	73.153	0
0.0907	20.9137	2.16879	5.30535	88.0855	0
0.0913	23.9685	4.60464	7.74655	99.0605	0
0.0920	26.71	6.13412	7.43853	102.732	0
0.0927	25.4959	3.9977	8.66143	105.18	0
0.0933	22.4411	3.9977	10.1877	107.016	0
0.0940	23.0481	6.13412	8.3534	100.284	0
0.0947	23.3614	5.21967	8.3534	90.207	0
0.0953	18.7792	2.77573	9.26828	84.128	0
0.0960	12.3759	1.25434	6.22023	67.3187	0
0.0967	5.97254	0.946824	2.85956	34.6793	0
0.0973	0.46997	1.55376	1.02981	8.11904	0
0.0980	-2.58484	1.55376	-2.62969	-8.03744	0
0.0987	-5.32633	0.639308	-3.85259	-28.4778	0
0.0993	-10.2023	-0.275145	-3.54916	-52.5902	0
0.1000	-13.2571	-1.1896	-6.29379	-72.745	0
0.1007	-13.8641	-3.63354	-7.51209	-90.1255	0
0.1013	-14.7845	-4.24047	-6.90523	-102.651	0
0.1020	-16.6252	-1.79654	-9.03841	-106.323	0
0.1027	-20.2871	-2.10405	-10.8728	-107.22	0
0.1033	-23.9489	-5.15493	-9.03841	-108.159	0
0.1040	-23.3223	-4.24047	-7.20866	-102.651	0
0.1047	-18.1526	-0.275145	-5.68234	-92.2878	0
0.1053	-11.4359	-1.1896	-4.15601	-80.048	0
0.1060	-4.11224	-5.15493	-4.15601	-62.0556	0
0.1067	3.52478	-2.71908	-2.62969	-35.8217	0
0.1073	9.00776	2.46822	-0.496515	-11.383	0
0.1080	9.00776	1.55376	-0.188492	7.22146	0
0.1087	5.97254	-1.1896	0.726383	27.0499	0
0.1093	5.34591	-0.275145	4.6939	49.9382	0
0.1100	9.63439	1.86128	5.60878	69.481	0
0.1107	15.4307	2.46822	4.6939	85.6375	0
0.1113	16.351	3.39076	6.52365	97.8365	0
0.1120	11.7688	3.39076	9.5763	104.283	0
0.1127	7.18663	2.77573	8.96485	107.914	0
0.1133	7.79367	2.46822	6.52365	108.24	0
0.1140	9.32108	2.46822	5.9122	101.835	0
0.1147	9.92812	0.331793	7.43853	94.2054	0
0.1153	11.4555	-1.1896	9.87973	85.9639	0
0.1160	8.10699	-0.275145	8.66143	65.1971	0
0.1167	1.39033	0.03237	5.60878	36.8009	0
0.1173	-1.05743	-2.41157	4.99733	16.0749	0
0.1180	-2.87857	-3.93296	6.22023	-4.36552	0
0.1187	-8.67487	-2.41157	3.77903	-29.4162	0
0.1193	-10.8289	-1.49711	-0.496515	-49.2446	0
0.1200	-10.2023	-3.01851	-2.32626	-65.4011	0
0.1207	-13.8641	-5.76996	-2.02284	-86.7799	0
0.1213	-18.4463	-7.59887	-2.62969	-101.427	0
0.1220	-19.3667	-7.59887	-3.54916	-104.16	0
0.1227	-18.4463	-8.82083	-4.46404	-106.323	0
0.1233	-18.4463	-8.82083	-5.68234	-107.22	0
0.1240	-19.3667	-5.76996	-5.37891	-101.1	0
0.1247	-18.4463	-4.8555	-4.15601	-92.2878	0
0.1253	-12.65	-6.99193	-5.07089	-81.5984	0
0.1260	-6.85373	-5.46244	-6.29379	-62.994	0
0.1267	-3.19188	-0.275145	-2.62969	-37.9433	0
0.1273	1.39033	-0.275145	0.726383	-15.3813	0
0.1280	4.73887	-2.71908	-0.799941	4.77351	0
0.1287	6.57958	-1.49711	-1.41139	29.1714	0
0.1293	11.7688	0.639308	0.41836	54.5077	0
0.1300	16.6448	0.331793	0.114934	71.929	0
0.1307	17.8589	1.55376	1.02981	85.9639	0
0.1313	19.6996	3.69018	4.08246	101.508	0
0.1320	22.4411	1.55376	2.85956	107.914	0
0.1327	20.9137	-2.10405	1.94468	103.671	0
0.1333	15.4307	-0.582661	3.77903	101.223	0
0.1340	11.7688	0.331793	2.55613	98.4485	0
0.1347	11.4555	-3.01851	2.25271	89.3095	0
0.1353	9.92812	-3.63354	5.60878	77.7225	0
0.1360	4.44514	-3.01851	5.60878	60.6276	0
0.1367	-0.137075	-3.93296	3.77903	35.0057	0
0.1373	-0.74412	-2.41157	3.47101	12.7294	0
0.1380	-2.87857	-0.882083	-0.496515	-6.52787	0
0.1387	-8.06782	-3.63354	-3.85259	-32.4762	0
0.1393	-13.2571	-4.54799	-1.71482	-57.4861	0
0.1400	-16.3119	-3.01851	-2.93771	-73.357	0
0.1407	-16.6252	-4.8555	-7.51209	-89.8399	0
0.1413	-16.9189	-6.3769	-7.82011	-104.487	0
0.1420	-16.6252	-3.93296	-7.20866	-107.547	0
0.1427	-14.4908	-2.41157	-7.82011	-106.323	0
0.1433	-13.2571	-3.93296	-6.29379	-106.935	0
0.1440	-15.7048	-4.8555	-5.68234	-103.263	0
0.1447	-15.9986	-3.93296	-6.29379	-96.8573	0
0.1453	-13.8641	-2.71908	-4.15601	-89.5135	0
0.1460	-10.2023	-3.32602	-0.496515	-70.0114	0
0.1467	-6.24669	-3.01851	1.02981	-40.6768	0
0.1473	-4.40597	0.946824	1.33783	-17.5029	0
0.1480	-5.63964	2.77573	2.85956	1.42797	0
0.1487	-3.79893	1.55376	5.60878	25.5403	0
0.1493	1.68406	4.30521	5.60878	47.8167	0
0.1500	6.26627	7.04857	2.85956	63.9732	0
0.1507	11.4555	5.21967	3.16758	80.456	0
0.1513	15.7244	3.39076	6.52365	93.267	0
0.1520	15.4307	3.08325	6.52365	97.8365	0
0.1527	16.6448	1.86128	6.52365	101.223	0
0.1533	20.9137	4.30521	7.43853	101.223	0
0.1540	22.7544	7.04857	5.60878	93.267	0
0.1547	22.7544	5.21967	5.30535	85.9639	0
0.1553	24.2818	3.39076	8.04998	79.2321	0
0.1560	22.7544	4.30521	6.52365	59.0773	0
0.1567	19.0925	3.39076	3.47101	28.5594	0
0.1573	14.8236	0.639308	1.94468	5.99748	0
0.1580	5.65923	0.946824	-2.62969	-11.383	0
0.1587	-8.38114	2.16879	-5.07089	-34.8833	0
0.1593	-17.526	-0.275145	-4.46404	-58.9957	0
0.1600	-16.9189	-1.79654	-9.34643	-76.7025	0
0.1607	-15.3915	-0.275145	-15.7552	-92.8998	0
0.1613	-15.7048	0.03237	-14.5323	-106.323	0
0.1620	-12.043	-2.10405	-12.3991	-110.892	0
0.1627	-7.14746	-2.10405	-12.7025	-110.892	0
0.1633	-5.63964	-1.1896	-10.5647	-110.892	0
0.1640	-5.01302	-2.41157	-8.73498	-106.608	0
0.1647	-5.63964	-2.41157	-8.43156	-97.7549	0
0.1653	-11.1226	0.639308	-6.90523	-86.7799	0
0.1660	-14.7845	2.16879	-5.37891	-68.1755	0
0.1667	-10.5156	1.55376	-5.07089	-40.3912	0
0.1673	-2.87857	2.77573	-3.24114	-13.5453	0
0.1680	2.91773	4.30521	-0.799941	7.50705	0
0.1687	4.73887	5.21967	1.64126	27.9883	0
0.1693	4.13182	5.52718	3.16758	48.7143	0
0.1700	7.49994	6.44164	1.94468	68.5427	0
0.1707	15.7244	7.04857	2.85956	86.8615	0
0.1713	18.1722	6.44164	6.82708	99.6725	0
0.1720	15.4307	6.13412	8.04998	105.18	0
0.1727	18.1722	7.04857	6.82708	108.852	0
0.1733	24.2818	7.35609	7.43853	109.464	0
0.1740	26.4162	7.04857	7.43853	102.447	0
0.1747	26.1029	6.74106	7.1351	94.2054	0
0.1753	24.5755	5.21967	6.22023	85.9639	0
0.1760	20.0129	5.21967	2.55613	64.9115	0
0.1767	14.197	7.35609	0.114934	36.1889	0
0.1773	10.2414	7.35609	1.02981	15.7485	0
0.1780	6.87332	6.13412	-2.02284	-3.75353	0
0.1787	3.21146	6.13412	-6.59721	-31.2522	0
0.1793	-0.137075	4.30521	-7.20866	-51.6926	0
0.1800	-3.48561	1.86128	-9.03841	-63.8916	0
0.1807	-8.67487	0.946824	-12.0911	-82.496	0
0.1813	-15.7048	-0.882083	-13.6174	-99.3053	0
0.1820	-20.2871	-2.41157	-15.4471	-101.712	0
0.1827	-20.2871	-0.275145	-16.3666	-101.712	0
0.1833	-19.3667	1.86128	-12.7025	-103.875	0
0.1840	-21.8145	0.946824	-10.5647	-96.5309	0
0.1847	-23.6356	0.639308	-9.95788	-85.2703	0
0.1853	-21.1878	-0.582661	-4.76746	-75.1929	0
0.1860	-15.9986	-1.1896	0.114934	-55.0381	0
0.1867	-9.90854	0.639308	1.02981	-26.3563	0
0.1873	-3.19188	2.46822	6.82708	-3.75353	0
0.1880	0.46997	2.46822	14.4587	16.3605	0
0.1887	0.46997	1.55376	14.1553	39.8608	0
0.1893	0.783284	0.946824	11.406	61.8516	0
0.1900	3.21146	2.46822	10.7946	81.3944	0
0.1907	8.10699	4.91215	9.87973	100.611	0
0.1913	15.4307	4.30521	10.4912	114.034	0
0.1920	19.6996	3.39076	12.9324	117.379	0
0.1927	17.8589	5.82661	12.9324	116.767	0
0.1933	16.6448	4.60464	11.1026	115.258	0
0.1940	18.1722	-1.49711	9.87973	111.586	0
0.1947	19.0925	-2.10405	8.04998	105.466	0
0.1953	18.1722	1.86128	6.52365	95.103	0
0.1960	15.4307	0.639308	5.60878	74.3362	0
0.1967	9.63439	-2.71908	4.08246	47.2047	0
0.1973	7.49994	-2.71908	2.55613	24.6019	0
0.1980	8.40072	-2.10405	1.94468	5.99748	0
0.1987	5.65923	-2.10405	1.02981	-16.6053	0
0.1993	1.68406	-2.71908	-1.71482	-39.1672	0
0.2000	0.783284	-3.63354	-4.76746	-57.4861	0
0.2007	0.46997	-2.10405	-5.99036	-74.8665	0
0.2013	1.68406	-2.71908	-6.90523	-88.0039	0
0.2020	1.68406	-5.76996	-8.73498	-92.5734	0
0.2027	-5.93337	-4.54799	-7.20866	-92.8998	0
0.2033	-12.9633	-1.1896	-3.54916	-88.9015	0
0.2040	-13.2571	-3.01851	-3.24114	-82.2104	0
0.2047	-12.9633	-5.15493	-4.76746	-79.7625	0
0.2053	-12.65	-3.63354	-5.68234	-74.581	0
0.2060	-9.30149	-1.1896	-6.90523	-52.3046	0
0.2067	-6.85373	0.946824	-3.85259	-22.0724	0
0.2073	-5.93337	0.03237	1.33783	0.203996	0
0.2080	-2.87857	-2.10405	1.64126	17.2989	0
0.2087	0.176239	0.331793	1.94468	40.1872	0
0.2093	2.60442	3.08325	6.52365	66.1355	0
0.2100	5.65923	1.86128	9.26828	87.7999	0
0.2107	7.18663	1.55376	9.5763	104.854	0
0.2113	8.10699	2.46822	10.1877	115.258	0
0.2120	9.00776	1.55376	7.43853	117.094	0
0.2127	10.8485	1.55376	6.22023	119.215	0
0.2133	12.6696	1.86128	8.3534	121.949	0
0.2140	13.59	0.639308	6.82708	114.319	0
0.2147	13.9033	0.639308	4.08246	103.059	0
0.2153	16.351	0.946824	3.77903	96.6533	0
0.2160	15.1174	-1.49711	1.02981	77.7225	0
0.2167	5.65923	-5.15493	-1.71482	43.8183	0
0.2173	-2.87857	-4.8555	-1.41139	20.0324	0
0.2180	-4.71929	-1.79654	-2.62969	4.48791	0
0.2187	-6.54042	-3.01851	-7.20866	-20.2364	0
0.2193	-10.8289	-6.68441	-9.95788	-45.2871	0
0.2200	-12.043	-7.59887	-10.8728	-62.382	0
0.2207	-11.7297	-5.15493	-11.1762	-77.6409	0
0.2213	-11.1226	-4.8555	-9.64986	-88.2895	0
0.2220	-8.98818	-6.68441	-8.12354	-92.2878	0
0.2227	-6.54042	-7.29135	-9.03841	-97.1429	0
0.2233	-5.01302	-5.15493	-10.8728	-98.9789	0
0.2240	-1.97779	-4.8555	-8.12354	-91.9614	0
0.2247	-1.35116	-6.68441	-2.62969	-84.6584	0
0.2253	-8.06782	-5.46244	-2.62969	-75.1929	0
0.2260	-15.7048	-2.71908	-3.85259	-53.8142	0
0.2267	-15.3915	-2.71908	1.33783	-26.6419	0
0.2273	-8.38114	-2.71908	6.22023	-3.46793	0
0.2280	-1.05743	-0.882083	3.77903	17.2989	0
0.2287	3.52478	-1.1896	5.60878	38.6368	0
0.2293	7.18663	-2.41157	10.1877	59.4036	0
0.2300	12.0626	-0.582661	8.04998	78.6201	0
0.2307	16.351	2.16879	4.08246	95.4293	0
0.2313	17.5651	2.77573	5.60878	107.016	0
0.2320	17.8589	2.46822	5.9122	112.81	0
0.2327	19.3863	2.16879	4.99733	115.258	0
0.2333	19.6996	2.77573	8.04998	113.707	0
0.2340	16.6448	4.91215	8.96485	105.792	0
0.2347	15.1174	4.60464	4.38588	95.4293	0
0.2353	15.7244	2.46822	1.02981	85.0256	0
0.2360	12.6696	2.46822	0.726383	65.1971	0
0.2367	5.34591	5.21967	-0.799941	38.0249	0
0.2373	-4.11224	5.82661	-3.24114	16.6869	0
0.2380	-16.6252	2.77573	-3.54916	-3.14154	0
0.2387	-30.646	-0.275145	-3.54916	-27.8659	0
0.2393	-38.89	-1.1896	-6.90523	-48.0207	0
0.2400	-39.8104	-1.1896	-9.64986	-65.4011	0
0.2407	-39.2034	-2.10405	-9.03841	-88.0039	0
0.2413	-37.9893	-3.63354	-9.95788	-101.712	0
0.2420	-33.0937	-3.93296	-10.8728	-105.099	0
0.2427	-26.6904	-3.93296	-6.90523	-110.566	0
0.2433	-22.1082	-3.63354	-4.15601	-110.892	0
0.2440	-19.0534	-3.01851	-5.37891	-100.529	0
0.2447	-15.3915	-2.10405	-5.37891	-93.1854	0
0.2453	-12.043	-1.79654	-4.15601	-83.4344	0
0.2460	-7.77409	-0.582661	-4.76746	-59.322	0
0.2467	-0.137075	0.639308	-4.46404	-33.0474	0
0.2473	7.18663	1.55376	-4.46404	-13.8309	0
0.2480	10.5352	3.39076	-5.07089	6.28308	0
0.2487	15.4307	3.39076	-1.41139	28.2739	0
0.2493	22.7544	2.16879	2.25271	48.7143	0
0.2500	26.4162	3.39076	2.55613	68.8691	0
0.2507	28.2374	5.21967	4.99733	87.1879	0
0.2513	30.9985	5.52718	7.1351	101.223	0
0.2520	31.6055	5.52718	4.6939	107.016	0
0.2527	30.6851	6.13412	3.77903	104.854	0
0.2533	30.3718	5.21967	5.60878	101.508	0
0.2540	27.3366	4.30521	4.6939	97.8365	0
0.2547	25.4959	2.77573	2.55613	89.5951	0
0.2553	26.4162	1.55376	2.85956	77.7225	0
0.2560	22.4411	0.639308	1.94468	57.2821	0
0.2567	16.351	0.331793	-0.799941	29.7834	0
0.2573	14.197	-0.275145	-1.71482	9.05742	0
0.2580	9.00776	-0.582661	-1.71482	-8.36384	0
0.2587	4.13182	-1.1896	-5.07089	-33.9857	0
0.2593	5.05218	-1.79654	-8.43156	-59.322	0
0.2600	0.176239	-1.49711	-8.12354	-77.3145	0
0.2607	-6.85373	-0.582661	-6.59721	-93.471	0
0.2613	-4.40597	-1.79654	-9.34643	-105.384	0
0.2620	-2.58484	-3.01851	-12.7025	-110.28	0
0.2627	-7.14746	-0.275145	-12.0911	-113.014	0
0.2633	-7.46078	2.16879	-10.2613	-112.116	0
0.2640	-5.63964	-1.1896	-10.8728	-107.547	0
0.2647	-7.46078	-4.54799	-11.7876	-103.875	0
0.2653	-8.67487	-3.01851	-11.4796	-95.6333	0
0.2660	-11.7297	-0.582661	-10.8728	-74.2546	0
0.2667	-13.8641	0.331793	-7.51209	-45.8991	0
0.2673	-7.77409	0.946824	-3.54916	-22.3988	0
0.2680	-0.450388	1.25434	-3.54916	-2.85594	0
0.2687	1.68406	1.25434	-3.54916	21.2564	0
0.2693	4.44514	1.55376	1.02981	46.5927	0
0.2700	7.49994	1.55376	6.22023	64.5851	0
0.2707	9.00776	2.46822	7.1351	79.5585	0
0.2713	11.4555	2.77573	7.43853	93.879	0
0.2720	11.4555	2.46822	9.26828	98.1629	0
0.2727	8.71403	3.39076	9.26828	97.2245	0
0.2733	10.5352	4.30521	8.3534	96.9389	0
0.2740	12.6696	4.30521	7.74655	90.819	0
0.2747	10.8485	4.60464	7.43853	81.3944	0
0.2753	10.8485	3.08325	7.1351	75.2745	0
0.2760	8.71403	0.639308	6.52365	56.9557	0
0.2767	-2.58484	1.55376	5.60878	25.2139	0
0.2773	-11.1226	1.86128	4.6939	0.48959	0
0.2780	-11.7297	-0.582661	1.33783	-18.1148	0
0.2787	-13.2571	-0.882083	-2.62969	-41.6152	0
0.2793	-16.6252	-1.1896	-3.54916	-62.994	0
0.2800	-17.526	-3.93296	-3.85259	-79.1505	0
0.2807	-19.6604	-3.93296	-6.90523	-97.1429	0
0.2813	-23.6356	-4.24047	-9.34643	-109.056	0
0.2820	-25.163	-6.68441	-8.12354	-113.34	0
0.2827	-23.6356	-4.54799	-7.20866	-117.298	0
0.2833	-22.1082	-1.79654	-9.03841	-114.85	0
0.2840	-22.7152	-3.32602	-9.03841	-105.384	0
0.2847	-20.2871	-3.01851	-5.68234	-99.3053	0
0.2853	-14.7845	-0.275145	-2.62969	-90.1255	0
0.2860	-12.9633	-1.1896	-1.41139	-67.5635	0
0.2867	-10.5156	-0.882083	-0.496515	-41.2888	0
0.2873	-2.87857	0.946824	1.64126	-20.2364	0
0.2880	1.68406	-0.275145	4.38588	0.815984	0
0.2887	1.99737	-1.1896	6.22023	23.7043	0
0.2893	6.57958	0.639308	7.1351	45.0423	0
0.2900	9.92812	-0.275145	8.96485	65.8091	0
0.2907	7.79367	-0.582661	9.87973	82.904	0
0.2913	8.10699	0.946824	7.43853	93.267	0
0.2920	7.18663	1.55376	5.60878	99.0605	0
0.2927	3.52478	2.46822	7.1351	104.283	0
0.2933	5.34591	6.13412	5.9122	104.283	0
0.2940	7.18663	6.74106	2.85956	96.3269	0
0.2947	1.39033	4.30521	3.16758	86.8615	0
0.2953	-3.79893	3.69018	4.6939	76.7841	0
0.2960	-5.32633	3.39076	3.77903	56.9557	0
0.2967	-8.06782	0.639308	3.77903	30.1098	0
0.2973	-10.2023	-0.275145	6.82708	7.50705	0
0.2980	-11.1226	2.16879	7.43853	-12.9333	0
0.2987	-12.043	2.46822	3.47101	-36.7193	0
0.2993	-10.5156	-0.882083	-1.71482	-57.4861	0
0.3000	-8.38114	-3.32602	-4.46404	-73.0306	0
0.3007	-8.67487	-3.93296	-6.29379	-91.6758	0
0.3013	-3.48561	-3.32602	-9.95788	-107.832	0
0.3020	9.00776	-1.79654	-11.1762	-111.178	0
0.3027	14.5103	-1.1896	-9.34643	-109.342	0
0.3033	7.79367	-2.71908	-8.12354	-109.668	0
0.3040	0.176239	-2.10405	-6.29379	-105.099	0
0.3047	-3.48561	-0.582661	-2.62969	-95.0214	0
0.3053	-11.1226	-2.71908	-1.71482	-83.108	0
0.3060	-24.8497	-3.63354	-1.71482	-62.0556	0
0.3067	-34.3274	-0.275145	1.33783	-33.0474	0
0.3073	-34.0141	1.86128	1.64126	-11.383	0
0.3080	-25.77	0.331793	-2.02284	4.16152	0
0.3087	-14.4908	-1.1896	-0.496515	26.4379	0
0.3093	-4.11224	-1.79654	3.77903	51.4478	0
0.3100	1.68406	0.03237	4.99733	69.481	0
0.3107	4.73887	4.30521	4.6939	84.74	0
0.3113	10.8485	7.04857	4.6939	100.284	0
0.3120	15.7244	5.82661	4.6939	107.302	0
0.3127	15.4307	2.77573	4.99733	103.671	0
0.3133	13.2962	1.55376	4.99733	99.9989	0
0.3140	12.9829	2.46822	7.43853	98.7749	0
0.3147	13.2962	3.9977	12.9324	92.655	0
0.3153	14.5103	2.46822	12.3209	80.1704	0
0.3160	15.1174	0.639308	5.9122	60.3012	0
0.3167	11.4555	0.03237	2.55613	35.0057	0
0.3173	7.49994	-2.10405	0.41836	11.179	0
0.3180	7.18663	-4.8555	-2.62969	-10.159	0
0.3187	6.57958	-3.93296	-2.62969	-33.0474	0
0.3193	3.52478	-1.79654	-2.93771	-55.9357	0
0.3200	0.176239	-2.41157	-7.51209	-75.1929	0
0.3207	-2.27152	-4.54799	-10.2613	-90.4518	0
0.3213	-6.24669	-6.06938	-7.82011	-101.427	0
0.3220	-10.8289	-4.8555	-6.29379	-106.323	0
0.3227	-13.8641	-2.71908	-6.29379	-108.444	0
0.3233	-14.7845	-5.15493	-4.76746	-106.323	0
0.3240	-14.7845	-8.2058	-2.93771	-100.203	0
0.3247	-14.7845	-6.68441	-3.54916	-94.4094	0
0.3253	-15.9986	-5.15493	-4.46404	-85.2703	0
0.3260	-15.7048	-3.93296	-4.76746	-63.8916	0
0.3267	-9.90854	-1.1896	-5.37891	-34.8833	0
0.3273	-3.19188	-1.49711	-4.46404	-11.995	0
0.3280	-1.35116	-2.10405	-0.799941	6.89507	0
0.3287	0.783284	0.639308	2.85956	31.6194	0
0.3293	6.26627	1.25434	6.22023	55.7317	0
0.3300	9.92812	-0.582661	7.74655	73.765	0
0.3307	11.1618	1.55376	7.43853	90.207	0
0.3313	15.1174	3.69018	6.82708	102.447	0
0.3320	17.5651	1.55376	8.04998	105.18	0
0.3327	17.5651	0.331793	8.66143	107.016	0
0.3333	16.351	1.86128	7.74655	110.076	0
0.3340	12.3759	3.9977	6.82708	103.059	0
0.3347	8.71403	5.21967	7.43853	92.3694	0
0.3353	9.92812	4.30521	8.04998	86.2495	0
0.3360	9.00776	2.16879	6.52365	67.6451	0
0.3367	1.68406	0.331793	2.85956	34.3937	0
0.3373	-3.79893	-0.275145	-0.496515	9.95501	0
0.3380	-6.85373	-1.1896	-1.71482	-6.52787	0
0.3387	-10.5156	-3.63354	-2.93771	-31.5378	0
0.3393	-10.8289	-4.8555	-5.99036	-56.5477	0
0.3400	-9.59523	-3.93296	-9.03841	-72.4186	0
0.3407	-13.2571	-5.46244	-11.1762	-88.2895	0
0.3413	-16.3119	-6.99193	-10.8728	-102.324	0
0.3420	-12.9633	-4.8555	-9.64986	-107.22	0
0.3427	-11.7297	-3.32602	-10.5647	-108.159	0
0.3433	-16.9189	-5.15493	-9.64986	-107.22	0
0.3440	-23.9489	-4.8555	-4.15601	-103.548	0
0.3447	-25.4763	-3.01851	-0.799941	-96.8573	0
0.3453	-21.1878	-2.10405	-1.10337	-82.496	0
0.3460	-15.7048	-0.882083	1.64126	-59.322	0
0.3467	-10.2023	-0.275145	4.6939	-33.3738	0
0.3473	-3.79893	-1.1896	3.77903	-11.0974	0
0.3480	0.783284	-0.275145	2.85956	8.44544	0
0.3487	1.39033	1.25434	4.6939	28.2739	0
0.3493	2.60442	1.55376	4.99733	49.0406	0
0.3500	4.73887	2.46822	5.60878	69.481	0
0.3507	6.57958	3.9977	7.74655	87.1879	0
0.3513	8.40072	5.21967	6.82708	99.6725	0
0.3520	9.00776	5.21967	2.85956	104.283	0
0.3527	9.00776	4.60464	3.47101	105.18	0
0.3533	9.92812	4.30521	6.52365	105.18	0
0.3540	8.10699	4.91215	5.60878	99.0605	0
0.3547	4.73887	2.46822	3.77903	89.3095	0
0.3553	4.44514	0.03237	4.08246	78.3345	0
0.3560	4.44514	3.39076	3.16758	57.5677	0
0.3567	1.39033	6.13412	0.726383	31.3338	0
0.3573	-0.74412	3.08325	-0.188492	11.791	0
0.3580	-1.97779	0.03237	-1.71482	-8.03744	0
0.3587	-5.32633	0.639308	-4.46404	-34.2713	0
0.3593	-6.85373	0.639308	-5.07089	-54.7525	0
0.3600	-6.54042	-0.275145	-4.46404	-68.7875	0
0.3607	-8.38114	0.639308	-5.07089	-88.2895	0
0.3613	-9.90854	0.639308	-6.29379	-105.099	0
0.3620	-8.67487	-0.882083	-6.29379	-107.547	0
0.3627	-9.30149	-1.1896	-6.29379	-105.711	0
0.3633	-10.5156	-1.1896	-7.51209	-105.711	0
0.3640	-9.30149	-0.275145	-7.20866	-100.529	0
0.3647	-7.46078	2.46822	-6.29379	-90.7374	0
0.3653	-5.32633	2.16879	-7.20866	-80.3744	0
0.3660	-1.35116	-0.275145	-6.29379	-60.2196	0
0.3667	1.99737	0.946824	-1.41139	-31.8642	0
0.3673	2.91773	2.16879	1.64126	-11.0974	0
0.3680	2.91773	0.639308	1.33783	6.60947	0
0.3687	4.44514	0.639308	1.94468	33.1698	0
0.3693	5.65923	2.46822	2.85956	57.5677	0
0.3700	3.83809	2.46822	4.6939	73.153	0
0.3707	2.31069	2.77573	9.26828	90.819	0
0.3713	5.05218	3.39076	9.5763	106.078	0
0.3720	9.92812	3.69018	4.99733	109.138	0
0.3727	12.0626	3.9977	4.6939	108.852	0
0.3733	13.59	3.69018	5.9122	107.302	0
0.3740	18.1722	3.69018	2.85956	99.6725	0
0.3747	23.6748	3.9977	-0.496515	92.3694	0
0.3753	21.834	2.46822	-2.62969	83.1896	0
0.3760	12.9829	1.55376	-2.93771	60.3012	0
0.3767	5.97254	2.16879	-0.799941	33.7817	0
0.3773	5.34591	1.55376	-1.41139	14.5245	0
0.3780	5.97254	1.55376	-5.37891	-6.52787	0
0.3787	4.73887	1.55376	-7.20866	-32.4762	0
0.3793	2.91773	0.03237	-8.12354	-55.0381	0
0.3800	-1.05743	-0.882083	-9.34643	-75.1929	0
0.3807	-8.98818	-0.582661	-9.64986	-91.3494	0
0.3813	-19.0534	-3.01851	-9.03841	-99.3053	0
0.3820	-29.1382	-3.93296	-8.12354	-103.548	0
0.3827	-33.0937	-0.582661	-7.51209	-108.159	0
0.3833	-29.1382	-0.275145	-9.03841	-104.487	0
0.3840	-29.1382	-3.93296	-11.4796	-95.6333	0
0.3847	-42.8652	-3.01851	-11.7876	-91.0638	0
0.3853	-55.6719	0.946824	-11.7876	-83.4344	0
0.3860	-51.7163	0.639308	-9.95788	-60.546	0
0.3867	-39.4971	0.639308	-6.59721	-32.1498	0
0.3873	-29.1382	3.39076	-6.29379	-12.3214	0
0.3880	-19.6604	3.39076	-6.59721	6.28308	0
0.3887	-9.90854	0.946824	-1.71482	30.1098	0
0.3893	-1.97779	2.46822	2.85956	53.2838	0
0.3900	4.73887	5.21967	1.64126	72.541	0
0.3907	11.1618	5.52718	-0.799941	90.819	0
0.3913	16.0377	6.13412	-0.188492	101.835	0
0.3920	18.4855	5.52718	2.25271	103.344	0
0.3927	20.0129	4.60464	3.77903	104.283	0
0.3933	20.9137	7.66361	2.85956	105.18	0
0.3940	19.6996	10.7145	2.85956	97.2245	0
0.3947	19.3863	7.96303	5.60878	86.5759	0
0.3953	21.834	5.21967	7.43853	78.9465	0
0.3960	21.5207	3.69018	5.30535	59.4036	0
0.3967	16.9581	0.946824	4.08246	27.3763	0
0.3973	12.6696	-0.275145	5.9122	3.54953	0
0.3980	8.10699	1.86128	7.74655	-12.9333	0
0.3987	4.44514	0.639308	5.9122	-37.3313	0
0.3993	3.83809	-2.10405	1.94468	-61.77	0
0.4000	1.99737	-2.10405	-0.188492	-76.7025	0
0.4007	-3.79893	-0.275145	-1.10337	-91.0638	0
0.4013	-7.46078	-0.275145	-3.85259	-105.384	0
0.4020	-7.77409	-1.1896	-6.29379	-110.566	0
0.4027	-8.98818	-2.10405	-5.07089	-112.402	0
0.4033	-10.2023	-2.10405	-3.85259	-113.626	0
0.4040	-8.98818	-1.1896	-5.37891	-107.832	0
0.4047	-8.38114	-0.275145	-6.29379	-97.1429	0
0.4053	-5.63964	0.331793	-5.07089	-86.7799	0
0.4060	0.46997	-0.275145	-2.62969	-66.9515	0
0.4067	4.73887	-0.275145	0.726383	-35.8217	0
0.4073	7.49994	2.46822	2.25271	-10.771	0
0.4080	13.2962	4.30521	2.55613	4.48791	0
0.4087	16.351	3.39076	3.47101	25.5403	0
0.4093	16.9581	3.9977	4.6939	51.1622	0
0.4100	22.7544	4.30521	5.30535	70.9906	0
0.4107	28.2374	1.86128	7.1351	87.7999	0
0.4113	24.5755	2.16879	9.5763	99.3869	0
0.4120	19.3863	4.91215	9.26828	100.284	0
0.4127	19.3863	3.9977	7.74655	101.508	0
0.4133	20.6199	3.39076	8.3534	105.792	0
0.4140	20.9137	6.13412	9.26828	100.896	0
0.4147	21.227	4.30521	8.3534	92.3694	0
0.4153	20.6199	-0.275145	7.43853	83.1896	0
0.4160	16.9581	0.03237	6.82708	59.4036	0
0.4167	10.5352	1.55376	4.38588	30.1098	0
0.4173	5.65923	1.25434	-0.496515	11.791	0
0.4180	3.52478	1.55376	-2.93771	-8.03744	0
0.4187	-1.66448	0.946824	-3.54916	-35.2097	0
0.4193	-7.14746	0.03237	-4.46404	-54.1405	0
0.4200	-7.46078	1.25434	-5.37891	-68.7875	0
0.4207	-9.59523	-0.275145	-5.07089	-89.8399	0
0.4213	-16.3119	-2.71908	-7.20866	-102.651	0
0.4220	-17.526	-0.882083	-9.95788	-102.651	0
0.4227	-13.5704	0.331793	-9.03841	-106.323	0
0.4233	-10.2023	-1.49711	-5.68234	-109.056	0
0.4240	-5.93337	-0.882083	-6.29379	-101.427	0
0.4247	-0.450388	0.331793	-6.90523	-89.5135	0
0.4253	-0.137075	-1.49711	-3.54916	-77.0289	0
0.4260	-2.27152	-1.49711	-0.799941	-55.6501	0
0.4267	-2.87857	2.46822	-0.188492	-28.8042	0
0.4273	-5.32633	4.30521	1.94468	-8.97583	0
0.4280	-6.85373	2.77573	3.16758	8.44544	0
0.4287	-2.87857	2.46822	1.94468	33.7817	0
0.4293	-1.35116	4.91215	2.85956	60.3012	0
0.4300	-1.97779	7.35609	4.08246	78.6201	0
0.4307	2.91773	8.27054	2.85956	92.043	0
0.4313	8.10699	7.66361	1.02981	105.18	0
0.4320	7.18663	7.35609	0.41836	111.3	0
0.4327	8.40072	7.04857	0.114934	111.586	0
0.4333	13.59	4.60464	1.02981	109.464	0
0.4340	16.6448	4.30521	1.94468	101.508	0
0.4347	20.3066	6.74106	1.64126	91.7574	0
0.4353	24.8888	6.13412	1.94468	83.1896	0
0.4360	25.1826	2.77573	0.114934	63.0756	0
0.4367	22.7544	1.55376	-4.46404	34.6793	0
0.4373	19.0925	1.55376	-6.59721	15.4629	0
0.4380	10.5352	1.25434	-5.68234	-1.34637	0
0.4387	-1.35116	2.16879	-6.59721	-28.4778	0
0.4393	-9.59523	2.16879	-9.95788	-53.8142	0
0.4400	-11.1226	0.639308	-10.8728	-68.7875	0
0.4407	-10.2023	-0.582661	-10.5647	-84.332	0
0.4413	-11.7297	-1.1896	-12.3991	-98.9789	0
0.4420	-13.8641	-1.79654	-13.6174	-105.384	0
0.4427	-12.043	-1.79654	-13.314	-105.384	0
0.4433	-9.30149	-1.79654	-12.0911	-101.1	0
0.4440	-9.59523	-3.01851	-10.5647	-94.695	0
0.4447	-14.1774	-4.24047	-8.12354	-90.4518	0
0.4453	-18.1526	-5.15493	-7.82011	-81.272	0
0.4460	-16.6252	-3.63354	-8.12354	-58.3837	0
0.4467	-12.043	-0.582661	-4.76746	-30.6402	0
0.4473	-9.59523	-0.582661	-1.10337	-11.0974	0
0.4480	-7.46078	-0.882083	-0.799941	7.83345	0
0.4487	-3.79893	1.55376	1.64126	33.7817	0
0.4493	-2.27152	0.946824	5.9122	57.8941	0
0.4500	-2.58484	-1.1896	7.43853	74.9481	0
0.4507	-0.74412	0.639308	6.82708	89.9215	0
0.4513	1.99737	2.16879	6.52365	101.508	0
0.4520	3.52478	0.331793	6.82708	105.18	0
0.4527	5.34591	2.46822	7.74655	105.792	0
0.4533	7.49994	5.21967	7.1351	106.078	0
0.4540	7.18663	2.16879	3.77903	100.611	0
0.4547	8.10699	1.55376	3.77903	92.043	0
0.4553	12.3759	4.30521	7.43853	81.9656	0
0.4560	11.7688	1.25434	5.30535	61.2396	0
0.4567	5.97254	-3.01851	-1.71482	30.7218	0
0.4573	2.91773	-1.1896	-2.32626	7.22146	0
0.4580	2.60442	-2.41157	-2.32626	-11.995	0
0.4587	-0.74412	-6.68441	-8.12354	-36.4337	0
0.4593	-3.48561	-6.06938	-10.5647	-60.8316	0
0.4600	-4.40597	-5.46244	-8.12354	-78.8241	0
0.4607	-5.93337	-8.2058	-9.34643	-95.307	0
0.4613	-9.59523	-6.3769	-9.95788	-105.711	0
0.4620	-13.5704	-1.79654	-5.99036	-108.444	0
0.4627	-14.7845	-3.93296	-7.51209	-110.892	0
0.4633	-14.7845	-7.59887	-10.8728	-111.178	0
0.4640	-17.526	-5.46244	-6.29379	-103.548	0
0.4647	-17.526	-3.01851	-1.10337	-93.7974	0
0.4653	-12.043	-3.63354	-3.54916	-84.332	0
0.4660	-8.67487	-2.41157	-4.46404	-65.1155	0
0.4667	-5.32633	-0.275145	-0.799941	-34.8833	0
0.4673	2.31069	-0.582661	0.41836	-8.36384	0
0.4680	8.40072	-0.582661	1.02981	10.8934	0
0.4687	11.1618	0.639308	4.38588	30.7218	0
0.4693	15.4307	0.639308	7.43853	53.8958	0
0.4700	20.6199	0.946824	7.74655	73.4386	0
0.4707	23.0481	1.86128	7.43853	88.4119	0
0.4713	22.7544	1.55376	9.26828	100.284	0
0.4720	18.4855	3.08325	13.5438	106.078	0
0.4727	14.197	4.60464	14.4587	108.852	0
0.4733	12.0626	1.55376	11.1026	109.75	0
0.4740	9.92812	0.331793	10.1877	102.732	0
0.4747	6.26627	3.08325	12.3209	91.7574	0
0.4753	1.68406	1.55376	9.87973	81.68	0
0.4760	-2.27152	-1.1896	3.16758	63.0756	0
0.4767	-4.11224	0.331793	-0.188492	35.9033	0
0.4773	-4.71929	0.331793	-0.188492	13.0149	0
0.4780	-7.14746	-1.1896	-1.71482	-8.36384	0
0.4787	-9.30149	1.25434	-5.07089	-33.0474	0
0.4793	-8.67487	2.16879	-7.20866	-52.3046	0
0.4800	-10.2023	-0.582661	-6.90523	-67.2371	0
0.4807	-13.5704	-1.79654	-6.59721	-86.7799	0
0.4813	-14.7845	-3.32602	-7.20866	-100.815	0
0.4820	-14.1774	-6.68441	-6.59721	-102.936	0
0.4827	-14.4908	-5.15493	-5.07089	-103.548	0
0.4833	-12.043	-3.93296	-7.20866	-104.16	0
0.4840	-7.46078	-5.46244	-10.8728	-98.0813	0
0.4847	-4.71929	-3.63354	-10.8728	-88.0039	0
0.4853	-5.01302	-2.41157	-7.20866	-75.4785	0
0.4860	-6.85373	-6.3769	-3.54916	-53.5286	0
0.4867	-8.06782	-5.15493	-2.93771	-27.5803	0
0.4873	-5.63964	0.639308	-2.93771	-7.42546	0
0.4880	-0.137075	-0.275145	-1.41139	12.7294	0
0.4887	5.65923	-3.63354	1.33783	37.1273	0
0.4893	9.92812	-2.10405	2.85956	59.4036	0
0.4900	12.3759	-0.582661	4.6939	77.3961	0
0.4907	13.9033	0.639308	7.43853	96.0413	0
0.4913	15.1174	3.08325	7.74655	111.3	0
0.4920	14.197	1.86128	6.52365	117.094	0
0.4927	11.7688	0.639308	6.82708	116.155	0
0.4933	11.1618	2.46822	6.52365	111.586	0
0.4940	11.1618	1.86128	5.60878	103.671	0
0.4947	9.32108	-0.275145	5.9122	96.0413	0
0.4953	6.26627	-0.275145	4.38588	85.9639	0
0.4960	-1.05743	-0.275145	1.33783	64.2996	0
0.4967	-11.4359	-0.275145	1.64126	35.2913	0
0.4973	-17.526	-1.49711	3.77903	12.7294	0
0.4980	-18.4463	-3.63354	3.77903	-4.69191	0
0.4987	-18.4463	-2.71908	1.64126	-26.6419	0
0.4993	-19.0534	-1.1896	-3.24114	-51.6926	0
0.5000	-17.2322	-3.93296	-7.20866	-73.0306	0
0.5007	-12.043	-4.54799	-7.82011	-88.6159	0
0.5013	-8.67487	-2.10405	-7.20866	-98.6933	0
0.5020	-12.9633	-4.8555	-6.29379	-103.548	0
0.5027	-19.9737	-6.06938	-4.46404	-103.548	0
0.5033	-20.8941	-2.41157	-5.99036	-98.6933	0
0.5040	-17.2322	-2.10405	-8.43156	-91.6758	0
0.5047	-15.3915	-5.76996	-7.82011	-88.0039	0
0.5053	-14.7845	-6.68441	-5.07089	-79.1505	0
0.5060	-10.8289	-5.46244	-1.10337	-56.8741	0
0.5067	-3.19188	-3.63354	2.85956	-29.7018	0
0.5073	1.68406	-2.10405	2.25271	-8.97583	0
0.5080	3.83809	-1.1896	0.726383	12.1174	0
0.5087	8.10699	1.25434	3.16758	37.4129	0
0.5093	12.6696	1.86128	7.43853	60.3012	0
0.5100	15.1174	-0.275145	10.1877	78.3345	0
0.5107	18.4855	0.03237	11.7141	96.9389	0
0.5113	20.9137	3.08325	12.0175	110.076	0
0.5120	19.0925	2.77573	11.7141	113.095	0
0.5127	19.3863	2.46822	11.406	114.319	0
0.5133	21.834	3.9977	12.3209	115.258	0
0.5140	18.4855	3.9977	13.8472	107.016	0
0.5147	15.1174	2.77573	12.9324	96.0413	0
0.5153	16.0377	2.16879	11.1026	89.5951	0
0.5160	13.2962	1.25434	12.9324	71.317	0
0.5167	6.57958	0.639308	14.7621	38.6368	0
0.5173	1.99737	0.03237	11.406	13.0149	0
0.5180	-1.97779	-1.1896	5.30535	-4.69191	0
0.5187	-8.38114	-3.01851	2.85956	-28.8042	0
0.5193	-11.7297	-5.76996	3.16758	-53.2022	0
0.5200	-11.1226	-5.76996	1.94468	-70.0114	0
0.5207	-15.3915	-3.93296	-2.32626	-86.4535	0
0.5213	-22.1082	-5.76996	-4.76746	-99.5909	0
0.5220	-21.8145	-6.06938	-4.15601	-101.427	0
0.5227	-19.0534	-2.10405	-5.37891	-101.712	0
0.5233	-23.3223	-1.49711	-8.73498	-105.384	0
0.5240	-26.6904	-3.93296	-8.43156	-100.203	0
0.5247	-22.4215	-3.01851	-6.90523	-88.9015	0
0.5253	-19.3667	-1.1896	-6.59721	-77.0289	0
0.5260	-19.3667	0.03237	-2.93771	-55.9357	0
0.5267	-13.5704	2.46822	0.41836	-25.7443	0
0.5273	-5.93337	2.77573	-1.10337	-2.52955	0
0.5280	-2.87857	1.86128	-2.02284	15.7485	0
0.5287	0.783284	2.77573	-0.188492	37.7393	0
0.5293	7.49994	1.86128	1.02981	59.6892	0
0.5300	12.9829	1.86128	3.47101	77.7225	0
0.5307	14.5103	4.60464	6.22023	92.655	0
0.5313	13.9033	3.9977	4.38588	101.508	0
0.5320	14.5103	1.25434	3.16758	106.404	0
0.5327	17.2518	1.55376	7.43853	111.586	0
0.5333	18.1722	2.77573	9.87973	109.75	0
0.5340	18.1722	1.55376	8.3534	101.223	0
0.5347	18.1722	0.946824	8.04998	94.2054	0
0.5353	15.1174	0.639308	6.52365	83.1896	0
0.5360	6.87332	0.639308	1.94468	60.3012	0
0.5367	-0.137075	0.639308	-0.799941	35.6177	0
0.5373	-3.19188	-0.582661	-2.62969	16.3605	0
0.5380	-4.71929	-2.41157	-5.99036	-5.58949	0
0.5387	-6.85373	-2.10405	-8.12354	-30.9258	0
0.5393	-9.30149	-2.10405	-9.03841	-50.4686	0
0.5400	-13.2571	-3.93296	-10.2613	-68.1755	0
0.5407	-16.9189	-5.76996	-13.0059	-88.2895	0
0.5413	-17.526	-6.06938	-14.5323	-100.815	0
0.5420	-16.9189	-4.8555	-14.5323	-103.263	0
0.5427	-17.8393	-3.93296	-14.5323	-105.099	0
0.5433	-17.526	-3.93296	-16.3666	-106.935	0
0.5440	-13.2571	-2.71908	-14.8403	-99.5909	0
0.5447	-10.2023	-2.10405	-9.95788	-86.1679	0
0.5453	-8.06782	-3.93296	-7.82011	-73.357	0
0.5460	-1.97779	-2.71908	-9.03841	-53.8142	0
0.5467	5.05218	0.03237	-6.59721	-25.7443	0
0.5473	10.8485	-1.1896	-2.32626	-2.85594	0
0.5480	16.9581	-2.41157	-0.496515	14.5245	0
0.5487	17.8589	0.639308	1.33783	39.8608	0
0.5493	12.0626	0.946824	4.99733	65.5235	0
0.5500	8.10699	-0.582661	7.43853	81.9656	0
0.5507	12.6696	2.46822	7.74655	97.2245	0
0.5513	20.6199	6.13412	7.74655	111.3	0
0.5520	22.7544	4.91215	7.1351	114.034	0
0.5527	17.8589	2.46822	6.52365	111.3	0
0.5533	14.5103	1.25434	5.9122	109.138	0
0.5540	13.59	2.77573	5.60878	104.283	0
0.5547	10.2414	5.21967	6.52365	97.2245	0
0.5553	9.92812	3.39076	5.9122	85.3519	0
0.5560	11.7688	-1.1896	1.64126	62.7492	0
0.5567	5.97254	-0.275145	0.114934	36.1889	0
0.5573	-5.93337	1.55376	2.85956	14.2389	0
0.5580	-16.6252	0.639308	0.114934	-5.91588	0
0.5587	-26.3771	0.639308	-5.68234	-28.8042	0
0.5593	-33.7008	0.03237	-7.82011	-52.9166	0
0.5600	-37.9893	-3.01851	-8.12354	-73.357	0
0.5607	-41.6511	-3.63354	-9.95788	-88.9015	0
0.5613	-43.1589	-1.1896	-10.5647	-99.9173	0
0.5620	-42.8652	-0.582661	-11.4796	-106.323	0
0.5627	-44.9997	-0.582661	-13.6174	-106.608	0
0.5633	-47.1341	-1.1896	-13.9208	-103.263	0
0.5640	-45.313	-2.71908	-11.7876	-98.0813	0
0.5647	-41.0245	-2.10405	-10.2613	-92.5734	0
0.5653	-37.3626	-1.1896	-9.03841	-81.5984	0
0.5660	-31.8797	-1.1896	-5.68234	-58.3837	0
0.5667	-21.1878	0.03237	-1.71482	-30.3138	0
0.5673	-8.38114	0.639308	-2.02284	-10.159	0
0.5680	1.99737	-0.275145	-3.85259	7.83345	0
0.5687	11.7688	2.16879	-1.10337	32.2314	0
0.5693	22.7544	4.30521	2.55613	56.3437	0
0.5700	28.2374	2.46822	2.85956	74.0506	0
0.5707	27.9436	2.46822	4.6939	90.5334	0
0.5713	25.8092	4.30521	8.04998	101.835	0
0.5720	21.834	3.39076	8.66143	104.283	0
0.5727	19.0925	3.39076	9.26828	106.078	0
0.5733	20.0129	5.21967	10.4912	107.016	0
0.5740	19.3863	4.60464	9.26828	99.6725	0
0.5747	16.6448	3.08325	7.74655	88.6975	0
0.5753	16.351	2.46822	7.74655	78.6201	0
0.5760	14.5103	0.946824	5.60878	59.0773	0
0.5767	7.18663	-0.275145	1.94468	30.7218	0
0.5773	0.46997	-0.275145	1.02981	6.28308	0
0.5780	-3.19188	0.331793	1.33783	-15.6669	0
0.5787	-9.30149	0.946824	0.114934	-41.2888	0
0.5793	-15.0978	0.639308	-2.62969	-63.2796	0
0.5800	-16.9189	-0.582661	-6.59721	-78.8241	0
0.5807	-20.5808	-1.1896	-9.64986	-95.307	0
0.5813	-26.3771	-2.10405	-9.64986	-106.323	0
0.5820	-26.3771	-1.49711	-9.03841	-109.954	0
0.5827	-24.8497	-0.275145	-9.34643	-114.564	0
0.5833	-27.6108	-2.71908	-9.03841	-115.462	0
0.5840	-27.6108	-5.15493	-9.64986	-105.711	0
0.5847	-22.7152	-3.01851	-9.34643	-95.307	0
0.5853	-19.3667	-2.41157	-5.99036	-85.2703	0
0.5860	-15.3915	-1.79654	-1.71482	-63.2796	0
0.5867	-7.77409	2.16879	1.02981	-33.9857	0
0.5873	-1.97779	2.16879	3.16758	-10.4854	0
0.5880	2.31069	0.03237	4.6939	9.66941	0
0.5887	6.26627	3.08325	7.43853	31.9458	0
0.5893	9.63439	3.39076	12.3209	52.6718	0
0.5900	14.5103	0.331793	14.7621	70.3786	0
0.5907	19.0925	3.39076	14.1553	87.1879	0
0.5913	20.3066	5.21967	12.9324	98.1629	0
0.5920	21.227	-0.275145	9.87973	99.0605	0
0.5927	22.1473	-1.1896	6.52365	97.5509	0
0.5933	20.0129	0.946824	7.43853	99.6725	0
0.5940	18.7792	-1.1896	8.96485	98.4485	0
0.5947	19.6996	-0.882083	7.43853	87.7999	0
0.5953	18.7792	3.39076	5.9122	73.4386	0
0.5960	17.2518	2.46822	4.38588	52.9982	0
0.5967	15.4307	-0.275145	2.25271	24.3163	0
0.5973	10.5352	-0.275145	1.94468	0.815984	0
0.5980	4.73887	-0.882083	2.85956	-17.7885	0
0.5987	0.783284	-2.41157	0.114934	-41.9008	0
0.5993	-1.66448	-3.01851	-2.93771	-64.1772	0
0.6000	-5.01302	-3.63354	-3.54916	-81.272	0
0.6007	-12.65	-3.32602	-3.24114	-100.815	0
0.6013	-19.0534	-1.1896	-3.85259	-114.564	0
0.6020	-18.4463	1.25434	-5.37891	-114.564	0
0.6027	-16.9189	0.946824	-8.43156	-115.462	0
0.6033	-19.0534	-1.49711	-9.95788	-115.462	0
0.6040	-18.4463	-3.01851	-7.20866	-107.22	0
0.6047	-13.5704	-1.1896	-5.37891	-98.6933	0
0.6053	-11.4359	-0.275145	-7.20866	-88.2895	0
0.6060	-10.2023	-2.10405	-8.43156	-64.1772	0
0.6067	-5.01302	-0.882083	-7.82011	-37.6577	0
0.6073	1.68406	3.39076	-4.46404	-18.4004	0
0.6080	5.05218	3.69018	0.726383	4.48791	0
0.6087	7.79367	0.946824	3.77903	30.3954	0
0.6093	12.6696	1.55376	2.55613	51.7742	0
0.6100	17.2518	4.91215	2.55613	70.3786	0
0.6107	21.227	6.74106	5.60878	87.4735	0
0.6113	25.4959	6.74106	7.74655	98.7749	0
0.6120	27.3366	5.82661	9.5763	103.671	0
0.6127	26.4162	4.60464	14.7621	105.18	0
0.6133	27.6303	4.60464	17.2033	101.508	0
0.6140	28.2374	6.13412	13.2358	94.2054	0
0.6147	22.7544	5.82661	10.1877	85.6375	0
0.6153	13.59	5.52718	12.6289	72.2146	0
0.6160	4.44514	7.04857	13.8472	50.2646	0
0.6167	-5.01302	6.13412	11.1026	25.2139	0
0.6173	-12.043	1.86128	8.3534	5.0999	0
0.6180	-14.4908	0.946824	4.6939	-15.9933	0
0.6187	-16.6252	1.86128	-0.496515	-41.6152	0
0.6193	-21.1878	0.639308	-5.37891	-64.1772	0
0.6200	-23.9489	-0.882083	-7.51209	-81.884	0
0.6207	-25.77	-1.79654	-6.29379	-98.9789	0
0.6213	-28.5115	-2.71908	-2.93771	-108.444	0
0.6220	-27.6108	-0.882083	-0.188492	-110.566	0
0.6227	-23.3223	0.946824	1.64126	-112.728	0
0.6233	-19.3667	0.946824	2.85956	-110.892	0
0.6240	-16.9189	1.55376	1.94468	-103.548	0
0.6247	-17.2322	1.55376	-0.799941	-100.529	0
0.6253	-17.8393	-0.882083	-2.62969	-92.8998	0
0.6260	-11.1226	-0.275145	-1.10337	-67.2371	0
0.6267	-1.05743	3.08325	0.726383	-37.0457	0
0.6273	5.65923	4.30521	-1.10337	-15.6669	0
0.6280	10.8485	3.39076	-4.15601	5.67109	0
0.6287	15.4307	4.30521	-1.71482	32.2314	0
0.6293	18.4855	6.13412	2.25271	55.4461	0
0.6300	27.9436	7.04857	2.85956	72.2146	0
0.6307	37.0885	5.82661	4.99733	88.4119	0
0.6313	34.0337	4.30521	7.74655	99.9989	0
0.6320	28.5507	5.21967	6.52365	102.447	0
0.6327	29.1577	6.13412	5.60878	102.12	0
0.6333	24.2818	5.82661	6.82708	103.671	0
0.6340	10.2414	6.44164	6.82708	99.0605	0
0.6347	3.83809	6.74106	6.82708	88.0855	0
0.6353	6.87332	5.82661	5.30535	75.8865	0
0.6360	4.73887	5.82661	0.41836	54.8341	0
0.6367	-1.35116	4.30521	-1.71482	25.8259	0
0.6373	-1.05743	-0.275145	-1.10337	2.65195	0
0.6380	-0.137075	-2.10405	-3.24114	-17.5029	0
0.6387	-8.38114	-2.10405	-5.99036	-41.6152	0
0.6393	-16.9189	-3.01851	-6.29379	-63.2796	0
0.6400	-20.8941	-3.93296	-7.20866	-79.4361	0
0.6407	-24.8497	-5.15493	-9.03841	-96.2453	0
0.6413	-27.6108	-6.06938	-10.8728	-108.73	0
0.6420	-28.5115	-3.63354	-10.2613	-112.728	0
0.6427	-32.4867	-1.79654	-8.43156	-113.34	0
0.6433	-37.6759	-5.46244	-7.51209	-112.728	0
0.6440	-35.8352	-7.59887	-8.12354	-107.832	0
0.6447	-30.0389	-5.76996	-8.12354	-97.1429	0
0.6453	-25.77	-3.93296	-7.20866	-81.5984	0
0.6460	-20.2871	-3.01851	-5.07089	-59.6076	0
0.6467	-12.043	-1.49711	-2.02284	-32.1498	0
0.6473	-2.87857	-1.49711	-1.10337	-8.36384	0
0.6480	5.97254	-3.32602	-1.71482	10.8934	0
0.6487	13.59	-2.71908	-1.10337	34.0673	0
0.6493	20.0129	-1.1896	-0.799941	57.8941	0
0.6500	26.4162	-1.1896	0.114934	74.3362	0
0.6507	32.8196	-2.41157	3.16758	88.6975	0
0.6513	35.5611	-1.79654	4.99733	102.447	0
0.6520	36.7948	-0.275145	5.30535	107.914	0
0.6527	38.3222	0.331793	8.04998	109.138	0
0.6533	37.4018	0.639308	11.1026	109.138	0
0.6540	34.6603	-0.275145	10.7946	102.447	0
0.6547	34.954	-1.49711	9.5763	93.267	0
0.6553	34.6603	-0.275145	9.26828	82.292	0
0.6560	30.3718	-0.275145	5.60878	57.5677	0
0.6567	27.0233	-2.10405	-0.799941	28.2739	0
0.6573	24.8888	-3.63354	-2.62969	10.567	0
0.6580	20.3066	-3.63354	-0.188492	-8.97583	0
0.6587	14.5103	-3.93296	-1.10337	-37.0457	0
0.6593	11.7688	-4.24047	-5.37891	-56.8741	0
0.6600	8.10699	-6.06938	-6.29379	-70.909	0
0.6607	1.68406	-7.90638	-4.15601	-91.9614	0
0.6613	-4.40597	-6.68441	-4.15601	-105.996	0
0.6620	-8.06782	-5.76996	-5.37891	-107.547	0
0.6627	-10.2023	-9.12835	-6.29379	-111.178	0
0.6633	-10.2023	-8.51332	-5.37891	-111.504	0
0.6640	-10.2023	-4.24047	-2.62969	-99.9173	0
0.6647	-13.8641	-3.32602	-0.799941	-91.0638	0
0.6653	-19.6604	-2.41157	0.114934	-82.496	0
0.6660	-21.5011	0.331793	3.16758	-58.3837	0
0.6667	-19.9737	-0.882083	5.60878	-29.4162	0
0.6673	-17.526	-3.93296	5.60878	-10.4854	0
0.6680	-14.1774	-3.01851	8.3534	8.73103	0
0.6687	-8.67487	-0.275145	12.9324	35.9033	0
0.6693	-2.27152	-0.582661	12.9324	60.3012	0
0.6700	2.91773	0.639308	11.406	78.0081	0
0.6707	4.44514	3.69018	13.8472	92.9814	0
0.6713	6.57958	5.52718	15.3736	104.568	0
0.6720	10.8485	5.21967	13.8472	110.688	0
0.6727	9.92812	4.91215	14.7621	110.688	0
0.6733	4.13182	4.30521	17.5113	106.078	0
0.6740	1.99737	2.46822	16.2884	99.0605	0
0.6747	3.83809	2.46822	13.2358	91.1454	0
0.6753	2.31069	2.46822	11.1026	78.6201	0
0.6760	-2.58484	0.639308	8.04998	56.3437	0
0.6767	-7.46078	-2.10405	4.99733	30.7218	0
0.6773	-9.59523	-2.10405	2.85956	11.179	0
0.6780	-10.5156	-1.79654	0.114934	-9.87341	0
0.6787	-13.5704	-1.1896	-3.54916	-36.1073	0
0.6793	-17.8393	0.639308	-6.29379	-57.7717	0
0.6800	-20.2871	0.946824	-7.51209	-75.4785	0
0.6807	-21.8145	-1.1896	-9.34643	-94.695	0
0.6813	-23.0285	-2.71908	-13.6174	-104.487	0
0.6820	-22.7152	-2.71908	-15.4471	-105.711	0
0.6827	-22.4215	-2.71908	-13.6174	-110.28	0
0.6833	-23.0285	-1.79654	-12.7025	-108.73	0
0.6840	-21.1878	-1.79654	-13.6174	-97.1429	0
0.6847	-16.6252	-5.15493	-13.6174	-91.6758	0
0.6853	-12.043	-6.3769	-14.8403	-83.72	0
0.6860	-7.14746	-2.41157	-15.4471	-56.2621	0
0.6867	-1.97779	0.946824	-11.1762	-26.3563	0
0.6873	2.60442	1.55376	-8.43156	-10.159	0
0.6880	7.49994	1.86128	-9.34643	9.34302	0
0.6887	12.6696	2.46822	-9.03841	37.4129	0
0.6893	14.8236	2.46822	-8.12354	60.3012	0
0.6900	14.5103	3.08325	-7.20866	76.7841	0
0.6907	16.351	2.77573	-4.46404	93.879	0
0.6913	19.0925	3.08325	-2.62969	105.792	0
0.6920	21.227	4.60464	-4.46404	108.852	0
0.6927	24.5755	6.13412	-5.07089	110.688	0
0.6933	28.5507	7.35609	-3.85259	109.75	0
0.6940	30.0781	6.44164	-4.15601	101.508	0
0.6947	30.3718	5.21967	-5.37891	93.267	0
0.6953	30.0781	6.13412	-5.68234	85.0256	0
0.6960	24.2818	6.13412	-6.90523	63.0756	0
0.6967	17.5651	3.39076	-9.03841	31.9458	0
0.6973	15.4307	1.86128	-9.64986	9.66941	0
0.6980	12.6696	1.55376	-9.03841	-11.383	0
0.6987	6.26627	0.331793	-10.5647	-37.6577	0
0.6993	1.68406	-0.275145	-13.314	-57.7717	0
0.7000	1.68406	0.639308	-14.5323	-72.4186	0
0.7007	2.91773	1.25434	-14.8403	-89.8399	0
0.7013	2.60442	-0.275145	-14.5323	-101.427	0
0.7020	-0.450388	-3.93296	-14.5323	-104.16	0
0.7027	-4.71929	-3.93296	-16.67	-107.547	0
0.7033	-5.01302	0.331793	-19.1112	-106.323	0
0.7040	-3.48561	1.55376	-18.8078	-96.8573	0
0.7047	-1.05743	0.331793	-17.2815	-87.6775	0
0.7053	1.68406	1.86128	-14.5323	-75.1929	0
0.7060	4.44514	2.46822	-9.95788	-51.3662	0
0.7067	9.00776	2.46822	-6.29379	-25.4179	0
0.7073	16.0377	3.9977	-3.24114	-4.69191	0
0.7080	20.0129	3.69018	0.41836	17.2989	0
0.7087	23.0481	1.55376	1.64126	39.2488	0
0.7093	27.9436	3.08325	3.16758	56.6701	0
0.7100	30.9985	6.13412	9.5763	74.9481	0
0.7107	31.2922	5.21967	17.5113	94.491	0
0.7113	30.9985	3.39076	19.6445	107.016	0
0.7120	26.71	1.55376	16.5965	110.362	0
0.7127	23.3614	-1.1896	12.0175	112.483	0
0.7133	25.4959	-0.275145	9.5763	112.483	0
0.7140	26.4162	3.08325	6.52365	105.18	0
0.7147	24.5755	3.08325	2.85956	93.267	0
0.7153	25.4959	-0.275145	2.55613	78.3345	0
0.7160	23.6748	-0.882083	2.25271	55.1197	0
0.7167	14.5103	-1.1896	-1.71482	30.7218	0
0.7173	5.65923	-4.24047	-3.54916	13.0149	0
0.7180	-0.137075	-5.46244	-3.54916	-7.75185	0
0.7187	-8.38114	-3.01851	-5.99036	-35.8217	0
0.7193	-18.4463	-3.93296	-5.37891	-57.4861	0
0.7200	-26.0833	-6.99193	-1.10337	-73.357	0
0.7207	-30.3522	-5.76996	-0.496515	-94.083	0
0.7213	-32.1734	-4.8555	-2.62969	-108.159	0
0.7220	-30.3522	-7.59887	-3.54916	-108.159	0
0.7227	-23.6356	-8.51332	-3.54916	-108.159	0
0.7233	-17.2322	-6.68441	-2.32626	-109.668	0
0.7240	-15.7048	-5.76996	-2.02284	-102.936	0
0.7247	-15.7048	-4.24047	-2.93771	-92.5734	0
0.7253	-16.3119	-3.63354	-1.71482	-79.4361	0
0.7260	-17.526	-4.8555	1.64126	-55.6501	0
0.7267	-14.4908	-4.24047	1.02981	-28.4778	0
0.7273	-8.98818	-2.10405	-1.71482	-9.26142	0
0.7280	-6.54042	-2.41157	-1.41139	11.5054	0
0.7287	-6.24669	-1.49711	1.64126	38.0249	0
0.7293	-6.85373	1.55376	4.38588	61.2396	0
0.7300	-9.30149	2.16879	7.1351	79.2321	0
0.7307	-8.98818	3.39076	10.1877	96.9389	0
0.7313	-7.46078	4.60464	11.7141	109.75	0
0.7320	-9.30149	2.16879	9.87973	113.422	0
0.7327	-9.30149	-0.275145	7.74655	113.095	0
0.7333	-8.38114	1.55376	7.43853	110.688	0
0.7340	-10.8289	3.39076	8.3534	103.956	0
0.7347	-12.043	3.69018	9.26828	96.3269	0
0.7353	-10.5156	1.25434	8.3534	83.8016	0
0.7360	-9.90854	-3.01851	6.22023	58.7917	0
0.7367	-7.77409	-3.63354	4.08246	30.3954	0
0.7373	-6.54042	-1.1896	1.64126	10.567	0
0.7380	-8.06782	-2.10405	-1.41139	-10.159	0
0.7387	-6.54042	-3.93296	-4.46404	-37.0457	0
0.7393	-4.40597	-3.93296	-7.51209	-58.3837	0
0.7400	-5.32633	-5.76996	-9.34643	-74.581	0
0.7407	-3.79893	-7.59887	-9.34643	-93.471	0
0.7413	-1.97779	-6.06938	-12.0911	-105.384	0
0.7420	-3.79893	-4.8555	-14.5323	-107.22	0
0.7427	-4.71929	-3.93296	-11.4796	-109.342	0
0.7433	-0.74412	-3.01851	-7.20866	-107.22	0
0.7440	2.60442	-3.93296	-7.82011	-97.1429	0
0.7447	4.44514	-3.93296	-7.20866	-89.8399	0
0.7453	7.18663	-2.41157	-2.93771	-80.66	0
0.7460	10.8485	-3.93296	-0.799941	-55.6501	0
0.7467	16.6448	-2.71908	-0.496515	-27.5803	0
0.7473	18.1722	3.08325	1.02981	-9.26142	0
0.7480	10.8485	3.39076	3.16758	10.2814	0
0.7487	2.60442	-0.275145	5.60878	35.6177	0
0.7493	-0.137075	3.08325	7.43853	60.0156	0
0.7500	0.46997	6.74106	7.43853	79.844	0
0.7507	2.31069	3.69018	8.3534	95.4293	0
0.7513	3.52478	2.46822	10.4912	104.568	0
0.7520	2.60442	6.13412	11.1026	108.852	0
0.7527	2.31069	5.21967	10.1877	111.586	0
0.7533	3.83809	1.25434	11.1026	108.852	0
0.7540	4.44514	2.46822	12.0175	100.611	0
0.7547	4.13182	5.21967	10.7946	93.267	0
0.7553	5.34591	3.39076	9.26828	84.74	0
0.7560	3.21146	0.639308	6.52365	60.3012	0
0.7567	-1.05743	-0.275145	1.94468	27.3763	0
0.7573	-1.05743	0.331793	-1.10337	4.16152	0
0.7580	-0.74412	1.55376	-0.799941	-14.7693	0
0.7587	-5.01302	1.55376	-3.85259	-40.3912	0
0.7593	-8.38114	-1.79654	-8.73498	-64.1772	0
0.7600	-8.67487	-3.93296	-9.03841	-81.884	0
0.7607	-10.2023	-2.10405	-7.82011	-97.4693	0
0.7613	-11.4359	-0.882083	-9.03841	-107.22	0
0.7620	-11.7297	-1.49711	-9.03841	-109.668	0
0.7627	-13.8641	0.639308	-7.51209	-112.116	0
0.7633	-13.8641	1.86128	-8.12354	-111.504	0
0.7640	-10.8289	0.639308	-7.51209	-103.875	0
0.7647	-8.38114	0.639308	-4.15601	-95.0214	0
0.7653	-5.63964	3.39076	-2.02284	-83.4344	0
0.7660	-0.137075	5.82661	-1.71482	-60.2196	0
0.7667	5.34591	7.96303	-1.10337	-31.2522	0
0.7673	9.00776	7.35609	-1.71482	-7.42546	0
0.7680	10.5352	4.30521	-2.62969	14.5245	0
0.7687	10.5352	5.82661	-1.71482	36.8009	0
0.7693	12.0626	9.185	0.114934	56.9557	0
0.7700	17.2518	8.57806	2.85956	77.1105	0
0.7707	22.4411	7.66361	4.6939	96.6533	0
0.7713	24.8888	9.80003	7.74655	107.628	0
0.7720	22.7544	9.80003	10.1877	110.076	0
0.7727	20.6199	6.44164	8.66143	111.586	0
0.7733	22.4411	5.52718	6.82708	110.688	0
0.7740	23.6748	6.44164	7.43853	104.283	0
0.7747	20.6199	6.44164	6.52365	95.7149	0
0.7753	15.4307	5.52718	6.52365	81.68	0
0.7760	9.00776	5.21967	8.04998	56.6701	0
0.7767	4.13182	5.82661	5.60878	28.5594	0
0.7773	2.60442	5.52718	2.55613	8.11904	0
0.7780	0.176239	2.46822	3.16758	-11.0974	0
0.7787	-4.71929	0.639308	0.726383	-35.4953	0
0.7793	-5.63964	0.639308	-4.46404	-57.7717	0
0.7800	-6.54042	-0.582661	-5.37891	-74.581	0
0.7807	-10.2023	-3.01851	-5.07089	-92.5734	0
0.7813	-11.4359	-2.41157	-4.46404	-105.384	0
0.7820	-10.5156	-1.79654	-1.10337	-108.159	0
0.7827	-11.1226	-2.10405	-1.10337	-108.73	0
0.7833	-10.2023	-2.41157	-3.54916	-107.547	0
0.7840	-8.38114	-2.41157	-0.799941	-98.6933	0
0.7847	-9.30149	-3.01851	3.77903	-88.2895	0
0.7853	-10.8289	-1.79654	3.47101	-74.8665	0
0.7860	-8.38114	1.25434	1.94468	-49.5302	0
0.7867	-4.11224	2.77573	4.08246	-23.0108	0
0.7873	-1.35116	1.86128	7.1351	-3.46793	0
0.7880	-3.48561	2.77573	8.04998	18.1964	0
0.7887	-8.38114	5.52718	6.52365	44.7567	0
0.7893	-9.90854	5.82661	5.9122	65.8091	0
0.7900	-9.30149	3.9977	7.43853	84.74	0
0.7907	-9.90854	3.39076	8.3534	103.059	0
0.7913	-7.46078	3.39076	6.22023	114.646	0
0.7920	-3.79893	2.46822	4.99733	117.991	0
0.7927	-5.01302	3.08325	7.1351	117.094	0
0.7933	-6.54042	3.08325	8.96485	113.095	0
0.7940	-3.19188	0.946824	8.66143	107.628	0
0.7947	1.68406	0.03237	8.66143	101.835	0
0.7953	5.97254	0.639308	8.04998	87.7999	0
0.7960	8.10699	0.331793	4.6939	61.5252	0
0.7967	7.18663	-0.275145	3.77903	33.7817	0
0.7973	5.34591	-0.882083	5.30535	12.7294	0
0.7980	4.44514	-3.93296	2.85956	-6.52787	0
0.7987	5.05218	-6.68441	-0.799941	-30.6402	0
0.7993	3.21146	-6.3769	-1.71482	-55.0381	0
0.8000	-6.54042	-6.68441	-2.93771	-74.581	0
0.8007	-19.3667	-6.99193	-4.46404	-88.9015	0
0.8013	-23.0285	-6.3769	-4.46404	-97.1429	0
0.8020	-20.5808	-6.06938	-4.46404	-99.9173	0
0.8027	-21.1878	-6.68441	-5.99036	-98.9789	0
0.8033	-20.2871	-5.15493	-6.59721	-92.8998	0
0.8040	-16.3119	-4.24047	-7.20866	-85.5559	0
0.8047	-16.6252	-6.06938	-9.64986	-81.5984	0
0.8053	-18.4463	-6.06938	-10.2613	-71.521	0
0.8060	-14.7845	-3.93296	-7.51209	-47.7351	0
0.8067	-9.90854	-2.71908	-5.37891	-21.7868	0
0.8073	-7.14746	-1.79654	-5.07089	-1.34637	0
0.8080	-2.87857	-2.10405	-3.24114	20.93	0
0.8087	2.60442	-3.01851	0.41836	48.4287	0
0.8093	5.34591	-3.01851	1.33783	71.317	0
0.8100	7.79367	-2.10405	0.726383	86.8615	0
0.8107	14.197	-3.01851	3.47101	100.284	0
0.8113	18.4855	-4.24047	5.9122	110.688	0
0.8120	17.2518	-3.32602	4.6939	115.258	0
0.8127	16.9581	-2.10405	3.47101	119.215	0
0.8133	18.1722	-2.10405	3.77903	117.991	0
0.8140	16.351	-3.63354	4.6939	104.283	0
0.8147	14.8236	-2.41157	6.22023	93.267	0
0.8153	16.351	-0.582661	6.52365	87.7999	0
0.8160	14.197	-3.01851	4.6939	63.9732	0
0.8167	8.71403	-6.68441	2.85956	29.1714	0
0.8173	5.34591	-7.29135	0.726383	9.95501	0
0.8180	3.52478	-7.59887	-2.62969	-6.81347	0
0.8187	1.99737	-9.12835	-4.76746	-35.2097	0
0.8193	-0.74412	-9.42777	-4.76746	-58.7101	0
0.8200	-8.98818	-9.12835	-5.68234	-76.0905	0
0.8207	-21.8145	-8.82083	-6.90523	-92.5734	0
0.8213	-29.1382	-7.29135	-5.68234	-100.203	0
0.8220	-29.7452	-6.68441	-4.76746	-102.651	0
0.8227	-29.7452	-7.29135	-5.68234	-106.608	0
0.8233	-29.4319	-8.2058	-6.90523	-103.548	0
0.8240	-26.9841	-9.12835	-5.37891	-95.6333	0
0.8247	-24.2426	-8.2058	-0.799941	-89.8399	0
0.8253	-20.2871	-4.8555	3.47101	-74.581	0
0.8260	-16.6252	-3.01851	3.47101	-48.3063	0
0.8267	-15.3915	-2.10405	1.94468	-23.9083	0
0.8273	-12.043	-0.275145	3.16758	-1.95836	0
0.8280	-4.71929	-0.275145	5.60878	20.6444	0
0.8287	-0.450388	-1.1896	4.6939	41.4112	0
0.8293	2.31069	1.55376	4.6939	60.6276	0
0.8300	7.18663	3.69018	7.74655	80.456	0
0.8307	9.92812	2.16879	9.26828	98.7749	0
0.8313	8.10699	1.25434	9.26828	110.362	0
0.8320	1.99737	1.55376	8.66143	113.095	0
0.8327	-5.63964	1.25434	8.04998	113.095	0
0.8333	-7.77409	1.55376	8.04998	110.688	0
0.8340	-6.24669	3.39076	7.43853	102.732	0
0.8347	-5.32633	4.60464	4.6939	94.2054	0
0.8353	-3.79893	4.30521	1.94468	83.1896	0
0.8360	-1.97779	2.46822	1.02981	56.9557	0
0.8367	-3.79893	0.639308	-0.799941	26.7643	0
0.8373	-5.93337	1.25434	-3.54916	8.11904	0
0.8380	-6.24669	3.9977	-6.29379	-11.0974	0
0.8387	-5.93337	4.91215	-10.8728	-37.9433	0
0.8393	-5.63964	3.08325	-13.6174	-59.322	0
0.8400	-4.71929	1.55376	-12.7025	-76.0905	0
0.8407	-5.01302	1.25434	-16.0586	-97.4693	0
0.8413	-6.85373	-0.582661	-21.5524	-110.566	0
0.8420	-8.38114	-2.71908	-20.941	-110.566	0
0.8427	-9.90854	-1.49711	-16.67	-111.504	0
0.8433	-12.043	0.639308	-13.9208	-112.116	0
0.8440	-12.043	1.86128	-12.7025	-103.263	0
0.8447	-8.98818	3.39076	-13.6174	-91.9614	0
0.8453	-5.63964	3.69018	-13.0059	-81.5984	0
0.8460	-2.87857	2.77573	-7.20866	-58.7101	0
0.8467	3.21146	3.69018	-3.54916	-27.8659	0
0.8473	8.71403	5.52718	-3.85259	-5.58949	0
0.8480	11.4555	5.52718	-0.799941	12.1174	0
0.8487	16.0377	5.52718	3.77903	36.8009	0
0.8493	18.1722	7.04857	2.85956	62.1372	0
0.8500	13.59	6.44164	3.47101	80.7824	0
0.8507	14.5103	6.13412	6.82708	96.6533	0
0.8513	26.1029	7.96303	6.82708	107.628	0
0.8520	32.2125	7.66361	5.60878	110.076	0
0.8527	27.6303	5.82661	8.3534	109.138	0
0.8533	23.3614	4.60464	9.87973	106.404	0
0.8540	22.7544	3.39076	7.74655	98.7749	0
0.8547	22.4411	3.39076	7.43853	88.4119	0
0.8553	20.0129	5.82661	8.66143	72.8266	0
0.8560	17.5651	4.91215	6.82708	48.4287	0
0.8567	17.2518	2.16879	3.77903	24.6019	0
0.8573	16.351	2.77573	1.94468	6.28308	0
0.8580	9.00776	3.08325	0.114934	-16.6053	0
0.8587	-1.05743	0.03237	-1.71482	-44.0631	0
0.8593	-5.63964	-1.79654	-2.62969	-65.7275	0
0.8600	-3.79893	-2.10405	-3.54916	-83.4344	0
0.8607	-3.79893	-3.32602	-8.73498	-101.1	0
0.8613	-7.46078	-3.01851	-13.6174	-111.79	0
0.8620	-10.8289	-0.582661	-12.7025	-114.564	0
0.8627	-17.526	1.25434	-12.0911	-114.238	0
0.8633	-27.6108	1.55376	-14.8403	-109.056	0
0.8640	-30.0389	-0.582661	-13.0059	-100.815	0
0.8647	-23.6356	-2.41157	-10.8728	-95.307	0
0.8653	-19.3667	-1.49711	-13.0059	-83.72	0
0.8660	-15.7048	-0.882083	-11.7876	-59.6076	0
0.8667	-7.14746	-0.882083	-7.51209	-33.0474	0
0.8673	1.39033	1.55376	-6.90523	-12.3214	0
0.8680	6.87332	3.39076	-6.29379	9.05742	0
0.8687	13.59	2.46822	-3.54916	35.2913	0
0.8693	21.834	3.69018	-2.62969	59.6892	0
0.8700	29.7648	7.04857	-1.10337	76.7841	0
0.8707	32.5063	6.13412	1.02981	89.5951	0
0.8713	29.1577	3.69018	1.02981	100.611	0
0.8720	22.7544	4.30521	0.114934	106.404	0
0.8727	14.197	5.82661	1.02981	107.016	0
0.8733	5.65923	6.13412	3.47101	105.466	0
0.8740	-0.137075	5.21967	6.22023	98.1629	0
0.8747	-3.79893	4.60464	9.26828	88.0855	0
0.8753	-7.46078	7.04857	11.1026	78.0081	0
0.8760	-9.30149	8.87748	11.1026	57.5677	0
0.8767	-12.3367	4.91215	6.82708	25.5403	0
0.8773	-16.9189	0.331793	2.85956	1.10158	0
0.8780	-19.0534	1.25434	0.114934	-16.8909	0
0.8787	-18.7596	2.46822	-2.62969	-40.6768	0
0.8793	-18.1526	-0.582661	-3.85259	-64.5035	0
0.8800	-17.8393	-1.49711	-3.54916	-81.5984	0
0.8807	-19.3667	-0.275145	-4.76746	-97.1429	0
0.8813	-19.6604	-1.79654	-4.15601	-108.159	0
0.8820	-16.3119	-2.71908	-1.10337	-109.954	0
0.8827	-13.8641	-0.275145	-0.799941	-108.159	0
0.8833	-13.8641	0.639308	-1.41139	-106.323	0
0.8840	-12.043	-2.10405	-1.71482	-101.427	0
0.8847	-8.98818	-2.41157	-3.85259	-91.6758	0
0.8853	-5.63964	1.25434	-4.46404	-75.4785	0
0.8860	-1.05743	3.39076	-1.10337	-51.0806	0
0.8867	4.13182	2.77573	1.33783	-23.2963	0
0.8873	7.18663	3.39076	1.94468	-0.734386	0
0.8880	9.92812	5.52718	1.64126	20.3588	0
0.8887	13.2962	6.13412	2.25271	45.0423	0
0.8893	17.2518	6.74106	3.77903	67.6451	0
0.8900	21.834	7.66361	4.08246	85.9639	0
0.8907	27.3366	6.13412	4.08246	100.611	0
0.8913	32.8196	5.82661	7.43853	108.526	0
0.8920	34.6603	8.57806	7.74655	113.095	0
0.8927	29.1577	9.80003	4.38588	118.93	0
0.8933	20.9137	8.27054	5.30535	117.991	0
0.8940	16.351	6.44164	6.82708	107.016	0
0.8947	15.4307	6.13412	2.85956	97.5509	0
0.8953	15.1174	7.04857	0.726383	83.8016	0
0.8960	11.7688	8.27054	1.94468	56.6701	0
0.8967	8.10699	7.04857	0.114934	30.1098	0
0.8973	5.97254	6.13412	-3.85259	12.403	0
0.8980	-0.137075	6.13412	-4.46404	-10.159	0
0.8987	-5.63964	5.21967	-3.85259	-36.4337	0
0.8993	-4.71929	4.91215	-5.07089	-56.2621	0
0.9000	-5.63964	5.21967	-8.12354	-75.8049	0
0.9007	-13.8641	2.46822	-10.8728	-97.1429	0
0.9013	-20.2871	1.55376	-9.03841	-107.22	0
0.9020	-20.8941	3.39076	-6.90523	-107.22	0
0.9027	-21.8145	2.46822	-11.4796	-109.342	0
0.9033	-24.5559	0.639308	-13.9208	-109.056	0
0.9040	-24.5559	1.25434	-9.64986	-100.203	0
0.9047	-21.1878	1.55376	-7.20866	-89.8399	0
0.9053	-18.7596	1.86128	-9.34643	-76.0905	0
0.9060	-16.6252	3.69018	-8.12354	-50.7542	0
0.9067	-10.8289	3.08325	-5.68234	-23.6227	0
0.9073	-3.79893	1.55376	-5.37891	-4.69191	0
0.9080	-1.05743	4.30521	-3.85259	13.6269	0
0.9087	1.07702	5.52718	-0.188492	38.3513	0
0.9093	5.65923	4.60464	1.33783	60.3012	0
0.9100	9.00776	6.44164	1.94468	78.3345	0
0.9107	9.00776	8.87748	3.77903	97.5509	0
0.9113	9.00776	7.96303	6.22023	110.688	0
0.9120	9.00776	6.44164	6.82708	109.464	0
0.9127	6.57958	5.82661	5.9122	104.283	0
0.9133	0.783284	3.39076	6.52365	103.344	0
0.9140	-2.87857	1.55376	10.1877	96.3269	0
0.9147	-2.87857	2.77573	12.0175	85.0256	0
0.9153	-4.40597	4.91215	9.87973	74.9481	0
0.9160	-8.38114	4.30521	6.82708	53.8958	0
0.9167	-10.5156	2.46822	4.08246	22.766	0
0.9173	-11.1226	0.946824	-0.799941	0.48959	0
0.9180	-12.043	1.25434	-5.37891	-17.2173	0
0.9187	-12.9633	1.55376	-6.29379	-43.1248	0
0.9193	-15.9986	0.639308	-7.20866	-69.0731	0
0.9200	-19.9737	-2.10405	-9.34643	-87.3919	0
0.9207	-19.9737	-4.8555	-9.95788	-102.651	0
0.9213	-17.526	-4.8555	-9.03841	-111.178	0
0.9220	-16.9189	-3.01851	-6.90523	-113.952	0
0.9227	-15.9986	-1.79654	-5.37891	-117.91	0
0.9233	-13.8641	-1.49711	-6.59721	-115.462	0
0.9240	-13.8641	-1.49711	-6.29379	-104.772	0
0.9247	-16.6252	-1.1896	-0.496515	-97.1429	0
0.9253	-17.526	-0.275145	3.47101	-87.0655	0
0.9260	-14.1774	-0.275145	1.94468	-63.2796	0
0.9267	-8.38114	-2.41157	0.41836	-35.2097	0
0.9273	-3.79893	-3.01851	0.114934	-14.7693	0
0.9280	-0.450388	-1.1896	-1.71482	6.60947	0
0.9287	4.44514	0.639308	-2.02284	32.8434	0
0.9293	11.4555	2.16879	0.114934	55.4461	0
0.9300	15.7244	4.60464	2.85956	72.8266	0
0.9307	15.7244	4.30521	6.22023	89.5951	0
0.9313	16.9581	2.16879	6.52365	100.611	0
0.9320	22.7544	1.86128	2.85956	102.12	0
0.9327	30.0781	2.46822	0.114934	101.835	0
0.9333	32.2125	1.55376	1.64126	100.611	0
0.9340	27.3366	0.946824	3.16758	92.3694	0
0.9347	22.7544	1.86128	2.85956	82.292	0
0.9353	20.9137	2.16879	1.94468	70.9906	0
0.9360	16.351	0.331793	1.94468	45.9807	0
0.9367	12.6696	-1.79654	0.114934	13.6269	0
0.9373	14.197	-2.71908	-4.46404	-6.81347	0
0.9380	9.92812	-2.41157	-7.82011	-23.6227	0
0.9387	0.783284	-3.01851	-7.20866	-49.8566	0
0.9393	-0.137075	-3.93296	-5.99036	-75.1929	0
0.9400	1.39033	-4.8555	-8.12354	-91.3494	0
0.9407	-6.54042	-6.06938	-10.8728	-104.487	0
0.9413	-15.0978	-7.29135	-7.20866	-113.952	0
0.9420	-17.8393	-6.06938	-2.62969	-118.195	0
0.9427	-22.1082	-5.76996	-4.15601	-120.97	0
0.9433	-24.8497	-7.59887	-5.37891	-117.91	0
0.9440	-20.2871	-6.06938	-4.46404	-108.159	0
0.9447	-15.3915	-3.93296	-5.07089	-98.6933	0
0.9453	-12.9633	-6.68441	-4.15601	-84.332	0
0.9460	-8.38114	-7.59887	0.114934	-59.6076	0
0.9467	-1.05743	-3.63354	2.55613	-33.3738	0
0.9473	5.65923	-1.1896	3.16758	-9.26142	0
0.9480	10.8485	-1.49711	5.60878	15.1365	0
0.9487	12.6696	-1.49711	7.74655	35.9033	0
0.9493	13.2962	-1.1896	8.66143	53.8958	0
0.9500	19.0925	-0.582661	10.1877	72.8266	0
0.9507	25.4959	-0.275145	10.1877	88.6975	0
0.9513	26.4162	-1.1896	9.5763	98.1629	0
0.9520	27.6303	0.331793	11.406	101.835	0
0.9527	30.3718	1.86128	14.1553	102.447	0
0.9533	26.71	0.03237	13.5438	100.611	0
0.9540	19.0925	-0.582661	10.7946	94.2054	0
0.9547	15.4307	0.639308	8.3534	84.128	0
0.9553	13.9033	-0.582661	7.43853	71.929	0
0.9560	9.63439	-2.10405	7.74655	50.8766	0
0.9567	3.52478	-1.79654	6.52365	22.4804	0
0.9573	0.176239	-2.10405	3.77903	0.203996	0
0.9580	-3.48561	-2.41157	1.02981	-20.5628	0
0.9587	-9.90854	-1.1896	0.726383	-47.7351	0
0.9593	-12.9633	-0.582661	1.02981	-69.0731	0
0.9600	-13.5704	-2.10405	1.02981	-84.332	0
0.9607	-17.526	-3.93296	0.114934	-103.548	0
0.9613	-20.2871	-6.3769	-0.799941	-116.359	0
0.9620	-18.1526	-7.90638	-0.799941	-116.359	0
0.9627	-18.4463	-8.2058	-2.62969	-115.462	0
0.9633	-20.2871	-6.3769	-5.37891	-114.85	0
0.9640	-16.3119	-3.93296	-5.37891	-107.547	0
0.9647	-11.7297	-3.63354	-2.02284	-96.8573	0
0.9653	-9.30149	-3.63354	-0.799941	-81.5984	0
0.9660	-4.11224	-1.79654	0.726383	-57.7717	0
0.9667	1.07702	-1.49711	4.6939	-30.3138	0
0.9673	3.52478	-2.10405	3.77903	-8.03744	0
0.9680	6.26627	-0.275145	0.726383	12.7294	0
0.9687	11.4555	1.55376	2.55613	38.3513	0
0.9693	17.8589	1.55376	5.60878	62.4636	0
0.9700	21.227	2.16879	4.6939	78.6201	0
0.9707	20.0129	1.55376	4.99733	93.5934	0
0.9713	20.9137	-0.275145	7.43853	108.852	0
0.9720	25.4959	-1.79654	7.1351	112.81	0
0.9727	25.4959	-3.01851	5.9122	109.138	0
0.9733	21.834	-2.71908	6.52365	106.69	0
0.9740	19.0925	0.639308	8.3534	99.6725	0
0.9747	14.5103	1.86128	10.1877	87.4735	0
0.9753	11.1618	-0.275145	8.66143	73.765	0
0.9760	9.00776	-0.275145	2.25271	50.5502	0
0.9767	2.60442	1.25434	-3.85259	21.8684	0
0.9773	-2.87857	-0.882083	-5.07089	1.71357	0
0.9780	-2.27152	-3.01851	-3.24114	-16.8909	0
0.9787	-6.54042	-3.32602	-4.46404	-43.1248	0
0.9793	-14.1774	-3.63354	-9.03841	-66.6251	0
0.9800	-16.6252	-3.01851	-9.95788	-84.332	0
0.9807	-18.4463	-1.79654	-7.51209	-100.529	0
0.9813	-21.5011	-2.71908	-7.82011	-108.159	0
0.9820	-19.3667	-4.24047	-9.95788	-110.28	0
0.9827	-16.3119	-4.8555	-7.82011	-112.728	0
0.9833	-16.3119	-4.24047	-3.85259	-109.342	0
0.9840	-12.9633	-3.01851	-3.54916	-101.712	0
0.9847	-9.90854	-3.01851	-3.85259	-95.307	0
0.9853	-10.5156	-3.63354	-1.41139	-80.048	0
0.9860	-8.06782	-2.41157	2.85956	-52.3046	0
0.9867	-4.11224	-1.79654	5.30535	-26.6419	0
0.9873	-6.85373	-0.275145	7.43853	-7.75185	0
0.9880	-9.90854	1.86128	9.26828	14.8509	0
0.9887	-7.46078	1.55376	9.5763	40.4728	0
0.9893	-5.93337	-0.882083	11.1026	61.8516	0
0.9900	-3.79893	0.639308	12.3209	81.3944	0
0.9907	2.60442	2.77573	10.7946	99.9989	0
0.9913	6.57958	1.86128	7.43853	109.75	0
0.9920	7.18663	1.86128	5.60878	111.586	0
0.9927	11.7688	2.77573	6.52365	113.422	0
0.9933	16.351	1.55376	8.66143	111.912	0
0.9940	14.5103	0.639308	8.96485	101.508	0
0.9947	13.2962	2.77573	5.60878	91.7574	0
0.9953	16.351	2.77573	3.16758	81.9656	0
0.9960	16.351	-1.1896	2.85956	58.1797	0
0.9967	11.7688	-5.15493	0.114934	27.6619	0
0.9973	7.18663	-5.76996	-2.62969	6.28308	0
0.9980	3.52478	-4.8555	-4.15601	-13.2189	0
0.9987	1.39033	-3.93296	-6.29379	-39.7792	0
0.9993	0.783284	-3.63354	-7.82011	-64.1772	0
1.0000	-1.35116	-4.24047	-8.43156	-80.9864	0
1.0007	-5.63964	-5.46244	-9.95788	-94.4094	0
1.0013	-8.38114	-6.68441	-9.95788	-103.548	0
1.0020	-11.4359	-8.51332	-9.03841	-108.159	0
1.0027	-14.7845	-7.59887	-10.8728	-109.668	0
1.0033	-17.526	-4.54799	-11.7876	-105.384	0
1.0040	-19.0534	-4.54799	-7.82011	-96.5309	0
1.0047	-18.1526	-7.29135	-5.68234	-87.3919	0
1.0053	-16.3119	-6.68441	-7.20866	-73.0306	0
1.0060	-16.6252	-3.93296	-5.99036	-47.4087	0
1.0067	-17.526	-2.10405	-2.93771	-19.9508	0
1.0073	-15.3915	-3.01851	-2.62969	1.71357	0
1.0080	-9.90854	-3.32602	-0.799941	23.7043	0
1.0087	-6.85373	-2.10405	3.16758	48.4287	0
1.0093	-7.46078	-0.275145	3.47101	67.6451	0
1.0100	-4.40597	0.946824	2.85956	84.128	0
1.0107	3.21146	0.331793	5.30535	103.344	0
1.0113	5.97254	0.639308	3.77903	114.034	0
1.0120	4.73887	2.16879	-0.799941	114.646	0
1.0127	8.10699	2.16879	0.726383	116.482	0
1.0133	12.6696	2.16879	5.60878	114.931	0
1.0140	12.0626	2.16879	4.6939	104.854	0
1.0147	13.2962	1.86128	1.64126	95.4293	0
1.0153	15.4307	2.46822	1.02981	82.292	0
1.0160	12.6696	3.39076	0.114934	55.4461	0
1.0167	12.0626	3.08325	-1.71482	28.8858	0
1.0173	15.4307	1.55376	-1.10337	11.791	0
1.0180	12.0626	0.331793	0.114934	-11.7094	0
1.0187	4.44514	-0.882083	-1.10337	-40.3912	0
1.0193	-2.58484	-1.1896	-5.37891	-58.3837	0
1.0200	-13.2571	-2.71908	-8.12354	-73.0306	0
1.0207	-23.6356	-4.8555	-7.20866	-94.083	0
1.0213	-24.8497	-5.76996	-7.20866	-108.159	0
1.0220	-23.9489	-5.76996	-9.64986	-109.954	0
1.0227	-26.0833	-5.15493	-10.2613	-109.954	0
1.0233	-24.8497	-4.24047	-10.5647	-105.711	0
1.0240	-20.2871	-4.24047	-11.7876	-95.9189	0
1.0247	-17.526	-4.8555	-9.95788	-87.6775	0
1.0253	-13.5704	-3.32602	-6.59721	-74.2546	0
1.0260	-6.54042	-2.10405	-5.07089	-47.4087	0
1.0267	-3.79893	-2.71908	-1.71482	-20.8484	0
1.0273	-5.63964	-3.63354	3.77903	-1.95836	0
1.0280	-5.63964	-1.49711	5.30535	20.93	0
1.0287	1.99737	2.16879	4.99733	48.1023	0
1.0293	13.2962	2.77573	5.30535	67.9307	0
1.0300	19.3863	0.331793	5.60878	84.4136	0
1.0307	21.5207	0.946824	7.1351	101.835	0
1.0313	27.3366	3.9977	7.43853	111.586	0
1.0320	31.6055	2.77573	4.99733	114.319	0
1.0327	23.9685	-1.1896	4.99733	115.87	0
1.0333	12.3759	-0.882083	8.04998	111.3	0
1.0340	6.26627	1.55376	8.3534	101.508	0
1.0347	1.68406	2.46822	5.30535	94.2054	0
1.0353	-2.87857	1.55376	1.02981	80.456	0
1.0360	-4.40597	-0.882083	-1.71482	52.9982	0
1.0367	-4.71929	-1.1896	-2.93771	26.7643	0
1.0373	-7.46078	0.331793	-5.37891	10.567	0
1.0380	-12.043	0.639308	-8.73498	-10.159	0
1.0387	-20.2871	-1.1896	-9.34643	-39.7792	0
1.0393	-26.6904	-1.79654	-10.8728	-63.8916	0
1.0400	-26.6904	-1.1896	-13.9208	-78.8241	0
1.0407	-24.8497	-1.1896	-13.6174	-93.7974	0
1.0413	-25.77	-2.10405	-11.4796	-105.711	0
1.0420	-23.9489	-2.10405	-11.7876	-108.73	0
1.0427	-20.2871	-2.41157	-10.8728	-105.996	0
1.0433	-19.9737	-2.71908	-6.29379	-101.427	0
1.0440	-19.9737	-3.01851	-5.07089	-94.695	0
1.0447	-17.526	-3.32602	-9.95788	-88.2895	0
1.0453	-12.9633	-3.01851	-13.314	-77.0289	0
1.0460	-5.32633	-2.71908	-9.03841	-54.1405	0
1.0467	3.83809	-2.10405	-3.24114	-25.7443	0
1.0473	9.63439	0.331793	-2.62969	-2.52955	0
1.0480	8.71403	1.55376	-3.54916	19.1348	0
1.0487	2.91773	0.331793	-0.496515	45.0423	0
1.0493	-0.74412	-0.275145	2.85956	68.5427	0
1.0500	1.68406	1.25434	5.60878	85.0256	0
1.0507	5.97254	2.46822	8.3534	99.0605	0
1.0513	10.5352	3.08325	7.74655	111.586	0
1.0520	14.197	3.39076	5.30535	116.482	0
1.0527	14.8236	3.9977	4.38588	116.155	0
1.0533	14.5103	3.9977	4.08246	113.095	0
1.0540	13.9033	3.9977	4.08246	105.466	0
1.0547	12.9829	5.21967	4.08246	96.0413	0
1.0553	13.59	5.21967	2.85956	83.8016	0
1.0560	13.2962	1.55376	1.02981	59.6892	0
1.0567	7.49994	-0.882083	-0.799941	29.1714	0
1.0573	1.68406	0.331793	-2.62969	6.28308	0
1.0580	-0.450388	-0.275145	-3.85259	-13.8309	0
1.0587	-2.87857	-0.275145	-4.76746	-39.7792	0
1.0593	-5.93337	1.55376	-6.59721	-62.6676	0
1.0600	-8.38114	-0.582661	-8.12354	-78.5385	0
1.0607	-10.2023	-3.32602	-7.20866	-93.471	0
1.0613	-10.8289	-2.41157	-7.20866	-104.772	0
1.0620	-9.30149	-2.41157	-8.12354	-108.73	0
1.0627	-11.1226	-4.24047	-8.12354	-111.504	0
1.0633	-13.2571	-3.01851	-7.20866	-110.892	0
1.0640	-11.1226	-2.10405	-5.37891	-101.427	0
1.0647	-10.2023	-3.32602	-3.54916	-89.5135	0
1.0653	-11.7297	-3.01851	-3.24114	-75.8049	0
1.0660	-8.06782	-2.10405	-2.62969	-52.5902	0
1.0667	-1.05743	-0.275145	-1.71482	-26.6419	0
1.0673	3.21146	3.69018	0.114934	-5.3039	0
1.0680	6.57958	4.30521	2.85956	18.1964	0
1.0687	10.2414	0.946824	7.1351	42.6352	0
1.0693	8.71403	1.55376	8.96485	61.2396	0
1.0700	7.49994	4.91215	8.3534	78.6201	0
1.0707	13.2962	3.39076	9.26828	96.9389	0
1.0713	16.9581	1.25434	11.1026	107.016	0
1.0720	15.1174	3.39076	11.1026	110.362	0
1.0727	16.6448	5.21967	10.1877	112.198	0
1.0733	18.4855	3.69018	11.1026	108.526	0
1.0740	13.59	3.39076	11.7141	99.9989	0
1.0747	9.92812	4.30521	11.1026	90.207	0
1.0753	10.8485	2.77573	9.5763	74.0506	0
1.0760	7.79367	1.55376	6.22023	49.3262	0
1.0767	1.68406	2.77573	2.85956	24.3163	0
1.0773	-0.74412	1.55376	0.41836	3.87592	0
1.0780	-2.87857	-0.275145	-0.799941	-18.1148	0
1.0787	-7.77409	0.946824	-1.10337	-43.7368	0
1.0793	-12.65	2.77573	-3.24114	-64.7891	0
1.0800	-15.9986	-0.582661	-5.99036	-80.048	0
1.0807	-18.1526	-4.8555	-7.51209	-98.9789	0
1.0813	-19.9737	-5.76996	-9.95788	-113.626	0
1.0820	-22.7152	-5.76996	-12.0911	-114.85	0
1.0827	-23.9489	-5.76996	-9.95788	-112.402	0
1.0833	-22.1082	-2.10405	-7.51209	-111.79	0
1.0840	-19.6604	0.331793	-7.51209	-105.996	0
1.0847	-18.4463	-3.01851	-5.68234	-95.307	0
1.0853	-15.0978	-4.54799	-2.62969	-79.7625	0
1.0860	-8.98818	0.331793	-2.02284	-55.6501	0
1.0867	-2.87857	2.77573	-0.799941	-30.0282	0
1.0873	1.39033	0.946824	1.94468	-10.159	0
1.0880	5.34591	2.16879	3.77903	12.7294	0
1.0887	12.3759	4.30521	5.9122	41.0848	0
1.0893	21.5207	2.46822	6.52365	65.1971	0
1.0900	28.5507	1.25434	5.60878	82.292	0
1.0907	32.5063	3.69018	6.22023	96.6533	0
1.0913	33.4266	5.21967	7.43853	107.628	0
1.0920	27.9436	5.21967	4.99733	110.076	0
1.0927	17.8589	5.21967	3.16758	107.628	0
1.0933	11.7688	3.69018	6.22023	104.568	0
1.0940	12.6696	2.16879	8.3534	97.8365	0
1.0947	13.59	3.39076	6.52365	87.7999	0
1.0953	10.8485	3.39076	4.08246	73.765	0
1.0960	4.44514	0.03237	2.85956	49.3262	0
1.0967	-4.11224	-2.10405	0.726383	21.542	0
1.0973	-13.8641	-2.10405	-1.71482	1.10158	0
1.0980	-25.77	-3.01851	-3.54916	-19.0124	0
1.0987	-35.2282	-4.8555	-6.59721	-43.1248	0
1.0993	-37.0689	-4.8555	-11.7876	-64.1772	0
1.1000	-34.9345	-3.63354	-13.9208	-83.72	0
1.1007	-33.0937	-4.8555	-13.9208	-101.712	0
1.1013	-30.646	-6.99193	-16.0586	-108.73	0
1.1020	-27.6108	-6.06938	-17.2815	-109.954	0
1.1027	-24.2426	-4.24047	-13.6174	-113.626	0
1.1033	-19.3667	-3.93296	-10.8728	-107.22	0
1.1040	-17.526	-5.46244	-10.8728	-94.695	0
1.1047	-18.4463	-5.15493	-7.82011	-90.7374	0
1.1053	-12.9633	-2.10405	-2.62969	-81.272	0
1.1060	-5.63964	0.639308	1.94468	-52.3046	0
1.1067	-2.87857	-0.582661	5.60878	-23.9083	0
1.1073	1.39033	-0.882083	6.82708	-7.42546	0
1.1080	8.40072	2.16879	7.43853	15.1365	0
1.1087	11.7688	2.77573	10.1877	44.1447	0
1.1093	15.1174	0.331793	10.4912	66.4211	0
1.1100	21.227	0.946824	8.3534	83.1896	0
1.1107	25.4959	3.08325	8.04998	100.611	0
1.1113	29.1577	1.86128	5.9122	108.852	0
1.1120	31.2922	2.16879	2.85956	108.24	0
1.1127	25.4959	4.30521	5.9122	109.75	0
1.1133	15.4307	3.39076	10.1877	110.362	0
1.1140	9.92812	2.16879	7.43853	102.12	0
1.1147	6.87332	5.21967	5.60878	91.431	0
1.1153	4.44514	7.66361	6.52365	80.456	0
1.1160	4.13182	5.52718	3.77903	57.2821	0
1.1167	3.52478	2.16879	-0.799941	27.3763	0
1.1173	2.31069	-0.275145	-0.799941	4.48791	0
1.1180	1.07702	-2.10405	0.114934	-15.6669	0
1.1187	-1.05743	-2.10405	-1.10337	-40.3912	0
1.1193	-2.27152	-0.882083	-2.62969	-62.0556	0
1.1200	-1.66448	-1.1896	-3.54916	-80.3744	0
1.1207	-2.58484	-4.54799	-5.37891	-96.2453	0
1.1213	-3.79893	-4.8555	-7.82011	-104.772	0
1.1220	-4.40597	-2.10405	-9.95788	-108.159	0
1.1227	-6.54042	-2.10405	-12.7025	-110.566	0
1.1233	-8.38114	-4.8555	-12.0911	-105.384	0
1.1240	-7.46078	-4.54799	-8.43156	-95.6333	0
1.1247	-6.54042	-2.10405	-7.51209	-88.9015	0
1.1253	-5.93337	-1.49711	-9.03841	-74.8665	0
1.1260	-3.19188	0.03237	-6.90523	-47.7351	0
1.1267	-0.137075	3.9977	-3.54916	-20.2364	0
1.1273	2.60442	5.21967	-2.93771	2.03996	0
1.1280	4.13182	5.21967	-3.54916	23.7043	0
1.1287	3.21146	6.44164	-2.93771	45.6543	0
1.1293	2.60442	4.91215	0.114934	66.4211	0
1.1300	4.73887	2.16879	4.6939	85.6375	0
1.1307	8.10699	2.77573	8.66143	101.223	0
1.1313	11.1618	5.21967	12.0175	109.75	0
1.1320	10.2414	5.52718	14.4587	113.422	0
1.1327	7.18663	4.91215	13.5438	115.543	0
1.1333	8.40072	5.21967	10.4912	113.422	0
1.1340	11.4555	5.21967	8.96485	104.283	0
1.1347	11.4555	2.77573	6.82708	94.8174	0
1.1353	10.8485	1.55376	4.99733	81.068	0
1.1360	11.1618	2.46822	4.99733	52.0598	0
1.1367	10.8485	0.639308	3.16758	23.7043	0
1.1373	10.8485	-2.10405	-0.799941	7.50705	0
1.1380	8.40072	-2.71908	-2.02284	-15.3813	0
1.1387	4.44514	-1.79654	-1.71482	-44.6751	0
1.1393	4.13182	-2.71908	-2.62969	-61.77	0
1.1400	4.13182	-3.93296	-4.46404	-77.0289	0
1.1407	-0.137075	-4.54799	-7.51209	-100.815	0
1.1413	-5.63964	-3.32602	-10.8728	-111.504	0
1.1420	-9.90854	-2.71908	-12.0911	-108.73	0
1.1427	-10.5156	-3.93296	-9.95788	-110.892	0
1.1433	-7.77409	-3.93296	-7.51209	-110.28	0
1.1440	-5.93337	-2.10405	-5.99036	-100.529	0
1.1447	-5.93337	-3.01851	-5.99036	-91.0638	0
1.1453	-4.40597	-4.8555	-5.68234	-76.7025	0
1.1460	-0.450388	-3.32602	-3.24114	-49.5302	0
1.1467	6.26627	-0.582661	-0.496515	-23.9083	0
1.1473	9.92812	-0.275145	-0.496515	-5.91588	0
1.1480	6.26627	0.639308	0.41836	15.4629	0
1.1487	5.65923	2.46822	4.6939	41.4112	0
1.1493	11.1618	4.30521	7.43853	63.0756	0
1.1500	12.6696	4.91215	7.1351	81.3944	0
1.1507	12.9829	4.60464	8.66143	98.7749	0
1.1513	18.7792	5.52718	10.4912	111.3	0
1.1520	20.3066	6.13412	10.1877	114.319	0
1.1527	15.7244	4.91215	10.1877	112.198	0
1.1533	14.5103	4.91215	9.5763	106.404	0
1.1540	13.9033	5.52718	6.52365	98.4485	0
1.1547	10.5352	3.9977	4.6939	90.5334	0
1.1553	7.49994	2.46822	3.77903	74.6626	0
1.1560	3.83809	1.86128	1.64126	45.6543	0
1.1567	-1.05743	1.25434	0.726383	19.4204	0
1.1573	-2.27152	2.16879	1.02981	3.87592	0
1.1580	-4.11224	2.46822	-0.496515	-18.7268	0
1.1587	-11.1226	-0.582661	-3.85259	-48.6327	0
1.1593	-15.9986	-1.79654	-8.73498	-68.4611	0
1.1600	-16.6252	-0.275145	-10.8728	-83.4344	0
1.1607	-19.3667	-3.01851	-8.12354	-100.529	0
1.1613	-22.1082	-5.76996	-7.82011	-109.056	0
1.1620	-22.7152	-2.41157	-11.1762	-109.954	0
1.1627	-23.0285	0.03237	-9.64986	-112.116	0
1.1633	-23.0285	-1.1896	-4.76746	-107.547	0
1.1640	-19.3667	-1.1896	-5.07089	-97.1429	0
1.1647	-17.2322	-0.275145	-6.59721	-92.5734	0
1.1653	-17.8393	-0.275145	-6.29379	-82.496	0
1.1660	-15.7048	0.639308	-5.99036	-53.2022	0
1.1667	-10.2023	0.946824	-3.24114	-24.2347	0
1.1673	-5.32633	1.25434	1.02981	-5.91588	0
1.1680	0.176239	4.30521	4.38588	16.0749	0
1.1687	8.10699	5.82661	6.52365	42.9208	0
1.1693	15.4307	3.9977	6.52365	63.9732	0
1.1700	20.0129	4.30521	4.6939	81.68	0
1.1707	21.834	6.74106	4.99733	97.8365	0
1.1713	20.0129	6.74106	6.52365	107.016	0
1.1720	15.1174	6.13412	8.3534	112.198	0
1.1727	9.92812	7.35609	9.5763	116.155	0
1.1733	7.79367	7.35609	7.43853	109.75	0
1.1740	8.71403	4.60464	5.30535	97.8365	0
1.1747	10.2414	2.77573	8.3534	89.9215	0
1.1753	10.5352	3.39076	9.26828	79.2321	0
1.1760	8.10699	4.91215	3.77903	54.8341	0
1.1767	1.99737	3.9977	1.64126	24.9283	0
1.1773	-2.58484	0.639308	1.33783	2.65195	0
1.1780	-4.71929	-1.49711	-3.54916	-17.5029	0
1.1787	-9.90854	-1.49711	-5.99036	-42.5128	0
1.1793	-16.6252	-1.49711	-4.15601	-66.0131	0
1.1800	-19.3667	-3.93296	-6.29379	-82.496	0
1.1807	-19.3667	-3.93296	-9.95788	-95.9189	0
1.1813	-19.3667	-0.275145	-10.5647	-105.996	0
1.1820	-21.1878	0.946824	-9.34643	-108.159	0
1.1827	-26.6904	-2.71908	-9.03841	-107.22	0
1.1833	-29.4319	-4.54799	-7.20866	-104.487	0
1.1840	-25.163	-2.10405	-3.85259	-97.1429	0
1.1847	-20.5808	-2.41157	-2.32626	-86.1679	0
1.1853	-18.4463	-4.54799	-3.54916	-71.8066	0
1.1860	-15.3915	-1.1896	-2.93771	-49.5302	0
1.1867	-14.4908	2.77573	1.02981	-23.2963	0
1.1873	-14.4908	1.25434	2.25271	0.815984	0
1.1880	-8.38114	-1.1896	2.85956	23.7043	0
1.1887	-1.97779	0.639308	6.52365	46.5927	0
1.1893	0.176239	2.77573	5.60878	64.5851	0
1.1900	5.97254	4.30521	2.25271	81.3944	0
1.1907	13.59	3.9977	5.60878	99.3869	0
1.1913	13.9033	1.25434	9.87973	108.852	0
1.1920	12.6696	-0.582661	9.26828	108.24	0
1.1927	16.351	0.946824	7.74655	109.75	0
1.1933	18.1722	1.55376	6.52365	110.362	0
1.1940	14.5103	1.55376	2.85956	101.508	0
1.1947	14.5103	3.39076	0.41836	89.5951	0
1.1953	18.1722	3.9977	-0.799941	74.9481	0
1.1960	16.6448	0.639308	-1.10337	49.9382	0
1.1967	11.4555	0.639308	-1.71482	24.6019	0
1.1973	10.8485	3.39076	-3.54916	4.77351	0
1.1980	9.92812	1.55376	-4.46404	-22.6844	0
1.1987	4.44514	0.331793	-4.46404	-52.3046	0
1.1993	3.21146	3.08325	-5.37891	-68.1755	0
1.2000	4.44514	0.946824	-5.07089	-82.8224	0
1.2007	-0.74412	-4.54799	-3.54916	-102.936	0
1.2013	-9.90854	-4.54799	-4.46404	-111.79	0
1.2020	-18.4463	-1.1896	-4.76746	-111.79	0
1.2027	-25.77	-1.1896	-2.62969	-116.074	0
1.2033	-27.6108	-1.1896	-4.15601	-112.728	0
1.2040	-24.2426	0.639308	-6.59721	-100.529	0
1.2047	-21.1878	0.03237	-7.20866	-91.6758	0
1.2053	-17.526	-1.49711	-6.90523	-77.6409	0
1.2060	-10.2023	-1.1896	-5.99036	-49.5302	0
1.2067	-3.79893	-2.10405	-4.15601	-23.6227	0
1.2073	-0.137075	-2.71908	-4.46404	-6.52787	0
1.2080	4.44514	1.25434	-3.54916	15.1365	0
1.2087	8.71403	5.21967	-0.188492	41.6968	0
1.2093	11.1618	3.39076	0.41836	63.3612	0
1.2100	12.9829	2.16879	0.114934	80.456	0
1.2107	15.7244	4.30521	1.64126	96.6533	0
1.2113	20.6199	4.91215	3.77903	108.526	0
1.2120	23.3614	3.39076	4.6939	111.912	0
1.2127	20.9137	3.39076	4.99733	109.138	0
1.2133	17.5651	5.21967	6.22023	102.732	0
1.2140	18.1722	5.52718	7.43853	94.491	0
1.2147	18.7792	1.86128	4.6939	86.8615	0
1.2153	16.351	-1.1896	0.726383	70.9906	0
1.2160	12.9829	0.946824	-0.799941	43.8183	0
1.2167	9.32108	3.69018	-2.93771	19.4204	0
1.2173	7.18663	2.77573	-5.37891	2.65195	0
1.2180	6.26627	1.55376	-4.15601	-21.4604	0
1.2187	3.83809	-0.275145	-2.62969	-48.6327	0
1.2193	-0.137075	-3.32602	-3.85259	-66.3395	0
1.2200	-3.79893	-4.8555	-4.76746	-82.496	0
1.2207	-8.06782	-4.24047	-7.20866	-99.3053	0
1.2213	-9.59523	-3.01851	-10.8728	-106.608	0
1.2220	-7.46078	-2.41157	-10.5647	-108.159	0
1.2227	-8.06782	-3.32602	-8.43156	-111.79	0
1.2233	-9.30149	-4.24047	-7.82011	-107.832	0
1.2240	-7.46078	-3.63354	-6.29379	-96.5309	0
1.2247	-8.98818	-3.63354	-5.07089	-88.9015	0
1.2253	-11.1226	-3.93296	-5.99036	-76.0905	0
1.2260	-5.63964	-3.01851	-4.46404	-48.6327	0
1.2267	1.07702	-3.32602	-0.799941	-22.0724	0
1.2273	1.68406	-3.93296	0.41836	-5.58949	0
1.2280	2.31069	-1.1896	1.94468	16.3605	0
1.2287	5.97254	0.946824	5.60878	46.2663	0
1.2293	9.32108	-0.275145	6.82708	70.3786	0
1.2300	10.8485	0.03237	4.08246	86.8615	0
1.2307	11.7688	1.86128	4.08246	99.6725	0
1.2313	13.59	2.16879	7.43853	106.404	0
1.2320	15.1174	2.16879	6.52365	111.3	0
1.2327	16.351	3.69018	1.94468	116.482	0
1.2333	19.3863	3.39076	1.94468	111.912	0
1.2340	22.7544	1.55376	4.08246	97.5509	0
1.2347	22.7544	2.16879	1.94468	87.1879	0
1.2353	24.5755	3.9977	-0.188492	78.6201	0
1.2360	25.8092	1.55376	1.02981	53.8958	0
1.2367	16.9581	-2.41157	1.02981	20.93	0
1.2373	1.39033	-3.01851	0.41836	-1.95836	0
1.2380	-10.8289	-3.93296	1.33783	-22.6844	0
1.2387	-21.1878	-6.06938	2.25271	-49.2446	0
1.2393	-30.0389	-5.46244	3.47101	-70.0114	0
1.2400	-31.5663	-3.93296	2.85956	-83.108	0
1.2407	-31.2726	-4.8555	0.114934	-100.203	0
1.2413	-32.8	-3.63354	-1.10337	-110.892	0
1.2420	-32.1734	-0.275145	-2.62969	-109.056	0
1.2427	-31.8797	-1.79654	-5.37891	-111.79	0
1.2433	-32.1734	-5.76996	-5.37891	-113.626	0
1.2440	-27.9045	-5.15493	-4.46404	-100.815	0
1.2447	-22.7152	-2.10405	-6.29379	-86.7799	0
1.2453	-21.1878	-1.49711	-6.90523	-76.0905	0
1.2460	-19.0534	-0.882083	-4.15601	-53.2022	0
1.2467	-12.9633	0.639308	-2.62969	-25.4179	0
1.2473	-7.46078	0.946824	-0.496515	-3.75353	0
1.2480	-4.40597	2.16879	2.85956	20.0324	0
1.2487	-1.05743	2.46822	2.55613	45.0423	0
1.2493	5.34591	1.86128	2.85956	60.9132	0
1.2500	11.7688	2.77573	6.52365	77.7225	0
1.2507	14.197	4.30521	7.43853	98.4485	0
1.2513	15.1174	3.69018	5.60878	107.302	0
1.2520	18.7792	4.91215	4.99733	106.69	0
1.2527	19.6996	6.44164	3.77903	109.75	0
1.2533	19.0925	4.30521	2.85956	109.75	0
1.2540	22.7544	2.46822	3.16758	99.6725	0
1.2547	23.6748	2.77573	1.94468	89.0239	0
1.2553	18.1722	3.39076	-0.799941	74.0506	0
1.2560	14.5103	4.60464	-1.71482	47.4903	0
1.2567	14.8236	5.21967	-2.02284	22.154	0
1.2573	13.9033	1.55376	-2.93771	5.0999	0
1.2580	10.2414	-0.275145	-3.54916	-17.5029	0
1.2587	3.21146	0.946824	-3.85259	-44.3487	0
1.2593	-4.11224	-0.275145	-3.54916	-63.2796	0
1.2600	-7.77409	-2.10405	-1.71482	-79.7625	0
1.2607	-12.9633	-1.1896	-0.496515	-96.2453	0
1.2613	-19.9737	-2.41157	-1.71482	-105.099	0
1.2620	-21.5011	-4.24047	-3.54916	-108.159	0
1.2627	-19.3667	-1.1896	-4.46404	-111.178	0
1.2633	-20.2871	-0.275145	-3.54916	-109.342	0
1.2640	-21.1878	-3.93296	-1.71482	-100.815	0
1.2647	-18.4463	-3.32602	-2.02284	-89.5135	0
1.2653	-13.8641	0.331793	-2.93771	-72.133	0
1.2660	-10.5156	1.55376	-3.24114	-48.3063	0
1.2667	-6.85373	1.55376	-1.71482	-24.8467	0
1.2673	-2.58484	1.86128	1.64126	-1.95836	0
1.2680	-0.137075	2.16879	5.60878	23.3779	0
1.2687	2.31069	3.9977	8.04998	46.8783	0
1.2693	9.00776	5.82661	9.26828	65.5235	0
1.2700	15.4307	5.21967	9.26828	81.3944	0
1.2707	18.1722	5.82661	8.66143	96.9389	0
1.2713	20.0129	6.13412	9.87973	107.628	0
1.2720	20.0129	3.69018	9.5763	110.688	0
1.2727	16.6448	2.46822	6.82708	108.24	0
1.2733	16.0377	4.30521	5.9122	103.956	0
1.2740	16.6448	5.21967	7.74655	97.5509	0
1.2747	12.6696	5.82661	5.60878	88.4119	0
1.2753	6.87332	4.91215	1.94468	73.4386	0
1.2760	3.21146	1.55376	1.94468	49.9382	0
1.2767	0.783284	0.639308	1.64126	23.0924	0
1.2773	-0.137075	2.46822	-2.62969	1.71357	0
1.2780	-1.66448	2.16879	-3.85259	-21.1748	0
1.2787	-4.71929	-0.275145	-0.799941	-48.3063	0
1.2793	-6.85373	-1.1896	0.114934	-67.2371	0
1.2800	-8.67487	-0.882083	-0.188492	-78.5385	0
1.2807	-9.59523	0.03237	-1.71482	-93.471	0
1.2813	-10.2023	-0.275145	-5.99036	-107.22	0
1.2820	-14.7845	-1.49711	-8.73498	-112.728	0
1.2827	-20.8941	0.331793	-6.29379	-113.34	0
1.2833	-20.2871	2.77573	-4.76746	-105.996	0
1.2840	-15.7048	0.639308	-6.59721	-95.6333	0
1.2847	-14.1774	-2.10405	-6.59721	-91.3494	0
1.2853	-13.8641	-0.275145	-5.68234	-78.8241	0
1.2860	-10.5156	1.86128	-5.99036	-48.6327	0
1.2867	-6.54042	1.55376	-5.37891	-20.8484	0
1.2873	-4.40597	1.55376	-3.85259	-1.95836	0
1.2880	-3.79893	2.46822	-4.76746	20.93	0
1.2887	-2.87857	2.77573	-3.54916	46.5927	0
1.2893	-1.97779	2.46822	2.85956	67.9307	0
1.2900	-0.137075	3.9977	4.6939	87.7999	0
1.2907	3.52478	6.13412	1.02981	103.344	0
1.2913	6.87332	5.52718	1.94468	110.688	0
1.2920	9.00776	2.16879	7.43853	115.258	0
1.2927	10.2414	3.08325	7.43853	119.827	0
1.2933	12.3759	6.13412	3.77903	114.931	0
1.2940	16.351	3.9977	3.77903	100.611	0
1.2947	21.227	0.639308	4.6939	90.207	0
1.2953	20.9137	2.46822	2.85956	81.068	0
1.2960	12.6696	3.69018	1.64126	56.9557	0
1.2967	2.60442	0.639308	0.114934	24.6019	0
1.2973	-5.32633	-1.1896	-1.41139	2.65195	0
1.2980	-13.5704	-0.882083	-2.02284	-15.6669	0
1.2987	-20.2871	-2.10405	-3.54916	-42.2272	0
1.2993	-22.4215	-3.93296	-4.15601	-66.3395	0
1.3000	-22.4215	-3.63354	-3.54916	-80.66	0
1.3007	-23.3223	-3.63354	-4.15601	-93.471	0
1.3013	-21.8145	-3.32602	-5.37891	-102.651	0
1.3020	-17.2322	-3.01851	-4.46404	-105.099	0
1.3027	-16.6252	-4.24047	-3.54916	-106.935	0
1.3033	-20.2871	-3.93296	-3.54916	-102.936	0
1.3040	-20.2871	-2.10405	-3.54916	-90.7374	0
1.3047	-16.6252	-3.93296	-5.37891	-80.66	0
1.3053	-14.4908	-4.8555	-7.51209	-68.4611	0
1.3060	-10.5156	-0.275145	-4.46404	-44.3487	0
1.3067	-3.79893	2.46822	0.114934	-18.7268	0
1.3073	0.783284	-0.275145	1.33783	2.65195	0
1.3080	3.52478	-1.49711	3.77903	27.0499	0
1.3087	7.49994	-0.275145	7.43853	51.7742	0
1.3093	11.1618	-0.275145	8.3534	69.1547	0
1.3100	14.8236	1.25434	7.1351	85.6375	0
1.3107	20.0129	3.39076	7.74655	102.447	0
1.3113	22.4411	2.16879	8.04998	110.688	0
1.3120	20.3066	0.639308	8.04998	112.81	0
1.3127	20.0129	2.16879	9.26828	115.258	0
1.3133	22.7544	2.46822	8.66143	114.319	0
1.3140	21.5207	0.331793	6.52365	105.18	0
1.3147	17.8589	0.331793	7.43853	93.879	0
1.3153	16.351	1.55376	7.43853	78.9465	0
1.3160	12.3759	1.55376	3.47101	54.2221	0
1.3167	5.97254	0.331793	0.41836	27.3763	0
1.3173	2.31069	-1.49711	0.114934	5.3855	0
1.3180	-1.97779	-1.49711	-2.02284	-19.9508	0
1.3187	-9.30149	-0.275145	-3.54916	-46.5111	0
1.3193	-14.7845	-0.582661	-3.54916	-63.8916	0
1.3200	-17.2322	-1.79654	-6.29379	-78.2121	0
1.3207	-21.1878	-2.10405	-8.73498	-97.4693	0
1.3213	-22.7152	-3.63354	-7.20866	-109.954	0
1.3220	-19.6604	-5.46244	-8.12354	-111.178	0
1.3227	-18.4463	-4.8555	-11.1762	-109.668	0
1.3233	-17.2322	-3.01851	-9.64986	-105.099	0
1.3240	-12.3367	-2.71908	-6.29379	-96.2453	0
1.3247	-8.98818	-3.93296	-6.29379	-86.7799	0
1.3253	-7.46078	-4.24047	-5.37891	-71.521	0
1.3260	-3.19188	-2.41157	-3.54916	-44.9607	0
1.3267	2.31069	-1.1896	-2.32626	-19.9508	0
1.3273	8.40072	-1.1896	-0.799941	-1.95836	0
1.3280	16.351	0.331793	1.64126	21.2564	0
1.3287	18.7792	1.86128	3.16758	47.8167	0
1.3293	14.5103	0.946824	4.6939	65.8091	0
1.3300	12.6696	1.55376	6.22023	80.456	0
1.3307	12.6696	3.39076	4.99733	99.0605	0
1.3313	13.59	1.86128	3.47101	110.974	0
1.3320	18.7792	0.946824	5.60878	112.198	0
1.3327	20.9137	3.39076	7.43853	110.688	0
[truncated: 53,872 more rows]
