# Supplementary material for: Identification of Haptic Based Guiding Using Hard Reins
Source: PLoS One. 2015 Jul 22;10(7):e0132020. doi: 10.1371/journal.pone.0132020 (PMC4511788; doi:10.1371/journal.pone.0132020)
Supplement: S3 File — (ZIP) [file pone.0132020.s003.zip › EMGData1/Subject6/T1/t1.txt]

0.0000	2.81993	1.15871	1.40808	-11.3127	0
0.0007	-10.9119	-2.81072	3.24094	-0.327906	0
0.0013	-17.3208	-0.367115	9.95096	15.5345	0
0.0020	-16.4068	3.29256	13.3099	35.0859	0
0.0027	-11.8259	2.68453	10.2577	49.7187	0
0.0033	-6.3309	2.99428	8.73167	58.2853	0
0.0040	-1.44897	4.81838	10.5645	62.8349	0
0.0047	0.691049	2.07649	11.1781	66.5239	0
0.0053	0.99199	-1.2849	11.477	68.9422	0
0.0060	2.81993	0.240919	11.477	69.2701	0
0.0067	3.43295	1.76674	9.65204	67.1387	0
0.0073	0.99199	-0.367115	9.65204	61.9332	0
0.0080	2.2069	-2.20269	10.5645	52.7928	0
0.0087	7.70186	-1.58318	8.12596	39.0618	0
0.0093	12.8959	0.240919	4.76702	23.4863	0
0.0100	21.1327	1.15871	3.24094	9.7552	0
0.0107	32.4236	-0.367115	0.80237	-4.91859	0
0.0113	34.8646	-1.89293	-2.55657	-21.3959	0
0.0120	27.5417	-0.975148	-5.91551	-39.0618	0
0.0127	13.8098	-2.81072	-7.74837	-53.7356	0
0.0133	-9.68584	-4.33654	-8.96766	-62.589	0
0.0140	-31.0526	-1.89293	-10.1869	-67.7535	0
0.0147	-31.9666	-1.58318	-10.4937	-71.7294	0
0.0153	-22.5037	-2.50097	-9.57337	-73.5739	0
0.0160	-19.1488	-0.975148	-9.57337	-74.4756	0
0.0167	-17.3208	-1.89293	-12.9323	-72.0573	0
0.0173	-13.3529	-4.33654	-12.9323	-64.3925	0
0.0180	-13.3529	-1.58318	-7.74837	-52.7928	0
0.0187	-12.7398	1.15871	-2.86336	-37.8731	0
0.0193	-7.8579	-0.975148	-2.24978	-22.2976	0
0.0200	-4.20203	-1.58318	-2.86336	-10.411	0
0.0207	-5.11599	-0.367115	0.495581	3.64795	0
0.0213	-7.24487	-0.975148	4.46023	21.6418	0
0.0220	-5.11599	-0.975148	2.62737	37.5042	0
0.0227	1.29293	0.848953	-1.64407	50.0466	0
0.0233	3.43295	1.15871	-1.33728	60.0887	0
0.0240	0.0780217	1.15871	2.02166	64.9663	0
0.0247	-1.14803	2.07649	2.93416	68.3274	0
0.0253	0.99199	2.37477	2.93416	71.6884	0
0.0260	-1.74992	0.848953	4.15344	71.0736	0
0.0267	-8.47093	0.848953	4.76702	68.3274	0
0.0273	-11.2128	1.76674	4.15344	64.9663	0
0.0280	-4.80391	0.848953	3.54773	57.6704	0
0.0287	3.13201	-0.676868	2.32845	42.9966	0
0.0293	5.57298	-0.975148	-1.33728	24.1011	0
0.0300	5.87392	-0.0573617	-4.08265	7.62381	0
0.0307	7.40091	1.15871	-5.91551	-6.72207	0
0.0313	7.70186	0.848953	-8.96766	-23.1993	0
0.0320	4.34692	-0.975148	-9.27445	-39.6766	0
0.0327	0.0780217	-1.58318	-3.47694	-51.6042	0
0.0333	-1.44897	-0.676868	-0.424784	-59.8428	0
0.0340	-0.234065	-0.975148	-1.95086	-66.237	0
0.0347	1.29293	-2.20269	-1.33728	-68.9832	0
0.0353	4.04598	-2.50097	-0.723706	-70.8276	0
0.0360	6.78789	-2.81072	-4.69622	-72.959	0
0.0367	7.40091	-2.81072	-7.74837	-71.7294	0
0.0373	7.70186	-0.975148	-7.44159	-65.3352	0
0.0380	8.92791	1.46846	-6.52122	-54.9652	0
0.0387	8.31488	1.15871	-3.77586	-40.6193	0
0.0393	6.48695	1.15871	-1.64407	-24.429	0
0.0400	4.65901	2.37477	-4.08265	-8.56654	0
0.0407	3.7339	1.76674	-4.99515	7.00899	0
0.0413	5.57298	0.848953	-1.64407	22.8714	0
0.0420	8.31488	0.848953	1.40808	38.119	0
0.0427	7.40091	1.76674	1.71487	50.9484	0
0.0433	5.57298	2.68453	1.10129	60.0887	0
0.0440	6.17486	4.21035	0.495581	67.4256	0
0.0447	5.57298	3.60231	0.495581	72.0163	0
0.0453	3.7339	1.15871	-0.117996	72.3032	0
0.0460	0.378962	2.68453	-0.424784	72.0163	0
0.0467	-4.20203	7.26199	1.10129	71.6884	0
0.0473	-5.71788	8.17977	1.40808	66.5239	0
0.0480	-3.589	4.5201	-1.95086	55.539	0
0.0487	-2.36294	0.848953	-3.77586	40.8653	0
0.0493	-0.835947	-1.2849	-5.30193	25.9046	0
0.0500	1.29293	-1.89293	-8.66087	11.5997	0
0.0507	1.90596	-1.89293	-10.1869	-3.68894	0
0.0513	4.65901	-2.81072	-10.4937	-21.0679	0
0.0520	8.01394	-2.81072	-12.3266	-36.3156	0
0.0527	6.48695	-1.89293	-12.3266	-47.3004	0
0.0533	5.87392	-2.81072	-12.9323	-56.4818	0
0.0540	9.22885	-6.4704	-13.2391	-64.3925	0
0.0547	10.1428	-5.25433	-10.4937	-68.6963	0
0.0553	10.1428	-0.676868	-8.96766	-71.4425	0
0.0560	11.9819	-1.58318	-11.0994	-70.8276	0
0.0567	12.8959	-4.94458	-9.88016	-66.5649	0
0.0573	11.0568	-2.81072	-6.82801	-63.4908	0
0.0580	9.84188	0.848953	-5.60872	-55.8669	0
0.0587	10.7558	3.29256	0.188793	-37.5452	0
0.0593	11.0568	3.60231	7.81917	-20.4531	0
0.0600	10.1428	-0.0573617	7.81917	-9.79618	0
0.0607	8.31488	-3.72851	5.67952	4.26277	0
0.0613	5.87392	-1.2849	6.90667	23.1583	0
0.0620	4.34692	0.848953	8.42488	38.447	0
0.0627	5.57298	-3.41876	9.34525	51.8501	0
0.0633	8.31488	-4.02679	9.95096	64.3925	0
0.0640	7.09997	0.240919	8.42488	70.1718	0
0.0647	3.43295	0.550672	6.90667	71.0736	0
0.0653	1.90596	-1.58318	6.59988	73.8198	0
0.0660	2.2069	-0.975148	5.98631	77.1808	0
0.0667	1.90596	-0.975148	5.98631	73.8198	0
0.0673	2.2069	-0.367115	5.98631	64.0646	0
0.0680	2.81993	0.848953	4.46023	52.4649	0
0.0687	3.13201	0.240919	5.98631	39.9635	0
0.0693	4.04598	-0.975148	7.51238	24.388	0
0.0700	4.65901	0.240919	4.15344	10.0421	0
0.0707	6.48695	1.76674	1.40808	-2.74621	0
0.0713	13.1968	-0.367115	2.62737	-18.3217	0
0.0720	15.0247	-4.02679	1.40808	-36.0286	0
0.0727	7.09997	-4.63482	0.188793	-50.6614	0
0.0733	3.7339	-2.81072	1.10129	-60.7445	0
0.0740	4.34692	-3.72851	-0.723706	-66.5649	0
0.0747	-7.24487	-4.94458	-4.08265	-67.7535	0
0.0753	-26.4716	-2.50097	-3.77586	-69.8849	0
0.0760	-38.3755	-1.2849	-2.24978	-72.0573	0
0.0767	-41.4295	-3.72851	-0.723706	-66.5649	0
0.0773	-38.3755	-3.72851	1.10129	-59.8428	0
0.0780	-29.5256	-1.2849	2.32845	-54.6373	0
0.0787	-21.9018	-1.89293	3.54773	-40.6193	0
0.0793	-17.3208	-2.20269	5.98631	-21.3959	0
0.0800	-13.0519	-0.975148	7.81917	-8.85346	0
0.0807	-13.6538	-1.89293	11.1781	3.64795	0
0.0813	-19.1488	-0.975148	15.7563	22.2566	0
0.0820	-19.4608	1.46846	19.721	39.6356	0
0.0827	-13.3529	1.46846	22.1596	53.6946	0
0.0833	-9.68584	1.15871	22.7731	63.4498	0
0.0840	-7.8579	2.07649	23.0799	66.196	0
0.0847	-5.41693	0.550672	23.9924	68.3274	0
0.0853	-5.11599	-0.975148	22.4664	72.918	0
0.0860	-4.50297	-0.676868	18.8085	73.205	0
0.0867	-2.36294	-0.975148	18.1949	68.6553	0
0.0873	-2.67503	-0.975148	17.2824	62.8349	0
0.0880	-2.97597	-0.0573617	13.0031	51.8501	0
0.0887	-1.14803	-0.975148	10.5645	37.2173	0
0.0893	-0.835947	-0.975148	9.65204	24.7159	0
0.0900	1.90596	-0.0573617	5.98631	12.1735	0
0.0907	6.17486	-2.81072	3.54773	-5.82033	0
0.0913	4.95995	-4.63482	2.62737	-25.0438	0
0.0920	3.7339	-2.50097	0.495581	-40.9062	0
0.0927	5.26089	-1.2849	-0.424784	-54.3504	0
0.0933	-2.062	-1.89293	-2.24978	-63.4908	0
0.0940	-10.2989	1.15871	-4.99515	-67.7535	0
0.0947	-6.3309	4.81838	-4.99515	-70.2128	0
0.0953	-2.67503	2.99428	-4.99515	-72.6311	0
0.0960	-7.24487	-1.58318	-8.0473	-74.8035	0
0.0967	-8.77187	-1.89293	-9.88016	-73.5739	0
0.0973	-6.94393	0.848953	-11.713	-65.9501	0
0.0980	-2.97597	1.46846	-17.2038	-53.7356	0
0.0987	8.31488	-0.367115	-18.423	-40.2914	0
0.0993	20.2188	-1.2849	-14.1516	-25.0438	0
0.1000	28.1547	-1.58318	-13.5459	-10.0831	0
0.1007	32.7245	-1.89293	-13.5459	5.16452	0
0.1013	21.1327	-1.2849	-6.82801	24.1011	0
0.1020	-5.71788	-0.0573617	-1.64407	41.808	0
0.1027	-24.6437	-0.975148	-3.47694	53.4077	0
0.1033	-28.9126	-1.89293	-5.60872	62.8349	0
0.1040	-27.3856	0.550672	-6.82801	68.9422	0
0.1047	-21.2888	3.29256	-8.66087	69.2701	0
0.1053	-14.2668	3.60231	-6.82801	70.1718	0
0.1060	-7.24487	2.68453	-1.03049	71.0736	0
0.1067	4.34692	3.60231	2.32845	67.4256	0
0.1073	10.1428	2.68453	0.188793	63.1628	0
0.1080	6.78789	-0.676868	-3.17015	55.539	0
0.1087	7.09997	-2.81072	-5.91551	38.447	0
0.1093	11.6698	-0.975148	-7.1348	19.2235	0
0.1100	13.1968	2.07649	-7.44159	6.68108	0
0.1107	17.7778	0.550672	-5.91551	-5.49242	0
0.1113	25.7137	-2.20269	-3.47694	-21.9697	0
0.1120	27.5417	-2.20269	-3.77586	-36.6435	0
0.1127	27.2407	-2.50097	-7.1348	-47.9152	0
0.1133	32.4236	-2.20269	-8.96766	-59.5149	0
0.1140	33.9506	-0.0573617	-6.82801	-69.3111	0
0.1147	20.2188	-1.2849	-6.52122	-72.959	0
0.1153	-2.97597	-4.02679	-9.57337	-72.959	0
0.1160	-18.2348	-1.89293	-11.4062	-72.959	0
0.1167	-20.0627	-0.367115	-11.4062	-71.7294	0
0.1173	-18.5357	-3.109	-12.6255	-66.237	0
0.1180	-17.9338	-4.02679	-11.4062	-56.1539	0
0.1187	-12.7398	-1.58318	-6.82801	-40.2914	0
0.1193	-6.64299	-0.975148	-4.08265	-23.1993	0
0.1200	-4.50297	-2.81072	-2.24978	-10.6979	0
0.1207	-2.67503	-4.02679	2.32845	1.51656	0
0.1213	0.378962	-3.72851	5.98631	20.4121	0
0.1220	4.65901	-2.81072	5.98631	37.5042	0
0.1227	8.01394	-2.50097	5.07381	48.2021	0
0.1233	9.54094	-1.89293	4.15344	57.3425	0
0.1240	12.5838	-1.89293	4.15344	64.0646	0
0.1247	14.4229	-1.89293	5.98631	65.5812	0
0.1253	9.84188	-0.975148	7.81917	67.1387	0
0.1260	7.40091	-0.0573617	6.90667	68.9422	0
0.1267	12.2828	0.848953	3.85452	65.5812	0
0.1273	14.7238	0.550672	2.32845	58.5722	0
0.1280	11.9819	-0.975148	2.02166	50.6614	0
0.1287	11.0568	-2.81072	0.188793	36.6025	0
0.1293	11.0568	-3.72851	-3.47694	18.6087	0
0.1300	11.0568	-3.109	-5.30193	5.49242	0
0.1307	12.8959	-3.41876	-4.99515	-6.10724	0
0.1313	11.6698	-3.72851	-6.52122	-24.429	0
0.1320	7.09997	-5.55261	-9.88016	-43.9804	0
0.1327	8.31488	-7.38818	-12.3266	-56.1539	0
0.1333	10.4549	-6.16064	-11.713	-63.2038	0
0.1340	8.61582	-5.55261	-9.57337	-69.8849	0
0.1347	10.7558	-5.86236	-8.35409	-75.0904	0
0.1353	17.7778	-3.41876	-8.66087	-76.607	0
0.1360	20.2188	-2.20269	-5.91551	-75.9922	0
0.1367	19.3048	-5.25433	-0.723706	-72.959	0
0.1373	21.1327	-6.16064	0.80237	-66.237	0
0.1380	24.1867	-3.72851	-1.33728	-56.1539	0
0.1387	23.8746	-2.50097	-2.86336	-42.7507	0
0.1393	21.4337	-3.41876	-2.24978	-27.5031	0
0.1400	18.3908	-3.72851	-0.424784	-12.5424	0
0.1407	9.54094	-1.58318	2.32845	3.03313	0
0.1413	-10.9119	0.848953	4.15344	19.5104	0
0.1420	-31.9666	-1.2849	4.76702	35.0859	0
0.1427	-39.2895	-2.50097	4.46023	49.7187	0
0.1433	-36.2355	0.848953	4.76702	61.3184	0
0.1440	-31.0526	1.15871	5.98631	66.196	0
0.1447	-24.6437	-1.58318	5.98631	67.4256	0
0.1453	-18.5357	-0.975148	4.76702	70.4588	0
0.1460	-19.1488	-0.975148	5.98631	71.6884	0
0.1467	-22.5037	-3.109	6.90667	68.3274	0
0.1473	-23.1167	-1.89293	5.07381	64.0646	0
0.1480	-20.0627	-0.0573617	4.15344	57.3425	0
0.1487	-12.7398	-2.81072	4.15344	42.7097	0
0.1493	-6.64299	-4.94458	2.93416	24.7159	0
0.1500	-6.64299	-4.94458	2.02166	9.7552	0
0.1507	-6.94393	-5.25433	1.40808	-4.30376	0
0.1513	-2.97597	-6.16064	-0.424784	-21.3959	0
0.1520	-0.535006	-7.38818	-2.24978	-37.2583	0
0.1527	-0.835947	-8.30597	-3.17015	-49.1449	0
0.1533	-1.44897	-5.86236	-5.60872	-58.6132	0
0.1540	-0.835947	-3.72851	-5.91551	-65.9501	0
0.1547	2.51899	-3.41876	-3.17015	-68.0814	0
0.1553	4.95995	-4.63482	-2.86336	-67.7535	0
0.1560	4.65901	-5.86236	-4.99515	-69.3111	0
0.1567	4.34692	-6.4704	-6.2223	-68.9832	0
0.1573	3.7339	-5.55261	-6.2223	-62.589	0
0.1580	0.0780217	-5.25433	-3.77586	-51.6042	0
0.1587	-0.234065	-3.41876	1.40808	-35.7417	0
0.1593	3.43295	-0.975148	5.07381	-19.5514	0
0.1600	0.99199	-1.89293	5.3806	-8.56654	0
0.1607	-7.55696	-3.72851	5.98631	4.8776	0
0.1613	-13.0519	-0.975148	7.81917	24.388	0
0.1620	-12.4389	0.848953	7.2056	41.808	0
0.1627	-9.3849	-0.0573617	7.51238	52.4649	0
0.1633	-6.64299	1.46846	9.03846	62.2201	0
0.1640	-4.50297	1.76674	8.73167	71.0736	0
0.1647	-2.67503	-1.58318	8.42488	74.4346	0
0.1653	0.691049	1.15871	9.65204	75.6643	0
0.1660	3.7339	6.95223	9.95096	76.8939	0
0.1667	4.65901	5.42641	9.95096	74.1477	0
0.1673	4.65901	1.15871	10.2577	67.1387	0
0.1680	4.04598	0.550672	7.51238	56.7277	0
0.1687	4.34692	-1.2849	4.15344	41.4801	0
0.1693	3.7339	-3.72851	2.93416	24.388	0
0.1700	1.60502	-1.89293	-1.33728	10.37	0
0.1707	0.99199	0.848953	-6.82801	-3.36103	0
0.1713	2.81993	1.76674	-5.91551	-20.4531	0
0.1720	-0.835947	0.550672	-3.77586	-36.0286	0
0.1727	-8.15884	-0.0573617	-5.60872	-47.9152	0
0.1733	-9.08395	0.848953	-7.74837	-57.3835	0
0.1740	-2.97597	0.848953	-7.44159	-64.1056	0
0.1747	-0.835947	-0.367115	-7.1348	-68.0814	0
0.1753	-1.44897	-0.0573617	-8.66087	-70.8276	0
0.1760	0.378962	0.848953	-10.1869	-68.9832	0
0.1767	1.29293	2.07649	-9.57337	-64.1056	0
0.1773	-0.835947	2.68453	-7.74837	-61.0724	0
0.1780	-0.835947	1.46846	-6.52122	-54.0225	0
0.1787	0.99199	0.550672	-4.99515	-37.5452	0
0.1793	5.87392	3.60231	-4.69622	-20.4531	0
0.1800	11.9819	5.42641	-5.91551	-8.23863	0
0.1807	15.6378	3.60231	-5.30193	5.16452	0
0.1813	15.6378	4.5201	-0.424784	23.7732	0
0.1820	15.6378	6.65395	3.24094	40.8653	0
0.1827	13.5089	6.95223	4.15344	51.5632	0
0.1833	9.54094	7.26199	3.24094	59.187	0
0.1840	5.87392	8.17977	1.40808	66.8108	0
0.1847	1.90596	7.26199	1.40808	71.4015	0
0.1853	0.99199	5.12813	4.15344	73.205	0
0.1860	5.57298	3.60231	6.90667	75.3773	0
0.1867	9.54094	3.29256	6.90667	73.205	0
0.1873	6.48695	5.12813	7.51238	64.9663	0
0.1880	0.99199	6.04592	5.98631	53.9815	0
0.1887	-2.67503	3.29256	3.24094	40.5783	0
0.1893	-1.74992	0.240919	2.93416	24.388	0
0.1900	1.90596	0.240919	1.71487	9.42729	0
0.1907	4.34692	0.550672	-2.24978	-4.30376	0
0.1913	4.34692	-0.367115	-3.17015	-20.4531	0
0.1920	2.51899	-1.89293	-2.24978	-36.9304	0
0.1927	-2.062	-3.109	-4.99515	-50.9893	0
0.1933	-7.24487	-1.89293	-7.74837	-61.3594	0
0.1940	-9.08395	-0.367115	-6.82801	-67.1387	0
0.1947	-9.08395	-1.58318	-7.44159	-69.8849	0
0.1953	-7.24487	-2.81072	-9.27445	-72.0573	0
0.1960	-3.27691	-1.89293	-8.35409	-72.6311	0
0.1967	-1.14803	-1.58318	-6.82801	-69.3111	0
0.1973	-1.74992	-0.367115	-5.60872	-61.6463	0
0.1980	-0.835947	0.240919	-2.55657	-50.6614	0
0.1987	-1.14803	-2.20269	-2.24978	-36.9304	0
0.1993	-3.589	-3.72851	-3.17015	-22.5845	0
0.2000	-3.589	-0.676868	-0.117996	-7.95171	0
0.2007	-1.14803	2.07649	3.24094	8.23863	0
0.2013	-0.835947	2.07649	2.32845	24.388	0
0.2020	-1.44897	1.76674	2.32845	39.0618	0
0.2027	-3.589	2.07649	5.67952	53.6946	0
0.2033	-7.24487	4.21035	10.5645	66.5239	0
0.2040	-8.15884	4.81838	16.0553	70.1718	0
0.2047	-6.3309	2.37477	16.9756	68.0405	0
0.2053	-4.50297	2.68453	12.3974	71.0736	0
0.2060	-4.20203	5.42641	9.03846	74.1477	0
0.2067	-5.41693	4.5201	10.5645	69.557	0
0.2073	-4.50297	1.46846	11.7838	63.7777	0
0.2080	-0.835947	2.07649	8.73167	56.4408	0
0.2087	-1.14803	3.29256	4.76702	40.5783	0
0.2093	-3.589	1.76674	2.93416	25.0028	0
0.2100	-1.74992	2.68453	0.188793	15.2476	0
0.2107	0.0780217	4.81838	-4.99515	-0.327906	0
0.2113	-0.835947	2.99428	-8.66087	-21.3959	0
0.2120	0.99199	1.46846	-9.27445	-36.6435	0
0.2127	3.7339	1.76674	-9.88016	-49.4728	0
0.2133	4.04598	-0.367115	-10.4937	-62.589	0
0.2140	4.34692	-1.58318	-9.57337	-68.0814	0
0.2147	4.95995	3.60231	-8.96766	-68.3684	0
0.2153	4.34692	6.3442	-10.8005	-72.0573	0
0.2160	3.7339	0.848953	-11.713	-75.7052	0
0.2167	4.34692	-2.81072	-10.4937	-72.6311	0
0.2173	4.65901	-0.0573617	-8.0473	-65.3352	0
0.2180	5.57298	2.37477	-4.08265	-55.539	0
0.2187	6.17486	2.68453	1.40808	-42.4228	0
0.2193	5.87392	2.68453	5.07381	-25.9455	0
0.2200	4.34692	2.37477	5.98631	-12.2145	0
0.2207	2.81993	2.99428	7.81917	1.51656	0
0.2213	3.7339	4.21035	9.34525	20.74	0
0.2220	4.04598	3.90059	8.73167	38.7339	0
0.2227	0.99199	2.99428	9.34525	48.817	0
0.2233	0.99199	2.68453	10.8713	57.6704	0
0.2240	4.65901	2.68453	9.03846	68.0405	0
0.2247	7.09997	1.76674	7.2056	72.918	0
0.2253	10.4549	2.99428	8.42488	74.7625	0
0.2260	15.3368	6.3442	7.81917	75.6643	0
0.2267	16.5517	6.65395	5.07381	71.4015	0
0.2273	15.9499	2.68453	3.54773	64.0646	0
0.2280	7.09997	0.848953	0.495581	55.2111	0
0.2287	-15.7938	2.37477	-4.08265	39.0618	0
0.2293	-34.7197	2.07649	-6.82801	21.6418	0
0.2300	-34.4076	1.46846	-6.52122	11.5997	0
0.2307	-27.3856	1.15871	-4.99515	-0.327906	0
0.2313	-25.2567	0.550672	-2.55657	-19.5514	0
0.2320	-24.3428	0.550672	-1.33728	-36.3156	0
0.2327	-25.5577	0.848953	-2.86336	-47.9152	0
0.2333	-28.3107	-1.89293	-4.99515	-57.9983	0
0.2340	-27.6977	-3.109	-7.1348	-66.237	0
0.2347	-22.8158	-1.58318	-11.4062	-69.8849	0
0.2353	-13.6538	-1.89293	-13.2391	-71.4425	0
0.2360	-5.41693	-1.2849	-12.9323	-71.7294	0
0.2367	-3.589	0.848953	-12.6255	-69.598	0
0.2373	-4.20203	-0.975148	-10.4937	-63.4908	0
0.2380	-1.44897	-3.72851	-4.08265	-53.7356	0
0.2387	2.81993	-0.0573617	-0.723706	-40.6193	0
0.2393	5.57298	3.29256	-1.95086	-25.9455	0
0.2400	9.84188	1.76674	-3.17015	-12.8293	0
0.2407	14.4229	0.240919	-2.86336	1.80348	0
0.2413	16.2508	-0.0573617	-1.03049	21.6418	0
0.2420	13.5089	-0.0573617	0.188793	39.6356	0
0.2427	10.7558	0.848953	0.80237	50.0466	0
0.2433	13.1968	2.07649	3.24094	60.0887	0
0.2440	17.7778	1.46846	6.2931	69.2701	0
0.2447	21.1327	-0.0573617	6.59988	70.1718	0
0.2453	23.2728	-0.0573617	5.07381	70.4588	0
0.2460	23.8746	2.68453	2.93416	73.205	0
0.2467	20.2188	3.60231	2.32845	70.4588	0
0.2473	12.8959	1.15871	2.93416	63.1628	0
0.2480	0.378962	0.240919	2.32845	54.5963	0
0.2487	-12.7398	1.76674	-0.117996	39.3487	0
0.2493	-16.4068	2.07649	-1.33728	20.4121	0
0.2500	-14.8799	1.76674	-3.47694	7.91073	0
0.2507	-20.3748	3.29256	-8.66087	-3.97586	0
0.2513	-28.3107	4.5201	-12.9323	-23.8142	0
0.2520	-25.2567	3.60231	-15.9845	-43.3655	0
0.2527	-13.9659	0.550672	-18.7298	-55.2521	0
0.2533	-4.20203	-0.367115	-18.423	-62.589	0
0.2540	1.90596	1.76674	-17.8173	-68.0814	0
0.2547	0.378962	2.07649	-20.8695	-72.6311	0
0.2553	-9.3849	-1.2849	-21.1763	-77.2218	0
0.2560	-17.3208	-1.2849	-17.8173	-78.1236	0
0.2567	-17.3208	1.46846	-17.2038	-72.6311	0
0.2573	-15.4929	0.550672	-14.1516	-66.237	0
0.2580	-13.6538	-1.89293	-4.99515	-57.9983	0
0.2587	-9.99792	-0.0573617	-0.117996	-41.5211	0
0.2593	-6.3309	2.68453	-2.86336	-23.5272	0
0.2600	-5.11599	1.76674	-3.77586	-11.5997	0
0.2607	-2.67503	1.76674	-1.03049	0.573835	0
0.2613	-0.835947	3.60231	1.10129	18.8956	0
0.2620	-2.67503	5.73617	2.32845	35.3728	0
0.2627	-2.36294	7.57174	5.3806	46.9725	0
0.2633	2.2069	8.17977	9.65204	54.5963	0
0.2640	4.34692	6.04592	11.1781	57.6704	0
0.2647	2.81993	4.81838	9.03846	61.3184	0
0.2653	2.81993	5.42641	9.65204	67.4256	0
0.2660	1.29293	3.90059	11.477	67.1387	0
0.2667	0.0780217	2.99428	6.2931	60.0887	0
0.2673	1.90596	6.3442	1.40808	55.826	0
0.2680	-0.234065	6.3442	3.24094	50.0466	0
0.2687	-6.64299	2.68453	1.40808	33.8563	0
0.2693	-7.24487	1.46846	-6.52122	17.0921	0
0.2700	-0.535006	2.07649	-10.1869	6.06626	0
0.2707	6.48695	1.76674	-10.4937	-8.56654	0
0.2713	11.0568	1.76674	-12.9323	-27.5031	0
0.2720	13.5089	-0.0573617	-12.9323	-44.2673	0
0.2727	12.5838	-3.109	-10.4937	-56.4818	0
0.2733	11.0568	-1.58318	-9.88016	-65.0073	0
0.2740	9.54094	1.76674	-10.4937	-69.598	0
0.2747	9.22885	-0.0573617	-11.713	-72.6311	0
0.2753	12.8959	-0.975148	-13.2391	-76.9349	0
0.2760	13.8098	0.848953	-13.2391	-78.4515	0
0.2767	7.40091	-0.975148	-12.0198	-75.9922	0
0.2773	-0.234065	-3.41876	-11.713	-70.4997	0
0.2780	-3.589	-0.975148	-11.4062	-59.5149	0
0.2787	-3.589	0.550672	-9.57337	-41.5211	0
0.2793	0.0780217	-1.58318	-8.66087	-24.7569	0
0.2800	3.7339	-0.367115	-6.82801	-14.059	0
0.2807	0.378962	2.68453	-3.17015	-0.327906	0
0.2813	-2.97597	1.76674	2.32845	20.1252	0
0.2820	-0.234065	-0.367115	8.42488	36.8894	0
0.2827	-0.234065	0.550672	13.6167	48.2021	0
0.2833	-3.589	1.15871	15.1428	58.5722	0
0.2840	0.378962	-0.676868	12.3974	63.7777	0
0.2847	7.70186	-1.89293	11.477	66.5239	0
0.2853	9.22885	-1.2849	12.3974	71.0736	0
0.2860	9.54094	-0.367115	13.6167	72.3032	0
0.2867	11.3689	0.848953	16.9756	67.4256	0
0.2873	10.1428	0.848953	20.9403	62.2201	0
0.2880	8.92791	-2.50097	18.5017	52.7928	0
0.2887	10.1428	-4.94458	12.3974	35.7007	0
0.2893	9.84188	-3.109	10.5645	19.8383	0
0.2900	8.61582	-1.89293	10.8713	7.91073	0
0.2907	11.0568	-2.20269	9.34525	-6.72207	0
0.2913	13.8098	-1.89293	7.81917	-24.7569	0
0.2920	14.7238	-3.41876	6.90667	-40.6193	0
0.2927	16.5517	-5.55261	5.98631	-52.219	0
0.2933	16.5517	-2.81072	5.98631	-60.4576	0
0.2940	14.7238	-0.975148	5.3806	-66.8518	0
0.2947	14.1108	-4.02679	2.93416	-70.8276	0
0.2953	11.9819	-6.4704	0.188793	-72.0573	0
0.2960	3.13201	-4.02679	-0.424784	-71.4425	0
0.2967	-5.41693	-1.89293	0.80237	-67.7535	0
0.2973	-8.15884	-2.20269	2.32845	-60.4576	0
0.2980	-7.24487	-2.20269	3.24094	-49.7597	0
0.2987	-4.50297	-2.20269	5.3806	-36.3156	0
0.2993	-3.589	-3.41876	6.90667	-22.9124	0
0.3000	-8.15884	-2.81072	6.2931	-10.411	0
0.3007	-9.3849	-1.2849	7.51238	5.77934	0
0.3013	-6.64299	-1.58318	9.65204	25.9046	0
0.3020	-10.9119	-0.367115	10.5645	42.3818	0
0.3027	-14.5678	1.76674	13.6167	54.9242	0
0.3033	-10.2989	0.848953	20.6335	66.5239	0
0.3040	-8.47093	-0.367115	25.8253	72.0163	0
0.3047	-10.9119	0.848953	26.1321	73.8198	0
0.3053	-11.5249	1.76674	25.8253	78.1236	0
0.3060	-13.0519	1.76674	24.606	78.4105	0
0.3067	-14.5678	0.240919	22.1596	72.918	0
0.3073	-13.6538	-2.81072	19.4142	69.2701	0
0.3080	-15.4929	-2.50097	16.6688	62.548	0
0.3087	-17.9338	0.240919	12.3974	46.3577	0
0.3093	-12.4389	-0.0573617	9.03846	29.2656	0
0.3100	-5.11599	-0.975148	10.5645	14.9197	0
0.3107	1.60502	-0.0573617	13.9235	-0.942729	0
0.3113	14.1108	-0.676868	11.477	-16.8052	0
0.3120	26.0147	-1.2849	6.90667	-31.438	0
0.3127	28.1547	-0.676868	6.90667	-47.0135	0
0.3133	29.6817	-1.2849	6.2931	-58.9001	0
0.3140	33.0366	-2.81072	1.71487	-62.589	0
0.3147	22.0467	-1.89293	-0.723706	-63.8187	0
0.3153	-3.27691	-0.0573617	1.40808	-67.7535	0
0.3160	-19.7618	-0.0573617	3.24094	-68.9832	0
0.3167	-17.9338	-2.81072	3.24094	-63.4908	0
0.3173	-9.68584	-4.33654	3.24094	-55.2521	0
0.3180	-2.67503	-2.50097	3.54773	-47.6283	0
0.3187	1.29293	0.550672	3.54773	-35.7417	0
0.3193	1.60502	1.46846	2.62737	-18.6496	0
0.3200	-0.535006	0.848953	1.71487	-3.07412	0
0.3207	-2.36294	-0.0573617	2.93416	11.2718	0
0.3213	-2.36294	-0.0573617	5.07381	29.5935	0
0.3220	0.99199	2.07649	6.90667	46.3577	0
0.3227	2.81993	4.5201	8.12596	57.3425	0
0.3233	-2.67503	3.60231	9.65204	67.4256	0
0.3240	-9.08395	1.76674	12.3974	72.3032	0
0.3247	-10.5998	0.848953	15.1428	73.205	0
0.3253	-9.68584	-0.0573617	13.3099	77.7956	0
0.3260	-8.15884	-0.975148	12.7042	82.0584	0
0.3267	-6.3309	-0.975148	16.0553	76.2791	0
0.3273	-5.41693	0.240919	14.2303	68.3274	0
0.3280	-5.41693	1.76674	9.03846	62.8349	0
0.3287	-6.94393	0.240919	9.03846	48.2021	0
0.3293	-11.5249	-3.41876	7.2056	26.8473	0
0.3300	-14.5678	-3.109	0.495581	12.7883	0
0.3307	-13.9659	-1.89293	-2.24978	0.286918	0
0.3313	-12.1268	-4.63482	-1.64407	-19.5514	0
0.3320	-8.15884	-4.63482	-4.99515	-36.0286	0
0.3327	-0.535006	-0.975148	-8.96766	-45.4969	0
0.3333	5.57298	-0.676868	-11.0994	-55.8669	0
0.3340	8.92791	-4.02679	-9.57337	-64.3925	0
0.3347	15.3368	-3.72851	-6.82801	-65.3352	0
0.3353	22.0467	-0.975148	-8.0473	-66.5649	0
0.3360	18.9927	-0.975148	-9.57337	-70.8276	0
0.3367	4.95995	-2.81072	-7.74837	-69.598	0
0.3373	-10.2989	-3.41876	-7.1348	-61.9742	0
0.3380	-19.7618	-3.72851	-7.74837	-52.219	0
0.3387	-22.8158	-3.72851	-6.82801	-36.3156	0
0.3393	-20.0627	-2.81072	-6.82801	-18.0348	0
0.3400	-12.7398	-2.20269	-6.52122	-5.49242	0
0.3407	-4.20203	-3.72851	-5.91551	6.39416	0
0.3413	0.378962	-3.72851	-6.52122	24.1011	0
0.3420	2.51899	-0.975148	-3.47694	41.1932	0
0.3427	2.2069	-0.0573617	1.71487	54.3094	0
0.3433	-0.535006	-2.81072	0.80237	64.3925	0
0.3440	-0.234065	-3.109	-2.24978	69.557	0
0.3447	2.2069	-1.89293	-0.424784	72.0163	0
0.3453	1.60502	-2.50097	0.495581	75.3773	0
0.3460	1.29293	-2.50097	-0.723706	75.3773	0
0.3467	4.34692	-0.0573617	-0.723706	71.0736	0
0.3473	3.43295	0.240919	-2.24978	65.5812	0
0.3480	0.99199	-1.89293	-6.52122	54.5963	0
0.3487	5.87392	-2.81072	-9.57337	39.0618	0
0.3493	15.0247	-1.89293	-11.4062	24.388	0
0.3500	20.2188	-2.20269	-13.2391	11.8866	0
0.3507	20.2188	-3.72851	-12.3266	-3.07412	0
0.3513	12.8959	-5.25433	-10.4937	-19.8383	0
0.3520	0.0780217	-6.16064	-12.3266	-35.4138	0
0.3527	-11.5249	-4.63482	-15.3788	-48.858	0
0.3533	-13.6538	-3.109	-15.072	-60.7445	0
0.3540	-7.24487	-4.33654	-12.9323	-67.1387	0
0.3547	0.99199	-5.86236	-13.2391	-67.7535	0
0.3553	6.17486	-4.94458	-13.2391	-69.8849	0
0.3560	7.70186	-2.81072	-11.4062	-73.2459	0
0.3567	5.57298	-0.975148	-9.57337	-69.3111	0
0.3573	-4.50297	-1.58318	-8.66087	-62.589	0
0.3580	-17.3208	-4.02679	-4.99515	-54.9652	0
0.3587	-19.1488	-0.676868	1.40808	-38.7749	0
0.3593	-13.9659	5.12813	4.76702	-19.2235	0
0.3600	-12.7398	3.29256	3.24094	-8.56654	0
0.3607	-13.0519	0.240919	-0.723706	1.51656	0
0.3613	-9.68584	2.37477	-2.24978	20.1252	0
0.3620	-7.24487	1.76674	-1.33728	38.119	0
0.3627	-9.08395	-0.676868	0.80237	48.2021	0
0.3633	-10.5998	2.37477	0.495581	57.0556	0
0.3640	-11.8259	3.60231	-1.03049	64.9663	0
0.3647	-14.2668	0.848953	-1.95086	68.3274	0
0.3653	-13.9659	1.15871	-1.33728	68.6553	0
0.3660	-7.55696	1.76674	1.10129	68.3274	0
0.3667	3.7339	-0.0573617	4.76702	65.2942	0
0.3673	16.5517	0.848953	5.07381	58.9001	0
0.3680	29.0687	3.60231	2.32845	50.0466	0
0.3687	33.3376	2.68453	-0.424784	35.7007	0
0.3693	18.3908	-1.89293	-5.30193	17.0921	0
0.3700	-8.77187	-4.63482	-10.1869	0.286918	0
0.3707	-22.2027	-2.50097	-11.4062	-14.059	0
0.3713	-18.2348	-1.2849	-13.5459	-28.4048	0
0.3720	-13.6538	-4.94458	-18.7298	-45.169	0
0.3727	-9.08395	-6.78015	-18.1241	-61.3594	0
0.3733	0.99199	-5.86236	-11.4062	-71.1146	0
0.3740	7.40091	-5.86236	-5.30193	-74.1887	0
0.3747	3.7339	-5.25433	-3.17015	-77.5497	0
0.3753	-0.234065	-4.63482	-4.38943	-83.3291	0
0.3760	-0.535006	-6.4704	-4.99515	-81.8125	0
0.3767	1.29293	-6.16064	-4.38943	-73.5739	0
0.3773	4.95995	-3.41876	-6.82801	-68.3684	0
0.3780	7.40091	-2.50097	-9.57337	-61.6463	0
0.3787	6.78789	-3.41876	-7.74837	-45.7838	0
0.3793	7.70186	-3.41876	-8.35409	-28.6918	0
0.3800	10.4549	-2.81072	-9.57337	-15.9034	0
0.3807	11.9819	-0.367115	-6.2223	-0.327906	0
0.3813	11.9819	1.46846	-1.33728	17.379	0
0.3820	11.9819	1.15871	0.495581	32.3397	0
0.3827	12.8959	1.15871	4.15344	46.6856	0
0.3833	11.9819	2.99428	9.65204	57.0556	0
0.3840	6.48695	2.99428	11.477	60.0887	0
0.3847	0.0780217	0.848953	10.2577	63.1628	0
0.3853	-2.062	0.550672	10.8713	67.4256	0
0.3860	-2.67503	3.29256	11.7838	67.1387	0
0.3867	-5.71788	2.37477	9.65204	64.3925	0
0.3873	-8.15884	-1.89293	8.73167	60.7036	0
0.3880	-6.02996	-1.89293	10.5645	50.6614	0
0.3887	-4.20203	0.848953	9.03846	34.4711	0
0.3893	-6.02996	-0.676868	3.24094	19.2235	0
0.3900	-6.64299	-1.58318	-0.424784	7.00899	0
0.3907	-1.44897	-0.367115	-1.33728	-7.33689	0
0.3913	3.7339	-2.50097	-3.17015	-25.9455	0
0.3920	3.43295	-4.94458	-5.91551	-41.5211	0
0.3927	1.90596	-3.72851	-8.66087	-52.5059	0
0.3933	2.51899	-4.33654	-8.96766	-62.2611	0
0.3940	3.7339	-4.94458	-9.27445	-70.8276	0
0.3947	5.26089	-1.89293	-11.4062	-72.959	0
0.3953	2.51899	-0.975148	-14.1516	-73.8608	0
0.3960	-3.589	-3.72851	-13.8527	-76.607	0
0.3967	-3.589	-3.41876	-11.713	-74.4756	0
0.3973	0.691049	-1.89293	-9.27445	-65.3352	0
0.3980	0.691049	-2.81072	-5.30193	-55.2521	0
0.3987	1.29293	-3.72851	-0.117996	-41.808	0
0.3993	7.40091	-2.50097	3.24094	-25.0438	0
0.4000	9.22885	-0.975148	4.15344	-10.411	0
0.4007	7.40091	-0.367115	5.67952	3.32005	0
0.4013	9.22885	-0.0573617	7.2056	20.74	0
0.4020	9.22885	1.46846	4.76702	37.5042	0
0.4027	4.34692	2.37477	2.32845	49.1039	0
0.4033	1.60502	1.15871	2.93416	59.8018	0
0.4040	0.691049	0.848953	3.24094	67.4256	0
0.4047	-0.234065	2.68453	2.32845	70.1718	0
0.4053	0.99199	2.99428	1.40808	72.0163	0
0.4060	0.99199	3.60231	1.10129	71.6884	0
0.4067	0.0780217	4.5201	4.76702	66.196	0
0.4073	2.81993	3.60231	11.1781	59.187	0
0.4080	4.34692	1.15871	11.7838	50.0466	0
0.4087	4.34692	0.550672	7.2056	35.9877	0
0.4093	8.31488	0.240919	6.2931	22.2566	0
0.4100	10.7558	0.848953	6.59988	10.0421	0
0.4107	7.40091	1.46846	3.24094	-5.82033	0
0.4113	6.48695	-0.0573617	0.80237	-23.1993	0
0.4120	9.54094	-0.975148	3.24094	-36.9304	0
0.4127	10.1428	-0.367115	6.59988	-49.7597	0
0.4133	7.09997	-1.58318	6.90667	-60.1297	0
0.4140	-2.062	-1.58318	5.07381	-65.9501	0
0.4147	-17.3208	1.46846	4.15344	-68.6963	0
0.4153	-27.3856	1.46846	3.24094	-71.4425	0
0.4160	-27.0847	-1.2849	0.188793	-71.1146	0
0.4167	-21.9018	-0.975148	-4.08265	-67.1387	0
0.4173	-15.4929	-0.0573617	-4.99515	-61.6463	0
0.4180	-8.15884	0.848953	-4.08265	-51.8911	0
0.4187	-2.97597	2.99428	-0.424784	-35.1269	0
0.4193	-0.835947	2.07649	3.24094	-18.6496	0
0.4200	0.0780217	0.240919	2.93416	-6.72207	0
0.4207	0.0780217	3.60231	2.02166	7.91073	0
0.4213	-1.74992	3.90059	5.98631	26.2325	0
0.4220	-3.589	0.240919	9.34525	41.1932	0
0.4227	-3.589	2.68453	8.73167	54.5963	0
0.4233	-2.062	4.81838	7.81917	67.1387	0
0.4240	-2.36294	1.46846	6.90667	72.3032	0
0.4247	-2.062	3.29256	5.3806	72.918	0
0.4253	2.51899	9.09756	5.98631	76.566	0
0.4260	6.48695	8.78781	5.98631	77.1808	0
0.4267	6.17486	6.95223	3.54773	70.7867	0
0.4273	4.95995	6.95223	2.32845	64.6794	0
0.4280	6.48695	4.5201	2.93416	58.2853	0
0.4287	6.48695	3.90059	0.495581	42.3818	0
0.4293	6.48695	5.42641	-3.47694	23.4863	0
0.4300	8.92791	4.81838	-5.91551	11.2718	0
0.4307	11.0568	4.21035	-6.2223	-1.55755	0
0.4313	11.0568	3.29256	-8.66087	-20.781	0
0.4320	11.3689	0.240919	-12.3266	-39.0618	0
0.4327	11.6698	-0.0573617	-14.1516	-52.219	0
0.4333	11.9819	0.240919	-14.1516	-61.0724	0
0.4340	12.8959	-1.2849	-13.2391	-66.237	0
0.4347	12.5838	-0.0573617	-10.4937	-68.9832	0
0.4353	8.31488	1.76674	-8.0473	-72.6311	0
0.4360	0.99199	-0.975148	-6.82801	-72.3442	0
0.4367	-7.8579	-3.109	-4.08265	-67.1387	0
0.4373	-12.1268	-1.89293	-2.55657	-60.7445	0
0.4380	-11.2128	-1.89293	-4.99515	-51.8911	0
0.4387	-8.77187	-2.50097	-5.91551	-36.3156	0
0.4393	-5.11599	-1.89293	-5.60872	-19.8383	0
0.4400	-1.44897	-1.89293	-4.99515	-6.43515	0
0.4407	-0.835947	-0.0573617	0.188793	8.23863	0
0.4413	0.0780217	0.848953	5.3806	25.9046	0
0.4420	3.7339	0.550672	2.62737	41.4801	0
0.4427	7.09997	1.76674	0.80237	53.9815	0
0.4433	10.4549	3.60231	4.46023	63.1628	0
0.4440	12.2828	2.99428	5.3806	66.5239	0
0.4447	8.92791	1.46846	4.15344	67.4256	0
0.4453	2.81993	-0.676868	5.3806	69.8849	0
0.4460	-0.835947	-0.0573617	4.15344	70.7867	0
0.4467	-0.535006	3.90059	0.495581	68.0405	0
0.4473	3.7339	4.5201	0.495581	62.2201	0
0.4480	4.34692	0.848953	0.80237	52.4649	0
0.4487	-2.36294	0.550672	-0.424784	38.119	0
0.4493	-7.24487	0.848953	2.93416	22.5845	0
0.4500	-4.50297	-1.89293	5.98631	7.2959	0
0.4507	0.0780217	-3.41876	1.71487	-8.85346	0
0.4513	1.90596	-2.81072	-4.08265	-25.3307	0
0.4520	-0.234065	-4.33654	-5.91551	-40.0045	0
0.4527	-7.24487	-4.63482	-7.1348	-52.219	0
0.4533	-16.0948	-1.89293	-7.1348	-62.589	0
0.4540	-20.3748	-1.89293	-6.52122	-68.9832	0
0.4547	-14.5678	-3.41876	-6.82801	-69.3111	0
0.4553	-0.835947	-2.50097	-6.2223	-69.3111	0
0.4560	10.4549	-0.975148	-6.82801	-72.3442	0
0.4567	18.3908	-2.81072	-10.8005	-70.8276	0
0.4573	25.7137	-4.02679	-11.4062	-64.1056	0
0.4580	23.5737	-2.81072	-6.82801	-55.539	0
0.4587	3.7339	-2.50097	-5.60872	-41.2341	0
0.4593	-20.0627	-4.63482	-5.60872	-21.3959	0
0.4600	-31.9666	-4.94458	-1.64407	-5.82033	0
0.4607	-33.4936	-3.72851	3.24094	6.39416	0
0.4613	-30.4396	-3.41876	5.67952	22.2566	0
0.4620	-25.2567	-3.41876	5.98631	38.119	0
0.4627	-19.7618	-1.58318	6.90667	50.9484	0
0.4633	-16.4068	-0.0573617	8.73167	60.0887	0
0.4640	-13.9659	1.15871	10.5645	66.196	0
0.4647	-13.9659	2.68453	12.7042	69.2701	0
0.4653	-14.5678	0.550672	14.2303	69.2701	0
0.4660	-10.5998	-1.89293	12.3974	68.3274	0
0.4667	-6.3309	-0.975148	9.03846	68.3274	0
0.4673	-7.24487	-0.0573617	7.81917	64.6794	0
0.4680	-6.64299	-2.20269	6.2931	51.5632	0
0.4687	-1.14803	-3.41876	5.3806	32.6266	0
0.4693	0.0780217	-2.81072	7.81917	18.6087	0
0.4700	-1.74992	-1.2849	6.90667	9.14037	0
0.4707	0.0780217	-0.975148	0.495581	-5.2055	0
0.4713	3.43295	-2.50097	-0.424784	-23.5272	0
0.4720	4.65901	-4.94458	2.32845	-37.5452	0
0.4727	6.78789	-6.4704	1.40808	-50.6614	0
0.4733	7.40091	-6.16064	1.40808	-62.589	0
0.4740	4.34692	-5.25433	2.93416	-65.3352	0
0.4747	3.7339	-4.94458	-0.723706	-65.0073	0
0.4753	5.57298	-6.78015	-6.2223	-70.4997	0
0.4760	6.48695	-6.4704	-6.82801	-71.4425	0
0.4767	7.09997	-4.02679	-5.60872	-65.3352	0
0.4773	7.70186	-3.72851	-5.30193	-62.2611	0
0.4780	10.1428	-4.63482	-3.17015	-56.4818	0
0.4787	16.5517	-2.81072	-0.723706	-36.9304	0
0.4793	19.6057	-2.20269	-0.117996	-16.8052	0
0.4800	15.3368	-3.72851	1.40808	-7.6648	0
0.4807	11.3689	-2.20269	5.67952	3.32005	0
0.4813	12.2828	0.240919	11.1781	23.4863	0
0.4820	12.8959	-0.0573617	16.0553	43.9394	0
0.4827	11.3689	-0.0573617	15.7563	56.1539	0
0.4833	10.7558	1.76674	12.0906	63.4498	0
0.4840	10.4549	2.68453	12.3974	69.8849	0
0.4847	9.22885	2.68453	16.0553	73.8198	0
0.4853	6.17486	2.68453	16.6688	74.7625	0
0.4860	4.65901	1.46846	13.6167	74.7625	0
0.4867	6.17486	0.848953	10.2577	72.918	0
0.4873	4.95995	1.76674	6.90667	65.9091	0
0.4880	2.51899	2.07649	3.85452	53.0797	0
0.4887	5.57298	1.76674	1.40808	36.6025	0
0.4893	10.1428	1.46846	0.495581	21.6418	0
0.4900	8.61582	0.550672	-1.64407	10.0421	0
0.4907	5.87392	-0.676868	-4.08265	-3.97586	0
0.4913	4.04598	0.848953	-4.38943	-22.5845	0
0.4920	-0.234065	1.76674	-5.91551	-38.16	0
0.4927	-2.97597	0.240919	-11.4062	-49.7597	0
0.4933	-1.74992	-0.676868	-15.9845	-60.4576	0
0.4940	-2.67503	-0.0573617	-15.072	-66.5649	0
0.4947	-7.24487	-0.0573617	-13.8527	-67.7535	0
0.4953	-12.4389	-0.676868	-14.1516	-70.8276	0
0.4960	-18.8478	-0.676868	-13.5459	-73.8608	0
0.4967	-22.8158	-0.676868	-12.9323	-70.2128	0
0.4973	-17.9338	0.240919	-11.4062	-61.6463	0
0.4980	-4.50297	0.848953	-8.66087	-50.6614	0
0.4987	4.65901	-0.975148	-5.30193	-34.799	0
0.4993	2.2069	-2.81072	-4.08265	-19.8383	0
0.5000	-2.67503	-1.58318	-3.17015	-7.6648	0
0.5007	-2.97597	-0.975148	-2.24978	9.14037	0
0.5013	-5.41693	-1.89293	-1.03049	28.3638	0
0.5020	-12.1268	-0.0573617	0.80237	40.8653	0
0.5027	-14.2668	1.76674	2.02166	52.7928	0
0.5033	-11.8259	0.550672	1.10129	64.9663	0
0.5040	-9.08395	-0.975148	-0.723706	70.1718	0
0.5047	-3.589	-0.975148	1.40808	70.7867	0
0.5053	0.691049	-0.975148	7.81917	73.8198	0
0.5060	-2.36294	0.240919	9.34525	72.918	0
0.5067	-3.589	2.37477	5.07381	67.4256	0
0.5073	0.99199	1.76674	3.85452	61.9332	0
0.5080	2.51899	-0.367115	4.15344	53.4077	0
0.5087	2.51899	-0.975148	0.495581	38.447	0
0.5093	7.09997	-0.367115	-4.08265	23.4863	0
0.5100	10.4549	-0.676868	-7.1348	10.37	0
0.5107	8.31488	-1.2849	-10.4937	-3.97586	0
0.5113	8.01394	-2.50097	-13.2391	-20.4531	0
0.5120	13.1968	-3.109	-15.3788	-36.6435	0
0.5127	17.7778	-3.41876	-15.9845	-51.6042	0
0.5133	18.9927	-3.109	-12.3266	-61.9742	0
0.5140	20.2188	-0.367115	-9.27445	-66.237	0
0.5147	22.9607	2.07649	-11.4062	-68.3684	0
0.5153	24.7998	-0.975148	-13.2391	-72.6311	0
0.5160	22.9607	-5.25433	-15.072	-75.0904	0
0.5167	13.5089	-4.94458	-18.423	-72.959	0
0.5173	-1.74992	-2.81072	-16.2913	-66.8518	0
0.5180	-10.9119	-0.367115	-12.0198	-55.539	0
0.5187	-10.2989	1.76674	-10.4937	-40.6193	0
0.5193	-10.2989	1.76674	-3.17015	-25.9455	0
0.5200	-14.2668	0.240919	11.1781	-13.1572	0
0.5207	-13.6538	0.848953	19.4142	1.51656	0
0.5213	-10.9119	0.240919	19.1074	18.8956	0
0.5220	-9.99792	-0.367115	16.3621	34.4711	0
0.5227	-5.41693	1.76674	11.7838	46.6856	0
0.5233	0.0780217	2.37477	10.2577	55.539	0
0.5240	0.0780217	1.15871	12.3974	61.0315	0
0.5247	-0.535006	1.76674	10.8713	65.2942	0
0.5253	2.81993	2.99428	9.65204	69.557	0
0.5260	3.43295	2.99428	11.477	69.8849	0
0.5267	2.81993	2.68453	9.34525	64.0646	0
0.5273	3.7339	0.240919	5.98631	58.2853	0
0.5280	3.13201	-1.2849	7.81917	50.6614	0
0.5287	4.04598	1.15871	7.2056	34.4711	0
0.5293	7.40091	0.848953	-0.424784	15.2476	0
0.5300	7.09997	-2.20269	-4.69622	2.41831	0
0.5307	6.78789	-2.50097	-3.17015	-9.79618	0
0.5313	7.40091	-1.58318	-4.08265	-27.79	0
0.5320	0.99199	-2.50097	-7.74837	-44.2673	0
0.5327	-8.15884	-2.81072	-8.35409	-54.3504	0
0.5333	-9.3849	-3.41876	-8.66087	-62.8759	0
0.5340	-6.3309	-3.109	-9.57337	-68.9832	0
0.5347	-2.67503	-0.975148	-9.57337	-70.2128	0
0.5353	1.29293	-0.975148	-10.4937	-72.6311	0
0.5360	1.29293	-2.81072	-9.88016	-75.7052	0
0.5367	-1.74992	-0.975148	-5.91551	-72.3442	0
0.5373	-3.88994	1.46846	-4.38943	-64.7204	0
0.5380	-6.02996	0.550672	-6.52122	-55.2521	0
0.5387	-4.80391	1.76674	-5.60872	-39.6766	0
0.5393	0.0780217	3.60231	-2.86336	-23.1993	0
0.5400	0.0780217	1.76674	-2.86336	-11.3127	0
0.5407	-5.11599	-0.367115	-2.24978	1.18866	0
0.5413	-6.3309	0.240919	-1.95086	18.6087	0
0.5420	-5.41693	0.848953	-1.95086	35.7007	0
0.5427	-6.02996	1.76674	1.40808	49.4318	0
0.5433	-7.55696	3.60231	4.76702	58.5722	0
0.5440	-6.94393	3.90059	2.32845	64.0646	0
0.5447	-4.50297	3.60231	0.80237	69.8849	0
0.5453	-4.80391	3.60231	4.15344	73.8198	0
0.5460	-7.55696	4.81838	5.07381	72.918	0
0.5467	-5.41693	5.73617	4.15344	68.9422	0
0.5473	0.0780217	3.60231	2.32845	63.7777	0
0.5480	4.34692	0.848953	-1.64407	53.4077	0
0.5487	9.54094	0.240919	-2.86336	38.119	0
0.5493	19.9178	1.15871	0.80237	24.388	0
0.5500	30.2836	1.46846	-0.424784	13.4031	0
0.5507	31.2087	-0.367115	-4.99515	-1.22965	0
0.5513	14.7238	-2.20269	-5.91551	-21.0679	0
0.5520	-9.99792	-0.676868	-7.44159	-39.3897	0
0.5527	-21.5897	1.76674	-11.0994	-52.7928	0
0.5533	-18.2348	0.240919	-12.0198	-60.7445	0
0.5540	-14.5678	-0.975148	-11.713	-64.3925	0
0.5547	-10.2989	-0.0573617	-12.6255	-68.0814	0
0.5553	-4.50297	-0.975148	-12.3266	-71.7294	0
0.5560	-5.41693	-1.89293	-12.3266	-68.6963	0
0.5567	-7.8579	-0.0573617	-12.3266	-61.9742	0
0.5573	-4.20203	0.848953	-8.66087	-57.7114	0
0.5580	-3.589	-0.0573617	-6.2223	-50.0466	0
0.5587	-10.9119	-0.367115	-7.74837	-35.1269	0
0.5593	-14.5678	-1.58318	-6.82801	-20.1662	0
0.5600	-9.99792	-0.676868	-4.08265	-7.6648	0
0.5607	-7.24487	2.37477	-5.60872	8.23863	0
0.5613	-7.24487	2.99428	-7.44159	26.5194	0
0.5620	-3.589	2.99428	-4.38943	41.1932	0
0.5627	1.90596	4.81838	-1.03049	53.4077	0
0.5633	0.691049	6.04592	-0.117996	64.3925	0
0.5640	-6.3309	4.5201	0.495581	68.9422	0
0.5647	-9.3849	1.76674	3.24094	68.3274	0
0.5653	-9.68584	-0.0573617	7.81917	70.7867	0
0.5660	-11.8259	1.76674	10.5645	72.918	0
0.5667	-13.9659	4.81838	10.5645	69.557	0
0.5673	-14.2668	3.60231	8.73167	63.4498	0
0.5680	-11.5249	-0.0573617	5.07381	53.6946	0
0.5687	-3.27691	-0.975148	1.40808	37.5042	0
0.5693	4.34692	-1.58318	0.495581	21.6418	0
0.5700	3.7339	-1.89293	2.02166	9.14037	0
0.5707	3.7339	-0.676868	0.188793	-6.43515	0
0.5713	10.4549	-1.58318	-4.99515	-24.1421	0
0.5720	15.0247	-4.02679	-6.82801	-37.8731	0
0.5727	11.9819	-2.81072	-4.99515	-49.4728	0
0.5733	4.04598	-1.2849	-3.77586	-60.1297	0
0.5740	-3.88994	-2.81072	-1.95086	-66.237	0
0.5747	-5.11599	-1.58318	1.40808	-66.237	0
0.5753	-0.835947	0.848953	1.40808	-67.1387	0
0.5760	0.0780217	-1.58318	-1.95086	-69.8849	0
0.5767	-0.835947	-2.81072	-3.77586	-68.6963	0
0.5773	0.99199	-0.975148	-4.08265	-61.3594	0
0.5780	3.7339	-1.2849	-2.24978	-50.6614	0
0.5787	5.57298	-1.89293	3.54773	-34.799	0
0.5793	9.22885	-1.2849	4.76702	-17.42	0
0.5800	11.9819	-1.58318	-1.03049	-5.2055	0
0.5807	13.1968	0.550672	-2.86336	5.77934	0
0.5813	15.0247	3.60231	0.80237	24.7159	0
0.5820	17.1648	2.37477	1.71487	42.7097	0
0.5827	18.0787	2.37477	1.10129	51.8501	0
0.5833	18.0787	2.99428	4.76702	60.0887	0
0.5840	19.6057	-0.0573617	10.2577	69.557	0
0.5847	19.3048	-0.975148	13.3099	73.5329	0
0.5853	8.92791	2.99428	13.3099	75.0494	0
0.5860	-8.47093	2.37477	11.7838	74.7625	0
0.5867	-19.4608	0.848953	12.0906	69.2701	0
0.5873	-21.9018	2.68453	11.1781	63.7777	0
0.5880	-20.3748	0.848953	6.59988	57.0556	0
0.5887	-15.4929	-0.975148	2.02166	39.3487	0
0.5893	-9.99792	0.848953	-1.03049	19.5104	0
0.5900	-5.11599	0.848953	-1.64407	7.00899	0
0.5907	2.51899	-0.676868	0.80237	-5.82033	0
0.5913	7.09997	-0.0573617	2.02166	-22.9124	0
0.5920	6.78789	-1.2849	-1.03049	-37.2583	0
0.5927	9.84188	-3.109	-3.77586	-48.858	0
0.5933	9.22885	-1.89293	-4.08265	-58.6132	0
0.5940	-0.535006	-1.89293	-4.69622	-63.4908	0
0.5947	-4.50297	-2.81072	-6.82801	-67.1387	0
0.5953	0.0780217	-2.50097	-7.74837	-72.6311	0
0.5960	-0.234065	-2.81072	-7.74837	-74.1887	0
0.5967	-3.27691	-3.72851	-6.82801	-68.6963	0
0.5973	-2.67503	-2.20269	-4.38943	-60.7445	0
0.5980	-4.20203	1.76674	-0.117996	-51.6042	0
0.5987	-5.71788	3.60231	4.76702	-36.9304	0
0.5993	-3.88994	1.15871	8.12596	-20.781	0
0.6000	-3.589	-0.367115	8.73167	-7.6648	0
0.6007	-6.64299	0.240919	7.51238	5.16452	0
0.6013	-7.24487	1.15871	6.90667	24.1011	0
0.6020	-5.41693	2.99428	6.90667	40.8653	0
0.6027	-3.88994	5.42641	8.12596	50.9484	0
0.6033	-1.74992	4.21035	9.65204	60.0887	0
0.6040	-1.14803	2.07649	8.73167	68.6553	0
0.6047	-2.67503	2.37477	7.81917	72.918	0
0.6053	-2.062	1.76674	9.65204	73.5329	0
0.6060	0.378962	1.76674	9.03846	73.205	0
0.6067	0.99199	2.37477	3.54773	69.8849	0
0.6073	3.7339	0.848953	-1.33728	61.9332	0
0.6080	7.40091	0.240919	-2.24978	50.9484	0
0.6087	0.0780217	1.76674	-1.33728	38.119	0
0.6093	-12.1268	0.550672	-1.33728	23.4863	0
0.6100	-12.1268	-0.367115	-3.17015	7.62381	0
0.6107	-3.589	0.848953	-5.30193	-6.72207	0
0.6113	2.2069	-0.975148	-4.38943	-21.3959	0
0.6120	7.40091	-3.72851	-4.08265	-39.6766	0
0.6127	7.70186	-3.72851	-6.2223	-55.2521	0
0.6133	0.99199	-3.72851	-7.44159	-61.6463	0
0.6140	-2.97597	-4.02679	-8.66087	-64.1056	0
0.6147	-1.14803	-1.89293	-12.6255	-67.4666	0
0.6153	0.0780217	-0.0573617	-14.4584	-72.3442	0
0.6160	-0.835947	-1.89293	-13.2391	-73.5739	0
0.6167	-3.88994	-3.72851	-12.0198	-68.0814	0
0.6173	-6.02996	-1.89293	-11.4062	-61.0724	0
0.6180	-3.589	0.240919	-9.88016	-54.9652	0
0.6187	-0.835947	-0.975148	-5.60872	-40.9062	0
0.6193	-1.74992	-2.81072	-0.723706	-23.1993	0
0.6200	-1.14803	-0.0573617	0.495581	-10.9848	0
0.6207	2.81993	3.90059	-1.03049	2.74621	0
0.6213	5.57298	3.90059	-1.03049	22.2566	0
0.6220	7.40091	1.46846	1.71487	39.0618	0
0.6227	14.4229	1.76674	3.85452	52.7928	0
0.6233	23.2728	4.21035	3.85452	64.3925	0
0.6240	27.8426	3.90059	2.32845	68.3274	0
0.6247	26.6277	3.60231	2.93416	69.2701	0
0.6253	19.3048	4.5201	5.3806	73.5329	0
0.6260	1.90596	2.68453	5.67952	73.8198	0
0.6267	-21.9018	0.550672	3.85452	67.4256	0
0.6273	-36.8485	3.29256	4.46023	61.9332	0
0.6280	-33.7945	4.5201	5.67952	55.539	0
0.6287	-21.9018	0.848953	4.15344	39.6356	0
0.6293	-13.3529	0.848953	0.495581	22.2566	0
0.6300	-8.15884	3.60231	-2.86336	9.14037	0
0.6307	-0.835947	1.76674	-4.69622	-5.82033	0
0.6313	4.65901	0.240919	-5.30193	-25.9455	0
0.6320	4.34692	0.848953	-6.82801	-41.5211	0
0.6327	4.04598	-0.676868	-5.91551	-51.2763	0
0.6333	5.57298	-2.20269	-0.723706	-60.1297	0
0.6340	4.04598	-0.676868	2.02166	-67.4666	0
0.6347	0.99199	0.848953	-0.723706	-70.8276	0
0.6353	-0.835947	1.46846	-4.99515	-71.7294	0
0.6360	-0.835947	1.46846	-8.35409	-74.1887	0
0.6367	2.81993	0.240919	-7.74837	-73.8608	0
0.6373	5.57298	-0.0573617	-5.91551	-66.5649	0
0.6380	3.13201	1.76674	-7.74837	-53.1207	0
0.6387	1.90596	2.99428	-8.96766	-37.8731	0
0.6393	0.378962	2.07649	-4.69622	-23.5272	0
0.6400	-8.47093	2.68453	-1.64407	-10.411	0
0.6407	-17.6218	4.21035	-1.33728	3.32005	0
0.6413	-16.4068	3.29256	-0.424784	19.8383	0
0.6420	-8.77187	2.07649	-1.03049	35.3728	0
0.6427	-4.50297	2.68453	-0.424784	48.4891	0
0.6433	-2.67503	3.60231	2.62737	59.187	0
0.6440	-1.74992	4.5201	2.32845	67.1387	0
0.6447	-2.36294	5.42641	-0.424784	72.0163	0
0.6453	-5.71788	4.81838	1.40808	75.0494	0
0.6460	-11.5249	4.21035	3.24094	75.0494	0
0.6467	-14.8799	5.42641	1.40808	71.6884	0
0.6473	-13.6538	5.42641	2.32845	63.7777	0
0.6480	-10.2989	4.21035	3.85452	50.9484	0
0.6487	-6.3309	2.68453	1.71487	35.9877	0
0.6493	-2.36294	-0.367115	-0.117996	23.1583	0
0.6500	-0.234065	-2.20269	-3.77586	9.7552	0
0.6507	0.0780217	-2.20269	-9.57337	-7.04997	0
0.6513	0.99199	-4.02679	-10.1869	-24.1421	0
0.6520	1.60502	-4.63482	-9.57337	-37.8731	0
0.6527	2.81993	-0.975148	-13.8527	-50.0466	0
0.6533	3.13201	-0.975148	-14.7652	-59.8428	0
0.6540	2.81993	-3.72851	-11.4062	-66.5649	0
0.6547	3.7339	-1.2849	-12.0198	-70.4997	0
0.6553	5.57298	-0.0573617	-13.8527	-73.2459	0
0.6560	5.26089	-3.72851	-13.5459	-73.2459	0
0.6567	3.7339	-4.94458	-13.2391	-68.3684	0
0.6573	1.29293	-3.41876	-11.4062	-61.3594	0
0.6580	-1.44897	-3.72851	-7.44159	-53.4077	0
0.6587	-0.535006	-0.676868	-6.82801	-40.6193	0
0.6593	3.43295	2.68453	-5.91551	-25.0438	0
0.6600	4.04598	0.550672	-2.55657	-12.8293	0
0.6607	2.81993	-1.2849	-2.24978	0.286918	0
0.6613	2.81993	0.550672	-3.47694	18.8956	0
0.6620	0.691049	0.240919	0.188793	36.6025	0
0.6627	-1.74992	0.240919	5.3806	48.817	0
0.6633	-2.67503	1.15871	5.98631	58.5722	0
0.6640	-2.062	0.550672	5.3806	65.5812	0
0.6647	4.65901	1.15871	7.51238	69.557	0
0.6653	11.3689	1.76674	8.42488	72.0163	0
0.6660	7.09997	-1.58318	5.07381	70.7867	0
0.6667	1.29293	-3.41876	2.93416	65.2942	0
0.6673	4.95995	-2.81072	3.24094	60.7036	0
0.6680	8.01394	-3.72851	1.40808	54.3094	0
0.6687	2.81993	-2.20269	-1.03049	38.447	0
0.6693	-0.535006	1.15871	-3.17015	18.6087	0
0.6700	1.90596	2.37477	-5.30193	5.16452	0
0.6707	3.7339	2.37477	-4.99515	-7.04997	0
0.6713	3.43295	0.550672	-2.24978	-25.9455	0
0.6720	3.13201	-4.33654	-2.55657	-41.5211	0
0.6727	4.04598	-5.55261	-4.08265	-50.9893	0
0.6733	6.78789	-3.41876	-1.33728	-61.0724	0
0.6740	11.0568	-4.02679	1.10129	-68.6963	0
0.6747	8.31488	-4.63482	-0.723706	-69.3111	0
0.6753	-9.3849	-2.81072	-1.33728	-70.8276	0
0.6760	-27.9986	-2.20269	1.40808	-72.959	0
0.6767	-29.2247	-3.72851	3.54773	-68.6963	0
0.6773	-17.6218	-4.94458	3.24094	-60.4576	0
0.6780	-6.94393	-5.55261	1.71487	-50.6614	0
0.6787	1.60502	-3.41876	3.54773	-36.9304	0
0.6793	12.8959	-0.676868	7.2056	-22.9124	0
0.6800	24.7998	-0.975148	6.90667	-8.56654	0
0.6807	29.0687	-1.2849	9.65204	8.52555	0
0.6813	17.4657	0.550672	16.9756	24.7159	0
0.6820	-6.3309	2.68453	17.5813	39.0618	0
0.6827	-21.9018	3.29256	14.2303	54.5963	0
0.6833	-19.7618	2.68453	16.0553	64.9663	0
0.6840	-9.08395	1.76674	16.9756	67.1387	0
0.6847	0.99199	0.550672	13.6167	69.2701	0
0.6853	9.22885	0.550672	11.477	73.205	0
0.6860	10.7558	0.848953	8.42488	73.5329	0
0.6867	2.81993	1.46846	5.3806	70.1718	0
0.6873	-6.3309	1.76674	9.65204	64.0646	0
0.6880	-13.9659	2.07649	13.9235	52.7928	0
0.6887	-18.5357	2.07649	9.95096	38.447	0
0.6893	-13.3529	1.76674	4.15344	23.4863	0
0.6900	-5.41693	-0.975148	1.71487	7.2959	0
0.6907	-9.3849	-2.50097	1.40808	-8.85346	0
0.6913	-18.8478	0.240919	-0.117996	-23.8142	0
0.6920	-20.9767	1.76674	-2.86336	-37.8731	0
0.6927	-20.6757	-0.0573617	-4.08265	-51.2763	0
0.6933	-20.0627	0.240919	-4.69622	-61.6463	0
0.6940	-14.2668	2.37477	-7.44159	-68.0814	0
0.6947	-5.71788	1.76674	-6.82801	-71.4425	0
0.6953	1.60502	0.550672	-3.17015	-72.0573	0
0.6960	8.92791	0.848953	-2.86336	-72.0573	0
0.6967	13.5089	0.848953	-4.08265	-70.8276	0
0.6973	15.3368	2.37477	-1.95086	-66.237	0
0.6980	16.5517	2.99428	0.188793	-55.8669	0
0.6987	16.5517	1.76674	1.40808	-39.3897	0
0.6993	14.1108	2.37477	4.46023	-21.3959	0
0.7000	9.54094	3.60231	6.90667	-7.95171	0
0.7007	2.81993	1.76674	6.90667	4.54969	0
0.7013	0.0780217	-0.0573617	5.07381	22.2566	0
0.7020	2.2069	0.550672	4.15344	39.3487	0
0.7027	2.51899	1.76674	6.2931	50.9484	0
0.7033	2.2069	2.68453	9.65204	61.0315	0
0.7040	4.04598	1.76674	8.12596	68.6553	0
0.7047	0.378962	0.848953	4.15344	71.4015	0
0.7053	-4.50297	1.76674	3.85452	73.8198	0
0.7060	0.0780217	3.29256	4.15344	74.1477	0
0.7067	4.95995	3.29256	2.93416	67.4256	0
0.7073	2.81993	2.07649	4.15344	59.187	0
0.7080	3.13201	1.46846	4.15344	50.9484	0
0.7087	6.48695	1.46846	0.495581	35.9877	0
0.7093	3.7339	0.848953	-0.424784	20.74	0
0.7100	-0.234065	-0.367115	1.10129	9.42729	0
0.7107	0.0780217	-0.367115	1.71487	-7.33689	0
0.7113	0.99199	-1.89293	3.85452	-26.5604	0
0.7120	0.0780217	-3.72851	6.2931	-38.7749	0
0.7127	0.378962	-1.2849	4.15344	-50.6614	0
0.7133	2.81993	0.240919	-1.33728	-62.589	0
0.7140	7.40091	-2.20269	-7.1348	-66.8518	0
0.7147	9.22885	-2.81072	-12.0198	-68.0814	0
0.7153	7.09997	-0.975148	-12.3266	-72.3442	0
0.7160	4.95995	0.240919	-8.96766	-71.7294	0
0.7167	4.04598	0.848953	-8.66087	-66.237	0
0.7173	1.60502	-0.367115	-11.0994	-61.9742	0
0.7180	1.29293	-0.975148	-10.8005	-54.3504	0
0.7187	5.26089	2.68453	-8.0473	-38.7749	0
0.7193	8.01394	4.5201	-6.82801	-21.3959	0
0.7200	8.31488	0.550672	-7.1348	-7.95171	0
0.7207	8.31488	-0.676868	-5.60872	4.54969	0
0.7213	7.40091	0.848953	-1.03049	21.6418	0
0.7220	6.48695	1.15871	3.24094	38.119	0
0.7227	9.22885	2.68453	4.15344	49.1039	0
0.7233	10.7558	3.60231	3.54773	58.9001	0
0.7240	10.4549	0.240919	3.54773	67.4256	0
0.7247	11.0568	-0.975148	5.07381	70.4588	0
0.7253	11.0568	1.46846	6.90667	71.6884	0
0.7260	10.1428	2.99428	5.3806	72.918	0
0.7267	12.2828	4.21035	1.40808	70.4588	0
0.7273	12.8959	4.5201	-0.117996	63.7777	0
0.7280	10.1428	2.37477	0.495581	53.4077	0
0.7287	9.22885	0.550672	-1.64407	37.8321	0
0.7293	9.54094	-0.0573617	-4.08265	22.2566	0
0.7300	7.70186	-1.2849	-2.86336	8.81247	0
0.7307	7.70186	-0.367115	0.495581	-7.04997	0
0.7313	8.92791	2.07649	1.40808	-25.0438	0
0.7320	7.70186	-0.0573617	0.188793	-39.6766	0
0.7327	4.65901	-4.33654	-3.17015	-52.7928	0
0.7333	-1.44897	-6.78015	-6.2223	-63.4908	0
0.7340	-11.5249	-7.68646	-6.2223	-66.237	0
0.7347	-17.3208	-7.38818	-4.99515	-67.4666	0
0.7353	-16.0948	-5.55261	-3.47694	-72.3442	0
0.7360	-15.1808	-3.72851	-1.95086	-73.5739	0
0.7367	-13.9659	-3.72851	-2.24978	-66.5649	0
0.7373	-7.55696	-3.72851	-5.30193	-57.9983	0
0.7380	-0.535006	-2.81072	-5.30193	-49.4728	0
0.7387	0.99199	-0.975148	-1.64407	-35.1269	0
0.7393	-1.44897	-0.975148	-1.95086	-19.8383	0
0.7400	-3.589	-0.975148	-4.38943	-7.6648	0
0.7407	-8.15884	0.550672	-1.33728	7.91073	0
0.7413	-14.2668	0.848953	2.93416	26.2325	0
0.7420	-15.7938	-1.2849	3.54773	40.2504	0
0.7427	-11.5249	0.848953	5.98631	51.8501	0
0.7433	-9.08395	5.73617	7.81917	63.7777	0
0.7440	-11.5249	5.12813	5.07381	70.7867	0
0.7447	-13.9659	-0.0573617	4.15344	72.0163	0
0.7453	-15.4929	-0.975148	6.2931	72.3032	0
0.7460	-18.2348	1.76674	5.07381	73.205	0
0.7467	-18.2348	1.15871	4.15344	71.4015	0
0.7473	-13.0519	0.848953	5.3806	65.5812	0
0.7480	-8.77187	-0.367115	2.32845	55.2111	0
0.7487	-9.08395	-3.72851	-3.47694	40.5783	0
0.7493	-7.24487	-3.109	-4.38943	24.1011	0
0.7500	-1.14803	-0.676868	-3.77586	10.37	0
0.7507	2.51899	-3.72851	-6.52122	-4.91859	0
0.7513	1.29293	-5.55261	-6.82801	-23.5272	0
0.7520	0.99199	-1.89293	-4.08265	-36.6435	0
0.7527	2.51899	-2.81072	-3.77586	-46.1117	0
0.7533	4.04598	-6.78015	-6.82801	-59.5149	0
0.7540	5.26089	-6.4704	-7.74837	-69.3111	0
0.7547	3.7339	-5.86236	-5.91551	-68.9832	0
0.7553	0.0780217	-7.38818	-4.99515	-70.2128	0
0.7560	-0.234065	-6.4704	-5.91551	-75.0904	0
0.7567	2.81993	-5.86236	-4.99515	-70.8276	0
0.7573	3.7339	-6.4704	-2.24978	-62.2611	0
0.7580	3.7339	-5.55261	-0.424784	-54.0225	0
0.7587	4.65901	-4.94458	2.02166	-38.16	0
0.7593	4.65901	-3.72851	3.24094	-19.8383	0
0.7600	5.57298	-0.975148	0.188793	-9.46828	0
0.7607	6.48695	-1.2849	-2.55657	3.93487	0
0.7613	1.90596	-2.81072	1.10129	26.2325	0
0.7620	-2.97597	-0.367115	4.76702	40.5783	0
0.7627	-6.02996	1.76674	4.76702	47.3004	0
0.7633	-10.2989	0.848953	5.98631	60.0887	0
0.7640	-8.77187	0.848953	9.34525	69.8849	0
0.7647	2.51899	0.848953	9.65204	68.0405	0
0.7653	14.1108	0.848953	9.34525	68.3274	0
0.7660	25.7137	1.46846	9.65204	72.0163	0
0.7667	35.7785	0.550672	8.42488	67.7125	0
0.7673	33.3376	-1.89293	6.59988	60.7036	0
0.7680	29.0687	-2.81072	9.34525	51.8501	0
0.7687	29.0687	-1.2849	12.7042	32.6266	0
0.7693	7.40091	-0.975148	11.1781	13.4031	0
0.7700	-33.4936	-2.20269	8.42488	3.32005	0
0.7707	-50.5803	-2.20269	5.07381	-9.18136	0
0.7713	-41.7305	-0.975148	-0.424784	-27.79	0
0.7720	-35.6336	-0.975148	-4.99515	-42.4228	0
0.7727	-31.9666	-2.81072	-7.74837	-52.5059	0
0.7733	-21.9018	-5.25433	-11.4062	-63.4908	0
0.7740	-13.0519	-6.4704	-10.8005	-70.8276	0
0.7747	-10.2989	-5.25433	-5.91551	-71.4425	0
0.7753	-11.8259	-3.72851	-5.30193	-73.2459	0
0.7760	-14.2668	-3.72851	-5.91551	-74.4756	0
0.7767	-10.2989	-3.41876	-2.24978	-69.8849	0
0.7773	-2.97597	-2.20269	-0.424784	-63.4908	0
0.7780	0.378962	-2.50097	-0.424784	-55.2521	0
0.7787	3.13201	-0.975148	2.93416	-39.6766	0
0.7793	6.17486	1.15871	5.07381	-22.9124	0
0.7800	4.95995	-0.0573617	5.98631	-12.8293	0
0.7807	3.43295	-0.975148	8.42488	0.573835	0
0.7813	3.7339	0.550672	9.65204	21.3549	0
0.7820	2.2069	-0.0573617	7.51238	38.119	0
0.7827	-0.234065	0.240919	7.81917	49.1039	0
0.7833	0.0780217	3.29256	11.7838	59.187	0
0.7840	2.2069	1.15871	11.7838	65.5812	0
0.7847	3.7339	-2.81072	9.65204	67.7125	0
0.7853	5.57298	-0.975148	11.1781	69.557	0
0.7860	7.40091	2.99428	12.3974	68.9422	0
0.7867	4.65901	5.73617	9.34525	64.9663	0
0.7873	-1.44897	6.04592	6.90667	59.4739	0
0.7880	-4.50297	2.07649	5.3806	49.7187	0
0.7887	-4.50297	-0.0573617	1.40808	32.6266	0
0.7893	-5.41693	1.76674	-0.424784	16.7642	0
0.7900	-3.589	1.15871	1.10129	6.68108	0
0.7907	2.81993	-0.676868	-0.117996	-6.72207	0
0.7913	7.40091	-0.975148	-1.33728	-26.8883	0
0.7920	8.01394	-3.109	-1.95086	-43.0376	0
0.7927	8.92791	-3.72851	-7.1348	-52.5059	0
0.7933	10.1428	-2.81072	-12.3266	-63.2038	0
0.7940	8.92791	-3.41876	-12.3266	-71.1146	0
0.7947	8.61582	-3.109	-12.9323	-72.0573	0
0.7953	9.22885	-2.20269	-13.8527	-74.4756	0
0.7960	10.7558	-4.02679	-10.8005	-76.9349	0
0.7967	14.1108	-3.72851	-7.74837	-71.4425	0
0.7973	14.1108	0.240919	-6.82801	-61.9742	0
0.7980	8.31488	-0.367115	-2.55657	-53.4077	0
0.7987	3.7339	-2.81072	2.93416	-37.8731	0
0.7993	2.81993	-0.975148	5.98631	-20.4531	0
0.8000	-0.835947	-0.0573617	8.42488	-7.6648	0
0.8007	-4.50297	0.240919	11.477	6.06626	0
0.8013	-2.97597	3.60231	15.7563	22.5845	0
0.8020	0.99199	4.5201	20.0278	37.5042	0
0.8027	6.48695	2.68453	20.9403	50.9484	0
0.8033	12.2828	2.68453	17.8881	62.2201	0
0.8040	14.1108	2.99428	13.9235	68.0405	0
0.8047	12.8959	2.68453	9.03846	70.4588	0
0.8053	11.0568	2.99428	5.67952	73.205	0
0.8060	8.92791	3.90059	6.59988	73.8198	0
0.8067	9.22885	3.60231	8.42488	70.1718	0
0.8073	10.4549	1.76674	7.51238	62.8349	0
0.8080	6.17486	-0.0573617	6.90667	52.178	0
0.8087	0.691049	-0.0573617	4.15344	39.3487	0
0.8093	0.99199	1.15871	-1.95086	24.7159	0
0.8100	1.29293	0.848953	-3.17015	10.0421	0
0.8107	-2.36294	0.550672	0.80237	-4.59068	0
0.8113	-2.36294	1.15871	-1.64407	-22.2976	0
0.8120	0.99199	0.848953	-7.44159	-39.6766	0
0.8127	-1.74992	-0.0573617	-6.2223	-52.5059	0
0.8133	-6.94393	-0.367115	-5.60872	-61.6463	0
0.8140	-5.71788	-1.2849	-9.57337	-67.1387	0
0.8147	-1.44897	-1.58318	-8.66087	-68.0814	0
0.8153	-1.74992	-0.975148	-4.69622	-70.2128	0
0.8160	-3.88994	-0.676868	-5.30193	-72.0573	0
0.8167	-2.36294	-0.975148	-6.82801	-68.9832	0
0.8173	-1.44897	-1.89293	-7.1348	-62.589	0
0.8180	-2.062	-1.89293	-8.0473	-52.5059	0
0.8187	0.0780217	1.46846	-5.91551	-35.4138	0
0.8193	5.26089	3.60231	-3.47694	-18.9366	0
0.8200	7.40091	0.550672	-5.30193	-6.72207	0
0.8207	4.95995	-1.58318	-5.91551	7.00899	0
0.8213	0.99199	0.550672	-3.17015	23.4863	0
0.8220	-1.14803	1.46846	-3.47694	38.119	0
0.8227	0.99199	0.550672	-4.38943	50.9484	0
0.8233	5.57298	0.848953	-3.17015	61.0315	0
0.8240	6.78789	1.15871	-2.86336	67.4256	0
0.8247	5.57298	-0.0573617	-4.38943	68.6553	0
0.8253	8.92791	0.848953	-6.2223	69.2701	0
0.8260	15.6378	2.37477	-8.66087	71.0736	0
0.8267	15.9499	2.68453	-7.74837	70.1718	0
0.8273	8.01394	2.99428	-5.91551	65.2942	0
0.8280	2.51899	2.68453	-7.74837	55.539	0
0.8287	3.7339	-0.975148	-8.66087	38.119	0
0.8293	7.40091	-4.33654	-6.2223	19.5104	0
0.8300	11.0568	-4.94458	-5.91551	8.23863	0
0.8307	9.22885	-4.63482	-5.91551	-4.30376	0
0.8313	-4.50297	-5.55261	-3.17015	-24.1421	0
0.8320	-23.1167	-4.63482	-2.24978	-40.6193	0
0.8327	-37.1606	-2.50097	-6.2223	-51.6042	0
0.8333	-43.8705	-2.20269	-8.96766	-61.9742	0
0.8340	-42.3435	-3.41876	-7.74837	-68.3684	0
0.8347	-33.7945	-2.50097	-6.2223	-69.3111	0
0.8353	-25.5577	-2.20269	-7.74837	-70.8276	0
0.8360	-18.5357	-4.94458	-9.27445	-71.1146	0
0.8367	-12.4389	-5.55261	-7.74837	-68.3684	0
0.8373	-9.08395	-3.41876	-7.74837	-64.1056	0
0.8380	-8.15884	-1.89293	-8.66087	-55.8669	0
0.8387	-8.15884	-0.0573617	-6.82801	-39.6766	0
0.8393	-8.47093	0.848953	-5.91551	-21.3959	0
0.8400	-4.80391	-0.0573617	-4.69622	-7.6648	0
0.8407	3.13201	-0.975148	-0.117996	4.54969	0
0.8413	10.4549	-0.0573617	2.93416	20.1252	0
0.8420	15.6378	-0.676868	2.62737	35.3728	0
0.8427	14.1108	-0.975148	3.24094	48.4891	0
0.8433	-2.67503	0.848953	3.24094	61.6463	0
0.8440	-25.8586	1.15871	3.24094	70.4588	0
0.8447	-35.3215	-0.0573617	4.76702	72.0163	0
0.8453	-28.3107	-0.676868	4.15344	72.0163	0
0.8460	-16.4068	-0.0573617	0.495581	73.205	0
0.8467	-6.3309	-0.0573617	0.80237	71.0736	0
0.8473	0.378962	-0.367115	2.32845	63.4498	0
0.8480	3.7339	-0.676868	0.495581	50.9484	0
0.8487	4.95995	0.848953	-1.95086	36.6025	0
0.8493	7.09997	1.15871	-1.33728	24.7159	0
0.8500	7.09997	-1.58318	-1.33728	13.1162	0
0.8507	-2.67503	-1.2849	-4.69622	-4.91859	0
0.8513	-17.9338	2.68453	-7.74837	-24.1421	0
0.8520	-23.1167	2.68453	-7.44159	-38.7749	0
0.8527	-17.3208	-1.2849	-6.52122	-51.8911	0
0.8533	-12.7398	-2.50097	-6.52122	-62.8759	0
0.8540	-9.68584	-0.676868	-3.17015	-68.9832	0
0.8547	-4.80391	-1.2849	-1.03049	-71.1146	0
0.8553	-2.97597	-3.109	-3.47694	-72.959	0
0.8560	-2.062	-2.81072	-4.08265	-73.5739	0
0.8567	0.99199	-1.89293	-0.424784	-68.9832	0
0.8573	1.90596	-2.50097	0.495581	-61.0724	0
0.8580	0.99199	-1.89293	-1.64407	-51.6042	0
0.8587	2.81993	-0.0573617	-1.95086	-36.9304	0
0.8593	2.2069	-0.0573617	2.02166	-18.6496	0
0.8600	-2.062	-0.676868	10.2577	-5.82033	0
0.8607	-2.67503	1.15871	17.2824	7.00899	0
0.8613	1.90596	2.99428	19.1074	25.6176	0
0.8620	6.48695	2.37477	18.8085	39.9635	0
0.8627	10.1428	2.37477	17.8881	49.7187	0
0.8633	12.8959	5.12813	15.4496	61.0315	0
0.8640	11.0568	6.04592	14.2303	66.5239	0
0.8647	5.26089	3.60231	14.2303	66.5239	0
0.8653	0.691049	1.46846	12.0906	71.4015	0
0.8660	2.2069	2.07649	10.8713	72.918	0
0.8667	11.3689	4.21035	10.5645	65.5812	0
0.8673	21.7458	3.60231	6.59988	61.0315	0
0.8680	22.6597	0.848953	3.54773	55.2111	0
0.8687	14.4229	0.848953	4.15344	37.2173	0
0.8693	5.87392	1.46846	2.32845	18.8956	0
0.8700	1.60502	0.550672	-1.33728	8.81247	0
0.8707	0.378962	0.848953	-1.64407	-3.68894	0
0.8713	1.60502	2.07649	-3.17015	-22.2976	0
0.8720	0.99199	0.848953	-6.82801	-38.7749	0
0.8727	-2.67503	-0.975148	-7.74837	-53.1207	0
0.8733	-1.14803	-0.0573617	-8.66087	-63.8187	0
0.8740	4.65901	1.15871	-11.4062	-67.4666	0
0.8747	6.48695	2.07649	-12.3266	-67.1387	0
0.8753	5.87392	2.07649	-12.0198	-70.8276	0
0.8760	7.40091	-0.0573617	-12.3266	-74.4756	0
0.8767	8.31488	-0.676868	-9.57337	-70.8276	0
0.8773	8.92791	0.240919	-7.74837	-61.6463	0
0.8780	10.1428	-0.0573617	-7.74837	-51.8911	0
0.8787	10.1428	0.848953	-3.47694	-38.7749	0
0.8793	9.54094	3.90059	3.24094	-20.4531	0
0.8800	9.54094	4.5201	4.15344	-5.2055	0
0.8807	11.0568	2.68453	3.54773	8.23863	0
0.8813	13.5089	2.99428	5.07381	25.9046	0
0.8820	12.2828	3.60231	3.54773	41.808	0
0.8827	7.40091	2.37477	4.15344	50.9484	0
0.8833	5.26089	1.15871	10.2577	60.4166	0
0.8840	7.40091	0.848953	9.65204	69.557	0
0.8847	10.4549	0.550672	3.24094	72.3032	0
0.8853	11.0568	2.37477	4.76702	73.205	0
0.8860	7.70186	3.90059	6.90667	74.7625	0
0.8867	5.57298	3.60231	1.10129	72.6311	0
0.8873	8.31488	4.81838	-0.117996	64.9663	0
0.8880	8.61582	5.42641	5.98631	52.4649	0
0.8887	4.65901	0.240919	4.46023	35.9877	0
0.8893	2.81993	-3.41876	-0.723706	21.3549	0
0.8900	1.90596	-0.367115	-0.117996	9.14037	0
0.8907	-0.835947	0.240919	0.495581	-6.72207	0
0.8913	-1.44897	-2.81072	-2.24978	-23.5272	0
0.8920	1.90596	-1.58318	-4.08265	-36.9304	0
0.8927	4.65901	-0.0573617	-5.60872	-50.0466	0
0.8933	6.78789	-2.81072	-5.91551	-60.7445	0
0.8940	9.84188	-2.81072	-2.86336	-65.3352	0
0.8947	11.3689	-0.367115	-0.424784	-68.6963	0
0.8953	11.0568	-1.89293	-1.33728	-71.4425	0
0.8960	10.1428	-4.02679	-3.17015	-70.2128	0
0.8967	8.31488	-2.81072	-4.99515	-66.5649	0
0.8973	4.04598	-0.975148	-6.2223	-61.9742	0
0.8980	-1.44897	-0.975148	-4.08265	-51.6042	0
0.8987	-5.41693	-0.367115	3.54773	-34.799	0
0.8993	-10.5998	0.240919	11.1781	-19.8383	0
0.9000	-17.3208	-0.367115	9.65204	-9.18136	0
0.9007	-18.2348	-2.20269	3.24094	3.03313	0
0.9013	-13.0519	-0.975148	0.80237	18.8956	0
0.9020	-9.08395	2.37477	2.32845	36.3156	0
0.9027	-7.24487	2.68453	3.85452	51.8501	0
0.9033	-3.589	0.550672	5.67952	62.548	0
0.9040	1.29293	0.550672	4.15344	65.9091	0
0.9047	2.81993	1.15871	2.62737	68.3274	0
0.9053	2.2069	1.76674	5.3806	72.918	0
0.9060	4.04598	1.76674	5.07381	72.918	0
0.9067	2.81993	0.848953	0.495581	68.6553	0
0.9073	-7.8579	0.848953	0.495581	63.7777	0
0.9080	-19.4608	1.76674	1.10129	54.5963	0
0.9087	-20.3748	-0.0573617	-2.86336	38.7339	0
0.9093	-18.8478	-2.20269	-3.77586	22.5845	0
0.9100	-20.0627	-0.0573617	-1.33728	9.7552	0
0.9107	-17.3208	2.37477	-0.723706	-4.30376	0
0.9113	-13.0519	1.76674	0.495581	-21.3959	0
0.9120	-15.4929	0.240919	0.495581	-38.7749	0
0.9127	-17.9338	-1.89293	-4.08265	-53.1207	0
0.9133	-15.1808	-2.50097	-6.82801	-62.2611	0
0.9140	-12.4389	-0.367115	-7.44159	-67.7535	0
0.9147	-9.99792	0.240919	-8.66087	-70.4997	0
0.9153	-3.27691	-0.975148	-8.96766	-72.0573	0
0.9160	5.26089	-0.975148	-8.96766	-71.4425	0
0.9167	13.5089	-2.81072	-8.96766	-66.8518	0
0.9173	21.4337	-4.63482	-6.2223	-60.4576	0
0.9180	25.1007	-3.109	-2.86336	-51.2763	0
0.9187	15.6378	-2.50097	-1.95086	-36.0286	0
0.9193	-6.64299	-4.02679	-2.24978	-20.1662	0
0.9200	-27.6977	-1.89293	-2.86336	-7.95171	0
0.9207	-32.2675	-0.367115	-2.24978	6.39416	0
0.9213	-25.2567	-1.89293	3.24094	24.388	0
0.9220	-20.3748	-0.975148	10.5645	40.2504	0
0.9227	-18.2348	0.848953	16.0553	55.2111	0
0.9233	-13.6538	-0.0573617	17.8881	64.9663	0
0.9240	-10.2989	0.848953	15.4496	65.5812	0
0.9247	-7.24487	2.07649	11.1781	65.5812	0
0.9253	-3.27691	-1.58318	8.73167	71.4015	0
0.9260	-2.67503	-4.02679	7.81917	73.8198	0
0.9267	-4.50297	-0.676868	6.2931	69.2701	0
0.9273	-1.74992	1.15871	5.07381	62.8349	0
0.9280	0.378962	-0.676868	3.85452	51.5632	0
0.9287	-0.835947	-1.89293	1.40808	36.3156	0
0.9293	-0.835947	-2.20269	0.188793	21.6418	0
0.9300	-0.234065	-1.89293	0.80237	7.00899	0
0.9307	-7.55696	-3.109	-0.424784	-7.95171	0
0.9313	-17.3208	-5.86236	-5.60872	-25.0438	0
0.9320	-15.7938	-7.07843	-11.0994	-42.1359	0
0.9327	-4.80391	-6.4704	-13.8527	-53.7356	0
0.9333	3.7339	-6.4704	-15.9845	-60.7445	0
0.9340	12.8959	-4.63482	-15.3788	-66.5649	0
0.9347	26.6277	-2.81072	-11.713	-71.1146	0
0.9353	33.6496	-4.02679	-8.66087	-72.959	0
0.9360	32.7245	-4.63482	-8.96766	-72.959	0
0.9367	33.9506	-3.109	-7.1348	-69.8849	0
0.9373	24.1867	-3.109	-1.95086	-64.3925	0
0.9380	-10.5998	-3.109	2.02166	-54.0225	0
0.9387	-42.9565	-2.81072	2.32845	-36.3156	0
0.9393	-47.8384	-3.41876	1.10129	-19.5514	0
0.9400	-40.2035	-2.20269	0.495581	-8.85346	0
0.9407	-31.3536	-0.0573617	1.10129	3.64795	0
0.9413	-17.3208	-0.975148	1.71487	22.5845	0
0.9420	-4.20203	0.550672	0.80237	39.3487	0
0.9427	-1.44897	3.29256	-0.723706	51.8501	0
0.9433	-2.67503	1.76674	-0.424784	61.0315	0
0.9440	-0.234065	0.848953	2.62737	66.196	0
0.9447	3.7339	2.99428	4.76702	69.2701	0
0.9453	5.57298	1.76674	1.71487	72.3032	0
0.9460	6.48695	1.15871	-3.17015	71.6884	0
0.9467	9.54094	2.99428	-1.33728	68.0405	0
0.9473	12.2828	-0.0573617	3.24094	62.2201	0
0.9480	12.2828	-1.89293	0.495581	50.3335	0
0.9487	13.8098	1.46846	-3.17015	34.1432	0
0.9493	17.1648	-0.0573617	-2.55657	19.2235	0
0.9500	18.3908	-2.20269	-3.17015	5.77934	0
0.9507	19.3048	0.240919	-5.91551	-9.46828	0
0.9513	20.2188	-0.0573617	-7.74837	-24.429	0
0.9520	18.9927	-1.89293	-10.1869	-38.16	0
0.9527	18.0787	0.848953	-12.9323	-52.219	0
0.9533	19.9178	0.550672	-12.6255	-63.2038	0
0.9540	21.7458	-2.50097	-12.3266	-67.1387	0
0.9547	22.0467	-3.41876	-12.3266	-68.0814	0
0.9553	21.4337	-4.33654	-11.0994	-72.3442	0
0.9560	21.4337	-2.81072	-11.0994	-73.2459	0
0.9567	21.7458	1.15871	-10.4937	-67.4666	0
0.9573	18.9927	-0.0573617	-8.66087	-62.589	0
0.9580	15.3368	-2.20269	-8.96766	-56.1539	0
0.9587	15.3368	1.76674	-9.88016	-39.6766	0
0.9593	15.6378	2.07649	-6.52122	-21.6828	0
0.9600	13.8098	-2.81072	-1.33728	-11.5997	0
0.9607	12.8959	-2.50097	1.40808	2.13139	0
0.9613	10.7558	0.550672	1.71487	21.9697	0
0.9620	4.65901	0.240919	0.495581	38.119	0
0.9627	-1.74992	0.550672	1.40808	50.9484	0
0.9633	-5.11599	1.46846	8.73167	62.548	0
0.9640	-3.589	-0.367115	13.3099	67.4256	0
0.9647	2.51899	-2.81072	11.1781	69.2701	0
0.9653	7.40091	-2.81072	11.7838	72.918	0
0.9660	7.09997	-0.975148	16.3621	72.6311	0
0.9667	6.48695	-0.0573617	16.3621	66.8108	0
0.9673	4.95995	-1.2849	14.2303	61.3184	0
0.9680	-0.234065	-2.81072	13.3099	53.0797	0
0.9687	-5.71788	-2.50097	10.5645	37.2173	0
0.9693	-6.94393	-1.89293	6.90667	19.5104	0
0.9700	-5.71788	-1.58318	4.46023	5.49242	0
0.9707	-4.50297	-1.89293	1.10129	-7.95171	0
0.9713	-3.589	-2.81072	-1.64407	-25.6586	0
0.9720	-3.88994	-2.81072	-1.33728	-42.4228	0
0.9727	-1.74992	-2.50097	-1.95086	-53.4077	0
0.9733	4.34692	-4.94458	-4.69622	-61.6463	0
0.9740	7.40091	-5.86236	-4.99515	-68.9832	0
0.9747	5.26089	-3.72851	-4.99515	-72.6311	0
0.9753	4.04598	-3.72851	-6.52122	-74.1887	0
0.9760	4.04598	-5.25433	-6.82801	-72.959	0
0.9767	0.99199	-5.25433	-4.69622	-67.1387	0
0.9773	-0.535006	-4.02679	-2.55657	-59.8428	0
0.9780	2.81993	-3.109	-2.24978	-50.6614	0
0.9787	4.95995	-2.81072	-3.47694	-36.3156	0
0.9793	4.04598	-3.72851	-4.99515	-22.2976	0
0.9800	6.17486	-2.50097	-4.08265	-11.3127	0
0.9807	7.40091	0.550672	-2.86336	4.26277	0
0.9813	3.7339	-0.0573617	-1.64407	23.4863	0
0.9820	0.378962	-1.89293	-0.424784	39.6356	0
0.9827	0.691049	0.848953	1.71487	53.4077	0
0.9833	1.29293	3.60231	2.93416	64.0646	0
0.9840	0.99199	1.15871	2.93416	65.5812	0
0.9847	1.29293	-1.89293	1.40808	64.9663	0
0.9853	2.51899	-2.20269	0.80237	70.1718	0
0.9860	1.90596	-3.72851	2.32845	71.6884	0
0.9867	-0.835947	-5.55261	3.85452	66.196	0
0.9873	-0.835947	-4.33654	2.93416	61.0315	0
0.9880	0.0780217	-1.58318	3.54773	52.4649	0
0.9887	-2.36294	-2.20269	8.73167	34.758	0
0.9893	-5.41693	-5.25433	12.3974	18.8956	0
0.9900	-6.64299	-5.55261	8.73167	8.81247	0
0.9907	-9.08395	-3.109	1.40808	-7.04997	0
0.9913	-11.5249	-3.109	-3.17015	-27.79	0
0.9920	-11.2128	-4.33654	-5.30193	-40.6193	0
0.9927	-10.2989	-1.89293	-8.96766	-47.9152	0
0.9933	-8.47093	-0.676868	-13.5459	-58.9001	0
0.9940	-5.41693	-3.72851	-16.598	-64.3925	0
0.9947	-3.88994	-4.63482	-15.072	-62.589	0
0.9953	-3.589	-3.109	-9.57337	-65.6221	0
0.9960	-1.74992	-4.33654	-2.86336	-72.0573	0
0.9967	-1.44897	-6.4704	-0.117996	-70.8276	0
0.9973	-2.67503	-4.33654	-0.424784	-63.4908	0
0.9980	-1.44897	-1.89293	-0.723706	-52.5059	0
0.9987	-1.14803	-2.20269	-2.24978	-35.7417	0
0.9993	-1.14803	-4.02679	-4.38943	-18.6496	0
1.0000	3.7339	-4.33654	-4.99515	-4.91859	0
1.0007	8.31488	-2.20269	-5.30193	10.0421	0
1.0013	7.40091	-0.0573617	-6.82801	28.0769	0
1.0020	4.65901	0.550672	-5.30193	40.8653	0
1.0027	4.95995	-0.0573617	-1.95086	50.3335	0
1.0033	9.22885	-0.975148	0.495581	61.9332	0
1.0040	16.5517	-1.89293	2.32845	70.1718	0
1.0047	16.5517	-1.89293	3.24094	71.0736	0
1.0053	3.7339	-1.2849	3.24094	72.0163	0
1.0060	-9.3849	-1.2849	3.54773	75.6643	0
1.0067	-12.7398	-0.367115	6.90667	72.918	0
1.0073	-10.2989	0.240919	9.34525	62.8349	0
1.0080	-9.68584	-2.81072	5.98631	50.0466	0
1.0087	-8.77187	-6.16064	2.02166	34.4711	0
1.0093	-5.71788	-4.63482	1.10129	19.8383	0
1.0100	0.99199	-2.50097	-1.03049	8.52555	0
1.0107	12.8959	-5.25433	-3.17015	-5.82033	0
1.0113	20.5197	-8.30597	-1.03049	-25.0438	0
1.0120	8.31488	-7.38818	2.02166	-39.6766	0
1.0127	-16.7078	-5.55261	0.188793	-50.0466	0
1.0133	-32.8806	-3.72851	-1.95086	-60.4576	0
1.0140	-32.5796	-2.81072	-1.64407	-64.3925	0
1.0147	-25.5577	-4.33654	-3.47694	-64.1056	0
1.0153	-21.9018	-3.72851	-4.99515	-67.7535	0
1.0160	-21.2888	-0.975148	-3.17015	-71.4425	0
1.0167	-19.4608	-1.89293	-3.17015	-66.8518	0
1.0173	-15.4929	-3.72851	-4.99515	-59.5149	0
1.0180	-14.5678	-1.58318	-4.99515	-51.2763	0
1.0187	-19.1488	1.46846	-5.30193	-34.799	0
1.0193	-25.5577	2.68453	-5.91551	-16.8052	0
1.0200	-28.9126	1.15871	-3.17015	-6.10724	0
1.0207	-26.4716	-1.58318	-0.723706	5.77934	0
1.0213	-18.5357	-2.81072	-1.33728	25.3307	0
1.0220	-11.5249	0.240919	-0.424784	42.0949	0
1.0227	-6.02996	2.68453	0.80237	53.0797	0
1.0233	-0.835947	1.76674	0.80237	62.8349	0
1.0240	2.81993	1.15871	3.24094	69.2701	0
1.0247	6.17486	2.99428	5.98631	71.6884	0
1.0253	10.1428	4.5201	4.15344	73.8198	0
1.0260	12.5838	3.60231	-1.33728	72.6311	0
1.0267	14.1108	2.68453	-6.2223	68.9422	0
1.0273	17.4657	1.76674	-9.27445	65.9091	0
1.0280	16.5517	2.68453	-6.52122	55.826	0
1.0287	4.65901	4.21035	-2.24978	37.8321	0
1.0293	-6.3309	3.90059	-1.95086	22.5845	0
1.0300	-2.67503	2.37477	-2.86336	9.7552	0
1.0307	5.87392	2.37477	-5.91551	-7.04997	0
1.0313	4.95995	2.99428	-10.4937	-24.7569	0
1.0320	-0.835947	2.68453	-10.4937	-38.16	0
1.0327	-1.74992	0.550672	-9.57337	-50.6614	0
1.0333	-2.36294	-1.89293	-13.2391	-60.4576	0
1.0340	-7.24487	-0.975148	-14.1516	-65.0073	0
1.0347	-13.6538	0.848953	-12.3266	-66.8518	0
1.0353	-20.0627	-1.2849	-14.4584	-69.3111	0
1.0360	-27.3856	-1.58318	-15.3788	-69.598	0
1.0367	-31.0526	2.37477	-12.0198	-65.3352	0
1.0373	-26.4716	3.29256	-11.0994	-60.4576	0
1.0380	-16.4068	0.848953	-10.4937	-51.6042	0
1.0387	-9.08395	1.46846	-5.91551	-33.8973	0
1.0393	-6.3309	2.68453	-3.77586	-16.8052	0
1.0400	-4.80391	3.29256	-4.69622	-6.43515	0
1.0407	-2.97597	4.21035	-3.17015	8.81247	0
1.0413	-2.67503	4.5201	-1.33728	28.6508	0
1.0420	-2.36294	4.5201	0.495581	42.3818	0
1.0427	0.378962	6.3442	4.76702	52.178	0
1.0433	6.17486	6.65395	7.81917	61.9332	0
1.0440	9.54094	5.12813	5.98631	66.5239	0
1.0447	7.70186	5.42641	5.07381	68.6553	0
1.0453	4.34692	7.57174	7.81917	72.6311	0
1.0460	4.34692	7.26199	7.81917	73.8198	0
1.0467	4.34692	6.04592	3.24094	69.2701	0
1.0473	2.81993	6.3442	1.71487	61.0315	0
1.0480	3.7339	8.47805	3.85452	50.3335	0
1.0487	5.57298	8.47805	4.15344	35.7007	0
1.0493	4.95995	6.65395	2.32845	19.2235	0
1.0500	5.87392	5.12813	-0.424784	5.16452	0
1.0507	10.4549	4.81838	-3.17015	-8.56654	0
1.0513	11.9819	4.5201	-5.91551	-26.8883	0
1.0520	8.31488	4.81838	-7.1348	-43.6525	0
1.0527	6.48695	4.81838	-6.82801	-54.3504	0
1.0533	8.31488	2.07649	-4.69622	-64.3925	0
1.0540	9.54094	0.848953	-3.47694	-71.7294	0
1.0547	11.0568	5.12813	-1.95086	-71.4425	0
1.0553	12.2828	9.09756	0.188793	-72.6311	0
1.0560	11.9819	6.04592	1.71487	-78.1236	0
1.0567	9.22885	3.29256	3.54773	-76.3201	0
1.0573	3.7339	4.21035	4.76702	-65.3352	0
1.0580	-2.67503	3.90059	2.32845	-54.0225	0
1.0587	-2.36294	2.99428	1.40808	-41.2341	0
1.0593	1.29293	3.60231	5.67952	-25.3307	0
1.0600	3.13201	3.90059	6.59988	-11.3127	0
1.0607	4.65901	5.42641	2.32845	3.64795	0
1.0613	3.43295	6.65395	2.02166	21.6418	0
1.0620	0.0780217	5.73617	5.98631	35.7007	0
1.0627	1.60502	5.73617	5.98631	46.6856	0
1.0633	4.04598	6.3442	2.62737	60.4166	0
1.0640	0.99199	3.60231	4.15344	69.557	0
1.0647	0.0780217	3.60231	8.73167	70.7867	0
1.0653	7.70186	8.47805	9.34525	72.0163	0
1.0660	16.8638	10.0039	7.2056	73.205	0
1.0667	24.4877	7.57174	7.81917	68.3274	0
1.0673	32.7245	6.95223	7.81917	59.8018	0
1.0680	34.5636	5.42641	4.76702	50.3335	0
1.0687	19.3048	2.37477	4.15344	36.8894	0
1.0693	-4.50297	0.848953	8.12596	20.74	0
1.0700	-17.3208	1.46846	10.5645	7.00899	0
1.0707	-15.4929	1.76674	9.95096	-6.72207	0
1.0713	-9.99792	1.76674	7.2056	-21.9697	0
1.0720	-4.50297	0.848953	1.40808	-36.0286	0
1.0727	1.29293	-0.0573617	-3.77586	-48.858	0
1.0733	5.26089	-0.975148	-3.17015	-58.6132	0
1.0740	7.40091	-1.58318	-2.24978	-63.4908	0
1.0747	7.70186	-0.0573617	-7.44159	-65.6221	0
1.0753	6.48695	1.15871	-12.3266	-68.6963	0
1.0760	8.31488	-0.0573617	-13.2391	-68.3684	0
1.0767	12.2828	-0.975148	-15.6777	-64.1056	0
1.0773	10.7558	-0.367115	-16.598	-57.9983	0
1.0780	-0.835947	-0.367115	-13.2391	-46.1117	0
1.0787	-17.3208	-0.676868	-8.96766	-27.79	0
1.0793	-28.9126	0.240919	-6.82801	-13.1572	0
1.0800	-27.3856	0.848953	-7.74837	-4.91859	0
1.0807	-14.5678	-0.0573617	-8.66087	7.91073	0
1.0813	-1.44897	-0.676868	-3.77586	27.749	0
1.0820	4.34692	-0.0573617	4.76702	44.5542	0
1.0827	3.43295	0.240919	9.03846	53.6946	0
1.0833	-0.835947	-0.367115	10.5645	61.9332	0
1.0840	-2.67503	-0.975148	12.7042	70.1718	0
1.0847	-0.535006	-0.0573617	13.9235	74.1477	0
1.0853	2.81993	0.550672	16.9756	75.6643	0
1.0860	-0.234065	-0.0573617	20.9403	75.6643	0
1.0867	-11.2128	1.46846	19.721	71.0736	0
1.0873	-19.4608	2.68453	15.1428	63.1628	0
1.0880	-17.9338	0.240919	11.477	54.9242	0
1.0887	-13.6538	-0.0573617	3.54773	41.1932	0
1.0893	-13.0519	2.99428	-4.99515	23.1583	0
1.0900	-12.7398	1.76674	-6.82801	8.81247	0
1.0907	-10.9119	-1.2849	-3.77586	-3.97586	0
1.0913	-5.71788	0.240919	-2.24978	-22.2976	0
1.0920	-0.835947	2.37477	-2.86336	-39.6766	0
1.0927	-5.41693	0.550672	-5.91551	-51.6042	0
1.0933	-14.8799	-1.89293	-11.4062	-61.0724	0
1.0940	-14.5678	-1.89293	-14.1516	-66.237	0
1.0947	-9.68584	0.240919	-13.8527	-67.1387	0
1.0953	-8.15884	0.848953	-15.3788	-70.8276	0
1.0960	-4.50297	-1.58318	-17.5105	-72.959	0
1.0967	1.90596	-0.975148	-14.7652	-68.0814	0
1.0973	5.57298	2.68453	-11.4062	-61.6463	0
1.0980	8.61582	0.848953	-10.4937	-52.5059	0
1.0987	11.9819	-2.81072	-8.0473	-37.2583	0
1.0993	8.92791	-0.676868	-4.38943	-22.2976	0
1.1000	0.99199	2.37477	-2.24978	-10.6979	0
1.1007	-4.50297	2.07649	-0.424784	5.16452	0
1.1013	-3.589	1.76674	1.40808	24.1011	0
1.1020	4.34692	0.848953	0.495581	37.5042	0
1.1027	9.22885	1.76674	-0.117996	47.3004	0
1.1033	6.48695	4.81838	2.32845	56.7277	0
1.1040	3.13201	4.5201	5.67952	60.4166	0
1.1047	2.81993	1.15871	6.2931	61.0315	0
1.1053	0.0780217	1.15871	6.59988	64.6794	0
1.1060	-4.20203	1.46846	6.90667	65.9091	0
1.1067	-4.80391	-0.676868	6.90667	61.0315	0
1.1073	-3.88994	0.550672	9.03846	55.539	0
1.1080	-4.20203	1.76674	12.3974	47.3004	0
1.1087	-5.41693	-0.975148	12.7042	30.8231	0
1.1093	-10.9119	-2.81072	8.73167	14.6328	0
1.1100	-19.1488	-2.20269	4.15344	3.93487	0
1.1107	-23.7297	-3.72851	-0.424784	-11.3127	0
1.1113	-19.1488	-5.25433	-2.86336	-32.6676	0
1.1120	-9.3849	-3.109	-3.77586	-47.9152	0
1.1127	-3.589	-3.41876	-4.99515	-55.2521	0
1.1133	0.99199	-5.55261	-5.91551	-64.3925	0
1.1140	8.61582	-3.72851	-4.99515	-73.5739	0
1.1147	10.1428	0.550672	-4.99515	-76.3201	0
1.1153	2.51899	-2.20269	-4.08265	-78.7384	0
1.1160	-0.835947	-6.78015	-3.17015	-81.8125	0
1.1167	3.7339	-3.72851	-4.08265	-79.0663	0
1.1173	6.17486	-0.367115	-2.24978	-71.1146	0
1.1180	7.40091	-2.50097	-1.03049	-60.7445	0
1.1187	10.1428	-2.81072	-4.99515	-44.2673	0
1.1193	9.84188	-0.676868	-6.82801	-26.8883	0
1.1200	7.40091	-2.20269	-1.33728	-15.9034	0
1.1207	6.78789	-1.89293	2.32845	-3.07412	0
1.1213	6.17486	1.46846	2.02166	16.1494	0
1.1220	5.26089	0.550672	4.15344	31.397	0
1.1227	4.04598	-0.975148	6.59988	42.0949	0
1.1233	1.90596	1.15871	7.81917	53.0797	0
1.1240	0.99199	0.848953	9.95096	61.3184	0
1.1247	0.99199	-1.89293	11.7838	63.7777	0
1.1253	0.378962	-0.0573617	11.1781	64.9663	0
1.1260	0.99199	3.60231	11.7838	64.6794	0
1.1267	3.7339	3.90059	14.5292	61.3184	0
1.1273	3.7339	2.68453	16.6688	55.539	0
1.1280	0.691049	0.848953	16.3621	46.0708	0
1.1287	0.378962	-1.2849	13.6167	31.7249	0
1.1293	4.65901	-1.58318	9.65204	15.2476	0
1.1300	6.48695	-0.975148	9.65204	1.18866	0
1.1307	6.17486	-1.58318	13.3099	-12.2145	0
1.1313	11.6698	-2.81072	13.0031	-28.6918	0
1.1320	18.6918	-1.89293	8.73167	-45.169	0
1.1327	19.3048	-1.58318	8.12596	-57.0966	0
1.1333	22.0467	-4.02679	8.12596	-66.237	0
1.1340	25.7137	-3.109	5.07381	-72.0573	0
1.1347	8.92791	-0.676868	5.3806	-73.5739	0
1.1353	-19.7618	-2.20269	7.51238	-74.4756	0
1.1360	-28.6117	-3.41876	5.07381	-75.3773	0
1.1367	-20.0627	-1.58318	3.85452	-72.3442	0
1.1373	-15.1808	-2.50097	7.2056	-67.1387	0
1.1380	-12.7398	-3.72851	8.73167	-58.9001	0
1.1387	-9.08395	-1.2849	8.73167	-43.0376	0
1.1393	-9.3849	-0.367115	10.2577	-26.8883	0
1.1400	-9.08395	-1.89293	10.5645	-14.059	0
1.1407	-2.67503	-3.72851	10.5645	3.32005	0
1.1413	2.51899	-4.94458	12.7042	23.4863	0
1.1420	2.2069	-3.72851	15.4496	34.758	0
1.1427	0.99199	-1.58318	17.8881	43.9394	0
1.1433	0.0780217	-2.50097	19.721	57.3425	0
1.1440	-1.14803	-2.50097	19.721	64.9663	0
1.1447	-0.835947	-1.2849	16.9756	66.5239	0
1.1453	-1.14803	-3.109	15.1428	72.6311	0
1.1460	-5.41693	-3.41876	17.2824	74.7625	0
1.1467	-6.64299	-0.0573617	18.1949	66.5239	0
1.1473	-1.14803	-1.2849	16.0553	59.187	0
1.1480	3.43295	-4.33654	15.4496	51.2353	0
1.1487	5.26089	-1.89293	16.9756	35.3728	0
1.1493	8.31488	-0.975148	15.7563	20.74	0
1.1500	5.87392	-4.63482	12.7042	9.14037	0
1.1507	-1.44897	-4.63482	9.65204	-6.72207	0
1.1513	0.378962	-1.2849	5.3806	-23.5272	0
1.1520	8.92791	-1.58318	1.71487	-36.6435	0
1.1527	9.54094	-3.41876	-0.424784	-50.0466	0
1.1533	8.31488	-3.72851	-1.33728	-61.3594	0
1.1540	14.7238	-3.72851	1.40808	-66.8518	0
1.1547	18.9927	-4.33654	3.54773	-69.8849	0
1.1553	15.0247	-4.33654	1.40808	-69.598	0
1.1560	13.8098	-2.50097	-0.117996	-66.237	0
1.1567	16.2508	-0.367115	0.495581	-64.7204	0
1.1573	9.54094	-1.89293	-0.424784	-60.7445	0
1.1580	-10.5998	-5.55261	0.80237	-48.2431	0
1.1587	-31.6657	-3.41876	5.3806	-32.3807	0
1.1593	-38.3755	1.76674	7.2056	-17.42	0
1.1600	-28.9126	-0.0573617	8.73167	-2.17238	0
1.1607	-14.5678	-3.109	12.0906	11.5997	0
1.1613	-5.71788	0.240919	14.836	27.4621	0
1.1620	-2.062	4.81838	16.3621	46.6856	0
1.1627	-0.835947	5.42641	18.5017	61.9332	0
1.1633	-2.36294	4.5201	18.8085	69.2701	0
1.1640	-5.71788	3.29256	16.6688	71.4015	0
1.1647	-6.94393	1.76674	10.8713	72.918	0
1.1653	-3.88994	2.68453	5.98631	76.2791	0
1.1660	0.99199	4.5201	7.51238	77.1808	0
1.1667	6.17486	3.90059	9.34525	72.6311	0
1.1673	6.78789	1.46846	5.98631	66.8108	0
1.1680	0.378962	-0.0573617	3.54773	59.187	0
1.1687	-6.64299	0.848953	2.32845	44.5542	0
1.1693	-7.24487	0.240919	-3.17015	29.5935	0
1.1700	-7.55696	-1.58318	-6.82801	16.1494	0
1.1707	-14.2668	0.550672	-7.1348	-0.942729	0
1.1713	-20.3748	2.68453	-10.4937	-18.9366	0
1.1720	-18.2348	1.46846	-12.6255	-31.151	0
1.1727	-13.6538	0.848953	-12.0198	-42.4228	0
1.1733	-13.6538	2.68453	-13.8527	-55.2521	0
1.1740	-13.3529	2.68453	-15.072	-61.0724	0
1.1747	-7.24487	1.76674	-10.4937	-60.7445	0
1.1753	-2.97597	1.76674	-8.66087	-62.589	0
1.1760	-5.71788	1.15871	-12.3266	-66.237	0
1.1767	-8.15884	-0.676868	-13.8527	-64.3925	0
1.1773	-4.50297	-1.58318	-15.072	-55.8669	0
1.1780	0.378962	-0.367115	-22.0888	-43.6525	0
1.1787	3.7339	1.76674	-27.2806	-30.5362	0
1.1793	5.57298	3.60231	-22.0888	-16.4773	0
1.1800	6.48695	5.12813	-14.4584	-2.17238	0
1.1807	6.48695	5.42641	-11.0994	11.8866	0
1.1813	8.31488	5.42641	-4.99515	28.3638	0
1.1820	10.1428	6.65395	0.495581	44.5542	0
1.1827	10.7558	7.26199	-2.86336	57.0556	0
1.1833	9.54094	7.26199	-7.74837	65.5812	0
1.1840	8.61582	7.57174	-7.74837	71.0736	0
1.1847	9.22885	7.26199	-9.27445	75.3773	0
1.1853	11.0568	6.3442	-11.4062	78.1236	0
1.1860	12.8959	7.87002	-12.0198	75.0494	0
1.1867	11.3689	9.70559	-12.9323	69.2701	0
1.1873	9.54094	9.09756	-13.2391	65.5812	0
1.1880	11.9819	5.42641	-13.2391	55.826	0
1.1887	14.4229	2.37477	-19.0366	37.8321	0
1.1893	11.9819	2.07649	-25.7545	23.1583	0
1.1900	10.7558	5.12813	-26.667	12.5014	0
1.1907	11.9819	6.65395	-25.4477	-3.97586	0
1.1913	9.22885	4.81838	-26.3602	-22.5845	0
1.1920	5.87392	2.68453	-28.7988	-35.4138	0
1.1927	8.31488	2.99428	-31.8509	-46.3987	0
1.1933	10.1428	3.29256	-31.2452	-56.4818	0
1.1940	9.54094	2.07649	-26.9738	-61.6463	0
1.1947	8.01394	1.76674	-24.8341	-63.4908	0
1.1953	4.65901	2.68453	-25.4477	-65.6221	0
1.1960	3.7339	2.68453	-27.2806	-65.9501	0
1.1967	8.01394	1.76674	-27.5795	-64.3925	0
1.1973	9.22885	1.76674	-23.3081	-59.8428	0
1.1980	5.57298	2.68453	-16.897	-49.4728	0
1.1987	5.57298	3.60231	-13.8527	-32.3807	0
1.1993	7.40091	4.21035	-14.4584	-15.9034	0
1.2000	6.48695	2.37477	-16.897	-3.36103	0
1.2007	3.7339	0.848953	-18.7298	10.9848	0
1.2013	0.99199	0.848953	-17.2038	29.5935	0
1.2020	1.60502	0.848953	-15.9845	45.4559	0
1.2027	7.09997	1.76674	-17.8173	56.4408	0
1.2033	6.48695	4.21035	-17.8173	66.196	0
1.2040	-0.835947	3.90059	-12.9323	72.0163	0
1.2047	-0.234065	1.46846	-9.27445	73.5329	0
1.2053	3.7339	1.46846	-9.88016	77.1808	0
1.2060	1.29293	0.848953	-10.4937	79.3122	0
1.2067	-1.14803	0.848953	-9.88016	73.205	0
1.2073	-1.14803	2.37477	-12.6255	64.6794	0
1.2080	-4.50297	1.76674	-15.072	56.4408	0
1.2087	-6.3309	-0.975148	-14.7652	41.1932	0
1.2093	-1.44897	-1.58318	-14.1516	22.2566	0
1.2100	6.48695	-0.676868	-15.3788	9.42729	0
1.2107	17.1648	-0.0573617	-15.6777	-1.84447	0
1.2113	31.2087	-0.0573617	-17.5105	-19.2235	0
1.2120	38.2195	-1.89293	-22.0888	-36.0286	0
1.2127	24.4877	-3.109	-23.3081	-48.5301	0
1.2133	-4.50297	-2.81072	-21.1763	-58.3262	0
1.2140	-27.6977	-4.63482	-21.1763	-64.7204	0
1.2147	-34.7197	-5.55261	-21.4752	-68.0814	0
1.2153	-33.7945	-4.63482	-18.1241	-70.8276	0
1.2160	-27.3856	-3.72851	-13.8527	-71.7294	0
1.2167	-16.0948	-2.81072	-8.96766	-67.1387	0
1.2173	-8.15884	-3.109	-3.17015	-59.5149	0
1.2180	-3.589	-5.55261	-0.117996	-48.858	0
1.2187	1.90596	-5.55261	0.188793	-33.8973	0
1.2193	4.04598	-3.72851	2.32845	-19.2235	0
1.2200	1.29293	-4.63482	5.98631	-6.43515	0
1.2207	-2.67503	-4.33654	8.73167	7.91073	0
1.2213	-9.08395	-0.975148	9.95096	23.4863	0
1.2220	-13.9659	-0.975148	10.5645	38.447	0
1.2227	-14.5678	-1.58318	11.477	53.0797	0
1.2233	-16.4068	-0.367115	13.6167	62.2201	0
1.2240	-17.6218	-0.975148	13.3099	64.0646	0
1.2247	-14.2668	-2.81072	11.477	67.4256	0
1.2253	-9.99792	-3.72851	13.0031	73.8198	0
1.2260	-6.64299	-6.16064	15.1428	72.6311	0
1.2267	-3.589	-5.86236	13.6167	64.3925	0
1.2273	-2.67503	-4.02679	13.3099	57.9573	0
1.2280	-1.74992	-6.16064	15.1428	49.7187	0
1.2287	-1.14803	-7.38818	14.836	34.1432	0
1.2293	-3.88994	-5.55261	12.3974	18.2807	0
1.2300	-9.3849	-7.38818	11.1781	5.77934	0
1.2307	-16.4068	-11.0479	10.8713	-9.79618	0
1.2313	-24.0307	-8.60425	11.7838	-27.79	0
1.2320	-24.3428	-7.38818	13.0031	-42.4228	0
1.2327	-19.1488	-10.1301	13.3099	-53.4077	0
1.2333	-17.0087	-9.83179	13.3099	-63.4908	0
1.2340	-14.5678	-6.78015	13.3099	-71.4425	0
1.2347	-5.41693	-5.55261	12.0906	-74.1887	0
1.2353	2.81993	-5.55261	9.65204	-75.3773	0
1.2360	8.01394	-6.4704	8.42488	-77.2218	0
1.2367	17.4657	-8.30597	8.73167	-75.0904	0
1.2373	25.4016	-8.30597	10.5645	-67.1387	0
1.2380	22.3588	-8.30597	12.3974	-57.0966	0
1.2387	16.8638	-9.21228	14.836	-45.4969	0
1.2393	13.1968	-6.78015	17.5813	-29.3066	0
1.2400	6.48695	-4.63482	17.8881	-11.9276	0
1.2407	2.81993	-4.63482	17.2824	3.32005	0
1.2413	7.40091	-3.72851	18.5017	18.6087	0
1.2420	12.8959	-3.109	20.6335	33.2414	0
1.2427	13.8098	-5.55261	22.7731	44.8411	0
1.2433	9.22885	-5.86236	26.7378	53.6946	0
1.2440	-2.062	-4.33654	28.8774	60.7036	0
1.2447	-9.99792	-5.55261	28.8774	64.3925	0
1.2453	-12.4389	-5.86236	31.6228	65.9091	0
1.2460	-20.9767	-2.50097	31.9296	64.6794	0
1.2467	-31.0526	-0.0573617	26.1321	60.4166	0
1.2473	-29.8266	-1.2849	25.5185	54.5963	0
1.2480	-21.2888	-2.81072	28.5707	44.8411	0
1.2487	-13.6538	-4.02679	24.2992	28.3638	0
1.2493	-8.15884	-6.16064	22.7731	11.5997	0
1.2500	-5.41693	-6.78015	30.4035	0.573835	0
1.2507	-3.88994	-5.86236	32.5353	-11.5997	0
1.2513	-0.535006	-6.4704	27.0446	-31.438	0
1.2520	4.65901	-5.86236	22.1596	-48.858	0
1.2527	8.31488	-4.02679	16.0553	-58.9001	0
1.2533	9.84188	-5.55261	10.5645	-68.6963	0
1.2540	10.1428	-6.16064	8.73167	-77.8366	0
1.2547	12.8959	-1.89293	8.12596	-79.968	0
1.2553	13.1968	-1.89293	8.73167	-79.968	0
1.2560	10.1428	-7.38818	10.8713	-80.2959	0
1.2567	10.1428	-5.86236	9.95096	-77.2218	0
1.2573	15.9499	-1.58318	7.51238	-71.7294	0
1.2580	20.5197	-2.81072	5.07381	-60.4576	0
1.2587	21.7458	-2.81072	2.62737	-40.0045	0
1.2593	23.8746	-0.0573617	2.32845	-23.8142	0
1.2600	26.9286	-0.676868	4.15344	-16.4773	0
1.2607	29.3696	-1.89293	4.15344	-2.17238	0
1.2613	30.2836	-0.367115	3.85452	20.74	0
1.2620	25.1007	0.550672	6.59988	36.6025	0
1.2627	11.0568	-0.367115	7.81917	47.3004	0
1.2633	-5.71788	-0.0573617	5.98631	58.2853	0
1.2640	-13.9659	1.46846	5.98631	63.7777	0
1.2647	-10.5998	0.848953	7.81917	65.9091	0
1.2653	-2.67503	-0.367115	7.81917	69.8849	0
1.2660	1.60502	0.550672	4.15344	69.2701	0
1.2667	0.99199	2.99428	2.02166	64.9663	0
1.2673	0.0780217	1.76674	1.10129	61.9332	0
1.2680	-0.835947	-0.975148	-1.33728	53.0797	0
1.2687	-1.44897	-0.676868	-3.17015	35.9877	0
1.2693	0.99199	1.76674	-6.2223	19.2235	0
1.2700	3.13201	2.37477	-10.4937	4.26277	0
1.2707	1.90596	1.46846	-7.44159	-10.6979	0
1.2713	0.378962	-0.676868	0.188793	-24.1421	0
1.2720	-0.535006	-1.58318	0.188793	-39.3897	0
1.2727	-1.74992	0.550672	-2.24978	-55.8669	0
1.2733	-4.50297	1.15871	-1.95086	-65.3352	0
1.2740	-9.08395	-0.0573617	-4.08265	-66.5649	0
1.2747	-10.5998	0.848953	-7.44159	-66.8518	0
1.2753	-7.55696	2.07649	-7.44159	-69.8849	0
1.2760	-6.94393	0.240919	-8.96766	-72.6311	0
1.2767	-9.68584	0.550672	-9.27445	-68.0814	0
1.2773	-8.15884	2.68453	-5.91551	-57.9983	0
1.2780	0.0780217	0.848953	-6.52122	-49.7597	0
1.2787	9.22885	-0.0573617	-8.66087	-38.7749	0
1.2793	17.7778	0.550672	-8.66087	-21.3959	0
1.2800	27.5417	-0.975148	-8.0473	-4.91859	0
1.2807	34.8646	0.848953	-7.44159	7.91073	0
1.2813	22.9607	5.73617	-4.99515	24.7159	0
1.2820	-6.3309	4.81838	-3.47694	42.7097	0
1.2827	-28.3107	2.68453	-0.723706	55.826	0
1.2833	-31.6657	5.73617	4.15344	64.0646	0
1.2840	-27.3856	6.95223	4.46023	68.0405	0
1.2847	-20.3748	3.60231	3.24094	68.6553	0
1.2853	-11.5249	3.60231	3.24094	69.8849	0
1.2860	-6.94393	5.73617	-0.424784	71.0736	0
1.2867	-3.27691	5.42641	-3.77586	68.3274	0
1.2873	2.2069	3.90059	-1.64407	62.548	0
1.2880	5.57298	3.29256	-1.95086	54.5963	0
1.2887	6.48695	2.68453	-7.74837	40.5783	0
1.2893	6.78789	3.90059	-11.4062	22.2566	0
1.2900	4.34692	5.73617	-11.0994	8.52555	0
1.2907	3.7339	4.21035	-11.4062	-3.07412	0
1.2913	6.17486	0.848953	-12.3266	-19.5514	0
1.2920	6.48695	1.46846	-12.9323	-35.1269	0
1.2927	4.34692	3.90059	-13.5459	-47.6283	0
1.2933	3.7339	2.68453	-13.2391	-58.3262	0
1.2940	6.48695	1.76674	-12.3266	-64.7204	0
1.2947	8.31488	4.21035	-10.4937	-66.237	0
1.2953	8.01394	3.90059	-9.27445	-67.1387	0
1.2960	8.01394	0.848953	-9.57337	-68.0814	0
1.2967	8.92791	-1.2849	-9.27445	-65.6221	0
1.2973	7.70186	-1.89293	-7.74837	-60.1297	0
1.2980	4.34692	-1.58318	-8.35409	-50.9893	0
1.2987	-0.835947	-0.0573617	-8.66087	-36.6435	0
1.2993	-7.24487	-0.367115	-6.2223	-20.4531	0
1.3000	-13.9659	-1.58318	-3.17015	-6.72207	0
1.3007	-15.4929	-0.975148	-1.95086	7.62381	0
1.3013	-12.7398	-0.0573617	-0.723706	25.9046	0
1.3020	-13.0519	1.15871	0.80237	43.6115	0
1.3027	-19.7618	2.99428	0.495581	54.3094	0
1.3033	-24.0307	3.60231	-4.08265	60.7036	0
1.3040	-22.8158	2.07649	-7.44159	67.1387	0
1.3047	-21.9018	0.550672	-6.82801	72.0163	0
1.3053	-20.0627	1.76674	-7.74837	73.8198	0
1.3060	-15.1808	4.5201	-10.1869	71.6884	0
1.3067	-9.99792	6.3442	-7.74837	65.9091	0
1.3073	-6.3309	5.73617	-3.17015	61.0315	0
1.3080	-2.062	3.60231	-1.95086	53.0797	0
1.3087	-0.535006	0.550672	-1.64407	36.6025	0
1.3093	-2.062	-1.89293	-2.24978	18.6087	0
1.3100	-2.67503	-1.89293	-4.08265	6.06626	0
1.3107	-0.835947	-0.975148	-5.30193	-6.72207	0
1.3113	0.99199	-0.367115	-6.2223	-24.429	0
1.3120	-0.535006	0.240919	-7.74837	-42.1359	0
1.3127	-2.062	-0.975148	-9.57337	-54.3504	0
1.3133	0.0780217	-4.33654	-9.88016	-61.6463	0
1.3140	4.34692	-4.94458	-9.57337	-67.4666	0
1.3147	7.70186	-2.81072	-9.27445	-71.7294	0
1.3153	12.2828	-3.72851	-12.0198	-72.6311	0
1.3160	13.5089	-4.63482	-14.4584	-70.8276	0
1.3167	11.9819	-2.81072	-11.713	-68.9832	0
1.3173	16.5517	-3.41876	-6.82801	-63.4908	0
1.3180	22.9607	-4.94458	-4.08265	-52.219	0
1.3187	22.9607	-1.58318	-0.424784	-37.5452	0
1.3193	24.7998	0.848953	3.24094	-22.9124	0
1.3200	29.3696	-2.50097	2.32845	-8.56654	0
1.3207	29.3696	-2.81072	-0.117996	6.06626	0
1.3213	26.6277	2.07649	-0.117996	21.3549	0
1.3220	17.4657	2.68453	-0.424784	37.5042	0
1.3227	-7.24487	-0.975148	0.495581	53.0797	0
1.3233	-28.3107	-2.50097	1.40808	63.4498	0
1.3240	-28.3107	-2.20269	-0.424784	67.1387	0
1.3247	-19.7618	-1.89293	-1.33728	71.0736	0
1.3253	-13.9659	-1.58318	-2.24978	75.0494	0
1.3260	-12.4389	-1.89293	-7.1348	72.918	0
1.3267	-14.8799	-0.975148	-9.57337	68.3274	0
1.3273	-17.3208	1.46846	-4.99515	65.5812	0
1.3280	-15.1808	1.46846	-2.55657	54.9242	0
1.3287	-12.4389	-0.0573617	-4.99515	35.3728	0
1.3293	-9.68584	-0.367115	-6.82801	19.8383	0
1.3300	-5.71788	0.240919	-6.82801	7.91073	0
1.3307	-4.20203	0.848953	-4.99515	-7.6648	0
1.3313	-4.20203	0.550672	-1.95086	-25.0438	0
1.3320	-2.67503	0.550672	-0.723706	-39.6766	0
1.3327	0.691049	-0.0573617	-1.64407	-52.7928	0
[truncated: 66,904 more rows]
