# Supplementary material for: Identification of Haptic Based Guiding Using Hard Reins
Source: PLoS One. 2015 Jul 22;10(7):e0132020. doi: 10.1371/journal.pone.0132020 (PMC4511788; doi:10.1371/journal.pone.0132020)
Supplement: S3 File — (ZIP) [file pone.0132020.s003.zip › EMGData1/Subject6/T20/t20.txt]

0.0000	2.80066	-0.734328	1.02007	2.41001	0
0.0007	-0.859294	-3.48126	0.415063	-3.99529	0
0.0013	-2.38693	-3.17302	2.54666	-2.77655	0
0.0020	-1.78224	-1.94914	2.24415	-2.47415	0
0.0027	-2.70518	-1.64997	-0.196979	-3.99529	0
0.0033	-1.78224	0.489552	3.1587	1.19126	0
0.0040	-0.254606	0.788723	6.82392	3.62875	0
0.0047	-0.572862	-2.56561	3.4612	-0.943842	0
0.0053	0.350083	-1.94914	-0.506518	1.49365	0
0.0060	2.19597	0.181316	1.32961	5.46146	0
0.0067	1.27303	-3.78043	1.63211	3.62875	0
0.0073	0.350083	-6.22819	-1.42106	4.8475	0
0.0080	1.87772	-4.08867	-2.33561	6.37781	0
0.0087	2.80066	-4.08867	-1.42106	3.62875	0
0.0093	-1.17755	-5.31255	-0.196979	4.24271	0
0.0100	-4.51925	-3.17302	1.32961	5.46146	0
0.0107	-0.859294	-2.25738	1.32961	4.24271	0
0.0113	3.08709	-3.17302	-2.02607	6.9826	0
0.0120	1.87772	-2.86479	-3.55266	8.81531	0
0.0127	0.954771	-4.3969	-1.42106	3.32636	0
0.0133	1.87772	-6.8356	-0.196979	-1.2554	0
0.0140	1.87772	-4.3969	-0.506518	-0.33905	0
0.0147	3.08709	-3.48126	-0.506518	1.19126	0
0.0153	1.87772	-5.00431	-1.11152	-0.0274906	0
0.0160	-1.78224	-3.17302	-2.33561	-4.91165	0
0.0167	-0.572862	-0.734328	-2.33561	-7.35831	0
0.0173	4.01004	-1.0335	-2.63811	-4.60925	0
0.0180	3.72361	0.181316	-3.25015	-4.60925	0
0.0187	3.72361	1.70437	1.32961	-6.44195	0
0.0193	6.74705	-0.117855	7.73846	-3.6929	0
0.0200	5.85593	-0.734328	7.73846	-3.6929	0
0.0207	5.21941	0.181316	4.07325	-8.27466	0
0.0213	8.27468	0.181316	2.24415	-8.27466	0
0.0220	6.74705	1.09696	2.24415	-8.27466	0
0.0227	2.80066	2.0126	3.1587	-10.0982	0
0.0233	6.14236	1.09696	3.4612	-5.5256	0
0.0240	9.51588	2.0126	3.1587	-1.5578	0
0.0247	6.14236	2.62001	5.29733	-5.22321	0
0.0253	2.80066	-0.426092	7.73846	-5.5256	0
0.0260	2.80066	-1.34174	5.59983	-0.0274906	0
0.0267	1.87772	1.09696	3.1587	-1.86019	0
0.0273	0.954771	1.4052	4.98779	-4.60925	0
0.0280	2.80066	1.09696	5.90234	0.577302	0
0.0287	1.87772	1.4052	4.07325	2.10761	0
0.0293	-1.46398	1.70437	2.8562	-2.77655	0
0.0300	-0.859294	2.92825	2.24415	-3.6929	0
0.0307	1.27303	3.53565	3.1587	-2.77655	0
0.0313	-0.254606	0.788723	4.98779	-4.60925	0
0.0320	-1.46398	0.788723	4.38278	-3.3905	0
0.0327	0.954771	4.4513	2.8562	0.577302	0
0.0333	1.87772	3.53565	3.1587	-1.2554	0
0.0340	-0.859294	1.4052	3.77074	-4.60925	0
0.0347	-2.1005	4.15213	1.63211	-3.99529	0
0.0353	1.55946	4.15213	-1.42106	-2.77655	0
0.0360	3.72361	-0.117855	-2.33561	-4.30685	0
0.0367	-0.572862	-0.117855	-0.506518	-5.828	0
0.0373	-2.99162	2.32084	0.415063	-6.74435	0
0.0380	0.0318257	2.92825	-1.42106	-6.44195	0
0.0387	1.87772	4.75953	-1.72357	-6.44195	0
0.0393	0.350083	5.06777	-0.506518	-7.9631	0
0.0400	-1.46398	2.92825	0.105524	-9.7958	0
0.0407	-0.572862	4.75953	-0.506518	-8.57705	0
0.0413	2.19597	7.19823	-0.809021	-4.60925	0
0.0420	2.19597	4.4513	-1.42106	-4.60925	0
0.0427	-0.572862	2.92825	-1.42106	-10.4098	0
0.0433	-0.572862	3.84389	0.105524	-11.0146	0
0.0440	0.954771	1.09696	1.93462	-3.08811	0
0.0447	0.0318257	0.489552	4.07325	0.879698	0
0.0453	0.0318257	4.4513	2.54666	-2.17175	0
0.0460	2.19597	3.53565	-1.42106	-4.30685	0
0.0467	0.668339	1.09696	-0.506518	-1.86019	0
0.0473	-0.859294	2.92825	4.07325	2.10761	0
0.0480	0.954771	2.92825	2.54666	3.02396	0
0.0487	-0.572862	1.09696	-1.42106	-0.943842	0
0.0493	-5.15576	2.32084	-2.33561	-4.60925	0
0.0500	-4.23282	4.4513	0.105524	-1.2554	0
0.0507	-1.78224	3.53565	2.8562	1.79605	0
0.0513	-4.23282	3.53565	2.8562	0.274906	0
0.0520	-6.96983	2.92825	-0.506518	0.577302	0
0.0527	-5.44219	0.181316	-2.94765	2.7124	0
0.0533	-3.62813	1.09696	-3.25015	-0.0274906	0
0.0540	-1.46398	3.53565	-2.94765	-4.60925	0
0.0547	0.668339	2.32084	-2.33561	-6.44195	0
0.0553	-0.572862	0.181316	-2.33561	-7.35831	0
0.0560	-3.62813	1.09696	-4.1647	-6.74435	0
0.0567	-2.1005	2.0126	-3.55266	-3.3905	0
0.0573	1.87772	1.09696	-1.72357	-3.6929	0
0.0580	0.954771	1.70437	-2.63811	-10.4098	0
0.0587	-0.859294	2.62001	-4.1647	-10.4098	0
0.0593	2.80066	1.70437	-3.55266	-1.86019	0
0.0600	3.72361	1.09696	-4.1647	-1.2554	0
0.0607	0.0318257	0.788723	-5.38878	-8.27466	0
0.0613	-0.859294	0.181316	-5.07925	-8.27466	0
0.0620	0.0318257	1.09696	-4.1647	-5.828	0
0.0627	-1.78224	1.70437	-3.55266	-8.27466	0
0.0633	-1.78224	-0.734328	-0.809021	-5.828	0
0.0640	1.27303	-1.34174	0.105524	-0.33905	0
0.0647	3.40535	-0.426092	-2.33561	-0.943842	0
0.0653	2.80066	-1.64997	-2.33561	-0.641446	0
0.0660	0.0318257	-2.56561	0.415063	2.7124	0
0.0667	-1.78224	-1.64997	-0.196979	1.49365	0
0.0673	-1.78224	-2.56561	-0.506518	0.577302	0
0.0680	-2.1005	-2.56561	1.32961	3.32636	0
0.0687	-3.62813	-1.0335	0.415063	2.7124	0
0.0693	-2.70518	-0.734328	-2.33561	-0.0274906	0
0.0700	-2.1005	-2.25738	-2.02607	-0.33905	0
0.0707	-3.62813	-1.94914	-0.809021	-0.0274906	0
0.0713	-1.17755	-1.34174	-0.809021	0.879698	0
0.0720	2.80066	-1.64997	0.415063	3.02396	0
0.0727	0.350083	-2.86479	0.717566	1.19126	0
0.0733	-2.99162	-3.17302	0.105524	-3.6929	0
0.0740	-2.70518	-1.34174	0.415063	-5.828	0
0.0747	-1.78224	1.09696	1.32961	-3.99529	0
0.0753	-0.859294	1.09696	-1.11152	-2.47415	0
0.0760	0.954771	0.181316	-3.25015	-4.60925	0
0.0767	0.0318257	0.788723	-1.42106	-7.35831	0
0.0773	0.0318257	0.489552	-0.809021	-7.04675	0
0.0780	3.72361	-2.56561	-2.63811	-6.44195	0
0.0787	2.80066	-3.48126	-1.42106	-7.35831	0
0.0793	0.668339	-0.426092	2.8562	-4.60925	0
0.0800	2.80066	1.09696	2.54666	-2.17175	0
0.0807	3.40535	-0.734328	-0.506518	-5.22321	0
0.0813	1.55946	-1.64997	-0.196979	-8.87945	0
0.0820	5.21941	0.181316	-0.506518	-10.0982	0
0.0827	7.38356	2.92825	-0.196979	-7.9631	0
0.0833	3.72361	3.23648	3.4612	-0.33905	0
0.0840	3.72361	1.4052	2.54666	3.32636	0
0.0847	5.53767	0.788723	-2.33561	-3.08811	0
0.0853	2.80066	2.92825	0.105524	-6.74435	0
0.0860	2.19597	2.92825	5.59983	-1.86019	0
0.0867	4.93298	0.788723	4.07325	-0.641446	0
0.0873	3.40535	0.181316	1.63211	-2.17175	0
0.0880	0.954771	2.92825	4.07325	0.879698	0
0.0887	0.668339	3.84389	6.82392	0.879698	0
0.0893	-1.78224	1.4052	8.04097	-2.47415	0
0.0900	-3.30987	-0.734328	7.12642	0.274906	0
0.0907	-1.78224	-0.734328	2.8562	2.7124	0
0.0913	-1.78224	-0.734328	1.63211	0.879698	0
0.0920	-1.78224	-1.64997	4.98779	3.93115	0
0.0927	0.668339	-0.734328	5.29733	5.46146	0
0.0933	-0.859294	2.0126	3.77074	-2.47415	0
0.0940	-4.23282	2.0126	5.90234	-7.6607	0
0.0947	-1.78224	0.181316	6.82392	-4.30685	0
0.0953	1.55946	1.4052	4.98779	-2.77655	0
0.0960	0.668339	1.70437	5.29733	-4.91165	0
0.0967	-0.254606	-0.734328	6.82392	-7.6607	0
0.0973	-0.254606	-1.64997	4.98779	-10.7122	0
0.0980	-1.17755	-0.426092	3.1587	-10.7122	0
0.0987	0.954771	-1.34174	4.07325	-8.27466	0
0.0993	5.21941	-4.3969	4.38278	-8.27466	0
0.1000	4.61473	-3.78043	3.1587	-10.0982	0
0.1007	2.80066	0.181316	2.8562	-9.19101	0
0.1013	3.72361	1.09696	4.68529	-7.35831	0
0.1020	3.72361	-1.64997	5.90234	-5.5256	0
0.1027	2.80066	-2.25738	4.07325	-6.13956	0
0.1033	3.72361	1.09696	2.24415	-6.13956	0
0.1040	4.32829	2.62001	2.8562	-2.47415	0
0.1047	3.08709	0.489552	3.1587	-1.86019	0
0.1053	1.87772	-1.64997	1.02007	-6.44195	0
0.1060	0.350083	-0.426092	1.32961	-6.74435	0
0.1067	0.954771	3.84389	4.98779	-3.08811	0
0.1073	4.01004	3.84389	4.38278	-0.641446	0
0.1080	3.72361	-0.734328	-0.506518	2.41001	0
0.1087	0.0318257	-1.64997	-1.42106	1.79605	0
0.1093	-0.572862	-1.0335	0.415063	-2.77655	0
0.1100	0.350083	-2.25738	1.63211	-2.17175	0
0.1107	-1.46398	-1.94914	3.1587	1.19126	0
0.1113	-1.17755	-1.94914	2.54666	-0.33905	0
0.1120	1.87772	-4.3969	0.105524	1.79605	0
0.1127	1.87772	-4.3969	-0.506518	6.07541	0
0.1133	-0.572862	-1.64997	-0.506518	1.19126	0
0.1140	-1.17755	-1.94914	-2.94765	-2.47415	0
0.1147	-1.78224	-4.3969	-3.25015	2.7124	0
0.1153	-2.1005	-4.3969	1.32961	1.79605	0
0.1160	0.0318257	-3.48126	5.29733	-2.77655	0
0.1167	2.4824	-4.08867	4.98779	0.274906	0
0.1173	1.87772	-4.69607	1.32961	2.10761	0
0.1180	0.350083	-4.08867	-2.33561	-1.5578	0
0.1187	1.87772	-2.86479	-1.72357	0.879698	0
0.1193	5.53767	-4.3969	1.02007	6.07541	0
0.1200	7.0653	-6.52736	1.32961	3.32636	0
0.1207	5.53767	-5.31255	0.105524	0.879698	0
0.1213	3.72361	-3.48126	1.32961	1.79605	0
0.1220	3.72361	-4.3969	2.54666	-0.0274906	0
0.1227	3.40535	-4.08867	0.717566	-0.33905	0
0.1233	4.61473	-2.25738	-0.196979	4.8475	0
0.1240	5.85593	-3.17302	1.63211	7.29416	0
0.1247	3.72361	-5.61172	1.32961	4.54511	0
0.1253	2.19597	-5.00431	-0.506518	6.68021	0
0.1260	4.61473	-1.64997	0.717566	12.1783	0
0.1267	4.32829	-1.64997	0.415063	13.0947	0
0.1273	0.954771	-4.3969	-3.25015	11.8668	0
0.1280	0.954771	-4.69607	-2.94765	12.7831	0
0.1287	1.87772	-3.48126	1.02007	13.0947	0
0.1293	-0.254606	-4.69607	-1.11152	13.6995	0
0.1300	-0.254606	-4.69607	-3.25015	15.5322	0
0.1307	2.80066	-1.64997	1.02007	16.4485	0
0.1313	3.40535	-1.94914	1.63211	16.7509	0
0.1320	0.668339	-5.00431	-2.33561	17.6673	0
0.1327	-2.1005	-4.3969	-2.33561	14.6158	0
0.1333	-2.99162	-2.56561	-0.196979	9.12687	0
0.1340	-2.70518	-4.3969	-0.809021	10.9504	0
0.1347	-2.38693	-5.91995	-2.02607	13.6995	0
0.1353	-2.1005	-3.48126	-2.33561	9.73166	0
0.1360	-1.78224	-1.94914	-2.33561	6.07541	0
0.1367	-0.572862	-4.08867	-1.42106	8.81531	0
0.1373	2.4824	-4.69607	-1.42106	10.9504	0
0.1380	3.40535	-2.56561	-2.02607	10.648	0
0.1387	1.87772	-3.48126	-1.42106	12.1783	0
0.1393	1.87772	-6.22819	-0.809021	13.0947	0
0.1400	3.08709	-5.00431	-0.506518	11.8668	0
0.1407	1.87772	-1.0335	0.415063	12.1783	0
0.1413	0.954771	-1.0335	1.02007	12.4807	0
0.1420	0.954771	-2.56561	1.32961	10.0432	0
0.1427	2.19597	-2.86479	1.93462	9.12687	0
0.1433	5.53767	-2.56561	2.24415	13.0947	0
0.1440	6.46062	-2.56561	3.1587	13.6995	0
0.1447	3.08709	-3.17302	2.24415	10.0432	0
0.1453	0.0318257	-3.48126	-1.42106	10.648	0
0.1460	-1.46398	-1.94914	-1.72357	14.3134	0
0.1467	-2.1005	-1.94914	2.24415	14.6158	0
0.1473	-0.859294	-5.31255	3.1587	15.5322	0
0.1480	-0.859294	-6.22819	1.02007	18.2812	0
0.1487	-1.46398	-4.08867	1.32961	16.7509	0
0.1493	-0.572862	-4.3969	1.32961	13.0947	0
0.1500	0.0318257	-5.31255	-1.11152	14.3134	0
0.1507	-1.46398	-4.3969	-1.11152	16.4485	0
0.1513	-1.46398	-4.3969	0.717566	16.7509	0
0.1520	0.0318257	-5.31255	0.717566	18.886	0
0.1527	0.954771	-5.31255	0.415063	19.1976	0
0.1533	0.954771	-3.78043	1.32961	13.6995	0
0.1540	0.954771	-1.64997	1.02007	7.29416	0
0.1547	0.350083	0.181316	1.63211	7.89895	0
0.1553	0.350083	0.489552	4.07325	12.1783	0
0.1560	0.668339	-1.34174	2.24415	11.8668	0
0.1567	0.0318257	-1.94914	-1.11152	7.29416	0
0.1573	0.0318257	-0.734328	-0.809021	5.76385	0
0.1580	1.55946	-0.734328	0.415063	6.37781	0
0.1587	3.72361	-2.56561	1.02007	8.21051	0
0.1593	3.08709	-3.48126	2.24415	12.4807	0
0.1600	0.0318257	-2.86479	1.32961	12.7831	0
0.1607	0.350083	-1.0335	-2.33561	8.51291	0
0.1613	2.19597	1.09696	-2.94765	8.81531	0
0.1620	0.954771	0.181316	1.02007	10.0432	0
0.1627	-1.46398	-1.0335	2.24415	6.68021	0
0.1633	-1.17755	1.09696	-0.506518	7.89895	0
0.1640	0.350083	3.23648	0.415063	14.3134	0
0.1647	1.87772	1.09696	3.4612	13.6995	0
0.1653	3.40535	-0.734328	2.24415	10.0432	0
0.1660	0.668339	0.181316	0.415063	11.5644	0
0.1667	-3.62813	1.09696	2.24415	13.6995	0
0.1673	-1.46398	0.181316	2.24415	14.6158	0
0.1680	3.72361	0.181316	-0.506518	15.2298	0
0.1687	1.55946	0.489552	0.105524	11.262	0
0.1693	-2.99162	-1.0335	1.02007	8.21051	0
0.1700	-2.99162	-1.64997	-1.42106	12.7831	0
0.1707	-2.1005	2.0126	-2.33561	14.9182	0
0.1713	-2.1005	4.15213	-0.196979	10.648	0
0.1720	-0.859294	2.0126	1.02007	11.8668	0
0.1727	-1.78224	0.788723	0.415063	15.5322	0
0.1733	-4.83751	1.09696	-0.506518	11.262	0
0.1740	-2.70518	1.70437	0.415063	8.21051	0
0.1747	-0.859294	4.15213	3.1587	8.21051	0
0.1753	-3.30987	5.36694	2.8562	3.32636	0
0.1760	-3.30987	2.92825	0.717566	0.577302	0
0.1767	-0.859294	2.92825	2.24415	4.24271	0
0.1773	-2.38693	5.67518	3.77074	1.79605	0
0.1780	-2.99162	5.36694	1.63211	-3.08811	0
0.1787	2.19597	4.15213	1.32961	1.49365	0
0.1793	6.46062	5.98341	3.1587	7.29416	0
0.1800	5.21941	5.67518	1.63211	3.32636	0
0.1807	2.19597	2.62001	-0.506518	-0.943842	0
0.1813	1.87772	1.09696	-0.506518	-0.33905	0
0.1820	3.72361	3.53565	-0.196979	-2.17175	0
0.1827	3.08709	4.4513	-0.506518	-2.77655	0
0.1833	0.668339	2.32084	1.32961	0.879698	0
0.1840	-0.254606	0.489552	1.32961	1.79605	0
0.1847	0.0318257	1.70437	-1.72357	0.274906	0
0.1853	0.954771	2.0126	0.415063	2.7124	0
0.1860	2.19597	1.70437	4.07325	4.24271	0
0.1867	0.350083	2.0126	1.93462	1.79605	0
0.1873	-1.46398	2.32084	-0.506518	1.79605	0
0.1880	1.55946	2.0126	1.32961	3.62875	0
0.1887	3.40535	2.62001	0.105524	1.49365	0
0.1893	-0.859294	2.32084	-2.33561	0.879698	0
0.1900	-2.70518	1.09696	0.415063	1.79605	0
0.1907	-0.572862	2.0126	2.8562	-0.33905	0
0.1913	-0.859294	2.62001	-0.506518	0.879698	0
0.1920	-2.1005	0.489552	-2.94765	4.24271	0
0.1927	-1.78224	-0.734328	-1.42106	-0.0274906	0
0.1933	-2.99162	0.788723	0.415063	-5.5256	0
0.1940	-2.70518	1.09696	1.93462	-4.60925	0
0.1947	0.0318257	0.489552	2.8562	-5.22321	0
0.1953	0.350083	-1.0335	4.07325	-9.19101	0
0.1960	-2.1005	-1.94914	4.98779	-11.6285	0
0.1967	-2.38693	0.181316	4.07325	-14.3776	0
0.1973	-1.17755	0.489552	3.77074	-16.2103	0
0.1980	-1.78224	-3.48126	5.59983	-12.5449	0
0.1987	-0.859294	-4.08867	5.59983	-8.57705	0
0.1993	1.87772	-0.734328	2.54666	-10.0982	0
0.2000	3.72361	0.489552	1.32961	-11.6285	0
0.2007	2.80066	-0.117855	3.4612	-10.0982	0
0.2013	0.954771	-0.734328	4.98779	-12.2425	0
0.2020	0.0318257	-1.64997	4.68529	-18.6478	0
0.2027	-0.572862	-0.734328	5.29733	-16.5127	0
0.2033	0.668339	0.181316	5.90234	-6.44195	0
0.2040	2.19597	-2.25738	3.4612	-5.5256	0
0.2047	0.350083	-3.17302	1.93462	-13.1588	0
0.2053	-2.38693	-0.117855	2.24415	-13.1588	0
0.2060	-2.38693	1.09696	0.717566	-8.27466	0
0.2067	-2.70518	-0.117855	-2.02607	-7.6607	0
0.2073	-3.62813	0.181316	-2.94765	-5.5256	0
0.2080	-3.30987	0.489552	-1.72357	-2.17175	0
0.2087	-2.70518	-0.734328	1.32961	-4.30685	0
0.2093	-3.62813	-0.734328	2.54666	-6.44195	0
0.2100	-4.23282	2.0126	0.415063	-3.99529	0
0.2107	-4.23282	2.92825	-0.506518	-3.6929	0
0.2113	-4.51925	2.0126	0.717566	-5.5256	0
0.2120	-3.62813	1.70437	-1.11152	-3.6929	0
0.2127	-2.1005	0.788723	-3.25015	-2.47415	0
0.2133	-2.38693	-1.0335	-2.63811	-8.57705	0
0.2140	-3.30987	-0.117855	-1.72357	-13.7636	0
0.2147	-0.859294	2.32084	-0.506518	-11.0146	0
0.2153	1.55946	2.92825	0.415063	-10.4098	0
0.2160	-0.254606	2.92825	-2.63811	-14.3776	0
0.2167	-0.859294	2.92825	-6.60583	-14.68	0
0.2173	1.55946	1.4052	-5.07925	-13.7636	0
0.2180	1.87772	0.181316	-3.55266	-16.8151	0
0.2187	0.350083	2.0126	-4.1647	-17.429	0
0.2193	0.350083	4.15213	-3.8622	-14.68	0
0.2200	0.350083	2.0126	-3.8622	-16.5127	0
0.2207	0.668339	-1.0335	-4.77674	-17.429	0
0.2213	2.80066	2.0126	-3.55266	-14.68	0
0.2220	3.08709	3.53565	-2.02607	-15.5963	0
0.2227	1.27303	-1.64997	-2.33561	-18.0338	0
0.2233	0.954771	-3.48126	-1.42106	-14.3776	0
0.2240	-0.254606	0.788723	0.415063	-9.7958	0
0.2247	0.954771	0.788723	-0.506518	-10.0982	0
0.2253	5.21941	-2.86479	-2.02607	-11.9309	0
0.2260	3.40535	-2.56561	-0.809021	-13.7636	0
0.2267	-2.1005	0.181316	0.415063	-13.7636	0
0.2273	0.954771	-0.734328	1.02007	-9.19101	0
0.2280	4.01004	-2.56561	3.77074	-6.74435	0
0.2287	-1.17755	-3.17302	4.98779	-12.2425	0
0.2293	-3.30987	-3.48126	3.1587	-15.2939	0
0.2300	0.0318257	-3.78043	0.105524	-10.7122	0
0.2307	-1.78224	-3.78043	-1.72357	-8.87945	0
0.2313	-5.44219	-2.86479	-1.42106	-10.0982	0
0.2320	-2.99162	-2.56561	0.717566	-7.04675	0
0.2327	-1.17755	-2.56561	0.717566	-5.5256	0
0.2333	-4.83751	-0.426092	-1.11152	-9.7958	0
0.2340	-6.65157	1.09696	-1.42106	-12.2425	0
0.2347	-2.70518	-0.426092	-1.42106	-12.2425	0
0.2353	0.0318257	-1.64997	-3.55266	-14.066	0
0.2360	-2.1005	-0.117855	-3.8622	-13.7636	0
0.2367	-2.70518	0.788723	-0.506518	-11.0146	0
0.2373	0.0318257	-1.34174	-0.506518	-15.5963	0
0.2380	0.0318257	-1.64997	-3.8622	-21.3968	0
0.2387	-0.859294	2.0126	-3.25015	-16.2103	0
0.2393	0.668339	2.62001	-1.72357	-7.35831	0
0.2400	2.4824	-1.34174	-4.1647	-9.49341	0
0.2407	1.87772	-2.86479	-4.1647	-16.8151	0
0.2413	0.0318257	-1.64997	-2.02607	-17.429	0
0.2420	-2.38693	-2.56561	-3.25015	-16.2103	0
0.2427	-2.1005	-3.48126	-4.77674	-17.7314	0
0.2433	0.0318257	-0.734328	-1.42106	-16.5127	0
0.2440	0.350083	0.181316	3.4612	-12.2425	0
0.2447	-0.572862	-0.734328	6.82392	-10.7122	0
0.2453	-0.859294	0.788723	6.51438	-8.57705	0
0.2460	-2.38693	2.92825	3.77074	-3.6929	0
0.2467	-1.78224	1.70437	1.93462	-3.99529	0
0.2473	0.0318257	-0.734328	2.24415	-7.04675	0
0.2480	-1.78224	-2.25738	2.24415	-4.30685	0
0.2487	-3.62813	-1.64997	3.1587	-3.08811	0
0.2493	-1.78224	-0.734328	4.68529	-7.35831	0
0.2500	-0.859294	0.181316	5.29733	-7.35831	0
0.2507	-1.46398	0.489552	5.90234	-5.22321	0
0.2513	0.954771	1.4052	6.82392	-5.828	0
0.2520	2.19597	1.70437	6.21187	-4.91165	0
0.2527	-1.78224	0.181316	4.38278	-4.91165	0
0.2533	-4.51925	-0.426092	2.54666	-9.49341	0
0.2540	-3.62813	0.788723	0.415063	-9.49341	0
0.2547	-3.62813	0.788723	0.415063	-6.44195	0
0.2553	-3.91456	-1.34174	0.415063	-9.49341	0
0.2560	-1.78224	-1.34174	-0.809021	-11.0146	0
0.2567	0.0318257	2.0126	-1.11152	-7.35831	0
0.2573	-0.254606	2.62001	0.415063	-8.27466	0
0.2580	-0.859294	0.788723	-0.506518	-11.9309	0
0.2587	1.87772	0.788723	-1.42106	-9.19101	0
0.2593	3.72361	-0.117855	0.717566	-5.828	0
0.2600	2.19597	-2.56561	3.1587	-6.74435	0
0.2607	2.4824	-0.734328	3.4612	-7.35831	0
0.2613	4.61473	3.53565	2.54666	-8.27466	0
0.2620	2.80066	4.75953	1.32961	-13.4612	0
0.2627	0.954771	2.92825	0.415063	-14.68	0
0.2633	2.80066	1.4052	1.32961	-6.44195	0
0.2640	4.01004	1.09696	0.415063	-1.86019	0
0.2647	0.954771	1.70437	1.02007	-7.6607	0
0.2653	0.0318257	1.4052	4.07325	-9.19101	0
0.2660	1.27303	0.788723	4.68529	-3.6929	0
0.2667	-0.254606	1.4052	2.54666	-1.86019	0
0.2673	-2.70518	2.92825	2.54666	-1.5578	0
0.2680	-3.62813	3.23648	2.54666	0.879698	0
0.2687	-4.83751	3.84389	1.32961	0.274906	0
0.2693	-4.83751	3.84389	1.63211	-0.33905	0
0.2700	-2.38693	1.70437	1.32961	2.41001	0
0.2707	-2.70518	1.70437	-0.196979	2.7124	0
0.2713	-4.23282	4.75953	0.415063	0.879698	0
0.2720	-2.1005	4.75953	0.415063	2.7124	0
0.2727	-0.859294	2.0126	-0.809021	6.07541	0
0.2733	-4.23282	4.15213	-1.11152	6.07541	0
0.2740	-5.76045	5.98341	-0.506518	3.32636	0
0.2747	-2.70518	3.53565	1.93462	1.79605	0
0.2753	-2.38693	2.32084	4.38278	1.79605	0
0.2760	-4.51925	2.92825	1.63211	-0.641446	0
0.2767	-5.15576	1.09696	-2.02607	-5.22321	0
0.2773	-4.51925	0.181316	-0.196979	-6.44195	0
0.2780	-4.51925	1.4052	1.32961	-5.5256	0
0.2787	-3.62813	1.09696	0.415063	-3.99529	0
0.2793	-1.78224	1.09696	0.717566	-1.86019	0
0.2800	-0.859294	2.92825	1.93462	-2.17175	0
0.2807	-0.572862	2.92825	2.8562	-3.6929	0
0.2813	-0.254606	2.0126	3.77074	-1.86019	0
0.2820	-0.859294	2.62001	1.63211	-0.943842	0
0.2827	-1.78224	2.62001	0.105524	-3.6929	0
0.2833	-1.46398	2.0126	1.63211	-3.6929	0
0.2840	-1.78224	2.0126	2.8562	-1.5578	0
0.2847	-2.70518	2.92825	2.54666	-1.86019	0
0.2853	-1.46398	3.23648	3.1587	-0.0274906	0
0.2860	-1.17755	3.84389	2.24415	3.62875	0
0.2867	-4.23282	4.4513	0.717566	5.46146	0
0.2873	-3.30987	3.53565	1.63211	8.21051	0
0.2880	-0.254606	2.0126	2.8562	9.12687	0
0.2887	-2.70518	2.0126	2.54666	3.62875	0
0.2893	-5.15576	1.4052	1.63211	-0.641446	0
0.2900	-1.78224	0.489552	0.105524	4.24271	0
0.2907	-1.46398	1.09696	-1.42106	7.89895	0
0.2913	-5.44219	2.62001	-2.02607	3.62875	0
0.2920	-5.44219	2.0126	-2.02607	2.10761	0
0.2927	-3.62813	0.788723	-1.72357	6.68021	0
0.2933	-3.30987	2.0126	-1.42106	6.9826	0
0.2940	-2.38693	2.0126	0.717566	3.32636	0
0.2947	-1.78224	1.70437	2.24415	1.19126	0
0.2953	-1.78224	2.0126	0.105524	-0.943842	0
0.2960	-1.46398	1.4052	0.415063	-3.6929	0
0.2967	-1.17755	0.788723	4.98779	-2.77655	0
0.2973	-0.859294	1.70437	4.98779	-2.77655	0
0.2980	0.668339	1.4052	2.8562	-3.99529	0
0.2987	1.87772	1.09696	4.98779	0.274906	0
0.2993	2.4824	2.92825	4.98779	4.8475	0
0.3000	1.87772	1.09696	2.54666	-0.0274906	0
0.3007	0.0318257	-2.86479	4.68529	-6.44195	0
0.3013	0.668339	-1.64997	4.07325	-5.22321	0
0.3020	2.80066	0.181316	-1.11152	-3.6929	0
0.3027	1.87772	-1.94914	0.415063	-3.6929	0
0.3033	0.350083	-2.56561	4.07325	-0.0274906	0
0.3040	0.954771	-2.25738	1.02007	1.79605	0
0.3047	0.954771	-4.08867	0.105524	-0.0274906	0
0.3053	-0.572862	-3.48126	3.1587	2.7124	0
0.3060	0.0318257	-1.94914	2.24415	7.29416	0
0.3067	0.0318257	-4.69607	-0.506518	4.54511	0
0.3073	-2.70518	-5.00431	1.32961	2.10761	0
0.3080	-4.51925	-1.0335	1.93462	3.62875	0
0.3087	-4.23282	0.181316	0.415063	1.19126	0
0.3093	-1.78224	-1.94914	0.415063	-0.943842	0
0.3100	0.0318257	-3.48126	1.32961	3.62875	0
0.3107	-0.254606	-1.34174	2.24415	7.29416	0
0.3113	-1.78224	1.4052	2.24415	7.29416	0
0.3120	-0.859294	-0.734328	1.02007	7.89895	0
0.3127	-0.859294	-3.78043	0.717566	4.24271	0
0.3133	-4.51925	-2.25738	1.93462	-3.08811	0
0.3140	-4.51925	-1.0335	0.717566	-3.3905	0
0.3147	-0.859294	-2.56561	-1.42106	0.879698	0
0.3153	-1.17755	-2.56561	0.415063	-1.86019	0
0.3160	-3.30987	-1.64997	3.77074	-7.9631	0
0.3167	0.0318257	-1.0335	3.1587	-7.04675	0
0.3173	1.87772	-0.734328	3.4612	-3.3905	0
0.3180	0.0318257	-1.64997	6.51438	-3.6929	0
0.3187	0.954771	-1.34174	6.82392	-5.22321	0
0.3193	3.08709	0.181316	6.21187	-4.91165	0
0.3200	0.954771	-1.64997	6.82392	-6.44195	0
0.3207	1.55946	-3.48126	4.38278	-7.35831	0
0.3213	5.21941	-2.86479	1.93462	-6.44195	0
0.3220	2.80066	-1.94914	3.1587	-6.74435	0
0.3227	0.0318257	-1.64997	2.24415	-6.74435	0
0.3233	4.32829	-1.0335	0.415063	-2.47415	0
0.3240	4.01004	-2.56561	3.1587	-0.33905	0
0.3247	-0.859294	-3.48126	4.07325	-4.60925	0
0.3253	0.0318257	-1.94914	1.32961	-5.22321	0
0.3260	1.55946	-1.64997	2.8562	0.577302	0
0.3267	-0.859294	-2.86479	4.98779	2.10761	0
0.3273	0.0318257	-2.56561	2.54666	-0.33905	0
0.3280	0.0318257	-2.25738	1.02007	-1.2554	0
0.3287	-3.62813	-3.78043	1.93462	-1.2554	0
0.3293	-2.99162	-4.3969	0.415063	-0.943842	0
0.3300	0.0318257	-1.64997	-0.809021	1.19126	0
0.3307	-1.46398	1.09696	1.02007	2.10761	0
0.3313	-2.70518	0.181316	1.32961	1.79605	0
0.3320	-1.78224	-1.34174	1.02007	5.46146	0
0.3327	-1.78224	-1.64997	1.32961	7.29416	0
0.3333	-1.17755	-1.64997	0.415063	0.879698	0
0.3340	-1.46398	-1.0335	0.105524	-4.60925	0
0.3347	-2.70518	2.0126	0.717566	-3.08811	0
0.3353	-1.78224	1.70437	1.02007	-1.5578	0
0.3360	0.0318257	-1.0335	1.32961	-2.47415	0
0.3367	-1.78224	-0.117855	1.02007	-3.3905	0
0.3373	-2.70518	1.4052	-1.42106	-5.5256	0
0.3380	-2.1005	-0.117855	-0.809021	-6.44195	0
0.3387	-2.70518	-1.34174	1.63211	-3.08811	0
0.3393	-2.70518	-1.64997	1.02007	-1.2554	0
0.3400	0.0318257	-1.0335	0.105524	-2.77655	0
0.3407	2.19597	0.788723	1.63211	-2.17175	0
0.3413	1.27303	1.4052	0.717566	-0.641446	0
0.3420	-2.38693	-0.426092	-0.506518	-2.17175	0
0.3427	-1.78224	-0.734328	2.24415	-3.3905	0
0.3433	1.87772	0.181316	3.77074	-0.943842	0
0.3440	0.954771	-0.734328	0.415063	0.879698	0
0.3447	-2.1005	-2.25738	-1.42106	0.577302	0
0.3453	-0.254606	-1.64997	0.717566	2.41001	0
0.3460	1.27303	1.09696	2.24415	3.93115	0
0.3467	-0.254606	2.92825	0.105524	3.62875	0
0.3473	-0.859294	1.70437	-1.72357	6.68021	0
0.3480	-0.254606	1.09696	-0.506518	10.3456	0
0.3487	-1.78224	2.62001	0.717566	5.15906	0
0.3493	-3.30987	2.32084	-0.196979	-0.0274906	0
0.3500	-3.30987	1.09696	-0.809021	5.46146	0
0.3507	-2.38693	1.09696	0.415063	9.42926	0
0.3513	-1.17755	2.62001	0.415063	5.15906	0
0.3520	-0.859294	2.32084	-2.33561	5.46146	0
0.3527	-1.46398	0.489552	-2.33561	9.12687	0
0.3533	-2.70518	-0.734328	0.415063	6.37781	0
0.3540	-3.62813	0.788723	0.415063	3.62875	0
0.3547	-1.78224	2.0126	-2.02607	5.15906	0
0.3553	0.954771	-0.426092	-2.33561	4.54511	0
0.3560	0.350083	-3.48126	-1.42106	4.54511	0
0.3567	-1.17755	-2.56561	-1.42106	5.76385	0
0.3573	0.668339	1.09696	-2.33561	0.879698	0
0.3580	4.61473	2.0126	-0.809021	-3.6929	0
0.3587	7.38356	0.181316	1.63211	1.49365	0
0.3593	6.74705	-1.64997	1.93462	7.29416	0
0.3600	4.01004	0.181316	0.415063	3.02396	0
0.3607	3.08709	2.32084	0.105524	-2.77655	0
0.3613	4.01004	0.181316	0.415063	-1.86019	0
0.3620	2.4824	-1.64997	-1.42106	-1.2554	0
0.3627	0.954771	-0.117855	-2.94765	-2.47415	0
0.3633	3.72361	-0.117855	-2.33561	0.577302	0
0.3640	5.21941	-2.56561	-0.809021	3.62875	0
0.3647	3.72361	-1.94914	-1.11152	1.79605	0
0.3653	2.4824	-0.426092	-2.33561	3.62875	0
0.3660	-0.254606	-2.56561	-1.72357	7.29416	0
0.3667	-2.70518	-4.3969	1.02007	6.07541	0
0.3673	-0.572862	-3.17302	3.1587	6.07541	0
0.3680	2.4824	-2.56561	2.24415	8.21051	0
0.3687	0.668339	-2.25738	0.717566	6.37781	0
0.3693	-2.99162	-1.64997	0.105524	5.15906	0
0.3700	-3.62813	-1.64997	-0.506518	6.9826	0
0.3707	-3.62813	-1.0335	0.105524	5.76385	0
0.3713	-3.30987	0.181316	1.32961	7.29416	0
0.3720	-2.1005	-2.56561	1.32961	10.9504	0
0.3727	-2.1005	-4.3969	0.105524	6.37781	0
0.3733	-4.83751	-1.64997	-0.196979	1.19126	0
0.3740	-5.76045	-2.25738	0.105524	2.7124	0
0.3747	-2.70518	-5.91995	0.717566	2.41001	0
0.3753	-1.78224	-5.31255	1.32961	-1.5578	0
0.3760	-2.70518	-3.17302	0.415063	-0.943842	0
0.3767	-1.46398	-1.64997	0.415063	0.577302	0
0.3773	-2.1005	0.181316	1.32961	-1.2554	0
0.3780	-4.83751	-1.0335	-0.196979	-0.33905	0
0.3787	-2.99162	-3.78043	-0.809021	2.10761	0
0.3793	-0.254606	-1.94914	1.02007	1.49365	0
0.3800	-1.78224	0.788723	0.105524	1.79605	0
0.3807	-0.254606	-0.734328	0.105524	3.02396	0
0.3813	3.72361	-0.734328	3.1587	-1.5578	0
0.3820	2.19597	3.23648	1.93462	-7.35831	0
0.3827	0.350083	4.75953	-0.196979	-2.47415	0
0.3833	2.4824	1.70437	1.93462	5.76385	0
0.3840	3.72361	-1.34174	1.32961	3.32636	0
0.3847	3.40535	0.181316	-2.63811	-2.17175	0
0.3853	3.72361	0.181316	-4.1647	-0.943842	0
0.3860	1.87772	-2.56561	-4.77674	1.49365	0
0.3867	-1.46398	-2.25738	-3.8622	2.10761	0
0.3873	-1.17755	0.181316	-0.809021	5.15906	0
0.3880	-0.254606	0.181316	-0.506518	6.68021	0
0.3887	-1.46398	0.788723	-1.11152	4.54511	0
0.3893	-1.17755	1.09696	-0.506518	3.62875	0
0.3900	-0.572862	-1.0335	-1.42106	4.54511	0
0.3907	-2.38693	-1.64997	-1.42106	3.62875	0
0.3913	-2.38693	-1.0335	-0.809021	2.7124	0
0.3920	0.0318257	-2.25738	-2.63811	3.62875	0
0.3927	-0.859294	0.181316	-3.25015	4.54511	0
0.3933	-3.30987	2.92825	-0.506518	1.79605	0
0.3940	-1.78224	1.4052	-0.196979	-1.86019	0
0.3947	0.0318257	0.788723	-0.196979	-1.86019	0
0.3953	0.350083	2.0126	1.02007	-0.943842	0
0.3960	1.87772	-0.117855	-0.196979	-0.641446	0
0.3967	0.954771	-4.08867	-1.42106	-0.0274906	0
0.3973	-2.99162	-5.00431	-0.809021	-2.17175	0
0.3980	-3.62813	-4.08867	-0.506518	-5.5256	0
0.3987	0.350083	-2.56561	-0.196979	-4.60925	0
0.3993	1.87772	-2.25738	0.415063	-3.3905	0
0.4000	0.0318257	-3.78043	0.717566	-4.60925	0
0.4007	0.0318257	-4.3969	1.32961	-3.3905	0
0.4013	1.55946	-3.78043	1.02007	-1.86019	0
0.4020	1.55946	-2.25738	0.415063	-4.60925	0
0.4027	0.350083	-0.426092	1.32961	-4.60925	0
0.4033	0.954771	-0.426092	1.63211	-2.17175	0
0.4040	2.19597	-2.56561	0.415063	-1.86019	0
0.4047	2.19597	-3.17302	0.415063	-1.5578	0
0.4053	2.4824	-1.64997	1.02007	0.879698	0
0.4060	3.72361	1.09696	0.415063	1.49365	0
0.4067	4.01004	2.92825	1.32961	3.02396	0
0.4073	4.32829	2.0126	2.8562	7.59656	0
0.4080	4.32829	0.489552	0.717566	9.12687	0
0.4087	1.87772	0.489552	-1.42106	3.02396	0
0.4093	0.0318257	0.489552	-0.506518	-1.2554	0
0.4100	0.668339	-0.117855	0.717566	1.79605	0
0.4107	0.954771	-0.117855	0.717566	3.62875	0
0.4113	-0.572862	0.489552	0.415063	1.49365	0
0.4120	-1.46398	0.489552	0.105524	0.879698	0
0.4127	-0.859294	0.489552	-0.506518	1.79605	0
0.4133	0.350083	2.0126	-2.02607	0.577302	0
0.4140	0.668339	2.32084	-3.25015	1.79605	0
0.4147	0.350083	-1.0335	-1.11152	3.02396	0
0.4153	0.668339	-3.17302	1.93462	-1.86019	0
0.4160	1.55946	-0.734328	1.32961	-5.5256	0
0.4167	1.55946	-0.117855	1.02007	-1.86019	0
0.4173	1.55946	-2.56561	3.1587	-0.0274906	0
0.4180	3.08709	-1.34174	3.1587	-4.30685	0
0.4187	4.61473	2.62001	2.8562	-3.99529	0
0.4193	4.32829	2.0126	4.98779	2.41001	0
0.4200	5.85593	-1.34174	4.07325	3.32636	0
0.4207	7.38356	-1.0335	0.415063	-2.47415	0
0.4213	3.40535	-0.117855	1.93462	-7.04675	0
0.4220	-0.859294	-2.56561	2.54666	-8.27466	0
0.4227	0.954771	-3.17302	-0.506518	-6.74435	0
0.4233	4.01004	-1.64997	0.105524	-1.86019	0
0.4240	1.87772	-2.86479	4.07325	-0.641446	0
0.4247	-0.254606	-5.00431	4.98779	-3.3905	0
0.4253	1.55946	-4.3969	3.77074	-1.5578	0
0.4260	1.87772	-2.56561	2.24415	3.02396	0
0.4267	-1.46398	-1.0335	0.105524	1.79605	0
0.4273	-1.78224	-0.117855	-0.506518	-0.943842	0
0.4280	0.350083	-1.64997	2.24415	-0.0274906	0
0.4287	0.350083	-1.64997	2.54666	1.79605	0
0.4293	0.0318257	1.09696	0.415063	0.577302	0
0.4300	2.19597	0.788723	-0.196979	-0.943842	0
0.4307	2.4824	-2.56561	0.717566	1.19126	0
0.4313	-0.254606	-2.25738	0.415063	5.46146	0
0.4320	0.350083	0.181316	0.415063	4.8475	0
0.4327	2.4824	0.489552	0.717566	-2.17175	0
0.4333	-0.859294	-0.426092	-2.02607	-7.04675	0
0.4340	-4.51925	-1.0335	-2.33561	-4.30685	0
0.4347	-1.17755	-1.64997	0.717566	-2.77655	0
0.4353	2.80066	-1.64997	0.105524	-6.44195	0
0.4360	0.350083	-1.34174	-2.33561	-7.04675	0
0.4367	-1.78224	-2.56561	0.717566	-4.60925	0
0.4373	0.0318257	-3.48126	3.1587	-5.22321	0
0.4380	0.954771	-0.117855	1.93462	-3.99529	0
0.4387	0.0318257	2.92825	2.54666	1.79605	0
0.4393	0.0318257	1.4052	2.24415	0.274906	0
0.4400	-0.254606	2.0126	0.415063	-6.44195	0
0.4407	1.27303	4.15213	2.24415	-7.35831	0
0.4413	3.40535	2.0126	3.1587	-6.44195	0
0.4420	0.954771	-0.117855	0.415063	-9.7958	0
0.4427	-2.1005	1.09696	1.63211	-7.04675	0
0.4433	0.350083	-0.426092	4.07325	2.41001	0
0.4440	3.72361	-1.94914	2.24415	3.32636	0
0.4447	1.87772	-0.117855	1.93462	-2.47415	0
0.4453	-0.572862	1.09696	4.07325	-0.943842	0
0.4460	0.668339	1.70437	2.24415	2.10761	0
0.4467	0.954771	3.84389	-0.506518	0.879698	0
0.4473	0.954771	2.0126	1.63211	0.274906	0
0.4480	2.19597	-0.734328	3.4612	1.19126	0
0.4487	0.668339	1.09696	1.32961	-0.641446	0
0.4493	-2.70518	2.0126	0.105524	0.274906	0
0.4500	-0.859294	1.09696	2.24415	4.54511	0
0.4507	0.954771	1.4052	2.8562	3.62875	0
0.4513	-1.78224	1.70437	1.32961	1.79605	0
0.4520	-2.1005	1.70437	0.415063	5.46146	0
0.4527	-1.46398	2.0126	-0.196979	6.37781	0
0.4533	-2.1005	-1.0335	-0.506518	3.02396	0
0.4540	-0.859294	-2.86479	0.415063	0.879698	0
0.4547	0.668339	-1.34174	1.93462	0.879698	0
0.4553	0.0318257	-1.0335	0.717566	1.79605	0
0.4560	2.80066	-1.94914	-0.809021	2.10761	0
0.4567	4.01004	-1.94914	-0.196979	-2.47415	0
0.4573	-1.17755	-4.08867	0.105524	-7.6607	0
0.4580	-1.78224	-4.3969	-0.196979	-5.22321	0
0.4587	3.40535	-2.86479	1.02007	-0.641446	0
0.4593	1.87772	-4.08867	1.63211	-2.77655	0
0.4600	-1.46398	-5.00431	0.415063	-4.91165	0
0.4607	0.954771	-3.48126	1.32961	-2.77655	0
0.4613	1.87772	-4.08867	4.07325	-2.47415	0
0.4620	-1.46398	-4.69607	4.98779	-3.6929	0
0.4627	0.0318257	-2.56561	3.1587	-3.3905	0
0.4633	2.80066	-2.25738	1.93462	-2.77655	0
0.4640	1.27303	-3.48126	2.24415	-3.08811	0
0.4647	-0.254606	-2.56561	2.8562	-0.33905	0
0.4653	0.954771	-0.734328	2.8562	3.93115	0
0.4660	0.0318257	0.489552	2.24415	3.02396	0
0.4667	-1.78224	1.09696	1.32961	-0.0274906	0
0.4673	-0.859294	0.181316	1.32961	3.62875	0
0.4680	2.19597	-1.34174	2.24415	6.37781	0
0.4687	3.08709	-1.64997	1.32961	1.49365	0
0.4693	1.27303	-1.0335	-1.11152	-2.77655	0
0.4700	-1.46398	-1.34174	0.415063	0.879698	0
0.4707	-2.70518	-3.48126	4.68529	3.62875	0
0.4713	-1.46398	-3.78043	3.4612	2.41001	0
0.4720	-0.254606	-0.734328	-0.196979	3.62875	0
0.4727	-0.572862	1.09696	0.415063	6.07541	0
0.4733	-1.46398	-0.734328	1.02007	2.10761	0
0.4740	-1.78224	-2.86479	0.717566	-3.3905	0
0.4747	-0.859294	-3.48126	2.24415	-2.77655	0
0.4753	0.668339	-2.25738	2.54666	-1.5578	0
0.4760	0.0318257	-0.734328	0.105524	-3.99529	0
0.4767	-0.859294	-0.734328	0.717566	-4.60925	0
0.4773	0.0318257	-3.17302	2.24415	-3.6929	0
0.4780	2.19597	-2.86479	1.32961	-5.5256	0
0.4787	3.40535	0.181316	1.93462	-5.22321	0
0.4793	4.61473	0.181316	2.54666	-0.943842	0
0.4800	5.21941	-2.56561	1.63211	-0.641446	0
0.4807	3.40535	-1.0335	2.24415	-4.60925	0
0.4813	0.954771	0.181316	1.63211	-6.74435	0
0.4820	-0.572862	-1.34174	-0.809021	-7.35831	0
0.4827	0.0318257	-2.86479	-0.196979	-7.35831	0
0.4833	1.87772	-3.48126	2.24415	-4.91165	0
0.4840	0.0318257	-2.56561	1.02007	-3.6929	0
0.4847	-2.99162	-0.734328	0.105524	-2.47415	0
0.4853	-3.30987	-1.34174	2.24415	0.879698	0
0.4860	-1.78224	-3.17302	3.1587	0.274906	0
0.4867	-1.46398	-1.34174	1.63211	-1.2554	0
0.4873	-1.78224	-1.0335	0.415063	3.02396	0
0.4880	-2.70518	-4.3969	-0.506518	5.15906	0
0.4887	-3.62813	-3.17302	-0.809021	0.879698	0
0.4893	-2.38693	1.09696	-1.11152	0.879698	0
0.4900	-2.38693	1.4052	-0.196979	3.62875	0
0.4907	-4.83751	-0.117855	1.63211	2.7124	0
0.4913	-4.23282	-0.426092	2.8562	4.24271	0
0.4920	0.0318257	-0.117855	1.93462	6.68021	0
0.4927	-0.859294	0.181316	0.415063	1.19126	0
0.4933	-3.91456	1.09696	-0.809021	-3.99529	0
0.4940	-2.99162	2.92825	-0.506518	-0.943842	0
0.4947	-2.70518	3.23648	-0.506518	0.879698	0
0.4953	-5.15576	2.0126	-2.02607	-2.17175	0
0.4960	-3.91456	2.62001	-2.33561	-5.22321	0
0.4967	-1.17755	3.84389	-1.11152	-6.13956	0
0.4973	-3.30987	1.4052	-0.809021	-5.828	0
0.4980	-4.51925	-1.0335	-1.42106	-4.60925	0
0.4987	-0.859294	1.4052	0.415063	-3.08811	0
0.4993	1.87772	2.92825	2.8562	-3.3905	0
0.5000	1.55946	0.181316	1.63211	-4.60925	0
0.5007	0.954771	-1.64997	-0.196979	-4.30685	0
0.5013	0.350083	0.181316	-0.506518	-2.77655	0
0.5020	-0.859294	1.09696	-0.196979	-3.3905	0
0.5027	-0.572862	0.489552	1.93462	-1.86019	0
0.5033	1.87772	-0.117855	2.8562	3.02396	0
0.5040	3.08709	-1.0335	0.105524	4.54511	0
0.5047	0.0318257	-2.25738	-2.63811	0.879698	0
0.5053	-3.30987	-2.86479	-2.02607	0.577302	0
0.5060	-3.62813	-1.94914	-0.506518	2.7124	0
0.5067	-2.70518	-0.734328	-0.506518	3.02396	0
0.5073	-2.38693	-0.734328	0.415063	5.15906	0
0.5080	-2.70518	-1.64997	2.8562	7.29416	0
0.5087	-5.15576	-1.64997	4.98779	4.8475	0
0.5093	-6.36514	-1.0335	4.68529	3.62875	0
0.5100	-4.83751	-0.734328	2.8562	6.37781	0
0.5107	-2.70518	-1.94914	3.1587	5.46146	0
0.5113	-2.38693	-4.3969	3.4612	3.62875	0
0.5120	-2.99162	-4.3969	1.32961	5.76385	0
0.5127	-3.62813	-1.34174	-0.506518	4.8475	0
0.5133	-2.99162	-1.34174	0.415063	-0.943842	0
0.5140	-2.99162	-5.00431	0.717566	-3.08811	0
0.5147	-3.62813	-4.3969	1.32961	-0.0274906	0
0.5153	-1.78224	0.489552	1.93462	0.879698	0
0.5160	0.0318257	2.92825	0.415063	-1.5578	0
0.5167	-0.859294	1.4052	-0.506518	-3.3905	0
0.5173	-2.70518	0.181316	-0.506518	-4.91165	0
0.5180	-2.99162	1.09696	-0.809021	-5.5256	0
0.5187	-0.859294	0.788723	0.717566	-3.08811	0
0.5193	1.87772	-0.734328	2.24415	-3.08811	0
0.5200	-0.254606	-0.117855	-0.196979	-7.35831	0
0.5207	-3.62813	2.62001	-3.25015	-8.27466	0
0.5213	-1.78224	2.92825	-2.02607	-5.5256	0
0.5220	1.27303	2.32084	0.415063	-7.35831	0
0.5227	0.350083	3.84389	0.415063	-9.7958	0
0.5233	-1.78224	3.84389	0.105524	-5.5256	0
0.5240	-2.38693	2.0126	-1.11152	-2.77655	0
0.5247	-1.46398	2.32084	-2.94765	-3.08811	0
0.5253	0.350083	3.23648	-2.33561	0.274906	0
0.5260	-0.572862	3.84389	0.717566	2.10761	0
0.5267	-2.70518	5.36694	1.93462	0.879698	0
0.5273	-0.254606	4.75953	1.32961	3.02396	0
0.5280	1.55946	3.23648	2.24415	4.24271	0
0.5287	-1.78224	3.53565	2.24415	-1.2554	0
0.5293	-3.62813	2.32084	-1.42106	-3.6929	0
0.5300	-1.78224	1.09696	-4.4672	-1.2554	0
0.5307	-1.78224	2.92825	-3.25015	-1.2554	0
0.5313	-2.38693	3.53565	0.105524	-1.86019	0
0.5320	-2.1005	2.62001	1.63211	-1.5578	0
0.5327	-3.62813	3.84389	0.415063	-4.30685	0
0.5333	-5.44219	3.84389	-0.196979	-7.35831	0
0.5340	-4.23282	2.62001	1.32961	-4.91165	0
0.5347	-2.70518	4.4513	1.93462	-3.6929	0
0.5353	-2.70518	5.36694	0.717566	-7.6607	0
0.5360	-2.70518	2.92825	0.415063	-8.27466	0
0.5367	-2.70518	3.53565	-0.196979	-6.44195	0
0.5373	-2.38693	6.59082	-2.02607	-10.0982	0
0.5380	-1.17755	6.59082	-2.02607	-14.3776	0
0.5387	0.668339	5.67518	-0.506518	-10.0982	0
0.5393	2.4824	5.06777	-0.809021	-5.22321	0
0.5400	1.87772	2.62001	-1.42106	-5.828	0
0.5407	-0.254606	1.09696	-1.72357	-8.27466	0
0.5413	0.0318257	2.0126	-5.07925	-10.4098	0
0.5420	0.954771	2.92825	-5.99379	-11.3261	0
0.5427	-0.572862	2.32084	-2.63811	-7.35831	0
0.5433	-0.859294	1.70437	-0.506518	-4.60925	0
0.5440	0.350083	-0.117855	1.32961	-6.44195	0
0.5447	-2.38693	-0.734328	4.98779	-5.5256	0
0.5453	-4.51925	0.181316	4.98779	-0.943842	0
0.5460	0.0318257	1.09696	2.8562	-0.943842	0
0.5467	2.19597	1.09696	2.54666	-2.47415	0
0.5473	-1.78224	0.489552	4.07325	1.19126	0
0.5480	-2.99162	-0.117855	7.73846	4.24271	0
0.5487	0.0318257	-0.117855	11.3966	0.879698	0
0.5493	0.668339	-0.117855	9.56755	-0.943842	0
0.5500	-0.254606	-0.734328	7.12642	0.879698	0
0.5507	0.0318257	1.70437	7.42892	1.49365	0
0.5513	0.954771	4.15213	6.21187	2.41001	0
0.5520	1.55946	2.0126	4.07325	5.76385	0
0.5527	0.0318257	-1.34174	3.4612	3.32636	0
0.5533	-3.30987	-1.0335	2.24415	-4.30685	0
0.5540	-3.91456	-2.25738	2.8562	-4.60925	0
0.5547	-3.62813	-4.69607	2.24415	-2.17175	0
0.5553	-4.23282	-4.3969	-1.72357	-5.5256	0
0.5560	-2.38693	-2.56561	-1.42106	-8.27466	0
0.5567	-0.572862	-2.56561	3.1587	-5.5256	0
0.5573	-1.46398	-1.94914	1.32961	-5.828	0
0.5580	-0.572862	-1.34174	-1.42106	-7.35831	0
0.5587	3.08709	-1.64997	1.32961	-3.08811	0
0.5593	3.72361	-2.86479	1.32961	-1.86019	0
0.5600	0.954771	-3.78043	-1.72357	-7.35831	0
0.5607	1.87772	-2.56561	-0.506518	-7.9631	0
0.5613	6.14236	0.788723	0.415063	-4.60925	0
0.5620	4.93298	1.09696	-0.809021	-6.74435	0
0.5627	0.350083	-0.734328	0.415063	-7.04675	0
0.5633	3.72361	0.788723	1.93462	0.879698	0
0.5640	8.59294	1.09696	-0.506518	3.62875	0
0.5647	4.93298	-2.56561	-1.42106	-0.0274906	0
0.5653	0.668339	-2.56561	0.717566	0.274906	0
0.5660	2.19597	1.09696	1.32961	2.7124	0
0.5667	3.72361	1.4052	-0.506518	1.79605	0
0.5673	4.01004	0.181316	-2.94765	3.62875	0
0.5680	6.14236	1.4052	-2.33561	4.8475	0
0.5687	6.46062	2.0126	1.32961	1.49365	0
0.5693	5.53767	0.181316	2.24415	1.79605	0
0.5700	5.85593	0.181316	-0.196979	6.68021	0
0.5707	5.53767	0.181316	0.415063	6.37781	0
0.5713	3.72361	-0.734328	2.8562	3.62875	0
0.5720	3.72361	-0.734328	0.105524	4.8475	0
0.5727	4.61473	0.181316	-4.1647	4.54511	0
0.5733	3.72361	0.489552	-1.42106	0.879698	0
0.5740	1.87772	1.09696	2.54666	-0.943842	0
0.5747	1.27303	-0.734328	2.24415	-0.641446	0
0.5753	3.72361	-1.94914	1.63211	-0.0274906	0
0.5760	4.61473	0.181316	2.24415	-1.86019	0
0.5767	1.55946	2.32084	0.105524	-5.5256	0
0.5773	-0.859294	1.09696	-0.506518	-8.27466	0
0.5780	0.954771	-0.734328	4.98779	-8.27466	0
0.5787	1.87772	-1.94914	7.73846	-5.828	0
0.5793	0.954771	-1.94914	3.77074	-3.99529	0
0.5800	0.0318257	0.181316	3.1587	-6.44195	0
0.5807	-0.572862	2.92825	6.82392	-8.57705	0
0.5813	0.350083	2.62001	5.29733	-4.91165	0
0.5820	3.72361	2.32084	3.77074	-1.86019	0
0.5827	3.40535	2.92825	7.42892	-2.47415	0
0.5833	-1.78224	0.489552	8.65301	-0.0274906	0
0.5840	-5.15576	-2.86479	5.59983	2.7124	0
0.5847	-5.76045	-1.34174	7.42892	1.79605	0
0.5853	-8.1792	0.489552	10.4821	2.41001	0
0.5860	-10.6298	-1.64997	7.12642	4.54511	0
0.5867	-9.10215	-2.56561	4.38278	3.62875	0
0.5873	-9.10215	0.181316	5.90234	6.68021	0
0.5880	-11.8392	1.70437	5.90234	8.81531	0
0.5887	-14.0033	1.09696	4.98779	1.49365	0
0.5893	-16.4221	0.489552	7.42892	-2.17175	0
0.5900	-19.1909	-0.734328	7.73846	4.24271	0
0.5907	-19.7956	-0.734328	6.51438	4.8475	0
0.5913	-18.2679	1.09696	8.34347	-0.33905	0
0.5920	-18.2679	1.09696	11.3966	0.879698	0
0.5927	-18.8726	0.181316	12.3112	2.41001	0
0.5933	-19.1909	1.4052	11.3966	-2.47415	0
0.5940	-20.082	2.92825	9.87006	-3.6929	0
0.5947	-19.7956	2.32084	6.51438	-2.77655	0
0.5953	-17.9497	1.09696	2.24415	-6.13956	0
0.5960	-15.5309	-0.117855	1.63211	-7.6607	0
0.5967	-12.7621	-0.734328	2.24415	-5.22321	0
0.5973	-10.948	-0.734328	-0.196979	-7.6607	0
0.5980	-12.4757	-1.34174	-2.33561	-10.4098	0
0.5987	-11.2345	0.489552	-1.42106	-4.91165	0
0.5993	-5.44219	3.53565	-2.33561	-0.0274906	0
0.6000	-2.38693	2.0126	-5.07925	-2.77655	0
0.6007	-3.30987	-1.0335	-3.55266	-5.828	0
0.6013	-2.70518	0.181316	-3.8622	-6.74435	0
0.6020	-1.46398	2.32084	-9.65901	-8.57705	0
0.6027	0.350083	0.489552	-10.8761	-6.74435	0
0.6033	3.08709	-2.56561	-6.60583	-0.943842	0
0.6040	4.93298	-3.17302	-6.91537	1.19126	0
0.6047	6.46062	-1.94914	-8.74446	0.879698	0
0.6053	8.91119	0.489552	-7.21788	3.32636	0
0.6060	10.1206	2.0126	-7.82992	3.62875	0
0.6067	9.19763	0.181316	-8.74446	0.879698	0
0.6073	10.1206	-2.56561	-6.60583	2.41001	0
0.6080	11.9346	-1.64997	-7.82992	3.93115	0
0.6087	12.8576	-0.734328	-13.3242	0.274906	0
0.6093	15.3082	-3.78043	-13.3242	0.274906	0
0.6100	15.9128	-6.22819	-9.65901	3.93115	0
0.6107	11.6482	-5.31255	-11.4881	2.7124	0
0.6113	11.0435	-4.69607	-12.4026	2.7124	0
0.6120	15.9128	-4.3969	-8.74446	6.68021	0
0.6127	16.5175	-4.69607	-7.21788	3.62875	0
0.6133	14.0988	-5.61172	-8.43492	-2.77655	0
0.6140	16.2311	-4.69607	-8.43492	-2.17175	0
0.6147	17.1222	-3.17302	-8.13242	-2.47415	0
0.6153	14.9899	-4.3969	-9.3565	-7.35831	0
0.6160	16.2311	-5.31255	-9.3565	-6.44195	0
0.6167	17.7587	-4.69607	-7.21788	-2.47415	0
0.6173	15.9128	-4.3969	-5.07925	-5.22321	0
0.6180	16.2311	-3.78043	-3.8622	-7.35831	0
0.6187	19.2864	-2.56561	-4.1647	-4.60925	0
0.6193	21.4187	-2.56561	-3.8622	-4.30685	0
0.6200	22.6281	-2.86479	-3.8622	-6.13956	0
0.6207	21.1004	-3.48126	-3.25015	-5.5256	0
0.6213	18.3634	-4.08867	-2.02607	-5.5256	0
0.6220	17.7587	-1.94914	-1.42106	-8.57705	0
0.6227	17.4405	0.788723	-1.72357	-7.6607	0
0.6233	16.8358	0.181316	-0.506518	-1.2554	0
0.6240	18.9681	-1.64997	-0.506518	1.49365	0
0.6247	18.0452	-2.56561	-2.33561	-1.2554	0
0.6253	12.5711	-1.94914	-1.42106	-1.86019	0
0.6260	11.9346	-0.734328	-0.196979	0.274906	0
0.6267	14.0988	-1.64997	-3.25015	0.879698	0
0.6273	11.9346	-3.17302	-5.07925	2.41001	0
0.6280	10.1206	-1.94914	-2.02607	3.62875	0
0.6287	11.0435	-1.94914	-1.42106	0.577302	0
0.6293	9.80231	-5.31255	-3.25015	-0.33905	0
0.6300	9.19763	-5.00431	-2.94765	2.7124	0
0.6307	9.19763	-1.34174	-1.72357	1.79605	0
0.6313	7.0653	-1.0335	-1.11152	0.274906	0
0.6320	6.46062	-3.48126	-0.809021	3.62875	0
0.6327	6.46062	-3.78043	-3.55266	4.54511	0
0.6333	2.80066	-2.56561	-5.99379	-0.0274906	0
0.6340	1.87772	-2.25738	-2.94765	-2.77655	0
0.6347	5.21941	-1.0335	1.63211	-2.17175	0
0.6353	3.40535	0.489552	1.63211	-1.2554	0
0.6360	-1.17755	-0.426092	-1.11152	-1.2554	0
0.6367	0.0318257	-1.94914	-1.42106	-3.99529	0
0.6373	0.668339	-0.734328	0.415063	-7.35831	0
0.6380	-2.70518	0.181316	1.32961	-6.44195	0
0.6387	-2.70518	-0.117855	0.105524	-3.6929	0
0.6393	-0.572862	-0.734328	0.105524	-5.22321	0
0.6400	-1.78224	-1.0335	2.24415	-9.19101	0
0.6407	-3.62813	-1.64997	1.93462	-8.27466	0
0.6413	-4.23282	-1.0335	0.105524	-4.60925	0
0.6420	-5.76045	-0.117855	2.24415	-5.5256	0
0.6427	-6.36514	-0.117855	5.29733	-6.74435	0
0.6433	-5.44219	-0.734328	4.68529	-3.99529	0
0.6440	-6.04688	-0.426092	3.4612	-2.17175	0
0.6447	-7.28808	1.70437	3.4612	-1.86019	0
0.6453	-8.1792	1.09696	2.54666	1.79605	0
0.6460	-10.6298	-1.0335	3.1587	3.62875	0
0.6467	-11.2345	1.70437	4.07325	2.7124	0
0.6473	-8.81572	4.75953	2.8562	6.07541	0
0.6480	-9.70684	2.0126	1.93462	8.21051	0
0.6487	-13.685	0.181316	2.24415	3.02396	0
0.6493	-11.8392	2.92825	2.24415	-0.641446	0
0.6500	-8.49746	2.62001	2.24415	0.577302	0
0.6507	-10.948	1.09696	2.54666	0.577302	0
0.6513	-14.2897	1.09696	2.24415	1.19126	0
0.6520	-14.2897	0.181316	3.77074	3.62875	0
0.6527	-13.0804	2.0126	5.29733	1.79605	0
0.6533	-10.0251	2.92825	4.98779	-1.2554	0
0.6540	-7.28808	-0.426092	4.98779	-1.2554	0
0.6547	-9.4204	0.181316	5.59983	-1.86019	0
0.6553	-12.4757	4.4513	5.29733	-5.5256	0
0.6560	-9.10215	2.92825	4.38278	-7.35831	0
0.6567	-5.15576	-0.426092	3.4612	-4.30685	0
0.6573	-6.65157	0.489552	3.1587	-2.77655	0
0.6580	-9.10215	2.0126	4.07325	-4.60925	0
0.6587	-8.1792	2.0126	4.98779	-4.60925	0
0.6593	-5.76045	1.09696	4.07325	-3.6929	0
0.6600	-5.44219	0.181316	2.8562	-5.5256	0
0.6607	-7.28808	0.181316	4.07325	-7.35831	0
0.6613	-7.89277	-0.734328	5.59983	-6.74435	0
0.6620	-5.44219	-2.56561	4.07325	-6.74435	0
0.6627	-4.23282	1.4052	3.1587	-5.828	0
0.6633	-5.76045	4.4513	2.8562	-4.60925	0
0.6640	-6.65157	-0.734328	2.8562	-5.5256	0
0.6647	-4.51925	-2.56561	4.07325	-3.6929	0
0.6653	-3.62813	0.181316	5.90234	1.79605	0
0.6660	-6.36514	-1.64997	4.38278	2.7124	0
0.6667	-7.57451	-2.86479	3.4612	0.577302	0
0.6673	-4.83751	-0.734328	4.07325	3.62875	0
0.6680	-4.51925	-1.64997	2.54666	4.8475	0
0.6687	-7.89277	-1.94914	1.93462	1.79605	0
0.6693	-8.49746	0.181316	3.1587	2.41001	0
0.6700	-6.04688	-0.426092	2.54666	4.24271	0
0.6707	-4.23282	0.181316	0.415063	3.32636	0
0.6713	-2.38693	3.53565	0.415063	6.68021	0
0.6720	-1.46398	1.4052	1.32961	10.9504	0
0.6727	-4.23282	-3.17302	0.717566	6.68021	0
0.6733	-6.36514	-0.734328	-0.506518	0.879698	0
0.6740	-6.04688	3.84389	0.105524	-0.0274906	0
0.6747	-5.76045	3.84389	2.24415	-0.641446	0
0.6753	-5.15576	2.92825	2.24415	-1.5578	0
0.6760	-3.62813	3.84389	2.8562	-0.943842	0
0.6767	-2.99162	3.23648	4.68529	-0.0274906	0
0.6773	-2.1005	0.788723	3.1587	-0.0274906	0
0.6780	-2.1005	0.181316	0.105524	-1.86019	0
0.6787	-1.78224	1.09696	1.93462	-2.17175	0
0.6793	-0.254606	1.4052	3.77074	0.577302	0
0.6800	0.0318257	2.62001	0.415063	3.02396	0
0.6807	0.954771	3.23648	-1.11152	4.54511	0
0.6813	3.72361	0.788723	1.02007	5.15906	0
0.6820	3.08709	-0.734328	0.717566	0.879698	0
0.6827	1.27303	1.09696	0.415063	-1.5578	0
0.6833	2.4824	1.09696	2.24415	6.37781	0
0.6840	0.350083	-1.0335	2.24415	10.0432	0
0.6847	-3.62813	-2.86479	-0.506518	3.93115	0
0.6853	-1.78224	-3.48126	1.63211	3.02396	0
0.6860	-0.254606	-1.0335	4.38278	6.37781	0
0.6867	-3.62813	1.4052	3.1587	3.93115	0
0.6873	-2.99162	-1.64997	1.32961	3.93115	0
0.6880	-0.254606	-3.17302	3.1587	7.59656	0
0.6887	-2.38693	-0.117855	4.07325	5.46146	0
0.6893	-3.30987	-1.34174	2.54666	3.02396	0
0.6900	-0.859294	-5.61172	2.54666	6.07541	0
0.6907	-0.859294	-5.31255	4.98779	6.07541	0
0.6913	-0.254606	-2.56561	4.98779	3.62875	0
0.6920	2.19597	-0.426092	2.24415	5.46146	0
0.6927	0.0318257	-0.117855	2.54666	6.37781	0
0.6933	-2.70518	-3.48126	5.59983	2.10761	0
0.6940	-1.78224	-6.22819	4.07325	-0.0274906	0
0.6947	-1.78224	-4.08867	2.24415	1.49365	0
0.6953	-0.859294	-0.734328	4.38278	1.19126	0
0.6960	3.40535	0.181316	4.38278	-0.943842	0
0.6967	3.08709	1.09696	1.02007	-1.5578	0
0.6973	-0.859294	1.70437	0.415063	-2.77655	0
0.6980	-0.254606	2.0126	2.54666	-2.77655	0
0.6987	2.4824	2.0126	3.1587	-0.943842	0
0.6993	1.55946	0.181316	3.1587	-2.47415	0
0.7000	-0.572862	-1.0335	3.1587	-6.74435	0
0.7007	0.0318257	0.181316	1.32961	-4.30685	0
0.7013	3.72361	0.181316	-0.196979	-0.641446	0
0.7020	4.61473	-0.734328	-0.809021	-3.3905	0
0.7027	0.0318257	0.181316	-1.11152	-2.77655	0
0.7033	-1.46398	0.489552	-0.196979	3.02396	0
0.7040	0.954771	0.788723	0.105524	2.41001	0
0.7047	1.27303	1.70437	-1.72357	0.274906	0
0.7053	1.87772	0.489552	-2.94765	4.54511	0
0.7060	2.80066	-1.34174	0.415063	5.15906	0
0.7067	1.27303	0.181316	3.77074	3.32636	0
0.7073	1.55946	0.489552	4.98779	6.68021	0
0.7080	2.80066	-2.56561	4.98779	7.29416	0
0.7087	-0.572862	-3.17302	3.1587	-0.33905	0
0.7093	-2.38693	-0.734328	0.105524	-2.47415	0
0.7100	-0.254606	-1.0335	-0.506518	3.62875	0
0.7107	-1.78224	-3.17302	1.02007	4.54511	0
0.7113	-3.91456	-2.86479	0.415063	1.19126	0
0.7120	-1.78224	-1.64997	0.105524	3.02396	0
0.7127	-2.99162	-0.426092	1.32961	5.15906	0
0.7133	-4.51925	1.09696	0.415063	2.7124	0
0.7140	-2.1005	1.4052	1.32961	2.41001	0
0.7147	-3.30987	-0.734328	3.77074	1.79605	0
0.7153	-5.44219	-2.86479	2.24415	-3.08811	0
0.7160	-2.1005	-1.64997	-0.506518	-4.60925	0
0.7167	-0.572862	0.489552	2.24415	-0.943842	0
0.7173	-2.70518	-0.734328	5.29733	-1.86019	0
0.7180	-0.254606	-2.56561	3.4612	-3.99529	0
0.7187	2.19597	1.09696	2.24415	1.19126	0
0.7193	-0.254606	2.62001	3.1587	4.54511	0
0.7200	-2.1005	-2.56561	1.32961	-0.0274906	0
0.7207	-1.46398	-3.48126	-0.506518	-3.08811	0
0.7213	-2.38693	0.181316	1.63211	-3.08811	0
0.7220	-3.62813	-1.64997	2.24415	-3.3905	0
0.7227	-2.38693	-3.48126	0.717566	-1.86019	0
0.7233	-1.78224	-1.64997	1.32961	0.879698	0
0.7240	-2.70518	-1.34174	2.24415	2.41001	0
0.7247	-1.78224	-0.734328	1.32961	3.62875	0
0.7253	0.350083	1.09696	1.32961	4.54511	0
0.7260	0.0318257	-1.0335	1.93462	3.93115	0
0.7267	0.350083	-3.48126	1.02007	6.37781	0
0.7273	1.87772	-3.17302	-0.506518	9.73166	0
0.7280	0.668339	-2.56561	-1.42106	7.59656	0
0.7287	-2.38693	-1.64997	-0.506518	4.54511	0
0.7293	-2.1005	0.181316	0.415063	5.76385	0
0.7300	-0.254606	-0.734328	-0.506518	6.37781	0
0.7307	0.668339	-2.56561	-0.506518	6.37781	0
0.7313	0.954771	-3.48126	1.02007	11.262	0
0.7320	-0.859294	-4.3969	-0.196979	12.4807	0
0.7327	-2.70518	-1.64997	-2.33561	4.24271	0
0.7333	-1.78224	-0.117855	-2.94765	0.879698	0
0.7340	-0.254606	-1.64997	-2.33561	3.32636	0
0.7347	-2.1005	-0.734328	-1.42106	-0.0274906	0
0.7353	-4.51925	-0.117855	-0.506518	-5.5256	0
0.7360	-2.70518	-4.69607	-0.506518	-4.30685	0
0.7367	0.954771	-5.00431	-2.02607	-1.86019	0
0.7373	0.954771	-1.0335	-3.25015	-3.6929	0
0.7380	-1.46398	-2.25738	-2.94765	-3.6929	0
0.7387	0.0318257	-4.08867	-0.506518	-0.641446	0
0.7393	3.72361	-2.25738	1.32961	0.274906	0
0.7400	3.72361	-2.25738	0.415063	-3.3905	0
0.7407	1.55946	-3.48126	-0.506518	-3.99529	0
0.7413	1.87772	-3.17302	-1.42106	-2.47415	0
0.7420	1.55946	-3.78043	-3.8622	-5.5256	0
0.7427	1.55946	-3.48126	-1.42106	-5.22321	0
0.7433	4.61473	-1.94914	2.8562	2.7124	0
0.7440	4.32829	-3.78043	1.32961	3.93115	0
0.7447	-0.572862	-5.31255	-1.11152	-1.2554	0
0.7453	-2.1005	-3.48126	0.415063	0.577302	0
0.7460	-0.254606	-2.56561	0.415063	2.7124	0
0.7467	-0.572862	-2.86479	-2.63811	0.274906	0
0.7473	-0.254606	-1.94914	-2.63811	2.41001	0
0.7480	0.668339	-1.0335	-1.42106	3.02396	0
0.7487	-0.859294	-1.0335	-2.33561	-0.943842	0
0.7493	-1.78224	-1.64997	-1.42106	0.879698	0
0.7500	-0.572862	-3.78043	1.93462	4.24271	0
0.7507	0.0318257	-5.00431	1.32961	-0.641446	0
0.7513	-1.17755	-2.25738	-2.63811	-2.47415	0
0.7520	-1.78224	-0.734328	-2.02607	3.32636	0
0.7527	-0.254606	-3.17302	-0.506518	4.54511	0
0.7533	0.954771	-3.48126	-4.1647	0.274906	0
0.7540	-0.254606	-0.117855	-4.4672	-2.17175	0
0.7547	-1.46398	0.788723	0.415063	-2.47415	0
0.7553	0.668339	-0.426092	-1.11152	-0.641446	0
0.7560	3.40535	-2.25738	-5.07925	-0.33905	0
0.7567	4.61473	-4.69607	-2.33561	-5.5256	0
0.7573	4.32829	-4.69607	0.415063	-9.7958	0
0.7580	3.72361	-1.64997	1.32961	-7.35831	0
0.7587	4.01004	-0.426092	4.07325	-5.828	0
0.7593	3.08709	-0.734328	4.07325	-7.9631	0
0.7600	-0.254606	-0.734328	1.32961	-7.9631	0
0.7607	0.954771	-1.0335	2.24415	-5.22321	0
0.7613	4.93298	0.489552	4.07325	-5.5256	0
0.7620	3.08709	0.788723	2.8562	-7.35831	0
0.7627	0.954771	-1.64997	2.8562	-6.74435	0
0.7633	3.40535	-1.34174	5.29733	-3.6929	0
0.7640	2.4824	1.4052	7.73846	-2.47415	0
0.7647	0.0318257	1.4052	11.0941	-0.0274906	0
0.7653	3.72361	2.32084	11.7062	2.7124	0
0.7660	5.53767	2.92825	8.65301	0.577302	0
0.7667	4.01004	1.70437	6.82392	-1.86019	0
0.7673	5.85593	2.92825	6.51438	2.7124	0
0.7680	4.93298	2.62001	4.38278	3.62875	0
0.7687	-1.78224	-2.25738	2.24415	-3.08811	0
0.7693	-1.78224	-0.117855	1.32961	-5.5256	0
0.7700	3.08709	6.59082	1.02007	-4.60925	0
0.7707	1.55946	4.4513	2.54666	-7.04675	0
0.7713	-0.859294	1.70437	3.77074	-6.44195	0
0.7720	0.954771	5.67518	2.24415	-1.86019	0
0.7727	-0.254606	5.06777	2.24415	-3.3905	0
0.7733	-1.78224	1.4052	2.24415	-6.13956	0
0.7740	0.668339	3.84389	-1.11152	-5.22321	0
0.7747	0.668339	5.98341	-0.506518	-8.87945	0
0.7753	-2.1005	2.0126	3.4612	-14.066	0
0.7760	-0.859294	1.70437	1.32961	-12.2425	0
0.7767	0.954771	4.75953	-2.02607	-8.87945	0
0.7773	0.668339	2.92825	-2.02607	-11.0146	0
0.7780	1.55946	2.0126	-2.33561	-14.3776	0
0.7787	2.80066	6.28258	-0.196979	-11.9309	0
0.7793	1.27303	6.89906	3.4612	-7.9631	0
0.7800	-0.859294	4.15213	1.02007	-9.19101	0
0.7807	-0.254606	4.75953	-2.33561	-13.7636	0
0.7813	0.0318257	4.75953	0.415063	-14.68	0
0.7820	-0.572862	1.4052	0.717566	-13.1588	0
0.7827	0.0318257	2.32084	-0.809021	-13.1588	0
0.7833	0.668339	5.67518	1.63211	-12.5449	0
0.7840	-2.1005	4.4513	2.24415	-10.0982	0
0.7847	-3.62813	1.09696	-0.809021	-7.35831	0
0.7853	-0.254606	2.0126	0.415063	-5.5256	0
0.7860	0.954771	4.4513	2.8562	-6.13956	0
0.7867	-1.17755	3.84389	0.415063	-5.5256	0
0.7873	-2.70518	0.181316	-1.72357	-3.3905	0
0.7880	-1.78224	-0.117855	-1.42106	-4.60925	0
0.7887	-0.254606	2.32084	-0.809021	-4.60925	0
0.7893	-1.17755	1.4052	-0.809021	-0.943842	0
0.7900	-4.51925	-1.0335	-0.506518	-1.2554	0
0.7907	-5.76045	0.489552	0.415063	-3.99529	0
0.7913	-2.99162	2.92825	2.54666	0.274906	0
0.7920	-0.859294	2.0126	2.54666	4.54511	0
0.7927	-0.859294	0.489552	-0.809021	-0.943842	0
0.7933	-2.38693	-0.117855	-1.72357	-7.04675	0
0.7940	-5.44219	0.489552	1.32961	-6.44195	0
0.7947	-5.15576	2.32084	1.93462	-6.13956	0
0.7953	-2.38693	2.92825	0.415063	-7.35831	0
0.7960	-3.62813	2.92825	1.32961	-5.5256	0
0.7967	-4.83751	3.53565	2.54666	-3.99529	0
0.7973	-1.78224	2.92825	0.717566	-5.5256	0
0.7980	0.0318257	1.09696	-0.196979	-4.60925	0
0.7987	0.350083	1.09696	1.63211	0.274906	0
0.7993	0.954771	2.0126	0.415063	-0.0274906	0
0.8000	-1.17755	2.0126	-0.196979	-4.60925	0
0.8007	-1.78224	1.09696	3.1587	-2.47415	0
0.8013	3.40535	1.09696	3.1587	1.79605	0
0.8020	4.01004	2.92825	0.415063	-2.77655	0
0.8027	0.0318257	4.75953	1.63211	-4.91165	0
0.8033	2.19597	4.75953	2.8562	1.79605	0
0.8040	5.85593	2.32084	1.02007	4.24271	0
0.8047	3.08709	1.09696	1.32961	1.49365	0
0.8053	0.0318257	1.70437	1.32961	3.62875	0
0.8060	0.0318257	1.70437	1.02007	6.07541	0
0.8067	0.350083	0.181316	4.38278	3.93115	0
0.8073	0.0318257	-0.734328	5.59983	5.15906	0
0.8080	-1.17755	0.788723	0.415063	8.51291	0
0.8087	-2.38693	0.489552	-2.02607	8.21051	0
0.8093	-2.1005	-3.17302	0.415063	9.42926	0
0.8100	-3.30987	-4.3969	-0.196979	11.8668	0
0.8107	-2.70518	-0.734328	-3.25015	10.3456	0
0.8113	0.0318257	2.0126	-3.55266	10.3456	0
0.8120	-1.17755	0.788723	0.105524	14.6158	0
0.8127	-4.83751	-0.426092	1.32961	14.6158	0
0.8133	-4.23282	-0.734328	-3.55266	10.9504	0
0.8140	-2.70518	0.181316	-6.60583	12.1783	0
0.8147	-3.30987	3.23648	-1.42106	14.6158	0
0.8153	-1.78224	5.06777	1.93462	13.6995	0
0.8160	0.0318257	2.92825	-0.506518	12.7831	0
0.8167	-1.17755	0.489552	-0.506518	10.648	0
0.8173	-1.17755	0.788723	3.77074	6.37781	0
0.8180	-1.17755	-0.117855	4.68529	5.76385	0
0.8187	-2.99162	-2.56561	2.8562	9.12687	0
0.8193	-2.70518	-4.3969	1.63211	9.42926	0
0.8200	0.668339	-2.86479	0.105524	7.29416	0
0.8207	2.19597	0.181316	-0.196979	7.29416	0
0.8213	0.954771	-0.117855	1.02007	8.21051	0
0.8220	0.0318257	-3.78043	-0.506518	8.21051	0
0.8227	1.55946	-4.3969	-3.25015	10.648	0
0.8233	2.80066	-0.734328	-1.42106	14.3134	0
0.8240	1.55946	0.788723	0.105524	13.3971	0
0.8247	1.27303	-0.117855	-0.506518	11.8668	0
0.8253	2.80066	-0.734328	-0.809021	15.8346	0
0.8260	0.954771	1.09696	-1.72357	16.4485	0
0.8267	-0.859294	2.32084	-1.72357	13.3971	0
0.8273	2.4824	-0.117855	1.32961	17.6673	0
0.8280	3.72361	-3.48126	0.717566	20.1139	0
0.8287	-0.254606	-3.17302	-4.1647	11.8668	0
0.8293	-2.38693	-2.56561	-4.1647	9.42926	0
0.8300	0.0318257	-1.64997	-1.42106	14.6158	0
0.8307	0.0318257	1.09696	-1.11152	13.3971	0
0.8313	-1.46398	2.0126	0.717566	11.8668	0
0.8320	0.0318257	-0.117855	3.1587	15.2298	0
0.8327	1.27303	-0.734328	0.415063	14.3134	0
0.8333	-1.78224	-0.734328	-0.809021	11.5644	0
0.8340	-3.62813	-1.64997	1.63211	10.9504	0
0.8347	-0.859294	-0.734328	2.24415	7.29416	0
0.8353	0.350083	2.0126	2.24415	4.54511	0
0.8360	-1.17755	3.23648	5.90234	6.07541	0
0.8367	-0.859294	1.09696	7.73846	3.32636	0
0.8373	1.87772	-1.64997	4.38278	-0.0274906	0
0.8380	3.40535	-0.734328	3.77074	2.7124	0
0.8387	4.93298	2.32084	5.90234	6.07541	0
0.8393	7.98825	2.0126	5.90234	4.8475	0
0.8400	8.27468	-1.94914	4.07325	2.41001	0
0.8407	5.85593	-4.3969	2.24415	-0.641446	0
0.8413	5.21941	-3.48126	-1.11152	-3.6929	0
0.8420	5.85593	-2.86479	-1.42106	-5.5256	0
0.8427	4.32829	-2.56561	1.32961	-2.77655	0
0.8433	3.72361	-1.64997	2.54666	0.879698	0
0.8440	5.53767	0.489552	1.32961	-0.0274906	0
0.8447	5.21941	0.788723	1.02007	-0.33905	0
0.8453	2.80066	-1.34174	1.63211	3.93115	0
0.8460	3.72361	-1.64997	2.24415	5.15906	0
0.8467	4.61473	-1.0335	1.93462	1.79605	0
0.8473	2.4824	-1.64997	1.32961	1.79605	0
0.8480	0.0318257	-2.25738	0.415063	0.879698	0
0.8487	0.0318257	-2.56561	-2.33561	-3.6929	0
0.8493	0.0318257	-3.17302	-3.8622	-3.08811	0
0.8500	0.668339	-1.64997	-0.506518	-0.641446	0
0.8507	4.01004	0.489552	2.8562	-1.86019	0
0.8513	7.38356	-0.734328	1.93462	1.19126	0
0.8520	6.14236	-1.64997	-0.196979	5.46146	0
0.8527	2.80066	-0.426092	-1.11152	-0.943842	0
0.8533	2.80066	-0.734328	-2.63811	-9.19101	0
0.8540	2.80066	-1.94914	-2.33561	-8.27466	0
0.8547	2.19597	-0.734328	1.63211	-8.27466	0
0.8553	3.72361	0.489552	1.63211	-12.8473	0
0.8560	5.53767	-0.734328	-2.33561	-10.4098	0
0.8567	4.32829	-2.56561	-2.33561	-6.74435	0
0.8573	3.40535	-2.86479	0.717566	-12.2425	0
0.8580	4.32829	-1.0335	0.415063	-15.2939	0
0.8587	4.61473	0.181316	-1.72357	-11.0146	0
0.8593	4.32829	-1.34174	-1.72357	-12.2425	0
0.8600	4.93298	-3.48126	-1.11152	-13.7636	0
0.8607	6.46062	-1.34174	0.105524	-9.49341	0
0.8613	6.74705	1.4052	0.717566	-11.0146	0
0.8620	4.01004	1.09696	-1.11152	-16.5127	0
0.8627	1.87772	1.09696	-2.02607	-11.3261	0
0.8633	4.61473	0.181316	1.32961	-3.6929	0
0.8640	6.46062	-3.17302	3.77074	-7.04675	0
0.8647	4.32829	-3.17302	1.32961	-12.8473	0
0.8653	1.87772	-0.117855	-2.33561	-14.066	0
0.8660	1.27303	-1.64997	-4.1647	-12.2425	0
0.8667	2.19597	-4.3969	-2.63811	-9.19101	0
0.8673	2.80066	-1.94914	-0.506518	-7.35831	0
0.8680	-0.572862	-0.426092	0.105524	-10.0982	0
0.8687	-3.62813	-3.78043	0.105524	-11.6285	0
0.8693	-1.78224	-4.69607	0.415063	-10.0982	0
0.8700	0.954771	-1.64997	-0.506518	-9.19101	0
0.8707	-0.572862	-0.117855	-1.42106	-9.19101	0
0.8713	-1.78224	-1.64997	-1.11152	-7.35831	0
0.8720	-1.17755	-2.86479	-1.42106	-6.44195	0
0.8727	-1.78224	-2.25738	-1.72357	-8.57705	0
0.8733	-1.78224	-2.56561	-1.72357	-9.19101	0
0.8740	-0.572862	-3.17302	-1.11152	-11.3261	0
0.8747	0.0318257	-1.64997	1.02007	-15.2939	0
0.8753	1.87772	1.70437	1.32961	-13.7636	0
0.8760	4.61473	1.70437	0.105524	-8.87945	0
0.8767	3.72361	-2.56561	0.415063	-11.0146	0
0.8773	0.0318257	-4.69607	1.93462	-17.429	0
0.8780	-0.859294	-3.48126	2.24415	-15.8987	0
0.8787	0.954771	-3.48126	5.90234	-12.5449	0
0.8793	0.954771	-4.3969	9.26505	-14.68	0
0.8800	0.0318257	-3.17302	6.21187	-16.2103	0
0.8807	0.0318257	-1.34174	2.24415	-13.7636	0
0.8813	0.668339	-2.56561	2.24415	-14.066	0
0.8820	2.19597	-3.17302	1.32961	-17.429	0
0.8827	3.72361	-1.64997	0.415063	-15.8987	0
0.8833	2.80066	-1.0335	1.32961	-11.6285	0
0.8840	1.87772	-2.56561	-0.506518	-10.4098	0
0.8847	2.80066	-2.56561	-3.25015	-10.0982	0
0.8853	1.55946	-1.64997	-1.11152	-7.6607	0
0.8860	-1.78224	-0.734328	3.1587	-6.74435	0
0.8867	-2.38693	-0.117855	3.4612	-4.60925	0
0.8873	-1.17755	-0.426092	1.32961	-0.0274906	0
0.8880	-1.78224	-1.34174	1.02007	-0.943842	0
0.8887	-2.38693	-1.34174	1.93462	-7.6607	0
0.8893	-2.99162	-1.64997	3.1587	-9.19101	0
0.8900	-5.15576	-1.94914	3.4612	-6.74435	0
0.8907	-7.28808	0.181316	1.63211	-8.57705	0
0.8913	-6.36514	1.09696	0.415063	-7.35831	0
0.8920	-4.51925	-0.426092	1.32961	-2.47415	0
0.8927	-3.91456	-0.426092	2.24415	-5.22321	0
0.8933	-6.36514	0.181316	-1.11152	-11.3261	0
0.8940	-6.96983	-0.117855	-4.1647	-9.49341	0
0.8947	-5.44219	0.788723	-3.25015	-7.35831	0
0.8953	-4.23282	1.09696	-2.33561	-10.7122	0
0.8960	-3.62813	0.489552	-3.25015	-11.0146	0
0.8967	-4.51925	1.09696	-2.63811	-8.27466	0
0.8973	-4.51925	0.788723	-0.506518	-9.7958	0
0.8980	-2.1005	-0.734328	0.105524	-11.6285	0
0.8987	-0.572862	1.09696	0.415063	-10.4098	0
0.8993	0.350083	2.32084	1.32961	-8.87945	0
0.9000	2.4824	1.70437	0.717566	-7.04675	0
0.9007	2.19597	1.09696	1.32961	-5.22321	0
0.9013	-1.46398	0.489552	1.93462	-6.13956	0
0.9020	-2.38693	0.181316	0.415063	-7.35831	0
0.9027	-0.572862	0.181316	0.415063	-6.13956	0
0.9033	0.0318257	-0.734328	1.32961	-4.60925	0
0.9040	0.350083	1.70437	0.717566	-6.13956	0
0.9047	0.954771	6.89906	1.32961	-7.04675	0
0.9053	0.0318257	4.4513	1.93462	-3.99529	0
0.9060	-0.254606	0.181316	1.02007	-0.943842	0
0.9067	0.0318257	2.32084	1.93462	-0.943842	0
0.9073	-1.78224	2.92825	1.63211	-2.47415	0
0.9080	-2.70518	1.4052	-2.33561	-3.99529	0
0.9087	-1.17755	5.06777	-3.25015	-4.30685	0
0.9093	-1.46398	5.06777	-0.506518	-1.5578	0
0.9100	-4.23282	0.181316	0.717566	0.274906	0
0.9107	-5.15576	1.09696	1.93462	0.577302	0
0.9113	-2.70518	3.53565	1.63211	3.62875	0
0.9120	-1.78224	1.4052	0.717566	5.76385	0
0.9127	-4.51925	1.09696	3.77074	-0.33905	0
0.9133	-6.36514	0.788723	5.90234	-6.44195	0
0.9140	-3.91456	-0.734328	2.24415	-5.828	0
0.9147	-3.30987	0.489552	-0.506518	-4.91165	0
0.9153	-4.51925	1.4052	0.415063	-5.828	0
0.9160	-2.70518	-0.734328	0.415063	-4.60925	0
0.9167	-0.859294	-1.64997	-0.196979	-3.6929	0
0.9173	-1.46398	-0.734328	-0.196979	-4.60925	0
0.9180	0.350083	-1.34174	0.105524	-3.6929	0
0.9187	1.55946	-0.426092	1.32961	-2.17175	0
0.9193	-2.70518	0.489552	2.24415	-3.6929	0
0.9200	-2.99162	-0.117855	1.63211	-3.6929	0
0.9207	1.87772	0.181316	3.1587	-0.943842	0
0.9213	2.80066	1.09696	4.98779	-0.943842	0
0.9220	1.55946	0.489552	4.38278	-4.30685	0
0.9227	3.08709	1.09696	2.24415	-2.77655	0
0.9233	3.40535	2.92825	0.415063	3.62875	0
0.9240	2.4824	2.32084	1.02007	3.93115	0
0.9247	3.08709	0.489552	2.54666	-0.641446	0
0.9253	0.954771	-0.734328	1.63211	0.274906	0
0.9260	-2.70518	-1.64997	-0.809021	4.24271	0
0.9267	-2.38693	-1.64997	-1.42106	3.93115	0
0.9273	-0.254606	-1.94914	-0.196979	3.93115	0
0.9280	-1.46398	-2.56561	0.415063	4.54511	0
0.9287	-4.51925	-0.426092	-2.02607	3.62875	0
0.9293	-5.76045	1.09696	-4.1647	4.54511	0
0.9300	-3.91456	-0.426092	-2.02607	7.29416	0
0.9307	-2.70518	-0.734328	-0.196979	5.46146	0
0.9313	-3.91456	2.32084	-2.63811	4.8475	0
0.9320	-3.30987	4.75953	-2.33561	8.81531	0
0.9327	-1.78224	5.67518	0.415063	8.81531	0
0.9333	-1.78224	4.75953	-0.506518	5.15906	0
0.9340	-0.572862	2.0126	-0.506518	3.62875	0
0.9347	0.954771	1.09696	1.93462	3.62875	0
0.9353	-2.1005	2.92825	1.93462	3.93115	0
0.9360	-4.83751	2.62001	0.415063	5.46146	0
0.9367	-2.70518	0.181316	0.415063	2.41001	0
0.9373	-0.572862	0.489552	-1.42106	-2.17175	0
0.9380	-0.859294	2.0126	-1.42106	-0.641446	0
0.9387	-1.78224	1.70437	1.02007	1.49365	0
0.9393	-1.78224	0.788723	0.105524	-0.943842	0
0.9400	0.0318257	2.62001	-2.63811	-1.86019	0
0.9407	1.87772	2.92825	-2.02607	0.879698	0
0.9413	0.0318257	-0.117855	-0.506518	1.19126	0
0.9420	-2.70518	0.181316	-0.196979	-0.641446	0
0.9427	-1.17755	4.4513	0.717566	0.879698	0
0.9433	-0.859294	5.06777	1.32961	3.02396	0
0.9440	-2.70518	2.92825	1.32961	3.62875	0
0.9447	-2.38693	3.53565	2.24415	6.07541	0
0.9453	0.668339	3.84389	2.24415	9.12687	0
0.9460	0.0318257	2.92825	0.105524	7.29416	0
0.9467	-3.62813	3.84389	0.415063	5.76385	0
0.9473	-4.51925	5.06777	4.98779	10.0432	0
0.9480	-4.51925	3.84389	7.12642	10.3456	0
0.9487	-5.76045	2.92825	3.4612	3.62875	0
0.9493	-6.96983	3.84389	3.4612	1.79605	0
0.9500	-6.36514	3.23648	6.82392	4.54511	0
0.9507	-6.65157	2.0126	5.29733	4.8475	0
0.9513	-7.57451	1.4052	1.63211	6.37781	0
0.9520	-8.81572	2.32084	1.02007	7.59656	0
0.9527	-9.10215	2.0126	-0.809021	4.24271	0
0.9533	-6.96983	0.181316	-2.33561	2.41001	0
0.9540	-3.91456	0.489552	-1.11152	2.7124	0
0.9547	-5.44219	1.70437	-2.02607	-0.943842	0
0.9553	-7.28808	1.09696	-2.33561	-3.08811	0
0.9560	-5.15576	1.09696	0.717566	-1.5578	0
0.9567	-5.44219	0.788723	0.105524	-2.17175	0
0.9573	-9.10215	-1.64997	-3.25015	-2.47415	0
0.9580	-6.36514	0.181316	0.105524	-0.0274906	0
0.9587	-1.17755	5.67518	4.07325	0.274906	0
0.9593	-1.78224	4.75953	2.24415	-0.943842	0
0.9600	-2.1005	0.181316	2.24415	-2.47415	0
0.9607	-0.254606	-1.64997	2.54666	-6.13956	0
0.9613	-2.38693	-1.34174	-0.506518	-9.19101	0
0.9620	-4.51925	-0.734328	-0.809021	-8.27466	0
0.9627	-3.30987	-0.426092	1.93462	-4.60925	0
0.9633	-3.91456	-1.94914	1.63211	-1.2554	0
0.9640	-3.62813	-2.56561	1.02007	-0.943842	0
0.9647	-1.46398	-1.34174	2.24415	-0.0274906	0
0.9653	-2.70518	-1.64997	2.24415	2.7124	0
0.9660	-3.62813	-1.64997	1.32961	2.41001	0
0.9667	-1.17755	0.181316	1.63211	0.879698	0
0.9673	-1.78224	0.489552	2.8562	5.15906	0
0.9680	-4.23282	0.489552	4.07325	6.68021	0
0.9687	-2.99162	1.70437	3.1587	3.62875	0
0.9693	-2.38693	1.09696	2.8562	4.54511	0
0.9700	-3.62813	-0.734328	4.68529	5.15906	0
0.9707	-2.70518	-0.734328	4.98779	3.32636	0
0.9713	-0.859294	0.489552	4.68529	7.89895	0
0.9720	0.668339	0.181316	6.21187	10.648	0
0.9727	0.954771	-1.64997	6.21187	0.577302	0
0.9733	-2.99162	-2.25738	3.77074	-5.5256	0
0.9740	-5.44219	-1.34174	3.4612	-0.0274906	0
0.9747	-2.70518	-2.25738	4.07325	-1.86019	0
0.9753	-1.46398	-3.78043	2.8562	-7.35831	0
0.9760	-2.70518	-2.56561	2.24415	-4.60925	0
0.9767	-0.859294	-1.64997	4.98779	-1.86019	0
0.9773	0.0318257	-2.56561	6.51438	-6.74435	0
0.9780	-1.46398	-1.34174	4.07325	-8.57705	0
0.9787	0.0318257	-0.426092	2.24415	-5.828	0
0.9793	1.55946	-4.69607	2.24415	-6.13956	0
0.9800	0.0318257	-7.14383	3.4612	-4.91165	0
0.9807	1.27303	-5.31255	4.98779	-1.86019	0
0.9813	3.72361	-4.3969	3.77074	-5.22321	0
0.9820	1.87772	-4.3969	2.24415	-8.27466	0
0.9827	0.954771	-2.25738	4.98779	-2.77655	0
0.9833	4.01004	-2.86479	6.82392	2.7124	0
0.9840	4.01004	-4.08867	4.38278	0.879698	0
0.9847	-0.254606	-2.86479	4.07325	-1.2554	0
0.9853	-0.859294	-4.69607	5.29733	-0.641446	0
0.9860	1.87772	-7.443	2.8562	0.274906	0
0.9867	1.87772	-6.22819	2.24415	1.79605	0
0.9873	0.668339	-7.443	3.1587	2.7124	0
0.9880	0.668339	-10.4982	-0.809021	1.19126	0
0.9887	0.0318257	-6.8356	-3.25015	0.879698	0
0.9893	-0.859294	-3.48126	1.93462	2.7124	0
0.9900	0.954771	-4.69607	2.24415	2.7124	0
0.9907	2.80066	-3.48126	-2.33561	1.79605	0
0.9913	0.954771	-2.25738	0.415063	3.02396	0
0.9920	-0.254606	-3.17302	4.07325	3.62875	0
0.9927	1.27303	-1.94914	1.32961	1.19126	0
0.9933	4.61473	-2.25738	-0.506518	-0.943842	0
0.9940	4.93298	-5.91995	1.63211	-1.2554	0
0.9947	2.80066	-6.22819	3.4612	-2.77655	0
0.9953	2.4824	-5.61172	3.1587	-3.99529	0
0.9960	4.32829	-6.22819	1.02007	-3.6929	0
0.9967	2.4824	-5.31255	-0.196979	-5.828	0
0.9973	-0.859294	-5.61172	2.24415	-10.7122	0
0.9980	1.87772	-8.05948	1.93462	-10.0982	0
0.9987	4.93298	-8.05948	-2.33561	-4.60925	0
0.9993	2.80066	-6.8356	-3.25015	-5.5256	0
1.0000	2.19597	-6.52736	-1.72357	-9.19101	0
1.0007	4.32829	-3.48126	-0.809021	-7.35831	0
1.0013	1.87772	-1.64997	-0.196979	-5.828	0
1.0020	-1.78224	-4.3969	0.105524	-9.49341	0
1.0027	1.87772	-4.69607	0.105524	-9.7958	0
1.0033	5.53767	-1.64997	0.717566	-5.5256	0
1.0040	2.80066	-2.56561	0.105524	-4.60925	0
1.0047	0.954771	-3.48126	0.105524	-5.22321	0
1.0053	3.08709	-1.0335	1.93462	-1.86019	0
1.0060	2.80066	-0.117855	1.02007	-0.641446	0
1.0067	0.954771	-1.34174	-1.42106	-0.943842	0
1.0073	4.01004	-1.64997	-0.506518	3.62875	0
1.0080	4.32829	-2.56561	0.717566	3.62875	0
1.0087	-1.46398	-3.48126	-1.42106	-3.99529	0
1.0093	-3.62813	-1.64997	-3.25015	-6.44195	0
1.0100	-1.78224	0.788723	-3.25015	-0.943842	0
1.0107	-1.78224	0.788723	-1.11152	0.879698	0
1.0113	-1.17755	-1.64997	1.02007	0.879698	0
1.0120	0.350083	-3.48126	1.32961	1.79605	0
1.0127	-0.859294	-1.64997	0.415063	-0.0274906	0
1.0133	-2.99162	-0.426092	-1.11152	-2.47415	0
1.0140	-1.46398	-2.25738	-2.33561	-1.86019	0
1.0147	0.0318257	-1.64997	-2.02607	-2.47415	0
1.0153	-0.859294	0.181316	-1.42106	-4.60925	0
1.0160	-1.46398	-1.64997	-2.63811	-4.91165	0
1.0167	-0.859294	-2.56561	-2.33561	-6.13956	0
1.0173	-0.859294	-0.426092	-0.196979	-4.91165	0
1.0180	-0.859294	0.788723	0.105524	-1.5578	0
1.0187	0.0318257	2.0126	0.105524	-0.943842	0
1.0193	1.27303	2.92825	0.717566	-0.0274906	0
1.0200	1.87772	-0.734328	-1.42106	2.10761	0
1.0207	1.87772	-2.56561	-2.02607	-2.17175	0
1.0213	0.954771	-0.734328	1.32961	-7.9631	0
1.0220	0.0318257	-1.34174	0.415063	-5.5256	0
1.0227	-1.78224	-2.56561	-3.25015	-0.943842	0
1.0233	-2.99162	-1.64997	-1.42106	-1.2554	0
1.0240	-1.46398	-1.64997	0.105524	0.577302	0
1.0247	0.0318257	-1.0335	-0.506518	5.76385	0
1.0253	-1.78224	0.788723	1.02007	7.89895	0
1.0260	-2.70518	1.09696	1.32961	6.37781	0
1.0267	-3.91456	1.09696	-0.506518	6.37781	0
1.0273	-6.36514	2.32084	1.32961	8.51291	0
1.0280	-5.44219	2.0126	2.8562	7.29416	0
1.0287	-1.78224	1.4052	0.717566	5.46146	0
1.0293	-1.46398	1.70437	1.02007	7.29416	0
1.0300	-2.70518	-0.734328	2.8562	8.51291	0
1.0307	-2.70518	-2.86479	2.24415	7.89895	0
1.0313	-0.859294	-0.734328	3.1587	11.8668	0
1.0320	0.668339	0.489552	3.77074	15.2298	0
1.0327	-1.78224	-1.64997	1.32961	10.9504	0
1.0333	-6.36514	-2.56561	2.24415	6.37781	0
1.0340	-6.36514	-0.117855	4.38278	7.29416	0
1.0347	-1.46398	0.489552	2.24415	6.37781	0
1.0353	0.0318257	-0.734328	0.105524	4.54511	0
1.0360	-3.30987	1.09696	2.8562	5.76385	0
1.0367	-2.99162	2.62001	3.1587	4.8475	0
1.0373	-0.254606	0.181316	-0.506518	0.879698	0
1.0380	-1.17755	-2.56561	0.415063	1.49365	0
1.0387	-2.99162	-2.25738	1.63211	4.8475	0
1.0393	-1.78224	-1.64997	-2.94765	3.32636	0
1.0400	0.0318257	-1.64997	-5.07925	0.879698	0
1.0407	0.350083	-0.426092	0.415063	3.62875	0
1.0413	2.19597	1.09696	1.32961	3.62875	0
1.0420	3.72361	2.92825	-1.42106	-0.33905	0
1.0427	1.87772	4.4513	0.415063	2.41001	0
1.0433	0.350083	2.92825	2.8562	10.0432	0
1.0440	1.87772	0.788723	1.02007	10.9504	0
1.0447	1.87772	0.181316	0.717566	8.51291	0
1.0453	-0.572862	0.181316	2.24415	9.12687	0
1.0460	-1.78224	1.4052	0.717566	8.51291	0
1.0467	-2.38693	2.92825	-0.196979	7.29416	0
1.0473	-2.99162	2.0126	0.415063	9.12687	0
1.0480	-1.78224	-0.426092	0.105524	10.0432	0
1.0487	0.0318257	-1.94914	-0.506518	8.21051	0
1.0493	-0.859294	-1.0335	-0.506518	8.51291	0
1.0500	-1.78224	1.4052	-0.196979	10.0432	0
1.0507	-1.46398	2.32084	-0.506518	10.0432	0
1.0513	-2.70518	1.09696	-1.11152	10.9504	0
1.0520	-3.30987	0.489552	-0.506518	9.12687	0
1.0527	-1.46398	0.181316	0.717566	5.15906	0
1.0533	0.350083	-1.64997	0.415063	5.46146	0
1.0540	0.350083	-1.34174	-0.809021	8.21051	0
1.0547	0.0318257	0.181316	-0.809021	6.68021	0
1.0553	1.27303	-1.94914	1.02007	6.68021	0
1.0560	2.80066	-3.48126	2.8562	6.68021	0
1.0567	1.87772	-1.64997	2.24415	1.49365	0
1.0573	-0.859294	-1.0335	0.415063	-1.5578	0
1.0580	-0.859294	-0.734328	0.415063	2.7124	0
1.0587	1.27303	1.09696	1.32961	3.93115	0
1.0593	1.87772	0.489552	0.415063	-0.0274906	0
1.0600	1.87772	-1.34174	0.105524	-0.943842	0
1.0607	3.72361	-0.734328	0.415063	1.79605	0
1.0613	3.40535	0.489552	0.105524	0.577302	0
1.0620	0.668339	-1.64997	-0.506518	-3.99529	0
1.0627	0.0318257	-2.56561	-1.42106	-3.6929	0
1.0633	1.87772	-1.34174	-1.11152	0.577302	0
1.0640	1.87772	-1.64997	2.24415	1.19126	0
1.0647	-0.254606	-3.17302	4.07325	1.79605	0
1.0653	-1.17755	-1.94914	1.02007	4.54511	0
1.0660	0.0318257	0.788723	-1.42106	3.02396	0
1.0667	0.954771	0.788723	-0.506518	1.49365	0
1.0673	0.350083	0.489552	-0.506518	5.76385	0
1.0680	1.87772	0.181316	-1.72357	5.15906	0
1.0687	3.08709	-2.25738	-1.42106	-1.2554	0
1.0693	0.0318257	-2.86479	-0.506518	-1.5578	0
1.0700	-4.23282	0.489552	-0.506518	0.577302	0
1.0707	-3.62813	1.70437	-0.809021	-1.86019	0
1.0713	-1.17755	0.489552	0.415063	-0.33905	0
1.0720	-0.572862	1.4052	1.02007	1.79605	0
1.0727	0.954771	0.489552	-1.11152	-2.47415	0
1.0733	2.80066	-2.56561	-2.63811	-4.60925	0
1.0740	0.954771	-1.64997	-2.63811	-3.08811	0
1.0747	-0.859294	1.4052	-2.63811	-4.60925	0
1.0753	0.350083	2.62001	-1.11152	-6.13956	0
1.0760	2.19597	2.62001	0.415063	-5.828	0
1.0767	3.72361	0.181316	-1.72357	-8.57705	0
1.0773	4.32829	-1.64997	-3.25015	-9.7958	0
1.0780	2.80066	1.4052	-0.506518	-7.6607	0
1.0787	1.87772	4.75953	0.717566	-8.57705	0
1.0793	3.40535	3.23648	-1.42106	-7.9631	0
1.0800	4.32829	0.788723	-1.11152	-5.22321	0
1.0807	2.80066	-0.117855	0.415063	-7.9631	0
1.0813	2.4824	0.788723	0.105524	-12.8473	0
1.0820	4.01004	2.92825	2.24415	-11.9309	0
1.0827	4.61473	2.62001	5.59983	-8.87945	0
1.0833	4.61473	0.788723	4.98779	-8.27466	0
1.0840	3.72361	2.0126	4.07325	-8.57705	0
1.0847	2.80066	2.92825	5.29733	-7.9631	0
1.0853	2.80066	1.70437	2.24415	-4.60925	0
1.0860	3.72361	1.09696	-2.02607	-3.3905	0
1.0867	3.40535	1.09696	0.105524	-4.60925	0
1.0873	2.80066	1.09696	1.93462	-1.86019	0
1.0880	1.55946	0.489552	-1.72357	-0.0274906	0
1.0887	-1.46398	-1.34174	-1.42106	-3.99529	0
1.0893	-1.78224	-2.86479	2.24415	-4.91165	0
1.0900	0.0318257	-0.117855	2.54666	-2.77655	0
1.0907	-0.572862	1.70437	1.32961	-3.99529	0
1.0913	0.0318257	-1.64997	2.54666	-1.2554	0
1.0920	2.80066	-3.48126	2.54666	3.93115	0
1.0927	-0.572862	-0.734328	2.24415	-2.77655	0
1.0933	-5.15576	1.09696	0.717566	-11.9309	0
1.0940	-3.91456	0.181316	-1.11152	-9.49341	0
1.0947	-1.78224	-0.426092	-0.809021	-7.6607	0
1.0953	-2.99162	-0.117855	-0.196979	-11.6285	0
1.0960	-2.99162	0.489552	-1.11152	-10.0982	0
1.0967	-2.70518	0.489552	-1.72357	-8.57705	0
1.0973	-2.99162	-1.0335	-2.33561	-12.5449	0
1.0980	0.350083	-1.34174	-1.42106	-11.0146	0
1.0987	2.80066	-0.117855	1.63211	-7.04675	0
1.0993	0.0318257	-0.734328	-0.196979	-9.19101	0
1.1000	-0.254606	-1.64997	-4.1647	-10.0982	0
1.1007	4.01004	-0.734328	-1.11152	-6.74435	0
1.1013	3.08709	-0.426092	1.32961	-8.57705	0
1.1020	-0.859294	-0.426092	-3.25015	-11.0146	0
1.1027	0.954771	2.62001	-3.55266	-6.74435	0
1.1033	4.01004	3.53565	1.32961	-1.86019	0
1.1040	3.72361	-0.734328	0.105524	-1.2554	0
1.1047	3.72361	-3.78043	-2.94765	-3.6929	0
1.1053	3.72361	-2.25738	-0.506518	-6.13956	0
1.1060	1.55946	-0.734328	2.24415	-5.5256	0
1.1067	-0.254606	-1.64997	1.32961	-2.77655	0
1.1073	0.0318257	-3.48126	-1.11152	-0.943842	0
1.1080	0.350083	-4.08867	-1.11152	-3.08811	0
1.1087	1.55946	-2.86479	-0.196979	-4.60925	0
1.1093	2.4824	-2.56561	-0.506518	-2.47415	0
1.1100	0.668339	-3.48126	-1.42106	-0.641446	0
1.1107	-2.38693	-2.86479	-0.506518	-2.17175	0
1.1113	-2.1005	-1.0335	-0.809021	-2.77655	0
1.1120	-0.254606	-1.64997	-1.42106	-2.77655	0
1.1127	-1.17755	-2.25738	-0.809021	-5.22321	0
1.1133	-2.70518	0.181316	0.105524	-6.44195	0
1.1140	-2.99162	2.0126	1.93462	-4.60925	0
1.1147	-2.70518	1.70437	4.68529	-5.5256	0
1.1153	-0.254606	1.09696	3.4612	-6.13956	0
1.1160	1.87772	-0.117855	0.415063	-4.60925	0
1.1167	0.668339	-1.34174	1.32961	-6.74435	0
1.1173	0.0318257	0.489552	3.77074	-9.49341	0
1.1180	2.19597	2.32084	4.38278	-8.57705	0
1.1187	2.19597	0.788723	3.77074	-8.87945	0
1.1193	-0.254606	0.181316	2.8562	-10.4098	0
1.1200	0.0318257	1.4052	2.54666	-8.87945	0
1.1207	1.55946	1.4052	2.24415	-6.44195	0
1.1213	1.55946	0.181316	0.717566	-6.44195	0
1.1220	0.0318257	-0.117855	1.93462	-5.5256	0
1.1227	-1.17755	-0.734328	2.24415	-3.99529	0
1.1233	0.0318257	-1.0335	-0.506518	-3.3905	0
1.1240	2.4824	-0.426092	-0.506518	-3.3905	0
1.1247	2.4824	-0.426092	3.1587	-3.3905	0
1.1253	2.80066	0.181316	0.105524	-2.47415	0
1.1260	3.72361	3.84389	-2.33561	-1.2554	0
1.1267	0.954771	5.67518	3.1587	1.49365	0
1.1273	-0.859294	3.23648	5.29733	6.07541	0
1.1280	-0.572862	0.181316	0.105524	5.76385	0
1.1287	-2.70518	-0.117855	-0.506518	-0.0274906	0
1.1293	-4.23282	0.181316	1.93462	-0.0274906	0
1.1300	-2.99162	0.489552	0.415063	4.54511	0
1.1307	-1.17755	3.53565	-0.196979	3.62875	0
1.1313	0.954771	5.06777	3.1587	1.79605	0
1.1320	0.668339	1.70437	4.38278	3.32636	0
1.1327	-3.62813	0.489552	2.8562	2.7124	0
1.1333	-2.99162	2.92825	2.24415	2.41001	0
1.1340	0.350083	2.62001	3.1587	4.24271	0
1.1347	-2.70518	0.181316	3.4612	0.879698	0
1.1353	-4.23282	1.4052	3.4612	-2.77655	0
1.1360	1.27303	4.15213	2.54666	-0.0274906	0
1.1367	2.80066	2.62001	1.32961	1.19126	0
1.1373	0.350083	-0.426092	1.32961	-2.77655	0
1.1380	2.19597	1.09696	2.24415	-1.86019	0
1.1387	4.01004	5.06777	1.63211	3.02396	0
1.1393	3.08709	5.06777	1.32961	3.93115	0
1.1400	3.72361	0.788723	4.98779	3.02396	0
1.1407	3.08709	-1.64997	6.82392	1.79605	0
1.1413	0.0318257	-0.734328	1.32961	-3.3905	0
1.1420	0.350083	1.09696	-2.02607	-5.22321	0
1.1427	2.19597	2.92825	2.54666	-0.0274906	0
1.1433	1.87772	2.0126	5.90234	2.7124	0
1.1440	0.954771	-0.117855	2.8562	0.879698	0
1.1447	0.954771	0.788723	1.32961	4.54511	0
1.1453	1.87772	1.09696	2.54666	9.12687	0
1.1460	2.80066	-2.25738	1.93462	6.07541	0
1.1467	2.19597	-2.56561	1.32961	3.62875	0
1.1473	0.668339	0.489552	2.24415	6.37781	0
1.1480	0.0318257	-1.34174	1.32961	4.8475	0
1.1487	0.350083	-4.69607	-1.11152	1.49365	0
1.1493	-0.572862	-3.48126	-0.506518	4.8475	0
1.1500	-1.78224	-1.0335	-0.506518	8.21051	0
1.1507	-1.46398	-1.0335	-1.42106	8.21051	0
1.1513	0.954771	-0.734328	0.105524	12.4807	0
1.1520	3.08709	-0.117855	0.717566	13.0947	0
1.1527	2.80066	-0.426092	-0.506518	4.8475	0
1.1533	0.0318257	-0.117855	0.105524	0.879698	0
1.1540	-1.17755	-0.426092	0.415063	3.93115	0
1.1547	-0.572862	-1.64997	-2.33561	1.49365	0
1.1553	-1.17755	-2.56561	-0.506518	-3.3905	0
1.1560	-0.859294	-1.64997	3.1587	-1.2554	0
1.1567	2.4824	0.181316	1.63211	2.41001	0
1.1573	1.87772	0.181316	-0.196979	1.49365	0
1.1580	-1.17755	-1.64997	2.54666	0.879698	0
1.1587	0.668339	-0.426092	3.1587	2.7124	0
1.1593	3.72361	2.0126	-0.506518	1.79605	0
1.1600	2.80066	0.181316	-2.94765	-1.86019	0
1.1607	1.55946	-2.25738	-2.33561	-0.641446	0
1.1613	2.4824	0.181316	-0.809021	3.32636	0
1.1620	2.80066	2.0126	0.717566	3.62875	0
1.1627	3.40535	1.70437	0.717566	4.54511	0
1.1633	2.80066	1.4052	-0.506518	7.29416	0
1.1640	0.668339	-0.117855	-1.42106	6.37781	0
1.1647	0.0318257	-1.64997	-2.33561	3.93115	0
1.1653	2.19597	-0.117855	-2.02607	4.24271	0
1.1660	1.87772	1.09696	-0.196979	3.02396	0
1.1667	-0.859294	-0.734328	-0.196979	2.7124	0
1.1673	-2.70518	-0.426092	-3.25015	6.37781	0
1.1680	-2.1005	0.181316	-4.1647	6.37781	0
1.1687	-3.91456	-0.734328	-0.196979	2.7124	0
1.1693	-6.36514	0.788723	2.54666	3.62875	0
1.1700	-4.83751	2.62001	-0.506518	3.93115	0
1.1707	-3.62813	0.181316	-3.25015	1.79605	0
1.1713	-4.83751	-2.56561	-2.02607	3.93115	0
1.1720	-2.99162	-0.734328	-0.809021	5.46146	0
1.1727	-2.38693	2.92825	-2.02607	0.879698	0
1.1733	-5.15576	3.53565	-2.02607	-0.943842	0
1.1740	-3.62813	1.4052	-0.506518	-0.943842	0
1.1747	-0.254606	-0.426092	1.02007	-3.99529	0
1.1753	-1.78224	0.181316	2.24415	-2.17175	0
1.1760	-2.38693	2.0126	1.02007	3.32636	0
1.1767	-1.17755	0.788723	-1.72357	-1.5578	0
1.1773	-3.30987	-1.0335	-1.42106	-8.27466	0
1.1780	-4.23282	0.788723	2.24415	-4.30685	0
1.1787	-2.70518	2.0126	3.1587	-0.0274906	0
1.1793	-2.99162	-0.426092	0.717566	-2.77655	0
1.1800	-2.70518	-0.426092	0.105524	-3.99529	0
1.1807	-1.78224	2.92825	2.24415	-3.3905	0
1.1813	-3.62813	2.92825	1.93462	-6.44195	0
1.1820	-2.99162	0.181316	-2.63811	-7.35831	0
1.1827	0.0318257	0.181316	-2.94765	-2.77655	0
1.1833	0.668339	0.489552	1.32961	-0.0274906	0
1.1840	0.954771	-0.426092	0.717566	-2.47415	0
1.1847	2.4824	1.09696	-2.02607	-2.17175	0
1.1853	0.668339	2.92825	0.717566	-0.943842	0
1.1860	-2.38693	2.32084	2.54666	-2.77655	0
1.1867	-0.859294	1.09696	-0.506518	-0.0274906	0
1.1873	2.4824	1.09696	-0.506518	8.21051	0
1.1880	0.954771	0.181316	1.93462	6.37781	0
1.1887	-2.38693	-0.117855	0.415063	-2.77655	0
1.1893	-2.38693	0.489552	-2.02607	-2.17175	0
1.1900	-1.46398	0.788723	-1.72357	1.79605	0
1.1907	-2.70518	-0.426092	-2.02607	-1.2554	0
1.1913	-2.99162	0.181316	-2.33561	-1.5578	0
1.1920	-2.99162	2.32084	-0.506518	1.49365	0
1.1927	-3.91456	4.15213	0.415063	-0.943842	0
1.1933	-2.70518	4.4513	-1.42106	-2.77655	0
1.1940	-1.78224	4.4513	-1.72357	-0.641446	0
1.1947	-5.15576	3.84389	-1.11152	-2.77655	0
1.1953	-4.51925	2.92825	-2.33561	-6.74435	0
1.1960	-0.572862	3.23648	-1.42106	-4.91165	0
1.1967	-0.254606	3.84389	-1.42106	-4.30685	0
1.1973	-1.78224	3.84389	-5.99379	-7.35831	0
1.1980	-1.46398	4.75953	-7.82992	-5.5256	0
1.1987	-1.17755	5.06777	-4.4672	-0.943842	0
1.1993	0.350083	3.23648	-3.55266	-0.641446	0
1.2000	2.4824	2.92825	-3.55266	-1.86019	0
1.2007	1.55946	4.75953	-0.506518	-3.08811	0
1.2013	-0.572862	4.15213	1.02007	-6.44195	0
1.2020	-2.38693	1.4052	1.32961	-6.74435	0
1.2027	-2.38693	1.4052	4.98779	-3.08811	0
1.2033	-0.254606	2.62001	6.51438	-2.47415	0
1.2040	-0.859294	2.0126	3.4612	-2.77655	0
1.2047	-3.62813	1.4052	1.32961	0.879698	0
1.2053	-2.1005	0.788723	1.63211	3.32636	0
1.2060	-1.46398	0.489552	3.77074	2.7124	0
1.2067	-5.15576	1.70437	7.42892	4.54511	0
1.2073	-6.04688	2.0126	8.65301	6.37781	0
1.2080	-2.99162	0.788723	6.21187	3.62875	0
1.2087	-1.78224	1.70437	4.68529	2.10761	0
1.2093	-2.38693	1.4052	4.68529	4.8475	0
1.2100	-2.38693	-0.426092	4.07325	3.93115	0
1.2107	-0.859294	2.0126	2.8562	1.79605	0
1.2113	1.27303	2.92825	3.1587	7.29416	0
1.2120	1.27303	-1.0335	5.90234	11.262	0
1.2127	-0.859294	-1.94914	7.73846	3.32636	0
1.2133	-1.78224	0.181316	6.51438	-3.3905	0
1.2140	-0.859294	-0.734328	4.68529	-0.641446	0
1.2147	0.0318257	-0.734328	4.38278	-0.943842	0
1.2153	1.55946	1.09696	4.98779	-3.99529	0
1.2160	2.4824	-1.64997	4.07325	-2.47415	0
1.2167	3.40535	-2.56561	1.63211	-3.6929	0
1.2173	4.32829	0.788723	1.32961	-6.44195	0
1.2180	4.93298	0.788723	1.02007	-2.77655	0
1.2187	4.61473	-0.734328	-2.02607	-0.943842	0
1.2193	3.72361	-0.117855	-0.809021	-5.22321	0
1.2200	3.08709	0.181316	3.77074	-4.30685	0
1.2207	2.4824	0.181316	4.07325	-2.17175	0
1.2213	1.55946	1.09696	2.54666	-5.828	0
1.2220	1.87772	1.4052	2.24415	-5.5256	0
1.2227	3.72361	2.32084	0.415063	0.879698	0
1.2233	4.93298	2.62001	0.717566	3.62875	0
1.2240	4.61473	0.788723	2.24415	2.41001	0
1.2247	4.01004	1.09696	-1.42106	0.879698	0
1.2253	2.4824	3.23648	-3.55266	-1.2554	0
1.2260	-0.572862	3.84389	0.415063	-2.47415	0
1.2267	-2.1005	3.23648	2.54666	-0.33905	0
1.2273	1.55946	2.92825	-0.196979	1.79605	0
1.2280	4.93298	3.23648	-1.72357	-0.0274906	0
1.2287	0.954771	4.4513	-0.506518	-1.86019	0
1.2293	-2.99162	4.75953	2.24415	1.79605	0
1.2300	-0.859294	3.53565	2.8562	4.24271	0
1.2307	-0.572862	2.62001	0.415063	1.49365	0
1.2313	-2.70518	2.32084	-0.506518	0.879698	0
1.2320	-2.1005	3.53565	2.24415	3.62875	0
1.2327	-1.78224	5.06777	2.54666	1.79605	0
1.2333	-2.70518	5.06777	1.02007	-1.5578	0
1.2340	-2.38693	4.75953	1.32961	-3.3905	0
1.2347	-3.62813	5.06777	2.24415	-6.44195	0
1.2353	-1.78224	3.53565	1.63211	-5.828	0
1.2360	3.08709	1.4052	-2.33561	-2.17175	0
1.2367	0.954771	2.0126	-5.07925	-4.60925	0
1.2373	-4.51925	2.32084	-1.72357	-10.0982	0
1.2380	-1.17755	0.489552	1.63211	-8.57705	0
1.2387	2.4824	0.181316	0.415063	-6.44195	0
1.2393	1.27303	0.788723	0.717566	-9.49341	0
1.2400	2.80066	0.181316	2.54666	-11.9309	0
1.2407	4.61473	0.181316	1.32961	-10.7122	0
1.2413	2.4824	1.70437	0.717566	-8.87945	0
1.2420	1.87772	2.32084	4.07325	-8.27466	0
1.2427	1.87772	1.4052	5.29733	-6.74435	0
1.2433	0.350083	-0.426092	1.63211	-4.60925	0
1.2440	0.954771	-1.0335	-0.506518	-4.60925	0
1.2447	2.4824	0.181316	1.63211	-3.6929	0
1.2453	0.668339	1.09696	4.38278	-1.86019	0
1.2460	-1.17755	0.788723	4.38278	-1.86019	0
1.2467	0.0318257	0.788723	2.54666	-1.86019	0
1.2473	3.08709	0.181316	0.717566	1.79605	0
1.2480	3.72361	-0.734328	-0.809021	3.02396	0
1.2487	0.0318257	-0.734328	-1.11152	-2.17175	0
1.2493	-0.859294	-0.117855	-0.506518	-4.91165	0
1.2500	1.87772	-1.64997	0.105524	-3.6929	0
1.2507	1.27303	-1.64997	-0.196979	-3.99529	0
1.2513	-1.78224	0.181316	-1.11152	-1.86019	0
1.2520	0.0318257	-1.0335	-2.33561	-0.0274906	0
1.2527	3.40535	-3.48126	-1.42106	-5.22321	0
1.2533	2.4824	-1.0335	0.415063	-8.87945	0
1.2540	1.55946	1.09696	0.105524	-7.6607	0
1.2547	2.4824	-2.56561	-1.11152	-8.27466	0
1.2553	2.19597	-3.78043	-0.506518	-7.6607	0
1.2560	0.350083	-0.734328	1.32961	-5.5256	0
1.2567	0.0318257	-0.426092	3.1587	-7.35831	0
1.2573	3.72361	-1.0335	3.4612	-10.0982	0
1.2580	7.0653	-0.117855	2.24415	-7.9631	0
1.2587	4.61473	-2.56561	1.93462	-5.5256	0
1.2593	2.80066	-4.69607	2.24415	-4.91165	0
1.2600	4.93298	-2.25738	1.32961	-4.60925	0
1.2607	4.01004	0.181316	0.717566	-7.04675	0
1.2613	0.0318257	-2.25738	3.77074	-9.19101	0
1.2620	-0.572862	-4.3969	5.90234	-7.04675	0
1.2627	0.954771	-2.25738	3.77074	-3.99529	0
1.2633	1.27303	0.489552	1.32961	-2.47415	0
1.2640	1.55946	-0.117855	3.1587	-2.17175	0
1.2647	0.954771	-3.48126	4.98779	-1.5578	0
1.2653	-0.859294	-4.69607	5.59983	0.879698	0
1.2660	-1.46398	-3.48126	4.68529	2.7124	0
1.2667	-1.78224	-4.08867	4.98779	2.10761	0
1.2673	-0.859294	-6.22819	5.90234	4.54511	0
1.2680	0.668339	-5.31255	4.98779	7.89895	0
1.2687	-1.17755	-4.08867	2.54666	6.37781	0
1.2693	-4.23282	-3.48126	2.24415	3.62875	0
1.2700	-5.76045	-1.64997	4.38278	2.41001	0
1.2707	-6.65157	0.181316	6.51438	2.7124	0
1.2713	-7.28808	-0.734328	8.04097	7.59656	0
1.2720	-7.28808	-3.48126	8.04097	10.0432	0
1.2727	-8.1792	-5.91995	8.04097	3.62875	0
1.2733	-8.49746	-5.61172	9.56755	0.274906	0
1.2740	-10.0251	-6.22819	8.65301	2.41001	0
1.2747	-13.0804	-7.14383	6.51438	0.274906	0
1.2753	-13.0804	-3.48126	9.56755	-1.5578	0
1.2760	-10.948	1.09696	13.2328	0.879698	0
1.2767	-11.5527	-0.734328	10.4821	-0.0274906	0
1.2773	-12.7621	-2.56561	7.42892	-0.943842	0
1.2780	-13.3668	-0.426092	9.56755	4.24271	0
1.2787	-13.685	-0.734328	10.4821	4.54511	0
1.2793	-13.685	-2.25738	9.87006	-2.77655	0
1.2800	-15.8174	-1.34174	9.56755	-1.86019	0
1.2807	-18.2679	-0.426092	6.82392	5.76385	0
1.2813	-16.4221	-2.25738	6.21187	3.02396	0
1.2820	-14.608	-3.78043	9.56755	-3.3905	0
1.2827	-17.345	-4.08867	9.56755	3.62875	0
1.2833	-16.7403	-4.3969	5.90234	11.5644	0
1.2840	-15.5309	-6.22819	5.29733	7.29416	0
1.2847	-18.2679	-6.52736	5.29733	2.7124	0
1.2853	-19.1909	-4.08867	2.24415	5.76385	0
1.2860	-19.1909	-2.56561	0.105524	6.37781	0
1.2867	-20.7185	-3.48126	0.415063	6.07541	0
1.2873	-18.2679	-3.48126	-0.809021	7.89895	0
1.2880	-14.8944	-3.17302	-3.25015	6.37781	0
1.2887	-16.4221	-3.17302	-4.77674	4.54511	0
1.2893	-16.1356	-1.94914	-5.07925	7.59656	0
1.2900	-13.0804	-1.64997	-6.30333	10.0432	0
1.2907	-13.685	-1.94914	-8.13242	8.21051	0
1.2913	-12.4757	-1.34174	-8.74446	8.21051	0
1.2920	-6.65157	-1.0335	-8.74446	8.81531	0
1.2927	-3.30987	-2.25738	-9.04697	6.68021	0
1.2933	-4.51925	-2.56561	-9.3565	4.54511	0
1.2940	-5.15576	-1.64997	-8.13242	3.62875	0
1.2947	-2.70518	-1.34174	-7.82992	3.02396	0
1.2953	1.87772	-2.25738	-9.65901	5.46146	0
1.2960	5.53767	-3.48126	-11.1856	5.46146	0
1.2967	6.46062	-1.94914	-9.65901	-0.33905	0
1.2973	6.46062	-0.734328	-6.91537	-3.6929	0
1.2980	8.59294	-2.56561	-5.07925	-0.0274906	0
1.2987	10.1206	-4.3969	-3.25015	0.879698	0
1.2993	10.7253	-3.48126	-3.25015	-3.6929	0
1.3000	11.9346	-3.78043	-5.69129	-2.77655	0
1.3007	15.3082	-5.00431	-6.60583	3.02396	0
1.3013	16.5175	-5.00431	-5.07925	3.32636	0
1.3020	14.9899	-4.69607	-2.94765	-0.943842	0
1.3027	15.3082	-3.78043	-2.02607	-0.33905	0
1.3033	16.8358	-2.56561	-2.94765	2.7124	0
1.3040	16.5175	-1.94914	-3.25015	0.879698	0
1.3047	16.8358	-1.64997	-0.506518	0.879698	0
1.3053	18.3634	-1.64997	-0.506518	5.15906	0
1.3060	16.5175	-1.0335	-4.4672	6.07541	0
1.3067	14.0988	0.788723	-6.60583	5.46146	0
1.3073	16.5175	-0.117855	-3.8622	7.89895	0
1.3080	18.3634	-2.56561	-3.25015	6.37781	0
1.3087	17.4405	-1.34174	-5.99379	1.19126	0
1.3093	16.8358	-1.34174	-5.99379	1.79605	0
1.3100	16.5175	-4.69607	-4.1647	3.62875	0
1.3107	15.6264	-4.08867	-5.99379	1.19126	0
1.3113	16.5175	-0.426092	-7.52038	1.79605	0
1.3120	18.3634	-1.34174	-4.1647	2.7124	0
1.3127	16.5175	-3.48126	-2.33561	-1.5578	0
1.3133	14.7035	-2.25738	-5.07925	-2.77655	0
1.3140	15.3082	-1.0335	-5.07925	-0.33905	0
1.3147	15.6264	-2.25738	-3.25015	-2.47415	0
1.3153	15.6264	-3.17302	-4.1647	-5.22321	0
1.3160	16.2311	-3.48126	-4.1647	-4.60925	0
1.3167	15.9128	-3.17302	-2.02607	-6.44195	0
1.3173	14.7035	-2.56561	-3.25015	-8.87945	0
1.3180	14.9899	-1.94914	-4.1647	-7.04675	0
1.3187	16.5175	-1.0335	-1.42106	-4.60925	0
1.3193	16.8358	-1.34174	0.105524	-3.3905	0
1.3200	14.3852	-4.08867	-2.33561	-2.77655	0
1.3207	11.9346	-6.22819	-3.25015	-6.74435	0
1.3213	11.9346	-4.3969	-0.506518	-12.5449	0
1.3220	11.9346	-1.64997	-0.506518	-13.1588	0
1.3227	10.407	-1.34174	-4.1647	-10.0982	0
1.3233	9.19763	-2.86479	-5.99379	-8.27466	0
1.3240	8.91119	-2.56561	-2.33561	-8.27466	0
1.3247	7.38356	-0.117855	0.105524	-7.35831	0
1.3253	6.14236	0.788723	-2.02607	-6.44195	0
1.3260	6.14236	-1.64997	-2.33561	-7.04675	0
1.3267	5.53767	-3.48126	-0.196979	-6.44195	0
1.3273	3.72361	-1.64997	-0.506518	-4.60925	0
1.3280	2.19597	-1.0335	0.105524	-6.74435	0
1.3287	1.27303	-2.86479	1.93462	-8.87945	0
1.3293	1.27303	-2.25738	1.32961	-5.5256	0
1.3300	0.954771	0.181316	1.93462	-5.828	0
1.3307	-1.17755	0.788723	3.1587	-8.27466	0
1.3313	-1.78224	-0.426092	-0.809021	-3.08811	0
1.3320	0.0318257	-1.94914	-5.99379	-0.641446	0
1.3327	-1.78224	-2.86479	-5.69129	-10.7122	0
[truncated: 48,256 more rows]
