# Supplementary material for: Identification of Haptic Based Guiding Using Hard Reins
Source: PLoS One. 2015 Jul 22;10(7):e0132020. doi: 10.1371/journal.pone.0132020 (PMC4511788; doi:10.1371/journal.pone.0132020)
Supplement: S3 File — (ZIP) [file pone.0132020.s003.zip › EMGData1/Subject6/T2/t2.txt]

0.0000	13.0554	-14.2827	-17.1157	-940.431	0
0.0007	11.5318	-15.8098	-17.7265	-988.346	0
0.0013	16.4046	-18.2515	-15.8941	-1002.69	0
0.0020	20.0691	-13.6784	-16.8126	-962.127	0
0.0027	17.324	-8.795	-18.948	-897.406	0
0.0033	13.9617	-6.3533	-16.8126	-792.42	0
0.0040	14.2769	-2.68668	-11.3155	-606.275	0
0.0047	16.1025	-0.244986	-8.26623	-392.661	0
0.0053	18.2434	2.80101	-7.95854	-211.702	0
0.0060	19.1497	9.82394	-5.8231	-23.6818	0
0.0067	18.2434	13.4824	-3.07687	204.274	0
0.0073	18.8476	12.5678	-0.0275541	426.75	0
0.0080	22.8141	15.6219	5.77258	613.519	0
0.0087	13.0554	20.195	13.7082	768.554	0
0.0093	-17.1664	19.2804	18.8929	877.475	0
0.0100	-44.3148	20.195	20.7253	946.167	0
0.0107	-51.3416	22.947	19.8114	998.017	0
0.0113	-44.63	20.8075	17.3683	1009.01	0
0.0120	-31.811	16.5366	17.0652	963.23	0
0.0127	-19.2941	13.7927	18.8929	894.575	0
0.0133	-12.5826	10.1261	16.4544	787.75	0
0.0140	-5.5689	4.94055	11.8758	598.259	0
0.0147	-0.065671	2.19671	8.82649	382.806	0
0.0153	-4.0322	-0.857451	3.63714	209.459	0
0.0160	-7.69664	-5.43869	-3.07687	26.6604	0
0.0167	-3.12594	-8.795	-8.26623	-203.134	0
0.0173	0.840589	-11.2367	-14.0618	-422.558	0
0.0180	2.67938	-13.6784	-21.0835	-604.142	0
0.0187	2.98146	-17.0347	-21.9974	-761.31	0
0.0193	-1.60237	-20.391	-16.5049	-871.481	0
0.0200	-2.81072	-19.7785	-13.1479	-936.165	0
0.0207	3.28355	-17.3368	-16.8126	-984.08	0
0.0213	3.58564	-16.4222	-19.5588	-995.075	0
0.0220	-1.28715	-14.593	-17.1157	-953.89	0
0.0227	-2.20655	-11.2367	-12.234	-887.331	0
0.0233	-4.0322	-10.3221	-8.56932	-775.651	0
0.0240	-9.22021	-8.18253	-2.77378	-588.587	0
0.0247	-11.059	-2.08238	3.63714	-380.747	0
0.0253	-11.059	1.58424	5.77258	-202.214	0
0.0260	-11.059	3.71562	6.07568	-11.8041	0
0.0267	-7.39456	7.68439	9.12959	216.482	0
0.0273	-1.60237	10.7386	14.0113	439.253	0
0.0280	3.58564	12.2656	17.0652	626.022	0
0.0287	7.25008	16.2344	19.8114	778.005	0
0.0293	0.538502	17.4512	23.1684	884.499	0
0.0300	-10.1396	15.0095	23.4715	949.808	0
0.0307	-9.22021	14.397	21.3361	995.59	0
0.0313	-4.34742	13.4824	19.8114	1004.45	0
0.0320	-11.9784	10.4364	18.5898	960.178	0
0.0327	-20.2135	8.29686	16.1467	894.281	0
0.0333	-17.1664	6.15731	14.3189	787.455	0
0.0340	-11.9784	1.88639	12.4866	588.771	0
0.0347	-5.87099	-1.46992	9.12959	363.868	0
0.0353	1.75998	-3.60129	4.85871	194.492	0
0.0360	0.538502	-9.09714	0.583228	16.5846	0
0.0367	-5.25368	-15.2055	-3.38456	-216.556	0
0.0373	-4.64951	-17.3368	-7.35235	-433.553	0
0.0380	-1.90446	-19.1661	-9.48779	-609.327	0
0.0387	-0.985065	-21.3056	-11.3155	-767.12	0
0.0393	-0.682979	-20.391	-13.1479	-876.666	0
0.0400	-4.64951	-19.4764	-13.1479	-936.496	0
0.0407	-5.5689	-22.5224	-12.234	-983.786	0
0.0413	-0.065671	-23.7473	-10.4017	-994.156	0
0.0420	0.840589	-19.4764	-7.65545	-949.918	0
0.0427	-1.90446	-14.8951	-4.90922	-883.69	0
0.0433	-0.682979	-10.9264	-3.99534	-772.599	0
0.0440	-0.380892	-7.88038	-0.330649	-579.725	0
0.0447	-3.42803	-5.12837	2.41558	-369.163	0
0.0453	-6.17308	0.359313	2.11248	-193.977	0
0.0460	-7.69664	6.76978	5.1618	-1.43414	0
0.0467	-5.5689	8.59901	10.3512	232.037	0
0.0473	1.75998	10.1261	10.6542	450.836	0
0.0480	6.94799	14.7073	11.5727	632.421	0
0.0487	8.77365	17.149	17.676	783.778	0
0.0493	9.08887	16.5366	21.6437	887.551	0
0.0500	9.69304	17.4512	22.8607	951.352	0
0.0507	14.579	16.5366	24.6931	998.936	0
0.0513	20.6864	12.8781	23.1684	1004.75	0
0.0520	18.5455	11.351	20.7253	958.045	0
0.0527	9.08887	11.9553	20.7253	893.95	0
0.0533	4.50503	10.1261	17.979	782.565	0
0.0540	10.6124	5.55301	12.4866	581.453	0
0.0547	9.99513	-0.244986	9.12959	364.787	0
0.0553	-7.69664	-3.60129	5.1618	192.984	0
0.0560	-22.0392	-5.43869	0.280133	2.24315	0
0.0567	-17.7706	-10.0118	-4.60153	-228.47	0
0.0573	-11.3611	-14.593	-9.18011	-437.524	0
0.0580	-9.22021	-16.4222	-10.4017	-618.19	0
0.0587	-3.73011	-17.9493	-7.35235	-779.329	0
0.0593	-6.79038	-20.0807	-7.65545	-882.477	0
0.0600	-21.1329	-20.391	-12.8448	-940.762	0
0.0607	-30.2875	-18.2515	-14.9802	-989.265	0
0.0613	-31.811	-15.2055	-14.3695	-995.995	0
0.0620	-27.5424	-13.6784	-13.4556	-948.374	0
0.0627	-15.6297	-13.3681	-13.4556	-882.477	0
0.0633	-4.64951	-10.0118	-14.0618	-768.039	0
0.0640	-1.90446	-4.52407	-9.18011	-573.032	0
0.0647	1.75998	-0.555301	1.19401	-364.273	0
0.0653	3.28355	2.49886	6.99415	-189.086	0
0.0660	0.840589	6.76978	8.51881	4.67016	0
0.0667	2.67938	11.351	11.5727	235.714	0
0.0673	6.0286	14.7073	12.1789	452.38	0
0.0680	4.50503	17.4512	12.4866	634.554	0
0.0687	3.58564	18.0636	17.0652	786.242	0
0.0693	4.80712	18.3658	20.7253	886.338	0
0.0700	4.50503	18.9782	17.979	946.756	0
0.0707	6.94799	20.195	14.622	993.751	0
0.0713	10.9145	20.5053	14.3189	1000.78	0
0.0720	10.9145	16.2344	17.0652	952.235	0
0.0727	7.5653	11.6532	18.8929	881.741	0
0.0733	5.72651	10.1261	13.4005	765.502	0
0.0740	5.42443	5.2427	4.85871	566.818	0
0.0747	6.0286	-3.60129	4.24792	354.123	0
0.0753	6.34382	-8.795	4.24792	182.283	0
0.0760	5.42443	-9.09714	-3.68766	-8.12682	0
0.0767	8.77365	-11.2367	-12.234	-238.252	0
0.0773	15.1831	-14.593	-14.9802	-446.975	0
0.0780	16.4046	-16.4222	-17.7265	-624.588	0
0.0787	13.3575	-17.3368	-20.4727	-780.836	0
0.0793	14.579	-18.2515	-19.2511	-883.984	0
0.0800	16.7198	-18.2515	-19.5588	-943.189	0
0.0807	14.579	-17.639	-22.305	-990.479	0
0.0813	14.2769	-17.0347	-21.3866	-995.369	0
0.0820	17.324	-16.1201	-16.8126	-947.454	0
0.0827	17.9413	-12.7638	-16.8126	-877.88	0
0.0833	16.4046	-7.57007	-18.3372	-756.713	0
0.0840	15.4984	-3.29914	-14.6726	-560.824	0
0.0847	13.3575	-0.555301	-11.0125	-357.874	0
0.0853	9.99513	1.88639	-8.87701	-182.688	0
0.0860	8.47156	5.2427	-4.60153	15.0401	0
0.0867	9.08887	9.52179	-0.638336	245.459	0
0.0873	11.5318	13.7927	1.80479	463.964	0
0.0880	12.7533	17.4512	6.99415	650.145	0
0.0887	12.136	18.3658	10.9619	796.612	0
0.0893	13.0554	17.4512	11.265	891.817	0
0.0900	14.579	17.7615	14.0113	954.073	0
0.0907	14.8811	19.5907	17.0652	999.562	0
0.0913	15.4984	17.149	15.2328	1001.07	0
0.0920	13.9617	11.9553	13.7082	951.352	0
0.0927	9.99513	10.4364	15.8436	881.153	0
0.0933	6.94799	10.1261	15.2328	762.45	0
0.0940	5.12234	5.2427	10.9619	556.742	0
0.0947	4.20295	0.0571634	7.60493	337.943	0
0.0953	3.58564	-2.38453	4.55102	169.155	0
0.0960	-2.20655	-5.74084	-0.638336	-14.8563	0
0.0967	-11.9784	-12.1513	-7.65545	-246.783	0
0.0973	-17.1664	-17.3368	-13.1479	-459.183	0
0.0980	-17.4685	-18.2515	-15.591	-633.119	0
0.0987	-16.5491	-19.1661	-17.4188	-784.513	0
0.0993	-14.4082	-21.0035	-17.7265	-886.448	0
0.1000	-12.2805	-21.6078	-16.2018	-945.652	0
0.1007	-11.3611	-19.4764	-13.1479	-990.184	0
0.1013	-11.059	-16.1201	-9.48779	-990.479	0
0.1020	-11.3611	-14.593	-7.65545	-940.137	0
0.1027	-11.9784	-14.2827	-8.56932	-871.481	0
0.1033	-9.22021	-12.7638	-5.8231	-751.528	0
0.1040	-5.5689	-8.795	1.19401	-551.962	0
0.1047	-4.64951	-5.43869	4.24792	-345.665	0
0.1053	-4.95159	-2.68668	3.32945	-171.399	0
0.1060	-2.81072	1.88639	6.99415	26.6604	0
0.1067	-0.065671	7.08009	13.7082	260.132	0
0.1073	-0.065671	9.82394	15.5359	473.746	0
0.1080	-0.380892	10.7386	14.9297	651.947	0
0.1087	0.840589	10.7386	17.3683	796.906	0
0.1093	2.67938	10.7386	20.7253	892.736	0
0.1100	7.25008	11.0407	21.6437	952.566	0
0.1107	13.6596	11.9553	23.4715	994.377	0
0.1113	12.7533	11.0407	25.6069	993.163	0
0.1120	6.34382	9.21147	23.1684	943.115	0
0.1127	0.840589	6.76978	15.8436	871.996	0
0.1133	-7.69664	3.41347	7.90802	749.616	0
0.1140	-19.9115	-1.77206	2.41558	547.586	0
0.1147	-26.3209	-5.74084	-0.330649	338.862	0
0.1153	-25.0995	-9.09714	-1.55221	169.486	0
0.1160	-18.69	-13.9805	-4.60153	-26.1455	0
0.1167	-7.69664	-18.2515	-5.8231	-259.911	0
0.1173	0.236416	-20.6931	-5.8231	-464.994	0
0.1180	1.4579	-21.9181	-9.79089	-638.93	0
0.1187	0.538502	-20.0807	-16.5049	-795.178	0
0.1193	-4.64951	-18.8639	-20.4727	-894.979	0
0.1200	-13.1867	-21.9181	-23.8297	-948.374	0
0.1207	-11.9784	-22.8327	-27.4898	-991.729	0
0.1213	-3.73011	-18.8639	-25.0513	-993.862	0
0.1220	-3.42803	-17.0347	-20.4727	-943.483	0
0.1227	-8.31395	-16.4222	-19.5588	-871.776	0
0.1233	-9.22021	-11.841	-16.2018	-745.755	0
0.1240	-7.09247	-6.3533	-6.13079	-543.099	0
0.1247	-3.73011	-2.99699	2.71867	-338.642	0
0.1253	-1.90446	0.0571634	4.24792	-165.294	0
0.1260	-0.985065	4.6384	3.02636	34.6033	0
0.1267	2.67938	8.59901	4.85871	267.744	0
0.1273	6.94799	10.7386	11.5727	481.063	0
0.1280	4.20295	12.2656	16.1467	661.104	0
0.1287	-0.380892	15.6219	14.9297	804.849	0
0.1293	-2.81072	17.7615	15.2328	896.414	0
0.1300	-4.0322	18.0636	19.8114	954.073	0
0.1307	-1.28715	17.7615	21.033	998.017	0
0.1313	2.06207	17.4512	18.8929	997.098	0
0.1320	-1.28715	15.9241	18.8929	944.917	0
0.1327	-6.17308	14.0949	17.676	871.077	0
0.1333	-4.0322	9.82394	10.6542	744.431	0
0.1340	-0.985065	1.58424	2.41558	536.921	0
0.1347	-0.380892	-4.52407	-2.77378	328.787	0
0.1353	4.50503	-4.82622	-3.38456	161.838	0
0.1360	14.579	-5.43869	-4.90922	-33.7575	0
0.1367	24.0356	-10.3221	-11.3155	-268.442	0
0.1373	32.888	-14.8951	-15.8941	-474.444	0
0.1380	42.0426	-15.8098	-15.2833	-648.086	0
0.1387	41.1232	-16.7244	-15.591	-797.31	0
0.1393	20.9885	-19.1661	-17.7265	-891.633	0
0.1400	-4.64951	-19.1661	-20.1696	-950.212	0
0.1407	-13.502	-16.4222	-22.6081	-995.075	0
0.1413	-4.95159	-13.6784	-23.5266	-988.677	0
0.1420	2.67938	-10.9264	-22.305	-935.577	0
0.1427	5.42443	-6.9576	-21.9974	-865.377	0
0.1433	7.5653	-3.91161	-19.5588	-736.893	0
0.1440	2.98146	-2.68668	-13.1479	-534.274	0
0.1447	-12.8847	-0.244986	-11.0125	-333.751	0
0.1453	-30.5896	4.6384	-11.3155	-159.19	0
0.1460	-42.1871	10.1261	-4.29844	43.1346	0
0.1467	-44.9321	13.7927	4.85871	273.848	0
0.1473	-37.9184	15.6219	6.07568	486.873	0
0.1480	-29.066	18.0636	6.07568	665.7	0
0.1487	-25.0995	20.195	13.4005	806.982	0
0.1493	-21.1329	20.195	18.8929	898.252	0
0.1500	-16.5491	20.5053	16.4544	956.537	0
0.1507	-17.1664	22.0324	15.8436	997.098	0
0.1513	-18.9921	19.8929	17.3683	992.832	0
0.1520	-17.7706	16.2344	14.3189	938.813	0
0.1527	-14.1061	15.6219	10.0435	863.465	0
0.1533	-8.31395	14.7073	7.60493	734.98	0
0.1540	-3.42803	9.21147	2.41558	524.088	0
0.1547	-2.20655	2.80101	-1.55221	310.768	0
0.1553	-1.28715	-0.857451	-1.85531	142.936	0
0.1560	0.236416	-2.68668	-5.21232	-48.4299	0
0.1567	-0.380892	-5.12837	-10.4017	-279.732	0
0.1573	-0.065671	-10.6242	-11.9263	-486.653	0
0.1580	4.50503	-15.2055	-11.3155	-660	0
0.1587	7.25008	-15.2055	-10.4017	-805.548	0
0.1593	5.72651	-14.593	-11.9263	-898.951	0
0.1600	5.72651	-15.5076	-17.1157	-957.53	0
0.1607	5.12234	-16.7244	-19.5588	-997.833	0
0.1613	-2.81072	-16.4222	-16.8126	-989.596	0
0.1620	-10.1396	-13.3681	-16.5049	-937.379	0
0.1627	-10.7569	-9.70961	-17.7265	-864.164	0
0.1633	-8.31395	-7.26792	-14.6726	-728.03	0
0.1640	-3.42803	-2.68668	-9.18011	-523.573	0
0.1647	3.58564	4.6384	-5.21232	-325.808	0
0.1653	6.64591	8.90932	-0.330649	-151.578	0
0.1660	6.34382	11.0407	6.99415	52.9162	0
0.1667	5.42443	14.7073	12.7897	285.137	0
0.1673	3.28355	18.6761	12.1789	495.111	0
0.1680	2.98146	18.9782	11.5727	669.341	0
0.1687	6.34382	17.4512	13.4005	807.276	0
0.1693	6.64591	17.4512	13.4005	899.135	0
0.1700	5.42443	19.5907	14.3189	959.589	0
0.1707	5.12234	22.3346	18.5898	998.017	0
0.1713	4.20295	22.0324	18.5898	989.78	0
0.1720	4.50503	18.9782	14.3189	935.761	0
0.1727	7.25008	15.9241	12.4866	860.413	0
0.1733	8.16947	11.9553	9.74037	726.743	0
0.1740	8.16947	5.85516	5.46949	515.225	0
0.1747	8.47156	2.49886	5.1618	308.635	0
0.1753	7.25008	0.0571634	3.32945	141.723	0
0.1760	5.42443	-5.12837	-3.99534	-56.3361	0
0.1767	4.50503	-8.18253	-7.65545	-290.102	0
0.1773	2.67938	-9.09714	-9.18011	-492.463	0
0.1780	1.15581	-12.4535	-14.0618	-663.641	0
0.1787	1.15581	-15.5076	-17.4188	-811.064	0
0.1793	0.538502	-14.8951	-18.0296	-901.672	0
0.1800	-1.60237	-13.9805	-21.6943	-955.103	0
0.1807	-1.90446	-14.2827	-24.7436	-996.914	0
0.1813	-2.81072	-12.7638	-23.2189	-989.265	0
0.1820	-4.0322	-11.841	-20.4727	-931.899	0
0.1827	-0.682979	-10.9264	-16.5049	-854.382	0
0.1833	7.5653	-7.26792	-10.4017	-718.874	0
0.1840	10.9145	-1.46992	-6.74157	-514.711	0
0.1847	10.6124	4.6384	-6.13079	-316.652	0
0.1853	12.4381	8.90932	-1.55221	-142.716	0
0.1860	11.8339	12.2656	4.24792	62.9552	0
0.1867	8.16947	16.2344	7.29724	295.507	0
0.1873	8.16947	19.2804	9.74037	504.561	0
0.1880	7.25008	19.5907	13.0974	679.417	0
0.1887	2.67938	20.8075	17.676	816.763	0
0.1893	0.538502	22.0324	19.8114	904.945	0
0.1900	2.67938	22.3346	18.8929	964.149	0
0.1907	5.12234	22.947	21.6437	1002.32	0
0.1913	6.34382	22.3346	26.2177	989.192	0
0.1920	5.42443	19.2804	24.6931	931.201	0
0.1927	0.840589	15.6219	21.033	853.978	0
0.1933	-2.20655	10.7386	19.2006	716.667	0
0.1940	-4.95159	2.80101	13.7082	504.561	0
0.1947	-11.9784	-1.1596	8.51881	302.825	0
0.1953	-20.5156	-0.857451	9.74037	136.501	0
0.1960	-22.0392	-5.43869	7.90802	-66.1177	0
0.1967	-14.7234	-12.7638	0.890916	-298.964	0
0.1973	-7.09247	-14.593	-2.77378	-498.567	0
0.1980	-2.81072	-15.5076	-5.21232	-669.157	0
0.1987	2.06207	-17.3368	-8.87701	-814.704	0
0.1993	5.42443	-16.7244	-11.3155	-903.511	0
0.2000	3.58564	-16.1201	-13.7587	-956.942	0
0.2007	3.90086	-17.639	-14.0618	-996.914	0
0.2013	5.42443	-16.4222	-8.56932	-987.427	0
0.2020	0.538502	-13.3681	-5.8231	-931.899	0
0.2027	-6.47516	-11.2367	-6.74157	-855.007	0
0.2033	-7.69664	-9.09714	0.890916	-715.822	0
0.2040	-6.47516	-5.43869	9.74037	-508.937	0
0.2047	-5.25368	0.0571634	10.3512	-312.386	0
0.2053	-2.81072	4.94055	11.5727	-138.156	0
0.2060	-1.28715	6.15731	17.676	70.604	0
0.2067	-0.985065	8.29686	19.8114	301.612	0
0.2073	-3.42803	13.7927	19.2006	506.694	0
0.2080	-7.39456	14.0949	22.8607	683.388	0
0.2087	-7.39456	11.9553	28.9639	822.243	0
0.2093	-5.87099	16.2344	31.104	905.57	0
0.2100	-7.39456	19.5907	28.9639	959.589	0
0.2107	-8.91812	17.149	26.2177	997.429	0
0.2113	-6.47516	14.7073	23.7792	985.808	0
0.2120	-4.34742	12.8781	20.4222	928.149	0
0.2127	-4.64951	8.29686	17.0652	849.418	0
0.2133	-6.17308	3.71562	12.4866	708.725	0
0.2140	-8.91812	0.971777	7.90802	492.647	0
0.2147	-9.83752	-2.08238	10.9619	289.109	0
0.2153	-6.47516	-5.74084	14.0113	124.329	0
0.2160	-3.73011	-9.70961	3.94024	-77.7012	0
0.2167	-4.64951	-12.7638	-6.74157	-313.011	0
0.2173	-6.47516	-16.1201	-6.74157	-511.658	0
0.2180	-5.25368	-20.391	-7.35235	-677.982	0
0.2187	-1.90446	-21.9181	-9.48779	-820.808	0
0.2193	0.538502	-19.1661	-5.8231	-909.321	0
0.2200	1.15581	-18.2515	-3.38456	-962.127	0
0.2207	2.67938	-18.8639	-2.163	-997.833	0
0.2213	5.42443	-16.1201	2.41558	-984.08	0
0.2220	5.12234	-14.593	1.19401	-928.222	0
0.2227	4.50503	-15.2055	-5.21232	-851.036	0
0.2233	6.34382	-10.0118	-2.77378	-706.665	0
0.2240	9.69304	-2.08238	3.32945	-495.184	0
0.2247	16.7198	-0.244986	2.41558	-297.456	0
0.2253	25.5592	0.971777	1.80479	-125.028	0
0.2260	30.4451	7.38224	6.38336	81.5991	0
0.2267	35.6331	12.2656	12.4866	315.953	0
0.2273	38.9955	13.7927	17.0652	525.007	0
0.2280	23.1162	16.8387	17.676	694.971	0
0.2287	-4.95159	18.9782	14.3189	825.92	0
0.2293	-18.69	16.5366	12.4866	911.049	0
0.2300	-19.5962	13.7927	10.9619	966.613	0
0.2307	-19.2941	13.4824	7.90802	998.936	0
0.2313	-14.7234	14.0949	6.99415	985.22	0
0.2320	-7.69664	15.0095	6.68646	928.443	0
0.2327	-4.64951	11.9553	3.63714	845.74	0
0.2333	-0.682979	5.85516	-0.638336	700.487	0
0.2340	4.20295	2.49886	-4.29844	488.675	0
0.2347	4.50503	0.0571634	-6.13079	289.734	0
0.2353	5.72651	-4.82622	-5.8231	120.946	0
0.2360	10.9145	-8.48468	-7.35235	-85.9383	0
0.2367	14.579	-11.841	-9.18011	-317.571	0
0.2373	16.4046	-16.1201	-7.95854	-513.497	0
0.2380	17.324	-17.3368	-11.3155	-684.418	0
0.2387	11.5318	-16.1201	-20.1696	-827.538	0
0.2393	-4.64951	-17.3368	-25.9651	-909.321	0
0.2400	-18.69	-19.1661	-28.4083	-960.288	0
0.2407	-21.1329	-20.0807	-31.4576	-999.635	0
0.2413	-16.5491	-18.5618	-34.2038	-984.08	0
0.2420	-9.53543	-16.1201	-35.1223	-923.956	0
0.2427	-2.50863	-12.7638	-34.2038	-844.012	0
0.2433	0.840589	-8.48468	-30.5437	-695.376	0
0.2440	2.06207	-4.21376	-25.3544	-481.468	0
0.2447	2.67938	-1.77206	-19.8619	-288.594	0
0.2453	0.840589	0.359313	-13.4556	-116.166	0
0.2460	-0.380892	4.6384	-8.56932	95.9406	0
0.2467	2.67938	8.59901	-3.99534	326.029	0
0.2473	3.58564	10.7386	1.19401	528.353	0
0.2480	1.15581	13.7927	5.1618	700.782	0
0.2487	0.840589	16.2344	6.38336	831.399	0
0.2493	1.75998	16.2344	6.99415	912.263	0
0.2500	2.37729	16.2344	6.99415	968.746	0
0.2507	3.58564	16.5366	8.21571	1000.48	0
0.2513	3.90086	12.2656	9.74037	982.168	0
0.2520	4.80712	6.76978	7.90802	925.685	0
0.2527	6.64591	6.15731	2.11248	840.85	0
0.2533	8.47156	5.2427	-3.38456	689.492	0
0.2540	13.6596	0.0571634	-6.43388	478.636	0
0.2547	20.3712	-5.43869	-8.56932	282.71	0
0.2553	22.512	-8.48468	-11.3155	109.951	0
0.2560	20.9885	-12.7638	-13.1479	-97.2644	0
0.2567	23.1162	-15.5076	-15.8941	-327.058	0
0.2573	24.955	-16.7244	-20.1696	-524.492	0
0.2580	17.324	-19.4764	-24.4405	-691.11	0
0.2587	-0.682979	-21.9181	-25.9651	-828.126	0
0.2593	-16.8512	-21.3056	-27.4898	-911.748	0
0.2600	-20.2135	-20.0807	-29.9329	-962.127	0
0.2607	-13.804	-21.0035	-29.6298	-995.995	0
0.2613	-7.99873	-22.5224	-26.2728	-981.359	0
0.2620	-1.90446	-19.7785	-21.3866	-924.287	0
0.2627	4.20295	-14.593	-14.0618	-839.452	0
0.2633	4.50503	-12.7638	-7.04466	-685.631	0
0.2640	0.840589	-9.70961	-3.07687	-475.069	0
0.2647	-0.985065	-2.08238	-2.163	-285.836	0
0.2653	-1.90446	1.88639	-2.46609	-109.767	0
0.2660	-3.42803	2.19671	-0.941432	107.23	0
0.2667	-3.42803	7.38224	3.94024	337.024	0
0.2673	-1.60237	12.8781	7.29724	534.789	0
0.2680	-0.682979	13.7927	8.82649	704.459	0
0.2687	-0.065671	13.7927	11.5727	835.076	0
0.2693	1.15581	13.1802	12.4866	914.726	0
0.2700	-0.985065	12.5678	10.6542	969.665	0
0.2707	-4.34742	15.0095	12.4866	1001.4	0
0.2713	-2.81072	14.397	17.979	980.623	0
0.2720	1.4579	9.82394	19.2006	922.338	0
0.2727	2.37729	6.76978	15.2328	841.475	0
0.2733	1.75998	2.49886	12.1789	690.117	0
0.2740	2.37729	-3.29914	8.21571	467.016	0
0.2747	-1.90446	-5.43869	2.41558	264.691	0
0.2753	-11.059	-8.795	-3.99534	97.1541	0
0.2760	-15.3276	-13.6784	-12.234	-110.061	0
0.2767	-8.31395	-15.5076	-16.8126	-343.202	0
0.2773	0.840589	-18.2515	-16.5049	-536.076	0
0.2780	3.90086	-23.1348	-18.948	-698.759	0
0.2787	2.37729	-22.8327	-25.662	-834.856	0
0.2793	2.67938	-20.6931	-25.9651	-914.8	0
0.2800	9.08887	-21.6078	-21.6943	-963.929	0
0.2807	15.8004	-21.0035	-19.5588	-995.995	0
0.2813	6.34382	-17.3368	-16.2018	-976.762	0
0.2820	-22.9586	-13.9805	-10.7048	-916.933	0
0.2827	-52.5631	-11.5388	-8.56932	-832.098	0
0.2833	-65.3821	-7.57007	-6.74157	-677.688	0
0.2840	-59.8788	-2.38453	-1.24453	-468.965	0
0.2847	-44.63	1.88639	3.02636	-280.063	0
0.2853	-31.509	4.94055	6.99415	-100.905	0
0.2860	-25.0995	10.1261	13.0974	117.6	0
0.2867	-18.69	16.5366	15.2328	348.938	0
0.2873	-11.059	18.9782	14.9297	549.718	0
0.2880	-7.09247	18.6761	17.676	717.881	0
0.2887	-10.1396	19.8929	19.8114	843.313	0
0.2893	-16.8512	19.5907	17.979	919.911	0
0.2900	-18.3748	18.3658	19.2006	973.012	0
0.2907	-11.6632	18.6761	21.033	1003.53	0
0.2913	-6.79038	17.149	20.7253	982.462	0
0.2920	-7.39456	13.4824	24.0823	922.044	0
0.2927	-5.87099	12.8781	26.2177	834.157	0
0.2933	-0.380892	12.8781	20.7253	675.776	0
0.2940	2.06207	7.38224	17.3683	459.404	0
0.2947	-1.28715	0.359313	18.2867	269.251	0
0.2953	-3.73011	-1.46992	12.4866	98.0734	0
0.2960	-0.682979	-3.60129	3.94024	-119.512	0
0.2967	0.840589	-9.09714	1.5017	-347.504	0
0.2973	-0.985065	-13.9805	0.583228	-533.649	0
0.2980	4.50503	-15.2055	0.583228	-703.613	0
0.2987	14.8811	-14.593	3.63714	-843.718	0
0.2993	17.324	-13.9805	0.890916	-917.852	0
0.3000	15.4984	-16.1201	-7.95854	-965.767	0
0.3007	15.4984	-17.639	-12.234	-1000.55	0
0.3013	11.5318	-13.9805	-13.1479	-978.307	0
0.3020	4.20295	-9.39929	-11.9263	-915.719	0
0.3027	0.538502	-7.26792	-5.8231	-828.751	0
0.3033	0.538502	-4.52407	-1.24453	-669.157	0
0.3040	2.37729	-0.857451	-2.77378	-456.756	0
0.3047	5.42443	3.41347	-2.163	-267.523	0
0.3053	7.86739	6.46763	3.32945	-86.8576	0
0.3060	9.99513	8.29686	6.38336	130.103	0
0.3067	12.136	12.2656	8.82649	355.337	0
0.3073	12.4381	18.9782	13.4005	555.529	0
0.3080	10.6124	19.2804	15.8436	726.118	0
0.3087	9.08887	14.7073	15.2328	849.087	0
0.3093	9.08887	16.5366	15.2328	923.258	0
0.3100	9.69304	21.1178	16.1467	976.358	0
0.3107	7.86739	18.6761	17.0652	1003.53	0
0.3113	7.25008	15.3198	17.0652	980.623	0
0.3120	10.9145	15.3198	13.0974	922.964	0
0.3127	14.579	13.7927	8.21571	831.399	0
0.3133	13.6596	9.21147	6.07568	667.833	0
0.3140	12.7533	5.85516	4.24792	453.888	0
0.3147	11.8339	3.71562	1.5017	263.478	0
0.3153	7.5653	0.0571634	-0.330649	88.9169	0
0.3160	2.06207	-6.3533	-4.29844	-125.322	0
0.3167	2.06207	-11.841	-9.18011	-352.358	0
0.3173	5.72651	-13.6784	-10.0986	-542.805	0
0.3180	7.5653	-14.593	-11.0125	-707.585	0
0.3187	6.64591	-16.4222	-13.1479	-838.533	0
0.3193	4.50503	-15.8098	-11.3155	-915.425	0
0.3200	3.58564	-15.2055	-10.4017	-966.687	0
0.3207	6.34382	-16.4222	-13.1479	-995.7	0
0.3213	9.99513	-14.2827	-12.234	-970.364	0
0.3220	11.2166	-8.795	-9.18011	-909.615	0
0.3227	13.0554	-6.9576	-6.13079	-819.889	0
0.3233	14.2769	-6.04299	-0.0275541	-656.323	0
0.3240	13.6596	-0.555301	5.46949	-443.923	0
0.3247	13.3575	4.32808	5.77258	-257.153	0
0.3253	11.2166	5.55301	6.38336	-78.9515	0
0.3260	4.50503	7.68439	9.74037	137.751	0
0.3267	-0.985065	11.9553	12.7897	365.082	0
0.3273	-0.065671	15.6219	15.2328	563.141	0
0.3280	5.42443	18.3658	17.979	730.09	0
0.3287	9.99513	17.7615	18.2867	855.191	0
0.3293	10.3104	16.2344	17.676	930.281	0
0.3300	11.8339	17.4512	17.0652	977.902	0
0.3307	15.8004	18.6761	17.3683	1002.32	0
0.3313	16.4046	15.9241	17.0652	979.704	0
0.3320	11.8339	13.4824	14.622	918.698	0
0.3327	4.80712	11.9553	10.9619	825.92	0
0.3333	-9.22021	7.38224	8.82649	661.104	0
0.3340	-29.3681	2.49886	6.07568	438.958	0
0.3347	-41.2677	0.0571634	2.41558	244.871	0
0.3353	-37.9184	-3.60129	-1.85531	73.9503	0
0.3360	-29.9723	-8.48468	-8.56932	-140.877	0
0.3367	-25.0995	-11.841	-15.2833	-370.083	0
0.3373	-20.5156	-15.5076	-17.7265	-557.441	0
0.3380	-16.5491	-20.391	-18.6403	-719.499	0
0.3387	-13.804	-21.3056	-18.6403	-850.411	0
0.3393	-12.8847	-20.0807	-16.8126	-927.34	0
0.3400	-12.2805	-21.3056	-18.0296	-977.682	0
0.3407	-11.059	-21.9181	-21.9974	-1003.31	0
0.3413	-8.31395	-18.8639	-18.6403	-973.416	0
0.3420	-6.47516	-16.7244	-13.1479	-912.373	0
0.3427	-4.0322	-15.8098	-13.1479	-822.941	0
0.3433	0.538502	-10.3221	-11.0125	-653.896	0
0.3440	1.15581	-2.99699	-4.60153	-437.524	0
0.3447	-0.985065	-0.857451	-2.163	-252.593	0
0.3453	0.840589	-1.1596	-0.941432	-74.98	0
0.3460	2.67938	3.71562	5.46949	145.363	0
0.3467	0.840589	9.82394	12.4866	373.944	0
0.3473	0.840589	11.6532	19.2006	570.789	0
0.3480	1.75998	11.6532	26.8285	735.569	0
0.3487	1.75998	11.0407	29.5747	853.389	0
0.3493	5.72651	8.29686	26.5254	923.552	0
0.3500	8.16947	7.99471	23.4715	977.902	0
0.3507	3.58564	9.52179	23.1684	1003.53	0
0.3513	1.4579	7.38224	23.1684	971.467	0
0.3520	3.90086	4.94055	19.8114	908.622	0
0.3527	3.58564	5.55301	13.0974	818.602	0
0.3533	4.80712	1.88639	9.74037	649.814	0
0.3540	8.77365	-5.43869	9.74037	430.39	0
0.3547	9.69304	-8.795	10.0435	245.165	0
0.3553	9.08887	-10.9264	9.43268	71.8175	0
0.3560	9.69304	-16.4222	6.99415	-147.901	0
0.3567	9.08887	-18.2515	2.41558	-374.643	0
0.3573	8.47156	-17.9493	-0.330649	-563.876	0
0.3580	8.47156	-21.9181	-0.638336	-728.95	0
0.3587	9.08887	-25.2744	-3.99534	-856.515	0
0.3593	10.9145	-24.0495	-6.13079	-928.553	0
0.3600	9.08887	-22.5224	-2.163	-976.137	0
0.3607	3.90086	-21.9181	1.5017	-999.635	0
0.3613	3.58564	-19.7785	1.5017	-970.364	0
0.3620	4.20295	-17.3368	1.80479	-908.401	0
0.3627	0.840589	-15.5076	5.1618	-814.704	0
0.3633	-1.90446	-12.7638	11.5727	-645.328	0
0.3640	-4.0322	-9.70961	21.9468	-431.714	0
0.3647	-6.79038	-5.12837	27.747	-244.356	0
0.3653	-4.64951	0.0571634	25.3038	-63.0656	0
0.3660	1.4579	3.41347	23.1684	157.278	0
0.3667	8.47156	6.76978	25.0007	383.725	0
0.3673	18.2434	11.9553	29.8824	577.482	0
0.3680	24.6529	14.7073	33.8502	739.834	0
0.3687	28.0021	12.5678	32.9317	858.868	0
0.3693	31.0624	11.0407	29.8824	928.737	0
0.3700	20.9885	12.2656	26.8285	978.196	0
0.3707	-2.20655	13.1802	20.4222	1001.69	0
0.3713	-14.7234	12.2656	12.7897	972.092	0
0.3720	-9.22021	9.52179	10.3512	906.783	0
0.3727	-2.50863	4.94055	6.99415	808.526	0
0.3733	1.75998	0.971777	-1.85531	634.259	0
0.3740	6.94799	-2.68668	-8.26623	416.674	0
0.3747	8.16947	-7.88038	-9.48779	232.956	0
0.3753	-0.065671	-10.9264	-13.4556	56.8509	0
0.3760	-16.5491	-12.1513	-21.6943	-164.706	0
0.3767	-27.5424	-15.2055	-25.662	-388.69	0
0.3773	-28.1466	-18.5618	-23.2189	-575.165	0
0.3780	-25.7036	-18.8639	-23.8297	-737.812	0
0.3787	-24.1801	-18.5618	-26.879	-862.325	0
0.3793	-21.435	-19.1661	-23.2189	-935.577	0
0.3800	-19.5962	-18.2515	-16.2018	-985.294	0
0.3807	-18.0727	-17.9493	-17.7265	-1004.53	0
0.3813	-13.502	-17.9493	-23.2189	-971.577	0
0.3820	-8.91812	-14.8951	-24.4405	-910.828	0
0.3827	-5.5689	-9.70961	-22.6081	-813.785	0
0.3833	-2.20655	-5.43869	-18.948	-638.01	0
0.3840	-0.380892	-1.77206	-13.1479	-424.69	0
0.3847	2.67938	2.49886	-8.56932	-244.025	0
0.3853	9.08887	4.94055	-5.21232	-62.7714	0
0.3860	9.99513	8.29686	-2.46609	161.249	0
0.3867	4.20295	13.7927	0.890916	388.91	0
0.3873	0.840589	17.4512	6.99415	584.837	0
0.3880	1.75998	18.9782	13.7082	748.108	0
0.3887	-1.90446	21.1178	17.0652	863.465	0
0.3893	-12.5826	20.8075	20.4222	932.414	0
0.3900	-22.3544	18.0636	22.8607	982.168	0
0.3907	-23.2607	16.5366	18.8929	1001.69	0
0.3913	-16.247	16.8387	14.3189	969.04	0
0.3920	-8.31395	17.4512	14.622	904.356	0
0.3927	-3.73011	16.5366	12.4866	807.276	0
0.3933	0.840589	11.351	5.77258	635.179	0
0.3940	6.94799	5.85516	1.5017	412.997	0
0.3947	10.9145	5.2427	-1.24453	221.667	0
0.3953	9.99513	4.94055	-6.74157	48.3196	0
0.3960	2.67938	0.359313	-11.6232	-168.346	0
0.3967	-4.64951	-5.12837	-13.1479	-396.927	0
0.3973	-3.73011	-8.18253	-13.1479	-583.071	0
0.3980	4.50503	-6.9576	-14.6726	-740.239	0
0.3987	8.77365	-4.52407	-18.6403	-862.031	0
0.3993	7.5653	-5.12837	-20.7758	-931.899	0
0.4000	9.99513	-6.3533	-18.6403	-979.189	0
0.4007	12.7533	-4.21376	-19.2511	-999.966	0
0.4013	7.86739	-1.77206	-21.3866	-963.929	0
0.4020	0.840589	0.971777	-18.6403	-899.87	0
0.4027	-2.50863	6.15731	-13.7587	-804.334	0
0.4033	-8.61604	9.52179	-11.3155	-627.015	0
0.4040	-15.3276	11.351	-6.74157	-410.68	0
0.4047	-11.9784	16.5366	-2.77378	-229.684	0
0.4053	-5.5689	22.0324	-2.163	-46.8855	0
0.4060	-6.79038	24.7762	-1.24453	179.562	0
0.4067	-8.91812	29.6596	2.41558	405.973	0
0.4073	-8.31395	34.8452	5.77258	597.339	0
0.4080	-11.9784	33.9305	9.74037	754.176	0
0.4087	-15.0255	33.0159	14.3189	864.973	0
0.4093	-11.059	34.543	15.2328	937.011	0
0.4100	-4.64951	33.9305	11.5727	988.861	0
0.4107	-0.380892	31.1867	8.82649	1001.69	0
0.4113	3.58564	29.9618	9.74037	965.069	0
0.4120	5.42443	29.3575	10.3512	904.651	0
0.4127	4.50503	25.3887	7.90802	803.93	0
0.4133	3.58564	19.2804	5.1618	619.624	0
0.4140	5.42443	14.7073	1.5017	400.494	0
0.4147	8.77365	13.1802	-3.07687	220.748	0
0.4153	8.47156	9.82394	-5.52	42.2153	0
0.4160	3.90086	4.6384	-8.87701	-182.394	0
0.4167	1.15581	1.88639	-15.8941	-404.87	0
0.4173	3.58564	-0.244986	-21.3866	-590.095	0
0.4180	6.34382	-3.60129	-23.2189	-753.073	0
0.4187	6.94799	-4.52407	-25.0513	-872.695	0
0.4193	7.25008	-3.60129	-24.4405	-938.004	0
0.4200	7.86739	-3.91161	-22.305	-985.919	0
0.4207	7.25008	-4.21376	-25.9651	-1005.15	0
0.4213	7.5653	-3.60129	-30.8468	-967.9	0
0.4220	9.08887	-3.60129	-27.7975	-901.672	0
0.4227	10.9145	-2.08238	-21.6943	-800.988	0
0.4233	12.4381	2.80101	-20.4727	-620.911	0
0.4240	11.2166	6.15731	-17.4188	-406.378	0
0.4247	8.77365	8.59901	-9.18011	-222.991	0
0.4253	8.16947	12.5678	-2.77378	-36.8097	0
0.4260	9.69304	16.2344	-0.941432	187.468	0
0.4267	9.08887	18.3658	1.80479	410.275	0
0.4273	6.64591	21.4199	5.1618	603.149	0
0.4280	6.34382	23.2492	5.77258	763.332	0
0.4287	7.25008	21.1178	5.1618	874.423	0
0.4293	2.06207	18.6761	4.85871	941.276	0
0.4300	-7.39456	19.2804	6.99415	988.566	0
0.4307	-10.1396	18.9782	9.74037	1001.69	0
0.4313	-7.39456	15.6219	8.51881	965.363	0
0.4320	-6.47516	13.1802	3.94024	900.679	0
0.4327	-4.64951	10.4364	-0.638336	793.56	0
0.4333	-1.60237	3.71562	-6.74157	607.709	0
0.4340	-0.380892	-1.77206	-12.5371	393.764	0
0.4347	-0.682979	-5.43869	-17.1157	217.071	0
0.4353	0.840589	-10.9264	-24.4405	35.1917	0
0.4360	1.75998	-16.4222	-32.3761	-191.844	0
0.4367	1.15581	-19.7785	-35.1223	-411.268	0
0.4373	2.67938	-23.4452	-34.8146	-594.692	0
0.4380	5.12234	-24.6619	-38.1716	-756.125	0
0.4387	6.64591	-23.4452	-42.7502	-871.481	0
0.4393	6.94799	-25.8787	-44.2748	-936.496	0
0.4400	6.34382	-28.9328	-44.2748	-985.919	0
0.4407	5.72651	-26.4911	-43.361	-1001.47	0
0.4413	4.80712	-23.7473	-41.5286	-960.876	0
0.4420	1.75998	-23.1348	-38.1716	-894.979	0
0.4427	0.538502	-21.0035	-32.6792	-788.485	0
0.4433	2.67938	-18.2515	-22.305	-602.929	0
0.4440	5.42443	-13.3681	-13.1479	-392.661	0
0.4447	7.25008	-7.57007	-12.5371	-214.754	0
0.4453	9.08887	-7.26792	-13.1479	-26.7339	0
0.4460	11.8339	-6.9576	-6.13079	199.089	0
0.4467	14.579	-0.857451	-0.330649	422.153	0
0.4473	16.1025	4.32808	-1.24453	614.108	0
0.4480	13.9617	4.02594	-1.85531	769.768	0
0.4487	10.6124	3.71562	-0.330649	877.806	0
0.4493	8.47156	4.02594	-1.24453	946.167	0
0.4500	1.75998	2.80101	-1.55221	994.046	0
0.4507	-13.502	0.359313	-0.941432	1005.96	0
0.4513	-28.4487	-0.857451	-1.24453	968.746	0
0.4520	-34.254	0.0571634	-2.163	901.893	0
0.4527	-33.0325	-0.857451	-3.99534	795.104	0
0.4533	-29.066	-6.3533	-7.35235	610.761	0
0.4540	-22.9586	-10.9264	-11.9263	388.91	0
0.4547	-18.3748	-12.7638	-15.8941	200.927	0
0.4553	-18.3748	-15.5076	-17.7265	22.0638	0
0.4560	-16.8512	-19.4764	-17.7265	-194.896	0
0.4567	-10.1396	-22.8327	-18.6403	-416.159	0
0.4573	-1.90446	-27.4058	-21.0835	-604.142	0
0.4580	5.12234	-29.2432	-25.3544	-760.096	0
0.4587	13.0554	-26.8015	-28.7114	-870.856	0
0.4593	19.4649	-27.4058	-26.879	-937.379	0
0.4600	23.4314	-30.1578	-22.305	-984.08	0
0.4607	23.1162	-27.7161	-20.1696	-995.075	0
0.4613	8.16947	-24.6619	-18.948	-955.691	0
0.4620	-17.4685	-24.3598	-17.4188	-891.008	0
0.4627	-32.4152	-21.0035	-15.8941	-783.3	0
0.4633	-30.8916	-14.2827	-13.1479	-597.744	0
0.4640	-24.7842	-8.795	-11.6232	-386.851	0
0.4647	-17.4685	-6.3533	-10.0986	-205.892	0
0.4653	-7.39456	-4.52407	-1.24453	-16.364	0
0.4660	-0.985065	-0.244986	10.3512	211.297	0
0.4667	1.15581	7.38224	15.5359	434.068	0
0.4673	1.4579	13.1802	17.979	621.426	0
0.4680	-0.065671	12.2656	20.7253	772.489	0
0.4687	0.840589	9.82394	21.6437	877.475	0
0.4693	4.20295	11.0407	23.4715	943.998	0
0.4700	4.80712	12.8781	21.033	993.163	0
0.4707	3.90086	10.7386	11.265	1005.37	0
0.4713	1.75998	8.59901	6.07568	963.561	0
0.4720	-2.50863	7.38224	8.82649	893.95	0
0.4727	-1.60237	2.80101	6.99415	784.403	0
0.4733	4.50503	-3.60129	0.583228	595.501	0
0.4740	2.67938	-6.3533	-3.07687	379.129	0
0.4747	-8.31395	-7.57007	-5.52	202.435	0
0.4753	-12.8847	-11.841	-9.48779	19.3426	0
0.4760	-8.31395	-15.8098	-12.8448	-210.451	0
0.4767	-5.5689	-16.7244	-15.591	-428.368	0
0.4773	-7.09247	-17.639	-17.4188	-607.82	0
0.4780	-8.91812	-19.1661	-13.7587	-768.628	0
0.4787	-11.059	-17.9493	-8.87701	-882.146	0
0.4793	-12.8847	-15.5076	-8.56932	-942.6	0
0.4800	-11.059	-17.0347	-10.0986	-989.265	0
0.4807	-8.31395	-18.2515	-10.4017	-1002.69	0
0.4813	-4.95159	-15.5076	-12.234	-958.449	0
0.4820	0.538502	-13.0659	-14.9802	-890.714	0
0.4827	3.58564	-11.841	-12.8448	-782.675	0
0.4833	3.28355	-6.9576	-7.95854	-592.853	0
0.4840	5.42443	-0.555301	-3.68766	-377.4	0
0.4847	7.25008	4.6384	-0.638336	-195.522	0
0.4853	4.20295	7.68439	0.890916	-5.99399	0
0.4860	-0.380892	9.82394	4.85871	221.042	0
0.4867	-2.50863	12.8781	9.43268	444.143	0
0.4873	-0.985065	15.9241	9.74037	633.634	0
0.4880	2.67938	17.149	10.0435	785.028	0
0.4887	4.50503	19.8929	14.622	887.845	0
0.4893	3.58564	22.0324	15.5359	951.352	0
0.4900	4.80712	19.5907	14.9297	994.046	0
0.4907	6.34382	19.2804	18.8929	1000.78	0
0.4913	5.42443	20.195	20.4222	962.016	0
0.4920	5.42443	15.6219	16.1467	894.281	0
0.4927	4.80712	10.7386	14.0113	776.166	0
0.4933	4.20295	8.29686	11.8758	580.534	0
0.4940	8.47156	4.6384	6.68646	369.053	0
0.4947	11.8339	-0.244986	3.32945	194.492	0
0.4953	5.12234	-4.52407	0.583228	4.67016	0
0.4960	-1.90446	-8.795	-4.90922	-225.124	0
0.4967	1.15581	-9.39929	-8.26623	-438.113	0
0.4973	4.20295	-10.0118	-9.79089	-618.484	0
0.4980	2.67938	-13.9805	-12.5371	-778.078	0
0.4987	4.50503	-14.593	-13.7587	-887.956	0
0.4993	6.64591	-12.7638	-13.1479	-950.212	0
0.5000	6.34382	-13.6784	-13.1479	-994.781	0
0.5007	4.80712	-12.7638	-12.234	-1001.47	0
0.5013	0.840589	-8.18253	-9.48779	-957.824	0
0.5020	-2.20655	-6.65545	-7.95854	-890.714	0
0.5027	2.67938	-6.04299	-4.29844	-774.144	0
0.5033	8.77365	-2.08238	2.71867	-581.27	0
0.5040	5.72651	2.19671	6.07568	-373.723	0
0.5047	-0.065671	5.2427	6.07568	-196.11	0
0.5053	-2.50863	7.99471	9.74037	-2.64765	0
0.5060	-4.0322	11.9553	14.9297	226.227	0
0.5067	-3.73011	17.149	16.4544	445.982	0
0.5073	-0.380892	19.2804	16.1467	633.634	0
0.5080	1.15581	18.6761	15.2328	785.617	0
0.5087	1.4579	19.2804	13.4005	886.338	0
0.5093	2.37729	20.8075	13.0974	949.514	0
0.5100	1.75998	20.195	14.3189	994.965	0
0.5107	-0.985065	19.2804	14.3189	1000.78	0
0.5113	-5.5689	18.6761	12.4866	955.912	0
0.5120	-11.6632	17.4512	12.4866	886.338	0
0.5127	-15.6297	13.7927	14.3189	770.062	0
0.5133	-14.7234	8.29686	12.4866	572.628	0
0.5140	-14.1061	4.94055	5.1618	353.204	0
0.5147	-12.8847	3.71562	0.583228	174.046	0
0.5153	-9.53543	-2.68668	-0.638336	-9.96546	0
0.5160	-8.91812	-10.9264	-4.60153	-234.28	0
0.5167	-11.059	-12.7638	-7.04466	-450.321	0
0.5173	-11.3611	-11.5388	-6.43388	-630.987	0
0.5180	-8.61604	-14.593	-7.65545	-784.513	0
0.5187	-4.95159	-17.3368	-6.74157	-890.089	0
0.5193	-0.682979	-15.5076	-1.55221	-952.051	0
0.5200	2.06207	-14.593	-2.77378	-997.833	0
0.5207	1.15581	-15.2055	-8.26623	-1004.86	0
0.5213	0.538502	-12.7638	-9.48779	-957.824	0
0.5220	2.67938	-8.48468	-8.56932	-887.956	0
0.5227	5.12234	-4.52407	-7.35235	-772.599	0
0.5233	6.0286	1.28209	-3.07687	-576.967	0
0.5240	6.64591	4.94055	2.41558	-366.111	0
0.5247	6.94799	4.6384	7.29724	-189.086	0
0.5253	4.50503	7.08009	11.5727	6.50881	0
0.5260	4.20295	12.5678	14.622	239.061	0
0.5267	6.34382	16.8387	17.3683	457.86	0
0.5273	4.50503	20.5053	19.8114	644.335	0
0.5280	-1.60237	22.6367	21.6437	795.104	0
0.5287	-6.17308	20.195	22.5576	890.015	0
0.5293	-8.61604	19.8929	21.033	950.433	0
0.5300	-9.22021	21.7221	18.8929	998.642	0
0.5307	-6.79038	20.5053	20.4222	1002.91	0
0.5313	-3.73011	18.0636	21.6437	954.404	0
0.5320	-2.20655	17.4512	16.4544	884.499	0
0.5327	-1.60237	14.7073	9.74037	765.502	0
0.5333	-2.81072	8.59901	9.74037	564.979	0
0.5340	-4.0322	4.6384	14.3189	352.579	0
0.5347	-2.81072	1.88639	14.9297	180.482	0
0.5353	-3.73011	-1.1596	8.21571	-11.8041	0
0.5360	-4.34742	-4.82622	0.583228	-246.489	0
0.5367	-0.380892	-9.09714	-1.24453	-457.676	0
0.5373	1.15581	-12.7638	-2.77378	-632.237	0
0.5380	-0.985065	-11.841	-7.65545	-790.618	0
0.5387	1.75998	-10.3221	-11.0125	-898.031	0
0.5393	6.64591	-12.4535	-10.4017	-952.051	0
0.5400	8.47156	-14.593	-10.0986	-992.942	0
0.5407	9.99513	-13.6784	-13.1479	-1000.89	0
0.5413	9.99513	-11.2367	-15.2833	-953.559	0
0.5420	9.08887	-10.0118	-12.234	-879.719	0
0.5427	14.2769	-7.88038	-6.74157	-759.177	0
0.5433	22.512	-2.68668	-3.99534	-562.037	0
0.5440	27.3979	3.71562	0.583228	-353.277	0
0.5447	35.331	6.46763	8.51881	-176.584	0
0.5453	45.707	7.68439	12.4866	21.4754	0
0.5460	50.593	13.7927	13.0974	255.241	0
0.5467	49.3715	20.195	17.3683	471.613	0
0.5473	34.4116	20.195	22.8607	654.08	0
0.5480	-1.90446	19.5907	24.6931	802.716	0
0.5487	-36.697	22.0324	22.5576	898.841	0
0.5493	-44.9321	21.4199	19.2006	958.67	0
0.5500	-38.5226	18.3658	19.2006	1003.83	0
0.5507	-33.9388	19.2804	21.3361	1006.59	0
0.5513	-29.3681	21.7221	20.7253	957.457	0
0.5520	-26.0057	19.8929	19.5037	882.991	0
0.5527	-27.2272	13.7927	20.7253	757.559	0
0.5533	-26.0057	5.2427	20.7253	554.609	0
0.5540	-21.1329	0.669628	16.1467	343.716	0
0.5547	-18.0727	1.28209	11.265	171.325	0
0.5553	-15.6297	-1.77206	8.51881	-22.7992	0
0.5560	-12.5826	-9.09714	4.24792	-255.94	0
0.5567	-10.1396	-12.4535	-0.941432	-467.421	0
0.5573	-8.31395	-11.5388	-3.99534	-644.115	0
0.5580	-6.79038	-12.7638	-6.13079	-796.097	0
0.5587	-3.73011	-14.593	-7.35235	-897.737	0
0.5593	-0.065671	-14.593	-6.13079	-957.53	0
0.5600	2.37729	-15.2055	-5.21232	-1002.1	0
0.5607	4.50503	-16.4222	-6.43388	-1002.39	0
0.5613	6.64591	-13.3681	-7.04466	-952.051	0
0.5620	5.12234	-7.57007	-5.8231	-880.013	0
0.5627	3.90086	-2.68668	-3.68766	-754.286	0
0.5633	7.86739	0.359313	-0.330649	-551.962	0
0.5640	12.136	1.28209	0.890916	-345.04	0
0.5647	12.7533	3.11132	-0.941432	-169.266	0
0.5653	12.136	7.38224	-2.163	30.3009	0
0.5660	11.5318	11.0407	-0.0275541	262.853	0
0.5667	10.6124	13.7927	2.11248	478.636	0
0.5673	9.99513	16.5366	5.1618	662.942	0
0.5680	9.69304	16.5366	10.9619	810.328	0
0.5687	10.3104	15.6219	14.0113	904.651	0
0.5693	8.16947	17.7615	12.7897	965.988	0
0.5700	1.4579	19.2804	16.7575	1008.09	0
0.5707	-3.73011	16.2344	21.6437	1003.53	0
0.5713	-4.64951	12.5678	17.3683	953.485	0
0.5720	-3.12594	10.7386	10.6542	880.859	0
0.5727	1.4579	7.99471	8.82649	754.507	0
0.5733	6.64591	2.80101	4.24792	550.638	0
0.5740	6.34382	-0.857451	-1.85531	334.266	0
0.5747	4.20295	-1.46992	-2.163	153.895	0
0.5753	5.72651	-4.82622	-3.99534	-37.1407	0
0.5760	7.86739	-12.7638	-8.56932	-263.552	0
0.5767	8.16947	-17.639	-11.0125	-476.871	0
0.5773	9.08887	-18.2515	-11.6232	-654.484	0
0.5780	7.25008	-18.5618	-12.8448	-801.907	0
0.5787	-1.90446	-17.639	-11.6232	-901.672	0
0.5793	-13.502	-16.4222	-11.0125	-961.207	0
0.5800	-16.247	-17.3368	-12.234	-1002.39	0
0.5807	-9.83752	-16.1201	-10.7048	-1002.1	0
0.5813	-5.5689	-13.3681	-7.65545	-951.132	0
0.5820	-7.39456	-13.9805	-5.52	-876.961	0
0.5827	-8.31395	-12.7638	-1.24453	-749.395	0
0.5833	-6.47516	-5.43869	5.1618	-545.857	0
0.5840	-5.5689	-0.857451	10.3512	-338.017	0
0.5847	-4.95159	1.58424	14.622	-161.948	0
0.5853	-5.25368	7.99471	17.3683	40.0825	0
0.5860	-5.87099	12.5678	18.2867	276.606	0
0.5867	-4.0322	12.8781	19.8114	492.058	0
0.5873	-0.682979	15.6219	21.6437	671.805	0
0.5880	0.236416	16.5366	22.5576	813.711	0
0.5887	-0.380892	14.0949	25.0007	904.356	0
0.5893	0.840589	15.6219	26.8285	965.069	0
0.5900	3.58564	18.3658	26.5254	1008.72	0
0.5907	4.50503	14.7073	27.1362	1001.4	0
0.5913	2.98146	10.1261	26.2177	948.3	0
0.5920	2.98146	10.1261	23.4715	878.689	0
0.5927	5.12234	8.90932	22.5576	748.108	0
0.5933	3.58564	4.6384	22.2499	536.296	0
0.5940	1.4579	0.0571634	18.8929	328.787	0
0.5947	6.34382	-5.43869	13.7082	158.785	0
0.5953	11.5318	-9.39929	9.74037	-42.914	0
0.5960	12.136	-11.2367	7.60493	-277.305	0
0.5967	13.3575	-12.7638	4.55102	-480.843	0
0.5973	13.0554	-16.4222	-1.24453	-656.323	0
0.5980	9.69304	-18.2515	-3.99534	-808.931	0
0.5987	8.47156	-16.4222	0.583228	-904.136	0
0.5993	9.08887	-15.2055	2.41558	-960.288	0
0.6000	7.86739	-18.2515	-3.07687	-1003.31	0
0.6007	7.25008	-18.2515	-4.90922	-998.422	0
0.6013	7.5653	-15.2055	-0.330649	-945.652	0
0.6020	5.42443	-15.2055	3.32945	-875.122	0
0.6027	4.80712	-13.3681	4.85871	-744.21	0
0.6033	8.77365	-5.43869	7.60493	-533.943	0
0.6040	10.3104	-0.857451	10.9619	-327.353	0
0.6047	8.16947	0.359313	13.4005	-152.166	0
0.6053	6.34382	6.46763	16.4544	52.5853	0
0.6060	5.72651	10.7386	20.7253	287.564	0
0.6067	3.58564	10.1261	23.4715	499.376	0
0.6073	1.75998	12.8781	24.39	678.497	0
0.6080	-0.065671	15.6219	25.3038	821.654	0
0.6087	-3.73011	15.6219	25.3038	914.101	0
0.6093	-4.95159	15.9241	23.4715	973.306	0
0.6100	-1.60237	15.6219	22.2499	1011.44	0
0.6107	-1.60237	14.0949	22.2499	1002.32	0
0.6113	-6.79038	13.7927	22.2499	950.433	0
0.6120	-11.059	11.351	20.7253	876.262	0
0.6127	-12.8847	5.2427	17.0652	739.246	0
0.6133	-12.5826	-1.1596	12.4866	526.515	0
0.6140	-8.61604	-6.04299	8.82649	319.924	0
0.6147	-4.95159	-7.26792	4.24792	149.335	0
0.6153	-4.0322	-8.18253	0.583228	-51.1511	0
0.6160	-3.12594	-13.3681	-2.163	-284.622	0
0.6167	-1.60237	-18.2515	-6.74157	-490.33	0
0.6173	0.840589	-18.5618	-10.4017	-665.48	0
0.6180	4.50503	-18.5618	-14.0618	-815.623	0
0.6187	6.0286	-19.1661	-19.8619	-911.454	0
0.6193	3.90086	-17.639	-21.0835	-968.819	0
0.6200	2.98146	-17.9493	-14.9802	-1009.42	0
0.6207	5.42443	-18.2515	-12.234	-1001.47	0
0.6213	5.12234	-16.4222	-13.1479	-946.535	0
0.6220	2.37729	-14.593	-11.6232	-870.562	0
0.6227	1.15581	-10.9264	-8.87701	-732.627	0
0.6233	1.15581	-2.38453	-9.79089	-524.492	0
0.6240	0.840589	2.80101	-7.95854	-324.595	0
0.6247	0.538502	2.49886	-0.330649	-149.114	0
0.6253	0.538502	7.08009	5.77258	60.5282	0
0.6260	0.538502	12.8781	6.07568	296.132	0
0.6267	2.37729	11.351	2.41558	506.694	0
0.6273	3.90086	11.0407	1.5017	685.852	0
0.6280	2.67938	16.5366	4.24792	826.839	0
0.6287	-0.380892	18.0636	6.68646	914.101	0
0.6293	-2.50863	16.5366	6.07568	972.386	0
0.6300	-3.73011	17.149	6.38336	1012.36	0
0.6307	-5.5689	15.9241	7.90802	1002.61	0
0.6313	-11.6632	12.5678	7.90802	947.675	0
0.6320	-19.5962	11.6532	6.07568	868.944	0
0.6327	-22.9586	9.21147	3.02636	730.678	0
0.6333	-21.1329	1.58424	-2.163	520.741	0
0.6340	-15.9449	-2.68668	-6.74157	311.393	0
0.6347	-10.4417	-1.46992	-6.74157	131.941	0
0.6353	-5.87099	-3.29914	-4.90922	-68.5447	0
0.6360	-0.985065	-10.9264	-8.56932	-294.404	0
0.6367	6.34382	-14.8951	-15.2833	-500.7	0
0.6373	12.7533	-14.593	-21.3866	-679.233	0
0.6380	16.4046	-17.0347	-25.9651	-822.941	0
0.6387	21.9079	-20.0807	-26.5759	-912.998	0
0.6393	24.955	-19.1661	-25.662	-970.952	0
0.6400	12.7533	-17.0347	-28.4083	-1009.42	0
0.6407	-11.059	-15.5076	-28.4083	-997.833	0
0.6413	-24.7842	-13.3681	-21.9974	-944.733	0
0.6420	-25.7036	-10.9264	-19.8619	-872.07	0
0.6427	-26.0057	-7.88038	-19.8619	-734.76	0
0.6433	-26.3209	-4.21376	-11.3155	-522.065	0
0.6440	-22.3544	-1.46992	1.19401	-318.49	0
0.6447	-21.1329	1.58424	6.38336	-144.554	0
0.6453	-23.2607	6.15731	6.99415	64.2055	0
0.6460	-19.5962	10.4364	8.21571	304.075	0
0.6467	-11.9784	15.0095	10.6542	516.476	0
0.6473	-9.22021	19.2804	12.7897	692.544	0
0.6480	-7.99873	18.3658	12.4866	832.612	0
0.6487	-6.17308	15.6219	15.2328	919.286	0
0.6493	-5.87099	16.2344	21.9468	973.306	0
0.6500	-4.95159	17.149	24.0823	1011.15	0
0.6507	-0.985065	13.7927	21.033	1000.48	0
0.6513	2.67938	12.2656	20.7253	944.623	0
0.6520	3.58564	12.8781	20.7253	867.4	0
0.6527	6.34382	7.38224	17.3683	726.412	0
0.6533	11.8339	0.0571634	14.3189	508.533	0
0.6540	17.324	-1.1596	13.4005	304.075	0
0.6547	22.512	-2.99699	10.6542	135.619	0
0.6553	29.2236	-8.795	5.1618	-71.0085	0
0.6560	33.8074	-11.841	0.890916	-308.414	0
0.6567	30.4451	-14.593	-1.55221	-511.07	0
0.6573	16.1025	-19.4764	-6.74157	-684.418	0
0.6580	-7.39456	-20.391	-11.9263	-831.178	0
0.6587	-25.4016	-19.1661	-12.8448	-919.691	0
0.6593	-24.7842	-21.0035	-13.1479	-972.497	0
0.6600	-13.804	-23.4452	-16.8126	-1011.84	0
0.6607	-3.42803	-21.9181	-18.6403	-1001.8	0
0.6613	5.72651	-19.1661	-15.8941	-946.535	0
0.6620	12.4381	-17.0347	-11.6232	-867.51	0
0.6627	13.6596	-14.8951	-6.43388	-722.257	0
0.6633	11.2166	-9.70961	-0.638336	-509.857	0
0.6640	5.42443	-2.68668	4.55102	-310.547	0
0.6647	-5.87099	-0.244986	8.21571	-132.64	0
0.6653	-18.0727	0.971777	10.6542	79.4663	0
0.6660	-20.2135	5.85516	16.1467	313.526	0
0.6667	-11.9784	11.0407	23.7792	524.713	0
0.6673	-4.64951	12.2656	28.3578	704.753	0
0.6680	-1.90446	14.397	29.8824	841.181	0
0.6687	2.06207	17.149	33.2394	924.802	0
0.6693	6.0286	15.0095	34.1533	980.954	0
0.6700	3.58564	11.9553	30.7963	1015.41	0
0.6707	-1.28715	13.1802	29.5747	1000.15	0
0.6713	-3.42803	12.8781	28.9639	945.836	0
0.6720	-5.87099	8.29686	25.3038	864.973	0
0.6727	-7.39456	2.80101	19.8114	715.454	0
0.6733	-4.64951	-2.38453	15.8436	500.59	0
0.6740	-0.682979	-7.26792	10.6542	301.612	0
0.6747	0.236416	-9.09714	6.68646	128.889	0
0.6753	2.67938	-11.5388	5.46949	-82.0036	0
0.6760	5.12234	-16.7244	3.32945	-315.769	0
0.6767	1.15581	-20.0807	-0.941432	-515.336	0
0.6773	-3.73011	-21.0035	-4.90922	-688.058	0
0.6780	-2.50863	-22.8327	-8.26623	-832.429	0
0.6787	-0.065671	-24.0495	-10.4017	-919.102	0
0.6793	-0.985065	-21.9181	-11.0125	-970.658	0
0.6800	-0.380892	-18.2515	-11.0125	-1006.99	0
0.6807	-3.73011	-17.0347	-11.3155	-995.7	0
0.6813	-14.7234	-16.7244	-10.4017	-941.056	0
0.6820	-22.0392	-13.6784	-6.43388	-858.648	0
0.6827	-19.2941	-7.57007	-1.24453	-706.665	0
0.6833	-10.4417	-2.38453	2.71867	-491.544	0
0.6840	-3.73011	0.669628	5.1618	-293.779	0
0.6847	-1.60237	2.80101	8.82649	-118.004	0
0.6853	-1.28715	4.94055	14.3189	94.727	0
0.6860	0.538502	7.99471	17.0652	329.706	0
0.6867	-0.380892	11.6532	15.5359	537.51	0
0.6873	-4.95159	13.7927	15.2328	713.615	0
0.6880	-6.47516	14.0949	16.4544	848.793	0
0.6887	-5.25368	15.3198	15.8436	931.201	0
0.6893	-6.47516	16.2344	14.9297	987.059	0
0.6900	-7.09247	13.7927	15.2328	1018.79	0
0.6907	-5.25368	9.82394	12.4866	999.856	0
0.6913	-4.64951	8.29686	9.43268	944.917	0
0.6920	-4.64951	7.08009	11.5727	863.134	0
0.6927	-4.64951	0.971777	10.9619	711.482	0
0.6933	-4.64951	-6.3533	2.41558	495.111	0
0.6940	-2.81072	-9.09714	-3.68766	290.616	0
0.6947	0.840589	-11.841	-3.99534	109.363	0
0.6953	6.0286	-17.0347	-9.48779	-97.8527	0
0.6960	9.69304	-21.0035	-15.2833	-323.087	0
0.6967	9.08887	-23.7473	-16.8126	-525.706	0
0.6973	6.94799	-26.4911	-23.2189	-701.48	0
0.6980	9.69304	-27.4058	-32.3761	-837.908	0
0.6987	11.8339	-27.7161	-34.2038	-922.155	0
0.6993	9.08887	-27.7161	-33.2899	-980.44	0
0.7000	7.86739	-25.5765	-35.4254	-1013.39	0
0.7007	9.69304	-22.8327	-34.8146	-993.531	0
0.7013	8.16947	-22.8327	-33.2899	-937.709	0
0.7020	4.50503	-20.0807	-32.3761	-855.927	0
0.7027	3.90086	-14.593	-24.4405	-701.186	0
0.7033	1.75998	-9.09714	-12.8448	-487.866	0
0.7040	-0.380892	-3.60129	-5.8231	-293.779	0
0.7047	2.98146	1.58424	0.280133	-113.739	0
0.7053	5.72651	2.80101	5.1618	102.633	0
0.7060	4.50503	4.94055	4.55102	335.81	0
0.7067	3.90086	11.6532	3.02636	544.533	0
0.7073	4.50503	14.7073	5.1618	722.147	0
0.7080	3.58564	12.5678	6.07568	851.551	0
0.7087	2.98146	12.5678	2.41558	926.935	0
0.7093	6.34382	13.7927	0.280133	982.168	0
0.7100	10.9145	10.7386	0.583228	1018.79	0
0.7107	13.0554	8.29686	1.5017	1000.48	0
0.7113	11.8339	9.21147	1.80479	940.357	0
0.7120	9.99513	7.99471	0.583228	855.816	0
0.7127	8.47156	4.02594	-4.29844	701.076	0
0.7133	8.47156	0.359313	-11.6232	481.689	0
0.7140	15.4984	-2.99699	-15.8941	284.512	0
0.7147	25.2571	-6.3533	-15.8941	110.87	0
0.7153	29.8409	-9.09714	-18.948	-106.09	0
0.7160	26.7806	-13.3681	-24.7436	-339.855	0
0.7167	11.8339	-18.5618	-29.3221	-534.274	0
0.7173	-12.8847	-20.0807	-34.8146	-705.158	0
0.7180	-27.8445	-18.2515	-39.0901	-847.689	0
0.7187	-24.7842	-16.7244	-35.4254	-930.686	0
0.7193	-18.0727	-16.4222	-29.6298	-981.947	0
0.7200	-14.1061	-15.5076	-31.1545	-1015.82	0
0.7207	-10.1396	-15.5076	-35.1223	-997.208	0
0.7213	-7.09247	-15.2055	-36.0362	-938.298	0
0.7220	-4.64951	-12.4535	-35.7331	-854.676	0
0.7227	-1.90446	-7.26792	-33.2899	-699.053	0
0.7233	-1.90446	-1.46992	-27.7975	-482.387	0
0.7240	-3.73011	3.71562	-24.7436	-285.248	0
0.7247	-2.81072	9.21147	-25.0513	-105.502	0
0.7253	-0.065671	14.0949	-22.9158	111.79	0
0.7260	1.75998	17.149	-17.1157	345.261	0
0.7267	3.28355	18.0636	-11.9263	548.211	0
0.7273	2.67938	19.5907	-7.04466	719.72	0
0.7280	0.236416	21.1178	-2.46609	851.551	0
0.7287	0.538502	20.8075	0.583228	933.039	0
0.7293	1.75998	19.8929	1.5017	988.272	0
0.7300	-0.985065	21.1178	-0.638336	1016.66	0
0.7307	-1.28715	22.947	-2.77378	992.538	0
0.7313	2.67938	20.195	-4.29844	935.172	0
0.7320	1.4579	12.8781	-7.95854	850.925	0
0.7327	-3.73011	6.46763	-12.5371	687.654	0
0.7333	-2.20655	2.80101	-14.0618	465.803	0
0.7340	-0.682979	-0.857451	-14.9802	273.223	0
0.7347	-2.81072	-3.60129	-18.948	98.0734	0
0.7353	1.4579	-5.43869	-22.305	-121.351	0
0.7360	9.99513	-8.18253	-21.6943	-349.931	0
0.7367	11.8339	-10.9264	-21.6943	-542.805	0
0.7373	13.6596	-12.7638	-24.7436	-716.153	0
0.7380	15.8004	-14.593	-26.879	-855.007	0
0.7387	11.8339	-14.2827	-24.1328	-934.952	0
0.7393	10.9145	-11.5388	-21.3866	-990.184	0
0.7400	13.3575	-10.9264	-22.6081	-1022.84	0
0.7407	1.15581	-11.841	-22.305	-999.341	0
0.7413	-20.8177	-10.0118	-20.1696	-940.137	0
0.7420	-29.3681	-7.26792	-20.4727	-853.169	0
0.7427	-26.0057	-3.60129	-18.3372	-689.272	0
0.7433	-22.0392	3.71562	-11.6232	-472.606	0
0.7440	-18.3748	7.38224	-7.95854	-283.703	0
0.7447	-14.1061	6.46763	-6.13079	-104.582	0
0.7453	-8.31395	10.1261	-0.330649	117.894	0
0.7460	-3.42803	13.7927	4.24792	351.99	0
0.7467	-3.73011	14.397	6.07568	554.903	0
0.7473	-4.64951	17.4512	10.6542	728.545	0
0.7480	-1.60237	22.3346	13.7082	857.03	0
0.7487	0.840589	22.947	12.4866	933.333	0
0.7493	1.75998	21.7221	13.4005	988.861	0
0.7500	2.98146	19.2804	17.3683	1018.17	0
0.7507	1.75998	15.0095	17.0652	993.457	0
0.7513	-3.12594	14.7073	13.7082	936.386	0
0.7520	-3.73011	13.4824	11.5727	847.873	0
0.7527	0.538502	6.15731	7.90802	680.961	0
0.7533	3.58564	0.0571634	4.55102	461.243	0
0.7540	5.12234	-0.857451	2.41558	264.066	0
0.7547	8.16947	-0.857451	-0.941432	78.216	0
0.7553	9.08887	-1.77206	-2.77378	-139.958	0
0.7560	6.34382	-5.74084	-3.99534	-363.059	0
0.7567	4.20295	-11.841	-6.43388	-559.574	0
0.7573	2.98146	-15.2055	-5.21232	-732.921	0
0.7580	0.840589	-15.8098	0.583228	-863.244	0
0.7587	-0.065671	-16.1201	1.19401	-939.217	0
0.7593	0.538502	-14.593	-4.60153	-991.398	0
0.7600	2.67938	-12.4535	-7.65545	-1017.65	0
0.7607	6.94799	-12.1513	-6.74157	-990.81	0
0.7613	9.08887	-11.841	-3.99534	-931.274	0
0.7620	8.16947	-8.18253	-0.0275541	-840.335	0
0.7627	7.5653	-2.08238	4.55102	-673.717	0
0.7633	3.90086	1.28209	9.74037	-457.345	0
0.7640	-2.81072	4.02594	16.4544	-266.935	0
0.7647	-4.95159	10.1261	22.2499	-85.0558	0
0.7653	-7.69664	14.397	24.0823	138.34	0
0.7660	-18.0727	14.7073	26.8285	372.73	0
0.7667	-25.0995	18.0636	32.0179	575.349	0
0.7673	-22.3544	22.3346	35.678	746.858	0
0.7680	-16.5491	21.4199	34.461	871.996	0
0.7687	-11.059	19.5907	33.5425	944.329	0
0.7693	-6.47516	21.1178	37.2072	996.804	0
0.7700	-4.64951	19.8929	37.5103	1024.57	0
0.7707	-2.20655	15.3198	32.3209	995.884	0
0.7713	0.538502	12.8781	31.7102	933.959	0
0.7720	-0.065671	12.8781	33.2394	844.527	0
0.7727	1.4579	9.52179	28.9639	674.857	0
0.7733	7.25008	1.88639	24.6931	449.623	0
0.7740	9.99513	-2.68668	22.8607	259.212	0
0.7747	9.99513	-4.52407	17.3683	83.7319	0
0.7753	14.579	-10.0118	13.7082	-140.877	0
0.7760	20.0691	-16.4222	15.8436	-374.348	0
0.7767	18.2434	-17.3368	11.8758	-566.303	0
0.7773	11.8339	-18.2515	3.32945	-732.921	0
0.7780	2.37729	-20.0807	-0.330649	-863.833	0
0.7787	-7.39456	-19.1661	-2.46609	-939.217	0
0.7793	-8.31395	-18.8639	-6.43388	-991.398	0
0.7800	0.840589	-20.391	-6.74157	-1020.71	0
0.7807	10.3104	-18.8639	-3.38456	-995.075	0
0.7813	11.8339	-14.593	-0.941432	-931.899	0
0.7820	-0.985065	-11.841	2.71867	-838.202	0
0.7827	-23.2607	-7.88038	8.51881	-670.076	0
0.7833	-35.1603	-1.77206	9.74037	-454.918	0
0.7840	-32.1131	0.669628	7.90802	-266.31	0
0.7847	-29.3681	0.669628	9.74037	-83.2171	0
0.7853	-33.9388	4.94055	15.8436	143.856	0
0.7860	-33.9388	11.9553	18.8929	379.423	0
0.7867	-24.1801	14.0949	19.8114	579.652	0
0.7873	-13.502	14.7073	21.033	748.108	0
0.7880	-11.9784	19.2804	21.033	871.371	0
0.7887	-15.9449	20.5053	21.6437	944.623	0
0.7893	-15.9449	17.149	22.5576	999.267	0
0.7900	-10.4417	18.3658	19.8114	1025.49	0
0.7907	-4.95159	21.1178	15.5359	992.832	0
0.7913	-2.50863	18.3658	15.2328	930.281	0
0.7920	-2.20655	12.8781	14.0113	840.85	0
0.7927	-1.90446	7.38224	8.51881	667.539	0
0.7933	0.236416	1.58424	3.32945	441.385	0
0.7940	3.58564	0.669628	0.890916	252.777	0
0.7947	6.64591	0.0571634	-2.163	75.1638	0
0.7953	8.16947	-7.57007	-6.74157	-151.578	0
0.7960	6.0286	-12.7638	-11.6232	-381.078	0
0.7967	3.90086	-11.2367	-14.3695	-571.194	0
0.7973	6.34382	-12.7638	-17.7265	-738.731	0
0.7980	8.47156	-17.3368	-20.4727	-866.591	0
0.7987	6.64591	-17.3368	-18.948	-941.975	0
0.7993	7.25008	-15.2055	-16.2018	-995.995	0
0.8000	11.8339	-14.2827	-17.7265	-1019.2	0
0.8007	15.4984	-13.3681	-19.8619	-986.838	0
0.8013	17.324	-11.841	-19.2511	-927.34	0
0.8020	18.8476	-6.65545	-18.6403	-831.803	0
0.8027	18.8476	0.669628	-16.8126	-653.271	0
0.8033	17.6261	3.41347	-12.234	-434.472	0
0.8040	14.2769	2.80101	-9.79089	-249.541	0
0.8047	8.77365	3.71562	-9.48779	-67.6622	0
0.8053	3.58564	7.08009	-7.35235	158.785	0
0.8060	-0.065671	12.5678	-7.65545	393.764	0
0.8067	-0.985065	17.7615	-7.65545	593.074	0
0.8073	-0.682979	18.3658	-3.07687	755.72	0
0.8080	-0.682979	17.4512	-0.638336	877.181	0
0.8087	3.28355	19.8929	-1.85531	954.073	0
0.8093	8.47156	19.8929	-0.330649	1005.37	0
0.8100	4.20295	18.0636	0.280133	1026.41	0
0.8107	-5.5689	18.3658	-2.163	996.509	0
0.8113	-6.47516	16.5366	-3.99534	932.708	0
0.8120	-2.81072	12.8781	-4.29844	830.185	0
0.8127	-3.12594	10.7386	-8.26623	651.359	0
0.8133	-2.20655	7.08009	-14.0618	432.229	0
0.8140	2.06207	0.971777	-16.8126	239.98	0
0.8147	4.50503	-2.08238	-15.8941	50.4524	0
0.8153	4.20295	-4.21376	-19.8619	-173.531	0
0.8160	2.67938	-9.70961	-29.6298	-393.875	0
0.8167	1.75998	-14.593	-34.2038	-584.322	0
0.8173	1.75998	-14.8951	-32.6792	-753.073	0
0.8180	-0.065671	-13.6784	-34.2038	-876.041	0
0.8187	-0.985065	-14.8951	-34.5115	-948.999	0
0.8193	2.98146	-17.0347	-29.6298	-1002.69	0
0.8200	6.94799	-17.3368	-27.7975	-1022.54	0
0.8207	6.0286	-15.8098	-28.7114	-986.213	0
0.8213	5.12234	-13.0659	-26.879	-922.743	0
0.8220	6.0286	-8.48468	-23.5266	-823.861	0
0.8227	6.0286	-3.60129	-20.1696	-645.328	0
0.8233	5.12234	0.971777	-18.0296	-428.956	0
0.8240	4.50503	4.6384	-20.1696	-242.517	0
0.8247	3.58564	5.55301	-20.4727	-55.7477	0
0.8253	2.98146	8.29686	-14.3695	172.833	0
0.8260	3.90086	16.2344	-7.95854	403.252	0
0.8267	4.80712	21.1178	0.583228	600.686	0
0.8273	3.58564	18.6761	11.8758	767.635	0
0.8280	-0.380892	19.2804	14.9297	887.257	0
0.8287	-2.20655	21.1178	9.74037	956.537	0
0.8293	0.538502	18.6761	7.29724	1005.67	0
0.8300	2.67938	18.6761	6.99415	1026.41	0
0.8307	1.15581	20.195	6.99415	993.457	0
0.8313	-0.682979	16.5366	10.6542	929.068	0
0.8320	-0.682979	13.7927	10.3512	828.053	0
0.8327	-1.60237	11.9553	2.41558	645.254	0
0.8333	-1.90446	4.94055	-4.60153	420.645	0
0.8340	1.75998	0.0571634	-10.0986	234.464	0
0.8347	6.94799	0.0571634	-18.3372	53.2104	0
0.8353	10.9145	-4.21376	-24.4405	-175.664	0
0.8360	11.2166	-10.9264	-23.5266	-405.458	0
0.8367	7.25008	-12.7638	-21.6943	-593.147	0
0.8373	6.34382	-12.1513	-23.5266	-756.125	0
0.8380	12.4381	-10.9264	-25.662	-881.557	0
0.8387	15.4984	-10.0118	-24.1328	-954.809	0
0.8393	11.8339	-11.5388	-23.2189	-1004.23	0
0.8400	11.2166	-11.841	-25.9651	-1023.76	0
0.8407	13.6596	-10.3221	-27.7975	-990.184	0
0.8413	12.4381	-10.0118	-26.2728	-926.089	0
0.8420	13.3575	-7.26792	-25.662	-824.191	0
0.8427	20.9885	-1.46992	-24.1328	-641.688	0
0.8433	24.6529	3.11132	-20.7758	-422.852	0
0.8440	20.6864	5.55301	-17.7265	-237.001	0
0.8447	18.8476	8.29686	-10.7048	-49.0183	0
0.8453	15.4984	12.2656	-1.24453	182.283	0
0.8460	-1.90446	15.6219	3.63714	411.158	0
0.8467	-24.4822	15.9241	7.60493	606.79	0
0.8473	-34.8582	15.6219	13.7082	773.739	0
0.8480	-34.8582	17.149	16.7575	891.229	0
0.8487	-31.1937	17.7615	17.0652	958.045	0
0.8493	-25.7036	16.5366	19.5037	1006.59	0
0.8500	-22.0392	18.3658	20.4222	1022.43	0
0.8507	-20.2135	20.195	17.979	984.595	0
0.8513	-14.7234	15.9241	14.9297	921.419	0
0.8520	-11.059	10.7386	8.82649	820.404	0
0.8527	-13.804	7.68439	-0.330649	633.634	0
0.8533	-15.0255	1.88639	-5.8231	409.025	0
0.8540	-14.4082	-4.21376	-6.74157	222.587	0
0.8547	-17.4685	-5.43869	-7.65545	37.9497	0
0.8553	-21.1329	-8.18253	-10.4017	-190.337	0
0.8560	-19.2941	-14.593	-12.5371	-413.107	0
0.8567	-17.4685	-16.4222	-13.4556	-599.877	0
0.8573	-17.7706	-14.593	-14.9802	-766.201	0
0.8580	-15.6297	-17.0347	-17.7265	-888.875	0
0.8587	-12.8847	-17.3368	-19.5588	-958.155	0
0.8593	-14.1061	-13.6784	-17.4188	-1007.58	0
0.8600	-13.804	-12.1513	-13.1479	-1025.89	0
0.8607	-9.53543	-10.9264	-12.234	-987.132	0
0.8613	-6.47516	-7.88038	-14.0618	-920.61	0
0.8620	-3.73011	-6.9576	-12.8448	-818.381	0
0.8627	3.58564	-6.3533	-4.60153	-632.531	0
0.8633	11.2166	-1.1596	5.1618	-413.401	0
0.8640	18.2434	3.11132	8.82649	-233.067	0
0.8647	28.3042	3.11132	8.82649	-47.1797	0
0.8653	35.9352	5.55301	12.1789	187.468	0
0.8660	34.7137	11.0407	16.1467	418.807	0
0.8667	28.9215	13.7927	18.8929	611.681	0
0.8673	15.1831	13.7927	23.4715	774.953	0
0.8680	-8.31395	13.7927	27.747	890.015	0
0.8687	-22.0392	15.0095	27.4393	957.751	0
0.8693	-20.5156	15.6219	28.0501	1009.01	0
0.8700	-19.9115	13.7927	28.0501	1024.27	0
0.8707	-22.0392	11.9553	26.8285	984.595	0
0.8713	-15.9449	11.0407	28.3578	918.992	0
0.8720	-7.39456	8.59901	29.5747	810.659	0
0.8727	-4.64951	2.80101	23.4715	621.426	0
0.8733	-2.81072	-2.08238	18.5898	402.627	0
0.8740	-0.380892	-4.52407	20.4222	213.099	0
0.8747	-1.60237	-6.65545	20.4222	17.2097	0
0.8753	-1.90446	-11.841	15.8436	-208.319	0
0.8760	-0.985065	-17.639	10.9619	-423.183	0
0.8767	-2.20655	-19.7785	7.90802	-612.085	0
0.8773	-2.81072	-20.6931	7.29724	-778.703	0
0.8780	-3.73011	-22.2202	10.6542	-897.112	0
0.8787	-8.61604	-21.9181	13.7082	-965.767	0
0.8793	-11.059	-21.0035	14.0113	-1013.09	0
0.8800	-7.39456	-20.0807	13.4005	-1025.3	0
0.8807	-6.47516	-16.4222	15.2328	-987.757	0
0.8813	-8.31395	-13.3681	17.979	-923.368	0
0.8820	-7.09247	-14.2827	19.2006	-814.41	0
0.8827	-8.31395	-11.841	20.7253	-624.882	0
0.8833	-14.7234	-5.43869	23.4715	-406.378	0
0.8840	-15.6297	-2.68668	25.9146	-220.858	0
0.8847	-11.059	0.0571634	28.9639	-31.0363	0
0.8853	-8.31395	5.85516	32.0179	198.758	0
0.8860	-9.53543	8.59901	34.1533	428.257	0
0.8867	-9.22021	11.6532	36.5964	624.478	0
0.8873	-6.47516	17.4512	40.2565	785.323	0
0.8880	-3.73011	18.3658	40.8673	895.494	0
0.8887	-0.065671	14.0949	38.4242	960.803	0
0.8893	4.50503	13.4824	36.2887	1009.64	0
0.8900	6.94799	13.1802	36.2887	1023.98	0
0.8907	7.86739	11.0407	37.2072	984.301	0
0.8913	9.08887	9.82394	35.678	916.859	0
0.8920	10.6124	7.68439	29.5747	806.688	0
0.8927	14.579	1.58424	22.8607	614.439	0
0.8933	16.4046	-2.99699	18.8929	393.47	0
0.8940	13.0554	-4.82622	14.3189	211.886	0
0.8947	12.136	-9.39929	7.90802	22.9831	0
0.8953	10.9145	-14.2827	2.41558	-209.238	0
0.8960	-1.90446	-16.1201	-0.330649	-431.126	0
0.8967	-14.4082	-17.9493	-2.77378	-617.859	0
0.8973	-9.53543	-20.0807	-5.52	-781.13	0
0.8980	3.58564	-18.2515	-6.13079	-897.112	0
0.8987	11.8339	-14.593	-3.99534	-963.046	0
0.8993	14.2769	-14.593	-2.77378	-1008.79	0
0.9000	13.9617	-15.5076	-3.99534	-1021	0
0.9007	14.579	-15.2055	-6.43388	-984.374	0
0.9013	13.6596	-12.7638	-6.13079	-919.691	0
0.9020	6.34382	-7.57007	-3.38456	-806.173	0
0.9027	-0.065671	-1.77206	-1.24453	-613.299	0
0.9033	-0.985065	1.28209	-0.330649	-396.008	0
0.9040	-3.73011	4.6384	2.71867	-210.451	0
0.9047	-7.69664	8.90932	5.77258	-19.4161	0
0.9053	-7.69664	11.9553	6.07568	211.297	0
0.9060	-4.34742	15.6219	6.38336	440.466	0
0.9067	-2.20655	19.8929	6.07568	634.554	0
0.9073	-0.985065	20.8075	6.07568	792.64	0
0.9080	2.37729	18.9782	10.9619	903.731	0
0.9087	6.64591	17.4512	14.622	970.254	0
0.9093	10.9145	16.5366	11.8758	1014.82	0
0.9100	16.4046	19.8929	9.74037	1023.06	0
0.9107	17.6261	22.947	10.6542	981.837	0
0.9113	10.9145	19.2804	9.43268	918.073	0
0.9120	6.0286	13.7927	4.55102	808.82	0
0.9127	5.72651	10.4364	-1.24453	610.467	0
0.9133	-6.17308	6.46763	-4.90922	387.991	0
0.9140	-25.4016	0.971777	-6.74157	212.217	0
0.9147	-33.9388	-3.29914	-8.87701	23.9024	0
0.9153	-33.6367	-7.26792	-13.7587	-213.835	0
0.9160	-29.3681	-10.3221	-19.2511	-433.847	0
0.9167	-19.2941	-11.5388	-23.5266	-614.806	0
0.9173	-9.22021	-13.0659	-25.9651	-779.917	0
0.9180	-4.64951	-14.2827	-25.3544	-896.818	0
0.9187	-1.90446	-13.6784	-25.3544	-959.369	0
0.9193	-0.985065	-13.3681	-26.879	-1006.07	0
0.9200	0.538502	-12.7638	-26.2728	-1016.73	0
0.9207	5.12234	-12.1513	-23.5266	-970.658	0
0.9213	9.08887	-11.5388	-21.3866	-901.672	0
0.9220	10.6124	-6.9576	-19.5588	-789.993	0
0.9227	9.99513	0.971777	-16.2018	-594.067	0
0.9233	6.34382	6.46763	-11.3155	-376.481	0
0.9240	3.90086	7.99471	-6.74157	-197.36	0
0.9247	6.34382	9.52179	-4.60153	-4.78048	0
0.9253	6.34382	12.2656	-3.07687	229.61	0
0.9260	5.42443	16.2344	0.583228	455.138	0
0.9267	8.47156	19.8929	3.32945	649.226	0
0.9273	8.47156	21.1178	6.68646	808.526	0
0.9280	4.50503	20.195	11.8758	911.674	0
0.9287	6.34382	18.3658	14.3189	977.277	0
0.9293	10.6124	18.6761	14.3189	1028.87	0
0.9300	10.3104	19.5907	14.9297	1032.8	0
0.9307	10.3104	18.0636	13.7082	985.514	0
0.9313	11.8339	14.7073	11.265	919.911	0
0.9320	11.2166	11.351	9.12959	801.208	0
0.9327	10.6124	5.85516	4.24792	600.686	0
0.9333	9.99513	0.0571634	-0.941432	388.285	0
0.9340	9.39096	-2.38453	-1.24453	202.435	0
0.9347	13.0554	-3.60129	-2.77378	-3.56697	0
0.9353	15.8004	-5.74084	-9.18011	-231.522	0
0.9360	13.6596	-9.39929	-14.3695	-439.363	0
0.9367	13.6596	-13.9805	-17.1157	-628.56	0
0.9373	15.8004	-17.639	-18.948	-792.125	0
0.9380	12.7533	-19.1661	-17.7265	-898.031	0
0.9387	5.42443	-19.4764	-16.8126	-961.502	0
0.9393	2.67938	-20.0807	-19.8619	-1010.04	0
0.9400	5.12234	-19.1661	-21.3866	-1018.87	0
0.9407	9.08887	-15.5076	-19.5588	-974.924	0
0.9413	12.136	-12.1513	-17.1157	-902.003	0
0.9420	14.579	-9.70961	-14.3695	-782.675	0
0.9427	20.0691	-6.9576	-11.3155	-589.507	0
0.9433	20.9885	-2.68668	-7.65545	-375.562	0
0.9440	3.58564	0.669628	-2.46609	-192.139	0
0.9447	-23.878	3.71562	2.41558	2.53733	0
0.9453	-38.8247	7.68439	6.07568	239.061	0
0.9460	-37.6032	13.4824	9.74037	466.722	0
0.9467	-31.1937	17.4512	11.5727	653.492	0
0.9473	-25.7036	18.0636	9.43268	806.393	0
0.9480	-21.1329	16.8387	5.46949	911.674	0
0.9487	-16.5491	15.6219	2.41558	973.306	0
0.9493	-9.83752	15.3198	3.94024	1017.25	0
0.9500	-4.34742	15.3198	6.99415	1025.19	0
0.9507	-1.60237	13.7927	6.38336	980.954	0
0.9513	-1.90446	11.0407	3.94024	910.13	0
0.9520	-4.34742	7.38224	1.5017	790.213	0
0.9527	-1.90446	3.41347	-2.46609	588.477	0
0.9533	4.50503	-1.77206	-5.8231	369.972	0
0.9540	5.72651	-6.65545	-8.56932	191.146	0
0.9547	2.67938	-10.3221	-14.6726	-2.64765	0
0.9553	1.4579	-11.2367	-21.3866	-237.001	0
0.9560	0.538502	-11.841	-22.9158	-456.756	0
0.9567	-0.985065	-15.2055	-22.9158	-642.607	0
0.9573	-0.985065	-18.2515	-23.8297	-801.907	0
0.9580	-0.682979	-17.9493	-21.6943	-909.615	0
0.9587	0.840589	-16.4222	-18.948	-972.203	0
0.9593	2.67938	-17.3368	-17.7265	-1017.65	0
0.9600	2.67938	-16.7244	-17.4188	-1024.05	0
0.9607	5.72651	-15.5076	-19.8619	-979.52	0
0.9613	8.77365	-14.593	-25.0513	-908.107	0
0.9620	4.80712	-12.7638	-25.662	-785.433	0
0.9627	-0.065671	-10.3221	-19.5588	-585.535	0
0.9633	-4.0322	-8.18253	-15.591	-374.973	0
0.9640	-15.6297	-2.68668	-13.4556	-197.029	0
0.9647	-24.1801	3.41347	-7.35235	2.86829	0
0.9653	-20.5156	6.46763	0.583228	242.701	0
0.9660	-16.5491	8.29686	6.07568	466.428	0
0.9667	-14.7234	9.21147	11.265	653.786	0
0.9673	-7.99873	11.6532	14.3189	807.276	0
0.9680	-2.81072	17.4512	13.7082	906.489	0
0.9687	-4.0322	19.2804	14.622	966.907	0
0.9693	-1.60237	14.7073	17.3683	1012.69	0
0.9700	3.90086	12.2656	16.1467	1013.61	0
0.9707	3.90086	12.8781	14.0113	963.561	0
0.9713	1.75998	11.351	14.9297	894.575	0
0.9720	3.28355	7.38224	12.7897	771.9	0
0.9727	5.42443	0.971777	7.90802	561.633	0
0.9733	5.42443	-4.52407	5.77258	343.716	0
0.9740	6.34382	-7.26792	6.99415	170.075	0
0.9747	7.86739	-12.7638	6.07568	-28.2784	0
0.9753	8.47156	-20.0807	1.19401	-269.656	0
0.9760	9.08887	-21.6078	-3.07687	-484.226	0
0.9767	10.9145	-21.0035	-5.8231	-662.427	0
0.9773	11.8339	-24.3598	-11.3155	-822.022	0
0.9780	12.7533	-25.2744	-14.9802	-931.899	0
0.9787	14.579	-24.0495	-12.8448	-994.156	0
0.9793	16.4046	-25.5765	-11.9263	-1039.64	0
0.9800	17.6261	-23.4452	-13.1479	-1042.99	0
0.9807	13.9617	-17.3368	-10.0986	-995.7	0
0.9813	4.20295	-15.5076	-7.65545	-927.34	0
0.9820	-2.81072	-14.8951	-7.35235	-804.04	0
0.9827	-3.12594	-9.09714	-1.55221	-596.825	0
0.9833	-4.64951	-5.12837	4.24792	-385.638	0
0.9840	-7.09247	-4.52407	4.85871	-212.29	0
0.9847	-5.25368	-0.244986	6.38336	-11.8041	0
0.9853	-1.28715	5.55301	9.74037	227.146	0
0.9860	0.840589	6.76978	12.1789	444.438	0
0.9867	2.67938	6.46763	14.3189	629.994	0
0.9873	5.72651	8.29686	13.0974	785.323	0
0.9880	5.12234	10.4364	8.21571	884.205	0
0.9887	-3.73011	11.9553	7.90802	943.115	0
0.9893	-15.9449	12.2656	12.7897	987.353	0
0.9900	-19.2941	10.1261	16.1467	986.728	0
0.9907	-12.8847	7.38224	15.5359	936.386	0
0.9913	-8.31395	5.55301	12.4866	864.678	0
0.9920	-7.39456	0.971777	9.12959	736.194	0
0.9927	-7.39456	-4.52407	6.38336	528.684	0
0.9933	-7.99873	-7.88038	1.5017	318.086	0
0.9940	-7.69664	-9.09714	-3.38456	134.993	0
0.9947	-4.64951	-9.09714	-4.90922	-75.8993	0
0.9953	-4.64951	-10.3221	-6.43388	-307.495	0
0.9960	-8.31395	-16.4222	-11.3155	-511.364	0
0.9967	-9.22021	-22.5224	-17.7265	-696.626	0
0.9973	-7.39456	-24.0495	-24.7436	-858.354	0
0.9980	-4.0322	-24.6619	-29.6298	-960.288	0
0.9987	1.75998	-23.7473	-32.3761	-1021.63	0
0.9993	7.5653	-21.9181	-36.0362	-1064.65	0
1.0000	7.25008	-21.0035	-39.0901	-1060.09	0
1.0007	5.42443	-19.4764	-37.5608	-1010.96	0
1.0013	7.86739	-15.8098	-32.6792	-941.056	0
1.0020	7.86739	-12.1513	-28.1006	-809.225	0
1.0027	4.80712	-8.18253	-25.9651	-601.384	0
1.0033	4.50503	-2.38453	-24.4405	-393.581	0
1.0040	4.50503	1.88639	-22.6081	-214.129	0
1.0047	2.37729	3.41347	-20.1696	-9.04614	0
1.0053	1.75998	6.46763	-17.7265	227.477	0
1.0060	1.15581	11.6532	-13.7587	446.276	0
1.0067	-0.682979	16.2344	-9.79089	634.554	0
1.0073	1.4579	17.149	-7.35235	788.669	0
1.0080	3.28355	15.6219	-7.04466	886.338	0
1.0087	-1.60237	15.9241	-7.95854	943.703	0
1.0093	-4.64951	18.3658	-7.65545	985.514	0
1.0100	-2.81072	18.3658	-7.65545	984.889	0
1.0107	-4.64951	14.7073	-8.56932	934.841	0
1.0113	-10.4417	10.1261	-7.65545	859.788	0
1.0120	-11.6632	6.46763	-5.21232	728.545	0
1.0127	-11.059	1.58424	-3.99534	516.145	0
1.0133	-11.9784	-2.68668	-0.0275541	301.317	0
1.0140	-11.3611	-4.82622	4.55102	125.837	0
1.0147	-10.1396	-10.0118	2.11248	-74.98	0
1.0153	-9.53543	-16.1201	-5.8231	-313.011	0
1.0160	-6.17308	-18.2515	-11.6232	-526.331	0
1.0167	-2.81072	-20.6931	-15.591	-707.29	0
1.0173	-2.50863	-23.4452	-20.4727	-864.752	0
1.0180	-0.682979	-21.0035	-23.2189	-969.445	0
1.0187	2.67938	-17.3368	-23.8297	-1028.94	0
1.0193	3.58564	-18.2515	-24.7436	-1069.25	0
1.0200	4.80712	-21.0035	-25.9651	-1068	0
1.0207	6.94799	-20.391	-26.2728	-1019.79	0
1.0213	8.16947	-18.2515	-25.9651	-947.785	0
1.0220	9.08887	-14.593	-23.5266	-817.462	0
1.0227	11.5318	-9.09714	-20.7758	-609.033	0
1.0233	13.3575	-5.74084	-19.5588	-398.471	0
1.0240	14.579	-6.04299	-18.0296	-219.608	0
1.0247	16.4046	-2.68668	-13.4556	-12.7234	0
1.0253	17.9413	5.2427	-6.74157	228.066	0
1.0260	17.0219	10.4364	-1.85531	445.063	0
1.0267	17.324	12.2656	-0.330649	629.994	0
1.0273	21.2905	14.0949	0.280133	782.27	0
1.0280	19.4649	14.397	1.5017	877.475	0
1.0287	9.08887	12.8781	3.63714	938.518	0
1.0293	5.72651	11.9553	5.46949	985.808	0
1.0300	13.6596	13.4824	5.1618	980.954	0
1.0307	22.8141	15.0095	3.63714	928.443	0
1.0313	26.4786	13.4824	2.71867	861.295	0
1.0320	17.324	8.29686	2.71867	732.848	0
1.0327	-7.99873	2.80101	3.02636	520.116	0
1.0333	-26.3209	-2.08238	2.41558	313.526	0
1.0340	-23.878	-5.43869	0.583228	144.775	0
1.0347	-18.0727	-6.3533	-1.55221	-56.9613	0
1.0353	-16.8512	-10.0118	-4.29844	-290.727	0
1.0360	-11.059	-16.4222	-7.35235	-494.596	0
1.0367	-5.5689	-17.3368	-8.56932	-670.665	0
1.0373	-4.95159	-15.5076	-7.35235	-821.139	0
1.0380	-3.73011	-16.4222	-5.21232	-913.881	0
1.0387	-0.380892	-17.0347	-3.99534	-966.687	0
1.0393	1.15581	-15.5076	-3.68766	-1003.31	0
1.0400	2.67938	-14.8951	-2.77378	-992.942	0
1.0407	4.20295	-13.0659	-2.163	-937.084	0
1.0413	2.67938	-10.9264	-2.77378	-858.979	0
1.0420	-1.90446	-9.09714	-1.24453	-719.499	0
1.0427	-6.17308	-2.99699	4.24792	-503.127	0
1.0433	-11.059	4.6384	10.3512	-289.513	0
1.0440	-15.6297	6.46763	12.4866	-108.554	0
1.0447	-16.247	6.46763	13.7082	101.126	0
1.0453	-9.53543	9.21147	18.2867	345.261	0
1.0460	-0.065671	11.351	22.5576	566.524	0
1.0467	5.42443	14.7073	24.6931	749.616	0
1.0473	4.50503	19.2804	26.8285	898.841	0
1.0480	4.50503	18.3658	30.1855	998.017	0
1.0487	4.80712	15.9241	34.7641	1061.19	0
1.0493	1.75998	16.5366	38.7319	1104.22	0
1.0500	-0.065671	15.3198	37.5103	1100.25	0
1.0507	1.4579	12.5678	32.9317	1050.53	0
1.0513	0.236416	11.9553	30.7963	977.277	0
1.0520	-2.20655	8.90932	30.7963	843.313	0
1.0527	-0.065671	1.28209	30.1855	635.473	0
1.0533	1.75998	-1.46992	28.9639	427.963	0
1.0540	-0.380892	-0.857451	26.2177	245.459	0
1.0547	-0.065671	-5.43869	22.2499	36.111	0
1.0553	3.58564	-11.2367	18.2867	-190.337	0
1.0560	5.42443	-14.593	14.9297	-389.903	0
1.0567	3.90086	-18.2515	11.265	-568.436	0
1.0573	-0.065671	-21.0035	7.90802	-718.58	0
1.0580	-2.81072	-18.8639	6.99415	-809.225	0
1.0587	-2.20655	-17.639	7.90802	-864.164	0
1.0593	-2.81072	-19.1661	8.51881	-902.297	0
1.0600	-6.79038	-16.4222	6.99415	-892.221	0
1.0607	-12.2805	-11.841	4.24792	-835.775	0
1.0613	-18.69	-10.6242	2.41558	-756.419	0
1.0620	-21.7371	-8.795	8.21571	-618.484	0
1.0627	-20.5156	-2.68668	19.8114	-408.51	0
1.0633	-18.69	1.58424	27.4393	-199.493	0
1.0640	-16.8512	1.88639	31.104	-20.0412	0
1.0647	-15.6297	5.2427	34.461	188.388	0
1.0653	-15.3276	10.4364	35.3749	431.31	0
1.0660	-13.1867	13.7927	36.2887	647.387	0
1.0667	-8.91812	17.7615	43.0028	818.602	0
1.0673	-7.69664	19.8929	47.2782	957.751	0
1.0680	-8.61604	15.9241	47.2782	1051.74	0
1.0687	-6.79038	12.5678	51.5491	1106.68	0
1.0693	-3.73011	14.0949	55.2092	1139.92	0
1.0700	-2.81072	14.397	51.8522	1130.77	0
1.0707	-2.50863	10.7386	45.749	1074.32	0
1.0713	-2.50863	7.68439	38.1211	991.324	0
1.0720	-0.985065	5.55301	30.7963	849.087	0
1.0727	1.4579	2.80101	26.8285	634.259	0
1.0733	0.840589	-1.77206	25.0007	423.072	0
1.0740	-2.81072	-7.57007	21.9468	243.032	0
1.0747	-3.12594	-11.841	18.5898	31.8454	0
1.0753	1.75998	-15.2055	15.5359	-205.266	0
1.0760	6.0286	-18.5618	13.4005	-412.813	0
1.0767	7.86739	-18.8639	11.265	-590.72	0
1.0773	9.08887	-17.3368	8.51881	-740.57	0
1.0780	9.99513	-19.1661	8.82649	-835.775	0
1.0787	9.99513	-18.2515	10.9619	-896.487	0
1.0793	10.9145	-15.5076	10.0435	-936.496	0
1.0800	11.8339	-15.8098	10.6542	-926.714	0
1.0807	10.9145	-15.2055	15.5359	-876.041	0
1.0813	9.39096	-10.9264	17.0652	-801.907	0
1.0820	9.39096	-8.18253	16.1467	-660.295	0
1.0827	8.16947	-3.60129	22.5576	-450.027	0
1.0833	6.34382	3.11132	30.1855	-249.21	0
1.0840	5.72651	7.08009	32.6286	-73.7665	0
1.0847	6.0286	8.59901	34.461	133.78	0
1.0853	7.5653	12.8781	36.2887	369.972	0
1.0860	10.6124	17.4512	34.461	579.652	0
1.0867	11.2166	19.2804	32.6286	750.83	0
1.0873	8.16947	19.2804	33.8502	886.044	0
1.0880	3.28355	19.5907	35.3749	974.225	0
1.0887	-1.90446	22.0324	36.8995	1029.16	0
1.0893	-8.31395	22.3346	37.818	1061.19	0
1.0900	-16.5491	18.9782	38.1211	1042.88	0
1.0907	-22.3544	17.4512	39.9534	981.837	0
1.0913	-20.5156	17.149	40.8673	901.599	0
1.0920	-13.804	13.7927	38.1211	757.228	0
1.0927	-9.53543	7.99471	33.2394	533.538	0
1.0933	-7.39456	2.80101	29.5747	321.469	0
1.0940	-4.34742	-1.1596	23.7792	148.416	0
1.0947	0.538502	-5.43869	16.4544	-62.1462	0
1.0953	6.34382	-10.6242	9.74037	-302.641	0
1.0960	9.99513	-13.6784	0.890916	-507.393	0
1.0967	10.3104	-13.6784	-10.0986	-685.337	0
1.0973	9.08887	-13.9805	-17.4188	-837.614	0
1.0980	9.99513	-14.593	-22.305	-929.141	0
1.0987	11.8339	-13.6784	-26.879	-985.294	0
1.0993	13.0554	-13.3681	-30.5437	-1025.89	0
1.1000	14.579	-13.3681	-31.7653	-1013.39	0
1.1007	14.579	-10.9264	-29.6298	-959.075	0
1.1013	13.0554	-6.9576	-25.9651	-885.823	0
1.1020	11.5318	-1.77206	-24.1328	-741.158	0
1.1027	11.5318	4.02594	-20.4727	-526.037	0
1.1033	11.2166	6.46763	-12.8448	-326.433	0
1.1040	9.99513	4.94055	-8.26623	-149.114	0
1.1047	10.9145	5.2427	-7.04466	61.4476	0
1.1053	13.9617	8.59901	-0.0275541	290.322	0
1.1060	15.1831	12.8781	5.77258	495.699	0
1.1067	9.99513	15.6219	2.41558	675.776	0
1.1073	0.840589	17.149	-0.330649	815.219	0
1.1080	-8.61604	16.2344	-1.24453	897.333	0
1.1087	-14.4082	14.7073	-5.8231	948.888	0
1.1093	-15.6297	13.7927	-7.95854	980.623	0
1.1100	-13.804	12.5678	-3.99534	963.23	0
1.1107	-13.804	10.7386	-0.941432	906.158	0
1.1113	-16.5491	7.68439	-0.0275541	824.081	0
1.1120	-18.0727	3.41347	4.85871	671.179	0
1.1127	-15.6297	-1.46992	10.6542	451.461	0
1.1133	-13.502	-5.74084	15.8436	250.975	0
1.1140	-14.7234	-10.0118	21.033	69.6847	0
1.1147	-14.7234	-13.6784	22.5576	-153.086	0
1.1153	-12.8847	-16.1201	14.0113	-384.13	0
1.1160	-13.804	-19.1661	1.5017	-576.379	0
1.1167	-13.1867	-21.9181	-8.56932	-755.206	0
1.1173	-8.31395	-25.2744	-17.7265	-905.055	0
1.1180	-11.059	-28.3204	-24.7436	-988.346	0
1.1187	-23.878	-28.0182	-22.305	-1041.45	0
1.1193	-30.5896	-25.8787	-17.4188	-1080.2	0
1.1200	-22.9586	-26.4911	-20.1696	-1062.81	0
1.1207	-11.6632	-25.8787	-26.879	-1005.15	0
1.1213	-4.34742	-19.7785	-30.5437	-928.222	0
1.1220	-0.065671	-13.6784	-31.4576	-779.329	0
1.1227	2.06207	-11.5388	-26.879	-562.957	0
1.1233	4.20295	-8.48468	-16.5049	-365.817	0
1.1240	5.72651	-3.60129	-9.18011	-188.792	0
1.1247	5.72651	0.971777	-5.8231	27.8739	0
1.1253	4.50503	3.41347	1.19401	263.772	0
1.1260	2.67938	3.71562	8.82649	471.613	0
1.1267	-0.065671	6.46763	9.43268	652.866	0
1.1273	-3.73011	10.4364	6.99415	790.213	0
1.1280	-7.69664	8.90932	6.68646	868.65	0
1.1287	-8.91812	5.55301	1.5017	921.125	0
1.1293	-3.73011	6.46763	-2.77378	954.993	0
1.1300	1.75998	5.55301	-0.330649	939.438	0
1.1307	2.67938	2.19671	-0.941432	886.632	0
1.1313	2.06207	0.0571634	-5.21232	808.526	0
1.1320	-0.380892	-3.60129	-5.8231	656.25	0
1.1327	-4.95159	-6.9576	-7.04466	438.039	0
1.1333	-5.25368	-5.12837	-13.1479	240.568	0
1.1340	-2.81072	-7.57007	-17.7265	67.5519	0
1.1347	-3.42803	-15.8098	-21.0835	-146.062	0
1.1353	-3.73011	-18.5618	-25.662	-379.828	0
1.1360	-2.81072	-17.9493	-26.879	-580.35	0
1.1367	-6.79038	-19.7785	-28.1006	-750.94	0
1.1373	-9.53543	-20.6931	-31.7653	-885.198	0
1.1380	-4.95159	-20.391	-32.6792	-964.554	0
1.1387	0.840589	-19.4764	-31.7653	-1019.79	0
1.1393	4.80712	-17.0347	-32.3761	-1053.65	0
1.1400	5.42443	-15.2055	-32.0684	-1032	0
1.1407	-3.12594	-15.2055	-30.5437	-974.924	0
1.1413	-15.6297	-12.4535	-29.6298	-892.552	0
1.1420	-19.5962	-7.26792	-26.2728	-734.135	0
1.1427	-16.8512	-1.77206	-22.9158	-514.122	0
1.1433	-13.502	3.71562	-23.2189	-315.144	0
1.1440	-9.22021	7.38224	-21.3866	-133.559	0
1.1447	-5.5689	10.1261	-17.1157	84.9454	0
1.1453	-0.985065	15.9241	-15.591	320.219	0
1.1460	6.64591	22.3346	-15.8941	528.353	0
1.1467	13.9617	24.7762	-14.9802	705.967	0
1.1473	20.0691	25.6909	-13.1479	840.85	0
1.1480	27.0959	27.5201	-8.56932	922.044	0
1.1487	31.6666	27.5201	-4.90922	979.41	0
1.1493	25.2571	28.4347	-7.04466	1013.28	0
1.1500	3.58564	31.4889	-9.79089	990.111	0
1.1507	-19.2941	31.7992	-8.56932	932.12	0
1.1513	-27.5424	28.4347	-9.48779	857.03	0
1.1520	-22.9586	24.4741	-15.591	706.592	0
1.1527	-15.6297	19.2804	-21.3866	485.623	0
1.1533	-9.53543	16.5366	-21.3866	290.028	0
1.1540	-3.73011	17.4512	-19.5588	120.027	0
1.1547	-0.380892	15.9241	-22.6081	-91.4543	0
1.1553	1.75998	11.0407	-28.7114	-321.248	0
1.1560	7.25008	9.21147	-32.3761	-516.255	0
1.1567	13.3575	9.21147	-35.1223	-685.631	0
1.1573	13.6596	7.38224	-36.95	-822.022	0
1.1580	11.8339	6.76978	-33.2899	-904.43	0
1.1587	13.0554	7.38224	-30.5437	-957.53	0
1.1593	14.579	6.46763	-31.4576	-988.346	0
1.1600	13.6596	8.59901	-29.3221	-968.525	0
1.1607	11.5318	13.1802	-24.7436	-908.696	0
1.1613	8.16947	15.6219	-23.2189	-822.022	0
1.1620	6.34382	17.149	-20.4727	-668.238	0
1.1627	7.86739	22.0324	-17.7265	-453.999	0
1.1633	6.64591	26.6055	-18.3372	-255.314	0
1.1640	2.06207	28.4347	-14.0618	-79.834	0
1.1647	1.4579	31.1867	-6.74157	131.941	0
1.1653	3.28355	34.2409	-5.52	367.84	0
1.1660	4.50503	36.3722	-4.29844	571.378	0
1.1667	6.64591	39.4264	1.5017	739.246	0
1.1673	6.34382	40.0389	3.94024	870.452	0
1.1680	4.80712	37.5972	4.55102	948.594	0
1.1687	6.64591	37.5972	7.90802	998.348	0
1.1693	7.25008	38.2015	7.90802	1027.33	0
1.1700	4.50503	35.1555	6.99415	1002.61	0
1.1707	6.0286	31.7992	10.3512	940.063	0
1.1713	9.39096	29.0472	10.6542	853.058	0
1.1720	10.3104	24.7762	6.07568	689.492	0
1.1727	10.3104	22.6367	4.85871	467.016	0
1.1733	9.99513	18.9782	4.85871	274.142	0
1.1740	9.39096	11.0407	1.5017	91.6749	0
1.1747	9.08887	5.2427	-0.0275541	-136.906	0
1.1753	4.80712	3.41347	1.19401	-363.353	0
1.1760	-1.90446	0.0571634	-0.941432	-550.123	0
1.1767	-3.73011	-3.60129	-2.77378	-723.47	0
1.1773	-0.985065	-5.74084	1.5017	-862.325	0
1.1780	-0.985065	-8.795	6.07568	-940.137	0
1.1787	-2.50863	-10.9264	2.11248	-993.862	0
1.1793	-1.60237	-9.70961	-3.07687	-1025.6	0
1.1800	-2.81072	-7.26792	-0.330649	-1002.1	0
1.1807	-10.1396	-6.04299	4.55102	-944.108	0
1.1813	-14.4082	-4.52407	3.94024	-858.354	0
1.1820	-12.8847	-0.244986	0.890916	-698.134	0
1.1827	-13.1867	5.55301	0.280133	-485.108	0
1.1833	-12.8847	6.76978	3.32945	-293.154	0
1.1840	-5.87099	7.38224	8.82649	-112.488	0
1.1847	-0.380892	13.4824	13.7082	103.553	0
1.1853	0.236416	17.4512	14.9297	333.972	0
1.1860	2.67938	16.2344	16.7575	536.296	0
1.1867	6.34382	20.195	19.8114	705.967	0
1.1873	9.69304	25.6909	18.5898	832.024	0
1.1880	13.0554	21.1178	15.2328	905.864	0
1.1887	13.6596	16.5366	14.622	954.073	0
1.1893	14.8811	18.9782	15.8436	980.623	0
1.1900	17.324	17.4512	15.2328	957.751	0
1.1907	13.6596	13.7927	12.1789	897.627	0
1.1913	4.80712	13.7927	5.1618	808.526	0
1.1920	3.58564	11.351	-1.85531	647.093	0
1.1927	6.64591	5.2427	-5.21232	428.588	0
1.1933	3.58564	0.971777	-6.13079	235.383	0
1.1940	-6.47516	-1.77206	-8.87701	59.6089	0
1.1947	-20.8177	-3.60129	-14.9802	-159.19	0
1.1953	-30.2875	-5.12837	-18.6403	-388.984	0
1.1960	-29.3681	-9.09714	-14.6726	-579.725	0
1.1967	-25.4016	-12.7638	-10.7048	-746.049	0
1.1973	-23.5628	-12.7638	-12.234	-879.093	0
1.1980	-19.2941	-11.841	-14.9802	-957.53	0
1.1987	-14.4082	-11.2367	-18.6403	-1007.91	0
1.1993	-12.8847	-11.841	-24.1328	-1033.21	0
1.2000	-9.22021	-12.7638	-25.9651	-1006.99	0
1.2007	-5.5689	-9.70961	-24.1328	-948.374	0
1.2013	-6.17308	-5.74084	-21.3866	-859.898	0
1.2020	-3.73011	-3.91161	-14.9802	-693.574	0
1.2027	2.37729	0.0571634	-6.43388	-477.496	0
1.2033	4.50503	4.32808	-3.38456	-288.3	0
1.2040	3.58564	4.32808	-3.38456	-108.223	0
1.2047	4.80712	6.46763	0.583228	112.415	0
1.2053	3.58564	12.8781	4.85871	343.128	0
1.2060	0.236416	15.0095	6.07568	543.026	0
1.2067	0.840589	13.4824	7.29724	713.284	0
1.2073	3.90086	13.7927	8.21571	838.717	0
1.2080	7.25008	14.7073	7.29724	912.888	0
1.2087	10.9145	14.7073	9.12959	965.694	0
1.2093	11.2166	13.4824	12.4866	991.619	0
1.2100	9.08887	11.0407	11.8758	960.178	0
1.2107	8.77365	9.21147	9.74037	896.414	0
1.2113	9.69304	6.46763	8.51881	810.034	0
1.2120	8.16947	-0.857451	5.1618	646.174	0
1.2127	6.64591	-9.70961	1.80479	422.778	0
1.2133	7.25008	-15.5076	1.80479	232.662	0
1.2140	7.25008	-19.1661	-0.330649	63.2862	0
1.2147	9.99513	-22.8327	-7.65545	-154.299	0
1.2153	13.3575	-27.4058	-12.234	-383.211	0
1.2160	13.0554	-31.0724	-12.234	-570.274	0
1.2167	10.9145	-31.3745	-12.5371	-733.84	0
1.2173	11.2166	-30.7621	-13.1479	-864.164	0
1.2180	12.7533	-31.987	-11.3155	-938.298	0
1.2187	11.5318	-33.8162	-10.4017	-986.838	0
1.2193	5.12234	-33.2038	-13.1479	-1014.31	0
1.2200	-4.34742	-30.1578	-14.0618	-986.838	0
1.2207	-8.31395	-28.0182	-12.234	-922.743	0
1.2213	-5.5689	-27.4058	-10.7048	-829.376	0
1.2220	-3.73011	-24.9641	-3.99534	-661.214	0
1.2227	-5.5689	-19.1661	7.29724	-443.334	0
1.2233	-7.39456	-14.8951	11.8758	-252.593	0
1.2240	-11.059	-12.7638	10.6542	-73.1413	0
1.2247	-15.6297	-10.9264	15.5359	145.988	0
1.2253	-14.7234	-7.88038	23.4715	376.077	0
1.2260	-9.83752	-4.52407	28.0501	574.43	0
1.2267	-7.39456	-4.52407	32.6286	741.085	0
1.2273	-7.39456	-6.65545	36.8995	864.973	0
1.2280	-5.5689	-5.74084	35.3749	938.813	0
1.2287	-2.20655	-1.77206	32.3209	989.486	0
1.2293	-0.985065	-2.38453	31.7102	1012.36	0
1.2300	-3.12594	-5.43869	32.3209	983.381	0
1.2307	-3.73011	-7.88038	29.8824	924.177	0
1.2313	-0.985065	-10.3221	24.6931	834.157	0
1.2320	1.15581	-13.0659	21.033	664.487	0
1.2327	0.840589	-16.1201	20.1145	448.703	0
1.2333	-0.380892	-21.0035	17.0652	265.611	0
1.2340	-1.28715	-24.6619	11.5727	81.5991	0
1.2347	-1.90446	-24.6619	6.99415	-148.526	0
1.2353	-2.81072	-27.7161	2.71867	-365.192	0
1.2360	-4.64951	-33.8162	-3.07687	-540.047	0
1.2367	-6.47516	-35.6455	-7.04466	-707.29	0
1.2373	-4.95159	-33.8162	-7.04466	-837.908	0
1.2380	-1.90446	-33.8162	-6.13079	-906.269	0
1.2387	-1.60237	-34.1184	-7.35235	-954.809	0
1.2393	-1.60237	-31.987	-8.87701	-981.359	0
1.2400	-0.682979	-29.8475	-8.56932	-949.587	0
1.2407	-3.42803	-30.1578	-9.18011	-884.904	0
1.2413	-4.64951	-28.3204	-12.234	-790.912	0
1.2420	-1.28715	-20.0807	-11.6232	-620.911	0
1.2427	-0.380892	-13.3681	-5.8231	-405.458	0
1.2433	-3.12594	-12.1513	-1.24453	-217.475	0
1.2440	-1.28715	-8.48468	0.583228	-37.729	0
1.2447	1.75998	-2.08238	4.24792	181.989	0
1.2453	0.538502	0.971777	6.99415	410.275	0
1.2460	-0.985065	4.94055	8.82649	604.363	0
1.2467	-3.12594	11.9553	9.74037	766.09	0
1.2473	-7.39456	12.5678	9.43268	886.338	0
1.2480	-9.22021	9.82394	8.21571	957.126	0
1.2487	-8.91812	10.7386	7.90802	1003.2	0
1.2493	-8.91812	10.7386	9.43268	1021.85	0
1.2500	-6.17308	8.29686	11.5727	991.913	0
1.2507	-4.64951	8.29686	12.4866	930.281	0
1.2513	-6.47516	6.46763	8.82649	832.943	0
1.2520	-3.73011	0.359313	0.890916	655.919	0
1.2527	1.4579	-4.21376	-5.52	437.708	0
1.2533	1.75998	-5.43869	-11.3155	255.241	0
1.2540	1.75998	-8.18253	-16.8126	78.8411	0
1.2547	4.80712	-11.841	-20.1696	-143.01	0
1.2553	5.42443	-13.6784	-20.7758	-366.111	0
1.2560	3.28355	-13.3681	-20.4727	-551.962	0
1.2567	0.840589	-14.8951	-17.7265	-714.939	0
1.2573	-0.985065	-17.639	-15.8941	-840.335	0
1.2580	-0.065671	-17.0347	-17.7265	-912.667	0
1.2587	0.538502	-15.2055	-19.2511	-960.582	0
1.2593	-1.60237	-15.5076	-19.5588	-980.44	0
1.2600	-4.0322	-13.6784	-18.948	-950.212	0
1.2607	-10.7569	-9.09714	-18.6403	-890.714	0
1.2613	-20.2135	-7.26792	-17.4188	-795.178	0
1.2620	-23.5628	-5.12837	-12.234	-621.536	0
1.2627	-20.8177	1.88639	-3.38456	-408.216	0
1.2633	-17.4685	6.76978	3.63714	-225.418	0
1.2640	-12.8847	7.68439	7.90802	-44.7526	0
1.2647	-7.09247	11.0407	9.74037	178.643	0
1.2653	-4.34742	15.9241	9.74037	405.385	0
1.2660	-2.50863	18.6761	11.5727	594.581	0
1.2667	1.75998	20.8075	14.622	752.962	0
1.2673	4.50503	21.1178	13.4005	868.944	0
1.2680	1.75998	20.195	12.4866	934.841	0
1.2687	-0.065671	21.1178	17.676	982.462	0
1.2693	4.50503	20.8075	22.2499	1003.53	0
1.2700	11.2166	18.3658	20.7253	965.988	0
1.2707	15.4984	18.0636	17.3683	895.788	0
1.2713	21.9079	18.9782	12.4866	801.208	0
1.2720	29.8409	15.0095	5.77258	629.074	0
1.2727	31.9687	7.99471	2.71867	408.437	0
1.2733	28.9215	2.80101	2.41558	225.933	0
1.2740	19.767	-0.555301	-0.941432	50.7466	0
1.2747	-0.985065	-4.52407	-4.90922	-173.237	0
1.2753	-22.6565	-7.26792	-5.8231	-395.088	0
1.2760	-29.3681	-8.18253	-8.87701	-574.246	0
1.2767	-23.878	-9.39929	-13.7587	-735.054	0
1.2773	-16.5491	-12.1513	-15.2833	-860.486	0
1.2780	-10.1396	-13.6784	-16.8126	-930.061	0
1.2787	-7.39456	-12.1513	-18.6403	-977.682	0
1.2793	-6.47516	-10.0118	-14.3695	-997.833	0
1.2800	-1.90446	-8.48468	-10.4017	-963.046	0
1.2807	1.4579	-7.26792	-13.4556	-899.539	0
1.2813	-0.065671	-3.60129	-14.9802	-803.415	0
1.2820	2.06207	0.971777	-11.3155	-627.934	0
1.2827	5.72651	4.6384	-9.79089	-412.188	0
1.2833	4.80712	7.38224	-9.48779	-228.176	0
1.2840	4.50503	10.1261	-5.8231	-49.0183	0
1.2847	4.50503	11.9553	-3.07687	169.486	0
1.2853	-0.985065	11.9553	-3.07687	392.551	0
1.2860	-3.12594	13.1802	-2.46609	583.586	0
1.2867	0.538502	18.9782	-1.24453	741.673	0
1.2873	1.15581	24.1638	-0.0275541	852.764	0
1.2880	0.538502	23.5595	-0.330649	918.992	0
1.2887	3.90086	18.3658	-3.07687	966.613	0
1.2893	7.25008	16.5366	-5.21232	984.301	0
1.2900	9.69304	18.3658	-6.13079	949.808	0
1.2907	10.9145	16.5366	-8.56932	885.418	0
1.2913	10.3104	9.82394	-12.5371	784.403	0
1.2920	13.6596	6.46763	-14.6726	602.818	0
1.2927	18.8476	8.29686	-14.9802	387.366	0
1.2933	18.2434	6.46763	-17.1157	210.672	0
1.2940	17.0219	0.0571634	-21.3866	28.499	0
1.2947	20.9885	-4.52407	-24.1328	-199.162	0
1.2953	23.1162	-6.65545	-25.9651	-410.349	0
1.2960	19.767	-7.88038	-28.1006	-583.991	0
1.2967	14.579	-9.39929	-30.5437	-746.674	0
1.2973	9.39096	-12.4535	-30.5437	-866.885	0
1.2980	7.25008	-13.6784	-26.879	-932.525	0
1.2987	8.77365	-12.1513	-22.6081	-981.653	0
1.2993	10.6124	-11.2367	-23.5266	-997.208	0
1.3000	7.25008	-10.6242	-28.4083	-956.611	0
1.3007	-6.47516	-7.57007	-31.4576	-895.604	0
1.3013	-23.2607	-3.91161	-31.7653	-797.016	0
1.3020	-28.4487	0.0571634	-29.6298	-614.806	0
1.3027	-24.1801	4.32808	-25.9651	-403.325	0
1.3033	-22.0392	6.46763	-24.1328	-224.499	0
1.3040	-19.2941	7.38224	-22.305	-39.2735	0
1.3047	-12.2805	10.4364	-17.1157	182.909	0
1.3053	-8.31395	13.4824	-14.0618	401.413	0
1.3060	-7.99873	16.5366	-13.4556	590.61	0
1.3067	-4.64951	20.195	-10.4017	748.697	0
1.3073	-1.90446	21.1178	-7.35235	857.361	0
1.3080	-1.90446	20.195	-9.18011	921.125	0
1.3087	-0.065671	20.195	-8.56932	966.613	0
1.3093	1.15581	18.3658	-7.04466	980.035	0
1.3100	-0.985065	16.5366	-10.4017	944.917	0
1.3107	-1.28715	15.6219	-13.1479	882.66	0
1.3113	2.37729	13.7927	-13.1479	778.924	0
1.3120	4.50503	8.90932	-16.8126	593.662	0
1.3127	2.37729	5.55301	-20.7758	379.423	0
1.3133	0.538502	2.80101	-21.3866	206.112	0
1.3140	3.28355	-2.38453	-24.1328	29.4183	0
1.3147	5.12234	-7.26792	-27.1867	-193.977	0
1.3153	3.90086	-11.2367	-26.879	-410.974	0
1.3160	4.50503	-14.593	-27.7975	-589.507	0
1.3167	6.0286	-15.8098	-31.4576	-746.968	0
1.3173	5.72651	-13.6784	-32.9868	-862.95	0
1.3180	6.34382	-12.4535	-32.9868	-927.009	0
1.3187	6.94799	-13.0659	-33.9007	-971.577	0
1.3193	8.47156	-13.3681	-33.2899	-984.999	0
1.3200	10.9145	-13.6784	-31.7653	-947.16	0
1.3207	7.25008	-12.4535	-30.8468	-885.198	0
1.3213	-0.985065	-7.57007	-30.5437	-783.594	0
1.3220	-4.64951	-2.68668	-28.1006	-602.01	0
1.3227	-5.5689	-0.244986	-19.8619	-391.742	0
1.3233	-7.09247	1.88639	-11.6232	-213.209	0
1.3240	-4.34742	5.2427	-11.3155	-27.0649	0
1.3247	0.236416	8.90932	-12.5371	196.956	0
1.3253	-0.065671	12.2656	-6.74157	413.622	0
1.3260	-0.985065	14.397	-0.330649	597.634	0
1.3267	-0.682979	15.6219	-0.330649	753.587	0
1.3273	-0.380892	16.8387	-0.330649	863.759	0
1.3280	-1.28715	14.7073	3.32945	929.362	0
1.3287	-2.81072	11.6532	6.07568	976.064	0
1.3293	-0.985065	11.9553	5.1618	987.353	0
1.3300	3.28355	13.7927	3.32945	944.329	0
1.3307	2.06207	12.8781	4.24792	875.343	0
1.3313	-2.81072	10.1261	2.41558	771.275	0
1.3320	-2.20655	5.2427	-3.07687	589.102	0
1.3327	1.4579	-0.857451	-6.74157	375.488	0
[truncated: 73,528 more rows]
