# Supplementary material for: Identification of Haptic Based Guiding Using Hard Reins
Source: PLoS One. 2015 Jul 22;10(7):e0132020. doi: 10.1371/journal.pone.0132020 (PMC4511788; doi:10.1371/journal.pone.0132020)
Supplement: S3 File — (ZIP) [file pone.0132020.s003.zip › EMGData1/Subject6/T3/t3.txt]

0.0000	-10.2603	2.26647	-2.5443	-14.7779	0
0.0007	-16.0581	1.05259	-4.06832	-15.3887	0
0.0013	-20.3273	1.05259	-5.59235	-10.8161	0
0.0020	-22.1545	1.05259	-6.20451	-8.06718	0
0.0027	-21.8558	-0.780957	-6.20451	-7.45631	0
0.0033	-20.9422	-3.53128	-5.28627	-4.40192	0
0.0040	-21.2409	-3.83687	-6.20451	-3.4856	0
0.0047	-22.4532	-2.00332	-8.64678	-4.40192	0
0.0053	-22.1545	-0.780957	-9.25894	-1.66195	0
0.0060	-20.3273	-1.08655	-9.25894	-2.27283	0
0.0067	-18.5002	-1.69773	-10.783	-4.40192	0
0.0073	-15.4432	-3.53128	-9.25894	-0.134753	0
0.0080	-8.73179	-4.44806	-5.28627	3.53052	0
0.0087	-4.14628	-2.00332	-5.28627	0.170687	0
0.0093	-4.7612	-1.08655	-7.12275	-0.440192	0
0.0100	-2.02044	-2.30892	-6.81667	2.00332	0
0.0107	5.30584	-0.780957	-5.59235	0.170687	0
0.0113	8.97776	0.44141	-4.3744	-0.745631	0
0.0120	9.27643	-2.61451	-3.45616	-1.05107	0
0.0127	10.19	-6.27312	-5.59235	-7.15087	0
0.0133	10.8049	-8.41226	-8.95286	-8.9835	0
0.0140	11.7185	-7.1899	-8.95286	-4.70735	0
0.0147	13.5457	-2.61451	-7.42246	-4.70735	0
0.0153	14.4593	0.135819	-7.12275	-6.23455	0
0.0160	15.6891	-2.61451	-8.95286	-2.87472	0
0.0167	19.3435	-4.44806	-11.3951	-1.66195	0
0.0173	19.9584	-4.14247	-9.86473	-4.70735	0
0.0180	16.6027	-3.53128	-8.64678	-5.62367	0
0.0187	15.0742	-3.22569	-11.6948	-4.70735	0
0.0193	14.4593	-2.30892	-11.6948	-5.01279	0
0.0200	12.6321	-2.30892	-7.42246	-3.4856	0
0.0207	12.9308	-2.61451	-8.95286	-0.745631	0
0.0213	14.7755	-2.30892	-6.20451	-0.440192	0
0.0220	12.0172	0.44141	6.30654	1.087	0
0.0227	8.06417	1.96088	11.1911	6.58491	0
0.0233	8.06417	-1.39214	4.47643	9.32487	0
0.0240	6.21943	-3.53128	3.25848	6.58491	0
0.0247	-0.17569	-2.30892	6.30654	5.05771	0
0.0253	-3.2327	-1.69773	2.9524	5.36315	0
0.0260	-1.40552	-1.39214	2.03416	3.83596	0
0.0267	-2.93402	1.05259	6.00046	5.36315	0
0.0273	-7.8182	1.3497	3.86427	10.2412	0
0.0280	-7.8182	-0.780957	-0.714188	12.0738	0
0.0287	-5.67479	-0.780957	1.1223	10.2412	0
0.0293	-8.41555	0.747002	4.17035	9.63031	0
0.0300	-11.7712	1.3497	2.03416	9.93575	0
0.0307	-11.4726	1.05259	-0.102027	8.40856	0
0.0313	-11.1739	0.747002	0.510134	7.80666	0
0.0320	-10.2603	1.3497	-0.102027	8.40856	0
0.0327	-6.2897	1.65529	-3.45616	6.89035	0
0.0333	-4.7612	0.44141	-6.20451	2.00332	0
0.0340	-7.20329	1.05259	-5.28627	0.781565	0
0.0347	-7.50196	3.79443	-4.68048	4.75227	0
0.0353	-4.7612	4.71121	-6.20451	5.66859	0
0.0360	-3.84761	2.87766	-5.59235	2.6142	0
0.0367	-5.05987	1.3497	-3.76224	0.476126	0
0.0373	-6.90462	1.05259	-4.06832	0.170687	0
0.0380	-5.37611	1.96088	-3.76224	1.69788	0
0.0387	-0.790605	3.48884	-1.31997	3.53052	0
0.0393	1.95016	3.18325	1.422	1.087	0
0.0400	2.2664	1.05259	4.17035	-0.745631	0
0.0407	5.00716	1.65529	7.22478	3.83596	0
0.0413	6.83434	2.87766	6.9187	7.19578	0
0.0420	5.30584	1.65529	3.56456	5.66859	0
0.0427	6.21943	1.65529	2.9524	7.80666	0
0.0433	8.06417	4.71121	7.53086	12.3793	0
0.0440	4.09358	4.10002	12.409	12.0738	0
0.0447	-0.17569	0.135819	12.7151	12.0738	0
0.0453	0.421656	1.3497	10.2728	13.9065	0
0.0460	-1.70419	5.0168	10.2728	11.1575	0
0.0467	-5.37611	3.18325	12.7151	10.2412	0
0.0473	-3.54894	0.135819	14.8513	14.8228	0
0.0480	-1.10685	1.05259	14.2455	13.9065	0
0.0487	-3.84761	1.05259	9.97313	7.50122	0
0.0493	-4.46253	-0.169773	5.70075	9.32487	0
0.0500	1.65149	0.747002	4.47643	12.9901	0
0.0507	4.39225	2.26647	4.78251	7.50122	0
0.0513	1.65149	2.26647	6.00046	5.05771	0
0.0520	0.122983	3.48884	7.53086	8.40856	0
0.0527	1.65149	3.18325	6.30654	4.44683	0
0.0533	3.17999	0.747002	3.86427	-0.745631	0
0.0540	4.39225	1.3497	4.47643	2.00332	0
0.0547	6.21943	2.87766	5.70075	2.00332	0
0.0553	7.13301	0.44141	5.39467	0.476126	0
0.0560	6.83434	0.747002	3.86427	5.36315	0
0.0567	5.92075	3.79443	3.25848	6.27947	0
0.0573	4.69092	2.87766	5.08859	0.476126	0
0.0580	3.47866	0.44141	6.9187	0.781565	0
0.0587	2.2664	1.05259	4.78251	3.83596	0
0.0593	2.56507	1.05259	2.9524	1.087	0
0.0600	1.95016	1.3497	4.78251	0.170687	0
0.0607	-0.491932	2.57206	4.17035	3.83596	0
0.0613	-1.10685	0.44141	1.72808	5.05771	0
0.0620	0.122983	-3.22569	1.72808	5.05771	0
0.0627	-1.40552	-2.61451	2.03416	7.50122	0
0.0633	-3.84761	0.135819	2.34024	9.32487	0
0.0640	-6.58838	-1.39214	3.25848	8.40856	0
0.0647	-10.559	-3.83687	2.34024	8.40856	0
0.0653	-11.7712	-2.30892	1.72808	8.40856	0
0.0660	-10.559	-0.780957	4.47643	6.58491	0
0.0667	-14.8282	-1.69773	5.08859	6.27947	0
0.0673	-18.7988	0.135819	2.34024	8.40856	0
0.0680	-17.5866	2.26647	1.72808	8.40856	0
0.0687	-18.5002	-0.780957	2.9524	8.10312	0
0.0693	-23.0681	-2.61451	2.03416	10.2412	0
0.0700	-25.2115	1.05259	0.204054	8.714	0
0.0707	-26.4238	2.87766	0.204054	3.83596	0
0.0713	-25.8264	0.44141	0.816215	5.05771	0
0.0720	-23.683	-1.69773	-0.102027	5.97403	0
0.0727	-25.8264	-3.53128	-1.62605	-1.05107	0
0.0733	-27.0387	-2.61451	-2.5443	-4.40192	0
0.0740	-20.626	-0.475365	-3.76224	-0.745631	0
0.0747	-15.1445	-1.69773	-5.28627	-1.96739	0
0.0753	-13.9146	-2.9201	-5.89843	-4.40192	0
0.0760	-10.8576	-1.69773	-3.76224	-0.440192	0
0.0767	-5.97346	-2.00332	-0.714188	0.781565	0
0.0773	-2.02044	-2.61451	0.510134	-4.70735	0
0.0780	3.77733	-1.69773	-1.62605	-4.40192	0
0.0787	8.66152	-3.22569	-2.5443	-1.05107	0
0.0793	9.89135	-5.35635	-1.01389	-6.23455	0
0.0800	10.5063	-2.30892	-0.408108	-9.89982	0
0.0807	11.1036	-0.169773	-1.01389	-4.70735	0
0.0813	9.27643	-2.9201	-2.85038	-2.27283	0
0.0820	8.36284	-4.14247	-6.20451	-3.79104	0
0.0827	10.8049	-0.780957	-7.12275	1.39244	0
0.0833	13.247	0.135819	-4.06832	5.97403	0
0.0840	12.0172	-1.69773	-2.5443	1.087	0
0.0847	9.89135	-2.00332	-5.59235	-3.4856	0
0.0853	9.5751	-2.00332	-7.42246	-1.35651	0
0.0860	8.97776	-3.53128	-6.20451	0.170687	0
0.0867	7.13301	-2.61451	-6.20451	2.00332	0
0.0873	7.13301	-0.475365	-7.12275	4.44683	0
0.0880	8.06417	-0.780957	-5.89843	3.53052	0
0.0887	6.21943	-0.780957	-4.3744	1.39244	0
0.0893	2.86375	1.96088	-1.93213	1.39244	0
0.0900	1.65149	1.3497	2.34024	0.170687	0
0.0907	3.77733	-1.69773	2.64632	-2.27283	0
0.0913	5.30584	0.44141	0.204054	-3.18016	0
0.0920	4.39225	4.71121	1.1223	-5.31823	0
0.0927	4.39225	4.71121	1.1223	-8.06718	0
0.0933	6.53567	4.40562	-3.45616	-7.15087	0
0.0940	5.30584	4.10002	-6.51059	-6.84543	0
0.0947	3.47866	0.747002	-7.12275	-8.9835	0
0.0953	7.74793	-0.780957	-10.1708	-8.37262	0
0.0960	10.19	2.26647	-12.0009	-5.31823	0
0.0967	6.53567	2.57206	-11.089	-5.62367	0
0.0973	4.39225	0.747002	-12.307	-8.06718	0
0.0980	5.62208	1.96088	-15.9672	-8.9835	0
0.0987	5.62208	2.87766	-17.1915	-7.76174	0
0.0993	6.21943	0.135819	-17.4976	-7.15087	0
0.1000	7.13301	-0.780957	-17.4976	-7.45631	0
0.1007	7.44926	1.05259	-14.4432	-7.15087	0
0.1013	10.8049	1.05259	-11.6948	-4.09648	0
0.1020	11.7185	1.3497	-12.307	-0.134753	0
0.1027	7.74793	2.87766	-13.2252	0.170687	0
0.1033	7.44926	2.26647	-12.6131	-2.87472	0
0.1040	8.97776	0.747002	-14.1371	-2.27283	0
0.1047	6.21943	0.135819	-17.1915	2.91964	0
0.1053	4.39225	0.135819	-15.3614	3.83596	0
0.1060	3.77733	1.65529	-12.6131	0.170687	0
0.1067	1.95016	2.87766	-14.4432	2.30876	0
0.1073	2.56507	1.05259	-14.4432	6.58491	0
0.1080	1.95016	0.135819	-8.64678	2.91964	0
0.1087	-3.54894	1.05259	-5.59235	-1.35651	0
0.1093	-6.58838	-0.169773	-7.12275	1.087	0
0.1100	-5.97346	-1.69773	-5.89843	2.00332	0
0.1107	-7.50196	1.05259	-7.12275	1.087	0
0.1113	-9.94405	4.40562	-10.783	2.00332	0
0.1120	-9.64538	3.79443	-8.03462	-1.35651	0
0.1127	-7.8182	3.18325	-5.59235	-5.92911	0
0.1133	-6.58838	4.40562	-9.86473	-2.27283	0
0.1140	-6.58838	2.87766	-8.95286	1.39244	0
0.1147	-4.14628	2.26647	-5.59235	-4.09648	0
0.1153	-1.40552	5.32239	-8.95286	-6.84543	0
0.1160	-4.14628	4.71121	-9.55864	-1.66195	0
0.1167	-6.58838	1.65529	-5.59235	-1.35651	0
0.1173	-4.14628	3.79443	-5.89843	-6.23455	0
0.1180	-2.93402	6.85035	-6.51059	-6.23455	0
0.1187	-2.02044	3.79443	-4.3744	-2.87472	0
0.1193	0.737898	1.96088	-5.28627	-3.4856	0
0.1200	1.65149	3.79443	-6.81667	-3.4856	0
0.1207	-0.17569	3.79443	-5.89843	-1.96739	0
0.1213	-1.10685	2.26647	-8.64678	-4.40192	0
0.1220	-3.2327	4.10002	-10.1708	-4.40192	0
0.1227	-3.84761	4.10002	-5.89843	2.30876	0
0.1233	-2.02044	1.96088	-4.06832	5.66859	0
0.1240	-2.61778	2.87766	-6.20451	3.22508	0
0.1247	-4.14628	3.79443	-5.28627	4.75227	0
0.1253	-6.58838	1.96088	-3.45616	7.19578	0
0.1260	-11.7712	1.05259	-4.3744	3.83596	0
0.1267	-14.2133	1.96088	-3.15008	3.22508	0
0.1273	-13.2997	1.96088	0.816215	5.97403	0
0.1280	-15.4432	1.3497	2.9524	4.75227	0
0.1287	-17.8852	1.96088	2.03416	4.75227	0
0.1293	-16.0581	2.87766	0.204054	10.2412	0
0.1300	-13.9146	2.87766	-1.31997	9.32487	0
0.1307	-13.0011	4.10002	-1.31997	3.22508	0
0.1313	-12.3861	7.75864	-0.714188	4.44683	0
0.1320	-13.9146	6.54476	-1.01389	5.36315	0
0.1327	-15.7418	-1.08655	-0.714188	-2.56928	0
0.1333	-14.5296	-2.00332	1.72808	-4.40192	0
0.1340	-12.7024	2.87766	2.64632	1.39244	0
0.1347	-9.94405	1.65529	2.34024	-1.35651	0
0.1353	-4.7612	-0.780957	3.25848	-6.23455	0
0.1360	-0.491932	2.57206	5.08859	-1.96739	0
0.1367	0.122983	2.26647	6.00046	0.476126	0
0.1373	1.03657	-1.08655	6.00046	-1.66195	0
0.1380	4.09358	0.44141	6.30654	-0.745631	0
0.1387	6.21943	3.79443	6.61262	-0.745631	0
0.1393	5.30584	2.87766	6.00046	-1.96739	0
0.1400	3.47866	1.96088	7.83694	0.781565	0
0.1407	4.69092	3.18325	9.97313	0.170687	0
0.1413	7.13301	4.10002	6.61262	-2.87472	0
0.1420	5.00716	3.48884	3.25848	2.00332	0
0.1427	0.737898	2.87766	6.30654	8.714	0
0.1433	-0.17569	3.79443	7.53086	9.01943	0
0.1440	-1.10685	4.71121	3.86427	7.50122	0
0.1447	-4.7612	3.48884	3.56456	5.97403	0
0.1453	-7.50196	1.65529	5.70075	2.91964	0
0.1460	-6.2897	1.05259	4.78251	2.00332	0
0.1467	-2.93402	1.3497	2.64632	2.91964	0
0.1473	0.737898	1.05259	2.64632	2.6142	0
0.1480	3.17999	1.05259	6.30654	2.00332	0
0.1487	6.21943	1.65529	10.5789	3.83596	0
0.1493	10.19	1.96088	9.66705	5.97403	0
0.1500	11.7185	1.96088	5.39467	4.44683	0
0.1507	12.0172	1.3497	4.78251	-0.745631	0
0.1513	14.7755	-0.169773	5.70075	-2.56928	0
0.1520	16.304	0.44141	4.47643	-1.35651	0
0.1527	14.7755	1.96088	3.56456	-2.56928	0
0.1533	16.304	1.05259	6.30654	-5.31823	0
0.1540	19.0448	1.96088	7.22478	-6.84543	0
0.1547	21.7856	5.93357	6.00046	-5.62367	0
0.1553	26.3711	6.23917	7.53086	-2.56928	0
0.1560	27.5833	2.87766	10.5789	-1.35651	0
0.1567	23.6127	2.87766	10.885	-5.31823	0
0.1573	19.9584	5.0168	9.05489	-9.59438	0
0.1580	19.3435	6.54476	8.13665	-7.15087	0
0.1587	17.815	6.23917	6.61262	-4.40192	0
0.1593	15.3729	3.79443	4.47643	-6.23455	0
0.1600	14.7755	1.96088	3.86427	-5.31823	0
0.1607	15.3729	3.79443	4.47643	-1.35651	0
0.1613	13.247	4.40562	5.08859	-1.96739	0
0.1620	10.5063	4.10002	5.39467	-2.87472	0
0.1627	11.4199	5.32239	6.9187	0.476126	0
0.1633	12.0172	5.62798	13.3273	0.476126	0
0.1640	8.06417	4.71121	24.9264	-1.66195	0
0.1647	6.21943	5.93357	31.9408	1.39244	0
0.1653	9.89135	6.23917	27.0626	0.476126	0
0.1660	10.8049	5.0168	17.2936	-4.70735	0
0.1667	7.13301	6.54476	13.0212	-2.27283	0
0.1673	6.21943	6.85035	12.1093	3.22508	0
0.1680	5.92075	4.71121	8.74881	2.00332	0
0.1687	4.09358	3.79443	5.70075	-0.134753	0
0.1693	4.39225	5.62798	7.53086	-0.440192	0
0.1700	4.39225	8.36982	12.409	-2.27283	0
0.1707	1.65149	10.2034	14.8513	-2.87472	0
0.1713	0.737898	7.45304	11.8032	-2.56928	0
0.1720	0.421656	5.93357	8.13665	-5.62367	0
0.1727	-2.93402	8.36982	9.05489	-9.89982	0
0.1733	-4.7612	8.36982	9.36097	-9.89982	0
0.1740	-3.54894	5.62798	6.61262	-7.15087	0
0.1747	-4.7612	5.62798	5.70075	-6.23455	0
0.1753	-5.67479	7.45304	5.08859	-8.06718	0
0.1760	-3.54894	9.2866	2.9524	-8.06718	0
0.1767	-3.2327	10.2034	4.47643	-6.23455	0
0.1773	-4.7612	8.67541	6.9187	-8.06718	0
0.1780	-4.46253	7.45304	6.30654	-10.8161	0
0.1787	-4.14628	10.2034	4.78251	-9.89982	0
0.1793	-3.84761	10.509	4.17035	-8.06718	0
0.1800	-3.54894	7.75864	3.25848	-8.06718	0
0.1807	-7.20329	5.0168	3.86427	-7.15087	0
0.1813	-11.4726	4.10002	3.86427	-7.15087	0
0.1820	-10.2603	5.62798	0.816215	-5.62367	0
0.1827	-8.41555	7.45304	-0.714188	-1.96739	0
0.1833	-9.64538	5.93357	-0.714188	-0.745631	0
0.1840	-9.03047	4.71121	-1.62605	-1.66195	0
0.1847	-9.03047	6.54476	-0.714188	-0.440192	0
0.1853	-11.1739	8.36982	-1.31997	-0.745631	0
0.1860	-11.4726	6.54476	-4.06832	-2.27283	0
0.1867	-11.1739	3.79443	-3.45616	1.087	0
0.1873	-13.0011	3.18325	-0.714188	4.75227	0
0.1880	-13.9146	4.71121	1.1223	2.91964	0
0.1887	-13.2997	5.32239	3.25848	3.22508	0
0.1893	-13.0011	4.71121	2.64632	5.05771	0
0.1900	-11.7712	3.48884	1.1223	1.087	0
0.1907	-11.4726	3.79443	4.78251	-1.66195	0
0.1913	-12.0875	5.62798	7.22478	2.6142	0
0.1920	-9.64538	5.62798	2.34024	0.170687	0
0.1927	-9.94405	3.18325	-0.714188	-8.37262	0
0.1933	-13.0011	3.18325	2.9524	-7.76174	0
0.1940	-11.7712	5.32239	5.70075	-2.56928	0
0.1947	-8.11688	4.71121	1.422	-5.31823	0
0.1953	-6.58838	3.79443	-4.3744	-8.06718	0
0.1960	-5.67479	3.48884	-3.76224	-4.40192	0
0.1967	-5.67479	1.96088	-1.62605	-6.23455	0
0.1973	-6.58838	2.26647	-2.23821	-11.7325	0
0.1980	-5.67479	4.71121	0.204054	-9.28894	0
0.1987	-4.46253	4.71121	5.39467	-5.92911	0
0.1993	-5.37611	2.87766	5.70075	-7.76174	0
0.2000	-6.58838	1.96088	4.17035	-7.76174	0
0.2007	-7.20329	1.96088	4.78251	-5.01279	0
0.2013	-7.50196	2.26647	4.78251	-5.31823	0
0.2020	-8.73179	3.48884	6.61262	-4.70735	0
0.2027	-12.0875	5.0168	12.1093	-1.05107	0
0.2033	-13.9146	5.93357	12.1093	-1.66195	0
0.2040	-14.2133	2.26647	8.13665	-3.79104	0
0.2047	-17.2703	-2.30892	7.53086	-1.35651	0
0.2053	-21.5396	-1.08655	4.78251	0.476126	0
0.2060	-22.7694	1.05259	0.816215	-0.134753	0
0.2067	-23.3843	0.44141	2.9524	2.00332	0
0.2073	-22.7694	1.96088	6.61262	2.91964	0
0.2080	-19.4137	1.96088	5.39467	-0.745631	0
0.2087	-15.7418	-0.780957	3.86427	-1.66195	0
0.2093	-12.7024	-0.780957	2.03416	2.91964	0
0.2100	-9.03047	0.135819	-0.102027	2.91964	0
0.2107	-6.90462	-1.39214	1.72808	-1.35651	0
0.2113	-6.58838	-1.39214	3.25848	-1.05107	0
0.2120	-6.90462	-0.780957	0.510134	0.170687	0
0.2127	-7.8182	-1.69773	1.422	-4.09648	0
0.2133	-8.11688	-1.08655	6.61262	-7.76174	0
0.2140	-7.50196	-0.780957	9.66705	-6.53999	0
0.2147	-6.58838	0.135819	10.2728	-5.31823	0
0.2153	-3.2327	4.10002	10.5789	-3.79104	0
0.2160	-2.31911	2.87766	8.44273	-2.56928	0
0.2167	-5.97346	-2.30892	4.78251	-6.23455	0
0.2173	-7.20329	-1.39214	4.47643	-9.89982	0
0.2180	-3.84761	1.3497	6.00046	-6.23455	0
0.2187	-2.93402	-1.08655	4.78251	-2.87472	0
0.2193	-3.84761	-2.61451	2.9524	-3.4856	0
0.2200	-2.93402	-1.39214	6.30654	-1.35651	0
0.2207	-2.02044	-1.69773	11.1911	0.781565	0
0.2213	-2.31911	-2.61451	9.36097	0.476126	0
0.2220	-3.84761	-1.69773	4.78251	4.75227	0
0.2227	-4.7612	-2.30892	6.30654	10.2412	0
0.2233	-4.7612	-2.30892	10.5789	8.40856	0
0.2240	-5.05987	-2.00332	12.1093	6.89035	0
0.2247	-5.05987	-1.69773	10.885	10.2412	0
0.2253	-5.67479	-0.475365	9.97313	10.2412	0
0.2260	-9.34671	-1.69773	7.53086	8.40856	0
0.2267	-11.7712	-4.44806	3.56456	10.5466	0
0.2273	-8.41555	-1.39214	-0.714188	12.9901	0
0.2280	-7.8182	1.96088	-0.102027	10.2412	0
0.2287	-12.3861	-2.61451	4.47643	9.01943	0
0.2293	-13.2997	-4.75365	4.78251	11.1575	0
0.2300	-8.41555	-1.39214	-1.62605	10.5466	0
0.2307	-3.2327	-2.00332	-4.68048	8.40856	0
0.2313	0.737898	-4.75365	-4.06832	9.01943	0
0.2320	2.86375	-3.22569	-6.20451	8.40856	0
0.2327	1.33524	-2.61451	-6.20451	5.66859	0
0.2333	0.122983	-4.44806	-1.93213	7.50122	0
0.2340	1.33524	-3.53128	-1.01389	8.40856	0
0.2347	0.737898	-2.00332	-2.5443	2.91964	0
0.2353	-0.790605	-3.53128	0.510134	2.00332	0
0.2360	1.03657	-5.35635	2.9524	8.40856	0
0.2367	2.86375	-5.35635	3.25848	6.58491	0
0.2373	3.77733	-3.22569	7.22478	0.476126	0
0.2380	6.83434	-0.780957	8.44273	2.00332	0
0.2387	8.06417	-0.475365	4.47643	5.05771	0
0.2393	7.13301	-2.30892	2.03416	5.36315	0
0.2400	10.19	-1.39214	-0.102027	8.10312	0
0.2407	12.0172	0.44141	-5.59235	6.58491	0
0.2413	6.21943	-0.780957	-6.81667	0.476126	0
0.2420	3.77733	-4.14247	-3.45616	4.44683	0
0.2427	7.44926	-3.83687	-1.31997	13.9065	0
0.2433	6.83434	-1.69773	-0.408108	12.9901	0
0.2440	5.92075	-2.30892	-0.408108	10.5466	0
0.2447	9.89135	-3.53128	2.03416	13.9065	0
0.2453	9.27643	-2.9201	11.8032	11.7684	0
0.2460	5.92075	-1.69773	18.5179	6.58491	0
0.2467	8.36284	0.747002	16.6814	9.32487	0
0.2473	10.8049	1.65529	14.2455	13.2956	0
0.2480	9.89135	-0.780957	13.0212	9.93575	0
0.2487	11.7185	-0.169773	10.2728	7.50122	0
0.2493	13.5457	3.48884	13.3273	8.40856	0
0.2500	10.5063	2.26647	20.348	6.27947	0
0.2507	9.89135	-1.69773	20.9538	2.6142	0
0.2513	14.4593	-0.780957	16.6814	3.83596	0
0.2520	14.7755	-0.780957	13.0212	2.91964	0
0.2527	9.89135	-3.53128	9.97313	-3.4856	0
0.2533	6.83434	-1.08655	8.44273	-4.70735	0
0.2540	6.53567	1.96088	8.13665	-1.66195	0
0.2547	6.21943	-0.780957	6.61262	-4.40192	0
0.2553	4.39225	-1.08655	8.74881	-6.23455	0
0.2560	-0.17569	2.87766	15.4635	-1.05107	0
0.2567	-3.54894	3.48884	18.2118	-0.745631	0
0.2573	-1.70419	2.26647	13.0212	-5.62367	0
0.2580	-0.17569	1.96088	4.17035	-4.09648	0
0.2587	-3.84761	0.747002	-3.45616	0.781565	0
0.2593	-6.58838	0.747002	-5.28627	-0.134753	0
0.2600	-4.7612	2.57206	-2.85038	-0.745631	0
0.2607	-4.7612	1.65529	-4.3744	2.00332	0
0.2613	-7.8182	0.44141	-12.307	2.00332	0
0.2620	-7.20329	1.96088	-16.5794	2.00332	0
0.2627	-1.10685	4.10002	-15.0553	5.66859	0
0.2633	2.56507	4.71121	-15.3614	8.40856	0
0.2640	-0.491932	3.79443	-14.7493	8.40856	0
0.2647	-2.93402	1.96088	-4.68048	7.50122	0
0.2653	-0.491932	1.3497	5.70075	5.36315	0
0.2660	1.33524	1.96088	7.53086	3.22508	0
0.2667	1.33524	1.96088	7.22478	5.66859	0
0.2673	4.69092	3.48884	8.44273	7.19578	0
0.2680	7.44926	4.71121	8.13665	5.66859	0
0.2687	6.53567	4.40562	9.05489	8.10312	0
0.2693	8.97776	3.18325	9.66705	10.8521	0
0.2700	12.9308	1.05259	7.53086	6.89035	0
0.2707	12.3334	-1.08655	6.61262	2.91964	0
0.2713	10.19	0.135819	9.66705	3.53052	0
0.2720	8.66152	2.26647	10.885	2.00332	0
0.2727	4.39225	1.05259	9.66705	-1.66195	0
0.2733	0.421656	0.747002	9.66705	-1.05107	0
0.2740	-2.31911	3.48884	10.2728	0.170687	0
0.2747	-3.54894	4.71121	9.97313	0.170687	0
0.2753	-1.10685	3.18325	9.36097	2.30876	0
0.2760	-0.17569	2.87766	6.61262	2.30876	0
0.2767	-5.37611	3.18325	3.86427	-2.56928	0
0.2773	-7.8182	2.26647	4.78251	-3.79104	0
0.2780	-6.58838	1.3497	7.83694	0.170687	0
0.2787	-7.50196	1.96088	7.53086	-1.35651	0
0.2793	-7.8182	2.87766	5.70075	-5.62367	0
0.2800	-3.84761	4.10002	6.00046	-3.4856	0
0.2807	-2.93402	4.40562	5.70075	0.781565	0
0.2813	-6.2897	2.87766	3.56456	1.087	0
0.2820	-6.58838	2.87766	2.9524	2.00332	0
0.2827	-5.05987	6.23917	3.86427	3.83596	0
0.2833	-6.90462	6.23917	1.1223	2.30876	0
0.2840	-8.41555	2.87766	-2.5443	3.22508	0
0.2847	-6.58838	2.57206	-1.62605	5.97403	0
0.2853	-8.11688	5.0168	1.72808	2.6142	0
0.2860	-10.559	5.62798	4.78251	-1.35651	0
0.2867	-8.41555	5.93357	8.13665	4.14139	0
0.2873	-5.67479	6.85035	7.22478	9.93575	0
0.2880	-7.50196	5.62798	3.25848	6.89035	0
0.2887	-9.94405	3.79443	4.17035	4.44683	0
0.2893	-10.8576	3.48884	7.53086	5.66859	0
0.2900	-11.4726	5.0168	4.78251	5.05771	0
0.2907	-11.4726	6.23917	-0.714188	3.83596	0
0.2913	-11.4726	4.71121	-4.3744	2.91964	0
0.2920	-11.1739	3.18325	-9.86473	0.170687	0
0.2927	-9.03047	4.10002	-13.831	0.170687	0
0.2933	-7.50196	5.0168	-11.6948	2.30876	0
0.2940	-9.64538	3.79443	-8.95286	0.170687	0
0.2947	-10.559	3.18325	-9.25894	-2.56928	0
0.2953	-9.34671	4.40562	-8.3407	2.00332	0
0.2960	-7.8182	3.79443	-7.12275	5.05771	0
0.2967	-6.2897	2.26647	-7.42246	-0.134753	0
0.2973	-3.84761	0.747002	-7.72854	-3.4856	0
0.2980	-3.2327	-1.08655	-8.95286	-2.27283	0
0.2987	-2.02044	-1.08655	-12.307	-1.66195	0
0.2993	2.2664	-0.780957	-13.2252	0.170687	0
0.3000	4.69092	-2.9201	-11.6948	3.83596	0
0.3007	0.421656	-5.35635	-11.6948	1.087	0
0.3013	-2.93402	-4.14247	-12.9192	-2.27283	0
0.3020	-0.491932	-2.30892	-14.1371	2.91964	0
0.3027	0.122983	-2.61451	-16.2733	6.58491	0
0.3033	-3.84761	-3.53128	-18.1034	2.91964	0
0.3040	-5.37611	-2.9201	-19.3277	4.14139	0
0.3047	-4.7612	-2.00332	-19.9399	9.32487	0
0.3053	-7.20329	-2.61451	-18.1034	9.01943	0
0.3060	-9.64538	-4.14247	-14.4432	8.40856	0
0.3067	-7.50196	-2.9201	-10.1708	11.1575	0
0.3073	-5.05987	-1.39214	-8.03462	9.01943	0
0.3080	-7.50196	-2.61451	-6.51059	5.97403	0
0.3087	-11.1739	-3.53128	-2.5443	8.714	0
0.3093	-11.4726	-1.39214	-1.01389	8.714	0
0.3100	-9.03047	-1.69773	-3.76224	4.14139	0
0.3107	-6.58838	-3.22569	-3.45616	4.14139	0
0.3113	-3.84761	-1.39214	-1.01389	5.66859	0
0.3120	-1.40552	-0.475365	-3.76224	1.69788	0
0.3127	0.122983	-4.75365	-8.03462	-2.27283	0
0.3133	1.65149	-6.27312	-6.81667	-0.745631	0
0.3140	3.17999	-3.53128	-5.28627	-0.745631	0
0.3147	4.39225	-3.83687	-5.28627	-1.35651	0
0.3153	6.21943	-5.35635	-3.76224	0.781565	0
0.3160	7.74793	-3.83687	-4.68048	1.087	0
0.3167	8.06417	-4.14247	-7.12275	-1.96739	0
0.3173	8.36284	-4.44806	-5.28627	-1.35651	0
0.3180	8.97776	-2.00332	-5.28627	0.170687	0
0.3187	9.89135	-1.39214	-8.95286	-1.96739	0
0.3193	9.89135	-1.69773	-7.12275	-2.56928	0
0.3200	9.27643	-0.780957	0.510134	2.91964	0
0.3207	8.06417	-2.00332	4.17035	4.75227	0
0.3213	6.53567	-4.75365	2.34024	2.91964	0
0.3220	6.21943	-1.39214	0.204054	5.05771	0
0.3227	6.83434	2.87766	0.204054	7.50122	0
0.3233	5.92075	1.96088	1.72808	7.19578	0
0.3240	3.47866	0.135819	1.72808	9.01943	0
0.3247	2.56507	1.05259	-2.23821	9.63031	0
0.3253	1.65149	1.05259	-7.12275	4.14139	0
0.3260	-2.02044	0.135819	-9.86473	3.53052	0
0.3267	-2.93402	0.747002	-8.3407	9.93575	0
0.3273	-1.10685	1.65529	-3.45616	10.2412	0
0.3280	-0.491932	1.65529	-3.45616	5.66859	0
0.3287	1.65149	1.3497	-7.72854	7.50122	0
0.3293	5.62208	1.05259	-7.42246	10.8521	0
0.3300	6.21943	0.135819	-3.45616	8.40856	0
0.3307	7.13301	1.3497	-3.45616	5.36315	0
0.3313	9.27643	2.57206	-4.3744	3.22508	0
0.3320	8.97776	0.135819	-3.76224	-1.05107	0
0.3327	10.5063	-0.780957	-2.5443	-2.56928	0
0.3333	14.7755	1.96088	-1.93213	-0.440192	0
0.3340	13.247	2.87766	-2.85038	-2.87472	0
0.3347	7.13301	2.87766	-4.3744	-5.01279	0
0.3353	4.39225	4.40562	-2.5443	0.170687	0
0.3360	1.33524	3.18325	-0.102027	1.087	0
0.3367	-6.58838	1.3497	0.510134	-8.37262	0
0.3373	-13.9146	1.3497	2.9524	-9.28894	0
0.3380	-17.8852	0.135819	3.25848	-1.35651	0
0.3387	-21.5396	-0.780957	0.510134	-2.87472	0
0.3393	-24.8953	1.05259	2.03416	-7.76174	0
0.3400	-24.8953	1.05259	4.78251	-1.66195	0
0.3407	-23.683	0.135819	2.64632	2.91964	0
0.3413	-22.7694	0.44141	1.1223	-1.66195	0
0.3420	-20.3273	-0.780957	4.78251	-1.35651	0
0.3427	-16.6554	-0.780957	6.61262	3.53052	0
0.3433	-14.2133	2.57206	3.86427	2.6142	0
0.3440	-13.0011	2.87766	1.422	0.476126	0
0.3447	-9.34671	1.05259	0.204054	1.69788	0
0.3453	-2.93402	1.96088	-1.62605	2.6142	0
0.3460	2.56507	3.48884	-3.45616	3.22508	0
0.3467	6.53567	5.62798	-3.45616	5.97403	0
0.3473	12.6321	7.45304	-0.102027	7.50122	0
0.3480	17.815	2.87766	2.03416	4.44683	0
0.3487	19.3435	-1.69773	0.204054	0.170687	0
0.3493	20.872	1.65529	-2.85038	-0.745631	0
0.3500	21.7856	4.71121	-3.45616	0.170687	0
0.3507	21.7856	1.96088	-4.06832	0.476126	0
0.3513	23.929	0.44141	-5.59235	0.170687	0
0.3520	26.986	1.96088	-7.12275	-3.4856	0
0.3527	28.1982	3.18325	-7.72854	-6.23455	0
0.3533	29.7267	4.10002	-8.64678	-4.09648	0
0.3540	30.939	3.79443	-10.1708	-4.40192	0
0.3547	29.1118	1.05259	-11.3951	-7.15087	0
0.3553	27.8996	0.747002	-10.783	-5.31823	0
0.3560	28.8132	3.48884	-9.55864	-3.4856	0
0.3567	30.0254	2.87766	-8.03462	-6.84543	0
0.3573	31.8526	1.05259	-4.3744	-6.53999	0
0.3580	32.1688	2.87766	4.78251	-4.09648	0
0.3587	30.0254	5.32239	15.7695	-6.53999	0
0.3593	29.1118	5.62798	23.396	-6.53999	0
0.3600	30.0254	5.32239	24.0082	-1.96739	0
0.3607	25.7562	4.40562	15.7695	-4.70735	0
0.3613	19.3435	3.79443	6.30654	-8.9835	0
0.3620	16.9014	4.71121	3.56456	-3.18016	0
0.3627	17.2176	4.40562	4.17035	1.087	0
0.3633	17.2176	5.0168	3.86427	-3.4856	0
0.3640	16.304	7.15594	5.70075	-5.01279	0
0.3647	13.5457	5.62798	7.53086	-3.18016	0
0.3653	8.97776	3.48884	4.17035	-3.4856	0
0.3660	5.30584	4.71121	3.56456	-1.96739	0
0.3667	5.30584	4.71121	9.36097	1.087	0
0.3673	5.62208	2.87766	13.3273	0.170687	0
0.3680	1.65149	4.71121	14.5452	-2.56928	0
0.3687	-2.02044	4.71121	14.8513	-1.05107	0
0.3693	-2.02044	1.05259	11.8032	0.781565	0
0.3700	-3.84761	2.57206	10.2728	-1.05107	0
0.3707	-7.50196	5.62798	13.6333	-3.18016	0
0.3713	-8.41555	4.71121	11.8032	-3.4856	0
0.3720	-8.73179	2.26647	2.9524	-6.23455	0
0.3727	-12.0875	1.05259	-3.45616	-9.89982	0
0.3733	-14.2133	1.05259	-6.51059	-10.8161	0
0.3740	-13.0011	3.18325	-10.783	-10.5107	0
0.3747	-11.4726	3.79443	-15.0553	-8.9835	0
0.3753	-11.7712	2.57206	-16.5794	-5.31823	0
0.3760	-11.1739	2.26647	-15.3614	-5.01279	0
0.3767	-9.94405	0.135819	-11.6948	-8.06718	0
0.3773	-6.90462	-1.08655	-6.20451	-6.53999	0
0.3780	-2.61778	1.96088	-2.5443	-3.4856	0
0.3787	-0.491932	4.40562	-3.15008	-5.62367	0
0.3793	-0.17569	1.96088	-5.28627	-7.15087	0
0.3800	2.56507	1.65529	-7.12275	-4.40192	0
0.3807	5.00716	4.71121	-9.86473	-3.18016	0
0.3813	5.30584	6.85035	-11.089	-4.09648	0
0.3820	6.21943	8.06423	-8.95286	-1.05107	0
0.3827	9.27643	8.981	-8.03462	2.6142	0
0.3833	10.8049	8.36982	-9.86473	2.30876	0
0.3840	9.89135	6.85035	-10.783	0.170687	0
0.3847	5.92075	4.40562	-11.6948	-1.66195	0
0.3853	0.737898	1.96088	-11.6948	-4.40192	0
0.3860	-1.70419	3.48884	-10.783	-3.18016	0
0.3867	-2.93402	7.75864	-9.86473	1.39244	0
0.3873	-5.67479	8.981	-10.783	2.30876	0
0.3880	-5.67479	6.23917	-11.6948	0.781565	0
0.3887	-2.31911	5.62798	-11.6948	2.6142	0
0.3893	-3.2327	7.45304	-11.089	2.00332	0
0.3900	-6.58838	6.54476	-11.3951	-1.96739	0
0.3907	-5.05987	4.10002	-11.6948	-1.35651	0
0.3913	-1.70419	4.71121	-11.3951	0.476126	0
0.3920	0.421656	6.23917	-11.6948	-2.56928	0
0.3927	3.77733	5.93357	-13.2252	-5.01279	0
0.3933	5.00716	4.71121	-12.6131	-3.4856	0
0.3940	1.65149	2.57206	-11.6948	-2.56928	0
0.3947	1.65149	3.18325	-11.3951	-0.440192	0
0.3953	8.97776	5.62798	-7.72854	2.00332	0
0.3960	12.6321	4.10002	-7.12275	-1.05107	0
0.3967	8.97776	1.96088	-9.86473	-4.40192	0
0.3973	7.13301	5.0168	-4.98656	-3.4856	0
0.3980	8.36284	6.85035	1.72808	-3.18016	0
0.3987	8.06417	4.10002	-0.714188	-4.70735	0
0.3993	8.06417	2.57206	-2.5443	-3.18016	0
0.4000	8.97776	2.87766	-0.408108	-0.440192	0
0.4007	6.21943	2.57206	-0.714188	1.087	0
0.4013	4.09358	2.57206	0.510134	2.91964	0
0.4020	6.21943	2.26647	2.9524	5.97403	0
0.4027	5.30584	0.747002	1.1223	8.10312	0
0.4033	-0.491932	0.747002	2.9524	8.40856	0
0.4040	-4.14628	3.18325	8.74881	8.714	0
0.4047	-3.84761	4.40562	6.61262	8.714	0
0.4053	-4.7612	3.18325	3.86427	5.66859	0
0.4060	-4.7612	1.96088	7.53086	2.91964	0
0.4067	-3.54894	3.48884	6.61262	5.66859	0
0.4073	-3.84761	4.71121	2.9524	7.19578	0
0.4080	-7.20329	2.87766	6.61262	4.44683	0
0.4087	-9.03047	2.26647	8.13665	5.36315	0
0.4093	-9.34671	3.48884	1.1223	5.97403	0
0.4100	-11.1739	2.26647	-2.23821	-0.440192	0
0.4107	-11.4726	1.96088	3.56456	-3.4856	0
0.4113	-9.34671	2.57206	11.1911	-0.134753	0
0.4120	-12.0875	0.44141	16.6814	-1.96739	0
0.4127	-16.6554	0.747002	17.5996	-5.92911	0
0.4133	-16.6554	3.48884	12.409	-4.09648	0
0.4140	-18.5002	1.05259	8.44273	-3.18016	0
0.4147	-24.2979	-1.69773	10.5789	-2.56928	0
0.4153	-27.3374	1.05259	11.4972	0.170687	0
0.4160	-31.9229	1.65529	5.39467	-1.35651	0
0.4167	-41.375	-1.69773	-1.01389	-6.23455	0
0.4173	-46.2592	-0.475365	-2.23821	-7.15087	0
0.4180	-45.9605	0.747002	-1.93213	-7.76174	0
0.4187	-45.3456	-1.08655	-1.31997	-8.37262	0
0.4193	-38.6342	-0.169773	0.510134	-2.87472	0
0.4200	-28.5672	1.65529	1.422	0.170687	0
0.4207	-25.8264	0.44141	2.9524	-4.09648	0
0.4213	-23.3843	-0.169773	6.61262	-4.40192	0
0.4220	-14.8282	-1.08655	9.36097	1.087	0
0.4227	-5.37611	-3.53128	10.885	2.30876	0
0.4233	5.62208	-3.22569	11.8032	0.781565	0
0.4240	15.9878	-2.00332	10.2728	2.30876	0
0.4247	19.6597	-3.83687	7.53086	3.53052	0
0.4253	20.872	-2.61451	7.53086	1.39244	0
0.4260	25.7562	1.05259	8.44273	1.087	0
0.4267	29.1118	-2.30892	8.44273	2.00332	0
0.4273	27.2847	-6.57871	8.13665	0.781565	0
0.4280	26.3711	-2.61451	8.44273	1.69788	0
0.4287	28.1982	0.44141	9.36097	3.83596	0
0.4293	29.1118	-2.30892	9.36097	0.781565	0
0.4300	28.1982	-1.39214	9.36097	-3.4856	0
0.4307	29.7267	2.87766	11.8032	-0.745631	0
0.4313	33.0824	1.3497	13.9394	0.476126	0
0.4320	32.1688	-1.08655	11.4972	-5.01279	0
0.4327	28.4969	1.96088	7.53086	-8.06718	0
0.4333	27.2847	1.96088	7.83694	-5.31823	0
0.4340	28.8132	-1.08655	8.44273	-4.09648	0
0.4347	29.4105	0.44141	6.30654	-3.4856	0
0.4353	29.4105	3.48884	6.00046	-1.66195	0
0.4360	28.4969	2.57206	7.22478	-1.66195	0
0.4367	28.1982	1.65529	6.00046	-4.40192	0
0.4373	29.7267	2.57206	4.78251	-5.31823	0
0.4380	30.939	2.26647	5.39467	-4.40192	0
0.4387	30.6403	1.65529	5.70075	-3.4856	0
0.4393	29.1118	1.65529	5.70075	-1.66195	0
0.4400	25.4575	1.96088	5.08859	-0.134753	0
0.4407	22.6991	1.96088	4.47643	-2.27283	0
0.4413	23.6127	1.96088	4.17035	-2.87472	0
0.4420	22.4005	1.65529	3.25848	1.69788	0
0.4427	17.2176	4.10002	2.34024	5.97403	0
0.4433	15.9878	6.54476	2.9524	6.27947	0
0.4440	15.9878	4.71121	1.1223	4.75227	0
0.4447	11.4199	2.57206	-1.62605	0.476126	0
0.4453	6.21943	2.57206	-1.93213	-2.87472	0
0.4460	4.39225	2.57206	-2.23821	-0.134753	0
0.4467	2.56507	2.57206	-0.102027	2.30876	0
0.4473	-0.17569	3.79443	9.36097	0.170687	0
0.4480	-3.84761	5.62798	17.5996	0.781565	0
0.4487	-8.41555	7.15594	15.7695	4.14139	0
0.4493	-9.34671	6.54476	9.66705	1.69788	0
0.4500	-9.64538	4.10002	6.61262	-1.66195	0
0.4507	-13.9146	4.10002	5.08859	-1.35651	0
0.4513	-17.2703	4.40562	3.86427	-3.18016	0
0.4520	-18.5002	2.87766	3.25848	-8.06718	0
0.4527	-20.3273	3.79443	0.816215	-9.28894	0
0.4533	-21.2409	5.93357	-1.01389	-6.53999	0
0.4540	-22.1545	4.71121	-1.62605	-5.31823	0
0.4547	-25.2115	5.93357	-4.98656	-4.70735	0
0.4553	-25.8264	8.981	-10.1708	-3.4856	0
0.4560	-25.8264	7.15594	-9.25894	-5.31823	0
0.4567	-30.3944	4.71121	-3.15008	-9.89982	0
0.4573	-32.8365	6.54476	-0.714188	-10.8161	0
0.4580	-29.1821	8.36982	-1.93213	-8.06718	0
0.4587	-29.4808	9.59219	0.816215	-7.45631	0
0.4593	-32.8365	9.89778	8.44273	-7.45631	0
0.4600	-30.693	6.23917	17.2936	-4.70735	0
0.4607	-27.6536	4.40562	22.4842	-3.79104	0
0.4613	-29.1821	5.62798	23.09	-4.09648	0
0.4620	-28.5672	6.85035	19.4297	-0.745631	0
0.4627	-26.74	8.981	11.8032	0.170687	0
0.4633	-29.1821	9.2866	5.70075	-3.4856	0
0.4640	-29.7795	5.62798	4.47643	-4.09648	0
0.4647	-27.6536	4.71121	2.64632	-1.05107	0
0.4653	-30.3944	7.45304	-1.31997	-1.66195	0
0.4660	-35.8935	8.06423	-2.23821	-4.40192	0
0.4667	-35.8935	7.45304	-2.5443	-1.66195	0
0.4673	-33.4514	8.67541	-4.06832	2.00332	0
0.4680	-31.0093	8.06423	-2.23821	0.170687	0
0.4687	-28.251	6.85035	-0.714188	-4.40192	0
0.4693	-25.8264	6.54476	-1.62605	-5.01279	0
0.4700	-22.7694	4.71121	0.204054	-4.40192	0
0.4707	-19.7124	3.79443	2.03416	-5.92911	0
0.4713	-19.4137	5.32239	1.1223	-7.45631	0
0.4720	-16.6554	5.93357	0.816215	-8.37262	0
0.4727	-11.1739	4.10002	0.204054	-8.9835	0
0.4733	-7.50196	1.96088	-2.5443	-8.37262	0
0.4740	-5.05987	1.3497	-2.5443	-8.67806	0
0.4747	-0.491932	1.96088	-1.62605	-8.06718	0
0.4753	2.2664	1.05259	-3.45616	-6.53999	0
0.4760	3.47866	-1.08655	-5.59235	-8.37262	0
0.4767	7.74793	-0.475365	-5.28627	-9.89982	0
0.4773	9.5751	1.05259	-6.20451	-7.15087	0
0.4780	8.97776	0.44141	-6.81667	-6.23455	0
0.4787	10.19	-1.39214	-4.98656	-6.23455	0
0.4793	12.3334	-2.61451	-2.5443	-0.745631	0
0.4800	11.4199	-2.9201	-1.01389	1.69788	0
0.4807	7.74793	-3.22569	-0.102027	-3.18016	0
0.4813	4.39225	-3.53128	-0.714188	-1.66195	0
0.4820	4.09358	-3.83687	-0.714188	5.66859	0
0.4827	6.21943	-4.44806	0.204054	7.50122	0
0.4833	8.06417	-5.66194	0.510134	6.58491	0
0.4840	9.89135	-5.66194	0.204054	8.40856	0
0.4847	11.7185	-4.44806	0.204054	8.10312	0
0.4853	11.7185	-3.83687	-0.102027	5.36315	0
0.4860	12.3334	-4.14247	-1.31997	6.58491	0
0.4867	15.9878	-3.53128	-2.23821	9.63031	0
0.4873	16.6027	-3.22569	-4.06832	8.40856	0
0.4880	14.1606	-2.61451	-3.76224	5.05771	0
0.4887	16.6027	-2.61451	-1.62605	4.75227	0
0.4893	21.7856	-5.05924	-2.85038	5.66859	0
0.4900	21.4869	-4.75365	-5.28627	4.75227	0
0.4907	18.1312	0.135819	-4.68048	4.44683	0
0.4913	20.872	0.747002	-6.51059	4.44683	0
0.4920	23.6127	-4.75365	-7.72854	1.087	0
0.4927	19.9584	-5.96753	-5.59235	-1.96739	0
0.4933	16.6027	-5.05924	-8.03462	-1.66195	0
0.4940	18.1312	-7.1899	-7.12275	-0.745631	0
0.4947	17.2176	-6.27312	4.78251	0.170687	0
0.4953	15.6891	-2.61451	11.1911	1.39244	0
0.4960	15.3729	-2.61451	6.00046	-0.134753	0
0.4967	12.0172	-3.53128	5.70075	-2.27283	0
0.4973	8.66152	-2.9201	7.83694	-1.05107	0
0.4980	9.5751	-2.61451	6.30654	0.781565	0
0.4987	8.97776	-2.00332	10.885	1.087	0
0.4993	5.92075	1.05259	18.5179	1.087	0
0.5000	6.21943	2.87766	20.6541	1.087	0
0.5007	8.66152	2.57206	20.9538	2.30876	0
0.5013	9.5751	0.135819	19.4297	5.05771	0
0.5020	8.97776	-1.69773	13.3273	5.97403	0
0.5027	7.13301	-0.780957	9.97313	6.58491	0
0.5033	5.62208	0.44141	11.4972	9.93575	0
0.5040	2.2664	-1.69773	12.7151	11.1575	0
0.5047	-7.8182	-3.53128	10.5789	7.19578	0
0.5053	-17.5866	-2.61451	7.83694	5.05771	0
0.5060	-20.626	0.135819	7.83694	8.10312	0
0.5067	-22.1545	0.44141	9.36097	8.714	0
0.5073	-21.8558	-1.39214	8.44273	6.89035	0
0.5080	-16.0581	-1.69773	7.53086	8.40856	0
0.5087	-12.0875	-0.780957	6.30654	9.93575	0
0.5093	-12.7024	-1.08655	2.64632	5.97403	0
0.5100	-8.73179	-1.69773	1.1223	2.91964	0
0.5107	-2.93402	-0.780957	3.86427	3.83596	0
0.5113	-0.790605	-1.08655	2.03416	3.53052	0
0.5120	2.56507	-2.00332	-1.31997	-0.134753	0
0.5127	7.74793	1.05259	-0.102027	-0.745631	0
0.5133	9.5751	1.96088	0.510134	0.781565	0
0.5140	9.5751	-1.69773	-0.714188	1.087	0
0.5147	12.3334	-1.08655	2.03416	2.00332	0
0.5153	15.0742	2.57206	3.86427	4.14139	0
0.5160	13.5457	1.05259	2.9524	2.00332	0
0.5167	8.97776	-2.61451	6.00046	-1.66195	0
0.5173	7.13301	-2.30892	9.36097	0.781565	0
0.5180	8.36284	-2.30892	5.70075	3.53052	0
0.5187	8.36284	-3.53128	-0.408108	1.087	0
0.5193	7.44926	-2.61451	-2.5443	0.170687	0
0.5200	7.13301	-2.00332	-3.45616	2.30876	0
0.5207	5.62208	-2.00332	-3.15008	4.14139	0
0.5213	4.09358	-1.69773	-0.714188	7.50122	0
0.5220	3.17999	-2.30892	0.816215	10.2412	0
0.5227	1.03657	-1.69773	1.1223	8.10312	0
0.5233	-0.491932	0.44141	1.72808	6.58491	0
0.5240	-0.17569	-0.780957	0.204054	10.2412	0
0.5247	-1.10685	-2.61451	-3.45616	10.2412	0
0.5253	-2.61778	-1.08655	-4.3744	7.19578	0
0.5260	-3.2327	-0.475365	-0.408108	8.40856	0
0.5267	-4.46253	-0.780957	2.03416	10.5466	0
0.5273	-3.84761	-0.169773	-0.102027	9.93575	0
0.5280	-2.31911	-0.780957	-1.31997	11.1575	0
0.5287	-5.05987	-0.780957	0.510134	11.1575	0
0.5293	-9.64538	0.135819	2.03416	5.97403	0
0.5300	-7.8182	-2.30892	2.03416	4.14139	0
0.5307	-3.84761	-4.14247	2.9524	6.89035	0
0.5313	-4.46253	-1.39214	4.47643	5.05771	0
0.5320	-5.37611	0.135819	4.78251	1.087	0
0.5327	-3.54894	-1.08655	3.86427	1.69788	0
0.5333	-3.84761	0.135819	1.422	1.39244	0
0.5340	-7.50196	1.96088	-0.102027	-1.35651	0
0.5347	-9.03047	2.26647	0.816215	0.476126	0
0.5353	-9.94405	3.48884	0.816215	3.83596	0
0.5360	-13.9146	3.18325	-0.714188	1.39244	0
0.5367	-17.5866	1.05259	-1.62605	-0.134753	0
0.5373	-19.4137	0.135819	-1.62605	2.30876	0
0.5380	-24.8953	1.05259	0.510134	1.69788	0
0.5387	-31.0093	3.18325	3.56456	-0.440192	0
0.5393	-30.3944	6.54476	4.17035	4.75227	0
0.5400	-28.5672	7.15594	5.39467	8.40856	0
0.5407	-32.2215	4.71121	7.53086	3.53052	0
0.5413	-33.75	4.71121	8.44273	1.087	0
0.5420	-29.4808	6.85035	10.885	5.66859	0
0.5427	-29.1821	8.06423	16.3817	7.50122	0
0.5433	-31.0093	6.23917	16.9875	5.97403	0
0.5440	-27.6536	4.71121	12.1093	6.27947	0
0.5447	-23.0681	6.23917	8.44273	5.05771	0
0.5453	-19.7124	6.54476	5.70075	3.83596	0
0.5460	-15.1445	5.93357	2.64632	8.40856	0
0.5467	-11.7712	8.67541	2.34024	11.1575	0
0.5473	-12.0875	9.89778	2.03416	5.66859	0
0.5480	-12.0875	6.23917	-2.5443	2.6142	0
0.5487	-9.03047	7.15594	-5.59235	5.66859	0
0.5493	-6.2897	11.1201	-5.28627	4.75227	0
0.5500	-5.37611	7.75864	-6.20451	0.781565	0
0.5507	-3.2327	5.62798	-7.12275	1.087	0
0.5513	1.03657	10.8146	-6.20451	1.087	0
0.5520	3.77733	10.2034	-7.42246	-3.4856	0
0.5527	5.30584	6.54476	-9.25894	-4.09648	0
0.5533	7.44926	8.36982	-9.86473	-2.87472	0
0.5540	9.5751	8.36982	-9.25894	-6.84543	0
0.5547	12.0172	5.0168	-7.42246	-7.45631	0
0.5553	17.2176	6.54476	-4.68048	-3.18016	0
0.5560	20.2571	7.15594	-4.3744	-2.87472	0
0.5567	19.3435	4.10002	-4.68048	-4.09648	0
0.5573	19.0448	3.79443	-4.68048	-3.4856	0
0.5580	19.9584	3.79443	-5.28627	-5.92911	0
0.5587	18.4299	3.18325	-4.3744	-6.23455	0
0.5593	17.2176	3.79443	-1.01389	-2.27283	0
0.5600	15.9878	2.87766	0.204054	-1.96739	0
0.5607	16.304	2.26647	-4.06832	-2.56928	0
0.5613	19.0448	4.40562	-6.20451	2.91964	0
0.5620	16.9014	3.79443	-2.23821	6.27947	0
0.5627	11.4199	2.87766	1.1223	3.83596	0
0.5633	11.4199	5.62798	0.204054	5.36315	0
0.5640	13.247	4.71121	-0.714188	7.50122	0
0.5647	8.97776	0.44141	-0.714188	2.91964	0
0.5653	4.39225	0.747002	-0.102027	-0.134753	0
0.5660	2.2664	3.79443	2.03416	4.75227	0
0.5667	0.737898	3.79443	1.422	6.89035	0
0.5673	-0.790605	1.3497	-0.714188	3.83596	0
0.5680	-2.02044	-1.08655	2.34024	6.27947	0
0.5687	-4.7612	-0.780957	5.70075	9.93575	0
0.5693	-6.90462	1.3497	3.56456	6.58491	0
0.5700	-7.50196	1.65529	4.17035	2.30876	0
0.5707	-8.41555	1.05259	7.53086	1.087	0
0.5713	-9.34671	1.96088	2.34024	-2.27283	0
0.5720	-10.2603	3.18325	-4.68048	-3.4856	0
0.5727	-10.559	3.18325	-3.45616	-0.134753	0
0.5733	-13.0011	0.135819	-2.23821	-1.66195	0
0.5740	-16.0581	-1.39214	-7.12275	-6.23455	0
0.5747	-14.8282	3.48884	-10.1708	-4.40192	0
0.5753	-11.1739	7.15594	-6.20451	-1.66195	0
0.5760	-11.4726	4.10002	-2.23821	-4.40192	0
0.5767	-13.9146	0.747002	-0.102027	-7.15087	0
0.5773	-11.7712	0.135819	8.13665	-7.76174	0
0.5780	-8.41555	0.135819	25.5322	-7.45631	0
0.5787	-9.34671	1.96088	40.7916	-5.92911	0
0.5793	-10.559	4.10002	43.2339	-5.31823	0
0.5800	-12.0875	3.79443	37.1314	-5.31823	0
0.5807	-13.0011	2.87766	31.0289	-2.56928	0
0.5813	-11.4726	1.96088	24.9264	0.170687	0
0.5820	-8.41555	1.65529	20.348	0.170687	0
0.5827	-7.50196	2.87766	17.5996	0.781565	0
0.5833	-8.11688	1.96088	13.9394	2.00332	0
0.5840	-9.03047	0.135819	9.05489	1.39244	0
0.5847	-10.559	0.747002	7.22478	-0.745631	0
0.5853	-12.7024	1.05259	6.9187	-0.440192	0
0.5860	-12.7024	2.26647	6.00046	2.00332	0
0.5867	-10.8576	5.62798	5.39467	3.83596	0
0.5873	-9.94405	3.79443	6.00046	3.83596	0
0.5880	-8.41555	-1.08655	9.97313	4.14139	0
0.5887	-6.58838	0.135819	14.5452	1.39244	0
0.5893	-5.67479	2.87766	13.9394	-1.05107	0
0.5900	-5.37611	1.3497	10.5789	-0.134753	0
0.5907	-2.93402	0.747002	7.53086	-1.66195	0
0.5913	-2.02044	0.747002	3.86427	-5.62367	0
0.5920	-3.2327	-0.169773	1.1223	-4.40192	0
0.5927	-2.31911	2.57206	2.03416	-1.66195	0
0.5933	-1.10685	3.79443	2.03416	-4.40192	0
0.5940	-1.70419	0.44141	-0.102027	-7.76174	0
0.5947	-2.02044	-0.169773	0.204054	-5.31823	0
0.5953	-2.02044	1.3497	2.03416	-4.40192	0
0.5960	-2.02044	0.135819	0.816215	-7.15087	0
0.5967	0.421656	-1.08655	-1.01389	-6.23455	0
0.5973	2.56507	0.135819	-3.45616	-1.66195	0
0.5980	1.65149	1.3497	-2.5443	-2.27283	0
0.5987	3.77733	3.48884	3.56456	-3.4856	0
0.5993	8.97776	2.87766	7.22478	0.781565	0
0.6000	10.19	-3.53128	2.34024	1.087	0
0.6007	8.06417	-7.1899	-2.5443	-3.4856	0
0.6013	8.06417	-4.44806	-2.5443	-1.05107	0
0.6020	8.06417	-3.22569	-3.15008	3.83596	0
0.6027	9.27643	-4.44806	-5.59235	2.91964	0
0.6033	11.1036	-4.44806	-7.12275	4.14139	0
0.6040	9.89135	-3.22569	-4.98656	6.58491	0
0.6047	6.21943	-2.9201	0.816215	2.91964	0
0.6053	5.00716	-1.69773	4.78251	1.087	0
0.6060	4.69092	-0.475365	4.47643	4.44683	0
0.6067	5.30584	-1.69773	2.03416	3.83596	0
0.6073	8.06417	-2.30892	-2.23821	4.14139	0
0.6080	9.89135	-0.169773	-4.3744	10.5466	0
0.6087	8.06417	1.96088	-2.5443	11.7684	0
0.6093	6.21943	0.135819	-2.5443	4.75227	0
0.6100	5.00716	-2.61451	-3.45616	2.00332	0
0.6107	5.62208	-0.780957	-1.01389	5.66859	0
0.6113	8.06417	1.65529	-2.5443	5.66859	0
0.6120	6.21943	-0.475365	-5.89843	2.00332	0
0.6127	3.77733	-1.69773	-2.23821	1.39244	0
0.6133	4.69092	-2.00332	1.1223	2.00332	0
0.6140	5.00716	-4.44806	-2.5443	2.00332	0
0.6147	4.69092	-4.75365	-2.5443	4.14139	0
0.6153	8.06417	-2.61451	4.78251	4.14139	0
0.6160	9.5751	-4.14247	10.2728	-1.35651	0
0.6167	6.21943	-6.8843	11.1911	-4.40192	0
0.6173	4.39225	-5.05924	11.4972	-0.745631	0
0.6180	1.33524	-2.30892	9.66705	0.476126	0
0.6187	-3.2327	-2.9201	5.08859	-1.96739	0
0.6193	-2.93402	-4.44806	2.03416	-0.440192	0
0.6200	-1.10685	-4.44806	1.1223	2.91964	0
0.6207	-2.31911	-1.39214	-0.408108	3.53052	0
0.6213	-1.70419	-0.475365	-3.15008	4.75227	0
0.6220	0.421656	-2.9201	-7.12275	7.19578	0
0.6227	0.421656	-3.53128	-11.6948	6.27947	0
0.6233	1.33524	-1.69773	-11.6948	6.27947	0
0.6240	1.03657	-2.30892	-7.72854	7.19578	0
0.6247	-2.31911	-2.61451	-8.3407	4.44683	0
0.6253	-2.93402	-0.780957	-13.5313	2.91964	0
0.6260	-0.491932	-0.780957	-15.3614	6.27947	0
0.6267	0.737898	-1.69773	-15.0553	6.89035	0
0.6273	3.17999	-0.780957	-17.4976	4.44683	0
0.6280	4.39225	0.135819	-18.4095	5.66859	0
0.6287	3.47866	-1.69773	-17.1915	8.40856	0
0.6293	5.00716	-3.83687	-16.5794	5.05771	0
0.6300	8.06417	-4.44806	-12.307	1.087	0
0.6307	8.97776	-2.61451	-8.64678	0.781565	0
0.6313	8.97776	-0.169773	-12.6131	1.087	0
0.6320	7.74793	0.747002	-17.4976	-1.35651	0
0.6327	5.30584	-0.475365	-12.307	-3.18016	0
0.6333	5.30584	-1.69773	-5.28627	-2.56928	0
0.6340	5.62208	0.135819	-6.51059	-1.66195	0
0.6347	4.39225	4.71121	-11.6948	-0.134753	0
0.6353	5.30584	6.54476	-12.6131	0.476126	0
0.6360	6.53567	1.96088	-11.6948	-2.56928	0
0.6367	2.56507	-1.69773	-15.0553	-5.92911	0
0.6373	-2.31911	0.135819	-19.6338	-5.31823	0
0.6380	-5.67479	3.79443	-17.8037	-5.01279	0
0.6387	-6.58838	4.71121	-15.0553	-5.62367	0
0.6393	-4.7612	2.87766	-15.6675	-2.56928	0
0.6400	-4.46253	1.05259	-14.4432	1.087	0
0.6407	-3.84761	2.26647	-12.9192	2.91964	0
0.6413	0.421656	3.48884	-12.9192	6.58491	0
0.6420	5.30584	0.135819	-8.3407	6.58491	0
0.6427	7.13301	-0.780957	-2.23821	2.00332	0
0.6433	11.4199	2.57206	-0.714188	3.83596	0
0.6440	15.6891	2.87766	-1.01389	8.10312	0
0.6447	16.9014	0.747002	-3.15008	4.75227	0
0.6453	17.2176	1.65529	-4.68048	2.91964	0
0.6460	15.9878	3.18325	1.422	6.27947	0
0.6467	12.3334	2.87766	6.9187	5.36315	0
0.6473	10.8049	5.0168	5.08859	5.36315	0
0.6480	9.89135	7.15594	6.61262	9.32487	0
0.6487	5.92075	4.71121	10.5789	5.97403	0
0.6493	3.17999	3.18325	7.53086	0.476126	0
0.6500	1.65149	5.32239	4.78251	2.91964	0
0.6507	-1.10685	5.62798	4.17035	3.22508	0
0.6513	-3.84761	4.71121	1.1223	-3.18016	0
0.6520	-9.34671	4.71121	0.816215	-4.40192	0
0.6527	-16.6554	4.40562	-0.408108	-1.05107	0
0.6533	-18.5002	2.87766	-6.51059	-2.56928	0
0.6540	-16.9717	3.48884	-8.64678	-3.79104	0
0.6547	-19.4137	5.32239	-7.72854	-2.56928	0
0.6553	-19.4137	4.10002	-11.6948	-3.79104	0
0.6560	-16.3567	2.87766	-12.0009	-6.23455	0
0.6567	-16.9717	4.10002	-5.28627	-4.09648	0
0.6573	-17.2703	3.79443	-0.714188	-2.87472	0
0.6580	-13.9146	4.40562	1.1223	-5.62367	0
0.6587	-10.2603	8.06423	2.03416	-4.70735	0
0.6593	-3.84761	9.89778	4.47643	0.170687	0
0.6600	1.65149	7.45304	13.9394	-0.440192	0
0.6607	-0.17569	5.93357	28.5867	-3.18016	0
0.6613	-0.17569	7.15594	33.1651	-1.66195	0
0.6620	4.09358	6.54476	24.3143	1.087	0
0.6627	4.39225	4.71121	14.5452	0.476126	0
0.6633	4.69092	3.79443	13.0212	0.170687	0
0.6640	9.5751	5.93357	13.9394	1.087	0
0.6647	10.19	7.75864	10.2728	0.170687	0
0.6653	8.36284	7.15594	8.74881	-1.66195	0
0.6660	10.5063	6.54476	11.4972	-2.56928	0
0.6667	12.6321	7.45304	11.4972	-2.56928	0
0.6673	12.9308	8.36982	9.97313	-1.66195	0
0.6680	12.6321	8.36982	11.1911	-0.745631	0
0.6687	12.3334	8.36982	12.1093	-3.4856	0
0.6693	13.247	5.93357	12.7151	-6.84543	0
0.6700	12.6321	5.93357	14.8513	-5.92911	0
0.6707	7.74793	11.1201	13.9394	-4.40192	0
0.6713	4.09358	12.9537	12.409	-5.62367	0
0.6720	3.47866	8.981	17.5996	-7.76174	0
0.6727	0.122983	7.45304	22.4842	-12.3433	0
0.6733	-2.93402	8.36982	20.6541	-17.5268	0
0.6740	-2.93402	4.71121	19.1237	-15.3887	0
0.6747	-3.54894	2.26647	20.9538	-10.8161	0
0.6753	-4.46253	7.45304	21.2599	-12.9452	0
0.6760	-3.84761	10.2034	22.1781	-14.7779	0
0.6767	-6.58838	6.85035	23.7021	-11.7325	0
0.6773	-10.559	5.32239	21.5659	-12.6488	0
0.6780	-11.4726	5.32239	19.4297	-16.3051	0
0.6787	-10.559	2.87766	21.2599	-12.9452	0
0.6793	-11.1739	2.87766	21.872	-8.37262	0
0.6800	-12.0875	5.62798	21.2599	-8.9835	0
0.6807	-13.9146	4.10002	24.3143	-8.37262	0
0.6813	-13.0011	1.96088	22.7903	-5.62367	0
0.6820	-9.64538	2.87766	14.8513	-5.62367	0
0.6827	-6.90462	1.05259	12.7151	-5.92911	0
0.6833	-4.7612	-2.00332	13.9394	-4.09648	0
0.6840	-2.31911	-1.69773	11.1911	-5.31823	0
0.6847	-3.84761	-0.475365	9.36097	-9.89982	0
0.6853	-7.20329	-2.00332	10.2728	-10.5107	0
0.6860	-4.7612	-3.53128	7.83694	-7.15087	0
0.6867	-2.61778	-2.9201	5.39467	-7.15087	0
0.6873	-4.7612	-2.61451	6.61262	-8.9835	0
0.6880	-5.05987	-3.53128	5.08859	-6.23455	0
0.6887	-2.93402	-2.61451	0.816215	-2.87472	0
0.6893	-2.93402	-1.69773	-1.31997	-3.4856	0
0.6900	-3.54894	-3.83687	-1.93213	-5.62367	0
0.6907	-2.93402	-6.27312	-3.76224	-7.15087	0
0.6913	-1.40552	-5.05924	-3.45616	-9.28894	0
0.6920	-1.10685	-3.22569	-2.5443	-9.28894	0
0.6927	-1.40552	-3.83687	-5.28627	-6.53999	0
0.6933	0.421656	-4.44806	-7.42246	-7.76174	0
0.6940	2.56507	-3.53128	-3.45616	-9.89982	0
0.6947	1.95016	-2.00332	2.64632	-6.23455	0
0.6953	2.2664	0.135819	3.86427	-4.09648	0
0.6960	3.77733	0.44141	1.1223	-7.15087	0
0.6967	1.65149	-2.30892	-0.102027	-8.06718	0
0.6973	-1.40552	-4.44806	1.72808	-6.53999	0
0.6980	-3.54894	-5.35635	4.78251	-8.06718	0
0.6987	-6.2897	-3.53128	5.39467	-7.15087	0
0.6993	-7.50196	1.05259	2.9524	-2.27283	0
0.7000	-6.2897	1.96088	-1.93213	-1.05107	0
0.7007	-7.50196	-1.08655	-6.20451	-1.66195	0
0.7013	-8.11688	-1.08655	-4.98656	2.30876	0
0.7020	-5.97346	0.135819	-1.01389	4.14139	0
0.7027	-6.58838	-3.53128	-1.62605	0.170687	0
0.7033	-9.34671	-6.27312	-3.45616	0.170687	0
0.7040	-7.50196	-3.53128	-2.85038	2.91964	0
0.7047	-5.05987	-0.780957	-4.3744	0.476126	0
0.7053	-5.05987	-0.780957	-7.12275	-0.745631	0
0.7060	-3.84761	-1.69773	-6.20451	3.22508	0
0.7067	-1.40552	-0.475365	-4.3744	5.36315	0
0.7073	1.03657	3.48884	-5.89843	5.36315	0
0.7080	2.86375	3.48884	-8.03462	6.58491	0
0.7087	1.65149	-2.00332	-9.55864	2.6142	0
0.7093	-2.02044	-2.30892	-13.5313	-4.09648	0
0.7100	-2.93402	1.96088	-17.4976	-3.4856	0
0.7107	-3.54894	0.135819	-18.7156	-0.440192	0
0.7113	-6.58838	-2.30892	-19.0216	-3.79104	0
0.7120	-6.58838	0.135819	-16.2733	-6.53999	0
0.7127	-4.14628	0.44141	-9.86473	-4.40192	0
0.7133	-6.90462	-1.69773	-5.28627	-2.56928	0
0.7140	-12.0875	0.44141	-5.59235	-1.66195	0
0.7147	-10.8576	1.96088	-4.3744	-0.745631	0
0.7153	-8.73179	0.747002	-1.62605	-3.18016	0
0.7160	-11.1739	1.65529	-1.31997	-4.70735	0
0.7167	-8.73179	1.65529	-3.76224	-1.66195	0
0.7173	-2.93402	-1.69773	-7.72854	-0.745631	0
0.7180	-3.2327	-0.169773	-10.783	-2.56928	0
0.7187	-3.84761	4.71121	-8.95286	0.170687	0
0.7193	0.737898	5.32239	-5.59235	4.44683	0
0.7200	2.56507	1.65529	-9.86473	2.6142	0
0.7207	1.33524	0.135819	-18.7156	0.781565	0
0.7213	4.39225	1.96088	-23.294	4.75227	0
0.7220	8.36284	2.26647	-22.3758	8.40856	0
0.7227	9.89135	0.44141	-22.3758	7.50122	0
0.7233	12.6321	0.135819	-23.6001	7.19578	0
0.7240	14.1606	1.96088	-24.2123	8.40856	0
0.7247	12.6321	2.57206	-22.6819	6.89035	0
0.7253	15.0742	1.96088	-18.1034	5.66859	0
0.7260	16.9014	2.26647	-11.3951	8.714	0
0.7267	11.7185	1.3497	-2.5443	9.93575	0
0.7273	7.13301	-0.780957	9.36097	8.40856	0
0.7280	7.74793	-0.780957	19.1237	8.40856	0
0.7287	5.62208	0.135819	18.2118	8.40856	0
0.7293	3.47866	0.135819	10.2728	6.58491	0
0.7300	3.17999	1.96088	2.34024	7.50122	0
0.7307	1.03657	3.48884	-4.68048	8.10312	0
0.7313	0.421656	1.05259	-7.12275	3.83596	0
0.7320	1.65149	-1.39214	-5.59235	0.781565	0
0.7327	-1.40552	0.747002	-7.12275	0.476126	0
0.7333	-3.84761	2.26647	-10.1708	-1.96739	0
0.7340	0.737898	-0.169773	-8.95286	-1.66195	0
0.7347	2.56507	-2.00332	-6.81667	2.91964	0
0.7353	1.65149	0.44141	-5.59235	1.087	0
0.7360	5.62208	3.48884	-3.45616	-3.18016	0
0.7367	8.06417	3.48884	-3.45616	-0.440192	0
0.7373	4.39225	1.96088	-5.28627	1.087	0
0.7380	5.30584	1.05259	-4.3744	-2.27283	0
0.7387	8.97776	0.747002	-1.93213	-0.440192	0
0.7393	6.53567	0.44141	-0.714188	2.91964	0
0.7400	3.17999	0.747002	0.510134	2.00332	0
0.7407	3.47866	1.96088	1.1223	4.75227	0
0.7413	5.92075	1.05259	-1.01389	9.01943	0
0.7420	8.97776	0.135819	-2.5443	7.50122	0
0.7427	12.0172	2.57206	-0.102027	7.19578	0
0.7433	14.4593	4.10002	1.72808	10.2412	0
0.7440	15.3729	0.135819	-0.408108	8.714	0
0.7447	14.4593	-2.00332	-1.62605	4.75227	0
0.7453	13.5457	-0.475365	-0.714188	5.66859	0
0.7460	15.0742	0.135819	0.204054	8.40856	0
0.7467	15.6891	0.44141	2.03416	7.50122	0
0.7473	15.3729	1.65529	4.47643	7.19578	0
0.7480	16.6027	0.44141	2.34024	7.80666	0
0.7487	17.2176	-0.475365	-2.5443	5.66859	0
0.7493	16.6027	1.05259	-1.93213	2.91964	0
0.7500	17.2176	2.26647	2.03416	3.22508	0
0.7507	16.6027	2.26647	2.9524	2.30876	0
0.7513	14.4593	2.26647	2.9524	-1.35651	0
0.7520	14.7755	1.96088	5.08859	-0.745631	0
0.7527	16.9014	2.26647	6.00046	1.69788	0
0.7533	16.304	2.87766	5.70075	-1.05107	0
0.7540	14.1606	2.87766	7.53086	-2.27283	0
0.7547	11.7185	2.57206	11.8032	0.476126	0
0.7553	13.5457	2.26647	13.9394	-0.745631	0
0.7560	17.2176	1.96088	14.2455	-5.01279	0
0.7567	15.6891	2.26647	13.0212	-5.31823	0
0.7573	9.5751	1.65529	9.36097	-5.31823	0
0.7580	5.00716	1.05259	5.70075	-5.92911	0
0.7587	3.17999	3.79443	5.39467	-4.40192	0
0.7593	0.737898	6.54476	6.00046	-3.4856	0
0.7600	-2.93402	4.10002	5.70075	-2.27283	0
0.7607	-6.58838	2.57206	4.17035	1.087	0
0.7613	-7.50196	3.79443	6.61262	1.39244	0
0.7620	-6.58838	3.18325	19.1237	0.170687	0
0.7627	-7.8182	1.96088	31.335	2.91964	0
0.7633	-12.0875	1.96088	27.0626	5.66859	0
0.7640	-14.8282	2.87766	15.7695	3.83596	0
0.7647	-13.9146	3.18325	10.5789	2.00332	0
0.7653	-11.4726	4.71121	5.70075	3.53052	0
0.7660	-11.1739	6.23917	1.72808	3.83596	0
0.7667	-9.34671	7.45304	5.70075	2.91964	0
0.7673	-5.05987	7.45304	11.1911	4.75227	0
0.7680	-3.84761	4.71121	11.1911	5.05771	0
0.7687	-5.97346	3.18325	11.4972	2.00332	0
0.7693	-6.2897	4.10002	14.8513	1.39244	0
0.7700	-4.7612	5.62798	16.6814	2.91964	0
0.7707	-5.37611	6.23917	15.1574	-1.05107	0
0.7713	-6.58838	6.23917	13.0212	-5.31823	0
0.7720	-7.50196	6.54476	11.4972	-2.87472	0
0.7727	-6.2897	7.15594	11.1911	-2.27283	0
0.7733	-4.14628	6.23917	12.409	-6.23455	0
0.7740	-4.7612	5.93357	14.2455	-4.40192	0
0.7747	-5.37611	5.62798	13.9394	0.781565	0
0.7753	-5.37611	4.10002	11.4972	-2.56928	0
0.7760	-6.90462	4.71121	10.885	-7.45631	0
0.7767	-7.20329	7.45304	10.2728	-4.09648	0
0.7773	-6.90462	7.45304	8.13665	-2.56928	0
0.7780	-8.73179	6.23917	8.13665	-6.23455	0
0.7787	-8.73179	7.15594	10.2728	-5.31823	0
0.7793	-6.90462	6.54476	8.74881	-0.134753	0
0.7800	-7.50196	5.93357	4.78251	-0.134753	0
0.7807	-8.11688	7.75864	1.1223	-0.134753	0
0.7813	-7.20329	7.45304	0.204054	2.91964	0
0.7820	-7.50196	4.71121	0.510134	3.53052	0
0.7827	-5.67479	5.32239	-1.01389	4.44683	0
0.7833	-1.40552	5.93357	-1.31997	6.89035	0
0.7840	-1.40552	5.62798	2.64632	2.91964	0
0.7847	-4.7612	6.85035	6.9187	0.170687	0
0.7853	-5.67479	8.36982	11.1911	6.58491	0
0.7860	-4.46253	6.85035	12.7151	9.32487	0
0.7867	-4.7612	5.62798	7.53086	3.53052	0
0.7873	-6.90462	4.10002	2.64632	2.91964	0
0.7880	-9.64538	2.87766	5.70075	4.75227	0
0.7887	-9.94405	4.71121	9.36097	1.087	0
0.7893	-8.73179	8.06423	9.36097	0.170687	0
0.7900	-10.559	8.36982	9.97313	2.00332	0
0.7907	-11.7712	5.93357	8.13665	-1.05107	0
0.7913	-8.41555	5.0168	3.56456	-2.56928	0
0.7920	-6.58838	5.62798	4.17035	0.781565	0
0.7927	-9.34671	4.10002	7.83694	-0.745631	0
0.7933	-9.94405	2.87766	7.53086	-4.40192	0
0.7940	-9.34671	4.10002	2.9524	-3.4856	0
0.7947	-10.8576	5.0168	-2.85038	-2.56928	0
0.7953	-11.7712	3.79443	-6.81667	-4.40192	0
0.7960	-10.8576	3.48884	-7.72854	-5.01279	0
0.7967	-9.34671	3.48884	-7.42246	-3.4856	0
0.7973	-6.90462	2.57206	-8.95286	-4.40192	0
0.7980	-5.67479	2.57206	-11.6948	-5.62367	0
0.7987	-3.54894	3.18325	-8.95286	-3.79104	0
0.7993	2.86375	3.48884	-0.714188	-3.18016	0
0.8000	8.97776	1.96088	0.816215	-4.40192	0
0.8007	9.5751	0.135819	-1.62605	-1.66195	0
0.8013	8.06417	1.3497	3.86427	2.91964	0
0.8020	5.92075	4.40562	12.1093	2.00332	0
0.8027	2.86375	2.57206	12.7151	2.91964	0
0.8033	2.2664	-0.169773	10.2728	7.80666	0
0.8040	-0.17569	1.3497	7.83694	5.66859	0
0.8047	-8.41555	1.96088	4.78251	-0.134753	0
0.8053	-14.2133	-1.69773	2.9524	2.00332	0
0.8060	-14.8282	-1.69773	0.816215	4.75227	0
0.8067	-16.3567	0.44141	-3.45616	1.69788	0
0.8073	-20.3273	-1.08655	-3.45616	2.00332	0
0.8080	-23.0681	-3.83687	-3.76224	4.14139	0
0.8087	-26.74	-1.39214	-11.3951	1.087	0
0.8093	-32.2215	1.3497	-18.7156	-1.05107	0
0.8100	-34.365	-1.08655	-20.2396	-1.05107	0
0.8107	-31.308	-4.14247	-21.1578	-4.70735	0
0.8113	-28.251	-2.61451	-22.6819	-7.15087	0
0.8120	-25.5102	-0.780957	-20.8517	-2.87472	0
0.8127	-19.7124	-0.475365	-15.0553	-1.66195	0
0.8133	-13.9146	-0.475365	-9.86473	-4.40192	0
0.8140	-10.2603	-0.169773	-5.89843	-2.56928	0
0.8147	-6.58838	-0.780957	1.1223	1.087	0
0.8153	-1.40552	-1.69773	11.8032	-0.134753	0
0.8160	1.33524	-2.9201	18.8176	-1.96739	0
0.8167	0.737898	-4.44806	19.4297	-2.56928	0
0.8173	1.33524	-2.9201	16.0756	-5.62367	0
0.8180	4.39225	-1.08655	12.1093	-5.31823	0
0.8187	6.21943	-1.69773	9.36097	-1.35651	0
0.8193	6.53567	-1.08655	6.9187	0.170687	0
0.8200	8.66152	0.135819	2.03416	-0.134753	0
0.8207	10.5063	-0.169773	-4.3744	2.91964	0
0.8213	10.8049	-1.08655	-5.89843	4.75227	0
0.8220	11.7185	-1.39214	-4.06832	3.83596	0
0.8227	13.5457	-1.39214	-6.20451	5.97403	0
0.8233	14.4593	-1.08655	-11.089	7.50122	0
0.8240	12.9308	-0.780957	-8.03462	3.53052	0
0.8247	9.89135	-2.30892	4.78251	2.00332	0
0.8253	7.13301	-3.22569	11.4972	7.50122	0
0.8260	5.62208	-3.53128	6.00046	7.50122	0
0.8267	5.92075	-3.53128	-0.714188	3.83596	0
0.8273	8.97776	-1.39214	-6.20451	8.10312	0
0.8280	9.89135	-1.08655	-13.5313	10.2412	0
0.8287	5.30584	-5.35635	-18.7156	2.00332	0
0.8293	1.65149	-7.1899	-18.1034	-1.05107	0
0.8300	2.86375	-5.35635	-15.3614	2.30876	0
0.8307	1.65149	-6.27312	-11.6948	-0.134753	0
0.8313	-2.02044	-5.66194	-8.95286	-2.87472	0
0.8320	-1.40552	-3.22569	-9.25894	-0.440192	0
0.8327	-0.17569	-4.44806	-9.86473	-1.05107	0
0.8333	0.737898	-5.66194	-8.64678	-3.18016	0
0.8340	4.39225	-4.75365	-7.12275	-0.134753	0
0.8347	9.5751	-4.75365	-6.20451	1.69788	0
0.8353	10.8049	-4.44806	-6.81667	-0.745631	0
0.8360	10.19	-3.53128	-8.03462	-2.27283	0
0.8367	11.7185	-5.35635	-7.12275	-0.745631	0
0.8373	15.0742	-6.57871	-6.51059	-0.745631	0
0.8380	17.815	-5.66194	-9.55864	-0.745631	0
0.8387	18.1312	-3.83687	-9.86473	2.91964	0
0.8393	18.1312	-0.780957	-4.3744	5.66859	0
0.8400	18.7461	-0.780957	0.510134	3.53052	0
0.8407	17.815	-4.75365	1.1223	3.22508	0
0.8413	13.5457	-4.44806	-0.102027	6.27947	0
0.8420	8.36284	-1.08655	-0.714188	5.36315	0
0.8427	6.53567	-0.169773	-0.408108	4.75227	0
0.8433	7.13301	0.747002	-1.31997	8.40856	0
0.8440	4.39225	0.135819	-2.85038	8.10312	0
0.8447	0.737898	-2.61451	0.204054	6.58491	0
0.8453	3.17999	-2.61451	6.9187	8.714	0
0.8460	5.62208	0.44141	9.05489	7.80666	0
0.8467	2.2664	0.747002	6.9187	5.97403	0
0.8473	-0.491932	0.135819	6.61262	10.2412	0
0.8480	-1.40552	0.747002	6.61262	10.5466	0
0.8487	-4.7612	0.747002	3.25848	3.83596	0
0.8493	-4.7612	1.65529	3.86427	1.087	0
0.8500	-2.93402	2.57206	7.83694	1.39244	0
0.8507	-5.67479	2.26647	6.00046	-2.56928	0
0.8513	-5.37611	2.87766	2.34024	-4.70735	0
0.8520	-1.10685	2.57206	4.47643	-3.4856	0
0.8527	-3.84761	-1.69773	6.00046	-4.40192	0
0.8533	-8.41555	-2.30892	4.47643	-4.40192	0
0.8540	-4.7612	1.05259	4.78251	0.781565	0
0.8547	-0.17569	1.05259	3.25848	2.91964	0
0.8553	-0.491932	-2.61451	-1.31997	-2.56928	0
0.8560	0.421656	-2.61451	-1.93213	-7.15087	0
0.8567	4.09358	-0.169773	1.1223	-4.40192	0
0.8573	5.30584	0.135819	2.03416	-2.27283	0
0.8580	3.17999	1.65529	2.9524	-3.79104	0
0.8587	1.95016	4.40562	2.9524	-1.96739	0
0.8593	3.77733	4.10002	1.1223	0.781565	0
0.8600	5.00716	1.65529	0.204054	0.170687	0
0.8607	5.00716	0.44141	-1.01389	2.6142	0
0.8613	5.92075	0.135819	-3.45616	6.58491	0
0.8620	5.30584	-0.475365	-2.5443	4.44683	0
0.8627	3.47866	0.747002	-0.714188	5.05771	0
0.8633	4.69092	2.26647	0.510134	9.93575	0
0.8640	5.00716	1.3497	4.17035	6.58491	0
0.8647	1.65149	-0.780957	6.9187	2.30876	0
0.8653	1.03657	-0.780957	4.47643	4.75227	0
0.8660	1.03657	0.44141	1.72808	4.75227	0
0.8667	-2.31911	-0.475365	3.86427	2.00332	0
0.8673	-2.93402	1.05259	6.30654	5.66859	0
0.8680	-0.17569	4.71121	5.39467	6.58491	0
0.8687	-1.70419	2.87766	2.64632	2.91964	0
0.8693	-6.58838	-2.00332	2.34024	2.91964	0
0.8700	-8.41555	0.135819	2.34024	2.91964	0
0.8707	-6.2897	3.48884	-0.408108	-2.27283	0
0.8713	-4.46253	0.135819	-2.85038	-5.01279	0
0.8720	-5.05987	-1.69773	-3.76224	-4.40192	0
0.8727	-6.58838	1.96088	-4.3744	-5.01279	0
0.8733	-6.58838	3.18325	-2.5443	-4.40192	0
0.8740	-6.90462	1.96088	0.510134	-2.27283	0
0.8747	-8.41555	2.87766	-0.102027	-2.56928	0
0.8753	-5.97346	2.87766	-2.23821	-2.87472	0
0.8760	-1.70419	0.44141	-0.714188	-2.27283	0
0.8767	-2.02044	0.135819	1.1223	-5.01279	0
0.8773	-5.97346	2.57206	2.03416	-8.9835	0
0.8780	-8.41555	3.79443	4.78251	-6.53999	0
0.8787	-6.58838	2.87766	8.74881	-1.35651	0
0.8793	-4.7612	3.79443	11.8032	-2.27283	0
0.8800	-5.67479	2.87766	12.409	-2.27283	0
0.8807	-6.58838	1.65529	11.1911	4.44683	0
0.8813	-6.58838	2.87766	10.5789	6.27947	0
0.8820	-9.03047	3.48884	7.53086	2.00332	0
0.8827	-10.2603	1.65529	-1.31997	3.83596	0
0.8833	-9.03047	1.65529	-8.3407	6.89035	0
0.8840	-8.41555	3.18325	-9.55864	2.30876	0
0.8847	-7.8182	3.48884	-9.86473	0.476126	0
0.8853	-6.2897	3.79443	-11.6948	3.22508	0
0.8860	-6.58838	4.71121	-8.03462	2.00332	0
0.8867	-8.41555	5.0168	-1.62605	1.69788	0
0.8873	-7.8182	5.32239	2.03416	7.19578	0
0.8880	-6.58838	4.71121	0.204054	7.19578	0
0.8887	-9.64538	1.96088	-4.3744	0.170687	0
0.8893	-13.0011	1.65529	-6.20451	-3.18016	0
0.8900	-12.0875	2.26647	2.03416	-2.27283	0
0.8907	-8.41555	1.65529	13.0212	-4.40192	0
0.8913	-5.67479	2.26647	12.409	-5.62367	0
0.8920	-3.54894	3.48884	2.9524	-4.40192	0
0.8927	-1.10685	2.57206	-2.23821	-6.23455	0
0.8933	1.95016	1.65529	-1.01389	-8.06718	0
0.8940	4.39225	1.65529	-0.714188	-4.09648	0
0.8947	6.21943	1.3497	-4.3744	-1.96739	0
0.8953	8.06417	2.57206	-8.03462	-4.70735	0
0.8960	7.13301	3.79443	-8.03462	-4.40192	0
0.8967	5.30584	2.87766	-4.06832	-1.96739	0
0.8973	8.36284	1.96088	6.30654	-4.09648	0
0.8980	12.6321	4.71121	17.2936	-5.01279	0
0.8987	12.3334	7.45304	17.2936	-1.35651	0
0.8993	12.3334	7.45304	8.44273	0.170687	0
0.9000	14.7755	5.62798	2.9524	-1.05107	0
0.9007	13.5457	3.79443	-1.01389	-0.745631	0
0.9013	8.66152	2.57206	-3.76224	-0.745631	0
0.9020	5.30584	2.87766	-1.31997	-1.96739	0
0.9027	2.56507	4.71121	2.03416	0.170687	0
0.9033	-1.40552	4.40562	2.34024	1.39244	0
0.9040	-4.7612	3.48884	4.17035	-1.35651	0
0.9047	-8.41555	5.62798	6.00046	0.170687	0
0.9053	-9.03047	6.54476	6.00046	5.05771	0
0.9060	-7.20329	4.10002	11.1911	3.53052	0
0.9067	-7.50196	3.48884	18.5179	0.476126	0
0.9073	-6.90462	3.79443	19.1237	2.91964	0
0.9080	-4.7612	2.26647	15.1574	2.00332	0
0.9087	-4.46253	3.48884	12.7151	-1.66195	0
0.9093	-5.37611	5.62798	9.97313	-1.05107	0
0.9100	-4.46253	4.10002	6.00046	-1.35651	0
0.9107	-4.46253	4.71121	3.25848	-4.70735	0
0.9113	-1.40552	7.75864	2.34024	-4.40192	0
0.9120	2.56507	5.62798	3.56456	-2.87472	0
0.9127	0.421656	1.05259	5.70075	-6.84543	0
0.9133	-2.31911	1.96088	5.70075	-8.9835	0
0.9140	-0.790605	5.0168	3.86427	-4.40192	0
0.9147	-2.93402	6.23917	2.9524	-3.18016	0
0.9153	-7.50196	5.62798	3.56456	-8.9835	0
0.9160	-7.50196	3.18325	1.422	-10.5107	0
0.9167	-7.50196	2.57206	-4.3744	-6.23455	0
0.9173	-9.34671	4.71121	-9.86473	-6.53999	0
0.9180	-9.03047	5.0168	-12.9192	-7.76174	0
0.9187	-8.41555	3.48884	-12.9192	-3.4856	0
0.9193	-9.34671	3.48884	-9.86473	-1.35651	0
0.9200	-12.0875	3.48884	-6.20451	-1.66195	0
0.9207	-16.0581	3.18325	-3.45616	2.00332	0
0.9213	-14.8282	3.79443	-3.45616	3.83596	0
0.9220	-8.41555	3.79443	-4.3744	2.00332	0
0.9227	-5.37611	4.71121	-3.45616	4.75227	0
0.9233	-3.54894	6.85035	-1.01389	8.40856	0
0.9240	0.421656	6.54476	-0.714188	5.05771	0
0.9247	1.03657	3.79443	-2.5443	2.91964	0
0.9253	-0.790605	2.87766	-3.76224	5.66859	0
0.9260	0.122983	2.87766	-2.5443	5.97403	0
0.9267	3.77733	2.57206	2.34024	5.66859	0
0.9273	8.06417	3.18325	6.00046	7.80666	0
0.9280	10.8049	4.71121	5.70075	6.58491	0
0.9287	10.8049	5.62798	6.30654	2.00332	0
0.9293	12.3334	5.62798	6.9187	2.00332	0
0.9300	15.0742	3.79443	2.34024	2.00332	0
0.9307	13.8619	2.87766	0.204054	-2.27283	0
0.9313	12.9308	3.18325	5.39467	-3.4856	0
0.9320	15.3729	2.87766	7.83694	-1.66195	0
0.9327	15.6891	2.26647	6.30654	-2.87472	0
0.9333	14.1606	2.87766	8.44273	-3.4856	0
0.9340	12.3334	4.40562	10.885	-0.440192	0
0.9347	10.19	6.23917	10.5789	-1.35651	0
0.9353	10.5063	6.85035	12.7151	-4.40192	0
0.9360	12.6321	3.79443	13.3273	-3.18016	0
0.9367	11.7185	2.26647	8.13665	-4.40192	0
0.9373	7.13301	3.48884	3.86427	-8.9835	0
0.9380	3.47866	2.26647	5.08859	-5.31823	0
0.9387	4.69092	0.135819	6.9187	1.087	0
0.9393	6.21943	2.87766	8.44273	-1.05107	0
0.9400	3.17999	5.0168	10.885	-3.18016	0
0.9407	-0.491932	3.79443	9.36097	2.91964	0
0.9413	-0.17569	2.87766	4.78251	7.19578	0
0.9420	-2.93402	1.3497	4.78251	6.27947	0
0.9427	-6.58838	-1.08655	8.44273	5.97403	0
0.9433	-5.97346	-0.475365	4.78251	6.58491	0
0.9440	-6.58838	1.05259	-3.45616	6.58491	0
0.9447	-9.64538	-0.780957	-3.15008	7.50122	0
0.9453	-7.50196	-0.475365	4.78251	7.50122	0
0.9460	-5.97346	1.65529	9.97313	6.27947	0
0.9467	-7.8182	2.26647	10.2728	9.32487	0
0.9473	-5.97346	3.18325	9.36097	14.5173	0
0.9480	-7.20329	3.48884	7.53086	11.7684	0
0.9487	-13.616	0.44141	5.39467	2.91964	0
0.9493	-13.9146	-1.39214	3.25848	-2.56928	0
0.9500	-10.559	-0.780957	2.03416	-1.66195	0
0.9507	-12.0875	-0.169773	1.422	-0.745631	0
0.9513	-13.616	0.135819	-0.714188	-0.745631	0
0.9520	-11.7712	0.44141	-2.5443	0.170687	0
0.9527	-10.2603	0.135819	-1.93213	0.170687	0
0.9533	-9.34671	-0.475365	-2.85038	-0.745631	0
0.9540	-9.34671	-2.61451	-3.76224	0.170687	0
0.9547	-6.58838	-5.05924	-0.102027	-1.35651	0
0.9553	-2.93402	-3.83687	3.25848	-4.70735	0
0.9560	-2.93402	-1.08655	2.9524	-4.09648	0
0.9567	-1.70419	-1.39214	5.08859	-1.66195	0
0.9573	2.86375	-1.08655	6.00046	-2.87472	0
0.9580	4.39225	1.05259	1.422	-2.56928	0
0.9587	3.77733	1.3497	0.816215	2.6142	0
0.9593	5.92075	-0.169773	3.86427	4.75227	0
0.9600	5.30584	-0.780957	2.9524	3.22508	0
0.9607	2.2664	-1.08655	2.9524	3.53052	0
0.9613	1.65149	-2.9201	5.70075	3.22508	0
0.9620	0.122983	-2.61451	1.1223	1.39244	0
0.9627	0.421656	-0.780957	-3.76224	3.53052	0
0.9633	4.69092	-0.169773	-1.62605	7.19578	0
0.9640	5.92075	1.05259	-0.714188	5.66859	0
0.9647	2.56507	2.26647	-2.5443	3.83596	0
0.9653	2.56507	-0.169773	-2.23821	7.19578	0
0.9660	5.00716	-3.53128	-1.62605	9.01943	0
0.9667	5.92075	-0.475365	0.204054	4.75227	0
0.9673	8.36284	4.40562	5.08859	2.00332	0
0.9680	10.8049	3.18325	3.25848	2.30876	0
0.9687	8.66152	-1.39214	-4.06832	2.00332	0
0.9693	6.53567	-2.9201	-4.98656	1.087	0
0.9700	7.74793	-1.69773	-0.714188	-0.134753	0
0.9707	10.19	0.135819	-0.714188	-1.05107	0
0.9713	13.247	-0.780957	-4.68048	1.087	0
0.9720	14.4593	-2.9201	-9.55864	1.39244	0
0.9727	12.9308	-1.69773	-10.783	-4.40192	0
0.9733	13.5457	1.65529	-6.81667	-6.84543	0
0.9740	16.304	1.96088	-3.45616	-1.96739	0
0.9747	13.5457	0.747002	0.204054	-2.87472	0
0.9753	8.97776	0.44141	9.36097	-8.06718	0
0.9760	9.27643	0.135819	15.7695	-5.62367	0
0.9767	8.97776	1.05259	12.409	-3.4856	0
0.9773	3.17999	3.79443	9.36097	-7.15087	0
0.9780	-0.491932	4.40562	10.885	-5.31823	0
0.9787	-0.790605	2.87766	9.97313	-0.745631	0
0.9793	-3.84761	3.48884	7.53086	-1.66195	0
0.9800	-5.97346	4.71121	7.83694	-1.35651	0
0.9807	-3.84761	5.32239	8.44273	2.00332	0
0.9813	-2.93402	5.62798	9.36097	1.087	0
0.9820	-5.05987	4.71121	11.1911	0.170687	0
0.9827	-4.46253	2.87766	10.2728	4.44683	0
0.9833	0.122983	2.87766	6.9187	7.80666	0
0.9840	0.737898	3.48884	5.08859	6.58491	0
0.9847	-2.61778	3.79443	5.39467	3.83596	0
0.9853	-4.7612	2.87766	3.25848	2.00332	0
0.9860	-8.11688	1.96088	-3.45616	1.087	0
0.9867	-11.4726	2.57206	-9.86473	2.30876	0
0.9873	-11.4726	3.18325	-10.4769	3.53052	0
0.9880	-11.1739	2.87766	-8.95286	2.91964	0
0.9887	-11.4726	2.87766	-11.089	1.087	0
0.9893	-9.94405	2.87766	-12.6131	-0.134753	0
0.9900	-10.2603	2.26647	-11.6948	-1.05107	0
0.9907	-11.1739	2.87766	-12.307	-1.96739	0
0.9913	-8.41555	2.57206	-15.3614	-1.96739	0
0.9920	-5.37611	1.05259	-15.3614	-1.66195	0
0.9927	-5.97346	2.26647	-15.3614	-2.87472	0
0.9933	-7.50196	4.40562	-17.8037	-3.4856	0
0.9940	-8.11688	3.79443	-16.2733	-3.4856	0
0.9947	-6.2897	3.79443	-11.089	-4.40192	0
0.9953	-1.70419	5.62798	-8.3407	-2.56928	0
0.9960	-0.17569	4.71121	-9.25894	0.476126	0
0.9967	-2.61778	1.96088	-9.86473	-1.96739	0
0.9973	-3.54894	1.65529	-8.03462	-6.23455	0
0.9980	-2.93402	2.57206	-0.408108	-5.31823	0
0.9987	-1.40552	1.3497	11.1911	-2.56928	0
0.9993	-0.17569	0.44141	16.9875	-1.66195	0
1.0000	-1.10685	2.87766	17.5996	0.476126	0
1.0007	-1.10685	4.71121	18.8176	2.91964	0
1.0013	-0.491932	3.79443	18.5179	2.00332	0
1.0020	-3.54894	3.18325	13.9394	1.087	0
1.0027	-4.7612	2.57206	9.36097	3.83596	0
1.0033	-0.790605	2.26647	4.78251	4.75227	0
1.0040	2.86375	5.32239	-0.714188	2.91964	0
1.0047	5.30584	5.93357	-1.62605	6.27947	0
1.0053	7.13301	1.65529	1.1223	9.32487	0
1.0060	6.53567	1.96088	-1.31997	4.44683	0
1.0067	6.21943	7.15594	-5.28627	2.30876	0
1.0073	8.66152	6.54476	-6.20451	8.40856	0
1.0080	7.74793	2.57206	-9.86473	5.36315	0
1.0087	4.39225	1.96088	-13.2252	-4.70735	0
1.0093	1.95016	1.65529	-6.20451	-5.01279	0
1.0100	0.122983	0.135819	3.86427	-2.56928	0
1.0107	-0.17569	1.05259	2.03416	-6.84543	0
1.0113	2.56507	2.26647	-4.06832	-7.15087	0
1.0120	5.00716	0.44141	-2.5443	-4.09648	0
1.0127	6.83434	-0.475365	0.816215	-4.70735	0
1.0133	8.36284	2.26647	2.34024	-4.09648	0
1.0140	8.36284	4.40562	5.70075	-1.66195	0
1.0147	7.74793	2.57206	6.9187	-5.62367	0
1.0153	8.06417	1.05259	4.78251	-8.06718	0
1.0160	7.74793	1.65529	3.25848	-2.87472	0
1.0167	6.83434	2.87766	3.56456	-1.35651	0
1.0173	6.83434	3.48884	2.9524	-5.31823	0
1.0180	7.13301	2.87766	3.56456	-3.18016	0
1.0187	5.00716	1.05259	5.08859	0.476126	0
1.0193	1.95016	2.26647	4.78251	-0.745631	0
1.0200	3.17999	4.40562	1.422	1.087	0
1.0207	5.62208	4.10002	-1.31997	4.75227	0
1.0213	3.17999	2.57206	0.816215	2.6142	0
1.0220	-1.70419	1.96088	4.47643	1.087	0
1.0227	-3.2327	1.05259	5.70075	2.91964	0
1.0233	-4.7612	-0.169773	5.70075	1.39244	0
1.0240	-7.50196	-1.08655	7.53086	2.00332	0
1.0247	-9.34671	-0.780957	7.22478	7.19578	0
1.0253	-9.03047	1.05259	4.47643	7.19578	0
1.0260	-9.03047	1.05259	3.86427	2.30876	0
1.0267	-9.64538	-0.169773	5.08859	2.91964	0
1.0273	-10.2603	0.747002	6.30654	5.97403	0
1.0280	-11.4726	2.26647	6.61262	5.05771	0
1.0287	-12.3861	1.05259	5.70075	2.30876	0
1.0293	-9.94405	0.135819	4.47643	0.170687	0
1.0300	-7.20329	3.48884	3.56456	-1.66195	0
1.0307	-7.8182	6.23917	3.56456	-2.87472	0
1.0313	-6.58838	3.18325	4.47643	-1.66195	0
1.0320	-1.70419	0.135819	3.86427	-0.745631	0
1.0327	-0.790605	1.65529	0.816215	-4.09648	0
1.0333	-3.54894	2.57206	0.816215	-6.53999	0
1.0340	-3.54894	1.05259	3.56456	-5.31823	0
1.0347	-1.10685	0.747002	3.25848	-4.40192	0
1.0353	1.33524	1.05259	1.422	-3.79104	0
1.0360	3.47866	0.135819	2.03416	-2.56928	0
1.0367	3.17999	0.135819	4.17035	-4.40192	0
1.0373	1.95016	0.747002	8.44273	-5.31823	0
1.0380	2.56507	0.747002	13.0212	-1.66195	0
1.0387	0.737898	-1.39214	13.0212	0.170687	0
1.0393	-2.93402	-3.22569	9.66705	0.476126	0
1.0400	-2.93402	-1.08655	5.39467	3.83596	0
1.0407	-3.84761	0.135819	-0.714188	5.05771	0
1.0413	-7.50196	-2.61451	-4.3744	2.30876	0
1.0420	-8.41555	-1.39214	-4.3744	1.69788	0
1.0427	-6.2897	2.87766	-4.3744	2.30876	0
1.0433	-6.58838	2.87766	-5.89843	2.91964	0
1.0440	-6.58838	-1.39214	-4.3744	4.75227	0
1.0447	-5.05987	-2.61451	-0.714188	5.66859	0
1.0453	-6.2897	-1.69773	3.25848	4.44683	0
1.0460	-6.58838	-0.780957	6.00046	4.14139	0
1.0467	-2.61778	0.44141	3.86427	5.66859	0
1.0473	-0.491932	-0.780957	1.1223	5.97403	0
1.0480	-2.61778	-2.00332	4.78251	2.91964	0
1.0487	-1.10685	-1.69773	8.44273	1.087	0
1.0493	2.86375	-1.69773	4.78251	2.91964	0
1.0500	1.65149	-2.30892	-2.23821	2.6142	0
1.0507	0.421656	-2.00332	-5.59235	-1.66195	0
1.0513	4.39225	-0.475365	-5.28627	-1.66195	0
1.0520	5.62208	1.3497	-5.59235	1.087	0
1.0527	3.47866	1.05259	-7.12275	-0.440192	0
1.0533	5.30584	-0.780957	-7.72854	-1.05107	0
1.0540	7.74793	1.05259	-7.42246	0.170687	0
1.0547	5.92075	3.48884	-4.06832	-1.35651	0
1.0553	6.21943	2.87766	6.9187	-1.96739	0
1.0560	8.97776	2.57206	18.5179	-0.745631	0
1.0567	6.53567	2.57206	18.2118	-2.56928	0
1.0573	2.56507	-0.780957	12.409	-2.87472	0
1.0580	2.56507	-2.30892	10.5789	1.69788	0
1.0587	4.39225	1.65529	9.05489	2.30876	0
1.0593	2.86375	4.40562	4.78251	0.476126	0
1.0600	-0.491932	4.10002	3.86427	4.44683	0
1.0607	-2.61778	3.48884	7.22478	8.714	0
1.0613	-2.61778	2.57206	8.44273	8.40856	0
1.0620	-3.2327	1.05259	5.39467	9.01943	0
1.0627	-3.84761	0.44141	2.03416	9.01943	0
1.0633	-3.54894	0.747002	1.1223	5.05771	0
1.0640	-4.14628	1.65529	1.1223	2.6142	0
1.0647	-4.7612	0.747002	0.204054	4.75227	0
1.0653	-3.2327	-0.475365	-1.31997	5.66859	0
1.0660	-3.84761	1.65529	-2.23821	3.83596	0
1.0667	-5.67479	2.87766	-2.23821	4.44683	0
1.0673	-2.93402	0.44141	-2.85038	7.19578	0
1.0680	0.737898	-0.780957	-3.76224	4.44683	0
1.0687	-0.17569	0.135819	-4.06832	-0.745631	0
1.0693	-0.790605	0.135819	-4.98656	-0.745631	0
1.0700	-0.17569	-0.780957	-3.76224	-0.745631	0
1.0707	-0.17569	-2.61451	1.72808	-4.09648	0
1.0713	0.737898	-2.9201	5.70075	-4.09648	0
1.0720	1.65149	-0.169773	3.86427	-3.4856	0
1.0727	1.65149	0.747002	2.34024	-5.01279	0
1.0733	1.03657	-2.00332	5.39467	-2.87472	0
1.0740	-0.491932	-2.00332	6.9187	-2.27283	0
1.0747	-1.70419	-0.169773	2.9524	-7.76174	0
1.0753	0.421656	0.135819	-1.62605	-8.06718	0
1.0760	2.2664	1.96088	-3.45616	-3.4856	0
1.0767	1.95016	4.10002	-4.3744	-5.31823	0
1.0773	2.56507	1.3497	-5.89843	-7.45631	0
1.0780	1.33524	1.05259	-5.28627	-1.66195	0
1.0787	0.122983	5.62798	-2.5443	2.00332	0
1.0793	4.69092	5.32239	-1.62605	1.69788	0
1.0800	7.13301	0.747002	-1.31997	4.75227	0
1.0807	2.2664	1.65529	0.204054	6.58491	0
1.0813	-1.40552	4.71121	0.204054	2.00332	0
1.0820	-1.70419	3.48884	0.816215	1.39244	0
1.0827	-3.84761	1.65529	2.03416	5.66859	0
1.0833	-5.37611	1.96088	1.1223	4.14139	0
1.0840	-4.7612	2.87766	-0.714188	1.087	0
1.0847	-6.58838	3.79443	-0.408108	4.75227	0
1.0853	-9.34671	6.23917	-2.23821	7.50122	0
1.0860	-9.03047	7.45304	-6.20451	5.36315	0
1.0867	-8.73179	5.93357	-5.28627	6.27947	0
1.0873	-10.2603	5.0168	-3.15008	8.40856	0
1.0880	-8.41555	5.62798	-5.28627	5.66859	0
1.0887	-2.61778	5.32239	-6.20451	2.00332	0
1.0893	-0.790605	1.96088	-2.5443	0.170687	0
1.0900	-3.2327	0.747002	-3.15008	-4.40192	0
1.0907	-2.93402	3.79443	-3.45616	-6.84543	0
1.0913	-0.790605	6.23917	3.86427	-2.56928	0
1.0920	-1.40552	4.10002	9.97313	-1.66195	0
1.0927	-2.61778	2.26647	7.53086	-7.15087	0
1.0933	-2.02044	3.18325	6.00046	-9.28894	0
1.0940	-2.02044	3.79443	9.36097	-6.53999	0
1.0947	-2.93402	1.65529	9.97313	-4.70735	0
1.0953	-2.31911	-0.780957	8.13665	-5.01279	0
1.0960	0.737898	0.135819	9.36097	-5.92911	0
1.0967	5.30584	2.87766	9.36097	-6.23455	0
1.0973	7.74793	3.79443	4.47643	-4.40192	0
1.0980	8.36284	1.96088	-0.408108	-2.27283	0
1.0987	9.89135	0.44141	-2.23821	-1.66195	0
1.0993	10.8049	1.3497	-4.98656	-2.27283	0
1.1000	10.8049	4.10002	-8.64678	0.170687	0
1.1007	10.19	4.71121	-10.1708	3.53052	0
1.1013	9.5751	1.05259	-11.089	1.39244	0
1.1020	9.5751	-0.169773	-11.6948	0.170687	0
1.1027	9.89135	3.79443	-9.86473	4.75227	0
1.1033	10.5063	5.0168	-8.95286	5.36315	0
1.1040	10.8049	2.87766	-8.3407	0.170687	0
1.1047	8.06417	2.57206	-2.5443	-1.96739	0
1.1053	2.56507	2.57206	6.61262	-1.35651	0
1.1060	1.03657	0.747002	8.44273	-1.05107	0
1.1067	4.39225	2.26647	3.86427	1.087	0
1.1073	4.09358	5.0168	0.816215	1.39244	0
1.1080	1.95016	4.71121	1.1223	-2.56928	0
1.1087	1.65149	4.10002	3.25848	-3.18016	0
1.1093	-1.70419	4.71121	6.9187	-1.66195	0
1.1100	-5.05987	3.48884	7.53086	-4.70735	0
1.1107	-4.14628	1.3497	3.25848	-5.01279	0
1.1113	-4.14628	1.3497	0.816215	-2.27283	0
1.1120	-5.05987	1.65529	2.03416	-6.23455	0
1.1127	-2.02044	3.18325	0.816215	-10.5107	0
1.1133	-1.10685	4.40562	-0.714188	-6.23455	0
1.1140	-4.14628	3.48884	2.9524	-5.92911	0
1.1147	-4.14628	5.0168	5.70075	-9.89982	0
1.1153	-1.40552	10.2034	2.03416	-7.15087	0
1.1160	-2.31911	9.2866	-0.714188	-3.4856	0
1.1167	-4.7612	4.40562	1.1223	-7.15087	0
1.1173	-4.7612	4.71121	2.03416	-8.37262	0
1.1180	-2.93402	6.23917	0.510134	-5.31823	0
1.1187	-1.10685	4.71121	3.25848	-3.4856	0
1.1193	-0.17569	4.71121	8.44273	-1.66195	0
1.1200	-0.17569	5.32239	9.05489	1.087	0
1.1207	-2.02044	3.79443	5.08859	1.087	0
1.1213	-4.7612	5.32239	2.64632	0.476126	0
1.1220	-6.58838	7.15594	3.25848	2.30876	0
1.1227	-7.8182	4.10002	4.78251	1.087	0
1.1233	-11.1739	1.05259	4.78251	-0.745631	0
1.1240	-12.0875	1.96088	5.70075	2.91964	0
1.1247	-9.03047	1.65529	8.74881	4.75227	0
1.1253	-9.03047	0.44141	8.13665	-1.35651	0
1.1260	-13.616	1.05259	2.64632	-3.4856	0
1.1267	-13.2997	3.18325	-0.102027	2.91964	0
1.1273	-9.34671	3.79443	1.422	4.75227	0
1.1280	-9.94405	-0.169773	1.1223	-2.56928	0
1.1287	-13.0011	-3.83687	-2.5443	-5.62367	0
1.1293	-11.1739	-0.475365	-4.68048	-3.79104	0
1.1300	-7.20329	2.87766	-3.45616	-8.06718	0
1.1307	-3.2327	0.135819	-1.62605	-11.1216	0
1.1313	1.03657	-1.69773	-0.714188	-6.23455	0
1.1320	4.39225	-1.69773	-0.408108	-5.01279	0
1.1327	5.62208	-2.9201	0.816215	-8.9835	0
1.1333	7.44926	-1.39214	2.03416	-6.84543	0
1.1340	9.27643	1.65529	5.08859	-2.27283	0
1.1347	9.27643	0.747002	6.9187	-5.31823	0
1.1353	9.27643	1.96088	2.9524	-6.23455	0
1.1360	9.5751	5.0168	-1.62605	-2.87472	0
1.1367	9.89135	2.26647	0.204054	-5.92911	0
1.1373	12.6321	-0.780957	1.1223	-10.2053	0
1.1380	15.0742	1.3497	-1.93213	-7.45631	0
1.1387	13.8619	2.87766	-0.408108	-3.18016	0
1.1393	12.6321	1.96088	2.34024	1.087	0
1.1400	10.5063	1.05259	0.510134	5.66859	0
1.1407	4.39225	-1.69773	1.1223	3.83596	0
1.1413	-0.790605	-2.61451	3.56456	-1.66195	0
1.1420	-3.2327	-0.780957	1.1223	0.781565	0
1.1427	-5.37611	-2.9201	-1.31997	5.36315	0
1.1433	-5.97346	-7.80108	-1.62605	3.83596	0
1.1440	-6.90462	-7.49549	-2.5443	3.53052	0
1.1447	-9.34671	-3.83687	-2.5443	7.19578	0
1.1453	-9.34671	-2.61451	-4.3744	7.19578	0
1.1460	-7.20329	-2.30892	-8.3407	4.44683	0
1.1467	-7.20329	-2.61451	-6.20451	5.36315	0
1.1473	-6.58838	-2.9201	-2.85038	6.27947	0
1.1480	-5.05987	-0.780957	-2.5443	2.6142	0
1.1487	-2.93402	1.05259	9.36097	0.781565	0
1.1493	1.03657	-1.08655	25.8383	0.781565	0
1.1500	1.33524	-3.53128	23.396	-1.66195	0
1.1507	-1.10685	-2.00332	11.8032	-2.56928	0
1.1513	3.77733	-1.08655	9.66705	-0.745631	0
1.1520	10.19	-3.53128	8.13665	-2.87472	0
1.1527	6.83434	-3.83687	2.64632	-6.23455	0
1.1533	3.47866	-1.69773	2.03416	-3.4856	0
1.1540	8.97776	-0.780957	2.34024	-3.79104	0
1.1547	13.8619	-0.780957	-1.62605	-8.37262	0
1.1553	14.1606	0.747002	-4.06832	-6.84543	0
1.1560	14.1606	1.65529	-2.23821	-2.56928	0
1.1567	14.1606	1.05259	4.78251	-4.40192	0
1.1573	12.6321	1.05259	12.409	-4.70735	0
1.1580	10.8049	1.96088	12.409	0.781565	0
1.1587	10.5063	1.96088	10.2728	1.69788	0
1.1593	8.97776	0.135819	12.7151	1.39244	0
1.1600	5.62208	-1.08655	11.4972	6.58491	0
1.1607	3.47866	-0.169773	4.78251	6.89035	0
1.1613	2.86375	1.96088	1.1223	2.30876	0
1.1620	1.33524	3.18325	-2.5443	4.44683	0
1.1627	0.737898	5.32239	-7.12275	8.40856	0
1.1633	1.65149	5.62798	-6.51059	5.66859	0
1.1640	-2.02044	3.18325	-7.12275	4.44683	0
1.1647	-6.90462	1.96088	-12.0009	8.40856	0
1.1653	-9.64538	2.57206	-13.5313	8.10312	0
1.1660	-13.0011	1.96088	-11.6948	7.50122	0
1.1667	-14.5296	0.747002	-11.6948	10.8521	0
1.1673	-11.1739	0.44141	-8.95286	10.2412	0
1.1680	-6.2897	1.05259	-1.93213	6.58491	0
1.1687	-5.05987	1.65529	-0.714188	6.58491	0
1.1693	-7.8182	0.747002	-3.76224	5.05771	0
1.1700	-10.2603	0.44141	-3.15008	0.170687	0
1.1707	-9.34671	3.79443	-0.408108	2.30876	0
1.1713	-8.73179	5.62798	1.72808	5.97403	0
1.1720	-11.4726	1.96088	4.78251	1.087	0
1.1727	-13.0011	0.135819	8.44273	-2.27283	0
1.1733	-11.7712	1.96088	12.1093	2.6142	0
1.1740	-13.0011	2.26647	15.4635	2.30876	0
1.1747	-14.2133	1.96088	16.6814	-2.87472	0
1.1753	-13.0011	3.18325	17.9057	0.476126	0
1.1760	-13.9146	2.87766	19.4297	5.36315	0
1.1767	-18.5002	1.65529	18.5179	0.476126	0
1.1773	-20.9422	2.26647	16.6814	-1.05107	0
1.1780	-20.3273	3.48884	16.6814	6.27947	0
1.1787	-20.3273	2.87766	14.2455	8.40856	0
1.1793	-20.3273	2.87766	8.44273	5.97403	0
1.1800	-17.8852	3.79443	6.30654	10.2412	0
1.1807	-15.7418	3.48884	5.70075	13.601	0
1.1813	-16.6554	1.96088	1.72808	12.0738	0
1.1820	-19.4137	1.96088	-3.45616	13.9065	0
1.1827	-21.2409	2.87766	-6.20451	13.2956	0
1.1833	-20.3273	2.87766	-7.72854	7.50122	0
1.1840	-18.5002	2.57206	-10.1708	8.714	0
1.1847	-17.5866	3.48884	-13.831	13.9065	0
1.1853	-17.2703	2.26647	-14.4432	11.4629	0
1.1860	-16.6554	0.135819	-11.6948	9.32487	0
1.1867	-14.8282	1.96088	-8.95286	14.8228	0
1.1873	-12.7024	2.87766	-8.3407	16.0445	0
1.1880	-13.0011	-0.780957	-6.20451	10.2412	0
1.1887	-13.2997	-0.780957	-0.408108	6.89035	0
1.1893	-12.3861	3.48884	5.70075	4.75227	0
1.1900	-13.0011	2.87766	4.78251	1.69788	0
1.1907	-13.616	-0.475365	-0.714188	1.087	0
1.1913	-13.0011	-0.475365	0.204054	2.91964	0
1.1920	-13.0011	0.44141	3.56456	2.91964	0
1.1927	-11.7712	0.747002	1.422	2.00332	0
1.1933	-6.90462	1.05259	-1.01389	3.83596	0
1.1940	-2.31911	1.05259	-0.714188	5.05771	0
1.1947	0.122983	1.3497	-2.5443	2.91964	0
1.1953	4.09358	2.26647	-4.06832	2.00332	0
1.1960	8.36284	1.96088	-2.23821	3.53052	0
1.1967	12.0172	1.3497	0.510134	2.30876	0
1.1973	16.6027	1.96088	2.03416	-0.745631	0
1.1980	21.4869	2.87766	0.204054	0.170687	0
1.1987	25.1412	4.10002	-3.15008	3.83596	0
1.1993	27.8996	4.71121	-1.93213	6.58491	0
1.2000	29.4105	2.87766	1.1223	6.58491	0
1.2007	30.0254	0.44141	0.204054	3.83596	0
1.2013	29.4105	2.57206	0.204054	2.91964	0
1.2020	26.986	4.71121	1.72808	6.27947	0
1.2027	24.5439	1.96088	1.1223	8.40856	0
1.2033	23.6127	-0.780957	0.204054	5.97403	0
1.2040	22.1018	1.05259	-0.714188	4.75227	0
1.2047	22.6991	2.87766	-2.5443	6.27947	0
1.2053	26.3711	1.96088	-1.62605	6.58491	0
1.2060	26.3711	1.96088	1.1223	5.66859	0
1.2067	25.1412	1.05259	0.816215	5.97403	0
1.2073	26.6697	-0.780957	-0.714188	5.66859	0
1.2080	25.4575	-0.475365	0.204054	2.00332	0
1.2087	22.6991	0.135819	1.1223	-0.440192	0
1.2093	26.3711	-1.69773	0.204054	1.087	0
1.2100	28.1982	-2.30892	-2.5443	0.170687	0
1.2107	23.0154	-0.169773	-2.5443	-3.18016	0
1.2113	21.7856	-0.169773	2.34024	-2.56928	0
1.2120	24.5439	0.135819	3.86427	-2.27283	0
1.2127	23.3141	1.05259	2.03416	-4.70735	0
1.2133	19.9584	1.05259	3.86427	-4.40192	0
1.2140	18.4299	0.747002	3.56456	-5.01279	0
1.2147	16.304	0.135819	-2.5443	-8.67806	0
1.2153	15.0742	-2.30892	-3.45616	-6.23455	0
1.2160	13.247	-1.69773	-1.62605	-2.56928	0
1.2167	10.19	1.3497	-4.3744	-6.23455	0
1.2173	9.89135	1.65529	-4.3744	-7.45631	0
1.2180	9.27643	-0.169773	-2.5443	-1.66195	0
1.2187	3.47866	0.135819	-4.3744	0.170687	0
1.2193	0.737898	0.747002	-3.45616	0.170687	0
1.2200	3.17999	-1.39214	3.25848	2.30876	0
1.2207	2.2664	-2.61451	8.13665	1.087	0
1.2213	-0.17569	-0.780957	9.05489	1.087	0
1.2220	1.33524	0.44141	7.53086	4.44683	0
1.2227	3.77733	-0.169773	2.03416	2.30876	0
1.2233	6.21943	-0.475365	-2.85038	-1.05107	0
1.2240	8.97776	-0.780957	-2.23821	2.91964	0
1.2247	5.62208	-1.69773	0.204054	2.91964	0
1.2253	-2.02044	-2.30892	-0.714188	-4.40192	0
1.2260	-3.84761	-0.780957	-1.01389	-2.27283	0
1.2267	-0.491932	0.44141	0.204054	4.75227	0
1.2273	0.737898	0.135819	1.1223	1.69788	0
1.2280	-0.790605	-2.00332	1.422	-3.4856	0
1.2287	-2.02044	-1.69773	1.1223	-3.4856	0
1.2293	-2.93402	0.135819	-2.23821	-5.31823	0
1.2300	-4.7612	-0.475365	-3.45616	-7.45631	0
1.2307	-4.14628	-1.39214	0.816215	-5.31823	0
1.2313	-2.93402	0.135819	3.25848	-5.31823	0
1.2320	-3.54894	0.135819	2.34024	-8.67806	0
1.2327	-3.84761	0.135819	4.78251	-7.15087	0
1.2333	-3.54894	1.96088	6.61262	-4.40192	0
1.2340	-5.67479	1.96088	2.64632	-7.45631	0
1.2347	-7.20329	1.05259	-0.714188	-9.89982	0
1.2353	-4.7612	1.96088	-2.85038	-4.40192	0
1.2360	-4.7612	0.747002	-7.72854	-3.4856	0
1.2367	-9.64538	-2.30892	-11.3951	-11.1216	0
1.2373	-11.4726	-2.61451	-10.783	-10.8161	0
1.2380	-10.559	-2.30892	-9.86473	-2.27283	0
1.2387	-12.0875	-2.30892	-8.95286	-2.56928	0
1.2393	-12.7024	-1.69773	-6.81667	-5.01279	0
1.2400	-12.0875	-1.69773	-6.20451	-0.440192	0
1.2407	-13.616	-2.61451	-3.15008	1.087	0
1.2413	-13.616	-2.30892	10.5789	-1.05107	0
1.2420	-12.7024	-0.780957	27.6684	2.00332	0
1.2427	-15.4432	-0.780957	29.1988	2.91964	0
1.2433	-18.1839	-1.39214	17.9057	-0.745631	0
1.2440	-17.8852	-0.780957	13.0212	2.00332	0
1.2447	-17.5866	-0.475365	13.3273	5.66859	0
1.2453	-16.9717	-2.00332	7.53086	2.00332	0
1.2460	-14.8282	-1.39214	-1.62605	1.087	0
1.2467	-13.0011	4.10002	-6.20451	5.97403	0
1.2473	-10.8576	5.32239	-7.42246	5.05771	0
1.2480	-9.34671	1.65529	-6.20451	-1.05107	0
1.2487	-12.0875	1.3497	-4.06832	-2.87472	0
1.2493	-15.1445	1.05259	-4.98656	-3.4856	0
1.2500	-14.8282	-2.61451	-5.59235	-4.70735	0
1.2507	-14.2133	-2.00332	-5.28627	-3.18016	0
1.2513	-13.0011	-0.169773	-6.20451	-3.18016	0
1.2520	-10.8576	-1.69773	-6.81667	-5.92911	0
1.2527	-9.34671	-2.00332	-5.59235	-4.70735	0
1.2533	-8.41555	0.135819	-5.89843	-1.96739	0
1.2540	-7.20329	1.05259	-5.28627	-3.4856	0
1.2547	-7.50196	1.65529	-5.59235	-4.70735	0
1.2553	-8.41555	1.3497	-8.95286	-3.79104	0
1.2560	-5.67479	1.3497	-9.25894	-4.09648	0
1.2567	-1.40552	2.57206	-5.89843	-4.09648	0
1.2573	0.421656	1.05259	-6.20451	-2.27283	0
1.2580	-0.790605	-1.08655	-9.25894	-0.745631	0
1.2587	-0.790605	0.44141	-10.4769	1.39244	0
1.2593	2.56507	0.747002	-11.6948	4.75227	0
1.2600	4.39225	-1.08655	-12.307	5.05771	0
1.2607	-0.17569	-0.169773	-11.089	2.91964	0
1.2613	-5.05987	0.135819	-9.86473	2.91964	0
1.2620	-3.84761	0.44141	-9.86473	6.27947	0
1.2627	-2.31911	3.48884	-8.03462	7.80666	0
1.2633	-4.14628	3.79443	-6.20451	6.89035	0
1.2640	-3.84761	0.135819	-3.76224	6.58491	0
1.2647	-3.54894	1.65529	0.204054	6.27947	0
1.2653	-6.58838	4.71121	5.70075	5.66859	0
1.2660	-6.58838	3.79443	9.05489	8.714	0
1.2667	-2.61778	2.87766	9.36097	10.8521	0
1.2673	-4.7612	2.26647	8.13665	5.05771	0
1.2680	-9.34671	1.96088	4.47643	0.170687	0
1.2687	-7.50196	4.40562	1.1223	2.00332	0
1.2693	-6.58838	5.62798	-1.01389	2.00332	0
1.2700	-11.1739	4.71121	-2.23821	-2.27283	0
1.2707	-11.1739	5.62798	-1.31997	-4.40192	0
1.2713	-3.84761	6.54476	-0.714188	-4.40192	0
1.2720	-1.40552	5.62798	-3.15008	-4.40192	0
1.2727	-3.84761	5.0168	-1.93213	-2.56928	0
1.2733	-3.84761	4.40562	5.39467	-2.56928	0
1.2740	-4.14628	1.65529	11.1911	-5.01279	0
1.2747	-5.67479	1.3497	11.8032	-4.09648	0
1.2753	-3.84761	4.10002	10.885	-0.745631	0
1.2760	0.122983	5.32239	10.2728	-2.27283	0
1.2767	1.65149	5.62798	9.36097	-3.4856	0
1.2773	0.737898	6.54476	9.36097	0.170687	0
1.2780	0.421656	6.54476	10.2728	2.00332	0
1.2787	-0.17569	6.54476	12.7151	1.087	0
1.2793	-1.10685	6.54476	13.6333	4.14139	0
1.2800	-1.40552	5.0168	13.9394	7.19578	0
1.2807	-2.31911	3.79443	16.3817	3.83596	0
1.2813	-3.2327	5.62798	16.6814	2.91964	0
1.2820	-5.67479	6.23917	13.9394	5.36315	0
1.2827	-8.73179	4.71121	18.2118	5.05771	0
1.2833	-8.41555	4.40562	26.7566	5.66859	0
1.2840	-7.50196	4.10002	24.9264	9.32487	0
1.2847	-10.2603	3.18325	18.8176	6.27947	0
1.2853	-13.0011	3.18325	17.5996	0.476126	0
1.2860	-11.7712	1.3497	14.8513	2.91964	0
1.2867	-12.0875	-0.475365	6.9187	7.50122	0
1.2873	-13.0011	3.48884	1.422	4.75227	0
1.2880	-12.0875	6.23917	-0.102027	2.30876	0
1.2887	-11.1739	3.18325	-1.01389	3.53052	0
1.2893	-9.64538	2.57206	-1.62605	2.00332	0
1.2900	-7.50196	3.18325	-1.62605	-1.96739	0
1.2907	-8.11688	1.96088	-0.714188	-1.66195	0
1.2913	-7.50196	3.48884	-1.31997	0.170687	0
1.2920	-4.7612	5.0168	-3.45616	-2.87472	0
1.2927	-4.14628	3.48884	-1.62605	-3.79104	0
1.2933	-3.2327	5.0168	1.72808	-1.05107	0
1.2940	1.65149	5.62798	1.422	-1.35651	0
1.2947	4.39225	1.05259	1.1223	-1.35651	0
1.2953	4.09358	1.96088	2.9524	1.087	0
1.2960	6.83434	5.62798	1.1223	-2.27283	0
1.2967	9.5751	3.18325	-2.23821	-8.06718	0
1.2973	9.89135	1.96088	-2.23821	-5.31823	0
1.2980	11.7185	3.48884	-2.23821	-1.66195	0
1.2987	12.6321	2.57206	-2.23821	-2.56928	0
1.2993	11.7185	2.26647	1.72808	0.170687	0
1.3000	12.6321	1.96088	4.78251	3.83596	0
1.3007	15.0742	1.05259	5.39467	2.00332	0
1.3013	15.6891	4.71121	7.22478	0.170687	0
1.3020	15.6891	5.32239	8.44273	2.00332	0
1.3027	15.6891	1.65529	5.70075	1.087	0
1.3033	14.4593	2.87766	2.03416	-0.745631	0
1.3040	12.0172	3.79443	5.70075	0.781565	0
1.3047	8.97776	-0.780957	13.6333	2.6142	0
1.3053	5.92075	-0.780957	15.1574	2.6142	0
1.3060	1.03657	1.96088	10.885	2.6142	0
1.3067	-3.84761	0.44141	9.36097	3.22508	0
1.3073	-5.67479	-0.780957	7.83694	2.00332	0
1.3080	-5.67479	-0.780957	2.9524	0.170687	0
1.3087	-10.2603	-1.69773	1.1223	-1.05107	0
1.3093	-13.616	-1.69773	3.25848	-3.18016	0
1.3100	-9.03047	-1.69773	2.03416	-5.92911	0
1.3107	-2.61778	-2.61451	0.204054	-6.23455	0
1.3113	-1.10685	-1.69773	1.1223	-4.40192	0
1.3120	-0.17569	1.05259	1.1223	-4.40192	0
1.3127	1.33524	1.65529	1.422	-4.40192	0
1.3133	1.33524	0.44141	2.64632	-2.87472	0
1.3140	5.30584	-0.169773	0.510134	-2.56928	0
1.3147	10.8049	-0.780957	-0.408108	-3.18016	0
1.3153	9.89135	-0.780957	3.25848	-1.66195	0
1.3160	7.13301	-0.780957	2.9524	-1.66195	0
1.3167	10.8049	-1.69773	-1.93213	-3.4856	0
1.3173	13.8619	-2.9201	-3.15008	-1.35651	0
1.3180	11.7185	-1.08655	-1.93213	2.00332	0
1.3187	12.3334	1.3497	-3.15008	2.6142	0
1.3193	16.6027	0.747002	-3.15008	5.05771	0
1.3200	17.815	-1.39214	-3.76224	6.58491	0
1.3207	15.0742	-1.69773	-7.72854	1.39244	0
1.3213	13.5457	-0.780957	-8.03462	-0.745631	0
1.3220	13.247	0.135819	-4.3744	5.36315	0
1.3227	12.3334	-0.169773	-5.28627	6.27947	0
1.3233	11.4199	-1.69773	-8.64678	2.91964	0
1.3240	11.7185	-1.39214	-7.12275	3.83596	0
1.3247	12.0172	0.44141	-5.59235	4.75227	0
1.3253	11.7185	-0.780957	-7.12275	3.53052	0
1.3260	11.1036	-1.08655	-7.12275	5.66859	0
1.3267	10.19	1.65529	-5.89843	6.58491	0
1.3273	8.66152	1.65529	-9.86473	3.53052	0
1.3280	6.21943	-1.39214	-14.4432	3.53052	0
1.3287	6.21943	-0.169773	-14.4432	2.91964	0
1.3293	8.06417	2.26647	-14.4432	-0.745631	0
1.3300	7.44926	1.96088	-16.8855	-1.66195	0
1.3307	6.21943	0.747002	-15.6675	0.170687	0
1.3313	7.44926	-0.475365	-11.6948	-1.05107	0
1.3320	8.06417	-2.00332	-7.12275	-3.4856	0
1.3327	6.21943	-2.61451	-0.102027	-2.87472	0
[truncated: 56,608 more rows]
