# Supplementary material for: Identification of Haptic Based Guiding Using Hard Reins
Source: PLoS One. 2015 Jul 22;10(7):e0132020. doi: 10.1371/journal.pone.0132020 (PMC4511788; doi:10.1371/journal.pone.0132020)
Supplement: S3 File — (ZIP) [file pone.0132020.s003.zip › EMGData1/Subject6/T4/t4.txt]

0.0000	-6.25105	7.02603	2.386	3.27444	0
0.0007	-4.71934	4.28128	2.07792	1.74908	0
0.0013	-5.31961	1.53216	2.07792	0.528791	0
0.0020	-2.87714	2.14502	1.46831	0.528791	0
0.0027	-0.745159	2.44707	-1.27822	0.833863	0
0.0033	-3.18762	2.7535	-4.33282	0.528791	0
0.0040	-3.49811	4.28128	-3.71666	1.74908	0
0.0047	-0.434676	4.58333	1.16023	2.96937	0
0.0053	2.29757	2.44707	3.29714	0.833863	0
0.0060	1.69731	3.36636	1.46831	-0.386424	0
0.0067	-0.745159	5.19619	0.550616	1.44401	0
0.0073	-0.745159	3.66842	1.16023	2.05415	0
0.0080	-0.144892	2.44707	-0.0589946	-0.386424	0
0.0087	-1.36612	4.58333	-2.19591	-1.30164	0
0.0093	-2.27687	5.80468	-0.970133	-2.52193	0
0.0100	-2.27687	6.11111	7.87905	-5.57265	0
0.0107	-1.36612	7.33246	17.9475	-4.35236	0
0.0113	2.29757	6.41754	19.7763	-0.996568	0
0.0120	5.65079	4.28128	12.4544	-2.827	0
0.0127	2.91854	3.05993	6.04367	-6.18279	0
0.0133	0.165591	2.44707	4.82445	-5.57265	0
0.0140	-0.745159	3.66842	6.96136	-4.9625	0
0.0147	-2.87714	5.19619	10.016	-6.18279	0
0.0153	-3.49811	3.66842	11.8448	-4.04729	0
0.0160	-1.96639	2.44707	11.2352	-0.386424	0
0.0167	-4.40886	3.36636	7.26944	-0.386424	0
0.0173	-7.1618	2.44707	3.90675	-1.91178	0
0.0180	-8.9833	0.310809	6.65328	-3.13207	0
0.0187	-12.9575	1.83859	8.79019	-3.43714	0
0.0193	-16.0002	4.58333	5.43406	-1.60671	0
0.0200	-15.3999	4.88976	5.43406	1.44401	0
0.0207	-16.6212	4.58333	8.48867	2.35922	0
0.0213	-17.5319	3.36636	2.99561	1.74908	0
0.0220	-16.0002	1.2301	-4.63435	1.13894	0
0.0227	-16.3107	4.28128	-4.33282	-0.386424	0
0.0233	-15.3999	7.02603	-4.63435	0.223719	0
0.0240	-14.4892	2.44707	-8.6001	1.44401	0
0.0247	-18.7532	-2.12751	-8.90818	-0.996568	0
0.0253	-20.8851	0.310809	-8.6001	-4.65743	0
0.0260	-15.0895	2.44707	-11.0451	-2.21686	0
0.0267	-13.268	0.923671	-9.82588	1.74908	0
0.0273	-18.1529	-0.297676	-4.94244	0.833863	0
0.0280	-18.4427	-2.12751	-1.5863	-0.691496	0
0.0287	-15.0895	-2.43394	-2.19591	-0.691496	0
0.0293	-14.1787	0.61724	-5.24396	-0.996568	0
0.0300	-12.9575	0.61724	-4.94244	-0.386424	0
0.0307	-9.89405	-2.12751	-1.27822	-0.691496	0
0.0313	-8.07255	-1.82545	-0.360522	-3.13207	0
0.0320	-5.31961	-1.51902	-4.02474	-4.9625	0
0.0327	-1.96639	-1.82545	-6.77127	-2.52193	0
0.0333	-2.27687	-0.297676	-6.77127	-0.386424	0
0.0340	-5.63009	0.00875517	-7.68896	-1.30164	0
0.0347	-6.25105	-0.604107	-11.0451	-1.60671	0
0.0353	-4.71934	1.2301	-13.4835	0.528791	0
0.0360	-4.71934	0.61724	-12.2643	1.44401	0
0.0367	-5.63009	-4.87663	-9.20971	-2.21686	0
0.0373	-7.1618	-6.70646	-8.6001	-4.35236	0
0.0380	-9.60427	-3.65528	-11.3466	-1.91178	0
0.0387	-9.60427	-3.65528	-15.0108	0.223719	0
0.0393	-7.1618	-4.87663	-14.0932	0.528791	0
0.0400	-7.76207	-3.04242	-7.68896	4.18965	0
0.0407	-10.8255	-3.96172	-1.27822	6.63023	0
0.0413	-12.0467	-7.62138	1.16023	4.18965	0
0.0420	-10.8255	-5.17868	5.13253	3.27444	0
0.0427	-10.8255	-2.43394	10.3175	5.40994	0
0.0433	-12.9575	-3.04242	12.7625	2.96937	0
0.0440	-14.1787	-2.12751	11.8448	0.528791	0
0.0447	-12.3365	-1.51902	9.09828	4.18965	0
0.0453	-10.8255	-3.04242	7.87905	4.18965	0
0.0460	-12.647	-1.82545	11.2352	-0.386424	0
0.0467	-14.1787	0.310809	14.2832	2.35922	0
0.0473	-12.9575	-1.21259	15.2009	7.85052	0
0.0480	-12.3365	-1.82545	13.9817	5.71501	0
0.0487	-11.7362	0.00875517	8.18058	-0.691496	0
0.0493	-11.1153	-1.51902	0.249088	-2.21686	0
0.0500	-9.89405	-3.04242	-2.19591	0.528791	0
0.0507	-6.54084	-0.90616	-3.71666	2.05415	0
0.0513	-1.65591	0.61724	-5.85357	0.833863	0
0.0520	1.07634	-0.604107	-0.0589946	-0.691496	0
0.0527	2.91854	-1.21259	9.3998	-0.386424	0
0.0533	5.96127	-2.12751	8.79019	0.223719	0
0.0540	7.80347	-1.21259	2.386	-0.0813525	0
0.0547	9.31448	1.53216	0.858699	-0.691496	0
0.0553	10.2459	0.923671	1.16023	-0.691496	0
0.0560	8.09325	-1.21259	2.07792	-0.0813525	0
0.0567	6.87202	0.00875517	3.29714	-0.386424	0
0.0573	11.1567	0.00875517	1.77639	-1.91178	0
0.0580	12.3779	-3.04242	-0.970133	-1.30164	0
0.0587	10.2459	-2.12751	-2.19591	2.35922	0
0.0593	12.0674	0.61724	-2.49744	5.10487	0
0.0600	12.9782	-2.12751	-1.5863	5.10487	0
0.0607	6.58224	-4.87663	-1.27822	0.833863	0
0.0613	2.29757	-4.26377	-1.27822	-3.13207	0
0.0620	3.20832	-4.26377	2.99561	-2.21686	0
0.0627	1.38682	-3.96172	5.74214	-0.0813525	0
0.0633	-0.144892	-3.96172	1.16023	-1.30164	0
0.0640	0.165591	-6.70646	-3.41513	-1.30164	0
0.0647	-0.745159	-7.31495	-3.10705	0.528791	0
0.0653	1.38682	-5.48512	-2.80552	-0.386424	0
0.0660	5.361	-6.40003	-2.49744	-0.386424	0
0.0667	2.91854	-6.70646	-2.49744	3.27444	0
0.0673	-0.745159	-3.34885	-2.19591	4.7998	0
0.0680	-0.144892	-4.5702	0.550616	2.66429	0
0.0687	-2.58736	-8.53629	5.13253	2.35922	0
0.0693	-5.02982	-8.22986	11.8448	3.27444	0
0.0700	-4.71934	-6.70646	21.0021	-0.0813525	0
0.0707	-6.25105	-7.01289	22.8309	-2.21686	0
0.0713	-6.25105	-8.53629	16.1186	1.44401	0
0.0720	-2.58736	-10.979	13.064	2.66429	0
0.0727	-4.09837	-11.2854	13.6736	-0.386424	0
0.0733	-7.1618	-9.45121	11.5367	0.223719	0
0.0740	-6.85132	-10.6726	10.9271	1.74908	0
0.0747	-6.85132	-10.979	16.1186	-0.386424	0
0.0753	-5.63009	-7.62138	18.5571	-0.0813525	0
0.0760	-2.58736	-7.31495	15.2009	2.05415	0
0.0767	-3.49811	-8.84272	9.3998	0.223719	0
0.0773	-4.40886	-6.40003	4.82445	-0.996568	0
0.0780	-1.65591	-5.48512	2.99561	0.528791	0
0.0787	0.165591	-8.53629	5.13253	0.528791	0
0.0793	0.165591	-8.84272	8.48867	2.05415	0
0.0800	0.165591	-7.92781	8.48867	6.32516	0
0.0807	-0.745159	-8.53629	6.96136	6.02009	0
0.0813	0.786556	-9.14915	7.26944	2.05415	0
0.0820	3.82929	-8.53629	4.52292	0.528791	0
0.0827	2.91854	-8.22986	-1.27822	0.833863	0
0.0833	1.69731	-8.22986	-2.19591	1.74908	0
0.0840	2.29757	-8.53629	0.858699	2.96937	0
0.0847	0.786556	-6.70646	2.99561	0.833863	0
0.0853	-2.58736	-4.5702	6.04367	-2.52193	0
0.0860	-2.58736	-4.87663	10.016	-1.30164	0
0.0867	-1.36612	-5.79155	11.5367	2.35922	0
0.0873	-2.27687	-5.48512	13.6736	2.35922	0
0.0880	-5.31961	-6.70646	16.1186	0.223719	0
0.0887	-7.1618	-7.31495	11.8448	-0.386424	0
0.0893	-6.25105	-5.79155	6.04367	-0.996568	0
0.0900	-7.76207	-5.79155	6.96136	-1.30164	0
0.0907	-11.1153	-7.01289	8.48867	0.528791	0
0.0913	-9.89405	-5.17868	6.65328	2.96937	0
0.0920	-8.07255	-3.96172	5.13253	2.05415	0
0.0927	-10.8255	-5.17868	1.77639	-0.0813525	0
0.0933	-11.1153	-6.70646	-6.46318	0.223719	0
0.0940	-9.89405	-5.48512	-12.8739	0.223719	0
0.0947	-11.4258	-1.21259	-12.5724	1.13894	0
0.0953	-10.8255	-0.297676	-11.0451	4.49473	0
0.0960	-8.9833	-4.87663	-10.4355	4.7998	0
0.0967	-12.9575	-7.01289	-9.51779	-0.691496	0
0.0973	-16.6212	-5.48512	-7.99049	-2.21686	0
0.0980	-14.4892	-6.70646	-3.71666	2.05415	0
0.0987	-12.647	-7.01289	1.46831	2.05415	0
0.0993	-13.5577	-3.96172	0.550616	-0.386424	0
0.1000	-11.4258	-3.34885	-3.10705	2.35922	0
0.1007	-9.29379	-3.96172	-3.71666	4.49473	0
0.1013	-8.38304	-2.12751	-5.24396	2.35922	0
0.1020	-4.09837	-3.04242	-9.51779	0.528791	0
0.1027	-0.434676	-5.17868	-11.6547	-0.996568	0
0.1033	-1.65591	-3.34885	-12.5724	-2.21686	0
0.1040	-2.58736	-1.51902	-14.4012	2.05415	0
0.1047	-0.745159	-3.34885	-14.0932	6.02009	0
0.1053	0.165591	-4.87663	-12.2643	2.66429	0
0.1060	-1.05564	-4.87663	-10.4355	-0.386424	0
0.1067	-2.58736	-1.82545	-6.77127	3.57951	0
0.1073	-1.96639	2.44707	-4.94244	6.9353	0
0.1080	-0.434676	-0.297676	-8.6001	3.27444	0
0.1087	-0.745159	-5.79155	-12.2643	-2.21686	0
0.1093	-3.80859	-5.17868	-13.182	-4.65743	0
0.1100	-4.71934	-2.43394	-14.4012	-3.74222	0
0.1107	-3.18762	-3.65528	-13.4835	-0.386424	0
0.1113	-2.27687	-3.96172	-12.2643	-0.386424	0
0.1120	0.476074	-3.34885	-12.2643	-4.04729	0
0.1127	3.82929	-4.5702	-7.07935	-3.74222	0
0.1133	2.29757	-3.96172	2.07792	-0.0813525	0
0.1140	0.476074	-2.12751	4.82445	-1.91178	0
0.1147	3.20832	-2.12751	1.16023	-3.13207	0
0.1153	4.74004	-3.65528	-0.668605	0.833863	0
0.1160	3.82929	-4.87663	-1.27822	1.13894	0
0.1167	4.13977	-6.70646	-4.94244	-3.13207	0
0.1173	3.82929	-7.62138	-6.77127	-1.30164	0
0.1180	1.69731	-6.0936	-2.49744	1.44401	0
0.1187	2.91854	-4.26377	3.60522	-0.996568	0
0.1193	6.27175	-3.96172	7.26944	0.528791	0
0.1200	5.65079	-6.0936	5.13253	5.10487	0
0.1207	2.29757	-5.79155	-1.5863	3.57951	0
0.1213	0.165591	-2.12751	-5.55205	-0.691496	0
0.1220	-2.58736	-1.21259	-5.24396	-1.30164	0
0.1227	-6.25105	-3.96172	-8.6001	-1.60671	0
0.1233	-5.31961	-3.96172	-12.5724	-3.13207	0
0.1240	-1.65591	-1.21259	-9.82588	-2.827	0
0.1247	-1.65591	-0.297676	-8.6001	-1.60671	0
0.1253	-4.09837	-1.21259	-12.2643	-2.52193	0
0.1260	-2.27687	-0.604107	-9.82588	-0.996568	0
0.1267	2.29757	0.923671	-4.33282	2.66429	0
0.1273	5.65079	1.83859	-4.94244	1.44401	0
0.1280	7.49298	0.61724	-2.80552	-0.386424	0
0.1287	7.49298	-0.297676	5.13253	2.35922	0
0.1293	6.58224	1.2301	8.18058	1.44401	0
0.1300	6.27175	2.7535	7.87905	-4.9625	0
0.1307	5.96127	2.7535	9.09828	-4.35236	0
0.1313	7.1825	1.83859	8.79019	0.528791	0
0.1320	9.0247	0.61724	6.96136	-0.386424	0
0.1327	5.65079	-0.297676	6.04367	-2.52193	0
0.1333	1.07634	0.310809	4.52292	-0.996568	0
0.1340	1.38682	1.2301	6.96136	-2.827	0
0.1347	1.69731	1.2301	12.4544	-4.9625	0
0.1353	-1.36612	1.53216	11.8448	-1.91178	0
0.1360	-2.58736	2.44707	5.13253	-0.691496	0
0.1367	-4.71934	3.05993	-0.0589946	-4.04729	0
0.1373	-7.76207	3.66842	-4.02474	-2.827	0
0.1380	-6.25105	3.97485	-7.38088	-0.386424	0
0.1387	-3.49811	4.58333	-10.4355	-1.30164	0
0.1393	-2.27687	6.71959	-13.4835	-0.996568	0
0.1400	0.165591	8.24737	-12.8739	0.528791	0
0.1407	2.29757	7.02603	-8.6001	-0.996568	0
0.1413	3.82929	4.28128	-7.07935	-1.91178	0
0.1420	5.65079	5.19619	-3.10705	0.528791	0
0.1427	5.65079	7.63889	11.5367	1.44401	0
0.1433	6.87202	10.0772	26.187	1.74908	0
0.1440	11.4672	10.6901	26.7967	2.66429	0
0.1447	10.5357	8.85586	20.3925	-0.0813525	0
0.1453	7.49298	7.02603	16.1186	-3.74222	0
0.1460	9.31448	6.71959	11.5367	-2.827	0
0.1467	10.5357	6.41754	6.35175	-0.691496	0
0.1473	5.96127	7.02603	6.04367	-1.91178	0
0.1480	4.74004	8.5538	7.26944	-2.827	0
0.1487	7.49298	7.94094	6.35175	-1.30164	0
0.1493	8.40373	7.33246	5.13253	-0.996568	0
0.1500	9.0247	8.24737	3.60522	-4.9625	0
0.1507	9.31448	7.33246	2.386	-7.09801	0
0.1513	7.49298	5.50263	3.29714	-4.9625	0
0.1520	5.361	6.41754	3.29714	-4.04729	0
0.1527	5.96127	6.11111	0.550616	-5.87772	0
0.1533	6.58224	3.05993	0.249088	-4.9625	0
0.1540	3.82929	3.36636	2.99561	-4.04729	0
0.1547	2.00779	7.02603	5.13253	-4.35236	0
0.1553	5.65079	8.85586	6.04367	-2.827	0
0.1560	6.27175	8.85586	6.65328	-3.13207	0
0.1567	0.165591	7.33246	6.96136	-6.79294	0
0.1573	-4.40886	4.28128	6.96136	-6.48786	0
0.1580	-2.27687	3.97485	5.13253	-3.13207	0
0.1587	-1.36612	6.71959	5.13253	-2.827	0
0.1593	-3.80859	8.24737	10.016	-2.21686	0
0.1600	-3.80859	6.71959	15.509	-0.0813525	0
0.1607	-3.18762	4.28128	16.1186	-0.996568	0
0.1613	-6.25105	3.97485	11.8448	-0.996568	0
0.1620	-9.89405	5.19619	7.87905	0.833863	0
0.1627	-12.0467	2.7535	7.57097	-0.0813525	0
0.1633	-14.1787	-0.297676	9.70789	-1.60671	0
0.1640	-15.0895	2.14502	8.79019	-0.0813525	0
0.1647	-13.5577	4.28128	4.52292	-0.0813525	0
0.1653	-12.647	1.83859	-0.360522	-2.21686	0
0.1660	-11.7362	0.61724	-4.63435	-1.30164	0
0.1667	-9.29379	2.44707	-7.07935	2.05415	0
0.1673	-6.25105	2.44707	-8.6001	2.35922	0
0.1680	-2.58736	1.83859	-8.6001	1.13894	0
0.1687	-0.745159	1.83859	-6.16166	-0.996568	0
0.1693	-1.65591	1.53216	-0.970133	-3.13207	0
0.1700	-2.58736	2.7535	4.82445	-2.827	0
0.1707	-0.745159	3.36636	7.87905	-0.386424	0
0.1713	1.38682	1.2301	7.26944	0.833863	0
0.1720	1.07634	0.61724	10.3175	-0.386424	0
0.1727	0.476074	3.05993	20.694	-2.21686	0
0.1733	2.60806	2.14502	26.4951	-1.91178	0
0.1740	4.13977	-0.604107	20.3925	1.44401	0
0.1747	3.82929	-2.12751	12.4544	3.27444	0
0.1753	5.05052	-3.34885	9.09828	2.35922	0
0.1760	6.58224	-2.43394	6.04367	1.13894	0
0.1767	6.58224	-1.21259	1.46831	-0.691496	0
0.1773	9.31448	-4.87663	-2.19591	-1.91178	0
0.1780	12.6884	-6.40003	-6.77127	-0.996568	0
0.1787	11.1567	-1.51902	-9.51779	-0.386424	0
0.1793	12.0674	0.61724	-9.20971	0.528791	0
0.1800	16.0416	-3.65528	-10.4355	2.35922	0
0.1807	14.5099	-5.79155	-13.7916	-0.0813525	0
0.1813	12.0674	-5.79155	-15.9285	-3.13207	0
0.1820	12.9782	-5.79155	-15.9285	-0.691496	0
0.1827	9.31448	-5.79155	-15.6205	-0.0813525	0
0.1833	3.82929	-6.70646	-12.2643	-3.13207	0
0.1840	5.361	-7.62138	-6.77127	-1.30164	0
0.1847	5.96127	-7.62138	-4.33282	1.44401	0
0.1853	0.786556	-6.0936	-4.63435	-0.386424	0
0.1860	-3.49811	-5.17868	-4.02474	0.833863	0
0.1867	-6.25105	-6.70646	-3.10705	3.88458	0
0.1873	-8.9833	-7.62138	-5.55205	2.35922	0
0.1880	-12.3365	-5.48512	-10.1274	1.44401	0
0.1887	-15.7104	-3.65528	-12.2643	3.27444	0
0.1893	-17.2214	-4.87663	-9.51779	2.05415	0
0.1900	-16.0002	-4.26377	-5.85357	-1.30164	0
0.1907	-14.4892	-2.12751	-4.02474	0.833863	0
0.1913	-13.5577	-2.43394	-4.94244	5.40994	0
0.1920	-13.5577	-3.96172	-7.68896	5.71501	0
0.1927	-14.4892	-5.17868	-8.6001	2.96937	0
0.1933	-14.779	-6.70646	-7.07935	3.57951	0
0.1940	-12.9575	-6.70646	-7.99049	4.49473	0
0.1947	-11.1153	-5.79155	-4.94244	2.05415	0
0.1953	-8.9833	-5.17868	5.43406	1.44401	0
0.1960	-6.85132	-3.96172	9.3998	1.74908	0
0.1967	-5.02982	-3.34885	1.16023	-0.0813525	0
0.1973	-5.02982	-4.5702	-4.94244	0.833863	0
0.1980	-6.25105	-3.04242	-4.63435	3.57951	0
0.1987	-4.71934	-0.90616	-4.02474	3.57951	0
0.1993	-0.434676	-3.65528	-1.5863	5.10487	0
0.2000	-0.745159	-4.87663	3.29714	8.15559	0
0.2007	-1.65591	-2.12751	6.96136	6.32516	0
0.2013	3.51881	-2.12751	6.04367	1.44401	0
0.2020	7.49298	-3.04242	0.550616	-1.91178	0
0.2027	4.74004	-0.297676	-5.55205	-1.91178	0
0.2033	4.74004	0.00875517	-10.1274	2.35922	0
0.2040	6.58224	-2.12751	-13.182	4.7998	0
0.2047	2.60806	-2.12751	-10.1274	-1.30164	0
0.2053	-1.36612	-0.90616	-2.19591	-4.9625	0
0.2060	1.38682	-1.51902	0.550616	0.223719	0
0.2067	4.74004	-2.12751	-0.360522	3.57951	0
0.2073	6.87202	-2.74037	2.07792	-0.0813525	0
0.2080	9.0247	-2.43394	6.35175	-1.91178	0
0.2087	10.2459	-0.297676	12.1463	-0.0813525	0
0.2093	10.2459	-0.604107	17.0298	-1.91178	0
0.2100	9.31448	-2.12751	17.0298	-4.65743	0
0.2107	8.09325	-0.604107	16.1186	-3.13207	0
0.2113	7.1825	1.2301	17.0298	-2.827	0
0.2120	6.58224	1.53216	16.1186	-4.35236	0
0.2127	4.74004	1.83859	15.2009	-2.52193	0
0.2133	3.82929	-0.90616	14.2832	-2.827	0
0.2140	3.20832	-3.65528	9.70789	-7.40308	0
0.2147	2.00779	-1.82545	8.79019	-4.9625	0
0.2153	2.91854	-0.297676	16.1186	0.833863	0
0.2160	5.65079	-1.21259	16.7282	-2.21686	0
0.2167	6.27175	-1.21259	9.3998	-6.79294	0
0.2173	5.05052	-1.51902	8.48867	-4.65743	0
0.2180	4.74004	-4.26377	12.4544	-1.60671	0
0.2187	5.65079	-3.65528	11.5367	-1.30164	0
0.2193	6.58224	0.310809	10.6256	-0.0813525	0
0.2200	6.87202	1.2301	12.4544	0.528791	0
0.2207	6.87202	0.310809	15.509	-0.386424	0
0.2213	9.0247	2.14502	21.0021	0.833863	0
0.2220	11.4672	3.36636	25.2693	1.44401	0
0.2227	11.7569	1.53216	22.5228	-1.91178	0
0.2233	12.3779	0.61724	18.8652	-3.13207	0
0.2240	14.8204	1.53216	17.3379	-0.386424	0
0.2247	15.7311	-0.297676	13.3721	-1.60671	0
0.2253	16.0416	-1.21259	8.18058	-5.57265	0
0.2260	16.6419	0.923671	4.82445	-5.87772	0
0.2267	14.5099	1.53216	0.858699	-4.9625	0
0.2273	11.7569	-0.297676	-2.19591	-5.26758	0
0.2280	9.31448	0.00875517	-4.02474	-3.13207	0
0.2287	4.74004	-0.297676	-6.16166	-1.30164	0
0.2293	2.29757	-1.82545	-4.94244	-4.9625	0
0.2300	1.38682	-1.21259	0.249088	-7.70815	0
0.2307	-2.58736	-0.604107	-0.668605	-6.18279	0
0.2313	-3.80859	-0.604107	-5.24396	-4.35236	0
0.2320	-1.05564	0.923671	-4.33282	-1.60671	0
0.2327	-1.05564	2.44707	-3.71666	1.44401	0
0.2333	-0.434676	1.53216	-8.6001	0.528791	0
0.2340	3.82929	0.61724	-12.2643	-1.30164	0
0.2347	4.42955	0.61724	-12.2643	-1.30164	0
0.2353	3.82929	0.61724	-13.182	-2.21686	0
0.2360	6.27175	-0.604107	-15.0108	-4.04729	0
0.2367	7.80347	-1.21259	-12.2643	-1.30164	0
0.2373	7.49298	0.00875517	-3.41513	2.35922	0
0.2380	6.58224	1.53216	5.13253	1.44401	0
0.2387	3.82929	3.05993	6.04367	2.66429	0
0.2393	4.74004	3.66842	3.29714	6.9353	0
0.2400	7.49298	2.44707	6.04367	6.02009	0
0.2407	2.29757	0.61724	15.509	1.74908	0
0.2413	-5.02982	0.310809	21.6117	1.44401	0
0.2420	-6.25105	1.53216	18.2555	2.35922	0
0.2427	-5.31961	1.53216	12.4544	1.13894	0
0.2433	-6.25105	0.61724	10.6256	2.35922	0
0.2440	-6.54084	0.923671	8.48867	4.49473	0
0.2447	-5.94057	0.61724	3.90675	3.57951	0
0.2453	-6.25105	1.2301	1.46831	1.44401	0
0.2460	-5.94057	3.05993	-0.360522	2.35922	0
0.2467	-4.71934	3.36636	-4.94244	5.10487	0
0.2473	-2.87714	2.44707	-9.20971	5.10487	0
0.2480	-1.65591	3.66842	-9.82588	1.74908	0
0.2487	0.165591	4.28128	-8.6001	0.833863	0
0.2493	1.69731	1.53216	-5.85357	2.66429	0
0.2500	0.165591	1.83859	-4.94244	1.74908	0
0.2507	0.165591	4.58333	-7.07935	1.44401	0
0.2513	3.20832	4.58333	-8.90818	4.18965	0
0.2520	3.82929	1.83859	-9.82588	4.7998	0
0.2527	1.69731	0.310809	-11.6547	2.96937	0
0.2533	-0.144892	-0.297676	-11.9562	2.35922	0
0.2540	-2.27687	0.61724	-12.2643	1.44401	0
0.2547	-3.80859	1.53216	-13.7916	2.66429	0
0.2553	-4.71934	2.14502	-12.5724	3.57951	0
0.2560	-4.71934	1.53216	-9.51779	0.833863	0
0.2567	-2.27687	0.00875517	-12.2643	-0.0813525	0
0.2573	-0.745159	-0.297676	-15.6205	2.35922	0
0.2580	-3.49811	1.53216	-14.0932	1.44401	0
0.2587	-2.87714	1.2301	-15.0108	1.44401	0
0.2593	1.69731	-2.12751	-19.2847	4.49473	0
0.2600	0.476074	-2.74037	-18.6751	5.10487	0
0.2607	-0.144892	-0.297676	-18.0655	5.10487	0
0.2613	5.65079	0.923671	-19.8943	7.24037	0
0.2620	5.65079	1.2301	-17.1478	5.40994	0
0.2627	2.00779	0.923671	-14.0932	2.66429	0
0.2633	6.87202	-1.21259	-17.1478	4.18965	0
0.2640	11.4672	-3.96172	-20.5039	5.10487	0
0.2647	7.1825	-6.40003	-20.5039	2.05415	0
0.2653	4.13977	-6.70646	-20.812	0.833863	0
0.2660	4.42955	-4.5702	-22.0312	2.66429	0
0.2667	1.07634	-3.34885	-22.6408	2.96937	0
0.2673	-2.27687	-5.48512	-23.86	0.223719	0
0.2680	-4.71934	-7.62138	-22.9489	-1.30164	0
0.2687	-11.7362	-8.22986	-21.4216	0.833863	0
0.2693	-20.8851	-7.92781	-21.4216	0.528791	0
0.2700	-26.9913	-5.79155	-19.5862	-2.21686	0
0.2707	-29.7443	-3.04242	-17.1478	-1.60671	0
0.2713	-30.3445	-3.96172	-18.6751	-0.386424	0
0.2720	-31.8762	-5.79155	-18.9766	-1.30164	0
0.2727	-33.7184	-5.17868	-15.6205	-1.30164	0
0.2733	-31.8762	-3.65528	-13.7916	-1.30164	0
0.2740	-26.391	-3.04242	-13.182	-1.30164	0
0.2747	-22.1064	-3.96172	-9.51779	2.35922	0
0.2753	-19.0636	-4.87663	-5.55205	4.18965	0
0.2760	-14.4892	-3.96172	-5.85357	0.528791	0
0.2767	-11.1153	-4.26377	-8.6001	-2.21686	0
0.2773	-9.60427	-6.40003	-11.9562	-1.91178	0
0.2780	-7.1618	-6.40003	-13.182	-3.13207	0
0.2787	-2.58736	-4.87663	-12.2643	-4.04729	0
0.2793	0.786556	-3.34885	-8.29857	-0.691496	0
0.2800	2.00779	-2.43394	-3.10705	2.05415	0
0.2807	2.91854	-2.43394	-0.360522	1.44401	0
0.2813	2.91854	-3.96172	0.550616	1.74908	0
0.2820	0.786556	-2.74037	5.74214	2.35922	0
0.2827	-0.745159	0.923671	12.7625	0.528791	0
0.2833	-0.745159	1.53216	12.1463	-0.0813525	0
0.2840	-2.87714	0.61724	7.87905	1.13894	0
0.2847	-4.40886	1.53216	10.016	-0.386424	0
0.2853	-3.49811	3.05993	14.2832	-1.30164	0
0.2860	-4.71934	2.44707	13.3721	-0.691496	0
0.2867	-6.85132	2.7535	11.5367	-2.21686	0
0.2873	-4.40886	4.28128	9.70789	-1.91178	0
0.2880	-1.05564	1.53216	6.96136	0.528791	0
0.2887	-1.96639	-1.82545	5.13253	-2.21686	0
0.2893	-1.96639	-0.604107	3.29714	-5.26758	0
0.2900	0.165591	3.05993	4.21484	-1.60671	0
0.2907	2.00779	4.58333	10.6256	-0.0813525	0
0.2913	5.05052	4.88976	15.2009	-3.13207	0
0.2920	7.49298	2.7535	11.5367	-1.30164	0
0.2927	5.361	0.61724	8.79019	3.57951	0
0.2933	1.07634	2.44707	13.3721	2.35922	0
0.2940	0.165591	5.50263	17.0298	-2.52193	0
0.2947	0.165591	4.88976	16.1186	-3.13207	0
0.2953	-0.434676	3.97485	16.1186	-2.21686	0
0.2960	1.07634	4.28128	19.7763	-3.43714	0
0.2967	3.20832	4.58333	22.2213	-4.9625	0
0.2973	4.74004	6.11111	21.6117	-2.21686	0
0.2980	5.96127	7.33246	24.6597	-0.386424	0
0.2987	8.40373	6.11111	32.5978	-0.996568	0
0.2993	11.4672	6.11111	34.4266	2.05415	0
0.3000	12.9782	4.88976	26.4951	3.88458	0
0.3007	9.31448	1.53216	22.8309	-0.691496	0
0.3013	4.42955	2.14502	24.6597	-3.13207	0
0.3020	3.20832	6.41754	22.5228	-0.996568	0
0.3027	1.07634	7.63889	17.9475	-1.30164	0
0.3033	-2.58736	5.80468	17.9475	-0.691496	0
0.3040	-1.96639	3.66842	20.0844	2.35922	0
0.3047	0.786556	1.53216	18.2555	0.528791	0
0.3053	0.165591	1.83859	13.064	-2.827	0
0.3060	-1.05564	2.7535	9.70789	-0.996568	0
0.3067	-1.05564	2.14502	9.70789	-1.30164	0
0.3073	-1.05564	1.53216	8.18058	-4.35236	0
0.3080	2.00779	1.2301	4.21484	-3.43714	0
0.3087	5.361	0.00875517	1.16023	-2.21686	0
0.3093	3.51881	0.310809	1.46831	-4.04729	0
0.3100	1.38682	1.2301	5.74214	-3.74222	0
0.3107	5.65079	2.14502	9.70789	-2.827	0
0.3113	10.8462	3.36636	9.70789	-4.04729	0
0.3120	9.93545	2.44707	10.6256	-2.52193	0
0.3127	6.58224	-0.297676	15.2009	-1.30164	0
0.3133	5.05052	-1.21259	14.2832	-6.18279	0
0.3140	5.65079	-1.82545	8.79019	-7.70815	0
0.3147	7.49298	-2.74037	7.57097	-2.21686	0
0.3153	7.80347	-2.12751	8.79019	-0.386424	0
0.3160	6.27175	-2.12751	7.87905	-4.04729	0
0.3167	6.27175	-3.04242	8.48867	-4.9625	0
0.3173	7.49298	-2.43394	10.6256	-3.13207	0
0.3180	6.58224	-0.297676	13.064	-3.74222	0
0.3187	6.27175	0.61724	18.2555	-4.04729	0
0.3193	7.49298	-0.90616	24.3582	-1.60671	0
0.3200	7.49298	-2.74037	24.3582	-0.386424	0
0.3207	7.49298	-0.604107	18.8652	-2.21686	0
0.3213	7.49298	1.83859	16.1186	-0.691496	0
0.3220	7.49298	0.00875517	16.4202	1.13894	0
0.3227	8.71422	0.310809	13.6736	-0.0813525	0
0.3233	10.8462	3.36636	10.9271	1.74908	0
0.3240	7.49298	1.2301	13.064	3.27444	0
0.3247	2.00779	-2.12751	15.8105	-3.13207	0
0.3253	0.786556	-0.90616	15.509	-6.18279	0
0.3260	1.38682	0.00875517	12.7625	0.223719	0
0.3267	-1.65591	0.00875517	8.79019	2.35922	0
0.3273	-2.87714	-0.604107	8.48867	-2.21686	0
0.3280	0.165591	-3.04242	12.1463	-2.827	0
0.3287	2.00779	-2.12751	14.5913	-1.60671	0
0.3293	1.69731	0.61724	17.0298	-2.21686	0
0.3300	3.82929	-2.43394	20.3925	-2.21686	0
0.3307	5.65079	-3.96172	17.0298	-1.30164	0
0.3313	4.13977	0.00875517	6.65328	-0.996568	0
0.3320	2.91854	-0.297676	0.550616	0.223719	0
0.3327	4.13977	-3.04242	-0.360522	2.35922	0
0.3333	3.82929	-0.90616	-2.19591	2.35922	0
0.3340	1.38682	-0.297676	-3.10705	0.223719	0
0.3347	2.00779	-0.90616	-4.63435	-0.386424	0
0.3353	3.82929	1.2301	-9.20971	2.35922	0
0.3360	1.38682	1.53216	-12.5724	1.44401	0
0.3367	-1.96639	0.923671	-11.9562	-4.35236	0
0.3373	-2.58736	2.14502	-10.737	-6.18279	0
0.3380	-2.87714	1.53216	-12.5724	-2.21686	0
0.3387	-3.18762	0.923671	-16.2301	0.528791	0
0.3393	-0.745159	3.05993	-19.5862	1.13894	0
0.3400	-0.745159	3.66842	-20.2024	1.44401	0
0.3407	-3.18762	2.7535	-18.6751	0.528791	0
0.3413	-2.27687	3.36636	-17.7574	0.223719	0
0.3420	-0.434676	3.36636	-18.9766	-1.30164	0
0.3427	-2.27687	2.44707	-19.8943	-4.65743	0
0.3433	-2.58736	1.53216	-18.9766	-3.13207	0
0.3440	-0.434676	-0.297676	-19.8943	2.35922	0
0.3447	-0.434676	-0.90616	-23.2504	1.44401	0
0.3453	-1.96639	1.2301	-24.1681	-3.13207	0
0.3460	-3.18762	1.53216	-22.3327	-2.827	0
0.3467	-5.31961	1.53216	-18.6751	0.528791	0
0.3473	-7.1618	3.66842	-15.6205	0.528791	0
0.3480	-8.07255	4.58333	-17.7574	-0.996568	0
0.3487	-9.29379	2.44707	-22.3327	-1.91178	0
0.3493	-9.89405	0.00875517	-16.8397	-4.65743	0
0.3500	-7.1618	-0.90616	-6.16166	-4.9625	0
0.3507	-0.745159	0.61724	-1.27822	-2.52193	0
0.3513	4.13977	1.53216	-1.88783	-3.43714	0
0.3520	6.58224	0.61724	-5.85357	-3.43714	0
0.3527	7.49298	0.310809	-11.9562	1.44401	0
0.3533	6.58224	1.2301	-10.4355	1.44401	0
0.3540	4.74004	0.923671	-4.94244	-3.13207	0
0.3547	6.27175	1.2301	-6.16166	-1.30164	0
0.3553	7.49298	1.83859	-7.68896	2.35922	0
0.3560	3.82929	0.61724	-6.46318	0.223719	0
0.3567	2.91854	-0.604107	-10.1274	-0.386424	0
0.3573	7.49298	0.61724	-10.737	2.35922	0
0.3580	8.09325	3.05993	-4.33282	2.35922	0
0.3587	4.74004	5.19619	-7.07935	4.18965	0
0.3593	5.65079	5.19619	-19.5862	7.24037	0
0.3600	5.65079	2.44707	-24.1681	4.18965	0
0.3607	-0.745159	0.923671	-20.812	0.528791	0
0.3613	-3.80859	2.14502	-19.5862	1.74908	0
0.3620	-3.18762	2.14502	-18.6751	0.528791	0
0.3627	-4.71934	-0.297676	-14.0932	-1.91178	0
0.3633	-5.63009	-1.21259	-13.182	2.05415	0
0.3640	-4.40886	-0.90616	-17.7574	5.10487	0
0.3647	-5.31961	-1.21259	-17.7574	3.57951	0
0.3653	-4.71934	-1.82545	-11.9562	3.88458	0
0.3660	-1.05564	-0.297676	-6.46318	5.40994	0
0.3667	-0.434676	0.310809	-3.41513	5.10487	0
0.3673	-2.27687	0.00875517	-3.10705	4.49473	0
0.3680	-1.36612	0.00875517	-7.68896	3.57951	0
0.3687	0.165591	0.00875517	-12.5724	1.74908	0
0.3693	0.786556	0.00875517	-13.182	1.74908	0
0.3700	1.07634	1.53216	-10.737	2.05415	0
0.3707	2.91854	2.44707	-4.02474	1.44401	0
0.3713	5.96127	0.310809	2.99561	4.18965	0
0.3720	7.1825	-1.51902	3.90675	6.02009	0
0.3727	5.361	-1.51902	0.550616	2.35922	0
0.3733	5.05052	-2.12751	-1.88783	-0.386424	0
0.3740	6.27175	-2.43394	-6.77127	1.44401	0
0.3747	4.42955	-2.12751	-9.51779	1.74908	0
0.3753	2.91854	-4.26377	-5.85357	-0.386424	0
0.3760	2.60806	-5.17868	-3.41513	-2.21686	0
0.3767	0.165591	-2.74037	-6.77127	-2.21686	0
0.3773	-2.58736	-3.04242	-9.82588	-1.30164	0
0.3780	-3.49811	-5.79155	-10.737	-0.386424	0
0.3787	-3.18762	-4.87663	-12.2643	1.13894	0
0.3793	-3.18762	-2.74037	-13.182	3.27444	0
0.3800	-4.09837	-4.87663	-13.182	0.833863	0
0.3807	-6.25105	-6.0936	-12.2643	-0.386424	0
0.3813	-8.07255	-3.96172	-11.6547	2.96937	0
0.3820	-10.8255	-3.04242	-11.9562	2.35922	0
0.3827	-11.7362	-3.04242	-8.90818	-0.996568	0
0.3833	-8.9833	-2.74037	-2.19591	3.88458	0
0.3840	-9.60427	-5.48512	0.249088	6.63023	0
0.3847	-15.3999	-9.45121	-1.27822	-1.30164	0
0.3853	-15.3999	-7.62138	-1.5863	-2.827	0
0.3860	-10.515	-3.65528	-4.02474	5.10487	0
0.3867	-9.60427	-5.79155	-7.99049	5.40994	0
0.3873	-10.515	-7.62138	-3.71666	0.223719	0
0.3880	-8.69352	-3.96172	4.21484	0.528791	0
0.3887	-6.25105	-4.5702	6.96136	1.13894	0
0.3893	-2.58736	-7.62138	8.79019	-1.30164	0
0.3900	1.69731	-4.87663	12.7625	-0.691496	0
0.3907	4.13977	-2.74037	12.1463	0.833863	0
0.3913	7.1825	-5.79155	7.26944	0.833863	0
0.3920	12.0674	-7.62138	4.82445	1.74908	0
0.3927	13.5991	-7.01289	5.13253	1.74908	0
0.3933	10.5357	-7.62138	2.68753	-0.0813525	0
0.3940	7.80347	-8.53629	-2.49744	-0.0813525	0
0.3947	6.58224	-8.53629	-2.49744	2.35922	0
0.3953	5.65079	-7.62138	5.43406	2.96937	0
0.3960	3.82929	-8.53629	8.79019	1.74908	0
0.3967	-0.434676	-8.53629	2.386	0.528791	0
0.3973	-1.65591	-5.17868	-2.49744	-0.691496	0
0.3980	1.69731	-3.96172	-0.668605	-0.386424	0
0.3987	1.38682	-7.31495	4.82445	2.35922	0
0.3993	-2.58736	-7.62138	6.96136	3.57951	0
0.4000	-5.63009	-3.65528	2.68753	1.74908	0
0.4007	-8.07255	-4.87663	-2.49744	2.35922	0
0.4013	-11.1153	-7.31495	-2.49744	3.88458	0
0.4020	-13.5577	-6.70646	-0.668605	0.528791	0
0.4027	-15.0895	-6.70646	-1.27822	-1.30164	0
0.4033	-16.0002	-5.17868	-3.10705	2.96937	0
0.4040	-16.6212	-3.04242	-4.02474	4.49473	0
0.4047	-15.7104	-4.26377	-4.02474	0.223719	0
0.4053	-13.8682	-5.79155	-3.10705	-1.91178	0
0.4060	-13.5577	-3.04242	-1.5863	-2.21686	0
0.4067	-10.8255	-0.297676	3.29714	-2.21686	0
0.4073	-0.745159	-0.297676	6.65328	0.528791	0
0.4080	5.05052	-1.82545	3.29714	2.35922	0
0.4087	2.00779	-3.04242	3.60522	-2.21686	0
0.4093	1.38682	-4.5702	12.4544	-5.26758	0
0.4100	4.74004	-5.79155	17.6394	-3.13207	0
0.4107	4.74004	-3.96172	16.1186	-2.21686	0
0.4113	4.74004	-1.21259	17.0298	-2.827	0
0.4120	6.87202	-2.74037	19.4748	-1.60671	0
0.4127	6.58224	-6.70646	21.3036	-1.30164	0
0.4133	6.27175	-6.0936	22.8309	-4.04729	0
0.4140	5.96127	-3.96172	20.0844	-3.13207	0
0.4147	3.82929	-4.26377	14.2832	0.528791	0
0.4153	3.51881	-3.04242	11.2352	-0.386424	0
0.4160	3.82929	-2.43394	8.18058	-3.13207	0
0.4167	3.20832	-5.48512	6.04367	-1.30164	0
0.4173	5.361	-7.01289	8.79019	-0.0813525	0
0.4180	6.87202	-5.79155	10.6256	-1.91178	0
0.4187	6.58224	-4.26377	7.57097	-0.691496	0
0.4193	10.2459	-3.04242	5.43406	2.05415	0
0.4200	14.8204	-3.04242	4.52292	0.528791	0
0.4207	13.9096	-5.79155	3.60522	-2.21686	0
0.4213	12.0674	-5.79155	7.87905	-2.21686	0
0.4220	12.3779	-3.34885	12.4544	-3.43714	0
0.4227	11.1567	-4.5702	11.8448	-4.9625	0
0.4233	11.1567	-5.79155	11.8448	-4.04729	0
0.4240	12.9782	-3.96172	9.3998	-2.21686	0
0.4247	13.5991	-3.04242	0.858699	-3.13207	0
0.4253	12.3779	-3.04242	-4.33282	-3.74222	0
0.4260	10.2459	-2.74037	-4.94244	-4.04729	0
0.4267	7.49298	-4.26377	-8.6001	-4.04729	0
0.4273	5.96127	-4.87663	-10.4355	-3.13207	0
0.4280	3.82929	-2.74037	-7.68896	-2.21686	0
0.4287	3.82929	-3.04242	-4.63435	-3.43714	0
0.4293	4.74004	-5.79155	0.550616	-5.87772	0
0.4300	2.60806	-4.5702	9.09828	-5.57265	0
0.4307	0.786556	-2.74037	15.8105	-3.13207	0
0.4313	4.74004	-3.34885	17.3379	-1.91178	0
0.4320	5.96127	-3.65528	14.8929	-2.52193	0
0.4327	-0.144892	-3.34885	13.6736	-4.9625	0
0.4333	-3.49811	-5.17868	17.3379	-7.40308	0
0.4340	-2.58736	-6.40003	17.0298	-6.79294	0
0.4347	-3.80859	-6.0936	11.5367	-4.65743	0
0.4353	-6.85132	-5.17868	10.6256	-5.26758	0
0.4360	-7.47229	-3.34885	12.7625	-6.48786	0
0.4367	-7.1618	-2.74037	11.5367	-4.35236	0
0.4373	-6.85132	-3.96172	13.064	-1.30164	0
0.4380	-8.69352	-3.96172	17.6394	-0.386424	0
0.4387	-11.7362	-1.82545	17.9475	0.528791	0
0.4393	-13.8682	1.2301	16.7282	0.833863	0
0.4400	-16.3107	1.2301	17.0298	-1.30164	0
0.4407	-19.6639	-2.12751	15.2009	-1.30164	0
0.4413	-20.2849	-2.43394	12.7625	0.223719	0
0.4420	-20.5954	2.14502	10.6256	-0.691496	0
0.4427	-19.9744	3.66842	8.18058	-0.691496	0
0.4433	-15.3999	1.53216	7.87905	3.27444	0
0.4440	-10.2045	2.14502	9.70789	3.27444	0
0.4447	-12.0467	1.53216	11.8448	-1.60671	0
0.4453	-17.8424	-2.12751	15.2009	-2.21686	0
0.4460	-20.2849	-2.12751	15.2009	0.528791	0
0.4467	-20.8851	1.83859	10.6256	-0.996568	0
0.4473	-23.0171	3.05993	9.09828	-2.827	0
0.4480	-26.391	2.44707	10.3175	-2.827	0
0.4487	-27.3018	1.53216	7.57097	-4.04729	0
0.4493	-26.0806	-0.297676	6.04367	-2.827	0
0.4500	-27.3018	0.923671	8.79019	-0.0813525	0
0.4507	-29.1233	4.28128	9.70789	-1.30164	0
0.4513	-26.6808	3.97485	8.79019	-2.21686	0
0.4520	-26.391	2.14502	7.57097	0.528791	0
0.4527	-29.1233	1.83859	3.29714	-0.386424	0
0.4533	-27.3018	0.923671	-0.360522	-4.9625	0
0.4540	-23.6381	0.61724	-1.5863	-2.52193	0
0.4547	-24.5488	2.44707	-5.24396	1.44401	0
0.4553	-22.7273	3.97485	-10.1274	-0.691496	0
0.4560	-17.8424	2.44707	-10.4355	-4.04729	0
0.4567	-20.2849	1.2301	-7.99049	-4.04729	0
0.4573	-25.4596	2.14502	-7.38088	-4.65743	0
0.4580	-21.7959	2.44707	-7.38088	-4.04729	0
0.4587	-14.4892	1.83859	-4.02474	-0.996568	0
0.4593	-12.647	1.53216	3.29714	-0.386424	0
0.4600	-12.3365	1.2301	10.3175	-3.43714	0
0.4607	-9.89405	0.310809	15.8105	-4.65743	0
0.4613	-5.63009	0.61724	21.6117	-3.13207	0
0.4620	-2.58736	1.53216	24.3582	-4.04729	0
0.4627	-1.05564	0.923671	21.9132	-5.87772	0
0.4633	-0.144892	0.923671	16.7282	-4.65743	0
0.4640	2.91854	2.44707	6.35175	-3.13207	0
0.4647	6.87202	3.66842	-4.33282	-4.04729	0
0.4653	8.71422	3.05993	-6.77127	-4.65743	0
0.4660	10.2459	1.83859	-6.16166	-2.827	0
0.4667	12.9782	0.923671	-7.99049	-0.386424	0
0.4673	16.6419	0.61724	-7.38088	0.528791	0
0.4680	19.9951	0.61724	-6.46318	-0.996568	0
0.4687	21.2163	0.00875517	-9.20971	-5.57265	0
0.4693	21.5268	-1.51902	-12.5724	-7.40308	0
0.4700	22.1478	-1.82545	-16.8397	-5.26758	0
0.4707	22.1478	0.61724	-20.812	-5.26758	0
0.4713	19.9951	1.2301	-19.8943	-5.87772	0
0.4720	16.0416	-1.51902	-20.812	-3.43714	0
0.4727	13.9096	-3.04242	-25.6954	-2.21686	0
0.4733	12.9782	-2.43394	-24.1681	-3.13207	0
0.4740	10.2459	-1.51902	-18.6751	-2.827	0
0.4747	6.27175	-0.297676	-17.4558	-1.60671	0
0.4753	8.40373	-0.90616	-17.4558	-3.13207	0
0.4760	11.1567	-2.12751	-15.3189	-4.35236	0
0.4767	7.49298	-1.51902	-14.0932	-2.827	0
0.4773	4.74004	-0.604107	-14.0932	-2.52193	0
0.4780	5.65079	-2.12751	-13.182	-2.21686	0
0.4787	3.82929	-1.21259	-12.5724	0.833863	0
0.4793	1.69731	-0.297676	-15.6205	1.44401	0
0.4800	3.82929	-3.65528	-20.2024	-3.13207	0
0.4807	1.69731	-5.79155	-19.5862	-4.04729	0
0.4813	-3.18762	-3.96172	-18.6751	-1.30164	0
0.4820	-1.05564	-4.5702	-22.3327	-4.04729	0
0.4827	3.20832	-5.17868	-23.2504	-6.18279	0
0.4833	3.82929	-3.34885	-19.5862	-1.91178	0
0.4840	6.27175	-3.96172	-16.2301	-0.386424	0
0.4847	10.2459	-5.79155	-13.7916	-3.13207	0
0.4853	12.0674	-5.17868	-15.0108	-1.30164	0
0.4860	14.1994	-4.87663	-21.7231	0.528791	0
0.4867	18.1736	-6.40003	-25.9969	-3.74222	0
0.4873	18.4841	-6.40003	-25.0793	-4.9625	0
0.4880	16.6419	-5.79155	-25.9969	-1.60671	0
0.4887	16.6419	-7.92781	-26.305	-1.60671	0
0.4893	16.6419	-9.75764	-22.6408	-3.74222	0
0.4900	14.8204	-8.53629	-17.7574	-4.04729	0
0.4907	13.9096	-5.17868	-15.0108	-3.13207	0
0.4913	16.6419	-4.5702	-14.7028	-0.0813525	0
0.4920	18.7739	-7.92781	-16.2301	1.13894	0
0.4927	18.4841	-10.0641	-18.9766	-3.43714	0
0.4933	15.4206	-8.22986	-21.4216	-6.18279	0
0.4940	12.9782	-8.22986	-22.3327	-3.74222	0
0.4947	13.9096	-9.75764	-21.7231	-3.13207	0
0.4953	13.5991	-9.45121	-20.5039	-5.26758	0
0.4960	8.40373	-8.22986	-17.7574	-5.57265	0
0.4967	5.65079	-7.01289	-16.2301	-4.35236	0
0.4973	5.05052	-6.70646	-15.9285	-2.52193	0
0.4980	1.07634	-8.22986	-10.737	-1.30164	0
0.4987	-0.745159	-9.75764	-3.71666	-1.60671	0
0.4993	2.60806	-8.84272	-4.02474	0.833863	0
0.5000	2.00779	-8.84272	-7.68896	3.57951	0
0.5007	1.07634	-10.6726	-8.6001	2.66429	0
0.5013	3.51881	-11.2854	-9.51779	-1.30164	0
0.5020	1.69731	-10.0641	-11.6547	-5.57265	0
0.5027	-2.58736	-7.92781	-11.9562	-4.9625	0
0.5033	-1.65591	-7.31495	-13.182	0.223719	0
0.5040	-2.58736	-7.92781	-13.7916	1.44401	0
0.5047	-7.1618	-9.45121	-12.2643	-2.21686	0
0.5053	-8.38304	-10.3661	-10.4355	-1.30164	0
0.5060	-8.9833	-9.45121	-6.46318	1.13894	0
0.5067	-8.07255	-9.75764	-0.0589946	-0.386424	0
0.5073	-3.49811	-12.2003	1.16023	0.833863	0
0.5080	-2.58736	-11.5875	-3.71666	2.96937	0
0.5087	-6.85132	-9.14915	-6.77127	1.13894	0
0.5093	-6.25105	-10.979	-6.77127	0.833863	0
0.5100	-1.36612	-12.2003	-7.68896	2.66429	0
0.5107	-0.745159	-9.14915	-9.51779	1.74908	0
0.5113	-2.58736	-8.53629	-9.51779	2.05415	0
0.5120	-0.434676	-10.6726	-7.07935	3.88458	0
0.5127	2.60806	-9.45121	-1.27822	0.528791	0
0.5133	0.786556	-9.45121	4.21484	-3.13207	0
0.5140	-3.80859	-11.2854	4.21484	-0.386424	0
0.5147	-4.71934	-9.45121	3.60522	2.66429	0
0.5153	-2.58736	-7.01289	5.43406	2.35922	0
0.5160	-2.58736	-9.45121	6.04367	1.44401	0
0.5167	-5.02982	-10.979	5.74214	0.528791	0
0.5173	-8.07255	-10.979	6.65328	-1.30164	0
0.5180	-8.9833	-12.2003	6.96136	-0.386424	0
0.5187	-7.1618	-11.2854	7.26944	3.88458	0
0.5193	-5.02982	-8.53629	8.79019	5.40994	0
0.5200	-6.25105	-8.53629	7.87905	4.7998	0
0.5207	-7.47229	-8.84272	6.35175	5.71501	0
0.5213	-5.31961	-6.70646	8.48867	5.10487	0
0.5220	-2.87714	-5.79155	10.016	0.223719	0
0.5227	-4.40886	-7.01289	9.09828	-0.691496	0
0.5233	-6.85132	-7.62138	10.016	2.35922	0
0.5240	-8.07255	-4.87663	11.5367	1.44401	0
0.5247	-8.9833	-2.12751	10.016	1.74908	0
0.5253	-8.9833	-1.82545	8.48867	5.40994	0
0.5260	-9.89405	-0.90616	8.18058	5.10487	0
0.5267	-11.7362	0.923671	8.79019	3.57951	0
0.5273	-8.9833	1.53216	10.6256	6.9353	0
0.5280	-3.49811	0.923671	10.6256	6.32516	0
0.5287	-4.09837	0.00875517	7.87905	2.35922	0
0.5293	-3.80859	1.53216	7.87905	3.27444	0
0.5300	0.165591	4.58333	10.6256	5.10487	0
0.5307	1.38682	3.97485	10.9271	4.18965	0
0.5313	2.29757	2.44707	7.87905	6.9353	0
0.5320	7.49298	5.50263	5.13253	11.2063	0
0.5327	10.2459	8.85586	2.68753	9.07081	0
0.5333	10.8462	8.85586	0.249088	7.24037	0
0.5340	11.7569	8.5538	-1.27822	9.07081	0
0.5347	9.62497	8.5538	-2.19591	7.54545	0
0.5353	7.49298	8.24737	-4.33282	4.49473	0
0.5360	10.2459	10.3836	-5.85357	6.9353	0
0.5367	12.3779	11.2985	-5.55205	9.37588	0
0.5373	11.1567	10.0772	-6.16166	6.9353	0
0.5380	9.31448	10.6901	-9.20971	7.85052	0
0.5387	5.65079	13.1284	-10.1274	13.3418	0
0.5393	2.00779	14.6562	-9.20971	14.5621	0
0.5400	-1.65591	15.8775	-8.6001	9.68095	0
0.5407	-10.8255	14.3497	-6.77127	8.15559	0
0.5413	-23.0171	11.605	-4.63435	9.37588	0
0.5420	-31.276	12.5199	-4.63435	6.9353	0
0.5427	-35.5399	13.4348	-5.24396	6.63023	0
0.5433	-38.2929	13.4348	-4.33282	10.2911	0
0.5440	-41.0251	15.2646	-1.5863	11.5114	0
0.5447	-43.7781	16.486	2.07792	10.5962	0
0.5453	-43.7781	15.2646	4.21484	11.5114	0
0.5460	-40.1144	17.0989	7.57097	10.2911	0
0.5467	-36.4507	18.9287	13.9817	6.32516	0
0.5473	-33.7184	16.1839	17.9475	6.02009	0
0.5480	-30.655	15.5711	16.7282	6.9353	0
0.5487	-26.9913	18.9287	14.5913	5.71501	0
0.5493	-23.9486	18.0138	12.4544	5.40994	0
0.5500	-21.1956	16.1839	10.6256	6.02009	0
0.5507	-16.9317	19.8436	11.5367	5.10487	0
0.5513	-9.60427	22.2863	12.4544	8.15559	0
0.5520	-1.96639	18.9287	8.18058	10.9012	0
0.5527	1.07634	16.486	3.90675	4.49473	0
0.5533	2.00779	17.4009	-0.668605	-0.996568	0
0.5540	6.58224	18.9287	-8.90818	3.27444	0
0.5547	13.2887	17.4009	-16.5381	4.49473	0
0.5553	14.8204	14.3497	-17.1478	0.223719	0
0.5560	14.1994	13.7412	-12.5724	0.223719	0
0.5567	17.8631	14.6562	-8.6001	2.35922	0
0.5573	20.3056	14.0477	-4.94244	-0.386424	0
0.5580	17.2628	13.4348	2.386	-0.0813525	0
0.5587	16.3314	13.1284	7.26944	4.49473	0
0.5593	17.5526	11.2985	1.77639	3.88458	0
0.5600	16.3314	10.9921	-0.970133	0.223719	0
0.5607	15.1102	12.8263	6.96136	-0.0813525	0
0.5613	16.6419	10.0772	10.016	-1.91178	0
0.5620	14.5099	6.71959	6.96136	-6.48786	0
0.5627	12.0674	9.16229	7.87905	-5.87772	0
0.5633	14.5099	10.0772	6.96136	-1.30164	0
0.5640	12.9782	6.71959	1.16023	-1.30164	0
0.5647	5.05052	5.50263	2.07792	-5.87772	0
0.5653	2.00779	6.41754	6.04367	-7.40308	0
0.5660	3.51881	4.58333	4.21484	-4.9625	0
0.5667	2.91854	3.66842	3.29714	-4.04729	0
0.5673	2.91854	4.88976	7.57097	-4.9625	0
0.5680	2.91854	3.97485	10.016	-4.9625	0
0.5687	-0.144892	0.923671	11.2352	-5.57265	0
0.5693	-2.27687	0.61724	9.70789	-6.79294	0
0.5700	-2.58736	3.66842	1.46831	-5.57265	0
0.5707	-6.25105	5.19619	-4.94244	-4.9625	0
0.5713	-8.9833	3.05993	-5.85357	-7.09801	0
0.5720	-11.1153	0.923671	-7.68896	-6.79294	0
0.5727	-14.4892	1.53216	-10.4355	-4.9625	0
0.5733	-16.0002	2.7535	-12.2643	-7.09801	0
0.5740	-16.3107	2.7535	-13.182	-8.62337	0
0.5747	-16.6212	2.44707	-14.7028	-6.48786	0
0.5753	-10.515	2.14502	-17.4558	-5.57265	0
0.5760	-4.71934	2.44707	-21.4216	-5.87772	0
0.5767	-7.47229	0.61724	-22.9489	-7.09801	0
0.5773	-8.38304	-2.12751	-21.1135	-10.1487	0
0.5780	-1.65591	-1.51902	-19.5862	-8.31829	0
0.5787	4.13977	1.53216	-19.8943	-1.91178	0
0.5793	6.87202	2.14502	-19.5862	-0.691496	0
0.5800	9.31448	0.923671	-15.0108	-4.9625	0
0.5807	10.2459	-0.90616	-7.38088	-5.57265	0
0.5813	10.2459	-2.12751	-4.33282	-5.26758	0
0.5820	10.2459	-1.21259	-8.90818	-8.31829	0
0.5827	10.2459	0.61724	-11.9562	-7.70815	0
0.5833	11.4672	-0.90616	-11.3466	-4.04729	0
0.5840	12.3779	-2.12751	-12.2643	-4.04729	0
0.5847	10.8462	-1.51902	-11.9562	-4.9625	0
0.5853	8.71422	-2.12751	-6.46318	-3.13207	0
0.5860	4.74004	-3.04242	-2.19591	-4.35236	0
0.5867	-0.144892	0.00875517	-2.19591	-6.79294	0
0.5873	-0.434676	2.14502	-1.27822	-4.35236	0
0.5880	-0.745159	-2.12751	0.858699	-4.9625	0
0.5887	-6.25105	-5.17868	1.46831	-9.53858	0
0.5893	-10.8255	-2.12751	2.386	-9.53858	0
0.5900	-10.2045	-0.604107	3.29714	-6.48786	0
0.5907	-7.76207	-2.43394	2.99561	-6.48786	0
0.5913	-4.09837	-2.43394	2.07792	-5.26758	0
0.5920	0.786556	-1.21259	0.249088	-4.04729	0
0.5927	3.82929	-2.12751	-3.10705	-7.09801	0
0.5933	5.361	-2.12751	-2.49744	-7.09801	0
0.5940	7.1825	-1.51902	1.16023	-3.43714	0
0.5947	8.09325	-2.74037	-0.360522	-5.26758	0
0.5953	7.80347	-3.04242	-4.63435	-8.92844	0
0.5960	7.49298	-0.604107	-3.10705	-6.79294	0
0.5967	8.40373	0.61724	0.550616	-3.13207	0
0.5973	9.93545	0.61724	-0.0589946	-3.43714	0
0.5980	9.93545	0.61724	-0.360522	-3.74222	0
0.5987	10.8462	0.00875517	1.46831	-0.0813525	0
0.5993	12.0674	-1.51902	1.77639	3.57951	0
0.6000	8.40373	-1.51902	0.550616	2.05415	0
0.6007	-1.65591	-2.12751	2.07792	-2.52193	0
0.6013	-12.9575	-3.04242	3.90675	-5.87772	0
0.6020	-19.3741	-3.04242	4.52292	-4.9625	0
0.6027	-22.7273	-3.65528	5.13253	-1.60671	0
0.6033	-28.2125	-5.79155	5.13253	-0.691496	0
0.6040	-33.7184	-4.87663	4.21484	-2.21686	0
0.6047	-33.7184	-2.12751	4.82445	-0.0813525	0
0.6053	-32.1867	-3.34885	7.87905	2.35922	0
0.6060	-32.1867	-4.26377	11.2352	0.528791	0
0.6067	-28.8335	-1.21259	11.5367	0.528791	0
0.6073	-22.4169	-1.82545	12.1463	2.35922	0
0.6080	-19.0636	-4.87663	13.3721	-0.386424	0
0.6087	-17.2214	-2.12751	11.2352	-3.13207	0
0.6093	-13.5577	0.00875517	7.57097	0.528791	0
0.6100	-9.29379	-3.96172	8.79019	2.66429	0
0.6107	-1.96639	-4.87663	11.5367	0.528791	0
0.6113	7.1825	0.61724	10.9271	2.66429	0
0.6120	9.62497	1.53216	11.5367	6.32516	0
0.6127	5.96127	-1.21259	12.4544	2.96937	0
0.6133	4.74004	-0.90616	10.6256	-1.91178	0
0.6140	7.80347	-0.297676	9.09828	-0.386424	0
0.6147	10.2459	-3.04242	5.74214	1.74908	0
0.6153	10.5357	-3.65528	-3.10705	-1.30164	0
0.6160	10.2459	-2.74037	-7.68896	-0.996568	0
0.6167	12.9782	-2.43394	-1.5863	2.66429	0
0.6173	17.5526	-1.21259	6.65328	0.833863	0
0.6180	19.9951	-0.297676	14.2832	-2.21686	0
0.6187	21.2163	-1.82545	20.694	1.74908	0
0.6193	22.4376	-0.297676	20.0844	4.18965	0
0.6200	23.0585	2.44707	16.1186	-0.996568	0
0.6207	23.369	1.83859	12.4544	-4.04729	0
0.6213	24.88	0.00875517	6.35175	-2.52193	0
0.6220	25.8115	0.310809	2.99561	-2.21686	0
0.6227	25.1905	1.53216	6.96136	0.223719	0
0.6233	26.7222	3.05993	10.016	5.10487	0
0.6240	28.8542	1.83859	8.79019	4.7998	0
0.6247	25.501	-0.90616	7.87905	1.74908	0
0.6253	19.3948	1.2301	6.65328	1.44401	0
0.6260	16.6419	3.05993	6.04367	-0.386424	0
0.6267	14.8204	-1.21259	11.5367	-0.996568	0
0.6273	12.6884	-4.26377	17.9475	2.05415	0
0.6280	13.9096	-1.21259	18.2555	2.35922	0
0.6287	17.5526	0.61724	15.509	-0.386424	0
0.6293	18.4841	0.61724	10.6256	-1.30164	0
0.6300	17.5526	1.83859	3.29714	-0.996568	0
0.6307	20.3056	0.61724	0.550616	-0.386424	0
0.6313	25.501	-1.82545	3.29714	2.66429	0
0.6320	26.1013	0.310809	5.13253	4.18965	0
0.6327	26.7222	2.44707	4.21484	1.44401	0
0.6333	30.3859	0.61724	2.68753	-0.386424	0
0.6340	32.5179	-2.12751	-0.360522	1.44401	0
0.6347	31.2967	-1.21259	-3.10705	1.74908	0
0.6353	32.8284	0.61724	-4.94244	0.223719	0
0.6360	34.0496	0.923671	-4.33282	0.528791	0
0.6367	30.6757	-0.297676	-3.71666	0.528791	0
0.6373	27.9435	-0.297676	-4.63435	-1.60671	0
0.6380	27.9435	2.14502	-5.24396	-0.996568	0
0.6387	24.88	4.28128	-4.33282	2.66429	0
0.6393	20.6161	3.36636	-4.02474	3.57951	0
0.6400	19.9951	1.53216	-3.71666	2.35922	0
0.6407	19.7053	0.61724	-3.41513	2.05415	0
0.6413	16.6419	1.53216	-6.46318	1.13894	0
0.6420	11.7569	3.05993	-5.85357	-0.386424	0
0.6427	5.96127	1.83859	3.29714	1.13894	0
0.6433	1.07634	0.310809	9.09828	2.35922	0
0.6440	-2.58736	0.923671	4.52292	0.528791	0
0.6447	-4.40886	0.61724	1.77639	0.223719	0
0.6453	-5.31961	-0.297676	2.07792	2.96937	0
0.6460	-7.1618	1.53216	-4.33282	3.27444	0
0.6467	-8.07255	3.97485	-11.3466	2.05415	0
0.6473	-4.09837	4.28128	-11.6547	1.44401	0
0.6480	-0.434676	2.7535	-7.99049	-0.386424	0
0.6487	-3.18762	1.53216	-3.10705	-1.60671	0
0.6493	-5.31961	2.14502	-0.0589946	-0.386424	0
0.6500	-4.40886	3.05993	-1.27822	-0.996568	0
0.6507	-4.71934	2.44707	-1.27822	-3.13207	0
0.6513	-3.49811	1.2301	3.60522	-1.30164	0
0.6520	0.476074	0.61724	10.3175	0.833863	0
0.6527	1.69731	0.61724	16.7282	-1.30164	0
0.6533	1.07634	2.14502	18.8652	-0.691496	0
0.6540	1.07634	2.44707	12.7625	4.18965	0
0.6547	1.38682	1.53216	3.29714	4.7998	0
0.6553	2.00779	2.44707	-2.19591	-0.0813525	0
0.6560	1.07634	1.53216	-4.02474	-0.691496	0
0.6567	-2.58736	-0.297676	-5.55205	2.35922	0
0.6573	-5.31961	1.53216	-6.46318	1.74908	0
0.6580	-6.25105	4.88976	-4.94244	-0.386424	0
0.6587	-3.49811	4.88976	-0.360522	2.05415	0
0.6593	3.51881	3.97485	5.74214	5.10487	0
0.6600	6.58224	3.66842	7.87905	2.35922	0
0.6607	4.13977	2.14502	5.43406	-1.91178	0
0.6613	5.65079	0.61724	3.29714	-3.74222	0
0.6620	9.62497	1.53216	2.07792	-3.74222	0
0.6627	9.31448	4.28128	0.550616	-1.60671	0
0.6633	9.0247	4.58333	1.46831	2.05415	0
0.6640	10.2459	1.53216	2.68753	2.05415	0
0.6647	8.71422	-0.297676	-0.360522	0.528791	0
0.6653	7.49298	0.61724	-4.94244	2.05415	0
0.6660	8.40373	-0.297676	-4.33282	3.27444	0
0.6667	7.80347	-1.82545	-2.80552	0.528791	0
0.6673	7.80347	-0.604107	-6.77127	-1.60671	0
0.6680	10.5357	-1.21259	-10.4355	-1.30164	0
0.6687	13.5991	-3.65528	-10.4355	-1.30164	0
0.6693	17.8631	-2.12751	-11.9562	-3.13207	0
0.6700	21.2163	-0.297676	-11.6547	-4.04729	0
0.6707	20.6161	-1.21259	-7.99049	-1.60671	0
0.6713	22.1478	-2.12751	-6.16166	3.27444	0
0.6720	24.2798	-2.74037	-7.38088	4.18965	0
0.6727	18.1736	-3.65528	-7.68896	-0.691496	0
0.6733	11.1567	-4.26377	-7.68896	-3.13207	0
0.6740	11.1567	-4.5702	-10.737	-1.30164	0
0.6747	9.93545	-4.87663	-14.7028	-2.21686	0
0.6753	4.74004	-5.48512	-15.9285	-4.65743	0
0.6760	3.51881	-5.17868	-15.0108	-2.52193	0
0.6767	1.69731	-4.87663	-13.182	-0.0813525	0
0.6773	-2.58736	-5.79155	-11.0451	-1.30164	0
0.6780	-5.02982	-7.31495	-8.6001	-0.386424	0
0.6787	-6.25105	-7.62138	-6.77127	4.7998	0
0.6793	-9.29379	-6.70646	-4.02474	5.10487	0
0.6800	-11.7362	-6.0936	-1.27822	2.35922	0
0.6807	-12.647	-7.01289	0.249088	2.35922	0
0.6813	-13.5577	-7.62138	0.550616	1.13894	0
0.6820	-16.0002	-6.40003	2.386	-1.30164	0
0.6827	-16.6212	-4.87663	3.90675	1.13894	0
0.6833	-13.268	-3.96172	2.386	3.88458	0
0.6840	-10.515	-4.87663	-1.27822	0.528791	0
0.6847	-12.647	-6.70646	0.249088	-0.996568	0
0.6853	-14.4892	-8.53629	6.04367	1.13894	0
0.6860	-13.8682	-8.53629	6.96136	0.528791	0
0.6867	-12.3365	-6.70646	3.29714	-0.386424	0
0.6873	-8.38304	-6.0936	0.550616	0.223719	0
0.6880	-4.71934	-7.62138	-2.49744	-0.386424	0
0.6887	-4.09837	-7.92781	-7.68896	0.223719	0
0.6893	-2.27687	-6.70646	-7.07935	1.44401	0
0.6900	2.91854	-5.79155	-2.19591	-1.60671	0
0.6907	5.96127	-5.79155	-0.360522	-3.13207	0
0.6913	5.05052	-5.79155	-0.668605	-0.386424	0
0.6920	4.74004	-4.87663	2.68753	-0.386424	0
0.6927	10.8462	-3.96172	8.18058	-1.60671	0
0.6933	17.5526	-5.48512	8.79019	0.528791	0
0.6940	15.7311	-6.70646	5.74214	0.528791	0
0.6947	14.1994	-6.70646	4.21484	-1.60671	0
0.6953	21.2163	-7.01289	5.74214	1.74908	0
0.6960	26.1013	-8.53629	6.35175	3.27444	0
0.6967	23.0585	-7.62138	4.21484	-1.30164	0
0.6973	19.7053	-6.40003	0.249088	-1.91178	0
0.6980	19.0843	-8.22986	1.77639	4.49473	0
0.6987	18.7739	-7.92781	9.70789	7.54545	0
0.6993	19.9951	-5.48512	11.5367	5.71501	0
0.7000	17.8631	-5.79155	4.82445	3.57951	0
0.7007	12.6884	-7.92781	1.77639	2.35922	0
0.7013	8.71422	-7.31495	5.43406	1.44401	0
0.7020	4.74004	-6.0936	8.79019	2.05415	0
0.7027	-2.27687	-7.01289	9.70789	3.57951	0
0.7033	-9.89405	-6.40003	8.18058	3.57951	0
0.7040	-17.2214	-3.96172	3.29714	2.66429	0
0.7047	-23.9486	-3.96172	-0.0589946	3.88458	0
0.7053	-29.7443	-6.40003	-0.360522	5.40994	0
0.7060	-38.2929	-7.01289	-2.19591	2.96937	0
0.7067	-44.6888	-3.34885	-4.02474	3.27444	0
0.7073	-45.3098	-2.12751	-1.27822	9.68095	0
0.7080	-46.2205	-7.31495	2.68753	8.46066	0
0.7087	-49.2633	-10.6726	-0.668605	-0.386424	0
0.7093	-47.7523	-6.70646	-7.07935	-0.386424	0
0.7100	-42.8673	-3.96172	-9.51779	5.10487	0
0.7107	-38.8931	-6.0936	-8.90818	4.18965	0
0.7113	-31.8762	-7.01289	-7.68896	2.96937	0
0.7120	-22.4169	-6.0936	-3.10705	4.18965	0
0.7127	-14.4892	-4.87663	2.386	2.66429	0
0.7133	-8.07255	-2.43394	9.70789	3.57951	0
0.7140	-2.27687	-1.82545	22.5228	6.02009	0
0.7147	3.20832	-4.87663	34.1251	2.66429	0
0.7153	9.31448	-6.70646	38.0908	-0.996568	0
0.7160	14.8204	-4.87663	39.3101	-1.30164	0
0.7167	19.0843	-2.74037	38.0908	0.528791	0
0.7173	23.6588	-3.04242	35.9539	5.10487	0
0.7180	28.8542	-3.34885	39.3101	7.85052	0
0.7187	32.2074	-1.21259	41.1389	4.7998	0
0.7193	33.1182	-0.297676	33.5089	4.18965	0
0.7200	33.4286	-2.12751	28.324	6.02009	0
0.7207	30.9862	-4.5702	30.7624	1.44401	0
0.7213	24.88	-5.79155	30.4609	-2.827	0
0.7220	18.7739	-6.0936	25.5774	-1.30164	0
0.7227	13.9096	-4.87663	18.5571	0.833863	0
0.7233	6.58224	-3.34885	11.2352	1.44401	0
0.7240	1.07634	-2.43394	6.96136	1.44401	0
0.7247	0.476074	-1.51902	5.13253	2.05415	0
0.7253	-1.36612	-2.12751	2.68753	2.35922	0
0.7260	-3.49811	-4.87663	4.82445	1.13894	0
0.7267	-0.144892	-5.48512	7.26944	-0.386424	0
0.7273	3.82929	-4.87663	2.386	0.528791	0
0.7280	4.74004	-5.48512	-2.19591	-0.996568	0
0.7287	6.27175	-3.65528	-0.668605	-3.74222	0
0.7293	8.09325	-2.43394	-0.0589946	-3.13207	0
0.7300	8.40373	-3.96172	-1.27822	-3.43714	0
0.7307	12.9782	-1.51902	1.46831	-4.65743	0
0.7313	19.3948	2.44707	7.87905	-0.0813525	0
0.7320	20.3056	-1.51902	10.9271	1.44401	0
0.7327	17.2628	-5.79155	6.04367	-3.13207	0
0.7333	15.4206	-2.43394	-0.0589946	-2.827	0
0.7340	14.1994	-0.297676	-1.27822	-0.386424	0
0.7347	14.8204	-3.65528	-3.71666	-3.43714	0
0.7353	16.6419	-2.74037	-6.46318	-3.13207	0
0.7360	14.1994	0.61724	-3.10705	0.223719	0
0.7367	11.4672	-1.21259	-0.668605	-2.52193	0
0.7373	11.7569	-2.12751	-5.55205	-4.35236	0
0.7380	9.93545	2.14502	-9.82588	-0.386424	0
0.7387	5.96127	3.66842	-9.82588	0.528791	0
0.7393	4.74004	0.923671	-8.90818	-2.21686	0
0.7400	3.51881	0.310809	-5.85357	-2.21686	0
0.7407	2.91854	1.2301	-3.10705	-2.21686	0
0.7413	5.65079	1.2301	-4.02474	-3.74222	0
0.7420	7.1825	2.7535	-2.80552	-3.13207	0
0.7427	6.87202	5.80468	-1.27822	-0.691496	0
0.7433	11.4672	4.58333	-4.33282	-1.30164	0
0.7440	15.1102	0.61724	-4.94244	-4.9625	0
0.7447	13.9096	-0.604107	1.46831	-5.57265	0
0.7453	14.5099	0.923671	3.29714	-4.9625	0
0.7460	18.1736	1.2301	-1.27822	-8.01322	0
0.7467	19.7053	-0.90616	-6.77127	-9.84365	0
0.7473	20.6161	-0.90616	-13.182	-7.70815	0
0.7480	22.1478	1.83859	-14.7028	-7.70815	0
0.7487	22.748	0.923671	-11.6547	-7.70815	0
0.7493	21.2163	-4.26377	-10.4355	-4.65743	0
0.7500	18.7739	-4.87663	-9.20971	-3.13207	0
0.7507	16.3314	-0.297676	-3.10705	-3.13207	0
0.7513	13.9096	1.2301	-0.360522	-1.30164	0
0.7520	10.2459	-0.297676	-6.16166	-1.60671	0
0.7527	6.27175	-0.297676	-12.2643	-3.43714	0
0.7533	3.51881	-1.21259	-13.182	-2.52193	0
0.7540	-0.434676	-3.04242	-8.6001	-4.04729	0
0.7547	-1.36612	-1.51902	-2.19591	-8.62337	0
0.7553	2.29757	-0.297676	-2.49744	-6.48786	0
0.7560	2.00779	-1.51902	-5.85357	-1.30164	0
0.7567	-5.94057	-2.12751	-5.85357	-5.26758	0
0.7573	-10.515	-2.12751	-6.77127	-9.53858	0
0.7580	-8.9833	-3.04242	-12.2643	-5.26758	0
0.7587	-8.69352	-2.74037	-15.0108	-3.74222	0
0.7593	-10.2045	-2.43394	-14.4012	-7.70815	0
0.7600	-12.0467	-3.96172	-15.9285	-6.48786	0
0.7607	-14.1787	-2.74037	-15.9285	-3.43714	0
0.7613	-15.3999	-0.90616	-9.82588	-7.40308	0
0.7620	-15.3999	-2.43394	-6.16166	-8.92844	0
0.7627	-17.2214	-2.43394	-13.182	-4.04729	0
0.7633	-18.1529	1.2301	-21.4216	-2.21686	0
0.7640	-16.3107	1.53216	-22.6408	-3.13207	0
0.7647	-17.2214	-2.12751	-22.0312	-0.996568	0
0.7653	-20.2849	-2.43394	-22.6408	-2.21686	0
0.7660	-19.6639	1.2301	-19.8943	-4.35236	0
0.7667	-17.2214	1.83859	-14.4012	-0.386424	0
0.7673	-17.2214	0.61724	-12.5724	2.05415	0
0.7680	-19.3741	-0.604107	-11.6547	-4.04729	0
0.7687	-23.6381	-2.12751	-6.77127	-7.09801	0
0.7693	-27.3018	-2.12751	0.858699	-4.04729	0
0.7700	-27.9021	0.00875517	5.13253	-4.35236	0
0.7707	-27.6123	0.61724	1.16023	-4.04729	0
0.7713	-29.7443	-1.21259	-4.94244	1.44401	0
0.7720	-31.276	-2.12751	-7.99049	2.96937	0
0.7727	-30.9655	-0.297676	-9.51779	-0.996568	0
0.7733	-29.1233	0.923671	-11.0451	-0.386424	0
0.7740	-27.3018	0.923671	-10.737	0.528791	0
0.7747	-26.9913	1.53216	-8.6001	-1.30164	0
0.7753	-24.2384	3.36636	-7.38088	0.833863	0
0.7760	-16.3107	3.36636	-5.55205	4.18965	0
0.7767	-11.1153	2.44707	-4.02474	1.74908	0
0.7773	-8.9833	3.66842	-6.77127	1.44401	0
0.7780	-5.31961	5.50263	-10.4355	6.32516	0
0.7787	-4.40886	4.88976	-11.3466	6.02009	0
0.7793	-7.1618	2.44707	-13.4835	2.66429	0
0.7800	-9.29379	0.61724	-16.8397	3.57951	0
0.7807	-11.4258	-0.604107	-13.182	2.35922	0
0.7813	-16.6212	0.61724	-9.20971	-2.52193	0
0.7820	-19.9744	3.36636	-12.5724	-2.21686	0
0.7827	-21.7959	3.05993	-11.9562	1.44401	0
0.7833	-26.391	0.61724	-0.668605	0.528791	0
0.7840	-30.0547	0.61724	2.68753	-0.386424	0
0.7847	-31.5658	1.53216	-5.55205	0.833863	0
0.7853	-35.5399	1.53216	-9.20971	-1.30164	0
0.7860	-41.0251	1.53216	-10.1274	-1.60671	0
0.7867	-41.6461	0.00875517	-14.0932	1.44401	0
0.7873	-37.3614	-1.21259	-12.2643	-0.996568	0
0.7880	-34.3187	0.61724	-7.68896	-5.87772	0
0.7887	-31.276	0.923671	-12.5724	-4.65743	0
0.7893	-26.0806	-1.51902	-16.8397	-4.04729	0
0.7900	-21.7959	0.310809	-13.182	-7.09801	0
0.7907	-17.5319	4.28128	-13.182	-4.35236	0
0.7913	-9.60427	4.58333	-17.7574	2.05415	0
0.7920	-3.80859	3.97485	-17.7574	0.833863	0
0.7927	-3.18762	3.97485	-15.3189	-5.87772	0
0.7933	0.165591	2.14502	-14.0932	-8.62337	0
0.7940	4.74004	0.923671	-11.6547	-5.57265	0
0.7947	6.58224	2.44707	-7.68896	-4.9625	0
0.7953	8.40373	2.14502	-2.19591	-5.87772	0
0.7960	10.2459	-0.297676	6.65328	-4.04729	0
0.7967	9.0247	-1.21259	9.70789	-1.91178	0
0.7973	8.40373	-0.297676	5.74214	-2.21686	0
0.7980	5.96127	1.53216	8.18058	-1.30164	0
0.7987	0.165591	2.44707	18.5571	-1.30164	0
0.7993	-3.49811	0.310809	26.187	-2.827	0
0.8000	-7.1618	-0.90616	28.632	-1.91178	0
0.8007	-13.5577	0.61724	26.7967	-1.30164	0
0.8013	-15.7104	0.310809	20.0844	-4.04729	0
0.8020	-14.4892	0.310809	15.509	-2.827	0
0.8027	-16.0002	3.36636	16.7282	0.833863	0
0.8033	-16.6212	4.58333	20.3925	-0.386424	0
0.8040	-15.3999	2.7535	22.2213	-0.691496	0
0.8047	-16.6212	3.05993	18.8652	1.44401	0
0.8053	-15.7104	2.44707	14.5913	-0.996568	0
0.8060	-8.38304	-0.297676	14.2832	-4.04729	0
0.8067	-1.05564	-0.604107	11.5367	-2.21686	0
0.8073	4.13977	0.61724	6.04367	-2.21686	0
0.8080	9.0247	-0.297676	6.04367	-4.04729	0
0.8087	10.8462	-1.82545	7.87905	-1.91178	0
0.8093	11.4672	-3.34885	6.96136	-0.386424	0
0.8100	14.8204	-4.26377	5.43406	-1.30164	0
0.8107	17.5526	-3.04242	1.77639	0.223719	0
0.8113	17.8631	-2.43394	-1.27822	2.96937	0
0.8120	18.4841	-3.04242	4.21484	1.44401	0
0.8127	18.4841	-2.12751	7.26944	-1.60671	0
0.8133	16.6419	-2.12751	-1.5863	-2.52193	0
0.8140	16.0416	-2.74037	-9.20971	-3.13207	0
0.8147	16.6419	-1.21259	-7.68896	-2.52193	0
0.8153	16.6419	-1.82545	-7.07935	1.44401	0
0.8160	14.5099	-5.17868	-7.68896	2.96937	0
0.8167	8.71422	-5.48512	-5.85357	0.833863	0
0.8173	1.07634	-3.04242	-4.02474	1.44401	0
0.8180	-3.18762	-3.04242	-3.41513	3.57951	0
0.8187	-4.71934	-3.65528	-0.360522	2.96937	0
0.8193	-5.94057	-0.604107	2.386	3.88458	0
0.8200	-7.47229	0.310809	-0.970133	6.32516	0
0.8207	-8.38304	-2.74037	-4.33282	2.66429	0
0.8213	-6.54084	-2.12751	-1.27822	-1.30164	0
0.8220	-3.49811	2.44707	1.46831	2.35922	0
0.8227	-1.36612	2.44707	0.550616	5.40994	0
0.8233	2.00779	-0.297676	4.82445	3.27444	0
0.8240	6.27175	-1.21259	15.2009	3.27444	0
0.8247	8.09325	-1.21259	16.7282	4.49473	0
0.8253	9.62497	-1.21259	6.96136	3.27444	0
0.8260	10.2459	0.61724	-0.970133	1.74908	0
0.8267	6.87202	1.2301	-1.27822	2.66429	0
0.8273	4.13977	-0.297676	0.249088	2.66429	0
0.8280	4.74004	-1.21259	0.249088	0.833863	0
0.8287	2.91854	0.310809	-0.668605	-0.386424	0
0.8293	0.476074	1.53216	-1.27822	-1.30164	0
0.8300	3.51881	-0.297676	-0.970133	-2.21686	0
0.8307	5.361	-3.04242	-2.19591	-0.386424	0
0.8313	2.00779	-2.12751	-5.55205	1.13894	0
0.8320	1.07634	-1.21259	-4.94244	-0.0813525	0
0.8327	3.20832	-3.04242	-1.27822	-1.30164	0
0.8333	3.82929	-3.96172	-3.71666	-0.386424	0
0.8340	2.00779	-3.04242	-7.38088	-1.30164	0
0.8347	-1.05564	-2.12751	-1.5863	-4.04729	0
0.8353	-2.58736	-1.21259	4.21484	-2.827	0
0.8360	-3.49811	0.61724	0.550616	0.528791	0
0.8367	-6.25105	-0.604107	-3.10705	1.44401	0
0.8373	-7.1618	-2.43394	-0.360522	2.35922	0
0.8380	-5.63009	-1.21259	-1.5863	3.57951	0
0.8387	-5.31961	-0.90616	-4.94244	2.35922	0
0.8393	-5.31961	-1.82545	-1.88783	4.18965	0
0.8400	-5.02982	-0.297676	2.99561	8.46066	0
0.8407	-7.1618	1.53216	3.29714	3.27444	0
0.8413	-8.69352	0.61724	1.77639	-3.43714	0
0.8420	-7.1618	-0.90616	1.46831	0.833863	0
0.8427	-6.25105	-1.21259	2.07792	4.49473	0
0.8433	-5.31961	-0.604107	2.386	-0.691496	0
0.8440	-3.49811	-1.21259	0.858699	-1.60671	0
0.8447	-2.27687	-0.604107	-1.27822	1.44401	0
0.8453	-0.745159	2.44707	-1.5863	-0.691496	0
0.8460	1.07634	2.7535	-0.970133	-1.30164	0
0.8467	0.476074	0.00875517	-1.88783	2.35922	0
0.8473	-1.05564	-0.297676	-1.88783	0.528791	0
0.8480	0.786556	2.14502	2.386	-3.13207	0
0.8487	1.69731	2.44707	5.13253	-0.386424	0
0.8493	-1.96639	2.44707	3.90675	1.44401	0
0.8500	-3.80859	4.58333	4.21484	-1.30164	0
0.8507	0.165591	6.71959	4.21484	-0.386424	0
0.8513	3.51881	6.11111	1.16023	3.27444	0
0.8520	4.74004	4.28128	2.68753	0.833863	0
0.8527	5.361	2.44707	8.79019	-3.13207	0
0.8533	2.00779	1.83859	9.09828	-1.91178	0
0.8540	-1.65591	2.44707	7.57097	-1.30164	0
0.8547	-1.36612	3.97485	10.016	-4.04729	0
0.8553	-3.18762	4.28128	10.6256	-2.827	0
0.8560	-6.25105	3.05993	8.18058	1.74908	0
0.8567	-5.63009	2.7535	8.18058	1.74908	0
0.8573	-6.25105	2.14502	8.48867	0.833863	0
0.8580	-8.9833	-0.297676	8.18058	4.18965	0
0.8587	-7.76207	0.61724	8.79019	5.10487	0
0.8593	-4.09837	1.53216	6.96136	3.27444	0
0.8600	-3.18762	0.61724	5.13253	1.74908	0
0.8607	-4.40886	2.44707	6.35175	-0.0813525	0
0.8613	-8.9833	3.36636	5.13253	-1.30164	0
0.8620	-12.647	0.00875517	1.46831	0.528791	0
0.8627	-11.7362	1.2301	2.386	2.66429	0
0.8633	-11.4258	5.80468	4.82445	3.27444	0
0.8640	-14.4892	2.44707	3.60522	5.71501	0
0.8647	-16.0002	-1.51902	1.46831	5.40994	0
0.8653	-17.2214	1.53216	-0.360522	1.44401	0
0.8660	-18.1529	3.36636	-1.27822	0.528791	0
0.8667	-16.0002	0.61724	-1.27822	3.27444	0
0.8673	-14.4892	-0.604107	-0.0589946	1.44401	0
0.8680	-12.647	-0.90616	-2.19591	-1.91178	0
0.8687	-8.07255	0.310809	-5.24396	0.223719	0
0.8693	-5.94057	0.923671	-3.41513	2.35922	0
0.8700	-7.47229	-2.12751	2.07792	0.833863	0
0.8707	-5.31961	-3.65528	2.386	1.44401	0
0.8713	-2.58736	0.310809	0.858699	3.57951	0
0.8720	-5.02982	0.923671	2.68753	2.66429	0
0.8727	-8.9833	-3.34885	3.29714	1.44401	0
0.8733	-11.1153	-4.5702	0.550616	1.44401	0
0.8740	-15.0895	-3.04242	1.46831	-1.30164	0
0.8747	-19.3741	-2.74037	5.43406	-2.21686	0
0.8753	-19.9744	-1.82545	5.74214	2.05415	0
0.8760	-20.8851	0.61724	2.99561	4.18965	0
0.8767	-25.4596	0.923671	0.550616	-0.996568	0
0.8773	-28.523	-0.90616	0.249088	-2.52193	0
0.8780	-27.3018	-1.21259	0.249088	2.05415	0
0.8787	-26.391	-0.297676	-0.0589946	4.18965	0
0.8793	-27.9021	-1.21259	-1.27822	3.27444	0
0.8800	-28.2125	-1.82545	-3.10705	4.7998	0
0.8807	-26.391	-2.12751	-5.85357	3.27444	0
0.8813	-23.6381	-3.34885	-7.68896	-1.60671	0
0.8820	-21.5061	-2.12751	-6.46318	-1.30164	0
0.8827	-17.8424	0.00875517	-5.85357	2.35922	0
0.8833	-13.8682	-0.604107	-8.6001	2.05415	0
0.8840	-13.268	-0.90616	-10.737	1.13894	0
0.8847	-12.647	0.310809	-10.737	2.66429	0
0.8853	-9.89405	-1.51902	-12.2643	2.66429	0
0.8860	-9.29379	-2.43394	-13.7916	2.05415	0
0.8867	-10.515	-0.297676	-12.8739	3.88458	0
0.8873	-7.47229	0.310809	-11.6547	3.57951	0
0.8880	-3.80859	0.310809	-11.3466	1.44401	0
0.8887	-5.31961	0.61724	-11.3466	0.833863	0
0.8893	-7.76207	-0.604107	-10.737	-0.0813525	0
0.8900	-6.25105	-1.51902	-10.4355	-1.91178	0
0.8907	-1.65591	-0.604107	-11.3466	-0.386424	0
0.8913	2.91854	-0.90616	-14.0932	1.44401	0
0.8920	4.13977	0.310809	-15.9285	-0.386424	0
0.8927	4.42955	2.14502	-14.4012	-0.691496	0
0.8933	7.1825	0.310809	-13.182	2.35922	0
0.8940	9.93545	-1.21259	-14.0932	1.44401	0
0.8947	9.62497	2.14502	-16.8397	-2.21686	0
0.8953	8.40373	2.44707	-18.9766	-0.691496	0
0.8960	5.65079	0.00875517	-18.9766	1.74908	0
0.8967	0.165591	1.83859	-18.0655	-0.386424	0
0.8973	-7.47229	4.28128	-19.5862	-1.30164	0
0.8980	-13.5577	2.14502	-22.3327	0.528791	0
0.8987	-18.1529	1.53216	-21.4216	2.66429	0
0.8993	-23.6381	3.05993	-21.7231	4.7998	0
0.9000	-30.655	2.44707	-26.305	3.27444	0
0.9007	-41.9566	0.61724	-25.3873	-3.13207	0
0.9013	-52.0162	-1.21259	-15.3189	-4.9625	0
0.9020	-52.927	-2.43394	-10.4355	0.528791	0
0.9027	-48.3525	-0.297676	-13.7916	2.05415	0
0.9033	-47.4418	1.53216	-11.3466	-2.21686	0
0.9040	-43.7781	1.53216	-0.668605	-3.13207	0
0.9047	-32.787	3.05993	2.68753	-0.386424	0
0.9053	-25.4596	2.14502	-6.46318	-0.0813525	0
0.9060	-24.5488	-2.43394	-16.5381	-2.21686	0
0.9067	-18.1529	-2.12751	-16.8397	-4.04729	0
0.9073	-8.69352	0.61724	-10.4355	-6.48786	0
0.9080	-3.18762	-0.604107	-7.99049	-7.09801	0
0.9087	2.91854	-0.90616	-11.3466	-3.43714	0
0.9093	10.8462	0.61724	-14.4012	-2.827	0
0.9100	12.9782	-0.604107	-13.182	-6.18279	0
0.9107	10.8462	0.61724	-7.68896	-3.43714	0
0.9113	12.0674	3.66842	-0.360522	2.66429	0
0.9120	15.4206	2.44707	1.46831	-0.691496	0
0.9127	14.1994	1.83859	-0.970133	-6.79294	0
0.9133	12.9782	2.7535	0.858699	-5.87772	0
0.9140	15.7311	0.310809	5.13253	-4.35236	0
0.9147	17.8631	-1.21259	3.90675	-4.04729	0
0.9153	19.3948	0.923671	-2.19591	-1.60671	0
0.9160	23.0585	0.61724	-8.6001	-2.52193	0
0.9167	25.8115	0.00875517	-10.4355	-5.87772	0
0.9173	26.4117	2.44707	-7.68896	-2.827	0
0.9180	27.633	2.7535	-3.10705	-0.386424	0
0.9187	27.633	1.53216	-0.360522	-2.52193	0
0.9193	26.1013	1.83859	0.550616	-1.60671	0
0.9200	27.633	0.923671	0.858699	-1.30164	0
0.9207	29.4545	0.61724	2.07792	-6.18279	0
0.9213	27.633	2.14502	2.68753	-6.79294	0
0.9220	24.88	2.44707	4.21484	-4.04729	0
0.9227	25.1905	0.61724	6.96136	-4.9625	0
0.9233	28.5437	0.61724	5.13253	-3.74222	0
0.9240	32.5179	-0.297676	-2.19591	0.528791	0
0.9247	34.0496	-2.12751	-7.99049	-2.827	0
0.9253	32.2074	-1.82545	-7.07935	-7.09801	0
0.9260	31.8969	-0.90616	-5.24396	-4.9625	0
0.9267	34.3394	-2.43394	-5.85357	-3.13207	0
0.9273	33.4286	-3.96172	-4.94244	-5.26758	0
0.9280	29.7649	-3.34885	-0.970133	-6.48786	0
0.9287	29.4545	-3.34885	1.46831	-4.9625	0
0.9293	27.012	-3.65528	0.550616	-3.13207	0
0.9300	19.0843	-2.43394	2.07792	-3.43714	0
0.9307	14.8204	-3.04242	8.79019	-5.26758	0
0.9313	14.5099	-5.79155	18.5571	-4.04729	0
0.9320	9.93545	-5.79155	25.5774	-1.30164	0
0.9327	7.1825	-2.12751	25.2693	-0.386424	0
0.9333	11.4672	-1.51902	21.0021	-0.386424	0
0.9340	13.2887	-3.96172	18.8652	-2.21686	0
0.9347	12.3779	-2.12751	16.1186	-2.827	0
0.9353	16.6419	1.2301	11.2352	2.05415	0
0.9360	18.7739	-0.604107	7.87905	6.02009	0
0.9367	13.9096	-3.04242	6.04367	2.05415	0
0.9373	11.1567	-1.21259	3.90675	-0.386424	0
0.9380	12.9782	-0.297676	3.29714	2.35922	0
0.9387	12.9782	-3.04242	2.386	3.27444	0
0.9393	11.1567	-4.87663	0.249088	2.35922	0
0.9400	11.1567	-3.04242	-2.19591	2.35922	0
0.9407	12.3779	-0.90616	-3.10705	0.528791	0
0.9413	12.9782	-0.297676	-2.19591	-0.386424	0
0.9420	16.6419	-0.90616	-0.668605	2.66429	0
0.9427	22.4376	-1.21259	-1.5863	2.35922	0
0.9433	22.748	-0.297676	-4.02474	-1.60671	0
0.9440	17.5526	0.310809	-3.10705	-1.91178	0
0.9447	15.7311	1.2301	-1.5863	0.833863	0
0.9453	16.0416	1.53216	-4.02474	0.833863	0
0.9460	11.4672	0.61724	-5.85357	-1.30164	0
0.9467	5.361	0.923671	-3.71666	-0.996568	0
0.9473	1.07634	1.53216	-2.19591	0.223719	0
0.9480	-5.02982	-1.21259	-2.19591	-0.996568	0
0.9487	-11.7362	-3.04242	-2.19591	-3.13207	0
0.9493	-14.1787	-1.51902	-4.33282	-4.04729	0
0.9500	-12.9575	-1.82545	-6.77127	-4.9625	0
0.9507	-12.0467	-4.5702	-3.10705	-2.827	0
0.9513	-9.89405	-4.26377	1.46831	-0.0813525	0
0.9520	-6.85132	-1.82545	0.550616	-2.21686	0
0.9527	-2.87714	0.923671	2.07792	-3.13207	0
0.9533	1.69731	1.53216	6.04367	-0.0813525	0
0.9540	6.27175	-0.90616	3.60522	-1.60671	0
0.9547	10.2459	-1.82545	-4.02474	-4.65743	0
0.9553	13.5991	0.61724	-7.99049	-1.60671	0
0.9560	16.3314	0.61724	-9.82588	0.833863	0
0.9567	19.0843	-2.12751	-11.3466	0.528791	0
0.9573	21.5268	-1.21259	-12.5724	3.27444	0
0.9580	22.4376	-0.604107	-12.2643	2.96937	0
0.9587	22.1478	-0.90616	-10.1274	0.528791	0
0.9593	23.0585	0.61724	-9.82588	2.35922	0
0.9600	21.5268	1.2301	-13.182	3.27444	0
0.9607	14.8204	-1.51902	-11.6547	-0.691496	0
0.9613	9.93545	-2.12751	-6.77127	-2.21686	0
0.9620	13.9096	-0.297676	-8.6001	-0.691496	0
0.9627	16.0416	0.00875517	-11.6547	-0.996568	0
0.9633	11.1567	-0.90616	-10.1274	0.528791	0
0.9640	9.93545	-2.74037	-6.77127	2.35922	0
0.9647	15.1102	-4.87663	-2.80552	1.74908	0
0.9653	16.0416	-4.5702	-0.360522	2.35922	0
0.9660	13.9096	-1.82545	-0.970133	3.88458	0
0.9667	15.7311	-3.04242	-1.27822	1.44401	0
0.9673	15.7311	-5.48512	-0.970133	-2.21686	0
0.9680	12.9782	-3.96172	0.550616	-0.996568	0
0.9687	13.9096	-3.04242	5.74214	2.35922	0
0.9693	14.8204	-4.87663	8.18058	2.35922	0
0.9700	12.3779	-3.04242	4.21484	0.833863	0
0.9707	12.6884	0.310809	1.46831	1.74908	0
0.9713	15.7311	-3.04242	1.16023	4.49473	0
0.9720	15.1102	-7.62138	-1.27822	3.57951	0
0.9727	12.0674	-6.0936	-4.63435	-0.386424	0
0.9733	9.62497	-4.5702	-7.07935	-2.21686	0
0.9740	8.40373	-5.79155	-8.90818	-1.60671	0
0.9747	7.49298	-6.70646	-6.77127	-1.91178	0
0.9753	5.361	-7.01289	-2.19591	-2.21686	0
0.9760	2.29757	-7.62138	-1.5863	-0.386424	0
0.9767	0.786556	-6.40003	-5.24396	1.44401	0
0.9773	-1.36612	-4.5702	-10.1274	2.35922	0
0.9780	-1.96639	-4.87663	-13.182	2.05415	0
0.9787	-0.745159	-5.79155	-13.182	0.528791	0
0.9793	-1.36612	-5.79155	-11.9562	1.13894	0
0.9800	-2.27687	-4.87663	-12.2643	2.66429	0
0.9807	0.786556	-5.79155	-12.2643	0.528791	0
0.9813	1.69731	-7.62138	-9.51779	-1.30164	0
0.9820	-0.144892	-7.62138	-4.02474	0.833863	0
0.9827	0.476074	-5.79155	0.249088	3.27444	0
0.9833	2.60806	-5.79155	-0.0589946	2.96937	0
0.9840	2.91854	-6.0936	-0.0589946	3.57951	0
0.9847	2.91854	-6.70646	1.46831	2.96937	0
0.9853	1.07634	-7.92781	0.858699	-0.0813525	0
0.9860	-0.434676	-9.14915	1.46831	-0.386424	0
0.9867	0.165591	-9.75764	4.82445	1.13894	0
0.9873	-2.58736	-11.2854	4.82445	0.223719	0
0.9880	-7.1618	-11.8939	0.550616	0.223719	0
0.9887	-8.07255	-10.3661	-2.49744	2.35922	0
0.9893	-10.2045	-8.53629	-4.63435	0.528791	0
0.9900	-14.4892	-8.84272	-5.55205	-2.21686	0
0.9907	-14.4892	-9.45121	-6.77127	-0.0813525	0
0.9913	-14.4892	-8.53629	-8.29857	1.44401	0
0.9920	-17.2214	-7.01289	-6.16166	-0.996568	0
0.9927	-16.6212	-5.79155	-2.80552	-0.386424	0
0.9933	-16.9317	-5.17868	-1.27822	1.44401	0
0.9940	-23.3276	-4.87663	5.43406	-0.386424	0
0.9947	-24.5488	-4.87663	16.1186	-0.691496	0
0.9953	-17.2214	-4.26377	16.7282	2.35922	0
0.9960	-14.4892	-6.70646	6.96136	2.35922	0
0.9967	-16.9317	-8.84272	4.21484	0.528791	0
0.9973	-17.8424	-5.48512	11.5367	2.05415	0
0.9980	-19.0636	-3.04242	15.8105	3.57951	0
0.9987	-19.0636	-5.79155	13.064	1.13894	0
0.9993	-15.3999	-5.79155	9.70789	0.223719	0
1.0000	-15.3999	-3.04242	9.09828	2.35922	0
1.0007	-18.1529	-4.26377	8.18058	-0.0813525	0
1.0013	-15.3999	-6.70646	5.74214	-2.21686	0
1.0020	-9.89405	-6.0936	4.21484	2.05415	0
1.0027	-6.54084	-4.87663	3.60522	4.18965	0
1.0033	-2.87714	-3.34885	-0.360522	-0.0813525	0
1.0040	1.07634	-1.21259	-6.16166	-0.386424	0
1.0047	2.60806	-1.51902	-7.99049	2.35922	0
1.0053	2.29757	-2.74037	-8.6001	-0.691496	0
1.0060	1.38682	-3.65528	-10.4355	-1.91178	0
1.0067	0.476074	-4.26377	-7.68896	3.27444	0
1.0073	1.07634	-3.34885	-3.41513	2.96937	0
1.0080	-0.144892	-2.74037	-4.02474	-4.04729	0
1.0087	-5.94057	-3.34885	-3.41513	-6.48786	0
1.0093	-11.1153	-3.04242	2.386	-5.26758	0
1.0100	-10.515	-1.21259	5.13253	-4.9625	0
1.0107	-8.07255	-1.21259	5.74214	-4.04729	0
1.0113	-6.85132	-2.43394	10.3175	-2.21686	0
1.0120	-5.63009	-3.34885	14.5913	-1.30164	0
1.0127	-3.18762	-1.51902	19.7763	-2.21686	0
1.0133	-0.745159	1.53216	28.9336	-5.87772	0
1.0140	1.07634	1.2301	31.6801	-7.09801	0
1.0147	4.74004	-1.21259	23.139	-4.04729	0
1.0153	12.0674	-1.82545	19.1667	-1.30164	0
1.0160	17.8631	-2.12751	22.8309	-1.91178	0
1.0167	20.3056	-3.04242	22.5228	-0.386424	0
1.0173	22.1478	-2.12751	18.5571	0.223719	0
1.0180	20.9265	-1.21259	18.8652	-3.43714	0
1.0187	16.6419	-0.297676	20.0844	-2.52193	0
1.0193	17.5526	1.53216	18.8652	2.35922	0
1.0200	18.1736	0.61724	16.1186	0.528791	0
1.0207	11.4672	-2.43394	12.1463	-4.65743	0
1.0213	9.93545	-3.04242	10.016	-4.04729	0
1.0220	15.1102	-1.21259	12.7625	-0.386424	0
1.0227	12.6884	-0.297676	14.2832	0.528791	0
1.0233	7.49298	-1.21259	13.064	0.528791	0
1.0240	9.31448	-2.43394	12.4544	0.223719	0
1.0247	8.09325	-1.21259	10.9271	-2.21686	0
1.0253	3.20832	1.83859	6.65328	-4.04729	0
1.0260	5.65079	2.14502	3.60522	-2.827	0
1.0267	9.93545	-0.297676	4.21484	-2.21686	0
1.0273	10.5357	0.00875517	3.90675	-4.65743	0
1.0280	11.1567	1.53216	3.29714	-4.9625	0
1.0287	11.1567	2.14502	4.52292	-2.21686	0
1.0293	9.93545	2.14502	7.87905	-2.21686	0
1.0300	9.93545	4.28128	10.9271	-3.43714	0
1.0307	9.0247	7.33246	13.064	-0.996568	0
1.0313	7.1825	7.94094	13.6736	0.833863	0
1.0320	8.40373	4.58333	13.3721	-1.91178	0
1.0327	9.0247	2.44707	10.9271	-3.43714	0
1.0333	5.65079	3.36636	10.016	-3.74222	0
1.0340	5.05052	5.19619	12.7625	-6.79294	0
1.0347	7.49298	6.11111	14.5913	-6.79294	0
1.0353	7.49298	6.11111	12.7625	-1.91178	0
1.0360	6.58224	5.50263	11.5367	-1.30164	0
1.0367	6.58224	4.88976	11.5367	-3.13207	0
1.0373	5.361	5.80468	10.016	0.528791	0
1.0380	2.29757	6.11111	6.65328	2.35922	0
1.0387	-1.05564	6.41754	3.29714	-0.386424	0
1.0393	-4.71934	7.63889	-0.360522	-0.386424	0
1.0400	-6.85132	7.94094	-4.02474	0.528791	0
1.0407	-7.47229	7.02603	-6.46318	-1.30164	0
1.0413	-10.2045	7.94094	-7.07935	-2.21686	0
1.0420	-15.0895	9.77515	-3.10705	-0.0813525	0
1.0427	-15.7104	10.3836	4.21484	2.66429	0
1.0433	-12.647	10.6901	7.87905	4.18965	0
1.0440	-11.4258	10.9921	6.96136	3.27444	0
1.0447	-11.7362	8.85586	5.13253	-0.0813525	0
1.0453	-9.29379	8.85586	3.29714	-1.30164	0
1.0460	-6.25105	10.9921	2.99561	0.223719	0
1.0467	-4.40886	9.77515	2.386	0.223719	0
1.0473	-1.36612	7.02603	0.550616	-2.52193	0
1.0480	2.91854	8.85586	-0.360522	-2.52193	0
1.0487	3.82929	10.6901	-1.27822	1.13894	0
1.0493	3.51881	7.94094	-3.71666	2.66429	0
1.0500	5.65079	5.19619	-4.33282	2.05415	0
1.0507	9.0247	3.66842	-2.19591	3.27444	0
1.0513	8.40373	2.44707	-1.27822	4.7998	0
1.0520	5.65079	2.14502	-3.41513	2.66429	0
1.0527	5.65079	3.66842	-6.16166	2.35922	0
1.0533	3.82929	5.19619	-7.68896	3.88458	0
1.0540	-0.745159	3.97485	-7.68896	1.44401	0
1.0547	0.476074	2.7535	-7.68896	0.528791	0
1.0553	4.74004	4.88976	-9.51779	6.02009	0
1.0560	-0.434676	5.19619	-11.3466	6.32516	0
1.0567	-7.1618	0.61724	-10.4355	2.96937	0
1.0573	-4.40886	-0.604107	-9.20971	5.71501	0
1.0580	-2.58736	3.36636	-8.90818	7.24037	0
1.0587	-6.54084	3.97485	-7.38088	2.96937	0
1.0593	-8.9833	0.923671	-3.71666	3.88458	0
1.0600	-10.8255	0.923671	-1.5863	7.24037	0
1.0607	-14.4892	2.7535	1.46831	3.88458	0
1.0613	-16.0002	2.14502	4.82445	1.13894	0
1.0620	-16.0002	1.83859	1.77639	3.88458	0
1.0627	-18.1529	4.28128	-3.41513	6.02009	0
1.0633	-19.9744	4.88976	-1.27822	6.02009	0
1.0640	-20.8851	3.36636	4.52292	5.10487	0
1.0647	-19.9744	2.7535	6.96136	1.74908	0
1.0653	-15.3999	1.83859	6.65328	-0.0813525	0
1.0660	-11.7362	0.310809	6.04367	0.833863	0
1.0667	-12.0467	2.7535	7.87905	2.66429	0
1.0673	-11.1153	6.11111	11.5367	3.27444	0
1.0680	-7.47229	3.36636	7.87905	1.13894	0
1.0687	-6.85132	0.61724	-4.02474	-2.52193	0
1.0693	-7.1618	3.36636	-13.182	-2.21686	0
1.0700	-5.63009	3.97485	-14.0932	0.833863	0
1.0707	-5.31961	1.2301	-11.3466	1.74908	0
1.0713	-4.40886	1.83859	-8.90818	-0.0813525	0
1.0720	-0.745159	3.97485	-9.51779	-1.91178	0
1.0727	-1.36612	1.2301	-8.6001	-0.386424	0
1.0733	-3.18762	0.310809	-4.33282	0.528791	0
1.0740	0.476074	3.97485	-4.94244	-0.996568	0
1.0747	3.82929	3.97485	-10.4355	-0.386424	0
1.0753	2.91854	0.61724	-10.4355	1.44401	0
1.0760	1.07634	2.44707	-7.99049	0.528791	0
1.0767	-1.36612	3.36636	-8.90818	1.13894	0
1.0773	-4.40886	-0.604107	-7.07935	3.88458	0
1.0780	-6.25105	-0.90616	-3.10705	2.96937	0
1.0787	-6.25105	1.83859	-2.49744	2.35922	0
1.0793	-3.49811	0.61724	-1.27822	6.32516	0
1.0800	-0.745159	-1.51902	1.77639	6.02009	0
1.0807	-4.40886	-1.21259	0.550616	0.528791	0
1.0813	-7.76207	-0.604107	-2.49744	-1.91178	0
1.0820	-3.18762	0.00875517	-3.10705	-0.691496	0
1.0827	0.165591	0.61724	-4.63435	-0.0813525	0
1.0833	-0.434676	-0.604107	-7.68896	2.96937	0
1.0840	2.29757	-1.51902	-9.51779	6.02009	0
1.0847	4.74004	-0.297676	-9.82588	4.49473	0
1.0853	4.13977	0.00875517	-11.0451	1.44401	0
1.0860	5.96127	-0.90616	-11.3466	0.833863	0
1.0867	9.62497	-1.82545	-6.77127	1.44401	0
1.0873	10.2459	-3.65528	0.858699	1.13894	0
1.0880	11.1567	-3.96172	4.21484	1.74908	0
1.0887	12.0674	-2.12751	2.386	2.35922	0
1.0893	11.1567	-1.51902	1.46831	1.74908	0
1.0900	10.5357	-2.74037	1.46831	2.05415	0
1.0907	12.3779	-1.21259	-0.668605	5.10487	0
1.0913	14.8204	0.61724	-1.27822	6.32516	0
1.0920	16.3314	-0.297676	1.46831	4.18965	0
1.0927	16.0416	-2.12751	3.29714	1.74908	0
1.0933	13.9096	-2.74037	5.13253	-0.386424	0
1.0940	11.1567	-3.04242	7.26944	-2.827	0
1.0947	11.1567	-3.04242	8.79019	-1.30164	0
1.0953	14.1994	-2.12751	11.5367	1.44401	0
1.0960	14.8204	-2.12751	15.509	-0.0813525	0
1.0967	13.5991	-3.96172	13.9817	-0.0813525	0
1.0973	13.5991	-3.04242	7.87905	3.88458	0
1.0980	12.9782	-1.21259	6.04367	2.35922	0
1.0987	11.4672	-2.43394	6.35175	-1.30164	0
1.0993	12.0674	-3.96172	2.99561	-0.996568	0
1.1000	12.0674	-2.74037	-0.668605	-0.996568	0
1.1007	9.31448	-2.12751	-1.27822	-1.60671	0
1.1013	7.49298	-3.04242	0.550616	1.74908	0
1.1020	6.27175	-2.12751	4.21484	2.66429	0
1.1027	6.58224	-0.90616	5.74214	-0.0813525	0
1.1033	9.62497	-1.51902	3.90675	2.35922	0
1.1040	8.71422	-1.82545	1.46831	3.88458	0
1.1047	1.07634	-2.43394	-2.49744	-3.13207	0
1.1053	-5.02982	-4.87663	-6.46318	-7.40308	0
1.1060	-6.54084	-5.79155	-6.16166	-2.52193	0
1.1067	-7.1618	-5.48512	-5.85357	-0.386424	0
1.1073	-5.94057	-6.40003	-7.99049	-6.18279	0
1.1080	-3.49811	-7.92781	-9.82588	-8.31829	0
1.1087	-4.09837	-6.40003	-11.3466	-2.827	0
1.1093	-6.25105	-3.34885	-12.8739	-0.691496	0
1.1100	-6.25105	-4.87663	-10.1274	-3.74222	0
1.1107	-6.54084	-7.62138	-6.46318	-1.60671	0
1.1113	-7.47229	-5.79155	-7.68896	0.528791	0
1.1120	-5.94057	-3.04242	-7.68896	-2.827	0
1.1127	-3.49811	-4.87663	-4.94244	-4.04729	0
1.1133	-2.87714	-5.79155	-5.24396	-2.21686	0
1.1140	-2.87714	-2.43394	-6.16166	-3.13207	0
1.1147	-3.18762	-0.90616	-3.10705	-0.386424	0
1.1153	-2.87714	-0.297676	-1.88783	4.49473	0
1.1160	-2.58736	1.83859	-2.49744	1.44401	0
1.1167	-6.54084	0.00875517	0.249088	-3.43714	0
1.1173	-12.0467	-3.04242	3.60522	0.528791	0
1.1180	-11.7362	-2.12751	2.386	2.66429	0
1.1187	-10.8255	-1.51902	2.07792	-1.30164	0
1.1193	-13.8682	-1.82545	5.43406	-2.21686	0
1.1200	-14.4892	0.61724	6.04367	-0.386424	0
1.1207	-10.8255	1.2301	2.07792	-2.21686	0
1.1213	-6.54084	-0.90616	-2.19591	-2.827	0
1.1220	-3.49811	-0.90616	-3.10705	-0.691496	0
1.1227	-3.18762	0.00875517	-1.27822	-0.691496	0
1.1233	-2.87714	0.310809	1.46831	-0.0813525	0
1.1240	-1.96639	2.44707	2.386	3.27444	0
1.1247	-2.87714	3.36636	8.79019	2.35922	0
1.1253	-4.40886	1.53216	17.0298	-1.30164	0
1.1260	-4.40886	3.36636	14.2832	-1.30164	0
1.1267	-5.94057	5.19619	5.13253	-0.386424	0
1.1273	-4.09837	2.44707	5.13253	-0.691496	0
1.1280	2.91854	-0.297676	8.18058	0.528791	0
1.1287	2.60806	-0.90616	5.13253	-0.996568	0
1.1293	-3.80859	-1.21259	2.386	-4.35236	0
1.1300	-2.58736	-0.297676	2.07792	-1.91178	0
1.1307	3.82929	1.2301	0.249088	1.13894	0
1.1313	5.05052	-0.297676	-1.27822	-1.30164	0
1.1320	3.20832	-0.90616	-1.88783	-0.0813525	0
1.1327	3.82929	1.53216	-1.27822	3.88458	0
1.1333	5.05052	0.00875517	-0.668605	1.44401	0
1.1340	4.74004	-3.34885	-1.27822	-2.52193	0
1.1347	2.60806	-1.82545	0.858699	0.223719	0
1.1353	0.165591	0.310809	5.43406	2.96937	0
1.1360	-1.96639	-1.82545	4.52292	-0.0813525	0
1.1367	-3.49811	-1.51902	1.46831	-0.691496	0
1.1373	-4.09837	2.44707	4.82445	3.88458	0
1.1380	-5.31961	2.44707	6.04367	5.71501	0
1.1387	-7.47229	0.00875517	4.21484	4.18965	0
1.1393	-8.07255	-0.297676	5.43406	5.10487	0
1.1400	-9.89405	-1.82545	4.82445	2.96937	0
1.1407	-16.9317	-3.65528	1.77639	-4.04729	0
1.1413	-23.0171	-1.21259	2.68753	-5.57265	0
1.1420	-25.4596	2.44707	2.07792	-0.996568	0
1.1427	-27.3018	1.53216	-1.88783	1.13894	0
1.1433	-26.391	-1.21259	1.46831	2.05415	0
1.1440	-24.2384	-0.90616	7.57097	3.57951	0
1.1447	-26.6808	1.53216	6.96136	2.96937	0
1.1453	-29.1233	1.53216	4.21484	1.44401	0
1.1460	-26.0806	-0.297676	2.386	1.13894	0
1.1467	-23.3276	-0.297676	-0.360522	-1.60671	0
1.1473	-23.3276	0.61724	0.858699	-3.74222	0
1.1480	-22.1064	2.14502	4.82445	-0.691496	0
1.1487	-19.9744	3.36636	7.26944	2.35922	0
1.1493	-18.1529	2.14502	10.6256	-0.996568	0
1.1500	-17.2214	0.00875517	13.6736	-4.9625	0
1.1507	-17.8424	-0.297676	13.3721	-1.30164	0
1.1513	-17.5319	-0.297676	14.8929	1.74908	0
1.1520	-14.779	-1.51902	17.0298	-1.30164	0
1.1527	-12.647	-2.12751	15.2009	-3.74222	0
1.1533	-10.8255	-1.82545	11.5367	-4.04729	0
1.1540	-5.94057	-2.43394	10.9271	-6.79294	0
1.1547	-0.745159	-2.74037	12.4544	-6.48786	0
1.1553	2.00779	-2.43394	12.1463	-2.52193	0
1.1560	2.60806	-3.34885	9.09828	-2.827	0
1.1567	5.361	-3.96172	6.96136	-3.13207	0
1.1573	10.2459	-3.96172	8.79019	-0.386424	0
1.1580	12.6884	-7.01289	12.1463	-1.30164	0
1.1587	13.2887	-7.92781	11.5367	-2.21686	0
1.1593	16.6419	-4.87663	9.70789	-0.691496	0
1.1600	19.3948	-4.26377	8.79019	-2.52193	0
1.1607	17.8631	-4.87663	7.57097	-3.13207	0
1.1613	16.6419	-3.34885	5.13253	-0.0813525	0
1.1620	15.4206	-4.87663	3.90675	-0.691496	0
1.1627	13.9096	-6.0936	4.82445	-2.52193	0
1.1633	16.9524	-1.51902	3.29714	0.223719	0
1.1640	19.3948	-1.21259	-0.970133	0.223719	0
1.1647	13.5991	-6.0936	0.858699	-4.35236	0
1.1653	8.71422	-5.79155	9.70789	-4.35236	0
1.1660	12.0674	-3.04242	12.7625	-0.691496	0
1.1667	13.5991	-4.5702	8.79019	-0.386424	0
1.1673	12.0674	-4.5702	5.13253	-1.91178	0
1.1680	12.0674	-2.12751	4.21484	-1.60671	0
1.1687	11.1567	-3.04242	5.13253	-0.691496	0
1.1693	9.62497	-4.26377	8.18058	-1.30164	0
1.1700	9.31448	-2.74037	11.5367	-0.386424	0
1.1707	7.1825	-2.12751	11.5367	1.13894	0
1.1713	4.42955	-3.96172	8.79019	-1.30164	0
1.1720	3.82929	-4.26377	4.21484	-3.43714	0
1.1727	1.38682	-4.26377	5.13253	-1.60671	0
1.1733	-3.49811	-7.01289	7.57097	-2.21686	0
1.1740	-6.85132	-8.53629	5.13253	-4.65743	0
1.1747	-10.2045	-4.87663	3.60522	-2.21686	0
1.1753	-13.5577	-2.74037	5.74214	-0.691496	0
1.1760	-14.4892	-5.79155	1.46831	-3.13207	0
1.1767	-18.4427	-6.40003	-2.49744	-2.52193	0
1.1773	-23.9486	-6.0936	2.07792	-1.60671	0
1.1780	-24.5488	-7.92781	4.52292	-4.9625	0
1.1787	-20.5954	-6.40003	0.858699	-4.9625	0
1.1793	-18.4427	-3.96172	0.550616	-1.91178	0
1.1800	-17.8424	-5.79155	0.858699	-2.827	0
1.1807	-14.1787	-5.79155	-0.0589946	-5.57265	0
1.1813	-7.47229	-3.34885	1.77639	-6.18279	0
1.1820	-2.27687	-3.96172	2.68753	-6.48786	0
1.1827	0.476074	-3.96172	0.858699	-5.26758	0
1.1833	3.20832	-2.43394	2.68753	-2.52193	0
1.1840	5.65079	-3.65528	4.52292	-2.21686	0
1.1847	6.27175	-4.26377	2.386	-3.43714	0
1.1853	4.42955	-2.12751	1.46831	-3.13207	0
1.1860	1.38682	-2.43394	2.07792	-2.827	0
1.1867	-0.144892	-2.43394	2.386	-4.04729	0
1.1873	2.00779	0.61724	2.68753	-4.9625	0
1.1880	3.20832	0.61724	2.386	-3.43714	0
1.1887	2.00779	-1.51902	2.386	-4.04729	0
1.1893	0.476074	-0.297676	3.29714	-6.18279	0
1.1900	-0.434676	0.61724	2.386	-3.74222	0
1.1907	-0.144892	-2.43394	2.386	-0.386424	0
1.1913	2.00779	-3.04242	2.68753	-2.52193	0
1.1920	0.786556	-0.297676	1.46831	-4.04729	0
1.1927	-2.58736	0.61724	0.858699	-0.996568	0
1.1933	-0.434676	0.61724	0.550616	-3.74222	0
1.1940	2.00779	1.53216	-1.88783	-8.31829	0
1.1947	-2.27687	0.61724	-3.71666	-4.9625	0
1.1953	-6.25105	-0.297676	-2.80552	-1.91178	0
1.1960	-5.94057	0.61724	-2.19591	-3.74222	0
1.1967	-5.02982	0.61724	-3.10705	-1.60671	0
1.1973	-3.80859	0.310809	-5.85357	1.74908	0
1.1980	-3.80859	0.923671	-9.51779	-0.0813525	0
1.1987	-5.31961	2.44707	-7.68896	0.223719	0
1.1993	-2.58736	2.44707	-4.02474	2.66429	0
1.2000	2.00779	0.310809	-7.68896	-0.386424	0
1.2007	0.786556	-0.90616	-15.6205	-2.827	0
1.2013	-1.36612	1.2301	-19.8943	-1.30164	0
1.2020	3.82929	1.2301	-20.812	-1.30164	0
1.2027	8.09325	-2.12751	-20.5039	-1.30164	0
1.2033	5.65079	-0.604107	-17.4558	2.35922	0
1.2040	5.65079	2.7535	-13.7916	1.74908	0
1.2047	11.1567	1.2301	-15.0108	-0.0813525	0
1.2053	12.3779	-0.297676	-15.3189	3.27444	0
1.2060	8.71422	2.7535	-11.3466	3.27444	0
1.2067	7.80347	4.28128	-8.90818	-0.996568	0
1.2073	8.40373	1.53216	-11.3466	-1.91178	0
1.2080	8.71422	-1.21259	-9.51779	-0.0813525	0
1.2087	10.2459	-1.51902	-3.41513	0.528791	0
1.2093	10.2459	1.53216	-0.360522	2.35922	0
1.2100	8.71422	3.97485	-1.27822	3.57951	0
1.2107	9.93545	2.7535	-3.71666	2.05415	0
1.2113	12.0674	0.310809	-6.46318	1.44401	0
1.2120	11.1567	-0.90616	-6.46318	1.44401	0
1.2127	10.5357	-0.297676	-5.55205	-0.996568	0
1.2133	11.1567	1.2301	-6.77127	-4.04729	0
1.2140	10.2459	0.61724	-7.68896	-3.13207	0
1.2147	11.1567	0.00875517	-4.02474	1.74908	0
1.2153	12.0674	1.83859	0.550616	2.66429	0
1.2160	8.40373	3.05993	4.21484	-0.386424	0
1.2167	6.27175	1.2301	5.74214	-0.0813525	0
1.2173	8.09325	1.53216	5.43406	2.66429	0
1.2180	7.49298	3.36636	3.90675	1.13894	0
1.2187	8.40373	2.14502	2.386	-0.691496	0
1.2193	11.4672	0.923671	2.386	1.13894	0
1.2200	9.0247	1.53216	2.386	1.13894	0
1.2207	7.49298	-0.297676	2.386	-0.0813525	0
1.2213	16.6419	0.00875517	6.04367	0.833863	0
1.2220	22.748	3.66842	10.3175	-0.691496	0
1.2227	16.9524	4.28128	10.016	-2.827	0
1.2233	12.9782	1.83859	9.70789	1.44401	0
1.2240	15.1102	3.97485	12.4544	3.88458	0
1.2247	14.1994	4.58333	11.8448	-2.827	0
1.2253	10.2459	0.00875517	8.79019	-8.62337	0
1.2260	8.40373	-1.51902	6.96136	-4.65743	0
1.2267	8.09325	2.44707	5.43406	-2.21686	0
1.2273	8.40373	2.44707	1.46831	-5.57265	0
1.2280	9.31448	-0.297676	-3.10705	-4.9625	0
1.2287	9.0247	-1.21259	-6.77127	-2.21686	0
1.2293	9.0247	-0.297676	-8.90818	-3.43714	0
1.2300	8.40373	0.61724	-9.51779	-3.13207	0
1.2307	7.1825	-0.297676	-9.82588	-0.0813525	0
1.2313	6.58224	-3.65528	-7.68896	-0.386424	0
1.2320	3.82929	-3.04242	-0.668605	-0.386424	0
1.2327	-0.745159	1.2301	6.96136	1.44401	0
1.2333	-2.58736	1.2301	6.96136	-0.996568	0
1.2340	-3.18762	-1.82545	0.550616	-3.74222	0
1.2347	-3.18762	-0.297676	-3.71666	-0.386424	0
1.2353	0.476074	0.61724	-4.63435	1.44401	0
1.2360	1.38682	-1.82545	-4.02474	-0.386424	0
1.2367	-2.58736	-3.04242	-2.19591	-0.691496	0
1.2373	-2.87714	-2.43394	-4.02474	1.44401	0
1.2380	-1.05564	-3.04242	-8.29857	3.88458	0
1.2387	-3.18762	-2.43394	-6.46318	5.10487	0
1.2393	-4.40886	-2.12751	-1.27822	3.27444	0
1.2400	-4.40886	-3.65528	-6.16166	0.833863	0
1.2407	-7.1618	-3.34885	-18.367	2.05415	0
1.2413	-7.1618	-2.12751	-25.9969	4.18965	0
1.2420	-5.02982	-2.74037	-27.8258	3.57951	0
1.2427	-10.515	-3.96172	-27.2162	2.05415	0
1.2433	-17.2214	-4.5702	-24.1681	3.88458	0
1.2440	-16.6212	-3.96172	-18.9766	6.63023	0
1.2447	-16.9317	-1.21259	-15.9285	6.02009	0
1.2453	-19.3741	-0.297676	-13.182	4.49473	0
1.2460	-19.0636	-2.12751	-5.85357	2.66429	0
1.2467	-17.8424	-0.604107	1.16023	0.528791	0
1.2473	-16.6212	0.310809	3.29714	2.35922	0
1.2480	-14.779	-2.12751	1.77639	3.27444	0
1.2487	-16.0002	-3.04242	-0.360522	-1.91178	0
1.2493	-17.2214	-1.21259	-1.5863	-4.04729	0
1.2500	-15.0895	-1.51902	-0.360522	-0.386424	0
1.2507	-14.4892	-2.12751	-0.0589946	-0.0813525	0
1.2513	-14.1787	-0.297676	1.16023	-1.30164	0
1.2520	-11.4258	0.310809	4.82445	0.833863	0
1.2527	-9.89405	-1.21259	6.04367	1.44401	0
1.2533	-8.69352	-0.90616	2.386	-0.386424	0
1.2540	-4.40886	-0.297676	0.550616	-0.996568	0
1.2547	-3.49811	-1.82545	2.68753	-1.91178	0
1.2553	-4.71934	-2.74037	3.90675	-2.52193	0
1.2560	-3.49811	-1.21259	2.386	0.833863	0
1.2567	-3.18762	-0.297676	0.550616	3.57951	0
1.2573	-4.09837	-1.21259	0.550616	2.96937	0
1.2580	-2.58736	-0.297676	-0.0589946	1.44401	0
1.2587	0.476074	1.83859	-1.5863	2.35922	0
1.2593	2.00779	2.14502	0.858699	4.49473	0
1.2600	1.07634	3.05993	4.21484	1.74908	0
1.2607	-1.36612	3.36636	0.550616	-5.26758	0
1.2613	-1.65591	1.83859	-4.02474	-6.48786	0
1.2620	-0.745159	1.83859	-2.49744	-0.691496	0
1.2627	-0.745159	3.36636	0.550616	0.528791	0
1.2633	-3.18762	3.36636	3.29714	-1.60671	0
1.2640	-5.31961	5.19619	7.87905	-0.386424	0
1.2647	-5.63009	7.02603	13.3721	0.223719	0
1.2653	-5.31961	4.58333	16.1186	-1.30164	0
1.2660	-8.07255	2.7535	12.7625	-2.21686	0
1.2667	-10.8255	3.36636	5.13253	-3.13207	0
1.2673	-8.9833	2.14502	1.77639	-1.91178	0
1.2680	-9.89405	1.2301	4.21484	2.35922	0
1.2687	-14.4892	3.36636	3.60522	2.35922	0
1.2693	-13.5577	3.05993	0.249088	-1.30164	0
1.2700	-11.7362	1.83859	-0.0589946	0.528791	0
1.2707	-13.268	4.28128	1.46831	4.18965	0
1.2713	-13.268	5.19619	0.858699	3.27444	0
1.2720	-13.5577	2.44707	-2.19591	1.44401	0
1.2727	-19.9744	0.61724	-4.94244	-0.0813525	0
1.2733	-25.1698	0.61724	-3.10705	-2.827	0
1.2740	-25.4596	0.61724	-0.360522	-3.13207	0
1.2747	-28.2125	1.53216	-0.360522	-0.386424	0
1.2753	-31.8762	1.2301	-3.10705	1.44401	0
1.2760	-32.1867	-0.297676	-5.85357	1.44401	0
1.2767	-30.655	-0.90616	-6.16166	2.35922	0
1.2773	-28.2125	-1.51902	-4.02474	2.96937	0
1.2780	-27.3018	-1.82545	-5.24396	2.05415	0
1.2787	-26.391	-1.21259	-8.29857	2.35922	0
1.2793	-22.7273	-1.51902	-5.85357	1.74908	0
1.2800	-19.3741	-2.43394	-3.10705	-0.996568	0
1.2807	-16.6212	-0.90616	-4.33282	-0.996568	0
1.2813	-10.8255	-1.21259	-3.10705	0.528791	0
1.2820	-5.31961	-4.87663	1.16023	-1.60671	0
1.2827	-4.09837	-5.48512	2.386	-0.386424	0
1.2833	1.07634	-2.74037	3.60522	5.10487	0
1.2840	7.49298	-3.96172	5.13253	2.96937	0
1.2847	5.65079	-6.40003	3.29714	-2.21686	0
1.2853	3.82929	-5.17868	0.858699	-1.60671	0
1.2860	9.31448	-3.96172	-0.970133	-1.60671	0
1.2867	12.3779	-3.65528	-4.94244	-4.9625	0
1.2873	12.0674	-1.82545	-8.29857	-3.13207	0
1.2880	15.4206	-0.297676	-7.68896	-0.386424	0
1.2887	19.3948	0.310809	-6.77127	-1.30164	0
1.2893	21.5268	-0.297676	-6.77127	0.223719	0
1.2900	23.9693	-2.12751	-4.02474	4.18965	0
1.2907	23.0585	-2.12751	1.16023	2.35922	0
1.2913	20.3056	-1.82545	4.52292	-1.60671	0
1.2920	20.3056	-3.96172	5.13253	-0.691496	0
1.2927	19.3948	-4.5702	3.29714	0.833863	0
1.2933	14.5099	-2.12751	0.550616	-1.60671	0
1.2940	11.1567	-0.297676	0.550616	-3.13207	0
1.2947	12.0674	1.53216	3.60522	-1.30164	0
1.2953	12.9782	2.7535	4.52292	0.223719	0
1.2960	11.1567	-0.297676	2.386	1.13894	0
1.2967	7.1825	-1.21259	3.29714	1.74908	0
1.2973	4.74004	1.83859	6.35175	-0.996568	0
1.2980	3.82929	1.53216	4.82445	-2.21686	0
1.2987	2.00779	2.7535	1.77639	0.833863	0
1.2993	1.07634	6.11111	-0.360522	1.74908	0
1.3000	1.07634	3.66842	-4.33282	-1.30164	0
1.3007	2.60806	0.923671	-6.16166	-2.21686	0
1.3013	4.74004	3.05993	-5.85357	-1.30164	0
1.3020	4.13977	1.83859	-8.6001	-1.30164	0
1.3027	2.91854	-0.297676	-8.90818	-0.386424	0
1.3033	3.51881	1.2301	-3.10705	0.528791	0
1.3040	2.00779	-0.297676	-1.5863	-1.30164	0
1.3047	-3.49811	-4.26377	-4.94244	-3.13207	0
1.3053	-6.54084	-2.43394	-2.80552	-1.60671	0
1.3060	-7.76207	0.00875517	-0.360522	-2.21686	0
1.3067	-11.1153	-0.604107	-2.19591	-5.57265	0
1.3073	-10.2045	-0.90616	-3.10705	-4.04729	0
1.3080	-5.31961	-1.82545	-4.63435	0.528791	0
1.3087	-6.54084	-3.96172	-6.77127	-0.386424	0
1.3093	-9.60427	-3.04242	2.07792	-2.827	0
1.3100	-7.47229	-1.21259	17.0298	0.833863	0
1.3107	-4.71934	-1.21259	21.9132	2.66429	0
1.3113	-3.49811	-1.82545	18.8652	-1.30164	0
1.3120	-2.58736	-1.82545	16.7282	-2.21686	0
1.3127	-1.65591	-0.297676	13.064	0.528791	0
1.3133	0.786556	0.61724	8.79019	-0.386424	0
1.3140	2.60806	-2.43394	7.26944	-0.0813525	0
1.3147	0.165591	-4.26377	5.13253	4.18965	0
1.3153	-0.144892	-1.82545	1.46831	3.27444	0
1.3160	2.91854	-0.297676	0.858699	-0.996568	0
1.3167	4.74004	-1.51902	2.68753	-0.0813525	0
1.3173	5.65079	-2.12751	4.82445	2.35922	0
1.3180	7.49298	-2.74037	8.48867	2.05415	0
1.3187	10.2459	-0.297676	13.064	3.27444	0
1.3193	16.0416	2.14502	14.5913	4.18965	0
1.3200	22.1478	-0.604107	12.1463	1.74908	0
1.3207	20.6161	-3.96172	7.87905	0.528791	0
1.3213	16.3314	-3.34885	6.04367	1.44401	0
1.3220	15.4206	-3.04242	5.13253	1.74908	0
1.3227	12.9782	-3.04242	3.29714	2.96937	0
1.3233	8.40373	-1.51902	2.68753	4.7998	0
1.3240	6.58224	-2.12751	3.29714	2.96937	0
1.3247	7.80347	-3.96172	-0.0589946	-0.0813525	0
1.3253	9.31448	-3.04242	-6.16166	0.833863	0
1.3260	9.31448	-2.74037	-7.68896	0.833863	0
1.3267	9.31448	-5.48512	-6.16166	-0.386424	0
1.3273	11.7569	-5.79155	-6.77127	0.833863	0
1.3280	12.0674	-3.04242	-6.77127	2.05415	0
1.3287	8.09325	-0.90616	-3.10705	0.223719	0
1.3293	7.80347	-1.51902	-0.970133	0.528791	0
1.3300	14.5099	-5.17868	-1.88783	2.05415	0
1.3307	17.5526	-6.70646	-0.668605	0.833863	0
1.3313	16.0416	-3.04242	4.52292	0.528791	0
1.3320	14.8204	-1.82545	6.04367	-0.0813525	0
1.3327	12.0674	-6.0936	4.82445	-4.65743	0
[truncated: 62,296 more rows]
