# Supplementary material for: Identification of Haptic Based Guiding Using Hard Reins
Source: PLoS One. 2015 Jul 22;10(7):e0132020. doi: 10.1371/journal.pone.0132020 (PMC4511788; doi:10.1371/journal.pone.0132020)
Supplement: S3 File — (ZIP) [file pone.0132020.s003.zip › EMGData1/Subject6/T5/t5.txt]

0.0000	15.4746	0.877756	-10.3298	98.6633	0
0.0007	11.2247	-4.61149	-15.8222	46.4611	0
0.0013	6.32608	-5.83424	-23.1455	-6.61557	0
0.0020	-0.0973243	-5.52855	-26.8071	-67.6765	0
0.0027	-7.39665	-7.05698	-26.1968	-126.266	0
0.0033	-12.9117	-7.96967	-24.674	-175.997	0
0.0040	-17.7779	-7.96967	-24.0637	-218.428	0
0.0047	-22.9685	-8.88673	-24.366	-247.704	0
0.0053	-25.1097	-10.7165	-24.674	-262.988	0
0.0060	-26.9264	-12.5462	-25.5866	-273.025	0
0.0067	-28.7756	-13.4633	-25.8945	-275.497	0
0.0073	-27.5428	-11.6335	-21.6226	-263.9	0
0.0080	-26.018	-8.88673	-14.9096	-243.75	0
0.0087	-23.5849	-5.52855	-12.7709	-214.132	0
0.0093	-14.7284	-2.47606	-10.6377	-164.705	0
0.0100	-7.10467	-1.25768	-4.2271	-105.507	0
0.0107	-5.8719	1.18344	2.18354	-53.0006	0
0.0113	0.519063	4.84731	4.62462	1.63488	0
0.0120	7.85083	6.98274	7.36803	63.2661	0
0.0127	8.46722	6.98274	13.1684	117.597	0
0.0133	15.1826	8.51117	19.579	164.591	0
0.0140	29.8137	10.0352	22.6304	210.368	0
0.0147	36.8535	10.6466	22.3225	241.468	0
0.0153	38.3782	11.5593	22.6304	255.232	0
0.0160	40.8113	11.865	26.5944	265.307	0
0.0167	30.1381	10.9523	33.005	268.653	0
0.0173	8.46722	9.42386	37.2769	256.753	0
0.0180	-2.20602	7.8998	36.0563	236.906	0
0.0187	2.04381	5.76437	31.7844	207.934	0
0.0193	6.94247	3.01756	25.6817	156.949	0
0.0200	7.55886	0.576437	15.9174	95.6216	0
0.0207	3.27659	-0.951994	5.53722	45.2444	0
0.0213	-5.8719	-3.08743	-1.78602	-4.18226	0
0.0220	-14.4364	-6.13992	-10.0275	-68.8932	0
0.0227	-16.8695	-6.75129	-18.2633	-131.133	0
0.0233	-18.6863	-6.44561	-21.6226	-175.693	0
0.0240	-26.9264	-8.88673	-21.3147	-214.436	0
0.0247	-37.924	-10.7165	-20.4021	-248.616	0
0.0253	-48.3053	-9.79942	-18.8736	-266.334	0
0.0260	-54.1123	-10.1051	-17.653	-274.584	0
0.0267	-49.2137	-13.1576	-16.1302	-277.626	0
0.0273	-38.216	-12.2449	-10.6377	-265.117	0
0.0280	-31.5006	-6.75129	-5.13971	-243.141	0
0.0287	-26.9264	-1.86468	-2.69863	-214.436	0
0.0293	-19.919	0.27075	3.40408	-162.272	0
0.0300	-17.7779	1.79481	10.7273	-97.2565	0
0.0307	-22.0602	3.93025	11.6399	-46.9173	0
0.0313	-24.4933	4.84731	11.9479	1.2927	0
0.0320	-22.3521	6.67706	18.3585	64.1786	0
0.0327	-15.0204	10.9523	22.6304	125.81	0
0.0333	-4.67157	13.6991	19.2711	174.666	0
0.0340	3.56856	14.0004	16.83	216.147	0
0.0347	11.2247	14.6118	17.4403	246.677	0
0.0353	20.6652	14.9175	15.6095	262.228	0
0.0360	21.5736	14.3061	10.1171	270.782	0
0.0367	12.4251	14.3061	6.75776	271.695	0
0.0373	5.09331	14.0004	9.50678	258.882	0
0.0380	1.13545	12.782	15.3071	239.035	0
0.0387	-4.05518	12.4764	16.83	209.455	0
0.0393	-1.91404	10.9523	12.8605	155.124	0
0.0400	7.55886	6.37137	12.5581	89.8045	0
0.0407	10.6083	3.01756	14.6913	38.857	0
0.0413	2.04381	1.48913	7.9783	-10.3036	0
0.0420	-13.2037	0.27075	-3.91917	-73.4557	0
0.0427	-27.8672	-2.17037	-8.49899	-132.958	0
0.0433	-36.1073	-4.61149	-13.0788	-179.647	0
0.0440	-40.6816	-6.13992	-26.8071	-222.686	0
0.0447	-44.3474	-5.22286	-39.9307	-252.913	0
0.0453	-43.7311	-3.39312	-45.1208	-265.421	0
0.0460	-42.4983	-2.47606	-46.9516	-275.497	0
0.0467	-40.3571	-1.56337	-44.2026	-275.801	0
0.0473	-32.4414	-1.56337	-31.9972	-258.387	0
0.0480	-26.3424	-0.951994	-12.1606	-239.149	0
0.0487	-29.3919	1.18344	5.84516	-211.698	0
0.0493	-33.3498	2.71187	14.081	-157.671	0
0.0500	-33.9662	5.15299	18.0506	-96.344	0
0.0507	-29.9759	9.42386	26.292	-48.134	0
0.0513	-17.7779	11.865	30.8662	5.28485	0
0.0520	-2.20602	12.1707	26.292	72.4291	0
0.0527	7.23444	15.2232	22.3225	133.756	0
0.0533	8.75919	17.6643	24.4612	181.054	0
0.0540	-1.00568	17.3586	25.9841	219.188	0
0.0547	-13.2037	17.6643	26.292	246.981	0
0.0553	-6.78026	18.2757	27.8149	263.748	0
0.0560	10.6083	16.4415	27.5126	273.215	0
0.0567	19.7568	15.5289	24.4612	272.911	0
0.0573	25.2394	16.1402	20.7996	259.186	0
0.0580	31.9548	14.6118	14.6913	235.993	0
0.0587	32.5712	11.2536	6.14749	202.117	0
0.0593	30.7545	8.51117	0.0447905	150.219	0
0.0600	31.0465	4.84731	-3.00656	90.4128	0
0.0607	29.2297	1.79481	-10.0275	38.5528	0
0.0613	25.2394	-0.646308	-20.0941	-14.5619	0
0.0620	19.4649	-2.47606	-27.423	-77.7139	0
0.0627	7.85083	-3.6988	-33.2177	-137.558	0
0.0633	-1.91404	-4.61149	-38.7102	-186.985	0
0.0640	-3.14682	-7.05698	-39.9307	-230.632	0
0.0647	-2.20602	-7.96967	-38.4078	-259.3	0
0.0653	-6.48829	-5.83424	-36.8794	-273.025	0
0.0660	-11.6789	-4.31017	-29.8641	-282.797	0
0.0667	-15.0204	-6.13992	-21.3147	-281.884	0
0.0673	-15.6368	-4.91718	-22.8431	-267.55	0
0.0680	-11.0625	-2.17037	-25.8945	-247.4	0
0.0687	-2.53043	-2.47606	-18.8736	-212.611	0
0.0693	6.61805	-3.6988	-10.3298	-155.846	0
0.0700	13.3334	-0.0349355	-8.49899	-98.169	0
0.0707	14.2742	6.06568	-10.3298	-50.2631	0
0.0713	12.4251	10.3409	-13.0788	6.19734	0
0.0720	16.7073	11.2536	-13.0788	69.6536	0
0.0727	24.3311	10.6466	-10.3298	125.202	0
0.0733	27.997	11.2536	-7.58639	174.362	0
0.0740	29.8137	12.1707	-4.52944	215.842	0
0.0747	34.096	11.2536	-0.257545	239.643	0
0.0753	38.0538	10.9523	1.26533	253.369	0
0.0760	40.1949	11.5593	1.8756	264.357	0
0.0767	41.4277	10.3409	4.01435	261.315	0
0.0773	40.5194	8.81249	3.09614	245.765	0
0.0780	38.0538	9.42386	0.655061	226.222	0
0.0787	29.2297	6.98274	0.352725	191.737	0
0.0793	13.6578	1.18344	-0.257545	133.452	0
0.0800	0.843477	-0.951994	-2.69863	73.0374	0
0.0807	-7.72106	-0.646308	-3.3089	24.5232	0
0.0813	-19.6271	-4.31017	-5.13971	-31.0247	0
0.0820	-28.1592	-8.88673	-9.4172	-100.602	0
0.0827	-26.9264	-8.88673	-13.0788	-161.055	0
0.0833	-24.2013	-9.19242	-17.3507	-203.448	0
0.0840	-23.5849	-12.5462	-23.4534	-241.925	0
0.0847	-22.0602	-14.3803	-24.0637	-272.417	0
0.0853	-20.211	-14.686	-22.2329	-287.397	0
0.0860	-19.0107	-14.0747	-23.4534	-295.001	0
0.0867	-17.1615	-12.5462	-23.7558	-293.785	0
0.0873	-15.9612	-12.5462	-21.6226	-276.409	0
0.0880	-13.4956	-13.1576	-20.4021	-253.825	0
0.0887	-7.39665	-9.4981	-19.4839	-221.165	0
0.0893	1.13545	-3.39312	-17.0428	-162.272	0
0.0900	6.94247	-0.340622	-13.3812	-99.0815	0
0.0907	9.99196	1.18344	-7.27845	-51.4798	0
0.0913	15.1826	0.877756	-0.56548	3.76403	0
0.0920	24.6231	1.18344	3.70641	72.1249	0
0.0927	35.3287	5.45868	8.58858	128.89	0
0.0933	45.3856	9.11818	11.0297	174.058	0
0.0940	55.4749	8.51117	10.7273	215.842	0
0.0947	62.1902	7.28843	14.9992	243.94	0
0.0953	62.7742	8.51117	21.7122	261.619	0
0.0960	58.1999	9.42386	22.3225	273.52	0
0.0967	48.1431	7.8998	22.0201	268.045	0
0.0973	36.2371	5.76437	23.543	248.806	0
0.0980	31.0465	6.37137	21.7122	231.431	0
0.0987	28.2889	7.59411	18.0506	201.205	0
0.0993	18.5241	5.45868	13.4707	144.44	0
0.1000	6.32608	0.576437	7.36803	84.0254	0
0.1007	-7.72106	-2.47606	3.09614	34.2565	0
0.1013	-32.7334	-4.61149	2.18354	-20.341	0
0.1020	-56.221	-7.96967	0.655061	-83.5311	0
0.1027	-58.9785	-10.7165	-2.08836	-139.992	0
0.1033	-51.3548	-10.7165	-6.66818	-188.81	0
0.1040	-45.2558	-9.4981	-10.3298	-230.328	0
0.1047	-36.6913	-9.79942	-9.10926	-254.737	0
0.1053	-28.7756	-11.9392	-5.13971	-266.03	0
0.1060	-29.0675	-11.6335	-2.39629	-276.105	0
0.1067	-29.3919	-7.96967	-1.17575	-275.193	0
0.1073	-22.6766	-6.44561	-1.47809	-255.346	0
0.1080	-16.8695	-6.13992	-0.867816	-230.632	0
0.1087	-13.2037	-3.39312	6.14749	-198.885	0
0.1093	-6.48829	-1.56337	15.3071	-143.946	0
0.1100	0.22709	-0.340622	21.7122	-80.4894	0
0.1107	3.89297	2.40619	26.292	-29.1998	0
0.1113	12.4251	5.76437	29.9536	24.8274	0
0.1120	22.1899	7.59411	31.4765	91.3253	0
0.1127	13.3334	9.42386	33.3073	152.386	0
0.1133	-12.5873	11.2536	35.7484	200.9	0
0.1140	-27.8672	10.9523	37.8871	239.643	0
0.1147	-21.7358	11.2536	40.0259	262.228	0
0.1153	-9.8622	12.4764	40.9385	275.649	0
0.1160	-1.29766	10.6466	40.9385	287.549	0
0.1167	7.55886	8.51117	40.0259	285.42	0
0.1173	15.799	9.42386	34.5279	266.524	0
0.1180	17.9401	8.81249	27.2046	242.419	0
0.1187	13.3334	5.76437	24.7635	205.159	0
0.1193	4.18495	3.62456	23.543	148.09	0
0.1200	-3.14682	1.18344	16.83	89.5003	0
0.1207	-6.78026	-2.47606	10.7273	38.5528	0
0.1213	-10.4461	-4.31017	7.0657	-16.9952	0
0.1220	-16.8695	-6.44561	2.48587	-79.8811	0
0.1227	-20.8274	-9.19242	-1.17575	-136.95	0
0.1233	-23.5849	-9.4981	-3.3089	-184.552	0
0.1240	-31.5006	-11.9392	-6.05791	-223.295	0
0.1247	-37.924	-15.9044	-8.49899	-247.704	0
0.1253	-37.3077	-14.0747	-10.3298	-261.125	0
0.1260	-37.6321	-10.7165	-13.6891	-270.896	0
0.1267	-38.8324	-11.3279	-13.0788	-268.463	0
0.1273	-34.2582	-9.79942	-10.0275	-251.088	0
0.1280	-27.8672	-6.75129	-12.1606	-227.857	0
0.1287	-21.4438	-4.91718	-15.212	-190.331	0
0.1293	-11.9709	-0.951994	-10.9401	-132.654	0
0.1300	-5.25551	3.93025	-2.39629	-75.5848	0
0.1307	-4.34715	6.06568	5.23489	-26.4623	0
0.1313	0.843477	6.67706	13.4707	33.0398	0
0.1320	10.6083	6.98274	19.2711	98.0549	0
0.1327	17.3237	7.8998	19.8814	152.386	0
0.1333	24.6231	10.3409	18.6608	199.684	0
0.1340	35.9451	10.3409	19.579	240.556	0
0.1347	43.5689	9.42386	23.543	264.965	0
0.1353	39.5786	10.6466	28.7331	278.728	0
0.1360	26.1478	11.865	30.256	287.245	0
0.1367	13.3334	10.3409	28.1228	283.595	0
0.1373	7.23444	9.72955	25.6817	267.741	0
0.1380	7.55886	9.72955	22.6304	246.069	0
0.1387	10.2839	6.98274	18.9688	207.288	0
0.1393	12.4251	1.79481	15.9174	145.961	0
0.1400	9.99196	-2.47606	11.3376	83.7212	0
0.1407	5.70969	-3.08743	3.40408	35.4731	0
0.1413	3.27659	-2.47606	-5.13971	-17.9077	0
0.1420	0.22709	-5.22286	-13.6891	-85.0519	0
0.1427	-2.20602	-7.96967	-19.4839	-145.162	0
0.1433	-2.20602	-9.79942	-19.4839	-189.418	0
0.1440	-4.34715	-14.3803	-18.2633	-226.336	0
0.1447	-10.1542	-17.1272	-23.4534	-254.129	0
0.1453	-16.5451	-15.293	-28.3356	-270.288	0
0.1460	-22.3521	-13.4633	-26.5048	-279.147	0
0.1467	-26.9264	-13.4633	-24.9763	-274.888	0
0.1473	-28.1592	-12.2449	-26.1968	-256.562	0
0.1480	-27.8672	-8.27536	-21.0123	-234.891	0
0.1487	-22.6766	-5.22286	-11.248	-198.277	0
0.1493	-11.0625	-4.61149	-5.74998	-135.695	0
0.1500	-0.389297	-3.39312	-5.74998	-74.9765	0
0.1507	5.41772	0.576437	-7.58639	-28.5914	0
0.1513	10.2839	4.54162	-4.83737	29.0857	0
0.1520	15.4746	6.67706	4.31668	99.5757	0
0.1527	19.7568	7.8998	12.5581	155.428	0
0.1533	21.898	8.81249	14.6913	198.163	0
0.1540	25.2394	9.72955	18.0506	237.514	0
0.1547	34.7123	11.5593	27.5126	264.661	0
0.1553	47.2347	12.1707	34.2255	278.424	0
0.1560	54.2421	10.0352	31.7844	283.595	0
0.1567	55.4749	5.45868	25.9841	274.432	0
0.1573	51.809	1.18344	21.4099	255.84	0
0.1580	39.5786	1.18344	18.3585	235.081	0
0.1587	20.6652	3.32324	15.6095	196.338	0
0.1593	4.18495	0.27075	11.0297	134.973	0
0.1600	-8.62942	-5.22286	6.45543	76.3832	0
0.1607	-21.4438	-7.05698	3.09614	29.3899	0
0.1613	-32.4414	-8.58104	-4.2271	-27.0706	0
0.1620	-39.7408	-12.2449	-13.9914	-94.519	0
0.1627	-46.1642	-15.293	-21.3147	-152.196	0
0.1633	-50.7384	-17.1272	-26.5048	-198.885	0
0.1640	-50.122	-18.3455	-27.423	-239.795	0
0.1647	-45.2558	-18.0398	-24.9763	-265.421	0
0.1653	-40.9735	-17.7342	-26.5048	-275.193	0
0.1660	-36.3993	-17.4328	-33.2177	-282.188	0
0.1667	-29.6839	-16.2101	-37.7976	-279.147	0
0.1673	-24.7853	-14.3803	-38.4078	-259.908	0
0.1680	-23.2605	-11.0222	-34.1359	-236.107	0
0.1687	-19.0107	-8.88673	-27.7253	-198.885	0
0.1693	-9.53778	-8.88673	-26.5048	-138.167	0
0.1700	-2.82241	-7.3583	-24.0637	-78.9306	0
0.1707	0.843477	-2.78174	-14.6017	-31.0247	0
0.1713	8.46722	0.27075	-7.58639	28.1732	0
0.1720	18.8485	2.1005	-1.78602	96.5341	0
0.1727	24.9475	4.23594	7.9783	151.778	0
0.1733	29.2297	4.54162	11.9479	198.163	0
0.1740	38.0538	6.06568	9.80912	236.906	0
0.1747	43.2444	9.42386	13.4707	259.794	0
0.1753	32.5712	7.8998	17.138	273.52	0
0.1760	16.9993	3.93025	14.6913	282.683	0
0.1767	11.8087	4.23594	15.3071	276.561	0
0.1773	17.6157	5.76437	14.9992	258.578	0
0.1780	25.5639	3.32324	6.14749	234.473	0
0.1787	33.1876	2.1005	-1.47809	192.346	0
0.1793	37.7618	3.01756	-4.83737	132.235	0
0.1800	35.3287	0.27075	-10.6377	74.5582	0
0.1807	25.2394	-5.52855	-14.6017	21.7477	0
0.1813	10.6083	-8.88673	-15.5199	-38.6669	0
0.1820	-5.57993	-8.88673	-16.7404	-101.211	0
0.1827	-20.5354	-10.4108	-17.961	-155.238	0
0.1833	-36.1073	-13.4633	-21.3147	-205.615	0
0.1840	-45.2558	-13.769	-26.8071	-244.662	0
0.1847	-44.023	-11.9392	-28.0332	-262.988	0
0.1853	-47.9809	-11.0222	-27.7253	-274.888	0
0.1860	-62.3524	-11.0222	-31.3869	-286.789	0
0.1867	-68.127	-10.7165	-30.7767	-282.188	0
0.1873	-60.5033	-10.4108	-27.423	-264.205	0
0.1880	-48.9217	-8.27536	-28.0332	-242.229	0
0.1887	-37.6321	-3.6988	-23.1455	-198.885	0
0.1893	-28.4511	0.27075	-10.6377	-135.087	0
0.1900	-23.2605	1.79481	-2.39629	-80.4894	0
0.1907	-10.7706	3.32324	3.40408	-31.0247	0
0.1913	5.70969	6.98274	13.4707	34.5607	0
0.1920	11.5167	10.0352	20.4916	100.792	0
0.1927	12.4251	10.3409	21.1019	151.474	0
0.1933	22.8063	11.865	23.2407	198.163	0
0.1940	33.4796	14.0004	26.5944	237.818	0
0.1947	28.9053	14.0004	28.4252	257.969	0
0.1953	17.3237	12.4764	29.0354	271.39	0
0.1960	14.5662	11.2536	28.1228	282.074	0
0.1967	15.4746	8.20549	28.4252	275.345	0
0.1973	6.94247	8.51117	31.4765	256.448	0
0.1980	-8.30501	11.865	30.8662	234.168	0
0.1987	-18.1023	8.20549	23.8509	191.129	0
0.1993	-19.3027	0.877756	17.7482	127.673	0
0.2000	-16.2532	-0.646308	14.081	71.2124	0
0.2007	-11.3869	-1.25768	10.1171	22.9644	0
0.2013	-11.0625	-5.22286	6.14749	-36.8419	0
0.2020	-16.2532	-7.66399	2.48587	-105.203	0
0.2027	-19.919	-5.52855	-2.08836	-162.88	0
0.2033	-22.3521	-4.00449	-5.13971	-206.527	0
0.2040	-26.018	-5.83424	-6.66818	-240.708	0
0.2047	-25.4016	-10.4108	-8.49899	-265.725	0
0.2053	-22.0602	-11.9392	-8.49899	-281.884	0
0.2060	-19.919	-8.58104	-5.13971	-287.397	0
0.2067	-12.5873	-6.75129	-2.08836	-280.363	0
0.2073	-3.73077	-8.27536	-0.257545	-263.292	0
0.2080	-4.05518	-8.88673	-1.17575	-235.803	0
0.2087	-4.67157	-6.75129	-3.91917	-189.722	0
0.2093	-1.00568	-4.91718	-0.56548	-126.266	0
0.2100	-3.43879	-2.78174	7.67597	-67.0302	0
0.2107	-6.48829	0.877756	13.4707	-18.2118	0
0.2113	1.45986	4.23594	16.2198	40.0736	0
0.2120	9.99196	6.67706	21.1019	107.826	0
0.2127	14.5662	7.8998	25.9841	163.678	0
0.2133	21.2816	8.81249	28.7331	207.288	0
0.2140	26.1478	9.72955	31.7844	245.156	0
0.2147	27.0886	9.72955	33.005	269.87	0
0.2153	30.7545	10.3409	30.8662	282.987	0
0.2160	35.9451	12.1707	28.1228	289.716	0
0.2167	38.0538	11.2536	28.4252	280.858	0
0.2173	40.8113	5.45868	27.5126	258.882	0
0.2180	46.002	3.01756	23.543	233.864	0
0.2187	50.8682	3.01756	17.7482	191.433	0
0.2193	52.7173	-1.56337	11.0297	126.114	0
0.2200	50.2842	-5.52855	4.31668	65.6995	0
0.2207	42.628	-4.31017	-0.56548	17.4894	0
0.2213	29.8137	-4.91718	-6.05791	-41.4043	0
0.2220	13.3334	-8.88673	-12.4686	-109.157	0
0.2227	-2.82241	-11.6335	-14.9096	-163.488	0
0.2233	-17.1615	-14.0747	-16.7404	-207.136	0
0.2240	-26.9264	-13.769	-21.3147	-244.662	0
0.2247	-27.8672	-11.6335	-21.3147	-266.638	0
0.2253	-23.8769	-13.4633	-20.0941	-278.234	0
0.2260	-22.9685	-16.2101	-23.1455	-287.093	0
0.2267	-23.5849	-11.6335	-25.2842	-279.451	0
0.2273	-21.1518	-6.44561	-24.0637	-257.475	0
0.2280	-15.6368	-7.3583	-25.8945	-234.891	0
0.2287	-10.4461	-7.05698	-26.8071	-194.323	0
0.2293	-7.72106	-3.6988	-21.9249	-129.004	0
0.2300	-4.96354	-2.47606	-15.8222	-71.6307	0
0.2307	-0.389297	-0.646308	-10.9401	-24.9415	0
0.2313	5.70969	4.23594	-4.2271	40.0736	0
0.2320	12.4251	7.59411	2.48587	109.043	0
0.2327	17.6157	6.67706	7.0657	160.903	0
0.2333	20.6652	7.28843	10.4194	207.592	0
0.2340	24.0391	10.3409	13.4707	246.981	0
0.2347	27.997	11.2536	15.3071	268.045	0
0.2353	28.9053	8.51117	15.6095	280.553	0
0.2360	29.8137	8.51117	16.2198	286.333	0
0.2367	32.8632	10.3409	16.2198	275.345	0
0.2373	34.3879	9.72955	13.4707	257.969	0
0.2380	34.096	7.28843	8.89651	234.777	0
0.2387	32.2792	5.76437	3.09614	185.654	0
0.2393	27.0886	3.62456	-6.66818	120.639	0
0.2400	20.0488	-0.340622	-14.6017	67.5244	0
0.2407	9.0836	-4.31017	-14.6017	18.0978	0
0.2413	-9.8622	-7.96967	-14.6017	-49.0465	0
0.2420	-27.8672	-9.79942	-19.7918	-118.016	0
0.2427	-35.1665	-8.88673	-24.0637	-168.659	0
0.2433	-36.3993	-8.58104	-27.7253	-212.915	0
0.2440	-35.1665	-11.6335	-34.1359	-253.825	0
0.2447	-33.6418	-14.0747	-39.0181	-275.801	0
0.2453	-35.4909	-11.6335	-40.541	-284.317	0
0.2460	-37.924	-8.88673	-39.6284	-290.439	0
0.2467	-35.1665	-9.19242	-36.8794	-283.101	0
0.2473	-26.3424	-10.1051	-36.8794	-262.037	0
0.2480	-13.2037	-7.96967	-38.7102	-235.803	0
0.2487	1.45986	-4.61149	-33.5257	-189.418	0
0.2493	10.9003	-2.17037	-24.9763	-122.274	0
0.2500	11.8087	-0.646308	-21.0123	-65.2052	0
0.2507	5.41772	2.1005	-15.8222	-16.691	0
0.2513	-2.53043	6.67706	-10.3298	48.3241	0
0.2520	-9.24581	10.0352	-6.05791	116.381	0
0.2527	-13.8201	10.3409	2.18354	167.328	0
0.2533	-12.2953	8.51117	8.28624	212.801	0
0.2540	-5.57993	9.11818	5.84516	250.631	0
0.2547	2.6602	12.4764	4.62462	268.045	0
0.2553	13.6578	13.3934	7.0657	279.337	0
0.2560	24.9475	11.2536	6.14749	289.716	0
0.2567	28.2889	11.2536	5.53722	281.466	0
0.2573	26.4722	12.4764	3.70641	258.882	0
0.2580	21.5736	11.2536	-2.08836	232.039	0
0.2587	4.80133	7.59411	-4.52944	186.263	0
0.2593	-17.4859	3.93025	-3.3089	122.16	0
0.2600	-26.9264	-0.340622	-6.36585	64.4828	0
0.2607	-25.7261	-1.56337	-9.71953	12.5848	0
0.2613	-27.8672	-0.646308	-12.4686	-51.4798	0
0.2620	-32.7334	-3.6988	-20.4021	-118.32	0
0.2627	-33.3498	-7.3583	-27.115	-173.564	0
0.2633	-31.8251	-7.3583	-26.8071	-218.124	0
0.2640	-32.7334	-8.58104	-25.5866	-253.825	0
0.2647	-32.7334	-11.0222	-26.8071	-277.626	0
0.2653	-26.9264	-9.79942	-28.9459	-291.655	0
0.2660	-17.1615	-8.27536	-29.5561	-295.001	0
0.2667	-5.8719	-7.05698	-26.1968	-284.622	0
0.2673	5.09331	-4.91718	-23.4534	-265.421	0
0.2680	14.2742	-4.31017	-22.5352	-236.412	0
0.2687	23.4227	-3.08743	-15.5199	-186.985	0
0.2693	31.0465	2.71187	-5.44764	-123.795	0
0.2700	22.5144	5.45868	-1.47809	-67.0302	0
0.2707	-4.05518	3.62456	-0.257545	-13.6494	0
0.2713	-22.6766	4.84731	5.23489	51.3657	0
0.2720	-19.0107	7.28843	10.7273	117.902	0
0.2727	-3.43879	8.81249	12.5581	171.891	0
0.2733	11.8087	13.6991	16.5277	216.147	0
0.2740	23.4227	15.2232	23.2407	249.719	0
0.2747	30.1381	11.5593	29.0354	268.957	0
0.2753	34.3879	12.1707	33.6153	282.074	0
0.2760	35.0043	13.3934	33.3073	288.804	0
0.2767	30.4301	9.42386	28.7331	276.561	0
0.2773	24.6231	6.37137	26.5944	253.369	0
0.2780	18.8485	7.28843	26.9023	225.005	0
0.2787	5.09331	5.15299	21.7122	174.97	0
0.2793	-18.6863	-0.340622	13.4707	107.826	0
0.2800	-37.6321	-4.00449	7.0657	53.799	0
0.2807	-41.2655	-4.61149	-0.257545	7.10984	0
0.2813	-37.6321	-6.13992	-9.10926	-55.7381	0
0.2820	-35.1665	-10.1051	-13.3812	-122.882	0
0.2827	-30.9167	-11.9392	-17.0428	-176.301	0
0.2833	-26.018	-11.9392	-22.2329	-222.686	0
0.2840	-25.4016	-15.293	-21.9249	-256.867	0
0.2847	-22.0602	-15.9044	-17.961	-273.976	0
0.2853	-11.0625	-12.2449	-17.653	-287.701	0
0.2860	-1.29766	-11.6335	-16.4325	-295.914	0
0.2867	5.09331	-12.2449	-10.3298	-282.797	0
0.2873	13.9498	-8.88673	-3.00656	-259.3	0
0.2880	18.8485	-7.66399	0.962995	-232.762	0
0.2887	14.8582	-7.3583	2.79381	-184.247	0
0.2893	4.50936	-2.47606	4.31668	-120.145	0
0.2900	-5.8719	1.18344	7.0657	-65.5094	0
0.2907	-9.53778	2.1005	11.9479	-12.1285	0
0.2913	-4.34715	4.84731	16.5277	56.8407	0
0.2920	4.18495	6.67706	18.0506	125.202	0
0.2927	12.7495	7.28843	18.9688	178.316	0
0.2933	22.1899	7.59411	20.4916	222.876	0
0.2940	29.8137	6.37137	24.4612	257.665	0
0.2947	34.3879	6.06568	29.6457	276.257	0
0.2953	34.3879	8.20549	32.6971	285.42	0
0.2960	29.5217	8.20549	29.0354	286.941	0
0.2967	26.1478	6.67706	23.2407	276.257	0
0.2973	29.5217	6.67706	20.7996	258.273	0
0.2980	33.1876	5.45868	18.0506	228.655	0
0.2987	29.5217	3.62456	10.7273	175.275	0
0.2993	20.6652	1.18344	4.01435	112.084	0
0.3000	11.2247	-2.78174	1.8756	59.312	0
0.3007	0.843477	-5.22286	-0.257545	4.98069	0
0.3013	-10.7706	-6.13992	-4.83737	-61.8594	0
0.3020	-18.6863	-10.4108	-7.58639	-125.354	0
0.3027	-19.0107	-13.4633	-6.66818	-177.822	0
0.3033	-16.5451	-12.2449	-1.78602	-223.599	0
0.3040	-16.5451	-13.1576	3.40408	-258.387	0
0.3047	-16.8695	-14.3803	2.48587	-278.234	0
0.3053	-15.6368	-12.8519	-3.91917	-289.526	0
0.3060	-14.4364	-12.2449	-9.10926	-292.264	0
0.3067	-10.4461	-11.9392	-10.3298	-280.363	0
0.3073	-4.96354	-8.58104	-11.5503	-259.908	0
0.3080	-2.53043	-6.44561	-13.6891	-229.72	0
0.3087	2.04381	-5.22286	-11.248	-177.822	0
0.3093	11.5167	-1.25768	-4.83737	-113.453	0
0.3100	14.8582	2.71187	-0.257545	-58.8177	0
0.3107	11.2247	4.84731	4.62462	-5.70308	0
0.3113	13.6578	8.51117	12.5581	62.6578	0
0.3120	18.8485	10.3409	14.9992	128.585	0
0.3127	13.9498	9.42386	14.3889	178.316	0
0.3133	3.89297	9.11818	19.8814	222.268	0
0.3140	-1.91404	9.72955	22.6304	257.969	0
0.3147	-4.05518	10.3409	17.4403	275.649	0
0.3153	-3.14682	11.2536	16.2198	287.853	0
0.3160	2.36822	11.865	18.6608	293.366	0
0.3167	5.70969	9.42386	17.138	280.553	0
0.3173	7.23444	7.28843	15.3071	259.794	0
0.3180	10.2839	6.37137	12.5581	231.127	0
0.3187	13.3334	4.84731	3.40408	176.491	0
0.3193	17.3237	1.79481	-4.52944	109.651	0
0.3200	23.0983	-0.646308	-8.80693	56.8407	0
0.3207	23.4227	-2.17037	-13.9914	3.76403	0
0.3213	15.1826	-4.00449	-17.961	-64.2927	0
0.3220	-1.29766	-7.05698	-22.2329	-132.045	0
0.3227	-25.1097	-8.88673	-27.7253	-187.593	0
0.3233	-45.5478	-7.66399	-31.0846	-230.632	0
0.3240	-51.6468	-6.44561	-33.828	-258.996	0
0.3247	-49.83	-7.96967	-39.0181	-278.234	0
0.3253	-48.3053	-9.4981	-41.4592	-294.089	0
0.3260	-42.7903	-7.96967	-37.1873	-298.689	0
0.3267	-33.3498	-5.83424	-31.6949	-284.622	0
0.3273	-28.4511	-4.61149	-30.7767	-262.037	0
0.3280	-26.6344	-4.31017	-29.5561	-231.849	0
0.3287	-21.1518	-3.6988	-19.1815	-179.647	0
0.3293	-16.8695	-1.25768	-6.97612	-113.757	0
0.3300	-18.3943	1.48913	-0.257545	-58.8177	0
0.3307	-22.3521	3.01756	8.89651	-6.00724	0
0.3313	-22.9685	5.15299	23.8509	62.962	0
0.3320	-19.0107	8.51117	30.8662	130.715	0
0.3327	-12.2953	11.2536	26.292	181.966	0
0.3333	-7.10467	12.782	21.4099	226.222	0
0.3340	-4.67157	13.3934	18.3585	259.794	0
0.3347	0.519063	13.0877	14.3889	278.424	0
0.3353	6.61805	11.865	9.80912	292.15	0
0.3360	7.85083	10.9523	5.23489	294.583	0
0.3367	10.6083	9.11818	0.0447905	277.816	0
0.3373	17.9401	7.8998	-4.52944	255.232	0
0.3380	19.1404	6.98274	-7.27845	225.31	0
0.3387	16.091	3.93025	-7.58639	170.066	0
0.3393	16.091	-0.0349355	-8.49899	104.138	0
0.3400	5.41772	-2.78174	-10.3298	50.7574	0
0.3407	-21.7358	-5.52855	-10.6377	-2.05311	0
0.3413	-41.5899	-7.66399	-10.3298	-67.9807	0
0.3420	-44.023	-8.88673	-13.3812	-134.174	0
0.3427	-43.1147	-8.88673	-19.4839	-189.114	0
0.3433	-43.7311	-8.88673	-24.0637	-233.066	0
0.3440	-41.5899	-11.9392	-23.4534	-262.037	0
0.3447	-39.7408	-14.9874	-20.4021	-278.842	0
0.3453	-39.1568	-11.9392	-23.1455	-291.047	0
0.3460	-34.8745	-7.96967	-26.1968	-294.393	0
0.3467	-29.0675	-6.44561	-21.3147	-280.363	0
0.3473	-26.018	-4.61149	-16.7404	-257.171	0
0.3480	-25.4016	-3.39312	-18.5713	-226.944	0
0.3487	-26.9264	-3.39312	-15.8222	-175.997	0
0.3493	-26.9264	-0.951994	-6.66818	-112.807	0
0.3500	-22.3521	1.48913	-0.257545	-56.9928	0
0.3507	-15.0204	3.01756	3.40408	-0.228123	0
0.3513	-4.96354	7.59411	7.9783	68.4369	0
0.3520	9.99196	11.5593	12.8605	133.452	0
0.3527	24.3311	10.6466	17.138	186.871	0
0.3533	35.0043	12.1707	20.4916	233.256	0
0.3540	39.5786	14.3061	23.543	265.611	0
0.3547	31.3384	13.0877	26.9023	282.683	0
0.3553	11.5167	13.6991	25.0715	293.975	0
0.3560	-6.19631	14.9175	18.9688	294.583	0
0.3567	-12.5873	11.2536	18.3585	280.858	0
0.3573	-8.62942	10.0352	20.1893	262.532	0
0.3580	-2.82241	10.0352	17.138	227.439	0
0.3587	-5.57993	5.45868	14.3889	165.503	0
0.3593	-14.7284	2.40619	11.6399	102.922	0
0.3600	-21.4438	2.40619	3.40408	53.799	0
0.3607	-29.3919	-2.47606	-3.3089	-4.18226	0
0.3613	-38.8324	-7.66399	-6.66818	-78.0181	0
0.3620	-40.9735	-8.58104	-12.1606	-144.554	0
0.3627	-36.1073	-10.4108	-17.961	-195.54	0
0.3633	-31.8251	-11.6335	-22.5352	-240.404	0
0.3640	-26.018	-9.79942	-27.115	-274.584	0
0.3647	-17.4859	-9.79942	-28.6435	-291.047	0
0.3653	-9.53778	-9.79942	-30.4743	-299.602	0
0.3660	1.45986	-8.27536	-35.6588	-302.948	0
0.3667	15.1826	-9.4981	-35.9668	-289.83	0
0.3673	22.5144	-8.27536	-31.3869	-265.117	0
0.3680	26.4722	-2.78174	-30.7767	-232.153	0
0.3687	32.2792	-0.646308	-28.0332	-177.822	0
0.3693	26.1478	-1.25768	-21.0123	-112.199	0
0.3700	8.46722	2.40619	-16.7404	-56.9928	0
0.3707	4.18495	7.28843	-11.248	-0.532287	0
0.3713	15.799	8.20549	-0.867816	70.2999	0
0.3720	18.5241	7.8998	6.75776	133.148	0
0.3727	14.2742	10.3409	11.6399	180.75	0
0.3733	18.5241	14.0004	17.138	226.83	0
0.3740	27.997	14.0004	16.2198	261.619	0
0.3747	35.6207	11.5593	12.5581	278.424	0
0.3753	41.4277	12.4764	11.0297	290.325	0
0.3760	46.2939	14.0004	8.58858	291.846	0
0.3767	51.809	10.6466	4.92695	275.649	0
0.3773	50.8682	7.59411	4.62462	256.448	0
0.3780	34.3879	7.59411	1.8756	226.222	0
0.3787	14.5662	3.32324	-7.58639	167.328	0
0.3793	7.85083	-1.56337	-13.0788	101.097	0
0.3800	7.85083	-0.951994	-12.7709	47.0694	0
0.3807	5.41772	-2.47606	-17.3507	-9.65721	0
0.3813	4.18495	-7.96967	-26.8071	-77.4098	0
0.3820	6.03411	-8.88673	-30.4743	-142.729	0
0.3827	8.75919	-6.44561	-28.6435	-197.669	0
0.3833	11.5167	-8.27536	-27.7253	-241.62	0
0.3840	13.6578	-11.6335	-28.6435	-270.592	0
0.3847	15.4746	-13.769	-27.7253	-288.614	0
0.3853	18.8485	-15.5987	-21.6226	-300.21	0
0.3860	23.0983	-13.1576	-13.3812	-300.21	0
0.3867	23.7147	-6.75129	-9.4172	-285.572	0
0.3873	17.3237	-5.83424	-12.1606	-262.342	0
0.3880	9.0836	-8.58104	-13.9914	-226.336	0
0.3887	10.9003	-4.91718	-10.3298	-167.442	0
0.3893	19.4649	1.79481	-3.91917	-101.515	0
0.3900	19.1404	3.62456	1.57327	-49.959	0
0.3907	14.8582	4.54162	5.84516	4.0682	0
0.3913	21.2816	6.06568	10.7273	74.5582	0
0.3920	32.8632	6.06568	15.6095	139.878	0
0.3927	33.1876	6.67706	19.2711	191.129	0
0.3933	23.4227	7.8998	24.1533	235.993	0
0.3940	15.4746	10.6466	28.1228	267.132	0
0.3947	14.5662	13.3934	28.4252	283.291	0
0.3953	19.7568	11.865	28.1228	295.191	0
0.3960	24.6231	6.67706	27.2046	293.671	0
0.3967	22.5144	4.84731	23.2407	274.432	0
0.3973	17.9401	5.45868	17.138	250.935	0
0.3980	15.1826	3.32324	9.19885	217.059	0
0.3987	12.4251	-0.646308	-1.17575	159.382	0
0.3993	9.69999	-4.00449	-8.80693	96.8383	0
0.4000	11.5167	-4.91718	-7.27845	43.1153	0
0.4007	13.6578	-5.83424	-3.91917	-15.1702	0
0.4013	12.4251	-9.79942	-8.80693	-82.9228	0
0.4020	11.5167	-13.4633	-16.7404	-145.771	0
0.4027	13.3334	-15.9044	-19.4839	-200.102	0
0.4033	10.6083	-18.9569	-20.4021	-246.791	0
0.4040	2.6602	-18.6512	-23.1455	-276.409	0
0.4047	-5.25551	-15.293	-24.9763	-291.655	0
0.4053	-10.4461	-16.2101	-27.115	-303.252	0
0.4060	-10.7706	-17.4328	-28.9459	-304.164	0
0.4067	-5.25551	-12.2449	-25.5866	-285.876	0
0.4073	-0.389297	-8.27536	-19.4839	-260.212	0
0.4080	-2.20602	-10.1051	-13.0788	-226.336	0
0.4087	-3.43879	-10.1051	1.26533	-169.572	0
0.4093	2.36822	-6.13992	14.3889	-104.594	0
0.4100	6.03411	-3.6988	15.6095	-50.2631	0
0.4107	-2.20602	-2.17037	15.6095	7.71817	0
0.4113	-15.3448	1.48913	22.6304	78.8165	0
0.4120	-21.4438	4.23594	25.3738	143.832	0
0.4127	-16.2532	4.84731	21.7122	195.692	0
0.4133	-4.96354	7.59411	24.1533	238.123	0
0.4140	7.55886	10.0352	32.6971	266.22	0
0.4147	16.3829	8.51117	38.1951	282.987	0
0.4153	20.6652	7.59411	37.2769	295.8	0
0.4160	24.0391	9.11818	34.5279	292.758	0
0.4167	27.997	7.59411	35.1381	275.04	0
0.4173	29.2297	5.76437	36.0563	255.536	0
0.4180	24.0391	6.06568	33.6153	218.276	0
0.4187	13.6578	3.01756	27.2046	152.995	0
0.4193	1.75184	-1.56337	22.0201	90.4128	0
0.4200	-10.7706	-2.78174	19.579	39.4653	0
0.4207	-24.2013	-4.61149	14.3889	-22.8123	0
0.4213	-32.4414	-7.3583	6.14749	-93.6065	0
0.4220	-31.2087	-9.4981	-2.39629	-154.629	0
0.4227	-26.9264	-12.5462	-10.9401	-206.832	0
0.4233	-24.4933	-14.0747	-17.653	-249.225	0
0.4240	-22.6766	-11.6335	-19.4839	-277.322	0
0.4247	-21.1518	-9.79942	-19.1815	-297.473	0
0.4253	-23.2605	-10.7165	-21.9249	-309.677	0
0.4260	-30.5923	-10.1051	-24.0637	-304.468	0
0.4267	-42.2063	-8.27536	-21.3147	-286.485	0
0.4273	-47.3969	-6.44561	-18.5713	-264.813	0
0.4280	-40.3571	-3.39312	-17.653	-226.64	0
0.4287	-30.3003	-2.17037	-10.6377	-163.184	0
0.4293	-26.9264	-0.951994	3.40408	-98.169	0
0.4300	-26.9264	4.23594	11.6399	-46.309	0
0.4307	-23.2605	10.0352	14.9992	13.8395	0
0.4313	-13.2037	11.2536	22.9327	88.892	0
0.4320	-0.0973243	11.2536	33.3073	152.082	0
0.4327	9.0836	11.865	37.8871	199.988	0
0.4333	14.5662	11.865	37.2769	243.331	0
0.4340	19.1404	13.0877	32.6971	272.303	0
0.4347	21.898	16.1402	27.2046	286.637	0
0.4353	23.0983	17.3586	25.3738	299.145	0
0.4360	23.7147	14.9175	23.543	300.096	0
0.4367	23.0983	10.6466	19.2711	282.074	0
0.4373	23.0983	9.72955	18.0506	259.186	0
0.4380	22.8063	10.3409	16.2198	221.355	0
0.4387	18.8485	7.59411	10.7273	156.036	0
0.4393	13.6578	5.45868	7.0657	90.1086	0
0.4400	9.69999	6.37137	2.48587	40.3778	0
0.4407	0.22709	3.93025	-6.97612	-15.1702	0
0.4413	-11.3869	-1.56337	-15.8222	-85.3561	0
0.4420	-14.4364	-4.00449	-21.0123	-151.588	0
0.4427	-10.4461	-3.6988	-25.8945	-204.969	0
0.4433	-2.20602	-4.61149	-27.423	-244.966	0
0.4440	9.99196	-6.75129	-24.366	-272.113	0
0.4447	15.799	-8.88673	-21.9249	-290.439	0
0.4453	9.0836	-10.4108	-19.4839	-299.906	0
0.4460	-2.53043	-8.58104	-15.212	-294.089	0
0.4467	-13.8201	-4.61149	-12.1606	-277.018	0
0.4473	-23.2605	-4.31017	-12.7709	-255.346	0
0.4480	-26.3424	-5.22286	-13.3812	-215.652	0
0.4487	-24.2013	-0.646308	-9.4172	-152.196	0
0.4493	-22.3521	4.84731	-2.08836	-89.006	0
0.4500	-19.3027	4.84731	1.26533	-38.0585	0
0.4507	-12.2953	5.45868	1.26533	22.3561	0
0.4513	-3.14682	10.0352	4.01435	94.7091	0
0.4520	6.03411	11.2536	7.9783	155.732	0
0.4527	12.7495	11.2536	11.3376	205.463	0
0.4533	19.1404	14.6118	16.83	250.023	0
0.4540	28.9053	17.0529	21.1019	278.12	0
0.4547	37.1454	17.6643	21.4099	293.062	0
0.4553	42.628	18.5813	22.0201	304.658	0
0.4560	48.1431	18.2757	22.3225	301.008	0
0.4567	51.809	15.5289	18.3585	279.945	0
0.4573	51.4846	11.2536	15.3071	256.448	0
0.4580	49.9598	5.76437	14.3889	218.58	0
0.4587	39.2866	3.01756	9.80912	154.211	0
0.4593	12.7495	2.1005	2.18354	89.5003	0
0.4600	-13.2037	0.27075	-2.69863	39.1611	0
0.4607	-21.4438	-1.56337	-4.52944	-21.2535	0
0.4613	-15.3448	-4.00449	-7.58639	-94.2149	0
0.4620	-6.48829	-7.66399	-12.1606	-157.671	0
0.4627	-4.96354	-8.88673	-16.1302	-206.832	0
0.4633	-15.0204	-8.88673	-16.7404	-248.616	0
0.4640	-30.5923	-11.6335	-14.6017	-277.018	0
0.4647	-40.6816	-12.8519	-11.248	-290.743	0
0.4653	-43.7311	-10.7165	-7.58639	-298.689	0
0.4660	-47.3969	-9.79942	-5.74998	-297.777	0
0.4667	-57.1618	-8.88673	-7.58639	-281.884	0
0.4673	-65.6939	-5.83424	-9.4172	-254.737	0
0.4680	-66.9267	-5.22286	-6.05791	-214.436	0
0.4687	-67.835	-4.31017	-3.00656	-155.238	0
0.4693	-69.9762	0.27075	-1.78602	-90.5649	0
0.4700	-66.3103	3.01756	1.26533	-35.9294	0
0.4707	-56.221	1.48913	5.23489	22.9644	0
0.4713	-43.7311	3.93025	6.45543	95.9258	0
0.4720	-27.2508	8.20549	7.0657	160.599	0
0.4727	-11.0625	8.51117	9.50678	209.455	0
0.4733	0.22709	8.51117	10.7273	251.24	0
0.4740	8.75919	10.3409	10.1171	279.641	0
0.4747	17.9401	10.3409	8.58858	292.758	0
0.4753	27.0886	9.42386	7.0657	301.617	0
0.4760	34.096	9.11818	6.45543	300.096	0
0.4767	36.2371	7.28843	6.14749	283.291	0
0.4773	37.1454	4.23594	4.92695	259.794	0
0.4780	39.903	1.79481	2.79381	217.667	0
0.4787	42.628	-0.340622	-0.867816	151.17	0
0.4793	48.1431	-0.646308	-5.44764	88.5878	0
0.4800	53.3337	-3.08743	-6.66818	37.9445	0
0.4807	46.2939	-9.79942	-7.88872	-26.4623	0
0.4813	24.3311	-14.0747	-13.9914	-99.0815	0
0.4820	-1.62207	-13.1576	-20.4021	-158.888	0
0.4827	-23.8769	-13.4633	-22.8431	-208.961	0
0.4833	-33.3498	-15.5987	-25.8945	-252.913	0
0.4840	-26.6344	-17.1272	-27.7253	-277.626	0
0.4847	-17.7779	-17.1272	-25.2842	-290.439	0
0.4853	-19.6271	-17.1272	-23.1455	-300.21	0
0.4860	-21.1518	-15.9044	-22.2329	-297.168	0
0.4867	-15.6368	-12.8519	-20.4021	-278.538	0
0.4873	-19.919	-9.79942	-17.653	-253.825	0
0.4880	-33.6418	-8.27536	-12.4686	-211.698	0
0.4887	-32.4414	-6.44561	-5.44764	-146.075	0
0.4893	-16.8695	-1.25768	-3.00656	-83.2269	0
0.4900	-9.24581	3.01756	-2.69863	-31.3289	0
0.4907	-9.53778	3.32324	1.57327	32.1273	0
0.4913	-4.34715	4.54162	4.62462	106.61	0
0.4920	1.45986	7.28843	7.9783	168.241	0
0.4927	5.70969	8.51117	15.3071	216.451	0
0.4933	15.1826	8.51117	19.2711	256.144	0
0.4940	26.1478	7.8998	13.4707	281.77	0
0.4947	31.0465	7.59411	6.14749	297.32	0
0.4953	32.5712	8.81249	2.48587	307.092	0
0.4960	32.8632	8.51117	0.352725	300.096	0
0.4967	29.8137	6.67706	-2.39629	280.553	0
0.4973	26.1478	7.59411	-4.52944	258.882	0
0.4980	24.0391	6.67706	-6.36585	217.972	0
0.4987	21.2816	1.18344	-9.71953	149.915	0
0.4993	17.9401	-3.39312	-12.1606	84.9378	0
0.5000	14.8582	-5.22286	-13.0788	32.1273	0
0.5007	13.3334	-6.75129	-17.3507	-29.1998	0
0.5013	9.0836	-7.66399	-23.7558	-100.298	0
0.5020	-0.389297	-7.96967	-23.4534	-163.184	0
0.5027	-12.2953	-9.19242	-15.8222	-214.74	0
0.5033	-22.0602	-10.7165	-6.97612	-255.954	0
0.5040	-27.2508	-11.3279	-3.91917	-280.667	0
0.5047	-22.9685	-12.5462	-7.58639	-295.914	0
0.5053	-12.2953	-12.8519	-8.80693	-307.206	0
0.5060	-10.4461	-10.1051	-8.49899	-301.427	0
0.5067	-13.4956	-6.44561	-13.6891	-278.842	0
0.5073	-7.10467	-6.13992	-15.8222	-252.913	0
0.5080	2.98461	-5.83424	-8.49899	-211.09	0
0.5087	8.46722	-1.56337	-2.39629	-143.642	0
0.5093	14.8582	2.1005	-2.69863	-78.9306	0
0.5100	18.8485	1.18344	0.352725	-27.9831	0
0.5107	14.2742	2.1005	5.23489	35.4731	0
0.5113	13.3334	5.76437	7.36803	107.826	0
0.5120	24.9475	7.28843	11.3376	166.112	0
0.5127	40.1949	7.59411	15.3071	215.842	0
0.5133	53.6257	11.5593	17.4403	257.665	0
0.5140	62.7742	13.3934	19.579	279.945	0
0.5147	64.9153	10.3409	21.7122	293.671	0
0.5153	58.8163	8.51117	25.0715	305.571	0
0.5160	43.5689	8.51117	29.3434	297.32	0
0.5167	25.8558	8.51117	27.2046	274.736	0
0.5173	17.9401	7.59411	19.579	251.544	0
0.5180	16.9993	3.01756	14.6913	209.151	0
0.5187	11.8087	-1.25768	11.6399	139.878	0
0.5193	1.13545	-1.56337	8.89651	74.5582	0
0.5200	-16.2532	-3.6988	8.58858	22.6602	0
0.5207	-42.4983	-8.88673	4.31668	-38.3627	0
0.5213	-65.9859	-8.88673	-3.91917	-108.244	0
0.5220	-74.8424	-6.75129	-6.05791	-168.355	0
0.5227	-73.3176	-8.88673	-5.44764	-218.732	0
0.5233	-66.9267	-11.6335	-10.3298	-259.908	0
0.5240	-57.1618	-10.7165	-13.9914	-284.013	0
0.5247	-47.3969	-11.3279	-11.248	-297.473	0
0.5253	-38.5404	-12.5462	-11.5503	-307.814	0
0.5260	-28.7756	-11.6335	-14.6017	-303.252	0
0.5267	-18.3943	-9.19242	-13.9914	-282.188	0
0.5273	-6.78026	-7.3583	-12.7709	-254.433	0
0.5280	1.45986	-7.3583	-14.2994	-212.611	0
0.5287	-0.389297	-5.83424	-10.3298	-149.763	0
0.5293	-2.20602	-0.951994	-1.17575	-86.8769	0
0.5300	4.18495	1.48913	4.31668	-32.5456	0
0.5307	3.56856	1.18344	11.6399	29.9982	0
0.5313	-14.112	4.54162	22.3225	102.313	0
0.5320	-31.5006	10.0352	22.6304	164.895	0
0.5327	-33.3498	11.5593	16.2198	214.322	0
0.5333	-25.1097	11.865	18.9688	254.319	0
0.5340	-12.5873	12.1707	22.6304	277.512	0
0.5347	2.36822	8.51117	18.0506	289.108	0
0.5353	11.2247	6.06568	17.138	296.408	0
0.5360	15.4746	10.0352	20.1893	291.237	0
0.5367	25.8558	13.0877	18.0506	274.432	0
0.5373	39.903	9.42386	12.8605	251.544	0
0.5380	49.0515	6.06568	7.9783	203.03	0
0.5387	55.4749	5.45868	0.962995	130.106	0
0.5393	64.6233	2.1005	-4.83737	69.3494	0
0.5400	74.0638	-2.47606	-9.71953	20.8352	0
0.5407	76.8213	-4.61149	-15.212	-45.7007	0
0.5413	69.4896	-6.13992	-17.3507	-119.232	0
0.5420	49.9598	-8.88673	-16.7404	-177.518	0
0.5427	15.1826	-10.4108	-18.5713	-226.336	0
0.5433	-33.0254	-10.7165	-21.9249	-266.638	0
0.5440	-74.8424	-10.7165	-26.1968	-291.655	0
0.5447	-93.7558	-10.7165	-29.2538	-305.989	0
0.5453	-93.4638	-10.7165	-27.7253	-311.502	0
0.5460	-82.7906	-8.88673	-28.0332	-303.556	0
0.5467	-66.6023	-5.83424	-31.6949	-286.789	0
0.5473	-54.4043	-4.91718	-26.1968	-259.3	0
0.5480	-45.8722	-4.31017	-15.212	-208.961	0
0.5487	-36.3993	-1.25768	-12.4686	-141.512	0
0.5493	-32.4414	1.79481	-12.7709	-80.4894	0
0.5500	-33.3498	3.01756	-7.58639	-27.6789	0
0.5507	-25.4016	6.67706	-1.17575	36.4237	0
0.5513	-9.8622	11.865	6.75776	110.564	0
0.5520	0.22709	13.0877	14.081	170.978	0
0.5527	5.09331	11.2536	17.138	217.059	0
0.5533	10.2839	10.6466	19.2711	257.361	0
0.5540	14.2742	11.865	22.3225	282.683	0
0.5547	16.091	14.3061	22.6304	294.887	0
0.5553	19.4649	14.0004	23.543	302.833	0
0.5560	25.5639	10.3409	25.3738	297.32	0
0.5567	29.8137	8.81249	22.6304	277.208	0
0.5573	27.997	11.5593	19.8814	250.023	0
0.5580	24.3311	10.9523	18.3585	203.03	0
0.5587	22.5144	5.45868	10.1171	134.06	0
0.5593	20.3732	2.1005	0.352725	73.3416	0
0.5600	16.3829	1.79481	-2.39629	20.2269	0
0.5607	11.5167	0.576437	-5.74998	-48.134	0
0.5613	6.94247	-2.17037	-11.8583	-118.928	0
0.5620	2.36822	-3.6988	-16.1302	-174.78	0
0.5627	0.22709	-4.31017	-19.1815	-225.12	0
0.5633	-0.389297	-5.52855	-19.4839	-264.813	0
0.5640	-2.82241	-7.66399	-15.8222	-284.622	0
0.5647	-8.01303	-7.96967	-15.5199	-299.602	0
0.5653	-8.9214	-7.3583	-18.5713	-310.285	0
0.5660	-1.29766	-8.88673	-21.9249	-300.514	0
0.5667	9.69999	-8.88673	-24.9763	-277.626	0
0.5673	19.4649	-3.6988	-24.674	-251.088	0
0.5680	28.9053	2.1005	-18.2633	-202.231	0
0.5687	39.5786	3.62456	-13.9914	-132.045	0
0.5693	49.6678	4.84731	-10.6377	-71.3265	0
0.5700	56.6752	7.59411	-2.39629	-20.0368	0
0.5707	61.8658	8.20549	6.14749	46.1569	0
0.5713	69.1976	7.59411	11.0297	117.902	0
0.5720	74.3882	9.11818	18.0506	175.883	0
0.5727	68.8732	12.1707	22.3225	225.918	0
0.5733	50.8682	14.0004	20.1893	266.22	0
0.5740	24.9475	13.6991	20.1893	286.637	0
0.5747	0.519063	13.0877	23.543	298.841	0
0.5753	-15.6368	14.9175	22.3225	308.308	0
0.5760	-31.2087	16.7472	20.1893	301.313	0
0.5767	-46.1642	14.0004	20.7996	279.337	0
0.5773	-46.1642	8.51117	16.2198	250.631	0
0.5780	-37.3077	5.15299	6.14749	200.292	0
0.5787	-36.3993	4.23594	-1.17575	131.627	0
0.5793	-35.4909	2.40619	-6.66818	72.1249	0
0.5800	-31.5006	-0.646308	-11.5503	19.9228	0
0.5807	-34.5501	-3.6988	-16.4325	-45.7007	0
0.5813	-37.0157	-7.05698	-22.2329	-117.103	0
0.5820	-32.117	-9.79942	-25.8945	-176.909	0
0.5827	-27.5428	-9.79942	-25.2842	-227.553	0
0.5833	-22.0602	-8.27536	-26.8071	-266.638	0
0.5840	-12.9117	-9.19242	-29.5561	-287.397	0
0.5847	-4.05518	-11.6335	-27.115	-300.514	0
0.5853	6.03411	-10.7165	-23.1455	-310.59	0
0.5860	16.9993	-7.05698	-19.7918	-302.643	0
0.5867	22.8063	-3.6988	-17.0428	-278.538	0
0.5873	21.5736	-2.17037	-15.5199	-248.312	0
0.5880	15.4746	-2.78174	-13.0788	-199.798	0
0.5887	14.2742	-1.86468	-5.74998	-134.783	0
0.5893	21.2816	1.48913	-0.867816	-77.4098	0
0.5900	19.7568	3.32324	2.48587	-25.2456	0
0.5907	2.98461	4.54162	8.89651	44.3319	0
0.5913	-7.72106	7.59411	14.9992	118.814	0
0.5920	-3.43879	9.72955	18.3585	176.491	0
0.5927	1.45986	10.3409	21.7122	224.093	0
0.5933	5.70969	11.5593	21.7122	264.661	0
0.5940	11.2247	12.4764	19.2711	287.245	0
0.5947	10.6083	12.782	21.7122	297.625	0
0.5953	-1.29766	12.782	22.0201	303.442	0
0.5960	-17.7779	9.42386	14.3889	295.191	0
0.5967	-28.7756	8.20549	8.58858	274.736	0
0.5973	-29.9759	10.9523	6.14749	245.765	0
0.5980	-33.0254	8.20549	0.352725	192.346	0
0.5987	-42.7903	1.48913	-4.83737	121.247	0
0.5993	-46.1642	1.48913	-6.97612	64.4828	0
0.6000	-40.6816	1.18344	-9.4172	13.2311	0
0.6007	-36.3993	-4.00449	-11.248	-58.2094	0
0.6013	-36.1073	-6.13992	-12.4686	-131.133	0
0.6020	-35.7829	-7.05698	-12.7709	-186.681	0
0.6027	-34.5501	-10.7165	-8.19666	-234.891	0
0.6033	-32.117	-11.9392	-4.2271	-273.33	0
0.6040	-31.2087	-10.7165	-5.74998	-293.176	0
0.6047	-31.5006	-11.3279	-9.71953	-305.381	0
0.6053	-24.7853	-12.2449	-14.2994	-310.894	0
0.6060	-15.3448	-11.3279	-17.3507	-300.514	0
0.6067	-11.3869	-10.1051	-13.0788	-282.188	0
0.6073	-6.19631	-9.4981	-3.91917	-253.825	0
0.6080	4.18495	-6.75129	6.14749	-199.798	0
0.6087	16.9993	-3.08743	17.138	-132.045	0
0.6093	33.4796	-2.17037	25.0715	-73.7598	0
0.6100	50.5762	-1.56337	29.0354	-17.2993	0
0.6107	62.7742	3.01756	34.8358	54.7115	0
0.6113	71.3387	7.28843	38.8054	128.89	0
0.6120	64.6233	6.98274	37.2769	185.958	0
0.6127	35.6207	6.67706	37.8871	231.431	0
0.6133	6.94247	8.20549	39.1077	268.045	0
0.6140	-4.34715	8.20549	35.4461	290.021	0
0.6147	-1.62207	7.8998	32.0868	301.921	0
0.6153	12.4251	7.59411	31.1742	306.788	0
0.6160	31.6628	6.98274	27.2046	296.712	0
0.6167	40.1949	7.59411	24.4612	275.345	0
0.6173	35.6207	6.67706	23.8509	246.069	0
0.6180	25.8558	1.48913	18.6608	193.867	0
0.6187	16.9993	-2.17037	12.5581	123.377	0
0.6193	13.0415	-1.56337	15.9174	63.2661	0
0.6200	9.37558	-3.08743	22.3225	8.93482	0
0.6207	1.13545	-7.05698	21.1019	-58.8177	0
0.6213	-6.78026	-8.88673	12.5581	-129.612	0
0.6220	-13.2037	-9.79942	4.01435	-188.202	0
0.6227	-21.4438	-11.6335	0.962995	-238.237	0
0.6233	-29.6839	-12.2449	-2.08836	-273.33	0
0.6240	-41.5899	-14.0747	-10.6377	-292.264	0
0.6247	-50.7384	-17.4328	-17.3507	-308.118	0
0.6253	-46.1642	-17.1272	-19.1815	-316.369	0
0.6260	-37.0157	-13.769	-24.0637	-302.339	0
0.6267	-39.4488	-12.8519	-28.6435	-277.322	0
0.6273	-44.9314	-10.7165	-25.5866	-247.095	0
0.6280	-41.2655	-6.44561	-20.0941	-194.931	0
0.6287	-34.2582	-5.22286	-14.2994	-126.266	0
0.6293	-34.8745	-6.13992	-6.36585	-66.1177	0
0.6300	-36.3993	-3.39312	0.655061	-9.65721	0
0.6307	-26.9264	0.877756	5.84516	60.2245	0
0.6313	-8.30501	3.93025	13.4707	130.106	0
0.6320	9.37558	7.28843	19.8814	185.654	0
0.6327	21.5736	8.20549	22.3225	235.081	0
0.6333	27.0886	6.67706	24.4612	275.345	0
0.6340	26.4722	8.20549	24.1533	296.712	0
0.6347	30.7545	8.81249	19.8814	308.308	0
0.6353	38.6702	5.45868	15.9174	312.909	0
0.6360	39.2866	3.93025	13.4707	299.792	0
0.6367	36.8535	5.76437	12.8605	275.04	0
0.6373	38.9946	3.32324	11.9479	244.548	0
0.6380	39.5786	-2.47606	7.0657	191.129	0
0.6387	35.0043	-5.52855	0.962995	119.727	0
0.6393	31.0465	-5.22286	-3.91917	62.0495	0
0.6400	28.6133	-5.22286	-9.4172	8.93482	0
0.6407	25.5639	-6.75129	-13.9914	-62.1636	0
0.6413	21.2816	-10.4108	-17.0428	-134.479	0
0.6420	16.9993	-12.8519	-21.3147	-188.81	0
0.6427	15.4746	-12.2449	-25.8945	-236.716	0
0.6433	15.4746	-12.5462	-28.9459	-274.888	0
0.6440	13.3334	-14.3803	-33.2177	-293.48	0
0.6447	9.69999	-12.5462	-36.2691	-303.86	0
0.6453	5.09331	-10.4108	-33.5257	-309.373	0
0.6460	-1.00568	-11.3279	-30.1664	-298.081	0
0.6467	-6.78026	-11.0222	-28.0332	-273.976	0
0.6473	-9.53778	-6.75129	-22.2329	-240.1	0
0.6480	-6.19631	-3.39312	-14.6017	-184.552	0
0.6487	5.09331	-1.86468	-11.5503	-118.32	0
0.6493	21.2816	0.877756	-9.4172	-61.5552	0
0.6500	33.804	3.93025	-4.2271	-3.87809	0
0.6507	40.5194	5.15299	1.57327	65.3953	0
0.6513	41.7197	6.67706	7.9783	132.54	0
0.6520	42.628	7.8998	12.5581	191.129	0
0.6527	47.5267	7.59411	14.6913	242.419	0
0.6533	47.5267	7.28843	17.4403	275.345	0
0.6540	32.5712	10.3409	19.2711	291.541	0
0.6547	13.0415	13.0877	18.0506	308.613	0
0.6553	-0.68127	10.9523	17.4403	315.646	0
0.6560	-13.2037	7.59411	18.3585	297.32	0
0.6567	-23.8769	7.28843	16.83	274.736	0
0.6573	-27.2508	5.45868	13.1684	247.894	0
0.6580	-29.6839	1.18344	8.58858	186.567	0
0.6587	-33.3498	-0.646308	1.57327	111.476	0
0.6593	-32.4414	-1.56337	-5.74998	60.2245	0
0.6600	-29.0675	-5.22286	-8.80693	7.414	0
0.6607	-28.7756	-9.79942	-9.71953	-70.1098	0
0.6613	-29.6839	-11.6335	-12.4686	-143.033	0
0.6620	-28.7756	-13.4633	-17.653	-196.756	0
0.6627	-27.5428	-15.5987	-24.366	-244.662	0
0.6633	-25.7261	-16.2101	-28.0332	-278.234	0
0.6640	-23.5849	-16.2101	-30.4743	-294.393	0
0.6647	-20.8274	-15.293	-33.828	-309.069	0
0.6653	-18.3943	-14.3803	-35.6588	-313.935	0
0.6660	-15.3448	-14.0747	-34.4383	-297.777	0
0.6667	-13.2037	-13.4633	-33.5257	-275.497	0
0.6673	-14.112	-10.7165	-31.6949	-245.575	0
0.6680	-14.112	-7.96967	-24.9763	-186.985	0
0.6687	-7.10467	-4.61149	-17.653	-115.278	0
0.6693	-3.14682	-2.47606	-13.9914	-57.2969	0
0.6700	-10.4461	-1.56337	-9.71953	-2.05311	0
0.6707	-15.9612	1.18344	-2.69863	70.2999	0
0.6713	-13.4956	6.06568	3.70641	143.223	0
0.6720	-8.01303	8.51117	7.9783	199.075	0
0.6727	-0.389297	6.67706	11.6399	242.723	0
0.6733	11.2247	6.67706	14.081	276.257	0
0.6740	22.5144	9.72955	15.9174	293.975	0
0.6747	32.5712	11.2536	17.4403	304.05	0
0.6753	42.628	8.51117	16.5277	309.525	0
0.6760	47.8187	4.84731	16.83	299.145	0
0.6767	43.8608	3.62456	21.4099	273.52	0
0.6773	28.6133	1.18344	21.7122	238.427	0
0.6780	2.98461	-2.78174	14.3889	181.966	0
0.6787	-19.919	-4.61149	6.14749	109.955	0
0.6793	-27.8672	-4.00449	-3.61683	48.9324	0
0.6800	-31.2087	-6.13992	-13.9914	-6.61557	0
0.6807	-39.7408	-11.0222	-19.4839	-75.889	0
0.6813	-45.8722	-14.9874	-23.1455	-145.771	0
0.6820	-44.3474	-16.2101	-29.5561	-202.535	0
0.6827	-46.1642	-16.5158	-33.5257	-250.441	0
0.6833	-53.7879	-18.0398	-32.6075	-281.884	0
0.6840	-58.9785	-18.3455	-31.9972	-296.826	0
0.6847	-58.9785	-17.1272	-33.2177	-312.415	0
0.6853	-55.3126	-17.1272	-35.0486	-319.106	0
0.6860	-46.1642	-17.1272	-33.828	-302.339	0
0.6867	-33.3498	-16.8215	-29.5561	-277.626	0
0.6873	-23.2605	-15.293	-25.8945	-245.879	0
0.6880	-13.2037	-11.6335	-21.0123	-186.072	0
0.6887	0.22709	-7.96967	-13.9914	-114.974	0
0.6893	9.0836	-6.13992	-11.8583	-58.8177	0
0.6900	6.61805	-3.39312	-13.0788	-1.14062	0
0.6907	1.75184	2.1005	-7.58639	72.7333	0
0.6913	4.18495	5.45868	-0.257545	141.702	0
0.6920	14.2742	4.23594	2.18354	197.555	0
0.6927	28.2889	4.23594	7.0657	247.59	0
0.6933	32.5712	6.67706	12.8605	279.337	0
0.6940	15.799	7.28843	10.7273	293.671	0
0.6947	-2.20602	6.67706	6.14749	308.004	0
0.6953	-2.82241	6.98274	3.70641	313.821	0
0.6960	3.56856	7.28843	0.0447905	297.32	0
0.6967	9.69999	5.76437	-0.257545	271.39	0
0.6973	20.6652	3.62456	6.14749	235.993	0
0.6980	30.7545	1.18344	9.80912	175.579	0
0.6987	32.5712	-1.56337	6.14749	106.001	0
0.6993	28.6133	-4.91718	2.48587	49.2366	0
0.7000	16.3829	-6.75129	-0.867816	-9.96138	0
0.7007	-2.53043	-8.88673	-6.36585	-79.8811	0
0.7013	-17.4859	-10.7165	-6.36585	-144.858	0
0.7020	-26.9264	-10.7165	0.655061	-202.231	0
0.7027	-33.9662	-10.4108	7.36803	-251.696	0
0.7033	-35.1665	-10.4108	7.36803	-282.188	0
0.7040	-33.6418	-9.4981	-0.257545	-298.993	0
0.7047	-39.1568	-8.27536	-8.80693	-314.24	0
0.7053	-47.9809	-8.27536	-13.0788	-316.065	0
0.7060	-50.122	-7.05698	-17.961	-297.777	0
0.7067	-47.6889	-2.78174	-24.0637	-273.33	0
0.7073	-43.1147	0.877756	-21.9249	-236.412	0
0.7080	-36.1073	1.48913	-13.9914	-175.085	0
0.7087	-32.4414	1.79481	-11.8583	-110.678	0
0.7093	-32.4414	3.32324	-12.1606	-57.9053	0
0.7100	-22.0602	5.15299	-7.58639	3.1557	0
0.7107	0.843477	6.67706	0.962995	76.9916	0
0.7113	21.898	9.42386	9.80912	143.527	0
0.7120	34.7123	12.782	14.3889	199.38	0
0.7127	38.0538	13.0877	17.138	248.806	0
0.7133	33.4796	12.1707	23.2407	279.641	0
0.7140	29.2297	13.0877	29.0354	295.495	0
0.7147	30.4301	13.0877	28.7331	309.525	0
0.7153	32.5712	12.1707	26.292	311.084	0
0.7160	33.4796	13.0877	25.6817	292.758	0
0.7167	29.2297	12.4764	23.8509	269.261	0
0.7173	12.7495	10.3409	21.1019	235.689	0
0.7180	-8.01303	8.51117	16.5277	172.499	0
0.7187	-17.7779	6.37137	5.23489	102.313	0
0.7193	-17.7779	3.32324	-8.19666	50.1491	0
0.7200	-18.3943	-0.0349355	-17.653	-7.52806	0
0.7207	-21.1518	-3.39312	-26.5048	-85.0519	0
0.7213	-20.8274	-4.31017	-32.3051	-154.325	0
0.7220	-17.7779	-4.61149	-32.6075	-204.36	0
0.7227	-16.8695	-7.3583	-34.1359	-250.745	0
0.7233	-22.9685	-9.79942	-36.8794	-286.18	0
0.7240	-27.8672	-8.88673	-33.2177	-301.427	0
0.7247	-24.2013	-7.05698	-28.6435	-312.415	0
0.7253	-17.7779	-6.44561	-27.7253	-316.065	0
0.7260	-15.0204	-6.44561	-22.2329	-298.993	0
0.7267	-7.72106	-6.13992	-11.5503	-271.505	0
0.7273	4.50936	-4.00449	-3.3089	-235.499	0
0.7280	11.5167	1.79481	-0.257545	-174.172	0
0.7287	15.799	6.06568	0.655061	-103.378	0
0.7293	22.8063	5.15299	2.48587	-47.8298	0
0.7300	28.9053	5.45868	5.23489	9.54315	0
0.7307	35.3287	10.3409	9.19885	85.8503	0
0.7313	45.0936	13.0877	15.3071	156.34	0
0.7320	49.9598	11.865	21.7122	208.543	0
0.7327	43.8608	13.6991	23.543	254.015	0
0.7333	32.2792	14.3061	24.4612	286.637	0
0.7340	17.9401	9.72955	29.6457	300.096	0
0.7347	5.09331	8.81249	33.6153	310.133	0
0.7353	0.519063	13.6991	32.3947	314.43	0
0.7360	3.27659	14.6118	32.3947	297.32	0
0.7367	5.70969	10.3409	32.0868	270.478	0
0.7373	6.94247	6.37137	25.3738	235.081	0
0.7380	6.94247	4.23594	16.2198	171.891	0
0.7387	5.70969	2.71187	11.3376	100.184	0
0.7393	6.94247	-0.646308	3.40408	45.5486	0
0.7400	11.5167	-3.39312	-10.3298	-13.9535	0
0.7407	17.3237	-4.31017	-17.653	-90.869	0
0.7413	29.2297	-5.22286	-16.1302	-157.063	0
0.7420	40.8113	-8.27536	-17.0428	-207.744	0
0.7427	41.7197	-8.88673	-19.4839	-254.737	0
0.7433	39.2866	-8.88673	-16.7404	-286.18	0
0.7440	38.0538	-11.6335	-16.7404	-302.643	0
0.7447	25.2394	-11.6335	-22.8431	-318.194	0
0.7453	6.61805	-9.79942	-24.0637	-318.802	0
0.7460	-2.20602	-10.4108	-19.1815	-296.522	0
0.7467	-12.2953	-11.0222	-19.1815	-272.113	0
0.7473	-28.7756	-6.75129	-19.1815	-237.324	0
0.7480	-35.1665	-1.56337	-11.5503	-172.347	0
0.7487	-30.9167	0.27075	-4.2271	-102.161	0
0.7493	-28.1592	-0.340622	-2.69863	-47.8298	0
0.7500	-22.0602	0.27075	0.0447905	13.5353	0
0.7507	-12.2953	3.93025	7.0657	89.5003	0
0.7513	-10.4461	8.81249	15.3071	155.124	0
0.7520	-15.0204	10.3409	22.0201	208.543	0
0.7527	-16.8695	10.0352	24.4612	255.232	0
0.7533	-12.2953	12.782	22.0201	283.899	0
0.7540	-2.20602	15.2232	17.7482	297.625	0
0.7547	14.8582	13.6991	14.6913	309.525	0
0.7553	32.5712	11.2536	15.3071	311.084	0
0.7560	44.4772	10.6466	15.6095	292.758	0
0.7567	49.9598	7.8998	12.8605	265.307	0
0.7573	48.1431	3.01756	11.3376	227.135	0
0.7580	32.5712	1.18344	14.081	164.591	0
0.7587	7.85083	1.79481	11.9479	95.6216	0
0.7593	-14.4364	0.576437	3.09614	40.0736	0
0.7600	-29.9759	-2.78174	-4.52944	-18.516	0
0.7607	-38.8324	-6.44561	-11.248	-91.7815	0
0.7613	-38.5404	-9.4981	-19.1815	-160.142	0
0.7620	-36.3993	-11.0222	-25.2842	-215.044	0
0.7627	-36.3993	-10.7165	-28.6435	-263.292	0
0.7633	-31.8251	-10.1051	-30.7767	-295.305	0
0.7640	-28.1592	-11.3279	-29.5561	-309.373	0
0.7647	-30.5923	-11.3279	-27.423	-317.281	0
0.7653	-30.3003	-8.88673	-26.5048	-315.456	0
0.7660	-28.4511	-7.05698	-24.0637	-298.385	0
0.7667	-29.6839	-6.13992	-20.7044	-273.025	0
0.7673	-24.2013	-4.31017	-17.961	-231.849	0
0.7680	-12.5873	-0.951994	-14.2994	-166.834	0
0.7687	-7.72106	1.18344	-10.3298	-102.769	0
0.7693	-5.57993	3.01756	-7.58639	-50.5673	0
0.7700	0.519063	4.84731	-4.83737	13.5353	0
0.7707	6.32608	6.67706	0.0447905	90.4128	0
0.7713	12.4251	9.42386	5.23489	155.428	0
0.7720	18.2321	13.0877	9.50678	208.238	0
0.7727	24.3311	15.2232	13.7787	254.623	0
0.7733	32.2792	15.2232	19.8814	283.595	0
0.7740	33.1876	14.3061	25.0715	298.233	0
0.7747	26.1478	12.1707	24.7635	311.084	0
0.7753	24.3311	9.72955	20.7996	310.133	0
0.7760	27.997	9.11818	18.9688	290.629	0
0.7767	29.8137	8.51117	22.0201	266.22	0
0.7773	31.0465	7.28843	22.9327	226.526	0
0.7780	30.7545	6.67706	18.9688	159.686	0
0.7787	26.1478	4.84731	14.081	92.2378	0
0.7793	20.6652	1.79481	11.6399	40.0736	0
0.7800	15.1826	-0.646308	8.89651	-21.2535	0
0.7807	3.27659	-4.31017	5.23489	-98.4732	0
0.7813	-11.0625	-8.58104	0.962995	-166.834	0
0.7820	-24.2013	-10.1051	-7.27845	-219.34	0
0.7827	-38.5404	-10.7165	-17.653	-262.684	0
0.7833	-57.1618	-11.3279	-24.9763	-291.351	0
0.7840	-70.8845	-10.4108	-29.5561	-305.685	0
0.7847	-71.7929	-10.1051	-32.9154	-315.456	0
0.7853	-64.7856	-10.4108	-33.2177	-314.24	0
0.7860	-58.3621	-8.58104	-30.4743	-297.777	0
0.7867	-52.5876	-8.58104	-23.4534	-272.721	0
0.7873	-45.8722	-8.27536	-10.3298	-230.632	0
0.7880	-38.8324	-2.47606	3.70641	-165.009	0
0.7887	-29.9759	1.18344	10.7273	-99.3856	0
0.7893	-21.1518	-0.951994	9.80912	-43.8377	0
0.7900	-12.9117	1.18344	6.45543	20.8352	0
0.7907	-3.14682	7.28843	9.80912	97.1424	0
0.7913	5.70969	8.20549	20.4916	163.983	0
0.7920	12.1331	8.51117	26.5944	216.755	0
0.7927	17.9401	10.0352	22.6304	258.882	0
0.7933	22.1899	7.8998	17.4403	286.028	0
0.7940	23.4227	7.28843	17.138	301.921	0
0.7947	27.0886	9.72955	14.3889	311.692	0
0.7953	32.2792	9.11818	7.0657	308.613	0
0.7960	31.6628	7.59411	3.09614	291.237	0
0.7967	28.6133	7.8998	6.45543	266.524	0
0.7973	28.2889	5.15299	9.80912	224.093	0
0.7980	26.1478	1.18344	8.28624	157.861	0
0.7987	16.3829	-1.56337	7.9783	91.3253	0
0.7993	5.09331	-5.22286	5.53722	36.4237	0
0.8000	-1.29766	-6.44561	-2.39629	-27.9831	0
0.8007	-4.96354	-7.05698	-8.19666	-102.769	0
0.8013	-8.01303	-11.0222	-6.66818	-167.138	0
0.8020	-9.24581	-14.3803	-5.74998	-220.861	0
0.8027	-7.39665	-13.4633	-9.4172	-267.855	0
0.8033	-3.43879	-12.8519	-13.3812	-295.914	0
0.8040	-2.82241	-14.0747	-16.7404	-308.118	0
0.8047	-8.01303	-14.3803	-16.7404	-317.89	0
0.8053	-11.3869	-14.3803	-14.9096	-316.065	0
0.8060	-5.25551	-13.1576	-15.8222	-296.826	0
0.8067	7.85083	-11.3279	-17.653	-269.071	0
0.8073	20.6652	-10.7165	-14.9096	-225.424	0
0.8080	24.0391	-9.19242	-11.248	-157.671	0
0.8087	22.8063	-6.13992	-9.4172	-89.9185	0
0.8093	30.4301	-4.31017	-7.88872	-35.0169	0
0.8100	40.1949	-3.08743	-4.52944	28.4774	0
0.8107	40.8113	1.18344	1.8756	102.922	0
0.8113	41.7197	6.67706	9.80912	166.72	0
0.8120	46.002	9.11818	14.3889	220.747	0
0.8127	36.2371	9.42386	15.3071	267.436	0
0.8133	10.6083	9.42386	16.83	293.062	0
0.8140	-15.3448	9.42386	19.579	304.658	0
0.8147	-30.5923	10.6466	21.7122	316.863	0
0.8153	-34.2582	10.3409	21.1019	315.951	0
0.8160	-33.0254	7.59411	16.2198	294.279	0
0.8167	-33.6418	5.76437	10.7273	264.661	0
0.8173	-33.3498	4.23594	7.36803	221.355	0
0.8180	-29.6839	1.79481	2.79381	154.515	0
0.8187	-25.1097	1.18344	-3.91917	87.3712	0
0.8193	-23.5849	0.877756	-7.58639	31.8232	0
0.8200	-29.6839	-3.39312	-11.248	-31.3289	0
0.8207	-40.9735	-7.96967	-18.2633	-103.682	0
0.8213	-47.9809	-9.79942	-25.5866	-169.267	0
0.8220	-49.2137	-10.4108	-32.3051	-225.728	0
0.8227	-47.9809	-9.79942	-38.4078	-269.071	0
0.8233	-41.8819	-9.79942	-37.7976	-292.264	0
0.8240	-32.4414	-13.1576	-28.6435	-307.206	0
0.8247	-25.1097	-12.5462	-21.6226	-319.106	0
0.8253	-22.3521	-7.96967	-24.9763	-315.152	0
0.8260	-22.3521	-7.3583	-30.1664	-296.826	0
0.8267	-17.7779	-7.96967	-28.3356	-269.375	0
0.8273	-7.39665	-3.6988	-24.0637	-220.253	0
0.8280	-0.389297	-0.0349355	-21.9249	-152.196	0
0.8287	2.36822	-0.646308	-18.5713	-91.7815	0
0.8293	9.99196	0.576437	-12.4686	-37.7544	0
0.8300	24.3311	5.15299	-5.44764	31.2148	0
0.8307	40.8113	8.20549	-0.257545	107.218	0
0.8313	53.9501	9.11818	4.01435	170.066	0
0.8320	62.1902	10.3409	8.89651	222.876	0
0.8327	68.2892	12.782	13.1684	268.045	0
0.8333	68.2892	12.1707	14.3889	295.191	0
0.8340	56.6752	8.51117	14.3889	308.613	0
0.8347	47.5267	7.8998	15.6095	318.384	0
0.8353	54.5341	9.72955	15.9174	314.126	0
0.8360	65.5317	8.51117	14.081	293.062	0
0.8367	71.9551	6.98274	11.9479	265.307	0
0.8373	74.6802	6.06568	11.6399	220.139	0
0.8380	59.4327	3.32324	13.1684	149.002	0
0.8387	14.2742	0.27075	14.9992	81.2499	0
0.8393	-37.6321	-2.47606	14.9992	31.519	0
0.8400	-64.4611	-7.66399	11.6399	-31.3289	0
0.8407	-62.3524	-10.1051	5.53722	-111.59	0
0.8413	-53.1715	-10.1051	-2.08836	-177.822	0
0.8420	-53.4959	-13.1576	-9.4172	-228.199	0
0.8427	-57.4538	-14.686	-14.9096	-272.417	0
0.8433	-54.6963	-10.7165	-17.961	-300.818	0
0.8440	-49.2137	-8.88673	-22.2329	-314.544	0
0.8447	-44.023	-12.5462	-27.7253	-322.49	0
0.8453	-36.6913	-12.5462	-28.6435	-315.456	0
0.8460	-29.6839	-8.27536	-24.0637	-295.914	0
0.8467	-22.3521	-6.75129	-19.7918	-271.2	0
0.8473	-12.9117	-7.66399	-16.4325	-225.424	0
0.8480	-4.05518	-6.13992	-11.8583	-155.846	0
0.8487	2.36822	-1.25768	-7.27845	-91.4774	0
0.8493	9.69999	2.1005	-2.69863	-35.9294	0
0.8500	17.3237	3.32324	0.655061	31.2148	0
0.8507	23.0983	6.37137	4.62462	106.914	0
0.8513	31.3384	11.2536	11.6399	172.803	0
0.8520	38.9946	11.5593	17.138	225.31	0
0.8527	39.2866	7.59411	17.7482	263.748	0
0.8533	37.7618	6.67706	18.9688	287.853	0
0.8540	38.6702	10.3409	22.6304	304.963	0
0.8547	39.903	11.865	23.8509	315.038	0
0.8553	40.1949	10.3409	21.7122	309.221	0
0.8560	39.5786	9.42386	14.9992	290.933	0
0.8567	34.3879	7.59411	7.67597	262.532	0
0.8573	25.2394	4.23594	5.23489	213.105	0
0.8580	17.6157	2.71187	3.09614	144.136	0
0.8587	12.1331	1.18344	-2.08836	80.9457	0
0.8593	5.41772	-1.56337	-5.74998	25.1316	0
0.8600	-3.14682	-4.31017	-11.248	-44.1418	0
0.8607	-8.9214	-7.96967	-18.2633	-119.232	0
0.8613	-14.112	-11.0222	-21.3147	-181.472	0
0.8620	-26.6344	-11.6335	-23.1455	-233.674	0
0.8627	-38.8324	-11.6335	-26.8071	-275.801	0
0.8633	-39.4488	-12.5462	-26.1968	-300.21	0
0.8640	-35.4909	-11.6335	-22.2329	-315.456	0
0.8647	-34.8745	-11.9392	-20.7044	-326.14	0
0.8653	-29.6839	-12.2449	-19.4839	-320.057	0
0.8660	-19.6271	-10.4108	-18.5713	-300.514	0
0.8667	-11.9709	-9.19242	-17.961	-272.417	0
0.8673	-4.67157	-8.27536	-13.9914	-220.861	0
0.8680	3.27659	-5.22286	-9.10926	-149.459	0
0.8687	5.41772	-3.08743	-7.58639	-86.5727	0
0.8693	7.85083	-2.78174	-6.66818	-32.2414	0
0.8700	16.3829	0.877756	-3.61683	36.7278	0
0.8707	25.5639	5.76437	0.655061	111.172	0
0.8713	29.8137	7.28843	6.14749	171.891	0
0.8720	32.5712	7.28843	10.1171	225.614	0
0.8727	36.2371	8.51117	11.3376	270.782	0
0.8733	40.1949	10.3409	11.6399	295.495	0
0.8740	37.7618	12.4764	10.1171	307.396	0
0.8747	26.1478	11.5593	9.80912	317.471	0
0.8753	17.9401	9.42386	8.89651	312.301	0
0.8760	16.091	8.51117	2.18354	290.021	0
0.8767	7.23444	6.06568	-2.69863	261.315	0
0.8773	-9.53778	1.18344	0.352725	212.193	0
0.8780	-16.2532	-1.56337	0.655061	139.878	0
0.8787	-11.3869	-1.56337	-2.08836	75.1666	0
0.8793	-12.5873	-3.39312	1.26533	22.9644	0
0.8800	-19.919	-5.52855	4.01435	-42.3168	0
0.8807	-21.4438	-7.05698	2.48587	-117.712	0
0.8813	-18.1023	-9.4981	4.92695	-180.864	0
0.8820	-17.4859	-11.6335	6.45543	-233.37	0
0.8827	-18.6863	-11.6335	-1.17575	-275.497	0
0.8833	-22.0602	-10.7165	-9.71953	-298.993	0
0.8840	-30.5923	-9.79942	-12.1606	-312.415	0
0.8847	-44.3474	-10.7165	-13.3812	-321.273	0
0.8853	-58.0702	-12.2449	-13.9914	-312.719	0
0.8860	-69.9762	-9.79942	-13.6891	-290.439	0
0.8867	-73.6421	-5.52855	-12.4686	-261.733	0
0.8873	-61.1197	-4.31017	-8.49899	-210.786	0
0.8880	-39.1568	-3.6988	-0.867816	-139.687	0
0.8887	-23.5849	-1.86468	4.62462	-78.9306	0
0.8893	-14.112	-0.0349355	8.89651	-26.4623	0
0.8900	-0.68127	3.93025	19.579	43.1153	0
0.8907	13.6578	6.98274	29.0354	121.552	0
0.8913	21.898	6.98274	28.1228	183.487	0
0.8920	30.1381	9.42386	28.1228	232.039	0
0.8927	39.2866	13.0877	34.5279	273.824	0
0.8933	36.5291	11.5593	36.9745	300.704	0
0.8940	23.0983	10.3409	33.3073	312.301	0
0.8947	13.3334	11.5593	31.4765	318.688	0
0.8953	6.94247	10.0352	35.4461	315.038	0
0.8960	-1.29766	8.51117	39.718	295.191	0
0.8967	-8.9214	9.11818	35.4461	263.14	0
0.8973	-15.9612	7.59411	24.4612	212.193	0
0.8980	-24.7853	6.06568	15.6095	141.398	0
0.8987	-27.5428	6.98274	8.58858	76.3832	0
0.8993	-22.9685	3.62456	-2.69863	22.9644	0
0.9000	-19.6271	-2.17037	-13.6891	-43.8377	0
0.9007	-19.3027	-5.22286	-17.961	-121.057	0
0.9013	-19.0107	-7.05698	-17.0428	-182.422	0
0.9020	-18.3943	-6.75129	-13.9914	-232.762	0
0.9027	-16.8695	-5.22286	-14.2994	-275.801	0
0.9033	-17.7779	-6.13992	-17.961	-298.081	0
0.9040	-19.3027	-6.75129	-17.653	-309.069	0
0.9047	-14.112	-6.13992	-12.1606	-318.498	0
0.9053	-8.62942	-7.05698	-6.36585	-310.59	0
0.9060	-9.53778	-6.13992	-4.83737	-286.789	0
0.9067	-8.01303	-3.39312	-7.27845	-257.779	0
0.9073	-3.14682	-1.25768	-9.4172	-207.136	0
0.9080	-0.68127	2.40619	-5.44764	-134.174	0
0.9087	2.36822	6.98274	2.79381	-70.414	0
0.9093	6.94247	7.59411	6.75776	-16.3868	0
0.9100	6.94247	8.51117	8.28624	50.7574	0
0.9107	9.99196	12.1707	15.6095	126.114	0
0.9113	16.091	15.8345	25.0715	191.129	0
0.9120	15.4746	18.2757	25.9841	241.468	0
0.9127	14.8582	18.5813	23.543	276.561	0
0.9133	18.8485	16.7472	24.7635	299.45	0
0.9140	20.6652	17.97	25.3738	315.646	0
0.9147	19.4649	21.0225	22.9327	322.034	0
0.9153	19.7568	19.1884	22.6304	312.301	0
0.9160	18.8485	16.4415	23.543	292.758	0
0.9167	18.8485	15.2232	19.2711	264.053	0
0.9173	20.6652	12.1707	11.6399	210.976	0
0.9180	21.2816	7.8998	5.23489	138.014	0
0.9187	23.4227	6.37137	0.352725	73.6458	0
0.9193	29.8137	6.06568	-8.19666	18.0978	0
0.9200	38.3782	3.93025	-19.4839	-51.1756	0
0.9207	45.3856	0.576437	-24.9763	-125.658	0
0.9213	39.2866	-2.47606	-24.366	-184.247	0
0.9220	13.0415	-3.39312	-24.9763	-235.195	0
0.9227	-18.3943	-3.39312	-25.2842	-278.538	0
0.9233	-39.4488	-3.39312	-21.9249	-299.906	0
0.9240	-53.4959	-4.31017	-21.3147	-311.198	0
0.9247	-59.8869	-4.91718	-24.674	-321.578	0
0.9253	-52.2632	-4.31017	-25.2842	-315.152	0
0.9260	-34.5501	-2.17037	-20.4021	-292.264	0
0.9267	-19.919	0.27075	-13.9914	-261.429	0
0.9273	-12.2953	3.01756	-8.49899	-208.961	0
0.9280	-4.96354	5.15299	-1.47809	-135.695	0
0.9287	2.36822	7.59411	4.92695	-71.9348	0
0.9293	6.94247	10.3409	7.9783	-16.0827	0
0.9300	9.37558	12.1707	11.9479	55.9282	0
0.9307	13.9498	13.6991	18.9688	132.54	0
0.9313	15.799	15.8345	23.543	191.433	0
0.9320	13.3334	19.494	22.6304	238.731	0
0.9327	11.5167	20.7168	22.6304	278.728	0
0.9333	9.99196	18.5813	23.543	303.746	0
0.9340	9.69999	17.6643	23.543	317.471	0
0.9347	13.9498	18.2757	25.3738	321.121	0
0.9353	15.4746	16.7472	22.6304	311.084	0
0.9360	11.8087	14.0004	16.83	291.846	0
0.9367	9.37558	12.1707	13.1684	259.794	0
0.9373	4.18495	10.3409	7.36803	202.117	0
0.9380	-8.30501	6.98274	0.352725	131.931	0
0.9387	-17.7779	4.84731	1.57327	72.1249	0
0.9393	-18.6863	2.40619	1.8756	13.8395	0
0.9400	-16.5451	-0.646308	-7.88872	-57.6011	0
0.9407	-13.8201	-1.25768	-16.7404	-129.308	0
0.9413	-11.0625	-2.17037	-22.2329	-189.722	0
0.9420	-13.2037	-5.52855	-28.6435	-242.837	0
0.9427	-17.7779	-5.52855	-29.8641	-281.276	0
0.9433	-19.6271	-3.08743	-26.1968	-300.514	0
0.9440	-22.6766	-4.31017	-24.9763	-313.327	0
0.9447	-25.4016	-5.22286	-26.8071	-321.882	0
0.9453	-21.4438	-4.00449	-29.8641	-311.502	0
0.9460	-15.3448	-4.91718	-30.7767	-287.701	0
0.9467	-11.3869	-3.08743	-23.1455	-254.433	0
0.9473	-2.53043	3.93025	-13.9914	-197.365	0
0.9480	7.85083	5.45868	-11.248	-126.57	0
0.9487	13.0415	3.62456	-10.3298	-70.1098	0
0.9493	20.3732	7.59411	-7.58639	-15.1702	0
0.9500	29.8137	11.865	-3.91917	60.8328	0
0.9507	32.5712	12.4764	0.962995	136.19	0
0.9513	34.3879	14.9175	4.01435	195.692	0
0.9520	36.8535	17.3586	5.84516	247.894	0
0.9527	27.0886	16.7472	7.0657	285.42	0
0.9533	11.2247	16.4415	6.45543	301.921	0
0.9540	5.09331	15.8345	7.0657	313.517	0
0.9547	6.32608	11.865	9.80912	320.513	0
0.9553	7.85083	9.72955	7.36803	309.221	0
0.9560	13.3334	10.9523	1.57327	286.333	0
0.9567	20.6652	9.11818	-2.08836	254.623	0
0.9573	23.7147	4.84731	-10.3298	197.555	0
0.9580	22.5144	3.32324	-20.7044	124.289	0
0.9587	20.0488	2.71187	-23.1455	62.6578	0
0.9593	14.2742	-0.646308	-21.6226	6.50151	0
0.9600	-1.29766	-6.75129	-21.3147	-62.4677	0
0.9607	-22.3521	-11.0222	-16.1302	-137.254	0
0.9613	-34.2582	-11.6335	-11.5503	-200.406	0
0.9620	-30.5923	-12.5462	-14.6017	-249.225	0
0.9627	-22.3521	-16.2101	-17.3507	-284.622	0
0.9633	-18.3943	-17.1272	-15.5199	-308.765	0
0.9640	-17.1615	-14.3803	-12.1606	-324.315	0
0.9647	-12.5873	-12.8519	-8.49899	-326.14	0
0.9653	-7.72106	-14.3803	-6.05791	-313.631	0
0.9660	-9.8622	-13.769	-7.58639	-295.001	0
0.9667	-14.7284	-11.6335	-7.58639	-261.733	0
0.9673	-15.3448	-9.79942	-3.00656	-201.623	0
0.9680	-20.211	-7.66399	3.40408	-130.524	0
0.9687	-28.1592	-5.52855	10.7273	-71.9348	0
0.9693	-26.9264	-4.00449	20.4916	-15.4744	0
0.9700	-18.3943	-0.646308	34.8358	57.449	0
0.9707	-15.3448	3.01756	47.9594	132.54	0
0.9713	-16.5451	3.01756	50.0926	191.737	0
0.9720	-14.112	3.01756	44.6001	240.556	0
0.9727	-7.39665	3.93025	42.7693	277.208	0
0.9733	2.98461	2.1005	41.8567	294.583	0
0.9740	15.799	0.576437	36.6666	306.483	0
0.9747	27.3806	2.1005	30.8662	315.342	0
0.9753	37.7618	3.01756	24.7635	301.921	0
0.9760	45.3856	0.27075	15.6095	274.128	0
0.9767	41.4277	-1.56337	9.50678	242.419	0
0.9773	27.0886	-4.00449	7.0657	188.392	0
0.9780	16.7073	-7.96967	-0.56548	116.381	0
0.9787	13.6578	-9.4981	-7.58639	56.5365	0
0.9793	8.75919	-10.7165	-2.08836	-0.836451	0
0.9800	5.70969	-15.293	5.23489	-75.2806	0
0.9807	5.09331	-18.3455	4.31668	-149.155	0
0.9813	-10.4461	-19.2626	0.0447905	-207.136	0
0.9820	-36.3993	-21.398	-3.91917	-257.779	0
0.9827	-44.9314	-21.7037	-11.248	-293.48	0
0.9833	-40.6816	-19.874	-17.0428	-309.069	0
0.9840	-45.5478	-20.1753	-19.1815	-321.882	0
0.9847	-51.9712	-20.481	-20.4021	-329.79	0
0.9853	-47.9809	-18.0398	-21.3147	-317.281	0
0.9860	-38.5404	-17.1272	-20.7044	-293.48	0
0.9867	-25.4016	-17.1272	-16.7404	-261.429	0
0.9873	-7.72106	-14.3803	-9.4172	-202.839	0
0.9880	6.32608	-9.79942	-3.00656	-129.612	0
0.9887	11.5167	-6.13992	0.962995	-69.1973	0
0.9893	8.75919	-3.39312	11.0297	-9.35305	0
0.9900	2.04381	-1.56337	22.6304	65.6995	0
0.9907	1.13545	0.877756	26.292	136.798	0
0.9913	6.32608	4.23594	26.292	193.258	0
0.9920	9.99196	6.06568	29.3434	244.244	0
0.9927	13.3334	6.06568	32.0868	282.378	0
0.9933	17.9401	5.76437	32.3947	301.921	0
0.9940	20.6652	6.06568	30.5639	313.821	0
0.9947	25.5639	6.67706	27.5126	318.08	0
0.9953	35.6207	5.76437	26.292	304.05	0
0.9960	39.5786	2.1005	25.9841	279.945	0
0.9967	33.4796	-1.25768	21.4099	245.156	0
0.9973	24.0391	-3.39312	14.3889	184.4	0
0.9980	12.1331	-5.52855	8.58858	112.389	0
0.9987	0.519063	-7.3583	0.655061	54.4074	0
0.9993	-3.73077	-7.96967	-9.10926	-2.9656	0
1.0000	-4.96354	-10.4108	-17.0428	-77.7139	0
1.0007	-7.72106	-13.769	-23.1455	-151.284	0
1.0013	-14.112	-15.5987	-28.9459	-208.048	0
1.0020	-25.7261	-14.9874	-35.3565	-256.562	0
1.0027	-33.3498	-14.3803	-38.0999	-292.872	0
1.0033	-29.3919	-15.293	-35.0486	-312.11	0
1.0040	-23.8769	-16.2101	-33.2177	-324.923	0
1.0047	-21.4438	-15.5987	-31.6949	-328.878	0
1.0053	-15.3448	-14.686	-22.2329	-315.76	0
1.0060	-9.53778	-14.0747	-12.7709	-291.96	0
1.0067	-9.53778	-11.0222	-12.4686	-254.433	0
1.0073	-5.57993	-5.52855	-9.10926	-190.939	0
1.0080	5.09331	-3.08743	-0.56548	-121.057	0
1.0087	10.6083	-4.61149	0.655061	-65.2052	0
1.0093	10.9003	-4.31017	0.655061	-6.31141	0
1.0100	15.1826	0.27075	9.50678	68.7411	0
1.0107	24.3311	3.93025	17.7482	141.702	0
1.0113	32.2792	5.76437	22.3225	202.725	0
1.0120	34.096	8.51117	28.1228	254.015	0
1.0127	33.4796	8.51117	30.8662	286.941	0
1.0133	36.2371	6.37137	29.0354	305.267	0
1.0140	38.3782	6.37137	27.8149	320.209	0
1.0147	33.4796	7.59411	25.3738	322.68	0
1.0153	27.0886	5.76437	19.8814	306.179	0
1.0160	25.2394	4.23594	17.7482	282.683	0
1.0167	21.5736	4.84731	20.1893	249.719	0
1.0173	10.9003	1.18344	18.9688	188.696	0
1.0180	2.36822	-3.39312	9.50678	114.214	0
1.0187	2.04381	-3.08743	-1.17575	53.4949	0
1.0193	1.45986	-3.39312	-7.58639	-2.05311	0
1.0200	-5.8719	-7.96967	-13.3812	-72.5432	0
1.0207	-12.2953	-10.7165	-20.4021	-145.771	0
1.0213	-12.9117	-10.7165	-26.1968	-203.144	0
1.0220	-13.4956	-11.9392	-29.5561	-249.833	0
1.0227	-16.8695	-14.0747	-31.3869	-285.572	0
1.0233	-14.112	-13.1576	-33.2177	-307.206	0
1.0240	-7.39665	-10.4108	-36.8794	-320.057	0
1.0247	-4.96354	-10.4108	-38.7102	-321.578	0
1.0253	-3.73077	-12.2449	-35.0486	-305.989	0
1.0260	-2.53043	-9.79942	-30.1664	-281.276	0
1.0267	-10.4461	-5.22286	-24.9763	-243.141	0
1.0273	-23.2605	-3.08743	-19.1815	-181.472	0
1.0280	-27.2508	-0.0349355	-16.1302	-114.366	0
1.0287	-22.6766	2.71187	-15.5199	-57.9053	0
1.0293	-16.8695	2.1005	-12.7709	5.28485	0
1.0300	-8.01303	4.23594	-6.66818	80.3374	0
1.0307	3.27659	9.42386	1.26533	149.915	0
1.0313	13.0415	12.1707	7.0657	210.368	0
1.0320	19.4649	12.1707	10.4194	262.228	0
1.0327	20.6652	12.4764	17.7482	291.846	0
1.0333	22.5144	12.1707	25.3738	306.483	0
1.0340	28.2889	11.865	24.4612	321.73	0
1.0347	27.705	12.1707	19.579	325.722	0
1.0353	20.0488	10.0352	18.6608	308.917	0
1.0360	18.8485	8.20549	13.4707	285.724	0
1.0367	26.1478	8.20549	5.23489	251.544	0
1.0373	32.5712	6.06568	1.8756	186.871	0
1.0380	30.1381	1.79481	-1.17575	112.389	0
1.0387	13.3334	-0.646308	-6.97612	54.7115	0
1.0393	-9.53778	-1.86468	-10.3298	-3.87809	0
1.0400	-19.919	-4.61149	-15.8222	-79.8811	0
1.0407	-19.919	-6.75129	-26.8071	-150.371	0
1.0413	-26.018	-7.66399	-31.3869	-205.615	0
1.0420	-33.6418	-9.19242	-30.4743	-256.562	0
1.0427	-34.2582	-10.7165	-33.828	-291.655	0
1.0433	-39.4488	-10.7165	-37.7976	-305.077	0
1.0440	-59.8869	-11.6335	-38.0999	-315.456	0
1.0447	-76.3671	-14.3803	-38.4078	-323.098	0
1.0453	-69.9762	-14.3803	-35.0486	-309.677	0
1.0460	-48.9217	-10.1051	-28.6435	-283.101	0
1.0467	-29.9759	-5.83424	-24.366	-248.008	0
1.0473	-18.1023	-3.08743	-19.1815	-187.897	0
1.0480	-13.4956	-0.951994	-9.4172	-114.062	0
1.0487	-15.3448	0.27075	0.352725	-55.1298	0
1.0493	-17.1615	3.93025	6.14749	3.45987	0
1.0500	-12.2953	7.8998	10.1171	79.4249	0
1.0507	-1.00568	8.81249	14.081	152.386	0
1.0513	7.55886	9.72955	18.0506	209.151	0
1.0520	4.80133	11.2536	20.4916	257.665	0
1.0527	-4.96354	10.0352	21.7122	290.629	0
1.0533	-10.4461	10.3409	23.8509	307.396	0
1.0540	-9.53778	14.0004	26.292	320.209	0
1.0547	-7.72106	12.1707	25.9841	322.034	0
1.0553	-7.10467	7.8998	23.8509	305.571	0
1.0560	-9.24581	8.51117	21.7122	281.77	0
1.0567	-14.7284	8.51117	17.7482	243.94	0
1.0573	-15.0204	2.71187	11.3376	177.708	0
1.0580	-7.10467	-1.86468	2.18354	105.697	0
1.0587	0.843477	-3.39312	-7.88872	48.3241	0
1.0593	4.80133	-5.22286	-15.5199	-13.041	0
1.0600	4.18495	-7.05698	-21.6226	-87.4852	0
1.0607	-5.8719	-8.88673	-28.6435	-157.367	0
1.0613	-21.4438	-12.8519	-33.2177	-215.957	0
1.0620	-27.8672	-16.5158	-31.0846	-264.509	0
1.0627	-26.6344	-16.2101	-24.9763	-293.785	0
1.0633	-27.5428	-15.293	-19.4839	-311.198	0
1.0640	-28.7756	-16.2101	-15.8222	-326.748	0
1.0647	-21.4438	-15.293	-11.5503	-326.14	0
1.0653	-10.7706	-12.5462	-2.08836	-306.597	0
1.0660	-4.34715	-12.2449	9.19885	-283.101	0
1.0667	-0.389297	-11.6335	18.0506	-244.358	0
1.0673	8.75919	-6.75129	22.6304	-176.301	0
1.0680	18.8485	-2.78174	21.1019	-106.419	0
1.0687	22.1899	-1.86468	16.2198	-51.784	0
1.0693	22.5144	-0.0349355	14.3889	9.23899	0
1.0700	28.6133	3.62456	17.138	84.6337	0
1.0707	36.8535	7.8998	18.0506	153.603	0
1.0713	41.4277	9.11818	18.0506	210.368	0
1.0720	42.9525	7.59411	22.6304	257.361	0
1.0727	37.1454	10.0352	29.0354	288.804	0
1.0733	25.2394	12.4764	33.3073	306.179	0
1.0740	20.0488	9.42386	31.1742	318.384	0
1.0747	21.2816	8.51117	23.543	318.384	0
1.0753	16.9993	11.2536	19.2711	301.008	0
1.0760	11.5167	7.59411	22.0201	274.432	0
1.0767	10.6083	3.93025	21.4099	235.993	0
1.0773	9.0836	4.84731	11.6399	172.499	0
1.0780	7.55886	3.01756	3.40408	99.2716	0
1.0787	10.2839	-0.646308	-0.257545	40.682	0
1.0793	12.1331	-1.56337	-5.44764	-16.691	0
1.0800	9.99196	-5.22286	-10.0275	-90.5649	0
1.0807	6.61805	-9.79942	-11.248	-164.097	0
1.0813	-0.0973243	-11.6335	-13.3812	-222.382	0
1.0820	-8.62942	-12.8519	-14.9096	-269.375	0
1.0827	-12.2953	-12.5462	-12.7709	-299.906	0
1.0833	-13.2037	-9.4981	-12.7709	-315.152	0
1.0840	-13.8201	-11.0222	-15.8222	-326.748	0
1.0847	-12.9117	-14.3803	-17.653	-327.965	0
1.0853	-14.112	-12.2449	-19.4839	-310.285	0
1.0860	-19.3027	-9.19242	-21.3147	-283.405	0
1.0867	-18.6863	-7.96967	-17.961	-244.358	0
1.0873	-10.4461	-5.22286	-11.248	-178.734	0
1.0880	-0.389297	-1.56337	-6.66818	-107.94	0
1.0887	13.0415	0.27075	-5.13971	-51.4798	0
1.0893	25.2394	0.576437	-3.00656	10.7598	0
1.0900	27.705	1.79481	1.26533	88.5878	0
1.0907	27.0886	4.54162	7.0657	160.903	0
1.0913	34.7123	7.8998	12.8605	218.58	0
1.0920	45.3856	9.42386	15.3071	265.307	0
1.0927	51.809	8.51117	15.3071	293.671	0
1.0933	50.8682	8.51117	15.3071	308.308	0
1.0940	42.628	8.51117	15.3071	318.384	0
1.0947	31.6628	7.8998	16.2198	316.863	0
1.0953	16.9993	6.37137	17.4403	302.833	0
1.0960	-1.62207	3.93025	18.0506	280.249	0
1.0967	-9.8622	2.40619	16.2198	237.21	0
1.0973	-4.96354	0.576437	11.6399	169.153	0
1.0980	-4.96354	-2.17037	7.67597	99.8799	0
1.0987	-10.1542	-3.08743	5.53722	43.7236	0
1.0993	-7.72106	-4.61149	3.70641	-18.516	0
1.1000	-5.8719	-8.88673	1.26533	-94.519	0
1.1007	-11.0625	-10.7165	-2.69863	-165.313	0
1.1013	-14.7284	-9.79942	-8.49899	-221.774	0
1.1020	-15.9612	-12.2449	-13.6891	-268.463	0
1.1027	-15.9612	-14.9874	-15.8222	-300.21	0
1.1033	-14.112	-13.1576	-17.961	-315.456	0
1.1040	-15.9612	-13.1576	-20.4021	-325.228	0
1.1047	-19.6271	-15.5987	-20.4021	-325.228	0
1.1053	-18.1023	-14.0747	-17.961	-309.677	0
1.1060	-15.9612	-10.7165	-15.8222	-284.926	0
1.1067	-12.5873	-8.88673	-15.212	-242.533	0
1.1073	-1.29766	-5.83424	-11.8583	-173.868	0
1.1080	12.4251	-2.78174	-5.13971	-104.899	0
1.1087	22.5144	-2.78174	-2.08836	-49.6548	0
1.1093	30.7545	-1.56337	1.57327	16.5769	0
1.1100	31.0465	2.71187	11.3376	96.8383	0
1.1107	17.9401	6.67706	18.6608	163.678	0
1.1113	5.41772	8.51117	19.579	216.451	0
1.1120	4.80133	8.51117	22.0201	264.661	0
1.1127	9.0836	6.67706	23.543	294.887	0
1.1133	12.7495	6.67706	19.8814	308.613	0
1.1140	13.6578	9.42386	18.9688	320.209	0
1.1147	5.41772	9.42386	19.2711	320.513	0
1.1153	-10.7706	6.67706	16.2198	301.921	0
1.1160	-22.9685	6.67706	15.6095	276.257	0
1.1167	-26.9264	6.06568	17.138	234.473	0
1.1173	-27.8672	0.877756	10.7273	164.591	0
1.1180	-29.6839	-3.6988	4.92695	93.4925	0
1.1187	-30.3003	-1.56337	4.92695	38.2486	0
1.1193	-29.6839	-1.86468	-0.257545	-23.4206	0
1.1200	-27.8672	-8.58104	-11.248	-98.169	0
1.1207	-24.7853	-10.7165	-18.8736	-165.617	0
1.1213	-22.6766	-6.13992	-23.7558	-220.861	0
1.1220	-21.4438	-7.3583	-28.3356	-267.55	0
1.1227	-20.5354	-10.7165	-29.5561	-297.777	0
1.1233	-25.1097	-7.96967	-29.2538	-313.631	0
1.1240	-33.0254	-7.3583	-31.3869	-324.315	0
1.1247	-33.3498	-10.1051	-31.0846	-321.578	0
1.1253	-21.4438	-5.83424	-26.1968	-302.339	0
1.1260	-8.62942	-0.951994	-22.8431	-276.105	0
1.1267	-6.78026	-1.86468	-19.4839	-231.849	0
1.1273	-15.6368	1.18344	-11.248	-160.751	0
1.1280	-26.3424	7.8998	-2.39629	-91.7815	0
1.1287	-31.2087	7.59411	0.655061	-38.971	0
1.1293	-32.7334	4.23594	3.40408	23.2686	0
1.1300	-31.2087	6.67706	7.36803	100.792	0
1.1307	-20.8274	10.6466	7.67597	168.545	0
1.1313	-7.72106	12.4764	6.14749	222.268	0
1.1320	-4.05518	14.6118	6.14749	267.436	0
1.1327	-1.29766	16.4415	5.23489	298.233	0
1.1333	5.70969	15.2232	5.23489	314.734	0
1.1340	8.75919	12.782	8.58858	323.593	0
1.1347	9.0836	13.0877	10.7273	320.513	0
1.1353	14.8582	12.782	6.14749	304.658	0
1.1360	19.7568	9.72955	-0.867816	278.12	0
1.1367	18.5241	8.20549	-3.61683	231.735	0
1.1373	17.3237	6.67706	-5.74998	164.591	0
1.1380	16.9993	2.40619	-11.248	95.9258	0
1.1387	15.799	0.576437	-17.0428	34.8648	0
1.1393	15.1826	1.18344	-21.3147	-28.8956	0
1.1400	12.7495	-3.08743	-26.8071	-100.906	0
1.1407	11.8087	-6.44561	-33.828	-169.572	0
1.1413	16.9993	-5.52855	-38.7102	-227.553	0
1.1420	21.2816	-7.05698	-41.4592	-271.2	0
1.1427	18.8485	-8.58104	-41.4592	-297.473	0
1.1433	13.9498	-5.22286	-38.0999	-313.023	0
1.1440	7.55886	-4.31017	-36.8794	-323.707	0
1.1447	-2.20602	-7.96967	-36.8794	-319.106	0
1.1453	-10.4461	-6.75129	-33.2177	-298.689	0
1.1460	-11.9709	-1.25768	-27.423	-272.417	0
1.1467	-7.72106	2.1005	-24.674	-230.328	0
1.1473	2.04381	3.01756	-21.0123	-161.967	0
1.1480	13.0415	4.84731	-14.9096	-92.694	0
1.1487	20.3732	7.59411	-9.71953	-36.5377	0
1.1493	27.997	9.42386	-2.08836	29.0857	0
1.1500	40.1949	9.72955	6.14749	106.001	0
1.1507	51.1926	13.0877	10.7273	173.107	0
1.1513	54.8585	16.7472	15.9174	227.135	0
1.1520	52.7173	16.7472	23.8509	269.87	0
1.1527	43.2444	15.2232	28.7331	294.887	0
1.1533	29.5217	14.0004	30.8662	310.133	0
1.1540	25.2394	13.0877	32.6971	322.034	0
1.1547	34.7123	14.0004	29.9536	318.384	0
1.1553	46.6183	15.2232	26.292	298.537	0
1.1560	54.5341	11.865	26.292	271.999	0
1.1567	58.5244	6.98274	22.3225	227.743	0
1.1573	54.2421	5.76437	11.3376	158.774	0
1.1580	39.903	6.06568	0.0447905	90.717	0
1.1587	16.7073	5.15299	-6.36585	34.5607	0
1.1593	-15.9612	2.1005	-7.27845	-30.4164	0
1.1600	-45.5478	-2.78174	-4.52944	-107.332	0
1.1607	-54.1123	-6.44561	-6.66818	-175.085	0
1.1613	-49.5056	-7.96967	-15.5199	-228.503	0
1.1620	-49.83	-8.58104	-22.2329	-271.809	0
1.1627	-51.0304	-7.05698	-22.2329	-298.993	0
1.1633	-47.9809	-4.91718	-21.0123	-313.631	0
1.1640	-47.9809	-7.05698	-21.9249	-323.403	0
1.1647	-49.2137	-9.4981	-23.1455	-319.41	0
1.1653	-44.9314	-6.13992	-22.2329	-300.818	0
1.1660	-38.8324	-3.08743	-21.3147	-275.801	0
1.1667	-32.4414	-3.08743	-19.7918	-230.024	0
1.1673	-22.9685	-0.646308	-13.9914	-156.759	0
1.1680	-12.5873	3.32324	-7.58639	-87.4852	0
1.1687	-5.8719	4.23594	-5.13971	-33.4961	0
1.1693	0.519063	5.15299	-0.257545	31.8232	0
1.1700	10.6083	9.42386	15.6095	109.347	0
1.1707	20.6652	13.3934	30.256	174.362	0
1.1713	27.0886	15.5289	32.3947	227.743	0
1.1720	31.6628	15.8345	27.2046	274.432	0
1.1727	34.3879	14.9175	25.3738	300.704	0
1.1733	32.5712	14.6118	27.2046	312.605	0
1.1740	27.997	15.2232	28.1228	322.034	0
1.1747	27.0886	16.1402	27.2046	318.688	0
1.1753	27.0886	15.5289	25.0715	300.096	0
1.1760	24.0391	11.5593	20.7996	272.607	0
1.1767	19.1404	6.67706	17.138	223.18	0
1.1773	14.2742	3.93025	19.2711	150.865	0
1.1780	10.9003	1.48913	23.2407	84.9378	0
1.1787	9.69999	-1.56337	19.2711	29.694	0
1.1793	8.1428	-3.39312	11.3376	-36.8419	0
1.1800	4.18495	-4.31017	6.45543	-110.982	0
1.1807	1.13545	-6.44561	2.79381	-175.389	0
1.1813	0.519063	-9.4981	-3.00656	-230.937	0
1.1820	1.75184	-11.6335	-10.0275	-276.713	0
1.1827	6.32608	-12.2449	-15.8222	-304.164	0
1.1833	6.61805	-11.0222	-17.961	-316.977	0
1.1840	-6.19631	-10.4108	-13.9914	-325.228	0
1.1847	-26.018	-10.7165	-7.88872	-321.882	0
1.1853	-42.4983	-9.4981	-6.66818	-302.643	0
1.1860	-56.5454	-7.05698	-6.66818	-273.634	0
1.1867	-59.5949	-4.31017	-3.61683	-224.511	0
1.1873	-43.7311	-0.340622	-1.78602	-152.196	0
1.1880	-27.2508	1.18344	-0.56548	-85.0519	0
1.1887	-23.5849	-0.951994	5.53722	-32.2414	0
1.1893	-19.0107	0.27075	10.4194	34.2565	0
1.1900	-6.19631	5.45868	10.7273	113.909	0
1.1907	1.13545	7.8998	15.6095	180.445	0
1.1913	2.6602	9.42386	24.1533	233.56	0
1.1920	7.85083	11.865	29.0354	276.561	0
1.1927	13.9498	11.5593	30.8662	301.008	0
1.1933	16.9993	8.51117	29.3434	315.342	0
1.1940	18.2321	8.51117	22.6304	324.809	0
1.1947	19.4649	11.5593	18.6608	318.08	0
1.1953	19.4649	11.2536	17.138	298.233	0
1.1960	17.9401	8.51117	12.5581	271.999	0
1.1967	16.091	8.20549	7.9783	223.18	0
1.1973	12.4251	6.98274	3.70641	151.778	0
1.1980	5.09331	3.93025	-1.47809	84.9378	0
1.1987	-0.389297	2.40619	-4.2271	27.2607	0
1.1993	-2.20602	-0.0349355	-7.58639	-40.1877	0
1.2000	-10.7706	-6.75129	-13.9914	-114.67	0
1.2007	-22.9685	-9.4981	-17.653	-179.647	0
1.2013	-24.7853	-8.27536	-19.4839	-233.674	0
1.2020	-19.6271	-10.4108	-22.2329	-275.801	0
1.2027	-14.112	-11.3279	-22.2329	-300.818	0
1.2033	-3.43879	-8.88673	-19.7918	-316.977	0
1.2040	9.99196	-8.88673	-18.8736	-327.053	0
1.2047	17.9401	-7.96967	-17.653	-319.41	0
1.2053	21.5736	-4.31017	-19.4839	-296.826	0
1.2060	20.6652	-4.00449	-20.4021	-269.984	0
1.2067	5.09331	-3.08743	-13.3812	-221.774	0
1.2073	-25.1097	0.576437	-4.52944	-148.546	0
1.2080	-53.4959	2.40619	-3.3089	-82.6186	0
1.2087	-60.2113	3.32324	-1.47809	-27.6789	0
1.2093	-44.023	6.67706	4.62462	42.2028	0
1.2100	-23.8769	8.51117	8.89651	118.814	0
1.2107	-10.4461	9.11818	11.3376	181.966	0
1.2113	0.22709	11.865	14.3889	236.906	0
1.2120	10.9003	13.0877	17.4403	279.033	0
1.2127	15.799	10.9523	19.8814	298.233	0
1.2133	10.9003	10.0352	20.1893	310.438	0
1.2140	-0.0973243	11.2536	17.7482	321.425	0
1.2147	-11.9709	11.2536	15.9174	311.996	0
1.2153	-20.211	10.6466	14.9992	288.196	0
1.2160	-19.6271	9.72955	10.7273	263.444	0
1.2167	-16.5451	7.59411	6.14749	215.842	0
1.2173	-18.1023	3.93025	5.53722	141.702	0
1.2180	-16.8695	-0.646308	7.0657	78.2082	0
1.2187	-9.8622	-3.39312	3.09614	23.8769	0
1.2193	-5.25551	-5.22286	-6.66818	-49.6548	0
1.2200	2.98461	-7.96967	-10.9401	-127.483	0
1.2207	21.5736	-10.4108	-10.6377	-187.593	0
1.2213	32.8632	-10.4108	-15.8222	-241.012	0
1.2220	28.9053	-10.7165	-23.4534	-285.23	0
1.2227	20.6652	-12.2449	-23.1455	-307.51	0
1.2233	4.80133	-12.5462	-20.7044	-320.665	0
1.2240	-23.2605	-11.6335	-23.1455	-331.007	0
1.2247	-46.7806	-11.6335	-24.366	-324.923	0
1.2253	-51.0304	-9.79942	-24.0637	-303.86	0
1.2260	-39.1568	-7.3583	-27.7253	-273.976	0
1.2267	-24.4933	-6.13992	-29.2538	-221.774	0
1.2273	-20.5354	-4.91718	-23.1455	-150.371	0
1.2280	-27.8672	-2.47606	-17.653	-83.5311	0
1.2287	-35.4909	-0.0349355	-13.9914	-24.3331	0
1.2293	-32.117	1.79481	-5.13971	44.3319	0
1.2300	-19.6271	3.01756	6.75776	117.902	0
1.2307	-4.96354	4.54162	13.7787	181.054	0
1.2313	6.03411	7.59411	15.6095	235.993	0
1.2320	13.3334	9.11818	15.9174	278.728	0
1.2327	20.0488	7.59411	17.4403	299.792	0
1.2333	25.2394	8.20549	19.579	311.996	0
1.2340	27.0886	10.6466	20.7996	322.338	0
1.2347	28.9053	11.2536	18.9688	314.734	0
1.2353	31.6628	9.11818	16.2198	292.758	0
1.2360	30.7545	5.76437	13.4707	264.965	0
1.2367	25.2394	2.1005	12.8605	210.976	0
1.2373	20.6652	-1.56337	9.80912	133.756	0
1.2380	18.2321	-2.47606	1.57327	72.4291	0
1.2387	16.9993	-2.47606	-7.58639	21.1394	0
1.2393	14.8582	-4.61149	-11.8583	-51.4798	0
1.2400	8.1428	-9.79942	-14.6017	-130.22	0
1.2407	1.45986	-14.3803	-19.4839	-191.852	0
1.2413	0.519063	-14.686	-25.8945	-245.27	0
1.2420	0.519063	-12.5462	-28.6435	-288.005	0
1.2427	-2.20602	-13.4633	-27.115	-309.677	0
1.2433	-4.96354	-17.1272	-27.423	-320.665	0
1.2440	-7.10467	-16.5158	-31.3869	-327.053	0
1.2447	-9.24581	-13.1576	-28.6435	-318.802	0
1.2453	-8.62942	-10.7165	-20.4021	-298.081	0
1.2460	-5.8719	-8.58104	-18.5713	-269.984	0
1.2467	-3.14682	-5.22286	-21.3147	-216.261	0
1.2473	-0.0973243	-4.31017	-17.653	-139.992	0
1.2480	3.56856	-4.31017	-12.4686	-75.889	0
1.2487	7.55886	-0.646308	-10.3298	-22.8123	0
1.2493	11.8087	3.62456	-4.83737	48.6282	0
1.2500	16.9993	4.84731	3.40408	126.418	0
1.2507	21.5736	5.45868	7.9783	188.392	0
1.2513	23.4227	7.28843	11.9479	240.556	0
1.2520	21.5736	9.11818	18.3585	281.162	0
1.2527	18.2321	10.3409	21.7122	301.921	0
1.2533	17.9401	10.3409	21.7122	316.559	0
1.2540	18.5241	9.72955	21.7122	326.33	0
1.2547	19.7568	9.42386	20.4916	315.646	0
1.2553	22.1899	9.42386	17.4403	293.671	0
1.2560	23.4227	7.59411	14.081	265.307	0
1.2567	19.1404	3.32324	11.0297	209.455	0
1.2573	11.2247	1.18344	7.0657	136.19	0
1.2580	2.6602	1.18344	3.40408	73.0374	0
1.2587	-3.43879	0.27075	1.8756	14.752	0
1.2593	-7.72106	-2.17037	2.48587	-55.1298	0
1.2600	-11.0625	-3.39312	2.48587	-126.874	0
1.2607	-15.3448	-4.91718	0.655061	-190.635	0
1.2613	-19.3027	-9.4981	-3.3089	-246.487	0
1.2620	-21.1518	-12.5462	-9.10926	-285.876	0
1.2627	-20.8274	-10.1051	-12.4686	-305.685	0
1.2633	-19.6271	-8.27536	-11.8583	-318.194	0
1.2640	-15.9612	-10.7165	-11.248	-327.053	0
1.2647	-11.3869	-11.6335	-13.9914	-317.89	0
1.2653	-8.62942	-8.88673	-16.4325	-294.697	0
1.2660	-4.96354	-7.3583	-13.6891	-262.988	0
1.2667	2.04381	-5.22286	-6.36585	-208.352	0
1.2673	6.61805	-1.25768	-0.257545	-134.783	0
1.2680	8.75919	-1.56337	2.79381	-71.9348	0
1.2687	17.6157	-1.56337	5.23489	-15.1702	0
1.2693	26.7642	6.37137	8.28624	57.7532	0
1.2700	20.6652	12.1707	10.7273	133.148	0
1.2707	4.50936	10.0352	14.3889	193.867	0
1.2713	-4.67157	10.9523	20.1893	246.373	0
1.2720	-1.62207	14.0004	25.9841	285.42	0
1.2727	9.69999	11.5593	29.3434	302.833	0
1.2733	25.8558	9.42386	29.9536	314.126	0
1.2740	38.6702	10.3409	29.6457	323.593	0
1.2747	43.5689	10.3409	29.6457	314.734	0
1.2753	45.3856	7.8998	27.2046	290.933	0
1.2760	41.1033	5.76437	25.3738	259.794	0
1.2767	22.8063	4.84731	25.3738	203.942	0
1.2773	3.56856	4.84731	18.0506	129.498	0
1.2780	-0.68127	2.1005	7.0657	68.1328	0
1.2787	-6.19631	-3.39312	4.62462	12.5848	0
1.2793	-31.8251	-6.13992	2.18354	-60.9469	0
1.2800	-61.7361	-8.27536	-7.27845	-135.695	0
1.2807	-71.7929	-12.5462	-12.1606	-194.931	0
1.2813	-64.4611	-12.2449	-14.9096	-246.487	0
1.2820	-51.9712	-10.1051	-22.2329	-285.876	0
1.2827	-36.1073	-10.7165	-24.9763	-306.293	0
1.2833	-19.919	-10.7165	-24.366	-320.361	0
1.2840	-11.0625	-9.79942	-29.5561	-326.14	0
1.2847	-17.4859	-11.6335	-31.9972	-314.848	0
1.2853	-35.1665	-12.8519	-25.8945	-295.61	0
1.2860	-50.7384	-9.79942	-21.3147	-265.421	0
1.2867	-53.1715	-4.31017	-17.653	-205.311	0
1.2873	-43.7311	1.18344	-8.49899	-131.741	0
1.2880	-32.117	1.18344	-0.56548	-71.0223	0
1.2887	-26.6344	-0.646308	1.8756	-12.4327	0
1.2893	-26.9264	3.32324	5.23489	61.4412	0
1.2900	-25.7261	6.98274	7.9783	134.973	0
1.2907	-17.7779	6.67706	8.89651	194.171	0
1.2913	-6.19631	8.51117	12.5581	245.156	0
1.2920	1.13545	11.2536	18.9688	283.291	0
1.2927	5.09331	9.72955	21.7122	304.354	0
1.2933	10.9003	9.72955	22.9327	318.384	0
1.2940	17.9401	13.0877	25.9841	323.593	0
1.2947	20.0488	14.9175	24.4612	309.221	0
1.2953	20.9896	13.6991	20.4916	286.941	0
1.2960	21.898	11.2536	20.4916	257.969	0
1.2967	20.6652	6.37137	19.2711	200.596	0
1.2973	20.6652	2.1005	14.9992	125.202	0
1.2980	26.7642	1.48913	11.0297	62.962	0
1.2987	35.6207	-0.340622	5.23489	6.50151	0
1.2993	44.1852	-5.22286	-3.91917	-66.1177	0
1.3000	48.1431	-8.58104	-10.3298	-141.208	0
1.3007	43.2444	-8.88673	-14.2994	-201.623	0
1.3013	32.5712	-9.4981	-22.8431	-251.392	0
1.3020	20.9896	-10.7165	-31.6949	-289.526	0
1.3027	6.03411	-10.7165	-34.4383	-309.677	0
1.3033	-11.3869	-9.19242	-31.6949	-321.578	0
1.3040	-22.9685	-7.66399	-29.5561	-327.053	0
1.3047	-28.7756	-6.13992	-33.828	-316.673	0
1.3053	-34.2582	-4.61149	-41.4592	-295.001	0
1.3060	-38.216	-4.31017	-39.9307	-261.429	0
1.3067	-39.7408	-0.646308	-25.2842	-202.231	0
1.3073	-40.0652	4.23594	-7.27845	-127.787	0
1.3080	-39.1568	4.54162	4.31668	-67.6765	0
1.3087	-34.2582	2.40619	13.1684	-12.1285	0
1.3093	-22.6766	5.45868	26.292	60.8328	0
1.3100	-8.62942	9.42386	38.1951	135.277	0
1.3107	2.6602	11.2536	40.0259	194.475	0
1.3113	12.4251	14.6118	37.8871	245.156	0
1.3120	19.7568	17.6643	38.1951	282.683	0
1.3127	24.3311	14.0004	36.3643	301.921	0
1.3133	28.9053	10.3409	32.3947	316.559	0
1.3140	31.6628	12.1707	28.1228	322.984	0
1.3147	31.6628	12.1707	19.8814	307.396	0
1.3153	32.5712	6.98274	11.0297	282.378	0
1.3160	31.9548	4.23594	11.3376	249.11	0
1.3167	24.6231	4.54162	15.9174	190.521	0
1.3173	18.5241	0.576437	13.4707	119.422	0
1.3180	16.9993	-4.31017	5.53722	57.449	0
1.3187	13.6578	-3.39312	0.655061	-3.87809	0
1.3193	7.85083	-4.00449	-4.2271	-72.5432	0
1.3200	3.89297	-10.7165	-13.3812	-141.208	0
1.3207	-3.43879	-13.4633	-22.5352	-204.36	0
1.3213	-11.6789	-13.1576	-29.2538	-259.3	0
1.3220	-13.2037	-16.2101	-34.1359	-295.914	0
1.3227	-14.112	-18.0398	-36.8794	-314.544	0
1.3233	-18.3943	-15.293	-36.2691	-325.532	0
1.3240	-18.6863	-14.3803	-35.0486	-328.878	0
1.3247	-15.3448	-13.4633	-32.6075	-316.369	0
1.3253	-14.112	-10.1051	-27.7253	-293.785	0
1.3260	-11.3869	-8.58104	-22.5352	-259.3	0
1.3267	-4.34715	-7.05698	-17.3507	-199.19	0
1.3273	2.36822	-3.08743	-12.7709	-125.049	0
1.3280	6.32608	-1.56337	-7.88872	-63.9885	0
1.3287	10.9003	-1.56337	0.655061	-4.48642	0
1.3293	16.7073	1.79481	11.6399	71.2124	0
1.3300	17.9401	6.06568	17.4403	143.527	0
1.3307	13.3334	10.0352	21.7122	201.205	0
1.3313	10.9003	12.782	30.256	254.319	0
1.3320	14.2742	12.1707	34.5279	292.758	0
1.3327	16.3829	10.3409	28.4252	308.917	0
[truncated: 63,592 more rows]
