# Supplementary material for: Identification of Haptic Based Guiding Using Hard Reins
Source: PLoS One. 2015 Jul 22;10(7):e0132020. doi: 10.1371/journal.pone.0132020 (PMC4511788; doi:10.1371/journal.pone.0132020)
Supplement: S3 File — (ZIP) [file pone.0132020.s003.zip › EMGData1/Subject6/T6/t6.txt]

0.0000	3.55926	7.0084	3.71766	0.574584	0
0.0007	-2.83358	3.95356	2.18873	0.873368	0
0.0013	-14.4444	5.17719	-2.38539	2.10298	0
0.0020	-31.515	6.39659	-6.35682	-0.344751	0
0.0027	-42.5037	4.86917	-1.47184	-1.26409	0
0.0033	-37.9424	3.95356	4.02218	1.48243	0
0.0040	-27.852	5.17719	1.27517	2.40176	0
0.0047	-23.2907	3.95356	-4.21885	1.7927	0
0.0053	-19.0057	2.12235	-6.96586	2.10298	0
0.0060	-12.3019	3.95356	-7.87941	0.873368	0
0.0067	-4.97605	6.09279	-6.0523	1.48243	0
0.0073	5.39072	3.03796	-3.30529	3.3211	0
0.0080	16.0685	1.20674	-4.21885	0.574584	0
0.0087	24.3273	5.48098	-4.21885	-1.87314	0
0.0093	31.6532	6.09279	-3.30529	0.873368	0
0.0100	32.5516	1.51476	-6.0523	0.873368	0
0.0107	20.3534	2.43037	-9.71287	-2.17193	0
0.0113	0.518338	5.78478	-8.79931	-0.0344751	0
0.0120	-16.2758	2.73416	-8.48845	1.18364	0
0.0127	-25.1221	0.291138	-10.6264	-3.70032	0
0.0133	-26.9536	3.95356	-9.10383	-3.39005	0
0.0140	-29.0961	5.78478	-4.52337	-0.0344751	0
0.0147	-29.0961	3.64977	-5.1324	-3.09126	0
0.0153	-21.7702	3.95356	-6.96586	-7.05589	0
0.0160	-14.7554	6.09279	-3.00077	-5.83778	0
0.0167	-14.1334	5.48098	2.18873	-5.83778	0
0.0173	-11.3689	3.64977	2.18873	-7.66495	0
0.0180	-4.04304	3.64977	2.49324	-8.89456	0
0.0187	-1.00212	3.03796	6.76919	-10.7217	0
0.0193	-5.59805	1.51476	10.1252	-10.7217	0
0.0200	-14.1334	2.43037	8.5963	-6.44684	0
0.0207	-19.3167	3.03796	5.84929	-3.39005	0
0.0213	-20.8372	1.81856	4.93574	-7.05589	0
0.0220	-22.3577	2.12235	3.10228	-10.1127	0
0.0227	-23.2907	4.26158	0.666134	-6.75711	0
0.0233	-18.6947	4.86917	-0.862802	-4.91844	0
0.0240	-10.1594	6.39659	-3.00077	-9.50362	0
0.0247	-0.380115	7.0084	-6.35682	-11.9399	0
0.0253	6.94573	4.26158	-9.71287	-9.50362	0
0.0260	10.5741	3.95356	-10.3219	-8.89456	0
0.0267	11.1961	6.39659	-9.71287	-9.50362	0
0.0273	14.859	5.78478	-8.18393	-5.83778	0
0.0280	19.455	3.95356	-4.21885	-4.0106	0
0.0287	20.6644	3.95356	-1.77636	-5.5275	0
0.0293	22.4959	3.95356	-6.0523	-4.0106	0
0.0300	28.8887	3.34597	-13.0689	-2.4822	0
0.0307	33.7957	2.73416	-13.3734	-6.44684	0
0.0313	34.6941	2.12235	-10.9309	-7.36617	0
0.0320	32.5516	3.64977	-11.2355	-1.26409	0
0.0327	24.0163	4.86917	-13.3734	0.264309	0
0.0333	9.98665	3.03796	-15.2069	-5.22872	0
0.0340	3.28281	4.86917	-12.7644	-7.36617	0
0.0347	10.5741	9.44721	-5.1324	-6.14805	0
0.0353	26.1588	7.3122	0.666134	-7.36617	0
0.0360	43.2294	3.34597	-1.47184	-9.19335	0
0.0367	56.6716	5.78478	-4.82789	-9.80241	0
0.0373	63.0645	7.3122	-4.52337	-9.80241	0
0.0380	60.6456	3.34597	-3.91433	-8.58429	0
0.0387	40.1885	2.12235	-1.47184	-6.75711	0
0.0393	2.3498	5.78478	4.63122	-5.83778	0
0.0400	-27.852	7.92401	7.98726	-4.0106	0
0.0407	-29.6835	6.70039	5.54477	-4.0106	0
0.0413	-8.63897	6.09279	2.18873	-6.75711	0
0.0420	20.6644	7.61599	4.63122	-7.66495	0
0.0427	46.3049	9.44721	9.5162	-6.44684	0
0.0433	56.3606	9.44721	10.7343	-7.66495	0
0.0440	45.6829	8.5316	7.68274	-9.19335	0
0.0447	27.9903	9.14341	2.18873	-7.36617	0
0.0453	9.67565	9.44721	-5.74778	-6.44684	0
0.0460	-22.0466	10.9746	-12.1554	-7.05589	0
0.0467	-59.9199	12.8058	-13.0689	-4.0106	0
0.0473	-72.7056	11.2784	-12.4599	-1.26409	0
0.0480	-55.324	7.92401	-13.3734	-3.70032	0
0.0487	-41.9163	7.0084	-11.5463	-5.83778	0
0.0493	-54.4255	7.0084	-6.0523	-4.61966	0
0.0500	-72.4291	7.61599	-0.862802	-5.5275	0
0.0507	-69.3536	9.14341	1.57969	-6.14805	0
0.0513	-52.8705	7.61599	2.79776	-2.78099	0
0.0520	-47.9981	4.86917	5.24025	-1.26409	0
0.0527	-55.324	4.56538	6.76919	-3.39005	0
0.0533	-57.1554	4.86917	4.63122	-2.4822	0
0.0540	-48.3091	4.26158	3.71766	0.873368	0
0.0547	-32.759	5.17719	7.68274	-0.344751	0
0.0553	-16.8633	6.70039	7.68274	-2.78099	0
0.0560	-9.84842	5.78478	3.71766	-1.56287	0
0.0567	-10.7814	4.86917	0.361616	-0.95381	0
0.0573	-8.63897	5.17719	-4.21885	-3.09126	0
0.0580	-2.83358	3.95356	-9.10383	-3.09126	0
0.0587	1.14034	3.34597	-9.10383	-1.87314	0
0.0593	4.80327	5.78478	-6.0523	-0.95381	0
0.0600	7.84418	7.61599	-2.38539	0.574584	0
0.0607	9.67565	4.86917	0.0507531	0.264309	0
0.0613	15.17	2.12235	-4.21885	-3.39005	0
0.0620	24.0163	2.73416	-7.87941	-2.78099	0
0.0627	27.0573	4.86917	-4.82789	1.48243	0
0.0633	22.4959	5.48098	-5.1324	0.574584	0
0.0640	21.5629	4.56538	-8.79931	-3.09126	0
0.0647	30.4437	4.86917	-7.87941	-1.87314	0
0.0653	38.979	4.86917	-9.40835	-0.344751	0
0.0660	35.9036	3.64977	-15.5114	0.574584	0
0.0667	24.3273	4.86917	-16.7295	3.3211	0
0.0673	14.548	7.61599	-12.4599	4.84949	0
0.0680	6.01272	7.61599	-9.10383	3.3211	0
0.0687	-7.42951	6.39659	-4.52337	3.93016	0
0.0693	-19.6277	4.86917	2.18873	4.22894	0
0.0700	-22.3577	3.95356	9.5162	1.48243	0
0.0707	-19.6277	4.86917	15.0102	1.48243	0
0.0713	-18.1073	8.2278	17.1418	6.97545	0
0.0720	-15.3428	7.3122	15.3147	8.81412	0
0.0727	-6.80751	3.34597	11.6478	4.22894	0
0.0733	4.49226	1.20674	9.5162	3.61988	0
0.0740	13.6496	1.81856	9.82072	5.45855	0
0.0747	20.9754	2.12235	6.76919	3.3211	0
0.0753	28.6123	1.20674	0.666134	2.40176	0
0.0760	34.6941	1.20674	2.18873	5.14827	0
0.0767	35.9036	3.03796	8.90082	5.45855	0
0.0773	32.2752	2.43037	6.76919	4.22894	0
0.0780	25.2258	0.902949	-1.77636	4.53922	0
0.0787	12.1291	3.03796	-6.35682	4.84949	0
0.0793	-9.53742	4.56538	-6.0523	4.53922	0
0.0800	-31.204	2.43037	-5.74778	6.67667	0
0.0807	-37.9424	3.03796	-6.96586	8.20506	0
0.0813	-22.3577	6.39659	-9.10383	6.97545	0
0.0820	1.72779	7.3122	-7.27038	3.93016	0
0.0827	9.98665	6.09279	-3.91433	3.01082	0
0.0833	5.70172	4.86917	-4.52337	6.67667	0
0.0840	10.5741	3.03796	-6.35682	8.20506	0
0.0847	21.5629	3.03796	-4.82789	3.93016	0
0.0853	24.3273	4.56538	-5.43692	1.48243	0
0.0860	24.3273	4.26158	-10.6264	4.22894	0
0.0867	19.7314	3.64977	-13.0689	6.36639	0
0.0873	0.829341	3.95356	-11.5463	7.89479	0
0.0880	-19.3167	4.26158	-10.6264	9.11291	0
0.0887	-29.6835	4.86917	-10.6264	8.81412	0
0.0893	-39.7738	3.34597	-9.71287	9.72197	0
0.0900	-44.3352	0.291138	-6.96586	9.72197	0
0.0907	-32.448	-0.62025	-2.08088	6.36639	0
0.0913	-18.6947	1.81856	3.10228	6.36639	0
0.0920	-11.6799	3.03796	4.3267	7.28573	0
0.0927	-6.49651	3.64977	4.02218	4.22894	0
0.0933	-5.8745	3.95356	6.46467	5.14827	0
0.0940	-9.84842	4.86917	10.4298	9.72197	0
0.0947	-14.7554	6.39659	14.0903	8.20506	0
0.0953	-27.852	6.09279	15.6193	6.06761	0
0.0960	-40.9833	3.64977	15.0102	7.89479	0
0.0967	-35.1779	1.20674	13.7858	6.06761	0
0.0973	-15.9648	1.20674	11.3433	1.18364	0
0.0980	4.49226	1.81856	7.98726	1.48243	0
0.0987	27.0573	0.291138	6.46467	5.14827	0
0.0993	51.7993	-0.62025	5.84929	6.67667	0
0.1000	82.0011	3.95356	4.63122	6.67667	0
0.1007	117.697	5.48098	4.02218	6.06761	0
0.1013	141.506	0.599153	4.02218	5.75733	0
0.1020	140.608	-1.53586	2.79776	6.06761	0
0.1027	119.84	0.902949	0.361616	7.89479	0
0.1033	85.975	1.20674	0.666134	8.50385	0
0.1040	47.2033	1.20674	7.37823	6.97545	0
0.1047	19.455	0.291138	15.0102	7.28573	0
0.1053	6.01272	-2.45146	13.7858	8.20506	0
0.1060	-5.59805	-2.45146	6.76919	6.67667	0
0.1067	-27.541	-0.928265	2.18873	8.81412	0
0.1073	-59.2979	-1.23206	0.361616	14.6059	0
0.1080	-96.5146	-0.928265	1.57969	13.3878	0
0.1087	-131.312	-0.928265	7.68274	8.81412	0
0.1093	-142.301	-3.67509	10.7343	10.6413	0
0.1100	-122.155	-5.81009	11.3433	10.6413	0
0.1107	-94.4067	-4.89449	16.5328	7.28573	0
0.1113	-80.3424	-3.97888	20.8024	8.81412	0
0.1120	-70.2867	-4.28268	18.3663	13.3878	0
0.1127	-59.6089	-4.28268	13.4813	14.6059	0
0.1133	-51.661	-3.97888	11.6478	14.6059	0
0.1140	-43.1257	-5.81009	14.6994	15.215	0
0.1147	-34.5904	-7.9451	22.3313	15.215	0
0.1153	-30.6165	-7.33751	25.9919	14.6059	0
0.1160	-26.0206	-7.9451	21.4178	11.5606	0
0.1167	-20.5262	-10.6919	14.0903	9.42318	0
0.1173	-13.8224	-11.3037	8.90082	11.5606	0
0.1180	-4.66504	-10.6919	7.37823	13.3878	0
0.1187	3.28281	-10.9999	9.5162	11.8594	0
0.1193	10.5741	-11.3037	10.1252	12.4685	0
0.1200	22.4959	-11.6075	7.37823	14.3071	0
0.1207	31.9642	-12.5231	6.76919	12.4685	0
0.1213	33.4846	-12.8312	9.21168	10.6413	0
0.1220	33.4846	-15.27	10.4298	12.7788	0
0.1227	34.6941	-17.713	10.1252	13.6981	0
0.1233	35.6271	-14.3544	7.37823	12.1697	0
0.1240	36.8366	-13.7468	4.02218	11.5606	0
0.1247	34.0721	-18.9324	4.93574	13.3878	0
0.1253	23.1179	-20.7636	7.07371	15.215	0
0.1260	6.01272	-19.5442	6.16015	16.1343	0
0.1267	-6.80751	-18.9324	5.84929	15.8355	0
0.1273	-4.97605	-16.1856	4.93574	15.215	0
0.1280	5.70172	-15.27	1.88421	15.215	0
0.1287	14.237	-18.0168	2.18873	15.215	0
0.1293	22.4959	-18.9324	3.71766	13.089	0
0.1300	31.9642	-19.2362	-0.253765	9.72197	0
0.1307	35.3161	-20.7636	-3.00077	11.5606	0
0.1313	36.2146	-19.2362	-1.16732	16.7434	0
0.1320	39.8775	-18.3206	1.27517	15.215	0
0.1327	38.357	-20.7636	2.18873	9.72197	0
0.1333	32.8626	-19.2362	-0.558284	9.11291	0
0.1340	30.4437	-17.1012	-3.30529	11.5606	0
0.1347	27.9903	-18.6286	-0.862802	11.2504	0
0.1353	23.7053	-19.5442	2.18873	9.72197	0
0.1360	25.2258	-18.0168	-0.558284	6.97545	0
0.1367	29.8217	-17.713	-0.558284	5.45855	0
0.1373	25.5368	-17.1012	2.79776	7.596	0
0.1380	17.6235	-16.7974	2.79776	7.89479	0
0.1387	17.6235	-17.713	0.666134	5.45855	0
0.1393	19.455	-18.0168	0.361616	5.75733	0
0.1400	14.548	-17.713	-0.558284	8.50385	0
0.1407	9.36464	-16.1856	-0.253765	9.72197	0
0.1413	5.11427	-15.27	0.666134	8.20506	0
0.1420	-6.80751	-17.405	0.361616	6.06761	0
0.1427	-18.1073	-18.3206	0.970652	6.97545	0
0.1433	-16.8633	-14.9662	2.18873	10.6413	0
0.1440	-13.5113	-14.3544	0.970652	7.89479	0
0.1447	-19.0057	-18.0168	0.361616	1.48243	0
0.1453	-19.9387	-19.848	2.18873	1.48243	0
0.1460	-6.80751	-18.3206	1.88421	5.14827	0
0.1467	8.74264	-15.27	-3.30529	6.67667	0
0.1473	17.0015	-13.1349	-8.18393	7.89479	0
0.1480	21.8739	-14.9662	-10.6264	7.596	0
0.1487	23.7053	-16.7974	-13.3734	5.14827	0
0.1493	13.0276	-15.578	-14.287	6.06761	0
0.1500	-10.1594	-15.578	-9.71287	6.97545	0
0.1507	-31.515	-17.1012	-4.21885	4.84949	0
0.1513	-40.6723	-15.27	-0.862802	2.40176	0
0.1520	-38.8408	-12.5231	3.10228	1.48243	0
0.1527	-31.515	-13.1349	6.16015	1.7927	0
0.1533	-22.3577	-14.0506	6.46467	3.61988	0
0.1540	-20.5262	-13.1349	11.3433	2.71204	0
0.1547	-32.448	-11.3037	22.3313	0.574584	0
0.1553	-48.9311	-10.6919	28.1299	2.40176	0
0.1560	-57.7774	-11.6075	22.0268	2.71204	0
0.1567	-57.1554	-10.3881	9.5162	-3.09126	0
0.1573	-47.3761	-8.86071	2.18873	-4.91844	0
0.1580	-32.137	-10.6919	-0.558284	-1.26409	0
0.1587	-21.7702	-11.3037	-4.21885	-1.87314	0
0.1593	-16.2758	-9.16873	-6.96586	-4.0106	0
0.1600	-8.32797	-8.86071	-8.48845	-0.95381	0
0.1607	-1.31312	-10.3881	-11.8508	0.873368	0
0.1613	1.45135	-9.47252	-14.5978	-2.17193	0
0.1620	6.32373	-7.9451	-14.287	-4.61966	0
0.1627	14.237	-8.25312	-15.2069	-2.17193	0
0.1633	20.9754	-7.9451	-16.1204	-0.95381	0
0.1640	26.7808	-5.5063	-14.287	-3.09126	0
0.1647	33.4846	-3.97888	-13.3734	-4.0106	0
0.1653	44.4734	-4.28268	-14.287	-2.78099	0
0.1660	57.8811	-3.67509	-14.5978	-2.17193	0
0.1667	66.7274	-1.53586	-16.425	-0.344751	0
0.1673	65.2069	0.291138	-17.9539	1.48243	0
0.1680	46.6159	0.291138	-18.5629	-2.17193	0
0.1687	12.4056	-1.23206	-20.0855	-6.75711	0
0.1693	-15.0318	-0.62025	-21.6145	-7.05589	0
0.1700	-19.9387	-0.0126582	-18.5629	-7.05589	0
0.1707	-14.1334	-0.928265	-15.5114	-7.66495	0
0.1713	-8.32797	-0.928265	-18.5629	-6.44684	0
0.1720	4.18126	-0.0126582	-23.4479	-6.75711	0
0.1727	10.2977	0.291138	-24.9705	-9.80241	0
0.1733	-15.9648	0.291138	-23.4479	-7.97523	0
0.1740	-60.8183	0.291138	-23.1371	-3.09126	0
0.1747	-84.3163	-0.62025	-22.528	-2.78099	0
0.1753	-74.537	-0.316454	-20.7009	-4.91844	0
0.1760	-56.257	0.599153	-20.7009	-6.14805	0
0.1767	-47.9981	-0.0126582	-21.919	-8.58429	0
0.1773	-42.5037	-0.316454	-19.781	-9.80241	0
0.1780	-33.0354	1.81856	-16.1204	-8.89456	0
0.1787	-24.1891	2.43037	-17.6494	-8.27401	0
0.1793	-17.4853	0.291138	-21.3099	-6.44684	0
0.1800	-10.1594	-0.0126582	-22.528	-5.22872	0
0.1807	-4.35404	2.73416	-24.3615	-10.4115	0
0.1813	-0.380115	2.12235	-25.8841	-16.5136	0
0.1820	4.49226	-1.23206	-24.3615	-15.6057	0
0.1827	8.74264	0.291138	-23.4479	-12.8592	0
0.1833	10.5741	1.51476	-22.528	-14.0773	0
0.1840	13.3386	-1.23206	-20.3964	-14.9966	0
0.1847	17.3125	-0.62025	-20.7009	-13.767	0
0.1853	19.7314	1.81856	-22.2235	-14.0773	0
0.1860	20.6644	-0.928265	-20.7009	-14.9966	0
0.1867	22.8069	-3.67509	-18.8675	-13.767	0
0.1873	24.9493	-1.84387	-19.781	-13.767	0
0.1880	29.5107	-2.14767	-20.7009	-15.6057	0
0.1887	36.2146	-2.45146	-20.7009	-14.0773	0
0.1893	39.8775	0.291138	-18.5629	-12.8592	0
0.1900	38.979	0.902949	-14.5978	-17.4329	0
0.1907	35.3161	-0.62025	-13.3734	-17.1341	0
0.1913	27.9903	0.599153	-13.3734	-11.0205	0
0.1920	17.0015	1.20674	-12.4599	-12.2501	0
0.1927	12.1291	-1.23206	-11.5463	-17.1341	0
0.1933	17.0015	-1.53586	-11.2355	-14.9966	0
0.1940	22.1849	0.902949	-11.2355	-15.6057	0
0.1947	22.4959	2.73416	-13.3734	-21.3975	0
0.1953	23.1179	1.51476	-14.5978	-20.4897	0
0.1960	23.7053	-0.316454	-13.3734	-18.3522	0
0.1967	21.5629	0.291138	-13.3734	-21.3975	0
0.1973	19.7314	2.43037	-15.2069	-20.4897	0
0.1980	19.455	3.03796	-14.5978	-16.2148	0
0.1987	20.0424	3.03796	-13.678	-17.7432	0
0.1993	20.3534	4.26158	-14.9024	-18.651	0
0.2000	19.455	3.64977	-14.9024	-14.9966	0
0.2007	17.0015	2.12235	-14.287	-14.9966	0
0.2013	16.0685	3.03796	-13.9825	-18.651	0
0.2020	17.0015	4.26158	-13.3734	-17.1341	0
0.2027	16.0685	4.86917	-13.3734	-15.2954	0
0.2033	14.237	7.0084	-13.9825	-16.8238	0
0.2040	13.3386	6.70039	-14.287	-15.9045	0
0.2047	11.1961	2.73416	-13.3734	-14.0773	0
0.2053	6.94573	1.81856	-12.7644	-15.6057	0
0.2060	7.22218	4.86917	-12.7644	-14.0773	0
0.2067	13.3386	6.39659	-11.8508	-7.97523	0
0.2073	18.2109	4.86917	-10.3219	-5.5275	0
0.2080	19.7314	3.34597	-9.40835	-7.05589	0
0.2087	20.6644	4.86917	-9.40835	-3.09126	0
0.2093	19.7314	8.83961	-10.0174	3.01082	0
0.2100	15.792	10.3628	-9.71287	3.3211	0
0.2107	10.8851	9.14341	-8.18393	3.01082	0
0.2113	3.87026	7.61599	-7.27038	8.20506	0
0.2120	-6.80751	8.5316	-7.87941	10.0322	0
0.2127	-12.6129	10.059	-6.66134	4.53922	0
0.2133	-8.94997	8.2278	-4.21885	-0.0344751	0
0.2140	-4.04304	6.70039	-3.30529	-3.09126	0
0.2147	-2.83358	9.44721	-3.91433	-8.58429	0
0.2153	-0.691118	10.6708	-3.30529	-11.6411	0
0.2160	-1.00212	9.14341	-0.862802	-13.767	0
0.2167	-6.80751	7.61599	-2.38539	-22.3169	0
0.2173	-9.53742	5.48098	-6.96586	-28.7292	0
0.2180	-6.1855	3.95356	-6.96586	-27.4996	0
0.2187	-8.01696	5.48098	-3.30529	-29.6371	0
0.2193	-11.3689	6.09279	-4.21885	-37.2675	0
0.2200	-8.01696	5.17719	-4.82789	-39.1062	0
0.2207	-8.94997	7.0084	-0.253765	-38.1869	0
0.2213	-15.9648	8.2278	1.27517	-42.1515	0
0.2220	-16.2758	6.70039	-1.47184	-46.1161	0
0.2227	-12.6129	5.78478	-2.38539	-48.8626	0
0.2233	-14.1334	4.86917	-2.38539	-51.6092	0
0.2240	-15.0318	3.34597	-1.47184	-50.7013	0
0.2247	-10.7814	5.48098	2.18873	-50.391	0
0.2253	-4.35404	8.2278	1.27517	-54.9762	0
0.2260	3.55926	7.3122	-3.30529	-58.9409	0
0.2267	10.5741	5.78478	-1.16732	-56.1943	0
0.2273	14.859	5.78478	3.10228	-52.5285	0
0.2280	17.3125	5.78478	1.57969	-53.7466	0
0.2287	15.792	5.78478	0.361616	-58.0215	0
0.2293	9.98665	4.86917	0.361616	-61.0783	0
0.2300	1.72779	4.56538	-0.558284	-61.9861	0
0.2307	-12.3019	6.70039	3.10228	-60.4692	0
0.2313	-29.6835	5.78478	7.07371	-55.8841	0
0.2320	-39.4628	2.12235	3.10228	-52.8388	0
0.2327	-41.9163	1.81856	0.361616	-54.3557	0
0.2333	-43.4367	3.34597	4.02218	-54.6659	0
0.2340	-43.7477	5.17719	5.24025	-51.0001	0
0.2347	-45.2682	7.0084	4.3267	-49.1729	0
0.2353	-44.9572	7.3122	4.02218	-49.782	0
0.2360	-38.8408	6.70039	2.18873	-48.5639	0
0.2367	-32.137	8.2278	1.88421	-47.0355	0
0.2373	-28.785	9.14341	5.24025	-45.8173	0
0.2380	-23.2907	7.3122	7.07371	-41.8527	0
0.2387	-18.1073	6.70039	8.29178	-37.8766	0
0.2393	-16.5868	8.5316	9.82072	-36.0494	0
0.2400	-14.7554	9.44721	7.98726	-35.7391	0
0.2407	-11.3689	10.3628	6.46467	-35.1301	0
0.2413	-8.01696	10.3628	10.4298	-34.8313	0
0.2420	-4.04304	9.75522	14.0903	-34.2222	0
0.2427	1.45135	9.44721	12.2632	-33.912	0
0.2433	6.32373	7.92401	11.6478	-32.0848	0
0.2440	10.5741	7.0084	12.2632	-28.4189	0
0.2447	10.8851	6.39659	11.3433	-24.7531	0
0.2453	7.84418	6.39659	11.3433	-23.2362	0
0.2460	6.01272	8.83961	12.2632	-22.3169	0
0.2467	8.46619	10.3628	12.2632	-20.1794	0
0.2473	6.32373	8.5316	11.0388	-16.5136	0
0.2480	-10.1594	8.2278	10.7343	-13.767	0
0.2487	-33.0354	11.2784	12.2632	-14.9966	0
0.2493	-40.9833	11.2784	14.0903	-18.0419	0
0.2500	-31.515	9.14341	14.0903	-18.0419	0
0.2507	-20.8372	11.2784	13.7858	-14.0773	0
0.2513	-15.0318	13.1096	14.6994	-11.0205	0
0.2520	-12.3019	9.44721	14.0903	-10.7217	0
0.2527	-11.0924	4.86917	11.9523	-11.3308	0
0.2533	-9.53742	6.39659	12.2632	-9.80241	0
0.2540	-8.63897	9.14341	13.7858	-8.89456	0
0.2547	-7.70596	8.5316	13.4813	-10.7217	0
0.2553	-6.49651	8.83961	11.3433	-11.3308	0
0.2560	-9.26098	9.75522	10.1252	-8.58429	0
0.2567	-14.4444	7.92401	11.3433	-7.36617	0
0.2573	-15.9648	7.61599	10.7343	-7.97523	0
0.2580	-15.0318	9.44721	7.98726	-6.75711	0
0.2587	-15.0318	10.059	8.5963	-5.83778	0
0.2593	-15.6538	9.14341	11.0388	-4.91844	0
0.2600	-17.7963	8.5316	8.90082	-0.95381	0
0.2607	-19.6277	8.5316	5.54477	0.873368	0
0.2613	-18.1073	10.3628	4.93574	-3.39005	0
0.2620	-17.1743	11.8902	6.16015	-4.91844	0
0.2627	-15.6538	9.75522	7.37823	-0.344751	0
0.2633	-10.4704	9.44721	6.76919	3.01082	0
0.2640	-6.80751	9.75522	5.84929	3.3211	0
0.2647	-6.49651	7.0084	6.76919	3.3211	0
0.2653	-3.45559	6.39659	7.07371	3.3211	0
0.2660	-0.103668	7.61599	4.93574	7.596	0
0.2667	2.97181	5.17719	4.63122	13.3878	0
0.2673	9.05364	5.78478	5.84929	14.3071	0
0.2680	16.0685	9.44721	6.46467	13.9969	0
0.2687	20.3534	6.70039	7.07371	15.8355	0
0.2693	24.6383	3.03796	5.54477	14.3071	0
0.2700	27.0573	6.70039	3.10228	11.5606	0
0.2707	26.1588	6.39659	4.63122	13.089	0
0.2713	19.7314	1.20674	8.5963	15.215	0
0.2720	3.55926	3.03796	9.82072	15.215	0
0.2727	-15.0318	5.78478	8.90082	17.0537	0
0.2733	-21.4592	1.51476	8.29178	19.4899	0
0.2740	-17.7963	0.599153	9.21168	19.4899	0
0.2747	-14.1334	4.86917	10.4298	21.9376	0
0.2753	-10.4704	4.86917	7.98726	26.8216	0
0.2760	-8.01696	3.03796	4.63122	26.201	0
0.2767	-9.53742	3.03796	4.02218	21.9376	0
0.2773	-9.26098	0.902949	4.93574	22.8455	0
0.2780	-3.14458	-0.62025	5.54477	27.1204	0
0.2787	0.207335	2.12235	3.71766	27.7294	0
0.2793	-0.103668	3.03796	0.666134	27.7294	0
0.2800	3.55926	1.20674	0.0507531	31.085	0
0.2807	8.74264	2.12235	1.57969	31.6941	0
0.2813	10.2977	3.03796	1.27517	30.4759	0
0.2820	12.1291	1.51476	-0.862802	31.3953	0
0.2827	14.237	1.81856	-1.47184	29.8669	0
0.2833	11.5071	3.03796	-0.558284	25.2932	0
0.2840	3.87026	2.73416	0.666134	27.1204	0
0.2847	-5.8745	3.34597	0.361616	30.1772	0
0.2853	-15.9648	3.95356	-2.38539	27.1204	0
0.2860	-19.3167	4.26158	-2.38539	27.1204	0
0.2867	-13.2003	6.39659	0.666134	33.5327	0
0.2873	-4.97605	4.86917	0.361616	33.5327	0
0.2880	-1.31312	1.20674	-2.68991	26.8216	0
0.2887	1.14034	1.20674	-3.60981	23.4545	0
0.2893	1.45135	2.73416	-5.74778	23.7648	0
0.2900	-2.21158	2.43037	-6.66134	21.9376	0
0.2907	-4.97605	2.43037	-4.21885	19.8002	0
0.2913	-1.31312	0.902949	-4.52337	20.708	0
0.2920	3.28281	-0.62025	-6.96586	21.6274	0
0.2927	7.84418	0.902949	-4.52337	20.708	0
0.2933	17.0015	1.20674	-3.30529	19.8002	0
0.2940	24.0163	-0.316454	-6.66134	18.5821	0
0.2947	27.0573	-0.316454	-6.96586	18.8808	0
0.2953	30.7202	-2.45146	-4.21885	19.8002	0
0.2960	30.1327	-3.67509	-2.08088	16.7434	0
0.2967	21.5629	1.51476	-1.16732	11.8594	0
0.2973	18.833	3.03796	-3.30529	13.3878	0
0.2980	25.2258	-1.84387	-6.0523	17.0537	0
0.2987	29.8217	0.291138	-2.38539	16.1343	0
0.2993	19.455	6.39659	3.10228	18.5821	0
0.3000	-10.7814	4.86917	3.10228	22.5467	0
0.3007	-46.1667	1.51476	0.666134	19.4899	0
0.3013	-68.1442	1.81856	1.57969	17.0537	0
0.3020	-74.537	2.12235	4.93574	19.4899	0
0.3027	-70.8741	3.64977	9.5162	18.5821	0
0.3033	-58.6759	4.26158	12.5677	17.3524	0
0.3040	-45.2682	0.291138	11.0388	20.708	0
0.3047	-32.448	-0.0126582	6.76919	20.708	0
0.3053	-19.0057	4.26158	4.93574	17.0537	0
0.3060	-11.3689	3.34597	4.63122	17.9615	0
0.3067	-10.1594	-0.62025	2.18873	20.708	0
0.3073	-5.28705	1.20674	0.361616	18.5821	0
0.3080	1.45135	3.34597	0.666134	17.0537	0
0.3087	6.32373	0.599153	-0.558284	18.5821	0
0.3093	8.46619	-2.14767	-2.08088	17.6627	0
0.3100	9.05364	-3.36707	-0.558284	13.3878	0
0.3107	14.237	-5.81009	-0.558284	13.3878	0
0.3113	23.3943	-5.19828	-2.68991	17.9615	0
0.3120	32.8626	-4.28268	-2.68991	17.3524	0
0.3127	47.2033	-6.7257	-1.77636	12.4685	0
0.3133	63.6865	-7.33751	-4.52337	11.8594	0
0.3140	71.9453	-4.59069	-7.87941	11.8594	0
0.3147	79.5476	-4.28268	-8.48845	9.72197	0
0.3153	92.3679	-4.89449	-8.79931	10.6413	0
0.3160	104.601	-3.36707	-8.79931	11.5606	0
0.3167	111.892	-4.89449	-7.27038	6.97545	0
0.3173	99.3827	-6.42191	-4.21885	5.75733	0
0.3180	58.1921	-3.97888	0.0507531	6.97545	0
0.3187	15.481	-4.28268	1.57969	4.53922	0
0.3193	-22.3577	-7.9451	2.79776	5.14827	0
0.3200	-80.9644	-5.19828	9.21168	8.81412	0
0.3207	-140.47	-1.53586	13.7858	5.45855	0
0.3213	-153.29	-5.19828	7.98726	0.264309	0
0.3220	-129.17	-7.64131	1.27517	1.18364	0
0.3227	-105.084	-5.19828	0.666134	2.40176	0
0.3233	-91.0202	-5.19828	-3.30529	1.48243	0
0.3240	-83.6943	-7.64131	-13.3734	3.01082	0
0.3247	-77.3015	-7.0295	-17.9539	3.01082	0
0.3253	-64.1703	-6.11389	-15.5114	0.264309	0
0.3260	-49.8296	-6.42191	-10.0174	1.18364	0
0.3267	-37.6314	-5.81009	-4.52337	3.3211	0
0.3273	-23.6017	-7.0295	-1.77636	0.873368	0
0.3280	-15.9648	-9.77632	0.970652	-1.26409	0
0.3287	-20.5262	-8.55692	7.68274	0.574584	0
0.3293	-20.2152	-6.11389	15.0102	1.18364	0
0.3300	-7.11851	-7.9451	15.9238	-0.95381	0
0.3307	5.11427	-9.77632	13.1768	0.873368	0
0.3313	12.1291	-9.77632	11.3433	3.93016	0
0.3320	18.833	-10.3881	11.3433	2.10298	0
0.3327	23.3943	-9.47252	10.4298	1.18364	0
0.3333	26.4698	-8.86071	8.5963	5.45855	0
0.3340	26.4698	-12.5231	7.68274	7.28573	0
0.3347	20.0424	-14.3544	9.5162	5.75733	0
0.3353	15.17	-11.6075	11.6478	6.97545	0
0.3360	16.0685	-11.9155	14.0903	7.596	0
0.3367	13.3386	-15.27	14.6994	3.93016	0
0.3373	10.8851	-14.6624	13.1768	0.873368	0
0.3380	13.9606	-13.1349	12.2632	1.48243	0
0.3387	13.6496	-13.4387	12.2632	2.71204	0
0.3393	10.5741	-14.3544	11.6478	6.67667	0
0.3400	13.6496	-15.27	9.5162	10.6413	0
0.3407	18.522	-16.1856	6.76919	11.5606	0
0.3413	20.0424	-15.27	5.24025	11.5606	0
0.3420	21.8739	-15.27	5.24025	13.3878	0
0.3427	23.7053	-15.27	5.54477	13.3878	0
0.3433	26.4698	-13.7468	4.63122	11.5606	0
0.3440	32.5516	-13.7468	4.63122	12.7788	0
0.3447	38.668	-16.1856	4.93574	14.9162	0
0.3453	42.642	-16.1856	4.63122	14.3071	0
0.3460	47.2033	-14.3544	3.71766	13.3878	0
0.3467	50.8663	-13.7468	3.10228	16.1343	0
0.3473	51.7993	-12.8312	1.27517	18.2718	0
0.3480	46.6159	-11.6075	0.361616	17.3524	0
0.3487	30.1327	-12.5231	0.970652	15.8355	0
0.3493	11.5071	-13.7468	1.27517	13.9969	0
0.3500	5.11427	-12.5231	-0.558284	9.72197	0
0.3507	6.94573	-13.1349	-3.30529	9.72197	0
0.3513	7.84418	-14.3544	-4.21885	13.3878	0
0.3520	9.98665	-13.1349	-1.47184	11.5606	0
0.3527	11.1961	-11.6075	-0.253765	7.89479	0
0.3533	10.2977	-11.6075	-1.47184	12.4685	0
0.3540	9.98665	-9.77632	-0.558284	15.215	0
0.3547	10.5741	-9.47252	2.18873	12.4685	0
0.3553	10.5741	-12.8312	0.361616	12.4685	0
0.3560	12.4056	-13.4387	-2.38539	10.9516	0
0.3567	13.3386	-9.77632	-0.862802	6.97545	0
0.3573	12.7166	-7.9451	2.49324	9.42318	0
0.3580	13.3386	-7.0295	5.84929	12.4685	0
0.3587	14.237	-7.0295	9.5162	9.72197	0
0.3593	15.17	-7.9451	9.21168	11.2504	0
0.3600	16.3795	-9.47252	6.76919	13.3878	0
0.3607	16.0685	-10.3881	7.07371	7.89479	0
0.3613	16.3795	-9.77632	8.90082	6.36639	0
0.3620	18.833	-8.55692	11.0388	10.9516	0
0.3627	20.0424	-7.9451	12.5677	7.89479	0
0.3633	21.8739	-7.0295	9.82072	3.93016	0
0.3640	24.3273	-4.89449	5.84929	6.67667	0
0.3647	25.2258	-4.89449	5.24025	8.81412	0
0.3653	25.5368	-7.33751	5.24025	7.89479	0
0.3660	23.1179	-8.86071	4.02218	8.81412	0
0.3667	12.7166	-6.7257	3.10228	9.11291	0
0.3673	-1.31312	-4.89449	2.49324	8.50385	0
0.3680	-9.53742	-6.7257	1.57969	8.81412	0
0.3687	-11.3689	-7.9451	0.666134	8.20506	0
0.3693	-11.3689	-3.06327	-0.253765	6.36639	0
0.3700	-13.2003	-1.53586	1.27517	5.14827	0
0.3707	-15.9648	-7.0295	2.79776	6.97545	0
0.3713	-14.1334	-7.0295	1.88421	8.81412	0
0.3720	-11.6799	-3.67509	1.27517	6.97545	0
0.3727	-11.9909	-6.11389	1.27517	2.10298	0
0.3733	-12.6129	-6.11389	-0.558284	-0.344751	0
0.3740	-12.3019	-2.45146	-1.47184	0.574584	0
0.3747	-13.5113	-2.45146	0.0507531	1.48243	0
0.3753	-17.1743	-3.06327	-1.77636	1.48243	0
0.3760	-21.4592	-0.62025	-5.1324	1.48243	0
0.3767	-22.6687	-2.14767	-3.30529	0.264309	0
0.3773	-19.6277	-2.75948	-1.47184	0.264309	0
0.3780	-13.2003	1.51476	-3.30529	1.7927	0
0.3787	-2.52258	2.12235	-4.21885	2.40176	0
0.3793	8.74264	-1.23206	-5.1324	3.01082	0
0.3800	14.548	-0.62025	-8.18393	5.75733	0
0.3807	17.8999	1.51476	-8.79931	5.75733	0
0.3813	23.7053	2.43037	-6.66134	1.18364	0
0.3820	26.4698	3.95356	-5.1324	-0.0344751	0
0.3827	23.3943	5.78478	-4.52337	3.3211	0
0.3833	20.9754	5.78478	-4.21885	3.61988	0
0.3840	22.8069	5.17719	-6.0523	1.48243	0
0.3847	26.7808	3.95356	-7.57489	0.574584	0
0.3853	29.5107	3.34597	-7.27038	-0.95381	0
0.3860	30.7202	3.64977	-5.1324	-2.17193	0
0.3867	28.6123	4.86917	-2.38539	-0.643534	0
0.3873	14.548	4.86917	-2.08088	1.48243	0
0.3880	-12.9239	3.95356	-4.21885	1.48243	0
0.3887	-31.826	4.86917	-3.60981	0.264309	0
0.3893	-24.5001	7.3122	-2.68991	-1.26409	0
0.3900	-2.52258	6.70039	-3.60981	-2.4822	0
0.3907	16.0685	4.86917	-1.47184	-4.0106	0
0.3913	30.1327	6.39659	2.18873	-5.83778	0
0.3920	31.6532	8.2278	2.18873	-5.5275	0
0.3927	4.49226	7.3122	0.666134	-3.09126	0
0.3933	-38.8408	6.70039	-1.47184	-1.56287	0
0.3940	-63.5828	8.83961	-4.21885	-4.61966	0
0.3947	-65.4143	10.9746	-5.1324	-7.66495	0
0.3953	-68.4552	10.059	-4.82789	-5.83778	0
0.3960	-77.3015	7.92401	-5.1324	-4.30938	0
0.3967	-76.3685	7.92401	-4.82789	-7.66495	0
0.3973	-66.3127	9.75522	-4.52337	-10.7217	0
0.3980	-59.2979	10.3628	-5.1324	-9.19335	0
0.3987	-54.4255	10.059	-4.21885	-5.83778	0
0.3993	-41.2943	10.3628	-3.91433	-4.0106	0
0.4000	-22.6687	9.75522	-6.0523	-4.61966	0
0.4007	-8.63897	8.5316	-7.87941	-6.14805	0
0.4013	-1.93513	7.92401	-9.10383	-6.14805	0
0.4020	2.3498	8.83961	-12.4599	-5.5275	0
0.4027	3.28281	10.9746	-13.678	-5.83778	0
0.4033	-7.70596	10.6708	-11.2355	-6.44684	0
0.4040	-27.2646	8.5316	-8.79931	-5.22872	0
0.4047	-44.6462	9.44721	-8.48845	-3.70032	0
0.4053	-51.35	11.2784	-7.87941	-2.78099	0
0.4060	-43.7477	10.9746	-6.0523	-1.26409	0
0.4067	-28.474	12.502	-3.30529	0.873368	0
0.4073	-16.8633	14.0252	0.361616	1.7927	0
0.4080	-11.6799	12.194	4.02218	0.574584	0
0.4087	-6.1855	10.3628	4.63122	-1.87314	0
0.4093	0.518338	10.6708	3.10228	-4.91844	0
0.4100	4.49226	8.2278	0.0507531	-6.14805	0
0.4107	6.01272	7.0084	-3.30529	-2.4822	0
0.4113	9.67565	9.44721	-3.00077	1.48243	0
0.4120	12.4056	9.44721	0.361616	-0.0344751	0
0.4127	13.0276	7.61599	-0.558284	-1.26409	0
0.4133	15.17	7.92401	-3.30529	-0.344751	0
0.4140	19.7314	7.61599	-3.00077	-0.95381	0
0.4147	24.0163	7.92401	-4.21885	-2.17193	0
0.4153	30.7202	11.2784	-6.35682	-3.09126	0
0.4160	39.8775	12.502	-2.38539	-4.0106	0
0.4167	48.7238	10.3628	0.0507531	-3.09126	0
0.4173	59.4361	10.3628	-3.00077	-1.87314	0
0.4180	71.0123	13.1096	-3.30529	-4.91844	0
0.4187	78.3382	14.3333	-0.558284	-4.91844	0
0.4193	82.3121	12.194	-2.08088	1.48243	0
0.4200	76.1957	8.5316	-4.21885	1.48243	0
0.4207	46.6159	7.61599	-2.08088	-4.91844	0
0.4213	0.829341	11.2784	0.0507531	-6.14805	0
0.4220	-31.826	11.5864	0.970652	-4.0106	0
0.4227	-37.6314	8.83961	1.88421	-4.91844	0
0.4233	-29.0961	8.83961	2.18873	-4.0106	0
0.4240	-22.0466	10.3628	2.49324	-0.95381	0
0.4247	-15.9648	10.059	3.10228	-1.87314	0
0.4253	-6.80751	10.3628	2.49324	-3.39005	0
0.4260	1.45135	11.2784	3.10228	-1.26409	0
0.4267	5.39072	11.2784	6.76919	-1.26409	0
0.4273	6.32373	10.3628	6.76919	-3.09126	0
0.4280	7.22218	9.44721	3.41314	-1.56287	0
0.4287	9.67565	9.44721	1.57969	-0.95381	0
0.4293	11.5071	9.75522	0.666134	-4.61966	0
0.4300	10.5741	10.3628	0.0507531	-5.83778	0
0.4307	11.5071	12.502	3.10228	-2.17193	0
0.4313	14.237	14.0252	5.84929	0.574584	0
0.4320	11.5071	11.2784	3.41314	0.574584	0
0.4327	6.01272	8.2278	1.88421	-0.643534	0
0.4333	5.11427	10.3628	4.02218	-2.78099	0
0.4340	6.01272	12.502	3.71766	-4.30938	0
0.4347	8.74264	12.8058	2.18873	-3.09126	0
0.4353	13.3386	14.0252	4.3267	-2.17193	0
0.4360	14.237	13.4176	5.84929	-4.61966	0
0.4367	13.6496	11.5864	3.41314	-4.0106	0
0.4373	16.0685	12.194	1.27517	-1.26409	0
0.4380	16.6905	12.194	0.666134	-0.95381	0
0.4387	15.792	11.2784	-0.558284	-1.26409	0
0.4393	20.0424	11.5864	-2.08088	0.574584	0
0.4400	23.3943	11.5864	-1.47184	0.574584	0
0.4407	22.1849	10.9746	0.0507531	-1.26409	0
0.4413	23.1179	11.5864	0.970652	-1.26409	0
0.4420	25.2258	10.6708	1.57969	-0.643534	0
0.4427	25.2258	10.059	1.57969	1.48243	0
0.4433	26.4698	12.8058	2.18873	4.84949	0
0.4440	26.1588	13.7214	3.10228	4.84949	0
0.4447	25.8478	12.502	2.18873	-0.0344751	0
0.4453	32.2752	14.9408	0.666134	-2.78099	0
0.4460	36.2146	16.7721	2.49324	0.574584	0
0.4467	33.4846	14.0252	3.71766	4.53922	0
0.4473	30.7202	13.1096	0.970652	3.3211	0
0.4480	22.4959	14.6371	0.361616	0.574584	0
0.4487	5.70172	13.1096	2.79776	1.48243	0
0.4493	-7.70596	10.6708	3.71766	0.873368	0
0.4500	-19.0057	10.3628	4.93574	-0.344751	0
0.4507	-30.9275	10.6708	6.16015	4.22894	0
0.4513	-30.3055	10.3628	4.93574	7.89479	0
0.4520	-19.3167	10.9746	4.02218	3.93016	0
0.4527	-14.1334	12.8058	4.02218	4.22894	0
0.4533	-14.1334	13.4176	1.88421	8.81412	0
0.4540	-19.0057	12.194	1.27517	6.97545	0
0.4547	-28.474	10.6708	4.93574	4.53922	0
0.4553	-31.515	10.059	6.16015	9.11291	0
0.4560	-28.785	9.14341	6.46467	8.81412	0
0.4567	-29.6835	8.5316	7.68274	1.48243	0
0.4573	-28.474	9.14341	6.16015	0.574584	0
0.4580	-24.1891	9.44721	4.02218	3.93016	0
0.4587	-23.2907	8.5316	4.93574	3.61988	0
0.4593	-18.1073	7.61599	4.93574	5.75733	0
0.4600	-5.8745	7.61599	6.16015	8.50385	0
0.4607	-1.00212	6.39659	9.5162	5.75733	0
0.4613	1.72779	3.95356	7.98726	3.3211	0
0.4620	9.67565	3.34597	3.10228	4.84949	0
0.4627	14.548	4.86917	2.49324	4.22894	0
0.4633	17.3125	4.86917	3.10228	4.22894	0
0.4640	19.7314	3.03796	1.27517	6.97545	0
0.4647	6.01272	1.20674	1.88421	7.28573	0
0.4653	-22.3577	0.599153	3.71766	5.14827	0
0.4660	-39.4628	1.20674	3.41314	4.22894	0
0.4667	-36.4219	0.291138	5.24025	4.53922	0
0.4673	-25.7096	-1.23206	7.68274	6.06761	0
0.4680	-13.8224	-0.62025	6.46467	8.50385	0
0.4687	-4.97605	-0.0126582	4.93574	7.89479	0
0.4693	-2.83358	-1.84387	4.93574	5.14827	0
0.4700	-0.380115	-3.36707	4.02218	5.14827	0
0.4707	2.97181	-2.14767	1.88421	6.06761	0
0.4713	-3.45559	-1.84387	-0.253765	6.97545	0
0.4720	-14.7554	-3.36707	0.361616	6.67667	0
0.4727	-15.6538	-3.67509	2.79776	6.67667	0
0.4733	-11.0924	-2.45146	1.27517	6.97545	0
0.4740	-14.7554	-3.97888	-2.08088	7.596	0
0.4747	-24.1891	-6.11389	1.57969	8.20506	0
0.4753	-35.1779	-3.67509	6.76919	9.11291	0
0.4760	-47.0997	-1.23206	3.10228	7.89479	0
0.4767	-51.972	-3.36707	0.361616	6.06761	0
0.4773	-47.6871	-6.11389	6.76919	8.50385	0
0.4780	-39.7738	-4.89449	12.2632	8.81412	0
0.4787	-25.1221	-0.62025	10.7343	7.89479	0
0.4793	-4.04304	-0.316454	6.76919	13.3878	0
0.4800	11.1961	-4.59069	3.71766	16.1343	0
0.4807	23.1179	-6.11389	1.88421	8.81412	0
0.4813	39.8775	-4.28268	3.10228	6.97545	0
0.4820	57.2936	-5.19828	5.54477	11.5606	0
0.4827	63.9975	-6.7257	4.93574	6.97545	0
0.4833	57.2936	-3.67509	5.24025	3.3211	0
0.4840	46.3049	-3.36707	6.46467	8.20506	0
0.4847	45.0609	-7.0295	4.93574	8.81412	0
0.4853	46.8923	-6.42191	4.93574	4.84949	0
0.4860	32.2752	-5.19828	8.29178	6.67667	0
0.4867	9.36464	-6.7257	10.4298	8.81412	0
0.4873	-4.66504	-6.11389	10.7343	6.67667	0
0.4880	-21.1482	-5.81009	11.3433	6.36639	0
0.4887	-50.7626	-7.9451	12.2632	7.89479	0
0.4893	-75.47	-9.16873	14.0903	6.06761	0
0.4900	-81.8629	-8.25312	15.6193	4.53922	0
0.4907	-72.1181	-7.9451	11.6478	7.89479	0
0.4913	-47.9981	-7.64131	6.16015	10.6413	0
0.4920	-22.6687	-8.86071	4.3267	8.20506	0
0.4927	-11.3689	-12.2193	3.10228	4.84949	0
0.4933	-8.01696	-12.5231	0.970652	5.45855	0
0.4940	-0.380115	-8.86071	-0.862802	6.36639	0
0.4947	9.67565	-7.9451	-2.08088	5.45855	0
0.4953	14.859	-10.6919	-1.47184	4.53922	0
0.4960	9.36464	-10.6919	-1.77636	3.01082	0
0.4967	0.518338	-10.6919	-6.96586	2.10298	0
0.4973	3.28281	-12.8312	-11.5463	5.14827	0
0.4980	20.0424	-12.5231	-11.2355	7.89479	0
0.4987	32.5516	-10.3881	-10.0174	7.89479	0
0.4993	27.6793	-11.6075	-10.3219	8.81412	0
0.5000	20.0424	-12.8312	-8.79931	10.9516	0
0.5007	25.2258	-10.6919	-5.43692	10.9516	0
0.5013	31.9642	-10.6919	-1.77636	9.72197	0
0.5020	32.8626	-14.0506	-0.558284	8.81412	0
0.5027	35.9036	-13.4387	-0.253765	10.3425	0
0.5033	26.4698	-10.6919	4.93574	15.215	0
0.5040	-10.4704	-11.3037	11.3433	18.8808	0
0.5047	-45.2682	-13.4387	12.2632	16.1343	0
0.5053	-55.946	-13.4387	11.6478	13.089	0
0.5060	-61.1293	-12.2193	11.6478	15.215	0
0.5067	-66.6237	-11.9155	7.37823	16.7434	0
0.5073	-56.257	-13.1349	1.88421	16.4446	0
0.5080	-34.2794	-13.4387	-0.253765	17.9615	0
0.5087	-19.0057	-12.5231	-3.30529	19.4899	0
0.5093	-12.3019	-12.2193	-8.48845	19.8002	0
0.5100	-6.80751	-14.0506	-8.18393	20.4092	0
0.5107	-0.691118	-14.6624	-3.30529	20.4092	0
0.5113	1.72779	-14.6624	-1.47184	18.8808	0
0.5120	1.72779	-15.27	-3.30529	19.8002	0
0.5127	3.55926	-14.0506	-2.38539	21.9376	0
0.5133	6.01272	-12.8312	0.0507531	22.5467	0
0.5140	7.84418	-14.6624	0.0507531	21.3286	0
0.5147	10.8851	-15.578	-1.47184	23.1557	0
0.5153	12.4056	-13.1349	-3.30529	26.201	0
0.5160	14.237	-12.5231	-4.82789	25.2932	0
0.5167	16.6905	-16.1856	-4.82789	20.708	0
0.5173	16.0685	-18.0168	-5.1324	20.4092	0
0.5180	14.548	-16.1856	-6.0523	22.2364	0
0.5187	17.8999	-15.8818	-3.91433	21.9376	0
0.5193	19.7314	-18.9324	-2.38539	23.1557	0
0.5200	18.833	-18.6286	-4.82789	25.9023	0
0.5207	18.833	-14.9662	-5.1324	24.0751	0
0.5213	17.6235	-14.9662	-3.00077	21.9376	0
0.5220	15.17	-19.848	-4.21885	24.3739	0
0.5227	15.792	-20.7636	-8.18393	24.9829	0
0.5233	13.3386	-17.1012	-12.1554	21.9376	0
0.5240	6.94573	-15.8818	-13.3734	21.6274	0
0.5247	4.49226	-18.0168	-11.5463	22.5467	0
0.5253	5.39072	-18.9324	-10.3219	20.708	0
0.5260	6.01272	-18.9324	-10.0174	20.099	0
0.5267	6.94573	-18.0168	-7.27038	21.6274	0
0.5273	7.84418	-16.1856	-6.0523	22.8455	0
0.5280	7.22218	-16.1856	-6.66134	22.5467	0
0.5287	8.74264	-18.6286	-3.00077	19.8002	0
0.5293	10.2977	-17.713	-0.253765	16.1343	0
0.5300	8.74264	-15.578	-3.60981	14.9162	0
0.5307	7.84418	-16.4936	-3.30529	16.7434	0
0.5313	7.84418	-16.1856	-0.558284	14.9162	0
0.5320	6.32373	-14.3544	-1.77636	10.9516	0
0.5327	6.01272	-15.27	-0.558284	12.4685	0
0.5333	9.67565	-15.578	4.93574	14.3071	0
0.5340	13.3386	-14.6624	4.3267	9.72197	0
0.5347	15.17	-16.1856	0.361616	5.14827	0
0.5353	16.0685	-17.713	-0.558284	6.06761	0
0.5360	18.522	-15.27	-0.558284	5.75733	0
0.5367	21.5629	-12.8312	0.361616	3.61988	0
0.5373	24.0163	-13.4387	3.10228	5.14827	0
0.5380	28.8887	-13.4387	2.49324	5.14827	0
0.5387	34.3831	-10.6919	0.970652	4.22894	0
0.5393	36.5256	-8.86071	0.666134	5.14827	0
0.5400	34.3831	-10.9999	-2.08088	3.93016	0
0.5407	25.8478	-13.1349	-5.1324	-1.56287	0
0.5413	9.05364	-12.2193	-3.30529	-5.22872	0
0.5420	-9.53742	-10.9999	-2.38539	-5.5275	0
0.5427	-20.5262	-11.3037	-4.52337	-4.91844	0
0.5433	-19.3167	-10.0843	-4.52337	-4.61966	0
0.5440	-6.49651	-6.11389	-3.91433	-4.91844	0
0.5447	9.67565	-4.89449	-5.74778	-5.83778	0
0.5453	22.4959	-8.55692	-6.66134	-4.91844	0
0.5460	32.5516	-11.6075	-6.0523	-3.09126	0
0.5467	28.3013	-9.77632	-6.96586	-4.91844	0
0.5473	-8.32797	-7.0295	-8.79931	-9.50362	0
0.5480	-57.1554	-6.42191	-10.3219	-9.50362	0
0.5487	-80.3424	-6.42191	-10.6264	-7.66495	0
0.5493	-78.822	-7.0295	-9.40835	-9.80241	0
0.5500	-77.3015	-6.7257	-8.18393	-11.9399	0
0.5507	-78.2	-4.28268	-6.96586	-9.50362	0
0.5513	-70.8741	-2.45146	-5.1324	-8.89456	0
0.5520	-56.8444	-2.75948	-6.35682	-10.7217	0
0.5527	-44.3352	-5.19828	-9.10383	-10.4115	0
0.5533	-36.1109	-8.86071	-6.35682	-11.6411	0
0.5540	-21.7702	-9.16873	-1.47184	-16.5136	0
0.5547	6.01272	-5.5063	-0.558284	-17.4329	0
0.5553	33.4846	-3.67509	-2.08088	-15.6057	0
0.5560	46.8923	-4.59069	-3.91433	-17.7432	0
0.5567	59.4361	-5.19828	-6.0523	-20.1794	0
0.5573	79.5476	-5.5063	-6.66134	-20.1794	0
0.5580	85.664	-5.19828	-5.74778	-21.3975	0
0.5587	61.855	-4.28268	-4.82789	-21.0987	0
0.5593	18.833	-4.89449	-5.1324	-18.0419	0
0.5600	-34.5904	-6.42191	-7.27038	-19.5703	0
0.5607	-98.035	-5.19828	-10.0174	-24.144	0
0.5613	-152.668	-3.67509	-9.40835	-25.0634	0
0.5620	-163.346	-4.59069	-6.0523	-24.144	0
0.5627	-122.155	-4.59069	-4.21885	-25.9827	0
0.5633	-69.6646	-2.45146	-4.52337	-24.7531	0
0.5640	-42.5037	-2.45146	-7.27038	-22.3169	0
0.5647	-32.448	-3.97888	-10.0174	-25.0634	0
0.5653	-23.8781	-4.28268	-11.2355	-27.4996	0
0.5660	-27.852	-4.28268	-13.3734	-25.0634	0
0.5667	-40.3613	-4.59069	-16.7295	-22.9259	0
0.5673	-35.4889	-4.28268	-16.7295	-25.6724	0
0.5680	-19.6277	-4.28268	-15.8159	-28.1202	0
0.5687	-29.6835	-7.0295	-15.2069	-28.4189	0
0.5693	-61.7514	-8.86071	-14.287	-29.3383	0
0.5700	-76.3685	-5.81009	-13.678	-29.6371	0
0.5707	-66.3127	-3.97888	-12.4599	-28.4189	0
0.5713	-52.283	-7.0295	-8.79931	-28.7292	0
0.5720	-40.6723	-9.77632	-4.21885	-30.5564	0
0.5727	-30.6165	-8.86071	-0.558284	-30.8667	0
0.5733	-26.0206	-5.19828	1.27517	-30.5564	0
0.5740	-19.6277	-1.84387	0.361616	-31.1655	0
0.5747	-5.8745	-1.23206	0.666134	-30.2461	0
0.5753	5.11427	-2.45146	1.27517	-28.1202	0
0.5760	6.01272	-3.36707	-3.91433	-29.6371	0
0.5767	7.84418	-4.28268	-9.40835	-33.6132	0
0.5773	11.5071	-5.81009	-7.57489	-34.2222	0
0.5780	5.39072	-4.59069	-1.47184	-32.3836	0
0.5787	-11.3689	-1.84387	4.02218	-32.3836	0
0.5793	-23.6017	-1.23206	7.37823	-33.6132	0
0.5800	-20.5262	-2.14767	7.98726	-33.3029	0
0.5807	-8.01696	-2.75948	7.07371	-32.6938	0
0.5813	6.01272	-2.45146	4.3267	-32.3836	0
0.5820	20.6644	-0.62025	-0.558284	-31.7745	0
0.5827	34.3831	0.291138	-5.43692	-32.9926	0
0.5833	40.8105	-0.62025	-7.57489	-35.7391	0
0.5840	35.3161	-0.928265	-8.48845	-35.1301	0
0.5847	24.3273	0.291138	-8.18393	-32.9926	0
0.5853	18.833	1.51476	-8.48845	-33.912	0
0.5860	22.8069	4.56538	-10.6264	-33.6132	0
0.5867	28.6123	6.70039	-9.71287	-29.9473	0
0.5873	24.3273	3.95356	-4.82789	-29.028	0
0.5880	8.15519	2.73416	-3.60981	-31.4757	0
0.5887	-8.01696	4.56538	-6.0523	-33.3029	0
0.5893	-12.9239	4.86917	-4.82789	-35.4404	0
0.5900	-6.80751	5.78478	0.0507531	-34.2222	0
0.5907	2.3498	7.61599	2.18873	-29.3383	0
0.5913	9.67565	5.48098	1.57969	-28.7292	0
0.5920	13.3386	6.09279	0.361616	-32.3836	0
0.5927	17.0015	11.5864	-1.16732	-33.3029	0
0.5933	22.4959	10.3628	-3.00077	-32.9926	0
0.5940	25.2258	7.61599	-4.21885	-34.2222	0
0.5947	25.8478	10.3628	-4.21885	-32.3836	0
0.5953	27.9903	10.9746	-3.91433	-28.7292	0
0.5960	30.7202	9.75522	-4.52337	-29.6371	0
0.5967	31.0312	12.502	-4.21885	-33.3029	0
0.5973	29.5107	12.194	-2.38539	-33.6132	0
0.5980	28.3013	8.5316	-1.16732	-32.3836	0
0.5987	29.8217	11.5864	-0.558284	-31.1655	0
0.5993	34.6941	16.7721	2.79776	-29.3383	0
0.6000	37.4586	15.2489	5.54477	-28.7292	0
0.6007	36.5256	14.0252	5.84929	-30.5564	0
0.6013	37.1476	15.5527	7.68274	-31.7745	0
0.6020	35.9036	15.8565	10.4298	-32.9926	0
0.6027	28.8887	14.9408	10.1252	-33.3029	0
0.6033	27.0573	13.1096	10.7343	-29.6371	0
0.6040	31.6532	11.5864	13.1768	-25.0634	0
0.6047	31.6532	11.2784	12.2632	-24.7531	0
0.6053	33.7957	13.1096	10.4298	-24.144	0
0.6060	39.5665	13.4176	9.21168	-22.0066	0
0.6067	32.8626	12.194	7.37823	-21.7078	0
0.6073	19.7314	11.5864	6.46467	-20.7885	0
0.6080	16.3795	12.194	8.5963	-17.1341	0
0.6087	18.522	11.2784	9.21168	-17.1341	0
0.6093	22.4959	10.059	5.84929	-22.3169	0
0.6100	31.9642	11.5864	3.41314	-24.144	0
0.6107	39.29	13.7214	2.79776	-18.651	0
0.6113	43.2294	12.194	3.71766	-12.2501	0
0.6120	42.953	10.3628	7.37823	-12.5489	0
0.6127	30.1327	9.75522	9.5162	-16.8238	0
0.6133	17.3125	8.5316	5.84929	-18.0419	0
0.6140	18.833	7.61599	2.79776	-16.8238	0
0.6147	20.0424	6.70039	4.93574	-16.8238	0
0.6153	20.6644	5.78478	5.84929	-15.9045	0
0.6160	35.6271	5.17719	2.49324	-15.6057	0
0.6167	48.7238	5.48098	0.361616	-14.6864	0
0.6173	42.642	5.17719	0.0507531	-11.0205	0
0.6180	26.7808	4.56538	-0.558284	-9.80241	0
0.6187	-0.380115	3.95356	1.27517	-11.9399	0
0.6193	-36.1109	3.03796	4.63122	-11.6411	0
0.6200	-54.4255	2.43037	4.93574	-10.1127	0
0.6207	-49.5186	3.03796	4.02218	-11.3308	0
0.6213	-36.4219	3.95356	2.49324	-12.2501	0
0.6220	-15.6538	2.43037	0.361616	-11.0205	0
0.6227	10.2977	2.12235	-0.558284	-8.58429	0
0.6233	28.6123	4.86917	1.27517	-3.70032	0
0.6240	42.331	4.56538	0.970652	-1.56287	0
0.6247	46.3049	-0.316454	-0.558284	-4.91844	0
0.6253	27.6793	-1.53586	1.27517	-4.61966	0
0.6260	5.39072	1.20674	3.71766	-0.95381	0
0.6267	0.518338	1.51476	2.18873	-1.26409	0
0.6273	-5.8745	1.20674	-0.862802	-3.09126	0
0.6280	-24.8111	-0.0126582	-3.30529	-1.26409	0
0.6287	-34.2794	-3.36707	-4.21885	1.48243	0
0.6293	-27.852	-3.67509	-3.30529	2.40176	0
0.6300	-20.8372	-1.53586	-1.47184	3.93016	0
0.6307	-13.5113	-0.62025	0.361616	4.84949	0
0.6313	-1.00212	-0.928265	0.361616	4.22894	0
0.6320	2.6608	-2.45146	-0.558284	5.45855	0
0.6327	-15.0318	-4.59069	0.361616	9.72197	0
0.6333	-34.8669	-4.28268	1.27517	11.5606	0
0.6340	-33.9684	-2.14767	-1.47184	10.0322	0
0.6347	-20.5262	-0.62025	-5.1324	11.5606	0
0.6353	-9.26098	1.20674	-4.82789	16.1343	0
0.6360	11.1961	0.291138	-5.1324	15.8355	0
0.6367	45.9939	-3.06327	-6.0523	11.2504	0
0.6373	72.8438	-2.45146	-5.1324	10.6413	0
0.6380	70.7013	0.291138	-5.1324	13.3878	0
0.6387	49.9678	-0.62025	-7.57489	13.6981	0
0.6393	29.8217	-0.928265	-7.27038	14.9162	0
0.6400	0.518338	1.20674	-4.82789	17.3524	0
0.6407	-56.257	2.12235	-6.0523	17.0537	0
0.6413	-109.335	4.26158	-8.79931	16.7434	0
0.6420	-116.972	5.48098	-9.40835	18.8808	0
0.6427	-96.2036	0.902949	-8.18393	18.8808	0
0.6433	-86.4588	-1.84387	-6.96586	17.9615	0
0.6440	-86.4588	3.34597	-6.66134	20.708	0
0.6447	-80.6534	6.70039	-7.27038	21.6274	0
0.6453	-69.3536	4.26158	-6.0523	19.4899	0
0.6460	-58.3649	3.03796	-3.91433	20.4092	0
0.6467	-52.8705	5.17719	-3.30529	24.0751	0
0.6473	-52.8705	6.39659	-3.30529	27.4307	0
0.6480	-52.594	4.56538	-1.47184	29.2578	0
0.6487	-51.972	2.12235	-0.558284	25.9023	0
0.6493	-49.8296	3.95356	-1.47184	21.6274	0
0.6500	-39.7738	8.2278	-3.60981	24.3739	0
0.6507	-26.9536	9.44721	-6.0523	27.4307	0
0.6513	-24.8111	7.92401	-7.27038	25.9023	0
0.6520	-28.474	7.92401	-7.27038	26.201	0
0.6527	-23.2907	8.83961	-6.96586	28.3385	0
0.6533	-8.01696	9.44721	-6.35682	26.8216	0
0.6540	4.18126	9.44721	-7.87941	26.5113	0
0.6547	8.46619	10.6708	-9.71287	29.5681	0
0.6553	14.237	12.194	-8.48845	28.9476	0
0.6560	19.144	11.8902	-6.0523	26.8216	0
0.6567	17.0015	11.5864	-6.96586	27.1204	0
0.6573	17.0015	13.7214	-9.10383	26.201	0
0.6580	22.1849	14.6371	-9.40835	22.5467	0
0.6587	17.8999	13.7214	-8.18393	24.0751	0
0.6593	4.18126	14.9408	-8.79931	30.4759	0
0.6600	-5.59805	15.8565	-11.5463	30.4759	0
0.6607	-7.11851	14.6371	-12.4599	25.2932	0
0.6613	0.518338	14.9408	-9.71287	24.3739	0
0.6620	13.9606	15.8565	-9.71287	25.2932	0
0.6627	24.6383	15.8565	-11.8508	23.7648	0
0.6633	35.3161	15.2489	-10.6264	24.3739	0
0.6640	49.9678	15.2489	-10.6264	26.5113	0
0.6647	60.6456	15.5527	-15.5114	26.201	0
0.6653	62.788	16.7721	-17.9539	27.1204	0
0.6660	64.3085	17.6877	-16.425	28.6488	0
0.6667	63.6865	16.1602	-19.781	27.7294	0
0.6673	53.6307	15.2489	-20.7009	26.201	0
0.6680	42.0199	18.2995	-13.0689	24.6841	0
0.6687	43.2294	20.4345	-9.10383	22.8455	0
0.6693	56.3606	16.7721	-13.3734	22.5467	0
0.6700	70.1139	15.8565	-13.9825	23.4545	0
0.6707	80.1696	21.6539	-11.5463	25.2932	0
0.6713	84.4546	25.0125	-10.3219	28.0397	0
0.6720	68.8699	21.3501	-6.0523	28.9476	0
0.6727	31.3422	17.6877	0.361616	27.7294	0
0.6733	-7.11851	16.7721	2.79776	26.8216	0
0.6740	-30.6165	17.3839	3.41314	26.201	0
0.6747	-43.7477	19.5189	5.24025	24.9829	0
0.6753	-50.7626	18.9071	5.84929	24.3739	0
0.6760	-46.1667	17.0759	4.63122	22.8455	0
0.6767	-29.3725	17.6877	3.41314	21.9376	0
0.6773	-13.2003	17.6877	5.84929	23.4545	0
0.6780	-4.04304	16.7721	9.82072	24.9829	0
0.6787	1.45135	18.6033	9.5162	24.3739	0
0.6793	6.32373	18.9071	6.46467	24.6841	0
0.6800	9.36464	16.4683	5.84929	24.3739	0
0.6807	9.36464	16.1602	5.84929	21.6274	0
0.6813	7.84418	16.4683	3.41314	20.708	0
0.6820	9.05364	15.8565	4.02218	21.0183	0
0.6827	13.6496	17.9915	5.84929	19.8002	0
0.6833	18.833	20.7383	6.46467	21.9376	0
0.6840	21.5629	20.1307	7.68274	24.6841	0
0.6847	20.0424	17.9915	8.29178	21.3286	0
0.6853	18.833	16.1602	7.37823	18.8808	0
0.6860	19.455	15.8565	7.68274	21.6274	0
0.6867	19.7314	17.6877	6.46467	19.8002	0
0.6873	20.6644	16.7721	2.79776	16.1343	0
0.6880	24.9493	13.4176	4.3267	20.099	0
0.6887	30.7202	13.7214	7.68274	21.6274	0
0.6893	39.29	14.9408	5.54477	16.4446	0
0.6900	50.8663	14.6371	4.02218	16.1343	0
0.6907	58.1921	13.7214	6.16015	17.9615	0
0.6913	62.166	12.194	4.63122	15.5253	0
0.6920	70.1139	10.3628	4.63122	14.3071	0
0.6927	69.4919	10.6708	7.68274	14.3071	0
0.6933	43.5404	9.44721	6.16015	10.6413	0
0.6940	3.87026	5.48098	6.46467	8.50385	0
0.6947	-16.2758	3.95356	12.5677	11.2504	0
0.6953	-4.04304	6.09279	14.0903	10.6413	0
0.6960	6.01272	6.70039	13.1768	4.84949	0
0.6967	-18.6947	3.64977	15.0102	1.18364	0
0.6973	-54.4255	-0.0126582	11.3433	0.574584	0
0.6980	-65.4143	0.291138	3.10228	0.873368	0
0.6987	-56.5334	2.12235	1.27517	3.3211	0
0.6993	-48.9311	3.03796	3.10228	4.53922	0
0.7000	-52.594	3.64977	1.27517	1.18364	0
0.7007	-79.133	3.34597	0.666134	-1.26409	0
0.7013	-123.088	2.43037	2.18873	0.574584	0
0.7020	-148.694	3.34597	4.02218	0.873368	0
0.7027	-137.429	4.56538	4.93574	-0.95381	0
0.7033	-105.361	3.03796	5.84929	0.574584	0
0.7040	-75.47	3.03796	5.24025	1.48243	0
0.7047	-54.4255	5.17719	3.41314	0.574584	0
0.7053	-37.3204	4.86917	-0.558284	4.84949	0
0.7060	-24.8111	3.95356	-2.08088	6.97545	0
0.7067	-18.3837	5.48098	0.0507531	2.10298	0
0.7073	-13.5113	4.86917	0.666134	1.48243	0
0.7080	-9.26098	1.20674	0.361616	6.36639	0
0.7087	-9.26098	-0.0126582	2.18873	6.36639	0
0.7093	-3.45559	2.12235	3.10228	3.3211	0
0.7100	12.4056	3.95356	4.3267	4.84949	0
0.7107	25.5368	2.73416	7.37823	6.97545	0
0.7113	38.668	0.291138	7.37823	7.28573	0
0.7120	63.6865	0.902949	6.76919	9.72197	0
0.7127	90.2254	4.86917	14.3948	10.6413	0
0.7133	102.147	5.78478	21.4178	6.97545	0
0.7140	89.6379	2.73416	18.0617	5.14827	0
0.7147	42.953	2.12235	13.4813	5.75733	0
0.7153	-22.3577	4.56538	15.3147	4.22894	0
0.7160	-64.1703	3.64977	15.6193	2.71204	0
0.7167	-75.159	2.43037	11.9523	4.84949	0
0.7173	-81.5864	5.17719	11.3433	6.06761	0
0.7180	-86.4588	5.48098	11.3433	3.3211	0
0.7187	-76.092	3.03796	7.68274	4.84949	0
0.7193	-57.1554	4.86917	5.84929	9.72197	0
0.7200	-40.9833	6.09279	6.76919	7.89479	0
0.7207	-27.852	3.03796	5.84929	0.873368	0
0.7213	-19.6277	3.03796	4.02218	0.574584	0
0.7220	-18.3837	3.95356	6.46467	4.84949	0
0.7227	-19.6277	1.81856	9.5162	5.75733	0
0.7233	-17.7963	2.12235	8.90082	6.06761	0
0.7240	-11.3689	3.95356	7.37823	6.06761	0
0.7247	-2.52258	2.12235	7.68274	5.14827	0
0.7253	3.87026	2.43037	7.37823	7.28573	0
0.7260	5.39072	5.48098	6.16015	8.81412	0
0.7267	7.22218	4.56538	7.37823	6.67667	0
0.7273	12.4056	3.95356	5.84929	7.596	0
0.7280	16.3795	4.86917	0.970652	10.6413	0
0.7287	16.6905	2.73416	-0.558284	7.89479	0
0.7293	17.0015	3.95356	2.79776	3.61988	0
0.7300	15.17	8.83961	5.24025	4.53922	0
0.7307	11.1961	8.5316	4.63122	6.97545	0
0.7313	11.5071	6.39659	4.02218	7.596	0
0.7320	13.6496	7.3122	4.3267	8.81412	0
0.7327	9.67565	5.78478	4.02218	6.06761	0
0.7333	6.01272	3.95356	1.57969	0.264309	0
0.7340	11.1961	5.17719	1.27517	0.264309	0
0.7347	16.3795	5.48098	3.71766	4.53922	0
0.7353	16.6905	5.78478	4.02218	1.48243	0
0.7360	17.3125	7.61599	2.79776	-3.39005	0
0.7367	20.6644	8.2278	4.93574	-0.344751	0
0.7373	24.9493	8.2278	9.21168	2.10298	0
0.7380	26.7808	7.61599	10.1252	-2.17193	0
0.7387	27.0573	6.70039	8.5963	-2.17193	0
0.7393	29.8217	8.83961	6.76919	0.574584	0
0.7400	30.1327	11.8902	5.84929	-3.09126	0
0.7407	18.522	10.3628	5.84929	-4.91844	0
0.7413	4.18126	8.83961	4.02218	-1.56287	0
0.7420	-0.103668	10.3628	3.10228	-1.87314	0
0.7427	2.3498	12.194	6.46467	-3.39005	0
0.7433	4.18126	13.1096	8.90082	0.264309	0
0.7440	5.11427	13.4176	6.46467	0.574584	0
0.7447	6.01272	13.7214	3.41314	-4.61966	0
0.7453	6.01272	14.9408	3.10228	-4.91844	0
0.7460	5.11427	14.0252	4.93574	-1.87314	0
0.7467	3.28281	10.6708	7.37823	-4.0106	0
0.7473	0.829341	12.194	6.76919	-5.83778	0
0.7480	0.829341	15.8565	2.79776	-4.91844	0
0.7487	2.6608	13.4176	0.361616	-6.14805	0
0.7493	1.45135	12.194	0.0507531	-8.58429	0
0.7500	-3.14458	15.8565	-0.862802	-7.05589	0
0.7507	-3.14458	15.5527	-0.862802	-6.44684	0
0.7513	1.14034	13.4176	0.361616	-8.89456	0
0.7520	3.28281	16.7721	0.361616	-8.27401	0
0.7527	6.94573	18.6033	0.0507531	-6.14805	0
0.7533	14.859	15.8565	0.666134	-9.19335	0
0.7540	19.7314	16.4683	0.0507531	-12.2501	0
0.7547	22.4959	17.0759	-0.862802	-10.4115	0
0.7553	29.8217	13.7214	0.0507531	-8.58429	0
0.7560	35.6271	12.194	0.361616	-9.50362	0
0.7567	37.4586	11.8902	-0.253765	-11.6411	0
0.7573	38.046	10.3628	0.361616	-14.9966	0
0.7580	26.1588	13.1096	1.27517	-17.4329	0
0.7587	3.28281	15.2489	0.666134	-15.2954	0
0.7593	-5.8745	11.8902	-0.862802	-12.8592	0
0.7600	-3.14458	9.44721	-3.91433	-13.4683	0
0.7607	-12.9239	10.9746	-6.96586	-14.3876	0
0.7613	-30.6165	10.6708	-7.57489	-14.3876	0
0.7620	-41.2943	10.6708	-6.96586	-16.2148	0
0.7627	-48.3091	12.194	-5.43692	-15.6057	0
0.7633	-55.324	11.2784	-3.91433	-11.6411	0
0.7640	-54.4255	9.14341	-5.1324	-11.9399	0
0.7647	-45.5446	9.44721	-6.66134	-14.0773	0
0.7653	-35.7999	8.83961	-5.43692	-12.2501	0
0.7660	-28.474	8.5316	-6.35682	-11.3308	0
0.7667	-22.9797	9.14341	-8.48845	-12.8592	0
0.7673	-14.1334	7.3122	-7.87941	-10.1127	0
0.7680	-2.21158	4.86917	-8.48845	-8.89456	0
0.7687	9.98665	5.78478	-10.0174	-14.3876	0
0.7693	25.2258	6.39659	-6.96586	-17.7432	0
0.7700	39.8775	4.86917	-4.21885	-16.2148	0
0.7707	49.0348	4.56538	-6.66134	-15.9045	0
0.7713	61.544	2.73416	-7.87941	-16.8238	0
0.7720	77.4397	-0.62025	-5.43692	-14.9966	0
0.7727	68.8699	0.902949	-4.21885	-13.767	0
0.7733	25.5368	3.95356	-4.52337	-15.9045	0
0.7740	-18.6947	0.902949	-5.1324	-18.651	0
0.7747	-36.6983	-0.928265	-8.79931	-18.0419	0
0.7753	-37.3204	2.43037	-12.1554	-18.3522	0
0.7760	-36.1109	2.12235	-12.1554	-21.0987	0
0.7767	-45.8557	-1.23206	-10.0174	-20.4897	0
0.7773	-79.444	0.291138	-9.71287	-16.8238	0
0.7780	-125.507	0.902949	-10.3219	-17.7432	0
0.7787	-147.795	-1.53586	-9.71287	-18.651	0
0.7793	-135.597	-0.928265	-7.27038	-14.9966	0
0.7800	-109.957	-2.45146	-5.1324	-14.9966	0
0.7807	-80.9644	-8.86071	-5.1324	-20.4897	0
0.7813	-47.3761	-8.55692	-5.43692	-20.4897	0
0.7820	-18.3837	-5.19828	-6.0523	-17.7432	0
0.7827	-0.380115	-8.86071	-6.96586	-19.2601	0
0.7833	10.8851	-11.3037	-7.57489	-19.8806	0
0.7840	13.3386	-8.86071	-7.87941	-17.1341	0
0.7847	-1.31312	-10.0843	-10.3219	-17.7432	0
0.7853	-27.852	-13.4387	-11.5463	-20.1794	0
0.7860	-52.594	-13.1349	-10.3219	-20.4897	0
0.7867	-62.6498	-12.8312	-9.71287	-19.8806	0
0.7873	-51.661	-14.0506	-11.2355	-17.7432	0
0.7880	-32.759	-14.9662	-12.1554	-15.2954	0
0.7887	-22.9797	-17.713	-12.1554	-18.3522	0
0.7893	-15.3428	-19.2362	-12.4599	-22.3169	0
0.7900	-3.14458	-17.713	-13.3734	-20.4897	0
0.7907	6.63473	-17.713	-13.9825	-17.7432	0
0.7913	11.5071	-20.1518	-13.3734	-18.0419	0
0.7920	14.548	-23.2066	-10.6264	-17.1341	0
0.7927	12.7166	-27.1728	-6.66134	-16.8238	0
0.7933	10.2977	-29.0041	-3.60981	-19.5703	0
0.7940	13.0276	-27.4766	-2.08088	-20.4897	0
0.7947	16.3795	-28.0885	-1.47184	-18.0419	0
0.7953	16.6905	-30.8353	-3.00077	-20.4897	0
0.7960	15.792	-32.6665	-3.91433	-23.535	0
0.7967	16.0685	-33.8859	-1.77636	-21.0987	0
0.7973	18.522	-34.8015	-0.558284	-18.9613	0
0.7980	22.4959	-35.4133	-2.68991	-19.5703	0
0.7987	29.5107	-36.6327	-4.21885	-18.3522	0
0.7993	36.5256	-37.2445	-4.52337	-17.4329	0
0.8000	35.3161	-36.6327	-5.1324	-18.651	0
0.8007	32.8626	-37.5483	-4.21885	-16.2148	0
0.8013	40.8105	-38.1601	-0.558284	-14.9966	0
0.8020	48.1363	-37.2445	0.361616	-17.7432	0
0.8027	51.7993	-36.6327	-2.38539	-14.9966	0
0.8033	59.1251	-36.3289	-5.43692	-10.4115	0
0.8040	50.8663	-38.1601	-6.0523	-12.8592	0
0.8047	23.1179	-40.9069	-3.00077	-15.6057	0
0.8053	15.17	-41.2107	0.361616	-12.8592	0
0.8060	33.7957	-40.2951	0.361616	-11.3308	0
0.8067	47.2033	-41.2107	0.970652	-13.158	0
0.8073	47.8253	-40.9069	1.57969	-13.767	0
0.8080	37.1476	-40.9069	-0.558284	-11.3308	0
0.8087	1.45135	-43.042	-2.08088	-9.50362	0
0.8093	-47.3761	-42.7382	-1.16732	-11.0205	0
0.8100	-71.8071	-40.2951	-1.77636	-11.9399	0
0.8107	-59.9199	-41.5145	-5.43692	-9.50362	0
0.8113	-35.4889	-43.6538	-7.57489	-7.66495	0
0.8120	-19.0057	-43.6538	-6.96586	-8.58429	0
0.8127	-9.84842	-43.6538	-5.74778	-7.66495	0
0.8133	-4.97605	-43.042	-5.1324	-6.44684	0
0.8140	-4.04304	-40.9069	-5.1324	-6.75711	0
0.8147	-1.31312	-38.1601	-3.30529	-6.14805	0
0.8153	4.18126	-37.2445	-0.253765	-4.91844	0
0.8160	6.63473	-39.9913	4.63122	-7.36617	0
0.8167	6.63473	-41.8226	11.6478	-10.1127	0
0.8173	7.53318	-38.4639	17.4464	-8.58429	0
0.8180	9.67565	-34.8015	16.2283	-7.66495	0
0.8187	13.3386	-36.3289	12.2632	-7.97523	0
0.8193	15.17	-39.3795	11.3433	-6.14805	0
0.8200	15.792	-39.0757	10.4298	-4.91844	0
0.8207	17.3125	-37.2445	8.5963	-6.75711	0
0.8213	17.8999	-35.4133	8.29178	-6.75711	0
0.8220	16.3795	-34.1897	3.71766	-5.83778	0
0.8227	16.3795	-31.4471	-4.52337	-6.75711	0
0.8233	11.5071	-29.9197	-7.57489	-5.22872	0
0.8240	-1.62413	-31.4471	-6.35682	-3.09126	0
0.8247	-11.0924	-31.7509	-8.48845	-3.70032	0
0.8253	-9.26098	-29.0041	-11.2355	-1.87314	0
0.8260	-3.45559	-25.9534	-9.71287	0.574584	0
0.8267	3.28281	-23.2066	-7.87941	-2.4822	0
0.8273	10.2977	-21.0674	-8.18393	-2.78099	0
0.8280	13.6496	-23.2066	-6.0523	1.48243	0
0.8287	11.8181	-25.3416	-3.00077	-0.0344751	0
0.8293	7.22218	-22.5948	-1.16732	-4.61966	0
0.8300	4.49226	-21.3754	4.02218	-4.0106	0
0.8307	7.53318	-22.5948	11.3433	-2.4822	0
0.8313	9.98665	-19.2362	14.6994	-1.87314	0
0.8320	7.84418	-15.27	13.7858	-1.26409	0
0.8327	7.84418	-16.7974	13.4813	-1.87314	0
0.8333	8.15519	-16.1856	12.2632	-2.17193	0
0.8340	-4.04304	-10.9999	9.21168	-0.344751	0
0.8347	-24.5001	-9.77632	7.07371	-0.0344751	0
0.8353	-37.0093	-10.6919	6.76919	-2.17193	0
0.8360	-39.1518	-7.0295	5.84929	-1.87314	0
0.8367	-36.1109	-4.89449	6.16015	0.264309	0
0.8373	-32.448	-6.7257	7.68274	-0.643534	0
0.8380	-27.852	-4.89449	7.68274	-1.26409	0
0.8387	-18.6947	-2.14767	5.54477	3.3211	0
0.8393	-8.32797	-2.45146	3.41314	6.06761	0
0.8400	-1.31312	-2.45146	3.41314	0.574584	0
0.8407	6.32373	-2.45146	3.71766	-4.91844	0
0.8413	16.3795	-4.28268	4.02218	-1.56287	0
0.8420	25.5368	-2.45146	5.84929	0.574584	0
0.8427	34.0721	0.902949	7.07371	-2.17193	0
0.8433	31.6532	-0.62025	8.5963	-0.344751	0
0.8440	12.7166	-1.23206	10.7343	3.01082	0
0.8447	3.28281	2.73416	11.3433	0.264309	0
0.8453	18.522	3.95356	9.5162	-1.26409	0
0.8460	34.6941	3.34597	6.16015	0.574584	0
0.8467	31.9642	4.86917	2.49324	-0.344751	0
0.8473	13.9606	5.78478	-0.253765	-1.26409	0
0.8480	-14.1334	6.09279	-2.08088	-0.344751	0
0.8487	-44.3352	7.3122	-4.21885	-3.39005	0
0.8493	-63.8593	8.2278	-4.21885	-5.83778	0
0.8500	-62.6498	9.14341	-4.21885	-4.61966	0
0.8507	-48.6201	10.6708	-6.0523	-4.91844	0
0.8513	-39.4628	10.3628	-6.35682	-4.91844	0
0.8520	-40.6723	9.44721	-5.1324	-2.4822	0
0.8527	-34.8669	10.3628	-6.66134	-5.22872	0
0.8533	-14.7554	11.5864	-8.48845	-9.50362	0
0.8540	4.18126	11.2784	-6.0523	-7.36617	0
0.8547	15.17	11.2784	-4.52337	-3.70032	0
0.8553	20.6644	12.194	-5.74778	-5.22872	0
0.8560	13.6496	12.194	-6.0523	-6.44684	0
0.8567	-1.62413	10.3628	-5.1324	-4.61966	0
0.8573	-8.63897	9.44721	-5.74778	-4.61966	0
0.8580	-4.04304	10.9746	-8.18393	-6.75711	0
0.8587	3.87026	12.194	-8.79931	-6.14805	0
0.8593	3.55926	14.0252	-7.27038	-4.0106	0
0.8600	-14.4444	14.0252	-7.87941	-3.09126	0
0.8607	-38.8408	12.8058	-9.40835	-2.4822	0
0.8613	-47.0997	11.8902	-9.10383	-2.78099	0
0.8620	-45.2682	12.194	-9.40835	-5.5275	0
0.8627	-51.661	12.194	-9.71287	-6.14805	0
0.8633	-58.0884	12.8058	-7.57489	-3.09126	0
0.8640	-50.7626	10.9746	-6.0523	-4.30938	0
0.8647	-39.7738	7.61599	-6.66134	-8.89456	0
0.8653	-29.3725	7.61599	-6.35682	-8.58429	0
0.8660	-14.4444	8.5316	-6.35682	-5.83778	0
0.8667	0.207335	6.70039	-7.57489	-4.91844	0
0.8673	6.63473	8.2278	-6.35682	-4.0106	0
0.8680	9.36464	10.9746	-4.52337	-3.39005	0
0.8687	8.74264	8.5316	-5.1324	-4.91844	0
0.8693	2.3498	6.70039	-6.35682	-5.5275	0
0.8700	-1.00212	7.61599	-6.66134	-4.61966	0
0.8707	5.70172	5.78478	-6.0523	-3.09126	0
0.8713	12.7166	3.03796	-4.21885	-2.17193	0
0.8720	17.0015	4.56538	-3.00077	-2.78099	0
0.8727	26.7808	5.17719	-4.21885	-2.17193	0
0.8733	39.29	3.95356	-6.96586	-1.56287	0
0.8740	46.3049	3.95356	-7.57489	-3.09126	0
0.8747	49.9678	4.86917	-5.1324	-3.09126	0
0.8753	51.4883	4.86917	-3.91433	-1.56287	0
0.8760	40.8105	2.73416	-5.1324	-2.17193	0
0.8767	20.9754	-1.23206	-5.43692	-3.09126	0
0.8773	11.1961	-2.14767	-6.0523	-4.0106	0
0.8780	17.3125	0.599153	-7.87941	-5.83778	0
0.8787	24.9493	1.20674	-6.66134	-3.39005	0
0.8793	25.5368	-2.45146	-3.91433	1.18364	0
0.8800	27.3683	-4.28268	-5.1324	-0.95381	0
0.8807	35.3161	-2.75948	-6.66134	-3.39005	0
0.8813	42.642	-2.45146	-4.21885	1.18364	0
0.8820	45.3719	-3.06327	-0.862802	4.22894	0
0.8827	45.3719	-3.36707	0.970652	3.61988	0
0.8833	46.6159	-4.59069	3.10228	4.53922	0
0.8840	42.331	-5.5063	2.18873	4.22894	0
0.8847	30.7202	-3.36707	-1.47184	4.22894	0
0.8853	26.1588	-3.67509	-1.16732	8.81412	0
0.8860	32.5516	-6.11389	3.71766	10.9516	0
0.8867	37.1476	-4.59069	4.93574	8.81412	0
0.8873	39.29	-3.67509	0.666134	10.9516	0
0.8880	43.2294	-7.64131	-2.38539	11.5606	0
0.8887	42.0199	-9.47252	-2.38539	5.45855	0
0.8893	40.1885	-8.25312	-3.60981	3.61988	0
0.8900	38.979	-9.77632	-3.00077	7.89479	0
0.8907	15.792	-10.0843	-0.558284	8.81412	0
0.8913	-24.1891	-7.9451	-0.558284	9.72197	0
0.8920	-40.6723	-7.64131	-0.558284	14.3071	0
0.8927	-29.9945	-8.86071	4.02218	14.3071	0
0.8933	-20.5262	-9.47252	8.29178	11.5606	0
0.8940	-15.9648	-9.77632	10.7343	13.6981	0
0.8947	-11.0924	-9.16873	13.1768	14.9162	0
0.8953	-10.1594	-8.55692	12.5677	11.8594	0
0.8960	-11.0924	-7.9451	10.7343	9.72197	0
0.8967	-8.63897	-5.81009	10.4298	10.0322	0
0.8973	-8.01696	-4.28268	10.1252	11.5606	0
0.8980	-11.0924	-6.11389	8.5963	14.6059	0
0.8987	-10.4704	-5.19828	6.76919	17.9615	0
0.8993	-6.80751	-1.53586	4.63122	17.6627	0
0.9000	-7.11851	-2.14767	2.18873	14.6059	0
0.9007	-9.26098	-4.89449	0.361616	13.3878	0
0.9013	-7.42951	-3.67509	1.27517	13.089	0
0.9020	-4.97605	-3.36707	3.10228	11.5606	0
0.9027	-5.28705	-4.59069	1.27517	11.2504	0
0.9033	-6.49651	-0.928265	-1.77636	14.3071	0
0.9040	-6.80751	3.03796	1.88421	15.5253	0
0.9047	-5.8745	1.51476	6.76919	11.5606	0
0.9053	-2.52258	-0.928265	5.84929	10.0322	0
0.9060	0.518338	-0.0126582	5.54477	13.3878	0
0.9067	2.97181	0.902949	7.68274	14.6059	0
0.9073	9.67565	1.20674	6.16015	12.4685	0
0.9080	17.8999	2.12235	2.18873	10.9516	0
0.9087	23.3943	1.20674	1.27517	10.0322	0
0.9093	25.5368	1.81856	2.18873	9.11291	0
0.9100	17.3125	4.26158	2.18873	9.72197	0
0.9107	-2.21158	5.48098	0.666134	12.1697	0
0.9113	-18.1073	5.17719	1.27517	15.215	0
0.9120	-20.2152	5.17719	3.10228	16.4446	0
0.9127	-19.3167	5.78478	1.57969	13.089	0
0.9133	-25.1221	7.0084	0.970652	7.596	0
0.9140	-32.448	6.70039	4.3267	7.28573	0
0.9147	-33.3464	3.95356	4.93574	11.2504	0
0.9153	-27.852	4.86917	2.79776	12.4685	0
0.9160	-20.5262	7.61599	4.93574	10.3425	0
0.9167	-15.9648	7.61599	6.16015	8.81412	0
0.9173	-15.0318	9.44721	3.10228	9.11291	0
0.9180	-14.4444	12.194	3.10228	12.1697	0
0.9187	-13.5113	11.2784	6.76919	14.6059	0
0.9193	-13.2003	10.059	5.84929	13.3878	0
0.9200	-13.8224	13.4176	2.79776	10.3425	0
0.9207	-12.3019	14.3333	2.49324	9.42318	0
0.9213	-10.4704	9.44721	5.84929	10.0322	0
0.9220	-12.3019	9.44721	6.76919	9.72197	0
0.9227	-11.9909	15.2489	4.3267	10.0322	0
0.9233	-6.80751	17.6877	0.666134	11.5606	0
0.9240	-4.04304	15.8565	-0.558284	11.5606	0
0.9247	-7.42951	14.9408	-0.558284	9.11291	0
0.9253	-11.3689	14.6371	-1.16732	9.42318	0
0.9260	-12.6129	14.6371	-0.862802	10.9516	0
0.9267	-12.9239	15.2489	0.361616	10.6413	0
0.9273	-11.3689	15.8565	1.57969	9.72197	0
0.9280	-8.63897	16.7721	0.361616	8.81412	0
0.9287	-5.8745	17.3839	0.361616	5.45855	0
0.9293	-2.21158	15.8565	4.93574	5.75733	0
0.9300	0.518338	14.0252	7.68274	7.89479	0
0.9307	-0.691118	14.3333	4.93574	5.14827	0
0.9313	-1.93513	15.5527	2.18873	3.93016	0
0.9320	1.14034	16.7721	1.27517	7.28573	0
0.9327	4.18126	17.0759	-0.862802	6.67667	0
0.9333	3.28281	14.3333	-1.77636	3.01082	0
0.9340	2.3498	12.194	1.27517	3.3211	0
0.9347	2.97181	14.0252	4.3267	3.01082	0
0.9353	4.18126	15.5527	3.71766	1.7927	0
0.9360	4.49226	14.6371	1.88421	3.61988	0
0.9367	3.87026	13.7214	1.27517	3.3211	0
0.9373	0.207335	12.502	4.02218	-0.344751	0
0.9380	-1.31312	10.3628	8.90082	-0.344751	0
0.9387	3.28281	8.83961	10.1252	3.3211	0
0.9393	7.84418	10.059	7.68274	2.10298	0
0.9400	7.84418	11.2784	5.24025	-1.56287	0
0.9407	6.32373	10.9746	3.71766	-1.26409	0
0.9413	2.6608	9.14341	4.3267	2.10298	0
0.9420	-0.380115	6.70039	4.93574	3.3211	0
0.9427	3.28281	5.78478	1.27517	2.40176	0
0.9433	10.5741	5.17719	-1.47184	3.3211	0
0.9440	22.4959	3.03796	1.27517	3.01082	0
0.9447	41.7089	1.20674	2.79776	0.873368	0
0.9453	55.1512	3.95356	1.27517	0.574584	0
0.9460	60.0236	6.70039	0.970652	0.574584	0
0.9467	71.3233	5.48098	-1.16732	0.873368	0
0.9473	66.451	5.48098	-3.30529	5.14827	0
0.9480	12.4056	6.70039	-0.862802	5.14827	0
0.9487	-50.4516	3.95356	1.27517	-2.4822	0
0.9493	-63.5828	-0.316454	0.361616	-4.0106	0
0.9500	-36.1109	-0.62025	-0.558284	1.48243	0
0.9507	-13.2003	1.51476	-1.47184	0.574584	0
0.9513	-13.8224	2.12235	-1.77636	-2.17193	0
0.9520	-33.3464	0.291138	0.361616	-0.344751	0
0.9527	-54.1145	-0.316454	3.10228	1.48243	0
0.9533	-61.7514	1.20674	4.3267	0.574584	0
0.9540	-59.9199	-0.62025	4.63122	1.48243	0
0.9547	-53.1815	-4.28268	2.49324	-0.344751	0
0.9553	-42.1927	-3.36707	0.361616	-3.09126	0
0.9560	-28.785	-2.14767	1.57969	-1.26409	0
0.9567	-18.6947	-4.59069	2.18873	0.873368	0
0.9573	-16.8633	-6.42191	0.0507531	-2.17193	0
0.9580	-18.1073	-5.19828	0.970652	-3.70032	0
0.9587	-13.8224	-3.97888	2.79776	-0.344751	0
0.9593	-10.1594	-3.67509	0.361616	0.574584	0
0.9600	-15.6538	-4.28268	-0.253765	-0.643534	0
0.9607	-19.0057	-8.25312	2.18873	-0.95381	0
0.9613	-10.7814	-10.9999	0.970652	-3.09126	0
0.9620	-0.380115	-7.0295	-0.558284	-6.14805	0
0.9627	4.49226	-3.36707	1.27517	-4.61966	0
0.9633	10.2977	-5.19828	1.57969	-1.26409	0
0.9640	18.833	-7.64131	1.27517	-0.0344751	0
0.9647	26.1588	-7.0295	1.27517	1.18364	0
0.9653	35.0051	-8.86071	-0.558284	-0.0344751	0
0.9660	39.8775	-10.6919	-1.77636	-3.70032	0
0.9667	26.7808	-8.86071	0.361616	-2.78099	0
0.9673	3.87026	-7.0295	0.361616	1.48243	0
0.9680	-7.70596	-8.25312	0.0507531	1.48243	0
0.9687	-12.9239	-8.55692	0.361616	-0.344751	0
0.9693	-22.0466	-7.33751	-2.38539	-0.95381	0
0.9700	-24.5001	-6.11389	-2.38539	-0.643534	0
0.9707	-16.2758	-4.28268	0.970652	-0.344751	0
0.9713	-7.42951	-4.28268	-0.253765	-0.344751	0
0.9720	-0.103668	-6.42191	-3.30529	-1.26409	0
0.9727	6.63473	-6.42191	-3.30529	-3.09126	0
0.9733	11.8181	-5.5063	-2.68991	-4.0106	0
0.9740	18.833	-7.0295	-1.47184	-2.17193	0
0.9747	25.8478	-9.47252	-0.558284	-1.26409	0
0.9753	26.7808	-10.0843	-2.08088	-3.09126	0
0.9760	20.3534	-9.77632	-2.38539	-3.70032	0
0.9767	13.0276	-9.77632	-3.30529	-4.0106	0
0.9773	13.6496	-10.3881	-5.74778	-5.22872	0
0.9780	22.1849	-10.6919	-4.21885	-4.0106	0
0.9787	23.3943	-9.77632	-0.558284	-1.56287	0
0.9793	9.36464	-10.6919	-0.862802	-2.78099	0
0.9800	-11.9909	-13.4387	-2.68991	-4.91844	0
0.9807	-24.5001	-12.5231	-1.77636	-3.09126	0
0.9813	-19.9387	-9.47252	-3.30529	-1.87314	0
0.9820	-7.42951	-9.77632	-5.43692	-4.0106	0
0.9827	0.518338	-10.0843	-4.21885	-3.70032	0
0.9833	5.70172	-9.47252	-3.30529	0.264309	0
0.9840	11.5071	-11.9155	-4.21885	0.264309	0
0.9847	11.8181	-13.1349	-2.38539	-3.39005	0
0.9853	7.84418	-10.9999	2.49324	-2.78099	0
0.9860	5.39072	-12.8312	4.02218	0.574584	0
0.9867	5.39072	-16.7974	1.57969	-0.344751	0
0.9873	4.49226	-15.8818	0.970652	-1.26409	0
0.9880	2.97181	-14.3544	0.361616	-0.344751	0
0.9887	6.01272	-14.9662	-2.08088	-2.4822	0
0.9893	15.17	-13.4387	-2.68991	-4.0106	0
0.9900	17.8999	-12.5231	-2.68991	0.264309	0
0.9907	6.94573	-13.4387	-5.1324	-0.0344751	0
0.9913	0.518338	-14.3544	-8.18393	-5.83778	0
0.9920	8.15519	-13.7468	-10.0174	-6.14805	0
0.9927	12.4056	-12.8312	-10.0174	-4.91844	0
0.9933	2.97181	-12.2193	-10.3219	-6.44684	0
0.9940	-4.66504	-10.6919	-10.6264	-4.61966	0
0.9947	-1.00212	-9.77632	-8.18393	-3.09126	0
0.9953	5.11427	-10.6919	-5.1324	-5.83778	0
0.9960	6.32373	-10.9999	-8.18393	-6.44684	0
0.9967	5.39072	-9.77632	-13.3734	-6.44684	0
0.9973	4.18126	-7.9451	-13.3734	-9.50362	0
0.9980	-1.62413	-6.11389	-13.9825	-8.58429	0
0.9987	-16.2758	-3.67509	-17.3385	-4.0106	0
0.9993	-31.826	-3.36707	-18.8675	-4.0106	0
1.0000	-35.1779	-3.97888	-18.5629	-4.61966	0
1.0007	-25.4331	-1.53586	-19.4765	-4.0106	0
1.0013	-17.1743	-0.62025	-19.781	-6.14805	0
1.0020	-16.2758	-1.53586	-16.425	-7.66495	0
1.0027	-16.8633	-0.316454	-13.3734	-6.44684	0
1.0033	-16.2758	1.20674	-10.9309	-5.83778	0
1.0040	-15.0318	2.12235	-7.27038	-6.75711	0
1.0047	-11.3689	4.56538	-2.38539	-5.22872	0
1.0053	-4.66504	4.86917	1.27517	-4.61966	0
1.0060	-1.93513	3.64977	3.71766	-5.83778	0
1.0067	-4.35404	6.70039	4.3267	-6.14805	0
1.0073	-4.97605	8.83961	2.18873	-2.78099	0
1.0080	-3.14458	5.78478	-0.558284	-2.17193	0
1.0087	-3.45559	3.95356	0.361616	-6.75711	0
1.0093	-0.103668	6.70039	2.18873	-8.58429	0
1.0100	7.84418	7.3122	1.27517	-5.83778	0
1.0107	13.9606	6.70039	-1.47184	-5.83778	0
1.0113	20.9754	8.83961	-4.21885	-6.75711	0
1.0120	30.7202	10.9746	-5.1324	-4.91844	0
1.0127	33.4846	11.5864	-3.91433	-4.0106	0
1.0133	32.5516	11.8902	-3.60981	-4.61966	0
1.0140	34.0721	12.8058	-4.82789	-3.70032	0
1.0147	24.6383	14.0252	-5.74778	-4.0106	0
1.0153	-0.380115	14.6371	-6.35682	-4.30938	0
1.0160	-20.2152	15.8565	-5.43692	-2.4822	0
1.0167	-23.2907	17.6877	-3.30529	-2.17193	0
1.0173	-19.3167	16.1602	-3.00077	-4.61966	0
1.0180	-16.2758	15.5527	-4.52337	-5.83778	0
1.0187	-15.0318	20.4345	-5.1324	-3.70032	0
1.0193	-15.6538	23.4851	-4.52337	-1.26409	0
1.0200	-15.9648	18.9071	-2.38539	-2.78099	0
1.0207	-14.1334	15.8565	-1.16732	-4.91844	0
1.0213	-9.53742	17.9915	-2.68991	-4.61966	0
1.0220	-4.04304	17.0759	-2.08088	-4.61966	0
1.0227	0.518338	14.9408	1.27517	-6.14805	0
1.0233	2.3498	16.1602	1.88421	-4.91844	0
1.0240	4.18126	17.3839	3.10228	-2.17193	0
1.0247	6.63473	17.0759	10.4298	-1.56287	0
1.0253	7.84418	17.6877	15.9238	-1.26409	0
1.0260	9.67565	17.6877	12.2632	-0.95381	0
1.0267	12.1291	17.6877	9.21168	-2.4822	0
1.0273	17.0015	19.2151	9.5162	-4.61966	0
1.0280	27.3683	20.7383	9.5162	-4.91844	0
1.0287	38.979	19.2151	9.5162	-4.0106	0
1.0293	46.3049	15.8565	12.2632	-2.4822	0
1.0300	52.3867	14.6371	11.6478	-2.17193	0
1.0307	58.5031	16.4683	7.98726	-2.78099	0
1.0313	58.5031	16.7721	7.07371	-2.17193	0
1.0320	52.6977	15.5527	7.07371	-2.78099	0
1.0327	38.357	13.7214	1.88421	-4.30938	0
1.0333	2.97181	11.5864	-5.74778	-5.5275	0
1.0340	-42.1927	10.3628	-9.10383	-5.83778	0
1.0347	-59.9199	11.2784	-10.0174	-5.83778	0
1.0353	-44.3352	11.8902	-10.3219	-5.22872	0
1.0360	-30.9275	11.2784	-6.35682	-5.83778	0
1.0367	-34.8669	10.9746	-0.862802	-6.14805	0
1.0373	-37.9424	10.3628	0.0507531	-5.5275	0
1.0380	-29.9945	8.5316	0.0507531	-3.70032	0
1.0387	-22.9797	6.70039	4.63122	-0.95381	0
1.0393	-27.852	6.39659	6.76919	-0.344751	0
1.0400	-34.8669	6.70039	4.3267	-1.56287	0
1.0407	-31.515	7.61599	4.63122	-0.643534	0
1.0413	-23.2907	7.92401	4.93574	-0.643534	0
1.0420	-18.6947	7.61599	0.361616	-4.0106	0
1.0427	-11.3689	7.61599	-3.00077	-3.09126	0
1.0433	-2.21158	9.14341	-2.38539	4.22894	0
1.0440	1.45135	8.5316	-3.91433	6.36639	0
1.0447	3.87026	3.95356	-5.43692	2.40176	0
1.0453	8.74264	0.291138	-4.21885	2.71204	0
1.0460	11.5071	1.20674	-3.60981	6.06761	0
1.0467	11.1961	1.81856	-3.00077	6.67667	0
1.0473	11.5071	-0.0126582	-2.38539	6.67667	0
1.0480	15.17	-0.62025	-4.52337	7.28573	0
1.0487	18.833	-0.0126582	-3.60981	6.97545	0
1.0493	18.833	-2.45146	2.49324	6.67667	0
1.0500	20.6644	-5.19828	4.02218	6.97545	0
1.0507	32.8626	-4.28268	-0.558284	7.28573	0
1.0513	45.3719	-3.67509	-3.00077	9.11291	0
1.0520	47.2033	-6.11389	-5.1324	11.5606	0
1.0527	43.5404	-8.86071	-7.27038	10.6413	0
1.0533	37.4586	-7.9451	-3.91433	8.20506	0
1.0540	25.2258	-5.19828	-0.558284	8.20506	0
1.0547	9.67565	-5.81009	2.18873	7.89479	0
1.0553	-8.63897	-7.0295	12.2632	6.97545	0
1.0560	-27.2646	-6.7257	18.0617	8.20506	0
1.0567	-33.9684	-8.86071	12.8722	8.81412	0
1.0573	-28.785	-11.3037	12.2632	7.596	0
1.0580	-23.6017	-8.86071	20.4979	9.11291	0
1.0587	-17.7963	-7.64131	24.1648	12.1697	0
1.0593	-9.53742	-11.9155	24.1648	11.5606	0
1.0600	-2.83358	-13.1349	23.8603	10.3425	0
1.0607	5.11427	-10.9999	17.7509	11.2504	0
1.0613	14.237	-12.5231	11.3433	11.5606	0
1.0620	17.6235	-14.0506	8.29178	11.2504	0
1.0627	19.7314	-12.8312	1.88421	13.9969	0
1.0633	19.7314	-12.2193	-6.0523	16.4446	0
1.0640	7.84418	-11.3037	-7.27038	16.1343	0
1.0647	-0.103668	-9.77632	-4.21885	16.7434	0
1.0653	10.5741	-11.6075	-1.47184	17.9615	0
1.0660	21.5629	-13.4387	0.666134	15.8355	0
1.0667	21.8739	-11.9155	0.666134	13.6981	0
1.0673	17.8999	-9.77632	-0.558284	16.1343	0
1.0680	1.45135	-9.77632	-0.558284	17.9615	0
1.0687	-26.0206	-12.5231	0.361616	16.1343	0
1.0693	-39.7738	-15.27	1.57969	14.3071	0
1.0700	-37.3204	-15.27	2.18873	14.3071	0
1.0707	-33.3464	-15.578	0.0507531	14.6059	0
1.0713	-29.6835	-16.4936	-1.16732	16.1343	0
1.0720	-26.6426	-15.27	-0.558284	17.0537	0
1.0727	-26.0206	-14.0506	-5.1324	16.1343	0
1.0733	-21.1482	-16.7974	-8.79931	14.6059	0
1.0740	-9.26098	-18.3206	-4.52337	15.5253	0
1.0747	2.0388	-15.27	-3.30529	16.1343	0
1.0753	9.67565	-13.1349	-6.96586	13.9969	0
1.0760	10.8851	-12.5231	-6.66134	12.4685	0
1.0767	2.3498	-11.9155	-5.43692	13.3878	0
1.0773	-8.94997	-12.5231	-8.79931	12.4685	0
1.0780	-14.1334	-13.1349	-10.6264	11.8594	0
1.0787	-11.3689	-11.3037	-9.40835	15.215	0
1.0793	-2.52258	-11.6075	-8.79931	17.9615	0
1.0800	5.39072	-15.27	-8.18393	13.9969	0
1.0807	4.49226	-15.8818	-8.48845	10.6413	0
1.0813	1.45135	-13.4387	-8.48845	10.0322	0
1.0820	3.87026	-13.4387	-6.35682	8.81412	0
1.0827	4.80327	-13.4387	-4.82789	9.11291	0
1.0833	2.3498	-9.47252	-6.0523	11.2504	0
1.0840	2.3498	-7.9451	-7.87941	11.2504	0
1.0847	3.28281	-10.9999	-8.48845	10.6413	0
1.0853	1.72779	-10.6919	-7.87941	11.5606	0
1.0860	2.3498	-8.25312	-7.27038	10.3425	0
1.0867	5.39072	-8.25312	-8.48845	9.11291	0
1.0873	13.3386	-8.55692	-7.57489	10.0322	0
1.0880	27.0573	-6.11389	-4.82789	9.11291	0
1.0887	41.3979	-5.81009	-6.96586	6.06761	0
1.0893	51.7993	-5.81009	-13.3734	5.14827	0
1.0900	58.5031	-2.45146	-15.2069	5.14827	0
1.0907	57.8811	0.902949	-11.2355	4.22894	0
1.0913	47.5143	1.20674	-8.79931	6.97545	0
1.0920	29.1997	1.51476	-8.79931	6.67667	0
1.0927	7.84418	1.20674	-7.87941	-0.344751	0
1.0933	-6.1855	-0.0126582	-6.96586	-2.4822	0
1.0940	-8.63897	2.12235	-7.87941	2.10298	0
1.0947	-6.49651	6.39659	-8.79931	0.264309	0
1.0953	-1.31312	6.09279	-8.48845	-4.30938	0
1.0960	6.01272	3.95356	-9.71287	-1.87314	0
1.0967	7.22218	7.61599	-9.71287	-2.17193	0
1.0973	-1.31312	11.5864	-7.27038	-6.75711	0
1.0980	-17.7963	9.44721	-7.27038	-3.70032	0
1.0987	-31.826	5.48098	-11.2355	1.7927	0
1.0993	-31.204	7.61599	-13.0689	-1.56287	0
1.1000	-22.6687	12.194	-11.5463	-6.14805	0
1.1007	-15.6538	12.194	-10.6264	-4.91844	0
1.1013	-1.00212	13.1096	-10.6264	-4.91844	0
1.1020	21.5629	16.7721	-10.9309	-7.05589	0
1.1027	36.2146	18.2995	-12.4599	-5.83778	0
1.1033	44.4734	15.8565	-10.6264	-3.09126	0
1.1040	42.642	14.6371	-6.35682	-5.22872	0
1.1047	15.17	13.1096	-4.21885	-8.58429	0
1.1053	-25.1221	12.194	-2.08088	-7.66495	0
1.1060	-49.8296	14.9408	2.49324	-7.05589	0
1.1067	-50.1406	17.6877	4.02218	-7.66495	0
1.1073	-29.6835	16.7721	4.02218	-7.36617	0
1.1080	-6.1855	17.0759	4.93574	-9.80241	0
1.1087	4.18126	18.2995	2.79776	-11.9399	0
1.1093	11.1961	17.6877	0.361616	-8.58429	0
1.1100	18.833	19.5189	4.02218	-7.36617	0
1.1107	22.4959	22.2657	7.37823	-11.6411	0
1.1113	23.3943	19.2151	5.84929	-11.3308	0
1.1120	3.55926	17.6877	7.37823	-8.58429	0
1.1127	-52.594	21.6539	10.7343	-12.2501	0
1.1133	-98.346	23.7931	7.98726	-14.0773	0
1.1140	-92.2642	23.7931	0.0507531	-10.1127	0
1.1147	-60.8183	25.3163	-6.0523	-9.50362	0
1.1153	-32.759	27.4555	-8.18393	-12.5489	0
1.1160	-6.80751	27.4555	-10.6264	-13.767	0
1.1167	14.237	25.3163	-12.4599	-15.2954	0
1.1173	26.1588	24.0969	-9.40835	-17.7432	0
1.1180	31.9642	25.6243	-4.52337	-16.5136	0
1.1187	31.9642	26.8437	-3.30529	-14.0773	0
1.1193	34.0721	25.0125	-2.38539	-14.9966	0
1.1200	50.2788	23.4851	-0.558284	-15.9045	0
1.1207	70.1139	23.4851	0.666134	-13.4683	0
1.1213	72.5328	23.1813	-0.558284	-14.0773	0
1.1220	61.233	23.4851	-2.38539	-17.1341	0
1.1227	45.3719	24.0969	-1.77636	-16.8238	0
1.1233	6.63473	23.1813	2.79776	-14.3876	0
1.1240	-56.5334	24.7087	6.46467	-14.0773	0
1.1247	-95.9271	26.5399	6.76919	-14.0773	0
1.1253	-82.7959	24.7087	8.5963	-14.0773	0
1.1260	-49.8296	22.5695	10.4298	-15.9045	0
1.1267	-26.0206	23.1813	9.82072	-14.9966	0
1.1273	-9.26098	21.9619	9.5162	-11.9399	0
1.1280	0.518338	18.9071	10.7343	-14.3876	0
1.1287	2.0388	17.3839	10.4298	-18.9613	0
1.1293	4.18126	15.8565	10.4298	-18.3522	0
1.1300	10.2977	15.8565	9.5162	-16.5136	0
1.1307	16.3795	17.6877	7.37823	-18.3522	0
1.1313	21.8739	17.6877	7.68274	-18.0419	0
1.1320	31.3422	13.4176	8.5963	-14.3876	0
1.1327	36.2146	10.6708	5.84929	-13.4683	0
1.1333	27.6793	11.2784	4.02218	-15.9045	0
1.1340	21.2864	10.6708	6.76919	-15.2954	0
1.1347	30.1327	8.83961	8.5963	-14.0773	0
1.1353	27.9903	7.61599	8.5963	-14.9966	0
1.1360	4.18126	6.70039	10.1252	-14.6864	0
1.1367	-12.3019	5.78478	14.0903	-13.767	0
1.1373	-12.9239	6.09279	22.9404	-14.0773	0
1.1380	-13.5113	5.17719	33.3194	-13.4683	0
1.1387	-17.1743	2.73416	36.0664	-12.8592	0
1.1393	-25.1221	0.902949	31.4859	-14.9966	0
1.1400	-42.1927	-0.928265	27.2163	-16.2148	0
1.1407	-52.283	-3.97888	26.9118	-15.9045	0
1.1413	-44.0242	-4.28268	25.6874	-16.8238	0
1.1420	-32.448	-2.45146	20.4979	-16.8238	0
1.1427	-25.7096	-3.36707	15.0102	-14.6864	0
1.1433	-17.7963	-6.11389	13.4813	-13.4683	0
1.1440	-8.94997	-7.64131	13.1768	-13.4683	0
1.1447	-3.14458	-7.0295	12.2632	-11.9399	0
1.1453	2.3498	-7.9451	12.2632	-11.3308	0
1.1460	6.01272	-11.6075	11.9523	-12.5489	0
1.1467	7.84418	-13.1349	11.3433	-12.2501	0
1.1473	13.0276	-12.5231	14.0903	-9.50362	0
1.1480	17.6235	-13.4387	17.4464	-9.19335	0
1.1487	15.17	-13.7468	18.3663	-9.50362	0
1.1493	11.1961	-11.6075	18.9753	-9.50362	0
1.1500	11.5071	-11.6075	19.5843	-12.5489	0
1.1507	15.17	-14.9662	18.0617	-12.2501	0
1.1513	17.0015	-16.1856	18.0617	-4.30938	0
1.1520	16.3795	-16.7974	16.5328	-1.26409	0
1.1527	15.792	-18.3206	9.82072	-6.44684	0
1.1533	18.2109	-19.2362	7.68274	-7.36617	0
1.1540	19.144	-18.6286	10.7343	-5.5275	0
1.1547	16.3795	-18.9324	7.68274	-7.97523	0
1.1553	15.792	-20.1518	3.10228	-7.36617	0
1.1560	16.3795	-21.6792	5.84929	-3.09126	0
1.1567	14.859	-21.983	6.16015	-4.91844	0
1.1573	15.17	-21.3754	0.970652	-6.44684	0
1.1580	18.522	-21.6792	0.361616	-2.17193	0
1.1587	17.8999	-22.8986	1.27517	-0.95381	0
1.1593	16.0685	-22.291	-1.47184	-3.09126	0
1.1600	15.792	-21.3754	-0.558284	-0.643534	0
1.1607	12.4056	-23.2066	1.27517	1.18364	0
1.1613	8.74264	-25.3416	-1.16732	-0.95381	0
1.1620	13.3386	-24.426	-2.38539	-0.0344751	0
1.1627	22.4959	-21.983	-0.558284	3.3211	0
1.1633	30.4437	-20.4598	1.88421	4.53922	0
1.1640	34.3831	-21.6792	6.16015	4.22894	0
1.1647	34.0721	-24.1222	10.4298	2.40176	0
1.1653	29.8217	-25.0378	8.29178	-0.0344751	0
1.1660	19.144	-24.7298	4.93574	1.18364	0
1.1667	-0.691118	-25.3416	3.10228	3.3211	0
1.1673	-15.0318	-26.561	0.666134	2.40176	0
1.1680	-12.3019	-26.8691	-0.862802	0.574584	0
1.1687	-3.14458	-25.3416	-1.77636	3.3211	0
1.1693	3.87026	-23.5104	-4.52337	6.06761	0
1.1700	8.74264	-24.1222	-5.43692	5.14827	0
1.1707	10.2977	-26.2572	-3.60981	4.22894	0
1.1713	13.9606	-25.3416	-6.0523	7.28573	0
1.1720	20.3534	-23.2066	-8.79931	8.20506	0
1.1727	12.4056	-23.2066	-8.18393	5.75733	0
1.1733	-10.1594	-23.5104	-9.71287	5.14827	0
1.1740	-26.3316	-23.2066	-13.9825	5.14827	0
1.1747	-36.4219	-24.426	-14.287	3.3211	0
1.1753	-47.9981	-24.7298	-13.3734	5.14827	0
1.1760	-50.1406	-22.5948	-14.9024	7.28573	0
1.1767	-41.6053	-21.3754	-16.7295	3.3211	0
1.1773	-36.1109	-22.8986	-16.7295	0.873368	0
1.1780	-35.1779	-23.8142	-15.5114	3.93016	0
1.1787	-32.137	-21.6792	-15.8159	3.61988	0
1.1793	-32.137	-19.5442	-18.2584	1.48243	0
1.1800	-36.1109	-21.6792	-21.3099	3.01082	0
1.1807	-38.2534	-23.2066	-23.4479	5.75733	0
1.1813	-37.0093	-20.7636	-23.4479	5.75733	0
1.1820	-33.3464	-18.9324	-20.7009	5.75733	0
1.1827	-27.541	-18.9324	-21.0054	5.75733	0
1.1833	-20.8372	-18.6286	-24.9705	4.53922	0
1.1840	-14.1334	-18.9324	-23.4479	4.53922	0
1.1847	-7.11851	-18.0168	-17.034	7.89479	0
1.1853	-4.04304	-14.9662	-16.7295	9.72197	0
1.1860	-4.97605	-14.6624	-18.5629	6.06761	0
1.1867	-4.35404	-16.1856	-14.287	4.84949	0
1.1873	-1.62413	-15.578	-10.6264	9.11291	0
1.1880	-2.21158	-15.8818	-9.71287	9.11291	0
1.1887	-5.28705	-17.1012	-5.1324	3.3211	0
1.1893	-5.28705	-14.9662	0.970652	2.71204	0
1.1900	-4.04304	-11.9155	-0.862802	4.53922	0
1.1907	-4.04304	-12.5231	-5.74778	3.3211	0
1.1913	-2.52258	-13.4387	-2.68991	4.84949	0
1.1920	1.72779	-14.0506	0.361616	6.67667	0
1.1927	5.11427	-15.27	-5.1324	4.22894	0
1.1933	7.84418	-13.4387	-11.2355	5.14827	0
1.1940	12.4056	-10.6919	-10.6264	9.42318	0
1.1947	18.833	-11.3037	-12.4599	6.06761	0
1.1953	19.7314	-12.5231	-16.1204	-0.344751	0
1.1960	17.0015	-10.3881	-14.5978	1.48243	0
1.1967	14.237	-7.33751	-11.8508	4.84949	0
1.1973	6.94573	-7.9451	-11.2355	2.40176	0
1.1980	-10.1594	-7.9451	-8.18393	1.18364	0
1.1987	-26.3316	-5.19828	-4.21885	2.71204	0
1.1993	-27.2646	-2.75948	-5.1324	1.48243	0
1.2000	-14.4444	-3.97888	-8.79931	-0.344751	0
1.2007	-1.93513	-5.19828	-9.71287	-0.0344751	0
1.2013	1.72779	-2.45146	-10.6264	-3.09126	0
1.2020	2.0388	-1.53586	-12.4599	-4.91844	0
1.2027	0.829341	-2.45146	-10.9309	-0.344751	0
1.2033	-16.2758	-0.928265	-7.87941	1.48243	0
1.2040	-48.9311	1.51476	-7.87941	-1.26409	0
1.2047	-65.4143	2.73416	-8.48845	0.264309	0
1.2053	-54.4255	5.48098	-7.27038	3.3211	0
1.2060	-38.5298	5.17719	-6.0523	1.48243	0
1.2067	-26.9536	-0.62025	-3.91433	0.873368	0
1.2073	-12.9239	-0.928265	-1.47184	2.71204	0
1.2080	-2.83358	4.56538	-3.30529	1.48243	0
1.2087	2.3498	6.09279	-5.74778	0.574584	0
1.2093	6.01272	5.78478	-4.82789	2.71204	0
1.2100	0.518338	7.3122	-2.38539	2.71204	0
1.2107	-11.6799	7.0084	0.361616	2.71204	0
1.2113	-13.8224	7.3122	4.3267	5.75733	0
1.2120	0.207335	10.059	5.24025	4.22894	0
1.2127	20.6644	9.44721	3.10228	-0.344751	0
1.2133	28.8887	5.17719	0.970652	-0.344751	0
1.2140	11.5071	5.78478	-2.38539	1.48243	0
1.2147	-15.9648	7.61599	-5.1324	-0.95381	0
1.2153	-31.204	5.78478	-4.82789	-1.87314	0
1.2160	-43.7477	5.48098	-3.91433	1.18364	0
1.2167	-61.1293	10.059	-1.47184	1.7927	0
1.2173	-66.9347	13.1096	3.10228	1.48243	0
1.2180	-56.5334	11.5864	5.24025	2.71204	0
1.2187	-40.6723	10.3628	4.02218	2.40176	0
1.2193	-23.2907	10.059	4.93574	-0.643534	0
1.2200	-5.59805	10.3628	5.54477	-1.26409	0
1.2207	7.84418	12.502	4.93574	-0.344751	0
1.2213	16.0685	14.0252	5.84929	-1.26409	0
1.2220	20.9754	14.0252	6.76919	-1.56287	0
1.2227	20.9754	14.9408	6.16015	0.873368	0
1.2233	7.22218	16.7721	6.76919	2.40176	0
1.2240	-23.2907	14.9408	7.68274	1.48243	0
1.2247	-47.0997	13.1096	9.5162	0.574584	0
1.2253	-41.6053	13.1096	10.4298	-0.95381	0
1.2260	-21.7702	11.5864	7.68274	-1.26409	0
1.2267	-9.26098	10.3628	5.84929	1.7927	0
1.2273	-1.00212	12.502	7.37823	2.40176	0
1.2280	7.22218	14.0252	8.90082	-2.17193	0
1.2287	10.5741	12.194	11.3433	-1.56287	0
1.2293	14.859	11.2784	14.0903	2.40176	0
1.2300	27.9903	12.194	11.9523	-0.643534	0
1.2307	44.7844	14.0252	9.21168	-3.70032	0
1.2313	54.8402	14.3333	11.6478	0.574584	0
1.2320	51.7993	11.5864	13.7858	1.7927	0
1.2327	29.1997	9.75522	11.3433	-0.643534	0
1.2333	-6.80751	11.8902	10.1252	0.574584	0
1.2340	-30.9275	14.0252	11.9523	1.7927	0
1.2347	-35.1779	14.0252	11.9523	0.574584	0
1.2353	-34.2794	13.1096	7.98726	1.7927	0
1.2360	-29.6835	12.194	6.16015	1.18364	0
1.2367	-14.1334	11.2784	8.5963	-4.0106	0
1.2373	-9.26098	10.3628	9.5162	-4.91844	0
1.2380	-28.163	8.5316	9.82072	-0.344751	0
1.2387	-44.6462	8.5316	13.1768	0.574584	0
1.2393	-37.9424	10.059	15.0102	-3.09126	0
1.2400	-22.6687	9.44721	13.1768	-4.30938	0
1.2407	-17.4853	7.61599	12.2632	-1.26409	0
1.2413	-22.0466	7.0084	10.7343	-0.0344751	0
1.2420	-23.2907	6.09279	7.98726	-0.0344751	0
1.2427	-12.6129	4.86917	7.98726	0.574584	0
1.2433	-0.103668	6.09279	8.90082	-0.344751	0
1.2440	2.6608	6.09279	7.68274	0.264309	0
1.2447	0.518338	4.26158	10.7343	4.22894	0
1.2453	0.518338	3.95356	14.6994	4.84949	0
1.2460	2.6608	5.17719	11.3433	2.71204	0
1.2467	6.94573	5.78478	9.82072	5.75733	0
1.2473	11.5071	6.39659	14.3948	9.11291	0
1.2480	13.6496	7.61599	13.1768	6.36639	0
1.2487	15.481	7.3122	7.07371	2.40176	0
1.2493	17.8999	4.86917	8.5963	1.7927	0
1.2500	20.6644	3.95356	11.0388	3.01082	0
1.2507	25.5368	4.86917	5.54477	5.14827	0
1.2513	31.6532	5.78478	1.88421	6.97545	0
1.2520	37.1476	6.39659	3.10228	6.36639	0
1.2527	45.0609	5.48098	2.18873	4.84949	0
1.2533	52.6977	3.34597	0.666134	4.22894	0
1.2540	54.5292	4.56538	0.361616	3.93016	0
1.2547	49.3458	6.70039	-0.558284	3.01082	0
1.2553	36.8366	5.78478	0.0507531	2.71204	0
1.2560	15.792	3.64977	0.970652	3.3211	0
1.2567	-5.8745	3.95356	0.0507531	4.22894	0
1.2573	-12.3019	3.64977	-0.862802	5.14827	0
1.2580	-2.21158	3.64977	-1.47184	5.14827	0
1.2587	7.22218	5.17719	-3.30529	4.84949	0
1.2593	9.67565	4.86917	-4.21885	6.06761	0
1.2600	12.4056	3.95356	-4.21885	7.89479	0
1.2607	16.0685	3.95356	-5.1324	4.22894	0
1.2613	15.481	2.43037	-6.66134	-0.0344751	0
1.2620	13.6496	1.81856	-6.96586	1.48243	0
1.2627	13.3386	3.34597	-7.57489	4.53922	0
1.2633	15.792	3.64977	-8.79931	5.14827	0
1.2640	19.455	2.73416	-8.18393	6.97545	0
1.2647	18.833	3.03796	-6.66134	10.0322	0
1.2653	13.3386	2.43037	-6.96586	9.72197	0
1.2660	12.1291	2.12235	-8.79931	7.89479	0
1.2667	14.237	2.73416	-8.18393	8.50385	0
1.2673	10.5741	2.12235	-8.79931	8.50385	0
1.2680	3.28281	2.12235	-10.6264	6.36639	0
1.2687	1.45135	2.43037	-8.79931	6.06761	0
1.2693	2.3498	-0.928265	-5.1324	7.28573	0
1.2700	0.518338	-1.84387	-5.74778	6.06761	0
1.2707	0.518338	2.73416	-6.96586	6.36639	0
1.2713	1.45135	3.64977	-5.43692	10.9516	0
1.2720	-0.380115	0.902949	-6.0523	10.6413	0
1.2727	-2.83358	0.902949	-7.57489	5.14827	0
1.2733	-1.62413	-0.62025	-5.1324	4.22894	0
1.2740	1.14034	-3.36707	-2.38539	6.97545	0
1.2747	3.28281	-0.62025	-5.1324	4.53922	0
1.2753	7.84418	1.20674	-9.71287	2.71204	0
1.2760	14.237	-1.23206	-10.6264	4.22894	0
1.2767	19.7314	-0.62025	-13.3734	5.14827	0
1.2773	22.4959	0.902949	-16.425	5.14827	0
1.2780	22.4959	-2.45146	-13.678	6.97545	0
1.2787	20.0424	-2.45146	-9.71287	6.97545	0
1.2793	16.0685	1.81856	-8.48845	5.14827	0
1.2800	12.4056	0.599153	-0.862802	4.22894	0
1.2807	13.3386	-1.53586	9.82072	5.14827	0
1.2813	20.6644	0.291138	11.3433	4.53922	0
1.2820	31.0312	0.291138	10.1252	2.40176	0
1.2827	40.8105	-0.0126582	13.1768	4.22894	0
1.2833	45.9939	2.12235	11.9523	10.3425	0
1.2840	41.3979	3.03796	6.76919	11.5606	0
1.2847	32.2752	0.291138	5.84929	8.20506	0
1.2853	25.2258	-0.928265	5.54477	5.45855	0
1.2860	9.36464	0.599153	4.93574	3.93016	0
1.2867	-24.1891	1.20674	6.16015	3.93016	0
1.2873	-60.1963	0.291138	5.84929	4.53922	0
1.2880	-81.2754	-0.62025	4.3267	2.71204	0
1.2887	-85.5258	0.599153	2.18873	1.7927	0
1.2893	-81.8629	2.73416	-2.68991	5.14827	0
1.2900	-82.7959	3.03796	-6.96586	6.97545	0
1.2907	-87.3573	3.03796	-6.0523	6.97545	0
1.2913	-80.6534	2.12235	-5.1324	7.596	0
1.2920	-64.4813	0.291138	-4.52337	6.36639	0
1.2927	-51.661	0.291138	-2.68991	5.14827	0
1.2933	-40.9833	-0.316454	-3.91433	6.67667	0
1.2940	-28.163	-0.928265	-8.48845	6.36639	0
1.2947	-21.1482	2.73416	-8.48845	2.71204	0
1.2953	-19.3167	5.78478	-5.74778	2.71204	0
1.2960	-11.3689	1.20674	-6.35682	5.14827	0
1.2967	3.28281	-3.36707	-6.66134	3.3211	0
1.2973	7.84418	-1.84387	-3.30529	0.574584	0
1.2980	-2.21158	-1.23206	-2.38539	2.40176	0
1.2987	-11.3689	-0.928265	-3.30529	5.14827	0
1.2993	-7.70596	1.20674	-1.16732	4.22894	0
1.3000	4.18126	1.81856	0.361616	4.22894	0
1.3007	18.522	0.902949	-2.38539	6.06761	0
1.3013	32.5516	2.43037	-4.82789	5.14827	0
1.3020	44.4734	2.43037	-4.52337	3.61988	0
1.3027	50.8663	0.599153	-5.43692	4.84949	0
1.3033	43.2294	0.291138	-6.0523	4.53922	0
1.3040	19.144	-0.0126582	-3.60981	3.93016	0
1.3047	-8.63897	0.291138	-1.47184	7.28573	0
1.3053	-27.852	2.12235	-1.47184	9.11291	0
1.3060	-35.7999	2.12235	-0.558284	5.14827	0
1.3067	-30.9275	3.03796	-0.253765	3.61988	0
1.3073	-11.9909	5.17719	-0.862802	6.06761	0
1.3080	13.9606	3.34597	-3.60981	3.3211	0
1.3087	33.1736	0.599153	-8.79931	-0.95381	0
1.3093	38.668	2.12235	-11.8508	-0.643534	0
1.3100	34.6941	3.95356	-9.71287	0.873368	0
1.3107	25.2258	3.03796	-6.35682	0.574584	0
1.3113	9.98665	2.12235	-4.52337	0.873368	0
1.3120	-9.53742	1.20674	-2.08088	1.18364	0
1.3127	-32.448	1.20674	2.49324	-1.56287	0
1.3133	-56.257	3.03796	8.5963	-3.09126	0
1.3140	-66.3127	3.95356	14.0903	-0.95381	0
1.3147	-55.324	4.86917	15.0102	-0.344751	0
1.3153	-37.0093	5.17719	9.5162	-1.87314	0
1.3160	-24.1891	4.26158	5.24025	-0.344751	0
1.3167	-14.7554	3.95356	7.98726	-0.95381	0
1.3173	-5.28705	3.03796	11.0388	-4.0106	0
1.3180	1.45135	3.03796	11.3433	-2.4822	0
1.3187	6.63473	6.70039	12.2632	0.264309	0
1.3193	16.6905	8.83961	12.5677	0.264309	0
1.3200	32.5516	3.95356	10.4298	-0.0344751	0
1.3207	44.7844	0.291138	7.68274	-2.17193	0
1.3213	49.9678	3.34597	6.76919	-7.66495	0
1.3220	50.2788	5.48098	7.37823	-6.14805	0
1.3227	34.0721	3.95356	6.76919	0.264309	0
1.3233	-4.35404	3.03796	5.84929	0.264309	0
1.3240	-37.0093	3.95356	6.76919	-2.4822	0
1.3247	-42.1927	2.12235	5.84929	-0.643534	0
1.3253	-40.3613	-0.0126582	4.3267	0.264309	0
1.3260	-45.2682	1.20674	6.76919	-2.17193	0
1.3267	-43.4367	2.73416	7.68274	-0.643534	0
1.3273	-32.448	3.03796	2.49324	0.873368	0
1.3280	-22.9797	3.03796	-0.558284	-3.09126	0
1.3287	-15.0318	3.64977	1.27517	-3.09126	0
1.3293	-7.11851	3.95356	1.27517	2.40176	0
1.3300	-2.83358	3.95356	-1.16732	1.48243	0
1.3307	1.45135	1.81856	-3.60981	-1.56287	0
1.3313	6.63473	-0.0126582	-4.82789	2.40176	0
1.3320	8.46619	1.81856	-2.38539	1.7927	0
1.3327	8.46619	3.03796	-0.558284	-5.83778	0
[truncated: 57,724 more rows]
