# Supplementary material for: Identification of Haptic Based Guiding Using Hard Reins
Source: PLoS One. 2015 Jul 22;10(7):e0132020. doi: 10.1371/journal.pone.0132020 (PMC4511788; doi:10.1371/journal.pone.0132020)
Supplement: S3 File — (ZIP) [file pone.0132020.s003.zip › EMGData1/Subject6/T7/t7.txt]

0.0000	-9.63792	6.54265	0.0292868	-3.84317	0
0.0007	-5.35689	2.8857	0.331917	-5.67946	0
0.0013	-5.06551	-0.779918	0.0292868	-8.41884	0
0.0020	-5.35689	1.36052	1.24957	-11.1683	0
0.0027	-2.30862	4.10757	3.08	-8.41884	0
0.0033	0.739655	2.5824	1.5522	-5.36839	0
0.0040	1.65862	0.138652	-1.49851	-6.59259	0
0.0047	4.70689	-0.779918	-0.888367	-4.45526	0
0.0053	7.75517	0.138652	0.942059	-0.180619	0
0.0060	6.23103	1.36052	-0.278225	-2.01691	0
0.0067	5.62586	0.745255	-1.191	-1.09375	0
0.0073	8.06896	0.138652	0.331917	6.22131	0
0.0080	8.36034	1.04856	0.331917	6.53238	0
0.0087	6.8362	0.138652	-0.888367	2.55877	0
0.0093	6.8362	-1.68982	-1.191	4.09403	0
0.0100	7.44137	-0.164649	-0.888367	2.55877	0
0.0107	7.44137	1.96713	-1.49851	1.03354	0
0.0113	8.36034	1.96713	-2.71879	8.97073	0
0.0120	8.06896	1.36052	-4.85673	11.7202	0
0.0127	3.78793	-0.164649	-6.68716	1.9567	0
0.0133	1.95	-0.779918	-5.46687	-2.01691	0
0.0140	3.78793	-0.476617	-2.41128	3.17086	0
0.0147	3.78793	-1.68982	-0.888367	2.86983	0
0.0153	4.10172	-1.38652	-0.888367	-0.491684	0
0.0160	5.62586	1.04856	-0.888367	0.732509	0
0.0167	5.31206	0.745255	0.331917	1.03354	0
0.0173	4.10172	-0.779918	1.85971	-2.93004	0
0.0180	4.70689	-0.164649	3.08	-4.15423	0
0.0187	4.10172	-0.164649	3.38263	-2.62901	0
0.0193	1.95	-0.779918	5.52057	-2.01691	0
0.0200	1.34483	1.66383	12.237	-1.70584	0
0.0207	1.95	2.8857	18.9486	-0.180619	0
0.0213	3.18276	0.138652	18.9486	-2.01691	0
0.0220	3.78793	-0.779918	14.6776	-5.06736	0
0.0227	2.86896	2.8857	10.4017	-2.93004	0
0.0233	1.95	2.8857	5.21793	1.34461	0
0.0240	-0.784482	-2.00179	-1.80114	1.34461	0
0.0247	-4.75172	-1.68982	-7.59993	0.431478	0
0.0253	-2.62241	1.04856	-10.0405	0.732509	0
0.0260	1.03103	-1.68982	-10.0405	0.431478	0
0.0267	0.425862	-3.22366	-10.0405	1.34461	0
0.0273	3.47414	-0.164649	-10.0405	6.83341	0
0.0280	8.96551	-0.476617	-8.21007	9.58283	0
0.0287	11.1172	-2.30509	-4.54922	7.14448	0
0.0293	13.8517	0.441954	-1.191	7.14448	0
0.0300	11.7224	2.8857	5.52057	7.74654	0
0.0307	-1.70345	1.96713	18.3384	5.61925	0
0.0313	-15.4431	0.441954	28.4082	6.83341	0
0.0320	-23.3776	-0.476617	28.1056	9.88386	0
0.0327	-31.312	1.04856	22.9169	7.74654	0
0.0333	-32.8362	4.71417	17.4208	6.53238	0
0.0340	-25.1931	5.63274	12.5396	9.88386	0
0.0347	-18.1776	3.7956	8.26864	9.2818	0
0.0353	-13.6052	3.189	4.60779	6.83341	0
0.0360	-10.2431	2.8857	-0.888367	8.6697	0
0.0367	-9.95172	1.66383	-6.07701	6.22131	0
0.0373	-8.71896	1.36052	-7.90744	-0.792716	0
0.0380	-6.27586	1.36052	-7.2973	-0.792716	0
0.0387	-5.98448	1.04856	-4.85673	2.55877	0
0.0393	-4.46034	1.04856	-0.888367	1.64564	0
0.0400	1.03103	1.36052	0.0292868	3.17086	0
0.0407	6.54482	2.27043	-2.71879	6.83341	0
0.0413	10.1983	2.5824	-3.32893	4.09403	0
0.0420	8.36034	1.96713	-3.63645	0.732509	0
0.0427	-0.17931	1.96713	-5.46687	3.17086	0
0.0433	-9.03275	1.66383	-6.07701	2.55877	0
0.0440	-13.6052	-0.779918	-6.07701	-0.180619	0
0.0447	-15.4431	-0.164649	-5.46687	2.86983	0
0.0453	-18.1776	2.27043	-0.888367	5.30818	0
0.0460	-26.4258	2.5824	5.21793	1.9567	0
0.0467	-34.6741	1.96713	11.6269	3.78296	0
0.0473	-32.8362	2.27043	18.3384	10.807	0
0.0480	-23.6689	1.96713	19.2561	10.496	0
0.0487	-16.0483	2.27043	13.7599	6.22131	0
0.0493	-12.6862	3.189	12.8471	6.22131	0
0.0500	-15.4431	1.96713	15.8979	6.83341	0
0.0507	-24.9017	-0.164649	14.6776	5.30818	0
0.0513	-30.9983	0.745255	11.0167	8.0576	0
0.0520	-27.3448	1.96713	7.35099	9.88386	0
0.0527	-19.7017	0.138652	2.77249	8.0576	0
0.0533	-13	-2.00179	-1.49851	8.97073	0
0.0540	-5.35689	-0.779918	-4.24659	9.88386	0
0.0547	-0.493103	1.04856	-6.68716	7.74654	0
0.0553	-2.30862	-1.38652	-7.2973	7.44551	0
0.0560	-7.19482	-5.35544	-6.37964	8.0576	0
0.0567	-11.7672	-4.43687	-7.2973	5.00715	0
0.0573	-15.4431	-0.779918	-8.82021	4.09403	0
0.0580	-12.6862	-0.164649	-6.37964	5.30818	0
0.0587	-5.35689	-1.68982	2.77249	1.9567	0
0.0593	-1.38965	-1.68982	11.6269	-0.491684	0
0.0600	1.34483	-1.08322	9.48893	2.25773	0
0.0607	5.91724	0.138652	1.24957	2.86983	0
0.0613	4.99827	-0.164649	0.639429	-1.70584	0
0.0620	-1.09827	-3.83026	5.52057	-2.93004	0
0.0627	-1.70345	-4.74883	6.13071	-0.180619	0
0.0633	3.18276	-2.30509	3.99765	-2.01691	0
0.0640	6.54482	-2.60839	3.99765	-7.20468	0
0.0647	10.5121	-3.52696	4.60779	-3.84317	0
0.0653	16.6086	-1.68982	5.21793	1.64564	0
0.0660	21.4948	-0.164649	4.60779	-0.792716	0
0.0667	24.2293	-1.68982	-0.888367	-1.70584	0
0.0673	26.6724	-2.91169	-6.37964	3.48193	0
0.0680	29.7207	-3.22366	-6.37964	1.9567	0
0.0687	34.0017	-3.83026	-3.02142	-0.180619	0
0.0693	37.9689	-4.43687	-1.80114	3.48193	0
0.0700	35.5258	-5.65874	-3.63645	1.64564	0
0.0707	26.0672	-5.35544	-8.51758	-2.93004	0
0.0713	19.3431	-1.38652	-13.0961	2.55877	0
0.0720	19.0517	0.441954	-11.8758	6.22131	0
0.0727	19.0517	-2.00179	-8.21007	-0.180619	0
0.0733	15.6896	-2.30509	-8.51758	-2.62901	0
0.0740	10.1983	-0.476617	-9.12772	1.34461	0
0.0747	3.47414	-2.30509	-8.51758	-0.180619	0
0.0753	-4.46034	-3.52696	-9.73787	-3.23107	0
0.0760	-9.95172	-1.68982	-10.348	-1.40481	0
0.0767	-12.6862	-1.68982	-7.2973	-3.23107	0
0.0773	-13.919	-3.52696	-3.63645	-7.50571	0
0.0780	-13.6052	-2.91169	-1.80114	-6.59259	0
0.0787	-11.7672	-1.68982	-0.888367	-5.06736	0
0.0793	-10.2431	-0.779918	-0.580855	-7.81678	0
0.0800	-13.919	1.04856	1.5522	-8.41884	0
0.0807	-19.0965	-0.164649	6.43822	-6.59259	0
0.0813	-20.0155	-1.68982	8.87879	-8.72991	0
0.0820	-17.2586	-0.164649	7.96113	-11.1683	0
0.0827	-9.95172	1.04856	6.43822	-9.342	0
0.0833	2.86896	1.96713	1.85971	-8.41884	0
0.0840	17.819	2.27043	-5.46687	-9.342	0
0.0847	27.9051	-1.08322	-9.73787	-7.81678	0
0.0853	28.8017	-3.52696	-8.51758	-7.81678	0
0.0860	23.6241	-2.00179	-6.07701	-9.342	0
0.0867	15.6896	-2.60839	-3.32893	-6.59259	0
0.0873	-0.17931	-3.52696	-2.10865	-2.01691	0
0.0880	-20.6207	0.138652	-3.93908	-2.93004	0
0.0887	-28.2638	2.5824	-4.54922	-3.54213	0
0.0893	-20.9345	1.04856	-1.191	-2.62901	0
0.0900	-13	-1.08322	2.77249	-5.67946	0
0.0907	-7.19482	-2.60839	6.43822	-7.50571	0
0.0913	-0.493103	-2.00179	13.4573	-4.15423	0
0.0920	3.18276	0.138652	16.508	-3.84317	0
0.0927	7.44137	-0.779918	9.18142	-6.59259	0
0.0933	19.3431	-2.30509	4.60779	-3.54213	0
0.0940	30.6396	0.138652	10.7092	-0.180619	0
0.0947	34.0017	1.36052	9.79156	-2.93004	0
0.0953	34.0017	1.36052	-0.888367	-3.84317	0
0.0960	30.3483	1.96713	-4.85673	-2.93004	0
0.0967	12.6414	1.36052	-0.580855	-7.81678	0
0.0973	-16.3621	-0.164649	2.46985	-11.7804	0
0.0980	-33.4414	1.04856	4.91042	-9.64303	0
0.0987	-26.4258	2.8857	5.21793	-9.342	0
0.0993	-9.32413	2.8857	0.0292868	-12.0814	0
0.1000	4.10172	1.96713	-3.32893	-9.342	0
0.1007	12.6414	0.745255	-1.49851	-5.67946	0
0.1013	7.14999	1.04856	0.0292868	-7.20468	0
0.1020	-11.7672	3.7956	4.91042	-7.50571	0
0.1027	-21.5396	4.10757	13.4573	-4.75629	0
0.1033	-17.8862	2.8857	12.8471	-5.67946	0
0.1040	-18.1776	3.7956	2.46985	-8.41884	0
0.1047	-23.3776	4.41087	-4.24659	-6.29155	0
0.1053	-21.8534	2.27043	-4.85673	-4.75629	0
0.1060	-14.5241	1.96713	-5.15936	-4.75629	0
0.1067	-8.71896	4.71417	-3.93908	1.34461	0
0.1073	-9.95172	6.54265	-1.49851	6.22131	0
0.1080	-19.4103	7.15791	-3.63645	1.64564	0
0.1087	-25.1931	6.54265	-10.0405	-1.70584	0
0.1093	-20.6207	5.32944	-14.9265	0.732509	0
0.1100	-16.0483	2.8857	-18.8949	-1.09375	0
0.1107	-12.6862	1.04856	-21.0279	-3.23107	0
0.1113	-2.30862	3.7956	-19.8076	1.64564	0
0.1120	7.44137	8.37979	-18.2847	3.48193	0
0.1127	7.75517	6.54265	-20.4178	-0.180619	0
0.1133	8.36034	3.4923	-17.6697	1.64564	0
0.1140	12.0362	5.93604	-5.7695	3.78296	0
0.1147	11.4086	7.46122	2.77249	-0.792716	0
0.1153	7.75517	5.32944	3.38263	-2.01691	0
0.1160	8.36034	7.46122	4.60779	0.732509	0
0.1167	9.2793	8.98639	4.60779	-2.01691	0
0.1173	5.62586	5.63274	0.942059	-5.06736	0
0.1180	-0.784482	5.01747	3.08	-5.67946	0
0.1187	-3.22758	8.98639	10.0991	-6.59259	0
0.1193	0.134483	10.2083	9.18142	-4.75629	0
0.1200	4.70689	9.28969	4.91042	-2.01691	0
0.1207	5.91724	8.37979	5.21793	-5.36839	0
0.1213	8.36034	6.54265	4.60779	-9.342	0
0.1220	13.8517	6.85461	4.30028	-6.59259	0
0.1227	17.2138	8.37979	5.21793	-4.15423	0
0.1233	18.1327	6.54265	3.69014	-4.15423	0
0.1240	19.3431	5.63274	2.46985	-4.75629	0
0.1247	19.6569	8.98639	3.08	-4.75629	0
0.1253	18.4465	9.90496	3.99765	-3.84317	0
0.1260	19.3431	6.54265	5.21793	-2.93004	0
0.1267	22.1	5.63274	5.52057	-0.792716	0
0.1273	23.0189	7.15791	2.16234	2.25773	0
0.1280	20.5758	8.37979	-0.888367	1.9567	0
0.1287	20.5758	9.28969	-1.80114	0.120413	0
0.1293	23.0189	8.98639	-4.54922	1.64564	0
0.1300	22.7052	7.15791	-5.15936	1.03354	0
0.1307	19.3431	6.23934	-3.63645	-1.09375	0
0.1313	16.6086	5.32944	-2.71879	3.48193	0
0.1320	12.6414	3.4923	-1.49851	6.22131	0
0.1327	6.54482	1.96713	-1.49851	1.64564	0
0.1333	4.3931	1.36052	-2.71879	1.64564	0
0.1340	3.47414	1.96713	0.639429	4.39506	0
0.1347	-2.62241	1.96713	6.13071	-0.491684	0
0.1353	-9.03275	0.745255	9.48893	-3.54213	0
0.1360	-9.03275	1.04856	11.9295	-0.180619	0
0.1367	-9.32413	2.8857	9.48893	-1.70584	0
0.1373	-10.5569	2.27043	0.942059	-6.59259	0
0.1380	-7.19482	1.36052	-0.888367	-6.89362	0
0.1387	-2.30862	3.7956	3.69014	-5.67946	0
0.1393	-0.784482	5.01747	1.24957	-5.67946	0
0.1400	2.57758	4.10757	-4.24659	-3.84317	0
0.1407	8.36034	3.7956	-4.85673	-2.93004	0
0.1413	12.0362	2.27043	-6.68716	-5.98049	0
0.1420	17.5276	0.441954	-9.73787	-8.11781	0
0.1427	25.7534	2.8857	-8.21007	-5.06736	0
0.1433	32.1638	4.71417	-8.82021	-2.62901	0
0.1440	36.7362	2.27043	-10.9582	-3.84317	0
0.1447	35.5258	-0.164649	-2.10865	-4.45526	0
0.1453	18.1327	-0.779918	12.237	-2.62901	0
0.1460	-12.3948	-0.779918	18.3384	-1.40481	0
0.1467	-39.5379	-1.08322	18.3384	0.431478	0
0.1473	-53.2775	-0.779918	17.1181	2.55877	0
0.1480	-47.181	0.138652	12.5396	2.86983	0
0.1487	-27.95	0.138652	6.74085	5.92028	0
0.1493	-15.4431	-0.779918	1.85971	8.0576	0
0.1500	-12.6862	-2.60839	-1.191	4.09403	0
0.1507	-9.95172	-2.60839	-1.80114	3.17086	0
0.1513	-10.8707	-1.68982	-1.49851	7.74654	0
0.1520	-16.3621	-4.13357	-3.32893	8.0576	0
0.1527	-14.8379	-5.05214	-4.54922	6.22131	0
0.1533	-6.90344	-1.68982	-6.37964	8.97073	0
0.1540	-4.75172	-1.38652	-10.0405	10.807	0
0.1547	-8.11379	-4.13357	-10.9582	9.58283	0
0.1553	-9.32413	-3.52696	-9.43036	9.2818	0
0.1560	-9.03275	-2.30509	-9.73787	8.35863	0
0.1567	-9.32413	-4.74883	-10.9582	4.39506	0
0.1573	-8.71896	-6.57731	-10.9582	1.34461	0
0.1580	-8.11379	-5.96204	-8.51758	2.55877	0
0.1587	-8.71896	-5.35544	-5.7695	4.69609	0
0.1593	-6.58965	-5.35544	-4.24659	4.69609	0
0.1600	-3.22758	-5.65874	-1.80114	5.30818	0
0.1607	-0.493103	-6.88061	-1.80114	5.30818	0
0.1613	7.14999	-6.88061	-10.0405	3.48193	0
0.1620	18.4465	-7.79918	-16.7569	1.34461	0
0.1627	27.2776	-8.10248	-13.7062	1.34461	0
0.1633	33.3965	-7.18391	-10.6506	0.732509	0
0.1640	36.7362	-7.18391	-9.73787	1.64564	0
0.1647	37.6551	-7.79918	-4.85673	5.00715	0
0.1653	35.8396	-6.88061	0.0292868	4.09403	0
0.1660	23.9379	-8.10248	0.942059	1.34461	0
0.1667	-0.17931	-9.02105	2.46985	5.92028	0
0.1673	-20.6207	-6.57731	2.46985	12.0212	0
0.1680	-27.3448	-6.27401	0.0292868	10.496	0
0.1687	-27.3448	-9.02105	2.46985	6.53238	0
0.1693	-24.9017	-9.93096	4.91042	5.30818	0
0.1700	-23.6689	-9.32435	2.77249	4.09403	0
0.1707	-29.1603	-10.2429	0.942059	5.00715	0
0.1713	-34.3603	-9.93096	-1.191	8.0576	0
0.1720	-32.231	-8.10248	-5.7695	7.14448	0
0.1727	-28.5551	-8.40578	-8.51758	4.39506	0
0.1733	-27.3448	-10.5462	-9.43036	6.22131	0
0.1740	-23.9827	-9.02105	-11.5683	8.35863	0
0.1747	-22.4586	-5.65874	-12.1784	6.22131	0
0.1753	-29.1603	-6.88061	-11.2657	5.00715	0
0.1760	-38.3276	-7.18391	-9.12772	4.09403	0
0.1767	-36.4896	-5.05214	-5.46687	0.732509	0
0.1773	-23.6689	-5.96204	-7.2973	-0.180619	0
0.1780	-8.11379	-7.18391	-11.8758	2.55877	0
0.1787	5.62586	-3.52696	-10.6506	0.431478	0
0.1793	16.2948	-2.91169	-7.90744	-2.93004	0
0.1800	23.0189	-6.27401	-10.348	-1.70584	0
0.1807	29.4293	-5.96204	-11.5683	-2.62901	0
0.1813	35.8396	-4.43687	-7.59993	-7.50571	0
0.1820	33.6879	-5.35544	-2.71879	-5.67946	0
0.1827	17.5276	-7.49588	1.85971	0.431478	0
0.1833	-2.30862	-9.32435	4.60779	-0.792716	0
0.1840	-11.4759	-9.02105	3.69014	-2.62901	0
0.1847	-15.4431	-6.27401	5.21793	1.03354	0
0.1853	-28.8689	-4.43687	9.48893	2.55877	0
0.1860	-41.981	-4.74883	8.26864	0.732509	0
0.1867	-39.8517	-4.74883	4.60779	3.78296	0
0.1873	-32.231	-5.35544	5.82808	8.0576	0
0.1880	-30.3931	-5.35544	5.21793	6.22131	0
0.1887	-27.031	-4.74883	1.5522	5.61925	0
0.1893	-19.7017	-3.83026	2.77249	8.0576	0
0.1900	-16.9672	-2.91169	4.30028	5.30818	0
0.1907	-13.919	-1.68982	-1.80114	2.86983	0
0.1913	-4.14655	-0.779918	-3.63645	7.74654	0
0.1920	4.70689	-1.68982	5.82808	8.0576	0
0.1927	7.44137	-4.43687	13.7599	3.17086	0
0.1933	8.06896	-5.35544	10.4017	4.69609	0
0.1940	8.36034	-2.00179	4.91042	8.35863	0
0.1947	7.44137	-0.164649	5.52057	5.00715	0
0.1953	10.1983	-1.68982	5.82808	2.86983	0
0.1960	16.2948	-1.38652	1.85971	5.30818	0
0.1967	23.0189	-0.164649	-1.80114	2.25773	0
0.1973	28.8017	-0.779918	-2.71879	-2.93004	0
0.1980	33.0827	-0.779918	-4.24659	-3.84317	0
0.1987	31.5586	-1.38652	-4.85673	-3.84317	0
0.1993	26.6724	-3.22366	-6.98979	-4.15423	0
0.2000	22.7052	-3.83026	-13.3987	-1.09375	0
0.2007	22.1	-2.60839	-15.8393	-0.491684	0
0.2013	23.9379	-0.779918	-12.4859	-3.23107	0
0.2020	22.1	1.96713	-8.82021	-4.15423	0
0.2027	15.6896	2.5824	-3.63645	-4.45526	0
0.2033	14.7707	1.36052	4.30028	-5.67946	0
0.2040	22.4138	0.138652	8.26864	-3.84317	0
0.2047	23.9379	0.441954	10.0991	-1.40481	0
0.2053	9.88447	1.04856	13.1498	-3.84317	0
0.2060	-7.19482	0.138652	10.4017	-3.84317	0
0.2067	-10.8707	-0.779918	6.43822	2.55877	0
0.2073	0.134483	-1.68982	6.13071	6.83341	0
0.2080	15.0845	-2.30509	3.38263	3.78296	0
0.2087	25.1483	-1.68982	0.942059	2.55877	0
0.2093	30.0345	-0.476617	7.35099	4.39506	0
0.2100	29.4293	-0.779918	14.0674	1.9567	0
0.2107	16.9	-1.08322	11.9295	0.431478	0
0.2113	-2.62241	0.441954	7.6585	4.39506	0
0.2120	-15.7345	0.138652	4.30028	5.92028	0
0.2127	-19.0965	-0.164649	1.85971	2.25773	0
0.2133	-19.0965	1.96713	4.30028	2.55877	0
0.2140	-18.1776	2.8857	8.26864	4.09403	0
0.2147	-17.2586	2.8857	6.43822	1.9567	0
0.2153	-15.1293	4.71417	4.60779	3.48193	0
0.2160	-10.5569	3.4923	9.79156	4.69609	0
0.2167	-6.27586	1.36052	11.9295	-3.84317	0
0.2173	-7.19482	3.189	8.87879	-11.1683	0
0.2180	-9.32413	2.8857	10.0991	-7.81678	0
0.2187	-8.71896	-0.779918	12.237	-4.45526	0
0.2193	-5.98448	-0.779918	7.35099	-5.06736	0
0.2200	-2.30862	1.96713	3.99765	-5.06736	0
0.2207	1.65862	1.04856	3.38263	-5.98049	0
0.2213	3.78793	1.04856	-1.49851	-7.50571	0
0.2220	4.70689	2.8857	-5.15936	-5.98049	0
0.2227	6.23103	1.04856	-5.7695	-5.98049	0
0.2233	7.75517	-1.38652	-9.12772	-8.11781	0
0.2240	10.1983	0.138652	-10.9582	-7.50571	0
0.2247	11.1172	1.96713	-6.98979	-5.06736	0
0.2253	9.5931	1.96713	-5.46687	-4.75629	0
0.2260	8.67413	2.5824	-7.2973	-4.45526	0
0.2267	12.0362	3.7956	-7.59993	0.120413	0
0.2273	16.9	4.10757	-8.21007	5.61925	0
0.2280	17.2138	3.4923	-8.21007	5.30818	0
0.2287	12.3276	1.96713	-7.2973	1.34461	0
0.2293	6.54482	-0.164649	-7.2973	-2.01691	0
0.2300	3.78793	-0.779918	-6.37964	-4.45526	0
0.2307	7.14999	0.441954	-6.37964	-2.93004	0
0.2313	15.6896	2.5824	-10.9582	2.55877	0
0.2320	22.4138	3.7956	-13.7062	2.86983	0
0.2327	22.1	2.27043	-13.7062	0.120413	0
0.2333	20.2621	-1.38652	-15.8393	2.25773	0
0.2340	23.0189	-1.68982	-17.3671	2.25773	0
0.2347	23.3103	1.96713	-16.4494	-3.84317	0
0.2353	19.0517	2.27043	-15.5367	-5.36839	0
0.2360	17.5276	-0.779918	-13.7062	-2.93004	0
0.2367	19.3431	-1.68982	-10.0405	-4.75629	0
0.2373	17.819	-0.164649	-8.82021	-8.11781	0
0.2380	14.7707	0.138652	-7.90744	-8.41884	0
0.2387	12.9327	0.441954	-3.63645	-6.59259	0
0.2393	7.14999	1.96713	1.5522	-2.93004	0
0.2400	-7.19482	2.27043	2.46985	-1.70584	0
0.2407	-24.2965	0.745255	-0.580855	-5.98049	0
0.2413	-33.7551	0.138652	-0.580855	-11.1683	0
0.2420	-34.6741	1.96713	4.30028	-9.94407	0
0.2427	-32.5224	3.189	8.26864	-6.29155	0
0.2433	-27.95	2.5824	11.0167	-6.59259	0
0.2440	-18.4914	1.96713	12.5396	-9.03094	0
0.2447	-10.2431	1.96713	15.2877	-6.89362	0
0.2453	-9.03275	1.04856	19.2561	-3.54213	0
0.2460	-9.03275	2.27043	18.0358	-3.54213	0
0.2467	-4.14655	4.41087	5.52057	-2.01691	0
0.2473	1.95	1.96713	-8.21007	1.64564	0
0.2480	7.44137	-0.779918	-12.7886	2.55877	0
0.2487	12.9327	0.745255	-12.4859	4.39506	0
0.2493	16.6086	1.66383	-13.7062	5.30818	0
0.2500	19.0517	1.04856	-17.0596	0.732509	0
0.2507	23.0189	2.5824	-19.8076	0.732509	0
0.2513	25.1483	3.7956	-20.1152	7.44551	0
0.2520	18.1327	1.04856	-21.9456	5.30818	0
0.2527	7.75517	-2.30509	-22.5557	-1.09375	0
0.2533	1.95	-4.13357	-13.0961	1.64564	0
0.2540	-7.79999	-2.91169	0.0292868	4.09403	0
0.2547	-22.7724	1.36052	8.26864	1.03354	0
0.2553	-27.3448	2.8857	13.4573	1.64564	0
0.2560	-20.3293	-0.164649	14.6776	1.03354	0
0.2567	-16.3621	-1.38652	10.0991	-4.45526	0
0.2573	-17.2586	-0.164649	9.79156	-5.06736	0
0.2580	-15.4431	0.138652	15.8979	-1.70584	0
0.2587	-13.919	0.441954	19.2561	-2.93004	0
0.2593	-15.7345	0.745255	17.7283	-3.84317	0
0.2600	-15.7345	0.441954	14.6776	-1.40481	0
0.2607	-12.6862	1.66383	11.6269	-1.09375	0
0.2613	-7.50861	1.36052	14.0674	-2.93004	0
0.2620	-0.784482	-0.476617	21.0865	-3.84317	0
0.2627	2.57758	0.745255	22.6094	-3.23107	0
0.2633	-1.09827	2.8857	17.7283	-0.180619	0
0.2640	-7.19482	0.745255	13.1498	0.120413	0
0.2647	-12.081	-1.38652	8.26864	-3.84317	0
0.2653	-12.6862	-2.60839	2.77249	-4.45526	0
0.2660	-6.58965	-4.74883	-0.580855	0.732509	0
0.2667	2.86896	-3.52696	-2.41128	4.39506	0
0.2673	9.2793	0.441954	-3.02142	4.69609	0
0.2680	12.9327	0.138652	1.24957	5.30818	0
0.2687	20.5758	-2.60839	5.52057	6.22131	0
0.2693	33.3965	-4.13357	0.639429	7.74654	0
0.2700	42.8551	-5.35544	-5.46687	7.14448	0
0.2707	47.7413	-5.05214	-2.71879	4.09403	0
0.2713	53.8379	-3.83026	0.639429	4.09403	0
0.2720	52.6051	-4.43687	-0.888367	7.14448	0
0.2727	33.6879	-4.43687	2.16234	8.35863	0
0.2733	2.86896	-2.30509	9.18142	8.6697	0
0.2740	-29.1603	-2.00179	9.79156	7.44551	0
0.2747	-55.7206	-2.91169	7.35099	5.30818	0
0.2753	-63.0499	-1.08322	5.52057	6.53238	0
0.2760	-52.0672	-0.779918	2.16234	7.14448	0
0.2767	-39.2465	-5.05214	1.85971	0.431478	0
0.2773	-30.7069	-6.57731	4.91042	-2.93004	0
0.2780	-23.6689	-3.83026	3.69014	1.64564	0
0.2787	-18.1776	-1.08322	-0.278225	1.03354	0
0.2793	-14.5241	0.138652	0.0292868	-2.62901	0
0.2800	-9.63792	0.138652	2.77249	0.431478	0
0.2807	-4.14655	-1.68982	5.52057	1.64564	0
0.2813	-1.09827	-2.60839	8.57127	-2.93004	0
0.2820	-4.75172	-2.00179	8.57127	-2.93004	0
0.2827	-8.11379	-2.00179	3.99765	-0.180619	0
0.2833	0.425862	-2.60839	0.0292868	-3.54213	0
0.2840	12.3276	-2.00179	-1.80114	-4.75629	0
0.2847	14.7707	-0.476617	-4.54922	-0.792716	0
0.2853	6.23103	-0.476617	-9.12772	0.431478	0
0.2860	-12.081	-0.779918	-9.73787	0.120413	0
0.2867	-29.4741	-0.164649	-5.46687	4.39506	0
0.2873	-30.9983	1.04856	-0.888367	6.53238	0
0.2880	-21.8534	0.441954	1.5522	4.69609	0
0.2887	-16.3621	-2.60839	4.60779	3.48193	0
0.2893	-15.4431	-4.13357	8.26864	1.64564	0
0.2900	-14.8379	-1.38652	5.82808	-1.70584	0
0.2907	-11.7672	-0.476617	-0.888367	1.64564	0
0.2913	-8.42758	-4.43687	-5.7695	6.22131	0
0.2920	-10.2431	-6.57731	-7.2973	4.09403	0
0.2927	-12.6862	-5.35544	-5.46687	1.34461	0
0.2933	-9.32413	-6.57731	0.0292868	3.17086	0
0.2940	-5.67069	-7.49588	6.43822	2.86983	0
0.2947	-2.62241	-4.13357	8.87879	1.34461	0
0.2953	2.26379	-1.68982	7.04836	2.55877	0
0.2960	4.10172	-4.13357	0.942059	0.120413	0
0.2967	2.86896	-6.27401	-6.68716	-4.75629	0
0.2973	6.54482	-5.05214	-10.6506	-3.54213	0
0.2980	11.7224	-3.52696	-11.5683	0.732509	0
0.2987	13.5603	-3.52696	-13.7062	0.732509	0
0.2993	16.9	-2.30509	-16.1468	0.732509	0
0.3000	20.5758	-1.68982	-17.3671	2.55877	0
0.3007	19.3431	-4.13357	-19.505	-2.01691	0
0.3013	17.2138	-5.96204	-20.1152	-6.29155	0
0.3020	17.5276	-3.83026	-17.3671	-3.54213	0
0.3027	17.819	-1.68982	-15.5367	-3.23107	0
0.3033	16.6086	-2.91169	-16.4494	-9.03094	0
0.3040	14.1655	-5.35544	-15.8393	-8.41884	0
0.3047	12.6414	-5.35544	-13.7062	-2.01691	0
0.3053	10.1983	-4.43687	-9.73787	-1.40481	0
0.3060	4.10172	-3.22366	-5.15936	-4.15423	0
0.3067	-0.493103	-2.91169	-1.80114	-0.792716	0
0.3073	0.425862	-2.91169	-0.278225	2.86983	0
0.3080	-1.70345	-2.60839	3.38263	1.64564	0
0.3087	-10.5569	-3.52696	7.96113	1.03354	0
0.3093	-13.919	-4.74883	11.3194	1.9567	0
0.3100	-8.11379	-3.52696	13.1498	0.732509	0
0.3107	-2.62241	-2.00179	11.9295	1.03354	0
0.3113	0.134483	-2.60839	8.26864	4.69609	0
0.3120	-0.17931	-4.43687	4.91042	3.48193	0
0.3127	-3.54138	-5.65874	1.24957	-0.180619	0
0.3133	-5.06551	-3.52696	-2.41128	0.732509	0
0.3140	-0.17931	-0.779918	-3.63645	1.64564	0
0.3147	5.62586	-1.68982	-4.85673	-1.09375	0
0.3153	5.62586	-5.35544	-10.348	-2.01691	0
0.3160	-1.70345	-5.35544	-15.5367	-2.01691	0
0.3167	-11.4759	-4.43687	-14.619	-4.75629	0
0.3173	-18.8052	-4.43687	-11.2657	-5.06736	0
0.3180	-20.9345	-1.68982	-9.73787	-4.15423	0
0.3187	-16.9672	0.138652	-7.59993	-7.81678	0
0.3193	-9.95172	-1.38652	-4.54922	-8.72991	0
0.3200	-1.70345	0.441954	-6.07701	-5.06736	0
0.3207	7.44137	2.8857	-9.12772	-6.29155	0
0.3213	13.8517	0.745255	-8.51758	-8.41884	0
0.3220	16.6086	-0.164649	-8.21007	-6.29155	0
0.3227	19.9707	2.8857	-8.21007	-6.29155	0
0.3233	25.7534	3.7956	-3.93908	-7.50571	0
0.3240	29.4293	1.96713	0.942059	-4.75629	0
0.3247	30.3483	1.04856	0.331917	-3.23107	0
0.3253	28.1965	2.27043	-0.580855	-5.67946	0
0.3260	25.462	4.10757	0.942059	-4.75629	0
0.3267	27.5914	4.71417	2.77249	-1.09375	0
0.3273	32.7689	3.189	5.21793	-1.70584	0
0.3280	36.131	1.96713	4.91042	-3.54213	0
0.3287	37.9689	1.36052	1.5522	-0.180619	0
0.3293	37.05	1.04856	-1.49851	1.9567	0
0.3300	31.2448	1.96713	-4.54922	-0.792716	0
0.3307	20.5758	3.4923	-8.51758	-0.180619	0
0.3313	-1.70345	3.7956	-10.348	2.25773	0
0.3320	-37.4086	2.8857	-10.0405	0.120413	0
0.3327	-63.9689	1.36052	-7.90744	0.120413	0
0.3333	-66.7034	1.04856	-4.24659	4.39506	0
0.3340	-58.4775	0.745255	-2.71879	3.17086	0
0.3347	-49.3103	1.04856	-4.54922	0.120413	0
0.3353	-35.5707	2.8857	-5.7695	2.86983	0
0.3360	-23.6689	1.96713	-7.90744	0.431478	0
0.3367	-16.6534	-2.00179	-10.0405	-8.72991	0
0.3373	-11.7672	-2.30509	-9.12772	-9.94407	0
0.3380	-9.95172	1.36052	-5.7695	-5.67946	0
0.3387	-11.1621	0.745255	2.46985	-6.29155	0
0.3393	-13.2914	-1.08322	14.6776	-6.59259	0
0.3400	-16.3621	1.66383	21.9993	-4.45526	0
0.3407	-17.5724	2.5824	20.1689	-6.59259	0
0.3413	-12.081	-0.779918	14.6776	-8.72991	0
0.3420	-3.54138	-0.164649	10.7092	-5.67946	0
0.3427	0.425862	2.5824	5.82808	-5.06736	0
0.3433	1.34483	2.5824	1.85971	-7.50571	0
0.3440	4.3931	1.96713	-0.580855	-4.45526	0
0.3447	7.14999	1.66383	0.0292868	0.431478	0
0.3453	4.70689	0.745255	3.08	0.120413	0
0.3460	1.03103	2.27043	5.52057	-0.180619	0
0.3467	0.739655	3.7956	3.99765	1.9567	0
0.3473	2.57758	1.04856	3.69014	2.55877	0
0.3480	1.65862	-0.476617	6.13071	2.55877	0
0.3487	-2.30862	1.04856	1.85971	3.78296	0
0.3493	-4.46034	0.745255	-3.63645	3.17086	0
0.3500	-2.01724	-0.164649	0.0292868	0.431478	0
0.3507	-0.17931	0.138652	2.77249	0.732509	0
0.3513	-1.70345	-0.476617	-1.49851	4.39506	0
0.3520	-0.784482	0.138652	-0.580855	5.00715	0
0.3527	4.70689	1.96713	2.77249	3.78296	0
0.3533	8.96551	1.04856	-4.24659	5.30818	0
0.3540	9.88447	0.745255	-10.9582	5.30818	0
0.3547	9.5931	3.7956	-6.37964	1.03354	0
0.3553	8.36034	3.7956	0.0292868	0.120413	0
0.3560	9.5931	1.04856	3.69014	1.9567	0
0.3567	14.7707	2.27043	5.82808	-0.180619	0
0.3573	20.5758	4.41087	0.942059	-2.01691	0
0.3580	26.6724	3.7956	-6.07701	-2.31794	0
0.3587	34.3155	4.71417	-2.71879	-4.45526	0
0.3593	42.8551	5.93604	3.69014	-1.70584	0
0.3600	49.8707	4.71417	2.77249	2.55877	0
0.3607	48.3465	3.189	1.24957	-3.23107	0
0.3613	37.6551	2.5824	2.16234	-7.20468	0
0.3620	30.6396	1.36052	3.08	-2.01691	0
0.3627	24.8345	2.5824	7.6585	-3.23107	0
0.3633	8.96551	3.7956	14.6776	-9.342	0
0.3640	-8.42758	1.96713	18.9486	-4.45526	0
0.3647	-16.3621	1.04856	24.4398	1.64564	0
0.3653	-27.6362	1.96713	28.1056	-0.180619	0
0.3660	-46.5758	1.66383	22.3068	0.732509	0
0.3667	-58.7689	0.138652	11.9295	5.30818	0
0.3673	-57.5586	0.138652	4.30028	5.00715	0
0.3680	-45.9482	1.96713	-1.49851	4.69609	0
0.3687	-27.95	2.5824	-4.54922	7.14448	0
0.3693	-14.5241	1.04856	-6.37964	5.30818	0
0.3700	-6.27586	1.66383	-11.8758	0.732509	0
0.3707	4.10172	4.10757	-14.3164	3.17086	0
0.3713	12.0362	3.4923	-9.12772	8.35863	0
0.3720	14.7707	1.04856	-1.80114	6.22131	0
0.3727	19.3431	0.745255	1.85971	2.55877	0
0.3733	25.7534	-0.476617	0.639429	5.92028	0
0.3740	29.1155	-0.779918	-5.15936	7.44551	0
0.3747	33.0827	1.04856	-5.7695	4.39506	0
0.3753	33.0827	-0.476617	-0.888367	3.78296	0
0.3760	19.0517	-3.22366	-0.888367	4.09403	0
0.3767	0.739655	-2.00179	-1.80114	0.120413	0
0.3773	-12.081	-0.779918	3.69014	-1.09375	0
0.3780	-27.031	-1.38652	6.43822	-0.792716	0
0.3787	-41.981	-0.779918	5.52057	-2.93004	0
0.3793	-45.9482	0.138652	12.5396	-2.01691	0
0.3800	-41.062	-0.476617	20.4764	1.03354	0
0.3807	-38.3276	0.745255	15.5903	-2.31794	0
0.3813	-39.8517	1.66383	5.52057	-6.59259	0
0.3820	-43.5051	1.96713	-0.278225	-3.84317	0
0.3827	-44.7379	4.10757	-2.71879	-2.31794	0
0.3833	-38.9327	5.32944	-3.63645	-2.93004	0
0.3840	-28.2638	1.66383	-4.54922	1.03354	0
0.3847	-18.4914	0.138652	-6.98979	2.55877	0
0.3853	-12.3948	2.5824	-7.2973	-1.40481	0
0.3860	-6.27586	1.36052	-4.54922	0.732509	0
0.3867	-1.09827	-0.779918	-4.54922	7.14448	0
0.3873	-1.70345	0.138652	-7.59993	5.61925	0
0.3880	-1.70345	1.04856	-10.0405	3.78296	0
0.3887	4.70689	1.96713	-9.43036	8.0576	0
0.3893	9.2793	1.96713	-4.85673	8.0576	0
0.3900	8.36034	-1.38652	-0.888367	3.17086	0
0.3907	8.36034	-2.00179	-1.191	4.39506	0
0.3913	8.96551	1.04856	-2.10865	8.35863	0
0.3920	7.44137	-0.779918	-3.63645	7.14448	0
0.3927	6.8362	-2.60839	-8.21007	5.30818	0
0.3933	8.96551	0.745255	-10.6506	6.53238	0
0.3940	11.7224	1.36052	-8.21007	4.39506	0
0.3947	15.0845	-0.476617	-5.46687	2.55877	0
0.3953	16.2948	1.04856	-6.07701	6.22131	0
0.3960	15.3758	0.441954	-9.12772	6.22131	0
0.3967	18.4465	-2.60839	-12.7886	-1.70584	0
0.3973	24.8345	-3.22366	-14.3164	-5.06736	0
0.3980	28.1965	-3.52696	-14.619	-2.01691	0
0.3987	29.7207	-3.83026	-14.619	-1.40481	0
0.3993	33.6879	-1.68982	-12.7886	-2.01691	0
0.4000	38.5741	-1.68982	-11.8758	-2.01691	0
0.4007	40.7034	-3.22366	-12.7886	-5.36839	0
0.4013	37.6551	-3.52696	-8.21007	-6.29155	0
0.4020	32.7689	-3.83026	-1.49851	-0.491684	0
0.4027	29.7207	-3.52696	-2.41128	-0.180619	0
0.4033	23.3103	-2.30509	-4.85673	-4.75629	0
0.4040	13.2465	-5.05214	-3.63645	-2.31794	0
0.4047	9.88447	-7.18391	-4.54922	0.431478	0
0.4053	11.1172	-3.52696	-5.7695	-3.23107	0
0.4060	4.99827	-1.08322	-3.32893	-1.09375	0
0.4067	-2.62241	-1.38652	-3.32893	7.44551	0
0.4073	-8.11379	-1.38652	-8.21007	8.35863	0
0.4080	-22.7724	-2.60839	-10.9582	4.69609	0
0.4087	-40.7707	-3.83026	-9.73787	4.09403	0
0.4093	-41.981	-3.22366	-7.2973	2.25773	0
0.4100	-32.8362	-4.43687	-1.49851	-0.792716	0
0.4107	-26.112	-5.35544	7.35099	1.9567	0
0.4113	-15.4431	-2.30509	11.0167	5.61925	0
0.4120	-3.83276	-0.779918	7.6585	3.78296	0
0.4127	-0.784482	-4.43687	5.52057	2.55877	0
0.4133	-0.493103	-6.57731	6.74085	4.39506	0
0.4140	-2.62241	-4.43687	5.52057	4.09403	0
0.4147	-13	-2.30509	3.08	2.55877	0
0.4153	-22.4586	-2.30509	1.85971	2.55877	0
0.4160	-21.2258	-3.52696	0.942059	0.431478	0
0.4167	-13.6052	-4.13357	1.85971	-3.23107	0
0.4173	-1.09827	-3.52696	1.85971	-2.01691	0
0.4180	13.8517	-2.60839	-2.41128	-3.23107	0
0.4187	25.462	-1.08322	-5.7695	-6.59259	0
0.4193	32.7689	1.04856	-4.54922	-2.93004	0
0.4200	35.212	1.36052	-3.63645	-0.180619	0
0.4207	32.7689	-2.60839	-3.02142	-7.50571	0
0.4213	26.9862	-5.35544	-2.41128	-8.72991	0
0.4220	12.9327	-1.68982	-3.93908	-3.54213	0
0.4227	-13.919	-0.779918	-5.15936	-5.06736	0
0.4233	-38.3276	-5.35544	-3.63645	-7.50571	0
0.4240	-45.6569	-5.35544	-1.80114	-2.93004	0
0.4247	-39.8517	-0.779918	0.0292868	-1.70584	0
0.4253	-30.3931	-0.779918	-0.580855	-5.06736	0
0.4260	-20.9345	-2.91169	-5.15936	-3.23107	0
0.4267	-11.7672	-2.60839	-8.82021	0.732509	0
0.4273	-2.62241	-2.91169	-11.5683	1.03354	0
0.4280	3.18276	-3.52696	-15.5367	2.25773	0
0.4287	4.70689	-0.779918	-16.7569	4.39506	0
0.4293	3.78793	0.441954	-13.3987	1.64564	0
0.4300	5.91724	-0.779918	-7.2973	-0.180619	0
0.4307	11.7224	-1.08322	-1.49851	4.39506	0
0.4313	14.4793	-0.476617	-1.191	7.74654	0
0.4320	11.1172	-0.779918	-6.37964	3.17086	0
0.4327	8.67413	1.36052	-6.68716	0.120413	0
0.4333	9.2793	2.8857	-3.63645	2.25773	0
0.4340	11.1172	0.745255	-4.54922	0.732509	0
0.4347	15.3758	-0.779918	-4.85673	-2.01691	0
0.4353	17.5276	-0.476617	-2.41128	-1.40481	0
0.4360	12.3276	-1.08322	-3.93908	-2.01691	0
0.4367	10.1983	-1.08322	-9.12772	-5.67946	0
0.4373	16.9	1.04856	-9.73787	-6.59259	0
0.4380	21.7862	1.66383	-6.07701	-5.67946	0
0.4387	21.181	-0.476617	-3.93908	-6.59259	0
0.4393	23.0189	-1.08322	-0.278225	-6.59259	0
0.4400	23.6241	0.138652	7.04836	-3.84317	0
0.4407	15.3758	0.138652	9.48893	-4.75629	0
0.4413	1.03103	-1.38652	6.43822	-8.11781	0
0.4420	-16.0483	-0.476617	6.13071	-7.81678	0
0.4427	-28.2638	2.27043	6.43822	-4.75629	0
0.4433	-27.3448	1.36052	2.46985	-2.93004	0
0.4440	-12.6862	-0.779918	3.69014	-1.09375	0
0.4447	-0.784482	1.04856	11.3194	-1.40481	0
0.4453	5.91724	2.27043	12.8471	-4.45526	0
0.4460	17.2138	-1.08322	7.6585	-2.62901	0
0.4467	26.0672	-2.60839	4.30028	1.64564	0
0.4473	20.2621	0.138652	4.91042	1.03354	0
0.4480	6.23103	1.96713	7.35099	-0.180619	0
0.4487	-9.95172	2.5824	8.87879	1.64564	0
0.4493	-30.0793	2.27043	8.26864	0.120413	0
0.4500	-41.6896	1.04856	8.57127	-2.62901	0
0.4507	-34.0465	1.04856	9.48893	1.03354	0
0.4513	-22.1448	1.04856	8.26864	4.09403	0
0.4520	-13.6052	-0.779918	5.82808	1.9567	0
0.4527	-3.54138	-0.779918	5.82808	3.17086	0
0.4533	1.34483	1.36052	7.35099	6.53238	0
0.4540	-2.62241	2.8857	8.57127	4.39506	0
0.4547	-4.46034	4.71417	8.26864	1.03354	0
0.4553	1.03103	5.93604	7.96113	2.86983	0
0.4560	1.95	3.189	9.18142	0.732509	0
0.4567	-2.01724	-0.779918	9.18142	-6.89362	0
0.4573	-2.62241	0.745255	6.13071	-9.94407	0
0.4580	-1.09827	3.7956	5.52057	-8.72991	0
0.4587	-4.46034	3.189	9.18142	-9.342	0
0.4593	-12.6862	1.04856	9.48893	-7.50571	0
0.4600	-20.0155	2.5824	6.13071	-5.06736	0
0.4607	-20.6207	4.41087	4.91042	-6.59259	0
0.4613	-13	2.5824	5.52057	-7.50571	0
0.4620	-7.19482	-0.476617	3.38263	-5.36839	0
0.4627	-9.03275	1.66383	1.85971	-6.29155	0
0.4633	-10.8707	5.63274	4.91042	-7.20468	0
0.4640	-5.35689	5.63274	8.26864	-3.54213	0
0.4647	-0.17931	2.27043	8.57127	-1.09375	0
0.4653	-0.493103	1.96713	7.96113	-2.01691	0
0.4660	-4.14655	3.7956	6.43822	-1.09375	0
0.4667	-6.90344	5.93604	0.942059	2.25773	0
0.4673	-6.90344	8.37979	-8.51758	4.39506	0
0.4680	-5.06551	8.37979	-16.7569	3.48193	0
0.4687	-2.62241	4.71417	-18.8949	0.732509	0
0.4693	0.425862	1.36052	-18.2847	-1.09375	0
0.4700	2.26379	3.189	-17.9772	0.732509	0
0.4707	3.47414	6.54265	-14.0089	3.48193	0
0.4713	5.31206	5.63274	-9.12772	3.78296	0
0.4720	5.91724	2.5824	-7.2973	1.9567	0
0.4727	3.78793	3.7956	-5.15936	3.78296	0
0.4733	1.34483	5.63274	0.0292868	5.30818	0
0.4740	-0.784482	3.4923	0.639429	0.431478	0
0.4747	-0.784482	1.96713	-1.80114	-2.01691	0
0.4753	2.26379	2.8857	-3.63645	2.25773	0
0.4760	5.31206	1.36052	-6.37964	0.431478	0
0.4767	4.70689	1.66383	-9.73787	-6.89362	0
0.4773	3.78793	4.41087	-10.6506	-5.67946	0
0.4780	1.95	3.7956	-5.7695	-1.09375	0
0.4787	1.03103	3.189	6.43822	-2.93004	0
0.4793	4.99827	6.54265	17.7283	-2.62901	0
0.4800	7.44137	5.63274	18.0358	-1.09375	0
0.4807	1.03103	1.96713	11.3194	-7.20468	0
0.4813	-7.19482	3.7956	8.87879	-9.94407	0
0.4820	-9.95172	5.93604	8.26864	-5.98049	0
0.4827	-7.19482	3.7956	5.52057	-6.59259	0
0.4833	-0.784482	3.7956	4.60779	-7.50571	0
0.4840	7.14999	6.23934	5.52057	-3.23107	0
0.4847	8.96551	5.01747	4.30028	-3.23107	0
0.4853	6.23103	3.189	0.331917	-5.67946	0
0.4860	3.47414	4.41087	-1.80114	-2.01691	0
0.4867	-2.62241	4.71417	-2.41128	1.64564	0
0.4873	-9.03275	3.189	-2.71879	0.431478	0
0.4880	-7.19482	1.04856	-2.10865	0.732509	0
0.4887	0.134483	0.138652	-0.580855	2.25773	0
0.4893	4.70689	1.66383	1.24957	0.431478	0
0.4900	5.62586	2.8857	0.942059	-2.31794	0
0.4907	0.739655	3.4923	0.942059	-1.70584	0
0.4913	-10.8707	3.189	3.08	1.64564	0
0.4920	-22.4586	1.96713	4.30028	1.9567	0
0.4927	-28.2638	-0.164649	3.38263	-0.792716	0
0.4933	-26.7396	-0.779918	1.85971	-2.01691	0
0.4940	-19.7017	-0.779918	-3.63645	-2.01691	0
0.4947	-12.3948	-1.08322	-8.51758	-2.01691	0
0.4953	-7.19482	-2.30509	-8.21007	-2.62901	0
0.4960	-1.38965	-3.83026	-8.21007	-5.36839	0
0.4967	1.34483	-3.52696	-9.73787	-8.72991	0
0.4973	-0.784482	-2.30509	-7.2973	-6.89362	0
0.4980	-0.17931	-2.91169	-6.98979	-5.36839	0
0.4987	3.47414	-3.83026	-10.9582	-6.89362	0
0.4993	5.91724	-4.43687	-10.9582	-5.67946	0
0.5000	8.36034	-5.05214	-10.0405	-5.67946	0
0.5007	9.88447	-4.13357	-10.9582	-10.2551	0
0.5013	5.31206	-2.00179	-9.43036	-10.5562	0
0.5020	2.86896	-2.60839	-7.2973	-6.89362	0
0.5027	8.06896	-3.52696	-5.46687	-8.11781	0
0.5033	15.3758	-1.38652	-0.888367	-7.20468	0
0.5040	22.7052	-1.68982	-1.49851	-2.01691	0
0.5047	30.3483	-6.27401	-8.21007	-3.54213	0
0.5053	35.212	-6.88061	-8.21007	-7.50571	0
0.5060	40.412	-3.52696	-3.93908	-3.84317	0
0.5067	44.0655	-3.83026	-6.68716	0.120413	0
0.5073	33.6879	-6.27401	-11.2657	-0.180619	0
0.5080	9.5931	-6.27401	-10.9582	-0.180619	0
0.5087	-8.42758	-4.43687	-8.82021	1.64564	0
0.5093	-16.3621	-4.13357	-7.59993	-0.180619	0
0.5100	-23.6689	-4.74883	-7.2973	-1.70584	0
0.5107	-27.031	-6.57731	-2.71879	1.64564	0
0.5113	-26.4258	-8.10248	8.87879	2.86983	0
0.5120	-37.0948	-6.88061	17.7283	-1.09375	0
0.5127	-56.931	-6.27401	15.8979	-2.01691	0
0.5133	-67.9361	-8.40578	11.0167	1.34461	0
0.5140	-68.5413	-9.93096	7.96113	-0.180619	0
0.5147	-61.5258	-8.70908	5.52057	-2.93004	0
0.5153	-44.1327	-9.02105	4.60779	-0.180619	0
0.5160	-27.95	-11.7681	4.60779	-1.70584	0
0.5167	-23.0638	-12.678	3.69014	-7.50571	0
0.5173	-20.0155	-10.8495	3.69014	-7.50571	0
0.5180	-15.1293	-9.32435	3.69014	-5.36839	0
0.5187	-10.5569	-8.70908	3.69014	-7.20468	0
0.5193	-1.09827	-7.49588	4.30028	-5.98049	0
0.5200	12.0362	-6.57731	1.24957	-2.93004	0
0.5207	18.4465	-7.49588	-3.63645	-3.84317	0
0.5213	21.181	-9.02105	0.331917	-4.15423	0
0.5220	26.9862	-9.02105	7.96113	-2.01691	0
0.5227	30.3483	-7.18391	2.77249	-2.31794	0
0.5233	27.5914	-7.18391	-5.15936	-0.792716	0
0.5240	16.6086	-9.93096	-1.80114	4.69609	0
0.5247	-0.784482	-11.7681	0.331917	5.92028	0
0.5253	-9.63792	-12.0714	-3.02142	4.39506	0
0.5260	-2.62241	-10.8495	-2.10865	8.0576	0
0.5267	6.54482	-8.70908	-0.888367	12.0212	0
0.5273	10.8034	-7.18391	-3.32893	11.4091	0
0.5280	13.8517	-8.10248	-3.32893	11.1081	0
0.5287	12.0362	-9.32435	-3.63645	11.1081	0
0.5293	3.78793	-9.62765	-8.51758	7.14448	0
0.5300	1.95	-8.10248	-10.9582	6.22131	0
0.5307	5.62586	-5.96204	-10.0405	10.807	0
0.5313	6.8362	-7.18391	-10.9582	12.9443	0
0.5320	7.44137	-9.02105	-10.6506	11.1081	0
0.5327	8.67413	-6.88061	-6.37964	12.6333	0
0.5333	3.78793	-5.35544	0.0292868	12.9443	0
0.5340	-2.62241	-8.10248	8.26864	9.2818	0
0.5347	-3.54138	-7.49588	12.8471	8.6697	0
0.5353	-4.75172	-4.43687	6.74085	9.88386	0
0.5360	-9.63792	-5.65874	-0.580855	7.44551	0
0.5367	-11.7672	-7.18391	-1.191	4.39506	0
0.5373	-10.2431	-5.65874	-2.10865	4.39506	0
0.5380	-8.42758	-4.13357	-4.85673	3.17086	0
0.5387	-4.46034	-3.52696	-5.46687	3.48193	0
0.5393	1.65862	-2.91169	-7.90744	7.44551	0
0.5400	5.62586	-3.52696	-11.5683	7.14448	0
0.5407	7.14999	-4.74883	-11.8758	1.03354	0
0.5413	11.7224	-6.27401	-13.0961	-0.180619	0
0.5420	19.3431	-6.27401	-16.1468	3.48193	0
0.5427	23.9379	-3.52696	-13.7062	4.39506	0
0.5433	29.4293	-1.68982	-6.37964	3.17086	0
0.5440	32.4776	-2.91169	-4.54922	6.22131	0
0.5447	24.5431	-2.60839	-7.2973	9.58283	0
0.5453	8.67413	-0.476617	-5.15936	8.97073	0
0.5460	-5.67069	0.441954	2.77249	10.1949	0
0.5467	-20.0155	0.441954	11.0167	13.8575	0
0.5473	-30.3931	0.138652	17.7283	12.0212	0
0.5480	-30.0793	0.441954	20.1689	8.97073	0
0.5487	-24.5879	3.7956	20.1689	10.807	0
0.5493	-21.5396	6.54265	21.9993	10.807	0
0.5500	-19.0965	4.71417	21.6966	7.14448	0
0.5507	-16.0483	2.8857	14.6776	10.496	0
0.5513	-16.6534	4.10757	3.69014	16.2958	0
0.5520	-18.8052	3.7956	-2.71879	12.9443	0
0.5527	-20.3293	1.96713	-0.888367	8.35863	0
0.5533	-21.5396	2.8857	3.69014	8.97073	0
0.5540	-19.0965	5.32944	1.5522	7.74654	0
0.5547	-15.4431	4.71417	-5.46687	5.30818	0
0.5553	-12.6862	3.7956	-7.59993	6.22131	0
0.5560	-6.27586	3.7956	-7.2973	4.09403	0
0.5567	4.70689	4.71417	-10.9582	-1.09375	0
0.5573	12.9327	5.93604	-12.4859	-0.491684	0
0.5580	20.5758	6.23934	-9.12772	2.86983	0
0.5587	28.8017	5.01747	-7.59993	2.25773	0
0.5593	29.7207	6.23934	-9.12772	-0.180619	0
0.5600	24.8345	7.76452	-9.43036	-1.70584	0
0.5607	28.1965	7.46122	-8.21007	-3.23107	0
0.5613	36.4448	6.54265	-7.90744	-2.93004	0
0.5620	35.8396	6.54265	-9.12772	-2.93004	0
0.5627	30.3483	8.06782	-5.7695	-3.84317	0
0.5633	26.9862	10.5116	6.13071	-0.180619	0
0.5640	15.0845	9.28969	15.2877	2.86983	0
0.5647	-5.67069	5.93604	12.5396	-2.62901	0
0.5653	-15.4431	6.54265	6.74085	-5.98049	0
0.5660	-16.0483	7.46122	4.60779	0.732509	0
0.5667	-28.2638	5.93604	4.60779	5.00715	0
0.5673	-45.9482	6.23934	6.43822	1.64564	0
0.5680	-45.9482	6.23934	7.96113	2.25773	0
0.5687	-30.7069	4.10757	7.35099	5.30818	0
0.5693	-16.3621	4.10757	6.43822	1.64564	0
0.5700	-6.27586	4.71417	2.77249	-0.491684	0
0.5707	0.134483	3.7956	-0.278225	4.69609	0
0.5713	5.31206	4.10757	1.24957	7.14448	0
0.5720	8.67413	4.71417	1.85971	3.78296	0
0.5727	8.36034	1.66383	-1.80114	3.78296	0
0.5733	7.44137	-0.779918	-2.10865	4.39506	0
0.5740	6.54482	2.8857	2.16234	1.64564	0
0.5747	0.134483	6.54265	6.43822	2.86983	0
0.5753	-10.2431	6.23934	10.7092	4.69609	0
0.5760	-13.6052	4.71417	13.7599	-2.93004	0
0.5767	-8.11379	4.10757	12.5396	-10.2551	0
0.5773	2.86896	3.7956	7.35099	-8.41884	0
0.5780	17.2138	3.7956	3.08	-6.89362	0
0.5787	31.2448	2.8857	6.13071	-8.11781	0
0.5793	39.4931	2.8857	10.0991	-5.36839	0
0.5800	41.6224	3.4923	6.74085	-4.45526	0
0.5807	40.412	1.96713	0.942059	-7.50571	0
0.5813	37.6551	0.138652	-0.888367	-6.59259	0
0.5820	29.7207	2.5824	-4.54922	-3.84317	0
0.5827	14.4793	4.10757	-7.90744	-6.29155	0
0.5833	-0.17931	1.96713	-3.32893	-8.11781	0
0.5840	-6.90344	1.04856	5.52057	-2.93004	0
0.5847	-6.27586	1.96713	11.6269	-0.180619	0
0.5853	-5.06551	1.36052	17.1181	-2.31794	0
0.5860	-9.32413	2.27043	22.3068	-0.491684	0
0.5867	-17.8862	5.63274	19.5587	4.39506	0
0.5873	-22.4586	5.01747	9.48893	4.39506	0
0.5880	-26.112	2.8857	3.08	3.78296	0
0.5887	-35.5707	4.41087	2.46985	3.48193	0
0.5893	-41.981	4.41087	2.77249	-0.792716	0
0.5900	-37.4086	1.36052	3.38263	-1.40481	0
0.5907	-25.5069	1.96713	3.69014	4.09403	0
0.5913	-9.95172	3.7956	0.0292868	3.48193	0
0.5920	5.91724	2.27043	-4.85673	-0.792716	0
0.5927	17.5276	1.96713	-7.59993	2.55877	0
0.5933	23.9379	4.71417	-10.0405	3.17086	0
0.5940	30.0345	5.63274	-9.43036	-3.54213	0
0.5947	38.5741	3.7956	-5.7695	-4.75629	0
0.5953	47.7413	2.8857	-3.02142	-2.01691	0
0.5960	49.5569	2.8857	-1.80114	-6.59259	0
0.5967	44.9844	3.7956	0.942059	-9.94407	0
0.5973	37.3638	5.63274	3.99765	-7.50571	0
0.5980	24.2293	6.54265	3.99765	-9.342	0
0.5987	6.8362	7.15791	2.16234	-9.03094	0
0.5993	-6.90344	7.46122	1.85971	-1.09375	0
0.6000	-13.2914	5.63274	2.46985	-2.31794	0
0.6007	-9.95172	2.5824	1.85971	-11.4793	0
0.6013	3.47414	2.27043	0.0292868	-11.1683	0
0.6020	13.8517	2.8857	-2.10865	-8.41884	0
0.6027	13.8517	1.36052	-4.24659	-12.3925	0
0.6033	13.2465	1.36052	-5.46687	-10.8672	0
0.6040	12.3276	2.5824	-5.46687	-4.75629	0
0.6047	6.54482	3.189	-4.85673	-4.75629	0
0.6053	-0.784482	3.4923	-1.191	-5.67946	0
0.6060	-12.6862	3.4923	4.60779	-2.93004	0
0.6067	-30.0793	2.8857	8.26864	-2.01691	0
0.6073	-40.1655	1.66383	11.0167	-0.491684	0
0.6080	-37.4086	0.441954	14.3701	1.34461	0
0.6087	-31.312	-0.476617	11.9295	-0.180619	0
0.6093	-25.8207	-0.779918	3.69014	-2.01691	0
0.6100	-20.9345	-0.164649	-2.10865	-1.70584	0
0.6107	-17.8862	1.04856	-3.02142	0.732509	0
0.6113	-15.1293	1.66383	-3.93908	4.39506	0
0.6120	-14.8379	0.441954	-5.46687	5.61925	0
0.6127	-15.1293	0.138652	-3.63645	1.64564	0
0.6133	-10.2431	-0.779918	-2.41128	-1.09375	0
0.6140	-3.54138	-2.91169	-7.2973	-1.09375	0
0.6147	0.739655	-2.00179	-13.7062	-0.180619	0
0.6153	4.70689	-0.164649	-14.3164	0.120413	0
0.6160	7.44137	-2.60839	-13.7062	-2.93004	0
0.6167	6.54482	-4.43687	-13.7062	-4.75629	0
0.6173	5.91724	-2.91169	-14.619	-2.93004	0
0.6180	7.75517	-1.38652	-15.5367	-3.54213	0
0.6187	10.5121	1.36052	-15.5367	-6.29155	0
0.6193	12.3276	2.8857	-12.4859	-3.84317	0
0.6200	12.0362	0.138652	-9.12772	-2.93004	0
0.6207	13.8517	-2.30509	-7.2973	-6.89362	0
0.6213	17.819	-0.476617	-0.888367	-6.59259	0
0.6220	15.6896	0.138652	6.74085	-3.54213	0
0.6227	12.9327	-0.779918	8.57127	-3.84317	0
0.6233	16.0034	-0.476617	5.52057	-3.84317	0
0.6240	16.2948	-2.30509	0.0292868	-3.54213	0
0.6247	12.0362	-6.27401	-5.7695	-5.67946	0
0.6253	12.9327	-6.27401	-6.68716	-3.54213	0
0.6260	15.6896	-3.52696	-6.98979	1.9567	0
0.6267	16.2948	-2.60839	-9.43036	1.64564	0
0.6273	20.8672	-5.05214	-10.6506	0.732509	0
0.6280	26.9862	-7.18391	-11.5683	4.69609	0
0.6287	30.6396	-4.43687	-14.3164	6.53238	0
0.6293	36.7362	-1.68982	-13.3987	4.39506	0
0.6300	43.7741	-5.35544	-9.12772	4.09403	0
0.6307	47.7413	-6.88061	-9.73787	5.92028	0
0.6313	46.5086	-1.68982	-10.6506	6.22131	0
0.6320	31.8724	-0.476617	-5.7695	8.0576	0
0.6327	3.78793	-5.65874	-1.49851	10.1949	0
0.6333	-18.4914	-6.27401	-2.71879	8.35863	0
0.6340	-23.6689	-3.83026	-3.63645	5.00715	0
0.6347	-16.3621	-3.83026	-4.85673	5.30818	0
0.6353	-3.54138	-4.43687	-8.51758	7.44551	0
0.6360	2.57758	-5.35544	-10.0405	5.30818	0
0.6367	-0.493103	-6.57731	-8.21007	-0.792716	0
0.6373	-0.493103	-5.35544	-8.51758	-3.84317	0
0.6380	4.10172	-2.91169	-9.43036	-3.84317	0
0.6387	5.31206	-3.52696	-7.59993	-2.31794	0
0.6393	6.54482	-4.74883	-9.43036	0.431478	0
0.6400	10.1983	-3.83026	-14.0089	0.431478	0
0.6407	12.0362	-3.83026	-12.7886	-2.31794	0
0.6413	15.0845	-4.43687	-7.59993	-2.62901	0
0.6420	18.4465	-2.60839	-7.90744	-2.01691	0
0.6427	16.0034	-2.00179	-9.12772	-4.75629	0
0.6433	12.9327	-5.35544	-6.98979	-6.59259	0
0.6440	14.7707	-5.65874	-5.46687	-2.93004	0
0.6447	16.9	-2.60839	-5.46687	-1.09375	0
0.6453	18.1327	-2.60839	-5.46687	-1.09375	0
0.6460	20.8672	-4.74883	-5.46687	0.732509	0
0.6467	25.462	-2.60839	-6.37964	2.55877	0
0.6473	28.5103	-1.68982	-7.59993	3.78296	0
0.6480	26.6724	-4.43687	-8.51758	5.00715	0
0.6487	21.181	-5.05214	-9.73787	2.55877	0
0.6493	14.7707	-3.52696	-9.12772	-2.93004	0
0.6500	5.62586	-3.83026	-3.63645	-3.54213	0
0.6507	-3.83276	-3.83026	-0.278225	0.732509	0
0.6513	-6.58965	-1.68982	-4.54922	1.64564	0
0.6520	-4.46034	-0.164649	-8.21007	0.120413	0
0.6527	-3.54138	-1.68982	-7.59993	2.55877	0
0.6533	-8.11379	-4.13357	-6.98979	3.48193	0
0.6540	-21.8534	-3.52696	-6.07701	-0.491684	0
0.6547	-39.8517	-2.00179	-3.63645	-2.93004	0
0.6553	-49.3103	-5.35544	-4.54922	-3.54213	0
0.6560	-49.6241	-7.18391	-6.37964	-5.36839	0
0.6567	-46.5758	-2.30509	-2.71879	-5.06736	0
0.6573	-39.5379	-0.779918	2.16234	-3.54213	0
0.6580	-31.9172	-5.96204	2.16234	-5.67946	0
0.6587	-27.3448	-4.43687	4.60779	-5.67946	0
0.6593	-22.7724	1.04856	8.57127	-0.491684	0
0.6600	-17.2586	-0.779918	9.79156	-1.09375	0
0.6607	-15.4431	-4.43687	10.4017	-6.29155	0
0.6613	-13.919	-3.52696	10.4017	-6.59259	0
0.6620	-9.95172	-3.52696	6.13071	-7.20468	0
0.6627	-7.79999	-5.05214	4.60779	-10.5562	0
0.6633	-7.19482	-4.43687	6.13071	-8.72991	0
0.6640	-5.35689	-4.43687	1.85971	-3.84317	0
0.6647	-2.9362	-5.35544	0.942059	-3.54213	0
0.6653	-1.70345	-6.57731	14.0674	-2.01691	0
0.6660	1.34483	-7.18391	23.8297	1.64564	0
0.6667	5.31206	-5.35544	18.3384	1.03354	0
0.6673	7.44137	-3.52696	11.0167	-1.09375	0
0.6680	8.06896	-4.43687	9.79156	-0.180619	0
0.6687	9.2793	-5.05214	7.6585	-0.180619	0
0.6693	10.1983	-3.52696	3.69014	-1.70584	0
0.6700	9.88447	-2.60839	0.0292868	0.120413	0
0.6707	8.67413	-3.83026	-0.888367	3.78296	0
0.6713	10.1983	-4.43687	0.331917	3.78296	0
0.6720	13.2465	-3.83026	0.942059	2.55877	0
0.6727	13.5603	-4.43687	0.639429	2.55877	0
0.6733	8.06896	-6.57731	0.942059	0.431478	0
0.6740	1.95	-7.18391	0.639429	-2.62901	0
0.6747	-1.70345	-6.27401	0.0292868	-2.01691	0
0.6753	-9.95172	-5.65874	0.942059	-1.40481	0
0.6760	-23.6689	-3.22366	1.24957	-4.75629	0
0.6767	-30.0793	-0.779918	1.5522	-5.06736	0
0.6773	-22.7724	-2.30509	6.43822	-4.75629	0
0.6780	-12.6862	-1.38652	13.1498	-8.72991	0
0.6787	-6.90344	1.96713	14.3701	-8.41884	0
0.6793	1.03103	0.745255	9.79156	-2.93004	0
0.6800	8.36034	-0.476617	5.21793	-6.29155	0
0.6807	5.91724	2.27043	3.08	-10.8672	0
0.6813	-3.83276	2.8857	3.69014	-5.06736	0
0.6820	-14.2103	1.66383	6.74085	-3.84317	0
0.6827	-26.112	3.7956	9.48893	-7.50571	0
0.6833	-39.2465	1.96713	11.3194	-2.01691	0
0.6840	-50.5431	-1.68982	14.6776	1.03354	0
0.6847	-54.8017	-0.164649	16.8106	-5.98049	0
0.6853	-46.8672	1.36052	14.3701	-4.45526	0
0.6860	-32.5224	-0.476617	12.8471	3.48193	0
0.6867	-24.5879	-0.476617	17.4208	2.25773	0
0.6873	-21.8534	1.04856	23.5271	-0.792716	0
0.6880	-14.5241	1.96713	21.6966	1.64564	0
0.6887	-3.54138	2.27043	10.0991	3.78296	0
0.6893	6.54482	1.04856	-3.32893	4.69609	0
0.6900	16.6086	0.138652	-9.73787	5.30818	0
0.6907	26.6724	1.96713	-9.73787	4.39506	0
0.6913	35.8396	3.189	-10.9582	5.30818	0
0.6920	40.412	2.27043	-11.8758	6.83341	0
0.6927	35.5258	3.4923	-8.21007	6.53238	0
0.6933	22.1	3.4923	-3.32893	6.83341	0
0.6940	10.1983	0.138652	-3.63645	5.30818	0
0.6947	6.23103	0.138652	-5.7695	3.17086	0
0.6953	12.9327	2.27043	-3.63645	5.00715	0
0.6960	23.6241	1.04856	-1.80114	4.69609	0
0.6967	25.7534	-0.164649	-3.63645	-0.180619	0
0.6973	23.3103	0.745255	-5.15936	-2.01691	0
0.6980	19.3431	-0.164649	-3.93908	-1.09375	0
0.6987	-1.38965	-1.08322	-4.54922	-1.09375	0
0.6993	-36.4896	1.04856	-6.07701	0.732509	0
0.7000	-56.0344	1.04856	-5.7695	1.64564	0
0.7007	-52.0672	-1.08322	-7.90744	0.732509	0
0.7013	-41.3758	-0.476617	-11.8758	1.64564	0
0.7020	-33.4414	-1.68982	-12.7886	1.03354	0
0.7027	-27.95	-4.43687	-12.7886	-4.45526	0
0.7033	-23.9827	-2.30509	-14.9265	-5.36839	0
0.7040	-17.2586	-0.779918	-13.7062	-1.09375	0
0.7047	-10.2431	-3.83026	-10.6506	1.64564	0
0.7053	-7.50861	-2.00179	-10.6506	5.30818	0
0.7060	-5.35689	3.7956	-10.0405	9.2818	0
0.7067	-2.30862	3.4923	-6.98979	8.97073	0
0.7073	1.95	-0.779918	-5.15936	10.1949	0
0.7080	6.23103	-1.68982	0.0292868	12.3322	0
0.7087	4.3931	-1.38652	5.52057	7.14448	0
0.7093	-1.09827	-1.38652	0.942059	2.25773	0
0.7100	-0.784482	-1.08322	-4.85673	5.30818	0
0.7107	4.99827	-1.68982	-3.63645	8.97073	0
0.7113	9.2793	-1.68982	-3.02142	8.0576	0
0.7120	11.1172	-0.164649	-4.54922	8.97073	0
0.7127	11.4086	0.441954	0.639429	10.807	0
0.7133	12.6414	1.66383	7.35099	8.6697	0
0.7140	16.2948	2.8857	12.8471	6.22131	0
0.7147	18.4465	2.5824	20.1689	6.53238	0
0.7153	18.1327	2.8857	22.9169	6.22131	0
0.7160	18.7379	2.5824	16.2005	2.55877	0
0.7167	18.1327	0.138652	11.6269	-0.180619	0
0.7173	10.5121	-0.779918	12.5396	-0.180619	0
0.7180	-0.784482	1.96713	14.0674	-1.09375	0
0.7187	-9.32413	3.7956	16.508	1.64564	0
0.7193	-11.7672	3.7956	16.508	8.0576	0
0.7200	-8.11379	3.7956	12.8471	6.83341	0
0.7207	-3.22758	2.5824	9.18142	-0.180619	0
0.7213	1.65862	1.66383	8.26864	-1.70584	0
0.7220	6.23103	3.189	4.91042	-2.01691	0
0.7227	8.67413	3.7956	1.5522	-3.84317	0
0.7233	10.8034	2.8857	0.942059	-0.180619	0
0.7240	12.9327	4.10757	1.5522	4.09403	0
0.7247	10.8034	4.10757	2.46985	2.86983	0
0.7253	6.54482	1.96713	3.99765	4.39506	0
0.7260	5.62586	3.189	4.60779	8.35863	0
0.7267	8.67413	4.71417	3.69014	8.0576	0
0.7273	10.8034	2.8857	3.69014	7.14448	0
0.7280	10.5121	2.8857	6.74085	8.97073	0
0.7287	9.5931	4.41087	8.26864	7.14448	0
0.7293	8.67413	2.8857	6.13071	4.09403	0
0.7300	5.62586	1.36052	5.21793	5.30818	0
0.7307	2.86896	2.8857	5.82808	9.58283	0
0.7313	3.18276	3.7956	2.77249	12.6333	0
0.7320	4.70689	3.7956	-1.191	12.6333	0
0.7327	4.70689	3.189	0.0292868	8.97073	0
0.7333	6.8362	1.66383	1.85971	3.48193	0
0.7340	8.36034	1.96713	-0.278225	2.55877	0
0.7347	4.99827	4.41087	-3.63645	3.78296	0
0.7353	1.95	3.7956	-9.12772	3.48193	0
0.7360	2.86896	1.96713	-13.7062	1.64564	0
0.7367	4.10172	1.96713	-13.7062	1.34461	0
0.7373	4.10172	2.5824	-13.7062	1.34461	0
0.7380	4.3931	1.96713	-15.5367	0.732509	0
0.7387	4.10172	1.96713	-13.7062	0.732509	0
0.7393	4.10172	2.5824	-10.0405	1.34461	0
0.7400	5.62586	1.96713	-10.0405	-0.792716	0
0.7407	5.91724	1.96713	-6.98979	-2.01691	0
0.7413	6.23103	1.96713	0.331917	0.732509	0
0.7420	7.44137	1.36052	4.30028	0.120413	0
0.7427	8.67413	2.5824	4.30028	-2.31794	0
0.7433	9.2793	4.71417	2.77249	1.34461	0
0.7440	7.44137	3.4923	-1.80114	4.69609	0
0.7447	4.10172	1.04856	-4.85673	0.732509	0
0.7453	3.78793	1.36052	-5.15936	-1.40481	0
0.7460	4.99827	2.8857	-5.7695	1.03354	0
0.7467	3.47414	2.8857	-5.7695	0.732509	0
0.7473	3.47414	2.8857	-2.71879	1.64564	0
0.7480	8.06896	2.8857	-1.80114	5.30818	0
0.7487	10.8034	1.96713	-5.15936	4.69609	0
0.7493	7.44137	1.96713	-7.59993	1.64564	0
0.7500	2.86896	2.27043	-6.98979	2.55877	0
0.7507	1.65862	3.189	-5.15936	3.78296	0
0.7513	1.95	3.4923	-4.54922	1.9567	0
0.7520	2.86896	1.36052	-4.54922	1.64564	0
0.7527	1.65862	0.138652	-1.80114	2.55877	0
0.7533	-5.06551	1.04856	3.69014	-0.180619	0
0.7540	-13	2.8857	3.99765	-2.31794	0
0.7547	-13.6052	3.7956	-1.80114	-0.491684	0
0.7553	-14.5241	1.96713	-5.46687	-0.180619	0
0.7560	-23.6689	-0.779918	-2.41128	-3.23107	0
0.7567	-30.0793	-2.30509	0.0292868	-5.67946	0
0.7573	-26.4258	-2.00179	-3.63645	-7.50571	0
0.7580	-18.1776	0.745255	-9.12772	-9.342	0
0.7587	-7.19482	4.10757	-11.8758	-7.50571	0
0.7593	3.78793	3.7956	-11.8758	-5.98049	0
0.7600	11.7224	1.96713	-10.9582	-9.03094	0
0.7607	16.6086	2.27043	-10.6506	-9.342	0
0.7613	11.4086	2.5824	-10.6506	-5.67946	0
0.7620	-5.98448	1.04856	-10.0405	-6.89362	0
0.7627	-19.7017	0.138652	-9.43036	-10.2551	0
0.7633	-24.2965	-1.68982	-10.0405	-9.342	0
0.7640	-31.312	-2.60839	-10.0405	-8.11781	0
0.7647	-38.9327	-2.30509	-8.21007	-7.50571	0
0.7653	-38.3276	-2.60839	-3.63645	-4.75629	0
0.7660	-34.0465	-2.60839	0.0292868	-3.84317	0
0.7667	-30.7069	-0.164649	-0.580855	-4.75629	0
0.7673	-26.7396	1.66383	-2.10865	-1.40481	0
0.7680	-23.0638	0.138652	-0.888367	-0.491684	0
0.7687	-20.0155	-1.68982	0.942059	-5.98049	0
0.7693	-16.9672	-2.60839	2.46985	-8.41884	0
0.7700	-16.3621	-3.52696	4.60779	-5.06736	0
0.7707	-13.6052	-2.60839	3.99765	-3.84317	0
0.7713	-8.42758	-1.38652	3.69014	-3.23107	0
0.7720	-7.19482	-1.38652	5.21793	-0.180619	0
0.7727	-7.79999	-0.779918	3.38263	1.03354	0
0.7733	-3.54138	1.04856	-1.80114	-2.93004	0
0.7740	1.03103	1.96713	-2.41128	-5.06736	0
0.7747	1.65862	0.745255	2.16234	-3.23107	0
0.7753	1.65862	-0.476617	6.74085	-3.84317	0
0.7760	4.10172	-1.38652	9.79156	-7.81678	0
0.7767	8.06896	-1.38652	8.87879	-9.342	0
0.7773	11.1172	1.04856	4.60779	-8.41884	0
0.7780	12.6414	3.189	2.77249	-8.41884	0
0.7787	15.6896	3.4923	3.69014	-4.75629	0
0.7793	22.1	1.96713	1.24957	-1.09375	0
0.7800	24.8345	1.04856	-4.85673	-5.36839	0
0.7807	20.5758	2.8857	-10.0405	-9.342	0
0.7813	13.8517	3.4923	-10.9582	-6.59259	0
0.7820	6.23103	0.745255	-9.12772	-8.11781	0
0.7827	-1.70345	0.138652	-6.07701	-10.5562	0
0.7833	-5.67069	2.5824	-2.71879	-5.98049	0
0.7840	-2.62241	3.4923	0.331917	-4.15423	0
0.7847	4.70689	3.4923	1.85971	-6.29155	0
0.7853	8.96551	4.41087	3.69014	-2.93004	0
0.7860	9.5931	3.7956	5.52057	0.732509	0
0.7867	9.2793	2.5824	5.21793	0.431478	0
0.7873	10.8034	3.189	5.21793	1.64564	0
0.7880	12.6414	4.10757	7.35099	2.55877	0
0.7887	12.6414	3.7956	5.52057	-0.180619	0
0.7893	12.6414	3.189	0.0292868	-0.180619	0
0.7900	13.8517	4.10757	-3.63645	1.9567	0
0.7907	15.3758	6.54265	-4.24659	3.48193	0
0.7913	15.3758	5.63274	-4.85673	4.69609	0
0.7920	15.0845	2.8857	-5.46687	3.48193	0
0.7927	14.1655	4.71417	-6.07701	-1.09375	0
0.7933	11.1172	5.93604	-6.07701	-2.93004	0
0.7940	8.96551	2.8857	-5.46687	-1.40481	0
0.7947	8.67413	2.27043	-3.32893	-1.09375	0
0.7953	7.44137	3.4923	1.85971	-4.75629	0
0.7960	7.75517	2.5824	6.43822	-6.89362	0
0.7967	9.88447	2.8857	5.21793	-6.29155	0
0.7973	9.2793	4.10757	1.85971	-8.41884	0
0.7980	7.44137	3.189	-1.80114	-10.2551	0
0.7987	9.2793	2.8857	-3.32893	-5.67946	0
0.7993	12.0362	4.10757	-0.278225	-2.93004	0
0.8000	12.3276	3.4923	2.77249	-7.50571	0
0.8007	16.2948	1.36052	3.38263	-9.342	0
0.8013	23.0189	0.138652	7.35099	-7.81678	0
0.8020	25.1483	0.745255	14.6776	-10.8672	0
0.8027	23.0189	3.7956	15.2877	-10.2551	0
0.8033	19.3431	4.71417	10.0991	-2.93004	0
0.8040	10.1983	2.8857	4.91042	-3.23107	0
0.8047	-4.46034	1.04856	0.942059	-8.72991	0
0.8053	-15.4431	-0.779918	-0.888367	-5.67946	0
0.8060	-18.1776	-1.68982	-1.49851	-0.792716	0
0.8067	-17.8862	0.138652	-3.02142	-2.01691	0
0.8073	-15.7345	1.04856	-2.41128	-1.70584	0
0.8080	-9.32413	-0.164649	0.331917	1.64564	0
0.8087	-0.17931	0.441954	1.24957	0.120413	0
0.8093	7.75517	2.27043	1.5522	-2.62901	0
0.8100	12.0362	1.66383	2.77249	-0.792716	0
0.8107	11.4086	1.04856	4.91042	1.34461	0
0.8113	11.1172	1.04856	7.35099	1.64564	0
0.8120	10.8034	0.138652	5.52057	3.17086	0
0.8127	1.03103	-1.38652	1.85971	2.86983	0
0.8133	-16.6534	-1.08322	3.69014	1.34461	0
0.8140	-28.2638	0.441954	6.74085	0.431478	0
0.8147	-29.1603	1.96713	3.08	-1.09375	0
0.8153	-27.031	0.138652	0.0292868	-2.01691	0
0.8160	-23.3776	-2.91169	1.85971	-2.62901	0
0.8167	-20.0155	-2.91169	1.85971	-5.36839	0
0.8173	-18.1776	-2.60839	-0.278225	-5.98049	0
0.8180	-15.7345	-5.35544	0.0292868	-2.62901	0
0.8187	-11.7672	-5.05214	0.639429	-2.93004	0
0.8193	-9.95172	-1.38652	-1.191	-6.89362	0
0.8200	-8.71896	-0.779918	-3.32893	-6.59259	0
0.8207	-4.46034	-3.52696	-3.63645	-2.93004	0
0.8213	0.739655	-4.43687	-1.191	-2.62901	0
0.8220	4.3931	-4.13357	0.942059	-4.75629	0
0.8227	9.88447	-4.43687	-0.580855	-2.93004	0
0.8233	21.181	-5.35544	-3.63645	1.64564	0
0.8240	35.5258	-5.35544	-4.54922	2.25773	0
0.8247	46.5086	-5.05214	-4.54922	1.34461	0
0.8253	54.4431	-4.43687	-6.07701	4.09403	0
0.8260	62.0862	-4.13357	-8.21007	5.30818	0
0.8267	66.0534	-2.91169	-8.82021	4.09403	0
0.8273	59.3293	-2.91169	-6.68716	7.44551	0
0.8280	35.5258	-5.35544	-5.15936	9.88386	0
0.8287	3.47414	-6.88061	-6.68716	3.48193	0
0.8293	-16.0483	-6.57731	-6.68716	-1.40481	0
0.8300	-23.0638	-6.88061	-4.54922	4.39506	0
0.8307	-39.5379	-6.27401	-4.85673	8.0576	0
0.8313	-61.212	-5.05214	-5.46687	5.92028	0
0.8320	-64.2603	-6.57731	-3.02142	7.44551	0
0.8327	-56.6396	-8.70908	-2.71879	9.88386	0
0.8333	-56.0344	-7.49588	-2.71879	5.61925	0
0.8340	-55.1155	-5.65874	0.942059	1.9567	0
0.8347	-49.3103	-6.27401	1.85971	2.55877	0
0.8353	-47.181	-7.18391	-2.71879	0.732509	0
0.8360	-44.7379	-7.79918	-2.71879	-1.70584	0
0.8367	-34.0465	-9.02105	0.942059	-0.180619	0
0.8373	-24.9017	-9.02105	1.85971	0.431478	0
0.8380	-20.9345	-6.88061	1.24957	-1.09375	0
0.8387	-13	-5.35544	-0.888367	3.48193	0
0.8393	-2.62241	-5.35544	-3.63645	5.61925	0
0.8400	1.95	-6.88061	-0.888367	-1.70584	0
0.8407	4.70689	-8.10248	4.30028	-5.36839	0
0.8413	10.5121	-8.10248	8.57127	-2.01691	0
0.8420	16.6086	-7.49588	13.7599	-4.45526	0
0.8427	22.7052	-7.18391	17.7283	-4.75629	0
0.8433	28.5103	-7.79918	17.7283	1.64564	0
0.8440	30.9534	-7.18391	18.3384	0.431478	0
0.8447	30.9534	-7.18391	21.6966	-3.84317	0
0.8453	28.5103	-6.88061	24.4398	4.39506	0
0.8460	16.6086	-6.57731	25.0549	10.1949	0
0.8467	1.03103	-6.27401	21.3891	6.22131	0
0.8473	-4.14655	-5.96204	14.3701	6.53238	0
0.8480	-2.62241	-6.27401	10.7092	8.0576	0
0.8487	-3.22758	-6.57731	7.35099	4.69609	0
0.8493	-1.70345	-6.27401	-0.888367	5.92028	0
0.8500	3.78793	-4.43687	-6.68716	10.807	0
0.8507	7.44137	-1.68982	-5.46687	9.88386	0
0.8513	7.44137	-1.68982	-5.15936	8.97073	0
0.8520	2.26379	-4.13357	-5.46687	11.1081	0
0.8527	-5.06551	-6.57731	-2.10865	8.0576	0
0.8533	-9.95172	-6.57731	0.331917	2.55877	0
0.8540	-15.7345	-5.35544	1.5522	2.86983	0
0.8547	-24.5879	-5.35544	2.77249	2.86983	0
0.8553	-29.7879	-5.65874	-3.02142	-2.01691	0
0.8560	-31.312	-4.43687	-11.2657	-4.75629	0
0.8567	-31.6034	-3.83026	-11.2657	-1.40481	0
0.8573	-29.7879	-5.35544	-8.51758	0.732509	0
0.8580	-26.112	-5.96204	-7.90744	-0.491684	0
0.8587	-20.6207	-2.60839	0.0292868	-0.180619	0
0.8593	-13.6052	-0.164649	11.0167	-0.180619	0
0.8600	-8.71896	-0.164649	13.7599	-2.93004	0
0.8607	-4.14655	-0.779918	10.4017	-2.62901	0
0.8613	3.18276	-1.08322	5.82808	-0.180619	0
0.8620	8.96551	-2.00179	0.639429	-1.70584	0
0.8627	12.6414	-1.38652	-2.41128	-1.70584	0
0.8633	22.1	1.66383	-4.54922	2.86983	0
0.8640	34.3155	2.8857	-11.8758	2.55877	0
0.8647	43.7741	0.441954	-21.9456	-1.70584	0
0.8653	55.0482	-2.60839	-25.914	0.732509	0
0.8660	67.2637	-2.60839	-22.2482	4.09403	0
0.8667	67.8689	-0.779918	-18.2847	2.25773	0
0.8673	53.2327	0.745255	-16.4494	5.00715	0
0.8680	32.1638	1.66383	-13.7062	8.97073	0
0.8687	6.54482	1.04856	-8.21007	5.61925	0
0.8693	-17.5724	1.04856	-1.80114	4.69609	0
0.8700	-30.3931	2.8857	2.46985	9.88386	0
0.8707	-28.2638	2.8857	1.24957	7.14448	0
0.8713	-17.2586	-0.476617	-3.32893	2.55877	0
0.8720	-5.67069	-2.30509	-3.63645	5.30818	0
0.8727	3.18276	-0.164649	-1.49851	6.22131	0
0.8733	8.36034	1.04856	-1.80114	1.64564	0
0.8740	6.8362	0.441954	-3.32893	1.03354	0
0.8747	2.57758	1.04856	-1.49851	2.25773	0
0.8753	3.18276	1.04856	0.331917	1.64564	0
0.8760	5.91724	-0.476617	-0.888367	1.03354	0
0.8767	4.3931	-0.164649	-2.10865	-2.01691	0
0.8773	4.3931	2.5824	0.0292868	-5.67946	0
0.8780	8.67413	3.189	4.30028	-2.93004	0
0.8787	10.8034	1.96713	5.21793	1.9567	0
0.8793	9.88447	0.745255	0.942059	1.64564	0
0.8800	8.36034	0.745255	-0.888367	-2.01691	0
0.8807	4.99827	1.36052	1.24957	-2.93004	0
0.8813	5.31206	2.27043	1.24957	-2.31794	0
0.8820	9.2793	2.27043	-1.80114	-3.84317	0
0.8827	10.1983	1.04856	-2.10865	-3.84317	0
0.8833	9.2793	-0.476617	-2.71879	-0.180619	0
0.8840	13.2465	0.441954	-7.59993	1.64564	0
0.8847	17.2138	2.27043	-11.8758	-0.180619	0
0.8853	14.7707	1.96713	-11.8758	1.9567	0
0.8860	12.0362	1.04856	-10.6506	4.69609	0
0.8867	12.0362	2.8857	-8.82021	4.09403	0
0.8873	11.1172	4.71417	-7.2973	5.61925	0
0.8880	8.67413	3.189	-7.59993	8.0576	0
0.8887	9.5931	0.441954	-7.59993	3.78296	0
0.8893	10.5121	-0.476617	-7.90744	2.55877	0
0.8900	6.54482	1.04856	-10.9582	8.0576	0
0.8907	5.62586	2.27043	-11.5683	7.14448	0
0.8913	11.1172	2.5824	-9.12772	2.86983	0
0.8920	12.3276	3.4923	-10.0405	5.30818	0
0.8927	9.2793	3.7956	-12.7886	5.92028	0
0.8933	10.5121	2.8857	-13.0961	1.03354	0
0.8940	11.4086	2.5824	-11.8758	1.9567	0
0.8947	8.36034	4.10757	-10.9582	4.09403	0
0.8953	7.44137	3.7956	-12.1784	-1.09375	0
0.8960	7.44137	2.8857	-15.5367	-3.54213	0
0.8967	7.75517	3.4923	-14.9265	-1.09375	0
0.8973	10.1983	2.5824	-10.9582	-3.84317	0
0.8980	12.3276	1.66383	-5.46687	-7.50571	0
0.8987	9.2793	5.01747	6.13071	-2.62901	0
0.8993	1.95	5.63274	15.5903	0.732509	0
0.9000	-7.79999	0.745255	12.8471	-3.23107	0
0.9007	-13.6052	-1.08322	10.0991	-5.98049	0
0.9013	-9.03275	0.745255	12.8471	-6.29155	0
0.9020	1.34483	1.36052	10.7092	-8.72991	0
0.9027	10.5121	1.36052	7.35099	-7.81678	0
0.9033	15.3758	1.04856	10.4017	-2.01691	0
0.9040	12.9327	0.138652	11.9295	-1.40481	0
0.9047	3.78793	1.96713	10.0991	-3.23107	0
0.9053	-10.8707	3.7956	9.18142	1.03354	0
0.9060	-26.4258	2.5824	6.13071	4.69609	0
0.9067	-32.8362	2.5824	2.16234	3.48193	0
0.9073	-27.031	4.10757	2.77249	4.09403	0
0.9080	-17.5724	3.7956	0.639429	3.48193	0
0.9087	-9.95172	3.7956	-5.46687	-0.491684	0
0.9093	-2.9362	4.41087	-4.24659	-0.491684	0
0.9100	-0.784482	3.7956	-0.278225	2.86983	0
0.9107	-4.75172	2.27043	-5.15936	3.78296	0
0.9113	-5.35689	1.96713	-10.348	5.30818	0
0.9120	-5.35689	1.66383	-6.98979	7.44551	0
0.9127	-14.2103	-0.476617	-5.46687	4.39506	0
0.9133	-25.8207	-2.60839	-9.43036	-0.792716	0
0.9140	-29.1603	0.441954	-8.21007	-3.23107	0
0.9147	-26.4258	3.7956	-3.63645	-3.84317	0
0.9153	-22.1448	1.36052	-5.7695	-3.84317	0
0.9160	-15.7345	-2.30509	-7.90744	-4.75629	0
0.9167	-10.2431	-1.68982	-3.02142	-7.20468	0
0.9173	-11.7672	-0.476617	5.52057	-8.41884	0
0.9180	-16.0483	1.04856	14.6776	-5.67946	0
0.9187	-14.8379	1.96713	19.8662	-3.54213	0
0.9193	-11.7672	0.138652	15.5903	-6.59259	0
0.9200	-12.081	-0.476617	8.26864	-10.8672	0
0.9207	-12.6862	1.66383	3.69014	-9.342	0
0.9213	-11.7672	-0.779918	0.331917	-9.342	0
0.9220	-12.6862	-4.13357	0.0292868	-13.9177	0
0.9227	-15.7345	-1.68982	0.942059	-13.0046	0
0.9233	-17.2586	0.441954	-1.80114	-5.06736	0
0.9240	-17.2586	-1.38652	-1.80114	-5.06736	0
0.9247	-16.3621	-1.08322	4.30028	-11.1683	0
0.9253	-13.919	-0.476617	5.52057	-8.41884	0
0.9260	-12.6862	-1.08322	-0.580855	-2.93004	0
0.9267	-11.7672	-0.779918	-5.15936	-5.67946	0
0.9273	-9.03275	-0.476617	-9.12772	-6.59259	0
0.9280	-6.27586	-0.164649	-11.8758	-3.23107	0
0.9287	-5.98448	1.36052	-7.2973	-6.29155	0
0.9293	-6.27586	0.138652	-0.580855	-8.41884	0
0.9300	-5.67069	-2.60839	0.942059	-3.23107	0
0.9307	-3.54138	-1.08322	1.5522	-1.70584	0
0.9313	-2.62241	0.745255	0.942059	-2.93004	0
0.9320	-2.30862	-1.38652	-1.80114	-0.792716	0
0.9327	-1.38965	-1.68982	-0.888367	-2.62901	0
0.9333	-1.70345	-0.164649	0.942059	-6.59259	0
0.9340	-0.784482	-2.30509	-3.02142	-4.45526	0
0.9347	4.10172	-4.43687	-4.24659	-6.29155	0
0.9353	6.23103	-3.52696	0.0292868	-13.9177	0
0.9360	4.3931	-2.60839	0.0292868	-13.9177	0
0.9367	2.86896	-2.30509	-2.10865	-10.2551	0
0.9373	-0.493103	-2.91169	-1.80114	-14.5298	0
0.9380	-1.70345	-4.74883	-1.49851	-15.7439	0
0.9387	2.86896	-4.74883	1.85971	-9.03094	0
0.9393	8.36034	-4.13357	5.52057	-7.81678	0
0.9400	10.1983	-4.43687	2.16234	-11.4793	0
0.9407	13.2465	-2.91169	-1.49851	-10.2551	0
0.9413	16.0034	-0.164649	2.16234	-8.41884	0
0.9420	14.4793	-2.60839	7.6585	-11.4793	0
0.9427	14.7707	-6.57731	10.7092	-11.4793	0
0.9433	17.2138	-4.74883	11.0167	-6.59259	0
0.9440	17.5276	-1.68982	6.74085	-3.23107	0
0.9447	19.3431	-3.52696	0.942059	-2.01691	0
0.9453	23.0189	-5.35544	-2.41128	-0.491684	0
0.9460	19.6569	-1.68982	-2.41128	-0.792716	0
0.9467	13.8517	2.27043	2.16234	0.732509	0
0.9473	12.9327	1.36052	8.26864	5.30818	0
0.9480	9.5931	-1.68982	8.87879	4.39506	0
0.9487	-0.493103	-3.22366	2.77249	-2.01691	0
0.9493	-7.79999	-3.52696	-2.71879	-1.09375	0
0.9500	-11.4759	-4.13357	-3.02142	3.48193	0
0.9507	-15.4431	-3.52696	0.331917	2.55877	0
0.9513	-16.3621	-3.83026	1.24957	2.25773	0
0.9520	-16.0483	-4.43687	-0.888367	5.92028	0
0.9527	-18.1776	-4.13357	-1.191	3.48193	0
0.9533	-16.3621	-3.22366	0.331917	-1.09375	0
0.9540	-11.4759	-4.43687	0.942059	1.64564	0
0.9547	-10.8707	-5.65874	-2.71879	4.39506	0
0.9553	-10.8707	-5.96204	-9.43036	-1.09375	0
0.9560	-5.35689	-6.88061	-8.51758	-3.84317	0
0.9567	-0.784482	-6.27401	2.46985	-1.40481	0
0.9573	-0.784482	-3.22366	7.6585	-2.93004	0
0.9580	0.134483	-2.60839	2.16234	-3.84317	0
0.9587	5.91724	-3.83026	-4.54922	1.03354	0
0.9593	10.1983	-3.22366	-11.2657	2.25773	0
0.9600	8.67413	-4.13357	-14.619	-2.93004	0
0.9607	5.91724	-7.79918	-8.21007	-3.84317	0
0.9613	7.75517	-6.88061	0.0292868	-2.93004	0
0.9620	11.1172	-4.43687	1.24957	-5.67946	0
0.9627	12.9327	-6.27401	-0.278225	-5.98049	0
0.9633	12.3276	-6.88061	-0.888367	-2.01691	0
0.9640	8.36034	-4.43687	-0.888367	-0.491684	0
0.9647	1.95	-3.83026	2.46985	-0.180619	0
0.9653	-2.62241	-4.43687	5.82808	3.48193	0
0.9660	-7.50861	-5.05214	7.35099	5.30818	0
0.9667	-9.95172	-6.88061	9.18142	4.09403	0
0.9673	-3.54138	-7.49588	9.79156	5.30818	0
0.9680	4.70689	-7.18391	9.18142	6.22131	0
0.9687	5.31206	-6.57731	9.18142	2.86983	0
0.9693	3.47414	-4.43687	11.0167	2.55877	0
0.9700	5.62586	-2.91169	13.7599	6.53238	0
0.9707	2.26379	-3.83026	14.6776	6.22131	0
0.9713	-11.1621	-3.52696	10.7092	6.22131	0
0.9720	-26.4258	-2.60839	4.60779	9.2818	0
0.9727	-34.0465	-4.13357	2.16234	6.53238	0
0.9733	-32.231	-2.91169	0.942059	0.732509	0
0.9740	-21.8534	0.441954	0.0292868	2.55877	0
0.9747	-9.95172	-0.476617	1.24957	3.17086	0
0.9753	-3.83276	-3.83026	-0.278225	-2.01691	0
0.9760	1.95	-5.96204	-4.54922	-2.62901	0
0.9767	12.3276	-7.79918	-5.15936	-1.09375	0
0.9773	18.7379	-7.18391	-3.63645	-4.75629	0
0.9780	21.4948	-3.22366	-4.85673	-5.67946	0
0.9787	27.2776	-2.30509	-5.46687	0.120413	0
0.9793	30.3483	-5.96204	-1.80114	0.431478	0
0.9800	27.5914	-5.35544	2.16234	-4.15423	0
0.9807	22.7052	-1.68982	2.77249	-3.23107	0
0.9813	7.14999	-3.22366	1.5522	-1.09375	0
0.9820	-18.8052	-5.35544	0.0292868	-4.15423	0
0.9827	-35.5707	-1.38652	-1.80114	-1.40481	0
0.9833	-39.5379	0.441954	-3.63645	8.0576	0
0.9840	-42.2948	-3.22366	-4.24659	10.1949	0
0.9847	-39.2465	-5.35544	-3.63645	7.14448	0
0.9853	-28.2638	-6.27401	-3.32893	9.58283	0
0.9860	-17.2586	-7.49588	-2.71879	11.7202	0
0.9867	-8.71896	-6.27401	-1.80114	8.97073	0
0.9873	-3.54138	-3.83026	1.5522	9.88386	0
0.9880	-3.22758	-4.74883	9.48893	12.6333	0
0.9887	-1.70345	-5.35544	17.7283	11.4091	0
0.9893	4.10172	-5.05214	18.6459	11.4091	0
0.9900	8.06896	-6.27401	13.7599	13.5464	0
0.9907	10.1983	-7.18391	7.04836	11.7202	0
0.9913	15.6896	-6.27401	-0.278225	11.1081	0
0.9920	23.6241	-5.65874	-7.2973	15.0716	0
0.9927	30.3483	-5.35544	-11.8758	15.0716	0
0.9933	35.8396	-6.57731	-13.0961	9.88386	0
0.9940	40.412	-6.88061	-10.9582	8.6697	0
0.9947	42.8551	-3.22366	-5.46687	10.807	0
0.9953	40.0982	-0.164649	-2.71879	10.496	0
0.9960	28.5103	-2.30509	-5.46687	8.0576	0
0.9967	15.0845	-5.05214	-9.43036	5.30818	0
0.9973	7.75517	-5.65874	-9.12772	2.86983	0
0.9980	-2.62241	-6.27401	-6.68716	3.78296	0
0.9987	-24.2965	-5.35544	-6.68716	6.22131	0
0.9993	-43.2138	-1.68982	-4.54922	4.09403	0
1.0000	-47.4724	0.138652	0.942059	1.34461	0
1.0007	-45.3431	-1.08322	2.77249	5.00715	0
1.0013	-42.6086	-2.30509	-1.80114	6.53238	0
1.0020	-35.5707	-1.08322	-4.54922	1.64564	0
1.0027	-29.1603	-0.476617	-3.32893	2.55877	0
1.0033	-28.5551	-2.30509	-1.80114	8.97073	0
1.0040	-29.1603	-4.13357	-1.80114	8.6697	0
1.0047	-26.112	-3.52696	-0.580855	7.14448	0
1.0053	-19.0965	-1.38652	2.77249	10.807	0
1.0060	-13.919	0.441954	4.91042	10.807	0
1.0067	-10.8707	1.04856	4.30028	10.1949	0
1.0073	-7.50861	0.745255	3.38263	14.7706	0
1.0080	-5.35689	0.138652	1.5522	12.9443	0
1.0087	-5.67069	-1.38652	-2.10865	5.92028	0
1.0093	-4.46034	-1.38652	-3.02142	8.97073	0
1.0100	-1.70345	0.138652	0.0292868	13.8575	0
1.0107	-1.70345	-0.476617	2.46985	9.88386	0
1.0113	-2.62241	-1.68982	4.60779	7.14448	0
1.0120	-1.70345	0.745255	8.26864	8.97073	0
1.0127	0.739655	1.04856	10.0991	7.14448	0
1.0133	3.47414	-0.779918	14.6776	3.48193	0
1.0140	3.78793	1.36052	20.1689	2.86983	0
1.0147	1.95	2.5824	18.0358	1.34461	0
1.0153	1.03103	-0.779918	9.18142	-0.180619	0
1.0160	2.26379	0.138652	6.13071	0.431478	0
1.0167	6.54482	3.7956	6.13071	0.120413	0
1.0173	12.0362	2.5824	3.08	-2.01691	0
1.0180	14.7707	2.27043	1.85971	-2.62901	0
1.0187	13.2465	5.93604	4.30028	-1.09375	0
1.0193	13.2465	5.93604	0.639429	-0.792716	0
1.0200	15.3758	3.4923	-8.51758	-2.01691	0
1.0207	16.6086	3.189	-13.7062	-3.84317	0
1.0213	15.6896	1.96713	-10.9582	-5.06736	0
1.0220	16.9	-0.164649	-4.54922	-6.89362	0
1.0227	22.4138	-0.164649	1.5522	-6.29155	0
1.0233	27.5914	1.36052	7.04836	-4.45526	0
1.0240	27.9051	3.7956	11.9295	-4.45526	0
1.0247	25.7534	4.41087	11.0167	-1.09375	0
1.0253	19.3431	2.5824	2.46985	4.39506	0
1.0260	11.7224	1.96713	-5.15936	4.39506	0
1.0267	11.1172	3.189	-5.46687	2.25773	0
1.0273	13.8517	2.8857	-6.37964	4.39506	0
1.0280	12.0362	2.27043	-9.73787	3.78296	0
1.0287	10.1983	2.5824	-9.12772	0.732509	0
1.0293	13.2465	1.36052	-7.59993	2.55877	0
1.0300	16.0034	1.04856	-9.12772	3.48193	0
1.0307	16.0034	2.5824	-8.21007	1.64564	0
1.0313	16.2948	4.41087	-2.41128	6.22131	0
1.0320	16.2948	5.32944	1.85971	8.35863	0
1.0327	13.2465	4.71417	0.639429	-0.792716	0
1.0333	9.5931	1.96713	-4.54922	-7.50571	0
1.0340	8.67413	1.36052	-6.98979	-4.15423	0
1.0347	11.1172	4.41087	-7.59993	-3.84317	0
1.0353	13.2465	4.71417	-10.9582	-7.50571	0
1.0360	14.4793	3.189	-11.8758	-7.81678	0
1.0367	18.1327	4.10757	-6.68716	-8.41884	0
1.0373	23.0189	5.93604	1.85971	-10.5562	0
1.0380	23.9379	4.71417	11.6269	-8.11781	0
1.0387	21.181	2.27043	17.4208	-6.29155	0
1.0393	13.8517	1.96713	12.5396	-11.1683	0
1.0400	-1.09827	4.10757	3.08	-14.8308	0
1.0407	-19.0965	4.71417	-0.888367	-10.8672	0
1.0413	-31.9172	3.189	-3.02142	-9.342	0
1.0420	-36.4896	1.96713	-3.93908	-11.1683	0
1.0427	-30.7069	3.189	-2.71879	-8.11781	0
1.0433	-20.3293	5.01747	-3.02142	-4.15423	0
1.0440	-13.2914	2.8857	-5.15936	-6.59259	0
1.0447	-10.2431	0.138652	-6.37964	-6.59259	0
1.0453	-8.11379	3.189	-7.59993	-3.23107	0
1.0460	-7.50861	6.23934	-9.73787	-3.84317	0
1.0467	-6.90344	2.8857	-12.1784	-4.45526	0
1.0473	-4.75172	1.96713	-15.8393	-2.62901	0
1.0480	-3.54138	5.93604	-19.1975	-5.98049	0
1.0487	-3.22758	5.32944	-21.0279	-10.2551	0
1.0493	-3.54138	2.5824	-21.0279	-8.41884	0
1.0500	-5.06551	5.63274	-17.6697	-5.98049	0
1.0507	-7.19482	7.76452	-13.0961	-5.67946	0
1.0513	-7.50861	4.71417	-10.6506	-2.93004	0
1.0520	-4.46034	3.7956	-6.37964	-1.70584	0
1.0527	-2.01724	5.93604	3.38263	-5.06736	0
1.0533	-4.14655	5.93604	11.3194	-7.81678	0
1.0540	-4.46034	6.85461	12.5396	-7.50571	0
1.0547	3.18276	7.76452	10.0991	-6.89362	0
1.0553	9.2793	5.63274	7.35099	-7.81678	0
1.0560	9.2793	4.71417	2.77249	-9.64303	0
1.0567	12.3276	5.93604	-1.80114	-11.7804	0
1.0573	14.1655	4.71417	-1.191	-13.6066	0
1.0580	5.91724	2.8857	1.85971	-10.2551	0
1.0587	-2.9362	4.71417	0.0292868	-7.20468	0
1.0593	-5.67069	6.23934	-3.63645	-12.0814	0
1.0600	-9.03275	5.32944	-4.54922	-14.8308	0
1.0607	-13.6052	5.93604	-3.02142	-9.342	0
1.0613	-19.4103	6.85461	-1.49851	-9.342	0
1.0620	-24.2965	6.85461	-2.71879	-14.8308	0
1.0627	-23.0638	6.54265	-3.32893	-10.5562	0
1.0633	-20.0155	4.71417	1.85971	-4.75629	0
1.0640	-21.8534	1.04856	4.91042	-9.03094	0
1.0647	-21.8534	1.66383	0.942059	-8.72991	0
1.0653	-21.8534	5.93604	-2.41128	-1.40481	0
1.0660	-30.7069	5.93604	-6.07701	-2.31794	0
1.0667	-38.3276	3.4923	-11.5683	-4.15423	0
1.0673	-33.7551	4.10757	-11.8758	2.86983	0
1.0680	-27.3448	3.7956	-10.9582	4.39506	0
1.0687	-21.8534	1.96713	-14.619	-2.93004	0
1.0693	-14.5241	3.7956	-15.8393	-3.23107	0
1.0700	-9.03275	5.63274	-15.2291	0.120413	0
1.0707	-5.98448	5.32944	-18.2847	-1.70584	0
1.0713	-0.784482	6.54265	-18.8949	-0.180619	0
1.0720	2.26379	8.06782	-15.5367	3.17086	0
1.0727	1.34483	5.32944	-14.619	-0.792716	0
1.0733	0.134483	2.8857	-11.8758	-3.84317	0
1.0740	-1.70345	2.8857	-8.21007	-2.01691	0
1.0747	-4.46034	1.66383	-7.90744	-5.67946	0
1.0753	-1.09827	0.441954	-2.71879	-13.0046	0
1.0760	6.23103	1.04856	10.0991	-12.0814	0
1.0767	10.1983	2.8857	16.8106	-7.50571	0
1.0773	10.1983	4.71417	18.3384	-7.81678	0
1.0780	9.88447	4.71417	21.0865	-6.89362	0
1.0787	10.1983	1.96713	20.779	-3.54213	0
1.0793	9.88447	1.36052	16.508	-2.62901	0
1.0800	10.1983	2.8857	16.508	-4.75629	0
1.0807	7.75517	1.04856	19.2561	-6.59259	0
1.0813	1.95	-0.476617	20.1689	-8.41884	0
1.0820	-1.70345	1.96713	22.6094	-7.50571	0
1.0827	-4.75172	2.5824	23.2196	-2.01691	0
1.0833	-13	0.138652	17.7283	-1.70584	0
1.0840	-19.0965	0.138652	14.0674	-3.84317	0
1.0847	-13.6052	1.66383	15.5903	1.34461	0
1.0853	-4.14655	0.745255	12.5396	6.53238	0
1.0860	1.34483	1.36052	2.77249	3.48193	0
1.0867	5.62586	4.10757	-3.63645	4.09403	0
1.0873	8.06896	2.27043	-3.63645	8.35863	0
1.0880	6.8362	-2.60839	-3.32893	5.00715	0
1.0887	8.36034	-2.60839	-5.46687	2.25773	0
1.0893	11.7224	0.138652	-8.21007	6.22131	0
1.0900	12.3276	1.36052	-9.12772	5.61925	0
1.0907	13.8517	2.27043	-10.0405	5.30818	0
1.0913	18.7379	3.189	-11.2657	11.4091	0
1.0920	18.4465	1.36052	-10.6506	10.807	0
1.0927	12.6414	-1.38652	-9.73787	4.09403	0
1.0933	9.88447	0.441954	-10.9582	3.48193	0
1.0940	10.1983	2.8857	-11.8758	3.48193	0
1.0947	9.88447	1.36052	-11.2657	-0.491684	0
1.0953	11.1172	-0.476617	-10.0405	0.732509	0
1.0960	13.8517	0.745255	-6.98979	3.78296	0
1.0967	14.7707	-0.476617	-2.71879	1.64564	0
1.0973	13.5603	-2.30509	-4.54922	0.732509	0
1.0980	12.3276	-0.164649	-7.2973	2.86983	0
1.0987	9.2793	2.27043	1.5522	1.64564	0
1.0993	4.10172	1.66383	14.9802	0.431478	0
1.1000	2.26379	0.441954	20.1689	3.48193	0
1.1007	4.10172	-0.164649	19.5587	4.69609	0
1.1013	1.95	-0.476617	18.0358	1.64564	0
1.1020	-2.62241	1.66383	15.8979	0.732509	0
1.1027	-2.62241	2.8857	14.9802	5.30818	0
1.1033	1.03103	0.745255	12.8471	8.97073	0
1.1040	1.95	-0.164649	7.6585	9.2818	0
1.1047	0.134483	1.04856	4.60779	8.97073	0
1.1053	-0.493103	0.138652	2.46985	8.97073	0
1.1060	1.65862	-2.60839	-4.24659	9.88386	0
1.1067	3.78793	-2.60839	-9.12772	11.7202	0
1.1073	2.86896	-0.779918	-8.51758	12.0212	0
1.1080	0.134483	1.04856	-8.21007	10.1949	0
1.1087	-0.784482	0.745255	-8.21007	10.496	0
1.1093	0.134483	-2.00179	-4.54922	12.9443	0
1.1100	2.57758	-3.83026	-1.80114	13.5464	0
1.1107	3.78793	-2.60839	-1.80114	12.0212	0
1.1113	3.18276	-2.00179	-2.41128	11.7202	0
1.1120	4.70689	-3.83026	-3.93908	11.7202	0
1.1127	5.31206	-3.52696	-5.46687	10.807	0
1.1133	4.70689	-1.08322	-3.63645	10.807	0
1.1140	8.06896	-0.476617	-0.580855	10.1949	0
1.1147	12.9327	-1.68982	0.0292868	7.14448	0
1.1153	11.4086	-1.68982	-1.80114	6.83341	0
1.1160	9.2793	-1.38652	-5.15936	8.35863	0
1.1167	8.96551	-1.68982	-9.12772	5.61925	0
1.1173	3.18276	-2.91169	-11.8758	2.55877	0
1.1180	-3.22758	-3.52696	-11.2657	4.39506	0
1.1187	-2.9362	-4.43687	-10.0405	4.69609	0
1.1193	-2.9362	-5.65874	-11.2657	1.64564	0
1.1200	-2.30862	-6.27401	-11.2657	3.48193	0
1.1207	6.54482	-4.43687	-8.51758	7.14448	0
1.1213	14.7707	-1.08322	-9.73787	5.30818	0
1.1220	16.0034	0.138652	-13.0961	4.39506	0
1.1227	16.6086	-1.38652	-11.8758	8.0576	0
1.1233	15.6896	-4.13357	-10.6506	8.0576	0
1.1240	3.78793	-5.96204	-13.7062	5.30818	0
1.1247	-14.8379	-4.43687	-13.7062	6.22131	0
1.1253	-30.3931	-2.91169	-11.8758	8.97073	0
1.1260	-37.7224	-4.43687	-11.5683	7.74654	0
1.1267	-33.7551	-4.74883	-3.32893	8.0576	0
1.1273	-23.6689	-3.22366	11.0167	10.496	0
1.1280	-18.1776	-3.52696	16.508	8.97073	0
1.1287	-16.6534	-3.52696	12.8471	5.92028	0
1.1293	-13.6052	-3.83026	8.87879	6.53238	0
1.1300	-9.95172	-7.18391	4.60779	6.83341	0
1.1307	-9.63792	-7.49588	1.5522	5.92028	0
1.1313	-9.03275	-5.35544	2.77249	9.88386	0
1.1320	-6.27586	-5.96204	4.60779	11.7202	0
1.1327	-4.46034	-5.35544	3.69014	6.53238	0
1.1333	-7.50861	-2.60839	3.69014	4.09403	0
1.1340	-11.7672	-4.43687	5.21793	6.22131	0
1.1347	-11.4759	-7.18391	3.99765	3.48193	0
1.1353	-7.50861	-5.35544	0.942059	-0.491684	0
1.1360	-2.9362	-6.88061	0.942059	-1.70584	0
1.1367	1.95	-9.93096	3.08	-2.62901	0
1.1373	6.23103	-7.18391	2.77249	-2.93004	0
1.1380	10.1983	-3.52696	1.85971	-1.09375	0
1.1387	16.0034	-4.43687	4.60779	-1.70584	0
1.1393	20.5758	-5.35544	4.91042	-3.54213	0
1.1400	20.5758	-4.43687	0.639429	-2.93004	0
1.1407	19.6569	-4.74883	-1.49851	-4.15423	0
1.1413	18.4465	-6.27401	-1.49851	-8.11781	0
1.1420	16.0034	-7.49588	-3.63645	-7.50571	0
1.1427	13.5603	-7.18391	-4.54922	-3.54213	0
1.1433	4.99827	-6.27401	-5.15936	-3.84317	0
1.1440	-9.95172	-4.43687	-5.46687	-5.67946	0
1.1447	-17.5724	-2.00179	-4.24659	-2.93004	0
1.1453	-14.8379	-1.68982	-4.54922	-1.09375	0
1.1460	-13.2914	-4.43687	-6.37964	-3.23107	0
1.1467	-14.5241	-4.13357	-3.93908	-3.54213	0
1.1473	-15.1293	-1.38652	-2.10865	-3.84317	0
1.1480	-14.5241	-0.779918	-5.46687	-5.98049	0
1.1487	-11.7672	-2.30509	-9.12772	-3.84317	0
1.1493	-6.27586	-3.52696	-8.51758	0.431478	0
1.1500	-0.784482	-3.22366	-7.2973	-2.93004	0
1.1507	4.70689	-1.08322	-5.46687	-6.29155	0
1.1513	9.2793	-0.779918	0.0292868	-1.70584	0
1.1520	11.1172	-3.22366	10.0991	-1.09375	0
1.1527	14.7707	-1.68982	21.0865	-9.342	0
1.1533	22.1	1.04856	24.1372	-12.6935	0
1.1540	28.8017	-1.08322	15.5903	-11.1683	0
1.1547	32.7689	-2.91169	5.82808	-13.6066	0
1.1553	35.5258	-0.779918	4.30028	-14.2187	0
1.1560	37.05	-1.08322	6.43822	-9.342	0
1.1567	33.6879	-2.00179	3.38263	-9.342	0
1.1573	23.3103	-0.164649	-2.71879	-13.0046	0
1.1580	10.5121	0.138652	-1.49851	-10.5562	0
1.1587	4.70689	-0.779918	2.16234	-9.342	0
1.1593	7.14999	0.745255	-0.888367	-13.0046	0
1.1600	10.5121	0.745255	-4.54922	-13.0046	0
1.1607	9.88447	-1.38652	-3.02142	-11.1683	0
1.1613	9.2793	-0.164649	-3.93908	-13.6066	0
1.1620	8.96551	1.96713	-6.98979	-13.9177	0
1.1627	-2.30862	2.5824	-4.54922	-8.72991	0
1.1633	-27.6362	4.10757	-1.49851	-5.67946	0
1.1640	-49.6241	4.41087	-2.71879	-4.75629	0
1.1647	-51.4396	2.8857	-2.41128	-1.70584	0
1.1653	-42.9	2.5824	1.85971	-0.180619	0
1.1660	-39.8517	3.189	5.52057	-1.40481	0
1.1667	-37.7224	2.8857	5.52057	-0.491684	0
1.1673	-30.3931	3.7956	3.08	1.03354	0
1.1680	-27.031	3.7956	1.85971	-0.792716	0
1.1687	-28.2638	2.27043	1.5522	-1.70584	0
1.1693	-27.3448	3.7956	2.16234	2.86983	0
1.1700	-24.9017	4.71417	3.08	5.61925	0
1.1707	-24.5879	2.27043	0.942059	4.09403	0
1.1713	-20.3293	1.04856	-2.41128	7.14448	0
1.1720	-15.4431	1.96713	-3.32893	10.1949	0
1.1727	-15.7345	2.27043	-4.24659	5.61925	0
1.1733	-15.4431	2.27043	-6.98979	1.9567	0
1.1740	-12.081	1.66383	-6.37964	2.55877	0
1.1747	-12.081	1.04856	-3.32893	0.120413	0
1.1753	-12.3948	2.8857	-0.580855	-0.491684	0
1.1760	-9.03275	3.7956	1.24957	1.9567	0
1.1767	-9.95172	3.189	1.5522	-2.93004	0
1.1773	-13.6052	2.8857	3.08	-6.59259	0
1.1780	-14.8379	2.8857	9.18142	1.34461	0
1.1787	-13.919	1.04856	10.4017	3.17086	0
1.1793	-13.2914	0.441954	2.77249	-4.75629	0
1.1800	-8.42758	1.04856	-1.80114	-3.84317	0
1.1807	-1.70345	2.8857	-1.80114	1.03354	0
1.1813	1.95	5.32944	-4.54922	-2.62901	0
1.1820	1.03103	5.32944	-5.7695	-4.45526	0
1.1827	1.03103	5.32944	-3.63645	-0.491684	0
1.1833	4.70689	6.54265	-2.71879	-1.09375	0
1.1840	8.67413	5.63274	0.942059	-1.09375	0
1.1847	11.1172	3.4923	8.26864	5.30818	0
1.1853	12.0362	3.7956	8.26864	7.44551	0
1.1860	12.0362	4.41087	3.08	1.9567	0
1.1867	11.1172	5.63274	5.21793	0.431478	0
1.1873	13.5603	7.76452	7.35099	5.61925	0
1.1880	16.2948	7.46122	2.77249	7.14448	0
1.1887	13.8517	5.93604	0.639429	3.48193	0
1.1893	11.7224	6.54265	2.77249	3.48193	0
1.1900	14.1655	4.71417	0.942059	5.30818	0
1.1907	18.4465	1.96713	-2.41128	4.39506	0
1.1913	25.1483	2.5824	-0.888367	4.69609	0
1.1920	32.1638	5.32944	1.85971	5.92028	0
1.1927	33.3965	6.23934	4.91042	4.39506	0
1.1933	31.2448	6.54265	9.18142	4.39506	0
1.1940	23.6241	4.71417	9.18142	5.30818	0
1.1947	3.47414	1.96713	2.46985	1.34461	0
1.1953	-18.8052	3.189	-1.80114	-2.93004	0
1.1960	-25.5069	3.7956	2.16234	-2.01691	0
1.1967	-20.9345	1.04856	7.35099	-1.09375	0
1.1973	-16.0483	1.04856	7.35099	-2.01691	0
1.1980	-11.4759	3.4923	4.91042	-1.09375	0
1.1987	-6.27586	2.8857	5.21793	-0.180619	0
1.1993	-0.784482	3.189	2.46985	-1.40481	0
1.2000	1.95	3.7956	-3.93908	-2.31794	0
1.2007	-0.17931	1.96713	-7.2973	-4.75629	0
1.2013	-1.09827	0.745255	-8.21007	-8.41884	0
1.2020	3.18276	1.96713	-9.43036	-8.11781	0
1.2027	6.54482	1.36052	-7.59993	-3.54213	0
1.2033	8.67413	0.441954	-5.46687	-1.70584	0
1.2040	13.2465	1.96713	-6.98979	-0.792716	0
1.2047	15.3758	2.27043	-6.98979	3.78296	0
1.2053	12.6414	1.66383	-4.54922	5.92028	0
1.2060	13.8517	1.96713	-4.54922	2.55877	0
1.2067	19.3431	0.745255	-6.37964	2.86983	0
1.2073	24.5431	-0.779918	-6.37964	5.00715	0
1.2080	28.5103	-1.08322	-4.85673	3.17086	0
1.2087	30.3483	-1.08322	-3.32893	3.17086	0
1.2093	26.381	-1.08322	-4.54922	5.30818	0
1.2100	15.3758	-1.08322	-6.98979	3.48193	0
1.2107	-1.09827	-1.38652	-5.15936	5.00715	0
1.2113	-15.4431	-0.476617	-1.80114	11.1081	0
1.2120	-19.0965	-0.779918	0.331917	9.58283	0
1.2127	-15.4431	-4.13357	0.331917	2.25773	0
1.2133	-12.6862	-4.13357	-1.49851	-0.180619	0
1.2140	-9.95172	-1.68982	-2.41128	-0.180619	0
1.2147	-6.58965	-2.60839	-2.71879	-1.09375	0
1.2153	-5.67069	-3.22366	-7.2973	-0.792716	0
1.2160	-4.75172	-1.38652	-9.12772	-1.09375	0
1.2167	-2.62241	-1.38652	-2.10865	-3.84317	0
1.2173	-1.38965	-1.38652	2.77249	-3.84317	0
1.2180	-1.70345	-0.476617	0.639429	-0.180619	0
1.2187	-0.493103	-1.68982	-2.10865	-0.792716	0
1.2193	-0.784482	-2.00179	-3.93908	-2.93004	0
1.2200	-3.22758	1.04856	-5.7695	-1.09375	0
1.2207	-1.70345	1.66383	-9.12772	-0.180619	0
1.2213	3.18276	0.138652	-14.0089	-3.54213	0
1.2220	3.78793	0.441954	-15.5367	-2.93004	0
1.2227	1.03103	-0.164649	-12.1784	1.9567	0
1.2233	1.34483	-0.164649	-9.73787	4.09403	0
1.2240	1.95	2.27043	-3.32893	4.39506	0
1.2247	2.26379	0.138652	5.82808	5.00715	0
1.2253	5.62586	-4.74883	4.91042	4.39506	0
1.2260	9.5931	-3.22366	-3.32893	4.39506	0
1.2267	12.9327	1.04856	-6.07701	5.00715	0
1.2273	16.6086	-0.164649	-5.46687	3.17086	0
1.2280	19.9707	-2.30509	-3.63645	1.64564	0
1.2287	23.3103	-1.68982	-0.580855	2.55877	0
1.2293	25.462	-0.779918	0.0292868	3.17086	0
1.2300	20.8672	-0.476617	1.5522	2.55877	0
1.2307	12.9327	-1.38652	8.57127	5.30818	0
1.2313	8.06896	-4.43687	11.3194	8.35863	0
1.2320	0.134483	-5.65874	6.74085	8.35863	0
1.2327	-9.95172	-2.60839	4.30028	6.53238	0
1.2333	-11.4759	-2.00179	3.69014	5.00715	0
1.2340	-6.90344	-2.30509	0.639429	2.55877	0
1.2347	-3.54138	0.441954	-2.41128	-1.09375	0
1.2353	3.47414	1.04856	-2.71879	-1.09375	0
1.2360	11.4086	-1.68982	-2.71879	0.732509	0
1.2367	7.44137	-3.22366	-3.63645	-3.54213	0
1.2373	-3.54138	-3.83026	-5.46687	-6.29155	0
1.2380	-8.11379	-4.13357	-4.54922	0.120413	0
1.2387	-11.4759	-2.30509	-1.80114	2.55877	0
1.2393	-27.3448	-1.38652	0.639429	-4.45526	0
1.2400	-54.5103	-1.68982	3.38263	-4.75629	0
1.2407	-69.4603	-1.38652	4.60779	-0.180619	0
1.2413	-60.8982	-2.30509	3.69014	-3.54213	0
1.2420	-50.2293	-3.52696	3.69014	-5.67946	0
1.2427	-52.0672	-1.08322	2.77249	-1.70584	0
1.2433	-50.5431	0.138652	-0.888367	-1.09375	0
1.2440	-39.2465	-2.30509	-0.888367	0.120413	0
1.2447	-31.9172	-2.30509	0.331917	5.30818	0
1.2453	-28.2638	-1.08322	-3.63645	5.30818	0
1.2460	-21.8534	-2.00179	-4.54922	2.86983	0
1.2467	-16.6534	-1.38652	1.24957	5.92028	0
1.2473	-12.3948	-0.476617	3.69014	8.6697	0
1.2480	-7.50861	-1.68982	-0.580855	6.83341	0
1.2487	-4.75172	-2.00179	-2.71879	5.00715	0
1.2493	-3.22758	-3.52696	-0.580855	3.17086	0
1.2500	-0.784482	-5.96204	1.85971	0.120413	0
1.2507	0.134483	-5.35544	3.38263	-0.180619	0
1.2513	1.95	-2.60839	7.35099	2.25773	0
1.2520	4.3931	-2.00179	11.9295	1.34461	0
1.2527	4.70689	-2.60839	11.9295	-1.70584	0
1.2533	4.99827	-4.43687	10.4017	-2.01691	0
1.2540	5.62586	-5.35544	10.0991	-2.01691	0
1.2547	4.3931	-4.43687	8.57127	-5.36839	0
1.2553	5.31206	-3.52696	5.52057	-6.59259	0
1.2560	8.06896	-3.52696	3.69014	-3.84317	0
1.2567	8.36034	-3.83026	1.85971	-5.06736	0
1.2573	9.2793	-4.13357	0.331917	-9.342	0
1.2580	11.1172	-2.60839	0.0292868	-6.89362	0
1.2587	10.1983	-0.779918	-1.49851	-2.93004	0
1.2593	8.96551	-1.68982	-2.71879	-5.67946	0
1.2600	9.88447	-5.05214	0.942059	-6.59259	0
1.2607	10.1983	-5.35544	2.77249	-6.59259	0
1.2613	9.2793	-2.30509	-0.888367	-12.0814	0
1.2620	9.2793	-1.68982	2.16234	-13.0046	0
1.2627	9.5931	-4.13357	11.0167	-5.67946	0
1.2633	11.1172	-5.35544	12.5396	-3.54213	0
1.2640	12.9327	-4.13357	7.6585	-4.75629	0
1.2647	13.5603	-2.30509	3.08	-1.70584	0
1.2653	13.8517	-2.00179	0.0292868	-0.180619	0
1.2660	15.6896	-1.38652	1.24957	-0.180619	0
1.2667	18.7379	1.04856	5.82808	2.55877	0
1.2673	19.3431	0.745255	9.79156	0.431478	0
1.2680	17.5276	-2.00179	12.8471	-4.75629	0
1.2687	21.4948	-1.38652	13.7599	-0.180619	0
1.2693	31.2448	1.04856	11.3194	5.30818	0
1.2700	35.5258	0.441954	8.57127	0.431478	0
1.2707	32.1638	0.441954	7.35099	-0.491684	0
1.2713	26.6724	3.189	4.60779	6.22131	0
1.2720	15.6896	2.8857	2.46985	5.61925	0
1.2727	0.739655	-0.164649	2.77249	-1.09375	0
1.2733	-10.2431	-1.68982	2.46985	-2.01691	0
1.2740	-19.0965	-0.779918	-3.02142	-2.01691	0
1.2747	-27.3448	0.138652	-11.8758	-5.98049	0
1.2753	-29.1603	0.441954	-18.2847	-6.29155	0
1.2760	-31.9172	-0.476617	-18.5874	-5.06736	0
1.2767	-38.9327	-0.779918	-17.3671	-7.50571	0
1.2773	-40.7707	0.138652	-15.8393	-7.50571	0
1.2780	-35.5707	-0.476617	-12.7886	-3.84317	0
1.2787	-29.4741	-1.68982	-10.0405	-5.98049	0
1.2793	-21.8534	-2.30509	-9.12772	-9.342	0
1.2800	-12.3948	-2.60839	-7.90744	-4.15423	0
1.2807	-7.79999	-3.22366	-10.0405	0.732509	0
1.2813	-7.19482	-5.96204	-14.0089	-3.84317	0
1.2820	-7.50861	-7.79918	-14.0089	-5.36839	0
1.2827	-3.83276	-3.83026	-12.7886	1.34461	0
1.2833	3.78793	-0.779918	-12.7886	4.39506	0
1.2840	1.95	-4.43687	-9.73787	1.34461	0
1.2847	-10.8707	-6.88061	-6.68716	1.34461	0
1.2853	-17.5724	-4.74883	-7.2973	3.48193	0
1.2860	-13.919	-4.74883	-8.82021	2.25773	0
1.2867	-8.42758	-4.13357	-11.8758	2.55877	0
1.2873	0.425862	-0.779918	-16.1468	4.39506	0
1.2880	10.1983	-1.08322	-13.7062	2.86983	0
1.2887	12.3276	-2.91169	-10.348	1.9567	0
1.2893	12.6414	-1.68982	-11.8758	4.69609	0
1.2900	15.0845	-0.779918	-11.2657	5.92028	0
1.2907	16.6086	-2.30509	-6.98979	6.22131	0
1.2913	18.1327	-2.60839	-7.2973	7.14448	0
1.2920	19.6569	-4.13357	-8.21007	5.00715	0
1.2927	19.9707	-5.65874	-5.15936	1.03354	0
1.2933	21.181	-5.35544	-4.54922	0.732509	0
1.2940	24.2293	-5.05214	-7.59993	-0.792716	0
1.2947	26.9862	-4.43687	-10.348	-4.15423	0
1.2953	30.3483	-2.60839	-11.8758	-3.23107	0
1.2960	30.6396	-3.52696	-9.12772	-2.62901	0
1.2967	27.5914	-6.27401	-5.46687	-8.11781	0
1.2973	28.5103	-6.88061	-7.2973	-9.94407	0
1.2980	31.2448	-6.57731	-7.2973	-5.06736	0
1.2987	29.4293	-7.79918	-5.46687	-5.67946	0
1.2993	27.5914	-6.88061	-8.82021	-10.5562	0
1.3000	29.7207	-3.83026	-11.5683	-9.342	0
1.3007	26.9862	-2.91169	-5.7695	-7.20468	0
1.3013	21.7862	-5.05214	-1.80114	-11.1683	0
1.3020	22.1	-6.27401	-4.24659	-12.0814	0
1.3027	23.6241	-4.74883	-8.21007	-6.59259	0
1.3033	19.3431	-4.13357	-11.8758	-4.15423	0
1.3040	13.8517	-4.43687	-10.6506	-2.93004	0
1.3047	12.3276	-2.60839	-0.580855	0.431478	0
1.3053	11.7224	-3.52696	8.26864	0.120413	0
1.3060	9.88447	-6.88061	8.26864	-1.09375	0
1.3067	7.44137	-3.83026	6.13071	1.64564	0
1.3073	5.91724	0.138652	4.30028	1.64564	0
1.3080	3.78793	-3.52696	2.46985	-1.70584	0
1.3087	0.134483	-5.65874	2.16234	-1.40481	0
1.3093	-1.38965	-2.91169	1.24957	-1.09375	0
1.3100	-1.09827	-3.22366	-1.191	-3.84317	0
1.3107	-3.54138	-2.91169	-2.71879	-1.09375	0
1.3113	-2.62241	-0.164649	-4.54922	3.78296	0
1.3120	3.47414	-2.60839	-7.2973	0.431478	0
1.3127	4.10172	-4.13357	-6.98979	-4.15423	0
1.3133	0.425862	-0.779918	-1.80114	-1.40481	0
1.3140	4.70689	-1.68982	7.6585	-2.01691	0
1.3147	13.5603	-4.13357	18.0358	-7.20468	0
1.3153	17.2138	-0.779918	22.9169	-5.67946	0
1.3160	19.3431	1.66383	21.9993	-3.84317	0
1.3167	25.1483	-1.08322	19.5587	-9.03094	0
1.3173	30.3483	-0.779918	12.8471	-9.342	0
1.3180	31.2448	1.96713	3.99765	-5.67946	0
1.3187	33.0827	2.5824	3.69014	-8.41884	0
1.3193	37.6551	1.36052	7.35099	-8.11781	0
1.3200	34.9207	1.36052	6.43822	-2.93004	0
1.3207	18.1327	1.66383	4.30028	-6.89362	0
1.3213	-1.70345	1.04856	3.08	-14.2187	0
1.3220	-11.1621	0.745255	1.5522	-10.2551	0
1.3227	-13.919	1.36052	2.16234	-4.75629	0
1.3233	-20.0155	1.36052	5.82808	-5.98049	0
1.3240	-33.7551	-0.476617	8.87879	-6.59259	0
1.3247	-51.7534	0.138652	11.0167	-2.01691	0
1.3253	-66.7034	3.4923	11.3194	0.120413	0
1.3260	-70.6706	3.189	9.48893	-0.180619	0
1.3267	-62.131	0.745255	8.87879	-0.180619	0
1.3273	-49.3103	0.138652	7.96113	-0.180619	0
1.3280	-41.3758	0.138652	3.69014	-0.491684	0
1.3287	-36.4896	0.138652	0.942059	0.732509	0
1.3293	-35.8845	1.66383	2.46985	0.732509	0
1.3300	-42.2948	1.04856	4.60779	-0.792716	0
1.3307	-46.5758	-0.476617	3.69014	2.55877	0
1.3313	-41.062	2.27043	2.77249	7.14448	0
1.3320	-35.5707	4.10757	1.85971	3.48193	0
1.3327	-32.8362	0.138652	-0.888367	-1.09375	0
[truncated: 61,666 more rows]
