# Supplementary material for: Identification of Haptic Based Guiding Using Hard Reins
Source: PLoS One. 2015 Jul 22;10(7):e0132020. doi: 10.1371/journal.pone.0132020 (PMC4511788; doi:10.1371/journal.pone.0132020)
Supplement: S3 File — (ZIP) [file pone.0132020.s003.zip › EMGData1/Subject6/T8/t8.txt]

0.0000	-1.53158	-4.70414	-4.12268	-66.4031	0
0.0007	-11.6051	-6.23151	-5.95146	-72.5002	0
0.0013	-17.0964	-4.40076	-6.56457	-73.7196	0
0.0020	-16.1874	-4.70414	-6.56457	-67.6225	0
0.0027	-14.357	-4.70414	-8.69991	-60.0104	0
0.0033	-8.55444	-2.57002	-11.1418	-48.9986	0
0.0040	1.20783	-1.6529	-8.69991	-32.5179	0
0.0047	10.0611	-1.34952	-2.90173	-16.6654	0
0.0053	17.3828	-0.432405	1.6755	-1.99542	0
0.0060	25.3147	0.788092	2.28861	12.342	0
0.0067	29.8969	2.00859	2.28861	26.3839	0
0.0073	32.0387	1.09496	3.203	40.7213	0
0.0080	35.0894	1.09496	5.03178	52.9155	0
0.0087	35.9984	3.22909	7.47368	61.4515	0
0.0093	33.2589	3.53595	7.47368	67.253	0
0.0100	32.9477	2.00859	3.81083	70.32	0
0.0107	35.9984	3.53595	-0.153279	71.2438	0
0.0113	37.2186	4.75645	-1.37423	70.9113	0
0.0120	35.3882	3.22909	-0.766395	67.253	0
0.0127	30.8184	1.39834	-2.28861	59.9365	0
0.0133	23.4842	-1.6529	-5.95146	48.9617	0
0.0140	15.2535	-2.8734	-6.25801	32.481	0
0.0147	10.0611	1.70521	-5.03707	17.2197	0
0.0153	7.62055	3.22909	-6.56457	8.3512	0
0.0160	3.34955	-1.04265	-9.00647	-5.06245	0
0.0167	-4.58229	-1.34952	-8.69991	-25.497	0
0.0173	-10.995	1.09496	-8.69991	-40.7583	0
0.0180	-14.0457	-1.6529	-8.39335	-48.0748	0
0.0187	-14.6559	-5.01101	-6.87113	-57.2389	0
0.0193	-15.8761	-4.40076	-8.08679	-65.4793	0
0.0200	-20.4584	-1.95977	-10.5287	-68.5463	0
0.0207	-26.5598	-0.735785	-13.2771	-70.357	0
0.0213	-27.7801	-0.432405	-17.2465	-69.1376	0
0.0220	-25.6384	-0.432405	-18.7688	-63.0404	0
0.0227	-25.3396	1.39834	-13.2771	-55.7239	0
0.0233	-24.1193	2.9257	-9.6143	-44.7491	0
0.0240	-21.0686	1.70521	-8.08679	-28.8597	0
0.0247	-21.6787	0.484712	1.36894	-15.446	0
0.0253	-23.5091	1.70521	11.1365	-5.06245	0
0.0260	-21.3674	2.61884	7.78023	10.1988	0
0.0267	-17.0964	2.00859	2.28861	28.4901	0
0.0273	-16.1874	2.9257	3.203	42.2364	0
0.0280	-14.6559	4.75645	3.203	53.5437	0
0.0287	-9.77472	4.75645	1.36894	63.8903	0
0.0293	-6.11387	2.61884	0.147994	68.4724	0
0.0300	-6.41271	1.70521	-2.90173	69.6918	0
0.0307	-6.11387	2.00859	-3.20829	72.4632	0
0.0313	-4.58229	2.31546	-1.98734	71.2438	0
0.0320	-4.89359	2.31546	-3.50956	63.8903	0
0.0327	-5.19243	2.9257	3.203	58.1258	0
0.0333	-5.80257	3.22909	21.5119	49.8855	0
0.0340	-10.6962	2.9257	29.752	30.6334	0
0.0347	-14.9671	1.70521	23.6473	13.2658	0
0.0353	-17.4077	0.177844	19.07	5.91235	0
0.0360	-28.0914	-1.34952	16.6281	-6.28187	0
0.0367	-43.6438	-2.26315	9.60901	-28.564	0
0.0373	-51.8869	-1.6529	3.203	-45.3403	0
0.0380	-54.9377	-0.735785	-1.68078	-53.5807	0
0.0387	-60.4289	-2.57002	-5.95146	-61.821	0
0.0393	-63.7909	-5.62126	-5.03707	-66.4031	0
0.0400	-61.3504	-5.31439	-4.42924	-67.6225	0
0.0407	-58.2997	-1.95977	-7.1724	-70.0614	0
0.0413	-55.249	-1.6529	-5.03707	-68.8419	0
0.0420	-50.978	-2.57002	-1.68078	-61.5254	0
0.0427	-46.3957	-4.40076	-4.42924	-54.2089	0
0.0433	-36.0233	-6.23151	-5.65018	-44.7491	0
0.0440	-21.0686	-4.40076	-1.98734	-27.9359	0
0.0447	-10.995	-1.6529	-1.37423	-11.4552	0
0.0453	-5.50373	-4.70414	-1.98734	-1.10857	0
0.0460	0.908987	-6.23151	2.28861	11.1226	0
0.0467	8.84083	0.177844	6.55929	29.7096	0
0.0473	18.3043	3.22909	8.69462	47.114	0
0.0480	26.2361	-0.735785	9.00118	56.5738	0
0.0487	26.2361	-2.57002	8.69462	61.4515	0
0.0493	24.4057	-2.57002	8.69462	64.5185	0
0.0500	29.2868	-2.8734	9.60901	66.3661	0
0.0507	33.2589	-0.125537	9.60901	66.6618	0
0.0513	31.4285	0.177844	9.30774	65.4423	0
0.0520	31.4285	-4.09389	9.91557	61.7841	0
0.0527	32.3375	-5.01101	11.4431	55.9826	0
0.0533	26.8462	-4.09389	10.5287	44.9708	0
0.0540	22.2639	-6.84176	6.55929	28.1945	0
0.0547	21.0437	-7.452	3.203	12.6376	0
0.0553	15.8637	-5.31439	0.454552	1.03466	0
0.0560	9.45097	-7.14514	-2.59517	-13.3028	0
0.0567	4.86868	-9.893	-4.73051	-30.0791	0
0.0573	-0.622594	-9.28275	-5.34363	-41.6821	0
0.0580	-5.19243	-9.893	-8.69991	-51.1418	0
0.0587	-6.72401	-10.1964	-12.0562	-60.306	0
0.0593	-7.633	-7.75538	-9.92086	-63.6686	0
0.0600	-8.24314	-7.75538	-6.87113	-66.4031	0
0.0607	-10.3849	-9.893	-8.08679	-72.2046	0
0.0613	-14.6559	-8.97588	-10.5287	-71.909	0
0.0620	-15.8761	-7.452	-8.69991	-64.5555	0
0.0627	-14.6559	-9.58613	-5.95146	-58.4584	0
0.0633	-16.1874	-8.6725	-4.12268	-48.9986	0
0.0640	-14.9671	-4.09389	1.36894	-30.7073	0
0.0647	-10.6962	-4.40076	10.83	-14.2266	0
0.0653	-10.086	-7.14514	15.4072	-2.32799	0
0.0660	-10.086	-5.01101	13.2719	13.2658	0
0.0667	-6.11387	-2.57002	10.5287	29.7096	0
0.0673	-4.28344	-4.09389	10.5287	42.532	0
0.0680	-2.45302	-3.79051	14.1862	54.135	0
0.0687	1.20783	-2.57002	17.8491	65.4423	0
0.0693	0.298845	-4.09389	18.1556	70.0244	0
0.0700	-3.6733	-3.48365	16.0203	69.3962	0
0.0707	-2.14172	-0.432405	17.8491	71.8351	0
0.0713	-0.622594	-1.34952	21.8185	73.6827	0
0.0720	-7.02286	-4.40076	21.2054	66.6618	0
0.0727	-19.8483	-4.70414	14.1862	56.8694	0
0.0733	-31.7523	-5.31439	4.73051	45.599	0
0.0740	-36.3221	-7.452	-1.37423	27.2707	0
0.0747	-36.3221	-8.97588	-3.20829	10.4944	0
0.0753	-40.5931	-9.58613	-4.73051	1.03466	0
0.0760	-47.3171	-9.893	-7.47896	-12.6746	0
0.0767	-50.0565	-10.8066	-8.69991	-30.7073	0
0.0773	-48.5374	-11.7237	-9.30774	-42.6059	0
0.0780	-48.2261	-11.7237	-11.4484	-53.2851	0
0.0787	-50.0565	-12.0306	-11.7496	-64.888	0
0.0793	-50.6667	-12.6409	-8.39335	-69.1376	0
0.0800	-45.7855	-10.5032	-5.95146	-70.9852	0
0.0807	-39.074	-8.97588	-7.78552	-75.2716	0
0.0813	-33.8815	-9.58613	-11.4484	-73.7196	0
0.0820	-25.0283	-8.97588	-12.3628	-67.3269	0
0.0827	-10.6962	-8.6725	-9.6143	-61.821	0
0.0833	3.9597	-9.28275	-8.69991	-47.7792	0
0.0840	18.9144	-7.452	-9.00647	-27.049	0
0.0847	33.8691	-6.84176	-7.1724	-16.3698	0
0.0853	43.9302	-10.8066	-4.42924	-10.5683	0
0.0860	51.2644	-9.893	-2.59517	5.91235	0
0.0867	59.8063	-4.40076	-1.98734	25.7557	0
0.0873	67.7382	-3.18027	-0.153279	38.2825	0
0.0880	73.5407	-5.01101	6.25273	49.5529	0
0.0887	76.8903	-4.40076	15.7137	58.4214	0
0.0893	77.8117	-4.70414	20.5975	62.6709	0
0.0900	77.8117	-5.31439	19.07	67.253	0
0.0907	76.5915	-2.57002	15.7137	70.0244	0
0.0913	72.9306	-2.8734	12.3575	66.0336	0
0.0920	69.2698	-6.53489	8.69462	61.1559	0
0.0927	64.6875	-5.31439	6.25273	56.8694	0
0.0933	57.9759	-4.09389	4.73051	45.8946	0
0.0940	50.9531	-6.53489	3.203	29.4139	0
0.0947	46.9934	-5.31439	1.06767	16.0003	0
0.0953	44.5403	-1.6529	-2.59517	5.0255	0
0.0960	40.2694	-4.40076	-5.34363	-10.8639	0
0.0967	30.5071	-8.97588	-5.95146	-29.7835	0
0.0973	19.5245	-11.4204	-5.03707	-45.636	0
0.0980	15.5524	-13.2511	-4.42924	-55.7239	0
0.0987	12.5017	-10.8066	-7.1724	-60.6016	0
0.0993	7.62055	-7.75538	-12.0562	-64.5555	0
0.1000	6.08896	-9.28275	-14.1915	-70.357	0
0.1007	5.79012	-10.8066	-12.3628	-72.7958	0
0.1013	2.12927	-8.6725	-12.0562	-67.3269	0
0.1020	0.298845	-8.06225	-13.5837	-61.2298	0
0.1027	0.908987	-7.14514	-14.1915	-55.4283	0
0.1033	0.298845	-4.09389	-12.3628	-41.9777	0
0.1040	3.03826	-3.48365	-8.39335	-24.2776	0
0.1047	7.62055	-3.79051	-5.95146	-10.5683	0
0.1053	10.3724	-4.70414	-5.95146	0.443426	0
0.1060	13.1118	-5.92464	-3.81612	14.4853	0
0.1067	18.6031	-1.95977	2.28861	32.481	0
0.1073	23.1854	3.22909	5.03178	48.9617	0
0.1080	24.7045	0.788092	3.203	58.1258	0
0.1087	24.0944	-4.09389	4.11739	61.1559	0
0.1093	21.9651	-2.8734	9.60901	65.1098	0
0.1100	18.6031	0.788092	11.7496	71.2438	0
0.1107	15.8637	1.70521	6.86585	73.3501	0
0.1113	14.3321	-0.735785	2.28861	69.6918	0
0.1120	13.722	-1.34952	1.36894	64.8141	0
0.1127	10.3724	1.39834	0.76111	59.3452	0
0.1133	3.9597	0.177844	-1.68078	47.7422	0
0.1140	-4.89359	-4.09389	-6.87113	30.6334	0
0.1147	-11.9164	-1.6529	-14.1915	16.0003	0
0.1153	-16.1874	1.39834	-18.1609	4.10169	0
0.1160	-21.6787	-1.95977	-17.2465	-11.4552	0
0.1167	-31.441	-4.40076	-18.4675	-27.049	0
0.1173	-39.6841	-3.48365	-22.4316	-38.3194	0
0.1180	-45.4867	-4.09389	-23.0447	-49.3312	0
0.1187	-53.1072	-2.8734	-21.2107	-58.1627	0
0.1193	-56.7681	-0.432405	-20.2963	-60.8972	0
0.1200	-54.9377	-2.57002	-18.7688	-64.2599	0
0.1207	-57.3782	-4.70414	-19.3819	-71.2808	0
0.1213	-59.5199	-1.6529	-22.4316	-70.9852	0
0.1220	-55.5478	-0.735785	-23.0447	-63.0404	0
0.1227	-52.1982	-2.57002	-19.9897	-56.3151	0
0.1233	-50.3678	-1.95977	-16.3269	-44.7491	0
0.1240	-43.9551	1.09496	-11.4484	-27.6402	0
0.1247	-38.4638	2.9257	-5.95146	-13.931	0
0.1253	-36.9323	2.9257	-4.12268	-1.6998	0
0.1260	-32.9726	2.00859	-5.03707	15.0765	0
0.1267	-27.7801	3.22909	-5.95146	30.6334	0
0.1273	-22.899	4.75645	-4.73051	42.8645	0
0.1280	-14.9671	4.75645	-3.20829	55.65	0
0.1287	-5.19243	5.67008	-1.98734	64.5185	0
0.1293	-0.311297	7.50082	-0.153279	66.9574	0
0.1300	2.42811	6.58719	1.06767	68.1768	0
0.1307	6.69911	6.58719	0.147994	71.5394	0
0.1313	12.813	8.72132	-0.153279	70.9113	0
0.1320	17.6941	8.41794	0.76111	62.6709	0
0.1327	20.4335	3.83933	-0.459837	51.6961	0
0.1333	21.9651	2.00859	-3.81612	40.7213	0
0.1340	20.4335	2.61884	-5.95146	26.6795	0
0.1347	16.7727	3.83933	-6.87113	11.4182	0
0.1353	13.1118	3.22909	-10.5287	-0.480378	0
0.1360	6.69911	2.31546	-15.1059	-13.931	0
0.1367	-0.622594	2.9257	-16.94	-30.3747	0
0.1373	-3.36201	2.31546	-15.1059	-44.1209	0
0.1380	-4.89359	-0.735785	-13.2771	-54.5045	0
0.1387	-8.86573	-1.34952	-15.1059	-62.7448	0
0.1393	-10.6962	2.00859	-17.5478	-66.4031	0
0.1400	-11.3063	2.31546	-19.6884	-69.1376	0
0.1407	-14.6559	-0.125537	-18.7688	-71.909	0
0.1413	-14.357	0.484712	-14.4981	-70.0614	0
0.1420	-10.3849	2.9257	-11.4484	-65.4793	0
0.1427	-11.3063	3.83933	-10.5287	-57.8671	0
0.1433	-12.2153	5.05983	-7.47896	-41.3865	0
0.1440	-6.72401	7.80769	-4.12268	-23.6864	0
0.1447	-4.28344	6.58719	-2.59517	-14.5222	0
0.1453	-4.89359	3.22909	0.147994	-5.98625	0
0.1460	0.59769	5.3667	4.11739	12.342	0
0.1467	5.79012	7.50082	5.03178	30.9659	0
0.1473	7.0104	3.83933	5.33834	41.0169	0
0.1480	11.5927	3.83933	8.69462	50.1811	0
0.1487	16.4738	10.2487	11.7496	61.7841	0
0.1493	15.2535	10.2487	11.1365	68.1768	0
0.1500	14.6434	6.58719	7.47368	67.8812	0
0.1507	17.084	8.72132	5.03178	66.9574	0
0.1513	15.5524	10.2487	5.94617	64.8141	0
0.1520	10.3724	7.19744	7.16712	59.0126	0
0.1527	6.40026	5.67008	6.55929	53.5437	0
0.1533	3.03826	6.58719	3.50956	44.9708	0
0.1540	-3.97215	6.58719	0.76111	27.6033	0
0.1547	-10.6962	7.80769	1.6755	12.342	0
0.1553	-13.7469	8.11107	1.06767	4.10169	0
0.1560	-21.0686	5.05983	-5.34363	-11.7877	0
0.1567	-34.803	1.70521	-9.6143	-32.8505	0
0.1573	-41.5145	-0.432405	-8.69991	-45.0447	0
0.1580	-37.8537	-0.735785	-10.8352	-52.9894	0
0.1587	-37.2435	0.177844	-12.3628	-63.9642	0
0.1593	-39.983	0.177844	-4.73051	-68.2507	0
0.1600	-38.1525	-1.04265	3.203	-66.4031	0
0.1607	-35.1018	-0.735785	-0.459837	-68.2507	0
0.1613	-31.7523	0.177844	-7.78552	-69.7657	0
0.1620	-25.0283	0.177844	-5.95146	-65.4793	0
0.1627	-18.3167	-0.735785	2.89645	-58.1627	0
0.1633	-11.6051	-0.735785	9.00118	-45.9685	0
0.1640	-2.45302	0.484712	10.83	-29.7835	0
0.1647	2.73941	2.61884	9.30774	-15.1504	0
0.1653	0.298845	4.75645	7.47368	-2.32799	0
0.1660	-3.6733	5.67008	11.4431	13.2658	0
0.1667	-8.86573	6.58719	17.8491	32.1854	0
0.1673	-14.0457	7.50082	16.3269	49.8855	0
0.1680	-16.1874	5.97695	11.1365	59.9365	0
0.1687	-19.2381	3.53595	12.9653	62.0797	0
0.1693	-24.1193	3.83933	15.4072	64.5185	0
0.1700	-24.4181	6.89058	14.4928	70.0244	0
0.1707	-19.2381	7.50082	15.7137	70.9113	0
0.1713	-10.6962	5.05983	15.4072	64.5185	0
0.1720	-1.53158	3.83933	12.664	59.9365	0
0.1727	2.12927	4.1462	15.1059	56.5738	0
0.1733	2.12927	5.67008	17.2413	45.3034	0
0.1740	6.08896	5.67008	12.0509	27.6033	0
0.1747	10.6713	2.9257	6.55929	12.342	0
0.1753	10.0611	0.788092	2.28861	-0.480378	0
0.1760	6.69911	1.09496	-4.12268	-15.7416	0
0.1767	3.03826	1.70521	-8.69991	-29.4878	0
0.1773	0.298845	0.177844	-12.3628	-40.7583	0
0.1780	1.81797	-1.6529	-17.5478	-52.9894	0
0.1787	6.69911	-1.95977	-19.0753	-62.7448	0
0.1793	10.3724	-1.6529	-16.0256	-65.1837	0
0.1800	9.76227	-1.34952	-15.1059	-64.2599	0
0.1807	6.69911	-1.04265	-15.1059	-67.0313	0
0.1813	6.40026	-2.57002	-11.4484	-68.2507	0
0.1820	8.84083	-4.40076	-9.6143	-61.821	0
0.1827	11.8915	-4.40076	-9.6143	-52.6569	0
0.1833	17.6941	-3.79051	-7.1724	-43.8253	0
0.1840	23.4842	-3.48365	-1.98734	-28.8597	0
0.1847	25.626	-1.95977	1.98206	-10.5683	0
0.1853	28.0665	-2.26315	3.203	2.5497	0
0.1860	32.3375	-5.31439	7.16712	16.0003	0
0.1867	34.1679	-5.31439	14.4928	33.4048	0
0.1873	36.9198	-3.18027	16.9347	46.8184	0
0.1880	39.9705	-3.48365	12.3575	56.5738	0
0.1887	39.3604	-4.40076	10.2221	65.1098	0
0.1893	38.7502	-2.57002	10.5287	67.8812	0
0.1900	39.6592	0.177844	6.86585	69.1006	0
0.1907	37.5299	2.00859	3.81083	74.6065	0
0.1913	35.9984	2.00859	5.03178	74.6065	0
0.1920	35.9984	-0.735785	2.58989	66.9574	0
0.1927	31.4285	-4.70414	-3.50956	59.0126	0
0.1933	24.4057	-5.92464	-5.65018	47.114	0
0.1940	17.6941	-5.31439	-5.95146	29.1183	0
0.1947	13.4231	-5.01101	-8.39335	15.0765	0
0.1953	12.5017	-5.92464	-11.4484	5.0255	0
0.1960	7.91939	-7.14514	-16.0256	-10.5683	0
0.1967	-2.14172	-5.31439	-21.5172	-27.3446	0
0.1973	-8.24314	-4.40076	-21.5172	-39.8345	0
0.1980	-10.3849	-7.75538	-20.6028	-51.1418	0
0.1987	-13.7469	-8.6725	-23.346	-60.6016	0
0.1993	-16.1874	-7.14514	-19.0753	-63.6686	0
0.2000	-18.0179	-8.97588	-4.12268	-63.6686	0
0.2007	-23.808	-9.893	9.60901	-63.6686	0
0.2013	-29.3117	-7.14514	12.0509	-61.5254	0
0.2020	-32.9726	-7.75538	8.69462	-57.5715	0
0.2027	-37.2435	-9.28275	5.94617	-50.5506	0
0.2033	-37.2435	-5.62126	4.11739	-36.5088	0
0.2040	-32.3624	-5.31439	1.98206	-19.6955	0
0.2047	-29.9218	-10.1964	-1.98734	-7.79691	0
0.2053	-29.3117	-10.5032	-3.81612	3.76912	0
0.2060	-24.4181	-7.14514	-2.28861	21.4692	0
0.2067	-16.1874	-7.75538	-1.98734	38.2825	0
0.2073	-7.94429	-8.06225	-2.59517	49.2573	0
0.2080	1.20783	-5.62126	-1.07295	59.0126	0
0.2087	11.5927	-4.09389	1.36894	67.253	0
0.2093	18.6031	-3.79051	3.203	70.9113	0
0.2100	20.1347	-3.48365	4.42395	73.6827	0
0.2107	18.9144	-4.09389	3.50956	74.6065	0
0.2113	19.5245	-4.70414	-1.37423	70.9113	0
0.2120	21.9651	-3.48365	-5.03707	66.6618	0
0.2127	22.8741	-2.57002	-5.95146	60.8603	0
0.2133	21.355	-5.31439	-7.78552	47.114	0
0.2140	20.4335	-6.23151	-10.5287	28.4901	0
0.2147	18.6031	-1.95977	-11.4484	14.1527	0
0.2153	14.9422	-0.125537	-11.4484	3.17789	0
0.2160	10.9826	-4.40076	-10.8352	-11.1596	0
0.2167	7.91939	-7.452	-12.3628	-27.9359	0
0.2173	2.12927	-7.14514	-15.1059	-42.9015	0
0.2180	-4.28344	-8.36563	-14.8046	-55.4283	0
0.2187	-4.89359	-8.06225	-12.3628	-62.7448	0
0.2193	-1.84288	-5.01101	-13.5837	-63.6686	0
0.2200	-3.06316	-5.62126	-15.1059	-67.3269	0
0.2207	-7.633	-7.75538	-12.6693	-70.0614	0
0.2213	-8.86573	-6.23151	-9.92086	-64.5555	0
0.2220	-6.11387	-5.01101	-10.5287	-57.8671	0
0.2227	-3.36201	-4.40076	-10.8352	-53.2851	0
0.2233	-2.45302	-2.57002	-8.08679	-39.8345	0
0.2240	0.298845	-3.79051	-4.73051	-21.8387	0
0.2247	5.79012	-6.23151	-2.28861	-10.8639	0
0.2253	11.2814	-5.31439	-0.766395	-0.480378	0
0.2260	12.2028	-2.8734	2.58989	15.3721	0
0.2267	12.2028	-0.735785	6.25273	31.8528	0
0.2273	15.8637	1.09496	6.86585	47.114	0
0.2280	19.5245	0.177844	6.55929	58.4214	0
0.2287	15.8637	-0.735785	6.25273	62.6709	0
0.2293	9.76227	0.177844	5.94617	65.1098	0
0.2300	7.0104	0.177844	6.86585	68.1768	0
0.2307	1.20783	0.177844	8.38807	68.1768	0
0.2313	-7.33415	0.484712	6.86585	64.8141	0
0.2320	-13.1367	-1.6529	3.81083	60.2321	0
0.2327	-19.8483	-2.57002	2.28861	54.4306	0
0.2333	-31.7523	-1.6529	-1.07295	43.4558	0
0.2340	-40.2943	-1.6529	-6.25801	26.9751	0
0.2347	-42.4235	-1.95977	-8.69991	11.4182	0
0.2353	-45.1754	-2.57002	-6.87113	0.739044	0
0.2360	-51.5881	-5.31439	-4.73051	-13.0072	0
0.2367	-53.7174	-6.23151	-5.03707	-29.7835	0
0.2373	-50.0565	-6.23151	-3.20829	-44.4165	0
0.2380	-48.2261	-7.14514	1.36894	-57.2389	0
0.2387	-48.2261	-6.84176	2.28861	-65.4793	0
0.2393	-42.7348	-5.62126	-1.07295	-65.1837	0
0.2400	-34.1928	-7.14514	-3.20829	-64.5555	0
0.2407	-27.4813	-8.97588	-3.50956	-70.9852	0
0.2413	-18.0179	-9.28275	-3.20829	-73.1284	0
0.2420	-7.02286	-9.28275	-2.28861	-64.5555	0
0.2427	3.03826	-8.06225	-3.20829	-54.8001	0
0.2433	14.0333	-6.23151	-5.03707	-44.1209	0
0.2440	24.0944	-4.40076	-3.20829	-27.9359	0
0.2447	30.2082	-4.40076	0.454552	-12.6746	0
0.2453	33.8691	-5.31439	1.06767	-0.775996	0
0.2460	38.1401	-4.70414	-1.98734	14.7809	0
0.2467	45.1505	-1.95977	-2.28861	32.481	0
0.2473	50.9531	-2.57002	3.203	44.3796	0
0.2480	49.7328	-4.40076	9.30774	50.7723	0
0.2487	45.1505	-2.57002	10.2221	57.4976	0
0.2493	42.4111	-1.04265	9.60901	63.8903	0
0.2500	40.2694	-3.48365	9.60901	68.4724	0
0.2507	37.8288	-4.40076	7.78023	69.6918	0
0.2513	38.7502	-2.57002	7.78023	67.8812	0
0.2520	38.7502	-3.18027	9.91557	63.5947	0
0.2527	32.3375	-6.23151	8.08679	54.7631	0
0.2533	22.5752	-8.36563	3.50956	38.8737	0
0.2540	15.8637	-8.06225	0.147994	21.4692	0
0.2547	10.3724	-7.14514	-4.12268	8.3512	0
0.2553	4.56984	-8.6725	-6.87113	-4.13865	0
0.2560	-1.84288	-9.58613	-3.50956	-21.5431	0
0.2567	-8.86573	-7.14514	-2.90173	-37.1	0
0.2573	-16.1874	-6.23151	-9.30774	-46.8554	0
0.2580	-21.0686	-9.58613	-14.4981	-57.2389	0
0.2587	-22.5877	-11.7237	-13.8903	-68.2507	0
0.2593	-25.6384	-11.7237	-10.8352	-71.909	0
0.2600	-29.3117	-12.6409	-9.6143	-73.7196	0
0.2607	-27.4813	-12.6409	-11.4484	-76.1585	0
0.2613	-22.5877	-9.28275	-15.1059	-70.9852	0
0.2620	-19.537	-7.75538	-15.1059	-62.4492	0
0.2627	-13.7469	-8.06225	-13.2771	-56.0195	0
0.2633	-3.97215	-6.84176	-9.6143	-43.5297	0
0.2640	2.12927	-5.92464	-5.65018	-27.049	0
0.2647	1.20783	-8.6725	-3.50956	-17.8849	0
0.2653	-0.311297	-8.36563	-4.12268	-6.91006	0
0.2660	3.6484	-2.57002	-4.42924	12.6376	0
0.2667	9.76227	-0.125537	-2.90173	29.7096	0
0.2673	13.1118	-1.6529	1.36894	40.4257	0
0.2680	14.9422	-1.95977	5.94617	50.4767	0
0.2687	18.3043	0.484712	7.78023	58.717	0
0.2693	21.355	3.83933	7.78023	63.5947	0
0.2700	22.2639	3.83933	10.5287	66.3661	0
0.2707	21.355	-1.6529	12.664	67.8812	0
0.2713	20.4335	-3.18027	11.7496	65.7379	0
0.2720	19.5245	2.00859	9.91557	61.1559	0
0.2727	17.3828	2.9257	7.78023	54.135	0
0.2733	12.5017	-2.26315	4.42395	41.3125	0
0.2740	7.91939	-2.57002	2.28861	22.393	0
0.2747	7.0104	-0.125537	-0.459837	8.68376	0
0.2753	3.9597	-0.125537	-5.34363	0.739044	0
0.2760	-3.36201	-0.735785	-9.6143	-14.2266	0
0.2767	-11.3063	-1.95977	-11.4484	-35.2893	0
0.2773	-16.7976	-4.09389	-11.7496	-48.703	0
0.2780	-21.6787	-3.18027	-12.6693	-58.1627	0
0.2787	-23.1978	-2.8734	-13.2771	-66.6987	0
0.2793	-21.6787	-5.31439	-6.87113	-70.0614	0
0.2800	-21.0686	-4.40076	3.203	-70.6895	0
0.2807	-21.0686	-1.6529	5.03178	-71.5764	0
0.2813	-18.628	-1.6529	0.76111	-67.6225	0
0.2820	-15.5773	-0.735785	-0.153279	-62.1166	0
0.2827	-12.5266	2.00859	-0.459837	-55.4283	0
0.2833	-7.02286	2.00859	-1.98734	-40.7583	0
0.2840	-3.36201	2.31546	-1.07295	-22.4669	0
0.2847	-3.97215	4.75645	-2.28861	-8.72072	0
0.2853	-1.23274	4.75645	-4.73051	5.0255	0
0.2860	4.25854	4.75645	-2.59517	19.3629	0
0.2867	7.91939	7.50082	-0.459837	33.7004	0
0.2873	11.5927	10.5556	-0.459837	49.8855	0
0.2880	14.0333	11.1658	2.58989	62.6709	0
0.2887	11.2814	9.33157	5.03178	66.6618	0
0.2893	7.62055	5.67008	4.11739	66.9574	0
0.2900	4.86868	5.97695	5.03178	68.4724	0
0.2907	0.908987	10.8589	6.86585	70.0244	0
0.2913	-1.23274	12.0794	2.89645	69.1006	0
0.2920	-2.75186	9.63844	-0.459837	63.8903	0
0.2927	-6.72401	7.80769	1.6755	55.0588	0
0.2933	-10.086	7.50082	4.42395	41.3125	0
0.2940	-15.266	7.19744	2.89645	24.2406	0
0.2947	-24.4181	7.80769	1.36894	10.4944	0
0.2953	-30.8308	6.89058	1.98206	-1.99542	0
0.2960	-35.712	5.3667	0.454552	-18.8087	0
0.2967	-41.8134	5.67008	-1.07295	-34.6612	0
0.2973	-43.9551	5.3667	3.203	-45.636	0
0.2980	-40.5931	3.53595	6.86585	-56.6477	0
0.2987	-34.4917	3.22909	3.203	-64.5555	0
0.2993	-25.3396	4.1462	-0.153279	-66.1075	0
0.3000	-17.0964	3.53595	-0.459837	-68.2507	0
0.3007	-14.0457	2.00859	-2.59517	-71.909	0
0.3013	-14.6559	1.09496	-4.12268	-69.7657	0
0.3020	-16.1874	0.177844	-1.07295	-62.4492	0
0.3027	-15.266	2.61884	0.76111	-52.0656	0
0.3033	-10.995	4.75645	-0.153279	-37.7282	0
0.3040	-7.33415	2.9257	1.6755	-23.6864	0
0.3047	-5.80257	2.00859	4.42395	-11.1596	0
0.3053	-3.36201	4.44958	3.81083	4.10169	0
0.3060	-1.53158	5.3667	2.89645	21.4692	0
0.3067	-0.622594	5.05983	3.203	36.1392	0
0.3073	3.6484	7.19744	2.89645	46.8184	0
0.3080	7.62055	6.58719	5.03178	56.8694	0
0.3087	8.52953	3.83933	8.69462	64.5185	0
0.3093	10.3724	5.67008	7.78023	66.0336	0
0.3100	14.6434	9.63844	5.6449	66.6618	0
0.3107	17.993	9.9453	6.25273	70.6156	0
0.3113	19.5245	9.02819	5.03178	71.5394	0
0.3120	21.6538	8.72132	-3.20829	64.5185	0
0.3127	24.4057	8.11107	-12.6693	53.5437	0
0.3133	23.1854	6.28033	-16.0256	37.3587	0
0.3140	19.5245	4.44958	-15.1059	19.6586	0
0.3147	17.6941	3.22909	-17.8544	7.75996	0
0.3153	15.8637	2.9257	-20.9094	-2.91922	0
0.3160	11.2814	2.00859	-14.1915	-19.6955	0
0.3167	6.40026	2.00859	0.454552	-34.3655	0
0.3173	1.81797	3.83933	6.25273	-45.3403	0
0.3180	-3.06316	2.00859	0.454552	-56.9433	0
0.3187	-7.33415	-0.735785	-3.20829	-63.6686	0
0.3193	-9.77472	0.484712	-1.37423	-65.1837	0
0.3200	-9.47587	1.39834	-2.28861	-68.8419	0
0.3207	-9.47587	-2.26315	-5.95146	-70.6895	0
0.3213	-11.6051	-5.01101	-6.25801	-66.4031	0
0.3220	-12.5266	-5.31439	-6.87113	-62.1166	0
0.3227	-8.86573	-3.18027	-7.1724	-53.5807	0
0.3233	-1.53158	0.177844	-4.73051	-35.2893	0
0.3240	7.30925	0.484712	-4.12268	-18.8087	0
0.3247	13.4231	-1.6529	-6.87113	-11.1596	0
0.3253	13.722	-1.6529	-3.20829	-0.480378	0
0.3260	14.9422	-1.04265	3.203	18.1435	0
0.3267	23.4842	-1.6529	3.81083	34.6242	0
0.3273	31.4285	0.177844	0.454552	44.3796	0
0.3280	33.8691	1.39834	1.06767	53.5437	0
0.3287	34.7781	-1.04265	2.89645	63.5947	0
0.3293	34.4792	-2.57002	2.28861	69.1006	0
0.3300	32.3375	-1.95977	2.58989	70.6156	0
0.3307	31.4285	-1.34952	5.03178	71.5394	0
0.3313	29.5981	-0.432405	5.94617	68.4724	0
0.3320	26.5349	-0.125537	4.11739	60.8603	0
0.3327	23.4842	-0.735785	1.06767	52.9155	0
0.3333	16.4738	-1.04265	-1.98734	40.7213	0
0.3340	3.03826	-1.95977	-2.28861	22.0974	0
0.3347	-6.72401	-3.79051	-1.37423	9.57062	0
0.3353	-11.6051	-5.92464	-2.90173	1.03466	0
0.3360	-21.9776	-7.75538	-7.78552	-17.8849	0
0.3367	-36.3221	-8.97588	-10.5287	-37.3956	0
0.3373	-48.5374	-9.28275	-11.1418	-47.4836	0
0.3380	-57.0794	-10.8066	-14.8046	-58.1627	0
0.3387	-59.2086	-9.893	-18.7688	-67.3269	0
0.3393	-55.5478	-8.6725	-19.6884	-67.0313	0
0.3400	-52.4971	-10.1964	-16.94	-67.6225	0
0.3407	-49.7577	-11.4204	-12.9706	-72.5002	0
0.3413	-44.254	-8.97588	-9.6143	-69.4701	0
0.3420	-37.2435	-7.14514	-9.00647	-62.1166	0
0.3427	-27.17	-7.75538	-8.39335	-56.0195	0
0.3433	-10.086	-7.14514	-5.34363	-40.4626	0
0.3440	5.47882	-5.92464	-3.20829	-20.9149	0
0.3447	14.6434	-5.01101	-4.73051	-8.72072	0
0.3453	22.5752	-4.40076	-3.81612	4.10169	0
0.3460	31.4285	-4.40076	1.98206	21.4692	0
0.3467	37.8288	-4.09389	5.6449	37.063	0
0.3473	42.7099	-2.57002	5.03178	51.9917	0
0.3480	46.6821	-2.57002	5.33834	65.1098	0
0.3487	45.7606	-5.31439	4.42395	67.253	0
0.3493	41.4896	-6.53489	1.06767	66.3661	0
0.3500	39.3604	-6.23151	4.42395	70.9113	0
0.3507	37.5299	-5.92464	13.2719	72.7589	0
0.3513	30.5071	-4.09389	15.1059	68.4724	0
0.3520	20.4335	-2.26315	16.0203	63.8903	0
0.3527	11.5927	-3.79051	20.291	56.2782	0
0.3533	2.12927	-6.23151	16.3269	41.0169	0
0.3540	-10.086	-7.14514	5.94617	24.5363	0
0.3547	-20.7573	-8.36563	-0.153279	12.0095	0
0.3553	-27.17	-8.06225	-3.50956	-0.775996	0
0.3560	-32.6613	-5.01101	-6.56457	-16.9611	0
0.3567	-36.3221	-8.06225	-5.65018	-32.5179	0
0.3573	-35.1018	-14.4716	-5.03707	-45.0447	0
0.3580	-33.8815	-11.4204	-6.56457	-54.5045	0
0.3587	-35.4131	-4.40076	-4.42924	-59.0866	0
0.3593	-32.3624	-5.62126	-0.459837	-60.8972	0
0.3600	-26.5598	-10.5032	-2.28861	-64.888	0
0.3607	-25.3396	-12.6409	-9.6143	-69.1376	0
0.3613	-23.1978	-13.5545	-13.5837	-67.3269	0
0.3620	-14.9671	-9.893	-12.0562	-61.821	0
0.3627	-8.24314	-5.92464	-11.4484	-53.2851	0
0.3633	-2.45302	-7.75538	-12.3628	-36.8044	0
0.3640	10.0611	-8.6725	-11.4484	-18.4761	0
0.3647	23.1854	-6.23151	-7.78552	-5.35807	0
0.3653	31.1172	-5.31439	-3.20829	7.46434	0
0.3660	39.3604	-3.48365	1.36894	24.2406	0
0.3667	46.0719	-1.04265	5.6449	39.1693	0
0.3673	47.2922	-3.48365	7.47368	50.1811	0
0.3680	45.7606	-5.01101	6.86585	59.9365	0
0.3687	43.9302	-1.34952	5.94617	66.3661	0
0.3693	39.6592	-1.95977	8.38807	69.6918	0
0.3700	35.0894	-5.31439	11.1365	72.1307	0
0.3707	32.6488	-1.6529	10.2221	73.9783	0
0.3713	29.8969	2.00859	8.38807	72.1307	0
0.3720	23.7955	-2.57002	7.78023	65.7379	0
0.3727	14.9422	-7.452	5.33834	56.2782	0
0.3733	5.79012	-7.14514	2.58989	42.2364	0
0.3740	-1.53158	-6.53489	1.36894	24.5363	0
0.3747	-7.02286	-7.14514	-0.766395	9.57062	0
0.3753	-11.6051	-6.23151	-4.73051	-2.62361	0
0.3760	-15.266	-5.31439	-7.1724	-18.1805	0
0.3767	-17.7066	-7.14514	-8.39335	-34.6612	0
0.3773	-19.537	-8.97588	-10.5287	-46.5598	0
0.3780	-19.8483	-8.6725	-11.4484	-55.4283	0
0.3787	-17.0964	-8.06225	-10.2274	-60.8972	0
0.3793	-12.2153	-7.452	-9.30774	-62.7448	0
0.3800	-9.77472	-6.53489	-8.39335	-64.2599	0
0.3807	-10.6962	-6.84176	-4.42924	-65.4793	0
0.3813	-12.5266	-7.14514	0.454552	-61.821	0
0.3820	-15.8761	-5.92464	2.89645	-56.9433	0
0.3827	-19.2381	-3.48365	3.81083	-48.4074	0
0.3833	-17.4077	-1.34952	5.33834	-32.2223	0
0.3840	-13.1367	-1.34952	6.86585	-17.8849	0
0.3847	-13.4356	-3.18027	8.08679	-10.5683	0
0.3853	-13.4356	-3.18027	10.5287	3.17789	0
0.3860	-7.02286	-1.95977	11.4431	25.1644	0
0.3867	-0.622594	-2.8734	7.16712	39.5019	0
0.3873	-0.622594	-2.8734	2.28861	46.8184	0
0.3880	1.81797	-0.432405	2.28861	57.7932	0
0.3887	9.76227	0.484712	1.98206	65.7379	0
0.3893	13.1118	-0.735785	-1.98734	67.253	0
0.3900	9.45097	0.177844	-4.12268	70.32	0
0.3907	7.62055	2.9257	-4.42924	71.8351	0
0.3913	8.52953	4.75645	-1.37423	65.4423	0
0.3920	7.0104	4.75645	8.08679	59.0126	0
0.3927	2.42811	2.9257	11.7496	53.8393	0
0.3933	-3.06316	-0.125537	2.58989	39.5019	0
0.3940	-8.86573	-0.432405	-3.50956	19.6586	0
0.3947	-14.9671	2.9257	-3.20829	6.83615	0
0.3953	-19.8483	4.1462	-6.56457	-1.40418	0
0.3960	-21.6787	-0.432405	-11.7496	-16.0373	0
0.3967	-25.6384	-3.79051	-14.1915	-35.2893	0
0.3973	-34.4917	-1.6529	-17.8544	-50.8462	0
0.3980	-39.983	-0.432405	-21.5172	-60.8972	0
0.3987	-38.1525	-1.6529	-19.6884	-67.3269	0
0.3993	-38.4638	0.177844	-15.1059	-69.4701	0
0.4000	-39.983	2.00859	-13.8903	-70.0614	0
0.4007	-35.712	2.00859	-15.4125	-70.6895	0
0.4013	-31.7523	2.9257	-16.94	-68.2507	0
0.4020	-31.441	2.9257	-16.3269	-62.7448	0
0.4027	-28.7016	2.00859	-16.6334	-54.5045	0
0.4033	-23.808	4.44958	-16.3269	-41.3865	0
0.4040	-20.4584	5.67008	-13.5837	-24.2776	0
0.4047	-15.8761	2.00859	-10.5287	-8.4251	0
0.4053	-10.995	1.70521	-8.69991	5.61673	0
0.4060	-7.33415	5.67008	-4.12268	20.5824	0
0.4067	-1.53158	7.19744	-0.766395	34.9198	0
0.4073	6.69911	8.41794	-1.07295	47.114	0
0.4080	11.5927	8.41794	-1.37423	56.5738	0
0.4087	10.9826	5.67008	-2.90173	62.0797	0
0.4093	9.76227	5.67008	-5.95146	64.5185	0
0.4100	12.2028	7.50082	-6.56457	67.5856	0
0.4107	14.9422	6.58719	-7.78552	70.0244	0
0.4113	15.8637	6.58719	-12.0562	67.253	0
0.4120	14.9422	7.80769	-10.8352	60.5646	0
0.4127	12.813	5.3667	-8.08679	51.4005	0
0.4133	10.3724	5.67008	-12.9706	37.063	0
0.4140	10.3724	8.72132	-13.2771	19.6586	0
0.4147	8.52953	6.28033	1.36894	5.0255	0
0.4153	3.03826	1.39834	13.2719	-8.4251	0
0.4160	-0.622594	1.70521	11.4431	-23.982	0
0.4167	-3.97215	4.44958	5.33834	-36.8044	0
0.4173	-9.16458	4.75645	-0.459837	-46.8554	0
0.4180	-11.6051	2.31546	-6.87113	-59.6778	0
0.4187	-9.77472	0.484712	-9.30774	-67.6225	0
0.4193	-9.16458	3.53595	-11.4484	-66.1075	0
0.4200	-9.47587	4.75645	-14.4981	-67.3269	0
0.4207	-10.6962	2.31546	-13.2771	-72.7958	0
0.4213	-14.0457	3.22909	-11.7496	-69.7657	0
0.4220	-15.266	3.22909	-12.9706	-60.8972	0
0.4227	-13.1367	-0.735785	-9.6143	-53.2851	0
0.4233	-11.9164	1.39834	-4.12268	-39.8345	0
0.4240	-12.2153	6.58719	-1.98734	-22.4669	0
0.4247	-10.086	4.75645	0.147994	-8.72072	0
0.4253	-7.02286	3.53595	4.42395	4.10169	0
0.4260	-6.72401	6.58719	7.78023	21.4692	0
0.4267	-6.11387	5.3667	9.60901	37.9499	0
0.4273	-0.622594	0.788092	9.60901	50.7723	0
0.4280	3.34955	1.09496	7.47368	59.9365	0
0.4287	3.03826	3.83933	6.86585	64.5185	0
0.4293	6.40026	3.83933	5.6449	67.253	0
0.4300	13.722	2.9257	3.50956	70.0244	0
0.4307	18.6031	3.22909	4.73051	70.9113	0
0.4313	20.7448	4.44958	7.16712	68.805	0
0.4320	22.5752	2.9257	5.03178	63.0035	0
0.4327	21.355	-2.26315	1.06767	50.4767	0
0.4333	15.8637	-5.62126	-0.153279	33.7004	0
0.4340	8.23069	-5.01101	0.454552	19.9542	0
0.4347	2.42811	-4.40076	-4.12268	9.275	0
0.4353	-2.45302	-5.62126	-11.7496	-4.13865	0
0.4360	-9.16458	-5.62126	-16.6334	-19.1043	0
0.4367	-14.6559	-5.62126	-16.3269	-31.6311	0
0.4373	-16.4863	-7.14514	-16.6334	-43.5297	0
0.4380	-19.8483	-7.14514	-20.2963	-56.0195	0
0.4387	-22.899	-6.23151	-23.9591	-63.3361	0
0.4393	-19.537	-7.75538	-23.0447	-65.4793	0
0.4400	-15.266	-9.58613	-19.6884	-67.6225	0
0.4407	-13.1367	-8.06225	-17.8544	-67.9181	0
0.4413	-10.086	-7.75538	-12.6693	-65.4793	0
0.4420	-12.2153	-8.97588	-3.81612	-61.2298	0
0.4427	-18.0179	-7.75538	-0.459837	-49.9224	0
0.4433	-14.6559	-5.31439	-5.03707	-31.9267	0
0.4440	-4.58229	-5.62126	-6.87113	-16.0373	0
0.4447	2.12927	-8.06225	-3.50956	-5.35807	0
0.4453	8.23069	-8.6725	-1.68078	6.83615	0
0.4460	15.8637	-6.23151	-2.28861	22.393	0
0.4467	22.2639	-3.79051	0.454552	36.7305	0
0.4473	27.1451	-3.48365	6.86585	49.8855	0
0.4480	28.6767	-3.48365	12.664	60.5646	0
0.4487	25.626	-2.57002	11.4431	66.3661	0
0.4493	23.7955	-3.48365	6.86585	69.1006	0
0.4500	24.0944	-3.79051	7.16712	70.9113	0
0.4507	22.8741	-1.04265	8.69462	70.6156	0
0.4513	22.2639	-1.6529	7.47368	66.3661	0
0.4520	23.1854	-5.92464	9.60901	61.4515	0
0.4527	20.7448	-5.31439	12.0509	53.5437	0
0.4533	15.8637	-4.40076	8.69462	39.1693	0
0.4540	14.3321	-7.14514	5.03178	22.393	0
0.4547	12.2028	-7.75538	3.203	10.1988	0
0.4553	6.40026	-5.62126	-1.68078	-1.6998	0
0.4560	0.59769	-8.97588	-6.25801	-19.1043	0
0.4567	-8.55444	-12.6409	-7.1724	-37.1	0
0.4573	-21.9776	-10.8066	-8.69991	-48.9986	0
0.4580	-30.2207	-9.58613	-7.1724	-56.3151	0
0.4587	-32.6613	-11.7237	-2.59517	-62.7448	0
0.4593	-39.983	-12.9442	-3.20829	-67.9181	0
0.4600	-48.2261	-12.6409	-4.42924	-70.0614	0
0.4607	-49.4464	-11.4204	-0.459837	-67.6225	0
0.4613	-47.0058	-9.893	1.98206	-61.821	0
0.4620	-46.3957	-11.7237	-0.153279	-55.7239	0
0.4627	-41.2032	-11.7237	-1.37423	-48.9986	0
0.4633	-28.3903	-7.14514	-2.28861	-33.7374	0
0.4640	-14.0457	-5.31439	-2.90173	-16.0373	0
0.4647	-0.622594	-8.06225	-0.459837	-3.84303	0
0.4653	13.4231	-7.14514	1.06767	7.75996	0
0.4660	26.2361	-3.48365	-1.98734	24.2406	0
0.4667	35.0894	-2.26315	-2.28861	39.5019	0
0.4673	41.8009	-1.95977	3.50956	52.6199	0
0.4680	48.5125	-3.18027	7.16712	63.0035	0
0.4687	51.5632	-5.92464	6.86585	65.4423	0
0.4693	50.6542	-7.75538	9.00118	66.0336	0
0.4700	49.7328	-7.452	10.2221	70.9113	0
0.4707	49.7328	-6.84176	7.47368	71.8351	0
0.4713	46.6821	-5.62126	5.03178	65.7379	0
0.4720	39.3604	-5.31439	2.58989	60.2321	0
0.4727	32.0387	-5.31439	-4.12268	52.6199	0
0.4733	25.3147	-5.62126	-10.5287	37.063	0
0.4740	15.8637	-6.84176	-15.1059	21.1736	0
0.4747	7.62055	-7.452	-17.8544	10.4944	0
0.4753	5.47882	-7.14514	-17.8544	-1.99542	0
0.4760	3.03826	-8.06225	-19.0753	-20.0281	0
0.4767	-3.06316	-8.97588	-21.5172	-34.9568	0
0.4773	-5.50373	-8.36563	-12.3628	-45.0447	0
0.4780	-5.50373	-8.97588	4.42395	-56.6477	0
0.4787	-7.633	-8.97588	11.4431	-64.5555	0
0.4793	-6.11387	-6.53489	9.60901	-64.888	0
0.4800	-2.45302	-6.53489	6.86585	-67.0313	0
0.4807	-6.11387	-8.6725	3.81083	-68.5463	0
0.4813	-10.3849	-7.452	3.50956	-61.821	0
0.4820	-9.47587	-7.452	5.6449	-54.8001	0
0.4827	-10.6962	-11.1135	3.81083	-49.6268	0
0.4833	-10.6962	-9.58613	1.36894	-36.1762	0
0.4840	-3.06316	-4.09389	0.454552	-19.6955	0
0.4847	3.9597	-4.40076	-0.459837	-7.20568	0
0.4853	7.30925	-5.31439	-0.459837	7.75996	0
0.4860	14.0333	-1.04265	1.6755	26.3839	0
0.4867	20.4335	-1.6529	5.94617	40.4257	0
0.4873	24.0944	-4.40076	8.69462	50.7723	0
0.4880	28.3778	-1.6529	6.55929	61.4515	0
0.4887	32.0387	0.177844	4.73051	69.1006	0
0.4893	33.2589	-1.95977	5.03178	71.8351	0
0.4900	32.6488	-2.57002	2.28861	72.7589	0
0.4907	30.5071	-0.735785	1.36894	71.8351	0
0.4913	29.8969	0.177844	4.11739	69.3962	0
0.4920	30.2082	1.09496	3.203	65.4423	0
0.4927	25.0158	-1.34952	-0.766395	53.5437	0
0.4933	16.7727	-5.31439	-0.459837	34.9198	0
0.4940	12.2028	-5.01101	-0.459837	18.1435	0
0.4947	8.23069	-3.48365	-5.03707	6.24492	0
0.4953	0.908987	-4.40076	-7.78552	-6.91006	0
0.4960	-7.02286	-5.01101	-6.87113	-22.4669	0
0.4967	-15.266	-3.48365	-5.34363	-37.1	0
0.4973	-24.4181	-4.40076	-5.95146	-49.3312	0
0.4980	-32.3624	-6.23151	-9.30774	-58.7909	0
0.4987	-38.1525	-5.92464	-11.4484	-64.5555	0
0.4993	-41.8134	-4.09389	-12.3628	-67.0313	0
0.5000	-43.6438	-2.57002	-14.1915	-68.8419	0
0.5007	-43.345	-2.57002	-14.8046	-68.2507	0
0.5013	-39.983	-3.18027	-8.69991	-62.1166	0
0.5020	-35.712	-2.57002	-0.153279	-56.9433	0
0.5027	-30.532	-0.735785	4.42395	-51.1418	0
0.5033	-22.5877	0.177844	5.03178	-33.7374	0
0.5040	-15.266	-0.432405	4.11739	-15.446	0
0.5047	-11.3063	-0.125537	3.50956	-10.2358	0
0.5053	-6.11387	0.484712	4.11739	-0.184761	0
0.5060	2.12927	0.177844	4.11739	22.393	0
0.5067	9.45097	0.177844	5.03178	36.7305	0
0.5073	14.3321	1.39834	5.03178	45.3034	0
0.5080	17.3828	2.00859	3.203	59.0126	0
0.5087	18.3043	2.31546	3.81083	65.7379	0
0.5093	17.3828	4.75645	5.94617	64.5185	0
0.5100	14.9422	7.19744	5.03178	68.4724	0
0.5107	11.2814	5.3667	4.11739	70.0244	0
0.5113	10.3724	1.70521	7.78023	62.6709	0
0.5120	9.13967	2.61884	7.78023	56.5738	0
0.5127	3.6484	5.67008	2.58989	48.9617	0
0.5133	-1.53158	4.75645	-0.153279	31.5572	0
0.5140	-3.36201	2.9257	-0.459837	14.7809	0
0.5147	-7.02286	4.44958	-1.68078	7.13177	0
0.5153	-10.995	5.05983	-1.98734	-3.21484	0
0.5160	-13.7469	2.61884	-4.12268	-21.5431	0
0.5167	-21.3674	0.177844	-8.69991	-39.5388	0
0.5173	-29.9218	-0.735785	-8.08679	-53.5807	0
0.5180	-34.4917	-0.432405	-3.20829	-62.4492	0
0.5187	-37.2435	-0.125537	-3.20829	-64.5555	0
0.5193	-41.8134	-0.735785	-7.1724	-67.6225	0
0.5200	-44.8765	0.177844	-6.56457	-74.3478	0
0.5207	-46.3957	2.00859	-4.12268	-71.909	0
0.5213	-46.3957	1.39834	-9.00647	-63.6686	0
0.5220	-46.3957	1.09496	-16.3269	-61.2298	0
0.5227	-47.9273	2.31546	-17.8544	-54.5045	0
0.5233	-48.8362	2.9257	-18.4675	-36.5088	0
0.5240	-45.7855	4.1462	-21.5172	-20.3237	0
0.5247	-38.1525	7.19744	-21.8238	-7.50129	0
0.5253	-27.7801	7.19744	-14.8046	8.05558	0
0.5260	-15.5773	7.80769	-5.34363	21.4692	0
0.5267	-1.23274	12.0794	-0.153279	34.2916	0
0.5273	13.1118	12.0794	3.203	50.7723	0
0.5280	18.6031	6.58719	7.78023	61.4515	0
0.5287	15.8637	5.67008	9.00118	61.4515	0
0.5293	14.0333	8.41794	7.16712	62.6709	0
0.5300	13.1118	7.50082	7.78023	66.9574	0
0.5307	12.2028	6.28033	7.78023	65.4423	0
0.5313	14.9422	7.50082	4.11739	59.6408	0
0.5320	16.1625	6.58719	1.6755	55.3544	0
0.5327	13.722	3.22909	1.36894	47.114	0
0.5333	11.5927	1.70521	-1.98734	31.8528	0
0.5340	7.62055	1.39834	-6.56457	16.0003	0
0.5347	2.73941	1.09496	-6.87113	4.39731	0
0.5353	0.908987	1.70521	-5.95146	-8.72072	0
0.5360	-3.36201	2.00859	-7.78552	-25.2014	0
0.5367	-11.3063	0.177844	-11.1418	-38.9476	0
0.5373	-15.5773	-1.34952	-11.7496	-51.1418	0
0.5380	-20.4584	-1.6529	-10.5287	-63.6686	0
0.5387	-26.5598	-1.6529	-9.00647	-68.2507	0
0.5393	-26.2485	-0.735785	-7.78552	-65.4793	0
0.5400	-21.9776	-0.432405	-7.78552	-67.0313	0
0.5407	-18.628	-2.8734	-8.69991	-69.7657	0
0.5413	-10.086	-4.09389	-7.1724	-68.2507	0
0.5420	2.73941	-1.6529	-5.03707	-63.0404	0
0.5427	12.2028	0.177844	-3.81612	-50.8462	0
0.5433	15.8637	0.177844	-1.68078	-33.4417	0
0.5440	14.3321	0.484712	2.58989	-20.9149	0
0.5447	11.8915	0.484712	5.94617	-9.01633	0
0.5453	10.3724	0.177844	5.94617	8.68376	0
0.5460	8.84083	0.177844	4.73051	24.5363	0
0.5467	10.6713	-0.432405	5.94617	37.063	0
0.5473	17.3828	-0.432405	6.25273	51.6961	0
0.5480	22.8741	1.39834	2.58989	61.4515	0
0.5487	26.2361	2.00859	-0.459837	63.2991	0
0.5493	31.4285	1.09496	-0.153279	66.3661	0
0.5500	35.9984	1.09496	-0.153279	71.2438	0
0.5507	37.8288	0.177844	0.76111	70.9113	0
0.5513	40.5807	-0.432405	3.81083	66.0336	0
0.5520	40.5807	1.09496	3.81083	59.9365	0
0.5527	34.1679	-0.735785	1.06767	48.9617	0
0.5533	25.626	-6.23151	0.76111	31.5572	0
0.5540	19.5245	-7.14514	0.76111	15.7047	0
0.5547	16.7727	-4.40076	-1.68078	5.0255	0
0.5553	12.2028	-5.62126	-4.42924	-8.72072	0
0.5560	4.25854	-8.06225	-7.1724	-25.8296	0
0.5567	-4.58229	-6.23151	-9.92086	-37.3956	0
0.5573	-11.6051	-6.23151	-12.0562	-47.4836	0
0.5580	-18.628	-7.14514	-15.1059	-60.306	0
0.5587	-26.2485	-6.23151	-17.8544	-66.4031	0
0.5593	-32.9726	-6.23151	-16.6334	-66.4031	0
0.5600	-40.2943	-9.893	-15.1059	-70.0614	0
0.5607	-46.3957	-11.7237	-12.3628	-69.4701	0
0.5613	-49.1475	-8.97588	-1.68078	-60.8972	0
0.5620	-50.0565	-6.23151	6.25273	-55.0957	0
0.5627	-50.978	-6.23151	6.25273	-47.1879	0
0.5633	-47.0058	-7.14514	7.78023	-27.9359	0
0.5640	-39.6841	-5.62126	9.91557	-12.0834	0
0.5647	-37.2435	-4.40076	9.00118	-4.13865	0
0.5653	-34.803	-4.40076	11.4431	10.4944	0
0.5660	-25.3396	-4.40076	15.4072	30.6334	0
0.5667	-11.6051	-4.09389	15.1059	42.2364	0
0.5673	-1.84288	-4.40076	16.9347	51.4005	0
0.5680	2.42811	-5.62126	21.2054	62.6709	0
0.5687	7.0104	-6.84176	19.6831	67.253	0
0.5693	14.3321	-7.14514	16.0203	69.3962	0
0.5700	17.993	-7.14514	14.1862	73.9783	0
0.5707	16.7727	-6.23151	9.91557	72.7589	0
0.5713	16.1625	-5.92464	5.6449	65.7379	0
0.5720	17.6941	-8.06225	3.203	61.1559	0
0.5727	16.1625	-9.893	-1.98734	53.2112	0
0.5733	11.8915	-8.06225	-6.56457	36.1392	0
0.5740	9.13967	-5.62126	-5.03707	18.7348	0
0.5747	10.9826	-4.40076	-4.42924	7.13177	0
0.5753	14.9422	-4.40076	-7.78552	-3.54741	0
0.5760	14.3321	-9.28275	-9.6143	-18.8087	0
0.5767	11.2814	-15.0819	-10.2274	-36.1762	0
0.5773	12.2028	-13.5545	-13.5837	-48.9986	0
0.5780	13.1118	-10.1964	-12.6693	-58.1627	0
0.5787	11.2814	-11.7237	-8.08679	-64.888	0
0.5793	10.6713	-13.5545	-10.5287	-66.1075	0
0.5800	8.52953	-14.4716	-14.4981	-63.6686	0
0.5807	3.03826	-15.0819	-11.4484	-64.5555	0
0.5813	0.908987	-13.8614	-10.2274	-63.3361	0
0.5820	-2.14172	-12.9442	-12.3628	-55.4283	0
0.5827	-6.41271	-14.1647	-7.78552	-43.8253	0
0.5833	-2.75186	-12.334	-1.37423	-30.0791	0
0.5840	3.34955	-8.36563	-1.68078	-16.9611	0
0.5847	2.12927	-8.97588	-2.28861	-5.06245	0
0.5853	2.73941	-10.1964	0.147994	11.4182	0
0.5860	8.52953	-6.84176	0.76111	30.9659	0
0.5867	11.8915	-3.79051	2.28861	43.4558	0
0.5873	17.3828	-5.01101	6.55929	54.4306	0
0.5880	26.8462	-5.92464	9.60901	65.7379	0
0.5887	29.5981	-5.31439	8.69462	68.4724	0
0.5893	28.988	-7.14514	5.94617	66.9574	0
0.5900	32.6488	-8.06225	5.6449	70.32	0
0.5907	33.5578	-5.31439	6.86585	70.0244	0
0.5913	30.8184	-4.09389	4.73051	63.5947	0
0.5920	30.5071	-6.23151	2.58989	61.4515	0
0.5927	26.8462	-8.06225	3.203	55.65	0
0.5933	18.6031	-7.75538	2.28861	36.1392	0
0.5940	13.1118	-7.75538	2.89645	16.5915	0
0.5947	10.3724	-7.452	5.94617	7.46434	0
0.5953	4.86868	-7.14514	4.11739	-5.98625	0
0.5960	-2.14172	-9.58613	-0.153279	-26.7164	0
0.5967	-9.16458	-10.8066	-1.98734	-39.8345	0
0.5973	-16.1874	-8.36563	-5.03707	-46.2641	0
0.5980	-20.7573	-7.75538	-7.78552	-57.2389	0
0.5987	-21.3674	-9.893	-5.95146	-65.4793	0
0.5993	-18.0179	-10.1964	-5.65018	-65.4793	0
0.6000	-18.0179	-8.06225	-10.8352	-67.6225	0
0.6007	-21.6787	-6.53489	-15.4125	-70.9852	0
0.6013	-21.9776	-6.23151	-16.3269	-64.888	0
0.6020	-18.9268	-6.53489	-15.4125	-56.0195	0
0.6027	-17.0964	-5.62126	-16.3269	-48.4074	0
0.6033	-12.2153	-3.48365	-20.2963	-32.5179	0
0.6040	-6.11387	-2.26315	-22.7382	-15.1504	0
0.6047	-3.06316	-1.34952	-23.346	-4.76683	0
0.6053	-0.921438	0.177844	-22.4316	8.05558	0
0.6060	3.6484	2.00859	-18.7688	27.2707	0
0.6067	8.84083	2.9257	-16.3269	42.532	0
0.6073	14.0333	4.1462	-9.92086	54.4306	0
0.6080	14.9422	4.44958	9.30774	65.4423	0
0.6087	11.5927	2.9257	27.6167	70.9113	0
0.6093	10.0611	1.39834	30.9729	72.4632	0
0.6100	9.45097	2.31546	29.4454	74.2739	0
0.6107	6.69911	6.89058	28.531	73.3501	0
0.6113	6.69911	9.02819	24.8682	70.0244	0
0.6120	10.3724	4.44958	20.5975	64.2229	0
0.6127	5.79012	1.09496	12.3575	50.4767	0
0.6133	-3.97215	2.31546	1.98206	32.1854	0
0.6140	-7.94429	3.83933	-0.766395	17.811	0
0.6147	-9.16458	2.9257	-1.68078	5.61673	0
0.6153	-14.357	2.00859	-8.69991	-9.3489	0
0.6160	-18.9268	1.09496	-10.5287	-25.2014	0
0.6167	-21.3674	1.09496	-6.87113	-38.3194	0
0.6173	-23.808	0.484712	-9.6143	-48.4074	0
0.6180	-26.5598	-2.26315	-12.3628	-59.0866	0
0.6187	-28.3903	-1.95977	-10.8352	-67.9181	0
0.6193	-28.3903	0.177844	-13.2771	-70.0614	0
0.6200	-27.4813	-1.6529	-15.1059	-69.7657	0
0.6207	-26.2485	-3.18027	-14.1915	-69.4701	0
0.6213	-25.6384	-0.735785	-15.1059	-64.888	0
0.6220	-27.17	0.484712	-13.5837	-56.9433	0
0.6227	-29.0004	1.39834	-7.1724	-47.1879	0
0.6233	-25.0283	4.1462	-5.03707	-31.0029	0
0.6240	-16.7976	4.44958	-5.03707	-15.1504	0
0.6247	-14.0457	2.9257	-3.20829	-5.69064	0
0.6253	-12.8254	4.1462	-2.28861	6.83615	0
0.6260	-7.02286	5.67008	-0.459837	24.8319	0
0.6267	-1.23274	6.58719	2.58989	37.6543	0
0.6273	3.03826	7.50082	1.36894	47.7422	0
0.6280	7.30925	6.89058	-1.07295	60.2321	0
0.6287	8.84083	6.89058	-1.07295	66.3661	0
0.6293	10.3724	7.50082	-3.20829	66.3661	0
0.6300	14.9422	5.67008	-5.95146	68.1768	0
0.6307	17.3828	4.75645	-4.12268	67.5856	0
0.6313	14.9422	6.58719	-1.68078	63.0035	0
0.6320	13.1118	6.58719	-0.766395	59.0126	0
0.6327	12.5017	5.97695	4.42395	49.5529	0
0.6333	12.2028	5.3667	12.0509	32.481	0
0.6340	11.2814	2.9257	13.885	16.5915	0
0.6347	8.23069	2.9257	8.38807	3.47351	0
0.6353	5.79012	6.28033	1.36894	-10.5683	0
0.6360	6.40026	5.67008	-3.20829	-25.2014	0
0.6367	2.12927	0.788092	-5.65018	-40.4626	0
0.6373	-4.28344	-1.95977	-9.6143	-53.8763	0
0.6380	-4.28344	-0.735785	-13.5837	-62.1166	0
0.6387	-1.84288	1.09496	-15.4125	-66.1075	0
0.6393	-4.28344	0.484712	-18.7688	-69.1376	0
0.6400	-8.24314	-0.735785	-22.4316	-69.4701	0
0.6407	-14.357	0.177844	-19.6884	-66.6987	0
0.6413	-20.1471	0.177844	-12.9706	-63.6686	0
0.6420	-22.5877	-1.34952	-10.5287	-60.0104	0
0.6427	-25.9497	0.177844	-11.1418	-48.9986	0
0.6433	-32.0511	2.00859	-9.30774	-31.2985	0
0.6440	-36.6334	-0.735785	-4.12268	-16.0373	0
0.6447	-40.2943	-1.04265	2.89645	-4.13865	0
0.6453	-45.7855	2.31546	6.86585	11.1226	0
0.6460	-50.3678	2.9257	7.16712	28.4901	0
0.6467	-53.1072	2.00859	8.08679	42.532	0
0.6473	-51.8869	2.9257	9.00118	55.3544	0
0.6480	-46.3957	3.22909	6.25273	64.5185	0
0.6487	-45.4867	2.00859	2.28861	65.7379	0
0.6493	-45.4867	1.09496	1.36894	65.7379	0
0.6500	-35.1018	2.00859	1.06767	69.1006	0
0.6507	-22.899	3.83933	-0.459837	68.4724	0
0.6513	-18.0179	3.22909	-1.37423	64.5185	0
0.6520	-10.086	-0.735785	-0.766395	60.2321	0
0.6527	3.6484	-1.6529	1.36894	47.7422	0
0.6533	13.722	-0.125537	2.28861	28.1945	0
0.6540	19.8234	-1.34952	3.203	14.1527	0
0.6547	28.988	-2.8734	1.36894	3.17789	0
0.6553	36.9198	-2.8734	-3.20829	-12.379	0
0.6560	36.9198	-5.01101	-4.12268	-29.1553	0
0.6567	30.5071	-6.53489	-3.20829	-41.6821	0
0.6573	24.0944	-7.14514	-6.87113	-52.0656	0
0.6580	22.2639	-8.97588	-12.0562	-60.306	0
0.6587	25.626	-7.75538	-11.4484	-64.5555	0
0.6593	31.1172	-2.26315	-11.1418	-66.4031	0
0.6600	30.5071	-2.57002	-12.0562	-67.6225	0
0.6607	21.355	-8.6725	-9.6143	-67.3269	0
0.6613	11.2814	-8.06225	-6.56457	-64.888	0
0.6620	7.30925	-4.40076	-6.87113	-60.0104	0
0.6627	8.23069	-5.31439	-8.39335	-49.6268	0
0.6633	10.6713	-5.31439	-7.1724	-31.9267	0
0.6640	13.1118	-3.48365	-4.12268	-13.931	0
0.6647	14.0333	-3.79051	-2.28861	0.110857	0
0.6653	16.7727	-4.09389	-4.12268	14.1527	0
0.6660	22.5752	-2.57002	-4.12268	29.7096	0
0.6667	27.7552	-1.6529	-1.07295	41.9407	0
0.6673	29.8969	-1.04265	1.98206	52.6199	0
0.6680	31.4285	1.39834	4.11739	63.5947	0
0.6687	32.0387	2.9257	6.55929	67.8812	0
0.6693	31.7274	2.9257	7.78023	66.6618	0
0.6700	33.5578	2.61884	9.91557	66.3661	0
0.6707	35.6995	2.00859	12.664	66.3661	0
0.6713	35.0894	3.53595	13.2719	64.5185	0
0.6720	34.1679	4.44958	11.7496	59.0126	0
0.6727	31.4285	2.00859	6.86585	44.9708	0
0.6733	25.9248	0.177844	1.06767	26.9751	0
0.6740	21.6538	0.788092	0.454552	14.1527	0
0.6747	20.4335	0.484712	1.36894	3.17789	0
0.6753	17.6941	-1.6529	-2.28861	-13.5984	0
0.6760	12.5017	-3.79051	-3.20829	-30.7073	0
0.6767	8.84083	-5.01101	0.454552	-42.9015	0
0.6773	7.30925	-4.40076	-2.28861	-53.2851	0
0.6780	4.25854	-2.8734	-10.2274	-62.1166	0
0.6787	0.908987	-4.40076	-12.3628	-65.4793	0
0.6793	-0.921438	-5.92464	-10.8352	-67.3269	0
0.6800	-3.97215	-5.31439	-9.92086	-70.9852	0
0.6807	-7.94429	-4.70414	-8.39335	-70.0614	0
0.6813	-9.47587	-4.40076	-7.47896	-64.888	0
0.6820	-10.6962	-2.8734	-7.78552	-60.6016	0
0.6827	-16.4863	-1.6529	-6.56457	-49.9224	0
0.6833	-20.1471	-0.735785	-5.03707	-30.3747	0
0.6840	-18.9268	-0.735785	-6.25801	-15.446	0
0.6847	-21.6787	-3.48365	-6.56457	-6.57749	0
0.6853	-27.17	-4.09389	-2.28861	8.3512	0
0.6860	-25.9497	-0.735785	2.89645	25.4601	0
0.6867	-20.7573	0.177844	5.6449	37.063	0
0.6873	-17.0964	-1.04265	10.5287	48.9617	0
0.6880	-14.9671	1.70521	17.2413	60.5646	0
0.6887	-14.0457	3.83933	17.8491	64.5185	0
0.6893	-12.2153	0.177844	12.664	66.0336	0
0.6900	-5.80257	-1.6529	8.69462	67.253	0
0.6907	0.59769	1.09496	5.03178	63.5947	0
0.6913	3.9597	1.70521	2.89645	58.1258	0
0.6920	7.62055	-0.735785	5.6449	55.65	0
0.6927	9.76227	-1.34952	5.94617	45.3034	0
0.6933	8.52953	-0.125537	-1.37423	25.1644	0
0.6940	6.69911	-1.95977	-5.34363	8.68376	0
0.6947	7.62055	-4.40076	-5.03707	-1.40418	0
0.6953	9.45097	-3.48365	-5.65018	-13.0072	0
0.6960	10.0611	-2.57002	-5.03707	-28.8597	0
0.6967	7.62055	-4.70414	-4.73051	-45.0447	0
0.6973	3.03826	-5.62126	-7.47896	-57.2389	0
0.6980	0.298845	-4.70414	-5.95146	-63.6686	0
0.6987	0.298845	-5.92464	0.454552	-67.6225	0
0.6993	1.20783	-6.84176	2.28861	-72.2046	0
0.7000	2.42811	-5.01101	-1.37423	-74.3478	0
0.7007	2.12927	-4.70414	-5.03707	-71.5764	0
0.7013	0.298845	-6.23151	-5.95146	-66.6987	0
0.7020	-0.0124519	-6.23151	-5.65018	-60.8972	0
0.7027	3.34955	-4.40076	-5.03707	-48.4074	0
0.7033	7.62055	-2.26315	-4.12268	-30.3747	0
0.7040	10.3724	-1.6529	-2.28861	-15.1504	0
0.7047	14.3321	-5.01101	-1.37423	-2.32799	0
0.7053	22.2639	-7.14514	-0.459837	12.0095	0
0.7060	27.1451	-4.40076	2.58989	27.8989	0
0.7067	29.2868	-3.48365	5.03178	41.3125	0
0.7073	33.5578	-5.92464	6.55929	53.5437	0
0.7080	37.2186	-5.31439	8.08679	62.0797	0
0.7087	34.7781	-5.62126	7.16712	64.5185	0
0.7093	29.5981	-8.06225	6.86585	66.0336	0
0.7100	25.0158	-5.92464	10.5287	69.3962	0
0.7107	20.7448	-3.48365	11.4431	69.3962	0
0.7113	17.993	-5.92464	8.08679	64.5185	0
0.7120	14.6434	-6.23151	7.16712	59.0126	0
0.7127	7.0104	-4.40076	8.38807	48.9617	0
0.7133	-1.53158	-5.92464	6.55929	31.5572	0
0.7140	-7.33415	-8.06225	3.203	15.7047	0
0.7147	-12.5266	-8.97588	4.11739	4.39731	0
0.7153	-20.1471	-11.1135	8.69462	-10.5683	0
0.7160	-29.3117	-11.1135	8.08679	-26.4208	0
0.7167	-35.4131	-9.893	1.36894	-37.1	0
0.7173	-39.074	-11.1135	-3.50956	-47.1879	0
0.7180	-45.7855	-11.7237	-4.12268	-56.6477	0
0.7187	-50.978	-8.36563	-4.42924	-60.0104	0
0.7193	-50.0565	-8.06225	-6.56457	-61.2298	0
0.7200	-49.7577	-10.5032	-9.00647	-64.5555	0
0.7207	-51.8869	-11.1135	-9.92086	-64.888	0
0.7213	-51.8869	-9.58613	-8.08679	-60.0104	0
0.7220	-50.0565	-8.06225	-5.95146	-52.9894	0
0.7227	-47.3171	-6.84176	-5.03707	-40.4626	0
0.7233	-44.254	-8.06225	-4.42924	-22.4669	0
0.7240	-41.8134	-9.893	-4.12268	-8.72072	0
0.7247	-39.6841	-8.6725	-4.12268	2.25408	0
0.7253	-36.6334	-6.23151	-3.50956	20.2498	0
0.7260	-33.5827	-6.23151	-2.28861	40.0931	0
0.7267	-32.0511	-7.14514	-0.153279	51.1049	0
0.7273	-30.532	-6.23151	3.81083	59.3452	0
0.7280	-29.9218	-3.48365	7.16712	70.0244	0
0.7287	-31.441	-2.57002	7.16712	73.3501	0
0.7293	-32.3624	-2.57002	3.50956	71.8351	0
0.7300	-33.5827	-1.95977	-0.766395	73.6827	0
0.7307	-32.9726	-0.125537	-2.28861	73.9783	0
0.7313	-28.0914	1.39834	-1.68078	69.6918	0
0.7320	-22.899	-1.34952	-4.73051	63.5947	0
0.7327	-24.1193	-5.31439	-10.2274	50.1811	0
0.7333	-25.3396	-5.92464	-13.5837	30.0421	0
0.7340	-18.9268	-5.31439	-14.1915	16.0003	0
0.7347	-8.86573	-6.53489	-15.1059	7.13177	0
0.7353	-0.0124519	-6.53489	-17.8544	-7.79691	0
0.7360	8.84083	-7.14514	-21.2107	-23.982	0
0.7367	15.8637	-8.6725	-23.346	-35.2893	0
0.7373	17.993	-6.23151	-22.7382	-46.8554	0
0.7380	16.7727	-4.09389	-21.5172	-56.3151	0
0.7387	16.7727	-6.84176	-22.125	-59.3822	0
0.7393	18.3043	-8.97588	-23.6525	-63.0404	0
0.7400	19.2132	-8.36563	-24.2657	-67.6225	0
0.7407	22.5752	-8.97588	-23.0447	-63.6686	0
0.7413	26.5349	-9.28275	-22.7382	-54.8001	0
0.7420	25.3147	-7.14514	-21.5172	-50.8462	0
0.7427	23.1854	-3.18027	-15.719	-43.5297	0
0.7433	27.4564	1.09496	-10.8352	-23.6864	0
0.7440	32.0387	2.00859	-10.5287	-5.98625	0
0.7447	29.8969	-1.6529	-9.6143	1.95847	0
0.7453	27.1451	-2.26315	-6.25801	13.5615	0
0.7460	31.4285	-0.125537	-4.73051	32.1854	0
0.7467	39.0491	0.484712	-2.59517	45.599	0
0.7473	43.0212	1.09496	0.454552	54.4306	0
0.7480	42.7099	2.9257	0.454552	62.6709	0
0.7487	42.4111	2.61884	-0.153279	66.6618	0
0.7493	42.4111	1.70521	1.6755	68.1768	0
0.7500	40.5807	2.61884	2.28861	70.9113	0
0.7507	39.9705	3.83933	0.454552	69.1006	0
0.7513	39.6592	5.3667	1.36894	60.8603	0
0.7520	37.2186	5.97695	2.89645	53.2112	0
0.7527	35.0894	3.22909	0.454552	41.6451	0
0.7533	30.8184	0.788092	-3.50956	24.5363	0
0.7540	23.1854	2.00859	-6.56457	8.68376	0
0.7547	17.6941	2.31546	-6.87113	-4.13865	0
0.7553	14.6434	0.788092	-5.03707	-16.9611	0
0.7560	8.84083	0.177844	-5.34363	-31.0029	0
0.7567	1.81797	-1.6529	-9.30774	-48.0748	0
0.7573	-3.06316	-3.79051	-12.6693	-62.4492	0
0.7580	-7.94429	-2.57002	-12.9706	-67.6225	0
0.7587	-11.3063	-1.95977	-13.2771	-70.9852	0
0.7593	-11.6051	-2.8734	-13.2771	-75.5672	0
0.7600	-13.7469	-0.735785	-9.92086	-75.5672	0
0.7607	-16.1874	1.70521	-8.08679	-71.2808	0
0.7613	-15.266	0.177844	-10.5287	-65.7749	0
0.7620	-13.4356	-1.34952	-12.0562	-58.1627	0
0.7627	-12.5266	-1.6529	-11.4484	-48.0748	0
0.7633	-9.47587	-1.6529	-11.7496	-34.3655	0
0.7640	-6.11387	-0.125537	-6.56457	-16.0373	0
0.7647	-4.28344	1.39834	5.94617	-0.184761	0
0.7653	0.908987	3.22909	14.1862	11.4182	0
0.7660	6.69911	5.05983	13.2719	24.8319	0
0.7667	9.76227	7.19744	11.7496	41.0169	0
0.7673	14.0333	8.72132	10.5287	54.7631	0
0.7680	17.6941	8.41794	8.08679	61.4515	0
0.7687	15.2535	5.3667	7.47368	61.7841	0
0.7693	11.2814	4.75645	7.78023	63.8903	0
0.7700	6.08896	6.58719	5.94617	68.4724	0
0.7707	-4.28344	6.89058	5.03178	66.6618	0
0.7713	-17.4077	7.19744	6.55929	59.9365	0
0.7720	-28.3903	8.11107	7.78023	55.3544	0
0.7727	-39.983	6.28033	5.03178	45.8946	0
0.7733	-49.7577	4.75645	0.76111	27.8989	0
0.7740	-55.8591	6.28033	-3.20829	12.0095	0
0.7747	-61.9605	5.67008	-7.78552	1.03466	0
0.7753	-66.5428	2.00859	-12.3628	-13.931	0
0.7760	-67.1529	0.177844	-13.2771	-31.2985	0
0.7767	-66.5428	2.00859	-12.3628	-44.4165	0
0.7773	-65.0112	3.53595	-4.12268	-53.5807	0
0.7780	-60.4289	4.75645	11.4431	-62.4492	0
0.7787	-55.5478	5.3667	20.9041	-68.5463	0
0.7793	-48.2261	3.83933	16.6281	-69.1376	0
0.7800	-39.074	0.177844	9.00118	-69.1376	0
0.7807	-34.803	-1.04265	3.203	-70.9852	0
0.7813	-36.3221	-0.125537	-2.28861	-68.2507	0
0.7820	-35.1018	-0.125537	-2.28861	-59.0866	0
0.7827	-28.7016	0.788092	0.147994	-44.4165	0
0.7833	-21.6787	3.53595	0.454552	-29.1553	0
0.7840	-13.4356	4.1462	1.6755	-15.7416	0
0.7847	-5.19243	2.9257	3.81083	-1.40418	0
0.7853	3.03826	4.75645	2.58989	15.0765	0
0.7860	11.8915	6.58719	4.11739	30.0421	0
0.7867	21.355	5.3667	9.00118	42.8645	0
0.7873	28.6767	3.83933	12.0509	54.4306	0
0.7880	37.2186	4.44958	12.3575	61.4515	0
0.7887	50.0441	4.75645	11.1365	63.5947	0
0.7893	61.6368	3.83933	7.78023	66.3661	0
0.7900	64.3886	2.61884	6.86585	68.1768	0
0.7907	61.9356	4.75645	10.5287	66.0336	0
0.7913	62.857	5.97695	11.1365	64.5185	0
0.7920	63.4672	1.70521	7.78023	59.3452	0
0.7927	58.2748	-0.735785	4.42395	41.6451	0
0.7933	53.0948	2.00859	0.454552	20.5824	0
0.7940	50.9531	-0.125537	-1.37423	9.275	0
0.7947	47.2922	-4.40076	0.454552	0.739044	0
0.7953	39.6592	-3.18027	-1.37423	-16.0373	0
0.7960	30.5071	-3.48365	-5.95146	-32.8505	0
0.7967	22.5752	-6.53489	-4.42924	-43.1971	0
0.7973	16.4738	-5.62126	-2.28861	-53.8763	0
0.7980	11.8915	-4.40076	-5.65018	-64.5555	0
0.7987	7.91939	-6.23151	-8.39335	-67.0313	0
0.7993	5.17998	-7.14514	-8.08679	-66.4031	0
0.8000	3.03826	-7.452	-8.69991	-67.3269	0
0.8007	0.908987	-7.14514	-7.78552	-64.5555	0
0.8013	-0.622594	-6.23151	-5.95146	-59.6778	0
0.8020	-0.622594	-7.14514	-6.87113	-54.5045	0
0.8027	1.20783	-6.53489	-5.34363	-41.3865	0
0.8033	4.86868	-3.79051	-1.07295	-21.5431	0
0.8040	8.84083	-4.70414	-1.37423	-7.20568	0
0.8047	9.45097	-6.23151	-1.98734	2.25408	0
0.8053	7.62055	-4.40076	2.89645	15.0765	0
0.8060	8.84083	-3.18027	5.94617	29.7096	0
0.8067	11.8915	-4.40076	5.33834	44.084	0
0.8073	12.813	-5.01101	5.6449	56.2782	0
0.8080	12.2028	-5.62126	7.78023	63.2991	0
0.8087	11.2814	-5.31439	11.1365	67.253	0
0.8093	7.62055	-4.09389	13.5784	71.8351	0
0.8100	1.81797	-5.31439	12.9653	72.4632	0
0.8107	-0.311297	-6.23151	12.664	66.9574	0
0.8113	-1.53158	-5.01101	15.4072	61.7841	0
0.8120	-7.02286	-4.40076	13.885	56.8694	0
0.8127	-11.6051	-5.62126	7.47368	45.3034	0
0.8133	-14.357	-6.84176	1.98206	27.2707	0
0.8140	-20.7573	-7.14514	-4.12268	12.342	0
0.8147	-25.0283	-6.84176	-10.5287	1.95847	0
0.8153	-21.9776	-7.14514	-10.8352	-10.8639	0
0.8160	-20.4584	-8.6725	-8.39335	-27.6402	0
0.8167	-23.5091	-10.5032	-10.5287	-43.5297	0
0.8173	-23.808	-12.6409	-11.1418	-56.3151	0
0.8180	-21.3674	-13.8614	-8.08679	-65.1837	0
0.8187	-18.3167	-14.4716	-8.39335	-66.4031	0
0.8193	-17.0964	-14.1647	-11.1418	-66.1075	0
0.8200	-18.628	-12.6409	-10.5287	-67.3269	0
0.8207	-20.7573	-10.5032	-9.30774	-64.888	0
0.8213	-19.2381	-10.8066	-8.69991	-59.3822	0
0.8220	-17.4077	-12.6409	-5.95146	-53.5807	0
0.8227	-16.1874	-11.7237	-3.20829	-41.6821	0
0.8233	-10.995	-9.28275	-1.98734	-23.6864	0
0.8240	-5.19243	-9.58613	2.28861	-9.3489	0
0.8247	-1.84288	-10.1964	6.55929	2.88227	0
0.8253	1.20783	-8.97588	5.94617	18.1435	0
0.8260	3.03826	-7.75538	5.94617	33.7004	0
0.8267	3.9597	-6.23151	9.60901	48.0378	0
0.8273	8.52953	-4.40076	9.60901	61.7841	0
0.8280	14.9422	-5.92464	7.16712	69.6918	0
0.8287	15.8637	-9.58613	7.47368	69.3962	0
0.8293	13.722	-8.06225	5.6449	69.1006	0
0.8300	14.6434	-5.31439	2.28861	72.1307	0
0.8307	16.1625	-7.75538	1.06767	71.8351	0
0.8313	16.1625	-9.893	-1.37423	65.4423	0
0.8320	15.2535	-6.84176	-1.98734	57.202	0
0.8327	12.813	-4.40076	-0.153279	47.114	0
0.8333	7.62055	-7.14514	-1.37423	32.1854	0
0.8340	2.42811	-9.893	-5.95146	16.0003	0
0.8347	-0.622594	-10.1964	-9.30774	2.88227	0
0.8353	-1.53158	-9.58613	-11.4484	-10.8639	0
0.8360	-3.36201	-10.8066	-12.6693	-26.1252	0
0.8367	-6.72401	-12.6409	-13.5837	-38.9476	0
0.8373	-10.995	-11.7237	-15.1059	-49.9224	0
0.8380	-14.6559	-9.893	-15.719	-60.306	0
0.8387	-16.1874	-9.893	-14.1915	-63.6686	0
0.8393	-15.266	-8.97588	-11.4484	-60.0104	0
0.8400	-16.1874	-8.06225	-5.95146	-60.306	0
0.8407	-21.6787	-9.58613	-3.20829	-63.6686	0
0.8413	-25.6384	-12.6409	-6.87113	-60.6016	0
0.8420	-25.6384	-13.5545	-8.39335	-52.6569	0
0.8427	-27.4813	-12.0306	-5.03707	-39.5388	0
0.8433	-29.0004	-10.5032	-3.20829	-20.6193	0
0.8440	-28.0914	-8.97588	-3.81612	-6.28187	0
0.8447	-29.6105	-5.92464	-4.12268	2.88227	0
0.8453	-32.6613	-3.48365	-3.20829	18.1435	0
0.8460	-31.7523	-5.62126	1.06767	33.996	0
0.8467	-28.7016	-5.92464	3.203	44.6752	0
0.8473	-23.5091	-1.6529	0.454552	58.1258	0
0.8480	-16.4863	-1.6529	-1.37423	67.253	0
0.8487	-11.6051	-5.31439	-1.98734	67.253	0
0.8493	-10.3849	-2.8734	-3.50956	70.6156	0
0.8500	-7.94429	2.61884	-3.20829	74.9021	0
0.8507	-1.84288	4.75645	-3.20829	69.1006	0
0.8513	4.25854	3.83933	-7.78552	63.5947	0
0.8520	5.79012	0.484712	-13.2771	59.6408	0
0.8527	3.34955	-0.735785	-15.1059	43.4558	0
0.8533	0.298845	1.09496	-15.719	22.0974	0
0.8540	-5.19243	1.09496	-11.1418	9.275	0
0.8547	-15.266	-1.6529	1.36894	-2.91922	0
0.8553	-24.1193	-0.432405	12.0509	-20.0281	0
0.8560	-27.17	-0.125537	11.7496	-34.3655	0
0.8567	-29.0004	-1.6529	5.94617	-46.8554	0
0.8573	-30.2207	-0.735785	5.03178	-58.4584	0
0.8580	-28.7016	-1.34952	5.94617	-65.4793	0
0.8587	-25.3396	-3.48365	1.36894	-68.2507	0
0.8593	-22.5877	-1.04265	-3.81612	-70.357	0
0.8600	-22.899	0.484712	-4.12268	-70.0614	0
0.8607	-21.0686	-0.735785	-4.73051	-68.5463	0
0.8613	-14.357	0.788092	-6.87113	-65.4793	0
0.8620	-8.55444	2.00859	-5.03707	-56.9433	0
0.8627	-3.97215	2.00859	-0.766395	-41.6821	0
0.8633	2.73941	5.97695	-0.459837	-23.3907	0
0.8640	9.13967	7.19744	-1.37423	-8.4251	0
0.8647	14.3321	2.31546	-0.459837	1.33028	0
0.8653	20.1347	3.22909	1.36894	15.0765	0
0.8660	23.1854	8.72132	4.11739	35.2154	0
0.8667	24.7045	9.63844	7.78023	49.8855	0
0.8673	29.5981	9.02819	10.83	55.3544	0
0.8680	32.6488	7.50082	12.3575	61.7841	0
0.8687	31.4285	4.75645	9.91557	68.805	0
0.8693	33.2589	7.50082	7.16712	69.3962	0
0.8700	35.6995	9.02819	5.94617	68.1768	0
0.8707	32.3375	5.67008	4.11739	69.1006	0
0.8713	28.3778	7.50082	3.50956	64.8141	0
0.8720	26.5349	11.1658	4.73051	55.3544	0
0.8727	21.355	7.50082	3.203	43.4558	0
0.8733	15.2535	5.3667	0.454552	26.6795	0
0.8740	12.2028	8.72132	-0.766395	9.275	0
0.8747	9.76227	9.33157	-4.12268	-2.91922	0
0.8753	8.52953	9.02819	-12.0562	-14.2266	0
0.8760	9.45097	9.33157	-17.8544	-28.8597	0
0.8767	7.62055	4.44958	-16.6334	-44.4165	0
0.8773	1.81797	1.39834	-14.8046	-57.5715	0
0.8780	-1.84288	4.1462	-16.6334	-64.888	0
0.8787	-1.84288	3.53595	-15.719	-66.1075	0
0.8793	-1.84288	2.00859	-8.39335	-67.9181	0
0.8800	-4.28344	5.67008	-5.34363	-70.9852	0
0.8807	-5.80257	5.97695	-9.6143	-67.3269	0
0.8813	-3.97215	2.9257	-11.4484	-58.4584	0
0.8820	-1.84288	4.75645	-9.6143	-51.77	0
0.8827	-2.45302	6.58719	-8.69991	-38.9476	0
0.8833	-3.06316	5.67008	-7.78552	-20.6193	0
0.8840	-4.89359	7.50082	-8.69991	-7.79691	0
0.8847	-8.24314	10.2487	-10.8352	0.443426	0
0.8853	-8.86573	9.02819	-9.92086	16.0003	0
0.8860	-7.02286	9.9453	-4.12268	33.4048	0
0.8867	-7.33415	12.9965	3.50956	47.114	0
0.8873	-7.02286	13.6068	9.00118	59.9365	0
0.8880	-3.6733	12.3863	7.47368	66.3661	0
0.8887	-2.45302	11.1658	1.6755	65.1098	0
0.8893	0.59769	8.72132	-1.37423	66.3661	0
0.8900	9.13967	9.33157	-1.37423	69.1006	0
0.8907	13.722	13.9102	-0.766395	65.1098	0
0.8913	14.0333	16.3512	-2.90173	59.3452	0
0.8920	18.9144	12.9965	-6.87113	53.8393	0
0.8927	22.2639	10.2487	-8.08679	40.7213	0
0.8933	17.6941	11.1658	-5.03707	22.393	0
0.8940	12.2028	11.1658	-2.59517	8.68376	0
0.8947	11.2814	8.41794	-0.459837	-2.32799	0
0.8953	8.52953	8.11107	3.203	-18.8087	0
0.8960	2.42811	7.80769	2.89645	-36.1762	0
0.8967	-4.58229	4.75645	-1.07295	-46.8554	0
0.8973	-12.2153	3.83933	-1.37423	-56.3151	0
0.8980	-19.8483	5.67008	-0.153279	-67.3269	0
0.8987	-24.4181	7.50082	-2.28861	-71.909	0
0.8993	-26.5598	8.72132	-5.95146	-68.8419	0
0.9000	-28.7016	8.41794	-9.6143	-68.2507	0
0.9007	-30.8308	4.75645	-11.1418	-69.1376	0
0.9013	-29.9218	4.44958	-7.47896	-66.1075	0
0.9020	-25.9497	7.80769	-2.28861	-58.7909	0
0.9027	-18.0179	7.50082	1.98206	-41.9777	0
0.9033	-9.16458	6.28033	5.94617	-21.5431	0
0.9040	-4.28344	5.97695	7.78023	-10.2358	0
0.9047	-1.53158	3.53595	8.69462	-0.480378	0
0.9053	3.9597	2.9257	12.9653	17.811	0
0.9060	7.62055	6.89058	14.1862	32.7766	0
0.9067	9.45097	7.80769	9.30774	44.3796	0
0.9073	14.9422	5.05983	5.33834	59.0126	0
0.9080	20.1347	5.3667	5.6449	66.0336	0
0.9087	20.7448	7.19744	5.33834	64.8141	0
0.9093	22.5752	7.50082	4.73051	69.1006	0
0.9100	25.0158	6.58719	5.03178	70.9113	0
0.9107	25.0158	5.67008	5.94617	65.7379	0
0.9113	27.1451	4.1462	5.94617	63.2991	0
0.9120	28.6767	2.9257	4.42395	58.1258	0
0.9127	23.1854	1.09496	2.28861	41.6451	0
0.9133	18.9144	0.484712	0.454552	23.0212	0
0.9140	18.6031	2.00859	-1.37423	9.57062	0
0.9147	14.9422	2.00859	-4.12268	-1.40418	0
0.9153	8.52953	-0.735785	-5.65018	-13.3028	0
0.9160	2.73941	-3.48365	-6.87113	-29.1553	0
0.9167	-3.97215	-5.62126	-9.30774	-44.4165	0
0.9173	-8.86573	-7.14514	-13.5837	-52.9894	0
0.9180	-9.16458	-7.14514	-16.0256	-59.0866	0
0.9187	-13.7469	-6.53489	-15.1059	-64.2599	0
0.9193	-27.17	-8.06225	-13.5837	-65.4793	0
0.9200	-42.4235	-8.97588	-14.4981	-63.6686	0
0.9207	-50.0565	-6.84176	-14.1915	-60.8972	0
0.9213	-51.5881	-6.23151	-12.6693	-56.0195	0
0.9220	-52.4971	-7.75538	-12.3628	-50.8462	0
0.9227	-49.7577	-6.23151	-10.5287	-39.2432	0
0.9233	-38.1525	-3.48365	-5.34363	-20.3237	0
0.9240	-25.6384	-5.31439	-1.37423	-5.06245	0
0.9247	-18.0179	-7.75538	1.06767	4.69293	0
0.9253	-7.633	-4.40076	4.73051	18.7348	0
0.9260	4.86868	-1.6529	9.30774	33.4048	0
0.9267	14.9422	-4.70414	11.1365	44.6752	0
0.9273	25.9248	-6.53489	10.83	55.9826	0
0.9280	35.9984	-3.48365	12.3575	63.2991	0
0.9287	40.2694	-4.40076	13.5784	65.4423	0
0.9293	43.3201	-9.28275	11.4431	70.0244	0
0.9300	48.8238	-7.452	8.69462	73.3501	0
0.9307	49.4339	-3.48365	8.38807	68.4724	0
0.9313	44.2415	-7.14514	7.78023	63.2991	0
0.9320	39.6592	-9.58613	4.11739	58.1258	0
0.9327	35.0894	-7.14514	0.454552	43.4558	0
0.9333	27.1451	-8.06225	-1.07295	25.1644	0
0.9340	17.6941	-10.5032	-2.28861	12.342	0
0.9347	7.91939	-9.28275	-3.81612	0.739044	0
0.9353	0.59769	-9.893	-6.25801	-14.2266	0
0.9360	-4.28344	-12.6409	-9.6143	-27.6402	0
0.9367	-9.77472	-13.5545	-11.1418	-42.9015	0
0.9373	-17.4077	-16.3023	-13.2771	-59.0866	0
0.9380	-21.0686	-16.6057	-16.94	-64.5555	0
0.9387	-21.0686	-12.6409	-13.2771	-63.0404	0
0.9393	-21.0686	-10.8066	-0.459837	-66.4031	0
0.9400	-20.1471	-14.1647	4.11739	-69.1376	0
0.9407	-18.628	-15.9955	-0.766395	-62.7448	0
0.9413	-19.2381	-15.3852	1.06767	-56.0195	0
0.9420	-17.7066	-15.3852	5.6449	-51.77	0
0.9427	-9.77472	-14.4716	3.81083	-38.9476	0
0.9433	-1.53158	-11.7237	3.203	-21.2475	0
0.9440	1.81797	-10.1964	5.94617	-7.20568	0
0.9447	5.17998	-11.1135	4.11739	5.91235	0
0.9453	15.2535	-12.0306	1.36894	21.8018	0
0.9460	25.626	-11.1135	1.6755	35.8436	0
0.9467	30.5071	-10.8066	1.6755	48.0378	0
0.9473	35.0894	-11.1135	5.33834	61.4515	0
0.9480	41.8009	-9.58613	10.5287	69.3962	0
0.9487	45.1505	-8.97588	7.78023	69.3962	0
0.9493	46.6821	-9.893	5.03178	69.6918	0
0.9500	52.7835	-8.06225	11.4431	70.9113	0
0.9507	56.4443	-7.14514	15.4072	67.253	0
0.9513	51.5632	-9.28275	8.38807	61.4515	0
0.9520	43.0212	-10.8066	1.98206	54.7631	0
0.9527	35.0894	-9.893	1.06767	40.7213	0
0.9533	25.9248	-8.06225	-0.766395	23.3168	0
0.9540	14.9422	-8.97588	-7.1724	9.57062	0
0.9547	2.12927	-12.6409	-16.94	-3.21484	0
0.9553	-12.5266	-15.3852	-26.401	-18.8087	0
0.9560	-27.4813	-14.4716	-29.7573	-32.2223	0
0.9567	-42.4235	-12.6409	-30.6717	-45.3403	0
0.9573	-55.249	-12.6409	-33.4201	-59.3822	0
0.9580	-63.7909	-13.2511	-27.9232	-68.2507	0
0.9587	-69.2822	-12.0306	-9.6143	-68.5463	0
0.9593	-71.7228	-10.1964	9.30774	-66.6987	0
0.9600	-70.2037	-10.5032	13.885	-66.4031	0
0.9607	-67.7631	-13.8614	7.47368	-66.4031	0
0.9613	-64.7124	-16.3023	1.06767	-63.6686	0
0.9620	-57.3782	-13.8614	0.76111	-55.4283	0
0.9627	-43.6438	-11.7237	0.76111	-38.9476	0
0.9633	-28.7016	-11.7237	-3.20829	-21.5431	0
0.9640	-17.4077	-9.58613	-5.34363	-10.2358	0
0.9647	-7.02286	-5.31439	-2.28861	1.66285	0
0.9653	6.69911	-5.31439	-1.37423	20.2498	0
0.9660	15.2535	-7.452	-2.90173	35.8436	0
0.9667	17.6941	-6.53489	-1.37423	44.9708	0
0.9673	23.7955	-5.31439	1.98206	57.7932	0
0.9680	30.5071	-5.31439	4.73051	68.4724	0
0.9687	29.5981	-4.40076	4.73051	68.1768	0
0.9693	26.8462	-3.48365	2.58989	68.1768	0
0.9700	26.5349	-4.70414	4.11739	70.9113	0
0.9707	23.1854	-3.48365	8.08679	66.9574	0
0.9713	18.3043	-0.735785	7.78023	61.7841	0
0.9720	16.7727	-2.57002	6.86585	58.1258	0
0.9727	14.6434	-6.53489	9.60901	41.9407	0
0.9733	9.45097	-6.23151	8.38807	19.6586	0
0.9740	6.69911	-3.48365	4.42395	7.75996	0
0.9747	5.47882	-2.8734	5.03178	-1.99542	0
0.9753	2.12927	-3.79051	3.203	-18.4761	0
0.9760	-0.622594	-5.31439	-1.98734	-32.8505	0
0.9767	0.908987	-6.23151	-1.98734	-47.1879	0
0.9773	1.20783	-5.62126	-0.766395	-60.306	0
0.9780	-3.36201	-5.01101	-3.50956	-64.5555	0
0.9787	-6.41271	-3.79051	-7.78552	-63.9642	0
0.9793	-7.94429	-3.48365	-11.4484	-67.0313	0
0.9800	-11.6051	-5.01101	-12.3628	-68.2507	0
0.9807	-14.357	-3.79051	-8.69991	-64.2599	0
0.9813	-13.4356	-1.6529	-8.08679	-58.7909	0
0.9820	-14.0457	-1.6529	-12.3628	-49.6268	0
0.9827	-13.7469	0.177844	-12.0562	-36.1762	0
0.9833	-8.86573	5.3667	-7.47896	-20.6193	0
0.9840	-4.89359	5.3667	-5.03707	-5.98625	0
0.9847	-5.80257	1.09496	-4.73051	6.24492	0
0.9853	-5.19243	0.484712	-4.73051	19.3629	0
0.9860	-2.45302	2.9257	-4.73051	34.2916	0
0.9867	-0.622594	3.83933	-3.81612	48.0378	0
0.9873	1.81797	3.22909	-3.81612	57.202	0
0.9880	3.03826	3.22909	-3.81612	62.6709	0
0.9887	2.42811	6.28033	-3.20829	67.253	0
0.9893	4.86868	8.72132	-4.12268	70.9113	0
0.9900	7.62055	6.58719	-3.81612	70.9113	0
0.9907	6.40026	2.9257	-0.459837	65.4423	0
0.9913	6.69911	2.61884	-0.766395	59.0126	0
0.9920	10.3724	3.53595	-5.95146	51.4005	0
0.9927	12.813	4.1462	-6.87113	37.063	0
0.9933	14.0333	2.9257	-4.42924	20.878	0
0.9940	16.1625	0.484712	-2.90173	8.05558	0
0.9947	17.084	1.39834	-1.68078	-5.06245	0
0.9953	15.2535	3.53595	-3.20829	-20.3237	0
0.9960	8.52953	0.177844	-5.95146	-34.9568	0
0.9967	-4.28344	-4.70414	-4.12268	-48.9986	0
0.9973	-15.5773	-5.31439	-4.12268	-60.8972	0
0.9980	-21.9776	-3.79051	-7.47896	-68.8419	0
0.9987	-25.6384	-4.09389	-2.59517	-72.2046	0
0.9993	-28.0914	-4.40076	4.42395	-73.1284	0
1.0000	-30.8308	-3.48365	-0.766395	-72.2046	0
1.0007	-33.2714	-2.57002	-10.2274	-69.1376	0
1.0013	-30.8308	-3.79051	-10.5287	-62.4492	0
1.0020	-27.4813	-2.57002	-9.00647	-54.5045	0
1.0027	-26.5598	0.484712	-11.1418	-43.5297	0
1.0033	-24.4181	-1.04265	-11.7496	-26.1252	0
1.0040	-18.9268	-3.18027	-12.3628	-9.94014	0
1.0047	-12.5266	-0.432405	-12.9706	2.5497	0
1.0053	-5.19243	1.39834	-7.47896	16.0003	0
1.0060	-0.0124519	2.61884	0.147994	31.2616	0
1.0067	2.73941	6.28033	3.50956	44.6752	0
1.0073	8.23069	5.67008	5.6449	56.2782	0
1.0080	14.0333	0.177844	5.94617	62.6709	0
1.0087	13.4231	-0.735785	3.203	63.8903	0
1.0093	12.2028	0.484712	4.11739	64.5185	0
1.0100	15.8637	-1.34952	9.30774	64.8141	0
1.0107	16.7727	-1.34952	10.5287	61.7841	0
1.0113	14.3321	1.09496	9.30774	56.5738	0
1.0120	14.0333	1.09496	8.08679	48.666	0
1.0127	12.5017	-0.432405	3.203	34.9198	0
1.0133	7.0104	-2.26315	-1.37423	19.3629	0
1.0140	1.20783	-3.79051	-0.153279	6.83615	0
1.0147	-3.06316	-3.18027	-1.37423	-6.91006	0
1.0153	-5.19243	-3.48365	-6.87113	-24.2776	0
1.0160	-7.94429	-7.452	-9.00647	-38.9476	0
1.0167	-11.3063	-8.6725	-8.69991	-49.6268	0
1.0173	-11.6051	-6.23151	-10.2274	-59.0866	0
1.0180	-10.086	-5.92464	-12.0562	-66.4031	0
1.0187	-10.6962	-5.31439	-13.2771	-69.4701	0
1.0193	-10.6962	-3.48365	-14.1915	-70.0614	0
1.0200	-10.6962	-4.70414	-16.0256	-68.2507	0
1.0207	-13.7469	-8.06225	-18.4675	-66.4031	0
1.0213	-15.266	-8.06225	-16.6334	-65.1837	0
1.0220	-12.2153	-7.14514	-10.8352	-55.7239	0
1.0227	-8.55444	-6.23151	-5.03707	-37.1	0
1.0233	-5.19243	-4.70414	0.454552	-21.5431	0
1.0240	-3.36201	-5.62126	4.42395	-11.4552	0
1.0247	-3.97215	-5.62126	6.86585	4.39731	0
1.0253	-1.84288	-3.79051	9.00118	25.1644	0
1.0260	4.86868	-3.48365	9.91557	39.5019	0
1.0267	8.52953	-1.95977	5.94617	49.5529	0
1.0273	11.2814	1.70521	1.98206	60.2321	0
1.0280	16.1625	1.09496	2.58989	66.6618	0
1.0287	20.7448	-2.57002	3.203	67.8812	0
1.0293	24.0944	-2.26315	1.36894	70.32	0
1.0300	25.626	-0.125537	1.6755	72.4632	0
1.0307	25.9248	1.09496	6.25273	69.1006	0
1.0313	28.0665	1.09496	8.69462	64.5185	0
1.0320	31.7274	0.177844	5.94617	57.4976	0
1.0327	30.5071	0.177844	3.203	40.4257	0
1.0333	25.0158	-0.125537	2.28861	20.5824	0
1.0340	20.4335	-2.26315	-0.153279	7.75996	0
1.0347	15.5524	-3.18027	-3.20829	-4.13865	0
1.0353	8.52953	-1.95977	-3.50956	-20.3237	0
1.0360	-0.311297	-2.57002	-3.50956	-35.2893	0
1.0367	-10.086	-3.18027	-5.95146	-44.4165	0
1.0373	-18.3167	-1.6529	-7.78552	-51.77	0
1.0380	-22.899	-2.57002	-7.78552	-60.6016	0
1.0387	-25.3396	-4.40076	-9.6143	-67.9181	0
1.0393	-28.0914	-2.57002	-12.0562	-70.0614	0
1.0400	-29.0004	-1.95977	-12.3628	-67.6225	0
1.0407	-28.0914	-4.40076	-11.4484	-61.821	0
1.0413	-26.5598	-3.18027	-10.2274	-55.7239	0
1.0420	-26.2485	0.177844	-8.39335	-50.218	0
1.0427	-21.6787	0.484712	-5.65018	-35.8806	0
1.0433	-11.6051	0.177844	-3.20829	-13.3028	0
1.0440	-4.58229	2.00859	-2.28861	1.33028	0
1.0447	-3.36201	0.484712	-2.90173	7.13177	0
1.0453	0.298845	-2.57002	-4.12268	21.1736	0
1.0460	7.62055	0.177844	-3.20829	38.5781	0
1.0467	13.4231	3.83933	0.76111	48.3335	0
1.0473	16.1625	2.61884	4.11739	56.8694	0
1.0480	19.5245	2.00859	2.28861	65.1098	0
1.0487	23.4842	3.83933	-0.459837	68.4724	0
1.0493	25.0158	3.22909	2.28861	71.5394	0
1.0500	23.4842	1.39834	4.73051	71.8351	0
1.0507	19.8234	2.9257	4.11739	64.8141	0
1.0513	14.6434	3.53595	4.11739	58.4214	0
1.0520	10.3724	0.484712	4.11739	51.4005	0
1.0527	7.91939	-1.6529	1.98206	35.8436	0
1.0533	6.08896	-1.34952	0.76111	19.6586	0
1.0540	2.12927	0.177844	0.454552	8.3512	0
1.0547	-2.14172	1.70521	-2.59517	-5.06245	0
1.0553	-4.28344	1.09496	-5.65018	-20.6193	0
1.0560	-7.94429	-3.48365	-5.65018	-33.1461	0
1.0567	-15.8761	-6.23151	-6.87113	-45.9685	0
1.0573	-21.3674	-4.70414	-9.92086	-59.0866	0
1.0580	-20.7573	-2.8734	-12.3628	-64.5555	0
1.0587	-20.1471	-3.48365	-13.2771	-65.1837	0
1.0593	-20.7573	-5.31439	-12.9706	-68.2507	0
1.0600	-19.8483	-5.92464	-14.1915	-70.6895	0
1.0607	-17.4077	-5.92464	-16.3269	-65.4793	0
1.0613	-15.5773	-7.14514	-15.719	-58.4584	0
1.0620	-12.2153	-6.84176	-13.5837	-52.0656	0
1.0627	-6.41271	-2.8734	-13.8903	-38.9476	0
1.0633	-2.45302	-2.57002	-14.4981	-20.6193	0
1.0640	-1.84288	-6.23151	-16.0256	-5.69064	0
1.0647	1.81797	-5.92464	-16.6334	8.68376	0
1.0653	8.84083	-3.18027	-4.42924	26.3839	0
1.0660	11.2814	-2.8734	15.1059	41.0169	0
1.0667	11.5927	-2.57002	23.9538	51.6961	0
1.0673	17.3828	-1.6529	27.0035	63.5947	0
1.0680	20.4335	-1.6529	30.6664	70.9113	0
1.0687	11.2814	-1.95977	27.6167	68.4724	0
1.0693	-0.622594	-4.40076	20.5975	66.0336	0
1.0700	-10.086	-5.62126	17.8491	68.1768	0
1.0707	-20.4584	-2.57002	15.7137	66.3661	0
1.0713	-27.4813	-2.8734	12.9653	59.9365	0
1.0720	-28.0914	-7.14514	10.83	50.7723	0
1.0727	-27.17	-7.452	5.94617	34.9198	0
1.0733	-25.3396	-5.62126	1.36894	16.9241	0
1.0740	-22.5877	-6.53489	0.76111	4.69293	0
1.0747	-21.3674	-7.75538	-0.766395	-7.50129	0
1.0753	-22.899	-6.53489	-4.73051	-24.2776	0
1.0760	-25.9497	-6.23151	-8.39335	-38.0238	0
1.0767	-29.9218	-8.06225	-11.1418	-48.0748	0
1.0773	-34.803	-9.893	-11.1418	-59.0866	0
1.0780	-39.983	-8.97588	-7.78552	-67.9181	0
1.0787	-41.8134	-4.40076	-6.25801	-68.5463	0
1.0793	-37.8537	-2.8734	-6.87113	-66.1075	0
1.0800	-32.0511	-5.92464	-4.73051	-65.4793	0
1.0807	-30.2207	-8.97588	-1.98734	-65.1837	0
1.0813	-28.0914	-8.97588	-3.20829	-61.5254	0
1.0820	-20.7573	-6.23151	-2.90173	-51.77	0
1.0827	-9.16458	-4.40076	1.98206	-34.9568	0
1.0833	3.6484	-4.40076	4.73051	-18.4761	0
1.0840	14.0333	-3.48365	1.06767	-6.91006	0
1.0847	21.355	-2.57002	-2.90173	5.32112	0
1.0853	31.1172	-1.6529	-0.459837	23.3168	0
1.0860	40.8795	-3.48365	5.6449	40.4257	0
1.0867	47.2922	-4.40076	8.08679	51.6961	0
1.0873	54.3151	-2.26315	6.86585	60.8603	0
1.0880	58.5861	-0.735785	5.94617	67.5856	0
1.0887	55.8342	-1.6529	9.60901	70.9113	0
1.0893	54.6139	-2.26315	15.7137	71.8351	0
1.0900	57.6646	-1.6529	18.7635	68.805	0
1.0907	54.9252	-1.6529	17.5478	63.5947	0
1.0913	48.8238	-0.735785	13.5784	61.7841	0
1.0920	44.2415	0.484712	7.78023	55.3544	0
1.0927	33.2589	-3.48365	3.50956	35.8436	0
1.0933	17.6941	-6.23151	4.11739	16.5915	0
1.0940	7.91939	-3.79051	5.03178	6.83615	0
1.0947	0.908987	-3.48365	1.36894	-4.76683	0
1.0953	-6.72401	-6.23151	-3.20829	-24.6102	0
1.0960	-13.1367	-5.92464	-5.95146	-40.7583	0
1.0967	-19.2381	-4.70414	-9.30774	-49.6268	0
1.0973	-22.899	-5.62126	-13.2771	-57.8671	0
1.0980	-22.5877	-4.09389	-13.5837	-63.6686	0
1.0987	-23.1978	-1.95977	-9.92086	-65.4793	0
1.0993	-23.5091	-3.18027	-7.47896	-69.7657	0
1.1000	-20.7573	-3.48365	-9.6143	-71.909	0
1.1007	-18.9268	-2.57002	-12.3628	-63.3361	0
1.1013	-18.3167	-2.57002	-14.1915	-54.5045	0
1.1020	-15.5773	-1.6529	-15.719	-48.9986	0
1.1027	-13.4356	1.09496	-13.2771	-33.7374	0
1.1033	-9.77472	2.31546	-8.69991	-13.5984	0
1.1040	-5.19243	0.484712	-9.6143	-1.6998	0
1.1047	-7.02286	-1.6529	-6.87113	8.3512	0
1.1053	-10.6962	-1.34952	2.58989	26.0513	0
1.1060	-4.28344	2.31546	5.03178	42.8645	0
1.1067	2.73941	3.22909	0.454552	55.3544	0
1.1073	1.51913	0.484712	2.58989	65.4423	0
1.1080	2.42811	-1.04265	6.55929	69.6918	0
1.1087	7.0104	-0.735785	6.55929	70.9113	0
1.1093	6.69911	-0.125537	9.30774	74.6065	0
1.1100	3.9597	2.00859	10.2221	73.3501	0
1.1107	5.17998	3.83933	4.11739	65.4423	0
1.1113	5.79012	1.09496	0.76111	59.3452	0
1.1120	2.42811	-1.95977	2.28861	52.3243	0
1.1127	-3.97215	-0.735785	-0.459837	38.8737	0
1.1133	-11.6051	0.788092	-5.65018	24.8319	0
1.1140	-20.7573	-1.04265	-7.78552	9.57062	0
1.1147	-29.6105	-2.57002	-10.8352	-9.01633	0
1.1153	-34.4917	-1.6529	-15.1059	-24.2776	0
1.1160	-39.074	-2.26315	-17.5478	-35.2893	0
1.1167	-47.3171	-3.48365	-17.8544	-51.4375	0
1.1173	-51.8869	-3.79051	-18.1609	-64.5555	0
1.1180	-47.0058	-5.31439	-19.0753	-67.6225	0
1.1187	-41.5145	-6.23151	-19.6884	-67.9181	0
1.1193	-39.3728	-3.48365	-16.6334	-71.909	0
1.1200	-31.7523	-1.95977	-13.5837	-72.5002	0
1.1207	-17.4077	-3.48365	-15.719	-67.6225	0
1.1213	-7.633	-2.57002	-19.0753	-60.6016	0
1.1220	-2.45302	0.177844	-18.1609	-51.77	0
1.1227	6.40026	0.177844	-16.0256	-37.3956	0
1.1233	14.9422	0.177844	-14.1915	-20.6193	0
1.1240	17.993	1.39834	-9.6143	-5.69064	0
1.1247	22.5752	-0.735785	-5.65018	7.13177	0
1.1253	31.4285	-2.57002	-2.59517	21.1736	0
1.1260	35.3882	1.09496	0.76111	36.4349	0
1.1267	36.6085	5.05983	4.11739	50.7723	0
1.1273	41.4896	3.53595	4.42395	62.6709	0
1.1280	45.7606	2.61884	3.50956	68.805	0
1.1287	42.7099	3.22909	3.50956	66.6618	0
1.1293	36.9198	2.31546	4.42395	65.4423	0
1.1300	34.1679	2.9257	4.73051	67.5856	0
1.1307	34.7781	3.53595	5.94617	64.8141	0
1.1313	33.2589	0.788092	10.2221	57.4976	0
1.1320	28.6767	-1.34952	13.2719	48.9617	0
1.1327	24.0944	-2.26315	8.08679	32.7766	0
1.1333	18.9144	-4.40076	-0.459837	14.4853	0
1.1340	13.1118	-3.48365	-4.12268	3.76912	0
1.1347	7.62055	-0.735785	-4.12268	-8.72072	0
1.1353	-0.311297	-3.48365	-5.65018	-28.564	0
1.1360	-8.24314	-5.31439	-7.78552	-42.3103	0
1.1367	-13.4356	-4.09389	-7.47896	-49.3312	0
1.1373	-20.1471	-6.23151	-6.25801	-60.6016	0
1.1380	-28.0914	-6.53489	-5.95146	-68.5463	0
1.1387	-29.9218	-2.57002	-4.12268	-69.1376	0
1.1393	-31.7523	-4.40076	-2.59517	-69.4701	0
1.1400	-37.2435	-7.452	-5.03707	-68.2507	0
1.1407	-39.074	-2.57002	-6.87113	-63.6686	0
1.1413	-38.1525	-1.04265	-6.56457	-60.0104	0
1.1420	-37.2435	-5.31439	-8.69991	-49.9224	0
1.1427	-29.0004	-3.48365	-8.08679	-31.6311	0
1.1433	-16.7976	-0.125537	-1.68078	-16.3698	0
1.1440	-8.86573	-0.735785	0.147994	-5.69064	0
1.1447	0.298845	0.177844	-2.90173	9.275	0
1.1453	11.8915	1.70521	1.36894	24.8319	0
1.1460	18.9144	-0.125537	9.60901	36.1392	0
1.1467	26.8462	1.09496	12.9653	48.3335	0
1.1473	37.2186	3.53595	14.1862	60.8603	0
1.1480	44.2415	1.39834	16.0203	66.6618	0
1.1487	46.3832	-0.735785	16.3269	67.253	0
1.1493	44.2415	0.788092	17.8491	66.6618	0
1.1500	34.7781	1.39834	19.6831	63.5947	0
1.1507	23.1854	2.00859	17.8491	61.7841	0
1.1513	15.8637	1.09496	14.7994	63.2991	0
1.1520	7.30925	-2.26315	9.91557	54.4306	0
1.1527	-5.50373	-3.79051	1.36894	31.5572	0
1.1533	-14.357	-2.26315	-7.47896	13.5615	0
1.1540	-18.0179	-3.18027	-15.1059	5.61673	0
1.1547	-23.5091	-4.09389	-22.7382	-6.57749	0
1.1553	-30.8308	-3.48365	-26.0944	-24.2776	0
1.1560	-35.4131	-5.31439	-28.2298	-39.2432	0
1.1567	-37.5424	-5.92464	-32.5057	-52.0656	0
1.1573	-39.3728	-3.18027	-24.5669	-60.8972	0
1.1580	-37.8537	-3.18027	-3.81612	-64.888	0
1.1587	-33.5827	-5.62126	5.94617	-67.3269	0
1.1593	-30.8308	-4.40076	1.36894	-69.7657	0
1.1600	-30.8308	-3.79051	1.98206	-68.5463	0
1.1607	-28.7016	-6.23151	5.94617	-63.3361	0
1.1613	-24.4181	-6.23151	3.203	-58.4584	0
1.1620	-20.7573	-3.48365	-0.766395	-50.8462	0
1.1627	-15.8761	-1.04265	0.454552	-33.1461	0
1.1633	-7.94429	0.788092	2.28861	-13.0072	0
1.1640	-2.14172	0.788092	3.203	-1.40418	0
1.1647	-0.921438	-1.95977	5.03178	9.57062	0
1.1653	0.59769	-2.57002	4.42395	26.0513	0
1.1660	3.9597	-0.432405	1.98206	40.4257	0
1.1667	9.45097	0.484712	5.94617	51.4005	0
1.1673	18.6031	1.39834	14.1862	62.6709	0
1.1680	25.0158	2.00859	14.7994	67.253	0
1.1687	26.2361	0.484712	9.30774	67.5856	0
1.1693	30.2082	0.177844	9.60901	71.2438	0
1.1700	37.8288	2.61884	15.4072	71.5394	0
1.1707	39.9705	2.9257	15.7137	65.7379	0
1.1713	38.7502	2.00859	9.91557	61.1559	0
1.1720	40.2694	3.83933	5.94617	52.9155	0
1.1727	40.2694	2.9257	5.94617	36.1392	0
1.1733	34.1679	-1.6529	4.73051	19.6586	0
1.1740	26.8462	-1.34952	1.36894	7.75996	0
1.1747	22.5752	2.31546	-1.37423	-5.06245	0
1.1753	18.6031	1.09496	-3.81612	-17.8849	0
1.1760	9.76227	-1.95977	-5.34363	-30.7073	0
1.1767	-0.622594	-2.26315	-2.90173	-46.8554	0
1.1773	-8.86573	-2.57002	-0.459837	-57.2389	0
1.1780	-13.7469	-2.8734	-3.81612	-57.2389	0
1.1787	-18.3167	-0.735785	-6.87113	-59.6778	0
1.1793	-24.4181	-0.125537	-2.28861	-66.4031	0
1.1800	-29.0004	-1.6529	3.50956	-64.888	0
1.1807	-32.6613	0.177844	2.58989	-57.2389	0
1.1813	-40.2943	2.31546	-2.28861	-51.77	0
1.1820	-49.4464	2.00859	-5.95146	-44.1209	0
1.1827	-51.8869	2.31546	-7.47896	-30.0791	0
1.1833	-50.978	3.83933	-7.1724	-15.1504	0
1.1840	-51.2768	4.44958	-8.69991	-1.40418	0
1.1847	-47.9273	5.97695	-13.8903	12.0095	0
1.1853	-39.983	9.02819	-14.8046	25.4601	0
1.1860	-33.8815	9.33157	-8.39335	39.5019	0
1.1867	-28.0914	7.50082	-2.28861	51.6961	0
1.1873	-17.7066	6.58719	0.76111	61.4515	0
1.1880	-6.41271	5.67008	2.89645	69.1006	0
1.1887	3.03826	5.67008	2.28861	70.6156	0
1.1893	14.0333	6.28033	1.36894	68.4724	0
1.1900	26.2361	5.3667	1.98206	67.253	0
1.1907	35.9984	3.83933	1.36894	64.8141	0
1.1913	40.2694	3.83933	-0.459837	58.4214	0
1.1920	38.1401	3.83933	-1.37423	47.114	0
1.1927	34.1679	1.39834	-5.03707	30.9659	0
1.1933	34.1679	-0.735785	-9.6143	15.7047	0
1.1940	35.9984	0.177844	-7.78552	3.17789	0
1.1947	33.2589	2.00859	-3.81612	-12.6746	0
1.1953	28.0665	1.70521	-4.42924	-30.0791	0
1.1960	23.7955	-2.57002	-7.78552	-42.6059	0
1.1967	15.8637	-5.62126	-10.5287	-51.4375	0
1.1973	6.08896	-4.09389	-11.7496	-62.4492	0
1.1980	-0.622594	-0.735785	-13.2771	-70.9852	0
1.1987	-6.72401	-0.735785	-13.2771	-71.909	0
1.1993	-12.2153	-2.57002	-11.4484	-70.0614	0
1.2000	-14.9671	-3.48365	-8.69991	-71.5764	0
1.2007	-18.9268	-5.01101	-11.4484	-71.2808	0
1.2013	-24.4181	-5.31439	-16.94	-64.2599	0
1.2020	-25.3396	-4.09389	-16.0256	-52.3613	0
1.2027	-21.6787	-2.8734	-8.39335	-34.9568	0
1.2033	-18.0179	-2.57002	-4.12268	-16.6654	0
1.2040	-14.357	-3.48365	-6.25801	-5.69064	0
1.2047	-7.94429	-3.79051	-6.25801	5.0255	0
1.2053	-2.14172	-2.26315	-4.12268	25.1644	0
1.2060	2.73941	-0.735785	-3.50956	41.3125	0
1.2067	9.76227	-1.34952	-1.98734	48.3335	0
1.2073	19.5245	-1.6529	2.58989	58.1258	0
1.2080	24.7045	-0.735785	5.03178	66.6618	0
1.2087	26.5349	-0.432405	2.28861	66.9574	0
1.2093	29.2868	-0.735785	-2.28861	66.9574	0
1.2100	29.5981	-0.432405	-5.03707	68.1768	0
1.2107	25.626	-0.432405	-7.78552	64.2229	0
1.2113	23.7955	-1.6529	-10.2274	59.3452	0
1.2120	21.9651	-4.40076	-10.5287	51.1049	0
1.2127	13.4231	-4.40076	-7.78552	33.0722	0
1.2133	3.9597	-4.40076	-3.81612	15.0765	0
1.2140	-1.23274	-7.75538	-1.68078	4.39731	0
1.2147	-5.80257	-9.893	-1.07295	-10.2358	0
1.2153	-10.086	-6.53489	-0.766395	-28.2684	0
1.2160	-14.357	-6.53489	0.454552	-40.167	0
1.2167	-20.1471	-11.4204	4.42395	-49.6268	0
1.2173	-22.5877	-11.1135	5.6449	-60.0104	0
1.2180	-21.6787	-8.6725	1.98206	-64.5555	0
1.2187	-21.9776	-11.1135	0.454552	-63.0404	0
1.2193	-22.2888	-11.7237	1.06767	-64.2599	0
1.2200	-18.9268	-8.6725	-2.59517	-65.7749	0
1.2207	-16.4863	-9.28275	-7.1724	-60.8972	0
1.2213	-15.266	-12.6409	-9.30774	-54.2089	0
1.2220	-7.94429	-12.334	-13.2771	-46.5598	0
1.2227	1.20783	-9.893	-15.1059	-30.7073	0
1.2233	3.9597	-8.06225	-10.2274	-10.5683	0
1.2240	1.20783	-7.75538	-9.6143	3.17789	0
1.2247	-1.23274	-8.6725	-14.1915	14.4853	0
1.2253	-1.53158	-8.06225	-10.5287	28.8227	0
1.2260	-1.53158	-6.23151	-5.95146	42.2364	0
1.2267	-0.622594	-5.62126	-7.1724	53.5437	0
1.2273	1.51913	-6.23151	2.58989	64.5185	0
1.2280	2.73941	-5.31439	23.6473	69.1006	0
1.2287	3.9597	-4.70414	29.752	70.6156	0
1.2293	6.40026	-5.62126	23.9538	74.2739	0
1.2300	6.69911	-4.40076	26.0892	74.6065	0
1.2307	5.47882	-2.57002	27.9232	69.1006	0
1.2313	4.56984	-3.79051	20.9041	62.3753	0
1.2320	2.73941	-5.92464	20.5975	50.7723	0
1.2327	-1.53158	-5.31439	24.8682	33.7004	0
1.2333	-6.11387	-5.31439	16.9347	19.3629	0
1.2340	-8.55444	-6.53489	4.73051	6.24492	0
1.2347	-8.55444	-5.31439	-0.459837	-9.64452	0
1.2353	-7.94429	-4.40076	-4.12268	-22.1344	0
1.2360	-10.086	-6.53489	-9.92086	-31.9267	0
1.2367	-15.266	-8.06225	-12.9706	-47.1879	0
1.2373	-19.2381	-7.14514	-14.1915	-59.6778	0
1.2380	-19.2381	-6.53489	-15.4125	-61.821	0
1.2387	-18.628	-6.84176	-15.719	-63.0404	0
1.2393	-18.0179	-7.452	-15.4125	-68.2507	0
1.2400	-18.628	-7.452	-15.1059	-67.3269	0
1.2407	-22.2888	-5.31439	-15.1059	-59.3822	0
1.2413	-25.3396	-4.09389	-14.1915	-52.3613	0
1.2420	-23.808	-4.40076	-13.2771	-43.1971	0
1.2427	-20.4584	-3.18027	-9.6143	-27.049	0
1.2433	-18.9268	-0.735785	-5.34363	-11.4552	0
1.2440	-16.7976	-0.125537	-4.73051	0.739044	0
1.2447	-11.6051	1.09496	-5.95146	16.5915	0
1.2453	-5.80257	2.31546	-5.34363	33.4048	0
1.2460	-2.45302	2.31546	-3.50956	44.3796	0
1.2467	0.298845	3.22909	-3.50956	54.135	0
1.2473	7.62055	4.44958	-5.34363	66.0336	0
1.2480	13.1118	2.61884	-6.87113	72.4632	0
1.2487	9.45097	2.61884	-6.87113	71.2438	0
1.2493	5.79012	4.75645	-4.73051	69.1006	0
1.2500	8.23069	3.22909	-2.28861	67.5856	0
1.2507	7.62055	2.61884	-1.07295	63.2991	0
1.2513	3.03826	5.05983	1.06767	57.202	0
1.2520	0.298845	4.75645	1.36894	46.5228	0
1.2527	-1.53158	3.22909	-3.20829	30.6334	0
1.2533	-3.06316	4.75645	-7.78552	15.7047	0
1.2540	-3.97215	4.1462	-6.87113	3.17789	0
1.2547	-8.55444	2.00859	-5.95146	-12.379	0
1.2553	-16.1874	2.9257	-9.6143	-27.3446	0
1.2560	-21.0686	5.67008	-11.7496	-39.5388	0
1.2567	-23.1978	5.97695	-9.92086	-52.6569	0
1.2573	-22.899	2.9257	-12.3628	-65.1837	0
1.2580	-20.1471	-0.432405	-15.4125	-70.357	0
1.2587	-16.1874	1.09496	-12.3628	-70.6895	0
1.2593	-10.995	3.83933	-8.39335	-70.0614	0
1.2600	-7.02286	2.9257	-11.4484	-69.1376	0
1.2607	-5.50373	0.177844	-14.1915	-67.3269	0
1.2613	-3.97215	0.177844	-12.6693	-62.4492	0
1.2620	1.20783	2.00859	-12.6693	-50.8462	0
1.2627	8.23069	3.83933	-11.7496	-35.2893	0
1.2633	16.4738	5.67008	-7.47896	-19.6955	0
1.2640	25.3147	6.58719	-6.87113	-6.57749	0
1.2647	31.1172	6.58719	-8.69991	7.75996	0
1.2653	33.8691	7.19744	-5.03707	23.3168	0
1.2660	37.8288	9.02819	-1.07295	37.9499	0
1.2667	43.6314	10.8589	-0.459837	51.1049	0
1.2673	47.9023	8.41794	2.89645	61.4515	0
1.2680	49.1226	6.28033	6.55929	64.8141	0
1.2687	51.5632	9.02819	5.6449	64.8141	0
1.2693	55.8342	10.8589	3.81083	66.9574	0
1.2700	55.5353	7.80769	5.03178	66.3661	0
1.2707	49.7328	6.58719	7.78023	61.7841	0
1.2713	45.4618	8.41794	7.47368	57.202	0
1.2720	41.8009	6.89058	3.203	47.114	0
1.2727	32.0387	3.83933	-0.459837	26.9751	0
1.2733	19.2132	2.9257	-2.28861	9.57062	0
1.2740	12.5017	3.22909	-5.03707	-1.40418	0
1.2747	8.52953	3.83933	-5.95146	-16.6654	0
1.2753	-0.622594	2.9257	-3.50956	-33.4417	0
1.2760	-9.47587	1.09496	-4.12268	-44.1209	0
1.2767	-11.9164	0.484712	-8.69991	-53.5807	0
1.2773	-14.0457	2.00859	-8.69991	-64.888	0
1.2780	-19.8483	1.39834	-5.34363	-68.5463	0
1.2787	-25.9497	-1.6529	-6.25801	-68.2507	0
1.2793	-28.0914	-3.48365	-8.69991	-71.5764	0
1.2800	-29.0004	-3.18027	-8.69991	-71.5764	0
1.2807	-30.8308	-2.8734	-5.95146	-64.2599	0
1.2813	-32.0511	-2.57002	-4.12268	-58.1627	0
1.2820	-30.532	-1.34952	-3.81612	-50.5506	0
1.2827	-25.6384	0.484712	-1.98734	-33.7374	0
1.2833	-18.9268	0.484712	2.28861	-15.446	0
1.2840	-14.357	-0.735785	4.73051	-2.32799	0
1.2847	-10.6962	0.177844	5.03178	10.4944	0
1.2853	-5.19243	1.39834	8.08679	25.4601	0
1.2860	0.298845	-1.04265	11.7496	38.5781	0
1.2867	4.25854	-3.79051	11.1365	50.4767	0
1.2873	10.3724	-1.6529	9.30774	61.1559	0
1.2880	17.6941	0.788092	9.00118	65.7379	0
1.2887	19.2132	-0.735785	8.69462	66.6618	0
1.2893	17.993	-2.57002	8.69462	68.4724	0
1.2900	19.2132	-2.26315	8.69462	67.253	0
1.2907	19.8234	-1.6529	5.6449	61.7841	0
1.2913	19.5245	-2.26315	2.58989	56.2782	0
1.2920	18.6031	-3.48365	1.6755	47.114	0
1.2927	14.6434	-4.40076	-0.459837	30.3377	0
1.2933	10.3724	-4.09389	-4.73051	13.2658	0
1.2940	9.45097	-3.79051	-6.87113	-0.184761	0
1.2947	5.79012	-3.48365	-5.95146	-13.3028	0
1.2953	-0.311297	-3.79051	-5.95146	-27.049	0
1.2960	-5.19243	-7.452	-9.92086	-41.3865	0
1.2967	-12.2153	-9.893	-12.9706	-55.0957	0
1.2973	-20.7573	-8.6725	-12.9706	-64.5555	0
1.2980	-26.5598	-9.893	-15.1059	-67.9181	0
1.2987	-30.2207	-11.7237	-16.94	-70.9852	0
1.2993	-34.1928	-8.36563	-13.2771	-73.424	0
1.3000	-36.3221	-6.23151	-9.6143	-68.8419	0
1.3007	-37.2435	-10.1964	-10.8352	-60.0104	0
1.3013	-38.1525	-10.8066	-5.34363	-52.6569	0
1.3020	-34.803	-7.14514	5.33834	-43.1971	0
1.3027	-26.5598	-7.452	7.16712	-27.6402	0
1.3033	-18.9268	-8.6725	2.28861	-13.3028	0
1.3040	-15.266	-4.40076	2.58989	-0.775996	0
1.3047	-8.24314	-3.18027	5.94617	16.0003	0
1.3053	0.59769	-6.53489	5.03178	31.8528	0
1.3060	2.73941	-7.14514	4.11739	44.084	0
1.3067	3.6484	-5.01101	9.00118	57.202	0
1.3073	9.45097	-5.01101	12.664	67.253	0
1.3080	11.5927	-5.92464	9.30774	70.0244	0
1.3087	8.52953	-7.14514	6.86585	71.5394	0
1.3093	8.52953	-8.6725	9.30774	71.5394	0
1.3100	10.3724	-7.14514	6.86585	66.3661	0
1.3107	10.6713	-5.31439	1.36894	62.6709	0
1.3113	10.9826	-7.452	-0.153279	60.5646	0
1.3120	6.40026	-10.1964	-1.37423	49.8855	0
1.3127	0.298845	-10.5032	-6.56457	32.481	0
1.3133	-0.311297	-9.893	-9.6143	18.1435	0
1.3140	-2.45302	-9.28275	-11.1418	3.76912	0
1.3147	-9.77472	-10.5032	-14.1915	-14.5222	0
1.3153	-14.6559	-12.9442	-17.2465	-29.7835	0
1.3160	-14.0457	-13.5545	-17.5478	-40.7583	0
1.3167	-13.7469	-11.7237	-15.1059	-53.5807	0
1.3173	-15.266	-10.8066	-13.2771	-63.9642	0
1.3180	-15.8761	-12.6409	-11.7496	-66.4031	0
1.3187	-15.5773	-12.9442	-7.47896	-66.4031	0
1.3193	-16.4863	-11.7237	-1.37423	-66.4031	0
1.3200	-21.9776	-10.5032	2.89645	-66.1075	0
1.3207	-29.0004	-10.1964	4.11739	-67.9181	0
1.3213	-30.8308	-11.1135	2.58989	-64.888	0
1.3220	-25.0283	-12.9442	2.28861	-48.703	0
1.3227	-14.6559	-13.5545	5.03178	-28.8597	0
1.3233	-4.28344	-12.334	5.03178	-14.2266	0
1.3240	3.6484	-10.8066	3.50956	-0.480378	0
1.3247	9.76227	-8.97588	7.78023	14.4853	0
1.3253	13.1118	-8.97588	11.7496	29.4139	0
1.3260	13.1118	-11.1135	8.38807	45.3034	0
1.3267	14.0333	-9.893	6.55929	57.4976	0
1.3273	18.6031	-6.84176	9.30774	63.2991	0
1.3280	21.355	-7.75538	8.38807	66.3661	0
1.3287	21.9651	-8.36563	6.86585	69.3962	0
1.3293	23.7955	-6.53489	9.60901	68.805	0
1.3300	23.1854	-6.84176	9.00118	64.5185	0
1.3307	17.6941	-6.23151	5.94617	59.9365	0
1.3313	14.3321	-3.48365	6.86585	55.3544	0
1.3320	10.6713	-5.01101	6.86585	45.3034	0
1.3327	-1.23274	-8.6725	0.454552	27.2707	0
[truncated: 53,224 more rows]
