# Supplementary material for: Identification of Haptic Based Guiding Using Hard Reins
Source: PLoS One. 2015 Jul 22;10(7):e0132020. doi: 10.1371/journal.pone.0132020 (PMC4511788; doi:10.1371/journal.pone.0132020)
Supplement: S3 File — (ZIP) [file pone.0132020.s003.zip › EMGData1/Subject6/T9/t9.txt]

0.0000	9.18964	-1.48662	12.504	1.56821	0
0.0007	-0.878791	-2.4035	8.84223	-3.31767	0
0.0013	-5.47361	-3.31661	4.57014	-6.06006	0
0.0020	-6.67881	-4.23348	4.26263	-5.76061	0
0.0027	-11.8762	-1.48662	7.31412	-4.84647	0
0.0033	-14.613	-0.569747	10.0628	-3.31767	0
0.0040	-12.4788	-3.31661	10.0628	-3.31767	0
0.0047	-8.81302	-1.48662	10.3656	-3.62501	0
0.0053	-8.21042	2.78459	11.2834	-1.18207	0
0.0060	-10.3446	-0.569747	10.0628	-0.267935	0
0.0067	-9.11432	-3.31661	7.62163	-3.31767	0
0.0073	-4.84591	-0.267894	7.31412	-3.92446	0
0.0080	-6.37751	-0.569747	4.87293	-3.01033	0
0.0087	-10.3446	-3.62223	0.600837	-6.3674	0
0.0093	-8.21042	-1.48662	0.600837	-8.503	0
0.0100	-7.30652	1.56586	4.57014	-5.14593	0
0.0107	-11.8762	0.954609	7.62163	-3.01033	0
0.0113	-10.6459	0.343357	7.31412	-0.567392	0
0.0120	-5.1472	1.26023	3.95984	3.70381	0
0.0127	-6.07621	0.343357	2.73925	2.175	0
0.0133	-7.30652	0.0377316	3.34955	-2.0962	0
0.0140	-2.1091	0.648983	1.51865	-0.567392	0
0.0147	2.46062	0.0377316	-0.00946199	1.26087	0
0.0153	-0.577491	0.648983	0.298053	-1.18207	0
0.0160	-6.07621	3.09022	-1.53284	-0.267935	0
0.0167	-8.21042	3.39584	-4.58434	3.39647	0
0.0173	-9.44073	2.17334	-4.58434	2.48234	0
0.0180	-12.7801	0.954609	-3.36374	0.654077	0
0.0187	-14.613	0.0377316	-3.97404	2.78968	0
0.0193	-14.613	-0.569747	-4.58434	2.78968	0
0.0200	-14.0104	0.0377316	-4.28155	-0.567392	0
0.0207	-11.2736	2.17334	-2.45066	0.654077	0
0.0213	-6.98011	2.47896	-0.619761	2.48234	0
0.0220	-5.47361	-1.48662	-1.84036	-1.18207	0
0.0227	-3.013	-3.62223	-2.14314	-2.40354	0
0.0233	3.69092	-0.569747	-0.312246	2.78968	0
0.0240	7.95934	1.26023	-0.619761	2.78968	0
0.0247	8.26064	-1.48662	-1.53284	-2.40354	0
0.0253	11.6252	-2.4035	-0.312246	-1.78886	0
0.0260	18.0278	-3.01475	-2.75344	0.953534	0
0.0267	21.9949	-3.92786	-7.94334	-0.267935	0
0.0273	25.3594	-3.62223	-10.0818	1.56821	0
0.0280	29.3265	-2.70913	-8.55364	4.3106	0
0.0287	29.3265	-2.4035	-7.02553	0.654077	0
0.0293	27.7949	-1.79225	-6.11245	-0.87473	0
0.0300	26.2633	-2.4035	-7.94334	2.48234	0
0.0307	21.9949	-1.79225	-9.16394	1.86767	0
0.0313	18.3291	0.0377316	-7.94334	1.26087	0
0.0320	17.1239	-1.181	-7.63583	6.14675	0
0.0327	9.18964	-3.31661	-9.77424	6.14675	0
0.0333	-3.94201	-2.4035	-11.3024	-0.267935	0
0.0340	-12.1775	-1.48662	-10.9948	-1.4894	0
0.0347	-16.7472	-1.181	-7.02553	2.48234	0
0.0353	-20.4131	0.648983	-0.00946199	3.08913	0
0.0360	-21.0157	-1.48662	1.51865	2.175	0
0.0367	-21.0157	-4.23348	-4.58434	3.08913	0
0.0373	-20.1118	-0.569747	-6.11245	1.26087	0
0.0380	-14.0104	2.78459	-3.06095	-1.18207	0
0.0387	-10.3446	-2.4035	-4.58434	1.26087	0
0.0393	-10.0433	-6.98034	-7.63583	3.39647	0
0.0400	-5.1472	-3.62223	-6.41523	0.654077	0
0.0407	-0.577491	0.343357	-7.33304	-1.18207	0
0.0413	-0.577491	-0.267894	-11.6051	1.56821	0
0.0420	0.0251083	-1.181	-10.6921	2.175	0
0.0427	0.326408	0.0377316	-3.36374	1.56821	0
0.0433	0.0251083	0.343357	0.298053	4.00327	0
0.0440	2.78702	0.343357	-2.75344	4.3106	0
0.0447	6.75414	0.343357	-6.11245	1.56821	0
0.0453	9.79224	-0.267894	-3.36374	1.56821	0
0.0460	14.9897	-1.48662	1.21114	2.48234	0
0.0467	19.5594	0.343357	1.21114	0.34674	0
0.0473	20.7897	2.78459	-2.45066	2.175	0
0.0480	19.8607	0.343357	-5.80493	5.53207	0
0.0487	17.4252	-1.79225	-7.33304	0.654077	0
0.0493	16.8226	0.0377316	-7.02553	-5.14593	0
0.0500	18.9568	2.17334	-5.19463	-1.4894	0
0.0507	18.9568	0.954609	-2.45066	2.48234	0
0.0513	17.4252	-0.569747	-2.45066	1.26087	0
0.0520	18.6555	-0.875373	-4.89185	2.175	0
0.0527	19.2581	-0.569747	-5.50215	4.92528	0
0.0533	15.5923	0.648983	-4.28155	3.39647	0
0.0540	12.8555	1.26023	-3.36374	0.654077	0
0.0547	10.7213	0.954609	-2.45066	0.34674	0
0.0553	5.22253	-1.181	-1.23006	0.654077	0
0.0560	-3.013	-2.70913	-0.619761	1.56821	0
0.0567	-10.3446	-0.875373	-0.312246	2.175	0
0.0573	-17.375	0.343357	1.82143	1.86767	0
0.0580	-25.9118	-1.48662	4.57014	3.08913	0
0.0587	-32.917	-0.569747	4.87293	5.53207	0
0.0593	-38.4157	3.70147	1.21114	7.36034	0
0.0600	-43.9144	2.47896	-1.84036	6.14675	0
0.0607	-47.8816	-0.875373	-0.619761	1.86767	0
0.0613	-49.4132	0.343357	-0.00946199	-2.0962	0
0.0620	-46.6513	1.87149	-3.97404	-3.01033	0
0.0627	-39.3447	0.954609	-4.28155	-1.78886	0
0.0633	-30.1802	0.343357	-0.00946199	0.953534	0
0.0640	-25.6105	-0.569747	-0.619761	1.26087	0
0.0647	-20.7144	-1.79225	-4.28155	-1.4894	0
0.0653	-13.7091	0.0377316	-3.06095	0.0394022	0
0.0660	-8.21042	2.17334	-2.45066	3.08913	0
0.0667	-3.94201	2.17334	-6.11245	0.34674	0
0.0673	-1.18009	3.09022	-6.41523	-0.567392	0
0.0680	-2.4104	3.70147	-3.36374	2.175	0
0.0687	-4.54461	2.17334	-4.28155	-0.87473	0
0.0693	-5.47361	3.09022	-2.75344	-4.2318	0
0.0700	-7.90912	4.61834	4.26263	-1.78886	0
0.0707	-7.30652	4.9202	6.40104	0.0394022	0
0.0713	-0.276191	5.53145	2.43173	1.56821	0
0.0720	3.99222	5.83707	2.73925	5.22474	0
0.0727	2.46062	4.9202	2.73925	2.175	0
0.0733	2.78702	5.83707	-3.06095	-3.92446	0
0.0740	7.95934	6.75395	-7.02553	-1.78886	0
0.0747	14.362	4.61834	-6.11245	0.0394022	0
0.0753	18.3291	3.39584	-5.50215	-2.70299	0
0.0760	19.5594	4.9202	-4.58434	-1.4894	0
0.0767	20.162	5.53145	-2.45066	0.34674	0
0.0773	21.091	4.61834	0.908351	-2.0962	0
0.0780	18.6555	5.83707	5.18044	-1.78886	0
0.0787	11.9265	5.83707	10.3656	1.26087	0
0.0793	3.69092	3.39584	13.4171	-1.18207	0
0.0800	-5.1472	3.09022	11.5862	-5.76061	0
0.0807	-11.8762	4.9202	4.87293	-4.53914	0
0.0813	-15.2407	3.39584	0.298053	-3.62501	0
0.0820	-17.6763	1.56586	1.21114	-6.67474	0
0.0827	-19.2079	3.09022	2.12895	-6.67474	0
0.0833	-17.375	3.70147	-0.922544	-1.4894	0
0.0840	-16.1446	3.09022	-4.28155	-1.78886	0
0.0847	-18.2789	3.09022	-4.28155	-6.98208	0
0.0853	-17.6763	2.17334	-1.53284	-8.20354	0
0.0860	-13.7091	0.0377316	1.21114	-6.98208	0
0.0867	-12.1775	0.343357	3.04203	-7.58887	0
0.0873	-13.0814	1.26023	8.53472	-6.06006	0
0.0880	-13.7091	0.343357	14.0274	-6.67474	0
0.0887	-15.542	0.648983	12.504	-11.2533	0
0.0893	-17.0485	0.954609	7.92442	-11.5606	0
0.0900	-17.375	1.26023	3.95984	-7.58887	0
0.0907	-18.2789	3.09022	-1.84036	-7.58887	0
0.0913	-17.6763	4.31272	-5.80493	-6.98208	0
0.0920	-14.0104	3.39584	-5.19463	-3.01033	0
0.0927	-12.4788	4.00709	-4.28155	-2.0962	0
0.0933	-11.8762	5.83707	-1.53284	-2.40354	0
0.0940	-8.51172	5.83707	3.34955	-0.267935	0
0.0947	-3.33941	5.83707	3.04203	0.654077	0
0.0953	4.29352	6.1427	-0.00946199	-1.18207	0
0.0960	13.7594	4.9202	2.73925	-2.0962	0
0.0967	18.9568	4.00709	4.26263	-2.0962	0
0.0973	17.4252	6.1427	0.298053	-2.40354	0
0.0980	17.4252	6.75395	-2.45066	-0.267935	0
0.0987	20.162	4.00709	-1.84036	2.78968	0
0.0993	19.8607	4.00709	-0.619761	1.56821	0
0.1000	18.0278	5.22582	2.12895	-0.567392	0
0.1007	17.4252	2.78459	6.09352	2.48234	0
0.1013	17.7265	1.26023	10.3656	5.53207	0
0.1020	16.5213	4.00709	13.7246	1.86767	0
0.1027	13.4581	5.83707	12.504	-1.18207	0
0.1033	13.1568	4.9202	7.62163	2.48234	0
0.1040	14.9897	5.22582	3.95984	3.39647	0
0.1047	15.291	3.70147	3.65233	0.34674	0
0.1053	15.291	1.26023	3.04203	1.86767	0
0.1060	15.291	4.00709	1.51865	4.00327	0
0.1067	13.7594	6.75395	-1.23006	2.78968	0
0.1073	14.362	4.9202	-2.75344	4.3106	0
0.1080	17.4252	4.00709	-2.45066	4.3106	0
0.1087	16.8226	6.1427	-1.53284	-0.267935	0
0.1093	14.9897	7.36143	0.600837	-0.267935	0
0.1100	14.6884	7.66706	5.48322	3.08913	0
0.1107	12.8555	6.75395	9.45253	2.175	0
0.1113	13.7594	3.70147	10.9759	1.56821	0
0.1120	19.8607	2.78459	9.14502	4.92528	0
0.1127	20.7897	4.9202	4.87293	6.14675	0
0.1133	17.4252	5.83707	2.73925	6.14675	0
0.1140	18.6555	5.53145	2.73925	6.44621	0
0.1147	19.5594	5.83707	-0.312246	4.61794	0
0.1153	14.362	5.53145	0.908351	4.61794	0
0.1160	9.18964	5.83707	11.2834	8.88914	0
0.1167	8.26064	6.75395	15.248	10.418	0
0.1173	7.35674	5.83707	8.53472	7.36034	0
0.1180	4.59482	5.53145	5.79074	6.14675	0
0.1187	0.954116	6.44833	7.62163	9.19648	0
0.1193	-0.878791	4.9202	3.65233	11.9389	0
0.1200	-4.54461	1.87149	-2.75344	10.7174	0
0.1207	-12.4788	1.87149	-5.19463	7.06088	0
0.1213	-21.3421	2.17334	-6.11245	5.53207	0
0.1220	-29.5776	2.17334	-7.02553	5.22474	0
0.1227	-40.2486	2.17334	-7.33304	4.00327	0
0.1233	-47.5803	1.56586	-8.55364	5.22474	0
0.1240	-48.4842	0.648983	-7.94334	5.53207	0
0.1247	-48.8106	1.26023	-4.58434	3.70381	0
0.1253	-46.6513	1.56586	-2.14314	4.61794	0
0.1260	-39.3447	-0.267894	-0.619761	6.75354	0
0.1267	-34.7499	-0.267894	0.600837	5.83941	0
0.1273	-32.0131	1.56586	0.298053	6.44621	0
0.1280	-24.3802	1.56586	-1.23006	7.66767	0
0.1287	-16.4459	1.56586	-2.45066	4.3106	0
0.1293	-11.5749	3.70147	-1.84036	3.70381	0
0.1300	-6.37751	4.9202	-3.06095	8.28235	0
0.1307	-3.94201	3.09022	-4.89185	9.50382	0
0.1313	-3.013	1.26023	-5.19463	8.28235	0
0.1320	0.0251083	1.26023	-4.28155	9.19648	0
0.1327	-0.878791	-0.569747	-3.36374	7.66767	0
0.1333	-3.64071	-2.09788	-2.45066	3.70381	0
0.1340	2.46062	-0.569747	-2.45066	3.70381	0
0.1347	10.3948	2.17334	-3.36374	5.53207	0
0.1353	13.4581	1.56586	-3.06095	5.53207	0
0.1360	18.3291	-1.181	-3.06095	5.83941	0
0.1367	24.1291	-2.4035	-4.58434	7.66767	0
0.1373	25.0581	-0.569747	-5.19463	7.97501	0
0.1380	24.1291	1.56586	-7.02553	7.06088	0
0.1387	21.9949	2.47896	-8.86116	6.75354	0
0.1393	18.3291	1.87149	-5.19463	6.44621	0
0.1400	16.5213	1.26023	-3.36374	4.3106	0
0.1407	14.362	0.0377316	-7.94334	2.48234	0
0.1413	9.79224	-1.48662	-8.55364	2.175	0
0.1420	2.78702	-0.569747	-3.36374	-0.87473	0
0.1427	-6.07621	3.09022	-0.619761	-1.78886	0
0.1433	-10.9472	5.53145	-0.922544	3.39647	0
0.1440	-12.7801	2.17334	-2.45066	4.61794	0
0.1447	-19.8105	-1.48662	-3.36374	-0.87473	0
0.1453	-25.9118	0.954609	-2.45066	-2.40354	0
0.1460	-23.175	2.47896	-2.14314	0.0394022	0
0.1467	-16.4459	0.343357	-4.28155	-1.18207	0
0.1473	-9.11432	1.87149	-3.97404	-3.01033	0
0.1480	2.15932	3.39584	-1.53284	-2.0962	0
0.1487	9.18964	-0.267894	-0.922544	-3.01033	0
0.1493	10.0935	-2.09788	-2.45066	-2.40354	0
0.1500	12.8555	0.343357	-3.06095	-0.87473	0
0.1507	16.8226	0.954609	-3.67125	-2.0962	0
0.1513	16.5213	1.56586	-3.36374	-1.4894	0
0.1520	18.0278	4.00709	-2.14314	2.175	0
0.1527	22.6226	3.70147	-0.619761	2.48234	0
0.1533	22.6226	0.343357	-0.00946199	-0.567392	0
0.1540	20.4884	-0.267894	-0.619761	-1.78886	0
0.1547	22.9239	2.17334	-2.75344	-0.567392	0
0.1553	25.3594	4.00709	-3.06095	0.953534	0
0.1560	21.091	2.78459	-2.45066	1.56821	0
0.1567	17.1239	0.954609	-3.97404	-0.567392	0
0.1573	17.4252	2.17334	-4.28155	-3.01033	0
0.1580	18.0278	3.39584	-2.14314	-2.0962	0
0.1587	16.5213	1.26023	-4.28155	-0.267935	0
0.1593	14.6884	0.954609	-7.02553	-2.0962	0
0.1600	13.1568	3.09022	-3.97404	-3.92446	0
0.1607	10.0935	3.39584	-1.53284	-3.01033	0
0.1613	5.22253	0.954609	-2.45066	-2.70299	0
0.1620	0.627708	0.0377316	-1.84036	-4.84647	0
0.1627	-1.5065	0.648983	-0.00946199	-4.2318	0
0.1633	-3.64071	0.648983	0.908351	-1.4894	0
0.1640	-8.21042	-0.267894	5.18044	-2.40354	0
0.1647	-10.6459	0.648983	10.3656	-3.01033	0
0.1653	-10.0433	0.343357	11.2834	-0.567392	0
0.1660	-13.7091	-2.09788	8.84223	-3.01033	0
0.1667	-17.6763	-1.48662	6.70382	-6.06006	0
0.1673	-16.4459	1.56586	6.09352	-2.40354	0
0.1680	-15.2407	0.343357	6.70382	-0.267935	0
0.1687	-17.9776	-3.31661	4.87293	-5.45327	0
0.1693	-19.5092	-2.4035	1.82143	-7.58887	0
0.1700	-20.4131	-1.181	-1.53284	-3.62501	0
0.1707	-21.9447	-2.09788	-3.36374	-3.01033	0
0.1713	-20.7144	-1.79225	-1.84036	-3.01033	0
0.1720	-17.375	-0.875373	0.298053	1.56821	0
0.1727	-15.542	-0.569747	0.298053	2.48234	0
0.1733	-12.7801	-1.181	0.908351	-0.87473	0
0.1740	-8.21042	-2.70913	-0.619761	-1.78886	0
0.1747	-3.013	-3.01475	-5.19463	-1.18207	0
0.1753	4.59482	-1.79225	-6.41523	-3.31767	0
0.1760	13.7594	-1.79225	-4.89185	-3.31767	0
0.1767	17.4252	-2.09788	-5.19463	-2.0962	0
0.1773	18.3291	-1.48662	-3.67125	-3.92446	0
0.1780	18.6555	-1.181	3.04203	-5.76061	0
0.1787	16.5213	-0.569747	12.1965	-3.01033	0
0.1793	15.5923	0.648983	17.6892	0.654077	0
0.1800	16.5213	-1.181	14.0274	-0.87473	0
0.1807	12.5542	-3.92786	9.45253	-4.84647	0
0.1813	7.05544	-3.62223	10.3656	-5.76061	0
0.1820	8.26064	-2.70913	9.45253	-6.98208	0
0.1827	9.49094	-2.70913	5.48322	-9.11768	0
0.1833	5.52383	-2.4035	3.34955	-6.67474	0
0.1840	3.99222	-1.79225	-0.922544	-3.92446	0
0.1847	5.22253	-2.4035	-5.19463	-5.76061	0
0.1853	2.78702	-2.4035	-3.97404	-4.84647	0
0.1860	-0.878791	-4.23348	-1.53284	-2.70299	0
0.1867	-1.8078	-6.06346	-2.75344	-4.84647	0
0.1873	-2.7117	-4.53911	-4.28155	-5.76061	0
0.1880	-4.54461	-2.09788	-6.41523	-3.62501	0
0.1887	-4.54461	-2.4035	-7.94334	-3.92446	0
0.1893	-4.54461	-3.01475	-7.94334	-3.31767	0
0.1900	-5.1472	-2.4035	-7.94334	0.0394022	0
0.1907	-3.64071	-0.875373	-6.11245	0.0394022	0
0.1913	-1.18009	0.648983	-2.45066	0.654077	0
0.1920	-2.4104	-0.875373	0.908351	2.48234	0
0.1927	-5.1472	-3.62223	4.26263	-1.4894	0
0.1933	-5.47361	-3.31661	8.53472	-4.84647	0
0.1940	-4.54461	-3.01475	13.7246	-0.267935	0
0.1947	-3.94201	-3.31661	21.0482	2.48234	0
0.1953	-0.577491	-2.4035	23.4894	-1.78886	0
0.1960	1.85802	-3.31661	18.607	-3.31767	0
0.1967	0.954116	-6.06346	12.8068	-0.267935	0
0.1973	0.954116	-3.31661	7.31412	0.654077	0
0.1980	1.85802	-0.875373	1.82143	-0.267935	0
0.1987	0.954116	-5.45599	2.73925	-0.87473	0
0.1993	-1.8078	-7.89722	6.70382	-1.4894	0
0.2000	-6.07621	-4.23348	6.70382	-2.0962	0
0.2007	-9.11432	-3.31661	7.01134	-0.87473	0
0.2013	-9.11432	-5.15036	9.14502	-1.4894	0
0.2020	-12.1775	-4.23348	7.62163	-4.84647	0
0.2027	-16.1446	-2.4035	5.18044	-2.0962	0
0.2033	-11.8762	-3.01475	7.92442	3.08913	0
0.2040	-7.90912	-5.15036	11.2834	1.56821	0
0.2047	-10.0433	-6.06346	8.53472	-2.0962	0
0.2053	-7.60782	-4.84473	5.79074	-0.567392	0
0.2060	-0.878791	-5.15036	7.31412	0.953534	0
0.2067	0.0251083	-5.45599	7.92442	0.0394022	0
0.2073	0.954116	-2.4035	4.26263	0.654077	0
0.2080	4.92123	-2.09788	1.51865	0.654077	0
0.2087	3.69092	-6.06346	2.43173	-2.0962	0
0.2093	0.0251083	-5.45599	3.04203	-2.0962	0
0.2100	2.78702	-1.181	2.43173	0.654077	0
0.2107	7.35674	-0.569747	2.43173	1.86767	0
0.2113	8.26064	-2.4035	3.65233	0.654077	0
0.2120	9.49094	-4.23348	5.48322	0.0394022	0
0.2127	13.4581	-5.45599	6.70382	1.26087	0
0.2133	15.8936	-3.31661	7.62163	1.56821	0
0.2140	14.0607	0.343357	6.40104	0.953534	0
0.2147	13.1568	-0.569747	3.95984	1.26087	0
0.2153	17.4252	-0.875373	2.12895	1.56821	0
0.2160	18.6555	0.954609	1.82143	2.175	0
0.2167	12.5542	-1.48662	0.908351	2.175	0
0.2173	7.65804	-5.75784	-0.922544	-0.87473	0
0.2180	8.88834	-5.75784	-3.97404	-3.31767	0
0.2187	9.18964	-3.92786	-6.41523	-2.0962	0
0.2193	6.12643	-3.01475	-6.72275	-0.267935	0
0.2200	3.69092	-2.4035	-6.11245	-1.18207	0
0.2207	1.85802	-2.4035	-6.11245	-0.567392	0
0.2213	-1.8078	-2.4035	-5.19463	0.34674	0
0.2220	-6.37751	-2.4035	-4.58434	-0.87473	0
0.2227	-8.21042	-2.4035	-6.72275	-1.78886	0
0.2233	-8.21042	-3.31661	-8.55364	0.654077	0
0.2240	-11.8762	-3.62223	-9.47145	0.34674	0
0.2247	-15.2407	-2.4035	-12.5229	-2.40354	0
0.2253	-12.7801	-0.569747	-14.3538	-0.87473	0
0.2260	-10.9472	-0.569747	-13.436	1.56821	0
0.2267	-12.7801	-1.79225	-12.5229	0.0394022	0
0.2273	-8.21042	-1.48662	-11.6051	0.0394022	0
0.2280	-1.8078	-1.181	-10.3845	0.953534	0
0.2287	-3.33941	-2.09788	-10.3845	-3.92446	0
0.2293	-3.33941	-2.4035	-9.16394	-7.89621	0
0.2300	5.22253	-2.09788	-6.11245	-3.01033	0
0.2307	11.0226	-1.79225	-4.89185	1.86767	0
0.2313	11.6252	-2.4035	-6.11245	1.56821	0
0.2320	14.6884	-3.62223	-4.89185	-0.267935	0
0.2327	18.3291	-3.62223	-1.84036	-0.267935	0
0.2333	19.2581	-2.4035	-2.14314	0.34674	0
0.2340	19.8607	-2.09788	-5.19463	1.56821	0
0.2347	19.2581	-2.4035	-5.19463	-1.18207	0
0.2353	18.0278	-2.09788	-3.36374	-4.84647	0
0.2360	18.3291	-2.70913	-3.36374	-3.31767	0
0.2367	16.8226	-4.23348	-3.36374	1.56821	0
0.2373	12.2278	-3.01475	-1.23006	0.654077	0
0.2380	8.88834	-1.79225	-0.922544	-5.14593	0
0.2387	9.18964	-0.875373	-1.53284	-3.31767	0
0.2393	11.3239	2.17334	-0.922544	5.22474	0
0.2400	10.3948	0.954609	-1.23006	5.83941	0
0.2407	3.69092	-4.84473	-3.06095	-2.0962	0
0.2413	-2.4104	-4.23348	-2.45066	-5.45327	0
0.2420	-3.64071	0.343357	-1.23006	-5.14593	0
0.2427	-4.24331	-0.875373	-3.67125	-4.84647	0
0.2433	-6.37751	-3.01475	-6.11245	-3.31767	0
0.2440	-10.3446	0.343357	-2.45066	-2.70299	0
0.2447	-15.542	1.26023	1.82143	-2.40354	0
0.2453	-19.5092	-3.01475	0.600837	1.56821	0
0.2460	-21.9447	-3.31661	-2.14314	4.00327	0
0.2467	-26.5144	0.343357	-1.53284	0.34674	0
0.2473	-30.1802	0.343357	-1.23006	-1.18207	0
0.2480	-33.5447	-2.70913	-4.28155	0.34674	0
0.2487	-39.3447	-3.62223	-6.11245	-0.567392	0
0.2493	-43.9144	-0.875373	-2.75344	-1.18207	0
0.2500	-44.8435	1.26023	0.298053	0.654077	0
0.2507	-44.8435	1.87149	-2.14314	0.953534	0
0.2513	-39.9473	1.56586	-5.50215	1.26087	0
0.2520	-32.6157	0.343357	-7.02553	2.48234	0
0.2527	-31.1092	-1.48662	-8.55364	0.0394022	0
0.2533	-31.7118	-0.569747	-9.16394	-3.92446	0
0.2540	-25.6105	0.343357	-5.80493	-3.92446	0
0.2547	-17.9776	-1.48662	-4.28155	-1.18207	0
0.2553	-15.542	-3.92786	-7.02553	-1.78886	0
0.2560	-14.3117	-3.31661	-7.94334	-3.92446	0
0.2567	-10.3446	-2.4035	-7.02553	-3.31767	0
0.2573	-3.64071	-0.569747	-7.33304	-1.18207	0
0.2580	2.15932	2.17334	-6.11245	-0.567392	0
0.2587	4.92123	2.47896	-4.28155	-1.18207	0
0.2593	9.18964	0.343357	-5.80493	-0.87473	0
0.2600	14.6884	-0.267894	-6.11245	-0.567392	0
0.2607	15.5923	1.26023	-2.14314	-0.267935	0
0.2613	12.8555	0.954609	-0.619761	0.34674	0
0.2620	12.2278	-0.569747	-3.06095	-1.18207	0
0.2627	13.1568	0.343357	-2.75344	-2.0962	0
0.2633	14.362	1.26023	0.298053	0.654077	0
0.2640	14.6884	0.954609	-0.619761	1.56821	0
0.2647	14.362	0.648983	-4.89185	-0.567392	0
0.2653	16.1949	1.26023	-4.28155	-0.267935	0
0.2660	19.8607	1.26023	-1.53284	1.56821	0
0.2667	23.2252	0.648983	-2.75344	0.654077	0
0.2673	25.3594	1.26023	-3.06095	0.654077	0
0.2680	24.4555	0.954609	0.298053	1.86767	0
0.2687	25.0581	-0.267894	0.600837	0.953534	0
0.2693	31.1594	0.343357	0.298053	-1.18207	0
0.2700	35.7291	1.26023	3.95984	-0.567392	0
0.2707	35.7291	0.954609	4.87293	0.654077	0
0.2713	36.6581	0.648983	2.43173	-0.267935	0
0.2720	36.3568	-0.267894	2.12895	0.953534	0
0.2727	32.0633	-1.181	1.51865	4.3106	0
0.2733	26.5897	1.26023	4.57014	4.61794	0
0.2740	21.9949	2.47896	11.2834	1.56821	0
0.2747	18.3291	0.954609	10.3656	1.26087	0
0.2753	16.5213	0.954609	6.40104	4.3106	0
0.2760	12.5542	1.26023	8.53472	5.53207	0
0.2767	6.75414	-0.875373	9.75531	3.08913	0
0.2773	1.85802	-1.79225	7.62163	1.56821	0
0.2780	-1.8078	0.0377316	8.53472	1.86767	0
0.2787	-2.7117	0.954609	6.70382	1.86767	0
0.2793	-0.276191	0.954609	0.908351	2.78968	0
0.2800	0.0251083	0.648983	0.298053	4.3106	0
0.2807	-1.8078	-1.48662	1.82143	4.3106	0
0.2813	-4.24331	-1.48662	0.600837	3.39647	0
0.2820	-9.11432	2.17334	1.21114	1.56821	0
0.2827	-14.9143	4.00709	4.87293	-1.18207	0
0.2833	-16.4459	4.00709	7.62163	-2.70299	0
0.2840	-17.375	3.70147	9.45253	-2.0962	0
0.2847	-21.0157	3.09022	7.92442	-1.18207	0
0.2853	-24.0789	1.26023	7.31412	-0.567392	0
0.2860	-26.2131	0.954609	11.2834	-1.18207	0
0.2867	-29.5776	3.09022	16.1658	-2.40354	0
0.2873	-30.1802	5.22582	19.2173	-0.267935	0
0.2880	-25.3092	5.22582	20.4379	1.86767	0
0.2887	-21.3421	3.39584	16.7761	-1.78886	0
0.2893	-21.3421	1.26023	11.2834	-5.45327	0
0.2900	-21.0157	0.954609	7.92442	-3.62501	0
0.2907	-23.7776	1.87149	3.95984	-3.01033	0
0.2913	-29.2763	3.09022	1.51865	-4.84647	0
0.2920	-30.1802	3.09022	4.87293	-4.2318	0
0.2927	-26.8157	3.09022	7.62163	-2.40354	0
0.2933	-25.3092	2.17334	5.18044	-3.92446	0
0.2940	-24.3802	1.56586	2.43173	-5.76061	0
0.2947	-21.9447	1.56586	6.70382	-4.84647	0
0.2953	-20.4131	1.87149	12.1965	-4.53914	0
0.2960	-18.8815	1.26023	10.0628	-6.3674	0
0.2967	-16.1446	1.87149	4.26263	-6.3674	0
0.2973	-16.4459	2.17334	3.65233	-5.76061	0
0.2980	-17.375	1.56586	3.95984	-6.67474	0
0.2987	-15.8433	3.09022	2.73925	-4.2318	0
0.2993	-12.7801	4.9202	3.34955	1.56821	0
0.3000	-10.9472	2.17334	2.43173	1.56821	0
0.3007	-12.4788	-0.875373	0.298053	-2.40354	0
0.3013	-14.3117	0.343357	3.95984	-2.0962	0
0.3020	-11.8762	1.56586	8.53472	-2.70299	0
0.3027	-6.37751	0.954609	6.09352	-5.76061	0
0.3033	-4.24331	1.26023	2.43173	-4.2318	0
0.3040	-3.64071	1.87149	-1.23006	-2.0962	0
0.3047	0.326408	0.343357	-6.11245	-2.40354	0
0.3053	4.59482	-1.48662	-6.11245	-0.87473	0
0.3060	4.59482	-0.875373	-4.58434	0.953534	0
0.3067	4.29352	0.343357	-9.16394	-2.0962	0
0.3073	5.52383	0.343357	-12.5229	-3.92446	0
0.3080	4.59482	0.648983	-10.6921	-1.4894	0
0.3087	0.954116	2.17334	-10.3845	-1.18207	0
0.3093	-1.18009	2.17334	-10.3845	-3.62501	0
0.3100	-2.7117	2.17334	-7.94334	-2.0962	0
0.3107	-4.84591	4.31272	-7.02553	0.654077	0
0.3113	-6.67881	4.61834	-6.11245	0.953534	0
0.3120	-7.90912	1.56586	-3.36374	1.56821	0
0.3127	-11.5749	1.26023	-3.36374	1.56821	0
0.3133	-16.1446	3.39584	-5.50215	-1.18207	0
0.3140	-17.0485	3.70147	-6.11245	-1.78886	0
0.3147	-12.7801	3.70147	-7.02553	0.34674	0
0.3153	-8.81302	3.39584	-8.55364	-1.4894	0
0.3160	-9.11432	3.09022	-7.94334	-3.01033	0
0.3167	-8.21042	4.00709	-6.41523	0.34674	0
0.3173	-0.878791	3.39584	-6.11245	-1.4894	0
0.3180	5.52383	1.56586	-7.33304	-7.58887	0
0.3187	6.12643	4.00709	-7.02553	-4.84647	0
0.3193	5.52383	5.83707	-6.11245	0.654077	0
0.3200	5.22253	3.09022	-9.16394	-1.4894	0
0.3207	2.78702	3.39584	-13.436	-3.31767	0
0.3213	2.78702	5.83707	-12.5229	-1.18207	0
0.3220	7.65804	3.09022	-10.0818	-2.70299	0
0.3227	13.7594	1.87149	-10.6921	-3.01033	0
0.3233	21.091	4.9202	-9.77424	2.78968	0
0.3240	27.7949	3.09022	-7.63583	3.39647	0
0.3247	30.5568	-1.48662	-0.922544	-2.0962	0
0.3253	32.9923	-2.70913	10.6731	-1.4894	0
0.3260	38.4911	-1.79225	14.9452	-0.567392	0
0.3267	43.0608	-0.875373	12.1965	-4.84647	0
0.3273	45.4963	0.648983	14.6377	-3.92446	0
0.3280	46.4253	0.343357	17.9967	0.654077	0
0.3287	46.0989	-2.4035	13.7246	-3.01033	0
0.3293	43.0608	-3.31661	7.62163	-5.45327	0
0.3300	36.9594	-3.01475	4.87293	-1.18207	0
0.3307	33.8962	-2.09788	4.57014	0.0394022	0
0.3313	36.3568	-1.48662	3.04203	-0.87473	0
0.3320	35.7291	-2.09788	-3.97404	1.26087	0
0.3327	29.6278	-1.79225	-11.3024	1.26087	0
0.3333	24.7568	0.954609	-12.2154	0.654077	0
0.3340	18.0278	2.78459	-10.3845	3.39647	0
0.3347	7.35674	1.26023	-8.86116	3.39647	0
0.3353	-0.878791	1.26023	-8.86116	0.654077	0
0.3360	-7.60782	2.17334	-11.6051	0.654077	0
0.3367	-17.375	-0.569747	-9.16394	0.0394022	0
0.3373	-24.6815	-1.79225	-1.53284	-1.78886	0
0.3380	-28.046	1.87149	0.600837	-0.87473	0
0.3387	-29.2763	2.17334	0.600837	1.86767	0
0.3393	-25.6105	-1.48662	5.48322	4.3106	0
0.3400	-18.8815	-0.569747	9.75531	4.3106	0
0.3407	-12.1775	0.0377316	9.75531	2.175	0
0.3413	-6.37751	-2.70913	6.70382	1.56821	0
0.3420	-2.4104	-2.4035	1.51865	1.56821	0
0.3427	0.0251083	-1.79225	-1.53284	0.654077	0
0.3433	6.12643	-4.84473	-1.23006	1.56821	0
0.3440	11.6252	-4.23348	-1.23006	2.78968	0
0.3447	11.0226	-0.267894	-1.53284	1.56821	0
0.3453	10.0935	-0.569747	-1.23006	2.48234	0
0.3460	10.0935	-1.48662	-3.97404	4.3106	0
0.3467	7.35674	0.343357	-6.41523	3.39647	0
0.3473	5.22253	-0.569747	-3.67125	2.48234	0
0.3480	0.954116	-3.31661	-0.00946199	4.3106	0
0.3487	-7.90912	-2.4035	-0.922544	1.56821	0
0.3493	-14.0104	1.26023	-2.14314	-3.31767	0
0.3500	-14.613	2.17334	0.298053	-1.78886	0
0.3507	-15.8433	0.343357	1.21114	1.86767	0
0.3513	-16.1446	-1.181	-0.312246	0.34674	0
0.3520	-14.3117	-1.79225	-0.312246	-0.267935	0
0.3527	-14.3117	-1.48662	-0.00946199	2.78968	0
0.3533	-12.4788	-0.569747	-1.84036	1.26087	0
0.3540	-6.07621	-0.875373	-3.36374	-0.567392	0
0.3547	0.0251083	-0.569747	-4.58434	3.08913	0
0.3553	3.69092	-0.875373	-4.89185	3.39647	0
0.3560	6.12643	-2.70913	-3.36374	-0.267935	0
0.3567	6.42773	-2.4035	-4.28155	0.953534	0
0.3573	6.42773	0.954609	-6.72275	1.56821	0
0.3580	7.65804	1.26023	-5.50215	-1.18207	0
0.3587	8.88834	1.26023	-2.14314	2.48234	0
0.3593	9.18964	3.39584	0.298053	8.88914	0
0.3600	8.26064	2.17334	2.12895	6.14675	0
0.3607	5.52383	0.0377316	2.12895	0.34674	0
0.3613	5.22253	2.47896	-1.53284	-0.267935	0
0.3620	3.99222	2.17334	-4.28155	-0.567392	0
0.3627	-3.013	-1.181	-3.97404	-0.87473	0
0.3633	-10.0433	0.343357	-1.53284	0.953534	0
0.3640	-11.8762	2.17334	0.298053	-0.567392	0
0.3647	-13.4078	1.26023	-0.00946199	-3.92446	0
0.3653	-14.3117	2.17334	1.82143	-1.18207	0
0.3660	-11.5749	2.47896	4.87293	2.48234	0
0.3667	-9.74203	0.954609	2.43173	-0.267935	0
0.3673	-11.8762	1.26023	-2.14314	-0.267935	0
0.3680	-12.4788	1.56586	-4.28155	3.70381	0
0.3687	-7.90912	0.343357	-5.80493	3.39647	0
0.3693	-2.7117	1.26023	-7.02553	0.0394022	0
0.3700	-2.7117	1.87149	-6.11245	0.654077	0
0.3707	-5.1472	0.343357	-7.02553	2.48234	0
0.3713	-2.1091	1.26023	-10.3845	4.3106	0
0.3720	2.15932	2.17334	-10.6921	6.14675	0
0.3727	-0.878791	1.26023	-9.16394	2.78968	0
0.3733	-4.54461	-0.875373	-10.0818	-2.40354	0
0.3740	-1.18009	-2.70913	-9.77424	-1.18207	0
0.3747	0.627708	-2.09788	-7.02553	1.56821	0
0.3753	-2.4104	0.0377316	-5.19463	1.56821	0
0.3760	-1.18009	0.343357	-4.89185	2.48234	0
0.3767	2.78702	-0.875373	-4.28155	3.08913	0
0.3773	2.46062	-3.01475	-3.67125	0.654077	0
0.3780	0.326408	-3.31661	-2.75344	-0.567392	0
0.3787	0.954116	-1.181	-1.53284	2.175	0
0.3793	0.954116	0.343357	-2.14314	5.22474	0
0.3800	0.0251083	-1.181	-3.36374	4.3106	0
0.3807	0.954116	-2.09788	-1.23006	1.26087	0
0.3813	2.46062	-0.267894	0.298053	0.953534	0
0.3820	0.0251083	0.954609	-0.00946199	1.26087	0
0.3827	-0.878791	1.87149	4.26263	0.953534	0
0.3833	3.99222	3.09022	9.45253	2.48234	0
0.3840	8.26064	1.87149	7.31412	3.08913	0
0.3847	6.42773	0.343357	4.26263	0.34674	0
0.3853	2.15932	2.17334	7.62163	-0.267935	0
0.3860	-2.4104	3.39584	10.9759	1.86767	0
0.3867	-7.30652	0.343357	11.2834	1.26087	0
0.3873	-9.11432	-0.569747	12.1965	0.0394022	0
0.3880	-7.30652	3.39584	12.504	0.0394022	0
0.3887	-5.77491	4.00709	14.3349	-0.567392	0
0.3893	-5.47361	1.26023	19.5248	-0.267935	0
0.3900	-4.54461	-0.267894	20.1351	1.56821	0
0.3907	-3.33941	-1.181	16.4686	2.175	0
0.3913	-6.67881	-0.875373	14.9452	0.654077	0
0.3920	-12.7801	1.26023	14.0274	-1.18207	0
0.3927	-15.542	1.26023	11.5862	-1.18207	0
0.3933	-20.1118	-0.569747	10.3656	0.0394022	0
0.3940	-28.3473	0.343357	7.62163	1.56821	0
0.3947	-30.4815	1.87149	4.26263	3.39647	0
0.3953	-26.5144	1.87149	4.87293	4.92528	0
0.3960	-24.3802	1.26023	5.18044	4.61794	0
0.3967	-21.3421	-0.569747	1.51865	0.654077	0
0.3973	-15.542	-0.267894	2.12895	-2.0962	0
0.3980	-10.9472	3.09022	8.53472	-0.87473	0
0.3987	-6.37751	3.09022	8.53472	2.175	0
0.3993	1.55672	0.954609	4.26263	2.48234	0
0.4000	7.95934	2.78459	3.04203	0.654077	0
0.4007	8.58704	2.17334	-0.00946199	0.654077	0
0.4013	6.42773	-2.4035	-5.19463	1.86767	0
0.4020	5.22253	-3.01475	-5.80493	0.0394022	0
0.4027	8.26064	-1.48662	-4.28155	-2.40354	0
0.4033	11.0226	-2.4035	-6.11245	-1.78886	0
0.4040	11.0226	-2.4035	-6.72275	-1.18207	0
0.4047	11.9265	-0.569747	-6.11245	-2.0962	0
0.4053	13.7594	-2.09788	-6.11245	-1.18207	0
0.4060	13.1568	-3.01475	-3.06095	-0.267935	0
0.4067	12.5542	-1.79225	2.43173	-0.567392	0
0.4073	13.7594	-2.4035	5.18044	1.56821	0
0.4080	15.5923	-3.31661	6.09352	2.78968	0
0.4087	12.8555	-3.31661	5.48322	-0.267935	0
0.4093	6.42773	-5.75784	3.65233	-2.0962	0
0.4100	4.59482	-7.89722	3.95984	0.34674	0
0.4107	8.88834	-6.06346	3.95984	0.0394022	0
0.4113	11.0226	-3.31661	0.298053	-2.0962	0
0.4120	11.9265	-3.31661	-2.14314	0.0394022	0
0.4127	15.5923	-5.15036	-0.00946199	3.39647	0
0.4133	16.1949	-6.06346	0.600837	2.48234	0
0.4140	13.4581	-3.92786	-1.23006	1.86767	0
0.4147	13.1568	-1.48662	-0.312246	2.48234	0
0.4153	13.1568	-3.31661	1.82143	0.654077	0
0.4160	12.2278	-5.45599	1.51865	0.654077	0
0.4167	12.5542	-2.70913	-0.312246	4.00327	0
0.4173	13.1568	0.648983	-2.45066	4.3106	0
0.4180	11.9265	-1.181	-2.45066	1.56821	0
0.4187	11.0226	-4.84473	0.298053	2.78968	0
0.4193	12.5542	-5.75784	1.51865	6.75354	0
0.4200	16.1949	-5.15036	-0.619761	7.06088	0
0.4207	14.6884	-5.45599	-0.312246	2.48234	0
0.4213	9.18964	-5.15036	2.12895	-3.01033	0
0.4220	7.35674	-3.92786	0.600837	-3.62501	0
0.4227	8.26064	-3.31661	-0.312246	-1.18207	0
0.4233	4.29352	-3.62223	2.12895	0.654077	0
0.4240	0.0251083	-2.70913	0.908351	0.0394022	0
0.4247	1.25542	-2.4035	-4.28155	-1.18207	0
0.4253	1.85802	-3.62223	-4.28155	0.0394022	0
0.4260	0.0251083	-4.23348	-2.45066	3.08913	0
0.4267	-0.276191	-1.48662	-3.67125	0.0394022	0
0.4273	0.0251083	-0.569747	-4.58434	-4.84647	0
0.4280	-0.878791	-2.4035	-4.89185	-1.4894	0
0.4287	-2.7117	-3.31661	-7.02553	2.175	0
0.4293	-5.47361	-0.569747	-7.94334	-2.0962	0
0.4300	-9.11432	0.0377316	-6.41523	-3.92446	0
0.4307	-12.1775	-1.79225	-7.94334	0.34674	0
0.4313	-14.9143	-1.181	-10.6921	2.48234	0
0.4320	-18.5802	0.343357	-6.72275	1.56821	0
0.4327	-23.175	-1.79225	-2.14314	0.34674	0
0.4333	-26.5144	-3.62223	-3.97404	-1.18207	0
0.4340	-24.9828	-3.01475	-5.19463	0.654077	0
0.4347	-20.4131	-3.31661	-4.89185	2.48234	0
0.4353	-17.375	-3.92786	-8.86116	-1.18207	0
0.4360	-16.7472	-2.09788	-10.9948	-3.31767	0
0.4367	-14.613	-0.267894	-5.19463	-0.87473	0
0.4373	-9.11432	-0.569747	-1.23006	-1.4894	0
0.4380	-3.33941	-0.875373	-5.80493	-3.92446	0
0.4387	-1.5065	-0.875373	-9.77424	-0.267935	0
0.4393	-1.5065	-0.875373	-9.16394	1.26087	0
0.4400	1.85802	-1.79225	-8.25086	-3.31767	0
0.4407	3.99222	-2.09788	-7.02553	-2.70299	0
0.4413	3.69092	-0.569747	-4.28155	1.56821	0
0.4420	5.52383	-0.267894	-3.67125	-1.78886	0
0.4427	6.42773	-0.569747	-7.02553	-5.76061	0
0.4433	7.35674	0.343357	-10.0818	-0.267935	0
0.4440	14.0607	0.343357	-10.0818	2.48234	0
0.4447	20.162	-1.48662	-8.55364	-3.92446	0
0.4453	19.2581	-0.569747	-8.86116	-7.58887	0
0.4460	18.6555	0.954609	-10.0818	-5.76061	0
0.4467	19.5594	-0.875373	-10.6921	-5.76061	0
0.4473	17.4252	-2.70913	-9.77424	-6.67474	0
0.4480	14.9897	-2.4035	-6.72275	-4.84647	0
0.4487	9.49094	-0.569747	-3.06095	-3.01033	0
0.4493	-0.577491	0.954609	-1.53284	-3.31767	0
0.4500	-4.54461	1.87149	-0.312246	-3.62501	0
0.4507	-6.37751	2.47896	1.21114	-3.01033	0
0.4513	-16.4459	2.17334	-3.67125	-2.0962	0
0.4520	-26.8157	-0.569747	-10.0818	-0.267935	0
0.4527	-30.1802	-2.09788	-9.77424	2.48234	0
0.4533	-33.5447	-0.569747	-7.33304	1.26087	0
0.4540	-36.2815	0.648983	-7.33304	-1.4894	0
0.4547	-35.3776	1.26023	-6.41523	-0.87473	0
0.4553	-33.2434	2.17334	-7.63583	2.48234	0
0.4560	-30.4815	2.17334	-11.3024	2.48234	0
0.4567	-27.4434	0.648983	-10.3845	0.0394022	0
0.4573	-23.7776	-1.48662	-7.63583	-1.18207	0
0.4580	-18.2789	-4.23348	-6.41523	-2.70299	0
0.4587	-10.6459	-5.15036	-1.84036	-3.62501	0
0.4593	-2.7117	-3.31661	3.04203	-1.4894	0
0.4600	3.38962	-0.875373	2.73925	1.26087	0
0.4607	7.05544	-0.875373	3.04203	1.26087	0
0.4613	7.95934	-1.79225	4.87293	-2.70299	0
0.4620	6.12643	-2.4035	-0.00946199	-5.76061	0
0.4627	2.78702	-2.70913	-5.19463	-3.92446	0
0.4633	0.954116	-3.31661	0.600837	-1.18207	0
0.4640	1.85802	-2.4035	8.23193	-3.01033	0
0.4647	1.55672	-1.79225	4.57014	-3.31767	0
0.4653	1.85802	-1.79225	-3.36374	0.654077	0
0.4660	3.99222	0.343357	-4.28155	0.654077	0
0.4667	6.12643	3.70147	-1.23006	-3.01033	0
0.4673	8.26064	3.09022	-1.53284	-1.78886	0
0.4680	12.8555	1.56586	-6.72275	2.48234	0
0.4687	15.5923	3.09022	-12.8257	-0.267935	0
0.4693	14.362	3.39584	-16.1847	-5.14593	0
0.4700	14.362	0.343357	-15.5744	-2.70299	0
0.4707	17.4252	0.343357	-11.9126	0.34674	0
0.4713	19.8607	2.17334	-7.94334	-1.4894	0
0.4720	21.091	1.26023	-4.58434	0.34674	0
0.4727	22.9239	0.648983	-0.312246	5.22474	0
0.4733	24.7568	3.09022	2.12895	3.08913	0
0.4740	24.1291	3.70147	0.908351	-0.87473	0
0.4747	21.9949	3.09022	4.26263	1.56821	0
0.4753	18.3291	4.31272	12.1965	3.39647	0
0.4760	12.8555	4.00709	16.1658	1.56821	0
0.4767	7.05544	2.17334	17.0789	0.654077	0
0.4773	1.85802	2.17334	19.2173	0.0394022	0
0.4780	-4.54461	4.00709	20.4379	-3.01033	0
0.4787	-9.11432	4.9202	18.9098	-3.31767	0
0.4793	-8.21042	4.9202	15.8583	0.654077	0
0.4800	-8.51172	3.09022	13.1143	2.48234	0
0.4807	-12.1775	2.47896	13.7246	-2.0962	0
0.4813	-10.3446	3.09022	16.4686	-5.76061	0
0.4820	-6.67881	0.954609	15.248	-5.45327	0
0.4827	-10.0433	-1.181	11.2834	-5.45327	0
0.4833	-11.8762	0.343357	9.75531	-5.45327	0
0.4840	-6.98011	0.343357	8.53472	-4.84647	0
0.4847	-4.84591	-2.09788	6.40104	-4.84647	0
0.4853	-5.47361	-0.875373	6.70382	-3.92446	0
0.4860	-2.1091	1.56586	7.62163	-1.18207	0
0.4867	0.954116	0.954609	5.48322	-0.567392	0
0.4873	2.15932	0.648983	2.43173	-2.0962	0
0.4880	4.59482	2.17334	1.82143	-3.01033	0
0.4887	4.59482	1.87149	2.12895	-3.31767	0
0.4893	0.954116	1.26023	3.34955	-3.92446	0
0.4900	0.326408	2.78459	5.79074	-2.40354	0
0.4907	4.59482	3.70147	4.87293	-1.4894	0
0.4913	8.26064	3.39584	0.600837	-0.567392	0
0.4920	8.26064	1.26023	-0.619761	0.654077	0
0.4927	10.0935	-2.4035	0.908351	-1.78886	0
0.4933	13.7594	-1.79225	1.21114	-5.76061	0
0.4940	13.7594	2.47896	2.43173	-6.3674	0
0.4947	9.49094	1.56586	3.95984	-4.53914	0
0.4953	5.52383	-3.92786	2.73925	-3.01033	0
0.4960	2.78702	-3.92786	1.21114	-2.0962	0
0.4967	2.46062	-0.875373	0.600837	-0.267935	0
0.4973	5.82513	-2.09788	-2.45066	-0.267935	0
0.4980	8.26064	-4.53911	-5.19463	-2.0962	0
0.4987	8.26064	-5.15036	-1.23006	-1.18207	0
0.4993	10.0935	-4.84473	4.26263	3.08913	0
0.5000	10.0935	-4.23348	7.01134	2.78968	0
0.5007	6.12643	-3.92786	10.3656	-1.18207	0
0.5013	3.38962	-3.62223	13.1143	-1.18207	0
0.5020	2.15932	-1.48662	10.9759	-0.567392	0
0.5027	0.954116	1.26023	5.48322	-2.0962	0
0.5033	1.85802	-0.267894	1.82143	0.654077	0
0.5040	4.92123	-3.31661	0.298053	3.70381	0
0.5047	7.35674	-4.53911	0.298053	-2.0962	0
0.5053	8.88834	-5.15036	3.04203	-6.06006	0
0.5060	10.0935	-5.45599	4.87293	-1.18207	0
0.5067	9.49094	-4.23348	3.04203	-1.4894	0
0.5073	8.26064	-2.4035	3.04203	-6.67474	0
0.5080	9.18964	-2.4035	8.23193	-3.31767	0
0.5087	9.18964	-4.23348	11.2834	1.56821	0
0.5093	5.52383	-5.15036	7.31412	-0.267935	0
0.5100	2.78702	-3.31661	3.04203	-1.18207	0
0.5107	2.78702	-3.31661	2.73925	0.953534	0
0.5113	-0.577491	-5.75784	0.600837	0.654077	0
0.5120	-6.98011	-5.75784	-2.45066	0.34674	0
0.5127	-9.44073	-3.01475	-0.312246	2.78968	0
0.5133	-11.8762	-2.70913	2.43173	3.39647	0
0.5140	-18.5802	-4.23348	-0.00946199	1.56821	0
0.5147	-20.1118	-3.62223	-0.922544	1.56821	0
0.5153	-17.6763	-2.09788	1.21114	3.39647	0
0.5160	-21.0157	-2.4035	-1.23006	4.3106	0
0.5167	-24.0789	-4.23348	-4.89185	1.56821	0
0.5173	-22.8486	-5.15036	-4.89185	-2.0962	0
0.5180	-22.5473	-5.15036	-6.11245	-2.0962	0
0.5187	-19.5092	-5.15036	-7.94334	0.0394022	0
0.5193	-14.0104	-5.15036	-5.80493	0.654077	0
0.5200	-12.4788	-3.62223	-3.97404	0.953534	0
0.5207	-10.0433	-3.31661	-5.19463	2.48234	0
0.5213	-3.013	-4.23348	-6.11245	1.86767	0
0.5220	0.0251083	-5.75784	-6.41523	0.0394022	0
0.5227	0.954116	-6.06346	-7.63583	0.0394022	0
0.5233	3.99222	-5.15036	-7.02553	1.56821	0
0.5240	4.92123	-3.92786	-5.50215	0.654077	0
0.5247	7.35674	-4.23348	-4.58434	-1.18207	0
0.5253	12.5542	-4.84473	-1.53284	0.654077	0
0.5260	9.18964	-2.4035	2.73925	3.08913	0
0.5267	1.85802	0.648983	3.65233	3.70381	0
0.5273	2.78702	-1.48662	-0.922544	5.22474	0
0.5280	3.69092	-7.28597	-4.89185	6.14675	0
0.5287	-5.1472	-6.67472	-3.67125	3.39647	0
0.5293	-11.8762	-3.01475	-1.53284	0.0394022	0
0.5300	-10.0433	-4.53911	-2.45066	-0.267935	0
0.5307	-6.07621	-6.06346	-4.28155	1.86767	0
0.5313	-5.47361	-3.31661	-6.41523	3.08913	0
0.5320	-6.37751	-3.92786	-10.0818	2.48234	0
0.5327	-5.77491	-6.06346	-13.436	3.70381	0
0.5333	-3.33941	-3.31661	-12.8257	4.61794	0
0.5340	-0.276191	-0.875373	-12.5229	2.48234	0
0.5347	4.59482	-2.4035	-15.2669	2.175	0
0.5353	9.79224	-4.23348	-14.9641	5.22474	0
0.5360	11.6252	-3.92786	-9.77424	4.00327	0
0.5367	10.7213	-1.79225	-5.80493	1.26087	0
0.5373	8.26064	-0.875373	-5.50215	2.48234	0
0.5380	1.85802	-2.09788	-6.11245	3.70381	0
0.5387	-5.47361	-2.09788	-6.41523	4.00327	0
0.5393	-7.60782	-1.181	-4.28155	7.06088	0
0.5400	-11.8762	-2.09788	-0.619761	7.06088	0
0.5407	-23.7776	-2.09788	-3.36374	1.56821	0
0.5413	-32.3144	0.343357	-7.63583	0.654077	0
0.5420	-34.7499	0.343357	-4.28155	3.39647	0
0.5427	-38.1144	-0.875373	-2.45066	1.56821	0
0.5433	-39.3447	-2.4035	-7.02553	0.34674	0
0.5440	-34.4486	-2.4035	-9.16394	1.56821	0
0.5447	-29.2763	-0.569747	-9.47145	0.0394022	0
0.5453	-24.6815	0.954609	-11.6051	1.26087	0
0.5460	-15.8433	0.648983	-9.47145	4.00327	0
0.5467	-3.94201	1.26023	-5.19463	0.654077	0
0.5473	8.26064	0.0377316	-7.33304	-1.18207	0
0.5480	15.5923	-2.4035	-9.47145	4.00327	0
0.5487	14.6884	-2.09788	-3.67125	3.70381	0
0.5493	12.8555	0.0377316	0.908351	-2.0962	0
0.5500	12.5542	0.954609	-1.53284	-0.567392	0
0.5507	7.95934	2.78459	-2.75344	4.3106	0
0.5513	5.82513	4.00709	0.298053	3.70381	0
0.5520	9.49094	2.47896	2.43173	4.3106	0
0.5527	8.26064	0.648983	3.65233	5.22474	0
0.5533	2.78702	-0.569747	3.95984	2.48234	0
0.5540	1.85802	0.0377316	2.12895	0.654077	0
0.5547	4.59482	1.26023	0.298053	2.48234	0
0.5553	8.26064	0.343357	-1.53284	1.56821	0
0.5560	12.5542	0.0377316	-5.19463	-1.78886	0
0.5567	16.8226	1.26023	-7.02553	-1.78886	0
0.5573	23.8278	0.343357	-5.80493	-0.267935	0
0.5580	29.3265	-1.181	-5.80493	-0.267935	0
0.5587	31.762	1.26023	-5.19463	-0.267935	0
0.5593	35.7291	2.78459	-1.53284	1.56821	0
0.5600	41.5292	3.70147	1.21114	0.953534	0
0.5607	42.1318	5.83707	1.82143	-2.70299	0
0.5613	40.324	4.00709	2.43173	-3.92446	0
0.5620	37.562	2.47896	5.48322	-2.40354	0
0.5627	33.2936	5.83707	11.2834	-2.70299	0
0.5633	33.5949	6.44833	15.8583	-1.4894	0
0.5640	35.4278	1.26023	14.9452	0.0394022	0
0.5647	29.3265	-0.569747	14.9452	-2.70299	0
0.5653	23.5265	1.87149	18.2995	-4.84647	0
0.5660	24.7568	2.17334	18.607	-1.18207	0
0.5667	24.7568	0.343357	14.3349	1.56821	0
0.5673	20.4884	0.343357	12.504	-0.567392	0
0.5680	15.8936	2.78459	11.8937	-1.4894	0
0.5687	11.9265	4.9202	7.62163	-0.567392	0
0.5693	10.3948	3.09022	3.04203	-1.78886	0
0.5700	11.3239	0.648983	2.12895	-2.40354	0
0.5707	8.26064	1.26023	3.95984	-0.267935	0
0.5713	1.85802	0.343357	2.73925	0.654077	0
0.5720	-0.878791	0.0377316	1.51865	0.0394022	0
0.5727	-0.276191	3.09022	4.87293	2.48234	0
0.5733	0.326408	4.61834	6.40104	3.39647	0
0.5740	-1.18009	2.78459	3.34955	1.56821	0
0.5747	-2.1091	3.70147	5.18044	2.78968	0
0.5753	1.85802	4.31272	10.0628	4.92528	0
0.5760	5.82513	2.17334	5.79074	2.78968	0
0.5767	5.52383	1.26023	-2.45066	0.0394022	0
0.5773	5.82513	1.87149	-7.02553	-1.18207	0
0.5780	7.35674	1.26023	-11.6051	-1.18207	0
0.5787	8.58704	2.17334	-14.3538	0.654077	0
0.5793	10.7213	3.70147	-11.3024	2.175	0
0.5800	11.0226	4.9202	-8.86116	0.654077	0
0.5807	9.79224	5.53145	-7.02553	-1.18207	0
0.5813	11.6252	2.78459	0.298053	-1.78886	0
0.5820	11.9265	0.343357	6.40104	-2.70299	0
0.5827	8.26064	4.00709	3.95984	-2.40354	0
0.5833	8.58704	4.9202	3.04203	-1.18207	0
0.5840	9.49094	0.343357	4.57014	-0.267935	0
0.5847	3.38962	-0.569747	4.57014	-2.0962	0
0.5853	-0.878791	2.78459	6.70382	-2.70299	0
0.5860	0.0251083	3.09022	9.14502	-0.567392	0
0.5867	-1.8078	4.00709	7.01134	1.86767	0
0.5873	-3.013	4.00709	3.95984	2.48234	0
0.5880	-2.4104	1.26023	1.51865	1.56821	0
0.5887	-5.77491	0.0377316	-1.53284	-1.18207	0
0.5893	-9.44073	1.26023	-2.14314	-5.14593	0
0.5900	-8.81302	1.26023	-0.312246	-4.84647	0
0.5907	-9.11432	2.47896	-1.23006	-2.0962	0
0.5913	-10.3446	4.9202	-3.67125	-0.567392	0
0.5920	-10.9472	3.39584	-4.58434	2.175	0
0.5927	-12.7801	1.56586	-4.28155	5.22474	0
0.5933	-13.7091	3.09022	-5.19463	2.78968	0
0.5940	-11.8762	2.17334	-8.86116	0.0394022	0
0.5947	-11.2736	-0.875373	-10.0818	2.48234	0
0.5953	-12.7801	0.0377316	-6.41523	3.70381	0
0.5960	-15.2407	2.17334	-5.19463	0.34674	0
0.5967	-17.375	1.26023	-8.25086	-1.18207	0
0.5973	-15.542	0.954609	-9.16394	0.654077	0
0.5980	-12.4788	3.09022	-7.94334	-0.267935	0
0.5987	-12.7801	4.61834	-9.47145	0.0394022	0
0.5993	-11.8762	5.22582	-10.6921	5.53207	0
0.6000	-7.30652	4.00709	-9.77424	7.06088	0
0.6007	-5.47361	1.26023	-8.25086	0.654077	0
0.6013	-5.1472	0.0377316	-7.02553	-3.01033	0
0.6020	-5.47361	0.343357	-6.11245	-0.87473	0
0.6027	-8.81302	-0.875373	-3.06095	0.953534	0
0.6033	-10.0433	-1.48662	-0.312246	1.86767	0
0.6040	-7.30652	0.343357	-0.619761	0.953534	0
0.6047	-7.90912	1.56586	-0.619761	-1.78886	0
0.6053	-8.81302	1.26023	1.82143	0.654077	0
0.6060	-5.77491	1.26023	2.12895	4.3106	0
0.6067	-6.07621	1.56586	1.21114	2.175	0
0.6073	-9.11432	0.343357	4.26263	0.654077	0
0.6080	-8.21042	0.343357	6.70382	3.39647	0
0.6087	-6.07621	1.26023	4.87293	2.48234	0
0.6093	-5.47361	1.56586	2.12895	-1.4894	0
0.6100	-6.07621	0.648983	1.21114	-1.4894	0
0.6107	-5.77491	0.954609	3.04203	-1.18207	0
0.6113	-3.33941	1.26023	4.26263	-1.78886	0
0.6120	-1.18009	0.343357	3.95984	-1.18207	0
0.6127	-4.54461	-0.267894	6.70382	-0.87473	0
0.6133	-10.0433	0.648983	10.9759	-2.0962	0
0.6140	-12.7801	1.26023	10.9759	-0.267935	0
0.6147	-17.375	1.26023	10.0628	4.3106	0
0.6153	-24.9828	0.954609	11.2834	3.70381	0
0.6160	-31.1092	-0.875373	9.75531	-1.4894	0
0.6167	-33.846	-0.569747	8.53472	-2.70299	0
0.6173	-35.0763	1.56586	8.53472	2.175	0
0.6180	-39.646	1.56586	4.87293	3.39647	0
0.6187	-44.8435	0.954609	-0.619761	2.175	0
0.6193	-49.4132	2.47896	-1.84036	3.08913	0
0.6200	-57.3474	2.47896	-1.23006	2.48234	0
0.6207	-62.2184	1.26023	-2.14314	-0.267935	0
0.6213	-59.4816	3.70147	-2.14314	-1.18207	0
0.6220	-58.5526	4.00709	-0.619761	-2.40354	0
0.6227	-56.7448	1.26023	-0.312246	-4.84647	0
0.6233	-43.0105	0.954609	-1.53284	-2.40354	0
0.6240	-29.2763	3.09022	-2.45066	-0.267935	0
0.6247	-25.6105	2.78459	-2.45066	-4.84647	0
0.6253	-21.0157	1.87149	-1.53284	-6.3674	0
0.6260	-14.3117	0.648983	-1.23006	-1.78886	0
0.6267	-10.0433	-1.79225	-2.45066	0.654077	0
0.6273	-5.47361	-0.569747	-3.67125	-1.78886	0
0.6280	1.55672	3.09022	-4.58434	-3.01033	0
0.6287	9.18964	2.17334	-5.80493	-3.92446	0
0.6293	18.9568	-0.569747	-3.36374	-4.53914	0
0.6300	26.891	-0.875373	6.09352	-2.40354	0
0.6307	28.4226	-1.79225	14.9452	-0.267935	0
0.6313	25.962	-2.4035	14.0274	0.0394022	0
0.6320	26.2633	-0.569747	9.14502	0.953534	0
0.6327	29.0252	-1.79225	7.62163	2.78968	0
0.6333	29.0252	-4.53911	5.79074	1.56821	0
0.6340	24.1291	-2.70913	3.65233	-0.267935	0
0.6347	22.9239	-0.569747	3.04203	1.56821	0
0.6353	24.7568	-1.79225	0.908351	4.00327	0
0.6360	23.5265	-2.4035	-1.84036	3.39647	0
0.6367	21.3923	-2.70913	-0.312246	1.56821	0
0.6373	21.091	-5.75784	3.34955	0.654077	0
0.6380	18.9568	-4.84473	3.65233	-0.267935	0
0.6387	15.8936	-0.569747	2.12895	0.34674	0
0.6393	14.6884	-1.48662	2.12895	0.953534	0
0.6400	12.5542	-4.23348	0.908351	0.0394022	0
0.6407	10.7213	-2.70913	-0.619761	1.26087	0
0.6413	12.2278	-0.875373	-1.84036	4.3106	0
0.6420	11.6252	-2.09788	-3.36374	1.86767	0
0.6427	9.18964	-3.01475	-3.36374	-2.0962	0
0.6433	10.3948	-3.31661	-0.922544	-1.78886	0
0.6440	11.3239	-2.4035	0.298053	-0.567392	0
0.6447	7.65804	-0.875373	0.298053	-1.18207	0
0.6453	4.29352	-0.569747	0.908351	-0.567392	0
0.6460	3.69092	0.343357	0.600837	0.0394022	0
0.6467	4.92123	1.87149	-0.619761	-1.18207	0
0.6473	8.26064	-0.569747	-0.619761	0.34674	0
0.6480	11.6252	-3.01475	-0.619761	1.56821	0
0.6487	10.3948	0.954609	-3.36374	-2.70299	0
0.6493	6.12643	3.39584	-3.06095	-7.58887	0
0.6500	3.38962	0.343357	-0.619761	-5.76061	0
0.6507	1.55672	0.343357	-1.84036	-2.0962	0
0.6513	-1.18009	3.09022	-3.36374	-3.01033	0
0.6520	-3.64071	1.56586	-0.619761	-2.70299	0
0.6527	-3.33941	-1.181	2.12895	1.26087	0
0.6533	-2.7117	0.343357	3.04203	1.86767	0
0.6540	-6.37751	1.26023	3.95984	-2.0962	0
0.6547	-9.44073	0.648983	3.95984	-3.01033	0
0.6553	-10.9472	1.26023	2.12895	-0.567392	0
0.6560	-12.1775	2.17334	-0.619761	-1.78886	0
0.6567	-10.9472	1.56586	-3.36374	-2.70299	0
0.6573	-6.07621	2.17334	-5.80493	-2.0962	0
0.6580	-4.84591	3.09022	-6.72275	-3.62501	0
0.6587	-5.1472	3.39584	-5.50215	-2.40354	0
0.6593	0.954116	3.70147	-3.36374	4.92528	0
0.6600	6.75414	3.09022	-3.36374	4.61794	0
0.6607	5.52383	2.17334	-5.80493	-4.2318	0
0.6613	3.99222	4.9202	-7.02553	-6.67474	0
0.6620	8.58704	7.05958	-5.80493	-3.92446	0
0.6627	13.7594	4.31272	-5.19463	-5.76061	0
0.6633	16.8226	2.47896	-5.19463	-5.76061	0
0.6640	18.9568	4.31272	-4.28155	-1.78886	0
0.6647	20.162	4.61834	-2.45066	-2.70299	0
0.6653	19.5594	4.61834	-1.84036	-5.45327	0
0.6660	16.1949	6.1427	-3.06095	-3.31767	0
0.6667	12.8555	5.53145	-2.45066	-1.18207	0
0.6673	12.2278	3.39584	-1.53284	-0.267935	0
0.6680	11.3239	4.00709	-6.11245	1.56821	0
0.6687	8.26064	4.61834	-9.77424	1.56821	0
0.6693	6.42773	3.09022	-5.19463	-0.87473	0
0.6700	5.22253	1.87149	2.43173	-1.18207	0
0.6707	2.78702	3.39584	3.04203	0.654077	0
0.6713	3.99222	5.83707	-3.36374	2.78968	0
0.6720	7.05544	4.9202	-7.02553	4.3106	0
0.6727	3.69092	1.26023	-6.11245	2.78968	0
0.6733	-1.18009	1.56586	-7.33304	0.0394022	0
0.6740	-0.878791	3.39584	-10.3845	-1.18207	0
0.6747	0.0251083	2.47896	-7.02553	0.654077	0
0.6753	-0.878791	4.00709	0.298053	0.34674	0
0.6760	-0.878791	6.44833	3.04203	-1.18207	0
0.6767	-0.878791	3.09022	1.21114	1.56821	0
0.6773	0.0251083	-1.181	0.298053	4.61794	0
0.6780	2.46062	0.954609	2.73925	1.56821	0
0.6787	1.85802	2.78459	5.18044	-0.87473	0
0.6793	-0.577491	0.954609	3.04203	2.175	0
0.6800	-1.5065	0.954609	1.21114	1.56821	0
0.6807	-2.7117	2.47896	4.87293	-1.18207	0
0.6813	-4.24331	2.78459	5.79074	0.654077	0
0.6820	-5.47361	2.17334	-0.00946199	1.86767	0
0.6827	-7.30652	3.09022	-0.922544	-0.567392	0
0.6833	-8.21042	3.09022	2.73925	0.0394022	0
0.6840	-8.81302	0.343357	3.95984	0.953534	0
0.6847	-13.0814	-3.01475	4.87293	-3.92446	0
0.6853	-16.4459	-2.4035	5.18044	-5.76061	0
0.6860	-16.1446	1.26023	3.04203	-0.87473	0
0.6867	-18.2789	2.17334	4.87293	-0.267935	0
0.6873	-21.9447	-1.48662	8.53472	-3.31767	0
0.6880	-20.4131	-2.09788	4.87293	-3.31767	0
0.6887	-19.5092	2.17334	-1.53284	-3.31767	0
0.6893	-22.8486	4.9202	-1.53284	-4.53914	0
0.6900	-23.175	3.09022	0.298053	-3.31767	0
0.6907	-20.1118	0.343357	-1.53284	-3.31767	0
0.6913	-20.7144	0.0377316	-1.53284	-4.2318	0
0.6920	-22.8486	-1.48662	1.21114	-2.0962	0
0.6927	-21.6434	-1.48662	2.12895	0.0394022	0
0.6933	-20.1118	2.17334	-1.23006	-2.40354	0
0.6940	-20.1118	3.09022	-1.53284	-4.84647	0
0.6947	-16.4459	1.56586	1.21114	-2.70299	0
0.6953	-11.5749	1.56586	2.12895	0.654077	0
0.6960	-12.7801	0.648983	1.82143	0.0394022	0
0.6967	-17.375	-0.875373	2.43173	-3.01033	0
0.6973	-16.4459	0.954609	2.73925	-4.84647	0
0.6980	-13.4078	0.343357	2.43173	-5.76061	0
0.6987	-13.4078	-2.70913	1.51865	-6.67474	0
0.6993	-10.9472	-1.48662	-0.312246	-4.53914	0
0.7000	-6.07621	1.26023	0.298053	-3.01033	0
0.7007	-4.54461	-0.569747	2.43173	-3.92446	0
0.7013	-3.94201	-2.09788	1.21114	-3.01033	0
0.7020	-1.5065	0.0377316	-0.619761	-1.78886	0
0.7027	-1.8078	1.26023	-0.922544	-3.92446	0
0.7033	-2.1091	0.343357	-3.36374	-3.31767	0
0.7040	1.85802	-0.569747	-6.11245	0.34674	0
0.7047	4.59482	-0.569747	-4.89185	0.0394022	0
0.7053	5.22253	0.343357	-3.06095	-0.87473	0
0.7060	6.12643	2.17334	-4.28155	0.654077	0
0.7067	5.52383	2.78459	-5.80493	0.34674	0
0.7073	2.78702	0.954609	-6.41523	0.654077	0
0.7080	1.85802	0.343357	-5.19463	3.39647	0
0.7087	1.55672	0.648983	-2.75344	2.175	0
0.7093	1.25542	-1.79225	-2.75344	-1.78886	0
0.7100	3.08832	-2.70913	-6.11245	-0.567392	0
0.7107	5.82513	1.56586	-6.72275	1.86767	0
0.7113	5.82513	4.00709	-3.36374	0.654077	0
0.7120	1.55672	3.70147	-2.75344	-0.267935	0
0.7127	-2.1091	4.9202	-1.53284	1.86767	0
0.7133	-1.8078	2.47896	6.70382	2.175	0
0.7140	-0.878791	-1.48662	13.4171	0.654077	0
0.7147	-1.5065	0.648983	12.1965	0.654077	0
0.7153	0.627708	2.47896	12.1965	-0.567392	0
0.7160	4.92123	-0.267894	14.6377	-2.40354	0
0.7167	7.95934	1.87149	11.2834	-1.78886	0
0.7173	11.9265	3.39584	5.48322	-1.18207	0
0.7180	15.8936	-1.181	1.21114	-2.40354	0
0.7187	19.5594	-0.875373	-3.36374	0.0394022	0
0.7193	26.5897	2.47896	-4.58434	4.3106	0
0.7200	31.1594	0.343357	-1.53284	0.0394022	0
0.7207	27.4936	-1.181	-3.36374	-6.67474	0
0.7213	24.7568	-0.875373	-4.89185	-4.2318	0
0.7220	25.6607	-4.23348	2.43173	0.0394022	0
0.7227	23.5265	-5.15036	7.92442	-1.4894	0
0.7233	19.5594	-1.181	6.09352	-2.40354	0
0.7240	18.6555	-1.48662	5.18044	0.0394022	0
0.7247	17.4252	-2.4035	4.87293	-0.567392	0
0.7253	15.5923	0.0377316	1.51865	-3.31767	0
0.7260	14.6884	-0.267894	-1.23006	-2.40354	0
0.7267	12.8555	-2.09788	-1.23006	-0.567392	0
0.7273	9.49094	-0.875373	-0.00946199	-2.0962	0
0.7280	7.35674	-0.875373	1.21114	-2.70299	0
0.7287	6.12643	-1.48662	0.298053	-1.18207	0
0.7293	4.59482	0.954609	-0.619761	-2.40354	0
0.7300	3.69092	2.17334	1.21114	-4.2318	0
0.7307	3.69092	1.26023	1.51865	-0.87473	0
0.7313	5.82513	0.343357	2.12895	1.86767	0
0.7320	7.65804	-0.569747	5.18044	-0.87473	0
0.7327	9.79224	-1.79225	7.01134	-3.31767	0
0.7333	13.7594	-1.79225	6.09352	-4.2318	0
0.7340	16.8226	-3.01475	4.26263	-5.45327	0
0.7347	17.7265	-3.92786	0.298053	-2.70299	0
0.7353	18.3291	-1.181	-5.80493	0.0394022	0
0.7360	15.5923	-0.875373	-7.94334	-3.92446	0
0.7367	10.0935	-4.23348	-6.11245	-4.84647	0
0.7373	7.05544	-3.31661	-6.72275	0.34674	0
0.7380	2.46062	-0.569747	-9.47145	-0.267935	0
0.7387	-7.30652	-2.4035	-8.55364	-3.01033	0
0.7393	-14.613	-3.01475	-5.19463	1.86767	0
0.7400	-19.8105	-2.70913	-2.45066	6.14675	0
0.7407	-26.5144	-4.23348	0.908351	3.08913	0
0.7413	-31.7118	-3.01475	4.26263	0.0394022	0
0.7420	-33.846	0.648983	5.48322	-0.567392	0
0.7427	-34.4486	0.343357	5.79074	-0.87473	0
0.7433	-30.1802	-0.875373	4.87293	0.953534	0
0.7440	-23.7776	-0.875373	2.73925	2.48234	0
0.7447	-21.9447	-1.48662	3.04203	0.654077	0
0.7453	-21.6434	-1.79225	2.43173	-0.87473	0
0.7460	-16.4459	-1.181	-1.84036	0.654077	0
0.7467	-6.37751	-2.70913	-4.28155	2.175	0
0.7473	0.954116	-4.53911	-5.19463	1.56821	0
0.7480	3.99222	-3.01475	-6.72275	1.26087	0
0.7487	7.95934	-2.4035	-4.28155	2.48234	0
0.7493	13.4581	-3.62223	-2.45066	2.175	0
0.7500	14.9897	-3.31661	-6.72275	0.654077	0
0.7507	13.4581	-1.48662	-11.3024	2.175	0
0.7513	12.8555	-2.4035	-12.5229	3.08913	0
0.7520	11.9265	-4.23348	-10.6921	0.0394022	0
0.7527	10.0935	-4.84473	-4.89185	-0.87473	0
0.7533	8.26064	-4.23348	-1.84036	1.56821	0
0.7540	4.29352	-4.23348	-5.19463	2.175	0
0.7547	0.326408	-2.4035	-4.58434	2.48234	0
0.7553	1.25542	-0.569747	-0.922544	4.61794	0
0.7560	1.25542	-2.4035	-2.14314	2.48234	0
0.7567	-0.878791	-5.15036	-3.67125	-2.70299	0
0.7573	0.0251083	-4.23348	-2.75344	-3.01033	0
0.7580	2.15932	-1.79225	-4.89185	-0.87473	0
0.7587	1.25542	-2.09788	-6.11245	0.0394022	0
0.7593	2.15932	-1.48662	-1.53284	0.953534	0
0.7600	4.92123	0.343357	0.600837	0.654077	0
0.7607	3.69092	-3.31661	-2.14314	0.654077	0
0.7613	0.954116	-6.98034	-2.75344	3.39647	0
0.7620	-0.878791	-3.31661	-1.84036	4.00327	0
0.7627	-5.47361	-0.267894	-3.97404	-1.18207	0
0.7633	-9.11432	-4.23348	-5.80493	-3.62501	0
0.7640	-10.9472	-5.15036	-3.06095	-1.18207	0
0.7647	-16.1446	-0.267894	-2.14314	0.0394022	0
0.7653	-21.3421	-0.875373	-6.72275	0.953534	0
0.7660	-21.9447	-4.23348	-8.86116	2.78968	0
0.7667	-23.7776	-1.79225	-6.11245	3.39647	0
0.7673	-28.046	1.26023	-4.89185	4.00327	0
0.7680	-29.5776	-1.79225	-4.58434	3.39647	0
0.7687	-31.1092	-3.92786	-3.06095	-0.87473	0
0.7693	-34.7499	-2.4035	-2.75344	-3.62501	0
0.7700	-32.0131	-2.4035	-3.97404	0.0394022	0
0.7707	-22.246	-2.70913	-2.45066	2.48234	0
0.7713	-14.613	-0.569747	-0.312246	-0.267935	0
0.7720	-6.37751	-1.48662	-0.619761	-0.267935	0
0.7727	3.38962	-5.75784	-1.53284	2.78968	0
0.7733	7.35674	-5.15036	-3.36374	1.86767	0
0.7740	7.35674	-1.48662	-6.11245	-0.267935	0
0.7747	12.5542	-1.48662	-7.02553	0.953534	0
0.7753	18.0278	-1.48662	-7.02553	2.175	0
0.7760	18.0278	0.343357	-7.94334	-0.267935	0
0.7767	19.2581	-1.48662	-7.02553	-1.78886	0
0.7773	22.9239	-3.62223	-4.58434	-0.567392	0
0.7780	23.8278	-0.569747	-6.11245	-0.87473	0
0.7787	23.8278	1.26023	-7.94334	1.56821	0
0.7793	25.6607	0.648983	-6.11245	7.06088	0
0.7800	23.8278	0.954609	-2.75344	7.06088	0
0.7807	18.3291	0.343357	2.43173	0.34674	0
0.7813	16.5213	-0.875373	9.14502	-2.0962	0
0.7820	17.7265	0.954609	8.23193	-0.87473	0
0.7827	17.7265	2.17334	1.82143	-1.18207	0
0.7833	15.8936	-0.569747	2.43173	-0.87473	0
0.7840	12.8555	-1.48662	6.70382	-0.267935	0
0.7847	8.26064	0.343357	7.31412	-1.18207	0
0.7853	3.69092	2.47896	9.14502	1.56821	0
0.7860	-0.577491	4.00709	10.3656	3.39647	0
0.7867	-1.8078	2.17334	6.70382	-0.267935	0
0.7873	-0.878791	-1.48662	4.57014	-2.0962	0
0.7880	-2.4104	-1.79225	6.40104	1.26087	0
0.7887	-4.84591	-0.569747	4.57014	1.86767	0
0.7893	-6.37751	-1.79225	0.908351	-1.18207	0
0.7900	-7.60782	-2.4035	1.21114	-2.70299	0
0.7907	-7.90912	0.0377316	3.65233	-1.78886	0
0.7913	-5.47361	0.0377316	3.95984	0.654077	0
0.7920	-2.7117	-3.01475	3.04203	0.34674	0
0.7927	-0.878791	-2.70913	4.26263	-2.0962	0
0.7933	2.15932	0.0377316	8.23193	-1.4894	0
0.7940	5.52383	0.343357	7.92442	-1.18207	0
0.7947	5.52383	-1.181	5.48322	-3.92446	0
0.7953	2.78702	-0.875373	5.79074	-3.31767	0
0.7960	-0.577491	0.343357	4.87293	-2.0962	0
0.7967	-4.54461	0.954609	2.43173	-4.2318	0
0.7973	-10.3446	-0.267894	3.95984	-1.78886	0
0.7980	-15.542	-1.181	5.18044	0.654077	0
0.7987	-18.2789	0.343357	2.73925	-3.01033	0
0.7993	-19.5092	1.26023	-0.312246	-3.62501	0
0.8000	-21.0157	0.648983	-1.84036	-0.87473	0
0.8007	-21.0157	1.87149	-2.75344	-3.01033	0
0.8013	-22.8486	1.56586	-2.75344	-3.01033	0
0.8020	-25.6105	-1.48662	-2.45066	0.654077	0
0.8027	-23.4763	-1.79225	-3.06095	-1.4894	0
0.8033	-17.375	0.343357	-3.97404	-3.62501	0
0.8040	-13.0814	-1.181	-6.11245	-0.567392	0
0.8047	-10.3446	-3.31661	-7.94334	-2.70299	0
0.8053	-7.60782	-3.62223	-6.11245	-6.67474	0
0.8060	-5.47361	-5.45599	-1.53284	-2.40354	0
0.8067	-3.64071	-6.98034	1.21114	1.56821	0
0.8073	-1.5065	-6.06346	-0.00946199	-1.18207	0
0.8080	-0.577491	-4.23348	-1.84036	-1.78886	0
0.8087	1.85802	-1.181	0.908351	0.953534	0
0.8093	3.69092	-1.48662	5.18044	0.34674	0
0.8100	0.627708	-5.45599	6.70382	-0.267935	0
0.8107	-1.18009	-5.45599	8.53472	2.48234	0
0.8113	-1.18009	-4.23348	11.2834	2.48234	0
0.8120	-3.64071	-5.15036	9.45253	0.654077	0
0.8127	-3.64071	-4.23348	6.70382	3.39647	0
0.8133	-0.878791	-2.70913	7.62163	3.39647	0
0.8140	-1.8078	-4.23348	7.62163	-1.78886	0
0.8147	-3.013	-2.70913	7.01134	0.654077	0
0.8153	1.85802	-0.569747	7.62163	7.06088	0
0.8160	5.52383	-4.84473	5.18044	3.08913	0
0.8167	5.82513	-6.98034	1.21114	-3.01033	0
0.8173	9.18964	-2.4035	3.04203	-2.0962	0
0.8180	12.8555	-2.09788	4.57014	-0.567392	0
0.8187	13.1568	-5.45599	1.21114	0.654077	0
0.8193	12.5542	-4.23348	-0.619761	5.22474	0
0.8200	11.9265	-0.267894	-0.00946199	5.53207	0
0.8207	8.26064	0.0377316	-1.53284	-0.267935	0
0.8213	3.99222	-1.79225	-3.06095	-2.0962	0
0.8220	0.954116	-0.267894	-3.36374	0.654077	0
0.8227	-0.276191	0.954609	-4.58434	1.56821	0
0.8233	-1.18009	-1.48662	-4.28155	-0.567392	0
0.8240	-2.7117	-0.875373	-1.84036	-1.18207	0
0.8247	-3.64071	3.39584	-1.53284	-0.567392	0
0.8253	-2.1091	2.47896	-3.36374	-0.87473	0
0.8260	-0.878791	0.343357	-3.67125	-0.87473	0
0.8267	-1.5065	4.00709	-1.84036	0.953534	0
0.8273	0.954116	3.39584	3.04203	4.00327	0
0.8280	6.12643	-1.48662	10.3656	5.53207	0
0.8287	6.75414	0.343357	13.7246	2.48234	0
0.8293	3.69092	3.70147	10.3656	-3.92446	0
0.8300	1.85802	0.343357	8.84223	-4.53914	0
0.8307	3.38962	-1.48662	9.45253	0.654077	0
0.8313	7.35674	0.343357	5.79074	1.56821	0
0.8320	10.7213	-0.267894	0.298053	0.0394022	0
0.8327	8.88834	-0.569747	-0.619761	3.39647	0
0.8333	6.42773	0.954609	-0.312246	6.14675	0
0.8340	6.12643	0.343357	-1.84036	2.48234	0
0.8347	2.78702	0.0377316	-2.45066	0.654077	0
0.8353	-1.8078	2.78459	-1.53284	2.78968	0
0.8360	-3.64071	4.00709	-0.619761	1.56821	0
0.8367	-5.1472	3.09022	-0.619761	1.56821	0
0.8373	-4.84591	4.00709	-2.45066	5.53207	0
0.8380	-0.878791	5.83707	-4.58434	4.3106	0
0.8387	1.55672	4.61834	-5.19463	1.26087	0
0.8393	3.99222	1.26023	-4.28155	6.14675	0
0.8400	8.26064	0.954609	-1.23006	9.19648	0
0.8407	7.65804	2.47896	3.95984	3.08913	0
0.8413	6.12643	3.09022	5.79074	0.34674	0
0.8420	8.26064	4.9202	1.51865	2.78968	0
0.8427	9.18964	5.83707	-0.922544	-0.567392	0
0.8433	7.05544	4.31272	2.12895	-3.31767	0
0.8440	3.69092	3.39584	3.95984	1.56821	0
0.8447	0.0251083	2.47896	2.73925	4.3106	0
0.8453	-0.878791	0.0377316	2.43173	2.48234	0
0.8460	-3.013	1.87149	3.65233	3.70381	0
0.8467	-8.51172	4.00709	3.95984	3.39647	0
0.8473	-11.8762	0.343357	3.95984	0.953534	0
0.8480	-13.4078	-1.48662	3.34955	1.86767	0
0.8487	-17.375	2.47896	3.34955	3.39647	0
0.8493	-20.1118	2.47896	3.04203	1.26087	0
0.8500	-20.7144	0.954609	3.34955	1.56821	0
0.8507	-21.0157	4.00709	5.79074	3.70381	0
0.8513	-17.9776	3.70147	7.62163	4.3106	0
0.8520	-14.613	0.343357	6.70382	3.70381	0
0.8527	-16.1446	1.87149	5.48322	2.175	0
0.8533	-17.9776	5.53145	6.09352	-0.267935	0
0.8540	-17.375	6.75395	5.79074	-0.267935	0
0.8547	-15.542	5.83707	4.57014	2.48234	0
0.8553	-11.5749	5.22582	4.87293	4.00327	0
0.8560	-8.51172	6.1427	4.57014	3.08913	0
0.8567	-8.21042	7.66706	0.600837	2.48234	0
0.8573	-6.37751	6.44833	-1.53284	3.08913	0
0.8580	-3.94201	4.9202	-0.922544	2.175	0
0.8587	-2.7117	4.9202	-1.84036	0.953534	0
0.8593	2.46062	5.53145	-3.67125	3.39647	0
0.8600	7.35674	6.75395	-2.45066	4.3106	0
0.8607	7.65804	7.36143	-2.45066	0.654077	0
0.8613	14.362	5.83707	-5.19463	0.34674	0
0.8620	25.3594	5.53145	-6.11245	2.175	0
0.8627	27.4936	8.27831	-3.67125	0.0394022	0
0.8633	25.6607	10.1083	-1.84036	1.26087	0
0.8640	26.5897	7.97268	-1.53284	5.83941	0
0.8647	21.3923	5.53145	-0.312246	1.56821	0
0.8653	11.6252	5.22582	1.82143	-4.84647	0
0.8660	1.85802	6.44833	1.51865	-1.18207	0
0.8667	-10.0433	7.05958	0.298053	1.26087	0
0.8673	-20.4131	6.75395	0.298053	-1.78886	0
0.8680	-25.6105	6.44833	-0.619761	-0.87473	0
0.8687	-32.3144	7.36143	0.908351	0.34674	0
0.8693	-37.8131	8.27831	7.92442	-2.0962	0
0.8700	-35.0763	6.75395	13.4171	-1.18207	0
0.8707	-32.0131	4.00709	8.53472	2.48234	0
0.8713	-30.1802	3.09022	1.82143	2.175	0
0.8720	-24.6815	4.31272	1.21114	1.26087	0
0.8727	-14.9143	4.00709	2.12895	2.48234	0
0.8733	-5.77491	2.17334	-0.00946199	4.00327	0
0.8740	0.0251083	2.47896	-0.619761	3.08913	0
0.8747	2.78702	4.9202	-0.00946199	1.56821	0
0.8753	5.52383	3.70147	-3.67125	2.48234	0
0.8760	7.95934	1.26023	-7.02553	3.70381	0
0.8767	5.22253	1.56586	-2.45066	0.654077	0
0.8773	3.38962	1.56586	1.51865	-1.18207	0
0.8780	7.35674	0.343357	-0.619761	0.34674	0
0.8787	11.9265	0.954609	-1.23006	0.654077	0
0.8793	16.5213	2.17334	2.73925	0.34674	0
0.8800	22.6226	1.26023	3.04203	1.26087	0
0.8807	25.6607	-1.181	-1.53284	0.654077	0
0.8813	24.1291	-2.4035	-2.45066	-1.18207	0
0.8820	23.8278	-0.875373	1.21114	-0.267935	0
0.8827	26.891	0.0377316	5.18044	1.56821	0
0.8833	27.4936	-1.48662	7.31412	2.48234	0
0.8840	23.8278	-0.875373	8.53472	2.78968	0
0.8847	19.8607	0.0377316	8.23193	1.86767	0
0.8853	15.8936	-2.70913	4.87293	0.34674	0
0.8860	10.3948	-3.92786	4.26263	0.34674	0
0.8867	5.52383	-0.875373	5.79074	2.48234	0
0.8873	3.99222	-0.569747	3.95984	3.39647	0
0.8880	3.69092	-4.53911	0.600837	2.175	0
0.8887	0.326408	-7.89722	0.298053	0.654077	0
0.8893	-1.8078	-7.59159	-0.922544	-1.18207	0
0.8900	-1.8078	-5.45599	-5.19463	-2.40354	0
0.8907	-1.8078	-5.15036	-8.25086	-0.267935	0
0.8913	-2.4104	-6.67472	-7.63583	2.48234	0
0.8920	-2.1091	-6.06346	-3.06095	1.56821	0
0.8927	-2.7117	-6.98034	2.12895	2.78968	0
0.8933	-3.013	-10.6441	5.48322	4.92528	0
0.8940	-1.8078	-8.81032	6.70382	2.78968	0
0.8947	-0.878791	-3.62223	4.87293	2.48234	0
0.8953	0.326408	-4.23348	2.12895	4.92528	0
0.8960	3.38962	-6.67472	3.95984	3.39647	0
0.8967	7.05544	-4.84473	5.48322	0.953534	0
0.8973	9.49094	-3.92786	2.12895	2.78968	0
0.8980	9.18964	-5.15036	1.21114	2.48234	0
0.8987	7.05544	-4.23348	3.95984	3.70381	0
0.8993	6.42773	-3.62223	0.600837	10.1106	0
0.9000	6.12643	-4.53911	-3.06095	9.19648	0
0.9007	2.46062	-5.15036	0.600837	-0.567392	0
0.9013	-0.577491	-5.45599	4.26263	-4.2318	0
0.9020	-0.577491	-6.06346	2.43173	-0.567392	0
0.9027	-0.878791	-6.06346	0.298053	0.34674	0
0.9033	0.954116	-6.06346	-1.53284	-0.267935	0
0.9040	4.59482	-6.36909	-3.36374	0.0394022	0
0.9047	5.82513	-5.15036	-4.28155	-0.87473	0
0.9053	5.82513	-5.45599	-6.72275	-2.70299	0
0.9060	8.26064	-6.06346	-10.9948	-1.18207	0
0.9067	11.3239	-4.23348	-14.9641	0.953534	0
0.9073	12.8555	-3.01475	-18.0156	0.654077	0
0.9080	14.6884	-4.53911	-20.1493	0.0394022	0
0.9087	16.5213	-4.84473	-19.8465	0.654077	0
0.9093	16.5213	-3.31661	-17.0978	0.654077	0
0.9100	13.1568	-2.4035	-14.3538	0.654077	0
0.9107	8.26064	-0.267894	-12.5229	2.48234	0
0.9113	6.42773	1.87149	-12.5229	3.39647	0
0.9120	6.42773	0.343357	-13.7435	2.48234	0
0.9127	4.29352	-2.09788	-13.436	1.56821	0
0.9133	0.954116	-2.09788	-10.6921	1.56821	0
0.9140	-2.7117	-3.31661	-10.6921	0.654077	0
0.9147	-6.67881	-3.92786	-13.436	-0.267935	0
0.9153	-9.44073	-0.875373	-10.0818	-1.18207	0
0.9160	-10.9472	0.343357	-4.89185	-0.87473	0
0.9167	-13.7091	-1.48662	-5.80493	0.34674	0
0.9173	-16.1446	-0.875373	-10.6921	0.654077	0
0.9180	-17.9776	1.56586	-13.1332	-0.267935	0
0.9187	-18.2789	2.17334	-10.6921	-0.87473	0
0.9193	-17.375	2.47896	-3.97404	0.654077	0
0.9200	-18.2789	3.70147	-0.619761	2.78968	0
0.9207	-21.0157	4.9202	-2.75344	1.56821	0
0.9213	-20.1118	4.9202	-4.28155	-2.0962	0
0.9220	-17.9776	1.26023	-3.36374	-1.4894	0
0.9227	-15.8433	-0.267894	-1.53284	0.953534	0
0.9233	-9.44073	3.09022	2.73925	0.953534	0
0.9240	-3.64071	3.39584	6.09352	0.34674	0
0.9247	-5.47361	0.954609	4.87293	-2.0962	0
0.9253	-6.98011	3.09022	2.12895	-5.14593	0
0.9260	-3.64071	4.61834	-1.84036	-4.2318	0
0.9267	-3.33941	1.56586	-8.55364	-2.40354	0
0.9273	-5.47361	2.17334	-9.77424	-4.2318	0
0.9280	-3.64071	4.00709	-5.19463	-3.31767	0
0.9287	-0.878791	2.17334	-5.19463	0.0394022	0
0.9293	-3.33941	1.56586	-7.94334	-3.62501	0
0.9300	-6.98011	3.09022	-7.94334	-6.67474	0
0.9307	-6.67881	3.09022	-8.55364	-2.70299	0
0.9313	-6.37751	4.61834	-11.3024	-1.4894	0
0.9320	-8.21042	5.83707	-10.6921	-3.92446	0
0.9327	-8.21042	4.00709	-8.55364	-0.267935	0
0.9333	-7.30652	2.78459	-6.72275	1.56821	0
0.9340	-8.21042	4.00709	-4.28155	-3.62501	0
0.9347	-5.77491	4.9202	-3.67125	-3.31767	0
0.9353	0.954116	4.9202	-3.06095	1.56821	0
0.9360	4.29352	3.39584	-1.84036	-1.4894	0
0.9367	4.92123	0.648983	-3.67125	-7.58887	0
0.9373	7.35674	1.26023	-6.72275	-7.58887	0
0.9380	8.58704	3.39584	-4.28155	-6.67474	0
0.9387	6.12643	2.78459	1.21114	-5.45327	0
0.9393	6.12643	0.954609	3.04203	-1.18207	0
0.9400	9.79224	1.26023	2.43173	0.654077	0
0.9407	11.6252	0.343357	3.04203	-3.01033	0
0.9413	11.0226	-0.569747	5.48322	-3.92446	0
0.9420	9.18964	1.56586	7.31412	-1.78886	0
0.9427	5.22253	1.87149	6.09352	-2.0962	0
0.9433	0.954116	-0.569747	3.65233	-3.92446	0
0.9440	1.85802	-0.569747	1.51865	-3.62501	0
0.9447	5.82513	-0.267894	0.908351	-3.92446	0
0.9453	7.35674	-1.181	2.12895	-6.98208	0
0.9460	8.26064	-0.267894	4.57014	-6.98208	0
0.9467	10.7213	1.26023	7.01134	-3.01033	0
0.9473	12.5542	0.0377316	7.62163	-0.267935	0
0.9480	11.3239	-0.267894	4.57014	-1.78886	0
0.9487	9.18964	-0.267894	5.79074	-4.84647	0
0.9493	7.35674	-3.31661	15.5555	-5.76061	0
0.9500	4.59482	-4.53911	17.9967	-3.62501	0
0.9507	3.08832	-1.79225	7.62163	-2.0962	0
0.9513	4.59482	-1.48662	3.04203	-4.84647	0
0.9520	5.82513	-3.62223	5.79074	-5.14593	0
0.9527	2.78702	-3.31661	1.21114	-0.87473	0
0.9533	1.55672	-2.09788	-2.45066	-1.78886	0
0.9540	3.08832	-2.4035	1.51865	-6.06006	0
0.9547	1.25542	-2.4035	1.21114	-3.01033	0
0.9553	-4.24331	-0.875373	-4.28155	0.953534	0
0.9560	-5.77491	-0.569747	-3.06095	-3.01033	0
0.9567	-4.24331	-1.48662	-0.922544	-5.45327	0
0.9573	-1.18009	-2.4035	-4.28155	-1.18207	0
0.9580	1.85802	-2.09788	-5.50215	-1.78886	0
0.9587	2.78702	0.954609	-2.75344	-3.62501	0
0.9593	5.52383	2.17334	-1.23006	3.39647	0
0.9600	11.9265	-1.48662	-0.619761	6.14675	0
0.9607	12.5542	-4.23348	1.51865	-2.0962	0
0.9613	4.59482	-3.31661	5.79074	-4.84647	0
0.9620	-1.8078	-2.09788	7.92442	0.654077	0
0.9627	-6.98011	-1.181	5.18044	-1.4894	0
0.9633	-14.9143	-1.181	1.51865	-6.67474	0
0.9640	-21.6434	-1.48662	-0.312246	-2.40354	0
0.9647	-22.8486	-0.267894	-3.36374	1.26087	0
0.9653	-23.4763	0.343357	-4.28155	-1.78886	0
0.9660	-24.6815	-0.267894	0.298053	-1.18207	0
0.9667	-23.7776	-0.569747	3.65233	1.86767	0
0.9673	-18.2789	-0.569747	1.82143	0.654077	0
0.9680	-13.4078	-0.875373	-0.922544	-2.40354	0
0.9687	-10.0433	-0.875373	-2.45066	-2.0962	0
0.9693	-3.94201	0.0377316	-1.53284	-1.4894	0
0.9700	2.46062	1.26023	0.298053	-2.40354	0
0.9707	5.52383	0.954609	-0.619761	-1.4894	0
0.9713	10.0935	0.343357	-2.45066	2.48234	0
0.9720	13.7594	1.56586	-0.312246	4.00327	0
0.9727	11.0226	3.09022	1.82143	0.654077	0
0.9733	10.0935	1.26023	-0.312246	-0.87473	0
0.9740	13.4581	2.17334	-2.75344	0.953534	0
0.9747	9.49094	4.9202	-3.67125	0.654077	0
0.9753	4.29352	1.26023	-3.67125	-1.4894	0
0.9760	7.35674	-3.01475	-1.53284	-0.87473	0
0.9767	7.95934	-0.267894	2.12895	0.0394022	0
0.9773	3.69092	0.0377316	5.79074	-1.18207	0
0.9780	2.78702	-3.62223	7.62163	-2.0962	0
0.9787	3.69092	-1.181	8.53472	-0.267935	0
0.9793	1.85802	2.17334	9.14502	4.00327	0
0.9800	0.0251083	0.0377316	8.53472	3.70381	0
0.9807	-1.8078	-0.569747	5.18044	-0.87473	0
0.9813	-2.7117	1.26023	2.12895	-2.0962	0
0.9820	-3.94201	0.954609	0.908351	-0.567392	0
0.9827	-6.07621	1.26023	-0.922544	-1.78886	0
0.9833	-3.64071	1.87149	-3.06095	-1.4894	0
0.9840	0.0251083	0.343357	-2.75344	1.86767	0
0.9847	-3.94201	0.343357	-1.84036	0.0394022	0
0.9853	-8.21042	1.26023	-3.06095	-3.92446	0
0.9860	-6.67881	-0.267894	-3.36374	-1.4894	0
0.9867	-9.11432	-0.875373	-0.619761	1.56821	0
0.9873	-14.9143	-0.569747	1.82143	-0.267935	0
0.9880	-15.2407	-1.48662	2.12895	-1.18207	0
0.9887	-14.3117	-1.48662	1.82143	2.175	0
0.9893	-15.8433	0.343357	1.82143	2.175	0
0.9900	-14.613	1.26023	0.600837	0.0394022	0
0.9907	-10.9472	3.09022	-1.53284	1.26087	0
0.9913	-6.37751	3.70147	-2.45066	2.78968	0
0.9920	-1.8078	0.0377316	-3.67125	1.26087	0
0.9927	2.15932	-0.569747	-4.58434	0.654077	0
0.9933	6.12643	2.47896	-4.89185	2.48234	0
0.9940	7.95934	1.87149	-4.28155	1.56821	0
0.9947	6.42773	1.26023	-2.45066	-0.267935	0
0.9953	8.88834	4.9202	2.73925	3.08913	0
0.9960	13.4581	4.61834	7.62163	6.75354	0
0.9967	10.3948	0.954609	7.31412	3.39647	0
0.9973	5.52383	2.17334	4.87293	1.56821	0
0.9980	6.75414	4.9202	3.65233	4.3106	0
0.9987	7.95934	3.70147	4.26263	3.08913	0
0.9993	5.52383	2.17334	4.87293	1.26087	0
1.0000	6.12643	1.56586	3.34955	5.22474	0
1.0007	7.35674	1.87149	2.12895	6.75354	0
1.0013	8.26064	2.78459	2.73925	4.00327	0
1.0020	11.9265	1.56586	1.82143	3.70381	0
1.0027	14.0607	-0.569747	0.298053	4.00327	0
1.0033	13.1568	-0.267894	-0.00946199	1.26087	0
1.0040	15.291	0.648983	-1.53284	0.654077	0
1.0047	18.3291	1.87149	-4.28155	3.08913	0
1.0053	19.8607	3.09022	-5.19463	3.39647	0
1.0060	21.3923	2.47896	-6.41523	3.08913	0
1.0067	23.2252	1.87149	-7.63583	4.3106	0
1.0073	23.8278	3.09022	-7.02553	4.3106	0
1.0080	24.7568	2.47896	-7.33304	3.70381	0
1.0087	22.9239	1.26023	-7.02553	2.48234	0
1.0093	15.291	3.09022	-4.28155	0.953534	0
1.0100	10.3948	3.70147	-2.14314	0.953534	0
1.0107	11.0226	0.343357	-0.619761	3.39647	0
1.0113	8.58704	-1.79225	2.43173	5.22474	0
1.0120	3.38962	-0.569747	3.65233	4.92528	0
1.0127	-2.1091	2.17334	1.21114	5.22474	0
1.0133	-10.9472	3.70147	-1.23006	5.22474	0
1.0140	-22.246	3.39584	-0.922544	3.39647	0
1.0147	-31.4105	3.39584	-0.00946199	3.39647	0
1.0153	-42.0815	4.00709	-0.619761	5.22474	0
1.0160	-53.079	2.47896	-2.45066	2.78968	0
1.0167	-58.2513	2.17334	-1.53284	0.0394022	0
1.0173	-58.5526	5.22582	1.51865	3.08913	0
1.0180	-56.4184	5.83707	2.12895	3.70381	0
1.0187	-49.4132	4.00709	0.298053	0.0394022	0
1.0193	-38.4157	4.9202	0.298053	2.175	0
1.0200	-31.1092	5.53145	3.34955	5.22474	0
1.0207	-26.5144	2.47896	4.87293	0.654077	0
1.0213	-15.542	2.78459	3.34955	-3.62501	0
1.0220	0.954116	6.44833	3.34955	-2.40354	0
1.0227	12.8555	5.22582	7.92442	-3.92446	0
1.0233	19.8607	1.87149	11.8937	-4.53914	0
1.0240	26.891	2.78459	12.504	-0.567392	0
1.0247	31.4607	4.00709	15.5555	-0.87473	0
1.0253	33.8962	2.17334	17.3864	-3.92446	0
1.0260	38.1646	1.56586	13.4171	-0.267935	0
1.0267	41.2279	2.47896	10.0628	2.78968	0
1.0273	41.2279	-0.267894	10.6731	-0.567392	0
1.0280	40.324	-3.31661	10.3656	-2.70299	0
1.0287	37.8633	-2.09788	7.92442	-0.87473	0
1.0293	32.0633	0.648983	7.31412	-1.4894	0
1.0300	25.3594	0.954609	10.3656	-3.01033	0
1.0307	15.8936	2.17334	14.0274	-0.267935	0
1.0313	3.08832	3.39584	16.1658	3.39647	0
1.0320	-8.51172	1.87149	19.5248	3.39647	0
1.0327	-17.9776	0.343357	24.0997	1.26087	0
1.0333	-28.6486	2.17334	24.71	-0.567392	0
1.0340	-37.5118	3.09022	21.3557	-1.78886	0
1.0347	-41.1776	-0.569747	18.9098	-0.267935	0
1.0353	-43.9144	-1.48662	14.9452	0.953534	0
1.0360	-48.1829	1.26023	7.62163	-1.18207	0
1.0367	-49.4132	0.343357	3.04203	-1.4894	0
1.0373	-44.8435	-1.48662	1.21114	0.654077	0
1.0380	-39.3447	0.954609	-3.97404	-1.18207	0
1.0387	-36.2815	2.17334	-11.6051	-5.76061	0
1.0393	-33.2434	-0.569747	-13.436	-3.62501	0
1.0400	-26.8157	-1.181	-8.25086	0.953534	0
1.0407	-17.375	-0.569747	-4.28155	0.654077	0
1.0413	-6.37751	-1.181	-6.72275	-2.40354	0
1.0420	4.92123	-2.09788	-11.9126	-4.84647	0
1.0427	14.9897	-2.4035	-13.436	-5.76061	0
1.0433	21.3923	-1.48662	-14.6566	-2.70299	0
1.0440	25.3594	-0.569747	-18.9287	0.654077	0
1.0447	27.1923	-2.4035	-22.2877	-3.62501	0
1.0453	28.4226	-4.23348	-20.7596	-8.20354	0
1.0460	31.762	-2.4035	-16.4875	-6.3674	0
1.0467	36.9594	-0.875373	-15.2669	-3.92446	0
1.0473	39.0937	-2.09788	-16.795	-4.84647	0
1.0480	36.9594	-4.23348	-17.0978	-4.84647	0
1.0487	33.8962	-5.75784	-15.8772	-3.31767	0
1.0493	31.1594	-5.45599	-16.1847	-4.84647	0
1.0500	28.0962	-4.23348	-18.0156	-6.98208	0
1.0507	25.0581	-3.92786	-18.3184	-6.3674	0
1.0513	20.162	-4.23348	-18.0156	-5.45327	0
1.0520	14.9897	-5.15036	-18.0156	-4.2318	0
1.0527	13.1568	-7.89722	-16.795	-3.01033	0
1.0533	12.5542	-7.59159	-14.3538	-3.62501	0
1.0540	11.0226	-4.23348	-10.9948	-4.84647	0
1.0547	11.9265	-3.62223	-9.77424	-3.01033	0
1.0553	15.8936	-5.15036	-9.77424	-0.267935	0
1.0560	18.0278	-5.45599	-8.25086	-2.0962	0
1.0567	16.8226	-6.06346	-7.94334	-8.20354	0
1.0573	15.5923	-7.89722	-7.02553	-9.41713	0
1.0580	15.5923	-7.59159	-2.75344	-5.76061	0
1.0587	14.6884	-6.36909	-1.23006	-5.45327	0
1.0593	13.7594	-5.75784	-6.41523	-7.28153	0
1.0600	12.8555	-5.75784	-9.77424	-4.53914	0
1.0607	12.2278	-6.98034	-9.47145	-2.70299	0
1.0613	10.3948	-7.28597	-11.3024	-5.14593	0
1.0620	7.35674	-7.28597	-11.6051	-5.14593	0
1.0627	4.59482	-6.98034	-7.33304	-4.2318	0
1.0633	3.69092	-7.28597	-6.11245	-4.84647	0
1.0640	5.52383	-8.81032	-7.02553	-3.01033	0
1.0647	8.58704	-10.0328	-4.58434	-2.0962	0
1.0653	10.0935	-8.81032	-1.53284	-4.84647	0
1.0660	9.49094	-5.45599	-0.922544	-4.53914	0
1.0667	8.26064	-3.31661	-1.53284	-1.18207	0
1.0673	7.35674	-3.92786	-0.00946199	-2.0962	0
1.0680	5.52383	-7.28597	3.65233	-2.40354	0
1.0687	3.69092	-8.81032	4.57014	-1.78886	0
1.0693	4.29352	-6.06346	1.21114	-4.53914	0
1.0700	7.05544	-5.15036	-0.619761	-6.3674	0
1.0707	9.18964	-5.75784	1.21114	-3.62501	0
1.0713	10.0935	-4.84473	2.12895	-3.62501	0
1.0720	9.18964	-4.23348	-0.619761	-5.45327	0
1.0727	7.05544	-6.06346	-3.36374	-2.70299	0
1.0733	5.22253	-5.45599	-5.50215	-0.267935	0
1.0740	3.38962	-4.23348	-8.86116	-2.70299	0
1.0747	1.55672	-3.92786	-10.3845	-5.76061	0
1.0753	0.627708	-4.23348	-7.02553	-4.84647	0
1.0760	-0.276191	-5.75784	-2.45066	-1.78886	0
1.0767	-1.8078	-5.75784	-3.67125	-2.0962	0
1.0773	0.0251083	-2.09788	-5.50215	-5.76061	0
1.0780	4.29352	-0.875373	-3.67125	-5.76061	0
1.0787	4.59482	-2.4035	-0.619761	-0.87473	0
1.0793	3.38962	-1.48662	1.51865	2.78968	0
1.0800	2.78702	-0.875373	1.82143	2.175	0
1.0807	-1.8078	-2.09788	-2.45066	-0.267935	0
1.0813	-8.81302	-1.48662	-5.19463	-2.40354	0
1.0820	-12.7801	-0.875373	-2.45066	-4.2318	0
1.0827	-15.542	-1.48662	-2.45066	-4.84647	0
1.0833	-17.6763	-1.48662	-4.28155	-3.62501	0
1.0840	-17.6763	-1.181	-0.922544	-1.18207	0
1.0847	-18.2789	0.648983	0.600837	-1.78886	0
1.0853	-20.7144	2.47896	-3.97404	-3.62501	0
1.0860	-21.0157	1.26023	-4.28155	-1.18207	0
1.0867	-20.1118	-1.181	0.298053	2.175	0
1.0873	-19.8105	-0.569747	2.12895	-1.18207	0
1.0880	-18.5802	-0.267894	0.908351	-4.53914	0
1.0887	-17.0485	-0.569747	1.21114	-0.267935	0
1.0893	-18.2789	1.26023	1.82143	2.48234	0
1.0900	-18.8815	1.26023	2.12895	-0.567392	0
1.0907	-17.0485	1.26023	2.73925	0.953534	0
1.0913	-17.375	3.09022	4.87293	5.22474	0
1.0920	-19.8105	3.39584	7.01134	2.48234	0
1.0927	-21.3421	0.343357	5.48322	-1.4894	0
1.0933	-23.175	-1.181	3.04203	-0.267935	0
1.0940	-24.6815	-0.569747	4.57014	0.34674	0
1.0947	-22.8486	-0.569747	4.87293	0.654077	0
1.0953	-21.3421	-0.569747	2.12895	4.3106	0
1.0960	-24.6815	-1.181	-0.00946199	3.70381	0
1.0967	-23.7776	-1.48662	-1.53284	-0.567392	0
1.0973	-14.9143	0.648983	-1.53284	0.654077	0
1.0980	-10.9472	0.648983	0.298053	3.39647	0
1.0987	-11.8762	-2.09788	-0.312246	2.48234	0
1.0993	-8.21042	-1.48662	-2.75344	3.39647	0
1.1000	-5.47361	1.26023	3.04203	4.00327	0
1.1007	-10.3446	1.26023	13.4171	0.654077	0
1.1013	-14.613	0.0377316	14.9452	0.953534	0
1.1020	-13.7091	1.26023	8.53472	2.175	0
1.1027	-13.4078	0.954609	3.95984	-1.18207	0
1.1033	-12.1775	-0.569747	3.34955	-0.267935	0
1.1040	-10.0433	0.343357	5.18044	2.48234	0
1.1047	-12.7801	0.648983	5.79074	-2.40354	0
1.1053	-15.542	-1.181	3.04203	-5.76061	0
1.1060	-12.7801	-1.181	-0.312246	-0.267935	0
1.1067	-12.1775	0.954609	-1.53284	1.86767	0
1.1073	-12.7801	1.26023	-0.619761	-0.567392	0
1.1080	-7.30652	1.26023	1.21114	-0.267935	0
1.1087	-3.013	1.26023	-0.619761	-0.267935	0
1.1093	-3.013	-0.267894	-7.94334	-2.40354	0
1.1100	-0.577491	-2.4035	-10.6921	-1.78886	0
1.1107	1.85802	-0.267894	-4.28155	0.654077	0
1.1113	1.85802	2.17334	-0.00946199	1.86767	0
1.1120	3.69092	0.343357	-2.45066	2.175	0
1.1127	5.52383	-2.09788	-0.00946199	4.00327	0
1.1133	4.92123	0.0377316	5.48322	6.44621	0
1.1140	4.59482	2.17334	5.79074	4.92528	0
1.1147	2.78702	0.954609	5.18044	2.78968	0
1.1153	0.0251083	0.648983	7.92442	6.14675	0
1.1160	-2.7117	0.954609	8.23193	7.97501	0
1.1167	-7.90912	-2.4035	3.04203	1.86767	0
1.1173	-15.2407	-3.92786	-0.00946199	0.0394022	0
1.1180	-21.0157	-0.875373	3.04203	4.92528	0
1.1187	-28.3473	-0.875373	5.48322	4.00327	0
1.1193	-33.846	-3.31661	3.04203	-0.267935	0
1.1200	-30.1802	-0.875373	0.600837	0.654077	0
1.1207	-23.7776	1.56586	-0.619761	2.175	0
1.1213	-17.9776	-0.569747	-2.14314	0.953534	0
1.1220	-10.0433	-2.4035	-1.53284	2.48234	0
1.1227	-2.7117	-0.875373	0.298053	3.70381	0
1.1233	2.78702	0.0377316	1.82143	1.26087	0
1.1240	10.0935	-0.569747	7.01134	1.26087	0
1.1247	15.291	-1.79225	13.1143	2.48234	0
1.1253	16.5213	-2.4035	10.6731	-0.267935	0
1.1260	19.8607	-0.267894	8.23193	-0.267935	0
1.1267	22.2962	0.954609	12.8068	4.92528	0
1.1273	20.7897	-1.48662	14.9452	5.22474	0
1.1280	20.162	-3.31661	12.8068	0.34674	0
1.1287	21.6936	-4.23348	12.504	-1.18207	0
1.1293	21.091	-6.06346	11.2834	-0.567392	0
1.1300	21.9949	-6.36909	6.70382	-1.18207	0
1.1307	25.0581	-2.4035	7.92442	-0.267935	0
1.1313	27.4936	-1.181	14.9452	1.56821	0
1.1320	31.1594	-3.62223	16.7761	0.654077	0
1.1327	35.7291	-3.92786	14.6377	1.56821	0
1.1333	34.8252	-3.92786	15.248	4.00327	0
1.1340	30.5568	-7.28597	15.8583	3.08913	0
1.1347	28.7239	-7.59159	13.4171	1.26087	0
1.1353	28.0962	-3.62223	11.2834	0.953534	0
1.1360	24.1291	-3.92786	7.62163	-1.18207	0
1.1367	20.7897	-6.98034	0.298053	-2.40354	0
1.1373	19.8607	-6.06346	-3.67125	1.56821	0
1.1380	17.4252	-4.23348	-1.53284	4.00327	0
1.1387	11.9265	-3.31661	3.04203	1.56821	0
1.1393	8.26064	-2.4035	9.45253	3.39647	0
1.1400	7.05544	-3.01475	13.1143	6.14675	0
1.1407	4.59482	-5.75784	8.53472	1.86767	0
1.1413	5.52383	-5.75784	1.21114	-1.18207	0
1.1420	11.6252	-4.23348	-0.619761	1.86767	0
1.1427	14.362	-4.23348	-0.922544	-0.267935	0
1.1433	11.9265	-4.53911	-4.28155	-5.14593	0
1.1440	11.6252	-3.31661	-7.02553	-3.01033	0
1.1447	13.1568	-3.31661	-7.94334	0.654077	0
1.1453	11.6252	-2.70913	-5.19463	-1.4894	0
1.1460	8.26064	-2.70913	1.21114	-1.18207	0
1.1467	7.65804	-3.31661	6.09352	1.26087	0
1.1473	10.0935	-2.4035	4.87293	-0.87473	0
1.1480	10.7213	-0.875373	1.82143	-2.0962	0
1.1487	9.79224	-2.4035	2.12895	1.56821	0
1.1493	9.49094	-4.53911	5.18044	0.654077	0
1.1500	9.18964	-2.4035	6.09352	-4.84647	0
1.1507	9.79224	0.954609	5.48322	-2.0962	0
1.1513	13.1568	0.954609	3.95984	4.61794	0
1.1520	14.0607	0.343357	0.298053	1.56821	0
1.1527	8.26064	-0.875373	-5.50215	-3.92446	0
1.1533	2.78702	-3.01475	-7.94334	-2.0962	0
1.1540	2.46062	-2.4035	-8.86116	0.654077	0
1.1547	3.99222	-1.48662	-11.6051	-0.267935	0
1.1553	3.99222	-3.31661	-13.1332	-0.267935	0
1.1560	0.954116	-2.70913	-12.8257	-2.0962	0
1.1567	-3.33941	-1.181	-13.436	-3.01033	0
1.1573	-4.54461	-4.23348	-11.6051	0.953534	0
1.1580	-3.64071	-5.75784	-2.45066	2.48234	0
1.1587	-3.64071	-2.4035	2.73925	-1.78886	0
1.1593	-2.4104	-1.79225	-0.312246	-3.01033	0
1.1600	-0.577491	-3.01475	-2.45066	-0.267935	0
1.1607	-0.878791	-1.48662	-1.84036	0.0394022	0
1.1613	-1.8078	-1.181	-3.06095	-1.4894	0
1.1620	-3.013	-1.79225	-3.97404	-2.70299	0
1.1627	-5.47361	2.78459	-2.75344	-2.0962	0
1.1633	-6.07621	7.05958	-4.28155	-0.267935	0
1.1640	-4.54461	3.70147	-9.77424	1.26087	0
1.1647	-3.64071	-0.569747	-14.3538	-0.267935	0
1.1653	-5.47361	0.648983	-15.5744	-2.70299	0
1.1660	-6.37751	3.09022	-13.7435	-2.40354	0
1.1667	-4.24331	2.17334	-12.5229	-1.18207	0
1.1673	-2.7117	0.343357	-12.2154	-3.31767	0
1.1680	-5.47361	0.0377316	-10.6921	-4.84647	0
1.1687	-9.11432	-0.267894	-8.86116	-1.18207	0
1.1693	-9.11432	-1.181	-9.16394	-0.267935	0
1.1700	-7.90912	-1.48662	-10.6921	-3.01033	0
1.1707	-6.37751	0.648983	-7.94334	0.0394022	0
1.1713	-5.47361	0.954609	-3.97404	3.39647	0
1.1720	-8.21042	-1.48662	-3.67125	1.26087	0
1.1727	-11.8762	-1.181	-3.67125	1.26087	0
1.1733	-11.5749	2.17334	-1.53284	2.78968	0
1.1740	-10.0433	1.26023	-1.53284	0.953534	0
1.1747	-10.0433	-1.79225	-3.36374	2.175	0
1.1753	-5.77491	0.648983	-2.45066	5.22474	0
1.1760	0.0251083	2.78459	-3.06095	1.86767	0
1.1767	1.55672	-0.569747	-7.33304	-0.87473	0
1.1773	0.0251083	-2.4035	-9.16394	0.953534	0
1.1780	-0.577491	0.343357	-9.16394	0.654077	0
1.1787	-2.7117	0.954609	-9.77424	-0.87473	0
1.1793	-6.67881	-0.267894	-7.02553	0.654077	0
1.1800	-9.11432	0.343357	-3.36374	0.953534	0
1.1807	-13.4078	1.26023	-5.50215	0.34674	0
1.1813	-19.2079	0.648983	-8.55364	1.26087	0
1.1820	-21.9447	-0.569747	-8.86116	-0.267935	0
1.1827	-21.9447	0.0377316	-7.94334	-2.70299	0
1.1833	-22.5473	2.78459	-1.53284	-1.78886	0
1.1840	-22.246	3.39584	6.70382	-0.567392	0
1.1847	-18.8815	1.26023	4.87293	-1.78886	0
1.1853	-17.375	1.26023	-1.23006	-2.70299	0
1.1860	-17.6763	4.00709	-1.84036	-0.87473	0
1.1867	-13.4078	4.31272	-1.53284	2.48234	0
1.1873	-5.47361	3.39584	-3.67125	4.00327	0
1.1880	-3.64071	4.00709	-4.58434	1.86767	0
1.1887	-6.07621	5.22582	-7.02553	-0.567392	0
1.1893	-6.98011	5.22582	-11.6051	-3.01033	0
1.1900	-7.30652	4.00709	-12.5229	-6.67474	0
1.1907	-12.7801	4.00709	-7.33304	-5.76061	0
1.1913	-21.0157	5.83707	-2.75344	-2.40354	0
1.1920	-27.4434	6.75395	-2.75344	-3.01033	0
1.1927	-30.7828	6.44833	-3.36374	-3.31767	0
1.1933	-34.1473	6.44833	-3.67125	-0.267935	0
1.1940	-38.717	5.53145	-6.72275	0.953534	0
1.1947	-42.3828	5.22582	-8.55364	1.56821	0
1.1953	-43.3118	6.44833	-7.02553	3.70381	0
1.1960	-41.7802	6.1427	-8.55364	0.34674	0
1.1967	-39.0434	7.66706	-12.2154	-3.92446	0
1.1973	-32.917	10.4139	-10.9948	-1.18207	0
1.1980	-21.0157	8.58393	-7.94334	2.175	0
1.1987	-9.11432	7.66706	-7.02553	0.654077	0
1.1993	-0.577491	9.50081	-6.72275	2.175	0
1.2000	7.35674	8.27831	-6.41523	4.00327	0
1.2007	11.9265	4.9202	-6.11245	-0.267935	0
1.2013	9.18964	5.83707	-6.11245	-3.01033	0
1.2020	7.95934	5.22582	-7.02553	-1.18207	0
1.2027	13.4581	4.31272	-7.02553	-3.31767	0
1.2033	16.1949	7.05958	-4.89185	-6.67474	0
1.2040	14.9897	7.66706	-4.28155	-6.67474	0
1.2047	15.5923	5.22582	-2.75344	-6.06006	0
1.2053	13.4581	5.83707	0.298053	-5.14593	0
1.2060	7.35674	8.58393	-0.00946199	-2.70299	0
1.2067	4.59482	9.50081	-1.23006	-0.87473	0
1.2073	4.29352	7.05958	2.73925	-0.567392	0
1.2080	3.38962	4.9202	4.26263	-1.78886	0
1.2087	3.69092	5.83707	-0.619761	-2.70299	0
1.2093	2.78702	7.66706	-3.36374	-2.0962	0
1.2100	0.954116	7.05958	0.298053	-2.70299	0
1.2107	3.69092	8.27831	7.31412	-3.01033	0
1.2113	8.26064	10.4139	13.1143	-0.87473	0
1.2120	8.58704	7.66706	13.1143	0.654077	0
1.2127	6.12643	5.22582	10.6731	-0.267935	0
1.2133	5.82513	7.66706	12.1965	-0.87473	0
1.2140	7.35674	9.80266	14.9452	-2.70299	0
1.2147	9.49094	8.58393	15.5555	-5.76061	0
1.2153	9.18964	7.97268	17.0789	-4.2318	0
1.2160	6.42773	9.50081	16.7761	-0.267935	0
1.2167	6.12643	10.4139	9.45253	-0.267935	0
1.2173	7.35674	9.50081	3.65233	0.34674	0
1.2180	6.42773	8.88956	7.62163	0.953534	0
1.2187	5.52383	9.19518	13.1143	-1.18207	0
1.2193	6.12643	7.05958	11.5862	-1.4894	0
1.2200	5.22253	4.61834	10.3656	1.26087	0
1.2207	3.38962	5.83707	11.2834	-0.267935	0
1.2213	3.69092	6.1427	9.75531	-3.62501	0
1.2220	3.69092	4.9202	6.70382	-2.0962	0
1.2227	2.46062	5.83707	5.79074	-0.267935	0
1.2233	5.22253	6.75395	6.09352	-1.18207	0
1.2240	6.12643	5.53145	7.62163	0.0394022	0
1.2247	0.0251083	4.31272	8.53472	-1.18207	0
1.2253	-3.013	2.17334	7.62163	-7.58887	0
1.2260	0.954116	0.648983	7.92442	-6.67474	0
1.2267	2.78702	0.954609	10.3656	0.953534	0
1.2273	1.85802	0.648983	10.9759	1.56821	0
1.2280	0.954116	0.0377316	12.1965	-2.0962	0
1.2287	-1.8078	0.648983	14.3349	-1.4894	0
1.2293	-4.84591	1.26023	9.45253	-0.267935	0
1.2300	-6.07621	1.56586	2.12895	-0.567392	0
1.2307	-7.30652	2.17334	1.51865	0.953534	0
1.2313	-5.77491	1.26023	2.12895	1.26087	0
1.2320	-3.013	0.954609	-0.922544	0.34674	0
1.2327	-1.8078	2.17334	-0.922544	2.78968	0
1.2333	0.627708	3.09022	0.298053	3.39647	0
1.2340	0.326408	2.17334	-0.312246	-0.567392	0
1.2347	-3.64071	1.56586	3.04203	0.34674	0
1.2353	-3.64071	2.17334	7.62163	6.14675	0
1.2360	-0.577491	2.17334	6.70382	4.61794	0
1.2367	-4.84591	-0.569747	7.31412	-0.87473	0
1.2373	-9.44073	-2.4035	9.75531	-0.267935	0
1.2380	-6.37751	0.343357	6.40104	2.48234	0
1.2387	-3.64071	3.09022	0.298053	1.56821	0
1.2393	-3.013	0.954609	-1.53284	2.48234	0
1.2400	0.326408	-1.181	-1.53284	4.61794	0
1.2407	6.12643	-0.569747	0.298053	3.70381	0
1.2413	9.18964	0.0377316	1.51865	3.70381	0
1.2420	11.6252	0.954609	0.298053	5.53207	0
1.2427	14.6884	0.648983	0.600837	3.70381	0
1.2433	17.4252	-1.181	3.04203	0.953534	0
1.2440	18.3291	-0.569747	3.04203	2.78968	0
1.2447	19.5594	1.26023	2.73925	5.22474	0
1.2453	21.9949	1.26023	2.43173	3.70381	0
1.2460	22.9239	1.26023	-0.922544	2.48234	0
1.2467	24.7568	3.09022	-4.28155	4.00327	0
1.2473	25.962	2.47896	-4.58434	6.44621	0
1.2480	24.4555	1.87149	-5.80493	6.75354	0
1.2487	19.8607	1.26023	-7.94334	3.70381	0
1.2493	12.8555	-1.79225	-7.63583	1.26087	0
1.2500	3.08832	-3.92786	-8.25086	3.39647	0
1.2507	-5.47361	-2.70913	-9.77424	5.53207	0
1.2513	-10.3446	-0.267894	-7.33304	3.08913	0
1.2520	-16.7472	1.26023	-3.67125	1.86767	0
1.2527	-23.4763	0.648983	-0.922544	4.00327	0
1.2533	-25.6105	-1.48662	2.12895	5.22474	0
1.2540	-28.9499	-2.4035	3.95984	4.00327	0
1.2547	-35.9802	-1.181	3.04203	2.48234	0
1.2553	-35.9802	-1.48662	3.65233	3.39647	0
1.2560	-28.046	-3.31661	3.65233	4.3106	0
1.2567	-21.9447	-2.70913	0.600837	2.78968	0
1.2573	-19.8105	0.343357	-0.619761	2.48234	0
1.2580	-17.375	0.648983	-0.312246	5.22474	0
1.2587	-15.542	-0.569747	-2.14314	7.06088	0
1.2593	-10.3446	0.343357	-4.28155	7.97501	0
1.2600	-3.33941	0.0377316	-5.50215	6.75354	0
1.2607	0.0251083	-4.23348	-8.86116	3.08913	0
1.2613	5.82513	-5.15036	-13.436	1.56821	0
1.2620	19.5594	-3.01475	-13.1332	4.00327	0
1.2627	32.691	-3.92786	-8.25086	3.70381	0
1.2633	41.5292	-5.15036	-2.14314	1.86767	0
1.2640	49.1621	-4.23348	1.21114	4.3106	0
1.2647	49.1621	-3.31661	0.600837	5.53207	0
1.2653	39.0937	-3.31661	-1.53284	3.39647	0
1.2660	28.0962	-3.01475	-0.619761	4.92528	0
1.2667	20.162	-3.31661	2.73925	9.50382	0
1.2673	15.291	-2.09788	4.57014	8.58181	0
1.2680	11.6252	0.0377316	3.95984	4.3106	0
1.2687	7.35674	-1.181	3.95984	3.39647	0
1.2693	3.99222	-2.4035	3.34955	3.70381	0
1.2700	0.326408	0.0377316	-1.84036	3.39647	0
1.2707	-3.013	2.47896	-7.02553	5.83941	0
1.2713	-0.878791	1.56586	-5.50215	8.58181	0
1.2720	1.55672	0.0377316	-3.67125	5.83941	0
1.2727	-2.7117	-0.875373	-6.11245	3.39647	0
1.2733	-5.1472	-1.79225	-4.89185	6.14675	0
1.2740	-2.7117	-1.48662	0.600837	7.06088	0
1.2747	-3.013	0.648983	2.12895	3.70381	0
1.2753	-5.1472	-0.569747	-0.922544	3.70381	0
1.2760	-3.33941	-4.23348	-3.36374	4.3106	0
1.2767	-2.7117	-3.31661	-2.14314	1.26087	0
1.2773	-3.64071	-0.267894	0.298053	2.175	0
1.2780	-2.1091	-1.48662	-0.312246	7.06088	0
1.2787	2.15932	-3.62223	-3.06095	4.3106	0
1.2793	4.59482	-3.31661	-4.28155	-1.78886	0
1.2800	4.59482	-3.62223	-5.19463	-0.267935	0
1.2807	5.22253	-3.62223	-2.75344	2.78968	0
1.2813	6.75414	-0.569747	5.48322	-0.267935	0
1.2820	4.59482	-0.569747	10.6731	-2.70299	0
1.2827	3.69092	-4.23348	6.70382	-0.87473	0
1.2833	8.88834	-4.23348	3.04203	-0.267935	0
1.2840	9.18964	-1.48662	2.12895	-2.0962	0
1.2847	3.08832	-1.181	-0.619761	-3.92446	0
1.2853	1.55672	-1.48662	-3.36374	-4.2318	0
1.2860	2.15932	-1.48662	-3.67125	-1.78886	0
1.2867	0.0251083	-3.01475	-5.19463	2.48234	0
1.2873	0.627708	-3.92786	-6.41523	1.56821	0
1.2880	1.85802	-1.79225	-7.02553	-2.0962	0
1.2887	-1.5065	-0.267894	-7.02553	-0.87473	0
1.2893	-4.54461	-1.79225	-5.19463	0.34674	0
1.2900	-6.07621	-2.09788	-3.36374	-3.01033	0
1.2907	-7.60782	0.954609	-2.45066	-2.70299	0
1.2913	-6.37751	2.17334	4.26263	-0.267935	0
1.2920	-5.1472	1.56586	12.1965	-3.31767	0
1.2927	-6.37751	0.343357	10.6731	-3.62501	0
1.2933	-3.64071	-1.48662	4.87293	3.08913	0
1.2940	-0.878791	-0.569747	4.87293	3.08913	0
1.2947	-2.7117	2.17334	5.79074	-2.0962	0
1.2953	-0.577491	2.17334	3.04203	0.953534	0
1.2960	2.78702	-0.875373	-1.23006	3.39647	0
1.2967	0.954116	-2.70913	-4.58434	-1.4894	0
1.2973	1.85802	-2.4035	-6.72275	-3.92446	0
1.2980	5.52383	-0.569747	-6.11245	-2.70299	0
1.2987	2.78702	0.954609	-3.36374	-4.84647	0
1.2993	-1.18009	0.0377316	-0.619761	-4.84647	0
1.3000	0.954116	-2.09788	0.600837	-0.567392	0
1.3007	3.69092	-2.4035	-0.922544	0.34674	0
1.3013	3.08832	-1.79225	-2.75344	-3.01033	0
1.3020	1.85802	-0.569747	-1.84036	-5.14593	0
1.3027	1.85802	0.0377316	-0.619761	-6.06006	0
1.3033	2.78702	-0.875373	-1.23006	-6.06006	0
1.3040	1.85802	-2.09788	-0.00946199	-4.53914	0
1.3047	-1.18009	-1.79225	0.908351	-3.62501	0
1.3053	-2.1091	-2.4035	-1.23006	-4.84647	0
1.3060	-2.1091	-1.48662	-0.619761	-4.84647	0
1.3067	-3.64071	1.87149	3.04203	-1.78886	0
1.3073	-3.94201	2.78459	3.95984	0.0394022	0
1.3080	-3.013	0.343357	1.51865	-3.31767	0
1.3087	-4.54461	-0.267894	0.600837	-7.89621	0
1.3093	-5.77491	0.954609	0.298053	-8.503	0
1.3100	-3.64071	0.343357	-2.14314	-7.28153	0
1.3107	-2.7117	0.343357	-3.97404	-6.67474	0
1.3113	-4.54461	0.648983	-4.28155	-4.84647	0
1.3120	-4.84591	-1.181	-3.36374	-4.2318	0
1.3127	-3.64071	-3.01475	-2.45066	-5.14593	0
1.3133	-3.33941	-2.70913	-2.45066	-3.92446	0
1.3140	-4.24331	-1.48662	-1.53284	-2.40354	0
1.3147	-3.64071	-1.48662	0.298053	-3.62501	0
1.3153	-0.577491	-1.79225	1.21114	-3.92446	0
1.3160	0.954116	-3.31661	-0.619761	-3.31767	0
1.3167	-1.18009	-4.23348	-3.67125	-6.06006	0
1.3173	-1.8078	-3.31661	-4.28155	-7.28153	0
1.3180	-2.7117	-1.48662	-2.75344	-3.92446	0
1.3187	-6.67881	0.0377316	-3.36374	-2.0962	0
1.3193	-6.37751	0.954609	-5.50215	-0.567392	0
1.3200	-3.33941	0.954609	-2.45066	0.953534	0
1.3207	-5.1472	-0.267894	-0.00946199	-2.40354	0
1.3213	-6.37751	-2.4035	-1.53284	-8.81034	0
1.3220	-3.013	-3.31661	-0.619761	-8.81034	0
1.3227	-2.7117	-1.79225	1.82143	-4.84647	0
1.3233	-3.94201	-0.875373	-2.14314	-4.2318	0
1.3240	-1.5065	-2.70913	-6.11245	-5.45327	0
1.3247	-0.878791	-3.31661	-4.89185	-3.92446	0
1.3253	-3.94201	-1.181	-3.36374	-1.18207	0
1.3260	-3.94201	-0.267894	-1.53284	-0.267935	0
1.3267	-1.18009	-0.875373	0.298053	-0.267935	0
1.3273	0.0251083	-2.09788	-0.00946199	-1.18207	0
1.3280	-1.8078	-3.62223	2.12895	-1.78886	0
1.3287	-5.47361	-2.70913	6.40104	-0.267935	0
1.3293	-9.11432	-1.48662	6.09352	-0.267935	0
1.3300	-12.4788	-2.09788	5.18044	-4.2318	0
1.3307	-14.613	-0.267894	7.01134	-3.92446	0
1.3313	-13.7091	1.87149	3.95984	1.86767	0
1.3320	-14.3117	-2.4035	-0.922544	2.175	0
1.3327	-17.6763	-5.75784	-1.53284	-2.40354	0
[truncated: 56,032 more rows]
