# Supplementary material for: Identification of Haptic Based Guiding Using Hard Reins
Source: PLoS One. 2015 Jul 22;10(7):e0132020. doi: 10.1371/journal.pone.0132020 (PMC4511788; doi:10.1371/journal.pone.0132020)
Supplement: S3 File — (ZIP) [file pone.0132020.s003.zip › EMGData1/Subject7/T10/t10.txt]

0.0000	-713.657	13.1086	343.617	-93.264	0
0.0007	-687.712	-2.45318	304.26	-96.6313	0
0.0013	-655.663	-13.4269	265.508	-98.7645	0
0.0020	-637.667	-8.55802	281.678	-101.812	0
0.0027	-627.588	-5.80522	296.919	-103.945	0
0.0033	-609.275	-7.64042	299.056	-103.945	0
0.0040	-590.356	-7.94005	310.673	-102.726	0
0.0047	-579.385	-10.3745	320.756	-100.593	0
0.0053	-568.386	-10.9925	328.98	-99.9834	0
0.0060	-554.65	-8.55802	338.738	-100.288	0
0.0067	-543.679	-9.4569	344.547	-99.0692	0
0.0073	-538.784	-8.23967	360.113	-96.0219	0
0.0080	-538.784	-4.88762	376.562	-93.8735	0
0.0087	-537.575	-3.97002	384.833	-92.3498	0
0.0093	-526.575	2.43445	405.882	-88.9977	0
0.0100	-510.709	8.23967	420.519	-85.0362	0
0.0107	-503.683	8.83892	425.119	-81.3641	0
0.0113	-508.866	17.9962	470.284	-78.0121	0
0.0120	-509.183	24.719	514.845	-74.9647	0
0.0127	-494.238	10.0749	476.371	-73.4258	0
0.0133	-475.003	-3.05242	421.123	-74.0505	0
0.0140	-464.032	3.65167	426.002	-71.9021	0
0.0147	-452.428	8.5393	447.98	-67.0264	0
0.0153	-435.324	4.56927	450.443	-64.8932	0
0.0160	-417.327	3.35205	442.497	-64.8932	0
0.0167	-397.804	2.43445	432.414	-64.5885	0
0.0173	-376.121	0.599249	434.273	-64.2838	0
0.0180	-354.15	1.51685	433.018	-63.3696	0
0.0187	-327.601	2.73407	417.173	-63.3696	0
0.0193	-299.526	1.51685	411.69	-63.3696	0
0.0200	-279.082	-2.45318	407.09	-61.8306	0
0.0207	-259.847	-3.05242	389.99	-61.5259	0
0.0213	-230.879	3.35205	386.366	-63.6743	0
0.0220	-196.699	3.35205	379.35	-62.4401	0
0.0227	-171.964	1.21722	365.596	-57.5644	0
0.0233	-162.519	12.8089	393.382	-52.9933	0
0.0240	-153.65	17.9962	413.224	-50.2355	0
0.0247	-129.866	0.599249	357.371	-49.0166	0
0.0253	-104.814	-10.0749	304.539	-47.1881	0
0.0260	-91.1076	-3.37078	300.915	-41.0782	0
0.0267	-79.7911	0.299625	291.761	-34.9835	0
0.0273	-70.6343	0.9176	278.611	-31.3115	0
0.0280	-67.8987	6.40447	276.799	-27.3499	0
0.0287	-60.8727	9.15727	258.491	-22.1694	0
0.0293	-48.9804	9.15727	239.254	-16.9737	0
0.0300	-44.402	9.75652	237.721	-12.4027	0
0.0307	-42.8758	12.5093	234.654	-10.2543	0
0.0313	-37.376	16.161	228.892	-7.51171	0
0.0320	-33.1143	15.5617	217.276	-1.11228	0
0.0327	-30.9835	13.4269	202.639	4.38818	0
0.0333	-21.5099	17.3969	203.243	7.74026	0
0.0340	-3.80095	17.3969	194.693	12.6312	0
0.0347	11.4316	14.6441	180.66	19.0307	0
0.0353	17.5362	25.3183	213.93	23.6169	0
0.0360	24.8789	31.7415	241.996	25.1406	0
0.0367	46.8496	15.2621	189.814	26.6643	0
0.0373	76.1341	2.43445	134.891	29.1022	0
0.0380	100.552	3.97002	135.821	31.2353	0
0.0387	122.84	3.97002	137.633	32.7742	0
0.0393	144.206	3.97002	127.271	35.5168	0
0.0400	164.045	5.7865	123.275	37.3452	0
0.0407	185.699	3.05242	115.05	38.2594	0
0.0413	207.065	1.8352	107.43	41.9162	0
0.0420	226.3	2.73407	103.759	44.9788	0
0.0427	246.428	0	98.2759	43.4552	0
0.0433	261.085	-3.05242	102.551	43.7599	0
0.0440	272.372	-5.5056	103.155	49.2451	0
0.0447	285.791	-5.18725	95.8132	51.3783	0
0.0453	294.948	1.51685	106.5	52.2925	0
0.0460	300.448	2.13482	110.171	58.4024	0
0.0467	308.366	-1.21722	104.363	64.2076	0
0.0473	306.552	10.3745	148.599	65.7312	0
0.0480	294.343	17.0786	191.348	66.6455	0
0.0487	294.026	-1.53558	154.732	68.4739	0
0.0493	300.764	-13.7453	115.98	70.607	0
0.0500	296.186	-7.32207	132.15	72.7401	0
0.0507	288.843	-6.40447	144.045	73.0449	0
0.0513	285.791	-9.15727	143.116	73.3496	0
0.0520	281.817	-4.88762	150.457	76.4122	0
0.0527	280.003	-3.6704	149.528	77.6311	0
0.0533	280.291	-5.80522	148.924	76.4122	0
0.0540	279.082	-7.32207	155.011	76.1075	0
0.0547	283.343	-9.4569	150.132	77.0217	0
0.0553	291.895	-10.3745	144.974	76.7169	0
0.0560	292.212	-9.15727	140.049	77.6311	0
0.0567	292.5	-8.55802	131.22	79.4595	0
0.0573	307.762	-6.72282	133.962	78.8501	0
0.0580	332.497	-10.3745	125.133	75.8027	0
0.0587	348.967	-14.9625	106.5	73.9743	0
0.0593	354.467	-6.10485	133.358	75.8027	0
0.0600	361.781	-2.13482	155.336	74.8885	0
0.0607	380.699	-20.4494	94.6051	71.5212	0
0.0613	402.987	-33.5767	29.5989	70.607	0
0.0620	418.536	-29.307	24.72	70.3023	0
0.0627	429.536	-27.1722	20.1198	69.3881	0
0.0633	439.297	-29.9063	-0.929323	68.7786	0
0.0640	449.059	-28.9887	-11.6165	66.6455	0
0.0647	458.532	-27.7714	-22.5826	65.1218	0
0.0653	461.585	-26.5542	-34.4779	69.0833	0
0.0660	459.742	-24.719	-44.2358	69.0833	0
0.0667	464.032	-23.2022	-57.3857	63.9028	0
0.0673	470.137	-20.4494	-64.6809	64.5123	0
0.0680	465.242	-19.5318	-76.2974	67.2549	0
0.0687	454.242	-17.6966	-93.397	65.7312	0
0.0693	448.771	-10.9925	-89.7262	68.7786	0
0.0700	446.928	-8.55802	-93.0717	71.5212	0
0.0707	444.48	-7.32207	-108.963	67.5597	0
0.0713	437.771	5.18725	-81.5016	68.4739	0
0.0720	427.088	10.9737	-58.315	71.2165	0
0.0727	421.3	-4.26965	-115.98	65.1218	0
0.0733	419.458	-14.9625	-175.781	60.8403	0
0.0740	412.432	-11.2921	-175.503	63.2934	0
0.0747	405.722	-12.5093	-175.503	61.4497	0
0.0753	402.987	-16.7977	-191.348	57.4882	0
0.0760	393.83	-16.7977	-195.623	56.574	0
0.0767	385.595	-16.1797	-200.827	54.4408	0
0.0773	390.778	-15.8801	-208.447	52.2925	0
0.0780	394.147	-16.7977	-217.601	52.2925	0
0.0787	390.461	-18.0149	-231.03	48.9404	0
0.0793	390.778	-18.3145	-235.909	44.9788	0
0.0800	385.883	-21.0673	-242.321	43.7599	0
0.0807	373.99	-21.6666	-253.612	38.2594	0
0.0813	373.069	-15.2621	-247.804	32.1647	0
0.0820	378.252	-15.5617	-251.15	32.7742	0
0.0827	369.729	-18.3145	-263.045	32.7742	0
0.0833	352.336	-7.32207	-229.171	27.5785	0
0.0840	337.996	-3.6704	-200.223	25.1406	0
0.0847	330.049	-21.9849	-244.737	25.4453	0
0.0853	327.313	-31.7415	-287.161	23.0075	0
0.0860	321.814	-26.2546	-277.403	21.4838	0
0.0867	310.526	-25.6366	-267.041	23.6169	0
0.0873	299.526	-24.719	-261.558	24.5311	0
0.0880	287.634	-18.6142	-248.733	23.6169	0
0.0887	272.977	-17.6966	-246.271	22.7027	0
0.0893	259.847	-19.2321	-241.996	23.0075	0
0.0900	243.981	-19.5318	-233.167	22.7027	0
0.0907	224.457	-19.5318	-230.426	22.398	0
0.0913	208.591	-14.9625	-217.88	21.7885	0
0.0920	192.409	-14.3445	-208.447	21.1791	0
0.0927	171.359	-18.9325	-213.001	22.0933	0
0.0933	159.467	-14.6629	-198.968	22.7027	0
0.0940	155.781	-10.3745	-188.606	20.5543	0
0.0947	143.889	-13.7453	-194.693	18.1165	0
0.0953	125.575	-5.5056	-159.007	18.7259	0
0.0960	116.418	1.51685	-122.996	18.4212	0
0.0967	114.892	-17.0973	-167.232	15.9833	0
0.0973	113.683	-32.3594	-219.738	14.4597	0
0.0980	112.157	-25.0374	-213.001	12.6312	0
0.0987	107.262	-20.4494	-201.106	8.65446	0
0.0993	98.7383	-24.1198	-202.964	5.91185	0
0.1000	94.4478	-21.9849	-197.76	4.38818	0
0.1007	91.7122	-19.5318	-194.089	1.34083	0
0.1013	86.8171	-20.1497	-185.539	-0.502812	0
0.1020	84.3695	-21.0673	-173.04	-0.807547	0
0.1027	81.634	-20.1497	-170.298	-1.11228	0
0.1033	72.4772	-16.7977	-164.815	-2.02648	0
0.1040	66.3726	-17.6966	-161.749	-5.6833	0
0.1047	65.4512	-19.8501	-163.561	-8.73065	0
0.1053	60.5848	-14.6629	-146.183	-8.42591	0
0.1060	54.1635	-13.1273	-137.958	-8.42591	0
0.1067	46.8496	-15.2621	-142.233	-9.34011	0
0.1073	32.1929	-2.13482	-93.6758	-6.5975	0
0.1080	17.5362	5.7865	-42.7489	-3.55016	0
0.1087	10.2222	-10.6928	-76.6227	-6.5975	0
0.1093	4.43444	-21.0673	-117.792	-10.5591	0
0.1100	-4.72239	-13.7453	-95.2092	-10.2543	0
0.1107	-16.0101	-10.3745	-71.0932	-7.51171	0
0.1113	-28.2192	-9.4569	-65.6102	-5.37857	0
0.1120	-36.7713	-5.80522	-52.1815	-5.98803	0
0.1127	-42.5591	-7.64042	-41.8195	-7.81644	0
0.1133	-51.1112	-8.55802	-35.4072	-8.73065	0
0.1140	-56.6111	-5.80522	-27.1827	-9.64485	0
0.1147	-55.6896	-7.64042	-21.9785	-10.2543	0
0.1153	-57.5325	-10.3745	-13.4287	-8.42591	0
0.1160	-61.1895	-10.6928	-14.6368	-8.12118	0
0.1167	-60.8727	-10.0749	-23.1866	-10.5591	0
0.1173	-57.8205	-7.32207	-14.358	-13.3169	0
0.1180	-52.9541	-8.55802	-16.4955	-15.7548	0
0.1187	-46.5328	-12.2097	-27.4615	-16.9737	0
0.1193	-45.9281	-6.72282	12.8247	-16.669	0
0.1200	-45.9281	-4.88762	50.0441	-17.5832	0
0.1207	-36.4545	-20.4494	6.69113	-21.56	0
0.1213	-26.0883	-33.277	-37.8699	-23.6931	0
0.1220	-25.1669	-30.2246	-25.3241	-23.9978	0
0.1227	-24.5622	-25.337	-16.1702	-27.6547	0
0.1233	-21.222	-27.4718	-18.6329	-32.2409	0
0.1240	-21.8267	-29.6066	-7.34165	-31.6162	0
0.1247	-22.7481	-25.6366	-2.7415	-28.2641	0
0.1253	-20.9052	-19.5318	-3.34556	-26.7405	0
0.1260	-21.8267	-19.8501	4.55368	-24.9121	0
0.1267	-25.4836	-23.5018	14.0328	-21.8647	0
0.1273	-28.2192	-20.1497	29.2737	-21.2552	0
0.1280	-34.6405	-16.7977	43.0277	-23.0836	0
0.1287	-41.033	-15.8801	52.5068	-22.1694	0
0.1293	-43.1926	-7.94005	73.2307	-16.669	0
0.1300	-45.0067	-1.21722	85.4513	-13.3169	0
0.1307	-51.1112	-2.13482	91.5383	-13.3169	0
0.1313	-58.454	5.7865	137.633	-13.9264	0
0.1320	-63.925	13.1086	171.507	-14.8406	0
0.1327	-63.925	-1.21722	124.808	-13.9264	0
0.1333	-61.5062	-14.9625	77.8308	-13.3169	0
0.1340	-60.8727	-8.55802	89.1221	-14.2311	0
0.1347	-60.2681	-0.318351	99.8093	-13.0122	0
0.1353	-55.6896	-0.9176	97.3466	-8.12118	0
0.1360	-50.8233	1.8352	107.43	-5.6833	0
0.1367	-45.9281	7.02245	115.654	-7.51171	0
0.1373	-37.376	9.75652	117.188	-7.81644	0
0.1380	-24.8789	9.75652	116.862	-9.34011	0
0.1387	-14.8007	8.83892	111.983	-13.0122	0
0.1393	-7.77467	7.92132	113.192	-15.1453	0
0.1400	1.06542	3.65167	111.983	-15.7548	0
0.1407	12.6698	-0.617976	104.363	-17.5832	0
0.1413	23.9575	3.05242	111.101	-19.1069	0
0.1420	33.719	5.7865	111.983	-18.4974	0
0.1427	42.2711	2.43445	107.709	-16.9737	0
0.1433	45.0067	7.6217	146.787	-17.5832	0
0.1440	43.7973	11.2921	179.731	-21.2552	0
0.1447	49.2971	-2.45318	138.237	-23.9978	0
0.1453	57.8205	-12.8277	97.9507	-23.3884	0
0.1460	58.7419	-8.55802	114.121	-24.6073	0
0.1467	53.8755	-6.72282	129.083	-28.5689	0
0.1473	48.9804	-3.97002	130.895	-27.6547	0
0.1480	43.1926	0	141.582	-21.2552	0
0.1487	36.7713	-3.37078	147.995	-16.669	0
0.1493	32.1929	-3.37078	154.732	-16.9737	0
0.1500	28.8526	3.97002	168.765	-16.669	0
0.1507	23.9575	6.7041	177.919	-14.5358	0
0.1513	17.2482	7.6217	187.352	-11.4885	0
0.1520	11.7484	10.9737	194.414	-9.34011	0
0.1527	10.2222	13.1086	201.106	-6.90224	0
0.1533	9.61755	17.0786	220.947	-3.85489	0
0.1540	7.48671	17.9962	227.359	-3.85489	0
0.1547	5.32709	16.161	224.617	-7.20697	0
0.1553	1.67011	24.719	264.904	-5.6833	0
0.1560	-2.59156	31.7415	301.798	-2.94069	0
0.1567	-1.67011	19.8314	266.39	-5.98803	0
0.1573	5.03913	9.75652	227.359	-10.2543	0
0.1580	12.6698	14.6441	238.65	-9.34011	0
0.1587	18.1697	16.4793	250.22	-8.12118	0
0.1593	21.222	14.0262	249.616	-10.5591	0
0.1600	25.8004	13.4269	258.491	-11.7932	0
0.1607	33.1143	10.6741	264.904	-11.4885	0
0.1613	39.2189	7.92132	268.528	-14.2311	0
0.1620	42.8758	6.40447	277.682	-18.1927	0
0.1627	45.3234	5.18725	288.369	-20.0211	0
0.1633	46.5328	5.18725	303.656	-19.4116	0
0.1640	49.2971	2.73407	318.618	-19.1069	0
0.1647	52.9541	0.9176	338.738	-18.8021	0
0.1653	52.9541	3.65167	362.854	-19.4116	0
0.1660	51.428	0.599249	347.892	-20.6305	0
0.1667	50.1898	-3.05242	314.344	-21.2552	0
0.1673	42.2711	7.02245	330.514	-20.6305	0
0.1680	32.7976	11.5917	337.809	-20.9353	0
0.1687	28.8526	-3.05242	267.924	-22.1694	0
0.1693	27.3265	-10.9925	202.314	-21.8647	0
0.1700	23.036	-6.72282	189.21	-19.1069	0
0.1707	15.7221	-5.80522	172.715	-16.669	0
0.1713	9.01285	-4.88762	147.391	-15.45	0
0.1720	5.32709	-2.7528	132.15	-16.3642	0
0.1727	1.06542	-3.37078	111.101	-17.2785	0
0.1733	-6.56527	0.599249	87.2634	-15.7548	0
0.1740	-9.61755	4.26965	65.0062	-14.2311	0
0.1747	-7.77467	2.13482	39.6821	-14.8406	0
0.1753	-9.3008	3.65167	23.1866	-14.8406	0
0.1760	-10.8269	3.65167	3.06677	-13.9264	0
0.1767	-8.09141	-0.617976	-23.7907	-15.45	0
0.1773	-6.56527	2.43445	-36.6153	-17.5832	0
0.1780	-6.24853	2.73407	-60.7313	-17.5832	0
0.1787	-1.98686	-3.05242	-92.1889	-18.8021	0
0.1793	0.143975	5.18725	-75.6934	-23.0836	0
0.1800	-0.748671	10.0749	-63.798	-25.5215	0
0.1807	4.72239	-9.15727	-130.012	-24.9121	0
0.1813	13.8792	-21.367	-196.552	-23.3884	0
0.1820	17.2482	-15.2621	-206.914	-23.0836	0
0.1827	18.4576	-15.8801	-215.464	-24.9121	0
0.1833	23.6407	-16.1797	-233.446	-28.5689	0
0.1840	26.693	-8.85765	-241.717	-29.4831	0
0.1847	23.9575	-8.55802	-253.287	-27.9594	0
0.1853	22.1146	-12.2097	-261.558	-27.6547	0
0.1860	22.4313	-12.2097	-263.974	-28.2641	0
0.1867	22.1146	-14.9625	-269.783	-26.4357	0
0.1873	17.5362	-16.7977	-267.97	-23.9978	0
0.1880	11.1437	-15.5617	-268.853	-22.7789	0
0.1887	6.56527	-17.3969	-277.124	-20.9353	0
0.1893	2.9083	-14.9625	-267.645	-19.1069	0
0.1900	-2.9083	-9.4569	-263.695	-17.2785	0
0.1907	-9.9055	-9.15727	-269.783	-14.8406	0
0.1913	-17.5362	-3.05242	-234.096	-11.7932	0
0.1920	-26.0883	4.26965	-202.36	-9.34011	0
0.1927	-30.3788	-5.80522	-245.388	-7.51171	0
0.1933	-31.2714	-15.5617	-291.436	-5.07383	0
0.1940	-33.4023	-10.6928	-283.536	-2.94069	0
0.1947	-35.5619	-8.23967	-276.195	-3.85489	0
0.1953	-36.4545	-10.9925	-282.886	-3.24542	0
0.1960	-37.376	-8.23967	-280.749	0.426628	0
0.1967	-36.4545	-5.80522	-280.47	2.25504	0
0.1973	-32.7976	-7.02245	-283.211	-0.198077	0
0.1980	-29.7453	-7.32207	-287.161	-0.198077	0
0.1987	-26.4051	-7.32207	-292.69	4.08344	0
0.1993	-22.4313	-7.64042	-289.902	6.82605	0
0.2000	-18.4576	-10.3745	-292.69	6.82605	0
0.2007	-14.8007	-11.9101	-299.707	6.21659	0
0.2013	-10.8269	-7.64042	-286.278	6.21659	0
0.2020	-6.24853	-7.32207	-282.282	8.04499	0
0.2027	-1.38216	-11.2921	-289.02	8.9592	0
0.2033	-1.38216	-4.26965	-252.079	8.9592	0
0.2040	-4.72239	0.599249	-220.668	10.8028	0
0.2047	-2.59156	-12.2097	-263.974	12.0218	0
0.2053	3.19625	-22.2846	-306.398	11.1076	0
0.2060	2.9083	-19.2321	-295.107	10.4981	0
0.2067	1.06542	-17.3969	-282.607	12.6312	0
0.2073	2.9083	-17.0973	-277.728	15.3739	0
0.2080	1.06542	-15.8801	-261.837	17.8117	0
0.2087	-4.43444	-14.0449	-250.546	20.8591	0
0.2093	-6.56527	-9.4569	-239.579	23.6169	0
0.2100	-9.61755	-8.55802	-223.084	26.3595	0
0.2107	-14.4839	-12.2097	-210.259	28.7974	0
0.2113	-18.1697	-10.3745	-195.948	29.7116	0
0.2120	-19.9838	-9.15727	-190.744	30.3211	0
0.2127	-21.5099	-10.0749	-190.14	32.7742	0
0.2133	-22.1146	-4.26965	-170.298	35.2121	0
0.2140	-22.4313	-2.45318	-159.007	34.9073	0
0.2147	-20.9052	-7.32207	-160.819	33.3837	0
0.2153	-19.6958	0.599249	-120.533	32.7742	0
0.2160	-21.8267	5.7865	-85.4513	33.9931	0
0.2167	-19.9838	-10.0749	-127.271	33.6884	0
0.2173	-9.01285	-21.367	-174.852	31.2353	0
0.2180	1.98686	-18.6142	-169.09	29.4069	0
0.2187	5.96058	-18.6142	-162.353	29.1022	0
0.2193	10.539	-18.3145	-169.973	26.3595	0
0.2200	19.9838	-17.6966	-169.694	23.0075	0
0.2207	28.8526	-22.2846	-168.161	22.7027	0
0.2213	32.1929	-21.0673	-166.349	22.398	0
0.2220	35.2451	-15.8801	-165.42	19.3354	0
0.2227	41.3497	-16.1797	-167.557	18.1165	0
0.2233	45.9281	-15.2621	-159.937	18.1165	0
0.2240	47.771	-13.1273	-157.799	15.3739	0
0.2247	51.428	-13.7453	-161.749	14.1549	0
0.2253	52.3494	-9.15727	-144.974	14.4597	0
0.2260	51.1112	-5.18725	-137.633	12.0218	0
0.2267	49.2971	-4.88762	-140.7	8.9592	0
0.2273	43.1926	5.18725	-93.0717	8.9592	0
0.2280	35.8498	10.6741	-48.2319	9.26393	0
0.2287	34.0358	-2.7528	-86.6594	9.8734	0
0.2293	33.1143	-9.15727	-128.479	10.8028	0
0.2300	26.693	0.299625	-110.775	8.9592	0
0.2307	19.3791	3.65167	-89.4009	8.04499	0
0.2313	12.9578	1.51685	-75.3681	10.8028	0
0.2320	7.48671	2.13482	-51.9027	12.0218	0
0.2327	3.513	0.599249	-41.8195	9.8734	0
0.2333	-0.748671	-1.21722	-38.7528	6.21659	0
0.2340	-2.59156	-2.13482	-29.9242	3.77871	0
0.2347	-0.460721	-3.37078	-28.0656	6.21659	0
0.2353	-1.06542	-3.05242	-27.7868	9.8734	0
0.2360	-5.03913	-3.6704	-30.8071	7.13079	0
0.2367	-4.43444	-3.37078	-36.3365	0.731363	0
0.2373	-1.06542	1.51685	-27.7868	-1.11228	0
0.2380	2.9083	0.299625	-27.1827	-1.11228	0
0.2387	6.85322	-5.5056	-32.0616	-1.11228	0
0.2393	6.85322	2.43445	7.34165	-2.02648	0
0.2400	5.64383	8.5393	36.2901	-5.6833	0
0.2407	11.7484	-4.88762	-14.358	-9.03538	0
0.2413	20.3005	-16.7977	-66.2143	-10.2543	0
0.2420	24.8789	-16.1797	-61.6606	-13.9264	0
0.2427	26.4051	-14.9625	-57.3857	-16.669	0
0.2433	27.0098	-13.1273	-66.8183	-14.8406	0
0.2440	27.3265	-9.4569	-66.2143	-14.8406	0
0.2447	28.5359	-8.55802	-64.6809	-17.8879	0
0.2453	29.4573	-8.23967	-60.7313	-18.1927	0
0.2460	27.9312	-9.15727	-52.5068	-18.4974	0
0.2467	27.6145	-11.2921	-48.8359	-19.1069	0
0.2473	25.8004	-8.85765	-39.3568	-16.9737	0
0.2480	19.0623	-10.3745	-30.8071	-16.3642	0
0.2487	10.539	-13.7453	-27.1827	-18.4974	0
0.2493	5.32709	-6.72282	-10.362	-16.9737	0
0.2500	1.98686	-1.53558	-2.13744	-11.1838	0
0.2507	-2.27481	-3.97002	-2.46271	-5.98803	0
0.2513	-10.2222	3.65167	39.3568	-3.24542	0
0.2520	-19.9838	7.02245	79.0389	-2.94069	0
0.2527	-24.8789	-9.77525	43.6317	-2.33122	0
0.2533	-26.4051	-21.9849	-0.60406	0.731363	0
0.2540	-30.062	-18.6142	5.80827	2.86451	0
0.2547	-34.9284	-16.7977	14.0328	1.9503	0
0.2553	-36.4545	-14.6629	7.62045	1.9503	0
0.2560	-38.2974	-9.4569	9.43263	3.77871	0
0.2567	-40.4283	-9.4569	8.54977	6.52132	0
0.2573	-38.2974	-10.9925	3.06677	8.9592	0
0.2580	-34.6405	-10.9925	-0.929323	8.04499	0
0.2587	-35.8498	-10.3745	-7.01639	7.13079	0
0.2593	-37.6927	-6.10485	-11.8953	6.21659	0
0.2600	-34.6405	-3.97002	-24.4412	4.38818	0
0.2607	-31.2714	-5.18725	-37.8699	5.30238	0
0.2613	-30.062	-2.13482	-29.5989	7.13079	0
0.2620	-27.0098	-3.05242	-29.5989	5.30238	0
0.2627	-23.9575	-6.72282	-39.6821	5.60712	0
0.2633	-26.0883	2.13482	-5.20421	9.56867	0
0.2640	-29.4573	7.32207	24.9988	8.9592	0
0.2647	-29.7453	-7.02245	-24.1159	7.43552	0
0.2653	-30.3788	-15.8801	-74.4853	8.34973	0
0.2660	-33.719	-11.2921	-62.8687	6.52132	0
0.2667	-37.376	-10.6928	-48.8359	4.38818	0
0.2673	-41.9544	-10.9925	-49.44	7.13079	0
0.2680	-47.771	-8.23967	-38.474	9.8734	0
0.2687	-52.0327	-10.3745	-28.6696	10.8028	0
0.2693	-56.2943	-10.0749	-24.1159	13.5455	0
0.2700	-63.0324	-6.40447	-17.0995	14.4597	0
0.2707	-70.0296	-8.23967	-9.15383	13.2407	0
0.2713	-74.9247	-8.85765	4.55368	16.2881	0
0.2720	-79.5032	-4.588	17.3783	21.4838	0
0.2727	-83.1601	-2.13482	31.4111	21.7885	0
0.2733	-85.003	1.8352	56.7352	19.9449	0
0.2740	-86.8171	2.43445	59.5231	21.4838	0
0.2747	-86.2124	-3.05242	49.1147	20.2496	0
0.2753	-86.5291	3.97002	88.1928	17.2023	0
0.2760	-89.8694	14.9438	118.396	18.1165	0
0.2767	-89.5814	3.35205	64.4021	17.2023	0
0.2773	-82.8434	-14.3445	8.82857	12.0218	0
0.2780	-77.6603	-12.5093	10.362	10.4981	0
0.2787	-76.7388	-7.64042	10.966	10.8028	0
0.2793	-74.608	-12.2097	-1.85865	8.9592	0
0.2800	-68.8202	-13.7453	-7.01639	8.9592	0
0.2807	-63.0324	-9.15727	-17.0995	10.1781	0
0.2813	-59.6634	-5.80522	-24.72	6.52132	0
0.2820	-56.0064	-4.88762	-25.0453	4.99765	0
0.2827	-51.1112	-4.26965	-31.1323	8.04499	0
0.2833	-47.4543	-2.13482	-33.2698	8.04499	0
0.2840	-48.0589	-1.21722	-36.0113	7.13079	0
0.2847	-48.6636	-0.318351	-41.2155	8.9592	0
0.2853	-48.0589	3.05242	-30.5283	8.9592	0
0.2860	-46.5328	2.13482	-26.5786	6.82605	0
0.2867	-45.9281	0.599249	-30.203	6.52132	0
0.2873	-49.9018	10.6741	11.2913	6.21659	0
0.2880	-58.1372	15.2621	50.6481	5.60712	0
0.2887	-62.3989	1.51685	14.358	5.91185	0
0.2893	-63.925	-5.80522	-27.1827	4.99765	0
0.2900	-70.6343	1.21722	-13.4287	3.16924	0
0.2907	-78.5817	3.05242	3.67083	4.38818	0
0.2913	-81.3172	0	6.69113	6.82605	0
0.2920	-85.8957	1.21722	14.358	6.82605	0
0.2927	-92.6337	-0.318351	18.6329	7.43552	0
0.2933	-96.2907	-4.588	22.5826	9.8734	0
0.2940	-97.8168	-6.40447	27.4615	9.56867	0
0.2947	-99.6309	-6.72282	28.9949	6.82605	0
0.2953	-101.474	-7.32207	35.686	4.99765	0
0.2960	-105.131	-11.2921	34.8032	4.38818	0
0.2967	-108.788	-15.8801	27.1362	3.47397	0
0.2973	-106.974	-13.1273	34.8032	2.55977	0
0.2980	-101.762	-11.2921	29.5989	0.731363	0
0.2987	-98.4215	-13.1273	14.6368	-1.11228	0
0.2993	-98.4215	-6.10485	47.3025	-1.41702	0
0.3000	-98.7383	-0.9176	75.3681	-0.807547	0
0.3007	-94.1598	-12.2097	22.2573	-0.807547	0
0.3013	-88.3432	-21.6666	-32.6657	-2.02648	0
0.3020	-88.66	-17.0973	-29.9242	-4.7691	0
0.3027	-88.66	-12.2097	-23.5119	-6.5975	0
0.3033	-84.3695	-12.2097	-26.8574	-7.51171	0
0.3040	-82.5554	-12.2097	-21.0492	-9.34011	0
0.3047	-84.6863	-12.2097	-20.1663	-10.5591	0
0.3053	-87.1338	-12.2097	-20.7704	-10.879	0
0.3060	-90.4741	-11.2921	-19.5158	-10.5591	0
0.3067	-92.9216	-7.64042	-20.7704	-10.2543	0
0.3073	-97.5001	-2.45318	-11.8953	-9.34011	0
0.3080	-108.5	-2.7528	-6.08707	-8.12118	0
0.3087	-117.945	-2.13482	-7.62045	-6.90224	0
0.3093	-120.709	3.65167	10.0832	-7.51171	0
0.3100	-125.892	3.65167	21.6532	-6.90224	0
0.3107	-135.337	3.05242	20.7239	-3.85489	0
0.3113	-143.284	13.4269	63.4728	-2.63595	0
0.3120	-150.915	15.2621	103.434	-4.46436	0
0.3127	-155.493	-0.9176	61.3353	-5.37857	0
0.3133	-156.415	-9.15727	14.6368	-5.37857	0
0.3140	-159.15	-3.6704	27.1362	-6.5975	0
0.3147	-163.729	-1.53558	37.2194	-5.98803	0
0.3153	-165.86	-3.37078	31.1323	-2.94069	0
0.3160	-166.176	-4.88762	37.2194	-3.24542	0
0.3167	-165.255	-7.64042	37.8235	-6.29277	0
0.3173	-161.598	-6.40447	27.7868	-3.85489	0
0.3180	-157.624	-4.88762	20.7239	0.731363	0
0.3187	-155.493	-7.02245	18.9117	-1.41702	0
0.3193	-153.362	-4.88762	20.1198	-5.37857	0
0.3200	-148.151	0.299625	8.54977	-4.7691	0
0.3207	-139.915	1.51685	-7.01639	-5.37857	0
0.3213	-132.918	4.56927	-0.60406	-8.42591	0
0.3220	-126.813	7.02245	-2.46271	-9.34011	0
0.3227	-120.709	7.02245	-11.0125	-8.42591	0
0.3233	-118.261	13.1086	30.8071	-9.64485	0
0.3240	-117.945	17.0786	65.285	-12.7074	0
0.3247	-113.366	7.02245	18.3077	-15.1453	0
0.3253	-105.131	-2.13482	-29.9242	-15.7548	0
0.3260	-99.3429	-2.45318	-22.5826	-15.1453	0
0.3267	-96.5786	-2.45318	-13.4287	-15.45	0
0.3273	-94.4478	-2.7528	-8.22451	-14.2311	0
0.3280	-92.0002	-0.318351	5.80827	-11.7932	0
0.3287	-89.5814	-0.318351	8.54977	-9.94958	0
0.3293	-86.8171	-3.05242	14.9621	-9.64485	0
0.3300	-82.5554	-4.26965	28.3908	-10.5591	0
0.3307	-81.3172	-1.53558	31.4111	-10.5591	0
0.3313	-82.2387	1.51685	39.6821	-8.12118	0
0.3320	-79.1864	-1.53558	46.9773	-5.98803	0
0.3327	-73.6865	-2.13482	43.957	-4.7691	0
0.3333	-69.1081	5.48687	56.1311	-2.33122	0
0.3340	-62.1109	5.18725	63.4728	-1.11228	0
0.3347	-53.5588	0.599249	59.8019	-2.94069	0
0.3353	-48.6636	10.3745	98.5547	-3.55016	0
0.3360	-43.7973	15.5617	133.358	-4.7691	0
0.3367	-33.1143	-0.9176	84.8472	-7.81644	0
0.3373	-18.7744	-13.1273	29.5989	-8.73065	0
0.3380	-4.43444	-10.0749	33.2698	-9.34011	0
0.3387	6.85322	-8.55802	36.0113	-11.1838	0
0.3393	18.1697	-7.64042	21.3744	-10.2543	0
0.3400	33.1143	-5.80522	14.9621	-9.03538	0
0.3407	47.771	-8.85765	10.6872	-11.7932	0
0.3413	59.0587	-9.77525	8.54977	-14.8406	0
0.3420	72.4772	-8.85765	7.94571	-14.8406	0
0.3427	85.8957	-11.6104	3.06677	-15.7548	0
0.3433	95.686	-13.7453	5.48301	-16.9737	0
0.3440	106.657	-16.4793	3.67083	-14.8406	0
0.3447	118.549	-17.3969	-4.87895	-12.7074	0
0.3453	125.287	-10.9925	6.08707	-11.4885	0
0.3460	130.758	-9.4569	12.8247	-11.7932	0
0.3467	138.389	-14.6629	9.15383	-13.9264	0
0.3473	142.363	-6.72282	50.0441	-13.6216	0
0.3480	145.415	0.599249	89.1221	-9.34011	0
0.3487	153.046	-12.5093	49.44	-7.20697	0
0.3493	158.229	-22.5842	5.80827	-8.42591	0
0.3500	157.307	-13.7453	17.0995	-7.20697	0
0.3507	157.941	-6.10485	28.0656	-1.72175	0
0.3513	163.124	-6.10485	27.7868	2.86451	0
0.3520	166.781	-2.7528	38.7528	1.34083	0
0.3527	170.438	3.05242	42.4236	-2.94069	0
0.3533	174.412	5.18725	40.565	-2.63595	0
0.3540	176.859	2.43445	43.3065	-0.198077	0
0.3547	181.726	-0.318351	43.6317	0.731363	0
0.3553	187.83	1.8352	45.7692	2.86451	0
0.3560	189.961	1.51685	44.2358	4.08344	0
0.3567	193.647	-1.21722	40.2862	0.426628	0
0.3573	202.17	2.43445	46.9773	-2.94069	0
0.3580	209.513	3.35205	38.7528	-1.11228	0
0.3587	215.301	-1.21722	24.1159	0.426628	0
0.3593	222.615	5.18725	55.2483	-2.63595	0
0.3600	228.114	12.2097	77.5055	-3.85489	0
0.3607	233.298	-0.318351	24.72	-2.63595	0
0.3613	240.007	-14.0449	-25.0453	-4.7691	0
0.3620	245.507	-11.6104	-21.6532	-8.12118	0
0.3627	248.559	-7.94005	-19.841	-7.81644	0
0.3633	251.611	-10.0749	-23.7907	-9.34011	0
0.3640	253.454	-10.0749	-17.0995	-12.7074	0
0.3647	254.059	-8.85765	-16.4955	-12.7074	0
0.3653	254.376	-8.23967	-15.8914	-11.1838	0
0.3660	254.376	-8.55802	-11.2913	-11.4885	0
0.3667	252.533	-10.0749	-8.54977	-11.1838	0
0.3673	247.35	-9.4569	4.55368	-10.2543	0
0.3680	240.007	-9.77525	13.1035	-9.03538	0
0.3687	234.536	-10.6928	14.6368	-7.51171	0
0.3693	228.431	-7.32207	35.4072	-7.20697	0
0.3700	219.879	-3.97002	44.8398	-6.29277	0
0.3707	210.722	-2.13482	39.9609	-2.33122	0
0.3713	201.277	6.10485	84.5219	1.0361	0
0.3720	192.409	10.0749	123.275	0.121894	0
0.3727	186.909	-0.318351	76.9015	-2.02648	0
0.3733	179.912	-7.02245	30.5283	-2.63595	0
0.3740	173.173	-3.97002	44.561	-1.72175	0
0.3747	171.647	-3.37078	53.3896	-0.807547	0
0.3753	169.516	-4.88762	46.0944	-2.63595	0
0.3760	161.281	-3.97002	50.3693	-4.7691	0
0.3767	154.889	-3.97002	48.2319	-2.94069	0
0.3773	153.362	-4.88762	39.6821	-1.11228	0
0.3780	151.203	-5.18725	34.4779	-2.63595	0
0.3787	148.467	-2.7528	29.5989	-4.15963	0
0.3793	146.624	2.73407	29.5989	-2.63595	0
0.3800	141.441	1.51685	22.5826	-1.72175	0
0.3807	136.258	-2.45318	7.62045	-4.7691	0
0.3813	136.258	0.9176	12.2206	-8.42591	0
0.3820	136.575	-0.617976	13.4287	-8.73065	0
0.3827	131.075	-5.80522	6.41233	-6.90224	0
0.3833	123.128	2.73407	41.4943	-7.51171	0
0.3840	117.945	7.92132	71.6973	-8.73065	0
0.3847	114.604	-5.5056	25.9281	-7.81644	0
0.3853	110.919	-14.0449	-22.5826	-7.51171	0
0.3860	105.131	-10.3745	-14.358	-6.5975	0
0.3867	98.1048	-10.3745	-2.7415	-3.55016	0
0.3873	89.5814	-9.15727	-1.53338	-2.02648	0
0.3880	78.265	-2.45318	6.69113	-4.15963	0
0.3887	67.6108	-0.318351	8.54977	-2.94069	0
0.3893	58.1372	-2.7528	13.4287	1.34083	0
0.3900	48.0589	-4.88762	27.7868	2.55977	0
0.3907	37.6927	-6.72282	35.0819	1.9503	0
0.3913	27.0098	-6.10485	41.8195	2.55977	0
0.3920	16.0101	-5.80522	46.0944	4.08344	0
0.3927	7.77467	-3.97002	46.9773	5.60712	0
0.3933	1.06542	2.13482	60.7313	8.04499	0
0.3940	-8.09141	1.51685	67.1436	8.9592	0
0.3947	-16.0101	-2.7528	68.0265	8.65446	0
0.3953	-21.8267	4.56927	109.567	8.04499	0
0.3960	-29.1406	7.92132	139.445	7.13079	0
0.3967	-35.2451	-8.85765	90.3302	7.13079	0
0.3973	-35.5619	-20.1497	38.7528	7.43552	0
0.3980	-35.8498	-14.0449	39.6821	6.82605	0
0.3987	-41.033	-10.0749	39.6821	6.52132	0
0.3993	-45.0067	-9.15727	28.3908	5.91185	0
0.4000	-44.0852	-4.588	26.5322	3.47397	0
0.4007	-42.5591	-5.5056	20.4451	1.0361	0
0.4013	-45.0067	-9.4569	17.0995	0.121894	0
0.4020	-48.3757	-8.23967	17.9824	1.0361	0
0.4027	-50.1898	-5.80522	10.0832	4.38818	0
0.4033	-55.4017	-5.80522	7.01639	4.99765	0
0.4040	-59.3466	-5.80522	6.69113	2.25504	0
0.4047	-59.3466	-1.21722	4.55368	1.34083	0
0.4053	-64.8465	5.48687	18.9117	1.0361	0
0.4060	-74.608	3.35205	22.5826	-2.02648	0
0.4067	-79.1864	-0.617976	14.6368	-2.02648	0
0.4073	-85.8957	8.83892	57.9898	2.86451	0
0.4080	-99.6309	14.6441	104.688	5.30238	0
0.4087	-106.974	-1.21722	65.9355	3.16924	0
0.4093	-109.392	-13.7453	18.9117	3.16924	0
0.4100	-118.866	-6.72282	32.3404	5.60712	0
0.4107	-130.154	0.599249	47.9066	7.13079	0
0.4113	-135.941	0.9176	47.5813	5.91185	0
0.4120	-140.837	1.51685	56.1311	5.30238	0
0.4127	-148.151	0.9176	58.8726	7.43552	0
0.4133	-155.781	0.299625	57.3857	8.04499	0
0.4140	-162.807	0.299625	61.0101	7.74026	0
0.4147	-167.098	-0.318351	60.7313	8.9592	0
0.4153	-169.229	2.13482	63.1475	8.9592	0
0.4160	-172.281	3.05242	61.3353	6.52132	0
0.4167	-174.095	0.299625	53.3896	4.99765	0
0.4173	-174.7	0.599249	57.9898	4.08344	0
0.4180	-173.49	1.21722	52.1815	2.86451	0
0.4187	-169.833	0.599249	38.7528	2.55977	0
0.4193	-169.516	6.40447	71.4185	1.64557	0
0.4200	-172.886	7.6217	95.5344	-0.198077	0
0.4207	-170.755	-6.10485	41.4943	-0.807547	0
0.4213	-165.255	-14.9625	-10.362	-2.02648	0
0.4220	-165.572	-10.9925	-7.62045	-3.85489	0
0.4227	-167.098	-7.64042	-6.73759	-2.33122	0
0.4233	-167.098	-7.94005	-13.4287	-2.02648	0
0.4240	-169.229	-9.15727	-10.0832	-4.15963	0
0.4247	-169.516	-9.4569	-12.2206	-4.7691	0
0.4253	-167.702	-5.80522	-11.6165	-3.55016	0
0.4260	-169.516	-2.7528	-6.73759	-1.72175	0
0.4267	-173.807	-3.37078	-8.87504	-1.41702	0
0.4273	-177.464	-3.97002	-0.60406	-3.85489	0
0.4280	-181.726	-5.5056	7.62045	-3.85489	0
0.4287	-186.621	-5.80522	7.62045	0.121894	0
0.4293	-192.121	0.299625	25.3241	0.426628	0
0.4300	-196.699	3.35205	36.2901	-1.11228	0
0.4307	-199.435	2.13482	34.8032	0.121894	0
0.4313	-205.222	9.75652	77.8308	1.64557	0
0.4320	-214.091	12.8089	115.654	1.64557	0
0.4327	-218.67	-0.9176	70.8144	2.55977	0
0.4333	-219.562	-11.2921	22.2573	1.0361	0
0.4340	-222.931	-8.23967	33.8738	0.426628	0
0.4347	-227.51	-5.80522	43.957	3.47397	0
0.4353	-227.51	-5.80522	36.0113	4.69291	0
0.4360	-224.774	-2.7528	35.686	3.16924	0
0.4367	-223.248	1.21722	32.3404	3.47397	0
0.4373	-220.8	3.35205	26.5322	3.77871	0
0.4380	-216.51	1.21722	21.6532	1.0361	0
0.4387	-214.091	-0.318351	13.1035	-0.198077	0
0.4393	-213.17	2.73407	9.75789	0.731363	0
0.4400	-209.513	2.13482	2.7415	0.731363	0
0.4407	-204.934	-1.21722	-7.01639	-1.11228	0
0.4413	-200.961	3.35205	0.278797	-2.94069	0
0.4420	-194.856	6.10485	-3.94962	-2.02648	0
0.4427	-190.278	3.65167	-14.358	-1.11228	0
0.4433	-189.961	10.0749	24.1159	-4.7691	0
0.4440	-188.435	14.9438	55.2483	-7.20697	0
0.4447	-186.304	3.65167	8.82857	-4.7691	0
0.4453	-186.621	-7.02245	-36.0113	-4.15963	0
0.4460	-184.778	-6.10485	-26.8574	-6.90224	0
0.4467	-182.042	-3.37078	-20.1663	-6.5975	0
0.4473	-182.33	-2.13482	-21.9785	-2.94069	0
0.4480	-183.252	-2.45318	-10.0832	-0.502812	0
0.4487	-183.856	-4.26965	-3.34556	-1.11228	0
0.4493	-186.621	-2.13482	0.278797	-2.02648	0
0.4500	-188.147	1.21722	8.54977	-1.41702	0
0.4507	-188.435	0.599249	14.9621	-0.807547	0
0.4513	-190.882	2.43445	24.72	-1.11228	0
0.4520	-191.199	3.97002	25.9281	-0.807547	0
0.4527	-189.673	1.21722	22.5826	1.9503	0
0.4533	-190.594	2.73407	37.8235	4.08344	0
0.4540	-189.961	3.65167	42.4236	2.55977	0
0.4547	-185.383	1.8352	34.1526	0.731363	0
0.4553	-182.042	10.0749	71.0932	2.25504	0
0.4560	-179.278	14.9438	102.83	2.86451	0
0.4567	-174.412	0.299625	54.3189	1.34083	0
0.4573	-168.307	-10.9925	1.20812	0.426628	0
0.4580	-159.15	-7.02245	0	-0.198077	0
0.4587	-146.336	-5.18725	0.278797	-1.72175	0
0.4593	-137.18	-5.18725	-8.87504	-3.24542	0
0.4600	-131.68	-3.37078	-12.4994	-5.6833	0
0.4607	-123.444	-6.40447	-22.3038	-8.42591	0
0.4613	-114.288	-7.94005	-26.8574	-7.81644	0
0.4620	-106.657	-5.80522	-25.6493	-4.46436	0
0.4627	-99.3429	-8.55802	-32.6657	-4.7691	0
0.4633	-91.3955	-10.9925	-32.3404	-7.51171	0
0.4640	-84.3695	-9.15727	-32.0616	-6.5975	0
0.4647	-77.6603	-8.23967	-39.3568	-5.07383	0
0.4653	-69.4249	-5.80522	-29.9242	-7.20697	0
0.4660	-61.1895	-6.40447	-26.2534	-9.34011	0
0.4667	-56.2943	-10.6928	-31.7364	-7.81644	0
0.4673	-55.0849	-5.5056	9.43263	-5.98803	0
0.4680	-54.7682	0.299625	49.1147	-6.90224	0
0.4687	-52.6374	-12.8277	8.82857	-8.12118	0
0.4693	-48.6636	-26.2546	-34.8032	-7.20697	0
0.4700	-45.6114	-22.5842	-18.9117	-4.7691	0
0.4707	-45.9281	-18.6142	-3.34556	-2.94069	0
0.4713	-46.5328	-22.2846	-4.60015	-1.41702	0
0.4720	-43.1926	-21.0673	0.278797	2.55977	0
0.4727	-37.6927	-15.2621	1.20812	6.52132	0
0.4733	-35.5619	-11.2921	-0.325263	8.65446	0
0.4740	-35.2451	-9.4569	0.278797	11.4123	0
0.4747	-30.9835	-6.72282	-2.46271	12.6312	0
0.4753	-23.3528	-1.8352	0	8.9592	0
0.4760	-16.3268	0.9176	-6.08707	6.21659	0
0.4767	-9.61755	2.13482	-17.7036	8.04499	0
0.4773	-1.67011	4.56927	-7.62045	8.65446	0
0.4780	7.48671	2.73407	-10.6872	7.13079	0
0.4787	17.5362	1.51685	-29.3201	6.52132	0
0.4793	26.4051	8.83892	1.20812	5.91185	0
0.4800	34.3237	11.2921	28.9949	2.55977	0
0.4807	44.0852	-2.13482	-24.72	-0.198077	0
0.4813	52.3494	-10.6928	-77.8308	-0.807547	0
0.4820	59.6634	-8.55802	-72.0225	-1.41702	0
0.4827	69.1081	-7.94005	-68.9558	-4.46436	0
0.4833	79.1864	-7.94005	-76.6227	-7.51171	0
0.4840	87.7385	-5.5056	-70.4892	-8.42591	0
0.4847	93.5263	-4.88762	-69.281	-7.20697	0
0.4853	95.3692	-5.80522	-68.3517	-5.6833	0
0.4860	99.3429	-5.5056	-61.0565	-5.6833	0
0.4867	108.5	-5.18725	-56.4564	-7.81644	0
0.4873	112.157	-5.18725	-45.4904	-7.20697	0
0.4880	109.709	-8.55802	-39.9609	-3.85489	0
0.4887	113.078	-9.15727	-40.8902	-3.85489	0
0.4893	118.261	-0.9176	-22.3038	-3.85489	0
0.4900	117.945	2.13482	-9.15383	-0.198077	0
0.4907	117.945	-3.05242	-8.22451	1.0361	0
0.4913	116.735	2.43445	34.4779	-0.807547	0
0.4920	112.445	9.75652	72.0225	-0.198077	0
0.4927	113.366	-2.13482	30.5283	0.426628	0
0.4933	118.549	-12.5093	-14.0328	-1.41702	0
0.4940	121.918	-6.72282	-3.34556	-1.72175	0
0.4947	124.971	-2.7528	6.08707	0.731363	0
0.4953	127.418	-7.64042	3.06677	2.55977	0
0.4960	128.34	-9.15727	8.22451	1.64557	0
0.4967	133.811	-7.32207	7.62045	-0.502812	0
0.4973	140.52	-8.55802	6.41233	-1.11228	0
0.4980	143.889	-12.8277	6.08707	-1.11228	0
0.4987	149.072	-14.0449	-1.20812	-2.63595	0
0.4993	154.889	-13.1273	-3.06677	-4.46436	0
0.5000	158.834	-16.4793	-7.01639	-5.07383	0
0.5007	165.86	-19.8501	-16.1702	-5.37857	0
0.5013	172.281	-17.0973	-7.94571	-4.7691	0
0.5020	175.016	-17.3969	-5.48301	-5.6833	0
0.5027	179.912	-18.9325	-12.8247	-9.34011	0
0.5033	184.49	-10.3745	21.9785	-12.098	0
0.5040	184.173	-6.40447	52.5068	-11.7932	0
0.5047	185.383	-17.3969	6.69113	-12.4027	0
0.5053	188.147	-22.2846	-43.3529	-12.098	0
0.5060	186.909	-16.1797	-38.1487	-8.12118	0
0.5067	185.095	-14.3445	-27.7868	-5.98803	0
0.5073	183.568	-12.2097	-25.9281	-6.90224	0
0.5080	183.252	-6.40447	-15.8914	-4.46436	0
0.5087	180.804	-4.588	-11.6165	-1.11228	0
0.5093	173.173	-3.05242	-8.22451	-0.198077	0
0.5100	165.86	0.599249	-0.60406	1.0361	0
0.5107	164.65	0.599249	3.94962	3.77871	0
0.5113	160.676	0.9176	14.0328	6.21659	0
0.5120	153.362	5.48687	17.7036	6.52132	0
0.5127	149.677	9.4569	16.4955	5.91185	0
0.5133	144.81	13.4269	34.1526	5.60712	0
0.5140	140.232	13.4269	40.2862	7.43552	0
0.5147	142.046	10.6741	31.4111	9.8734	0
0.5153	142.046	15.2621	69.281	11.1076	0
0.5160	136.863	18.9138	103.759	10.4981	0
0.5167	135.337	6.7041	53.9937	9.26393	0
0.5173	138.389	-6.40447	1.53338	8.34973	0
0.5180	140.837	-5.80522	7.01639	7.13079	0
0.5187	141.441	-3.05242	7.01639	5.60712	0
0.5193	142.046	-4.26965	-7.94571	4.99765	0
0.5200	144.81	-4.88762	-7.01639	1.9503	0
0.5207	148.151	-4.588	-8.54977	-2.33122	0
0.5213	146.624	-3.6704	-14.9621	-2.63595	0
0.5220	145.732	-3.97002	-18.0289	-0.807547	0
0.5227	148.784	-5.80522	-23.1866	-1.41702	0
0.5233	148.784	-7.02245	-23.5119	-3.55016	0
0.5240	146.624	-9.4569	-26.8574	-4.46436	0
0.5247	146.941	-9.4569	-32.3404	-4.46436	0
0.5253	145.415	-4.588	-18.6329	-4.15963	0
0.5260	141.441	-6.72282	-12.4994	-4.15963	0
0.5267	140.232	-12.5093	-16.4955	-3.55016	0
0.5273	135.654	-2.7528	25.9281	-2.02648	0
0.5280	125.575	6.10485	65.0062	-2.02648	0
0.5287	119.471	-7.64042	24.9988	-2.63595	0
0.5293	115.814	-17.6966	-17.3783	-1.11228	0
0.5300	109.709	-11.9101	-2.46271	2.25504	0
0.5307	102.683	-10.0749	13.1035	4.69291	0
0.5313	96.8954	-13.4269	16.7743	4.38818	0
0.5320	90.7908	-11.2921	27.7868	3.16924	0
0.5327	84.6863	-8.85765	30.5283	5.91185	0
0.5333	79.5032	-7.02245	32.3404	7.43552	0
0.5340	75.2127	-5.18725	39.078	3.77871	0
0.5347	70.951	-5.5056	35.686	2.25504	0
0.5353	66.0847	-6.40447	33.2698	4.99765	0
0.5360	63.0324	-7.94005	32.3404	4.38818	0
0.5367	62.1109	-9.4569	28.0656	2.25504	0
0.5373	60.8727	-7.64042	34.4779	3.47397	0
0.5380	60.8727	-8.55802	30.5283	2.55977	0
0.5387	62.1109	-9.77525	17.0995	-0.807547	0
0.5393	59.9801	-0.9176	48.5107	-1.72175	0
0.5400	57.5325	2.43445	75.3681	-3.24542	0
0.5407	60.5848	-11.2921	22.8613	-6.29277	0
0.5413	63.6371	-19.5318	-33.2698	-7.51171	0
0.5420	61.5062	-15.2621	-29.3201	-6.5975	0
0.5427	59.6634	-14.3445	-22.5826	-5.6833	0
0.5433	61.5062	-14.6629	-31.7364	-4.7691	0
0.5440	59.9801	-10.6928	-32.0616	-4.46436	0
0.5447	54.4802	-7.94005	-32.3404	-4.7691	0
0.5453	51.428	-8.23967	-31.1323	-3.85489	0
0.5460	49.2971	-10.9925	-26.2534	-2.94069	0
0.5467	43.4805	-13.4269	-22.5826	-2.94069	0
0.5473	36.1666	-10.9925	-10.6872	-1.41702	0
0.5480	29.7453	-9.77525	-3.34556	1.64557	0
0.5487	23.036	-9.77525	-4.27489	0.426628	0
0.5493	15.7221	-2.45318	10.0832	-0.502812	0
0.5500	7.16997	2.13482	17.7036	3.77871	0
0.5507	-3.19625	1.8352	16.4955	6.52132	0
0.5513	-12.3531	9.4569	60.406	4.99765	0
0.5520	-19.6958	11.8913	100.088	5.30238	0
0.5527	-25.8004	-2.45318	57.0604	6.82605	0
0.5533	-28.5359	-9.4569	8.54977	5.60712	0
0.5540	-30.3788	-1.8352	15.845	3.77871	0
0.5547	-36.4545	2.43445	24.1159	3.47397	0
0.5553	-41.033	3.05242	19.5158	4.38818	0
0.5560	-39.8236	3.05242	22.5826	5.91185	0
0.5567	-40.4283	-1.21722	21.3744	4.99765	0
0.5573	-43.1926	-3.6704	17.0995	2.55977	0
0.5580	-41.9544	-2.45318	13.1035	0.121894	0
0.5587	-41.033	-3.05242	3.94962	-2.33122	0
0.5593	-42.8758	-3.05242	1.53338	-3.24542	0
0.5600	-41.6664	-4.26965	-7.94571	-3.55016	0
0.5607	-37.376	-7.64042	-23.5119	-5.37857	0
0.5613	-37.9807	-5.80522	-15.5662	-6.29277	0
0.5620	-36.4545	-2.45318	-15.2874	-4.7691	0
0.5627	-31.9049	-3.05242	-28.0656	-5.6833	0
0.5633	-33.4023	1.51685	6.69113	-7.51171	0
0.5640	-37.376	5.18725	36.9406	-7.51171	0
0.5647	-35.5619	-3.97002	-13.4287	-7.51171	0
0.5653	-34.6405	-12.5093	-60.4525	-8.12118	0
0.5660	-37.6927	-10.3745	-48.2319	-7.51171	0
0.5667	-39.2189	-3.97002	-40.2862	-7.51171	0
0.5673	-42.8758	-0.617976	-42.0983	-7.81644	0
0.5680	-48.6636	-3.05242	-30.5283	-7.51171	0
0.5687	-51.1112	-6.72282	-24.1159	-7.51171	0
0.5693	-53.8755	-3.37078	-17.0995	-4.46436	0
0.5700	-59.6634	-1.21722	-5.20421	-0.502812	0
0.5707	-65.4512	-4.588	0.60406	-1.41702	0
0.5713	-71.2678	-4.26965	10.362	-2.02648	0
0.5720	-75.5294	-3.6704	13.1035	1.34083	0
0.5727	-76.4509	-3.37078	7.62045	0.731363	0
0.5733	-80.4246	2.43445	21.3744	-0.807547	0
0.5740	-85.291	4.56927	23.7907	3.77871	0
0.5747	-84.6863	3.05242	11.2913	7.13079	0
0.5753	-84.3695	12.5093	46.0944	4.08344	0
0.5760	-87.7385	17.0786	77.2268	1.64557	0
0.5767	-87.7385	2.13482	27.4615	2.25504	0
0.5773	-85.003	-7.32207	-24.4412	1.9503	0
0.5780	-84.0816	-3.6704	-20.7704	2.25504	0
0.5787	-81.634	-4.88762	-19.237	1.64557	0
0.5793	-79.5032	-7.94005	-27.7868	-1.41702	0
0.5800	-80.4246	-5.80522	-29.3201	-3.85489	0
0.5807	-78.5817	-3.6704	-39.3568	-5.6833	0
0.5813	-72.7939	-1.21722	-45.7692	-7.51171	0
0.5820	-69.1081	-2.45318	-44.561	-5.98803	0
0.5827	-67.582	-7.94005	-50.6481	-3.85489	0
0.5833	-65.1632	-9.15727	-51.9027	-6.29277	0
0.5840	-62.1109	-7.64042	-52.1815	-8.42591	0
0.5847	-60.2681	-6.72282	-56.4564	-6.29277	0
0.5853	-60.8727	-3.37078	-43.0277	-5.07383	0
0.5860	-62.1109	-4.588	-36.0113	-5.6833	0
0.5867	-63.3203	-8.55802	-39.3568	-5.07383	0
0.5873	-67.294	2.13482	4.55368	-3.85489	0
0.5880	-73.0819	10.0749	46.9773	-4.15963	0
0.5887	-76.7388	-3.05242	7.34165	-4.46436	0
0.5893	-78.265	-12.2097	-36.0113	-2.94069	0
0.5900	-82.8434	-4.88762	-18.3077	-1.41702	0
0.5907	-88.66	-2.13482	-5.20421	-0.198077	0
0.5913	-91.3955	-4.588	-6.08707	-0.198077	0
0.5920	-92.6337	-2.7528	8.22451	1.34083	0
0.5927	-94.1598	-1.8352	11.2913	4.99765	0
0.5933	-95.3692	-2.13482	11.2913	7.13079	0
0.5940	-97.5001	-1.21722	25.6493	4.69291	0
0.5947	-99.3429	-1.21722	18.9117	2.55977	0
0.5953	-99.0262	-1.21722	15.2409	5.30238	0
0.5960	-98.4215	-1.21722	54.923	6.52132	0
0.5967	-98.7383	0.599249	81.1764	2.55977	0
0.5973	-95.9739	6.10485	47.3025	0.731363	0
0.5980	-90.1861	3.35205	-4.27489	2.55977	0
0.5987	-87.7385	-4.26965	-16.1702	2.86451	0
0.5993	-85.8957	1.8352	25.3241	-1.11228	0
0.6000	-80.4246	7.02245	49.7188	-4.15963	0
0.6007	-77.0556	-6.72282	-0.60406	-4.46436	0
0.6013	-75.8462	-16.7977	-53.3896	-4.7691	0
0.6020	-70.6343	-12.2097	-49.1612	-6.5975	0
0.6027	-66.6893	-10.0749	-45.4904	-6.5975	0
0.6033	-67.582	-10.6928	-56.7816	-5.07383	0
0.6040	-64.8465	-9.4569	-51.9027	-7.51171	0
0.6047	-60.2681	-10.3745	-51.9027	-8.42591	0
0.6053	-63.0324	-10.9925	-53.3896	-5.6833	0
0.6060	-67.582	-9.4569	-40.8902	-5.07383	0
0.6067	-69.4249	-10.0749	-44.561	-5.6833	0
0.6073	-73.0819	-8.23967	-41.4943	-5.6833	0
0.6080	-78.5817	-5.18725	8.54977	-5.6833	0
0.6087	-83.4769	-6.40447	43.6317	-2.94069	0
0.6093	-87.7385	-5.80522	17.3783	0.121894	0
0.6100	-92.3169	-4.88762	-21.9785	-0.198077	0
0.6107	-98.1048	-3.6704	-18.9117	0.731363	0
0.6113	-106.052	6.40447	32.0152	6.82605	0
0.6120	-113.078	13.4269	65.285	8.9592	0
0.6127	-118.261	3.05242	25.6493	6.82605	0
0.6133	-122.84	-5.5056	-21.9785	8.04499	0
0.6140	-127.418	-2.13482	-14.358	8.04499	0
0.6147	-132.918	-1.21722	-3.34556	6.21659	0
0.6153	-137.784	-2.45318	-9.75789	8.04499	0
0.6160	-139.915	-3.37078	-3.34556	9.8734	0
0.6167	-142.046	-5.18725	-3.94962	7.74026	0
0.6173	-144.494	-4.588	-14.358	8.34973	0
0.6180	-145.732	-3.97002	-13.1499	9.8734	0
0.6187	-146.624	-5.80522	-21.9785	6.82605	0
0.6193	-148.151	-4.88762	-28.3908	4.38818	0
0.6200	-147.863	-5.80522	4.55368	4.08344	0
0.6207	-148.784	-9.4569	30.203	1.9503	0
0.6213	-149.993	-7.02245	-1.85865	0.121894	0
0.6220	-148.784	-6.72282	-53.7149	0.426628	0
0.6227	-148.784	-9.4569	-64.4021	0.731363	0
0.6233	-152.441	-1.53558	-21.6532	1.34083	0
0.6240	-156.415	2.43445	8.22451	1.34083	0
0.6247	-159.15	-11.9101	-33.595	-0.198077	0
0.6253	-161.598	-20.4494	-82.7098	1.0361	0
0.6260	-162.807	-16.4793	-75.3681	3.77871	0
0.6267	-167.386	-16.1797	-60.7313	2.55977	0
0.6273	-174.7	-15.5617	-61.0565	0.731363	0
0.6280	-179.912	-11.2921	-49.1612	3.47397	0
0.6287	-185.095	-10.3745	-41.8195	6.82605	0
0.6293	-193.013	-9.77525	-38.474	6.52132	0
0.6300	-199.118	-9.77525	-22.5826	6.21659	0
0.6307	-203.092	-11.9101	-21.0492	8.04499	0
0.6313	-209.801	-10.3745	-16.7743	9.56867	0
0.6320	-216.827	-10.0749	31.1323	9.26393	0
0.6327	-220.484	-12.2097	67.7477	8.9592	0
0.6333	-224.141	-7.32207	38.7528	10.1781	0
0.6340	-225.379	-5.80522	-7.01639	10.1781	0
0.6347	-225.062	-11.2921	-7.62045	9.56867	0
0.6353	-227.826	-5.18725	36.6153	9.56867	0
0.6360	-230.562	1.51685	60.1272	10.8028	0
0.6367	-227.826	-10.3745	15.2409	12.6312	0
0.6373	-224.774	-20.1497	-38.474	13.2407	0
0.6380	-222.615	-14.0449	-43.957	11.1076	0
0.6387	-220.196	-9.4569	-39.9609	8.9592	0
0.6393	-216.827	-9.4569	-48.2319	6.52132	0
0.6400	-212.853	-9.15727	-50.3693	2.25504	0
0.6407	-206.749	-10.9925	-55.8523	0.121894	0
0.6413	-199.751	-11.9101	-61.0565	1.34083	0
0.6420	-193.935	-10.3745	-57.9898	-0.502812	0
0.6427	-190.594	-11.9101	-67.7477	-2.94069	0
0.6433	-187.542	-11.9101	-65.6102	-0.198077	0
0.6440	-182.33	-10.3745	-22.3038	3.47397	0
0.6447	-176.226	-7.94005	3.94962	6.21659	0
0.6453	-171.359	-0.617976	-29.9242	8.9592	0
0.6460	-166.464	5.7865	-77.2268	8.04499	0
0.6467	-160.993	8.5393	-77.5055	5.60712	0
0.6473	-159.467	15.8614	-24.4412	5.30238	0
0.6480	-160.072	17.3969	11.2913	6.21659	0
0.6487	-158.229	5.48687	-25.0453	6.82605	0
0.6493	-155.177	-0.9176	-65.3314	7.43552	0
0.6500	-153.046	4.8689	-52.1815	7.13079	0
0.6507	-151.836	6.40447	-35.7325	7.13079	0
0.6513	-149.993	3.97002	-31.7364	8.9592	0
0.6520	-148.151	4.8689	-13.754	11.1076	0
0.6527	-145.415	5.48687	-5.48301	12.6312	0
0.6533	-142.046	2.43445	-6.08707	12.0218	0
0.6540	-138.994	-2.13482	6.41233	9.8734	0
0.6547	-134.732	-2.7528	6.69113	8.65446	0
0.6553	-128.023	-1.21722	7.62045	9.56867	0
0.6560	-121.314	-5.5056	48.8359	10.4981	0
0.6567	-117.023	-9.15727	80.5723	8.65446	0
0.6573	-109.709	-5.5056	48.8359	4.69291	0
0.6580	-97.2121	-7.02245	-5.20421	2.55977	0
0.6587	-86.2124	-12.2097	-16.7743	3.47397	0
0.6593	-79.7911	-3.97002	24.1159	2.25504	0
0.6600	-72.4772	1.51685	49.44	-3.55016	0
0.6607	-62.7156	-13.7453	3.94962	-6.5975	0
0.6613	-53.8755	-24.4194	-47.3025	-4.46436	0
0.6620	-47.1375	-18.0149	-44.8863	-2.33122	0
0.6627	-38.2974	-14.9625	-37.2194	-3.24542	0
0.6633	-26.4051	-18.9325	-44.2358	-4.15963	0
0.6640	-18.7744	-18.6142	-36.0113	-5.98803	0
0.6647	-12.9578	-13.4269	-29.5989	-8.42591	0
0.6653	-3.513	-10.9925	-28.9949	-8.42591	0
0.6660	4.11769	-14.3445	-19.5158	-8.73065	0
0.6667	6.56527	-17.6966	-19.841	-9.03538	0
0.6673	10.2222	-14.9625	-10.0832	-5.07383	0
0.6680	16.0101	-12.5093	41.4943	-2.63595	0
0.6687	16.3268	-10.3745	81.7804	-2.94069	0
0.6693	15.1174	-4.88762	59.1979	1.0361	0
0.6700	20.3005	-5.18725	17.9824	6.21659	0
0.6707	24.2742	-6.72282	21.3744	4.38818	0
0.6713	22.1146	6.10485	72.6266	2.55977	0
0.6720	19.6958	15.2621	102.83	5.60712	0
0.6727	23.9575	4.26965	65.6102	6.21659	0
0.6733	30.3788	-5.5056	25.9281	4.38818	0
0.6740	32.5096	-3.37078	34.1526	5.30238	0
0.6747	33.719	-2.7528	47.3025	7.13079	0
0.6753	38.9021	-5.18725	45.7692	6.82605	0
0.6760	45.9281	-6.40447	48.2319	5.30238	0
0.6767	47.4543	-6.40447	49.44	3.77871	0
0.6773	46.8496	-4.88762	44.2358	1.64557	0
0.6780	53.5588	-7.32207	36.2901	0.426628	0
0.6787	64.2418	-12.5093	32.0152	0.121894	0
0.6793	72.1604	-10.9925	35.0819	-2.02648	0
0.6800	77.0556	-10.3745	26.2534	-5.6833	0
0.6807	81.634	-14.3445	12.8247	-7.20697	0
0.6813	86.8171	-10.3745	24.1159	-7.81644	0
0.6820	95.0525	-7.64042	25.6493	-9.64485	0
0.6827	103.605	-12.2097	12.2206	-9.94958	0
0.6833	108.183	-5.5056	47.9066	-9.34011	0
0.6840	110.026	2.43445	83.3138	-12.7074	0
0.6847	112.761	-9.4569	37.2194	-16.3642	0
0.6853	116.418	-20.749	-10.0832	-16.669	0
0.6860	119.471	-15.8801	1.81218	-16.669	0
0.6867	119.787	-10.3745	11.2913	-15.45	0
0.6873	118.261	-8.85765	8.54977	-12.098	0
0.6880	119.471	-3.97002	19.841	-9.64485	0
0.6887	121.602	0.9176	24.9988	-8.73065	0
0.6893	118.866	3.35205	28.0656	-6.5975	0
0.6900	112.445	3.05242	40.8902	-7.20697	0
0.6907	109.104	0.599249	48.8359	-11.1838	0
0.6913	110.631	1.51685	55.5271	-10.5591	0
0.6920	111.84	2.43445	60.406	-3.85489	0
0.6927	110.314	3.35205	61.3353	-0.502812	0
0.6933	110.631	7.02245	75.0893	-2.63595	0
0.6940	113.683	3.97002	83.3138	-2.63595	0
0.6947	116.13	-1.53558	82.9886	-1.11228	0
0.6953	115.814	7.02245	117.188	-2.63595	0
0.6960	116.418	14.6441	142.512	-3.85489	0
0.6967	121.918	2.43445	95.8132	-2.33122	0
0.6973	129.232	-8.55802	43.6317	-2.02648	0
0.6980	132.918	-6.40447	39.6821	-3.55016	0
0.6987	135.049	-3.97002	39.6821	-4.7691	0
0.6993	139.31	-3.97002	33.2698	-6.5975	0
0.7000	145.098	-3.6704	32.9445	-9.64485	0
0.7007	151.203	-3.05242	24.9988	-10.879	0
0.7013	157.624	-1.21722	18.3077	-10.2543	0
0.7020	161.598	-4.88762	18.3077	-12.098	0
0.7027	164.333	-9.77525	14.6368	-16.0595	0
0.7033	168.624	-5.5056	14.358	-16.3642	0
0.7040	172.281	-4.26965	13.1035	-14.8406	0
0.7047	175.333	-10.3745	11.2913	-16.669	0
0.7053	177.752	-6.72282	24.9988	-18.1927	0
0.7060	178.385	-2.45318	26.8574	-15.7548	0
0.7067	177.752	-5.18725	22.2573	-16.669	0
0.7073	174.7	2.73407	66.5395	-18.8021	0
0.7080	169.229	7.92132	105.571	-17.5832	0
0.7087	166.176	-6.72282	66.2143	-15.7548	0
0.7093	165.86	-16.7977	25.3241	-15.7548	0
0.7100	161.886	-13.1273	38.7528	-14.5358	0
0.7107	157.019	-12.2097	52.5068	-13.9264	0
0.7113	155.177	-9.77525	51.5774	-13.9264	0
0.7120	151.203	-5.80522	56.4564	-13.0122	0
0.7127	147.546	-10.3745	57.0604	-12.098	0
0.7133	147.546	-14.6629	58.5938	-11.7932	0
0.7140	145.098	-14.9625	63.4728	-12.098	0
0.7147	140.232	-16.4793	63.4728	-13.9264	0
0.7153	140.52	-16.1797	67.4224	-13.9264	0
0.7160	140.837	-17.0973	65.0062	-10.2543	0
0.7167	136.863	-18.3145	54.3189	-13.6216	0
0.7173	137.468	-14.0449	59.5231	-22.1694	0
0.7180	142.967	-13.7453	57.0604	-21.2552	0
0.7187	143.889	-14.0449	46.9773	-15.7548	0
0.7193	141.153	-2.45318	81.7804	-15.1453	0
0.7200	140.837	2.13482	110.171	-16.669	0
0.7207	141.758	-10.6928	57.0604	-15.45	0
0.7213	142.363	-14.0449	-1.20812	-13.9264	0
0.7220	143.572	-3.37078	-1.85865	-11.7932	0
0.7227	144.206	1.8352	2.7415	-11.7932	0
0.7233	142.967	3.97002	-5.20421	-13.6216	0
0.7240	141.153	6.7041	-3.34556	-11.1838	0
0.7247	138.389	8.5393	-5.80827	-5.98803	0
0.7253	136.258	14.3445	-11.8953	-3.55016	0
0.7260	135.654	20.131	-13.1499	-2.02648	0
0.7267	132.601	22.5842	-13.4287	0.121894	0
0.7273	126.813	24.4007	-9.4791	-0.807547	0
0.7280	120.997	21.9662	-8.54977	-2.94069	0
0.7287	114.892	19.5318	-7.01639	-2.94069	0
0.7293	107.262	24.719	10.362	-2.63595	0
0.7300	101.791	23.5018	17.0995	-1.41702	0
0.7307	99.9476	16.161	17.7036	-0.198077	0
0.7313	95.3692	20.749	63.798	-0.502812	0
0.7320	85.291	23.5018	98.5547	-0.502812	0
0.7327	77.977	9.75652	51.5774	0.426628	0
0.7333	75.2127	1.51685	3.94962	-1.11228	0
0.7340	70.951	2.73407	11.8953	1.34083	0
0.7347	65.4512	0.9176	17.0995	8.04499	0
0.7353	60.5848	2.43445	7.62045	7.13079	0
0.7360	56.0064	6.40447	7.34165	0.731363	0
0.7367	53.5588	5.18725	4.27489	0.426628	0
0.7373	53.2421	3.65167	-1.20812	1.64557	0
0.7380	51.1112	2.43445	-6.08707	0.121894	0
0.7387	48.3757	-2.13482	-14.6368	-0.502812	0
0.7393	45.0067	-1.53558	-18.9117	-2.33122	0
0.7400	40.4283	1.51685	-29.9242	-5.37857	0
0.7407	38.9021	1.8352	-44.2358	-5.07383	0
0.7413	40.4283	3.35205	-36.6153	-4.7691	0
0.7420	39.8236	0.9176	-38.7528	-8.12118	0
0.7427	38.6142	-2.13482	-51.9027	-8.42591	0
0.7433	37.088	6.40447	-15.2874	-5.6833	0
0.7440	31.2714	9.75652	17.9824	-7.20697	0
0.7447	25.8004	-6.40447	-28.0656	-10.2543	0
0.7453	26.0883	-16.7977	-75.0893	-8.73065	0
0.7460	24.8789	-11.9101	-67.1436	-4.7691	0
0.7467	19.3791	-7.64042	-60.4525	-4.46436	0
0.7473	14.196	-6.10485	-61.3353	-5.98803	0
0.7480	9.3008	-6.10485	-50.9734	-5.07383	0
0.7487	3.80095	-10.6928	-47.6278	-3.24542	0
0.7493	-0.748671	-10.3745	-43.3529	-2.33122	0
0.7500	-8.09141	-7.64042	-32.9445	-1.72175	0
0.7507	-16.6435	-10.0749	-31.7364	-0.807547	0
0.7513	-21.8267	-9.4569	-25.6493	0.731363	0
0.7520	-26.4051	-7.02245	-18.0289	1.9503	0
0.7527	-33.719	-7.32207	-16.7743	1.0361	0
0.7533	-39.5068	-3.6704	-3.34556	0.121894	0
0.7540	-42.5591	-1.53558	1.53338	3.47397	0
0.7547	-43.7973	-4.588	-4.87895	7.13079	0
0.7553	-47.4543	3.05242	29.5989	8.04499	0
0.7560	-52.9541	10.0749	60.1272	7.13079	0
0.7567	-54.7682	-3.05242	11.2913	5.30238	0
0.7573	-51.1112	-15.2621	-44.561	3.47397	0
0.7580	-50.1898	-10.9925	-42.0983	2.55977	0
0.7587	-53.2421	-7.64042	-38.7528	1.34083	0
0.7593	-52.9541	-10.3745	-52.5068	-0.198077	0
0.7600	-49.9018	-10.3745	-52.7856	-0.807547	0
0.7607	-48.6636	-11.2921	-52.7856	-2.94069	0
0.7613	-49.9018	-14.0449	-58.9191	-3.55016	0
0.7620	-52.9541	-14.9625	-61.9394	-1.41702	0
0.7627	-54.1635	-13.1273	-63.798	-3.24542	0
0.7633	-51.7159	-8.55802	-63.4728	-7.81644	0
0.7640	-50.1898	-8.55802	-68.3517	-5.6833	0
0.7647	-52.3494	-11.2921	-73.8812	-2.02648	0
0.7653	-56.0064	-7.02245	-61.0565	-3.85489	0
0.7660	-56.6111	-4.588	-57.9898	-3.24542	0
0.7667	-56.6111	-6.40447	-63.194	2.86451	0
0.7673	-58.7419	1.51685	-20.1663	6.52132	0
0.7680	-63.925	8.83892	20.1198	6.21659	0
0.7687	-69.4249	-1.8352	-22.9078	5.60712	0
0.7693	-73.0819	-12.2097	-73.8812	5.30238	0
0.7700	-75.8462	-8.23967	-62.5434	7.74026	0
0.7707	-78.5817	-3.97002	-43.957	10.8028	0
0.7713	-83.1601	-5.18725	-42.0983	9.8734	0
0.7720	-89.2647	-5.5056	-34.4779	7.43552	0
0.7727	-92.9216	-4.88762	-29.9242	8.9592	0
0.7733	-94.4478	-3.97002	-27.7868	10.8028	0
0.7740	-98.7383	-3.37078	-21.0492	10.1781	0
0.7747	-102.078	-4.88762	-18.0289	9.26393	0
0.7753	-101.762	-4.88762	-13.4287	8.9592	0
0.7760	-102.078	-4.588	-15.5662	9.26393	0
0.7767	-102.683	-5.5056	-23.1866	8.9592	0
0.7773	-98.7383	-3.05242	-17.7036	8.65446	0
0.7780	-93.5263	-3.05242	-22.9078	9.8734	0
0.7787	-92.3169	-7.32207	-35.0819	9.26393	0
0.7793	-92.3169	-0.617976	-2.46271	6.21659	0
0.7800	-89.2647	7.02245	22.5826	3.16924	0
0.7807	-82.5554	-4.88762	-27.1827	1.9503	0
0.7813	-77.0556	-18.6142	-75.3681	1.34083	0
0.7820	-75.8462	-16.1797	-72.6266	1.34083	0
0.7827	-75.8462	-13.1273	-70.2104	2.86451	0
0.7833	-74.0033	-14.9625	-72.0225	4.99765	0
0.7840	-74.0033	-14.3445	-66.5395	4.38818	0
0.7847	-73.6865	-15.8801	-72.6266	1.64557	0
0.7853	-71.8725	-14.9625	-73.8812	1.64557	0
0.7860	-72.1604	-9.77525	-67.1436	3.47397	0
0.7867	-72.1604	-10.0749	-68.0729	4.69291	0
0.7873	-72.1604	-8.85765	-59.1979	6.21659	0
0.7880	-76.7388	2.43445	-50.3693	8.34973	0
0.7887	-79.7911	7.6217	-54.6442	8.34973	0
0.7893	-80.4246	-2.13482	-39.3568	8.65446	0
0.7900	-85.003	-11.2921	-21.0492	10.4981	0
0.7907	-88.66	-7.02245	-17.7036	9.8734	0
0.7913	-86.5291	3.65167	22.5826	8.04499	0
0.7920	-89.5814	4.26965	61.6606	7.74026	0
0.7927	-93.8431	-9.77525	20.4451	9.26393	0
0.7933	-91.3955	-19.8501	-28.6696	14.4597	0
0.7940	-90.7908	-18.6142	-17.7036	17.507	0
0.7947	-93.2384	-15.8801	-6.73759	13.5455	0
0.7953	-90.4741	-13.7453	-13.4287	9.8734	0
0.7960	-88.3432	-13.7453	-9.75789	11.717	0
0.7967	-89.5814	-16.1797	-11.6165	12.6312	0
0.7973	-87.7385	-15.2621	-18.9117	10.8028	0
0.7980	-84.0816	-11.6104	-21.9785	10.8028	0
0.7987	-80.7125	-9.77525	-26.2534	9.26393	0
0.7993	-74.9247	-8.55802	-26.5786	7.43552	0
0.8000	-69.4249	-9.77525	-31.4576	7.13079	0
0.8007	-66.9773	-9.77525	-41.8195	6.21659	0
0.8013	-63.6371	-6.72282	-35.0819	4.99765	0
0.8020	-57.8205	-9.4569	-34.4779	6.21659	0
0.8027	-54.4802	-11.6104	-42.4236	6.52132	0
0.8033	-54.1635	-0.318351	-7.01639	4.38818	0
0.8040	-53.5588	5.48687	23.5119	3.16924	0
0.8047	-50.1898	-6.72282	-24.1159	3.47397	0
0.8053	-47.4543	-14.3445	-70.4892	1.9503	0
0.8060	-44.7187	-11.2921	-58.9191	0.426628	0
0.8067	-42.8758	-10.6928	-50.9734	1.9503	0
0.8073	-42.8758	-9.4569	-53.1108	4.38818	0
0.8080	-44.7187	-7.02245	-36.3365	4.08344	0
0.8087	-43.1926	-6.72282	-26.8574	2.55977	0
0.8093	-43.4805	-6.10485	-25.9281	2.55977	0
0.8100	-47.4543	-7.02245	-16.1702	3.77871	0
0.8107	-48.3757	-7.94005	-8.22451	5.60712	0
0.8113	-46.2449	-3.97002	-3.34556	6.21659	0
0.8120	-46.5328	-4.588	-2.13744	5.60712	0
0.8127	-48.0589	-7.02245	-1.53338	5.60712	0
0.8133	-47.771	-1.21722	13.1035	6.82605	0
0.8140	-45.9281	-0.318351	17.7036	8.04499	0
0.8147	-42.8758	-7.64042	11.8953	9.26393	0
0.8153	-42.2711	-1.21722	47.9066	8.34973	0
0.8160	-43.4805	6.7041	79.0389	5.60712	0
0.8167	-40.1403	-4.88762	31.1323	3.47397	0
0.8173	-32.5096	-15.8801	-21.9785	1.9503	0
0.8180	-28.5359	-12.5093	-18.0289	1.0361	0
0.8187	-27.9312	-10.9925	-11.6165	-0.198077	0
0.8193	-23.3528	-11.9101	-19.841	-2.02648	0
0.8200	-14.4839	-10.0749	-19.237	-2.63595	0
0.8207	-7.48671	-10.9925	-22.5826	-2.02648	0
0.8213	-4.72239	-12.8277	-27.7868	-3.85489	0
0.8220	-3.513	-12.5093	-27.7868	-5.37857	0
0.8227	0.777467	-12.2097	-29.9242	-4.46436	0
0.8233	7.16997	-11.2921	-28.9949	-4.7691	0
0.8240	11.4316	-13.1273	-32.6657	-7.20697	0
0.8247	14.196	-14.3445	-39.078	-7.20697	0
0.8253	16.6435	-8.55802	-25.3241	-6.29277	0
0.8260	18.1697	-8.55802	-17.3783	-5.37857	0
0.8267	20.3005	-11.2921	-20.4451	-3.85489	0
0.8273	21.8267	-0.617976	20.4451	-4.46436	0
0.8280	18.4576	5.18725	59.8019	-4.46436	0
0.8287	15.7221	-9.4569	20.1198	-1.72175	0
0.8293	17.5362	-17.0973	-25.6493	-1.72175	0
0.8300	17.5362	-10.9925	-12.4994	-4.15963	0
0.8307	15.7221	-9.4569	0.60406	-3.24542	0
0.8313	17.2482	-8.55802	-0.60406	-0.502812	0
0.8320	16.6435	-6.40447	9.15383	-0.198077	0
0.8327	13.8792	-8.55802	12.2206	0.121894	0
0.8333	16.6435	-7.32207	10.0832	1.9503	0
0.8340	20.3005	-5.18725	16.4955	2.25504	0
0.8347	20.9052	-7.64042	17.7036	1.64557	0
0.8353	21.8267	-6.40447	15.5662	1.9503	0
0.8360	25.1669	-5.18725	12.4994	2.55977	0
0.8367	27.0098	-7.64042	8.54977	1.64557	0
0.8373	30.062	-3.6704	16.7743	-1.11228	0
0.8380	36.4545	-3.97002	14.9621	-3.24542	0
0.8387	40.4283	-11.2921	5.20421	-3.85489	0
0.8393	40.4283	-3.97002	38.7528	-3.24542	0
0.8400	43.1926	6.10485	67.7477	-3.55016	0
0.8407	49.5851	-4.26965	18.6329	-6.29277	0
0.8413	54.1635	-16.7977	-37.2194	-9.03538	0
0.8420	57.5325	-14.9625	-35.0819	-9.34011	0
0.8427	59.0587	-10.6928	-27.1827	-10.5591	0
0.8433	59.3466	-7.64042	-31.7364	-12.7074	0
0.8440	62.3989	-6.72282	-28.0656	-11.7932	0
0.8447	66.0847	-8.23967	-27.1827	-10.5591	0
0.8453	65.4512	-6.40447	-25.9281	-11.7932	0
0.8460	64.2418	-4.26965	-21.6532	-12.4027	0
0.8467	63.3203	-4.88762	-20.7704	-11.4885	0
0.8473	58.7419	-1.8352	-13.1499	-10.879	0
0.8480	54.7682	-0.318351	-8.22451	-7.51171	0
0.8487	54.1635	-3.05242	-7.01639	-2.94069	0
0.8493	52.0327	-1.21722	13.4287	-2.02648	0
0.8500	48.6636	-0.617976	24.1159	-3.85489	0
0.8507	46.8496	-2.13482	23.1866	-4.15963	0
0.8513	42.2711	6.7041	66.5395	-2.33122	0
0.8520	35.5619	12.5093	104.967	-0.502812	0
0.8527	32.1929	1.51685	62.8687	0.121894	0
0.8533	29.4573	-6.72282	18.3077	-1.41702	0
0.8540	25.8004	-3.37078	28.3908	-2.94069	0
0.8547	23.036	-2.7528	36.0113	-1.72175	0
0.8553	22.1146	-3.6704	31.4111	1.64557	0
0.8560	22.7481	-2.45318	36.9406	2.86451	0
0.8567	23.036	-3.05242	36.9406	1.64557	0
0.8573	21.5099	-2.7528	31.7364	0.426628	0
0.8580	21.222	-2.45318	28.9949	0.731363	0
0.8587	23.6407	-4.88762	24.1159	-1.41702	0
0.8593	22.1146	-5.5056	23.5119	-4.7691	0
0.8600	19.0623	-5.5056	18.3077	-4.15963	0
0.8607	20.3005	-5.80522	10.0832	-3.85489	0
0.8613	20.5885	-3.05242	17.7036	-6.29277	0
0.8620	17.5362	-3.37078	14.358	-4.7691	0
0.8627	16.6435	-3.37078	4.55368	-0.198077	0
0.8633	15.7221	6.10485	42.4236	-1.11228	0
0.8640	12.3531	8.83892	72.6266	-4.46436	0
0.8647	9.3008	-4.588	25.9281	-4.46436	0
0.8653	7.48671	-13.7453	-19.841	-3.24542	0
0.8660	5.03913	-10.3745	-13.754	-1.11228	0
0.8667	1.38216	-5.5056	-7.01639	1.64557	0
0.8673	-3.513	-3.37078	-6.41233	2.55977	0
0.8680	-8.69611	-3.97002	3.06677	2.55977	0
0.8687	-14.4839	-6.40447	5.20421	3.47397	0
0.8693	-21.8267	-4.588	10.966	2.55977	0
0.8700	-28.8526	-3.05242	21.0492	3.16924	0
0.8707	-34.6405	-5.80522	23.7907	5.30238	0
0.8713	-40.4283	-5.5056	33.2698	6.21659	0
0.8720	-45.0067	-4.88762	38.7528	6.21659	0
0.8727	-51.1112	-3.97002	36.0113	6.82605	0
0.8733	-59.3466	2.43445	50.6481	5.60712	0
0.8740	-63.0324	3.65167	54.3189	4.69291	0
0.8747	-62.3989	-1.53558	44.561	6.21659	0
0.8753	-66.0847	5.48687	84.5219	8.04499	0
0.8760	-72.7939	11.5917	122.067	7.74026	0
0.8767	-76.7388	-3.37078	73.5559	3.47397	0
0.8773	-76.4509	-17.3969	18.6329	-1.11228	0
0.8780	-74.0033	-13.7453	21.0492	-0.807547	0
0.8787	-73.0819	-9.4569	21.3744	1.64557	0
0.8793	-74.32	-10.3745	7.34165	1.34083	0
0.8800	-74.9247	-9.4569	3.67083	0.731363	0
0.8807	-74.608	-8.85765	-3.94962	-0.198077	0
0.8813	-75.8462	-7.64042	-9.75789	-2.94069	0
0.8820	-76.7388	-6.40447	-9.75789	-3.85489	0
0.8827	-76.4509	-6.40447	-15.5662	-3.85489	0
0.8833	-76.4509	-3.97002	-16.1702	-5.37857	0
0.8840	-78.5817	-3.6704	-18.0289	-3.85489	0
0.8847	-83.7648	-5.80522	-25.6493	-2.02648	0
0.8853	-86.5291	-1.53558	-16.1702	-4.7691	0
0.8860	-84.6863	-2.45318	-13.4287	-5.6833	0
0.8867	-86.8171	-9.77525	-16.4955	-1.11228	0
0.8873	-94.1598	-3.6704	31.4111	1.9503	0
0.8880	-98.4215	4.8689	72.6266	1.34083	0
0.8887	-99.9476	-6.72282	27.4615	2.86451	0
0.8893	-104.526	-18.0149	-19.841	5.30238	0
0.8900	-107.578	-12.5093	-6.41233	4.99765	0
0.8907	-109.104	-6.40447	5.20421	6.82605	0
0.8913	-114.288	-5.18725	3.67083	9.8734	0
0.8920	-118.866	-4.26965	14.0328	9.56867	0
0.8927	-119.787	-3.97002	18.6329	10.1781	0
0.8933	-121.602	-1.21722	17.9824	12.936	0
0.8940	-121.918	0.299625	17.7036	11.4123	0
0.8947	-122.235	-0.318351	12.2206	7.74026	0
0.8953	-126.18	3.05242	15.845	7.13079	0
0.8960	-129.549	2.13482	15.5662	5.91185	0
0.8967	-128.023	-3.97002	4.27489	5.30238	0
0.8973	-125.892	0.599249	7.62045	6.82605	0
0.8980	-124.049	4.26965	6.41233	4.38818	0
0.8987	-120.392	-1.53558	-2.13744	-0.198077	0
0.8993	-119.787	2.13482	32.9445	-0.198077	0
0.9000	-122.523	7.32207	60.7313	0.426628	0
0.9007	-120.709	-8.23967	8.82857	-3.85489	0
0.9013	-117.023	-22.5842	-44.561	-6.5975	0
0.9020	-115.814	-18.9325	-39.078	-7.20697	0
0.9027	-113.366	-15.8801	-34.8032	-7.51171	0
0.9033	-111.235	-15.8801	-42.4236	-6.29277	0
0.9040	-111.552	-10.9925	-38.474	-6.5975	0
0.9047	-111.84	-6.72282	-39.9609	-8.42591	0
0.9053	-112.445	-5.18725	-45.4904	-8.12118	0
0.9060	-114.604	-4.588	-45.1651	-7.20697	0
0.9067	-116.13	-4.88762	-44.2358	-7.51171	0
0.9073	-116.13	-2.45318	-35.0819	-5.98803	0
0.9080	-117.657	-0.617976	-29.9242	-4.46436	0
0.9087	-122.523	0	-32.6657	-2.94069	0
0.9093	-127.418	4.26965	-16.1702	-0.502812	0
0.9100	-128.628	4.56927	-3.94962	0.731363	0
0.9107	-128.628	3.05242	-3.34556	0.121894	0
0.9113	-131.68	12.2097	38.4275	0.731363	0
0.9120	-136.258	16.161	77.2268	3.16924	0
0.9127	-138.706	0.599249	36.9406	4.38818	0
0.9133	-138.706	-7.94005	-8.54977	1.9503	0
0.9140	-138.706	-1.8352	0.929323	1.0361	0
0.9147	-139.915	-2.13482	8.54977	3.47397	0
0.9153	-140.837	-6.10485	2.7415	1.0361	0
0.9160	-139.915	-2.45318	6.69113	-2.94069	0
0.9167	-138.101	0.599249	3.34556	-2.33122	0
0.9173	-136.258	-0.318351	-3.67083	-3.55016	0
0.9180	-135.049	-3.05242	-5.80827	-7.20697	0
0.9187	-132.284	-5.80522	-11.2913	-5.37857	0
0.9193	-127.101	-4.88762	-11.6165	-6.29277	0
0.9200	-123.444	-4.88762	-16.1702	-13.6216	0
0.9207	-122.523	-6.10485	-29.5989	-15.45	0
0.9213	-122.523	-3.05242	-23.1866	-13.6216	0
0.9220	-117.945	-3.37078	-18.9117	-16.669	0
0.9227	-111.84	-7.64042	-27.7868	-18.4974	0
0.9233	-110.631	0.599249	4.55368	-17.5832	0
0.9240	-113.366	7.92132	37.5447	-16.669	0
0.9247	-111.84	-4.88762	-6.41233	-14.8406	0
0.9253	-106.974	-17.6966	-57.9898	-14.5358	0
0.9260	-105.735	-13.1273	-48.8359	-16.669	0
0.9267	-106.657	-7.02245	-34.1991	-13.6216	0
0.9273	-106.974	-7.32207	-36.6153	-9.64485	0
0.9280	-106.974	-7.64042	-30.5283	-11.7932	0
0.9287	-106.657	-5.18725	-21.6532	-11.4885	0
0.9293	-106.34	-0.9176	-14.358	-6.90224	0
0.9300	-110.631	1.51685	-9.75789	-5.98803	0
0.9307	-113.971	1.8352	-8.87504	-6.5975	0
0.9313	-111.552	4.56927	1.20812	-4.46436	0
0.9320	-110.314	4.26965	6.69113	-3.24542	0
0.9327	-112.157	2.13482	5.20421	-2.33122	0
0.9333	-110.919	6.10485	20.4451	0.731363	0
0.9340	-108.183	6.10485	26.8574	2.86451	0
0.9347	-108.788	3.35205	21.0492	2.55977	0
0.9353	-109.709	11.5917	58.5938	0.731363	0
0.9360	-108.183	16.779	89.7262	-2.02648	0
0.9367	-104.209	3.05242	40.2862	-4.7691	0
0.9373	-96.8954	-7.64042	-11.8953	-5.98803	0
0.9380	-91.1076	-4.88762	-7.01639	-6.29277	0
0.9387	-88.66	-3.05242	-3.67083	-6.90224	0
0.9393	-86.2124	-3.97002	-15.2874	-8.42591	0
0.9400	-81.634	-4.88762	-17.0995	-9.03538	0
0.9407	-76.4509	-6.72282	-20.1663	-8.73065	0
0.9413	-70.0296	-5.80522	-24.4412	-9.94958	0
0.9420	-64.5585	-6.10485	-26.5786	-12.4027	0
0.9427	-60.2681	-13.1273	-31.7364	-12.098	0
0.9433	-54.4802	-10.3745	-29.9242	-9.94958	0
0.9440	-48.9804	3.65167	-30.8071	-10.2543	0
0.9447	-48.3757	6.7041	-36.3365	-11.1838	0
0.9453	-47.771	-4.88762	-22.5826	-9.34011	0
0.9460	-40.4283	-16.7977	-16.1702	-8.73065	0
0.9467	-33.719	-14.9625	-20.7704	-11.1838	0
0.9473	-35.5619	-0.318351	20.1198	-10.879	0
0.9480	-38.6142	5.18725	59.1979	-5.6833	0
0.9487	-34.9284	-8.55802	21.6532	-4.46436	0
0.9493	-30.062	-18.6142	-21.0492	-7.20697	0
0.9500	-31.2714	-14.3445	-8.22451	-5.98803	0
0.9507	-32.7976	-10.0749	5.20421	-1.11228	0
0.9513	-30.062	-7.64042	4.55368	0.426628	0
0.9520	-27.9312	-5.5056	11.5701	-0.198077	0
0.9527	-27.6145	-7.32207	15.5662	1.34083	0
0.9533	-24.5622	-7.64042	19.237	2.55977	0
0.9540	-19.9838	-5.18725	24.1159	0.426628	0
0.9547	-16.6435	-6.10485	23.1866	-1.11228	0
0.9553	-12.6698	-6.10485	26.8574	-0.198077	0
0.9560	-7.77467	-5.18725	25.3241	0.426628	0
0.9567	-2.59156	-6.72282	16.1702	-2.02648	0
0.9573	2.9083	-4.88762	22.5826	-2.33122	0
0.9580	10.2222	-3.05242	20.4451	0.121894	0
0.9587	17.8529	-1.8352	8.54977	-0.198077	0
0.9593	24.8789	7.32207	41.4943	-0.807547	0
0.9600	30.9835	11.8913	67.7477	-0.198077	0
0.9607	37.9807	-1.21722	14.358	-3.85489	0
0.9613	45.9281	-11.9101	-36.6153	-7.20697	0
0.9620	52.6374	-8.55802	-28.0656	-5.07383	0
0.9627	58.7419	-7.32207	-24.4412	-3.55016	0
0.9633	65.1632	-9.4569	-35.0819	-6.5975	0
0.9640	70.6343	-7.64042	-31.1323	-6.5975	0
0.9647	76.1341	-6.10485	-30.5283	-4.7691	0
0.9653	80.4246	-5.80522	-31.7364	-7.81644	0
0.9660	83.4769	-4.26965	-25.6493	-11.1838	0
0.9667	86.5291	-6.40447	-23.1866	-6.90224	0
0.9673	89.8694	-4.88762	-16.7743	-3.85489	0
0.9680	92.0002	5.48687	-10.0832	-6.5975	0
0.9687	93.5263	10.3745	-8.22451	-6.29277	0
0.9693	95.3692	2.13482	7.94571	-2.94069	0
0.9700	97.2121	-7.64042	19.5158	-2.33122	0
0.9707	100.552	-6.40447	22.5826	-1.11228	0
0.9713	102.683	4.8689	63.4728	1.34083	0
0.9720	102.683	7.92132	97.6719	0.121894	0
0.9727	103.921	-4.26965	56.7352	-2.02648	0
0.9733	107.262	-11.6104	11.5701	-1.11228	0
0.9740	108.183	-6.40447	18.9117	-0.807547	0
0.9747	107.866	-4.88762	27.1362	-1.41702	0
0.9753	111.84	-7.94005	24.3947	-1.11228	0
0.9760	116.418	-6.40447	27.7868	-1.11228	0
0.9767	117.945	-5.5056	22.2573	-3.85489	0
0.9773	121.314	-5.80522	15.2409	-5.37857	0
0.9780	128.34	-4.88762	14.0328	-3.55016	0
0.9787	132.918	-7.02245	9.15383	-2.33122	0
0.9793	136.863	-4.88762	8.54977	-4.15963	0
0.9800	144.206	6.10485	3.06677	-7.51171	0
0.9807	149.389	9.75652	-8.87504	-10.2543	0
0.9813	151.836	-0.318351	-2.46271	-12.098	0
0.9820	157.941	-11.9101	-3.06677	-11.4885	0
0.9827	163.729	-10.9925	-13.4287	-10.879	0
0.9833	164.045	0	22.8613	-13.0122	0
0.9840	165.255	1.8352	54.923	-16.0595	0
0.9847	168.624	-10.6928	7.62045	-16.9737	0
0.9853	169.229	-17.6966	-40.8902	-15.45	0
0.9860	170.438	-12.2097	-30.8071	-13.6216	0
0.9867	172.281	-7.02245	-19.5158	-13.0122	0
0.9873	169.516	-6.40447	-21.0492	-13.0122	0
0.9880	168.624	-6.10485	-11.8953	-12.7074	0
0.9887	169.516	-5.5056	-6.08707	-11.7932	0
0.9893	166.464	-2.7528	-0.929323	-12.098	0
0.9900	162.519	-0.9176	6.69113	-13.9264	0
0.9907	162.203	-3.05242	9.43263	-13.9264	0
0.9913	157.941	-2.45318	17.7036	-11.1838	0
0.9920	152.729	0.299625	24.9988	-8.42591	0
0.9927	152.124	2.73407	25.6493	-8.73065	0
0.9933	150.31	7.02245	39.6821	-9.03538	0
0.9940	147.546	6.10485	42.7024	-7.51171	0
0.9947	148.467	2.43445	33.2698	-2.94069	0
0.9953	145.732	10.6741	68.0265	1.64557	0
0.9960	139.627	15.8614	101.296	0.731363	0
0.9967	139.915	1.8352	55.2483	-2.94069	0
0.9973	143.889	-9.4569	2.41624	-1.41702	0
0.9980	144.206	-4.88762	5.80827	1.64557	0
0.9987	142.967	-1.53558	8.54977	-0.502812	0
0.9993	146.855	1.62921	-13.4752	-1.52367	0
1.0000	147.776	2.54681	-15.2874	0	0
1.0007	149.014	1.92883	-17.7501	0.609469	0
1.0013	148.698	1.62921	-22.025	0.304735	0
1.0020	146.567	2.22846	-23.5119	1.53891	0
1.0027	147.776	1.01123	-29.3201	2.45311	0
1.0033	149.014	1.01123	-32.3869	1.53891	0
1.0040	145.041	2.54681	-35.7325	2.45311	0
1.0047	141.384	4.06366	-40.0074	4.28152	0
1.0053	138.619	6.81646	-28.7161	5.19572	0
1.0060	133.436	6.19848	-25.3705	6.10993	0
1.0067	128.541	4.36328	-25.9746	9.76674	0
1.0073	124.884	11.6854	18.5865	13.7435	0
1.0080	118.492	13.8202	54.5977	14.6577	0
1.0087	111.782	1.62921	13.1035	14.353	0
1.0093	106.571	-5.39324	-28.4373	16.1814	0
1.0100	98.6519	-1.12359	-11.6165	18.3145	0
1.0107	90.0997	-0.205992	6.69113	19.2288	0
1.0113	85.5213	0.711608	7.29519	22.5961	0
1.0120	79.1288	4.06366	10.6407	25.9481	0
1.0127	70.5767	4.06366	11.5701	24.7292	0
1.0133	64.1554	3.44568	15.5197	23.815	0
1.0140	58.9723	4.36328	19.5158	25.3387	0
1.0147	55.632	3.14606	15.845	24.7292	0
1.0153	54.1059	3.14606	20.1198	22.5961	0
1.0160	50.7369	4.06366	20.3986	22.9008	0
1.0167	47.0799	4.36328	10.362	22.9008	0
1.0173	47.0799	5.28088	15.5197	21.0572	0
1.0180	48.0014	2.54681	14.9156	20.4477	0
1.0187	46.7632	0.393257	5.43654	21.0572	0
1.0193	45.237	8.95128	36.5689	20.7524	0
1.0200	45.5538	10.7865	60.0807	19.8382	0
1.0207	47.0799	-4.17602	8.50331	18.0098	0
1.0213	46.4752	-13.9325	-41.866	16.4861	0
1.0220	45.237	-10.2809	-36.0577	16.7909	0
1.0227	46.4752	-9.36327	-31.4576	16.4861	0
1.0233	48.894	-10.5805	-39.7286	13.4388	0
1.0240	47.0799	-8.14604	-39.078	12.5246	0
1.0247	44.3156	-7.22844	-38.7992	15.5719	0
1.0253	43.4229	-6.01122	-36.0577	15.8767	0
1.0260	40.0539	-2.34082	-34.5244	13.4388	0
1.0267	36.0802	0.393257	-38.474	14.6577	0
1.0273	34.8708	2.54681	-28.4373	16.7909	0
1.0280	32.1065	0.711608	-18.0289	15.5719	0
1.0287	26.0019	-2.65917	-20.7704	16.4861	0
1.0293	21.4523	0.711608	-7.34165	18.924	0
1.0300	18.0833	3.44568	4.22842	18.6193	0
1.0307	13.1881	1.92883	4.83248	19.8382	0
1.0313	9.24321	9.25091	45.1186	22.5961	0
1.0320	5.87419	13.2209	81.734	20.7524	0
1.0327	2.50517	-0.823967	40.2397	18.3145	0
1.0333	1.29578	-9.98124	-7.99218	19.8382	0
1.0340	0.691081	-4.17602	-0.929323	21.9714	0
1.0347	-4.20408	-2.65917	7.29519	23.5103	0
1.0353	-7.86105	-4.79399	2.09098	23.5103	0
1.0360	-6.93961	-2.04119	6.96992	20.4477	0
1.0367	-8.1778	-2.04119	6.69113	18.3145	0
1.0373	-9.70393	-3.87639	0.278797	20.4477	0
1.0380	-6.93961	-3.87639	-3.06677	19.8382	0
1.0387	-4.49203	-4.47564	-7.06286	15.8767	0
1.0393	-4.80877	-3.55804	-10.0832	13.7435	0
1.0400	-4.49203	-3.87639	-17.4248	13.1341	0
1.0407	-3.88733	-4.47564	-25.3705	13.1341	0
1.0413	-1.43975	1.01123	-17.7501	12.8293	0
1.0420	2.21722	2.84643	-22.629	9.76674	0
1.0427	3.13866	-1.42322	-33.595	6.10993	0
1.0433	0.691081	5.58051	2.69504	4.89099	0
1.0440	-0.547106	11.6854	33.2233	3.06258	0
1.0447	-0.835057	-2.04119	-12.5459	1.84364	0
1.0453	-1.7565	-13.6329	-59.2444	3.06258	0
1.0460	-2.67794	-8.14604	-50.6946	3.36732	0
1.0467	-5.12552	-4.17602	-41.866	1.84364	0
1.0473	-8.78249	-6.01122	-42.4701	2.14838	0
1.0480	-13.6489	-5.39324	-29.6454	4.28152	0
1.0487	-18.832	-5.39324	-21.6997	5.19572	0
1.0493	-23.1224	-5.09362	-17.146	3.36732	0
1.0500	-27.9888	-3.87639	-7.99218	2.45311	0
1.0507	-33.4887	-5.09362	-3.39203	5.19572	0
1.0513	-37.7791	-5.09362	2.09098	7.93834	0
1.0520	-40.8314	-5.39324	7.29519	5.19572	0
1.0527	-44.4884	-6.92882	9.43263	2.45311	0
1.0533	-47.8286	-5.69287	22.8613	3.36732	0
1.0540	-49.0668	-4.79399	22.5361	6.41466	0
1.0547	-49.6715	-2.65917	13.1035	9.15727	0
1.0553	-50.8809	8.95128	46.3732	7.93834	0
1.0560	-53.3284	13.8202	75.9722	5.19572	0
1.0567	-53.9331	-1.12359	29.2737	6.10993	0
1.0573	-52.407	-13.6329	-22.629	5.50046	0
1.0580	-50.8809	-8.44567	-22.025	1.53891	0
1.0587	-49.9594	-0.823967	-20.7704	2.14838	0
1.0593	-48.75	1.62921	-32.6657	4.28152	0
1.0600	-47.2239	3.44568	-37.5911	2.45311	0
1.0607	-44.7763	6.19848	-45.8156	1.53891	0
1.0613	-42.3575	6.81646	-51.0198	1.84364	0
1.0620	-42.0408	1.92883	-49.4865	-2.13314	0
1.0627	-42.6455	-3.25842	-51.6239	-4.87575	0
1.0633	-42.6455	-1.12359	-49.4865	-4.87575	0
1.0640	-42.6455	4.36328	-53.7613	-6.39943	0
1.0647	-42.6455	9.55053	-61.9859	-4.87575	0
1.0653	-41.724	15.0561	-47.349	-0.609469	0
1.0660	-40.8314	11.0861	-39.078	0.609469	0
1.0667	-42.0408	4.06366	-43.0741	0	0
1.0673	-45.0931	12.3033	1.20812	0.609469	0
1.0680	-48.75	16.8726	45.1186	-0.304735	0
1.0687	-53.9331	0.711608	4.83248	-0.304735	0
1.0693	-59.1162	-8.74529	-42.4701	0.609469	0
1.0700	-60.3544	-1.12359	-27.1827	0	0
1.0707	-61.2759	1.01123	-7.99218	0.609469	0
1.0713	-64.6161	-3.55804	-3.06677	3.06258	0
1.0720	-67.3804	-5.69287	7.57398	4.28152	0
1.0727	-69.5113	-5.69287	10.0367	3.67205	0
1.0733	-72.8515	-3.87639	10.966	4.58626	0
1.0740	-73.7729	-2.95879	16.7278	5.50046	0
1.0747	-72.8515	-3.87639	14.6368	4.89099	0
1.0753	-75.6158	-1.12359	15.845	4.28152	0
1.0760	-76.8252	1.01123	14.6368	5.50046	0
1.0767	-72.8515	2.54681	4.22842	7.6336	0
1.0773	-70.7207	6.49811	6.36586	5.50046	0
1.0780	-70.4327	4.68163	3.94962	0	0
1.0787	-67.0637	1.62921	-7.34165	-3.04735	0
1.0793	-63.4067	10.1685	24.9988	-2.13314	0
1.0800	-62.802	11.6854	53.9937	-1.82841	0
1.0807	-61.5638	-6.01122	4.83248	-4.87575	0
1.0813	-59.1162	-15.7677	-48.8824	-7.61836	0
1.0820	-57.5901	-10.2809	-44.2822	-8.53257	0
1.0827	-55.4593	-9.36327	-40.0074	-8.8373	0
1.0833	-55.4593	-12.1161	-49.7653	-10.3762	0
1.0840	-59.7497	-12.1161	-48.2319	-12.8141	0
1.0847	-63.6947	-10.2809	-51.0198	-13.1188	0
1.0853	-65.2208	-6.31084	-55.2483	-11.2904	0
1.0860	-67.6684	-4.47564	-49.4865	-9.14204	0
1.0867	-71.0374	-5.39324	-43.957	-9.14204	0
1.0873	-74.6944	-4.47564	-36.9406	-9.46201	0
1.0880	-82.0083	-6.61047	-31.7829	-8.53257	0
1.0887	-89.3511	-8.74529	-28.7161	-7.9231	0
1.0893	-93.6127	-2.04119	-14.0792	-5.48522	0
1.0900	-100.322	-1.74157	-9.4791	-0.914204	0
1.0907	-109.479	-7.22844	-7.99218	0.609469	0
1.0913	-115.9	1.92883	38.1022	-0.609469	0
1.0920	-121.688	8.63293	72.3013	0	0
1.0927	-129.635	-6.01122	28.6696	0.609469	0
1.0933	-135.74	-14.8501	-14.6833	-0.609469	0
1.0940	-139.08	-7.84642	-8.27098	-1.82841	0
1.0947	-144.263	-7.52807	-4.32135	-3.35208	0
1.0953	-150.368	-10.5805	-7.99218	-3.04735	0
1.0960	-154.342	-9.06364	-3.71729	-0.609469	0
1.0967	-155.868	-11.1985	-10.7337	-2.13314	0
1.0973	-157.998	-13.0337	-18.3541	-4.26628	0
1.0980	-159.841	-11.4981	-20.1663	-2.74261	0
1.0987	-158.92	-10.8988	-29.9242	-3.96155	0
1.0993	-157.711	-9.06364	-35.1284	-9.46201	0
1.1000	-157.077	-8.14604	-38.7992	-9.46201	0
1.1007	-155.263	-10.2809	-47.0238	-7.0089	0
1.1013	-153.737	-8.44567	-40.0074	-9.46201	0
1.1020	-153.42	-6.92882	-36.6618	-10.6809	0
1.1027	-151.894	-8.44567	-42.1448	-8.8373	0
1.1033	-153.132	-0.205992	-10.4084	-8.53257	0
1.1040	-155.868	5.28088	17.9824	-10.0715	0
1.1047	-155.263	-6.01122	-23.5119	-12.2046	0
1.1053	-154.342	-13.6329	-69.3275	-13.1188	0
1.1060	-153.737	-6.92882	-61.9859	-10.0715	0
1.1067	-152.499	-4.17602	-47.9531	-6.09469	0
1.1073	-153.737	-4.47564	-42.7489	-6.09469	0
1.1080	-157.998	0.0936327	-33.595	-6.70416	0
1.1087	-160.763	0.711608	-27.1827	-4.87575	0
1.1093	-161.972	-1.12359	-16.2167	-2.13314	0
1.1100	-163.815	1.01123	-3.99609	0.304735	0
1.1107	-165.024	2.22846	0.557594	0.914204	0
1.1113	-165.946	2.22846	10.362	-1.52367	0
1.1120	-168.077	3.44568	14.6368	-1.21894	0
1.1127	-169.286	4.36328	13.1035	3.67205	0
1.1133	-168.393	4.36328	30.8071	3.67205	0
1.1140	-165.341	3.44568	36.5689	1.21894	0
1.1147	-161.655	4.36328	27.7403	4.28152	0
1.1153	-160.446	11.3857	68.0265	6.41466	0
1.1160	-158.315	14.4382	104.642	2.45311	0
1.1167	-153.132	3.14606	55.5271	0	0
1.1173	-146.106	-8.14604	1.20812	1.21894	0
1.1180	-139.685	-6.61047	4.83248	-1.21894	0
1.1187	-133.292	-2.04119	6.96992	-3.35208	0
1.1193	-126.871	-0.823967	-4.60015	-1.82841	0
1.1200	-122.293	0.711608	-6.73759	-2.74261	0
1.1207	-118.636	3.14606	-13.1499	-4.87575	0
1.1213	-111.926	5.58051	-19.8875	-1.21894	0
1.1220	-103.979	6.19848	-22.9078	0.914204	0
1.1227	-99.4005	5.28088	-29.6454	-2.74261	0
1.1233	-96.3483	5.28088	-29.6454	-4.87575	0
1.1240	-92.6913	3.76403	-31.7829	-4.57102	0
1.1247	-90.5604	2.54681	-37.2659	-5.78996	0
1.1253	-89.639	5.28088	-24.7665	-7.0089	0
1.1260	-86.2988	4.98126	-20.4916	-4.87575	0
1.1267	-82.9298	5.28088	-22.629	-1.52367	0
1.1273	-84.1392	15.9737	21.328	1.53891	0
1.1280	-85.0606	20.2434	58.2686	2.75785	0
1.1287	-82.9298	5.89886	17.9824	1.53891	0
1.1293	-84.1392	-3.55804	-20.7704	1.53891	0
1.1300	-88.4296	0.711608	-6.73759	3.97679	0
1.1307	-89.9558	2.84643	1.20812	5.50046	0
1.1313	-90.2437	3.44568	-0.325263	7.02413	0
1.1320	-93.296	7.41571	10.362	7.93834	0
1.1327	-95.1389	7.73406	11.2448	6.41466	0
1.1333	-95.7436	6.19848	10.0367	6.7194	0
1.1340	-95.7436	8.03368	16.7278	10.3762	0
1.1347	-93.008	7.41571	18.5865	10.6809	0
1.1353	-90.8772	5.28088	20.3986	7.93834	0
1.1360	-89.9558	3.76403	17.6571	7.93834	0
1.1367	-85.3773	3.14606	10.362	7.02413	0
1.1373	-78.3513	6.81646	16.7278	2.45311	0
1.1380	-72.8515	8.63293	13.9863	1.53891	0
1.1387	-66.459	5.58051	4.22842	4.28152	0
1.1393	-61.8806	8.95128	36.8941	2.45311	0
1.1400	-61.5638	13.2209	60.406	-1.82841	0
1.1407	-57.9069	1.31086	8.22451	-2.13314	0
1.1413	-50.2762	-10.8988	-43.6782	-2.74261	0
1.1420	-46.9071	-7.52807	-42.7489	-5.78996	0
1.1427	-45.381	-3.87639	-42.7489	-6.70416	0
1.1433	-42.3575	-6.31084	-49.1612	-4.87575	0
1.1440	-40.5146	-4.47564	-44.6075	-3.96155	0
1.1447	-39.9099	-2.34082	-47.0238	-3.35208	0
1.1453	-37.4624	-4.79399	-48.2319	-3.65681	0
1.1460	-35.9362	-5.69287	-41.866	-4.26628	0
1.1467	-37.4624	-1.42322	-40.6114	-4.87575	0
1.1473	-39.5932	1.62921	-34.1991	-3.65681	0
1.1480	-40.8314	-0.823967	-27.7868	-1.82841	0
1.1487	-41.724	-0.823967	-28.112	-0.609469	0
1.1493	-43.8837	6.19848	-13.1499	0.914204	0
1.1500	-47.2239	7.73406	-3.39203	3.67205	0
1.1507	-48.1453	4.06366	-4.60015	3.67205	0
1.1513	-48.1453	11.0861	35.3607	2.14838	0
1.1520	-51.8023	17.7902	74.4388	3.36732	0
1.1527	-54.5378	6.49811	32.9445	4.58626	0
1.1533	-53.6452	-3.87639	-17.4248	2.45311	0
1.1540	-51.8023	-0.823967	-7.99218	2.45311	0
1.1547	-50.8809	-1.12359	3.62436	5.19572	0
1.1553	-49.9594	-3.87639	-4.92541	4.28152	0
1.1560	-49.3547	0.0936327	-3.71729	3.36732	0
1.1567	-46.3024	3.44568	-4.60015	5.19572	0
1.1573	-40.8314	2.54681	-13.1499	5.50046	0
1.1580	-38.0671	0.711608	-18.9582	4.28152	0
1.1587	-37.1456	-0.505616	-23.2331	3.06258	0
1.1593	-33.4887	1.31086	-23.5119	-0.304735	0
1.1600	-27.3841	2.22846	-30.8535	-3.96155	0
1.1607	-20.6749	-1.12359	-40.9367	-5.18049	0
1.1613	-14.887	-1.12359	-33.595	-4.87575	0
1.1620	-9.99188	0.711608	-35.4537	-4.87575	0
1.1627	-3.88733	-0.205992	-45.4904	-5.48522	0
1.1633	0.374336	5.89886	-9.2003	-7.31363	0
1.1640	-0.547106	9.55053	21.328	-7.9231	0
1.1647	1.29578	-2.34082	-27.7868	-6.39943	0
1.1653	7.08358	-10.8988	-76.3439	-5.78996	0
1.1660	6.79563	-6.31084	-65.9355	-5.78996	0
1.1667	3.74336	-4.79399	-57.711	-6.09469	0
1.1673	5.87419	-5.69287	-61.0565	-6.70416	0
1.1680	8.00503	-1.12359	-50.0905	-5.18049	0
1.1687	5.87419	1.92883	-44.8863	-3.04735	0
1.1693	3.42661	2.22846	-41.866	-3.96155	0
1.1700	2.21722	1.62921	-29.0413	-3.96155	0
1.1707	0.374336	-0.205992	-21.6997	1.21894	0
1.1713	-1.1518	0.711608	-14.6833	3.97679	0
1.1720	-1.7565	1.62921	-7.99218	2.45311	0
1.1727	-2.07324	1.62921	-5.20421	2.45311	0
1.1733	-2.96589	6.19848	6.36586	3.36732	0
1.1740	-4.20408	7.73406	9.43263	2.75785	0
1.1747	-2.67794	4.06366	7.57398	4.89099	0
1.1753	-0.547106	8.95128	44.2358	7.02413	0
1.1760	-1.43975	13.5206	72.5801	3.36732	0
1.1767	-1.1518	2.22846	24.9988	-0.304735	0
1.1773	4.6648	-8.44567	-25.9746	-0.914204	0
1.1780	11.0573	-6.92882	-23.5119	-2.43788	0
1.1787	15.031	-3.87639	-21.6997	-4.87575	0
1.1793	19.0047	-2.95879	-33.595	-4.57102	0
1.1800	22.6617	-2.04119	-36.0577	-4.26628	0
1.1807	25.714	-2.95879	-40.9367	-4.57102	0
1.1813	29.9757	-2.34082	-45.4904	-3.96155	0
1.1820	34.5541	-2.95879	-46.0944	-6.09469	0
1.1827	37.0016	-3.87639	-51.9027	-7.61836	0
1.1833	37.6063	-0.505616	-53.4361	-4.87575	0
1.1840	38.8445	-1.74157	-56.5028	-3.04735	0
1.1847	40.3707	-6.61047	-63.194	-6.39943	0
1.1853	42.1848	-3.25842	-49.4865	-8.22783	0
1.1860	44.6323	0.393257	-39.4033	-6.70416	0
1.1867	45.237	-0.823967	-40.9367	-4.87575	0
1.1873	40.9754	7.11608	-0.650526	-3.65681	0
1.1880	37.6063	12.3033	38.4275	-2.43788	0
1.1887	37.9231	1.31086	-0.0464662	-2.13314	0
1.1893	38.5278	-6.01122	-43.0741	-1.21894	0
1.1900	36.3969	-2.95879	-25.3705	0.914204	0
1.1907	34.2661	-3.25842	-7.99218	2.45311	0
1.1913	31.5018	-2.95879	-9.80436	3.97679	0
1.1920	28.4495	-1.12359	-0.650526	5.19572	0
1.1927	26.3187	-5.69287	6.36586	4.28152	0
1.1933	27.5281	-5.69287	7.29519	2.45311	0
1.1940	31.5018	1.62921	9.71143	2.75785	0
1.1947	33.3447	2.54681	10.0367	3.36732	0
1.1953	31.2138	-0.505616	12.7782	3.67205	0
1.1960	33.0279	-1.12359	10.0367	3.67205	0
1.1967	40.0539	0.0936327	2.41624	1.84364	0
1.1973	42.7895	2.54681	9.43263	1.53891	0
1.1980	42.5015	0.711608	7.57398	3.36732	0
1.1987	44.6323	-1.74157	-3.99609	1.84364	0
1.1993	47.6846	7.11608	25.9281	-2.74261	0
1.2000	51.9463	11.6854	52.4603	-4.57102	0
1.2007	58.0508	-2.04119	3.34556	-6.09469	0
1.2013	61.4199	-11.4981	-49.4865	-9.46201	0
1.2020	65.3936	-7.84642	-46.4197	-10.3762	0
1.2027	70.5767	-7.84642	-41.866	-9.46201	0
1.2033	70.5767	-10.2809	-51.0198	-9.14204	0
1.2040	69.972	-8.14604	-47.6278	-7.9231	0
1.2047	75.1551	-6.92882	-45.4904	-7.61836	0
1.2053	76.6812	-6.01122	-46.745	-10.0715	0
1.2060	73.3122	-4.79399	-43.6782	-10.6809	0
1.2067	72.7075	-7.22844	-40.6114	-8.22783	0
1.2073	71.7861	-6.61047	-30.8535	-5.78996	0
1.2080	68.4458	-3.25842	-25.3705	-5.78996	0
1.2087	66.603	-1.42322	-26.5786	-6.09469	0
1.2093	62.6292	0.393257	-10.4084	-4.87575	0
1.2100	57.1294	0.0936327	1.20812	-1.52367	0
1.2107	55.3153	1.01123	1.48692	1.21894	0
1.2113	51.6583	12.0037	40.565	2.14838	0
1.2120	45.237	17.4906	75.6469	3.06258	0
1.2127	41.5801	4.36328	32.6192	3.36732	0
1.2133	40.6586	-6.31084	-16.8207	3.06258	0
1.2140	39.7372	-3.87639	-7.66692	3.36732	0
1.2147	38.8445	-2.34082	4.83248	5.19572	0
1.2153	37.3184	-2.04119	-3.06677	6.7194	0
1.2160	37.9231	-1.74157	-4.32135	5.19572	0
1.2167	41.2633	-3.87639	-5.85474	1.21894	0
1.2173	41.8968	-3.55804	-11.6165	-2.13314	0
1.2180	41.5801	-2.04119	-16.2167	-2.43788	0
1.2187	43.4229	-3.87639	-20.4916	-1.82841	0
1.2193	46.1585	-3.55804	-22.025	-2.43788	0
1.2200	48.894	-2.04119	-31.7829	-4.87575	0
1.2207	53.4724	-2.95879	-44.2822	-6.70416	0
1.2213	57.4461	-1.42322	-36.9406	-6.39943	0
1.2220	60.4984	-1.12359	-38.1952	-6.09469	0
1.2227	62.6292	0.0936327	-48.8824	-7.61836	0
1.2233	62.0246	8.63293	-14.358	-9.14204	0
1.2240	62.6292	10.7865	17.6571	-8.8373	0
1.2247	62.946	-2.65917	-24.4412	-8.22783	0
1.2253	59.289	-11.1985	-69.3275	-7.61836	0
1.2260	58.9723	-5.09362	-62.5899	-7.0089	0
1.2267	61.1031	-1.74157	-54.3654	-4.87575	0
1.2273	56.2367	-5.69287	-53.7613	-2.13314	0
1.2280	48.6061	-7.22844	-40.6114	-1.52367	0
1.2287	47.0799	-2.95879	-31.1788	-2.74261	0
1.2293	45.237	1.01123	-25.3705	-2.13314	0
1.2300	38.211	0.0936327	-17.146	0	0
1.2307	32.4232	-1.74157	-10.7337	1.21894	0
1.2313	28.7663	-0.205992	1.81218	3.06258	0
1.2320	25.1093	-0.205992	9.10737	6.41466	0
1.2327	21.7403	1.31086	8.50331	7.6336	0
1.2333	18.4	6.49811	21.328	6.41466	0
1.2340	15.6357	4.68163	26.5322	5.80519	0
1.2347	14.1096	2.84643	24.9988	6.10993	0
1.2353	11.374	12.9213	63.1475	7.6336	0
1.2360	8.32177	14.4382	91.8171	8.5478	0
1.2367	8.92647	-0.823967	44.8398	7.93834	0
1.2373	12.5834	-7.22844	-4.32135	7.93834	0
1.2380	15.031	-2.65917	-1.25459	7.6336	0
1.2387	15.3478	-3.87639	2.09098	5.19572	0
1.2393	16.8739	-4.47564	-7.34165	3.36732	0
1.2400	19.6094	-1.12359	-10.7337	2.45311	0
1.2407	22.345	-2.34082	-18.3541	0.914204	0
1.2413	24.4758	-3.55804	-24.7665	0.609469	0
1.2420	27.5281	-3.87639	-26.9039	0.304735	0
1.2427	29.0542	-6.61047	-32.6657	-3.35208	0
1.2433	28.1616	-4.17602	-30.8535	-4.87575	0
1.2440	27.8448	-1.12359	-29.0413	-3.04735	0
1.2447	27.8448	-2.65917	-31.4576	-3.65681	0
1.2453	26.9234	0.393257	-18.0289	-4.26628	0
1.2460	26.0019	3.14606	-12.2206	-3.04735	0
1.2467	23.2664	1.31086	-15.2874	-1.21894	0
1.2473	19.0047	8.95128	24.3947	2.45311	0
1.2480	17.1619	16.2734	59.8019	4.89099	0
1.2487	15.031	5.28088	18.5865	3.36732	0
1.2493	9.53116	-4.17602	-25.6493	2.45311	0
1.2500	3.74336	1.31086	-13.4752	4.28152	0
1.2507	-0.547106	3.44568	0.557594	4.58626	0
1.2513	-4.20408	1.92883	-0.325263	5.80519	0
1.2520	-5.73022	6.81646	7.57398	8.85254	0
1.2527	-6.93961	9.25091	13.9863	8.85254	0
1.2533	-9.38719	7.73406	17.0531	8.85254	0
1.2540	-10.5966	5.89886	20.1198	9.76674	0
1.2547	-11.518	3.44568	19.5158	9.46201	0
1.2553	-13.9656	2.54681	24.0695	8.24307	0
1.2560	-11.518	2.84643	21.932	8.24307	0
1.2567	-6.65166	2.54681	13.3823	7.32887	0
1.2573	-6.01817	5.28088	19.7946	5.50046	0
1.2580	-3.88733	5.89886	16.7278	4.28152	0
1.2587	2.21722	3.76403	7.57398	1.84364	0
1.2593	3.13866	11.0861	41.7731	0.914204	0
1.2600	0.0863852	15.0561	64.3556	2.75785	0
1.2607	3.74336	-0.505616	10.362	2.45311	0
1.2613	10.4526	-12.1161	-40.0074	-1.21894	0
1.2620	12.5834	-5.09362	-36.0577	-3.04735	0
1.2627	13.5049	-0.505616	-32.991	-3.96155	0
1.2633	15.3478	-3.87639	-37.8699	-4.57102	0
1.2640	16.8739	-3.55804	-33.595	-2.13314	0
1.2647	17.7666	-2.04119	-34.8032	-0.304735	0
1.2653	18.0833	-1.12359	-32.6657	-3.96155	0
1.2660	17.4786	0.0936327	-27.1827	-7.31363	0
1.2667	15.6357	0.393257	-28.7161	-4.26628	0
1.2673	12.2955	-0.823967	-18.3541	-0.914204	0
1.2680	9.24321	-1.42322	-7.66692	0.609469	0
1.2687	6.47889	-0.205992	-6.73759	2.14838	0
1.2693	3.13866	3.14606	10.362	2.14838	0
1.2700	-0.23036	4.06366	22.5361	1.84364	0
1.2707	-4.49203	4.36328	22.2573	4.58626	0
1.2713	-10.5966	11.3857	63.7516	7.02413	0
1.2720	-15.7797	12.9213	105.246	7.02413	0
1.2727	-17.3058	0.393257	68.0265	7.6336	0
1.2733	-19.7534	-8.14604	20.7239	7.02413	0
1.2740	-24.6486	-3.87639	26.5322	4.89099	0
1.2747	-26.4627	-0.205992	35.3607	5.19572	0
1.2753	-24.0439	0.711608	31.6899	7.02413	0
1.2760	-24.6486	1.62921	33.8274	6.10993	0
1.2767	-27.0961	-0.205992	27.7403	3.97679	0
1.2773	-25.2533	-2.95879	20.3986	2.45311	0
1.2780	-23.4104	-4.17602	17.0531	0.914204	0
1.2787	-25.57	-3.55804	10.0367	1.84364	0
1.2793	-24.3318	-0.205992	6.69113	2.75785	0
1.2800	-18.832	0.0936327	-0.929323	-1.21894	0
1.2807	-17.6226	-2.34082	-13.1499	-5.18049	0
1.2813	-17.0179	0.0936327	-7.34165	-4.87575	0
1.2820	-13.9656	1.92883	-11.0125	-4.26628	0
1.2827	-11.518	1.01123	-25.6493	-5.18049	0
1.2833	-10.3086	8.95128	6.96992	-4.87575	0
1.2840	-9.70393	14.1385	39.6356	-5.48522	0
1.2847	-10.5966	1.62921	-5.20421	-7.61836	0
1.2853	-10.5966	-8.14604	-54.9695	-5.48522	0
1.2860	-10.9133	-4.47564	-48.5571	-3.04735	0
1.2867	-11.8348	-3.87639	-38.1952	-4.87575	0
1.2873	-12.4395	-3.87639	-36.3365	-5.78996	0
1.2880	-14.887	1.62921	-24.7665	-2.13314	0
1.2887	-19.1487	1.62921	-18.9582	0.609469	0
1.2893	-22.201	0.0936327	-14.358	-0.304735	0
1.2900	-26.4627	5.89886	-6.13353	0.914204	0
1.2907	-30.7531	6.81646	-3.06677	3.36732	0
1.2913	-31.9625	6.19848	2.69504	4.28152	0
1.2920	-36.8577	17.191	6.08707	4.89099	0
1.2927	-42.6455	25.1123	6.96992	6.10993	0
1.2933	-41.724	15.3558	22.2573	5.50046	0
1.2940	-39.5932	3.14606	24.3947	3.97679	0
1.2947	-41.724	4.98126	16.449	6.7194	0
1.2953	-43.8837	17.191	53.6684	9.76674	0
1.2960	-43.2502	19.925	85.4048	7.02413	0
1.2967	-41.724	5.89886	37.4982	2.75785	0
1.2973	-37.1456	-5.09362	-15.8914	1.53891	0
1.2980	-31.3578	-3.55804	-14.358	1.53891	0
1.2987	-27.9888	-1.12359	-12.2206	0.914204	0
1.2993	-25.858	-1.12359	-30.8535	0.609469	0
1.3000	-22.5177	-0.505616	-49.7653	-0.914204	0
1.3007	-17.9393	-2.95879	-69.0022	-3.04735	0
1.3013	-16.0964	-4.79399	-79.3642	-5.78996	0
1.3020	-15.7797	-4.47564	-81.5016	-6.70416	0
1.3027	-14.2536	-3.87639	-88.518	-5.48522	0
1.3033	-11.8348	-0.505616	-91.2595	-7.0089	0
1.3040	-10.5966	1.01123	-95.5344	-10.3762	0
1.3047	-9.70393	-1.12359	-100.135	-9.76674	0
1.3053	-9.38719	1.01123	-84.5684	-8.53257	0
1.3060	-8.1778	2.22846	-73.2771	-10.3762	0
1.3067	-7.86105	0.711608	-67.7941	-8.53257	0
1.3073	-12.1227	8.95128	-19.8875	-2.74261	0
1.3080	-18.832	13.5206	19.5158	-2.74261	0
1.3087	-21.5963	0.0936327	-15.0086	-5.18049	0
1.3093	-22.5177	-9.06364	-47.9531	-3.04735	0
1.3100	-23.7271	-3.87639	-30.2495	0	0
1.3107	-24.9365	-3.87639	-18.3541	1.53891	0
1.3113	-27.7008	-7.52807	-16.4955	3.67205	0
1.3120	-31.6746	-4.79399	-3.99609	5.50046	0
1.3127	-34.7268	-1.42322	2.69504	3.67205	0
1.3133	-37.7791	-0.505616	9.71143	2.45311	0
1.3140	-38.9885	-1.12359	17.0531	4.28152	0
1.3147	-38.0671	-0.823967	12.1741	4.89099	0
1.3153	-38.9885	1.01123	13.9863	3.36732	0
1.3160	-41.724	-0.205992	18.5865	3.36732	0
1.3167	-39.5932	-2.65917	12.7782	2.75785	0
1.3173	-34.7268	1.01123	19.1905	0.609469	0
1.3180	-29.8317	2.22846	18.2612	1.53891	0
1.3187	-24.9365	0.711608	5.7618	2.14838	0
1.3193	-21.5963	8.63293	36.8941	-0.609469	0
1.3200	-19.7534	11.6854	65.889	-1.82841	0
1.3207	-17.0179	-2.04119	15.5197	-2.43788	0
1.3213	-14.5703	-13.0337	-36.3365	-6.70416	0
1.3220	-10.3086	-11.1985	-28.4373	-7.9231	0
1.3227	-3.28264	-9.66289	-24.4412	-5.18049	0
1.3233	0.374336	-10.2809	-35.4537	-6.09469	0
1.3240	-0.547106	-10.2809	-31.4576	-8.22783	0
1.3247	0.374336	-10.2809	-29.6454	-7.0089	0
1.3253	2.82192	-7.84642	-31.1788	-8.53257	0
1.3260	2.21722	-6.61047	-28.4373	-10.6809	0
1.3267	0.374336	-6.31084	-26.9039	-6.39943	0
1.3273	-0.835057	-2.95879	-17.146	-1.52367	0
1.3280	-2.07324	-3.55804	-10.7337	-0.304735	0
1.3287	-3.59938	-4.17602	-10.7337	1.21894	0
1.3293	-6.65166	3.44568	10.6407	2.45311	0
1.3300	-10.5966	5.58051	26.5322	3.67205	0
1.3307	-14.2536	0.0936327	24.3947	6.41466	0
1.3313	-17.9393	6.49811	61.6141	7.32887	0
1.3320	-20.3581	13.8202	99.7628	7.02413	0
1.3327	-20.9916	2.22846	61.8929	8.24307	0
[truncated: 53,944 more rows]
