# Supplementary material for: Identification of Haptic Based Guiding Using Hard Reins
Source: PLoS One. 2015 Jul 22;10(7):e0132020. doi: 10.1371/journal.pone.0132020 (PMC4511788; doi:10.1371/journal.pone.0132020)
Supplement: S3 File — (ZIP) [file pone.0132020.s003.zip › EMGData1/Subject7/T11/t11.txt]

0.0000	26.8651	10.4557	-17.9388	-11.6623	0
0.0007	19.8399	-2.05663	-52.4134	-5.25554	0
0.0013	15.2632	-10.5996	-95.7739	-3.12204	0
0.0020	9.7712	-6.63491	-76.5322	-2.81547	0
0.0027	1.53319	-2.05663	-52.7475	2.9844	0
0.0033	-3.95882	1.60599	-44.4963	9.08458	0
0.0040	-7.02519	3.74412	-26.4906	10.0043	0
0.0047	-12.5172	2.21483	-10.9236	11.5309	0
0.0053	-18.0092	5.26862	-2.07115	16.4111	0
0.0060	-20.1374	9.54008	6.18004	18.2442	0
0.0067	-23.5012	7.09993	11.0573	17.3245	0
0.0073	-27.1626	6.18427	18.6737	17.3245	0
0.0080	-26.8422	8.31761	19.9097	15.191	0
0.0087	-23.7987	9.8469	19.6091	13.6644	0
0.0093	-23.5012	10.7626	35.4768	13.0575	0
0.0100	-22.8834	7.09993	30.2655	9.08458	0
0.0107	-16.1785	4.35296	11.3579	4.20443	0
0.0113	-8.85586	14.4252	49.2065	2.67782	0
0.0120	-5.49201	15.9497	80.0064	-0.0688226	0
0.0127	-0.915335	-3.2791	16.8364	-5.86869	0
0.0133	5.49201	-14.2622	-43.5609	-9.22223	0
0.0140	11.3044	-7.85259	-37.4811	-10.7488	0
0.0147	17.0939	-3.88794	-35.3431	-14.4089	0
0.0153	22.5859	-3.88794	-43.895	-17.1556	0
0.0160	25.9497	-2.97229	-35.6438	-16.8553	0
0.0167	28.3754	-5.10562	-33.5058	-18.0753	0
0.0173	30.206	-5.71926	-29.2299	-20.5154	0
0.0180	29.6111	-2.97229	-14.2642	-18.9888	0
0.0187	27.7804	-1.44779	-8.78567	-14.1086	0
0.0193	26.2472	0.383521	0.968763	-11.9689	0
0.0200	22.2884	0.383521	18.6737	-11.0554	0
0.0207	18.6271	-0.532135	32.1028	-7.08873	0
0.0213	16.476	4.35296	56.2216	-2.81547	0
0.0220	11.3044	7.09993	72.6906	0.844641	0
0.0227	2.746	5.57544	82.1444	4.51101	0
0.0233	-5.19452	15.6429	138.934	6.03762	0
0.0240	-11.2815	24.4926	188.675	7.25765	0
0.0247	-18.3067	11.3714	148.087	12.1378	0
0.0253	-23.5012	-2.05663	99.2481	16.4111	0
0.0260	-25.0115	2.52165	111.742	16.1045	0
0.0267	-27.1626	6.79311	126.106	16.4111	0
0.0273	-29.9086	2.82847	121.83	18.5446	0
0.0280	-29.2907	3.74412	121.53	17.6311	0
0.0287	-28.3754	6.49109	117.855	13.0575	0
0.0293	-28.6729	4.35296	113.278	9.39115	0
0.0300	-25.6294	0.690338	104.727	7.56423	0
0.0307	-20.4348	1.91281	87.6563	5.42447	0
0.0313	-16.1785	4.04615	82.7791	3.59129	0
0.0320	-10.6865	0.383521	73.9266	0.844641	0
0.0327	-2.44852	-3.58113	53.1483	-3.42236	0
0.0333	3.95882	-0.532135	52.547	-6.16901	0
0.0340	10.6865	0.0814982	45.8325	-4.94897	0
0.0347	17.7117	-1.14097	26.3236	-5.56212	0
0.0353	20.1374	8.62443	60.1969	-10.1419	0
0.0360	21.968	14.7272	97.1101	-12.8886	0
0.0367	26.8651	1.60599	45.5318	-11.0554	0
0.0373	27.7804	-9.38188	-11.5249	-11.0554	0
0.0380	25.9497	-5.41244	-3.30715	-12.582	0
0.0387	27.7804	-2.66547	8.61865	-12.2754	0
0.0393	29.6111	-2.97229	7.98394	-10.1419	0
0.0400	25.6294	-0.532135	21.413	-5.56212	0
0.0407	19.222	0.997154	32.4034	-0.982286	0
0.0413	13.1351	2.52165	40.6546	0.844641	0
0.0420	7.32268	4.35296	52.8477	4.20443	0
0.0427	0.915335	5.26862	63.5375	8.78426	0
0.0433	-5.19452	7.09993	78.2025	11.8312	0
0.0440	-8.5355	9.8469	85.5183	16.4111	0
0.0447	-12.8147	10.7626	87.6563	20.9909	0
0.0453	-20.7552	12.8959	106.865	20.3777	0
0.0460	-23.5012	13.8115	110.539	20.0712	0
0.0467	-23.1809	13.8115	102.288	22.8178	0
0.0473	-29.2907	20.83	144.112	21.9044	0
0.0480	-33.5699	22.9681	175.246	19.1577	0
0.0487	-29.5882	9.54008	116.018	19.4643	0
0.0493	-27.46	-1.14097	54.3843	18.8511	0
0.0500	-26.8422	0.690338	49.8078	13.6644	0
0.0507	-20.7552	1.29918	41.8572	8.78426	0
0.0513	-14.3479	0.690338	23.8516	7.25765	0
0.0520	-11.8994	2.21483	15.3332	6.33793	0
0.0527	-6.10986	-0.225319	-1.46985	2.67782	0
0.0533	1.53319	-3.88794	-17.9388	-3.42236	0
0.0540	6.72771	-4.8036	-28.9293	-6.78215	0
0.0547	12.2197	-5.10562	-43.2603	-7.69562	0
0.0553	17.3914	-4.8036	-46.9349	-8.30876	0
0.0560	20.1374	-3.58113	-52.4134	-8.61534	0
0.0567	23.2037	-2.05663	-63.1032	-9.83537	0
0.0573	25.9497	1.91281	-51.2108	-12.582	0
0.0580	27.1626	2.52165	-47.2355	-13.8021	0
0.0587	28.9932	3.43731	-56.99	-11.0554	0
0.0593	28.6957	15.9497	-11.8256	-8.91565	0
0.0600	21.0527	23.8838	37.2807	-7.69562	0
0.0607	13.73	13.2027	-0.83514	-2.81547	0
0.0613	12.2197	3.43731	-44.4963	1.45779	0
0.0620	9.15335	4.65978	-21.9141	-0.0688226	0
0.0627	0.297484	5.26862	-0.53449	3.59129	0
0.0633	-7.32268	7.40675	2.20477	13.6644	0
0.0640	-11.6019	11.6782	17.1705	15.4976	0
0.0647	-16.1785	9.54008	28.1275	11.8312	0
0.0653	-20.7552	7.09993	32.7041	14.5779	0
0.0660	-25.3319	9.54008	37.9154	18.5446	0
0.0667	-28.9932	13.5095	36.0781	16.4111	0
0.0673	-28.9932	16.2565	37.9154	15.191	0
0.0680	-28.3754	12.8959	37.9154	15.7979	0
0.0687	-29.9086	9.8469	29.9648	14.2776	0
0.0693	-29.2907	12.2871	32.4034	12.7509	0
0.0700	-25.9269	8.31761	22.9497	12.4444	0
0.0707	-21.0527	2.82847	2.50542	10.0043	0
0.0713	-15.8582	12.5939	31.8021	5.1179	0
0.0720	-12.8147	17.781	57.1236	-0.0688226	0
0.0727	-8.85586	0.997154	-6.94837	-3.72893	0
0.0733	1.21282	-10.2975	-76.5322	-5.56212	0
0.0740	9.7712	-6.02128	-79.2715	-7.69562	0
0.0747	13.73	-4.49678	-80.2069	-11.362	0
0.0753	17.7117	-4.18997	-96.0745	-14.4089	0
0.0760	21.3731	-1.14097	-95.4398	-15.3287	0
0.0767	22.5859	0.0814982	-93.9366	-15.6352	0
0.0773	25.0344	0.690338	-95.1392	-15.6352	0
0.0780	27.46	0.383521	-89.9613	-15.6352	0
0.0787	27.46	-1.44779	-85.6854	-14.7155	0
0.0793	26.5447	1.29918	-75.6303	-12.8886	0
0.0800	21.3731	2.52165	-65.8424	-8.91565	0
0.0807	14.3479	2.21483	-57.9253	-4.03551	0
0.0813	12.5172	6.18427	-34.4078	-1.59543	0
0.0820	11.3044	5.26862	-20.6781	-0.0688226	0
0.0827	3.36386	2.82847	-14.2642	4.20443	0
0.0833	-4.27919	16.2565	40.0533	8.17112	0
0.0840	-10.0687	23.8838	87.055	8.17112	0
0.0847	-17.0939	6.79311	46.1331	9.39115	0
0.0853	-21.3502	-3.2791	-2.3718	12.7509	0
0.0860	-22.8834	6.79311	5.84598	14.5779	0
0.0867	-26.8422	11.6782	15.0325	15.7979	0
0.0873	-29.2907	8.93124	10.1219	17.3245	0
0.0880	-28.9932	9.54008	11.6586	17.0242	0
0.0887	-30.8239	8.62443	8.61865	14.5779	0
0.0893	-29.5882	6.79311	3.40737	11.8312	0
0.0900	-23.1809	8.31761	-5.11106	7.86454	0
0.0907	-18.6042	9.23327	-21.9141	4.51101	0
0.0913	-16.476	7.09993	-28.0273	2.67782	0
0.0920	-10.3662	1.60599	-35.3431	-0.675713	0
0.0927	-2.746	-0.532135	-55.1861	-4.64865	0
0.0933	3.04349	2.52165	-56.99	-8.30876	0
0.0940	8.55838	0.383521	-60.9652	-12.8886	0
0.0947	13.1351	-2.97229	-76.5322	-16.2421	0
0.0953	17.0939	6.79311	-44.1956	-17.1556	0
0.0960	21.968	11.6782	-9.68763	-19.6019	0
0.0967	24.714	-4.18997	-59.1279	-21.1223	0
0.0973	24.4166	-14.569	-114.08	-18.3756	0
0.0980	24.714	-7.85259	-103.691	-16.5487	0
0.0987	25.6294	-3.58113	-89.6606	-17.7687	0
0.0993	23.2037	-2.97229	-90.2619	-16.2421	0
0.1000	18.6271	2.21483	-74.6949	-9.5288	0
0.1007	14.3479	4.35296	-58.5266	-4.94897	0
0.1013	10.389	3.74412	-48.7722	-6.16901	0
0.1020	6.10986	5.87746	-36.2451	-6.78215	0
0.1027	-0.617851	9.54008	-23.4507	-1.90201	0
0.1033	-7.02519	9.23327	-4.20911	3.89786	0
0.1040	-12.5172	5.57544	7.68329	6.03762	0
0.1047	-18.9245	7.09993	12.5605	8.17112	0
0.1053	-24.714	14.7272	33.0381	12.7509	0
0.1060	-24.4166	14.4252	40.0533	15.4976	0
0.1067	-23.5012	13.2027	33.9401	14.5779	0
0.1073	-28.0779	24.4926	75.4299	13.3578	0
0.1080	-33.5699	28.1552	112.376	11.2243	0
0.1087	-33.8674	9.8469	61.7002	9.39115	0
0.1093	-32.0367	-0.834158	3.10672	8.78426	0
0.1100	-28.3754	3.74412	0.0668112	6.95108	0
0.1107	-23.5012	3.13049	-3.30715	3.89786	0
0.1113	-20.1374	-1.44779	-17.6382	1.76436	0
0.1120	-15.2632	-1.14097	-22.816	-0.982286	0
0.1127	-8.85586	-0.225319	-35.9444	-7.3953	0
0.1133	-3.36386	-1.14097	-49.3735	-13.4955	0
0.1140	3.95882	-2.97229	-56.088	-17.1556	0
0.1147	11.8994	-5.41244	-65.5418	-18.9888	0
0.1153	15.2632	-3.88794	-67.3791	-19.6019	0
0.1160	16.476	-2.97229	-71.0537	-19.6019	0
0.1167	20.4577	-3.2791	-80.2069	-20.2088	0
0.1173	22.2884	0.690338	-68.2811	-20.2088	0
0.1180	22.5859	1.60599	-60.6646	-19.2953	0
0.1187	24.1191	0.0814982	-63.4038	-18.3756	0
0.1193	22.5859	10.4557	-16.4022	-16.5487	0
0.1200	15.8811	17.4742	32.1028	-11.9689	0
0.1207	12.8147	5.87746	-1.46985	-8.91565	0
0.1213	10.6865	-3.58113	-41.757	-8.30876	0
0.1220	2.12815	-0.225319	-23.7514	-4.94897	0
0.1227	-5.19452	1.60599	-2.3718	1.45779	0
0.1233	-7.94053	2.52165	6.78134	6.64451	0
0.1240	-14.0275	5.26862	22.0477	7.25765	0
0.1247	-22.5859	6.18427	31.2008	7.25765	0
0.1253	-25.3319	6.79311	38.8173	10.0043	0
0.1260	-27.1626	6.79311	46.1331	14.5779	0
0.1267	-30.8239	5.26862	45.2312	16.1045	0
0.1273	-32.6546	5.57544	49.5071	13.971	0
0.1280	-33.5699	4.04615	47.0685	13.6644	0
0.1287	-35.6981	2.82847	35.7774	13.6644	0
0.1293	-33.5699	8.93124	41.5566	10.3109	0
0.1300	-26.5447	9.54008	32.4034	5.42447	0
0.1307	-20.7552	4.04615	9.21995	2.07093	0
0.1313	-15.8582	11.3714	39.7527	-0.375396	0
0.1320	-10.6865	16.2565	67.8134	-2.81547	0
0.1327	-7.32268	-1.14097	4.04208	-6.47558	0
0.1333	-3.36386	-13.9602	-62.8025	-10.1419	0
0.1340	5.49201	-5.71926	-62.5019	-11.0554	0
0.1347	13.1351	-0.834158	-62.2012	-11.9689	0
0.1353	14.0504	-4.49678	-76.5322	-16.2421	0
0.1360	16.476	-5.41244	-76.5322	-19.2953	0
0.1367	22.2884	-3.2791	-79.2715	-19.2953	0
0.1373	25.9497	-0.834158	-81.1088	-18.9888	0
0.1380	26.8651	0.690338	-75.9309	-17.7687	0
0.1387	26.8651	-0.225319	-74.6949	-16.5487	0
0.1393	24.4166	1.91281	-64.9405	-16.2421	0
0.1400	22.2884	2.52165	-52.4134	-12.8886	0
0.1407	20.7552	0.997154	-46.6342	-7.3953	0
0.1413	15.8811	5.57544	-26.19	-6.47558	0
0.1420	9.15335	8.93124	-10.0217	-4.64865	0
0.1427	3.36386	8.01559	-3.90846	3.59129	0
0.1433	-1.53319	18.3898	46.1331	8.78426	0
0.1440	-6.40734	26.6307	94.6715	7.25765	0
0.1447	-11.8994	12.8959	58.6602	8.17112	0
0.1453	-18.9245	-0.225319	10.456	13.3578	0
0.1460	-23.1809	2.21483	20.511	16.4111	0
0.1467	-23.7987	3.74412	32.4034	16.1045	0
0.1473	-24.4166	5.26862	26.3236	14.8844	0
0.1480	-26.2472	9.8469	25.9896	13.6644	0
0.1487	-27.46	8.31761	22.649	12.4444	0
0.1493	-27.7575	5.87746	15.9345	12.7509	0
0.1500	-23.1809	6.49109	7.98394	11.5309	0
0.1507	-15.2632	3.74412	-6.04641	8.17112	0
0.1513	-10.6865	2.52165	-15.8009	4.20443	0
0.1520	-7.94053	3.74412	-29.8312	1.76436	0
0.1527	-1.83067	1.60599	-48.4715	-0.982286	0
0.1533	4.87416	1.60599	-49.0728	-6.78215	0
0.1540	11.8994	1.60599	-58.226	-11.362	0
0.1547	20.4577	0.690338	-73.4923	-11.0554	0
0.1553	25.9497	9.8469	-37.1804	-11.0554	0
0.1560	26.2472	16.5585	-5.11106	-14.4089	0
0.1567	28.6957	1.60599	-55.7874	-16.2421	0
0.1573	32.0367	-10.9064	-106.13	-14.7155	0
0.1580	32.952	-4.8036	-97.2771	-13.1889	0
0.1587	35.1031	-2.05663	-89.36	-12.582	0
0.1593	36.9338	-4.18997	-89.36	-11.9689	0
0.1600	31.4417	0.0814982	-73.4923	-10.1419	0
0.1607	24.1191	3.13049	-63.7045	-6.78215	0
0.1613	21.6705	2.52165	-58.226	-4.64865	0
0.1620	18.9245	3.43731	-46.0329	-0.0688226	0
0.1627	10.984	4.35296	-34.4078	6.33793	0
0.1633	3.04349	7.09993	-19.7761	8.47769	0
0.1640	-2.746	8.93124	-13.9635	8.17112	0
0.1647	-7.94053	7.40675	-14.2642	11.8312	0
0.1653	-11.6019	8.62443	1.90412	17.3245	0
0.1660	-13.4325	9.8469	3.40737	19.7709	0
0.1667	-16.7735	9.23327	-6.04641	19.7709	0
0.1673	-21.0527	18.0878	35.1427	18.8511	0
0.1680	-22.5859	21.7456	66.2767	17.3245	0
0.1687	-20.4348	5.57544	6.48069	17.6311	0
0.1693	-18.0092	-6.63491	-56.3887	16.7176	0
0.1700	-16.1785	-2.05663	-60.0633	10.0043	0
0.1707	-12.5172	-0.225319	-68.6151	4.51101	0
0.1713	-7.94053	-2.05663	-87.5227	4.81758	0
0.1720	-1.53319	0.997154	-91.1973	2.9844	0
0.1727	5.78949	-0.225319	-103.992	-2.81547	0
0.1733	11.8994	-3.88794	-119.559	-5.56212	0
0.1740	18.0092	-1.44779	-125.973	-7.3953	0
0.1747	23.7987	0.690338	-134.224	-11.9689	0
0.1753	25.9497	-0.532135	-136.963	-14.4089	0
0.1760	28.6957	-0.834158	-140.638	-14.1086	0
0.1767	35.1031	2.52165	-146.417	-15.6352	0
0.1773	38.7644	5.57544	-131.785	-15.6352	0
0.1780	38.7644	3.13049	-124.135	-12.582	0
0.1787	39.6798	2.52165	-125.973	-11.9689	0
0.1793	39.6798	13.2027	-76.8329	-11.362	0
0.1800	36.0184	17.781	-26.19	-8.00219	0
0.1807	30.5264	5.26862	-58.5266	-3.72893	0
0.1813	24.4166	-2.66547	-96.0745	-0.0688226	0
0.1820	20.4577	2.52165	-73.1917	1.76436	0
0.1827	16.7964	5.26862	-48.1375	4.51101	0
0.1833	9.15335	5.26862	-35.3431	9.08458	0
0.1840	0.915335	7.09993	-14.8989	12.7509	0
0.1847	-3.66134	8.31761	-3.60781	13.6644	0
0.1853	-9.45083	7.40675	4.64338	16.4111	0
0.1860	-16.7735	5.26862	15.9345	19.7709	0
0.1867	-19.222	4.04615	18.6737	19.7709	0
0.1873	-19.222	6.49109	23.2503	17.6311	0
0.1880	-20.7552	5.57544	25.0876	16.4111	0
0.1887	-20.7552	2.82847	17.1705	15.7979	0
0.1893	-19.222	6.18427	20.511	14.8844	0
0.1900	-17.6888	7.09993	12.8946	11.5309	0
0.1907	-12.8147	6.79311	-4.81041	6.03762	0
0.1913	-7.94053	15.9497	25.9896	2.07093	0
0.1920	-6.40734	19.6123	52.2464	0.237751	0
0.1927	-0.915335	5.26862	-7.88372	-0.982286	0
0.1933	8.85586	-5.71926	-72.8576	-4.03551	0
0.1940	15.2632	-3.88794	-73.793	-8.91565	0
0.1947	19.8399	-2.05663	-70.1184	-12.2754	0
0.1953	25.6294	-2.66547	-78.3696	-12.8886	0
0.1960	27.7804	-2.05663	-74.3943	-14.7155	0
0.1967	28.6957	-3.58113	-74.6949	-18.6822	0
0.1973	32.3571	-3.58113	-73.793	-19.6019	0
0.1980	35.1031	-2.05663	-64.6398	-16.5487	0
0.1987	34.4852	-2.05663	-60.0633	-15.6352	0
0.1993	33.2724	-2.66547	-48.4715	-15.3287	0
0.2000	29.9086	-3.58113	-34.4078	-11.362	0
0.2007	25.6294	-2.05663	-23.4507	-6.47558	0
0.2013	22.8834	3.74412	2.20477	-5.25554	0
0.2020	18.6271	5.26862	20.2104	-2.20232	0
0.2027	12.8147	7.40675	29.6642	4.51101	0
0.2033	7.02519	20.528	84.583	9.08458	0
0.2040	0.297484	25.1062	133.121	10.3109	0
0.2047	-7.02519	10.7626	96.8094	12.7509	0
0.2053	-11.6019	3.13049	56.2216	14.2776	0
0.2060	-15.8582	8.01559	71.7886	13.971	0
0.2067	-20.4348	8.01559	84.583	15.4976	0
0.2073	-22.8834	6.49109	82.7791	16.7176	0
0.2080	-24.0962	8.93124	88.2576	13.971	0
0.2087	-25.3319	8.01559	86.4203	10.6112	0
0.2093	-23.7987	5.87746	82.7791	10.3109	0
0.2100	-19.222	5.57544	79.4051	11.2243	0
0.2107	-15.8582	4.9618	64.1388	7.25765	0
0.2113	-12.1968	4.65978	57.4242	0.544324	0
0.2120	-5.19452	2.52165	52.547	-3.42236	0
0.2127	2.12815	-1.74981	36.0781	-4.03551	0
0.2133	6.72771	-1.14097	38.216	-6.47558	0
0.2140	13.4325	-1.14097	38.8173	-10.1419	0
0.2147	21.3731	-1.14097	22.649	-11.9689	0
0.2153	25.9497	8.62443	51.9457	-14.1086	0
0.2160	29.9086	12.8959	90.0949	-15.9356	0
0.2167	34.1878	-1.44779	47.9705	-15.9356	0
0.2173	34.1878	-9.6839	-4.50976	-16.2421	0
0.2180	34.1878	-3.58113	5.84598	-15.3287	0
0.2187	36.0184	-3.2791	21.413	-12.582	0
0.2193	34.1878	-5.71926	24.787	-11.9689	0
0.2200	28.6957	-1.14097	42.7926	-11.6623	0
0.2207	25.0344	2.82847	59.8628	-6.47558	0
0.2213	19.5424	2.52165	72.3899	-1.90201	0
0.2220	12.8147	3.43731	88.8589	-0.982286	0
0.2227	8.55838	5.57544	102.923	0.237751	0
0.2233	2.746	7.09993	119.392	3.59129	0
0.2240	-5.49201	5.57544	130.683	7.25765	0
0.2247	-11.2815	7.70877	139.235	10.6112	0
0.2253	-17.0939	14.4252	162.418	12.7509	0
0.2260	-23.5012	11.6782	170.369	14.5779	0
0.2267	-26.2472	8.01559	167.295	17.0242	0
0.2273	-28.6729	22.0525	211.858	17.3245	0
0.2280	-31.7392	29.9865	244.496	15.4976	0
0.2287	-32.0367	13.8115	191.113	14.5779	0
0.2293	-30.8239	1.60599	135.56	10.0043	0
0.2300	-28.0779	3.43731	131.585	4.20443	0
0.2307	-24.4166	1.60599	123.968	4.20443	0
0.2313	-18.9245	0.690338	110.539	4.51101	0
0.2320	-10.984	4.35296	105.361	-0.982286	0
0.2327	-2.12815	1.91281	87.3557	-5.25554	0
0.2333	1.21282	-1.14097	70.5526	-6.78215	0
0.2340	4.57667	0.383521	63.2368	-10.4423	0
0.2347	13.1351	-1.14097	52.547	-13.1889	0
0.2353	17.7117	-2.97229	48.2711	-12.8886	0
0.2360	19.222	-2.97229	41.5566	-15.0221	0
0.2367	24.1191	-2.36345	30.2655	-17.7687	0
0.2373	26.8651	0.997154	40.6546	-17.1556	0
0.2380	24.714	2.52165	45.2312	-16.2421	0
0.2387	26.8651	1.60599	38.8173	-17.1556	0
0.2393	27.1626	9.23327	86.4203	-15.6352	0
0.2400	20.1374	14.7272	134.658	-11.362	0
0.2407	14.3479	5.26862	94.3708	-8.30876	0
0.2413	12.5172	-2.05663	47.3691	-4.94897	0
0.2420	8.55838	1.29918	66.2767	-0.0688226	0
0.2427	3.36386	1.60599	89.4936	3.59129	0
0.2433	-2.44852	2.21483	96.2081	4.81758	0
0.2440	-9.7712	8.01559	111.14	7.25765	0
0.2447	-14.6454	11.6782	121.229	11.8312	0
0.2453	-15.5607	11.0646	126.106	15.4976	0
0.2460	-17.6888	9.8469	133.121	15.4976	0
0.2467	-21.6705	10.7626	133.723	15.4976	0
0.2473	-25.3319	12.5939	134.959	18.8511	0
0.2480	-25.6294	9.23327	132.219	19.4643	0
0.2487	-23.7987	6.18427	123.367	13.6644	0
0.2493	-23.5012	9.23327	126.707	9.08458	0
0.2500	-21.3502	7.70877	115.416	8.17112	0
0.2507	-14.6454	4.35296	94.0702	6.03762	0
0.2513	-10.0687	14.7272	123.066	1.76436	0
0.2520	-7.62016	18.3898	149.59	-1.28886	0
0.2527	-0.297484	0.383521	88.2576	-5.25554	0
0.2533	7.94053	-10.5996	19.275	-9.22223	0
0.2540	12.5172	-6.02128	11.9592	-11.9689	0
0.2547	17.7117	-6.32809	8.318	-12.8886	0
0.2553	25.0344	-7.85259	-5.74576	-14.1086	0
0.2560	30.5264	-4.18997	-4.20911	-14.7155	0
0.2567	32.3571	-3.88794	-6.34706	-15.3287	0
0.2573	32.3571	-2.97229	-14.2642	-16.2421	0
0.2580	34.1878	-0.834158	-13.6629	-17.7687	0
0.2587	35.6981	-2.05663	-10.623	-18.3756	0
0.2593	34.1878	-1.14097	-1.7705	-14.7155	0
0.2600	32.0367	0.997154	6.78134	-10.4423	0
0.2607	28.6957	0.0814982	13.4959	-9.5288	0
0.2613	20.4577	3.43731	33.3388	-7.3953	0
0.2620	13.4325	7.09993	45.2312	0.237751	0
0.2627	12.8147	8.31761	51.6451	6.03762	0
0.2633	7.64304	17.1721	103.825	7.25765	0
0.2640	-3.04349	23.5769	147.753	8.78426	0
0.2647	-9.15335	11.6782	108.101	10.9178	0
0.2653	-11.6019	0.690338	60.7982	11.8312	0
0.2660	-16.1785	3.43731	70.252	13.0575	0
0.2667	-18.9245	7.09993	80.6411	14.8844	0
0.2673	-21.0527	8.31761	74.8286	15.4976	0
0.2680	-24.714	8.01559	77.2672	15.191	0
0.2687	-25.3319	4.04615	75.7639	13.6644	0
0.2693	-23.5012	4.04615	65.6754	10.9178	0
0.2700	-20.7552	5.26862	50.4091	9.69773	0
0.2707	-14.6454	-0.225319	34.2407	9.08458	0
0.2713	-8.85586	-2.66547	29.3635	3.89786	0
0.2720	-7.02519	-0.834158	17.1705	-1.90201	0
0.2727	-2.44852	-2.66547	-2.07115	-2.81547	0
0.2733	6.40734	-2.66547	-1.7705	-4.34208	0
0.2740	11.6019	-2.97229	-13.3622	-10.1419	0
0.2747	15.8811	-5.10562	-33.8065	-13.1889	0
0.2753	24.1191	3.43731	3.10672	-14.1086	0
0.2760	29.2907	10.7626	35.1427	-16.2421	0
0.2767	28.6957	-2.66547	-23.1167	-16.2421	0
0.2773	29.2907	-13.9602	-79.5722	-16.8553	0
0.2780	31.1214	-7.55057	-68.6151	-18.6822	0
0.2787	29.2907	-4.49678	-60.0633	-16.5487	0
0.2793	27.7804	-5.71926	-61.9006	-13.1889	0
0.2800	27.46	-1.74981	-45.3982	-12.2754	0
0.2807	21.3731	-0.532135	-33.2052	-10.1419	0
0.2813	14.3479	-1.14097	-24.6533	-6.16901	0
0.2820	11.3044	2.52165	-9.38698	-3.12204	0
0.2827	7.02519	4.35296	3.10672	0.237751	0
0.2833	0.297484	3.74412	17.7718	4.20443	0
0.2840	-4.27919	4.04615	27.2256	7.56423	0
0.2847	-9.7712	5.26862	32.4034	10.0043	0
0.2853	-16.1785	9.23327	51.9457	9.69773	0
0.2860	-18.9245	10.1489	55.921	11.5309	0
0.2867	-19.222	8.62443	48.5718	15.191	0
0.2873	-21.0527	16.8653	90.9969	13.971	0
0.2880	-25.3319	23.5769	122.131	11.2243	0
0.2887	-28.6729	10.1489	65.3748	12.7509	0
0.2893	-27.46	-4.8036	8.61865	13.3578	0
0.2900	-21.968	-3.88794	5.24468	10.0043	0
0.2907	-18.0092	-1.14097	-5.74576	6.64451	0
0.2913	-15.2632	-1.74981	-21.6134	2.67782	0
0.2920	-9.45083	-0.532135	-25.5553	-2.81547	0
0.2927	-1.83067	-0.834158	-42.9596	-7.08873	0
0.2933	4.57667	-2.97229	-60.0633	-10.1419	0
0.2940	10.6865	-4.8036	-67.0785	-13.8021	0
0.2947	15.8811	-5.71926	-79.5722	-15.3287	0
0.2953	19.8399	-4.18997	-83.5474	-16.2421	0
0.2960	23.2037	-4.49678	-86.6207	-16.8553	0
0.2967	25.9497	-5.71926	-98.5131	-16.5487	0
0.2973	30.206	-3.2791	-90.5626	-15.9356	0
0.2980	33.5699	-4.8036	-84.4828	-17.4622	0
0.2987	34.1878	-6.63491	-87.222	-19.2953	0
0.2993	33.2724	8.01559	-40.8217	-17.4622	0
0.3000	30.5264	18.3898	5.84598	-12.2754	0
0.3007	23.2037	4.35296	-30.1319	-7.3953	0
0.3013	18.6271	-7.24375	-71.9557	-3.72893	0
0.3020	17.0939	-1.44779	-52.7475	0.544324	0
0.3027	9.15335	1.60599	-29.8312	2.37125	0
0.3033	-1.83067	0.997154	-21.3128	3.59129	0
0.3040	-5.49201	3.74412	-6.34706	8.17112	0
0.3047	-8.85586	4.9618	3.74143	11.8312	0
0.3053	-17.0939	5.26862	11.6586	11.8312	0
0.3060	-22.2655	5.87746	17.1705	13.6644	0
0.3067	-24.0962	6.79311	15.9345	15.4976	0
0.3073	-26.8422	9.54008	21.413	13.3578	0
0.3080	-27.1626	8.93124	18.6737	13.0575	0
0.3087	-25.3319	5.87746	8.61865	15.191	0
0.3093	-25.3319	7.70877	20.2104	11.8312	0
0.3100	-23.1809	4.9618	15.0325	6.33793	0
0.3107	-16.1785	-0.834158	-8.78567	5.1179	0
0.3113	-10.3662	8.01559	20.511	3.59129	0
0.3120	-7.02519	15.034	46.1331	0.237751	0
0.3127	-3.95882	0.997154	-18.2395	-2.81547	0
0.3133	0.915335	-9.99072	-82.3448	-7.3953	0
0.3140	8.85586	-6.02128	-82.9461	-11.0554	0
0.3147	16.476	-6.32809	-88.4246	-12.582	0
0.3153	19.8399	-10.2975	-105.228	-16.2421	0
0.3160	23.2037	-7.55057	-104.626	-18.3756	0
0.3167	29.6111	-2.97229	-108.268	-15.3287	0
0.3173	31.4417	-0.532135	-111.642	-15.0221	0
0.3180	29.6111	-1.14097	-103.992	-17.7687	0
0.3187	30.5264	-2.05663	-97.9118	-15.6352	0
0.3193	30.5264	-0.532135	-87.5227	-12.2754	0
0.3200	25.3319	0.0814982	-76.2316	-11.6623	0
0.3207	20.4577	2.21483	-67.6798	-8.91565	0
0.3213	17.7117	8.31761	-45.6989	-4.64865	0
0.3220	12.2197	7.40675	-31.6685	-0.982286	0
0.3227	5.78949	5.87746	-23.4507	3.59129	0
0.3233	0.297484	18.0878	30.5661	8.17112	0
0.3240	-6.10986	22.9681	78.2025	10.0043	0
0.3247	-13.4325	10.1489	42.1913	10.9178	0
0.3253	-18.6042	3.43731	-2.67245	11.5309	0
0.3260	-21.6705	6.79311	6.78134	14.5779	0
0.3267	-25.0115	6.79311	19.275	18.5446	0
0.3273	-28.0779	8.01559	17.4711	17.3245	0
0.3280	-29.5882	8.93124	19.275	14.5779	0
0.3287	-29.5882	4.35296	16.2351	15.4976	0
0.3293	-29.9086	3.43731	11.9592	13.6644	0
0.3300	-27.46	4.04615	3.74143	8.47769	0
0.3307	-20.7552	0.383521	-13.3622	6.95108	0
0.3313	-14.0275	-1.44779	-20.6781	5.1179	0
0.3320	-10.3662	-2.97229	-30.7666	-0.375396	0
0.3327	-4.27919	-3.88794	-50.9101	-3.12204	0
0.3333	3.95882	0.690338	-51.2108	-4.34208	0
0.3340	8.55838	0.690338	-56.3887	-9.22223	0
0.3347	14.3479	-4.18997	-73.4923	-13.1889	0
0.3353	22.2884	4.9618	-41.757	-11.9689	0
0.3360	23.7987	12.2871	-10.0217	-11.362	0
0.3367	23.2037	-1.44779	-60.6646	-15.6352	0
0.3373	27.46	-11.2132	-114.381	-18.3756	0
0.3380	29.2907	-4.8036	-104.927	-16.8553	0
0.3387	25.9497	-1.74981	-92.0993	-14.7155	0
0.3393	26.2472	-1.44779	-89.36	-12.2754	0
0.3400	26.5447	1.60599	-71.655	-9.22223	0
0.3407	19.5424	1.60599	-56.3887	-8.00219	0
0.3413	12.5172	1.60599	-45.0976	-7.3953	0
0.3420	8.55838	5.87746	-32.2698	-1.59543	0
0.3427	1.83067	7.40675	-23.4507	4.81758	0
0.3433	-5.19452	8.01559	-7.88372	8.17112	0
0.3440	-8.85586	8.93124	3.74143	11.8312	0
0.3447	-14.6454	8.93124	7.68329	14.2776	0
0.3453	-21.3502	12.5939	27.8269	13.0575	0
0.3460	-22.5859	14.4252	35.7774	15.7979	0
0.3467	-23.7987	12.5939	29.3635	19.4643	0
0.3473	-28.0779	21.7456	68.114	16.1045	0
0.3480	-32.0367	29.0709	102.288	13.6644	0
0.3487	-34.4852	15.6429	50.7097	17.3245	0
0.3493	-35.1031	3.43731	-7.54967	17.3245	0
0.3500	-29.9086	7.40675	-10.3223	12.4444	0
0.3507	-21.0527	8.62443	-17.0369	9.08458	0
0.3513	-15.8582	6.18427	-37.1804	6.03762	0
0.3520	-14.6454	9.54008	-42.659	0.844641	0
0.3527	-9.7712	8.01559	-52.7475	-3.42236	0
0.3533	-1.83067	3.43731	-67.6798	-7.3953	0
0.3540	4.27919	4.9618	-77.4342	-10.4423	0
0.3547	9.15335	3.43731	-86.6207	-11.9689	0
0.3553	14.0504	-2.66547	-88.4246	-13.8021	0
0.3560	17.7117	-2.97229	-93.0012	-14.1086	0
0.3567	22.5859	1.29918	-101.252	-13.8021	0
0.3573	26.8651	3.13049	-89.9613	-15.6352	0
0.3580	27.7804	1.60599	-83.8481	-16.2421	0
0.3587	27.1626	4.04615	-85.986	-14.1086	0
0.3593	25.9497	14.4252	-38.383	-14.1086	0
0.3600	20.4577	18.0878	7.98394	-12.8886	0
0.3607	14.9657	7.40675	-27.0919	-7.3953	0
0.3613	12.5172	-0.532135	-65.5418	-1.90201	0
0.3620	7.94053	3.43731	-45.3982	0.237751	0
0.3627	0.297484	8.01559	-25.2546	1.76436	0
0.3633	-5.78949	10.7626	-18.2395	4.51101	0
0.3640	-10.3662	13.5095	-0.53449	9.39115	0
0.3647	-16.1785	14.7272	12.2599	11.5309	0
0.3653	-22.8834	14.1184	19.275	9.08458	0
0.3660	-25.6294	12.5939	25.6889	10.9178	0
0.3667	-25.3319	12.8959	27.2256	16.4111	0
0.3673	-27.1626	15.3408	32.7041	17.0242	0
0.3680	-31.1214	12.2871	31.5015	13.971	0
0.3687	-31.4417	7.40675	24.1857	13.6644	0
0.3693	-28.3754	8.31761	34.5414	12.1378	0
0.3700	-26.2472	6.18427	25.9896	7.56423	0
0.3707	-22.5859	2.82847	2.20477	5.42447	0
0.3713	-17.0939	13.2027	35.1427	3.59129	0
0.3720	-13.4325	19.6123	64.7735	-0.0688226	0
0.3727	-7.32268	4.35296	-1.7705	-3.72893	0
0.3733	2.44852	-7.24375	-71.9557	-9.22223	0
0.3740	8.55838	-2.05663	-72.2563	-15.3287	0
0.3747	11.6019	-0.225319	-73.1917	-17.1556	0
0.3753	16.7964	-1.74981	-89.0593	-15.6352	0
0.3760	21.6705	0.690338	-88.4246	-14.7155	0
0.3767	22.8834	0.690338	-89.36	-16.2421	0
0.3773	24.4166	-0.834158	-92.7006	-18.9888	0
0.3780	26.2472	0.383521	-90.2619	-19.6019	0
0.3787	25.9497	1.29918	-91.1973	-16.5487	0
0.3793	26.2472	3.43731	-81.7101	-13.4955	0
0.3800	25.3319	6.49109	-68.9158	-11.0554	0
0.3807	18.3067	8.31761	-60.3639	-7.3953	0
0.3813	12.2197	11.6782	-35.3431	-4.64865	0
0.3820	10.389	11.9802	-18.8408	-3.12204	0
0.3827	6.40734	10.1489	-14.5982	2.07093	0
0.3833	-0.915335	16.5585	38.8173	7.25765	0
0.3840	-7.94053	22.9681	90.3956	8.17112	0
0.3847	-13.1122	14.4252	51.9457	10.0043	0
0.3853	-16.476	5.26862	5.84598	13.971	0
0.3860	-18.9245	6.18427	20.511	15.4976	0
0.3867	-22.8834	7.09993	29.9648	14.2776	0
0.3873	-25.3319	7.70877	21.1123	13.6644	0
0.3880	-25.3319	8.93124	25.6889	13.971	0
0.3887	-28.0779	8.01559	26.3236	14.5779	0
0.3893	-28.9932	6.79311	20.511	12.7509	0
0.3900	-22.5859	6.18427	14.3978	9.08458	0
0.3907	-14.9428	3.74412	0.0668112	5.42447	0
0.3913	-10.984	3.43731	-10.0217	2.07093	0
0.3920	-7.02519	1.60599	-21.3128	-0.375396	0
0.3927	-2.12815	-1.74981	-38.383	-2.20232	0
0.3933	2.12815	0.690338	-37.1804	-5.56212	0
0.3940	6.72771	-2.05663	-42.659	-9.83537	0
0.3947	13.4325	-6.63491	-60.0633	-12.8886	0
0.3953	18.9245	4.9618	-28.0273	-14.4089	0
0.3960	21.3731	11.3714	4.94403	-14.7155	0
0.3967	22.8834	-6.32809	-45.3982	-16.5487	0
0.3973	25.3319	-16.7023	-98.5131	-18.0753	0
0.3980	28.6957	-10.2975	-87.5227	-15.6352	0
0.3987	30.8239	-9.38188	-76.8329	-14.7155	0
0.3993	29.6111	-8.46622	-80.2069	-17.1556	0
0.4000	25.9497	-2.97229	-64.0385	-12.8886	0
0.4007	20.7552	-2.97229	-47.2355	-3.12204	0
0.4013	14.6454	-2.66547	-37.7817	-0.982286	0
0.4020	9.7712	2.52165	-24.6533	-2.81547	0
0.4027	6.72771	2.52165	-10.623	2.67782	0
0.4033	0.915335	1.91281	5.54533	10.0043	0
0.4040	-7.62016	3.74412	13.1952	10.6112	0
0.4047	-12.5172	3.13049	18.6737	9.08458	0
0.4053	-15.5607	4.65978	40.6546	12.1378	0
0.4060	-20.1374	5.87746	45.5318	16.4111	0
0.4067	-22.5859	5.57544	40.9553	16.7176	0
0.4073	-23.5012	14.1184	87.3557	16.4111	0
0.4080	-27.1626	18.3898	121.53	17.0242	0
0.4087	-29.2907	4.65978	66.9114	14.5779	0
0.4093	-25.9269	-6.02128	11.0573	11.2243	0
0.4100	-22.5859	-2.97229	7.98394	9.39115	0
0.4107	-20.1374	-1.74981	-0.83514	5.42447	0
0.4113	-16.1785	-3.58113	-17.6382	1.15121	0
0.4120	-10.984	-2.36345	-22.5154	-0.0688226	0
0.4127	-3.95882	-2.05663	-38.0824	-2.5089	0
0.4133	3.04349	-3.58113	-54.2507	-6.78215	0
0.4140	8.55838	-5.71926	-62.8025	-8.61534	0
0.4147	15.5607	-6.63491	-75.6303	-10.1419	0
0.4153	23.2037	-5.10562	-80.2069	-14.1086	0
0.4160	26.8651	-5.71926	-85.3847	-15.9356	0
0.4167	28.3754	-6.63491	-93.9366	-15.6352	0
0.4173	30.5264	-3.58113	-82.3448	-14.7155	0
0.4180	31.1214	-2.97229	-79.5722	-12.8886	0
0.4187	33.2724	-1.14097	-86.6207	-11.362	0
0.4193	36.6134	11.6782	-36.8464	-11.0554	0
0.4200	31.1214	17.1721	13.4959	-9.22223	0
0.4207	20.7552	3.74412	-24.6533	-5.25554	0
0.4213	17.3914	-3.2791	-64.9405	-1.90201	0
0.4220	14.9657	2.21483	-40.8217	-0.982286	0
0.4227	6.10986	2.52165	-20.0768	2.37125	0
0.4233	-1.83067	1.91281	-16.1015	8.47769	0
0.4240	-5.19452	5.57544	0.367462	11.2243	0
0.4247	-10.6865	7.09993	12.2599	10.9178	0
0.4253	-17.0939	8.93124	18.0724	13.6644	0
0.4260	-21.0527	10.7626	23.2503	17.3245	0
0.4267	-24.4166	9.23327	24.4863	18.2442	0
0.4273	-26.2472	9.8469	32.1028	17.3245	0
0.4280	-26.8422	9.54008	30.5661	14.5779	0
0.4287	-27.46	5.87746	22.9497	13.0575	0
0.4293	-28.6729	6.79311	33.3388	13.3578	0
0.4300	-25.3319	8.01559	25.9896	10.9178	0
0.4307	-17.3914	4.35296	1.60347	7.25765	0
0.4313	-12.5172	8.93124	35.1427	6.64451	0
0.4320	-9.15335	14.7272	66.5774	3.59129	0
0.4327	-3.36386	1.60599	3.40737	-5.56212	0
0.4333	3.04349	-12.4309	-64.6398	-11.0554	0
0.4340	6.72771	-9.07506	-66.7778	-10.7488	0
0.4347	10.389	-5.10562	-67.9804	-12.2754	0
0.4353	16.7964	-8.46622	-80.2069	-15.6352	0
0.4360	23.2037	-6.63491	-78.0689	-17.1556	0
0.4367	25.9497	-2.97229	-77.4342	-18.3756	0
0.4373	25.0344	-6.63491	-77.1335	-18.0753	0
0.4380	24.4166	-9.07506	-73.4923	-16.5487	0
0.4387	26.8651	-5.41244	-72.2563	-16.8553	0
0.4393	28.0779	-2.97229	-61.2659	-15.3287	0
0.4400	25.3319	-2.05663	-50.9101	-9.22223	0
0.4407	18.9245	2.52165	-42.9596	-5.56212	0
0.4413	11.3044	4.9618	-15.5002	-4.64865	0
0.4420	6.72771	2.21483	0.968763	-1.28886	0
0.4427	3.95882	4.9618	7.08199	2.07093	0
0.4433	-2.12815	16.2565	63.5375	3.29097	0
0.4440	-9.45083	20.83	111.14	7.25765	0
0.4447	-15.2632	13.5095	70.252	12.4444	0
0.4453	-21.6705	7.09993	28.4616	14.5779	0
0.4460	-26.2472	7.40675	42.7926	16.4111	0
0.4467	-27.46	10.4557	50.7097	18.5446	0
0.4473	-29.5882	11.6782	47.0685	17.3245	0
0.4480	-32.6546	10.4557	54.3843	14.5779	0
0.4487	-31.7392	11.6782	49.8078	13.3578	0
0.4493	-28.6729	12.5939	42.1913	12.1378	0
0.4500	-25.3319	8.01559	38.5167	8.47769	0
0.4507	-20.7552	4.9618	22.649	2.9844	0
0.4513	-16.1785	6.49109	10.456	0.237751	0
0.4520	-12.5172	1.60599	0.668112	0.237751	0
0.4527	-4.27919	-3.58113	-18.2395	-2.5089	0
0.4533	5.19452	2.82847	-20.3774	-5.86869	0
0.4540	10.389	6.79311	-22.5154	-7.3953	0
0.4547	14.0504	3.43731	-35.6438	-11.0554	0
0.4553	18.3067	9.8469	-5.74576	-15.0221	0
0.4560	22.8834	15.3408	25.9896	-14.1086	0
0.4567	27.7804	2.82847	-23.4507	-14.1086	0
0.4573	29.6111	-8.46622	-79.5722	-17.1556	0
0.4580	29.6111	-6.63491	-68.9158	-16.2421	0
0.4587	32.3571	-4.49678	-52.7475	-13.8021	0
0.4593	32.6546	-2.05663	-54.5514	-13.1889	0
0.4600	26.2472	1.91281	-41.757	-9.22223	0
0.4607	21.6705	0.997154	-24.052	-2.5089	0
0.4613	21.3731	0.690338	-10.623	0.844641	0
0.4620	16.7964	5.87746	1.60347	2.37125	0
0.4627	7.64304	8.93124	13.7965	4.51101	0
0.4633	0.915335	8.62443	33.0381	5.1179	0
0.4640	-5.49201	8.01559	45.8325	7.56423	0
0.4647	-11.6019	8.93124	52.2464	14.5779	0
0.4653	-15.2632	11.9802	72.3899	19.1577	0
0.4660	-18.0092	10.7626	78.2025	18.5446	0
0.4667	-21.968	9.54008	76.0646	18.2442	0
0.4673	-25.3319	18.0878	125.171	16.4111	0
0.4680	-27.7575	21.7456	161.182	13.0575	0
0.4687	-29.9086	8.01559	105.662	14.5779	0
0.4693	-30.5264	-2.97229	48.9058	16.1045	0
0.4700	-28.3754	-2.05663	47.0685	11.8312	0
0.4707	-23.1809	-1.14097	38.5167	8.78426	0
0.4713	-16.1785	-2.05663	23.2503	6.95108	0
0.4720	-9.7712	-1.14097	22.3484	1.45779	0
0.4727	-2.746	-2.05663	8.61865	-3.42236	0
0.4733	2.44852	-2.05663	-8.48502	-5.56212	0
0.4740	7.64304	-2.66547	-16.1015	-9.83537	0
0.4747	14.0504	-4.8036	-27.3926	-14.7155	0
0.4753	19.8399	-4.8036	-31.0672	-17.1556	0
0.4760	24.1191	-6.32809	-33.5058	-16.8553	0
0.4767	28.3754	-7.55057	-43.2603	-15.0221	0
0.4773	30.206	-2.97229	-35.0425	-15.0221	0
0.4780	30.206	-2.97229	-28.0273	-16.5487	0
0.4787	31.4417	-4.8036	-29.8312	-16.2421	0
0.4793	31.4417	4.9618	15.0325	-13.4955	0
0.4800	27.7804	11.6782	62.6355	-9.22223	0
0.4807	22.2884	-0.834158	29.6642	-5.56212	0
0.4813	16.7964	-8.46622	-11.2243	-3.42236	0
0.4820	11.3044	-2.66547	7.38264	0.544324	0
0.4827	6.10986	-0.225319	29.6642	6.64451	0
0.4833	0.297484	-0.225319	36.3787	9.69773	0
0.4840	-3.95882	1.91281	51.6451	10.6112	0
0.4847	-9.15335	0.690338	64.4728	12.7509	0
0.4853	-16.1785	0.690338	72.6906	14.5779	0
0.4860	-20.7552	4.9618	78.2025	15.4976	0
0.4867	-21.0527	6.18427	77.8685	15.4976	0
0.4873	-21.6705	5.57544	83.0797	14.2776	0
0.4880	-23.5012	4.35296	80.9418	13.971	0
0.4887	-24.714	3.43731	72.3899	14.5779	0
0.4893	-22.5859	5.26862	79.7058	12.1378	0
0.4900	-15.5607	4.9618	69.9513	9.69773	0
0.4907	-9.7712	3.43731	47.3691	8.17112	0
0.4913	-7.94053	8.93124	79.1045	3.29097	0
0.4920	-4.27919	10.7626	104.125	-1.59543	0
0.4927	0.297484	-1.74981	37.6147	-1.90201	0
0.4933	4.87416	-12.1288	-28.9293	-4.64865	0
0.4940	11.3044	-10.2975	-29.8312	-9.83537	0
0.4947	16.476	-7.24375	-32.2698	-12.582	0
0.4953	20.1374	-6.32809	-47.5362	-15.0221	0
0.4960	25.9497	-5.71926	-46.3336	-18.0753	0
0.4967	29.9086	-4.8036	-49.0728	-17.4622	0
0.4973	31.1214	-2.97229	-53.0481	-16.5487	0
0.4980	34.1878	-3.58113	-48.4715	-16.5487	0
0.4987	34.7827	-6.32809	-46.6342	-14.4089	0
0.4993	31.4417	-3.2791	-39.3184	-11.9689	0
0.5000	29.9086	1.29918	-28.0273	-11.362	0
0.5007	26.8651	2.82847	-18.8408	-8.91565	0
0.5013	19.5424	7.09993	4.04208	-4.34208	0
0.5020	14.9657	8.31761	17.4711	-0.982286	0
0.5027	11.8994	6.18427	22.9497	2.67782	0
0.5033	5.49201	13.5095	76.0646	6.33793	0
0.5040	-1.21282	19.9143	122.432	7.86454	0
0.5047	-6.70483	10.1489	81.8437	9.69773	0
0.5053	-14.3479	0.997154	35.1427	13.6644	0
0.5060	-20.1374	3.13049	47.0685	14.2776	0
0.5067	-22.8834	4.35296	57.7583	12.4444	0
0.5073	-26.8422	4.65978	51.9457	13.0575	0
0.5080	-29.9086	6.49109	55.6203	14.5779	0
0.5087	-28.9932	6.18427	54.3843	13.6644	0
0.5093	-27.1626	5.57544	47.0685	12.7509	0
0.5100	-24.714	6.79311	36.0781	9.08458	0
0.5107	-19.8399	6.49109	17.4711	2.67782	0
0.5113	-14.6454	5.26862	7.68329	-0.675713	0
0.5120	-9.7712	2.21483	-3.30715	-1.28886	0
0.5127	-2.44852	0.0814982	-21.9141	-5.25554	0
0.5133	3.04349	2.21483	-23.7514	-10.1419	0
0.5140	7.02519	0.690338	-34.4078	-12.8886	0
0.5147	13.1351	-0.834158	-53.6494	-15.9356	0
0.5153	20.7552	9.8469	-18.8408	-18.3756	0
0.5160	25.9497	17.1721	13.7965	-19.6019	0
0.5167	26.2472	4.65978	-40.521	-21.7354	0
0.5173	25.0344	-8.46622	-94.8385	-20.822	0
0.5180	26.8651	-6.93693	-82.9461	-17.7687	0
0.5187	31.1214	-3.88794	-71.9557	-18.3756	0
0.5193	29.6111	-3.88794	-73.1917	-18.3756	0
0.5200	25.0344	-2.05663	-56.3887	-13.4955	0
0.5207	21.6705	1.60599	-40.8217	-8.30876	0
0.5213	16.1785	5.26862	-31.3679	-6.16901	0
0.5220	9.47371	5.87746	-19.4755	-4.64865	0
0.5227	6.10986	4.35296	-6.94837	-2.81547	0
0.5233	2.12815	5.26862	10.7566	2.67782	0
0.5240	-4.87416	8.01559	19.9097	9.08458	0
0.5247	-10.6865	11.3714	23.8516	10.0043	0
0.5253	-15.2632	14.4252	46.1331	9.69773	0
0.5260	-20.1374	12.8959	52.547	15.191	0
0.5267	-23.5012	13.2027	44.6299	18.2442	0
0.5273	-24.4166	22.6613	89.1596	15.4976	0
0.5280	-25.6294	25.4083	126.106	15.191	0
0.5287	-27.7575	12.8959	74.5279	16.4111	0
0.5293	-27.46	4.35296	18.3731	12.7509	0
0.5300	-22.8834	5.26862	13.7965	8.78426	0
0.5307	-17.6888	5.26862	3.10672	7.86454	0
0.5313	-15.2632	3.43731	-11.8256	7.25765	0
0.5320	-11.6019	2.82847	-13.3622	3.59129	0
0.5327	-4.57667	0.997154	-29.5306	-2.81547	0
0.5333	1.83067	1.60599	-47.2355	-7.69562	0
0.5340	8.55838	0.997154	-52.4134	-9.22223	0
0.5347	16.7964	-3.2791	-61.5665	-11.9689	0
0.5353	21.968	-3.88794	-67.3791	-15.9356	0
0.5360	25.3319	-2.05663	-74.0936	-17.1556	0
0.5367	28.6957	-3.88794	-82.6455	-17.4622	0
0.5373	29.9086	-2.05663	-71.0537	-17.4622	0
0.5380	31.4417	0.690338	-65.5418	-14.7155	0
0.5387	34.1878	-0.225319	-67.9804	-12.8886	0
0.5393	32.952	7.70877	-20.3774	-13.1889	0
0.5400	27.1626	16.2565	27.2256	-10.7488	0
0.5407	23.2037	6.49109	-5.44511	-6.47558	0
0.5413	20.1374	-4.8036	-44.1956	-4.64865	0
0.5420	14.6454	-2.05663	-26.4906	-2.20232	0
0.5427	8.85586	3.13049	-6.94837	2.67782	0
0.5433	2.44852	5.26862	2.20477	6.64451	0
0.5440	-4.27919	7.09993	19.6091	9.08458	0
0.5447	-8.85586	6.18427	29.9648	11.2243	0
0.5453	-11.6019	4.65978	36.98	12.7509	0
0.5460	-15.2632	5.26862	44.6299	15.191	0
0.5467	-19.5195	4.35296	46.7678	17.3245	0
0.5473	-23.5012	5.87746	51.6451	17.0242	0
0.5480	-24.4166	7.09993	48.9058	17.3245	0
0.5487	-23.1809	4.9618	43.3939	18.5446	0
0.5493	-23.7987	6.49109	55.2863	16.7176	0
0.5500	-20.7552	7.09993	44.9305	12.7509	0
0.5507	-12.5172	5.26862	21.1123	10.6112	0
0.5513	-9.15335	12.5939	54.685	9.08458	0
0.5520	-7.32268	17.1721	80.0064	6.03762	0
0.5527	-0.617851	3.13049	12.2599	1.15121	0
0.5533	4.57667	-8.46622	-53.3488	-2.81547	0
0.5540	8.85586	-5.71926	-53.9501	-5.56212	0
0.5547	17.7117	-2.97229	-57.9253	-9.5288	0
0.5553	24.1191	-2.97229	-72.557	-13.8021	0
0.5560	25.9497	-2.05663	-71.9557	-14.4089	0
0.5567	30.5264	-4.8036	-74.0936	-14.1086	0
0.5573	34.1878	-5.10562	-74.6949	-16.5487	0
0.5580	33.2724	-1.14097	-70.1184	-16.5487	0
0.5587	32.3571	-0.834158	-70.1184	-15.0221	0
0.5593	31.1214	-1.44779	-59.1279	-14.1086	0
0.5600	28.3754	-1.74981	-46.9349	-10.1419	0
0.5607	24.1191	-1.44779	-39.619	-5.56212	0
0.5613	16.7964	2.82847	-12.7609	-5.56212	0
0.5620	11.6019	5.26862	3.74143	-3.72893	0
0.5627	10.0687	5.57544	6.78134	5.42447	0
0.5633	2.44852	17.1721	61.7002	10.0043	0
0.5640	-8.85586	24.7994	113.88	8.47769	0
0.5647	-13.73	10.4557	75.4299	8.47769	0
0.5653	-17.0939	-2.05663	28.7622	10.9178	0
0.5660	-21.6705	3.43731	43.3939	13.3578	0
0.5667	-22.2655	8.01559	55.921	15.4976	0
0.5673	-22.5859	6.79311	49.2065	14.2776	0
0.5680	-28.0779	8.01559	50.7097	11.2243	0
0.5687	-29.9086	7.09993	50.7097	12.4444	0
0.5693	-26.5447	5.26862	47.9705	12.4444	0
0.5700	-25.0115	5.87746	40.6546	7.86454	0
0.5707	-23.5012	5.87746	23.2503	5.1179	0
0.5713	-17.6888	4.35296	15.3332	2.9844	0
0.5720	-12.1968	0.690338	6.78134	-1.59543	0
0.5727	-8.85586	-2.36345	-12.4603	-4.94897	0
0.5733	-2.746	-0.225319	-15.1996	-7.69562	0
0.5740	6.72771	0.383521	-24.052	-12.2754	0
0.5747	13.73	0.383521	-43.2603	-15.6352	0
0.5753	17.3914	9.23327	-12.4603	-17.1556	0
0.5760	21.968	11.6782	20.8117	-18.6822	0
0.5767	25.9497	-3.2791	-27.0919	-16.8553	0
0.5773	26.8651	-11.2132	-79.9062	-15.3287	0
0.5780	28.3754	-4.8036	-71.3544	-18.3756	0
0.5787	31.4417	-3.88794	-61.5665	-19.6019	0
0.5793	29.6111	-2.97229	-64.6398	-15.9356	0
0.5800	25.9497	2.82847	-49.3735	-12.582	0
0.5807	23.5012	4.35296	-33.5058	-8.30876	0
0.5813	18.0092	4.35296	-23.7514	-2.81547	0
0.5820	12.2197	8.62443	-12.4603	-0.0688226	0
0.5827	8.55838	9.8469	0.668112	2.9844	0
0.5833	2.12815	10.1489	19.6091	7.25765	0
0.5840	-6.10986	11.0646	29.9648	9.08458	0
0.5847	-10.984	11.6782	35.1427	9.39115	0
0.5853	-16.7735	14.1184	58.9609	12.7509	0
0.5860	-23.5012	13.5095	65.3748	17.3245	0
0.5867	-25.9269	11.6782	58.6602	18.2442	0
0.5873	-27.46	20.2211	104.125	14.5779	0
0.5880	-29.2907	24.7994	141.373	11.5309	0
0.5887	-27.7575	11.6782	85.2177	12.7509	0
0.5893	-27.1626	1.60599	27.8269	12.1378	0
0.5900	-26.5447	5.26862	29.0629	8.78426	0
0.5907	-18.9245	3.74412	19.9097	6.33793	0
0.5913	-12.1968	-1.44779	-0.53449	3.59129	0
0.5920	-11.6019	-0.532135	-1.1692	1.45779	0
0.5927	-7.32268	0.997154	-13.3622	-0.675713	0
0.5933	0.915335	0.997154	-32.9045	-4.03551	0
0.5940	4.87416	-1.44779	-41.757	-8.61534	0
0.5947	11.3044	-4.49678	-51.8121	-11.6623	0
0.5953	20.4577	-3.2791	-56.6893	-12.8886	0
0.5960	24.1191	-2.97229	-60.3639	-14.1086	0
0.5967	25.0344	-4.8036	-68.2811	-15.3287	0
0.5973	28.6957	-2.05663	-58.8273	-14.7155	0
0.5980	31.7392	-0.225319	-52.7475	-13.4955	0
0.5987	33.2724	-1.14097	-56.3887	-12.8886	0
0.5993	34.1878	8.31761	-14.2642	-11.362	0
0.6000	31.1214	15.3408	30.2655	-7.69562	0
0.6007	26.2472	4.35296	-3.60781	-5.86869	0
0.6013	22.8834	-3.2791	-43.5609	-3.42236	0
0.6020	20.4577	1.91281	-24.3527	2.07093	0
0.6027	15.8811	2.82847	-2.67245	6.33793	0
0.6033	7.32268	1.60599	6.48069	9.39115	0
0.6040	-0.915335	6.18427	24.1857	13.971	0
0.6047	-5.78949	7.40675	35.1427	15.4976	0
0.6053	-11.2815	4.9618	43.9952	14.8844	0
0.6060	-18.0092	4.35296	51.3444	16.7176	0
0.6067	-21.6705	4.65978	47.9705	19.1577	0
0.6073	-24.0962	5.26862	51.3444	19.7709	0
0.6080	-26.2472	3.13049	52.547	18.8511	0
0.6087	-26.2472	1.60599	45.5318	16.4111	0
0.6093	-26.2472	8.01559	53.4824	14.2776	0
0.6100	-25.3319	10.4557	47.0685	11.8312	0
0.6107	-18.9245	6.18427	24.1857	8.78426	0
0.6113	-11.6019	13.8115	51.6451	7.25765	0
0.6120	-7.94053	19.9143	79.7058	4.51101	0
0.6127	-4.27919	5.26862	20.2104	-1.90201	0
0.6133	2.44852	-6.02128	-45.0976	-7.3953	0
0.6140	8.55838	-2.05663	-49.9748	-9.5288	0
0.6147	14.3479	-1.44779	-55.1861	-11.9689	0
0.6153	22.2884	-5.10562	-71.0537	-13.1889	0
0.6160	29.2907	-4.49678	-71.655	-13.4955	0
0.6167	32.3571	-4.8036	-74.6949	-14.7155	0
0.6173	33.8674	-4.18997	-75.6303	-15.3287	0
0.6180	34.1878	-1.14097	-71.0537	-15.3287	0
0.6187	32.6546	0.690338	-71.9557	-16.5487	0
0.6193	31.7392	1.29918	-63.7045	-14.4089	0
0.6200	31.4417	1.60599	-50.9101	-8.91565	0
0.6207	29.2907	3.74412	-42.9596	-5.25554	0
0.6213	24.4166	9.54008	-19.7761	-4.64865	0
0.6220	18.9245	10.7626	-4.81041	-3.12204	0
0.6227	12.2197	8.31761	2.80607	2.07093	0
0.6233	3.36386	15.9497	58.6602	8.17112	0
0.6240	-4.27919	21.7456	107.499	10.9178	0
0.6247	-8.5355	12.5939	68.4147	12.4444	0
0.6253	-11.6019	3.13049	22.649	15.191	0
0.6260	-16.1785	2.52165	34.842	15.4976	0
0.6267	-19.8399	4.9618	47.0685	14.2776	0
0.6273	-21.6705	8.31761	44.3292	15.191	0
0.6280	-21.6705	8.93124	47.0685	16.1045	0
0.6287	-22.2655	5.57544	44.9305	15.191	0
0.6293	-23.7987	5.26862	41.5566	14.8844	0
0.6300	-21.968	6.18427	34.5414	12.1378	0
0.6307	-14.6454	5.26862	15.9345	5.42447	0
0.6313	-9.15335	4.35296	7.68329	1.15121	0
0.6320	-6.10986	-0.225319	-0.83514	1.45779	0
0.6327	-0.617851	-2.97229	-20.3774	-0.0688226	0
0.6333	4.27919	2.21483	-22.5154	-4.94897	0
0.6340	9.15335	1.60599	-30.4659	-9.22223	0
0.6347	19.222	-2.97229	-49.3735	-11.6623	0
0.6353	25.6294	6.79311	-17.0369	-12.8886	0
0.6360	23.2037	14.1184	17.7718	-13.4955	0
0.6367	25.0344	-0.532135	-33.5058	-14.4089	0
0.6373	31.7392	-12.4309	-90.2619	-17.1556	0
0.6380	32.0367	-8.15941	-81.1088	-18.6822	0
0.6387	29.6111	-4.8036	-68.2811	-17.1556	0
0.6393	31.1214	-4.8036	-69.8177	-14.4089	0
0.6400	29.2907	-1.44779	-56.99	-11.9689	0
0.6407	23.2037	0.997154	-42.659	-8.61534	0
0.6413	18.6271	1.91281	-29.8312	-5.86869	0
0.6420	12.8147	3.74412	-17.0369	-3.42236	0
0.6427	5.78949	5.87746	-7.24902	-0.375396	0
0.6433	1.21282	8.01559	11.9592	2.37125	0
0.6440	-5.19452	7.40675	25.9896	4.81758	0
0.6447	-13.4325	7.09993	32.1028	8.17112	0
0.6453	-18.6042	11.6782	54.3843	10.9178	0
0.6460	-20.4348	13.5095	62.0008	11.8312	0
0.6467	-22.8834	11.6782	54.3843	14.5779	0
0.6473	-25.0115	18.9987	100.15	16.4111	0
0.6480	-26.2472	22.3593	139.535	14.5779	0
0.6487	-30.206	9.54008	85.5183	11.8312	0
0.6493	-31.7392	0.383521	25.9896	11.5309	0
0.6500	-25.6294	4.35296	24.787	9.39115	0
0.6507	-18.0092	6.79311	16.5358	4.51101	0
0.6513	-14.0275	5.87746	-4.20911	1.15121	0
0.6520	-11.6019	6.79311	-8.78567	0.237751	0
0.6527	-6.70483	5.57544	-18.8408	-1.90201	0
0.6533	1.21282	2.52165	-32.2698	-6.47558	0
0.6540	8.85586	0.0814982	-39.9197	-11.0554	0
0.6547	13.1351	-1.74981	-54.5514	-12.582	0
0.6553	16.7964	-1.14097	-60.3639	-14.1086	0
0.6560	22.8834	-1.14097	-62.2012	-17.4622	0
0.6567	27.1626	-0.834158	-70.7531	-18.9888	0
0.6573	28.9932	2.21483	-61.9006	-17.4622	0
0.6580	30.5264	1.91281	-54.852	-17.4622	0
0.6587	29.6111	0.690338	-58.226	-17.4622	0
0.6593	28.3754	8.31761	-16.1015	-15.9356	0
0.6600	27.7804	13.8115	31.2008	-12.8886	0
0.6607	22.8834	4.04615	-1.1692	-10.1419	0
0.6613	14.9657	-3.2791	-44.4963	-8.00219	0
0.6620	10.984	1.91281	-28.9293	-5.56212	0
0.6627	6.10986	6.18427	-6.04641	-1.28886	0
0.6633	-3.36386	5.26862	3.74143	3.59129	0
0.6640	-9.7712	6.79311	20.511	7.86454	0
0.6647	-12.5172	9.23327	32.4034	10.9178	0
0.6653	-18.0092	10.7626	42.7926	12.4444	0
0.6660	-23.5012	10.4557	50.1084	13.0575	0
0.6667	-25.0115	10.7626	50.4091	14.2776	0
0.6673	-28.6729	11.9802	58.9609	15.4976	0
0.6680	-32.952	8.62443	59.8628	14.2776	0
0.6687	-30.8239	5.87746	48.5718	11.8312	0
0.6693	-27.7575	9.54008	54.3843	11.8312	0
0.6700	-27.7575	8.93124	48.5718	10.9178	0
0.6707	-25.0115	5.26862	26.3236	5.1179	0
0.6713	-18.0092	13.8115	56.8229	0.844641	0
0.6720	-12.5172	19.9143	86.1197	-0.982286	0
0.6727	-8.85586	5.26862	22.3484	-5.56212	0
0.6733	-2.746	-7.24375	-48.1375	-8.00219	0
0.6740	3.95882	-3.88794	-52.7475	-6.78215	0
0.6747	9.7712	-1.14097	-55.7874	-11.6623	0
0.6753	15.8811	-3.2791	-70.7531	-17.4622	0
0.6760	21.0527	-2.97229	-68.2811	-16.2421	0
0.6767	22.2884	-1.14097	-68.9158	-14.7155	0
0.6773	24.1191	-0.834158	-71.9557	-17.7687	0
0.6780	28.3754	-2.05663	-68.2811	-18.9888	0
0.6787	28.0779	0.997154	-66.1431	-17.1556	0
0.6793	24.1191	7.09993	-58.226	-13.4955	0
0.6800	24.1191	5.26862	-50.2754	-9.83537	0
0.6807	23.2037	1.29918	-41.757	-9.22223	0
0.6813	16.476	5.26862	-16.1015	-7.3953	0
0.6820	10.6865	6.49109	-1.46985	-0.675713	0
0.6827	7.94053	4.35296	6.78134	4.20443	0
0.6833	1.21282	13.8115	63.2368	4.51101	0
0.6840	-7.94053	20.528	107.165	7.56423	0
0.6847	-14.3479	8.93124	65.3748	11.8312	0
0.6853	-18.0092	0.0814982	24.787	13.6644	0
0.6860	-21.3502	4.35296	39.118	14.8844	0
0.6867	-24.4166	6.79311	48.9058	15.7979	0
0.6873	-27.46	6.18427	47.0685	15.4976	0
0.6880	-29.5882	6.18427	51.3444	15.4976	0
0.6887	-27.7575	4.35296	45.5318	16.7176	0
0.6893	-25.0115	4.04615	40.354	14.5779	0
0.6900	-23.5012	3.43731	35.4768	10.3109	0
0.6907	-21.6705	1.60599	20.511	7.56423	0
0.6913	-16.1785	3.74412	13.7965	5.42447	0
0.6920	-9.45083	2.82847	3.10672	0.844641	0
0.6927	-2.44852	-1.74981	-17.0369	-2.81547	0
0.6933	3.04349	0.0814982	-17.6382	-5.86869	0
0.6940	8.23801	-0.532135	-25.2546	-9.22223	0
0.6947	14.6454	-4.8036	-45.3982	-11.6623	0
0.6953	19.8399	3.74412	-13.9635	-14.1086	0
0.6960	21.6705	11.0646	17.4711	-17.4622	0
0.6967	23.2037	-1.14097	-35.3431	-18.0753	0
0.6973	26.5447	-10.5996	-89.6606	-17.4622	0
0.6980	29.2907	-5.71926	-81.1088	-16.5487	0
0.6987	29.6111	-4.18997	-71.3544	-14.1086	0
0.6993	28.0779	-3.58113	-73.793	-13.4955	0
0.7000	25.9497	0.690338	-59.4286	-13.4955	0
0.7007	23.7987	-0.532135	-42.9596	-8.91565	0
0.7013	20.4577	-0.225319	-29.8312	-2.5089	0
0.7020	14.0504	3.74412	-18.2395	-0.375396	0
0.7027	6.72771	3.74412	-7.24902	2.07093	0
0.7033	1.53319	4.9618	11.3579	6.33793	0
0.7040	-3.66134	9.54008	22.0477	8.17112	0
0.7047	-11.6019	10.1489	26.9249	10.0043	0
0.7053	-18.0092	11.0646	50.7097	12.1378	0
0.7060	-20.1374	11.6782	58.9609	11.2243	0
0.7067	-21.968	9.23327	54.3843	11.5309	0
0.7073	-25.0115	14.7272	101.687	16.4111	0
0.7080	-26.8422	19.3055	139.836	18.8511	0
0.7087	-28.0779	8.01559	86.1197	15.4976	0
0.7093	-28.3754	-2.05663	27.5262	12.7509	0
0.7100	-25.3319	1.60599	25.9896	12.7509	0
0.7107	-21.6705	1.60599	19.275	10.0043	0
0.7113	-19.222	-1.14097	0.367462	5.1179	0
0.7120	-12.8147	2.82847	-2.07115	0.237751	0
0.7127	-4.87416	3.43731	-12.1596	-3.42236	0
0.7133	-0.915335	-2.05663	-29.8312	-6.16901	0
0.7140	2.44852	-5.41244	-41.4564	-9.22223	0
0.7147	8.23801	-4.49678	-52.7475	-12.2754	0
0.7153	11.8994	-2.66547	-57.324	-15.6352	0
0.7160	14.9657	-3.88794	-62.8025	-17.7687	0
0.7167	20.1374	-5.71926	-70.7531	-18.3756	0
0.7173	24.1191	-3.2791	-59.4286	-17.7687	0
0.7180	25.6294	-2.66547	-53.9501	-15.6352	0
0.7187	27.1626	-2.05663	-57.324	-12.8886	0
0.7193	26.8651	8.62443	-13.3622	-12.2754	0
0.7200	24.1191	15.3408	31.2008	-11.6623	0
0.7207	20.4577	5.57544	-1.1692	-8.91565	0
0.7213	15.5607	-0.834158	-41.1223	-5.25554	0
0.7220	9.47371	4.65978	-27.6932	-0.375396	0
0.7227	3.95882	6.79311	-7.54967	2.9844	0
0.7233	-1.53319	5.57544	4.64338	4.51101	0
0.7240	-6.40734	6.79311	22.9497	7.56423	0
0.7247	-11.8994	8.93124	33.3388	12.7509	0
0.7253	-17.0939	11.9802	41.5566	12.7509	0
0.7260	-21.0527	11.3714	49.8078	11.8312	0
0.7267	-24.0962	8.01559	52.547	14.8844	0
0.7273	-25.6294	10.1489	60.7982	17.0242	0
0.7280	-26.8422	11.0646	59.2615	17.3245	0
0.7287	-27.46	8.62443	47.9705	18.8511	0
0.7293	-26.8422	11.0646	57.1236	17.3245	0
0.7300	-24.0962	9.8469	52.547	11.2243	0
0.7307	-19.5195	3.43731	28.7622	6.95108	0
0.7313	-13.73	11.0646	57.4242	5.42447	0
0.7320	-10.3662	18.6966	87.957	3.59129	0
0.7327	-8.85586	3.74412	27.5262	0.844641	0
0.7333	-2.44852	-10.2975	-41.1223	-3.12204	0
0.7340	7.32268	-6.32809	-46.9349	-7.3953	0
0.7347	11.6019	-2.05663	-50.6095	-9.22223	0
0.7353	14.6454	-4.8036	-64.6398	-11.362	0
0.7360	20.7552	-5.71926	-64.6398	-16.5487	0
0.7367	25.0344	-3.58113	-68.2811	-19.2953	0
0.7373	25.0344	-1.14097	-71.0537	-18.9888	0
0.7380	26.8651	-1.74981	-66.7778	-17.7687	0
0.7387	28.0779	-2.05663	-66.4772	-17.4622	0
0.7393	26.5447	2.82847	-58.5266	-15.6352	0
0.7400	24.1191	3.74412	-47.8368	-10.1419	0
0.7407	20.4577	-0.532135	-38.0824	-5.25554	0
0.7413	15.2632	1.60599	-11.8256	-5.56212	0
0.7420	11.6019	4.65978	3.10672	-6.78215	0
0.7427	7.64304	5.26862	9.21995	-2.81547	0
0.7433	0.617851	14.4252	65.0741	2.67782	0
0.7440	-7.02519	18.9987	113.88	4.51101	0
0.7447	-12.8147	5.87746	75.4299	6.33793	0
0.7453	-17.0939	-2.05663	31.8021	10.0043	0
0.7460	-20.4348	4.04615	43.3939	11.5309	0
0.7467	-22.5859	5.26862	53.1483	11.5309	0
0.7473	-24.714	1.91281	51.0438	12.7509	0
0.7480	-26.5447	4.65978	57.4242	14.8844	0
0.7487	-27.46	6.49109	54.0837	15.191	0
0.7493	-26.2472	3.43731	46.7678	11.8312	0
0.7500	-23.5012	2.52165	39.4186	6.33793	0
0.7507	-19.5195	5.26862	23.2503	4.51101	0
0.7513	-15.2632	6.18427	14.3978	6.33793	0
0.7520	-10.3662	1.60599	4.04208	4.20443	0
0.7527	-2.746	-0.225319	-13.3622	-0.375396	0
0.7533	5.19452	4.35296	-13.3622	-3.72893	0
0.7540	11.3044	2.82847	-24.3527	-7.08873	0
0.7547	17.7117	0.0814982	-48.1375	-11.0554	0
0.7553	23.5012	9.8469	-16.1015	-12.8886	0
0.7560	25.0344	14.7272	19.275	-15.0221	0
0.7567	25.9497	0.383521	-33.5058	-17.1556	0
0.7573	30.5264	-9.38188	-89.6606	-17.7687	0
0.7580	33.5699	-4.8036	-78.0689	-18.0753	0
0.7587	32.3571	-2.05663	-65.5418	-16.2421	0
0.7593	32.0367	-2.66547	-68.9158	-12.8886	0
0.7600	31.4417	-1.74981	-53.9501	-10.1419	0
0.7607	26.8651	0.383521	-38.0824	-7.69562	0
0.7613	20.7552	3.43731	-27.6932	-4.03551	0
0.7620	17.3914	3.43731	-13.9635	-0.0688226	0
0.7627	12.2197	1.29918	-1.46985	3.59129	0
0.7633	3.95882	3.43731	13.4959	5.73104	0
0.7640	-4.27919	5.26862	22.9497	7.86454	0
0.7647	-8.85586	5.57544	31.2008	11.8312	0
0.7653	-11.6019	11.6782	55.6203	13.971	0
0.7660	-14.6454	11.9802	62.9362	12.7509	0
0.7667	-18.9245	6.79311	58.0589	14.2776	0
0.7673	-21.3502	14.4252	103.223	16.4111	0
0.7680	-23.1809	21.7456	137.698	17.0242	0
0.7687	-25.3319	9.23327	82.7791	17.6311	0
0.7693	-24.714	-1.74981	27.2256	17.6311	0
0.7700	-21.0527	1.91281	28.1275	12.1378	0
0.7707	-16.476	4.35296	22.649	5.42447	0
0.7713	-11.2815	2.21483	4.94403	2.67782	0
0.7720	-5.49201	2.21483	-0.53449	1.15121	0
0.7727	-1.21282	0.690338	-14.2642	-2.81547	0
0.7733	1.53319	-0.225319	-29.8312	-7.3953	0
0.7740	8.23801	0.0814982	-38.9843	-9.22223	0
0.7747	17.0939	-0.225319	-50.6095	-11.362	0
0.7753	22.2884	-1.14097	-55.1861	-14.7155	0
0.7760	24.714	-3.88794	-62.8025	-15.9356	0
0.7767	28.3754	-5.41244	-72.8576	-15.6352	0
0.7773	31.7392	-1.14097	-60.0633	-15.6352	0
0.7780	34.1878	-0.225319	-56.3887	-15.6352	0
0.7787	36.0184	-1.14097	-65.2411	-12.8886	0
0.7793	35.1031	7.40675	-20.0768	-11.9689	0
0.7800	30.5264	13.5095	28.1275	-12.2754	0
0.7807	26.8651	2.82847	-6.04641	-8.30876	0
0.7813	21.3731	-4.8036	-44.7969	-2.81547	0
0.7820	14.3479	0.0814982	-26.19	-3.12204	0
0.7827	10.389	1.91281	-6.94837	-2.81547	0
0.7833	6.72771	2.52165	1.26941	2.67782	0
0.7840	-0.617851	7.09993	18.6737	6.33793	0
0.7847	-6.10986	5.57544	29.9648	8.17112	0
0.7853	-8.85586	1.60599	37.9154	12.7509	0
0.7860	-14.3479	4.65978	45.2312	14.5779	0
0.7867	-20.7552	8.01559	47.0685	12.4444	0
0.7873	-23.1809	7.70877	55.2863	13.6644	0
0.7880	-25.3319	6.79311	54.3843	15.4976	0
0.7887	-27.46	7.09993	44.3292	13.3578	0
0.7893	-25.3319	10.7626	54.9856	12.1378	0
0.7900	-20.7552	12.5939	50.1084	11.8312	0
0.7907	-16.7735	10.1489	25.3883	10.0043	0
0.7913	-12.1968	12.5939	52.2464	7.56423	0
0.7920	-7.32268	16.2565	81.2424	2.9844	0
0.7927	-3.36386	5.87746	21.413	-2.81547	0
0.7933	2.746	-6.63491	-47.2355	-4.34208	0
0.7940	9.7712	-4.8036	-53.6494	-5.25554	0
0.7947	14.6454	0.0814982	-54.2507	-10.4423	0
0.7953	19.5424	-4.18997	-67.3791	-14.7155	0
0.7960	24.714	-8.46622	-69.2164	-14.7155	0
0.7967	26.8651	-5.41244	-72.557	-14.4089	0
0.7973	28.6957	-2.97229	-74.6949	-16.2421	0
0.7980	32.952	-4.8036	-72.2563	-17.4622	0
0.7987	33.8674	-2.36345	-71.3544	-18.0753	0
0.7993	31.4417	3.74412	-60.9652	-16.8553	0
0.8000	30.5264	2.82847	-51.8121	-12.2754	0
0.8007	27.7804	1.29918	-47.5362	-8.00219	0
0.8013	21.6705	7.09993	-23.4507	-6.16901	0
0.8020	16.7964	9.23327	-7.54967	-3.72893	0
0.8027	11.8994	8.93124	-2.9731	0.844641	0
0.8033	4.57667	18.3898	52.547	4.51101	0
0.8040	-2.44852	22.6613	104.727	8.17112	0
0.8047	-8.85586	10.4557	67.8134	11.2243	0
0.8053	-15.8582	4.35296	22.3484	13.6644	0
0.8060	-20.7552	9.54008	34.842	15.4976	0
0.8067	-24.4166	9.8469	45.8325	15.4976	0
0.8073	-28.9932	7.40675	42.4919	15.4976	0
0.8080	-31.4417	9.54008	48.5718	17.3245	0
0.8087	-29.9086	10.4557	44.9305	17.3245	0
0.8093	-28.0779	8.93124	36.6794	13.3578	0
0.8100	-27.1626	7.09993	31.8021	9.08458	0
0.8107	-23.5012	5.57544	19.6091	5.73104	0
0.8113	-16.7735	5.26862	10.1219	3.29097	0
0.8120	-10.0687	4.04615	-2.3718	1.45779	0
0.8127	-6.10986	3.43731	-22.2147	-2.81547	0
0.8133	-1.53319	5.57544	-24.954	-7.69562	0
0.8140	5.78949	4.65978	-32.9045	-8.61534	0
0.8147	14.0504	4.65978	-48.7722	-10.4423	0
0.8153	18.6271	13.2027	-16.1015	-16.2421	0
0.8160	20.7552	14.4252	13.4959	-17.4622	0
0.8167	23.7987	0.690338	-38.9843	-15.9356	0
0.8173	27.46	-7.55057	-93.0012	-18.3756	0
0.8180	29.6111	-2.97229	-84.4828	-19.2953	0
0.8187	28.0779	0.0814982	-72.8576	-17.1556	0
0.8193	25.9497	0.690338	-72.8576	-17.1556	0
0.8200	24.4166	1.29918	-57.324	-15.0221	0
0.8207	21.3731	0.690338	-42.9596	-10.7488	0
0.8213	15.2632	2.52165	-32.6039	-8.91565	0
0.8220	7.94053	5.26862	-20.9787	-6.16901	0
0.8227	2.12815	5.26862	-10.0217	-1.28886	0
0.8233	-3.04349	7.70877	8.9193	1.76436	0
0.8240	-7.94053	8.93124	22.0477	3.89786	0
0.8247	-11.6019	6.49109	28.4616	7.25765	0
0.8253	-16.1785	8.93124	51.0438	10.9178	0
0.8260	-23.1809	11.0646	59.8628	15.4976	0
0.8267	-25.9269	9.23327	54.9856	16.4111	0
0.8273	-25.9269	16.5585	99.2481	14.8844	0
0.8280	-29.9086	22.9681	137.097	15.7979	0
0.8287	-32.3571	12.5939	87.055	14.8844	0
0.8293	-29.2907	2.82847	30.5661	10.0043	0
0.8300	-28.0779	4.35296	27.8269	7.25765	0
0.8307	-25.3319	2.52165	20.511	5.42447	0
0.8313	-17.6888	-0.225319	2.20477	0.844641	0
0.8320	-13.1122	1.91281	-2.3718	-0.375396	0
0.8327	-10.6865	1.91281	-15.1996	-0.982286	0
0.8333	-3.36386	-0.834158	-32.6039	-5.25554	0
0.8340	3.95882	0.383521	-42.659	-9.83537	0
0.8347	8.55838	2.21483	-53.6494	-11.9689	0
0.8353	15.2632	1.60599	-58.5266	-14.7155	0
0.8360	19.8399	0.383521	-65.5418	-16.2421	0
0.8367	20.7552	1.60599	-75.6303	-15.6352	0
0.8373	26.2472	4.04615	-65.5418	-14.7155	0
0.8380	32.3571	1.60599	-60.0633	-14.7155	0
0.8387	31.4417	1.60599	-62.8025	-12.582	0
0.8393	28.6957	13.5095	-20.0768	-10.1419	0
0.8400	27.46	18.0878	22.649	-9.83537	0
0.8407	23.5012	4.35296	-9.38698	-7.08873	0
0.8413	17.7117	-5.10562	-46.6342	-1.90201	0
0.8420	13.1351	0.0814982	-30.1319	0.544324	0
0.8427	10.0687	4.65978	-10.623	2.67782	0
0.8433	4.57667	6.18427	-2.3718	8.17112	0
0.8440	-3.04349	8.62443	13.7965	10.9178	0
0.8447	-7.94053	8.93124	27.2256	10.3109	0
0.8453	-12.5172	8.01559	39.4186	12.4444	0
0.8460	-19.8399	7.70877	47.0685	14.5779	0
0.8467	-24.714	9.8469	46.4672	15.191	0
0.8473	-25.3319	13.2027	52.547	17.3245	0
0.8480	-25.0115	9.8469	52.2464	16.7176	0
0.8487	-24.714	5.26862	44.6299	14.5779	0
0.8493	-23.7987	8.62443	54.3843	14.5779	0
0.8500	-22.5859	8.62443	47.6698	11.2243	0
0.8507	-19.5195	2.82847	24.1857	5.42447	0
0.8513	-14.3479	9.8469	52.547	4.20443	0
0.8520	-9.15335	15.3408	80.9418	4.51101	0
0.8527	-5.19452	-0.834158	22.3484	-0.0688226	0
0.8533	-1.21282	-14.8758	-45.3982	-3.72893	0
0.8540	4.27919	-9.6839	-56.3887	-4.94897	0
0.8547	12.2197	-3.88794	-63.7045	-8.00219	0
0.8553	20.1374	-4.8036	-76.8329	-12.8886	0
0.8560	23.2037	-5.71926	-76.5322	-15.9356	0
0.8567	25.0344	-5.10562	-79.5722	-17.4622	0
0.8573	29.2907	-3.88794	-81.1088	-17.4622	0
0.8580	32.952	-3.58113	-76.2316	-16.5487	0
0.8587	32.6546	-3.88794	-74.0936	-15.3287	0
0.8593	31.4417	-3.88794	-65.5418	-12.8886	0
0.8600	28.9932	-5.71926	-59.1279	-11.362	0
0.8607	24.1191	-3.88794	-52.7475	-9.5288	0
0.8613	18.6271	1.91281	-25.5553	-4.94897	0
0.8620	15.8811	-0.225319	-10.0217	-1.28886	0
0.8627	11.8994	-1.44779	-6.04641	0.544324	0
0.8633	5.49201	11.9802	49.8078	6.33793	0
0.8640	-0.617851	17.781	101.987	12.7509	0
0.8647	-4.87416	4.35296	64.4728	13.6644	0
0.8653	-9.45083	-3.88794	17.4711	12.4444	0
0.8660	-15.2632	-2.66547	29.0629	14.8844	0
0.8667	-21.3502	-1.14097	43.0932	16.4111	0
0.8673	-25.6294	3.13049	42.1913	15.4976	0
0.8680	-26.5447	3.13049	45.5318	15.191	0
0.8687	-25.3319	-1.44779	42.7926	15.7979	0
0.8693	-25.9269	0.690338	39.118	15.191	0
0.8700	-25.3319	1.60599	33.9401	11.8312	0
0.8707	-20.4348	-4.49678	18.9744	7.86454	0
0.8713	-14.3479	-2.97229	10.456	5.73104	0
0.8720	-11.6019	-0.532135	0.668112	2.9844	0
0.8727	-7.32268	-4.8036	-15.1996	-1.90201	0
0.8733	-0.915335	-4.8036	-16.1015	-4.64865	0
0.8740	6.72771	-4.8036	-25.8893	-7.3953	0
0.8747	14.9657	-7.24375	-42.9596	-11.9689	0
0.8753	21.3731	0.690338	-8.18437	-12.582	0
0.8760	23.7987	6.49109	23.2503	-10.7488	0
0.8767	26.8651	-5.10562	-31.6685	-14.4089	0
0.8773	29.6111	-13.9602	-86.6207	-16.5487	0
0.8780	29.6111	-9.99072	-76.5322	-14.1086	0
0.8787	30.8239	-7.24375	-67.3791	-14.7155	0
0.8793	32.3571	-6.63491	-72.2563	-14.7155	0
0.8800	29.6111	-4.18997	-57.6247	-10.4423	0
0.8807	23.5012	-2.05663	-40.521	-6.78215	0
0.8813	20.4577	2.52165	-27.6932	-3.72893	0
0.8820	17.3914	4.04615	-15.1996	1.45779	0
0.8827	11.3044	1.60599	-6.04641	3.59129	0
0.8833	3.95882	4.35296	13.7965	3.59129	0
0.8840	-1.21282	7.09993	30.9002	6.64451	0
0.8847	-6.10986	5.26862	38.8173	10.9178	0
0.8853	-10.984	7.09993	60.1969	14.2776	0
0.8860	-14.3479	8.93124	66.2767	17.3245	0
0.8867	-16.7735	9.8469	58.0589	17.6311	0
0.8873	-20.7552	18.9987	101.687	16.1045	0
0.8880	-25.3319	22.9681	141.373	16.1045	0
0.8887	-26.5447	8.93124	88.2576	15.4976	0
0.8893	-25.0115	-1.14097	29.6642	13.0575	0
0.8900	-21.6705	2.21483	33.3388	10.6112	0
0.8907	-18.3067	2.52165	30.9002	8.17112	0
0.8913	-14.0275	0.997154	10.1219	5.42447	0
0.8920	-10.6865	2.52165	5.24468	2.67782	0
0.8927	-8.23801	0.383521	-4.50976	-1.59543	0
0.8933	-2.44852	-2.97229	-22.5154	-5.25554	0
0.8940	6.72771	-1.74981	-35.3431	-8.00219	0
0.8947	12.5172	-0.225319	-46.3336	-11.0554	0
0.8953	14.6454	-0.532135	-49.9748	-14.4089	0
0.8960	18.9245	-2.05663	-55.4867	-16.5487	0
0.8967	25.0344	-2.05663	-65.2411	-16.5487	0
0.8973	26.8651	0.997154	-54.5514	-15.6352	0
0.8980	28.6957	0.0814982	-49.6741	-16.5487	0
0.8987	32.6546	-1.14097	-55.7874	-17.4622	0
0.8993	32.6546	9.54008	-13.3622	-14.4089	0
0.9000	28.0779	16.2565	31.2008	-9.22223	0
0.9007	23.2037	4.35296	-4.81041	-8.30876	0
0.9013	17.3914	-6.02128	-43.5609	-7.3953	0
0.9020	11.6019	-0.834158	-23.4507	-2.81547	0
0.9027	8.55838	4.35296	-3.90846	1.15121	0
0.9033	3.95882	4.35296	2.20477	2.67782	0
0.9040	-4.27919	5.26862	20.511	5.42447	0
0.9047	-10.6865	6.49109	32.4034	10.0043	0
0.9053	-14.9428	7.40675	38.8173	13.6644	0
0.9060	-18.3067	6.18427	47.0685	16.4111	0
0.9067	-21.6705	5.87746	47.9705	15.7979	0
0.9073	-25.3319	10.1489	51.3444	13.6644	0
0.9080	-28.6729	11.6782	51.6451	14.2776	0
0.9087	-29.2907	9.8469	46.4672	15.4976	0
0.9093	-28.9932	12.5939	56.2216	13.6644	0
0.9100	-28.3754	12.2871	51.9457	10.9178	0
0.9107	-25.6294	7.70877	32.4034	9.39115	0
0.9113	-19.8399	15.034	61.0989	5.42447	0
0.9120	-13.73	20.528	86.721	0.844641	0
0.9127	-11.8994	6.79311	26.3236	-2.20232	0
0.9133	-9.15335	-5.41244	-38.9843	-5.86869	0
0.9140	-2.44852	-3.2791	-43.5609	-10.1419	0
0.9147	4.87416	-2.05663	-49.0728	-13.4955	0
0.9153	11.3044	-3.2791	-66.1431	-15.3287	0
0.9160	16.7964	-2.66547	-67.3791	-15.9356	0
0.9167	18.6271	-2.97229	-72.557	-16.8553	0
0.9173	20.4577	-2.05663	-78.3696	-17.7687	0
0.9180	25.0344	-0.532135	-73.1917	-16.5487	0
0.9187	26.2472	-1.74981	-69.2164	-15.0221	0
0.9193	23.7987	0.997154	-63.4038	-14.7155	0
0.9200	22.8834	4.65978	-56.6893	-11.9689	0
0.9207	19.222	4.35296	-45.3982	-8.00219	0
0.9213	11.6019	8.01559	-17.3375	-6.78215	0
0.9220	8.55838	11.0646	-4.20911	-3.72893	0
0.9227	7.64304	9.54008	0.668112	2.37125	0
0.9233	2.12815	16.2565	57.1236	6.64451	0
0.9240	-5.49201	23.8838	106.263	10.0043	0
0.9247	-12.5172	13.8115	68.4147	12.7509	0
0.9253	-19.8399	2.82847	27.8269	12.7509	0
0.9260	-25.0115	7.70877	41.5566	13.971	0
0.9267	-25.9269	11.3714	51.6451	19.1577	0
0.9273	-28.9932	7.09993	48.2711	21.2912	0
0.9280	-33.8674	6.49109	53.4824	18.8511	0
0.9287	-35.4006	7.70877	51.6451	16.4111	0
0.9293	-32.6546	6.18427	49.8078	13.6644	0
0.9300	-29.9086	4.35296	47.0685	10.9178	0
0.9307	-26.2472	1.60599	30.5661	8.78426	0
0.9313	-21.6705	-2.36345	18.6737	5.42447	0
0.9320	-16.1785	-4.49678	8.61865	0.544324	0
0.9327	-11.2815	-3.88794	-6.64772	-2.81547	0
0.9333	-4.87416	-3.2791	-10.0217	-4.03551	0
0.9340	2.12815	-5.71926	-24.3527	-7.08873	0
0.9347	8.55838	-5.71926	-43.2603	-11.9689	0
0.9353	14.3479	4.35296	-9.08632	-15.6352	0
0.9360	18.3067	9.54008	19.275	-16.5487	0
0.9367	21.3731	-3.88794	-34.4078	-16.5487	0
0.9373	26.5447	-14.8758	-86.6207	-17.1556	0
0.9380	29.6111	-8.46622	-79.2715	-17.7687	0
0.9387	28.3754	-1.74981	-71.0537	-15.9356	0
0.9393	27.46	-2.36345	-71.9557	-14.4089	0
0.9400	26.5447	-1.44779	-56.99	-12.582	0
0.9407	21.3731	1.91281	-41.4564	-8.30876	0
0.9413	14.9657	2.52165	-27.0919	-5.56212	0
0.9420	11.6019	2.52165	-13.3622	-4.34208	0
0.9427	6.72771	5.26862	-5.11106	-0.675713	0
0.9433	0.617851	8.01559	13.1952	3.59129	0
0.9440	-4.27919	8.62443	28.7622	6.33793	0
0.9447	-9.15335	10.1489	36.0781	9.08458	0
0.9453	-14.3479	12.8959	55.921	11.8312	0
0.9460	-18.3067	11.9802	62.0008	12.1378	0
0.9467	-21.3502	11.3714	58.6602	13.6644	0
0.9473	-23.7987	18.0878	103.825	16.4111	0
0.9480	-26.8422	21.4436	138.6	17.0242	0
0.9487	-28.9932	12.8959	85.2177	13.971	0
0.9493	-26.8422	3.43731	28.7622	11.8312	0
0.9500	-24.0962	1.29918	28.1275	10.6112	0
0.9507	-21.6705	3.43731	22.3484	7.25765	0
0.9513	-17.6888	4.35296	4.34273	3.89786	0
0.9520	-14.6454	-0.225319	-0.83514	1.45779	0
0.9527	-12.5172	-3.88794	-13.0616	-3.72893	0
0.9533	-5.19452	-1.44779	-28.0273	-8.00219	0
0.9540	3.04349	-1.14097	-38.383	-8.30876	0
0.9547	7.64304	-3.88794	-52.4134	-11.362	0
0.9553	11.3044	-3.2791	-58.226	-17.1556	0
0.9560	15.2632	-3.88794	-63.1032	-18.0753	0
0.9567	18.6271	-5.41244	-73.4923	-17.1556	0
0.9573	25.0344	-2.05663	-64.3392	-18.3756	0
0.9580	30.5264	-2.66547	-59.1279	-16.5487	0
0.9587	28.6957	-3.58113	-62.8025	-15.3287	0
0.9593	25.9497	6.49109	-18.2395	-17.1556	0
0.9600	26.8651	10.7626	26.6243	-14.7155	0
0.9607	22.2884	-1.44779	-8.78567	-9.22223	0
0.9613	12.2197	-9.6839	-49.6741	-6.47558	0
0.9620	7.64304	-5.71926	-32.6039	-3.42236	0
0.9627	6.72771	-2.05663	-11.2243	-0.0688226	0
0.9633	0	0.0814982	-2.3718	1.45779	0
0.9640	-8.85586	0.383521	13.1952	4.51101	0
0.9647	-13.4325	0.690338	24.1857	10.3109	0
0.9653	-16.7735	6.18427	34.5414	12.7509	0
0.9660	-20.4348	8.93124	43.9952	12.4444	0
0.9667	-23.1809	4.9618	47.0685	13.6644	0
0.9673	-26.5447	3.43731	56.2216	17.3245	0
0.9680	-29.9086	4.35296	54.3843	18.8511	0
0.9687	-29.2907	4.65978	43.6945	14.5779	0
0.9693	-27.1626	5.87746	54.9856	10.9178	0
0.9700	-26.2472	4.35296	51.3444	12.1378	0
0.9707	-22.5859	4.04615	27.8269	9.08458	0
0.9713	-15.5607	12.2871	55.6203	0.844641	0
0.9720	-11.8994	13.2027	83.681	-2.81547	0
0.9727	-9.7712	-2.05663	22.0477	-2.81547	0
0.9733	-3.66134	-12.1288	-44.4963	-4.64865	0
0.9740	3.04349	-9.38188	-49.0728	-7.69562	0
0.9747	6.72771	-8.15941	-53.9501	-11.0554	0
0.9753	13.1351	-9.38188	-68.6151	-14.7155	0
0.9760	22.2884	-8.46622	-68.9158	-17.4622	0
0.9767	26.2472	-8.46622	-73.4923	-17.1556	0
0.9773	25.9497	-7.85259	-77.7682	-15.3287	0
0.9780	28.6957	-5.71926	-73.793	-15.6352	0
0.9787	31.4417	-5.71926	-72.557	-17.4622	0
0.9793	27.7804	-5.41244	-65.5418	-16.2421	0
0.9800	25.3319	-4.18997	-57.9253	-11.0554	0
0.9807	25.0344	-2.05663	-49.0728	-8.00219	0
0.9813	20.1374	4.04615	-20.6781	-4.64865	0
0.9820	14.0504	8.01559	-6.64772	0.237751	0
0.9827	12.8147	8.93124	-4.81041	5.42447	0
0.9833	9.7712	17.781	48.9058	8.78426	0
0.9840	1.21282	23.8838	97.4107	11.2243	0
0.9847	-5.19452	12.8959	57.1236	12.4444	0
0.9853	-8.85586	2.52165	15.0325	15.191	0
0.9860	-14.3479	5.26862	31.8021	18.2442	0
0.9867	-18.3067	8.31761	42.4919	18.8511	0
0.9873	-19.8399	8.31761	36.98	18.2442	0
0.9880	-21.968	9.54008	43.3939	18.8511	0
0.9887	-23.5012	8.01559	43.0932	18.5446	0
0.9893	-23.5012	8.01559	39.118	16.1045	0
0.9900	-24.4166	8.01559	34.5414	13.3578	0
0.9907	-21.3502	2.82847	19.275	11.2243	0
0.9913	-12.8147	2.52165	9.5206	9.08458	0
0.9920	-6.70483	6.49109	0.367462	5.73104	0
0.9927	-3.04349	3.43731	-15.1996	0.544324	0
0.9933	2.746	0.690338	-16.1015	-5.86869	0
0.9940	7.32268	1.29918	-26.19	-8.91565	0
0.9947	10.6865	-0.225319	-44.1956	-8.61534	0
0.9953	17.3914	6.79311	-11.2243	-10.1419	0
0.9960	22.5859	12.8959	16.8364	-13.8021	0
0.9967	23.7987	-0.225319	-38.0824	-15.3287	0
0.9973	27.7804	-11.5152	-90.2619	-15.0221	0
0.9980	34.1878	-5.41244	-79.9062	-15.3287	0
0.9987	33.5699	-3.58113	-71.9557	-13.4955	0
0.9993	29.9086	-7.24375	-74.6949	-10.1419	0
1.0000	28.6957	-5.71926	-60.6646	-9.83537	0
1.0007	26.2472	-4.49678	-44.7969	-9.5288	0
1.0013	19.8399	-3.2791	-29.5306	-4.34208	0
1.0020	14.3479	1.60599	-17.0369	1.76436	0
1.0027	10.389	4.65978	-11.5249	1.76436	0
1.0033	3.66134	7.70877	7.68329	1.76436	0
1.0040	-3.36386	8.01559	22.9497	6.64451	0
1.0047	-6.10986	4.9618	25.3883	13.0575	0
1.0053	-10.0687	8.01559	48.2711	15.4976	0
1.0060	-17.0939	13.2027	62.6355	15.191	0
1.0067	-19.222	14.1184	57.1236	15.191	0
1.0073	-18.3067	20.2211	98.6468	16.7176	0
1.0080	-22.2655	23.8838	138.299	17.3245	0
1.0087	-25.6294	11.3714	87.3557	15.7979	0
1.0093	-25.3319	0.997154	29.0629	15.7979	0
1.0100	-24.4166	5.57544	29.9648	14.8844	0
1.0107	-19.5195	8.01559	25.6889	9.08458	0
1.0113	-11.2815	4.9618	4.04208	3.89786	0
1.0120	-7.62016	4.35296	-2.3718	3.89786	0
1.0127	-5.19452	3.13049	-11.5249	1.15121	0
1.0133	1.83067	0.997154	-25.8893	-4.03551	0
1.0140	8.55838	1.29918	-37.1804	-5.25554	0
1.0147	13.4325	2.82847	-49.0728	-8.30876	0
1.0153	19.5424	4.65978	-50.9101	-13.8021	0
1.0160	23.2037	3.74412	-56.088	-14.1086	0
1.0167	25.0344	1.60599	-67.3791	-13.8021	0
1.0173	28.6957	1.91281	-57.324	-17.4622	0
1.0180	30.8239	-0.225319	-51.8121	-18.0753	0
1.0187	30.5264	-0.532135	-55.1861	-15.3287	0
1.0193	30.5264	9.54008	-9.38698	-14.7155	0
1.0200	28.6957	14.4252	36.0781	-13.8021	0
1.0207	24.714	3.13049	1.60347	-11.362	0
1.0213	20.4577	-4.18997	-36.2451	-10.1419	0
1.0220	15.5607	1.29918	-17.0369	-7.69562	0
1.0227	11.3044	5.87746	2.20477	-4.03551	0
1.0233	8.55838	5.87746	8.61865	-0.375396	0
1.0240	2.746	7.09993	25.9896	5.42447	0
1.0247	-5.19452	10.7626	39.4186	10.3109	0
1.0253	-9.15335	13.5095	48.9058	10.9178	0
1.0260	-10.6865	11.3714	56.2216	12.1378	0
1.0267	-14.0275	9.23327	55.2863	13.3578	0
1.0273	-18.9245	14.4252	58.3596	12.7509	0
1.0280	-22.2655	18.3898	56.5223	14.5779	0
1.0287	-21.6705	17.4742	49.8078	15.7979	0
1.0293	-19.8399	16.8653	61.0989	12.1378	0
1.0300	-18.9245	14.4252	56.5223	10.0043	0
1.0307	-16.7735	13.5095	35.1427	9.39115	0
1.0313	-12.1968	21.7456	63.8381	4.81758	0
1.0320	-9.45083	23.8838	90.3956	0.544324	0
1.0327	-7.02519	9.8469	27.8269	-0.982286	0
1.0333	0.297484	-0.225319	-41.4564	-4.34208	0
1.0340	7.64304	0.383521	-46.3336	-8.30876	0
1.0347	12.5172	0.383521	-47.2355	-9.83537	0
1.0353	16.7964	-0.225319	-61.9006	-11.9689	0
1.0360	21.3731	1.91281	-64.0385	-13.4955	0
1.0367	25.0344	3.74412	-65.8424	-14.1086	0
1.0373	28.9932	2.82847	-68.2811	-17.4622	0
1.0380	32.3571	0.690338	-66.4772	-20.2088	0
1.0387	33.2724	0.997154	-66.4772	-19.6019	0
1.0393	33.2724	4.65978	-59.1279	-18.3756	0
1.0400	30.8239	3.43731	-53.6494	-16.8553	0
1.0407	26.8651	1.60599	-46.3336	-12.582	0
1.0413	22.5859	8.31761	-17.9388	-7.3953	0
1.0420	18.6271	10.1489	-2.67245	-3.72893	0
1.0427	15.5607	7.70877	-0.233839	1.76436	0
1.0433	11.8994	17.781	53.1483	7.25765	0
1.0440	4.57667	25.7151	101.987	8.17112	0
1.0447	-3.66134	14.4252	64.4728	8.47769	0
1.0453	-7.94053	6.18427	23.2503	12.7509	0
1.0460	-10.6865	9.54008	38.8173	15.7979	0
1.0467	-15.2632	8.62443	51.6451	15.4976	0
1.0473	-18.3067	6.18427	50.1084	16.1045	0
1.0480	-20.7552	8.93124	55.2863	16.4111	0
1.0487	-24.0962	9.23327	52.2464	14.5779	0
1.0493	-25.3319	7.70877	46.7678	13.0575	0
1.0500	-22.5859	7.40675	42.7926	12.1378	0
1.0507	-17.3914	6.18427	27.8269	8.17112	0
1.0513	-13.73	5.26862	16.5358	2.67782	0
1.0520	-10.6865	3.43731	5.24468	0.544324	0
1.0527	-4.27919	1.91281	-13.3622	0.844641	0
1.0533	1.83067	3.74412	-18.5401	-2.20232	0
1.0540	5.78949	2.52165	-29.8312	-9.22223	0
1.0547	12.5172	0.690338	-46.0329	-13.4955	0
1.0553	20.4577	8.62443	-13.3622	-13.1889	0
1.0560	22.8834	11.0646	17.4711	-14.1086	0
1.0567	24.1191	-1.74981	-29.2299	-16.2421	0
1.0573	27.7804	-9.6839	-76.5322	-17.4622	0
1.0580	28.6957	-6.63491	-66.7778	-18.6822	0
1.0587	28.6957	-5.71926	-59.1279	-18.0753	0
1.0593	30.5264	-5.71926	-61.9006	-14.7155	0
1.0600	28.6957	-2.97229	-50.2754	-11.9689	0
1.0607	22.8834	-0.225319	-39.9197	-11.0554	0
1.0613	18.9245	2.52165	-30.4659	-9.5288	0
1.0620	14.9657	4.35296	-18.8408	-5.25554	0
1.0627	9.7712	4.04615	-9.68763	-0.375396	0
1.0633	4.87416	6.18427	10.7566	3.29097	0
1.0640	-2.44852	7.09993	25.0876	6.95108	0
1.0647	-9.7712	7.70877	27.5262	11.5309	0
1.0653	-12.5172	13.5095	50.4091	13.6644	0
1.0660	-15.8582	15.9497	63.5375	14.8844	0
1.0667	-21.0527	13.2027	57.4242	17.6311	0
1.0673	-24.4166	20.83	98.9474	17.3245	0
1.0680	-26.8422	25.4083	137.397	13.6644	0
1.0687	-28.3754	10.4557	85.2177	14.5779	0
1.0693	-27.7575	-2.36345	29.6642	17.0242	0
1.0700	-26.2472	2.52165	32.4034	12.7509	0
1.0707	-22.5859	5.87746	22.649	8.17112	0
1.0713	-15.8582	2.52165	-0.83514	6.95108	0
1.0720	-13.1122	2.82847	-1.46985	3.59129	0
1.0727	-11.6019	4.9618	-10.0217	-2.5089	0
1.0733	-2.746	2.21483	-27.6932	-6.47558	0
1.0740	6.10986	-1.44779	-36.5457	-9.22223	0
1.0747	10.6865	-1.14097	-48.1375	-11.362	0
1.0753	16.1785	0.383521	-56.088	-12.582	0
1.0760	21.3731	-2.05663	-60.9652	-14.4089	0
1.0767	22.8834	-3.2791	-69.2164	-15.9356	0
1.0773	26.8651	0.0814982	-62.8025	-15.6352	0
1.0780	29.9086	-1.14097	-59.4286	-15.6352	0
1.0787	28.0779	-2.36345	-60.9652	-15.3287	0
1.0793	28.6957	9.8469	-16.4022	-14.1086	0
1.0800	31.4417	15.6429	25.9896	-14.7155	0
1.0807	26.8651	1.91281	-9.38698	-12.8886	0
1.0813	17.7117	-5.71926	-48.7722	-7.3953	0
1.0820	13.1351	2.52165	-30.7666	-3.72893	0
1.0827	10.389	5.26862	-10.0217	-1.59543	0
1.0833	5.19452	3.13049	0.367462	2.9844	0
1.0840	-1.83067	5.26862	17.7718	6.03762	0
1.0847	-8.5355	7.70877	27.8269	7.25765	0
1.0853	-12.5172	7.09993	36.98	11.8312	0
1.0860	-16.476	4.35296	47.9705	17.3245	0
1.0867	-21.968	4.04615	50.4091	17.6311	0
1.0873	-25.3319	7.70877	57.4242	17.6311	0
1.0880	-26.5447	7.70877	59.5622	19.7709	0
1.0887	-26.5447	4.9618	51.3444	19.1577	0
1.0893	-24.4166	8.62443	58.0589	15.4976	0
1.0900	-23.1809	9.8469	52.547	13.0575	0
1.0907	-23.5012	5.57544	31.2008	13.0575	0
1.0913	-19.8399	11.3714	59.8628	10.6112	0
1.0920	-14.3479	14.7272	90.0949	5.1179	0
1.0927	-10.984	-0.225319	30.2655	0.544324	0
1.0933	-4.27919	-11.5152	-40.521	-2.20232	0
1.0940	4.27919	-6.32809	-44.1956	-5.86869	0
1.0947	9.47371	-4.18997	-43.895	-8.91565	0
1.0953	13.4325	-7.55057	-62.2012	-11.0554	0
1.0960	16.7964	-6.93693	-66.4772	-14.1086	0
1.0967	18.9245	-5.71926	-67.3791	-16.5487	0
1.0973	23.7987	-6.63491	-70.1184	-17.4622	0
1.0980	28.9932	-6.93693	-67.9804	-18.3756	0
1.0987	29.6111	-5.10562	-66.1431	-17.4622	0
1.0993	28.3754	-2.36345	-59.4286	-13.4955	0
1.1000	27.1626	-2.66547	-51.5114	-11.0554	0
1.1007	23.2037	-1.14097	-41.1223	-8.30876	0
1.1013	19.222	6.18427	-14.8989	-4.03551	0
1.1020	17.7117	8.31761	-2.67245	-2.5089	0
1.1027	12.5172	7.09993	1.60347	0.844641	0
1.1033	3.66134	16.2565	58.3596	9.08458	0
1.1040	-3.04349	20.2211	109.303	12.7509	0
1.1047	-7.94053	8.01559	72.9912	11.5309	0
1.1053	-14.3479	1.91281	31.8021	14.5779	0
1.1060	-18.9245	6.49109	46.1331	18.8511	0
1.1067	-19.8399	5.87746	56.2216	18.2442	0
1.1073	-23.7987	4.04615	51.6451	16.4111	0
1.1080	-28.9932	6.79311	55.921	15.4976	0
1.1087	-27.46	7.09993	53.1483	13.6644	0
1.1093	-23.7987	7.09993	48.9058	13.3578	0
1.1100	-25.3319	6.49109	44.3292	12.1378	0
1.1107	-25.3319	2.52165	27.2256	8.17112	0
1.1113	-17.6888	1.60599	16.5358	7.25765	0
1.1120	-11.6019	0.997154	6.78134	6.33793	0
1.1127	-7.32268	-1.14097	-12.4603	-0.375396	0
1.1133	0	4.04615	-14.8989	-6.47558	0
1.1140	5.49201	5.26862	-21.9141	-6.78215	0
1.1147	9.47371	-0.834158	-40.8217	-10.7488	0
1.1153	17.7117	5.87746	-10.623	-16.2421	0
1.1160	23.2037	14.4252	21.413	-16.2421	0
1.1167	22.2884	2.21483	-31.3679	-15.6352	0
1.1173	24.714	-9.38188	-86.9214	-18.3756	0
1.1180	31.1214	-5.71926	-77.1335	-18.3756	0
1.1187	32.3571	-3.88794	-65.5418	-15.9356	0
1.1193	29.2907	-3.88794	-67.3791	-15.9356	0
1.1200	26.8651	-0.225319	-54.5514	-15.6352	0
1.1207	23.5012	0.997154	-39.9197	-13.1889	0
1.1213	18.9245	1.60599	-26.4906	-9.22223	0
1.1220	15.5607	4.35296	-13.3622	-3.12204	0
1.1227	11.3044	5.26862	-4.81041	0.844641	0
1.1233	4.87416	7.09993	14.0972	3.59129	0
1.1240	1.21282	5.57544	29.6642	7.86454	0
1.1247	-3.04349	2.82847	36.3787	11.5309	0
1.1253	-10.3662	7.09993	59.2615	12.1378	0
1.1260	-14.9428	9.23327	67.8134	12.7509	0
1.1267	-15.8582	6.79311	61.3995	14.5779	0
1.1273	-20.1374	15.9497	107.165	15.4976	0
1.1280	-25.3319	23.2749	147.452	15.4976	0
1.1287	-24.4166	11.9802	96.2081	13.0575	0
1.1293	-21.0527	2.82847	38.8173	10.9178	0
1.1300	-21.0527	5.26862	37.9154	11.5309	0
1.1307	-21.3502	5.26862	29.0629	9.08458	0
1.1313	-16.476	2.82847	9.82125	2.67782	0
1.1320	-9.7712	1.60599	7.38264	-0.0688226	0
1.1327	-5.78949	-1.14097	-4.20911	0.844641	0
1.1333	-2.44852	-1.44779	-22.5154	-1.90201	0
1.1340	5.78949	1.29918	-34.4078	-7.3953	0
1.1347	14.6454	1.60599	-49.3735	-11.362	0
1.1353	19.222	1.60599	-56.3887	-14.7155	0
1.1360	22.2884	-0.225319	-60.6646	-16.8553	0
1.1367	24.714	-2.97229	-69.2164	-16.8553	0
1.1373	25.6294	-0.834158	-60.3639	-18.0753	0
1.1380	28.9932	-0.225319	-54.852	-19.2953	0
1.1387	32.6546	-0.225319	-56.3887	-18.0753	0
1.1393	32.6546	8.31761	-13.3622	-16.5487	0
1.1400	30.5264	11.9802	25.3883	-14.7155	0
1.1407	26.8651	1.60599	-10.623	-11.0554	0
1.1413	20.1374	-4.49678	-46.3336	-7.08873	0
1.1420	14.3479	-1.14097	-28.328	-4.94897	0
1.1427	10.984	-0.225319	-10.9236	-2.20232	0
1.1433	5.78949	2.21483	-0.53449	2.67782	0
1.1440	-0.297484	6.18427	20.511	7.25765	0
1.1447	-5.19452	4.9618	31.8021	10.0043	0
1.1453	-11.8994	4.35296	39.4186	11.8312	0
1.1460	-17.0939	6.79311	50.7097	11.5309	0
1.1467	-19.222	7.09993	56.2216	11.8312	0
1.1473	-22.8834	8.01559	62.6355	16.1045	0
1.1480	-27.1626	8.01559	59.2615	18.2442	0
1.1487	-27.1626	6.18427	49.8078	14.2776	0
1.1493	-24.4166	8.01559	61.0989	11.8312	0
1.1500	-23.5012	8.31761	56.8229	13.6644	0
1.1507	-20.4348	6.18427	32.4034	10.6112	0
1.1513	-13.73	12.8959	58.0589	2.67782	0
1.1520	-8.85586	17.1721	82.445	-0.0688226	0
1.1527	-7.62016	5.57544	20.8117	0.544324	0
1.1533	-2.746	-4.8036	-42.659	-3.72893	0
1.1540	5.78949	-3.88794	-43.5609	-8.91565	0
1.1547	11.6019	-2.66547	-48.4715	-10.4423	0
1.1553	13.4325	-1.44779	-67.3791	-14.4089	0
1.1560	19.222	0.690338	-68.9158	-19.9022	0
1.1567	27.1626	-1.14097	-71.655	-19.2953	0
1.1573	29.9086	-2.66547	-74.9956	-16.5487	0
1.1580	29.6111	-1.44779	-71.0537	-17.1556	0
1.1587	31.4417	-0.834158	-70.1184	-17.4622	0
1.1593	31.7392	0.690338	-63.7045	-15.6352	0
1.1600	29.2907	0.0814982	-55.4867	-13.8021	0
1.1607	27.1626	-1.14097	-44.4963	-10.4423	0
1.1613	23.2037	3.74412	-19.1748	-8.61534	0
1.1620	16.7964	5.26862	-6.94837	-6.47558	0
1.1627	12.5172	4.35296	-1.46985	-0.0688226	0
1.1633	8.55838	15.3408	54.3843	5.42447	0
1.1640	0.297484	21.7456	103.524	6.33793	0
1.1647	-7.02519	8.31761	66.9114	9.39115	0
1.1653	-10.0687	-0.834158	26.9249	12.7509	0
1.1660	-14.9428	4.9618	43.3939	13.3578	0
1.1667	-20.4348	7.40675	55.2863	16.7176	0
1.1673	-22.8834	5.87746	50.4091	20.0712	0
1.1680	-25.3319	6.18427	53.783	17.3245	0
1.1687	-26.5447	6.18427	50.4091	13.6644	0
1.1693	-25.6294	8.93124	44.3292	12.7509	0
1.1700	-26.2472	12.5939	40.354	10.9178	0
1.1707	-27.1626	10.7626	25.3883	8.17112	0
1.1713	-21.0527	6.49109	13.1952	6.64451	0
1.1720	-13.1122	3.43731	3.74143	4.81758	0
1.1727	-10.3662	1.91281	-9.38698	0.844641	0
1.1733	-8.23801	4.35296	-10.623	-6.47558	0
1.1740	-0.297484	2.52165	-23.1167	-10.4423	0
1.1747	9.47371	-0.532135	-44.4963	-9.22223	0
1.1753	14.3479	7.09993	-14.8989	-11.6623	0
1.1760	15.8811	12.8959	16.8364	-18.3756	0
1.1767	20.1374	3.43731	-34.4078	-18.9888	0
1.1773	26.2472	-4.18997	-91.1973	-17.4622	0
1.1780	27.7804	-2.97229	-83.2468	-19.6019	0
1.1787	27.7804	-2.66547	-72.557	-19.6019	0
1.1793	28.0779	-1.14097	-77.7682	-17.7687	0
1.1800	25.9497	2.52165	-66.1431	-17.1556	0
1.1807	21.6705	3.43731	-49.0728	-12.8886	0
1.1813	18.9245	4.04615	-36.8464	-7.3953	0
1.1820	14.9657	4.9618	-26.7913	-4.64865	0
1.1827	9.47371	3.74412	-16.1015	-0.675713	0
1.1833	5.19452	5.57544	4.04208	5.42447	0
1.1840	0	7.70877	17.1705	9.08458	0
1.1847	-7.94053	7.70877	22.0477	10.9178	0
1.1853	-13.4325	9.8469	46.1331	11.8312	0
1.1860	-16.7735	8.93124	58.0589	13.6644	0
1.1867	-21.0527	6.18427	53.1483	17.3245	0
1.1873	-25.3319	15.3408	97.4107	18.2442	0
1.1880	-26.2472	22.6613	137.698	17.0242	0
1.1887	-27.1626	10.4557	84.583	17.3245	0
1.1893	-30.8239	-0.834158	25.0876	17.3245	0
1.1900	-31.1214	3.43731	26.9249	12.7509	0
1.1907	-23.5012	5.87746	22.3484	8.78426	0
1.1913	-16.1785	1.60599	-0.53449	7.25765	0
1.1920	-14.3479	-0.225319	-5.44511	6.03762	0
1.1927	-10.6865	-0.532135	-14.2642	0.544324	0
1.1933	-2.12815	-1.14097	-31.0672	-6.16901	0
1.1940	3.36386	-2.97229	-42.659	-9.22223	0
1.1947	6.72771	-4.8036	-55.4867	-11.6623	0
1.1953	13.4325	-3.88794	-62.5019	-15.6352	0
1.1960	18.6271	-4.49678	-68.9158	-16.5487	0
1.1967	21.3731	-5.41244	-77.4342	-15.0221	0
1.1973	26.5447	-2.05663	-68.9158	-16.5487	0
1.1980	29.9086	-1.14097	-66.4772	-16.2421	0
1.1987	29.6111	-2.66547	-71.0537	-12.8886	0
1.1993	30.5264	4.9618	-26.19	-11.362	0
1.2000	28.3754	10.7626	16.2351	-11.0554	0
1.2007	20.4577	3.74412	-19.1748	-8.30876	0
1.2013	14.9657	-1.14097	-56.6893	-6.16901	0
1.2020	12.8147	0.0814982	-40.2203	-4.03551	0
1.2027	6.40734	0.0814982	-24.052	0.237751	0
1.2033	0	3.74412	-13.3622	4.81758	0
1.2040	-2.746	8.93124	8.318	7.86454	0
1.2047	-7.94053	5.87746	20.511	9.08458	0
1.2053	-15.5607	4.65978	29.9648	11.2243	0
1.2060	-20.7552	8.31761	40.354	13.6644	0
1.2067	-25.6294	6.49109	43.0932	15.4976	0
1.2073	-30.206	4.35296	51.6451	16.4111	0
1.2080	-29.9086	4.9618	52.2464	16.7176	0
1.2087	-28.0779	4.35296	43.3939	14.8844	0
1.2093	-29.9086	6.49109	55.2863	14.8844	0
1.2100	-30.206	6.49109	52.547	15.7979	0
1.2107	-25.0115	2.21483	29.6642	12.7509	0
1.2113	-19.5195	7.09993	57.7583	7.25765	0
1.2120	-17.6888	12.5939	84.2823	4.51101	0
1.2127	-13.73	-0.532135	18.3731	0.844641	0
1.2133	-5.78949	-13.6533	-50.2754	-3.72893	0
1.2140	0.617851	-9.38188	-53.3488	-5.86869	0
1.2147	4.87416	-7.55057	-59.1279	-9.83537	0
1.2153	10.389	-11.2132	-77.1335	-13.8021	0
1.2160	16.7964	-6.93693	-76.5322	-14.7155	0
1.2167	22.2884	-0.532135	-80.2069	-16.2421	0
1.2173	25.9497	-1.14097	-84.7834	-18.6822	0
1.2180	28.0779	-1.74981	-80.8082	-18.0753	0
1.2187	30.5264	1.60599	-82.9461	-15.9356	0
1.2193	31.1214	2.52165	-79.5722	-15.6352	0
1.2200	28.9932	-0.532135	-70.419	-13.4955	0
1.2207	26.8651	0.690338	-60.0633	-9.83537	0
1.2213	24.1191	7.40675	-32.9045	-7.3953	0
1.2220	19.222	7.40675	-16.7362	-5.56212	0
1.2227	14.9657	5.87746	-13.0616	-1.90201	0
1.2233	10.984	15.3408	38.8173	2.67782	0
1.2240	3.95882	20.83	89.7943	7.25765	0
1.2247	-2.44852	9.8469	54.9856	10.0043	0
1.2253	-8.23801	2.52165	10.456	12.7509	0
1.2260	-13.73	5.57544	21.747	15.4976	0
1.2267	-17.6888	5.87746	33.6394	17.3245	0
1.2273	-20.7552	4.35296	33.3388	17.0242	0
1.2280	-22.2655	5.26862	40.6546	15.7979	0
1.2287	-20.7552	6.18427	38.5167	14.8844	0
1.2293	-20.1374	7.70877	33.3388	13.6644	0
1.2300	-21.3502	6.18427	30.5661	11.2243	0
1.2307	-17.6888	1.91281	16.2351	8.17112	0
1.2313	-12.5172	3.43731	5.84598	5.1179	0
1.2320	-11.6019	5.87746	-2.9731	2.07093	0
1.2327	-6.40734	3.43731	-16.1015	-1.28886	0
1.2333	3.04349	2.82847	-16.4022	-5.56212	0
1.2340	6.72771	1.60599	-28.6286	-9.22223	0
1.2347	10.389	-0.225319	-48.4715	-11.9689	0
1.2353	19.5424	8.01559	-14.8989	-13.4955	0
1.2360	22.2884	14.1184	16.8364	-15.6352	0
1.2367	20.4577	0.690338	-36.2451	-17.1556	0
1.2373	24.1191	-10.9064	-92.0993	-17.1556	0
1.2380	27.7804	-5.41244	-84.7834	-18.0753	0
1.2387	27.1626	-1.14097	-74.3943	-18.3756	0
1.2393	29.6111	-2.97229	-77.4342	-16.8553	0
1.2400	28.3754	-0.834158	-65.8424	-15.0221	0
1.2407	21.968	0.690338	-49.0728	-11.0554	0
1.2413	19.5424	-1.14097	-33.8065	-4.34208	0
1.2420	17.7117	-0.834158	-22.5154	-3.72893	0
1.2427	11.3044	3.74412	-13.0616	-4.64865	0
1.2433	4.87416	5.87746	9.82125	1.76436	0
1.2440	-1.53319	4.65978	24.4863	6.95108	0
1.2447	-8.23801	6.49109	27.2256	6.95108	0
1.2453	-11.2815	11.0646	50.7097	10.9178	0
1.2460	-14.9428	9.23327	63.2368	15.7979	0
1.2467	-19.222	8.01559	58.9609	15.4976	0
1.2473	-19.8399	18.0878	104.727	17.0242	0
1.2480	-22.8834	20.83	143.176	17.9377	0
1.2487	-27.46	6.18427	85.819	14.5779	0
1.2493	-26.2472	-2.97229	24.787	13.6644	0
1.2500	-25.3319	1.29918	27.5262	13.6644	0
1.2507	-25.3319	3.43731	23.8516	9.69773	0
1.2513	-19.5195	1.91281	5.24468	5.1179	0
1.2520	-13.1122	2.21483	2.20477	2.67782	0
1.2527	-11.8994	1.60599	-8.78567	-0.0688226	0
1.2533	-5.49201	0.383521	-25.2546	-2.20232	0
1.2540	3.04349	-0.834158	-35.3431	-5.56212	0
1.2547	7.02519	-1.74981	-49.9748	-11.0554	0
1.2553	12.2197	-1.14097	-58.226	-15.6352	0
1.2560	19.5424	-2.97229	-63.4038	-16.5487	0
1.2567	22.5859	-4.8036	-72.557	-15.0221	0
1.2573	24.1191	-1.14097	-65.8424	-15.6352	0
1.2580	27.7804	-1.74981	-62.8025	-18.3756	0
1.2587	30.8239	-3.88794	-64.9405	-17.1556	0
1.2593	32.3571	6.18427	-20.3774	-12.8886	0
1.2600	29.6111	13.2027	21.747	-12.2754	0
1.2607	24.1191	1.91281	-14.5982	-10.7488	0
1.2613	19.8399	-5.41244	-53.9501	-4.64865	0
1.2620	16.1785	1.60599	-35.6438	-1.90201	0
1.2627	10.389	6.49109	-15.1996	-1.90201	0
1.2633	3.04349	7.09993	-6.64772	2.37125	0
1.2640	-4.27919	8.01559	11.0573	5.73104	0
1.2647	-10.3662	8.01559	25.0876	7.86454	0
1.2653	-14.6454	8.93124	35.1427	12.7509	0
1.2660	-18.9245	8.31761	42.4919	16.1045	0
1.2667	-22.8834	6.79311	45.8325	15.7979	0
1.2673	-25.3319	9.8469	54.9856	15.191	0
1.2680	-27.7575	11.9802	53.1483	14.5779	0
1.2687	-28.3754	10.1489	44.9305	15.191	0
1.2693	-28.0779	11.6782	55.6203	17.3245	0
1.2700	-27.7575	9.8469	46.1331	14.8844	0
1.2707	-22.8834	6.49109	19.9097	9.39115	0
1.2713	-15.2632	14.4252	50.4091	5.73104	0
1.2720	-11.8994	17.1721	77.8685	3.29097	0
1.2727	-9.45083	0.690338	14.0972	1.76436	0
1.2733	-3.95882	-10.2975	-51.2108	-0.675713	0
1.2740	2.12815	-6.02128	-53.6494	-6.47558	0
1.2747	9.47371	-3.2791	-57.6247	-11.0554	0
1.2753	16.476	-2.97229	-74.3943	-11.9689	0
1.2760	17.0939	-1.74981	-76.5322	-13.8021	0
1.2767	16.7964	-2.36345	-79.9062	-14.1086	0
1.2773	21.968	-1.44779	-82.9461	-12.8886	0
1.2780	25.9497	0.0814982	-81.7101	-16.5487	0
1.2787	25.9497	-1.14097	-82.9461	-20.2088	0
1.2793	26.5447	-0.225319	-74.3943	-17.4622	0
1.2800	26.2472	0.690338	-66.4772	-13.4955	0
1.2807	22.8834	0.690338	-61.2659	-10.1419	0
1.2813	17.3914	4.35296	-34.4078	-5.56212	0
1.2820	13.1351	4.9618	-16.7362	-2.81547	0
1.2827	12.2197	4.9618	-13.6629	-1.59543	0
1.2833	9.47371	15.3408	38.8173	3.59129	0
1.2840	-0.915335	20.2211	88.8589	9.69773	0
1.2847	-12.5172	7.70877	50.7097	12.4444	0
1.2853	-17.0939	-1.14097	5.84598	13.971	0
1.2860	-19.5195	3.43731	19.6091	17.0242	0
1.2867	-24.714	6.18427	31.8021	19.1577	0
1.2873	-28.0779	6.18427	31.2008	18.5446	0
1.2880	-29.2907	5.87746	40.354	16.7176	0
1.2887	-30.8239	4.9618	39.7527	15.4976	0
1.2893	-28.9932	5.57544	34.2407	14.8844	0
1.2900	-26.2472	5.57544	31.2008	13.6644	0
1.2907	-24.714	2.82847	18.3731	10.0043	0
1.2913	-21.3502	1.60599	9.5206	5.1179	0
1.2920	-15.2632	0.690338	-0.53449	2.67782	0
1.2927	-11.6019	0.383521	-18.2395	1.15121	0
1.2933	-7.32268	1.60599	-22.5154	-3.42236	0
1.2940	0	-0.225319	-33.2052	-7.69562	0
1.2947	7.32268	-1.14097	-49.0728	-9.5288	0
1.2953	12.5172	6.49109	-16.7362	-11.9689	0
1.2960	17.0939	8.93124	10.456	-15.0221	0
1.2967	19.5424	-2.97229	-42.9596	-16.5487	0
1.2973	20.7552	-9.6839	-96.0745	-17.1556	0
1.2980	23.7987	-6.32809	-87.5227	-17.7687	0
1.2987	25.9497	-4.8036	-75.6303	-19.2953	0
1.2993	25.0344	-4.8036	-74.6949	-19.2953	0
1.3000	24.4166	-2.97229	-65.8424	-15.0221	0
1.3007	23.7987	-0.532135	-56.3887	-9.22223	0
1.3013	18.3067	1.91281	-39.9197	-5.56212	0
1.3020	10.984	1.29918	-23.7514	-3.12204	0
1.3027	7.64304	-1.14097	-16.1015	-1.90201	0
1.3033	4.27919	0.690338	1.26941	0.237751	0
1.3040	-3.95882	1.60599	14.6985	4.81758	0
1.3047	-10.0687	1.60599	19.275	9.69773	0
1.3053	-12.8147	5.87746	44.3292	12.4444	0
1.3060	-18.0092	4.9618	56.8229	15.4976	0
1.3067	-23.5012	2.52165	50.7097	16.4111	0
1.3073	-25.0115	11.6782	94.3708	14.8844	0
1.3080	-30.206	17.4742	132.52	16.4111	0
1.3087	-35.4006	5.26862	79.1045	18.8511	0
1.3093	-32.6546	-4.18997	23.8516	15.7979	0
1.3100	-29.2907	-1.74981	27.8269	11.8312	0
1.3107	-31.1214	1.60599	22.3484	10.3109	0
1.3113	-28.0779	2.21483	1.60347	6.33793	0
1.3120	-21.3502	1.29918	-2.9731	1.15121	0
1.3127	-17.0939	0.0814982	-14.2642	-1.59543	0
1.3133	-12.5172	2.52165	-30.4659	-4.03551	0
1.3140	-3.36386	2.21483	-39.619	-9.22223	0
1.3147	4.57667	-2.66547	-51.8121	-13.8021	0
1.3153	10.389	-2.97229	-58.226	-15.6352	0
1.3160	14.3479	-1.14097	-64.0385	-17.4622	0
1.3167	16.476	-2.05663	-72.8576	-16.8553	0
1.3173	20.4577	-0.834158	-63.7045	-15.0221	0
1.3180	26.8651	-1.14097	-59.7626	-14.7155	0
1.3187	29.2907	-1.14097	-62.8025	-15.0221	0
1.3193	25.9497	8.62443	-17.3375	-15.6352	0
1.3200	23.2037	14.1184	25.0876	-17.4622	0
1.3207	21.3731	2.52165	-12.1596	-13.8021	0
1.3213	16.476	-6.32809	-50.6095	-7.08873	0
1.3220	12.8147	-2.05663	-31.6685	-6.47558	0
1.3227	10.984	2.52165	-12.4603	-5.56212	0
1.3233	4.87416	4.9618	-2.67245	2.67782	0
1.3240	-3.95882	7.40675	18.6737	9.08458	0
1.3247	-9.7712	7.40675	32.1028	10.0043	0
1.3253	-13.73	7.09993	40.6546	11.2243	0
1.3260	-17.6888	8.01559	49.8078	12.4444	0
1.3267	-19.8399	8.62443	51.6451	13.3578	0
1.3273	-20.7552	9.8469	60.1969	14.5779	0
1.3280	-22.8834	9.54008	64.4728	14.8844	0
1.3287	-25.3319	8.93124	57.7583	14.8844	0
1.3293	-26.5447	9.8469	66.2767	15.191	0
1.3300	-25.3319	5.87746	63.5375	13.6644	0
1.3307	-18.6042	3.43731	44.6299	12.7509	0
1.3313	-12.5172	11.6782	72.0893	9.39115	0
1.3320	-11.2815	12.8959	98.3461	2.67782	0
1.3327	-7.02519	-1.74981	40.6546	-0.982286	0
[truncated: 41,344 more rows]
