# Supplementary material for: Identification of Haptic Based Guiding Using Hard Reins
Source: PLoS One. 2015 Jul 22;10(7):e0132020. doi: 10.1371/journal.pone.0132020 (PMC4511788; doi:10.1371/journal.pone.0132020)
Supplement: S3 File — (ZIP) [file pone.0132020.s003.zip › EMGData1/Subject7/T12/t12.txt]

0.0000	6.71539	12.2871	66.2901	-0.981011	0
0.0007	6.71539	7.09924	19.6041	0.238799	0
0.0013	6.71539	1.60539	-29.2377	-0.0709942	0
0.0020	6.71539	2.52158	-24.0504	-0.0709942	0
0.0027	6.71539	2.52158	-17.9424	0.845477	0
0.0033	6.71539	1.60539	-20.682	1.15527	0
0.0040	6.71539	3.74207	-13.0694	0.238799	0
0.0047	6.71539	5.2685	-13.9676	-0.374333	0
0.0053	6.71539	5.2685	-16.7297	0.238799	0
0.0060	6.71539	5.2685	-12.1487	0.542138	0
0.0067	6.71539	5.87875	-13.0694	-0.981011	0
0.0073	6.71539	7.40518	-9.701	-0.981011	0
0.0080	6.71539	7.40518	-6.04067	0.845477	0
0.0087	6.71539	5.87875	-9.701	1.76195	0
0.0093	6.71539	6.79329	0.359296	1.76195	0
0.0100	6.71539	7.09924	7.07364	0.845477	0
0.0107	6.71539	5.87875	6.1754	-0.374333	0
0.0113	6.71539	9.84616	43.4075	0.542138	0
0.0120	2.14166	12.8974	74.5315	2.98176	0
0.0127	0.302495	6.48899	26.3184	2.98176	0
0.0133	-0.302495	0.384898	-26.4756	1.15527	0
0.0140	-1.22208	1.60539	-18.863	-0.0709942	0
0.0147	-2.44416	3.74207	-7.8596	-0.677672	0
0.0153	-2.12957	5.2685	-13.3613	-0.0709942	0
0.0160	0.302495	5.5728	-10.6217	-0.0709942	0
0.0167	0.302495	3.13182	-9.09468	-2.51061	0
0.0173	-1.52457	2.52158	-9.701	-2.51061	0
0.0180	-2.74665	4.35231	-7.8596	-0.0709942	0
0.0187	-2.12957	5.5728	-10.6217	0.542138	0
0.0193	-0.60499	5.5728	-8.7803	-0.981011	0
0.0200	0.61709	4.04801	-8.7803	-0.981011	0
0.0207	1.22208	2.52158	-11.8343	-0.981011	0
0.0213	1.22208	4.35231	0.067368	-2.81395	0
0.0220	1.22208	5.2685	4.04208	-3.42708	0
0.0227	2.14166	4.04801	0.359296	-0.981011	0
0.0233	3.04915	6.48899	38.8264	0.845477	0
0.0240	3.04915	8.01543	70.2649	-0.0709942	0
0.0247	3.04915	2.82752	23.2644	-0.0709942	0
0.0253	3.04915	-1.44584	-25.263	1.76195	0
0.0260	3.04915	-0.225347	-16.7297	1.76195	0
0.0267	3.04915	1.60539	-9.701	1.45861	0
0.0273	3.04915	1.30109	-15.809	1.76195	0
0.0280	3.04915	0.690843	-9.701	-0.0709942	0
0.0287	3.04915	1.60539	-9.38661	-1.89748	0
0.0293	3.04915	4.04801	-12.755	-1.89748	0
0.0300	3.04915	5.5728	-9.701	-1.2908	0
0.0307	3.04915	4.35231	-8.17399	-0.677672	0
0.0313	3.04915	2.52158	-4.51366	1.76195	0
0.0320	3.04915	4.04801	-3.90735	2.67842	0
0.0327	3.04915	9.23592	-6.96136	0.845477	0
0.0333	3.04915	11.9812	3.41331	-0.0709942	0
0.0340	3.04915	9.84616	8.60065	0.845477	0
0.0347	3.04915	8.01543	7.38803	0.845477	0
0.0353	3.04915	9.84616	44.3057	-0.981011	0
0.0360	3.66624	10.1505	70.8712	-1.59414	0
0.0367	2.14166	6.18305	24.1627	-0.374333	0
0.0373	-0.907485	0.690843	-23.4441	-0.981011	0
0.0380	0.919585	-0.225347	-17.0217	-3.42708	0
0.0387	1.83917	2.21563	-9.38661	-4.03376	0
0.0393	0	1.30109	-14.282	-4.34356	0
0.0400	0.919585	0.995143	-11.8343	-4.64689	0
0.0407	3.36374	5.2685	-10.3073	-2.81395	0
0.0413	3.96873	6.48899	-7.25329	-0.374333	0
0.0420	3.04915	1.60539	-4.19927	-0.374333	0
0.0427	1.52457	0.384898	-6.04067	0.238799	0
0.0433	3.04915	4.35231	-1.45964	-0.981011	0
0.0440	6.41289	3.74207	-0.853328	-4.64689	0
0.0447	6.1104	0.690843	-6.96136	-4.03376	0
0.0453	3.66624	1.91133	5.86102	0.238799	0
0.0460	3.36374	2.52158	10.7564	1.15527	0
0.0467	3.36374	2.21563	1.59438	0.238799	0
0.0473	3.96873	6.18305	39.1184	0.845477	0
0.0480	3.04915	8.31973	76.6648	-0.0709942	0
0.0487	3.04915	2.82752	27.8455	-0.981011	0
0.0493	3.04915	0.690843	-26.4756	0.845477	0
0.0500	3.04915	2.21563	-13.9676	2.37508	0
0.0507	3.04915	-0.529647	-5.11997	1.45861	0
0.0513	3.04915	-1.75014	-15.4946	-0.0709942	0
0.0520	3.04915	2.21563	-7.8596	0.845477	0
0.0527	3.04915	2.52158	-6.96136	3.29155	0
0.0533	3.04915	0.995143	-10.9136	5.42783	0
0.0540	3.04915	2.21563	-0.538944	6.64764	0
0.0547	3.04915	3.43777	-7.56768	4.51136	0
0.0553	3.04915	5.2685	-10.3073	0.238799	0
0.0560	3.04915	5.2685	34.5598	-0.0709942	0
0.0567	3.04915	1.91133	68.1091	0.845477	0
0.0573	3.04915	2.21563	36.0644	-1.2908	0
0.0580	3.04915	6.18305	-11.228	-0.677672	0
0.0587	3.04915	6.48899	-10.6217	2.98176	0
0.0593	3.04915	7.09924	34.2454	1.76195	0
0.0600	3.04915	8.62567	55.9155	0.238799	0
0.0607	3.04915	2.52158	13.4961	1.15527	0
0.0613	3.04915	-2.97227	-31.0567	-1.2908	0
0.0620	3.04915	-0.225347	-31.663	-2.20727	0
0.0627	3.04915	2.82752	-23.736	2.06529	0
0.0633	3.04915	3.74207	-21.6027	2.67842	0
0.0640	3.04915	6.48899	-17.628	-0.374333	0
0.0647	3.04915	6.18305	-20.3901	-0.374333	0
0.0653	3.04915	3.13182	-18.863	0.845477	0
0.0660	3.04915	2.52158	-12.4406	0.542138	0
0.0667	3.04915	3.43777	-12.755	0.845477	0
0.0673	3.04915	2.52158	-9.09468	0.845477	0
0.0680	3.04915	2.52158	-7.56768	-0.0709942	0
0.0687	3.04915	3.13182	-15.2027	0.238799	0
0.0693	3.04915	4.96256	-6.04067	1.76195	0
0.0700	3.04915	6.18305	3.12139	2.37508	0
0.0707	3.04915	6.48899	4.04208	-0.677672	0
0.0713	3.04915	9.54022	42.4868	-2.20727	0
0.0720	4.27123	11.0667	74.5315	0.238799	0
0.0727	3.96873	5.2685	26.3184	2.37508	0
0.0733	3.96873	-0.225347	-25.8693	2.67842	0
0.0740	1.22208	0.995143	-17.9424	3.59489	0
0.0747	-1.22208	3.43777	-8.7803	1.15527	0
0.0753	0.302495	3.43777	-14.282	-2.81395	0
0.0760	0.919585	3.13182	-9.09468	-1.89748	0
0.0767	-2.44416	2.21563	-8.7803	-0.0709942	0
0.0773	0.302495	1.30109	-11.5424	-1.2908	0
0.0780	5.19081	1.60539	-7.25329	-1.89748	0
0.0787	3.04915	3.43777	-6.96136	-2.81395	0
0.0793	1.83917	4.35231	-6.35505	-3.73042	0
0.0800	6.41289	2.82752	-7.8596	-2.51061	0
0.0807	7.01788	1.60539	-12.4406	-1.89748	0
0.0813	4.27123	4.35231	-2.38034	-2.81395	0
0.0820	4.88832	4.96256	0.359296	-1.89748	0
0.0827	4.88832	4.65826	-1.16771	-1.89748	0
0.0833	3.96873	10.1505	38.8264	-3.11729	0
0.0840	4.88832	11.6769	68.1091	-1.89748	0
0.0847	4.27123	3.43777	20.2104	-1.89748	0
0.0853	2.14166	0.690843	-26.4756	-3.42708	0
0.0860	3.04915	3.13182	-18.5487	-0.677672	0
0.0867	2.44416	0.690843	-13.0694	1.76195	0
0.0873	0.919585	-0.225347	-18.5487	0.238799	0
0.0880	2.44416	4.96256	-11.5424	-0.0709942	0
0.0887	2.14166	6.48899	-8.17399	-1.2908	0
0.0893	-1.22208	5.2685	-7.56768	-4.34356	0
0.0900	-0.60499	4.35231	-5.11997	-2.81395	0
0.0907	2.74665	4.96256	-8.17399	-0.0709942	0
0.0913	1.83917	5.87875	-7.25329	-0.677672	0
0.0920	1.52457	4.65826	-7.56768	-0.981011	0
0.0927	3.96873	3.43777	-9.09468	-0.677672	0
0.0933	2.14166	6.18305	4.64839	-1.89748	0
0.0940	-0.907485	6.79329	7.70241	-0.0709942	0
0.0947	1.22208	4.96256	2.20069	2.37508	0
0.0953	2.44416	8.92997	40.6454	0.542138	0
0.0960	1.22208	11.371	71.4775	-1.2908	0
0.0967	1.52457	3.74207	25.3977	-1.89748	0
0.0973	0.302495	-2.36203	-20.682	-2.81395	0
0.0980	-3.04915	-1.44584	-13.0694	-1.89748	0
0.0987	-1.52457	2.21563	-7.56768	0.845477	0
0.0993	2.14166	5.87875	-12.4406	0.845477	0
0.1000	1.83917	6.18305	-8.17399	-1.59414	0
0.1007	0.302495	3.74207	-10.3073	-2.51061	0
0.1013	1.22208	3.13182	-11.5424	-0.981011	0
0.1020	1.83917	1.60539	-7.56768	0.845477	0
0.1027	1.22208	-0.835592	-9.09468	0.845477	0
0.1033	1.22208	0.384898	-6.04067	0.845477	0
0.1040	2.14166	0.384898	-3.90735	0.845477	0
0.1047	3.04915	-0.529647	-8.17399	-1.89748	0
0.1053	2.14166	1.91133	1.27999	-2.51061	0
0.1060	1.22208	1.60539	4.94032	0.238799	0
0.1067	3.04915	1.30109	2.20069	-0.374333	0
0.1073	4.58582	8.92997	41.5661	-1.2908	0
0.1080	4.58582	10.7607	73.9252	2.67842	0
0.1087	4.58582	0.995143	25.6897	4.8147	0
0.1093	4.58582	-2.05608	-26.4756	1.45861	0
0.1100	4.58582	2.52158	-19.7613	-0.677672	0
0.1107	4.58582	2.21563	-10.9136	-0.0709942	0
0.1113	4.58582	2.52158	-15.2027	0.542138	0
0.1120	4.58582	5.87875	-9.09468	0.238799	0
0.1127	4.58582	6.18305	-8.7803	-1.59414	0
0.1133	4.58582	6.18305	-10.6217	-2.81395	0
0.1140	4.58582	8.31973	-4.82804	-1.2908	0
0.1147	4.58582	7.70948	-3.59296	0.845477	0
0.1153	4.58582	3.43777	-4.19927	1.15527	0
0.1160	4.58582	1.91133	-6.35505	1.76195	0
0.1167	4.58582	4.96256	-8.17399	2.37508	0
0.1173	4.58582	6.79329	4.33401	0.542138	0
0.1180	4.58582	5.2685	7.99434	-0.981011	0
0.1187	4.58582	4.65826	6.78171	0.238799	0
0.1193	4.58582	7.40518	47.6741	0.845477	0
0.1200	4.58582	8.92997	75.4522	-0.677672	0
0.1207	4.58582	6.18305	23.2644	-0.677672	0
0.1213	4.58582	3.43777	-27.3963	0.238799	0
0.1220	4.58582	4.04801	-20.3901	-0.677672	0
0.1227	4.58582	7.09924	-14.282	-1.89748	0
0.1233	4.58582	7.70948	-20.682	-2.51061	0
0.1240	4.58582	3.13182	-15.2027	-3.11729	0
0.1247	4.58582	-0.225347	-12.1487	-2.81395	0
0.1253	4.58582	2.52158	-11.5424	-0.981011	0
0.1260	4.58582	6.79329	-8.7803	-0.374333	0
0.1267	4.58582	6.18305	-12.1487	-1.89748	0
0.1273	4.58582	4.04801	-10.0154	-0.981011	0
0.1280	4.58582	3.74207	-9.09468	0.542138	0
0.1287	4.58582	5.2685	-12.4406	-0.981011	0
0.1293	4.58582	7.09924	-0.538944	-3.73042	0
0.1300	4.58582	8.01543	5.25471	-1.89748	0
0.1307	4.58582	8.92997	5.25471	-0.981011	0
0.1313	4.58582	11.9812	45.5408	-4.03376	0
0.1320	5.19081	12.8974	75.4522	-3.42708	0
0.1327	1.22208	8.01543	27.2167	0.542138	0
0.1333	0.919585	4.96256	-22.8153	-0.981011	0
0.1340	2.44416	6.18305	-17.628	-4.64689	0
0.1347	1.22208	5.2685	-9.701	-1.89748	0
0.1353	-0.907485	3.43777	-14.282	0.542138	0
0.1360	0.61709	3.74207	-10.0154	-1.89748	0
0.1367	0.61709	3.74207	-7.25329	-2.20727	0
0.1373	-4.27123	3.74207	-6.96136	-0.374333	0
0.1380	-6.0983	4.65826	-6.96136	-0.0709942	0
0.1387	-2.44416	4.04801	-7.8596	-0.374333	0
0.1393	-0.60499	3.43777	-3.90735	-0.981011	0
0.1400	-1.52457	5.2685	-6.04067	-0.677672	0
0.1407	-0.60499	5.87875	-11.5424	1.15527	0
0.1413	-0.907485	2.52158	0.67368	1.45861	0
0.1420	-3.35164	-1.13989	3.12139	0.845477	0
0.1427	-3.04915	1.60539	0.67368	1.76195	0
0.1433	0.919585	8.62567	43.4075	1.76195	0
0.1440	2.14166	8.92997	73.9252	0.238799	0
0.1447	-0.302495	2.52158	23.2644	0.238799	0
0.1453	-0.302495	0.384898	-28.6314	-0.0709942	0
0.1460	2.14166	1.30109	-20.9964	-1.59414	0
0.1467	1.83917	-1.13989	-10.9136	-1.2908	0
0.1473	0.919585	-2.05608	-16.101	-0.981011	0
0.1480	1.22208	-0.225347	-14.282	-2.20727	0
0.1487	0.61709	1.60539	-15.2027	-3.73042	0
0.1493	-0.302495	2.21563	-14.8883	-2.51061	0
0.1500	0.302495	1.60539	-9.09468	-0.677672	0
0.1507	0	-0.225347	-8.7803	-1.89748	0
0.1513	0.302495	2.52158	-6.96136	-2.81395	0
0.1520	3.36374	7.09924	-6.04067	-0.374333	0
0.1527	5.49331	7.09924	-7.25329	0.542138	0
0.1533	2.14166	4.65826	3.12139	-1.89748	0
0.1540	-2.12957	2.21563	6.1754	-0.374333	0
0.1547	-1.52457	1.91133	4.94032	3.89823	0
0.1553	3.04915	8.01543	42.4868	3.29155	0
0.1560	3.04915	11.6769	69.3442	1.76195	0
0.1567	3.04915	4.35231	22.6581	3.59489	0
0.1573	3.04915	-1.75014	-24.9711	2.67842	0
0.1580	3.04915	0.690843	-19.155	-0.677672	0
0.1587	3.04915	1.91133	-12.4406	-1.59414	0
0.1593	3.04915	1.91133	-17.9424	-1.59414	0
0.1600	3.04915	4.35231	-14.8883	-1.59414	0
0.1607	3.04915	3.74207	-13.3613	-0.0709942	0
0.1613	3.04915	2.52158	-13.3613	1.15527	0
0.1620	3.04915	3.74207	-13.0694	-1.2908	0
0.1627	3.04915	1.30109	-13.6757	-2.81395	0
0.1633	3.04915	-0.225347	-7.25329	-0.981011	0
0.1640	3.04915	6.18305	-10.3073	-1.89748	0
0.1647	3.04915	9.84616	-19.7613	-4.64689	0
0.1653	3.04915	4.65826	-6.04067	-3.42708	0
0.1660	3.04915	-0.225347	1.27999	-0.677672	0
0.1667	3.04915	0.995143	-3.30103	-0.0709942	0
0.1673	3.04915	8.01543	36.985	-0.0709942	0
0.1680	3.96873	9.84616	71.7694	0.238799	0
0.1687	3.96873	1.91133	22.95	-0.981011	0
0.1693	0.302495	-2.97227	-28.9233	0.238799	0
0.1700	0	0.0805984	-20.0757	2.37508	0
0.1707	2.14166	0.995143	-10.9136	2.06529	0
0.1713	2.14166	0.384898	-15.4946	0.542138	0
0.1720	2.14166	0.690843	-8.17399	-0.981011	0
0.1727	3.04915	-0.529647	-6.64698	-2.81395	0
0.1733	2.14166	0.995143	-8.7803	-2.81395	0
0.1740	0.302495	4.35231	-6.04067	-0.0709942	0
0.1747	1.52457	0.690843	-8.7803	0.845477	0
0.1753	3.96873	-0.835592	-7.8596	-0.981011	0
0.1760	3.96873	6.79329	-6.35505	-0.981011	0
0.1767	5.19081	9.84616	-9.38661	1.45861	0
0.1773	5.7958	3.13182	1.8863	2.67842	0
0.1780	3.04915	-1.44584	7.70241	1.45861	0
0.1787	3.36374	1.30109	4.33401	0.238799	0
0.1793	9.46204	7.09924	41.5661	-0.0709942	0
0.1800	8.54246	8.62567	75.1378	-0.374333	0
0.1807	1.83917	4.04801	29.35	-1.89748	0
0.1813	0.61709	-0.529647	-24.3423	-3.73042	0
0.1820	1.52457	-1.13989	-21.6027	-4.64689	0
0.1827	1.52457	-0.225347	-16.101	-3.42708	0
0.1833	4.27123	2.52158	-22.5234	-2.20727	0
0.1840	4.27123	5.2685	-18.2567	-2.20727	0
0.1847	0.302495	4.35231	-16.101	-1.89748	0
0.1853	0.919585	2.82752	-14.282	-2.81395	0
0.1860	1.22208	4.35231	-9.701	-1.89748	0
0.1867	-2.12957	4.96256	-11.5424	0.238799	0
0.1873	2.14166	2.52158	-9.09468	-1.59414	0
0.1880	7.93747	1.60539	-7.56768	-4.64689	0
0.1887	4.58582	2.82752	-11.8343	-0.0709942	0
0.1893	1.22208	4.04801	-0.538944	4.51136	0
0.1900	3.96873	3.43777	4.94032	2.37508	0
0.1907	4.58582	4.35231	3.12139	1.15527	0
0.1913	3.36374	7.70948	43.6994	2.67842	0
0.1920	2.74665	7.09924	74.8234	1.15527	0
0.1927	-0.60499	0.690843	25.3977	-0.677672	0
0.1933	-1.52457	-3.88682	-24.0504	-0.374333	0
0.1940	2.74665	-2.05608	-16.7297	-0.0709942	0
0.1947	3.66624	1.60539	-11.8343	-0.0709942	0
0.1953	-0.907485	3.43777	-18.863	-0.374333	0
0.1960	-2.74665	4.04801	-13.0694	-0.981011	0
0.1967	-0.60499	2.82752	-10.6217	0.238799	0
0.1973	1.22208	1.91133	-9.701	1.76195	0
0.1980	1.22208	2.52158	-6.96136	1.76195	0
0.1987	0.302495	3.43777	-10.3073	1.15527	0
0.1993	0.302495	1.60539	-7.56768	0.238799	0
0.2000	3.66624	-1.13989	-6.96136	0.542138	0
0.2007	6.1104	0.690843	-13.3613	0.845477	0
0.2013	2.44416	5.2685	-1.16771	-0.0709942	0
0.2020	-0.302495	6.48899	5.25471	-2.20727	0
0.2027	2.14166	6.79329	0.67368	-2.20727	0
0.2033	2.44416	10.1505	38.5121	-0.374333	0
0.2040	3.04915	10.4564	69.9505	1.76195	0
0.2047	3.04915	5.2685	21.7374	2.37508	0
0.2053	3.04915	3.13182	-24.3423	1.15527	0
0.2060	3.04915	3.43777	-9.701	-0.0709942	0
0.2067	3.04915	2.52158	-4.19927	-0.374333	0
0.2073	3.04915	2.52158	-14.282	-0.0709942	0
0.2080	3.04915	3.74207	-6.64698	0.542138	0
0.2087	3.04915	3.43777	-9.701	-0.0709942	0
0.2093	3.04915	3.74207	-16.101	-0.677672	0
0.2100	3.04915	6.18305	-4.82804	-0.0709942	0
0.2107	3.04915	5.2685	-10.9136	0.845477	0
0.2113	3.04915	4.04801	-11.5424	0.542138	0
0.2120	3.04915	8.01543	36.985	2.37508	0
0.2127	3.04915	11.371	70.8712	3.59489	0
0.2133	3.04915	7.09924	35.7724	0.845477	0
0.2140	3.04915	0.384898	-12.4406	-1.89748	0
0.2147	3.04915	0.384898	-12.4406	0.845477	0
0.2153	3.04915	6.48899	33.931	3.89823	0
0.2160	4.88832	8.01543	62.0235	1.45861	0
0.2167	1.22208	3.13182	21.1311	-1.59414	0
0.2173	-1.22208	1.30109	-30.1584	-0.981011	0
0.2180	2.44416	2.21563	-26.1837	-0.374333	0
0.2187	3.36374	-0.225347	-11.228	-0.0709942	0
0.2193	1.83917	-0.225347	-18.5487	0.845477	0
0.2200	1.22208	1.91133	-19.155	0.238799	0
0.2207	-1.22208	-0.225347	-16.7297	-1.2908	0
0.2213	0.302495	-2.05608	-17.336	-0.677672	0
0.2220	6.1104	0.690843	-11.228	-0.0709942	0
0.2227	4.27123	1.60539	-15.4946	-0.374333	0
0.2233	-0.302495	3.43777	-14.8883	1.76195	0
0.2240	3.96873	9.23592	26.6104	3.29155	0
0.2247	7.63497	10.7607	59.2614	-0.0709942	0
0.2253	4.27123	6.18305	27.8455	-2.81395	0
0.2260	3.04915	1.91133	-22.8153	-0.981011	0
0.2267	4.88832	1.91133	-22.209	1.45861	0
0.2273	4.88832	8.01543	28.7437	1.76195	0
0.2280	4.88832	11.6769	53.4678	1.15527	0
0.2287	4.88832	4.35231	7.38803	1.45861	0
0.2293	4.88832	-3.58252	-40.825	1.15527	0
0.2300	4.88832	0.690843	-34.4251	-0.981011	0
0.2307	4.88832	6.18305	-22.5234	-2.81395	0
0.2313	4.88832	4.96256	-26.79	-1.89748	0
0.2320	4.88832	3.74207	-19.4694	0.845477	0
0.2327	4.88832	4.35231	-16.4153	2.37508	0
0.2333	4.88832	4.65826	-20.3901	1.15527	0
0.2340	4.88832	4.65826	-12.4406	-0.374333	0
0.2347	4.88832	5.2685	-15.809	0.238799	0
0.2353	4.88832	4.96256	-15.809	1.15527	0
0.2360	4.88832	3.74207	26.3184	-0.374333	0
0.2367	4.88832	4.35231	57.4425	-1.59414	0
0.2373	4.88832	6.18305	24.7914	-0.677672	0
0.2380	4.88832	5.2685	-23.1297	-1.59414	0
0.2387	4.88832	4.96256	-21.9171	-3.11729	0
0.2393	4.88832	12.5931	25.6897	-2.81395	0
0.2400	3.96873	15.3384	51.6488	-0.981011	0
0.2407	4.88832	7.09924	9.52135	-0.374333	0
0.2413	3.04915	2.52158	-38.0854	0.542138	0
0.2420	3.04915	4.35231	-33.5044	1.76195	0
0.2427	3.36374	3.13182	-26.1837	-0.0709942	0
0.2433	3.04915	3.43777	-34.4251	-3.73042	0
0.2440	2.74665	6.18305	-26.4756	-3.73042	0
0.2447	1.52457	3.13182	-20.0757	-1.2908	0
0.2453	1.22208	1.60539	-20.3901	-1.2908	0
0.2460	3.04915	4.04801	-12.755	-2.81395	0
0.2467	3.04915	2.52158	-20.3901	-2.51061	0
0.2473	2.74665	1.30109	-21.6027	-0.981011	0
0.2480	5.7958	4.96256	25.0834	-0.981011	0
0.2487	7.63497	6.79329	60.4965	-1.89748	0
0.2493	5.49331	4.04801	27.8455	-0.981011	0
0.2500	3.66624	1.30109	-19.7613	-0.0709942	0
0.2507	3.66624	1.60539	-17.336	-1.2908	0
0.2513	4.88832	5.2685	29.6644	-1.89748	0
0.2520	6.41289	5.5728	52.2551	0.238799	0
0.2527	3.96873	0.995143	11.9691	-0.0709942	0
0.2533	-0.907485	-0.835592	-32.8981	-2.20727	0
0.2540	-2.12957	0.0805984	-30.7647	-1.59414	0
0.2547	0.302495	-1.13989	-20.682	0.542138	0
0.2553	1.22208	-0.225347	-23.4441	0.238799	0
0.2560	1.22208	2.82752	-20.0757	0.845477	0
0.2567	-0.60499	2.52158	-15.4946	0.238799	0
0.2573	-3.65414	1.60539	-17.0217	-1.89748	0
0.2580	-3.04915	1.60539	-17.9424	-0.981011	0
0.2587	-1.22208	0.690843	-15.4946	1.15527	0
0.2593	-1.52457	0.690843	-9.701	-1.89748	0
0.2600	0.302495	1.60539	-10.6217	-4.34356	0
0.2607	2.74665	1.60539	-15.809	-2.20727	0
0.2613	-1.22208	1.60539	-5.11997	-3.11729	0
0.2620	-5.19081	1.60539	-2.38034	-5.25357	0
0.2627	-1.82707	2.82752	-4.51366	-1.89748	0
0.2633	1.52457	8.01543	34.5598	1.76195	0
0.2640	0	10.1505	65.6838	0.845477	0
0.2647	-2.44416	3.43777	19.6041	-0.0709942	0
0.2653	-2.44416	-1.44584	-30.4503	-0.0709942	0
0.2660	-0.60499	1.60539	-24.0504	-1.59414	0
0.2667	0.61709	3.13182	-15.4946	-2.20727	0
0.2673	-0.60499	0.0805984	-21.2883	-0.981011	0
0.2680	-1.52457	-0.225347	-16.4153	-0.677672	0
0.2687	1.22208	0.995143	-12.755	-1.89748	0
0.2693	3.04915	1.60539	-13.3613	-3.42708	0
0.2700	2.44416	2.21563	-10.9136	-3.73042	0
0.2707	1.22208	2.21563	-8.7803	-2.81395	0
0.2713	2.14166	0.995143	-0.538944	-1.89748	0
0.2720	4.88832	-1.75014	2.51507	-0.981011	0
0.2727	7.33248	-3.88682	-3.30103	-0.677672	0
0.2733	6.41289	-2.97227	5.86102	-1.2908	0
0.2740	3.96873	0.0805984	13.1817	-0.981011	0
0.2747	3.66624	3.74207	10.7564	-0.0709942	0
0.2753	4.88832	7.09924	44.3057	-1.2908	0
0.2760	5.19081	7.70948	77.2711	-1.2908	0
0.2767	4.27123	4.35231	34.5598	0.845477	0
0.2773	2.44416	0.384898	-17.0217	0.845477	0
0.2780	0.302495	-0.835592	-11.228	-0.374333	0
0.2787	-0.60499	0.690843	-6.04067	-0.677672	0
0.2793	-0.302495	3.13182	-14.8883	-2.81395	0
0.2800	0.919585	3.43777	-6.04067	-3.73042	0
0.2807	0.61709	2.52158	-5.43435	-1.2908	0
0.2813	-0.60499	2.52158	-10.9136	-0.374333	0
0.2820	-0.907485	3.13182	-1.45964	0.542138	0
0.2827	-1.82707	1.30109	-8.48837	2.67842	0
0.2833	-0.907485	2.21563	-12.4406	0.845477	0
0.2840	2.44416	8.92997	29.9788	-2.81395	0
0.2847	3.96873	11.9812	61.7091	-0.981011	0
0.2853	2.14166	7.09924	32.404	1.15527	0
0.2860	0.919585	1.60539	-10.0154	0.845477	0
0.2867	2.14166	2.82752	-12.1487	0.542138	0
0.2873	4.58582	8.92997	30.5851	1.45861	0
0.2880	4.88832	12.2871	59.5758	0.845477	0
0.2887	4.88832	6.48899	19.6041	-0.677672	0
0.2893	4.88832	-0.835592	-31.663	-1.2908	0
0.2900	4.88832	-1.13989	-28.0026	-0.0709942	0
0.2907	4.88832	-0.529647	-17.0217	0.845477	0
0.2913	4.88832	-1.75014	-23.4441	0.845477	0
0.2920	4.88832	0.690843	-16.7297	-0.0709942	0
0.2927	4.88832	2.21563	-13.6757	-0.374333	0
0.2933	4.88832	2.52158	-18.863	0.238799	0
0.2940	4.88832	4.96256	-10.6217	1.45861	0
0.2947	4.88832	4.35231	-12.1487	-0.0709942	0
0.2953	4.88832	2.82752	-11.228	-1.89748	0
0.2960	4.88832	8.01543	31.5058	-0.981011	0
0.2967	4.88832	10.1505	64.4487	0.845477	0
0.2973	4.88832	3.43777	33.931	-0.0709942	0
0.2980	4.88832	-1.75014	-13.3613	-0.981011	0
0.2987	4.88832	0.0805984	-14.282	-0.677672	0
0.2993	4.88832	5.87875	31.1914	-1.2908	0
0.3000	1.22208	9.54022	55.6011	-2.51061	0
0.3007	-3.35164	3.74207	12.8897	-1.89748	0
0.3013	-5.49331	-2.97227	-34.1107	-0.981011	0
0.3020	-5.19081	0.384898	-28.9233	-1.2908	0
0.3027	-5.19081	2.82752	-18.863	-1.2908	0
0.3033	-4.87622	-1.44584	-25.263	-0.0709942	0
0.3040	-3.65414	-0.835592	-20.9964	0.845477	0
0.3047	-2.74665	5.5728	-18.863	1.15527	0
0.3053	-2.74665	8.01543	-18.863	-0.0709942	0
0.3060	-3.04915	6.48899	-9.09468	-1.59414	0
0.3067	-3.35164	5.2685	-15.4946	-0.981011	0
0.3073	-3.35164	3.74207	-17.9424	0.238799	0
0.3080	-2.12957	0.995143	25.6897	0.238799	0
0.3087	-0.60499	0.384898	61.7091	0.542138	0
0.3093	-0.907485	3.43777	33.3247	-0.0709942	0
0.3100	-2.12957	5.2685	-15.4946	0.238799	0
0.3107	0.302495	6.18305	-17.0217	1.45861	0
0.3113	3.36374	11.371	30.5851	1.15527	0
0.3120	3.36374	13.5076	56.5218	-0.981011	0
0.3127	3.36374	7.09924	15.0231	-2.51061	0
0.3133	3.36374	2.52158	-31.371	-3.42708	0
0.3140	3.36374	3.43777	-28.6314	-1.89748	0
0.3147	3.36374	1.30109	-18.2567	1.76195	0
0.3153	3.36374	0.690843	-21.6027	2.37508	0
0.3160	3.36374	3.43777	-17.9424	0.542138	0
0.3167	3.36374	4.35231	-13.6757	0.238799	0
0.3173	3.36374	2.21563	-13.3613	-0.0709942	0
0.3180	3.36374	0.690843	-10.6217	-0.0709942	0
0.3187	3.36374	1.91133	-10.0154	1.76195	0
0.3193	3.36374	5.2685	-10.6217	1.76195	0
0.3200	3.36374	4.65826	-14.8883	0.542138	0
0.3207	3.36374	1.60539	-17.9424	0.238799	0
0.3213	3.36374	3.74207	-5.72628	0.845477	0
0.3220	3.36374	4.35231	-2.38034	0.845477	0
0.3227	3.36374	1.60539	-6.04067	1.76195	0
0.3233	3.36374	8.31973	32.404	2.67842	0
0.3240	3.36374	13.5076	64.4487	0.845477	0
0.3247	3.36374	5.2685	16.842	-1.2908	0
0.3253	3.36374	0.690843	-32.5837	-0.374333	0
0.3260	3.36374	7.40518	-21.2883	-0.677672	0
0.3267	3.36374	8.31973	-13.3613	-4.03376	0
0.3273	3.36374	4.04801	-21.6027	-3.73042	0
0.3280	3.36374	3.43777	-12.1487	1.15527	0
0.3287	3.36374	3.43777	-10.6217	2.06529	0
0.3293	3.36374	4.35231	-14.8883	-0.0709942	0
0.3300	3.36374	5.5728	-5.11997	-0.981011	0
0.3307	3.36374	3.43777	-10.0154	-0.677672	0
0.3313	3.36374	4.35231	-10.9136	1.15527	0
0.3320	3.36374	8.92997	33.6391	1.76195	0
0.3327	3.36374	9.84616	68.1091	-0.981011	0
0.3333	3.36374	6.18305	36.985	-0.0709942	0
0.3340	3.36374	1.91133	-11.8343	3.59489	0
0.3347	3.36374	1.60539	-13.3613	2.67842	0
0.3353	3.36374	5.5728	33.931	1.45861	0
0.3360	6.71539	4.96256	58.9695	2.98176	0
0.3367	1.22208	-1.75014	13.4961	1.76195	0
0.3373	-1.82707	-1.44584	-32.8981	0.238799	0
0.3380	-0.302495	3.43777	-25.5774	2.06529	0
0.3387	-0.60499	3.43777	-17.0217	1.76195	0
0.3393	1.22208	4.96256	-23.4441	-0.0709942	0
0.3400	3.96873	8.01543	-15.2027	0.845477	0
0.3407	2.44416	5.2685	-12.755	2.06529	0
0.3413	3.04915	4.35231	-18.863	1.76195	0
0.3420	7.01788	7.09924	-12.1487	-0.0709942	0
0.3427	6.71539	6.18305	-17.9424	-1.59414	0
0.3433	5.7958	6.18305	-19.7613	-0.374333	0
0.3440	7.63497	10.7607	24.1627	0.238799	0
0.3447	6.71539	11.9812	58.3632	-1.89748	0
0.3453	3.36374	8.01543	28.1374	-1.89748	0
0.3460	6.71539	4.65826	-17.336	0.845477	0
0.3467	11.2891	5.87875	-18.2567	1.76195	0
0.3473	10.0791	10.7607	25.0834	2.37508	0
0.3480	6.71539	11.0667	50.7281	1.76195	0
0.3487	6.71539	4.04801	9.83573	-1.2908	0
0.3493	7.63497	0.384898	-37.1647	-1.89748	0
0.3500	5.49331	1.91133	-29.5297	0.238799	0
0.3507	4.88832	1.60539	-18.5487	-0.0709942	0
0.3513	7.33248	0.995143	-25.5774	-1.2908	0
0.3520	8.23996	1.91133	-17.0217	-0.374333	0
0.3527	7.01788	2.52158	-13.6757	-1.59414	0
0.3533	7.63497	3.74207	-17.628	-3.11729	0
0.3540	6.71539	3.43777	-5.72628	-0.981011	0
0.3547	3.96873	0.995143	-9.701	-0.0709942	0
0.3553	5.49331	2.21563	-15.2027	-1.89748	0
0.3560	9.46204	5.87875	31.1914	-1.59414	0
0.3567	9.15955	6.18305	69.9505	0.238799	0
0.3573	7.33248	6.18305	36.0644	-0.677672	0
0.3580	7.01788	5.87875	-13.0694	-0.981011	0
0.3587	7.33248	4.35231	-11.5424	-0.0709942	0
0.3593	8.23996	7.40518	32.1121	-0.374333	0
0.3600	7.93747	8.92997	55.6011	-0.677672	0
0.3607	3.96873	2.52158	15.0231	-0.374333	0
0.3613	1.83917	-1.44584	-33.8187	-1.89748	0
0.3620	3.04915	-0.225347	-30.7647	-2.51061	0
0.3627	3.04915	-0.529647	-20.0757	0.542138	0
0.3633	2.44416	0.384898	-25.263	1.76195	0
0.3640	3.04915	4.35231	-17.9424	-0.0709942	0
0.3647	1.52457	3.13182	-14.5739	-0.374333	0
0.3653	0.61709	2.21563	-17.0217	-0.0709942	0
0.3660	2.14166	5.2685	-8.48837	-0.677672	0
0.3667	1.22208	4.65826	-17.0217	-0.677672	0
0.3673	-0.302495	5.2685	-21.2883	-0.677672	0
0.3680	2.74665	12.5931	24.7914	-1.89748	0
0.3687	5.49331	13.5076	58.9695	-2.81395	0
0.3693	3.66624	6.48899	25.3977	-0.981011	0
0.3700	2.14166	1.30109	-17.9424	1.15527	0
0.3707	4.88832	0.690843	-11.8343	1.15527	0
0.3713	7.01788	5.87875	34.2454	-1.2908	0
0.3720	4.88832	9.23592	59.2614	-1.89748	0
0.3727	3.36374	1.60539	16.842	-0.374333	0
0.3733	4.27123	-3.88682	-32.5837	-1.89748	0
0.3740	3.04915	3.43777	-26.79	-3.73042	0
0.3747	2.14166	5.5728	-15.809	-2.20727	0
0.3753	3.04915	-0.225347	-24.3423	-0.374333	0
0.3760	1.22208	0.690843	-17.9424	-0.0709942	0
0.3767	-1.82707	3.43777	-12.755	-0.0709942	0
0.3773	-1.22208	4.35231	-16.7297	-2.51061	0
0.3780	0.302495	6.18305	-9.701	-5.25357	0
0.3787	0	5.5728	-12.1487	-2.81395	0
0.3793	2.14166	4.96256	-11.228	0.542138	0
0.3800	5.49331	10.7607	32.404	-1.89748	0
0.3807	4.27123	12.2871	67.5028	-4.64689	0
0.3813	-0.302495	4.35231	38.8264	-1.89748	0
0.3820	-1.82707	0.690843	-8.7803	0.238799	0
0.3827	0.302495	4.04801	-10.0154	0.845477	0
0.3833	2.44416	8.01543	34.2454	1.76195	0
0.3840	2.74665	9.84616	57.4425	-1.59414	0
0.3847	1.52457	4.35231	15.315	-5.56337	0
0.3853	0.302495	-3.27657	-31.0567	-3.73042	0
0.3860	-0.60499	-1.44584	-28.0026	-0.981011	0
0.3867	0.302495	3.43777	-17.9424	-1.59414	0
0.3873	0.302495	2.52158	-24.3423	-1.2908	0
0.3880	-0.60499	1.60539	-24.0504	-1.89748	0
0.3887	0	3.43777	-20.0757	-4.34356	0
0.3893	3.96873	4.35231	-21.6027	-3.11729	0
0.3900	6.1104	4.35231	-20.682	-1.2908	0
0.3907	3.04915	4.65826	-16.101	-0.981011	0
0.3913	1.22208	8.01543	-11.228	1.15527	0
0.3920	3.96873	13.5076	-15.2027	2.06529	0
0.3927	3.96873	13.8136	-19.7613	0.238799	0
0.3933	1.52457	7.09924	-5.11997	0.845477	0
0.3940	2.14166	0.384898	0.988064	0.542138	0
0.3947	3.96873	1.30109	-0.247016	-2.20727	0
0.3953	2.44416	6.79329	40.6454	-1.2908	0
0.3960	0.302495	6.79329	70.8712	2.06529	0
0.3967	0.302495	0.0805984	22.3437	0.542138	0
0.3973	-0.907485	-3.58252	-25.8693	-1.89748	0
0.3980	-3.35164	-2.36203	-15.4946	-0.0709942	0
0.3987	-2.44416	-1.44584	-7.8596	0.845477	0
0.3993	0.919585	-0.529647	-14.5739	-0.0709942	0
0.4000	0.61709	-0.529647	-8.17399	-0.981011	0
0.4007	-2.74665	-2.05608	-6.04067	-0.981011	0
0.4013	-1.82707	0.0805984	-9.09468	-0.374333	0
0.4020	0.302495	3.13182	-8.17399	-0.981011	0
0.4027	-2.44416	2.21563	-8.7803	-2.20727	0
0.4033	-1.52457	1.30109	-4.82804	-1.89748	0
0.4040	5.49331	0.0805984	-3.30103	-1.2908	0
0.4047	6.1104	-2.36203	-7.56768	-3.42708	0
0.4053	1.22208	0.384898	4.04208	-4.34356	0
0.4060	1.52457	4.35231	8.30872	-0.374333	0
0.4067	2.74665	3.43777	3.12139	1.76195	0
0.4073	2.14166	4.65826	40.6454	-0.981011	0
0.4080	3.96873	7.40518	72.6901	-1.89748	0
0.4087	4.27123	2.52158	26.0041	-0.0709942	0
0.4093	1.22208	-2.97227	-22.5234	-1.59414	0
0.4100	0.302495	-1.75014	-13.3613	-4.34356	0
0.4107	0.302495	0.384898	-5.11997	-2.81395	0
0.4113	0.302495	1.30109	-12.4406	-0.374333	0
0.4120	1.52457	3.43777	-8.48837	-0.677672	0
0.4127	1.22208	4.35231	-4.82804	-0.981011	0
0.4133	-0.907485	4.35231	-3.30103	-0.0709942	0
0.4140	-0.60499	3.43777	-1.45964	-0.677672	0
0.4147	0.919585	2.52158	-4.19927	-0.981011	0
0.4153	2.14166	4.04801	0.067368	0.542138	0
0.4160	4.88832	5.87875	0.67368	0.238799	0
0.4167	5.7958	5.87875	-5.43435	-1.89748	0
0.4173	3.04915	6.18305	5.25471	0.238799	0
0.4180	0.302495	5.87875	10.442	2.67842	0
0.4187	0.919585	4.35231	7.70241	-0.0709942	0
0.4193	1.22208	8.01543	47.0678	-2.81395	0
0.4200	-1.22208	10.7607	79.1125	-0.981011	0
0.4207	-3.35164	4.65826	30.877	-0.0709942	0
0.4213	-2.44416	-1.75014	-20.682	-1.59414	0
0.4220	-0.302495	-1.13989	-15.809	-1.89748	0
0.4227	-0.60499	-0.225347	-10.6217	-0.981011	0
0.4233	-1.22208	0.995143	-16.7297	1.15527	0
0.4240	0	4.35231	-10.9136	1.45861	0
0.4247	0	3.74207	-10.3073	-2.81395	0
0.4253	1.22208	0.995143	-13.0694	-3.73042	0
0.4260	3.96873	1.30109	-9.09468	0.542138	0
0.4267	1.22208	2.82752	-7.56768	1.76195	0
0.4273	-2.44416	2.82752	-5.43435	-0.677672	0
0.4280	0.61709	2.52158	-7.8596	-0.374333	0
0.4287	3.04915	2.21563	-12.1487	-0.981011	0
0.4293	-0.302495	2.21563	0.359296	-2.51061	0
0.4300	-0.907485	2.82752	5.86102	0.845477	0
0.4307	1.83917	2.82752	4.33401	3.29155	0
0.4313	3.04915	4.65826	44.0138	1.15527	0
0.4320	3.04915	5.5728	74.8234	0.845477	0
0.4327	3.04915	1.60539	27.8455	3.89823	0
0.4333	3.04915	-1.13989	-21.6027	3.29155	0
0.4340	3.04915	1.60539	-14.8883	-0.374333	0
0.4347	3.04915	3.43777	-7.8596	-0.981011	0
0.4353	3.04915	2.82752	-14.8883	1.76195	0
0.4360	3.04915	4.65826	-11.5424	3.29155	0
0.4367	3.04915	5.87875	-9.38661	1.76195	0
0.4373	3.04915	4.35231	-9.38661	-0.677672	0
0.4380	3.04915	4.35231	-6.64698	-0.981011	0
0.4387	3.04915	4.65826	-7.8596	-0.677672	0
0.4393	3.04915	4.65826	-6.04067	-0.0709942	0
0.4400	3.04915	8.92997	-6.04067	0.238799	0
0.4407	3.04915	12.2871	-8.17399	-2.51061	0
0.4413	3.04915	8.01543	4.94032	-2.81395	0
0.4420	3.04915	4.04801	9.52135	0.845477	0
0.4427	3.04915	7.70948	1.59438	0.845477	0
0.4433	3.04915	11.6769	37.2994	-2.20727	0
0.4440	0.61709	10.1505	72.0838	-2.51061	0
0.4447	0	7.09924	25.3977	-1.89748	0
0.4453	1.22208	3.43777	-27.7107	-1.89748	0
0.4460	-1.52457	-0.225347	-18.5487	0.238799	0
0.4467	-4.57373	0.0805984	-10.0154	0.238799	0
0.4473	-1.22208	4.35231	-17.9424	-1.89748	0
0.4480	0.919585	4.96256	-9.701	-0.677672	0
0.4487	-0.907485	2.21563	-9.38661	0.238799	0
0.4493	-0.302495	3.13182	-12.755	-1.89748	0
0.4500	0.302495	5.5728	-1.77402	-0.981011	0
0.4507	-0.907485	2.52158	-7.56768	1.76195	0
0.4513	0.302495	0.0805984	-8.7803	1.45861	0
0.4520	2.74665	5.87875	36.3787	0.238799	0
0.4527	3.36374	11.371	69.0298	1.15527	0
0.4533	3.96873	8.62567	36.6931	2.06529	0
0.4540	1.83917	3.43777	-9.701	1.76195	0
0.4547	0	5.2685	-10.3073	2.98176	0
0.4553	3.66624	11.6769	35.7724	4.20157	0
0.4560	4.88832	13.5076	59.8677	3.29155	0
0.4567	0	6.79329	14.1024	0.845477	0
0.4573	-2.44416	1.60539	-32.5837	-0.677672	0
0.4580	-0.907485	2.82752	-24.3423	-0.981011	0
0.4587	-1.52457	3.43777	-15.2027	-0.0709942	0
0.4593	-1.52457	3.43777	-23.1297	1.76195	0
0.4600	0.302495	5.5728	-17.336	2.98176	0
0.4607	0.302495	6.18305	-16.101	2.37508	0
0.4613	-0.60499	3.13182	-18.863	-0.0709942	0
0.4620	0	0.690843	-9.09468	-0.981011	0
0.4627	-0.907485	1.91133	-13.6757	-1.89748	0
0.4633	-1.22208	3.13182	-14.282	-3.42708	0
0.4640	1.52457	2.52158	31.7977	-0.0709942	0
0.4647	3.04915	4.04801	67.2108	3.29155	0
0.4653	1.52457	9.23592	32.404	-0.0709942	0
0.4660	-0.60499	10.7607	-20.682	-1.89748	0
0.4667	-0.302495	8.01543	-19.155	1.76195	0
0.4673	3.04915	8.92997	29.9788	0.845477	0
0.4680	4.27123	11.371	52.5471	-2.81395	0
0.4687	0.302495	6.48899	9.52135	-0.374333	0
0.4693	-2.74665	1.60539	-36.244	0.542138	0
0.4700	-0.907485	3.74207	-33.19	-1.2908	0
0.4707	0	6.48899	-21.9171	1.15527	0
0.4713	0	6.18305	-26.1837	4.51136	0
0.4720	1.22208	4.65826	-24.6567	4.20157	0
0.4727	0.61709	2.82752	-19.155	3.59489	0
0.4733	-1.52457	1.60539	-17.336	0.845477	0
0.4740	-1.82707	1.91133	-16.101	-1.89748	0
0.4747	-1.82707	1.30109	-13.3613	0.845477	0
0.4753	0	0.690843	-7.8596	2.98176	0
0.4760	3.04915	0.384898	-9.09468	1.45861	0
0.4767	1.22208	-0.529647	-12.755	1.15527	0
0.4773	-2.74665	0.690843	-2.38034	0.542138	0
0.4780	-2.44416	2.52158	2.51507	-1.2908	0
0.4787	0	2.21563	2.20069	0.542138	0
0.4793	2.14166	6.18305	39.4328	2.06529	0
0.4800	3.66624	9.23592	68.4235	-0.981011	0
0.4807	1.22208	2.52158	20.8167	-1.89748	0
0.4813	-2.74665	-3.58252	-30.7647	0.845477	0
0.4820	-3.35164	-0.225347	-22.5234	2.06529	0
0.4827	-3.04915	2.52158	-13.9676	0.845477	0
0.4833	-4.87622	0.690843	-21.2883	0.845477	0
0.4840	-5.19081	-0.529647	-13.6757	0.845477	0
0.4847	-3.04915	-1.13989	-13.9676	-0.677672	0
0.4853	-2.74665	-0.835592	-19.4694	-2.20727	0
0.4860	-5.19081	0.995143	-8.17399	-2.20727	0
0.4867	-4.27123	0.384898	-11.8343	-0.981011	0
0.4873	0.302495	1.30109	-15.2027	-1.2908	0
0.4880	3.96873	7.09924	28.1374	-0.981011	0
0.4887	4.58582	9.84616	63.5505	-0.374333	0
0.4893	1.83917	4.35231	32.1121	-0.981011	0
0.4900	-0.907485	-1.44584	-17.628	-0.677672	0
0.4907	1.22208	1.60539	-17.0217	0.845477	0
0.4913	5.19081	10.1505	31.5058	-0.0709942	0
0.4920	4.27123	9.23592	59.5758	-0.0709942	0
0.4927	1.22208	-0.529647	19.2897	4.20157	0
0.4933	0.61709	-3.88682	-28.6314	4.20157	0
0.4940	2.14166	-0.225347	-23.1297	0.845477	0
0.4947	3.66624	2.52158	-11.228	1.45861	0
0.4953	2.74665	2.52158	-16.7297	1.76195	0
0.4960	0	2.82752	-9.701	-1.2908	0
0.4967	0	3.74207	-5.11997	-0.981011	0
0.4973	1.22208	4.96256	-9.701	0.845477	0
0.4980	0.61709	5.87875	-5.11997	-0.981011	0
0.4987	0.919585	6.79329	-11.5424	-0.677672	0
0.4993	3.66624	6.18305	-13.9676	3.89823	0
0.5000	4.88832	5.2685	29.6644	2.98176	0
0.5007	5.19081	7.09924	64.4487	-1.2908	0
0.5013	4.58582	8.92997	32.404	0.542138	0
0.5020	3.04915	6.48899	-17.628	3.89823	0
0.5027	3.04915	3.43777	-15.4946	2.67842	0
0.5033	3.96873	5.5728	34.8517	2.06529	0
0.5040	3.66624	7.70948	61.1028	2.67842	0
0.5047	3.36374	6.18305	17.1564	0.845477	0
0.5053	3.36374	3.74207	-31.9774	-0.981011	0
0.5060	1.52457	1.60539	-29.2377	-1.2908	0
0.5067	-0.60499	0.995143	-18.2567	-1.89748	0
0.5073	-0.60499	0.995143	-22.8153	-0.374333	0
0.5080	1.22208	1.60539	-19.155	-0.677672	0
0.5087	3.96873	3.43777	-15.2027	-3.73042	0
0.5093	4.58582	3.43777	-17.9424	-2.51061	0
0.5100	1.52457	1.60539	-17.628	2.06529	0
0.5107	-1.52457	2.52158	-14.8883	1.15527	0
0.5113	-0.60499	4.65826	-10.0154	-1.2908	0
0.5120	2.14166	3.74207	-9.701	-0.0709942	0
0.5127	3.04915	3.13182	-11.8343	-0.0709942	0
0.5133	1.22208	4.96256	-0.538944	-1.2908	0
0.5140	0	4.65826	3.12139	-2.20727	0
0.5147	2.14166	3.43777	1.27999	-2.51061	0
0.5153	5.49331	6.48899	41.5661	-1.89748	0
0.5160	4.88832	8.31973	72.3982	-0.981011	0
0.5167	0.919585	3.13182	23.8707	-0.374333	0
0.5173	-1.82707	-2.66633	-24.9711	0.845477	0
0.5180	-1.52457	-3.27657	-16.101	-0.0709942	0
0.5187	1.22208	-1.13989	-12.1487	-0.981011	0
0.5193	3.04915	0.0805984	-21.2883	1.76195	0
0.5200	2.14166	-0.835592	-14.8883	1.45861	0
0.5207	1.83917	-1.44584	-14.5739	-3.73042	0
0.5213	3.96873	2.21563	-18.863	-4.03376	0
0.5220	5.19081	5.5728	-14.282	-0.0709942	0
0.5227	2.74665	4.04801	-13.0694	-0.0709942	0
0.5233	1.22208	4.96256	-13.3613	-2.81395	0
0.5240	1.83917	11.0667	-13.3613	-2.81395	0
0.5247	1.22208	13.2033	-15.2027	0.238799	0
0.5253	0.61709	7.09924	-5.11997	2.67842	0
0.5260	0.919585	-0.225347	0.988064	1.15527	0
0.5267	0.302495	0.690843	1.27999	-2.20727	0
0.5273	1.22208	8.31973	39.7471	-1.89748	0
0.5280	2.44416	10.1505	70.5568	-0.0709942	0
0.5287	0	4.04801	24.7914	-0.981011	0
0.5293	-2.74665	1.60539	-24.9711	-0.677672	0
0.5300	-2.44416	2.82752	-17.628	1.15527	0
0.5307	-3.04915	1.91133	-11.228	-0.374333	0
0.5313	-5.19081	3.13182	-17.0217	-0.677672	0
0.5320	-3.65414	4.35231	-7.8596	1.76195	0
0.5327	-0.60499	0.690843	-8.7803	0.542138	0
0.5333	-0.302495	-0.225347	-12.755	-0.981011	0
0.5340	-0.60499	1.91133	-1.45964	2.67842	0
0.5347	-0.60499	0.384898	-6.35505	2.67842	0
0.5353	-1.52457	0.690843	-7.8596	-0.981011	0
0.5360	-1.22208	5.2685	35.1661	-1.2908	0
0.5367	1.22208	5.2685	68.4235	-0.374333	0
0.5373	1.83917	3.13182	36.985	-1.59414	0
0.5380	0.302495	2.52158	-14.8883	0.542138	0
0.5387	0.302495	2.52158	-15.4946	3.59489	0
0.5393	1.52457	6.79329	36.3787	3.89823	0
0.5400	2.14166	8.92997	61.7091	3.59489	0
0.5407	2.14166	3.13182	14.7087	1.15527	0
0.5413	1.52457	-0.225347	-32.8981	-1.89748	0
0.5420	1.52457	2.52158	-29.844	-0.677672	0
0.5427	1.22208	1.30109	-21.9171	1.76195	0
0.5433	0.302495	-0.529647	-26.4756	0.845477	0
0.5440	-0.302495	1.60539	-22.5234	-0.374333	0
0.5447	0	0.384898	-17.9424	-0.0709942	0
0.5453	1.22208	-1.13989	-17.336	-0.374333	0
0.5460	1.83917	0.995143	-15.2027	-0.0709942	0
0.5467	1.52457	0.995143	-15.2027	0.238799	0
0.5473	1.52457	-2.05608	-12.4406	-1.59414	0
0.5480	3.36374	-2.05608	-11.8343	-2.81395	0
0.5487	5.49331	1.91133	-15.2027	-0.0709942	0
0.5493	3.96873	5.87875	-6.04067	3.29155	0
0.5500	0.919585	7.09924	-0.853328	2.67842	0
0.5507	1.52457	6.79329	-2.38034	-0.374333	0
0.5513	4.58582	8.31973	34.5598	-3.11729	0
0.5520	1.52457	8.92997	66.2901	-3.73042	0
0.5527	1.52457	3.43777	20.2104	-3.11729	0
0.5533	1.52457	0.690843	-33.5044	-2.20727	0
0.5540	1.52457	5.87875	-27.1044	-0.981011	0
0.5547	1.52457	9.23592	-18.2567	-0.677672	0
0.5553	1.52457	7.09924	-24.0504	-1.59414	0
0.5560	1.52457	5.5728	-16.101	-0.677672	0
0.5567	1.52457	6.18305	-15.4946	2.37508	0
0.5573	1.52457	6.48899	-15.4946	2.67842	0
0.5580	1.52457	5.2685	-2.38034	0.238799	0
0.5587	1.52457	3.13182	-9.09468	-0.0709942	0
0.5593	1.52457	4.35231	-12.4406	0.845477	0
0.5600	1.52457	9.84616	30.2707	-0.981011	0
0.5607	1.52457	13.5076	59.8677	-1.89748	0
0.5613	1.52457	10.7607	28.7437	-0.981011	0
0.5620	1.52457	2.82752	-16.7297	-0.981011	0
0.5627	1.52457	0.384898	-18.863	-3.11729	0
0.5633	1.52457	6.18305	27.8455	-4.03376	0
0.5640	1.52457	7.09924	56.2074	-2.51061	0
0.5647	1.52457	-0.225347	11.3627	-0.0709942	0
0.5653	1.52457	-3.27657	-38.3773	0.542138	0
0.5660	1.52457	0.690843	-31.0567	-0.981011	0
0.5667	1.52457	1.30109	-21.9171	-1.89748	0
0.5673	1.52457	0.690843	-28.9233	-0.0709942	0
0.5680	1.52457	2.52158	-17.9424	0.542138	0
0.5687	1.52457	1.91133	-13.9676	-0.374333	0
0.5693	1.52457	1.60539	-20.682	-0.677672	0
0.5700	1.52457	5.5728	-10.0154	-0.374333	0
0.5707	1.52457	6.18305	-8.7803	-1.89748	0
0.5713	1.52457	4.35231	-11.228	-2.81395	0
0.5720	1.52457	8.01543	28.4518	-0.981011	0
0.5727	1.52457	10.1505	64.4487	2.06529	0
0.5733	1.52457	6.18305	35.1661	2.67842	0
0.5740	1.52457	4.04801	-16.7297	1.76195	0
0.5747	1.52457	8.01543	-19.155	2.37508	0
0.5753	1.52457	12.5931	28.7437	1.76195	0
0.5760	6.41289	12.5931	51.6488	-1.2908	0
0.5767	3.04915	5.5728	5.86102	-3.42708	0
0.5773	3.04915	-0.529647	-38.0854	-2.20727	0
0.5780	4.27123	1.60539	-29.2377	-1.59414	0
0.5787	3.04915	2.52158	-19.7613	-1.89748	0
0.5793	2.74665	1.30109	-24.3423	-0.981011	0
0.5800	4.27123	5.2685	-16.101	-0.374333	0
0.5807	3.96873	5.87875	-14.282	-1.2908	0
0.5813	2.14166	-0.529647	-19.4694	-0.981011	0
0.5820	2.74665	-1.13989	-13.0694	-0.374333	0
0.5827	3.36374	3.43777	-17.0217	-1.59414	0
0.5833	3.96873	4.65826	-15.809	-2.81395	0
0.5840	6.1104	8.92997	26.9248	-2.81395	0
0.5847	5.7958	11.6769	59.8677	-2.51061	0
0.5853	1.52457	5.87875	29.35	-1.59414	0
0.5860	1.22208	0.690843	-20.0757	1.15527	0
0.5867	3.96873	3.13182	-17.9424	1.76195	0
0.5873	5.49331	6.18305	32.7184	-1.2908	0
0.5880	5.49331	6.18305	55.3092	-2.51061	0
0.5887	5.49331	2.82752	9.83573	-0.374333	0
0.5893	5.49331	-1.75014	-35.9521	-0.981011	0
0.5900	5.49331	-1.13989	-32.5837	-2.20727	0
0.5907	5.49331	2.52158	-20.9964	-1.2908	0
0.5913	5.49331	4.04801	-22.5234	-1.89748	0
0.5920	5.49331	3.74207	-20.682	-2.81395	0
0.5927	5.49331	2.52158	-17.0217	-0.677672	0
0.5933	5.49331	-0.225347	-16.101	-0.0709942	0
0.5940	5.49331	-0.225347	-16.7297	-1.89748	0
0.5947	5.49331	0.995143	-16.101	0.238799	0
0.5953	5.49331	0.384898	-10.0154	2.67842	0
0.5960	5.49331	0.995143	-11.8343	-0.374333	0
0.5967	5.49331	3.43777	-17.336	-2.81395	0
0.5973	5.49331	4.96256	-4.51366	-0.374333	0
0.5980	5.49331	3.74207	-0.538944	0.845477	0
0.5987	5.49331	3.43777	-4.82804	-0.0709942	0
0.5993	5.49331	6.18305	36.6931	-1.2908	0
0.6000	8.54246	8.01543	71.7694	-2.51061	0
0.6007	3.96873	2.82752	24.477	-3.11729	0
0.6013	-1.52457	-1.13989	-26.1837	-1.89748	0
0.6020	-0.60499	0.690843	-18.863	0.542138	0
0.6027	3.36374	0.995143	-17.628	1.15527	0
0.6033	3.36374	-0.225347	-27.3963	0.542138	0
0.6040	0.919585	0.995143	-14.8883	-0.0709942	0
0.6047	0.302495	1.60539	-12.4406	-0.0709942	0
0.6053	1.22208	0.690843	-18.863	0.845477	0
0.6060	2.14166	3.13182	-8.17399	0.238799	0
0.6067	2.14166	4.65826	-11.5424	-0.677672	0
0.6073	2.14166	4.96256	-13.9676	-0.0709942	0
0.6080	4.88832	9.23592	31.5058	1.15527	0
0.6087	6.1104	13.2033	70.8712	-0.677672	0
0.6093	2.14166	9.84616	42.4868	-2.81395	0
0.6100	-1.22208	4.04801	-6.35505	-1.2908	0
0.6107	0.302495	1.91133	-5.72628	-0.0709942	0
0.6113	3.04915	4.04801	42.4868	-1.89748	0
0.6120	4.58582	7.70948	66.2901	-3.11729	0
0.6127	5.49331	5.87875	23.8707	-1.59414	0
0.6133	4.58582	-1.75014	-22.209	-0.0709942	0
0.6140	2.44416	-3.88682	-19.7613	-0.0709942	0
0.6147	1.22208	0.995143	-11.5424	1.76195	0
0.6153	0.919585	2.52158	-15.4946	3.29155	0
0.6160	1.22208	0.690843	-11.5424	-0.374333	0
0.6167	2.44416	1.60539	-14.282	-2.20727	0
0.6173	4.58582	4.35231	-17.336	1.15527	0
0.6180	5.49331	4.65826	-9.701	2.37508	0
0.6187	1.83917	2.82752	-16.101	0.542138	0
0.6193	-0.907485	3.13182	-13.6757	0.845477	0
0.6200	3.96873	6.79329	30.877	0.845477	0
0.6207	7.63497	9.84616	60.1821	-0.374333	0
0.6213	2.14166	6.48899	29.9788	0.845477	0
0.6220	-0.60499	1.60539	-15.2027	2.06529	0
0.6227	5.19081	2.52158	-16.7297	0.845477	0
0.6233	6.71539	8.01543	28.7437	0.845477	0
0.6240	3.04915	8.01543	52.8614	0.845477	0
0.6247	2.74665	-0.225347	8.60065	-0.981011	0
0.6253	2.14166	-3.58252	-37.4791	-0.0709942	0
0.6260	-0.302495	0.0805984	-31.663	1.45861	0
0.6267	1.22208	1.60539	-20.9964	0.542138	0
0.6273	3.66624	2.52158	-26.1837	-0.677672	0
0.6280	3.04915	5.2685	-23.4441	-0.981011	0
0.6287	2.44416	3.74207	-20.3901	-0.981011	0
0.6293	2.14166	0.0805984	-21.6027	0.845477	0
0.6300	1.22208	1.30109	-19.7613	1.45861	0
0.6307	3.04915	2.52158	-17.9424	-1.59414	0
0.6313	5.7958	1.60539	-13.9676	-1.89748	0
0.6320	6.41289	5.2685	-13.3613	1.15527	0
0.6327	4.58582	8.62567	-15.2027	0.845477	0
0.6333	1.83917	4.35231	-1.16771	-0.981011	0
0.6340	0.302495	-1.13989	5.86102	-0.0709942	0
0.6347	3.04915	1.60539	2.51507	2.67842	0
0.6353	3.96873	9.84616	36.985	2.67842	0
0.6360	1.22208	10.4564	67.2108	-0.0709942	0
0.6367	0.302495	1.60539	20.8167	-2.20727	0
0.6373	0.919585	-1.44584	-28.0026	-1.2908	0
0.6380	-0.60499	3.74207	-17.9424	0.238799	0
0.6387	-0.60499	4.96256	-11.8343	-0.0709942	0
0.6393	0.61709	3.43777	-19.4694	-0.0709942	0
0.6400	-0.302495	4.35231	-9.09468	-0.0709942	0
0.6407	0.302495	2.52158	-10.0154	-1.59414	0
0.6413	3.04915	1.91133	-15.2027	-0.981011	0
0.6420	0.919585	6.18305	-4.19927	-0.374333	0
0.6427	-2.12957	6.18305	-12.4406	-2.51061	0
0.6433	0.61709	5.2685	-15.2027	-1.59414	0
0.6440	4.88832	11.0667	32.404	1.76195	0
0.6447	5.7958	13.2033	63.8424	-0.981011	0
0.6453	4.58582	7.09924	29.35	-4.64689	0
0.6460	3.36374	3.43777	-14.5739	-0.981011	0
0.6467	5.49331	4.35231	-13.0694	1.76195	0
0.6473	8.54246	7.09924	32.1121	-1.2908	0
0.6480	6.71539	8.31973	58.9695	-4.34356	0
0.6487	3.04915	3.74207	15.6294	-3.11729	0
0.6493	2.74665	-0.225347	-34.1107	-2.51061	0
0.6500	2.14166	2.52158	-26.1837	-3.73042	0
0.6507	0.302495	4.35231	-15.809	-5.25357	0
0.6513	1.52457	2.82752	-26.1837	-4.64689	0
0.6520	1.83917	2.82752	-17.628	-2.51061	0
0.6527	-0.907485	4.04801	-10.3073	-0.374333	0
0.6533	-1.82707	4.35231	-13.9676	-1.89748	0
0.6540	0	4.35231	-6.04067	-3.11729	0
0.6547	1.83917	4.35231	-10.3073	-1.2908	0
0.6553	3.96873	5.87875	-15.2027	0.845477	0
0.6560	5.7958	10.4564	26.6104	-0.0709942	0
0.6567	5.7958	13.5076	65.3694	-1.2908	0
0.6573	3.04915	11.6769	37.9057	-0.981011	0
0.6580	2.44416	7.09924	-10.9136	-1.2908	0
0.6587	4.88832	8.01543	-12.1487	-0.374333	0
0.6593	5.7958	13.2033	35.458	2.06529	0
0.6600	3.04915	13.5076	59.5758	1.45861	0
0.6607	1.22208	7.09924	14.1024	-0.981011	0
0.6613	0.61709	3.13182	-31.0567	0.542138	0
0.6620	-0.60499	2.82752	-23.4441	0.845477	0
0.6627	-1.52457	3.74207	-17.0217	-1.89748	0
0.6633	0.919585	6.18305	-26.1837	-1.59414	0
0.6640	1.83917	6.79329	-19.7613	-0.0709942	0
0.6647	0.302495	4.65826	-17.336	-2.81395	0
0.6653	0.302495	4.65826	-19.155	-3.11729	0
0.6660	1.83917	4.04801	-9.09468	0.542138	0
0.6667	0.302495	1.91133	-14.5739	1.45861	0
0.6673	-0.907485	2.82752	-17.336	1.15527	0
0.6680	2.14166	3.43777	26.3184	2.06529	0
0.6687	4.88832	2.52158	62.3154	-0.0709942	0
0.6693	2.14166	5.87875	33.6391	-3.73042	0
0.6700	-0.907485	8.01543	-13.9676	-4.03376	0
0.6707	2.14166	5.2685	-15.2027	-2.20727	0
0.6713	5.7958	7.09924	31.5058	-0.0709942	0
0.6720	5.7958	11.0667	56.2074	0.845477	0
0.6727	5.7958	5.5728	14.7087	-0.0709942	0
0.6733	5.7958	-0.225347	-31.9774	-0.374333	0
0.6740	5.7958	2.52158	-30.7647	-0.0709942	0
0.6747	5.7958	4.04801	-18.863	-0.981011	0
0.6753	5.7958	0.690843	-20.3901	-0.981011	0
0.6760	5.7958	-1.13989	-18.863	1.45861	0
0.6767	5.7958	1.30109	-16.101	2.67842	0
0.6773	5.7958	3.13182	-13.9676	2.37508	0
0.6780	5.7958	3.74207	-12.755	2.06529	0
0.6787	5.7958	6.18305	-14.282	1.76195	0
0.6793	5.7958	8.31973	-10.3073	-0.374333	0
0.6800	5.7958	5.2685	-12.1487	-1.59414	0
0.6807	5.7958	2.21563	-17.0217	-0.0709942	0
0.6813	5.7958	5.87875	-3.30103	0.845477	0
0.6820	5.7958	6.48899	2.51507	-0.981011	0
0.6827	5.7958	2.82752	-2.06595	-2.81395	0
0.6833	5.7958	5.87875	37.5914	-3.73042	0
0.6840	0.919585	10.1505	70.8712	-3.73042	0
0.6847	-0.907485	5.2685	21.7374	-2.51061	0
0.6853	-5.19081	0.0805984	-30.1584	-1.89748	0
0.6860	-4.57373	1.91133	-20.0757	-2.51061	0
0.6867	-2.44416	4.35231	-10.6217	-0.677672	0
0.6873	-2.44416	3.43777	-17.336	2.98176	0
0.6880	-3.04915	0.0805984	-12.4406	2.98176	0
0.6887	-3.04915	-0.529647	-11.228	-0.0709942	0
0.6893	-4.27123	3.43777	-13.3613	-2.51061	0
0.6900	-5.49331	2.82752	-8.7803	-2.20727	0
0.6907	-5.19081	-1.13989	-6.64698	-0.0709942	0
0.6913	-2.44416	0.690843	-4.19927	0.238799	0
0.6920	1.22208	3.43777	-5.43435	-0.677672	0
0.6927	0.302495	1.60539	-9.701	0.845477	0
0.6933	-3.35164	4.35231	2.51507	2.06529	0
0.6940	-2.44416	8.01543	8.30872	0.845477	0
0.6947	0.61709	6.18305	4.04208	0.542138	0
0.6953	0	7.70948	40.9598	1.76195	0
0.6960	-0.907485	9.84616	71.7694	1.15527	0
0.6967	-0.302495	3.43777	24.477	-0.677672	0
0.6973	0.302495	-0.225347	-24.6567	-1.2908	0
0.6980	1.22208	2.21563	-14.282	0.845477	0
0.6987	1.22208	1.30109	-5.11997	1.76195	0
0.6993	0	1.60539	-13.9676	-0.677672	0
0.7000	0	5.2685	-12.755	-0.981011	0
0.7007	1.22208	5.2685	-13.0694	2.67842	0
0.7013	0	4.65826	-13.0694	2.98176	0
0.7020	-2.44416	4.35231	-10.3073	-0.0709942	0
0.7027	-3.35164	1.60539	-14.5739	-0.981011	0
0.7033	-2.12957	3.13182	-11.8343	-0.374333	0
0.7040	2.14166	6.48899	-6.35505	-1.2908	0
0.7047	5.19081	4.65826	-9.701	-1.89748	0
0.7053	4.88832	4.04801	-3.30103	-1.89748	0
0.7060	2.14166	5.2685	0.359296	-0.677672	0
0.7067	0.302495	5.87875	-0.247016	1.76195	0
0.7073	1.22208	9.54022	37.5914	0.238799	0
0.7080	1.22208	8.31973	67.8171	-3.73042	0
0.7087	1.22208	-0.529647	20.8167	-3.73042	0
0.7093	1.22208	-2.05608	-28.9233	-0.981011	0
0.7100	1.22208	1.60539	-20.0757	-0.374333	0
0.7107	1.22208	-0.225347	-9.701	-0.981011	0
0.7113	1.22208	0.690843	-15.4946	-1.2908	0
0.7120	1.22208	3.13182	-10.0154	-0.981011	0
0.7127	1.22208	-1.75014	-6.04067	-0.677672	0
0.7133	1.22208	-3.88682	-6.96136	-0.0709942	0
0.7140	1.22208	-0.225347	-5.43435	0.238799	0
0.7147	1.22208	1.30109	-6.64698	-1.89748	0
0.7153	1.22208	2.21563	-4.82804	-4.34356	0
0.7160	1.22208	1.60539	-4.19927	-2.81395	0
0.7167	1.22208	-0.225347	-4.82804	0.542138	0
0.7173	1.22208	1.60539	8.60065	1.76195	0
0.7180	1.22208	3.43777	10.7564	1.76195	0
0.7187	1.22208	2.82752	4.94032	2.67842	0
0.7193	1.22208	7.40518	44.3057	3.29155	0
0.7200	0.302495	9.23592	78.1918	2.37508	0
0.7207	-0.60499	1.30109	28.7437	0.845477	0
0.7213	-4.27123	-1.44584	-24.6567	0.238799	0
0.7220	-3.35164	2.21563	-17.9424	-0.0709942	0
0.7227	0.302495	0.690843	-12.4406	-0.677672	0
0.7233	-0.302495	0.690843	-20.0757	-0.0709942	0
0.7240	-2.44416	3.43777	-9.38661	-0.677672	0
0.7247	-2.74665	1.60539	-8.7803	-2.81395	0
0.7253	-0.60499	0.995143	-16.101	-2.51061	0
0.7260	0.919585	2.52158	-8.17399	-0.0709942	0
0.7267	0.61709	0.690843	-12.4406	0.845477	0
0.7273	1.22208	0.690843	-11.5424	0.845477	0
0.7280	2.74665	4.96256	32.404	-0.0709942	0
0.7287	3.66624	5.2685	64.4487	-1.89748	0
0.7293	3.04915	2.21563	31.7977	-0.374333	0
0.7300	0.302495	-0.225347	-14.8883	2.06529	0
0.7307	-1.52457	0.0805984	-10.0154	0.542138	0
0.7313	2.44416	5.5728	40.6454	-1.89748	0
0.7320	6.1104	6.79329	64.4487	-1.89748	0
0.7327	2.44416	-0.225347	20.5023	-1.89748	0
0.7333	-1.82707	-2.36203	-26.1837	-0.981011	0
0.7340	-1.52457	0.690843	-25.263	0.238799	0
0.7347	-0.60499	-1.75014	-16.101	0.542138	0
0.7353	-0.60499	-2.36203	-18.863	0.542138	0
0.7360	-0.302495	0.690843	-17.0217	-0.981011	0
0.7367	-0.302495	0.690843	-15.2027	-3.11729	0
0.7373	0	0.995143	-15.2027	-1.89748	0
0.7380	0.61709	4.35231	-12.1487	2.06529	0
0.7387	1.52457	3.43777	-11.5424	2.98176	0
0.7393	1.52457	2.52158	-9.701	2.06529	0
0.7400	0.61709	4.35231	-11.5424	1.15527	0
0.7407	0.302495	3.43777	-13.9676	0.238799	0
0.7413	1.22208	3.74207	-1.16771	0.845477	0
0.7420	0.302495	6.18305	2.20069	1.45861	0
0.7427	1.22208	6.18305	-2.38034	-0.0709942	0
0.7433	4.58582	7.40518	36.6931	-1.2908	0
0.7440	4.27123	9.84616	67.2108	-0.374333	0
0.7447	1.52457	5.2685	18.0771	-0.981011	0
0.7453	1.22208	-0.835592	-32.5837	-3.42708	0
0.7460	0.919585	0.384898	-24.3423	-3.42708	0
0.7467	0.919585	2.21563	-15.4946	-0.981011	0
0.7473	3.04915	0.690843	-22.5234	-1.59414	0
0.7480	2.74665	0.690843	-19.4694	-4.64689	0
0.7487	-0.302495	2.21563	-18.2567	-5.56337	0
0.7493	1.52457	3.43777	-18.863	-4.34356	0
0.7500	5.19081	4.04801	-14.282	-2.81395	0
0.7507	3.96873	4.04801	-15.2027	-1.89748	0
0.7513	2.74665	2.52158	-13.3613	-0.677672	0
0.7520	6.1104	1.30109	-11.228	0.542138	0
0.7527	7.01788	3.13182	-12.755	0.238799	0
0.7533	3.66624	7.09924	-1.45964	-0.374333	0
0.7540	2.44416	6.48899	3.41331	0.238799	0
0.7547	3.96873	5.2685	1.27999	0.845477	0
0.7553	4.58582	9.84616	37.2994	-0.0709942	0
0.7560	4.58582	11.6769	66.8965	-1.89748	0
0.7567	5.7958	4.96256	19.2897	-1.89748	0
0.7573	5.19081	0.0805984	-29.844	-1.89748	0
0.7580	3.04915	1.60539	-18.863	-2.20727	0
0.7587	3.66624	4.35231	-11.228	-1.89748	0
0.7593	5.7958	5.2685	-18.5487	0.845477	0
0.7600	3.96873	4.35231	-10.3073	2.37508	0
0.7607	1.22208	4.35231	-13.3613	0.238799	0
0.7613	3.04915	5.87875	-21.6027	-1.2908	0
0.7620	5.19081	5.2685	-12.4406	-0.0709942	0
0.7627	4.27123	2.82752	-17.0217	-0.0709942	0
0.7633	4.88832	5.2685	-18.5487	-1.59414	0
0.7640	8.54246	10.7607	26.0041	-2.81395	0
0.7647	9.46204	11.371	56.8362	-2.20727	0
0.7653	7.63497	6.18305	22.3437	-1.2908	0
0.7660	5.7958	0.690843	-24.0504	-1.59414	0
0.7667	7.01788	1.91133	-20.3901	-0.981011	0
0.7673	10.3816	9.54022	26.0041	2.67842	0
0.7680	11.2891	11.371	46.7534	3.89823	0
0.7687	7.33248	5.2685	1.59438	-0.374333	0
0.7693	3.96873	-0.225347	-44.1934	-3.11729	0
0.7700	5.19081	-0.225347	-38.6917	0.238799	0
0.7707	6.71539	1.60539	-30.7647	2.67842	0
0.7713	4.88832	3.43777	-35.3458	-0.374333	0
0.7720	3.36374	3.43777	-25.263	-3.11729	0
0.7727	3.96873	1.60539	-21.6027	-1.59414	0
0.7733	6.41289	2.82752	-25.263	-0.0709942	0
0.7740	6.71539	4.35231	-18.5487	-1.89748	0
0.7747	3.66624	2.52158	-24.0504	-2.20727	0
0.7753	3.96873	3.74207	-22.8153	-0.374333	0
0.7760	7.63497	8.01543	21.423	0.845477	0
0.7767	7.63497	8.31973	51.6488	1.45861	0
0.7773	5.7958	3.74207	20.8167	0.845477	0
0.7780	3.96873	0.0805984	-23.736	-0.0709942	0
0.7787	3.04915	1.30109	-25.263	0.542138	0
0.7793	5.7958	5.87875	19.2897	0.238799	0
0.7800	6.1104	7.09924	46.4615	-0.981011	0
0.7807	0.302495	2.52158	3.12139	-0.374333	0
0.7813	-1.52457	-0.835592	-46.3267	-0.0709942	0
0.7820	3.36374	1.60539	-38.0854	-0.677672	0
0.7827	3.04915	3.74207	-25.5774	-0.981011	0
0.7833	1.52457	2.52158	-34.4251	-1.59414	0
0.7840	4.27123	0.690843	-28.6314	-1.2908	0
0.7847	4.58582	0.690843	-24.3423	-0.374333	0
0.7853	2.44416	2.52158	-30.1584	0.238799	0
0.7860	3.96873	3.13182	-24.3423	-0.0709942	0
0.7867	3.96873	3.74207	-27.1044	-1.89748	0
0.7873	3.04915	4.35231	-27.1044	-2.51061	0
0.7880	6.71539	4.35231	15.9438	-1.2908	0
0.7887	7.63497	6.18305	50.1218	-1.2908	0
0.7893	3.36374	8.92997	19.6041	-1.89748	0
0.7900	3.66624	8.62567	-26.1837	-0.0709942	0
0.7907	6.71539	8.31973	-20.3901	1.45861	0
0.7913	7.01788	13.2033	29.35	1.45861	0
0.7920	6.71539	15.9486	53.4678	2.37508	0
0.7927	5.49331	10.7607	9.52135	0.845477	0
0.7933	2.14166	5.2685	-37.771	-1.2908	0
0.7940	0.919585	3.74207	-31.663	-0.0709942	0
0.7947	1.52457	3.43777	-21.6027	1.45861	0
0.7953	1.22208	4.65826	-27.1044	0.845477	0
0.7960	-0.907485	6.18305	-18.863	1.15527	0
0.7967	-1.82707	3.43777	-17.336	0.238799	0
0.7973	0	-0.225347	-23.4441	-3.11729	0
0.7980	3.04915	1.30109	-15.2027	-3.42708	0
0.7987	2.14166	2.52158	-19.155	-1.59414	0
0.7993	-0.60499	4.04801	-20.3901	-0.374333	0
0.8000	1.52457	8.92997	23.8707	0.542138	0
0.8007	3.66624	11.0667	57.1281	-0.374333	0
0.8013	-0.302495	7.40518	25.6897	-0.981011	0
0.8020	-2.12957	3.74207	-21.2883	1.15527	0
0.8027	2.14166	5.2685	-21.9171	1.15527	0
0.8033	4.58582	8.62567	25.3977	-0.677672	0
0.8040	7.01788	7.09924	29.35	-0.677672	0
0.8047	7.01788	1.30109	29.35	-0.981011	0
0.8053	7.01788	0.690843	29.35	-0.981011	0
0.8060	7.01788	3.74207	29.35	2.67842	0
0.8067	7.01788	1.60539	29.35	3.59489	0
0.8073	7.01788	-0.225347	29.35	0.845477	0
0.8080	7.01788	3.43777	29.35	0.845477	0
0.8087	7.01788	2.52158	29.35	1.45861	0
0.8093	7.01788	0.690843	29.35	-1.2908	0
0.8100	7.01788	3.74207	29.35	-2.51061	0
0.8107	7.01788	1.91133	29.35	-1.59414	0
0.8113	7.01788	-0.835592	29.35	-0.981011	0
0.8120	7.01788	5.5728	29.35	0.238799	0
0.8127	7.01788	8.92997	29.35	0.845477	0
0.8133	7.01788	2.21563	29.35	-0.981011	0
0.8140	7.01788	-2.05608	29.35	-0.677672	0
0.8147	7.01788	-0.225347	29.35	1.15527	0
0.8153	7.01788	3.74207	29.35	-0.374333	0
0.8160	2.44416	6.48899	71.7694	-1.2908	0
0.8167	-0.60499	2.52158	28.7437	0.542138	0
0.8173	-4.57373	-2.36203	-20.9964	0.845477	0
0.8180	-3.65414	-0.225347	-17.0217	-0.0709942	0
0.8187	-1.82707	0.0805984	-7.56768	0.542138	0
0.8193	-2.74665	-2.66633	-14.8883	-0.0709942	0
0.8200	-1.82707	0.0805984	-7.8596	-0.981011	0
0.8207	0.302495	3.74207	-6.35505	-0.0709942	0
0.8213	0.302495	2.52158	-11.8343	1.76195	0
0.8220	0.919585	0.690843	-2.38034	0.845477	0
0.8227	1.22208	-0.529647	-7.8596	-1.59414	0
0.8233	2.14166	-0.225347	-13.9676	-3.11729	0
0.8240	4.58582	4.04801	30.2707	-3.73042	0
0.8247	4.58582	7.09924	68.1091	-3.73042	0
0.8253	1.22208	5.5728	35.458	-3.42708	0
0.8260	1.52457	1.91133	-13.0694	-3.73042	0
0.8267	4.58582	1.60539	-10.3073	-3.42708	0
0.8273	3.66624	7.09924	35.458	-2.81395	0
0.8280	0.919585	9.84616	59.5758	-3.42708	0
0.8287	0.302495	3.13182	18.6834	-2.81395	0
0.8293	-0.302495	-1.44584	-29.5297	-0.981011	0
0.8300	-1.82707	1.60539	-26.4756	-0.981011	0
0.8307	-1.52457	4.35231	-14.282	-1.89748	0
0.8313	0.302495	4.35231	-15.2027	0.845477	0
0.8320	0.919585	5.2685	-8.7803	1.76195	0
0.8327	-0.60499	2.52158	-9.701	-1.59414	0
0.8333	-0.302495	1.30109	-13.3613	-1.89748	0
0.8340	1.83917	5.2685	-2.67227	0.542138	0
0.8347	1.83917	5.5728	-6.64698	-0.0709942	0
0.8353	3.66624	3.43777	-7.56768	-0.374333	0
0.8360	7.63497	8.01543	36.3787	1.76195	0
0.8367	6.1104	11.0667	68.4235	0.845477	0
0.8373	1.52457	4.35231	36.0644	-2.20727	0
0.8380	1.22208	-1.13989	-8.7803	-1.59414	0
0.8387	1.52457	2.82752	-7.8596	-0.0709942	0
0.8393	1.83917	8.92997	37.5914	-0.677672	0
0.8400	1.83917	7.09924	37.5914	-0.981011	0
0.8407	1.83917	0.690843	37.5914	-0.981011	0
0.8413	1.83917	-0.225347	37.5914	0.238799	0
0.8420	1.83917	3.43777	37.5914	2.67842	0
0.8427	1.83917	3.74207	37.5914	3.59489	0
0.8433	1.83917	1.30109	37.5914	1.45861	0
0.8440	1.83917	2.21563	37.5914	-0.374333	0
0.8447	1.83917	4.65826	37.5914	-0.0709942	0
0.8453	1.83917	5.5728	37.5914	-0.0709942	0
0.8460	1.83917	4.04801	37.5914	-0.981011	0
0.8467	1.83917	2.21563	37.5914	-1.2908	0
0.8473	1.83917	4.65826	37.5914	-0.677672	0
0.8480	1.83917	10.7607	37.5914	0.845477	0
0.8487	1.83917	10.7607	37.5914	0.845477	0
0.8493	1.83917	4.35231	37.5914	-0.981011	0
0.8500	1.83917	0.690843	37.5914	-2.20727	0
0.8507	1.83917	2.82752	37.5914	-1.59414	0
0.8513	1.83917	5.5728	37.5914	-1.59414	0
0.8520	2.14166	5.2685	54.9948	-2.51061	0
0.8527	-2.44416	3.74207	11.9691	-2.51061	0
0.8533	-3.65414	4.04801	-34.4251	-2.81395	0
0.8540	-1.22208	4.96256	-28.0026	-2.51061	0
0.8547	-0.907485	3.43777	-17.0217	-0.0709942	0
0.8553	-2.44416	1.91133	-23.1297	2.67842	0
0.8560	-2.44416	3.43777	-18.5487	2.67842	0
0.8567	-2.44416	4.65826	-17.628	1.45861	0
0.8573	-1.52457	4.35231	-20.0757	1.15527	0
0.8580	-0.302495	3.74207	-9.09468	1.76195	0
0.8587	-0.907485	2.82752	-13.9676	0.845477	0
0.8593	-1.22208	2.52158	-16.101	-0.981011	0
0.8600	0.302495	4.35231	29.9788	-2.20727	0
0.8607	1.22208	5.2685	65.0775	-3.11729	0
0.8613	1.22208	3.13182	30.877	-3.73042	0
0.8620	1.22208	-1.44584	-17.9424	-3.11729	0
0.8627	0.302495	-2.05608	-17.0217	-1.89748	0
0.8633	0.302495	3.43777	27.8455	-0.981011	0
0.8640	0.302495	6.79329	27.8455	-2.20727	0
0.8647	0.302495	1.91133	27.8455	-2.81395	0
0.8653	0.302495	-2.05608	27.8455	-0.981011	0
0.8660	0.302495	-0.835592	27.8455	-0.0709942	0
0.8667	0.302495	0.0805984	27.8455	-0.981011	0
0.8673	0.302495	0.690843	27.8455	-1.89748	0
0.8680	0.302495	4.65826	27.8455	-1.89748	0
0.8687	0.302495	6.48899	27.8455	-0.677672	0
0.8693	0.302495	4.04801	27.8455	1.15527	0
0.8700	0.302495	1.60539	27.8455	2.37508	0
0.8707	0.302495	0.0805984	27.8455	1.76195	0
0.8713	0.302495	1.60539	27.8455	0.845477	0
0.8720	0.302495	6.79329	27.8455	-0.0709942	0
0.8727	0.302495	8.92997	27.8455	-0.677672	0
0.8733	0.302495	4.35231	27.8455	0.845477	0
0.8740	0.302495	1.60539	27.8455	2.37508	0
0.8747	0.302495	4.04801	27.8455	1.76195	0
0.8753	0.302495	6.79329	27.8455	0.542138	0
0.8760	0.302495	5.87875	54.3885	0.238799	0
0.8767	-0.907485	1.30109	10.442	1.45861	0
0.8773	0	-1.44584	-37.771	2.37508	0
0.8780	2.14166	0.995143	-31.663	2.06529	0
0.8787	1.52457	2.21563	-20.0757	0.845477	0
0.8793	-0.60499	0.384898	-25.263	-0.0709942	0
0.8800	-1.82707	2.52158	-20.682	-0.374333	0
0.8807	-1.52457	7.40518	-21.9171	0.845477	0
0.8813	0.302495	8.01543	-26.4756	1.76195	0
0.8820	0.919585	4.35231	-16.101	-0.0709942	0
0.8827	0	1.91133	-19.7613	-1.59414	0
0.8833	1.22208	3.13182	-21.2883	-1.2908	0
0.8840	3.04915	7.09924	22.6581	-0.374333	0
0.8847	3.04915	9.23592	55.3092	0.542138	0
0.8853	2.44416	6.79329	22.95	0.845477	0
0.8860	3.04915	2.21563	-23.4441	0.845477	0
0.8867	1.83917	0.995143	-22.5234	0.238799	0
0.8873	3.04915	5.2685	23.5564	-1.89748	0
0.8880	0.302495	8.62567	27.8455	-3.42708	0
0.8887	0.302495	4.35231	27.8455	-2.20727	0
0.8893	0.302495	-2.05608	27.8455	-1.89748	0
0.8900	0.302495	-2.97227	27.8455	-2.81395	0
0.8907	0.302495	-0.225347	27.8455	-1.59414	0
0.8913	0.302495	2.52158	27.8455	-1.2908	0
0.8920	0.302495	3.43777	27.8455	-1.89748	0
0.8927	0.302495	2.52158	27.8455	0.845477	0
0.8933	0.302495	0.690843	27.8455	1.76195	0
0.8940	0.302495	-0.529647	27.8455	-2.81395	0
0.8947	0.302495	0.690843	27.8455	-2.81395	0
0.8953	0.302495	5.2685	27.8455	1.76195	0
0.8960	0.302495	10.7607	27.8455	1.76195	0
0.8967	0.302495	10.7607	27.8455	-2.81395	0
0.8973	0.302495	4.96256	27.8455	-3.42708	0
0.8980	0.302495	-0.225347	27.8455	0.238799	0
0.8987	0.302495	1.30109	27.8455	1.76195	0
0.8993	0.302495	7.09924	27.8455	0.238799	0
0.9000	0.302495	5.87875	27.8455	-0.0709942	0
0.9007	0.302495	-0.225347	27.8455	-0.0709942	0
0.9013	0.302495	-0.225347	27.8455	-0.677672	0
0.9020	0.302495	0.995143	27.8455	0.542138	0
0.9027	0.302495	-1.13989	27.8455	2.06529	0
0.9033	0.302495	-2.05608	27.8455	0.238799	0
0.9040	0.302495	0.995143	27.8455	-1.59414	0
0.9047	0.302495	4.35231	27.8455	-0.677672	0
0.9053	0.302495	4.65826	27.8455	0.238799	0
0.9060	0.302495	1.60539	27.8455	-0.374333	0
0.9067	0.302495	1.30109	27.8455	-1.59414	0
0.9073	0.302495	8.01543	27.8455	-2.51061	0
0.9080	0.302495	11.6769	27.8455	-1.89748	0
0.9087	0.302495	6.18305	27.8455	0.542138	0
0.9093	0.302495	3.43777	27.8455	1.45861	0
0.9100	0.302495	4.04801	27.8455	1.15527	0
0.9107	0.302495	4.96256	27.8455	1.76195	0
0.9113	0.302495	9.23592	27.8455	0.845477	0
0.9120	2.74665	9.84616	47.0678	-0.0709942	0
0.9127	-0.302495	2.52158	-9.701	0.542138	0
0.9133	-1.82707	-0.225347	-28.317	0.845477	0
0.9140	-0.907485	3.43777	-10.0154	0.845477	0
0.9147	-0.60499	5.5728	-12.4406	1.76195	0
0.9153	-0.907485	6.18305	-14.282	2.67842	0
0.9160	0.61709	4.35231	-5.11997	1.76195	0
0.9167	1.22208	1.91133	-10.6217	0.542138	0
0.9173	0.919585	4.65826	-2.38034	-0.0709942	0
0.9180	2.14166	3.74207	7.70241	-0.374333	0
0.9187	2.14166	-1.44584	-10.3073	-0.981011	0
0.9193	1.22208	4.96256	11.6547	-0.981011	0
0.9200	2.14166	12.2871	69.6361	0.542138	0
0.9207	2.14166	5.5728	59.2614	-0.677672	0
0.9213	1.22208	0.0805984	7.99434	-3.11729	0
0.9220	-0.302495	1.91133	-11.5424	-1.2908	0
0.9227	-0.60499	2.21563	-14.8883	1.45861	0
0.9233	2.74665	5.87875	14.1024	-0.677672	0
0.9240	3.96873	9.84616	58.3632	-2.51061	0
0.9247	1.22208	5.5728	26.0041	-2.20727	0
0.9253	1.52457	1.60539	-36.244	-3.73042	0
0.9260	3.04915	2.52158	-30.7647	-4.34356	0
0.9267	-0.302495	1.91133	-13.3613	-1.89748	0
0.9273	-1.22208	1.60539	-23.1297	-0.981011	0
0.9280	1.83917	3.43777	-14.8883	-0.981011	0
0.9287	0.919585	4.04801	-8.7803	0.845477	0
0.9293	-0.60499	4.65826	-17.628	-0.0709942	0
0.9300	0.302495	4.04801	-8.7803	-1.2908	0
0.9307	-2.44416	2.52158	-6.04067	1.45861	0
0.9313	-2.44416	5.2685	-9.38661	2.67842	0
0.9320	2.14166	9.84616	26.9248	-0.374333	0
0.9327	3.04915	11.371	67.5028	-1.89748	0
0.9333	-1.22208	9.84616	50.1218	-0.374333	0
0.9340	-1.82707	5.5728	-1.77402	-0.981011	0
0.9347	0.302495	4.65826	-16.7297	-1.2908	0
0.9353	2.44416	10.4564	30.5851	0.845477	0
0.9360	4.27123	10.7607	65.0775	1.76195	0
0.9367	2.14166	3.13182	21.423	-0.374333	0
0.9373	-0.907485	0.995143	-28.9233	-0.981011	0
0.9380	-1.22208	4.35231	-20.9964	0.238799	0
0.9387	-1.52457	4.35231	-9.701	0.845477	0
0.9393	-1.82707	2.21563	-16.7297	-0.374333	0
0.9400	1.83917	3.43777	-10.3073	-2.81395	0
0.9407	4.88832	6.18305	-9.701	-3.42708	0
0.9413	4.27123	6.48899	-13.9676	-1.59414	0
0.9420	3.04915	4.35231	-3.30103	-0.981011	0
0.9427	1.52457	2.52158	-8.7803	-2.81395	0
0.9433	0.919585	3.74207	-12.755	-3.42708	0
0.9440	3.04915	8.31973	30.2707	-2.81395	0
0.9447	4.58582	11.9812	63.2361	-3.73042	0
0.9453	3.04915	8.92997	32.1121	-4.64689	0
0.9460	1.52457	2.52158	-13.9676	-2.20727	0
0.9467	2.14166	2.82752	-17.336	0.238799	0
0.9473	3.66624	9.23592	23.8707	-0.981011	0
0.9480	3.66624	11.371	23.8707	-2.81395	0
0.9487	3.66624	5.87875	23.8707	-3.11729	0
0.9493	3.66624	0.690843	23.8707	-1.89748	0
0.9500	3.66624	1.60539	23.8707	-0.981011	0
0.9507	3.66624	2.52158	23.8707	-0.374333	0
0.9513	3.66624	0.995143	23.8707	-0.374333	0
0.9520	3.66624	1.91133	23.8707	0.542138	0
0.9527	3.66624	3.43777	23.8707	0.845477	0
0.9533	3.66624	1.30109	23.8707	-0.981011	0
0.9540	3.66624	1.30109	23.8707	-2.81395	0
0.9547	3.66624	3.74207	23.8707	-0.981011	0
0.9553	3.66624	4.35231	23.8707	0.845477	0
0.9560	3.66624	7.40518	23.8707	0.845477	0
0.9567	3.66624	11.371	23.8707	-0.981011	0
0.9573	3.66624	6.79329	23.8707	-1.59414	0
0.9580	3.66624	0.995143	23.8707	1.15527	0
0.9587	3.66624	2.52158	23.8707	4.51136	0
0.9593	3.66624	6.48899	23.8707	3.59489	0
0.9600	3.96873	8.92997	58.0488	1.76195	0
0.9607	3.04915	8.01543	16.5501	3.29155	0
0.9613	2.44416	3.13182	-36.244	2.37508	0
0.9620	0.302495	0.995143	-31.9774	-0.0709942	0
0.9627	-0.907485	4.35231	-22.209	0.542138	0
0.9633	-0.302495	3.43777	-27.3963	1.15527	0
0.9640	0	0.384898	-17.628	-0.677672	0
0.9647	-1.82707	1.91133	-16.7297	-0.677672	0
0.9653	-2.12957	3.43777	-20.9964	0.845477	0
0.9660	-0.60499	1.60539	-6.35505	1.45861	0
0.9667	-0.907485	1.60539	-10.9136	1.15527	0
0.9673	-1.52457	5.2685	-18.5487	0.238799	0
0.9680	0.61709	7.09924	28.1374	-1.2908	0
0.9687	1.52457	4.65826	68.1091	-2.51061	0
0.9693	-0.60499	1.30109	35.7724	-3.73042	0
0.9700	-1.22208	0.995143	-13.3613	-2.81395	0
0.9707	0.61709	3.43777	-14.282	-0.981011	0
0.9713	1.22208	5.87875	29.9788	-1.89748	0
0.9720	2.14166	7.09924	58.0488	-1.89748	0
0.9727	1.52457	2.82752	17.7627	1.76195	0
0.9733	-3.35164	-2.97227	-33.19	2.37508	0
0.9740	-4.27123	-2.05608	-28.6314	0.845477	0
0.9747	0	1.60539	-16.101	0.845477	0
0.9753	0.302495	1.60539	-23.4441	-0.981011	0
0.9760	-2.44416	0.690843	-17.9424	-1.89748	0
0.9767	-2.12957	1.60539	-15.2027	0.542138	0
0.9773	-2.12957	2.52158	-18.5487	1.76195	0
0.9780	-3.04915	2.21563	-8.17399	1.15527	0
0.9787	-1.22208	0.690843	-12.4406	3.89823	0
0.9793	1.22208	1.30109	-16.101	3.59489	0
0.9800	0.302495	6.79329	26.9248	0.238799	0
0.9807	-1.22208	9.23592	61.7091	0.542138	0
0.9813	-1.52457	4.35231	30.2707	2.98176	0
0.9820	-0.60499	1.60539	-18.2567	1.76195	0
0.9827	0.302495	3.43777	-19.7613	0.845477	0
0.9833	0.302495	5.87875	25.3977	1.76195	0
0.9840	0.302495	8.01543	25.3977	0.845477	0
0.9847	0.302495	5.2685	25.3977	-1.2908	0
0.9853	0.302495	-0.835592	25.3977	-1.2908	0
0.9860	0.302495	-2.05608	25.3977	1.45861	0
0.9867	0.302495	0.690843	25.3977	1.76195	0
0.9873	0.302495	2.52158	25.3977	-0.374333	0
0.9880	0.302495	3.74207	25.3977	-0.0709942	0
0.9887	0.302495	3.43777	25.3977	0.542138	0
0.9893	0.302495	2.52158	25.3977	-1.89748	0
0.9900	0.302495	4.04801	25.3977	-1.2908	0
0.9907	0.302495	4.35231	25.3977	-0.981011	0
0.9913	0.302495	4.04801	25.3977	-4.03376	0
0.9920	0.302495	8.92997	25.3977	-3.73042	0
0.9927	0.302495	10.7607	25.3977	-0.0709942	0
0.9933	0.302495	4.35231	25.3977	0.845477	0
0.9940	0.302495	0.0805984	25.3977	1.15527	0
0.9947	0.302495	2.82752	25.3977	2.06529	0
0.9953	0.302495	7.09924	25.3977	-1.89748	0
0.9960	0.302495	8.92997	51.6488	-4.64689	0
0.9967	0.302495	4.04801	8.30872	-2.20727	0
0.9973	0.302495	-2.05608	-39.0061	-0.981011	0
0.9980	0.302495	1.30109	-32.8981	-1.2908	0
0.9987	0.302495	6.18305	-21.6027	-0.0709942	0
0.9993	-1.77867	-0.424375	-28.6539	-0.619586	0
1.0000	-1.77867	-1.64487	-21.9395	-1.53606	0
1.0007	-1.77867	2.93279	-20.4125	-0.619586	0
1.0013	-1.77867	4.15328	-24.6792	-0.316247	0
1.0020	-1.77867	1.40636	-13.6982	-0.619586	0
1.0027	-1.77867	1.10206	-16.4378	-0.00645402	0
1.0033	-1.77867	4.76353	-19.8062	0.296885	0
1.0040	-1.77867	6.90021	21.715	-0.619586	0
1.0047	-1.77867	5.06947	54.366	-0.619586	0
1.0053	-1.77867	2.32255	20.4799	1.82003	0
1.0060	-1.77867	-0.424375	-27.4188	2.12983	0
1.0067	-1.77867	1.10206	-24.3872	0.910017	0
1.0073	-1.77867	8.1207	22.3213	1.21336	0
1.0080	-1.77867	9.64713	23.2195	0.910017	0
1.0087	-1.77867	1.10206	23.2195	-0.922925	0
1.0093	-1.77867	-2.86536	23.2195	-0.316247	0
1.0100	-1.77867	-0.11843	23.2195	1.21336	0
1.0107	-1.77867	-1.03462	23.2195	-0.922925	0
1.0113	-1.77867	-3.4756	23.2195	-2.45253	0
1.0120	-1.77867	-2.55941	23.2195	-1.8394	0
1.0127	-1.77867	-1.64487	23.2195	-3.05921	0
1.0133	-1.77867	-1.03462	23.2195	-3.36254	0
1.0140	-1.77867	-0.728675	23.2195	-2.14273	0
1.0147	-1.77867	-2.25511	23.2195	-3.05921	0
1.0153	-1.77867	-0.424375	23.2195	-2.75587	0
1.0160	-1.77867	5.67972	23.2195	-1.22626	0
1.0167	-1.77867	6.90021	23.2195	-2.45253	0
1.0173	-1.77867	0.796115	23.2195	-0.619586	0
1.0180	-1.77867	-4.08585	23.2195	3.95631	0
1.0187	-1.77867	-1.94917	23.2195	2.7365	0
1.0193	-1.77867	4.15328	23.2195	0.910017	0
1.0200	-1.77867	5.37378	23.2195	3.65298	0
1.0207	-1.77867	-0.424375	23.2195	2.12983	0
1.0213	-1.77867	-6.83277	23.2195	-1.53606	0
1.0220	-1.77867	-7.13707	23.2195	1.21336	0
1.0227	-1.77867	-2.25511	23.2195	3.0463	0
1.0233	-1.77867	-0.424375	23.2195	0.910017	0
1.0240	-1.77867	-4.08585	23.2195	0.910017	0
1.0247	-1.77867	-4.69609	23.2195	0.296885	0
1.0253	-1.77867	-1.33892	23.2195	-0.316247	0
1.0260	-1.77867	-2.25511	23.2195	1.51669	0
1.0267	-1.77867	-5.00204	23.2195	1.51669	0
1.0273	-1.77867	-0.11843	23.2195	-0.922925	0
1.0280	-1.77867	6.28996	23.2195	-1.22626	0
1.0287	-1.77867	5.98402	23.2195	-1.53606	0
1.0293	-1.77867	0.491815	23.2195	-2.14273	0
1.0300	-1.77867	-4.08585	23.2195	0.296885	0
1.0307	-1.77867	-3.1713	23.2195	1.21336	0
1.0313	-1.77867	1.7123	23.2195	-0.922925	0
1.0320	1.57297	3.23874	23.2195	-0.922925	0
1.0327	0.0483992	-1.94917	23.2195	0.296885	0
1.0333	-0.859086	-5.91658	23.2195	0.600224	0
1.0340	-2.08117	-5.30634	23.2195	0.910017	0
1.0347	-4.52533	-2.25511	23.2195	0.600224	0
1.0353	-3.92034	-0.728675	23.2195	0.296885	0
1.0360	-1.77867	-1.33892	23.2195	0.296885	0
1.0367	-4.52533	-0.11843	23.2195	-1.53606	0
1.0373	-5.74741	3.84898	23.2195	-2.45253	0
1.0380	-1.47618	2.62849	23.2195	-0.316247	0
1.0387	-0.859086	-0.728675	23.2195	0.600224	0
1.0393	-3.60574	3.84898	23.2195	0.296885	0
1.0400	-1.17368	9.64713	23.2195	0.910017	0
1.0407	0.967984	7.8164	23.2195	0.296885	0
1.0413	-3.30325	3.54304	23.2195	0.910017	0
1.0420	-5.14242	1.40636	23.2195	3.95631	0
1.0427	-1.17368	-0.424375	23.2195	3.95631	0
1.0433	0.350894	2.32255	23.2195	0.296885	0
1.0440	-1.77867	1.7123	23.2195	-0.922925	0
1.0447	-1.77867	1.7123	23.2195	-0.00645402	0
1.0453	-1.77867	1.7123	23.2195	0.296885	0
1.0460	-1.77867	1.7123	23.2195	0.296885	0
1.0467	-1.77867	1.7123	23.2195	0.296885	0
1.0473	-1.77867	1.7123	23.2195	-0.00645402	0
1.0480	-1.77867	1.7123	23.2195	0.910017	0
1.0487	-1.77867	1.7123	23.2195	1.82003	0
1.0493	-1.77867	1.7123	23.2195	0.910017	0
1.0500	-1.77867	1.7123	23.2195	-0.619586	0
1.0507	-1.77867	1.7123	23.2195	-0.922925	0
1.0513	-1.77867	1.7123	23.2195	-1.53606	0
1.0520	-1.77867	1.7123	23.2195	-3.05921	0
1.0527	-1.77867	1.7123	23.2195	-2.45253	0
1.0533	-1.77867	1.7123	23.2195	0.910017	0
1.0540	-1.77867	1.7123	23.2195	3.0463	0
1.0547	-1.77867	1.7123	23.2195	3.0463	0
1.0553	-1.77867	1.7123	23.2195	2.12983	0
1.0560	4.01713	4.15328	52.5246	2.7365	0
1.0567	0.967984	-2.86536	7.36557	2.43317	0
1.0573	-3.92034	-5.00204	-39.9492	0.910017	0
1.0580	-2.39576	-1.94917	-33.8412	0.600224	0
1.0587	0.0483992	-1.03462	-23.7585	1.21336	0
1.0593	-2.69826	-2.86536	-27.7332	1.51669	0
1.0600	-3.30325	-2.25511	-20.4125	2.12983	0
1.0607	-0.254096	-0.728675	-21.0188	2.7365	0
1.0613	-0.859086	-0.728675	-25.5998	0.910017	0
1.0620	-2.69826	-1.33892	-14.6189	-1.53606	0
1.0627	-1.77867	-1.94917	-18.2792	-0.00645402	0
1.0633	0.0483992	0.18587	-19.4918	2.43317	0
1.0640	1.27048	4.15328	27.5086	2.12983	0
1.0647	1.27048	3.23874	63.5056	0.600224	0
1.0653	-2.39576	-2.55941	29.3275	0.296885	0
1.0660	-6.0499	-7.44302	-20.7044	-0.316247	0
1.0667	-4.82782	-6.52683	-18.5711	-0.619586	0
1.0673	-1.77867	-1.33892	29.9339	2.12983	0
1.0680	-0.556591	1.40636	54.9723	3.34964	0
1.0687	-1.77867	-4.08585	10.7115	1.21336	0
1.0693	-3.92034	-8.96945	-38.1078	-0.619586	0
1.0700	-2.39576	-6.83277	-31.7079	-0.619586	0
1.0707	0.665489	-5.61228	-19.1999	-1.53606	0
1.0713	-0.254096	-6.83277	-26.2062	-2.45253	0
1.0720	-2.39576	-3.4756	-22.8602	-1.22626	0
1.0727	-1.47618	-0.728675	-21.3332	-0.00645402	0
1.0733	-1.17368	-2.25511	-21.9395	-0.619586	0
1.0740	-3.60574	-1.33892	-11.8568	-0.619586	0
1.0747	-3.30325	0.491815	-17.3585	1.51669	0
1.0753	-0.556591	-0.728675	-18.5711	3.0463	0
1.0760	1.57297	1.7123	26.5879	-0.316247	0
1.0767	1.88757	5.06947	59.5533	-3.67234	0
1.0773	0.0483992	1.40636	26.9023	-0.619586	0
1.0780	-1.77867	-5.00204	-18.5711	3.34964	0
1.0787	-1.77867	-2.86536	-17.3585	2.12983	0
1.0793	0.665489	3.23874	28.7212	-0.00645402	0
1.0800	-1.77867	3.23874	29.9339	-0.316247	0
1.0807	-1.77867	-1.33892	29.9339	0.296885	0
1.0813	-1.77867	-3.1713	29.9339	2.12983	0
1.0820	-1.77867	0.491815	29.9339	1.51669	0
1.0827	-1.77867	2.32255	29.9339	-0.619586	0
1.0833	-1.77867	0.491815	29.9339	-1.53606	0
1.0840	-1.77867	-1.33892	29.9339	-1.53606	0
1.0847	-1.77867	-0.728675	29.9339	-0.619586	0
1.0853	-1.77867	2.0166	29.9339	1.82003	0
1.0860	-1.77867	1.7123	29.9339	1.21336	0
1.0867	-1.77867	-1.33892	29.9339	-1.8394	0
1.0873	-1.77867	1.10206	29.9339	-1.53606	0
1.0880	-1.77867	6.28996	29.9339	0.296885	0
1.0887	-1.77867	5.37378	29.9339	-0.316247	0
1.0893	-1.77867	2.0166	29.9339	0.296885	0
1.0900	-1.77867	-0.728675	29.9339	0.296885	0
1.0907	-1.77867	-1.94917	29.9339	-0.922925	0
1.0913	-1.77867	1.40636	29.9339	-0.922925	0
1.0920	6.1588	3.84898	56.4993	-1.22626	0
1.0927	3.41214	-0.424375	13.7655	-2.14273	0
1.0933	4.01713	-3.78155	-34.7619	-0.619586	0
1.0940	4.01713	-3.78155	-29.2602	-0.00645402	0
1.0947	0.350894	-5.61228	-18.5711	-0.619586	0
1.0953	-1.17368	-4.69609	-23.1521	1.21336	0
1.0960	-0.859086	0.491815	-15.5171	0.910017	0
1.0967	-2.08117	1.40636	-13.9901	-2.45253	0
1.0973	-1.77867	0.491815	-19.1999	-1.53606	0
1.0980	0.0483992	2.0166	-9.11714	2.12983	0
1.0987	-1.77867	2.32255	-12.4855	1.51669	0
1.0993	-2.69826	2.62849	-15.2252	-1.53606	0
1.1000	2.49256	7.8164	29.9339	-1.53606	0
1.1007	3.71464	10.2574	65.6389	-0.00645402	0
1.1013	0.0483992	5.37378	32.0896	-0.619586	0
1.1020	0.0483992	-0.424375	-16.1459	-2.14273	0
1.1027	2.79505	1.10206	-14.6189	-2.14273	0
1.1033	3.71464	6.90021	31.1689	-0.00645402	0
1.1040	3.71464	6.90021	31.1689	-0.316247	0
1.1047	3.71464	-0.11843	31.1689	-2.45253	0
1.1053	3.71464	-2.55941	31.1689	-3.36254	0
1.1060	3.71464	0.18587	31.1689	-2.45253	0
1.1067	3.71464	0.18587	31.1689	-2.45253	0
1.1073	3.71464	-0.424375	31.1689	-0.922925	0
1.1080	3.71464	1.10206	31.1689	0.600224	0
1.1087	3.71464	1.40636	31.1689	-0.00645402	0
1.1093	3.71464	1.40636	31.1689	-0.00645402	0
1.1100	3.71464	1.40636	31.1689	1.51669	0
1.1107	3.71464	-0.424375	31.1689	0.910017	0
1.1113	3.71464	0.491815	31.1689	-0.619586	0
1.1120	3.71464	5.06947	31.1689	-0.619586	0
1.1127	3.71464	4.15328	31.1689	-1.22626	0
1.1133	3.71464	-1.64487	31.1689	-0.316247	0
1.1140	3.71464	-3.4756	31.1689	2.7365	0
1.1147	3.71464	-1.03462	31.1689	2.12983	0
1.1153	3.71464	2.0166	31.1689	-0.619586	0
1.1160	3.71464	4.15328	31.1689	-1.53606	0
1.1167	3.71464	1.10206	31.1689	-2.45253	0
1.1173	3.71464	-4.08585	31.1689	-1.8394	0
1.1180	3.71464	-4.08585	31.1689	2.12983	0
1.1187	3.71464	-1.03462	31.1689	2.12983	0
1.1193	3.71464	-1.33892	31.1689	-1.22626	0
1.1200	3.71464	-2.25511	31.1689	-0.316247	0
1.1207	3.71464	-1.64487	31.1689	1.21336	0
1.1213	3.71464	-2.55941	31.1689	-0.619586	0
1.1220	3.71464	-4.08585	31.1689	0.296885	0
1.1227	3.71464	-5.30634	31.1689	1.21336	0
1.1233	3.71464	-2.86536	31.1689	-0.619586	0
1.1240	3.71464	5.37378	31.1689	-0.00645402	0
1.1247	3.71464	10.5617	31.1689	1.21336	0
1.1253	3.71464	4.76353	31.1689	-1.8394	0
1.1260	3.71464	-3.4756	31.1689	-3.36254	0
1.1267	3.71464	-1.33892	31.1689	-0.619586	0
1.1273	3.71464	5.98402	31.1689	-1.22626	0
1.1280	3.71464	6.90021	31.1689	-3.36254	0
1.1287	3.71464	0.18587	31.1689	-1.53606	0
1.1293	3.71464	-5.30634	31.1689	-0.619586	0
1.1300	3.71464	-5.00204	31.1689	-2.45253	0
1.1307	3.71464	-1.33892	31.1689	-0.316247	0
1.1313	3.71464	-0.424375	31.1689	0.296885	0
1.1320	3.71464	-1.64487	31.1689	-3.36254	0
1.1327	3.71464	-2.25511	31.1689	-2.45253	0
1.1333	3.71464	-2.25511	31.1689	0.600224	0
1.1340	3.71464	-1.94917	31.1689	-1.8394	0
1.1347	3.71464	-1.33892	31.1689	-2.75587	0
1.1353	3.71464	2.32255	31.1689	1.21336	0
1.1360	3.71464	5.06947	31.1689	0.296885	0
1.1367	3.71464	4.15328	31.1689	-3.05921	0
1.1373	3.71464	0.796115	31.1689	-1.8394	0
1.1380	3.71464	-3.1713	31.1689	0.296885	0
1.1387	3.71464	-4.39179	31.1689	0.296885	0
1.1393	3.71464	0.491815	31.1689	0.296885	0
1.1400	3.71464	-0.11843	31.1689	1.21336	0
1.1407	3.71464	-5.61228	31.1689	1.82003	0
1.1413	3.71464	-4.39179	31.1689	0.600224	0
1.1420	3.71464	-2.25511	31.1689	-0.619586	0
1.1427	3.71464	-2.86536	31.1689	0.600224	0
1.1433	3.71464	-1.94917	31.1689	0.296885	0
1.1440	3.71464	-2.25511	31.1689	-3.97568	0
1.1447	3.71464	-2.25511	31.1689	-3.36254	0
1.1453	3.71464	2.0166	31.1689	0.600224	0
1.1460	3.71464	3.23874	31.1689	0.296885	0
1.1467	3.71464	0.796115	31.1689	-1.8394	0
1.1473	3.71464	3.84898	31.1689	-0.619586	0
1.1480	3.71464	7.51045	31.1689	-0.619586	0
1.1487	3.71464	5.98402	31.1689	-3.05921	0
1.1493	3.71464	2.32255	31.1689	-3.36254	0
1.1500	3.71464	-1.33892	31.1689	-0.922925	0
1.1507	3.71464	-0.11843	31.1689	-0.316247	0
1.1513	3.71464	3.54304	31.1689	-0.922925	0
1.1520	3.71464	0.491815	31.1689	-0.00645402	0
1.1527	3.71464	-3.4756	31.1689	0.296885	0
1.1533	3.71464	-0.11843	31.1689	-1.22626	0
1.1540	3.71464	0.18587	31.1689	-0.619586	0
1.1547	3.71464	-4.69609	31.1689	-0.316247	0
1.1553	3.71464	-2.25511	31.1689	-1.53606	0
1.1560	3.71464	1.40636	31.1689	0.600224	0
1.1567	3.71464	-1.03462	31.1689	3.34964	0
1.1573	3.71464	-0.728675	31.1689	1.21336	0
1.1580	3.71464	1.10206	31.1689	-1.22626	0
1.1587	3.71464	-1.33892	31.1689	-0.00645402	0
1.1593	3.71464	1.40636	31.1689	-0.00645402	0
1.1600	3.71464	9.34119	31.1689	0.296885	0
1.1607	3.71464	9.03689	31.1689	3.34964	0
1.1613	3.71464	3.23874	31.1689	3.65298	0
1.1620	3.71464	-0.11843	31.1689	1.21336	0
1.1627	3.71464	-0.11843	31.1689	1.51669	0
1.1633	3.71464	3.84898	31.1689	2.12983	0
1.1640	3.71464	5.98402	31.1689	-0.316247	0
1.1647	3.71464	0.491815	31.1689	-1.53606	0
1.1653	3.71464	-3.78155	31.1689	-0.619586	0
1.1660	3.71464	-1.33892	31.1689	-0.619586	0
1.1667	3.71464	-1.94917	31.1689	-0.619586	0
1.1673	3.71464	-4.08585	31.1689	-0.316247	0
1.1680	3.71464	-2.25511	31.1689	-0.619586	0
1.1687	3.71464	-0.728675	31.1689	0.910017	0
1.1693	3.71464	-1.94917	31.1689	2.7365	0
1.1700	3.71464	-2.25511	31.1689	0.600224	0
1.1707	3.71464	-2.25511	31.1689	-1.22626	0
1.1713	3.71464	0.491815	31.1689	0.600224	0
1.1720	3.71464	6.28996	31.1689	2.43317	0
1.1727	3.71464	9.03689	31.1689	0.600224	0
1.1733	3.71464	5.06947	31.1689	-0.922925	0
1.1740	3.71464	-1.03462	31.1689	0.600224	0
1.1747	3.71464	-1.33892	31.1689	3.0463	0
1.1753	3.71464	5.98402	31.1689	2.7365	0
1.1760	3.09755	7.51045	58.3183	0.296885	0
1.1767	0.350894	-1.33892	15.2925	0.600224	0
1.1773	-0.556591	-5.91658	-36.5808	2.43317	0
1.1780	0.0483992	-2.55941	-29.8665	0.910017	0
1.1787	0.0483992	-2.25511	-20.0981	-2.14273	0
1.1793	0.0483992	-4.08585	-28.0476	-1.22626	0
1.1800	0.0483992	-2.86536	-21.0188	1.21336	0
1.1807	0.0483992	-0.728675	-20.0981	1.21336	0
1.1813	-0.254096	0.491815	-25.8918	-0.316247	0
1.1820	-0.254096	0.18587	-17.3585	-1.53606	0
1.1827	0.350894	-2.55941	-24.0728	-1.8394	0
1.1833	1.88757	-2.86536	-27.4188	-0.316247	0
1.1840	2.79505	2.32255	22.0069	0.296885	0
1.1847	1.27048	5.06947	61.6867	-0.00645402	0
1.1853	0.665489	1.7123	28.1149	1.21336	0
1.1860	2.79505	-5.00204	-26.2062	2.12983	0
1.1867	3.09755	-7.13707	-31.7079	0.296885	0
1.1873	0.967984	-1.33892	15.2925	-0.619586	0
1.1880	1.88757	2.62849	48.258	-0.619586	0
1.1887	1.88757	-1.64487	10.7115	-0.00645402	0
1.1893	-2.08117	-4.69609	-39.9492	0.910017	0
1.1900	-3.60574	-3.1713	-37.1871	0.296885	0
1.1907	-1.17368	-3.78155	-25.2855	-1.53606	0
1.1913	-0.556591	-3.4756	-28.3395	-0.619586	0
1.1920	-0.859086	-0.424375	-20.7044	0.296885	0
1.1927	-0.859086	-1.33892	-18.5711	0.910017	0
1.1933	-0.859086	-2.25511	-21.9395	0.600224	0
1.1940	-1.47618	0.491815	-12.1712	-1.53606	0
1.1947	-4.22283	-0.11843	-16.1459	-2.45253	0
1.1953	-6.3524	-4.08585	-20.0981	0.296885	0
1.1960	-2.08117	-2.25511	20.188	2.12983	0
1.1967	1.88757	2.32255	56.4993	-0.00645402	0
1.1973	-1.77867	0.18587	32.9879	0.296885	0
1.1980	-4.22283	-6.52683	-10.9585	3.65298	0
1.1987	-1.47618	-5.91658	-15.5171	4.56945	0
1.1993	-0.556591	1.40636	29.3275	3.0463	0
1.2000	-0.556591	3.23874	60.4516	2.12983	0
1.2007	0.0483992	-2.25511	18.6609	0.296885	0
1.2013	-3.60574	-7.44302	-34.4475	-1.8394	0
1.2020	-8.19157	-7.44302	-30.1809	-1.53606	0
1.2027	-6.3524	-4.08585	-19.8062	1.21336	0
1.2033	-3.92034	-1.03462	-29.2602	2.43317	0
1.2040	-5.74741	-2.55941	-22.5458	2.12983	0
1.2047	-5.44491	-5.61228	-17.6729	1.51669	0
1.2053	-2.08117	-5.00204	-22.8602	1.82003	0
1.2060	-2.69826	-3.78155	-14.9108	0.296885	0
1.2067	-4.52533	-4.69609	-17.6729	-1.53606	0
1.2073	-3.60574	-1.94917	-21.0188	0.910017	0
1.2080	-0.859086	4.15328	23.5339	3.0463	0
1.2087	-0.254096	6.90021	63.5056	1.21336	0
1.2093	-1.47618	5.06947	31.1689	-0.619586	0
1.2100	-1.77867	0.491815	-21.9395	1.21336	0
1.2107	-0.859086	-2.25511	-20.4125	0.296885	0
1.2113	-0.254096	0.491815	30.2482	-1.53606	0
1.2120	-1.47618	2.32255	56.1849	1.21336	0
1.2127	-3.60574	-2.86536	12.8448	3.34964	0
1.2133	-6.0499	-6.22253	-35.9745	-0.316247	0
1.2140	-6.3524	-2.55941	-29.8665	-2.14273	0
1.2147	-5.44491	0.491815	-18.2792	-0.00645402	0
1.2153	-4.52533	-0.424375	-25.8918	-0.619586	0
1.2160	-4.52533	-1.94917	-20.0981	-0.316247	0
1.2167	-3.60574	-1.64487	-14.3045	1.51669	0
1.2173	-3.92034	0.18587	-16.7522	0.296885	0
1.2180	-6.3524	-0.424375	-8.19644	-1.53606	0
1.2187	-6.3524	-4.08585	-9.43152	-0.316247	0
1.2193	-4.22283	-1.64487	-11.2505	0.600224	0
1.2200	-1.77867	5.67972	28.4293	0.600224	0
1.2207	0.665489	6.28996	62.293	1.82003	0
1.2213	0.350894	0.796115	32.3816	1.51669	0
1.2220	-3.30325	-4.08585	-15.2252	-0.619586	0
1.2227	-2.39576	-5.61228	-16.1459	-0.316247	0
1.2233	2.49256	-0.424375	27.5086	1.82003	0
1.2240	0.350894	4.45923	27.5086	1.21336	0
1.2247	-4.52533	-0.11843	27.5086	-0.619586	0
1.2253	-3.00075	-4.08585	27.5086	-1.53606	0
1.2260	-1.47618	-1.64487	27.5086	-0.00645402	0
1.2267	-5.14242	-1.33892	27.5086	-0.316247	0
1.2273	-6.66699	-4.08585	27.5086	-2.75587	0
1.2280	-4.52533	-1.64487	27.5086	-3.36254	0
1.2287	-2.69826	1.10206	27.5086	-2.14273	0
1.2293	-1.77867	1.10206	27.5086	0.296885	0
1.2300	-2.69826	-0.424375	27.5086	3.0463	0
1.2307	-6.3524	-1.33892	27.5086	3.65298	0
1.2313	-5.44491	2.0166	27.5086	-0.00645402	0
1.2320	-0.254096	6.90021	27.5086	-1.53606	0
1.2327	1.57297	5.98402	27.5086	0.296885	0
1.2333	-1.77867	0.491815	27.5086	1.82003	0
1.2340	-5.74741	-2.86536	27.5086	2.12983	0
1.2347	-5.44491	-0.11843	27.5086	2.7365	0
1.2353	0.0483992	6.90021	27.5086	1.21336	0
1.2360	1.88757	9.34119	57.7119	0.296885	0
1.2367	-1.17368	3.54304	13.4736	1.21336	0
1.2373	-1.77867	-1.33892	-36.5808	-1.53606	0
1.2380	-0.859086	-1.33892	-30.4728	-4.58235	0
1.2387	-2.08117	-0.11843	-20.0981	-1.53606	0
1.2393	-3.60574	1.10206	-26.5205	3.65298	0
1.2400	-3.92034	2.32255	-19.8062	2.7365	0
1.2407	-3.60574	0.491815	-17.9648	0.296885	0
1.2413	-2.08117	0.491815	-23.1521	1.51669	0
1.2420	-1.77867	1.40636	-14.3045	1.21336	0
1.2427	-1.77867	-0.11843	-18.5711	-0.619586	0
1.2433	-0.859086	2.62849	-22.8602	0.296885	0
1.2440	0.665489	9.64713	20.7943	1.51669	0
1.2447	-0.556591	9.64713	57.42	0.600224	0
1.2453	-1.47618	3.23874	26.2735	-0.922925	0
1.2460	-0.859086	-0.11843	-21.3332	-1.22626	0
1.2467	0.0483992	-0.728675	-17.6729	0.296885	0
1.2473	0.0483992	3.54304	29.6419	1.82003	0
1.2480	0.665489	8.1207	54.0516	1.51669	0
1.2487	1.57297	0.796115	12.5529	0.600224	0
1.2493	0.967984	-6.52683	-35.6601	-0.922925	0
1.2500	-1.17368	-1.64487	-31.1016	-2.45253	0
1.2507	-2.69826	0.491815	-19.1999	-0.316247	0
1.2513	-2.69826	-2.25511	-24.6792	2.7365	0
1.2520	-3.60574	-0.424375	-20.0981	1.21336	0
1.2527	-3.30325	-0.424375	-17.6729	-1.22626	0
1.2533	0.0483992	-4.69609	-17.3585	0.296885	0
1.2540	-0.254096	-1.03462	-4.53611	1.21336	0
1.2547	-4.22283	1.7123	-10.6441	-0.619586	0
1.2553	-1.77867	-0.424375	-18.5711	-0.619586	0
1.2560	4.01713	5.98402	24.4546	0.600224	0
1.2567	2.79505	12.6984	65.0326	-0.316247	0
1.2573	-1.47618	6.90021	35.75	-0.922925	0
1.2580	0.665489	1.10206	-15.5171	0.600224	0
1.2587	3.09755	4.76353	-17.9648	2.12983	0
1.2593	1.57297	8.42664	28.1149	1.21336	0
1.2600	1.57297	7.8164	28.1149	-1.53606	0
1.2607	1.57297	5.37378	28.1149	-3.97568	0
1.2613	1.57297	2.0166	28.1149	-4.89215	0
1.2620	1.57297	-0.728675	28.1149	-3.36254	0
1.2627	1.57297	-1.94917	28.1149	-3.67234	0
1.2633	1.57297	-1.94917	28.1149	-6.71864	0
1.2640	1.57297	-0.424375	28.1149	-5.49883	0
1.2647	1.57297	-1.33892	28.1149	-1.22626	0
1.2653	1.57297	-2.25511	28.1149	-1.22626	0
1.2660	1.57297	-0.728675	28.1149	-3.05921	0
1.2667	1.57297	-0.424375	28.1149	-1.53606	0
1.2673	1.57297	-0.424375	28.1149	-0.00645402	0
1.2680	1.57297	2.32255	28.1149	-0.00645402	0
1.2687	1.57297	3.23874	28.1149	0.296885	0
1.2693	1.57297	-1.03462	28.1149	0.296885	0
1.2700	1.57297	-4.69609	28.1149	1.51669	0
1.2707	1.57297	-1.64487	28.1149	3.0463	0
1.2713	1.57297	4.15328	28.1149	1.21336	0
1.2720	1.57297	3.84898	28.1149	-1.53606	0
1.2727	1.57297	-1.03462	28.1149	0.600224	0
1.2733	1.57297	-3.1713	28.1149	2.7365	0
1.2740	1.57297	-4.08585	28.1149	-0.922925	0
1.2747	1.57297	-5.30634	28.1149	-3.36254	0
1.2753	1.57297	-1.94917	28.1149	0.296885	0
1.2760	1.57297	0.18587	28.1149	2.43317	0
1.2767	1.57297	-3.4756	28.1149	0.296885	0
1.2773	1.57297	-1.94917	28.1149	0.296885	0
1.2780	1.57297	2.32255	28.1149	1.51669	0
1.2787	1.57297	-0.728675	28.1149	0.296885	0
1.2793	1.57297	-1.94917	28.1149	0.600224	0
1.2800	1.57297	4.15328	28.1149	1.51669	0
1.2807	1.57297	4.15328	28.1149	0.296885	0
1.2813	1.57297	-0.728675	28.1149	1.51669	0
1.2820	1.57297	-2.86536	28.1149	4.56945	0
1.2827	1.57297	-2.25511	28.1149	3.0463	0
1.2833	1.57297	2.62849	28.1149	0.296885	0
1.2840	1.57297	5.98402	28.1149	1.21336	0
1.2847	1.57297	-1.03462	28.1149	-0.316247	0
1.2853	1.57297	-8.35921	28.1149	-2.45253	0
1.2860	1.57297	-5.61228	28.1149	-0.619586	0
1.2867	1.57297	-2.55941	28.1149	0.600224	0
1.2873	1.57297	-3.1713	28.1149	-0.619586	0
1.2880	1.57297	-3.1713	28.1149	0.296885	0
1.2887	1.57297	-4.69609	28.1149	1.82003	0
1.2893	1.57297	-5.00204	28.1149	0.296885	0
1.2900	1.57297	-1.94917	28.1149	-1.53606	0
1.2907	1.57297	-1.33892	28.1149	-1.22626	0
1.2913	1.57297	0.18587	28.1149	-1.53606	0
1.2920	1.57297	6.59426	28.1149	-2.14273	0
1.2927	1.57297	8.73094	28.1149	-0.619586	0
1.2933	1.57297	1.10206	28.1149	1.82003	0
1.2940	1.57297	-5.61228	28.1149	2.12983	0
1.2947	1.57297	-3.4756	28.1149	0.600224	0
1.2953	1.57297	1.7123	28.1149	1.21336	0
1.2960	1.88757	1.7123	51.312	0.910017	0
1.2967	0.350894	-3.1713	8.89258	-1.53606	0
1.2973	-0.254096	-4.69609	-39.3205	-1.53606	0
1.2980	-0.254096	-2.25511	-32.3142	-0.00645402	0
1.2987	-0.859086	-2.55941	-24.3872	-1.8394	0
1.2993	-0.254096	-4.39179	-35.6601	-3.05921	0
1.3000	0.967984	-3.1713	-27.4188	-0.619586	0
1.3007	-0.859086	-1.33892	-22.8602	-1.22626	0
1.3013	-3.30325	-0.424375	-30.7872	-2.75587	0
1.3020	-2.39576	0.18587	-21.3332	-0.619586	0
1.3027	-2.69826	-0.424375	-22.8602	-0.00645402	0
1.3033	-3.60574	1.40636	-28.3395	-1.8394	0
1.3040	0.665489	5.98402	16.2132	-0.619586	0
1.3047	4.31963	5.98402	58.0263	-0.00645402	0
1.3053	0.967984	-0.424375	25.9816	-1.22626	0
1.3060	-3.00075	-4.08585	-25.2855	-0.619586	0
1.3067	-2.08117	-1.33892	-19.1999	-0.619586	0
1.3073	0.665489	2.32255	31.7753	-3.05921	0
1.3080	0.665489	2.32255	31.7753	-2.14273	0
1.3087	0.665489	-2.25511	31.7753	-0.922925	0
1.3093	0.665489	-4.69609	31.7753	-3.97568	0
1.3100	0.665489	-2.86536	31.7753	-5.19549	0
1.3107	0.665489	-1.64487	31.7753	-2.14273	0
1.3113	0.665489	-2.86536	31.7753	-0.619586	0
1.3120	0.665489	-3.1713	31.7753	-1.53606	0
1.3127	0.665489	-2.55941	31.7753	-0.619586	0
1.3133	0.665489	-2.25511	31.7753	-0.316247	0
1.3140	0.665489	-2.86536	31.7753	-1.8394	0
1.3147	0.665489	-3.1713	31.7753	-2.45253	0
1.3153	0.665489	-0.728675	31.7753	-1.22626	0
1.3160	0.665489	2.32255	31.7753	-0.619586	0
1.3167	0.665489	1.7123	31.7753	-0.619586	0
1.3173	0.665489	-1.33892	31.7753	-1.53606	0
1.3180	0.665489	-4.69609	31.7753	-0.619586	0
1.3187	0.665489	-4.08585	31.7753	3.95631	0
1.3193	0.665489	0.796115	31.7753	6.70573	0
1.3200	0.665489	-2.25511	31.7753	-0.619586	0
1.3207	0.665489	-8.05326	31.7753	-0.619586	0
1.3213	0.665489	-5.91658	31.7753	1.51669	0
1.3220	0.665489	-2.25511	31.7753	0.296885	0
1.3227	0.665489	-4.69609	31.7753	0.296885	0
1.3233	0.665489	-5.61228	31.7753	0.296885	0
1.3240	0.665489	-3.78155	31.7753	-2.75587	0
1.3247	0.665489	-3.78155	31.7753	-2.75587	0
1.3253	0.665489	-4.08585	31.7753	0.296885	0
1.3260	0.665489	-5.00204	31.7753	-0.316247	0
1.3267	0.665489	-6.22253	31.7753	-0.619586	0
1.3273	0.665489	-1.33892	31.7753	1.51669	0
1.3280	0.665489	5.06947	31.7753	-0.316247	0
1.3287	0.665489	2.32255	31.7753	-0.619586	0
1.3293	0.665489	-5.91658	31.7753	4.56945	0
1.3300	0.665489	-7.74896	31.7753	3.95631	0
1.3307	0.665489	-3.4756	31.7753	-0.619586	0
1.3313	0.665489	0.491815	31.7753	-0.619586	0
1.3320	4.63422	-1.94917	71.1406	1.21336	0
1.3327	2.79505	-8.05326	23.5339	0.600224	0
[truncated: 43,522 more rows]
