# Supplementary material for: Identification of Haptic Based Guiding Using Hard Reins
Source: PLoS One. 2015 Jul 22;10(7):e0132020. doi: 10.1371/journal.pone.0132020 (PMC4511788; doi:10.1371/journal.pone.0132020)
Supplement: S3 File — (ZIP) [file pone.0132020.s003.zip › EMGData1/Subject7/T13/t13.txt]

0.0000	-164.85	9.47477	28.1408	-5.39668	0
0.0007	-159.672	3.37035	28.1408	-3.25691	0
0.0013	-155.122	-0.902359	28.1408	0.704662	0
0.0020	-152.363	1.84714	28.1408	0.704662	0
0.0027	-146.846	2.15178	28.1408	0.403892	0
0.0033	-137.698	0.62471	28.1408	0.403892	0
0.0040	-130.39	2.45642	28.1408	-1.12574	0
0.0047	-127.631	3.06571	28.1408	-1.73587	0
0.0053	-123.081	2.15178	28.1408	-0.515606	0
0.0060	-116.063	3.98349	28.1408	0.0945278	0
0.0067	-113.014	4.89742	28.1408	-0.515606	0
0.0073	-107.496	7.33841	28.1408	-0.515606	0
0.0080	-95.8804	14.0521	28.1408	0.403892	0
0.0087	-89.782	15.8838	28.1408	1.01403	0
0.0093	-88.2816	6.72913	28.1408	0.403892	0
0.0100	-81.554	-5.17507	28.1408	-1.12574	0
0.0107	-75.4556	-6.08899	28.1408	-0.816377	0
0.0113	-71.7772	4.28813	28.1408	-0.206243	0
0.0120	-64.1784	8.56084	44.6103	-0.206243	0
0.0127	-58.08	-3.34335	7.70306	-0.206243	0
0.0133	-56.8216	-11.8888	-39.9159	-1.12574	0
0.0140	-49.8036	-7.9207	-37.1666	-0.206243	0
0.0147	-39.7364	-6.08899	-25.2619	3.1452	0
0.0153	-36.3968	-8.22535	-29.2301	2.23429	0
0.0160	-33.0572	-7.00292	-24.6654	-1.73587	0
0.0167	-27.5396	-5.17507	-23.1351	0.704662	0
0.0173	-26.0392	-4.56192	-27.1034	3.1452	0
0.0180	-23.8612	-5.17507	-21.6049	-1.73587	0
0.0187	-15.0524	-7.9207	-27.6999	-2.34601	0
0.0193	-7.6956	-3.03871	-31.0716	3.75533	0
0.0200	-4.0656	8.86548	6.45812	2.23429	0
0.0207	-0.3872	9.47477	38.8265	-1.42651	0
0.0213	4.2108	0.0154249	13.1756	2.53506	0
0.0220	8.7604	-7.00292	-32.8871	4.9756	0
0.0227	13.9392	-6.39364	-35.0399	1.62416	0
0.0233	17.6176	2.45642	13.4868	3.1452	0
0.0240	19.4568	7.33841	41.5758	4.9756	0
0.0247	24.3452	-3.34335	-0.544661	1.3148	0
0.0253	30.4436	-9.75242	-44.5066	-0.515606	0
0.0260	33.4928	-3.34335	-35.3511	2.53506	0
0.0267	37.1712	-3.95264	-24.9507	2.53506	0
0.0273	44.1892	-7.31142	-31.0716	1.3148	0
0.0280	47.5288	-2.73021	-23.7317	1.92493	0
0.0287	48.158	-0.902359	-21.9161	1.62416	0
0.0293	52.7076	-0.902359	-26.7921	1.3148	0
0.0300	58.5156	2.45642	-16.7289	2.84443	0
0.0307	61.8552	-0.597716	-17.0401	3.1452	0
0.0313	66.4532	-1.51164	-17.6366	0.403892	0
0.0320	70.1316	11.0018	20.5156	0.704662	0
0.0327	74.3908	15.8838	50.42	3.1452	0
0.0333	80.4892	3.37035	20.8009	2.23429	0
0.0340	84.1676	-7.00292	-26.1956	1.3148	0
0.0347	84.7484	-3.648	-28.9189	3.1452	0
0.0353	89.3464	6.42449	14.7058	4.36547	0
0.0360	93.896	8.86548	39.7343	1.92493	0
0.0367	94.5252	-2.73021	-0.233426	0.403892	0
0.0373	96.9936	-10.6663	-46.0109	0.704662	0
0.0380	100.333	-7.00292	-44.1954	0.403892	0
0.0387	102.172	-6.08899	-37.1666	0.704662	0
0.0393	105.802	-8.22535	-44.1954	1.3148	0
0.0400	108.561	-5.78435	-43.2616	0.403892	0
0.0407	109.771	-3.648	-46.3221	1.62416	0
0.0413	113.74	-4.25728	-48.7601	2.84443	0
0.0420	117.418	-5.47971	-40.2271	1.62416	0
0.0427	117.709	-6.39364	-48.4489	1.01403	0
0.0433	120.758	-1.51164	-50.9128	1.92493	0
0.0440	125.066	8.25234	-8.79239	1.92493	0
0.0447	125.646	11.6111	21.7346	2.23429	0
0.0453	125.356	5.20206	-8.79239	4.0647	0
0.0460	126.276	-2.42557	-56.1001	4.36547	0
0.0467	127.776	-0.597716	-60.9761	2.84443	0
0.0473	130.535	11.3065	-17.3254	2.23429	0
0.0480	131.454	14.0521	13.4868	1.92493	0
0.0487	129.034	1.23399	-21.9161	-0.515606	0
0.0493	127.195	-7.61606	-65.5409	-1.42651	0
0.0500	125.985	-6.08899	-58.5381	-0.206243	0
0.0507	126.276	-4.25728	-45.4144	-0.515606	0
0.0513	129.906	-1.81629	-48.4489	-2.64678	0
0.0520	130.535	-0.597716	-42.6651	-4.48577	0
0.0527	128.696	-3.34335	-40.8236	-6.00681	0
0.0533	128.696	-1.81629	-43.8841	-4.48577	0
0.0540	127.776	1.84714	-35.6364	-1.42651	0
0.0547	125.066	-2.12093	-39.6046	-0.816377	0
0.0553	125.356	-0.597716	-42.9763	-1.42651	0
0.0560	124.727	10.3887	-7.88462	-0.816377	0
0.0567	121.097	13.4428	22.3311	-0.515606	0
0.0573	119.548	3.06571	-4.51291	-2.34601	0
0.0580	119.548	-7.61606	-50.9128	-4.48577	0
0.0587	117.709	-7.9207	-51.1981	-2.64678	0
0.0593	114.079	3.37035	-0.855896	0.403892	0
0.0600	109.481	8.25234	-0.855896	-1.73587	0
0.0607	106.722	-5.47971	-0.855896	-4.78655	0
0.0613	106.722	-15.2437	-0.855896	-1.42651	0
0.0620	104.302	-8.22535	-0.855896	0.403892	0
0.0627	100.914	-4.25728	-0.855896	-1.73587	0
0.0633	101.543	-7.00292	-0.855896	-1.12574	0
0.0640	98.494	-3.648	-0.855896	2.23429	0
0.0647	91.1856	0.320067	-0.855896	3.75533	0
0.0653	89.9272	0.320067	-0.855896	3.1452	0
0.0660	90.266	0.62471	-0.855896	0.403892	0
0.0667	84.7484	2.15178	-0.855896	-2.34601	0
0.0673	81.1184	6.72913	-0.855896	-2.95614	0
0.0680	81.1184	14.3568	-0.855896	-2.95614	0
0.0687	78.65	17.4109	-0.855896	-2.95614	0
0.0693	75.6008	11.9158	-0.855896	-0.515606	0
0.0700	73.7616	5.81134	-0.855896	1.62416	0
0.0707	69.7928	6.11984	-0.855896	0.704662	0
0.0713	65.5336	15.8838	-0.855896	-0.515606	0
0.0720	62.7748	20.4612	-0.855896	0.403892	0
0.0727	60.3548	9.17012	-0.855896	1.01403	0
0.0733	58.2252	-1.81629	-0.855896	-0.515606	0
0.0740	54.5468	0.320067	-0.855896	-1.42651	0
0.0747	51.788	2.15178	-0.855896	-1.12574	0
0.0753	50.8684	-0.597716	-0.855896	-1.42651	0
0.0760	46.8996	0.320067	-0.855896	-1.42651	0
0.0767	41.4304	2.15178	-0.855896	0.403892	0
0.0773	39.0104	2.15178	-0.855896	0.704662	0
0.0780	36.8324	1.84714	-0.855896	-1.73587	0
0.0787	32.2828	1.84714	-0.855896	-2.95614	0
0.0793	30.4436	6.72913	-0.855896	-0.515606	0
0.0800	29.8144	14.9699	-0.855896	0.403892	0
0.0807	26.1844	16.7978	-0.855896	-0.816377	0
0.0813	21.0056	10.3887	-0.855896	0.403892	0
0.0820	17.0368	1.23399	-0.855896	1.92493	0
0.0827	15.1976	-0.597716	-0.855896	0.704662	0
0.0833	15.1976	9.47477	-0.855896	-0.206243	0
0.0840	10.5996	13.1382	-0.855896	0.704662	0
0.0847	4.2108	1.23399	-0.855896	1.01403	0
0.0853	2.3716	-7.00292	-0.855896	1.01403	0
0.0860	1.452	-2.73021	-0.855896	1.01403	0
0.0867	-1.3068	-1.51164	-0.855896	-1.12574	0
0.0873	-0.968	-1.51164	-0.855896	-2.34601	0
0.0880	-2.8072	1.53864	-0.855896	-1.42651	0
0.0887	-8.6152	1.23399	-0.855896	-0.206243	0
0.0893	-10.4544	0.929352	-0.855896	0.704662	0
0.0900	-9.5348	2.15178	-0.855896	1.92493	0
0.0907	-13.2132	0.320067	-0.855896	0.403892	0
0.0913	-15.0524	3.06571	-0.855896	-2.64678	0
0.0920	-14.1328	12.2204	-0.855896	-2.03665	0
0.0927	-18.1016	13.1382	-0.855896	0.0945278	0
0.0933	-23.2804	3.06571	-0.855896	-0.816377	0
0.0940	-23.2804	-4.25728	-0.855896	-1.42651	0
0.0947	-22.9416	-2.73021	-0.855896	0.403892	0
0.0953	-25.1196	6.42449	-0.855896	0.403892	0
0.0960	-26.0392	10.0841	-0.855896	-1.73587	0
0.0967	-28.1688	-0.597716	-0.855896	-2.64678	0
0.0973	-30.5888	-8.52999	-0.855896	-2.34601	0
0.0980	-30.5888	-5.17507	-0.855896	-1.12574	0
0.0987	-30.8792	-4.86657	-0.855896	-0.206243	0
0.0993	-32.428	-7.9207	-0.855896	-1.42651	0
0.1000	-30.5888	-6.08899	-0.855896	-4.17641	0
0.1007	-29.6692	-4.86657	-0.855896	-5.70604	0
0.1013	-34.2672	-4.25728	-0.855896	-4.48577	0
0.1020	-36.9776	-0.597716	-0.855896	-1.42651	0
0.1027	-36.1064	-1.207	-0.855896	0.403892	0
0.1033	-36.1064	-0.902359	-0.855896	-1.42651	0
0.1040	-36.1064	7.9477	-0.855896	-2.64678	0
0.1047	-37.6068	10.3887	-0.855896	-0.515606	0
0.1053	-39.7364	1.23399	-0.855896	1.92493	0
0.1060	-38.5264	-4.56192	-0.855896	2.23429	0
0.1067	-37.6068	-2.12093	-0.855896	1.3148	0
0.1073	-39.7364	5.20206	-0.855896	-1.42651	0
0.1080	-39.7364	8.56084	-0.855896	-3.25691	0
0.1087	-39.7364	-2.73021	-0.855896	-2.34601	0
0.1093	-39.7364	-14.6344	-0.855896	0.0945278	0
0.1100	-39.7364	-10.3617	-0.855896	2.23429	0
0.1107	-39.7364	-4.25728	-0.855896	2.84443	0
0.1113	-39.7364	-7.00292	-0.855896	1.3148	0
0.1120	-39.7364	-7.31142	-0.855896	1.01403	0
0.1127	-39.7364	-5.17507	-0.855896	0.403892	0
0.1133	-39.7364	-4.25728	-0.855896	-2.03665	0
0.1140	-39.7364	-2.73021	-0.855896	-0.816377	0
0.1147	-39.7364	-3.34335	-0.855896	1.3148	0
0.1153	-39.7364	-0.902359	-0.855896	-1.12574	0
0.1160	-39.7364	9.47477	-0.855896	-2.34601	0
0.1167	-39.7364	14.3568	-0.855896	-0.206243	0
0.1173	-39.7364	6.11984	-0.855896	1.3148	0
0.1180	-39.7364	-2.12093	-0.855896	1.3148	0
0.1187	-39.7364	0.320067	-0.855896	3.1452	0
0.1193	-39.7364	10.0841	-0.855896	3.75533	0
0.1200	-39.7364	12.525	-0.855896	2.23429	0
0.1207	-39.7364	1.53864	-0.855896	-0.816377	0
0.1213	-39.7364	-7.00292	-0.855896	-1.73587	0
0.1220	-39.7364	-5.17507	-0.855896	-0.206243	0
0.1227	-39.7364	-2.42557	-0.855896	0.704662	0
0.1233	-39.7364	-1.207	-0.855896	-0.206243	0
0.1240	-39.7364	-1.51164	-0.855896	-0.515606	0
0.1247	-39.7364	-3.34335	-0.855896	-0.515606	0
0.1253	-39.7364	-2.12093	-0.855896	-1.42651	0
0.1260	-39.7364	-1.81629	-0.855896	-1.42651	0
0.1267	-39.7364	-4.25728	-0.855896	-1.42651	0
0.1273	-39.7364	-2.42557	-0.855896	-1.42651	0
0.1280	-39.7364	-1.51164	-0.855896	-0.515606	0
0.1287	-39.7364	-3.648	-0.855896	-0.816377	0
0.1293	-39.7364	-0.289218	-0.855896	-1.73587	0
0.1300	-39.7364	2.76106	-0.855896	-2.34601	0
0.1307	-39.7364	1.23399	-0.855896	-3.25691	0
0.1313	-39.7364	9.17012	-0.855896	-3.25691	0
0.1320	-11.374	14.3568	-0.855896	-2.34601	0
0.1327	-10.4544	1.23399	-0.855896	-1.73587	0
0.1333	-7.6956	-10.0571	-0.855896	-0.515606	0
0.1340	-5.8564	-6.69828	-0.855896	0.403892	0
0.1347	-4.9368	-2.42557	-0.855896	0.0945278	0
0.1353	-4.0656	-2.42557	-0.855896	-0.515606	0
0.1360	-4.0656	-2.42557	-0.855896	-0.515606	0
0.1367	-4.0656	-2.73021	-0.855896	0.0945278	0
0.1373	-3.4364	-1.81629	-0.855896	0.704662	0
0.1380	-3.7268	-3.03871	-0.855896	-0.515606	0
0.1387	-3.146	-5.17507	-0.855896	-1.42651	0
0.1393	0.5324	-1.81629	-0.855896	0.0945278	0
0.1400	4.2108	1.84714	-0.855896	-1.12574	0
0.1407	2.0812	1.53864	-0.855896	-2.64678	0
0.1413	-0.6776	4.89742	-0.855896	1.3148	0
0.1420	3.5816	5.81134	-0.855896	3.1452	0
0.1427	8.7604	3.06571	-0.855896	-2.03665	0
0.1433	7.8408	9.17012	-0.855896	-3.56628	0
0.1440	7.5504	12.8335	-0.855896	-0.515606	0
0.1447	9.68	-0.902359	-0.855896	-2.34601	0
0.1453	9.0992	-10.971	-0.855896	-5.09591	0
0.1460	8.47	-5.78435	-0.855896	-2.03665	0
0.1467	11.5192	-1.81629	-0.855896	-2.34601	0
0.1473	13.3584	-2.42557	-0.855896	-6.92631	0
0.1480	12.7292	-0.597716	-0.855896	-6.00681	0
0.1487	13.068	0.0154249	-0.855896	-1.12574	0
0.1493	14.5684	0.320067	-0.855896	0.403892	0
0.1500	17.0368	3.37035	-0.855896	0.403892	0
0.1507	18.5372	5.5067	-0.855896	0.704662	0
0.1513	17.908	4.89742	-0.855896	-1.12574	0
0.1520	19.4568	1.53864	-0.855896	-2.34601	0
0.1527	22.2156	0.62471	-0.855896	-1.42651	0
0.1533	21.296	4.89742	-0.855896	-1.42651	0
0.1540	19.4568	6.72913	-0.855896	-1.73587	0
0.1547	19.1664	5.5067	-0.855896	1.01403	0
0.1553	17.908	12.525	-0.855896	1.62416	0
0.1560	17.6176	17.4109	-0.855896	-1.42651	0
0.1567	18.8276	5.81134	-0.855896	-2.95614	0
0.1573	18.8276	-3.34335	-0.855896	-1.73587	0
0.1580	18.2468	0.62471	-0.855896	-2.34601	0
0.1587	17.0368	2.76106	-0.855896	-3.86705	0
0.1593	14.8588	0.929352	-0.855896	-3.86705	0
0.1600	16.698	3.06571	-0.855896	-2.64678	0
0.1607	19.7472	3.37035	-0.855896	0.0945278	0
0.1613	17.0368	2.15178	-0.855896	1.62416	0
0.1620	14.278	2.45642	-0.855896	-1.73587	0
0.1627	17.0368	-0.902359	-0.855896	-5.70604	0
0.1633	17.6176	-0.597716	-0.855896	-5.09591	0
0.1640	16.4076	10.3887	-0.855896	-3.25691	0
0.1647	18.5372	15.5792	-0.855896	-3.56628	0
0.1653	17.3272	7.33841	-0.855896	-4.17641	0
0.1660	13.6488	-1.207	-0.855896	-3.25691	0
0.1667	16.4076	0.929352	-0.855896	-2.03665	0
0.1673	20.3764	11.3065	-0.855896	-0.816377	0
0.1680	17.3272	14.3568	-0.855896	-0.515606	0
0.1687	13.9392	1.84714	-0.855896	0.403892	0
0.1693	13.9392	-8.83463	-0.855896	0.403892	0
0.1700	13.6488	-6.39364	-0.855896	-1.42651	0
0.1707	13.3584	-3.648	-0.855896	-3.86705	0
0.1713	13.3584	-2.73021	-0.855896	-6.00681	0
0.1720	13.3584	1.84714	-0.855896	-5.09591	0
0.1727	12.7292	3.06571	-0.855896	-2.34601	0
0.1733	8.7604	1.23399	-0.855896	-1.12574	0
0.1740	5.4208	0.320067	-0.855896	-0.515606	0
0.1747	7.8408	-1.207	-0.855896	-0.515606	0
0.1753	10.5996	1.53864	-0.855896	-4.78655	0
0.1760	9.68	10.3887	-0.855896	-6.92631	0
0.1767	6.9212	13.7475	-0.855896	-1.73587	0
0.1773	4.2108	6.72913	-0.855896	0.403892	0
0.1780	4.2108	-0.902359	-0.855896	-2.95614	0
0.1787	6.9212	-0.597716	-0.855896	-3.25691	0
0.1793	5.4208	9.77941	-0.855896	-1.12574	0
0.1800	0.8228	14.3568	-0.855896	-1.12574	0
0.1807	-0.0968	3.67499	-0.855896	-1.12574	0
0.1813	1.452	-3.34335	-0.855896	-1.42651	0
0.1820	1.7424	-0.597716	-0.855896	-4.17641	0
0.1827	2.9524	-1.81629	-0.855896	-5.09591	0
0.1833	2.3716	-3.95264	-0.855896	-2.64678	0
0.1840	-0.3872	-0.597716	-0.855896	-1.42651	0
0.1847	-1.3068	0.320067	-0.855896	-2.34601	0
0.1853	-0.968	0.320067	-0.855896	-3.25691	0
0.1860	-0.3872	1.53864	-0.855896	-2.95614	0
0.1867	1.452	-2.12093	-0.855896	-1.73587	0
0.1873	1.7424	-1.207	-0.855896	-0.816377	0
0.1880	2.0812	9.47477	-0.855896	-2.34601	0
0.1887	4.5012	11.6111	-0.855896	-4.78655	0
0.1893	4.2108	2.76106	-0.855896	-2.34601	0
0.1900	1.7424	-3.648	-0.855896	-0.206243	0
0.1907	2.9524	-1.81629	-0.855896	-3.56628	0
0.1913	3.5816	5.81134	-0.855896	-4.17641	0
0.1920	0.5324	7.64306	-0.855896	0.704662	0
0.1927	-0.968	-2.42557	-0.855896	0.403892	0
0.1933	-0.968	-8.52999	-0.855896	-2.34601	0
0.1940	-2.5168	-3.34335	-0.855896	-0.515606	0
0.1947	-2.2264	-0.289218	-0.855896	0.403892	0
0.1953	-0.3872	0.929352	-0.855896	-0.515606	0
0.1960	-2.2264	3.37035	-0.855896	0.0945278	0
0.1967	-4.0656	1.53864	-0.855896	0.403892	0
0.1973	-2.2264	0.0154249	-0.855896	1.62416	0
0.1980	-1.5972	1.23399	-0.855896	4.36547	0
0.1987	-2.2264	-0.902359	-0.855896	3.1452	0
0.1993	-2.2264	2.15178	-0.855896	0.704662	0
0.2000	-4.356	13.7475	-0.855896	2.84443	0
0.2007	-5.8564	18.3248	-0.855896	3.1452	0
0.2013	-4.0656	11.3065	-0.855896	0.403892	0
0.2020	-3.4364	0.0154249	-0.855896	0.0945278	0
0.2027	-4.356	-6.08899	-0.855896	-1.12574	0
0.2033	-1.8876	1.84714	-0.855896	-3.25691	0
0.2040	5.4208	11.0018	-0.855896	-2.34601	0
0.2047	5.4208	3.37035	-0.855896	-0.515606	0
0.2053	5.4208	-7.00292	-0.855896	-1.12574	0
0.2060	5.4208	-6.08899	-0.855896	-1.12574	0
0.2067	5.4208	-4.25728	-0.855896	-1.73587	0
0.2073	5.4208	-2.73021	-0.855896	-2.34601	0
0.2080	5.4208	1.84714	-0.855896	-0.206243	0
0.2087	5.4208	0.320067	-0.855896	2.23429	0
0.2093	5.4208	-4.25728	-0.855896	1.01403	0
0.2100	5.4208	-2.73021	-0.855896	-1.12574	0
0.2107	5.4208	-0.597716	-0.855896	-0.816377	0
0.2113	5.4208	0.62471	-0.855896	0.0945278	0
0.2120	5.4208	5.20206	-0.855896	-0.816377	0
0.2127	5.4208	7.33841	-0.855896	-1.42651	0
0.2133	5.4208	1.23399	-0.855896	-0.816377	0
0.2140	5.4208	-8.52999	-0.855896	-1.73587	0
0.2147	5.4208	-9.13927	-0.855896	-3.56628	0
0.2153	5.4208	1.23399	-0.855896	-2.03665	0
0.2160	4.2108	5.81134	-0.855896	0.403892	0
0.2167	0.8228	-4.25728	-0.855896	-0.816377	0
0.2173	1.7424	-12.4981	-0.855896	-3.86705	0
0.2180	5.7112	-9.75242	-0.855896	-5.39668	0
0.2187	6.05	-7.00292	-0.855896	-5.09591	0
0.2193	5.1304	-7.00292	-0.855896	-4.78655	0
0.2200	6.9212	-6.39364	-0.855896	-5.70604	0
0.2207	7.8408	-4.25728	-0.855896	-5.39668	0
0.2213	6.05	-1.81629	-0.855896	-2.34601	0
0.2220	6.9212	-3.34335	-0.855896	-3.56628	0
0.2227	10.3092	-7.00292	-0.855896	-7.22708	0
0.2233	9.68	-5.47971	-0.855896	-4.48577	0
0.2240	7.8408	-4.56192	-0.855896	-2.95614	0
0.2247	9.3896	-4.56192	-0.855896	-8.14658	0
0.2253	11.8096	-0.902359	-0.855896	-8.44735	0
0.2260	11.5192	-1.51164	-0.855896	-3.86705	0
0.2267	10.89	-4.56192	-0.855896	-4.17641	0
0.2273	12.1484	3.98349	-0.855896	-5.09591	0
0.2280	12.1484	7.9477	-0.855896	-3.86705	0
0.2287	11.5192	-5.17507	-0.855896	-4.17641	0
0.2293	12.1484	-12.4981	-0.855896	-5.09591	0
0.2300	11.8096	-7.31142	-0.855896	-3.86705	0
0.2307	10.5996	-7.31142	-0.855896	-3.25691	0
0.2313	11.5192	-9.13927	-0.855896	-3.56628	0
0.2320	11.8096	-6.69828	-0.855896	-4.48577	0
0.2327	8.7604	-6.69828	-0.855896	-5.39668	0
0.2333	6.9212	-5.17507	-0.855896	-4.48577	0
0.2340	8.1796	-2.73021	-0.855896	-2.34601	0
0.2347	7.8408	-6.39364	-0.855896	-1.73587	0
0.2353	7.8408	-5.78435	-0.855896	-1.42651	0
0.2360	8.1796	5.81134	-0.855896	-1.42651	0
0.2367	6.05	11.0018	-0.855896	-2.03665	0
0.2373	2.3716	3.06571	-0.855896	-2.64678	0
0.2380	-0.0968	-6.08899	-0.855896	-2.34601	0
0.2387	0.5324	-7.00292	-0.855896	-1.42651	0
0.2393	0.5324	2.76106	-0.855896	-1.12574	0
0.2400	0.5324	6.72913	-0.855896	-2.34601	0
0.2407	0.5324	-5.17507	-0.855896	-2.64678	0
0.2413	0.5324	-11.8888	-0.855896	-1.73587	0
0.2420	0.5324	-4.86657	-0.855896	-2.03665	0
0.2427	0.5324	-3.34335	-0.855896	-2.03665	0
0.2433	0.5324	-7.61606	-0.855896	0.0945278	0
0.2440	0.5324	-6.08899	-0.855896	0.403892	0
0.2447	0.5324	-4.86657	-0.855896	-1.42651	0
0.2453	0.5324	-3.34335	-0.855896	-2.03665	0
0.2460	0.5324	2.76106	-0.855896	-0.206243	0
0.2467	0.5324	5.81134	-0.855896	1.01403	0
0.2473	0.5324	8.25234	-0.855896	-0.206243	0
0.2480	0.5324	15.5792	-0.855896	-1.12574	0
0.2487	0.5324	16.1885	-0.855896	0.403892	0
0.2493	0.5324	6.72913	-0.855896	1.62416	0
0.2500	0.5324	0.0154249	-0.855896	-1.73587	0
0.2507	0.5324	1.53864	-0.855896	-4.17641	0
0.2513	0.5324	9.17012	-0.855896	-2.34601	0
0.2520	-13.2132	11.9158	-0.855896	-1.73587	0
0.2527	-15.9236	2.76106	-0.855896	-4.17641	0
0.2533	-16.2624	-6.39364	-0.855896	-4.78655	0
0.2540	-15.3428	-5.47971	-0.855896	-4.17641	0
0.2547	-15.6332	-3.648	-0.855896	-5.09591	0
0.2553	-15.9236	-4.86657	-0.855896	-5.39668	0
0.2560	-15.9236	-7.00292	-0.855896	-4.48577	0
0.2567	-16.2624	-9.44777	-0.855896	-2.95614	0
0.2573	-18.6824	-7.9207	-0.855896	-1.42651	0
0.2580	-21.7316	-3.95264	-0.855896	-2.34601	0
0.2587	-22.0704	-5.47971	-0.855896	-4.48577	0
0.2593	-20.2312	-4.56192	-0.855896	-3.86705	0
0.2600	-19.602	5.81134	-0.855896	-3.56628	0
0.2607	-19.8924	12.2204	-0.855896	-3.86705	0
0.2613	-20.2312	7.03377	-0.855896	-2.34601	0
0.2620	-21.4412	-1.51164	-0.855896	-2.03665	0
0.2627	-23.2804	-2.42557	-0.855896	-1.42651	0
0.2633	-23.2804	8.25234	-0.855896	1.92493	0
0.2640	-23.2804	13.7475	-0.855896	2.53506	0
0.2647	-23.2804	0.62471	-0.855896	-0.515606	0
0.2653	-23.2804	-10.3617	-0.855896	-0.816377	0
0.2660	-23.2804	-7.00292	-0.855896	0.403892	0
0.2667	-23.2804	-5.17507	-0.855896	-0.515606	0
0.2673	-23.2804	-7.61606	-0.855896	-1.42651	0
0.2680	-23.2804	-7.31142	-0.855896	-1.12574	0
0.2687	-23.2804	-11.2756	-0.855896	-1.12574	0
0.2693	-23.2804	-12.4981	-0.855896	-2.34601	0
0.2700	-23.2804	-7.00292	-0.855896	-2.34601	0
0.2707	-23.2804	-7.31142	-0.855896	-0.816377	0
0.2713	-23.2804	-7.31142	-0.855896	-0.206243	0
0.2720	-23.2804	3.37035	-0.855896	-0.206243	0
0.2727	-23.2804	9.17012	-0.855896	1.92493	0
0.2733	-23.2804	0.62471	-0.855896	3.45456	0
0.2740	-23.2804	-8.52999	-0.855896	1.92493	0
0.2747	-23.2804	-6.08899	-0.855896	-0.206243	0
0.2753	-23.2804	5.81134	-0.855896	0.0945278	0
0.2760	-30.5888	8.56084	72.0768	0.0945278	0
0.2767	-29.6692	-5.17507	24.1726	-1.42651	0
0.2773	-29.6692	-15.2437	-28.9189	-3.25691	0
0.2780	-28.7496	-13.1073	-19.4781	-2.64678	0
0.2787	-28.1688	-11.5841	-16.1064	-2.34601	0
0.2793	-28.7496	-9.75242	-24.6654	-3.56628	0
0.2800	-28.7496	-5.17507	-12.4494	-2.34601	0
0.2807	-28.7496	-6.08899	-13.9796	0.403892	0
0.2813	-28.7496	-5.17507	-19.7634	-0.816377	0
0.2820	-28.1688	-0.597716	-7.26215	-1.73587	0
0.2827	-28.7496	-2.73021	-16.1064	-0.515606	0
0.2833	-30.5888	-2.12093	-21.6049	-2.95614	0
0.2840	-29.0884	7.64306	23.2648	-5.09591	0
0.2847	-28.1688	10.0841	53.4805	-1.42651	0
0.2853	-28.7496	1.23399	25.7028	-0.206243	0
0.2860	-27.83	-6.39364	-9.70015	-2.03665	0
0.2867	-26.9104	-7.31142	-13.6684	-1.42651	0
0.2873	-26.0392	1.53864	19.2966	-2.34601	0
0.2880	-24.7808	8.25234	-0.855896	-4.17641	0
0.2887	-24.7808	-2.12093	-0.855896	-1.42651	0
0.2893	-23.8612	-13.1073	-0.855896	0.403892	0
0.2900	-23.5708	-9.75242	-0.855896	-1.42651	0
0.2907	-26.3296	-7.00292	-0.855896	-2.95614	0
0.2913	-26.0392	-8.52999	-0.855896	-3.86705	0
0.2920	-21.4412	-6.69828	-0.855896	-5.09591	0
0.2927	-20.5216	-6.08899	-0.855896	-5.09591	0
0.2933	-20.5216	-5.78435	-0.855896	-5.39668	0
0.2940	-18.9728	-3.03871	-0.855896	-5.39668	0
0.2947	-20.5216	-5.78435	-0.855896	-5.09591	0
0.2953	-22.3608	-5.17507	-0.855896	-6.31618	0
0.2960	-18.9728	6.72913	-0.855896	-6.31618	0
0.2967	-17.7628	12.525	-0.855896	-5.70604	0
0.2973	-19.602	4.59277	-0.855896	-8.75671	0
0.2980	-18.9728	-3.34335	-0.855896	-9.36685	0
0.2987	-16.2624	-4.25728	-0.855896	-3.25691	0
0.2993	-15.6332	1.53864	-0.855896	-3.86705	0
0.3000	-15.6332	1.53864	-0.855896	-9.66762	0
0.3007	-15.6332	1.53864	-0.855896	-6.92631	0
0.3013	-15.6332	1.53864	-0.855896	-2.34601	0
0.3020	-15.6332	1.53864	-0.855896	-6.00681	0
0.3027	-15.6332	1.53864	-0.855896	-7.53645	0
0.3033	-15.6332	1.53864	-0.855896	-3.25691	0
0.3040	-15.6332	1.53864	-0.855896	-2.95614	0
0.3047	-15.6332	1.53864	-0.855896	-6.00681	0
0.3053	-15.6332	1.53864	-0.855896	-5.09591	0
0.3060	-15.6332	1.53864	-0.855896	-3.25691	0
0.3067	-15.6332	1.53864	-0.855896	-4.17641	0
0.3073	-15.6332	1.53864	-0.855896	-4.48577	0
0.3080	-15.6332	1.53864	-0.855896	-2.95614	0
0.3087	-15.6332	1.53864	-0.855896	-5.09591	0
0.3093	-15.6332	1.53864	-0.855896	-8.75671	0
0.3100	-15.6332	1.53864	-0.855896	-4.48577	0
0.3107	-15.6332	1.53864	-0.855896	1.62416	0
0.3113	-15.6332	1.53864	-0.855896	0.403892	0
0.3120	8.7604	11.3065	-0.855896	-5.09591	0
0.3127	8.7604	-0.289218	-0.855896	-6.61695	0
0.3133	9.3896	-11.2756	-0.855896	-4.48577	0
0.3140	11.2288	-9.75242	-0.855896	-1.73587	0
0.3147	13.3584	-6.08899	-0.855896	-2.03665	0
0.3153	16.1172	-2.42557	-0.855896	-4.17641	0
0.3160	19.7472	-0.902359	-0.855896	-3.25691	0
0.3167	21.5864	-6.39364	-0.855896	-1.73587	0
0.3173	20.6668	-7.31142	-0.855896	-4.48577	0
0.3180	19.7472	-2.42557	-0.855896	-6.31618	0
0.3187	21.5864	-6.08899	-0.855896	-3.86705	0
0.3193	25.5552	-6.08899	-0.855896	-3.25691	0
0.3200	29.8144	5.20206	-0.855896	-6.00681	0
0.3207	30.4436	7.33841	-0.855896	-6.31618	0
0.3213	29.8144	-2.73021	-0.855896	-4.48577	0
0.3220	31.944	-7.61606	-0.855896	-4.17641	0
0.3227	35.332	-4.86657	-0.855896	-3.25691	0
0.3233	36.2516	3.37035	-0.855896	-0.515606	0
0.3240	36.2516	9.17012	-0.855896	-0.515606	0
0.3247	37.4616	0.0154249	-0.855896	-3.25691	0
0.3253	40.2204	-9.44777	-0.855896	-4.17641	0
0.3260	40.8012	-2.73021	-0.855896	-3.25691	0
0.3267	40.2204	3.37035	-0.855896	-2.03665	0
0.3273	42.6404	0.320067	-0.855896	0.403892	0
0.3280	44.4796	1.23399	-0.855896	1.3148	0
0.3287	44.4796	4.89742	-0.855896	-0.816377	0
0.3293	46.8996	6.42449	-0.855896	-2.34601	0
0.3300	49.6584	5.81134	-0.855896	-0.816377	0
0.3307	49.0776	1.53864	-0.855896	-0.206243	0
0.3313	49.9972	1.53864	-0.855896	-0.515606	0
0.3320	53.0464	9.77941	-0.855896	-0.515606	0
0.3327	52.7076	13.1382	-0.855896	-2.64678	0
0.3333	50.8684	3.98349	-0.855896	-4.48577	0
0.3340	53.0464	-5.47971	-0.855896	-3.25691	0
0.3347	57.0152	-2.12093	-0.855896	-2.64678	0
0.3353	57.3056	10.0841	-0.855896	-4.48577	0
0.3360	53.9176	12.2204	-0.855896	-5.39668	0
0.3367	51.2072	-1.81629	-0.855896	-6.00681	0
0.3373	52.7076	-10.3617	-0.855896	-6.00681	0
0.3380	55.7568	-4.86657	-0.855896	-2.95614	0
0.3387	56.386	-2.12093	-0.855896	-0.515606	0
0.3393	55.4664	-4.25728	-0.855896	-1.73587	0
0.3400	54.8372	-2.42557	-0.855896	-4.17641	0
0.3407	57.0152	-0.597716	-0.855896	-5.39668	0
0.3413	59.1448	0.320067	-0.855896	-4.48577	0
0.3420	57.3056	2.76106	-0.855896	-2.34601	0
0.3427	55.4664	1.23399	-0.855896	-2.03665	0
0.3433	57.3056	0.929352	-0.855896	-3.86705	0
0.3440	57.596	8.56084	-0.855896	-4.48577	0
0.3447	54.5468	12.2204	-0.855896	-5.09591	0
0.3453	53.0464	1.53864	-0.855896	-5.09591	0
0.3460	53.3368	-7.9207	-0.855896	-2.34601	0
0.3467	53.6272	-4.56192	-0.855896	-1.12574	0
0.3473	54.5468	6.11984	-0.855896	-4.17641	0
0.3480	54.5468	6.11984	-0.855896	-6.31618	0
0.3487	54.5468	6.11984	-0.855896	-3.86705	0
0.3493	54.5468	6.11984	-0.855896	-1.42651	0
0.3500	54.5468	6.11984	-0.855896	-2.03665	0
0.3507	54.5468	6.11984	-0.855896	-1.42651	0
0.3513	54.5468	6.11984	-0.855896	-1.42651	0
0.3520	54.5468	6.11984	-0.855896	-3.86705	0
0.3527	54.5468	6.11984	-0.855896	-3.56628	0
0.3533	54.5468	6.11984	-0.855896	0.403892	0
0.3540	54.5468	6.11984	-0.855896	0.704662	0
0.3547	54.5468	6.11984	-0.855896	-2.34601	0
0.3553	54.5468	6.11984	-0.855896	-3.25691	0
0.3560	54.5468	6.11984	-0.855896	-0.515606	0
0.3567	54.5468	6.11984	-0.855896	1.62416	0
0.3573	54.5468	6.11984	-0.855896	1.3148	0
0.3580	54.5468	6.11984	-0.855896	-0.816377	0
0.3587	54.5468	6.11984	-0.855896	-1.42651	0
0.3593	54.5468	6.11984	-0.855896	-0.515606	0
0.3600	24.3452	13.1382	58.9531	-2.03665	0
0.3607	25.2648	1.23399	16.8586	-3.25691	0
0.3613	22.2156	-9.13927	-33.5096	-0.515606	0
0.3620	18.8276	-4.25728	-27.6999	-0.206243	0
0.3627	17.3272	0.320067	-15.5099	-2.34601	0
0.3633	15.1976	-0.902359	-22.2274	-1.42651	0
0.3640	14.5684	2.76106	-16.1064	0.403892	0
0.3647	15.1976	3.06571	-11.8529	-1.12574	0
0.3653	12.7292	0.320067	-13.6684	-1.42651	0
0.3660	9.68	3.98349	-5.13538	1.3148	0
0.3667	10.5996	5.5067	-8.48115	1.62416	0
0.3673	11.8096	2.45642	-7.88462	0.403892	0
0.3680	11.5192	8.56084	35.1695	0.0945278	0
0.3687	11.5192	13.7475	69.95	-1.42651	0
0.3693	9.0992	5.5067	41.2646	-2.34601	0
0.3700	4.2108	-2.42557	-8.79239	2.23429	0
0.3707	1.452	-0.289218	-13.3572	6.50523	0
0.3713	2.3716	7.03377	36.0773	4.67483	0
0.3720	2.3716	9.47477	67.8233	2.23429	0
0.3727	-2.2264	-0.597716	27.8296	2.23429	0
0.3733	-3.4364	-10.3617	-17.6366	1.3148	0
0.3740	1.1616	-6.39364	-12.4494	0.0945278	0
0.3747	-0.6776	0.0154249	-5.42067	1.3148	0
0.3753	-8.6152	0.0154249	-12.7606	1.3148	0
0.3760	-10.4544	-0.597716	-6.04314	-0.515606	0
0.3767	-7.986	-0.902359	-4.20167	1.3148	0
0.3773	-9.2444	-0.597716	-6.04314	3.75533	0
0.3780	-11.0836	0.62471	3.42358	3.1452	0
0.3787	-13.2132	-0.597716	-5.13538	2.53506	0
0.3793	-15.9236	0.62471	-9.38892	3.1452	0
0.3800	-15.9236	9.77941	31.4866	2.23429	0
0.3807	-15.3428	14.0521	57.1375	0.403892	0
0.3813	-16.8432	5.5067	22.0458	-0.206243	0
0.3820	-16.8432	-4.25728	-18.8556	1.01403	0
0.3827	-15.0524	-4.86657	-16.1064	2.53506	0
0.3833	-16.2624	5.20206	25.7028	2.53506	0
0.3840	-18.9728	10.6972	25.7028	1.01403	0
0.3847	-21.1508	1.23399	25.7028	0.704662	0
0.3853	-21.4412	-7.61606	25.7028	1.01403	0
0.3860	-19.602	-3.648	25.7028	0.403892	0
0.3867	-20.2312	-0.597716	25.7028	3.1452	0
0.3873	-22.6512	-2.42557	25.7028	6.50523	0
0.3880	-21.4412	-1.51164	25.7028	4.67483	0
0.3887	-19.3116	1.23399	25.7028	1.01403	0
0.3893	-20.2312	2.15178	25.7028	1.3148	0
0.3900	-21.4412	2.45642	25.7028	0.704662	0
0.3907	-22.3608	0.929352	25.7028	-0.816377	0
0.3913	-22.0704	4.28813	25.7028	1.3148	0
0.3920	-18.6824	14.0521	25.7028	2.53506	0
0.3927	-18.9728	15.5792	25.7028	-1.42651	0
0.3933	-22.6512	6.42449	25.7028	-2.34601	0
0.3940	-22.0704	-1.51164	25.7028	1.62416	0
0.3947	-19.602	-1.207	25.7028	4.0647	0
0.3953	-20.5216	6.72913	25.7028	1.92493	0
0.3960	-21.7316	11.3065	65.3593	-0.515606	0
0.3967	-21.4412	2.76106	24.1726	0.403892	0
0.3973	-20.5216	-6.39364	-18.8556	1.3148	0
0.3980	-19.602	-4.56192	-14.2909	-1.42651	0
0.3987	-18.6824	-1.81629	-7.88462	-3.86705	0
0.3993	-18.6824	-2.42557	-13.3572	-0.816377	0
0.4000	-17.7628	-1.81629	-8.16992	1.92493	0
0.4007	-16.5528	-2.42557	-7.88462	-1.42651	0
0.4013	-14.4232	-2.12093	-7.88462	-4.78655	0
0.4020	-13.2132	0.62471	4.02012	-2.64678	0
0.4027	-15.0524	-0.902359	-3.91637	0.0945278	0
0.4033	-15.9236	-1.51164	-7.26215	-0.206243	0
0.4040	-13.5036	5.81134	35.4548	-1.73587	0
0.4047	-10.4544	8.25234	65.9818	-2.03665	0
0.4053	-11.374	0.929352	33.9246	-1.42651	0
0.4060	-13.2132	-5.17507	-8.79239	-2.95614	0
0.4067	-12.2936	-5.17507	-9.10362	-5.09591	0
0.4073	-9.8252	1.53864	33.3281	-5.09591	0
0.4080	-20.5216	5.5067	25.7028	-3.25691	0
0.4087	-20.5216	-5.17507	25.7028	-2.64678	0
0.4093	-20.5216	-13.412	25.7028	-3.86705	0
0.4100	-20.5216	-6.08899	25.7028	-5.39668	0
0.4107	-20.5216	0.0154249	25.7028	-5.09591	0
0.4113	-20.5216	-0.597716	25.7028	-4.17641	0
0.4120	-20.5216	1.53864	25.7028	-4.48577	0
0.4127	-20.5216	1.84714	25.7028	-4.78655	0
0.4133	-20.5216	2.15178	25.7028	-3.25691	0
0.4140	-20.5216	5.5067	25.7028	-3.56628	0
0.4147	-20.5216	4.59277	25.7028	-5.39668	0
0.4153	-20.5216	5.5067	25.7028	-3.25691	0
0.4160	-20.5216	14.9699	25.7028	0.403892	0
0.4167	-20.5216	17.4109	25.7028	-0.515606	0
0.4173	-20.5216	7.64306	25.7028	-2.34601	0
0.4180	-20.5216	-1.207	25.7028	-1.42651	0
0.4187	-20.5216	-2.12093	25.7028	-0.515606	0
0.4193	-20.5216	7.33841	25.7028	-2.34601	0
0.4200	-1.8876	14.0521	47.982	-5.09591	0
0.4207	0.8228	2.76106	3.42358	-6.31618	0
0.4213	1.1616	-9.75242	-44.5066	-6.00681	0
0.4220	-1.3068	-7.9207	-38.6969	-5.09591	0
0.4227	0.8228	-4.86657	-29.2301	-4.78655	0
0.4233	4.5012	-5.78435	-32.2906	-5.09591	0
0.4240	2.3716	-6.08899	-20.3859	-6.00681	0
0.4247	-0.0968	-7.9207	-17.3254	-8.44735	0
0.4253	2.9524	-6.39364	-22.2274	-9.05748	0
0.4260	4.2108	-4.25728	-10.6079	-6.00681	0
0.4267	2.9524	-9.13927	-10.6079	-4.17641	0
0.4273	6.05	-6.69828	-9.70015	-4.17641	0
0.4280	9.3896	6.42449	30.5788	-4.17641	0
0.4287	9.3896	11.9158	57.1375	-5.09591	0
0.4293	9.68	9.17012	25.7028	-6.00681	0
0.4300	8.7604	4.28813	-15.1986	-2.95614	0
0.4307	7.8408	-1.51164	-19.1669	-0.515606	0
0.4313	10.89	4.89742	16.2361	-1.12574	0
0.4320	10.89	14.0521	16.2361	-0.816377	0
0.4327	10.89	4.89742	16.2361	1.3148	0
0.4333	10.89	-4.86657	16.2361	1.62416	0
0.4340	10.89	-0.289218	16.2361	-0.816377	0
0.4347	10.89	-0.597716	16.2361	-3.25691	0
0.4353	10.89	-5.17507	16.2361	-3.25691	0
0.4360	10.89	-2.12093	16.2361	-2.95614	0
0.4367	10.89	-1.51164	16.2361	-2.34601	0
0.4373	10.89	-1.51164	16.2361	-2.64678	0
0.4380	10.89	2.76106	16.2361	-3.86705	0
0.4387	10.89	-0.289218	16.2361	-5.09591	0
0.4393	10.89	-0.597716	16.2361	-4.48577	0
0.4400	10.89	11.3065	16.2361	-3.25691	0
0.4407	10.89	15.8838	16.2361	-3.56628	0
0.4413	10.89	8.56084	16.2361	-5.09591	0
0.4420	10.89	3.67499	16.2361	-4.48577	0
0.4427	10.89	2.45642	16.2361	-3.25691	0
0.4433	10.89	5.81134	16.2361	-5.39668	0
0.4440	10.89	8.86548	16.2361	-6.92631	0
0.4447	10.89	-0.902359	16.2361	-3.56628	0
0.4453	10.89	-12.1934	16.2361	-1.73587	0
0.4460	10.89	-10.971	16.2361	-4.78655	0
0.4467	10.89	-7.9207	16.2361	-5.09591	0
0.4473	10.89	-5.78435	16.2361	-3.56628	0
0.4480	10.89	-1.81629	16.2361	-3.56628	0
0.4487	10.89	-2.42557	16.2361	-2.34601	0
0.4493	10.89	-2.42557	16.2361	-2.95614	0
0.4500	10.89	1.84714	16.2361	-6.00681	0
0.4507	10.89	0.320067	16.2361	-3.25691	0
0.4513	10.89	0.320067	16.2361	-1.73587	0
0.4520	10.89	10.0841	16.2361	-8.44735	0
0.4527	10.89	14.6614	16.2361	-7.22708	0
0.4533	10.89	7.03377	16.2361	0.704662	0
0.4540	10.89	-1.51164	16.2361	-1.42651	0
0.4547	10.89	-1.51164	16.2361	-6.92631	0
0.4553	10.89	8.86548	16.2361	-5.09591	0
0.4560	5.1304	14.9699	45.544	-3.86705	0
0.4567	3.5816	5.5067	13.1756	-4.48577	0
0.4573	6.6308	-2.12093	-38.0744	-3.56628	0
0.4580	7.8408	0.320067	-39.9159	-4.48577	0
0.4587	9.0992	-0.597716	-26.1956	-4.78655	0
0.4593	8.7604	-3.34335	-30.1379	-2.64678	0
0.4600	5.4208	-1.207	-31.6681	-4.17641	0
0.4607	5.1304	-2.12093	-30.4491	-6.00681	0
0.4613	7.8408	-3.648	-30.1379	-3.86705	0
0.4620	6.9212	-1.81629	-25.2619	-2.95614	0
0.4627	5.7112	-3.03871	-21.6049	-1.73587	0
0.4633	6.05	-2.42557	-16.1064	0.403892	0
0.4640	6.9212	5.81134	-13.3572	-3.25691	0
0.4647	6.9212	8.25234	-17.9479	-6.31618	0
0.4653	7.5504	0.0154249	-10.9192	-1.73587	0
0.4660	8.7604	-6.08899	-6.63968	0.403892	0
0.4667	12.1484	-3.648	-12.7606	-2.03665	0
0.4673	13.9392	4.59277	18.9853	-1.42651	0
0.4680	13.9392	4.59277	18.9853	0.403892	0
0.4687	13.9392	4.59277	18.9853	-2.03665	0
0.4693	13.9392	4.59277	18.9853	-4.48577	0
0.4700	13.9392	4.59277	18.9853	-3.86705	0
0.4707	13.9392	4.59277	18.9853	-1.12574	0
0.4713	13.9392	4.59277	18.9853	1.3148	0
0.4720	13.9392	4.59277	18.9853	0.704662	0
0.4727	13.9392	4.59277	18.9853	-1.42651	0
0.4733	13.9392	4.59277	18.9853	-1.73587	0
0.4740	13.9392	4.59277	18.9853	-2.34601	0
0.4747	13.9392	4.59277	18.9853	-2.64678	0
0.4753	13.9392	4.59277	18.9853	0.403892	0
0.4760	13.9392	4.59277	18.9853	1.3148	0
0.4767	13.9392	4.59277	18.9853	-1.73587	0
0.4773	13.9392	4.59277	18.9853	-2.03665	0
0.4780	13.9392	4.59277	18.9853	0.403892	0
0.4787	13.9392	4.59277	18.9853	1.3148	0
0.4793	13.9392	4.59277	18.9853	1.62416	0
0.4800	13.9392	8.86548	18.9853	1.3148	0
0.4807	13.9392	0.320067	18.9853	-0.206243	0
0.4813	13.9392	-6.69828	18.9853	1.62416	0
0.4820	13.9392	-5.17507	18.9853	3.45456	0
0.4827	13.9392	-7.00292	18.9853	-0.206243	0
0.4833	13.9392	-7.31142	18.9853	-2.64678	0
0.4840	13.9392	-2.12093	18.9853	0.0945278	0
0.4847	13.9392	-2.42557	18.9853	1.62416	0
0.4853	13.9392	-3.34335	18.9853	2.23429	0
0.4860	13.9392	0.62471	18.9853	5.58574	0
0.4867	13.9392	-0.597716	18.9853	6.50523	0
0.4873	13.9392	0.0154249	18.9853	4.0647	0
0.4880	13.9392	9.17012	18.9853	1.3148	0
0.4887	13.9392	12.2204	18.9853	-2.03665	0
0.4893	13.9392	4.59277	18.9853	-3.25691	0
0.4900	13.9392	-3.34335	18.9853	1.3148	0
0.4907	13.9392	-2.73021	18.9853	3.45456	0
0.4913	13.9392	7.33841	18.9853	0.0945278	0
0.4920	-5.566	12.2204	65.9818	0.403892	0
0.4927	-4.356	1.23399	25.0803	2.53506	0
0.4933	-6.4856	-7.00292	-25.2619	0.403892	0
0.4940	-6.1952	-2.73021	-19.1669	-0.515606	0
0.4947	-4.0656	-1.51164	-4.82414	2.23429	0
0.4953	-5.8564	-3.34335	-11.5416	1.92493	0
0.4960	-7.6956	-1.51164	-10.9192	1.3148	0
0.4967	-8.6152	-0.597716	-12.4494	2.53506	0
0.4973	-10.4544	1.23399	-17.3254	1.62416	0
0.4980	-11.0836	3.67499	-11.5416	0.704662	0
0.4987	-9.8252	-1.51164	-18.2591	2.23429	0
0.4993	-9.8252	-2.42557	-19.1669	1.62416	0
0.5000	-10.4544	8.56084	20.8009	-0.515606	0
0.5007	-11.9548	13.4428	49.5123	0.403892	0
0.5013	-13.794	5.5067	19.5819	2.53506	0
0.5020	-13.794	-2.73021	-26.1956	1.62416	0
0.5027	-12.584	-1.51164	-28.6336	-0.515606	0
0.5033	-13.2132	7.9477	18.6741	-0.515606	0
0.5040	-13.2132	9.47477	47.0483	0.403892	0
0.5047	-13.2132	-3.34335	5.86159	-2.34601	0
0.5053	-13.2132	-10.3617	-39.0081	-3.25691	0
0.5060	-13.2132	-4.56192	-29.8526	0.0945278	0
0.5067	-13.2132	-2.42557	-20.9824	1.3148	0
0.5073	-13.2132	-3.03871	-31.0716	-1.42651	0
0.5080	-13.2132	-0.289218	-24.3541	-1.42651	0
0.5087	-13.2132	-1.51164	-16.7289	0.403892	0
0.5093	-13.2132	-3.34335	-15.1986	0.0945278	0
0.5100	-13.2132	0.0154249	-8.48115	-2.34601	0
0.5107	-13.2132	0.62471	-13.9796	-3.86705	0
0.5113	-13.2132	1.53864	-12.4494	-3.86705	0
0.5120	-13.2132	9.47477	26.9218	-3.86705	0
0.5127	-13.2132	13.4428	57.1375	-3.56628	0
0.5133	-13.2132	6.11984	31.4866	-1.73587	0
0.5140	-13.2132	-4.86657	-14.8874	-0.816377	0
0.5147	-13.2132	-5.47971	-21.6049	-2.95614	0
0.5153	-13.2132	6.11984	24.7691	-2.03665	0
0.5160	-21.7316	9.47477	54.3883	0.403892	0
0.5167	-25.41	-3.95264	10.4264	-1.73587	0
0.5173	-26.0392	-11.5841	-38.0744	-3.25691	0
0.5180	-24.7808	-7.00292	-32.8871	-0.816377	0
0.5187	-22.3608	-6.08899	-24.6654	-0.515606	0
0.5193	-22.3608	-6.08899	-30.7604	-0.515606	0
0.5200	-24.4904	-3.34335	-25.5731	1.3148	0
0.5207	-22.3608	-5.47971	-27.1034	0.0945278	0
0.5213	-19.8924	-5.78435	-29.8526	-2.64678	0
0.5220	-22.9416	-1.51164	-17.3254	-1.73587	0
0.5227	-23.5708	-2.73021	-19.7634	-2.64678	0
0.5233	-17.7628	-1.51164	-20.3859	-4.78655	0
0.5240	-15.3428	11.0018	20.5156	-0.515606	0
0.5247	-19.602	16.1885	49.7976	3.75533	0
0.5253	-22.6512	6.72913	19.2966	1.3148	0
0.5260	-19.8924	-1.81629	-22.8239	-1.12574	0
0.5267	-15.0524	-0.289218	-18.8556	1.3148	0
0.5273	-13.2132	9.47477	30.2676	3.1452	0
0.5280	-13.2132	13.7475	18.6741	0.704662	0
0.5287	-13.2132	3.98349	18.6741	-1.42651	0
0.5293	-13.2132	-5.17507	18.6741	-1.12574	0
0.5300	-13.2132	-3.648	18.6741	-1.42651	0
0.5307	-13.2132	-2.12093	18.6741	-1.42651	0
0.5313	-13.2132	-1.207	18.6741	0.403892	0
0.5320	-13.2132	0.62471	18.6741	0.403892	0
0.5327	-13.2132	-1.51164	18.6741	-1.73587	0
0.5333	-13.2132	-0.597716	18.6741	-0.515606	0
0.5340	-13.2132	3.06571	18.6741	0.0945278	0
0.5347	-13.2132	1.23399	18.6741	-2.03665	0
0.5353	-13.2132	1.23399	18.6741	-1.42651	0
0.5360	-13.2132	10.0841	18.6741	1.3148	0
0.5367	-13.2132	13.1382	18.6741	0.403892	0
0.5373	-13.2132	6.72913	18.6741	-1.12574	0
0.5380	-13.2132	0.320067	18.6741	-0.515606	0
0.5387	-13.2132	-2.12093	18.6741	1.3148	0
0.5393	-13.2132	4.28813	18.6741	2.53506	0
0.5400	-8.6152	10.3887	60.7945	0.403892	0
0.5407	-7.986	1.53864	15.0171	-4.17641	0
0.5413	-5.8564	-7.9207	-32.6019	-5.09591	0
0.5420	-4.9368	-4.25728	-22.2274	-2.34601	0
0.5427	-3.146	-1.51164	-9.10362	-1.12574	0
0.5433	-2.5168	-2.42557	-14.8874	-1.12574	0
0.5440	-5.566	2.15178	-6.04314	0.0945278	0
0.5447	-5.8564	4.28813	-1.45243	-0.206243	0
0.5453	-1.5972	0.929352	-7.88462	-2.64678	0
0.5460	-2.2264	-0.289218	-3.91637	-2.95614	0
0.5467	-4.0656	-0.902359	-6.35438	-1.12574	0
0.5473	-1.5972	-0.597716	-5.13538	-0.206243	0
0.5480	0.5324	6.42449	36.0773	-0.206243	0
0.5487	-0.3872	11.6111	70.5466	0.0945278	0
0.5493	-1.8876	7.33841	45.544	0.403892	0
0.5500	-1.3068	1.53864	1.27088	-0.206243	0
0.5507	0.5324	3.67499	-2.98267	-1.42651	0
0.5513	0.242	11.0018	40.9533	-1.42651	0
0.5520	-2.2264	12.8335	70.8578	1.3148	0
0.5527	-1.5972	1.53864	34.2358	1.01403	0
0.5533	-1.3068	-8.52999	-10.6079	-2.95614	0
0.5540	-5.566	-4.56192	-6.63968	-2.03665	0
0.5547	-5.8564	0.320067	2.20458	1.62416	0
0.5553	-3.4364	-2.42557	-2.38613	-0.515606	0
0.5560	-4.6464	-2.73021	4.33135	-3.56628	0
0.5567	-5.8564	0.0154249	3.42358	-2.03665	0
0.5573	-6.776	-0.289218	-2.98267	-0.515606	0
0.5580	-9.2444	0.62471	5.23912	-1.42651	0
0.5587	-10.164	3.06571	0.363107	-1.12574	0
0.5593	-9.5348	5.20206	-6.04314	-0.206243	0
0.5600	-9.8252	11.3065	28.7374	-1.42651	0
0.5607	-10.4544	16.1885	59.2643	-3.25691	0
0.5613	-14.7136	9.17012	32.4203	-4.48577	0
0.5620	-19.3116	-2.73021	-13.6684	-5.09591	0
0.5627	-15.0524	-3.03871	-16.4176	-4.17641	0
0.5633	-9.5348	7.64306	31.2013	-2.95614	0
0.5640	0.242	11.9158	40.9533	-3.86705	0
0.5647	0.242	2.45642	40.9533	-6.61695	0
0.5653	0.242	-6.39364	40.9533	-6.92631	0
0.5660	0.242	-5.47971	40.9533	-4.48577	0
0.5667	0.242	-2.73021	40.9533	-5.09591	0
0.5673	0.242	-2.42557	40.9533	-6.92631	0
0.5680	0.242	-0.597716	40.9533	-6.00681	0
0.5687	0.242	0.62471	40.9533	-5.09591	0
0.5693	0.242	1.23399	40.9533	-5.70604	0
0.5700	0.242	1.84714	40.9533	-4.78655	0
0.5707	0.242	-0.597716	40.9533	-4.17641	0
0.5713	0.242	0.0154249	40.9533	-6.00681	0
0.5720	0.242	8.86548	40.9533	-6.31618	0
0.5727	0.242	12.8335	40.9533	-4.78655	0
0.5733	0.242	3.98349	40.9533	-5.09591	0
0.5740	0.242	-4.86657	40.9533	-5.09591	0
0.5747	0.242	-2.12093	40.9533	-3.56628	0
0.5753	0.242	7.33841	40.9533	-4.17641	0
0.5760	-17.7628	8.56084	72.0768	-6.00681	0
0.5767	-19.3116	-1.51164	29.9564	-3.86705	0
0.5773	-19.8924	-8.83463	-17.9479	-0.816377	0
0.5780	-19.8924	-6.08899	-14.2909	-3.25691	0
0.5787	-20.5216	-3.34335	-7.57338	-6.92631	0
0.5793	-22.0704	-3.03871	-17.3254	-5.70604	0
0.5800	-22.9416	-2.42557	-14.5762	-4.17641	0
0.5807	-23.2804	-3.34335	-13.0719	-5.09591	0
0.5813	-23.2804	-1.51164	-17.0401	-4.48577	0
0.5820	-22.9416	0.62471	-11.8529	-2.03665	0
0.5827	-22.9416	-2.73021	-17.0401	-2.34601	0
0.5833	-23.2804	-1.81629	-16.7289	-5.09591	0
0.5840	-22.6512	8.56084	23.2648	-3.86705	0
0.5847	-21.4412	12.8335	54.3883	-3.25691	0
0.5853	-21.4412	5.20206	27.8296	-6.61695	0
0.5860	-21.4412	-5.17507	-17.3254	-7.53645	0
0.5867	-19.3116	-5.78435	-20.3859	-4.17641	0
0.5873	-18.392	6.72913	23.8613	-2.64678	0
0.5880	-18.392	11.0018	51.9503	-3.25691	0
0.5887	-18.392	-3.03871	15.3283	-2.95614	0
0.5893	-18.392	-9.44777	-29.8526	-1.73587	0
0.5900	-18.392	-3.34335	-27.6999	-1.42651	0
0.5907	-18.392	-3.95264	-15.1986	-1.42651	0
0.5913	-18.392	-6.39364	-14.8874	-2.64678	0
0.5920	-18.392	-2.42557	-10.3226	-2.34601	0
0.5927	-18.392	-2.42557	-10.6079	-0.515606	0
0.5933	-18.392	-2.42557	-10.6079	-0.206243	0
0.5940	-18.392	0.320067	-2.69737	-0.515606	0
0.5947	-18.392	-1.81629	-9.70015	-0.515606	0
0.5953	-18.392	-1.51164	-9.70015	-1.12574	0
0.5960	-18.392	8.25234	30.2676	-2.34601	0
0.5967	-18.392	9.77941	57.4228	-2.64678	0
0.5973	-18.392	-0.289218	28.4521	-2.34601	0
0.5980	-18.392	-6.39364	-19.7634	-2.64678	0
0.5987	-18.392	-3.34335	-28.6336	-4.78655	0
0.5993	-18.392	3.98349	16.2361	-5.70604	0
0.6000	-27.83	6.11984	47.0483	-4.17641	0
0.6007	-29.0884	-1.81629	4.02012	-4.48577	0
0.6013	-30.2984	-8.52999	-46.0109	-5.09591	0
0.6020	-30.2984	-7.31142	-38.0744	-3.56628	0
0.6027	-30.8792	-7.00292	-26.4809	-2.95614	0
0.6033	-31.5084	-6.39364	-33.1984	-3.86705	0
0.6040	-31.5084	-1.207	-26.1956	-3.25691	0
0.6047	-29.9596	0.320067	-23.7317	-2.34601	0
0.6053	-28.4592	-3.34335	-29.2301	-3.25691	0
0.6060	-28.4592	-3.03871	-21.2937	-3.25691	0
0.6067	-29.3788	-1.81629	-23.1351	-3.25691	0
0.6073	-28.4592	-0.289218	-24.0429	-5.09591	0
0.6080	-28.1688	7.03377	16.8586	-6.00681	0
0.6087	-30.5888	10.6972	49.201	-6.61695	0
0.6093	-30.2984	3.67499	21.1121	-8.14658	0
0.6100	-27.83	-5.17507	-23.1351	-6.92631	0
0.6107	-27.83	-3.95264	-22.8239	-4.17641	0
0.6113	-27.5396	6.11984	20.5156	-2.95614	0
0.6120	-25.7004	10.3887	45.8293	-2.64678	0
0.6127	-26.0392	0.320067	8.92207	-3.86705	0
0.6133	-27.2492	-7.9207	-35.3511	-5.39668	0
0.6140	-26.0392	-4.25728	-31.6681	-4.17641	0
0.6147	-26.62	-0.289218	-20.3859	-2.34601	0
0.6153	-27.5396	-1.51164	-25.2619	-3.56628	0
0.6160	-25.1196	-0.902359	-24.9507	-4.17641	0
0.6167	-22.9416	-1.51164	-25.8844	-2.34601	0
0.6173	-25.1196	-0.597716	-25.8844	-1.73587	0
0.6180	-26.62	2.76106	-17.3254	-1.42651	0
0.6187	-24.7808	0.929352	-24.3541	0.403892	0
0.6193	-22.6512	-0.597716	-25.2619	1.01403	0
0.6200	-22.6512	7.64306	15.9249	-0.515606	0
0.6207	-23.8612	11.9158	47.0483	-2.34601	0
0.6213	-26.0392	3.37035	19.5819	-2.03665	0
0.6220	-26.62	-2.42557	-26.4809	1.92493	0
0.6227	-24.2	1.23399	-31.6681	3.1452	0
0.6233	-22.0704	7.64306	13.4868	1.01403	0
0.6240	-22.0704	7.64306	42.7948	0.704662	0
0.6247	-22.0704	-2.12093	0.985577	0.704662	0
0.6253	-22.0704	-10.6663	-48.4489	-2.34601	0
0.6260	-22.0704	-7.9207	-44.5066	-2.95614	0
0.6267	-22.0704	-4.56192	-35.3511	-1.12574	0
0.6273	-22.0704	-6.08899	-40.5383	-2.34601	0
0.6280	-22.0704	-5.47971	-34.1062	-4.48577	0
0.6287	-22.0704	-4.25728	-31.6681	-3.56628	0
0.6293	-22.0704	-4.86657	-31.3828	-2.95614	0
0.6300	-22.0704	-2.12093	-17.0401	-2.34601	0
0.6307	-22.0704	0.62471	-18.8556	-2.03665	0
0.6313	-22.0704	3.06571	-19.7634	-2.34601	0
0.6320	-22.0704	11.0018	22.6423	-1.42651	0
0.6327	-22.0704	14.0521	59.8868	-0.816377	0
0.6333	-22.0704	3.06571	36.0773	-3.25691	0
0.6340	-22.0704	-7.9207	-10.9192	-4.17641	0
0.6347	-22.0704	-5.47971	-17.6366	-0.816377	0
0.6353	-22.0704	4.59277	26.9218	0.403892	0
0.6360	-7.4052	8.86548	52.5468	-0.816377	0
0.6367	-7.986	2.15178	5.86159	0.0945278	0
0.6373	-7.6956	-4.25728	-43.5729	2.53506	0
0.6380	-5.566	-3.95264	-36.2589	3.45456	0
0.6387	-2.2264	-3.95264	-29.2301	1.92493	0
0.6393	-0.0968	-3.95264	-38.0744	0.403892	0
0.6400	0.242	-0.597716	-29.8526	1.01403	0
0.6407	1.1616	-0.902359	-27.1034	1.3148	0
0.6413	3.872	-1.51164	-32.6019	-0.515606	0
0.6420	5.1304	1.84714	-23.4464	-2.03665	0
0.6427	2.0812	1.23399	-26.4809	-1.73587	0
0.6433	0.242	2.45642	-29.8526	-0.515606	0
0.6440	4.7916	12.2204	9.5186	0.403892	0
0.6447	9.68	15.8838	40.3568	-2.03665	0
0.6453	7.8408	7.9477	10.7376	-4.48577	0
0.6460	3.872	1.23399	-34.1062	-3.25691	0
0.6467	4.7916	1.53864	-34.1062	-1.73587	0
0.6473	8.7604	9.17012	11.6713	-2.34601	0
0.6480	-22.0704	13.1382	39.4231	-1.12574	0
0.6487	-22.0704	1.84714	0.0518725	1.3148	0
0.6493	-22.0704	-7.9207	-47.5411	1.3148	0
0.6500	-22.0704	-3.95264	-42.6651	0.403892	0
0.6507	-22.0704	-0.597716	-29.8526	1.01403	0
0.6513	-22.0704	-0.597716	-32.6019	0.403892	0
0.6520	-22.0704	3.06571	-26.1956	-0.515606	0
0.6527	-22.0704	2.15178	-22.8239	-0.515606	0
0.6533	-22.0704	0.320067	-24.0429	-0.816377	0
0.6540	-22.0704	3.37035	-18.5444	-1.73587	0
0.6547	-22.0704	1.84714	-26.7921	-1.42651	0
0.6553	-22.0704	1.84714	-25.8844	1.01403	0
0.6560	-22.0704	12.525	17.4551	2.23429	0
0.6567	-22.0704	17.7155	47.6708	1.3148	0
0.6573	-22.0704	7.64306	19.8931	1.3148	0
0.6580	-22.0704	-2.73021	-24.9507	1.62416	0
0.6587	-22.0704	-2.42557	-30.1379	-0.515606	0
0.6593	-22.0704	7.33841	13.7981	-1.73587	0
0.6600	11.2288	10.3887	44.325	0.403892	0
0.6607	9.68	0.0154249	4.02012	1.62416	0
0.6613	9.0992	-7.31142	-44.7919	0.704662	0
0.6620	12.1484	-5.78435	-40.2271	-1.12574	0
0.6627	13.068	-5.78435	-31.0716	-2.34601	0
0.6633	12.4388	-5.17507	-36.2589	-1.42651	0
0.6640	14.278	-1.51164	-28.3224	-0.206243	0
0.6647	13.6488	-0.597716	-27.4146	-1.42651	0
0.6653	15.1976	0.320067	-32.8871	-2.03665	0
0.6660	21.5864	1.53864	-21.6049	0.704662	0
0.6667	21.8768	-2.12093	-23.4464	2.23429	0
0.6673	17.908	0.929352	-28.0111	1.3148	0
0.6680	20.3764	12.525	12.2678	0.704662	0
0.6687	21.8768	14.0521	49.7976	-2.34601	0
0.6693	16.4076	4.59277	24.4838	-5.39668	0
0.6700	15.7784	-1.81629	-20.9824	-3.56628	0
0.6707	19.7472	0.320067	-19.7634	-0.515606	0
0.6713	19.7472	8.25234	27.8296	-1.42651	0
0.6720	19.4568	11.9158	54.9848	-3.25691	0
0.6727	19.1664	3.37035	16.5473	-2.95614	0
0.6733	15.1976	-4.56192	-28.3224	-0.515606	0
0.6740	13.3584	-4.25728	-25.5731	0.0945278	0
0.6747	16.4076	-3.34335	-17.6366	-2.34601	0
0.6753	16.1172	-3.03871	-21.9161	-2.34601	0
0.6760	13.3584	-1.81629	-15.1986	-0.816377	0
0.6767	13.6488	-3.34335	-13.3572	-2.95614	0
0.6773	13.3584	-2.42557	-15.7952	-4.17641	0
0.6780	9.68	0.62471	-8.16992	-0.515606	0
0.6787	9.68	-1.207	-14.2909	0.403892	0
0.6793	13.068	-0.597716	-16.1064	-2.03665	0
0.6800	14.5684	8.25234	25.0803	-2.95614	0
0.6807	14.5684	12.8335	56.2038	-2.95614	0
0.6813	14.8588	6.11984	27.8296	-2.95614	0
0.6820	14.5684	-1.51164	-18.2591	-1.42651	0
0.6827	14.8588	0.320067	-21.9161	-2.34601	0
0.6833	16.1172	8.86548	21.4233	-4.17641	0
0.6840	19.7472	9.77941	49.7976	-1.73587	0
0.6847	19.7472	-0.597716	14.1093	0.403892	0
0.6853	19.7472	-7.00292	-30.7604	-2.03665	0
0.6860	19.7472	-3.95264	-29.8526	-3.25691	0
0.6867	19.7472	-0.597716	-22.8239	-0.206243	0
0.6873	19.7472	0.62471	-27.1034	0.403892	0
0.6880	19.7472	0.320067	-18.2591	-3.56628	0
0.6887	19.7472	-1.81629	-12.4494	-5.09591	0
0.6893	19.7472	-1.51164	-10.6079	-4.17641	0
0.6900	19.7472	-1.51164	-2.38613	-6.00681	0
0.6907	19.7472	-3.95264	-8.16992	-6.92631	0
0.6913	19.7472	0.929352	-7.26215	-4.48577	0
0.6920	19.7472	9.77941	35.7661	-4.17641	0
0.6927	19.7472	10.3887	69.0423	-6.31618	0
0.6933	19.7472	5.5067	40.6421	-6.61695	0
0.6940	19.7472	-0.289218	-5.42067	-7.83722	0
0.6947	19.7472	-5.17507	-8.16992	-8.14658	0
0.6953	19.7472	0.320067	38.2041	-6.00681	0
0.6960	14.8588	7.9477	64.7628	-6.00681	0
0.6967	14.278	0.62471	21.1121	-6.31618	0
0.6973	13.068	-9.13927	-26.7921	-3.25691	0
0.6980	11.5192	-6.39364	-21.2937	-2.64678	0
0.6987	11.5192	-4.25728	-12.1382	-5.70604	0
0.6993	11.8096	-7.00292	-17.6366	-5.09591	0
0.7000	12.1484	-5.78435	-9.38892	-2.64678	0
0.7007	11.8096	-4.86657	-8.16992	-3.25691	0
0.7013	11.2288	-4.86657	-14.2909	-6.00681	0
0.7020	11.5192	-2.12093	-6.95091	-6.92631	0
0.7027	12.4388	-3.34335	-12.7606	-6.00681	0
0.7033	12.1484	-2.73021	-17.9479	-5.39668	0
0.7040	11.8096	8.25234	20.5156	-5.39668	0
0.7047	13.3584	14.9699	53.1693	-5.09591	0
0.7053	13.3584	6.72913	25.3916	-4.17641	0
0.7060	12.4388	-3.03871	-18.5444	-3.25691	0
0.7067	13.9392	-1.51164	-20.6971	-2.64678	0
0.7073	15.488	6.72913	20.8009	-2.03665	0
0.7080	14.278	10.6972	48.2673	-1.73587	0
0.7087	12.1484	3.37035	15.0171	-4.48577	0
0.7093	11.5192	-5.47971	-27.6999	-7.83722	0
0.7100	11.5192	-3.648	-22.8239	-4.17641	0
0.7107	10.5996	0.929352	-10.3226	1.01403	0
0.7113	9.3896	0.320067	-14.2909	-0.515606	0
0.7120	9.68	-1.81629	-9.70015	-3.86705	0
0.7127	10.89	-2.42557	-6.04314	-3.56628	0
0.7133	11.5192	-0.902359	-7.26215	-2.34601	0
0.7140	12.1484	3.06571	-0.855896	-0.816377	0
0.7147	13.6488	3.06571	-5.13538	1.3148	0
0.7153	12.1484	2.15178	-3.91637	0.403892	0
0.7160	10.0188	6.72913	35.7661	-0.515606	0
0.7167	11.5192	9.47477	68.1086	1.3148	0
0.7173	10.3092	3.98349	42.1723	0.403892	0
0.7180	6.9212	-2.42557	-7.88462	-1.42651	0
0.7187	8.7604	-2.73021	-16.7289	0.403892	0
0.7193	9.68	3.98349	28.7374	0.704662	0
0.7200	5.7112	7.33841	56.8263	-1.42651	0
0.7207	3.2912	-1.207	13.7981	-0.515606	0
0.7213	4.5012	-8.83463	-32.2906	0.403892	0
0.7220	4.7916	-6.69828	-25.2619	-3.25691	0
0.7227	5.1304	-6.08899	-16.1064	-4.17641	0
0.7233	3.5816	-7.61606	-20.0746	-3.25691	0
0.7240	1.1616	-3.95264	-11.5416	-4.78655	0
0.7247	3.5816	-5.17507	-9.38892	-3.25691	0
0.7253	5.7112	-8.52999	-11.5416	-1.42651	0
0.7260	2.0812	-5.78435	-1.76366	-5.70604	0
0.7267	1.1616	-5.78435	-7.88462	-7.22708	0
0.7273	4.7916	-5.78435	-10.0114	-2.03665	0
0.7280	4.2108	4.28813	30.8901	1.3148	0
0.7287	2.662	9.47477	59.8868	0.403892	0
0.7293	3.5816	1.23399	31.2013	-0.206243	0
0.7300	3.5816	-5.17507	-11.5416	-1.12574	0
0.7307	2.3716	-2.42557	-11.2304	-2.64678	0
0.7313	0.8228	5.20206	35.1695	-2.34601	0
0.7320	-1.3068	9.77941	62.6101	-0.515606	0
0.7327	-2.2264	1.23399	18.9853	-0.816377	0
0.7333	-0.968	-11.5841	-29.5414	-2.34601	0
0.7340	-0.3872	-11.5841	-23.4464	-2.34601	0
0.7347	-1.3068	-7.00292	-14.5762	-0.816377	0
0.7353	-1.8876	-4.25728	-20.6971	-0.816377	0
0.7360	-0.968	-3.03871	-10.3226	-2.03665	0
0.7367	-1.5972	-4.86657	-6.04314	-0.816377	0
0.7373	-4.0656	-4.56192	-13.3572	2.53506	0
0.7380	-4.9368	0.0154249	-10.6079	3.75533	0
0.7387	-3.7268	-1.81629	-16.7289	2.23429	0
0.7393	-2.2264	-3.34335	-14.8874	1.92493	0
0.7400	-1.3068	6.72913	26.9218	3.75533	0
0.7407	-1.5972	13.4428	54.0771	4.0647	0
0.7413	-5.2756	7.33841	22.6423	3.45456	0
0.7420	-6.776	0.320067	-22.5127	1.92493	0
0.7427	-4.356	-0.597716	-25.8844	-1.42651	0
0.7433	-3.4364	4.89742	18.6741	-1.73587	0
0.7440	-6.1952	9.77941	48.8898	0.403892	0
0.7447	-7.6956	4.28813	11.3601	-0.206243	0
0.7453	-6.776	-4.25728	-33.5096	-1.42651	0
0.7460	-7.986	-2.42557	-28.0111	1.62416	0
0.7467	-10.4544	0.929352	-20.3859	4.0647	0
0.7473	-10.4544	-0.597716	-28.0111	1.92493	0
0.7480	-8.9056	0.320067	-20.3859	-0.515606	0
0.7487	-9.2444	1.84714	-16.1064	-1.73587	0
0.7493	-9.5348	1.23399	-19.4781	-2.64678	0
0.7500	-6.776	1.23399	-12.4494	-2.34601	0
0.7507	-5.2756	0.929352	-16.1064	-0.515606	0
0.7513	-6.776	2.15178	-16.4176	1.62416	0
0.7520	-6.4856	8.56084	24.4838	1.92493	0
0.7527	-6.1952	11.9158	57.1375	-0.515606	0
0.7533	-10.4544	3.98349	28.1408	-0.816377	0
0.7540	-12.2936	-6.08899	-20.6971	0.0945278	0
0.7547	-8.3248	-5.17507	-21.9161	-1.73587	0
0.7553	-6.4856	3.98349	29.6711	-3.56628	0
0.7560	-9.5348	5.81134	58.6678	-2.34601	0
0.7567	-11.6644	-2.12093	14.3946	-2.34601	0
0.7573	-11.374	-7.00292	-31.0716	-2.95614	0
0.7580	-11.6644	-7.31142	-24.3541	-0.515606	0
0.7587	-11.6644	-8.22535	-21.6049	-0.816377	0
0.7593	-13.2132	-6.39364	-33.5096	-3.25691	0
0.7600	-15.6332	-3.03871	-22.5127	-2.64678	0
0.7607	-14.7136	-4.25728	-15.5099	-3.25691	0
0.7613	-13.794	-3.95264	-23.1351	-6.00681	0
0.7620	-15.3428	-0.289218	-18.2591	-4.78655	0
0.7627	-16.2624	-2.12093	-19.1669	-1.73587	0
0.7633	-17.4724	-2.42557	-19.7634	-1.42651	0
0.7640	-19.3116	6.42449	17.1439	-2.03665	0
0.7647	-17.7628	9.17012	47.982	-2.03665	0
0.7653	-14.7136	-0.289218	19.5819	-2.34601	0
0.7660	-14.7136	-7.31142	-25.8844	-1.73587	0
0.7667	-15.0524	-3.648	-24.3541	-1.42651	0
0.7673	-13.5036	3.37035	23.2648	-2.34601	0
0.7680	-13.2132	3.98349	49.7976	-2.34601	0
0.7687	-13.5036	-4.86657	10.7376	-1.73587	0
0.7693	-13.794	-13.7166	-34.1062	-0.816377	0
0.7700	-15.0524	-12.4981	-29.8526	0.0945278	0
0.7707	-15.9236	-7.00292	-18.8556	-1.42651	0
0.7713	-15.0524	-7.9207	-20.6971	-4.17641	0
0.7720	-15.3428	-9.75242	-14.2909	-4.17641	0
0.7727	-16.5528	-6.08899	-15.1986	-4.17641	0
0.7733	-15.6332	-1.51164	-18.8556	-4.17641	0
0.7740	-15.0524	-2.42557	-6.63968	-1.42651	0
0.7747	-16.8432	-4.86657	-9.38892	0.403892	0
0.7753	-16.5528	0.62471	-11.5416	-0.206243	0
0.7760	-13.794	9.77941	28.7374	-0.515606	0
0.7767	-16.8432	11.9158	57.4228	0.403892	0
0.7773	-22.6512	6.72913	24.7691	0.704662	0
0.7780	-22.0704	-1.207	-21.9161	1.62416	0
0.7787	-18.1016	-4.25728	-25.2619	2.23429	0
0.7793	-18.392	6.72913	16.8586	1.62416	0
0.7800	-21.4412	15.2745	44.325	0.704662	0
0.7807	-23.2804	3.06571	4.95382	1.3148	0
0.7813	-22.3608	-9.44777	-41.7573	3.45456	0
0.7820	-22.3608	-6.08899	-35.6364	4.0647	0
0.7827	-25.41	-3.34335	-25.2619	1.3148	0
0.7833	-26.3296	-5.17507	-31.6681	-1.42651	0
0.7840	-23.2804	-4.56192	-24.0429	-0.515606	0
0.7847	-25.41	-5.17507	-21.6049	2.84443	0
0.7853	-29.6692	-6.08899	-27.4146	3.1452	0
0.7860	-26.9104	-4.25728	-18.2591	0.704662	0
0.7867	-24.2	-3.34335	-20.6971	-0.515606	0
0.7873	-26.62	0.62471	-25.5731	0.704662	0
0.7880	-25.7004	9.47477	13.4868	1.01403	0
0.7887	-22.9416	11.6111	50.42	-0.816377	0
0.7893	-25.1196	6.42449	24.1726	0.403892	0
0.7900	-24.4904	-0.289218	-23.7317	1.92493	0
0.7907	-20.5216	-2.42557	-21.6049	-1.42651	0
0.7913	-18.6824	4.59277	32.7056	-3.56628	0
0.7920	-18.392	8.56084	60.4833	-1.12574	0
0.7927	-18.392	-0.289218	16.8586	-0.206243	0
0.7933	-18.392	-6.08899	-24.3541	-2.03665	0
0.7940	-18.392	-2.12093	-13.9796	-1.42651	0
0.7947	-18.392	-2.12093	-6.04314	-1.42651	0
0.7953	-18.392	-3.95264	-13.3572	-2.34601	0
0.7960	-18.392	-1.51164	-7.88462	-2.34601	0
0.7967	-18.392	-1.51164	-11.2304	-3.25691	0
0.7973	-18.392	-1.51164	-16.4176	-3.25691	0
0.7980	-18.392	1.23399	-6.35438	0.704662	0
0.7987	-18.392	0.62471	-12.7606	0.403892	0
0.7993	-18.392	2.15178	-17.3254	-3.25691	0
0.8000	-18.392	10.6972	21.4233	0.0945278	0
0.8007	-18.392	12.8335	49.7976	2.53506	0
0.8013	-18.392	2.15178	20.8009	-0.816377	0
0.8020	-18.392	-6.39364	-20.6971	-0.816377	0
0.8027	-18.392	-2.73021	-21.6049	0.403892	0
0.8033	-18.392	6.72913	22.3311	-1.73587	0
0.8040	-18.392	7.9477	51.3278	-0.515606	0
0.8047	-18.392	-0.289218	13.7981	1.3148	0
0.8053	-18.392	-3.95264	-32.8871	-2.03665	0
0.8060	-18.392	-1.207	-28.9189	-2.95614	0
0.8067	-18.392	-0.597716	-20.3859	0.403892	0
0.8073	-18.392	-2.12093	-27.1034	0.0945278	0
0.8080	-18.392	-1.51164	-19.7634	-2.03665	0
0.8087	-18.392	0.320067	-15.1986	-0.515606	0
0.8093	-18.392	2.15178	-17.0401	0.704662	0
0.8100	-18.392	2.15178	-7.57338	1.3148	0
0.8107	-18.392	0.929352	-6.95091	2.84443	0
0.8113	-18.392	2.15178	-3.2939	1.92493	0
0.8120	-18.392	1.23399	36.6738	-1.12574	0
0.8127	-18.392	0.0154249	65.6706	-1.73587	0
0.8133	-18.392	3.06571	38.8265	-0.816377	0
0.8140	-18.392	2.15178	-5.13538	-1.42651	0
0.8147	-18.392	0.0154249	-7.88462	-1.12574	0
0.8153	-18.392	8.56084	36.9851	0.403892	0
0.8160	-1.5972	11.3065	65.3593	1.3148	0
0.8167	0.8228	-2.73021	24.1726	1.3148	0
0.8173	5.7112	-9.75242	-21.9161	-0.515606	0
0.8180	3.2912	-4.56192	-16.1064	-1.73587	0
0.8187	1.452	-4.25728	-10.9192	-0.515606	0
0.8193	5.7112	-3.95264	-21.2937	0.403892	0
0.8200	5.1304	0.320067	-13.9796	-1.42651	0
0.8207	2.3716	0.320067	-10.6079	-2.64678	0
0.8213	6.6308	0.0154249	-16.7289	-3.25691	0
0.8220	10.89	2.76106	-9.38892	-5.09591	0
0.8227	10.0188	0.320067	-11.5416	-4.48577	0
0.8233	10.3092	-3.03871	-12.1382	-2.95614	0
0.8240	11.5192	-0.902359	26.014	-1.42651	0
0.8247	10.89	1.84714	56.2038	0.403892	0
0.8253	11.2288	3.06571	26.9218	-2.34601	0
0.8260	13.3584	3.06571	-18.8556	-6.31618	0
0.8267	16.1172	5.5067	-19.7634	-4.48577	0
0.8273	16.1172	13.1382	27.8296	-1.73587	0
0.8280	16.1172	14.9699	59.5755	-4.78655	0
0.8287	16.1172	2.45642	23.5501	-7.22708	0
0.8293	16.1172	-7.00292	-23.7317	-5.09591	0
0.8300	16.1172	-4.86657	-20.6971	-3.56628	0
0.8307	16.1172	-2.12093	-7.88462	-3.25691	0
0.8313	16.1172	0.0154249	-12.4494	-1.42651	0
0.8320	16.1172	3.37035	-10.6079	1.3148	0
0.8327	16.1172	3.06571	-8.48115	2.23429	0
0.8333	16.1172	2.76106	-8.48115	1.01403	0
0.8340	16.1172	3.67499	-1.45243	0.0945278	0
0.8347	16.1172	0.0154249	-6.95091	0.704662	0
0.8353	16.1172	-0.597716	-7.88462	1.3148	0
0.8360	16.1172	7.64306	29.6711	-0.515606	0
0.8367	16.1172	12.525	59.5755	-2.64678	0
0.8373	16.1172	8.25234	33.3281	-0.515606	0
0.8380	16.1172	-1.51164	-11.5416	0.403892	0
0.8387	16.1172	-5.47971	-15.5099	-3.56628	0
0.8393	16.1172	5.20206	28.7374	-5.09591	0
0.8400	22.2156	12.2204	54.9848	-0.816377	0
0.8407	20.086	0.929352	13.1756	-2.64678	0
0.8413	19.7472	-7.00292	-33.8209	-6.92631	0
0.8420	21.296	-1.81629	-26.4809	-3.86705	0
0.8427	22.506	-3.03871	-16.7289	-2.03665	0
0.8433	21.0056	-6.08899	-27.1034	-4.17641	0
0.8440	18.2468	-0.597716	-24.9507	-2.64678	0
0.8447	18.8276	1.23399	-20.6971	-2.03665	0
0.8453	20.6668	-0.597716	-23.4464	-3.25691	0
0.8460	21.5864	0.320067	-17.0401	-2.34601	0
0.8467	23.1352	-1.51164	-16.7289	-4.17641	0
0.8473	24.926	0.320067	-12.1382	-6.92631	0
0.8480	24.0548	9.77941	28.1408	-4.17641	0
0.8487	22.506	11.6111	58.0453	-2.64678	0
0.8493	21.5864	5.81134	29.6711	-7.22708	0
0.8500	20.6668	2.45642	-15.5099	-8.14658	0
0.8507	22.2156	1.23399	-14.2909	-6.00681	0
0.8513	25.2648	2.76106	32.7056	-5.39668	0
0.8520	24.6356	5.5067	55.9185	-4.78655	0
0.8527	21.5864	2.15178	12.8903	-3.25691	0
0.8533	19.4568	-0.289218	-31.9794	-4.17641	0
0.8540	19.4568	2.76106	-28.0111	-6.31618	0
0.8547	19.4568	2.15178	-21.2937	-8.75671	0
0.8553	19.7472	1.23399	-26.1956	-7.83722	0
0.8560	21.5864	4.28813	-17.9479	-4.78655	0
0.8567	22.506	2.45642	-14.2909	-5.70604	0
0.8573	20.086	-0.289218	-15.1986	-7.83722	0
0.8580	17.6176	0.62471	-4.20167	-5.70604	0
0.8587	17.6176	-3.34335	-10.6079	-4.17641	0
0.8593	17.908	-4.56192	-17.9479	-6.31618	0
0.8600	18.8276	5.5067	18.6741	-5.09591	0
0.8607	19.7472	11.3065	51.9503	-2.95614	0
0.8613	18.8276	3.98349	23.8613	-3.25691	0
0.8620	19.1664	-4.56192	-24.3541	-2.64678	0
0.8627	20.6668	-4.25728	-26.1956	-1.12574	0
0.8633	19.7472	5.20206	20.5156	-1.42651	0
0.8640	18.8276	9.47477	47.0483	-1.12574	0
0.8647	18.5372	-0.597716	8.92207	0.403892	0
0.8653	15.488	-7.9207	-32.2906	0.704662	0
0.8660	16.1172	-3.34335	-23.7317	0.403892	0
0.8667	20.6668	-0.597716	-14.2909	1.3148	0
0.8673	19.7472	-3.34335	-22.5127	0.403892	0
0.8680	15.488	-3.03871	-19.1669	-2.64678	0
0.8687	16.4076	-0.597716	-15.1986	-2.95614	0
0.8693	17.0368	1.23399	-15.7952	-1.12574	0
0.8700	15.1976	1.23399	-8.79239	-2.03665	0
0.8707	14.5684	-0.289218	-10.6079	-2.95614	0
0.8713	14.5684	0.0154249	-5.13538	-1.12574	0
0.8720	15.1976	-0.902359	34.2358	-0.816377	0
0.8727	17.0368	-0.902359	62.0135	-2.64678	0
0.8733	15.488	3.67499	36.3885	-2.03665	0
0.8740	14.5684	3.98349	-8.48115	0.403892	0
0.8747	17.908	-0.597716	-16.1064	0.0945278	0
0.8753	15.7784	3.98349	29.6711	-1.12574	0
0.8760	10.0188	7.64306	59.8868	-0.515606	0
0.8767	12.4388	-2.73021	16.5473	-0.515606	0
0.8773	15.488	-10.6663	-29.8526	-2.34601	0
0.8780	10.89	-7.61606	-20.6971	-2.03665	0
0.8787	9.3896	-6.08899	-14.5762	0.403892	0
0.8793	12.4388	-6.69828	-25.2619	0.0945278	0
0.8800	10.89	-5.17507	-16.1064	-1.73587	0
0.8807	8.47	-5.17507	-12.7606	-1.42651	0
0.8813	10.5996	-4.25728	-19.4781	0.0945278	0
0.8820	10.5996	-1.51164	-9.70015	0.403892	0
0.8827	9.3896	-2.42557	-11.2304	-0.816377	0
0.8833	11.5192	-2.42557	-14.2909	-2.64678	0
0.8840	12.4388	4.28813	24.7691	-3.56628	0
0.8847	10.89	6.72913	56.8263	-4.17641	0
0.8853	9.0992	0.320067	27.2331	-5.09591	0
0.8860	7.5504	-7.00292	-17.3254	-3.56628	0
0.8867	8.1796	-7.00292	-17.0401	-0.515606	0
0.8873	10.5996	1.23399	26.6106	-0.816377	0
0.8880	8.7604	4.59277	52.2356	-3.25691	0
0.8887	6.05	-4.25728	15.9249	-2.95614	0
0.8893	6.9212	-10.3617	-29.8526	-2.64678	0
0.8900	8.1796	-7.00292	-28.0111	-2.64678	0
0.8907	7.8408	-3.03871	-13.9796	-0.515606	0
0.8913	8.7604	-1.207	-17.0401	1.92493	0
0.8920	7.26	-0.597716	-17.9479	1.62416	0
0.8927	6.3404	-2.42557	-14.2909	0.403892	0
0.8933	8.7604	-3.03871	-13.0719	-1.12574	0
0.8940	8.1796	-1.51164	-12.7606	-1.42651	0
0.8947	6.05	-3.34335	-13.6684	-0.816377	0
0.8953	10.0188	0.0154249	-9.70015	-0.816377	0
0.8960	13.6488	10.3887	-7.26215	-0.816377	0
0.8967	12.4388	13.7475	-8.79239	-0.816377	0
0.8973	10.89	7.03377	0.985577	-1.73587	0
0.8980	9.3896	0.929352	1.89335	-2.03665	0
0.8987	8.47	0.320067	-5.42067	-0.816377	0
0.8993	9.68	4.89742	27.5183	-0.816377	0
0.9000	7.8408	7.03377	59.2643	-2.03665	0
0.9007	4.2108	0.320067	16.5473	-1.73587	0
0.9013	6.05	-6.39364	-35.3511	-2.03665	0
0.9020	7.5504	-4.86657	-30.4491	-2.95614	0
0.9027	5.1304	-2.12093	-18.8556	-0.515606	0
0.9033	6.05	-1.51164	-23.4464	2.23429	0
0.9040	6.9212	-1.51164	-20.6971	1.3148	0
0.9047	4.2108	-3.03871	-18.5444	-0.206243	0
0.9053	3.2912	-2.42557	-17.6366	0.704662	0
0.9060	4.7916	-0.597716	-16.1064	0.403892	0
0.9067	3.872	-2.42557	-18.5444	-1.42651	0
0.9073	3.5816	-0.597716	-14.2909	-0.515606	0
0.9080	5.7112	7.33841	-9.70015	1.01403	0
0.9087	5.4208	9.47477	-10.3226	-0.515606	0
0.9093	3.872	3.67499	1.27088	-1.73587	0
0.9100	4.2108	-2.12093	4.02012	-0.206243	0
0.9107	4.2108	-2.73021	-1.45243	0.403892	0
0.9113	3.2912	4.89742	36.9851	-1.42651	0
0.9120	15.7784	9.17012	69.95	-2.34601	0
0.9127	15.7784	-0.289218	23.8613	-2.03665	0
0.9133	15.7784	-9.13927	-24.6654	-1.12574	0
0.9140	15.7784	-5.17507	-17.3254	-0.816377	0
0.9147	15.7784	-0.597716	-11.5416	-1.12574	0
0.9153	15.7784	-1.51164	-15.1986	-0.515606	0
0.9160	15.7784	-2.12093	-5.73191	1.3148	0
0.9167	15.7784	-0.902359	-6.04314	-0.206243	0
0.9173	15.7784	0.62471	-11.5416	-3.25691	0
0.9180	15.7784	1.23399	-8.48115	-2.64678	0
0.9187	15.7784	1.23399	-10.9192	-1.12574	0
0.9193	15.7784	1.23399	-12.1382	-2.34601	0
0.9200	15.7784	0.320067	-10.9192	-2.95614	0
0.9207	15.7784	-1.51164	-13.3572	0.0945278	0
0.9213	15.7784	2.15178	-3.60514	2.23429	0
0.9220	15.7784	5.20206	-0.233426	0.403892	0
0.9227	15.7784	3.06571	-8.79239	-2.34601	0
0.9233	15.7784	6.72913	22.6423	-3.25691	0
0.9240	-4.0656	12.8335	58.0453	-2.34601	0
0.9247	-7.6956	4.89742	20.5156	-1.73587	0
0.9253	-7.6956	-4.86657	-29.2301	-1.73587	0
0.9260	-5.566	-3.03871	-24.0429	-3.25691	0
0.9267	-4.9368	0.62471	-16.1064	-4.17641	0
0.9273	-5.8564	1.23399	-22.5127	-2.64678	0
0.9280	-6.1952	2.45642	-13.9796	-1.12574	0
0.9287	-5.2756	1.23399	-11.5416	-2.64678	0
0.9293	-4.0656	0.320067	-13.0719	-4.78655	0
0.9300	-4.9368	1.23399	-1.45243	-4.78655	0
0.9307	-4.9368	-0.289218	-3.2939	-3.25691	0
0.9313	-3.4364	2.15178	-3.60514	-2.64678	0
0.9320	-4.9368	12.2204	33.3281	-3.25691	0
0.9327	-7.1148	14.9699	62.6101	-5.09591	0
0.9333	-5.2756	7.33841	38.8265	-6.31618	0
0.9340	-4.0656	0.320067	-3.2939	-4.48577	0
0.9347	-3.4364	0.0154249	-10.0114	-1.73587	0
0.9353	-0.0968	7.9477	32.1091	-2.03665	0
0.9360	-0.968	13.7475	60.4833	-4.17641	0
0.9367	-7.4052	4.59277	18.0776	-3.25691	0
0.9373	-8.6152	-4.25728	-30.1379	0.0945278	0
0.9380	-5.8564	1.53864	-24.3541	1.01403	0
0.9387	-5.2756	6.72913	-17.0401	-0.206243	0
0.9393	-4.9368	4.59277	-25.8844	0.403892	0
0.9400	-4.0656	4.59277	-17.0401	0.403892	0
0.9407	-4.356	3.67499	-14.5762	-1.12574	0
0.9413	-3.4364	2.45642	-22.2274	-1.42651	0
0.9420	-4.0656	4.89742	-14.5762	-1.42651	0
0.9427	-7.4052	3.98349	-18.2591	-3.25691	0
0.9433	-5.566	2.76106	-22.2274	-3.86705	0
0.9440	-2.5168	11.0018	18.6741	-0.515606	0
0.9447	-5.8564	15.2745	54.3883	0.403892	0
0.9453	-7.986	5.5067	27.2331	-2.64678	0
0.9460	-4.9368	-4.86657	-17.9479	-6.00681	0
0.9467	-4.6464	-2.42557	-17.9479	-5.39668	0
0.9473	-6.4856	7.03377	26.014	-2.34601	0
0.9480	-6.4856	8.86548	51.639	-1.73587	0
0.9487	-6.4856	-0.289218	15.3283	-3.25691	0
0.9493	-6.4856	-6.08899	-27.1034	-2.34601	0
0.9500	-6.4856	-4.25728	-21.6049	-0.515606	0
0.9507	-6.4856	-2.73021	-9.38892	-1.42651	0
0.9513	-6.4856	-2.12093	-13.0719	-1.42651	0
0.9520	-6.4856	-1.207	-11.8529	-0.515606	0
0.9527	-6.4856	-2.42557	-14.2909	-2.34601	0
0.9533	-6.4856	-3.34335	-15.5099	-1.73587	0
0.9540	-6.4856	-3.03871	-6.95091	0.0945278	0
0.9547	-6.4856	-0.902359	-14.2909	-4.78655	0
0.9553	-6.4856	1.53864	-14.8874	-8.75671	0
0.9560	-6.4856	-2.12093	27.2331	-5.09591	0
0.9567	-6.4856	-7.00292	58.9531	-2.03665	0
0.9573	-6.4856	-3.03871	29.9564	-3.86705	0
0.9580	-6.4856	-0.597716	-18.8556	-4.17641	0
0.9587	-6.4856	-1.81629	-25.2619	-2.34601	0
0.9593	-6.4856	4.59277	18.9853	-0.515606	0
0.9600	-5.8564	6.42449	44.325	-0.816377	0
0.9607	-6.4856	-7.00292	0.363107	-3.56628	0
0.9613	-4.9368	-13.7166	-46.0109	-6.31618	0
0.9620	-5.8564	-7.00292	-38.3856	-6.61695	0
0.9627	-7.6956	-5.47971	-29.5414	-6.61695	0
0.9633	-4.9368	-8.22535	-35.9476	-4.78655	0
0.9640	-2.2264	-7.61606	-26.7921	0.0945278	0
0.9647	-2.5168	-6.69828	-22.5127	2.23429	0
0.9653	-3.146	-3.648	-28.0111	0.704662	0
0.9660	-2.2264	-0.902359	-22.5127	0.0945278	0
0.9667	-1.5972	-2.73021	-27.4146	0.403892	0
0.9673	-1.3068	0.929352	-27.4146	2.23429	0
0.9680	-0.3872	11.9158	14.7058	4.0647	0
0.9687	-0.3872	15.8838	48.2673	2.53506	0
0.9693	-1.8876	9.77941	20.8009	1.62416	0
0.9700	-2.2264	1.23399	-26.1956	3.75533	0
0.9707	-0.0968	-1.207	-28.0111	3.45456	0
0.9713	0.8228	6.42449	20.5156	0.0945278	0
0.9720	-0.0968	10.0841	49.5123	-1.42651	0
0.9727	-0.6776	-2.42557	8.92207	-1.73587	0
0.9733	-1.3068	-11.5841	-38.3856	-1.73587	0
0.9740	-1.8876	-6.39364	-34.7286	-0.816377	0
0.9747	-1.3068	-2.42557	-21.9161	-1.73587	0
0.9753	-0.6776	-3.95264	-24.0429	-3.25691	0
0.9760	-1.5972	-2.73021	-21.2937	-1.42651	0
0.9767	-3.146	-2.12093	-17.3254	-0.816377	0
0.9773	-4.0656	-1.81629	-16.1064	-2.95614	0
0.9780	-4.6464	1.84714	-12.4494	-2.95614	0
0.9787	-3.7268	3.67499	-10.6079	-2.03665	0
0.9793	-2.2264	0.929352	-4.20167	-1.42651	0
0.9800	-3.146	-1.51164	-4.20167	0.0945278	0
0.9807	-5.2756	0.320067	-12.4494	-0.515606	0
0.9813	-6.776	5.20206	-6.95091	-2.64678	0
0.9820	-5.8564	3.37035	-5.13538	-2.34601	0
0.9827	-2.5168	-1.81629	-9.70015	-1.73587	0
0.9833	-2.5168	3.37035	26.9218	-2.64678	0
0.9840	-6.776	9.77941	59.2643	-1.12574	0
0.9847	-8.6152	2.45642	13.4868	-0.206243	0
0.9853	-5.566	-4.56192	-39.0081	-1.12574	0
0.9860	-5.566	-1.207	-32.6019	0.0945278	0
0.9867	-9.2444	-0.597716	-20.6971	-0.816377	0
0.9873	-9.8252	-4.86657	-22.8239	-4.17641	0
0.9880	-9.2444	-5.17507	-20.0746	-3.25691	0
0.9887	-9.5348	-3.34335	-19.1669	-0.515606	0
0.9893	-8.6152	-2.12093	-14.8874	-1.42651	0
0.9900	-9.5348	-2.42557	-9.10362	-1.73587	0
0.9907	-12.8744	-2.42557	-12.1382	-0.515606	0
0.9913	-12.8744	0.929352	-8.16992	-1.73587	0
0.9920	-10.4544	0.929352	-6.35438	-1.42651	0
0.9927	-10.4544	-2.42557	-10.3226	0.403892	0
0.9933	-12.2936	1.53864	5.23912	-0.816377	0
0.9940	-14.7136	7.03377	10.7376	-1.73587	0
0.9947	-16.5528	4.89742	0.0518725	-0.515606	0
0.9953	-15.0524	7.64306	35.1695	-1.42651	0
0.9960	-15.3428	11.6111	71.169	-2.34601	0
0.9967	-20.5216	4.89742	26.014	-1.12574	0
0.9973	-23.5708	-2.73021	-23.7317	-2.34601	0
0.9980	-22.3608	-2.42557	-15.1986	-2.34601	0
0.9987	-23.8612	-3.03871	-10.0114	0.403892	0
0.9993	-27.83	-4.25728	-17.9479	-1.73587	0
1.0000	-29.6692	-0.902359	-13.3572	-5.09591	0
1.0007	-30.5888	2.45642	-15.1986	-2.34601	0
1.0013	-30.8792	2.15178	-18.8556	-0.816377	0
1.0020	-32.428	0.0154249	-13.0719	-2.34601	0
1.0027	-35.4772	-0.289218	-13.3572	-1.73587	0
1.0033	-35.4772	0.0154249	-13.3572	-2.03665	0
1.0040	-32.1376	-2.42557	-11.8529	-2.03665	0
1.0047	-31.5084	-3.34335	-12.4494	0.403892	0
1.0053	-35.7676	2.15178	-1.76366	0.403892	0
1.0060	-36.3968	2.76106	1.58211	-2.34601	0
1.0067	-32.428	0.929352	-0.544661	-1.73587	0
1.0073	-33.9284	9.17012	36.9851	-2.34601	0
1.0080	-38.5264	12.8335	68.1086	-4.17641	0
1.0087	-37.8972	0.320067	27.2331	-1.42651	0
1.0093	-36.6872	-6.69828	-18.8556	0.403892	0
1.0100	-40.0752	-1.81629	-15.1986	-4.17641	0
1.0107	-40.9464	-2.12093	-6.95091	-5.09591	0
1.0113	-40.3656	-3.34335	-6.95091	-1.12574	0
1.0120	-44.3344	1.53864	-3.60514	-2.64678	0
1.0127	-46.1736	2.76106	-6.63968	-5.09591	0
1.0133	-43.4148	1.23399	-6.35438	-2.64678	0
1.0140	-42.4952	1.84714	-2.38613	-2.03665	0
1.0147	-43.1244	0.0154249	-3.91637	-2.64678	0
1.0153	-43.4148	2.15178	1.27088	-0.206243	0
1.0160	-44.3344	11.9158	1.58211	-1.73587	0
1.0167	-43.1244	14.0521	-5.42067	-5.09591	0
1.0173	-42.4952	5.5067	5.86159	-1.42651	0
1.0180	-44.9152	-0.902359	9.5186	1.62416	0
1.0187	-44.044	-1.51164	1.27088	-2.03665	0
1.0193	-41.5756	4.59277	36.3885	-2.95614	0
1.0200	-41.5756	10.3887	68.4198	-1.42651	0
1.0207	-41.5756	3.37035	22.3311	-4.48577	0
1.0213	-41.5756	-5.17507	-27.1034	-4.48577	0
1.0220	-41.5756	-2.42557	-20.0746	-0.515606	0
1.0227	-41.5756	0.320067	-14.8874	-0.816377	0
1.0233	-41.5756	-2.12093	-20.3859	-2.64678	0
1.0240	-41.5756	-1.51164	-11.8529	-1.42651	0
1.0247	-41.5756	0.320067	-10.6079	-0.206243	0
1.0253	-41.5756	-0.597716	-14.8874	0.403892	0
1.0260	-41.5756	-1.81629	-11.8529	-0.206243	0
1.0267	-41.5756	-1.51164	-10.0114	-2.34601	0
1.0273	-41.5756	0.320067	-6.95091	-3.25691	0
1.0280	-41.5756	0.62471	-6.95091	-2.64678	0
1.0287	-41.5756	0.320067	-8.48115	-4.17641	0
1.0293	-41.5756	3.06571	4.64259	-5.09591	0
1.0300	-41.5756	2.76106	6.76936	-4.48577	0
1.0307	-41.5756	0.929352	2.80111	-2.34601	0
1.0313	-41.5756	7.64306	43.7026	-0.816377	0
1.0320	-28.7496	12.2204	75.7338	-2.64678	0
1.0327	-28.7496	2.45642	29.3598	-5.39668	0
1.0333	-28.7496	-6.69828	-14.2909	-2.95614	0
1.0340	-25.1196	-5.47971	-2.98267	-0.515606	0
1.0347	-20.5216	-3.03871	0.674342	-2.03665	0
1.0353	-21.1508	-0.597716	-8.79239	-3.25691	0
1.0360	-22.3608	1.53864	-2.38613	-2.34601	0
1.0367	-19.602	-1.207	-0.544661	-1.42651	0
1.0373	-16.5528	-2.73021	-4.20167	-1.42651	0
1.0380	-15.0524	-1.51164	-3.2939	-3.25691	0
1.0387	-15.0524	-1.51164	-5.73191	-4.17641	0
1.0393	-14.1328	-1.51164	-4.20167	-3.25691	0
1.0400	-8.6152	-3.34335	-3.60514	-1.42651	0
1.0407	-4.6464	-6.08899	-9.10362	-0.816377	0
1.0413	-7.1148	-2.42557	-2.38613	-0.816377	0
1.0420	-7.986	1.53864	-1.45243	-0.515606	0
1.0427	-4.9368	0.62471	-9.70015	0.403892	0
1.0433	-3.7268	6.11984	24.4838	0.403892	0
1.0440	-2.2264	12.525	59.8868	0.403892	0
1.0447	0.5324	4.59277	18.9853	1.3148	0
1.0453	2.3716	-5.17507	-30.7604	0.403892	0
1.0460	3.2912	-3.95264	-22.8239	-1.73587	0
1.0467	5.4208	-1.81629	-15.1986	-0.515606	0
1.0473	7.8408	-2.73021	-22.5127	-0.515606	0
1.0480	10.89	-2.73021	-13.0719	-3.25691	0
1.0487	14.278	-0.597716	-8.48115	-3.25691	0
1.0493	16.4076	2.15178	-10.6079	-1.73587	0
1.0500	18.2468	1.23399	-3.91637	-2.34601	0
1.0507	21.5864	-3.648	-8.79239	-3.25691	0
1.0513	26.4748	-4.86657	-6.04314	-3.25691	0
1.0520	28.8948	-3.34335	36.0773	-2.34601	0
1.0527	28.314	-1.81629	66.5783	-0.206243	0
1.0533	29.524	3.06571	35.4548	-1.12574	0
1.0540	30.734	3.98349	-16.1064	-4.17641	0
1.0547	29.8144	0.62471	-18.8556	-2.34601	0
1.0553	31.6536	6.72913	33.6393	1.3148	0
1.0560	32.8636	11.3065	58.9531	-0.515606	0
1.0567	31.3632	-1.207	9.82983	-2.64678	0
1.0573	34.4124	-11.2756	-36.2589	-0.515606	0
1.0580	39.0104	-6.08899	-31.0716	-0.515606	0
1.0587	35.9128	-2.12093	-24.3541	-2.34601	0
1.0593	34.4124	-2.73021	-29.8526	-2.34601	0
1.0600	39.5912	-1.51164	-23.4464	-2.34601	0
1.0607	42.0596	-1.51164	-19.1669	-5.09591	0
1.0613	40.8012	-2.42557	-20.0746	-5.39668	0
1.0620	39.8816	-1.207	-18.2591	-2.95614	0
1.0627	39.0104	1.23399	-17.9479	-2.34601	0
1.0633	42.35	2.45642	-15.5099	-2.34601	0
1.0640	48.158	-0.289218	-17.0401	-2.64678	0
1.0647	47.2384	0.0154249	-19.1669	-5.39668	0
1.0653	44.4796	6.42449	-7.88462	-4.78655	0
1.0660	47.2384	4.89742	-8.16992	-0.206243	0
1.0667	49.0776	-1.81629	-14.2909	-0.816377	0
1.0673	47.8192	4.89742	26.6106	-3.56628	0
1.0680	47.2384	10.0841	60.7945	-0.515606	0
1.0687	46.8996	-0.289218	15.6136	1.62416	0
1.0693	46.0284	-5.17507	-32.6019	0.403892	0
1.0700	46.3188	0.0154249	-25.2619	-0.515606	0
1.0707	46.3188	0.320067	-18.5444	-3.25691	0
1.0713	44.4796	-1.81629	-23.7317	-6.00681	0
1.0720	44.77	-1.207	-18.8556	-2.95614	0
1.0727	45.6896	-2.12093	-17.6366	0.704662	0
1.0733	44.1892	-3.03871	-16.7289	-1.42651	0
1.0740	43.56	-1.51164	-11.5416	-4.17641	0
1.0747	45.6896	1.23399	-13.3572	-2.95614	0
1.0753	46.8996	3.06571	-11.8529	-0.816377	0
1.0760	45.1088	0.320067	-12.7606	-1.73587	0
1.0767	41.7208	-0.597716	-16.4176	-3.25691	0
1.0773	39.0104	4.89742	-2.98267	-2.95614	0
1.0780	38.6716	3.98349	0.363107	-1.12574	0
1.0787	42.35	0.320067	-9.70015	-0.515606	0
1.0793	43.8504	10.3887	24.4838	-0.816377	0
1.0800	43.8504	15.2745	58.0453	-0.515606	0
1.0807	43.8504	0.62471	13.4868	1.01403	0
1.0813	43.8504	-8.22535	-36.2589	1.92493	0
1.0820	43.8504	-5.17507	-27.6999	-0.816377	0
1.0827	43.8504	-7.00292	-19.4781	-3.25691	0
1.0833	43.8504	-7.31142	-27.1034	-2.03665	0
1.0840	43.8504	-1.51164	-21.6049	-2.34601	0
1.0847	43.8504	-0.597716	-19.1669	-4.48577	0
1.0853	43.8504	-0.597716	-24.0429	-4.17641	0
1.0860	43.8504	3.06571	-24.3541	-3.25691	0
1.0867	43.8504	0.62471	-20.6971	-2.64678	0
1.0873	43.8504	-2.42557	-12.4494	-0.816377	0
1.0880	43.8504	0.320067	-12.1382	-0.515606	0
1.0887	43.8504	2.45642	-17.0401	-3.25691	0
1.0893	43.8504	3.98349	-4.82414	-3.25691	0
1.0900	43.8504	3.98349	-0.544661	0.0945278	0
1.0907	43.8504	1.84714	-5.13538	1.01403	0
1.0913	43.8504	5.81134	34.2358	-0.515606	0
1.0920	7.26	10.0841	67.2008	-1.73587	0
1.0927	3.872	0.320067	22.3311	-1.42651	0
1.0933	2.662	-9.13927	-22.8239	-0.515606	0
1.0940	2.0812	-6.08899	-13.0719	-1.42651	0
1.0947	1.1616	-2.42557	-6.95091	-2.34601	0
1.0953	0.242	-3.95264	-11.8529	-0.515606	0
1.0960	-2.2264	-3.648	-5.73191	0.0945278	0
1.0967	-6.776	-2.73021	-7.26215	-3.56628	0
1.0973	-8.9056	-2.73021	-11.8529	-5.09591	0
1.0980	-8.6152	-3.03871	-9.10362	-2.64678	0
1.0987	-9.8252	-1.81629	-11.5416	-2.03665	0
1.0993	-11.374	-0.289218	-13.0719	-3.25691	0
1.1000	-12.584	-1.207	-13.9796	-3.25691	0
1.1007	-14.4232	-1.81629	-16.4176	-3.25691	0
1.1013	-16.2624	1.23399	-5.42067	-3.25691	0
1.1020	-16.5528	2.45642	-2.38613	-2.34601	0
1.1027	-16.8432	3.06571	-5.73191	-2.03665	0
1.1033	-18.1016	9.77941	31.7978	-2.34601	0
1.1040	-18.1016	11.3065	61.7023	-2.64678	0
1.1047	-18.1016	0.320067	16.8586	-3.86705	0
1.1053	-18.1016	-8.22535	-30.1379	-2.95614	0
1.1060	-18.1016	-6.39364	-23.7317	-0.816377	0
1.1067	-18.1016	-2.73021	-15.7952	-1.42651	0
1.1073	-18.1016	-1.207	-19.4781	-2.64678	0
1.1080	-18.1016	-2.42557	-15.1986	-1.12574	0
1.1087	-18.1016	-3.95264	-13.3572	-0.816377	0
1.1093	-18.1016	-1.51164	-10.9192	-1.73587	0
1.1100	-18.1016	0.320067	-8.16992	-1.42651	0
1.1107	-18.1016	-0.597716	-10.3226	-2.95614	0
1.1113	-18.1016	-0.289218	-4.51291	-3.25691	0
1.1120	-18.1016	0.320067	-1.76366	-1.12574	0
1.1127	-18.1016	1.84714	-5.13538	-2.34601	0
1.1133	-18.1016	6.11984	7.08059	-3.86705	0
1.1140	-18.1016	5.81134	9.5186	-0.206243	0
1.1147	-18.1016	2.76106	0.985577	1.3148	0
1.1153	-18.1016	8.56084	38.5153	-0.515606	0
1.1160	-18.6824	12.525	71.4803	-0.816377	0
1.1167	-18.392	2.76106	26.014	-2.34601	0
1.1173	-17.7628	-3.34335	-21.2937	-5.70604	0
1.1180	-18.6824	0.0154249	-14.2909	-4.78655	0
1.1187	-18.1016	0.62471	-11.2304	-2.34601	0
1.1193	-17.7628	-1.51164	-17.9479	-2.64678	0
1.1200	-18.6824	-3.03871	-10.6079	-1.12574	0
1.1207	-17.7628	-3.34335	-9.70015	0.704662	0
1.1213	-16.5528	-0.289218	-11.8529	-1.42651	0
1.1220	-16.5528	2.15178	-7.88462	-2.34601	0
1.1227	-15.6332	0.0154249	-7.88462	-0.206243	0
1.1233	-13.2132	0.0154249	-4.51291	0.403892	0
1.1240	-12.2936	1.53864	-3.2939	-1.42651	0
1.1247	-13.2132	1.53864	-9.10362	-1.42651	0
1.1253	-14.4232	4.28813	-2.0749	-1.42651	0
1.1260	-13.794	4.89742	-3.60514	-2.34601	0
1.1267	-9.8252	2.15178	-9.70015	-1.42651	0
1.1273	-7.6956	8.25234	32.1091	-0.515606	0
1.1280	-9.8252	13.1382	65.9818	-2.34601	0
1.1287	-10.4544	3.37035	18.9853	-5.09591	0
1.1293	-7.6956	-4.86657	-27.1034	-4.48577	0
1.1300	-4.0656	-1.207	-17.6366	-2.34601	0
1.1307	-1.5972	1.53864	-10.0114	-1.42651	0
1.1313	-1.3068	1.23399	-11.8529	-1.42651	0
1.1320	-1.3068	0.62471	-4.51291	-0.515606	0
1.1327	2.3716	-2.73021	-4.20167	-1.42651	0
1.1333	5.4208	-4.25728	-1.76366	-3.86705	0
1.1340	3.872	-2.12093	5.55035	-4.17641	0
1.1347	5.1304	0.320067	3.42358	-2.34601	0
1.1353	10.0188	1.53864	7.08059	-1.73587	0
1.1360	11.8096	-0.902359	9.5186	-3.25691	0
1.1367	11.5192	-2.73021	2.80111	-4.78655	0
1.1373	12.1484	3.06571	9.5186	-4.17641	0
1.1380	12.4388	3.98349	9.20737	-2.95614	0
1.1387	13.9392	-0.597716	2.51582	-2.34601	0
1.1393	17.908	6.11984	42.4836	-1.42651	0
1.1400	19.7472	11.3065	75.1373	-0.206243	0
1.1407	19.1664	-0.597716	26.9218	-0.515606	0
1.1413	19.7472	-7.61606	-22.2274	-1.73587	0
1.1420	21.0056	-1.51164	-14.5762	-1.12574	0
1.1427	22.7964	0.62471	-8.79239	0.0945278	0
1.1433	26.1844	-0.597716	-16.1064	-1.12574	0
1.1440	27.104	-0.597716	-13.9796	-2.64678	0
1.1447	26.7652	-1.51164	-11.2304	-1.42651	0
1.1453	28.0236	-1.51164	-7.88462	-0.206243	0
1.1460	29.2336	-1.81629	-9.10362	-2.03665	0
1.1467	29.8144	-2.42557	-13.3572	-4.17641	0
1.1473	31.944	2.76106	-2.69737	-3.56628	0
1.1480	33.7832	4.89742	2.80111	-4.17641	0
1.1487	32.2828	0.929352	-3.60514	-6.00681	0
1.1493	30.1532	3.67499	8.61083	-5.70604	0
1.1500	32.2828	7.64306	12.5791	-3.25691	0
1.1507	35.6224	5.20206	3.11235	-2.34601	0
1.1513	36.2516	9.77941	42.1723	-1.42651	0
1.1520	34.4124	14.3568	77.2641	-2.34601	0
1.1527	33.4928	3.67499	27.2331	-4.48577	0
1.1533	34.122	-6.08899	-22.5127	-4.17641	0
1.1540	33.7832	-1.81629	-9.70015	-2.03665	0
1.1547	30.734	1.23399	-2.38613	-1.42651	0
1.1553	29.524	-0.597716	-8.79239	-1.42651	0
1.1560	30.1532	1.23399	-1.76366	-0.816377	0
1.1567	28.6044	2.76106	-6.04314	0.403892	0
1.1573	27.6848	1.84714	-7.88462	-0.515606	0
1.1580	28.6044	0.62471	3.11235	-3.25691	0
1.1587	26.4748	-2.42557	-8.79239	-3.25691	0
1.1593	24.3452	-2.12093	-9.70015	0.0945278	0
1.1600	25.8456	7.64306	37.2963	-0.515606	0
1.1607	26.1844	14.3568	65.074	-3.56628	0
1.1613	24.926	7.03377	31.4866	-1.42651	0
1.1620	24.6356	-3.95264	-13.6684	2.23429	0
1.1627	21.8768	-3.648	-19.7634	0.0945278	0
1.1633	18.8276	5.81134	22.0458	-3.25691	0
1.1640	18.8276	10.6972	52.5468	-2.64678	0
1.1647	18.5372	0.929352	15.0171	-1.42651	0
1.1653	17.3272	-10.6663	-31.6681	-1.12574	0
1.1660	17.0368	-10.0571	-27.1034	-1.42651	0
1.1667	15.7784	-6.39364	-18.8556	-2.95614	0
1.1673	15.1976	-6.69828	-25.5731	-3.56628	0
1.1680	15.1976	-4.86657	-20.6971	-3.86705	0
1.1687	11.8096	-3.34335	-17.3254	-4.78655	0
1.1693	10.3092	-3.95264	-18.2591	-4.17641	0
1.1700	11.2288	-4.25728	-11.5416	-3.86705	0
1.1707	8.7604	-5.47971	-14.2909	-3.86705	0
1.1713	6.3404	-2.73021	-8.79239	-2.95614	0
1.1720	8.1796	6.72913	32.4203	-2.95614	0
1.1727	6.9212	10.3887	61.1058	-3.25691	0
1.1733	1.1616	2.76106	33.6393	-1.73587	0
1.1740	-0.6776	-5.47971	-14.2909	-1.42651	0
1.1747	0.242	-3.95264	-21.6049	-4.17641	0
1.1753	-2.2264	6.72913	27.5183	-4.48577	0
1.1760	-6.1952	11.0018	58.0453	-3.25691	0
1.1767	-9.2444	-1.51164	14.1093	-3.86705	0
1.1773	-11.374	-11.8888	-31.6681	-3.56628	0
1.1780	-14.1328	-6.08899	-25.2619	-2.34601	0
1.1787	-18.1016	-1.51164	-16.7289	-2.95614	0
1.1793	-20.5216	-3.648	-25.2619	-2.95614	0
1.1800	-21.4412	-2.42557	-24.3541	-0.515606	0
1.1807	-22.9416	-0.597716	-20.3859	-0.206243	0
1.1813	-24.4904	-2.42557	-19.7634	-1.42651	0
1.1820	-26.62	-2.42557	-19.7634	-1.42651	0
1.1827	-30.5888	0.0154249	-20.6971	-0.515606	0
1.1833	-33.3476	0.320067	-17.0401	-0.515606	0
1.1840	-32.1376	0.0154249	-17.0401	-2.03665	0
1.1847	-33.9284	2.76106	-20.6971	-1.73587	0
1.1853	-38.8168	6.42449	-10.0114	0.403892	0
1.1860	-38.8168	4.89742	-8.48115	-0.515606	0
1.1867	-36.1064	3.37035	-13.3572	-3.25691	0
1.1873	-38.236	9.77941	25.3916	-2.34601	0
1.1880	-38.236	11.3065	56.5151	-2.34601	0
1.1887	-38.236	0.320067	12.8903	-4.48577	0
1.1893	-38.236	-5.78435	-30.7604	-3.25691	0
1.1900	-38.236	-2.42557	-21.6049	-0.515606	0
1.1907	-38.236	-1.51164	-13.3572	-2.64678	0
1.1913	-38.236	-2.12093	-14.2909	-3.25691	0
1.1920	-38.236	-0.597716	-7.57338	-1.42651	0
1.1927	-38.236	-0.597716	-8.48115	-2.03665	0
1.1933	-38.236	-1.207	-6.63968	-4.17641	0
1.1940	-38.236	-0.289218	0.985577	-3.25691	0
1.1947	-38.236	0.320067	-1.45243	-3.25691	0
1.1953	-38.236	2.15178	0.363107	-2.95614	0
1.1960	-38.236	2.45642	4.02012	0.403892	0
1.1967	-38.236	0.320067	0.363107	1.3148	0
1.1973	-38.236	2.15178	7.70306	-0.816377	0
1.1980	-38.236	4.89742	6.76936	0.704662	0
1.1987	-38.236	6.42449	-5.13538	4.9756	0
1.1993	-38.236	14.9699	26.014	1.92493	0
1.2000	-37.6068	20.4612	55.9185	-4.17641	0
1.2007	-39.1556	10.6972	9.82983	-3.25691	0
1.2013	-38.236	0.929352	-41.7573	0.403892	0
1.2020	-35.1868	2.15178	-35.6364	0.0945278	0
1.2027	-34.2672	4.89742	-27.1034	-0.515606	0
1.2033	-36.1064	5.81134	-32.8871	1.01403	0
1.2040	-35.4772	5.81134	-28.9189	1.01403	0
1.2047	-33.0572	3.67499	-24.3541	-0.515606	0
1.2053	-30.8792	3.98349	-22.2274	-1.12574	0
1.2060	-28.7496	5.81134	-17.6366	-2.03665	0
1.2067	-26.62	5.81134	-12.7606	-0.816377	0
1.2073	-25.1196	4.89742	-3.60514	0.403892	0
1.2080	-22.6512	3.06571	-5.13538	-1.73587	0
1.2087	-20.5216	0.62471	-10.6079	-2.34601	0
1.2093	-18.6824	3.06571	6.17282	-0.515606	0
1.2100	-17.4724	5.5067	11.3601	-1.42651	0
1.2107	-16.2624	5.20206	0.985577	-3.86705	0
1.2113	-15.6332	12.2204	36.9851	-4.17641	0
1.2120	-13.2132	15.5792	70.8578	-3.25691	0
1.2127	-11.374	4.28813	25.0803	-1.42651	0
1.2133	-10.7448	-3.95264	-21.2937	-1.73587	0
1.2140	-9.5348	0.320067	-11.5416	-4.17641	0
1.2147	-6.1952	2.15178	-5.13538	-3.56628	0
1.2153	-2.8072	-1.51164	-8.48115	-0.515606	0
1.2160	0.242	-0.597716	-0.544661	-1.42651	0
1.2167	1.1616	2.15178	-2.38613	-5.09591	0
1.2173	0.5324	1.23399	-4.82414	-4.78655	0
1.2180	2.3716	-2.12093	1.58211	-2.03665	0
1.2187	2.9524	-1.51164	-2.0749	0.0945278	0
1.2193	2.3716	3.06571	-6.04314	0.403892	0
1.2200	5.4208	2.45642	-6.04314	-0.206243	0
1.2207	8.7604	-0.289218	-8.79239	1.01403	0
1.2213	6.9212	3.06571	0.363107	0.403892	0
1.2220	5.1304	4.59277	2.20458	-1.12574	0
1.2227	7.5504	2.76106	-2.38613	-0.816377	0
1.2233	10.5996	8.56084	36.0773	-2.34601	0
1.2240	9.3896	11.3065	68.4198	-4.48577	0
1.2247	6.3404	0.0154249	24.1726	-1.42651	0
1.2253	6.05	-8.22535	-23.4464	-0.816377	0
1.2260	10.0188	-5.78435	-17.0401	-6.00681	0
1.2267	12.4388	-4.86657	-10.3226	-5.09591	0
1.2273	11.8096	-5.17507	-15.5099	-0.515606	0
1.2280	10.5996	-2.42557	-10.9192	-2.64678	0
1.2287	10.0188	-1.81629	-6.04314	-5.39668	0
1.2293	9.3896	-3.03871	-2.98267	-3.56628	0
1.2300	10.89	-3.648	-3.2939	-2.64678	0
1.2307	12.1484	-4.56192	-7.57338	-3.56628	0
1.2313	9.68	-3.95264	-0.544661	-3.25691	0
1.2320	8.1796	-3.95264	0.985577	-2.34601	0
1.2327	9.3896	-5.17507	-5.13538	-0.515606	0
1.2333	10.0188	-3.03871	9.20737	0.403892	0
1.2340	9.68	-2.73021	14.1093	-1.12574	0
1.2347	12.1484	-3.648	2.80111	-2.95614	0
1.2353	13.3584	5.81134	37.6075	-3.56628	0
1.2360	7.8408	11.9158	73.9183	-2.64678	0
1.2367	2.662	-0.597716	31.4866	-0.206243	0
1.2373	6.6308	-10.971	-15.1986	0.704662	0
1.2380	11.5192	-6.08899	-8.16992	-0.206243	0
1.2387	8.7604	-3.34335	-6.95091	0.403892	0
1.2393	4.5012	-6.39364	-14.8874	1.01403	0
1.2400	4.7916	-5.17507	-4.20167	-1.42651	0
1.2407	5.4208	-3.34335	-5.42067	-3.25691	0
1.2413	3.872	-4.25728	-10.6079	-1.42651	0
1.2420	1.452	-1.51164	1.27088	-1.12574	0
1.2427	0.242	0.320067	-0.233426	-4.17641	0
1.2433	1.452	-3.03871	-1.45243	-3.86705	0
1.2440	0.8228	-4.86657	35.7661	-0.206243	0
1.2447	-3.146	-1.81629	64.7628	-0.206243	0
1.2453	-6.1952	2.15178	36.0773	-3.25691	0
1.2460	-5.8564	1.84714	-11.5416	-3.25691	0
1.2467	-6.1952	1.23399	-15.7952	-1.12574	0
1.2473	-7.6956	8.56084	29.9564	-1.73587	0
1.2480	13.3584	11.0018	55.2961	-3.56628	0
1.2487	13.3584	-0.902359	13.1756	-3.25691	0
1.2493	13.3584	-8.83463	-29.5414	-1.73587	0
1.2500	13.3584	-3.648	-24.0429	-1.42651	0
1.2507	13.3584	-1.51164	-19.1669	-2.95614	0
1.2513	13.3584	-3.34335	-24.9507	-2.95614	0
1.2520	13.3584	-2.42557	-14.8874	0.0945278	0
1.2527	13.3584	-3.34335	-12.7606	-0.206243	0
1.2533	13.3584	-3.34335	-16.4176	-5.09591	0
1.2540	13.3584	1.23399	-6.04314	-5.39668	0
1.2547	13.3584	1.84714	-9.70015	-1.42651	0
1.2553	13.3584	1.53864	-13.0719	-3.25691	0
1.2560	13.3584	8.25234	27.5183	-6.31618	0
1.2567	13.3584	10.6972	60.7945	-3.25691	0
1.2573	13.3584	2.15178	32.4203	-0.206243	0
1.2580	13.3584	-6.08899	-14.5762	-0.206243	0
1.2587	13.3584	-4.56192	-18.8556	2.84443	0
1.2593	13.3584	4.59277	24.1726	4.0647	0
1.2600	-20.812	9.17012	51.0166	0.0945278	0
1.2607	-25.1196	1.23399	10.7376	0.0945278	0
1.2613	-26.0392	-7.00292	-37.1666	1.62416	0
1.2620	-25.1196	-5.17507	-31.6681	-0.515606	0
1.2627	-25.41	-2.42557	-20.9824	-1.42651	0
1.2633	-26.0392	-1.51164	-30.1379	0.403892	0
1.2640	-26.62	1.23399	-26.1956	0.704662	0
1.2647	-26.0392	0.320067	-19.7634	-0.515606	0
1.2653	-23.8612	-3.648	-21.9161	-2.34601	0
1.2660	-24.4904	-3.95264	-20.6971	-2.95614	0
1.2667	-27.5396	-2.12093	-27.1034	-1.12574	0
1.2673	-25.41	2.15178	-23.4464	-0.515606	0
1.2680	-21.7316	8.56084	17.7663	-2.95614	0
1.2687	-23.5708	10.6972	45.8293	-3.25691	0
1.2693	-26.62	4.28813	17.4551	-2.34601	0
1.2700	-25.1196	-4.86657	-26.1956	-2.03665	0
1.2707	-23.2804	-7.31142	-26.4809	-1.42651	0
1.2713	-24.2	1.84714	19.8931	0.403892	0
1.2720	-24.7808	7.9477	48.2673	-0.515606	0
1.2727	-26.0392	-0.902359	8.92207	-2.03665	0
1.2733	-28.4592	-9.44777	-35.6364	-2.03665	0
1.2740	-28.7496	-6.69828	-31.3828	-1.12574	0
1.2747	-28.1688	-4.25728	-23.1351	-1.42651	0
1.2753	-29.3788	-6.39364	-25.5731	-2.34601	0
1.2760	-28.7496	-5.17507	-17.6366	-2.34601	0
1.2767	-26.0392	-3.34335	-19.7634	-2.64678	0
1.2773	-29.3788	-4.25728	-24.6654	-2.95614	0
1.2780	-32.7184	-3.648	-15.1986	-1.12574	0
1.2787	-30.8792	-0.902359	-23.4464	0.403892	0
1.2793	-32.428	5.81134	-29.8526	-1.42651	0
1.2800	-37.8972	13.1382	10.4264	-3.25691	0
1.2807	-36.6872	13.1382	41.5758	-2.34601	0
1.2813	-33.638	6.42449	11.0488	-1.12574	0
1.2820	-35.7676	0.320067	-33.8209	-0.816377	0
1.2827	-36.3968	0.929352	-33.1984	0.704662	0
1.2833	-34.848	9.47477	14.3946	2.23429	0
1.2840	-37.3164	13.1382	41.8611	-0.206243	0
1.2847	-40.3656	2.15178	-0.544661	-2.64678	0
1.2853	-40.656	-8.52999	-46.0109	-0.515606	0
1.2860	-41.5756	-6.69828	-36.8554	0.0945278	0
1.2867	-42.4952	-4.25728	-26.1956	-3.25691	0
1.2873	-43.4148	-6.08899	-31.6681	-4.17641	0
1.2880	-43.4148	-3.648	-25.8844	-2.64678	0
1.2887	-41.2852	0.320067	-28.9189	-2.95614	0
1.2893	-38.236	1.23399	-33.1984	-2.34601	0
1.2900	-39.446	0.62471	-18.5444	-0.816377	0
1.2907	-42.4952	-0.597716	-19.7634	-0.816377	0
1.2913	-43.1244	1.53864	-20.6971	0.0945278	0
1.2920	-41.866	10.0841	24.1726	1.3148	0
1.2927	-41.5756	14.9699	57.4228	-0.816377	0
1.2933	-42.4952	7.64306	27.5183	-1.42651	0
1.2940	-43.1244	-1.207	-17.0401	-0.515606	0
1.2947	-41.5756	0.62471	-20.0746	-1.73587	0
1.2953	-40.656	9.47477	21.7346	-3.56628	0
1.2960	-40.3656	10.6972	50.7313	-2.34601	0
1.2967	-40.0752	-0.289218	12.2678	-2.03665	0
1.2973	-39.1556	-8.83463	-36.8554	-3.56628	0
1.2980	-38.236	-7.00292	-32.6019	-2.34601	0
1.2987	-38.236	-2.73021	-22.2274	-0.816377	0
1.2993	-39.7364	-0.597716	-30.7604	-4.17641	0
1.3000	-40.656	0.320067	-25.2619	-6.00681	0
1.3007	-38.236	-1.207	-20.9824	-3.25691	0
1.3013	-35.1868	-1.51164	-25.2619	-2.64678	0
1.3020	-34.2672	-2.42557	-17.9479	-4.48577	0
1.3027	-35.7676	-4.56192	-20.9824	-3.25691	0
1.3033	-35.1868	0.320067	-24.0429	-1.42651	0
1.3040	-30.8792	10.6972	14.1093	-3.25691	0
1.3047	-28.7496	12.525	48.8898	-3.56628	0
1.3053	-28.7496	2.15178	24.1726	-2.64678	0
1.3060	-25.41	-8.83463	-24.0429	-4.48577	0
1.3067	-18.6824	-7.9207	-29.8526	-4.78655	0
1.3073	-19.602	4.89742	15.9249	-0.816377	0
1.3080	-24.2	9.47477	45.2328	0.0945278	0
1.3087	-23.2804	-1.81629	6.76936	-2.34601	0
1.3093	-21.4412	-9.75242	-37.7891	-2.64678	0
1.3100	-21.4412	-6.08899	-31.9794	-2.34601	0
1.3107	-19.602	-3.648	-22.5127	-3.25691	0
1.3113	-17.7628	-2.12093	-24.6654	-2.95614	0
1.3120	-17.7628	0.320067	-13.3572	-2.03665	0
1.3127	-14.4232	-0.597716	-11.5416	-0.515606	0
1.3133	-10.4544	-0.902359	-17.3254	0.0945278	0
1.3140	-10.4544	1.23399	-9.70015	-1.73587	0
1.3147	-10.4544	2.45642	-16.4176	-2.95614	0
1.3153	-8.3248	1.23399	-19.1669	-2.03665	0
1.3160	-6.1952	-2.42557	23.2648	-2.03665	0
1.3167	-4.0656	-3.95264	54.3883	-2.95614	0
1.3173	-3.146	0.320067	23.5501	-5.09591	0
1.3180	-0.968	1.84714	-20.3859	-7.22708	0
1.3187	4.2108	1.23399	-21.9161	-4.17641	0
1.3193	6.9212	8.25234	20.2043	0.403892	0
1.3200	5.1304	10.3887	48.2673	-1.42651	0
1.3207	6.05	-0.289218	10.4264	-3.25691	0
1.3213	10.89	-4.86657	-36.2589	0.403892	0
1.3220	13.3584	0.320067	-27.1034	1.62416	0
1.3227	12.7292	0.0154249	-11.5416	-2.03665	0
1.3233	15.1976	-0.902359	-20.6971	-3.86705	0
1.3240	18.8276	1.53864	-19.7634	-2.64678	0
1.3247	19.4568	1.23399	-16.1064	-0.515606	0
1.3253	19.7472	0.0154249	-18.8556	0.403892	0
1.3260	23.1352	0.62471	-13.9796	-2.34601	0
1.3267	25.2648	1.53864	-21.2937	-2.95614	0
1.3273	26.1844	3.98349	-24.3541	1.62416	0
1.3280	29.524	3.98349	15.9249	1.3148	0
1.3287	30.4436	0.62471	49.201	-2.64678	0
1.3293	29.8144	3.67499	22.6423	-2.95614	0
1.3300	34.7028	5.5067	-19.7634	-2.03665	0
1.3307	39.8816	2.76106	-17.3254	-3.25691	0
1.3313	40.2204	9.47477	29.9564	-2.64678	0
1.3320	41.7208	15.2745	56.8263	-2.34601	0
1.3327	45.1088	3.06571	16.2361	-4.48577	0
[truncated: 46,816 more rows]
