# Supplementary material for: Identification of Haptic Based Guiding Using Hard Reins
Source: PLoS One. 2015 Jul 22;10(7):e0132020. doi: 10.1371/journal.pone.0132020 (PMC4511788; doi:10.1371/journal.pone.0132020)
Supplement: S3 File — (ZIP) [file pone.0132020.s003.zip › EMGData1/Subject7/T14/t14.txt]

0.0000	4.2082	7.33768	33.3332	-34.3882	0
0.0007	6.33517	-3.34133	-17.0251	-39.8791	0
0.0013	8.78233	-9.14082	-68.3006	-42.3195	0
0.0020	9.69716	-6.0902	-59.146	-42.3195	0
0.0027	9.99448	-4.86848	-50.2916	-43.2429	0
0.0033	9.69716	-3.0359	-55.7777	-43.853	0
0.0040	9.07965	-1.51243	-49.3745	-40.4892	0
0.0047	10.2918	-3.95219	-42.0542	-32.5579	0
0.0053	11.8241	-5.47934	-33.5	-23.7114	0
0.0060	9.37697	-4.25762	-24.6622	-15.7719	0
0.0067	5.42034	-1.81786	-20.9937	-8.14565	0
0.0073	5.42034	0.93101	-9.08784	-1.42631	0
0.0080	3.88801	1.23644	1.28397	6.81003	0
0.0087	-1.30363	2.14905	7.68715	16.5716	0
0.0093	-1.30363	8.86483	30.5818	23.291	0
0.0100	1.44085	10.392	40.0365	28.1718	0
0.0107	-2.21845	5.20335	35.7677	35.1879	0
0.0113	-6.79258	9.47569	76.3545	39.4668	0
0.0120	-7.41009	15.5769	111.755	37.0182	0
0.0127	-8.32492	7.33768	66.8999	36.103	0
0.0133	-11.0694	-3.0359	19.2929	37.9416	0
0.0140	-13.1964	-1.81786	25.6961	34.8828	0
0.0147	-15.026	2.14905	28.1306	27.8667	0
0.0153	-13.1964	1.23644	15.6244	20.5455	0
0.0160	-9.53706	-0.596141	12.2728	13.2161	0
0.0167	-8.62224	-0.596141	4.63563	6.81003	0
0.0173	-7.0899	0.0147195	-5.43603	-0.511164	0
0.0180	-6.17508	-1.51243	-13.9736	-11.8062	0
0.0187	-6.79258	-3.34133	-25.5794	-21.5678	0
0.0193	-4.04811	-3.95219	-28.314	-27.067	0
0.0200	0.846214	-4.86848	-34.4171	-33.473	0
0.0207	2.05836	-4.25762	-48.4574	-38.3538	0
0.0213	2.97318	-1.51243	-43.8884	-41.7094	0
0.0220	6.03785	-3.34133	-42.9713	-45.3782	0
0.0227	7.54732	-4.25762	-50.9086	-45.3782	0
0.0233	9.69716	3.06534	-12.7563	-43.5479	0
0.0240	12.1214	4.89792	23.8618	-43.2429	0
0.0247	10.612	-4.25762	-16.4248	-37.4387	0
0.0253	8.78233	-7.9191	-58.2289	-25.8468	0
0.0260	9.37697	-3.95219	-42.0542	-17.2971	0
0.0267	8.78233	-4.25762	-26.1797	-9.97595	0
0.0273	5.71766	-3.95219	-22.828	-1.73136	0
0.0280	3.59069	0.62558	-8.78769	3.75953	0
0.0287	2.35568	0.62558	3.11821	11.6908	0
0.0293	-0.68612	-0.596141	14.7073	23.291	0
0.0300	-6.49527	1.23644	27.8305	30.002	0
0.0307	-9.83438	2.75991	32.0993	32.7475	0
0.0313	-10.4519	4.28706	39.1194	37.9416	0
0.0320	-10.7492	5.50878	42.4877	41.9072	0
0.0327	-10.4519	4.89792	39.7364	40.382	0
0.0333	-10.1546	7.33768	52.2426	38.2466	0
0.0340	-11.664	8.86483	49.1911	37.9416	0
0.0347	-11.0694	6.42139	33.3332	31.5273	0
0.0353	-7.0899	8.86483	64.4486	19.0203	0
0.0360	-7.0899	10.392	88.8608	11.9959	0
0.0367	-9.53706	0.93101	31.499	8.64033	0
0.0373	-8.62224	-7.00281	-25.5794	-0.816214	0
0.0380	-5.87776	-3.64676	-26.1797	-11.8062	0
0.0387	-3.13328	-0.90157	-30.4484	-17.2971	0
0.0393	-1.89826	-1.51243	-44.1886	-24.0165	0
0.0400	-1.30363	-1.51243	-45.4059	-32.8629	0
0.0407	3.2705	-1.81786	-49.9915	-38.0488	0
0.0413	7.8675	-2.42872	-51.8257	-39.8791	0
0.0420	6.03785	-3.95219	-48.1572	-42.9378	0
0.0427	5.71766	-3.64676	-53.3431	-44.4631	0
0.0433	9.99448	0.0147195	-50.5918	-43.2429	0
0.0440	11.8241	1.23644	-44.1886	-38.9639	0
0.0447	11.5268	0.0147195	-42.9713	-34.3882	0
0.0453	11.5268	0.62558	-24.3454	-28.5922	0
0.0460	7.8675	0.32015	-10.6219	-19.4325	0
0.0467	5.71766	0.32015	-10.6219	-10.8911	0
0.0473	8.78233	6.72682	31.499	-4.18001	0
0.0480	7.54732	7.33768	76.3545	6.50498	0
0.0487	0.228707	-3.0359	45.2224	18.7152	0
0.0493	-4.34542	-8.83539	5.25261	26.0364	0
0.0500	-6.49527	-5.17391	18.6759	30.6121	0
0.0507	-9.53706	0.0147195	29.6647	35.1879	0
0.0513	-11.664	2.75991	29.0477	38.2466	0
0.0520	-12.899	1.54187	41.5706	39.7719	0
0.0527	-14.1112	0.32015	39.4362	39.1618	0
0.0533	-13.1964	1.23644	30.5818	37.0182	0
0.0540	-12.2815	0.93101	35.1508	35.798	0
0.0547	-11.9842	2.14905	23.8618	33.3576	0
0.0553	-11.3667	5.81421	13.49	24.8162	0
0.0560	-10.4519	4.59249	42.4877	14.1312	0
0.0567	-9.53706	3.06534	66.2829	6.81003	0
0.0573	-7.0899	5.81421	34.5505	-0.816214	0
0.0580	-4.04811	3.06534	-24.3454	-12.7214	0
0.0587	-1.89826	-0.596141	-41.754	-22.483	0
0.0593	-0.068612	6.72682	-1.15057	-25.8468	0
0.0600	1.44085	8.5594	18.6759	-29.8124	0
0.0607	1.14353	-3.34133	-32.5995	-35.3033	0
0.0613	2.05836	-8.83539	-78.9725	-38.6589	0
0.0620	5.12303	-2.73047	-76.538	-40.1841	0
0.0627	5.42034	0.62558	-71.6522	-42.6245	0
0.0633	4.2082	0.0147195	-71.3521	-41.7094	0
0.0640	5.12303	-1.51243	-61.8807	-37.4387	0
0.0647	8.16482	-3.34133	-55.4775	-32.2528	0
0.0653	8.16482	-1.81786	-46.323	-24.3215	0
0.0660	6.95268	0.0147195	-36.2513	-16.0769	0
0.0667	6.03785	-1.51243	-32.5995	-10.586	0
0.0673	2.67587	-1.207	-17.9422	-3.26486	0
0.0680	-1.30363	3.06534	-3.30164	9.55548	0
0.0687	-2.51577	7.03225	1.28397	19.0203	0
0.0693	-4.04811	8.5594	22.3444	23.291	0
0.0700	-6.79258	6.42139	34.8506	29.0869	0
0.0707	-7.70741	5.81421	33.9335	36.103	0
0.0713	-6.79258	11.3046	76.6547	38.5517	0
0.0720	-8.62224	12.8317	114.507	38.2466	0
0.0727	-11.9842	4.89792	66.8999	37.3315	0
0.0733	-12.5789	-1.207	16.8417	36.103	0
0.0740	-12.899	-1.207	27.8305	34.2727	0
0.0747	-15.026	0.62558	31.499	28.1718	0
0.0753	-15.6435	2.75991	13.1899	17.19	0
0.0760	-13.1964	2.14905	8.90442	10.1656	0
0.0767	-10.4519	0.62558	1.90094	6.81003	0
0.0773	-9.23974	3.06534	-12.1394	-1.73136	0
0.0780	-7.0899	3.37077	-21.6107	-13.0264	0
0.0787	-4.04811	0.62558	-31.3656	-21.2628	0
0.0793	-1.89826	0.0147195	-35.3342	-27.067	0
0.0800	0.846214	-1.51243	-41.4372	-31.9478	0
0.0807	4.2082	-3.34133	-49.9915	-36.2185	0
0.0813	5.71766	-0.90157	-40.8369	-41.7094	0
0.0820	7.25	-1.51243	-39.9198	-44.4631	0
0.0827	10.2918	-2.73047	-49.6746	-41.7094	0
0.0833	11.8241	4.89792	-13.9736	-38.0488	0
0.0840	10.612	8.25397	24.4788	-37.1336	0
0.0847	8.46214	-1.207	-9.70481	-34.3882	0
0.0853	8.16482	-4.86848	-47.5403	-24.6266	0
0.0860	9.07965	0.32015	-33.8168	-14.2466	0
0.0867	7.8675	0.0147195	-21.2939	-8.14565	0
0.0873	3.59069	-0.596141	-18.2424	-0.511164	0
0.0880	-0.388801	2.45448	-1.46739	10.4706	0
0.0887	-1.60095	2.14905	11.3556	19.0203	0
0.0893	-4.34542	-0.29071	18.3758	26.0364	0
0.0900	-8.00473	0.93101	25.9962	32.1374	0
0.0907	-6.79258	2.45448	28.4474	34.5778	0
0.0913	-4.96293	1.54187	36.0679	36.103	0
0.0920	-10.7492	0.32015	39.1194	39.7719	0
0.0927	-17.4732	2.75991	35.1508	40.0769	0
0.0933	-16.8557	5.81421	46.4564	37.0182	0
0.0940	-14.4085	3.06534	47.9738	34.2727	0
0.0947	-13.8139	1.23644	36.3847	30.9172	0
0.0953	-10.1546	8.5594	65.9827	23.9011	0
0.0960	-7.0899	10.9992	88.8608	15.0464	0
0.0967	-9.53706	0.32015	32.7162	8.64033	0
0.0973	-11.9842	-7.9191	-23.7451	1.31913	0
0.0980	-9.53706	-7.61367	-24.3454	-9.97595	0
0.0987	-7.70741	-5.78477	-29.8481	-21.2628	0
0.0993	-7.0899	-4.25762	-44.8056	-27.6771	0
0.1000	-3.72792	-3.95219	-41.754	-32.2528	0
0.1007	0.526025	-6.70106	-44.4887	-37.4387	0
0.1013	1.14353	-7.00281	-50.5918	-41.7094	0
0.1020	1.44085	-4.56305	-49.0743	-44.4631	0
0.1027	4.2082	-4.25762	-53.6433	-44.7681	0
0.1033	5.42034	-5.17391	-54.5604	-42.0144	0
0.1040	2.97318	-5.78477	-49.9915	-38.3538	0
0.1047	2.35568	-4.25762	-46.323	-34.0831	0
0.1053	5.12303	-0.596141	-28.314	-26.1518	0
0.1060	6.03785	-0.90157	-14.2737	-17.9072	0
0.1067	5.12303	-1.81786	-11.8392	-11.5012	0
0.1073	6.03785	5.81421	29.6647	-2.34146	0
0.1080	4.80284	9.47569	74.2202	7.72518	0
0.1087	0.526025	0.62558	42.7879	16.5716	0
0.1093	-1.89826	-4.25762	0.366849	25.4263	0
0.1100	-4.04811	-0.596141	16.2414	33.0525	0
0.1107	-7.70741	0.0147195	32.4161	35.1879	0
0.1113	-8.91955	-0.596141	29.0477	38.2466	0
0.1120	-8.32492	0.62558	38.5191	43.7375	0
0.1127	-9.83438	0.0147195	41.5706	42.8224	0
0.1133	-11.3667	1.54187	36.985	38.5517	0
0.1140	-11.3667	4.89792	40.6535	37.9416	0
0.1147	-11.3667	3.6762	28.7476	34.2727	0
0.1153	-10.4519	3.37077	18.059	23.9011	0
0.1160	-9.53706	3.6762	47.9738	14.1312	0
0.1167	-10.4519	0.93101	71.7856	8.03023	0
0.1173	-9.23974	0.62558	36.985	0.403985	0
0.1180	-5.26025	0.32015	-20.6936	-9.97595	0
0.1187	-3.72792	-0.596141	-35.3342	-20.6527	0
0.1193	-1.89826	6.72682	3.11821	-27.6771	0
0.1200	1.44085	10.0865	21.7274	-31.6427	0
0.1207	3.2705	-1.81786	-26.4965	-36.2185	0
0.1213	5.42034	-8.83539	-74.7037	-42.3195	0
0.1220	8.78233	-3.34133	-71.9524	-45.3782	0
0.1227	8.78233	-2.42872	-63.7149	-45.0732	0
0.1233	6.95268	-6.0902	-66.7665	-44.4631	0
0.1240	8.78233	-5.47934	-61.2804	-42.6245	0
0.1247	9.69716	-5.17391	-54.2603	-35.3033	0
0.1253	8.16482	-4.25762	-46.94	-25.5417	0
0.1260	6.95268	-1.51243	-35.651	-18.5173	0
0.1267	6.95268	0.93101	-26.1797	-11.5012	0
0.1273	5.71766	1.23644	-12.4562	-1.42631	0
0.1280	2.35568	0.62558	-2.06769	7.72518	0
0.1287	-1.30363	2.75991	2.80139	14.7413	0
0.1293	-3.13328	7.64311	21.1271	22.0708	0
0.1300	-3.13328	7.03225	33.3332	29.0869	0
0.1307	-3.13328	5.81421	33.3332	33.3576	0
0.1313	-2.81309	13.748	69.0342	37.9416	0
0.1320	-6.79258	18.3258	102.601	41.6022	0
0.1327	-12.899	10.6974	63.5315	40.687	0
0.1333	-13.1964	5.81421	15.9246	39.1618	0
0.1340	-10.7492	6.11964	21.1271	38.8567	0
0.1347	-12.899	3.37077	26.9134	33.9677	0
0.1353	-14.1112	2.14905	13.1899	23.596	0
0.1360	-11.3667	3.06534	4.95246	15.0464	0
0.1367	-9.23974	-0.596141	-2.38452	7.72518	0
0.1373	-7.70741	-3.0359	-10.3218	-1.12126	0
0.1380	-5.55757	-1.81786	-17.0251	-9.6709	0
0.1387	-4.04811	-3.34133	-26.1797	-17.9072	0
0.1393	-2.51577	-6.0902	-30.1483	-26.4569	0
0.1400	-0.388801	-6.39563	-38.0856	-33.7781	0
0.1407	1.14353	-5.17391	-48.4574	-38.0488	0
0.1413	2.97318	-3.0359	-40.5201	-40.7942	0
0.1420	4.80284	-3.0359	-39.9198	-43.5479	0
0.1427	6.33517	-3.34133	-48.1572	-45.0732	0
0.1433	8.78233	1.54187	-13.0565	-44.4631	0
0.1440	9.69716	3.98163	19.8932	-41.0993	0
0.1447	7.8675	-3.95219	-18.5592	-35.3033	0
0.1453	6.33517	-9.44625	-56.0945	-27.067	0
0.1460	6.95268	-5.17391	-39.9198	-19.1274	0
0.1467	5.71766	-2.42872	-24.9624	-12.4163	0
0.1473	2.35568	-3.34133	-20.6936	-4.18001	0
0.1480	-0.068612	-1.51243	-4.51891	8.03023	0
0.1487	-0.983438	1.23644	8.30412	18.7152	0
0.1493	-2.21845	2.45448	18.6759	24.2061	0
0.1500	-5.87776	3.37077	28.7476	28.1718	0
0.1507	-9.83438	4.89792	30.5818	32.7475	0
0.1513	-11.0694	5.50878	36.6849	37.9416	0
0.1520	-11.3667	3.06534	41.2538	42.2123	0
0.1527	-11.3667	0.0147195	37.9021	41.6022	0
0.1533	-11.3667	1.23644	48.2739	37.0182	0
0.1540	-13.1964	3.37077	49.808	34.8828	0
0.1547	-13.1964	3.37077	36.985	33.9677	0
0.1553	-10.1546	7.94854	64.1485	26.0364	0
0.1560	-9.53706	11.9155	90.0947	15.0464	0
0.1567	-12.2815	4.59249	39.7364	7.72518	0
0.1573	-11.0694	-4.86848	-18.8594	0.098935	0
0.1580	-7.0899	-6.39563	-21.6107	-11.1961	0
0.1587	-5.26025	-5.47934	-22.211	-20.9577	0
0.1593	-3.4306	-5.78477	-39.3028	-27.067	0
0.1600	-0.388801	-4.25762	-47.2401	-31.9478	0
0.1607	2.97318	-2.73047	-51.8257	-36.2185	0
0.1613	4.2082	-3.64676	-55.7777	-41.4043	0
0.1620	4.2082	-4.86848	-57.9287	-43.853	0
0.1627	6.33517	-3.34133	-61.5806	-42.3195	0
0.1633	8.78233	-0.29071	-56.3946	-41.0993	0
0.1640	5.71766	0.32015	-50.9086	-41.4043	0
0.1647	2.97318	-0.596141	-49.0743	-36.8286	0
0.1653	6.95268	1.23644	-31.0654	-26.7619	0
0.1660	10.2918	1.23644	-18.2424	-16.0769	0
0.1667	7.8675	0.32015	-14.2737	-6.6204	0
0.1673	6.03785	5.50878	31.499	0.403985	0
0.1680	7.25	10.392	72.6861	6.50498	0
0.1687	3.59069	5.81421	38.5191	14.1312	0
0.1693	-3.4306	1.23644	0.366849	19.6304	0
0.1700	-5.87776	3.06534	15.9246	25.4263	0
0.1707	-4.34542	3.98163	31.499	33.9677	0
0.1713	-7.41009	3.06534	31.1821	38.8567	0
0.1720	-12.5789	3.06534	38.5191	38.5517	0
0.1727	-11.9842	3.06534	42.4877	38.5517	0
0.1733	-11.0694	3.6762	40.6535	38.2466	0
0.1740	-14.4085	2.45448	37.2852	36.103	0
0.1747	-14.1112	-0.29071	30.5818	32.4424	0
0.1753	-9.53706	-1.51243	26.6132	23.291	0
0.1760	-8.62224	-2.42872	15.3243	13.2161	0
0.1767	-10.1546	-4.25762	3.41836	8.64033	0
0.1773	-10.1546	-3.64676	10.4385	2.53933	0
0.1780	-8.91955	-4.25762	1.28397	-8.75575	0
0.1787	-3.72792	-4.25762	-19.1595	-17.9072	0
0.1793	0.846214	3.06534	12.2728	-23.4064	0
0.1800	-0.388801	4.89792	38.5191	-30.4225	0
0.1807	-0.388801	-4.86848	-15.1909	-37.4387	0
0.1813	3.2705	-9.75168	-66.4663	-42.0144	0
0.1820	4.2082	-5.17391	-60.6634	-43.2429	0
0.1827	4.2082	-2.42872	-55.7777	-41.7094	0
0.1833	5.71766	-3.0359	-59.7463	-39.574	0
0.1840	6.95268	-2.42872	-52.7262	-38.0488	0
0.1847	9.69716	-2.42872	-49.9915	-35.3033	0
0.1853	9.99448	-1.51243	-42.6545	-27.372	0
0.1860	4.2082	0.32015	-29.8481	-17.9072	0
0.1867	1.44085	1.54187	-25.5794	-10.586	0
0.1873	3.59069	3.6762	-14.8907	-2.34146	0
0.1880	2.35568	4.28706	-2.38452	8.64033	0
0.1887	0.526025	4.89792	5.25261	15.9615	0
0.1893	0.846214	8.86483	28.1306	21.7657	0
0.1900	-2.51577	8.5594	40.6535	30.3071	0
0.1907	-4.96293	4.59249	37.9021	35.798	0
0.1913	-2.51577	10.392	77.8886	37.0182	0
0.1920	-4.96293	15.8824	115.724	40.9921	0
0.1927	-12.2815	5.81421	73.0029	42.5173	0
0.1933	-15.3233	-5.47934	22.6446	38.5517	0
0.1940	-15.026	-4.25762	27.5303	36.103	0
0.1947	-13.4937	-1.51243	31.499	33.3576	0
0.1953	-11.0694	-1.51243	16.2414	24.8162	0
0.1960	-11.0694	-1.81786	7.08685	16.2666	0
0.1967	-12.2815	-3.34133	-1.46739	8.64033	0
0.1973	-10.1546	-2.12329	-9.70481	-1.73136	0
0.1980	-5.26025	0.0147195	-18.8594	-12.4163	0
0.1987	-2.21845	-3.95219	-30.4484	-20.6527	0
0.1993	0.228707	-6.70106	-31.6824	-27.067	0
0.2000	2.35568	-3.0359	-36.8683	-32.5579	0
0.2007	5.42034	-0.596141	-49.6746	-38.0488	0
0.2013	8.78233	0.93101	-43.5716	-41.7094	0
0.2020	8.78233	2.75991	-42.9713	-40.1841	0
0.2027	8.46214	2.75991	-51.8257	-38.9639	0
0.2033	10.612	7.33768	-13.3733	-42.3195	0
0.2040	11.2066	12.2209	22.3444	-42.9378	0
0.2047	8.78233	3.06534	-18.8594	-37.7437	0
0.2053	6.95268	-6.70106	-57.6119	-28.8973	0
0.2060	6.95268	-2.73047	-40.22	-19.1274	0
0.2067	6.33517	0.32015	-24.3454	-12.4163	0
0.2073	3.88801	-3.34133	-17.0251	-5.70525	0
0.2080	-0.068612	-1.207	-1.46739	6.19993	0
0.2087	-1.89826	2.75991	4.33548	17.8001	0
0.2093	-2.21845	1.23644	12.2728	22.9859	0
0.2100	-5.87776	2.75991	27.2302	27.8667	0
0.2107	-8.62224	5.81421	30.2817	35.1879	0
0.2113	-8.00473	2.14905	34.5505	39.4668	0
0.2120	-9.83438	-0.90157	40.6535	40.382	0
0.2127	-11.9842	2.14905	37.9021	40.382	0
0.2133	-10.4519	4.89792	45.2224	39.7719	0
0.2140	-9.53706	4.28706	45.8394	38.2466	0
0.2147	-10.1546	5.81421	34.5505	32.7475	0
0.2153	-7.70741	10.0865	63.5315	22.9859	0
0.2160	-6.17508	9.78112	88.2605	14.1312	0
0.2167	-8.32492	2.45448	35.1508	8.33528	0
0.2173	-8.32492	-4.56305	-21.6107	-0.206115	0
0.2180	-5.55757	-6.70106	-23.1281	-10.8911	0
0.2187	-2.21845	-5.78477	-24.9624	-19.7375	0
0.2193	1.76104	-4.25762	-38.0856	-25.5417	0
0.2200	2.97318	-3.64676	-38.0856	-31.6427	0
0.2207	2.35568	-4.56305	-44.1886	-37.4387	0
0.2213	5.12303	-6.70106	-52.7262	-41.7094	0
0.2220	6.95268	-7.00281	-51.8257	-44.7681	0
0.2227	7.25	-4.56305	-52.1259	-44.7681	0
0.2233	9.69716	-1.81786	-50.9086	-42.6245	0
0.2240	12.739	-1.51243	-50.9086	-40.4892	0
0.2247	12.1214	0.32015	-50.9086	-34.9983	0
0.2253	9.37697	3.06534	-31.6824	-26.1518	0
0.2260	8.78233	2.75991	-20.6936	-19.7375	0
0.2267	9.07965	3.98163	-18.2424	-13.0264	0
0.2273	9.07965	10.392	31.1821	-3.26486	0
0.2280	7.25	12.2209	77.2717	5.89488	0
0.2287	3.59069	4.28706	43.4049	13.2161	0
0.2293	0.526025	-0.596141	4.03534	19.9354	0
0.2300	-2.81309	1.8473	18.6759	26.0364	0
0.2307	-5.87776	3.98163	29.3646	33.0525	0
0.2313	-8.62224	3.6762	27.2302	39.4668	0
0.2320	-11.3667	3.06534	35.7677	39.7719	0
0.2327	-12.5789	3.98163	36.3847	37.3315	0
0.2333	-10.4519	5.20335	32.4161	38.2466	0
0.2340	-9.53706	5.20335	33.9335	38.2466	0
0.2347	-11.3667	5.20335	28.4474	32.7475	0
0.2353	-11.9842	5.81421	22.0276	23.9011	0
0.2360	-11.3667	3.98163	12.8731	15.6565	0
0.2367	-10.4519	1.23644	2.50124	8.64033	0
0.2373	-6.49527	2.14905	8.60427	1.01408	0
0.2380	-2.51577	2.45448	1.28397	-6.6204	0
0.2387	-0.983438	1.8473	-19.7765	-15.1618	0
0.2393	2.05836	6.11964	8.00397	-26.1518	0
0.2400	5.71766	8.25397	36.0679	-33.7781	0
0.2407	5.42034	1.23644	-15.1909	-36.2185	0
0.2413	6.03785	-5.78477	-70.4349	-40.1841	0
0.2420	9.07965	-7.00281	-65.5492	-44.4631	0
0.2427	10.2918	-5.78477	-58.529	-43.5479	0
0.2433	9.99448	-2.73047	-64.3319	-41.7094	0
0.2440	10.9093	-1.51243	-59.146	-39.8791	0
0.2447	10.9093	-3.34133	-53.3431	-37.1336	0
0.2453	9.69716	-3.34133	-44.4887	-31.0326	0
0.2460	8.78233	-2.42872	-33.8168	-20.3476	0
0.2467	8.78233	-3.0359	-29.8481	-9.0608	0
0.2473	8.46214	-3.34133	-16.4248	-4.18001	0
0.2480	6.63249	-3.0359	-3.30164	1.92923	0
0.2487	3.59069	-0.90157	2.20109	13.5211	0
0.2493	2.05836	3.98163	25.9962	22.9859	0
0.2500	0.228707	4.59249	43.088	28.7819	0
0.2507	-3.72792	3.98163	43.088	34.2727	0
0.2513	-5.87776	11.9155	81.2403	37.9416	0
0.2520	-6.49527	14.9697	116.641	38.8567	0
0.2527	-10.4519	3.98163	71.7856	37.6365	0
0.2533	-15.026	-2.42872	19.8932	36.103	0
0.2540	-14.7287	0.62558	25.6961	35.1879	0
0.2547	-11.9842	0.32015	30.882	32.4424	0
0.2553	-11.9842	-1.207	16.8417	24.2061	0
0.2560	-12.2815	-0.596141	8.30412	15.9615	0
0.2567	-11.3667	-3.34133	-0.550273	9.86053	0
0.2573	-9.53706	-4.56305	-9.40467	2.53933	0
0.2580	-7.0899	-4.25762	-17.6421	-6.6204	0
0.2587	-4.64274	-4.86848	-29.8481	-14.8567	0
0.2593	-2.21845	-3.95219	-32.5995	-24.0165	0
0.2600	-0.388801	-2.42872	-36.8683	-33.168	0
0.2607	0.228707	-1.51243	-47.8571	-38.0488	0
0.2613	2.67587	2.75991	-40.22	-39.8791	0
0.2620	6.03785	3.37077	-37.4686	-41.4043	0
0.2627	6.95268	1.23644	-46.323	-41.7094	0
0.2633	9.69716	7.64311	-11.5391	-40.7942	0
0.2640	11.8241	10.6974	24.1787	-40.7942	0
0.2647	7.8675	0.0147195	-12.4562	-36.8286	0
0.2653	4.2082	-7.30824	-51.8257	-27.067	0
0.2660	6.03785	-5.17391	-37.1684	-19.4325	0
0.2667	5.71766	-3.34133	-24.3454	-14.2466	0
0.2673	1.44085	0.32015	-22.211	-6.92545	0
0.2680	-0.068612	4.28706	-4.81906	3.14943	0
0.2687	-0.388801	2.45448	10.4385	12.3009	0
0.2693	-4.34542	1.23644	18.6759	20.5455	0
0.2700	-6.79258	3.98163	26.3131	26.9516	0
0.2707	-7.0899	4.59249	28.4474	31.2222	0
0.2713	-9.53706	4.59249	34.2337	34.2727	0
0.2720	-12.2815	3.98163	37.602	36.4081	0
0.2727	-12.899	3.06534	36.0679	37.6365	0
0.2733	-12.5789	5.81421	47.0567	38.5517	0
0.2740	-13.8139	7.33768	42.1709	37.0182	0
0.2747	-14.1112	6.42139	26.9134	31.5273	0
0.2753	-11.3667	10.6974	58.0455	25.7314	0
0.2760	-9.23974	12.2209	84.2918	18.4102	0
0.2767	-8.62224	2.45448	30.5818	8.33528	0
0.2773	-8.62224	-5.17391	-23.7451	-0.511164	0
0.2780	-8.91955	-4.25762	-23.7451	-8.4507	0
0.2787	-7.70741	-4.25762	-27.7137	-18.8224	0
0.2793	-4.64274	-4.56305	-42.3543	-27.067	0
0.2800	-2.81309	-3.95219	-44.4887	-31.9478	0
0.2807	-0.983438	-5.47934	-50.9086	-38.0488	0
0.2813	2.35568	-3.95219	-56.0945	-42.9378	0
0.2820	5.42034	-0.596141	-54.5604	-42.0144	0
0.2827	7.8675	-2.42872	-59.146	-41.7094	0
0.2833	8.78233	-3.64676	-56.6948	-43.853	0
0.2840	6.95268	-0.596141	-52.7262	-41.7094	0
0.2847	4.50552	0.32015	-51.8257	-35.6084	0
0.2853	5.42034	0.32015	-31.6824	-27.372	0
0.2860	8.78233	0.0147195	-17.3253	-15.1618	0
0.2867	11.2066	1.54187	-17.6421	-5.70525	0
0.2873	11.5268	9.17026	25.6961	-2.34146	0
0.2880	9.07965	12.2209	69.6345	5.58983	0
0.2887	6.03785	2.75991	35.4676	17.495	0
0.2893	2.35568	-4.56305	-4.21876	22.9859	0
0.2900	-2.21845	-1.51243	13.1899	26.0364	0
0.2907	-6.79258	1.23644	28.7476	32.4424	0
0.2913	-8.32492	0.32015	26.9134	36.7131	0
0.2920	-8.00473	1.8473	36.0679	39.4668	0
0.2927	-9.53706	3.06534	38.5191	42.5173	0
0.2933	-12.2815	1.8473	33.3332	39.4668	0
0.2940	-13.1964	0.32015	35.1508	33.3576	0
0.2947	-11.664	0.32015	33.0164	30.9172	0
0.2953	-11.3667	0.62558	23.8618	26.0364	0
0.2960	-12.2815	-0.596141	11.3556	15.6565	0
0.2967	-10.7492	-0.90157	4.03534	5.89488	0
0.2973	-8.32492	0.93101	10.4385	-2.03641	0
0.2980	-8.91955	-0.29071	1.58412	-10.586	0
0.2987	-7.41009	-2.42872	-15.1909	-18.8224	0
0.2993	-0.388801	2.75991	15.0074	-26.7619	0
0.3000	3.2705	6.11964	41.2538	-32.8629	0
0.3007	1.44085	-0.90157	-8.78769	-36.8286	0
0.3013	2.35568	-7.00281	-61.2804	-40.7942	0
0.3020	5.71766	-6.0902	-55.7777	-44.158	0
0.3027	6.63249	-4.86848	-51.8257	-44.158	0
0.3033	6.03785	-4.86848	-59.7463	-40.7942	0
0.3040	6.03785	-4.25762	-51.2087	-37.1336	0
0.3047	5.12303	-4.25762	-48.4574	-34.3882	0
0.3053	4.2082	-3.95219	-45.7227	-28.2872	0
0.3060	3.88801	-2.73047	-29.2312	-20.6527	0
0.3067	4.80284	-1.81786	-26.1797	-13.6365	0
0.3073	5.12303	-0.29071	-15.5077	-6.0103	0
0.3080	2.05836	-0.90157	34.8506	4.97973	0
0.3087	-0.983438	-1.51243	72.3859	14.7413	0
0.3093	-1.60095	3.98163	54.377	22.0708	0
0.3100	-5.55757	7.03225	19.5931	28.1718	0
0.3107	-9.23974	5.81421	21.7274	32.7475	0
0.3113	-5.26025	10.392	69.6345	36.7131	0
0.3120	-3.72792	14.0535	97.415	40.687	0
0.3127	-11.3667	5.50878	57.1283	41.9072	0
0.3133	-15.9408	-1.81786	12.8731	40.687	0
0.3140	-12.5789	0.32015	14.107	38.2466	0
0.3147	-11.3667	1.54187	19.8932	34.2727	0
0.3153	-14.7287	0.32015	12.2728	26.3415	0
0.3160	-15.026	1.23644	6.46988	16.8767	0
0.3167	-11.664	1.23644	-1.15057	8.94538	0
0.3173	-9.83438	-1.207	-7.87057	2.23428	0
0.3180	-9.53706	-3.0359	-15.1909	-6.31535	0
0.3187	-5.87776	-2.73047	-27.0968	-16.0769	0
0.3193	-0.68612	-1.51243	-32.2827	-24.0165	0
0.3200	0.526025	-2.42872	-39.603	-32.5579	0
0.3207	-0.983438	-3.95219	-50.9086	-39.574	0
0.3213	-0.388801	-1.81786	-42.9713	-41.4043	0
0.3220	3.59069	-1.81786	-42.3543	-41.0993	0
0.3227	8.46214	-2.12329	-52.426	-41.0993	0
0.3233	10.9093	3.6762	-13.3733	-39.574	0
0.3240	10.612	6.72682	25.0791	-38.3538	0
0.3247	9.69716	0.0147195	-17.9422	-36.2185	0
0.3253	8.78233	-4.25762	-60.9803	-28.8973	0
0.3260	6.63249	-3.0359	-41.754	-19.7375	0
0.3267	4.80284	-2.73047	-27.3969	-13.3315	0
0.3273	2.67587	-3.0359	-28.0139	-6.92545	0
0.3280	0.846214	-1.51243	-10.6219	4.06458	0
0.3287	-0.068612	0.0147195	3.11821	15.9615	0
0.3293	-2.21845	1.54187	8.60427	23.291	0
0.3300	-4.34542	2.75991	16.5415	27.5617	0
0.3307	-4.96293	3.06534	22.3444	35.1879	0
0.3313	-8.00473	2.45448	31.499	40.9921	0
0.3320	-12.5789	0.62558	37.2852	39.7719	0
0.3327	-13.4937	1.8473	33.6334	38.5517	0
0.3333	-12.2815	6.42139	41.5706	40.382	0
0.3340	-13.1964	5.20335	42.4877	38.8567	0
0.3347	-13.1964	2.14905	32.7162	33.6626	0
0.3353	-10.1546	7.64311	62.3143	27.8667	0
0.3360	-8.32492	10.392	86.4262	19.6304	0
0.3367	-8.62224	0.32015	32.7162	9.86053	0
0.3373	-9.53706	-6.70106	-23.445	1.31913	0
0.3380	-9.23974	-4.56305	-24.3454	-7.2305	0
0.3387	-7.70741	-4.25762	-30.1483	-16.382	0
0.3393	-4.04811	-4.56305	-47.2401	-24.3215	0
0.3400	-1.30363	-3.95219	-45.7227	-31.3377	0
0.3407	-1.89826	-5.17391	-51.5089	-35.9134	0
0.3413	-0.983438	-6.0902	-59.4462	-38.9639	0
0.3420	1.76104	-7.00281	-54.5604	-42.9378	0
0.3427	3.59069	-7.61367	-63.4148	-44.4631	0
0.3433	6.95268	-4.25762	-61.5806	-40.1841	0
0.3440	10.612	-3.0359	-16.725	-37.7437	0
0.3447	11.2066	-6.0902	17.7588	-37.1336	0
0.3453	9.37697	-5.47934	-1.76754	-29.5074	0
0.3460	7.25	-1.51243	-38.0856	-17.6022	0
0.3467	5.12303	1.23644	-34.1169	-9.6709	0
0.3473	4.2082	6.11964	21.4273	-4.18001	0
0.3480	3.59069	7.64311	59.2627	3.45448	0
0.3487	-0.388801	1.23644	27.8305	12.3009	0
0.3493	-3.72792	-2.42872	-7.87057	19.9354	0
0.3500	-5.87776	0.62558	4.33548	25.7314	0
0.3507	-8.00473	2.75991	19.2929	30.002	0
0.3513	-9.53706	3.06534	18.9761	36.103	0
0.3520	-12.2815	2.75991	24.4788	40.687	0
0.3527	-15.026	0.62558	25.9962	39.1618	0
0.3533	-13.4937	0.32015	24.4788	37.0182	0
0.3540	-11.664	1.23644	26.3131	36.103	0
0.3547	-12.2815	1.54187	21.7274	31.5273	0
0.3553	-11.664	1.8473	15.0074	23.291	0
0.3560	-11.3667	0.62558	8.60427	15.0464	0
0.3567	-12.2815	0.93101	1.28397	8.03023	0
0.3573	-8.62224	3.06534	3.41836	1.31913	0
0.3580	-4.04811	0.0147195	-5.11921	-8.4507	0
0.3587	-3.13328	-3.0359	-21.6107	-19.7375	0
0.3593	-0.388801	4.59249	4.95246	-24.9316	0
0.3600	3.2705	7.33768	30.5818	-28.8973	0
0.3607	3.2705	-4.86848	-17.0251	-37.1336	0
0.3613	3.2705	-14.3295	-69.5178	-41.4043	0
0.3620	5.12303	-11.5806	-64.9489	-40.7942	0
0.3627	5.12303	-5.78477	-60.0631	-43.5479	0
0.3633	6.63249	-3.0359	-65.8493	-44.7681	0
0.3640	9.07965	-2.12329	-53.9601	-40.7942	0
0.3647	7.8675	-1.207	-49.9915	-36.5235	0
0.3653	6.03785	2.14905	-48.1572	-29.8124	0
0.3660	7.54732	3.98163	-29.548	-19.4325	0
0.3667	7.8675	4.89792	-25.5794	-11.8062	0
0.3673	5.42034	7.03225	-19.1595	-5.70525	0
0.3680	3.2705	5.81421	31.499	4.67468	0
0.3687	1.44085	5.20335	75.1373	14.1312	0
0.3693	1.14353	10.0865	56.2112	20.5455	0
0.3700	0.526025	10.392	16.5415	26.3415	0
0.3707	-2.21845	5.50878	18.9761	32.4424	0
0.3713	-4.34542	9.17026	70.8685	37.0182	0
0.3720	-4.96293	13.1372	101.984	40.0769	0
0.3727	-7.70741	5.81421	59.8797	39.7719	0
0.3733	-10.1546	-0.596141	12.8731	37.0182	0
0.3740	-11.3667	0.93101	18.059	36.103	0
0.3747	-13.8139	1.54187	24.4788	32.7475	0
0.3753	-13.1964	0.32015	9.52139	23.9011	0
0.3760	-9.23974	0.0147195	4.95246	15.9615	0
0.3767	-8.62224	0.0147195	0.666998	10.4706	0
0.3773	-9.53706	1.23644	-8.48754	1.31913	0
0.3780	-5.26025	0.32015	-11.8392	-8.14565	0
0.3787	-1.30363	-2.42872	-26.7966	-14.8567	0
0.3793	-2.51577	-3.0359	-32.5995	-25.2367	0
0.3800	-2.21845	-2.42872	-1.15057	-35.3033	0
0.3807	2.05836	-0.90157	19.2929	-36.2185	0
0.3813	3.2705	3.6762	-13.3733	-36.5235	0
0.3820	5.12303	3.06534	-61.2804	-41.7094	0
0.3827	9.69716	-0.596141	-65.8493	-44.158	0
0.3833	10.612	3.98163	-18.5592	-43.5479	0
0.3840	9.69716	7.33768	11.0555	-43.2429	0
0.3847	10.9093	-1.207	-27.3969	-37.1336	0
0.3853	10.2918	-7.00281	-63.7149	-26.4569	0
0.3860	7.25	-3.0359	-48.7742	-19.7375	0
0.3867	6.33517	0.62558	-31.9825	-15.1618	0
0.3873	3.88801	-0.29071	-28.6309	-8.4507	0
0.3880	-0.068612	-1.207	-14.8907	0.403985	0
0.3887	0.526025	0.0147195	-1.46739	11.3858	0
0.3893	0.526025	1.23644	9.22124	21.1556	0
0.3900	-4.64274	0.0147195	19.5931	27.2566	0
0.3907	-10.1546	-0.596141	22.3444	31.8323	0
0.3913	-11.664	1.54187	29.0477	37.0182	0
0.3920	-12.2815	1.23644	34.2337	41.2971	0
0.3927	-13.4937	1.23644	31.499	43.4325	0
0.3933	-15.3233	3.98163	40.6535	41.9072	0
0.3940	-16.261	3.6762	44.6221	37.9416	0
0.3947	-14.1112	3.06534	36.985	34.2727	0
0.3953	-12.2815	9.78112	62.9312	28.7819	0
0.3960	-15.6435	11.3046	83.0745	19.6304	0
0.3967	-17.7705	0.93101	33.3332	9.55548	0
0.3973	-14.1112	-6.0902	-18.2424	1.92923	0
0.3980	-11.0694	-4.56305	-20.3768	-6.0103	0
0.3987	-10.4519	-2.42872	-24.9624	-15.1618	0
0.3993	-8.00473	0.93101	-39.9198	-23.7114	0
0.4000	-4.04811	1.8473	-42.6545	-30.1175	0
0.4007	-2.21845	-0.596141	-46.6231	-34.9983	0
0.4013	-0.983438	0.32015	-51.2087	-39.269	0
0.4020	1.14353	3.06534	-53.3431	-41.4043	0
0.4027	2.35568	3.37077	-58.2289	-41.0993	0
0.4033	4.2082	3.37077	-52.426	-40.7942	0
0.4040	7.25	1.23644	-47.5403	-40.7942	0
0.4047	7.8675	-0.90157	-49.6746	-38.0488	0
0.4053	4.80284	3.37077	-32.5995	-29.8124	0
0.4060	4.80284	4.89792	-20.0766	-18.5173	0
0.4067	6.63249	3.6762	-18.8594	-9.0608	0
0.4073	3.59069	10.9992	27.5303	-3.26486	0
0.4080	-1.30363	14.6643	73.6032	3.75953	0
0.4087	-2.51577	3.6762	40.6535	10.7757	0
0.4093	-2.51577	-0.29071	1.28397	17.8001	0
0.4100	-4.96293	5.81421	17.4587	28.4768	0
0.4107	-8.32492	3.98163	32.7162	36.4081	0
0.4113	-9.53706	1.8473	31.499	37.3315	0
0.4120	-10.4519	5.81421	36.985	39.7719	0
0.4127	-11.9842	5.81421	37.9021	44.0426	0
0.4133	-12.5789	3.6762	36.3847	41.6022	0
0.4140	-12.5789	3.6762	38.2023	36.103	0
0.4147	-11.664	2.75991	34.2337	33.3576	0
0.4153	-8.62224	2.45448	30.5818	28.7819	0
0.4160	-7.70741	2.45448	19.5931	19.9354	0
0.4167	-10.7492	0.32015	5.55275	10.4706	0
0.4173	-11.3667	0.0147195	9.22124	1.31913	0
0.4180	-6.79258	0.93101	3.11821	-7.53555	0
0.4187	-2.21845	0.93101	-11.8392	-15.7719	0
0.4193	1.14353	6.11964	17.4587	-23.4064	0
0.4200	3.2705	8.86483	39.7364	-31.3377	0
0.4207	1.76104	-0.90157	-13.9736	-36.8286	0
0.4213	2.35568	-8.83539	-65.5492	-39.8791	0
0.4220	6.95268	-5.78477	-59.7463	-41.7094	0
0.4227	10.612	-2.42872	-53.6433	-43.5479	0
0.4233	11.2066	-3.34133	-58.2289	-43.2429	0
0.4240	11.5268	-4.86848	-51.8257	-41.0993	0
0.4247	12.4416	-5.17391	-47.8571	-39.269	0
0.4253	12.739	-3.64676	-42.0542	-33.473	0
0.4260	10.612	-2.42872	-28.931	-23.7114	0
0.4267	6.95268	-1.207	-20.6936	-15.4668	0
0.4273	6.03785	0.62558	-11.2222	-6.92545	0
0.4280	5.42034	-0.29071	-3.30164	4.06458	0
0.4287	4.80284	0.93101	3.41836	13.2161	0
0.4293	6.03785	5.81421	24.4788	19.6304	0
0.4300	5.42034	5.20335	34.2337	27.8667	0
0.4307	0.526025	2.14905	36.0679	34.8828	0
0.4313	-2.81309	9.17026	80.3232	38.8567	0
0.4320	-4.04811	11.61	114.807	40.687	0
0.4327	-7.70741	0.62558	70.5517	40.0769	0
0.4333	-10.4519	-5.47934	25.3959	39.1618	0
0.4340	-10.1546	-0.90157	31.499	37.6365	0
0.4347	-11.3667	0.62558	31.7991	30.6121	0
0.4353	-10.7492	-2.73047	20.21	21.4607	0
0.4360	-6.79258	-4.56305	17.1585	15.9615	0
0.4367	-6.79258	-2.42872	6.77003	10.4706	0
0.4373	-8.62224	0.0147195	-3.30164	2.53933	0
0.4380	-4.96293	-2.42872	-9.08784	-6.92545	0
0.4387	-1.60095	-5.17391	-22.828	-17.9072	0
0.4393	-1.89826	-2.73047	-31.6824	-24.9316	0
0.4400	0.526025	-3.0359	-39.3028	-28.2872	0
0.4407	5.42034	-5.17391	-50.2916	-34.6932	0
0.4413	6.95268	-3.34133	-42.6545	-40.7942	0
0.4420	7.8675	-3.95219	-40.8369	-42.3195	0
0.4427	9.99448	-2.73047	-51.5089	-43.5479	0
0.4433	11.2066	6.72682	-17.3253	-42.6245	0
0.4440	11.5268	8.86483	18.9761	-40.7942	0
0.4447	10.612	-0.29071	-21.2939	-40.7942	0
0.4453	7.8675	-4.25762	-60.9803	-34.3882	0
0.4460	6.95268	-3.0359	-38.7025	-22.483	0
0.4467	7.54732	-3.34133	-24.3454	-15.1618	0
0.4473	5.71766	-0.29071	-27.3969	-9.0608	0
0.4480	2.35568	2.14905	-7.57042	2.84438	0
0.4487	0.526025	0.62558	5.55275	14.4363	0
0.4493	-1.89826	1.23644	9.82154	22.9859	0
0.4500	-4.96293	3.06534	28.7476	28.7819	0
0.4507	-6.79258	3.06534	32.4161	32.1374	0
0.4513	-7.0899	5.81421	33.0164	36.7131	0
0.4520	-6.79258	7.64311	72.3859	40.687	0
0.4527	-7.70741	4.28706	105.953	40.0769	0
0.4533	-10.1546	3.6762	79.1059	39.1618	0
0.4540	-10.7492	3.98163	27.8305	38.5517	0
0.4547	-9.23974	2.75991	19.2929	33.0525	0
0.4553	-9.53706	7.64311	59.8797	25.1213	0
0.4560	-10.4519	11.3046	78.1888	17.19	0
0.4567	-9.53706	2.14905	28.4474	8.64033	0
0.4573	-9.23974	-6.70106	-25.2625	1.01408	0
0.4580	-8.32492	-3.95219	-31.6824	-6.92545	0
0.4587	-3.13328	-2.42872	-31.9825	-16.0769	0
0.4593	1.44085	-5.78477	-45.4059	-23.7114	0
0.4600	2.35568	-5.78477	-52.426	-30.1175	0
0.4607	5.12303	-3.95219	-56.0945	-36.8286	0
0.4613	7.8675	-4.25762	-61.8807	-41.0993	0
0.4620	6.95268	-5.78477	-64.6321	-43.5479	0
0.4627	6.95268	-6.39563	-62.4977	-45.3782	0
0.4633	9.99448	-7.00281	-55.4775	-42.9378	0
0.4640	10.2918	-6.0902	-54.8772	-39.8791	0
0.4647	9.69716	-2.42872	-52.7262	-38.9639	0
0.4653	12.4416	1.23644	-30.1483	-33.7781	0
0.4660	14.2713	-0.90157	-17.9422	-23.4064	0
0.4667	11.5268	-1.81786	-16.725	-14.8567	0
0.4673	9.99448	6.72682	28.1306	-7.53555	0
0.4680	8.78233	11.3046	71.1686	0.403985	0
0.4687	4.2082	3.06534	38.8193	9.55548	0
0.4693	-0.068612	-3.64676	-0.550273	19.3253	0
0.4700	-1.30363	-1.207	10.7387	27.8667	0
0.4707	-4.04811	1.23644	25.0791	33.0525	0
0.4713	-7.70741	2.45448	25.9962	37.0182	0
0.4720	-8.62224	2.75991	32.4161	40.0769	0
0.4727	-8.62224	1.23644	35.7677	39.1618	0
0.4733	-10.7492	1.8473	36.985	37.0182	0
0.4740	-10.7492	2.14905	36.3847	35.798	0
0.4747	-9.53706	-0.29071	29.0477	34.8828	0
0.4753	-10.7492	0.93101	24.1787	32.7475	0
0.4760	-10.7492	1.54187	14.107	24.8162	0
0.4767	-8.62224	-1.207	2.20109	13.5211	0
0.4773	-7.41009	2.14905	8.30412	5.89488	0
0.4780	-4.96293	6.11964	-0.550273	-3.26486	0
0.4787	1.14353	3.6762	-20.9937	-15.1618	0
0.4793	6.03785	5.81421	7.68715	-21.8729	0
0.4800	5.71766	10.6974	33.0164	-27.9821	0
0.4807	3.88801	2.45448	-19.7765	-37.1336	0
0.4813	4.2082	-8.22453	-72.5693	-41.0993	0
0.4820	6.33517	-8.52996	-65.5492	-40.7942	0
0.4827	8.46214	-6.0902	-56.6948	-42.9378	0
0.4833	8.78233	-4.25762	-60.9803	-43.5479	0
0.4840	8.16482	-2.42872	-56.3946	-42.3195	0
0.4847	9.07965	-2.73047	-52.1259	-38.9639	0
0.4853	9.99448	-3.34133	-43.5716	-29.8124	0
0.4860	9.07965	-0.596141	-31.6824	-20.0426	0
0.4867	8.78233	2.45448	-25.2625	-14.8567	0
0.4873	9.37697	3.6762	-13.6735	-6.6204	0
0.4880	7.25	2.14905	-2.98481	4.36963	0
0.4887	2.35568	1.54187	4.95246	11.3858	0
0.4893	-1.30363	4.59249	26.9134	17.8001	0
0.4900	-2.21845	3.6762	35.1508	26.9516	0
0.4907	-2.51577	-0.90157	34.2337	34.5778	0
0.4913	-3.72792	4.89792	77.2717	37.9416	0
0.4920	-4.96293	14.0535	111.138	38.8567	0
0.4927	-8.32492	9.47569	66.2829	39.7719	0
0.4933	-12.899	-0.90157	19.5931	40.687	0
0.4940	-15.026	-1.81786	25.9962	38.2466	0
0.4947	-14.1112	0.62558	31.1821	33.6626	0
0.4953	-13.1964	-2.12329	20.21	27.5617	0
0.4960	-12.899	-5.47934	13.1899	18.7152	0
0.4967	-13.1964	-3.95219	5.55275	9.55548	0
0.4973	-13.1964	-0.29071	-0.550273	1.31913	0
0.4980	-11.0694	0.32015	-9.40467	-9.97595	0
0.4987	-6.49527	-0.90157	-23.445	-19.1274	0
0.4993	-3.72792	-0.90157	-27.0968	-22.788	0
0.5000	-3.13328	-1.81786	-35.3342	-27.6771	0
0.5007	-1.30363	-2.73047	-49.3745	-35.6084	0
0.5013	3.59069	-2.42872	-41.754	-39.8791	0
0.5020	7.25	-3.34133	-39.9198	-41.4043	0
0.5027	7.54732	0.32015	-50.2916	-42.3195	0
0.5033	8.16482	10.9992	-14.8907	-40.7942	0
0.5040	9.37697	11.61	20.5102	-39.269	0
0.5047	7.8675	0.0147195	-19.7765	-37.4387	0
0.5053	6.33517	-5.47934	-61.2804	-30.4225	0
0.5060	4.50552	-2.73047	-44.4887	-20.6527	0
0.5067	1.44085	-1.207	-27.7137	-14.5517	0
0.5073	0.846214	2.14905	-24.3454	-7.8406	0
0.5080	2.35568	4.28706	-7.87057	2.23428	0
0.5087	0.228707	2.14905	5.8529	12.3009	0
0.5093	-2.21845	2.75991	12.2728	20.5455	0
0.5100	-3.13328	4.89792	22.0276	26.9516	0
0.5107	-6.79258	2.45448	31.1821	31.5273	0
0.5113	-8.00473	2.14905	40.0365	35.798	0
0.5120	-6.17508	2.14905	40.9537	40.9921	0
0.5127	-10.4519	0.93101	38.8193	42.5173	0
0.5133	-14.7287	4.89792	48.8909	40.687	0
0.5140	-13.1964	7.03225	46.1396	40.0769	0
0.5147	-11.3667	2.75991	36.0679	38.2466	0
0.5153	-10.7492	4.59249	69.9514	31.2222	0
0.5160	-7.70741	7.03225	94.3635	20.8506	0
0.5167	-8.62224	-2.42872	41.5706	11.3858	0
0.5173	-10.4519	-9.75168	-12.7563	4.06458	0
0.5180	-8.62224	-7.00281	-16.108	-5.4002	0
0.5187	-7.0899	-4.86848	-20.6936	-16.9921	0
0.5193	-6.79258	-4.56305	-35.3342	-25.8468	0
0.5200	-3.4306	-4.56305	-39.9198	-30.7276	0
0.5207	-2.21845	-6.0902	-46.6231	-35.9134	0
0.5213	-3.13328	-6.0902	-50.9086	-40.1841	0
0.5220	0.526025	-6.0902	-51.2087	-42.3195	0
0.5227	4.80284	-8.22453	-56.3946	-43.5479	0
0.5233	4.2082	-6.70106	-52.1259	-43.5479	0
0.5240	4.2082	-4.25762	-49.9915	-41.4043	0
0.5247	6.95268	-2.42872	-53.6433	-36.2185	0
0.5253	8.16482	2.45448	-36.2513	-28.8973	0
0.5260	6.03785	3.37077	-20.0766	-20.9577	0
0.5267	4.80284	0.93101	-15.1909	-15.1618	0
0.5273	6.03785	7.94854	29.3646	-9.6709	0
0.5280	6.03785	14.6643	69.9514	-0.816214	0
0.5287	2.05836	7.33768	34.8506	9.25043	0
0.5293	-3.13328	1.23644	-3.60179	17.8001	0
0.5300	-8.32492	3.37077	11.0555	26.0364	0
0.5307	-11.9842	3.06534	23.2615	32.4424	0
0.5313	-10.4519	0.32015	21.7274	35.1879	0
0.5320	-8.00473	0.93101	30.5818	37.0182	0
0.5327	-11.3667	2.75991	34.2337	39.7719	0
0.5333	-15.026	5.50878	34.2337	38.8567	0
0.5340	-13.8139	5.81421	36.985	36.4081	0
0.5347	-13.1964	3.06534	32.4161	34.8828	0
0.5353	-14.7287	1.23644	27.8305	28.1718	0
0.5360	-13.1964	-0.596141	19.5931	18.7152	0
0.5367	-8.91955	-1.81786	8.60427	11.9959	0
0.5373	-6.79258	1.23644	12.5729	6.81003	0
0.5380	-7.70741	2.14905	3.11821	-2.34146	0
0.5387	-6.49527	1.23644	-17.0251	-15.1618	0
0.5393	-1.30363	5.81421	9.22124	-24.9316	0
0.5400	1.44085	6.72682	31.499	-30.1175	0
0.5407	-0.983438	-2.42872	-21.6107	-35.3033	0
0.5413	-1.30363	-7.61367	-73.1863	-40.7942	0
0.5420	1.44085	-4.56305	-68.9008	-43.5479	0
0.5427	2.97318	-3.34133	-65.8493	-42.9378	0
0.5433	5.12303	-2.73047	-70.7351	-42.6245	0
0.5440	8.78233	-1.81786	-61.5806	-39.8791	0
0.5447	9.07965	-1.81786	-56.3946	-34.6932	0
0.5453	7.25	0.93101	-49.3745	-29.5074	0
0.5460	7.54732	3.06534	-36.2513	-24.6266	0
0.5467	8.16482	1.23644	-30.1483	-18.2123	0
0.5473	6.03785	1.23644	-18.8594	-8.4507	0
0.5480	2.67587	3.37077	-2.38452	1.31913	0
0.5487	1.76104	3.98163	9.52139	7.72518	0
0.5493	2.35568	6.42139	27.5303	15.3514	0
0.5500	0.526025	6.42139	34.5505	26.0364	0
0.5507	-1.60095	4.89792	37.9021	33.3576	0
0.5513	-0.388801	11.3046	83.0745	34.5778	0
0.5520	-1.60095	14.9697	119.693	37.9416	0
0.5527	-7.41009	3.6762	79.1059	41.6022	0
0.5533	-11.9842	-5.17391	33.3332	39.1618	0
0.5540	-12.2815	-2.42872	37.2852	34.5778	0
0.5547	-11.664	-2.42872	37.9021	33.3576	0
0.5553	-12.2815	-5.78477	23.2615	28.7819	0
0.5560	-10.4519	-6.0902	16.8417	19.0203	0
0.5567	-8.00473	-4.56305	8.60427	12.3009	0
0.5573	-7.41009	-2.73047	-1.15057	5.89488	0
0.5580	-7.70741	-2.42872	-8.78769	-6.0103	0
0.5587	-6.79258	-3.64676	-20.3768	-16.9921	0
0.5593	-5.87776	-1.51243	-28.0139	-23.4064	0
0.5600	-3.13328	0.32015	-39.0027	-31.3377	0
0.5607	2.35568	-1.81786	-49.0743	-38.0488	0
0.5613	4.80284	-1.207	-40.8369	-39.269	0
0.5620	4.50552	-0.29071	-43.5716	-39.8791	0
0.5627	7.54732	-2.12329	-52.426	-42.6245	0
0.5633	10.9093	2.14905	-11.5391	-42.9378	0
0.5640	10.612	6.72682	23.5617	-40.4892	0
0.5647	7.8675	0.93101	-19.7765	-37.4387	0
0.5653	4.50552	-2.73047	-60.0631	-30.7276	0
0.5660	2.35568	0.32015	-41.754	-19.4325	0
0.5667	4.50552	-0.29071	-27.0968	-11.5012	0
0.5673	6.63249	-1.51243	-26.4965	-8.75575	0
0.5680	4.50552	1.54187	-12.4562	-1.42631	0
0.5687	1.14353	3.98163	-0.550273	11.3858	0
0.5693	-0.388801	5.20335	7.08685	21.1556	0
0.5700	-2.21845	5.20335	15.9246	26.9516	0
0.5707	-4.96293	1.54187	20.5102	32.4424	0
0.5713	-6.17508	1.23644	29.6647	36.7131	0
0.5720	-6.79258	3.37077	33.3332	39.1618	0
0.5727	-7.41009	2.14905	32.4161	41.2971	0
0.5733	-8.91955	2.75991	44.3053	40.687	0
0.5740	-10.4519	4.89792	44.3053	37.9416	0
0.5747	-10.1546	4.28706	35.4676	35.4929	0
0.5753	-8.00473	7.03225	69.3344	30.6121	0
0.5760	-9.53706	9.47569	91.6121	22.9859	0
0.5767	-11.664	1.54187	34.8506	14.7413	0
0.5773	-10.1546	-5.78477	-19.4763	6.50498	0
0.5780	-7.70741	-4.56305	-20.0766	-2.64651	0
0.5787	-5.87776	-4.86848	-24.0453	-12.4163	0
0.5793	-3.13328	-6.0902	-37.1684	-22.1779	0
0.5800	-1.30363	-3.95219	-39.9198	-30.4225	0
0.5807	-0.68612	-4.86848	-48.1572	-36.5235	0
0.5813	2.35568	-7.00281	-54.5604	-40.1841	0
0.5820	4.50552	-5.78477	-54.8772	-41.7094	0
0.5827	5.12303	-4.56305	-59.146	-41.7094	0
0.5833	7.8675	-5.17391	-54.8772	-40.7942	0
0.5840	9.07965	-6.0902	-51.5089	-40.1841	0
0.5847	6.33517	-7.9191	-54.8772	-38.6589	0
0.5853	6.33517	-6.39563	-36.8683	-31.6427	0
0.5860	8.46214	-3.64676	-21.2939	-21.5678	0
0.5867	7.54732	-3.0359	-20.9937	-14.2466	0
0.5873	7.25	1.23644	19.8932	-7.8406	0
0.5880	5.71766	5.50878	63.5315	2.53933	0
0.5887	0.526025	0.0147195	31.499	12.3009	0
0.5893	-2.21845	-6.0902	-7.87057	19.0203	0
0.5900	-2.51577	-3.95219	9.22124	26.0364	0
0.5907	-5.26025	-1.51243	25.0791	33.3576	0
0.5913	-9.23974	0.0147195	22.9447	37.0182	0
0.5920	-12.2815	2.75991	29.6647	39.1618	0
0.5927	-12.899	2.14905	33.6334	41.2971	0
0.5933	-11.9842	-0.596141	33.3332	40.9921	0
0.5940	-12.5789	-0.90157	34.2337	37.9416	0
0.5947	-13.4937	0.32015	29.9649	35.1879	0
0.5953	-11.9842	1.54187	24.4788	29.0869	0
0.5960	-11.3667	0.62558	14.107	18.7152	0
0.5967	-11.0694	0.0147195	2.20109	11.0807	0
0.5973	-7.70741	3.06534	6.77003	4.97973	0
0.5980	-4.96293	3.98163	-2.68467	-4.7901	0
0.5987	-3.4306	2.14905	-21.6107	-14.2466	0
0.5993	-0.388801	6.11964	9.52139	-21.5678	0
0.6000	1.44085	7.33768	36.985	-31.6427	0
0.6007	2.05836	-2.42872	-14.5906	-38.9639	0
0.6013	3.2705	-7.61367	-67.6836	-40.1841	0
0.6020	3.2705	-2.42872	-63.7149	-42.6245	0
0.6027	4.80284	-0.596141	-59.146	-45.9883	0
0.6033	8.16482	-2.12329	-62.7978	-43.853	0
0.6040	9.07965	-0.596141	-54.5604	-41.0993	0
0.6047	6.95268	0.62558	-51.8257	-38.9639	0
0.6053	7.54732	1.23644	-43.5716	-32.8629	0
0.6060	9.37697	2.45448	-28.0139	-24.3215	0
0.6067	9.37697	1.23644	-25.2625	-17.6022	0
0.6073	6.03785	2.14905	-15.1909	-10.281	0
0.6080	1.76104	4.89792	1.90094	-0.511164	0
0.6087	-0.068612	4.89792	8.90442	10.4706	0
0.6093	-0.388801	4.89792	25.6961	20.2405	0
0.6100	-2.21845	5.81421	40.6535	26.3415	0
0.6107	-4.04811	7.64311	44.9223	33.0525	0
0.6113	-4.04811	14.3589	84.592	38.5517	0
0.6120	-6.49527	17.1041	120.61	37.6365	0
0.6127	-10.1546	7.33768	76.9715	35.4929	0
0.6133	-11.0694	0.0147195	26.3131	37.9416	0
0.6140	-11.3667	3.6762	33.3332	39.4668	0
0.6147	-12.5789	3.98163	35.7677	36.103	0
0.6153	-11.3667	-0.29071	20.5102	29.392	0
0.6160	-8.00473	0.62558	21.1271	18.7152	0
0.6167	-8.00473	1.23644	11.6558	8.94538	0
0.6173	-8.91955	-3.0359	-2.98481	3.75953	0
0.6180	-6.17508	-3.34133	-2.68467	-4.7901	0
0.6187	-4.04811	-0.596141	-17.3253	-17.2971	0
0.6193	-4.96293	-3.0359	-28.931	-23.4064	0
0.6200	-4.96293	-6.0902	2.20109	-27.372	0
0.6207	-0.68612	-2.42872	24.4788	-35.9134	0
0.6213	3.59069	3.6762	-11.2222	-41.4043	0
0.6220	4.80284	3.6762	-62.7978	-41.0993	0
0.6227	3.88801	3.06534	-68.6007	-42.0144	0
0.6233	6.63249	8.5594	-22.828	-43.2429	0
0.6240	12.1214	9.78112	7.68715	-40.7942	0
0.6247	11.5268	1.23644	-26.1797	-37.4387	0
0.6253	7.8675	-2.12329	-63.7149	-32.5579	0
0.6260	9.07965	3.06534	-52.7262	-24.9316	0
0.6267	9.69716	4.59249	-34.1169	-17.2971	0
0.6273	4.80284	3.37077	-28.314	-9.6709	0
0.6280	1.76104	2.75991	-16.108	-0.511164	0
0.6287	1.76104	1.54187	-2.06769	8.94538	0
0.6293	-0.388801	3.06534	9.82154	17.8001	0
0.6300	-3.4306	5.81421	18.9761	26.6465	0
0.6307	-4.96293	6.72682	23.8618	32.4424	0
0.6313	-5.87776	7.33768	31.7991	35.798	0
0.6320	-6.79258	6.42139	34.8506	38.8567	0
0.6327	-8.91955	4.59249	35.4676	40.687	0
0.6333	-13.1964	7.03225	50.4083	40.382	0
0.6340	-13.4937	6.42139	49.808	39.7719	0
0.6347	-8.62224	2.14905	36.6849	36.103	0
0.6353	-6.79258	7.33768	67.5002	27.8667	0
0.6360	-9.53706	11.3046	91.6121	19.6304	0
0.6367	-10.1546	-0.596141	39.4362	12.3009	0
0.6373	-7.70741	-10.0571	-12.4562	4.06458	0
0.6380	-6.49527	-7.00281	-15.1909	-4.18001	0
0.6387	-5.55757	-7.00281	-22.5278	-13.3315	0
0.6393	-3.13328	-9.75168	-37.7854	-23.7114	0
0.6400	-1.30363	-9.14082	-42.0542	-31.9478	0
0.6407	-0.983438	-9.14082	-50.9086	-35.6084	0
0.6413	0.846214	-8.22453	-54.5604	-39.269	0
0.6420	3.88801	-6.39563	-51.8257	-44.158	0
0.6427	6.03785	-5.78477	-58.2289	-46.2934	0
0.6433	6.03785	-4.56305	-55.4775	-45.3782	0
0.6440	5.12303	-5.17391	-50.9086	-43.5479	0
0.6447	5.12303	-7.61367	-52.7262	-40.4892	0
0.6453	6.95268	-3.0359	-35.034	-32.2528	0
0.6460	7.8675	0.62558	-18.8594	-21.8729	0
0.6467	8.78233	-1.51243	-15.5077	-14.8567	0
0.6473	9.37697	3.06534	26.6132	-8.75575	0
0.6480	8.16482	8.25397	67.2	1.31913	0
0.6487	4.2082	0.93101	34.2337	12.3009	0
0.6493	-0.068612	-4.56305	-5.11921	20.2405	0
0.6500	-1.60095	-0.596141	6.77003	27.8667	0
0.6507	-1.89826	0.32015	20.21	34.8828	0
0.6513	-3.72792	0.0147195	22.0276	38.2466	0
0.6520	-7.70741	3.06534	30.2817	39.7719	0
0.6527	-10.7492	4.28706	31.1821	40.687	0
0.6533	-10.4519	4.89792	31.499	40.687	0
0.6540	-10.1546	4.89792	36.3847	38.8567	0
0.6547	-11.664	1.23644	32.4161	35.798	0
0.6553	-12.2815	0.0147195	25.0791	32.4424	0
0.6560	-9.23974	1.23644	13.1899	26.0364	0
0.6567	-7.70741	1.23644	3.41836	16.2666	0
0.6573	-9.23974	1.8473	11.0555	6.81003	0
0.6580	-8.00473	1.23644	2.50124	-0.511164	0
0.6587	-2.81309	-0.596141	-14.8907	-9.6709	0
0.6593	0.526025	3.98163	17.4587	-20.3476	0
0.6600	1.44085	7.33768	42.4877	-27.6771	0
0.6607	2.05836	-1.51243	-12.4562	-32.5579	0
0.6613	2.35568	-9.44625	-64.6321	-37.1336	0
0.6620	2.05836	-6.0902	-59.4462	-40.4892	0
0.6627	1.14353	-2.12329	-55.4775	-42.0144	0
0.6633	2.05836	-3.34133	-62.1975	-43.2429	0
0.6640	5.42034	-5.78477	-57.3118	-42.9378	0
0.6647	9.69716	-6.0902	-57.0116	-38.6589	0
0.6653	9.69716	-3.95219	-50.9086	-31.0326	0
0.6660	5.42034	-1.51243	-35.3342	-22.788	0
0.6667	2.35568	0.62558	-28.0139	-15.1618	0
0.6673	1.14353	2.75991	-21.6107	-9.0608	0
0.6680	-0.388801	2.14905	-14.2737	-1.42631	0
0.6687	-0.388801	2.14905	-6.95345	9.55548	0
0.6693	-1.60095	3.98163	15.0074	19.6304	0
0.6700	-5.26025	2.14905	26.9134	25.1213	0
0.6707	-5.55757	2.45448	30.882	30.3071	0
0.6713	-2.21845	11.3046	77.8886	35.1879	0
0.6720	-4.04811	14.3589	114.19	37.6365	0
0.6727	-9.83438	4.89792	68.1171	38.8567	0
0.6733	-12.2815	-1.51243	20.5102	38.8567	0
0.6740	-13.4937	-1.81786	31.499	38.5517	0
0.6747	-14.4085	-2.73047	37.9021	37.3315	0
0.6753	-13.1964	-2.42872	25.0791	30.6121	0
0.6760	-11.3667	-2.42872	20.21	19.0203	0
0.6767	-11.0694	-3.95219	13.1899	11.3858	0
0.6773	-11.3667	-1.81786	3.11821	6.81003	0
0.6780	-9.83438	-1.207	-5.73618	-0.206115	0
0.6787	-5.55757	-4.86848	-17.9422	-9.36585	0
0.6793	-1.89826	-4.86848	-24.3454	-18.8224	0
0.6800	-2.21845	-6.0902	-32.5995	-27.9821	0
0.6807	-2.21845	-10.3625	-43.8884	-36.5235	0
0.6813	2.35568	-7.00281	-39.0027	-43.2429	0
0.6820	5.12303	-3.34133	-39.603	-46.2934	0
0.6827	5.12303	-5.78477	-47.8571	-45.3782	0
0.6833	7.25	-0.596141	-13.3733	-44.4631	0
0.6840	9.07965	7.33768	19.8932	-43.2429	0
0.6847	6.95268	2.14905	-18.5592	-39.8791	0
0.6853	4.2082	-4.86848	-60.0631	-36.2185	0
0.6860	3.59069	-2.42872	-46.6231	-30.1175	0
0.6867	3.59069	-1.207	-30.4484	-19.4325	0
0.6873	4.2082	-3.34133	-25.8795	-8.75575	0
0.6880	2.97318	-0.596141	-12.1394	-0.206115	0
0.6887	-1.30363	4.89792	-1.15057	8.94538	0
0.6893	-4.64274	7.64311	5.8529	18.4102	0
0.6900	-5.55757	4.89792	14.7073	26.3415	0
0.6907	-7.41009	2.45448	22.3444	33.0525	0
0.6913	-9.53706	5.81421	32.4161	36.4081	0
0.6920	-11.3667	7.64311	33.6334	37.3315	0
0.6927	-12.2815	4.59249	29.6647	37.9416	0
0.6933	-13.1964	5.81421	41.8708	37.9416	0
0.6940	-13.1964	7.33768	41.8708	36.7131	0
0.6947	-12.5789	5.20335	32.4161	36.103	0
0.6953	-10.7492	7.64311	66.583	32.1374	0
0.6960	-8.62224	8.5594	89.7779	21.7657	0
0.6967	-9.83438	-1.51243	33.9335	12.3009	0
0.6973	-10.4519	-8.83539	-18.8594	6.19993	0
0.6980	-6.79258	-6.0902	-18.2424	-2.03641	0
0.6987	-4.96293	-4.86848	-24.0453	-12.1113	0
0.6993	-4.96293	-7.00281	-39.9198	-20.6527	0
0.7000	-0.68612	-7.00281	-39.9198	-27.9821	0
0.7007	3.2705	-5.17391	-43.5716	-35.3033	0
0.7013	2.35568	-3.34133	-48.1572	-40.7942	0
0.7020	2.67587	-5.17391	-47.5403	-44.7681	0
0.7027	5.71766	-6.70106	-50.9086	-46.5984	0
0.7033	6.95268	-1.51243	-51.5089	-45.3782	0
0.7040	8.46214	1.23644	-51.5089	-43.5479	0
0.7047	9.37697	-2.73047	-49.9915	-41.0993	0
0.7053	8.78233	-1.51243	-31.3656	-34.3882	0
0.7060	10.612	2.14905	-22.211	-24.9316	0
0.7067	12.1214	0.62558	-20.0766	-16.0769	0
0.7073	7.8675	5.50878	26.6132	-6.92545	0
0.7080	3.88801	12.5263	68.7341	1.62418	0
0.7087	4.2082	5.50878	35.1508	8.64033	0
0.7093	2.67587	-3.95219	-3.30164	17.19	0
0.7100	-0.983438	-1.81786	10.7387	26.0364	0
0.7107	-3.4306	1.54187	28.1306	31.5273	0
0.7113	-6.79258	2.75991	29.9649	36.4081	0
0.7120	-10.1546	4.89792	35.1508	40.382	0
0.7127	-11.3667	3.37077	38.5191	39.4668	0
0.7133	-11.3667	0.62558	39.7364	36.103	0
0.7140	-10.4519	3.98163	37.9021	35.1879	0
0.7147	-9.23974	7.64311	33.0164	34.5778	0
0.7153	-10.7492	6.72682	33.9335	30.002	0
0.7160	-10.7492	4.89792	25.3959	20.5455	0
0.7167	-6.49527	4.89792	10.1384	12.3009	0
0.7173	-4.64274	4.89792	12.2728	6.19993	0
0.7180	-6.79258	2.14905	2.20109	-2.64651	0
0.7187	-4.96293	0.32015	-15.8078	-14.8567	0
0.7193	1.76104	6.42139	15.9246	-24.3215	0
0.7200	5.12303	8.5594	40.6535	-30.4225	0
0.7207	4.50552	-2.42872	-13.9736	-34.6932	0
0.7213	3.88801	-8.22453	-67.6836	-37.4387	0
0.7220	4.80284	-3.0359	-64.0318	-40.7942	0
0.7227	6.95268	-2.42872	-58.2289	-44.158	0
0.7233	8.78233	-7.30824	-60.6634	-44.4631	0
0.7240	9.69716	-7.30824	-55.1774	-42.3195	0
0.7247	9.69716	-5.78477	-52.7262	-38.9639	0
0.7253	9.69716	-5.47934	-44.1886	-31.9478	0
0.7260	9.37697	-4.86848	-29.548	-24.3215	0
0.7267	8.16482	-3.34133	-20.3768	-20.0426	0
0.7273	5.42034	-2.12329	-6.03633	-13.6365	0
0.7280	2.35568	-2.12329	3.11821	-1.42631	0
0.7287	0.526025	-1.207	3.41836	10.4706	0
0.7293	-0.388801	3.06534	21.4273	15.9615	0
0.7300	-0.068612	3.37077	34.5505	22.0708	0
0.7307	-0.983438	2.75991	34.8506	30.9172	0
0.7313	-2.81309	10.0865	74.5203	36.7131	0
0.7320	-3.13328	13.4426	112.372	37.9416	0
0.7327	-4.96293	4.28706	72.0858	39.7719	0
0.7333	-11.0694	0.0147195	22.0276	41.2971	0
0.7340	-15.6435	3.06534	25.0791	39.1618	0
0.7347	-14.4085	1.23644	31.499	36.4081	0
0.7353	-12.899	0.62558	21.4273	31.5273	0
0.7360	-12.899	3.06534	16.2414	22.0708	0
0.7367	-12.2815	0.62558	7.68715	13.2161	0
0.7373	-11.664	-0.596141	-1.46739	7.72518	0
0.7380	-10.4519	1.23644	-10.005	0.403985	0
0.7387	-7.0899	-0.29071	-23.445	-9.0608	0
0.7393	-4.04811	-0.29071	-28.931	-17.9072	0
0.7400	-2.21845	2.14905	-34.4171	-27.067	0
0.7407	1.14353	2.14905	-47.2401	-34.0831	0
0.7413	5.42034	2.14905	-45.4059	-36.5235	0
0.7420	6.33517	1.23644	-45.4059	-40.1841	0
0.7427	6.03785	1.8473	-52.1259	-44.4631	0
0.7433	9.07965	8.86483	-17.6421	-44.158	0
0.7440	11.2066	12.2209	16.8417	-42.0144	0
0.7447	9.07965	2.45448	-22.211	-38.9639	0
0.7453	6.95268	-4.25762	-64.6321	-31.6427	0
0.7460	7.8675	-0.596141	-49.9915	-24.0165	0
0.7467	6.03785	-0.596141	-31.6824	-18.5173	0
0.7473	2.97318	-3.34133	-27.3969	-10.8911	0
0.7480	3.59069	-2.12329	-11.8392	-1.42631	0
0.7487	3.59069	-0.29071	-0.250124	7.72518	0
0.7493	-0.68612	0.93101	5.8529	18.1051	0
0.7500	-4.34542	3.06534	16.5415	26.9516	0
0.7507	-7.0899	5.81421	25.0791	33.0525	0
0.7513	-11.0694	7.33768	33.3332	37.9416	0
0.7520	-11.664	5.81421	35.7677	40.0769	0
0.7527	-9.53706	3.37077	36.0679	41.2971	0
0.7533	-10.4519	5.20335	49.808	43.1274	0
0.7540	-12.2815	4.89792	49.808	41.2971	0
0.7547	-9.83438	3.06534	40.6535	34.2727	0
0.7553	-8.91955	8.86483	74.5203	27.8667	0
0.7560	-10.4519	11.61	97.1148	20.8506	0
0.7567	-11.0694	0.32015	40.6535	12.606	0
0.7573	-11.9842	-8.52996	-12.7563	5.89488	0
0.7580	-12.2815	-7.30824	-13.3733	-2.03641	0
0.7587	-8.62224	-7.9191	-20.9937	-12.4163	0
0.7593	-5.26025	-8.22453	-39.9198	-20.0426	0
0.7600	-5.26025	-4.25762	-43.5716	-25.5417	0
0.7607	-2.51577	-3.0359	-49.9915	-33.473	0
0.7613	0.526025	-6.0902	-56.3946	-39.574	0
0.7620	0.228707	-7.00281	-57.9287	-41.7094	0
0.7627	0.526025	-5.17391	-63.1146	-42.9378	0
0.7633	5.12303	-2.73047	-60.3633	-41.7094	0
0.7640	9.37697	-3.34133	-56.0945	-39.269	0
0.7647	9.69716	-5.47934	-55.1774	-38.0488	0
0.7653	7.8675	-2.12329	-37.7854	-32.8629	0
0.7660	7.25	3.06534	-26.1797	-22.483	0
0.7667	8.16482	4.89792	-23.445	-14.8567	0
0.7673	6.95268	9.47569	21.1271	-10.8911	0
0.7680	4.80284	11.3046	62.0141	-2.95981	0
0.7687	2.05836	0.32015	30.882	9.25043	0
0.7693	-2.81309	-6.0902	-4.21876	18.1051	0
0.7700	-4.96293	0.32015	10.4385	23.291	0
0.7707	-3.4306	5.20335	25.0791	29.0869	0
0.7713	-5.55757	4.28706	26.9134	35.1879	0
0.7720	-11.3667	5.50878	34.5505	39.7719	0
0.7727	-14.4085	6.72682	36.3847	41.6022	0
0.7733	-13.1964	4.28706	36.0679	39.7719	0
0.7740	-10.7492	1.23644	36.985	37.9416	0
0.7747	-11.0694	-0.596141	30.5818	37.6365	0
0.7753	-14.1112	1.8473	26.6132	33.0525	0
0.7760	-15.026	2.45448	18.3758	22.3758	0
0.7767	-11.3667	-0.90157	5.25261	15.3514	0
0.7773	-8.62224	-1.51243	8.30412	10.4706	0
0.7780	-6.49527	0.93101	2.50124	-0.511164	0
0.7787	-3.13328	3.06534	-16.108	-13.3315	0
0.7793	-2.21845	8.5594	7.68715	-19.7375	0
0.7800	-1.30363	9.47569	30.5818	-24.9316	0
0.7807	1.76104	1.23644	-22.5278	-32.8629	0
0.7813	2.67587	-1.51243	-76.2378	-38.0488	0
0.7820	0.526025	0.93101	-66.7665	-39.574	0
0.7827	2.35568	-1.81786	-60.0631	-41.7094	0
0.7833	7.25	-2.12329	-69.2177	-44.158	0
0.7840	7.8675	0.62558	-60.3633	-43.2429	0
0.7847	5.12303	-2.42872	-56.3946	-38.9639	0
0.7853	5.12303	-3.34133	-55.1774	-34.3882	0
0.7860	5.12303	0.32015	-37.1684	-27.9821	0
0.7867	4.2082	-1.81786	-32.8997	-18.8224	0
0.7873	6.03785	-2.73047	-27.0968	-10.8911	0
0.7880	6.95268	0.62558	23.2615	-3.26486	0
0.7887	4.2082	1.23644	66.8999	8.94538	0
0.7893	1.14353	1.54187	49.5079	19.6304	0
0.7900	-1.89826	3.06534	12.5729	23.596	0
0.7907	-4.04811	3.06534	17.4587	29.0869	0
0.7913	-2.21845	6.42139	66.8999	36.103	0
0.7920	-2.21845	8.5594	96.4979	38.2466	0
0.7927	-5.87776	2.14905	60.48	39.4668	0
0.7933	-8.00473	-2.12329	16.5415	41.2971	0
0.7940	-9.53706	-0.596141	15.0074	40.0769	0
0.7947	-13.1964	0.32015	20.8103	35.4929	0
0.7953	-15.026	0.93101	14.107	27.5617	0
0.7960	-13.1964	0.62558	9.52139	17.495	0
0.7967	-11.0694	-2.73047	3.11821	10.7757	0
0.7973	-8.62224	-1.81786	-2.06769	5.89488	0
0.7980	-8.32492	0.0147195	-7.87057	-2.34146	0
0.7987	-8.62224	-2.73047	-22.5278	-12.7214	0
0.7993	-5.55757	-3.34133	-31.3656	-23.1013	0
0.8000	-2.21845	-2.73047	-36.2513	-29.8124	0
0.8007	-0.983438	-5.17391	-47.2401	-34.3882	0
0.8013	2.35568	-3.95219	-45.4059	-39.574	0
0.8020	6.03785	-0.596141	-44.4887	-43.853	0
0.8027	7.8675	-1.51243	-49.9915	-44.4631	0
0.8033	10.612	1.23644	-13.3733	-44.7681	0
0.8040	9.37697	4.28706	23.2615	-45.0732	0
0.8047	6.03785	-3.0359	-17.0251	-41.4043	0
0.8053	7.8675	-8.22453	-62.4977	-32.5579	0
0.8060	8.78233	-3.95219	-46.323	-22.483	0
0.8067	5.12303	-1.207	-27.7137	-16.0769	0
0.8073	6.03785	-1.51243	-26.7966	-13.3315	0
0.8080	7.8675	1.23644	-14.2737	-3.26486	0
0.8087	2.35568	1.8473	-2.38452	11.6908	0
0.8093	-1.60095	0.93101	4.63563	20.5455	0
0.8100	-1.60095	1.8473	15.0074	23.9011	0
0.8107	-2.21845	2.14905	22.6446	30.3071	0
0.8113	-4.34542	1.8473	30.882	35.4929	0
0.8120	-6.79258	1.54187	35.1508	37.3315	0
0.8127	-9.23974	2.45448	33.6334	40.687	0
0.8133	-9.23974	5.81421	42.4877	43.7375	0
0.8140	-8.32492	6.42139	42.4877	41.9072	0
0.8147	-8.62224	6.72682	35.7677	37.3315	0
0.8153	-8.62224	11.61	67.2	31.5273	0
0.8160	-8.62224	12.2209	89.1776	23.9011	0
0.8167	-10.4519	3.06534	39.4362	15.3514	0
0.8173	-11.3667	-3.0359	-12.7563	7.42013	0
0.8180	-10.1546	-3.34133	-16.108	-0.816214	0
0.8187	-6.17508	-3.95219	-18.2424	-11.1961	0
0.8193	-1.60095	-3.34133	-28.931	-21.5678	0
0.8200	-0.68612	-1.81786	-32.8997	-28.8973	0
0.8207	-0.983438	-2.73047	-43.5716	-33.7781	0
0.8213	1.14353	-3.0359	-49.9915	-38.0488	0
0.8220	3.2705	-3.64676	-49.0743	-41.0993	0
0.8227	4.2082	-4.56305	-53.6433	-43.2429	0
0.8233	5.42034	-2.42872	-50.9086	-43.5479	0
0.8240	6.95268	-2.42872	-47.2401	-41.7094	0
0.8247	8.16482	-3.95219	-49.3745	-38.9639	0
0.8253	8.78233	0.32015	-33.8168	-34.3882	0
0.8260	9.69716	1.23644	-20.9937	-25.5417	0
0.8267	10.612	-0.596141	-17.9422	-16.9921	0
0.8273	9.07965	7.03225	26.3131	-11.1961	0
0.8280	4.50552	12.8317	69.3344	-2.95981	0
0.8287	0.526025	3.98163	36.985	7.72518	0
0.8293	-1.30363	-1.51243	-0.850422	15.0464	0
0.8300	-1.30363	2.75991	14.4071	20.5455	0
0.8307	-1.60095	1.54187	27.5303	29.392	0
0.8313	-4.34542	-0.596141	26.3131	37.0182	0
0.8320	-8.00473	3.98163	34.8506	39.7719	0
0.8327	-8.62224	5.81421	37.9021	40.687	0
0.8333	-8.62224	1.8473	37.9021	41.2971	0
0.8340	-10.4519	-0.90157	40.3534	39.7719	0
0.8347	-11.0694	0.0147195	36.6849	35.798	0
0.8353	-10.7492	0.62558	34.2337	28.7819	0
0.8360	-13.1964	-2.42872	26.3131	20.2405	0
0.8367	-13.1964	-2.73047	13.1899	12.606	0
0.8373	-8.62224	1.23644	16.5415	6.50498	0
0.8380	-7.0899	-0.596141	9.82154	-0.511164	0
0.8387	-7.70741	-3.34133	-7.57042	-10.586	0
0.8393	-3.13328	5.50878	19.8932	-22.483	0
0.8400	0.526025	9.17026	44.6221	-28.8973	0
0.8407	-1.89826	0.0147195	-6.95345	-31.6427	0
0.8413	-1.89826	-3.34133	-60.6634	-37.1336	0
0.8420	2.67587	-1.81786	-57.3118	-44.158	0
0.8427	5.12303	-5.47934	-51.8257	-45.3782	0
0.8433	6.03785	-4.25762	-57.3118	-42.6245	0
0.8440	7.54732	1.54187	-51.8257	-42.0144	0
0.8447	11.2066	0.32015	-49.6746	-42.3195	0
0.8453	12.739	-2.42872	-46.6231	-37.1336	0
0.8460	7.8675	-2.42872	-36.8683	-27.067	0
0.8467	2.67587	-1.51243	-28.6309	-17.9072	0
0.8473	4.50552	0.0147195	-16.4248	-10.586	0
0.8480	5.12303	-0.596141	-8.78769	-2.03641	0
0.8487	2.05836	-1.51243	-4.51891	8.64033	0
0.8493	2.05836	3.98163	18.3758	16.8767	0
0.8500	0.846214	6.11964	32.0993	23.291	0
0.8507	-2.21845	3.06534	32.4161	30.6121	0
0.8513	-0.388801	8.5594	74.5203	37.0182	0
0.8520	-0.68612	13.1372	112.056	39.4668	0
0.8527	-7.0899	3.98163	69.9514	38.8567	0
0.8533	-9.53706	-3.95219	22.0276	37.9416	0
0.8540	-8.62224	-2.42872	29.6647	37.9416	0
0.8547	-10.1546	0.32015	36.6849	37.6365	0
0.8553	-10.1546	1.23644	23.8618	31.5273	0
0.8560	-9.53706	0.93101	16.5415	20.5455	0
0.8567	-11.3667	1.23644	8.90442	12.606	0
0.8573	-11.9842	3.06534	0.666998	7.72518	0
0.8580	-11.9842	0.32015	-6.35315	-1.12126	0
0.8587	-11.9842	-4.25762	-18.2424	-12.1113	0
0.8593	-8.62224	-3.34133	-26.4965	-20.6527	0
0.8600	-4.64274	-2.12329	-37.1684	-28.5922	0
0.8607	-2.81309	-3.34133	-48.1572	-36.8286	0
0.8613	-2.21845	-2.12329	-39.9198	-41.7094	0
0.8620	-1.89826	-1.207	-39.9198	-43.853	0
0.8627	2.67587	0.32015	-50.2916	-44.158	0
0.8633	9.69716	6.11964	-16.108	-42.3195	0
0.8640	9.99448	7.64311	18.3758	-41.7094	0
0.8647	6.03785	0.93101	-21.2939	-41.0993	0
0.8653	5.12303	-3.64676	-64.9489	-34.3882	0
0.8660	4.80284	-3.64676	-51.8257	-26.1518	0
0.8667	3.88801	-1.207	-34.4171	-20.3476	0
0.8673	3.59069	3.06534	-29.8481	-12.1113	0
0.8680	1.44085	3.06534	-15.5077	-0.511164	0
0.8687	-0.388801	1.23644	-2.68467	8.64033	0
0.8693	0.526025	4.89792	6.77003	16.2666	0
0.8700	1.44085	4.59249	17.1585	23.9011	0
0.8707	-1.30363	1.23644	22.6446	30.6121	0
0.8713	-5.55757	3.98163	29.3646	35.798	0
0.8720	-10.1546	5.20335	33.0164	38.8567	0
0.8727	-13.1964	2.14905	35.7677	38.2466	0
0.8733	-10.4519	5.81421	49.5079	37.0182	0
0.8740	-8.00473	10.0865	47.3568	38.2466	0
0.8747	-10.4519	6.72682	38.8193	36.4081	0
0.8753	-11.9842	8.86483	75.1373	29.697	0
0.8760	-9.83438	11.61	98.3321	22.6809	0
0.8767	-9.53706	2.14905	41.5706	14.7413	0
0.8773	-11.0694	-7.00281	-13.0565	5.58983	0
0.8780	-8.32492	-5.17391	-13.9736	-1.42631	0
0.8787	-4.96293	-3.64676	-18.8594	-9.36585	0
0.8793	-5.87776	-4.86848	-32.2827	-19.7375	0
0.8800	-4.04811	-5.47934	-33.8168	-27.067	0
0.8807	-0.068612	-6.0902	-41.754	-32.8629	0
0.8813	0.228707	-4.25762	-49.9915	-38.0488	0
0.8820	0.228707	-1.81786	-51.8257	-38.3538	0
0.8827	4.50552	-3.34133	-58.2289	-38.3538	0
0.8833	6.63249	-2.12329	-56.3946	-41.7094	0
0.8840	4.50552	-0.596141	-53.3431	-40.7942	0
0.8847	5.12303	-3.34133	-56.3946	-37.7437	0
0.8853	7.54732	-2.12329	-40.5201	-35.6084	0
0.8860	7.54732	3.6762	-26.1797	-28.5922	0
0.8867	6.95268	5.81421	-23.1281	-18.2123	0
0.8873	7.54732	8.25397	20.8103	-12.4163	0
0.8880	6.03785	8.25397	62.9312	-4.18001	0
0.8887	2.35568	-1.51243	28.1306	8.03023	0
0.8893	-2.51577	-7.30824	-10.9221	15.3514	0
0.8900	-4.64274	-0.596141	9.22124	21.1556	0
0.8907	-3.4306	3.6762	29.3646	29.697	0
0.8913	-4.96293	2.14905	28.7476	35.4929	0
0.8920	-10.4519	2.14905	35.1508	37.9416	0
0.8927	-12.5789	2.14905	38.8193	39.7719	0
0.8933	-11.3667	1.54187	37.602	39.1618	0
0.8940	-12.2815	1.8473	36.6849	37.9416	0
0.8947	-13.1964	2.75991	31.7991	37.0182	0
0.8953	-12.5789	5.50878	29.6647	32.4424	0
0.8960	-13.1964	7.03225	21.4273	23.596	0
0.8967	-11.664	4.59249	10.1384	16.2666	0
0.8973	-8.91955	4.59249	11.3556	10.4706	0
0.8980	-8.00473	5.50878	-0.550273	1.62418	0
0.8987	-6.49527	4.59249	-17.6421	-8.75575	0
0.8993	-3.4306	9.47569	12.8731	-17.2971	0
0.9000	-2.21845	12.5263	36.0679	-24.3215	0
0.9007	-2.21845	1.54187	-16.725	-31.6427	0
0.9013	-2.21845	-6.39563	-66.4663	-37.4387	0
0.9020	-1.60095	-3.34133	-60.0631	-39.574	0
0.9027	1.44085	-3.95219	-56.6948	-42.3195	0
0.9033	5.12303	-5.17391	-60.0631	-45.9883	0
0.9040	6.03785	-1.51243	-49.0743	-44.4631	0
0.9047	7.25	-2.12329	-47.2401	-39.269	0
0.9053	8.78233	-4.86848	-46.323	-35.9134	0
0.9060	6.33517	-2.73047	-32.5995	-28.8973	0
0.9067	3.59069	-2.12329	-22.5278	-16.9921	0
0.9073	3.59069	-3.0359	-12.7563	-8.75575	0
0.9080	2.35568	-2.12329	-4.21876	-3.87496	0
0.9087	-0.68612	-1.51243	1.58412	4.97973	0
0.9093	-2.21845	0.93101	22.3444	15.3514	0
0.9100	-2.81309	3.98163	35.4676	22.3758	0
0.9107	-1.89826	3.6762	37.9021	28.1718	0
0.9113	-0.983438	7.64311	78.7891	35.1879	0
0.9120	-4.96293	11.3046	112.372	40.0769	0
0.9127	-8.32492	4.89792	68.7341	41.2971	0
0.9133	-7.70741	-0.90157	21.4273	40.687	0
0.9140	-9.23974	1.23644	27.8305	38.8567	0
0.9147	-12.2815	2.14905	32.0993	34.5778	0
0.9153	-12.2815	0.32015	22.0276	28.7819	0
0.9160	-11.9842	0.0147195	18.3758	22.0708	0
0.9167	-10.7492	-1.81786	9.82154	12.3009	0
0.9173	-7.70741	-1.51243	3.71851	4.06458	0
0.9180	-7.41009	0.0147195	0.0666998	-1.42631	0
0.9187	-9.23974	-1.207	-13.9736	-9.6709	0
0.9193	-5.87776	0.93101	-21.6107	-20.6527	0
0.9200	-1.89826	3.06534	-28.931	-28.2872	0
0.9207	-1.30363	0.32015	-44.8056	-34.3882	0
0.9213	-1.30363	0.0147195	-41.754	-39.574	0
0.9220	0.526025	0.93101	-38.3857	-42.6245	0
0.9227	5.12303	-0.596141	-46.323	-44.4631	0
0.9233	11.2066	3.98163	-11.5391	-44.158	0
0.9240	12.1214	7.03225	22.9447	-42.6245	0
0.9247	9.37697	-2.42872	-21.6107	-40.7942	0
0.9253	7.25	-7.9191	-68.0004	-34.9983	0
0.9260	6.03785	-3.64676	-50.2916	-26.1518	0
0.9267	6.03785	-2.42872	-31.9825	-19.7375	0
0.9273	6.63249	-2.42872	-29.8481	-13.6365	0
0.9280	3.59069	-1.207	-14.8907	-5.70525	0
0.9287	0.228707	-2.42872	-2.68467	2.23428	0
0.9293	0.228707	-1.81786	4.03534	11.3858	0
0.9300	-1.30363	-0.596141	14.107	23.9011	0
0.9307	-3.4306	-0.596141	22.3444	32.1374	0
0.9313	-3.13328	1.23644	32.0993	34.2727	0
0.9320	-4.96293	1.23644	35.4676	37.0182	0
0.9327	-8.91955	-0.29071	34.2337	40.687	0
0.9333	-9.23974	4.89792	47.6737	41.6022	0
0.9340	-9.23974	7.03225	48.5908	39.7719	0
0.9347	-10.4519	2.14905	39.7364	37.3315	0
0.9353	-9.23974	5.81421	73.92	30.002	0
0.9360	-8.00473	10.392	97.7151	21.1556	0
0.9367	-11.0694	-0.596141	43.088	15.0464	0
0.9373	-11.0694	-8.83539	-9.70481	8.64033	0
0.9380	-6.79258	-4.25762	-12.1394	-0.511164	0
0.9387	-4.96293	-2.12329	-19.7765	-11.8062	0
0.9393	-5.87776	-4.56305	-33.8168	-21.8729	0
0.9400	-4.34542	-5.17391	-33.5	-28.2872	0
0.9407	-0.068612	-4.25762	-41.754	-33.473	0
0.9413	2.35568	-3.0359	-51.8257	-39.8791	0
0.9420	3.2705	-2.42872	-53.3431	-43.2429	0
0.9427	5.12303	-2.42872	-58.529	-41.4043	0
0.9433	6.03785	-0.596141	-60.0631	-39.8791	0
0.9440	5.42034	-0.90157	-59.146	-39.269	0
0.9447	7.8675	-3.95219	-57.3118	-36.2185	0
0.9453	10.9093	-1.81786	-39.0027	-31.6427	0
0.9460	9.99448	0.62558	-28.0139	-27.067	0
0.9467	9.37697	-0.596141	-25.5794	-20.0426	0
0.9473	9.99448	4.59249	19.2929	-12.1113	0
0.9480	8.78233	9.78112	59.2627	-3.87496	0
0.9487	6.03785	3.37077	25.3959	6.81003	0
0.9493	2.97318	-2.42872	-12.1394	17.495	0
0.9500	-0.983438	0.62558	1.58412	23.9011	0
0.9507	-3.13328	2.14905	16.5415	26.9516	0
0.9513	-4.64274	1.8473	20.5102	33.0525	0
0.9520	-7.70741	4.28706	29.6647	40.687	0
0.9527	-7.70741	3.98163	31.499	40.687	0
0.9533	-5.55757	1.54187	33.0164	37.6365	0
0.9540	-7.41009	1.8473	33.3332	38.2466	0
0.9547	-11.0694	3.6762	26.3131	37.9416	0
0.9553	-10.4519	3.37077	27.5303	30.6121	0
0.9560	-8.32492	0.62558	24.779	21.4607	0
0.9567	-7.70741	-0.29071	9.52139	13.8262	0
0.9573	-7.70741	1.23644	10.1384	8.64033	0
0.9580	-7.0899	-1.51243	4.95246	1.62418	0
0.9587	-4.96293	-3.0359	-11.5391	-10.281	0
0.9593	-0.068612	3.37077	17.4587	-19.7375	0
0.9600	4.50552	4.28706	40.9537	-23.4064	0
0.9607	3.88801	-6.0902	-13.9736	-29.2023	0
0.9613	1.44085	-10.9734	-66.1662	-38.0488	0
0.9620	2.97318	-8.22453	-58.529	-43.2429	0
0.9627	4.80284	-7.00281	-56.3946	-44.158	0
0.9633	4.2082	-5.17391	-64.9489	-42.6245	0
0.9640	5.12303	-3.95219	-56.3946	-41.0993	0
0.9647	9.07965	-6.0902	-51.8257	-39.8791	0
0.9653	10.2918	-5.17391	-49.6746	-36.2185	0
0.9660	7.8675	-2.42872	-39.0027	-28.8973	0
0.9667	7.8675	-3.34133	-30.7653	-20.6527	0
0.9673	10.612	-2.12329	-20.3768	-12.1113	0
0.9680	9.69716	1.8473	-9.08784	-2.95981	0
0.9687	6.95268	4.89792	-1.15057	4.97973	0
0.9693	6.03785	6.72682	20.5102	12.606	0
0.9700	4.2082	5.20335	31.7991	22.6809	0
0.9707	1.44085	7.64311	30.5818	31.5273	0
0.9713	1.76104	15.8824	69.6345	35.4929	0
0.9720	0.526025	14.9697	107.787	37.0182	0
0.9727	-5.87776	2.45448	69.0342	37.0182	0
0.9733	-11.3667	-2.42872	19.5931	37.0182	0
0.9740	-12.2815	0.93101	23.2615	37.9416	0
0.9747	-11.3667	1.23644	31.499	38.5517	0
0.9753	-11.9842	1.23644	24.4788	34.2727	0
0.9760	-14.1112	1.54187	20.21	25.1213	0
0.9767	-13.1964	-0.29071	11.3556	15.0464	0
0.9773	-10.4519	-1.81786	4.03534	8.33528	0
0.9780	-10.4519	-1.51243	-1.76754	1.92923	0
0.9787	-10.1546	0.0147195	-15.1909	-6.31535	0
0.9793	-5.55757	-1.51243	-22.828	-15.1618	0
0.9800	-4.04811	-6.70106	-31.3656	-24.9316	0
0.9807	-2.81309	-6.0902	-44.4887	-35.9134	0
0.9813	2.05836	0.32015	-37.1684	-42.6245	0
0.9820	3.88801	-2.12329	-33.8168	-43.2429	0
0.9827	2.97318	-6.39563	-42.3543	-42.3195	0
0.9833	6.03785	0.32015	-10.005	-42.9378	0
0.9840	7.25	3.37077	22.3444	-42.0144	0
0.9847	4.50552	-6.0902	-18.8594	-38.3538	0
0.9853	3.88801	-8.83539	-64.3319	-33.473	0
0.9860	3.59069	-3.0359	-49.6746	-27.067	0
0.9867	3.2705	-1.51243	-28.931	-20.9577	0
0.9873	5.12303	-0.596141	-24.6622	-13.0264	0
0.9880	3.2705	2.75991	-16.4248	-2.34146	0
0.9887	-0.388801	1.54187	-6.03633	7.72518	0
0.9893	-0.388801	0.32015	7.68715	16.2666	0
0.9900	-0.388801	2.45448	17.7588	24.8162	0
0.9907	-4.64274	4.28706	19.5931	31.5273	0
0.9913	-5.55757	5.50878	29.6647	36.103	0
0.9920	-4.96293	5.81421	36.6849	39.7719	0
0.9927	-8.32492	6.11964	36.6849	42.5173	0
0.9933	-10.1546	7.94854	48.5908	43.1274	0
0.9940	-9.23974	5.81421	47.9738	40.382	0
0.9947	-8.62224	2.45448	38.8193	37.9416	0
0.9953	-7.0899	7.03225	73.6032	35.1879	0
0.9960	-7.70741	10.0865	97.7151	26.6465	0
0.9967	-10.4519	1.54187	43.4049	16.5716	0
0.9973	-11.0694	-4.25762	-10.6219	9.86053	0
0.9980	-8.91955	-2.12329	-13.6735	1.92923	0
0.9987	-7.0899	-2.73047	-18.2424	-9.6709	0
0.9993	-2.24132	-2.78199	-30.6485	-16.2418	0
1.0000	0.205836	1.49035	-35.2175	-21.741	0
1.0007	-1.3265	0.272311	-43.755	-29.0622	0
1.0013	-0.70899	-3.39285	-48.0405	-35.4682	0
1.0020	3.86514	-1.8657	-49.5579	-36.6884	0
1.0027	5.3746	1.49035	-55.6609	-36.9935	0
1.0033	5.69479	2.40664	-50.1749	-38.2137	0
1.0040	9.05678	1.79578	-46.5064	-38.2137	0
1.0047	10.5662	1.49035	-53.5266	-36.6884	0
1.0053	8.73659	1.49035	-40.4034	-33.3329	0
1.0060	8.43927	0.883171	-25.446	-26.6218	0
1.0067	10.2689	2.10121	-19.6598	-18.6822	0
1.0073	10.5662	7.59527	26.1296	-11.056	0
1.0080	8.73659	9.12242	65.4825	-2.20955	0
1.0087	7.20426	2.40664	28.264	6.95019	0
1.0093	5.07728	-2.17113	-8.37082	13.9663	0
1.0100	0.503154	-1.56027	13.9069	21.6008	0
1.0107	-3.15615	-1.25484	27.0301	29.5321	0
1.0113	-3.15615	0.577741	23.6784	34.4129	0
1.0120	-3.15615	1.49035	37.7187	37.7684	0
1.0127	-6.22082	-1.25484	41.3872	40.8272	0
1.0133	-8.34779	-2.47656	35.5843	39.912	0
1.0140	-6.81545	-1.56027	42.6045	37.4634	0
1.0147	-6.81545	-0.949409	37.1017	36.8533	0
1.0153	-8.64511	-2.17113	33.1331	32.2776	0
1.0160	-8.64511	-6.44347	64.582	23.1261	0
1.0167	-7.13564	-6.7489	86.5429	16.7118	0
1.0173	-6.51814	-0.338549	52.6761	11.2209	0
1.0180	-5.90063	-0.0331189	-5.9196	0.849192	0
1.0187	-2.85883	-3.39285	-25.446	-9.22569	0
1.0193	0.503154	2.71207	11.4724	-15.9368	0
1.0200	-0.411672	6.06812	31.6157	-23.8763	0
1.0207	-1.3265	-4.30546	-17.8255	-32.4177	0
1.0213	-0.114353	-10.4104	-67.2667	-38.5187	0
1.0220	1.41798	-7.35976	-65.1323	-44.3229	0
1.0227	2.95031	-6.7489	-59.9297	-47.6784	0
1.0233	6.60962	-7.35976	-67.2667	-46.7633	0
1.0240	6.90694	-4.91632	-64.5153	-44.933	0
1.0247	4.16246	-2.47656	-59.0293	-42.1875	0
1.0253	5.99211	-0.949409	-53.5266	-35.7733	0
1.0260	6.90694	-1.25484	-46.2063	-27.5369	0
1.0267	3.24763	-1.56027	-39.8031	-18.6822	0
1.0273	3.24763	0.577741	-27.2802	-8.31054	0
1.0280	5.99211	1.18492	-16.6082	1.15424	0
1.0287	3.24763	0.577741	-8.054	8.47543	0
1.0293	-0.114353	5.15551	15.1408	15.7966	0
1.0300	0.503154	7.59527	27.9472	25.8715	0
1.0307	-0.411672	6.37355	28.8643	35.3281	0
1.0313	-2.56151	10.3405	70.0681	39.912	0
1.0320	-4.07098	12.7839	107.303	41.7423	0
1.0327	-6.81545	6.06812	67.6336	44.4878	0
1.0333	-8.64511	-0.338549	21.2439	44.1827	0
1.0340	-7.73028	-0.0331189	26.7299	39.3019	0
1.0347	-7.73028	3.0175	31.6157	36.5483	0
1.0353	-8.64511	5.15551	21.8442	35.9382	0
1.0360	-10.4748	3.62836	17.8755	31.0574	0
1.0367	-12.9219	-0.0331189	8.72099	21.2958	0
1.0373	-11.3896	-0.949409	0.483573	12.136	0
1.0380	-6.81545	-1.25484	-2.56794	3.28959	0
1.0387	-4.9858	-2.78199	-13.8569	-6.48024	0
1.0393	-3.77366	-3.08742	-23.3116	-16.2418	0
1.0400	-1.62382	-4.00003	-32.166	-23.2662	0
1.0407	-1.3265	-5.22175	-42.2376	-29.3672	0
1.0413	-1.02918	-3.39285	-37.0517	-35.1632	0
1.0420	2.95031	-2.17113	-39.4863	-38.2137	0
1.0427	5.07728	-1.56027	-49.2578	-39.7389	0
1.0433	5.99211	3.32293	-14.157	-41.8825	0
1.0440	8.73659	5.45726	20.6269	-42.7976	0
1.0447	9.65141	-1.56027	-19.6598	-38.8238	0
1.0453	8.73659	-5.83261	-65.1323	-32.7228	0
1.0460	10.5662	-3.39285	-51.3922	-26.3167	0
1.0467	11.4811	-2.78199	-32.7829	-19.2923	0
1.0473	9.65141	-3.39285	-30.9487	-11.361	0
1.0480	6.90694	-1.8657	-19.6598	-1.59945	0
1.0487	3.54495	-0.643979	-4.40218	9.08553	0
1.0493	0.503154	0.272311	8.1207	16.7118	0
1.0500	1.41798	1.79578	16.058	21.6008	0
1.0507	1.12066	2.40664	20.6269	28.0069	0
1.0513	-3.47634	4.23922	33.1331	35.023	0
1.0520	-5.90063	6.98441	39.8531	38.3785	0
1.0527	-4.9858	7.9007	38.936	38.3785	0
1.0533	-5.90063	6.06812	52.6761	40.2171	0
1.0540	-7.73028	3.32293	55.7276	43.2676	0
1.0547	-6.81545	4.85008	45.656	42.6575	0
1.0553	-3.77366	13.0893	76.4713	37.1583	0
1.0560	-4.39117	15.5291	102.117	29.5321	0
1.0567	-8.64511	4.54465	48.4073	19.4655	0
1.0573	-8.64511	-4.91632	-8.97112	10.0007	0
1.0580	-4.07098	-3.6946	-8.67097	2.37444	0
1.0587	-1.94401	-2.78199	-11.4223	-5.87015	0
1.0593	-0.411672	-5.83261	-29.1144	-15.6317	0
1.0600	1.7153	-5.83261	-32.4661	-24.4864	0
1.0607	2.03549	-2.47656	-42.5378	-30.5874	0
1.0613	3.24763	-0.949409	-53.5266	-34.8581	0
1.0620	8.14195	-1.25484	-47.1234	-39.1288	0
1.0627	9.65141	-2.47656	-53.2264	-40.9674	0
1.0633	8.73659	-3.08742	-55.3608	-39.4339	0
1.0640	10.5662	-4.00003	-14.4738	-40.349	0
1.0647	10.8864	-4.00003	18.7927	-41.8825	0
1.0653	8.43927	-1.8657	-5.31931	-36.6884	0
1.0660	7.82176	-0.643979	-44.372	-27.2319	0
1.0667	8.73659	0.883171	-36.7516	-18.9873	0
1.0673	8.73659	5.76269	17.8755	-9.83579	0
1.0680	7.20426	6.06812	53.5933	-1.9045	0
1.0687	3.24763	-1.8657	23.3783	5.42494	0
1.0693	-0.411672	-3.39285	-14.4738	14.5764	0
1.0700	-2.56151	3.93379	-3.78521	24.0412	0
1.0707	-3.77366	5.45726	14.2237	30.4473	0
1.0713	-4.39117	1.49035	15.7411	35.9382	0
1.0720	-4.07098	2.10121	23.9786	39.607	0
1.0727	-6.22082	3.32293	29.1811	40.5221	0
1.0733	-9.55993	1.79578	29.4813	39.607	0
1.0740	-10.4748	1.79578	37.1017	38.9886	0
1.0747	-9.88012	2.10121	31.9158	40.2171	0
1.0753	-9.88012	0.272311	26.7299	36.8533	0
1.0760	-11.0923	-1.25484	57.5619	24.0412	0
1.0767	-11.3896	-0.949409	81.357	14.2714	0
1.0773	-9.88012	-1.56027	45.3558	11.831	0
1.0780	-7.73028	-4.00003	-12.3228	2.98454	0
1.0787	-5.30599	-3.6946	-25.1458	-10.7509	0
1.0793	-2.56151	2.71207	14.2237	-17.7671	0
1.0800	-0.411672	4.54465	31.9158	-22.6561	0
1.0807	-1.3265	-3.08742	-20.5769	-29.9773	0
1.0813	-2.24132	-7.66519	-75.5041	-34.248	0
1.0820	-0.114353	-4.91632	-76.1044	-37.6036	0
1.0827	3.54495	-3.08742	-67.5669	-42.7976	0
1.0833	5.69479	-3.6946	-73.6699	-44.0178	0
1.0840	6.28943	-3.08742	-68.7841	-43.1027	0
1.0847	6.90694	-2.17113	-60.5467	-40.9674	0
1.0853	6.90694	-0.0331189	-55.3608	-33.943	0
1.0860	7.82176	1.18492	-44.6722	-25.0965	0
1.0867	8.73659	0.883171	-36.1346	-18.0721	0
1.0873	8.73659	2.40664	-27.8972	-9.83579	0
1.0880	6.90694	2.10121	-17.5254	-2.20955	0
1.0887	4.16246	1.79578	-6.21975	4.81484	0
1.0893	2.33281	7.59527	11.7725	15.7966	0
1.0900	1.7153	8.51156	20.6269	26.1766	0
1.0907	1.7153	3.62836	26.1296	31.0574	0
1.0913	0.503154	9.73328	68.8508	33.8028	0
1.0920	-2.24132	15.2237	103.935	36.8533	0
1.0927	-5.30599	3.32293	65.4825	40.5221	0
1.0933	-9.55993	-4.61089	19.7098	43.5726	0
1.0940	-10.7949	0.577741	22.7613	43.2676	0
1.0947	-8.9653	2.10121	28.8643	40.5221	0
1.0953	-8.34779	0.272311	22.4611	35.9382	0
1.0960	-9.88012	0.883171	21.544	27.7018	0
1.0967	-9.88012	-0.338549	15.1408	16.7118	0
1.0973	-8.05047	-1.25484	5.9863	8.78048	0
1.0980	-6.81545	-2.47656	-1.95097	2.98454	0
1.0987	-4.39117	-5.22175	-14.774	-6.1752	0
1.0993	-2.56151	-3.39285	-20.5769	-17.157	0
1.1000	-3.15615	-3.08742	-28.1973	-24.4864	0
1.1007	-2.56151	-7.66519	-41.6206	-29.9773	0
1.1013	0.205836	-6.13804	-33.3832	-35.4682	0
1.1020	1.7153	-4.30546	-29.7314	-40.6541	0
1.1027	4.77997	-6.13804	-41.9375	-43.4077	0
1.1033	9.65141	2.10121	-9.88824	-43.4077	0
1.1040	10.5662	8.81699	25.8128	-41.8825	0
1.1047	7.52444	-2.17113	-16.9084	-40.044	0
1.1053	7.52444	-9.49409	-63.5982	-34.5531	0
1.1060	7.82176	-4.00003	-48.0405	-26.3167	0
1.1067	6.60962	-2.17113	-30.9487	-19.5974	0
1.1073	5.69479	-1.25484	-29.4146	-12.2762	0
1.1080	5.69479	2.10121	-15.9913	-1.9045	0
1.1087	5.07728	-0.643979	-5.61945	8.47543	0
1.1093	3.24763	-4.00003	2.31782	16.7118	0
1.1100	0.503154	-2.78199	14.824	24.9564	0
1.1107	-1.3265	0.577741	22.7613	32.2776	0
1.1113	-0.411672	3.93379	31.9158	36.5483	0
1.1120	-2.24132	2.71207	34.6672	39.607	0
1.1127	-6.81545	0.272311	34.0502	43.8777	0
1.1133	-8.34779	3.32293	49.6246	44.1827	0
1.1140	-6.81545	3.32293	50.2249	40.5221	0
1.1147	-7.73028	2.40664	38.936	38.9886	0
1.1153	-9.55993	10.6459	76.4713	37.4634	0
1.1160	-9.26261	10.6459	104.852	29.5321	0
1.1167	-8.64511	-5.22175	46.5731	19.1522	0
1.1173	-9.55993	-10.1049	-11.7225	12.4411	0
1.1180	-10.4748	-3.6946	-12.6396	5.72999	0
1.1187	-7.73028	-4.91632	-16.9084	-4.955	0
1.1193	-3.15615	-5.83261	-31.549	-16.5469	0
1.1200	-1.62382	-4.91632	-32.4661	-25.0965	0
1.1207	-2.24132	-9.49409	-39.8031	-31.1975	0
1.1213	-0.70899	-8.27237	-45.9061	-36.0783	0
1.1220	2.03549	-0.0331189	-45.9061	-39.1288	0
1.1227	2.63013	0.577741	-52.6094	-41.2724	0
1.1233	4.45978	-3.6946	-52.0091	-42.4926	0
1.1240	7.82176	-3.39285	-50.1749	-41.5774	0
1.1247	7.20426	-0.338549	-53.8267	-37.9086	0
1.1253	5.07728	1.49035	-37.9688	-33.6379	0
1.1260	6.90694	-1.25484	-26.0629	-26.3167	0
1.1267	9.05678	-1.56027	-26.0629	-16.5469	0
1.1273	8.73659	6.67898	18.1924	-9.83579	0
1.1280	6.28943	7.9007	63.3481	-4.3449	0
1.1287	2.95031	-3.08742	30.6986	5.72999	0
1.1293	1.12066	-6.44347	-9.88824	15.7966	0
1.1300	1.7153	-0.338549	5.9863	23.4311	0
1.1307	0.205836	0.577741	25.8128	32.2776	0
1.1313	-4.07098	-0.0331189	30.9987	37.7684	0
1.1320	-4.9858	1.49035	39.2528	38.6836	0
1.1327	-5.30599	1.49035	40.7702	39.607	0
1.1333	-7.73028	1.49035	40.7702	39.607	0
1.1340	-10.1774	1.18492	42.6045	38.3785	0
1.1347	-10.4748	-0.338549	39.8531	39.3019	0
1.1353	-8.9653	2.40664	39.2528	35.3281	0
1.1360	-8.34779	4.23922	30.9987	24.0412	0
1.1367	-10.1774	1.49035	19.4096	17.3219	0
1.1373	-10.4748	0.577741	25.2125	13.6613	0
1.1380	-6.22082	-0.643979	14.824	3.59464	0
1.1387	-2.56151	-1.56027	-6.83673	-8.00549	0
1.1393	-0.70899	3.62836	23.3783	-16.2418	0
1.1400	2.03549	6.06812	46.2563	-24.7915	0
1.1407	3.86514	-0.643979	-11.1055	-33.0278	0
1.1413	4.45978	-5.22175	-62.6811	-37.6036	0
1.1420	5.99211	-4.91632	-55.3608	-40.6541	0
1.1427	7.20426	-5.83261	-52.6094	-41.8825	0
1.1433	6.28943	-5.83261	-60.2466	-42.7976	0
1.1440	5.99211	-4.91632	-53.5266	-42.7976	0
1.1447	7.52444	-4.91632	-53.5266	-39.4339	0
1.1453	10.2689	-2.78199	-52.9263	-33.6379	0
1.1460	12.3959	-2.17113	-42.2376	-28.7571	0
1.1467	12.7161	-2.78199	-34.0002	-22.046	0
1.1473	10.5662	-0.0331189	-21.4773	-12.2762	0
1.1480	7.82176	-0.338549	-10.5052	-3.42975	0
1.1487	7.52444	-3.08742	-5.9196	4.20474	0
1.1493	6.60962	1.49035	16.058	13.6613	0
1.1500	2.33281	6.06812	30.9987	22.516	0
1.1507	-0.411672	4.85008	31.6157	28.617	0
1.1513	1.12066	7.59527	71.2854	34.4129	0
1.1520	2.33281	9.73328	108.821	39.3019	0
1.1527	-1.62382	1.49035	68.2339	39.912	0
1.1533	-6.22082	-5.52718	20.6269	39.607	0
1.1540	-5.90063	-3.08742	28.264	40.5221	0
1.1547	-4.9858	-3.08742	35.2842	38.9886	0
1.1553	-6.22082	-3.6946	22.4611	33.1927	0
1.1560	-8.64511	-0.643979	17.5754	27.3968	0
1.1567	-10.1774	-1.25484	12.3895	21.9059	0
1.1573	-8.05047	-3.08742	5.06918	13.9663	0
1.1580	-4.39117	-1.8657	-2.25112	2.98454	0
1.1587	-3.47634	-0.949409	-15.9913	-7.70044	0
1.1593	-3.15615	-3.08742	-23.3116	-15.9368	0
1.1600	-1.3265	-4.91632	-31.549	-22.046	0
1.1607	0.503154	-4.91632	-43.1547	-27.5369	0
1.1613	1.7153	-3.08742	-37.0517	-34.248	0
1.1620	4.16246	-1.56027	-38.886	-40.349	0
1.1627	6.90694	0.577741	-49.8747	-42.7976	0
1.1633	10.2689	6.37355	-14.157	-41.8825	0
1.1640	13.3107	9.12242	21.544	-41.8825	0
1.1647	10.8864	0.577741	-21.4773	-40.6541	0
1.1653	7.20426	-9.18866	-66.6497	-36.0783	0
1.1660	9.3541	-7.66519	-50.1749	-28.4521	0
1.1667	10.2689	-1.25484	-33.3832	-20.5125	0
1.1673	7.52444	-0.0331189	-32.7829	-11.6661	0
1.1680	7.20426	-3.08742	-19.3429	-3.1247	0
1.1687	6.90694	-2.17113	-5.9196	4.81484	0
1.1693	3.86514	1.49035	4.15206	12.136	0
1.1700	2.95031	0.883171	16.058	22.516	0
1.1707	1.7153	-0.338549	22.4611	32.5826	0
1.1713	-2.85883	2.71207	28.264	35.023	0
1.1720	-5.30599	2.40664	31.6157	34.718	0
1.1727	-4.9858	0.577741	34.9674	38.0735	0
1.1733	-6.81545	5.76269	49.6246	40.2171	0
1.1740	-7.43296	8.20613	47.7904	38.0735	0
1.1747	-6.81545	5.45726	38.0189	35.6331	0
1.1753	-7.73028	9.42785	75.5542	31.9725	0
1.1760	-8.64511	9.73328	101.801	24.9564	0
1.1767	-9.88012	-1.25484	45.3558	16.7118	0
1.1773	-10.4748	-4.91632	-11.4223	7.56029	0
1.1780	-8.64511	0.272311	-12.3228	-0.371006	0
1.1787	-6.22082	-1.8657	-15.6911	-5.5651	0
1.1793	-4.68848	-3.39285	-30.6485	-14.1065	0
1.1800	-3.15615	-0.949409	-33.0831	-24.4864	0
1.1807	-1.3265	-4.00003	-38.886	-31.8076	0
1.1813	1.7153	-4.91632	-46.2063	-37.2985	0
1.1820	4.77997	-0.643979	-48.9576	-40.9674	0
1.1827	5.07728	-1.56027	-52.3093	-40.6541	0
1.1833	5.3746	-3.08742	-49.8747	-40.9674	0
1.1840	7.20426	-0.643979	-50.475	-42.7976	0
1.1847	6.90694	-0.949409	-53.8267	-40.044	0
1.1853	7.52444	-1.25484	-37.9688	-33.0278	0
1.1860	10.5662	2.10121	-27.8972	-26.9268	0
1.1867	10.8864	3.32293	-23.9285	-20.5125	0
1.1873	9.3541	6.98441	23.3783	-12.5812	0
1.1880	10.2689	10.3405	61.5305	-3.42975	0
1.1887	8.43927	1.79578	25.2125	7.56029	0
1.1893	1.41798	-6.44347	-9.58809	16.7118	0
1.1900	-1.3265	-2.78199	6.5866	23.1261	0
1.1907	0.503154	0.883171	18.7927	30.4473	0
1.1913	-1.3265	-0.949409	22.4611	37.1583	0
1.1920	-3.15615	-0.338549	34.3671	39.912	0
1.1927	-2.24132	0.883171	35.8845	40.5221	0
1.1933	-4.39117	-1.25484	35.2842	41.7423	0
1.1940	-8.05047	-1.56027	38.3357	42.6575	0
1.1947	-7.73028	0.883171	34.0502	39.607	0
1.1953	-7.13564	1.79578	31.6157	32.5826	0
1.1960	-8.9653	-0.643979	21.544	24.3463	0
1.1967	-8.9653	-1.8657	6.5866	17.932	0
1.1973	-7.73028	1.49035	11.1722	11.5259	0
1.1980	-7.13564	1.79578	4.45221	4.81484	0
1.1987	-5.90063	-0.949409	-14.157	-1.9045	0
1.1993	-2.56151	3.32293	16.9751	-12.5812	0
1.2000	0.205836	7.9007	43.5216	-24.1814	0
1.2007	-0.411672	2.10121	-12.3228	-30.5874	0
1.2013	-1.94401	-4.30546	-66.6497	-33.6379	0
1.2020	0.800473	-4.61089	-58.1122	-38.2137	0
1.2027	5.3746	-4.00003	-51.6923	-42.7976	0
1.2033	5.69479	-4.30546	-60.2466	-43.7128	0
1.2040	5.3746	-4.91632	-55.9778	-41.8825	0
1.2047	8.14195	-5.83261	-50.7752	-38.8238	0
1.2053	8.43927	-4.91632	-44.0719	-35.4682	0
1.2060	7.52444	-3.6946	-33.3832	-29.0622	0
1.2067	9.05678	-2.47656	-26.9801	-20.8258	0
1.2073	7.82176	-1.25484	-15.6911	-13.1913	0
1.2080	4.16246	-3.08742	-8.054	-3.42975	0
1.2087	5.3746	-2.78199	-4.08536	10.0007	0
1.2093	6.60962	4.23922	19.1095	20.3806	0
1.2100	2.63013	7.9007	31.3155	25.5665	0
1.2107	0.503154	6.98441	27.9472	31.6675	0
1.2113	0.503154	13.7002	70.0681	38.0735	0
1.2120	-3.15615	16.4454	111.272	41.1322	0
1.2127	-7.43296	6.06812	68.2339	44.1827	0
1.2133	-7.73028	0.272311	20.0266	45.0979	0
1.2140	-8.34779	1.79578	31.6157	41.1322	0
1.2147	-10.4748	1.49035	36.5014	38.6836	0
1.2153	-10.4748	2.10121	22.7613	36.8533	0
1.2160	-9.88012	2.71207	23.3783	28.617	0
1.2167	-8.64511	-0.949409	14.824	18.8471	0
1.2173	-6.51814	-0.338549	2.61797	13.0512	0
1.2180	-4.9858	1.49035	2.93479	6.03504	0
1.2187	-5.30599	-2.47656	-15.9913	-5.26005	0
1.2193	-5.60331	-4.91632	-27.8972	-14.7166	0
1.2200	-3.15615	-2.78199	9.03782	-20.5125	0
1.2207	1.12066	-1.25484	32.5328	-27.2319	0
1.2213	3.24763	0.272311	-5.9196	-34.8581	0
1.2220	4.16246	-0.0331189	-56.2779	-39.1288	0
1.2227	7.82176	-1.25484	-61.1637	-41.8825	0
1.2233	12.3959	4.85008	-19.9599	-43.4077	0
1.2240	12.0986	9.73328	7.20357	-42.7976	0
1.2247	9.65141	1.49035	-28.8143	-41.5774	0
1.2253	10.5662	-6.7489	-70.9185	-37.2985	0
1.2260	11.1837	-4.91632	-59.9297	-26.6218	0
1.2267	10.8864	-3.08742	-40.1032	-17.157	0
1.2273	11.1837	-2.47656	-36.4347	-13.8014	0
1.2280	9.65141	0.577741	-24.2287	-6.78529	0
1.2287	6.90694	2.10121	-13.2399	5.72999	0
1.2293	5.3746	2.71207	-5.00248	15.7966	0
1.2300	4.77997	3.62836	13.3066	23.1261	0
1.2307	3.24763	2.40664	19.7098	31.6675	0
1.2313	0.503154	4.23922	26.1296	35.9382	0
1.2320	-0.70899	11.5622	68.8508	36.8533	0
1.2327	-0.70899	12.4785	105.769	40.2171	0
1.2333	-4.07098	5.76269	81.6572	43.2676	0
1.2340	-8.05047	-0.949409	29.7814	42.9625	0
1.2347	-6.51814	-1.56027	22.4611	40.8272	0
1.2353	-4.9858	6.06812	69.4511	36.8533	0
1.2360	-7.73028	9.12242	89.9113	28.617	0
1.2367	-8.05047	-2.17113	36.5014	18.5421	0
1.2373	-5.60331	-8.88323	-13.5567	10.6108	0
1.2380	-6.22082	-2.78199	-15.0741	3.59464	0
1.2387	-5.30599	-1.8657	-16.2914	-5.26005	0
1.2393	-2.56151	-7.66519	-30.6485	-15.3267	0
1.2400	-2.56151	-7.66519	-38.5691	-24.7915	0
1.2407	-1.3265	-6.7489	-48.0405	-31.8076	0
1.2413	2.33281	-6.7489	-55.6609	-36.3834	0
1.2420	3.86514	-3.08742	-55.3608	-41.2724	0
1.2427	4.77997	-3.08742	-57.195	-44.933	0
1.2433	5.07728	-6.13804	-56.8782	-44.3229	0
1.2440	5.07728	-6.7489	-59.6296	-40.9674	0
1.2447	7.82176	-5.83261	-61.764	-40.6541	0
1.2453	10.5662	-3.08742	-42.5378	-40.9674	0
1.2460	8.73659	-0.643979	-28.8143	-33.3329	0
1.2467	7.52444	-2.17113	-26.9801	-20.8258	0
1.2473	9.05678	0.577741	16.9751	-11.9711	0
1.2480	6.90694	7.59527	59.9964	-3.7348	0
1.2487	3.24763	4.23922	27.0301	7.56029	0
1.2493	3.24763	-3.6946	-10.5052	15.7966	0
1.2500	2.95031	-1.8657	5.06918	22.2109	0
1.2507	0.503154	2.71207	19.4096	28.922	0
1.2513	-2.24132	1.79578	18.7927	34.1079	0
1.2520	-4.39117	0.883171	25.5127	37.7684	0
1.2527	-5.90063	2.10121	29.4813	42.6575	0
1.2533	-6.22082	3.32293	32.833	43.8777	0
1.2540	-7.43296	2.40664	36.1846	40.5221	0
1.2547	-8.64511	1.79578	30.6986	39.912	0
1.2553	-8.05047	4.23922	27.647	38.3785	0
1.2560	-8.05047	3.93379	21.8442	29.2271	0
1.2567	-9.26261	0.272311	12.0893	19.7705	0
1.2573	-8.34779	-0.338549	16.3581	14.5764	0
1.2580	-5.30599	-0.0331189	7.50372	5.72999	0
1.2587	-4.39117	-1.25484	-10.5052	-5.26005	0
1.2593	-3.15615	3.62836	20.6269	-12.8863	0
1.2600	0.205836	6.98441	46.2563	-19.9024	0
1.2607	0.503154	-1.8657	-8.37082	-27.5369	0
1.2613	-0.70899	-9.49409	-61.764	-33.6379	0
1.2620	1.12066	-6.7489	-59.0293	-38.8238	0
1.2627	3.24763	-4.61089	-57.7953	-43.7128	0
1.2633	5.07728	-6.7489	-63.5982	-44.933	0
1.2640	6.90694	-7.35976	-54.4437	-42.4926	0
1.2647	5.99211	-6.13804	-52.0091	-39.1288	0
1.2653	5.07728	-3.6946	-50.7752	-34.5531	0
1.2660	7.20426	-1.56027	-39.8031	-26.3167	0
1.2667	6.90694	-1.25484	-31.549	-18.9873	0
1.2673	3.86514	-1.25484	-19.0428	-15.3267	0
1.2680	3.86514	-1.25484	-9.27127	-10.4459	0
1.2687	4.45978	-1.56027	-5.00248	1.15424	0
1.2693	3.24763	1.18492	16.3581	13.0512	0
1.2700	0.205836	1.79578	32.5328	20.3806	0
1.2707	-2.24132	0.883171	36.5014	27.0917	0
1.2713	-1.02918	7.28984	77.3884	34.4129	0
1.2720	0.205836	11.5622	113.406	39.3019	0
1.2727	-3.47634	1.79578	73.4198	41.7423	0
1.2733	-7.73028	-7.66519	26.7299	43.2676	0
1.2740	-10.4748	-5.83261	30.6986	43.2676	0
1.2747	-13.5394	-2.17113	36.1846	40.5221	0
1.2753	-13.2421	-2.78199	30.6986	35.023	0
1.2760	-11.3896	-3.6946	27.647	27.7018	0
1.2767	-11.3896	-4.30546	16.3581	20.3806	0
1.2773	-10.4748	-3.08742	6.90342	12.4411	0
1.2780	-8.9653	-2.17113	1.10055	4.50979	0
1.2787	-9.55993	-3.6946	-12.9398	-4.3449	0
1.2793	-7.73028	-3.6946	-18.7426	-14.1065	0
1.2800	-3.15615	-3.08742	-23.3116	-22.3511	0
1.2807	-1.94401	-5.22175	-36.1346	-29.6723	0
1.2813	-1.94401	-6.7489	-31.8658	-35.4682	0
1.2820	-0.411672	-5.52718	-26.9801	-38.8238	0
1.2827	1.41798	-2.47656	-33.3832	-40.6541	0
1.2833	4.77997	6.06812	-1.95097	-40.9674	0
1.2840	7.82176	11.5622	28.5642	-40.6541	0
1.2847	5.07728	3.62836	-18.4258	-39.7389	0
1.2853	2.33281	-4.00003	-69.101	-34.5531	0
1.2860	3.24763	0.883171	-55.9778	-25.0965	0
1.2867	3.54495	4.85008	-39.8031	-17.157	0
1.2873	3.24763	2.71207	-35.8344	-12.5812	0
1.2880	4.77997	3.0175	-15.9913	-7.39539	0
1.2887	6.60962	4.23922	-5.00248	3.28959	0
1.2893	4.16246	5.15551	2.01767	17.0168	0
1.2900	-1.94401	5.76269	23.0781	25.2614	0
1.2907	-4.9858	4.23922	25.2125	29.2271	0
1.2913	-2.56151	5.45726	27.3469	35.3281	0
1.2920	-1.02918	14.9182	72.8195	39.607	0
1.2927	-4.07098	20.4123	108.821	38.6836	0
1.2933	-7.73028	14.3074	82.8911	40.8272	0
1.2940	-8.05047	5.45726	36.1846	42.6575	0
1.2947	-7.43296	2.71207	29.7814	38.6836	0
1.2953	-6.22082	6.98441	70.9852	33.8028	0
1.2960	-6.81545	8.81699	93.2629	27.7018	0
1.2967	-9.55993	1.79578	41.6873	17.6269	0
1.2973	-9.88012	-4.61089	-14.157	9.69563	0
1.2980	-7.73028	-4.61089	-13.2399	3.28959	0
1.2987	-7.13564	-4.91632	-12.6396	-5.87015	0
1.2993	-6.22082	-4.61089	-33.7001	-15.0216	0
1.3000	-2.56151	-2.78199	-37.9688	-22.046	0
1.3007	-1.3265	-3.6946	-42.2376	-29.0622	0
1.3013	-2.24132	-5.22175	-54.4437	-34.5531	0
1.3020	1.12066	-2.78199	-53.8267	-40.349	0
1.3027	5.3746	-1.25484	-60.2466	-44.0178	0
1.3033	5.99211	-3.6946	-62.0808	-43.7128	0
1.3040	6.90694	-6.44347	-21.1772	-43.7128	0
1.3047	9.65141	-6.7489	12.3895	-43.7128	0
1.3053	8.43927	-3.39285	-14.774	-38.8238	0
1.3060	5.3746	-2.47656	-54.7438	-29.3672	0
1.3067	7.82176	-3.08742	-44.6722	-20.5125	0
1.3073	10.5662	2.71207	8.72099	-13.4964	0
1.3080	6.90694	7.9007	38.936	-6.1752	0
1.3087	2.33281	3.0175	8.72099	3.89969	0
1.3093	1.41798	-2.17113	-25.1458	13.3562	0
1.3100	-0.411672	0.577741	-15.0741	20.9907	0
1.3107	-3.15615	3.32293	4.15206	28.3119	0
1.3113	-3.47634	4.23922	11.4724	34.1079	0
1.3120	-4.9858	3.93379	18.7927	37.1583	0
1.3127	-6.81545	2.71207	24.8957	39.912	0
1.3133	-7.73028	3.32293	29.1811	41.4373	0
1.3140	-9.26261	3.32293	29.7814	39.607	0
1.3147	-9.55993	0.577741	26.1296	38.9886	0
1.3153	-7.73028	-0.338549	27.0301	37.7684	0
1.3160	-7.13564	-0.338549	20.6269	31.0574	0
1.3167	-7.73028	-1.25484	9.03782	22.2109	0
1.3173	-7.43296	1.49035	14.2237	14.5764	0
1.3180	-7.73028	1.18492	8.72099	5.42494	0
1.3187	-6.22082	-2.47656	-9.58809	-3.7348	0
1.3193	-1.02918	0.577741	16.9751	-12.8863	0
1.3200	0.503154	4.23922	41.3872	-23.2662	0
1.3207	-2.24132	-3.6946	-11.1055	-30.8925	0
1.3213	-1.3265	-11.0212	-66.6497	-35.1632	0
1.3220	2.03549	-8.88323	-63.2981	-38.5187	0
1.3227	4.16246	-6.7489	-54.7438	-40.9674	0
1.3233	5.07728	-7.66519	-59.9297	-42.7976	0
1.3240	6.28943	-8.5778	-58.1122	-44.3229	0
1.3247	7.82176	-7.96694	-54.7438	-42.4926	0
1.3253	8.73659	-4.91632	-48.3406	-36.9935	0
1.3260	7.52444	-2.47656	-40.7035	-29.9773	0
1.3267	5.99211	-2.17113	-37.9688	-21.741	0
1.3273	5.69479	-2.47656	-26.9801	-12.5812	0
1.3280	5.07728	-3.39285	-17.8255	-4.955	0
1.3287	6.28943	-3.08742	-11.4223	4.20474	0
1.3293	6.60962	0.577741	13.0065	13.9663	0
1.3300	3.24763	1.79578	24.2954	21.6008	0
1.3307	0.503154	3.32293	24.2954	28.3119	0
1.3313	1.41798	10.6459	70.6851	35.6331	0
1.3320	1.7153	11.2568	110.038	39.912	0
1.3327	-1.94401	0.577741	66.7164	41.1322	0
[truncated: 42,802 more rows]
