# Supplementary material for: Identification of Haptic Based Guiding Using Hard Reins
Source: PLoS One. 2015 Jul 22;10(7):e0132020. doi: 10.1371/journal.pone.0132020 (PMC4511788; doi:10.1371/journal.pone.0132020)
Supplement: S3 File — (ZIP) [file pone.0132020.s003.zip › EMGData1/Subject7/T15/t15.txt]

0.0000	-0.43783	9.00255	46.882	13.7337	0
0.0007	-1.96148	-2.59477	-4.68077	11.2917	0
0.0013	-0.43783	-9.30883	-57.488	10.3733	0
0.0020	0.788094	-3.51017	-52.6029	11.8969	0
0.0027	0.175132	-0.151419	-47.7178	10.0672	0
0.0033	1.40106	-3.51017	-53.2158	8.54353	0
0.0040	2.92471	-3.51017	-47.1048	7.93129	0
0.0047	3.53767	-0.151419	-46.1947	6.71377	0
0.0053	3.53767	0.763978	-45.266	8.54353	0
0.0060	3.23994	-1.06682	-37.3347	12.8153	0
0.0067	2.62698	-0.763978	-32.4496	13.1214	0
0.0073	0.49037	1.06682	-20.8591	11.8969	0
0.0080	-1.64624	-1.3731	-14.4509	13.7337	0
0.0087	-1.64624	0.151419	-15.0639	15.5634	0
0.0093	-1.96148	8.08715	5.99955	15.5634	0
0.0100	-4.71105	9.30883	21.565	15.8695	0
0.0107	-5.91946	5.34096	20.6362	18.0054	0
0.0113	-5.00878	10.2242	60.9243	20.4474	0
0.0120	-7.14539	14.8012	97.5531	20.1413	0
0.0127	-11.7163	7.17176	53.2901	18.0054	0
0.0133	-14.1682	0.457698	4.16068	20.7466	0
0.0140	-14.4659	2.28849	12.4077	23.8008	0
0.0147	-13.8529	3.81301	19.7261	21.0527	0
0.0153	-12.9423	1.98221	13.3179	20.4474	0
0.0160	-12.6445	1.98221	13.3179	23.8008	0
0.0167	-12.9423	4.42557	4.16068	21.3588	0
0.0173	-11.1034	4.73184	-4.06781	17.6993	0
0.0180	-8.05607	2.89761	-3.15766	18.0054	0
0.0187	-6.83015	5.64724	-10.476	16.4748	0
0.0193	-5.91946	7.17176	-16.9028	13.7337	0
0.0200	-3.48513	2.89761	-22.698	13.1214	0
0.0207	-1.03328	1.98221	-31.5394	9.15577	0
0.0213	0.788094	6.86548	-26.3572	5.48929	0
0.0220	3.53767	5.95008	-26.0414	7.62517	0
0.0227	6.28724	6.25636	-30.6293	7.31905	0
0.0233	7.19793	14.8012	6.29674	4.57789	0
0.0240	7.19793	15.1075	35.2915	3.96565	0
0.0247	4.44835	4.11929	-9.26866	2.442	0
0.0253	1.40106	-0.763978	-53.8288	0	0
0.0260	1.40106	1.98221	-41.9226	1.82976	0
0.0267	3.83539	3.81301	-26.3572	3.65953	0
0.0273	2.92471	5.64724	-24.5183	3.04729	0
0.0280	-1.96148	5.34096	-16.9028	4.87705	0
0.0287	-6.53243	4.73184	-8.95289	7.01293	0
0.0293	-5.62174	6.56264	1.72743	6.10153	0
0.0300	-2.2592	5.34096	10.2717	5.48929	0
0.0307	-1.03328	4.11929	12.4077	6.71377	0
0.0313	-2.87217	8.08715	23.701	8.23741	0
0.0320	-5.00878	7.47804	28.8833	8.84965	0
0.0327	-5.91946	4.42557	24.314	8.54353	0
0.0333	-8.05607	9.30883	38.6535	7.01293	0
0.0340	-8.96676	10.2242	43.5386	4.87705	0
0.0347	-7.75835	6.56264	33.7684	6.10153	0
0.0353	-8.37131	13.5795	68.8556	8.23741	0
0.0360	-9.89496	18.1565	97.8503	4.57789	0
0.0367	-9.282	6.56264	41.6997	-0.61224	0
0.0373	-8.96676	0.457698	-14.1537	-0.91836	0
0.0380	-8.37131	5.64724	-9.56585	-2.442	0
0.0387	-3.78285	5.64724	-10.476	-9.15577	0
0.0393	-0.122592	1.98221	-25.1313	-12.8223	0
0.0400	-0.43783	2.89761	-26.0414	-12.8223	0
0.0407	0.788094	3.81301	-32.4496	-14.652	0
0.0413	5.67428	2.28849	-37.6504	-16.4818	0
0.0420	7.51316	1.67937	-33.9913	-18.3115	0
0.0427	6.58496	2.89761	-37.9476	-19.2299	0
0.0433	8.10861	5.03468	-37.3347	-18.9238	0
0.0440	10.2452	3.51017	-33.0625	-18.3115	0
0.0447	9.9475	0.763978	-36.1273	-19.2299	0
0.0453	9.9475	3.20389	-26.6544	-20.1413	0
0.0460	11.7689	4.73184	-19.0388	-20.4474	0
0.0467	12.3818	5.64724	-17.2	-19.2299	0
0.0473	11.7689	12.9704	26.45	-16.7879	0
0.0480	9.33454	14.4949	65.1964	-17.4001	0
0.0487	6.28724	3.81301	27.9731	-18.9238	0
0.0493	4.44835	-1.06682	-11.7019	-16.7879	0
0.0500	3.83539	1.3731	3.25053	-13.7337	0
0.0507	1.40106	1.67937	16.3641	-13.7337	0
0.0513	-0.43783	1.06682	16.0669	-14.9581	0
0.0520	0.788094	1.3731	23.3853	-15.2643	0
0.0527	2.92471	1.67937	23.3853	-14.9581	0
0.0533	2.92471	3.81301	24.9084	-14.0398	0
0.0540	-0.735555	2.89761	32.2453	-12.5161	0
0.0547	-3.78285	1.3731	28.2703	-11.5978	0
0.0553	-1.96148	4.42557	27.0444	-13.4275	0
0.0560	-1.64624	4.42557	24.314	-16.1757	0
0.0567	-4.09809	1.3731	11.479	-17.7063	0
0.0573	-2.87217	3.51017	14.5438	-18.3115	0
0.0580	1.10333	3.51017	15.1568	-18.6177	0
0.0587	3.53767	0.763978	2.34038	-18.6177	0
0.0593	5.37655	5.95008	29.7934	-20.1413	0
0.0600	5.972	8.39343	56.6521	-22.5833	0
0.0607	2.62698	-2.28849	6.61251	-23.8078	0
0.0613	2.31174	-9.61167	-47.1048	-22.8894	0
0.0620	6.28724	-6.25636	-41.9226	-21.978	0
0.0627	8.72158	-4.11929	-37.0375	-22.8894	0
0.0633	8.42385	-4.42557	-45.266	-22.8894	0
0.0640	8.10861	-3.51017	-40.9938	-21.978	0
0.0647	7.19793	-2.59477	-41.6068	-22.5833	0
0.0653	6.28724	-1.67937	-40.6967	-23.8078	0
0.0660	6.28724	-1.67937	-28.7904	-21.978	0
0.0667	5.972	-1.67937	-26.0414	-19.2299	0
0.0673	2.62698	-0.763978	-22.698	-19.2299	0
0.0680	-0.122592	-1.98221	-13.838	-18.9238	0
0.0687	-0.43783	-2.89761	-6.20387	-16.7879	0
0.0693	-1.03328	1.06682	12.7049	-14.652	0
0.0700	-3.78285	2.59477	23.0881	-12.21	0
0.0707	-4.71105	1.98221	23.3853	-10.0741	0
0.0713	-5.00878	7.47804	64.2862	-9.46189	0
0.0720	-9.282	8.39343	99.9864	-10.0741	0
0.0727	-14.4659	-3.20389	57.878	-9.76801	0
0.0733	-14.7811	-10.5271	13.0207	-8.84965	0
0.0740	-15.3766	-7.78087	22.4751	-7.32601	0
0.0747	-16.6025	-5.64724	26.7472	-6.10849	0
0.0753	-17.5132	-4.73184	16.6799	-6.71377	0
0.0760	-20.2628	-2.59477	17.8872	-8.24437	0
0.0767	-22.7146	-2.28849	11.479	-9.46189	0
0.0773	-18.4414	-4.11929	3.25053	-10.3803	0
0.0780	-13.8529	-5.64724	1.41166	-10.0741	0
0.0787	-13.8529	-5.64724	-8.6557	-8.24437	0
0.0793	-12.9423	-5.34096	-14.4509	-9.15577	0
0.0800	-12.0316	-7.17176	-18.1101	-12.8223	0
0.0807	-13.8529	-6.86548	-28.7904	-14.0398	0
0.0813	-12.3293	-3.51017	-25.7442	-12.8223	0
0.0820	-7.75835	-5.34096	-24.2211	-13.7337	0
0.0827	-6.53243	-5.03468	-30.3135	-13.7337	0
0.0833	-7.44311	5.03468	2.63757	-12.8223	0
0.0840	-6.53243	5.95008	33.4526	-15.2643	0
0.0847	-5.62174	-8.39343	-8.95289	-15.5634	0
0.0853	-5.62174	-14.1921	-55.3519	-11.9039	0
0.0860	-5.00878	-9.61167	-44.6716	-12.8223	0
0.0867	-4.71105	-8.39343	-29.1062	-14.0398	0
0.0873	-5.00878	-7.78087	-23.6081	-9.15577	0
0.0880	-7.44311	-7.47804	-10.476	-7.63213	0
0.0887	-9.89496	-9.91795	-4.99653	-9.76801	0
0.0893	-10.8056	-5.34096	-1.63455	-7.01989	0
0.0900	-12.0316	-0.457698	9.65872	-4.27177	0
0.0907	-14.7811	-5.03468	16.6799	-5.49625	0
0.0913	-15.0789	-6.86548	23.0881	-3.36036	0
0.0920	-13.8529	-2.89761	24.9084	-0.61224	0
0.0927	-16.3048	-2.28849	24.9084	-0.91836	0
0.0933	-18.4414	-0.763978	38.0405	0.911403	0
0.0940	-16.3048	-0.763978	37.1304	3.35341	0
0.0947	-14.1682	-2.89761	28.5861	0.911403	0
0.0953	-14.7811	3.20389	67.0352	-0.30612	0
0.0960	-16.6025	8.08715	96.6244	1.52364	0
0.0967	-17.5132	-2.59477	42.3126	-0.91836	0
0.0973	-15.6918	-10.8333	-14.1537	-4.88401	0
0.0980	-13.5552	-6.56264	-13.225	-4.88401	0
0.0987	-12.0316	-5.34096	-12.6121	-3.9726	0
0.0993	-9.282	-8.08715	-23.9053	-5.49625	0
0.1000	-6.83015	-6.25636	-23.9053	-7.32601	0
0.1007	-6.2347	-3.81301	-28.7904	-6.71377	0
0.1013	-3.78285	-5.34096	-34.9014	-5.80237	0
0.1020	-1.96148	-10.2242	-35.5144	-6.41461	0
0.1027	-4.39581	-12.6641	-40.3995	-7.63213	0
0.1033	-2.87217	-8.08715	-37.6504	-8.24437	0
0.1040	1.69878	-5.64724	-35.1986	-7.93825	0
0.1047	0.175132	-7.17176	-41.9226	-6.71377	0
0.1053	-2.87217	-5.34096	-30.0163	-6.10849	0
0.1060	-0.122592	-5.34096	-17.2	-6.10849	0
0.1067	2.31174	-7.47804	-16.587	-5.49625	0
0.1073	1.69878	-0.457698	21.565	-4.57789	0
0.1080	0.49037	4.73184	61.5372	-3.66648	0
0.1087	-3.48513	-4.42557	29.4963	-2.74812	0
0.1093	-7.75835	-10.8333	-12.0177	-1.22448	0
0.1100	-7.44311	-6.86548	1.11447	0.299163	0
0.1107	-5.62174	-4.11929	16.9771	2.74117	0
0.1113	-7.14539	-1.98221	17.59	5.18317	0
0.1120	-9.282	-1.3731	25.5213	4.57789	0
0.1127	-9.89496	-4.42557	31.6323	2.13588	0
0.1133	-9.89496	-2.59477	34.6785	2.74117	0
0.1140	-9.89496	1.3731	37.7247	6.10153	0
0.1147	-8.96676	-1.06682	34.0656	5.79541	0
0.1153	-7.75835	-2.89761	34.6785	1.52364	0
0.1160	-7.75835	-1.67937	33.4526	0.911403	0
0.1167	-9.89496	-3.20389	23.0881	4.27177	0
0.1173	-9.282	-4.42557	24.314	3.04729	0
0.1180	-2.87217	-3.51017	18.8159	0.911403	0
0.1187	2.01402	-1.67937	5.07083	2.13588	0
0.1193	0.788094	4.73184	33.4526	0.299163	0
0.1200	0.788094	6.56264	59.104	-4.88401	0
0.1207	5.37655	-4.42557	7.81985	-5.80237	0
0.1213	8.10861	-12.3613	-48.015	-5.49625	0
0.1220	9.9475	-9.00255	-45.5817	-7.63213	0
0.1227	11.4711	-6.86548	-42.5355	-7.32601	0
0.1233	10.2452	-6.86548	-50.1511	-7.01989	0
0.1240	8.10861	-5.64724	-40.0837	-9.15577	0
0.1247	9.33454	-5.03468	-37.9476	-8.24437	0
0.1253	12.3818	-3.51017	-39.1735	-6.71377	0
0.1260	14.5184	-3.51017	-23.311	-8.84965	0
0.1267	13.6078	-5.34096	-19.6332	-7.01989	0
0.1273	9.33454	-4.11929	-15.0639	-2.74812	0
0.1280	6.9002	-4.73184	27.3602	-3.66648	0
0.1287	8.42385	-6.25636	62.7631	-3.36036	0
0.1293	7.19793	-1.98221	43.5386	1.82976	0
0.1300	3.53767	-1.3731	5.3866	2.442	0
0.1307	2.62698	-4.42557	9.65872	0.299163	0
0.1313	2.92471	3.20389	61.5372	0.605283	0
0.1320	1.10333	8.08715	88.3959	0	0
0.1327	-1.96148	-3.51017	46.882	-0.91836	0
0.1333	-3.48513	-11.7487	6.9097	2.13588	0
0.1340	-2.57444	-7.17176	15.454	4.57789	0
0.1347	-3.16989	-5.34096	24.6112	3.65953	0
0.1353	-3.78285	-5.95008	15.1568	3.04729	0
0.1360	-1.03328	-4.42557	11.479	3.35341	0
0.1367	2.31174	-4.11929	9.65872	1.52364	0
0.1373	1.69878	-4.42557	4.16068	0.299163	0
0.1380	0.175132	-4.42557	-1.33736	0.911403	0
0.1387	1.40106	-5.34096	-9.56585	0	0
0.1393	3.53767	-5.03468	-15.0639	-1.5306	0
0.1400	5.972	-6.25636	-22.3822	-0.30612	0
0.1407	7.19793	-7.47804	-31.5394	-1.83672	0
0.1413	8.42385	-4.73184	-24.8341	-5.49625	0
0.1420	9.9475	-5.34096	-25.1313	-5.80237	0
0.1427	12.0841	-8.69627	-33.3783	-3.66648	0
0.1433	12.6971	-4.42557	-1.0216	-3.66648	0
0.1440	10.8582	-1.67937	29.1805	-3.66648	0
0.1447	7.19793	-9.61167	-10.476	-1.83672	0
0.1453	6.28724	-15.4103	-53.2158	-1.5306	0
0.1460	7.19793	-14.1921	-42.2198	-3.05424	0
0.1467	6.28724	-11.7487	-29.1062	-3.05424	0
0.1473	3.23994	-9.30883	-28.7904	-0.61224	0
0.1480	0.788094	-8.08715	-19.6332	0.605283	0
0.1487	0.788094	-7.47804	-10.476	0.911403	0
0.1493	-0.122592	-5.34096	-0.111447	2.442	0
0.1500	-2.87217	-5.34096	11.479	5.18317	0
0.1507	-5.91946	-5.34096	15.7511	6.40765	0
0.1513	-6.83015	-1.67937	23.9982	4.57789	0
0.1520	-7.75835	-3.20389	28.8833	3.96565	0
0.1527	-7.44311	-7.17176	27.0444	6.10153	0
0.1533	-7.14539	-2.89761	40.7895	6.40765	0
0.1540	-10.5079	-0.763978	44.7459	4.57789	0
0.1547	-13.8529	-5.03468	37.1304	5.48929	0
0.1553	-12.0316	-0.151419	74.0564	6.40765	0
0.1560	-11.1034	3.20389	102.122	2.74117	0
0.1567	-13.5552	-7.78087	45.6746	0	0
0.1573	-13.8529	-13.5795	-10.476	2.74117	0
0.1580	-12.0316	-7.47804	-7.42979	2.442	0
0.1587	-10.1927	-5.95008	-9.56585	-0.30612	0
0.1593	-8.37131	-9.91795	-25.447	0.911403	0
0.1600	-8.37131	-10.8333	-26.0414	0.911403	0
0.1607	-9.282	-8.39343	-29.7191	-3.36036	0
0.1613	-8.37131	-5.34096	-33.0625	-4.57789	0
0.1620	-6.2347	-5.03468	-33.3783	-1.5306	0
0.1627	-5.00878	-6.56264	-42.5355	-1.22448	0
0.1633	-7.14539	-5.03468	-42.2198	-3.66648	0
0.1640	-9.89496	-5.34096	-37.0375	-2.74812	0
0.1647	-8.96676	-7.17176	-41.6068	-0.30612	0
0.1653	-5.62174	-5.03468	-31.8552	-0.30612	0
0.1660	-4.39581	-3.51017	-22.085	1.21752	0
0.1667	-1.96148	-4.42557	-21.4721	4.57789	0
0.1673	-0.122592	1.98221	18.203	4.27177	0
0.1680	-3.78285	6.56264	58.1752	2.74117	0
0.1687	-6.83015	-1.06682	23.9982	3.35341	0
0.1693	-6.53243	-7.78087	-16.9028	3.65953	0
0.1700	-8.05607	-5.64724	-1.33736	5.48929	0
0.1707	-11.4186	-5.03468	15.1568	8.84965	0
0.1713	-15.0789	-5.95008	13.9309	9.15577	0
0.1720	-18.4414	-3.51017	18.8159	7.31905	0
0.1727	-18.4414	-1.98221	23.0881	7.01293	0
0.1733	-18.1262	-2.28849	27.6574	8.84965	0
0.1740	-20.2628	-2.59477	30.1092	10.0672	0
0.1747	-19.6498	-3.51017	26.1343	9.76105	0
0.1753	-17.5132	-4.11929	31.0194	7.62517	0
0.1760	-19.6498	-4.42557	30.7222	5.48929	0
0.1767	-19.3521	-3.51017	16.9771	3.35341	0
0.1773	-13.8529	-0.457698	19.1131	0.911403	0
0.1780	-10.5079	-0.763978	16.3641	0.911403	0
0.1787	-9.282	-2.28849	1.41166	2.13588	0
0.1793	-8.37131	4.73184	28.8833	0.299163	0
0.1800	-10.1927	9.00255	55.4262	-2.74812	0
0.1807	-9.89496	-2.59477	5.68379	-4.57789	0
0.1813	-6.2347	-12.055	-48.628	-4.57789	0
0.1820	-7.14539	-7.47804	-44.6716	-3.66648	0
0.1827	-8.96676	-4.42557	-39.1735	-3.36036	0
0.1833	-5.3065	-6.86548	-47.7178	-6.10849	0
0.1840	-4.09809	-6.86548	-44.3558	-8.24437	0
0.1847	-6.53243	-5.95008	-41.6068	-7.01989	0
0.1853	-5.00878	-6.25636	-39.7865	-5.80237	0
0.1860	-2.87217	-5.03468	-33.9913	-7.01989	0
0.1867	-4.09809	-2.59477	-30.6293	-6.41461	0
0.1873	-6.83015	-0.151419	-21.7693	-4.57789	0
0.1880	-9.89496	-0.151419	-14.1537	-3.66648	0
0.1887	-10.1927	-1.06682	-9.56585	-2.13588	0
0.1893	-8.37131	0.763978	10.5689	0.299163	0
0.1900	-11.1034	1.06682	20.952	1.82976	0
0.1907	-14.7811	1.3731	20.339	3.65953	0
0.1913	-12.0316	10.8333	60.9243	5.18317	0
0.1920	-11.4186	14.8012	98.1661	3.65953	0
0.1927	-15.9896	3.81301	59.6983	2.442	0
0.1933	-16.9178	-3.51017	13.3179	4.27177	0
0.1940	-15.3766	-1.3731	17.59	5.48929	0
0.1947	-17.5132	-1.98221	23.3853	4.87705	0
0.1953	-20.578	-1.67937	16.9771	4.57789	0
0.1960	-21.4887	0.763978	17.2928	3.35341	0
0.1967	-18.7391	-1.3731	13.3179	1.52364	0
0.1973	-13.8529	-1.98221	7.20689	1.82976	0
0.1980	-12.6445	-1.67937	3.86349	1.82976	0
0.1987	-14.7811	-4.11929	-4.68077	-0.61224	0
0.1993	-12.0316	-1.98221	-9.88162	-2.13588	0
0.2000	-7.75835	1.67937	-17.8129	-2.442	0
0.2007	-7.44311	-0.763978	-26.9701	-3.05424	0
0.2013	-6.2347	-1.3731	-19.0388	-3.66648	0
0.2020	-3.16989	1.06682	-21.7693	-3.9726	0
0.2027	-2.87217	2.28849	-33.0625	-3.66648	0
0.2033	-3.78285	9.61167	1.72743	-2.74812	0
0.2040	-4.09809	12.6641	33.4526	-2.74812	0
0.2047	-4.71105	0.763978	-9.26866	-2.74812	0
0.2053	-3.78285	-4.73184	-53.8288	-2.74812	0
0.2060	-2.57444	1.98221	-43.1299	-5.49625	0
0.2067	-4.39581	3.20389	-29.1062	-7.01989	0
0.2073	-7.44311	1.67937	-26.9701	-4.88401	0
0.2080	-8.05607	4.11929	-18.1101	-3.36036	0
0.2087	-8.37131	4.11929	-11.4047	-3.05424	0
0.2093	-9.89496	3.51017	-3.15766	-0.30612	0
0.2100	-10.1927	5.34096	6.61251	2.442	0
0.2107	-8.05607	5.64724	10.5689	2.442	0
0.2113	-7.75835	5.64724	19.1131	0.911403	0
0.2120	-10.8056	5.95008	21.565	0.911403	0
0.2127	-11.7163	7.78087	18.8159	3.65953	0
0.2133	-10.8056	11.4425	35.2915	6.40765	0
0.2140	-11.7163	10.2242	38.6535	5.48929	0
0.2147	-12.9423	9.91795	27.9731	4.57789	0
0.2153	-12.0316	19.3782	63.6733	4.87705	0
0.2160	-11.1034	22.4307	93.5782	3.35341	0
0.2167	-11.4186	8.69627	41.4025	1.82976	0
0.2173	-10.8056	-0.763978	-11.7019	1.82976	0
0.2180	-9.282	1.67937	-9.88162	0.911403	0
0.2187	-8.37131	1.67937	-12.6121	0.299163	0
0.2193	-7.75835	-0.457698	-25.7442	-0.61224	0
0.2200	-6.53243	-0.151419	-26.3572	-3.9726	0
0.2207	-2.87217	-0.763978	-33.9913	-4.27177	0
0.2213	0.175132	0.151419	-40.6967	-2.442	0
0.2220	1.69878	1.98221	-39.4707	-4.57789	0
0.2227	3.53767	2.28849	-44.6716	-3.9726	0
0.2233	5.37655	1.98221	-45.266	0.299163	0
0.2240	6.58496	-1.06682	-44.9688	-0.91836	0
0.2247	9.03681	-1.98221	-48.9437	-5.49625	0
0.2253	10.8582	5.03468	-36.1273	-4.57789	0
0.2260	10.5605	8.39343	-27.8803	-3.05424	0
0.2267	10.8582	6.25636	-28.7904	-2.74812	0
0.2273	10.8582	13.8858	15.7511	0	0
0.2280	8.72158	18.7691	57.2651	1.21752	0
0.2287	7.51316	5.03468	19.1131	0.911403	0
0.2293	7.19793	-3.51017	-22.9952	1.82976	0
0.2300	6.28724	4.11929	-7.1326	3.65953	0
0.2307	5.37655	6.56264	7.20689	7.01293	0
0.2313	5.06132	3.51017	5.07083	9.15577	0
0.2320	4.15063	6.25636	14.228	8.23741	0
0.2327	4.44835	8.69627	20.339	7.62517	0
0.2333	5.37655	9.00255	22.4751	9.45493	0
0.2340	5.37655	9.61167	25.8371	7.62517	0
0.2347	4.44835	8.69627	23.9982	3.65953	0
0.2353	2.62698	7.78087	24.314	6.10153	0
0.2360	2.62698	7.47804	18.203	10.9855	0
0.2367	6.28724	6.56264	5.68379	10.0672	0
0.2373	9.63226	8.39343	10.2717	6.40765	0
0.2380	10.8582	8.39343	6.9097	4.57789	0
0.2387	12.3818	5.64724	-7.74555	4.57789	0
0.2393	15.4466	12.3613	22.7723	3.96565	0
0.2400	17.5833	16.632	50.2439	2.74117	0
0.2407	16.9703	4.11929	-1.33736	-0.61224	0
0.2413	18.4939	-4.42557	-56.2621	-2.74812	0
0.2420	23.3801	-0.151419	-50.4668	-0.91836	0
0.2427	25.5167	-0.457698	-44.6716	-0.91836	0
0.2433	24.9038	-2.59477	-54.126	-3.66648	0
0.2440	26.7251	0.763978	-51.377	-3.66648	0
0.2447	28.2488	1.06682	-48.3308	-1.83672	0
0.2453	25.5167	-1.06682	-46.1947	-1.83672	0
0.2460	23.0649	0.151419	-39.7865	-1.5306	0
0.2467	23.0649	2.89761	-35.8116	0.911403	0
0.2473	22.1542	6.86548	-25.447	2.13588	0
0.2480	19.4046	5.95008	-19.336	2.74117	0
0.2487	15.1314	3.20389	-17.4971	4.27177	0
0.2493	12.3818	7.17176	5.68379	5.18317	0
0.2500	14.5184	9.30883	21.565	5.48929	0
0.2507	16.0421	7.17176	21.8621	6.10153	0
0.2513	12.9948	12.9704	63.3761	5.48929	0
0.2520	10.8582	15.7166	100.897	4.87705	0
0.2527	10.5605	4.42557	58.1752	5.48929	0
0.2533	8.72158	-0.763978	13.9309	7.62517	0
0.2540	5.37655	3.20389	25.2241	8.54353	0
0.2547	2.92471	0.763978	31.0194	7.31905	0
0.2553	2.62698	-1.06682	21.565	5.79541	0
0.2560	5.06132	2.89761	23.3853	5.48929	0
0.2567	5.37655	2.89761	17.2928	3.65953	0
0.2573	3.23994	1.3731	6.9097	1.21752	0
0.2580	5.37655	1.06682	3.25053	2.13588	0
0.2587	8.10861	-0.763978	-3.15766	3.65953	0
0.2593	7.19793	-0.763978	-8.33994	-0.61224	0
0.2600	8.10861	-0.457698	-16.587	-3.9726	0
0.2607	11.4711	-2.59477	-27.8803	-3.66648	0
0.2613	10.8582	-0.763978	-20.8591	-3.66648	0
0.2620	9.63226	1.67937	-19.336	-2.13588	0
0.2627	12.0841	1.67937	-25.1313	1.52364	0
0.2633	14.5184	7.17176	12.7049	0	0
0.2640	13.31	8.39343	44.4487	-3.9726	0
0.2647	9.9475	-2.89761	0.204319	-2.74812	0
0.2653	9.9475	-9.00255	-47.7178	-2.74812	0
0.2660	12.6971	-3.51017	-41.6068	-5.80237	0
0.2667	12.9948	-1.67937	-29.1062	-1.83672	0
0.2673	11.7689	-2.59477	-23.311	1.21752	0
0.2680	11.7689	0.151419	-11.089	-3.05424	0
0.2687	11.1734	0.151419	-4.38357	-3.9726	0
0.2693	9.9475	-0.763978	5.07083	1.82976	0
0.2700	7.19793	1.06682	16.0669	4.87705	0
0.2707	2.62698	0.763978	21.565	3.96565	0
0.2713	1.69878	-1.67937	35.2915	3.65953	0
0.2720	2.31174	-1.67937	40.7895	3.35341	0
0.2727	-1.03328	-0.151419	36.2016	2.74117	0
0.2733	-3.78285	0.763978	51.767	3.96565	0
0.2740	-1.96148	-1.98221	55.4262	7.31905	0
0.2747	-2.87217	-1.67937	43.5386	8.23741	0
0.2753	-5.3065	7.17176	81.3747	5.48929	0
0.2760	-4.09809	7.78087	114.029	3.65953	0
0.2767	-3.48513	-5.03468	58.491	3.35341	0
0.2773	-3.78285	-10.8333	1.72743	0	0
0.2780	-2.2592	-7.78087	6.61251	-1.83672	0
0.2787	-1.03328	-7.47804	5.07083	-0.61224	0
0.2793	-0.122592	-7.78087	-13.5408	-3.36036	0
0.2800	1.10333	-7.17176	-15.974	-5.19013	0
0.2807	2.01402	-7.17176	-19.336	-2.74812	0
0.2813	4.44835	-5.64724	-26.6544	-3.9726	0
0.2820	7.19793	-5.03468	-28.4932	-7.32601	0
0.2827	6.28724	-6.86548	-31.5394	-5.49625	0
0.2833	6.28724	-5.03468	-30.6293	-5.49625	0
0.2840	7.51316	-3.51017	-32.4496	-8.84965	0
0.2847	4.44835	-3.81301	-35.8116	-8.84965	0
0.2853	4.15063	0.151419	-19.949	-7.01989	0
0.2860	9.63226	0.763978	-12.9278	-6.41461	0
0.2867	9.9475	-0.763978	-16.9028	-3.66648	0
0.2873	7.19793	7.78087	26.1343	-1.5306	0
0.2880	7.51316	9.30883	69.1713	-2.442	0
0.2887	1.69878	-2.89761	34.3813	-0.91836	0
0.2893	-5.62174	-6.25636	-5.60949	2.13588	0
0.2900	-3.16989	-1.98221	11.1818	2.74117	0
0.2907	-1.34852	-4.11929	27.0444	2.74117	0
0.2913	-8.96676	-3.81301	25.8371	3.35341	0
0.2920	-14.4659	-1.67937	32.5425	3.96565	0
0.2927	-14.4659	-4.11929	36.2016	5.18317	0
0.2933	-14.4659	-2.59477	38.9507	6.40765	0
0.2940	-14.1682	-1.3731	42.9256	6.40765	0
0.2947	-15.0789	-7.17176	40.7895	5.48929	0
0.2953	-18.4414	-9.00255	41.4025	6.10153	0
0.2960	-19.3521	-6.25636	34.9943	6.10153	0
0.2967	-17.8284	-7.17176	22.7723	5.48929	0
0.2973	-17.5132	-3.81301	28.2703	5.48929	0
0.2980	-17.5132	-0.151419	24.6112	3.35341	0
0.2987	-15.6918	-0.763978	9.04576	0.605283	0
0.2993	-12.9423	4.73184	37.1304	0	0
0.3000	-12.0316	9.30883	61.8344	-1.22448	0
0.3007	-14.7811	-1.3731	9.65872	-5.49625	0
0.3013	-15.6918	-10.8333	-44.9688	-7.32601	0
0.3020	-12.3293	-6.56264	-42.5355	-5.80237	0
0.3027	-9.89496	-2.89761	-37.6504	-6.10849	0
0.3033	-12.0316	-4.42557	-44.0586	-7.32601	0
0.3040	-14.4659	-4.42557	-41.3096	-7.63213	0
0.3047	-15.6918	-4.42557	-40.6967	-6.71377	0
0.3053	-15.9896	-5.64724	-40.6967	-3.36036	0
0.3060	-13.5552	-5.95008	-34.9014	-1.5306	0
0.3067	-11.1034	-4.11929	-29.7191	-3.66648	0
0.3073	-13.8529	-2.28849	-18.7231	-1.83672	0
0.3080	-19.6498	-3.20389	-10.476	3.65953	0
0.3087	-23.3101	-2.59477	-7.42979	2.74117	0
0.3093	-25.7619	2.89761	10.8846	0.299163	0
0.3100	-28.5115	2.28849	21.8621	4.87705	0
0.3107	-29.4222	-0.763978	24.6112	8.84965	0
0.3113	-29.4222	6.56264	67.3324	6.40765	0
0.3120	-32.1718	12.055	103.033	5.79541	0
0.3127	-36.1297	0.151419	63.0603	9.15577	0
0.3133	-37.0579	-9.91795	16.9771	10.9855	0
0.3140	-38.2663	-6.25636	21.2492	9.76105	0
0.3147	-40.403	-4.42557	26.45	6.40765	0
0.3153	-41.3312	-6.25636	18.8159	6.71377	0
0.3160	-41.6289	-3.51017	20.0233	11.2917	0
0.3167	-41.3312	-1.67937	16.0669	11.5908	0
0.3173	-39.4923	-3.51017	4.77364	7.62517	0
0.3180	-38.5816	-4.73184	-4.06781	7.93129	0
0.3187	-39.4923	-4.73184	-10.476	7.93129	0
0.3193	-37.3557	-5.34096	-13.838	4.27177	0
0.3200	-33.0824	-6.25636	-24.8341	3.96565	0
0.3207	-31.2611	-5.64724	-36.4245	6.10153	0
0.3213	-32.7847	-3.81301	-27.2673	5.18317	0
0.3220	-31.8565	-7.17176	-28.7904	2.74117	0
0.3227	-28.5115	-9.91795	-40.0837	0.299163	0
0.3233	-26.9878	-2.89761	-3.15766	-0.30612	0
0.3240	-29.4222	1.06682	29.4963	0.299163	0
0.3247	-31.2611	-8.39343	-15.3611	-0.61224	0
0.3253	-30.6481	-14.4949	-59.624	-1.83672	0
0.3260	-30.3329	-11.4425	-48.628	-0.91836	0
0.3267	-30.6481	-10.2242	-38.5606	-1.5306	0
0.3273	-32.1718	-10.5271	-37.0375	-1.83672	0
0.3280	-33.0824	-9.00255	-26.9701	2.74117	0
0.3287	-32.1718	-9.61167	-22.698	6.40765	0
0.3293	-34.6061	-7.17176	-13.225	4.57789	0
0.3300	-38.8793	-2.28849	0.798702	4.57789	0
0.3307	-40.7182	-4.11929	0.501511	7.31905	0
0.3313	-41.3312	-7.78087	6.29674	8.23741	0
0.3320	-41.3312	-7.47804	15.7511	10.0672	0
0.3327	-41.0159	-8.08715	16.0669	10.6794	0
0.3333	-41.0159	-8.08715	26.1343	6.10153	0
0.3340	-40.7182	-5.95008	27.0444	4.27177	0
0.3347	-39.79	-4.42557	17.59	8.84965	0
0.3353	-40.1052	-1.67937	53.6059	9.45493	0
0.3360	-41.0159	0.151419	85.0339	5.79541	0
0.3367	-42.2418	-6.86548	32.5425	4.87705	0
0.3373	-44.9914	-14.4949	-21.4721	4.57789	0
0.3380	-44.3785	-14.1921	-14.7667	1.82976	0
0.3387	-40.1052	-12.9704	-14.7667	0.911403	0
0.3393	-37.6534	-13.8858	-34.9014	-1.22448	0
0.3400	-37.6534	-11.4425	-39.7865	-4.88401	0
0.3407	-35.2191	-8.69627	-43.7429	-4.27177	0
0.3413	-32.1718	-9.30883	-50.4668	-2.442	0
0.3420	-31.2611	-10.8333	-49.8539	-3.66648	0
0.3427	-30.9458	-11.7487	-50.764	-3.66648	0
0.3433	-28.5115	-9.91795	-52.2871	-1.83672	0
0.3440	-26.3749	-7.47804	-55.0361	-5.19013	0
0.3447	-25.149	-6.86548	-55.3519	-8.24437	0
0.3453	-23.923	-5.64724	-40.6967	-4.57789	0
0.3460	-22.7146	-4.73184	-36.4245	-0.30612	0
0.3467	-22.1017	-5.34096	-35.5144	-0.91836	0
0.3473	-20.8757	-0.763978	11.7948	-1.22448	0
0.3480	-19.3521	3.81301	49.9467	0	0
0.3487	-20.578	-3.51017	11.7948	0.911403	0
0.3493	-22.3994	-11.1396	-25.7442	1.82976	0
0.3500	-21.1735	-8.39343	-10.476	1.82976	0
0.3507	-21.1735	-4.73184	2.34038	1.82976	0
0.3513	-23.923	-6.56264	5.07083	4.57789	0
0.3520	-24.8512	-8.08715	14.228	6.71377	0
0.3527	-23.3101	-7.17176	16.6799	7.31905	0
0.3533	-24.2383	-6.25636	21.8621	7.31905	0
0.3540	-24.8512	-6.25636	27.6574	6.40765	0
0.3547	-23.0124	-7.47804	20.6362	4.57789	0
0.3553	-22.7146	-7.17176	19.7261	4.57789	0
0.3560	-22.7146	-7.78087	18.8159	4.27177	0
0.3567	-20.578	-8.39343	9.34296	0.299163	0
0.3573	-19.6498	-6.86548	14.841	-0.91836	0
0.3580	-18.4414	-6.56264	11.1818	1.21752	0
0.3587	-13.8529	-6.25636	-4.68077	-0.30612	0
0.3593	-10.1927	0.457698	27.0444	-3.36036	0
0.3600	-9.57972	3.20389	56.3549	-3.66648	0
0.3607	-6.83015	-7.17176	3.25053	-4.27177	0
0.3613	-4.71105	-14.4949	-51.9899	-5.49625	0
0.3620	-4.71105	-9.91795	-44.3558	-6.41461	0
0.3627	-1.03328	-7.17176	-37.9476	-9.15577	0
0.3633	4.15063	-12.055	-46.8077	-12.5161	0
0.3640	4.44835	-14.4949	-41.9226	-11.9039	0
0.3647	2.62698	-10.8333	-38.8578	-10.6864	0
0.3653	2.62698	-7.47804	-38.5606	-11.2917	0
0.3660	2.01402	-8.08715	-30.6293	-12.5161	0
0.3667	1.69878	-6.86548	-23.9053	-13.7337	0
0.3673	2.62698	-3.51017	-13.5408	-12.21	0
0.3680	1.69878	-5.03468	-7.74555	-7.93825	0
0.3687	-0.43783	-5.34096	-4.68077	-7.01989	0
0.3693	-2.57444	-0.151419	15.454	-9.15577	0
0.3700	-2.2592	-0.763978	24.314	-7.32601	0
0.3707	-1.96148	-2.59477	22.4751	-3.36036	0
0.3713	-4.71105	8.08715	66.4223	-3.66648	0
0.3720	-6.83015	13.8858	103.646	-5.80237	0
0.3727	-6.2347	1.67937	60.0141	-4.57789	0
0.3733	-6.83015	-5.34096	14.228	-1.83672	0
0.3740	-8.37131	-0.763978	22.7723	-1.5306	0
0.3747	-7.44311	1.67937	29.7934	-2.74812	0
0.3753	-7.75835	2.59477	24.314	-2.74812	0
0.3760	-7.44311	3.51017	26.1343	-0.30612	0
0.3767	-2.87217	-1.3731	21.2492	-1.22448	0
0.3773	0.788094	-3.81301	15.1568	-6.10849	0
0.3780	1.69878	-1.3731	11.7948	-8.24437	0
0.3787	3.83539	-1.98221	2.34038	-7.32601	0
0.3793	5.37655	-2.89761	-1.33736	-10.0741	0
0.3800	5.37655	-1.67937	-8.6557	-13.1284	0
0.3807	7.19793	-1.06682	-21.7693	-11.9039	0
0.3813	9.03681	0.151419	-14.1537	-11.5978	0
0.3820	9.9475	-1.06682	-11.4047	-15.2643	0
0.3827	13.6078	-4.42557	-19.6332	-15.5634	0
0.3833	17.268	2.28849	13.9309	-13.7337	0
0.3840	17.268	6.56264	44.4487	-16.1757	0
0.3847	16.6551	-4.42557	1.11447	-18.0054	0
0.3853	18.4939	-9.91795	-43.7429	-15.5634	0
0.3860	20.0176	-1.98221	-32.7654	-15.2643	0
0.3867	20.0176	0.763978	-19.6332	-15.5634	0
0.3873	21.2435	-2.59477	-17.8129	-11.5978	0
0.3880	23.0649	-0.457698	-8.04274	-10.3803	0
0.3887	23.6779	2.89761	-0.408638	-14.0398	0
0.3893	21.8565	4.42557	7.52266	-13.1284	0
0.3900	20.0176	4.73184	17.2928	-8.24437	0
0.3907	20.0176	5.03468	23.0881	-8.55049	0
0.3913	19.4046	7.47804	32.5425	-10.6864	0
0.3920	17.268	8.39343	34.0656	-8.84965	0
0.3927	17.268	7.47804	30.7222	-7.32601	0
0.3933	20.0176	9.30883	47.4949	-8.84965	0
0.3940	19.1069	10.8333	51.767	-10.0741	0
0.3947	17.5833	11.4425	43.5386	-9.15577	0
0.3953	20.0176	18.7691	81.9877	-9.15577	0
0.3960	22.1542	19.3782	113.119	-10.0741	0
0.3967	21.5412	5.64724	59.4011	-10.9855	0
0.3973	22.1542	-1.06682	4.16068	-11.9039	0
0.3980	24.5885	3.20389	6.29674	-13.1284	0
0.3987	26.4274	2.89761	7.20689	-13.4275	0
0.3993	29.177	2.89761	-3.47343	-14.652	0
0.4000	31.9266	6.56264	-5.90668	-16.4818	0
0.4007	32.522	3.81301	-16.587	-15.5634	0
0.4013	33.4502	1.98221	-25.447	-14.9581	0
0.4020	36.7952	4.73184	-22.9952	-18.3115	0
0.4027	39.8601	4.42557	-25.1313	-20.7535	0
0.4033	40.1578	3.20389	-27.2673	-19.2299	0
0.4040	40.1578	3.81301	-29.1062	-19.536	0
0.4047	42.9074	2.89761	-29.7191	-21.6719	0
0.4053	43.818	4.42557	-16.2898	-21.978	0
0.4060	42.9074	8.39343	-13.5408	-21.0597	0
0.4067	42.9074	8.69627	-14.1537	-18.9238	0
0.4073	42.9074	11.4425	33.4526	-17.4001	0
0.4080	40.1578	14.8012	74.9665	-18.3115	0
0.4087	36.4975	7.78087	38.0405	-17.4001	0
0.4093	35.8846	1.3731	-0.408638	-14.652	0
0.4100	34.9739	4.73184	14.841	-14.3459	0
0.4107	30.9984	7.47804	27.6574	-14.0398	0
0.4113	27.0404	7.78087	25.8371	-10.9855	0
0.4120	26.7251	9.91795	31.6323	-9.15577	0
0.4127	27.6533	9.30883	33.1554	-10.6864	0
0.4133	26.4274	7.47804	36.2016	-11.9039	0
0.4140	23.6779	5.64724	43.2228	-10.3803	0
0.4147	22.1542	3.81301	41.4025	-8.24437	0
0.4153	21.5412	5.95008	41.0867	-8.24437	0
0.4160	21.8565	7.47804	37.7247	-8.84965	0
0.4167	23.3801	5.34096	27.0444	-9.76801	0
0.4173	23.9756	7.47804	31.9295	-11.5978	0
0.4180	24.5885	10.2242	30.4064	-12.8223	0
0.4187	25.8145	6.86548	18.5002	-12.8223	0
0.4193	28.564	12.055	46.882	-11.5978	0
0.4200	31.6113	18.7691	70.9916	-10.9855	0
0.4207	33.4502	7.78087	20.0233	-11.9039	0
0.4213	32.2243	-4.42557	-32.4496	-13.4275	0
0.4220	29.79	0.151419	-28.7904	-13.1284	0
0.4227	28.2488	2.28849	-25.1313	-13.7337	0
0.4233	29.177	-2.59477	-34.2885	-14.9581	0
0.4240	30.9984	-1.67937	-31.5394	-15.5634	0
0.4247	31.9266	1.67937	-30.0163	-15.2643	0
0.4253	31.6113	0.151419	-28.4932	-15.5634	0
0.4260	29.177	0.151419	-23.311	-14.652	0
0.4267	26.1122	2.59477	-21.4721	-12.8223	0
0.4273	24.9038	2.59477	-12.9278	-10.6864	0
0.4280	23.9756	2.28849	-7.42979	-9.76801	0
0.4287	20.6306	5.34096	-8.33994	-9.15577	0
0.4293	17.5833	9.30883	10.8846	-6.71377	0
0.4300	17.268	12.055	26.45	-2.13588	0
0.4307	17.268	14.1921	29.4963	0.299163	0
0.4313	14.8337	18.7691	70.3787	-0.61224	0
0.4320	9.9475	19.3782	103.961	-0.91836	0
0.4327	5.37655	10.8333	60.0141	0.911403	0
0.4333	4.44835	3.81301	16.0669	2.442	0
0.4340	4.76359	4.11929	24.6112	1.82976	0
0.4347	4.44835	2.59477	29.4963	2.442	0
0.4353	2.31174	-1.98221	23.0881	3.65953	0
0.4360	0.49037	-1.06682	27.0444	2.13588	0
0.4367	0.175132	1.98221	22.1779	-0.91836	0
0.4373	1.10333	1.98221	13.3179	-0.91836	0
0.4380	1.69878	-0.763978	8.43281	0.911403	0
0.4387	2.31174	-2.59477	-3.15766	0.911403	0
0.4393	0.788094	-1.67937	-8.95289	0.911403	0
0.4400	-0.43783	-0.457698	-15.974	-0.30612	0
0.4407	1.10333	0.457698	-26.9701	-3.66648	0
0.4413	1.10333	1.98221	-19.6332	-4.88401	0
0.4420	-0.122592	1.67937	-19.949	-4.57789	0
0.4427	3.53767	3.51017	-31.8552	-6.10849	0
0.4433	8.42385	12.6641	1.72743	-6.71377	0
0.4440	7.51316	14.8012	31.3166	-5.80237	0
0.4447	5.37655	1.3731	-15.974	-6.41461	0
0.4453	5.37655	-6.25636	-58.1009	-6.41461	0
0.4460	3.83539	-1.67937	-43.1299	-5.49625	0
0.4467	3.23994	0.457698	-33.6755	-4.27177	0
0.4473	2.62698	-1.67937	-32.7654	-1.5306	0
0.4480	-1.96148	-1.06682	-16.9028	0.911403	0
0.4487	-5.62174	0.763978	-12.3149	0.299163	0
0.4493	-6.2347	0.763978	-9.56585	1.82976	0
0.4500	-7.44311	-0.151419	5.07083	3.65953	0
0.4507	-10.5079	0.151419	12.4077	1.52364	0
0.4513	-12.0316	1.98221	18.8159	0.605283	0
0.4520	-13.24	0.763978	25.5213	4.87705	0
0.4527	-15.0789	0.151419	24.6112	8.54353	0
0.4533	-17.2155	4.73184	34.6785	9.15577	0
0.4540	-18.1262	3.20389	39.8608	9.76105	0
0.4547	-17.5132	-1.06682	35.9044	10.0672	0
0.4553	-18.4414	6.86548	72.2175	9.76105	0
0.4560	-21.1735	12.055	103.348	7.93129	0
0.4567	-21.1735	0.151419	52.38	6.40765	0
0.4573	-18.4414	-9.00255	-7.42979	7.31905	0
0.4580	-17.8284	-6.25636	-8.6557	7.62517	0
0.4587	-17.2155	-5.34096	-5.29372	3.65953	0
0.4593	-15.9896	-7.78087	-19.6332	0.299163	0
0.4600	-16.3048	-7.17176	-25.447	1.52364	0
0.4607	-15.6918	-7.47804	-29.1062	1.52364	0
0.4613	-12.9423	-7.78087	-34.2885	-1.83672	0
0.4620	-10.1927	-7.17176	-39.7865	-3.9726	0
0.4627	-8.66904	-5.34096	-44.6716	-2.74812	0
0.4633	-8.37131	-3.51017	-39.7865	0.299163	0
0.4640	-8.37131	-5.03468	-41.6068	2.74117	0
0.4647	-7.44311	-6.25636	-48.3308	1.52364	0
0.4653	-7.44311	-2.28849	-34.5857	-1.22448	0
0.4660	-8.66904	-1.98221	-28.7904	-0.61224	0
0.4667	-8.66904	-4.73184	-31.5394	3.65953	0
0.4673	-8.37131	2.89761	15.1568	4.57789	0
0.4680	-10.1927	9.30883	55.4262	3.65953	0
0.4687	-11.7163	-0.457698	15.7511	4.87705	0
0.4693	-12.9423	-10.5271	-24.2211	6.40765	0
0.4700	-16.6025	-8.39343	-6.81683	6.71377	0
0.4707	-18.1262	-6.25636	7.81985	9.45493	0
0.4713	-16.9178	-7.78087	8.43281	12.8153	0
0.4720	-19.3521	-6.86548	15.454	14.0328	0
0.4727	-23.0124	-6.25636	15.454	14.6451	0
0.4733	-23.0124	-5.64724	16.9771	14.3389	0
0.4740	-22.1017	-3.51017	23.3853	15.2573	0
0.4747	-22.3994	-1.67937	22.1779	15.2573	0
0.4753	-21.4887	-1.67937	25.2241	12.5092	0
0.4760	-22.3994	-2.59477	24.6112	12.8153	0
0.4767	-24.8512	-4.42557	13.3179	15.8695	0
0.4773	-23.3101	-5.34096	15.7511	14.0328	0
0.4780	-20.2628	-7.17176	13.3179	11.8969	0
0.4787	-19.3521	-5.34096	1.11447	13.4275	0
0.4793	-18.1262	3.51017	29.7934	10.9855	0
0.4800	-17.2155	5.64724	53.2901	7.01293	0
0.4807	-16.9178	-4.73184	2.93477	6.71377	0
0.4813	-15.6918	-11.1396	-47.1048	4.87705	0
0.4820	-14.7811	-8.08715	-41.9226	1.82976	0
0.4827	-14.1682	-8.08715	-37.9476	5.18317	0
0.4833	-11.4186	-10.2242	-46.4919	9.15577	0
0.4840	-9.89496	-8.69627	-44.0586	6.40765	0
0.4847	-11.1034	-5.03468	-44.3558	3.96565	0
0.4853	-11.4186	-1.67937	-44.3558	6.40765	0
0.4860	-12.0316	-1.67937	-36.1273	7.31905	0
0.4867	-12.9423	-1.67937	-30.3135	4.57789	0
0.4873	-10.5079	1.06682	-20.5619	5.18317	0
0.4880	-10.5079	1.98221	-15.3611	8.84965	0
0.4887	-15.3766	1.67937	-13.225	10.9855	0
0.4893	-16.6025	6.25636	7.52266	12.2031	0
0.4900	-14.7811	7.78087	17.8872	13.1214	0
0.4907	-17.8284	5.64724	15.1568	12.5092	0
0.4913	-20.2628	10.5271	58.491	13.4275	0
0.4920	-20.578	13.8858	98.4632	15.2573	0
0.4927	-22.7146	4.42557	55.129	15.5634	0
0.4933	-23.6253	-3.51017	7.81985	14.9512	0
0.4940	-23.923	-1.67937	19.7261	14.6451	0
0.4947	-24.8512	0.457698	29.4963	13.7337	0
0.4953	-25.149	0.457698	21.2492	14.3389	0
0.4960	-24.8512	0.151419	23.3853	14.0328	0
0.4967	-24.8512	-1.06682	21.2492	10.9855	0
0.4973	-23.0124	-0.457698	11.1818	10.0672	0
0.4980	-22.7146	0.763978	5.07083	10.9855	0
0.4987	-23.0124	1.06682	0.798702	7.31905	0
0.4993	-21.1735	1.98221	-1.33736	4.57789	0
0.5000	-17.5132	-0.151419	-11.4047	4.87705	0
0.5007	-15.6918	-3.20389	-22.9952	3.65953	0
0.5013	-13.5552	-2.89761	-14.1537	0.911403	0
0.5020	-11.1034	-4.11929	-16.587	2.13588	0
0.5027	-8.96676	-3.81301	-28.4932	5.18317	0
0.5033	-6.83015	5.03468	9.34296	3.96565	0
0.5040	-8.05607	10.2242	42.9256	0.299163	0
0.5047	-8.66904	1.67937	-3.15766	-0.91836	0
0.5053	-6.53243	-6.56264	-50.1511	0.299163	0
0.5060	-6.53243	-5.34096	-38.2634	0.911403	0
0.5067	-9.282	-2.59477	-26.0414	0.605283	0
0.5073	-10.1927	-2.28849	-25.1313	0.299163	0
0.5080	-12.0316	-1.98221	-13.838	0.911403	0
0.5087	-14.4659	-0.457698	-5.90668	2.13588	0
0.5093	-13.8529	1.98221	2.93477	4.27177	0
0.5100	-16.3048	0.763978	14.228	6.10153	0
0.5107	-19.9651	0.151419	19.1131	6.40765	0
0.5113	-18.7391	3.51017	27.9731	6.40765	0
0.5120	-19.0544	3.20389	31.6323	7.31905	0
0.5127	-23.6253	1.06682	28.8833	7.93129	0
0.5133	-24.8512	4.73184	43.5386	7.62517	0
0.5140	-23.0124	6.25636	49.018	8.84965	0
0.5147	-23.0124	3.20389	39.8608	9.15577	0
0.5153	-24.8512	8.39343	73.7406	6.71377	0
0.5160	-26.6726	11.4425	105.782	4.87705	0
0.5167	-27.5833	0.151419	58.1752	5.18317	0
0.5173	-26.0596	-6.86548	3.86349	4.57789	0
0.5180	-24.536	-1.3731	3.25053	4.27177	0
0.5187	-23.3101	-0.763978	3.54772	3.96565	0
0.5193	-22.3994	-5.34096	-9.26866	0.911403	0
0.5200	-22.1017	-4.11929	-12.3149	-0.91836	0
0.5207	-20.2628	-3.51017	-17.4971	0.605283	0
0.5213	-16.6025	-6.56264	-21.7693	0	0
0.5220	-13.8529	-6.86548	-24.2211	-2.74812	0
0.5227	-12.0316	-4.42557	-32.1524	-4.57789	0
0.5233	-9.282	-2.59477	-32.7654	-5.49625	0
0.5240	-8.05607	-2.28849	-34.9014	-3.9726	0
0.5247	-7.14539	-2.59477	-39.7865	-1.5306	0
0.5253	-5.91946	-1.98221	-24.2211	-3.36036	0
0.5260	-6.53243	-2.59477	-16.9028	-5.49625	0
0.5267	-7.44311	-0.763978	-19.0388	-2.442	0
0.5273	-7.75835	7.17176	26.1343	-0.61224	0
0.5280	-9.282	9.61167	66.4223	-2.74812	0
0.5287	-11.4186	-1.67937	23.9982	-1.83672	0
0.5293	-15.0789	-9.00255	-18.1101	1.21752	0
0.5300	-17.5132	-4.11929	2.02462	1.82976	0
0.5307	-16.3048	0.151419	18.203	1.21752	0
0.5313	-14.7811	-0.151419	16.9771	1.82976	0
0.5320	-16.3048	-1.06682	27.9731	2.74117	0
0.5327	-15.6918	-1.3731	33.1554	2.74117	0
0.5333	-14.7811	-0.457698	34.9943	3.96565	0
0.5340	-17.8284	0.151419	44.4487	4.87705	0
0.5347	-19.0544	0.151419	45.3588	3.65953	0
0.5353	-15.9896	1.3731	45.0617	3.65953	0
0.5360	-15.6918	0.151419	45.3588	6.40765	0
0.5367	-16.3048	-0.763978	38.9507	5.48929	0
0.5373	-13.8529	2.59477	39.8608	-0.61224	0
0.5380	-12.0316	1.98221	38.0405	-1.83672	0
0.5387	-10.1927	1.98221	34.3813	-0.91836	0
0.5393	-8.66904	11.1396	66.7195	-2.442	0
0.5400	-9.282	13.8858	88.3959	-4.57789	0
0.5407	-9.282	0.151419	38.6535	-6.71377	0
0.5413	-5.00878	-8.69627	-9.56585	-9.15577	0
0.5420	-1.34852	-5.34096	-4.06781	-7.32601	0
0.5427	-0.43783	-4.11929	2.34038	-6.10849	0
0.5433	0.788094	-5.34096	-3.15766	-9.76801	0
0.5440	1.69878	-4.73184	0.204319	-10.0741	0
0.5447	2.31174	-5.03468	-0.111447	-7.63213	0
0.5453	2.62698	-5.34096	-1.0216	-8.84965	0
0.5460	1.69878	-4.42557	-1.63455	-10.0741	0
0.5467	1.40106	-3.51017	-7.1326	-8.24437	0
0.5473	1.69878	-0.763978	-1.0216	-6.71377	0
0.5480	1.40106	-1.67937	4.77364	-6.10849	0
0.5487	0.49037	-3.51017	0.798702	-4.88401	0
0.5493	-1.64624	1.98221	15.1568	-3.9726	0
0.5500	-3.48513	5.95008	26.1343	-1.83672	0
0.5507	-3.16989	7.17176	21.565	0.605283	0
0.5513	-3.48513	14.4949	55.129	0	0
0.5520	-4.71105	15.7166	88.6931	-0.91836	0
0.5527	-3.48513	2.28849	45.3588	0	0
0.5533	-1.96148	-6.25636	-4.68077	0.605283	0
0.5540	-6.83015	-4.11929	0.798702	1.21752	0
0.5547	-9.89496	-1.3731	4.16068	2.13588	0
0.5553	-6.53243	2.28849	-9.56585	1.52364	0
0.5560	-3.78285	2.89761	-12.0177	-0.30612	0
0.5567	-4.39581	-0.457698	-15.974	-0.91836	0
0.5573	-2.87217	1.98221	-23.311	-0.91836	0
0.5580	-1.03328	4.73184	-27.8803	-3.36036	0
0.5587	0.49037	1.67937	-36.7217	-5.19013	0
0.5593	1.40106	1.67937	-44.3558	-4.27177	0
0.5600	0.788094	1.06682	-55.3519	-4.27177	0
0.5607	1.40106	-3.20389	-67.5553	-6.41461	0
0.5613	5.67428	-0.457698	-62.6702	-6.41461	0
0.5620	7.81089	0.151419	-66.3294	-5.80237	0
0.5627	6.9002	-2.89761	-77.9199	-8.55049	0
0.5633	8.72158	6.56264	-43.4457	-9.76801	0
0.5640	10.8582	11.1396	-13.225	-7.32601	0
0.5647	10.2452	-3.81301	-60.8314	-9.15577	0
0.5653	8.72158	-8.69627	-110.574	-11.9039	0
0.5660	7.81089	-0.151419	-102.03	-10.0741	0
0.5667	8.10861	-0.763978	-89.2132	-8.84965	0
0.5673	8.10861	-1.06682	-87.3929	-10.0741	0
0.5680	5.06132	4.11929	-75.4866	-7.32601	0
0.5687	1.10333	2.28849	-66.6452	-3.66648	0
0.5693	2.01402	1.06682	-61.7601	-3.36036	0
0.5700	3.53767	4.11929	-57.1722	-3.05424	0
0.5707	0.49037	1.67937	-53.2158	-3.05424	0
0.5713	-3.48513	-0.763978	-40.6967	-3.66648	0
0.5720	-4.39581	1.98221	-34.9014	-2.13588	0
0.5727	-4.39581	4.73184	-37.0375	-1.5306	0
0.5733	-3.78285	9.00255	-22.085	-0.91836	0
0.5740	-3.78285	8.39343	-19.6332	3.04729	0
0.5747	-4.09809	5.34096	-30.6293	3.65953	0
0.5753	-3.78285	13.8858	6.9097	-0.30612	0
0.5760	-3.48513	18.4628	43.8357	0.299163	0
0.5767	-4.71105	4.73184	-3.15766	0.911403	0
0.5773	-5.3065	-3.81301	-59.624	-3.36036	0
0.5780	-4.39581	0.151419	-58.1009	-4.57789	0
0.5787	-4.71105	-1.3731	-56.5593	-0.91836	0
0.5793	-3.78285	-2.89761	-70.9173	-2.13588	0
0.5800	-1.03328	1.06682	-72.7376	-6.41461	0
0.5807	0.788094	1.3731	-76.3968	-7.01989	0
0.5813	3.23994	-0.763978	-83.7337	-7.32601	0
0.5820	4.44835	-0.151419	-83.7337	-7.93825	0
0.5827	2.92471	1.06682	-83.4179	-7.01989	0
0.5833	2.62698	2.28849	-83.4179	-5.49625	0
0.5840	5.67428	-0.151419	-86.7799	-5.49625	0
0.5847	7.81089	-2.89761	-87.3929	-6.10849	0
0.5853	7.19793	2.59477	-71.2145	-7.32601	0
0.5860	6.9002	5.03468	-65.7165	-8.84965	0
0.5867	6.9002	1.67937	-66.3294	-7.32601	0
0.5873	7.19793	7.47804	-21.4721	-4.88401	0
0.5880	6.58496	13.2767	16.6799	-4.57789	0
0.5887	3.53767	3.20389	-20.2462	-5.49625	0
0.5893	1.10333	-5.03468	-57.1722	-4.57789	0
0.5900	-0.122592	-2.28849	-41.6068	-2.13588	0
0.5907	-3.78285	-0.763978	-28.7904	0	0
0.5913	-5.3065	0.457698	-26.9701	0.911403	0
0.5920	-3.48513	1.67937	-13.225	2.74117	0
0.5927	-5.3065	-0.151419	-5.60949	4.87705	0
0.5933	-8.96676	0.151419	-3.15766	2.74117	0
0.5940	-8.37131	0.763978	1.41166	0.299163	0
0.5947	-6.83015	-1.98221	1.11447	3.65953	0
0.5953	-8.37131	0.151419	3.54772	5.79541	0
0.5960	-9.89496	3.20389	2.93477	2.442	0
0.5967	-9.89496	0.763978	-2.86047	1.82976	0
0.5973	-10.1927	0.457698	4.16068	2.74117	0
0.5980	-9.89496	1.06682	1.41166	-1.22448	0
0.5987	-6.83015	0.151419	-9.26866	-2.74812	0
0.5993	-3.78285	5.64724	22.4751	0.299163	0
0.6000	-3.78285	8.69627	46.269	-2.442	0
0.6007	-6.53243	-2.59477	-4.99653	-6.71377	0
0.6013	-6.53243	-9.91795	-55.3519	-4.88401	0
0.6020	-3.48513	-5.95008	-50.764	-3.66648	0
0.6027	-1.96148	-4.42557	-48.3308	-5.49625	0
0.6033	-3.78285	-5.95008	-56.875	-5.49625	0
0.6040	-4.71105	-4.11929	-52.6029	-3.9726	0
0.6047	-3.48513	-2.89761	-50.1511	-5.19013	0
0.6053	-2.87217	-2.59477	-48.015	-5.19013	0
0.6060	-3.48513	-2.28849	-38.8578	-2.74812	0
0.6067	-4.09809	-1.67937	-33.0625	-3.66648	0
0.6073	-5.62174	1.06682	-22.3822	-6.41461	0
0.6080	-9.282	0.457698	-15.3611	-3.9726	0
0.6087	-11.7163	-3.51017	-14.1537	0.911403	0
0.6093	-10.8056	-1.98221	4.47645	0.605283	0
0.6100	-9.282	-1.06682	16.6799	-0.91836	0
0.6107	-10.8056	-1.67937	17.2928	0.605283	0
0.6113	-12.9423	6.25636	59.4011	-0.61224	0
0.6120	-14.1682	11.1396	98.7604	-0.91836	0
0.6127	-16.9178	0.151419	58.491	4.57789	0
0.6133	-19.6498	-8.39343	12.7049	6.71377	0
0.6140	-19.3521	-4.42557	23.3853	3.65953	0
0.6147	-19.6498	-3.20389	31.6323	3.65953	0
0.6153	-22.1017	-6.86548	25.2241	4.27177	0
0.6160	-19.6498	-5.95008	31.9295	1.52364	0
0.6167	-15.3766	-2.28849	32.5425	0.911403	0
0.6173	-16.9178	-1.67937	23.0881	0.911403	0
0.6180	-18.1262	-3.51017	16.3641	-0.61224	0
0.6187	-12.9423	-4.42557	8.74857	-0.61224	0
0.6193	-10.1927	-3.81301	4.16068	-0.91836	0
0.6200	-11.1034	-3.51017	-2.86047	-4.27177	0
0.6207	-8.66904	-1.67937	-11.7019	-6.41461	0
0.6213	-5.62174	0.151419	-4.06781	-5.19013	0
0.6220	-3.48513	-2.59477	-2.86047	-4.57789	0
0.6227	-0.122592	-4.11929	-11.089	-5.49625	0
0.6233	1.69878	3.51017	21.565	-7.01989	0
0.6240	-1.03328	6.56264	50.8569	-7.63213	0
0.6247	-2.87217	-2.59477	7.81985	-7.01989	0
0.6253	-1.96148	-8.69627	-39.7865	-7.32601	0
0.6260	-2.87217	-4.42557	-31.5394	-7.32601	0
0.6267	-3.16989	-2.59477	-17.8129	-4.57789	0
0.6273	-2.57444	-5.03468	-15.974	-3.9726	0
0.6280	-2.57444	-3.51017	-7.42979	-5.80237	0
0.6287	-1.96148	-0.763978	-1.33736	-5.19013	0
0.6293	-2.87217	-2.59477	6.9097	-4.27177	0
0.6300	-6.83015	-3.51017	16.9771	-3.66648	0
0.6307	-7.14539	-1.06682	20.952	-1.22448	0
0.6313	-5.00878	-1.98221	30.4064	0.299163	0
0.6320	-9.282	-5.03468	35.2915	0	0
0.6327	-13.24	-1.67937	34.0656	1.21752	0
0.6333	-10.1927	2.59477	50.8569	1.82976	0
0.6340	-9.282	-0.763978	57.878	1.21752	0
0.6347	-11.4186	-1.06682	48.7208	2.74117	0
0.6353	-10.1927	7.78087	83.5108	2.74117	0
0.6360	-8.37131	7.47804	116.165	-1.5306	0
0.6367	-9.57972	-7.17176	65.5121	-2.74812	0
0.6373	-8.37131	-14.4949	9.04576	-0.91836	0
0.6380	-4.71105	-10.2242	13.3179	-3.05424	0
0.6387	-3.78285	-9.00255	16.9771	-4.57789	0
0.6393	-3.78285	-9.00255	0.501511	-4.57789	0
0.6400	-2.2592	-7.17176	-4.99653	-5.49625	0
0.6407	-0.43783	-5.95008	-8.6557	-5.19013	0
0.6413	0.788094	-4.42557	-15.6769	-4.27177	0
0.6420	0.788094	-4.42557	-21.1749	-7.93825	0
0.6427	0.788094	-6.56264	-26.6544	-9.76801	0
0.6433	-0.735555	-6.56264	-24.5183	-7.32601	0
0.6440	-1.34852	-6.25636	-26.0414	-6.71377	0
0.6447	0.788094	-7.47804	-31.5394	-7.01989	0
0.6453	2.31174	-5.34096	-19.949	-4.88401	0
0.6460	-0.122592	-3.51017	-15.974	-5.80237	0
0.6467	-0.122592	-1.67937	-17.8129	-7.32601	0
0.6473	2.92471	9.00255	26.1343	-4.57789	0
0.6480	2.31174	13.5795	64.5834	-3.66648	0
0.6487	-1.34852	2.28849	25.8371	-4.57789	0
0.6493	-2.87217	-4.42557	-13.225	-1.22448	0
0.6500	-2.57444	-1.3731	2.34038	-0.30612	0
0.6507	-3.48513	-2.28849	14.841	-1.83672	0
0.6513	-5.00878	-1.98221	12.092	1.82976	0
0.6520	-6.53243	-0.457698	19.4289	5.48929	0
0.6527	-8.66904	-2.89761	23.3853	3.04729	0
0.6533	-10.1927	0.151419	26.1343	3.04729	0
0.6540	-10.1927	4.73184	34.0656	5.18317	0
0.6547	-9.89496	-0.763978	35.2915	2.74117	0
0.6553	-10.5079	-3.51017	36.2016	1.82976	0
0.6560	-10.1927	-1.3731	32.5425	3.96565	0
0.6567	-8.96676	-2.59477	23.701	2.442	0
0.6573	-9.282	-2.28849	27.9731	0	0
0.6580	-9.57972	-1.67937	22.7723	-0.91836	0
0.6587	-6.53243	-4.42557	11.1818	-3.05424	0
0.6593	-3.78285	1.98221	42.6098	-4.88401	0
0.6600	-3.78285	7.78087	67.0352	-4.88401	0
0.6607	-4.09809	-3.51017	14.5438	-6.10849	0
0.6613	-3.78285	-12.9704	-39.7865	-7.01989	0
0.6620	-3.78285	-8.69627	-37.9476	-7.32601	0
0.6627	-3.16989	-5.34096	-34.2885	-9.76801	0
0.6633	-0.735555	-5.34096	-43.4457	-10.9855	0
0.6640	0.788094	-2.59477	-40.6967	-9.15577	0
0.6647	0.788094	-0.763978	-38.5606	-7.32601	0
0.6653	1.10333	-0.763978	-37.0375	-8.24437	0
0.6660	0.788094	-1.98221	-33.3783	-8.55049	0
0.6667	0.49037	-3.51017	-30.6293	-6.10849	0
0.6673	0.788094	-2.28849	-21.4721	-4.57789	0
0.6680	0.49037	-1.67937	-15.974	-5.19013	0
0.6687	-1.03328	-0.763978	-14.7667	-2.74812	0
0.6693	-2.87217	1.67937	4.16068	0.911403	0
0.6700	-4.71105	-1.06682	16.6799	0	0
0.6707	-5.62174	-1.67937	20.6362	-0.91836	0
0.6713	-5.00878	9.30883	62.7631	2.442	0
0.6720	-5.91946	12.6641	96.03	3.96565	0
0.6727	-9.57972	0.151419	53.6059	3.65953	0
0.6733	-12.0316	-7.17176	11.1818	3.35341	0
0.6740	-12.9423	-5.03468	21.8621	2.13588	0
0.6747	-13.5552	-3.20389	28.8833	1.82976	0
0.6753	-12.3293	-0.763978	20.339	3.35341	0
0.6760	-10.8056	1.3731	21.565	3.04729	0
0.6767	-12.3293	1.06682	20.6362	1.82976	0
0.6773	-13.8529	1.67937	17.8872	0.299163	0
0.6780	-11.4186	-1.67937	16.6799	-1.83672	0
0.6787	-9.282	-5.95008	8.13562	-2.74812	0
0.6793	-9.282	-3.81301	1.72743	-1.83672	0
0.6800	-8.96676	-2.28849	-6.20387	-1.83672	0
0.6807	-7.14539	-3.81301	-16.2898	-3.05424	0
0.6813	-4.71105	-1.67937	-9.88162	-4.57789	0
0.6820	-2.87217	-0.763978	-12.0177	-7.32601	0
0.6827	-2.87217	-1.67937	-22.3822	-7.32601	0
0.6833	-3.16989	6.25636	12.4077	-5.19013	0
0.6840	-0.43783	9.91795	43.5386	-4.88401	0
0.6847	0.788094	-1.3731	-1.63455	-7.32601	0
0.6853	-1.34852	-9.30883	-48.015	-9.15577	0
0.6860	-1.64624	-6.25636	-36.4245	-10.9855	0
0.6867	-0.122592	-4.42557	-24.8341	-10.9855	0
0.6873	-2.87217	-4.11929	-25.1313	-6.10849	0
0.6880	-3.78285	-1.3731	-15.0639	-0.91836	0
0.6887	-1.03328	-0.763978	-8.6557	-2.74812	0
0.6893	-1.03328	-1.67937	-4.06781	-4.27177	0
0.6900	-3.48513	-0.763978	6.9097	-0.30612	0
0.6907	-3.48513	-0.151419	15.7511	0.911403	0
0.6913	-4.39581	-1.67937	24.6112	-1.83672	0
0.6920	-6.2347	-3.51017	26.1343	0.299163	0
0.6927	-7.44311	-1.67937	26.45	3.65953	0
0.6933	-10.1927	2.59477	44.4487	1.52364	0
0.6940	-11.1034	1.3731	46.5848	0.911403	0
0.6947	-8.37131	1.06682	37.7247	4.27177	0
0.6953	-8.96676	11.1396	77.7156	4.57789	0
0.6960	-11.4186	12.9704	111.577	2.74117	0
0.6967	-11.1034	-1.3731	62.7631	2.74117	0
0.6973	-10.8056	-9.61167	8.13562	0.299163	0
0.6980	-10.1927	-5.03468	5.99955	-3.05424	0
0.6987	-7.75835	-2.89761	5.68379	-3.05424	0
0.6993	-7.44311	-3.51017	-4.06781	-2.74812	0
0.7000	-6.83015	-1.98221	-8.04274	-4.57789	0
0.7007	-4.09809	-4.42557	-16.9028	-5.49625	0
0.7013	-4.71105	-6.86548	-21.7693	-6.71377	0
0.7020	-6.53243	-5.95008	-23.311	-8.24437	0
0.7027	-3.78285	-4.73184	-30.0163	-9.15577	0
0.7033	-2.57444	-4.42557	-26.6544	-9.15577	0
0.7040	-2.2592	-5.95008	-26.0414	-8.24437	0
0.7047	1.10333	-7.47804	-32.7654	-6.10849	0
0.7053	3.23994	-4.73184	-17.2	-7.01989	0
0.7060	1.69878	-3.51017	-7.42979	-10.3803	0
0.7067	1.69878	-1.98221	-12.0177	-8.24437	0
0.7073	1.40106	7.47804	28.8833	-3.9726	0
0.7080	-0.43783	11.7487	68.5584	-3.36036	0
0.7087	-1.96148	1.06682	29.1805	-4.27177	0
0.7093	-4.09809	-3.81301	-12.6121	-3.66648	0
0.7100	-6.53243	1.98221	2.93477	-1.5306	0
0.7107	-5.00878	2.28849	14.841	1.21752	0
0.7113	-5.62174	0.151419	12.4077	1.82976	0
0.7120	-9.57972	2.59477	22.4751	1.21752	0
0.7127	-9.57972	2.89761	27.9731	2.74117	0
0.7133	-8.05607	1.06682	28.8833	3.65953	0
0.7140	-12.0316	1.67937	32.8582	0.911403	0
0.7147	-15.0789	3.20389	32.5425	0	0
0.7153	-12.0316	3.81301	35.9044	2.13588	0
0.7160	-9.89496	1.06682	35.2915	3.65953	0
0.7167	-10.5079	0.457698	28.5861	2.74117	0
0.7173	-9.282	5.64724	34.3813	-0.91836	0
0.7180	-7.44311	5.34096	29.7934	-4.27177	0
0.7187	-7.44311	1.98221	16.9771	-3.66648	0
0.7193	-6.83015	10.2242	48.1079	-2.74812	0
0.7200	-5.91946	13.8858	73.4434	-5.49625	0
0.7207	-5.62174	-1.06682	23.3853	-8.24437	0
0.7213	-5.3065	-10.8333	-28.7904	-9.15577	0
0.7220	-4.71105	-4.73184	-27.5831	-7.32601	0
0.7227	-3.78285	-1.3731	-24.2211	-5.49625	0
0.7233	-1.96148	-1.3731	-30.9265	-6.10849	0
0.7240	-0.43783	0.151419	-30.6293	-7.32601	0
0.7247	0.49037	-1.67937	-31.2423	-7.63213	0
0.7253	0.49037	-2.28849	-28.1775	-7.93825	0
0.7260	-0.43783	0.763978	-22.9952	-6.41461	0
0.7267	-0.122592	1.06682	-21.7693	-4.27177	0
0.7273	0.788094	2.89761	-11.7019	-5.80237	0
0.7280	-1.34852	5.64724	-6.81683	-8.24437	0
0.7287	-1.96148	4.42557	-9.56585	-4.27177	0
0.7293	1.10333	5.03468	9.65872	0	0
0.7300	1.69878	5.64724	23.3853	0.299163	0
0.7307	-1.96148	2.89761	23.701	-0.61224	0
0.7313	-2.87217	7.47804	64.8992	0.605283	0
0.7320	-1.96148	12.9704	101.212	3.35341	0
0.7327	-4.39581	4.42557	59.6983	5.18317	0
0.7333	-8.37131	-4.42557	15.1568	3.96565	0
0.7340	-9.282	0.151419	25.5213	3.96565	0
0.7347	-5.91946	2.89761	34.0656	4.87705	0
0.7353	-4.71105	0.151419	26.1343	2.74117	0
0.7360	-7.75835	1.06682	25.5213	2.442	0
0.7367	-8.37131	3.51017	22.4751	5.48929	0
0.7373	-5.3065	2.28849	18.203	4.87705	0
0.7380	-3.16989	1.98221	15.7511	0.605283	0
0.7387	-1.96148	3.51017	8.74857	-0.30612	0
0.7393	-1.03328	3.51017	4.16068	-0.91836	0
0.7400	-0.735555	-0.763978	-6.51964	-3.9726	0
0.7407	1.40106	-3.51017	-17.4971	-5.49625	0
0.7413	3.83539	0.457698	-8.95289	-4.57789	0
0.7420	2.31174	0.151419	-12.3149	-4.88401	0
0.7427	3.23994	-2.89761	-23.311	-5.49625	0
0.7433	10.2452	5.64724	13.3179	-4.57789	0
0.7440	11.4711	11.1396	43.5386	-5.80237	0
0.7447	5.37655	-0.457698	-1.33736	-7.63213	0
0.7453	4.15063	-9.00255	-44.9688	-7.32601	0
0.7460	8.10861	-4.42557	-37.6504	-6.41461	0
0.7467	9.03681	-1.98221	-29.7191	-7.32601	0
0.7473	5.972	-1.06682	-25.1313	-6.41461	0
0.7480	3.23994	1.98221	-11.4047	-3.05424	0
0.7487	4.15063	-1.06682	-9.56585	-1.22448	0
0.7493	4.44835	-4.73184	-6.51964	-0.61224	0
0.7500	0.788094	-1.98221	5.07083	0.911403	0
0.7507	0.49037	-0.763978	11.1818	1.82976	0
0.7513	2.31174	-1.98221	19.1131	1.82976	0
0.7520	-1.03328	0.151419	23.3853	3.35341	0
0.7527	-4.39581	3.81301	22.4751	4.57789	0
0.7533	-2.87217	4.73184	37.1304	2.13588	0
0.7540	-3.48513	2.89761	41.0867	1.21752	0
0.7547	-5.62174	1.98221	34.3813	4.27177	0
0.7553	-4.09809	8.39343	73.7406	5.48929	0
0.7560	-3.48513	12.055	106.395	3.65953	0
0.7567	-4.71105	1.67937	54.5161	3.35341	0
0.7573	-4.09809	-8.39343	1.11447	4.57789	0
0.7580	-3.78285	-5.95008	5.68379	3.35341	0
0.7587	-3.48513	-3.20389	5.99955	0.299163	0
0.7593	-1.96148	-4.11929	-10.7918	-2.442	0
0.7600	-1.64624	-3.51017	-15.0639	-5.19013	0
0.7607	-1.34852	-2.89761	-18.7231	-7.93825	0
0.7613	0.49037	-4.42557	-24.2211	-7.63213	0
0.7620	2.62698	-3.51017	-26.9701	-4.27177	0
0.7627	2.92471	-2.89761	-33.9913	-3.05424	0
0.7633	1.69878	-4.11929	-33.3783	-4.88401	0
0.7640	0.49037	-3.51017	-32.4496	-3.66648	0
0.7647	2.62698	0.151419	-36.1273	-2.74812	0
0.7653	5.37655	3.81301	-25.447	-4.88401	0
0.7660	4.44835	1.06682	-22.698	-5.80237	0
0.7667	3.83539	-0.151419	-26.3572	-3.9726	0
0.7673	5.67428	9.91795	17.8872	-3.36036	0
0.7680	4.44835	14.8012	58.1752	-3.05424	0
0.7687	0.175132	1.98221	17.8872	-1.22448	0
0.7693	-1.03328	-8.39343	-24.2211	0	0
0.7700	-0.735555	-3.51017	-7.74555	1.21752	0
0.7707	-2.57444	1.67937	5.99955	1.21752	0
0.7713	-5.00878	-0.457698	5.07083	0.911403	0
0.7720	-5.00878	-1.06682	16.6799	3.04729	0
0.7727	-6.2347	0.151419	21.565	4.57789	0
0.7733	-8.37131	-0.457698	20.952	1.82976	0
0.7740	-7.75835	-2.59477	24.6112	0.911403	0
0.7747	-5.62174	-3.20389	23.9982	3.35341	0
0.7753	-8.05607	-0.763978	26.45	2.74117	0
0.7760	-10.5079	-1.06682	26.45	0.605283	0
0.7767	-8.66904	-3.20389	18.203	0.911403	0
0.7773	-7.14539	-0.151419	21.2492	1.82976	0
0.7780	-7.44311	0.457698	18.5002	0.299163	0
0.7787	-5.62174	-1.06682	8.74857	-2.13588	0
0.7793	-2.57444	5.95008	38.9507	-1.83672	0
0.7800	-2.57444	9.30883	63.6733	-0.61224	0
0.7807	-3.48513	-3.51017	13.3179	-1.83672	0
0.7813	-3.78285	-12.6641	-40.6967	-3.36036	0
0.7820	-4.71105	-9.00255	-37.9476	-2.74812	0
0.7827	-3.78285	-7.17176	-31.5394	-4.57789	0
0.7833	-1.96148	-8.08715	-39.7865	-7.63213	0
0.7840	-2.2592	-4.42557	-40.6967	-6.71377	0
0.7847	-3.48513	-4.42557	-39.4707	-6.41461	0
0.7853	-0.122592	-5.64724	-35.1986	-7.63213	0
0.7860	1.69878	-3.81301	-30.6293	-4.88401	0
0.7867	-1.34852	-2.28849	-30.6293	-2.74812	0
0.7873	-3.78285	-1.67937	-22.3822	-4.57789	0
0.7880	-1.34852	-1.3731	-15.6769	-1.83672	0
0.7887	0.788094	-0.763978	-14.1537	2.442	0
0.7893	-1.96148	2.59477	3.86349	0.605283	0
0.7900	-3.78285	2.89761	14.5438	-1.22448	0
0.7907	-1.96148	0.763978	15.7511	0.911403	0
0.7913	-2.2592	6.56264	57.5623	1.82976	0
0.7920	-6.53243	11.4425	92.3522	2.13588	0
0.7927	-9.89496	1.3731	51.1541	3.96565	0
0.7933	-12.0316	-8.08715	8.74857	4.57789	0
0.7940	-12.9423	-4.42557	19.1131	4.57789	0
0.7947	-11.4186	-2.59477	28.2703	3.96565	0
0.7953	-10.8056	-5.64724	23.701	4.57789	0
0.7960	-12.0316	-5.64724	26.45	6.40765	0
0.7967	-11.4186	-2.89761	22.7723	5.18317	0
0.7973	-9.89496	-2.28849	14.5438	1.82976	0
0.7980	-11.4186	-4.42557	9.65872	2.442	0
0.7987	-11.1034	-4.73184	4.77364	2.74117	0
0.7993	-7.44311	-1.98221	3.25053	-0.91836	0
0.8000	-7.44311	-4.42557	-6.81683	-2.13588	0
0.8007	-7.75835	-6.86548	-20.5619	0	0
0.8013	-4.39581	-1.3731	-13.838	-0.61224	0
0.8020	-2.87217	-2.89761	-16.587	-3.36036	0
0.8027	-2.87217	-8.69627	-27.2673	-3.36036	0
0.8033	0.175132	1.3731	8.13562	-2.74812	0
0.8040	-0.122592	8.69627	39.2664	-3.05424	0
0.8047	-3.48513	-4.73184	-4.06781	-3.66648	0
0.8053	-1.96148	-12.3613	-50.764	-3.66648	0
0.8060	0.49037	-3.51017	-45.5817	-2.74812	0
0.8067	-1.03328	-0.763978	-36.1273	-1.22448	0
0.8073	-2.2592	-3.81301	-32.7654	-1.83672	0
0.8080	-2.87217	-1.67937	-21.4721	-2.13588	0
0.8087	-5.62174	-0.763978	-14.4509	1.21752	0
0.8093	-4.71105	-1.67937	-6.20387	3.35341	0
0.8100	-3.16989	0.457698	3.54772	1.82976	0
0.8107	-5.91946	1.98221	7.81985	2.74117	0
0.8113	-8.05607	1.06682	18.8159	7.01293	0
0.8120	-8.96676	-0.457698	24.314	7.01293	0
0.8127	-11.7163	0.151419	22.7723	4.57789	0
0.8133	-11.4186	4.11929	38.9507	5.48929	0
0.8140	-8.96676	3.81301	43.8357	8.54353	0
0.8147	-9.282	3.81301	35.5887	8.84965	0
0.8153	-9.89496	12.9704	74.0564	6.40765	0
0.8160	-10.5079	15.4103	107.305	6.10153	0
0.8167	-14.4659	2.89761	55.129	7.31905	0
0.8173	-15.9896	-4.42557	-1.93174	6.10153	0
0.8180	-14.1682	-3.51017	0.501511	2.13588	0
0.8187	-13.8529	-3.81301	2.34038	0	0
0.8193	-12.6445	-1.67937	-12.0177	0.911403	0
0.8200	-8.37131	0.457698	-14.1537	0.911403	0
0.8207	-7.75835	-2.59477	-17.8129	-0.91836	0
0.8213	-9.282	-3.81301	-24.5183	-1.5306	0
0.8220	-7.44311	-3.20389	-29.1062	-0.91836	0
0.8227	-5.3065	-3.51017	-34.5857	-1.83672	0
0.8233	-6.83015	-1.06682	-32.4496	-4.27177	0
0.8240	-6.53243	-1.67937	-32.7654	-4.57789	0
0.8247	-3.78285	-5.64724	-38.8578	-4.57789	0
0.8253	-4.39581	-2.59477	-29.4034	-4.88401	0
0.8260	-4.71105	0.151419	-28.4932	-3.36036	0
0.8267	-1.96148	0.457698	-33.3783	-1.22448	0
0.8273	-1.96148	9.00255	12.4077	-1.22448	0
0.8280	-6.53243	12.9704	55.4262	-1.5306	0
0.8287	-8.66904	1.67937	16.0669	-0.61224	0
0.8293	-8.37131	-3.81301	-29.1062	0.911403	0
0.8300	-7.75835	2.28849	-14.4509	3.65953	0
0.8307	-8.37131	4.73184	2.93477	4.57789	0
0.8313	-12.0316	2.28849	5.99955	2.13588	0
0.8320	-13.24	-0.457698	15.454	2.442	0
0.8327	-9.282	-1.98221	17.8872	5.48929	0
0.8333	-9.57972	0.151419	18.8159	4.27177	0
0.8340	-15.6918	1.06682	24.314	2.74117	0
0.8347	-15.9896	-0.151419	24.314	3.65953	0
0.8353	-12.9423	1.3731	25.5213	2.13588	0
0.8360	-13.8529	1.98221	22.4751	1.82976	0
0.8367	-13.8529	1.06682	13.9309	5.79541	0
0.8373	-11.7163	3.51017	20.6362	6.10153	0
0.8380	-10.5079	3.20389	17.2928	3.35341	0
0.8387	-8.37131	3.51017	3.86349	3.96565	0
0.8393	-6.2347	12.055	36.5174	2.442	0
0.8400	-6.53243	13.8858	63.6733	-1.22448	0
0.8407	-6.53243	1.06682	11.7948	-0.61224	0
0.8413	-6.53243	-6.86548	-40.0837	-0.91836	0
0.8420	-8.05607	-5.64724	-37.3347	-5.49625	0
0.8427	-5.00878	-6.25636	-37.6504	-8.24437	0
0.8433	0.788094	-4.42557	-44.6716	-7.63213	0
0.8440	2.01402	-0.763978	-37.9476	-7.32601	0
0.8447	1.40106	-2.59477	-39.7865	-7.01989	0
0.8453	2.01402	-4.73184	-41.6068	-7.01989	0
0.8460	1.10333	-3.51017	-33.9913	-5.49625	0
0.8467	-0.122592	-2.59477	-32.4496	-1.5306	0
0.8473	1.40106	-1.3731	-26.9701	0.911403	0
0.8480	3.23994	-0.151419	-18.7231	-0.91836	0
0.8487	3.53767	-1.67937	-17.2	-3.66648	0
0.8493	2.62698	-0.151419	-1.33736	-4.57789	0
0.8500	1.10333	1.06682	12.4077	-2.74812	0
0.8507	0.788094	0.151419	16.6799	0.911403	0
0.8513	0.175132	7.17176	57.2651	2.74117	0
0.8520	-2.2592	13.8858	92.3522	2.74117	0
0.8527	-2.87217	5.64724	51.1541	2.74117	0
0.8533	-1.03328	-4.11929	5.99955	3.04729	0
0.8540	-1.03328	-1.67937	17.8872	4.57789	0
0.8547	-4.71105	1.06682	30.1092	4.57789	0
0.8553	-8.96676	-1.67937	26.1343	2.74117	0
0.8560	-10.5079	-1.98221	27.9731	2.74117	0
0.8567	-7.75835	-0.763978	23.3853	3.65953	0
0.8573	-5.3065	0.151419	14.228	1.82976	0
0.8580	-6.83015	-1.06682	9.65872	-0.91836	0
0.8587	-7.75835	-2.28849	3.25053	-1.83672	0
0.8593	-5.91946	-0.151419	0.501511	-2.74812	0
0.8600	-5.62174	-0.151419	-7.74555	-3.66648	0
0.8607	-5.00878	-3.51017	-18.1101	-4.88401	0
0.8613	-2.2592	-1.67937	-10.476	-6.41461	0
0.8620	-0.122592	0.457698	-12.9278	-5.80237	0
0.8627	2.31174	0.763978	-26.0414	-4.57789	0
0.8633	4.44835	6.86548	7.20689	-5.80237	0
0.8640	3.23994	8.08715	38.9507	-7.93825	0
0.8647	2.01402	-3.81301	-5.60949	-6.71377	0
0.8653	3.53767	-11.4425	-52.6029	-4.57789	0
0.8660	4.15063	-9.00255	-45.266	-5.49625	0
0.8667	2.92471	-7.47804	-34.2885	-7.32601	0
0.8673	-0.122592	-4.73184	-30.9265	-6.41461	0
0.8680	-1.96148	-0.763978	-18.4259	-5.49625	0
0.8687	0.788094	-0.763978	-14.7667	-5.49625	0
0.8693	1.69878	0.151419	-12.6121	-2.13588	0
0.8700	-4.39581	1.3731	-2.5447	1.82976	0
0.8707	-7.14539	-0.457698	5.99955	1.21752	0
0.8713	-3.78285	-1.06682	15.7511	-0.91836	0
0.8720	-4.71105	-1.3731	18.8159	0.605283	0
0.8727	-7.14539	-0.763978	18.8159	2.74117	0
0.8733	-6.53243	3.81301	32.8582	3.04729	0
0.8740	-6.2347	4.73184	34.3813	3.65953	0
0.8747	-5.62174	2.89761	29.7934	3.04729	0
0.8753	-3.78285	9.30883	70.0815	2.74117	0
0.8760	-5.00878	13.8858	101.825	3.65953	0
0.8767	-8.37131	4.11929	53.2901	4.27177	0
0.8773	-7.14539	-2.89761	-0.408638	3.35341	0
0.8780	-4.09809	-0.763978	-2.24751	2.13588	0
0.8787	-5.91946	-2.89761	-2.24751	-0.30612	0
0.8793	-8.96676	-4.42557	-11.7019	-2.74812	0
0.8800	-6.53243	-0.763978	-14.7667	-2.13588	0
0.8807	-1.96148	-1.67937	-22.3822	-1.83672	0
0.8813	-1.64624	-5.34096	-27.8803	-5.80237	0
0.8820	-4.09809	-2.89761	-28.7904	-7.32601	0
0.8827	-3.78285	0.151419	-33.9913	-4.27177	0
0.8833	-1.64624	-1.06682	-33.3783	-3.05424	0
0.8840	0.49037	-5.34096	-35.1986	-5.19013	0
0.8847	2.92471	-6.86548	-41.6068	-4.88401	0
0.8853	2.92471	-2.89761	-29.7191	-4.57789	0
0.8860	0.49037	-1.67937	-25.447	-6.41461	0
0.8867	1.40106	-1.67937	-30.6293	-6.10849	0
0.8873	3.53767	7.17176	13.0207	-3.36036	0
0.8880	2.62698	12.055	54.2189	-2.442	0
0.8887	1.10333	1.06682	14.228	-1.83672	0
0.8893	-0.43783	-6.25636	-29.7191	0	0
0.8900	-4.39581	-1.67937	-14.4509	0.605283	0
0.8907	-6.2347	1.06682	1.41166	0.911403	0
0.8913	-4.71105	0.151419	1.72743	1.82976	0
0.8920	-5.3065	-0.457698	13.0207	0.911403	0
0.8927	-7.44311	-1.67937	19.4289	0.605283	0
0.8933	-8.66904	-1.67937	20.0233	2.74117	0
0.8940	-9.282	1.06682	23.701	3.35341	0
0.8947	-9.89496	1.06682	24.314	1.82976	0
0.8953	-9.282	-0.457698	27.6574	2.13588	0
0.8960	-8.96676	-2.28849	26.1343	3.35341	0
0.8967	-10.1927	-1.98221	16.6799	1.52364	0
0.8973	-12.0316	1.06682	20.339	-0.61224	0
0.8980	-10.8056	-0.151419	16.9771	-1.83672	0
0.8987	-8.37131	-2.89761	6.9097	-2.74812	0
0.8993	-8.66904	3.81301	38.9507	-2.74812	0
0.9000	-8.37131	7.47804	64.8992	-2.13588	0
0.9007	-5.62174	-3.51017	14.5438	-3.36036	0
0.9013	-6.2347	-10.8333	-38.8578	-5.19013	0
0.9020	-8.37131	-7.78087	-38.8578	-6.10849	0
0.9027	-6.53243	-7.47804	-37.6504	-6.41461	0
0.9033	-5.00878	-8.08715	-44.9688	-6.71377	0
0.9040	-5.3065	-3.81301	-41.3096	-8.24437	0
0.9047	-3.78285	-2.28849	-41.3096	-10.0741	0
0.9053	-2.87217	-4.11929	-40.6967	-9.76801	0
0.9060	-4.09809	-4.42557	-36.7217	-7.32601	0
0.9067	-4.39581	-2.59477	-37.3347	-5.80237	0
0.9073	-4.71105	-1.06682	-28.7904	-4.27177	0
0.9080	-5.62174	-3.20389	-21.1749	-0.91836	0
0.9087	-4.09809	-4.11929	-20.5619	-0.30612	0
0.9093	-3.48513	1.06682	-1.93174	-1.83672	0
0.9100	-6.83015	2.28849	11.7948	-0.30612	0
0.9107	-8.66904	1.06682	13.0207	2.74117	0
0.9113	-8.05607	8.08715	54.2189	4.27177	0
0.9120	-9.282	11.4425	91.1449	3.65953	0
0.9127	-10.8056	0.763978	47.4949	2.442	0
0.9133	-10.1927	-5.64724	0.501511	3.65953	0
0.9140	-11.7163	-2.59477	13.9309	5.18317	0
0.9147	-14.7811	-3.20389	25.2241	3.96565	0
0.9153	-15.9896	-5.03468	16.0669	3.04729	0
0.9160	-15.6918	-2.59477	17.8872	4.27177	0
0.9167	-15.9896	-1.67937	19.4289	3.96565	0
0.9173	-16.9178	-2.59477	13.3179	1.82976	0
0.9180	-16.9178	-2.59477	6.61251	-1.5306	0
0.9187	-14.1682	-0.151419	0.204319	-3.9726	0
0.9193	-11.1034	0.457698	-0.724404	-3.36036	0
0.9200	-9.89496	-2.89761	-8.6557	-2.442	0
0.9207	-9.57972	-4.11929	-21.4721	-4.57789	0
0.9213	-9.282	0.151419	-15.3611	-4.57789	0
0.9220	-8.05607	0.151419	-17.8129	-1.83672	0
0.9227	-4.39581	-0.763978	-28.7904	-2.13588	0
0.9233	-1.03328	8.39343	7.52266	-4.88401	0
0.9240	-1.03328	12.055	38.9507	-6.41461	0
0.9247	-1.96148	0.151419	-8.6557	-7.32601	0
0.9253	-2.57444	-7.78087	-58.1009	-8.55049	0
0.9260	-2.87217	-3.81301	-49.2409	-7.63213	0
0.9267	-2.87217	-0.763978	-36.4245	-3.9726	0
0.9273	-3.16989	-0.151419	-33.9913	-0.91836	0
0.9280	-3.78285	1.06682	-24.8341	-0.91836	0
0.9287	-2.57444	0.763978	-21.7693	-1.83672	0
0.9293	-1.96148	-0.457698	-13.838	-0.91836	0
0.9300	-3.48513	-0.763978	0.501511	0.605283	0
0.9307	-5.3065	-1.3731	5.07083	1.82976	0
0.9313	-5.62174	0.151419	13.0207	2.74117	0
0.9320	-5.3065	0.151419	20.6362	3.35341	0
0.9327	-7.14539	0.151419	21.565	1.82976	0
0.9333	-9.282	5.34096	36.2016	1.21752	0
0.9340	-8.66904	6.56264	42.6098	3.65953	0
0.9347	-6.83015	2.89761	35.5887	6.40765	0
0.9353	-8.66904	7.47804	70.9916	5.48929	0
0.9360	-11.7163	11.1396	103.646	3.04729	0
0.9367	-12.9423	-0.457698	57.2651	3.04729	0
0.9373	-12.6445	-10.2242	3.25053	3.04729	0
0.9380	-11.4186	-6.86548	2.93477	1.82976	0
0.9387	-10.1927	-4.42557	2.93477	0.911403	0
0.9393	-10.1927	-5.64724	-10.476	-0.30612	0
0.9400	-8.37131	-5.34096	-14.1537	-3.05424	0
0.9407	-6.2347	-3.81301	-21.4721	-4.88401	0
0.9413	-7.75835	-2.89761	-29.1062	-4.88401	0
0.9420	-8.05607	-4.42557	-29.7191	-4.27177	0
0.9427	-4.09809	-6.56264	-31.5394	-4.57789	0
0.9433	-1.64624	-2.89761	-29.7191	-6.10849	0
0.9440	-0.43783	-0.763978	-32.4496	-6.71377	0
0.9447	1.40106	-1.98221	-38.8578	-6.41461	0
0.9453	0.175132	0.151419	-26.6544	-6.10849	0
0.9460	-1.03328	-0.151419	-20.5619	-4.57789	0
0.9467	2.01402	-2.59477	-23.311	-1.5306	0
0.9473	2.92471	5.03468	18.203	-1.22448	0
0.9480	-1.64624	10.5271	57.878	-3.36036	0
0.9487	-3.78285	-0.763978	20.6362	-2.74812	0
0.9493	-3.48513	-9.91795	-22.3822	-0.91836	0
0.9500	-4.39581	-5.95008	-8.33994	0	0
0.9507	-3.78285	-3.51017	7.81985	0.911403	0
0.9513	-3.78285	-3.51017	7.81985	1.52364	0
0.9520	-8.05607	-0.763978	13.9309	0.911403	0
0.9527	-10.1927	0.151419	18.8159	3.04729	0
0.9533	-6.2347	0.763978	23.9982	4.57789	0
0.9540	-4.39581	1.67937	28.8833	2.74117	0
0.9547	-7.75835	1.06682	27.6574	2.442	0
0.9553	-9.282	0.457698	29.7934	3.65953	0
0.9560	-9.282	1.06682	27.0444	2.13588	0
0.9567	-9.282	1.06682	19.1131	0	0
0.9573	-8.05607	1.98221	26.1343	0.911403	0
0.9580	-6.53243	0.763978	20.6362	2.13588	0
0.9587	-5.62174	0.763978	6.29674	1.82976	0
0.9593	-2.87217	6.86548	39.2664	0.299163	0
0.9600	-1.34852	6.25636	66.4223	-2.13588	0
0.9607	-4.39581	-5.95008	13.3179	-4.57789	0
0.9613	-3.78285	-11.7487	-39.4707	-6.41461	0
0.9620	2.01402	-7.17176	-34.2885	-6.41461	0
0.9627	4.76359	-5.64724	-32.4496	-5.80237	0
0.9633	3.53767	-6.56264	-42.2198	-7.32601	0
0.9640	3.83539	-7.17176	-37.6504	-9.46189	0
0.9647	5.06132	-7.17176	-37.9476	-9.15577	0
0.9653	5.37655	-5.03468	-40.6967	-7.63213	0
0.9660	6.58496	-4.11929	-36.1273	-6.41461	0
0.9667	6.28724	-5.03468	-33.3783	-4.57789	0
0.9673	3.83539	-3.51017	-24.8341	-3.36036	0
0.9680	4.44835	-1.98221	-18.1101	-3.05424	0
0.9687	6.28724	-4.42557	-17.8129	-3.36036	0
0.9693	5.06132	-3.51017	-0.408638	-1.83672	0
0.9700	3.53767	-0.763978	13.3179	0	0
0.9707	4.15063	1.98221	14.841	0.911403	0
0.9713	4.76359	7.78087	54.5161	0.911403	0
0.9720	4.44835	10.2242	92.9652	0.911403	0
0.9727	1.40106	0.151419	55.4262	0	0
0.9733	-3.16989	-7.78087	8.74857	0.911403	0
0.9740	-4.71105	-3.20389	15.1568	5.18317	0
0.9747	-3.78285	1.06682	24.314	6.10153	0
0.9753	-4.09809	-0.457698	17.8872	1.82976	0
0.9760	-5.3065	0.457698	17.8872	0	0
0.9767	-4.71105	1.98221	17.59	1.21752	0
0.9773	-3.78285	0.151419	15.454	0.911403	0
0.9780	-1.96148	-0.151419	10.5689	-0.91836	0
0.9787	-1.96148	2.59477	2.34038	-0.91836	0
0.9793	-4.71105	2.59477	0.501511	-1.83672	0
0.9800	-4.09809	-1.67937	-7.74555	-3.05424	0
0.9807	0.788094	-1.98221	-21.4721	-4.27177	0
0.9813	3.53767	1.3731	-15.0639	-5.49625	0
0.9820	2.62698	-0.763978	-18.4259	-6.41461	0
0.9827	4.44835	-2.89761	-31.2423	-5.49625	0
0.9833	7.51316	6.86548	4.16068	-5.19013	0
0.9840	7.19793	11.7487	34.9943	-5.19013	0
0.9847	5.37655	-0.151419	-10.476	-6.10849	0
0.9853	5.06132	-7.17176	-55.9649	-6.71377	0
0.9860	6.28724	-2.28849	-49.2409	-4.57789	0
0.9867	6.28724	-1.67937	-43.4457	-4.27177	0
0.9873	4.44835	-4.42557	-41.6068	-6.41461	0
0.9880	3.53767	-2.28849	-27.5831	-3.66648	0
0.9887	2.92471	-1.67937	-22.3822	1.21752	0
0.9893	0.175132	-3.20389	-18.1101	0.299163	0
0.9900	-1.64624	-2.59477	-7.42979	-2.74812	0
0.9907	0.49037	-1.06682	0.501511	-0.91836	0
0.9913	-0.122592	0.457698	13.3179	1.82976	0
0.9920	-4.71105	0.151419	17.2928	2.442	0
0.9927	-6.2347	-0.151419	13.3179	4.57789	0
0.9933	-5.62174	2.89761	29.7934	5.18317	0
0.9940	-6.83015	3.51017	35.9044	4.57789	0
0.9947	-7.14539	2.59477	28.5861	4.57789	0
0.9953	-5.62174	9.30883	67.6482	3.65953	0
0.9960	-7.44311	10.8333	102.735	2.13588	0
0.9967	-8.66904	-1.06682	54.5161	2.74117	0
0.9973	-6.83015	-8.08715	0.501511	1.21752	0
0.9980	-5.3065	-5.03468	-0.408638	-0.30612	0
0.9987	-5.00878	-4.11929	-1.33736	1.82976	0
0.9993	-5.00878	-5.34096	-11.7019	2.74117	0
1.0000	-5.62174	-3.20389	-15.0639	0	0
1.0007	-4.39581	-0.457698	-24.2211	-2.74812	0
1.0013	-0.122592	0.457698	-30.0163	-4.27177	0
1.0020	1.69878	-1.67937	-30.6293	-5.19013	0
1.0027	-0.122592	-2.89761	-37.0375	-6.10849	0
1.0033	-2.2592	-1.67937	-37.0375	-8.24437	0
1.0040	-0.43783	-3.20389	-38.5606	-8.24437	0
1.0047	2.62698	-4.42557	-44.9688	-5.49625	0
1.0053	2.92471	-0.151419	-29.7191	-6.71377	0
1.0060	1.69878	-0.763978	-21.4721	-7.32601	0
1.0067	1.69878	-3.81301	-26.9701	-2.74812	0
1.0073	1.40106	3.81301	14.5438	-2.74812	0
1.0080	-0.735555	8.69627	54.8318	-6.10849	0
1.0087	-1.96148	-0.763978	14.5438	-5.49625	0
1.0093	-1.64624	-7.17176	-28.7904	-3.9726	0
1.0100	-1.34852	-3.20389	-13.225	-2.13588	0
1.0107	-3.78285	-1.06682	2.63757	0.911403	0
1.0113	-8.37131	-0.457698	4.16068	0.299163	0
1.0120	-9.282	1.67937	13.3179	0.299163	0
1.0127	-6.53243	1.98221	15.1568	5.48929	0
1.0133	-6.53243	3.20389	16.0669	7.01293	0
1.0140	-7.75835	4.42557	24.314	4.27177	0
1.0147	-7.44311	2.28849	27.0444	5.48929	0
1.0153	-9.282	1.98221	29.7934	5.18317	0
1.0160	-12.9423	1.98221	26.1343	2.13588	0
1.0167	-11.1034	-0.763978	18.8159	3.04729	0
1.0173	-6.53243	1.98221	26.7472	2.74117	0
1.0180	-5.3065	5.95008	21.565	-2.13588	0
1.0187	-6.83015	5.64724	8.13562	-1.22448	0
1.0193	-5.91946	6.86548	42.3126	2.442	0
1.0200	-1.96148	7.47804	67.9454	0	0
1.0207	-0.735555	-0.763978	13.0207	-2.74812	0
1.0213	-3.16989	-7.17176	-38.8578	-3.9726	0
1.0220	-4.39581	-5.34096	-33.9913	-6.10849	0
1.0227	-3.78285	-4.42557	-31.8552	-6.71377	0
1.0233	-2.2592	-5.64724	-39.4707	-4.57789	0
1.0240	-1.03328	-4.42557	-36.7217	-3.66648	0
1.0247	-0.735555	-2.59477	-39.1735	-4.88401	0
1.0253	-1.34852	-1.67937	-39.4707	-6.71377	0
1.0260	-0.735555	-1.06682	-34.2885	-6.41461	0
1.0267	-1.03328	-0.457698	-33.6755	-3.9726	0
1.0273	-3.78285	0.457698	-24.8341	-2.442	0
1.0280	-3.78285	-0.457698	-16.587	-2.74812	0
1.0287	-1.64624	-0.763978	-15.974	-2.13588	0
1.0293	-0.43783	1.3731	0.204319	-1.5306	0
1.0300	-1.03328	-0.763978	11.1818	-0.30612	0
1.0307	-0.735555	-0.457698	10.5689	2.74117	0
1.0313	-0.122592	11.4425	50.8569	3.65953	0
1.0320	-3.48513	15.1075	88.3959	1.82976	0
1.0327	-7.14539	0.457698	50.2439	1.82976	0
1.0333	-6.83015	-7.78087	6.9097	3.65953	0
1.0340	-7.75835	-2.59477	17.8872	3.35341	0
1.0347	-11.1034	-0.151419	27.9731	2.13588	0
1.0353	-10.1927	-1.3731	19.4289	2.442	0
1.0360	-8.05607	-0.151419	20.6362	3.65953	0
1.0367	-11.4186	-0.763978	22.1779	3.04729	0
1.0373	-13.5552	-0.151419	16.9771	0.605283	0
1.0380	-9.282	1.98221	8.74857	-0.30612	0
1.0387	-6.53243	0.151419	1.11447	0.605283	0
1.0393	-8.37131	-1.3731	0.501511	-0.91836	0
1.0400	-8.05607	-0.457698	-8.04274	-3.9726	0
1.0407	-5.3065	-1.06682	-19.336	-5.49625	0
1.0413	-3.78285	-1.67937	-11.4047	-7.32601	0
1.0420	-3.78285	-2.28849	-16.2898	-7.93825	0
1.0427	-1.96148	-1.67937	-29.7191	-4.57789	0
1.0433	2.31174	6.25636	6.9097	-3.66648	0
1.0440	2.62698	10.5271	37.4276	-7.32601	0
1.0447	-0.122592	-0.763978	-9.56585	-8.24437	0
1.0453	-0.122592	-9.91795	-55.3519	-7.32601	0
1.0460	0.788094	-5.95008	-45.266	-6.71377	0
1.0467	-0.43783	-2.28849	-36.1273	-5.19013	0
1.0473	-0.43783	-2.59477	-33.9913	-3.66648	0
1.0480	1.10333	-1.3731	-22.698	-4.57789	0
1.0487	-0.122592	-1.3731	-19.6332	-3.05424	0
1.0493	-2.87217	-1.67937	-14.1537	0.911403	0
1.0500	-2.2592	-0.763978	-2.24751	1.52364	0
1.0507	-1.64624	-0.763978	1.41166	0.605283	0
1.0513	-3.78285	0.151419	9.65872	1.82976	0
1.0520	-5.62174	0.151419	17.8872	1.82976	0
1.0527	-6.53243	-1.3731	19.4289	0.605283	0
1.0533	-9.282	0.763978	32.5425	0.911403	0
1.0540	-10.5079	1.98221	34.3813	1.82976	0
1.0547	-6.2347	0.151419	29.1805	2.13588	0
1.0553	-4.71105	4.73184	68.5584	2.74117	0
1.0560	-8.37131	8.39343	100.599	3.04729	0
1.0567	-10.1927	-1.67937	51.767	0.911403	0
1.0573	-10.5079	-10.5271	-1.0216	0	0
1.0580	-12.0316	-6.86548	-1.0216	0	0
1.0587	-9.282	-3.81301	-1.0216	-0.61224	0
1.0593	-4.71105	-4.11929	-10.476	-0.91836	0
1.0600	-5.62174	-0.151419	-12.6121	-1.22448	0
1.0607	-7.44311	1.3731	-21.4721	-2.74812	0
1.0613	-5.91946	-1.67937	-27.8803	-3.9726	0
1.0620	-3.78285	-1.67937	-27.8803	-3.66648	0
1.0627	-2.57444	0.457698	-32.7654	-3.66648	0
1.0633	-1.96148	-0.457698	-33.3783	-4.57789	0
1.0640	-2.57444	-1.98221	-37.0375	-4.57789	0
1.0647	-1.64624	-0.763978	-44.0586	-3.66648	0
1.0653	1.10333	1.3731	-30.6293	-4.27177	0
1.0660	2.62698	1.06682	-24.5183	-5.49625	0
1.0667	3.53767	1.06682	-27.5831	-5.49625	0
1.0673	4.44835	6.86548	15.454	-4.57789	0
1.0680	4.44835	8.69627	52.6772	-3.05424	0
1.0687	2.92471	0.151419	11.1818	-2.74812	0
1.0693	-0.122592	-6.25636	-27.8803	-3.36036	0
1.0700	-1.96148	-3.20389	-8.6557	-2.13588	0
1.0707	-1.96148	-1.67937	4.77364	1.21752	0
1.0713	-3.48513	-3.20389	1.41166	3.65953	0
1.0720	-6.53243	-0.457698	11.7948	4.57789	0
1.0727	-5.62174	1.67937	19.7261	5.18317	0
1.0733	-4.71105	-0.763978	20.6362	5.48929	0
1.0740	-8.96676	-3.51017	23.701	5.48929	0
1.0747	-11.1034	-1.98221	25.5213	4.57789	0
1.0753	-8.37131	0.151419	31.0194	3.65953	0
1.0760	-8.05607	-1.3731	28.8833	3.96565	0
1.0767	-11.4186	-2.28849	21.2492	5.18317	0
1.0773	-11.1034	0.151419	29.7934	3.65953	0
1.0780	-9.282	0.151419	26.7472	0.299163	0
1.0787	-9.57972	0.457698	13.3179	-0.91836	0
1.0793	-9.282	8.39343	45.6746	-0.91836	0
1.0800	-5.62174	9.00255	69.4685	-1.22448	0
1.0807	-2.87217	-3.51017	13.3179	-2.13588	0
1.0813	-2.57444	-9.30883	-41.6068	-3.9726	0
1.0820	-3.78285	-5.03468	-38.8578	-5.80237	0
1.0827	-4.71105	-4.11929	-34.9014	-4.88401	0
1.0833	-2.57444	-3.51017	-41.9226	-3.36036	0
1.0840	0.788094	-1.06682	-40.3995	-2.74812	0
1.0847	0.788094	-2.59477	-44.0586	-3.36036	0
1.0853	0.175132	-2.28849	-43.1299	-4.57789	0
1.0860	0.788094	-0.457698	-35.5144	-6.10849	0
1.0867	-0.122592	-2.59477	-37.9476	-4.57789	0
1.0873	-1.34852	-1.67937	-33.9913	-2.74812	0
1.0880	-2.2592	1.06682	-24.2211	-2.74812	0
1.0887	-1.34852	0.151419	-21.4721	-3.05424	0
1.0893	1.69878	1.06682	-9.26866	-2.74812	0
1.0900	2.62698	2.59477	1.11447	-2.442	0
1.0907	-0.735555	1.67937	6.29674	-0.91836	0
1.0913	-1.96148	6.86548	47.1977	0.911403	0
1.0920	-1.96148	10.5271	82.2849	1.82976	0
1.0927	-5.62174	1.06682	45.9718	2.74117	0
1.0933	-7.75835	-6.25636	4.16068	3.96565	0
1.0940	-5.62174	-2.59477	11.479	3.35341	0
1.0947	-6.83015	-0.763978	18.8159	4.57789	0
1.0953	-10.1927	-1.98221	13.3179	7.01293	0
1.0960	-10.1927	-0.763978	16.9771	6.10153	0
1.0967	-11.1034	-1.98221	15.454	3.65953	0
1.0973	-12.6445	-3.20389	10.5689	2.74117	0
1.0980	-9.282	-1.98221	7.81985	2.74117	0
1.0987	-5.62174	-1.67937	-0.408638	2.442	0
1.0993	-5.91946	-1.67937	-5.29372	1.82976	0
1.1000	-5.91946	-2.28849	-10.7918	-0.91836	0
1.1007	-3.48513	-1.67937	-19.6332	-3.9726	0
1.1013	-0.735555	0.457698	-14.7667	-6.41461	0
1.1020	0.788094	-2.59477	-17.8129	-7.32601	0
1.1027	1.69878	-5.64724	-26.6544	-4.57789	0
1.1033	3.83539	3.20389	9.65872	-1.5306	0
1.1040	5.37655	8.39343	37.4276	-2.74812	0
1.1047	3.23994	-2.89761	-11.7019	-4.57789	0
1.1053	-0.43783	-10.5271	-58.1009	-3.9726	0
1.1060	-1.03328	-5.03468	-47.402	-3.9726	0
1.1067	-0.43783	-2.59477	-39.4707	-5.19013	0
1.1073	-0.735555	-4.73184	-41.9226	-3.66648	0
1.1080	-1.34852	-4.11929	-28.7904	-1.83672	0
1.1087	-1.96148	-1.06682	-20.5619	-0.91836	0
1.1093	-3.16989	1.3731	-15.0639	-0.91836	0
1.1100	-4.09809	0.763978	-2.24751	-0.61224	0
1.1107	-6.2347	-0.763978	6.9097	-0.61224	0
1.1113	-8.37131	1.3731	16.6799	-0.91836	0
1.1120	-8.37131	2.89761	23.0881	0	0
1.1127	-8.66904	2.28849	24.314	2.74117	0
1.1133	-11.4186	6.56264	35.5887	5.18317	0
1.1140	-11.7163	7.47804	34.9943	4.57789	0
1.1147	-9.282	4.11929	31.0194	2.442	0
1.1153	-9.282	10.2242	73.1277	-0.30612	0
1.1160	-12.0316	16.632	103.961	0.299163	0
1.1167	-12.6445	6.86548	54.2189	3.65953	0
1.1173	-12.0316	-3.20389	3.86349	2.442	0
1.1180	-10.1927	0.457698	4.77364	-1.5306	0
1.1187	-6.83015	5.64724	3.54772	-1.22448	0
1.1193	-5.91946	3.81301	-5.90668	0	0
1.1200	-7.44311	0.457698	-6.51964	-0.91836	0
1.1207	-7.44311	0.151419	-13.225	-0.61224	0
1.1213	-5.62174	0.763978	-18.4259	-2.13588	0
1.1220	-3.16989	-0.457698	-20.5619	-6.41461	0
1.1227	-1.96148	-1.67937	-29.7191	-7.01989	0
1.1233	-2.87217	0.151419	-29.4034	-4.57789	0
1.1240	-3.78285	0.151419	-28.4932	-6.41461	0
1.1247	-2.87217	-1.3731	-36.1273	-9.46189	0
1.1253	-3.78285	1.06682	-27.8803	-8.84965	0
1.1260	-2.57444	1.06682	-22.698	-7.01989	0
1.1267	3.23994	-0.457698	-25.7442	-7.32601	0
1.1273	3.83539	9.00255	15.454	-7.01989	0
1.1280	-1.96148	15.7166	53.6059	-4.57789	0
1.1287	-4.71105	3.81301	15.1568	-2.74812	0
1.1293	-4.09809	-5.64724	-27.8803	-3.9726	0
1.1300	-3.78285	-0.457698	-14.7667	-3.9726	0
1.1307	-3.78285	3.81301	1.41166	-0.91836	0
1.1313	-6.2347	1.98221	5.68379	0.911403	0
1.1320	-8.96676	1.3731	16.9771	0.605283	0
1.1327	-9.282	1.98221	19.1131	0.911403	0
1.1333	-10.1927	2.28849	18.203	1.52364	0
1.1340	-11.7163	1.06682	23.3853	2.442	0
1.1347	-12.6445	-0.763978	25.2241	5.18317	0
1.1353	-12.6445	1.06682	27.6574	3.96565	0
1.1360	-11.1034	0.763978	25.2241	-0.30612	0
1.1367	-8.37131	-2.89761	20.952	1.21752	0
1.1373	-7.75835	-0.763978	28.2703	4.57789	0
1.1380	-9.282	1.98221	19.4289	1.52364	0
1.1387	-8.66904	0.151419	5.07083	-0.91836	0
1.1393	-6.2347	2.89761	40.4738	0.911403	0
1.1400	-5.62174	5.03468	66.4223	0	0
1.1407	-6.83015	-2.89761	13.3179	-3.36036	0
1.1413	-5.91946	-9.00255	-38.2634	-4.57789	0
1.1420	-4.39581	-6.25636	-36.4245	-5.49625	0
1.1427	-4.71105	-5.03468	-34.5857	-6.41461	0
1.1433	-4.71105	-5.95008	-40.6967	-6.10849	0
1.1440	-1.96148	-5.95008	-40.3995	-7.32601	0
1.1447	-1.03328	-6.25636	-44.3558	-9.15577	0
1.1453	-1.96148	-5.34096	-42.2198	-6.71377	0
1.1460	-1.03328	-3.20389	-38.8578	-4.57789	0
1.1467	0.788094	-3.20389	-43.4457	-5.19013	0
1.1473	-0.122592	-4.11929	-33.3783	-5.19013	0
1.1480	-3.16989	-4.42557	-23.311	-3.66648	0
1.1487	-3.48513	-2.28849	-22.3822	-3.66648	0
1.1493	-0.735555	0.151419	-0.724404	-3.9726	0
1.1500	-0.43783	-2.59477	11.479	-2.442	0
1.1507	-2.87217	-3.51017	6.9097	0.605283	0
1.1513	-2.87217	5.64724	50.8569	2.442	0
1.1520	-2.87217	7.47804	94.1911	1.82976	0
1.1527	-5.91946	-3.20389	51.767	0.911403	0
1.1533	-8.37131	-7.17176	4.77364	0.911403	0
1.1540	-8.96676	-4.11929	17.8872	3.35341	0
1.1547	-9.57972	-5.64724	27.0444	4.57789	0
1.1553	-10.1927	-6.56264	20.6362	4.27177	0
1.1560	-10.1927	-5.64724	26.1343	4.57789	0
1.1567	-11.7163	-7.78087	23.9982	3.65953	0
1.1573	-11.1034	-7.47804	15.1568	1.82976	0
1.1580	-7.44311	-5.34096	11.479	2.442	0
1.1587	-5.62174	-4.73184	4.16068	2.74117	0
1.1593	-7.44311	-4.11929	-0.111447	-0.61224	0
1.1600	-8.37131	-4.73184	-6.81683	-2.74812	0
1.1607	-6.53243	-4.73184	-17.8129	-1.83672	0
1.1613	-5.00878	-0.151419	-12.9278	-3.9726	0
1.1620	-3.78285	-0.763978	-15.0639	-5.49625	0
1.1627	0.175132	-3.81301	-26.3572	-4.27177	0
1.1633	3.53767	3.81301	7.52266	-4.57789	0
1.1640	1.69878	7.47804	38.0405	-7.01989	0
1.1647	-1.96148	-5.34096	-8.33994	-7.63213	0
1.1653	-2.87217	-10.8333	-56.2621	-6.71377	0
1.1660	-1.96148	-5.34096	-48.9437	-4.88401	0
1.1667	-0.43783	-3.81301	-41.6068	-3.66648	0
1.1673	-0.735555	-1.3731	-41.9226	-3.66648	0
1.1680	-1.96148	3.81301	-28.7904	-2.442	0
1.1687	-1.64624	2.89761	-22.3822	-1.83672	0
1.1693	-1.64624	2.28849	-18.7231	-2.13588	0
1.1700	-3.78285	3.81301	-6.81683	-0.30612	0
1.1707	-5.62174	1.06682	2.93477	1.82976	0
1.1713	-5.62174	0.151419	13.3179	0.911403	0
1.1720	-3.78285	0.457698	18.8159	1.21752	0
1.1727	-2.2592	-1.98221	20.6362	3.65953	0
1.1733	-4.09809	-0.457698	36.2016	5.18317	0
1.1740	-8.37131	2.89761	39.5636	5.18317	0
1.1747	-8.37131	2.89761	33.4526	5.48929	0
1.1753	-6.53243	8.39343	70.0815	3.96565	0
1.1760	-8.37131	12.055	99.6892	2.74117	0
1.1767	-11.1034	1.06682	52.6772	3.65953	0
1.1773	-12.0316	-7.47804	1.72743	3.65953	0
1.1780	-11.4186	-4.11929	0.501511	0.911403	0
1.1787	-10.8056	-2.59477	-0.111447	-0.91836	0
1.1793	-10.1927	-4.42557	-9.56585	-0.30612	0
1.1800	-8.37131	-3.20389	-12.9278	-1.22448	0
1.1807	-7.44311	-1.67937	-22.085	-3.05424	0
1.1813	-7.44311	-1.3731	-26.0414	-4.57789	0
1.1820	-5.62174	-1.3731	-24.8341	-5.80237	0
1.1827	-3.48513	-0.763978	-33.3783	-6.71377	0
1.1833	-3.48513	1.3731	-34.2885	-6.41461	0
1.1840	-2.87217	-1.06682	-32.4496	-6.71377	0
1.1847	-1.64624	-4.73184	-41.6068	-6.10849	0
1.1853	-1.34852	-1.06682	-36.4245	-3.66648	0
1.1860	-1.34852	1.67937	-27.8803	-3.36036	0
1.1867	-2.2592	-0.151419	-26.6544	-6.10849	0
1.1873	-3.78285	6.25636	11.479	-6.41461	0
1.1880	-1.96148	12.9704	49.631	-3.66648	0
1.1887	-1.64624	4.73184	15.1568	-1.83672	0
1.1893	-7.14539	-3.81301	-28.4932	-0.91836	0
1.1900	-10.5079	-1.98221	-15.974	0.605283	0
1.1907	-8.37131	-0.457698	1.72743	0	0
1.1913	-8.37131	-2.28849	2.34038	-0.61224	0
1.1920	-11.1034	-2.59477	10.5689	1.82976	0
1.1927	-11.4186	-2.59477	18.8159	3.65953	0
1.1933	-12.6445	-3.20389	19.7261	3.65953	0
1.1940	-13.8529	-1.67937	20.6362	4.57789	0
1.1947	-12.3293	1.98221	25.2241	6.40765	0
1.1953	-12.9423	2.89761	33.4526	5.48929	0
1.1960	-15.6918	-1.67937	30.7222	4.27177	0
1.1967	-15.3766	-2.28849	24.9084	2.442	0
1.1973	-13.24	2.59477	34.3813	-0.30612	0
1.1980	-12.3293	-0.151419	27.3602	0	0
1.1987	-11.7163	-4.42557	11.479	2.74117	0
1.1993	-10.1927	4.73184	44.1329	0.605283	0
1.2000	-8.66904	9.61167	68.5584	-3.05424	0
1.2007	-8.37131	-3.51017	15.1568	-2.442	0
1.2013	-9.282	-11.4425	-35.8116	-3.66648	0
1.2020	-9.282	-5.34096	-32.4496	-7.63213	0
1.2027	-7.44311	-3.51017	-31.5394	-7.32601	0
1.2033	-4.09809	-5.34096	-38.2634	-7.32601	0
1.2040	-2.2592	-4.42557	-35.1986	-10.3803	0
1.2047	-4.09809	-5.03468	-38.2634	-7.93825	0
1.2053	-5.3065	-4.42557	-38.5606	-3.66648	0
1.2060	-0.735555	-1.98221	-33.6755	-5.80237	0
1.2067	1.69878	-2.59477	-35.1986	-7.01989	0
1.2073	-2.57444	-3.51017	-27.2673	-3.36036	0
1.2080	-4.39581	-2.59477	-16.2898	-1.83672	0
1.2087	-2.87217	-1.06682	-14.4509	-2.74812	0
1.2093	-3.78285	2.28849	0.204319	-2.74812	0
1.2100	-4.39581	4.73184	10.2717	-0.91836	0
1.2107	-3.16989	6.25636	10.5689	2.74117	0
1.2113	-5.00878	11.1396	51.1541	4.87705	0
1.2120	-6.2347	12.055	89.919	2.74117	0
1.2127	-5.62174	2.28849	52.6772	1.21752	0
1.2133	-8.05607	-4.11929	9.04576	2.13588	0
1.2140	-10.1927	-1.67937	17.8872	2.74117	0
1.2147	-8.66904	-0.151419	27.0444	3.65953	0
1.2153	-8.66904	0.151419	21.8621	3.65953	0
1.2160	-10.8056	-0.457698	25.2241	3.96565	0
1.2167	-10.5079	-2.89761	23.701	5.48929	0
1.2173	-9.282	-2.89761	19.7261	4.57789	0
1.2180	-8.66904	-1.67937	16.0669	0.605283	0
1.2187	-7.75835	-3.51017	6.9097	-1.5306	0
1.2193	-7.44311	-4.42557	3.25053	-2.442	0
1.2200	-7.75835	-4.11929	-3.47343	-4.57789	0
1.2207	-8.37131	-4.42557	-15.974	-4.27177	0
1.2213	-6.83015	-1.98221	-11.4047	-3.36036	0
1.2220	-3.78285	-1.67937	-14.4509	-6.41461	0
1.2227	-1.34852	-4.42557	-26.9701	-6.41461	0
1.2233	0.49037	0.151419	7.52266	-3.36036	0
1.2240	1.10333	5.64724	38.9507	-5.49625	0
1.2247	-0.122592	-1.67937	-5.90668	-7.32601	0
1.2253	-0.735555	-9.61167	-51.6927	-5.19013	0
1.2260	0.788094	-8.69627	-40.6967	-6.41461	0
1.2267	1.10333	-7.47804	-32.7654	-8.55049	0
1.2273	0.788094	-6.86548	-34.2885	-5.49625	0
1.2280	0.175132	-4.11929	-21.7693	-2.74812	0
1.2287	-0.735555	-3.51017	-16.9028	-3.9726	0
1.2293	-1.96148	-3.81301	-15.3611	-3.66648	0
1.2300	-1.64624	-1.67937	-2.86047	-3.9726	0
1.2307	-2.57444	-0.457698	7.20689	-3.66648	0
1.2313	-4.71105	0.457698	14.5438	0.911403	0
1.2320	-5.3065	1.06682	16.9771	3.35341	0
1.2327	-5.62174	1.98221	18.5002	1.52364	0
1.2333	-7.44311	5.03468	34.3813	3.35341	0
1.2340	-6.53243	3.20389	38.6535	5.79541	0
1.2347	-3.48513	-0.763978	32.8582	4.57789	0
1.2353	-2.2592	6.56264	70.6944	4.57789	0
1.2360	-4.09809	12.3613	104.258	5.18317	0
1.2367	-6.53243	1.98221	59.104	2.13588	0
1.2373	-7.14539	-6.25636	5.68379	1.82976	0
1.2380	-5.91946	-3.51017	5.07083	3.04729	0
1.2387	-4.39581	-5.03468	7.81985	-0.30612	0
1.2393	-3.78285	-7.17176	-1.63455	-3.05424	0
1.2400	-4.39581	-4.42557	-5.29372	-0.91836	0
1.2407	-4.09809	-6.56264	-14.1537	-0.61224	0
1.2413	-2.2592	-9.00255	-21.4721	-2.13588	0
1.2420	0.49037	-5.03468	-22.9952	-1.5306	0
1.2427	0.788094	-3.51017	-28.1775	-3.9726	0
1.2433	-0.122592	-6.56264	-26.0414	-8.24437	0
1.2440	1.69878	-7.47804	-26.9701	-7.32601	0
1.2447	4.15063	-4.42557	-35.5144	-5.19013	0
1.2453	4.76359	0.151419	-26.9701	-6.10849	0
1.2460	4.44835	0.763978	-22.9952	-4.88401	0
1.2467	3.23994	0.151419	-28.1775	-1.83672	0
1.2473	4.44835	8.08715	10.2717	-0.91836	0
1.2480	5.972	14.1921	49.018	-1.83672	0
1.2487	4.44835	5.03468	12.7049	-2.442	0
1.2493	1.40106	-4.42557	-28.1775	-2.442	0
1.2500	-0.122592	-2.89761	-12.3149	-1.5306	0
1.2507	-1.34852	-0.457698	3.86349	-0.91836	0
1.2513	-1.64624	0.151419	3.86349	-0.30612	0
1.2520	-1.03328	1.3731	11.1818	1.82976	0
1.2527	-3.78285	1.98221	16.0669	3.04729	0
1.2533	-6.53243	3.51017	21.2492	2.74117	0
1.2540	-5.00878	4.73184	27.3602	4.27177	0
1.2547	-4.71105	3.81301	25.8371	4.57789	0
1.2553	-5.62174	3.81301	28.8833	3.35341	0
1.2560	-4.71105	3.81301	28.8833	3.35341	0
1.2567	-4.71105	1.67937	23.9982	3.04729	0
1.2573	-7.75835	3.20389	32.8582	1.82976	0
1.2580	-8.37131	5.95008	27.9731	2.74117	0
1.2587	-4.09809	6.86548	12.7049	3.04729	0
1.2593	-2.2592	10.2242	46.882	-0.91836	0
1.2600	-4.09809	9.30883	75.5795	-5.49625	0
1.2607	-4.71105	-0.763978	20.339	-7.63213	0
1.2613	-3.48513	-6.25636	-36.1273	-7.93825	0
1.2620	-1.96148	-4.73184	-32.4496	-5.49625	0
1.2627	-0.735555	-4.42557	-30.3135	-5.49625	0
1.2633	-0.122592	-3.51017	-40.0837	-10.0741	0
1.2640	0.788094	-2.59477	-38.2634	-11.5978	0
1.2647	2.62698	-5.34096	-39.7865	-7.32601	0
1.2653	3.53767	-6.56264	-41.9226	-7.32601	0
1.2660	2.62698	-5.95008	-39.4707	-10.6864	0
1.2667	1.40106	-4.42557	-39.7865	-9.15577	0
1.2673	-0.43783	-1.67937	-29.7191	-6.71377	0
1.2680	-1.96148	-3.20389	-19.0388	-6.71377	0
1.2687	-0.122592	-3.81301	-16.9028	-4.88401	0
1.2693	2.31174	0.457698	-1.93174	-1.83672	0
1.2700	0.49037	1.3731	7.20689	-0.91836	0
1.2707	-1.64624	1.3731	8.74857	-0.61224	0
1.2713	0.49037	10.2242	52.6772	1.52364	0
1.2720	1.69878	10.5271	90.8291	3.96565	0
1.2727	-1.34852	-0.763978	49.3338	5.79541	0
1.2733	-5.00878	-4.11929	4.77364	5.18317	0
1.2740	-4.71105	-1.67937	15.7511	3.65953	0
1.2747	-4.09809	-3.81301	25.2241	3.96565	0
1.2753	-6.2347	-1.67937	19.1131	3.04729	0
1.2760	-8.37131	2.59477	21.565	2.13588	0
1.2767	-8.37131	0.151419	20.339	4.57789	0
1.2773	-8.05607	0.151419	16.3641	3.96565	0
1.2780	-7.44311	1.98221	14.228	-0.91836	0
1.2787	-6.53243	-0.763978	7.20689	-1.5306	0
1.2793	-6.53243	-1.98221	5.99955	0.911403	0
1.2800	-5.00878	-1.67937	-0.408638	-0.61224	0
1.2807	-1.96148	-2.59477	-12.3149	-2.74812	0
1.2813	-2.2592	-1.98221	-6.51964	-3.66648	0
1.2820	-4.39581	-3.51017	-11.089	-6.71377	0
1.2827	-4.09809	-5.34096	-24.8341	-8.24437	0
1.2833	-2.57444	2.89761	12.4077	-7.32601	0
1.2840	-0.735555	7.78087	45.6746	-7.63213	0
1.2847	0.788094	-3.81301	-4.99653	-8.55049	0
1.2853	-0.43783	-12.3613	-56.5593	-8.24437	0
1.2860	-1.96148	-9.61167	-46.8077	-7.63213	0
1.2867	-0.122592	-9.00255	-37.9476	-6.41461	0
1.2873	-0.122592	-8.69627	-38.8578	-4.57789	0
1.2880	-2.87217	-5.03468	-25.7442	-4.57789	0
1.2887	-3.78285	-3.51017	-19.6332	-3.66648	0
1.2893	-3.78285	-1.06682	-17.8129	-2.442	0
1.2900	-5.91946	1.98221	-8.33994	-1.5306	0
1.2907	-6.53243	0.763978	-0.408638	-0.61224	0
1.2913	-5.62174	0.151419	10.5689	0.299163	0
1.2920	-9.282	0.151419	16.9771	0.911403	0
1.2927	-11.4186	-1.98221	17.59	2.13588	0
1.2933	-9.89496	0.457698	31.9295	2.442	0
1.2940	-9.57972	5.64724	35.2915	3.35341	0
1.2947	-10.1927	5.03468	30.4064	5.48929	0
1.2953	-7.44311	7.47804	69.1713	5.79541	0
1.2960	-7.14539	11.4425	100.302	4.27177	0
1.2967	-11.1034	2.89761	51.767	4.27177	0
1.2973	-11.1034	-7.78087	1.72743	3.35341	0
1.2980	-8.96676	-5.64724	5.3866	1.21752	0
1.2987	-12.3293	-1.67937	5.68379	1.82976	0
1.2993	-13.8529	-4.42557	-6.20387	2.442	0
1.3000	-8.37131	-5.34096	-9.26866	0.299163	0
1.3007	-5.91946	-3.81301	-17.8129	-1.83672	0
1.3013	-7.14539	-3.81301	-24.2211	-4.57789	0
1.3020	-4.71105	-4.42557	-26.6544	-4.57789	0
1.3027	-2.87217	-3.81301	-35.1986	-2.74812	0
1.3033	-3.78285	-3.20389	-36.1273	-4.57789	0
1.3040	-3.16989	-5.64724	-37.0375	-6.41461	0
1.3047	-1.96148	-6.25636	-44.3558	-4.27177	0
1.3053	-0.122592	-1.06682	-33.3783	-5.19013	0
1.3060	3.83539	-0.457698	-27.5831	-7.93825	0
1.3067	4.44835	-4.11929	-32.1524	-5.49625	0
1.3073	2.62698	2.28849	8.43281	-2.74812	0
1.3080	4.15063	8.39343	47.8107	-1.83672	0
1.3087	2.62698	-1.06682	9.65872	-1.22448	0
1.3093	-3.78285	-9.30883	-33.3783	-2.13588	0
1.3100	-4.71105	-5.34096	-18.7231	-1.83672	0
1.3107	-1.96148	-2.28849	-2.86047	1.82976	0
1.3113	-2.87217	-2.89761	-1.33736	1.82976	0
1.3120	-3.16989	-2.59477	7.81985	1.21752	0
1.3127	-2.87217	-1.98221	13.9309	4.87705	0
1.3133	-6.53243	-1.06682	16.6799	3.96565	0
1.3140	-8.37131	-0.151419	19.1131	1.21752	0
1.3147	-5.62174	-1.67937	19.7261	4.27177	0
1.3153	-5.62174	-1.06682	26.45	5.48929	0
1.3160	-8.66904	0.151419	25.2241	3.35341	0
1.3167	-8.37131	0.763978	17.8872	5.48929	0
1.3173	-6.53243	1.06682	27.6574	4.57789	0
1.3180	-7.14539	1.06682	21.565	-2.442	0
1.3187	-5.3065	1.98221	5.3866	-2.74812	0
1.3193	-1.03328	7.47804	41.4025	0	0
1.3200	-0.735555	8.39343	69.7843	-3.05424	0
1.3207	-3.78285	-0.763978	13.9309	-4.88401	0
1.3213	-5.00878	-7.17176	-38.8578	-3.36036	0
1.3220	-4.09809	-6.56264	-33.3783	-5.19013	0
1.3227	-3.48513	-5.95008	-34.2885	-6.41461	0
1.3233	-3.16989	-4.11929	-43.4457	-4.88401	0
1.3240	-1.96148	-1.67937	-37.6504	-5.49625	0
1.3247	0.49037	-1.3731	-40.6967	-5.49625	0
1.3253	1.40106	-2.28849	-45.8789	-4.27177	0
1.3260	-0.122592	-3.81301	-39.7865	-5.49625	0
1.3267	-1.03328	-3.51017	-37.0375	-6.71377	0
1.3273	-1.03328	-0.151419	-32.1524	-4.57789	0
1.3280	-1.34852	1.06682	-26.0414	-2.442	0
1.3287	-2.87217	0.763978	-22.3822	-1.22448	0
1.3293	-1.96148	4.11929	-6.51964	-0.91836	0
1.3300	0.788094	4.73184	3.25053	-0.91836	0
1.3307	0.175132	3.51017	6.9097	0.299163	0
1.3313	-1.03328	9.91795	50.2439	1.52364	0
1.3320	-3.16989	12.055	88.6931	2.442	0
1.3327	-6.83015	0.763978	52.38	3.65953	0
[truncated: 44,008 more rows]
