# Supplementary material for: Identification of Haptic Based Guiding Using Hard Reins
Source: PLoS One. 2015 Jul 22;10(7):e0132020. doi: 10.1371/journal.pone.0132020 (PMC4511788; doi:10.1371/journal.pone.0132020)
Supplement: S3 File — (ZIP) [file pone.0132020.s003.zip › EMGData1/Subject7/T16/t16.txt]

0.0000	16.3466	3.5092	73.4361	-0.916054	0
0.0007	16.3466	3.5092	27.0508	-0.610702	0
0.0013	16.3466	3.5092	-19.6379	-1.83211	0
0.0020	16.3466	3.5092	-12.3116	-4.27492	0
0.0027	16.3466	3.5092	-4.98533	-4.58027	0
0.0033	16.3466	3.5092	-11.4012	-3.66421	0
0.0040	16.3466	3.5092	-4.68188	-2.44281	0
0.0047	16.3466	3.5092	-5.28879	-1.52676	0
0.0053	16.3466	3.5092	-8.06323	-0.916054	0
0.0060	16.3466	3.5092	-0.433507	-0.916054	0
0.0067	16.3466	3.5092	-11.7047	-1.83211	0
0.0073	16.3466	3.5092	-15.9964	-2.74816	0
0.0080	16.3466	3.5092	25.5336	-0.916054	0
0.0087	16.3466	3.5092	56.0525	0.305351	0
0.0093	16.3466	3.5092	28.8716	-3.35886	0
0.0100	16.3466	3.5092	-15.3895	-5.49632	0
0.0107	16.3466	3.5092	-15.9964	-2.74816	0
0.0113	16.3466	3.5092	47.2089	-1.83211	0
0.0120	18.8131	15.7172	103.955	-0.916054	0
0.0127	9.04381	7.78255	79.852	0.610702	0
0.0133	-0.145088	-0.15209	41.7034	-1.83211	0
0.0140	-1.06398	1.06834	56.0525	-3.66421	0
0.0147	1.69269	1.98273	63.9857	0	0
0.0153	2.03123	0.458124	44.4345	0	0
0.0160	0.773802	3.5092	35.2875	-3.35886	0
0.0167	0.773802	4.72962	23.4094	-0.610702	0
0.0173	4.44936	1.98273	12.0949	3.35886	0
0.0180	8.4151	2.89898	21.5453	0.916054	0
0.0187	6.57732	3.81523	22.1522	-1.52676	0
0.0193	7.49621	4.11941	23.1059	-1.52676	0
0.0200	19.1032	10.2234	61.8615	-2.44281	0
0.0207	26.406	14.8009	90.2128	-1.52676	0
0.0213	20.0221	8.39276	58.4801	1.2214	0
0.0220	10.2529	-1.06834	9.0603	0.916054	0
0.0227	9.33399	-2.5948	2.34094	0.305351	0
0.0233	20.0221	4.11941	46.602	0.916054	0
0.0240	20.0221	7.78255	72.5257	-1.2214	0
0.0247	20.0221	1.37252	23.4094	-1.83211	0
0.0253	20.0221	-3.5092	-31.2559	0.916054	0
0.0260	20.0221	-1.06834	-30.3022	0.610702	0
0.0267	20.0221	-1.37252	-26.0538	-1.52676	0
0.0273	20.0221	-4.42544	-35.5042	0.610702	0
0.0280	20.0221	-2.5948	-31.2559	0.610702	0
0.0287	20.0221	-1.67855	-35.5042	-2.74816	0
0.0293	20.0221	-4.11941	-44.3478	-2.74816	0
0.0300	20.0221	-5.33984	-35.8077	-2.13746	0
0.0307	20.0221	-5.95005	-41.6167	-1.52676	0
0.0313	20.0221	-2.5948	-47.7291	1.83211	0
0.0320	20.0221	6.56212	-7.10952	2.74816	0
0.0327	20.0221	11.1397	25.2301	-0.610702	0
0.0333	20.0221	3.81523	-8.9736	0	0
0.0340	20.0221	-4.42544	-61.7748	0.916054	0
0.0347	20.0221	-4.72962	-67.237	-2.74816	0
0.0353	20.0221	0.15209	-23.3227	-3.35886	0
0.0360	20.941	1.06834	0.520209	0	0
0.0367	11.8005	-5.95005	-43.4374	-0.610702	0
0.0373	0.773802	-11.7499	-88.6089	-2.13746	0
0.0380	2.61158	-11.7499	-80.9791	-0.916054	0
0.0387	5.36825	-10.8336	-70.3149	0.916054	0
0.0393	3.82065	-9.30716	-72.439	0.916054	0
0.0400	3.82065	-6.25609	-62.6851	0.610702	0
0.0407	3.53047	-6.25609	-58.6969	-0.916054	0
0.0413	3.53047	-5.33984	-56.2692	-2.13746	0
0.0420	6.28714	-2.89898	-39.796	-0.916054	0
0.0427	4.44936	-4.72962	-40.0994	1.83211	0
0.0433	2.32141	-4.11941	-38.5821	3.05351	0
0.0440	11.1718	3.5092	6.28585	1.83211	0
0.0447	20.6508	6.25609	40.1861	-0.610702	0
0.0453	14.8473	0.15209	14.219	-1.83211	0
0.0460	2.32141	-5.64587	-29.3918	0	0
0.0467	1.11234	-4.42544	-35.2008	0.610702	0
0.0473	12.0907	4.72962	4.46512	-2.13746	0
0.0480	16.6367	7.47652	30.6923	-2.13746	0
0.0487	5.07807	-3.5092	-12.3116	0.916054	0
0.0493	-8.36673	-10.2234	-63.899	0.305351	0
0.0500	-10.4947	-3.81523	-59.9107	-1.2214	0
0.0507	-7.73802	-1.37252	-50.4602	1.83211	0
0.0513	-8.36673	-4.72962	-62.0782	0.916054	0
0.0520	-9.5758	-4.72962	-66.9335	-3.05351	0
0.0527	-8.36673	-3.81523	-71.5287	-0.305351	0
0.0533	-8.36673	-2.89898	-75.7771	1.2214	0
0.0540	-10.7849	-1.67855	-72.1356	-4.88562	0
0.0547	-14.1702	-3.5092	-81.2826	-5.19097	0
0.0553	-11.1234	-2.5948	-73.9563	2.13746	0
0.0560	-0.435264	6.56212	-19.031	1.2214	0
0.0567	5.65843	9.30716	16.0831	-3.35886	0
0.0573	-1.64433	1.06834	-14.1323	-2.44281	0
0.0580	-14.7506	-5.64587	-59.0003	-1.52676	0
0.0587	-17.5073	-5.33984	-61.7748	-1.83211	0
0.0593	-4.69117	0.15209	-12.0081	0	0
0.0600	2.61158	4.72962	25.5336	-0.305351	0
0.0607	-8.99545	0.15209	-13.222	-0.916054	0
0.0613	-23.0206	-7.47652	-61.7748	0.305351	0
0.0620	-23.601	-6.8663	-52.5844	-0.610702	0
0.0627	-20.8927	-2.5948	-39.189	-0.916054	0
0.0633	-22.1017	-0.762304	-42.5271	1.83211	0
0.0640	-21.473	-0.458124	-29.0883	1.2214	0
0.0647	-22.3919	-1.67855	-25.4469	-1.83211	0
0.0653	-23.9395	0.15209	-33.0766	-2.74816	0
0.0660	-22.1017	2.89898	-22.369	-1.83211	0
0.0667	-23.9395	-0.762304	-22.6724	0	0
0.0673	-27.5667	-0.762304	-26.0538	0.610702	0
0.0680	-20.2639	8.69694	15.1294	-0.916054	0
0.0687	-12.9612	8.69694	49.0297	0	0
0.0693	-22.1017	-3.5092	21.2419	1.52676	0
0.0700	-34.6276	-10.2234	-21.1552	-0.610702	0
0.0707	-33.7087	-6.25609	-18.1206	-1.2214	0
0.0713	-23.9395	1.67855	30.6923	0.610702	0
0.0720	-20.5541	3.81523	65.1995	-1.2214	0
0.0727	-30.6619	-5.64587	30.0854	-3.66421	0
0.0733	-43.1395	-14.4968	-18.7275	-2.44281	0
0.0740	-45.2674	-11.1397	-16.6033	-0.610702	0
0.0747	-43.1395	-7.78255	-6.80606	-0.610702	0
0.0753	-43.7682	-9.91737	-14.7392	-1.2214	0
0.0760	-44.0583	-10.8336	-9.58051	-1.52676	0
0.0767	-44.6871	-10.8336	-4.37842	-0.610702	0
0.0773	-43.7682	-11.4438	-8.9736	-0.610702	0
0.0780	-42.2206	-10.2234	-7.10952	-2.13746	0
0.0787	-44.3969	-10.5294	-11.4012	0	0
0.0793	-41.6402	-9.30716	-8.67014	2.74816	0
0.0800	-27.5667	-1.98273	28.2647	1.2214	0
0.0807	-20.2639	1.98273	58.4801	-0.916054	0
0.0813	-29.743	-5.03566	44.131	0	0
0.0820	-40.7213	-14.1907	7.49967	-0.916054	0
0.0827	-40.4311	-12.054	-5.28879	-1.2214	0
0.0833	-29.4045	-0.762304	35.2875	1.83211	0
0.0840	-24.5198	1.98273	71.0085	4.58027	0
0.0847	-36.7556	-9.30716	29.4785	3.66421	0
0.0853	-48.6528	-16.6316	-20.8517	1.52676	0
0.0860	-44.6871	-12.3601	-8.9736	1.2214	0
0.0867	-41.9304	-8.39276	1.73403	0	0
0.0873	-46.5248	-9.00298	-9.88396	-1.83211	0
0.0880	-46.5248	-9.00298	-2.25424	-2.44281	0
0.0887	-45.2674	-9.91737	0.520209	-0.916054	0
0.0893	-45.6059	-10.8336	-8.06323	0	0
0.0900	-41.6402	-10.2234	-0.433507	-0.305351	0
0.0907	-41.9304	-11.7499	-4.68188	0	0
0.0913	-43.1395	-11.7499	-10.1874	-1.2214	0
0.0920	-30.9521	-6.8663	31.646	-3.66421	0
0.0927	-17.8458	-4.42544	68.8409	-2.44281	0
0.0933	-24.8584	-9.91737	39.8827	0.916054	0
0.0940	-40.4311	-16.6316	-7.75978	0.305351	0
0.0947	-41.3017	-15.7172	-8.9736	-1.83211	0
0.0953	-26.6962	-7.17234	36.1978	-1.2214	0
0.0960	-17.5073	-4.42544	61.8615	0.305351	0
0.0967	-26.6962	-12.3601	22.4557	0	0
0.0973	-36.7556	-16.6316	-21.4586	-0.610702	0
0.0980	-33.9989	-12.3601	-18.1206	-1.52676	0
0.0987	-30.9521	-9.91737	-14.1323	-1.83211	0
0.0993	-31.2423	-10.5294	-20.8517	-0.305351	0
0.1000	-26.6962	-9.91737	-12.6151	1.83211	0
0.1007	-23.0206	-9.61319	-9.88396	1.2214	0
0.1013	-23.601	-7.17234	-10.7943	0	0
0.1020	-22.3919	-4.42544	-1.64733	1.52676	0
0.1027	-21.473	-8.08673	-9.27705	2.13746	0
0.1033	-17.2171	-8.08673	-8.06323	0.305351	0
0.1040	-3.77228	1.06834	37.1082	-0.610702	0
0.1047	4.73954	3.81523	65.8064	0	0
0.1053	-1.35415	-4.42544	35.2875	0	0
0.1060	-11.1234	-10.8336	-5.28879	-0.916054	0
0.1067	-11.1234	-8.08673	-6.19915	-1.2214	0
0.1073	-0.435264	-0.762304	37.4117	-1.83211	0
0.1080	-26.6962	1.37252	66.7168	-3.35886	0
0.1087	-26.6962	-5.33984	26.4439	-2.74816	0
0.1093	-26.6962	-9.61319	-19.031	-1.52676	0
0.1100	-26.6962	-7.47652	-8.06323	-1.2214	0
0.1107	-26.6962	-7.78255	4.16167	-1.52676	0
0.1113	-26.6962	-7.78255	-4.07497	-1.2214	0
0.1120	-26.6962	-5.95005	-1.04042	-2.13746	0
0.1127	-26.6962	-8.08673	-1.64733	-3.35886	0
0.1133	-26.6962	-7.78255	-4.37842	-2.74816	0
0.1140	-26.6962	-2.5948	6.89276	-0.610702	0
0.1147	-26.6962	-3.81523	4.46512	-0.305351	0
0.1153	-26.6962	-5.95005	5.07203	-0.916054	0
0.1160	-26.6962	2.28877	45.0414	0.610702	0
0.1167	-26.6962	9.00298	75.8638	0.916054	0
0.1173	-26.6962	3.20502	51.7608	-2.13746	0
0.1180	-26.6962	-6.8663	10.881	-2.44281	0
0.1187	-26.6962	-8.39276	5.9824	2.13746	0
0.1193	-26.6962	1.37252	47.8158	2.74816	0
0.1200	-26.6962	6.56212	75.2569	-0.305351	0
0.1207	-26.6962	-2.5948	34.0737	-1.2214	0
0.1213	-26.6962	-8.69694	-10.4909	-2.44281	0
0.1220	-26.6962	-3.81523	-4.07497	-3.35886	0
0.1227	-26.6962	-3.20502	0.823664	-0.610702	0
0.1233	-26.6962	-4.72962	-9.27705	1.2214	0
0.1240	-26.6962	-1.67855	-4.98533	-1.2214	0
0.1247	-26.6962	-2.28877	-5.28879	-2.74816	0
0.1253	-26.6962	-4.42544	-7.10952	0.916054	0
0.1260	-26.6962	-2.5948	5.07203	3.96957	0
0.1267	-26.6962	-5.03566	0.216754	2.44281	0
0.1273	-26.6962	-7.17234	-2.25424	-2.13746	0
0.1280	-26.6962	1.98273	38.0186	-2.74816	0
0.1287	-26.6962	7.47652	67.9306	1.83211	0
0.1293	-26.6962	-1.67855	38.6688	3.05351	0
0.1300	-26.6962	-9.30716	-3.1646	0.305351	0
0.1307	-26.6962	-5.03566	-3.77151	0.610702	0
0.1313	-26.6962	4.72962	38.6688	2.13746	0
0.1320	-2.85339	7.47652	63.9857	1.83211	0
0.1327	-7.15767	-4.42544	24.3198	2.44281	0
0.1333	-19.345	-15.4112	-21.4586	3.05351	0
0.1340	-25.4387	-10.8336	-16.9068	0	0
0.1347	-24.2297	-4.42544	-7.75978	-1.2214	0
0.1353	-23.601	-8.08673	-13.8289	0.916054	0
0.1360	-23.0206	-8.69694	-7.75978	1.52676	0
0.1367	-22.7304	-3.5092	-3.1646	0	0
0.1373	-22.7304	-2.89898	-4.98533	-0.305351	0
0.1380	-22.1017	-5.33984	-0.433507	-0.916054	0
0.1387	-22.3919	-4.42544	-5.8957	-0.610702	0
0.1393	-20.2639	0.15209	0.216754	1.52676	0
0.1400	-10.4947	6.25609	43.5241	2.74816	0
0.1407	-2.56322	6.8663	71.9188	2.74816	0
0.1413	-9.28562	-1.06834	44.4345	2.44281	0
0.1420	-22.3919	-8.69694	2.34094	1.83211	0
0.1427	-24.2297	-4.72962	-1.34387	2.74816	0
0.1433	-12.6226	5.64587	44.7379	2.44281	0
0.1440	-4.401	6.8663	75.5603	0.305351	0
0.1447	-11.7038	-3.5092	34.3771	0.916054	0
0.1453	-23.601	-9.91737	-14.1323	2.74816	0
0.1460	-24.8584	-8.08673	-10.4909	1.52676	0
0.1467	-22.1017	-6.8663	-4.68188	0.610702	0
0.1473	-23.601	-6.56212	-14.1323	1.52676	0
0.1480	-24.8584	-4.11941	-7.75978	0.610702	0
0.1487	-23.9395	-3.81523	-6.80606	-0.610702	0
0.1493	-22.1017	-2.5948	-15.0427	0.916054	0
0.1500	-22.1017	1.06834	-10.4909	1.2214	0
0.1507	-24.8584	-1.37252	-12.3116	0.916054	0
0.1513	-23.9395	-2.89898	-9.27705	2.13746	0
0.1520	-12.3325	5.95005	33.4668	1.83211	0
0.1527	-1.9345	11.1397	66.4133	0	0
0.1533	-7.15767	1.98273	39.2758	0.610702	0
0.1540	-20.2639	-7.17234	-10.4909	0.610702	0
0.1547	-22.1017	-1.98273	-17.8171	-0.610702	0
0.1553	-8.36673	9.00298	32.2529	0	0
0.1560	-8.36673	9.30716	67.6271	0.610702	0
0.1567	-8.36673	-0.762304	30.0854	0	0
0.1573	-8.36673	-5.33984	-14.4358	0.610702	0
0.1580	-8.36673	-2.5948	-7.75978	-0.916054	0
0.1587	-8.36673	-1.37252	0.216754	-4.27492	0
0.1593	-8.36673	-1.06834	-5.28879	-2.74816	0
0.1600	-8.36673	-0.15209	2.34094	0.305351	0
0.1607	-8.36673	-3.5092	1.12712	-1.83211	0
0.1613	-8.36673	-5.03566	-4.68188	-3.05351	0
0.1620	-8.36673	0.15209	5.07203	0.610702	0
0.1627	-8.36673	0.15209	0.216754	1.83211	0
0.1633	-8.36673	-1.37252	-1.04042	-0.916054	0
0.1640	-8.36673	7.17234	40.4896	0	0
0.1647	-8.36673	15.107	68.234	0	0
0.1653	-8.36673	7.17234	38.6688	-1.83211	0
0.1660	-8.36673	-5.64587	-1.34387	-0.916054	0
0.1667	-8.36673	-3.5092	-1.64733	1.2214	0
0.1673	-8.36673	9.30716	41.3999	-0.610702	0
0.1680	11.4619	11.1397	71.0085	-3.35886	0
0.1687	3.82065	0.15209	31.9495	-3.96957	0
0.1693	-6.52895	-3.5092	-14.7392	-4.58027	0
0.1700	-6.81913	0.458124	-7.75978	-4.27492	0
0.1707	-4.69117	0.458124	2.64439	-2.74816	0
0.1713	-6.52895	0.15209	-4.68188	-2.13746	0
0.1720	-7.44784	3.81523	1.43057	-1.83211	0
0.1727	-6.23878	2.5948	3.2513	-3.05351	0
0.1733	-5.31989	-0.15209	1.12712	-6.10702	0
0.1740	-6.23878	1.06834	12.3983	-5.49632	0
0.1747	-8.65691	3.5092	8.75685	-2.44281	0
0.1753	-5.61006	7.17234	7.49967	-3.05351	0
0.1760	5.99696	12.054	50.2435	-3.66421	0
0.1767	14.2186	10.2234	82.5831	-2.13746	0
0.1773	10.2529	1.37252	54.5352	-3.66421	0
0.1780	1.40252	-5.33984	13.9156	-4.58027	0
0.1787	-0.145088	-3.5092	13.0052	-1.2214	0
0.1793	9.9627	5.33984	56.9628	0.305351	0
0.1800	16.3466	7.47652	86.8748	-1.83211	0
0.1807	6.57732	-1.06834	46.2986	-2.74816	0
0.1813	-4.401	-6.56212	-4.07497	-2.74816	0
0.1820	-4.401	-2.89898	-1.04042	-3.96957	0
0.1827	-1.9345	-0.458124	5.67894	-5.49632	0
0.1833	-1.9345	-0.762304	-3.1646	-5.49632	0
0.1840	-1.35415	-0.458124	5.9824	-5.49632	0
0.1847	-2.56322	0.15209	6.89276	-5.49632	0
0.1853	-2.56322	1.98273	-4.07497	-4.58027	0
0.1860	-0.145088	2.5948	3.85821	-1.83211	0
0.1867	-2.56322	-0.15209	6.28585	-3.66421	0
0.1873	-4.11082	2.5948	4.16167	-6.41237	0
0.1880	5.99696	10.5294	39.5792	-4.58027	0
0.1887	14.2186	11.7499	73.7396	-4.58027	0
0.1893	6.28714	4.72962	47.8158	-9.16054	0
0.1900	-6.52895	-3.20502	-1.64733	-7.93913	0
0.1907	-8.36673	-2.89898	-4.07497	-3.66421	0
0.1913	1.40252	7.47652	45.6483	-5.19097	0
0.1920	1.40252	12.9703	71.0085	-7.32843	0
0.1927	1.40252	3.5092	30.0854	-5.80167	0
0.1933	1.40252	-4.42544	-8.9736	-7.02308	0
0.1940	1.40252	-1.98273	-3.1646	-7.63378	0
0.1947	1.40252	-0.458124	5.37549	-4.58027	0
0.1953	1.40252	-1.67855	8.14993	-2.74816	0
0.1960	1.40252	-1.37252	13.3087	-2.74816	0
0.1967	1.40252	-0.458124	5.07203	-4.58027	0
0.1973	1.40252	-0.762304	8.75685	-7.02308	0
0.1980	1.40252	-2.5948	29.7819	-5.49632	0
0.1987	1.40252	-3.5092	21.5453	-1.2214	0
0.1993	1.40252	1.06834	15.1294	-1.2214	0
0.2000	1.40252	10.2234	55.1421	-2.44281	0
0.2007	1.40252	13.2745	85.0541	-2.13746	0
0.2013	1.40252	5.95005	58.4801	-3.35886	0
0.2020	1.40252	-4.42544	11.4879	-2.74816	0
0.2027	1.40252	-2.28877	-2.25424	-0.305351	0
0.2033	1.40252	9.91737	37.7151	-0.916054	0
0.2040	1.40252	7.47652	67.6271	-1.52676	0
0.2047	1.40252	7.47652	24.9267	0	0
0.2053	1.40252	7.47652	-22.9759	-1.83211	0
0.2060	1.40252	7.47652	-15.0427	-3.66421	0
0.2067	1.40252	7.47652	-8.36669	-1.52676	0
0.2073	1.40252	7.47652	-19.031	-0.916054	0
0.2080	1.40252	7.47652	-13.8289	-2.44281	0
0.2087	1.40252	7.47652	-12.3116	-0.916054	0
0.2093	1.40252	7.47652	-19.031	0.916054	0
0.2100	1.40252	7.47652	-14.1323	-0.305351	0
0.2107	1.40252	7.47652	-18.7275	-0.916054	0
0.2113	1.40252	7.47652	-18.7275	-0.610702	0
0.2120	1.40252	7.47652	21.5453	-1.83211	0
0.2127	1.40252	7.47652	54.5352	-2.74816	0
0.2133	1.40252	7.47652	27.9612	-0.610702	0
0.2140	1.40252	7.47652	-15.9964	1.83211	0
0.2147	1.40252	7.47652	-5.59224	2.74816	0
0.2153	1.40252	7.47652	54.5352	1.83211	0
0.2160	10.5431	13.8847	76.4707	1.83211	0
0.2167	-1.06398	2.89898	24.6232	1.83211	0
0.2173	-10.2045	-6.25609	-18.7275	1.83211	0
0.2180	-8.65691	-4.11941	-12.6151	4.88562	0
0.2187	-7.15767	-1.37252	-9.88396	7.31752	0
0.2193	-6.52895	1.37252	-12.3116	3.66421	0
0.2200	-2.85339	4.11941	-1.34387	0.916054	0
0.2207	-3.48211	1.06834	-5.28879	4.58027	0
0.2213	-5.31989	-0.762304	-11.4012	6.70682	0
0.2220	-3.77228	1.98273	-2.25424	4.58027	0
0.2227	-4.69117	2.5948	-12.6151	4.58027	0
0.2233	-5.02971	2.5948	-19.6379	4.58027	0
0.2240	5.65843	8.39276	20.9384	2.13746	0
0.2247	14.5088	11.4438	52.6711	0.610702	0
0.2253	6.28714	5.64587	25.5336	1.52676	0
0.2260	-6.23878	0.15209	-17.8171	4.27492	0
0.2267	-6.52895	3.5092	-20.8517	7.31752	0
0.2273	3.82065	12.6643	22.4557	5.18007	0
0.2280	10.8816	14.1907	49.0297	1.2214	0
0.2287	2.32141	2.5948	6.89276	1.83211	0
0.2293	-11.4136	-6.25609	-41.6167	2.74816	0
0.2300	-13.5415	-3.5092	-36.4146	1.83211	0
0.2307	-10.7849	0.458124	-25.7503	1.83211	0
0.2313	-12.3325	1.98273	-30.9524	1.52676	0
0.2320	-12.6226	3.81523	-26.3572	-1.2214	0
0.2327	-11.1234	3.5092	-22.6724	-0.916054	0
0.2333	-10.2045	2.89898	-21.7621	0.916054	0
0.2340	-9.28562	3.81523	-15.3895	-0.610702	0
0.2347	-10.4947	2.28877	-22.369	-2.44281	0
0.2353	-9.91434	2.28877	-21.4586	-0.916054	0
0.2360	0.773802	7.47652	17.9038	-0.305351	0
0.2367	9.9627	9.61319	45.9518	-2.74816	0
0.2373	4.44936	5.03566	20.028	-2.74816	0
0.2380	-6.23878	-1.98273	-24.2331	0	0
0.2387	-6.52895	-2.5948	-28.178	-0.305351	0
0.2393	4.73954	8.08673	20.6349	-2.44281	0
0.2400	3.82065	12.054	22.4557	-2.74816	0
0.2407	3.82065	-2.28877	22.4557	-1.83211	0
0.2413	3.82065	-9.91737	22.4557	-2.13746	0
0.2420	3.82065	-1.06834	22.4557	-1.52676	0
0.2427	3.82065	1.06834	22.4557	0.305351	0
0.2433	3.82065	-3.5092	22.4557	0	0
0.2440	3.82065	-2.28877	22.4557	-1.83211	0
0.2447	3.82065	-1.37252	22.4557	-0.916054	0
0.2453	3.82065	-0.458124	22.4557	0.916054	0
0.2460	3.82065	2.28877	22.4557	-1.2214	0
0.2467	3.82065	-0.15209	22.4557	-2.74816	0
0.2473	3.82065	-0.15209	22.4557	1.2214	0
0.2480	3.82065	8.08673	22.4557	2.74816	0
0.2487	3.82065	9.30716	22.4557	0.305351	0
0.2493	3.82065	2.89898	22.4557	-0.610702	0
0.2500	3.82065	-0.762304	22.4557	-0.916054	0
0.2507	3.82065	-0.762304	22.4557	-2.74816	0
0.2513	3.82065	1.37252	22.4557	-1.52676	0
0.2520	17.2655	3.81523	37.1082	0	0
0.2527	8.12492	-1.98273	2.03748	-0.610702	0
0.2533	-1.06398	-8.69694	-41.6167	-1.83211	0
0.2540	-0.145088	-7.47652	-39.796	-4.27492	0
0.2547	0.773802	-6.25609	-32.7731	-5.19097	0
0.2553	2.32141	-8.39276	-37.0215	-0.916054	0
0.2560	5.36825	-10.2234	-31.2559	1.52676	0
0.2567	4.73954	-11.4438	-31.5593	0.610702	0
0.2573	4.15918	-10.8336	-33.3801	3.05351	0
0.2580	7.49621	-9.91737	-22.9759	4.58027	0
0.2587	7.20603	-10.8336	-27.5711	1.83211	0
0.2593	8.12492	-7.47652	-25.1434	1.52676	0
0.2600	19.3934	-0.458124	16.3866	2.74816	0
0.2607	28.2438	2.28877	39.2758	2.44281	0
0.2613	22.1501	-2.28877	7.49967	4.58027	0
0.2620	13.2997	-10.5294	-31.2559	6.40147	0
0.2627	14.8473	-11.7499	-32.4697	4.58027	0
0.2633	26.406	-0.15209	7.49967	5.79077	0
0.2640	33.7571	4.72962	7.49967	9.14963	0
0.2647	24.278	-6.25609	7.49967	6.09612	0
0.2653	11.4619	-11.7499	7.49967	1.2214	0
0.2660	12.3808	-7.17234	7.49967	0.916054	0
0.2667	15.4277	-8.69694	7.49967	2.13746	0
0.2673	12.671	-10.8336	7.49967	3.66421	0
0.2680	13.5899	-6.56212	7.49967	4.58027	0
0.2687	15.4277	-6.25609	7.49967	2.74816	0
0.2693	11.8005	-9.00298	7.49967	0.305351	0
0.2700	11.8005	-9.61319	7.49967	-1.2214	0
0.2707	12.671	-10.2234	7.49967	-2.13746	0
0.2713	12.3808	-6.8663	7.49967	-0.916054	0
0.2720	21.2312	2.28877	7.49967	2.13746	0
0.2727	31.6292	3.20502	7.49967	2.13746	0
0.2733	23.9879	-5.33984	7.49967	-0.610702	0
0.2740	7.20603	-12.054	7.49967	-1.83211	0
0.2747	5.65843	-9.91737	7.49967	-1.83211	0
0.2753	19.1032	-1.67855	7.49967	-0.916054	0
0.2760	19.1032	0.762304	7.49967	0	0
0.2767	19.1032	-8.08673	7.49967	0.610702	0
0.2773	19.1032	-12.6643	7.49967	1.52676	0
0.2780	19.1032	-7.78255	7.49967	3.96957	0
0.2787	19.1032	-9.61319	7.49967	6.40147	0
0.2793	19.1032	-13.8847	7.49967	6.40147	0
0.2800	19.1032	-10.5294	7.49967	6.09612	0
0.2807	19.1032	-9.00298	7.49967	4.27492	0
0.2813	19.1032	-10.5294	7.49967	0.916054	0
0.2820	19.1032	-8.08673	7.49967	0	0
0.2827	19.1032	-7.17234	7.49967	1.2214	0
0.2833	19.1032	-7.78255	7.49967	0.305351	0
0.2840	19.1032	-1.37252	7.49967	-1.52676	0
0.2847	19.1032	2.89898	7.49967	-0.610702	0
0.2853	19.1032	-4.11941	7.49967	1.83211	0
0.2860	19.1032	-13.5805	7.49967	3.05351	0
0.2867	19.1032	-11.4438	7.49967	1.83211	0
0.2873	19.1032	0.15209	7.49967	0.610702	0
0.2880	19.1032	0.458124	7.49967	-0.305351	0
0.2887	19.1032	-11.7499	7.49967	-1.83211	0
0.2893	19.1032	-16.3274	7.49967	-1.2214	0
0.2900	19.1032	-13.2745	7.49967	2.13746	0
0.2907	19.1032	-15.107	7.49967	2.44281	0
0.2913	19.1032	-13.5805	7.49967	0	0
0.2920	19.1032	-8.08673	7.49967	0.610702	0
0.2927	19.1032	-9.91737	7.49967	0	0
0.2933	19.1032	-11.1397	7.49967	-3.96957	0
0.2940	19.1032	-9.61319	7.49967	-3.35886	0
0.2947	19.1032	-12.6643	7.49967	-0.916054	0
0.2953	19.1032	-12.3601	7.49967	-2.13746	0
0.2960	19.1032	-4.72962	7.49967	-1.83211	0
0.2967	19.1032	-3.5092	7.49967	1.83211	0
0.2973	19.1032	-10.2234	7.49967	3.66421	0
0.2980	19.1032	-16.3274	7.49967	1.83211	0
0.2987	19.1032	-14.8009	7.49967	-2.13746	0
0.2993	19.1032	-5.03566	7.49967	-4.27492	0
0.3000	19.1032	-2.5948	7.49967	-2.44281	0
0.3007	19.1032	-14.1907	7.49967	-0.610702	0
0.3013	19.1032	-19.9887	7.49967	-2.13746	0
0.3020	19.1032	-14.4968	7.49967	-4.27492	0
0.3027	19.1032	-12.9703	7.49967	-3.35886	0
0.3033	19.1032	-13.5805	7.49967	-0.916054	0
0.3040	19.1032	-12.6643	7.49967	-0.916054	0
0.3047	19.1032	-14.8009	7.49967	-2.44281	0
0.3053	19.1032	-14.4968	7.49967	-3.35886	0
0.3060	19.1032	-11.7499	7.49967	-3.96957	0
0.3067	19.1032	-15.107	7.49967	-4.58027	0
0.3073	19.1032	-14.4968	7.49967	-3.66421	0
0.3080	19.1032	-4.42544	7.49967	-3.66421	0
0.3087	19.1032	0.15209	7.49967	-7.63378	0
0.3093	19.1032	-8.08673	7.49967	-8.85518	0
0.3100	19.1032	-17.2418	7.49967	-6.10702	0
0.3107	19.1032	-14.8009	7.49967	-6.71773	0
0.3113	19.1032	-2.89898	7.49967	-9.77124	0
0.3120	-18.7163	0.15209	7.49967	-9.77124	0
0.3127	-27.9052	-12.054	7.49967	-10.0766	0
0.3133	-41.3017	-17.852	7.49967	-11.6033	0
0.3140	-42.8493	-11.4438	7.49967	-10.6873	0
0.3147	-40.7213	-10.2234	7.49967	-8.24448	0
0.3153	-39.1737	-11.7499	7.49967	-9.46589	0
0.3160	-36.7556	-7.17234	7.49967	-11.9087	0
0.3167	-39.8024	-5.03566	7.49967	-10.9926	0
0.3173	-41.3017	-5.33984	7.49967	-10.0766	0
0.3180	-36.7556	-4.42544	7.49967	-10.3819	0
0.3187	-38.5934	-6.25609	7.49967	-10.0766	0
0.3193	-39.5123	-4.42544	7.49967	-9.16054	0
0.3200	-24.5198	5.33984	7.49967	-8.24448	0
0.3207	-14.4604	9.00298	7.49967	-7.32843	0
0.3213	-24.5198	1.98273	7.49967	-7.32843	0
0.3220	-33.08	-6.25609	7.49967	-8.85518	0
0.3227	-26.9863	-4.72962	7.49967	-7.63378	0
0.3233	-17.2171	5.03566	7.49967	-6.41237	0
0.3240	-12.3325	10.2234	84.1004	-8.85518	0
0.3247	-16.2982	3.81523	49.94	-10.3819	0
0.3253	-25.7773	-0.458124	11.4879	-9.16054	0
0.3260	-28.8241	1.67855	22.7591	-10.0766	0
0.3267	-26.6962	1.98273	38.9723	-11.9087	0
0.3273	-26.3576	3.81523	40.4896	-10.3819	0
0.3280	-24.5198	6.56212	53.5815	-8.54983	0
0.3287	-20.2639	5.33984	64.2891	-9.77124	0
0.3293	-17.2171	4.72962	68.5375	-10.3819	0
0.3300	-15.3793	5.95005	83.4935	-7.32843	0
0.3307	-13.2514	4.42544	89.3025	-5.19097	0
0.3313	-8.99545	7.78255	97.2357	-8.24448	0
0.3320	0.773802	15.7172	138.115	-11.9087	0
0.3327	8.12492	16.6316	168.938	-10.9926	0
0.3333	2.61158	10.2234	145.442	-9.77124	0
0.3340	-6.81913	3.81523	103.955	-10.6873	0
0.3347	-5.31989	3.81523	101.527	-9.77124	0
0.3353	6.57732	12.3601	147.609	-7.63378	0
0.3360	10.5431	16.0214	178.432	-9.16054	0
0.3367	-0.145088	8.69694	143.317	-10.0766	0
0.3373	-8.07656	5.03566	102.438	-5.49632	0
0.3380	-5.31989	7.47652	110.371	-1.83211	0
0.3387	-4.11082	5.03566	118.911	-3.35886	0
0.3393	-4.69117	2.89898	112.192	-4.88562	0
0.3400	0.773802	5.95005	117.09	-3.66421	0
0.3407	4.15918	6.56212	116.787	-3.05351	0
0.3413	4.44936	7.17234	111.281	-3.66421	0
0.3420	8.12492	10.8336	118.304	-2.74816	0
0.3427	7.78638	10.2234	112.799	-3.96957	0
0.3433	7.49621	8.08673	106.686	-7.02308	0
0.3440	20.0221	14.8009	139.676	-7.02308	0
0.3447	31.9193	22.7356	165.6	-4.27492	0
0.3453	25.8256	19.3785	133.867	-4.58027	0
0.3460	14.2186	8.39276	83.7969	-5.49632	0
0.3467	16.3466	6.56212	76.7741	-2.74816	0
0.3473	31.0004	16.6316	112.799	-1.83211	0
0.3480	38.3516	20.9049	112.799	-3.96957	0
0.3487	28.2438	11.1397	112.799	-3.96957	0
0.3493	17.2655	3.81523	112.799	-4.27492	0
0.3500	16.6367	4.72962	112.799	-7.93913	0
0.3507	17.2655	7.17234	112.799	-9.16054	0
0.3513	13.5899	12.054	112.799	-6.71773	0
0.3520	10.8816	17.2418	112.799	-6.41237	0
0.3527	9.62416	17.5478	112.799	-7.32843	0
0.3533	12.671	19.0743	112.799	-8.24448	0
0.3540	17.2655	19.3785	112.799	-10.9926	0
0.3547	16.6367	15.107	112.799	-11.9087	0
0.3553	20.0221	18.7683	112.799	-10.0766	0
0.3560	31.2906	28.8396	112.799	-10.0766	0
0.3567	35.2563	29.4498	112.799	-12.214	0
0.3573	27.6634	21.5152	112.799	-10.9926	0
0.3580	20.3123	14.8009	112.799	-10.0766	0
0.3587	21.2312	13.5805	112.799	-13.1301	0
0.3593	32.8382	22.4295	112.799	-14.646	0
0.3600	41.9788	27.9233	0.216754	-12.5194	0
0.3607	33.7571	18.4622	-43.7409	-12.214	0
0.3613	23.6977	11.7499	-103.868	-13.7408	0
0.3620	25.1969	16.0214	-122.162	-13.1301	0
0.3627	24.6166	17.2418	-142.017	-13.1301	0
0.3633	20.0221	15.7172	-181.986	-14.9513	0
0.3640	20.3123	15.4112	-205.786	-14.646	0
0.3647	20.0221	14.1907	-227.765	-14.0462	0
0.3653	18.4745	17.852	-256.463	-17.0888	0
0.3660	19.7319	21.5152	-275.06	-17.3941	0
0.3667	15.7662	16.0214	-304.669	-14.646	0
0.3673	12.0907	15.4112	-331.85	-15.8674	0
0.3680	22.1501	24.8723	-317.501	-15.8674	0
0.3687	32.2095	26.3969	-306.793	-13.1301	0
0.3693	23.9879	18.4622	-344.335	-13.7408	0
0.3700	9.9627	13.2745	-380.359	-14.646	0
0.3707	10.2529	13.8847	-356.863	-11.9087	0
0.3713	23.069	21.5152	-280.566	-11.9087	0
0.3720	29.7914	27.3131	-219.225	-13.7408	0
0.3727	21.8599	19.6845	-215.583	-12.5194	0
0.3733	9.9627	11.7499	-207.303	-11.6033	0
0.3740	3.82065	14.8009	-147.826	-12.8247	0
0.3747	2.61158	16.6316	-86.1812	-12.8247	0
0.3753	3.2403	13.8847	-34.2904	-12.8247	0
0.3760	2.61158	13.2745	31.9495	-11.9087	0
0.3767	-0.145088	13.8847	92.6838	-11.9087	0
0.3773	-0.145088	12.6643	153.071	-14.9513	0
0.3780	1.69269	10.8336	225.424	-13.4355	0
0.3787	-2.27304	9.00298	271.506	-7.02308	0
0.3793	-2.27304	12.054	307.183	-8.24448	0
0.3800	9.04381	19.3785	372.513	-12.5194	0
0.3807	15.7662	20.2947	418.291	-8.85518	0
0.3813	8.12492	12.9703	412.482	-5.80167	0
0.3820	-1.06398	6.8663	404.245	-8.24448	0
0.3827	1.11234	7.47652	438.102	-8.24448	0
0.3833	12.671	15.107	525.714	-6.41237	0
0.3840	17.5556	15.4112	612.676	-5.49632	0
0.3847	5.36825	3.5092	605.046	-1.83211	0
0.3853	0.773802	-0.15209	647.183	-0.916054	0
0.3860	3.2403	4.72962	699.03	-1.83211	0
0.3867	1.69269	6.56212	684.725	-1.52676	0
0.3873	2.03123	4.72962	674.32	1.2214	0
0.3880	5.36825	2.28877	685.635	4.58027	0
0.3887	3.82065	0.458124	662.746	3.66421	0
0.3893	3.53047	1.98273	642.284	1.83211	0
0.3900	6.91585	1.67855	638.643	5.18007	0
0.3907	6.28714	-1.67855	610.248	8.23358	0
0.3913	9.62416	4.11941	602.618	5.79077	0
0.3920	20.3123	12.6643	627.025	6.09612	0
0.3927	21.8599	6.25609	605.349	9.45498	0
0.3933	9.62416	-6.56212	535.468	8.84428	0
0.3940	2.32141	-8.08673	486.655	8.23358	0
0.3947	11.8005	-0.762304	495.195	11.8978	0
0.3953	24.6166	3.81523	526.018	14.0352	0
0.3960	21.8599	-0.762304	525.714	13.7299	0
0.3967	8.12492	-9.00298	525.714	14.0352	0
0.3973	4.44936	-9.30716	525.714	13.4245	0
0.3980	8.70527	-3.81523	525.714	12.8138	0
0.3987	6.28714	-2.89898	525.714	15.562	0
0.3993	4.15918	-5.03566	525.714	17.0888	0
0.4000	6.28714	-6.25609	525.714	14.9513	0
0.4007	5.99696	-6.25609	525.714	14.646	0
0.4013	4.44936	-3.20502	525.714	17.3941	0
0.4020	4.44936	-2.89898	525.714	18.3102	0
0.4027	2.32141	-5.33984	525.714	16.4781	0
0.4033	7.20603	1.06834	525.714	16.7834	0
0.4040	18.1843	11.7499	525.714	17.0888	0
0.4047	17.2655	9.00298	525.714	15.562	0
0.4053	5.36825	-0.762304	525.714	16.4781	0
0.4060	-3.77228	-5.33984	525.714	19.5316	0
0.4067	-4.69117	-6.25609	525.714	19.2262	0
0.4073	3.53047	0.15209	525.714	16.4781	0
0.4080	11.1718	8.08673	525.714	15.2567	0
0.4087	1.69269	1.98273	525.714	15.8674	0
0.4093	-14.7506	-8.08673	525.714	16.4781	0
0.4100	-19.345	-5.33984	525.714	17.3941	0
0.4107	-18.4262	-1.37252	525.714	17.3941	0
0.4113	-20.5541	-2.28877	525.714	14.646	0
0.4120	-20.8927	-0.458124	525.714	10.0657	0
0.4127	-19.6352	-1.06834	525.714	9.14963	0
0.4133	-19.6352	-3.5092	525.714	10.0657	0
0.4140	-19.345	0.762304	525.714	8.53893	0
0.4147	-20.8927	3.81523	525.714	7.31752	0
0.4153	-21.1828	3.20502	525.714	8.23358	0
0.4160	-13.5415	8.08673	525.714	8.84428	0
0.4167	-5.61006	11.4438	525.714	8.53893	0
0.4173	-10.2045	2.89898	525.714	8.23358	0
0.4180	-24.8584	-6.8663	525.714	6.40147	0
0.4187	-29.743	-3.81523	525.714	6.40147	0
0.4193	-18.4262	5.95005	525.714	7.62287	0
0.4200	-12.0423	9.30716	-91.9469	7.01217	0
0.4207	-22.7304	1.98273	-137.422	5.48542	0
0.4213	-33.9989	-4.72962	-193.604	4.88562	0
0.4220	-35.8367	-3.20502	-194.211	2.74816	0
0.4227	-36.1269	-0.458124	-189.919	0	0
0.4233	-36.7556	1.37252	-202.751	0.305351	0
0.4240	-35.8367	3.81523	-201.841	0.305351	0
0.4247	-37.0458	5.33984	-204.572	-1.83211	0
0.4253	-37.0458	5.33984	-210.988	-2.74816	0
0.4260	-36.1269	3.20502	-202.448	-2.13746	0
0.4267	-38.5934	-1.98273	-208.864	-3.05351	0
0.4273	-37.9647	-0.762304	-214.933	-2.74816	0
0.4280	-27.5667	8.69694	-178.648	0	0
0.4287	-19.9738	13.5805	-150.254	-0.916054	0
0.4293	-26.6962	8.39276	-178.041	-4.58027	0
0.4300	-39.5123	-0.15209	-223.213	-4.88562	0
0.4307	-43.1395	-1.98273	-234.787	-2.74816	0
0.4313	-30.9521	8.69694	-199.066	-4.58027	0
0.4320	-20.8927	15.7172	-199.066	-7.63378	0
0.4327	-29.4045	5.64587	-199.066	-7.32843	0
0.4333	-43.1395	-1.98273	-199.066	-7.02308	0
0.4340	-45.2674	3.81523	-199.066	-10.0766	0
0.4347	-41.3017	5.64587	-199.066	-11.9087	0
0.4353	-39.8024	1.98273	-199.066	-10.3819	0
0.4360	-40.4311	4.72962	-199.066	-9.16054	0
0.4367	-41.3017	6.8663	-199.066	-12.5194	0
0.4373	-38.2548	7.17234	-199.066	-14.646	0
0.4380	-32.1611	10.5294	-199.066	-11.6033	0
0.4387	-32.1611	9.61319	-199.066	-9.77124	0
0.4393	-31.2423	7.47652	-199.066	-11.9087	0
0.4400	-20.2639	13.5805	-199.066	-10.3819	0
0.4407	-12.0423	16.3274	-199.066	-6.41237	0
0.4413	-17.8458	9.30716	-199.066	-7.93913	0
0.4420	-29.1143	4.11941	-199.066	-11.298	0
0.4427	-31.2423	7.78255	-199.066	-10.9926	0
0.4433	-22.1017	14.8009	-199.066	-10.9926	0
0.4440	-30.9521	15.7172	-199.066	-11.298	0
0.4447	-30.9521	7.47652	-199.066	-10.6873	0
0.4453	-30.9521	1.06834	-199.066	-12.5194	0
0.4460	-30.9521	3.81523	-199.066	-13.7408	0
0.4467	-30.9521	5.95005	-199.066	-10.0766	0
0.4473	-30.9521	4.72962	-199.066	-10.0766	0
0.4480	-30.9521	3.5092	-199.066	-13.7408	0
0.4487	-30.9521	3.5092	-199.066	-12.5194	0
0.4493	-30.9521	5.03566	-199.066	-10.9926	0
0.4500	-30.9521	5.64587	-199.066	-13.7408	0
0.4507	-30.9521	2.89898	-199.066	-12.8247	0
0.4513	-30.9521	4.42544	-199.066	-8.54983	0
0.4520	-30.9521	10.2234	-199.066	-10.6873	0
0.4527	-30.9521	11.7499	-199.066	-13.4355	0
0.4533	-30.9521	5.03566	-199.066	-11.9087	0
0.4540	-30.9521	-2.5948	-199.066	-10.3819	0
0.4547	-30.9521	-1.67855	-199.066	-10.0766	0
0.4553	-30.9521	8.39276	-199.066	-9.46589	0
0.4560	-12.3325	10.8336	-111.802	-9.77124	0
0.4567	-22.1017	-1.37252	-147.219	-9.77124	0
0.4573	-29.4045	-9.00298	-187.492	-7.63378	0
0.4580	-26.9863	-5.33984	-173.75	-7.02308	0
0.4587	-26.0674	-4.72962	-159.401	-7.63378	0
0.4593	-26.3576	-7.47652	-161.568	-7.93913	0
0.4600	-21.8115	-7.78255	-149.343	-7.63378	0
0.4607	-19.9738	-9.30716	-145.355	-8.24448	0
0.4613	-20.8927	-9.91737	-148.736	-9.16054	0
0.4620	-18.4262	-7.47652	-135.601	-9.46589	0
0.4627	-16.9269	-8.08673	-136.511	-8.24448	0
0.4633	-15.0891	-6.56212	-137.422	-7.32843	0
0.4640	-5.61006	0.458124	-93.811	-7.93913	0
0.4647	2.61158	2.89898	-59.3038	-7.02308	0
0.4653	-3.77228	-4.11941	-84.9674	-5.19097	0
0.4660	-14.4604	-12.054	-121.252	-5.80167	0
0.4667	-11.1234	-11.4438	-118.217	-6.41237	0
0.4673	2.03123	-2.5948	-78.248	-5.19097	0
0.4680	5.65843	-0.762304	-51.0671	-6.10702	0
0.4687	-4.69117	-11.4438	-83.7102	-7.02308	0
0.4693	-13.2514	-18.4622	-123.116	-4.58027	0
0.4700	-13.5415	-14.4968	-112.712	-3.66421	0
0.4707	-12.3325	-11.7499	-96.8455	-5.19097	0
0.4713	-11.1234	-13.2745	-97.149	-5.80167	0
0.4720	-9.91434	-13.5805	-87.0916	-5.19097	0
0.4727	-12.0423	-12.9703	-80.0688	-4.58027	0
0.4733	-10.7849	-13.8847	-76.384	-2.44281	0
0.4740	-5.31989	-15.4112	-62.6851	-0.916054	0
0.4747	-5.90024	-16.0214	-64.5059	-0.916054	0
0.4753	-4.69117	-15.107	-60.2141	-1.83211	0
0.4760	8.12492	-13.8847	-13.5254	-3.66421	0
0.4767	15.4277	-11.7499	19.4211	-4.27492	0
0.4773	6.28714	-9.30716	-4.68188	-2.44281	0
0.4780	-2.27304	-11.7499	-39.796	-2.13746	0
0.4787	1.69269	-12.054	-38.2353	-3.05351	0
0.4793	11.8005	-3.5092	5.67894	-2.44281	0
0.4800	2.03123	-2.5948	-78.248	-2.13746	0
0.4807	2.03123	-16.3274	-78.248	-0.916054	0
0.4813	2.03123	-22.7356	-78.248	2.13746	0
0.4820	2.03123	-18.4622	-78.248	1.83211	0
0.4827	2.03123	-19.3785	-78.248	0	0
0.4833	2.03123	-19.9887	-78.248	2.44281	0
0.4840	2.03123	-14.4968	-78.248	3.96957	0
0.4847	2.03123	-13.2745	-78.248	2.44281	0
0.4853	2.03123	-14.1907	-78.248	3.35886	0
0.4860	2.03123	-12.6643	-78.248	5.48542	0
0.4867	2.03123	-13.8847	-78.248	3.66421	0
0.4873	2.03123	-12.9703	-78.248	1.83211	0
0.4880	2.03123	-4.42544	-78.248	1.83211	0
0.4887	2.03123	-0.762304	-78.248	2.74816	0
0.4893	2.03123	-8.08673	-78.248	3.66421	0
0.4900	2.03123	-16.3274	-78.248	3.96957	0
0.4907	2.03123	-14.4968	-78.248	5.48542	0
0.4913	2.03123	-4.42544	-78.248	8.84428	0
0.4920	21.8599	-1.67855	51.4573	6.40147	0
0.4927	10.8816	-10.8336	14.219	2.74816	0
0.4933	1.11234	-16.3274	-26.3572	4.88562	0
0.4940	2.61158	-11.7499	-13.8289	5.79077	0
0.4947	4.15918	-9.00298	-2.55769	2.74816	0
0.4953	4.15918	-9.00298	-9.27705	5.48542	0
0.4960	7.20603	-8.08673	0.216754	9.14963	0
0.4967	5.99696	-8.08673	5.9824	5.79077	0
0.4973	3.2403	-8.08673	6.89276	3.96957	0
0.4980	5.36825	-7.47652	18.8142	5.79077	0
0.4987	5.36825	-6.25609	13.3087	5.18007	0
0.4993	7.20603	-4.42544	9.97066	5.48542	0
0.5000	19.7319	-5.33984	52.3677	7.31752	0
0.5007	27.3249	-8.08673	83.19	6.40147	0
0.5013	16.9753	-6.25609	53.278	6.40147	0
0.5020	4.44936	-5.03566	14.219	7.31752	0
0.5027	6.28714	-5.33984	14.8259	6.70682	0
0.5033	17.8942	0.762304	51.7608	6.70682	0
0.5040	17.8942	5.03566	51.7608	7.01217	0
0.5047	17.8942	-2.5948	51.7608	5.18007	0
0.5053	17.8942	-10.5294	51.7608	5.18007	0
0.5060	17.8942	-9.91737	51.7608	5.79077	0
0.5067	17.8942	-7.47652	51.7608	3.66421	0
0.5073	17.8942	-5.95005	51.7608	3.96957	0
0.5080	17.8942	-5.64587	51.7608	6.70682	0
0.5087	17.8942	-7.17234	51.7608	7.31752	0
0.5093	17.8942	-6.25609	51.7608	7.62287	0
0.5100	17.8942	-5.33984	51.7608	8.53893	0
0.5107	17.8942	-5.33984	51.7608	7.31752	0
0.5113	17.8942	-2.5948	51.7608	7.31752	0
0.5120	17.8942	-1.98273	51.7608	8.84428	0
0.5127	17.8942	-4.72962	51.7608	7.01217	0
0.5133	17.8942	-3.5092	51.7608	6.09612	0
0.5140	17.8942	-1.98273	51.7608	7.31752	0
0.5147	17.8942	-2.5948	51.7608	7.31752	0
0.5153	17.8942	3.81523	51.7608	6.40147	0
0.5160	17.8942	6.8663	51.7608	5.48542	0
0.5167	17.8942	-2.28877	51.7608	2.44281	0
0.5173	17.8942	-9.00298	51.7608	2.13746	0
0.5180	17.8942	-7.17234	51.7608	4.27492	0
0.5187	17.8942	-7.17234	51.7608	2.74816	0
0.5193	17.8942	-5.95005	51.7608	1.83211	0
0.5200	17.8942	-2.5948	51.7608	3.66421	0
0.5207	17.8942	-4.42544	51.7608	2.74816	0
0.5213	17.8942	-4.42544	51.7608	2.74816	0
0.5220	17.8942	0.762304	51.7608	5.18007	0
0.5227	17.8942	0.762304	51.7608	5.18007	0
0.5233	17.8942	-0.458124	51.7608	3.05351	0
0.5240	17.8942	5.64587	51.7608	3.05351	0
0.5247	17.8942	9.00298	51.7608	3.96957	0
0.5253	17.8942	4.72962	51.7608	3.96957	0
0.5260	17.8942	-1.06834	51.7608	4.58027	0
0.5267	17.8942	-1.37252	51.7608	4.58027	0
0.5273	17.8942	6.8663	51.7608	4.27492	0
0.5280	13.5899	12.6643	116.483	3.66421	0
0.5287	4.73954	4.42544	74.3465	3.66421	0
0.5293	-7.44784	-3.5092	27.9612	3.66421	0
0.5300	-11.1234	1.06834	32.5564	3.05351	0
0.5307	-8.99545	5.33984	36.8048	2.74816	0
0.5313	-8.07656	4.11941	33.1633	2.74816	0
0.5320	-8.36673	5.64587	41.7034	2.74816	0
0.5327	-11.1234	6.56212	39.8827	2.44281	0
0.5333	-12.0423	6.56212	38.322	2.13746	0
0.5340	-8.99545	8.69694	50.5469	2.74816	0
0.5347	-9.5758	7.47652	42.0068	3.66421	0
0.5353	-9.5758	5.95005	36.5013	1.2214	0
0.5360	2.61158	12.9703	74.6499	-1.52676	0
0.5367	11.8005	18.4622	102.438	-0.610702	0
0.5373	2.32141	10.8336	73.7396	0.916054	0
0.5380	-9.91434	2.5948	27.6578	0.916054	0
0.5387	-6.81913	4.72962	17.9038	1.83211	0
0.5393	5.36825	12.9703	57.2663	2.74816	0
0.5400	17.8942	13.8847	51.7608	1.83211	0
0.5407	17.8942	4.11941	51.7608	0.916054	0
0.5413	17.8942	-4.72962	51.7608	0.916054	0
0.5420	17.8942	-2.89898	51.7608	-0.305351	0
0.5427	17.8942	1.06834	51.7608	-1.83211	0
0.5433	17.8942	0.762304	51.7608	-2.74816	0
0.5440	17.8942	1.67855	51.7608	-1.83211	0
0.5447	17.8942	4.11941	51.7608	-0.916054	0
0.5453	17.8942	3.81523	51.7608	-1.83211	0
0.5460	17.8942	4.42544	51.7608	-2.44281	0
0.5467	17.8942	7.17234	51.7608	-2.13746	0
0.5473	17.8942	6.25609	51.7608	-1.83211	0
0.5480	17.8942	2.89898	51.7608	-0.916054	0
0.5487	17.8942	4.11941	51.7608	-0.916054	0
0.5493	17.8942	5.95005	51.7608	-2.13746	0
0.5500	17.8942	1.37252	51.7608	-2.13746	0
0.5507	17.8942	2.89898	51.7608	-0.916054	0
0.5513	17.8942	15.7172	51.7608	-2.44281	0
0.5520	13.2997	18.4622	40.793	-5.19097	0
0.5527	3.2403	6.56212	2.03748	-3.66421	0
0.5533	-8.99545	-0.458124	-36.1111	-1.2214	0
0.5540	-10.2045	1.37252	-28.7849	-2.44281	0
0.5547	-7.73802	1.67855	-22.9759	-2.44281	0
0.5553	-7.44784	0.762304	-29.9987	-0.305351	0
0.5560	-4.69117	0.15209	-25.7503	-0.610702	0
0.5567	-2.27304	1.06834	-27.8745	-2.13746	0
0.5573	-4.401	2.89898	-30.6056	-1.2214	0
0.5580	-4.401	1.06834	-22.0655	0	0
0.5587	-1.9345	-1.67855	-31.2559	-1.83211	0
0.5593	0.773802	-0.762304	-37.0215	-2.74816	0
0.5600	10.5431	-1.67855	0.823664	-1.83211	0
0.5607	20.3123	-3.20502	26.1405	-0.610702	0
0.5613	13.5899	-1.37252	-4.98533	0	0
0.5620	-0.145088	-3.5092	-46.2119	0.916054	0
0.5627	-0.145088	-5.33984	-51.6741	0.610702	0
0.5633	12.671	4.72962	-17.8171	-0.916054	0
0.5640	17.8942	9.00298	51.7608	-2.74816	0
0.5647	17.8942	-4.11941	51.7608	-2.74816	0
0.5653	17.8942	-12.3601	51.7608	-3.66421	0
0.5660	17.8942	-9.91737	51.7608	-3.66421	0
0.5667	17.8942	-9.30716	51.7608	-2.44281	0
0.5673	17.8942	-9.91737	51.7608	-1.2214	0
0.5680	17.8942	-10.2234	51.7608	-3.35886	0
0.5687	17.8942	-11.7499	51.7608	-5.80167	0
0.5693	17.8942	-12.054	51.7608	-4.58027	0
0.5700	17.8942	-11.4438	51.7608	-2.74816	0
0.5707	17.8942	-12.3601	51.7608	-3.35886	0
0.5713	17.8942	-11.7499	51.7608	-4.58027	0
0.5720	17.8942	-12.6643	51.7608	-4.58027	0
0.5727	17.8942	-14.4968	51.7608	-3.96957	0
0.5733	17.8942	-13.2745	51.7608	-3.66421	0
0.5740	17.8942	-13.2745	51.7608	-2.74816	0
0.5747	17.8942	-12.6643	51.7608	-1.83211	0
0.5753	17.8942	-3.5092	51.7608	-1.83211	0
0.5760	13.5899	-0.15209	-13.222	-2.74816	0
0.5767	3.53047	-11.4438	-51.6741	-4.27492	0
0.5773	-9.28562	-18.4622	-95.0248	-5.49632	0
0.5780	-8.36673	-15.7172	-89.2158	-3.96957	0
0.5787	-5.61006	-15.4112	-80.9791	-2.44281	0
0.5793	-5.90024	-15.7172	-85.8778	-2.44281	0
0.5800	-3.77228	-13.5805	-79.4619	-3.05351	0
0.5807	-2.85339	-14.4968	-81.2826	-3.05351	0
0.5813	-4.11082	-17.2418	-85.5743	-3.05351	0
0.5820	-2.56322	-18.158	-73.3494	-3.96957	0
0.5827	-5.02971	-18.158	-77.3377	-4.58027	0
0.5833	-6.81913	-17.852	-82.7999	-4.27492	0
0.5840	5.65843	-18.7683	-43.7409	-3.05351	0
0.5847	18.1843	-19.0743	-10.4909	-2.74816	0
0.5853	10.8816	-16.9376	-36.1111	-3.66421	0
0.5860	-3.77228	-16.3274	-77.3377	-4.88562	0
0.5867	-5.90024	-17.2418	-77.9446	-4.58027	0
0.5873	4.44936	-10.5294	-38.8856	-2.74816	0
0.5880	4.44936	-7.17234	-38.8856	-2.44281	0
0.5887	4.44936	-18.7683	-38.8856	-4.58027	0
0.5893	4.44936	-27.9233	-38.8856	-5.19097	0
0.5900	4.44936	-25.1764	-38.8856	-1.2214	0
0.5907	4.44936	-23.0416	-38.8856	0.916054	0
0.5913	4.44936	-24.262	-38.8856	-1.52676	0
0.5920	4.44936	-23.0416	-38.8856	-3.05351	0
0.5927	4.44936	-22.7356	-38.8856	-1.83211	0
0.5933	4.44936	-22.4295	-38.8856	-1.83211	0
0.5940	4.44936	-21.8193	-38.8856	-3.35886	0
0.5947	4.44936	-24.262	-38.8856	-3.66421	0
0.5953	4.44936	-22.1254	-38.8856	-3.66421	0
0.5960	4.44936	-13.2745	-38.8856	-4.58027	0
0.5967	4.44936	-10.5294	-38.8856	-4.88562	0
0.5973	4.44936	-17.5478	-38.8856	-3.66421	0
0.5980	4.44936	-24.262	-38.8856	-2.74816	0
0.5987	4.44936	-23.3458	-38.8856	-2.74816	0
0.5993	4.44936	-12.6643	-38.8856	-3.05351	0
0.6000	4.44936	-6.25609	-38.8856	-2.74816	0
0.6007	4.44936	-14.1907	-38.8856	-1.83211	0
0.6013	4.44936	-19.9887	-38.8856	-2.74816	0
0.6020	4.44936	-14.4968	-38.8856	-2.74816	0
0.6027	4.44936	-12.6643	-38.8856	-0.305351	0
0.6033	4.44936	-15.7172	-38.8856	-0.916054	0
0.6040	4.44936	-13.5805	-38.8856	-4.58027	0
0.6047	4.44936	-9.91737	-38.8856	-5.49632	0
0.6053	4.44936	-9.61319	-38.8856	-3.96957	0
0.6060	4.44936	-9.91737	-38.8856	-3.66421	0
0.6067	4.44936	-11.1397	-38.8856	-3.96957	0
0.6073	4.44936	-10.8336	-38.8856	-3.05351	0
0.6080	4.44936	-8.69694	-38.8856	-0.916054	0
0.6087	4.44936	-7.17234	-38.8856	0	0
0.6093	4.44936	-6.56212	-38.8856	-2.74816	0
0.6100	4.44936	-8.69694	-38.8856	-4.58027	0
0.6107	4.44936	-6.25609	-38.8856	-1.83211	0
0.6113	4.44936	5.95005	-38.8856	-1.2214	0
0.6120	1.69269	9.61319	-226.854	-2.74816	0
0.6127	-8.65691	-2.28877	-291.837	-1.2214	0
0.6133	-19.0549	-8.08673	-355.649	-0.305351	0
0.6140	-17.5073	-4.11941	-364.796	-2.13746	0
0.6147	-14.4604	-3.20502	-365.707	-0.916054	0
0.6153	-15.6695	-2.5948	-380.359	1.83211	0
0.6160	-14.7506	-0.762304	-385.865	0.610702	0
0.6167	-12.9612	-1.06834	-390.417	0.610702	0
0.6173	-13.2514	1.06834	-389.81	3.35886	0
0.6180	-11.1234	4.11941	-375.157	3.05351	0
0.6187	-10.2045	2.89898	-372.729	1.52676	0
0.6193	-9.91434	3.81523	-362.976	1.2214	0
0.6200	-0.725439	4.42544	-314.119	0	0
0.6207	8.4151	1.98273	-275.667	-0.305351	0
0.6213	0.19345	4.11941	-285.768	1.83211	0
0.6220	-13.2514	6.25609	-306.793	3.05351	0
0.6227	-10.7849	5.95005	-294.308	2.44281	0
0.6233	1.69269	14.4968	-237.215	2.74816	0
0.6240	6.28714	18.4622	-188.099	1.83211	0
0.6247	0.19345	5.95005	-203.662	0.610702	0
0.6253	-7.44784	-0.762304	-226.551	0	0
0.6260	-10.2045	4.72962	-196.032	0	0
0.6267	-10.2045	4.42544	-160.614	0.916054	0
0.6273	-11.1234	1.37252	-144.748	2.74816	0
0.6280	-11.1234	4.72962	-116.7	1.52676	0
0.6287	-10.2045	6.8663	-89.8227	0	0
0.6293	-12.0423	5.64587	-69.0577	2.13746	0
0.6300	-13.8801	4.11941	-38.8856	2.44281	0
0.6307	-14.4604	2.89898	-18.7275	-0.916054	0
0.6313	-12.0423	5.64587	5.07203	-1.2214	0
0.6320	-4.11082	7.47652	65.5029	0.916054	0
0.6327	2.61158	5.64587	117.09	0.610702	0
0.6333	-3.77228	5.64587	114.012	1.52676	0
0.6340	-17.5073	4.72962	93.8977	3.66421	0
0.6347	-20.2639	4.72962	110.978	2.13746	0
0.6353	-8.99545	13.5805	172.623	0	0
0.6360	1.69269	17.5478	-237.215	1.2214	0
0.6367	1.69269	5.03566	-237.215	1.52676	0
0.6373	1.69269	-2.5948	-237.215	-0.610702	0
0.6380	1.69269	2.5948	-237.215	0.610702	0
0.6387	1.69269	4.11941	-237.215	2.13746	0
0.6393	1.69269	4.42544	-237.215	1.2214	0
0.6400	1.69269	6.56212	-237.215	1.83211	0
0.6407	1.69269	3.20502	-237.215	4.88562	0
0.6413	1.69269	0.458124	-237.215	4.88562	0
0.6420	1.69269	3.81523	-237.215	3.66421	0
0.6427	1.69269	4.42544	-237.215	4.58027	0
0.6433	1.69269	2.5948	-237.215	3.35886	0
0.6440	1.69269	1.98273	-237.215	0.610702	0
0.6447	1.69269	1.37252	-237.215	2.44281	0
0.6453	1.69269	3.20502	-237.215	5.48542	0
0.6460	1.69269	6.56212	-237.215	4.27492	0
0.6467	1.69269	6.8663	-237.215	3.35886	0
0.6473	1.69269	11.7499	-237.215	5.48542	0
0.6480	3.2403	16.6316	433.551	5.48542	0
0.6487	-4.69117	8.39276	398.74	1.83211	0
0.6493	-17.2171	-0.762304	361.198	1.2214	0
0.6500	-20.2639	0.15209	370.389	3.66421	0
0.6507	-18.4262	1.98273	381.356	3.66421	0
0.6513	-17.8458	0.458124	379.232	3.66421	0
0.6520	-16.9269	1.06834	387.469	6.40147	0
0.6527	-17.5073	2.89898	390.2	7.31752	0
0.6533	-16.5884	4.11941	388.076	4.58027	0
0.6540	-14.4604	5.33984	394.188	1.83211	0
0.6547	-19.345	6.56212	386.255	2.13746	0
0.6553	-20.5541	8.08673	385.041	5.79077	0
0.6560	-5.90024	6.8663	419.808	6.40147	0
0.6567	2.61158	4.42544	442.394	1.83211	0
0.6573	-8.36673	5.64587	414.303	0.916054	0
0.6580	-19.6352	5.95005	370.389	4.27492	0
0.6587	-16.9269	5.33984	359.377	2.44281	0
0.6593	-5.61006	11.4438	393.885	0	0
0.6600	2.03123	12.9703	415.863	2.74816	0
0.6607	-5.61006	1.98273	369.478	1.83211	0
0.6613	-18.4262	-0.762304	317.587	-0.916054	0
0.6620	-20.2639	5.64587	318.194	0.916054	0
0.6627	-16.9269	5.64587	320.015	2.13746	0
0.6633	-16.5884	2.89898	304.452	0	0
0.6640	-16.008	5.33984	301.721	0.916054	0
0.6647	-16.5884	5.64587	295.912	2.44281	0
0.6653	-17.8458	5.64587	282.777	0.305351	0
0.6660	-16.5884	7.78255	279.742	0	0
0.6667	-16.5884	7.17234	264.786	1.2214	0
0.6673	-15.3793	6.56212	250.741	0.610702	0
0.6680	-5.61006	7.78255	274.844	0.916054	0
0.6687	0.773802	6.8663	295.002	1.83211	0
0.6693	-5.61006	6.25609	261.752	0.610702	0
0.6700	-16.008	4.72962	208.344	-0.610702	0
0.6707	-18.4262	4.72962	192.781	0.916054	0
0.6713	-10.4947	14.8009	226.941	1.83211	0
0.6720	-3.48211	19.6845	244.932	0	0
0.6727	-10.4947	6.8663	197.332	0.610702	0
0.6733	-22.3919	-1.67855	147.913	1.2214	0
0.6740	-23.601	3.81523	147.002	0	0
0.6747	-20.2639	6.25609	143.014	-1.83211	0
0.6753	-20.2639	4.42544	127.148	-0.916054	0
0.6760	-19.345	6.56212	126.844	0	0
0.6767	-20.2639	7.17234	116.787	0.610702	0
0.6773	-22.1017	6.8663	101.224	0	0
0.6780	-18.4262	7.47652	102.134	-0.916054	0
0.6787	-16.008	5.64587	89.9094	-1.83211	0
0.6793	-17.2171	5.64587	79.2451	-2.44281	0
0.6800	-8.65691	6.56212	110.067	-1.83211	0
0.6807	1.69269	5.64587	127.755	-2.44281	0
0.6813	-4.401	6.56212	89.3025	-4.58027	0
0.6820	-17.5073	8.08673	42.6138	-3.96957	0
0.6827	-17.5073	7.78255	34.984	-0.916054	0
0.6833	-6.52895	12.6643	64.5926	-0.916054	0
0.6840	-0.435264	14.8009	80.7624	-2.74816	0
0.6847	-5.61006	4.72962	37.1082	-3.35886	0
0.6853	-15.6695	-4.42544	-11.4012	-3.66421	0
0.6860	-20.2639	-1.67855	-9.58051	-3.66421	0
0.6867	-19.0549	2.5948	-5.8957	-2.44281	0
0.6873	-17.2171	3.5092	-19.6379	-2.74816	0
0.6880	-17.5073	3.81523	-20.2448	-4.27492	0
0.6887	-19.345	3.81523	-22.6724	-3.05351	0
0.6893	-19.6352	3.81523	-30.9524	-1.83211	0
0.6900	-18.4262	3.81523	-29.6952	-4.27492	0
0.6907	-20.2639	2.5948	-40.0994	-7.02308	0
0.6913	-19.9738	5.33984	-45.5616	-7.02308	0
0.6920	-9.5758	12.9703	-11.4012	-4.58027	0
0.6927	-1.06398	14.8009	12.7018	-3.66421	0
0.6933	-7.73802	5.95005	-17.5137	-4.58027	0
0.6940	-20.8927	-2.28877	-61.7748	-4.27492	0
0.6947	-21.8115	1.06834	-70.0114	-2.44281	0
0.6953	-8.99545	10.5294	-34.2904	-3.66421	0
0.6960	-2.27304	13.2745	-12.0081	-8.24448	0
0.6967	-12.0423	5.03566	-54.4485	-8.54983	0
0.6973	-20.2639	-3.20502	-99.5766	-6.10702	0
0.6980	-17.5073	-2.5948	-91.9469	-5.49632	0
0.6987	-15.6695	1.98273	-86.4847	-5.49632	0
0.6993	-18.7163	1.67855	-99.8801	-4.27492	0
0.7000	-18.136	-1.06834	-95.0248	-4.88562	0
0.7007	-15.6695	0.15209	-93.811	-5.49632	0
0.7013	-12.9612	2.5948	-103.868	-4.58027	0
0.7020	-9.5758	2.28877	-101.137	-4.58027	0
0.7027	-11.4136	1.67855	-105.082	-4.58027	0
0.7033	-13.8801	1.37252	-108.464	-2.74816	0
0.7040	-5.31989	0.15209	-75.4736	-3.96957	0
0.7047	3.53047	1.06834	-50.7637	-7.02308	0
0.7053	-2.85339	1.67855	-80.9791	-4.58027	0
0.7060	-13.8801	-1.67855	-124.633	-3.35886	0
0.7067	-12.9612	0.15209	-128.275	-6.10702	0
0.7073	-1.9345	10.2234	-90.7331	-5.49632	0
0.7080	-1.9345	10.2234	-90.7331	-2.44281	0
0.7087	-1.9345	-1.37252	-90.7331	-1.52676	0
0.7093	-1.9345	-5.95005	-90.7331	-1.52676	0
0.7100	-1.9345	-2.89898	-90.7331	-2.74816	0
0.7107	-1.9345	-2.89898	-90.7331	-5.19097	0
0.7113	-1.9345	-3.20502	-90.7331	-3.35886	0
0.7120	-1.9345	-1.67855	-90.7331	-1.2214	0
0.7127	-1.9345	-0.762304	-90.7331	-3.96957	0
0.7133	-1.9345	-1.06834	-90.7331	-3.66421	0
0.7140	-1.9345	-2.5948	-90.7331	-0.916054	0
0.7147	-1.9345	-2.5948	-90.7331	-3.66421	0
0.7153	-1.9345	2.28877	-90.7331	-4.27492	0
0.7160	-1.9345	1.98273	-90.7331	0	0
0.7167	-1.9345	-1.67855	-90.7331	-0.610702	0
0.7173	-1.9345	0.762304	-90.7331	-3.66421	0
0.7180	-1.9345	1.06834	-90.7331	-0.916054	0
0.7187	-1.9345	-2.89898	-90.7331	2.44281	0
0.7193	-1.9345	4.11941	-90.7331	0.916054	0
0.7200	-1.9345	11.1397	-90.7331	0	0
0.7207	-1.9345	-0.15209	-90.7331	0.916054	0
0.7213	-1.9345	-9.00298	-90.7331	0	0
0.7220	-1.9345	-2.5948	-90.7331	-1.52676	0
0.7227	-1.9345	-0.762304	-90.7331	-1.83211	0
0.7233	-1.9345	-6.25609	-90.7331	-1.83211	0
0.7240	-1.9345	-5.33984	-90.7331	-1.83211	0
0.7247	-1.9345	-1.06834	-90.7331	-0.916054	0
0.7253	-1.9345	0.15209	-90.7331	0	0
0.7260	-1.9345	-1.37252	-90.7331	0.305351	0
0.7267	-1.9345	-5.95005	-90.7331	0.305351	0
0.7273	-1.9345	-5.64587	-90.7331	-1.52676	0
0.7280	-1.9345	3.81523	-90.7331	-2.74816	0
0.7287	-1.9345	8.69694	-90.7331	-0.916054	0
0.7293	-1.9345	0.15209	-90.7331	-0.916054	0
0.7300	-1.9345	-10.2234	-90.7331	-3.66421	0
0.7307	-1.9345	-9.61319	-90.7331	-4.88562	0
0.7313	-1.9345	0.762304	-90.7331	-3.66421	0
0.7320	9.04381	5.64587	-54.4485	-2.74816	0
0.7327	-5.02971	-1.67855	-88.6089	-3.35886	0
0.7333	-15.3793	-8.39276	-126.757	-4.58027	0
0.7340	-11.1234	-6.25609	-117.914	-5.49632	0
0.7347	-10.4947	-3.5092	-105.082	-3.35886	0
0.7353	-12.6226	-3.81523	-105.082	-0.610702	0
0.7360	-9.28562	-4.42544	-92.9006	-0.916054	0
0.7367	-9.91434	-4.11941	-85.8778	-2.74816	0
0.7373	-12.6226	-2.5948	-85.5743	-3.66421	0
0.7380	-7.44784	-1.67855	-71.5287	-3.66421	0
0.7387	-4.69117	-5.03566	-66.9335	-1.2214	0
0.7393	-4.69117	-5.33984	-63.5955	-0.916054	0
0.7400	6.28714	2.28877	-24.2331	-2.74816	0
0.7407	16.0564	6.25609	11.7914	-1.52676	0
0.7413	8.12492	-1.06834	-6.19915	0.916054	0
0.7420	-4.69117	-8.69694	-42.5271	0.305351	0
0.7427	-3.77228	-5.64587	-40.7063	-0.305351	0
0.7433	10.2529	3.5092	2.64439	1.2214	0
0.7440	18.1843	6.25609	27.6578	0.916054	0
0.7447	6.57732	-1.67855	-7.75978	-0.610702	0
0.7453	-7.44784	-9.91737	-45.8651	-1.2214	0
0.7460	-7.73802	-9.00298	-39.796	-0.305351	0
0.7467	-5.61006	-5.33984	-32.4697	0	0
0.7473	-6.52895	-4.42544	-37.325	-1.83211	0
0.7480	-5.61006	-6.25609	-29.6952	-4.27492	0
0.7487	-6.52895	-6.8663	-29.6952	-3.66421	0
0.7493	-8.65691	-5.33984	-34.5939	-2.44281	0
0.7500	-6.81913	-3.5092	-25.1434	-1.52676	0
0.7507	-8.36673	-2.5948	-28.4814	-1.83211	0
0.7513	-8.65691	-2.89898	-30.6056	-4.58027	0
0.7520	2.61158	-3.81523	7.19622	-5.80167	0
0.7527	12.0907	-3.5092	37.1082	-3.66421	0
0.7533	5.36825	-2.28877	10.5776	-2.74816	0
0.7540	-5.31989	-4.42544	-31.5593	-2.13746	0
0.7547	-5.90024	-3.5092	-35.2008	0	0
0.7553	4.44936	5.64587	5.07203	0.916054	0
0.7560	12.0907	7.47652	32.8598	-0.305351	0
0.7567	3.53047	-3.81523	-3.1646	-0.610702	0
0.7573	-8.07656	-9.91737	-46.8188	-0.916054	0
0.7580	-6.52895	-5.03566	-39.189	-1.52676	0
0.7587	-1.9345	-3.81523	-26.6607	-2.44281	0
0.7593	-2.85339	-5.33984	-29.6952	-4.58027	0
0.7600	-1.9345	-4.42544	-19.031	-4.27492	0
0.7607	1.40252	-4.42544	-12.3116	-1.2214	0
0.7613	1.69269	-4.11941	-14.4358	0	0
0.7620	0.19345	-3.81523	-5.28879	0	0
0.7627	-1.06398	-5.64587	-6.80606	2.74816	0
0.7633	1.69269	-2.28877	-8.36669	4.58027	0
0.7640	13.2997	5.33984	29.7819	0.916054	0
0.7647	21.8599	5.64587	64.2891	-3.05351	0
0.7653	14.8473	-0.762304	41.7034	-2.13746	0
0.7660	2.61158	-7.47652	-0.433507	0	0
0.7667	3.53047	-7.17234	-2.86115	1.2214	0
0.7673	16.3466	2.89898	39.8827	2.13746	0
0.7680	10.2529	8.39276	2.64439	1.83211	0
0.7687	10.2529	-1.98273	2.64439	-0.305351	0
0.7693	10.2529	-9.91737	2.64439	0	0
0.7700	10.2529	-5.03566	2.64439	0.916054	0
0.7707	10.2529	-3.5092	2.64439	-0.610702	0
0.7713	10.2529	-5.95005	2.64439	-0.916054	0
0.7720	10.2529	-1.67855	2.64439	1.83211	0
0.7727	10.2529	1.98273	2.64439	3.66421	0
0.7733	10.2529	1.06834	2.64439	2.74816	0
0.7740	10.2529	1.67855	2.64439	1.52676	0
0.7747	10.2529	0.762304	2.64439	0.305351	0
0.7753	10.2529	0.762304	2.64439	-0.610702	0
0.7760	10.2529	6.8663	2.64439	-0.916054	0
0.7767	10.2529	11.1397	2.64439	-1.52676	0
0.7773	10.2529	3.5092	2.64439	0	0
0.7780	10.2529	-6.56212	2.64439	2.44281	0
0.7787	10.2529	-4.42544	2.64439	1.83211	0
0.7793	10.2529	6.56212	2.64439	0	0
0.7800	10.2529	9.30716	2.64439	0	0
0.7807	10.2529	-0.15209	2.64439	0.305351	0
0.7813	10.2529	-6.56212	2.64439	-0.305351	0
0.7820	10.2529	-5.33984	2.64439	0.610702	0
0.7827	10.2529	-3.5092	2.64439	1.2214	0
0.7833	10.2529	-3.5092	2.64439	0	0
0.7840	10.2529	-3.20502	2.64439	0	0
0.7847	10.2529	-2.89898	2.64439	2.74816	0
0.7853	10.2529	-2.89898	2.64439	3.66421	0
0.7860	10.2529	-5.33984	2.64439	2.13746	0
0.7867	10.2529	-5.64587	2.64439	1.83211	0
0.7873	10.2529	-1.06834	2.64439	1.83211	0
0.7880	10.2529	-0.762304	2.64439	1.83211	0
0.7887	10.2529	-3.5092	2.64439	2.44281	0
0.7893	10.2529	-0.458124	2.64439	2.74816	0
0.7900	10.2529	1.06834	2.64439	2.74816	0
0.7907	10.2529	-0.762304	2.64439	2.74816	0
0.7913	10.2529	6.25609	2.64439	3.66421	0
0.7920	10.2529	9.00298	2.64439	3.66421	0
0.7927	10.2529	-4.11941	2.64439	2.44281	0
0.7933	10.2529	-9.30716	2.64439	1.52676	0
0.7940	10.2529	-2.28877	2.64439	1.83211	0
0.7947	10.2529	-4.11941	2.64439	1.52676	0
0.7953	10.2529	-9.00298	2.64439	1.2214	0
0.7960	10.2529	-5.03566	2.64439	1.83211	0
0.7967	10.2529	-2.28877	2.64439	2.74816	0
0.7973	10.2529	-2.5948	2.64439	3.05351	0
0.7980	10.2529	-0.458124	2.64439	0.916054	0
0.7987	10.2529	0.15209	2.64439	-0.916054	0
0.7993	10.2529	1.67855	2.64439	-0.305351	0
0.8000	10.2529	7.78255	2.64439	0	0
0.8007	10.2529	8.69694	2.64439	0.916054	0
0.8013	10.2529	1.06834	2.64439	3.66421	0
0.8020	10.2529	-7.78255	2.64439	3.35886	0
0.8027	10.2529	-8.08673	2.64439	-0.305351	0
0.8033	10.2529	2.89898	2.64439	0.916054	0
0.8040	21.5214	9.30716	104.562	3.66421	0
0.8047	11.8005	-1.37252	64.896	1.52676	0
0.8053	0.773802	-9.00298	21.8488	-0.610702	0
0.8060	-0.725439	-3.20502	20.9384	-0.305351	0
0.8067	1.69269	1.06834	24.0163	-1.83211	0
0.8073	1.40252	0.458124	15.4762	-2.44281	0
0.8080	-0.145088	-0.15209	15.1294	-1.83211	0
0.8087	-1.64433	-2.28877	8.75685	-2.44281	0
0.8093	-1.06398	-0.762304	-1.34387	-2.74816	0
0.8100	0.19345	3.20502	-1.64733	-2.74816	0
0.8107	-3.19193	1.37252	-13.5254	-4.58027	0
0.8113	-3.77228	2.28877	-17.8171	-5.49632	0
0.8120	7.20603	11.1397	19.7246	-3.66421	0
0.8127	15.7662	12.054	48.1193	-2.74816	0
0.8133	8.70527	2.89898	24.3198	-4.27492	0
0.8140	-4.401	-2.5948	-9.27705	-3.66421	0
0.8147	-6.23878	0.15209	-10.1874	-3.66421	0
0.8153	4.44936	8.69694	20.3315	-6.71773	0
0.8160	4.44936	12.9703	20.3315	-8.24448	0
0.8167	4.44936	5.03566	20.3315	-6.10702	0
0.8173	4.44936	-2.5948	20.3315	-4.88562	0
0.8180	4.44936	-1.06834	20.3315	-7.32843	0
0.8187	4.44936	1.67855	20.3315	-7.93913	0
0.8193	4.44936	2.89898	20.3315	-5.80167	0
0.8200	4.44936	4.72962	20.3315	-3.66421	0
0.8207	4.44936	4.42544	20.3315	-5.19097	0
0.8213	4.44936	4.11941	20.3315	-8.24448	0
0.8220	4.44936	5.33984	20.3315	-7.93913	0
0.8227	4.44936	4.72962	20.3315	-4.88562	0
0.8233	4.44936	9.30716	20.3315	-4.88562	0
0.8240	4.44936	18.158	20.3315	-8.24448	0
0.8247	4.44936	17.2418	20.3315	-10.9926	0
0.8253	4.44936	8.39276	20.3315	-11.9087	0
0.8260	4.44936	3.5092	20.3315	-10.0766	0
0.8267	4.44936	6.56212	20.3315	-6.41237	0
0.8273	4.44936	15.7172	20.3315	-5.19097	0
0.8280	4.44936	19.0743	20.3315	-8.54983	0
0.8287	4.44936	7.78255	20.3315	-9.16054	0
0.8293	4.44936	0.15209	20.3315	-5.49632	0
0.8300	4.44936	4.72962	20.3315	-5.49632	0
0.8307	4.44936	5.64587	20.3315	-9.16054	0
0.8313	4.44936	3.81523	20.3315	-9.77124	0
0.8320	4.44936	6.56212	20.3315	-7.63378	0
0.8327	4.44936	5.33984	20.3315	-8.24448	0
0.8333	4.44936	3.5092	20.3315	-8.54983	0
0.8340	4.44936	7.17234	20.3315	-7.63378	0
0.8347	4.44936	7.17234	20.3315	-8.24448	0
0.8353	4.44936	5.03566	20.3315	-7.63378	0
0.8360	4.44936	11.1397	20.3315	-5.80167	0
0.8367	4.44936	13.8847	20.3315	-7.02308	0
0.8373	4.44936	4.72962	20.3315	-8.54983	0
0.8380	4.44936	-4.42544	20.3315	-5.80167	0
0.8387	4.44936	-0.458124	20.3315	-3.66421	0
0.8393	4.44936	9.61319	20.3315	-4.27492	0
0.8400	4.44936	10.2234	20.3315	-4.58027	0
0.8407	4.44936	1.06834	20.3315	-4.88562	0
0.8413	4.44936	-4.11941	20.3315	-6.71773	0
0.8420	4.44936	-4.42544	20.3315	-7.02308	0
0.8427	4.44936	-5.33984	20.3315	-5.49632	0
0.8433	4.44936	-4.72962	20.3315	-5.80167	0
0.8440	4.44936	-4.72962	20.3315	-5.49632	0
0.8447	4.44936	-5.03566	20.3315	-3.66421	0
0.8453	4.44936	-2.5948	20.3315	-3.66421	0
0.8460	4.44936	-2.28877	20.3315	-5.19097	0
0.8467	4.44936	-5.03566	20.3315	-3.35886	0
0.8473	4.44936	-4.72962	20.3315	-1.83211	0
0.8480	4.44936	-4.11941	20.3315	-4.88562	0
0.8487	4.44936	-4.42544	20.3315	-6.41237	0
0.8493	4.44936	-2.5948	20.3315	-3.05351	0
0.8500	4.44936	-4.11941	20.3315	-2.13746	0
0.8507	4.44936	-5.33984	20.3315	-4.58027	0
0.8513	4.44936	2.89898	20.3315	-3.96957	0
0.8520	12.671	5.33984	-261.318	-3.35886	0
0.8527	2.61158	-6.25609	-308.05	-4.88562	0
0.8533	-8.65691	-12.9703	-356.56	-4.88562	0
0.8540	-4.69117	-9.30716	-349.537	-3.35886	0
0.8547	-4.11082	-6.8663	-340.39	-4.58027	0
0.8553	-10.7849	-7.47652	-347.413	-4.58027	0
0.8560	-8.36673	-8.08673	-339.479	-1.52676	0
0.8567	-1.9345	-9.00298	-337.008	-1.83211	0
0.8573	-2.85339	-8.08673	-338.222	-4.58027	0
0.8580	-4.69117	-9.61319	-322.356	-3.35886	0
0.8587	-4.11082	-10.8336	-322.052	-0.916054	0
0.8593	-0.145088	-7.78255	-325.737	-2.13746	0
0.8600	10.2529	-7.17234	-285.161	-2.13746	0
0.8607	17.5556	-10.2234	-245.755	1.83211	0
0.8613	10.8816	-7.17234	-263.486	3.35886	0
0.8620	-0.145088	-4.11941	-297.343	0	0
0.8627	1.11234	-6.25609	-289.409	-3.35886	0
0.8633	14.2186	-1.06834	-238.472	-2.13746	0
0.8640	18.8131	5.33984	-203.965	-1.83211	0
0.8647	6.57732	-4.72962	-228.068	-3.66421	0
0.8653	-2.85339	-16.3274	-256.159	-2.13746	0
0.8660	-0.725439	-13.5805	-238.472	1.83211	0
0.8667	-0.725439	-8.69694	-213.416	1.52676	0
0.8673	-2.85339	-9.91737	-199.066	0.610702	0
0.8680	-0.435264	-10.5294	-178.648	1.83211	0
0.8687	-0.725439	-10.2234	-162.782	1.52676	0
0.8693	-2.56322	-9.00298	-144.445	0	0
0.8700	-0.435264	-6.25609	-116.397	0.610702	0
0.8707	-2.85339	-6.56212	-105.082	0.916054	0
0.8713	-4.69117	-5.03566	-85.8778	0.916054	0
0.8720	6.28714	1.06834	-29.3918	1.83211	0
0.8727	16.3466	2.28877	10.5776	1.2214	0
0.8733	9.04381	-4.11941	2.03748	1.52676	0
0.8740	-3.48211	-9.30716	-15.3895	3.66421	0
0.8747	-4.69117	-8.08673	-4.98533	3.96957	0
0.8753	7.20603	0.15209	44.4345	1.83211	0
0.8760	15.7662	2.5948	87.4818	1.2214	0
0.8767	4.44936	-8.08673	67.0202	1.83211	0
0.8773	-10.2045	-14.4968	37.7151	1.83211	0
0.8780	-8.65691	-7.17234	59.9974	0.305351	0
0.8787	-2.85339	-3.20502	85.3576	-1.52676	0
0.8793	-3.48211	-6.25609	91.7301	-0.916054	0
0.8800	-2.56322	-5.33984	110.978	1.2214	0
0.8807	-1.9345	-5.33984	125.63	0	0
0.8813	-3.48211	-7.17234	130.182	-0.305351	0
0.8820	-1.06398	-5.64587	147.002	1.83211	0
0.8827	-1.06398	-6.25609	156.453	1.2214	0
0.8833	-1.9345	-6.25609	164.082	-0.305351	0
0.8840	7.20603	1.98273	204.659	1.52676	0
0.8847	16.0564	4.72962	240.987	1.83211	0
0.8853	9.04381	-5.03566	225.12	0.610702	0
0.8860	-3.77228	-12.6643	189.703	2.44281	0
0.8867	-3.77228	-9.91737	190.917	3.66421	0
0.8873	9.04381	-1.67855	237.302	2.74816	0
0.8880	7.20603	2.28877	44.4345	3.66421	0
0.8887	7.20603	-5.95005	44.4345	3.35886	0
0.8893	7.20603	-14.8009	44.4345	0.610702	0
0.8900	7.20603	-12.6643	44.4345	0	0
0.8907	7.20603	-9.61319	44.4345	3.05351	0
0.8913	7.20603	-12.054	44.4345	4.27492	0
0.8920	7.20603	-11.1397	44.4345	2.74816	0
0.8927	7.20603	-5.95005	44.4345	1.83211	0
0.8933	7.20603	-2.28877	44.4345	2.74816	0
0.8940	7.20603	-3.20502	44.4345	1.83211	0
0.8947	7.20603	-7.47652	44.4345	-1.83211	0
0.8953	7.20603	-5.33984	44.4345	-0.305351	0
0.8960	7.20603	4.72962	44.4345	3.66421	0
0.8967	7.20603	8.39276	44.4345	2.44281	0
0.8973	7.20603	0.762304	44.4345	0.610702	0
0.8980	7.20603	-6.25609	44.4345	3.66421	0
0.8987	7.20603	-2.28877	44.4345	3.96957	0
0.8993	7.20603	9.30716	44.4345	1.83211	0
0.9000	7.20603	11.1397	44.4345	3.66421	0
0.9007	7.20603	-0.15209	44.4345	6.09612	0
0.9013	7.20603	-6.25609	44.4345	3.66421	0
0.9020	7.20603	-3.20502	44.4345	2.13746	0
0.9027	7.20603	-1.98273	44.4345	2.74816	0
0.9033	7.20603	-1.06834	44.4345	1.83211	0
0.9040	7.20603	1.37252	44.4345	1.52676	0
0.9047	7.20603	1.67855	44.4345	2.13746	0
0.9053	7.20603	2.5948	44.4345	1.83211	0
0.9060	7.20603	3.5092	44.4345	0	0
0.9067	7.20603	0.458124	44.4345	-0.610702	0
0.9073	7.20603	2.89898	44.4345	0.305351	0
0.9080	7.20603	12.054	44.4345	0.916054	0
0.9087	7.20603	12.9703	44.4345	0.305351	0
0.9093	7.20603	3.20502	44.4345	0.610702	0
0.9100	7.20603	-4.42544	44.4345	1.83211	0
0.9107	7.20603	-1.37252	44.4345	0.916054	0
0.9113	7.20603	8.39276	44.4345	-0.305351	0
0.9120	-5.61006	9.61319	284.641	0	0
0.9127	-18.136	-1.06834	242.2	-2.44281	0
0.9133	-27.2765	-6.25609	193.691	-3.66421	0
0.9140	-24.8584	-0.458124	194.601	0.610702	0
0.9147	-25.1486	2.5948	197.332	2.13746	0
0.9153	-29.1143	1.06834	185.758	-3.66421	0
0.9160	-27.5667	1.67855	186.668	-5.19097	0
0.9167	-26.3576	3.81523	183.894	0.916054	0
0.9173	-28.4856	6.25609	175.05	2.44281	0
0.9180	-27.5667	5.95005	174.14	-0.916054	0
0.9187	-24.8584	2.28877	161.958	-1.83211	0
0.9193	-22.7304	2.28877	156.149	0	0
0.9200	-12.9612	6.8663	188.185	0	0
0.9207	-4.401	8.39276	208.647	-0.916054	0
0.9213	-11.4136	6.25609	173.229	-0.916054	0
0.9220	-24.8584	4.72962	118.911	-1.2214	0
0.9227	-24.5198	7.47652	104.865	-0.916054	0
0.9233	-12.0423	15.107	138.115	0	0
0.9240	-5.90024	16.6316	154.329	0.610702	0
0.9247	-15.6695	5.64587	108.55	0	0
0.9253	-27.5667	-2.5948	61.558	0.305351	0
0.9260	-27.9052	-1.98273	59.6939	2.13746	0
0.9267	-26.6962	0.15209	58.7836	2.13746	0
0.9273	-27.9052	2.28877	49.6366	0.610702	0
0.9280	-25.4387	4.72962	51.7608	-2.13746	0
0.9287	-22.7304	5.03566	45.9518	-5.49632	0
0.9293	-24.8584	3.81523	37.1082	-5.49632	0
0.9300	-26.3576	1.98273	38.6688	-2.44281	0
0.9307	-26.9863	2.28877	27.9612	-1.83211	0
0.9313	-26.6962	5.64587	24.9267	-2.74816	0
0.9320	-18.7163	4.72962	58.7836	-0.916054	0
0.9327	-10.4947	1.98273	78.0313	-0.916054	0
0.9333	-16.2982	3.81523	45.9518	-4.58027	0
0.9340	-28.1954	4.11941	3.85821	-3.66421	0
0.9347	-28.4856	3.81523	-4.37842	0.916054	0
0.9353	-17.5073	10.5294	29.175	1.52676	0
0.9360	-10.4947	9.91737	51.7608	-1.83211	0
0.9367	-16.9269	-0.15209	10.881	-3.05351	0
0.9373	-27.2765	-0.762304	-37.325	-2.74816	0
0.9380	-27.5667	3.20502	-33.0766	-2.74816	0
0.9387	-23.3108	1.37252	-21.4586	-2.44281	0
0.9393	-22.7304	2.89898	-28.7849	0	0
0.9400	-23.3108	3.81523	-27.8745	0.916054	0
0.9407	-23.9395	-1.37252	-27.8745	-1.2214	0
0.9413	-22.7304	0.458124	-31.5593	-3.35886	0
0.9420	-18.4262	4.42544	-28.178	-3.66421	0
0.9427	-19.0549	0.15209	-37.0215	-3.05351	0
0.9433	-19.9738	2.28877	-39.189	-3.66421	0
0.9440	-8.65691	12.9703	-5.28879	-4.88562	0
0.9447	3.53047	12.6643	17.2969	-4.58027	0
0.9453	-2.85339	3.5092	-10.4909	-2.44281	0
0.9460	-17.8458	-1.06834	-51.6741	-1.83211	0
0.9467	-19.6352	1.06834	-58.3934	-3.66421	0
0.9473	-6.81913	8.69694	-20.8517	-5.19097	0
0.9480	-17.5073	12.054	29.175	-4.58027	0
0.9487	-17.5073	2.89898	29.175	-1.83211	0
0.9493	-17.5073	-4.72962	29.175	0	0
0.9500	-17.5073	-0.762304	29.175	-1.83211	0
0.9507	-17.5073	1.98273	29.175	-3.05351	0
0.9513	-17.5073	1.06834	29.175	-2.13746	0
0.9520	-17.5073	1.98273	29.175	-2.44281	0
0.9527	-17.5073	1.06834	29.175	-3.66421	0
0.9533	-17.5073	1.06834	29.175	-2.44281	0
0.9540	-17.5073	3.81523	29.175	-3.35886	0
0.9547	-17.5073	2.89898	29.175	-5.49632	0
0.9553	-17.5073	1.98273	29.175	-3.05351	0
0.9560	-17.5073	7.78255	29.175	0	0
0.9567	-17.5073	9.91737	29.175	-2.13746	0
0.9573	-17.5073	0.15209	29.175	-3.66421	0
0.9580	-17.5073	-8.39276	29.175	-2.74816	0
0.9587	-17.5073	-4.42544	29.175	-2.13746	0
0.9593	-17.5073	6.25609	29.175	-2.13746	0
0.9600	-17.5073	8.69694	29.175	-1.83211	0
0.9607	-17.5073	-0.458124	29.175	-2.13746	0
0.9613	-17.5073	-9.00298	29.175	-1.52676	0
0.9620	-17.5073	-8.08673	29.175	-1.83211	0
0.9627	-17.5073	-4.42544	29.175	-3.35886	0
0.9633	-17.5073	-2.89898	29.175	-1.2214	0
0.9640	-17.5073	-1.98273	29.175	1.52676	0
0.9647	-17.5073	0.15209	29.175	-1.2214	0
0.9653	-17.5073	1.06834	29.175	-3.66421	0
0.9660	-17.5073	-1.67855	29.175	-2.74816	0
0.9667	-17.5073	-3.81523	29.175	-2.74816	0
0.9673	-17.5073	-3.20502	29.175	-2.74816	0
0.9680	-17.5073	-2.89898	29.175	-1.2214	0
0.9687	-17.5073	-3.5092	29.175	-2.44281	0
0.9693	-17.5073	-2.5948	29.175	-3.66421	0
0.9700	-17.5073	-3.81523	29.175	-3.05351	0
0.9707	-17.5073	-3.5092	29.175	-2.44281	0
0.9713	-17.5073	4.42544	29.175	-0.916054	0
0.9720	9.04381	8.08673	3.2513	-0.305351	0
0.9727	-2.56322	-2.5948	-28.7849	-3.35886	0
0.9733	-14.4604	-10.5294	-68.4508	-3.96957	0
0.9740	-11.4136	-6.25609	-59.6072	-2.13746	0
0.9747	-9.5758	-3.20502	-48.6395	-3.05351	0
0.9753	-13.8801	-4.42544	-56.2692	-3.66421	0
0.9760	-9.5758	-3.5092	-49.8533	-0.916054	0
0.9767	-4.69117	-3.5092	-43.4374	-0.916054	0
0.9773	-6.52895	-4.42544	-45.5616	-1.83211	0
0.9780	-6.52895	-4.11941	-39.796	0	0
0.9787	-6.52895	-4.42544	-41.9201	0	0
0.9793	-7.15767	-4.72962	-40.4029	-2.13746	0
0.9800	3.53047	-3.5092	-4.07497	-0.305351	0
0.9807	14.5088	-2.89898	24.0163	1.2214	0
0.9813	9.62416	-1.67855	0.520209	-1.52676	0
0.9820	-1.06398	-1.98273	-40.4029	-2.74816	0
0.9827	-1.35415	-2.5948	-46.2119	-0.610702	0
0.9833	8.70527	4.72962	-6.19915	0	0
0.9840	8.70527	8.69694	-6.19915	0	0
0.9847	8.70527	-1.67855	-6.19915	1.83211	0
0.9853	8.70527	-9.91737	-6.19915	0.916054	0
0.9860	8.70527	-5.33984	-6.19915	-0.916054	0
0.9867	8.70527	-3.20502	-6.19915	-0.916054	0
0.9873	8.70527	-7.47652	-6.19915	-0.916054	0
0.9880	8.70527	-7.17234	-6.19915	-2.74816	0
0.9887	8.70527	-2.89898	-6.19915	-3.66421	0
0.9893	8.70527	-1.06834	-6.19915	-2.13746	0
0.9900	8.70527	-2.89898	-6.19915	-0.305351	0
0.9907	8.70527	-5.33984	-6.19915	-0.916054	0
0.9913	8.70527	-4.42544	-6.19915	-2.13746	0
0.9920	8.70527	-3.5092	-6.19915	0	0
0.9927	8.70527	-5.33984	-6.19915	1.83211	0
0.9933	8.70527	-2.89898	-6.19915	-0.305351	0
0.9940	8.70527	-1.37252	-6.19915	-0.916054	0
0.9947	8.70527	-2.5948	-6.19915	2.74816	0
0.9953	8.70527	3.81523	-6.19915	2.13746	0
0.9960	11.8005	9.00298	27.0508	-2.44281	0
0.9967	2.32141	-1.67855	-9.58051	-2.74816	0
0.9973	-8.36673	-12.054	-53.1913	-2.13746	0
0.9980	-8.99545	-10.2234	-49.5499	-5.19097	0
0.9987	-6.81913	-8.39276	-40.7063	-3.66421	0
0.9993	-4.35264	-8.19431	-61.7748	2.46462	0
1.0000	-2.51486	-4.53302	-59.954	2.76997	0
1.0007	-0.386901	-3.00656	-61.7748	0.0218108	0
1.0013	0.531989	-4.8372	-65.4162	-0.588892	0
1.0020	1.45088	-4.22699	-59.954	-1.19959	0
1.0027	0.531989	-4.53302	-68.4941	-0.894243	0
1.0033	2.36977	-4.53302	-73.6529	0.632513	0
1.0040	11.5103	1.26494	-38.8856	-0.28354	0
1.0047	17.9425	6.75873	-12.3116	-1.8103	0
1.0053	11.5103	2.18119	-38.2787	-0.894243	0
1.0060	0.241813	-7.58409	-79.4619	0.937864	0
1.0067	-1.01561	-7.58409	-85.5743	1.54857	0
1.0073	12.4292	3.40162	-46.5153	0.937864	0
1.0080	20.6508	7.97915	-20.2448	-0.894243	0
1.0087	6.91585	-3.31259	-59.6506	-1.8103	0
1.0093	-6.19041	-11.8574	-103.868	-2.11565	0
1.0100	-1.30579	-8.19431	-95.6317	-1.8103	0
1.0107	0.531989	-4.22699	-84.3605	-0.588892	0
1.0113	-4.06246	-5.75345	-91.0799	-0.588892	0
1.0120	-1.59597	-7.89013	-84.057	-2.72635	0
1.0127	-0.386901	-9.41659	-78.855	-1.8103	0
1.0133	-3.14357	-6.6697	-80.6757	0.0218108	0
1.0140	0.822164	-3.00656	-71.8321	-1.8103	0
1.0147	1.1607	-6.05948	-71.8321	-3.33705	0
1.0153	-1.01561	-5.75345	-68.1907	-2.421	0
1.0160	10.5914	5.23226	-27.5711	-1.50495	0
1.0167	20.3607	7.97915	5.07203	-0.588892	0
1.0173	11.2201	-3.92281	-15.0861	-0.588892	0
1.0180	-0.386901	-11.2472	-51.0671	-1.50495	0
1.0187	1.45088	-5.75345	-49.8533	-0.588892	0
1.0193	12.7194	3.40162	-5.93905	0.937864	0
1.0200	20.6508	3.70765	-20.8517	-0.28354	0
1.0207	13.3481	-5.75345	-20.8517	-1.50495	0
1.0213	1.1607	-10.637	-20.8517	-1.19959	0
1.0220	1.1607	-6.05948	-20.8517	-1.50495	0
1.0227	3.57883	-5.44927	-20.8517	0.0218108	0
1.0233	1.45088	-7.89013	-20.8517	3.99138	0
1.0240	2.65994	-3.61677	-20.8517	3.07532	0
1.0247	2.95012	0.0445141	-20.8517	-0.588892	0
1.0253	0.531989	-1.78613	-20.8517	1.85392	0
1.0260	4.20755	-3.00656	-20.8517	4.29673	0
1.0267	6.91585	-4.8372	-20.8517	0.937864	0
1.0273	6.04533	-3.31259	-20.8517	-1.8103	0
1.0280	15.7662	4.92808	-20.8517	-0.588892	0
1.0287	27.0831	9.19958	-20.8517	0.327162	0
1.0293	18.8614	1.26494	-20.8517	1.54857	0
1.0300	2.65994	-7.58409	-20.8517	3.99138	0
1.0307	2.36977	-4.8372	-20.8517	2.46462	0
1.0313	14.5571	5.23226	-20.8517	0.327162	0
1.0320	19.7803	7.97915	-20.8517	0.937864	0
1.0327	12.139	0.0445141	-20.8517	1.24322	0
1.0333	3.86901	-4.8372	-20.8517	-0.588892	0
1.0340	3.28866	-2.09216	-20.8517	-0.588892	0
1.0347	2.95012	-1.78613	-20.8517	1.24322	0
1.0353	2.07959	-2.09216	-20.8517	0.327162	0
1.0360	2.95012	1.26494	-20.8517	-1.50495	0
1.0367	2.65994	0.654728	-20.8517	0.937864	0
1.0373	3.28866	-1.48195	-20.8517	4.60208	0
1.0380	4.20755	-0.5657	-20.8517	3.99138	0
1.0387	1.45088	-1.17591	-20.8517	0.327162	0
1.0393	3.86901	-1.17591	-20.8517	-0.588892	0
1.0400	16.6851	6.45269	-20.8517	1.54857	0
1.0407	24.3264	11.9465	-20.8517	2.76997	0
1.0413	17.9425	4.62205	-20.8517	1.24322	0
1.0420	6.3355	-6.6697	-20.8517	0.327162	0
1.0427	4.20755	-3.92281	-20.8517	0.937864	0
1.0433	16.6851	10.726	-20.8517	0.327162	0
1.0440	14.5571	14.3873	-20.8517	-0.588892	0
1.0447	14.5571	1.57098	-20.8517	1.24322	0
1.0453	14.5571	-5.75345	-20.8517	1.24322	0
1.0460	14.5571	-1.48195	-20.8517	-2.421	0
1.0467	14.5571	0.0445141	-20.8517	-2.421	0
1.0473	14.5571	0.350549	-20.8517	0.937864	0
1.0480	14.5571	3.09744	-20.8517	1.24322	0
1.0487	14.5571	2.48537	-20.8517	0.327162	0
1.0493	14.5571	1.57098	-20.8517	0.327162	0
1.0500	14.5571	3.70765	-20.8517	-0.588892	0
1.0507	14.5571	2.48537	-20.8517	-0.894243	0
1.0513	14.5571	2.48537	-20.8517	0.0218108	0
1.0520	14.5571	9.19958	-20.8517	-1.19959	0
1.0527	14.5571	11.0302	-20.8517	-2.11565	0
1.0533	14.5571	2.79141	-20.8517	0.327162	0
1.0540	14.5571	-2.70238	-20.8517	1.54857	0
1.0547	14.5571	0.350549	-20.8517	0.0218108	0
1.0553	14.5571	7.97915	-20.8517	-0.894243	0
1.0560	14.8957	12.2525	-30.649	0.937864	0
1.0567	6.04533	5.23226	-58.09	3.07532	0
1.0573	-4.98135	-3.00656	-105.386	1.24322	0
1.0580	-4.98135	-0.86988	-111.498	-3.33705	0
1.0587	-4.06246	2.79141	-99.6199	-1.8103	0
1.0593	-6.77077	1.57098	-103.868	3.68603	0
1.0600	-6.77077	2.79141	-107.857	3.99138	0
1.0607	-4.98135	4.01183	-104.779	0.937864	0
1.0613	-3.14357	2.18119	-104.475	1.24322	0
1.0620	-0.386901	3.40162	-107.553	0.327162	0
1.0627	-3.14357	5.5383	-109.374	-1.19959	0
1.0633	-4.35264	6.14851	-106.339	0.632513	0
1.0640	5.70679	11.3363	-109.677	0.937864	0
1.0647	13.3481	15.3036	-113.969	-1.50495	0
1.0653	5.41661	9.19958	-101.744	0.0218108	0
1.0660	-5.5617	0.654728	-100.227	1.54857	0
1.0667	-4.35264	3.40162	-109.677	0.327162	0
1.0673	7.25439	12.5567	-76.7308	0.327162	0
1.0680	13.3481	12.8627	-45.3015	1.24322	0
1.0687	3.57883	2.79141	-88.002	-1.19959	0
1.0693	-10.4463	-2.09216	-133.173	-4.86381	0
1.0700	-12.5743	1.87516	-121.902	-6.08521	0
1.0707	-9.23726	4.01183	-114.879	-3.94775	0
1.0713	-8.60855	1.57098	-122.813	-0.588892	0
1.0720	-9.23726	1.57098	-114.879	-0.588892	0
1.0727	-10.4463	3.09744	-115.183	-1.50495	0
1.0733	-11.3652	1.57098	-121.295	-2.11565	0
1.0740	-9.52744	1.26494	-112.105	-4.86381	0
1.0747	-10.7849	3.70765	-115.183	-5.77986	0
1.0753	-11.6554	4.92808	-116.7	-2.421	0
1.0760	-2.22468	1.87516	-79.1584	-1.8103	0
1.0767	7.83474	1.57098	-48.3361	-2.421	0
1.0773	1.74105	4.92808	-71.5287	1.24322	0
1.0780	-11.9939	4.01183	-110.284	1.85392	0
1.0787	-12.5743	2.48537	-109.677	-3.33705	0
1.0793	2.07959	10.42	-67.5838	-1.8103	0
1.0800	10.0111	14.3873	-42.5271	3.07532	0
1.0807	-1.01561	5.5383	-75.517	0.327162	0
1.0813	-12.2841	-2.09216	-115.79	-2.72635	0
1.0820	-11.3652	-1.17591	-112.105	-0.894243	0
1.0827	-10.1561	-0.86988	-99.3165	-0.588892	0
1.0833	-11.3652	-0.259666	-99.6199	-1.50495	0
1.0840	-8.94708	0.654728	-95.6317	0.327162	0
1.0847	-8.60855	0.654728	-90.1261	2.15927	0
1.0853	-9.52744	2.79141	-84.057	1.24322	0
1.0860	-7.39948	3.40162	-75.2135	0.0218108	0
1.0867	-8.02819	-0.86988	-81.2826	-0.588892	0
1.0873	-6.77077	0.654728	-80.0688	0.327162	0
1.0880	3.28866	10.42	-43.4374	0.937864	0
1.0887	9.38235	12.8627	-17.2102	0.327162	0
1.0893	1.45088	5.23226	-39.796	1.24322	0
1.0900	-11.3652	-2.09216	-76.4273	1.24322	0
1.0907	-15.6211	0.0445141	-76.7308	-1.50495	0
1.0913	-5.5617	7.67497	-35.2008	-2.421	0
1.0920	4.20755	8.8954	-10.4909	-0.894243	0
1.0927	-4.98135	-0.259666	-46.8188	-1.50495	0
1.0933	-18.3778	-7.27991	-86.1812	-2.421	0
1.0940	-18.0876	-5.44927	-79.4619	-3.0317	0
1.0947	-15.6211	-3.92281	-71.8321	-4.25311	0
1.0953	-17.7974	-6.05948	-77.0342	-4.25311	0
1.0960	-18.3778	-6.05948	-70.0114	-2.72635	0
1.0967	-18.3778	-3.92281	-68.4941	-3.33705	0
1.0973	-18.3778	-3.92281	-72.1356	-3.0317	0
1.0980	-16.54	-5.44927	-62.9886	-0.894243	0
1.0987	-15.9597	-4.22699	-67.2803	-2.72635	0
1.0993	-12.5743	-1.17591	-71.2252	-6.68501	0
1.1000	-1.59597	-0.259666	-35.5042	-4.55846	0
1.1007	7.25439	-0.5657	-6.2425	0.327162	0
1.1013	3.86901	0.0445141	-31.8628	-0.894243	0
1.1020	-7.39948	-2.09216	-71.8321	-3.33705	0
1.1027	-10.7849	-0.5657	-74.5632	-1.50495	0
1.1033	1.45088	8.8954	-37.9752	0.632513	0
1.1040	1.45088	10.42	-37.9752	0.0218108	0
1.1047	1.45088	-0.259666	-37.9752	0.632513	0
1.1053	1.45088	-6.05948	-37.9752	0.937864	0
1.1060	1.45088	-4.8372	-37.9752	-1.19959	0
1.1067	1.45088	-5.44927	-37.9752	-0.588892	0
1.1073	1.45088	-4.8372	-37.9752	0.327162	0
1.1080	1.45088	-4.22699	-37.9752	-1.19959	0
1.1087	1.45088	-5.44927	-37.9752	-0.588892	0
1.1093	1.45088	-3.92281	-37.9752	1.24322	0
1.1100	1.45088	-2.70238	-37.9752	-0.894243	0
1.1107	1.45088	-3.92281	-37.9752	-1.8103	0
1.1113	1.45088	-3.31259	-37.9752	1.54857	0
1.1120	1.45088	-3.61677	-37.9752	2.76997	0
1.1127	1.45088	-3.61677	-37.9752	1.24322	0
1.1133	1.45088	0.654728	-37.9752	0.632513	0
1.1140	1.45088	-1.17591	-37.9752	0.327162	0
1.1147	1.45088	-5.75345	-37.9752	0.937864	0
1.1153	1.45088	3.40162	-37.9752	2.76997	0
1.1160	1.45088	10.1158	-37.9752	1.54857	0
1.1167	1.45088	-2.70238	-37.9752	0.327162	0
1.1173	1.45088	-11.8574	-37.9752	0.937864	0
1.1180	1.45088	-6.97388	-37.9752	-0.588892	0
1.1187	1.45088	-4.53302	-37.9752	-1.50495	0
1.1193	1.45088	-4.22699	-37.9752	2.15927	0
1.1200	1.45088	-3.00656	-37.9752	2.76997	0
1.1207	1.45088	-5.44927	-37.9752	-0.588892	0
1.1213	1.45088	-6.6697	-37.9752	0.0218108	0
1.1220	1.45088	-6.05948	-37.9752	1.54857	0
1.1227	1.45088	-5.44927	-37.9752	-0.28354	0
1.1233	1.45088	-3.00656	-37.9752	-1.50495	0
1.1240	1.45088	-2.09216	-37.9752	-0.894243	0
1.1247	1.45088	-2.09216	-37.9752	-0.28354	0
1.1253	1.45088	0.960763	-37.9752	1.54857	0
1.1260	1.45088	0.654728	-37.9752	1.54857	0
1.1267	1.45088	-0.86988	-37.9752	-0.28354	0
1.1273	1.45088	7.06291	-37.9752	0.327162	0
1.1280	16.1048	11.3363	30.0854	1.24322	0
1.1287	5.41661	0.654728	-5.28879	0.327162	0
1.1293	-6.77077	-5.14323	-49.5499	2.15927	0
1.1300	-6.19041	-2.09216	-44.3911	3.07532	0
1.1307	-3.14357	-2.09216	-37.9752	-0.28354	0
1.1313	-5.27153	-2.09216	-64.5059	-1.50495	0
1.1320	-4.98135	1.57098	-91.6868	1.85392	0
1.1327	-3.43375	1.87516	-114.272	1.85392	0
1.1333	-4.35264	-0.259666	-132.566	-1.8103	0
1.1340	-4.06246	-1.17591	-138.679	-2.421	0
1.1347	-4.98135	-1.17591	-151.164	0.327162	0
1.1353	-4.98135	0.350549	-156.063	0.0218108	0
1.1360	5.12644	-0.259666	-121.295	-1.50495	0
1.1367	14.5571	-2.09216	-91.0799	0.937864	0
1.1373	6.04533	0.0445141	-113.969	3.07532	0
1.1380	-6.77077	2.79141	-154.545	-0.588892	0
1.1387	-1.9345	1.87516	-154.545	-1.19959	0
1.1393	11.8005	4.92808	-109.981	3.68603	0
1.1400	11.8005	7.97915	-109.981	4.29673	0
1.1407	11.8005	0.654728	-109.981	0.937864	0
1.1413	11.8005	-6.97388	-109.981	0.632513	0
1.1420	11.8005	-6.05948	-109.981	2.15927	0
1.1427	11.8005	-3.92281	-109.981	2.46462	0
1.1433	11.8005	-3.61677	-109.981	1.54857	0
1.1440	11.8005	-1.78613	-109.981	0.327162	0
1.1447	11.8005	-1.78613	-109.981	0.937864	0
1.1453	11.8005	-4.8372	-109.981	2.15927	0
1.1460	11.8005	-4.8372	-109.981	0.0218108	0
1.1467	11.8005	-1.78613	-109.981	-2.421	0
1.1473	11.8005	-1.17591	-109.981	-0.588892	0
1.1480	11.8005	-3.00656	-109.981	1.24322	0
1.1487	11.8005	-3.00656	-109.981	1.85392	0
1.1493	11.8005	-1.17591	-109.981	1.85392	0
1.1500	11.8005	-3.92281	-109.981	0.327162	0
1.1507	11.8005	-4.8372	-109.981	0.0218108	0
1.1513	11.8005	3.09744	-109.981	1.54857	0
1.1520	11.8005	6.14851	-109.981	3.07532	0
1.1527	11.8005	-4.22699	-109.981	2.15927	0
1.1533	11.8005	-11.2472	-109.981	1.24322	0
1.1540	11.8005	-7.58409	-109.981	0.327162	0
1.1547	11.8005	-6.05948	-109.981	-0.588892	0
1.1553	11.8005	-6.97388	-109.981	-0.588892	0
1.1560	11.8005	-5.44927	-109.981	0.327162	0
1.1567	11.8005	-4.8372	-109.981	1.54857	0
1.1573	11.8005	-4.8372	-109.981	0.632513	0
1.1580	11.8005	-3.92281	-109.981	-0.588892	0
1.1587	11.8005	-3.31259	-109.981	-0.588892	0
1.1593	11.8005	-3.00656	-109.981	-0.588892	0
1.1600	11.8005	-3.00656	-109.981	0.327162	0
1.1607	11.8005	-3.61677	-109.981	0.937864	0
1.1613	11.8005	-2.70238	-109.981	-1.19959	0
1.1620	11.8005	-2.39634	-109.981	-2.421	0
1.1627	11.8005	-1.48195	-109.981	0.0218108	0
1.1633	11.8005	7.06291	-109.981	1.24322	0
1.1640	20.0705	12.5567	198.85	-0.588892	0
1.1647	9.38235	3.09744	159.791	-0.588892	0
1.1653	0.241813	-6.36366	119.518	1.54857	0
1.1660	1.45088	-3.00656	129.575	1.54857	0
1.1667	1.45088	0.654728	138.722	-0.588892	0
1.1673	-1.9345	-1.78613	132.003	-2.421	0
1.1680	-0.386901	-2.39634	139.633	-2.421	0
1.1687	0.822164	0.0445141	142.407	-2.11565	0
1.1693	-1.30579	1.26494	136.598	-1.8103	0
1.1700	-2.51486	0.0445141	142.711	-1.19959	0
1.1707	-4.06246	-1.78613	140.586	-1.8103	0
1.1713	-3.14357	-2.09216	140.89	-3.6424	0
1.1720	7.54457	-2.39634	176.871	-2.72635	0
1.1727	14.267	-2.09216	203.748	-0.28354	0
1.1733	5.12644	-1.48195	178.388	-1.50495	0
1.1740	-6.48059	-1.17591	139.329	-3.94775	0
1.1747	-4.06246	3.09744	137.508	-2.421	0
1.1753	9.38235	12.8627	175.961	-1.50495	0
1.1760	15.7662	13.4729	198.546	-1.8103	0
1.1767	4.20755	1.26494	161.005	-1.50495	0
1.1773	-8.94708	-4.8372	119.214	-0.894243	0
1.1780	-8.60855	-0.86988	124.07	-0.894243	0
1.1787	-6.19041	0.654728	132.306	-0.588892	0
1.1793	-7.68966	0.350549	125.023	-1.50495	0
1.1800	-5.27153	2.18119	127.148	-2.421	0
1.1807	-3.72392	3.09744	128.058	-0.588892	0
1.1813	-4.98135	4.31787	126.237	0.327162	0
1.1820	-3.14357	5.23226	130.486	-1.8103	0
1.1827	-4.06246	4.62205	122.552	-0.588892	0
1.1833	-4.98135	4.31787	123.159	2.15927	0
1.1840	3.28866	3.09744	157.97	1.54857	0
1.1847	10.5914	3.09744	179.038	-0.588892	0
1.1853	3.28866	6.14851	151.554	-0.894243	0
1.1860	-7.68966	5.84248	111.585	-0.28354	0
1.1867	-7.68966	5.5383	103.955	0.632513	0
1.1873	2.95012	13.4729	140.586	0.937864	0
1.1880	9.09217	16.2198	166.51	0.327162	0
1.1887	-1.01561	4.31787	125.934	0.0218108	0
1.1893	-14.1219	-1.17591	78.2914	-0.894243	0
1.1900	-14.4121	3.40162	82.5831	-2.421	0
1.1907	-12.2841	4.01183	88.6956	-1.19959	0
1.1913	-15.9597	3.40162	79.852	1.24322	0
1.1920	-17.1687	7.06291	85.6177	0.327162	0
1.1927	-15.3309	7.06291	85.9211	-1.8103	0
1.1933	-15.0408	5.84248	78.2914	-1.50495	0
1.1940	-15.3309	7.06291	82.8866	-0.588892	0
1.1947	-17.7974	7.36894	77.0776	-0.894243	0
1.1953	-16.54	7.36894	74.6499	-0.588892	0
1.1960	-6.77077	6.45269	111.281	-0.588892	0
1.1967	0.531989	6.75873	135.384	-2.72635	0
1.1973	-4.98135	10.42	102.438	-4.55846	0
1.1980	-15.0408	10.726	57.2663	-4.25311	0
1.1987	-15.9597	8.28519	53.278	-2.421	0
1.1993	-2.80503	14.0832	89.6059	-1.50495	0
1.2000	5.12644	16.83	109.764	0.0218108	0
1.2007	-6.19041	6.75873	69.1444	1.54857	0
1.2013	-16.8786	0.350549	23.0626	1.24322	0
1.2020	-13.203	2.48537	22.4557	0.937864	0
1.2027	-13.8317	2.48537	27.3543	2.15927	0
1.2033	-16.8786	2.79141	18.8142	1.24322	0
1.2040	-11.9939	5.5383	18.8142	-0.894243	0
1.2047	-12.2841	6.14851	14.8259	0.327162	0
1.2053	-17.1687	5.5383	9.01695	2.46462	0
1.2060	-13.4932	4.01183	12.3983	3.38067	0
1.2067	-11.6554	1.87516	1.38722	2.46462	0
1.2073	-13.4932	3.09744	-4.98533	0.0218108	0
1.2080	-2.51486	3.40162	26.1405	-0.894243	0
1.2087	6.91585	2.48537	47.1656	1.24322	0
1.2093	-3.14357	4.31787	17.9038	1.24322	0
1.2100	-15.9597	2.48537	-23.6261	-0.28354	0
1.2107	-14.4121	-0.259666	-29.1317	1.85392	0
1.2113	-5.90024	8.28519	5.9824	2.76997	0
1.2120	-0.386901	11.9465	28.2647	-0.588892	0
1.2127	-6.77077	0.654728	-12.0081	-1.8103	0
1.2133	-20.5057	-4.53302	-60.8644	-1.19959	0
1.2140	-24.1813	0.960763	-58.6969	-1.50495	0
1.2147	-19.0065	0.654728	-48.6395	-2.11565	0
1.2153	-19.0065	-0.5657	-55.6623	-1.8103	0
1.2160	-21.7632	2.79141	-53.5381	-2.421	0
1.2167	-20.8443	1.57098	-52.6278	-1.19959	0
1.2173	-19.2967	0.350549	-57.1796	1.24322	0
1.2180	-19.6352	3.09744	-52.3243	1.24322	0
1.2187	-20.2156	3.09744	-55.9658	0.632513	0
1.2193	-17.7974	1.57098	-56.5727	1.54857	0
1.2200	-7.68966	2.48537	-23.3227	2.15927	0
1.2207	2.36977	4.01183	2.94785	1.54857	0
1.2213	-0.677077	4.31787	-23.6261	2.76997	0
1.2220	-13.203	1.57098	-68.4941	3.68603	0
1.2227	-13.4932	0.0445141	-77.3377	2.76997	0
1.2233	1.45088	7.97915	-40.7063	2.46462	0
1.2240	8.46346	13.1669	-16.6033	2.76997	0
1.2247	-2.80503	2.79141	-55.0554	1.24322	0
1.2253	-13.4932	-5.14323	-99.3165	0.632513	0
1.2260	-13.4932	-0.259666	-97.4524	2.15927	0
1.2267	-12.2841	1.57098	-91.9902	3.99138	0
1.2273	-11.9939	-3.61677	-97.149	4.60208	0
1.2280	-11.3652	-3.92281	-89.2158	3.38067	0
1.2287	-13.8317	-1.48195	-88.002	0.937864	0
1.2293	-12.2841	0.350549	-92.5971	1.24322	0
1.2300	-8.60855	1.57098	-83.1467	3.38067	0
1.2307	-14.4121	-0.259666	-85.5743	2.15927	0
1.2313	-17.7974	-2.39634	-87.3951	0.0218108	0
1.2320	-4.35264	-2.09216	-48.3361	0.632513	0
1.2327	6.04533	-0.259666	-15.0861	0.632513	0
1.2333	-2.22468	0.654728	-37.9752	-0.28354	0
1.2340	-14.1219	-0.5657	-76.1239	0.632513	0
1.2347	-14.7506	-0.5657	-77.6411	1.24322	0
1.2353	-4.06246	6.45269	-40.7063	0.0218108	0
1.2360	2.07959	9.19958	-16.6033	-0.28354	0
1.2367	-6.19041	0.654728	-48.3361	1.24322	0
1.2373	-15.0408	-4.8372	-88.6089	2.15927	0
1.2380	-13.203	-3.00656	-85.8778	2.15927	0
1.2387	-11.075	-3.92281	-74.8667	3.07532	0
1.2393	-11.075	-4.53302	-75.2135	3.07532	0
1.2400	-7.39948	-1.48195	-66.3266	1.85392	0
1.2407	-5.90024	-1.17591	-62.3817	-0.28354	0
1.2413	-6.48059	-2.09216	-63.5955	0.0218108	0
1.2420	-4.06246	-1.17591	-57.7865	1.85392	0
1.2427	-5.27153	-0.5657	-63.5955	2.15927	0
1.2433	-4.64281	1.57098	-63.292	0.937864	0
1.2440	6.62568	1.87516	-25.4469	0.0218108	0
1.2447	14.267	-0.86988	2.64439	-0.588892	0
1.2453	6.3355	0.350549	-18.7275	0.327162	0
1.2460	-4.06246	1.26494	-51.6741	1.85392	0
1.2467	-3.14357	-0.86988	-52.6278	0.327162	0
1.2473	8.46346	4.31787	-14.4791	-1.50495	0
1.2480	14.5571	8.8954	-40.7063	-0.588892	0
1.2487	5.41661	-0.86988	-40.7063	-0.588892	0
1.2493	-4.98135	-8.50034	-40.7063	-0.894243	0
1.2500	-4.98135	-4.53302	-40.7063	0.0218108	0
1.2507	-4.98135	-3.00656	-40.7063	0.327162	0
1.2513	-6.77077	-4.8372	-40.7063	-2.421	0
1.2520	-5.5617	-2.70238	-40.7063	-3.94775	0
1.2527	-5.27153	-2.70238	-40.7063	-2.72635	0
1.2533	-5.90024	-5.75345	-40.7063	-1.50495	0
1.2540	-3.14357	-7.89013	-40.7063	0.0218108	0
1.2547	-2.22468	-7.58409	-40.7063	0.0218108	0
1.2553	-2.22468	-6.05948	-40.7063	-1.8103	0
1.2560	6.04533	-5.75345	-40.7063	-2.11565	0
1.2567	13.9768	-6.6697	-40.7063	0.327162	0
1.2573	9.67252	-4.8372	-40.7063	0.327162	0
1.2580	-0.677077	-4.22699	-40.7063	-1.50495	0
1.2587	-1.30579	-4.8372	-40.7063	-0.894243	0
1.2593	10.93	1.57098	-40.7063	0.632513	0
1.2600	19.7803	7.06291	-40.7063	0.0218108	0
1.2607	10.0111	-0.86988	-40.7063	-1.50495	0
1.2613	-1.9345	-11.2472	-40.7063	-1.50495	0
1.2620	-0.386901	-9.72077	-40.7063	-0.588892	0
1.2627	2.65994	-5.75345	-40.7063	1.24322	0
1.2633	1.1607	-6.6697	-40.7063	1.54857	0
1.2640	2.95012	-6.05948	-40.7063	-0.588892	0
1.2647	4.20755	-3.61677	-40.7063	-1.8103	0
1.2653	1.45088	-4.22699	-40.7063	-0.894243	0
1.2660	2.07959	-5.75345	-40.7063	-0.588892	0
1.2667	2.65994	-3.61677	-40.7063	0.632513	0
1.2673	2.36977	-2.09216	-40.7063	2.46462	0
1.2680	11.5103	-3.92281	-40.7063	1.54857	0
1.2687	22.4886	-4.8372	-40.7063	-1.8103	0
1.2693	15.1859	-4.53302	-40.7063	-2.11565	0
1.2700	0.531989	-7.58409	-40.7063	0.0218108	0
1.2707	1.45088	-7.27991	-40.7063	-0.28354	0
1.2713	12.7194	1.57098	-40.7063	-2.421	0
1.2720	15.7662	4.31787	-40.7063	-2.72635	0
1.2727	7.83474	-6.36366	-40.7063	-1.8103	0
1.2733	-0.677077	-13.3821	-40.7063	-0.588892	0
1.2740	-4.64281	-10.0268	-40.7063	0.937864	0
1.2747	-4.64281	-8.80452	-40.7063	-0.588892	0
1.2753	-2.22468	-9.72077	-40.7063	-3.33705	0
1.2760	-1.59597	-7.58409	-40.7063	-2.72635	0
1.2767	-3.43375	-7.27991	-40.7063	-0.588892	0
1.2773	-2.22468	-8.50034	-40.7063	-0.894243	0
1.2780	0.531989	-8.19431	-40.7063	-1.50495	0
1.2787	-3.14357	-9.72077	-40.7063	-0.588892	0
1.2793	-2.80503	-6.6697	-40.7063	1.24322	0
1.2800	10.93	3.40162	-40.7063	2.15927	0
1.2807	19.1516	4.62205	-40.7063	2.15927	0
1.2813	10.5914	-5.75345	-40.7063	2.76997	0
1.2820	0.822164	-11.2472	-40.7063	2.15927	0
1.2827	1.74105	-6.6697	-40.7063	-1.50495	0
1.2833	11.5103	-0.259666	-40.7063	-1.50495	0
1.2840	12.7194	1.26494	-40.7063	2.15927	0
1.2847	12.7194	-6.05948	-40.7063	1.24322	0
1.2853	12.7194	-12.4677	-40.7063	-3.33705	0
1.2860	12.7194	-10.0268	-40.7063	-2.421	0
1.2867	12.7194	-6.36366	-40.7063	0.937864	0
1.2873	12.7194	-6.6697	-40.7063	1.24322	0
1.2880	12.7194	-7.58409	-40.7063	-0.588892	0
1.2887	12.7194	-7.89013	-40.7063	-2.421	0
1.2893	12.7194	-6.97388	-40.7063	-2.421	0
1.2900	12.7194	-5.75345	-40.7063	-1.19959	0
1.2907	12.7194	-4.8372	-40.7063	-1.8103	0
1.2913	12.7194	-3.00656	-40.7063	-1.19959	0
1.2920	12.7194	-2.09216	-40.7063	0.632513	0
1.2927	12.7194	-2.09216	-40.7063	-0.28354	0
1.2933	12.7194	-3.00656	-40.7063	-1.50495	0
1.2940	12.7194	-5.44927	-40.7063	-1.50495	0
1.2947	12.7194	-4.53302	-40.7063	-2.11565	0
1.2953	12.7194	5.23226	-40.7063	-0.894243	0
1.2960	13.3481	8.28519	-40.7063	0.327162	0
1.2967	5.70679	-3.92281	-40.7063	-2.421	0
1.2973	-6.77077	-10.9412	-40.7063	-3.6424	0
1.2980	-9.86597	-5.75345	-40.7063	-0.28354	0
1.2987	-6.48059	-3.31259	-40.7063	1.24322	0
1.2993	-4.06246	-4.8372	-40.7063	-0.894243	0
1.3000	-3.43375	-3.92281	-40.7063	-2.72635	0
1.3007	-6.19041	-2.70238	-40.7063	-3.0317	0
1.3013	-6.48059	-3.00656	-40.7063	-2.421	0
1.3020	-1.59597	-2.39634	-40.7063	-1.19959	0
1.3027	-1.30579	0.654728	-40.7063	-0.588892	0
1.3033	0.241813	2.48537	-40.7063	0.327162	0
1.3040	12.139	-0.86988	-40.7063	0.937864	0
1.3047	19.1516	-3.61677	-40.7063	0.327162	0
1.3053	10.5914	-1.17591	-40.7063	0.327162	0
1.3060	-0.0967252	-1.17591	-40.7063	1.24322	0
1.3067	-1.59597	0.654728	-40.7063	1.24322	0
1.3073	9.67252	7.97915	-40.7063	0.327162	0
1.3080	20.0705	6.75873	72.2223	-0.28354	0
1.3087	10.93	-3.92281	43.2207	0.327162	0
1.3093	-3.14357	-5.44927	8.71349	0.327162	0
1.3100	-1.59597	-1.48195	21.5453	0.0218108	0
1.3107	1.74105	-3.00656	38.322	-0.28354	0
1.3113	-2.51486	-3.00656	38.6255	-1.50495	0
1.3120	-4.35264	0.654728	51.7608	-3.33705	0
1.3127	-2.51486	0.960763	63.9857	-3.0317	0
1.3133	-1.9345	-0.5657	68.234	-0.588892	0
1.3140	-0.386901	-2.70238	80.7624	-2.11565	0
1.3147	-1.30579	-3.31259	87.4818	-3.6424	0
1.3153	-0.0967252	-0.259666	98.4495	-1.8103	0
1.3160	11.2201	0.960763	143.924	0.937864	0
1.3167	20.6508	0.350549	180.252	1.85392	0
1.3173	13.6383	4.62205	163.476	0.632513	0
1.3180	0.822164	5.5383	131.093	-1.50495	0
1.3187	2.07959	1.87516	138.419	-0.894243	0
1.3193	14.8957	8.58937	190.613	2.46462	0
1.3200	9.67252	13.4729	-40.7063	2.15927	0
1.3207	9.67252	1.87516	-40.7063	0.0218108	0
1.3213	9.67252	-5.14323	-40.7063	1.24322	0
1.3220	9.67252	0.0445141	-40.7063	2.76997	0
1.3227	9.67252	-0.259666	-40.7063	0.327162	0
1.3233	9.67252	-3.92281	-40.7063	0.327162	0
1.3240	9.67252	-0.86988	-40.7063	3.38067	0
1.3247	9.67252	0.960763	-40.7063	3.99138	0
1.3253	9.67252	1.26494	-40.7063	1.54857	0
1.3260	9.67252	1.57098	-40.7063	1.24322	0
1.3267	9.67252	0.0445141	-40.7063	2.15927	0
1.3273	9.67252	0.960763	-40.7063	0.327162	0
1.3280	9.67252	4.31787	-40.7063	-0.588892	0
1.3287	9.67252	3.09744	-40.7063	1.85392	0
1.3293	9.67252	1.26494	-40.7063	2.76997	0
1.3300	9.67252	1.57098	-40.7063	-0.588892	0
1.3307	9.67252	4.31787	-40.7063	-1.19959	0
1.3313	9.67252	12.5567	-40.7063	2.15927	0
1.3320	13.0579	16.83	-40.7063	1.54857	0
1.3327	2.65994	7.06291	-40.7063	-1.50495	0
[truncated: 48,040 more rows]
