# Supplementary material for: Identification of Haptic Based Guiding Using Hard Reins
Source: PLoS One. 2015 Jul 22;10(7):e0132020. doi: 10.1371/journal.pone.0132020 (PMC4511788; doi:10.1371/journal.pone.0132020)
Supplement: S3 File — (ZIP) [file pone.0132020.s003.zip › EMGData1/Subject7/T17/t17.txt]

0.0000	6.33269	8.28475	54.5133	18.9412	0
0.0007	-4.04441	1.5707	19.7055	28.0965	0
0.0013	-11.3616	-3.00605	-19.9641	38.1698	0
0.0020	-15.9382	-2.70073	-8.35284	46.1038	0
0.0027	-21.7387	-3.31138	0.801665	49.7675	0
0.0033	-26.0226	-3.00605	-3.46526	52.5133	0
0.0040	-26.9272	-3.00605	5.06859	55.2591	0
0.0047	-27.8585	-5.14334	10.551	56.4804	0
0.0053	-29.6945	-4.83801	8.43042	53.1279	0
0.0060	-30.2798	-3.00605	5.37892	46.4071	0
0.0067	-27.8585	-1.48257	-1.34473	38.4731	0
0.0073	-23.282	0.960048	-2.24984	26.8753	0
0.0080	-19.6101	0.654721	-5.92198	14.9742	0
0.0087	-13.5168	-1.78475	-14.1455	6.73678	0
0.0093	-5.26837	-0.261259	-7.44773	-3.63978	0
0.0100	-1.30379	-0.871913	-10.8096	-18.8933	0
0.0107	2.36811	-3.00605	-24.8516	-30.1878	0
0.0113	12.1332	2.18136	5.68924	-38.1219	0
0.0120	19.4504	5.5368	33.4372	-46.3592	0
0.0127	20.0624	-2.09007	-14.4558	-51.2442	0
0.0133	24.3463	-6.05932	-65.4262	-53.99	0
0.0140	31.0515	-0.261259	-59.9439	-57.0471	0
0.0147	32.5681	2.79201	-51.6945	-55.8259	0
0.0153	31.6635	1.5707	-56.8924	-52.7688	0
0.0160	31.0515	1.26538	-52.5996	-49.113	0
0.0167	28.3109	1.26538	-48.3327	-37.8185	0
0.0173	24.3463	1.5707	-42.8503	-22.8683	0
0.0180	19.7697	1.5707	-37.0576	-15.2376	0
0.0187	15.1665	2.79201	-36.7473	-6.9922	0
0.0193	10.59	5.23148	-26.0671	7.04009	0
0.0200	2.98009	4.92615	-16.2919	19.5558	0
0.0207	-4.65639	3.09734	-17.8177	29.629	0
0.0213	-11.3616	4.92615	-3.1808	40.9155	0
0.0220	-18.7054	6.45278	7.80977	48.8496	0
0.0227	-20.834	5.84213	5.37892	51.9067	0
0.0233	-20.5147	7.97942	42.5917	55.5624	0
0.0240	-26.0226	8.8954	78.3046	58.3082	0
0.0247	-31.5038	2.79201	37.1094	57.7016	0
0.0253	-31.2111	-3.00605	-8.66316	55.8737	0
0.0260	-31.5038	-3.92203	-0.413763	50.6855	0
0.0267	-30.2798	-3.31138	3.85317	39.0877	0
0.0273	-25.7033	-3.00605	-7.75805	26.572	0
0.0280	-23.5746	-2.3954	-7.13741	16.81	0
0.0287	-20.834	-1.17724	-10.8096	6.73678	0
0.0293	-11.3616	0.0440678	-19.6537	-4.2464	0
0.0300	-4.04441	-1.17724	-23.3259	-16.1475	0
0.0307	1.43683	-1.78475	-30.6443	-28.6632	0
0.0313	9.68529	-1.17724	-35.2216	-37.8185	0
0.0320	13.9692	-3.31138	-37.0576	-42.7035	0
0.0327	14.8738	-5.14334	-38.8678	-49.7197	0
0.0333	21.2864	-2.09007	-30.334	-55.5146	0
0.0340	27.0869	0.0440678	-32.1701	-55.5146	0
0.0347	28.3109	0.654721	-41.0142	-54.6046	0
0.0353	30.1202	4.31864	-5.92198	-54.6046	0
0.0360	30.1202	4.31864	26.4291	-51.2442	0
0.0367	24.9316	-0.566586	-13.2404	-42.0889	0
0.0373	19.7697	-2.3954	-58.1078	-28.6632	0
0.0380	17.0025	-1.17724	-49.5481	-15.8442	0
0.0387	9.97798	-0.871913	-37.9627	-6.68889	0
0.0393	0.532159	0.654721	-37.9627	3.99098	0
0.0400	-5.26837	2.48668	-26.3774	17.72	0
0.0407	-9.23296	2.18136	-15.0765	29.3178	0
0.0413	-15.3262	3.40266	-9.56827	37.8664	0
0.0420	-22.058	4.01332	-4.99101	44.8826	0
0.0427	-25.0913	3.40266	-1.93951	47.9397	0
0.0433	-28.4705	3.09734	3.85317	52.21	0
0.0440	-34.271	2.48668	2.63774	58.6195	0
0.0447	-36.6924	3.09734	2.32742	58.0049	0
0.0453	-36.0804	4.92615	17.8952	52.21	0
0.0460	-37.3043	2.79201	17.5849	46.7184	0
0.0467	-35.1757	1.87603	8.1201	39.0877	0
0.0473	-28.1512	5.5368	42.902	27.4899	0
0.0480	-21.446	3.09734	69.1501	17.1133	0
0.0487	-18.0934	-3.92203	19.421	6.73678	0
0.0493	-14.1288	-5.14334	-30.6443	-6.68889	0
0.0500	-8.00899	-4.53269	-26.6618	-20.4258	0
0.0507	-1.59648	-4.83801	-23.3259	-31.7123	0
0.0513	3.59207	-3.00605	-34.2906	-42.3922	0
0.0520	10.2973	-3.00605	-36.1267	-50.6376	0
0.0527	17.3218	-3.00605	-37.9627	-54.6046	0
0.0533	20.6744	0.0440678	-41.0142	-57.3504	0
0.0540	21.579	-0.871913	-42.54	-58.875	0
0.0547	23.415	-3.61671	-45.2812	-56.1292	0
0.0553	24.027	-1.17724	-43.7554	-52.7688	0
0.0560	24.3463	-0.261259	-47.1172	-50.3343	0
0.0567	23.7343	-1.17724	-49.5481	-41.7856	0
0.0573	18.8384	0.349395	-34.2906	-26.8354	0
0.0580	13.0379	-1.78475	-28.8082	-17.0654	0
0.0587	10.59	-3.92203	-28.8082	-10.3526	0
0.0593	8.78062	2.18136	15.1282	3.99098	0
0.0600	2.04881	5.23148	50.8411	21.3837	0
0.0607	-7.39701	-2.09007	12.6973	31.4569	0
0.0613	-13.5168	-6.05932	-26.6618	37.8664	0
0.0620	-17.7741	-3.31138	-13.8611	45.1859	0
0.0627	-24.1866	-0.566586	-1.03441	51.2921	0
0.0633	-30.5991	-0.566586	-2.24984	53.4313	0
0.0640	-32.1158	-2.09007	3.85317	54.3412	0
0.0647	-30.2798	-2.70073	9.64585	53.4313	0
0.0653	-30.2798	-1.17724	13.0077	51.2921	0
0.0660	-32.4351	-0.566586	13.0077	48.243	0
0.0667	-32.1158	-0.566586	7.21499	40.0056	0
0.0673	-27.5392	-0.871913	7.49945	26.2686	0
0.0680	-22.058	-2.09007	2.63774	16.1954	0
0.0687	-17.1621	-1.17724	-8.66316	8.56465	0
0.0693	-11.0689	0.654721	-4.70655	-6.08226	0
0.0700	-4.65639	-0.566586	-8.04251	-20.7292	0
0.0707	2.04881	2.48668	-17.8177	-28.0486	0
0.0713	9.39261	8.28475	14.2231	-37.5152	0
0.0720	14.2619	5.5368	38.0145	-47.8918	0
0.0727	17.0025	-2.09007	-9.87859	-51.5475	0
0.0733	22.5103	-4.83801	-56.8924	-54.6046	0
0.0740	27.3796	-4.22736	-52.3151	-58.5716	0
0.0747	28.9228	-3.00605	-48.643	-55.2112	0
0.0753	28.9228	-2.09007	-54.4357	-50.023	0
0.0760	28.6035	-4.83801	-50.1687	-49.113	0
0.0767	26.1556	-4.83801	-47.4276	-42.7035	0
0.0773	21.8983	-1.78475	-43.1606	-28.6632	0
0.0780	17.9338	-3.00605	-34.9112	-18.59	0
0.0787	15.4858	-4.22736	-30.0237	-8.52474	0
0.0793	10.9093	-0.566586	-20.8692	6.43346	0
0.0800	3.27278	-1.78475	-16.9126	18.6379	0
0.0807	-4.04441	-3.61671	-15.9816	27.7932	0
0.0813	-10.7496	2.48668	4.16349	40.0056	0
0.0820	-18.7054	5.23148	13.0077	48.8496	0
0.0827	-22.67	4.01332	10.551	51.5954	0
0.0833	-23.5746	7.36876	51.4618	57.095	0
0.0840	-29.0825	5.23148	82.8819	60.4474	0
0.0847	-34.271	-4.83801	36.2042	54.3412	0
0.0853	-31.8231	-5.14334	-6.82709	49.7675	0
0.0860	-29.6945	-0.566586	4.16349	48.5463	0
0.0867	-29.3752	-3.31138	6.59435	39.0877	0
0.0873	-25.4106	-5.44867	-4.39623	25.9653	0
0.0880	-18.7054	-2.09007	-2.24984	18.9412	0
0.0887	-12.2929	-1.17724	-6.82709	10.0972	0
0.0893	-6.49234	-2.09007	-15.9816	-4.2464	0
0.0900	-3.13974	-1.17724	-18.4383	-16.7621	0
0.0907	-0.0798238	1.87603	-24.8516	-26.8354	0
0.0913	6.94467	3.40266	-29.1186	-38.1219	0
0.0920	15.7785	-0.261259	-34.9112	-48.1951	0
0.0927	20.9671	-1.17724	-44.0657	-53.3834	0
0.0933	24.027	3.70799	-36.1267	-53.6867	0
0.0940	27.0869	2.79201	-34.2906	-52.7688	0
0.0947	30.1202	-2.3954	-41.6349	-53.0801	0
0.0953	33.4994	1.5707	-7.75805	-51.8588	0
0.0960	34.1114	5.23148	22.4725	-45.4493	0
0.0967	29.5348	-1.48257	-17.8177	-37.2039	0
0.0973	22.191	-4.53269	-59.3232	-29.2699	0
0.0980	17.0025	-1.17724	-48.3327	-19.8112	0
0.0987	13.0379	-1.17724	-38.8678	-6.9922	0
0.0993	7.84934	-2.3954	-38.8678	6.73678	0
0.1000	0.824846	-0.871913	-26.9722	18.6379	0
0.1007	-6.17304	-0.261259	-20.8692	28.7111	0
0.1013	-11.3616	-0.261259	-17.8177	39.6943	0
0.1020	-16.2575	0.0440678	-9.2838	48.243	0
0.1027	-22.3507	0.654721	-4.99101	52.21	0
0.1033	-27.8585	1.5707	1.39645	54.6525	0
0.1040	-32.1158	1.5707	3.85317	58.9229	0
0.1047	-33.9517	3.40266	-1.03441	60.4474	0
0.1053	-32.1158	6.14746	8.74074	57.3983	0
0.1060	-30.5991	1.87603	13.0077	51.9067	0
0.1067	-32.1158	-1.17724	7.80977	43.6613	0
0.1073	-29.3752	5.23148	40.7815	31.1536	0
0.1080	-21.446	7.06344	68.5553	19.5558	0
0.1087	-17.4814	-1.17724	22.757	10.7038	0
0.1093	-15.6455	-4.83801	-28.1876	-0.279369	0
0.1100	-7.7163	-3.92203	-31.5494	-13.4017	0
0.1107	2.36811	-4.83801	-32.7648	-24.9995	0
0.1113	8.16864	-4.22736	-39.7988	-35.6794	0
0.1120	11.2019	-2.3954	-38.2731	-45.7526	0
0.1127	14.2619	-4.22736	-43.7554	-51.5475	0
0.1133	20.0624	-5.75399	-47.1172	-54.6046	0
0.1140	25.8629	-6.9753	-44.0657	-56.7358	0
0.1147	27.9916	-7.58596	-46.8069	-56.1292	0
0.1153	28.6035	-3.31138	-45.5915	-53.3834	0
0.1160	29.2155	0.0440678	-46.4966	-49.7197	0
0.1167	28.6035	-0.261259	-49.8584	-39.9577	0
0.1173	25.2509	2.48668	-33.6958	-26.2208	0
0.1180	19.4504	5.23148	-26.9722	-17.3688	0
0.1187	14.5812	5.23148	-31.5494	-8.82805	0
0.1193	12.1332	7.97942	11.4819	5.21222	0
0.1200	6.0134	8.28475	52.0565	18.6379	0
0.1207	-3.75172	0.0440678	13.318	27.7932	0
0.1213	-10.7496	-4.22736	-28.8082	36.9485	0
0.1220	-15.6455	-0.261259	-15.0765	44.5793	0
0.1227	-20.834	0.654721	-4.70655	49.7675	0
0.1233	-25.0913	-2.09007	-10.1889	55.2591	0
0.1240	-28.7632	-2.09007	-3.1808	56.7837	0
0.1247	-30.8918	-0.871913	4.44795	53.4313	0
0.1253	-30.5991	-1.48257	9.64585	53.7346	0
0.1260	-30.2798	-2.09007	12.6973	49.4642	0
0.1267	-29.3752	-1.17724	7.80977	35.7273	0
0.1273	-25.4106	-0.261259	3.85317	25.0474	0
0.1280	-20.834	-0.261259	-3.77559	19.8591	0
0.1287	-16.5501	-0.261259	-11.7147	8.26133	0
0.1293	-10.1376	2.18136	-3.46526	-6.9922	0
0.1300	-4.65639	5.5368	-8.04251	-18.2867	0
0.1307	2.98009	5.84213	-19.6537	-28.6632	0
0.1313	12.7452	5.23148	14.2231	-39.3431	0
0.1320	17.0025	5.23148	38.0145	-46.3592	0
0.1327	17.9338	2.18136	-14.1455	-51.8588	0
0.1333	22.803	-3.00605	-60.5387	-56.4325	0
0.1340	25.5436	-3.92203	-52.3151	-55.8259	0
0.1347	24.9316	-1.48257	-49.8584	-53.0801	0
0.1353	27.9916	-0.871913	-56.5821	-52.7688	0
0.1360	31.0515	-1.17724	-50.7894	-49.7197	0
0.1367	28.9228	-0.261259	-50.7894	-39.3431	0
0.1373	24.639	-0.871913	-50.1687	-28.9665	0
0.1380	21.579	-3.31138	-40.7039	-20.7292	0
0.1387	17.3218	-2.3954	-36.437	-9.13137	0
0.1393	11.5212	0.0440678	-30.6443	3.99098	0
0.1400	5.40141	-0.261259	-25.4464	15.5888	0
0.1407	-2.20846	-0.261259	-22.3949	26.2686	0
0.1413	-11.3616	-0.261259	-3.1808	35.424	0
0.1420	-17.7741	-1.78475	9.0252	42.1368	0
0.1427	-19.9294	1.26538	11.1716	49.1529	0
0.1433	-23.282	7.67409	51.7721	55.2591	0
0.1440	-28.4705	7.06344	85.3386	57.7016	0
0.1447	-31.8231	-0.261259	43.833	56.7837	0
0.1453	-33.3398	-4.22736	-1.65505	53.1279	0
0.1460	-32.7278	-3.00605	2.32742	47.0217	0
0.1467	-29.0825	0.654721	2.9222	40.0056	0
0.1473	-25.4106	1.87603	-8.66316	29.3178	0
0.1480	-22.3507	0.0440678	-8.66316	17.1133	0
0.1487	-17.7741	-0.261259	-13.2404	9.17926	0
0.1493	-12.2929	0.0440678	-19.6537	-0.590665	0
0.1500	-6.78503	-3.00605	-22.0846	-16.7621	0
0.1507	-0.372511	-2.09007	-28.8082	-30.4911	0
0.1513	6.0134	1.5707	-31.5494	-39.6464	0
0.1520	12.1332	-0.871913	-35.5319	-48.1951	0
0.1527	18.2264	-3.61671	-44.3761	-54.3013	0
0.1533	23.1223	2.18136	-36.7473	-57.3504	0
0.1540	27.6989	5.23148	-35.2216	-59.4896	0
0.1547	30.4395	2.48668	-43.4451	-55.8259	0
0.1553	28.9228	5.23148	-8.66316	-50.023	0
0.1560	27.0869	7.06344	24.2827	-50.3343	0
0.1567	27.3796	0.654721	-15.0765	-45.4493	0
0.1573	23.7343	-2.09007	-57.4872	-28.9665	0
0.1580	17.9338	2.48668	-45.5915	-16.1475	0
0.1587	13.9692	2.48668	-33.3855	-11.2705	0
0.1593	6.94467	0.654721	-32.4804	0.32726	0
0.1600	-2.20846	1.87603	-20.5588	16.5067	0
0.1607	-8.62097	0.960048	-14.1455	26.8753	0
0.1613	-14.1288	0.349395	-10.8096	36.0306	0
0.1620	-19.3174	3.70799	-2.24984	46.7184	0
0.1627	-22.67	4.01332	1.39645	51.9067	0
0.1633	-26.3153	0.960048	7.80977	54.6525	0
0.1640	-31.2111	-0.261259	12.387	59.8408	0
0.1647	-32.7278	-0.566586	12.6973	59.5295	0
0.1653	-33.3398	0.349395	24.2827	52.5133	0
0.1660	-35.1757	-0.261259	25.2137	47.6284	0
0.1667	-32.4351	-1.17724	13.9128	42.1368	0
0.1673	-25.0913	4.31864	40.7815	31.1536	0
0.1680	-21.7387	6.45278	65.1935	19.2525	0
0.1687	-21.1267	-3.00605	16.654	7.95802	0
0.1693	-15.9382	-5.44867	-37.3421	-3.94309	0
0.1700	-7.39701	1.5707	-37.6524	-15.5409	0
0.1707	-0.372511	1.26538	-34.6009	-27.1387	0
0.1713	5.10873	-0.566586	-45.2812	-37.8185	0
0.1720	11.5212	2.79201	-46.8069	-44.5314	0
0.1727	17.6145	-0.261259	-44.3761	-49.7197	0
0.1733	20.3551	-4.53269	-41.6349	-55.8259	0
0.1740	23.415	-1.17724	-42.2297	-59.1783	0
0.1747	27.0869	-0.566586	-48.9533	-58.2683	0
0.1753	26.1556	-2.70073	-46.4966	-55.2112	0
0.1760	23.415	-1.48257	-43.7554	-49.113	0
0.1767	24.639	0.654721	-46.2121	-39.0398	0
0.1773	24.027	2.79201	-32.4804	-28.6632	0
0.1780	17.0025	3.70799	-23.3259	-18.8933	0
0.1787	11.8139	2.79201	-23.9207	-9.13137	0
0.1793	8.78062	6.75811	14.5334	1.24519	0
0.1800	0.532159	9.50605	48.7206	13.1463	0
0.1807	-8.00899	3.40266	10.551	25.0474	0
0.1813	-12.2929	0.0440678	-30.9546	36.9485	0
0.1820	-17.4814	4.31864	-20.2744	47.3251	0
0.1827	-25.0913	4.01332	-8.04251	52.5133	0
0.1833	-30.5991	1.5707	-9.56827	54.3412	0
0.1840	-32.1158	2.48668	-2.87048	57.095	0
0.1847	-32.7278	2.48668	2.9222	57.7016	0
0.1853	-34.883	2.18136	8.43042	54.0379	0
0.1860	-36.6924	2.79201	12.0767	49.1529	0
0.1867	-37.0117	3.40266	7.80977	40.6122	0
0.1873	-33.6591	2.18136	8.74074	27.7932	0
0.1880	-26.3153	-1.48257	6.59435	17.72	0
0.1887	-18.3861	-3.61671	-4.99101	10.4005	0
0.1893	-14.4215	-0.261259	-1.65505	-2.41853	0
0.1900	-9.23296	-0.261259	-4.39623	-17.3688	0
0.1907	1.43683	-1.78475	-17.8177	-26.5241	0
0.1913	9.97798	3.40266	12.0767	-34.4581	0
0.1920	13.6499	4.62082	41.3763	-44.5314	0
0.1927	16.7098	-4.53269	-5.30134	-52.1621	0
0.1933	20.3551	-9.41477	-56.8924	-54.6046	0
0.1940	24.9316	-6.36465	-51.6945	-54.6046	0
0.1947	29.2155	-3.92203	-47.7379	-54.6046	0
0.1953	30.1202	-5.14334	-56.8924	-52.1621	0
0.1960	28.3109	-5.14334	-50.7894	-47.5805	0
0.1967	25.5436	-1.17724	-48.0224	-40.261	0
0.1973	20.9671	2.79201	-46.8069	-29.5812	0
0.1980	17.0025	-0.261259	-35.2216	-17.3688	0
0.1987	15.7785	-3.00605	-28.4979	-7.60681	0
0.1993	11.5212	0.349395	-21.8001	2.46643	0
0.2000	3.88476	1.5707	-15.3868	15.8921	0
0.2007	-2.82044	0.349395	-13.5507	28.7111	0
0.2013	-9.23296	5.23148	0.491343	37.8664	0
0.2020	-16.5501	8.59007	9.95617	45.4972	0
0.2027	-19.9294	5.5368	10.551	51.9067	0
0.2033	-22.058	6.45278	47.1948	55.5624	0
0.2040	-28.4705	8.8954	79.2356	57.095	0
0.2047	-31.5038	4.92615	37.73	56.4804	0
0.2053	-29.6945	0.654721	-10.1889	54.3412	0
0.2060	-31.2111	0.654721	-5.92198	50.3742	0
0.2067	-32.4351	-0.261259	-1.93951	41.5302	0
0.2073	-27.2465	0.960048	-9.56827	29.3178	0
0.2080	-23.5746	3.70799	-5.92198	20.4737	0
0.2087	-22.3507	3.09734	-8.66316	11.6217	0
0.2093	-14.1288	0.654721	-16.2919	-3.33646	0
0.2100	-4.65639	-0.566586	-20.5588	-17.68	0
0.2107	-0.0798238	-1.17724	-27.9031	-25.3028	0
0.2113	6.0134	-1.78475	-29.7133	-35.3761	0
0.2120	14.2619	-3.31138	-35.5319	-46.6705	0
0.2127	19.7697	-4.22736	-47.7379	-52.1621	0
0.2133	23.415	-2.3954	-39.7988	-56.4325	0
0.2140	27.9916	-2.3954	-34.2906	-61.3174	0
0.2147	31.6635	-3.92203	-40.7039	-58.5716	0
0.2153	32.2754	1.26538	-6.51676	-52.1621	0
0.2160	31.3442	4.62082	25.2137	-49.113	0
0.2167	30.4395	-2.09007	-18.7486	-41.179	0
0.2173	26.1556	-6.36465	-64.2108	-28.0486	0
0.2180	20.3551	-2.3954	-50.4791	-19.2046	0
0.2187	14.2619	-2.09007	-35.8163	-11.5738	0
0.2193	7.23736	-3.31138	-33.3855	2.16311	0
0.2200	1.43683	0.349395	-19.6537	15.8921	0
0.2207	-1.30379	1.87603	-12.6198	23.5228	0
0.2213	-6.78503	-0.566586	-9.87859	31.4569	0
0.2220	-15.0335	-1.17724	-2.24984	41.2189	0
0.2227	-19.6101	-0.566586	-0.413763	47.6284	0
0.2233	-25.0913	-1.17724	2.32742	50.9888	0
0.2240	-30.8918	-1.78475	4.16349	55.2591	0
0.2247	-33.3398	-1.17724	3.85317	58.3082	0
0.2253	-34.5637	1.26538	16.654	56.4804	0
0.2260	-35.7877	1.5707	19.1107	51.9067	0
0.2267	-33.0471	0.654721	13.9128	43.6613	0
0.2273	-28.4705	5.5368	49.936	31.1536	0
0.2280	-22.3507	9.81138	77.0892	19.5558	0
0.2287	-17.1621	2.18136	27.9549	10.7038	0
0.2293	-13.8095	-6.36465	-22.0846	-1.50061	0
0.2300	-7.7163	-6.36465	-18.7486	-15.2376	0
0.2307	1.14414	-4.22736	-19.6537	-24.3929	0
0.2313	6.0134	-3.31138	-32.4804	-33.8515	0
0.2320	9.68529	-2.3954	-30.9546	-46.3592	0
0.2327	16.7098	-3.00605	-32.7648	-53.0801	0
0.2333	21.579	-3.92203	-38.5834	-53.99	0
0.2340	23.415	-2.70073	-39.7988	-56.4325	0
0.2347	26.1556	-2.09007	-43.4451	-57.3504	0
0.2353	27.9916	-1.17724	-41.9193	-52.7688	0
0.2360	29.2155	-0.871913	-41.9193	-48.8017	0
0.2367	29.8275	0.0440678	-45.2812	-43.9247	0
0.2373	26.1556	3.40266	-33.0752	-31.7123	0
0.2380	20.0624	3.40266	-27.2825	-18.8933	0
0.2387	15.1665	2.18136	-27.2825	-8.52474	0
0.2393	9.97798	7.67409	15.4385	4.59761	0
0.2400	2.66079	10.1167	51.7721	16.81	0
0.2407	-4.97569	0.349395	13.0077	25.0474	0
0.2413	-12.2929	-6.05932	-27.9031	33.8994	0
0.2420	-18.0934	-2.70073	-16.2919	41.8335	0
0.2427	-22.058	-1.17724	-4.70655	45.8005	0
0.2433	-26.3153	-1.48257	-3.1808	50.9888	0
0.2440	-31.8231	-0.261259	9.0252	56.4804	0
0.2447	-34.883	-1.78475	14.2231	56.1771	0
0.2453	-34.883	-3.00605	13.0077	52.8167	0
0.2460	-35.4684	0.0440678	13.318	50.0709	0
0.2467	-35.7877	0.0440678	11.7922	41.5302	0
0.2473	-31.8231	-3.00605	12.0767	28.7111	0
0.2480	-26.9272	-3.00605	4.16349	19.5558	0
0.2487	-22.3507	-0.871913	-5.92198	11.6217	0
0.2493	-17.1621	0.349395	2.9222	-2.41853	0
0.2500	-10.4569	0.960048	-1.34473	-16.1475	0
0.2507	-2.82044	2.79201	-16.2919	-24.6962	0
0.2513	6.0134	6.45278	16.9643	-34.1548	0
0.2520	13.0379	6.14746	43.5227	-44.5314	0
0.2527	16.0978	-0.566586	-8.66316	-50.023	0
0.2533	17.0025	-4.83801	-59.3232	-52.4654	0
0.2540	20.3551	-2.09007	-52.3151	-54.6046	0
0.2547	23.415	-0.871913	-44.3761	-54.6046	0
0.2553	23.415	-2.70073	-49.8584	-53.3834	0
0.2560	23.415	-1.78475	-47.7379	-49.4163	0
0.2567	23.7343	2.18136	-45.9018	-39.9577	0
0.2573	20.0624	3.40266	-38.2731	-28.6632	0
0.2580	13.9692	0.349395	-30.334	-19.8112	0
0.2587	8.78062	-1.17724	-30.6443	-10.0493	0
0.2593	4.20406	0.349395	-23.0156	0.32726	0
0.2600	-0.984494	0.349395	-17.8177	10.4005	0
0.2607	-5.26837	-0.261259	-19.6537	22.3016	0
0.2613	-12.2929	1.87603	-1.34473	36.0306	0
0.2620	-19.6101	3.09734	10.8613	46.4071	0
0.2627	-20.222	2.48668	8.1201	52.5133	0
0.2633	-19.6101	6.14746	45.3587	54.9558	0
0.2640	-25.4106	8.28475	78.3046	55.2591	0
0.2647	-31.8231	2.18136	34.963	55.2591	0
0.2653	-33.0471	-3.92203	-8.97348	55.2591	0
0.2660	-30.8918	-3.00605	-1.03441	51.5954	0
0.2667	-28.7632	-0.566586	0.801665	44.276	0
0.2673	-26.0226	0.654721	-9.56827	34.506	0
0.2680	-22.3507	0.654721	-8.66316	22.3016	0
0.2687	-18.3861	-1.48257	-12.9301	8.26133	0
0.2693	-13.1975	-3.31138	-17.8177	-3.33646	0
0.2700	-5.56106	-4.22736	-18.128	-12.4918	0
0.2707	2.98009	-3.00605	-25.7567	-23.475	0
0.2713	9.68529	-1.48257	-30.0237	-35.3761	0
0.2720	15.7785	-3.92203	-36.7473	-43.9247	0
0.2727	20.6744	-5.75399	-46.2121	-50.6376	0
0.2733	22.803	-2.09007	-37.0576	-57.6537	0
0.2740	24.9316	-1.17724	-36.7473	-59.4896	0
0.2747	29.2155	-3.00605	-48.643	-56.1292	0
0.2753	32.2754	0.349395	-13.2404	-53.6867	0
0.2760	30.7322	2.18136	23.0673	-50.023	0
0.2767	27.0869	-3.92203	-15.9816	-39.6464	0
0.2773	24.027	-7.28063	-57.7975	-28.0486	0
0.2780	19.7697	-4.22736	-45.2812	-19.2046	0
0.2787	15.1665	-2.09007	-32.1701	-9.43468	0
0.2793	10.59	-3.00605	-29.7133	2.16311	0
0.2800	4.20406	-3.61671	-18.7486	13.1463	0
0.2807	-3.75172	-2.09007	-13.8611	25.3507	0
0.2813	-9.55225	0.0440678	-7.75805	36.9485	0
0.2820	-13.8095	0.654721	0.491343	44.8826	0
0.2827	-18.9981	-0.261259	0.491343	50.0709	0
0.2833	-23.282	-0.261259	7.80977	54.6525	0
0.2840	-26.0226	-1.78475	13.318	56.7837	0
0.2847	-28.1512	-3.00605	9.33552	55.8737	0
0.2853	-28.7632	-1.17724	18.8003	53.4313	0
0.2860	-29.6945	-0.566586	19.7055	48.8496	0
0.2867	-29.9872	-0.261259	10.551	41.2189	0
0.2873	-26.9272	4.62082	44.1175	29.3178	0
0.2880	-22.3507	6.14746	72.8223	17.72	0
0.2887	-18.3861	-1.17724	23.0673	9.17926	0
0.2893	-12.2929	-5.44867	-29.7133	-1.50061	0
0.2900	-5.88036	-3.61671	-27.9031	-16.7621	0
0.2907	-0.372511	-0.871913	-29.7133	-28.9665	0
0.2913	7.84934	2.48668	-43.4451	-35.6794	0
0.2920	16.0978	3.40266	-42.2297	-42.7035	0
0.2927	20.6744	-1.17724	-42.54	-49.113	0
0.2933	24.027	-3.00605	-48.3327	-53.3834	0
0.2940	26.7676	-0.261259	-51.3842	-55.2112	0
0.2947	27.0869	0.0440678	-52.9099	-54.9079	0
0.2953	29.8275	-0.871913	-48.0224	-53.3834	0
0.2960	33.1801	-0.261259	-49.2636	-50.3343	0
0.2967	30.7322	-1.17724	-53.8409	-42.0889	0
0.2973	25.2509	-1.78475	-36.1267	-30.1878	0
0.2980	20.9671	0.654721	-25.1361	-20.7292	0
0.2987	17.0025	3.09734	-27.5928	-12.4918	0
0.2993	13.0379	4.31864	13.0077	-0.279369	0
0.3000	7.55666	5.84213	51.7721	13.4496	0
0.3007	-0.984494	2.79201	13.318	25.662	0
0.3013	-8.32829	-3.61671	-30.0237	35.1206	0
0.3020	-14.7408	-4.53269	-17.2229	41.5302	0
0.3027	-22.3507	0.654721	-5.92198	47.0217	0
0.3033	-25.7033	1.5707	-10.4992	54.3412	0
0.3040	-26.3153	-1.17724	-3.46526	58.9229	0
0.3047	-30.5991	1.26538	1.39645	57.7016	0
0.3053	-33.3398	3.09734	1.39645	55.8737	0
0.3060	-29.6945	0.349395	3.23252	53.1279	0
0.3067	-28.7632	0.960048	3.23252	44.5793	0
0.3073	-28.7632	3.40266	7.49945	32.3748	0
0.3080	-22.3507	1.5707	5.9737	21.695	0
0.3087	-15.3262	2.48668	-1.34473	11.6217	0
0.3093	-11.9736	6.14746	4.44795	0.32726	0
0.3100	-5.26837	3.09734	-1.93951	-11.5738	0
0.3107	4.20406	-1.17724	-18.4383	-23.1716	0
0.3113	10.2973	3.09734	11.4819	-34.4581	0
0.3120	14.8738	4.62082	38.0145	-43.9247	0
0.3127	20.3551	-1.17724	-12.025	-50.6376	0
0.3133	23.1223	-5.14334	-62.6851	-55.8259	0
0.3140	24.3463	-3.61671	-57.1769	-57.6537	0
0.3147	26.4749	-1.48257	-50.7894	-55.2112	0
0.3153	27.6989	-2.70073	-56.5821	-53.0801	0
0.3160	28.9228	-3.92203	-53.5306	-50.6376	0
0.3167	29.5348	-0.261259	-53.5306	-42.3922	0
0.3173	24.3463	2.48668	-48.643	-31.409	0
0.3180	16.7098	0.0440678	-37.6524	-22.2537	0
0.3187	13.6499	0.654721	-34.6009	-12.7951	0
0.3193	10.9093	5.5368	-26.0671	-1.80392	0
0.3200	4.81604	4.01332	-16.9126	10.7038	0
0.3207	-1.59648	0.960048	-15.9816	25.0474	0
0.3213	-7.7163	4.01332	-1.93951	36.6452	0
0.3220	-13.8095	3.70799	7.80977	43.9726	0
0.3227	-17.7741	1.5707	7.80977	50.9888	0
0.3233	-21.446	7.06344	47.7896	55.2591	0
0.3240	-26.9272	7.97942	85.0283	54.3412	0
0.3247	-31.8231	-1.48257	45.6432	54.3412	0
0.3253	-33.9517	-5.14334	-2.24984	55.8737	0
0.3260	-33.9517	-1.17724	0.491343	51.2921	0
0.3267	-32.1158	-1.17724	4.16349	41.2189	0
0.3273	-27.8585	-3.00605	-5.61166	29.0144	0
0.3280	-22.058	0.349395	-4.39623	17.4166	0
0.3287	-17.1621	1.5707	-4.70655	8.56465	0
0.3293	-13.5168	-1.78475	-9.87859	-0.279369	0
0.3300	-7.39701	-2.09007	-18.4383	-12.1805	0
0.3307	1.14414	1.26538	-29.7133	-25.3028	0
0.3313	6.94467	2.48668	-30.0237	-36.294	0
0.3320	9.97798	-0.566586	-33.3855	-44.2281	0
0.3327	15.7785	-2.09007	-44.3761	-50.023	0
0.3333	20.9671	-0.261259	-36.437	-54.9079	0
0.3340	23.415	0.960048	-34.6009	-57.6537	0
0.3347	27.6989	2.48668	-43.4451	-55.5146	0
0.3353	31.6635	6.45278	-4.39623	-53.0801	0
0.3360	29.2155	7.06344	34.0579	-52.4654	0
0.3367	24.9316	2.18136	-5.92198	-44.5314	0
0.3373	21.8983	-1.17724	-50.7894	-30.8024	0
0.3380	17.0025	0.654721	-41.6349	-22.2537	0
0.3387	12.7452	1.5707	-31.5494	-13.713	0
0.3393	10.2973	1.5707	-28.8082	2.16311	0
0.3400	2.66079	1.26538	-15.3868	15.2855	0
0.3407	-5.88036	0.349395	-12.3353	21.9983	0
0.3413	-8.94027	-0.261259	-11.4043	32.9815	0
0.3420	-13.8095	1.5707	-2.24984	45.4972	0
0.3427	-21.446	3.40266	1.70677	49.4642	0
0.3433	-23.8939	2.18136	7.21499	51.5954	0
0.3440	-25.0913	-1.17724	9.33552	57.3983	0
0.3447	-31.2111	-1.17724	4.75827	58.9229	0
0.3453	-34.271	1.5707	13.9128	54.0379	0
0.3460	-33.0471	1.87603	16.0592	49.4642	0
0.3467	-30.5991	0.654721	10.8613	42.4401	0
0.3473	-25.0913	2.18136	48.0999	30.539	0
0.3480	-18.7054	1.87603	75.2531	19.2525	0
0.3487	-16.8694	-3.00605	21.2312	11.3184	0
0.3493	-13.8095	-5.75399	-30.334	0.941872	0
0.3500	-5.88036	-3.31138	-23.9207	-12.7951	0
0.3507	-0.372511	-2.70073	-23.6103	-24.3929	0
0.3513	4.20406	-3.92203	-38.5834	-34.4581	0
0.3520	12.4259	-4.53269	-38.2731	-41.7856	0
0.3527	19.7697	-3.61671	-40.1091	-47.2772	0
0.3533	21.579	-1.17724	-48.0224	-53.3834	0
0.3540	24.3463	-1.17724	-52.0048	-58.2683	0
0.3547	28.6035	-4.22736	-54.4357	-57.0471	0
0.3553	29.5348	-3.92203	-50.1687	-53.99	0
0.3560	27.9916	-1.17724	-49.8584	-50.9409	0
0.3567	26.4749	-1.17724	-51.3842	-41.4823	0
0.3573	23.415	-0.566586	-35.8163	-28.9665	0
0.3580	20.0624	2.79201	-30.6443	-21.0325	0
0.3587	17.9338	4.92615	-31.5494	-12.1805	0
0.3593	12.7452	7.06344	16.0592	-0.89398	0
0.3600	4.20406	7.67409	55.4184	9.48257	0
0.3607	-4.3637	2.18136	17.8952	21.9983	0
0.3613	-10.4569	-3.00605	-20.5588	36.0306	0
0.3620	-15.9382	-0.566586	-10.8096	44.8826	0
0.3627	-21.7387	1.87603	-5.92198	49.1529	0
0.3633	-26.6346	-0.261259	-7.13741	54.3412	0
0.3640	-29.6945	-1.78475	3.85317	57.7016	0
0.3647	-32.7278	-0.566586	6.90467	56.4804	0
0.3653	-33.6591	-0.566586	6.90467	54.3412	0
0.3660	-33.0471	-3.00605	8.74074	50.9888	0
0.3667	-32.4351	-3.31138	4.16349	42.4401	0
0.3673	-29.3752	-1.17724	2.63774	31.1536	0
0.3680	-22.67	-0.871913	-3.1808	21.3837	0
0.3687	-18.0934	-1.17724	-13.2404	13.1463	0
0.3693	-16.2575	0.960048	-5.92198	2.46643	0
0.3700	-10.1376	0.349395	-9.56827	-10.3526	0
0.3707	-0.372511	-2.70073	-23.3259	-23.1716	0
0.3713	7.23736	0.654721	8.43042	-33.8515	0
0.3720	12.1332	2.48668	34.6785	-43.6134	0
0.3727	16.0978	-3.61671	-15.9816	-51.2442	0
0.3733	19.7697	-8.19346	-65.4262	-53.3834	0
0.3740	25.8629	-4.22736	-60.2284	-53.6867	0
0.3747	31.0515	-1.17724	-57.1769	-55.8259	0
0.3753	30.7322	-3.00605	-63.5902	-54.6046	0
0.3760	27.9916	-4.53269	-56.2717	-47.5805	0
0.3767	26.4749	-3.00605	-53.2202	-39.9577	0
0.3773	24.9316	0.654721	-50.1687	-32.0236	0
0.3780	22.803	0.960048	-41.9193	-21.6471	0
0.3787	18.8384	-2.09007	-38.8678	-10.6559	0
0.3793	11.5212	-2.09007	-30.0237	1.24519	0
0.3800	2.98009	0.960048	-20.5588	12.5397	0
0.3807	-2.20846	1.26538	-15.0765	21.3837	0
0.3813	-8.62097	-0.871913	2.32742	32.3748	0
0.3820	-15.6455	-1.48257	9.33552	43.358	0
0.3827	-19.6101	1.5707	4.44795	49.1529	0
0.3833	-22.9627	7.97942	42.5917	53.4313	0
0.3840	-27.8585	7.06344	79.2356	56.7837	0
0.3847	-30.2798	-2.3954	38.0145	55.8737	0
0.3853	-31.8231	-5.44867	-8.66316	54.0379	0
0.3860	-33.9517	-1.48257	-1.03441	51.5954	0
0.3867	-31.8231	-2.3954	4.16349	43.0547	0
0.3873	-25.4106	-3.31138	-5.92198	32.3748	0
0.3880	-21.446	-0.566586	-4.70655	23.2195	0
0.3887	-18.3861	-1.78475	-7.13741	11.3184	0
0.3893	-12.2929	-2.09007	-15.3868	-2.11522	0
0.3900	-5.26837	0.960048	-20.2744	-13.4017	0
0.3907	1.75612	0.654721	-28.8082	-24.3929	0
0.3913	9.68529	-2.70073	-34.9112	-34.4581	0
0.3920	17.9338	-3.61671	-38.8678	-40.5643	0
0.3927	22.803	-3.00605	-44.6864	-44.8347	0
0.3933	25.5436	-0.261259	-40.1091	-50.3343	0
0.3940	29.5348	0.960048	-41.3246	-56.4325	0
0.3947	33.4994	0.960048	-47.1172	-57.3504	0
0.3953	33.1801	6.14746	-12.3353	-52.7688	0
0.3960	32.2754	9.20073	19.7055	-48.1951	0
0.3967	31.9561	1.5707	-19.6537	-42.7035	0
0.3973	27.0869	-2.3954	-62.0644	-30.1878	0
0.3980	19.1577	1.5707	-48.9533	-17.68	0
0.3987	16.3905	0.960048	-37.9627	-11.8772	0
0.3993	14.5812	-0.261259	-41.6349	-2.72185	0
0.4000	7.84934	3.09734	-26.9722	14.3675	0
0.4007	0.532159	1.5707	-17.8177	26.8753	0
0.4013	-4.97569	-1.78475	-16.6022	32.9815	0
0.4020	-11.3616	-0.261259	-4.99101	40.6122	0
0.4027	-17.1621	0.349395	-4.99101	49.4642	0
0.4033	-22.3507	0.0440678	-0.724085	54.9558	0
0.4040	-26.9272	2.48668	41.3763	56.7837	0
0.4047	-29.9872	2.48668	74.9428	56.7837	0
0.4053	-31.2111	2.18136	49.936	56.1771	0
0.4060	-30.8918	3.70799	3.54284	53.1279	0
0.4067	-28.7632	3.40266	-1.03441	44.276	0
0.4073	-26.0226	2.79201	42.3073	31.7602	0
0.4080	-22.67	4.31864	61.211	20.4737	0
0.4087	-18.0934	0.654721	13.6025	11.9251	0
0.4093	-13.5168	-5.75399	-34.2906	2.16311	0
0.4100	-10.1376	-6.9753	-36.7473	-10.6559	0
0.4107	-4.04441	-3.92203	-36.1267	-22.8683	0
0.4113	4.20406	-3.61671	-44.3761	-33.2369	0
0.4120	10.2973	-6.05932	-44.6864	-42.7035	0
0.4127	13.3572	-5.75399	-46.2121	-49.4163	0
0.4133	18.8384	-2.09007	-47.1172	-53.3834	0
0.4140	24.639	-0.261259	-44.9708	-57.3504	0
0.4147	26.7676	-1.48257	-49.8584	-57.957	0
0.4153	26.7676	-1.17724	-51.6945	-54.6046	0
0.4160	27.6989	0.0440678	-51.0738	-50.9409	0
0.4167	26.4749	2.79201	-51.6945	-43.6134	0
0.4173	22.5103	4.92615	-36.437	-30.8024	0
0.4180	19.7697	1.5707	-26.9722	-20.7292	0
0.4187	18.2264	0.349395	-27.9031	-11.8772	0
0.4193	13.6499	7.06344	11.1716	0.630575	0
0.4200	6.0134	8.8954	48.4103	12.5397	0
0.4207	-2.82044	1.5707	11.1716	23.2195	0
0.4213	-11.3616	-0.261259	-30.334	35.424	0
0.4220	-18.7054	1.5707	-15.6971	43.358	0
0.4227	-23.5746	0.960048	-4.99101	45.8005	0
0.4233	-26.6346	1.87603	-9.56827	50.0709	0
0.4240	-29.0825	3.40266	2.32742	55.2591	0
0.4247	-33.6591	2.18136	9.0252	56.1771	0
0.4253	-38.2356	0.654721	5.06859	54.6525	0
0.4260	-39.4596	-0.261259	5.9737	50.0709	0
0.4267	-36.6924	0.0440678	5.06859	41.2189	0
0.4273	-31.5038	3.40266	3.85317	30.8503	0
0.4280	-25.0913	0.960048	-1.65505	21.9983	0
0.4287	-20.5147	-3.61671	-10.4992	12.5397	0
0.4293	-17.4814	-1.48257	-4.70655	0.941872	0
0.4300	-13.1975	-0.261259	-5.61166	-12.7951	0
0.4307	-6.78503	-1.78475	-13.8611	-24.9995	0
0.4313	1.43683	3.40266	19.7055	-33.2369	0
0.4320	7.84934	6.45278	44.1175	-39.9577	0
0.4327	11.5212	-1.48257	-7.75805	-47.8918	0
0.4333	13.3572	-4.83801	-56.5821	-53.6867	0
0.4340	17.9338	-0.566586	-48.643	-55.5146	0
0.4347	22.803	-0.566586	-45.5915	-53.6867	0
0.4353	22.5103	-3.00605	-53.8409	-52.4654	0
0.4360	21.579	-0.871913	-46.8069	-50.9409	0
0.4367	23.1223	0.960048	-44.6864	-43.6134	0
0.4373	20.9671	0.349395	-43.4451	-31.7123	0
0.4380	16.3905	-1.17724	-33.6958	-22.557	0
0.4387	13.6499	-0.871913	-29.7133	-13.4017	0
0.4393	9.97798	0.654721	-21.4898	-0.89398	0
0.4400	3.88476	0.349395	-13.5507	10.0972	0
0.4407	-3.13974	-0.871913	-12.3353	20.7771	0
0.4413	-11.6809	1.5707	5.06859	33.2848	0
0.4420	-20.222	0.960048	16.3695	42.4401	0
0.4427	-24.5059	-1.48257	13.0077	48.8496	0
0.4433	-26.9272	3.40266	49.6257	54.9558	0
0.4440	-30.8918	7.97942	85.623	56.7837	0
0.4447	-35.1757	-0.261259	43.833	55.5624	0
0.4453	-37.3043	-6.66997	-5.30134	55.2591	0
0.4460	-35.1757	-2.09007	-1.65505	50.6855	0
0.4467	-32.1158	0.960048	0.181021	40.6122	0
0.4473	-30.8918	-1.17724	-9.87859	31.1536	0
0.4480	-27.8585	-0.871913	-6.82709	22.9082	0
0.4487	-21.1267	-0.261259	-8.66316	13.4496	0
0.4493	-15.9382	-2.70073	-15.0765	1.24519	0
0.4500	-10.1376	-3.92203	-20.5588	-12.4918	0
0.4507	-1.91577	-1.78475	-29.7133	-21.6471	0
0.4513	3.27278	1.5707	-29.4289	-29.5812	0
0.4520	6.62538	1.5707	-31.5494	-41.7856	0
0.4527	15.1665	0.654721	-44.3761	-51.5475	0
0.4533	23.1223	3.40266	-38.8678	-53.0801	0
0.4540	24.3463	4.31864	-34.0061	-53.3834	0
0.4547	27.0869	2.79201	-41.0142	-54.6046	0
0.4553	31.9561	6.45278	-10.1889	-54.3013	0
0.4560	29.8275	8.28475	20.6364	-50.9409	0
0.4567	24.639	-0.261259	-19.3434	-44.5314	0
0.4573	23.7343	-6.05932	-62.3747	-35.0727	0
0.4580	21.579	-1.17724	-48.3327	-25.9174	0
0.4587	15.4858	2.48668	-33.0752	-15.5409	0
0.4593	10.9093	-0.566586	-33.3855	-3.02516	0
0.4600	5.40141	-1.78475	-24.8516	9.17926	0
0.4607	-3.75172	-0.871913	-16.9126	21.9983	0
0.4613	-11.3616	-2.09007	-9.2838	34.2027	0
0.4620	-16.8694	-3.92203	0.491343	40.9155	0
0.4627	-23.5746	-1.78475	3.23252	46.1038	0
0.4633	-28.1512	0.654721	8.74074	53.7346	0
0.4640	-29.6945	-1.78475	11.4819	57.095	0
0.4647	-31.5038	-3.00605	9.64585	55.8737	0
0.4653	-31.5038	2.18136	19.7055	55.8737	0
0.4660	-31.5038	5.5368	19.7055	55.2591	0
0.4667	-31.8231	3.40266	10.551	47.9397	0
0.4673	-27.8585	4.01332	43.833	36.0306	0
0.4680	-21.446	5.5368	73.7274	24.1295	0
0.4687	-19.6101	1.87603	27.9549	13.4496	0
0.4693	-18.3861	-0.871913	-25.1361	3.38435	0
0.4700	-12.9049	0.349395	-28.8082	-8.82805	0
0.4707	-4.97569	-0.261259	-30.6443	-21.6471	0
0.4713	3.27278	-3.00605	-39.7988	-31.7123	0
0.4720	8.78062	-3.92203	-39.7988	-39.0398	0
0.4727	12.1332	-3.31138	-44.9708	-45.4493	0
0.4733	17.9338	-2.70073	-48.9533	-50.6376	0
0.4740	24.027	-2.70073	-48.0224	-55.2112	0
0.4747	24.027	-3.61671	-53.2202	-56.1292	0
0.4753	25.5436	-4.22736	-52.5996	-50.9409	0
0.4760	29.8275	-4.83801	-50.7894	-46.6705	0
0.4767	28.3109	-3.61671	-51.3842	-44.5314	0
0.4773	24.3463	0.654721	-36.7473	-34.4581	0
0.4780	20.9671	2.48668	-30.9546	-18.8933	0
0.4787	12.7452	2.18136	-34.6009	-11.8772	0
0.4793	5.72071	3.40266	6.90467	-6.08226	0
0.4800	2.98009	3.70799	47.7896	7.6547	0
0.4807	-3.43243	-1.17724	13.9128	21.695	0
0.4813	-11.9736	-4.22736	-24.8516	30.8503	0
0.4820	-17.4814	-3.00605	-11.4043	41.5302	0
0.4827	-23.8939	-4.53269	1.39645	50.3742	0
0.4833	-29.6945	-5.14334	0.491343	53.7346	0
0.4840	-31.5038	-1.17724	6.28402	55.8737	0
0.4847	-33.0471	1.26538	9.33552	56.1771	0
0.4853	-35.7877	-0.566586	12.6973	52.8167	0
0.4860	-37.6236	-2.3954	14.8437	49.7675	0
0.4867	-37.6236	-2.70073	9.0252	44.8826	0
0.4873	-32.4351	-1.48257	8.43042	33.5961	0
0.4880	-26.0226	-0.261259	2.32742	21.695	0
0.4887	-24.5059	-0.261259	-9.56827	13.4496	0
0.4893	-21.7387	-0.261259	-1.93951	3.38435	0
0.4900	-12.2929	-1.17724	-5.92198	-10.3526	0
0.4907	-2.20846	-2.09007	-22.7052	-23.1716	0
0.4913	4.20406	3.09734	8.43042	-33.5482	0
0.4920	8.46133	4.62082	38.0145	-42.0889	0
0.4927	12.4259	-3.00605	-9.56827	-49.113	0
0.4933	17.6145	-5.75399	-60.849	-52.7688	0
0.4940	23.1223	-0.261259	-58.7026	-53.6867	0
0.4947	25.5436	-0.261259	-57.1769	-53.99	0
0.4953	26.1556	-0.566586	-65.4262	-52.1621	0
0.4960	26.4749	2.48668	-59.9439	-48.4984	0
0.4967	27.0869	2.48668	-54.746	-43.6134	0
0.4973	25.8629	1.26538	-50.7894	-32.9336	0
0.4980	21.2864	0.349395	-43.7554	-19.8112	0
0.4987	15.4858	-2.3954	-40.3936	-10.6559	0
0.4993	10.2973	-0.871913	-32.4804	-1.19729	0
0.5000	4.49674	2.48668	-25.7567	11.6217	0
0.5007	-0.0798238	-0.261259	-20.2744	21.3837	0
0.5013	-5.26837	-1.78475	-0.129301	29.629	0
0.5020	-12.5856	0.654721	8.74074	43.6613	0
0.5027	-15.3262	2.48668	6.90467	53.4313	0
0.5033	-15.6455	5.84213	45.0484	53.1279	0
0.5040	-23.282	6.75811	78.3046	52.8167	0
0.5047	-31.8231	0.0440678	38.0145	55.8737	0
0.5053	-30.5991	-3.61671	-8.35284	56.1771	0
0.5060	-28.7632	-0.261259	-0.724085	52.5133	0
0.5067	-29.3752	0.0440678	8.43042	45.1859	0
0.5073	-26.9272	-1.17724	-2.24984	32.6782	0
0.5080	-23.282	-0.871913	-5.61166	22.3016	0
0.5087	-20.222	-0.566586	-5.61166	14.6708	0
0.5093	-11.9736	-1.17724	-8.97348	2.76974	0
0.5100	-3.43243	-2.3954	-15.9816	-11.8772	0
0.5107	1.43683	-3.31138	-24.231	-21.6471	0
0.5113	7.23736	-1.48257	-26.0671	-30.4911	0
0.5120	12.1332	-0.566586	-32.4804	-40.8677	0
0.5127	15.7785	-1.48257	-41.6349	-48.1951	0
0.5133	22.5103	0.0440678	-34.2906	-52.7688	0
0.5140	28.9228	1.26538	-34.2906	-57.0471	0
0.5147	31.6635	1.26538	-40.7039	-56.4325	0
0.5153	33.4994	4.31864	-4.39623	-53.6867	0
0.5160	31.0515	4.01332	27.0497	-53.0801	0
0.5167	26.7676	-3.00605	-12.9301	-48.8017	0
0.5173	24.639	-5.44867	-53.8409	-37.5152	0
0.5180	20.9671	-1.48257	-41.0142	-26.8354	0
0.5187	15.7785	-0.566586	-28.8082	-16.1475	0
0.5193	13.0379	0.0440678	-32.1701	-1.80392	0
0.5200	7.84934	3.40266	-25.4464	11.6217	0
0.5207	-0.984494	6.45278	-18.7486	22.6049	0
0.5213	-5.88036	6.75811	-14.4558	32.9815	0
0.5220	-8.00899	4.92615	-8.66316	40.6122	0
0.5227	-14.1288	3.40266	-2.87048	45.8005	0
0.5233	-21.446	4.31864	7.49945	50.9888	0
0.5240	-26.9272	3.40266	8.1201	54.6525	0
0.5247	-29.0825	1.5707	2.01709	56.4804	0
0.5253	-29.3752	2.79201	15.1282	55.8737	0
0.5260	-30.2798	3.40266	19.7055	51.2921	0
0.5267	-29.6945	4.31864	12.0767	43.9726	0
0.5273	-26.0226	11.3349	45.0484	34.506	0
0.5280	-21.446	11.6402	72.8223	21.9983	0
0.5287	-18.7054	0.654721	22.757	10.7038	0
0.5293	-15.6455	-4.83801	-28.8082	2.16311	0
0.5300	-10.4569	-1.78475	-24.8516	-8.82805	0
0.5307	-2.82044	-0.261259	-22.7052	-23.475	0
0.5313	5.10873	0.0440678	-35.5319	-34.4581	0
0.5320	10.59	0.0440678	-36.1267	-39.9577	0
0.5327	17.0025	-1.78475	-37.9627	-45.4493	0
0.5333	23.415	-1.48257	-41.6349	-52.7688	0
0.5340	24.9316	-0.566586	-41.6349	-56.7358	0
0.5347	26.1556	-0.261259	-45.5915	-55.2112	0
0.5353	30.4395	1.5707	-44.6864	-53.99	0
0.5360	31.6635	1.26538	-45.5915	-51.2442	0
0.5367	30.1202	0.0440678	-49.5481	-43.3101	0
0.5373	29.8275	1.5707	-34.6009	-34.4581	0
0.5380	26.4749	1.5707	-26.0671	-25.3028	0
0.5387	20.6744	2.18136	-29.7133	-12.4918	0
0.5393	16.7098	7.06344	8.43042	-2.11522	0
0.5400	11.5212	7.36876	46.5742	3.99098	0
0.5407	3.88476	1.5707	12.0767	16.1954	0
0.5413	-3.43243	-0.261259	-27.2825	29.629	0
0.5420	-11.3616	0.960048	-15.0765	35.7273	0
0.5427	-19.6101	-0.261259	-4.70655	42.7514	0
0.5433	-23.8939	-0.261259	-5.61166	51.9067	0
0.5440	-26.3153	-0.261259	4.44795	53.7346	0
0.5447	-28.7632	0.0440678	7.21499	51.5954	0
0.5453	-29.3752	1.5707	5.9737	51.9067	0
0.5460	-30.2798	-0.566586	8.74074	49.7675	0
0.5467	-31.5038	-3.00605	5.06859	44.276	0
0.5473	-29.3752	-0.261259	2.32742	36.9485	0
0.5480	-24.1866	0.654721	-1.34473	25.3507	0
0.5487	-19.9294	-1.78475	-10.4992	13.7529	0
0.5493	-15.9382	-1.17724	-7.44773	3.99098	0
0.5500	-9.23296	-1.17724	-12.3353	-6.9922	0
0.5507	-2.82044	-4.83801	-24.231	-18.8933	0
0.5513	2.36811	-2.09007	6.90467	-29.8845	0
0.5520	8.46133	2.79201	33.4372	-41.179	0
0.5527	15.1665	-1.78475	-13.5507	-48.8017	0
0.5533	20.3551	-8.80412	-61.7541	-51.2442	0
0.5540	24.639	-8.49879	-54.746	-53.99	0
0.5547	28.9228	-3.92203	-49.5481	-54.6046	0
0.5553	31.6635	-1.48257	-56.8924	-51.5475	0
0.5560	30.1202	-2.09007	-51.3842	-50.023	0
0.5567	25.2509	-3.61671	-48.0224	-46.0559	0
0.5573	21.2864	-1.48257	-46.2121	-34.4581	0
0.5580	19.7697	-0.261259	-38.8678	-23.7783	0
0.5587	17.0025	-3.00605	-32.1701	-15.2376	0
0.5593	10.59	-2.09007	-20.5588	-2.11522	0
0.5600	4.20406	0.0440678	-14.1455	12.2284	0
0.5607	-2.20846	-1.17724	-14.1455	22.3016	0
0.5613	-10.7496	-1.17724	1.70677	30.8503	0
0.5620	-16.8694	1.87603	11.4819	40.9155	0
0.5627	-18.7054	3.09734	9.64585	48.8496	0
0.5633	-21.446	3.09734	46.5742	52.21	0
0.5640	-26.9272	1.5707	78.3046	52.21	0
0.5647	-30.2798	-2.09007	34.963	54.3412	0
0.5653	-31.2111	-2.3954	-11.4043	54.6525	0
0.5660	-33.0471	-1.17724	-3.1808	50.0709	0
0.5667	-32.4351	-3.92203	6.59435	44.8826	0
0.5673	-27.2465	-4.83801	2.32742	38.1698	0
0.5680	-23.5746	-3.31138	2.63774	26.2686	0
0.5687	-22.3507	-2.09007	-4.70655	14.6708	0
0.5693	-15.9382	-0.261259	-13.2404	4.2943	0
0.5700	-7.7163	-1.48257	-16.2919	-9.13137	0
0.5707	-4.04441	-2.70073	-23.3259	-21.6471	0
0.5713	0.532159	2.48668	-26.0671	-28.9665	0
0.5720	8.78062	3.40266	-31.8597	-39.0398	0
0.5727	15.4858	-1.48257	-42.54	-49.7197	0
0.5733	19.4504	0.0440678	-35.2216	-51.8588	0
0.5740	22.191	2.48668	-30.6443	-50.9409	0
0.5747	25.2509	-1.17724	-38.5834	-53.3834	0
0.5753	28.9228	1.5707	-8.97348	-51.8588	0
0.5760	29.8275	6.14746	20.9467	-47.2772	0
0.5767	26.4749	-0.566586	-19.0331	-42.7035	0
0.5773	22.803	-3.92203	-63.9005	-35.0727	0
0.5780	18.5457	2.48668	-53.5306	-26.2208	0
0.5787	14.2619	3.09734	-39.7988	-17.9834	0
0.5793	10.2973	-0.261259	-38.8678	-5.16433	0
0.5800	3.88476	1.87603	-27.9031	9.48257	0
0.5807	-3.75172	5.23148	-19.3434	19.8591	0
0.5813	-9.55225	6.14746	-15.0765	28.7111	0
0.5820	-15.9382	6.14746	-8.35284	39.6943	0
0.5827	-20.834	4.01332	-4.70655	47.3251	0
0.5833	-21.7387	2.18136	3.23252	52.5133	0
0.5840	-24.7986	1.5707	9.33552	56.1771	0
0.5847	-28.7632	1.87603	8.74074	54.9558	0
0.5853	-29.0825	2.79201	18.49	52.5133	0
0.5860	-30.8918	1.87603	19.7055	52.21	0
0.5867	-32.4351	0.654721	13.318	46.4071	0
0.5873	-27.5392	4.62082	45.3587	33.8994	0
0.5880	-21.446	5.23148	71.2965	22.3016	0
0.5887	-18.3861	-2.70073	23.3776	14.0642	0
0.5893	-13.1975	-7.58596	-26.6618	4.90891	0
0.5900	-7.39701	-4.53269	-22.0846	-7.91013	0
0.5907	-2.20846	-3.31138	-21.1795	-21.6471	0
0.5913	3.27278	-5.75399	-38.8678	-31.7123	0
0.5920	8.78062	-6.05932	-44.0657	-39.0398	0
0.5927	12.7452	-3.00605	-43.7554	-44.5314	0
0.5933	18.2264	0.960048	-44.9708	-50.023	0
0.5940	24.027	0.0440678	-46.8069	-54.9079	0
0.5947	27.0869	-3.92203	-50.4791	-55.2112	0
0.5953	28.6035	-3.00605	-48.643	-51.8588	0
0.5960	29.5348	0.654721	-51.3842	-50.3343	0
0.5967	29.8275	1.87603	-55.9614	-46.3592	0
0.5973	28.9228	4.01332	-39.7988	-34.4581	0
0.5980	25.2509	3.70799	-30.9546	-23.475	0
0.5987	21.579	1.5707	-30.9546	-15.2376	0
0.5993	19.1577	5.84213	13.0077	-3.02516	0
0.6000	11.5212	7.97942	52.3669	9.78589	0
0.6007	0.532159	-1.17724	16.3695	17.4166	0
0.6013	-4.97569	-5.75399	-22.3949	25.9653	0
0.6020	-9.55225	0.0440678	-9.2838	37.8664	0
0.6027	-17.4814	1.5707	0.491343	45.8005	0
0.6033	-21.446	0.0440678	-1.03441	48.8496	0
0.6040	-23.282	1.26538	8.74074	52.8167	0
0.6047	-27.2465	1.26538	12.387	56.1771	0
0.6053	-28.7632	-0.566586	11.1716	55.2591	0
0.6060	-28.4705	-1.78475	11.1716	50.9888	0
0.6067	-29.0825	-1.17724	5.06859	45.1859	0
0.6073	-27.8585	1.26538	4.16349	35.424	0
0.6080	-24.5059	0.960048	-0.724085	24.1295	0
0.6087	-21.1267	-0.566586	-13.2404	14.0642	0
0.6093	-15.0335	1.87603	-8.04251	3.38435	0
0.6100	-8.00899	2.18136	-8.35284	-8.82805	0
0.6107	-0.372511	1.26538	-19.6537	-21.0325	0
0.6113	9.68529	8.59007	12.0767	-33.8515	0
0.6120	15.1665	10.422	39.8505	-44.5314	0
0.6127	15.1665	0.654721	-10.1889	-48.8017	0
0.6133	19.7697	-2.09007	-61.7541	-51.8588	0
0.6140	26.1556	0.960048	-55.0563	-56.7358	0
0.6147	25.8629	-4.83801	-48.9533	-57.3504	0
0.6153	25.8629	-5.44867	-55.3666	-54.6046	0
0.6160	28.9228	2.18136	-50.7894	-54.6046	0
0.6167	28.6035	1.87603	-48.9533	-49.113	0
0.6173	23.7343	-2.09007	-47.1172	-34.1548	0
0.6180	19.1577	-0.566586	-40.7039	-22.2537	0
0.6187	16.0978	-0.261259	-40.7039	-16.4588	0
0.6193	13.9692	-2.09007	-32.7648	-6.9922	0
0.6200	8.16864	-0.261259	-21.4898	7.35139	0
0.6207	-0.691807	2.18136	-17.8177	19.8591	0
0.6213	-8.62097	2.48668	-3.1808	30.8503	0
0.6220	-16.5501	1.26538	6.90467	41.8335	0
0.6227	-21.7387	1.5707	7.80977	49.1529	0
0.6233	-20.5147	5.23148	46.5742	52.5133	0
0.6240	-21.1267	7.06344	81.3561	55.2591	0
0.6247	-29.6945	2.79201	41.6866	56.7837	0
0.6253	-36.6924	-2.09007	-4.99101	55.2591	0
0.6260	-35.1757	-1.48257	1.11199	51.5954	0
0.6267	-31.8231	2.48668	9.64585	44.5793	0
0.6273	-28.7632	1.5707	3.23252	34.2027	0
0.6280	-24.7986	-1.48257	0.181021	23.2195	0
0.6287	-20.222	0.0440678	-6.2323	14.3675	0
0.6293	-15.6455	0.960048	-11.4043	3.38435	0
0.6300	-9.55225	-4.53269	-14.7662	-10.0493	0
0.6307	-2.52776	-5.14334	-22.7052	-21.0325	0
0.6313	3.88476	-0.261259	-26.0671	-29.5812	0
0.6320	9.07331	-3.00605	-33.6958	-38.1219	0
0.6327	13.0379	-5.14334	-44.3761	-44.5314	0
0.6333	16.0978	0.960048	-35.2216	-50.3343	0
0.6340	20.6744	2.48668	-33.6958	-53.99	0
0.6347	24.9316	-0.261259	-43.4451	-51.8588	0
0.6353	27.3796	4.31864	-8.66316	-50.023	0
0.6360	28.9228	4.31864	24.9034	-51.8588	0
0.6367	27.6989	-4.53269	-17.2229	-46.9739	0
0.6373	24.3463	-6.66997	-60.849	-33.8515	0
0.6380	20.6744	-6.05932	-46.4966	-24.3929	0
0.6387	15.7785	-8.80412	-35.2216	-16.7621	0
0.6393	8.78062	-5.44867	-38.8678	-4.2464	0
0.6400	2.04881	-0.871913	-28.4979	8.87594	0
0.6407	-4.04441	-4.83801	-19.6537	20.1624	0
0.6413	-8.94027	-7.89128	-15.9816	30.2357	0
0.6420	-14.4215	-4.83801	-8.35284	39.6943	0
0.6427	-21.446	-1.17724	-4.08591	47.9397	0
0.6433	-26.9272	0.654721	0.801665	52.8167	0
0.6440	-28.1512	-1.17724	3.54284	54.6525	0
0.6447	-29.6945	-5.14334	3.85317	54.6525	0
0.6453	-33.0471	-3.00605	16.0592	52.5133	0
0.6460	-34.883	0.654721	16.0592	50.6855	0
0.6467	-33.3398	-0.261259	4.44795	47.9397	0
0.6473	-26.9272	2.18136	36.2042	36.0306	0
0.6480	-19.3174	4.92615	66.4089	20.4737	0
0.6487	-18.0934	-0.871913	20.0158	13.4496	0
0.6493	-18.0934	-5.75399	-31.5494	7.04009	0
0.6500	-10.4569	-4.83801	-29.1186	-5.16433	0
0.6507	-2.82044	-4.22736	-26.9722	-17.0654	0
0.6513	0.532159	-4.83801	-38.8678	-28.6632	0
0.6520	5.40141	-3.00605	-40.7039	-39.3431	0
0.6527	11.5212	-2.70073	-45.5915	-44.5314	0
0.6533	15.1665	-2.70073	-50.4791	-49.113	0
0.6540	18.8384	-1.17724	-48.3327	-56.1292	0
0.6547	22.5103	-1.78475	-52.0048	-57.6537	0
0.6553	23.415	-2.09007	-52.0048	-53.3834	0
0.6560	23.415	-1.78475	-48.9533	-50.023	0
0.6567	24.639	-3.00605	-48.9533	-46.0559	0
0.6573	23.415	-1.78475	-35.2216	-37.8185	0
0.6580	17.6145	1.5707	-27.5928	-26.5241	0
0.6587	10.59	3.40266	-28.4979	-15.8442	0
0.6593	6.0134	5.23148	13.0077	-5.77096	0
0.6600	1.75612	5.5368	52.6772	5.51554	0
0.6607	-4.04441	0.654721	15.7488	18.3346	0
0.6613	-11.0689	-3.92203	-26.9722	29.629	0
0.6620	-16.8694	-1.17724	-13.2404	37.8664	0
0.6627	-22.3507	3.40266	-0.129301	45.4972	0
0.6633	-26.0226	5.5368	-4.70655	52.21	0
0.6640	-29.0825	6.45278	0.801665	54.9558	0
0.6647	-32.4351	6.75811	5.06859	54.3412	0
0.6653	-33.3398	6.14746	5.37892	54.0379	0
0.6660	-32.4351	5.84213	7.49945	54.3412	0
0.6667	-30.5991	5.84213	4.75827	47.9397	0
0.6673	-26.0226	6.45278	3.54284	35.1206	0
0.6680	-20.222	5.84213	-1.34473	23.5228	0
0.6687	-18.3861	4.31864	-10.1889	15.8921	0
0.6693	-15.9382	5.23148	-4.08591	3.99098	0
0.6700	-8.62097	7.06344	-6.51676	-10.6559	0
0.6707	0.532159	7.67409	-17.2229	-19.8112	0
0.6713	7.55666	9.20073	12.387	-27.1387	0
0.6720	13.3572	7.67409	37.4197	-39.3431	0
0.6727	18.8384	0.654721	-9.2838	-48.8017	0
0.6733	21.8983	-1.17724	-59.0129	-51.2442	0
0.6740	24.027	3.09734	-55.9614	-53.0801	0
0.6747	26.7676	3.40266	-49.8584	-56.1292	0
0.6753	29.2155	0.654721	-55.9614	-55.5146	0
0.6760	29.5348	0.654721	-52.3151	-51.2442	0
0.6767	28.6035	1.5707	-48.9533	-44.8347	0
0.6773	27.0869	0.654721	-45.2812	-35.6794	0
0.6780	23.415	1.5707	-36.437	-24.6962	0
0.6787	18.8384	2.48668	-30.6443	-14.623	0
0.6793	15.1665	1.5707	-23.3259	-6.08226	0
0.6800	9.39261	0.654721	-17.8177	4.59761	0
0.6807	0.532159	1.5707	-12.9301	18.3346	0
0.6813	-6.78503	4.31864	5.68924	29.629	0
0.6820	-10.4569	4.31864	14.2231	37.8664	0
0.6827	-14.1288	2.79201	14.5334	46.1038	0
0.6833	-19.9294	6.14746	51.7721	51.5954	0
0.6840	-25.0913	8.28475	82.8819	53.4313	0
0.6847	-26.9272	0.960048	43.833	55.2591	0
0.6853	-28.7632	-6.66997	-1.34473	54.3412	0
0.6860	-30.8918	-5.75399	2.32742	48.243	0
0.6867	-30.8918	-2.09007	9.95617	43.0547	0
0.6873	-27.8585	-1.17724	2.32742	36.0306	0
0.6880	-23.8939	-3.00605	-1.65505	23.2195	0
0.6887	-21.446	-4.83801	-4.99101	13.1463	0
0.6893	-16.8694	-4.83801	-8.66316	5.81885	0
0.6900	-9.23296	-4.83801	-15.0765	-7.91013	0
0.6907	-3.75172	-6.05932	-25.1361	-21.6471	0
0.6913	-0.372511	-4.53269	-26.9722	-29.8845	0
0.6920	6.62538	-2.09007	-33.3855	-37.2039	0
0.6927	14.2619	-2.09007	-43.7554	-44.5314	0
0.6933	18.2264	-2.09007	-32.4804	-48.1951	0
0.6940	22.803	-3.92203	-28.8082	-50.9409	0
0.6947	27.9916	-3.31138	-40.7039	-53.6867	0
0.6953	27.9916	3.70799	-11.094	-52.7688	0
0.6960	26.4749	6.45278	18.8003	-48.4984	0
0.6967	27.0869	-0.871913	-21.8001	-42.7035	0
0.6973	25.8629	-4.83801	-64.2108	-33.5482	0
0.6980	20.6744	-1.78475	-53.5306	-23.475	0
0.6987	17.0025	0.654721	-41.9193	-14.623	0
0.6993	13.6499	3.09734	-39.7988	-4.2464	0
0.7000	8.78062	4.92615	-28.1876	8.26133	0
0.7007	3.27278	1.87603	-21.1795	20.7771	0
0.7013	-3.75172	0.0440678	-13.2404	31.4569	0
0.7020	-11.3616	0.654721	-1.03441	40.3089	0
0.7027	-16.5501	-0.261259	4.16349	47.6284	0
0.7033	-18.9981	1.5707	10.551	52.5133	0
0.7040	-24.1866	3.40266	12.387	54.3412	0
0.7047	-29.6945	0.654721	8.74074	54.6525	0
0.7053	-30.8918	0.349395	22.757	55.2591	0
0.7060	-30.5991	2.18136	26.1188	53.4313	0
0.7067	-30.5991	0.654721	14.5334	47.9397	0
0.7073	-27.8585	1.87603	45.9535	38.4731	0
0.7080	-22.67	4.01332	76.4685	27.4899	0
0.7087	-18.7054	-1.78475	30.696	17.72	0
0.7093	-16.5501	-5.44867	-20.8692	6.43346	0
0.7100	-11.6809	-3.31138	-20.5588	-6.68889	0
0.7107	-3.43243	-6.05932	-22.0846	-16.1475	0
0.7113	3.59207	-7.28063	-33.6958	-24.9995	0
0.7120	7.23736	-1.17724	-33.3855	-36.5973	0
0.7127	11.5212	-0.871913	-38.5834	-45.4493	0
0.7133	18.8384	-4.83801	-44.9708	-50.9409	0
0.7140	24.3463	-4.83801	-46.2121	-55.5146	0
0.7147	24.3463	-4.53269	-50.7894	-54.6046	0
0.7153	22.803	-5.14334	-48.9533	-51.2442	0
0.7160	23.7343	-3.00605	-48.0224	-51.5475	0
0.7167	26.7676	-1.17724	-52.0048	-48.1951	0
0.7173	27.0869	1.5707	-38.2731	-36.9006	0
0.7180	22.5103	2.48668	-30.0237	-26.5241	0
0.7187	18.5457	-0.261259	-31.2391	-19.8112	0
0.7193	15.1665	1.5707	9.64585	-8.21344	0
0.7200	6.94467	6.14746	47.4793	6.43346	0
0.7207	-4.65639	2.48668	10.8613	17.1133	0
0.7213	-11.6809	-4.53269	-28.4979	25.662	0
0.7220	-14.4215	-3.61671	-13.5507	35.424	0
0.7227	-18.7054	-1.17724	-1.34473	43.6613	0
0.7233	-23.8939	-2.3954	-4.08591	48.5463	0
0.7240	-26.9272	-2.70073	5.06859	52.5133	0
0.7247	-29.0825	-1.17724	10.551	54.6525	0
0.7253	-32.1158	-0.871913	9.64585	51.5954	0
0.7260	-34.883	-3.61671	9.64585	47.6284	0
0.7267	-33.9517	-5.75399	5.9737	44.276	0
0.7273	-29.3752	-4.83801	5.37892	36.9485	0
0.7280	-26.0226	-4.22736	-0.413763	24.7441	0
0.7287	-22.67	-4.53269	-9.87859	14.3675	0
0.7293	-17.7741	-3.00605	-2.24984	5.81885	0
0.7300	-11.3616	-2.09007	-5.30134	-4.5577	0
0.7307	-4.3637	0.960048	-19.3434	-17.68	0
0.7313	3.88476	7.36876	13.0077	-30.1878	0
0.7320	9.68529	5.23148	40.7815	-40.5643	0
0.7327	13.0379	-4.53269	-9.56827	-47.2772	0
0.7333	17.3218	-6.66997	-61.4696	-50.9409	0
0.7340	22.191	-3.31138	-56.2717	-52.7688	0
0.7347	26.1556	-3.61671	-52.5996	-54.9079	0
0.7353	27.6989	-2.09007	-59.0129	-54.9079	0
0.7360	27.0869	1.5707	-53.5306	-52.1621	0
0.7367	26.1556	4.01332	-54.4357	-46.3592	0
0.7373	26.4749	5.23148	-56.2717	-35.6794	0
0.7380	24.3463	3.40266	-48.0224	-22.557	0
0.7387	19.1577	1.87603	-41.6349	-14.623	0
0.7393	13.6499	4.92615	-30.334	-6.38557	0
0.7400	7.84934	3.70799	-23.3259	7.6547	0
0.7407	1.43683	-0.566586	-22.3949	20.1624	0
0.7413	-4.3637	3.09734	-4.08591	28.7111	0
0.7420	-10.7496	4.92615	6.59435	37.8664	0
0.7427	-15.9382	-0.261259	4.16349	45.1859	0
0.7433	-18.7054	3.40266	45.0484	49.7675	0
0.7440	-21.7387	8.8954	83.5025	54.0379	0
0.7447	-27.2465	-0.566586	40.1609	56.1771	0
0.7453	-31.2111	-7.58596	-8.66316	54.9558	0
0.7460	-33.0471	-2.3954	-0.724085	53.1279	0
0.7467	-32.7278	-0.261259	7.21499	46.4071	0
0.7473	-29.0825	-2.70073	-0.129301	34.8173	0
0.7480	-26.0226	-1.17724	-1.93951	25.9653	0
0.7487	-24.1866	-0.566586	-10.1889	19.5558	0
0.7493	-19.3174	-1.78475	-17.8177	8.26133	0
0.7500	-12.2929	-0.566586	-21.4898	-5.46765	0
0.7507	-5.88036	-0.566586	-31.5494	-18.2867	0
0.7513	2.04881	-0.871913	-33.3855	-29.5812	0
0.7520	9.07331	0.654721	-36.1267	-38.7365	0
0.7527	12.1332	1.5707	-48.9533	-45.4493	0
0.7533	14.2619	2.48668	-44.3761	-50.3343	0
0.7540	20.3551	2.48668	-42.54	-53.6867	0
0.7547	27.3796	1.26538	-50.1687	-56.1292	0
0.7553	28.6035	3.70799	-14.1455	-53.99	0
0.7560	25.8629	3.70799	19.421	-49.4163	0
0.7567	25.5436	-3.00605	-24.231	-45.4493	0
0.7573	23.7343	-4.22736	-67.2623	-37.2039	0
0.7580	17.6145	0.960048	-52.3151	-25.6141	0
0.7587	15.1665	0.0440678	-39.4885	-15.8442	0
0.7593	14.2619	-3.92203	-39.1782	-6.38557	0
0.7600	6.33269	-3.00605	-26.0671	4.2943	0
0.7607	-0.984494	-2.3954	-18.4383	14.0642	0
0.7613	-4.04441	-2.3954	-12.3353	25.0474	0
0.7620	-11.0689	-2.70073	-0.413763	37.8664	0
0.7627	-18.9981	-5.75399	3.23252	45.4972	0
0.7633	-23.282	-6.05932	8.1201	48.243	0
0.7640	-26.9272	-2.3954	12.6973	51.9067	0
0.7647	-28.1512	-1.48257	10.551	54.9558	0
0.7653	-27.8585	-1.78475	20.3261	54.3412	0
0.7660	-31.5038	0.0440678	23.9982	51.5954	0
0.7667	-31.2111	3.09734	16.9643	47.9397	0
0.7673	-24.5059	8.8954	45.9535	40.6122	0
0.7680	-21.446	10.422	69.1501	29.0144	0
0.7687	-19.9294	3.09734	19.1107	16.81	0
0.7693	-14.1288	-0.261259	-31.5494	6.43346	0
0.7700	-9.55225	1.87603	-29.4289	-4.86102	0
0.7707	-4.97569	-1.17724	-29.1186	-17.68	0
0.7713	3.88476	-3.00605	-39.7988	-28.6632	0
0.7720	10.59	0.654721	-38.5834	-37.8185	0
0.7727	13.9692	-0.566586	-43.1606	-44.8347	0
0.7733	18.8384	-3.00605	-50.1687	-49.7197	0
0.7740	23.415	0.0440678	-49.8584	-52.4654	0
0.7747	24.3463	0.654721	-51.3842	-53.6867	0
0.7753	24.639	-2.3954	-49.8584	-53.6867	0
0.7760	27.0869	-1.78475	-50.7894	-52.4654	0
0.7767	30.4395	0.654721	-49.8584	-46.6705	0
0.7773	29.8275	0.960048	-30.0237	-35.6794	0
0.7780	23.7343	0.654721	-23.6103	-24.3929	0
0.7787	19.7697	1.26538	-30.334	-15.2376	0
0.7793	18.8384	4.31864	10.551	-6.68889	0
0.7800	12.4259	7.06344	51.4618	3.38435	0
0.7807	2.66079	2.48668	16.3695	16.1954	0
0.7813	-4.04441	-3.61671	-23.3259	29.629	0
0.7820	-10.4569	-0.871913	-10.8096	38.4731	0
0.7827	-15.9382	2.48668	0.181021	43.0547	0
0.7833	-19.3174	-0.871913	-1.34473	48.5463	0
0.7840	-23.5746	-1.17724	6.90467	54.0379	0
0.7847	-26.3153	3.40266	11.1716	54.0379	0
0.7853	-24.7986	4.01332	13.318	52.5133	0
0.7860	-25.7033	0.960048	16.9643	51.5954	0
0.7867	-29.0825	1.5707	14.8437	46.1038	0
0.7873	-26.0226	2.48668	12.6973	35.1206	0
0.7880	-19.9294	-0.261259	6.59435	25.9653	0
0.7887	-17.7741	-1.48257	-0.413763	18.6379	0
0.7893	-13.8095	0.349395	8.43042	8.56465	0
0.7900	-5.88036	-0.871913	4.16349	-3.33646	0
0.7907	1.43683	-1.48257	-11.094	-16.4588	0
0.7913	8.16864	2.48668	18.8003	-28.9665	0
0.7920	13.0379	3.09734	44.1175	-37.2039	0
0.7927	16.0978	-3.31138	-5.61166	-43.6134	0
0.7933	19.7697	-5.75399	-57.7975	-49.7197	0
0.7940	24.3463	-2.70073	-53.5306	-53.0801	0
0.7947	28.6035	-2.09007	-46.2121	-53.0801	0
0.7953	32.5681	-2.09007	-50.7894	-51.8588	0
0.7960	33.1801	1.26538	-47.1172	-50.6376	0
0.7967	32.2754	2.48668	-47.7379	-47.2772	0
0.7973	32.5681	1.5707	-48.3327	-38.4252	0
0.7980	29.2155	1.87603	-41.3246	-27.1387	0
0.7987	22.191	2.18136	-35.8163	-17.3688	0
0.7993	16.0978	-0.261259	-26.3774	-7.91013	0
0.8000	10.2973	-1.48257	-18.128	3.38435	0
0.8007	4.81604	0.654721	-14.1455	15.8921	0
0.8013	1.14414	5.23148	2.32742	26.8753	0
0.8020	-5.88036	4.92615	11.4819	36.3419	0
0.8027	-12.5856	2.18136	9.33552	44.5793	0
0.8033	-13.1975	6.14746	43.5227	50.0709	0
0.8040	-16.2575	10.7274	76.1841	53.1279	0
0.8047	-24.1866	4.31864	39.2557	54.3412	0
0.8053	-27.2465	-2.70073	-3.46526	53.4313	0
0.8060	-27.2465	-2.09007	2.9222	50.3742	0
0.8067	-29.6945	0.349395	9.95617	46.1038	0
0.8073	-27.2465	1.26538	4.16349	38.1698	0
0.8080	-21.1267	1.5707	6.28402	26.8753	0
0.8087	-18.9981	-0.871913	4.75827	16.81	0
0.8093	-16.8694	-1.17724	-1.93951	7.6547	0
0.8100	-9.84494	2.48668	-8.97348	-4.86102	0
0.8107	-4.04441	1.26538	-19.9641	-17.9834	0
0.8113	0.532159	-2.70073	-24.5413	-29.5812	0
0.8120	7.23736	-2.09007	-30.334	-39.0398	0
0.8127	15.7785	-0.871913	-36.7473	-45.4493	0
0.8133	21.579	0.349395	-26.3774	-49.7197	0
0.8140	23.415	1.26538	-28.1876	-53.6867	0
0.8147	26.7676	-0.871913	-39.4885	-51.8588	0
0.8153	33.1801	0.654721	-2.87048	-50.9409	0
0.8160	34.7234	6.14746	28.2652	-53.6867	0
0.8167	30.1202	4.01332	-16.9126	-49.113	0
0.8173	26.7676	-3.31138	-60.5387	-35.9907	0
0.8180	24.3463	-3.61671	-47.4276	-28.6632	0
0.8187	20.0624	-0.261259	-35.8163	-22.8683	0
0.8193	15.4858	0.654721	-36.7473	-8.52474	0
0.8200	9.39261	0.654721	-29.1186	5.21222	0
0.8207	0.824846	0.960048	-25.1361	14.9742	0
0.8213	-5.88036	0.960048	-20.8692	28.0965	0
0.8220	-11.0689	0.960048	-12.6198	38.7844	0
0.8227	-16.8694	0.654721	-8.66316	42.4401	0
0.8233	-20.222	0.654721	-0.413763	47.6284	0
0.8240	-22.3507	1.26538	3.85317	54.0379	0
0.8247	-26.6346	2.48668	2.01709	54.0379	0
0.8253	-31.2111	3.40266	13.318	50.6855	0
0.8260	-33.3398	0.0440678	15.1282	49.7675	0
0.8267	-33.0471	-3.00605	10.2665	47.0217	0
0.8273	-29.9872	2.48668	45.9535	39.391	0
0.8280	-26.0226	4.92615	70.6759	27.7932	0
0.8287	-24.1866	-3.92203	20.6364	16.81	0
0.8293	-22.058	-8.19346	-29.1186	6.13015	0
0.8300	-14.4215	-4.53269	-27.9031	-5.16433	0
0.8307	-6.17304	-5.44867	-24.5413	-15.2376	0
0.8313	-1.59648	-6.05932	-30.6443	-23.475	0
0.8320	4.81604	-2.09007	-32.4804	-35.0727	0
0.8327	13.3572	-1.48257	-41.6349	-44.2281	0
0.8333	15.1665	-2.70073	-47.7379	-47.5805	0
0.8340	12.7452	-3.31138	-48.0224	-50.023	0
0.8347	16.0978	-4.22736	-51.6945	-51.5475	0
0.8353	22.5103	-3.00605	-48.0224	-50.023	0
0.8360	24.9316	-3.31138	-49.5481	-50.023	0
0.8367	23.7343	-5.75399	-56.2717	-48.1951	0
0.8373	20.3551	-2.3954	-41.9193	-38.4252	0
0.8380	15.7785	1.26538	-31.5494	-27.442	0
0.8387	12.4259	0.0440678	-31.5494	-18.8933	0
0.8393	8.16864	2.48668	10.2665	-6.9922	0
0.8400	1.75612	2.48668	47.1948	6.13015	0
0.8407	-5.26837	-4.22736	9.0252	16.5067	0
0.8413	-10.4569	-4.22736	-31.8597	26.8753	0
0.8420	-15.9382	-0.871913	-19.6537	38.7844	0
0.8427	-22.9627	-4.22736	-6.82709	47.6284	0
0.8433	-29.0825	-4.22736	-5.61166	50.0709	0
0.8440	-32.4351	-0.261259	2.01709	52.21	0
0.8447	-34.5637	-0.871913	2.63774	55.2591	0
0.8453	-37.3043	-0.261259	3.85317	54.3412	0
0.8460	-37.6236	2.48668	8.1201	49.7675	0
0.8467	-36.0804	1.5707	6.59435	48.5463	0
0.8473	-33.9517	0.349395	8.1201	43.358	0
0.8480	-30.5991	0.654721	1.70677	29.9324	0
0.8487	-26.9272	-0.261259	-12.3353	17.4166	0
0.8493	-21.446	2.18136	-4.99101	7.95802	0
0.8500	-14.4215	3.40266	-4.99101	-4.2464	0
0.8507	-7.7163	0.0440678	-19.6537	-17.0654	0
0.8513	-1.91577	0.960048	10.551	-27.1387	0
0.8520	2.66079	3.09734	38.9454	-36.294	0
0.8527	6.0134	-1.17724	-12.3353	-43.3101	0
0.8533	10.59	-3.00605	-65.1159	-46.3592	0
0.8540	15.4858	-0.261259	-55.3666	-49.113	0
0.8547	17.3218	-2.09007	-47.1172	-52.4654	0
0.8553	19.7697	-3.31138	-56.8924	-53.0801	0
0.8560	23.7343	-1.78475	-55.0563	-52.4654	0
0.8567	23.415	-3.00605	-52.0048	-49.7197	0
0.8573	21.2864	-4.53269	-50.4791	-38.1219	0
0.8580	20.0624	-3.00605	-44.3761	-22.8683	0
0.8587	15.4858	-3.00605	-39.1782	-16.1475	0
0.8593	8.78062	-4.22736	-30.334	-10.6559	0
0.8600	3.88476	-3.00605	-24.8516	1.5485	0
0.8607	-1.91577	-0.566586	-22.7052	15.8921	0
0.8613	-9.23296	1.26538	-6.2323	26.8753	0
0.8620	-14.1288	-0.871913	1.70677	36.0306	0
0.8627	-18.7054	-2.3954	2.9222	42.7514	0
0.8633	-23.282	1.5707	45.9535	47.6284	0
0.8640	-26.0226	2.79201	81.0458	50.9888	0
0.8647	-29.6945	-1.78475	38.0145	50.3742	0
0.8653	-34.883	-2.70073	-7.44773	47.9397	0
0.8660	-37.0117	-0.871913	-0.413763	48.243	0
0.8667	-35.1757	-2.09007	5.9737	46.1038	0
0.8673	-31.5038	-2.3954	-0.724085	36.9485	0
0.8680	-28.1512	-1.48257	0.491343	25.9653	0
0.8687	-25.4106	-1.48257	-4.70655	18.6379	0
0.8693	-20.222	1.5707	-12.9301	11.0071	0
0.8700	-14.1288	4.92615	-17.8177	-3.33646	0
0.8707	-9.55225	3.09734	-27.5928	-17.9834	0
0.8713	-4.3637	1.5707	-31.8597	-27.1387	0
0.8720	2.98009	0.349395	-35.8163	-35.3761	0
0.8727	9.68529	-0.871913	-44.3761	-44.8347	0
0.8733	15.4858	2.18136	-37.9627	-50.9409	0
0.8740	18.8384	2.79201	-35.2216	-52.7688	0
0.8747	20.6744	-2.09007	-41.9193	-53.6867	0
0.8753	23.1223	-0.871913	-11.4043	-52.1621	0
0.8760	24.3463	2.48668	18.1797	-50.023	0
0.8767	22.5103	-2.3954	-22.7052	-48.1951	0
0.8773	21.2864	-3.92203	-69.0984	-39.0398	0
0.8780	19.1577	2.48668	-60.2284	-24.3929	0
0.8787	14.5812	1.87603	-46.2121	-16.1475	0
0.8793	10.59	-0.566586	-44.0657	-10.6559	0
0.8800	4.20406	2.79201	-31.5494	1.24519	0
0.8807	-4.3637	4.62082	-19.9641	15.5888	0
0.8813	-8.32829	1.5707	-12.3353	25.9653	0
0.8820	-10.4569	-1.17724	-4.08591	35.1206	0
0.8827	-17.7741	0.349395	0.491343	41.8335	0
0.8833	-24.7986	5.23148	7.80977	46.1038	0
0.8840	-26.9272	8.28475	11.1716	50.6855	0
0.8847	-29.0825	7.67409	10.551	53.7346	0
0.8853	-31.2111	9.20073	21.5415	53.4313	0
0.8860	-31.8231	9.20073	20.6364	51.5954	0
0.8867	-30.8918	4.31864	12.6973	46.1038	0
0.8873	-27.8585	5.5368	48.7206	37.8664	0
0.8880	-25.0913	9.81138	75.5634	30.8503	0
0.8887	-23.8939	4.31864	24.2827	22.9082	0
0.8893	-16.8694	-2.3954	-25.7567	11.6217	0
0.8900	-8.00899	-1.48257	-23.0156	-0.590665	0
0.8907	-6.17304	-1.17724	-24.231	-13.4017	0
0.8913	-4.65639	-3.92203	-37.3421	-25.9174	0
0.8920	2.66079	-4.83801	-38.2731	-35.3761	0
0.8927	9.68529	-2.09007	-42.54	-41.4823	0
0.8933	15.1665	1.26538	-48.0224	-47.2772	0
0.8940	19.7697	1.5707	-48.3327	-50.9409	0
0.8947	20.6744	-1.17724	-53.5306	-51.2442	0
0.8953	21.8983	-0.871913	-53.5306	-50.023	0
0.8960	26.1556	1.5707	-52.3151	-50.9409	0
0.8967	27.6989	2.18136	-54.746	-49.113	0
0.8973	26.1556	1.5707	-39.7988	-39.9577	0
0.8980	24.027	-0.261259	-28.8082	-25.9174	0
0.8987	18.8384	0.654721	-28.1876	-14.9263	0
0.8993	14.2619	7.36876	11.4819	-7.3035	0
0.9000	11.8139	7.97942	48.4103	3.99098	0
0.9007	4.81604	-1.17724	13.9128	17.1133	0
0.9013	-4.04441	-3.92203	-26.3774	26.2686	0
0.9020	-8.94027	0.654721	-15.9816	34.506	0
0.9027	-15.0335	1.87603	-4.39623	44.5793	0
0.9033	-21.446	-0.261259	-4.08591	50.0709	0
0.9040	-25.0913	-1.17724	6.59435	52.21	0
0.9047	-27.2465	-1.78475	11.4819	55.5624	0
0.9053	-29.6945	0.0440678	9.95617	55.2591	0
0.9060	-32.1158	1.5707	11.1716	50.3742	0
0.9067	-33.0471	-0.261259	10.8613	47.0217	0
0.9073	-30.8918	-1.17724	12.387	41.5302	0
0.9080	-26.6346	-0.566586	5.68924	29.629	0
0.9087	-22.058	-0.261259	-2.56016	18.9412	0
0.9093	-17.4814	2.18136	6.90467	9.48257	0
0.9100	-11.3616	2.18136	1.11199	-3.33646	0
0.9107	-4.04441	-0.261259	-15.9816	-15.2376	0
0.9113	4.81604	2.48668	16.654	-23.1716	0
0.9120	11.5212	5.5368	43.2124	-32.9336	0
0.9127	13.3572	0.960048	-8.97348	-43.3101	0
0.9133	13.3572	-4.53269	-58.4181	-47.2772	0
0.9140	15.1665	-5.75399	-52.0048	-47.8918	0
0.9147	20.0624	-4.22736	-51.6945	-50.023	0
0.9153	25.2509	-0.261259	-62.0644	-50.9409	0
0.9160	26.7676	2.48668	-58.7026	-50.6376	0
0.9167	24.639	1.87603	-59.3232	-48.1951	0
0.9173	21.579	0.654721	-57.1769	-39.9577	0
0.9180	19.7697	-0.566586	-44.3761	-27.7453	0
0.9187	17.9338	-1.17724	-38.5834	-17.9834	0
0.9193	14.8738	2.79201	-31.5494	-8.82805	0
0.9200	8.78062	5.23148	-23.9207	3.68767	0
0.9207	1.43683	2.18136	-20.5588	14.6708	0
0.9213	-4.04441	2.48668	-4.70655	22.6049	0
0.9220	-8.94027	6.14746	4.16349	31.4569	0
0.9227	-12.5856	6.45278	3.23252	40.9155	0
0.9233	-15.0335	7.06344	42.5917	47.9397	0
0.9240	-19.6101	7.06344	79.52	52.5133	0
0.9247	-26.9272	1.5707	40.7815	54.9558	0
0.9253	-30.8918	-3.00605	-5.92198	54.3412	0
0.9260	-30.5991	-1.17724	1.70677	52.21	0
0.9267	-28.7632	-0.261259	10.551	48.243	0
0.9273	-27.8585	-1.17724	1.39645	39.6943	0
0.9280	-25.7033	-0.261259	0.491343	28.4078	0
0.9287	-20.834	-0.261259	-2.56016	18.6379	0
0.9293	-15.6455	-2.09007	-7.75805	8.56465	0
0.9300	-11.6809	-3.92203	-8.04251	-4.2464	0
0.9307	-6.17304	-3.00605	-13.5507	-16.1475	0
0.9313	0.824846	0.349395	-21.1795	-24.3929	0
0.9320	6.33269	0.654721	-30.6443	-35.3761	0
0.9327	12.1332	-0.871913	-37.9627	-45.146	0
0.9333	17.6145	0.654721	-30.6443	-48.1951	0
0.9340	19.4504	0.654721	-34.0061	-50.6376	0
0.9347	22.803	-0.566586	-43.4451	-55.2112	0
0.9353	27.9916	3.70799	-8.04251	-54.3013	0
0.9360	28.6035	6.75811	23.9982	-50.6376	0
0.9367	26.7676	2.48668	-18.7486	-49.113	0
0.9373	26.1556	-0.566586	-63.9005	-42.7035	0
0.9380	22.5103	-0.261259	-52.0048	-28.9665	0
0.9387	17.9338	-2.3954	-37.0576	-18.8933	0
0.9393	14.5812	-3.92203	-35.8163	-11.5738	0
0.9400	8.78062	-2.09007	-26.9722	0.32726	0
0.9407	1.75612	-0.261259	-20.5588	12.5397	0
0.9413	-1.91577	0.349395	-14.7662	22.3016	0
0.9420	-6.49234	-0.871913	-4.39623	31.4569	0
0.9427	-13.5168	-3.00605	1.11199	40.0056	0
0.9433	-18.0934	-3.00605	6.59435	45.8005	0
0.9440	-21.446	-1.17724	6.59435	51.2921	0
0.9447	-26.0226	-0.261259	4.16349	55.2591	0
0.9453	-27.8585	1.5707	16.9643	54.0379	0
0.9460	-26.3153	0.349395	19.7055	48.8496	0
0.9467	-25.4106	-1.48257	13.0077	44.5793	0
0.9473	-24.5059	1.5707	46.2639	39.6943	0
0.9480	-21.446	3.09734	74.6583	29.629	0
0.9487	-18.7054	-2.70073	29.7909	17.1133	0
0.9493	-16.5501	-5.75399	-18.7486	9.17926	0
0.9500	-11.6809	-3.92203	-20.2744	0.32726	0
0.9507	-4.3637	-4.83801	-23.0156	-14.3196	0
0.9513	3.27278	-6.05932	-33.3855	-25.6141	0
0.9520	9.68529	-4.83801	-36.437	-31.7123	0
0.9527	13.3572	-4.53269	-46.2121	-39.9577	0
0.9533	17.6145	-3.61671	-52.5996	-48.1951	0
0.9540	23.1223	-1.17724	-50.7894	-50.6376	0
0.9547	26.1556	1.26538	-56.8924	-50.6376	0
0.9553	27.9916	1.26538	-59.0129	-52.1621	0
0.9560	30.7322	-0.261259	-58.7026	-52.4654	0
0.9567	31.6635	-0.261259	-58.1078	-48.1951	0
0.9573	27.9916	3.70799	-40.7039	-39.3431	0
0.9580	23.7343	5.23148	-30.6443	-27.7453	0
0.9587	22.191	3.40266	-30.6443	-19.8112	0
0.9593	21.579	5.23148	9.64585	-13.713	0
0.9600	15.4858	6.75811	45.3587	-1.50061	0
0.9607	4.81604	2.48668	11.4819	14.0642	0
0.9613	-1.59648	-2.3954	-23.9207	24.4408	0
0.9620	-5.26837	-3.00605	-9.56827	31.4569	0
0.9627	-12.2929	-0.871913	1.39645	40.6122	0
0.9633	-17.7741	0.349395	0.491343	47.9397	0
0.9640	-21.446	-1.48257	8.43042	51.9067	0
0.9647	-26.9272	-1.17724	11.7922	54.6525	0
0.9653	-29.6945	1.5707	15.1282	53.4313	0
0.9660	-26.9272	-3.00605	17.8952	48.5463	0
0.9667	-25.4106	-8.19346	12.387	43.358	0
0.9673	-26.9272	-4.83801	12.387	37.2518	0
0.9680	-25.0913	-3.61671	10.8613	28.7111	0
0.9687	-20.5147	-6.05932	3.85317	19.5558	0
0.9693	-17.1621	-2.3954	10.551	8.56465	0
0.9700	-12.2929	-1.48257	4.16349	-2.72185	0
0.9707	-4.04441	-5.14334	-14.4558	-12.1805	0
0.9713	3.27278	0.960048	15.1282	-22.557	0
0.9720	8.78062	7.36876	42.3073	-35.3761	0
0.9727	12.7452	-0.871913	-8.66316	-42.3922	0
0.9733	15.1665	-8.49879	-61.4696	-45.4493	0
0.9740	19.7697	-4.53269	-57.1769	-52.7688	0
0.9747	26.4749	-1.78475	-54.4357	-56.7358	0
0.9753	27.0869	-2.09007	-63.5902	-52.7688	0
0.9760	24.3463	0.960048	-58.7026	-49.113	0
0.9767	26.1556	3.40266	-54.4357	-47.8918	0
0.9773	28.9228	1.5707	-49.2636	-39.3431	0
0.9780	23.7343	-1.48257	-40.1091	-28.3599	0
0.9787	17.6145	-1.78475	-37.9627	-22.2537	0
0.9793	15.4858	0.0440678	-32.7648	-13.713	0
0.9800	11.5212	0.349395	-27.2825	0.630575	0
0.9807	3.88476	0.654721	-23.9207	12.2284	0
0.9813	-3.75172	2.79201	-6.51676	21.695	0
0.9820	-10.4569	1.26538	1.39645	33.2848	0
0.9827	-15.6455	-1.17724	1.11199	40.6122	0
0.9833	-18.3861	4.01332	43.2124	43.9726	0
0.9840	-22.058	6.14746	79.2356	49.7675	0
0.9847	-27.8585	-1.17724	37.1094	54.3412	0
0.9853	-32.1158	-4.83801	-8.35284	51.9067	0
0.9860	-32.4351	-2.09007	1.11199	50.6855	0
0.9867	-31.5038	-1.78475	10.551	49.4642	0
0.9873	-32.4351	-1.78475	4.75827	39.6943	0
0.9880	-29.6945	-1.48257	5.06859	25.662	0
0.9887	-23.282	-4.22736	-1.34473	17.1133	0
0.9893	-18.3861	-3.92203	-8.35284	10.7038	0
0.9900	-15.0335	-2.09007	-10.4992	0.32726	0
0.9907	-8.62097	-3.92203	-17.2229	-11.5738	0
0.9913	-0.984494	-2.09007	-19.9641	-22.8683	0
0.9920	6.33269	-0.261259	-26.9722	-34.4581	0
0.9927	12.7452	-3.92203	-40.1091	-42.0889	0
0.9933	15.1665	-2.09007	-34.9112	-46.0559	0
0.9940	17.3218	2.79201	-34.0061	-52.1621	0
0.9947	22.803	0.960048	-42.54	-56.4325	0
0.9953	26.4749	2.18136	-6.51676	-53.6867	0
0.9960	24.027	5.5368	26.1188	-51.2442	0
0.9967	22.5103	-0.261259	-20.5588	-50.023	0
0.9973	23.415	-4.83801	-69.0984	-41.7856	0
0.9980	20.3551	-1.17724	-54.1254	-26.8354	0
0.9987	15.1665	-0.871913	-38.8678	-16.7621	0
0.9993	14.3151	-1.53608	-29.403	-10.6719	0
1.0000	10.6698	-0.31477	-19.6537	-0.598647	0
1.0007	4.25727	0.295884	-9.56827	14.0483	0
1.0013	-2.47454	3.34915	-4.68069	25.9494	0
1.0020	-7.95578	4.26513	3.54284	33.2768	0
1.0027	-13.7563	-1.53608	9.64585	41.5142	0
1.0033	-18.9449	-3.36489	16.9643	48.227	0
1.0040	-22.9094	-0.31477	20.6364	50.6695	0
1.0047	-25.9694	-0.31477	22.4725	51.8907	0
1.0053	-28.71	1.51719	35.8939	53.7186	0
1.0060	-29.322	1.82252	37.1094	53.4153	0
1.0067	-28.4173	-2.14358	29.4806	50.3662	0
1.0073	-27.8053	0.601211	62.142	43.9567	0
1.0080	-26.5813	5.78862	88.3901	32.9655	0
1.0087	-22.9094	-0.925424	38.9454	22.2856	0
1.0093	-19.8495	-7.02881	-12.025	13.4336	0
1.0100	-15.8849	-0.620097	-10.4992	1.22922	0
1.0107	-7.66309	4.87264	-11.7147	-14.3356	0
1.0113	0.292687	2.43317	-25.1361	-26.2367	0
1.0120	5.16194	1.21186	-24.8258	-33.8675	0
1.0127	10.9625	1.51719	-27.8773	-41.1869	0
1.0133	15.8317	-0.0094431	-34.2906	-46.3752	0
1.0140	18.8916	-1.23075	-35.506	-49.7356	0
1.0147	24.6922	0.295884	-38.5575	-54.006	0
1.0153	29.8807	1.51719	-37.9627	-55.5305	0
1.0160	28.9761	0.601211	-38.2472	-51.2602	0
1.0167	27.7521	0.601211	-41.609	-46.6865	0
1.0173	28.0448	2.12784	-27.8773	-40.8836	0
1.0180	25.3042	0.906537	-17.197	-29.2858	0
1.0187	22.2442	-0.925424	-16.2919	-17.9993	0
1.0193	20.1156	4.26513	22.7828	-9.45064	0
1.0200	14.3151	8.23123	60.9266	1.53254	0
1.0207	6.38591	3.65448	26.1446	15.2695	0
1.0213	0.292687	1.82252	-17.8177	27.1706	0
1.0220	-6.43912	6.7046	-6.51676	36.3259	0
1.0227	-13.1443	7.00993	9.95617	43.6534	0
1.0233	-14.661	2.43317	10.8613	49.7516	0
1.0240	-15.8849	0.601211	17.8952	53.7186	0
1.0247	-22.0048	-0.0094431	21.2571	53.4153	0
1.0253	-25.0381	-1.23075	21.2571	52.8087	0
1.0260	-24.7454	-1.23075	25.2137	53.112	0
1.0267	-26.874	-0.31477	25.8343	49.4483	0
1.0273	-27.8053	-0.31477	23.6879	40.2929	0
1.0280	-22.0048	-0.925424	16.3695	28.9985	0
1.0287	-17.4282	-2.14358	10.2665	19.2365	0
1.0293	-15.8849	-2.75424	17.8952	11.6058	0
1.0300	-10.4037	-3.36489	9.95617	2.14715	0
1.0307	-3.08652	-1.23075	-6.20644	-12.1964	0
1.0313	3.93798	6.09395	24.9034	-24.7122	0
1.0320	10.6698	7.92591	49.6257	-32.9495	0
1.0327	13.7031	0.295884	-2.24984	-40.277	0
1.0333	15.8317	-6.72349	-53.2202	-45.4653	0
1.0340	21.3396	-6.72349	-47.4276	-49.121	0
1.0347	26.2088	-3.97554	-43.4451	-53.3993	0
1.0353	27.4328	-1.83826	-51.0738	-54.006	0
1.0360	29.8807	-1.53608	-46.1863	-50.3422	0
1.0367	31.3974	-2.44891	-42.54	-47.5964	0
1.0373	29.588	0.601211	-37.0318	-40.8836	0
1.0380	25.5968	3.65448	-24.231	-28.0646	0
1.0387	21.3396	2.12784	-17.197	-19.2206	0
1.0393	17.375	1.21186	-10.7837	-13.721	0
1.0400	14.6344	1.21186	-7.73219	-1.81989	0
1.0407	9.44582	-0.31477	-6.82709	13.7449	0
1.0413	0.585375	0.906537	10.5768	25.0314	0
1.0420	-6.73181	2.7385	18.5159	34.1867	0
1.0427	-11.3084	2.43317	17.2746	42.7354	0
1.0433	-14.0756	6.39927	59.0905	48.8337	0
1.0440	-15.8849	9.14721	95.7085	52.4974	0
1.0447	-19.2375	2.7385	54.5133	53.7186	0
1.0453	-24.1334	-3.36489	7.80977	52.1941	0
1.0460	-26.874	-2.44891	16.3695	49.7516	0
1.0467	-26.874	-2.14358	26.1446	46.7025	0
1.0473	-26.262	-3.97554	18.8003	40.5963	0
1.0480	-21.6855	-4.5862	16.0592	30.523	0
1.0487	-16.8162	-4.89152	9.95617	20.4578	0
1.0493	-13.1443	-2.75424	5.06859	10.6878	0
1.0500	-7.95578	-0.31477	4.16349	-1.81989	0
1.0507	-1.86256	-1.83826	-3.15494	-16.4668	0
1.0513	0.878062	-3.67022	-8.66316	-25.9334	0
1.0520	5.48124	-3.67022	-16.6022	-31.1217	0
1.0527	14.3151	-3.05956	-26.3515	-39.0557	0
1.0533	19.8229	-1.83826	-20.5588	-48.5144	0
1.0540	21.3396	-1.83826	-21.1795	-54.006	0
1.0547	24.3995	-0.31477	-28.4979	-54.9239	0
1.0553	28.9761	5.48329	7.52531	-53.3993	0
1.0560	31.7167	5.78862	38.9454	-51.8668	0
1.0567	30.7854	-2.75424	-3.77559	-50.3422	0
1.0573	26.2088	-6.72349	-48.3327	-42.7115	0
1.0580	22.5635	-2.44891	-37.9627	-29.9004	0
1.0587	20.7276	-0.620097	-26.9722	-19.8272	0
1.0593	17.0557	-1.83826	-28.8082	-9.75396	0
1.0600	11.8671	-1.53608	-17.197	2.45046	0
1.0607	6.06661	-0.620097	-5.92198	12.827	0
1.0613	-0.319295	-0.925424	0.491343	22.9003	0
1.0620	-7.34379	-1.23075	7.80977	34.1867	0
1.0627	-12.8516	-0.0094431	13.318	41.2109	0
1.0633	-16.8162	2.43317	22.1622	45.1779	0
1.0640	-21.3928	0.601211	24.6189	51.5874	0
1.0647	-25.9694	-2.75424	23.3776	55.2432	0
1.0653	-28.4173	-1.83826	36.2042	53.4153	0
1.0660	-28.71	-1.23075	38.3506	52.8087	0
1.0667	-29.6146	-1.53608	31.3167	50.6695	0
1.0673	-28.71	3.34915	66.0986	42.7354	0
1.0680	-25.0381	7.00993	91.4416	31.1376	0
1.0687	-21.3928	-0.0094431	39.2557	20.1545	0
1.0693	-19.5568	-6.72349	-12.025	11.9091	0
1.0700	-15.273	-3.67022	-8.35284	2.14715	0
1.0707	-8.88705	0.601211	-4.99101	-10.6719	0
1.0713	-2.76723	0.601211	-14.1455	-21.9664	0
1.0720	2.71401	0.295884	-18.128	-31.1217	0
1.0727	7.60987	1.21186	-30.0237	-40.277	0
1.0733	12.1864	0.295884	-36.7215	-46.3752	0
1.0740	17.0557	-0.925424	-33.0752	-49.7356	0
1.0747	20.1156	-0.925424	-37.6524	-54.6206	0
1.0753	22.8562	-0.925424	-39.4885	-56.4484	0
1.0760	26.2088	-0.925424	-38.5575	-51.2602	0
1.0767	25.9161	0.906537	-41.2987	-46.0719	0
1.0773	22.8562	2.43317	-28.8082	-38.4411	0
1.0780	21.3396	0.295884	-21.4639	-26.8433	0
1.0787	19.8229	-0.31477	-24.5154	-18.9093	0
1.0793	15.539	6.7046	14.2231	-11.8931	0
1.0800	9.73851	11.2814	52.6772	0.925908	0
1.0807	1.19736	4.26513	16.0592	14.0483	0
1.0813	-8.27507	-3.05956	-25.7567	22.2856	0
1.0820	-13.1443	-2.44891	-12.025	30.523	0
1.0827	-18.0402	0.906537	2.32742	39.9896	0
1.0833	-24.4261	1.51719	3.54284	47.0058	0
1.0840	-27.1933	0.601211	14.2231	50.0549	0
1.0847	-28.71	1.82252	18.8003	51.5874	0
1.0853	-32.0626	2.12784	19.7313	52.4974	0
1.0860	-33.2865	-1.53608	23.9982	51.8907	0
1.0867	-32.3819	-3.05956	23.3776	48.8337	0
1.0873	-31.7699	-0.925424	24.6189	43.0387	0
1.0880	-30.2266	-0.925424	19.421	32.3589	0
1.0887	-26.874	-0.925424	8.74074	19.5398	0
1.0893	-23.2287	3.34915	16.0592	10.3845	0
1.0900	-16.8162	4.26513	12.6973	0.925908	0
1.0907	-8.56776	1.51719	-3.15494	-13.1144	0
1.0913	-1.54326	4.26513	27.0497	-25.3188	0
1.0920	2.42132	3.65448	52.3669	-34.4741	0
1.0927	5.16194	-3.36489	-2.24984	-43.6294	0
1.0933	9.73851	-6.72349	-52.9099	-49.121	0
1.0940	14.6344	-5.80751	-44.3761	-50.6535	0
1.0947	18.8916	-6.11283	-40.7039	-52.4814	0
1.0953	22.2442	-3.36489	-48.0224	-53.7027	0
1.0960	23.7875	-1.83826	-41.2987	-52.7847	0
1.0967	22.8562	-3.97554	-41.609	-50.9569	0
1.0973	21.6323	-2.14358	-41.9193	-43.6294	0
1.0980	19.5036	1.82252	-33.67	-30.5071	0
1.0987	15.2464	0.295884	-30.334	-19.2206	0
1.0993	12.7984	-0.31477	-20.5588	-10.9752	0
1.1000	9.73851	3.95981	-11.7147	-0.909944	0
1.1007	2.10203	6.7046	-10.7837	11.3025	0
1.1013	-4.89586	6.7046	7.21499	22.589	0
1.1020	-8.88705	4.87264	21.5674	32.6622	0
1.1027	-11.6277	3.34915	20.6364	40.5963	0
1.1033	-14.9803	6.7046	56.6596	46.0879	0
1.1040	-19.8495	7.00993	92.9673	50.3662	0
1.1047	-26.5813	-0.620097	53.6081	52.1941	0
1.1053	-30.8386	-3.97554	8.1201	53.112	0
1.1060	-31.4506	1.51719	16.9643	55.2432	0
1.1067	-30.2266	4.26513	24.3086	51.8907	0
1.1073	-28.098	2.12784	14.2231	41.5142	0
1.1080	-25.6501	-0.0094431	12.1026	30.2197	0
1.1087	-21.3928	-0.31477	7.80977	20.7611	0
1.1093	-15.8849	0.601211	2.32742	11.3025	0
1.1100	-11.3084	1.21186	-0.413763	2.75378	0
1.1107	-7.05111	0.295884	-8.66316	-7.00816	0
1.1113	-3.08652	-0.31477	-12.3094	-20.7451	0
1.1120	1.49005	0.601211	-19.6537	-31.7283	0
1.1127	10.6698	2.43317	-33.3855	-37.2199	0
1.1133	19.2109	4.26513	-28.8082	-43.6294	0
1.1140	22.2442	1.82252	-26.6618	-50.9569	0
1.1147	25.0115	0.295884	-35.1957	-53.7027	0
1.1153	29.8807	5.17797	-4.99101	-53.088	0
1.1160	29.8807	4.57046	26.1446	-53.088	0
1.1167	26.8208	-4.89152	-12.3094	-50.9569	0
1.1173	26.5281	-8.24697	-55.0563	-43.0228	0
1.1180	25.0115	-3.67022	-45.2812	-32.0316	0
1.1187	20.7276	-1.53608	-31.5494	-22.573	0
1.1193	17.0557	-0.31477	-28.8082	-13.721	0
1.1200	12.1864	1.82252	-18.128	-0.909944	0
1.1207	3.93798	0.906537	-10.1889	12.827	0
1.1213	-2.15524	1.51719	-1.34473	23.2036	0
1.1220	-6.43912	3.34915	9.05106	31.7443	0
1.1227	-11.6277	1.51719	11.4819	40.5963	0
1.1233	-16.4969	-0.31477	20.3261	47.6204	0
1.1240	-20.1688	-1.23075	26.4291	51.2761	0
1.1247	-23.2287	-2.44891	23.3776	54.0219	0
1.1253	-24.1334	-0.0094431	34.3682	55.8578	0
1.1260	-23.5214	2.43317	37.1094	54.6365	0
1.1267	-24.1334	1.82252	29.4806	50.0549	0
1.1273	-24.4261	6.09395	64.8832	41.8175	0
1.1280	-22.2975	7.92591	94.8034	30.2197	0
1.1287	-19.5568	-0.925424	42.6176	18.3186	0
1.1293	-16.2042	-6.41816	-11.4043	9.46661	0
1.1300	-11.0157	-3.05956	-8.66316	0.925908	0
1.1307	-5.50784	-2.14358	-9.87859	-9.14733	0
1.1313	-0.319295	-3.36489	-25.1361	-18.9093	0
1.1320	6.99789	-2.44891	-25.1361	-31.425	0
1.1327	14.3151	-2.44891	-27.5669	-42.7115	0
1.1333	17.987	-2.14358	-34.6009	-45.7686	0
1.1340	20.1156	-2.14358	-37.6524	-47.2931	0
1.1347	23.4682	-4.28087	-41.0142	-54.9239	0
1.1353	26.8208	-3.97554	-37.6524	-56.1451	0
1.1360	28.0448	-1.53608	-37.6524	-49.121	0
1.1367	27.7521	-0.0094431	-43.1348	-47.2931	0
1.1373	26.5281	2.43317	-29.0927	-43.9327	0
1.1380	25.5968	3.34915	-18.4124	-30.8104	0
1.1387	25.0115	2.12784	-17.5073	-19.8272	0
1.1393	21.6323	6.39927	25.2137	-15.5568	0
1.1400	15.2464	10.6738	66.0986	-5.48361	0
1.1407	7.29058	4.26513	31.3167	8.85998	0
1.1413	-0.319295	-3.97554	-12.025	20.4578	0
1.1420	-5.21516	-3.05956	-3.46526	31.441	0
1.1427	-8.56776	-0.31477	7.80977	41.2109	0
1.1433	-13.1443	-0.0094431	8.74074	43.0387	0
1.1440	-17.4282	-0.31477	18.2056	43.3421	0
1.1447	-19.2375	-1.53608	22.4725	50.3662	0
1.1453	-22.2975	-1.83826	25.524	58.3003	0
1.1460	-24.1334	-1.23075	28.2652	57.989	0
1.1467	-22.0048	-0.925424	23.3776	51.5874	0
1.1473	-23.2287	-0.31477	23.6879	43.3421	0
1.1480	-25.9694	-0.925424	20.6364	32.9655	0
1.1487	-20.1688	-2.75424	10.5768	23.2036	0
1.1493	-12.5323	-0.31477	18.5159	14.0483	0
1.1500	-9.17974	2.12784	16.9643	1.22922	0
1.1507	-2.47454	3.04383	1.11199	-10.9752	0
1.1513	6.67859	8.23123	27.9549	-19.5239	0
1.1520	10.3505	8.23123	50.2463	-30.2038	0
1.1527	11.5745	-3.05956	-1.34473	-42.1049	0
1.1533	16.4437	-8.5523	-49.8584	-47.2931	0
1.1540	22.2442	-3.97554	-42.54	-50.3422	0
1.1547	26.2088	-3.05956	-39.773	-54.6206	0
1.1553	27.4328	-3.97554	-47.712	-53.7027	0
1.1560	28.9761	-2.14358	-40.3936	-51.2602	0
1.1567	32.6213	-0.925424	-37.6524	-50.0389	0
1.1573	32.3287	0.295884	-36.7215	-43.0228	0
1.1580	25.3042	1.51719	-28.8082	-31.425	0
1.1587	20.7276	1.51719	-25.1361	-21.9664	0
1.1593	21.0203	1.82252	-19.3434	-14.0323	0
1.1600	16.151	1.51719	-14.1455	-4.26237	0
1.1607	7.60987	0.295884	-10.4992	6.4175	0
1.1613	3.03331	1.21186	7.21499	18.3186	0
1.1620	-3.08652	2.7385	16.0592	29.6131	0
1.1627	-10.4037	3.04383	15.1541	37.8505	0
1.1633	-11.9204	6.09395	53.8926	44.26	0
1.1640	-14.0756	7.31525	89.9158	49.4483	0
1.1647	-22.0048	2.43317	54.5133	51.2761	0
1.1653	-26.874	-2.14358	13.318	51.5874	0
1.1660	-25.9694	-1.23075	17.8952	52.4974	0
1.1667	-26.874	-0.620097	21.8519	49.4483	0
1.1673	-26.874	-2.75424	16.0592	41.5142	0
1.1680	-23.2287	-3.97554	19.421	32.6622	0
1.1687	-19.8495	-1.83826	15.1541	24.4248	0
1.1693	-18.0402	-0.925424	4.47381	14.0483	0
1.1700	-14.9803	-2.75424	-2.56016	1.22922	0
1.1707	-7.95578	-1.23075	-9.56827	-11.5898	0
1.1713	0.585375	0.601211	-9.25794	-22.2697	0
1.1720	6.06661	-2.75424	-13.2404	-31.7283	0
1.1727	9.73851	-4.28087	-23.6103	-39.3591	0
1.1733	16.4437	-0.31477	-19.0331	-43.9327	0
1.1740	22.8562	-0.31477	-20.5588	-45.154	0
1.1747	26.2088	-0.31477	-29.7133	-46.9898	0
1.1753	28.6568	4.26513	1.70677	-50.9569	0
1.1760	29.588	3.95981	30.7219	-52.1781	0
1.1767	29.2687	-1.53608	-10.4992	-47.8998	0
1.1773	28.6568	-3.05956	-54.1254	-40.5803	0
1.1780	25.3042	-3.05956	-45.2812	-32.0316	0
1.1787	21.0203	-3.36489	-34.2906	-21.9664	0
1.1793	18.8916	-0.31477	-32.4545	-12.4998	0
1.1800	15.539	0.601211	-19.9382	-2.1232	0
1.1807	8.22186	-2.75424	-8.04251	10.3845	0
1.1813	-0.319295	-0.620097	-0.413763	21.9823	0
1.1820	-6.73181	3.34915	4.16349	31.441	0
1.1827	-10.6964	2.43317	6.90467	39.6783	0
1.1833	-14.9803	1.51719	18.8003	45.1779	0
1.1840	-20.1688	2.12784	23.3776	49.145	0
1.1847	-23.2287	2.12784	19.1107	53.4153	0
1.1853	-24.7454	2.7385	32.5321	54.3332	0
1.1860	-26.5813	2.12784	35.2991	51.5874	0
1.1867	-25.6501	1.21186	24.6189	48.5303	0
1.1873	-23.2287	6.09395	58.7802	42.4321	0
1.1880	-22.2975	8.84189	90.5365	32.0556	0
1.1887	-18.6522	2.43317	42.6176	23.8102	0
1.1893	-13.7563	-3.05956	-9.25794	16.7941	0
1.1900	-9.47243	-2.75424	-6.82709	5.81087	0
1.1907	-4.28388	-3.36489	-6.82709	-8.53272	0
1.1913	1.49005	-2.14358	-20.5588	-21.3518	0
1.1920	5.48124	0.601211	-21.7743	-31.1217	0
1.1927	11.5745	-1.83826	-26.6618	-39.0557	0
1.1933	18.8916	-4.5862	-33.67	-44.5473	0
1.1940	22.2442	-2.44891	-34.2906	-48.5144	0
1.1947	24.0802	-0.0094431	-36.437	-53.088	0
1.1953	27.7521	0.295884	-34.9112	-55.5305	0
1.1960	29.588	-0.925424	-36.1267	-53.7027	0
1.1967	30.4927	-2.14358	-40.0833	-50.3422	0
1.1973	31.1047	-0.0094431	-26.0412	-45.154	0
1.1980	28.6568	1.51719	-16.8867	-33.8675	0
1.1987	24.3995	0.295884	-17.8177	-22.573	0
1.1993	21.0203	2.7385	20.6364	-16.4668	0
1.2000	16.151	5.48329	57.5648	-6.09024	0
1.2007	10.3505	-0.31477	22.4725	10.6878	0
1.2013	5.16194	-6.11283	-18.7228	22.589	0
1.2020	-1.54326	-3.05956	-5.61166	29.6131	0
1.2027	-8.56776	-0.0094431	8.1201	37.5472	0
1.2033	-12.2397	-1.23075	4.47381	45.1779	0
1.2040	-16.4969	-0.620097	10.8613	49.145	0
1.2047	-21.6855	0.906537	18.8003	52.4974	0
1.2053	-23.2287	-0.31477	21.5674	54.6365	0
1.2060	-22.2975	-2.14358	23.0931	52.8087	0
1.2067	-25.0381	-3.05956	24.3086	49.145	0
1.2073	-26.874	-3.67022	27.6704	45.1779	0
1.2080	-23.8407	-5.50218	21.2571	36.0226	0
1.2087	-18.6522	-4.89152	9.64585	22.2856	0
1.2093	-15.8849	-0.31477	15.1541	12.827	0
1.2100	-12.2397	2.43317	9.95617	4.89294	0
1.2107	-3.08652	2.12784	-6.82709	-9.75396	0
1.2113	5.16194	4.57046	22.4725	-23.1876	0
1.2120	9.73851	6.09395	50.5566	-29.9004	0
1.2127	14.3151	-0.0094431	-0.413763	-38.1378	0
1.2133	19.5036	-4.89152	-53.5306	-46.6865	0
1.2140	22.5635	-1.83826	-45.2812	-49.4323	0
1.2147	25.0115	0.295884	-42.2297	-50.9569	0
1.2153	27.1401	-2.44891	-53.5306	-52.4814	0
1.2160	27.7521	-3.05956	-43.7554	-51.2602	0
1.2167	28.9761	-1.83826	-41.0142	-50.0389	0
1.2173	28.3641	-1.23075	-42.54	-45.154	0
1.2180	23.1755	-0.31477	-26.9722	-33.5562	0
1.2187	17.987	-0.31477	-26.0412	-22.573	0
1.2193	16.763	-0.620097	-23.9207	-14.6389	0
1.2200	12.7984	0.601211	20.6364	-2.4345	0
1.2207	5.48124	1.51719	56.3493	11.9091	0
1.2213	-0.319295	0.601211	34.3682	23.2036	0
1.2220	-4.89586	0.295884	-3.77559	33.2768	0
1.2227	-9.47243	4.26513	0.181021	41.8175	0
1.2233	-14.0756	9.45254	51.7721	47.0058	0
1.2240	-19.8495	7.92591	83.5025	49.4483	0
1.2247	-25.3574	0.295884	45.3587	50.9728	0
1.2253	-27.8053	-4.5862	2.94806	52.4974	0
1.2260	-29.0293	-3.67022	7.80977	51.5874	0
1.2267	-29.6146	-1.23075	14.2231	47.0058	0
1.2273	-29.0293	0.295884	5.06859	41.5142	0
1.2280	-27.1933	-0.31477	5.06859	34.1867	0
1.2287	-22.6168	-2.44891	4.16349	23.2036	0
1.2293	-16.8162	-4.28087	-1.34473	12.2124	0
1.2300	-12.2397	-3.97554	-3.15494	3.36839	0
1.2307	-6.43912	-2.14358	-7.73219	-8.84402	0
1.2313	0.585375	-0.925424	-11.094	-21.3518	0
1.2320	4.54996	-1.23075	-15.9816	-30.2038	0
1.2327	8.22186	-1.23075	-25.1361	-39.0557	0
1.2333	13.7031	-0.0094431	-22.0846	-47.5964	0
1.2340	17.6677	-1.83826	-24.231	-50.6535	0
1.2347	20.7276	-2.44891	-32.1442	-51.2602	0
1.2353	24.6922	3.34915	0.491343	-54.6206	0
1.2360	26.8208	5.17797	32.2476	-55.8338	0
1.2367	27.1401	-2.14358	-7.44773	-50.0389	0
1.2373	28.6568	-6.72349	-53.5306	-39.6624	0
1.2380	26.5281	-5.80751	-46.4966	-30.5071	0
1.2387	19.8229	-5.19685	-33.3855	-24.4009	0
1.2393	15.2464	-3.97554	-31.2391	-15.8602	0
1.2400	13.4104	-1.83826	-24.231	-3.65574	0
1.2407	7.29058	-0.620097	-19.0331	8.85998	0
1.2413	-1.25057	-0.0094431	-9.87859	23.2036	0
1.2420	-5.82714	-0.31477	1.42231	35.1047	0
1.2427	-10.4037	-0.620097	5.68924	39.6783	0
1.2433	-16.8162	-0.31477	15.1541	43.3421	0
1.2440	-20.4615	-1.83826	21.8519	50.6695	0
1.2447	-22.9094	-1.23075	21.5674	54.6365	0
1.2453	-26.874	3.95981	34.3682	51.5874	0
1.2460	-28.4173	3.65448	36.5146	50.3662	0
1.2467	-25.9694	0.601211	28.8858	51.5874	0
1.2473	-25.6501	4.87264	63.3574	45.4812	0
1.2480	-24.4261	6.7046	90.8209	32.9655	0
1.2487	-18.9449	-1.23075	40.7815	24.1215	0
1.2493	-14.9803	-3.97554	-10.4992	16.7941	0
1.2500	-12.2397	-1.23075	-7.44773	4.58963	0
1.2507	-5.82714	-2.14358	-8.35284	-9.45064	0
1.2513	1.49005	-1.53608	-23.9207	-19.8272	0
1.2520	5.77392	-1.53608	-26.0412	-28.9825	0
1.2527	10.3505	-3.67022	-28.1876	-39.0557	0
1.2533	15.2464	-1.23075	-33.67	-44.5473	0
1.2540	19.2109	1.21186	-35.1957	-46.3752	0
1.2547	23.4682	-1.23075	-37.0318	-50.0389	0
1.2553	25.3042	-2.14358	-36.1267	-53.088	0
1.2560	26.2088	-2.75424	-38.2472	-52.4814	0
1.2567	28.6568	-3.36489	-41.2987	-48.8177	0
1.2573	27.4328	0.906537	-28.8082	-42.7115	0
1.2580	22.2442	2.12784	-23.3	-30.8104	0
1.2587	19.8229	-0.0094431	-19.0331	-18.3026	0
1.2593	18.8916	6.09395	27.0497	-11.5898	0
1.2600	12.7984	10.0632	62.142	-4.56568	0
1.2607	5.16194	1.51719	25.2137	8.24537	0
1.2613	-1.25057	-3.36489	-11.4043	20.7611	0
1.2620	-8.27507	0.906537	-0.413763	29.6131	0
1.2627	-14.3683	1.51719	9.33552	38.4651	0
1.2633	-18.6522	-0.31477	12.6973	44.5633	0
1.2640	-25.0381	0.295884	25.2137	47.0058	0
1.2647	-29.6146	-0.31477	29.7909	50.6695	0
1.2653	-29.6146	0.601211	29.7909	54.9399	0
1.2660	-28.4173	2.12784	30.7219	54.6365	0
1.2667	-29.9339	1.21186	23.9982	51.2761	0
1.2673	-30.2266	0.601211	20.9467	43.9567	0
1.2680	-26.874	2.43317	15.4385	33.5801	0
1.2687	-23.2287	3.34915	7.80977	24.1215	0
1.2693	-20.4615	2.7385	16.3695	15.8761	0
1.2700	-16.8162	0.601211	15.1541	5.81087	0
1.2707	-9.79172	0.601211	3.85317	-6.70485	0
1.2713	-1.25057	5.48329	34.0579	-20.1305	0
1.2720	3.64529	6.39927	57.2544	-32.0316	0
1.2727	6.06661	-1.83826	7.52531	-40.277	0
1.2733	11.5745	-7.94479	-39.773	-44.244	0
1.2740	17.987	-5.19685	-35.1957	-47.8998	0
1.2747	21.6323	-0.620097	-35.506	-51.8668	0
1.2753	23.7875	-0.31477	-44.6605	-53.088	0
1.2760	25.0115	-1.53608	-38.2472	-51.8668	0
1.2767	23.4682	-1.23075	-36.7215	-49.121	0
1.2773	22.5635	-0.925424	-37.9627	-43.6294	0
1.2780	21.9516	-1.23075	-31.8597	-33.5562	0
1.2787	18.599	-0.31477	-26.9722	-22.8763	0
1.2793	14.6344	-1.23075	-19.0331	-15.2456	0
1.2800	10.9625	-3.67022	-12.3094	-6.09024	0
1.2807	5.48124	-2.14358	-8.97348	6.72081	0
1.2813	-0.0266079	2.12784	8.43042	18.0153	0
1.2820	-4.89586	1.21186	18.2056	27.7772	0
1.2827	-10.6964	0.295884	18.2056	38.1538	0
1.2833	-15.273	5.48329	56.3493	47.0058	0
1.2840	-18.0402	7.31525	92.657	50.9728	0
1.2847	-21.3928	-0.31477	55.1339	51.8907	0
1.2853	-25.3574	-4.89152	10.8613	50.9728	0
1.2860	-27.8053	-2.14358	18.5159	49.7516	0
1.2867	-28.098	-0.620097	23.9982	48.5303	0
1.2873	-27.8053	-2.14358	15.4385	42.4321	0
1.2880	-26.262	-1.83826	20.6364	30.523	0
1.2887	-22.6168	-1.23075	16.6798	19.5398	0
1.2893	-17.7209	-2.14358	8.74074	12.5237	0
1.2900	-12.2397	-2.14358	12.387	3.97502	0
1.2907	-6.73181	0.601211	-1.34473	-8.2294	0
1.2913	-0.931278	0.601211	-12.3094	-21.0484	0
1.2920	5.48124	-3.05956	20.3261	-31.7283	0
1.2927	12.1864	-1.53608	44.7381	-40.8836	0
1.2933	16.151	3.95981	10.5768	-46.3752	0
1.2940	17.987	0.601211	-41.609	-48.8177	0
1.2947	22.5635	-2.44891	-46.1863	-50.6535	0
1.2953	28.0448	6.09395	-0.413763	-52.1781	0
1.2960	29.8807	8.84189	22.4725	-52.4814	0
1.2967	28.9761	-1.53608	-19.9382	-50.6535	0
1.2973	27.7521	-5.80751	-59.918	-44.5473	0
1.2980	26.2088	-1.23075	-50.7635	-34.1708	0
1.2987	22.5635	0.295884	-36.437	-22.573	0
1.2993	17.0557	0.295884	-34.6009	-12.4998	0
1.3000	12.4791	1.51719	-26.9722	-3.34444	0
1.3007	8.83384	1.82252	-19.9382	6.11418	0
1.3013	1.49005	3.04383	-13.8352	18.6219	0
1.3020	-6.73181	2.43317	-5.30134	31.441	0
1.3027	-10.6964	0.295884	1.70677	39.6783	0
1.3033	-15.8849	1.51719	11.4819	44.26	0
1.3040	-22.0048	2.43317	14.2231	50.0549	0
1.3047	-24.4261	1.51719	13.318	55.8578	0
1.3053	-25.3574	2.43317	28.8858	55.2432	0
1.3060	-27.8053	1.21186	32.8424	49.145	0
1.3067	-29.0293	-0.31477	25.8343	46.0879	0
1.3073	-27.1933	7.31525	61.2369	44.26	0
1.3080	-24.1334	11.5867	90.2262	34.1867	0
1.3087	-20.7808	1.51719	41.0918	21.679	0
1.3093	-19.2375	-6.72349	-10.4992	14.9662	0
1.3100	-16.4969	-4.89152	-8.66316	5.81087	0
1.3107	-11.0157	-3.05956	-9.56827	-7.92609	0
1.3113	-3.99119	-3.05956	-22.7052	-20.1305	0
1.3120	1.80934	-3.05956	-24.231	-30.2038	0
1.3127	6.67859	-2.44891	-27.8773	-39.0557	0
1.3133	11.5745	-1.23075	-32.7648	-43.6294	0
1.3140	17.375	-1.53608	-36.7215	-47.8998	0
1.3147	21.9516	-3.97554	-44.3761	-53.088	0
1.3153	23.4682	-3.05956	-41.9193	-52.7847	0
1.3160	23.7875	-1.23075	-38.2472	-50.0389	0
1.3167	25.0115	-1.53608	-40.7039	-48.5144	0
1.3173	24.3995	-1.23075	-28.1876	-43.6294	0
1.3180	21.0203	0.295884	-20.5588	-32.6462	0
1.3187	17.375	2.12784	-21.4639	-21.6551	0
1.3193	15.2464	5.78862	18.5159	-14.6389	0
1.3200	10.9625	6.7046	55.4184	-6.40153	0
1.3207	3.32599	1.21186	18.2056	4.89294	0
1.3213	-4.89586	-3.36489	-21.7743	17.0974	0
1.3220	-11.3084	-3.67022	-4.99101	28.0885	0
1.3227	-16.4969	-2.44891	11.7922	38.7684	0
1.3233	-20.4615	-1.53608	10.8613	46.0879	0
1.3240	-25.0381	-2.14358	18.2056	49.4483	0
1.3247	-29.9339	-1.53608	22.4725	52.4974	0
1.3253	-33.2865	1.51719	21.2571	55.2432	0
1.3260	-34.5105	0.906537	21.8519	53.112	0
1.3267	-34.1912	-1.83826	20.6364	48.227	0
1.3273	-31.7699	-0.0094431	22.7828	42.4321	0
1.3280	-27.8053	0.295884	17.8952	33.2768	0
1.3287	-25.0381	-3.36489	8.74074	22.589	0
1.3293	-21.0735	-2.14358	16.0592	14.0483	0
1.3300	-15.273	2.12784	13.318	3.6717	0
1.3307	-8.56776	2.43317	-0.103441	-9.75396	0
1.3313	-1.86256	4.87264	30.1012	-20.7451	0
1.3320	4.25727	4.87264	55.4184	-29.9004	0
1.3327	7.29058	-2.44891	5.06859	-39.0557	0
[truncated: 41,416 more rows]
