# Supplementary material for: Identification of Haptic Based Guiding Using Hard Reins
Source: PLoS One. 2015 Jul 22;10(7):e0132020. doi: 10.1371/journal.pone.0132020 (PMC4511788; doi:10.1371/journal.pone.0132020)
Supplement: S3 File — (ZIP) [file pone.0132020.s003.zip › EMGData1/Subject7/T18/t18.txt]

0.0000	13.1113	2.58794	24.3317	0.32362	0
0.0007	13.1113	2.58794	24.3317	-2.42715	0
0.0013	13.1113	2.58794	24.3317	-3.94816	0
0.0020	13.1113	2.58794	24.3317	-2.42715	0
0.0027	13.1113	2.58794	24.3317	-0.899663	0
0.0033	13.1113	2.58794	24.3317	0.32362	0
0.0040	13.1113	2.58794	24.3317	0.627822	0
0.0047	13.1113	2.58794	24.3317	-0.59546	0
0.0053	13.1113	2.58794	24.3317	-0.291258	0
0.0060	13.1113	2.58794	24.3317	0.32362	0
0.0067	13.1113	2.58794	24.3317	-2.12294	0
0.0073	13.1113	2.58794	24.3317	-3.64396	0
0.0080	13.1113	2.58794	24.3317	-1.50807	0
0.0087	13.1113	2.58794	24.3317	0.0194172	0
0.0093	13.1113	2.58794	24.3317	0.0194172	0
0.0100	13.1113	2.58794	24.3317	1.23623	0
0.0107	13.1113	2.58794	24.3317	3.06791	0
0.0113	13.1113	2.58794	24.3317	2.15531	0
0.0120	-9.15806	2.58794	47.2186	-1.50807	0
0.0127	-11.8995	2.58794	10.9061	-3.33975	0
0.0133	-18.932	2.58794	-34.5682	-3.33975	0
0.0140	-18.6141	2.58794	-31.5026	-0.59546	0
0.0147	-15.5747	2.58794	-24.4902	2.45951	0
0.0153	-16.4885	2.58794	-34.2511	2.15531	0
0.0160	-19.2299	2.58794	-29.3707	-1.20387	0
0.0167	-19.2299	2.58794	-24.1907	-2.12294	0
0.0173	-19.5279	2.58794	-25.1069	-2.42715	0
0.0180	-22.8852	2.58794	-16.5617	-2.73135	0
0.0187	-25.6465	2.58794	-20.2089	-1.20387	0
0.0193	-24.7129	2.58794	-23.2745	-0.59546	0
0.0200	-21.3556	2.58794	15.487	-3.03555	0
0.0207	-21.0576	2.58794	48.1348	-3.03555	0
0.0213	-25.0307	2.58794	19.7684	-2.42715	0
0.0220	-28.388	2.58794	-25.4064	-2.73135	0
0.0227	-28.388	2.58794	-24.4902	-1.20387	0
0.0233	-26.8583	2.58794	19.7684	-0.59546	0
0.0240	-26.2425	2.58794	43.871	-2.42715	0
0.0247	-26.5604	2.58794	5.42661	-1.50807	0
0.0253	-28.388	2.58794	-37.9158	0.0194172	0
0.0260	-29.3018	2.58794	-32.4187	-2.12294	0
0.0267	-28.0702	2.58794	-22.0412	-2.42715	0
0.0273	-27.4742	2.58794	-27.2388	0.0194172	0
0.0280	-29.0038	2.58794	-22.3584	-0.59546	0
0.0287	-29.3018	2.58794	-21.4422	-1.81227	0
0.0293	-28.388	2.58794	-26.0231	1.23623	0
0.0300	-28.686	2.58794	-18.6936	2.45951	0
0.0307	-28.388	2.58794	-20.8255	-0.59546	0
0.0313	-26.5604	2.58794	-19.9093	-1.20387	0
0.0320	-25.0307	2.58794	18.8522	1.54043	0
0.0327	-23.799	2.58794	46.9191	2.45951	0
0.0333	-24.7129	2.58794	17.6189	1.23623	0
0.0340	-27.7722	2.58794	-26.9216	1.23623	0
0.0347	-28.388	2.58794	-27.8378	3.06791	0
0.0353	-27.1563	2.58794	16.1037	4.8996	0
0.0360	-26.8583	2.58794	19.7684	3.98052	0
0.0367	-26.8583	2.58794	19.7684	2.15531	0
0.0373	-26.8583	2.58794	19.7684	0.32362	0
0.0380	-26.8583	2.58794	19.7684	-0.59546	0
0.0387	-26.8583	2.58794	19.7684	-1.20387	0
0.0393	-26.8583	2.58794	19.7684	-0.59546	0
0.0400	-26.8583	2.58794	19.7684	-0.59546	0
0.0407	-26.8583	2.58794	19.7684	-0.291258	0
0.0413	-26.8583	2.58794	19.7684	0.932025	0
0.0420	-26.8583	2.58794	19.7684	1.54043	0
0.0427	-26.8583	2.58794	19.7684	0.932025	0
0.0433	-26.8583	2.58794	19.7684	0.932025	0
0.0440	-26.8583	2.58794	19.7684	0.627822	0
0.0447	-26.8583	2.58794	19.7684	0.32362	0
0.0453	-26.8583	2.58794	19.7684	1.23623	0
0.0460	-26.8583	2.58794	19.7684	0.932025	0
0.0467	-26.8583	2.58794	19.7684	-0.59546	0
0.0473	-26.8583	2.58794	19.7684	0.0194172	0
0.0480	-16.7865	2.58794	42.9548	0.627822	0
0.0487	-19.2299	2.58794	6.32518	-0.899663	0
0.0493	-19.8458	2.58794	-37.6163	-0.899663	0
0.0500	-19.5279	2.58794	-31.5026	1.84463	0
0.0507	-17.0845	2.58794	-21.125	3.06791	0
0.0513	-14.045	2.58794	-27.8378	2.15531	0
0.0520	-15.8726	2.58794	-24.4902	0.627822	0
0.0527	-18.3161	2.58794	-22.3584	0.32362	0
0.0533	-16.4885	2.58794	-22.6579	0.932025	0
0.0540	-15.5747	2.58794	-14.1127	0.0194172	0
0.0547	-16.1706	2.58794	-19.2927	-0.899663	0
0.0553	-14.641	2.58794	-19.6098	1.84463	0
0.0560	-14.343	2.58794	18.5351	3.37212	0
0.0567	-13.7272	2.58794	46.0029	0.0194172	0
0.0573	-10.0719	2.58794	18.8522	-1.50807	0
0.0580	-7.94626	2.58794	-22.3584	1.23623	0
0.0587	-8.24424	2.58794	-22.0412	1.23623	0
0.0593	-6.4166	2.58794	21.6007	0.627822	0
0.0600	-6.4166	2.58794	21.6007	1.54043	0
0.0607	-6.4166	2.58794	21.6007	-0.899663	0
0.0613	-6.4166	2.58794	21.6007	-4.25883	0
0.0620	-6.4166	2.58794	21.6007	-2.42715	0
0.0627	-6.4166	2.58794	21.6007	-1.20387	0
0.0633	-6.4166	2.58794	21.6007	-2.12294	0
0.0640	-6.4166	2.58794	21.6007	-0.291258	0
0.0647	-6.4166	2.58794	21.6007	2.15531	0
0.0653	-6.4166	2.58794	21.6007	1.84463	0
0.0660	-6.4166	2.58794	21.6007	1.54043	0
0.0667	-6.4166	2.58794	21.6007	1.84463	0
0.0673	-6.4166	2.58794	21.6007	1.23623	0
0.0680	-6.4166	2.58794	21.6007	1.23623	0
0.0687	-6.4166	2.58794	21.6007	0.932025	0
0.0693	-6.4166	2.58794	21.6007	0.0194172	0
0.0700	-6.4166	2.58794	21.6007	-0.291258	0
0.0707	-6.4166	2.58794	21.6007	0.932025	0
0.0713	-6.4166	2.58794	21.6007	1.54043	0
0.0720	4.27111	2.58794	49.0509	1.23623	0
0.0727	4.27111	2.58794	11.2232	0.32362	0
0.0733	0.297985	2.58794	-30.5864	-0.59546	0
0.0740	0	2.58794	-22.3584	-1.50807	0
0.0747	1.82764	2.58794	-14.7294	-2.12294	0
0.0753	1.82764	2.58794	-22.3584	-2.12294	0
0.0760	3.65528	2.58794	-13.1965	-2.42715	0
0.0767	6.39674	2.58794	-10.7475	-1.50807	0
0.0773	6.39674	2.58794	-15.6456	-0.291258	0
0.0780	8.24424	2.58794	-4.9509	-0.291258	0
0.0787	9.75403	2.58794	-7.10041	-1.50807	0
0.0793	9.45605	2.58794	-10.1485	-0.59546	0
0.0800	10.9857	2.58794	28.9126	1.84463	0
0.0807	11.8995	2.58794	60.6618	1.23623	0
0.0813	7.92639	2.58794	30.7449	-1.81227	0
0.0820	5.48292	2.58794	-14.1127	-1.50807	0
0.0827	7.33042	2.58794	-14.1127	0.627822	0
0.0833	9.15806	2.58794	28.9126	0.932025	0
0.0840	9.15806	2.58794	28.9126	0.32362	0
0.0847	9.15806	2.58794	28.9126	-0.59546	0
0.0853	9.15806	2.58794	28.9126	-0.291258	0
0.0860	9.15806	2.58794	28.9126	0.32362	0
0.0867	9.15806	2.58794	28.9126	-0.59546	0
0.0873	9.15806	2.58794	28.9126	-0.899663	0
0.0880	9.15806	2.58794	28.9126	0.32362	0
0.0887	9.15806	2.58794	28.9126	0.627822	0
0.0893	9.15806	2.58794	28.9126	0.932025	0
0.0900	9.15806	2.58794	28.9126	1.54043	0
0.0907	9.15806	2.58794	28.9126	-0.291258	0
0.0913	9.15806	2.58794	28.9126	-2.42715	0
0.0920	9.15806	2.58794	28.9126	-0.291258	0
0.0927	9.15806	2.58794	28.9126	0.932025	0
0.0933	9.15806	2.58794	28.9126	-0.59546	0
0.0940	9.15806	2.58794	28.9126	-0.291258	0
0.0947	9.15806	2.58794	28.9126	0.32362	0
0.0953	9.15806	2.58794	28.9126	-0.59546	0
0.0960	10.9857	2.58794	50.8833	-0.899663	0
0.0967	8.54223	2.58794	12.1394	0.32362	0
0.0973	4.88695	2.58794	-28.4545	0.932025	0
0.0980	4.5691	2.58794	-21.7417	0.32362	0
0.0987	5.80077	2.58794	-15.0289	-0.899663	0
0.0993	6.39674	2.58794	-22.9574	-0.59546	0
0.1000	5.80077	2.58794	-18.6936	-0.59546	0
0.1007	5.18493	2.58794	-19.2927	-1.50807	0
0.1013	5.80077	2.58794	-22.0412	0.32362	0
0.1020	6.39674	2.58794	-10.448	3.06791	0
0.1027	3.65528	2.58794	-13.8132	1.23623	0
0.1033	1.82764	2.58794	-17.1608	-1.50807	0
0.1040	5.48292	2.58794	20.3674	-0.59546	0
0.1047	7.01257	2.58794	50.8833	0.627822	0
0.1053	4.5691	2.58794	23.4155	0.32362	0
0.1060	3.65528	2.58794	-19.6098	-0.899663	0
0.1067	4.5691	2.58794	-19.6098	-2.73135	0
0.1073	3.65528	2.58794	24.9483	-3.33975	0
0.1080	9.15806	2.58794	28.9126	-1.20387	0
0.1087	9.15806	2.58794	28.9126	1.23623	0
0.1093	9.15806	2.58794	28.9126	1.23623	0
0.1100	9.15806	2.58794	28.9126	0.32362	0
0.1107	9.15806	2.58794	28.9126	-0.59546	0
0.1113	9.15806	2.58794	28.9126	-0.59546	0
0.1120	9.15806	2.58794	28.9126	-0.291258	0
0.1127	9.15806	2.58794	28.9126	0.32362	0
0.1133	9.15806	2.58794	28.9126	0.32362	0
0.1140	9.15806	2.58794	28.9126	1.23623	0
0.1147	9.15806	2.58794	28.9126	3.06791	0
0.1153	9.15806	2.58794	28.9126	3.06791	0
0.1160	9.15806	2.58794	28.9126	0.627822	0
0.1167	9.15806	2.58794	28.9126	-0.59546	0
0.1173	9.15806	2.58794	28.9126	0.627822	0
0.1180	9.15806	2.58794	28.9126	1.23623	0
0.1187	9.15806	2.58794	28.9126	0.0194172	0
0.1193	9.15806	2.58794	28.9126	-0.59546	0
0.1200	-7.62841	2.58794	42.6553	-1.50807	0
0.1207	-10.3699	2.58794	8.7742	-3.33975	0
0.1213	-10.9857	2.58794	-33.3349	-1.81227	0
0.1220	-9.15806	2.58794	-31.203	1.23623	0
0.1227	-9.45605	2.58794	-21.125	0.932025	0
0.1233	-10.3699	2.58794	-22.6579	0.0194172	0
0.1240	-10.0719	2.58794	-17.7774	1.23623	0
0.1247	-9.7739	2.58794	-17.7774	0.32362	0
0.1253	-9.15806	2.58794	-19.6098	-0.59546	0
0.1260	-8.54223	2.58794	-11.6637	1.23623	0
0.1267	-9.15806	2.58794	-18.3941	2.15531	0
0.1273	-6.4166	2.58794	-19.9093	0.32362	0
0.1280	-3.05931	2.58794	20.3674	-1.20387	0
0.1287	-3.65528	2.58794	49.9671	-0.899663	0
0.1293	-5.50278	2.58794	22.5169	0.932025	0
0.1300	-7.33042	2.58794	-17.4779	2.15531	0
0.1307	-9.7739	2.58794	-16.5617	1.23623	0
0.1313	-9.7739	2.58794	24.6488	1.54043	0
0.1320	-8.24424	2.58794	49.0509	1.84463	0
0.1327	-9.15806	2.58794	9.9899	0.32362	0
0.1333	-11.8995	2.58794	-36.0835	0.627822	0
0.1340	-13.4292	2.58794	-30.5864	1.23623	0
0.1347	-12.2174	2.58794	-17.4779	0.32362	0
0.1353	-8.54223	2.58794	-23.8736	1.23623	0
0.1360	-9.15806	2.58794	-22.3584	1.54043	0
0.1367	-12.8133	2.58794	-21.125	-2.42715	0
0.1373	-11.3035	2.58794	-24.7898	-4.56304	0
0.1380	-7.33042	2.58794	-19.6098	-3.33975	0
0.1387	-7.94626	2.58794	-22.3584	-2.42715	0
0.1393	-7.33042	2.58794	-20.526	-0.899663	0
0.1400	-3.35729	2.58794	18.5351	-1.50807	0
0.1407	-3.65528	2.58794	49.0509	-4.25883	0
0.1413	-6.4166	2.58794	25.2478	-3.03555	0
0.1420	-6.4166	2.58794	-16.8613	0.32362	0
0.1427	-6.09875	2.58794	-21.125	-1.50807	0
0.1433	-5.50278	2.58794	19.1517	-3.33975	0
0.1440	-2.44347	2.58794	42.9548	-0.899663	0
0.1447	-1.23167	2.58794	4.19329	1.84463	0
0.1453	-3.97313	2.58794	-37.9158	1.23623	0
0.1460	-5.18493	2.58794	-32.4187	0.0194172	0
0.1467	-2.44347	2.58794	-25.1069	0.32362	0
0.1473	-2.74146	2.58794	-30.5864	1.54043	0
0.1480	-6.4166	2.58794	-22.9574	1.54043	0
0.1487	-5.50278	2.58794	-20.526	-0.59546	0
0.1493	-0.913819	2.58794	-25.7059	-0.291258	0
0.1500	-0.913819	2.58794	-18.6936	2.15531	0
0.1507	-3.05931	2.58794	-20.2089	1.23623	0
0.1513	-1.82764	2.58794	-19.6098	0.0194172	0
0.1520	0	2.58794	16.1037	2.76371	0
0.1527	0.297985	2.58794	43.5715	4.5954	0
0.1533	0.615835	2.58794	17.936	2.15531	0
0.1540	0.913819	2.58794	-22.3584	1.23623	0
0.1547	2.74146	2.58794	-21.7417	2.76371	0
0.1553	5.18493	2.58794	23.116	2.45951	0
0.1560	4.5691	2.58794	47.5357	1.23623	0
0.1567	0.913819	2.58794	6.02566	0.627822	0
0.1573	0.297985	2.58794	-37.2992	-0.291258	0
0.1580	2.12562	2.58794	-29.0711	-0.59546	0
0.1587	0.615835	2.58794	-20.2089	-0.59546	0
0.1593	-0.913819	2.58794	-26.0231	-0.899663	0
0.1600	0.297985	2.58794	-18.077	-0.291258	0
0.1607	0	2.58794	-14.7294	-1.20387	0
0.1613	-0.913819	2.58794	-18.077	-3.64396	0
0.1620	1.2118	2.58794	-11.0647	-3.03555	0
0.1627	1.82764	2.58794	-15.9451	0.32362	0
0.1633	-0.297985	2.58794	-15.3284	1.54043	0
0.1640	3.03944	2.58794	23.116	0.627822	0
0.1647	10.0719	2.58794	48.1348	0.627822	0
0.1653	7.92639	2.58794	20.6846	2.45951	0
0.1660	1.82764	2.58794	-18.6936	3.06791	0
0.1667	4.88695	2.58794	-21.4422	1.23623	0
0.1673	10.6877	2.58794	18.8522	1.84463	0
0.1680	10.3699	2.58794	46.32	3.06791	0
0.1687	8.24424	2.58794	9.69038	1.84463	0
0.1693	6.39674	2.58794	-34.8678	2.15531	0
0.1700	3.65528	2.58794	-29.6702	4.2912	0
0.1707	4.27111	2.58794	-20.2089	2.45951	0
0.1713	6.39674	2.58794	-26.6221	0.0194172	0
0.1720	6.39674	2.58794	-21.7417	1.84463	0
0.1727	5.18493	2.58794	-20.526	3.06791	0
0.1733	6.09875	2.58794	-22.9574	1.84463	0
0.1740	7.62841	2.58794	-14.1127	2.76371	0
0.1747	7.62841	2.58794	-17.4779	5.2038	0
0.1753	5.80077	2.58794	-16.2446	4.5954	0
0.1760	5.48292	2.58794	21.6007	2.15531	0
0.1767	8.24424	2.58794	46.6195	1.23623	0
0.1773	9.75403	2.58794	20.0679	2.45951	0
0.1780	9.15806	2.58794	-17.7774	2.76371	0
0.1787	10.0719	2.58794	-20.526	0.32362	0
0.1793	10.9857	2.58794	18.8522	-1.50807	0
0.1800	9.75403	2.58794	48.1348	-0.59546	0
0.1807	8.54223	2.58794	13.6546	0.932025	0
0.1813	6.71459	2.58794	-30.9035	1.84463	0
0.1820	3.97313	2.58794	-23.8736	3.06791	0
0.1827	4.27111	2.58794	-11.0647	1.84463	0
0.1833	7.92639	2.58794	-18.3941	-1.50807	0
0.1840	9.45605	2.58794	-15.3284	-2.42715	0
0.1847	6.39674	2.58794	-14.1127	-0.899663	0
0.1853	4.27111	2.58794	-18.6936	0.32362	0
0.1860	5.48292	2.58794	-11.3642	1.23623	0
0.1867	4.88695	2.58794	-12.5799	0.627822	0
0.1873	4.27111	2.58794	-12.5799	0.32362	0
0.1880	8.24424	2.58794	23.4155	1.23623	0
0.1887	10.9857	2.58794	52.7157	-0.59546	0
0.1893	7.33042	2.58794	27.0802	-3.33975	0
0.1900	5.48292	2.58794	-14.4122	-0.59546	0
0.1907	7.92639	2.58794	-15.6456	1.54043	0
0.1913	8.24424	2.58794	27.9964	0.32362	0
0.1920	6.39674	2.58794	55.4642	0.32362	0
0.1927	5.80077	2.58794	16.4032	1.23623	0
0.1933	4.5691	2.58794	-30.2868	-1.81227	0
0.1940	2.74146	2.58794	-26.0231	-3.03555	0
0.1947	3.03944	2.58794	-15.0289	-0.291258	0
0.1953	3.97313	2.58794	-21.7417	0.932025	0
0.1960	3.97313	2.58794	-17.7774	-0.291258	0
0.1967	3.35729	2.58794	-15.0289	-0.59546	0
0.1973	3.97313	2.58794	-16.8613	0.627822	0
0.1980	5.80077	2.58794	-9.23229	1.54043	0
0.1987	5.80077	2.58794	-13.8132	1.54043	0
0.1993	5.48292	2.58794	-16.2446	0.0194172	0
0.2000	7.62841	2.58794	20.9841	-1.20387	0
0.2007	7.92639	2.58794	51.7995	-0.899663	0
0.2013	3.97313	2.58794	26.7807	-0.59546	0
0.2020	3.65528	2.58794	-14.1127	0.32362	0
0.2027	7.33042	2.58794	-15.0289	2.45951	0
0.2033	7.92639	2.58794	25.2478	0.32362	0
0.2040	4.5691	2.58794	48.4519	-3.94816	0
0.2047	0.913819	2.58794	12.1394	-2.42715	0
0.2053	-0.615835	2.58794	-29.9873	1.23623	0
0.2060	1.52965	2.58794	-25.1069	0.32362	0
0.2067	2.12562	2.58794	-14.7294	-1.50807	0
0.2073	-2.74146	2.58794	-19.6098	-2.42715	0
0.2080	-5.18493	2.58794	-15.6456	-3.33975	0
0.2087	-0.913819	2.58794	-14.7294	-0.59546	0
0.2093	1.82764	2.58794	-18.077	0.932025	0
0.2100	0	2.58794	-12.2804	-1.50807	0
0.2107	-1.52965	2.58794	-16.8613	-2.12294	0
0.2113	-0.615835	2.58794	-16.8613	0.0194172	0
0.2120	2.74146	2.58794	20.3674	-1.20387	0
0.2127	7.01257	2.58794	47.2186	-2.73135	0
0.2133	5.80077	2.58794	22.1998	-1.81227	0
0.2140	-0.297985	2.58794	-17.1608	-2.12294	0
0.2147	-1.23167	2.58794	-20.526	-2.73135	0
0.2153	3.97313	2.58794	17.0198	-0.59546	0
0.2160	3.97313	2.58794	17.0198	0.932025	0
0.2167	3.97313	2.58794	17.0198	-1.50807	0
0.2173	3.97313	2.58794	17.0198	-5.47564	0
0.2180	3.97313	2.58794	17.0198	-5.17144	0
0.2187	3.97313	2.58794	17.0198	-1.81227	0
0.2193	3.97313	2.58794	17.0198	-1.50807	0
0.2200	3.97313	2.58794	17.0198	-1.50807	0
0.2207	3.97313	2.58794	17.0198	0.32362	0
0.2213	3.97313	2.58794	17.0198	0.32362	0
0.2220	3.97313	2.58794	17.0198	-1.20387	0
0.2227	3.97313	2.58794	17.0198	-0.291258	0
0.2233	3.97313	2.58794	17.0198	0.32362	0
0.2240	3.97313	2.58794	17.0198	-1.81227	0
0.2247	3.97313	2.58794	17.0198	-3.03555	0
0.2253	3.97313	2.58794	17.0198	-1.50807	0
0.2260	3.97313	2.58794	17.0198	-0.59546	0
0.2267	3.97313	2.58794	17.0198	-1.20387	0
0.2273	3.97313	2.58794	17.0198	-1.50807	0
0.2280	3.97313	2.58794	17.0198	0.32362	0
0.2287	3.97313	2.58794	17.0198	1.23623	0
0.2293	3.97313	2.58794	17.0198	-0.291258	0
0.2300	3.97313	2.58794	17.0198	-1.20387	0
0.2307	3.97313	2.58794	17.0198	-0.899663	0
0.2313	3.97313	2.58794	17.0198	-1.81227	0
0.2320	3.97313	2.58794	17.0198	-0.899663	0
0.2327	3.97313	2.58794	17.0198	0.932025	0
0.2333	3.97313	2.58794	17.0198	-1.81227	0
0.2340	3.97313	2.58794	17.0198	-3.94816	0
0.2347	3.97313	2.58794	17.0198	0.0194172	0
0.2353	3.97313	2.58794	17.0198	1.84463	0
0.2360	3.97313	2.58794	17.0198	-0.291258	0
0.2367	3.97313	2.58794	17.0198	0.0194172	0
0.2373	3.97313	2.58794	17.0198	-0.291258	0
0.2380	3.97313	2.58794	17.0198	-3.03555	0
0.2387	3.97313	2.58794	17.0198	-2.12294	0
0.2393	3.97313	2.58794	17.0198	-0.59546	0
0.2400	-0.913819	2.58794	48.7514	-2.42715	0
0.2407	-3.97313	2.58794	12.1394	-2.42715	0
0.2413	-8.86008	2.58794	-30.5864	0.32362	0
0.2420	-9.15806	2.58794	-24.1907	1.23623	0
0.2427	-8.24424	2.58794	-15.3284	1.23623	0
0.2433	-9.7739	2.58794	-24.4902	0.932025	0
0.2440	-11.8995	2.58794	-19.6098	-1.50807	0
0.2447	-12.8133	2.58794	-15.0289	-2.12294	0
0.2453	-11.3035	2.58794	-17.7774	1.23623	0
0.2460	-9.15806	2.58794	-12.2804	2.15531	0
0.2467	-10.6877	2.58794	-15.3284	0.932025	0
0.2473	-11.8995	2.58794	-14.1127	2.45951	0
0.2480	-9.15806	2.58794	20.6846	2.76371	0
0.2487	-6.71459	2.58794	47.5357	1.23623	0
0.2493	-8.54223	2.58794	25.2478	1.84463	0
0.2500	-10.0719	2.58794	-16.2446	1.23623	0
0.2507	-9.15806	2.58794	-22.3584	-2.12294	0
0.2513	-8.54223	2.58794	21.6007	-2.42715	0
0.2520	-9.15806	2.58794	48.7514	-1.20387	0
0.2527	-9.45605	2.58794	6.94184	-1.81227	0
0.2533	-9.7739	2.58794	-36.0835	-0.59546	0
0.2540	-8.54223	2.58794	-27.8378	2.15531	0
0.2547	-8.24424	2.58794	-22.0412	1.23623	0
0.2553	-8.86008	2.58794	-29.6702	-2.42715	0
0.2560	-8.54223	2.58794	-19.9093	-2.12294	0
0.2567	-8.24424	2.58794	-18.077	-0.291258	0
0.2573	-8.24424	2.58794	-24.4902	0.627822	0
0.2580	-9.15806	2.58794	-15.9451	1.54043	0
0.2587	-10.0719	2.58794	-18.077	1.54043	0
0.2593	-8.54223	2.58794	-20.526	-0.59546	0
0.2600	-3.97313	2.58794	18.2355	-1.20387	0
0.2607	-2.44347	2.58794	48.1348	0.627822	0
0.2613	-4.88695	2.58794	20.3674	0.32362	0
0.2620	-4.58896	2.58794	-20.8255	-0.291258	0
0.2627	-2.14549	2.58794	-19.6098	2.15531	0
0.2633	-0.297985	2.58794	20.6846	2.76371	0
0.2640	1.52965	2.58794	41.7391	0.0194172	0
0.2647	0	2.58794	6.02566	-0.59546	0
0.2653	-3.65528	2.58794	-34.2511	-0.59546	0
0.2660	-4.58896	2.58794	-31.8197	-2.12294	0
0.2667	-3.65528	2.58794	-22.3584	-2.12294	0
0.2673	-3.35729	2.58794	-23.8736	0.32362	0
0.2680	-1.82764	2.58794	-20.2089	1.84463	0
0.2687	-1.82764	2.58794	-23.2745	1.23623	0
0.2693	-4.58896	2.58794	-25.1069	0.32362	0
0.2700	-5.18493	2.58794	-14.4122	-1.20387	0
0.2707	-3.65528	2.58794	-17.7774	-1.50807	0
0.2713	-1.23167	2.58794	-18.3941	-0.899663	0
0.2720	1.52965	2.58794	17.936	0.32362	0
0.2727	1.82764	2.58794	43.5715	1.54043	0
0.2733	-1.23167	2.58794	15.487	2.15531	0
0.2740	-0.913819	2.58794	-26.6221	1.23623	0
0.2747	3.35729	2.58794	-27.8378	0.932025	0
0.2753	5.18493	2.58794	14.2713	2.15531	0
0.2760	3.97313	2.58794	37.4577	3.06791	0
0.2767	1.82764	2.58794	-2.20236	2.76371	0
0.2773	-1.82764	2.58794	-44.3291	1.84463	0
0.2780	-4.27111	2.58794	-36.9996	1.54043	0
0.2787	-2.14549	2.58794	-28.155	2.45951	0
0.2793	0	2.58794	-33.0354	3.06791	0
0.2800	-1.52965	2.58794	-24.1907	2.45951	0
0.2807	-3.65528	2.58794	-20.526	0.32362	0
0.2813	-2.74146	2.58794	-24.7898	-0.59546	0
0.2820	-0.615835	2.58794	-16.8613	1.23623	0
0.2827	-0.297985	2.58794	-20.2089	3.06791	0
0.2833	-0.615835	2.58794	-21.4422	0.0194172	0
0.2840	2.44347	2.58794	17.936	-3.33975	0
0.2847	5.80077	2.58794	49.3681	-0.59546	0
0.2853	3.65528	2.58794	22.8164	1.84463	0
0.2860	0	2.58794	-19.6098	0.32362	0
0.2867	1.52965	2.58794	-18.6936	0.32362	0
0.2873	5.48292	2.58794	24.6488	1.23623	0
0.2880	7.01257	2.58794	47.5357	-1.20387	0
0.2887	6.39674	2.58794	8.7742	-2.12294	0
0.2893	5.48292	2.58794	-33.3349	0.32362	0
0.2900	2.44347	2.58794	-29.6702	-0.899663	0
0.2907	-0.913819	2.58794	-22.3584	-4.56304	0
0.2913	0.297985	2.58794	-26.0231	-2.73135	0
0.2920	4.5691	2.58794	-19.2927	1.23623	0
0.2927	5.48292	2.58794	-18.6936	0.932025	0
0.2933	3.65528	2.58794	-21.4422	-0.291258	0
0.2940	2.74146	2.58794	-13.1965	1.23623	0
0.2947	2.74146	2.58794	-21.125	0.932025	0
0.2953	4.27111	2.58794	-23.2745	0.32362	0
0.2960	8.54223	2.58794	20.6846	0.932025	0
0.2967	10.0719	2.58794	50.5838	-1.20387	0
0.2973	6.09875	2.58794	18.2355	-3.03555	0
0.2980	4.5691	2.58794	-24.1907	-0.59546	0
0.2987	6.39674	2.58794	-22.3584	-0.291258	0
0.2993	7.92639	2.58794	18.2355	-3.03555	0
0.3000	9.15806	2.58794	42.9548	-1.50807	0
0.3007	9.15806	2.58794	7.85802	1.23623	0
0.3013	7.33042	2.58794	-34.2511	-0.899663	0
0.3020	8.24424	2.58794	-29.6702	-2.73135	0
0.3027	8.54223	2.58794	-19.6098	-0.59546	0
0.3033	6.71459	2.58794	-25.7059	1.23623	0
0.3040	6.39674	2.58794	-20.8255	0.627822	0
0.3047	7.62841	2.58794	-18.6936	-0.899663	0
0.3053	7.33042	2.58794	-21.125	-1.20387	0
0.3060	7.92639	2.58794	-11.3642	1.23623	0
0.3067	8.84021	2.58794	-12.897	3.06791	0
0.3073	9.15806	2.58794	-14.1127	2.15531	0
0.3080	11.6015	2.58794	21.6007	0.32362	0
0.3087	13.7272	2.58794	49.6676	-1.81227	0
0.3093	11.6015	2.58794	22.8164	-2.73135	0
0.3100	9.15806	2.58794	-18.6936	-0.59546	0
0.3107	9.75403	2.58794	-19.9093	0.32362	0
0.3113	12.5154	2.58794	21.6007	0.0194172	0
0.3120	13.7272	2.58794	47.5357	1.23623	0
0.3127	10.3699	2.58794	10.9061	2.15531	0
0.3133	5.80077	2.58794	-32.4187	0.32362	0
0.3140	6.39674	2.58794	-27.8378	0.0194172	0
0.3147	7.92639	2.58794	-18.6936	1.84463	0
0.3153	7.92639	2.58794	-25.7059	1.54043	0
0.3160	7.01257	2.58794	-21.7417	0.627822	0
0.3167	4.5691	2.58794	-19.6098	1.23623	0
0.3173	2.74146	2.58794	-20.8255	1.84463	0
0.3180	3.03944	2.58794	-12.2804	1.54043	0
0.3187	1.82764	2.58794	-16.2446	1.23623	0
0.3193	2.12562	2.58794	-17.4779	0.32362	0
0.3200	6.09875	2.58794	20.0679	0.932025	0
0.3207	8.24424	2.58794	49.3681	2.76371	0
0.3213	5.48292	2.58794	23.4155	3.06791	0
0.3220	3.65528	2.58794	-19.2927	0.32362	0
0.3227	4.88695	2.58794	-20.526	-1.81227	0
0.3233	7.62841	2.58794	23.7326	-0.59546	0
0.3240	7.01257	2.58794	49.9671	1.54043	0
0.3247	4.27111	2.58794	11.2232	1.54043	0
0.3253	3.35729	2.58794	-31.5026	0.32362	0
0.3260	2.12562	2.58794	-23.8736	-0.59546	0
0.3267	1.52965	2.58794	-13.4961	-0.59546	0
0.3273	3.35729	2.58794	-17.7774	-0.291258	0
0.3280	3.03944	2.58794	-11.9808	-0.59546	0
0.3287	0.913819	2.58794	-11.3642	-2.42715	0
0.3293	0.913819	2.58794	-15.0289	-2.42715	0
0.3300	1.2118	2.58794	-7.69945	-0.291258	0
0.3307	-0.297985	2.58794	-14.1127	0.32362	0
0.3313	1.52965	2.58794	-15.0289	0.0194172	0
0.3320	5.48292	2.58794	25.2478	-0.59546	0
0.3327	7.01257	2.58794	49.9671	-1.50807	0
0.3333	4.88695	2.58794	19.1517	-0.59546	0
0.3340	0.913819	2.58794	-17.7774	1.54043	0
0.3347	0.297985	2.58794	-16.2446	2.15531	0
0.3353	3.65528	2.58794	20.3674	1.23623	0
0.3360	2.74146	2.58794	44.4877	0.32362	0
0.3367	-0.913819	2.58794	11.5227	-0.59546	0
0.3373	-0.615835	2.58794	-33.0354	-0.59546	0
0.3380	-0.913819	2.58794	-29.0711	0.32362	0
0.3387	-2.74146	2.58794	-15.9451	0.0194172	0
0.3393	-1.23167	2.58794	-22.6579	0.627822	0
0.3400	-0.297985	2.58794	-21.4422	2.45951	0
0.3407	-2.44347	2.58794	-16.5617	2.15531	0
0.3413	-3.05931	2.58794	-15.6456	0.32362	0
0.3420	-2.14549	2.58794	-9.53181	0.32362	0
0.3427	-3.35729	2.58794	-14.7294	0.32362	0
0.3433	-5.50278	2.58794	-16.8613	0.0194172	0
0.3440	-3.65528	2.58794	17.6189	2.15531	0
0.3447	0.913819	2.58794	47.2186	1.54043	0
0.3453	-0.297985	2.58794	23.7326	-1.20387	0
0.3460	-4.58896	2.58794	-20.2089	0.32362	0
0.3467	-4.27111	2.58794	-24.4902	2.76371	0
0.3473	-2.14549	2.58794	18.2355	0.32362	0
0.3480	-3.35729	2.58794	18.2355	-1.50807	0
0.3487	-5.50278	2.58794	18.2355	0.627822	0
0.3493	-7.33042	2.58794	18.2355	0.32362	0
0.3500	-8.86008	2.58794	18.2355	-0.59546	0
0.3507	-9.15806	2.58794	18.2355	0.932025	0
0.3513	-9.45605	2.58794	18.2355	0.932025	0
0.3520	-10.3699	2.58794	18.2355	0.32362	0
0.3527	-10.3699	2.58794	18.2355	2.15531	0
0.3533	-11.6015	2.58794	18.2355	2.15531	0
0.3540	-13.1312	2.58794	18.2355	0.32362	0
0.3547	-11.8995	2.58794	18.2355	-1.50807	0
0.3553	-9.15806	2.58794	18.2355	-1.50807	0
0.3560	-7.62841	2.58794	18.2355	1.84463	0
0.3567	-6.4166	2.58794	18.2355	2.15531	0
0.3573	-8.24424	2.58794	18.2355	-1.50807	0
0.3580	-11.3035	2.58794	18.2355	-2.12294	0
0.3587	-9.45605	2.58794	18.2355	-0.899663	0
0.3593	-4.58896	2.58794	18.2355	-3.03555	0
0.3600	-5.18493	2.58794	44.1705	-2.12294	0
0.3607	-9.45605	2.58794	11.2232	0.0194172	0
0.3613	-10.9857	2.58794	-28.754	-3.64396	0
0.3620	-9.7739	2.58794	-25.4064	-5.17144	0
0.3627	-8.54223	2.58794	-17.7774	0.32362	0
0.3633	-9.7739	2.58794	-22.9574	0.32362	0
0.3640	-10.9857	2.58794	-17.4779	-4.25883	0
0.3647	-9.7739	2.58794	-14.7294	-4.25883	0
0.3653	-6.4166	2.58794	-16.5617	-0.59546	0
0.3660	-5.50278	2.58794	-9.53181	1.54043	0
0.3667	-6.4166	2.58794	-13.4961	1.84463	0
0.3673	-4.58896	2.58794	-13.1965	0.627822	0
0.3680	-0.913819	2.58794	24.6488	-0.59546	0
0.3687	0	2.58794	53.0328	0.0194172	0
0.3693	-2.14549	2.58794	26.164	-0.291258	0
0.3700	-3.35729	2.58794	-17.7774	-1.50807	0
0.3707	-3.05931	2.58794	-22.0412	-1.81227	0
0.3713	-2.44347	2.58794	20.3674	-2.12294	0
0.3720	-3.05931	2.58794	48.1348	-0.899663	0
0.3727	-5.80077	2.58794	11.5227	1.23623	0
0.3733	-9.15806	2.58794	-31.8197	0.932025	0
0.3740	-10.0719	2.58794	-26.0231	-1.50807	0
0.3747	-7.01257	2.58794	-17.4779	-2.12294	0
0.3753	-4.58896	2.58794	-26.0231	-2.12294	0
0.3760	-6.71459	2.58794	-22.0412	-1.50807	0
0.3767	-9.45605	2.58794	-18.6936	-0.59546	0
0.3773	-7.01257	2.58794	-21.125	-1.50807	0
0.3780	-3.97313	2.58794	-14.1127	-3.03555	0
0.3787	-6.09875	2.58794	-18.6936	-2.73135	0
0.3793	-5.80077	2.58794	-19.6098	-2.73135	0
0.3800	-1.82764	2.58794	19.4512	-3.33975	0
0.3807	-2.14549	2.58794	49.6676	-1.50807	0
0.3813	-5.80077	2.58794	22.8164	0.0194172	0
0.3820	-5.80077	2.58794	-19.6098	-0.59546	0
0.3827	-5.50278	2.58794	-19.9093	0.32362	0
0.3833	-6.4166	2.58794	22.5169	1.23623	0
0.3840	-6.4166	2.58794	22.5169	-0.59546	0
0.3847	-6.4166	2.58794	22.5169	-0.59546	0
0.3853	-6.4166	2.58794	22.5169	0.0194172	0
0.3860	-6.4166	2.58794	22.5169	-1.50807	0
0.3867	-6.4166	2.58794	22.5169	-0.59546	0
0.3873	-6.4166	2.58794	22.5169	1.23623	0
0.3880	-6.4166	2.58794	22.5169	-0.899663	0
0.3887	-6.4166	2.58794	22.5169	-3.33975	0
0.3893	-6.4166	2.58794	22.5169	-0.899663	0
0.3900	-6.4166	2.58794	22.5169	1.23623	0
0.3907	-6.4166	2.58794	22.5169	-0.59546	0
0.3913	-6.4166	2.58794	22.5169	-1.81227	0
0.3920	-6.4166	2.58794	22.5169	-2.12294	0
0.3927	-6.4166	2.58794	22.5169	-1.50807	0
0.3933	-6.4166	2.58794	22.5169	0.932025	0
0.3940	-6.4166	2.58794	22.5169	0.932025	0
0.3947	-6.4166	2.58794	22.5169	-1.81227	0
0.3953	-6.4166	2.58794	22.5169	-1.20387	0
0.3960	-0.913819	2.58794	44.1705	2.15531	0
0.3967	-4.27111	2.58794	6.64232	3.06791	0
0.3973	-7.33042	2.58794	-36.9996	2.76371	0
0.3980	-4.88695	2.58794	-33.3349	3.06791	0
0.3987	-4.27111	2.58794	-24.4902	3.06791	0
0.3993	-5.50278	2.58794	-27.8378	1.23623	0
0.4000	-4.58896	2.58794	-20.2089	0.32362	0
0.4007	-4.27111	2.58794	-15.6456	0.32362	0
0.4013	-4.58896	2.58794	-18.077	0.627822	0
0.4020	-3.65528	2.58794	-15.0289	-1.50807	0
0.4027	-3.65528	2.58794	-20.526	-2.42715	0
0.4033	-3.05931	2.58794	-17.4779	0.0194172	0
0.4040	-0.615835	2.58794	19.7684	1.54043	0
0.4047	0	2.58794	45.4038	0.32362	0
0.4053	-1.82764	2.58794	20.9841	0.0194172	0
0.4060	-3.35729	2.58794	-18.3941	1.54043	0
0.4067	-3.35729	2.58794	-19.6098	2.15531	0
0.4073	-0.913819	2.58794	23.116	1.23623	0
0.4080	1.2118	2.58794	47.8352	0.32362	0
0.4087	-0.297985	2.58794	9.07372	0.32362	0
0.4093	-0.913819	2.58794	-31.5026	1.23623	0
0.4100	0.913819	2.58794	-25.7059	1.84463	0
0.4107	-1.23167	2.58794	-20.2089	1.23623	0
0.4113	-3.35729	2.58794	-26.3226	1.23623	0
0.4120	-0.913819	2.58794	-19.2927	0.932025	0
0.4127	0.913819	2.58794	-19.6098	-0.59546	0
0.4133	0	2.58794	-22.9574	-2.12294	0
0.4140	-0.913819	2.58794	-11.0647	-1.20387	0
0.4147	-1.82764	2.58794	-13.4961	1.84463	0
0.4153	0	2.58794	-16.5617	2.45951	0
0.4160	3.35729	2.58794	22.1998	-1.50807	0
0.4167	1.82764	2.58794	52.4162	-3.64396	0
0.4173	0	2.58794	23.4155	-0.899663	0
0.4180	0.913819	2.58794	-18.9931	0.627822	0
0.4187	-0.615835	2.58794	-19.6098	-0.291258	0
0.4193	-0.615835	2.58794	20.6846	-0.899663	0
0.4200	1.2118	2.58794	46.32	-2.12294	0
0.4207	-1.82764	2.58794	11.5227	-2.12294	0
0.4213	-4.58896	2.58794	-32.4187	-0.59546	0
0.4220	-3.05931	2.58794	-28.155	-0.59546	0
0.4227	-2.74146	2.58794	-16.2446	-1.50807	0
0.4233	-2.14549	2.58794	-22.3584	1.23623	0
0.4240	0	2.58794	-19.9093	2.76371	0
0.4247	-2.74146	2.58794	-16.8613	0.32362	0
0.4253	-4.58896	2.58794	-17.1608	-2.12294	0
0.4260	-1.52965	2.58794	-9.84895	-1.20387	0
0.4267	-1.82764	2.58794	-15.6456	0.0194172	0
0.4273	-1.82764	2.58794	-18.077	0.0194172	0
0.4280	3.35729	2.58794	19.7684	-0.899663	0
0.4287	4.88695	2.58794	49.6676	-1.50807	0
0.4293	1.2118	2.58794	24.0321	-0.291258	0
0.4300	0	2.58794	-15.9451	1.23623	0
0.4307	0	2.58794	-19.2927	1.23623	0
0.4313	-0.615835	2.58794	18.8522	0.0194172	0
0.4320	-0.615835	2.58794	47.5357	-1.50807	0
0.4327	0	2.58794	13.9718	-1.81227	0
0.4333	0	2.58794	-32.7359	-0.59546	0
0.4340	-2.44347	2.58794	-27.8378	-0.291258	0
0.4347	-6.71459	2.58794	-15.9451	-1.20387	0
0.4353	-7.62841	2.58794	-26.0231	-0.59546	0
0.4360	-6.4166	2.58794	-23.5741	0.32362	0
0.4367	-7.94626	2.58794	-19.6098	-0.59546	0
0.4373	-7.94626	2.58794	-22.3584	-1.81227	0
0.4380	-5.18493	2.58794	-14.1127	-1.81227	0
0.4387	-5.50278	2.58794	-15.0289	0.32362	0
0.4393	-5.18493	2.58794	-18.6936	1.84463	0
0.4400	-0.913819	2.58794	17.0198	0.627822	0
0.4407	0	2.58794	50.8833	-0.291258	0
0.4413	-2.14549	2.58794	26.164	2.15531	0
0.4420	-3.65528	2.58794	-19.6098	3.98052	0
0.4427	-3.05931	2.58794	-21.4422	3.06791	0
0.4433	-0.297985	2.58794	22.8164	2.45951	0
0.4440	1.82764	-2.90331	46.32	1.23623	0
0.4447	-0.615835	-1.68276	6.64232	0.627822	0
0.4453	-1.82764	-1.68276	-34.2511	1.23623	0
0.4460	0.913819	-2.90331	-28.754	1.23623	0
0.4467	0.913819	-3.51479	-21.125	1.23623	0
0.4473	-0.913819	-0.767956	-26.0231	1.23623	0
0.4480	-1.23167	2.58794	-19.6098	0.627822	0
0.4487	-1.23167	0.146851	-18.3941	1.23623	0
0.4493	-0.615835	-2.59998	-20.2089	3.98052	0
0.4500	0.297985	-0.767956	-11.0647	3.37212	0
0.4507	-1.82764	1.06407	-16.2446	0.627822	0
0.4513	-2.74146	-1.9885	-17.4779	2.15531	0
0.4520	0.615835	-2.59998	20.3674	5.2038	0
0.4527	0	-0.462218	47.2186	4.8996	0
0.4533	-2.74146	-1.68276	20.9841	2.45951	0
0.4540	-1.23167	-2.59998	-17.4779	1.23623	0
0.4547	-1.82764	1.06407	-18.6936	0.932025	0
0.4553	-3.65528	1.06407	20.3674	1.23623	0
0.4560	-1.82764	2.58794	46.32	0.932025	0
0.4567	-2.14549	2.58794	10.6066	0.32362	0
0.4573	-5.50278	2.58794	-32.1192	0.932025	0
0.4580	-3.97313	2.58794	-25.7059	2.76371	0
0.4587	-3.35729	2.58794	-14.1127	3.37212	0
0.4593	-7.33042	2.58794	-20.526	1.84463	0
0.4600	-7.33042	2.58794	-17.7774	0.0194172	0
0.4607	-5.50278	2.58794	-15.9451	0.32362	0
0.4613	-7.33042	2.58794	-17.7774	1.23623	0
0.4620	-8.24424	2.58794	-9.84895	-0.899663	0
0.4627	-7.62841	2.58794	-15.6456	-1.20387	0
0.4633	-7.01257	2.58794	-17.7774	2.15531	0
0.4640	-3.65528	2.58794	20.9841	1.23623	0
0.4647	-0.615835	2.58794	50.8833	-3.03555	0
0.4653	-3.05931	2.58794	25.2478	-1.50807	0
0.4660	-7.01257	2.58794	-15.0289	0.32362	0
0.4667	-7.33042	2.58794	-16.2446	-0.899663	0
0.4673	-4.88695	2.58794	25.565	0.32362	0
0.4680	-3.65528	2.58794	51.7995	1.84463	0
0.4687	-5.50278	2.58794	13.3551	-1.81227	0
0.4693	-9.15806	2.58794	-31.5026	-3.03555	0
0.4700	-9.15806	2.58794	-26.9216	-0.291258	0
0.4707	-7.01257	2.58794	-18.6936	-0.899663	0
0.4713	-7.01257	2.58794	-23.2745	-2.12294	0
0.4720	-10.0719	2.58794	-14.4122	-0.59546	0
0.4727	-10.0719	2.58794	-12.897	0.0194172	0
0.4733	-6.09875	2.58794	-18.6936	0.932025	0
0.4740	-4.58896	2.58794	-10.1485	2.15531	0
0.4747	-7.33042	2.58794	-13.4961	-0.291258	0
0.4753	-5.50278	2.58794	-16.8613	-2.12294	0
0.4760	0.297985	2.58794	22.5169	-0.899663	0
0.4767	0.615835	2.58794	53.3323	-2.12294	0
0.4773	-4.27111	2.58794	24.0321	-3.33975	0
0.4780	-6.4166	2.58794	-18.9931	0.0194172	0
0.4787	-6.09875	2.58794	-18.6936	1.84463	0
0.4793	-5.80077	2.58794	22.5169	-0.59546	0
0.4800	-6.09875	2.58794	46.32	-2.42715	0
0.4807	-6.4166	2.58794	10.6066	-1.50807	0
0.4813	-7.33042	2.58794	-32.4187	-0.291258	0
0.4820	-7.94626	2.58794	-28.754	1.54043	0
0.4827	-7.62841	2.58794	-18.3941	1.84463	0
0.4833	-7.62841	2.58794	-22.0412	-0.291258	0
0.4840	-8.86008	2.58794	-16.2446	0.32362	0
0.4847	-9.7739	2.58794	-14.1127	3.06791	0
0.4853	-10.0719	2.58794	-15.0289	1.54043	0
0.4860	-10.0719	2.58794	-6.48375	-0.899663	0
0.4867	-7.62841	2.58794	-8.31611	2.45951	0
0.4873	-4.58896	2.58794	-6.48375	5.2038	0
0.4880	-3.65528	2.58794	29.2297	0.627822	0
0.4887	-5.80077	2.58794	53.6319	-2.73135	0
0.4893	-8.54223	2.58794	25.2478	0.932025	0
0.4900	-8.54223	2.58794	-15.9451	3.98052	0
0.4907	-6.4166	2.58794	-15.9451	0.932025	0
0.4913	-3.65528	2.58794	27.9964	-2.42715	0
0.4920	-3.05931	2.58794	52.7157	-0.899663	0
0.4927	-6.71459	2.58794	12.1394	2.45951	0
0.4933	-10.9857	2.58794	-31.8197	3.06791	0
0.4940	-9.15806	2.58794	-26.6221	0.32362	0
0.4947	-3.97313	2.58794	-20.526	-2.73135	0
0.4953	-4.88695	2.58794	-28.4545	-2.73135	0
0.4960	-8.24424	2.58794	-20.8255	-0.59546	0
0.4967	-7.33042	2.58794	-17.7774	-0.899663	0
0.4973	-4.88695	2.58794	-20.526	-3.64396	0
0.4980	-7.01257	2.58794	-11.9808	-3.03555	0
0.4987	-9.15806	2.58794	-18.077	-0.59546	0
0.4993	-6.71459	2.58794	-23.2745	-0.899663	0
0.5000	-2.14549	2.58794	14.5708	-2.12294	0
0.5007	-0.913819	2.58794	46.32	-0.899663	0
0.5013	-1.82764	2.58794	19.7684	0.32362	0
0.5020	-1.52965	2.58794	-22.3584	0.0194172	0
0.5027	-0.913819	2.58794	-20.8255	-0.899663	0
0.5033	0.913819	2.58794	21.6007	0.0194172	0
0.5040	0.913819	2.58794	21.6007	1.23623	0
0.5047	0.913819	2.58794	21.6007	-0.59546	0
0.5053	0.913819	2.58794	21.6007	-2.73135	0
0.5060	0.913819	2.58794	21.6007	-0.59546	0
0.5067	0.913819	2.58794	21.6007	0.932025	0
0.5073	0.913819	2.58794	21.6007	-0.59546	0
0.5080	0.913819	2.58794	21.6007	-0.59546	0
0.5087	0.913819	2.58794	21.6007	1.23623	0
0.5093	0.913819	2.58794	21.6007	1.23623	0
0.5100	0.913819	2.58794	21.6007	0.32362	0
0.5107	0.913819	2.58794	21.6007	-1.50807	0
0.5113	0.913819	2.58794	21.6007	-2.42715	0
0.5120	0.913819	2.58794	21.6007	0.32362	0
0.5127	0.913819	2.58794	21.6007	1.23623	0
0.5133	0.913819	2.58794	21.6007	-2.42715	0
0.5140	0.913819	2.58794	21.6007	-4.25883	0
0.5147	0.913819	2.58794	21.6007	-2.42715	0
0.5153	0.913819	2.58794	21.6007	-0.59546	0
0.5160	0.913819	2.58794	21.6007	1.23623	0
0.5167	0.913819	2.58794	21.6007	0.627822	0
0.5173	0.913819	2.58794	21.6007	-1.81227	0
0.5180	0.913819	2.58794	21.6007	-1.50807	0
0.5187	0.913819	2.58794	21.6007	-0.59546	0
0.5193	0.913819	2.58794	21.6007	-1.20387	0
0.5200	0.913819	2.58794	21.6007	0.32362	0
0.5207	0.913819	2.58794	21.6007	2.15531	0
0.5213	0.913819	2.58794	21.6007	0.32362	0
0.5220	0.913819	2.58794	21.6007	-1.50807	0
0.5227	0.913819	2.58794	21.6007	-0.59546	0
0.5233	0.913819	2.58794	21.6007	1.23623	0
0.5240	0.913819	2.58794	21.6007	3.06791	0
0.5247	0.913819	2.58794	21.6007	3.06791	0
0.5253	0.913819	2.58794	21.6007	2.15531	0
0.5260	0.913819	2.58794	21.6007	1.84463	0
0.5267	0.913819	2.58794	21.6007	0.627822	0
0.5273	0.913819	2.58794	21.6007	0.32362	0
0.5280	1.2118	7.47253	40.8229	1.23623	0
0.5287	-0.913819	1.06407	4.51043	0.32362	0
0.5293	-3.97313	-3.82052	-36.9996	-0.291258	0
0.5300	-4.58896	-0.15648	-27.8378	2.76371	0
0.5307	-3.65528	-0.767956	-18.3941	2.76371	0
0.5313	-2.74146	-4.42959	-27.2388	-0.291258	0
0.5320	-2.74146	-2.90331	-22.0412	0.627822	0
0.5327	-1.82764	-1.9885	-19.6098	3.06791	0
0.5333	-1.52965	-2.59998	-24.1907	1.23623	0
0.5340	-3.65528	0.146851	-15.3284	-0.59546	0
0.5347	-5.50278	0.758327	-16.5617	1.23623	0
0.5353	-1.23167	0.758327	-18.6936	1.84463	0
0.5360	3.65528	2.89368	17.936	0.932025	0
0.5367	3.97313	1.06407	47.2186	1.54043	0
0.5373	0.913819	-4.42959	19.4512	0.932025	0
0.5380	-2.44347	-7.48216	-22.9574	-2.42715	0
0.5387	-2.74146	-8.39697	-21.7417	-3.33975	0
0.5393	1.2118	-3.51479	19.7684	-0.59546	0
0.5400	3.03944	1.67313	42.3382	-0.899663	0
0.5407	0.615835	-4.12385	4.80995	-3.64396	0
0.5413	-2.14549	-10.8381	-35.7839	-2.73135	0
0.5420	-3.65528	-6.87068	-29.0711	0.32362	0
0.5427	-3.97313	-2.29424	-20.2089	1.84463	0
0.5433	-2.44347	-3.20905	-27.2388	1.23623	0
0.5440	-0.297985	-1.9885	-22.6579	-0.59546	0
0.5447	0.297985	-0.767956	-19.6098	-1.20387	0
0.5453	0.913819	-1.9885	-19.9093	-0.59546	0
0.5460	-0.297985	-1.9885	-11.3642	-1.81227	0
0.5467	-3.05931	-1.68276	-15.9451	-2.42715	0
0.5473	-1.52965	-1.68276	-16.8613	2.15531	0
0.5480	3.65528	-0.767956	22.5169	3.98052	0
0.5487	4.5691	-1.37943	49.9671	-0.59546	0
0.5493	2.44347	-4.12385	20.3674	-1.50807	0
0.5500	1.52965	-4.73533	-20.526	0.32362	0
0.5507	2.44347	-2.90331	-20.526	-0.59546	0
0.5513	3.03944	0.146851	19.1517	0.32362	0
0.5520	2.74146	1.06407	45.0867	2.15531	0
0.5527	0.297985	-2.90331	11.5227	-0.899663	0
0.5533	-1.52965	-7.17642	-30.5864	-1.81227	0
0.5540	-2.44347	-6.87068	-26.9216	0.32362	0
0.5547	-2.74146	-5.34681	-16.8613	0.32362	0
0.5553	-2.44347	-6.26161	-23.2745	-0.291258	0
0.5560	-2.44347	-7.17642	-20.526	-0.59546	0
0.5567	-3.65528	-6.56735	-20.526	-1.81227	0
0.5573	-2.74146	-4.12385	-24.4902	0.32362	0
0.5580	-1.52965	-2.59998	-18.077	3.06791	0
0.5587	-2.74146	-2.59998	-22.3584	0.32362	0
0.5593	-3.65528	-1.07369	-22.3584	-0.899663	0
0.5600	0	0.146851	17.6189	1.23623	0
0.5607	1.82764	-0.462218	48.4519	1.23623	0
0.5613	-0.913819	1.67313	21.6007	0.0194172	0
0.5620	-3.35729	2.89368	-21.7417	0.32362	0
0.5627	-1.82764	0.146851	-22.0412	-0.899663	0
0.5633	-0.615835	1.97887	21.6007	-2.12294	0
0.5640	-1.82764	2.58794	46.6195	0.32362	0
0.5647	-4.88695	2.58794	9.9899	1.23623	0
0.5653	-7.94626	2.58794	-31.203	-1.20387	0
0.5660	-8.24424	2.58794	-26.0231	-2.42715	0
0.5667	-8.54223	2.58794	-17.1608	-1.20387	0
0.5673	-9.45605	2.58794	-21.125	-1.50807	0
0.5680	-8.24424	2.58794	-14.4122	-3.33975	0
0.5687	-5.80077	2.58794	-11.9808	-2.42715	0
0.5693	-6.4166	2.58794	-14.1127	0.32362	0
0.5700	-7.62841	2.58794	-7.69945	-0.291258	0
0.5707	-6.4166	2.58794	-14.4122	-1.20387	0
0.5713	-5.50278	2.58794	-15.0289	-0.59546	0
0.5720	-4.58896	2.58794	24.3317	-1.20387	0
0.5727	-1.82764	2.58794	51.7995	-1.20387	0
0.5733	-1.82764	2.58794	24.3317	-0.291258	0
0.5740	-4.58896	2.58794	-16.2446	-0.59546	0
0.5747	-2.74146	2.58794	-17.7774	-1.20387	0
0.5753	1.2118	2.58794	24.3317	-1.50807	0
0.5760	0.913819	2.58794	50.2843	-3.03555	0
0.5767	-2.14549	2.58794	10.6066	-3.03555	0
0.5773	-2.44347	2.58794	-32.7359	-0.899663	0
0.5780	-1.82764	2.58794	-25.1069	-0.291258	0
0.5787	-3.65528	2.58794	-16.2446	-0.59546	0
0.5793	-4.27111	2.58794	-23.8736	0.0194172	0
0.5800	-2.44347	2.58794	-18.6936	0.932025	0
0.5807	-3.35729	2.58794	-17.1608	0.32362	0
0.5813	-6.4166	2.58794	-19.6098	-0.59546	0
0.5820	-4.58896	2.58794	-9.23229	0.32362	0
0.5827	-1.23167	2.58794	-13.1965	0.32362	0
0.5833	-2.74146	2.58794	-16.8613	-0.291258	0
0.5840	-1.82764	2.58794	21.2836	0.0194172	0
0.5847	2.44347	2.58794	51.5	-0.59546	0
0.5853	1.82764	2.58794	25.2478	-3.03555	0
0.5860	-2.14549	2.58794	-16.2446	-1.81227	0
0.5867	0.297985	2.58794	-17.1608	2.15531	0
0.5873	4.5691	2.58794	25.2478	2.15531	0
0.5880	0.913819	2.58794	49.6676	-1.50807	0
0.5887	-3.97313	2.58794	10.6066	-1.50807	0
0.5893	-3.97313	2.58794	-32.1192	0.32362	0
0.5900	-5.18493	2.58794	-26.6221	2.15531	0
0.5907	-7.33042	2.58794	-18.6936	3.06791	0
0.5913	-2.74146	2.58794	-25.1069	0.932025	0
0.5920	0.913819	2.58794	-18.6936	-1.50807	0
0.5927	-1.82764	2.58794	-15.9451	1.23623	0
0.5933	-1.23167	2.58794	-19.6098	3.06791	0
0.5940	1.2118	2.58794	-13.4961	0.32362	0
0.5947	-0.913819	2.58794	-17.4779	-2.42715	0
0.5953	0	2.58794	-17.4779	-0.899663	0
0.5960	6.39674	2.58794	18.8522	2.45951	0
0.5967	7.33042	2.58794	47.2186	3.98052	0
0.5973	3.97313	2.58794	22.5169	1.84463	0
0.5980	1.82764	2.58794	-21.7417	0.0194172	0
0.5987	-0.913819	2.58794	-26.9216	0.32362	0
0.5993	-0.913819	2.58794	16.7027	-1.20387	0
0.6000	1.82764	1.06407	43.871	-2.12294	0
0.6007	0	-5.34681	5.42661	0.0194172	0
0.6013	-3.35729	-7.48216	-36.9996	-0.59546	0
0.6020	-2.74146	-4.12385	-29.9873	-2.42715	0
0.6027	-2.74146	-5.04107	-20.2089	0.32362	0
0.6033	-2.74146	-7.17642	-25.1069	2.45951	0
0.6040	-1.52965	-5.34681	-19.6098	0.0194172	0
0.6047	-1.23167	-5.34681	-17.1608	-1.20387	0
0.6053	-1.52965	-7.17642	-17.7774	0.32362	0
0.6060	-0.913819	-5.65014	-10.448	-1.50807	0
0.6067	-0.913819	-2.90331	-18.3941	-3.33975	0
0.6073	0.913819	-2.59998	-19.6098	-0.59546	0
0.6080	4.5691	-4.73533	20.0679	2.15531	0
0.6087	4.5691	-3.51479	48.7514	-0.291258	0
0.6093	2.44347	1.3674	19.7684	-2.12294	0
0.6100	1.82764	1.06407	-24.1907	-0.59546	0
0.6107	1.82764	-1.68276	-26.9216	0.0194172	0
0.6113	0.913819	1.06407	14.2713	-0.899663	0
0.6120	3.03944	1.3674	40.8229	0.32362	0
0.6127	3.65528	-6.56735	6.64232	1.23623	0
0.6133	0	-10.8381	-35.1673	0.32362	0
0.6140	-0.913819	-8.09123	-30.9035	-1.50807	0
0.6147	1.82764	-5.34681	-20.2089	-2.12294	0
0.6153	1.52965	-5.34681	-24.1907	-0.59546	0
0.6160	-0.615835	-7.17642	-19.9093	2.76371	0
0.6167	0.913819	-8.09123	-18.3941	4.2912	0
0.6173	2.44347	-6.26161	-20.526	2.15531	0
0.6180	1.52965	-3.51479	-12.5799	0.932025	0
0.6187	0.913819	-2.29424	-15.3284	2.76371	0
0.6193	2.12562	-2.29424	-17.7774	3.37212	0
0.6200	3.65528	-1.9885	15.7865	2.45951	0
0.6207	4.5691	-1.07369	46.0029	1.23623	0
0.6213	3.03944	-0.767956	22.5169	0.932025	0
0.6220	1.82764	-2.59998	-22.6579	2.76371	0
0.6227	3.35729	-4.12385	-26.0231	4.8996	0
0.6233	3.97313	-1.37943	18.8522	3.06791	0
0.6240	2.12562	1.06407	44.4877	0.932025	0
0.6247	1.2118	1.06407	7.24136	1.54043	0
0.6253	1.82764	1.06407	-30.9035	0.932025	0
0.6260	0.297985	1.06407	-24.1907	0.0194172	0
0.6267	-0.913819	1.06407	-17.7774	1.84463	0
0.6273	1.82764	1.06407	-23.8736	1.23623	0
0.6280	1.52965	1.06407	-17.1608	-0.59546	0
0.6287	-2.74146	1.06407	-16.5617	2.15531	0
0.6293	-1.82764	1.06407	-20.2089	3.98052	0
0.6300	2.74146	1.06407	-10.1485	-0.59546	0
0.6307	1.52965	1.06407	-12.897	-3.33975	0
0.6313	-2.14549	1.06407	-15.0289	-1.81227	0
0.6320	0	1.06407	21.6007	0.32362	0
0.6327	4.5691	1.06407	50.8833	0.932025	0
0.6333	3.65528	1.06407	25.2478	-0.291258	0
0.6340	-1.52965	1.06407	-16.2446	-3.03555	0
0.6347	-1.52965	1.06407	-18.3941	-1.81227	0
0.6353	2.74146	1.06407	23.116	2.15531	0
0.6360	5.48292	4.7257	48.7514	3.06791	0
0.6367	4.5691	-1.68276	11.8223	2.15531	0
0.6373	3.65528	-2.59998	-31.5026	1.23623	0
0.6380	2.74146	0.452589	-26.9216	-1.20387	0
0.6387	3.35729	1.06407	-17.7774	-2.12294	0
0.6393	4.5691	1.06407	-24.7898	0.627822	0
0.6400	1.82764	1.06407	-18.6936	0.932025	0
0.6407	-0.913819	1.06407	-14.1127	-2.42715	0
0.6413	0.615835	2.89368	-17.4779	-3.33975	0
0.6420	2.12562	2.58794	-11.9808	-0.899663	0
0.6427	-0.297985	1.06407	-13.8132	-0.59546	0
0.6433	-2.14549	5.03144	-11.0647	-0.59546	0
0.6440	-0.913819	8.38734	25.2478	-1.50807	0
0.6447	-1.23167	4.7257	53.0328	-2.42715	0
0.6453	-3.35729	0.758327	30.7449	-1.50807	0
0.6460	-4.88695	1.67313	-10.7475	1.23623	0
0.6467	-3.35729	2.58794	-15.9451	0.32362	0
0.6473	0.297985	2.89368	27.9964	-2.73135	0
0.6480	0.913819	1.06407	55.4642	-2.42715	0
0.6487	-1.23167	1.06407	14.5708	0.0194172	0
0.6493	-1.82764	1.06407	-28.754	2.15531	0
0.6500	-0.913819	1.06407	-22.9574	3.06791	0
0.6507	-3.05931	1.06407	-18.9931	1.23623	0
0.6513	-4.58896	1.06407	-26.3226	0.0194172	0
0.6520	-3.65528	1.06407	-15.0289	1.54043	0
0.6527	-2.74146	1.06407	-12.2804	0.32362	0
0.6533	-2.44347	1.06407	-17.4779	-2.73135	0
0.6540	-2.74146	1.06407	-8.61563	-0.899663	0
0.6547	-3.35729	1.06407	-13.4961	1.23623	0
0.6553	-0.913819	1.06407	-17.4779	-1.50807	0
0.6560	1.2118	1.06407	20.3674	-1.81227	0
0.6567	0.297985	1.06407	48.7514	2.15531	0
0.6573	0.297985	1.06407	22.1998	1.23623	0
0.6580	0.913819	1.06407	-16.8613	-1.81227	0
0.6587	-0.615835	1.06407	-18.9931	-1.81227	0
0.6593	0.615835	1.06407	19.7684	-2.12294	0
0.6600	2.74146	1.06407	23.116	-2.42715	0
0.6607	2.74146	1.06407	23.116	-2.42715	0
0.6613	2.74146	1.06407	23.116	-3.64396	0
0.6620	2.74146	1.06407	23.116	-3.33975	0
0.6627	2.74146	1.06407	23.116	-0.291258	0
0.6633	2.74146	1.06407	23.116	0.932025	0
0.6640	2.74146	1.06407	23.116	-0.59546	0
0.6647	2.74146	1.06407	23.116	0.0194172	0
0.6653	2.74146	1.06407	23.116	0.627822	0
0.6660	2.74146	1.06407	23.116	0.0194172	0
0.6667	2.74146	1.06407	23.116	0.0194172	0
0.6673	2.74146	1.06407	23.116	0.932025	0
0.6680	2.74146	1.06407	23.116	0.932025	0
0.6687	2.74146	1.06407	23.116	0.0194172	0
0.6693	2.74146	1.06407	23.116	-0.59546	0
0.6700	2.74146	1.06407	23.116	0.627822	0
0.6707	2.74146	1.06407	23.116	3.06791	0
0.6713	2.74146	1.06407	23.116	2.15531	0
0.6720	-2.14549	0.146851	33.4935	0.0194172	0
0.6727	-5.50278	-3.51479	-20.2089	-0.291258	0
0.6733	-6.71459	-3.51479	-37.2992	-2.73135	0
0.6740	-3.65528	-2.59998	-21.4422	-2.12294	0
0.6747	-3.97313	-3.82052	-26.0231	3.06791	0
0.6753	-6.4166	-5.95588	-28.155	4.2912	0
0.6760	-6.4166	-7.17642	-15.9451	1.23623	0
0.6767	-4.27111	-5.34681	-15.0289	1.23623	0
0.6773	-4.88695	-3.82052	-11.0647	2.15531	0
0.6780	-7.94626	-5.34681	-6.78327	0.0194172	0
0.6787	-7.33042	-5.65014	-18.077	-0.59546	0
0.6793	-2.74146	-1.68276	-0.986657	0.32362	0
0.6800	-1.82764	1.06407	43.871	0.0194172	0
0.6807	-6.09875	-0.15648	45.7034	-0.899663	0
0.6813	-6.4166	-4.73533	2.36093	-1.50807	0
0.6820	-3.65528	-5.95588	-23.2745	-1.20387	0
0.6827	-2.74146	1.67313	0.528566	0.32362	0
0.6833	-3.65528	8.38734	44.4877	0.0194172	0
0.6840	2.74146	1.06407	23.116	-2.42715	0
0.6847	2.74146	1.06407	23.116	-1.50807	0
0.6853	2.74146	1.06407	23.116	1.23623	0
0.6860	2.74146	1.06407	23.116	0.32362	0
0.6867	2.74146	1.06407	23.116	-1.50807	0
0.6873	2.74146	1.06407	23.116	-0.291258	0
0.6880	2.74146	1.06407	23.116	1.23623	0
0.6887	2.74146	1.06407	23.116	1.23623	0
0.6893	2.74146	1.06407	23.116	1.23623	0
0.6900	2.74146	1.06407	23.116	1.23623	0
0.6907	2.74146	1.06407	23.116	2.15531	0
0.6913	2.74146	1.06407	23.116	3.37212	0
0.6920	2.74146	1.06407	23.116	3.06791	0
0.6927	2.74146	1.06407	23.116	2.45951	0
0.6933	2.74146	1.06407	23.116	2.76371	0
0.6940	2.74146	1.06407	23.116	2.45951	0
0.6947	2.74146	1.06407	23.116	1.23623	0
0.6953	2.74146	1.06407	23.116	0.932025	0
0.6960	2.12562	-1.68276	46.0029	2.15531	0
0.6967	-0.913819	-2.90331	17.0198	2.15531	0
0.6973	-3.65528	-7.17642	-33.0354	0.32362	0
0.6980	-4.88695	-6.87068	-24.1907	-0.59546	0
0.6987	-4.58896	-3.51479	-10.1485	0.0194172	0
0.6993	-3.65528	-0.767956	-19.6098	-0.291258	0
0.7000	-1.52965	1.06407	-16.8613	-1.50807	0
0.7007	-0.615835	-1.07369	-15.0289	-0.59546	0
0.7013	-1.52965	-2.90331	-15.3284	1.23623	0
0.7020	-1.82764	-0.15648	-4.9509	0.32362	0
0.7027	-2.44347	1.97887	-11.9808	-2.42715	0
0.7033	-3.65528	1.06407	-18.3941	-0.59546	0
0.7040	-0.297985	2.89368	18.8522	4.5954	0
0.7047	4.5691	5.03144	55.7637	4.8996	0
0.7053	1.82764	1.06407	39.9068	-0.59546	0
0.7060	-3.97313	-1.9885	-5.86709	-1.20387	0
0.7067	-2.14549	3.19942	-23.2745	2.15531	0
0.7073	0.913819	8.69308	17.0198	0.627822	0
0.7080	-1.52965	7.47253	51.7995	-3.03555	0
0.7087	-3.65528	4.11422	15.7865	-2.12294	0
0.7093	-4.58896	2.89368	-29.9873	-0.291258	0
0.7100	-4.88695	1.06407	-23.2745	-1.81227	0
0.7107	-4.58896	-0.462218	-13.8132	-1.50807	0
0.7113	-4.58896	1.3674	-21.7417	-0.291258	0
0.7120	-5.80077	1.97887	-18.9931	-2.12294	0
0.7127	-6.71459	0.146851	-21.4422	-3.33975	0
0.7133	-7.94626	0.146851	-25.7059	-0.899663	0
0.7140	-7.62841	1.3674	-16.2446	0.0194172	0
0.7147	-6.4166	-0.15648	-21.125	-0.291258	0
0.7153	-7.01257	-1.68276	-22.0412	0.932025	0
0.7160	-5.50278	0.146851	20.6846	0.932025	0
0.7167	-0.913819	-0.767956	53.3323	-0.291258	0
0.7173	-0.913819	-6.26161	26.164	-0.59546	0
0.7180	-6.4166	-11.7553	-18.6936	-0.59546	0
0.7187	-6.71459	-11.4495	-25.7059	0.0194172	0
0.7193	-1.82764	-5.34681	14.8703	-0.59546	0
0.7200	-0.913819	-4.42959	44.7872	-3.03555	0
0.7207	-4.88695	-11.1438	11.2232	-0.59546	0
0.7213	-7.94626	-13.8906	-29.9873	3.06791	0
0.7220	-7.62841	-9.31177	-23.2745	-0.291258	0
0.7227	-8.54223	-8.39697	-14.7294	-2.73135	0
0.7233	-10.9857	-10.229	-19.6098	0.932025	0
0.7240	-10.3699	-7.17642	-12.897	2.15531	0
0.7247	-8.24424	-3.82052	-15.6456	0.932025	0
0.7253	-8.86008	-3.20905	-20.2089	1.23623	0
0.7260	-9.15806	-1.68276	-5.86709	0.627822	0
0.7267	-7.94626	2.58794	-7.39993	-0.291258	0
0.7273	-8.24424	8.99641	-10.448	1.54043	0
0.7280	-6.4166	12.049	29.2297	3.98052	0
0.7287	-3.97313	7.47253	58.2128	4.5954	0
0.7293	-7.33042	1.06407	28.9126	3.06791	0
0.7300	-10.9857	-3.20905	-11.9808	2.15531	0
0.7307	-10.3699	-3.51479	-17.7774	3.98052	0
0.7313	-10.6877	1.67313	18.5351	3.98052	0
0.7320	-12.8133	2.89368	48.4519	1.23623	0
0.7327	-13.7272	-7.17642	15.1875	1.54043	0
0.7333	-17.7003	-11.1438	-30.2868	3.37212	0
0.7340	-21.9714	-3.82052	-23.5741	1.23623	0
0.7347	-20.4417	-1.68276	-11.0647	-0.59546	0
0.7353	-18.3161	-3.82052	-17.7774	2.76371	0
0.7360	-20.4417	-1.9885	-13.1965	4.5954	0
0.7367	-22.2892	-2.29424	-11.3642	3.06791	0
0.7373	-21.9714	-1.9885	-15.9451	3.06791	0
0.7380	-23.5011	1.97887	-8.93277	4.8996	0
0.7387	-25.6465	-0.15648	-13.8132	6.73129	0
0.7393	-24.7129	-3.82052	-16.8613	8.56298	0
0.7400	-22.5872	1.67313	21.6007	8.25877	0
0.7407	-23.799	4.11422	53.3323	5.2038	0
0.7413	-28.388	-2.59998	27.0802	3.98052	0
0.7420	-32.9571	-7.17642	-17.7774	3.98052	0
0.7427	-31.7453	-5.95588	-23.5741	3.06791	0
0.7433	-28.388	-1.37943	18.5351	4.2912	0
0.7440	-29.3018	-1.37943	49.9671	6.73129	0
0.7447	-33.5729	-1.37943	14.5708	3.98052	0
0.7453	-36.3144	-1.37943	-30.9035	1.23623	0
0.7460	-38.4599	-1.37943	-24.7898	4.8996	0
0.7467	-40.2875	-1.37943	-16.5617	7.33969	0
0.7473	-40.2875	-1.37943	-26.6221	3.37212	0
0.7480	-41.2013	-1.37943	-19.6098	2.45951	0
0.7487	-43.6448	-1.37943	-15.3284	4.8996	0
0.7493	-43.9428	-1.37943	-22.3584	4.8996	0
0.7500	-43.029	-1.37943	-14.7294	4.5954	0
0.7507	-41.4993	-1.37943	-17.1608	7.6439	0
0.7513	-38.4599	-1.37943	-22.3584	7.03549	0
0.7520	-37.2282	-1.37943	15.1875	3.67632	0
0.7527	-38.4599	-1.37943	49.3681	4.2912	0
0.7533	-39.9895	-1.37943	19.7684	6.73129	0
0.7540	-41.2013	-1.37943	-27.8378	4.8996	0
0.7547	-40.9034	-1.37943	-28.4545	3.98052	0
0.7553	-38.142	-1.37943	14.2713	6.12288	0
0.7560	-37.5461	-1.37943	38.3739	4.2912	0
0.7567	-40.2875	-1.37943	5.10947	1.84463	0
0.7573	-41.8172	-1.37943	-35.1673	3.98052	0
0.7580	-42.4131	-1.37943	-31.203	4.8996	0
0.7587	-42.731	-1.37943	-20.526	4.2912	0
0.7593	-39.6717	-1.37943	-25.1069	5.81221	0
0.7600	-36.6322	-1.37943	-19.9093	4.2912	0
0.7607	-37.2282	-1.37943	-14.1127	1.23623	0
0.7613	-36.9302	-1.37943	-12.2804	4.2912	0
0.7620	-34.1888	-1.37943	-5.86709	6.73129	0
0.7627	-33.8709	-1.37943	-14.1127	3.06791	0
0.7633	-32.9571	-1.37943	-17.7774	2.76371	0
0.7640	-28.388	-1.37943	16.1037	4.8996	0
0.7647	-25.9445	-1.37943	42.9548	4.5954	0
0.7653	-28.388	-1.37943	18.2355	4.2912	0
0.7660	-28.388	-1.37943	-20.8255	3.98052	0
0.7667	-24.1169	-1.37943	-22.9574	2.45951	0
0.7673	-21.3556	-1.37943	16.4032	3.98052	0
0.7680	-21.9714	5.03144	41.422	5.81221	0
0.7687	-22.5872	-4.42959	5.10947	2.15531	0
0.7693	-23.2031	-10.229	-37.2992	-0.899663	0
0.7700	-21.3556	-7.17642	-31.5026	1.23623	0
0.7707	-17.9983	-8.09123	-23.2745	0.32362	0
0.7713	-17.9983	-9.00844	-29.9873	-1.50807	0
0.7720	-17.4023	-5.34681	-22.6579	1.54043	0
0.7727	-13.7272	-3.51479	-21.4422	4.8996	0
0.7733	-12.2174	-4.12385	-27.5383	3.06791	0
0.7740	-10.9857	-5.34681	-19.9093	2.15531	0
0.7747	-8.24424	-7.7879	-22.0412	3.06791	0
0.7753	-7.94626	-3.51479	-24.7898	3.06791	0
0.7760	-7.94626	4.11422	11.8223	4.2912	0
0.7767	-3.65528	2.89368	40.8229	5.81221	0
0.7773	-3.05931	-2.29424	13.3551	3.06791	0
0.7780	-7.01257	-3.51479	-28.155	2.15531	0
0.7787	-5.50278	-4.12385	-27.8378	4.2912	0
0.7793	0.297985	-1.37943	14.5708	4.8996	0
0.7800	1.2118	1.97887	39.5896	3.98052	0
0.7807	-1.82764	-1.37943	4.19329	3.06791	0
0.7813	-3.65528	-5.34681	-36.9996	2.15531	0
0.7820	-3.35729	-4.12385	-32.4187	2.15531	0
0.7827	-2.14549	-2.59998	-25.1069	1.23623	0
0.7833	-0.297985	-1.37943	-29.9873	0.32362	0
0.7840	2.74146	-0.462218	-23.2745	2.15531	0
0.7847	4.5691	-2.29424	-22.0412	3.06791	0
0.7853	4.5691	-1.68276	-24.1907	0.32362	0
0.7860	7.01257	1.06407	-12.5799	0.32362	0
0.7867	10.3699	0.146851	-16.5617	1.54043	0
0.7873	12.8133	1.06407	-22.0412	1.54043	0
0.7880	17.7003	7.16679	11.8223	3.06791	0
0.7887	23.799	7.47253	40.8229	3.37212	0
0.7893	24.7129	2.28461	16.1037	0.932025	0
0.7900	23.5011	0.758327	-23.8736	-1.20387	0
0.7907	26.5405	2.58794	-24.1907	-2.73135	0
0.7913	30.8116	5.03144	17.936	-5.47564	0
0.7920	32.9571	5.03144	43.2543	-5.47564	0
0.7927	34.7847	5.03144	6.94184	-3.33975	0
0.7933	35.4006	5.03144	-34.8678	-3.03555	0
0.7940	36.3144	5.03144	-29.3707	-4.25883	0
0.7947	40.2875	5.03144	-20.526	-4.56304	0
0.7953	43.9428	5.03144	-25.1069	-2.42715	0
0.7960	44.8566	5.03144	-18.6936	-1.50807	0
0.7967	45.7704	5.03144	-19.6098	-3.03555	0
0.7973	47.0021	5.03144	-25.1069	-2.42715	0
0.7980	47.5981	5.03144	-14.1127	-0.291258	0
0.7987	48.2139	5.03144	-15.6456	-2.42715	0
0.7993	49.4456	5.03144	-18.6936	-4.25883	0
0.8000	52.187	5.03144	17.936	-1.50807	0
0.8007	56.1403	5.03144	49.9671	-1.50807	0
0.8013	56.7561	5.03144	23.4155	-2.42715	0
0.8020	56.1403	5.03144	-22.9574	0.0194172	0
0.8027	60.7293	5.03144	-24.7898	-0.291258	0
0.8033	65.9142	5.03144	22.5169	-2.73135	0
0.8040	65.0004	9.30214	50.2843	-1.81227	0
0.8047	62.8549	2.89368	10.6066	-0.59546	0
0.8053	63.1727	-2.29424	-33.3349	-2.42715	0
0.8060	64.3845	2.58794	-26.3226	-2.12294	0
0.8067	65.6162	5.64051	-16.8613	-0.899663	0
0.8073	66.53	2.89368	-22.0412	-2.12294	0
0.8080	66.828	3.50516	-13.1965	-1.81227	0
0.8087	67.4439	4.7257	-9.23229	-1.50807	0
0.8093	67.7418	1.97887	-15.6456	-3.33975	0
0.8100	68.3577	-0.462218	-10.448	-4.86724	0
0.8107	69.5695	0.758327	-13.8132	-4.25883	0
0.8113	69.2715	2.89368	-14.4122	-3.94816	0
0.8120	70.8011	6.55532	24.3317	-4.86724	0
0.8127	75.9861	7.47253	54.548	-5.77985	0
0.8133	76.2841	3.50516	25.2478	-5.77985	0
0.8140	69.5695	-0.462218	-19.2927	-5.77985	0
0.8147	67.7418	2.89368	-18.6936	-6.39472	0
0.8153	72.0129	8.38734	21.6007	-7.00313	0
0.8160	70.1853	6.25198	42.6553	-6.08405	0
0.8167	63.1727	0.146851	8.7742	-5.47564	0
0.8173	61.3451	-0.462218	-27.8378	-7.00313	0
0.8180	63.7886	2.58794	-24.4902	-7.30733	0
0.8187	63.1727	2.89368	-18.6936	-5.47564	0
0.8193	61.3451	2.89368	-22.9574	-6.69893	0
0.8200	60.1134	4.7257	-16.5617	-10.6665	0
0.8207	58.9016	5.03144	-16.2446	-11.8833	0
0.8213	60.4313	4.41996	-19.6098	-11.5791	0
0.8220	61.9411	3.19942	-11.0647	-12.4982	0
0.8227	57.67	1.3674	-14.4122	-10.9707	0
0.8233	54.0147	1.97887	-14.1127	-7.61153	0
0.8240	55.8423	4.11422	23.7326	-9.44322	0
0.8247	56.7561	1.97887	50.5838	-12.4982	0
0.8253	51.2732	-1.68276	23.4155	-11.5791	0
0.8260	46.6843	-2.29424	-17.7774	-11.5791	0
0.8267	45.1546	1.67313	-20.526	-14.3299	0
0.8273	43.6448	6.55532	19.4512	-13.4108	0
0.8280	41.2013	5.33477	44.4877	-9.74742	0
0.8287	37.2282	-2.29424	6.02566	-10.9707	0
0.8293	32.9571	-3.20905	-39.1315	-14.3299	0
0.8300	31.1295	-0.462218	-33.3349	-14.3299	0
0.8307	30.2156	-2.90331	-21.4422	-12.4982	0
0.8313	28.984	-4.42959	-25.7059	-12.4982	0
0.8320	27.4543	-2.59998	-18.3941	-13.1066	0
0.8327	25.9445	-2.90331	-15.0289	-13.4108	0
0.8333	23.799	-1.9885	-20.526	-14.6341	0
0.8340	21.6734	-0.462218	-14.1127	-16.1551	0
0.8347	20.1438	-3.20905	-15.9451	-16.1551	0
0.8353	20.1438	-4.42959	-16.8613	-15.8509	0
0.8360	21.0576	0.146851	17.6189	-16.1551	0
0.8367	19.8259	1.3674	45.4038	-15.2425	0
0.8373	15.5548	-2.90331	19.4512	-15.2425	0
0.8380	12.1975	-6.26161	-22.3584	-14.0192	0
0.8387	13.4292	-3.51479	-26.0231	-12.8024	0
0.8393	15.5548	2.28461	12.4389	-14.9383	0
0.8400	12.5154	6.55532	38.0744	-16.4658	0
0.8407	6.09875	6.55532	3.89377	-14.3299	0
0.8413	2.12562	6.55532	-38.5325	-13.715	0
0.8420	-0.297985	6.55532	-35.1673	-14.3299	0
0.8427	-2.44347	6.55532	-27.2388	-11.5791	0
0.8433	-2.44347	6.55532	-33.3349	-11.2749	0
0.8440	-3.05931	6.55532	-28.754	-14.0192	0
0.8447	-4.27111	6.55532	-26.3226	-13.1066	0
0.8453	-4.88695	6.55532	-27.2388	-11.5791	0
0.8460	-6.09875	6.55532	-17.7774	-12.8024	0
0.8467	-6.4166	6.55532	-21.4422	-11.8833	0
0.8473	-6.4166	6.55532	-21.7417	-9.13902	0
0.8480	-6.71459	6.55532	16.4032	-8.83482	0
0.8487	-8.24424	6.55532	46.32	-8.22641	0
0.8493	-9.15806	6.55532	20.6846	-7.30733	0
0.8500	-11.8995	6.55532	-23.2745	-7.00313	0
0.8507	-13.7272	6.55532	-29.9873	-6.39472	0
0.8513	-12.8133	6.55532	8.7742	-5.17144	0
0.8520	15.5548	6.55532	23.7326	-6.08405	0
0.8527	15.5548	6.55532	-27.5383	-5.17144	0
0.8533	15.5548	6.55532	-47.3772	-4.56304	0
0.8540	15.5548	6.55532	-31.5026	-5.47564	0
0.8547	15.5548	6.55532	-27.8378	-4.86724	0
0.8553	15.5548	6.55532	-27.5383	-4.25883	0
0.8560	15.5548	6.55532	-24.1907	-6.08405	0
0.8567	15.5548	6.55532	-28.155	-5.47564	0
0.8573	15.5548	6.55532	-22.0412	-2.73135	0
0.8580	15.5548	6.55532	-17.1608	-2.42715	0
0.8587	15.5548	6.55532	-27.8378	-3.03555	0
0.8593	15.5548	6.55532	-8.61563	-1.50807	0
0.8600	15.5548	6.55532	37.1582	-0.899663	0
0.8607	15.5548	6.55532	39.9068	-0.59546	0
0.8613	15.5548	6.55532	-2.81902	2.15531	0
0.8620	15.5548	6.55532	-29.9873	3.06791	0
0.8627	15.5548	6.55532	-5.86709	0.627822	0
0.8633	15.5548	6.55532	38.0744	-0.291258	0
0.8640	-25.3287	1.3674	31.3616	-0.899663	0
0.8647	-26.5604	-2.59998	-21.125	-1.50807	0
0.8653	-28.388	-4.42959	-37.6163	0.32362	0
0.8660	-27.4742	-3.82052	-22.3584	1.84463	0
0.8667	-26.2425	-3.51479	-26.0231	2.15531	0
0.8673	-27.7722	-2.59998	-24.1907	3.98052	0
0.8680	-27.7722	-1.68276	-12.2804	4.8996	0
0.8687	-26.2425	-1.9885	-18.3941	2.15531	0
0.8693	-25.9445	-1.9885	-12.897	2.15531	0
0.8700	-25.6465	-2.59998	-1.90284	3.98052	0
0.8707	-24.1169	-3.20905	-15.9451	1.23623	0
0.8713	-22.8852	-1.07369	0.528566	-0.59546	0
0.8720	-19.8458	1.97887	49.0509	2.15531	0
0.8727	-18.932	2.28461	43.871	2.76371	0
0.8733	-22.5872	-0.767956	1.14523	-0.291258	0
0.8740	-24.7129	-6.26161	-17.7774	1.84463	0
0.8747	-20.7596	-6.56735	-21.7417	4.5954	0
0.8753	-17.0845	0.146851	-0.0704755	1.54043	0
0.8760	15.5548	6.55532	12.4389	-0.59546	0
0.8767	15.5548	6.55532	12.4389	2.76371	0
0.8773	15.5548	6.55532	12.4389	3.06791	0
0.8780	15.5548	6.55532	12.4389	-0.291258	0
0.8787	15.5548	6.55532	12.4389	-0.59546	0
0.8793	15.5548	6.55532	12.4389	0.32362	0
0.8800	15.5548	6.55532	12.4389	0.32362	0
0.8807	15.5548	6.55532	12.4389	1.54043	0
0.8813	15.5548	6.55532	12.4389	3.06791	0
0.8820	15.5548	6.55532	12.4389	1.23623	0
0.8827	15.5548	6.55532	12.4389	0.932025	0
0.8833	15.5548	6.55532	12.4389	2.45951	0
0.8840	15.5548	6.55532	12.4389	2.76371	0
0.8847	15.5548	6.55532	12.4389	3.06791	0
0.8853	15.5548	6.55532	12.4389	4.8996	0
0.8860	15.5548	6.55532	12.4389	4.8996	0
0.8867	15.5548	6.55532	12.4389	3.98052	0
0.8873	15.5548	6.55532	12.4389	3.06791	0
0.8880	-12.8133	6.55532	44.4877	2.15531	0
0.8887	-16.7865	6.55532	6.64232	3.37212	0
0.8893	-17.0845	6.55532	-32.4187	3.98052	0
0.8900	-15.8726	6.55532	-20.526	1.23623	0
0.8907	-16.4885	6.55532	-15.0289	1.23623	0
0.8913	-15.5747	6.55532	-23.5741	3.98052	0
0.8920	-14.641	6.55532	-16.8613	3.06791	0
0.8927	-15.2568	6.55532	-18.3941	1.23623	0
0.8933	-13.4292	6.55532	-23.2745	1.54043	0
0.8940	-10.0719	6.55532	-10.7475	2.15531	0
0.8947	-9.15806	6.55532	-14.7294	1.84463	0
0.8953	-8.54223	6.55532	-19.2927	-0.291258	0
0.8960	-6.09875	6.55532	22.1998	-1.20387	0
0.8967	-4.58896	6.55532	56.3804	0.32362	0
0.8973	-5.50278	6.55532	29.8288	2.15531	0
0.8980	-6.71459	6.55532	-15.0289	2.76371	0
0.8987	-6.4166	6.55532	-22.6579	3.98052	0
0.8993	-4.27111	6.55532	15.1875	2.45951	0
0.9000	-4.27111	6.55532	15.1875	-1.20387	0
0.9007	-4.27111	6.55532	15.1875	-0.291258	0
0.9013	-4.27111	6.55532	15.1875	2.45951	0
0.9020	-4.27111	6.55532	15.1875	1.23623	0
0.9027	-4.27111	6.55532	15.1875	1.23623	0
0.9033	-4.27111	6.55532	15.1875	4.8996	0
0.9040	-4.27111	6.55532	15.1875	5.81221	0
0.9047	-4.27111	6.55532	15.1875	4.8996	0
0.9053	-4.27111	6.55532	15.1875	5.81221	0
0.9060	-4.27111	6.55532	15.1875	6.73129	0
0.9067	-4.27111	6.55532	15.1875	6.12288	0
0.9073	-4.27111	6.55532	15.1875	6.42709	0
0.9080	-4.27111	6.55532	15.1875	6.73129	0
0.9087	-4.27111	6.55532	15.1875	7.6439	0
0.9093	-4.27111	6.55532	15.1875	9.17138	0
0.9100	-4.27111	6.55532	15.1875	8.86718	0
0.9107	-4.27111	6.55532	15.1875	7.6439	0
0.9113	-4.27111	6.55532	15.1875	6.73129	0
0.9120	-2.14549	6.55532	49.3681	5.81221	0
0.9127	-2.74146	6.55532	18.5351	5.81221	0
0.9133	-6.4166	6.55532	-27.8378	4.2912	0
0.9140	-8.24424	6.55532	-23.2745	1.84463	0
0.9147	-5.50278	6.55532	-10.1485	3.06791	0
0.9153	-2.74146	6.55532	-17.1608	6.42709	0
0.9160	-1.23167	6.55532	-13.1965	7.33969	0
0.9167	-1.23167	6.55532	-10.448	8.25877	0
0.9173	-2.14549	6.55532	-15.9451	9.47558	0
0.9180	-1.52965	6.55532	-11.0647	7.6439	0
0.9187	-1.23167	6.55532	-14.1127	7.6439	0
0.9193	0	6.55532	-15.6456	10.084	0
0.9200	4.88695	6.55532	19.1517	9.47558	0
0.9207	7.01257	6.55532	45.0867	7.6439	0
0.9213	3.35729	6.55532	17.936	9.77979	0
0.9220	1.82764	6.55532	-20.8255	10.3947	0
0.9227	2.74146	6.55532	-20.526	7.03549	0
0.9233	2.74146	6.55532	18.8522	7.03549	0
0.9240	2.74146	1.06407	41.7391	9.47558	0
0.9247	2.12562	-3.20905	5.42661	9.17138	0
0.9253	0.297985	-7.48216	-34.2511	9.17138	0
0.9260	-1.52965	-6.26161	-25.4064	9.77979	0
0.9267	-3.05931	-4.42959	-14.1127	8.25877	0
0.9273	-2.44347	-5.95588	-18.6936	6.73129	0
0.9280	-0.913819	-5.34681	-11.0647	8.86718	0
0.9287	-2.14549	-1.37943	-8.61563	9.77979	0
0.9293	-2.74146	1.97887	-12.897	8.56298	0
0.9300	-1.82764	1.97887	-5.86709	7.6439	0
0.9307	-2.44347	-1.07369	-11.0647	7.33969	0
0.9313	-0.913819	-3.82052	-12.897	7.6439	0
0.9320	2.74146	-3.51479	26.164	9.47558	0
0.9327	0	-0.15648	55.4642	9.47558	0
0.9333	-4.58896	1.97887	26.164	5.81221	0
0.9340	-4.27111	2.28461	-16.8613	4.8996	0
0.9347	-3.97313	2.89368	-17.4779	8.56298	0
0.9353	-3.97313	4.11422	23.4155	9.47558	0
0.9360	-0.913819	6.55532	47.2186	6.73129	0
0.9367	-2.74146	6.55532	7.85802	6.12288	0
0.9373	-7.94626	6.55532	-38.832	6.73129	0
0.9380	-8.54223	6.55532	-34.5682	4.8996	0
0.9387	-7.01257	6.55532	-20.526	2.76371	0
0.9393	-7.62841	6.55532	-22.9574	3.06791	0
0.9400	-7.62841	6.55532	-17.7774	3.37212	0
0.9407	-7.33042	6.55532	-13.4961	3.06791	0
0.9413	-8.24424	6.55532	-11.3642	3.37212	0
0.9420	-7.94626	6.55532	-1.90284	4.5954	0
0.9427	-8.24424	6.55532	-7.69945	4.8996	0
0.9433	-9.15806	6.55532	-11.9808	2.76371	0
0.9440	-6.09875	6.55532	24.6488	0.32362	0
0.9447	-2.74146	6.55532	55.4642	1.23623	0
0.9453	-5.18493	6.55532	30.1459	2.45951	0
0.9460	-8.24424	6.55532	-12.5799	0.932025	0
0.9467	-6.4166	6.55532	-15.0289	-0.59546	0
0.9473	-5.80077	6.55532	26.4812	-0.59546	0
0.9480	-4.27111	6.55532	15.1875	-1.20387	0
0.9487	-4.27111	6.55532	15.1875	-0.59546	0
0.9493	-4.27111	6.55532	15.1875	0.32362	0
0.9500	-4.27111	6.55532	15.1875	-2.12294	0
0.9507	-4.27111	6.55532	15.1875	-4.86724	0
0.9513	-4.27111	6.55532	15.1875	-4.25883	0
0.9520	-4.27111	6.55532	15.1875	-4.25883	0
0.9527	-4.27111	6.55532	15.1875	-4.25883	0
0.9533	-4.27111	6.55532	15.1875	-3.03555	0
0.9540	-4.27111	6.55532	15.1875	-3.94816	0
0.9547	-4.27111	6.55532	15.1875	-4.56304	0
0.9553	-4.27111	6.55532	15.1875	-2.42715	0
0.9560	-4.27111	6.55532	15.1875	-2.73135	0
0.9567	-4.27111	6.55532	15.1875	-4.86724	0
0.9573	-4.27111	6.55532	15.1875	-4.25883	0
0.9580	-4.27111	6.55532	15.1875	-3.64396	0
0.9587	-4.27111	6.55532	15.1875	-4.25883	0
0.9593	-4.27111	6.55532	15.1875	-3.94816	0
0.9600	-4.27111	6.55532	15.1875	-6.08405	0
0.9607	-4.27111	6.55532	15.1875	-8.22641	0
0.9613	-4.27111	6.55532	15.1875	-6.08405	0
0.9620	-4.27111	6.55532	15.1875	-4.86724	0
0.9627	-4.27111	6.55532	15.1875	-5.17144	0
0.9633	-4.27111	6.55532	15.1875	-4.25883	0
0.9640	-4.27111	6.55532	15.1875	-4.86724	0
0.9647	-4.27111	6.55532	15.1875	-6.69893	0
0.9653	-4.27111	6.55532	15.1875	-4.25883	0
0.9660	-4.27111	6.55532	15.1875	-3.64396	0
0.9667	-4.27111	6.55532	15.1875	-7.30733	0
0.9673	-4.27111	6.55532	15.1875	-7.30733	0
0.9680	-4.27111	6.55532	15.1875	-4.25883	0
0.9687	-4.27111	6.55532	15.1875	-3.64396	0
0.9693	-4.27111	6.55532	15.1875	-3.33975	0
0.9700	-4.27111	6.55532	15.1875	-3.33975	0
0.9707	-4.27111	6.55532	15.1875	-5.17144	0
0.9713	-4.27111	6.55532	15.1875	-5.17144	0
0.9720	-2.44347	6.55532	31.0445	-3.94816	0
0.9727	-3.97313	6.55532	-22.3584	-5.17144	0
0.9733	-6.71459	6.55532	-38.832	-7.00313	0
0.9740	-5.50278	6.55532	-19.6098	-6.39472	0
0.9747	-3.05931	6.55532	-20.8255	-5.77985	0
0.9753	-3.97313	6.55532	-25.1069	-6.39472	0
0.9760	-3.65528	6.55532	-17.1608	-7.00313	0
0.9767	-2.14549	6.55532	-20.2089	-6.39472	0
0.9773	-3.35729	6.55532	-17.7774	-5.47564	0
0.9780	-3.97313	6.55532	-9.53181	-4.86724	0
0.9787	-1.82764	6.55532	-15.6456	-5.47564	0
0.9793	1.2118	6.55532	0.528566	-5.77985	0
0.9800	5.48292	6.55532	43.5715	-4.56304	0
0.9807	7.01257	6.55532	44.7872	-3.03555	0
0.9813	3.97313	6.55532	-0.687136	-1.81227	0
0.9820	0.913819	6.55532	-27.5383	-0.59546	0
0.9827	-0.913819	6.55532	-3.43568	-0.291258	0
0.9833	-3.35729	6.55532	38.9906	-0.899663	0
0.9840	-3.65528	-1.07369	35.9425	-1.50807	0
0.9847	-6.4166	-4.73533	-12.2804	-2.42715	0
0.9853	-13.7272	-5.34681	-29.3707	-2.42715	0
0.9860	-16.4885	-4.42959	-13.4961	-2.12294	0
0.9867	-14.9588	-3.82052	-18.077	-1.50807	0
0.9873	-15.5747	-2.29424	-23.2745	-1.81227	0
0.9880	-17.4023	-1.68276	-14.7294	-2.12294	0
0.9887	-19.8458	-1.07369	-17.7774	-1.81227	0
0.9893	-21.0576	0.452589	-15.0289	-1.50807	0
0.9900	-17.7003	-0.767956	-9.84895	0.32362	0
0.9907	-16.4885	-4.12385	-21.125	1.54043	0
0.9913	-17.7003	-1.07369	0.528566	1.23623	0
0.9920	-13.4292	4.11422	47.2186	0.32362	0
0.9927	-10.9857	2.58794	37.4577	0.627822	0
0.9933	-18.3161	-1.68276	-4.65138	0.932025	0
0.9940	-20.4417	-4.12385	-21.125	0.932025	0
0.9947	-13.7272	-5.34681	-18.6936	-0.291258	0
0.9953	-12.8133	0.146851	11.5227	-1.50807	0
0.9960	-16.7865	6.86105	41.7391	-1.50807	0
0.9967	-16.7865	2.58794	9.39086	-0.59546	0
0.9973	-13.7272	-5.34681	-36.0835	-1.20387	0
0.9980	-12.5154	-4.42959	-27.8378	-2.12294	0
0.9987	-12.5154	-1.37943	-15.9451	0.0194172	0
0.9993	-11.6015	-3.20905	-22.3584	3.06791	0
1.0000	-7.33042	-5.34681	-14.4122	3.67632	0
1.0007	-5.50278	-4.73533	-9.84895	2.76371	0
1.0013	-6.4166	-3.51479	-12.5799	3.06791	0
1.0020	-2.44347	-1.9885	-7.10041	3.67632	0
1.0027	4.5691	-0.462218	-13.8132	2.45951	0
1.0033	4.5691	-1.07369	-15.0289	1.54043	0
1.0040	2.12562	-3.82052	19.1517	2.76371	0
1.0047	7.33042	-2.59998	45.4038	3.06791	0
1.0053	11.8995	1.67313	27.0802	2.45951	0
1.0060	10.9857	1.3674	-11.6637	3.06791	0
1.0067	10.3699	0.146851	-26.0231	3.06791	0
1.0073	13.7272	5.33477	11.8223	2.45951	0
1.0080	15.8726	4.7257	49.6676	2.45951	0
1.0087	16.4686	-4.73533	19.1517	1.54043	0
1.0093	18.3161	-8.7027	-27.8378	0.0194172	0
1.0100	21.3556	-5.34681	-23.8736	-0.59546	0
1.0107	20.4417	-4.12385	-13.8132	-1.50807	0
1.0113	19.2299	-3.20905	-22.3584	-2.42715	0
1.0120	22.8852	-1.68276	-17.1608	-2.12294	0
1.0127	24.7129	-1.68276	-11.6637	-0.59546	0
1.0133	22.2694	0.146851	-15.9451	-0.899663	0
1.0140	22.8852	0.146851	-12.2804	-2.42715	0
1.0147	24.7129	-2.90331	-14.4122	-3.33975	0
1.0153	23.1832	-1.68276	-15.3284	-2.42715	0
1.0160	25.6267	1.97887	18.5351	-1.20387	0
1.0167	30.5136	0.758327	52.7157	-0.291258	0
1.0173	27.1563	-2.59998	33.4935	0.932025	0
1.0180	22.2694	-4.12385	-15.3284	1.54043	0
1.0187	25.6267	-4.42959	-27.2388	0.32362	0
1.0193	29.3018	-1.37943	17.0198	-1.20387	0
1.0200	28.0702	-1.37943	17.0198	-1.81227	0
1.0207	26.5405	-1.37943	17.0198	-1.81227	0
1.0213	25.0307	-1.37943	17.0198	-0.59546	0
1.0220	25.0307	-1.37943	17.0198	0.932025	0
1.0227	26.5405	-1.37943	17.0198	0.32362	0
1.0233	26.2425	-1.37943	17.0198	-0.59546	0
1.0240	26.2425	-1.37943	17.0198	0.0194172	0
1.0247	27.4543	-1.37943	17.0198	-1.20387	0
1.0253	26.5405	-1.37943	17.0198	-1.50807	0
1.0260	26.2425	-1.37943	17.0198	0.32362	0
1.0267	28.0702	-1.37943	17.0198	0.32362	0
1.0273	28.388	-1.37943	17.0198	-0.59546	0
1.0280	28.984	-1.37943	17.0198	1.23623	0
1.0287	29.3018	-1.37943	17.0198	1.23623	0
1.0293	25.9445	-1.37943	17.0198	-1.50807	0
1.0300	23.1832	-1.37943	17.0198	-0.899663	0
1.0307	25.6267	-1.37943	17.0198	1.54043	0
1.0313	27.1563	-1.37943	17.0198	2.15531	0
1.0320	26.8583	-0.462218	40.8229	-1.81227	0
1.0327	25.6267	-5.34681	-11.3642	-3.94816	0
1.0333	21.3556	-7.17642	-35.7839	-0.59546	0
1.0340	19.5279	-4.42959	-21.125	3.37212	0
1.0347	19.2299	-1.9885	-21.7417	0.32362	0
1.0353	16.4686	0.146851	-26.9216	-3.03555	0
1.0360	14.641	0.758327	-19.2927	-0.59546	0
1.0367	14.045	-1.07369	-19.6098	1.23623	0
1.0373	12.5154	-1.68276	-17.1608	-1.50807	0
1.0380	11.6015	-2.29424	-12.2804	-3.33975	0
1.0387	11.2837	-3.51479	-20.526	-1.20387	0
1.0393	10.9857	-1.37943	-4.35186	-0.59546	0
1.0400	12.8133	1.97887	38.9906	-1.81227	0
1.0407	12.5154	-0.767956	46.32	-2.12294	0
1.0413	7.62841	-6.87068	6.02566	0.0194172	0
1.0420	6.71459	-6.87068	-23.2745	1.54043	0
1.0427	10.0719	-0.767956	-1.90284	1.23623	0
1.0433	10.3699	1.67313	41.1225	0.627822	0
1.0440	9.15806	-1.37943	33.194	1.23623	0
1.0447	7.33042	-1.37943	-20.526	2.76371	0
1.0453	4.27111	-1.37943	-36.0835	2.45951	0
1.0460	2.44347	-1.37943	-17.7774	0.0194172	0
1.0467	1.82764	-1.37943	-21.4422	-1.20387	0
1.0473	-0.615835	-1.37943	-23.5741	-0.291258	0
1.0480	-1.82764	-1.37943	-13.8132	0.627822	0
1.0487	0.913819	-1.37943	-18.3941	1.54043	0
1.0493	1.52965	-1.37943	-15.0289	1.54043	0
1.0500	-1.23167	-1.37943	-9.53181	-0.291258	0
1.0507	-1.52965	-1.37943	-26.0231	-0.59546	0
1.0513	1.52965	-1.37943	-8.61563	1.23623	0
1.0520	3.65528	-1.37943	39.5896	1.23623	0
1.0527	3.03944	-1.37943	34.1101	0.32362	0
1.0533	-1.82764	-1.37943	-4.9509	1.54043	0
1.0540	-7.01257	-1.37943	-22.0412	0.932025	0
1.0547	-7.33042	-1.37943	-30.5864	-0.59546	0
1.0553	-5.18493	-1.37943	-9.53181	1.84463	0
1.0560	-5.18493	-1.37943	-9.53181	3.67632	0
1.0567	-5.18493	-1.37943	-9.53181	0.32362	0
1.0573	-5.18493	-1.37943	-9.53181	-2.42715	0
1.0580	-5.18493	-1.37943	-9.53181	-0.59546	0
1.0587	-5.18493	-1.37943	-9.53181	0.932025	0
1.0593	-5.18493	-1.37943	-9.53181	-0.899663	0
1.0600	-5.18493	-1.37943	-9.53181	-1.50807	0
1.0607	-5.18493	-1.37943	-9.53181	-0.59546	0
1.0613	-5.18493	-1.37943	-9.53181	0.32362	0
1.0620	-5.18493	-1.37943	-9.53181	0.627822	0
1.0627	-5.18493	-1.37943	-9.53181	0.627822	0
1.0633	-5.18493	-1.37943	-9.53181	0.32362	0
1.0640	-5.18493	-1.37943	-9.53181	-0.59546	0
1.0647	-5.18493	-1.37943	-9.53181	-0.899663	0
1.0653	-5.18493	-1.37943	-9.53181	1.23623	0
1.0660	-5.18493	-1.37943	-9.53181	2.15531	0
1.0667	-5.18493	-1.37943	-9.53181	-0.59546	0
1.0673	-5.18493	-1.37943	-9.53181	-1.50807	0
1.0680	-5.18493	-1.37943	-9.53181	0.32362	0
1.0687	-5.18493	-1.37943	-9.53181	-0.59546	0
1.0693	-5.18493	-1.37943	-9.53181	-3.33975	0
1.0700	-5.18493	-1.37943	-9.53181	-0.59546	0
1.0707	-5.18493	-1.37943	-9.53181	3.37212	0
1.0713	-5.18493	-1.37943	-9.53181	2.15531	0
1.0720	-5.18493	-1.37943	-9.53181	0.627822	0
1.0727	-5.18493	-1.37943	-9.53181	1.84463	0
1.0733	-5.18493	-1.37943	-9.53181	0.932025	0
1.0740	-5.18493	-1.37943	-9.53181	-1.50807	0
1.0747	-5.18493	-1.37943	-9.53181	-1.50807	0
1.0753	-5.18493	-1.37943	-9.53181	0.32362	0
1.0760	-5.18493	-1.37943	-9.53181	1.84463	0
1.0767	-5.18493	-1.37943	-9.53181	3.06791	0
1.0773	-5.18493	-1.37943	-9.53181	3.67632	0
1.0780	-5.18493	-1.37943	-9.53181	3.37212	0
1.0787	-5.18493	-1.37943	-9.53181	2.15531	0
1.0793	-5.18493	-1.37943	-9.53181	-0.59546	0
1.0800	-5.18493	-1.37943	-9.53181	-1.81227	0
1.0807	-5.18493	-1.37943	-9.53181	1.23623	0
1.0813	-5.18493	-1.37943	-9.53181	4.2912	0
1.0820	-5.18493	-1.37943	-9.53181	3.06791	0
1.0827	-5.18493	-1.37943	-9.53181	0.932025	0
1.0833	-5.18493	-1.37943	-9.53181	0.932025	0
1.0840	-5.18493	-1.37943	-9.53181	1.54043	0
1.0847	-5.18493	-1.37943	-9.53181	1.54043	0
1.0853	-5.18493	-1.37943	-9.53181	0.32362	0
1.0860	-5.18493	-1.37943	-9.53181	-0.59546	0
1.0867	-5.18493	-1.37943	-9.53181	1.23623	0
1.0873	-5.18493	-1.37943	-9.53181	3.06791	0
1.0880	-5.18493	-1.37943	-9.53181	3.37212	0
1.0887	-5.18493	-1.37943	-9.53181	3.06791	0
1.0893	-5.18493	-1.37943	-9.53181	0.32362	0
1.0900	-5.18493	-1.37943	-9.53181	-1.81227	0
1.0907	-5.18493	-1.37943	-9.53181	0.932025	0
1.0913	-5.18493	-1.37943	-9.53181	1.23623	0
1.0920	-10.0719	4.11422	-24.1907	-2.42715	0
1.0927	-13.7272	-2.29424	-79.1087	-0.899663	0
1.0933	-15.5747	-7.17642	-134.961	0.32362	0
1.0940	-13.7272	-3.82052	-138.326	-2.73135	0
1.0947	-15.8726	-1.68276	-127.948	-2.42715	0
1.0953	-16.4885	-4.12385	-127.332	0.932025	0
1.0960	-11.8995	-4.73533	-117.254	-0.899663	0
1.0967	-11.8995	-3.20905	-111.157	-2.12294	0
1.0973	-16.7865	-1.37943	-107.81	0.627822	0
1.0980	-15.8726	-0.462218	-94.3667	1.23623	0
1.0987	-12.2174	-1.68276	-92.8515	0.32362	0
1.0993	-11.8995	-2.59998	-89.8034	0.32362	0
1.1000	-10.9857	-3.20905	-49.2095	0.932025	0
1.1007	-7.94626	-3.51479	-13.8132	2.15531	0
1.1013	-8.24424	-1.9885	-32.4187	2.45951	0
1.1020	-11.8995	-1.68276	-69.9646	0.627822	0
1.1027	-11.8995	-2.29424	-67.5155	-0.59546	0
1.1033	-9.15806	1.3674	-20.8255	-0.899663	0
1.1040	-9.45605	-1.37943	8.47468	-1.50807	0
1.1047	-12.8133	-1.37943	-24.1907	-0.59546	0
1.1053	-13.7272	-1.37943	-62.3356	-0.291258	0
1.1060	-12.8133	-1.37943	-55.3057	-0.291258	0
1.1067	-11.8995	-1.37943	-42.1972	1.23623	0
1.1073	-10.9857	-1.37943	-39.7482	2.45951	0
1.1080	-10.9857	-1.37943	-27.2388	2.15531	0
1.1087	-10.9857	-1.37943	-20.526	0.32362	0
1.1093	-9.7739	-1.37943	-19.9093	-1.50807	0
1.1100	-9.7739	-1.37943	-11.3642	-1.50807	0
1.1107	-10.9857	-1.37943	-12.5799	-0.291258	0
1.1113	-8.86008	-1.37943	-8.93277	-1.81227	0
1.1120	-5.50278	-1.37943	31.3616	-2.42715	0
1.1127	-5.50278	-1.37943	63.4103	0.32362	0
1.1133	-6.4166	-1.37943	41.7391	1.84463	0
1.1140	-7.33042	-1.37943	4.51043	2.45951	0
1.1147	-8.24424	-1.37943	4.19329	3.67632	0
1.1153	-6.09875	-1.37943	44.4877	2.15531	0
1.1160	-1.82764	2.58794	67.9736	0.32362	0
1.1167	-2.74146	-1.9885	30.7449	-0.291258	0
1.1173	-6.4166	-5.34681	-8.61563	-1.50807	0
1.1180	-7.01257	-2.90331	0.528566	-1.20387	0
1.1187	-5.50278	-0.15648	13.6546	0.32362	0
1.1193	-5.50278	-0.767956	10.6066	-0.59546	0
1.1200	-6.4166	-1.37943	17.6189	-1.20387	0
1.1207	-6.09875	-1.68276	22.5169	2.15531	0
1.1213	-4.58896	-2.59998	21.6007	3.37212	0
1.1220	-2.74146	-2.90331	28.9126	1.23623	0
1.1227	-3.05931	-3.20905	27.9964	0.32362	0
1.1233	-3.65528	-1.68276	28.9126	1.54043	0
1.1240	-1.82764	3.19942	63.0932	1.84463	0
1.1247	1.52965	5.64051	90.8605	0.627822	0
1.1253	0.615835	-0.462218	67.6741	1.23623	0
1.1260	-3.65528	-5.95588	26.7807	3.06791	0
1.1267	-4.27111	-1.9885	23.7326	3.98052	0
1.1273	-0.297985	4.7257	67.0574	3.06791	0
1.1280	-2.14549	-1.37943	93.6091	2.45951	0
1.1287	-8.54223	-1.37943	55.4642	0.932025	0
1.1293	-9.7739	-1.37943	15.487	-0.59546	0
1.1300	-6.4166	-1.37943	24.9483	-0.291258	0
1.1307	-5.18493	-1.37943	33.194	1.23623	0
1.1313	-5.50278	-1.37943	25.2478	1.23623	0
1.1320	-4.58896	-1.37943	30.7449	0.627822	0
1.1327	-3.65528	-1.37943	34.1101	1.84463	0
1.1333	-3.35729	-1.37943	31.9606	2.45951	0
1.1340	-3.65528	-1.37943	39.9068	2.15531	0
1.1347	-2.74146	-1.37943	35.3258	3.06791	0
1.1353	-0.297985	-1.37943	31.6611	3.06791	0
1.1360	0.913819	-1.37943	66.7579	1.23623	0
1.1367	1.2118	-1.37943	95.7586	1.23623	0
1.1373	0.297985	-1.37943	70.7222	2.45951	0
1.1380	-4.58896	-1.37943	27.3974	0.932025	0
1.1387	-6.4166	-1.37943	21.2836	0.32362	0
1.1393	0.913819	-1.37943	60.9613	1.84463	0
1.1400	3.65528	-1.37943	87.513	0.932025	0
1.1407	-1.82764	-1.37943	48.4519	0.32362	0
1.1413	-3.65528	-1.37943	5.10947	2.76371	0
1.1420	0	-1.37943	12.4389	1.54043	0
1.1427	0	-1.37943	21.6007	0.32362	0
1.1433	-2.44347	-1.37943	13.3551	3.67632	0
1.1440	-2.44347	-1.37943	18.8522	4.2912	0
1.1447	-2.14549	-1.37943	20.9841	0.932025	0
1.1453	-0.913819	-1.37943	16.1037	0.932025	0
1.1460	1.52965	-1.37943	24.3317	2.15531	0
1.1467	0	-1.37943	21.9003	0.32362	0
1.1473	-1.52965	-1.37943	17.936	-0.59546	0
1.1480	2.44347	-1.37943	53.6319	-0.59546	0
1.1487	4.27111	-1.37943	85.3811	-0.899663	0
1.1493	-1.52965	-1.37943	58.8294	-0.59546	0
1.1500	-3.65528	-1.37943	14.2713	-0.59546	0
1.1507	1.82764	-1.37943	12.1394	-1.50807	0
1.1513	4.5691	-1.37943	54.548	-0.59546	0
1.1520	1.82764	-1.37943	77.7521	0.627822	0
1.1527	0	-1.37943	36.8587	1.23623	0
1.1533	-0.913819	-1.37943	-7.69945	2.15531	0
1.1540	-2.74146	-1.37943	-4.03472	3.67632	0
1.1547	-3.65528	-1.37943	3.89377	2.76371	0
1.1553	-2.74146	-1.37943	-0.387615	1.23623	0
1.1560	-1.82764	-1.37943	4.19329	0.932025	0
1.1567	-1.23167	-1.37943	3.27711	-0.291258	0
1.1573	-0.913819	-1.37943	0.528566	-2.73135	0
1.1580	0	-1.37943	7.85802	-2.73135	0
1.1587	-0.297985	-1.37943	2.06141	0.0194172	0
1.1593	-2.44347	-1.37943	3.27711	0.32362	0
1.1600	-0.913819	-1.37943	42.6553	-0.59546	0
1.1607	2.12562	-1.37943	69.5065	0.0194172	0
1.1613	1.2118	-1.37943	42.3382	0.627822	0
1.1620	-0.913819	-1.37943	1.44475	0.32362	0
1.1627	-0.913819	-1.37943	-3.43568	1.23623	0
1.1633	0	-1.37943	35.6254	2.45951	0
1.1640	1.82764	0.758327	61.8775	2.45951	0
1.1647	0.615835	-3.51479	23.4155	1.84463	0
1.1653	-5.18493	-5.95588	-21.4422	-0.291258	0
1.1660	-6.09875	-4.12385	-17.4779	-2.73135	0
1.1667	-1.52965	-1.68276	-11.3642	-2.42715	0
1.1673	-0.913819	0.758327	-17.4779	0.32362	0
1.1680	-3.35729	0.758327	-8.31611	1.23623	0
1.1687	-3.65528	-0.767956	-6.18423	0.627822	0
1.1693	-2.74146	1.67313	-11.3642	1.23623	0
1.1700	-0.913819	3.50516	-4.03472	1.84463	0
1.1707	-0.913819	0.146851	-7.69945	-0.291258	0
1.1713	-2.14549	-0.767956	-11.0647	-1.20387	0
1.1720	1.2118	-1.68276	23.4155	0.32362	0
1.1727	4.27111	-4.73533	51.7995	0.32362	0
1.1733	-0.615835	-3.51479	27.0802	-1.50807	0
1.1740	-5.50278	-0.462218	-13.8132	-1.20387	0
1.1747	-3.65528	-2.59998	-16.8613	0.32362	0
1.1753	1.82764	-0.15648	23.4155	0.32362	0
1.1760	4.5691	-1.37943	45.7034	0.32362	0
1.1767	1.2118	-1.37943	6.32518	0.32362	0
1.1773	-3.35729	-1.37943	-34.5682	-0.59546	0
1.1780	-4.58896	-1.37943	-27.8378	-1.50807	0
1.1787	-6.09875	-1.37943	-19.6098	-1.50807	0
1.1793	-7.33042	-1.37943	-25.1069	-0.59546	0
1.1800	-5.18493	-1.37943	-20.2089	0.32362	0
1.1807	-3.05931	-1.37943	-19.6098	0.32362	0
1.1813	-2.74146	-1.37943	-21.125	0.932025	0
1.1820	-1.23167	-1.37943	-13.1965	0.932025	0
1.1827	-3.35729	-1.37943	-19.6098	-0.59546	0
1.1833	-4.88695	-1.37943	-20.526	-1.20387	0
1.1840	0	-1.37943	17.0198	-0.59546	0
1.1847	3.35729	-1.37943	42.6553	-1.20387	0
1.1853	-1.82764	-1.37943	17.6189	-1.50807	0
1.1860	-5.50278	-1.37943	-22.9574	0.932025	0
1.1867	-2.14549	-1.37943	-29.3707	2.45951	0
1.1873	-0.297985	-1.37943	10.9061	0.0194172	0
1.1880	-3.35729	-1.37943	10.9061	-1.50807	0
1.1887	-5.50278	-1.37943	10.9061	0.32362	0
1.1893	-3.35729	-1.37943	10.9061	0.627822	0
1.1900	-1.52965	-1.37943	10.9061	0.0194172	0
1.1907	-1.52965	-1.37943	10.9061	1.23623	0
1.1913	-0.913819	-1.37943	10.9061	0.32362	0
1.1920	-1.82764	-1.37943	10.9061	-2.42715	0
1.1927	-4.58896	-1.37943	10.9061	-0.59546	0
1.1933	-4.88695	-1.37943	10.9061	1.23623	0
1.1940	-3.97313	-1.37943	10.9061	0.32362	0
1.1947	-4.58896	-1.37943	10.9061	0.32362	0
1.1953	-2.74146	-1.37943	10.9061	1.23623	0
1.1960	1.2118	-1.37943	10.9061	-0.291258	0
1.1967	-0.615835	-1.37943	10.9061	-1.81227	0
1.1973	-4.58896	-1.37943	10.9061	-2.42715	0
1.1980	-3.97313	-1.37943	10.9061	-2.42715	0
1.1987	-1.23167	-1.37943	10.9061	-0.59546	0
1.1993	0	-1.37943	10.9061	1.23623	0
1.2000	-2.74146	3.50516	34.4097	0.932025	0
1.2007	-7.62841	-5.65014	-1.3038	-0.291258	0
1.2013	-8.24424	-8.7027	-40.6644	-0.899663	0
1.2020	-4.88695	-2.59998	-36.0835	-2.42715	0
1.2027	-6.4166	-1.9885	-31.8197	-3.03555	0
1.2033	-7.33042	-5.04107	-38.832	-3.33975	0
1.2040	-3.65528	-4.42959	-31.5026	-3.94816	0
1.2047	-3.65528	-4.12385	-26.9216	-2.73135	0
1.2053	-5.80077	-3.82052	-26.3226	-1.50807	0
1.2060	-4.27111	-3.51479	-16.8613	-1.50807	0
1.2067	-3.35729	-6.56735	-23.2745	-1.50807	0
1.2073	-2.74146	-5.34681	-27.2388	-1.50807	0
1.2080	1.2118	2.28461	9.69038	-1.50807	0
1.2087	2.44347	1.3674	38.0744	-2.42715	0
1.2093	0	-7.17642	9.9899	-3.94816	0
1.2100	0	-9.31177	-34.8678	-3.64396	0
1.2107	1.2118	-6.26161	-38.832	0.32362	0
1.2113	3.65528	-3.20905	3.27711	1.54043	0
1.2120	4.88695	0.758327	29.2297	-1.50807	0
1.2127	1.82764	-0.767956	-7.69945	-2.12294	0
1.2133	-2.14549	-6.87068	-49.8262	0.32362	0
1.2140	-2.74146	-7.7879	-43.7124	-0.59546	0
1.2147	-1.82764	-4.12385	-34.8678	-2.42715	0
1.2153	-1.23167	-3.20905	-38.2153	-0.59546	0
1.2160	-0.913819	-3.51479	-29.9873	1.23623	0
1.2167	-3.65528	-3.20905	-29.9873	1.23623	0
1.2173	-3.97313	-2.59998	-35.1673	2.15531	0
1.2180	-0.913819	-2.59998	-26.9216	2.45951	0
1.2187	-2.44347	-1.68276	-30.9035	0.32362	0
1.2193	-3.05931	-1.68276	-31.8197	0.32362	0
1.2200	2.12562	-3.51479	9.07372	1.23623	0
1.2207	3.65528	-3.20905	39.9068	-1.20387	0
1.2213	0.913819	1.06407	11.5227	-2.12294	0
1.2220	1.2118	1.06407	-31.5026	0.32362	0
1.2227	0.913819	-2.59998	-32.7359	1.84463	0
1.2233	-1.82764	1.06407	9.69038	1.84463	0
1.2240	0.615835	1.06407	9.69038	0.932025	0
1.2247	2.74146	1.06407	9.69038	-1.50807	0
1.2253	0	1.06407	9.69038	0.0194172	0
1.2260	-1.52965	1.06407	9.69038	2.76371	0
1.2267	0	1.06407	9.69038	0.32362	0
1.2273	0.297985	1.06407	9.69038	-2.42715	0
1.2280	0.913819	1.06407	9.69038	-2.12294	0
1.2287	2.12562	1.06407	9.69038	-2.12294	0
1.2293	1.82764	1.06407	9.69038	-1.50807	0
1.2300	0.913819	1.06407	9.69038	-1.20387	0
1.2307	0.913819	1.06407	9.69038	-4.25883	0
1.2313	2.12562	1.06407	9.69038	-4.25883	0
1.2320	4.5691	1.06407	9.69038	0.932025	0
1.2327	5.48292	1.06407	9.69038	1.23623	0
1.2333	3.65528	1.06407	9.69038	-2.12294	0
1.2340	2.44347	1.06407	9.69038	-2.42715	0
1.2347	4.5691	1.06407	9.69038	-2.12294	0
1.2353	7.33042	1.06407	9.69038	-1.81227	0
1.2360	-1.82764	1.06407	9.69038	-0.59546	0
1.2367	-1.82764	1.06407	9.69038	-0.291258	0
1.2373	-1.82764	1.06407	9.69038	-0.291258	0
1.2380	-1.82764	1.06407	9.69038	-0.59546	0
1.2387	-1.82764	1.06407	9.69038	-2.73135	0
1.2393	-1.82764	1.06407	9.69038	-3.94816	0
1.2400	-1.82764	1.06407	9.69038	-2.73135	0
1.2407	-1.82764	1.06407	9.69038	-2.73135	0
1.2413	-1.82764	1.06407	9.69038	-2.12294	0
1.2420	-1.82764	1.06407	9.69038	-1.50807	0
1.2427	-1.82764	1.06407	9.69038	-4.25883	0
1.2433	-1.82764	1.06407	9.69038	-3.94816	0
1.2440	-1.82764	1.06407	9.69038	-0.899663	0
1.2447	-1.82764	1.06407	9.69038	-1.81227	0
1.2453	-1.82764	1.06407	9.69038	-2.12294	0
1.2460	-1.82764	1.06407	9.69038	0.627822	0
1.2467	-1.82764	1.06407	9.69038	-1.50807	0
1.2473	-1.82764	1.06407	9.69038	-3.94816	0
1.2480	6.39674	1.06407	45.4038	-0.59546	0
1.2487	5.48292	1.06407	9.39086	0.32362	0
1.2493	4.5691	1.06407	-36.7001	-0.59546	0
1.2500	6.09875	1.06407	-31.5026	1.84463	0
1.2507	3.97313	1.06407	-19.6098	2.15531	0
1.2513	2.74146	1.06407	-25.1069	-0.291258	0
1.2520	3.97313	1.06407	-17.7774	0.32362	0
1.2527	2.44347	1.06407	-12.2804	0.627822	0
1.2533	2.12562	1.06407	-16.5617	-0.291258	0
1.2540	6.39674	1.06407	-11.3642	1.23623	0
1.2547	3.65528	1.06407	-15.9451	1.54043	0
1.2553	-0.913819	1.06407	-19.2927	-0.59546	0
1.2560	2.74146	1.06407	17.3194	-1.20387	0
1.2567	5.18493	1.06407	49.6676	0.32362	0
1.2573	0.297985	1.06407	23.7326	0.932025	0
1.2580	-1.52965	1.06407	-22.0412	-0.59546	0
1.2587	0	1.06407	-23.5741	-1.50807	0
1.2593	-0.615835	1.06407	22.1998	0.32362	0
1.2600	-0.615835	1.06407	22.1998	3.06791	0
1.2607	-0.615835	1.06407	22.1998	3.67632	0
1.2613	-0.615835	1.06407	22.1998	1.84463	0
1.2620	-0.615835	1.06407	22.1998	0.32362	0
1.2627	-0.615835	1.06407	22.1998	0.932025	0
1.2633	-0.615835	1.06407	22.1998	2.15531	0
1.2640	-0.615835	1.06407	22.1998	2.45951	0
1.2647	-0.615835	1.06407	22.1998	2.15531	0
1.2653	-0.615835	1.06407	22.1998	1.23623	0
1.2660	-0.615835	1.06407	22.1998	0.627822	0
1.2667	-0.615835	1.06407	22.1998	0.932025	0
1.2673	-0.615835	1.06407	22.1998	0.32362	0
1.2680	-0.615835	1.06407	22.1998	0.32362	0
1.2687	-0.615835	1.06407	22.1998	1.54043	0
1.2693	-0.615835	1.06407	22.1998	0.627822	0
1.2700	-0.615835	1.06407	22.1998	0.32362	0
1.2707	-0.615835	1.06407	22.1998	3.37212	0
1.2713	-0.615835	1.06407	22.1998	4.5954	0
1.2720	-4.58896	3.50516	47.5357	1.23623	0
1.2727	-9.15806	-2.59998	11.5227	-1.20387	0
1.2733	-9.7739	-7.17642	-30.2868	-1.20387	0
1.2740	-8.54223	-3.82052	-27.8378	-1.50807	0
1.2747	-9.15806	-0.767956	-19.9093	-1.50807	0
1.2753	-9.15806	-2.59998	-26.0231	-0.899663	0
1.2760	-10.9857	-3.20905	-20.8255	-0.291258	0
1.2767	-13.1312	-2.59998	-17.1608	1.23623	0
1.2773	-10.3699	-2.59998	-19.9093	1.23623	0
1.2780	-10.6877	-2.59998	-14.7294	0.932025	0
1.2787	-16.1706	-3.51479	-19.6098	2.15531	0
1.2793	-15.8726	-1.37943	-19.6098	2.15531	0
1.2800	-11.6015	3.80849	17.936	1.84463	0
1.2807	-11.6015	3.50516	44.7872	2.15531	0
1.2813	-13.7272	-3.82052	19.7684	1.23623	0
1.2820	-14.9588	-8.39697	-17.7774	1.54043	0
1.2827	-15.2568	-4.42959	-17.7774	4.8996	0
1.2833	-13.7272	4.41996	22.5169	4.8996	0
1.2840	-11.8995	4.41996	47.2186	1.84463	0
1.2847	-12.8133	4.41996	9.9899	2.45951	0
1.2853	-15.8726	4.41996	-34.2511	2.76371	0
1.2860	-19.5279	4.41996	-29.6702	0.0194172	0
1.2867	-20.1438	4.41996	-19.9093	0.932025	0
1.2873	-18.3161	4.41996	-25.1069	2.45951	0
1.2880	-19.2299	4.41996	-19.2927	0.32362	0
1.2887	-19.8458	4.41996	-16.8613	1.84463	0
1.2893	-16.4885	4.41996	-21.7417	5.2038	0
1.2900	-17.4023	4.41996	-15.6456	3.06791	0
1.2907	-20.4417	4.41996	-17.1608	1.23623	0
1.2913	-16.1706	4.41996	-16.2446	3.06791	0
1.2920	-11.8995	4.41996	19.7684	2.76371	0
1.2927	-14.641	4.41996	46.9191	2.15531	0
1.2933	-15.5747	4.41996	20.3674	2.45951	0
1.2940	-13.1312	4.41996	-22.0412	0.32362	0
1.2947	-14.045	4.41996	-22.9574	0.32362	0
1.2953	-13.7272	4.41996	20.9841	2.15531	0
1.2960	-12.8133	4.41996	46.9191	2.15531	0
1.2967	-16.4885	4.41996	8.7742	1.54043	0
1.2973	-18.3161	4.41996	-33.6521	2.45951	0
1.2980	-14.9588	4.41996	-28.155	0.32362	0
1.2987	-14.9588	4.41996	-20.526	-3.03555	0
1.2993	-17.0845	4.41996	-26.0231	-1.81227	0
1.3000	-15.5747	4.41996	-18.077	-0.899663	0
1.3007	-14.641	4.41996	-15.6456	-2.42715	0
1.3013	-14.045	4.41996	-22.0412	-2.12294	0
1.3020	-12.5154	4.41996	-14.1127	0.32362	0
1.3027	-14.343	4.41996	-15.3284	1.23623	0
1.3033	-13.4292	4.41996	-17.7774	1.23623	0
1.3040	-6.4166	4.41996	18.8522	1.23623	0
1.3047	-5.50278	4.41996	49.3681	-0.59546	0
1.3053	-11.3035	4.41996	20.9841	-1.50807	0
1.3060	-11.8995	4.41996	-24.1907	0.627822	0
1.3067	-10.0719	4.41996	-25.1069	3.06791	0
1.3073	-9.15806	4.41996	17.936	3.06791	0
1.3080	-6.4166	4.41996	44.4877	1.23623	0
1.3087	-6.4166	4.41996	10.6066	0.0194172	0
1.3093	-10.9857	4.41996	-32.1192	0.932025	0
1.3100	-12.8133	4.41996	-31.203	2.15531	0
1.3107	-10.9857	4.41996	-24.1907	2.15531	0
1.3113	-12.2174	4.41996	-28.754	0.932025	0
1.3120	-12.8133	4.41996	-21.4422	0.627822	0
1.3127	-10.9857	4.41996	-18.9931	0.32362	0
1.3133	-9.7739	4.41996	-23.5741	0.0194172	0
1.3140	-9.15806	4.41996	-16.8613	0.0194172	0
1.3147	-9.15806	4.41996	-19.6098	-0.59546	0
1.3153	-8.86008	4.41996	-20.2089	-1.81227	0
1.3160	-7.01257	4.41996	15.1875	-0.899663	0
1.3167	-5.18493	4.41996	41.7391	2.15531	0
1.3173	-6.71459	4.41996	16.1037	2.76371	0
1.3180	-7.33042	4.41996	-21.7417	1.23623	0
1.3187	-4.27111	4.41996	-22.3584	0.32362	0
1.3193	-0.913819	4.41996	17.0198	-1.20387	0
1.3200	0	4.7257	39.9068	-2.42715	0
1.3207	-1.82764	-5.34681	4.19329	-0.899663	0
1.3213	-4.88695	-10.229	-34.2511	0.32362	0
1.3220	-4.58896	-3.82052	-26.9216	0.627822	0
1.3227	-1.52965	-0.15648	-22.0412	1.23623	0
1.3233	-1.82764	-3.82052	-29.3707	0.932025	0
1.3240	-3.05931	-5.65014	-19.2927	-0.291258	0
1.3247	-2.14549	-3.82052	-16.8613	1.54043	0
1.3253	-2.74146	-1.37943	-23.8736	3.06791	0
1.3260	-4.27111	-1.37943	-14.7294	1.23623	0
1.3267	-2.14549	-3.51479	-15.6456	-0.59546	0
1.3273	1.82764	-1.68276	-17.1608	0.0194172	0
1.3280	4.88695	3.80849	19.7684	1.23623	0
1.3287	6.09875	4.7257	49.6676	2.15531	0
1.3293	4.5691	0.758327	22.5169	1.23623	0
1.3300	3.03944	-1.9885	-20.526	-0.899663	0
1.3307	4.5691	-0.767956	-21.4422	-0.59546	0
1.3313	6.39674	2.89368	21.9003	1.23623	0
1.3320	7.62841	4.41996	45.7034	1.54043	0
1.3327	8.54223	4.41996	6.32518	1.54043	0
[truncated: 38,860 more rows]
