# Supplementary material for: Identification of Haptic Based Guiding Using Hard Reins
Source: PLoS One. 2015 Jul 22;10(7):e0132020. doi: 10.1371/journal.pone.0132020 (PMC4511788; doi:10.1371/journal.pone.0132020)
Supplement: S3 File — (ZIP) [file pone.0132020.s003.zip › EMGData1/Subject7/T19/t19.txt]

0.0000	-141.294	6.55752	35.3277	-10.058	0
0.0007	-146.183	0.150084	3.27109	-10.3625	0
0.0013	-147.399	-2.59761	-30.9118	-7.9172	0
0.0020	-151.982	1.06213	-19.6265	-4.86289	0
0.0027	-158.087	0.450252	-9.24082	-3.94937	0
0.0033	-159.303	-1.07368	-8.91371	-6.39466	0
0.0040	-161.133	1.36807	-2.20798	-5.1674	0
0.0047	-167.239	3.50389	1.4311	0.018455	0
0.0053	-170.285	0.756193	4.21152	0.931978	0
0.0060	-168.455	-3.20949	4.21152	-0.286053	0
0.0067	-166.624	-4.42748	-1.59466	2.75902	0
0.0073	-164.487	-4.12731	0.245332	4.8998	0
0.0080	-158.689	-5.65124	-1.59466	2.75902	0
0.0087	-151.367	-6.26312	-12.2666	1.8455	0
0.0093	-143.124	-5.3453	-5.56085	3.98628	0
0.0100	-133.064	-5.65124	-4.6613	4.8998	0
0.0107	-122.376	-3.82137	-14.7199	3.37727	0
0.0113	-111.996	0.756193	14.5563	1.8455	0
0.0120	-104.073	-1.68556	39.9073	0.62747	0
0.0127	-97.6604	-8.39894	-5.88796	0.322963	0
0.0133	-87.8944	-9.00504	-53.4823	1.23649	0
0.0140	-75.9908	-6.26312	-49.189	1.23649	0
0.0147	-69.2711	-6.26312	-46.7766	0.322963	0
0.0153	-64.7016	-5.95718	-52.5827	1.23649	0
0.0160	-57.6747	-5.3453	-45.8361	3.06353	0
0.0167	-52.1837	-3.82137	-45.2228	4.29079	0
0.0173	-49.1374	0.150084	-46.1632	7.03136	0
0.0180	-45.1695	0.756193	-37.0042	9.17214	0
0.0187	-39.6786	-3.82137	-31.8113	7.95411	0
0.0193	-33.5732	-6.26312	-27.8451	8.56312	0
0.0200	-26.8534	-6.56906	-25.1056	13.14	0
0.0207	-22.8856	-7.48111	-22.3661	14.967	0
0.0213	-23.4999	-6.86923	-6.78751	15.576	0
0.0220	-22.284	-3.82137	-1.30843	19.2393	0
0.0227	-17.3946	-0.461797	-2.20798	22.5982	0
0.0233	-13.4267	2.58606	38.0673	23.2072	0
0.0240	-10.0732	0.756193	73.1497	24.1207	0
0.0247	-5.19661	-5.3453	35.0006	25.0434	0
0.0253	0.307189	-9.00504	-9.85415	24.7389	0
0.0260	4.56943	-7.17517	-5.56085	25.0434	0
0.0267	9.76604	-5.03936	-0.0817772	25.0434	0
0.0273	16.473	-5.3453	-7.68706	24.4344	0
0.0280	21.0552	-7.17517	-8.62749	24.7389	0
0.0287	22.5784	-6.56906	-11.6532	25.957	0
0.0293	24.4087	-2.59761	-15.3332	26.8705	0
0.0300	28.6838	-1.68556	-19.0132	25.6525	0
0.0307	34.7891	-1.68556	-27.5589	22.2936	0
0.0313	39.6657	-0.155857	-28.7447	20.4666	0
0.0320	42.7248	-0.155857	-32.4247	23.2072	0
0.0327	43.9408	0.150084	-40.357	25.0434	0
0.0333	46.3855	3.19795	-28.1314	22.5982	0
0.0340	48.2158	1.97996	-22.039	21.9891	0
0.0347	49.4318	1.06213	-29.6851	24.7389	0
0.0353	52.1837	5.94564	0.531552	25.957	0
0.0360	53.7068	7.1694	29.2353	25.0434	0
0.0367	51.2621	0.150084	-11.367	25.957	0
0.0373	50.9677	-3.51543	-51.029	28.393	0
0.0380	53.7068	-3.20949	-37.9037	29.6203	0
0.0387	54.014	-0.767738	-29.9713	29.0113	0
0.0393	51.8765	2.892	-32.4247	29.6203	0
0.0400	52.1837	2.58606	-18.6861	32.3609	0
0.0407	53.3996	0.756193	-12.5937	35.1106	0
0.0413	50.6605	4.11577	-13.207	35.7197	0
0.0420	47.6015	8.08145	-7.68706	35.4152	0
0.0427	47.9086	7.1694	-8.62749	35.7197	0
0.0433	48.523	4.72765	-7.68706	37.2514	0
0.0440	47.2943	3.80983	-0.981326	38.774	0
0.0447	46.6927	4.72765	2.37154	38.774	0
0.0453	46.6927	3.19795	15.783	38.774	0
0.0460	44.8624	-0.461797	19.463	38.774	0
0.0467	46.9999	-0.155857	4.49775	37.2514	0
0.0473	50.9677	3.80983	24.3287	36.0242	0
0.0480	50.3534	2.892	53.0325	36.6332	0
0.0487	48.8302	0.150084	15.1697	36.9469	0
0.0493	51.5693	1.97996	-36.1046	36.0242	0
0.0500	52.4909	2.892	-36.1046	33.5881	0
0.0507	51.2621	-0.767738	-31.198	31.7518	0
0.0513	54.014	-2.59761	-41.5837	32.3609	0
0.0520	57.3675	-2.90355	-43.0966	32.0563	0
0.0527	56.4587	-5.95718	-47.0628	29.0113	0
0.0533	56.4587	-9.00504	-53.1552	29.0113	0
0.0540	59.8122	-9.00504	-51.6423	32.3609	0
0.0547	62.2569	-7.17517	-53.4823	30.8383	0
0.0553	61.0282	-5.95718	-55.6085	27.784	0
0.0560	60.4266	-4.42748	-59.2885	28.393	0
0.0567	64.0873	-0.767738	-61.1284	29.3158	0
0.0573	67.1335	-0.155857	-44.3232	29.6203	0
0.0580	66.532	-3.82137	-34.2646	33.2836	0
0.0587	66.8264	-3.51543	-38.5171	36.6332	0
0.0593	68.6567	3.50389	-6.78751	37.2514	0
0.0600	65.9176	8.38739	24.3287	37.8604	0
0.0607	60.7338	6.86346	-12.2666	37.5559	0
0.0613	57.9819	3.50389	-48.9028	36.9469	0
0.0620	54.9356	1.06213	-34.5509	40.2965	0
0.0627	53.0925	1.97996	-24.4923	43.0463	0
0.0633	53.3996	2.892	-27.5589	40.9055	0
0.0640	53.7068	0.150084	-19.0132	39.992	0
0.0647	53.3996	-1.68556	-14.4337	41.2193	0
0.0653	51.8765	-0.461797	-12.2666	40.9055	0
0.0660	47.9086	-0.461797	-8.62749	41.2193	0
0.0667	49.4318	-2.90355	-12.2666	43.3508	0
0.0673	54.3212	-5.3453	-11.9804	43.6553	0
0.0680	55.5372	-8.09299	-12.2666	41.5238	0
0.0687	56.7659	-9.61693	-18.6861	40.601	0
0.0693	61.0282	-8.70488	-11.367	40.601	0
0.0700	61.0282	-8.09299	-10.1404	40.601	0
0.0707	57.9819	-6.56906	-19.0132	37.8604	0
0.0713	56.7659	-4.42748	12.4301	35.4152	0
0.0720	54.9356	-7.78705	38.0673	36.0242	0
0.0727	53.0925	-11.7527	-12.5937	35.4152	0
0.0733	53.0925	-10.2288	-63.868	32.3609	0
0.0740	51.8765	-7.78705	-55.9356	31.4473	0
0.0747	52.1837	-8.09299	-48.9028	32.6746	0
0.0753	52.1837	-7.17517	-57.1623	32.0563	0
0.0760	48.8302	-5.03936	-52.5827	31.1428	0
0.0767	47.6015	-3.20949	-48.0032	32.0563	0
0.0773	48.2158	-3.82137	-44.3232	34.1971	0
0.0780	43.9408	-6.26312	-37.0042	36.0242	0
0.0787	40.2801	-5.03936	-36.6771	34.1971	0
0.0793	39.3714	-4.73342	-31.8113	31.4473	0
0.0800	34.7891	-9.61693	-24.4923	33.2836	0
0.0807	31.4357	-10.5347	-19.6265	36.0242	0
0.0813	33.8676	-6.56906	-2.20798	34.1971	0
0.0820	35.0963	-6.56906	6.01062	33.8926	0
0.0827	33.5732	-6.56906	4.21152	35.7197	0
0.0833	32.0372	-3.20949	40.8068	33.2836	0
0.0840	26.239	-5.95718	73.763	29.9248	0
0.0847	17.3946	-12.3646	35.614	31.4473	0
0.0853	14.6427	-12.6706	-5.56085	31.1428	0
0.0860	16.1658	-11.7527	2.65776	27.4795	0
0.0867	15.5642	-12.3646	8.79105	27.4795	0
0.0873	12.8123	-10.2288	2.37154	27.784	0
0.0880	11.2892	-9.61693	3.88442	23.5117	0
0.0887	10.982	-12.0587	0.85866	20.1621	0
0.0893	8.84448	-11.7527	-3.10753	22.5982	0
0.0900	6.70695	-9.61693	-4.94752	23.5117	0
0.0907	7.93571	-9.92287	-10.4675	19.5439	0
0.0913	10.3676	-10.5347	-10.7537	15.2715	0
0.0920	12.2108	-9.61693	-14.1066	14.0535	0
0.0927	15.257	-7.17517	-21.4256	13.14	0
0.0933	15.8714	-3.82137	-10.7537	11.3037	0
0.0940	14.0411	-3.51543	-11.0808	9.78115	0
0.0947	16.7802	-3.82137	-24.7785	9.47665	0
0.0953	20.748	-1.37962	6.01062	10.0857	0
0.0960	18.9177	-1.68556	36.5544	7.95411	0
0.0967	17.0874	-7.17517	-4.94752	5.50882	0
0.0973	18.3033	-8.70488	-46.1632	6.72685	0
0.0980	14.6427	-3.51543	-31.8113	7.6496	0
0.0987	10.982	-1.68556	-19.9127	4.29079	0
0.0993	13.4267	-3.20949	-21.4256	3.98628	0
0.1000	13.4267	-1.9915	-11.0808	8.56312	0
0.1007	9.15167	-0.767738	-3.43464	9.78115	0
0.1013	10.0732	-4.73342	0.245332	7.34509	0
0.1020	10.982	-7.17517	5.7244	8.25862	0
0.1027	6.41257	-4.73342	9.6906	9.47665	0
0.1033	7.32133	-5.03936	18.8496	6.72685	0
0.1040	13.4267	-7.17517	22.4887	6.11783	0
0.1047	13.7339	-3.51543	20.6896	9.47665	0
0.1053	11.9036	-1.07368	36.2273	8.56312	0
0.1060	13.7339	-5.95718	41.7473	4.8998	0
0.1067	14.6427	-4.42748	33.4878	4.8998	0
0.1073	15.5642	3.80983	61.8644	5.50882	0
0.1080	20.1337	3.50389	85.6616	2.15001	0
0.1087	23.8071	-4.12731	40.1935	-0.59056	0
0.1093	23.4999	-6.26312	-4.6613	-2.42683	0
0.1100	23.8071	-4.42748	-1.30843	-5.48114	0
0.1107	27.4678	-2.90355	-1.59466	-5.1674	0
0.1113	30.8213	-1.37962	-11.367	-3.94937	0
0.1120	32.6516	0.450252	-8.91371	-6.69917	0
0.1127	35.0963	0.150084	-9.24082	-9.75347	0
0.1133	36.6195	-2.59761	-13.207	-10.667	0
0.1140	36.9267	-3.82137	-18.6861	-12.494	0
0.1147	40.2801	-1.68556	-25.3918	-14.3303	0
0.1153	39.0642	1.36807	-19.6265	-13.7121	0
0.1160	31.4357	2.892	-15.3332	-14.3303	0
0.1167	40.5873	3.19795	-17.7865	-18.6026	0
0.1173	65.3032	0.150084	-2.20798	-19.8207	0
0.1180	73.5461	-3.82137	6.01062	-16.4619	0
0.1187	67.1335	-2.29167	2.65776	-15.2438	0
0.1193	67.7479	2.2859	40.1935	-16.4619	0
0.1200	68.3623	3.50389	77.443	-17.0709	0
0.1207	61.3354	0.756193	46.9401	-15.5483	0
0.1213	57.0603	0.150084	12.4301	-14.0258	0
0.1220	54.3212	6.55752	20.6896	-13.1031	0
0.1227	49.739	13.8828	25.8825	-13.1031	0
0.1233	45.4639	12.965	23.4292	-12.7985	0
0.1240	38.4498	8.99927	29.2353	-12.494	0
0.1247	29.6053	11.747	30.7482	-12.494	0
0.1253	24.4087	16.3245	31.6478	-12.1895	0
0.1260	21.964	17.5425	29.2353	-11.5805	0
0.1267	19.5321	18.4603	19.1359	-12.7985	0
0.1273	17.3946	20.2902	18.8496	-16.1574	0
0.1280	15.8714	21.8141	17.3368	-17.0709	0
0.1287	14.6427	25.1737	9.6906	-17.0709	0
0.1293	13.7339	23.95	19.7492	-19.8207	0
0.1300	15.5642	18.4603	19.7492	-22.875	0
0.1307	17.7018	21.2023	5.43818	-22.5705	0
0.1313	14.3355	26.3917	34.7144	-22.266	0
0.1320	13.1195	21.5082	61.8644	-25.0065	0
0.1327	17.0874	12.965	12.4301	-28.3653	0
0.1333	7.62852	9.60538	-38.5171	-28.6699	0
0.1340	-13.7339	8.38739	-32.4247	-27.1473	0
0.1347	-22.8856	10.2173	-23.2656	-26.8428	0
0.1353	-22.284	13.5768	-27.2318	-27.1473	0
0.1360	-26.8534	12.3531	-26.0051	-26.8428	0
0.1367	-31.1285	11.441	-29.0718	-25.9201	0
0.1373	-32.6516	13.8828	-26.6185	-24.702	0
0.1380	-39.3714	12.0471	-15.9466	-23.484	0
0.1387	-48.523	9.30521	-11.6532	-22.5705	0
0.1393	-52.4909	10.8291	-6.50129	-22.5705	0
0.1400	-55.8444	11.1351	-3.10753	-21.6477	0
0.1407	-65.316	9.30521	0.531552	-21.6477	0
0.1413	-76.298	8.38739	18.8496	-21.6477	0
0.1420	-78.7427	6.86346	24.0425	-17.9936	0
0.1427	-76.9124	7.46957	20.6896	-17.0709	0
0.1433	-79.6515	12.3531	60.0245	-19.5162	0
0.1440	-84.2337	12.3531	89.9549	-17.0709	0
0.1447	-84.2337	6.25158	46.3268	-14.3303	0
0.1453	-85.1425	2.2859	3.5982	-19.8207	0
0.1460	-87.28	2.892	11.2035	-21.6477	0
0.1467	-88.8032	3.50389	17.9501	-16.7664	0
0.1473	-89.7247	2.892	15.1697	-16.7664	0
0.1480	-87.8944	3.50389	15.783	-21.6477	0
0.1487	-84.5409	3.19795	7.56439	-21.0387	0
0.1493	-84.5409	1.06213	4.21152	-19.8207	0
0.1500	-86.3712	-0.767738	5.43818	-22.5705	0
0.1507	-86.6784	0.150084	-6.50129	-22.5705	0
0.1513	-88.5088	1.67401	-12.5937	-21.9522	0
0.1520	-90.3391	1.06213	-15.047	-24.702	0
0.1527	-87.8944	2.2859	-24.1652	-24.3975	0
0.1533	-85.7569	3.80983	-19.9127	-21.3432	0
0.1540	-85.4497	3.80983	-17.7865	-21.9522	0
0.1547	-82.4034	7.46957	-24.4923	-24.093	0
0.1553	-76.9124	12.3531	6.01062	-23.484	0
0.1560	-74.7749	8.99927	36.2273	-22.875	0
0.1567	-73.5461	1.06213	0.245332	-23.1795	0
0.1573	-72.3302	-0.461797	-39.1304	-23.484	0
0.1580	-73.2389	1.97996	-27.8451	-22.5705	0
0.1587	-74.4677	2.2859	-16.8461	-20.4297	0
0.1593	-72.3302	1.67401	-18.0728	-19.2117	0
0.1600	-68.3623	-1.37962	-8.91371	-19.8207	0
0.1607	-67.4407	-2.29167	-3.72086	-17.9936	0
0.1613	-68.0551	1.67401	-0.367997	-15.5483	0
0.1620	-62.5641	2.2859	6.95106	-15.2438	0
0.1627	-55.8444	-0.767738	9.07727	-14.3303	0
0.1633	-63.1785	-0.461797	13.3706	-13.4076	0
0.1640	-75.9908	0.756193	16.1101	-13.4076	0
0.1647	-76.6052	0.756193	17.0097	-12.494	0
0.1653	-74.7749	1.06213	30.7482	-11.5805	0
0.1660	-75.9908	-0.155857	32.2611	-12.7985	0
0.1667	-67.7479	-1.68556	22.8158	-14.0258	0
0.1673	-55.8444	0.450252	55.772	-13.4076	0
0.1680	-52.1837	-1.68556	84.1487	-12.494	0
0.1687	-47.9086	-6.26312	36.5544	-13.4076	0
0.1693	-36.6195	-4.42748	-11.367	-15.5483	0
0.1700	-26.559	-1.68556	-5.88796	-17.0709	0
0.1707	-18.6233	-3.51543	-7.40084	-17.9936	0
0.1713	-10.0732	-4.42748	-21.1394	-18.6026	0
0.1720	-2.13752	-4.12731	-20.8123	-17.9936	0
0.1727	5.491	-5.03936	-25.7189	-16.7664	0
0.1733	10.0732	-4.12731	-28.4585	-17.3754	0
0.1740	13.1195	-3.82137	-20.5261	-17.3754	0
0.1747	18.9177	-6.86923	-24.4923	-17.0709	0
0.1753	25.0231	-7.17517	-33.6513	-18.9072	0
0.1760	29.2981	-4.42748	-37.6175	-17.9936	0
0.1767	31.1285	-3.51543	-36.6771	-14.0258	0
0.1773	28.3766	-4.12731	-22.3661	-13.1031	0
0.1780	26.5462	-7.17517	-15.6194	-12.7985	0
0.1787	29.8997	-8.09299	-15.9466	-8.83072	0
0.1793	34.4819	-1.37962	20.9758	-6.09015	0
0.1800	37.5282	1.67401	52.0921	-7.00367	0
0.1807	39.3714	-6.26312	16.7234	-6.09015	0
0.1813	39.3714	-8.70488	-21.7527	-2.42683	0
0.1820	41.2017	-1.68556	-12.2666	-2.12233	0
0.1827	45.7711	-0.155857	-3.10753	-3.34036	0
0.1833	46.6927	-3.82137	-4.33419	-2.73134	0
0.1840	47.2943	-3.51543	0.531552	-1.2088	0
0.1847	50.0462	-3.51543	1.4311	0.62747	0
0.1853	49.1246	-5.3453	2.37154	1.8455	0
0.1860	48.2158	-3.82137	5.7244	0.62747	0
0.1867	50.0462	-2.29167	2.37154	-0.286053	0
0.1873	47.6015	-4.42748	2.98487	2.15001	0
0.1880	46.6927	-6.26312	0.245332	3.98628	0
0.1887	54.014	-5.65124	-5.88796	0.931978	0
0.1893	57.6747	-3.82137	-0.0817772	0.018455	0
0.1900	53.3996	-4.42748	-8.01416	1.54099	0
0.1907	54.014	-5.3453	-25.1056	0.018455	0
0.1913	55.23	-2.29167	5.11107	-1.51331	0
0.1920	50.6605	-2.29167	33.8149	0.018455	0
0.1927	47.2943	-7.78705	-10.7537	0.322963	0
0.1933	46.6927	-9.92287	-58.9613	-1.2088	0
0.1940	45.7711	-9.00504	-55.9356	-1.81782	0
0.1947	46.9999	-8.70488	-52.5827	-0.59056	0
0.1953	47.6015	-5.65124	-59.5747	3.06353	0
0.1960	44.5552	-5.03936	-54.3818	5.20431	0
0.1967	44.5552	-8.70488	-51.6423	3.98628	0
0.1973	46.6927	-5.3453	-50.7427	5.20431	0
0.1980	45.7711	-0.767738	-45.5499	9.47665	0
0.1987	44.5552	-3.82137	-42.197	10.0857	0
0.1993	42.1105	-4.73342	-34.878	9.47665	0
0.2000	35.6979	-0.155857	-30.2984	13.4445	0
0.2007	31.4357	0.150084	-26.3323	18.3258	0
0.2013	31.4357	-0.155857	-8.62749	19.5439	0
0.2020	28.9909	1.36807	-4.04797	20.1621	0
0.2027	24.7159	3.19795	-9.52704	21.6846	0
0.2033	21.3624	6.25158	28.9082	21.6846	0
0.2040	16.1658	4.72765	63.4182	20.1621	0
0.2047	13.1195	-2.59761	26.1687	21.6846	0
0.2053	17.0874	-5.3453	-15.9466	24.4344	0
0.2060	21.0552	-4.12731	-13.8203	24.4344	0
0.2067	19.2249	-5.03936	-15.047	24.1207	0
0.2073	14.6427	-3.51543	-21.4256	23.2072	0
0.2080	12.5051	-1.37962	-15.9466	20.4666	0
0.2087	13.1195	-3.20949	-19.6265	18.6303	0
0.2093	14.0411	-3.20949	-25.1056	19.2393	0
0.2100	15.257	-0.155857	-26.9456	18.6303	0
0.2107	18.0089	1.67401	-35.4913	17.4123	0
0.2113	21.0552	2.892	-38.8442	16.4988	0
0.2120	22.2712	1.36807	-41.8699	14.0535	0
0.2127	22.5784	-0.767738	-51.9694	11.9219	0
0.2133	22.5784	0.150084	-46.1632	11.9219	0
0.2140	21.0552	-0.767738	-41.5837	12.5309	0
0.2147	20.4409	-3.51543	-48.0032	13.14	0
0.2153	22.8856	1.06213	-16.2328	12.2264	0
0.2160	22.8856	5.33376	16.1101	9.78115	0
0.2167	19.5321	-1.07368	-23.5927	11.6174	0
0.2173	17.3946	-7.48111	-67.8342	16.8033	0
0.2180	15.257	-6.26312	-54.9952	17.7168	0
0.2187	11.9036	-3.51543	-41.5837	15.576	0
0.2193	11.2892	-3.20949	-43.4237	17.4123	0
0.2200	12.5051	-3.20949	-32.4247	22.9027	0
0.2207	11.9036	-3.51543	-22.3661	26.8705	0
0.2213	10.3676	-2.59761	-17.7865	28.393	0
0.2220	6.41257	-1.68556	-11.9804	27.784	0
0.2227	1.21596	-1.37962	-8.91371	27.4795	0
0.2233	0.908767	-1.68556	-1.30843	29.6203	0
0.2240	0.601578	-2.29167	3.27109	31.4473	0
0.2247	-2.7519	-1.9915	0.531552	30.2293	0
0.2253	-3.66067	0.150084	12.4301	29.9248	0
0.2260	-1.52314	0.150084	20.0763	32.3609	0
0.2267	-2.13752	-0.461797	13.943	31.4473	0
0.2273	-2.44471	1.06213	42.6468	27.4795	0
0.2280	-0.921566	-0.767738	71.9639	26.566	0
0.2287	-1.52314	-5.95718	29.2353	27.784	0
0.2293	-3.35348	-7.78705	-21.4256	27.784	0
0.2300	-3.96785	-6.86923	-19.6265	27.175	0
0.2307	-3.05909	-5.95718	-15.6194	25.348	0
0.2313	-1.22876	-4.73342	-26.3323	24.4344	0
0.2320	-0.921566	-5.3453	-28.1314	25.957	0
0.2327	-2.44471	-6.26312	-32.4247	25.957	0
0.2333	-4.27504	-4.73342	-37.2904	24.1207	0
0.2340	-5.491	-5.3453	-37.0042	23.8162	0
0.2347	-7.32133	-7.48111	-40.6433	24.4344	0
0.2353	-10.9948	-7.48111	-40.6433	23.2072	0
0.2360	-14.3483	-6.26312	-38.8442	21.6846	0
0.2367	-14.9499	-4.42748	-41.5837	22.5982	0
0.2373	-14.9499	-2.29167	-31.5251	25.348	0
0.2380	-18.0089	-2.59761	-24.7785	25.0434	0
0.2387	-20.4537	-1.68556	-23.5927	23.8162	0
0.2393	-20.748	4.42171	14.2701	25.957	0
0.2400	-21.6696	4.11577	46.9401	27.4795	0
0.2407	-24.7159	-4.73342	12.1439	25.6525	0
0.2413	-29.6053	-7.48111	-24.4923	26.566	0
0.2420	-33.266	-3.82137	-9.52704	29.9248	0
0.2427	-32.9588	-4.42748	4.21152	29.6203	0
0.2433	-32.9588	-5.3453	2.37154	29.3158	0
0.2440	-36.6195	-1.9915	7.23728	31.1428	0
0.2447	-37.2338	-1.68556	11.8168	30.5338	0
0.2453	-35.4035	-3.82137	15.4968	28.7068	0
0.2460	-34.7891	-5.03936	17.9501	29.6203	0
0.2467	-33.8804	-4.73342	15.783	28.7068	0
0.2473	-32.9588	-4.42748	18.8496	25.6525	0
0.2480	-35.7107	-4.42748	15.783	26.2615	0
0.2487	-36.6195	-5.3453	4.82485	27.784	0
0.2493	-34.4819	-4.42748	11.8168	26.2615	0
0.2500	-33.5732	-4.12731	12.1439	25.0434	0
0.2507	-30.8213	-4.42748	-1.92176	25.0434	0
0.2513	-27.775	-2.29167	25.5554	25.0434	0
0.2520	-28.6838	-0.767738	53.6458	25.957	0
0.2527	-30.5141	-6.26312	8.79105	26.2615	0
0.2533	-28.0822	-10.8407	-40.0708	24.4344	0
0.2540	-22.8856	-7.48111	-35.7775	24.4344	0
0.2547	-17.7018	-3.51543	-33.3242	25.348	0
0.2553	-13.7339	-4.73342	-43.4237	25.0434	0
0.2560	-10.6876	-7.78705	-38.8442	26.8705	0
0.2567	-6.71975	-7.17517	-34.878	31.1428	0
0.2573	-4.88942	-5.3453	-33.6513	33.2836	0
0.2580	-6.10538	-6.26312	-26.9456	35.4152	0
0.2587	-7.32133	-8.09299	-22.039	38.165	0
0.2593	-7.32133	-7.17517	-14.7199	39.6875	0
0.2600	-5.79819	-6.26312	-10.4675	43.3508	0
0.2607	-3.66067	-5.95718	-6.78751	47.6231	0
0.2613	-5.19661	-5.65124	11.5306	49.7639	0
0.2620	-6.41257	-6.86923	17.3368	54.0363	0
0.2627	-1.83033	-5.95718	15.1697	58.6131	0
0.2633	1.83033	-0.767738	55.772	58.0041	0
0.2640	-2.13752	-1.37962	88.442	58.0041	0
0.2647	-4.58223	-10.2288	46.9401	61.6582	0
0.2653	-1.83033	-15.4183	5.11107	63.4944	0
0.2660	-0.307189	-13.2824	12.4301	66.235	0
0.2667	0.908767	-10.8407	15.4968	70.8211	0
0.2673	3.96785	-11.4468	9.07727	70.8211	0
0.2680	4.87662	-13.2824	9.6906	70.8211	0
0.2687	4.87662	-13.5826	2.98487	74.4752	0
0.2693	5.491	-11.7527	0.531552	76.0069	0
0.2700	6.41257	-11.7527	3.27109	76.616	0
0.2707	8.2429	-12.0587	-5.88796	82.1063	0
0.2713	10.0732	-9.00504	-12.2666	85.4651	0
0.2720	9.45885	-9.00504	-15.3332	85.4651	0
0.2727	10.982	-11.7527	-23.2656	90.042	0
0.2733	15.5642	-10.2288	-18.6861	95.5323	0
0.2740	18.3033	-9.00504	-22.039	94.6188	0
0.2747	19.2249	-10.5347	-33.9375	90.9555	0
0.2753	20.748	-7.48111	0.85866	90.651	0
0.2760	20.1337	-4.42748	35.9411	95.2278	0
0.2767	18.3033	-7.78705	-4.94752	96.4551	0
0.2773	18.3033	-10.5347	-48.9028	91.8783	0
0.2780	18.6105	-9.92287	-33.3242	92.1828	0
0.2787	18.6105	-9.92287	-18.6861	99.1957	0
0.2793	18.6105	-8.70488	-23.8789	99.1957	0
0.2800	18.0089	-6.26312	-18.0728	94.3143	0
0.2807	17.3946	-6.26312	-7.68706	94.9233	0
0.2813	17.3946	-6.26312	-0.0817772	93.7053	0
0.2820	16.1658	-6.56906	5.11107	87.6059	0
0.2827	14.9499	-8.70488	7.56439	84.8561	0
0.2833	15.8714	-8.09299	13.6568	82.7153	0
0.2840	17.3946	-7.17517	15.1697	74.7889	0
0.2847	19.2249	-7.78705	15.783	66.235	0
0.2853	20.1337	-7.48111	29.8487	58.3086	0
0.2860	19.5321	-8.09299	28.0087	47.0141	0
0.2867	21.3624	-9.00504	17.9501	37.8604	0
0.2873	24.1015	0.450252	53.6458	31.7518	0
0.2880	23.8071	16.0186	79.283	18.6303	0
0.2887	23.8071	21.2023	28.0087	3.06353	0
0.2893	26.5462	22.1201	-22.3661	5.20431	0
0.2900	28.6838	30.3574	-19.0132	15.8898	0
0.2907	30.2069	32.7991	-19.9127	4.8998	0
0.2913	32.0372	21.2023	-35.1642	-14.0258	0
0.2920	33.8676	9.91132	-38.2308	-13.4076	0
0.2927	36.9267	4.42171	-42.197	-15.5483	0
0.2933	42.1105	-4.12731	-48.2894	-42.7049	0
0.2940	44.248	-14.1945	-50.4156	-73.534	0
0.2947	45.4639	-17.5541	-55.3223	-86.6555	0
0.2953	49.739	-15.7242	-57.1623	-86.6555	0
0.2960	53.0925	-13.5826	-59.9018	-81.1559	0
0.2967	54.3212	-7.48111	-65.3809	-81.7741	0
0.2973	56.7659	-0.461797	-57.4485	-95.2001	0
0.2980	59.8122	1.97996	-55.9356	-109.235	0
0.2987	61.3354	5.33376	-60.8013	-114.726	0
0.2993	63.7801	12.965	-27.8451	-120.53	0
0.3000	64.6888	13.2709	0.85866	-129.379	0
0.3007	64.3944	5.02782	-38.5171	-135.783	0
0.3013	68.3623	1.06213	-82.1861	-139.751	0
0.3020	71.7158	1.36807	-79.7328	-142.196	0
0.3027	66.8264	-0.767738	-80.019	-141.587	0
0.3033	60.4266	-3.51543	-94.698	-140.369	0
0.3040	60.7338	-2.59761	-102.63	-142.805	0
0.3047	61.6425	1.06213	-110.236	-150.436	0
0.3053	57.9819	2.2859	-115.428	-158.981	0
0.3060	57.0603	1.06213	-119.395	-163.557	0
0.3067	61.3354	3.80983	-133.419	-164.471	0
0.3073	64.6888	8.38739	-142.579	-166.307	0
0.3080	65.6104	6.86346	-151.738	-170.275	0
0.3087	68.0551	4.42171	-168.543	-173.938	0
0.3093	69.8854	8.99927	-167.929	-178.515	0
0.3100	69.8854	12.0471	-172.182	-183.397	0
0.3107	73.2389	11.747	-199.945	-184.615	0
0.3113	76.2852	13.8828	-193.567	-186.442	0
0.3120	74.4549	15.4067	-174.349	-192.246	0
0.3127	72.6245	11.1351	-223.17	-195.605	0
0.3133	75.0693	7.77551	-286.016	-193.768	0
0.3140	76.2852	8.38739	-293.948	-194.682	0
0.3147	73.8533	11.1351	-296.115	-198.345	0
0.3153	70.7942	11.1351	-310.753	-198.345	0
0.3160	68.6567	8.38739	-310.14	-197.432	0
0.3167	66.532	9.30521	-308.913	-197.127	0
0.3173	65.9176	14.1829	-310.426	-195.3	0
0.3180	64.996	14.4889	-304.048	-194.682	0
0.3187	58.5963	11.1351	-295.175	-194.682	0
0.3193	50.6605	12.0471	-282.663	-192.246	0
0.3200	46.6927	14.7948	-270.764	-189.801	0
0.3207	43.3264	14.1829	-258.539	-188.582	0
0.3213	38.4498	12.0471	-231.102	-184.919	0
0.3220	32.9588	9.91132	-212.457	-180.647	0
0.3227	26.8534	10.2173	-200.559	-178.211	0
0.3233	19.5321	11.1351	-144.419	-174.547	0
0.3240	12.8123	8.99927	-92.5309	-169.352	0
0.3247	6.41257	4.72765	-117.555	-166.916	0
0.3253	-0.307189	2.58606	-145.931	-162.948	0
0.3260	-6.41257	1.97996	-121.521	-156.231	0
0.3267	-10.0732	2.2859	-99.8499	-152.263	0
0.3273	-13.7339	2.892	-91.6313	-150.74	0
0.3280	-20.4537	1.06213	-73.3132	-148.913	0
0.3287	-28.0822	0.756193	-61.7009	-148.609	0
0.3293	-32.05	2.2859	-51.6423	-146.164	0
0.3300	-36.6195	1.36807	-34.2646	-137.01	0
0.3307	-43.3392	-0.461797	-26.0051	-131.51	0
0.3313	-48.8302	-0.767738	-17.4594	-131.51	0
0.3320	-52.1837	-1.68556	-6.78751	-127.856	0
0.3327	-55.8444	-0.767738	0.531552	-121.443	0
0.3333	-59.5178	1.97996	18.5225	-118.693	0
0.3340	-61.3482	0.150084	30.7482	-114.117	0
0.3347	-64.7016	-1.9915	35.614	-106.495	0
0.3353	-68.6695	1.67401	78.6697	-102.831	0
0.3360	-72.6373	2.892	117.718	-100.081	0
0.3367	-78.7427	-2.90355	83.8625	-94.8956	0
0.3373	-83.005	-6.26312	46.613	-90.3188	0
0.3380	-83.3122	-5.3453	64.9311	-85.742	0
0.3387	-85.7569	-7.17517	85.6616	-79.9379	0
0.3393	-93.0782	-9.31098	90.8545	-75.0565	0
0.3400	-98.2748	-10.5347	102.14	-68.0344	0
0.3407	-97.9676	-12.3646	110.113	-58.5762	0
0.3413	-97.9676	-13.2824	117.718	-52.7813	0
0.3420	-100.4	-11.7527	129.004	-49.118	0
0.3427	-102.537	-10.5347	134.81	-41.4869	0
0.3433	-103.151	-11.7527	144.255	-32.9422	0
0.3440	-105.596	-15.1123	151.615	-28.6699	0
0.3447	-108.95	-18.1602	151.615	-25.311	0
0.3453	-109.257	-17.5541	160.733	-18.9072	0
0.3460	-108.335	-15.1123	158.321	-11.5805	0
0.3467	-107.426	-13.2824	143.069	-7.00367	0
0.3473	-107.426	-11.7527	165.313	-5.1674	0
0.3480	-109.871	-12.6706	184.857	-2.73134	0
0.3487	-111.702	-18.1602	134.196	1.8455	0
0.3493	-108.041	-22.4376	84.7621	3.98628	0
0.3500	-106.198	-21.8257	88.442	3.68177	0
0.3507	-108.95	-20.3018	88.442	4.8998	0
0.3513	-106.198	-20.6019	70.1239	5.81333	0
0.3520	-100.105	-19.9958	54.8725	5.50882	0
0.3527	-100.707	-18.1602	35.9411	7.6496	0
0.3533	-103.151	-19.6899	24.942	11.3037	0
0.3540	-98.8764	-23.6556	19.463	14.0535	0
0.3547	-95.2157	-24.8793	-2.53509	16.4988	0
0.3553	-96.4317	-24.2674	-24.4923	17.7168	0
0.3560	-95.2157	-27.3211	-39.7437	17.1078	0
0.3567	-91.8622	-28.5391	-54.3818	19.2393	0
0.3573	-92.4766	-24.5734	-49.189	23.2072	0
0.3580	-92.771	-22.7435	-44.037	24.7389	0
0.3587	-90.3391	-24.8793	-47.0628	25.957	0
0.3593	-90.9407	-22.7435	-6.50129	28.7068	0
0.3600	-94.9085	-20.9079	35.0006	29.6203	0
0.3607	-94.9085	-26.0973	0.531552	30.5338	0
0.3613	-93.3854	-28.845	-36.3908	33.5881	0
0.3620	-94.6013	-28.5391	-13.207	36.9469	0
0.3627	-95.5229	-29.1509	6.95106	38.774	0
0.3633	-94.307	-28.2331	10.3039	39.6875	0
0.3640	-90.3391	-26.4032	23.1021	39.992	0
0.3647	-85.7569	-28.5391	26.782	41.2193	0
0.3653	-83.9265	-30.3689	32.5882	43.0463	0
0.3660	-84.2337	-28.2331	43.5464	42.4373	0
0.3667	-81.1746	-24.2674	36.5544	41.8283	0
0.3673	-75.9908	-21.2138	40.8068	43.9598	0
0.3680	-72.3302	-20.9079	53.6458	45.4916	0
0.3687	-67.1463	-22.1316	41.7473	44.5688	0
0.3693	-63.1785	-21.2138	52.0921	43.6553	0
0.3700	-61.9497	-19.9958	65.5444	43.0463	0
0.3707	-58.5963	-18.1602	21.9163	42.4373	0
0.3713	-52.7981	-14.5004	6.62395	41.5238	0
0.3720	-49.4446	-13.8885	18.5225	39.0785	0
0.3727	-46.0783	-17.5541	-54.3818	34.8061	0
0.3733	-39.3714	-17.86	-102.017	33.2836	0
0.3740	-34.4819	-14.5004	-83.9852	32.3609	0
0.3747	-32.6516	-11.4468	-286.956	29.6203	0
0.3753	-28.0822	-8.09299	-738.898	28.393	0
0.3760	-22.5912	-3.82137	-1100.23	29.0113	0
0.3767	-22.284	0.756193	-1261.37	26.8705	0
0.3773	-22.8856	3.80983	-1335.83	25.0434	0
0.3780	-18.9177	4.72765	-1339.8	26.2615	0
0.3787	-15.257	7.1694	-1276.95	24.7389	0
0.3793	-12.8251	9.60538	-1191.17	21.6846	0
0.3800	-9.15167	9.91132	-1085.59	22.5982	0
0.3807	-7.93571	12.965	-958.02	22.5982	0
0.3813	-10.3804	19.3724	-824.069	20.7711	0
0.3820	-10.0732	21.8141	-703.488	22.5982	0
0.3827	-6.41257	22.1201	-589.368	24.1207	0
0.3833	-3.96785	24.8678	-446.871	20.4666	0
0.3840	-2.44471	24.5618	-317.459	17.1078	0
0.3847	0.601578	22.732	-263.118	17.4123	0
0.3853	2.7391	26.6976	-221.943	16.1943	0
0.3860	4.27504	30.6633	-136.486	13.749	0
0.3867	6.41257	30.3574	-51.6423	13.14	0
0.3873	8.84448	31.8871	20.3625	12.2264	0
0.3880	11.5964	34.935	90.8545	8.86763	0
0.3887	13.4267	38.2945	147.035	5.20431	0
0.3893	15.8714	41.3482	204.075	4.8998	0
0.3900	21.3624	41.6541	266.348	5.50882	0
0.3907	25.0231	41.0422	319.135	2.45452	0
0.3913	24.7159	42.8721	373.476	-0.895068	0
0.3920	26.8534	42.2602	417.105	-1.51331	0
0.3927	32.3444	40.4303	451.901	-2.12233	0
0.3933	32.9588	43.178	509.554	-4.55839	0
0.3940	31.1285	43.7899	553.509	-5.48114	0
0.3947	34.4819	42.2602	570.927	-3.34036	0
0.3953	37.8354	47.1437	638.966	-0.895068	0
0.3960	35.6979	50.5033	709.458	-1.2088	0
0.3967	32.6516	46.2317	690.24	-2.42683	0
0.3973	30.2069	43.484	669.796	-1.51331	0
0.3980	27.1606	45.0079	714.324	3.06353	0
0.3987	26.8534	43.178	748.22	6.72685	0
0.3993	28.3766	41.6541	761.632	7.95411	0
0.4000	25.9319	43.178	789.395	9.47665	0
0.4007	22.2712	43.178	810.453	14.0535	0
0.4013	20.1337	39.5125	825.745	19.2393	0
0.4020	15.8714	35.5468	844.636	22.5982	0
0.4027	10.6748	34.935	853.795	25.957	0
0.4033	7.93571	37.6826	861.727	29.9248	0
0.4040	7.32133	36.4647	868.147	32.6746	0
0.4047	6.10538	34.0229	867.247	34.1971	0
0.4053	3.35348	34.6348	878.205	36.0242	0
0.4060	0.908767	32.7991	880.372	38.4695	0
0.4067	0	29.4453	867.86	41.2193	0
0.4073	0	30.3574	894.07	45.4916	0
0.4080	-1.83033	29.4453	916.354	51.591	0
0.4087	-4.27504	20.5962	861.114	55.5588	0
0.4093	-6.41257	16.6247	799.781	57.3858	0
0.4100	-7.32133	17.2366	793.402	60.7447	0
0.4107	-6.41257	13.8828	783.303	64.7125	0
0.4113	-6.41257	8.38739	751.859	67.1578	0
0.4120	-7.62852	7.46957	732.642	71.1256	0
0.4127	-8.2429	8.38739	717.39	77.834	0
0.4133	-8.55009	8.99927	700.013	83.6381	0
0.4140	-10.6876	4.72765	683.535	85.7696	0
0.4147	-12.5179	-0.767738	664.276	85.4651	0
0.4153	-11.9036	-2.59761	646.898	89.1285	0
0.4160	-12.5179	-5.3453	625.227	95.8461	0
0.4167	-14.3483	-7.48111	606.01	97.3686	0
0.4173	-15.5642	-7.17517	604.17	95.8461	0
0.4180	-16.1786	-10.5347	588.305	100.727	0
0.4187	-15.8714	-13.5826	563.567	107.436	0
0.4193	-14.6555	-9.00504	587.406	109.272	0
0.4200	-15.5642	-9.31098	607.523	110.795	0
0.4207	-19.2249	-20.6019	548.929	114.458	0
0.4213	-22.8856	-25.4854	485.756	114.762	0
0.4220	-25.6375	-22.4376	479.664	113.544	0
0.4227	-26.559	-22.4376	481.177	117.512	0
0.4233	-25.0231	-24.5734	464.086	122.394	0
0.4240	-25.3303	-27.0151	440.902	123.307	0
0.4247	-25.9447	-29.1509	415.878	123.307	0
0.4253	-24.4215	-28.845	404.266	125.448	0
0.4260	-23.8071	-28.5391	389.954	125.752	0
0.4267	-24.7159	-28.845	358.511	124.83	0
0.4273	-22.5912	-27.9272	336.554	126.666	0
0.4280	-21.0552	-30.063	317.009	126.666	0
0.4287	-20.1465	-34.0344	285.893	123.916	0
0.4293	-16.4858	-31.2868	270.601	124.83	0
0.4300	-14.6555	-29.7571	251.71	127.884	0
0.4307	-16.4858	-32.1988	219.654	128.493	0
0.4313	-12.8251	-30.063	225.46	128.188	0
0.4320	-6.10538	-26.4032	230.039	126.666	0
0.4327	-6.71975	-29.1509	166.866	123.916	0
0.4333	-8.85728	-32.8107	104.307	122.698	0
0.4340	-4.58223	-31.8986	90.5682	123.916	0
0.4347	-0.921566	-31.8986	75.603	125.448	0
0.4353	-1.52314	-34.9465	54.5454	127.579	0
0.4360	-0.307189	-35.5584	44.773	126.97	0
0.4367	1.21596	-32.1988	31.6478	123.003	0
0.4373	3.04629	-30.9808	22.2025	121.48	0
0.4380	6.41257	-34.6406	16.1101	124.221	0
0.4387	8.2429	-35.5584	5.11107	128.493	0
0.4393	8.53729	-31.2868	3.5982	130.634	0
0.4400	9.76604	-28.2331	-1.59466	128.493	0
0.4407	10.982	-26.4032	-15.3332	124.83	0
0.4413	10.982	-27.3211	-11.367	122.089	0
0.4420	12.5051	-31.5927	-15.9466	123.003	0
0.4427	15.5642	-31.5927	-31.8113	126.97	0
0.4433	16.473	-24.8793	-5.88796	129.407	0
0.4440	15.5642	-22.4376	13.3706	127.275	0
0.4447	14.0411	-25.1795	-43.4237	124.525	0
0.4453	15.257	-27.3211	-99.2366	123.612	0
0.4460	18.0089	-27.3211	-105.043	123.003	0
0.4467	19.2249	-23.6556	-116.941	123.003	0
0.4473	18.3033	-21.5197	-139.553	119.948	0
0.4480	19.5321	-30.9808	-150.511	115.676	0
0.4487	23.8071	-45.3254	-164.577	115.676	0
0.4493	26.8534	-55.6985	-179.215	115.676	0
0.4500	27.4678	-69.4312	-193.567	111.404	0
0.4507	29.2981	-82.2518	-214.624	109.577	0
0.4513	33.8676	-81.334	-227.749	110.795	0
0.4520	36.9267	-69.1253	-241.774	111.099	0
0.4527	37.2338	-56.6163	-259.479	110.795	0
0.4533	37.2338	-47.4612	-260.379	108.349	0
0.4540	39.3714	-39.2181	-268.924	105	0
0.4547	42.7248	-27.6212	-286.343	105	0
0.4553	45.1695	-14.5004	-259.479	105	0
0.4560	45.7711	-9.00504	-236.581	99.1957	0
0.4567	45.7711	-9.92287	-286.629	94.0098	0
0.4573	47.6015	-6.86923	-333.651	93.4008	0
0.4580	48.2158	-0.767738	-325.391	93.7053	0
0.4587	44.8624	3.19795	-318.359	93.7053	0
0.4593	42.7248	8.08145	-323.879	92.1828	0
0.4600	44.8624	14.1829	-317.459	89.7375	0
0.4607	45.7711	17.2366	-313.493	89.1285	0
0.4613	41.2017	18.4603	-311.04	89.7375	0
0.4620	38.4498	21.5082	-306.174	88.2149	0
0.4627	38.757	25.4797	-303.72	85.4651	0
0.4633	38.757	27.0036	-297.015	84.5516	0
0.4640	38.1426	27.6155	-295.175	81.8018	0
0.4647	38.757	29.1394	-299.468	76.616	0
0.4653	38.4498	32.193	-287.856	71.1256	0
0.4660	36.3123	33.1051	-285.402	65.017	0
0.4667	36.3123	33.1051	-293.948	56.4723	0
0.4673	36.6195	35.8528	-261.319	50.982	0
0.4680	35.0963	37.6826	-232.942	51.8955	0
0.4687	32.9588	35.8528	-278.083	55.2543	0
0.4693	32.6516	33.1051	-327.518	55.8633	0
0.4700	33.8676	33.411	-324.165	51.591	0
0.4707	33.266	35.2409	-318.072	43.0463	0
0.4713	30.2069	36.1587	-326.291	34.1971	0
0.4720	28.6838	34.935	-329.685	26.8705	0
0.4727	29.2981	34.935	-334.55	22.2936	0
0.4733	28.3766	37.6826	-335.777	20.4666	0
0.4740	26.8534	36.7706	-334.837	18.0213	0
0.4747	27.4678	34.3288	-338.517	12.8355	0
0.4753	27.4678	34.935	-334.837	5.81333	0
0.4760	25.6375	36.1587	-333.651	-1.51331	0
0.4767	25.0231	35.8528	-336.063	-9.43974	0
0.4773	24.7159	34.935	-320.812	-14.9393	0
0.4780	21.6696	34.0229	-310.14	-16.1574	0
0.4787	18.9177	35.5468	-306.174	-17.6799	0
0.4793	17.3946	37.9886	-262.219	-21.9522	0
0.4800	14.0411	34.0229	-224.397	-27.1473	0
0.4807	11.5964	26.3917	-256.739	-31.7242	0
0.4813	10.3676	23.0379	-289.082	-36.91	0
0.4820	7.93571	22.426	-271.378	-43.6276	0
0.4827	5.79819	23.644	-257.026	-48.509	0
0.4833	4.56943	24.8678	-254.899	-51.2496	0
0.4840	1.83033	22.1201	-241.774	-53.6948	0
0.4847	-0.614378	19.3724	-231.102	-57.3582	0
0.4853	0	21.2023	-224.683	-62.8485	0
0.4860	-0.614378	23.644	-218.263	-68.3389	0
0.4867	-2.7519	23.3381	-216.464	-72.3067	0
0.4873	-4.27504	21.5082	-209.104	-77.1973	0
0.4880	-4.58223	19.0664	-207.918	-83.9057	0
0.4887	-2.44471	19.0664	-213.07	-88.787	0
0.4893	0	18.4603	-200.559	-91.2323	0
0.4900	0	15.7126	-195.979	-95.2001	0
0.4907	0	16.9306	-204.239	-100.081	0
0.4913	2.7391	20.2902	-170.383	-104.049	0
0.4920	3.66067	14.7948	-137.999	-108.017	0
0.4927	2.7391	7.46957	-178.888	-111.68	0
0.4933	3.66067	8.99927	-223.17	-114.421	0
0.4940	4.56943	10.2173	-213.07	-117.171	0
0.4947	5.491	7.1694	-203.339	-121.139	0
0.4953	8.2429	7.77551	-205.465	-125.106	0
0.4960	8.84448	11.1351	-195.407	-129.379	0
0.4967	5.491	11.1351	-187.76	-134.26	0
0.4973	4.56943	8.99927	-182.568	-137.923	0
0.4980	6.10538	6.86346	-171.569	-137.923	0
0.4987	6.41257	4.42171	-160.61	-136.096	0
0.4993	6.41257	3.19795	-148.098	-137.619	0
0.5000	7.32133	3.80983	-139.553	-140.055	0
0.5007	4.87662	4.11577	-130.68	-142.5	0
0.5013	1.52314	3.50389	-107.21	-144.946	0
0.5020	0.908767	2.892	-96.4971	-144.641	0
0.5027	2.13752	3.80983	-95.8838	-142.805	0
0.5033	0.908767	6.55752	-53.4823	-142.5	0
0.5040	-0.614378	7.46957	-15.9466	-143.718	0
0.5047	-0.307189	1.97996	-50.1294	-144.327	0
0.5053	-1.83033	-4.42748	-87.338	-144.327	0
0.5060	-4.58223	-3.20949	-76.9932	-146.164	0
0.5067	-3.96785	0.150084	-67.5071	-149.827	0
0.5073	-2.7519	-2.59761	-69.3471	-151.654	0
0.5080	-3.35348	-6.26312	-65.3809	-149.827	0
0.5087	-2.7519	-6.26312	-67.5071	-147.991	0
0.5093	-1.83033	-5.3453	-69.6742	-148.913	0
0.5100	-3.05909	-5.65124	-69.0608	-149.827	0
0.5107	-1.52314	-5.03936	-72.6999	-152.568	0
0.5113	2.7391	-6.56906	-69.9604	-153.49	0
0.5120	3.35348	-8.39894	-72.4137	-149.827	0
0.5127	1.21596	-5.03936	-82.7585	-149.827	0
0.5133	1.83033	-1.9915	-74.8261	-153.795	0
0.5140	3.66067	-5.3453	-68.7337	-153.49	0
0.5147	6.10538	-7.48111	-72.0866	-151.654	0
0.5153	6.70695	-6.86923	-38.8442	-152.568	0
0.5160	5.79819	-10.8407	-8.30038	-151.654	0
0.5167	5.18381	-17.5541	-46.4494	-146.773	0
0.5173	3.66067	-17.2481	-87.338	-143.109	0
0.5180	0	-14.5004	-74.8261	-141.587	0
0.5187	-1.22876	-13.5826	-57.1623	-141.587	0
0.5193	-1.83033	-12.0587	-52.5827	-140.978	0
0.5200	-4.88942	-9.00504	-44.3232	-136.096	0
0.5207	-6.41257	-6.86923	-37.0042	-130.901	0
0.5213	-4.27504	-5.3453	-28.7447	-129.683	0
0.5220	-3.66067	-8.09299	-18.6861	-128.465	0
0.5227	-6.41257	-10.5347	-11.9804	-123.27	0
0.5233	-8.85728	-8.09299	-1.30843	-117.78	0
0.5240	-10.0732	-7.17517	1.4311	-114.421	0
0.5247	-10.0732	-8.09299	-0.0817772	-112.898	0
0.5253	-10.6876	-3.51543	15.4968	-110.149	0
0.5260	-11.9036	-1.68556	20.6896	-104.049	0
0.5267	-11.2892	-4.42748	15.783	-97.6362	0
0.5273	-9.15167	-2.29167	51.5196	-94.8956	0
0.5280	-7.93571	-1.37962	79.5692	-90.0143	0
0.5287	-9.15167	-8.09299	34.1011	-83.9057	0
0.5293	-9.45885	-10.8407	-11.9804	-80.5469	0
0.5300	-7.93571	-6.56906	-9.24082	-76.2745	0
0.5307	-7.32133	-5.3453	-9.24082	-70.4797	0
0.5313	-7.93571	-6.56906	-17.7865	-67.4254	0
0.5320	-6.41257	-7.48111	-15.9466	-63.762	0
0.5327	-5.19661	-8.09299	-19.6265	-57.3582	0
0.5333	-5.19661	-5.03936	-23.8789	-52.1723	0
0.5340	-3.35348	-1.68556	-24.7785	-46.6727	0
0.5347	-1.52314	-3.20949	-29.358	-39.9643	0
0.5353	-1.52314	-3.82137	-26.3323	-36.301	0
0.5360	0	-1.68556	-26.0051	-32.0287	0
0.5367	2.44471	-1.68556	-31.5251	-24.3975	0
0.5373	2.44471	-4.42748	-15.9466	-17.0709	0
0.5380	2.13752	-5.95718	-6.17418	-11.276	0
0.5387	2.13752	-3.20949	-10.1404	-4.55839	0
0.5393	0.601578	1.36807	28.0087	0.322963	0
0.5400	0	0.450252	65.2173	5.81333	0
0.5407	0.307189	-3.51543	28.0087	15.2715	0
0.5413	-0.614378	-2.90355	-13.207	24.1207	0
0.5420	-2.44471	-1.9915	-0.367997	27.4795	0
0.5427	-4.88942	-2.59761	11.8168	30.5338	0
0.5433	-6.71975	-2.29167	10.5901	36.0242	0
0.5440	-6.41257	-2.90355	18.5225	39.992	0
0.5447	-7.93571	-4.12731	23.7154	43.3508	0
0.5453	-10.9948	-0.767738	26.1687	48.8412	0
0.5460	-10.6876	0.150084	26.782	53.7318	0
0.5467	-9.15167	-1.68556	22.4887	57.0813	0
0.5473	-10.9948	-0.767738	25.8825	62.5809	0
0.5480	-13.4267	0.756193	24.0425	67.1578	0
0.5487	-11.5964	-2.29167	13.3706	67.4623	0
0.5493	-8.2429	-4.12731	19.463	68.9848	0
0.5500	-7.32133	-2.59761	19.463	73.2571	0
0.5507	-8.85728	-1.9915	7.85061	75.7024	0
0.5513	-7.93571	-2.90355	38.0673	76.0069	0
0.5520	-3.96785	-2.90355	65.2173	75.0934	0
0.5527	-3.35348	-4.12731	17.0097	75.3979	0
0.5533	-6.10538	-6.86923	-34.878	76.3114	0
0.5540	-6.10538	-7.17517	-32.1384	74.7889	0
0.5547	-3.66067	-4.42748	-27.8451	74.4752	0
0.5553	-2.7519	-2.59761	-34.2646	77.834	0
0.5560	-2.44471	-4.42748	-29.0718	79.6703	0
0.5567	-2.13752	-5.3453	-26.0051	78.443	0
0.5573	-2.13752	-2.90355	-25.1056	79.6703	0
0.5580	-2.7519	-0.461797	-20.8123	79.9748	0
0.5587	-4.58223	-0.461797	-17.7865	76.9205	0
0.5593	-4.58223	-1.9915	-10.4675	76.9205	0
0.5600	-2.7519	-3.51543	-7.68706	77.5295	0
0.5607	-3.96785	-2.90355	-7.07373	74.7889	0
0.5613	-10.0732	-1.9915	11.5306	73.2571	0
0.5620	-14.6555	-2.59761	21.5892	73.5617	0
0.5627	-14.3483	-2.29167	21.5892	73.5617	0
0.5633	-12.8251	0.756193	62.1916	74.1707	0
0.5640	-12.8251	1.97996	96.9877	73.2571	0
0.5647	-11.2892	-0.767738	56.3854	71.4301	0
0.5653	-9.76604	-2.90355	10.9173	71.4301	0
0.5660	-10.0732	-3.82137	17.623	68.9848	0
0.5667	-8.85728	-4.12731	24.942	63.4944	0
0.5673	-5.491	-3.20949	18.5225	60.4401	0
0.5680	-4.27504	-2.59761	18.8496	58.0041	0
0.5687	-2.7519	-2.90355	15.1697	52.809	0
0.5693	1.83033	-3.82137	10.5901	50.3729	0
0.5700	4.56943	-2.90355	9.07727	47.9277	0
0.5707	5.491	-1.37962	3.5982	40.9055	0
0.5713	9.76604	-2.29167	1.4311	34.1971	0
0.5720	13.7339	-4.42748	-6.17418	31.1428	0
0.5727	13.7339	-3.51543	-17.1732	26.2615	0
0.5733	15.8714	-1.9915	-9.52704	19.5439	0
0.5740	21.0552	-4.73342	-8.01416	15.2715	0
0.5747	23.8071	-7.17517	-15.9466	12.8355	0
0.5753	25.9319	-5.03936	17.9501	8.56312	0
0.5760	28.3766	-4.12731	46.9401	3.06353	0
0.5767	27.4678	-7.17517	5.11107	-2.73134	0
0.5773	25.6375	-10.8407	-33.9375	-6.69917	0
0.5780	27.4678	-10.8407	-19.2994	-7.30818	0
0.5787	29.8997	-9.00504	-9.52704	-8.22171	0
0.5793	29.6053	-8.09299	-12.2666	-12.494	0
0.5800	29.6053	-9.92287	-1.59466	-17.6799	0
0.5807	31.73	-8.09299	7.23728	-21.6477	0
0.5813	31.73	-4.42748	11.8168	-25.311	0
0.5820	30.2069	-6.26312	18.5225	-26.8428	0
0.5827	29.8997	-8.70488	22.8158	-25.0065	0
0.5833	29.8997	-7.48111	31.6478	-25.9201	0
0.5840	28.3766	-8.39894	35.614	-29.8879	0
0.5847	28.9909	-8.39894	35.3277	-30.4969	0
0.5853	29.2981	-5.3453	49.9659	-29.8879	0
0.5860	29.2981	-7.48111	50.9063	-32.6377	0
0.5867	31.1285	-9.00504	41.7473	-35.9965	0
0.5873	32.0372	-1.9915	78.3425	-37.519	0
0.5880	31.1285	-1.37962	108.273	-37.2145	0
0.5887	32.0372	-9.92287	60.0245	-37.2145	0
0.5893	34.4819	-12.3646	11.2035	-37.8235	0
0.5900	33.8676	-10.8407	12.7572	-38.7371	0
0.5907	33.5732	-13.5826	9.6906	-39.0508	0
0.5913	37.8354	-12.3646	-1.92176	-40.8778	0
0.5920	41.2017	-8.39894	-1.59466	-43.3231	0
0.5927	40.2801	-9.61693	-8.30038	-43.9321	0
0.5933	39.0642	-9.00504	-15.047	-43.0094	0
0.5940	40.5873	-7.48111	-15.047	-43.0094	0
0.5947	43.9408	-10.8407	-19.6265	-44.8457	0
0.5953	46.3855	-11.4468	-19.2994	-46.0637	0
0.5960	46.3855	-7.17517	-20.8123	-44.5412	0
0.5967	44.5552	-6.86923	-27.2318	-42.0959	0
0.5973	44.8624	-8.09299	-14.1066	-41.1823	0
0.5980	45.7711	-8.39894	-4.33419	-39.0508	0
0.5987	45.4639	-7.17517	-4.94752	-36.301	0
0.5993	46.3855	-3.20949	32.5882	-36.91	0
0.6000	48.8302	-2.90355	65.8306	-37.2145	0
0.6007	46.6927	-9.31098	29.8487	-34.4647	0
0.6013	41.8033	-11.7527	-5.56085	-34.1602	0
0.6020	39.3714	-9.61693	7.56439	-35.692	0
0.6027	36.6195	-9.92287	15.783	-32.6377	0
0.6033	32.3444	-10.2288	13.0435	-27.7563	0
0.6040	32.0372	-9.61693	19.7492	-26.8428	0
0.6047	32.6516	-11.4468	23.4292	-24.3975	0
0.6053	31.4357	-12.3646	28.0087	-19.8207	0
0.6060	29.8997	-11.4468	30.7482	-17.6799	0
0.6067	29.6053	-11.7527	25.2691	-16.7664	0
0.6073	30.2069	-10.2288	26.1687	-14.3303	0
0.6080	30.2069	-9.00504	22.8158	-12.494	0
0.6087	27.4678	-10.8407	12.4301	-13.4076	0
0.6093	25.6375	-10.2288	20.0763	-16.1574	0
0.6100	26.5462	-9.00504	15.1697	-17.6799	0
0.6107	28.6838	-10.2288	-4.04797	-14.3303	0
0.6113	30.8213	-8.09299	27.0682	-10.667	0
0.6120	31.1285	-6.26312	58.5116	-10.058	0
0.6127	27.4678	-9.92287	8.79105	-8.83072	0
0.6133	23.1928	-11.7527	-44.3232	-7.30818	0
0.6140	22.8856	-9.92287	-39.4575	-8.83072	0
0.6147	24.7159	-10.5347	-36.3908	-8.83072	0
0.6153	23.8071	-10.2288	-46.1632	-6.09015	0
0.6160	21.964	-9.61693	-41.5837	-4.25388	0
0.6167	22.8856	-10.8407	-40.357	-1.2088	0
0.6173	22.8856	-10.2288	-41.5837	1.54099	0
0.6180	18.6105	-9.00504	-35.1642	-0.895068	0
0.6187	13.4267	-11.1466	-27.8451	-3.03585	0
0.6193	11.9036	-12.3646	-19.0132	1.23649	0
0.6200	10.982	-11.1466	-17.7865	5.81333	0
0.6207	8.2429	-9.00504	-17.7865	6.72685	0
0.6213	6.41257	-8.09299	2.04443	8.56312	0
0.6220	4.87662	-11.7527	10.5901	10.0857	0
0.6227	3.04629	-13.2824	5.7244	11.3037	0
0.6233	1.21596	-6.26312	42.6468	14.358	0
0.6240	-1.52314	-3.51543	76.5434	17.4123	0
0.6247	-5.19661	-9.61693	36.2273	19.5439	0
0.6253	-7.32133	-12.0587	-5.56085	21.6846	0
0.6260	-8.55009	-9.31098	2.98487	25.6525	0
0.6267	-9.76604	-9.00504	8.46394	31.7518	0
0.6273	-10.9948	-9.92287	1.75821	35.7197	0
0.6280	-12.5179	-9.92287	3.88442	33.8926	0
0.6287	-14.6555	-9.92287	-0.981326	32.3609	0
0.6293	-15.8714	-9.00504	-7.07373	32.9791	0
0.6300	-15.5642	-9.92287	-5.88796	28.7068	0
0.6307	-15.257	-11.1466	-10.4675	25.0434	0
0.6313	-16.1786	-7.48111	-15.6194	28.7068	0
0.6320	-16.793	-4.42748	-23.5927	32.6746	0
0.6327	-17.3946	-5.95718	-32.1384	33.2836	0
0.6333	-17.3946	-6.26312	-25.3918	34.1971	0
0.6340	-18.6233	-6.26312	-27.8451	32.3609	0
0.6347	-21.9768	-8.09299	-37.9037	27.784	0
0.6353	-22.284	-5.03936	-4.6613	26.566	0
0.6360	-20.4537	-1.9915	26.1687	29.6203	0
0.6367	-24.4215	-5.3453	-14.1066	32.0563	0
0.6373	-30.2197	-6.56906	-58.0618	32.6746	0
0.6380	-30.2197	-2.29167	-50.7427	34.1971	0
0.6387	-30.5141	-1.68556	-39.7437	35.4152	0
0.6393	-35.7107	-3.82137	-37.6175	32.6746	0
0.6400	-36.6195	-2.59761	-28.4585	32.0563	0
0.6407	-35.7107	-1.68556	-24.1652	37.5559	0
0.6413	-39.3714	-2.59761	-19.2994	40.601	0
0.6420	-42.7248	-1.37962	-10.4675	39.0785	0
0.6427	-43.032	1.06213	-6.78751	39.383	0
0.6433	-45.1695	-0.155857	0.531552	37.8604	0
0.6440	-48.523	-2.59761	3.27109	34.5016	0
0.6447	-51.5821	-1.68556	0.245332	37.2514	0
0.6453	-54.3212	1.06213	14.8834	41.5238	0
0.6460	-54.9356	-0.155857	21.303	41.2193	0
0.6467	-53.7196	-1.68556	13.3706	41.2193	0
0.6473	-54.014	2.2859	45.7134	39.992	0
0.6480	-54.014	2.2859	77.443	36.9469	0
0.6487	-52.1837	-4.73342	31.0344	37.8604	0
0.6493	-51.5821	-6.26312	-25.1056	39.6875	0
0.6500	-52.1837	-1.68556	-23.5927	38.165	0
0.6507	-52.1837	-2.59761	-16.5599	36.0242	0
0.6513	-51.2749	-4.42748	-27.5589	32.3609	0
0.6520	-50.3534	-1.9915	-31.8113	28.7068	0
0.6527	-49.7518	-1.07368	-36.1046	27.784	0
0.6533	-47.3071	-1.68556	-41.5837	28.0885	0
0.6540	-43.6464	-1.37962	-42.8104	28.7068	0
0.6547	-42.7248	-0.767738	-45.2228	30.5338	0
0.6553	-43.6464	-0.155857	-44.037	30.5338	0
0.6560	-43.032	0.150084	-45.2228	29.6203	0
0.6567	-41.2017	-0.767738	-48.0032	31.4473	0
0.6573	-39.6786	-0.767738	-35.1642	31.1428	0
0.6580	-39.0642	-1.07368	-29.6851	29.6203	0
0.6587	-39.3714	0.150084	-30.9118	31.4473	0
0.6593	-39.3714	2.892	9.40438	33.8926	0
0.6600	-39.3714	1.36807	45.7134	36.0242	0
0.6607	-42.1105	-4.73342	10.9173	40.2965	0
0.6613	-43.6464	-6.26312	-26.9456	41.2193	0
0.6620	-41.8161	-2.90355	-12.8799	38.774	0
0.6627	-42.1105	-1.68556	0.85866	39.383	0
0.6633	-44.8624	-1.68556	-0.0817772	39.992	0
0.6640	-45.4767	0.150084	5.11107	36.0242	0
0.6647	-44.5552	1.06213	6.95106	33.8926	0
0.6653	-43.3392	0.450252	9.07727	35.1106	0
0.6660	-41.5089	-0.767738	15.1697	35.1106	0
0.6667	-40.2801	0.150084	13.943	35.7197	0
0.6673	-40.5873	0.150084	13.943	35.1106	0
0.6680	-40.2801	-3.51543	10.5901	31.7518	0
0.6687	-39.0642	-2.59761	4.49775	31.1428	0
0.6693	-36.0179	1.97996	10.3039	32.3609	0
0.6700	-32.9588	1.06213	3.88442	30.5338	0
0.6707	-32.6516	0.150084	-7.68706	29.0113	0
0.6713	-32.3572	5.02782	24.3287	26.8705	0
0.6720	-28.9909	5.33376	46.3268	21.9891	0
0.6727	-26.8534	-1.68556	-4.04797	20.1621	0
0.6733	-27.1606	-3.51543	-49.5161	21.3801	0
0.6740	-26.559	-0.461797	-43.4237	20.4666	0
0.6747	-25.6375	-1.37962	-40.6433	18.6303	0
0.6753	-25.6375	-4.42748	-46.4494	17.4123	0
0.6760	-22.5912	-4.73342	-44.037	14.967	0
0.6767	-20.1465	-1.68556	-45.8361	15.2715	0
0.6773	-21.9768	1.36807	-43.4237	15.8898	0
0.6780	-20.748	0.150084	-36.3908	13.4445	0
0.6787	-17.3946	-1.07368	-35.7775	13.14	0
0.6793	-19.5321	0.150084	-26.6185	16.4988	0
0.6800	-21.9768	0.450252	-19.2994	19.5439	0
0.6807	-17.3946	0.150084	-20.5261	18.3258	0
0.6813	-15.5642	0.150084	-3.10753	14.0535	0
0.6820	-18.6233	0.450252	9.40438	12.2264	0
0.6827	-17.3946	4.42171	6.01062	15.576	0
0.6833	-13.4267	8.08145	42.6468	18.3258	0
0.6840	-13.7339	4.11577	79.8963	15.8898	0
0.6847	-13.7339	-1.68556	41.7473	13.749	0
0.6853	-13.1195	-2.59761	-4.94752	13.4445	0
0.6860	-14.3483	-3.20949	2.65776	12.2264	0
0.6867	-12.8251	-3.20949	12.4301	11.9219	0
0.6873	-10.0732	-0.461797	5.7244	11.6174	0
0.6880	-10.9948	0.150084	6.33773	9.47665	0
0.6887	-11.5964	-1.68556	5.11107	8.56312	0
0.6893	-9.15167	-2.59761	0.531552	9.17214	0
0.6900	-7.32133	-3.51543	-4.04797	7.6496	0
0.6907	-7.32133	-4.12731	-10.4675	5.20431	0
0.6913	-6.41257	-3.20949	-9.85415	3.06353	0
0.6920	-3.66067	-2.90355	-13.207	0.018455	0
0.6927	1.83033	0.150084	-26.0051	-3.03585	0
0.6933	6.10538	4.42171	-22.039	-3.03585	0
0.6940	6.41257	3.80983	-20.5261	-2.73134	0
0.6947	7.32133	1.06213	-30.5847	-3.64486	0
0.6953	10.982	3.19795	-1.30843	-4.55839	0
0.6960	12.8123	4.72765	30.7482	-4.25388	0
0.6967	13.7339	1.06213	-9.52704	-2.42683	0
0.6973	14.9499	-0.461797	-56.2218	0.018455	0
0.6980	17.3946	1.36807	-45.8361	-1.51331	0
0.6987	19.8393	1.67401	-36.1046	-4.25388	0
0.6993	20.1337	0.450252	-39.7437	-2.73134	0
0.7000	19.2249	2.2859	-25.7189	-1.51331	0
0.7007	20.1337	6.55752	-18.6861	-2.73134	0
0.7013	22.2712	8.38739	-16.5599	-0.59056	0
0.7020	24.1015	7.77551	-1.59466	2.15001	0
0.7027	24.4087	5.6397	-2.20798	0.931978	0
0.7033	22.8856	3.19795	0.245332	0.322963	0
0.7040	24.1015	1.67401	42.0335	2.15001	0
0.7047	28.3766	1.97996	72.2501	2.15001	0
0.7053	32.0372	2.58606	47.2263	1.23649	0
0.7060	36.3123	0.450252	6.33773	1.23649	0
0.7067	41.2017	-0.767738	3.88442	1.54099	0
0.7073	43.6336	2.58606	48.1259	2.15001	0
0.7080	46.9999	5.6397	72.8635	1.54099	0
0.7087	51.2621	1.06213	27.0682	0.018455	0
0.7093	54.014	-4.73342	-22.3661	0.018455	0
0.7100	62.8585	-1.37962	-19.2994	0.322963	0
0.7107	83.005	5.33376	-18.3999	-1.2088	0
0.7113	106.198	5.02782	-33.9375	-2.12233	0
0.7120	125.115	1.97996	-33.6513	0.322963	0
0.7127	140.987	4.72765	-37.9037	2.15001	0
0.7133	157.473	8.99927	-44.9366	0.931978	0
0.7140	176.698	7.77551	-38.5171	-1.51331	0
0.7147	198.969	5.02782	-46.7766	-1.51331	0
0.7153	222.776	7.46957	-50.7427	-1.2088	0
0.7160	249.936	10.2173	-9.52704	-2.73134	0
0.7167	278.019	8.08145	20.9758	-4.86289	0
0.7173	296.629	7.77551	-9.24082	-4.25388	0
0.7180	304.872	11.1351	-49.8023	-1.51331	0
0.7187	314.638	12.0471	-44.3232	1.8455	0
0.7193	326.234	12.3531	3.5982	3.06353	0
0.7200	332.34	12.0471	34.7144	1.8455	0
0.7207	341.492	7.77551	4.21152	-0.286053	0
0.7213	367.129	4.72765	-33.038	2.15001	0
0.7220	398.552	6.55752	-22.6523	6.11783	0
0.7227	412.9	8.38739	-5.56085	4.29079	0
0.7233	410.763	7.46957	-2.20798	2.75902	0
0.7240	402.827	8.08145	6.95106	6.11783	0
0.7247	388.786	9.60538	9.6906	6.42234	0
0.7253	369.561	9.30521	9.40438	3.06353	0
0.7260	352.781	6.86346	18.8496	3.06353	0
0.7267	340.877	6.55752	13.943	3.68177	0
0.7273	328.974	9.30521	12.1439	2.15001	0
0.7280	317.07	9.91132	48.453	2.15001	0
0.7287	307.918	8.38739	75.3168	3.06353	0
0.7293	299.074	8.38739	45.9997	1.23649	0
0.7300	286.556	8.38739	-1.92176	0.322963	0
0.7307	271.913	8.38739	-11.0808	1.23649	0
0.7313	256.656	12.0471	28.0087	1.23649	0
0.7320	242.615	12.0471	51.1925	1.23649	0
0.7327	232.235	6.55752	7.23728	-1.2088	0
0.7333	222.776	5.33376	-42.8104	-5.1674	0
0.7340	205.688	8.69333	-41.5837	-6.09015	0
0.7347	181.574	6.55752	-31.8113	-5.1674	0
0.7353	157.473	5.02782	-36.1046	-6.09015	0
0.7360	132.45	16.9306	-34.2646	-7.00367	0
0.7367	105.289	34.0229	-32.7109	-6.09015	0
0.7373	79.9587	44.0901	-34.2646	-3.94937	0
0.7380	54.6284	51.7213	-29.6851	-2.42683	0
0.7387	25.0231	59.9644	-24.4923	-3.03585	0
0.7393	-4.58223	59.6584	-15.9466	-3.34036	0
0.7400	-32.9588	49.5855	-9.85415	-1.51331	0
0.7407	-62.5641	42.2602	-6.78751	0.018455	0
0.7413	-91.5551	37.9886	11.5306	1.23649	0
0.7420	-119.023	27.6155	22.4887	3.37727	0
0.7427	-150.753	17.8485	19.7492	3.68177	0
0.7433	-186.464	19.3724	55.1587	0.931978	0
0.7440	-216.683	20.5962	89.3416	-0.286053	0
0.7447	-236.817	12.965	49.0663	1.8455	0
0.7453	-252.996	9.30521	6.01062	2.75902	0
0.7460	-271.299	10.5232	18.8496	1.23649	0
0.7467	-288.399	6.25158	27.0682	1.23649	0
0.7473	-301.211	0.150084	16.1101	1.23649	0
0.7480	-313.115	-0.767738	14.5563	-0.59056	0
0.7487	-321.051	-0.767738	8.46394	-2.42683	0
0.7493	-322.881	-1.37962	1.75821	-2.73134	0
0.7500	-325.927	-1.37962	3.27109	-3.94937	0
0.7507	-334.17	-2.59761	-0.981326	-4.25388	0
0.7513	-336.922	-5.03936	-6.78751	-1.51331	0
0.7520	-331.124	-6.86923	-14.1066	-2.73134	0
0.7527	-326.849	-8.09299	-23.5927	-7.9172	0
0.7533	-325.927	-7.78705	-17.7865	-8.22171	0
0.7540	-322.881	-8.09299	-17.7865	-5.48114	0
0.7547	-321.358	-11.1466	-24.7785	-7.61269	0
0.7553	-325.927	-11.7527	8.46394	-9.75347	0
0.7560	-326.849	-11.1466	36.5544	-8.83072	0
0.7567	-320.436	-16.0244	-5.27463	-8.52621	0
0.7573	-314.024	-18.7721	-48.6165	-7.00367	0
0.7580	-312.808	-13.5826	-42.4832	-3.64486	0
0.7587	-314.024	-10.8407	-33.038	-5.1674	0
0.7593	-315.854	-14.1945	-28.4585	-7.61269	0
0.7600	-317.684	-14.5004	-16.8461	-4.25388	0
0.7607	-320.436	-13.8885	-14.1066	-2.12233	0
0.7613	-322.881	-16.3303	-10.4675	-3.64486	0
0.7620	-322.267	-16.0244	-1.30843	-1.2088	0
0.7627	-321.051	-13.5826	2.37154	2.45452	0
0.7633	-321.051	-14.8064	11.5306	-0.286053	0
0.7640	-319.528	-17.2481	17.9501	-2.73134	0
0.7647	-317.39	-16.3303	17.9501	0.62747	0
0.7653	-313.422	-14.1945	34.4282	3.68177	0
0.7660	-302.735	-13.2824	39.9073	3.98628	0
0.7667	-291.445	-13.2824	29.5216	4.5953	0
0.7673	-290.524	-12.3646	59.452	4.5953	0
0.7680	-290.524	-12.0587	87.5016	2.15001	0
0.7687	-278.019	-14.8064	42.6468	1.23649	0
0.7693	-257.271	-16.3303	-6.78751	2.15001	0
0.7700	-241.399	-14.1945	-6.78751	0.322963	0
0.7707	-229.803	-12.3646	-5.88796	-3.03585	0
0.7713	-214.84	-12.6706	-13.207	-2.42683	0
0.7720	-196.844	-12.3646	-12.2666	-0.59056	0
0.7727	-182.496	-12.6706	-16.8461	-4.25388	0
0.7733	-172.115	-14.1945	-21.4256	-7.00367	0
0.7740	-162.656	-14.5004	-23.5927	-3.34036	0
0.7747	-155.642	-12.6706	-31.5251	-1.51331	0
0.7753	-152.89	-11.7527	-32.1384	-4.86289	0
0.7760	-152.289	-10.2288	-34.2646	-7.30818	0
0.7767	-153.198	-7.17517	-40.9704	-7.00367	0
0.7773	-156.858	-5.65124	-27.5589	-5.1674	0
0.7780	-160.225	-8.09299	-19.6265	-2.73134	0
0.7787	-164.794	-10.2288	-24.1652	-2.42683	0
0.7793	-179.142	-7.17517	13.3706	-3.94937	0
0.7800	-195.615	-5.65124	48.453	-3.64486	0
0.7807	-200.197	-8.39894	12.4301	-3.34036	0
0.7813	-200.505	-9.00504	-23.2656	-4.25388	0
0.7820	-209.964	-9.61693	-4.33419	-3.03585	0
0.7827	-220.037	-11.7527	8.79105	-0.59056	0
0.7833	-223.39	-11.4468	4.21152	-0.286053	0
0.7840	-226.437	-9.00504	10.3039	0.322963	0
0.7847	-228.574	-9.00504	15.783	1.54099	0
0.7853	-227.972	-10.2288	19.7492	1.54099	0
0.7860	-228.881	-12.0587	24.0425	2.15001	0
0.7867	-229.803	-12.3646	22.4887	3.68177	0
0.7873	-225.221	-9.92287	24.6558	3.06353	0
0.7880	-218.206	-8.39894	21.9163	2.15001	0
0.7887	-207.212	-7.78705	14.5563	3.06353	0
0.7893	-190.739	-8.09299	22.2025	3.68177	0
0.7900	-176.083	-9.61693	17.3368	3.06353	0
0.7907	-166.624	-6.26312	2.98487	4.5953	0
0.7913	-158.996	-0.461797	33.4878	4.5953	0
0.7920	-149.537	-4.12731	59.1249	0.62747	0
0.7927	-133.666	-10.2288	8.79105	-2.12233	0
0.7933	-114.441	-8.39894	-41.2566	-2.12233	0
0.7940	-102.537	-7.48111	-35.7775	-3.03585	0
0.7947	-96.1373	-10.2288	-31.5251	-2.42683	0
0.7953	-88.5088	-9.00504	-39.1304	0.322963	0
0.7960	-80.5731	-8.39894	-36.6771	-0.286053	0
0.7967	-74.4677	-11.7527	-37.6175	-0.59056	0
0.7973	-70.4998	-11.4468	-37.9037	1.23649	0
0.7980	-68.6695	-9.00504	-33.038	-1.51331	0
0.7987	-65.9176	-9.61693	-29.6851	0.322963	0
0.7993	-66.532	-9.61693	-20.8123	19.5439	0
0.8000	-69.5783	-6.56906	-15.047	39.6875	0
0.8007	-70.807	-3.20949	-13.8203	36.3287	0
0.8013	-72.3302	-2.29167	3.27109	20.4666	0
0.8020	-75.0821	-4.42748	12.7572	12.5309	0
0.8027	-75.0821	-4.42748	12.7572	14.967	0
0.8033	-77.8212	0.150084	53.3187	18.6303	0
0.8040	-84.2337	0.150084	87.2154	19.8484	0
0.8047	-80.2659	-5.65124	45.9997	20.1621	0
0.8053	-69.2711	-8.09299	4.21152	19.5439	0
0.8060	-65.316	-6.26312	13.6568	14.6625	0
0.8067	-63.4729	-6.26312	18.5225	11.9219	0
0.8073	-57.0731	-8.70488	11.5306	15.2715	0
0.8080	-50.6605	-9.00504	17.9501	15.2715	0
0.8087	-43.032	-7.17517	17.623	8.56312	0
0.8093	-33.266	-6.56906	9.40438	4.8998	0
0.8100	-25.0231	-8.39894	5.43818	6.42234	0
0.8107	-13.7339	-7.78705	1.14488	5.81333	0
0.8113	0.307189	-5.65124	-2.20798	3.68177	0
0.8120	10.0732	-6.56906	-11.6532	0.931978	0
0.8127	18.3033	-6.86923	-21.7527	-2.42683	0
0.8133	33.8676	-5.03936	-13.8203	-5.78564	0
0.8140	53.0925	-5.65124	-16.8461	-7.9172	0
0.8147	66.532	-5.3453	-28.7447	-7.00367	0
0.8153	69.8854	-1.68556	5.7244	-5.48114	0
0.8160	71.4086	-2.59761	38.3944	-8.22171	0
0.8167	83.3122	-9.00504	-3.10753	-8.83072	0
0.8173	100.707	-9.92287	-49.5161	-4.55839	0
0.8180	108.028	-7.78705	-42.197	-4.86289	0
0.8187	108.335	-7.48111	-30.5847	-8.22171	0
0.8193	111.996	-6.26312	-28.4585	-7.30818	0
0.8200	115.964	-5.3453	-18.0728	-7.30818	0
0.8207	118.101	-6.26312	-10.4675	-9.43974	0
0.8213	119.01	-5.3453	-1.92176	-6.39466	0
0.8220	117.18	-4.73342	6.95106	-2.42683	0
0.8227	116.578	-6.56906	9.6906	-3.64486	0
0.8233	119.01	-7.78705	17.9501	-4.25388	0
0.8240	116.271	-8.09299	21.5892	-2.12233	0
0.8247	110.78	-5.3453	17.9501	-0.286053	0
0.8253	114.133	-0.461797	30.7482	1.54099	0
0.8260	123.592	0.450252	34.4282	3.06353	0
0.8267	126.651	-0.155857	26.1687	1.8455	0
0.8273	124.514	3.80983	60.0245	0.322963	0
0.8280	124.808	3.80983	90.8545	0.62747	0
0.8287	130.312	-3.20949	45.1001	-0.286053	0
0.8293	138.542	-5.3453	-2.20798	-1.81782	0
0.8300	146.478	-3.20949	3.5982	-1.81782	0
0.8307	152.583	-2.90355	4.82485	-2.42683	0
0.8313	156.551	-2.29167	-7.40084	-4.55839	0
0.8320	160.826	-2.29167	-8.62749	-4.55839	0
0.8327	169.069	-3.20949	-14.1066	-4.25388	0
0.8333	176.698	-1.68556	-21.1394	-7.00367	0
0.8340	180.051	-1.37962	-22.3661	-7.9172	0
0.8347	183.097	-2.29167	-26.9456	-5.78564	0
0.8353	186.156	0.150084	-29.0718	-6.39466	0
0.8360	183.097	1.97996	-32.4247	-6.69917	0
0.8367	179.437	0.756193	-35.7775	-5.1674	0
0.8373	184.019	2.2859	-22.3661	-6.39466	0
0.8380	188.895	3.80983	-17.7865	-7.00367	0
0.8387	185.542	1.36807	-19.2994	-5.1674	0
0.8393	174.56	1.67401	23.1021	-6.09015	0
0.8400	163.578	3.80983	57.2849	-7.00367	0
0.8407	158.381	1.06213	17.9501	-1.51331	0
0.8413	155.028	-2.59761	-20.199	2.45452	0
0.8420	148.308	-0.767738	-5.56085	0.62747	0
0.8427	139.464	1.97996	6.01062	-0.286053	0
0.8433	130.312	2.892	3.88442	1.54099	0
0.8440	122.376	3.19795	11.5306	2.45452	0
0.8447	118.101	3.50389	16.3963	3.68177	0
0.8453	114.133	3.80983	19.463	4.8998	0
0.8460	106.812	4.42171	21.5892	4.29079	0
0.8467	103.446	4.72765	18.8496	2.15001	0
0.8473	104.675	6.25158	22.4887	1.54099	0
0.8480	101.014	5.6397	21.5892	3.06353	0
0.8487	95.5229	2.58606	14.2701	3.98628	0
0.8493	101.014	2.58606	21.5892	1.54099	0
0.8500	114.133	6.55752	18.8496	1.23649	0
0.8507	119.624	7.46957	7.85061	2.45452	0
0.8513	116.885	6.25158	38.6806	1.23649	0
0.8520	118.101	6.55752	61.2511	-1.81782	0
0.8527	126.344	5.33376	8.79105	-3.34036	0
0.8533	134.28	2.892	-43.0966	-3.94937	0
0.8540	138.849	4.72765	-42.4832	-5.1674	0
0.8547	143.124	8.38739	-42.197	-4.25388	0
0.8553	148.308	9.30521	-48.6165	-2.73134	0
0.8560	151.06	9.30521	-42.8104	-2.73134	0
0.8567	151.06	8.69333	-40.9704	-3.03585	0
0.8573	151.674	7.46957	-39.7437	-3.34036	0
0.8580	151.367	5.94564	-36.6771	-2.42683	0
0.8587	146.785	6.55752	-35.7775	0.62747	0
0.8593	140.078	7.1694	-26.9456	2.15001	0
0.8600	131.835	5.94564	-22.6523	0.018455	0
0.8607	122.069	5.02782	-23.2656	0.018455	0
0.8613	117.18	5.94564	-1.30843	3.06353	0
0.8620	117.794	6.55752	15.1697	4.29079	0
0.8627	114.441	6.55752	14.5563	4.8998	0
0.8633	102.844	6.55752	51.8058	5.81333	0
0.8640	92.1566	5.02782	86.2749	5.50882	0
0.8647	89.7247	1.06213	46.613	3.98628	0
0.8653	88.8032	-1.68556	4.82485	3.98628	0
0.8660	81.4818	-1.07368	17.0097	3.98628	0
0.8667	73.8533	0.150084	28.2949	4.29079	0
0.8673	73.2389	1.97996	24.3287	3.98628	0
0.8680	75.0693	1.67401	25.2691	2.75902	0
0.8687	76.8996	-1.68556	17.623	3.06353	0
0.8693	82.6978	-1.37962	6.33773	2.45452	0
0.8700	87.8944	2.892	2.37154	-0.286053	0
0.8707	91.5551	2.892	-3.72086	-1.81782	0
0.8713	99.1836	-0.767738	-8.30038	-3.03585	0
0.8720	105.289	0.450252	-17.4594	-6.09015	0
0.8727	106.812	3.80983	-28.7447	-8.83072	0
0.8733	112.61	4.11577	-22.3661	-10.667	0
0.8740	121.455	1.36807	-25.1056	-12.1895	0
0.8747	123.592	-0.767738	-38.2308	-10.058	0
0.8753	121.762	0.150084	-8.01416	-9.75347	0
0.8760	121.148	1.67401	21.5892	-14.3303	0
0.8767	120.853	-0.767738	-21.4256	-14.0258	0
0.8773	121.148	-4.73342	-66.2804	-7.9172	0
0.8780	120.239	-5.03936	-56.8351	-7.9172	0
0.8787	114.748	-2.29167	-45.2228	-11.276	0
0.8793	107.721	-1.37962	-45.5499	-9.75347	0
0.8800	100.4	-3.20949	-37.9037	-7.9172	0
0.8807	91.5551	-4.42748	-32.1384	-8.52621	0
0.8813	82.6978	-3.51543	-22.3661	-7.9172	0
0.8820	71.4086	-3.51543	-10.7537	-6.39466	0
0.8827	61.0282	-2.90355	-7.68706	-6.09015	0
0.8833	54.6284	-0.767738	0.531552	-6.09015	0
0.8840	46.3855	-1.68556	5.11107	-4.86289	0
0.8847	34.7891	-3.51543	1.75821	-2.73134	0
0.8853	31.4357	-2.59761	14.2701	-2.42683	0
0.8860	33.8676	-1.37962	18.8496	-3.34036	0
0.8867	30.2069	-0.155857	11.5306	-3.34036	0
0.8873	20.748	3.80983	45.7134	-2.73134	0
0.8880	14.6427	5.02782	75.3168	-4.25388	0
0.8887	16.473	1.36807	28.9082	-4.25388	0
0.8893	25.3303	-2.29167	-15.3332	-2.73134	0
0.8900	31.1285	-2.59761	-6.17418	-6.09015	0
0.8907	29.2981	-0.767738	-7.40084	-10.9715	0
0.8913	30.2069	0.150084	-22.9794	-11.5805	0
0.8920	37.5282	-2.29167	-22.039	-10.9715	0
0.8927	43.032	-4.42748	-24.1652	-10.667	0
0.8933	43.9408	-1.9915	-28.4585	-10.3625	0
0.8940	44.248	0.150084	-28.1314	-11.5805	0
0.8947	46.9999	-0.767738	-32.7109	-12.494	0
0.8953	50.0462	-1.9915	-31.5251	-10.9715	0
0.8960	47.6015	-3.51543	-29.6851	-10.3625	0
0.8967	42.1105	-3.82137	-32.7109	-11.5805	0
0.8973	40.5873	-1.9915	-22.3661	-13.1031	0
0.8980	41.2017	-1.68556	-17.7865	-14.3303	0
0.8987	38.1426	0.756193	-21.1394	-14.3303	0
0.8993	28.3766	3.80983	20.0763	-10.3625	0
0.9000	16.473	0.150084	60.3516	-7.00367	0
0.9007	11.9036	-5.65124	24.942	-6.39466	0
0.9013	9.76604	-4.12731	-15.9466	-5.78564	0
0.9020	-0.307189	-3.51543	-3.10753	-4.86289	0
0.9027	-12.8251	-7.17517	8.79105	-6.69917	0
0.9033	-19.2249	-8.09299	7.85061	-7.30818	0
0.9040	-25.6375	-6.56906	17.0097	-4.25388	0
0.9047	-32.9588	-5.95718	19.7492	-3.34036	0
0.9053	-35.7107	-4.42748	20.9758	-3.03585	0
0.9060	-39.3714	-4.42748	27.6816	-0.895068	0
0.9067	-45.1695	-6.56906	26.782	-1.2088	0
0.9073	-46.6927	-8.09299	27.3954	-4.25388	0
0.9080	-48.523	-9.92287	28.9082	-3.34036	0
0.9087	-54.9356	-9.92287	25.8825	-1.51331	0
0.9093	-53.1053	-6.26312	31.6478	-2.42683	0
0.9100	-41.2017	-3.20949	28.9082	-2.73134	0
0.9107	-34.7891	0.150084	17.9501	-3.03585	0
0.9113	-36.3123	5.6397	43.5464	-5.1674	0
0.9120	-32.9588	5.02782	65.2173	-6.09015	0
0.9127	-25.3303	-2.59761	19.7492	-7.9172	0
0.9133	-18.0089	-5.3453	-27.5589	-10.9715	0
0.9140	-10.3804	-4.12731	-24.4923	-9.75347	0
0.9147	-6.41257	-5.3453	-18.6861	-8.83072	0
0.9153	-7.02694	-7.78705	-22.039	-12.494	0
0.9160	-4.58223	-5.3453	-19.6265	-12.7985	0
0.9167	-1.52314	-0.767738	-23.5927	-8.83072	0
0.9173	-1.83033	1.97996	-28.1314	-9.13523	0
0.9180	-1.83033	0.756193	-26.9456	-10.058	0
0.9187	-1.83033	-0.767738	-25.1056	-9.13523	0
0.9193	-7.93571	0.150084	-18.0728	-8.52621	0
0.9200	-16.4858	2.2859	-16.8461	-6.09015	0
0.9207	-21.9768	3.50389	-15.9466	-3.64486	0
0.9213	-27.4678	3.80983	7.56439	-5.1674	0
0.9220	-30.2197	4.42171	21.9163	-3.64486	0
0.9227	-31.7428	5.6397	21.5892	1.8455	0
0.9233	-41.2017	8.08145	60.3516	2.45452	0
0.9240	-50.0462	7.1694	95.434	0.322963	0
0.9247	-47.6143	0.150084	60.3516	1.23649	0
0.9253	-46.6927	-4.42748	24.942	2.15001	0
0.9260	-50.9677	-0.767738	37.7811	1.23649	0
0.9267	-49.7518	1.67401	48.1259	0.322963	0
0.9273	-46.6927	0.150084	46.3268	1.23649	0
0.9280	-48.2158	-1.07368	49.0663	1.23649	0
0.9287	-46.3855	-1.68556	44.773	-1.51331	0
0.9293	-39.3714	-3.51543	42.9739	-2.73134	0
0.9300	-31.7428	-4.42748	45.1001	-0.59056	0
0.9307	-26.2518	-3.51543	40.5206	-0.895068	0
0.9313	-22.8856	-4.12731	39.9073	-3.34036	0
0.9320	-15.5642	-5.95718	36.2273	-2.42683	0
0.9327	-4.58223	-7.78705	28.9082	-3.34036	0
0.9333	-2.7519	-8.39894	40.1935	-7.61269	0
0.9340	-3.35348	-9.92287	41.4201	-7.61269	0
0.9347	5.18381	-9.92287	30.1349	-6.69917	0
0.9353	8.2429	-6.56906	65.5444	-10.667	0
0.9360	3.35348	-2.29167	101.567	-11.5805	0
0.9367	9.15167	2.2859	64.9311	-7.30818	0
0.9373	18.6105	10.5232	27.3954	-5.48114	0
0.9380	15.8714	19.3724	42.0335	-5.78564	0
0.9387	10.6748	24.5618	54.2592	-6.69917	0
0.9393	9.76604	29.1394	54.5454	-7.9172	0
0.9400	6.41257	30.3574	68.284	-6.69917	0
0.9407	1.21596	27.6155	82.0225	-3.34036	0
0.9413	-2.7519	25.1737	94.5344	-0.59056	0
0.9420	-7.32133	24.2559	108.273	0.322963	0
0.9427	-12.8251	22.1201	114.979	0.322963	0
0.9433	-19.8393	17.2366	125.651	1.23649	0
0.9440	-23.8071	12.965	137.549	3.68177	0
0.9447	-24.7159	13.2709	144.255	3.06353	0
0.9453	-26.559	12.659	161.673	1.23649	0
0.9460	-27.775	5.02782	174.185	3.06353	0
0.9467	-27.1606	1.36807	178.152	5.20431	0
0.9473	-31.1285	6.55752	210.208	4.5953	0
0.9480	-36.6195	5.6397	223.006	3.37727	0
0.9487	-33.266	-3.51543	162.287	2.15001	0
0.9493	-26.559	-7.78705	100.013	0.322963	0
0.9500	-23.1928	-7.17517	86.8883	1.23649	0
0.9507	-19.2249	-6.26312	74.7035	1.54099	0
0.9513	-14.3483	-5.3453	52.0921	-0.59056	0
0.9520	-11.2892	-7.78705	37.4539	-2.42683	0
0.9527	-5.491	-10.8407	18.2363	-3.94937	0
0.9533	2.13752	-8.09299	-1.30843	-5.78564	0
0.9540	4.56943	-6.26312	-14.4337	-5.1674	0
0.9547	5.491	-9.00504	-27.8451	-5.1674	0
0.9553	7.01414	-11.1466	-38.2308	-7.61269	0
0.9560	7.01414	-12.6706	-51.9694	-7.00367	0
0.9567	6.41257	-14.5004	-65.0946	-4.55839	0
0.9573	7.32133	-13.5826	-60.188	-6.09015	0
0.9580	6.41257	-13.8885	-65.3809	-6.39466	0
0.9587	3.04629	-15.1123	-78.2199	-2.73134	0
0.9593	-2.13752	-11.4468	-48.6165	-3.64486	0
0.9600	-12.5179	-10.2288	-23.2656	-6.39466	0
0.9607	-21.3624	-14.5004	-65.3809	-3.03585	0
0.9613	-24.4215	-14.5004	-106.883	1.23649	0
0.9620	-28.6838	-9.92287	-100.79	1.23649	0
0.9627	-37.541	-7.78705	-96.8242	1.8455	0
0.9633	-44.8624	-7.48111	-99.8499	2.75902	0
0.9640	-49.4446	-8.09299	-94.3709	1.23649	0
0.9647	-54.9356	-9.00504	-97.4375	1.23649	0
0.9653	-61.3482	-9.92287	-100.177	4.29079	0
0.9660	-66.8392	-11.4468	-95.5975	6.72685	0
0.9667	-69.5783	-11.7527	-99.2366	5.81333	0
0.9673	-74.1605	-10.8407	-102.917	3.37727	0
0.9680	-81.1746	-12.0587	-108.396	2.15001	0
0.9687	-83.005	-12.6706	-116.655	1.23649	0
0.9693	-78.4355	-9.00504	-112.975	1.23649	0
0.9700	-75.6836	-9.00504	-121.235	1.54099	0
0.9707	-76.298	-11.4468	-139.839	1.23649	0
0.9713	-76.9124	-9.31098	-113.589	-2.12233	0
0.9720	-77.2068	-7.48111	-89.5051	-5.1674	0
0.9727	-75.9908	-11.1466	-138.612	-5.1674	0
0.9733	-68.9767	-13.2824	-189.887	-4.25388	0
0.9740	-64.0873	-12.0587	-188.987	-4.25388	0
0.9747	-66.8392	-12.6706	-187.147	-4.55839	0
0.9753	-69.5783	-12.0587	-193.567	-3.64486	0
0.9760	-68.3623	-9.31098	-188.987	-4.25388	0
0.9767	-68.6695	-8.09299	-188.047	-5.1674	0
0.9773	-69.8854	-8.39894	-186.861	-3.03585	0
0.9780	-70.4998	-9.00504	-179.828	-2.12233	0
0.9787	-75.6836	-9.00504	-175.862	-3.64486	0
0.9793	-85.1425	-8.70488	-166.089	-2.12233	0
0.9800	-91.2479	-9.61693	-158.157	1.23649	0
0.9807	-94.6013	-9.00504	-154.804	1.54099	0
0.9813	-100.707	-7.17517	-135.873	1.8455	0
0.9820	-108.642	-9.00504	-124.874	3.98628	0
0.9827	-116.578	-10.5347	-124.588	5.20431	0
0.9833	-123.899	-5.3453	-83.699	7.6496	0
0.9840	-126.037	-2.90355	-46.1632	9.47665	0
0.9847	-123.298	-8.09299	-81.859	8.56312	0
0.9853	-122.684	-11.1466	-121.521	8.56312	0
0.9860	-124.207	-9.31098	-112.076	10.3902	0
0.9867	-124.207	-7.17517	-102.917	11.3037	0
0.9873	-122.069	-5.95718	-103.816	11.3037	0
0.9880	-115.964	-7.17517	-97.4375	13.14	0
0.9887	-106.505	-9.92287	-99.2366	14.6625	0
0.9893	-100.4	-8.70488	-102.63	14.6625	0
0.9900	-94.307	-6.26312	-101.077	13.749	0
0.9907	-85.4497	-7.48111	-105.37	12.2264	0
0.9913	-80.2659	-8.70488	-104.757	11.3037	0
0.9920	-77.2068	-7.17517	-104.757	13.14	0
0.9927	-70.1926	-6.26312	-112.076	15.8898	0
0.9933	-61.041	-5.65124	-104.757	17.7168	0
0.9940	-52.1837	-5.3453	-98.9504	18.3258	0
0.9947	-46.6927	-4.12731	-104.757	18.6303	0
0.9953	-50.3534	-0.767738	-73.6404	20.4666	0
0.9960	-58.2891	0.756193	-40.357	23.2072	0
0.9967	-58.5963	-1.37962	-74.8261	24.1207	0
0.9973	-55.55	-2.59761	-116.655	24.1207	0
0.9980	-53.7196	-3.51543	-107.21	26.566	0
0.9987	-49.4446	-4.12731	-95.5975	27.4795	0
0.9993	-44.4656	-2.07231	-90.2002	24.0376	0
1.0000	-45.08	-0.548384	-79.2421	26.1692	0
1.0007	-41.7137	1.58743	-66.1169	30.7553	0
1.0013	-37.7458	1.89337	-53.8912	33.1913	0
1.0020	-40.4977	-1.16027	-40.7659	34.1049	0
1.0027	-41.7137	-1.46043	-32.5473	34.7139	0
1.0033	-38.9746	1.58743	-20.3216	35.6366	0
1.0040	-38.9746	0.675378	-13.3297	37.7682	0
1.0047	-37.1442	-2.07231	-14.2292	39.6044	0
1.0053	-27.6854	-2.07231	-0.204443	39.6044	0
1.0060	-18.2137	-1.76637	8.66838	39.909	0
1.0067	-13.9515	-1.16027	6.82839	41.4315	0
1.0073	-11.814	1.58743	41.9108	42.345	0
1.0080	-9.06207	1.58743	70.9008	42.345	0
1.0087	-2.04793	-0.548384	26.9865	41.736	0
1.0093	11.0716	-1.16027	-20.3216	40.2135	0
1.0100	23.2823	0.675378	-16.0692	38.6817	0
1.0107	30.6037	2.50525	-11.4897	37.7682	0
1.0113	36.1075	2.50525	-19.4221	36.5501	0
1.0120	41.9057	3.11713	-21.2621	36.5501	0
1.0127	47.9982	5.85905	-26.7411	35.0276	0
1.0133	52.8877	6.77687	-25.2283	32.2778	0
1.0140	56.5483	5.55311	-17.9092	29.2235	0
1.0147	61.425	7.38875	-23.3883	25.2557	0
1.0153	65.7	7.99486	-27.3545	21.2878	0
1.0160	69.3607	3.4173	-24.9012	20.0698	0
1.0167	75.7732	1.28149	-23.6745	20.3743	0
1.0173	81.8786	2.50525	-11.4897	19.7653	0
1.0180	84.3233	0.975546	-7.80972	17.0155	0
1.0187	85.8465	1.58743	-10.5493	14.5795	0
1.0193	85.2321	6.77687	32.7518	15.7975	0
1.0200	82.1858	7.38875	73.3541	18.5473	0
1.0207	83.7089	1.58743	36.718	16.102	0
1.0213	88.2912	-1.46043	-1.39021	12.1342	0
1.0220	86.4608	0.675378	16.2737	12.1342	0
1.0227	81.8786	4.64106	29.726	14.884	0
1.0233	83.0946	7.08281	27.886	19.1563	0
1.0240	86.1536	7.08281	38.8851	24.0376	0
1.0247	86.1536	7.99486	44.6912	27.701	0
1.0253	85.8465	9.52457	47.1037	28.919	0
1.0260	83.7089	7.08281	57.4894	29.8325	0
1.0267	75.466	5.85905	61.1693	32.2778	0
1.0273	61.425	8.91268	61.1693	33.8003	0
1.0280	45.5663	9.52457	59.9427	32.2778	0
1.0287	32.7412	7.69469	56.876	28.31	0
1.0293	25.7271	7.38875	67.2617	22.2106	0
1.0300	22.668	6.77687	69.3879	14.5795	0
1.0307	22.3736	7.99486	61.7418	9.38437	0
1.0313	25.7271	12.8784	92.2856	6.6438	0
1.0320	30.0021	11.0485	118.536	1.45795	0
1.0327	28.4662	2.19931	75.1941	-5.56418	0
1.0333	26.3414	0.369438	31.2389	-8.31398	0
1.0340	32.1396	4.64106	37.3313	-8.61849	0
1.0347	42.2001	6.16499	41.6246	-11.6728	0
1.0353	48.3054	5.85905	34.9189	-17.1632	0
1.0360	51.9661	7.99486	38.8851	-22.6535	0
1.0367	56.5483	11.3544	39.1713	-25.0988	0
1.0373	61.7321	11.6604	39.7846	-25.0988	0
1.0380	70.8966	10.1307	44.3641	-24.4898	0
1.0387	79.1267	10.7426	44.6912	-23.567	0
1.0393	75.7732	10.7426	54.1365	-24.1761	0
1.0400	67.5303	8.3008	64.1951	-23.8715	0
1.0407	62.6537	8.60674	65.1355	-18.9902	0
1.0413	55.0252	10.1307	78.547	-13.4998	0
1.0420	44.952	6.16499	89.546	-14.4134	0
1.0427	39.1538	4.02918	92.5718	-16.5541	0
1.0433	31.5252	9.83051	133.174	-15.3269	0
1.0440	16.5754	11.6604	167.357	-14.7179	0
1.0447	4.05745	7.08281	127.695	-15.0224	0
1.0453	-0.81917	5.25294	83.4127	-15.6314	0
1.0460	-5.70859	7.08281	93.7984	-18.6857	0
1.0467	-14.2587	8.60674	103.857	-23.567	0
1.0473	-22.1816	8.91268	97.1513	-26.3168	0
1.0480	-28.5942	8.3008	97.7646	-26.6213	0
1.0487	-35.6211	7.99486	97.1513	-26.6213	0
1.0493	-38.3602	7.99486	91.3451	-28.1439	0
1.0500	-38.6674	5.25294	86.7656	-31.1982	0
1.0507	-41.1121	4.64106	82.5132	-31.1982	0
1.0513	-41.7137	7.08281	81.0003	-26.6213	0
1.0520	-39.8833	6.16499	70.6146	-21.74	0
1.0527	-41.7137	4.02918	60.556	-18.0767	0
1.0533	-45.08	6.47093	70.2875	-18.0767	0
1.0540	-42.9424	8.3008	67.2617	-24.7943	0
1.0547	-40.8049	10.1307	56.5898	-33.0345	0
1.0553	-45.08	15.3201	92.8989	-36.384	0
1.0560	-51.4797	12.8784	119.436	-36.6886	0
1.0567	-57.5851	2.81119	68.7746	-36.0795	0
1.0573	-66.4424	0.675378	24.206	-36.384	0
1.0580	-77.1172	4.33512	36.718	-40.3519	0
1.0587	-89.9423	2.19931	45.5908	-43.1017	0
1.0593	-104.278	-1.16027	42.8512	-40.6564	0
1.0600	-117.397	-0.854325	51.6832	-37.3068	0
1.0607	-129.608	0.369438	56.876	-34.557	0
1.0613	-147.924	2.50525	63.2955	-31.8072	0
1.0620	-168.672	2.50525	74.5808	-30.5892	0
1.0627	-183.315	-1.16027	77.3203	-31.5027	0
1.0633	-194.617	-2.99014	81.2865	-30.8937	0
1.0640	-204.076	-2.6842	84.6394	-29.9802	0
1.0647	-206.815	-1.46043	82.7994	-32.73	0
1.0653	-208.338	0.975546	92.8989	-37.0023	0
1.0660	-210.783	0.0634971	96.2517	-37.6113	0
1.0667	-204.677	-1.76637	91.0589	-34.557	0
1.0673	-195.218	2.19931	124.915	-33.948	0
1.0680	-191.558	5.55311	153.005	-36.6886	0
1.0687	-183.622	1.58743	106.637	-37.3068	0
1.0693	-168.058	-2.07231	53.5232	-37.9158	0
1.0700	-158.906	-4.20813	55.036	-41.8836	0
1.0707	-151.585	-7.5677	62.6822	-44.0152	0
1.0713	-133.269	-6.95582	53.8094	-42.7972	0
1.0720	-112.828	-3.90219	45.2637	-44.3197	0
1.0727	-96.3421	-6.34394	35.8184	-46.4605	0
1.0733	-75.9012	-10.3154	31.2389	-46.156	0
1.0740	-54.2316	-9.39757	29.1127	-49.8193	0
1.0747	-37.4514	-7.26176	23.6336	-57.4412	0
1.0753	-17.9193	-9.09163	25.1465	-58.364	0
1.0760	8.3325	-11.8393	21.4665	-52.8644	0
1.0767	28.7733	-10.6213	12.9208	-51.3418	0
1.0773	40.0625	-6.95582	22.4069	-53.4734	0
1.0780	51.0573	-6.64988	24.5332	-51.9508	0
1.0787	57.4699	-6.64988	18.1136	-51.9508	0
1.0793	56.8555	-0.854325	55.3632	-55.6142	0
1.0800	56.8555	4.02918	88.3194	-55.9187	0
1.0807	55.934	1.58743	46.4903	-54.0916	0
1.0813	50.7501	-0.548384	6.82839	-53.7871	0
1.0820	52.2733	4.02918	21.7936	-51.0373	0
1.0827	58.0715	8.91268	30.0122	-45.2332	0
1.0833	53.7964	9.83051	22.0798	-43.1017	0
1.0840	50.443	8.91268	29.1127	-44.6242	0
1.0847	56.5483	7.38875	35.8184	-44.6242	0
1.0853	60.209	4.947	37.9446	-43.7107	0
1.0860	62.9609	2.81119	41.6246	-43.7107	0
1.0867	68.1447	2.50525	42.8512	-46.156	0
1.0873	64.7912	1.89337	47.4308	-47.6785	0
1.0880	69.6679	0.975546	46.2041	-45.547	0
1.0887	98.0572	1.58743	38.8851	-44.6242	0
1.0893	120.021	5.25294	43.7508	-50.1238	0
1.0900	119.42	7.08281	41.0113	-54.7006	0
1.0907	119.112	5.85905	31.2389	-53.7871	0
1.0913	123.387	6.16499	59.0022	-52.8644	0
1.0920	120.328	8.91268	79.1603	-53.7871	0
1.0927	115.746	6.77687	30.6256	-54.7006	0
1.0933	112.393	2.19931	-18.4816	-56.2232	0
1.0940	107.823	2.19931	-19.7083	-58.973	0
1.0947	102.319	3.4173	-19.4221	-59.8865	0
1.0953	94.0894	3.4173	-27.0274	-58.973	0
1.0960	84.9249	2.50525	-27.0274	-60.4955	0
1.0967	76.6948	-0.242443	-31.6069	-62.9408	0
1.0973	66.0072	-2.6842	-33.774	-62.9408	0
1.0980	55.6268	-0.242443	-31.3207	-63.5498	0
1.0987	44.952	2.19931	-33.1606	-64.7678	0
1.0993	26.6358	0.0634971	-27.3545	-62.9408	0
1.1000	8.3325	0.675378	-25.2283	-58.973	0
1.1007	-0.217592	3.72324	-29.8078	-55.9187	0
1.1013	-8.1533	0.0634971	-16.9688	-54.7006	0
1.1020	-14.8603	-4.51407	-9.03638	-52.8644	0
1.1027	-11.814	0.369438	-13.0026	-48.592	0
1.1033	-5.70859	5.25294	22.4069	-44.6242	0
1.1040	-1.74074	2.50525	53.5232	-41.5791	0
1.1047	7.10374	-1.16027	13.2479	-37.6113	0
1.1053	20.2361	-1.76637	-30.094	-35.4705	0
1.1060	34.5715	-2.99014	-21.5483	-36.384	0
1.1067	49.227	-3.29608	-13.3297	-34.557	0
1.1073	62.9609	-3.60202	-18.8088	-31.5027	0
1.1080	73.9429	-4.82001	-18.1954	-33.6435	0
1.1087	86.1536	-5.73783	-19.7083	-35.4705	0
1.1093	99.8876	-6.64988	-21.5483	-34.557	0
1.1100	112.7	-8.17958	-24.2878	-36.384	0
1.1107	122.466	-8.47975	-32.5473	-38.8293	0
1.1113	127.355	-9.09163	-33.1606	-37.0023	0
1.1120	132.539	-9.09163	-39.5393	-35.166	0
1.1127	143.828	-4.82001	-52.6645	-33.6435	0
1.1133	156.948	-0.242443	-46.2859	-30.5892	0
1.1140	166.407	-2.07231	-47.1854	-27.8394	0
1.1147	173.741	-2.6842	-59.084	-26.3168	0
1.1153	177.402	2.50525	-22.4478	-22.6535	0
1.1160	175.264	3.72324	12.0212	-19.2947	0
1.1167	173.434	-1.16027	-32.5473	-18.3812	0
1.1173	177.094	-4.20813	-78.0154	-17.1632	0
1.1180	179.833	-5.12595	-67.6297	-13.1953	0
1.1187	173.741	-6.64988	-59.084	-8.00947	0
1.1193	164.884	-6.34394	-59.084	-4.34615	0
1.1200	160.916	-4.20813	-45.6726	-2.50988	0
1.1207	156.641	-1.76637	-37.4131	-1.29185	0
1.1213	150.241	-0.242443	-28.8673	0.839703	0
1.1220	143.521	0.0634971	-17.2959	3.89401	0
1.1227	137.109	0.675378	-15.7421	7.25282	0
1.1233	134.677	2.50525	-10.5493	10.3071	0
1.1240	131.618	2.19931	-1.71732	11.8297	0
1.1247	123.682	-0.548384	0.408886	12.7432	0
1.1253	118.805	-2.07231	12.9208	13.9704	0
1.1260	112.086	-1.16027	18.4408	15.493	0
1.1267	92.259	-0.242443	16.887	17.6245	0
1.1273	77.9108	1.58743	53.5232	21.2878	0
1.1280	81.2642	2.50525	81.8998	23.1241	0
1.1287	79.7411	-0.242443	36.718	22.8196	0
1.1293	71.4982	-2.99014	-9.64971	24.0376	0
1.1300	73.9429	-1.76637	-4.78397	25.8647	0
1.1307	76.6948	-1.16027	-1.10399	25.2557	0
1.1313	69.3607	-4.82001	-8.42305	25.2557	0
1.1320	66.6216	-9.09163	-6.58306	28.6145	0
1.1327	66.9288	-8.47975	-11.1626	31.3643	0
1.1333	63.8697	-4.51407	-16.6825	31.3643	0
1.1340	62.3465	-0.242443	-16.9688	32.2778	0
1.1347	62.0393	3.4173	-22.1616	34.4094	0
1.1353	60.8234	6.77687	-21.8754	36.2456	0
1.1360	62.0393	6.16499	-21.2621	39.6044	0
1.1367	64.1769	4.33512	-25.8416	42.6495	0
1.1373	66.9288	5.25294	-16.0692	44.1813	0
1.1380	74.8645	3.4173	-11.7759	47.2264	0
1.1387	81.5714	1.28149	-15.1288	51.4987	0
1.1393	84.9249	5.55311	23.3065	51.4987	0
1.1400	90.1215	7.08281	59.9427	51.4987	0
1.1407	94.9981	-0.548384	23.6336	53.944	0
1.1413	96.2269	-6.038	-18.4816	56.0848	0
1.1420	97.75	-4.82001	-7.80972	59.1298	0
1.1427	100.195	-4.51407	5.60174	63.7067	0
1.1433	106.287	-4.82001	5.60174	64.6294	0
1.1440	114.837	-5.43189	12.3075	64.9339	0
1.1447	116.053	-6.64988	14.1475	67.979	0
1.1453	112.7	-6.038	13.8612	69.5108	0
1.1460	117.884	-6.34394	15.9874	70.1198	0
1.1467	124.911	-9.09163	14.1475	71.6423	0
1.1473	125.218	-9.39757	15.9874	71.6423	0
1.1480	126.741	-8.78569	11.6941	68.5973	0
1.1487	131.618	-9.39757	3.14842	66.761	0
1.1493	132.539	-10.3154	9.89504	65.8475	0
1.1500	131.925	-11.2274	3.14842	62.4887	0
1.1507	132.846	-11.2274	-14.5155	59.7389	0
1.1513	133.755	-8.17958	15.0879	60.0526	0
1.1520	132.539	-9.39757	39.7846	59.7389	0
1.1527	128.878	-17.6349	-13.943	54.2485	0
1.1533	126.741	-20.3826	-65.7897	49.6716	0
1.1540	127.65	-17.3347	-60.3107	49.0626	0
1.1547	125.819	-16.1109	-59.084	46.6173	0
1.1553	121.25	-16.7228	-73.7221	42.954	0
1.1560	119.714	-15.805	-77.4021	41.4315	0
1.1567	119.714	-15.4991	-82.8812	40.2135	0
1.1573	116.053	-13.9751	-89.3007	39.2999	0
1.1580	112.7	-11.5334	-91.4269	38.9954	0
1.1587	110.87	-10.6213	-97.5602	35.3321	0
1.1593	106.287	-11.2274	-97.2331	32.8868	0
1.1600	99.2732	-9.70351	-96.6197	35.0276	0
1.1607	94.0894	-6.64988	-99.6864	35.0276	0
1.1613	90.1215	-7.5677	-87.7878	33.1913	0
1.1620	83.0946	-11.2274	-83.2083	34.4094	0
1.1627	76.6948	-9.39757	-88.4011	34.4094	0
1.1633	73.0341	-1.76637	-50.5383	31.3643	0
1.1640	66.9288	-0.854325	-16.0692	29.2235	0
1.1647	59.3002	-8.17958	-56.9578	26.1692	0
1.1653	53.7964	-10.3154	-103.039	24.0376	0
1.1660	49.5342	-5.73783	-97.5602	24.0376	0
1.1667	43.736	-5.12595	-91.754	22.5151	0
1.1673	39.1538	-8.17958	-97.5602	19.1563	0
1.1680	38.2322	-8.47975	-94.7798	17.0155	0
1.1687	38.2322	-7.26176	-99.3593	14.884	0
1.1693	36.4019	-7.26176	-105.493	13.3522	0
1.1700	32.1396	-6.64988	-106.106	12.7432	0
1.1707	30.0021	-2.99014	-113.098	8.77536	0
1.1713	29.3877	-0.548384	-117.391	3.5895	0
1.1720	27.2502	-3.90219	-121.357	-0.378328	0
1.1727	22.668	-5.73783	-128.676	-5.56418	0
1.1733	16.5754	-3.60202	-122.257	-8.00947	0
1.1740	12.9019	-5.12595	-121.971	-5.25968	0
1.1747	12.6075	-6.038	-128.676	-5.25968	0
1.1753	10.7772	1.58743	-97.2331	-10.75	0
1.1760	5.5806	2.81119	-70.083	-15.0224	0
1.1767	2.22712	-5.73783	-112.485	-17.4677	0
1.1773	0.703974	-6.038	-157.953	-17.7722	0
1.1780	-1.12636	-1.46043	-152.76	-16.8586	0
1.1787	-4.18545	-4.20813	-142.415	-19.2947	0
1.1793	-9.06207	-6.038	-137.835	-20.2175	0
1.1800	-13.6443	-3.29608	-126.836	-16.2496	0
1.1807	-16.089	-2.99014	-122.87	-16.2496	0
1.1813	-19.7497	-2.07231	-117.064	-20.8265	0
1.1820	-24.6263	-0.242443	-107.619	-20.8265	0
1.1827	-28.5942	-0.548384	-103.039	-19.5992	0
1.1833	-34.6995	0.675378	-91.1407	-21.74	0
1.1840	-41.7137	3.4173	-82.8812	-21.131	0
1.1847	-45.9887	4.02918	-83.4945	-19.9037	0
1.1853	-48.7406	4.33512	-67.9568	-21.74	0
1.1860	-53.0157	4.64106	-57.244	-22.6535	0
1.1867	-56.062	5.25294	-60.924	-21.4355	0
1.1873	-57.5851	7.69469	-26.7411	-21.4355	0
1.1880	-59.7226	7.69469	8.05505	-23.2625	0
1.1887	-64.612	3.4173	-27.9678	-25.4033	0
1.1893	-68.5799	1.58743	-73.7221	-27.2304	0
1.1900	-69.7958	1.89337	-71.5959	-27.8394	0
1.1907	-71.6262	0.675378	-64.5631	-28.7621	0
1.1913	-74.0709	-0.242443	-69.4697	-30.5892	0
1.1920	-74.9797	-0.854325	-69.4697	-31.5027	0
1.1927	-75.2868	-1.46043	-71.3097	-32.1117	0
1.1933	-77.1172	-0.242443	-73.7221	-33.6435	0
1.1940	-78.0387	1.58743	-76.5026	-33.948	0
1.1947	-78.0387	1.58743	-78.0154	-31.8072	0
1.1953	-78.9475	-0.242443	-70.083	-29.9802	0
1.1960	-80.7778	-1.76637	-71.923	-30.2847	0
1.1967	-84.1441	0.0634971	-78.6288	-30.8937	0
1.1973	-86.576	1.58743	-63.0502	-28.1439	0
1.1980	-88.0992	-1.76637	-56.3445	-26.3168	0
1.1987	-89.0207	-0.242443	-59.4111	-26.0123	0
1.1993	-90.2367	8.3008	-16.0692	-23.8715	0
1.2000	-91.4655	8.60674	20.567	-22.0445	0
1.2007	-93.2958	-0.242443	-19.4221	-21.131	0
1.2013	-95.1261	-1.46043	-56.9578	-18.9902	0
1.2020	-96.0349	3.11713	-40.1526	-15.6314	0
1.2027	-97.5708	3.4173	-27.3545	-14.4134	0
1.2033	-99.4012	3.72324	-26.1278	-12.5863	0
1.2040	-99.094	5.55311	-14.2292	-8.31398	0
1.2047	-99.4012	4.33512	-9.36349	-5.25968	0
1.2053	-102.447	2.50525	-5.96973	-4.34615	0
1.2060	-105.801	4.02918	1.63554	-3.1189	0
1.2067	-107.03	7.08281	4.08886	-1.90087	0
1.2073	-105.494	9.83051	11.4079	-3.43263	0
1.2080	-104.892	11.0485	15.9874	-4.95517	0
1.2087	-106.722	12.8784	12.0212	-3.73714	0
1.2093	-108.86	15.3201	22.4069	-4.34615	0
1.2100	-108.246	13.4902	25.1465	-4.95517	0
1.2107	-107.337	7.38875	17.2141	-1.59636	0
1.2113	-108.246	6.77687	49.2299	0.230688	0
1.2120	-109.167	6.16499	76.0937	-0.682835	0
1.2127	-108.246	-1.16027	29.3989	0.839703	0
1.2133	-107.938	-4.20813	-16.6825	1.76245	0
1.2140	-107.337	1.89337	-8.75016	-0.682835	0
1.2147	-106.108	4.02918	-3.2302	-0.682835	0
1.2153	-105.494	1.89337	-8.75016	1.15344	0
1.2160	-106.108	2.50525	-4.78397	1.15344	0
1.2167	-105.801	2.50525	-5.68351	1.76245	0
1.2173	-104.278	1.58743	-4.17064	0.230688	0
1.2180	-103.369	1.89337	1.63554	-1.90087	0
1.2187	-105.494	0.0634971	1.34932	2.67598	0
1.2193	-106.415	-1.16027	9.28171	8.47085	0
1.2200	-105.199	1.89337	17.8274	8.77536	0
1.2207	-106.415	3.4173	17.8274	10.0026	0
1.2213	-109.462	4.02918	33.0789	12.1342	0
1.2220	-108.553	8.91268	43.7508	12.7432	0
1.2227	-107.337	11.6604	46.2041	14.884	0
1.2233	-110.076	10.7426	87.3789	16.4065	0
1.2240	-112.828	11.3544	122.175	14.884	0
1.2247	-113.135	7.99486	82.7994	15.7975	0
1.2253	-114.351	2.19931	42.2379	19.1563	0
1.2260	-114.965	4.02918	53.1961	18.5473	0
1.2267	-112.521	8.91268	62.0689	17.9383	0
1.2273	-109.769	7.99486	58.716	19.4608	0
1.2280	-108.246	7.69469	62.3551	20.3743	0
1.2287	-107.337	8.91268	60.556	21.5924	0
1.2293	-106.415	6.47093	56.5898	23.1241	0
1.2300	-105.494	4.33512	55.9765	21.2878	0
1.2307	-104.892	6.77687	52.6236	18.2428	0
1.2313	-102.447	7.99486	53.8094	16.711	0
1.2320	-96.3421	6.77687	48.0441	14.2749	0
1.2327	-91.4655	8.3008	37.6584	10.9161	0
1.2333	-90.8511	10.1307	48.0441	8.77536	0
1.2340	-89.6351	8.60674	47.1037	8.47085	0
1.2347	-85.0529	9.21863	31.566	11.2206	0
1.2353	-82.301	14.4081	62.6822	13.0477	0
1.2360	-83.5297	14.4081	94.7389	12.1342	0
1.2367	-83.5297	6.47093	52.6236	12.7432	0
1.2373	-79.8691	1.89337	9.28171	14.884	0
1.2380	-77.1172	4.64106	18.1136	14.2749	0
1.2387	-77.7316	6.16499	25.1465	13.9704	0
1.2393	-77.1172	4.33512	22.6932	16.4065	0
1.2400	-74.3781	4.33512	32.4655	17.6245	0
1.2407	-74.0709	5.55311	37.0451	19.4608	0
1.2413	-76.2084	6.77687	42.5241	22.5151	0
1.2420	-74.3781	6.77687	52.9098	22.8196	0
1.2427	-68.8743	4.947	57.2031	22.5151	0
1.2433	-67.044	3.4173	64.8084	25.5602	0
1.2440	-67.044	4.33512	67.8751	27.3965	0
1.2447	-66.1352	6.16499	64.5222	25.8647	0
1.2453	-63.3833	4.33512	77.3203	24.9512	0
1.2460	-59.7226	0.675378	81.8998	25.8647	0
1.2467	-57.8923	2.50525	77.3203	26.1692	0
1.2473	-57.8923	8.60674	114.856	27.0919	0
1.2480	-57.8923	8.91268	144.786	26.7874	0
1.2487	-56.3691	5.25294	98.378	24.6467	0
1.2493	-54.846	3.4173	51.397	24.6467	0
1.2500	-53.3101	1.28149	55.3632	26.1692	0
1.2507	-51.1725	0.0634971	57.2031	24.0376	0
1.2513	-47.8191	2.81119	48.3303	20.3743	0
1.2520	-44.1584	1.89337	48.3303	20.9833	0
1.2527	-39.5762	-1.46043	42.8512	22.2106	0
1.2533	-33.1764	-1.76637	37.9446	21.2878	0
1.2540	-26.4566	-2.37826	37.3313	19.4608	0
1.2547	-22.4888	-3.90219	33.3651	19.1563	0
1.2553	-20.0569	-1.16027	35.5322	19.4608	0
1.2560	-16.3834	-0.242443	32.4655	19.4608	0
1.2567	-12.1212	-2.07231	23.3065	17.6245	0
1.2573	-7.84611	0.675378	32.4655	15.493	0
1.2580	-3.87826	4.64106	33.3651	16.4065	0
1.2587	0.703974	4.947	24.8194	18.5473	0
1.2593	3.14868	6.47093	63.2955	18.5473	0
1.2600	1.91993	7.08281	99.2775	15.493	0
1.2607	0.703974	1.58743	59.6156	12.7432	0
1.2613	1.61274	-2.07231	19.6265	10.9161	0
1.2620	2.8415	0.675378	32.4655	10.9161	0
1.2627	2.8415	4.33512	42.5241	11.8297	0
1.2633	3.44307	4.33512	40.1117	12.4387	0
1.2640	3.44307	1.28149	48.0441	12.7432	0
1.2647	1.91993	-1.16027	52.2965	11.2206	0
1.2653	1.01116	0.369438	55.3632	6.6438	0
1.2660	0.396785	1.28149	59.6156	3.89401	0
1.2667	-0.217592	0.975546	59.3293	5.11204	0
1.2673	0.703974	0.675378	64.1951	3.5895	0
1.2680	-0.217592	-1.46043	62.6822	-2.81439	0
1.2687	-2.04793	-2.07231	55.6494	-4.95517	0
1.2693	-1.12636	0.675378	66.3213	-2.81439	0
1.2700	1.30555	-0.242443	64.1951	-4.04165	0
1.2707	2.22712	-2.07231	48.3303	-9.2275	0
1.2713	1.61274	3.11713	78.2608	-15.0224	0
1.2720	-2.04793	5.55311	103.857	-21.4355	0
1.2727	-5.4014	-1.46043	51.6832	-27.2304	0
1.2733	-3.87826	-4.82001	0.408886	-30.8937	0
1.2740	-0.217592	-1.76637	4.70219	-33.339	0
1.2747	0.396785	-2.99014	7.72794	-34.557	0
1.2753	1.01116	-4.82001	0.408886	-35.4705	0
1.2760	2.22712	-2.37826	3.14842	-37.0023	0
1.2767	0.703974	-0.242443	-0.490663	-36.384	0
1.2773	-2.04793	-0.242443	-2.61687	-35.775	0
1.2780	-3.87826	-0.854325	1.34932	-37.9158	0
1.2787	-3.57107	-1.16027	0.408886	-40.0474	0
1.2793	-2.04793	-0.242443	4.98841	-38.5248	0
1.2800	-2.04793	-0.854325	10.1813	-34.8615	0
1.2807	-4.49264	-4.51407	12.3075	-34.557	0
1.2813	-3.87826	-4.51407	27.886	-37.3068	0
1.2820	-2.04793	-0.854325	32.4655	-36.6886	0
1.2827	-3.57107	0.675378	28.4993	-33.339	0
1.2833	-4.49264	0.975546	70.0013	-33.6435	0
1.2840	-2.95669	0.975546	104.797	-36.384	0
1.2847	-2.04793	-3.60202	61.1693	-35.4705	0
1.2853	-1.12636	-8.47975	17.8274	-32.1117	0
1.2860	-1.43355	-7.87364	28.1722	-30.2847	0
1.2867	-3.87826	-6.64988	37.0451	-29.6756	0
1.2873	-3.26388	-6.95582	33.6922	-26.6213	0
1.2880	-0.524781	-4.82001	37.6584	-22.6535	0
1.2887	-0.81917	-1.46043	37.0451	-20.522	0
1.2893	-2.04793	-2.99014	35.8184	-18.9902	0
1.2900	0.396785	-6.64988	33.3651	-13.4998	0
1.2907	1.91993	-4.82001	25.4327	-7.08672	0
1.2913	2.53431	-1.46043	26.3731	-4.04165	0
1.2920	4.67183	-2.6842	22.4069	-2.20537	0
1.2927	6.19497	-3.60202	9.89504	1.15344	0
1.2933	7.10374	-1.16027	15.6603	4.19851	0
1.2940	7.71812	-1.76637	14.1475	6.03479	0
1.2947	6.50216	-1.46043	1.63554	8.16634	0
1.2953	5.27341	4.64106	31.566	11.5252	0
1.2960	4.97902	5.85905	60.2289	14.2749	0
1.2967	1.61274	-1.76637	19.0541	15.7975	0
1.2973	-2.6495	-3.29608	-25.5145	17.32	0
1.2980	-4.78702	1.58743	-20.935	20.3743	0
1.2987	-8.46049	1.58743	-13.6159	22.8196	0
1.2993	-13.9515	-1.16027	-13.943	23.4286	0
1.3000	-16.9978	-1.76637	-6.58306	23.4286	0
1.3007	-19.4425	-1.16027	-3.55731	24.9512	0
1.3013	-25.5479	-1.16027	0.408886	25.8647	0
1.3020	-30.4245	-1.76637	6.82839	24.0376	0
1.3027	-33.1764	-1.16027	10.5084	20.3743	0
1.3033	-39.5762	0.975546	19.6265	17.6245	0
1.3040	-47.8191	0.975546	22.4069	12.1342	0
1.3047	-51.4797	-0.242443	20.2399	7.55732	0
1.3053	-53.3101	1.28149	35.2051	6.94831	0
1.3060	-55.1404	3.4173	39.1713	5.11204	0
1.3067	-55.7548	3.72324	32.4655	-1.29185	0
1.3073	-56.062	7.08281	69.1017	-6.78221	0
1.3080	-59.7226	8.91268	101.117	-10.75	0
1.3087	-63.6905	1.28149	57.2031	-16.2496	0
1.3093	-64.612	-5.12595	7.72794	-20.8265	0
1.3100	-63.9977	-2.99014	10.5084	-26.3168	0
1.3107	-65.2136	0.675378	12.9208	-33.0345	0
1.3113	-66.7368	0.975546	3.76175	-36.6886	0
1.3120	-66.1352	-0.242443	4.98841	-40.9609	0
1.3127	-66.1352	-3.29608	3.14842	-47.6785	0
1.3133	-68.2727	-3.90219	-2.61687	-52.8644	0
1.3140	-69.4887	-0.242443	-4.45686	-58.0594	0
1.3147	-67.6583	3.11713	-8.42305	-64.7678	0
1.3153	-64.9064	5.25294	-8.75016	-67.8222	0
1.3160	-61.553	7.08281	-11.7759	-69.0402	0
1.3167	-59.1082	7.08281	-16.0692	-71.181	0
1.3173	-59.7226	10.1307	-5.07019	-71.79	0
1.3180	-59.7226	13.4902	-2.94398	-71.4855	0
1.3187	-57.2779	12.5724	-9.93593	-73.3125	0
1.3193	-55.4476	14.4081	25.1465	-73.617	0
1.3200	-54.2316	17.4559	59.3293	-73.617	0
1.3207	-52.0941	12.5724	22.0798	-75.4533	0
1.3213	-50.2638	7.38875	-20.935	-74.5305	0
1.3220	-47.2175	9.52457	-10.5493	-70.5627	0
1.3227	-44.1584	9.83051	3.14842	-69.3447	0
1.3233	-42.6352	8.91268	4.08886	-67.5176	0
1.3240	-39.5762	11.3544	12.6346	-62.6363	0
1.3247	-36.8371	10.1307	18.1136	-59.2775	0
1.3253	-37.1442	7.38875	20.2399	-56.8322	0
1.3260	-36.5299	8.91268	23.3065	-50.4283	0
1.3267	-31.6532	10.4366	23.3065	-44.9287	0
1.3273	-28.5942	10.4366	27.886	-43.4062	0
1.3280	-24.9335	11.6604	26.9865	-39.4383	0
1.3287	-13.6443	11.3544	22.4069	-32.73	0
1.3293	-0.524781	9.83051	32.7518	-27.8394	0
1.3300	8.02531	10.4366	29.3989	-24.7943	0
1.3307	14.4379	11.6604	14.7608	-21.131	0
1.3313	20.5432	13.7962	47.1037	-16.2496	0
1.3320	26.0342	13.4902	74.5808	-11.9773	0
1.3327	28.7733	7.99486	25.1465	-9.83652	0
[truncated: 46,438 more rows]
