# Supplementary material for: Identification of Haptic Based Guiding Using Hard Reins
Source: PLoS One. 2015 Jul 22;10(7):e0132020. doi: 10.1371/journal.pone.0132020 (PMC4511788; doi:10.1371/journal.pone.0132020)
Supplement: S3 File — (ZIP) [file pone.0132020.s003.zip › EMGData1/Subject7/T1/t1.txt]

0.0000	2.18208	1.6844	118.84	1.11802	0
0.0007	-2.09815	1.6844	40.7098	-0.105225	0
0.0013	-4.532	3.22442	-44.7472	-4.68253	0
0.0020	-4.83973	5.34194	-49.0088	-9.25982	0
0.0027	-8.5045	5.96758	-49.6443	-13.2255	0
0.0033	-9.42768	5.96758	-68.56	-14.7513	0
0.0040	-7.27358	5.67882	-70.6908	-12.0023	0
0.0047	-8.19677	4.76444	-73.7562	-11.3972	0
0.0053	-8.81223	2.93566	-76.7842	-15.6654	0
0.0060	-8.19677	1.10689	-74.0552	-15.6654	0
0.0067	-10.3229	2.02128	-77.3823	-10.7856	0
0.0073	-11.5538	4.76444	-72.2235	-10.7856	0
0.0080	-9.11996	2.02128	-63.6628	-12.0023	0
0.0087	-7.88904	0.144377	-56.6349	-6.20829	0
0.0093	-8.5045	2.93566	-29.1959	-0.105225	0
0.0100	-5.76292	1.39564	-12.7101	-0.710271	0
0.0107	-1.79042	-2.59878	-5.08405	0.815496	0
0.0113	0.335704	1.6844	65.4198	7.22109	0
0.0120	1.87435	3.85005	128.298	10.8842	0
0.0127	3.38501	-2.59878	76.1113	11.1868	0
0.0133	2.79753	-4.09068	13.5326	11.4959	0
0.0140	1.56662	-0.433131	27.2894	11.7984	0
0.0147	2.4898	-0.433131	43.1397	12.41	0
0.0153	3.10526	0.144377	40.7098	12.7125	0
0.0160	2.18208	0.77001	48.635	11.7984	0
0.0167	2.79753	-0.144377	48.3359	10.2726	0
0.0173	3.69274	1.6844	44.0743	9.9701	0
0.0180	-0.251778	2.02128	41.9061	8.13523	0
0.0187	-3.91655	-1.05876	29.4202	6.30694	0
0.0193	-2.71361	-0.77001	22.0932	4.47207	0
0.0200	-3.91655	0.77001	10.5046	-0.407748	0
0.0207	-8.5045	-0.77001	-10.5793	-4.68253	0
0.0213	-8.19677	-0.77001	-10.2429	-6.20829	0
0.0220	-4.83973	-0.433131	-16.6727	-8.95073	0
0.0227	-4.83973	-0.144377	-34.6912	-13.8371	0
0.0233	-4.532	2.93566	10.5046	-14.7513	0
0.0240	-4.83973	0.144377	52.2985	-13.528	0
0.0247	-8.5045	-8.0851	-16.3736	-14.7513	0
0.0253	-9.42768	-10.2026	-92.9709	-16.277	0
0.0260	-6.96586	-5.34194	-85.9429	-16.5796	0
0.0267	-8.81223	-1.6844	-74.9524	-17.5003	0
0.0273	-10.3229	-0.433131	-80.4477	-17.1912	0
0.0280	-8.19677	-1.34752	-66.7282	-13.528	0
0.0287	-7.88904	-2.59878	-52.6723	-10.174	0
0.0293	-10.3229	-1.34752	-41.3827	-7.73406	0
0.0300	-8.19677	0.144377	-25.2334	-3.7618	0
0.0307	-3.02134	1.10689	-14.5419	-0.710271	0
0.0313	-0.559506	2.59878	1.9439	0.815496	0
0.0320	0.951161	2.02128	17.8316	4.16955	0
0.0327	2.79753	2.02128	23.925	9.04937	0
0.0333	3.38501	4.76444	44.9715	10.8842	0
0.0340	3.69274	3.85005	57.7937	10.8842	0
0.0347	6.74205	2.02128	61.4572	11.7984	0
0.0353	9.81934	7.5076	118.204	12.1075	0
0.0360	10.7145	8.42198	161.568	12.7125	0
0.0367	8.58842	-0.77001	98.3914	15.4615	0
0.0373	4.61593	-5.91945	29.4202	15.4615	0
0.0380	1.25889	-1.34752	29.4202	10.8842	0
0.0387	0.643432	1.10689	23.2895	7.22109	0
0.0393	1.25889	-2.59878	3.4766	4.78117	0
0.0400	-0.251778	-2.59878	1.9439	0.815496	0
0.0407	-3.02134	0.144377	-8.11206	-0.710271	0
0.0413	-3.02134	-1.34752	-23.9997	-1.32189	0
0.0420	-2.09815	-4.42756	-33.7566	-5.59667	0
0.0427	-3.91655	-1.6844	-49.0088	-10.7856	0
0.0433	-7.88904	0.481256	-55.4386	-12.0023	0
0.0440	-8.5045	-3.51317	-59.7003	-12.923	0
0.0447	-6.96586	-4.71631	-70.3917	-14.4487	0
0.0453	-8.19677	-1.6844	-60.2984	-14.1396	0
0.0460	-10.0431	-2.88754	-55.1396	-14.1396	0
0.0467	-7.27358	-4.42756	-57.8685	-14.4487	0
0.0473	-3.32906	0.144377	-1.42054	-12.923	0
0.0480	-4.83973	1.39564	51.0648	-9.56235	0
0.0487	-6.6861	-3.51317	0.710272	-6.51081	0
0.0493	-3.91655	-5.34194	-55.7377	-6.51081	0
0.0500	-3.02134	-3.51317	-36.5229	-3.7618	0
0.0507	-4.83973	-3.51317	-13.6073	2.64379	0
0.0513	-3.60882	-3.51317	-7.51393	5.3928	0
0.0520	-0.867235	-5.91945	11.9999	5.3928	0
0.0527	0.0279753	-8.0851	25.7567	9.35847	0
0.0533	2.79753	-4.42756	33.0837	11.7984	0
0.0540	5.53911	-0.77001	43.1397	9.9701	0
0.0547	4.3082	-0.77001	46.8032	12.41	0
0.0553	3.10526	0.77001	55.0648	16.3757	0
0.0560	3.38501	3.51317	58.0928	16.3757	0
0.0567	3.38501	5.34194	51.9994	16.3757	0
0.0573	3.69274	6.59321	62.0554	16.3757	0
0.0580	4.3082	5.67882	59.9245	11.4959	0
0.0587	3.38501	3.85005	44.0743	7.83271	0
0.0593	4.3082	6.25633	84.6346	7.22109	0
0.0600	4.61593	5.67882	120.672	3.55793	0
0.0607	0.335704	-2.59878	44.6724	-3.45928	0
0.0613	-3.02134	-6.83384	-43.5135	-6.51081	0
0.0620	-3.02134	-4.71631	-48.4107	-6.51081	0
0.0627	-4.532	-2.88754	-49.9434	-9.25982	0
0.0633	-4.83973	-0.77001	-69.4572	-13.528	0
0.0640	-4.532	2.02128	-65.7936	-14.4487	0
0.0647	-7.58131	-0.77001	-72.2235	-12.6139	0
0.0653	-8.5045	-3.80192	-83.214	-13.8371	0
0.0660	-6.37837	-1.6844	-71.2889	-15.6654	0
0.0667	-6.37837	2.02128	-76.7842	-14.4487	0
0.0673	-7.27358	1.10689	-75.5505	-10.4765	0
0.0680	-5.45519	-0.144377	-7.51393	-7.73406	0
0.0687	-3.02134	-0.144377	50.7658	-7.73406	0
0.0693	-3.02134	-1.34752	21.7941	-6.20829	0
0.0700	-3.02134	-0.77001	-33.7566	-0.105225	0
0.0707	-1.17496	5.05319	-23.7007	4.47207	0
0.0713	2.4898	7.79635	56.261	3.55793	0
0.0720	3.69274	3.85005	108.148	5.3928	0
0.0727	1.25889	0.77001	61.7563	12.41	0
0.0733	0.643432	-1.34752	6.5046	14.2383	0
0.0740	3.38501	-5.91945	16.5979	10.5751	0
0.0747	4.00047	-7.17072	31.8501	11.1868	0
0.0753	2.18208	-6.25633	26.6539	15.4615	0
0.0760	2.79753	-10.2026	34.9155	16.0732	0
0.0767	4.3082	-11.7427	40.0743	14.2383	0
0.0773	2.4898	-7.17072	33.6819	14.2383	0
0.0780	0.0279753	-0.77001	28.1866	12.7125	0
0.0787	0.951161	9.62512	17.1961	9.04937	0
0.0793	0.335704	18.769	7.43917	6.30694	0
0.0800	-2.09815	16.6515	-1.71961	3.86703	0
0.0807	-1.17496	10.5395	-17.2708	-0.407748	0
0.0813	-1.17496	6.88196	-18.8035	-4.37343	0
0.0820	-5.45519	3.51317	-24.8969	-6.51081	0
0.0827	-4.83973	4.42756	-38.3547	-8.34568	0
0.0833	-0.251778	7.79635	1.04672	-12.0023	0
0.0840	-0.559506	3.85005	36.7472	-14.7513	0
0.0847	-3.02134	-3.51317	-25.5324	-15.0538	0
0.0853	-6.07065	-6.83384	-96.6344	-15.6654	0
0.0860	-11.2461	-6.25633	-91.4382	-16.8887	0
0.0867	-10.3229	-0.77001	-79.5505	-15.9745	0
0.0873	-4.532	5.67882	-83.5131	-13.8371	0
0.0880	-5.45519	4.76444	-71.2889	-11.3972	0
0.0887	-8.81223	1.6844	-57.5694	-7.12244	0
0.0893	-4.83973	2.02128	-46.2798	-4.37343	0
0.0900	-1.17496	0.481256	-33.7566	-4.0709	0
0.0907	-1.48269	-1.34752	-22.7661	-0.105225	0
0.0913	0.643432	0.144377	1.04672	4.78117	0
0.0920	2.4898	2.93566	16.897	4.16955	0
0.0927	0.951161	4.42756	17.1961	4.47207	0
0.0933	0.643432	4.76444	41.0089	9.04937	0
0.0940	3.10526	2.31003	59.9245	12.1075	0
0.0947	5.23139	0.144377	60.8591	12.1075	0
0.0953	7.35751	1.39564	116.373	12.1075	0
0.0960	7.35751	2.02128	166.428	12.7125	0
0.0967	4.00047	-0.77001	102.653	14.2383	0
0.0973	1.25889	-5.34194	26.3548	14.2383	0
0.0980	0.643432	-4.71631	27.2894	8.44433	0
0.0987	0.0279753	1.10689	27.2894	3.55793	0
0.0993	0.0279753	2.59878	5.60741	3.25541	0
0.1000	-0.251778	-0.77001	-0.485976	-0.105225	0
0.1007	-3.02134	0.77001	-10.8784	-5.59667	0
0.1013	-5.45519	3.51317	-27.3642	-6.51081	0
0.1020	-5.45519	-0.433131	-37.4201	-7.42496	0
0.1027	-4.22427	-3.51317	-51.1396	-10.7856	0
0.1033	-3.91655	-1.6844	-58.1676	-11.0881	0
0.1040	-5.76292	-3.51317	-63.0647	-10.174	0
0.1047	-9.73541	-5.34194	-73.1207	-13.2255	0
0.1053	-11.5538	-4.42756	-62.1301	-14.4487	0
0.1060	-10.3229	-5.00506	-55.7377	-12.923	0
0.1067	-8.5045	-4.42756	-57.5694	-12.0023	0
0.1073	-6.07065	2.02128	-2.95324	-11.6997	0
0.1080	-3.32906	3.85005	47.1023	-12.0023	0
0.1087	-3.02134	-2.59878	-3.55136	-11.0881	0
0.1093	-5.14746	-5.34194	-61.2329	-5.89919	0
0.1100	-5.45519	-1.6844	-42.6163	-1.01937	0
0.1107	-2.71361	-0.433131	-19.4016	0.506397	0
0.1113	-1.48269	-0.77001	-12.4111	2.64379	0
0.1120	-1.48269	-0.77001	6.84104	5.99784	0
0.1127	-0.251778	-0.77001	20.2615	9.35847	0
0.1133	2.18208	-1.6844	30.0183	13.6333	0
0.1140	4.61593	-3.51317	41.3079	14.5474	0
0.1147	6.74205	-4.71631	44.3733	11.7984	0
0.1153	5.84684	-4.42756	52.5975	12.41	0
0.1160	3.38501	-2.59878	55.3639	13.9358	0
0.1167	4.92366	0.144377	46.8032	11.4959	0
0.1173	7.04978	1.10689	58.6909	9.04937	0
0.1180	4.61593	0.144377	59.6255	9.04937	0
0.1187	3.38501	0.144377	42.8406	7.83271	0
0.1193	7.97297	2.59878	80.971	5.3928	0
0.1200	9.20388	2.93566	115.774	2.94631	0
0.1207	3.69274	-1.34752	42.2425	-1.01937	0
0.1213	-1.79042	-5.00506	-41.3827	-5.28757	0
0.1220	-3.91655	-5.34194	-46.878	-7.12244	0
0.1227	-6.37837	-3.80192	-47.8125	-9.87145	0
0.1233	-8.5045	-2.59878	-65.1955	-14.4487	0
0.1240	-10.0431	-2.59878	-66.0927	-16.277	0
0.1247	-10.6306	-5.34194	-68.859	-13.8371	0
0.1253	-8.81223	-5.91945	-72.8216	-13.8371	0
0.1260	-5.76292	-1.6844	-68.56	-15.6654	0
0.1267	-6.07065	1.10689	-70.3917	-11.3972	0
0.1273	-7.88904	-0.433131	-67.6254	-7.42496	0
0.1280	-8.5045	-0.77001	-60.2984	-9.56235	0
0.1287	-7.58131	1.10689	-51.1396	-10.4765	0
0.1293	-4.22427	1.39564	-23.7007	-5.28757	0
0.1300	-2.40588	0.481256	-9.34569	-1.01937	0
0.1307	-3.02134	2.02128	-0.485976	1.72964	0
0.1313	0.643432	5.67882	69.3824	5.99784	0
0.1320	5.53911	4.76444	127.999	7.83271	0
0.1327	4.00047	-1.6844	77.0085	9.04937	0
0.1333	1.56662	-5.34194	18.4297	11.7984	0
0.1340	3.10526	-2.59878	31.551	11.1868	0
0.1347	2.4898	-1.97315	44.9715	10.8842	0
0.1353	-0.251778	-4.09068	41.9061	15.4615	0
0.1360	0.643432	-3.51317	50.1677	15.7641	0
0.1367	3.38501	-3.51317	50.4667	12.1075	0
0.1373	3.38501	-5.34194	47.4013	12.7125	0
0.1380	1.87435	-3.51317	45.2705	11.7984	0
0.1387	-0.559506	-0.144377	29.7193	6.60946	0
0.1393	-2.09815	-0.144377	19.3269	3.55793	0
0.1400	-1.79042	-1.97315	11.7008	2.34126	0
0.1407	-3.02134	-2.59878	-5.68218	-1.01937	0
0.1413	-4.22427	-2.88754	-8.11206	-4.37343	0
0.1420	-3.32906	-3.17629	-16.3736	-7.42496	0
0.1427	-5.14746	-1.05876	-30.6912	-9.56235	0
0.1433	-7.58131	4.76444	11.7008	-9.56235	0
0.1440	-6.07065	5.67882	48.3359	-10.174	0
0.1447	-7.58131	-0.77001	-18.8035	-12.6139	0
0.1453	-13.9877	-1.6844	-92.0363	-12.3114	0
0.1460	-14.9108	3.51317	-85.6439	-10.4765	0
0.1467	-12.477	2.31003	-74.6534	-10.174	0
0.1473	-13.4002	0.144377	-81.3822	-10.174	0
0.1480	-13.6799	2.93566	-69.4572	-8.95073	0
0.1487	-11.8615	2.93566	-56.3358	-6.51081	0
0.1493	-11.5538	-0.77001	-43.8126	-3.7618	0
0.1500	-10.6306	-0.144377	-27.9623	-2.23604	0
0.1507	-8.5045	2.59878	-19.1026	0.203874	0
0.1513	-6.6861	4.42756	-2.01867	4.47207	0
0.1520	-3.32906	3.22442	15.0652	7.83271	0
0.1527	-0.251778	-1.05876	20.8596	9.9701	0
0.1533	-0.251778	-3.17629	42.2425	10.5751	0
0.1540	-0.559506	-2.59878	58.3919	10.8842	0
0.1547	0.951161	-1.05876	64.8217	14.2383	0
0.1553	3.69274	3.85005	121.868	17.2898	0
0.1560	6.15457	6.25633	166.129	15.159	0
0.1567	4.3082	-0.144377	102.952	12.1075	0
0.1573	0.0279753	-5.34194	31.252	11.1868	0
0.1580	-0.251778	-3.51317	28.7847	8.13523	0
0.1587	-0.559506	-2.59878	24.5231	3.55793	0
0.1593	-3.02134	-3.51317	6.20554	1.72964	0
0.1600	-3.91655	-3.80192	5.30835	-0.105225	0
0.1607	-5.76292	-4.42756	-5.68218	-3.15676	0
0.1613	-9.42768	-4.42756	-23.7007	-6.51081	0
0.1620	-8.81223	-6.25633	-32.8594	-10.174	0
0.1627	-6.6861	-8.0851	-45.0462	-13.8371	0
0.1633	-9.42768	-5.91945	-50.8405	-14.1396	0
0.1640	-11.8615	-4.42756	-57.5694	-14.7513	0
0.1647	-11.5538	-3.80192	-71.2889	-16.277	0
0.1653	-11.8615	2.02128	-61.8311	-14.1396	0
0.1660	-12.477	4.1388	-53.9059	-11.3972	0
0.1667	-10.3229	1.39564	-57.2704	-12.0023	0
0.1673	-6.37837	5.67882	-4.44855	-12.0023	0
0.1680	-4.83973	7.5076	48.0368	-8.6482	0
0.1687	-6.07065	-0.77001	0.41121	-6.20829	0
0.1693	-6.96586	-3.17629	-59.1021	-3.7618	0
0.1700	-7.58131	2.59878	-43.8126	-1.01937	0
0.1707	-7.58131	2.93566	-19.1026	1.11802	0
0.1713	-4.22427	4.42756	-10.2429	3.86703	0
0.1720	-2.09815	11.1651	8.33635	7.22109	0
0.1727	-3.02134	11.4539	21.1586	8.13523	0
0.1733	-1.17496	6.59321	28.4857	8.74685	0
0.1740	0.951161	6.59321	37.9435	10.2726	0
0.1747	-0.867235	9.91388	43.1397	10.5751	0
0.1753	-0.251778	12.657	53.5321	12.1075	0
0.1760	4.61593	12.3683	55.0648	14.5474	0
0.1767	5.84684	8.99949	46.5041	12.7125	0
0.1773	3.10526	5.67882	59.3264	10.5751	0
0.1780	0.951161	2.02128	60.2236	10.8842	0
0.1787	1.25889	0.144377	44.0743	8.13523	0
0.1793	2.79753	2.93566	84.971	3.55793	0
0.1800	3.38501	3.51317	119.139	2.03216	0
0.1807	0.643432	-3.17629	41.9061	-1.32189	0
0.1813	-3.02134	-4.71631	-44.4481	-7.42496	0
0.1820	-5.76292	1.39564	-50.5415	-10.4765	0
0.1827	-6.6861	3.51317	-51.1396	-11.3972	0
0.1833	-6.07065	1.6844	-69.1581	-14.7513	0
0.1840	-7.27358	1.10689	-70.3917	-17.5003	0
0.1847	-8.5045	-1.34752	-72.8216	-16.277	0
0.1853	-9.73541	-4.42756	-76.7842	-14.1396	0
0.1860	-11.8615	-6.25633	-74.0552	-15.0538	0
0.1867	-11.8615	-7.45947	-76.4851	-15.3629	0
0.1873	-8.19677	-5.91945	-70.9898	-12.923	0
0.1880	-7.58131	-2.59878	-60.2984	-11.6997	0
0.1887	-9.42768	-0.144377	-51.7751	-9.25982	0
0.1893	-8.5045	1.10689	-26.4296	-3.7618	0
0.1900	-5.76292	1.10689	-10.2429	-1.01937	0
0.1907	-3.02134	1.39564	-0.785038	1.42054	0
0.1913	0.951161	5.67882	66.6535	7.52361	0
0.1920	2.4898	7.5076	124.634	11.4959	0
0.1927	0.643432	3.51317	74.8777	11.7984	0
0.1933	-0.867235	0.481256	15.0652	12.7125	0
0.1940	1.87435	-1.6844	27.5885	12.1075	0
0.1947	4.00047	-3.17629	42.2425	10.8842	0
0.1953	1.87435	-0.77001	39.4762	13.6333	0
0.1960	-0.251778	-1.6844	44.9715	14.5474	0
0.1967	0.951161	-7.17072	43.7378	11.1868	0
0.1973	2.79753	-8.0851	42.2425	10.8842	0
0.1980	1.56662	-4.71631	41.607	11.4959	0
0.1987	-0.867235	-1.6844	26.6539	6.30694	0
0.1993	-1.17496	3.22442	17.1961	0.506397	0
0.2000	-1.17496	7.17072	9.27092	-1.63099	0
0.2007	-3.91655	7.17072	-9.64475	-2.84766	0
0.2013	-6.07065	6.59321	-11.1774	-6.81334	0
0.2020	-5.45519	4.76444	-16.6727	-12.0023	0
0.2027	-5.14746	3.51317	-32.523	-14.1396	0
0.2033	-4.83973	7.5076	8.03729	-13.2255	0
0.2040	-3.60882	8.0851	46.5041	-13.8371	0
0.2047	-6.6861	1.10689	-18.2054	-15.0538	0
0.2053	-10.3229	-1.34752	-92.3354	-14.1396	0
0.2060	-9.42768	-0.77001	-86.5411	-14.1396	0
0.2067	-8.81223	-3.80192	-72.5225	-15.6654	0
0.2073	-10.9384	-4.42756	-77.0832	-14.7513	0
0.2080	-10.3229	-2.59878	-65.7936	-11.0881	0
0.2087	-9.42768	-4.71631	-52.9714	-5.59667	0
0.2093	-9.42768	-5.34194	-43.2145	-1.93351	0
0.2100	-6.96586	-1.6844	-28.2614	-2.84766	0
0.2107	-4.532	0.144377	-15.7381	-1.01937	0
0.2113	-3.91655	-0.144377	1.04672	6.30694	0
0.2120	-2.09815	-0.433131	12.9344	10.5751	0
0.2127	0.643432	-2.88754	22.0932	10.2726	0
0.2133	0.951161	-4.09068	49.2331	11.1868	0
0.2140	0.0279753	-3.51317	62.0554	13.3242	0
0.2147	2.4898	-3.51317	63.289	14.8499	0
0.2153	7.97297	-0.77001	121.868	16.3757	0
0.2160	9.81934	1.6844	166.129	16.3757	0
0.2167	5.53911	-3.17629	99.2886	15.159	0
0.2173	0.643432	-7.45947	28.4857	13.6333	0
0.2180	-0.559506	-5.6307	30.0183	10.5751	0
0.2187	-1.17496	-4.09068	25.7567	6.30694	0
0.2193	-2.09815	-3.80192	4.07472	1.72964	0
0.2200	-2.40588	-1.6844	1.34578	-0.710271	0
0.2207	-2.40588	-0.433131	-9.34569	-1.01937	0
0.2213	-3.32906	-1.97315	-26.4296	-3.15676	0
0.2220	-4.83973	-4.09068	-32.8594	-6.81334	0
0.2227	-5.76292	-4.71631	-43.8126	-8.6482	0
0.2233	-6.6861	-2.2619	-53.3078	-10.174	0
0.2240	-9.11996	0.144377	-62.1301	-12.923	0
0.2247	-11.2461	-2.59878	-73.4197	-12.923	0
0.2253	-11.2461	-5.6307	-63.9619	-10.4765	0
0.2260	-9.11996	-4.71631	-57.8685	-10.4765	0
0.2267	-4.83973	-1.97315	-59.7003	-10.7856	0
0.2273	-2.40588	2.59878	-4.14949	-8.95073	0
0.2280	-4.83973	3.51317	50.1677	-7.12244	0
0.2287	-6.6861	-1.97315	-0.785038	-5.59667	0
0.2293	-5.76292	-3.80192	-63.3638	-3.7618	0
0.2300	-6.96586	-0.144377	-46.2798	-2.54514	0
0.2307	-8.19677	-0.144377	-21.2334	0.506397	0
0.2313	-4.83973	-2.59878	-16.3736	6.30694	0
0.2320	-1.17496	-0.77001	1.9439	11.7984	0
0.2327	-1.17496	1.10689	18.4297	12.41	0
0.2333	-1.17496	0.77001	28.4857	11.7984	0
0.2340	1.25889	0.77001	39.4762	14.8499	0
0.2347	4.3082	1.10689	43.4388	18.2106	0
0.2353	3.69274	-0.77001	51.7003	15.7641	0
0.2360	1.56662	-3.17629	53.8312	11.7984	0
0.2367	3.38501	-1.97315	45.906	12.41	0
0.2373	5.53911	0.481256	57.7937	12.41	0
0.2380	2.4898	-0.77001	57.7937	8.74685	0
0.2387	-0.251778	-1.6844	39.7752	6.30694	0
0.2393	1.56662	3.22442	80.672	3.86703	0
0.2400	2.4898	6.25633	118.204	0.203874	0
0.2407	-1.79042	0.144377	41.607	-1.63099	0
0.2413	-5.76292	-5.00506	-46.5789	-2.84766	0
0.2420	-7.58131	-4.42756	-50.8405	-7.12244	0
0.2427	-8.5045	-5.34194	-48.4107	-11.3972	0
0.2433	-8.81223	-5.91945	-65.1955	-13.2255	0
0.2440	-7.88904	-1.97315	-67.6254	-13.8371	0
0.2447	-8.5045	2.02128	-74.0552	-13.8371	0
0.2453	-8.5045	2.93566	-79.5505	-14.4487	0
0.2460	-7.58131	0.481256	-73.7562	-14.1396	0
0.2467	-7.27358	-2.2619	-72.8216	-12.3114	0
0.2473	-9.42768	-1.6844	-67.6254	-11.6997	0
0.2480	-10.3229	-0.144377	-59.7003	-11.0881	0
0.2487	-6.37837	-0.77001	-53.9059	-7.12244	0
0.2493	-1.79042	-0.77001	-27.3642	-3.7618	0
0.2500	-3.02134	-0.433131	-8.74756	-2.54514	0
0.2507	-3.91655	0.77001	-2.61679	1.72964	0
0.2513	2.79753	4.1388	62.6909	7.83271	0
0.2520	8.2807	4.76444	125.531	8.74685	0
0.2527	4.92366	-0.144377	77.943	7.52361	0
0.2533	0.0279753	-2.59878	14.7662	9.661	0
0.2540	-0.251778	-1.34752	26.6539	12.41	0
0.2547	1.56662	-0.77001	41.3079	13.6333	0
0.2553	2.79753	-0.433131	37.9435	14.5474	0
0.2560	3.10526	-1.05876	48.635	14.5474	0
0.2567	0.335704	-1.97315	49.5695	13.6333	0
0.2573	-1.17496	-0.77001	41.607	12.41	0
0.2580	-0.251778	-0.433131	38.579	9.04937	0
0.2587	-2.09815	-3.51317	26.3548	4.47207	0
0.2593	-3.02134	-4.42756	15.6634	1.11802	0
0.2600	-0.251778	-1.97315	6.84104	-1.01937	0
0.2607	-1.17496	-0.77001	-9.04663	-4.68253	0
0.2613	-5.76292	0.144377	-11.4765	-7.73406	0
0.2620	-4.83973	0.77001	-19.7381	-8.6482	0
0.2627	-3.02134	2.31003	-32.2239	-11.0881	0
0.2633	-5.76292	4.1388	11.9999	-13.8371	0
0.2640	-5.45519	2.93566	48.3359	-14.4487	0
0.2647	-5.45519	1.10689	-20.0372	-15.9745	0
0.2653	-10.3229	0.481256	-95.1017	-17.5003	0
0.2660	-10.9384	-0.77001	-88.7093	-14.7513	0
0.2667	-6.6861	-0.433131	-77.0832	-13.2255	0
0.2673	-8.5045	1.6844	-83.5131	-13.2255	0
0.2680	-10.6306	2.02128	-69.4572	-8.95073	0
0.2687	-5.76292	2.02128	-52.9714	-5.59667	0
0.2693	-3.60882	3.22442	-44.7472	-6.51081	0
0.2700	-4.83973	2.02128	-32.523	-2.84766	0
0.2707	-2.09815	0.144377	-18.2054	2.94631	0
0.2713	0.0279753	-0.433131	2.54203	3.55793	0
0.2720	-1.17496	-1.97315	15.6634	4.47207	0
0.2727	0.951161	-3.17629	22.6913	9.04937	0
0.2733	4.3082	-1.97315	48.0368	10.8842	0
0.2740	4.3082	-3.80192	59.3264	12.1075	0
0.2747	7.97297	-7.17072	60.8591	15.159	0
0.2753	13.7639	-4.71631	121.27	14.5474	0
0.2760	14.3793	2.02128	167.064	11.1868	0
0.2767	8.89615	4.42756	101.419	10.2726	0
0.2773	4.3082	0.481256	30.6165	10.5751	0
0.2780	3.38501	-3.80192	30.0183	9.35847	0
0.2787	3.38501	-2.88754	25.4577	6.60946	0
0.2793	1.25889	-0.77001	6.5046	4.47207	0
0.2800	-1.17496	-2.59878	1.9439	2.64379	0
0.2807	-1.17496	-4.09068	-11.1774	-1.63099	0
0.2813	-2.09815	-2.88754	-23.9997	-7.12244	0
0.2820	-5.14746	-3.80192	-31.0277	-10.174	0
0.2827	-8.19677	-3.51317	-48.1116	-11.0881	0
0.2833	-8.5045	1.10689	-56.0367	-12.923	0
0.2840	-7.58131	3.51317	-59.7003	-14.1396	0
0.2847	-7.58131	1.10689	-70.3917	-15.3629	0
0.2853	-9.73541	0.481256	-58.4666	-17.5003	0
0.2860	-9.11996	1.6844	-51.1396	-16.5796	0
0.2867	-6.6861	2.31003	-57.2704	-13.2255	0
0.2873	-4.83973	4.76444	-4.44855	-10.7856	0
0.2880	-3.02134	4.42756	51.4013	-8.34568	0
0.2887	-4.22427	-1.6844	4.71023	-5.59667	0
0.2893	-9.42768	-5.00506	-55.7377	-4.0709	0
0.2900	-9.11996	-2.59878	-39.85	-1.63099	0
0.2907	-4.83973	-0.77001	-15.14	2.64379	0
0.2913	-3.60882	-1.05876	-7.21487	4.47207	0
0.2920	-3.02134	-1.05876	10.1681	6.60946	0
0.2927	0.643432	-1.97315	21.7941	10.8842	0
0.2933	2.79753	-2.59878	30.3174	12.7125	0
0.2940	3.38501	-1.6844	39.4762	11.4959	0
0.2947	2.4898	0.144377	41.607	13.0216	0
0.2953	1.25889	2.59878	53.233	16.3757	0
0.2960	1.56662	5.05319	57.7937	15.159	0
0.2967	4.00047	5.96758	48.3359	12.7125	0
0.2973	5.23139	4.76444	60.5227	14.5474	0
0.2980	3.69274	1.6844	61.7563	16.0732	0
0.2987	2.4898	2.02128	42.8406	9.9701	0
0.2993	3.38501	5.96758	81.3075	2.64379	0
0.3000	4.92366	5.34194	117.008	1.11802	0
0.3007	1.56662	-0.433131	42.2425	0.815496	0
0.3013	-3.91655	-2.88754	-42.6163	-4.0709	0
0.3020	-4.532	-2.59878	-48.7097	-9.87145	0
0.3027	-3.02134	-2.59878	-51.476	-11.6997	0
0.3033	-5.14746	-0.433131	-68.56	-10.4765	0
0.3040	-7.58131	2.02128	-68.859	-10.7856	0
0.3047	-5.45519	-1.6844	-73.4197	-14.4487	0
0.3053	-4.83973	-4.71631	-77.7187	-15.6654	0
0.3060	-7.27358	-2.88754	-72.5225	-13.2255	0
0.3067	-8.19677	-1.97315	-74.3543	-12.3114	0
0.3073	-7.27358	-3.80192	-68.859	-13.2255	0
0.3080	-5.76292	-2.88754	-58.4666	-10.4765	0
0.3087	-4.83973	2.31003	-52.0742	-5.89919	0
0.3093	-5.14746	6.25633	-27.6632	-4.37343	0
0.3100	-4.83973	6.59321	-10.5793	-3.15676	0
0.3107	0.335704	8.42198	-1.71961	0.815496	0
0.3113	5.84684	11.4539	64.1862	7.22109	0
0.3120	5.84684	9.62512	123.101	10.8842	0
0.3127	4.3082	2.31003	74.2795	9.04937	0
0.3133	3.38501	-1.6844	16.2989	8.74685	0
0.3140	2.79753	-1.6844	30.0183	12.1075	0
0.3147	5.53911	-2.2619	44.3733	13.6333	0
0.3153	7.35751	-4.71631	42.2425	12.7125	0
0.3160	4.00047	-4.71631	51.0648	13.0216	0
0.3167	3.38501	-0.77001	51.0648	12.41	0
0.3173	6.4623	2.02128	44.9715	11.1868	0
0.3180	4.3082	-0.77001	39.4762	12.1075	0
0.3187	0.643432	-3.51317	25.1212	10.8842	0
0.3193	3.10526	-2.88754	17.4951	4.78117	0
0.3200	2.79753	-2.59878	9.27092	1.11802	0
0.3207	-0.251778	-4.09068	-9.34569	1.72964	0
0.3213	0.643432	-4.09068	-10.8784	-0.710271	0
0.3220	-0.251778	-4.42756	-18.8035	-6.51081	0
0.3227	-3.91655	-2.88754	-33.7566	-9.25982	0
0.3233	-2.09815	2.93566	11.4017	-9.25982	0
0.3240	0.951161	5.96758	50.7658	-11.6997	0
0.3247	-3.91655	1.6844	-17.9063	-13.8371	0
0.3253	-10.3229	-0.433131	-93.569	-12.923	0
0.3260	-9.73541	2.59878	-87.7747	-11.6997	0
0.3267	-7.88904	3.22442	-77.7187	-11.6997	0
0.3273	-9.11996	1.10689	-83.5131	-10.4765	0
0.3280	-8.5045	0.77001	-67.6254	-7.73406	0
0.3287	-6.07065	1.10689	-52.3732	-4.98505	0
0.3293	-6.6861	0.144377	-44.4481	-3.7618	0
0.3300	-8.5045	-0.77001	-30.6912	-3.7618	0
0.3307	-5.76292	1.10689	-16.3736	-1.93351	0
0.3313	-0.559506	2.93566	1.9439	3.55793	0
0.3320	0.643432	-0.77001	14.4671	8.44433	0
0.3327	0.335704	-2.2619	20.5605	8.13523	0
0.3333	2.4898	2.93566	44.3733	9.04937	0
0.3340	4.92366	3.85005	57.7937	13.6333	0
0.3347	5.23139	1.10689	62.0554	16.9873	0
0.3353	6.74205	4.76444	120.036	15.4615	0
0.3360	7.66524	8.42198	163.4	11.7984	0
0.3367	5.23139	3.22442	98.9895	9.9701	0
0.3373	3.10526	-1.6844	28.4857	10.8842	0
0.3380	1.25889	-0.433131	26.953	9.9701	0
0.3387	-1.17496	1.10689	24.224	5.99784	0
0.3393	-1.48269	-1.05876	7.14011	2.64379	0
0.3400	-3.02134	-2.2619	2.24297	1.72964	0
0.3407	-7.27358	0.77001	-11.7756	-0.105225	0
0.3413	-7.58131	2.02128	-26.7287	-2.84766	0
0.3420	-6.6861	-3.17629	-34.6912	-6.20829	0
0.3427	-9.73541	-5.6307	-51.1396	-11.0881	0
0.3433	-10.9384	-1.05876	-57.5694	-14.7513	0
0.3440	-9.73541	0.144377	-59.9993	-13.8371	0
0.3447	-12.477	-2.88754	-71.2889	-12.923	0
0.3453	-13.9877	-2.88754	-61.532	-15.0538	0
0.3460	-11.2461	-2.59878	-52.6723	-15.0538	0
0.3467	-9.42768	-3.51317	-57.2704	-12.0023	0
0.3473	-6.6861	-1.6844	-6.61675	-10.174	0
0.3480	-1.79042	-1.6844	48.3359	-10.174	0
0.3487	-1.17496	-7.17072	2.24297	-7.42496	0
0.3493	-3.91655	-8.66261	-59.4012	-2.84766	0
0.3500	-6.07065	-4.71631	-44.4481	-1.32189	0
0.3507	-6.07065	-4.09068	-19.7381	0.506397	0
0.3513	-3.02134	-5.00506	-11.1774	5.0837	0
0.3520	0.0279753	-0.77001	8.33635	6.91856	0
0.3527	-0.251778	5.67882	22.0932	7.22109	0
0.3533	0.0279753	6.88196	31.551	11.4959	0
0.3540	2.18208	2.93566	42.2425	14.2383	0
0.3547	2.4898	-0.144377	44.3733	11.7984	0
0.3553	2.18208	0.144377	52.2985	12.1075	0
0.3560	3.10526	-0.144377	57.1956	15.159	0
0.3567	3.69274	-2.59878	49.5695	12.7125	0
0.3573	3.10526	-2.59878	59.0274	9.661	0
0.3580	0.951161	-0.77001	59.3264	10.5751	0
0.3587	0.335704	0.77001	42.2425	8.13523	0
0.3593	3.38501	3.51317	81.3075	2.03216	0
0.3600	4.00047	4.76444	118.204	-1.32189	0
0.3607	-0.251778	0.144377	41.9061	-2.54514	0
0.3613	-3.60882	-4.42756	-44.7472	-5.28757	0
0.3620	-5.45519	-4.42756	-47.177	-8.95073	0
0.3627	-6.96586	-3.51317	-46.878	-12.923	0
0.3633	-6.37837	-2.88754	-68.2609	-14.7513	0
0.3640	-7.58131	-1.97315	-67.6254	-14.4487	0
0.3647	-12.7847	-4.42756	-68.859	-15.9745	0
0.3653	-14.2954	-8.37386	-78.6159	-17.5003	0
0.3660	-12.1693	-6.83384	-77.3823	-14.7513	0
0.3667	-12.1693	-2.59878	-75.887	-12.923	0
0.3673	-12.477	-2.59878	-70.3917	-14.7513	0
0.3680	-11.2461	-3.80192	-62.4292	-13.2255	0
0.3687	-10.9384	-0.77001	-55.4386	-8.6482	0
0.3693	-10.0431	2.93566	-29.1959	-6.20829	0
0.3700	-6.6861	2.02128	-10.8784	-2.84766	0
0.3707	-3.60882	2.59878	-2.01867	2.34126	0
0.3713	1.25889	7.79635	62.6909	5.0837	0
0.3720	4.92366	8.42198	123.4	5.69532	0
0.3727	1.56662	0.77001	75.8122	7.22109	0
0.3733	-1.79042	-5.00506	13.2335	8.44433	0
0.3740	-0.867235	-4.42756	26.6539	9.35847	0
0.3747	-1.79042	-3.51317	44.0743	10.8842	0
0.3753	-1.79042	-4.42756	38.2799	11.7984	0
0.3760	1.87435	-3.17629	44.0743	11.7984	0
0.3767	2.79753	-0.77001	48.3359	12.7125	0
0.3773	1.25889	-2.88754	44.6724	12.41	0
0.3780	1.87435	-6.54508	38.8781	9.9701	0
0.3787	1.56662	-5.34194	26.0558	6.30694	0
0.3793	-1.17496	-1.6844	18.7288	1.42054	0
0.3800	-2.40588	1.10689	8.03729	-1.93351	0
0.3807	-1.17496	6.59321	-11.7756	-2.84766	0
0.3813	0.335704	8.99949	-11.4765	-4.68253	0
0.3820	-3.02134	2.02128	-15.7381	-7.42496	0
0.3827	-7.58131	-2.59878	-31.0277	-8.03658	0
0.3833	-3.32906	4.42756	10.5046	-9.25982	0
0.3840	2.18208	7.5076	48.635	-12.923	0
0.3847	-4.22427	0.144377	-18.2054	-14.7513	0
0.3853	-11.8615	-2.88754	-93.27	-14.1396	0
0.3860	-10.3229	-1.34752	-87.1766	-12.923	0
0.3867	-8.5045	-0.77001	-74.3543	-12.923	0
0.3873	-9.11996	2.93566	-79.5505	-12.923	0
0.3880	-8.5045	8.0851	-65.4946	-10.174	0
0.3887	-9.42768	7.79635	-51.7751	-4.68253	0
0.3893	-9.42768	6.59321	-44.4481	-1.32189	0
0.3900	-5.45519	6.88196	-31.9249	-0.407748	0
0.3907	-3.02134	8.0851	-18.8035	3.55793	0
0.3913	-1.79042	8.42198	0.710272	8.44433	0
0.3920	-0.867235	2.93566	15.0652	10.5751	0
0.3927	-1.48269	-2.88754	20.2615	11.1868	0
0.3933	0.951161	-0.144377	44.6724	12.7125	0
0.3940	4.00047	1.10689	60.8591	14.5474	0
0.3947	3.10526	-3.51317	63.5881	15.159	0
0.3953	6.74205	-0.433131	117.905	14.2383	0
0.3960	13.4561	3.22442	161.867	12.7125	0
0.3967	9.81934	-2.88754	98.0923	11.7984	0
0.3973	2.4898	-7.17072	28.4857	11.1868	0
0.3980	2.79753	-6.54508	31.252	9.9701	0
0.3987	2.79753	-8.99949	27.2894	6.91856	0
0.3993	0.0279753	-7.45947	3.4766	2.94631	0
0.4000	-0.559506	-3.51317	1.04672	0.203874	0
0.4007	-2.71361	-6.25633	-8.11206	-1.01937	0
0.4013	-5.76292	-8.37386	-27.0277	-3.15676	0
0.4020	-6.37837	-4.71631	-37.4201	-7.42496	0
0.4027	-6.96586	-2.59878	-50.5415	-11.3972	0
0.4033	-6.96586	-3.51317	-57.5694	-12.6139	0
0.4040	-5.76292	-3.80192	-61.532	-13.528	0
0.4047	-6.6861	-3.51317	-69.7562	-14.7513	0
0.4053	-9.42768	-0.144377	-61.2329	-14.1396	0
0.4060	-9.73541	2.59878	-56.3358	-12.6139	0
0.4067	-9.11996	3.51317	-57.5694	-12.0023	0
0.4073	-6.6861	7.79635	-2.61679	-11.0881	0
0.4080	-3.60882	10.2508	49.5695	-9.87145	0
0.4087	-3.60882	4.42756	1.64484	-8.95073	0
0.4093	-4.22427	-0.144377	-57.5694	-5.28757	0
0.4100	-3.91655	-0.77001	-42.9154	-0.105225	0
0.4107	-4.83973	-2.2619	-20.9343	1.42054	0
0.4113	-3.91655	-2.2619	-13.6073	2.64379	0
0.4120	0.643432	0.481256	6.20554	7.22109	0
0.4127	2.79753	0.77001	20.2615	9.04937	0
0.4133	1.87435	-0.77001	29.4202	9.35847	0
0.4140	2.79753	0.481256	40.4108	11.1868	0
0.4147	4.61593	3.85005	45.906	11.7984	0
0.4153	4.92366	4.76444	55.0648	11.7984	0
0.4160	5.23139	2.59878	54.4293	13.6333	0
0.4167	5.23139	1.39564	45.2705	12.1075	0
0.4173	5.53911	2.31003	59.3264	6.91856	0
0.4180	6.4623	1.10689	57.7937	6.60946	0
0.4187	7.97297	0.77001	36.7472	7.52361	0
0.4193	9.20388	5.67882	78.5412	2.03216	0
0.4200	7.04978	6.59321	118.204	-2.84766	0
0.4207	0.643432	0.144377	43.1397	-2.23604	0
0.4213	-2.09815	-3.80192	-43.8126	-5.59667	0
0.4220	-1.17496	-1.97315	-51.1396	-11.0881	0
0.4227	-2.40588	-0.77001	-53.3078	-11.3972	0
0.4233	-4.83973	-1.6844	-69.7562	-10.7856	0
0.4240	-5.45519	-3.80192	-68.56	-14.1396	0
0.4247	-7.27358	-4.42756	-73.1207	-15.3629	0
0.4253	-8.5045	-2.59878	-79.5505	-12.923	0
0.4260	-6.6861	-1.05876	-74.9524	-13.528	0
0.4267	-5.76292	-0.77001	-75.5505	-14.7513	0
0.4273	-7.58131	-0.77001	-68.56	-12.6139	0
0.4280	-8.19677	-2.59878	-57.2704	-10.7856	0
0.4287	-6.6861	-2.59878	-50.8405	-8.34568	0
0.4293	-4.532	-0.77001	-26.7287	-3.7618	0
0.4300	-4.22427	-3.17629	-8.74756	-0.105225	0
0.4307	-4.532	-4.42756	2.87847	2.03216	0
0.4313	-0.251778	1.6844	70.616	5.3928	0
0.4320	4.92366	3.85005	128.298	6.60946	0
0.4327	2.79753	-1.6844	77.0085	7.22109	0
0.4333	0.643432	-3.51317	18.4297	10.2726	0
0.4340	4.92366	-2.88754	32.7847	12.41	0
0.4347	6.74205	-4.09068	45.5696	12.1075	0
0.4353	3.38501	-2.59878	40.7098	14.2383	0
0.4360	3.10526	-0.77001	49.5695	15.4615	0
0.4367	4.92366	-1.6844	50.4667	13.3242	0
0.4373	3.38501	-1.05876	46.2051	10.8842	0
0.4380	1.87435	1.6844	40.7098	9.04937	0
0.4387	1.56662	2.02128	24.224	6.30694	0
0.4393	0.335704	0.77001	17.8316	3.25541	0
0.4400	0.0279753	0.144377	11.1027	0.203874	0
0.4407	-0.251778	0.144377	-9.34569	-2.84766	0
0.4413	-3.91655	0.144377	-9.94381	-6.51081	0
0.4420	-8.5045	-0.77001	-12.7101	-9.87145	0
0.4427	-6.6861	-1.6844	-29.7941	-11.3972	0
0.4433	-2.09815	0.144377	9.27092	-12.0023	0
0.4440	-1.48269	2.02128	48.635	-13.528	0
0.4447	-5.76292	0.481256	-18.5045	-15.0538	0
0.4453	-9.42768	-4.42756	-95.4008	-14.7513	0
0.4460	-11.2461	-5.91945	-89.3074	-12.923	0
0.4467	-10.9384	-0.77001	-76.7842	-10.174	0
0.4473	-10.3229	4.42756	-82.2794	-8.34568	0
0.4480	-10.3229	4.42756	-67.6254	-7.42496	0
0.4487	-9.42768	3.51317	-52.0742	-6.81334	0
0.4493	-7.88904	4.42756	-42.0182	-5.28757	0
0.4500	-7.58131	2.93566	-28.8595	-3.15676	0
0.4507	-5.45519	2.02128	-17.2708	1.72964	0
0.4513	-2.40588	2.93566	3.17753	9.04937	0
0.4520	-3.32906	1.10689	19.0278	12.7125	0
0.4527	-3.91655	-1.34752	22.6913	12.7125	0
0.4533	-1.17496	1.10689	44.0743	13.0216	0
0.4540	-0.559506	2.93566	59.6255	13.6333	0
0.4547	-0.251778	1.39564	61.4572	15.4615	0
0.4553	4.61593	3.51317	117.905	16.6848	0
0.4560	6.15457	5.34194	168.26	14.5474	0
0.4567	1.87435	0.481256	103.588	11.1868	0
0.4573	0.643432	-2.88754	25.7567	9.9701	0
0.4580	2.79753	-0.433131	28.1866	8.13523	0
0.4587	1.56662	-0.144377	26.0558	6.30694	0
0.4593	-2.09815	-2.2619	3.4766	5.99784	0
0.4600	-3.60882	-1.97315	5.00929	4.16955	0
0.4607	-4.22427	-2.2619	-9.04663	0.815496	0
0.4613	-5.76292	-4.09068	-31.9249	-2.84766	0
0.4620	-6.6861	-4.71631	-29.1959	-7.73406	0
0.4627	-6.37837	-4.71631	-45.6443	-9.87145	0
0.4633	-6.6861	-4.09068	-60.2984	-9.87145	0
0.4640	-9.73541	-3.17629	-10.5793	-14.1396	0
0.4647	-10.3229	-1.6844	32.1492	-18.4144	0
0.4653	-8.19677	-1.05876	-10.8784	-15.6654	0
0.4660	-8.5045	-2.88754	-77.3823	-12.3114	0
0.4667	-9.11996	-2.2619	-78.915	-12.3114	0
0.4673	-5.14746	4.76444	-11.7756	-11.0881	0
0.4680	-2.09815	6.25633	31.252	-9.25982	0
0.4687	-4.83973	-1.6844	-13.0092	-8.03658	0
0.4693	-7.58131	-4.09068	-65.1955	-4.68253	0
0.4700	-7.27358	-1.05876	-53.9059	1.72964	0
0.4707	-6.07065	-3.51317	-28.8595	4.16955	0
0.4713	-5.76292	-4.71631	-19.4016	3.25541	0
0.4720	-3.32906	-2.2619	-3.2523	7.22109	0
0.4727	0.643432	-3.51317	13.2335	13.6333	0
0.4733	2.18208	-3.51317	24.5231	13.9358	0
0.4740	0.951161	1.6844	32.1492	11.7984	0
0.4747	1.87435	3.85005	35.8127	13.3242	0
0.4753	4.61593	2.59878	46.8032	13.3242	0
0.4760	4.92366	2.02128	49.5695	11.4959	0
0.4767	4.92366	0.144377	42.2425	11.1868	0
0.4773	5.23139	-2.88754	53.8312	10.2726	0
0.4780	3.38501	-3.80192	52.8966	8.44433	0
0.4787	1.56662	-3.51317	36.1117	6.91856	0
0.4793	3.10526	-0.77001	77.644	2.64379	0
0.4800	3.69274	2.31003	114.242	-0.407748	0
0.4807	0.0279753	-1.6844	40.4108	-1.01937	0
0.4813	-4.83973	-8.0851	-44.149	-5.89919	0
0.4820	-6.96586	-7.17072	-51.7751	-12.0023	0
0.4827	-6.96586	-4.09068	-54.8031	-12.923	0
0.4833	-6.6861	-4.42756	-72.2235	-13.528	0
0.4840	-8.19677	-3.80192	-70.6908	-16.5796	0
0.4847	-9.73541	-2.88754	-71.9244	-16.277	0
0.4853	-8.5045	-3.17629	-78.6159	-14.4487	0
0.4860	-8.19677	-1.34752	-79.2141	-14.7513	0
0.4867	-9.11996	1.6844	-80.4477	-15.0538	0
0.4873	-8.5045	4.1388	-70.9898	-13.528	0
0.4880	-8.5045	7.17072	-60.2984	-10.7856	0
0.4887	-9.42768	7.79635	-53.9059	-7.42496	0
0.4893	-7.88904	3.85005	-26.4296	-5.89919	0
0.4900	-4.83973	1.10689	-8.74756	-3.7618	0
0.4907	-2.40588	4.1388	-1.71961	1.72964	0
0.4913	2.4898	8.99949	63.8871	5.69532	0
0.4920	5.84684	8.0851	122.802	5.69532	0
0.4927	2.4898	1.6844	73.0459	7.22109	0
0.4933	-0.559506	-3.17629	14.4671	9.35847	0
0.4940	-0.251778	-2.59878	29.4202	9.9701	0
0.4947	0.643432	-1.05876	43.4388	12.41	0
0.4953	2.4898	-2.2619	39.4762	15.7641	0
0.4960	4.61593	-4.09068	46.5041	14.5474	0
0.4967	5.53911	-3.51317	45.5696	11.4959	0
0.4973	5.23139	-2.59878	42.2425	11.1868	0
0.4980	2.4898	-5.6307	41.607	9.9701	0
0.4987	-0.867235	-8.37386	28.1866	5.0837	0
0.4993	0.0279753	-5.34194	18.7288	2.34126	0
0.5000	0.951161	-2.88754	9.86905	1.42054	0
0.5007	-2.09815	-6.25633	-9.64475	-1.63099	0
0.5013	-3.91655	-7.17072	-12.4111	-4.68253	0
0.5020	-4.532	-5.00506	-19.1026	-7.12244	0
0.5027	-5.76292	-3.17629	-33.7566	-9.25982	0
0.5033	-3.91655	1.10689	11.7008	-8.34568	0
0.5040	-3.60882	2.93566	53.233	-8.95073	0
0.5047	-7.88904	-3.17629	-15.4391	-13.8371	0
0.5053	-10.0431	-6.25633	-92.9709	-14.7513	0
0.5060	-10.3229	-3.51317	-84.4103	-9.87145	0
0.5067	-13.0925	-1.97315	-72.2235	-9.56235	0
0.5073	-12.7847	-1.6844	-82.2794	-11.6997	0
0.5080	-11.5538	-2.88754	-70.3917	-7.42496	0
0.5087	-12.1693	-5.6307	-52.3732	-2.84766	0
0.5093	-8.81223	-3.51317	-40.7846	-2.23604	0
0.5100	-5.76292	0.77001	-27.3642	-0.105225	0
0.5107	-6.96586	1.10689	-15.4391	2.64379	0
0.5113	-4.83973	0.77001	2.87847	4.47207	0
0.5120	0.643432	1.10689	16.5979	8.13523	0
0.5127	1.87435	0.144377	20.5605	12.7125	0
0.5133	1.25889	0.144377	44.0743	14.2383	0
0.5140	1.87435	-0.433131	59.6255	15.159	0
0.5147	1.87435	-0.77001	62.3544	15.159	0
0.5153	4.3082	3.51317	119.139	13.9358	0
0.5160	7.97297	4.76444	166.428	14.5474	0
0.5167	6.15457	-1.6844	102.952	15.159	0
0.5173	1.87435	-3.51317	28.7847	11.4959	0
0.5180	0.951161	0.144377	27.2894	6.60946	0
0.5187	0.335704	-1.97315	25.7567	4.47207	0
0.5193	-1.17496	-4.71631	8.03729	3.55793	0
0.5200	-2.09815	-1.97315	4.71023	1.72964	0
0.5207	-4.22427	-3.51317	-8.11206	-1.93351	0
0.5213	-6.37837	-6.54508	-23.7007	-5.28757	0
0.5220	-6.96586	-5.00506	-31.0277	-7.42496	0
0.5227	-7.58131	-2.59878	-46.2798	-10.7856	0
0.5233	-7.27358	-0.77001	-53.6069	-13.528	0
0.5240	-6.6861	3.85005	-58.1676	-13.8371	0
0.5247	-10.3229	5.34194	-70.9898	-14.7513	0
0.5253	-13.6799	2.59878	-61.8311	-16.277	0
0.5260	-10.0431	2.02128	-53.9059	-14.7513	0
0.5267	-6.6861	5.05319	-58.4666	-12.0023	0
0.5273	-8.5045	8.0851	-6.61675	-11.3972	0
0.5280	-7.88904	8.0851	48.0368	-12.3114	0
0.5287	-6.07065	2.93566	2.24297	-10.4765	0
0.5293	-6.96586	-1.6844	-57.5694	-6.51081	0
0.5300	-6.07065	0.144377	-43.5135	-3.7618	0
0.5307	-3.60882	1.10689	-19.7381	-0.407748	0
0.5313	-3.02134	-1.34752	-10.5793	3.55793	0
0.5320	-0.559506	-0.433131	8.03729	5.69532	0
0.5327	1.25889	2.02128	20.5605	6.91856	0
0.5333	-0.251778	2.02128	31.8501	10.5751	0
0.5340	0.951161	2.31003	43.7378	12.7125	0
0.5347	4.61593	5.67882	45.2705	12.7125	0
0.5353	3.69274	8.99949	53.5321	13.3242	0
0.5360	4.3082	11.7427	57.1956	13.6333	0
0.5367	9.20388	12.9939	48.934	12.7125	0
0.5373	9.81934	10.5395	59.0274	11.4959	0
0.5380	5.23139	8.0851	58.3919	7.83271	0
0.5387	4.92366	10.2508	42.8406	4.78117	0
0.5393	6.74205	12.9939	84.971	5.0837	0
0.5400	5.23139	9.91388	120.036	1.42054	0
0.5407	0.951161	3.51317	41.9061	-5.59667	0
0.5413	-2.40588	1.39564	-44.7472	-7.42496	0
0.5420	-5.45519	2.31003	-49.3078	-8.03658	0
0.5427	-6.6861	0.481256	-48.4107	-14.1396	0
0.5433	-5.45519	-0.77001	-66.4292	-18.4144	0
0.5440	-4.22427	1.39564	-70.3917	-15.6654	0
0.5447	-5.45519	1.39564	-75.2515	-13.2255	0
0.5453	-5.76292	-1.6844	-78.6159	-13.8371	0
0.5460	-5.76292	-2.59878	-74.0552	-13.528	0
0.5467	-7.58131	-1.97315	-75.887	-13.2255	0
0.5473	-8.19677	-3.51317	-71.2889	-12.923	0
0.5480	-5.76292	-5.6307	-63.3638	-10.7856	0
0.5487	-3.32906	-4.09068	-55.4386	-7.12244	0
0.5493	-2.09815	-0.77001	-26.7287	-5.59667	0
0.5500	-1.17496	0.481256	-8.11206	-3.7618	0
0.5507	0.643432	0.77001	-0.186914	1.42054	0
0.5513	4.3082	3.85005	66.6535	7.22109	0
0.5520	5.53911	4.42756	126.765	9.661	0
0.5527	1.25889	-0.77001	77.644	9.9701	0
0.5533	-0.251778	-3.51317	15.6634	9.661	0
0.5540	3.69274	-1.97315	26.6539	10.2726	0
0.5547	4.3082	-2.59878	41.3079	14.2383	0
0.5553	1.56662	-3.51317	39.4762	16.6848	0
0.5560	3.38501	-2.88754	46.2051	13.9358	0
0.5567	6.15457	-2.88754	44.0743	12.7125	0
0.5573	5.84684	-1.97315	39.1771	15.4615	0
0.5580	4.3082	-0.144377	37.6444	13.0216	0
0.5587	2.4898	-0.144377	24.8221	5.99784	0
0.5593	0.951161	-1.05876	15.9998	1.72964	0
0.5600	-0.251778	-1.97315	5.60741	-0.710271	0
0.5607	-1.48269	-2.2619	-13.6073	-3.7618	0
0.5613	-2.09815	-0.77001	-11.7756	-4.68253	0
0.5620	-3.60882	-1.6844	-13.3083	-6.51081	0
0.5627	-5.14746	-4.42756	-28.2614	-10.7856	0
0.5633	-3.60882	-1.05876	9.27092	-12.923	0
0.5640	-3.32906	1.10689	45.5696	-12.6139	0
0.5647	-7.88904	-3.17629	-18.2054	-14.7513	0
0.5653	-11.8615	-3.51317	-92.3354	-18.1053	0
0.5660	-11.5538	2.59878	-88.3728	-17.5003	0
0.5667	-10.6306	5.05319	-75.5505	-14.7513	0
0.5673	-9.42768	4.42756	-81.3822	-12.3114	0
0.5680	-8.19677	3.85005	-71.9244	-10.7856	0
0.5687	-6.6861	1.10689	-57.5694	-7.73406	0
0.5693	-4.532	-0.77001	-45.0462	-4.37343	0
0.5700	-2.71361	0.144377	-31.6258	-1.63099	0
0.5707	-0.867235	2.02128	-19.4016	1.72964	0
0.5713	0.951161	1.10689	1.9439	6.30694	0
0.5720	0.335704	-1.97315	16.2989	8.44433	0
0.5727	-1.48269	-4.42756	21.1586	9.9701	0
0.5733	0.643432	-5.00506	45.2705	13.0216	0
0.5740	4.3082	-7.17072	58.6909	15.159	0
0.5747	4.92366	-8.99949	60.5227	14.2383	0
0.5753	7.04978	-5.34194	118.204	14.2383	0
0.5760	9.81934	-2.59878	163.998	14.5474	0
0.5767	5.84684	-5.00506	99.9241	12.1075	0
0.5773	0.643432	-5.34194	28.4857	9.04937	0
0.5780	0.643432	-2.59878	28.4857	8.13523	0
0.5787	2.4898	-2.2619	24.8221	7.22109	0
0.5793	1.25889	-2.88754	5.00929	3.25541	0
0.5800	-0.867235	-0.77001	2.54203	-0.710271	0
0.5807	-3.02134	2.59878	-8.4485	-2.23604	0
0.5813	-4.83973	5.05319	-27.6632	-4.37343	0
0.5820	-5.76292	5.96758	-37.1211	-8.6482	0
0.5827	-6.6861	5.34194	-46.2798	-12.6139	0
0.5833	-9.73541	4.42756	-52.0742	-13.528	0
0.5840	-10.9384	2.02128	-60.2984	-13.2255	0
0.5847	-9.42768	-1.6844	-70.0927	-12.923	0
0.5853	-8.5045	-3.51317	-59.4012	-13.528	0
0.5860	-8.81223	-2.59878	-57.8685	-14.7513	0
0.5867	-8.19677	1.10689	-60.5974	-14.4487	0
0.5873	-6.07065	5.96758	-1.12148	-11.0881	0
0.5880	-5.76292	6.88196	52.2985	-7.12244	0
0.5887	-7.58131	2.93566	1.9439	-4.98505	0
0.5893	-7.88904	1.10689	-56.6349	-4.0709	0
0.5900	-6.37837	2.59878	-40.1865	-3.15676	0
0.5907	-4.83973	1.10689	-16.6727	-1.01937	0
0.5913	-4.22427	-0.77001	-8.4485	1.72964	0
0.5920	-3.02134	0.144377	10.1681	3.55793	0
0.5927	-0.251778	-0.433131	22.9904	5.99784	0
0.5933	1.87435	-3.17629	32.4482	9.9701	0
0.5940	0.643432	-5.34194	42.5416	11.7984	0
0.5947	-1.17496	-4.42756	45.906	10.8842	0
0.5953	1.56662	0.77001	55.0648	12.41	0
0.5960	3.69274	5.05319	56.5601	13.6333	0
0.5967	2.4898	3.85005	47.1023	11.7984	0
0.5973	3.69274	1.10689	59.0274	9.9701	0
0.5980	5.53911	0.77001	59.3264	8.74685	0
0.5987	2.4898	1.10689	43.7378	4.47207	0
0.5993	1.25889	1.10689	86.1672	1.11802	0
0.6000	4.00047	0.144377	120.372	-0.407748	0
0.6007	2.4898	-1.97315	42.8406	-3.7618	0
0.6013	-3.02134	-3.51317	-41.0836	-7.12244	0
0.6020	-5.45519	-5.34194	-44.7472	-9.25982	0
0.6027	-5.45519	-6.25633	-47.177	-12.923	0
0.6033	-6.6861	-3.51317	-65.4946	-15.9745	0
0.6040	-9.42768	-0.77001	-64.8965	-14.7513	0
0.6047	-10.3229	-2.88754	-69.4572	-13.8371	0
0.6053	-9.11996	-5.34194	-78.0178	-14.1396	0
0.6060	-9.11996	-6.25633	-74.3543	-13.8371	0
0.6067	-10.0431	-4.42756	-73.7562	-12.923	0
0.6073	-9.73541	-2.88754	-70.0927	-12.923	0
0.6080	-9.42768	-5.34194	-62.1301	-10.7856	0
0.6087	-9.42768	-7.45947	-52.0742	-6.81334	0
0.6093	-7.58131	-4.42756	-25.2334	-5.59667	0
0.6100	-6.07065	-3.51317	-9.94381	-3.7618	0
0.6107	-5.76292	-4.71631	-1.42054	3.55793	0
0.6113	-1.79042	0.144377	64.8217	9.9701	0
0.6120	5.23139	3.51317	122.503	10.2726	0
0.6127	6.15457	-2.88754	74.2795	10.5751	0
0.6133	0.643432	-7.17072	15.6634	13.6333	0
0.6140	-0.867235	-4.42756	27.5885	13.0216	0
0.6147	2.79753	-4.71631	43.4388	12.1075	0
0.6153	4.3082	-4.42756	42.2425	13.6333	0
0.6160	2.4898	-1.6844	48.3359	13.3242	0
0.6167	2.18208	-3.17629	47.7378	12.1075	0
0.6173	3.10526	-5.34194	44.9715	12.41	0
0.6180	3.10526	-2.88754	40.7098	10.2726	0
0.6187	1.56662	-1.6844	25.4577	5.3928	0
0.6193	-1.17496	-1.6844	17.4951	2.34126	0
0.6200	-1.17496	-1.34752	8.33635	1.11802	0
0.6207	-0.251778	-3.51317	-10.8784	-1.93351	0
0.6213	-2.09815	-5.34194	-11.7756	-4.37343	0
0.6220	-5.76292	-3.17629	-18.5045	-7.12244	0
0.6227	-5.14746	-0.77001	-33.1585	-10.7856	0
0.6233	-2.40588	2.02128	11.1027	-12.0023	0
0.6240	-1.48269	3.22442	47.7378	-12.923	0
0.6247	-2.40588	-1.6844	-22.467	-16.5796	0
0.6253	-5.45519	-5.34194	-96.6344	-17.5003	0
0.6260	-8.81223	-3.51317	-88.3728	-13.528	0
0.6267	-10.0431	-2.59878	-76.4851	-13.528	0
0.6273	-10.0431	-3.51317	-83.5131	-15.6654	0
0.6280	-8.81223	-2.59878	-73.1207	-11.6997	0
0.6287	-6.6861	-3.51317	-60.2984	-5.89919	0
0.6293	-4.83973	-4.42756	-47.8125	-3.7618	0
0.6300	-4.83973	-1.6844	-31.6258	-1.01937	0
0.6307	-3.32906	-0.77001	-19.1026	2.03216	0
0.6313	-1.17496	-1.6844	0.710272	3.55793	0
0.6320	-1.17496	0.481256	14.7662	7.22109	0
0.6327	0.0279753	2.93566	18.4297	13.0216	0
0.6333	2.4898	2.02128	42.2425	16.0732	0
0.6340	3.38501	1.39564	60.5227	15.4615	0
0.6347	5.84684	2.02128	66.0179	14.5474	0
0.6353	11.33	2.59878	119.737	15.4615	0
0.6360	14.3793	0.144377	161.232	14.5474	0
0.6367	10.4068	-5.34194	98.9895	11.1868	0
0.6373	4.3082	-8.37386	29.1212	9.04937	0
0.6380	2.18208	-9.91388	26.6539	7.83271	0
0.6387	2.18208	-10.8283	21.7941	3.86703	0
0.6393	-0.251778	-6.54508	1.04672	1.11802	0
0.6400	-2.09815	0.481256	-4.14949	-1.01937	0
0.6407	-0.251778	4.1388	-14.841	-6.51081	0
0.6413	0.0279753	6.59321	-30.0931	-10.174	0
0.6420	-3.02134	9.33637	-40.1865	-10.174	0
0.6427	-4.532	9.33637	-54.8031	-12.923	0
0.6433	-4.83973	7.5076	-60.2984	-16.5796	0
0.6440	-6.6861	4.1388	-65.1955	-16.5796	0
0.6447	-7.58131	1.10689	-75.887	-15.6654	0
0.6453	-7.58131	2.02128	-64.8965	-15.6654	0
0.6460	-9.42768	2.59878	-56.6349	-15.6654	0
0.6467	-6.37837	2.59878	-59.4012	-16.277	0
0.6473	-0.251778	7.17072	-6.2803	-15.3629	0
0.6480	-1.79042	7.17072	48.0368	-12.0023	0
0.6487	-8.19677	-1.97315	0.710272	-10.174	0
0.6493	-9.11996	-5.6307	-59.9993	-6.81334	0
0.6500	-6.37837	-1.05876	-42.0182	-2.54514	0
0.6507	-4.83973	1.6844	-15.14	-1.01937	0
0.6513	-2.40588	2.59878	-10.8784	1.72964	0
0.6520	-1.17496	2.02128	5.00929	7.83271	0
0.6527	-2.40588	-0.77001	21.1586	9.04937	0
0.6533	-2.40588	-1.6844	31.551	7.22109	0
0.6540	-0.559506	-0.77001	40.4108	10.2726	0
0.6547	0.643432	-1.6844	43.7378	13.6333	0
0.6553	0.643432	-1.34752	53.233	13.0216	0
0.6560	0.951161	-0.433131	56.261	12.7125	0
0.6567	2.4898	-2.2619	49.5695	12.41	0
0.6573	4.3082	-2.59878	61.1582	9.9701	0
0.6580	2.4898	-0.77001	60.8591	6.60946	0
0.6587	0.643432	1.10689	44.0743	4.16955	0
0.6593	1.25889	2.93566	84.3355	2.64379	0
0.6600	-0.251778	0.77001	120.036	0.815496	0
0.6607	-5.76292	-5.91945	43.1397	-1.93351	0
0.6613	-8.81223	-7.17072	-42.9154	-4.68253	0
0.6620	-9.42768	-1.6844	-47.177	-6.51081	0
0.6627	-11.5538	0.77001	-48.4107	-10.174	0
0.6633	-12.1693	-0.144377	-67.6254	-12.923	0
0.6640	-9.73541	-0.144377	-67.0273	-13.8371	0
0.6647	-9.42768	1.10689	-70.3917	-14.4487	0
0.6653	-12.477	1.6844	-78.6159	-14.7513	0
0.6660	-13.6799	1.10689	-76.4851	-14.7513	0
0.6667	-11.5538	0.481256	-74.9524	-13.8371	0
0.6673	-10.6306	0.144377	-67.6254	-12.0023	0
0.6680	-11.2461	-1.6844	-58.8031	-8.95073	0
0.6687	-8.5045	-2.2619	-51.476	-4.98505	0
0.6693	-4.83973	1.6844	-25.5324	-0.105225	0
0.6700	-4.83973	3.51317	-6.91581	2.64379	0
0.6707	-3.91655	2.93566	4.07472	3.55793	0
0.6713	0.643432	7.79635	69.3824	6.30694	0
0.6720	2.18208	11.1651	124.634	9.9701	0
0.6727	0.951161	5.67882	74.8777	11.7984	0
0.6733	0.335704	1.39564	17.8316	14.2383	0
0.6740	-0.559506	1.6844	32.1492	15.7641	0
0.6747	-0.559506	0.77001	45.906	15.4615	0
0.6753	1.25889	0.144377	41.9061	16.9873	0
0.6760	1.56662	1.10689	49.2331	19.1247	0
0.6767	2.79753	0.144377	50.4667	16.6848	0
0.6773	3.38501	-1.6844	47.1023	11.7984	0
0.6780	-0.867235	-2.59878	43.1397	10.8842	0
0.6787	-3.60882	-2.2619	27.5885	9.9701	0
0.6793	-1.79042	-1.6844	20.2615	6.30694	0
0.6800	-2.09815	-2.2619	13.5326	2.64379	0
0.6807	-4.83973	-4.71631	-5.68218	0.203874	0
0.6813	-6.37837	-6.25633	-8.4485	-1.01937	0
0.6820	-7.58131	-5.91945	-15.14	-3.15676	0
0.6827	-6.07065	-0.77001	-31.9249	-7.12244	0
0.6833	-2.40588	6.25633	8.33635	-10.174	0
0.6840	-4.532	8.71074	48.934	-10.7856	0
0.6847	-11.2461	5.96758	-14.5419	-13.2255	0
0.6853	-13.9877	2.93566	-91.1391	-16.277	0
0.6860	-13.0925	1.39564	-89.6065	-14.7513	0
0.6867	-13.4002	1.10689	-77.3823	-11.0881	0
0.6873	-14.2954	1.39564	-81.3822	-10.4765	0
0.6880	-14.2954	0.144377	-68.56	-8.03658	0
0.6887	-13.0925	-1.6844	-54.205	-2.54514	0
0.6893	-9.11996	-1.6844	-43.8126	-0.407748	0
0.6900	-6.6861	-1.6844	-30.0931	-1.01937	0
0.6907	-5.76292	-0.77001	-17.9063	0.815496	0
0.6913	-3.91655	2.93566	3.4766	4.47207	0
0.6920	-0.867235	3.51317	19.0278	8.13523	0
0.6927	0.335704	2.59878	23.925	10.8842	0
0.6933	1.25889	5.34194	48.0368	11.7984	0
0.6940	1.56662	5.67882	62.9899	13.6333	0
0.6947	3.10526	5.67882	62.3544	19.1247	0
0.6953	8.58842	12.3683	118.204	20.0388	0
0.6960	11.6377	14.8227	165.83	14.8499	0
0.6967	5.53911	4.76444	100.821	12.7125	0
0.6973	0.643432	-0.144377	26.6539	12.1075	0
0.6980	3.10526	3.85005	29.4202	9.9701	0
0.6987	2.79753	4.1388	27.5885	10.5751	0
0.6993	-2.40588	1.6844	3.77566	9.04937	0
0.7000	-3.32906	2.02128	-1.42054	0.815496	0
0.7007	-1.17496	2.93566	-12.7101	-3.7618	0
0.7013	-2.40588	1.39564	-30.3922	-2.23604	0
0.7020	-6.37837	-0.77001	-38.6538	-4.68253	0
0.7027	-8.19677	-0.77001	-51.1396	-10.174	0
0.7033	-6.07065	2.31003	-58.1676	-12.0023	0
0.7040	-4.532	2.59878	-61.2329	-12.923	0
0.7047	-6.6861	-0.77001	-71.2889	-16.277	0
0.7053	-9.11996	0.481256	-64.8965	-16.5796	0
0.7060	-8.81223	2.93566	-57.2704	-14.1396	0
0.7067	-7.88904	0.481256	-56.3358	-12.923	0
0.7073	-6.07065	-0.433131	-5.38312	-12.6139	0
0.7080	-2.71361	0.77001	45.906	-10.174	0
0.7087	-1.79042	-2.59878	2.87847	-6.81334	0
0.7093	-3.91655	-5.34194	-56.6349	-4.68253	0
0.7100	-4.83973	-1.05876	-42.9154	-2.23604	0
0.7107	-2.09815	5.67882	-14.5419	1.72964	0
0.7113	-0.251778	8.42198	-5.08405	5.69532	0
0.7120	0.0279753	5.67882	10.5046	7.52361	0
0.7127	0.0279753	2.02128	23.2895	8.74685	0
0.7133	0.0279753	2.02128	31.551	10.5751	0
0.7140	0.643432	3.51317	40.4108	12.7125	0
0.7147	1.56662	4.76444	45.906	14.2383	0
0.7153	1.56662	3.85005	54.1302	14.5474	0
0.7160	2.18208	1.39564	53.5321	15.4615	0
0.7167	3.38501	-0.144377	47.4013	15.7641	0
0.7173	3.69274	1.10689	61.4572	12.1075	0
0.7180	1.56662	1.10689	59.3264	6.30694	0
0.7187	1.25889	1.39564	42.8406	2.94631	0
0.7193	3.38501	4.42756	85.2701	2.34126	0
0.7200	3.38501	2.02128	118.84	1.11802	0
0.7207	-1.17496	-4.42756	41.607	-3.45928	0
0.7213	-5.76292	-4.42756	-42.0182	-7.73406	0
0.7220	-6.6861	-1.34752	-46.5789	-9.56235	0
0.7227	-5.76292	-3.17629	-47.8125	-12.0023	0
0.7233	-6.6861	-5.00506	-67.6254	-14.1396	0
0.7240	-7.58131	-3.51317	-70.6908	-12.923	0
0.7247	-8.19677	-3.51317	-72.2235	-12.6139	0
0.7253	-9.73541	-4.71631	-75.2515	-14.1396	0
0.7260	-10.9384	-5.6307	-74.0552	-13.2255	0
0.7267	-10.3229	-5.34194	-77.0832	-12.6139	0
0.7273	-10.9384	-5.00506	-69.1581	-13.8371	0
0.7280	-11.8615	-7.45947	-59.4012	-10.7856	0
0.7287	-8.81223	-8.99949	-54.8031	-5.59667	0
0.7293	-4.83973	-6.25633	-28.2614	-4.37343	0
0.7300	-3.91655	-5.91945	-10.2429	-2.23604	0
0.7307	-2.09815	-7.17072	-5.38312	1.72964	0
0.7313	3.10526	-2.2619	60.2236	4.47207	0
0.7320	5.53911	1.10689	123.999	8.44433	0
0.7327	4.3082	-4.71631	76.1113	10.8842	0
0.7333	2.18208	-6.83384	14.1681	9.9701	0
0.7340	1.25889	-2.59878	27.5885	12.7125	0
0.7347	1.56662	-1.97315	43.1397	16.3757	0
0.7353	2.18208	-4.71631	38.8781	13.0216	0
0.7360	3.10526	-5.34194	48.3359	10.8842	0
0.7367	4.92366	-5.00506	49.2331	13.6333	0
0.7373	5.23139	-4.71631	41.9061	11.4959	0
0.7380	1.56662	-4.71631	37.6444	8.13523	0
0.7387	-1.48269	-4.42756	24.5231	6.91856	0
0.7393	-1.48269	-4.09068	16.5979	3.55793	0
0.7400	-3.32906	-4.71631	8.97186	-0.105225	0
0.7407	-4.83973	-5.00506	-8.4485	-2.84766	0
0.7413	-1.17496	-4.42756	-10.2429	-8.95073	0
0.7420	-0.559506	-7.17072	-16.9718	-13.2255	0
0.7427	-5.76292	-8.0851	-31.0277	-12.923	0
0.7433	-5.76292	-2.88754	9.56998	-12.923	0
0.7440	-3.02134	-3.17629	46.5041	-13.528	0
0.7447	-6.6861	-9.577	-19.1026	-12.6139	0
0.7453	-10.3229	-9.91388	-93.27	-13.8371	0
0.7460	-7.58131	-7.74822	-88.7093	-15.6654	0
0.7467	-7.58131	-8.66261	-75.887	-14.7513	0
0.7473	-9.42768	-6.83384	-79.5505	-13.8371	0
0.7480	-8.19677	-2.59878	-68.56	-12.0023	0
0.7487	-7.58131	-1.6844	-56.6349	-8.6482	0
0.7493	-6.6861	-1.05876	-42.9154	-4.98505	0
0.7500	-3.91655	1.10689	-24.5979	-1.63099	0
0.7507	-3.91655	2.31003	-15.14	1.11802	0
0.7513	-4.532	2.31003	-0.785038	3.55793	0
0.7520	-1.17496	1.10689	14.7662	6.30694	0
0.7527	0.951161	0.144377	23.925	8.13523	0
0.7533	1.87435	1.10689	47.1023	9.04937	0
0.7540	3.38501	2.93566	59.0274	10.8842	0
0.7547	5.53911	3.85005	60.5227	12.1075	0
0.7553	9.81934	4.1388	116.373	11.1868	0
0.7560	12.5609	3.22442	163.4	10.2726	0
0.7567	8.58842	1.39564	102.055	9.35847	0
0.7573	4.61593	-1.05876	29.4202	7.52361	0
0.7580	4.3082	-1.6844	26.953	5.69532	0
0.7587	3.38501	-0.77001	24.8221	4.47207	0
0.7593	1.56662	-1.6844	5.60741	2.64379	0
0.7600	-0.251778	-2.59878	1.64484	-1.32189	0
0.7607	-2.71361	0.144377	-9.94381	-6.20829	0
0.7613	-3.91655	2.02128	-26.7287	-8.03658	0
0.7620	-5.76292	1.39564	-36.1865	-8.6482	0
0.7627	-9.11996	1.39564	-48.4107	-13.8371	0
0.7633	-6.96586	0.144377	-54.205	-18.4144	0
0.7640	-4.83973	-1.97315	-60.5974	-17.1912	0
0.7647	-9.11996	0.144377	-71.9244	-15.3629	0
0.7653	-10.9384	3.51317	-60.9339	-16.277	0
0.7660	-7.58131	1.10689	-53.9059	-16.277	0
0.7667	-6.37837	-0.433131	-56.6349	-15.3629	0
0.7673	-4.83973	3.22442	-2.61679	-14.4487	0
0.7680	-2.09815	3.85005	49.5695	-12.0023	0
0.7687	-3.91655	0.77001	0.112148	-8.6482	0
0.7693	-5.76292	-0.77001	-58.1676	-5.89919	0
0.7700	-3.02134	-1.6844	-40.1865	-1.01937	0
0.7707	-2.09815	-2.2619	-16.3736	4.16955	0
0.7713	-0.867235	0.144377	-9.94381	5.3928	0
0.7720	2.18208	0.77001	8.97186	5.99784	0
0.7727	1.56662	-2.59878	22.9904	8.44433	0
0.7733	1.56662	-4.09068	31.252	10.8842	0
0.7740	4.61593	-2.88754	41.3079	12.1075	0
0.7747	4.3082	-2.2619	44.6724	14.5474	0
0.7753	2.4898	-2.2619	52.8966	14.5474	0
0.7760	4.61593	-5.34194	55.6629	12.1075	0
0.7767	6.15457	-8.0851	49.2331	11.7984	0
0.7773	4.61593	-5.6307	61.7563	12.41	0
0.7780	4.3082	-5.00506	61.4572	10.8842	0
0.7787	5.84684	-8.0851	43.4388	7.22109	0
0.7793	6.15457	-3.80192	82.2047	2.64379	0
0.7800	3.38501	2.93566	117.307	-1.93351	0
0.7807	-0.251778	1.39564	41.9061	-4.68253	0
0.7813	-1.79042	1.10689	-43.5135	-5.59667	0
0.7820	-3.02134	4.76444	-48.1116	-8.34568	0
0.7827	-6.07065	4.1388	-49.0088	-13.2255	0
0.7833	-6.6861	5.05319	-68.859	-14.7513	0
0.7840	-6.96586	11.7427	-69.4572	-12.6139	0
0.7847	-10.6306	12.9939	-72.5225	-12.923	0
0.7853	-11.2461	8.0851	-79.8496	-14.7513	0
0.7860	-8.19677	7.17072	-75.2515	-13.8371	0
0.7867	-8.5045	7.5076	-74.6534	-12.0023	0
0.7873	-10.6306	5.34194	-70.3917	-10.174	0
0.7880	-7.88904	4.76444	-58.8031	-7.73406	0
0.7887	-4.83973	7.17072	-49.6443	-5.59667	0
0.7893	-6.07065	6.59321	-27.3642	-4.68253	0
0.7900	-6.6861	4.1388	-10.2429	-1.01937	0
0.7907	-3.32906	5.05319	0.41121	4.78117	0
0.7913	2.79753	10.2508	63.289	8.13523	0
0.7920	5.23139	12.9939	122.802	10.5751	0
0.7927	0.643432	7.79635	77.943	13.6333	0
0.7933	-4.22427	2.02128	14.1681	14.5474	0
0.7940	-2.09815	2.02128	25.7567	14.2383	0
0.7947	2.18208	2.02128	45.5696	15.159	0
0.7953	2.18208	-0.77001	40.4108	15.159	0
0.7960	1.25889	-0.144377	44.6724	14.2383	0
0.7967	3.10526	1.39564	48.3359	14.2383	0
0.7973	3.38501	-2.2619	44.0743	13.6333	0
0.7980	0.643432	-5.00506	38.579	11.1868	0
0.7987	-0.867235	0.144377	25.4577	9.04937	0
0.7993	-1.79042	2.02128	15.9998	5.99784	0
0.8000	-4.532	-4.42756	7.14011	0.815496	0
0.8007	-4.83973	-6.54508	-8.4485	-1.01937	0
0.8013	-3.02134	-2.88754	-9.94381	-1.93351	0
0.8020	-3.32906	-3.17629	-17.2708	-6.51081	0
0.8027	-3.32906	-3.51317	-32.2239	-10.174	0
0.8033	-0.251778	-0.77001	5.90647	-9.25982	0
0.8040	-0.251778	-3.17629	42.5416	-10.174	0
0.8047	-4.83973	-8.66261	-21.8689	-12.923	0
0.8053	-8.5045	-6.83384	-96.3354	-13.2255	0
0.8060	-9.73541	-2.59878	-89.6065	-11.6997	0
0.8067	-8.81223	0.144377	-78.915	-10.4765	0
0.8073	-7.58131	4.76444	-86.242	-9.25982	0
0.8080	-8.19677	5.67882	-66.7282	-7.42496	0
0.8087	-7.88904	1.10689	-51.476	-5.28757	0
0.8093	-5.45519	1.6844	-47.8125	-3.7618	0
0.8100	-3.32906	3.85005	-28.8595	-2.84766	0
0.8107	-1.79042	2.02128	-22.7661	0.815496	0
0.8113	-0.251778	2.93566	-8.4485	4.78117	0
0.8120	-1.48269	6.59321	63.8871	7.52361	0
0.8127	-2.09815	4.1388	125.83	10.5751	0
0.8133	-0.559506	-2.59878	98.9895	12.1075	0
0.8140	-0.559506	-6.25633	35.8127	12.1075	0
0.8147	0.643432	-4.71631	36.1117	14.2383	0
0.8153	4.61593	-0.144377	109.98	17.2898	0
0.8160	4.92366	1.39564	147.512	16.9873	0
0.8167	1.56662	-3.51317	82.8028	14.8499	0
0.8173	0.643432	-8.37386	14.1681	13.0216	0
0.8180	-0.251778	-7.17072	10.8036	8.74685	0
0.8187	-2.09815	-3.51317	11.1027	3.25541	0
0.8193	-2.71361	-1.05876	-5.38312	0.815496	0
0.8200	-3.02134	-1.97315	-10.2429	1.11802	0
0.8207	-4.83973	-5.00506	-18.2054	-1.01937	0
0.8213	-6.96586	-4.71631	-33.7566	-4.98505	0
0.8220	-7.58131	-1.34752	-44.4481	-8.34568	0
0.8227	-6.6861	0.144377	-55.7377	-12.923	0
0.8233	-6.96586	-0.144377	-59.9993	-16.5796	0
0.8240	-9.11996	0.77001	-67.0273	-14.1396	0
0.8247	-9.11996	0.144377	-78.0178	-12.923	0
0.8253	-6.96586	-1.97315	-65.7936	-16.5796	0
0.8260	-7.58131	-1.34752	-57.5694	-15.3629	0
0.8267	-9.42768	-0.144377	-61.532	-10.4765	0
0.8273	-9.42768	1.10689	-10.2429	-10.174	0
0.8280	-4.532	2.93566	43.1397	-10.174	0
0.8287	-1.48269	0.77001	-0.785038	-6.51081	0
0.8293	-5.76292	-4.71631	-58.4666	-4.98505	0
0.8300	-10.6306	-2.88754	-44.149	-2.84766	0
0.8307	-6.37837	1.6844	-20.0372	2.64379	0
0.8313	0.0279753	-2.88754	-9.04663	5.0837	0
0.8320	1.25889	-8.99949	9.27092	4.47207	0
0.8327	0.335704	-7.17072	18.7288	8.44433	0
0.8333	0.951161	-4.42756	27.2894	13.9358	0
0.8340	1.25889	-2.59878	40.4108	16.0732	0
0.8347	0.643432	0.144377	44.9715	15.4615	0
0.8353	-0.251778	1.10689	51.4013	15.159	0
0.8360	-0.251778	-0.77001	53.233	14.5474	0
0.8367	1.56662	-1.05876	46.2051	13.6333	0
0.8373	3.38501	-1.97315	57.1956	11.7984	0
0.8380	3.10526	-3.80192	55.0648	8.44433	0
0.8387	2.18208	-1.6844	39.4762	5.0837	0
0.8393	3.38501	2.31003	82.2047	2.03216	0
0.8400	4.3082	2.02128	117.905	0.506397	0
0.8407	0.335704	-1.97315	44.0743	-1.01937	0
0.8413	-5.14746	-4.09068	-38.6538	-4.68253	0
0.8420	-6.6861	-4.42756	-45.3453	-8.6482	0
0.8427	-6.6861	-5.34194	-47.4761	-11.0881	0
0.8433	-8.5045	-3.80192	-63.9619	-13.8371	0
0.8440	-9.42768	1.10689	-65.7936	-15.3629	0
0.8447	-8.81223	2.02128	-70.6908	-13.2255	0
0.8453	-9.11996	0.144377	-74.6534	-12.0023	0
0.8460	-9.42768	2.93566	-71.9244	-13.2255	0
0.8467	-9.73541	4.42756	-74.0552	-12.3114	0
0.8473	-11.2461	1.10689	-66.7282	-10.7856	0
0.8480	-11.5538	1.10689	-55.4386	-9.87145	0
0.8487	-9.42768	2.59878	-48.7097	-7.12244	0
0.8493	-6.96586	1.10689	-24.5979	-4.0709	0
0.8500	-4.83973	-0.77001	-7.21487	-3.15676	0
0.8507	-1.79042	1.39564	4.07472	0.815496	0
0.8513	1.25889	3.85005	69.0833	7.83271	0
0.8520	1.87435	2.93566	123.7	10.8842	0
0.8527	1.56662	-1.05876	75.1767	9.35847	0
0.8533	1.56662	-4.09068	18.1306	10.8842	0
0.8540	0.643432	-3.17629	27.8875	15.159	0
0.8547	0.335704	-0.433131	41.607	15.7641	0
0.8553	1.56662	2.02128	41.9061	13.9358	0
0.8560	3.10526	1.39564	48.0368	13.9358	0
0.8567	3.38501	-0.77001	44.6724	14.2383	0
0.8573	2.4898	-0.144377	42.5416	11.4959	0
0.8580	1.25889	2.02128	42.2425	9.35847	0
0.8587	1.25889	2.02128	26.6539	8.44433	0
0.8593	0.643432	1.10689	14.7662	6.91856	0
0.8600	-3.02134	-0.144377	4.07472	3.55793	0
0.8607	-3.91655	-1.97315	-11.7756	-1.32189	0
0.8613	-2.09815	-0.77001	-8.11206	-5.28757	0
0.8620	-3.91655	0.481256	-15.4391	-5.59667	0
0.8627	-7.27358	-1.34752	-34.0557	-5.59667	0
0.8633	-4.532	-0.77001	9.27092	-9.25982	0
0.8640	-2.09815	1.6844	48.635	-14.7513	0
0.8647	-6.6861	-0.77001	-17.9063	-16.5796	0
0.8653	-11.2461	-3.17629	-89.9055	-16.277	0
0.8660	-12.1693	-1.34752	-83.8121	-15.6654	0
0.8667	-12.477	-0.77001	-74.9524	-15.6654	0
0.8673	-10.3229	-1.34752	-80.4477	-15.6654	0
0.8680	-7.58131	0.77001	-66.7282	-12.6139	0
0.8687	-7.88904	1.39564	-52.9714	-8.03658	0
0.8693	-9.11996	-2.2619	-42.3173	-5.28757	0
0.8700	-6.96586	-4.42756	-28.2614	-3.15676	0
0.8707	-5.45519	-0.77001	-16.0746	0.506397	0
0.8713	-4.83973	2.02128	6.5046	4.47207	0
0.8720	-2.09815	-2.2619	21.4951	8.13523	0
0.8727	0.643432	-4.09068	22.9904	10.8842	0
0.8733	-0.251778	-1.34752	48.3359	11.7984	0
0.8740	-0.867235	-2.59878	65.7189	12.7125	0
0.8747	1.87435	-3.51317	65.1208	14.2383	0
0.8753	6.4623	1.6844	120.036	14.8499	0
0.8760	9.20388	3.85005	168.26	14.2383	0
0.8767	7.97297	0.481256	103.588	13.6333	0
0.8773	3.10526	0.481256	28.4857	11.4959	0
0.8780	0.335704	-0.144377	27.5885	7.52361	0
0.8787	1.56662	-1.97315	24.8221	5.3928	0
0.8793	0.643432	0.77001	2.87847	4.47207	0
0.8800	-2.71361	2.31003	-1.71961	0.815496	0
0.8807	-3.02134	-1.05876	-11.7756	-5.28757	0
0.8813	-3.02134	-4.09068	-27.3642	-9.25982	0
0.8820	-5.76292	-6.54508	-37.1211	-11.0881	0
0.8827	-5.45519	-7.74822	-51.1396	-13.8371	0
0.8833	-5.14746	-5.34194	-56.6349	-16.5796	0
0.8840	-8.5045	-5.34194	-63.3638	-17.5003	0
0.8847	-7.88904	-8.66261	-75.887	-15.6654	0
0.8853	-4.83973	-8.37386	-63.3638	-15.3629	0
0.8860	-6.6861	-4.42756	-53.9059	-17.5003	0
0.8867	-6.6861	2.93566	-58.4666	-16.5796	0
0.8873	-1.79042	16.0258	-6.2803	-10.4765	0
0.8880	-2.09815	26.7097	49.2331	-7.42496	0
0.8887	-6.37837	25.7953	2.24297	-8.95073	0
0.8893	-6.07065	18.4802	-58.4666	-6.51081	0
0.8900	-5.76292	12.3683	-42.9154	-0.710271	0
0.8907	-7.27358	9.62512	-17.2708	2.03216	0
0.8913	-3.91655	8.99949	-9.04663	4.47207	0
0.8920	1.25889	5.67882	8.97186	9.35847	0
0.8927	-0.251778	2.02128	22.0932	12.41	0
0.8933	-2.71361	2.31003	33.0837	12.7125	0
0.8940	-0.867235	2.31003	44.0743	13.3242	0
0.8947	0.643432	-0.144377	45.906	13.6333	0
0.8953	0.643432	-0.144377	51.9994	12.41	0
0.8960	0.335704	0.481256	53.8312	10.8842	0
0.8967	0.951161	0.144377	47.7378	11.7984	0
0.8973	2.4898	1.10689	61.4572	11.4959	0
0.8980	1.25889	1.10689	59.6255	6.60946	0
0.8987	-1.48269	1.10689	39.7752	1.72964	0
0.8993	1.56662	5.67882	82.5037	0.815496	0
0.9000	4.3082	4.76444	120.372	-0.105225	0
0.9007	-0.251778	-4.42756	42.5416	-4.68253	0
0.9013	-5.76292	-8.0851	-44.7472	-7.42496	0
0.9020	-7.58131	-7.17072	-49.3078	-7.73406	0
0.9027	-9.42768	-8.99949	-49.9434	-10.174	0
0.9033	-10.3229	-8.0851	-66.4292	-13.8371	0
0.9040	-10.6306	-4.42756	-65.7936	-15.6654	0
0.9047	-12.477	-8.0851	-71.2889	-15.6654	0
0.9053	-11.5538	-12.0314	-79.8496	-15.0538	0
0.9060	-9.73541	-8.66261	-76.4851	-15.6654	0
0.9067	-11.5538	-5.34194	-75.5505	-16.277	0
0.9073	-12.1693	-6.25633	-69.1581	-13.8371	0
0.9080	-11.2461	-5.91945	-60.9339	-11.0881	0
0.9087	-11.8615	-1.6844	-54.205	-9.25982	0
0.9093	-9.42768	2.93566	-27.0277	-4.98505	0
0.9100	-5.76292	2.93566	-9.34569	-0.407748	0
0.9107	-3.32906	0.77001	-1.42054	1.11802	0
0.9113	2.18208	1.6844	66.0179	4.16955	0
0.9120	4.92366	2.93566	125.232	7.83271	0
0.9127	-0.251778	0.144377	74.2795	8.13523	0
0.9133	-0.251778	-2.2619	15.6634	9.35847	0
0.9140	4.3082	-2.2619	29.7193	13.6333	0
0.9147	3.38501	-0.433131	42.2425	14.5474	0
0.9153	1.56662	3.51317	38.2799	13.6333	0
0.9160	3.38501	5.34194	46.8032	16.3757	0
0.9167	3.38501	3.85005	46.2051	17.2898	0
0.9173	2.18208	3.22442	41.607	13.6333	0
0.9180	2.4898	2.59878	41.3079	11.7984	0
0.9187	2.18208	-1.6844	27.5885	9.9701	0
0.9193	2.4898	-3.51317	15.9998	4.78117	0
0.9200	1.25889	-3.17629	6.84104	-0.105225	0
0.9207	-3.02134	-2.59878	-9.34569	-2.84766	0
0.9213	-5.76292	-0.77001	-11.7756	-6.51081	0
0.9220	-6.6861	1.10689	-20.6353	-7.42496	0
0.9227	-6.96586	1.10689	-34.6912	-6.51081	0
0.9233	-2.71361	2.02128	7.73823	-8.6482	0
0.9240	-1.48269	0.481256	43.7378	-11.3972	0
0.9247	-9.42768	-4.42756	-21.8689	-12.923	0
0.9253	-13.4002	-5.6307	-94.5036	-15.0538	0
0.9260	-10.0431	-2.59878	-88.7093	-15.6654	0
0.9267	-11.2461	-1.97315	-77.0832	-11.0881	0
0.9273	-13.4002	-2.59878	-82.8776	-6.81334	0
0.9280	-9.73541	-1.05876	-69.7562	-6.51081	0
0.9287	-7.27358	0.144377	-53.3078	-4.68253	0
0.9293	-7.27358	-1.05876	-43.5135	-0.105225	0
0.9300	-3.91655	-1.34752	-31.6258	3.25541	0
0.9307	-1.17496	-0.77001	-18.5045	4.16955	0
0.9313	-3.02134	-2.88754	1.34578	4.47207	0
0.9320	-3.60882	-3.80192	13.5326	6.60946	0
0.9327	-0.251778	-1.34752	20.2615	11.1868	0
0.9333	1.56662	-0.77001	46.8032	13.0216	0
0.9340	0.0279753	-4.42756	59.3264	12.1075	0
0.9347	3.10526	-4.09068	58.6909	13.6333	0
0.9353	9.51161	0.77001	116.373	16.3757	0
0.9360	10.4068	1.10689	163.998	16.0732	0
0.9367	7.66524	-3.17629	99.2886	13.6333	0
0.9373	7.04978	-3.51317	25.7567	9.9701	0
0.9380	3.38501	2.93566	25.7567	7.22109	0
0.9387	-1.17496	8.71074	23.925	7.22109	0
0.9393	1.56662	8.0851	5.60741	6.91856	0
0.9400	2.4898	4.1388	2.24297	4.16955	0
0.9407	-3.91655	1.6844	-10.8784	0.506397	0
0.9413	-7.58131	0.144377	-28.8595	-3.7618	0
0.9420	-6.6861	0.144377	-36.5229	-7.42496	0
0.9427	-8.19677	1.39564	-48.4107	-8.95073	0
0.9433	-9.42768	1.10689	-55.4386	-10.7856	0
0.9440	-10.3229	-1.6844	-62.1301	-12.0023	0
0.9447	-12.1693	-2.2619	-71.2889	-12.0023	0
0.9453	-11.2461	1.10689	-59.1021	-12.923	0
0.9460	-8.5045	2.31003	-54.205	-14.1396	0
0.9467	-7.58131	1.10689	-59.9993	-13.2255	0
0.9473	-4.83973	2.93566	-5.08405	-12.923	0
0.9480	-2.40588	5.34194	50.4667	-11.0881	0
0.9487	-5.14746	1.6844	4.71023	-7.42496	0
0.9493	-5.76292	-1.97315	-53.6069	-6.51081	0
0.9500	-2.09815	0.481256	-41.0836	-6.51081	0
0.9507	-0.867235	3.85005	-20.3362	-1.93351	0
0.9513	-1.48269	4.76444	-9.04663	3.55793	0
0.9520	-1.48269	3.51317	11.7008	4.47207	0
0.9527	-0.251778	0.481256	22.0932	5.69532	0
0.9533	2.18208	-1.05876	30.6165	8.13523	0
0.9540	3.69274	-0.433131	41.3079	9.661	0
0.9547	4.3082	-1.05876	42.5416	11.7984	0
0.9553	4.61593	-1.97315	50.7658	13.6333	0
0.9560	5.23139	-1.97315	54.1302	12.1075	0
0.9567	6.4623	-0.77001	45.906	10.2726	0
0.9573	7.97297	0.144377	59.6255	10.5751	0
0.9580	5.23139	-1.6844	60.5227	7.83271	0
0.9587	1.25889	-2.59878	41.3079	2.34126	0
0.9593	3.38501	0.481256	82.2047	0.815496	0
0.9600	5.23139	0.144377	118.204	0.506397	0
0.9607	0.643432	-6.25633	39.7752	-3.15676	0
0.9613	-3.02134	-9.577	-46.2798	-7.42496	0
0.9620	-3.91655	-8.99949	-49.0088	-9.87145	0
0.9627	-6.96586	-8.0851	-50.2424	-12.3114	0
0.9633	-9.11996	-4.71631	-69.4572	-15.0538	0
0.9640	-8.19677	-0.77001	-68.859	-16.277	0
0.9647	-9.42768	-0.77001	-72.5225	-14.7513	0
0.9653	-13.6799	-0.77001	-80.4477	-14.1396	0
0.9660	-12.7847	0.77001	-76.7842	-15.6654	0
0.9667	-7.88904	-0.433131	-76.7842	-14.7513	0
0.9673	-7.27358	-1.6844	-71.2889	-10.7856	0
0.9680	-9.42768	-1.97315	-61.2329	-7.12244	0
0.9687	-8.19677	-1.05876	-54.205	-5.59667	0
0.9693	-5.14746	2.02128	-30.0931	-3.7618	0
0.9700	-4.22427	1.6844	-9.94381	-0.407748	0
0.9707	-2.71361	-1.05876	1.9439	4.47207	0
0.9713	2.4898	2.31003	63.289	9.04937	0
0.9720	6.15457	4.76444	120.672	10.5751	0
0.9727	4.3082	-0.77001	73.9805	9.04937	0
0.9733	-0.251778	-4.09068	13.2335	9.04937	0
0.9740	0.643432	-2.59878	27.5885	12.1075	0
0.9747	5.23139	-3.17629	42.5416	14.2383	0
0.9753	4.3082	-1.34752	36.1117	13.3242	0
0.9760	-0.251778	0.77001	48.0368	13.6333	0
0.9767	0.951161	-3.17629	49.5695	15.159	0
0.9773	4.00047	-5.34194	41.3079	13.6333	0
0.9780	2.4898	-2.88754	44.0743	10.2726	0
0.9787	1.56662	-3.17629	23.6259	7.52361	0
0.9793	4.3082	-2.88754	10.1681	3.55793	0
0.9800	4.00047	0.144377	58.6909	-1.01937	0
0.9807	0.643432	2.31003	92.5971	-5.28757	0
0.9813	-1.17496	2.59878	38.8781	-9.25982	0
0.9820	-2.09815	1.10689	-42.0182	-11.6997	0
0.9827	-0.867235	-0.433131	-57.5694	-12.0023	0
0.9833	2.18208	2.02128	0.710272	-12.923	0
0.9840	1.87435	4.1388	30.6165	-13.8371	0
0.9847	-3.60882	-1.6844	-36.1865	-14.4487	0
0.9853	-7.58131	-6.83384	-106.391	-15.3629	0
0.9860	-7.27358	-5.6307	-102.429	-15.3629	0
0.9867	-7.27358	-4.09068	-88.0738	-13.8371	0
0.9873	-9.11996	-4.71631	-92.6718	-12.3114	0
0.9880	-7.58131	-5.91945	-81.3822	-8.95073	0
0.9887	-3.60882	-7.17072	-62.1301	-4.98505	0
0.9893	-3.02134	-5.91945	-49.0088	-4.37343	0
0.9900	-3.91655	-3.51317	-36.5229	-2.84766	0
0.9907	-0.251778	-2.88754	-23.0652	1.42054	0
0.9913	2.79753	-3.51317	-1.71961	4.47207	0
0.9920	2.79753	-1.34752	12.6354	5.99784	0
0.9927	5.23139	3.51317	19.3269	10.2726	0
0.9933	7.66524	5.67882	44.6724	15.159	0
0.9940	6.4623	1.39564	58.6909	16.9873	0
0.9947	8.2807	2.93566	58.6909	15.4615	0
0.9953	13.4561	14.1971	114.877	12.7125	0
0.9960	11.9455	17.5658	162.166	12.41	0
0.9967	6.15457	6.25633	96.2606	14.2383	0
0.9973	4.92366	-0.433131	20.8596	14.2383	0
0.9980	5.84684	3.85005	23.925	9.35847	0
0.9987	4.00047	7.5076	24.224	3.55793	0
0.9993	2.82551	7.7001	3.10277	2.70297	0
1.0000	-0.531531	5.87133	-1.45793	1.48631	0
1.0007	-2.0422	3.7538	-13.383	-4.31424	0
1.0013	-1.45472	4.04255	-28.9342	-8.27991	0
1.0020	-1.14699	3.46504	-34.4295	-9.19406	0
1.0027	-2.96538	0.0962512	-49.0836	-12.2456	0
1.0033	-5.11948	1.63627	-59.1395	-14.6921	0
1.0040	-5.70697	5.87133	-61.9058	-13.7714	0
1.0047	-5.70697	3.12816	-70.13	-14.383	0
1.0053	-5.11948	-1.44377	-62.2049	-14.9946	0
1.0060	-3.27311	-2.35816	-57.3078	-13.1663	0
1.0067	-1.45472	-1.15501	-59.1395	-12.5547	0
1.0073	-0.83926	1.29939	-4.22425	-13.4688	0
1.0080	-0.83926	2.55066	50.7284	-10.7198	0
1.0087	-1.76245	-1.44377	2.20558	-6.14253	0
1.0093	-2.0422	-6.0157	-58.2423	-3.09099	0
1.0100	-1.45472	-4.81256	-40.2238	-0.651081	0
1.0107	-1.45472	-1.73252	-14.5793	2.09793	0
1.0113	-1.76245	-1.44377	-9.42045	5.14946	0
1.0120	0.391655	-2.35816	6.76628	7.58937	0
1.0127	2.21005	-1.44377	21.4203	8.81262	0
1.0133	3.44096	-1.44377	33.308	10.9434	0
1.0140	4.95163	-2.35816	43.4014	12.4692	0
1.0147	4.95163	-1.73252	44.9341	12.1667	0
1.0153	3.13324	0.0962512	53.7564	12.4692	0
1.0160	2.82551	-2.0694	56.2237	13.995	0
1.0167	4.36415	-3.89817	45.8313	13.995	0
1.0173	5.56709	-2.64691	57.4199	12.7783	0
1.0180	4.05642	-5.10132	60.1862	9.41766	0
1.0187	1.31484	-6.0157	43.7004	5.45198	0
1.0193	3.13324	0.385005	83.0645	2.40045	0
1.0200	6.798	1.63627	118.167	-0.651081	0
1.0207	3.74869	-4.81256	42.1677	-2.78847	0
1.0213	-4.1963	-6.64133	-44.1864	-5.22838	0
1.0220	-7.55334	-4.81256	-50.3172	-10.4173	0
1.0227	-6.01469	-4.18693	-51.8125	-13.1663	0
1.0233	-5.39924	-0.529382	-68.2983	-11.9431	0
1.0240	-6.93788	4.66818	-67.4011	-13.1663	0
1.0247	-7.86107	5.87133	-71.3637	-16.5204	0
1.0253	-6.93788	5.87133	-78.3916	-17.132	0
1.0260	-7.86107	5.87133	-74.7281	-15.2971	0
1.0267	-9.37173	3.46504	-73.7935	-13.1663	0
1.0273	-7.86107	0.385005	-68.2983	-11.9431	0
1.0280	-7.24561	-1.73252	-61.2703	-11.6405	0
1.0287	-7.86107	-1.44377	-54.2798	-7.97739	0
1.0293	-4.81176	1.63627	-26.8034	-3.40009	0
1.0300	-3.58084	2.83941	-8.78495	-0.651081	0
1.0307	-5.11948	3.12816	1.27101	4.53784	0
1.0313	-0.223803	7.7001	69.345	9.72676	0
1.0320	6.18255	8.95136	127.625	10.9434	0
1.0327	4.36415	1.29939	77.2701	12.1667	0
1.0333	1.31484	-3.27254	19.5886	14.9157	0
1.0340	2.21005	-0.192502	32.1118	14.3041	0
1.0347	2.21005	0.721884	42.7659	14.3041	0
1.0353	1.90232	-2.0694	39.7379	16.744	0
1.0360	3.13324	-1.73252	50.3919	14.9157	0
1.0367	4.95163	-1.44377	50.0929	11.2525	0
1.0373	5.87482	-2.35816	44.2986	11.5551	0
1.0380	3.44096	-2.64691	40.9341	11.2525	0
1.0387	0.699383	-5.72695	26.6165	6.97775	0
1.0393	-0.531531	-9.67325	17.7568	3.6237	0
1.0400	-1.76245	-9.67325	7.70085	0.572162	0
1.0407	-1.45472	-7.55572	-11.5513	-3.70261	0
1.0413	0.699383	-6.30446	-10.3176	-5.84	0
1.0420	-0.83926	-6.30446	-15.5138	-5.5309	0
1.0427	-3.27311	-6.0157	-33.1959	-7.97739	0
1.0433	-1.76245	-3.27254	9.5326	-11.6405	0
1.0440	-2.34993	-1.73252	50.7284	-12.5547	0
1.0447	-6.32242	-6.0157	-15.5138	-12.2456	0
1.0453	-6.63015	-7.21884	-92.1111	-12.5547	0
1.0460	-6.01469	-1.44377	-87.8495	-13.4688	0
1.0467	-8.16879	4.04255	-75.6253	-14.0805	0
1.0473	-8.75628	4.04255	-79.2888	-11.9431	0
1.0480	-6.32242	2.21378	-65.5693	-7.97739	0
1.0487	-3.88857	1.29939	-53.0461	-5.22838	0
1.0493	-2.65766	1.29939	-43.2892	-3.40009	0
1.0500	-2.96538	0.0962512	-28.0371	0.263063	0
1.0507	-2.34993	-1.44377	-15.2148	4.22874	0
1.0513	0.699383	-1.44377	4.3364	5.45198	0
1.0520	3.13324	-1.73252	17.7568	7.8919	0
1.0527	4.36415	-2.0694	24.1493	12.1667	0
1.0533	5.87482	1.92502	50.0929	14.9157	0
1.0540	5.25936	5.29382	62.317	16.1324	0
1.0547	4.95163	7.12259	61.0834	16.744	0
1.0553	8.92413	10.4433	119.999	16.4415	0
1.0560	12.2812	10.1545	167.587	16.4415	0
1.0567	8.6164	7.41134	101.382	15.8298	0
1.0573	3.13324	8.95136	27.8128	13.0808	0
1.0580	2.51778	7.41134	26.9156	9.41766	0
1.0587	4.67188	0.385005	22.0184	5.75451	0
1.0593	4.95163	-0.192502	3.10277	2.70297	0
1.0600	3.13324	2.21378	0.971952	3.3146	0
1.0607	-0.531531	-0.192502	-11.5513	3.92622	0
1.0613	-2.0422	0.385005	-27.4016	-0.953604	0
1.0620	-0.531531	4.04255	-33.5323	-6.14253	0
1.0627	-0.531531	5.87133	-46.3172	-8.27991	0
1.0633	-4.50403	6.78571	-53.3452	-10.7198	0
1.0640	-7.86107	5.29382	-59.1395	-13.4688	0
1.0647	-7.55334	1.63627	-72.8964	-15.6062	0
1.0653	-5.70697	2.55066	-63.7376	-16.8229	0
1.0660	-5.11948	4.04255	-56.1115	-13.7714	0
1.0667	-4.81176	3.12816	-60.3731	-10.4173	0
1.0673	-1.45472	4.04255	-8.78495	-11.6405	0
1.0680	1.00711	3.12816	46.1303	-11.0289	0
1.0687	-1.14699	-2.0694	-0.261679	-6.14253	0
1.0693	-2.34993	-2.35816	-59.1395	-3.09099	0
1.0700	-0.223803	0.0962512	-43.5883	-1.2627	0
1.0707	2.21005	-1.15501	-18.8783	5.14946	0
1.0713	3.74869	-1.44377	-11.5513	9.41766	0
1.0720	4.05642	0.721884	6.16815	8.50352	0
1.0727	3.13324	1.29939	19.5886	9.41766	0
1.0733	4.36415	-0.192502	30.28	12.1667	0
1.0740	6.798	-1.15501	41.2706	12.4692	0
1.0747	6.18255	-0.529382	44.2986	12.1667	0
1.0753	4.05642	0.0962512	52.2237	13.3899	0
1.0760	3.44096	-0.818135	52.8592	14.3041	0
1.0767	3.13324	-1.44377	45.5322	13.995	0
1.0773	4.67188	-1.44377	58.6535	13.0808	0
1.0780	6.798	-3.89817	55.8872	8.81262	0
1.0787	6.18255	-5.72695	36.9715	3.01207	0
1.0793	7.41346	-2.64691	79.1019	1.17721	0
1.0800	9.53959	-1.44377	115.101	1.78883	0
1.0807	5.56709	-6.64133	39.1024	-0.651081	0
1.0813	-1.45472	-8.75886	-44.8219	-4.31424	0
1.0820	-4.50403	-6.0157	-50.6162	-7.66829	0
1.0827	-5.70697	-4.47568	-52.1116	-12.5547	0
1.0833	-8.47652	-5.10132	-70.13	-16.2178	0
1.0840	-9.37173	-4.47568	-71.6627	-14.383	0
1.0847	-7.24561	-3.89817	-75.3262	-12.2456	0
1.0853	-6.01469	-5.10132	-79.2888	-15.2971	0
1.0860	-6.93788	-3.27254	-74.7281	-16.2178	0
1.0867	-7.86107	1.29939	-74.7281	-13.1663	0
1.0873	-6.93788	2.55066	-70.13	-12.2456	0
1.0880	-5.70697	2.55066	-63.4385	-10.7198	0
1.0887	-4.81176	5.58257	-56.4106	-5.22838	0
1.0893	-4.1963	6.78571	-28.9342	-3.09099	0
1.0900	-3.88857	4.04255	-10.9158	-1.2627	0
1.0907	-1.76245	3.12816	-1.45793	5.45198	0
1.0913	4.95163	6.2082	63.8497	8.81262	0
1.0920	8.02892	4.66818	121.195	7.28027	0
1.0927	3.44096	-1.44377	73.3076	9.41766	0
1.0933	0.391655	-4.18693	13.1961	12.4692	0
1.0940	3.74869	-2.35816	26.3175	11.5551	0
1.0947	4.95163	-1.44377	43.4014	13.995	0
1.0953	1.31484	-0.818135	39.4388	16.744	0
1.0960	-0.223803	-1.44377	44.2986	13.995	0
1.0967	1.31484	-3.89817	46.4294	11.8642	0
1.0973	2.82551	-3.89817	42.1677	13.3899	0
1.0980	4.05642	-1.44377	36.9715	11.2525	0
1.0987	5.25936	-1.44377	25.0838	5.75451	0
1.0993	2.21005	-4.18693	16.8222	4.22874	0
1.1000	-3.27311	-4.47568	5.53265	3.01207	0
1.1007	-5.11948	-2.35816	-12.7475	-0.348559	0
1.1013	-2.96538	-0.529382	-11.5513	-2.47937	0
1.1020	-3.27311	-1.44377	-19.4764	-4.61676	0
1.1027	-4.1963	-2.35816	-38.093	-7.97739	0
1.1033	-1.45472	1.01064	5.86909	-8.89154	0
1.1040	-0.223803	2.55066	48.8966	-9.50316	0
1.1047	-4.1963	-3.27254	-21.0091	-11.6405	0
1.1053	-7.86107	-6.93009	-98.5035	-13.4688	0
1.1060	-7.86107	-3.5613	-86.6158	-13.7714	0
1.1067	-6.32242	-0.529382	-75.6253	-13.4688	0
1.1073	-4.1963	-1.44377	-87.8495	-11.0289	0
1.1080	-4.1963	-1.44377	-67.9992	-8.27991	0
1.1087	-4.81176	-0.818135	-52.7471	-5.84	0
1.1093	-3.58084	-0.529382	-49.9807	-2.78847	0
1.1100	-3.58084	0.385005	-25.8689	-0.348559	0
1.1107	-3.88857	1.29939	-16.7475	2.40045	0
1.1113	0.391655	0.385005	-6.05601	6.67523	0
1.1120	4.05642	-1.44377	63.5133	9.72676	0
1.1127	3.13324	-2.35816	126.69	11.2525	0
1.1133	2.82551	0.0962512	98.3166	12.1667	0
1.1140	5.87482	2.21378	35.4389	12.7783	0
1.1147	8.6164	4.04255	38.8033	13.995	0
1.1153	11.386	7.7001	110.242	15.8298	0
1.1160	11.9734	7.12259	145.942	13.6924	0
1.1167	9.84731	0.385005	85.4944	11.5551	0
1.1173	7.72119	-5.10132	18.9904	12.1667	0
1.1180	4.95163	-5.72695	12.8597	9.41766	0
1.1187	3.13324	-3.5613	13.7942	4.22874	0
1.1193	4.05642	-0.529382	-3.92519	3.01207	0
1.1200	3.44096	-1.44377	-13.9811	1.17721	0
1.1207	-0.531531	-3.5613	-22.8409	-3.40009	0
1.1213	-2.34993	-1.44377	-35.6631	-5.84	0
1.1220	-4.1963	0.385005	-46.6537	-7.97739	0
1.1227	-4.81176	-2.0694	-57.0087	-11.9431	0
1.1233	-2.34993	-0.192502	-61.6068	-14.383	0
1.1240	-2.96538	1.29939	-71.9618	-14.6921	0
1.1247	-6.32242	-2.64691	-82.9523	-12.2456	0
1.1253	-6.01469	-3.27254	-68.8964	-11.9431	0
1.1260	-6.32242	0.385005	-61.9058	-15.6062	0
1.1267	-7.55334	1.63627	-64.6348	-14.9946	0
1.1273	-2.34993	5.58257	-10.6167	-8.89154	0
1.1280	0.699383	8.61448	40.9341	-7.05667	0
1.1287	-3.27311	3.12816	-6.95319	-7.05667	0
1.1293	-3.88857	-0.192502	-63.7376	-4.61676	0
1.1300	-1.45472	3.12816	-46.0182	-4.00514	0
1.1307	-2.34993	2.21378	-22.5418	-3.09099	0
1.1313	-2.0422	-1.44377	-13.9811	3.92622	0
1.1320	1.00711	1.92502	6.16815	11.2525	0
1.1327	2.21005	6.78571	19.2895	12.1667	0
1.1333	3.13324	6.78571	27.8128	10.6409	0
1.1340	4.05642	2.55066	39.7379	12.1667	0
1.1347	4.05642	0.385005	45.2331	14.6066	0
1.1353	4.05642	2.21378	53.4573	13.995	0
1.1360	4.36415	3.12816	55.8872	11.5551	0
1.1367	3.74869	0.385005	48.8966	11.2525	0
1.1373	4.05642	-1.44377	59.2517	11.5551	0
1.1380	6.49028	-3.27254	56.8218	8.81262	0
1.1387	8.6164	-6.30446	40.6351	6.06361	0
1.1393	8.92413	-5.39007	82.7654	4.53784	0
1.1400	7.72119	-3.5613	116.933	1.17721	0
1.1407	4.05642	-7.21884	39.1024	-2.78847	0
1.1413	-0.531531	-7.21884	-46.3172	-4.31424	0
1.1420	-3.27311	1.29939	-51.2144	-6.75415	0
1.1427	-4.1963	7.41134	-53.6442	-11.6405	0
1.1433	-4.81176	5.87133	-71.3637	-14.6921	0
1.1440	-6.93788	2.21378	-67.9992	-14.0805	0
1.1447	-9.064	0.0962512	-69.831	-13.4688	0
1.1453	-9.67946	-0.529382	-79.5879	-14.383	0
1.1460	-9.064	-0.192502	-76.2234	-13.4688	0
1.1467	-8.75628	0.0962512	-71.9618	-12.5547	0
1.1473	-9.064	1.01064	-68.5974	-12.2456	0
1.1480	-10.2949	0.0962512	-64.3357	-10.7198	0
1.1487	-9.37173	-1.15501	-53.6442	-7.97739	0
1.1493	-5.39924	0.0962512	-24.0371	-7.05667	0
1.1500	-2.96538	0.385005	-8.48588	-5.22838	0
1.1507	-2.96538	0.385005	0.971952	0.263063	0
1.1513	-0.531531	4.66818	67.1768	4.84036	0
1.1520	3.13324	7.12259	122.129	6.06361	0
1.1527	3.13324	2.83941	72.6721	7.58937	0
1.1533	1.31484	0.385005	14.3924	9.72676	0
1.1540	1.31484	2.21378	26.3175	10.3384	0
1.1547	3.44096	1.29939	42.7659	11.5551	0
1.1553	4.67188	0.385005	42.4668	14.3041	0
1.1560	3.44096	1.63627	48.8966	14.6066	0
1.1567	3.13324	1.29939	48.8966	12.7783	0
1.1573	4.67188	1.29939	45.5322	11.8642	0
1.1580	4.05642	1.29939	39.7379	10.3384	0
1.1587	0.391655	-0.529382	23.8502	7.58937	0
1.1593	-1.45472	-1.15501	15.626	4.53784	0
1.1600	-1.14699	0.721884	7.70085	-0.348559	0
1.1607	-1.76245	1.01064	-8.78495	-4.92586	0
1.1613	-4.50403	0.385005	-10.3176	-7.05667	0
1.1620	-6.32242	1.29939	-18.8783	-9.80568	0
1.1627	-4.81176	1.29939	-31.0651	-12.8572	0
1.1633	-2.34993	1.29939	13.1961	-12.2456	0
1.1640	-3.58084	1.29939	47.0649	-11.6405	0
1.1647	-6.63015	-2.0694	-21.6072	-15.6062	0
1.1653	-7.86107	-4.18693	-93.9429	-16.8229	0
1.1660	-9.064	-1.73252	-89.0457	-13.7714	0
1.1667	-9.98719	-1.73252	-76.5599	-12.8572	0
1.1673	-8.47652	-4.18693	-80.2234	-13.1663	0
1.1680	-6.63015	-3.5613	-69.2329	-9.80568	0
1.1687	-6.93788	-3.5613	-56.1115	-4.92586	0
1.1693	-7.86107	-7.21884	-42.9902	-3.40009	0
1.1700	-6.32242	-6.0157	-28.0371	-2.47937	0
1.1707	-3.27311	-1.44377	-15.2148	1.78883	0
1.1713	-0.83926	-0.818135	6.16815	6.67523	0
1.1720	0.391655	-1.44377	18.654	7.58937	0
1.1727	1.90232	0.385005	21.7194	7.58937	0
1.1733	3.44096	-0.529382	45.8313	10.0293	0
1.1740	3.74869	-3.27254	59.8872	12.7783	0
1.1747	5.25936	0.385005	62.317	12.7783	0
1.1753	10.155	7.12259	121.83	12.7783	0
1.1760	10.7705	7.7001	168.821	13.995	0
1.1767	6.49028	4.04255	102.578	14.6066	0
1.1773	4.67188	1.29939	28.7473	11.5551	0
1.1780	5.56709	-0.192502	28.4483	7.8919	0
1.1787	4.36415	-0.818135	25.3829	5.14946	0
1.1793	3.13324	0.385005	5.86909	3.3146	0
1.1800	3.13324	-1.44377	3.10277	1.17721	0
1.1807	2.82551	-4.47568	-9.08401	-2.47937	0
1.1813	1.00711	-4.18693	-26.8034	-6.14253	0
1.1820	-1.14699	-4.18693	-34.4295	-7.66829	0
1.1827	-2.34993	-7.84447	-47.2518	-8.58244	0
1.1833	-2.65766	-9.38449	-55.7751	-11.0289	0
1.1840	-4.1963	-8.75886	-62.803	-11.9431	0
1.1847	-6.32242	-7.55572	-71.6627	-12.2456	0
1.1853	-7.24561	-1.73252	-58.8405	-14.6921	0
1.1860	-4.81176	4.04255	-53.0461	-14.383	0
1.1867	0.391655	8.61448	-58.2423	-9.50316	0
1.1873	4.05642	14.1489	-6.05601	-7.05667	0
1.1880	3.13324	11.9833	48.2611	-8.27991	0
1.1887	0.391655	3.12816	3.40183	-7.66829	0
1.1893	-1.76245	1.29939	-54.5788	-4.61676	0
1.1900	-2.34993	4.66818	-40.822	-1.56523	0
1.1907	-1.76245	4.37943	-18.5792	2.09793	0
1.1913	0.699383	3.46504	-10.0186	5.45198	0
1.1920	3.13324	2.21378	9.5326	8.50352	0
1.1927	2.82551	0.0962512	25.0838	10.3384	0
1.1933	1.31484	1.92502	34.8407	11.2525	0
1.1940	1.90232	3.7538	41.5696	13.3899	0
1.1947	6.49028	1.92502	42.7659	14.9157	0
1.1953	9.84731	1.92502	54.3919	14.9157	0
1.1960	8.6164	2.21378	55.5882	13.995	0
1.1967	5.56709	0.385005	45.8313	13.0808	0
1.1973	3.13324	0.385005	61.0834	11.2525	0
1.1980	1.00711	-1.15501	61.7189	8.50352	0
1.1987	2.82551	-3.89817	42.1677	4.84036	0
1.1993	6.49028	1.01064	85.4944	1.78883	0
1.2000	5.25936	5.87133	121.195	0.572162	0
1.2007	0.391655	0.385005	43.4014	-3.09099	0
1.2013	-1.14699	-6.0157	-38.6911	-7.97739	0
1.2020	-2.65766	-4.18693	-43.2892	-8.89154	0
1.2027	-7.24561	-2.35816	-48.7845	-9.80568	0
1.2033	-8.75628	-4.81256	-65.2703	-12.8572	0
1.2040	-8.47652	-5.39007	-63.4385	-14.383	0
1.2047	-10.6026	-2.35816	-71.6627	-14.383	0
1.2053	-10.9104	-1.44377	-79.2888	-15.9087	0
1.2060	-8.75628	-2.98379	-73.1954	-15.2971	0
1.2067	-8.16879	-1.44377	-73.7935	-11.6405	0
1.2073	-7.86107	0.385005	-67.4011	-9.19406	0
1.2080	-7.55334	-0.529382	-55.476	-8.27991	0
1.2087	-9.064	-0.192502	-49.6817	-5.22838	0
1.2093	-7.55334	1.29939	-24.6726	-1.87433	0
1.2100	-4.1963	-1.15501	-6.05601	2.09793	0
1.2107	-2.34993	-1.15501	1.27101	6.67523	0
1.2113	1.59459	4.95694	65.9806	8.201	0
1.2120	4.95163	4.95694	125.793	7.28027	0
1.2127	2.82551	-1.44377	76.672	10.0293	0
1.2133	1.31484	-2.64691	17.1587	14.9157	0
1.2140	3.13324	-3.5613	31.4763	15.2182	0
1.2147	3.13324	-6.64133	44.5976	13.6924	0
1.2153	2.51778	-3.89817	39.1024	14.6066	0
1.2160	3.13324	0.385005	46.4294	14.6066	0
1.2167	3.74869	-4.18693	46.7284	13.3899	0
1.2173	4.95163	-7.84447	42.4668	13.6924	0
1.2180	5.25936	-2.0694	40.0369	10.6409	0
1.2187	3.13324	0.721884	26.9156	4.84036	0
1.2193	2.21005	-3.89817	18.0559	3.92622	0
1.2200	2.82551	-6.0157	9.5326	5.45198	0
1.2207	2.21005	-2.98379	-10.0186	0.263063	0
1.2213	-0.531531	-2.0694	-12.7475	-6.45162	0
1.2220	-3.27311	-3.27254	-20.0745	-7.97739	0
1.2227	-2.34993	0.0962512	-35.3641	-9.19406	0
1.2233	1.31484	4.95694	6.46722	-12.5547	0
1.2240	0.391655	4.04255	43.4014	-13.4688	0
1.2247	-2.96538	0.385005	-24.3736	-12.8572	0
1.2253	-5.39924	-2.0694	-98.2045	-13.4688	0
1.2260	-7.55334	-2.35816	-91.1765	-12.5547	0
1.2267	-6.63015	1.01064	-79.2888	-10.7198	0
1.2273	-4.1963	4.66818	-84.7841	-9.50316	0
1.2280	-5.11948	3.7538	-73.1954	-7.97739	0
1.2287	-6.01469	2.21378	-58.5414	-5.22838	0
1.2293	-5.11948	2.21378	-46.0182	-1.87433	0
1.2300	-6.32242	-1.44377	-31.7006	0.263063	0
1.2307	-3.27311	-4.81256	-21.0091	3.3146	0
1.2313	2.21005	-1.73252	-2.69156	9.41766	0
1.2320	0.391655	2.21378	10.4298	13.0808	0
1.2327	-0.223803	4.04255	16.2241	12.1667	0
1.2333	6.798	3.46504	42.4668	11.5551	0
1.2340	8.02892	-0.818135	55.8872	13.0808	0
1.2347	6.798	-1.73252	55.8872	14.6066	0
1.2353	13.2044	3.12816	114.503	16.1324	0
1.2360	15.9459	2.83941	161.493	15.2182	0
1.2367	9.84731	-2.35816	96.4849	12.7783	0
1.2373	6.49028	-2.35816	23.2521	13.6924	0
1.2380	6.798	0.721884	23.2521	13.3899	0
1.2387	5.56709	0.385005	21.4203	6.06361	0
1.2393	4.95163	-1.44377	2.20558	-0.348559	0
1.2400	4.05642	-1.73252	-2.3925	-0.0394595	0
1.2407	2.21005	-0.529382	-13.383	-0.651081	0
1.2413	2.21005	1.29939	-27.4016	-7.05667	0
1.2420	2.82551	1.29939	-37.1585	-11.9431	0
1.2427	-0.223803	2.83941	-54.2798	-11.6405	0
1.2433	-3.88857	4.66818	-60.6722	-11.0289	0
1.2440	-4.1963	1.29939	-63.4385	-15.2971	0
1.2447	-3.27311	-0.529382	-74.3917	-18.0461	0
1.2453	-6.01469	3.12816	-64.6348	-15.6062	0
1.2460	-9.67946	1.29939	-56.7096	-13.1663	0
1.2467	-8.16879	-1.44377	-59.1395	-13.4688	0
1.2473	-2.65766	4.04255	-5.12144	-12.5547	0
1.2480	-0.531531	6.78571	48.5602	-8.89154	0
1.2487	-2.96538	0.0962512	0.971952	-5.5309	0
1.2493	-4.81176	-3.5613	-58.2423	-3.09099	0
1.2500	-1.45472	-3.27254	-42.0556	-0.953604	0
1.2507	3.13324	-4.47568	-18.8783	0.874685	0
1.2513	3.13324	-2.35816	-10.9158	2.70297	0
1.2520	1.90232	3.12816	8.89709	4.84036	0
1.2527	3.74869	2.83941	22.953	8.201	0
1.2533	4.05642	1.63627	31.1772	11.5551	0
1.2540	2.82551	7.7001	38.8033	13.0808	0
1.2547	5.56709	11.0689	39.7379	13.995	0
1.2553	10.4628	6.2082	49.4948	14.3041	0
1.2560	9.23186	1.92502	56.5227	12.7783	0
1.2567	5.56709	1.92502	48.8966	11.5551	0
1.2573	6.798	-0.529382	57.1208	10.9434	0
1.2580	9.23186	-4.81256	55.2891	8.50352	0
1.2587	8.92413	-2.64691	39.7379	6.36613	0
1.2593	8.92413	1.63627	81.5318	5.75451	0
1.2600	7.41346	-0.529382	118.765	2.70297	0
1.2607	3.44096	-6.93009	42.4668	-2.78847	0
1.2613	-0.223803	-11.502	-46.3172	-6.45162	0
1.2620	-3.27311	-13.3308	-52.448	-8.89154	0
1.2627	-4.1963	-13.3308	-51.2144	-12.5547	0
1.2633	-3.27311	-13.042	-69.5319	-14.0805	0
1.2640	-3.88857	-13.9564	-70.13	-14.383	0
1.2647	-7.86107	-14.2452	-71.3637	-14.6921	0
1.2653	-8.75628	-13.9564	-77.4571	-14.9946	0
1.2660	-6.93788	-12.7052	-76.8589	-14.383	0
1.2667	-6.32242	-7.84447	-76.5599	-13.1663	0
1.2673	-7.55334	-2.64691	-67.9992	-11.6405	0
1.2680	-7.24561	3.12816	-58.2423	-10.1082	0
1.2687	-4.50403	15.0633	-52.7471	-5.22838	0
1.2693	-1.14699	25.1216	-28.0371	-0.0394595	0
1.2700	-0.531531	22.3784	-9.71952	3.01207	0
1.2707	-1.14699	16.5552	-0.560741	7.28027	0
1.2713	3.13324	16.8921	65.6815	12.1667	0
1.2720	8.30867	14.7264	125.195	13.3899	0
1.2727	8.30867	6.78571	76.9711	12.1667	0
1.2733	4.05642	2.21378	17.1587	12.7783	0
1.2740	2.51778	2.21378	29.0464	13.995	0
1.2747	6.49028	1.92502	43.1023	13.995	0
1.2753	9.53959	0.721884	42.4668	13.995	0
1.2760	6.798	2.21378	51.9246	13.995	0
1.2767	3.13324	4.37943	47.3639	11.8642	0
1.2773	4.05642	3.12816	38.8033	9.41766	0
1.2780	5.56709	0.0962512	37.9061	8.201	0
1.2787	4.67188	0.0962512	24.1493	6.36613	0
1.2793	3.44096	1.29939	14.3924	4.53784	0
1.2800	1.59459	0.0962512	6.76628	3.01207	0
1.2807	-0.83926	-1.44377	-12.1494	-2.47937	0
1.2813	-2.34993	-0.192502	-15.5138	-7.97739	0
1.2820	-4.1963	1.01064	-21.3082	-7.97739	0
1.2827	-5.39924	1.92502	-33.5323	-7.97739	0
1.2833	-2.65766	3.12816	9.5326	-9.80568	0
1.2840	-1.14699	0.385005	46.1303	-11.0289	0
1.2847	-5.11948	-5.10132	-21.9063	-12.2456	0
1.2853	-8.47652	-6.93009	-94.84	-13.7714	0
1.2860	-7.55334	-7.55572	-87.513	-12.8572	0
1.2867	-7.86107	-8.47011	-76.5599	-11.6405	0
1.2873	-9.37173	-5.72695	-82.0551	-10.4173	0
1.2880	-8.47652	-4.18693	-67.7002	-7.66829	0
1.2887	-6.01469	-6.93009	-52.7471	-4.92586	0
1.2893	-5.11948	-6.30446	-42.6537	-2.47937	0
1.2900	-4.81176	-4.18693	-30.766	0.263063	0
1.2907	-2.65766	-6.64133	-21.0091	2.09793	0
1.2913	1.00711	-6.93009	-2.3925	5.14946	0
1.2920	1.59459	-3.27254	11.9625	11.2525	0
1.2927	0.699383	-1.44377	16.8222	13.995	0
1.2933	5.25936	-0.818135	42.4668	13.0808	0
1.2940	10.4628	-0.529382	57.719	14.9157	0
1.2947	8.92413	-2.35816	58.0554	18.2697	0
1.2953	8.30867	-1.44377	114.503	17.6581	0
1.2960	10.7705	0.385005	162.391	14.3041	0
1.2967	10.155	-4.18693	100.148	12.1667	0
1.2973	8.6164	-9.67325	26.3175	11.2525	0
1.2980	6.798	-7.84447	24.1493	10.3384	0
1.2987	2.82551	-6.0157	23.2521	7.28027	0
1.2993	-0.531531	-10.5876	4.93452	3.92622	0
1.3000	-0.83926	-11.2133	-1.45793	1.17721	0
1.3007	-2.34993	-2.98379	-13.6821	-1.2627	0
1.3013	-2.34993	3.46504	-28.3361	-5.22838	0
1.3020	-0.223803	1.63627	-36.8594	-11.0289	0
1.3027	-0.531531	-1.44377	-50.9153	-16.2178	0
1.3033	-3.58084	-1.44377	-56.1115	-15.9087	0
1.3040	-6.93788	-2.0694	-60.9713	-13.4688	0
1.3047	-8.16879	-2.0694	-73.7935	-14.383	0
1.3053	-6.32242	-1.73252	-63.4385	-15.6062	0
1.3060	-4.81176	-2.98379	-56.1115	-15.6062	0
1.3067	-6.01469	-0.192502	-59.1395	-14.383	0
1.3073	-3.58084	7.12259	-6.35507	-10.1082	0
1.3080	1.31484	8.32573	47.3639	-7.05667	0
1.3087	-0.223803	1.63627	1.27101	-8.58244	0
1.3093	-5.70697	-2.64691	-56.7096	-7.97739	0
1.3100	-5.70697	-1.73252	-41.4575	-1.2627	0
1.3107	-1.45472	1.29939	-17.0465	2.40045	0
1.3113	-1.14699	4.04255	-8.48588	1.48631	0
1.3120	-2.34993	5.58257	8.89709	5.14946	0
1.3127	-0.223803	5.58257	21.7194	10.0293	0
1.3133	2.82551	4.95694	32.4108	10.9434	0
1.3140	2.82551	3.46504	43.4014	12.4692	0
1.3147	3.13324	3.7538	46.1303	14.6066	0
1.3153	4.05642	5.58257	54.3919	12.7783	0
1.3160	2.82551	3.7538	58.0554	12.1667	0
1.3167	3.13324	-0.529382	50.7284	12.7783	0
1.3173	4.05642	-0.529382	60.7844	9.72676	0
1.3180	2.21005	1.92502	59.2517	8.50352	0
1.3187	3.13324	0.385005	42.1677	9.41766	0
1.3193	8.30867	0.385005	82.7654	3.92622	0
1.3200	6.18255	1.92502	119.7	-3.09099	0
1.3207	-0.531531	-0.818135	42.1677	-3.70261	0
1.3213	-1.14699	-4.18693	-44.1864	-6.45162	0
1.3220	-1.45472	-2.64691	-45.121	-11.0289	0
1.3227	-4.50403	-2.35816	-48.149	-11.3314	0
1.3233	-3.27311	-3.27254	-71.0646	-12.5547	0
1.3240	-3.88857	1.01064	-64.6348	-16.2178	0
1.3247	-8.75628	4.37943	-68.2983	-17.132	0
1.3253	-8.75628	4.04255	-81.4196	-18.6578	0
1.3260	-6.93788	3.12816	-70.13	-20.1835	0
1.3267	-8.75628	2.21378	-75.0272	-18.0461	0
1.3273	-6.93788	1.29939	-74.7281	-14.9946	0
1.3280	-4.50403	3.7538	-8.18682	-12.5547	0
1.3287	-4.50403	6.2082	48.8966	-7.05667	0
1.3293	-2.34993	6.78571	20.8222	-3.09099	0
1.3300	-1.14699	7.41134	-29.8688	-1.56523	0
1.3307	-0.531531	7.7001	-19.7755	2.09793	0
1.3313	5.25936	7.7001	56.2237	7.58937	0
1.3320	10.155	8.03698	109.606	11.5551	0
1.3327	6.798	6.78571	64.7469	13.995	0
[truncated: 53,512 more rows]
