# Supplementary material for: Identification of Haptic Based Guiding Using Hard Reins
Source: PLoS One. 2015 Jul 22;10(7):e0132020. doi: 10.1371/journal.pone.0132020 (PMC4511788; doi:10.1371/journal.pone.0132020)
Supplement: S3 File — (ZIP) [file pone.0132020.s003.zip › EMGData1/Subject7/T20/t20.txt]

0.0000	0.384559	-0.821399	16.1394	-2.23362	0
0.0007	0.384559	-0.821399	16.1394	-1.9234	0
0.0013	0.384559	-0.821399	16.1394	1.12567	0
0.0020	0.384559	-0.821399	16.1394	1.12567	0
0.0027	0.384559	-0.821399	16.1394	-0.709086	0
0.0033	0.384559	-0.821399	16.1394	1.12567	0
0.0040	0.384559	-0.821399	16.1394	3.87338	0
0.0047	0.384559	-0.821399	16.1394	2.34885	0
0.0053	0.384559	-0.821399	16.1394	0.212726	0
0.0060	0.384559	-0.821399	16.1394	2.03862	0
0.0067	0.384559	-0.821399	16.1394	3.56316	0
0.0073	0.384559	-0.821399	16.1394	2.03862	0
0.0080	0.384559	-0.821399	16.1394	1.12567	0
0.0087	0.384559	-0.821399	16.1394	2.03862	0
0.0093	0.384559	-0.821399	16.1394	0.514087	0
0.0100	0.384559	-0.821399	16.1394	-0.709086	0
0.0107	0.384559	-0.821399	16.1394	1.42704	0
0.0113	0.384559	-0.821399	16.1394	2.03862	0
0.0120	0.384559	-0.821399	16.1394	-0.709086	0
0.0127	0.384559	-0.821399	16.1394	-2.53498	0
0.0133	0.384559	-0.821399	16.1394	-0.709086	0
0.0140	0.384559	-0.821399	16.1394	0.514087	0
0.0147	0.384559	-0.821399	16.1394	-1.62203	0
0.0153	0.384559	-0.821399	16.1394	-2.84521	0
0.0160	0.384559	-0.821399	16.1394	-2.84521	0
0.0167	0.384559	-0.821399	16.1394	-1.62203	0
0.0173	0.384559	-0.821399	16.1394	0.212726	0
0.0180	0.384559	-0.821399	16.1394	1.73726	0
0.0187	0.384559	-0.821399	16.1394	2.03862	0
0.0193	0.384559	-0.821399	16.1394	1.42704	0
0.0200	0.384559	-0.821399	16.1394	-1.62203	0
0.0207	0.384559	-0.821399	16.1394	-4.6711	0
0.0213	0.384559	-0.821399	16.1394	-2.23362	0
0.0220	0.384559	-0.821399	16.1394	1.42704	0
0.0227	0.384559	-0.821399	16.1394	-0.398861	0
0.0233	0.384559	-0.821399	16.1394	-2.53498	0
0.0240	4.94911	-0.821399	16.1394	-1.62203	0
0.0247	-4.49767	-0.821399	16.1394	-0.0974993	0
0.0253	-15.4994	-0.821399	16.1394	2.65021	0
0.0260	-12.4397	-0.821399	16.1394	4.78633	0
0.0267	-10.2995	-0.821399	16.1394	2.03862	0
0.0273	-11.821	-0.821399	16.1394	1.42704	0
0.0280	-9.3799	-0.821399	16.1394	4.48497	0
0.0287	-9.69758	-0.821399	16.1394	1.42704	0
0.0293	-11.821	-0.821399	16.1394	-3.14657	0
0.0300	-9.07895	-0.821399	16.1394	-1.62203	0
0.0307	-11.5201	-0.821399	16.1394	-0.709086	0
0.0313	-13.3593	-0.821399	16.1394	-3.75816	0
0.0320	-0.835999	-0.821399	16.1394	-1.31181	0
0.0327	8.61079	-0.821399	16.1394	2.96043	0
0.0333	-0.23408	-0.821399	16.1394	1.12567	0
0.0340	-12.4397	-0.821399	16.1394	-1.01045	0
0.0347	-12.4397	-0.821399	16.1394	0.514087	0
0.0353	0.384559	-0.821399	16.1394	0.824312	0
0.0360	0.384559	-0.821399	16.1394	-0.0974993	0
0.0367	0.384559	-0.821399	16.1394	-0.398861	0
0.0373	0.384559	-0.821399	16.1394	-0.709086	0
0.0380	0.384559	-0.821399	16.1394	-1.01045	0
0.0387	0.384559	-0.821399	16.1394	-0.709086	0
0.0393	0.384559	-0.821399	16.1394	0.212726	0
0.0400	0.384559	-0.821399	16.1394	-1.01045	0
0.0407	0.384559	-0.821399	16.1394	-2.53498	0
0.0413	0.384559	-0.821399	16.1394	-1.01045	0
0.0420	0.384559	-0.821399	16.1394	1.12567	0
0.0427	0.384559	-0.821399	16.1394	0.824312	0
0.0433	0.384559	-0.821399	16.1394	0.212726	0
0.0440	0.384559	-0.821399	16.1394	0.212726	0
0.0447	0.384559	-0.821399	16.1394	-1.01045	0
0.0453	0.384559	-0.821399	16.1394	0.212726	0
0.0460	0.384559	-0.821399	16.1394	2.03862	0
0.0467	0.384559	-0.821399	16.1394	0.212726	0
0.0473	0.384559	-0.821399	16.1394	-1.9234	0
0.0480	11.6705	-0.821399	16.1394	-0.0974993	0
0.0487	1.60512	-0.821399	16.1394	0.212726	0
0.0493	-9.07895	-0.821399	16.1394	-1.62203	0
0.0500	-8.15935	-0.821399	16.1394	-1.01045	0
0.0507	-4.81535	-0.821399	16.1394	-0.709086	0
0.0513	-5.11631	-0.821399	16.1394	-2.84521	0
0.0520	-4.49767	-0.821399	16.1394	-1.62203	0
0.0527	-5.11631	-0.821399	16.1394	0.824312	0
0.0533	-7.25647	-0.821399	16.1394	0.212726	0
0.0540	-6.63783	-0.821399	16.1394	-0.709086	0
0.0547	-6.93879	-0.821399	16.1394	-0.0974993	0
0.0553	-6.93879	-0.821399	16.1394	-1.31181	0
0.0560	2.508	-0.821399	16.1394	-3.14657	0
0.0567	12.2725	-0.821399	16.1394	-1.62203	0
0.0573	6.78831	-0.821399	16.1394	0.212726	0
0.0580	-6.33687	-0.821399	16.1394	-1.9234	0
0.0587	-7.55743	-0.821399	16.1394	-2.84521	0
0.0593	4.94911	-0.821399	16.1394	1.73726	0
0.0600	11.3696	-0.821399	16.1394	2.65021	0
0.0607	0.384559	-0.821399	16.1394	-1.9234	0
0.0613	-9.69758	-0.821399	16.1394	-2.84521	0
0.0620	-9.07895	-0.821399	16.1394	-0.709086	0
0.0627	-8.47703	-0.821399	16.1394	-0.398861	0
0.0633	-8.77799	-0.821399	16.1394	0.824312	0
0.0640	-4.19671	-0.821399	16.1394	1.12567	0
0.0647	-1.7556	-0.821399	16.1394	-1.31181	0
0.0653	-2.37424	-0.821399	16.1394	0.514087	0
0.0660	-0.23408	-0.821399	16.1394	3.87338	0
0.0667	-1.7556	-0.821399	16.1394	1.42704	0
0.0673	-1.45464	-0.821399	16.1394	-0.709086	0
0.0680	11.6705	-0.821399	16.1394	1.42704	0
0.0687	18.6929	-0.821399	16.1394	0.514087	0
0.0693	8.30983	-0.821399	16.1394	-0.398861	0
0.0700	-0.835999	-0.821399	16.1394	2.96043	0
0.0707	1.60512	-0.821399	16.1394	2.34885	0
0.0713	8.61079	-0.821399	16.1394	-1.62203	0
0.0720	12.5901	-0.821399	16.1394	-1.62203	0
0.0727	5.26679	-0.821399	16.1394	1.12567	0
0.0733	-6.33687	-0.821399	16.1394	2.96043	0
0.0740	-7.85839	-0.821399	16.1394	2.96043	0
0.0747	-4.19671	-0.821399	16.1394	2.34885	0
0.0753	-6.03591	-0.821399	16.1394	1.73726	0
0.0760	-7.55743	-0.821399	16.1394	2.03862	0
0.0767	-6.93879	-0.821399	16.1394	2.03862	0
0.0773	-6.63783	-0.821399	16.1394	0.514087	0
0.0780	-6.03591	-0.821399	16.1394	0.212726	0
0.0787	-6.93879	-0.821399	16.1394	-0.0974993	0
0.0793	-5.71823	-0.821399	16.1394	-2.23362	0
0.0800	3.72855	-0.821399	16.1394	-3.44793	0
0.0807	10.45	-0.821399	16.1394	-2.23362	0
0.0813	5.86871	-0.821399	16.1394	-1.9234	0
0.0820	-5.11631	-0.821399	16.1394	-1.62203	0
0.0827	-8.15935	-0.821399	16.1394	1.12567	0
0.0833	4.34719	-0.821399	16.1394	2.96043	0
0.0840	14.7136	-0.821399	16.1394	0.212726	0
0.0847	5.86871	-0.821399	16.1394	-3.44793	0
0.0853	-4.81535	-0.821399	16.1394	-3.44793	0
0.0860	-2.97616	-0.821399	16.1394	-1.62203	0
0.0867	-2.05656	-0.821399	16.1394	1.12567	0
0.0873	-3.59479	-0.821399	16.1394	1.42704	0
0.0880	0.384559	-0.821399	16.1394	-0.709086	0
0.0887	2.20704	-0.821399	16.1394	-0.398861	0
0.0893	0.384559	-0.821399	16.1394	2.03862	0
0.0900	0.685519	-0.821399	16.1394	1.12567	0
0.0907	0.0668799	-0.821399	16.1394	-1.62203	0
0.0913	2.82568	-0.821399	16.1394	-0.0974993	0
0.0920	14.1117	-0.821399	16.1394	2.34885	0
0.0927	19.5958	-0.821399	16.1394	3.2618	0
0.0933	9.53038	-0.821399	16.1394	3.2618	0
0.0940	-2.05656	-0.821399	16.1394	2.34885	0
0.0947	-3.59479	-0.821399	16.1394	1.42704	0
0.0953	4.64815	-0.821399	16.1394	-0.398861	0
0.0960	4.34719	-0.821399	16.1394	-1.62203	0
0.0967	4.34719	-0.821399	16.1394	0.824312	0
0.0973	4.34719	-0.821399	16.1394	3.56316	0
0.0980	4.34719	-0.821399	16.1394	0.514087	0
0.0987	4.34719	-0.821399	16.1394	-2.53498	0
0.0993	4.34719	-0.821399	16.1394	-1.31181	0
0.1000	4.34719	-0.821399	16.1394	-0.398861	0
0.1007	4.34719	-0.821399	16.1394	-0.398861	0
0.1013	4.34719	-0.821399	16.1394	1.73726	0
0.1020	4.34719	-0.821399	16.1394	2.34885	0
0.1027	4.34719	-0.821399	16.1394	1.12567	0
0.1033	4.34719	-0.821399	16.1394	0.514087	0
0.1040	4.34719	-0.821399	16.1394	-0.398861	0
0.1047	4.34719	-0.821399	16.1394	-0.709086	0
0.1053	4.34719	-0.821399	16.1394	2.03862	0
0.1060	4.34719	-0.821399	16.1394	2.96043	0
0.1067	4.34719	-0.821399	16.1394	0.514087	0
0.1073	4.34719	-0.821399	16.1394	1.12567	0
0.1080	10.7509	-0.821399	16.1394	1.73726	0
0.1087	2.20704	-0.821399	16.1394	-2.23362	0
0.1093	-8.47703	-0.821399	16.1394	-4.05952	0
0.1100	-8.47703	-0.821399	16.1394	-1.62203	0
0.1107	-6.33687	-0.821399	16.1394	0.212726	0
0.1113	-6.93879	-0.821399	16.1394	0.212726	0
0.1120	-5.71823	-0.821399	16.1394	-0.709086	0
0.1127	-5.11631	-0.821399	16.1394	-2.53498	0
0.1133	-6.33687	-0.821399	16.1394	-0.709086	0
0.1140	-5.41727	-0.821399	16.1394	1.12567	0
0.1147	-6.93879	-0.821399	16.1394	0.212726	0
0.1153	-9.07895	-0.821399	16.1394	-0.0974993	0
0.1160	-0.23408	-0.821399	16.1394	1.12567	0
0.1167	9.53038	-0.821399	16.1394	-0.398861	0
0.1173	1.60512	-0.821399	16.1394	-0.709086	0
0.1180	-14.2621	-0.821399	16.1394	1.12567	0
0.1187	-14.2621	-0.821399	16.1394	0.514087	0
0.1193	-0.535039	-0.821399	16.1394	-0.0974993	0
0.1200	5.86871	-0.821399	16.1394	-0.709086	0
0.1207	-3.59479	-0.821399	16.1394	-3.44793	0
0.1213	-12.4397	-0.821399	16.1394	-3.75816	0
0.1220	-12.4397	-0.821399	16.1394	-1.01045	0
0.1227	-14.2621	-0.821399	16.1394	0.212726	0
0.1233	-15.4994	-0.821399	16.1394	-0.709086	0
0.1240	-11.2191	-0.821399	16.1394	-1.62203	0
0.1247	-9.69758	-0.821399	16.1394	-1.62203	0
0.1253	-11.5201	-0.821399	16.1394	0.212726	0
0.1260	-8.15935	-0.821399	16.1394	2.96043	0
0.1267	-7.85839	-0.821399	16.1394	2.03862	0
0.1273	-7.85839	-0.821399	16.1394	-0.398861	0
0.1280	3.42759	-0.821399	16.1394	1.12567	0
0.1287	14.1117	-0.821399	16.1394	3.56316	0
0.1293	6.78831	-0.821399	16.1394	2.03862	0
0.1300	-5.41727	-0.821399	16.1394	0.212726	0
0.1307	-5.11631	-0.821399	16.1394	1.73726	0
0.1313	4.94911	-0.821399	16.1394	1.73726	0
0.1320	10.7509	-1.73787	16.1394	-2.23362	0
0.1327	4.64815	-2.04209	16.1394	-2.53498	0
0.1333	-5.41727	-2.95856	16.1394	0.212726	0
0.1340	-9.69758	-3.87503	16.1394	-0.398861	0
0.1347	-10.6005	-2.34631	16.1394	-1.62203	0
0.1353	-11.5201	-1.73787	16.1394	-0.709086	0
0.1360	-11.5201	-3.567	16.1394	-1.62203	0
0.1367	-12.7406	-3.87503	16.1394	-2.53498	0
0.1373	-12.4397	-3.567	16.1394	0.212726	0
0.1380	-10.6005	-4.17925	16.1394	1.73726	0
0.1387	-13.3593	-4.48347	16.1394	-0.0974993	0
0.1393	-12.4397	-3.567	16.1394	0.514087	0
0.1400	-1.45464	-3.567	16.1394	2.03862	0
0.1407	5.86871	-4.48347	16.1394	-0.0974993	0
0.1413	0.986478	-5.70416	16.1394	-2.53498	0
0.1420	-7.85839	-6.92485	16.1394	-0.0974993	0
0.1427	-10.9181	-6.00838	16.1394	2.03862	0
0.1433	-1.45464	-2.95856	16.1394	0.212726	0
0.1440	7.39023	-0.821399	16.1394	-0.709086	0
0.1447	-1.45464	-0.821399	16.1394	1.73726	0
0.1453	-12.7406	-0.821399	16.1394	2.03862	0
0.1460	-9.69758	-0.821399	16.1394	0.212726	0
0.1467	-7.55743	-0.821399	16.1394	-1.31181	0
0.1473	-11.5201	-0.821399	16.1394	-0.709086	0
0.1480	-10.2995	-0.821399	16.1394	0.212726	0
0.1487	-8.77799	-0.821399	16.1394	-0.0974993	0
0.1493	-12.4397	-0.821399	16.1394	-1.62203	0
0.1500	-11.5201	-0.821399	16.1394	-1.62203	0
0.1507	-9.69758	-0.821399	16.1394	-0.398861	0
0.1513	-10.6005	-0.821399	16.1394	0.514087	0
0.1520	-2.37424	-0.821399	16.1394	2.03862	0
0.1527	7.70791	-0.821399	16.1394	2.65021	0
0.1533	0.384559	-0.821399	16.1394	-0.709086	0
0.1540	-14.2621	-0.821399	16.1394	-2.53498	0
0.1547	-14.8808	-0.821399	16.1394	-0.709086	0
0.1553	-3.89575	-0.821399	16.1394	-1.62203	0
0.1560	4.94911	-0.821399	16.1394	-4.05952	0
0.1567	4.94911	-0.821399	16.1394	-3.44793	0
0.1573	4.94911	-0.821399	16.1394	-2.53498	0
0.1580	4.94911	-0.821399	16.1394	-2.53498	0
0.1587	4.94911	-0.821399	16.1394	-0.709086	0
0.1593	4.94911	-0.821399	16.1394	-1.62203	0
0.1600	4.94911	-0.821399	16.1394	-4.98133	0
0.1607	4.94911	-0.821399	16.1394	-2.84521	0
0.1613	4.94911	-0.821399	16.1394	1.12567	0
0.1620	4.94911	-0.821399	16.1394	-0.709086	0
0.1627	4.94911	-0.821399	16.1394	-4.05952	0
0.1633	4.94911	-0.821399	16.1394	-2.23362	0
0.1640	4.94911	-0.821399	16.1394	0.212726	0
0.1647	4.94911	-0.821399	16.1394	-1.31181	0
0.1653	4.94911	-0.821399	16.1394	-2.23362	0
0.1660	4.94911	-0.821399	16.1394	-0.709086	0
0.1667	4.94911	-0.821399	16.1394	0.212726	0
0.1673	4.94911	-0.821399	16.1394	-0.398861	0
0.1680	4.04623	-0.821399	16.1394	-0.709086	0
0.1687	-6.63783	-0.821399	16.1394	-0.709086	0
0.1693	-17.3219	-0.821399	16.1394	-2.84521	0
0.1700	-15.4994	-0.821399	16.1394	-2.84521	0
0.1707	-11.821	-0.821399	16.1394	-0.709086	0
0.1713	-14.2621	-0.821399	16.1394	-0.709086	0
0.1720	-14.8808	-0.821399	16.1394	-1.62203	0
0.1727	-13.3593	-0.821399	16.1394	0.824312	0
0.1733	-15.1817	-0.821399	16.1394	1.42704	0
0.1740	-17.3219	-0.821399	16.1394	-0.0974993	0
0.1747	-17.9405	-0.821399	16.1394	0.212726	0
0.1753	-15.8004	-0.821399	16.1394	0.824312	0
0.1760	-5.71823	-0.821399	16.1394	-1.62203	0
0.1767	3.12663	-0.821399	16.1394	-2.53498	0
0.1773	-4.19671	-0.821399	16.1394	-1.62203	0
0.1780	-17.9405	-0.821399	16.1394	-1.62203	0
0.1787	-16.4023	-0.821399	16.1394	0.212726	0
0.1793	-1.15368	-0.821399	16.1394	2.34885	0
0.1800	4.94911	-0.821399	16.1394	1.42704	0
0.1807	-6.93879	-0.821399	16.1394	-0.709086	0
0.1813	-17.0209	-0.821399	16.1394	-1.01045	0
0.1820	-15.1817	-0.821399	16.1394	-1.31181	0
0.1827	-13.9612	-0.821399	16.1394	-0.709086	0
0.1833	-15.1817	-0.821399	16.1394	2.34885	0
0.1840	-12.7406	-0.821399	16.1394	3.2618	0
0.1847	-12.7406	-0.821399	16.1394	0.212726	0
0.1853	-13.0416	-0.821399	16.1394	-1.9234	0
0.1860	-7.85839	-0.821399	16.1394	-2.23362	0
0.1867	-6.93879	-0.821399	16.1394	-1.62203	0
0.1873	-8.15935	-0.821399	16.1394	0.824312	0
0.1880	2.20704	-0.821399	16.1394	2.96043	0
0.1887	10.7509	-0.821399	16.1394	2.96043	0
0.1893	4.04623	-0.821399	16.1394	1.42704	0
0.1900	-5.41727	-0.821399	16.1394	-0.709086	0
0.1907	-4.19671	-0.821399	16.1394	-2.53498	0
0.1913	4.94911	-0.821399	16.1394	-1.9234	0
0.1920	10.45	-0.821399	16.1394	0.212726	0
0.1927	1.60512	-0.821399	16.1394	2.96043	0
0.1933	-9.99854	-0.821399	16.1394	2.34885	0
0.1940	-10.6005	-0.821399	16.1394	-1.9234	0
0.1947	-9.99854	-0.821399	16.1394	-3.44793	0
0.1953	-12.4397	-0.821399	16.1394	-0.709086	0
0.1960	-11.5201	-0.821399	16.1394	-0.709086	0
0.1967	-11.5201	-0.821399	16.1394	-2.23362	0
0.1973	-13.0416	-0.821399	16.1394	-1.62203	0
0.1980	-11.5201	-0.821399	16.1394	-1.01045	0
0.1987	-13.0416	-0.821399	16.1394	-0.709086	0
0.1993	-12.1387	-0.821399	16.1394	0.212726	0
0.2000	-0.535039	-0.821399	16.1394	-0.0974993	0
0.2007	7.70791	-0.821399	16.1394	0.514087	0
0.2013	0.685519	-0.821399	16.1394	1.12567	0
0.2020	-9.69758	-0.821399	16.1394	-1.62203	0
0.2027	-10.2995	-0.821399	16.1394	-2.53498	0
0.2033	1.28744	-0.821399	16.1394	1.12567	0
0.2040	8.92847	-2.65434	16.1394	0.212726	0
0.2047	-1.15368	-4.17925	16.1394	-3.44793	0
0.2053	-11.5201	-6.62063	16.1394	-1.62203	0
0.2060	-7.85839	-5.39994	16.1394	1.12567	0
0.2067	-6.03591	-0.821399	16.1394	0.514087	0
0.2073	-10.2995	0.703513	16.1394	0.514087	0
0.2080	-8.15935	-2.34631	16.1394	1.12567	0
0.2087	-7.25647	-2.65434	16.1394	0.212726	0
0.2093	-9.69758	-0.517177	16.1394	-0.398861	0
0.2100	-5.71823	-2.34631	16.1394	-1.01045	0
0.2107	-2.6752	-5.39994	16.1394	-1.62203	0
0.2113	-4.19671	-0.212955	16.1394	-1.01045	0
0.2120	2.508	6.50274	16.1394	-0.709086	0
0.2127	11.3696	3.14489	16.1394	-0.709086	0
0.2133	4.94911	-4.48347	16.1394	-0.709086	0
0.2140	-10.9181	-6.31641	16.1394	-1.62203	0
0.2147	-14.5798	-3.26278	16.1394	-2.84521	0
0.2153	-2.97616	-0.821399	16.1394	-2.84521	0
0.2160	1.28744	-0.821399	16.1394	-0.398861	0
0.2167	1.28744	-0.821399	16.1394	2.34885	0
0.2173	1.28744	-0.821399	16.1394	2.03862	0
0.2180	1.28744	-0.821399	16.1394	-0.0974993	0
0.2187	1.28744	-0.821399	16.1394	-1.31181	0
0.2193	1.28744	-0.821399	16.1394	-2.23362	0
0.2200	1.28744	-0.821399	16.1394	-3.44793	0
0.2207	1.28744	-0.821399	16.1394	-3.14657	0
0.2213	1.28744	-0.821399	16.1394	-1.31181	0
0.2220	1.28744	-0.821399	16.1394	-0.0974993	0
0.2227	1.28744	-0.821399	16.1394	0.212726	0
0.2233	1.28744	-0.821399	16.1394	0.514087	0
0.2240	1.28744	-0.821399	16.1394	0.212726	0
0.2247	1.28744	-0.821399	16.1394	0.212726	0
0.2253	1.28744	-0.821399	16.1394	0.212726	0
0.2260	1.28744	-0.821399	16.1394	0.514087	0
0.2267	1.28744	-0.821399	16.1394	0.514087	0
0.2273	1.28744	-0.821399	16.1394	0.514087	0
0.2280	9.83134	3.44912	16.1394	0.514087	0
0.2287	2.20704	-0.821399	16.1394	0.514087	0
0.2293	-10.6005	-2.04209	16.1394	1.12567	0
0.2300	-11.5201	-0.821399	16.1394	2.34885	0
0.2307	-6.63783	0.0950694	16.1394	2.03862	0
0.2313	-7.85839	0.703513	16.1394	0.212726	0
0.2320	-8.77799	-0.821399	16.1394	-1.01045	0
0.2327	-6.93879	-2.65434	16.1394	-0.709086	0
0.2333	-6.03591	-2.04209	16.1394	0.514087	0
0.2340	-5.71823	-1.12562	16.1394	2.03862	0
0.2347	-6.93879	-0.212955	16.1394	2.03862	0
0.2353	-6.03591	3.44912	16.1394	0.212726	0
0.2360	3.12663	6.19852	16.1394	0.212726	0
0.2367	11.0519	4.36559	16.1394	2.03862	0
0.2373	3.72855	-0.212955	16.1394	2.65021	0
0.2380	-11.2191	-3.87503	16.1394	0.824312	0
0.2387	-14.2621	-1.73787	16.1394	-0.0974993	0
0.2393	-0.23408	3.14489	16.1394	1.42704	0
0.2400	9.22942	3.14489	16.1394	2.65021	0
0.2407	-2.37424	3.14489	16.1394	1.42704	0
0.2413	-14.8808	3.14489	16.1394	-0.709086	0
0.2420	-12.7406	3.14489	16.1394	-0.709086	0
0.2427	-11.821	3.14489	16.1394	0.514087	0
0.2433	-13.3593	3.14489	16.1394	-0.0974993	0
0.2440	-7.85839	3.14489	16.1394	-1.62203	0
0.2447	-7.55743	3.14489	16.1394	0.212726	0
0.2453	-10.6005	3.14489	16.1394	1.73726	0
0.2460	-6.63783	3.14489	16.1394	-0.398861	0
0.2467	-5.11631	3.14489	16.1394	-1.62203	0
0.2473	-6.03591	3.14489	16.1394	0.514087	0
0.2480	5.56775	3.14489	16.1394	1.12567	0
0.2487	14.1117	3.14489	16.1394	-0.709086	0
0.2493	3.42759	3.14489	16.1394	-1.31181	0
0.2500	-9.3799	3.14489	16.1394	0.212726	0
0.2507	-6.93879	3.14489	16.1394	1.12567	0
0.2513	4.64815	3.14489	16.1394	0.514087	0
0.2520	4.64815	3.14489	16.1394	-0.0974993	0
0.2527	4.64815	3.14489	16.1394	2.03862	0
0.2533	4.64815	3.14489	16.1394	3.2618	0
0.2540	4.64815	3.14489	16.1394	1.12567	0
0.2547	4.64815	3.14489	16.1394	0.212726	0
0.2553	4.64815	3.14489	16.1394	2.03862	0
0.2560	4.64815	3.14489	16.1394	2.03862	0
0.2567	4.64815	3.14489	16.1394	1.12567	0
0.2573	4.64815	3.14489	16.1394	2.03862	0
0.2580	4.64815	3.14489	16.1394	1.12567	0
0.2587	4.64815	3.14489	16.1394	-0.398861	0
0.2593	4.64815	3.14489	16.1394	1.12567	0
0.2600	4.64815	3.14489	16.1394	2.34885	0
0.2607	4.64815	3.14489	16.1394	1.12567	0
0.2613	4.64815	3.14489	16.1394	0.824312	0
0.2620	4.64815	3.14489	16.1394	0.212726	0
0.2627	4.64815	3.14489	16.1394	-1.01045	0
0.2633	4.64815	3.14489	16.1394	1.42704	0
0.2640	5.56775	1.00774	16.1394	3.87338	0
0.2647	-2.97616	-2.04209	16.1394	1.42704	0
0.2653	-14.5798	-2.95856	16.1394	0.212726	0
0.2660	-14.2621	-0.517177	16.1394	2.65021	0
0.2667	-10.6005	-0.821399	16.1394	2.03862	0
0.2673	-11.821	-3.567	16.1394	0.824312	0
0.2680	-12.1387	-2.65434	16.1394	2.03862	0
0.2687	-11.5201	0.0950694	16.1394	1.42704	0
0.2693	-12.4397	0.0950694	16.1394	0.212726	0
0.2700	-12.1387	-0.517177	16.1394	0.212726	0
0.2707	-11.821	-0.517177	16.1394	-0.398861	0
0.2713	-9.07895	-0.212955	16.1394	-0.709086	0
0.2720	2.20704	0.703513	16.1394	2.03862	0
0.2727	10.7509	1.00774	16.1394	2.03862	0
0.2733	2.20704	-0.821399	16.1394	-0.398861	0
0.2740	-12.4397	-3.567	16.1394	2.03862	0
0.2747	-12.1387	-2.95856	16.1394	5.70814	0
0.2753	0.986478	-1.43365	16.1394	2.03862	0
0.2760	5.86871	-1.43365	16.1394	-2.23362	0
0.2767	-3.59479	-1.43365	16.1394	-0.0974993	0
0.2773	-13.3593	-1.43365	16.1394	1.73726	0
0.2780	-15.1817	-1.43365	16.1394	0.212726	0
0.2787	-14.2621	-1.43365	16.1394	1.12567	0
0.2793	-13.3593	-1.43365	16.1394	2.65021	0
0.2800	-13.3593	-1.43365	16.1394	-0.398861	0
0.2807	-16.1013	-1.43365	16.1394	-2.23362	0
0.2813	-17.9405	-1.43365	16.1394	2.03862	0
0.2820	-15.8004	-1.43365	16.1394	4.78633	0
0.2827	-15.1817	-1.43365	16.1394	1.12567	0
0.2833	-13.9612	-1.43365	16.1394	-2.53498	0
0.2840	-2.37424	-1.43365	16.1394	-1.62203	0
0.2847	7.70791	-1.43365	16.1394	-0.398861	0
0.2853	0.384559	-1.43365	16.1394	-3.14657	0
0.2860	-12.7406	-1.43365	16.1394	-5.28269	0
0.2867	-9.99854	-1.43365	16.1394	-2.23362	0
0.2873	3.42759	-1.43365	16.1394	1.12567	0
0.2880	7.08927	0.703513	16.1394	1.73726	0
0.2887	-2.97616	-1.43365	16.1394	1.73726	0
0.2893	-13.0416	-0.517177	16.1394	1.73726	0
0.2900	-14.2621	-1.12562	16.1394	-0.398861	0
0.2907	-12.1387	-3.26278	16.1394	-2.53498	0
0.2913	-10.9181	-2.34631	16.1394	-2.53498	0
0.2920	-11.2191	-0.212955	16.1394	-0.709086	0
0.2927	-10.9181	-0.821399	16.1394	1.12567	0
0.2933	-8.77799	-2.34631	16.1394	1.42704	0
0.2940	-8.47703	-2.34631	16.1394	0.212726	0
0.2947	-12.4397	-0.821399	16.1394	1.12567	0
0.2953	-12.4397	1.31576	16.1394	0.514087	0
0.2960	-3.27711	2.84067	16.1394	-2.53498	0
0.2967	1.28744	3.44912	16.1394	-2.53498	0
0.2973	-7.25647	2.84067	16.1394	-0.398861	0
0.2980	-18.2415	1.00774	16.1394	-0.709086	0
0.2987	-18.8434	1.31576	16.1394	-0.709086	0
0.2993	-6.93879	4.66981	16.1394	0.824312	0
0.3000	3.42759	-1.43365	16.1394	-1.62203	0
0.3007	3.42759	-1.43365	16.1394	-3.44793	0
0.3013	3.42759	-1.43365	16.1394	0.212726	0
0.3020	3.42759	-1.43365	16.1394	0.212726	0
0.3027	3.42759	-1.43365	16.1394	-2.53498	0
0.3033	3.42759	-1.43365	16.1394	-0.709086	0
0.3040	3.42759	-1.43365	16.1394	1.73726	0
0.3047	3.42759	-1.43365	16.1394	-0.709086	0
0.3053	3.42759	-1.43365	16.1394	-0.398861	0
0.3060	3.42759	-1.43365	16.1394	2.65021	0
0.3067	3.42759	-1.43365	16.1394	1.42704	0
0.3073	3.42759	-1.43365	16.1394	-0.709086	0
0.3080	3.42759	-1.43365	16.1394	1.12567	0
0.3087	3.42759	-1.43365	16.1394	0.212726	0
0.3093	3.42759	-1.43365	16.1394	-3.44793	0
0.3100	3.42759	-1.43365	16.1394	-2.84521	0
0.3107	3.42759	-1.43365	16.1394	-1.31181	0
0.3113	3.42759	-1.43365	16.1394	-3.44793	0
0.3120	9.83134	-1.43365	16.1394	-3.44793	0
0.3127	3.12663	-1.43365	16.1394	-1.62203	0
0.3133	-5.41727	-1.43365	16.1394	-1.62203	0
0.3140	-9.07895	-1.43365	16.1394	1.12567	0
0.3147	-11.821	-1.43365	16.1394	2.34885	0
0.3153	-14.2621	-1.43365	16.1394	-1.31181	0
0.3160	-13.3593	-1.43365	16.1394	-1.9234	0
0.3167	-11.821	-1.43365	16.1394	0.514087	0
0.3173	-9.99854	-1.43365	16.1394	-0.709086	0
0.3180	-8.77799	-1.43365	16.1394	-1.62203	0
0.3187	-11.5201	-1.43365	16.1394	-1.01045	0
0.3193	-8.47703	-1.43365	16.1394	-3.44793	0
0.3200	4.94911	-1.43365	16.1394	-2.84521	0
0.3207	10.149	-1.43365	16.1394	1.12567	0
0.3213	0.685519	-1.43365	16.1394	0.212726	0
0.3220	-8.47703	-1.43365	16.1394	-1.01045	0
0.3227	-6.93879	-1.43365	16.1394	0.514087	0
0.3233	4.04623	-1.43365	16.1394	-0.709086	0
0.3240	4.04623	-1.43365	16.1394	-2.53498	0
0.3247	4.04623	-1.43365	16.1394	-1.9234	0
0.3253	4.04623	-1.43365	16.1394	-1.9234	0
0.3260	4.04623	-1.43365	16.1394	-1.01045	0
0.3267	4.04623	-1.43365	16.1394	0.212726	0
0.3273	4.04623	-1.43365	16.1394	-1.31181	0
0.3280	4.04623	-1.43365	16.1394	-0.709086	0
0.3287	4.04623	-1.43365	16.1394	2.03862	0
0.3293	4.04623	-1.43365	16.1394	0.212726	0
0.3300	4.04623	-1.43365	16.1394	-2.53498	0
0.3307	4.04623	-1.43365	16.1394	-0.398861	0
0.3313	4.04623	-1.43365	16.1394	1.42704	0
0.3320	4.04623	-1.43365	16.1394	0.824312	0
0.3327	4.04623	-1.43365	16.1394	0.514087	0
0.3333	4.04623	-1.43365	16.1394	0.514087	0
0.3340	4.04623	-1.43365	16.1394	-0.398861	0
0.3347	4.04623	-1.43365	16.1394	-1.62203	0
0.3353	4.04623	-1.43365	16.1394	-2.23362	0
0.3360	4.04623	-1.43365	16.1394	-1.01045	0
0.3367	4.04623	-1.43365	16.1394	0.212726	0
0.3373	4.04623	-1.43365	16.1394	-0.709086	0
0.3380	4.04623	-1.43365	16.1394	-1.31181	0
0.3387	4.04623	-1.43365	16.1394	0.212726	0
0.3393	4.04623	-1.43365	16.1394	0.212726	0
0.3400	4.04623	-1.43365	16.1394	-1.62203	0
0.3407	4.04623	-1.43365	16.1394	-3.14657	0
0.3413	4.04623	-1.43365	16.1394	-2.23362	0
0.3420	4.04623	-1.43365	16.1394	0.514087	0
0.3427	4.04623	-1.43365	16.1394	-1.01045	0
0.3433	4.04623	-1.43365	16.1394	-4.98133	0
0.3440	4.04623	-1.43365	16.1394	-1.01045	0
0.3447	4.04623	-1.43365	16.1394	4.48497	0
0.3453	4.04623	-1.43365	16.1394	2.03862	0
0.3460	4.04623	-1.43365	16.1394	-0.709086	0
0.3467	4.04623	-1.43365	16.1394	1.42704	0
0.3473	4.04623	-1.43365	16.1394	1.42704	0
0.3480	15.9341	0.0950694	16.1394	-0.709086	0
0.3487	6.78831	-3.87503	16.1394	0.212726	0
0.3493	-3.27711	-1.43365	16.1394	1.12567	0
0.3500	-2.37424	0.399291	16.1394	-0.0974993	0
0.3507	-1.7556	-1.73787	16.1394	-1.31181	0
0.3513	-5.11631	-0.821399	16.1394	-1.9234	0
0.3520	-4.81535	-0.212955	16.1394	-1.01045	0
0.3527	-2.37424	-3.567	16.1394	1.42704	0
0.3533	-2.37424	-3.567	16.1394	2.34885	0
0.3540	-3.59479	-1.12562	16.1394	2.03862	0
0.3547	-6.33687	-1.43365	16.1394	1.12567	0
0.3553	-5.11631	-0.821399	16.1394	0.212726	0
0.3560	4.34719	1.9242	16.1394	0.212726	0
0.3567	9.53038	2.53645	16.1394	1.12567	0
0.3573	1.28744	0.703513	16.1394	-0.0974993	0
0.3580	-9.07895	-1.43365	16.1394	-1.31181	0
0.3587	-8.77799	-2.65434	16.1394	-0.0974993	0
0.3593	2.508	-1.12562	16.1394	0.212726	0
0.3600	2.508	-1.12562	16.1394	0.212726	0
0.3607	2.508	-1.12562	16.1394	2.03862	0
0.3613	2.508	-1.12562	16.1394	1.12567	0
0.3620	2.508	-1.12562	16.1394	-2.84521	0
0.3627	2.508	-1.12562	16.1394	-2.23362	0
0.3633	2.508	-1.12562	16.1394	1.12567	0
0.3640	2.508	-1.12562	16.1394	0.824312	0
0.3647	2.508	-1.12562	16.1394	0.824312	0
0.3653	2.508	-1.12562	16.1394	2.96043	0
0.3660	2.508	-1.12562	16.1394	0.212726	0
0.3667	2.508	-1.12562	16.1394	-2.53498	0
0.3673	2.508	-1.12562	16.1394	-0.0974993	0
0.3680	2.508	-1.12562	16.1394	0.514087	0
0.3687	2.508	-1.12562	16.1394	-1.31181	0
0.3693	2.508	-1.12562	16.1394	-0.709086	0
0.3700	2.508	-1.12562	16.1394	-0.398861	0
0.3707	2.508	-1.12562	16.1394	-2.53498	0
0.3713	2.508	-1.12562	16.1394	-1.62203	0
0.3720	16.2518	0.703513	16.1394	0.212726	0
0.3727	4.34719	-2.65434	16.1394	-1.01045	0
0.3733	-8.15935	-2.04209	16.1394	-1.62203	0
0.3740	-8.77799	0.399291	16.1394	-1.31181	0
0.3747	-6.03591	-1.12562	16.1394	-0.709086	0
0.3753	-6.33687	-3.567	16.1394	0.212726	0
0.3760	-7.85839	-1.12562	16.1394	-0.398861	0
0.3767	-10.6005	2.84067	16.1394	-1.62203	0
0.3773	-10.6005	1.61998	16.1394	-1.01045	0
0.3780	-9.69758	-1.73787	16.1394	-0.709086	0
0.3787	-13.9612	-1.12562	16.1394	-0.709086	0
0.3793	-12.1387	2.22843	16.1394	-0.709086	0
0.3800	0.384559	3.44912	16.1394	-0.709086	0
0.3807	7.08927	1.9242	16.1394	-1.9234	0
0.3813	0.0668799	-0.821399	16.1394	-1.01045	0
0.3820	-9.99854	-3.567	16.1394	0.212726	0
0.3827	-10.9181	-2.34631	16.1394	-1.01045	0
0.3833	0.384559	0.0950694	16.1394	-2.53498	0
0.3840	2.508	-1.12562	16.1394	-2.53498	0
0.3847	2.508	-1.12562	16.1394	-1.31181	0
0.3853	2.508	-1.12562	16.1394	1.12567	0
0.3860	2.508	-1.12562	16.1394	1.42704	0
0.3867	2.508	-1.12562	16.1394	-0.398861	0
0.3873	2.508	-1.12562	16.1394	-0.398861	0
0.3880	2.508	-1.12562	16.1394	1.42704	0
0.3887	2.508	-1.12562	16.1394	1.42704	0
0.3893	2.508	-1.12562	16.1394	0.514087	0
0.3900	2.508	-1.12562	16.1394	0.514087	0
0.3907	2.508	-1.12562	16.1394	0.212726	0
0.3913	2.508	-1.12562	16.1394	1.12567	0
0.3920	2.508	-1.12562	16.1394	1.42704	0
0.3927	2.508	-1.12562	16.1394	0.212726	0
0.3933	2.508	-1.12562	16.1394	-0.0974993	0
0.3940	2.508	-1.12562	16.1394	0.212726	0
0.3947	2.508	-1.12562	16.1394	-1.31181	0
0.3953	2.508	-1.12562	16.1394	-2.53498	0
0.3960	4.34719	-1.12562	16.1394	-0.709086	0
0.3967	-9.3799	-1.12562	16.1394	0.824312	0
0.3973	-19.763	-1.12562	16.1394	-1.31181	0
0.3980	-17.6229	-1.12562	16.1394	-3.44793	0
0.3987	-17.3219	-1.12562	16.1394	-3.44793	0
0.3993	-18.2415	-1.12562	16.1394	-2.23362	0
0.4000	-15.1817	-1.12562	16.1394	-2.53498	0
0.4007	-17.0209	-1.12562	16.1394	-3.44793	0
0.4013	-19.1611	-1.12562	16.1394	-1.31181	0
0.4020	-15.1817	-1.12562	16.1394	0.824312	0
0.4027	-15.1817	-1.12562	16.1394	-0.709086	0
0.4033	-15.1817	-1.12562	16.1394	-1.62203	0
0.4040	-3.27711	-1.12562	16.1394	-0.709086	0
0.4047	4.94911	-1.12562	16.1394	-0.709086	0
0.4053	-3.27711	-1.12562	16.1394	0.824312	0
0.4060	-11.5201	-1.12562	16.1394	2.34885	0
0.4067	-8.15935	-1.12562	16.1394	1.73726	0
0.4073	1.60512	-1.12562	16.1394	1.73726	0
0.4080	6.78831	-1.12562	16.1394	2.65021	0
0.4087	0.384559	-1.12562	16.1394	1.12567	0
0.4093	-9.69758	-1.12562	16.1394	-0.0974993	0
0.4100	-11.821	-1.12562	16.1394	1.12567	0
0.4107	-10.2995	-1.12562	16.1394	1.12567	0
0.4113	-10.6005	-1.12562	16.1394	1.12567	0
0.4120	-10.2995	-1.12562	16.1394	2.34885	0
0.4127	-10.6005	-1.12562	16.1394	2.03862	0
0.4133	-11.5201	-1.12562	16.1394	1.12567	0
0.4140	-8.15935	-1.12562	16.1394	2.96043	0
0.4147	-7.85839	-1.12562	16.1394	2.96043	0
0.4153	-9.99854	-1.12562	16.1394	0.824312	0
0.4160	-4.49767	-1.12562	16.1394	-0.709086	0
0.4167	1.90608	-1.12562	16.1394	-1.31181	0
0.4173	-4.19671	-1.12562	16.1394	-0.398861	0
0.4180	-14.8808	-1.12562	16.1394	1.42704	0
0.4187	-14.5798	-1.12562	16.1394	2.03862	0
0.4193	-2.6752	-1.12562	16.1394	0.824312	0
0.4200	1.60512	-1.12562	16.1394	0.212726	0
0.4207	1.60512	-1.12562	16.1394	1.12567	0
0.4213	1.60512	-1.12562	16.1394	0.824312	0
0.4220	1.60512	-1.12562	16.1394	-0.709086	0
0.4227	1.60512	-1.12562	16.1394	-1.62203	0
0.4233	1.60512	-1.12562	16.1394	0.212726	0
0.4240	1.60512	-1.12562	16.1394	2.03862	0
0.4247	1.60512	-1.12562	16.1394	0.212726	0
0.4253	1.60512	-1.12562	16.1394	-1.9234	0
0.4260	1.60512	-1.12562	16.1394	-0.709086	0
0.4267	1.60512	-1.12562	16.1394	0.514087	0
0.4273	1.60512	-1.12562	16.1394	0.824312	0
0.4280	1.60512	-1.12562	16.1394	1.73726	0
0.4287	1.60512	-1.12562	16.1394	1.12567	0
0.4293	1.60512	-1.12562	16.1394	-1.62203	0
0.4300	1.60512	-1.12562	16.1394	-0.398861	0
0.4307	1.60512	-1.12562	16.1394	2.96043	0
0.4313	1.60512	-1.12562	16.1394	1.12567	0
0.4320	4.34719	1.00774	16.1394	0.212726	0
0.4327	-10.6005	-2.95856	16.1394	2.34885	0
0.4333	-17.0209	-2.95856	16.1394	2.03862	0
0.4340	-15.4994	-1.73787	16.1394	-1.01045	0
0.4347	-15.1817	-3.567	16.1394	-2.53498	0
0.4353	-15.1817	-3.567	16.1394	-2.23362	0
0.4360	-17.0209	-0.212955	16.1394	-0.709086	0
0.4367	-19.1611	0.703513	16.1394	-0.398861	0
0.4373	-16.1013	-0.821399	16.1394	-2.23362	0
0.4380	-15.8004	-1.73787	16.1394	-2.53498	0
0.4387	-20.3816	-0.821399	16.1394	-1.31181	0
0.4393	-11.821	3.14489	16.1394	-1.62203	0
0.4400	2.20704	4.66981	16.1394	-2.23362	0
0.4407	-1.15368	-0.821399	16.1394	-2.23362	0
0.4413	-13.3593	-3.87503	16.1394	-1.31181	0
0.4420	-17.9405	-1.12562	16.1394	0.824312	0
0.4427	-17.0209	0.0950694	16.1394	0.824312	0
0.4433	-7.25647	1.00774	16.1394	-2.53498	0
0.4440	1.60512	-1.12562	16.1394	-4.05952	0
0.4447	1.60512	-1.12562	16.1394	-0.709086	0
0.4453	1.60512	-1.12562	16.1394	1.12567	0
0.4460	1.60512	-1.12562	16.1394	0.514087	0
0.4467	1.60512	-1.12562	16.1394	-1.01045	0
0.4473	1.60512	-1.12562	16.1394	-1.62203	0
0.4480	1.60512	-1.12562	16.1394	0.212726	0
0.4487	1.60512	-1.12562	16.1394	2.96043	0
0.4493	1.60512	-1.12562	16.1394	2.96043	0
0.4500	1.60512	-1.12562	16.1394	-1.01045	0
0.4507	1.60512	-1.12562	16.1394	-0.709086	0
0.4513	1.60512	-1.12562	16.1394	2.34885	0
0.4520	1.60512	-1.12562	16.1394	0.212726	0
0.4527	1.60512	-1.12562	16.1394	-1.9234	0
0.4533	1.60512	-1.12562	16.1394	1.42704	0
0.4540	1.60512	-1.12562	16.1394	1.73726	0
0.4547	1.60512	-1.12562	16.1394	-1.9234	0
0.4553	1.60512	-1.12562	16.1394	0.824312	0
0.4560	1.60512	-1.12562	16.1394	3.2618	0
0.4567	1.60512	-1.12562	16.1394	-2.53498	0
0.4573	1.60512	-1.12562	16.1394	-4.05952	0
0.4580	1.60512	-1.12562	16.1394	0.212726	0
0.4587	1.60512	-1.12562	16.1394	-0.709086	0
0.4593	1.60512	-1.12562	16.1394	-2.53498	0
0.4600	1.60512	-1.12562	16.1394	0.212726	0
0.4607	1.60512	-1.12562	16.1394	0.514087	0
0.4613	1.60512	-1.12562	16.1394	-1.01045	0
0.4620	1.60512	-1.12562	16.1394	-0.0974993	0
0.4627	1.60512	-1.12562	16.1394	0.212726	0
0.4633	1.60512	-1.12562	16.1394	-0.0974993	0
0.4640	1.60512	-1.12562	16.1394	-1.31181	0
0.4647	1.60512	-1.12562	16.1394	-4.36974	0
0.4653	1.60512	-1.12562	16.1394	-3.75816	0
0.4660	1.60512	-1.12562	16.1394	1.12567	0
0.4667	1.60512	-1.12562	16.1394	2.34885	0
0.4673	1.60512	-1.12562	16.1394	0.212726	0
0.4680	13.1921	0.0950694	16.1394	-0.0974993	0
0.4687	4.94911	-7.22907	16.1394	-0.709086	0
0.4693	-5.11631	-10.2827	16.1394	-2.53498	0
0.4700	-3.89575	-6.31641	16.1394	-1.9234	0
0.4707	-2.05656	-4.78769	16.1394	0.212726	0
0.4713	-4.19671	-6.31641	16.1394	2.03862	0
0.4720	-3.89575	-3.87503	16.1394	1.12567	0
0.4727	-3.59479	-0.821399	16.1394	-0.709086	0
0.4733	-3.27711	-0.517177	16.1394	0.212726	0
0.4740	-1.45464	-2.04209	16.1394	0.212726	0
0.4747	-3.89575	-3.87503	16.1394	-2.23362	0
0.4753	-6.33687	-2.95856	16.1394	-1.31181	0
0.4760	1.28744	1.31576	16.1394	1.73726	0
0.4767	8.30983	2.84067	16.1394	0.514087	0
0.4773	2.82568	-1.43365	16.1394	0.212726	0
0.4780	-7.25647	-4.48347	16.1394	2.65021	0
0.4787	-9.3799	-1.73787	16.1394	1.73726	0
0.4793	-0.535039	1.9242	16.1394	0.212726	0
0.4800	6.78831	1.31576	16.1394	0.824312	0
0.4807	-2.6752	-1.73787	16.1394	-0.709086	0
0.4813	-17.0209	-3.26278	16.1394	-1.01045	0
0.4820	-15.8004	-1.73787	16.1394	0.514087	0
0.4827	-7.25647	-0.821399	16.1394	-1.9234	0
0.4833	-6.93879	-2.34631	16.1394	-3.44793	0
0.4840	-8.77799	-1.43365	16.1394	2.96043	0
0.4847	-6.63783	0.0950694	16.1394	5.39792	0
0.4853	-5.11631	-2.04209	16.1394	0.824312	0
0.4860	-5.11631	-2.65434	16.1394	0.212726	0
0.4867	-6.03591	1.00774	16.1394	3.56316	0
0.4873	-3.59479	1.00774	16.1394	2.96043	0
0.4880	4.94911	-1.43365	16.1394	0.212726	0
0.4887	11.6705	-0.821399	16.1394	-0.0974993	0
0.4893	4.34719	-3.26278	16.1394	0.824312	0
0.4900	-7.85839	-6.62063	16.1394	2.03862	0
0.4907	-6.93879	-2.65434	16.1394	3.2618	0
0.4913	5.86871	1.00774	16.1394	2.03862	0
0.4920	10.149	-3.567	16.1394	-0.0974993	0
0.4927	-0.535039	-7.22907	16.1394	1.12567	0
0.4933	-9.69758	-5.09572	16.1394	3.87338	0
0.4940	-9.69758	-3.567	16.1394	2.96043	0
0.4947	-8.47703	-3.567	16.1394	-0.398861	0
0.4953	-7.55743	-2.95856	16.1394	-1.31181	0
0.4960	-7.55743	-3.567	16.1394	0.212726	0
0.4967	-10.6005	-3.26278	16.1394	0.824312	0
0.4973	-11.2191	-2.65434	16.1394	-0.398861	0
0.4980	-7.55743	-2.95856	16.1394	-0.709086	0
0.4987	-8.47703	-1.73787	16.1394	0.514087	0
0.4993	-8.15935	1.00774	16.1394	0.824312	0
0.5000	3.42759	0.703513	16.1394	-1.01045	0
0.5007	13.1921	-1.73787	16.1394	-1.01045	0
0.5013	6.16967	-4.48347	16.1394	1.12567	0
0.5020	-5.71823	-7.84132	16.1394	2.34885	0
0.5027	-6.93879	-6.31641	16.1394	2.34885	0
0.5033	2.20704	0.0950694	16.1394	0.824312	0
0.5040	7.70791	1.00774	16.1394	-0.398861	0
0.5047	0.384559	1.00774	16.1394	2.03862	0
0.5053	-8.15935	1.00774	16.1394	2.96043	0
0.5060	-7.25647	1.00774	16.1394	-0.0974993	0
0.5067	-4.19671	1.00774	16.1394	-0.709086	0
0.5073	-6.03591	1.00774	16.1394	2.65021	0
0.5080	-6.33687	1.00774	16.1394	2.96043	0
0.5087	-4.49767	1.00774	16.1394	1.12567	0
0.5093	-4.19671	1.00774	16.1394	1.12567	0
0.5100	-4.81535	1.00774	16.1394	2.34885	0
0.5107	-4.81535	1.00774	16.1394	2.96043	0
0.5113	-1.15368	1.00774	16.1394	2.96043	0
0.5120	7.70791	1.00774	16.1394	2.03862	0
0.5127	12.8911	1.00774	16.1394	1.12567	0
0.5133	6.78831	1.00774	16.1394	0.824312	0
0.5140	-4.81535	1.00774	16.1394	1.42704	0
0.5147	-7.55743	1.00774	16.1394	2.96043	0
0.5153	4.04623	1.00774	16.1394	3.56316	0
0.5160	11.9715	0.703513	16.1394	2.03862	0
0.5167	-0.535039	-5.09572	16.1394	-0.0974993	0
0.5173	-13.9612	-3.567	16.1394	-0.398861	0
0.5180	-11.821	-3.567	16.1394	-0.398861	0
0.5187	-9.99854	-3.567	16.1394	-0.709086	0
0.5193	-14.2621	-1.73787	16.1394	0.824312	0
0.5200	-13.0416	-2.04209	16.1394	2.03862	0
0.5207	-11.5201	-2.34631	16.1394	-0.709086	0
0.5213	-14.2621	1.31576	16.1394	-1.62203	0
0.5220	-13.6602	1.31576	16.1394	2.03862	0
0.5227	-13.9612	-1.73787	16.1394	2.03862	0
0.5233	-14.5798	0.703513	16.1394	-1.01045	0
0.5240	-3.27711	4.97783	16.1394	1.12567	0
0.5247	8.61079	2.53645	16.1394	2.96043	0
0.5253	0.986478	-2.95856	16.1394	1.12567	0
0.5260	-10.9181	-5.39994	16.1394	2.34885	0
0.5267	-6.93879	-4.78769	16.1394	4.48497	0
0.5273	4.64815	-2.65434	16.1394	1.12567	0
0.5280	7.08927	-1.43365	16.1394	-0.398861	0
0.5287	-3.27711	-2.65434	16.1394	2.03862	0
0.5293	-12.4397	-4.48347	16.1394	1.12567	0
0.5300	-12.1387	-4.17925	16.1394	1.12567	0
0.5307	-13.3593	-2.65434	16.1394	2.65021	0
0.5313	-16.1013	-2.34631	16.1394	0.212726	0
0.5320	-12.4397	-4.48347	16.1394	-2.53498	0
0.5327	-12.1387	-5.70416	16.1394	0.514087	0
0.5333	-17.3219	-3.26278	16.1394	2.96043	0
0.5340	-17.3219	-1.73787	16.1394	2.03862	0
0.5347	-17.9405	-2.65434	16.1394	2.03862	0
0.5353	-18.8434	-1.73787	16.1394	0.514087	0
0.5360	-9.07895	1.31576	16.1394	-2.23362	0
0.5367	-3.27711	1.9242	16.1394	-2.53498	0
0.5373	-14.2621	0.0950694	16.1394	-0.709086	0
0.5380	-25.2639	-2.65434	16.1394	1.12567	0
0.5387	-22.5051	-2.95856	16.1394	1.42704	0
0.5393	-12.4397	1.61998	16.1394	-0.398861	0
0.5400	4.64815	-2.65434	16.1394	-1.9234	0
0.5407	4.64815	-2.65434	16.1394	-0.709086	0
0.5413	4.64815	-2.65434	16.1394	-0.709086	0
0.5420	4.64815	-2.65434	16.1394	-2.53498	0
0.5427	4.64815	-2.65434	16.1394	-2.53498	0
0.5433	4.64815	-2.65434	16.1394	-1.62203	0
0.5440	4.64815	-2.65434	16.1394	-2.84521	0
0.5447	4.64815	-2.65434	16.1394	-2.84521	0
0.5453	4.64815	-2.65434	16.1394	-1.01045	0
0.5460	4.64815	-2.65434	16.1394	-0.709086	0
0.5467	4.64815	-2.65434	16.1394	-0.0974993	0
0.5473	4.64815	-2.65434	16.1394	0.824312	0
0.5480	4.64815	-2.65434	16.1394	0.824312	0
0.5487	4.64815	-2.65434	16.1394	1.42704	0
0.5493	4.64815	-2.65434	16.1394	2.34885	0
0.5500	4.64815	-2.65434	16.1394	0.824312	0
0.5507	4.64815	-2.65434	16.1394	-0.709086	0
0.5513	4.64815	-2.65434	16.1394	-0.398861	0
0.5520	-2.37424	-2.65434	16.1394	0.514087	0
0.5527	-11.2191	-2.65434	16.1394	1.42704	0
0.5533	-20.9836	-2.65434	16.1394	1.12567	0
0.5540	-22.5051	-2.65434	16.1394	-1.31181	0
0.5547	-22.8228	-2.65434	16.1394	-1.31181	0
0.5553	-22.2041	-2.65434	16.1394	0.824312	0
0.5560	-18.5424	-2.65434	16.1394	-0.0974993	0
0.5567	-19.1611	-2.65434	16.1394	-2.23362	0
0.5573	-21.6022	-2.65434	16.1394	-1.62203	0
0.5580	-19.462	-2.65434	16.1394	-1.62203	0
0.5587	-20.064	-2.65434	16.1394	-3.44793	0
0.5593	-18.8434	-2.65434	16.1394	-2.53498	0
0.5600	-7.85839	-2.65434	16.1394	-1.01045	0
0.5607	-1.45464	-2.65434	16.1394	-1.62203	0
0.5613	-10.9181	-2.65434	16.1394	-1.62203	0
0.5620	-21.6022	-2.65434	16.1394	0.514087	0
0.5627	-18.8434	-2.65434	16.1394	1.42704	0
0.5633	-8.15935	-2.65434	16.1394	-1.01045	0
0.5640	-3.59479	3.44912	16.1394	-2.23362	0
0.5647	-10.9181	-0.821399	16.1394	0.212726	0
0.5653	-19.1611	-2.65434	16.1394	-0.709086	0
0.5660	-19.1611	-1.73787	16.1394	-3.14657	0
0.5667	-15.1817	-1.12562	16.1394	-1.31181	0
0.5673	-13.0416	-0.212955	16.1394	0.824312	0
0.5680	-12.1387	-0.212955	16.1394	0.212726	0
0.5687	-12.1387	-0.821399	16.1394	-0.709086	0
0.5693	-10.6005	1.00774	16.1394	-1.62203	0
0.5700	-8.77799	2.53645	16.1394	-1.9234	0
0.5707	-10.6005	1.00774	16.1394	-0.709086	0
0.5713	-8.77799	0.399291	16.1394	-0.398861	0
0.5720	0.384559	0.0950694	16.1394	-0.709086	0
0.5727	6.78831	-1.43365	16.1394	0.212726	0
0.5733	1.90608	-1.73787	16.1394	-0.0974993	0
0.5740	-8.77799	-2.04209	16.1394	-1.62203	0
0.5747	-11.2191	-2.04209	16.1394	-1.62203	0
0.5753	-0.23408	0.0950694	16.1394	-1.31181	0
0.5760	-8.15935	-2.65434	16.1394	0.514087	0
0.5767	-8.15935	-2.65434	16.1394	1.12567	0
0.5773	-8.15935	-2.65434	16.1394	-1.01045	0
0.5780	-8.15935	-2.65434	16.1394	-1.01045	0
0.5787	-8.15935	-2.65434	16.1394	1.73726	0
0.5793	-8.15935	-2.65434	16.1394	2.03862	0
0.5800	-8.15935	-2.65434	16.1394	1.73726	0
0.5807	-8.15935	-2.65434	16.1394	1.12567	0
0.5813	-8.15935	-2.65434	16.1394	-0.709086	0
0.5820	-8.15935	-2.65434	16.1394	0.824312	0
0.5827	-8.15935	-2.65434	16.1394	4.17474	0
0.5833	-8.15935	-2.65434	16.1394	3.87338	0
0.5840	-8.15935	-2.65434	16.1394	3.2618	0
0.5847	-8.15935	-2.65434	16.1394	4.17474	0
0.5853	-8.15935	-2.65434	16.1394	2.03862	0
0.5860	-8.15935	-2.65434	16.1394	0.212726	0
0.5867	-8.15935	-2.65434	16.1394	1.42704	0
0.5873	-8.15935	-2.65434	16.1394	0.514087	0
0.5880	14.1117	3.44912	16.1394	-0.709086	0
0.5887	9.22942	-2.65434	16.1394	0.824312	0
0.5893	-2.05656	-3.567	16.1394	1.12567	0
0.5900	-4.81535	-1.12562	16.1394	-0.709086	0
0.5907	-1.7556	-1.73787	16.1394	-0.0974993	0
0.5913	-0.535039	-1.73787	16.1394	1.12567	0
0.5920	-1.45464	0.0950694	16.1394	0.212726	0
0.5927	-3.27711	1.61998	16.1394	-1.62203	0
0.5933	-1.7556	1.9242	16.1394	-0.398861	0
0.5940	0.986478	-0.821399	16.1394	1.12567	0
0.5947	-2.97616	-2.34631	16.1394	1.73726	0
0.5953	-5.41727	1.9242	16.1394	1.12567	0
0.5960	5.26679	4.66981	16.1394	1.12567	0
0.5967	15.9341	2.53645	16.1394	0.824312	0
0.5973	11.6705	0.0950694	16.1394	0.824312	0
0.5980	0.384559	-3.26278	16.1394	1.12567	0
0.5987	-3.27711	-3.567	16.1394	2.03862	0
0.5993	4.94911	3.14489	16.1394	1.42704	0
0.6000	13.493	3.14489	16.1394	0.212726	0
0.6007	8.00887	3.14489	16.1394	-1.01045	0
0.6013	-2.97616	3.14489	16.1394	-1.9234	0
0.6020	-4.81535	3.14489	16.1394	-1.9234	0
0.6027	-4.19671	3.14489	16.1394	-0.398861	0
0.6033	-5.71823	3.14489	16.1394	-0.0974993	0
0.6040	-3.89575	3.14489	16.1394	-2.53498	0
0.6047	-3.89575	3.14489	16.1394	-4.36974	0
0.6053	-5.11631	3.14489	16.1394	-3.75816	0
0.6060	-0.835999	3.14489	16.1394	-2.53498	0
0.6067	1.28744	3.14489	16.1394	-2.23362	0
0.6073	-0.23408	3.14489	16.1394	-1.62203	0
0.6080	7.39023	3.14489	16.1394	-0.709086	0
0.6087	17.4724	3.14489	16.1394	0.212726	0
0.6093	13.1921	3.14489	16.1394	-1.62203	0
0.6100	0.384559	3.14489	16.1394	-1.9234	0
0.6107	-1.45464	3.14489	16.1394	-0.709086	0
0.6113	11.6705	3.14489	16.1394	-0.709086	0
0.6120	19.2948	-0.212955	16.1394	-2.23362	0
0.6127	8.30983	-5.09572	16.1394	-1.31181	0
0.6133	-2.37424	-4.48347	16.1394	-0.398861	0
0.6140	-0.835999	0.0950694	16.1394	-1.31181	0
0.6147	0.384559	1.00774	16.1394	-1.31181	0
0.6153	-1.45464	1.31576	16.1394	-0.709086	0
0.6160	-1.15368	2.84067	16.1394	-2.23362	0
0.6167	-2.97616	1.00774	16.1394	-3.44793	0
0.6173	-3.27711	-0.517177	16.1394	-3.44793	0
0.6180	0.685519	-0.212955	16.1394	-3.44793	0
0.6187	-1.45464	-1.73787	16.1394	-3.44793	0
0.6193	-3.27711	-0.821399	16.1394	-2.53498	0
0.6200	8.92847	3.44912	16.1394	-1.01045	0
0.6207	17.4724	4.06136	16.1394	-1.31181	0
0.6213	8.00887	0.703513	16.1394	-4.05952	0
0.6220	-2.6752	0.0950694	16.1394	-4.05952	0
0.6227	-2.05656	1.9242	16.1394	0.212726	0
0.6233	7.08927	4.66981	16.1394	0.514087	0
0.6240	14.1117	4.06136	16.1394	-3.14657	0
0.6247	7.39023	-1.73787	16.1394	-4.36974	0
0.6253	-3.59479	-4.17925	16.1394	-2.84521	0
0.6260	-3.59479	0.703513	16.1394	-2.84521	0
0.6267	0.986478	4.36559	16.1394	-2.84521	0
0.6273	1.90608	2.84067	16.1394	-2.53498	0
0.6280	1.28744	1.31576	16.1394	-2.23362	0
0.6287	0.986478	1.00774	16.1394	-1.01045	0
0.6293	1.90608	-0.212955	16.1394	-0.709086	0
0.6300	3.72855	0.0950694	16.1394	-1.62203	0
0.6307	2.82568	1.9242	16.1394	-0.398861	0
0.6313	4.94911	3.44912	16.1394	0.514087	0
0.6320	14.1117	3.75714	16.1394	-0.709086	0
0.6327	19.5958	2.84067	16.1394	-0.709086	0
0.6333	14.7136	1.00774	16.1394	0.824312	0
0.6340	4.64815	-0.212955	16.1394	0.212726	0
0.6347	0.384559	-0.517177	16.1394	-1.31181	0
0.6353	11.0519	0.0950694	16.1394	-1.31181	0
0.6360	21.134	1.31576	16.1394	-0.0974993	0
0.6367	9.53038	1.9242	16.1394	-0.709086	0
0.6373	-5.11631	-0.821399	16.1394	-2.53498	0
0.6380	-3.89575	-4.48347	16.1394	-2.53498	0
0.6387	-1.45464	-4.48347	16.1394	-2.53498	0
0.6393	-3.59479	-2.65434	16.1394	-3.75816	0
0.6400	-0.835999	-5.39994	16.1394	-2.53498	0
0.6407	-0.835999	-6.62063	16.1394	0.824312	0
0.6413	-3.59479	-2.65434	16.1394	0.212726	0
0.6420	-1.45464	-1.73787	16.1394	-1.9234	0
0.6427	-1.7556	-3.567	16.1394	-1.62203	0
0.6433	-1.7556	-1.43365	16.1394	-0.709086	0
0.6440	9.83134	1.00774	16.1394	-0.398861	0
0.6447	19.5958	-0.821399	16.1394	-1.01045	0
0.6453	12.2725	-2.65434	16.1394	-3.44793	0
0.6460	0.384559	-3.567	16.1394	-3.44793	0
0.6467	3.42759	-3.87503	16.1394	-1.01045	0
0.6473	18.3752	-1.12562	16.1394	-0.0974993	0
0.6480	22.3546	-0.212955	16.1394	-0.398861	0
0.6487	8.61079	-4.48347	16.1394	1.73726	0
0.6493	-2.37424	-4.78769	16.1394	2.34885	0
0.6500	-0.535039	-2.65434	16.1394	-0.0974993	0
0.6507	-0.535039	-4.48347	16.1394	-2.23362	0
0.6513	-2.05656	-5.39994	16.1394	-1.9234	0
0.6520	0.685519	-1.73787	16.1394	-0.0974993	0
0.6527	-0.23408	0.0950694	16.1394	2.34885	0
0.6533	-2.6752	-1.12562	16.1394	2.03862	0
0.6540	-0.535039	-1.12562	16.1394	-1.62203	0
0.6547	-2.97616	-0.517177	16.1394	-1.62203	0
0.6553	-5.11631	-1.12562	16.1394	1.42704	0
0.6560	5.56775	-0.821399	16.1394	0.824312	0
0.6567	14.4126	-1.43365	16.1394	-0.709086	0
0.6573	5.26679	-5.70416	16.1394	-0.398861	0
0.6580	-6.93879	-9.06201	16.1394	-1.01045	0
0.6587	-6.03591	-3.567	16.1394	-1.01045	0
0.6593	3.72855	1.9242	16.1394	1.73726	0
0.6600	11.0519	0.0950694	16.1394	1.12567	0
0.6607	11.0519	0.0950694	16.1394	-1.62203	0
0.6613	11.0519	0.0950694	16.1394	-2.23362	0
0.6620	11.0519	0.0950694	16.1394	-1.62203	0
0.6627	11.0519	0.0950694	16.1394	-1.31181	0
0.6633	11.0519	0.0950694	16.1394	1.42704	0
0.6640	11.0519	0.0950694	16.1394	2.34885	0
0.6647	11.0519	0.0950694	16.1394	0.212726	0
0.6653	11.0519	0.0950694	16.1394	0.824312	0
0.6660	11.0519	0.0950694	16.1394	3.2618	0
0.6667	11.0519	0.0950694	16.1394	2.65021	0
0.6673	11.0519	0.0950694	16.1394	1.12567	0
0.6680	11.0519	0.0950694	16.1394	1.42704	0
0.6687	11.0519	0.0950694	16.1394	-0.398861	0
0.6693	11.0519	0.0950694	16.1394	-3.44793	0
0.6700	11.0519	0.0950694	16.1394	-2.53498	0
0.6707	11.0519	0.0950694	16.1394	1.12567	0
0.6713	11.0519	0.0950694	16.1394	2.03862	0
0.6720	11.3696	0.0950694	16.1394	0.212726	0
0.6727	3.72855	0.0950694	16.1394	-2.53498	0
0.6733	-8.77799	0.0950694	16.1394	-1.62203	0
0.6740	-9.69758	0.0950694	16.1394	0.212726	0
0.6747	-7.85839	0.0950694	16.1394	-1.31181	0
0.6753	-9.69758	0.0950694	16.1394	-2.23362	0
0.6760	-9.69758	0.0950694	16.1394	1.12567	0
0.6767	-9.99854	0.0950694	16.1394	1.73726	0
0.6773	-10.6005	0.0950694	16.1394	-2.53498	0
0.6780	-9.07895	0.0950694	16.1394	-4.36974	0
0.6787	-10.6005	0.0950694	16.1394	-1.9234	0
0.6793	-12.1387	0.0950694	16.1394	-0.0974993	0
0.6800	-2.6752	0.0950694	16.1394	-0.709086	0
0.6807	6.48735	0.0950694	16.1394	-1.31181	0
0.6813	0.384559	0.0950694	16.1394	-0.709086	0
0.6820	-11.2191	0.0950694	16.1394	0.514087	0
0.6827	-10.6005	0.0950694	16.1394	0.212726	0
0.6833	0.986478	0.0950694	16.1394	-0.0974993	0
0.6840	0.986478	0.0950694	16.1394	1.12567	0
0.6847	0.986478	0.0950694	16.1394	1.12567	0
0.6853	0.986478	0.0950694	16.1394	-0.709086	0
0.6860	0.986478	0.0950694	16.1394	-1.31181	0
0.6867	0.986478	0.0950694	16.1394	1.42704	0
0.6873	0.986478	0.0950694	16.1394	2.03862	0
0.6880	0.986478	0.0950694	16.1394	-0.398861	0
0.6887	0.986478	0.0950694	16.1394	-0.709086	0
0.6893	0.986478	0.0950694	16.1394	1.12567	0
0.6900	0.986478	0.0950694	16.1394	0.824312	0
0.6907	0.986478	0.0950694	16.1394	1.12567	0
0.6913	0.986478	0.0950694	16.1394	3.56316	0
0.6920	0.986478	0.0950694	16.1394	2.96043	0
0.6927	0.986478	0.0950694	16.1394	-0.709086	0
0.6933	0.986478	0.0950694	16.1394	-1.9234	0
0.6940	0.986478	0.0950694	16.1394	0.824312	0
0.6947	0.986478	0.0950694	16.1394	3.56316	0
0.6953	0.986478	0.0950694	16.1394	2.65021	0
0.6960	0.986478	0.0950694	16.1394	-0.0974993	0
0.6967	0.986478	0.0950694	16.1394	-0.398861	0
0.6973	0.986478	0.0950694	16.1394	0.212726	0
0.6980	0.986478	0.0950694	16.1394	0.212726	0
0.6987	0.986478	0.0950694	16.1394	0.514087	0
0.6993	0.986478	0.0950694	16.1394	1.12567	0
0.7000	0.986478	0.0950694	16.1394	0.514087	0
0.7007	0.986478	0.0950694	16.1394	1.12567	0
0.7013	0.986478	0.0950694	16.1394	1.12567	0
0.7020	0.986478	0.0950694	16.1394	-1.62203	0
0.7027	0.986478	0.0950694	16.1394	-1.62203	0
0.7033	0.986478	0.0950694	16.1394	1.12567	0
0.7040	0.986478	0.0950694	16.1394	1.73726	0
0.7047	0.986478	0.0950694	16.1394	1.12567	0
0.7053	0.986478	0.0950694	16.1394	1.73726	0
0.7060	0.986478	0.0950694	16.1394	2.03862	0
0.7067	0.986478	0.0950694	16.1394	1.12567	0
0.7073	0.986478	0.0950694	16.1394	1.12567	0
0.7080	12.2725	1.61998	16.1394	2.03862	0
0.7087	3.12663	-2.95856	16.1394	0.824312	0
0.7093	-5.71823	-2.95856	16.1394	-2.23362	0
0.7100	-6.93879	0.399291	16.1394	-3.44793	0
0.7107	-6.03591	1.31576	16.1394	-2.53498	0
0.7113	-4.19671	-0.517177	16.1394	-1.31181	0
0.7120	-3.27711	-2.34631	16.1394	-0.709086	0
0.7127	-5.11631	-1.12562	16.1394	-1.01045	0
0.7133	-5.41727	3.44912	16.1394	-2.53498	0
0.7140	-3.27711	4.97783	16.1394	-2.53498	0
0.7147	-6.93879	1.9242	16.1394	-0.0974993	0
0.7153	-10.6005	2.84067	16.1394	-0.0974993	0
0.7160	-2.6752	7.72343	16.1394	-1.31181	0
0.7167	3.72855	7.72343	16.1394	0.824312	0
0.7173	-3.27711	2.22843	16.1394	2.03862	0
0.7180	-14.2621	-1.73787	16.1394	-1.31181	0
0.7187	-14.2621	-0.212955	16.1394	-3.44793	0
0.7193	-3.89575	4.06136	16.1394	-1.01045	0
0.7200	3.42759	4.66981	16.1394	-0.398861	0
0.7207	-5.41727	0.0950694	16.1394	-1.01045	0
0.7213	-18.8434	-3.26278	16.1394	1.12567	0
0.7220	-21.6022	-3.26278	16.1394	1.12567	0
0.7227	-20.064	-0.821399	16.1394	-1.31181	0
0.7233	-20.064	0.703513	16.1394	0.212726	0
0.7240	-18.8434	-0.212955	16.1394	2.03862	0
0.7247	-19.1611	-1.12562	16.1394	-0.398861	0
0.7253	-18.8434	-0.821399	16.1394	-1.62203	0
0.7260	-17.0209	-2.65434	16.1394	1.73726	0
0.7267	-17.9405	-3.26278	16.1394	2.96043	0
0.7273	-16.1013	0.703513	16.1394	-0.398861	0
0.7280	-5.11631	3.44912	16.1394	-1.62203	0
0.7287	1.28744	0.0950694	16.1394	0.212726	0
0.7293	-4.19671	-4.78769	16.1394	-1.31181	0
0.7300	-14.5798	-5.09572	16.1394	-4.05952	0
0.7307	-17.6229	-2.04209	16.1394	-2.53498	0
0.7313	-7.25647	-0.821399	16.1394	-0.709086	0
0.7320	1.60512	0.0950694	16.1394	-1.9234	0
0.7327	-9.69758	0.0950694	16.1394	-1.31181	0
0.7333	-24.3443	0.0950694	16.1394	0.212726	0
0.7340	-23.7256	0.0950694	16.1394	-1.01045	0
0.7347	-20.6826	0.0950694	16.1394	-0.709086	0
0.7353	-23.7256	0.0950694	16.1394	0.514087	0
0.7360	-24.0433	0.0950694	16.1394	-0.709086	0
0.7367	-23.4247	0.0950694	16.1394	-0.709086	0
0.7373	-22.8228	0.0950694	16.1394	0.824312	0
0.7380	-21.6022	0.0950694	16.1394	0.212726	0
0.7387	-26.4844	0.0950694	16.1394	-0.709086	0
0.7393	-28.006	0.0950694	16.1394	0.212726	0
0.7400	-15.1817	0.0950694	16.1394	-0.709086	0
0.7407	-4.49767	0.0950694	16.1394	-1.31181	0
0.7413	-13.0416	0.0950694	16.1394	-1.62203	0
0.7420	-26.4844	0.0950694	16.1394	-2.23362	0
0.7427	-27.705	0.0950694	16.1394	-1.01045	0
0.7433	-17.0209	0.0950694	16.1394	0.514087	0
0.7440	-9.99854	0.0950694	16.1394	-0.709086	0
0.7447	-19.763	0.0950694	16.1394	-0.709086	0
0.7453	-30.748	0.0950694	16.1394	1.12567	0
0.7460	-28.9256	0.0950694	16.1394	-0.709086	0
0.7467	-23.7256	0.0950694	16.1394	-1.9234	0
0.7473	-24.3443	0.0950694	16.1394	-0.0974993	0
0.7480	-24.9462	0.0950694	16.1394	1.73726	0
0.7487	-24.6452	0.0950694	16.1394	2.96043	0
0.7493	-23.4247	0.0950694	16.1394	2.96043	0
0.7500	-19.462	0.0950694	16.1394	-0.709086	0
0.7507	-20.3816	0.0950694	16.1394	-2.53498	0
0.7513	-21.9032	0.0950694	16.1394	0.212726	0
0.7520	-13.3593	0.0950694	16.1394	0.514087	0
0.7527	-5.41727	0.0950694	16.1394	-0.0974993	0
0.7533	-11.2191	0.0950694	16.1394	1.73726	0
0.7540	-20.064	0.0950694	16.1394	1.12567	0
0.7547	-19.462	0.0950694	16.1394	-1.01045	0
0.7553	-11.5201	0.0950694	16.1394	0.824312	0
0.7560	-6.93879	0.0950694	16.1394	2.96043	0
0.7567	-14.2621	0.0950694	16.1394	1.42704	0
0.7573	-25.8658	0.0950694	16.1394	0.824312	0
0.7580	-30.4471	0.0950694	16.1394	1.42704	0
0.7587	-33.4901	0.0950694	16.1394	1.12567	0
0.7593	-40.5125	0.0950694	16.1394	0.212726	0
0.7600	-44.7928	0.0950694	16.1394	-0.709086	0
0.7607	-44.4751	0.0950694	16.1394	-1.62203	0
0.7613	-44.4751	0.0950694	16.1394	-0.709086	0
0.7620	-46.0134	0.0950694	16.1394	-0.0974993	0
0.7627	-47.2339	0.0950694	16.1394	-0.398861	0
0.7633	-43.5723	0.0950694	16.1394	0.212726	0
0.7640	-34.7107	0.0950694	16.1394	0.824312	0
0.7647	-28.9256	0.0950694	16.1394	-0.0974993	0
0.7653	-31.9686	0.0950694	16.1394	0.212726	0
0.7660	-39.5929	0.0950694	16.1394	1.73726	0
0.7667	-37.7704	0.0950694	16.1394	1.12567	0
0.7673	-24.0433	0.0950694	16.1394	-0.398861	0
0.7680	-16.1013	-1.73787	43.9033	0.212726	0
0.7687	-26.1668	-4.78769	3.92536	-1.01045	0
0.7693	-35.9312	-5.39994	-36.6591	-2.23362	0
0.7700	-33.1891	-3.26278	-29.3307	1.12567	0
0.7707	-29.8284	-2.34631	-21.3957	3.87338	0
0.7713	-29.5275	-2.34631	-25.9781	2.65021	0
0.7720	-26.7854	-2.34631	-17.7399	-0.398861	0
0.7727	-25.8658	-4.17925	-17.7399	-3.14657	0
0.7733	-24.9462	-3.87503	-19.8795	-1.9234	0
0.7740	-19.763	0.0950694	-8.57513	2.03862	0
0.7747	-21.9032	0.399291	-15.6003	1.42704	0
0.7753	-25.8658	-1.73787	-20.486	-0.709086	0
0.7760	-14.2621	-0.517177	18.5823	1.12567	0
0.7767	-3.89575	1.00774	47.2727	1.12567	0
0.7773	-12.4397	-2.34631	18.5823	-0.709086	0
0.7780	-23.4247	-4.17925	-20.1827	0.824312	0
0.7787	-21.9032	-2.34631	-20.7892	0.514087	0
0.7793	-12.1387	0.703513	17.0492	-1.9234	0
0.7800	-4.49767	1.00774	16.1394	-1.01045	0
0.7807	-10.2995	-3.87503	16.1394	0.514087	0
0.7813	-23.1237	-7.22907	16.1394	0.824312	0
0.7820	-24.3443	-4.48347	16.1394	1.12567	0
0.7827	-19.763	-0.821399	16.1394	1.12567	0
0.7833	-19.763	0.399291	16.1394	-0.0974993	0
0.7840	-18.2415	2.84067	16.1394	0.212726	0
0.7847	-16.1013	3.75714	16.1394	-1.31181	0
0.7853	-16.4023	1.00774	16.1394	-1.9234	0
0.7860	-12.4397	-0.821399	16.1394	0.212726	0
0.7867	-11.5201	1.00774	16.1394	0.514087	0
0.7873	-13.0416	2.22843	16.1394	-0.709086	0
0.7880	-2.6752	1.9242	16.1394	-1.31181	0
0.7887	10.149	1.61998	16.1394	-0.709086	0
0.7893	5.56775	-1.12562	16.1394	0.824312	0
0.7900	-6.93879	-4.17925	16.1394	1.12567	0
0.7907	-7.85839	-2.65434	16.1394	-1.62203	0
0.7913	3.12663	0.399291	16.1394	-2.23362	0
0.7920	11.6705	0.0950694	16.1394	0.514087	0
0.7927	6.78831	-2.65434	16.1394	0.212726	0
0.7933	-4.19671	-2.65434	16.1394	-0.709086	0
0.7940	-7.85839	-1.73787	16.1394	1.12567	0
0.7947	-7.85839	-2.65434	16.1394	1.12567	0
0.7953	-8.15935	-1.43365	16.1394	-0.709086	0
0.7960	-4.81535	0.703513	16.1394	-0.709086	0
0.7967	-3.27711	-0.517177	16.1394	-0.709086	0
0.7973	-6.63783	-1.73787	16.1394	-1.31181	0
0.7980	-7.25647	-1.12562	16.1394	0.212726	0
0.7987	-6.93879	-1.43365	16.1394	-0.0974993	0
0.7993	-5.71823	-0.821399	16.1394	-1.31181	0
0.8000	4.04623	2.84067	16.1394	-0.709086	0
0.8007	13.8107	4.97783	16.1394	-0.709086	0
0.8013	8.61079	0.0950694	16.1394	-1.9234	0
0.8020	-2.37424	-3.26278	16.1394	-0.0974993	0
0.8027	-1.45464	1.00774	16.1394	2.03862	0
0.8033	9.53038	3.44912	16.1394	0.824312	0
0.8040	9.53038	3.44912	16.1394	0.514087	0
0.8047	9.53038	3.44912	16.1394	1.42704	0
0.8053	9.53038	3.44912	16.1394	-0.0974993	0
0.8060	9.53038	3.44912	16.1394	-2.23362	0
0.8067	9.53038	3.44912	16.1394	-1.9234	0
0.8073	9.53038	3.44912	16.1394	-1.31181	0
0.8080	9.53038	3.44912	16.1394	-0.709086	0
0.8087	9.53038	3.44912	16.1394	-0.0974993	0
0.8093	9.53038	3.44912	16.1394	-0.0974993	0
0.8100	9.53038	3.44912	16.1394	-0.0974993	0
0.8107	9.53038	3.44912	16.1394	0.824312	0
0.8113	9.53038	3.44912	16.1394	1.73726	0
0.8120	9.53038	3.44912	16.1394	1.42704	0
0.8127	9.53038	3.44912	16.1394	-0.0974993	0
0.8133	9.53038	3.44912	16.1394	-1.31181	0
0.8140	9.53038	3.44912	16.1394	0.514087	0
0.8147	9.53038	3.44912	16.1394	3.56316	0
0.8153	9.53038	3.44912	16.1394	2.96043	0
0.8160	9.53038	3.44912	16.1394	0.212726	0
0.8167	9.53038	3.44912	16.1394	-0.0974993	0
0.8173	9.53038	3.44912	16.1394	1.12567	0
0.8180	9.53038	3.44912	16.1394	0.824312	0
0.8187	9.53038	3.44912	16.1394	-0.0974993	0
0.8193	9.53038	3.44912	16.1394	-0.709086	0
0.8200	9.53038	3.44912	16.1394	-0.0974993	0
0.8207	9.53038	3.44912	16.1394	-0.0974993	0
0.8213	9.53038	3.44912	16.1394	-1.01045	0
0.8220	9.53038	3.44912	16.1394	-0.398861	0
0.8227	9.53038	3.44912	16.1394	1.12567	0
0.8233	9.53038	3.44912	16.1394	-1.01045	0
0.8240	9.53038	3.44912	16.1394	-3.44793	0
0.8247	9.53038	3.44912	16.1394	-0.398861	0
0.8253	9.53038	3.44912	16.1394	3.87338	0
0.8260	9.53038	3.44912	16.1394	5.09655	0
0.8267	9.53038	3.44912	16.1394	4.78633	0
0.8273	9.53038	3.44912	16.1394	4.78633	0
0.8280	17.7733	3.44912	16.1394	3.56316	0
0.8287	11.0519	-2.34631	16.1394	2.65021	0
0.8293	2.82568	-3.567	16.1394	1.12567	0
0.8300	0.0668799	1.9242	16.1394	-0.709086	0
0.8307	-1.45464	1.9242	16.1394	-0.398861	0
0.8313	0.384559	-0.821399	16.1394	1.73726	0
0.8320	5.26679	1.9242	16.1394	2.96043	0
0.8327	4.34719	2.22843	16.1394	2.96043	0
0.8333	1.28744	-1.43365	16.1394	2.03862	0
0.8340	3.72855	0.0950694	16.1394	1.73726	0
0.8347	4.04623	3.75714	16.1394	2.34885	0
0.8353	3.12663	3.14489	16.1394	1.12567	0
0.8360	10.7509	1.9242	16.1394	-0.0974993	0
0.8367	16.8537	2.22843	16.1394	0.514087	0
0.8373	9.22942	-0.821399	16.1394	1.12567	0
0.8380	-0.835999	-4.48347	16.1394	2.03862	0
0.8387	-0.535039	-2.65434	16.1394	4.17474	0
0.8393	8.92847	2.22843	16.1394	4.78633	0
0.8400	8.92847	2.22843	16.1394	2.96043	0
0.8407	8.92847	2.22843	16.1394	1.42704	0
0.8413	8.92847	2.22843	16.1394	1.12567	0
0.8420	8.92847	2.22843	16.1394	0.514087	0
0.8427	8.92847	2.22843	16.1394	0.514087	0
0.8433	8.92847	2.22843	16.1394	0.212726	0
0.8440	8.92847	2.22843	16.1394	0.212726	0
0.8447	8.92847	2.22843	16.1394	2.96043	0
0.8453	8.92847	2.22843	16.1394	4.78633	0
0.8460	8.92847	2.22843	16.1394	2.34885	0
0.8467	8.92847	2.22843	16.1394	0.212726	0
0.8473	8.92847	2.22843	16.1394	2.96043	0
0.8480	8.92847	2.22843	16.1394	3.87338	0
0.8487	8.92847	2.22843	16.1394	0.514087	0
0.8493	8.92847	2.22843	16.1394	-0.0974993	0
0.8500	8.92847	2.22843	16.1394	2.65021	0
0.8507	8.92847	2.22843	16.1394	2.03862	0
0.8513	8.92847	2.22843	16.1394	1.12567	0
0.8520	15.0313	-2.65434	16.1394	2.96043	0
0.8527	5.86871	-6.31641	16.1394	4.48497	0
0.8533	-4.81535	-8.14554	16.1394	4.17474	0
0.8540	-4.19671	-6.31641	16.1394	3.2618	0
0.8547	-4.19671	-5.09572	16.1394	2.03862	0
0.8553	-7.25647	-6.31641	16.1394	0.212726	0
0.8560	-5.11631	-4.78769	16.1394	-0.0974993	0
0.8567	-5.71823	-1.12562	16.1394	-1.31181	0
0.8573	-9.69758	0.0950694	16.1394	-2.53498	0
0.8580	-7.85839	-1.12562	16.1394	-1.62203	0
0.8587	-6.93879	-3.567	16.1394	0.212726	0
0.8593	-7.85839	-3.26278	16.1394	-0.0974993	0
0.8600	0.0668799	1.31576	16.1394	-1.31181	0
0.8607	7.08927	3.14489	16.1394	-2.53498	0
0.8613	-0.535039	-2.65434	16.1394	-3.44793	0
0.8620	-11.5201	-6.31641	16.1394	-2.23362	0
0.8627	-11.5201	-2.34631	16.1394	-1.01045	0
0.8633	-0.535039	2.84067	16.1394	-1.62203	0
0.8640	7.39023	2.22843	16.1394	0.212726	0
0.8647	0.0668799	-2.65434	16.1394	1.73726	0
0.8653	-12.1387	-4.48347	16.1394	-1.31181	0
0.8660	-12.4397	-3.87503	16.1394	-2.84521	0
0.8667	-9.3799	-4.48347	16.1394	0.212726	0
0.8673	-10.6005	-4.17925	16.1394	0.514087	0
0.8680	-8.77799	-2.34631	16.1394	-2.53498	0
0.8687	-6.03591	-3.567	16.1394	-2.84521	0
0.8693	-5.41727	-5.70416	16.1394	-2.84521	0
0.8700	-4.49767	-3.26278	16.1394	-1.31181	0
0.8707	-6.93879	0.0950694	16.1394	2.03862	0
0.8713	-7.85839	0.0950694	16.1394	1.12567	0
0.8720	3.12663	1.9242	16.1394	-1.62203	0
0.8727	12.5901	3.14489	16.1394	-1.62203	0
0.8733	5.26679	0.703513	16.1394	-1.31181	0
0.8740	-6.03591	-1.73787	16.1394	1.12567	0
0.8747	-7.25647	-0.821399	16.1394	4.17474	0
0.8753	-0.23408	1.00774	16.1394	0.514087	0
0.8760	-0.23408	1.00774	16.1394	-3.44793	0
0.8767	-0.23408	1.00774	16.1394	-1.01045	0
0.8773	-0.23408	1.00774	16.1394	-1.01045	0
0.8780	-0.23408	1.00774	16.1394	-4.05952	0
0.8787	-0.23408	1.00774	16.1394	-3.44793	0
0.8793	-0.23408	1.00774	16.1394	-3.75816	0
0.8800	-0.23408	1.00774	16.1394	-4.05952	0
0.8807	-0.23408	1.00774	16.1394	-0.398861	0
0.8813	-0.23408	1.00774	16.1394	-1.01045	0
0.8820	-0.23408	1.00774	16.1394	-5.28269	0
0.8827	-0.23408	1.00774	16.1394	-4.36974	0
0.8833	-0.23408	1.00774	16.1394	-2.84521	0
0.8840	-0.23408	1.00774	16.1394	-3.75816	0
0.8847	-0.23408	1.00774	16.1394	-2.53498	0
0.8853	-0.23408	1.00774	16.1394	-2.23362	0
0.8860	-0.23408	1.00774	16.1394	-3.14657	0
0.8867	-0.23408	1.00774	16.1394	-1.62203	0
0.8873	-0.23408	1.00774	16.1394	0.212726	0
0.8880	-1.15368	-5.09572	56.4207	0.514087	0
0.8887	-9.99854	-7.22907	23.1647	0.514087	0
0.8893	-19.1611	-6.92485	-26.8878	0.514087	0
0.8900	-17.9405	-4.48347	-24.445	0.514087	0
0.8907	-17.9405	-2.34631	-12.8543	0.514087	0
0.8913	-19.1611	-1.43365	-16.5101	0.514087	0
0.8920	-17.0209	-1.73787	-12.551	0.514087	0
0.8927	-17.0209	-3.567	-10.4115	0.514087	0
0.8933	-17.6229	-5.09572	-12.2478	0.514087	0
0.8940	-13.9612	-5.39994	-10.7147	0.514087	0
0.8947	-16.1013	-5.39994	-11.9445	0.514087	0
0.8953	-18.5424	-4.78769	-9.50172	0.514087	0
0.8960	-7.55743	-5.39994	-6.75566	0.514087	0
0.8967	1.28744	-6.92485	-8.87838	0.514087	0
0.8973	-7.25647	-8.14554	-1.26353	0.514087	0
0.8980	-18.8434	-7.84132	3.01562	0.514087	0
0.8987	-18.5424	-6.62063	1.17929	0.514087	0
0.8993	-9.69758	-4.78769	34.4522	0.514087	0
0.9000	-3.59479	-4.78769	65.5686	0.514087	0
0.9007	-9.07895	-7.22907	26.8205	0.514087	0
0.9013	-19.462	-6.92485	-18.9529	0.514087	0
0.9020	-20.6826	-5.09572	-11.3212	0.514087	0
0.9027	-16.4023	-5.39994	-4.31284	0.514087	0
0.9033	-17.0209	-6.00838	-11.9445	0.514087	0
0.9040	-18.8434	-4.48347	-4.91933	0.514087	0
0.9047	-18.8434	-2.95856	-2.47651	0.514087	0
0.9053	-18.2415	-2.34631	-5.82907	0.514087	0
0.9060	-18.5424	-1.73787	0.572799	0.514087	0
0.9067	-19.462	-0.212955	-4.91933	0.514087	0
0.9073	-15.8004	4.66981	-4.61608	0.514087	0
0.9080	-4.81535	8.6399	34.4522	0.514087	0
0.9087	1.90608	3.75714	61.9128	0.514087	0
0.9093	-4.49767	-3.567	35.3619	0.514087	0
0.9100	-15.1817	-4.48347	-6.45241	0.514087	0
0.9107	-17.9405	-0.212955	-11.3212	0.514087	0
0.9113	-8.77799	3.14489	28.96	0.514087	0
0.9120	0.384559	3.44912	16.1394	0.514087	0
0.9127	-6.03591	-0.212955	16.1394	0.514087	0
0.9133	-17.3219	-3.87503	16.1394	0.514087	0
0.9140	-16.1013	-3.26278	16.1394	0.514087	0
0.9147	-13.9612	-2.04209	16.1394	0.514087	0
0.9153	-20.6826	-3.26278	16.1394	0.514087	0
0.9160	-22.5051	-3.87503	16.1394	0.514087	0
0.9167	-20.064	-3.567	16.1394	0.514087	0
0.9173	-23.4247	-2.65434	16.1394	0.514087	0
0.9180	-26.1668	-0.821399	16.1394	0.514087	0
0.9187	-24.6452	-0.517177	16.1394	0.514087	0
0.9193	-22.2041	0.0950694	16.1394	0.514087	0
0.9200	-14.2621	4.06136	16.1394	0.514087	0
0.9207	-5.71823	3.44912	16.1394	0.514087	0
0.9213	-8.77799	-3.567	16.1394	0.514087	0
0.9220	-17.9405	-5.09572	16.1394	0.514087	0
0.9227	-17.0209	1.61998	16.1394	0.514087	0
0.9233	-6.93879	4.66981	16.1394	0.514087	0
0.9240	-3.89575	1.31576	16.1394	0.514087	0
0.9247	-12.4397	-2.34631	16.1394	0.514087	0
0.9253	-18.8434	-4.48347	16.1394	0.514087	0
0.9260	-16.72	-1.73787	16.1394	0.514087	0
0.9267	-14.2621	2.84067	16.1394	0.514087	0
0.9273	-12.7406	1.31576	16.1394	0.514087	0
0.9280	-8.47703	-2.04209	16.1394	0.514087	0
0.9287	-7.85839	-0.212955	16.1394	0.514087	0
0.9293	-9.99854	1.00774	16.1394	0.514087	0
0.9300	-6.93879	-2.65434	16.1394	0.514087	0
0.9307	-5.71823	-2.65434	16.1394	0.514087	0
0.9313	-6.63783	0.703513	16.1394	0.514087	0
0.9320	3.12663	1.31576	16.1394	0.514087	0
0.9327	12.5901	1.00774	16.1394	0.514087	0
0.9333	6.78831	1.00774	16.1394	0.514087	0
0.9340	-3.59479	-1.43365	16.1394	0.514087	0
0.9347	-2.37424	-0.212955	16.1394	0.514087	0
0.9353	7.70791	3.75714	16.1394	0.514087	0
0.9360	13.8107	2.53645	16.1394	0.514087	0
0.9367	7.08927	-0.821399	16.1394	0.514087	0
0.9373	-3.27711	0.0950694	16.1394	0.514087	0
0.9380	-5.11631	-0.517177	16.1394	0.514087	0
0.9387	-2.37424	-2.65434	16.1394	0.514087	0
0.9393	-1.7556	1.00774	16.1394	0.514087	0
0.9400	-2.37424	4.66981	16.1394	0.514087	0
0.9407	-2.6752	1.9242	16.1394	0.514087	0
0.9413	-1.45464	-0.212955	16.1394	0.514087	0
0.9420	0.685519	0.0950694	16.1394	0.514087	0
0.9427	0.685519	0.399291	16.1394	0.514087	0
0.9433	4.94911	1.9242	16.1394	0.514087	0
0.9440	14.1117	4.97783	16.1394	0.514087	0
0.9447	18.0743	4.36559	16.1394	0.514087	0
0.9453	13.8107	0.399291	16.1394	0.514087	0
0.9460	6.78831	-1.73787	16.1394	0.514087	0
0.9467	5.56775	-0.517177	16.1394	0.514087	0
0.9473	15.9341	1.9242	16.1394	0.514087	0
0.9480	24.4948	1.9242	16.1394	0.514087	0
0.9487	17.1547	-2.04209	16.1394	0.514087	0
0.9493	8.00887	-3.567	16.1394	0.514087	0
0.9500	9.83134	-0.517177	16.1394	0.514087	0
0.9507	11.3696	1.00774	16.1394	0.514087	0
0.9513	8.61079	-0.517177	16.1394	0.514087	0
0.9520	8.92847	-1.12562	16.1394	0.514087	0
0.9527	9.53038	-0.517177	16.1394	0.514087	0
0.9533	9.22942	0.0950694	16.1394	0.514087	0
0.9540	9.53038	0.0950694	16.1394	0.514087	0
0.9547	7.70791	-1.73787	16.1394	0.514087	0
0.9553	7.70791	-1.12562	16.1394	0.514087	0
0.9560	15.9341	2.22843	16.1394	0.514087	0
0.9567	21.736	1.9242	16.1394	0.514087	0
0.9573	15.0313	-3.26278	16.1394	0.514087	0
0.9580	3.12663	-5.39994	16.1394	0.514087	0
0.9587	2.508	-3.567	16.1394	0.514087	0
0.9593	13.1921	-0.821399	16.1394	0.514087	0
0.9600	17.7733	-0.821399	16.1394	0.514087	0
0.9607	7.70791	-0.821399	16.1394	0.514087	0
0.9613	-2.37424	-0.821399	16.1394	0.514087	0
0.9620	-4.81535	-0.821399	16.1394	0.514087	0
0.9627	-5.11631	-0.821399	16.1394	0.514087	0
0.9633	-3.89575	-0.821399	16.1394	0.514087	0
0.9640	-1.15368	-0.821399	16.1394	0.514087	0
0.9647	-1.45464	-0.821399	16.1394	0.514087	0
0.9653	-2.6752	-0.821399	16.1394	0.514087	0
0.9660	-2.6752	-0.821399	16.1394	0.514087	0
0.9667	-3.59479	-0.821399	16.1394	0.514087	0
0.9673	-1.45464	-0.821399	16.1394	0.514087	0
0.9680	6.78831	-0.821399	16.1394	0.514087	0
0.9687	13.1921	-0.821399	16.1394	0.514087	0
0.9693	11.3696	-0.821399	16.1394	0.514087	0
0.9700	2.20704	-0.821399	16.1394	0.514087	0
0.9707	-2.37424	-0.821399	16.1394	0.514087	0
0.9713	5.86871	-0.821399	16.1394	0.514087	0
0.9720	5.86871	-0.821399	16.1394	0.514087	0
0.9727	5.86871	-0.821399	16.1394	0.514087	0
0.9733	5.86871	-0.821399	16.1394	0.514087	0
0.9740	5.86871	-0.821399	16.1394	0.514087	0
0.9747	5.86871	-0.821399	16.1394	0.514087	0
0.9753	5.86871	-0.821399	16.1394	0.514087	0
0.9760	5.86871	-0.821399	16.1394	0.514087	0
0.9767	5.86871	-0.821399	16.1394	0.514087	0
0.9773	5.86871	-0.821399	16.1394	0.514087	0
0.9780	5.86871	-0.821399	16.1394	0.514087	0
0.9787	5.86871	-0.821399	16.1394	0.514087	0
0.9793	5.86871	-0.821399	16.1394	0.514087	0
0.9800	5.86871	-0.821399	16.1394	0.514087	0
0.9807	5.86871	-0.821399	16.1394	0.514087	0
0.9813	5.86871	-0.821399	16.1394	0.514087	0
0.9820	5.86871	-0.821399	16.1394	0.514087	0
0.9827	5.86871	-0.821399	16.1394	0.514087	0
0.9833	5.86871	-0.821399	16.1394	0.514087	0
0.9840	3.12663	-3.567	46.3462	-0.709086	0
0.9847	-5.41727	-9.06201	8.50775	-0.709086	0
0.9853	-13.0416	-10.5869	-33.9131	1.12567	0
0.9860	-11.821	-7.22907	-28.7242	1.12567	0
0.9867	-11.2191	-4.48347	-18.9529	-1.62203	0
0.9873	-10.2995	-2.95856	-22.3223	-2.53498	0
0.9880	-4.81535	-1.73787	-18.6497	0.514087	0
0.9887	-3.89575	-2.65434	-20.486	1.12567	0
0.9893	-6.63783	-3.87503	-21.699	-1.31181	0
0.9900	-5.11631	-2.34631	-11.6413	-1.62203	0
0.9907	-5.11631	-0.517177	-18.6497	-1.01045	0
0.9913	-5.11631	0.399291	-21.3957	-0.0974993	0
0.9920	5.56775	2.22843	18.8855	3.87338	0
0.9927	15.0313	1.61998	48.789	5.09655	0
0.9933	6.78831	-4.48347	21.9348	0.824312	0
0.9940	-6.03591	-6.92485	-15.6003	-2.53498	0
0.9947	-5.11631	-2.65434	-14.9938	-1.62203	0
0.9953	4.64815	0.0950694	22.5413	-1.01045	0
0.9960	4.64815	0.0950694	22.5413	-1.01045	0
0.9967	4.64815	0.0950694	22.5413	-1.01045	0
0.9973	4.64815	0.0950694	22.5413	-1.01045	0
0.9980	4.64815	0.0950694	22.5413	-1.01045	0
0.9987	4.64815	0.0950694	22.5413	-1.01045	0
0.9993	4.64815	0.0950694	22.5413	-1.01045	0
1.0000	4.64815	0.0950694	22.5413	-1.01045	0
1.0007	4.64815	0.0950694	22.5413	-1.01045	0
1.0013	4.64815	0.0950694	22.5413	-1.01045	0
1.0020	4.64815	0.0950694	22.5413	-1.01045	0
1.0027	4.64815	0.0950694	22.5413	-1.01045	0
1.0033	4.64815	0.0950694	22.5413	-1.01045	0
1.0040	4.64815	0.0950694	22.5413	-1.01045	0
1.0047	4.64815	0.0950694	22.5413	-1.01045	0
1.0053	4.64815	0.0950694	22.5413	-1.01045	0
1.0060	4.64815	0.0950694	22.5413	-1.01045	0
1.0067	4.64815	0.0950694	22.5413	-1.01045	0
1.0073	4.64815	0.0950694	22.5413	-1.01045	0
1.0080	21.435	-0.517177	54.2811	0.824312	0
1.0087	12.8911	-3.87503	16.1394	0.514087	0
1.0093	1.90608	-2.65434	-25.0684	0.212726	0
1.0100	2.20704	-2.34631	-19.2561	2.65021	0
1.0107	3.42759	-4.48347	-12.2478	2.65021	0
1.0113	4.94911	-3.26278	-18.9529	-0.398861	0
1.0120	11.0519	-1.73787	-11.9445	-0.709086	0
1.0127	12.2725	-2.65434	-10.1082	2.03862	0
1.0133	8.00887	-0.821399	-14.3874	1.42704	0
1.0140	8.00887	1.9242	-5.82907	-0.709086	0
1.0147	9.53038	-0.821399	-9.50172	-0.709086	0
1.0153	10.45	-0.821399	-12.551	-1.01045	0
1.0160	18.6929	4.36559	23.4679	-1.01045	0
1.0167	26.6182	3.75714	52.4616	1.12567	0
1.0173	20.5154	-3.567	26.8205	1.73726	0
1.0180	7.08927	-6.92485	-14.6906	-0.398861	0
1.0187	6.16967	-2.04209	-15.9036	0.212726	0
1.0193	18.6929	3.75714	26.214	2.03862	0
1.0200	4.64815	0.0950694	22.5413	-1.01045	0
1.0207	4.64815	0.0950694	22.5413	-1.01045	0
1.0213	4.64815	0.0950694	22.5413	-1.01045	0
1.0220	4.64815	0.0950694	22.5413	-1.01045	0
1.0227	4.64815	0.0950694	22.5413	-1.01045	0
1.0233	4.64815	0.0950694	22.5413	-1.01045	0
1.0240	4.64815	0.0950694	22.5413	-1.01045	0
1.0247	4.64815	0.0950694	22.5413	-1.01045	0
1.0253	4.64815	0.0950694	22.5413	-1.01045	0
1.0260	4.64815	0.0950694	22.5413	-1.01045	0
1.0267	4.64815	0.0950694	22.5413	-1.01045	0
1.0273	4.64815	0.0950694	22.5413	-1.01045	0
1.0280	4.64815	0.0950694	22.5413	-1.01045	0
1.0287	4.64815	0.0950694	22.5413	-1.01045	0
1.0293	4.64815	0.0950694	22.5413	-1.01045	0
1.0300	4.64815	0.0950694	22.5413	-1.01045	0
1.0307	4.64815	0.0950694	22.5413	-1.01045	0
1.0313	4.64815	0.0950694	22.5413	-1.01045	0
1.0320	4.64815	0.0950694	22.5413	-1.01045	0
1.0327	4.64815	0.0950694	22.5413	-1.01045	0
1.0333	4.64815	0.0950694	22.5413	-1.01045	0
1.0340	4.64815	0.0950694	22.5413	-1.01045	0
1.0347	4.64815	0.0950694	22.5413	-1.01045	0
1.0353	4.64815	0.0950694	22.5413	-1.01045	0
1.0360	4.64815	0.0950694	22.5413	-1.01045	0
1.0367	4.64815	0.0950694	22.5413	-1.01045	0
1.0373	4.64815	0.0950694	22.5413	-1.01045	0
1.0380	4.64815	0.0950694	22.5413	-1.01045	0
1.0387	4.64815	0.0950694	22.5413	-1.01045	0
1.0393	4.64815	0.0950694	22.5413	-1.01045	0
1.0400	4.64815	0.0950694	22.5413	-1.01045	0
1.0407	4.64815	0.0950694	22.5413	-1.01045	0
1.0413	4.64815	0.0950694	22.5413	-1.01045	0
1.0420	4.64815	0.0950694	22.5413	-1.01045	0
1.0427	4.64815	0.0950694	22.5413	-1.01045	0
1.0433	4.64815	0.0950694	22.5413	-1.01045	0
1.0440	4.64815	0.0950694	22.5413	-1.01045	0
1.0447	4.64815	0.0950694	22.5413	-1.01045	0
1.0453	4.64815	0.0950694	22.5413	-1.01045	0
1.0460	4.64815	0.0950694	22.5413	-1.01045	0
1.0467	4.64815	0.0950694	22.5413	-1.01045	0
1.0473	4.64815	0.0950694	22.5413	-1.01045	0
1.0480	4.64815	0.0950694	22.5413	-1.01045	0
1.0487	4.64815	0.0950694	22.5413	-1.01045	0
1.0493	4.64815	0.0950694	22.5413	-1.01045	0
1.0500	4.64815	0.0950694	22.5413	-1.01045	0
1.0507	4.64815	0.0950694	22.5413	-1.01045	0
1.0513	4.64815	0.0950694	22.5413	-1.01045	0
1.0520	4.64815	0.0950694	22.5413	-1.01045	0
1.0527	4.64815	0.0950694	22.5413	-1.01045	0
1.0533	4.64815	0.0950694	22.5413	-1.01045	0
1.0540	4.64815	0.0950694	22.5413	-1.01045	0
1.0547	4.64815	0.0950694	22.5413	-1.01045	0
1.0553	4.64815	0.0950694	22.5413	-1.01045	0
1.0560	4.64815	0.0950694	22.5413	-1.01045	0
1.0567	4.64815	0.0950694	22.5413	-1.01045	0
1.0573	4.64815	0.0950694	22.5413	-1.01045	0
1.0580	4.64815	0.0950694	22.5413	-1.01045	0
1.0587	4.64815	0.0950694	22.5413	-1.01045	0
1.0593	4.64815	0.0950694	22.5413	-1.01045	0
1.0600	4.64815	0.0950694	22.5413	-1.01045	0
1.0607	4.64815	0.0950694	22.5413	-1.01045	0
1.0613	4.64815	0.0950694	22.5413	-1.01045	0
1.0620	4.64815	0.0950694	22.5413	-1.01045	0
1.0627	4.64815	0.0950694	22.5413	-1.01045	0
1.0633	4.64815	0.0950694	22.5413	-1.01045	0
1.0640	4.64815	0.0950694	22.5413	-1.01045	0
1.0647	4.64815	0.0950694	22.5413	-1.01045	0
1.0653	4.64815	0.0950694	22.5413	-1.01045	0
1.0660	4.64815	0.0950694	22.5413	-1.01045	0
1.0667	4.64815	0.0950694	22.5413	-1.01045	0
1.0673	4.64815	0.0950694	22.5413	-1.01045	0
1.0680	4.64815	0.0950694	22.5413	-1.01045	0
1.0687	4.64815	0.0950694	22.5413	-1.01045	0
1.0693	4.64815	0.0950694	22.5413	-1.01045	0
1.0700	4.64815	0.0950694	22.5413	-1.01045	0
1.0707	4.64815	0.0950694	22.5413	-1.01045	0
1.0713	4.64815	0.0950694	22.5413	-1.01045	0
1.0720	4.64815	0.0950694	22.5413	-1.01045	0
1.0727	4.64815	0.0950694	22.5413	-1.01045	0
1.0733	4.64815	0.0950694	22.5413	-1.01045	0
1.0740	4.64815	0.0950694	22.5413	-1.01045	0
1.0747	4.64815	0.0950694	22.5413	-1.01045	0
1.0753	4.64815	0.0950694	22.5413	-1.01045	0
1.0760	4.64815	0.0950694	22.5413	-1.01045	0
1.0767	4.64815	0.0950694	22.5413	-1.01045	0
1.0773	4.64815	0.0950694	22.5413	-1.01045	0
1.0780	4.64815	0.0950694	22.5413	-1.01045	0
1.0787	4.64815	0.0950694	22.5413	-1.01045	0
1.0793	4.64815	0.0950694	22.5413	-1.01045	0
1.0800	-6.03591	-1.12562	46.9526	-1.01045	0
1.0807	-11.5201	-4.17925	14.6064	-1.01045	0
1.0813	-19.1611	-3.567	-27.1911	-1.01045	0
1.0820	-21.9032	-1.12562	-25.9781	-1.01045	0
1.0827	-21.6022	1.00774	-15.2971	-1.01045	0
1.0833	-21.6022	1.9242	-14.9938	-1.01045	0
1.0840	-20.6826	0.399291	-10.7147	-1.01045	0
1.0847	-20.6826	-1.12562	-14.0673	-1.01045	0
1.0853	-19.763	-0.517177	-15.9036	-1.01045	0
1.0860	-16.4023	0.703513	-5.82907	-1.01045	0
1.0867	-16.1013	1.61998	-14.0673	-1.01045	0
1.0873	-15.1817	2.22843	-16.2068	-1.01045	0
1.0880	-6.03591	1.00774	25.9107	-1.01045	0
1.0887	3.12663	-0.821399	54.8876	-1.01045	0
1.0893	-0.23408	-2.34631	25.2874	-1.01045	0
1.0900	-10.6005	-3.26278	-16.8133	-1.01045	0
1.0907	-13.9612	-1.43365	-18.6497	-1.01045	0
1.0913	-4.49767	2.22843	23.4679	-1.01045	0
1.0920	3.12663	1.00774	51.2318	-1.31181	0
1.0927	-5.41727	-3.567	12.4836	0.212726	0
1.0933	-16.72	-2.95856	-33.6098	2.65021	0
1.0940	-16.1013	0.399291	-26.5846	1.42704	0
1.0947	-13.3593	0.0950694	-15.9036	0.212726	0
1.0953	-14.5798	-0.212955	-25.3716	0.514087	0
1.0960	-14.2621	0.0950694	-21.3957	0.824312	0
1.0967	-14.5798	-2.34631	-18.9529	1.12567	0
1.0973	-16.1013	-2.34631	-23.232	1.12567	0
1.0980	-15.8004	0.0950694	-14.9938	1.73726	0
1.0987	-16.1013	-1.43365	-17.1334	2.03862	0
1.0993	-15.1817	-0.517177	-18.0432	2.03862	0
1.1000	-6.93879	5.58628	21.3283	3.2618	0
1.1007	-1.45464	4.66981	52.1415	4.17474	0
1.1013	-6.03591	-0.212955	24.6809	2.96043	0
1.1020	-13.9612	0.399291	-17.7399	2.65021	0
1.1027	-14.8808	1.00774	-18.6497	2.96043	0
1.1033	-6.33687	-1.12562	23.1647	-0.0974993	0
1.1040	-1.45464	0.0950694	48.1825	-1.31181	0
1.1047	-9.69758	-0.517177	9.72073	2.03862	0
1.1053	-17.9405	-4.78769	-33.3066	1.12567	0
1.1060	-15.4994	-2.65434	-25.0684	-1.62203	0
1.1067	-12.4397	3.75714	-13.764	-1.31181	0
1.1073	-12.1387	3.75714	-18.3464	-0.709086	0
1.1080	-8.77799	0.703513	-11.3212	-0.709086	0
1.1087	-7.25647	-0.212955	-10.4115	1.12567	0
1.1093	-8.77799	0.399291	-15.9036	2.03862	0
1.1100	-7.85839	0.703513	-6.75566	0.824312	0
1.1107	-8.77799	-0.212955	-11.3212	0.212726	0
1.1113	-8.77799	0.0950694	-16.5101	-1.31181	0
1.1120	1.28744	1.9242	21.9348	-1.31181	0
1.1127	9.53038	2.53645	53.6746	2.34885	0
1.1133	3.12663	0.399291	24.9841	3.87338	0
1.1140	-8.77799	-1.73787	-17.4367	1.12567	0
1.1147	-9.99854	-1.12562	-17.4367	0.212726	0
1.1153	-1.45464	1.9242	21.3283	0.514087	0
1.1160	4.04623	2.22843	46.3462	-1.01045	0
1.1167	-4.81535	-1.73787	12.7869	-1.01045	0
1.1173	-16.1013	-4.48347	-33.3066	-1.01045	0
1.1180	-17.6229	-4.17925	-33.0033	-1.01045	0
1.1187	-16.1013	-1.73787	-19.8795	-1.01045	0
1.1193	-18.8434	0.703513	-23.5353	-1.01045	0
1.1200	-20.064	1.9242	-22.0022	-1.01045	0
1.1207	-20.064	0.703513	-18.6497	-1.01045	0
1.1213	-19.1611	-0.517177	-18.0432	-1.01045	0
1.1220	-17.3219	-1.73787	-13.1575	-1.01045	0
1.1227	-18.8434	-0.821399	-19.2561	-1.01045	0
1.1233	-17.9405	2.84067	-16.2068	-1.01045	0
1.1240	-8.77799	2.84067	24.0744	-1.01045	0
1.1247	-3.59479	-2.34631	52.7649	-1.01045	0
1.1253	-8.77799	-5.09572	26.214	-1.01045	0
1.1260	-15.1817	-5.39994	-16.8133	-1.01045	0
1.1267	-14.5798	-4.48347	-19.2561	-1.01045	0
1.1273	-6.03591	-0.517177	25.9107	-1.01045	0
1.1280	1.60512	0.0950694	51.8383	-1.31181	0
1.1287	-5.11631	-5.39994	10.0408	-3.14657	0
1.1293	-14.8808	-5.70416	-34.2163	-1.9234	0
1.1300	-12.7406	-0.212955	-26.8878	0.514087	0
1.1307	-10.9181	-0.212955	-19.2561	1.73726	0
1.1313	-15.1817	-2.65434	-28.7242	0.212726	0
1.1320	-14.5798	-0.517177	-23.232	-1.31181	0
1.1327	-12.1387	1.00774	-21.3957	0.212726	0
1.1333	-13.6602	-0.821399	-23.232	1.12567	0
1.1340	-12.4397	-2.65434	-13.1575	0.212726	0
1.1347	-10.6005	-2.34631	-18.3464	1.42704	0
1.1353	-11.2191	-0.821399	-25.6749	2.65021	0
1.1360	-5.41727	1.00774	11.5571	-0.398861	0
1.1367	0.986478	0.703513	45.7397	-2.84521	0
1.1373	-5.11631	-2.65434	21.9348	-1.62203	0
1.1380	-16.1013	-6.31641	-19.2561	-1.9234	0
1.1387	-17.0209	-4.48347	-19.5762	-1.9234	0
1.1393	-6.33687	0.703513	21.6316	0.514087	0
1.1400	-2.37424	-2.65434	23.1647	-1.01045	0
1.1407	-12.7406	-4.78769	23.1647	-1.01045	0
1.1413	-15.4994	-2.34631	23.1647	-1.01045	0
1.1420	-13.6602	-2.04209	23.1647	-1.01045	0
1.1427	-15.1817	-3.567	23.1647	-1.01045	0
1.1433	-13.6602	-2.34631	23.1647	-1.01045	0
1.1440	-12.4397	-2.34631	23.1647	-1.01045	0
1.1447	-15.1817	-2.95856	23.1647	-1.01045	0
1.1453	-12.1387	-0.821399	23.1647	-1.01045	0
1.1460	-7.55743	-0.821399	23.1647	-1.01045	0
1.1467	-10.2995	-4.48347	23.1647	-1.01045	0
1.1473	-6.33687	-4.48347	23.1647	-1.01045	0
1.1480	7.08927	-1.43365	23.1647	-1.01045	0
1.1487	8.00887	-1.73787	23.1647	-1.01045	0
1.1493	-3.59479	-4.17925	23.1647	-1.01045	0
1.1500	-9.69758	-3.26278	23.1647	-1.01045	0
1.1507	-4.49767	-1.43365	23.1647	-1.01045	0
1.1513	4.04623	-1.73787	23.1647	-1.01045	0
1.1520	4.04623	-4.17925	32.6158	-1.01045	0
1.1527	-5.71823	-6.92485	-19.5762	-1.01045	0
1.1533	-8.47703	-7.22907	-40.0117	-1.01045	0
1.1540	-4.19671	-5.09572	-21.3957	-1.01045	0
1.1547	-8.47703	-2.04209	-23.5353	-1.01045	0
1.1553	-12.7406	-1.12562	-27.4943	-1.01045	0
1.1560	-9.69758	-3.87503	-18.0432	-1.01045	0
1.1567	-9.99854	-4.48347	-22.3223	-1.01045	0
1.1573	-12.4397	-0.212955	-19.8795	-1.01045	0
1.1580	-12.4397	0.0950694	-12.2478	-1.01045	0
1.1587	-12.1387	-4.48347	-23.232	-1.01045	0
1.1593	-6.03591	-3.26278	-4.00959	-1.01045	0
1.1600	3.12663	-0.212955	42.6904	-1.01045	0
1.1607	0.0668799	-2.65434	38.108	-1.01045	0
1.1613	-8.77799	-4.78769	1.48254	-1.01045	0
1.1620	-12.1387	-3.87503	-19.8795	-1.01045	0
1.1627	-12.4397	-4.48347	-29.0274	-1.01045	0
1.1633	-5.41727	-3.567	1.17929	-1.01045	0
1.1640	-5.41727	-3.567	1.17929	-1.01045	0
1.1647	-5.41727	-3.567	1.17929	-1.01045	0
1.1653	-5.41727	-3.567	1.17929	-1.01045	0
1.1660	-5.41727	-3.567	1.17929	-1.01045	0
1.1667	-5.41727	-3.567	1.17929	-1.01045	0
1.1673	-5.41727	-3.567	1.17929	-1.01045	0
1.1680	-5.41727	-3.567	1.17929	-1.01045	0
1.1687	-5.41727	-3.567	1.17929	-1.01045	0
1.1693	-5.41727	-3.567	1.17929	-1.01045	0
1.1700	-5.41727	-3.567	1.17929	-1.01045	0
1.1707	-5.41727	-3.567	1.17929	-1.01045	0
1.1713	-5.41727	-3.567	1.17929	-1.01045	0
1.1720	-5.41727	-3.567	1.17929	-1.01045	0
1.1727	-5.41727	-3.567	1.17929	-1.01045	0
1.1733	-5.41727	-3.567	1.17929	-1.01045	0
1.1740	-5.41727	-3.567	1.17929	-1.01045	0
1.1747	-5.41727	-3.567	1.17929	-1.01045	0
1.1753	-5.41727	-3.567	1.17929	-1.01045	0
1.1760	-5.41727	-3.567	1.17929	-3.75816	0
1.1767	-5.41727	-3.567	1.17929	-2.84521	0
1.1773	-5.41727	-3.567	1.17929	-1.9234	0
1.1780	-5.41727	-3.567	1.17929	-1.62203	0
1.1787	-5.41727	-3.567	1.17929	-0.0974993	0
1.1793	-5.41727	-3.567	1.17929	0.212726	0
1.1800	-5.41727	-3.567	1.17929	-1.01045	0
1.1807	-5.41727	-3.567	1.17929	0.514087	0
1.1813	-5.41727	-3.567	1.17929	1.12567	0
1.1820	-5.41727	-3.567	1.17929	-1.9234	0
1.1827	-5.41727	-3.567	1.17929	-1.9234	0
1.1833	-5.41727	-3.567	1.17929	1.12567	0
1.1840	-5.41727	-3.567	1.17929	0.824312	0
1.1847	-5.41727	-3.567	1.17929	0.824312	0
1.1853	-5.41727	-3.567	1.17929	3.87338	0
1.1860	-5.41727	-3.567	1.17929	4.17474	0
1.1867	-5.41727	-3.567	1.17929	2.34885	0
1.1873	-5.41727	-3.567	1.17929	2.96043	0
1.1880	7.39023	-0.517177	48.4857	2.96043	0
1.1887	1.90608	-2.65434	10.6473	-0.0974993	0
1.1893	-6.03591	-5.70416	-34.8228	-0.398861	0
1.1900	-5.11631	-6.31641	-25.0684	1.73726	0
1.1907	-5.41727	-5.09572	-16.8133	1.12567	0
1.1913	-7.85839	-4.48347	-27.4943	0.824312	0
1.1920	-5.11631	-4.17925	-20.486	1.12567	0
1.1927	-3.89575	-2.34631	-17.4367	0.212726	0
1.1933	-5.11631	0.703513	-22.9288	0.212726	0
1.1940	-3.89575	1.61998	-14.0673	2.96043	0
1.1947	-5.71823	-1.12562	-15.6003	3.56316	0
1.1953	-7.25647	-3.567	-18.6497	0.824312	0
1.1960	1.60512	-1.73787	16.7459	0.212726	0
1.1967	7.70791	0.0950694	46.9526	1.42704	0
1.1973	-0.535039	-2.65434	22.8446	-0.709086	0
1.1980	-9.3799	-5.70416	-19.5762	-1.01045	0
1.1987	-8.77799	-2.95856	-25.3716	0.824312	0
1.1993	-0.535039	0.0950694	16.4427	-1.9234	0
1.2000	-0.535039	0.0950694	16.4427	-1.01045	0
1.2007	-0.535039	0.0950694	16.4427	-1.01045	0
1.2013	-0.535039	0.0950694	16.4427	-1.01045	0
1.2020	-0.535039	0.0950694	16.4427	-1.01045	0
1.2027	-0.535039	0.0950694	16.4427	-1.01045	0
1.2033	-0.535039	0.0950694	16.4427	-1.01045	0
1.2040	-0.535039	0.0950694	16.4427	-1.01045	0
1.2047	-0.535039	0.0950694	16.4427	-1.01045	0
1.2053	-0.535039	0.0950694	16.4427	-1.01045	0
1.2060	-0.535039	0.0950694	16.4427	-1.01045	0
1.2067	-0.535039	0.0950694	16.4427	-1.01045	0
1.2073	-0.535039	0.0950694	16.4427	-1.01045	0
1.2080	-0.535039	0.0950694	16.4427	-1.01045	0
1.2087	-0.535039	0.0950694	16.4427	-1.01045	0
1.2093	-0.535039	0.0950694	16.4427	-1.01045	0
1.2100	-0.535039	0.0950694	16.4427	-1.01045	0
1.2107	-0.535039	0.0950694	16.4427	-1.01045	0
1.2113	-0.535039	0.0950694	16.4427	-1.01045	0
1.2120	-0.535039	0.0950694	16.4427	-1.01045	0
1.2127	-0.535039	0.0950694	16.4427	-1.01045	0
1.2133	-0.535039	0.0950694	16.4427	-1.01045	0
1.2140	-0.535039	0.0950694	16.4427	-1.01045	0
1.2147	-0.535039	0.0950694	16.4427	-1.01045	0
1.2153	-0.535039	0.0950694	16.4427	-1.01045	0
1.2160	-0.535039	0.0950694	16.4427	-1.01045	0
1.2167	-0.535039	0.0950694	16.4427	-1.01045	0
1.2173	-0.535039	0.0950694	16.4427	-1.01045	0
1.2180	-0.535039	0.0950694	16.4427	-1.01045	0
1.2187	-0.535039	0.0950694	16.4427	-1.01045	0
1.2193	-0.535039	0.0950694	16.4427	-1.01045	0
1.2200	-0.535039	0.0950694	16.4427	-1.01045	0
1.2207	-0.535039	0.0950694	16.4427	-1.01045	0
1.2213	-0.535039	0.0950694	16.4427	-1.01045	0
1.2220	-0.535039	0.0950694	16.4427	-1.01045	0
1.2227	-0.535039	0.0950694	16.4427	-1.01045	0
1.2233	-0.535039	0.0950694	16.4427	-1.01045	0
1.2240	0.384559	1.61998	49.0922	1.73726	0
1.2247	-6.33687	-2.65434	9.72073	-2.53498	0
1.2253	-15.1817	-3.87503	-30.5605	-1.62203	0
1.2260	-15.1817	-1.12562	-23.8385	1.12567	0
1.2267	-13.3593	-1.12562	-17.4367	-0.398861	0
1.2273	-13.3593	-3.567	-23.232	-1.62203	0
1.2280	-10.9181	-1.73787	-14.0673	0.824312	0
1.2287	-10.2995	-0.212955	-13.764	1.42704	0
1.2293	-11.2191	-2.04209	-21.0925	0.212726	0
1.2300	-10.6005	-0.821399	-13.1575	-0.398861	0
1.2307	-11.5201	1.9242	-17.7399	0.212726	0
1.2313	-11.2191	3.44912	-23.5353	1.12567	0
1.2320	-2.05656	6.19852	15.2297	1.12567	0
1.2327	7.08927	7.41921	48.789	0.824312	0
1.2333	2.82568	1.9242	20.7218	1.12567	0
1.2340	-8.47703	-3.87503	-26.8878	2.34885	0
1.2347	-10.6005	-1.73787	-28.7242	2.96043	0
1.2353	-0.835999	3.75714	16.7459	1.12567	0
1.2360	-0.835999	3.75714	16.7459	-1.01045	0
1.2367	-0.835999	3.75714	16.7459	-0.709086	0
1.2373	-0.835999	3.75714	16.7459	0.824312	0
1.2380	-0.835999	3.75714	16.7459	-1.01045	0
1.2387	-0.835999	3.75714	16.7459	-3.44793	0
1.2393	-0.835999	3.75714	16.7459	-1.01045	0
1.2400	-0.835999	3.75714	16.7459	0.212726	0
1.2407	-0.835999	3.75714	16.7459	-0.709086	0
1.2413	-0.835999	3.75714	16.7459	0.212726	0
1.2420	-0.835999	3.75714	16.7459	-0.709086	0
1.2427	-0.835999	3.75714	16.7459	-4.05952	0
1.2433	-0.835999	3.75714	16.7459	-2.53498	0
1.2440	-0.835999	3.75714	16.7459	0.514087	0
1.2447	-0.835999	3.75714	16.7459	-0.709086	0
1.2453	-0.835999	3.75714	16.7459	-0.709086	0
1.2460	-0.835999	3.75714	16.7459	2.96043	0
1.2467	-0.835999	3.75714	16.7459	2.34885	0
1.2473	-0.835999	3.75714	16.7459	-0.398861	0
1.2480	4.04623	0.703513	52.4616	0.514087	0
1.2487	-5.71823	-2.95856	14.6064	1.12567	0
1.2493	-15.1817	-4.48347	-31.4702	0.212726	0
1.2500	-12.4397	-2.65434	-24.1418	1.12567	0
1.2507	-8.15935	-2.65434	-15.2971	1.12567	0
1.2513	-9.07895	-2.65434	-27.1911	-0.398861	0
1.2520	-10.6005	-1.12562	-22.6256	-0.0974993	0
1.2527	-11.2191	-2.04209	-15.9036	0.514087	0
1.2533	-10.2995	-1.43365	-19.5762	0.212726	0
1.2540	-8.77799	-0.212955	-12.2478	1.12567	0
1.2547	-10.6005	-3.87503	-12.551	0.212726	0
1.2553	-10.2995	-3.567	-14.9938	-1.9234	0
1.2560	-4.49767	3.44912	17.9758	1.73726	0
1.2567	1.28744	2.84067	49.3955	5.09655	0
1.2573	-1.45464	-3.567	23.7711	0.514087	0
1.2580	-13.0416	-5.39994	-22.9288	-3.44793	0
1.2587	-16.72	-3.26278	-24.1418	-1.01045	0
1.2593	-3.27711	-1.43365	23.1647	-0.398861	0
1.2600	-0.835999	-0.821399	16.7459	-2.53498	0
1.2607	-0.835999	-4.48347	16.7459	-1.9234	0
1.2613	-0.835999	-6.00838	16.7459	0.212726	0
1.2620	-0.835999	-2.95856	16.7459	-0.0974993	0
1.2627	-0.835999	-2.34631	16.7459	-2.23362	0
1.2633	-0.835999	-3.567	16.7459	-2.23362	0
1.2640	-0.835999	-3.567	16.7459	0.824312	0
1.2647	-0.835999	-4.48347	16.7459	1.42704	0
1.2653	-0.835999	-5.39994	16.7459	-1.31181	0
1.2660	-0.835999	-3.26278	16.7459	-1.31181	0
1.2667	-0.835999	-2.34631	16.7459	0.514087	0
1.2673	-0.835999	-3.87503	16.7459	0.514087	0
1.2680	-0.835999	-2.65434	16.7459	1.42704	0
1.2687	-0.835999	-2.04209	16.7459	2.03862	0
1.2693	-0.835999	-6.00838	16.7459	-0.398861	0
1.2700	-0.835999	-9.97848	16.7459	-0.398861	0
1.2707	-0.835999	-7.22907	16.7459	3.2618	0
1.2713	-0.835999	-1.73787	16.7459	2.96043	0
1.2720	4.94911	-2.65434	50.6253	0.212726	0
1.2727	-2.97616	-7.84132	11.5571	0.212726	0
1.2733	-10.6005	-8.14554	-36.9624	-0.709086	0
1.2740	-7.85839	-6.31641	-31.7735	-1.9234	0
1.2747	-6.33687	-6.31641	-22.9288	-1.9234	0
1.2753	-9.99854	-4.48347	-33.9131	-2.84521	0
1.2760	-12.1387	-2.65434	-27.1911	-1.62203	0
1.2767	-11.5201	-3.26278	-20.486	0.212726	0
1.2773	-10.9181	-2.65434	-25.0684	-1.01045	0
1.2780	-10.6005	-3.26278	-19.5762	-0.709086	0
1.2787	-13.3593	-5.39994	-21.3957	2.03862	0
1.2793	-12.4397	-4.48347	-21.3957	1.12567	0
1.2800	-2.37424	-2.65434	17.3524	-0.0974993	0
1.2807	5.56775	-3.87503	51.8383	0.212726	0
1.2813	0.986478	-4.48347	27.7302	-1.01045	0
1.2820	-9.69758	-4.78769	-17.4367	-0.398861	0
1.2827	-12.7406	-5.09572	-18.6497	0.514087	0
1.2833	-3.27711	0.0950694	26.214	-1.9234	0
1.2840	4.94911	3.75714	49.0922	-1.62203	0
1.2847	-3.59479	-0.821399	9.72073	1.73726	0
1.2853	-14.2621	-3.87503	-28.4209	0.824312	0
1.2860	-11.5201	-0.821399	-22.3223	-0.709086	0
1.2867	-8.47703	0.703513	-17.7399	0.824312	0
1.2873	-10.6005	0.0950694	-20.486	-0.0974993	0
1.2880	-9.99854	0.703513	-8.27189	-1.01045	0
1.2887	-8.77799	0.0950694	-7.96864	0.514087	0
1.2893	-7.85839	0.0950694	-13.1575	-0.709086	0
1.2900	-3.27711	1.00774	-0.96028	-2.53498	0
1.2907	-3.27711	1.61998	-5.22258	0.212726	0
1.2913	-6.03591	3.75714	-11.3212	2.96043	0
1.2920	2.82568	4.06136	25.2874	2.65021	0
1.2927	10.7509	1.31576	54.8876	1.42704	0
1.2933	3.12663	-1.12562	26.5172	0.514087	0
1.2940	-7.25647	-1.12562	-16.8133	0.212726	0
1.2947	-6.03591	1.00774	-21.0925	1.42704	0
1.2953	3.42759	2.53645	17.9758	2.65021	0
1.2960	7.70791	-0.517177	44.2066	0.514087	0
1.2967	-1.45464	-3.87503	7.29476	-2.53498	0
1.2973	-11.2191	-2.95856	-37.8721	-3.44793	0
1.2980	-11.5201	-2.65434	-32.6832	-3.44793	0
1.2987	-10.6005	-2.95856	-19.8795	-2.53498	0
1.2993	-11.2191	-0.517177	-24.445	-0.709086	0
1.3000	-8.77799	-0.212955	-19.8795	-1.31181	0
1.3007	-8.47703	-3.26278	-16.5101	-3.44793	0
1.3013	-8.77799	-3.26278	-16.8133	-2.23362	0
1.3020	-7.85839	-1.12562	-10.1082	-1.62203	0
1.3027	-11.821	-2.04209	-17.1334	-3.14657	0
1.3033	-11.821	-2.65434	-18.3464	-2.53498	0
1.3040	1.28744	1.00774	20.0985	0.212726	0
1.3047	8.30983	4.06136	48.4857	0.212726	0
1.3053	-0.535039	0.399291	23.4679	-0.0974993	0
1.3060	-8.77799	-5.09572	-15.6003	1.12567	0
1.3067	-5.11631	-1.43365	-18.9529	-0.398861	0
1.3073	4.04623	5.28205	20.4017	-2.23362	0
1.3080	8.92847	2.53645	46.3462	-0.398861	0
1.3087	3.42759	-3.26278	7.90125	0.824312	0
1.3093	-5.41727	-3.567	-37.8721	-1.31181	0
1.3100	-8.47703	-1.73787	-31.167	-1.31181	0
1.3107	-7.25647	0.0950694	-19.5762	-0.0974993	0
1.3113	-5.41727	1.00774	-27.1911	-0.709086	0
1.3120	-4.49767	-2.65434	-21.699	0.212726	0
1.3127	-6.03591	-4.17925	-14.9938	2.03862	0
1.3133	-5.41727	-0.821399	-15.9036	0.824312	0
1.3140	-3.27711	-1.12562	-8.87838	-0.709086	0
1.3147	-7.25647	-3.567	-11.9445	-0.709086	0
1.3153	-10.2995	0.399291	-14.0673	-1.01045	0
1.3160	-0.535039	4.06136	21.0251	-0.709086	0
1.3167	9.53038	1.9242	50.3221	1.12567	0
1.3173	3.72855	-0.517177	24.6809	0.212726	0
1.3180	-7.85839	-2.34631	-16.8133	-2.84521	0
1.3187	-8.77799	-3.567	-16.2068	-2.23362	0
1.3193	0.384559	-0.821399	24.0744	0.824312	0
1.3200	3.12663	1.00774	47.2727	1.42704	0
1.3207	-6.03591	-2.65434	13.3934	2.03862	0
1.3213	-13.3593	-4.78769	-27.8144	3.2618	0
1.3220	-10.9181	-3.567	-25.0684	1.73726	0
1.3227	-10.2995	-3.567	-14.6906	0.212726	0
1.3233	-13.0416	-3.26278	-17.7399	1.12567	0
1.3240	-13.3593	-1.73787	-10.7147	0.212726	0
1.3247	-13.3593	-2.65434	-6.45241	-2.23362	0
1.3253	-11.821	-2.65434	-9.50172	-1.01045	0
1.3260	-8.15935	-0.821399	-4.61608	0.824312	0
1.3267	-10.6005	-1.43365	-7.36215	-0.398861	0
1.3273	-10.6005	-1.73787	-6.45241	0.212726	0
1.3280	1.28744	2.22843	29.5665	2.65021	0
1.3287	8.92847	3.14489	57.3304	2.65021	0
1.3293	0.384559	-1.12562	29.8698	1.73726	0
1.3300	-9.07895	-2.95856	-13.764	3.2618	0
1.3307	-9.69758	1.31576	-18.3464	4.17474	0
1.3313	-2.6752	5.58628	20.0985	2.96043	0
1.3320	3.12663	3.44912	42.9936	1.42704	0
1.3327	-2.6752	-1.43365	6.06493	-1.01045	0
[truncated: 40,408 more rows]
