# Supplementary material for: Identification of Haptic Based Guiding Using Hard Reins
Source: PLoS One. 2015 Jul 22;10(7):e0132020. doi: 10.1371/journal.pone.0132020 (PMC4511788; doi:10.1371/journal.pone.0132020)
Supplement: S3 File — (ZIP) [file pone.0132020.s003.zip › EMGData1/Subject7/T2/t2.txt]

0.0000	-35.9693	3.5044	35.2545	-84.4411	0
0.0007	-39.6353	-0.459905	-16.3158	-79.2552	0
0.0013	-42.9825	-3.20793	-66.6518	-73.4541	0
0.0020	-36.2704	-2.29192	-53.2289	-56.9736	0
0.0027	-27.1142	-3.20793	-40.1145	-34.6992	0
0.0033	-20.4021	-3.20793	-41.0402	-21.2658	0
0.0040	-10.325	-1.37591	-27.9259	-8.75526	0
0.0047	0.956348	-1.37591	-16.3158	12.3031	0
0.0053	11.0334	-0.767775	-8.67862	32.7464	0
0.0060	20.7917	-1.37591	1.69715	45.5646	0
0.0067	28.4248	-4.42801	9.33434	58.0751	0
0.0073	33.3128	-3.512	21.2144	70.2853	0
0.0080	36.66	-1.37591	27.0002	77.9104	0
0.0087	38.5019	-3.20793	26.7302	82.4883	0
0.0093	42.4689	-2.29192	41.3488	84.3195	0
0.0100	46.436	0.452303	46.556	79.7416	0
0.0107	46.1349	-1.68378	44.126	73.9476	0
0.0113	44.5942	-1.07184	85.3205	67.5386	0
0.0120	39.7239	3.5044	110.932	50.4501	0
0.0127	28.1237	0.452303	52.6503	30.3072	0
0.0133	17.7456	-5.34402	-2.5843	18.7122	0
0.0140	10.4136	-4.42801	-0.771433	4.36333	0
0.0147	-1.78872	-3.81987	-3.51002	-19.1343	0
0.0153	-15.213	-4.12394	-16.6244	-37.7463	0
0.0160	-20.4021	-1.37591	-17.5501	-49.9565	0
0.0167	-24.6702	0.452303	-24.8787	-64.2982	0
0.0173	-32.3033	-2.29192	-34.0202	-75.8932	0
0.0180	-37.1913	-2.90386	-37.9931	-81.6943	0
0.0187	-39.0155	-1.68378	-44.7046	-86.2722	0
0.0193	-40.8573	-1.68378	-45.6303	-87.1878	0
0.0200	-41.4595	-2.29192	-47.4431	-83.5255	0
0.0207	-39.0155	-2.29192	-52.0332	-80.7787	0
0.0213	-35.3495	-1.37591	-36.1416	-73.1465	0
0.0220	-29.2572	-0.767775	-23.6444	-55.1424	0
0.0227	-18.5779	-0.459905	-20.9058	-35.6147	0
0.0233	-6.05687	1.98025	23.0659	-21.5734	0
0.0240	4.0202	3.20033	63.3347	-6.00851	0
0.0247	9.19157	-1.07184	25.1873	13.8267	0
0.0253	12.8576	-4.12394	-19.0544	33.054	0
0.0260	18.9676	-1.37591	-4.39717	49.5345	0
0.0267	28.7259	0.452303	11.1472	63.8762	0
0.0273	37.882	0.452303	9.60434	73.3325	0
0.0280	42.4689	0.760174	19.7101	77.61	0
0.0287	46.1349	0.452303	22.1401	80.3567	0
0.0293	47.9591	1.36831	20.5973	82.1879	0
0.0300	43.3722	2.59219	31.2816	80.6571	0
0.0307	38.8029	0.148234	26.4216	76.6944	0
0.0313	40.0249	-2.29192	23.3744	68.4541	0
0.0320	37.2799	-1.07184	60.9047	53.1968	0
0.0327	28.4248	-1.07184	89.5634	35.4931	0
0.0333	19.8885	-1.37591	54.1932	20.8438	0
0.0340	9.19157	0.148234	-4.39717	4.97848	0
0.0347	-0.566725	1.36831	-12.9601	-13.3332	0
0.0353	-3.3118	3.20033	32.8245	-31.9524	0
0.0360	-9.10302	5.33642	50.2203	-48.7333	0
0.0367	-22.2262	4.11634	-4.70574	-61.5515	0
0.0373	-28.6373	1.06424	-56.5846	-70.7073	0
0.0380	-30.1604	1.67618	-56.8932	-78.032	0
0.0387	-38.0945	2.89626	-52.9203	-81.6943	0
0.0393	-42.9825	2.28432	-59.6704	-80.7787	0
0.0400	-38.0945	2.59219	-56.5846	-78.9476	0
0.0407	-35.6682	3.20033	-54.4632	-76.8088	0
0.0413	-35.3495	1.36831	-55.3889	-66.437	0
0.0420	-28.0352	-1.37591	-51.416	-48.7333	0
0.0427	-19.7999	-1.37591	-45.3217	-32.5604	0
0.0433	-14.2921	-0.155836	-35.2545	-20.6578	0
0.0440	-6.05687	-0.155836	-29.7387	-4.79251	0
0.0447	4.0202	-1.07184	-23.953	16.8811	0
0.0453	12.8576	0.148234	0.771433	36.4087	0
0.0460	23.2357	1.36831	14.5029	50.4501	0
0.0467	32.6929	1.36831	15.4287	63.2682	0
0.0473	38.1831	3.5044	59.9789	73.9476	0
0.0480	43.3722	4.72828	98.1263	77.3024	0
0.0487	45.5151	0.452303	52.6503	79.4411	0
0.0493	42.77	-2.59599	5.05289	83.7115	0
0.0500	40.0249	-1.37591	15.7372	83.1035	0
0.0507	37.882	-1.68378	22.7573	76.3868	0
0.0513	32.3919	-1.37591	14.1944	66.623	0
0.0520	26.9017	0.760174	17.5501	51.6661	0
0.0527	19.5697	-1.37591	15.7372	32.7464	0
0.0533	9.81142	-5.03995	10.5301	17.1815	0
0.0540	3.40035	-4.12394	7.17433	3.14732	0
0.0547	-2.0898	-3.20793	-4.70574	-16.3875	0
0.0553	-12.769	-2.29192	-10.8386	-36.8308	0
0.0560	-23.4482	2.28432	-16.3158	-52.0952	0
0.0567	-28.9384	3.20033	-30.0473	-62.4671	0
0.0573	-34.4462	-2.29192	-27.6173	-70.3998	0
0.0580	-40.5385	-5.03995	-25.4573	-78.64	0
0.0587	-42.9825	-1.07184	-30.973	-84.1335	0
0.0593	-41.7605	3.5044	3.51002	-83.5255	0
0.0600	-39.9364	1.98025	33.4416	-80.7787	0
0.0607	-41.1584	-3.81987	-14.1944	-77.1164	0
0.0613	-42.0616	-5.34402	-64.839	-67.653	0
0.0620	-33.8264	-3.512	-54.7718	-51.4801	0
0.0627	-22.8461	-3.512	-41.0402	-34.9996	0
0.0633	-19.1801	-1.07184	-40.1145	-20.9654	0
0.0640	-15.5141	3.20033	-28.543	-4.17735	0
0.0647	-4.83487	1.67618	-20.9058	17.1815	0
0.0653	5.22449	0.452303	-12.6515	37.6319	0
0.0660	12.2554	4.72828	2.3143	51.9736	0
0.0667	22.3148	6.25243	9.60434	62.0451	0
0.0673	30.8688	3.5044	16.3544	71.2009	0
0.0680	33.6139	2.28432	23.3744	77.3024	0
0.0687	37.882	2.28432	25.8044	81.2723	0
0.0693	43.3722	0.452303	38.9188	83.4039	0
0.0700	40.9459	-0.459905	45.0131	80.3567	0
0.0707	36.0579	0.452303	42.8917	74.5556	0
0.0713	38.8029	3.5044	79.8048	65.0994	0
0.0720	36.3589	3.81227	106.651	49.2269	0
0.0727	20.4906	0.452303	50.5289	32.7464	0
0.0733	7.66849	-1.37591	-10.2215	20.2358	0
0.0740	3.40035	1.36831	-9.29577	2.53216	0
0.0747	-4.23273	2.59219	-6.86576	-20.3503	0
0.0753	-15.5141	1.36831	-21.2144	-35.9152	0
0.0760	-24.0681	1.98025	-23.3359	-49.0409	0
0.0767	-31.0813	2.28432	-27.9259	-63.9907	0
0.0773	-37.7935	-0.767775	-37.3759	-71.9305	0
0.0780	-42.0616	-2.90386	-40.4231	-75.2852	0
0.0787	-45.4265	-1.68378	-45.6303	-81.0863	0
0.0793	-46.3475	-0.459905	-45.6303	-83.2179	0
0.0800	-44.8244	-0.459905	-44.396	-79.2552	0
0.0807	-44.2045	1.06424	-48.3689	-74.0621	0
0.0813	-40.8573	2.59219	-38.9188	-63.9907	0
0.0820	-32.0022	0.148234	-28.2345	-46.2942	0
0.0827	-21.6241	-2.29192	-22.1016	-29.5061	0
0.0833	-10.0239	0.452303	22.1401	-17.6035	0
0.0840	0.0531304	3.81227	63.9518	-1.4306	0
0.0847	6.76528	0.452303	29.4687	19.9282	0
0.0853	13.1586	-2.90386	-16.3158	38.5475	0
0.0860	20.1896	-2.29192	-6.86576	51.3656	0
0.0867	25.6797	-1.68378	11.1472	62.3526	0
0.0873	31.4709	-2.59599	13.8858	71.2009	0
0.0880	37.2799	-2.29192	22.1401	76.0792	0
0.0887	41.548	-1.37591	28.2345	81.2723	0
0.0893	44.2931	-1.98785	31.8988	83.1035	0
0.0900	44.2931	-4.12394	34.9459	77.61	0
0.0907	42.77	-5.03995	31.8988	71.5013	0
0.0913	39.7239	-3.512	30.3559	64.4842	0
0.0920	31.4709	-2.90386	27.6173	48.3113	0
0.0927	21.7126	-2.90386	20.5973	30.3072	0
0.0933	16.8246	2.28432	24.8787	18.0971	0
0.0940	8.58942	5.94836	19.4015	1.92415	0
0.0947	-4.23273	2.28432	9.33434	-18.5191	0
0.0953	-11.2459	1.67618	41.3488	-34.3916	0
0.0960	-15.5141	5.03235	62.4089	-48.7333	0
0.0967	-24.6702	2.28432	6.24861	-64.2982	0
0.0973	-32.3033	-1.37591	-51.416	-72.8461	0
0.0980	-36.8902	0.452303	-51.1074	-77.1164	0
0.0987	-41.7605	0.452303	-45.9003	-82.9175	0
0.0993	-43.2836	-2.59599	-51.1074	-84.4411	0
0.1000	-41.1584	-2.90386	-48.3689	-78.9476	0
0.1007	-39.6353	-1.37591	-48.3689	-73.7617	0
0.1013	-36.8902	-1.98785	-47.1346	-66.1294	0
0.1020	-29.5582	-4.12394	-40.1145	-48.1253	0
0.1027	-18.879	-5.03995	-37.0674	-28.8981	0
0.1033	-9.4218	-3.20793	-26.6916	-15.4719	0
0.1040	-3.3118	-1.68378	-18.1673	0.400568	0
0.1047	4.62235	-1.37591	-15.3901	18.7122	0
0.1053	16.8246	1.06424	4.74431	33.662	0
0.1060	25.6797	2.89626	19.093	49.8349	0
0.1067	31.1699	-0.155836	21.2144	67.231	0
0.1073	39.104	-0.459905	65.4561	76.6944	0
0.1080	46.436	5.03235	105.455	80.6571	0
0.1087	47.0382	5.03235	62.4089	84.9346	0
0.1093	44.5942	-0.459905	11.4558	84.9346	0
0.1100	43.992	-1.98785	17.5501	79.1336	0
0.1107	43.0711	1.36831	25.4959	73.0321	0
0.1113	39.7239	2.89626	20.5973	65.0994	0
0.1120	33.3128	2.59219	23.0659	51.0581	0
0.1127	26.2819	1.36831	15.7372	33.9696	0
0.1133	19.2686	-0.767775	6.86576	18.0971	0
0.1140	10.1125	-2.29192	5.36146	1.61658	0
0.1147	-2.39087	-2.59599	-4.39717	-17.6035	0
0.1153	-12.769	-2.59599	-11.7258	-37.1383	0
0.1160	-20.101	-2.90386	-17.5501	-52.3957	0
0.1167	-26.1933	-2.90386	-28.813	-61.8591	0
0.1173	-33.2242	-2.29192	-23.6444	-71.6229	0
0.1180	-38.4133	-0.459905	-20.9058	-80.1707	0
0.1187	-39.0155	1.36831	-28.2345	-82.9175	0
0.1193	-35.3495	1.36831	6.55718	-80.7787	0
0.1200	-33.5253	-0.459905	38.6102	-77.7244	0
0.1207	-35.9693	-3.20793	-14.7729	-73.1465	0
0.1213	-34.4462	-4.42801	-69.429	-63.3827	0
0.1220	-26.5121	-2.59599	-49.8732	-46.2942	0
0.1227	-19.1801	-0.767775	-32.7859	-27.0669	0
0.1233	-12.1669	-0.767775	-38.3017	-13.9412	0
0.1240	-2.70965	-1.68378	-22.4101	-1.13017	0
0.1247	4.0202	-1.37591	-11.1472	19.0127	0
0.1253	10.1125	0.452303	-9.91292	37.9323	0
0.1260	21.4116	2.28432	4.74431	49.2269	0
0.1267	30.2489	1.98025	6.55718	62.0451	0
0.1273	34.216	1.06424	12.6901	74.2481	0
0.1280	40.6271	0.452303	64.569	78.218	0
0.1287	46.436	1.36831	105.146	79.4411	0
0.1293	46.1349	3.5044	76.1405	82.7959	0
0.1300	41.548	3.20033	26.4216	81.8803	0
0.1307	37.882	1.67618	24.8787	74.8632	0
0.1313	37.5809	2.28432	74.019	61.1295	0
0.1320	34.216	1.98025	98.1263	41.9022	0
0.1327	22.3148	-1.37591	44.396	25.1213	0
0.1333	11.3345	-3.20793	-13.8858	12.6036	0
0.1340	7.06635	-3.20793	-15.6987	-1.4306	0
0.1347	-3.3118	-2.90386	-13.5772	-19.4347	0
0.1353	-17.9581	-1.68378	-28.813	-37.4459	0
0.1360	-25.2901	-0.459905	-29.7387	-53.3113	0
0.1367	-30.7802	-0.459905	-34.6374	-64.2982	0
0.1373	-39.6353	1.67618	-46.5174	-72.2309	0
0.1380	-43.2836	2.59219	-44.7046	-81.0863	0
0.1387	-43.6024	1.36831	-52.9203	-85.0491	0
0.1393	-42.9825	1.06424	-54.7718	-81.6943	0
0.1400	-39.0155	0.452303	-9.60434	-77.424	0
0.1407	-35.6682	-0.459905	23.6444	-73.4541	0
0.1413	-36.2704	1.67618	-9.91292	-63.9907	0
0.1420	-33.5253	4.11634	-55.3889	-49.3485	0
0.1427	-25.5912	2.28432	-47.4431	-32.868	0
0.1433	-13.3889	2.89626	8.7172	-16.9955	0
0.1440	-3.3118	3.81227	42.5831	0.0929889	0
0.1447	1.25742	-0.767775	6.55718	19.3202	0
0.1453	6.76528	-3.81987	-35.2545	37.0167	0
0.1460	18.0466	-2.90386	-23.6444	50.1425	0
0.1467	24.7588	-3.20793	-2.27573	61.1295	0
0.1473	26.9017	-2.29192	1.69715	71.2009	0
0.1480	32.6929	-1.07184	8.7172	78.5256	0
0.1487	37.882	-2.90386	15.4287	82.1879	0
0.1493	40.0249	-2.29192	18.1673	81.2723	0
0.1500	39.104	0.148234	22.1401	78.218	0
0.1507	33.3128	-2.29192	23.3744	73.9476	0
0.1513	27.8226	-4.12394	24.2616	62.9606	0
0.1520	27.8226	-1.68378	17.2415	44.041	0
0.1527	24.4577	-0.459905	6.55718	27.5605	0
0.1533	11.3345	-1.68378	14.8115	13.8267	0
0.1540	-3.01073	-1.98785	12.9986	-4.48493	0
0.1547	-11.547	-1.68378	-0.154287	-24.9282	0
0.1553	-15.213	-0.155836	31.8988	-40.8007	0
0.1560	-21.6241	1.06424	57.5489	-53.3113	0
0.1567	-35.0484	-1.68378	0.154287	-65.2138	0
0.1573	-46.3475	-4.42801	-57.2018	-75.2852	0
0.1580	-48.7915	-2.29192	-52.0332	-81.6943	0
0.1587	-49.6947	-1.07184	-48.986	-83.5255	0
0.1593	-48.7915	-3.20793	-59.0532	-81.6943	0
0.1600	-44.2045	-4.42801	-54.7718	-80.7787	0
0.1607	-42.9825	-5.34402	-53.846	-76.5084	0
0.1613	-42.3804	-7.17604	-51.1074	-63.0751	0
0.1620	-33.5253	-5.95596	-41.0402	-44.1554	0
0.1627	-22.8461	-2.29192	-35.2545	-28.5905	0
0.1633	-16.7361	-3.20793	-22.7187	-15.7723	0
0.1640	-8.50087	-4.12394	-10.8386	3.14732	0
0.1647	2.7982	1.36831	-9.91292	24.8137	0
0.1653	10.4136	4.42041	6.55718	40.0711	0
0.1660	17.4445	1.36831	21.8316	51.9736	0
0.1667	27.5039	1.36831	25.8044	66.3154	0
0.1673	37.882	6.86437	68.8118	76.9948	0
0.1680	42.1679	8.69259	108.194	81.2723	0
0.1687	40.6271	5.03235	63.9518	85.2351	0
0.1693	37.2799	4.11634	11.4558	84.9346	0
0.1700	36.66	5.64049	19.7101	79.4411	0
0.1707	36.0579	4.11634	31.2816	73.3325	0
0.1713	31.4709	1.98025	25.1873	62.9606	0
0.1720	24.1566	2.28432	23.6444	44.041	0
0.1727	16.5236	2.59219	17.2415	27.8609	0
0.1733	9.51035	1.98025	11.1472	15.9655	0
0.1740	0.956348	1.36831	8.40862	-0.21459	0
0.1747	-8.80194	0.148234	-2.89287	-18.8267	0
0.1753	-18.879	-1.98785	-8.67862	-36.2228	0
0.1760	-28.0352	-2.59599	-12.9601	-52.7033	0
0.1767	-34.4462	-2.59599	-26.383	-65.2138	0
0.1773	-38.7144	-3.20793	-26.0744	-72.5385	0
0.1780	-43.2836	-3.81987	-24.5701	-78.032	0
0.1787	-44.5056	-2.90386	-27.0002	-81.3867	0
0.1793	-42.6815	-0.155836	13.8858	-82.3023	0
0.1800	-43.2836	-0.459905	46.2474	-82.3023	0
0.1807	-45.1255	-3.512	-4.70574	-76.5084	0
0.1813	-41.4595	-3.81987	-59.0532	-61.5515	0
0.1820	-33.8264	-1.68378	-46.826	-43.855	0
0.1827	-26.1933	-1.68378	-31.8988	-29.5061	0
0.1833	-18.5779	-1.07184	-32.7859	-15.1643	0
0.1840	-10.6438	0.452303	-20.5973	4.36333	0
0.1847	-2.39087	1.36831	-11.1472	25.4217	0
0.1853	7.36742	3.20033	-7.17433	40.9866	0
0.1860	16.2225	4.42041	2.00573	53.8048	0
0.1867	23.8556	3.81227	9.91292	64.7918	0
0.1873	31.1699	5.94836	21.2144	70.2853	0
0.1880	38.1831	8.69259	26.7302	76.3868	0
0.1887	43.0711	7.47251	25.1873	84.0191	0
0.1893	42.4689	5.33642	39.5359	83.1035	0
0.1900	38.1831	2.89626	45.3217	75.7788	0
0.1907	35.7568	1.06424	41.3488	70.8933	0
0.1913	34.8359	3.81227	81.3476	60.8219	0
0.1920	28.4248	5.03235	109.736	42.8178	0
0.1927	16.8246	0.452303	52.6503	28.1685	0
0.1933	7.06635	-2.29192	-3.81859	13.5192	0
0.1940	-0.566725	-1.37591	-2.89287	-7.23168	0
0.1947	-10.6438	-1.07184	-7.17433	-26.1513	0
0.1953	-19.4812	-0.459905	-22.1016	-39.8851	0
0.1960	-24.3692	-1.37591	-23.0273	-55.1424	0
0.1967	-30.7802	-3.512	-31.5902	-68.2682	0
0.1973	-38.0945	-2.59599	-38.3017	-74.3697	0
0.1980	-40.2375	-1.37591	-36.1416	-78.3396	0
0.1987	-43.6024	-3.81987	-44.7046	-82.9175	0
0.1993	-46.9496	-3.81987	-48.3689	-84.4411	0
0.2000	-41.1584	0.148234	-46.5174	-81.6943	0
0.2007	-32.0022	0.760174	-51.7246	-74.3697	0
0.2013	-30.7802	-2.29192	-41.0402	-61.2439	0
0.2020	-28.9384	-4.12394	-27.3087	-43.5474	0
0.2027	-18.879	-0.459905	-23.3359	-27.6749	0
0.2033	-7.57994	5.94836	18.1673	-13.9412	0
0.2040	0.0531304	5.64049	59.9789	3.44774	0
0.2047	6.44649	-1.68378	22.1401	22.675	0
0.2053	13.1586	-4.73208	-24.5701	39.7635	0
0.2060	22.3148	-2.29192	-7.7529	53.8048	0
0.2067	29.9479	-1.37591	9.33434	64.1838	0
0.2073	32.3919	-1.37591	7.4829	71.5013	0
0.2080	36.9788	-1.37591	20.5973	78.5256	0
0.2087	44.5942	-2.90386	25.4959	83.4039	0
0.2093	45.214	-4.12394	21.523	80.9647	0
0.2100	40.326	-3.512	31.2816	74.8632	0
0.2107	36.9788	-4.12394	24.8787	69.9777	0
0.2113	32.3919	-4.12394	17.5501	59.9063	0
0.2120	25.6797	-2.90386	52.9589	42.2098	0
0.2127	19.8885	-2.90386	83.1605	27.5605	0
0.2133	14.3806	-3.512	48.3689	15.3503	0
0.2140	5.84435	-2.90386	-11.4172	-3.56934	0
0.2147	-3.61287	-1.07184	-22.7187	-24.9282	0
0.2153	-12.769	1.98025	22.1401	-41.7163	0
0.2160	-21.0042	3.5044	41.0402	-56.3656	0
0.2167	-29.5582	0.760174	-14.7729	-68.2682	0
0.2173	-38.0945	-2.29192	-70.6247	-73.7617	0
0.2180	-42.6815	-3.20793	-69.7376	-79.8632	0
0.2187	-43.6024	-4.12394	-63.0261	-86.5798	0
0.2193	-44.5056	-2.90386	-71.2419	-84.4411	0
0.2200	-45.1255	-1.07184	-69.429	-77.7244	0
0.2207	-42.6815	-2.29192	-64.5304	-71.9305	0
0.2213	-36.2704	-4.12394	-61.4832	-60.3283	0
0.2220	-28.9384	-3.20793	-54.4632	-42.0238	0
0.2227	-23.4482	-0.459905	-47.7517	-27.3745	0
0.2233	-15.5141	-0.155836	-37.6845	-14.8568	0
0.2240	-6.67673	-1.37591	-29.1216	4.36333	0
0.2247	1.25742	-1.07184	-23.953	24.5062	0
0.2253	9.19157	-0.459905	-5.32289	40.0711	0
0.2260	16.5236	-1.37591	9.02577	54.1124	0
0.2267	22.3148	0.148234	19.093	65.7074	0
0.2273	30.8688	2.59219	65.7647	73.0321	0
0.2280	38.8029	0.452303	100.556	80.6571	0
0.2287	37.882	-4.12394	57.8575	85.2351	0
0.2293	33.0117	-4.42801	11.1472	82.1879	0
0.2300	33.0117	-2.59599	16.6244	77.3024	0
0.2307	34.216	-1.98785	23.0659	71.2009	0
0.2313	29.3457	-2.29192	16.6244	57.4671	0
0.2320	18.6665	-1.98785	13.8858	40.9866	0
0.2327	10.7323	-1.98785	5.67003	28.4761	0
0.2333	6.14542	-2.29192	0.46286	11.08	0
0.2340	-2.39087	-2.29192	-1.65858	-10.894	0
0.2347	-13.991	-1.68378	-11.1472	-27.6749	0
0.2353	-20.7032	-0.459905	-16.0072	-40.8007	0
0.2360	-26.1933	-0.155836	-23.6444	-55.1424	0
0.2367	-33.5253	0.148234	-36.4502	-66.1294	0
0.2373	-35.6682	1.36831	-30.3559	-73.4541	0
0.2380	-37.4924	1.36831	-28.813	-79.8632	0
0.2387	-42.9825	3.20033	-36.4502	-82.6099	0
0.2393	-41.7605	7.16844	2.00573	-80.1707	0
0.2400	-36.2704	4.72828	35.2545	-77.424	0
0.2407	-38.4133	-2.29192	-13.8858	-74.3697	0
0.2413	-39.0155	-2.29192	-63.2961	-62.4671	0
0.2420	-29.5582	0.760174	-48.986	-43.2398	0
0.2427	-19.7999	-1.37591	-34.9459	-27.0669	0
0.2433	-13.3889	-3.20793	-34.6374	-13.3332	0
0.2440	-4.23273	-2.59599	-19.363	5.89407	0
0.2447	4.92342	-3.81987	-8.9872	25.4217	0
0.2453	13.1586	-2.29192	-4.39717	40.3786	0
0.2460	22.0137	0.452303	5.05289	55.636	0
0.2467	31.7897	-1.37591	11.1472	67.5386	0
0.2473	37.882	-2.29192	21.2144	72.1165	0
0.2480	39.104	1.06424	28.543	75.4712	0
0.2487	40.9459	0.760174	29.1602	79.4411	0
0.2493	43.992	-0.459905	42.5831	79.7416	0
0.2500	43.0711	0.148234	49.2946	77.61	0
0.2507	43.3722	0.452303	45.6303	71.2009	0
0.2513	46.1349	2.28432	85.3205	57.1596	0
0.2520	39.7239	3.5044	115.831	39.1555	0
0.2527	25.6797	-1.37591	56.0061	23.5906	0
0.2533	16.5236	-5.03995	-8.06148	9.85682	0
0.2540	9.51035	-1.98785	-4.39717	-6.9241	0
0.2547	-0.566725	-0.459905	-3.51002	-27.3745	0
0.2553	-10.9449	-4.12394	-23.0273	-44.7706	0
0.2560	-19.7999	-4.73208	-26.0744	-56.666	0
0.2567	-25.2901	-1.37591	-30.973	-67.045	0
0.2573	-26.8132	-0.155836	-40.4231	-74.9777	0
0.2580	-29.2572	-1.37591	-41.3488	-79.5556	0
0.2587	-31.7012	-3.20793	-45.9003	-82.6099	0
0.2593	-29.2572	-3.512	-48.3689	-82.6099	0
0.2600	-27.1142	-2.59599	-48.986	-78.032	0
0.2607	-27.1142	-1.68378	-53.5375	-69.4842	0
0.2613	-22.8461	-0.459905	-40.7317	-56.058	0
0.2620	-14.2921	1.67618	-25.4573	-38.6619	0
0.2627	-2.0898	2.59219	-20.5973	-23.097	0
0.2633	10.7323	3.5044	21.523	-9.37042	0
0.2640	18.6665	3.20033	62.7175	9.24882	0
0.2647	25.0776	0.148234	25.4959	29.0841	0
0.2653	33.3128	-1.37591	-20.9058	44.649	0
0.2660	40.326	-0.767775	-4.39717	57.4671	0
0.2667	46.1349	-1.68378	13.8858	68.1466	0
0.2673	53.4492	-3.512	11.1472	76.6944	0
0.2680	57.1152	-4.73208	19.9801	82.7959	0
0.2687	57.7174	-3.512	28.543	85.2351	0
0.2693	59.5592	0.148234	29.1602	82.4883	0
0.2700	58.6383	0.452303	31.2816	77.61	0
0.2707	56.1943	-4.12394	29.7773	70.8933	0
0.2713	53.1482	-3.20793	27.6173	59.2983	0
0.2720	43.3722	0.452303	20.2887	42.2098	0
0.2727	32.0908	-1.37591	9.60434	23.8981	0
0.2733	26.2819	-2.59599	13.2687	8.94124	0
0.2740	19.2686	-1.37591	10.2215	-6.31609	0
0.2747	10.4136	-0.459905	1.08001	-23.7122	0
0.2753	5.54328	1.36831	32.8245	-41.4087	0
0.2760	-0.867797	2.28432	56.0061	-55.7504	0
0.2767	-10.6438	-2.29192	-1.65858	-65.8218	0
0.2773	-17.9581	-5.03995	-63.0261	-73.4541	0
0.2780	-23.767	-4.12394	-61.4832	-79.8632	0
0.2787	-27.7341	-3.20793	-55.0803	-83.5255	0
0.2793	-26.8132	-1.07184	-63.6047	-82.3023	0
0.2800	-25.8922	-1.37591	-61.7918	-78.9476	0
0.2807	-25.2901	-4.42801	-58.4361	-72.5385	0
0.2813	-18.5779	-3.20793	-55.0803	-58.8048	0
0.2820	-10.0239	-0.459905	-47.4431	-40.4931	0
0.2827	-4.83487	-2.59599	-42.2745	-24.0126	0
0.2833	1.25742	-1.98785	-31.2816	-8.45484	0
0.2840	9.51035	0.452303	-22.7187	9.24882	0
0.2847	20.1896	-0.155836	-19.363	26.6449	0
0.2853	31.4709	1.06424	1.38858	43.1254	0
0.2860	37.882	2.59219	16.6244	58.3827	0
0.2867	41.2469	-1.07184	22.4487	69.3697	0
0.2873	47.658	-1.37591	68.8118	75.4712	0
0.2880	51.6251	3.20033	106.381	79.1336	0
0.2887	49.1811	1.67618	61.2132	81.8803	0
0.2893	47.3392	-1.37591	9.02577	81.5727	0
0.2900	47.658	0.760174	14.8115	77.3024	0
0.2907	44.2931	1.67618	22.4487	69.6702	0
0.2913	37.2799	-0.155836	13.5772	55.636	0
0.2920	28.7259	-1.37591	10.5301	38.5475	0
0.2927	20.1896	-2.90386	5.05289	24.8137	0
0.2933	11.3345	-2.59599	-1.04143	9.85682	0
0.2940	0.655275	-2.29192	-6.55718	-10.286	0
0.2947	-9.72287	-4.42801	-17.8587	-27.6749	0
0.2953	-17.3559	-3.81987	-22.7187	-40.8007	0
0.2960	-25.5912	-0.155836	-30.0473	-55.7504	0
0.2967	-34.1275	-1.07184	-41.6574	-69.7917	0
0.2973	-41.4595	-3.512	-33.4031	-77.424	0
0.2980	-47.2507	-2.29192	-31.8988	-80.7787	0
0.2987	-47.8705	-0.155836	-39.806	-80.1707	0
0.2993	-43.6024	1.06424	-1.96715	-78.3396	0
0.3000	-44.5056	0.760174	30.6645	-78.64	0
0.3007	-49.0925	-0.155836	-18.4373	-74.3697	0
0.3013	-46.0287	0.148234	-68.5033	-57.8892	0
0.3020	-38.4133	0.452303	-55.3889	-38.0539	0
0.3027	-33.8264	0.760174	-40.1145	-24.9282	0
0.3033	-28.9384	2.28432	-38.3017	-11.502	0
0.3040	-19.7999	2.28432	-25.7659	8.02566	0
0.3047	-11.2459	0.452303	-16.3158	27.8609	0
0.3053	-6.35794	1.36831	-8.9872	44.649	0
0.3060	-0.566725	-0.155836	2.3143	60.8219	0
0.3067	7.36742	-3.20793	9.91292	72.1165	0
0.3073	11.3345	-1.07184	20.9058	75.7788	0
0.3080	11.3345	2.89626	26.7302	79.4411	0
0.3087	13.1586	3.20033	25.8044	83.1035	0
0.3093	15.0005	3.5044	38.9188	81.5727	0
0.3100	12.2554	3.81227	43.5088	78.5256	0
0.3107	9.51035	2.28432	40.1531	73.0321	0
0.3113	8.89049	1.67618	79.4962	56.5516	0
0.3120	2.47942	0.452303	106.381	35.4931	0
0.3127	-9.72287	-2.29192	47.7517	23.2901	0
0.3133	-21.9252	-0.459905	-11.1472	11.688	0
0.3140	-31.0813	1.06424	-8.37005	-9.37042	0
0.3147	-38.7144	-1.68378	-7.17433	-28.5905	0
0.3153	-46.9496	-0.459905	-21.793	-43.5474	0
0.3160	-56.4068	4.42041	-25.7659	-58.1968	0
0.3167	-63.119	2.28432	-32.1688	-68.8762	0
0.3173	-67.4048	-1.98785	-39.1888	-76.2008	0
0.3180	-71.974	-1.37591	-39.1888	-82.6099	0
0.3187	-76.561	-0.155836	-42.8531	-83.2179	0
0.3193	-77.1631	-0.767775	-42.2745	-80.4712	0
0.3200	-75.64	-1.07184	-41.3488	-79.8632	0
0.3207	-72.2751	-0.459905	-43.1617	-73.4541	0
0.3213	-66.4839	1.67618	-28.2345	-56.9736	0
0.3220	-58.5497	5.94836	-18.4373	-40.4931	0
0.3227	-49.6947	11.4406	-16.3158	-25.5433	0
0.3233	-38.0945	13.5767	31.2816	-8.14726	0
0.3240	-27.1142	10.5246	75.8319	9.85682	0
0.3247	-19.4812	5.03235	36.7974	26.9453	0
0.3253	-12.1669	2.28432	-9.91292	42.8178	0
0.3260	-6.05687	2.28432	4.43574	57.7747	0
0.3267	-2.70965	5.03235	21.2144	68.4541	0
0.3273	3.70142	7.47251	19.4015	74.8632	0
0.3280	12.2554	5.94836	27.6173	79.4411	0
0.3287	14.3806	4.72828	35.2545	81.5727	0
0.3293	12.5565	5.03235	38.9188	79.4411	0
0.3300	12.8576	3.20033	42.2745	75.4712	0
0.3307	10.4136	1.98025	37.3759	70.2853	0
0.3313	5.22449	6.86437	33.1331	55.636	0
0.3320	3.70142	11.4406	28.8516	35.8007	0
0.3327	0.655275	9.60859	21.8316	19.6278	0
0.3333	-9.72287	5.94836	24.2616	6.19449	0
0.3340	-21.323	4.11634	17.5501	-10.894	0
0.3347	-28.6373	3.20033	9.02577	-31.3373	0
0.3353	-33.5253	5.03235	44.396	-49.9565	0
0.3360	-38.0945	7.47251	66.6904	-62.1595	0
0.3367	-44.8244	4.72828	7.4829	-70.7073	0
0.3373	-51.8376	1.36831	-50.1817	-77.7244	0
0.3380	-54.8837	1.67618	-48.986	-81.6943	0
0.3387	-55.1848	2.28432	-45.9003	-83.5255	0
0.3393	-54.5827	3.20033	-52.0332	-84.1335	0
0.3400	-51.8376	5.03235	-44.7046	-79.5556	0
0.3407	-46.6485	3.20033	-43.1617	-69.4842	0
0.3413	-39.9364	0.452303	-41.966	-56.058	0
0.3420	-31.7012	2.59219	-32.1688	-39.8851	0
0.3427	-22.545	4.11634	-26.0744	-25.5433	0
0.3433	-12.769	1.06424	-16.6244	-11.8096	0
0.3440	-3.61287	0.452303	-6.86576	8.33324	0
0.3447	6.14542	4.72828	-1.35001	27.5605	0
0.3453	18.6665	5.64049	18.4758	40.9866	0
0.3460	29.0446	2.28432	32.2073	57.4671	0
0.3467	34.5348	2.28432	37.3759	75.1637	0
0.3473	41.8491	6.25243	82.5434	81.2723	0
0.3480	50.7042	7.77658	120.999	81.2723	0
0.3487	51.6251	3.81227	76.7576	82.7959	0
0.3493	46.1349	0.452303	23.953	80.9647	0
0.3500	45.5151	-0.767775	30.6645	74.8632	0
0.3507	45.214	-2.59599	39.8445	68.1466	0
0.3513	39.7239	-3.20793	29.7773	55.9436	0
0.3520	33.9149	-0.459905	27.3087	37.3243	0
0.3527	29.9479	2.28432	23.0659	19.9282	0
0.3533	23.2357	4.11634	12.3815	5.89407	0
0.3540	15.0005	3.5044	2.62287	-11.2016	0
0.3547	7.98728	1.36831	-7.4829	-30.1213	0
0.3553	1.5762	-0.767775	-10.5301	-46.9022	0
0.3560	-4.83487	-1.07184	-17.8587	-61.5515	0
0.3567	-7.88102	1.67618	-30.6645	-73.4541	0
0.3573	-9.4218	4.72828	-25.1487	-78.032	0
0.3580	-12.4679	1.98025	-24.2616	-80.7787	0
0.3587	-13.991	-0.767775	-31.8988	-85.6642	0
0.3593	-9.4218	1.98025	5.67003	-85.0491	0
0.3600	-6.05687	2.89626	38.9188	-78.64	0
0.3607	-6.67673	-1.37591	-8.9872	-72.2309	0
0.3613	-3.91394	-2.59599	-61.1747	-60.6359	0
0.3620	3.70142	-2.29192	-49.2946	-42.0238	0
0.3627	10.7323	-1.98785	-32.1688	-26.1513	0
0.3633	17.7456	0.760174	-29.4302	-13.0256	0
0.3640	27.2028	2.59219	-15.6987	7.11007	0
0.3647	37.882	1.06424	-5.32289	28.1685	0
0.3653	49.1811	0.148234	1.08001	43.7334	0
0.3660	56.1943	-1.37591	10.2215	57.1596	0
0.3667	58.9394	-1.37591	15.1201	67.5386	0
0.3673	63.5263	2.59219	23.953	73.0321	0
0.3680	69.3175	4.11634	30.3559	77.61	0
0.3687	72.0626	0.452303	28.543	80.3567	0
0.3693	74.2055	0.452303	39.8445	78.5256	0
0.3700	75.1264	2.28432	45.9388	73.9476	0
0.3707	73.2846	1.67618	41.6574	62.9606	0
0.3713	69.9374	3.20033	76.449	48.3113	0
0.3720	62.9064	4.11634	106.381	35.4931	0
0.3727	50.4031	0.452303	51.7246	20.8438	0
0.3733	40.0249	-1.07184	-10.8386	2.23173	0
0.3740	32.6929	-0.459905	-11.4172	-14.8568	0
0.3747	23.5368	-2.29192	-11.7258	-31.3373	0
0.3753	14.0796	-2.90386	-27.9259	-49.6489	0
0.3760	6.76528	-1.37591	-26.383	-62.1595	0
0.3767	2.17835	-2.29192	-32.1688	-70.7073	0
0.3773	-2.0898	-1.68378	-41.3488	-80.4712	0
0.3780	-6.05687	1.36831	-35.2545	-86.2722	0
0.3787	-8.50087	-0.459905	-46.5174	-85.3567	0
0.3793	-7.88102	-5.03995	-52.0332	-82.3023	0
0.3800	-7.88102	-5.34402	-5.94004	-79.2552	0
0.3807	-4.23273	-2.59599	31.5902	-71.9305	0
0.3813	4.32128	-1.98785	2.00573	-56.666	0
0.3820	10.4136	-3.20793	-43.7788	-37.7463	0
0.3827	15.3016	-1.68378	-38.9188	-24.0126	0
0.3833	25.9808	3.20033	16.3544	-11.2016	0
0.3840	36.0579	4.11634	49.9117	8.64082	0
0.3847	40.0249	-1.37591	14.8115	27.5605	0
0.3853	44.5942	-3.512	-25.7659	40.9866	0
0.3860	52.8471	-1.37591	-14.5029	55.636	0
0.3867	60.4624	-2.29192	5.97861	69.3697	0
0.3873	64.7483	-5.95596	9.33434	75.7788	0
0.3880	65.3504	-5.03995	16.6244	81.2723	0
0.3887	65.0494	-1.98785	25.4959	85.8502	0
0.3893	64.4295	-0.155836	29.4687	84.6271	0
0.3900	61.6844	-1.68378	31.2816	79.4411	0
0.3907	57.1152	-4.42801	29.4687	69.9777	0
0.3913	51.9262	-4.42801	27.6173	51.9736	0
0.3920	44.9129	-3.20793	19.4015	33.662	0
0.3927	36.66	-2.59599	11.1472	21.1514	0
0.3933	28.7259	-1.98785	18.4758	5.27891	0
0.3940	18.0466	-2.29192	12.0729	-14.8568	0
0.3947	9.19157	-4.12394	-0.46286	-31.0368	0
0.3953	5.84435	-3.20793	32.2073	-45.6862	0
0.3960	-0.566725	-0.459905	54.1932	-60.6359	0
0.3967	-12.4679	-0.459905	-4.70574	-70.0993	0
0.3973	-21.6241	-0.767775	-60.2489	-75.2852	0
0.3980	-24.0681	-1.07184	-55.6975	-81.6943	0
0.3987	-24.9713	-1.98785	-52.9203	-84.4411	0
0.3993	-26.5121	-0.767775	-60.2489	-80.4712	0
0.4000	-25.2901	-1.07184	-54.7718	-76.2008	0
0.4007	-20.101	-3.512	-52.9203	-71.0149	0
0.4013	-16.1339	-2.90386	-49.2946	-56.058	0
0.4020	-13.6899	-1.98785	-37.3759	-34.9996	0
0.4027	-6.67673	-2.90386	-34.3288	-19.1343	0
0.4033	3.40035	1.36831	-26.383	-4.17735	0
0.4040	9.19157	5.03235	-14.5029	14.7423	0
0.4047	14.0796	1.36831	-8.06148	34.27	0
0.4053	23.2357	0.452303	11.4558	49.5345	0
0.4060	31.7897	5.33642	24.8787	62.0451	0
0.4067	37.2799	5.03235	28.543	72.4169	0
0.4073	42.1679	2.59219	73.4019	81.5727	0
0.4080	45.214	3.20033	113.092	86.7658	0
0.4087	43.3722	2.28432	69.7376	85.2351	0
0.4093	38.8029	0.148234	16.933	81.5727	0
0.4100	34.8359	-1.07184	21.2144	78.826	0
0.4107	33.0117	-2.29192	27.6173	71.2009	0
0.4113	27.8226	-2.59599	16.6244	54.7204	0
0.4120	17.1434	-2.59599	12.6901	34.27	0
0.4127	7.66849	-2.90386	7.79148	17.7966	0
0.4133	1.25742	-2.29192	3.20145	5.27891	0
0.4140	-7.88102	-3.20793	-0.46286	-12.1172	0
0.4147	-19.7999	-4.12394	-10.8386	-32.868	0
0.4153	-28.9384	-1.98785	-16.3158	-49.6489	0
0.4160	-38.4133	-2.29192	-24.2616	-60.9435	0
0.4167	-47.2507	-4.73208	-34.9459	-69.7917	0
0.4173	-49.9957	-1.98785	-27.0002	-76.2008	0
0.4180	-51.2177	-0.459905	-24.8787	-80.4712	0
0.4187	-55.8047	-1.37591	-30.6645	-82.6099	0
0.4193	-56.4068	3.20033	7.4829	-81.0863	0
0.4200	-52.7585	6.25243	37.1059	-77.1164	0
0.4207	-52.7585	2.28432	-14.1944	-71.0149	0
0.4213	-51.2177	-0.767775	-62.1004	-57.2812	0
0.4220	-42.6815	-1.37591	-44.7046	-36.2228	0
0.4227	-35.3495	-1.37591	-27.9259	-19.4347	0
0.4233	-30.4792	-0.155836	-27.6173	-6.62367	0
0.4240	-22.545	0.452303	-15.0815	11.3876	0
0.4247	-14.6109	-1.07184	-2.89287	32.7464	0
0.4253	-9.10302	-0.459905	6.86576	47.7033	0
0.4260	-0.867797	-0.767775	16.0458	59.2983	0
0.4267	5.54328	-3.20793	16.0458	72.1165	0
0.4273	5.84435	-3.81987	22.1401	78.826	0
0.4280	7.36742	-2.29192	28.543	80.0491	0
0.4287	11.3345	-0.155836	27.0002	82.4883	0
0.4293	12.2554	1.06424	40.4617	82.7959	0
0.4300	9.51035	-0.459905	48.6774	75.4712	0
0.4307	7.06635	-1.07184	43.2003	65.3998	0
0.4313	4.62235	0.452303	77.0662	52.8892	0
0.4320	-2.70965	-2.29192	105.763	36.1012	0
0.4327	-14.6109	-5.95596	51.416	19.3202	0
0.4333	-25.2901	-6.26003	-9.91292	5.27891	0
0.4340	-32.6044	-5.64809	-10.2215	-12.1172	0
0.4347	-40.8573	-3.512	-8.37005	-32.868	0
0.4353	-49.0925	-1.68378	-23.6444	-52.0952	0
0.4360	-56.1057	-4.12394	-29.1216	-65.8218	0
0.4367	-62.8179	-7.17604	-35.2545	-73.4541	0
0.4373	-67.4048	-5.03995	-41.966	-78.032	0
0.4380	-69.8488	-4.12394	-42.8531	-80.7787	0
0.4387	-69.229	-5.95596	-47.4431	-82.3023	0
0.4393	-67.4048	-6.5641	-46.826	-81.6943	0
0.4400	-66.4839	-5.03995	-44.7046	-77.424	0
0.4407	-64.0399	-1.68378	-48.3689	-65.8218	0
0.4413	-57.3277	0.148234	-37.6845	-49.3485	0
0.4420	-49.3936	-1.37591	-27.3087	-34.084	0
0.4427	-40.8573	-2.29192	-19.363	-19.4347	0
0.4433	-28.9384	-0.459905	27.6173	-1.4306	0
0.4440	-15.8329	-1.37591	66.0732	17.1815	0
0.4447	-6.9778	-2.59599	25.8044	33.054	0
0.4453	-3.61287	-1.07184	-20.9058	48.3113	0
0.4460	1.25742	-1.37591	-6.24861	62.9606	0
0.4467	9.19157	-2.29192	13.2687	72.4169	0
0.4473	12.8576	-0.459905	13.5772	76.0792	0
0.4480	13.1586	-1.37591	20.5973	81.5727	0
0.4487	17.7456	-3.20793	27.6173	87.0662	0
0.4493	20.7917	-0.767775	29.7773	84.0191	0
0.4500	18.0466	0.452303	30.6645	76.6944	0
0.4507	13.7785	0.760174	26.7302	70.5857	0
0.4513	7.36742	5.03235	22.7573	55.636	0
0.4520	-2.0898	4.11634	13.5772	35.1856	0
0.4527	-5.7558	-1.37591	5.36146	21.7594	0
0.4533	-9.4218	0.148234	11.4558	8.94124	0
0.4540	-21.6241	3.20033	3.81859	-12.1172	0
0.4547	-29.8593	1.36831	-7.4829	-32.2528	0
0.4553	-29.5582	2.28432	27.0002	-46.2942	0
0.4560	-35.0484	3.20033	46.2474	-59.1123	0
0.4567	-46.9496	-1.98785	-12.6515	-69.7917	0
0.4573	-53.0596	-5.03995	-64.5304	-75.5928	0
0.4580	-55.5036	-4.12394	-59.6704	-79.8632	0
0.4587	-58.8508	-4.12394	-58.7446	-81.0863	0
0.4593	-55.8047	-2.90386	-66.6518	-77.7244	0
0.4600	-50.3145	-1.07184	-59.6704	-71.0149	0
0.4607	-48.4727	-1.37591	-56.0061	-61.8591	0
0.4613	-42.6815	-0.155836	-51.7246	-49.3485	0
0.4620	-30.4792	0.452303	-42.2745	-34.9996	0
0.4627	-22.545	-1.37591	-38.3017	-19.4347	0
0.4633	-16.435	-1.68378	-27.3087	-1.13017	0
0.4640	-4.23273	-1.07184	-15.3901	18.4046	0
0.4647	7.06635	0.148234	-12.3429	35.8007	0
0.4653	15.9214	3.20033	4.12717	49.8349	0
0.4660	27.2028	2.59219	17.2415	63.5686	0
0.4667	34.5348	0.760174	22.7573	75.7788	0
0.4673	38.5019	4.11634	69.429	82.1879	0
0.4680	46.7371	3.5044	107.576	84.3195	0
0.4687	50.102	-2.29192	59.9789	85.2351	0
0.4693	44.2931	-1.37591	7.17433	81.8803	0
0.4700	42.1679	1.98025	15.7372	75.1637	0
0.4707	42.77	-2.29192	22.7573	67.839	0
0.4713	36.3589	-5.03995	10.5301	54.7204	0
0.4720	27.8226	-2.90386	10.2215	36.1012	0
0.4727	21.7126	-3.20793	6.55718	20.8438	0
0.4733	13.4774	-3.20793	-5.01432	5.27891	0
0.4740	4.92342	-0.459905	-10.8386	-14.8568	0
0.4747	-2.39087	0.148234	-16.933	-34.084	0
0.4753	-9.4218	-0.459905	-21.523	-50.5645	0
0.4760	-16.7361	-0.767775	-30.973	-65.2138	0
0.4767	-21.6241	-2.59599	-41.3488	-74.3697	0
0.4773	-24.3692	-1.68378	-33.0945	-78.3396	0
0.4780	-26.1933	1.36831	-31.8988	-82.6099	0
0.4787	-27.4153	1.98025	-39.4974	-84.1335	0
0.4793	-24.9713	2.89626	-1.04143	-79.8632	0
0.4800	-20.4021	4.42041	34.6374	-73.7617	0
0.4807	-20.101	1.36831	-11.7258	-67.045	0
0.4813	-17.9581	-4.12394	-62.7175	-54.8348	0
0.4820	-8.80194	-5.03995	-48.986	-37.7463	0
0.4827	0.0531304	-2.29192	-31.8988	-21.5734	0
0.4833	6.14542	0.452303	-32.7859	-4.48493	0
0.4840	16.2225	0.452303	-20.5973	16.8811	0
0.4847	27.2028	-0.155836	-6.86576	35.1856	0
0.4853	36.0579	-0.459905	1.38858	47.3957	0
0.4860	44.2931	-1.07184	9.33434	59.2983	0
0.4867	49.7832	-2.29192	15.1201	70.2853	0
0.4873	53.1482	-1.68378	25.4959	77.61	0
0.4880	59.8603	1.36831	29.4687	83.7115	0
0.4887	65.0494	4.11634	28.2345	85.8502	0
0.4893	62.3043	4.11634	42.2745	80.6571	0
0.4900	56.1943	2.28432	46.8646	73.3325	0
0.4907	52.5283	1.06424	42.5831	63.2682	0
0.4913	49.4822	1.67618	79.8048	47.3957	0
0.4920	42.1679	1.98025	105.455	30.9152	0
0.4927	30.5677	-0.767775	47.4817	19.0127	0
0.4933	20.4906	-4.12394	-13.5772	3.44774	0
0.4940	13.1586	-3.512	-17.5501	-18.5191	0
0.4947	4.62235	0.452303	-19.9801	-38.9695	0
0.4953	-5.45473	0.760174	-33.7116	-52.7033	0
0.4960	-12.4679	0.760174	-37.6845	-62.4671	0
0.4967	-16.435	5.03235	-44.7046	-71.3153	0
0.4973	-20.7032	5.64049	-51.416	-78.3396	0
0.4980	-25.2901	0.452303	-52.0332	-83.5255	0
0.4987	-25.5912	-0.459905	-54.7718	-84.1335	0
0.4993	-24.0681	1.36831	-50.1817	-79.5556	0
0.5000	-24.3692	-1.07184	-50.1817	-74.0621	0
0.5007	-21.0042	-2.90386	-54.7718	-67.653	0
0.5013	-12.4679	-0.459905	-37.3759	-52.3957	0
0.5020	-6.05687	0.452303	-23.953	-32.2528	0
0.5027	0.655275	2.59219	-20.2887	-16.6879	0
0.5033	12.5565	6.86437	28.543	-2.04576	0
0.5040	21.1105	6.5565	70.9719	17.1815	0
0.5047	23.5368	2.28432	28.543	35.1856	0
0.5053	30.8688	0.452303	-18.1673	49.2269	0
0.5060	40.0249	0.148234	-1.96715	62.9606	0
0.5067	43.3722	-0.459905	16.3544	72.7245	0
0.5073	44.9129	-0.459905	15.4287	76.6944	0
0.5080	48.5612	-0.155836	21.2144	79.7416	0
0.5087	51.6251	-0.155836	25.1873	81.2723	0
0.5093	51.6251	0.148234	27.6173	77.9104	0
0.5100	48.2602	0.148234	29.4687	71.5013	0
0.5107	43.0711	-0.155836	25.8044	62.9606	0
0.5113	34.8359	-0.459905	26.4216	46.7877	0
0.5120	23.8556	-0.767775	20.2887	27.8609	0
0.5127	16.8246	-0.155836	7.79148	14.4347	0
0.5133	12.2554	0.452303	10.5301	-0.21459	0
0.5140	2.47942	-0.767775	5.97861	-19.4347	0
0.5147	-7.88102	-1.07184	-2.5843	-36.5303	0
0.5153	-12.1669	2.28432	32.2073	-50.5645	0
0.5160	-18.879	3.20033	55.0803	-64.6058	0
0.5167	-29.8593	-0.767775	-1.96715	-74.6772	0
0.5173	-36.8902	-4.12394	-58.7446	-80.4712	0
0.5180	-39.0155	-4.12394	-57.8189	-85.3567	0
0.5187	-40.5385	-2.59599	-53.846	-85.0491	0
0.5193	-40.8573	-1.37591	-59.3618	-80.7787	0
0.5200	-39.9364	-1.37591	-52.9203	-75.8932	0
0.5207	-35.9693	-0.459905	-48.986	-64.2982	0
0.5213	-28.9384	0.760174	-44.396	-46.9022	0
0.5220	-22.8461	1.06424	-34.6374	-33.7836	0
0.5227	-16.7361	1.36831	-28.2345	-22.1814	0
0.5233	-8.80194	0.760174	-19.0544	-4.17735	0
0.5240	-2.39087	-1.07184	-10.5301	16.2659	0
0.5247	4.32128	0.148234	-4.39717	34.5776	0
0.5253	15.9214	1.36831	15.4287	49.2269	0
0.5260	25.0776	-2.29192	27.6173	62.6531	0
0.5267	29.9479	-2.29192	32.2073	73.6401	0
0.5273	36.3589	3.81227	77.0662	79.7416	0
0.5280	40.9459	2.89626	114.288	83.1035	0
0.5287	38.8029	-5.64809	67.3075	84.9346	0
0.5293	35.1369	-7.78418	14.1944	79.7416	0
0.5300	31.7897	-2.29192	22.4487	71.8089	0
0.5307	25.3786	-0.767775	28.543	65.7074	0
0.5313	19.8885	-3.20793	15.4287	52.2812	0
0.5320	15.6026	-3.20793	16.933	32.4388	0
0.5327	7.66849	-1.07184	11.1472	17.1815	0
0.5333	-3.3118	-1.37591	-1.96715	1.31615	0
0.5340	-13.0701	-2.29192	-1.35001	-20.0498	0
0.5347	-20.7032	-0.459905	-14.5029	-36.2228	0
0.5353	-28.6373	1.36831	-24.5701	-49.0409	0
0.5360	-37.1913	1.36831	11.1472	-65.2138	0
0.5367	-43.6024	2.28432	39.2274	-75.8932	0
0.5373	-46.3475	1.36831	3.20145	-77.7244	0
0.5380	-48.1716	-1.37591	-52.0332	-79.8632	0
0.5387	-48.4727	-0.155836	-55.0803	-80.7787	0
0.5393	-45.4265	3.5044	-4.12717	-76.5084	0
0.5400	-42.6815	3.5044	21.2144	-72.5385	0
0.5407	-42.6815	0.760174	-23.953	-64.6058	0
0.5413	-39.3165	-2.29192	-68.1947	-47.8178	0
0.5420	-33.5253	-2.90386	-59.3618	-30.4217	0
0.5427	-25.8922	-0.459905	-43.1617	-15.1643	0
0.5433	-16.1339	0.760174	-38.9188	3.44774	0
0.5440	-8.50087	0.452303	-25.4573	22.9826	0
0.5447	-0.566725	1.06424	-12.6515	38.2399	0
0.5453	8.89049	1.06424	-7.17433	51.9736	0
0.5460	14.3806	0.452303	0.46286	64.1838	0
0.5467	17.7456	1.98025	10.8386	71.8089	0
0.5473	24.4577	4.11634	21.2144	76.6944	0
0.5480	28.1237	2.89626	21.523	81.5727	0
0.5487	26.9017	3.20033	22.7573	84.9346	0
0.5493	25.6797	5.03235	40.4617	82.1879	0
0.5500	25.0776	4.11634	43.5088	75.1637	0
0.5507	22.9346	3.5044	37.3759	66.3154	0
0.5513	19.5697	6.25243	73.0933	50.1425	0
0.5520	12.5565	5.94836	95.6963	31.5232	0
0.5527	3.70142	0.148234	38.9188	17.1815	0
0.5533	-6.35794	-3.512	-17.2415	1.61658	0
0.5540	-17.3559	-2.29192	-18.4373	-20.6578	0
0.5547	-26.5121	0.452303	-20.9058	-38.6619	0
0.5553	-31.7012	0.452303	-35.5245	-51.4801	0
0.5560	-38.4133	-0.459905	-38.6102	-64.9063	0
0.5567	-45.4265	1.36831	-41.0402	-73.4541	0
0.5573	-48.1716	1.98025	-44.7046	-76.5084	0
0.5580	-49.9957	-1.37591	-49.2946	-80.1707	0
0.5587	-51.8376	-1.37591	-56.2761	-80.7787	0
0.5593	-50.9167	1.67618	-52.3417	-77.1164	0
0.5600	-48.1716	0.452303	-50.4903	-73.7617	0
0.5607	-44.5056	-1.07184	-53.846	-64.2982	0
0.5613	-37.4924	1.67618	-35.5245	-47.5173	0
0.5620	-30.7802	0.452303	-21.523	-31.6448	0
0.5627	-26.1933	-1.98785	-17.2415	-18.2187	0
0.5633	-16.435	1.98025	31.2816	-0.21459	0
0.5640	-3.61287	4.11634	74.019	20.5434	0
0.5647	2.17835	-1.68378	34.3288	37.6319	0
0.5653	5.54328	-6.26003	-10.2215	51.0581	0
0.5660	14.6994	-6.26003	4.12717	61.4371	0
0.5667	22.3148	-4.12394	19.7101	70.5857	0
0.5673	23.2357	-2.59599	19.093	78.5256	0
0.5680	25.0776	-4.42801	25.8044	83.1035	0
0.5687	27.2028	-5.95596	27.6173	82.1879	0
0.5693	26.6006	-3.20793	27.0002	77.9104	0
0.5700	23.5368	-2.29192	30.973	72.4169	0
0.5707	19.2686	-3.20793	28.2345	62.9606	0
0.5713	12.8576	-1.37591	25.4959	46.4801	0
0.5720	6.44649	-1.07184	19.9801	30.9152	0
0.5727	-0.566725	-3.512	10.2215	18.7122	0
0.5733	-8.1998	-3.20793	13.5772	1.61658	0
0.5740	-15.213	-1.37591	8.40862	-19.4347	0
0.5747	-22.8461	-1.07184	-2.5843	-35.9152	0
0.5753	-27.7341	1.98025	29.7773	-49.9565	0
0.5760	-30.7802	2.28432	53.2675	-64.6058	0
0.5767	-38.4133	-3.20793	-1.04143	-74.0621	0
0.5773	-49.0925	-6.5641	-56.5846	-78.9476	0
0.5780	-50.9167	-4.12394	-55.3889	-84.7487	0
0.5787	-47.5695	-1.37591	-52.3417	-84.4411	0
0.5793	-49.0925	-1.37591	-58.4361	-77.424	0
0.5800	-49.6947	-2.90386	-52.0332	-72.8461	0
0.5807	-43.6024	-2.29192	-48.6774	-65.8218	0
0.5813	-36.5715	-1.37591	-43.1617	-46.9022	0
0.5820	-29.5582	-4.42801	-32.4773	-27.6749	0
0.5827	-20.7032	-5.64809	-28.2345	-16.3875	0
0.5833	-14.6109	-0.459905	-18.7458	-1.13017	0
0.5840	-9.4218	0.760174	-9.91292	21.1514	0
0.5847	1.87728	-2.29192	-6.55718	39.7635	0
0.5853	11.3345	0.760174	14.8115	53.4972	0
0.5860	15.3016	1.36831	30.3559	65.7074	0
0.5867	24.7588	-2.90386	31.8988	74.2481	0
0.5873	35.438	1.36831	75.2533	79.7416	0
0.5880	36.3589	6.86437	114.596	83.1035	0
0.5887	32.3919	0.148234	67.9247	82.7959	0
0.5893	31.7897	-5.64809	14.1944	79.4411	0
0.5900	29.6468	-1.37591	22.4487	73.9476	0
0.5907	24.1566	-0.155836	29.7773	62.0451	0
0.5913	18.3477	-1.98785	16.6244	44.649	0
0.5920	11.0334	-0.767775	13.8858	29.0841	0
0.5927	3.40035	1.67618	9.33434	15.6579	0
0.5933	-1.48765	2.89626	1.69715	-2.04576	0
0.5940	-7.88102	0.760174	-3.81859	-23.097	0
0.5947	-16.435	-1.68378	-14.5029	-40.4931	0
0.5953	-23.4482	1.06424	-19.9801	-54.5344	0
0.5960	-28.0352	3.20033	-27.3087	-66.7374	0
0.5967	-32.6044	1.06424	-39.4974	-74.0621	0
0.5973	-36.2704	2.59219	-32.7859	-79.8632	0
0.5980	-37.1913	4.42041	-30.0473	-85.0491	0
0.5987	-34.4462	1.98025	-37.6845	-82.6099	0
0.5993	-29.2572	1.98025	-1.65858	-76.8088	0
0.6000	-27.4153	1.67618	32.8245	-75.2852	0
0.6007	-30.1604	-2.59599	-12.6515	-65.8218	0
0.6013	-28.0352	-2.29192	-60.8661	-44.7706	0
0.6020	-18.5779	0.148234	-45.6303	-28.2901	0
0.6027	-9.72287	-3.20793	-29.4302	-17.6035	0
0.6033	-4.23273	-3.81987	-27.6173	0.700993	0
0.6040	4.92342	-0.767775	-12.6515	21.459	0
0.6047	16.8246	-1.98785	-1.65858	38.2399	0
0.6053	24.1566	-3.512	5.67003	52.8892	0
0.6060	29.0446	-1.98785	16.933	64.1838	0
0.6067	34.216	-1.07184	20.9058	70.2853	0
0.6073	36.9788	-0.155836	27.6173	75.7788	0
0.6080	37.882	1.06424	34.6374	80.9647	0
0.6087	40.6271	0.452303	33.1331	81.8803	0
0.6093	41.548	1.67618	41.3488	78.5256	0
0.6100	38.8029	2.59219	45.0131	71.5013	0
0.6107	36.0579	1.36831	39.5359	58.0751	0
0.6113	34.216	2.28432	74.019	40.0711	0
0.6120	27.2028	3.5044	101.482	26.0369	0
0.6127	17.1434	1.36831	42.5831	16.2659	0
0.6133	8.58942	-0.767775	-22.1016	-0.822594	0
0.6140	0.354203	-0.767775	-19.9801	-23.097	0
0.6147	-8.1998	-0.767775	-19.6715	-39.8851	0
0.6153	-15.213	1.36831	-38.3017	-53.0037	0
0.6160	-20.7032	1.98025	-37.6845	-67.9606	0
0.6167	-27.1142	-1.37591	-42.2745	-77.7244	0
0.6173	-30.4792	-2.29192	-51.1074	-79.8632	0
0.6180	-29.5582	-0.459905	-43.4703	-82.3023	0
0.6187	-29.2572	-1.68378	-50.7989	-82.6099	0
0.6193	-29.5582	-2.59599	-53.5375	-79.2552	0
0.6200	-24.3692	-0.155836	-6.24861	-74.9777	0
0.6207	-16.435	1.36831	32.2073	-64.6058	0
0.6213	-12.4679	0.452303	3.81859	-44.463	0
0.6220	-10.0239	-0.767775	-41.6574	-27.6749	0
0.6227	-2.0898	-0.459905	-34.9459	-16.6879	0
0.6233	10.1125	2.28432	23.6444	0.700993	0
0.6240	19.5697	3.20033	56.9318	20.8438	0
0.6247	22.9346	0.452303	16.933	35.4931	0
0.6253	25.9808	-0.459905	-25.4573	50.1425	0
0.6260	34.216	2.28432	-12.3429	63.8762	0
0.6267	40.6271	3.20033	7.4829	69.6702	0
0.6273	40.9459	2.28432	8.7172	73.9476	0
0.6280	42.4689	0.760174	16.0458	81.8803	0
0.6287	45.8162	-0.155836	23.6444	83.1035	0
0.6293	45.214	1.36831	25.8044	77.9104	0
0.6300	42.4689	3.81227	27.0002	70.2853	0
0.6307	38.5019	1.36831	24.8787	56.244	0
0.6313	31.7897	-0.459905	23.0659	38.8479	0
0.6320	25.0776	1.67618	16.0458	26.3373	0
0.6327	19.8885	1.36831	5.67003	13.8267	0
0.6333	12.8576	-1.37591	9.02577	-5.70809	0
0.6340	4.32128	-0.767775	3.81859	-25.5433	0
0.6347	-2.0898	3.20033	-7.7529	-41.4087	0
0.6353	-6.05687	5.64049	24.8787	-55.1424	0
0.6360	-11.547	4.11634	48.986	-66.7374	0
0.6367	-20.101	0.760174	-5.63146	-75.8932	0
0.6373	-26.1933	-1.07184	-60.2489	-82.9175	0
0.6380	-26.1933	-1.37591	-57.5103	-87.1878	0
0.6387	-25.5912	0.148234	-54.7718	-87.1878	0
0.6393	-26.8132	1.98025	-61.7918	-82.9175	0
0.6400	-24.3692	0.760174	-53.2289	-75.2852	0
0.6407	-18.2592	-0.767775	-48.0603	-62.4671	0
0.6413	-11.547	0.148234	-44.7046	-45.3786	0
0.6420	-6.05687	-0.459905	-36.4502	-30.1213	0
0.6427	0.0531304	-1.98785	-32.1688	-16.6879	0
0.6433	7.98728	1.06424	-21.523	0.700993	0
0.6440	16.5236	2.28432	-11.1472	20.8438	0
0.6447	24.1566	0.148234	-6.24861	38.5475	0
0.6453	32.3919	1.67618	13.8858	54.1124	0
0.6460	40.326	4.11634	27.0002	67.231	0
0.6467	45.5151	2.89626	29.4687	75.4712	0
0.6473	49.7832	3.20033	74.019	80.3567	0
0.6480	52.2272	4.42041	111.858	81.2723	0
0.6487	50.7042	-0.155836	67.9247	79.4411	0
0.6493	48.88	-4.12394	19.7101	77.9104	0
0.6500	46.7371	-1.98785	24.2616	74.8632	0
0.6507	40.326	-0.459905	24.5701	62.0451	0
0.6513	33.3128	-2.59599	12.3815	41.5947	0
0.6520	27.8226	-2.59599	11.1472	24.2057	0
0.6527	21.4116	-0.459905	3.81859	11.688	0
0.6533	13.4774	-2.59599	-4.70574	-4.17735	0
0.6540	4.62235	-4.73208	-9.91292	-24.9282	0
0.6547	-5.7558	-1.37591	-20.9058	-44.463	0
0.6553	-12.769	0.760174	-26.0744	-58.8048	0
0.6560	-17.657	-1.07184	-33.0945	-67.045	0
0.6567	-23.1472	-0.767775	-45.3217	-73.4541	0
0.6573	-25.5912	0.452303	-34.9459	-79.2552	0
0.6580	-24.3692	-1.07184	-30.0473	-83.2179	0
0.6587	-24.3692	0.760174	-37.6845	-84.4411	0
0.6593	-23.4482	4.42041	3.20145	-80.4712	0
0.6600	-19.1801	1.98025	42.5831	-71.0149	0
0.6607	-17.0372	-2.90386	-5.32289	-58.8048	0
0.6613	-15.213	-2.59599	-57.8189	-44.7706	0
0.6620	-9.72287	-1.07184	-43.1617	-28.5905	0
0.6627	-3.3118	-1.98785	-27.0002	-14.5563	0
0.6633	3.40035	-3.20793	-26.6916	2.23173	0
0.6640	11.6356	-2.59599	-11.7258	24.5062	0
0.6647	19.8885	0.452303	-0.154287	43.1254	0
0.6653	26.6006	2.59219	5.67003	54.7204	0
0.6660	30.2489	1.06424	17.5501	64.7918	0
0.6667	34.216	-1.37591	25.1873	73.9476	0
0.6673	40.0249	-2.90386	33.7502	79.1336	0
0.6680	43.3722	-2.29192	38.6102	82.4883	0
0.6687	42.4689	-0.155836	36.1802	81.8803	0
0.6693	41.2469	-0.155836	46.2474	76.9948	0
0.6700	38.8029	-1.68378	49.9117	72.4169	0
0.6707	33.6139	-0.155836	44.126	61.1295	0
0.6713	29.0446	2.28432	77.9919	40.9866	0
0.6720	24.1566	0.452303	104.221	25.1213	0
0.6727	15.6026	-3.20793	47.7517	12.9112	0
0.6733	4.92342	-5.03995	-15.3901	-5.40051	0
0.6740	-4.5338	-4.73208	-18.7458	-26.7593	0
0.6747	-12.4679	-2.59599	-17.8587	-44.7706	0
0.6753	-19.1801	-2.90386	-31.8988	-59.1123	0
0.6760	-26.1933	-5.95596	-36.4502	-68.8762	0
0.6767	-30.7802	-4.73208	-41.3488	-75.2852	0
0.6773	-34.7473	-1.07184	-47.7517	-82.3023	0
0.6780	-38.4133	-0.459905	-49.5646	-85.9647	0
0.6787	-37.7935	0.148234	-54.1546	-83.2179	0
0.6793	-34.4462	0.148234	-52.0332	-78.3396	0
0.6800	-34.7473	-2.90386	-47.7517	-71.9305	0
0.6807	-31.7012	-2.29192	-48.6774	-58.8048	0
0.6813	-21.9252	2.89626	-32.7859	-40.8007	0
0.6820	-14.9119	3.20033	-17.2415	-24.9282	0
0.6827	-9.10302	-0.155836	-10.5301	-10.894	0
0.6833	3.09928	2.28432	34.3288	5.27891	0
0.6840	13.1586	4.11634	77.0662	22.675	0
0.6847	15.3016	-1.37591	38.3017	38.2399	0
0.6853	20.4906	-4.12394	-7.4829	53.4972	0
0.6860	27.5039	-1.07184	9.33434	66.3154	0
0.6867	29.9479	0.452303	23.6444	73.3325	0
0.6873	32.3919	-0.459905	19.4015	78.5256	0
0.6880	35.438	0.148234	32.5159	82.7959	0
0.6887	34.8359	-0.459905	35.8716	82.1879	0
0.6893	33.0117	-1.68378	29.4687	79.1336	0
0.6900	32.6929	-0.155836	35.8716	72.7245	0
0.6907	29.3457	2.28432	26.7302	58.3827	0
0.6913	21.1105	1.98025	17.2415	40.0711	0
0.6920	13.1586	0.452303	56.0061	24.5062	0
0.6927	8.28835	-0.767775	88.9848	9.85682	0
0.6933	2.17835	-2.29192	50.8374	-8.14726	0
0.6940	-9.10302	-1.98785	-12.6515	-24.9282	0
0.6947	-18.5779	0.148234	-23.6444	-40.1927	0
0.6953	-21.323	1.36831	21.2144	-53.6188	0
0.6960	-24.0681	-0.459905	40.4617	-64.2982	0
0.6967	-30.7802	-3.20793	-13.2687	-73.4541	0
0.6973	-38.0945	-3.20793	-69.429	-80.7787	0
0.6980	-42.6815	0.452303	-73.4019	-83.8331	0
0.6987	-40.8573	2.59219	-64.839	-81.6943	0
0.6993	-37.1913	0.760174	-65.4561	-76.8088	0
0.7000	-36.8902	0.760174	-62.7175	-71.0149	0
0.7007	-34.4462	4.42041	-60.2489	-59.4128	0
0.7013	-26.5121	4.11634	-51.1074	-40.8007	0
0.7020	-19.4812	0.452303	-37.3759	-23.097	0
0.7027	-14.2921	1.36831	-31.2816	-8.45484	0
0.7033	-6.05687	4.42041	-19.0544	9.5564	0
0.7040	1.25742	2.28432	-6.86576	29.0841	0
0.7047	8.58942	-0.459905	-2.89287	44.649	0
0.7053	18.0466	1.06424	14.1944	56.5516	0
0.7060	24.7588	3.20033	27.6173	68.1466	0
0.7067	29.0446	5.03235	32.5159	76.9948	0
0.7073	36.3589	6.86437	77.0662	81.5727	0
0.7080	40.0249	4.42041	112.166	83.1035	0
0.7087	33.9149	-0.767775	63.6432	81.5727	0
0.7093	27.5039	-1.37591	12.0729	78.218	0
0.7100	26.6006	1.36831	20.2887	71.8089	0
0.7107	24.1566	1.36831	25.1873	60.8219	0
0.7113	17.1434	-0.459905	10.2215	45.5646	0
0.7120	11.3345	-0.459905	6.55718	28.1685	0
0.7127	6.76528	0.452303	2.00573	9.5564	0
0.7133	-2.39087	-0.459905	-6.24861	-9.67085	0
0.7140	-13.3889	-3.512	-12.9601	-25.5433	0
0.7147	-19.7999	-3.512	-24.5701	-39.2771	0
0.7153	-24.3692	0.452303	-30.973	-52.7033	0
0.7160	-32.0022	0.760174	-38.6102	-64.6058	0
0.7167	-37.1913	-3.81987	-48.986	-74.3697	0
0.7173	-38.4133	-5.03995	-40.4231	-81.3867	0
0.7180	-41.4595	-3.512	-37.3759	-82.3023	0
0.7187	-41.4595	-3.20793	-43.4703	-79.8632	0
0.7193	-36.2704	-2.29192	-5.32289	-78.3396	0
0.7200	-33.2242	-1.68378	28.8516	-71.3153	0
0.7207	-31.3824	-4.42801	-12.9601	-54.5344	0
0.7213	-27.1142	-6.26003	-56.8932	-35.9152	0
0.7220	-23.4482	-5.64809	-45.3217	-23.097	0
0.7227	-17.657	-4.42801	-30.973	-9.67085	0
0.7233	-8.1998	-1.68378	-24.5701	8.94124	0
0.7240	1.25742	-0.459905	-11.7258	28.7765	0
0.7247	9.51035	-3.512	-5.63146	45.5646	0
0.7253	17.1434	-4.12394	4.74431	59.2983	0
0.7260	21.1105	-0.459905	17.5501	69.3697	0
0.7267	23.8556	-0.459905	17.8587	77.61	0
0.7273	27.8226	-5.03995	23.6444	84.0191	0
0.7280	28.7259	-7.78418	29.4687	85.5426	0
0.7287	26.9017	-4.73208	27.9259	82.1879	0
0.7293	27.8226	-1.37591	41.6574	78.5256	0
0.7300	26.9017	-3.81987	45.9388	73.0321	0
0.7307	22.0137	-5.03995	36.7974	58.6903	0
0.7313	18.6665	-0.459905	72.4762	40.0711	0
0.7320	13.7785	-0.459905	98.7434	24.5062	0
0.7327	2.47942	-5.64809	37.3759	8.94124	0
0.7333	-6.67673	-6.26003	-23.6444	-9.37042	0
0.7340	-12.769	-3.512	-21.793	-26.1513	0
0.7347	-21.6241	-3.512	-22.4101	-41.4087	0
0.7353	-28.9384	-2.29192	-37.9931	-56.666	0
0.7360	-34.1275	0.148234	-39.1888	-68.8762	0
0.7367	-38.7144	1.06424	-45.6303	-75.2852	0
0.7373	-40.5385	1.36831	-53.2289	-79.8632	0
0.7380	-39.9364	1.36831	-52.9203	-84.1335	0
0.7387	-40.5385	1.06424	-53.846	-84.4411	0
0.7393	-40.2375	1.98025	-49.2946	-80.1707	0
0.7400	-38.0945	1.67618	-46.826	-70.7073	0
0.7407	-33.2242	1.67618	-48.986	-54.2268	0
0.7413	-24.9713	3.20033	-31.8988	-37.7463	0
0.7420	-17.0372	0.760174	-19.0544	-25.5433	0
0.7427	-11.8658	-0.767775	-16.3158	-11.2016	0
0.7433	-2.70965	4.42041	32.2073	8.64082	0
0.7440	8.58942	5.94836	77.6833	28.1685	0
0.7447	14.3806	1.06424	37.3759	45.5646	0
0.7453	18.6665	-0.459905	-8.06148	60.5215	0
0.7460	24.4577	0.148234	9.33434	70.8933	0
0.7467	27.2028	-1.37591	24.5701	77.61	0
0.7473	29.6468	1.36831	20.2887	82.1879	0
0.7480	32.6929	3.81227	26.4216	82.4883	0
0.7487	33.0117	1.67618	29.4687	79.4411	0
0.7493	31.4709	2.59219	29.1602	75.7788	0
0.7500	30.2489	4.42041	30.3559	70.2853	0
0.7507	25.0776	2.28432	24.2616	56.5516	0
0.7513	17.1434	2.89626	20.5973	37.9323	0
0.7520	9.81142	5.94836	15.4287	22.675	0
0.7527	3.40035	5.33642	3.81859	8.94124	0
0.7533	-3.3118	5.33642	7.17433	-10.286	0
0.7540	-10.6438	5.33642	4.74431	-32.2528	0
0.7547	-18.2592	1.98025	-6.86576	-48.7333	0
0.7553	-20.7032	3.20033	25.8044	-60.0279	0
0.7560	-23.1472	7.77658	53.8846	-70.7073	0
0.7567	-32.0022	5.03235	1.38858	-77.1164	0
0.7573	-39.9364	1.06424	-55.0803	-79.2552	0
0.7580	-39.6353	3.5044	-51.1074	-82.3023	0
0.7587	-39.0155	5.94836	-44.7046	-83.5255	0
0.7593	-40.2375	4.42041	-51.416	-79.5556	0
0.7600	-38.0945	2.59219	-46.5174	-71.9305	0
0.7607	-32.6044	1.98025	-42.8531	-59.4128	0
0.7613	-25.8922	2.28432	-39.1888	-42.0238	0
0.7620	-16.7361	2.59219	-30.0473	-24.0126	0
0.7627	-9.10302	2.28432	-23.6444	-7.23168	0
0.7633	-0.867797	2.59219	-11.4172	10.7724	0
0.7640	11.3345	4.11634	-1.65858	28.1685	0
0.7647	21.1105	3.5044	1.38858	44.649	0
0.7653	25.0776	2.59219	22.4487	57.4671	0
0.7660	27.8226	1.67618	37.1059	65.7074	0
0.7667	32.3919	2.59219	37.6845	73.9476	0
0.7673	38.1831	5.94836	79.8048	80.9647	0
0.7680	41.548	5.94836	116.756	80.6571	0
0.7687	37.2799	0.760174	70.3547	76.0792	0
0.7693	31.1699	-1.37591	18.4758	73.9476	0
0.7700	28.7259	-0.155836	24.5701	68.4541	0
0.7707	25.0776	-1.07184	27.3087	53.8048	0
0.7713	18.6665	-0.767775	12.9986	35.1856	0
0.7720	12.2554	1.36831	11.7644	19.9282	0
0.7727	4.62235	0.148234	5.67003	5.27891	0
0.7733	-5.7558	-0.767775	-5.01432	-13.3332	0
0.7740	-13.3889	1.36831	-8.9872	-32.2528	0
0.7747	-17.0372	1.06424	-16.3158	-48.1253	0
0.7753	-23.4482	-1.98785	-22.7187	-62.4671	0
0.7760	-31.7012	-3.81987	-31.2816	-72.8461	0
0.7767	-35.0484	-3.20793	-41.6574	-76.8088	0
0.7773	-35.9693	-1.07184	-33.7116	-80.7787	0
0.7780	-38.7144	-1.98785	-31.2816	-85.3567	0
0.7787	-38.4133	-4.73208	-35.5245	-82.6099	0
0.7793	-34.1275	-0.767775	5.97861	-75.2852	0
0.7800	-31.3824	4.11634	40.7317	-69.7917	0
0.7807	-28.9384	-0.767775	-8.06148	-58.1968	0
0.7813	-23.4482	-6.5641	-58.7446	-38.9695	0
0.7820	-17.3559	-2.29192	-44.7046	-23.4046	0
0.7827	-12.4679	1.67618	-25.7659	-10.286	0
0.7833	-4.23273	-1.37591	-22.1016	10.1644	0
0.7840	5.22449	-1.98785	-10.2215	30.9152	0
0.7847	12.2554	1.06424	-1.04143	46.1726	0
0.7853	18.6665	0.148234	8.7172	59.6059	0
0.7860	25.3786	-2.59599	19.9801	69.3697	0
0.7867	30.2489	-0.767775	23.0659	74.8632	0
0.7873	32.6929	2.28432	30.0859	80.3567	0
0.7880	32.0908	1.36831	35.2545	83.4039	0
0.7887	30.8688	1.06424	34.0202	79.7416	0
0.7893	33.3128	1.67618	45.9388	74.5556	0
0.7900	33.0117	0.452303	48.986	67.5386	0
0.7907	25.9808	1.06424	43.2003	53.4972	0
0.7913	21.4116	4.11634	77.9919	35.4931	0
0.7920	18.0466	1.36831	101.791	20.5434	0
0.7927	8.89049	-4.12394	44.396	6.19449	0
0.7933	-0.566725	-4.12394	-15.0815	-11.2016	0
0.7940	-9.10302	-3.512	-19.6715	-29.5061	0
0.7947	-20.101	-5.03995	-23.3359	-46.9022	0
0.7953	-26.8132	-4.12394	-36.1416	-60.0279	0
0.7960	-27.1142	-3.20793	-38.3017	-68.2682	0
0.7967	-32.0022	-5.03995	-44.7046	-73.4541	0
0.7973	-37.1913	-4.12394	-49.2946	-79.8632	0
0.7980	-35.3495	-1.98785	-48.986	-81.6943	0
0.7987	-34.4462	-2.29192	-54.7718	-77.1164	0
0.7993	-36.2704	-2.90386	-52.0332	-73.4541	0
0.8000	-34.1275	-2.29192	-47.7517	-68.2682	0
0.8007	-27.7341	-0.767775	-48.986	-53.3113	0
0.8013	-20.7032	0.148234	-32.7859	-35.3072	0
0.8020	-15.213	-1.68378	-18.7458	-23.097	0
0.8027	-9.4218	-2.90386	-11.4172	-6.62367	0
0.8033	3.70142	0.452303	37.6845	15.6579	0
0.8040	17.1434	1.36831	78.609	32.7464	0
0.8047	20.4906	-2.29192	37.6845	45.8721	0
0.8053	20.4906	-3.512	-5.94004	60.8219	0
0.8060	25.3786	-1.37591	8.10005	71.5013	0
0.8067	29.9479	-0.767775	20.9058	76.6944	0
0.8073	32.0908	-1.07184	19.4015	82.1879	0
0.8080	34.216	-2.59599	27.6173	84.9346	0
0.8087	35.1369	-3.20793	28.543	80.6571	0
0.8093	31.4709	-0.459905	27.0002	75.4712	0
0.8100	27.2028	1.06424	30.6645	69.3697	0
0.8107	25.3786	-0.767775	25.8044	55.636	0
0.8113	21.4116	-1.37591	20.9058	36.4087	0
0.8120	13.1586	-1.68378	16.0458	20.5434	0
0.8127	4.92342	-3.20793	6.55718	5.89407	0
0.8133	-0.867797	-1.37591	9.60434	-12.1172	0
0.8140	-9.4218	0.452303	6.24861	-31.6448	0
0.8147	-17.9581	-1.37591	-5.94004	-47.8178	0
0.8153	-22.2262	-1.07184	24.8787	-59.1123	0
0.8160	-26.1933	0.452303	50.5289	-67.653	0
0.8167	-32.6044	-1.37591	-6.55718	-75.2852	0
0.8173	-36.5715	-2.29192	-66.0732	-82.0019	0
0.8180	-38.4133	-1.98785	-57.8189	-84.4411	0
0.8187	-40.2375	-4.12394	-53.846	-80.7787	0
0.8193	-41.1584	-3.81987	-66.9604	-73.4541	0
0.8200	-39.9364	-1.37591	-55.3889	-67.045	0
0.8207	-34.4462	-1.68378	-47.4431	-57.2812	0
0.8213	-25.8922	-2.29192	-47.4431	-37.7463	0
0.8220	-18.2592	-2.29192	-32.4773	-17.6035	0
0.8227	-14.6109	-4.42801	-28.813	-3.56934	0
0.8233	-6.9778	-4.73208	-17.2415	12.3031	0
0.8240	4.92342	-2.59599	40.4617	31.2228	0
0.8247	12.5565	-2.59599	81.6562	44.3414	0
0.8253	15.0005	-2.29192	54.1932	55.636	0
0.8260	18.3477	0.148234	12.0729	69.9777	0
0.8267	25.0776	1.36831	17.2415	78.218	0
0.8273	33.3128	2.28432	69.429	80.3567	0
0.8280	36.9788	2.28432	99.6306	82.1879	0
0.8287	31.4709	-1.68378	59.0532	79.4411	0
0.8293	25.3786	-5.03995	11.1472	74.5556	0
0.8300	24.1566	-4.42801	9.91292	69.3697	0
0.8307	20.7917	-3.20793	13.2687	55.3284	0
0.8313	11.6356	-0.459905	3.81859	33.9696	0
0.8320	3.40035	1.36831	2.3143	19.9282	0
0.8327	-1.48765	-1.98785	-1.96715	8.94124	0
0.8333	-8.50087	-4.73208	-12.0344	-11.2016	0
0.8340	-17.9581	-1.98785	-19.363	-32.868	0
0.8347	-25.8922	-0.155836	-29.1216	-47.8178	0
0.8353	-30.4792	-1.37591	-34.3288	-59.4128	0
0.8360	-33.8264	-2.29192	-41.0402	-70.0993	0
0.8367	-37.1913	-1.37591	-50.4903	-77.7244	0
0.8373	-39.6353	0.148234	-42.5445	-81.3867	0
0.8380	-39.9364	1.36831	-38.3017	-81.0863	0
0.8387	-38.4133	1.36831	-41.966	-77.1164	0
0.8393	-34.4462	1.36831	-1.65858	-74.0621	0
0.8400	-29.8593	0.452303	33.1331	-68.5686	0
0.8407	-26.1933	-2.90386	-13.5772	-54.2268	0
0.8413	-22.2262	-5.03995	-62.1004	-35.3072	0
0.8420	-17.9581	-2.29192	-46.826	-21.2658	0
0.8427	-13.991	0.452303	-30.0473	-7.53925	0
0.8433	-8.1998	-1.07184	-26.6916	11.3876	0
0.8440	1.25742	-3.20793	-10.8386	29.0841	0
0.8447	11.3345	-1.37591	1.08001	42.8178	0
0.8453	17.7456	1.98025	8.40862	57.1596	0
0.8460	20.7917	3.5044	17.5501	69.0621	0
0.8467	24.1566	5.64049	20.9058	75.1637	0
0.8473	29.3457	6.5565	29.4687	78.826	0
0.8480	31.7897	3.20033	34.0202	81.2723	0
0.8487	30.8688	1.06424	29.1602	80.3567	0
0.8493	30.8688	3.5044	37.9931	75.7788	0
0.8500	30.2489	3.81227	40.4617	66.3154	0
0.8507	26.6006	3.20033	32.2073	51.0581	0
0.8513	22.6336	7.16844	67.9247	32.7464	0
0.8520	17.7456	7.16844	96.0049	18.0971	0
0.8527	7.06635	1.06424	36.1802	4.0629	0
0.8533	-3.01073	-0.459905	-27.3087	-15.1643	0
0.8540	-9.4218	2.28432	-25.7659	-34.9996	0
0.8547	-17.3559	0.452303	-23.0273	-48.4329	0
0.8553	-24.6702	-1.07184	-39.1888	-59.1123	0
0.8560	-27.1142	1.67618	-42.8531	-71.3153	0
0.8567	-30.1604	0.148234	-45.6303	-80.1707	0
0.8573	-34.1275	-2.59599	-50.1817	-83.2179	0
0.8580	-34.7473	0.760174	-51.1074	-83.8331	0
0.8587	-33.8264	2.28432	-53.5375	-82.9175	0
0.8593	-33.5253	-1.68378	-49.2946	-78.032	0
0.8600	-31.7012	-1.98785	-44.7046	-67.045	0
0.8607	-26.1933	1.36831	-43.1617	-50.5645	0
0.8613	-17.0372	2.59219	-25.7659	-34.9996	0
0.8620	-7.88102	2.89626	-15.3901	-22.1814	0
0.8627	-1.16887	3.81227	-10.2215	-5.09293	0
0.8633	7.36742	3.20033	37.3759	17.1815	0
0.8640	17.7456	0.452303	74.9447	34.27	0
0.8647	23.5368	-2.29192	32.2073	45.5646	0
0.8653	25.9808	-1.37591	-8.37005	58.9907	0
0.8660	29.3457	-0.459905	5.67003	71.2009	0
0.8667	32.0908	-4.12394	14.5029	77.61	0
0.8673	34.216	-5.64809	13.2687	80.3567	0
0.8680	39.104	-2.29192	24.5701	82.4883	0
0.8687	42.1679	-0.459905	26.7302	81.5727	0
0.8693	38.8029	-0.459905	27.6173	76.6944	0
0.8700	33.9149	0.148234	33.1331	67.231	0
0.8707	30.5677	-0.459905	25.4959	51.9736	0
0.8713	25.9808	-0.459905	19.4015	35.1856	0
0.8720	18.6665	1.98025	15.7372	21.1514	0
0.8727	11.0334	4.11634	3.81859	5.58649	0
0.8733	2.17835	3.81227	3.81859	-13.0256	0
0.8740	-6.35794	1.36831	1.69715	-30.4217	0
0.8747	-12.769	0.148234	-8.06148	-46.6017	0
0.8753	-17.0372	1.98025	22.1401	-60.6359	0
0.8760	-20.7032	2.59219	45.9388	-68.2682	0
0.8767	-25.5912	0.148234	-8.06148	-74.3697	0
0.8773	-30.7802	-1.98785	-65.4561	-82.6099	0
0.8780	-33.2242	-3.20793	-61.7918	-84.7487	0
0.8787	-31.7012	-5.03995	-53.846	-79.5556	0
0.8793	-29.2572	-3.512	-58.1275	-74.9777	0
0.8800	-27.1142	-0.767775	-51.1074	-67.045	0
0.8807	-23.1472	-1.37591	-44.7046	-49.3485	0
0.8813	-14.2921	-1.37591	-36.1416	-32.868	0
0.8820	-6.05687	0.452303	-23.6444	-21.2658	0
0.8827	-1.16887	0.452303	-17.8587	-4.17735	0
0.8833	6.44649	-0.459905	-6.55718	16.2659	0
0.8840	16.5236	-1.37591	3.51002	32.4388	0
0.8847	22.6336	-3.20793	6.55718	47.3957	0
0.8853	27.2028	-0.459905	25.8044	62.9606	0
0.8860	34.216	1.36831	36.4888	72.4169	0
0.8867	41.2469	-1.37591	37.9931	76.0792	0
0.8873	46.1349	-0.459905	84.0862	78.826	0
0.8880	47.0382	3.20033	120.112	80.3567	0
0.8887	44.2931	-0.155836	70.3547	78.5256	0
0.8893	40.9459	-5.64809	17.8587	73.9476	0
0.8900	36.3589	-4.73208	23.0659	65.0994	0
0.8907	29.3457	-2.90386	26.113	50.1425	0
0.8913	23.8556	-3.20793	15.1201	33.662	0
0.8920	20.1896	-2.29192	13.5772	19.0127	0
0.8927	12.5565	-1.68378	5.67003	2.53216	0
0.8933	3.09928	-3.20793	-3.81859	-16.6879	0
0.8940	-3.91394	-3.81987	-10.5301	-34.6992	0
0.8947	-10.6438	-2.90386	-23.3359	-50.8721	0
0.8953	-16.1339	-2.59599	-27.6173	-63.9907	0
0.8960	-19.1801	-4.12394	-32.1688	-71.6229	0
0.8967	-24.9713	-3.81987	-43.1617	-75.5928	0
0.8973	-31.3824	-2.29192	-35.5245	-79.8632	0
0.8980	-31.7012	-4.12394	-31.2816	-82.6099	0
0.8987	-27.7341	-4.73208	-38.3017	-81.3867	0
0.8993	-24.3692	1.36831	-1.65858	-75.2852	0
0.9000	-20.4021	1.67618	33.1331	-62.7747	0
0.9007	-16.1339	-3.512	-10.5301	-47.5173	0
0.9013	-12.769	-3.512	-55.6975	-34.084	0
0.9020	-9.72287	-2.59599	-40.7317	-20.9654	0
0.9027	-2.70965	-4.73208	-26.383	-2.96134	0
0.9033	5.84435	-2.59599	-23.953	15.3503	0
0.9040	12.8576	-0.459905	-7.4829	32.1384	0
0.9047	19.5697	-1.37591	2.89287	47.3957	0
0.9053	26.9017	1.36831	8.10005	59.9063	0
0.9060	31.4709	3.5044	18.4758	70.5857	0
0.9067	33.3128	0.760174	22.4487	80.0491	0
0.9073	37.2799	1.36831	27.0002	84.6271	0
0.9080	39.7239	2.28432	31.2816	82.7959	0
0.9087	39.104	0.452303	29.4687	78.218	0
0.9093	37.5809	1.36831	38.3017	72.1165	0
0.9100	34.216	1.36831	40.4617	62.3526	0
0.9107	30.5677	-1.68378	35.8716	46.4801	0
0.9113	28.7259	0.760174	72.1676	29.3916	0
0.9120	23.2357	4.11634	97.8177	17.7966	0
0.9127	11.3345	0.760174	40.4617	4.6709	0
0.9133	-0.265652	-1.68378	-22.4101	-17.3031	0
0.9140	-8.80194	-0.459905	-28.2345	-37.1383	0
0.9147	-16.7361	-1.37591	-28.813	-49.0409	0
0.9153	-21.9252	-0.767775	-39.4974	-59.4128	0
0.9160	-25.5912	0.452303	-41.0402	-69.7917	0
0.9167	-28.6373	-0.459905	-45.9003	-77.424	0
0.9173	-30.7802	-0.459905	-49.5646	-83.8331	0
0.9180	-33.2242	-0.459905	-49.5646	-85.0491	0
0.9187	-32.9055	-1.07184	-53.2289	-80.7787	0
0.9193	-28.9384	1.06424	-48.3689	-75.8932	0
0.9200	-27.1142	1.67618	-45.6303	-64.6058	0
0.9207	-24.6702	0.452303	-48.0603	-47.2098	0
0.9213	-15.5141	1.36831	-29.7387	-34.084	0
0.9220	-6.9778	0.452303	-17.2415	-22.489	0
0.9227	-3.3118	-1.37591	-13.8858	-2.96134	0
0.9233	6.76528	1.36831	37.6845	19.0127	0
0.9240	21.1105	3.5044	81.9648	34.5776	0
0.9247	25.9808	-0.767775	38.6102	46.1726	0
0.9253	25.6797	-3.20793	-6.24861	56.8591	0
0.9260	29.3457	-1.07184	10.2215	66.623	0
0.9267	32.6929	-1.07184	21.2144	73.6401	0
0.9273	33.3128	-2.59599	17.2415	76.9948	0
0.9280	33.3128	-2.29192	27.0002	79.1336	0
0.9287	32.6929	-1.68378	29.4687	79.4411	0
0.9293	32.0908	-1.37591	26.113	73.9476	0
0.9300	30.5677	0.148234	28.2345	62.9606	0
0.9307	25.0776	0.452303	23.953	48.6189	0
0.9313	17.4445	0.452303	20.2887	34.5776	0
0.9320	12.2554	1.06424	13.2687	20.5434	0
0.9327	6.44649	2.28432	0.154287	3.44774	0
0.9333	-1.78872	3.81227	2.62287	-17.6035	0
0.9340	-9.4218	4.11634	-1.35001	-36.2228	0
0.9347	-13.0701	4.11634	-15.0815	-47.5173	0
0.9353	-13.0701	5.94836	16.6244	-56.9736	0
0.9360	-17.3559	6.5565	44.7046	-68.2682	0
0.9367	-27.4153	2.89626	-9.60434	-78.3396	0
0.9373	-33.2242	0.452303	-68.1947	-83.2179	0
0.9380	-32.3033	0.452303	-63.2961	-82.0019	0
0.9387	-34.4462	-0.459905	-56.2761	-78.032	0
0.9393	-36.2704	-0.767775	-63.9132	-74.0621	0
0.9400	-30.4792	-0.459905	-55.6975	-66.437	0
0.9407	-25.2901	0.148234	-45.6303	-50.5645	0
0.9413	-21.0042	2.59219	-40.1145	-32.5604	0
0.9420	-13.3889	5.03235	-32.7859	-17.9111	0
0.9427	-6.9778	3.81227	-26.0744	-1.13017	0
0.9433	-1.48765	1.98025	-14.1944	17.7966	0
0.9440	9.81142	1.67618	-4.39717	33.662	0
0.9447	20.4906	2.89626	1.38858	48.9193	0
0.9453	22.3148	4.42041	23.0659	61.7375	0
0.9460	22.6336	3.81227	34.9459	68.1466	0
0.9467	29.6468	0.760174	38.3017	74.5556	0
0.9473	36.9788	-0.155836	83.4691	82.4883	0
0.9480	36.9788	0.452303	117.644	83.1035	0
0.9487	30.2489	-0.459905	69.429	77.3024	0
0.9493	25.6797	-0.155836	17.2415	72.7245	0
0.9500	23.2357	1.98025	19.4015	63.8762	0
0.9507	16.8246	0.452303	19.093	46.4801	0
0.9513	8.89049	-1.68378	8.7172	29.9997	0
0.9520	4.0202	-0.459905	12.0729	18.0971	0
0.9527	-2.39087	1.67618	7.4829	2.23173	0
0.9533	-9.72287	2.28432	-5.32289	-19.1343	0
0.9540	-16.1339	4.72828	-15.3901	-37.1383	0
0.9547	-23.1472	6.25243	-26.383	-50.5645	0
0.9553	-30.1604	4.11634	-30.973	-64.2982	0
0.9560	-34.4462	2.89626	-37.6845	-75.2852	0
0.9567	-37.1913	2.28432	-46.5174	-80.7787	0
0.9573	-40.2375	1.36831	-36.1416	-84.1335	0
0.9580	-42.0616	0.148234	-33.0945	-84.4411	0
0.9587	-39.6353	0.760174	-36.7588	-80.1707	0
0.9593	-33.5253	2.89626	5.67003	-76.2008	0
0.9600	-27.7341	3.20033	40.1531	-68.2682	0
0.9607	-23.4482	-1.07184	-5.32289	-48.7333	0
0.9613	-20.4021	-3.81987	-49.8732	-29.5061	0
0.9620	-17.3559	-1.98785	-36.4502	-18.5191	0
0.9627	-10.6438	-1.37591	-21.793	-4.48493	0
0.9633	-0.867797	-1.37591	-16.6244	16.2659	0
0.9640	5.84435	-0.459905	-1.96715	32.7464	0
0.9647	11.6356	-3.20793	7.79148	44.649	0
0.9653	20.4906	-5.03995	16.933	58.3827	0
0.9660	26.2819	-0.155836	24.8787	69.9777	0
0.9667	27.2028	2.28432	25.8044	76.6944	0
0.9673	30.5677	-1.07184	36.4888	80.9647	0
0.9680	34.5348	-1.37591	39.5359	82.1879	0
0.9687	33.3128	-0.459905	29.4687	79.4411	0
0.9693	31.1699	0.148234	41.3488	73.9476	0
0.9700	29.6468	3.5044	47.4817	63.5686	0
0.9707	25.9808	4.11634	33.1331	46.4801	0
0.9713	20.4906	3.20033	63.0261	29.9997	0
0.9720	16.5236	5.33642	94.1534	18.0971	0
0.9727	9.81142	1.98025	37.9931	3.75532	0
0.9733	-2.39087	-6.87197	-26.6916	-17.3031	0
0.9740	-14.6109	-6.26003	-26.383	-37.7463	0
0.9747	-20.7032	0.452303	-23.6444	-52.3957	0
0.9753	-23.767	-0.767775	-41.3488	-63.0751	0
0.9760	-28.3362	-4.73208	-46.826	-71.6229	0
0.9767	-33.8264	-4.42801	-46.826	-78.032	0
0.9773	-35.3495	-4.73208	-47.7517	-83.8331	0
0.9780	-34.1275	-5.95596	-46.5174	-84.4411	0
0.9787	-33.5253	-5.64809	-47.4431	-79.8632	0
0.9793	-34.4462	-4.42801	-45.9003	-74.3697	0
0.9800	-33.5253	-1.98785	-47.1346	-64.2982	0
0.9807	-27.1142	1.06424	-44.7046	-45.071	0
0.9813	-17.9581	1.67618	-23.6444	-27.0669	0
0.9820	-10.6438	3.20033	-14.5029	-14.8568	0
0.9827	-3.01073	6.86437	-10.8386	2.83974	0
0.9833	7.66849	7.77658	41.6574	23.5906	0
0.9840	16.8246	5.33642	83.4691	38.5475	0
0.9847	21.4116	2.89626	40.4617	51.0581	0
0.9853	23.8556	1.36831	-4.39717	63.8762	0
0.9860	27.8226	1.98025	8.40862	72.7245	0
0.9867	31.7897	4.11634	21.8316	77.9104	0
0.9873	34.216	3.81227	20.9058	81.2723	0
0.9880	34.8359	0.452303	27.6173	80.6571	0
0.9887	34.216	-0.459905	31.2816	78.5256	0
0.9893	32.3919	-0.155836	31.2816	74.8632	0
0.9900	29.6468	-1.37591	29.4687	62.9606	0
0.9907	25.0776	-2.59599	22.1401	46.4801	0
0.9913	19.5697	-2.29192	20.2887	31.2228	0
0.9920	14.0796	-2.29192	12.9986	14.7423	0
0.9927	7.66849	-1.98785	-0.154287	-3.26176	0
0.9933	-0.566725	-1.07184	3.81859	-18.8267	0
0.9940	-8.50087	-1.07184	0.154287	-34.084	0
0.9947	-14.2921	-1.07184	-11.1472	-51.1797	0
0.9953	-18.2592	-0.155836	20.9058	-63.3827	0
0.9960	-21.6241	1.06424	44.126	-70.7073	0
0.9967	-28.0352	-1.68378	-9.60434	-78.3396	0
0.9973	-35.9693	-5.95596	-62.4089	-83.5255	0
0.9980	-37.1913	-6.5641	-57.5103	-80.7787	0
0.9987	-34.4462	-3.512	-52.3417	-77.1164	0
0.9993	-34.3223	-1.80161	-57.8575	-73.8475	0
1.0000	-32.1793	-1.80161	-52.0332	-62.5529	0
1.0007	-24.2452	-1.18967	-47.1731	-44.2413	0
1.0013	-17.232	-1.18967	-38.9188	-30.8151	0
1.0020	-13.2649	-0.273663	-25.8044	-17.9969	0
1.0027	-7.45597	2.16649	-21.8316	1.53074	0
1.0033	0.478174	1.86243	-13.8858	21.366	0
1.0040	12.0783	-1.49374	-4.12717	37.5461	0
1.0047	24.8828	-2.40975	3.20145	52.4958	0
1.0053	29.1686	0.0304069	25.1873	64.706	0
1.0060	27.6278	0.338277	38.3017	73.2466	0
1.0067	30.6917	-2.10568	41.6574	80.8789	0
1.0073	37.1028	-0.885602	88.0205	85.1492	0
1.0080	37.1028	0.0304069	124.046	81.4869	0
1.0087	31.5949	-3.9377	73.7104	77.2166	0
1.0093	27.6278	-6.07379	18.7458	73.2466	0
1.0100	24.5817	-2.71382	21.793	60.1281	0
1.0107	19.0915	-2.71382	22.4101	40.5932	0
1.0113	13.3003	-5.76592	8.9872	28.3902	0
1.0120	6.88925	-6.37786	7.79148	18.6264	0
1.0127	-2.2669	-5.15778	0.46286	-1.51643	0
1.0133	-10.5198	-3.32576	-10.2215	-24.406	0
1.0140	-16.6121	-1.18967	-16.3158	-38.1398	0
1.0147	-23.3243	-2.10568	-26.6916	-47.9036	0
1.0153	-27.9112	-4.54584	-30.6645	-58.2826	0
1.0160	-29.7353	-3.9377	-35.2545	-68.0464	0
1.0167	-34.6233	-2.10568	-44.396	-77.5098	0
1.0173	-40.1135	-2.10568	-35.5631	-83.0033	0
1.0180	-38.8915	-3.02169	-31.2816	-79.341	0
1.0187	-34.3223	-2.10568	-36.1802	-73.5399	0
1.0193	-29.4343	1.86243	4.70574	-69.2696	0
1.0200	-25.1661	3.38657	43.1617	-59.1982	0
1.0207	-22.7221	1.55836	-1.38858	-43.0253	0
1.0213	-18.454	-0.273663	-52.3417	-29.2915	0
1.0220	-11.7241	-1.49374	-40.7317	-16.1658	0
1.0227	-7.75704	-2.71382	-24.2616	3.66949	0
1.0233	-1.66475	-1.49374	-20.9058	24.4203	0
1.0240	9.63432	-1.18967	-5.94004	40.9008	0
1.0247	16.3465	-1.80161	5.01432	54.0266	0
1.0253	19.0915	0.0304069	12.0344	63.4828	0
1.0260	26.1048	1.25049	21.523	69.5843	0
1.0267	32.5158	-0.885602	25.4573	76.909	0
1.0273	34.0389	-3.02169	31.2816	82.4025	0
1.0280	35.562	-4.54584	34.3288	80.8789	0
1.0287	37.1028	-4.84991	34.6374	76.301	0
1.0293	35.2609	-1.80161	48.0603	72.6386	0
1.0300	28.8498	0.946416	46.826	62.5672	0
1.0307	20.6146	1.55836	33.0945	43.6476	0
1.0313	15.1245	2.16649	66.3818	25.9439	0
1.0320	11.4585	2.47437	95.0406	13.4333	0
1.0327	2.60339	1.25049	38.6102	-2.7396	0
1.0333	-9.5989	0.338277	-23.3359	-24.0984	0
1.0340	-16.9132	0.642347	-25.8044	-40.5789	0
1.0347	-22.1023	2.47437	-28.8516	-51.8735	0
1.0353	-29.4343	3.0825	-45.3217	-63.7761	0
1.0360	-33.7024	1.25049	-47.1731	-73.5399	0
1.0367	-34.3223	1.25049	-50.2203	-78.1178	0
1.0373	-37.0673	2.47437	-57.2403	-80.557	0
1.0380	-39.8124	1.55836	-57.8575	-79.949	0
1.0387	-37.9706	0.946416	-58.1275	-75.3711	0
1.0393	-34.3223	3.38657	-51.7246	-69.8776	0
1.0400	-31.5772	2.77843	-46.2474	-59.1982	0
1.0407	-26.9903	0.642347	-42.5831	-41.8021	0
1.0413	-20.2781	1.86243	-21.523	-27.1528	0
1.0420	-13.867	2.77843	-9.02577	-16.4733	0
1.0427	-5.63183	2.47437	-7.79148	0.314732	0
1.0433	6.88925	5.83053	39.806	20.4504	0
1.0440	17.5685	7.66255	83.1605	37.8465	0
1.0447	21.8366	3.38657	41.966	53.719	0
1.0453	23.6608	2.77843	-5.94004	67.1451	0
1.0460	26.4058	4.91452	5.32289	72.6386	0
1.0467	29.1686	1.25049	18.7458	75.0778	0
1.0473	31.2938	-2.10568	19.6715	81.4869	0
1.0480	31.9137	-0.273663	29.7387	84.2336	0
1.0487	32.2148	0.946416	31.2816	77.8246	0
1.0493	31.5949	1.55836	27.3087	69.8919	0
1.0500	26.7246	1.25049	26.6916	62.5672	0
1.0507	19.0915	-0.577732	20.5973	47.6175	0
1.0513	13.3003	0.338277	18.7458	27.7751	0
1.0520	7.79246	1.86243	13.2687	11.3017	0
1.0527	0.177101	0.0304069	-1.08001	-6.09435	0
1.0533	-6.55275	-0.885602	-0.154287	-25.3216	0
1.0540	-12.0429	-0.273663	-2.3143	-39.9709	0
1.0547	-18.755	-1.80161	-12.0729	-52.7891	0
1.0553	-23.643	0.946416	20.5973	-66.5228	0
1.0560	-25.7683	3.99851	45.0131	-75.9791	0
1.0567	-29.7353	-1.49374	-13.2687	-83.0033	0
1.0573	-37.0673	-5.76592	-69.1204	-85.7501	0
1.0580	-39.5113	-3.32576	-60.9047	-80.8646	0
1.0587	-36.7486	-3.32576	-52.6503	-76.5942	0
1.0593	-33.4013	-5.15778	-59.0532	-74.1479	0
1.0600	-28.8144	-2.10568	-52.0332	-61.3298	0
1.0607	-21.5001	0.946416	-46.8646	-43.0253	0
1.0613	-13.2649	1.25049	-40.7317	-30.5075	0
1.0620	-7.75704	0.338277	-28.543	-15.5578	0
1.0627	-3.18783	0.642347	-22.4487	4.89265	0
1.0633	2.00125	1.55836	-9.60434	21.9811	0
1.0640	9.01447	0.338277	3.20145	37.8465	0
1.0647	17.5685	-0.577732	6.55718	53.719	0
1.0653	23.3597	1.86243	22.4101	64.0908	0
1.0660	26.1048	2.47437	34.0202	71.7231	0
1.0667	29.7708	2.77843	37.0674	79.6557	0
1.0673	34.3577	8.57476	80.1133	82.7101	0
1.0680	36.1818	7.96662	115.484	80.8789	0
1.0687	34.3577	-0.273663	67.8861	78.7401	0
1.0693	30.3729	-1.18967	16.6244	71.7231	0
1.0700	25.5026	0.946416	22.1016	58.9049	0
1.0707	19.0915	-3.9377	23.0273	45.4787	0
1.0713	11.4585	-4.54584	7.79148	32.353	0
1.0720	5.66725	-0.273663	6.55718	15.8796	0
1.0727	1.38139	-1.18967	1.35001	-2.43202	0
1.0733	-6.85383	-3.02169	-9.33434	-18.9125	0
1.0740	-16.6121	-3.02169	-15.1201	-36.3086	0
1.0747	-22.7221	-6.37786	-24.8787	-53.7047	0
1.0753	-26.6892	-7.29387	-31.2816	-64.6917	0
1.0760	-30.6563	-4.54584	-37.1059	-70.7932	0
1.0767	-33.7024	-3.9377	-45.3217	-77.5098	0
1.0773	-34.9244	-2.10568	-38.9188	-81.1722	0
1.0780	-34.6233	-0.273663	-36.1802	-79.0334	0
1.0787	-31.5772	-2.10568	-38.3017	-74.4555	0
1.0793	-25.7683	-1.49374	1.35001	-69.2696	0
1.0800	-21.8012	-0.273663	37.0674	-57.975	0
1.0807	-19.676	-4.84991	-2.00573	-41.4945	0
1.0813	-16.01	-7.90201	-45.6303	-27.1528	0
1.0820	-10.5198	-4.24177	-35.8716	-14.3346	0
1.0827	-4.7109	-2.40975	-23.3359	2.1459	0
1.0833	3.22325	-2.71382	-18.7844	23.5047	0
1.0840	11.7595	-1.18967	-5.05289	43.0396	0
1.0847	18.4717	-0.273663	3.20145	57.0737	0
1.0853	23.3597	1.55836	10.5301	67.1451	0
1.0860	26.7246	4.30258	22.4101	73.5542	0
1.0867	29.7708	2.77843	27.3087	79.0477	0
1.0873	32.8169	0.946416	34.3288	83.9332	0
1.0880	31.5949	2.16649	37.0674	82.7101	0
1.0887	30.3729	3.0825	33.7116	77.2166	0
1.0893	31.9137	1.55836	44.396	71.7231	0
1.0900	28.8498	-0.885602	46.826	61.0436	0
1.0907	22.4388	-1.49374	39.4974	42.4244	0
1.0913	19.6937	0.642347	74.289	27.7751	0
1.0920	14.8234	-0.273663	99.322	16.4876	0
1.0927	3.82539	-2.10568	39.806	-2.43202	0
1.0933	-6.23397	0.0304069	-22.4487	-22.5748	0
1.0940	-13.2649	-0.577732	-23.953	-37.2242	0
1.0947	-21.199	-6.37786	-23.0659	-52.7891	0
1.0953	-26.9903	-6.986	-37.9931	-67.1308	0
1.0960	-31.2584	-3.9377	-43.5088	-73.2323	0
1.0967	-34.9244	-3.02169	-49.9117	-77.5098	0
1.0973	-36.1464	-0.273663	-52.9589	-82.6957	0
1.0980	-35.5443	1.25049	-48.6774	-81.1722	0
1.0987	-35.2255	-1.18967	-50.8374	-73.8475	0
1.0993	-34.3223	-0.885602	-49.2946	-68.0464	0
1.1000	-31.5772	2.16649	-44.0874	-59.1982	0
1.1007	-25.7683	2.47437	-39.8445	-42.1097	0
1.1013	-17.8341	2.77843	-21.523	-24.0984	0
1.1020	-9.89997	2.47437	-11.7644	-11.5878	0
1.1027	-1.36368	1.25049	-6.86576	2.1459	0
1.1033	11.1574	5.21859	43.7788	21.0656	0
1.1040	19.6937	7.96662	87.1334	40.9008	0
1.1047	21.5355	1.55836	47.7517	57.0737	0
1.1053	24.2806	-2.71382	2.27573	68.3683	0
1.1060	28.5488	0.642347	12.6515	73.5542	0
1.1067	29.1686	1.86243	25.1873	76.301	0
1.1073	29.4697	0.642347	25.1873	79.9633	0
1.1080	32.8169	-0.273663	32.4773	79.9633	0
1.1087	33.1357	-1.18967	34.0202	76.301	0
1.1093	29.1686	-0.577732	31.5902	71.7231	0
1.1100	24.5817	1.86243	27.9259	60.7361	0
1.1107	18.4717	2.16649	19.0544	42.4244	0
1.1113	11.4585	0.642347	18.1673	25.0283	0
1.1120	7.19032	-0.885602	11.4172	10.3861	0
1.1127	2.00125	-1.18967	-4.43574	-7.00993	0
1.1133	-5.63183	-0.577732	-1.69715	-24.406	0
1.1140	-13.2649	-0.273663	-4.12717	-40.5789	0
1.1147	-19.977	2.77843	-16.933	-56.4514	0
1.1153	-23.9441	7.05061	15.3901	-67.4384	0
1.1160	-26.0693	4.61045	41.966	-73.2323	0
1.1167	-32.7815	-0.885602	-12.6901	-80.2566	0
1.1173	-38.5904	-2.10568	-67.3075	-85.1349	0
1.1180	-36.1464	-2.71382	-62.1004	-83.3038	0
1.1187	-33.4013	-3.62983	-57.2403	-79.0334	0
1.1193	-33.1003	-0.273663	-63.0261	-73.2323	0
1.1200	-28.5133	1.25049	-54.4632	-59.1982	0
1.1207	-22.421	-1.18967	-47.4817	-41.1941	0
1.1213	-17.533	-1.49374	-39.8445	-27.1528	0
1.1220	-10.5198	0.0304069	-27.6173	-11.8954	0
1.1227	-4.10875	-0.273663	-21.523	8.8554	0
1.1233	3.52432	1.25049	-9.60434	28.6907	0
1.1240	14.8234	4.91452	-0.771433	42.732	0
1.1247	21.5355	5.21859	3.20145	53.719	0
1.1253	23.3597	3.69444	26.0744	65.0064	0
1.1260	27.9466	3.99851	37.9931	74.4698	0
1.1267	34.9598	3.99851	37.6845	79.9633	0
1.1273	38.9269	2.47437	84.3562	80.8789	0
1.1280	39.228	2.77843	122.234	79.0477	0
1.1287	34.9598	2.77843	69.7376	76.301	0
1.1293	29.7708	0.338277	13.8858	69.8919	0
1.1300	27.6278	-0.885602	17.8587	55.2426	0
1.1307	21.5355	1.25049	18.7458	36.9309	0
1.1313	11.4585	0.0304069	6.55718	23.1972	0
1.1320	5.96832	-3.32576	6.86576	10.0786	0
1.1327	3.52432	-2.10568	-1.38858	-9.45626	0
1.1333	-3.18783	0.642347	-13.2687	-29.2915	0
1.1340	-12.344	-0.273663	-17.8587	-42.4101	0
1.1347	-20.2781	-1.18967	-27.9259	-52.7891	0
1.1353	-26.3881	-1.80161	-33.1331	-66.8233	0
1.1360	-29.4343	-4.54584	-35.2545	-78.1178	0
1.1367	-30.6563	-5.15778	-44.396	-82.0877	0
1.1373	-32.4804	-2.40975	-40.1531	-83.6113	0
1.1380	-33.4013	-2.40975	-37.1059	-83.0033	0
1.1387	-31.8783	-3.32576	-39.5359	-77.5098	0
1.1393	-27.6101	1.55836	1.35001	-69.57	0
1.1400	-23.0232	4.91452	39.4974	-57.367	0
1.1407	-19.3572	-0.577732	-3.20145	-39.3629	0
1.1413	-15.089	-4.84991	-54.1932	-23.4904	0
1.1420	-8.67797	-1.49374	-42.5831	-11.5878	0
1.1427	-1.96583	0.642347	-22.4487	6.10866	0
1.1433	4.44525	0.0304069	-17.8587	25.9439	0
1.1440	12.3794	0.642347	-5.36146	41.2084	0
1.1447	19.0915	-1.18967	6.86576	54.9421	0
1.1453	24.2806	-2.40975	16.3158	67.4527	0
1.1460	29.7708	0.338277	22.1016	74.4698	0
1.1467	33.4368	0.946416	23.3359	78.1321	0
1.1473	33.4368	-2.10568	33.4031	80.8789	0
1.1480	32.5158	-3.02169	36.1416	80.5713	0
1.1487	31.5949	-2.10568	29.1216	78.1321	0
1.1493	29.4697	-2.10568	39.806	72.3311	0
1.1500	25.2015	-2.40975	43.7788	55.8577	0
1.1507	19.3926	-1.18967	34.9459	35.7149	0
1.1513	15.4255	0.642347	68.8118	23.5047	0
1.1520	11.1574	0.0304069	93.2277	13.1329	0
1.1527	-0.442754	-2.10568	32.4773	-7.00993	0
1.1533	-12.9461	-1.18967	-27.9259	-28.6763	0
1.1540	-17.8341	0.0304069	-30.3559	-44.2413	0
1.1547	-22.1023	0.642347	-36.1802	-57.367	0
1.1553	-29.7353	2.47437	-52.6503	-67.7388	0
1.1560	-34.0035	2.47437	-49.9117	-73.8475	0
1.1567	-34.3223	1.55836	-50.8374	-79.949	0
1.1573	-33.4013	3.99851	-55.6975	-84.2193	0
1.1580	-33.1003	3.38657	-54.4632	-81.4726	0
1.1587	-31.8783	0.642347	-55.6975	-76.5942	0
1.1593	-29.7353	1.55836	-50.5289	-71.4012	0
1.1600	-25.7683	0.642347	-44.396	-58.8906	0
1.1607	-19.0561	-2.40975	-43.2003	-40.2785	0
1.1613	-10.5198	0.946416	-24.2616	-24.406	0
1.1620	-5.33075	4.30258	-7.17433	-9.75668	0
1.1627	-1.0449	1.86243	0.154287	9.47056	0
1.1633	11.1574	3.38657	45.9388	28.0826	0
1.1640	22.7575	7.66255	88.0205	43.0396	0
1.1647	23.6608	3.69444	50.7989	54.6346	0
1.1653	23.0586	-1.18967	5.63146	64.3984	0
1.1660	26.7246	0.0304069	14.8115	73.2466	0
1.1667	29.7708	2.16649	24.5701	80.8789	0
1.1673	32.5158	1.55836	21.793	84.5412	0
1.1680	33.4368	0.642347	31.2816	80.5713	0
1.1687	30.6917	-0.577732	34.6374	74.1622	0
1.1693	28.8498	-2.10568	30.973	70.4999	0
1.1700	27.3268	-0.273663	29.7387	61.6516	0
1.1707	21.2345	4.30258	23.3359	42.4244	0
1.1713	14.5046	4.30258	17.5501	24.4203	0
1.1720	9.33325	1.25049	8.37005	12.2173	0
1.1727	2.30232	2.16649	-4.12717	-5.17877	0
1.1733	-5.01197	3.69444	-1.69715	-26.2372	0
1.1740	-10.5198	0.338277	-6.86576	-43.0253	0
1.1747	-15.3901	-0.577732	-18.1673	-57.6746	0
1.1753	-17.8341	4.30258	17.2415	-69.2696	0
1.1760	-20.8803	5.52266	48.0603	-74.7631	0
1.1767	-26.9903	2.77843	-5.05289	-79.0334	0
1.1773	-31.8783	1.55836	-64.839	-82.0877	0
1.1780	-32.4804	1.25049	-63.0261	-78.1178	0
1.1787	-31.5772	2.47437	-55.3889	-72.6243	0
1.1793	-30.0364	5.52266	-60.9047	-66.8233	0
1.1800	-26.6892	3.99851	-53.2675	-52.7891	0
1.1807	-20.5792	1.25049	-45.3217	-34.4774	0
1.1813	-12.9461	3.0825	-37.9931	-21.0513	0
1.1820	-6.85383	3.38657	-27.0002	-8.8411	0
1.1827	0.779247	0.338277	-18.7844	8.8554	0
1.1833	10.8563	-0.273663	-4.74431	27.7751	0
1.1840	17.5685	-0.273663	4.12717	45.1712	0
1.1847	21.8366	-2.10568	4.12717	60.1281	0
1.1853	27.9466	-0.273663	22.4101	69.8919	0
1.1860	32.2148	1.25049	38.9188	75.9934	0
1.1867	36.1818	-0.885602	41.966	81.4869	0
1.1873	42.2918	1.55836	82.8519	83.0176	0
1.1880	42.2918	5.21859	117.644	79.9633	0
1.1887	37.1028	-0.273663	68.1947	77.5241	0
1.1893	32.8169	-6.37786	11.4172	71.4155	0
1.1900	28.2477	-4.54584	14.1944	55.2426	0
1.1907	21.5355	-0.885602	16.933	36.6305	0
1.1913	16.3465	-0.577732	3.81859	22.2816	0
1.1920	10.8563	-1.18967	2.89287	7.93982	0
1.1927	3.52432	-0.885602	-4.74431	-9.14868	0
1.1933	-3.18783	-0.273663	-16.933	-27.1528	0
1.1940	-10.5198	0.946416	-20.2887	-46.0724	0
1.1947	-18.755	0.642347	-28.543	-61.3298	0
1.1953	-24.2452	-2.10568	-36.4888	-70.1852	0
1.1960	-26.9903	-2.71382	-41.6574	-76.2867	0
1.1967	-28.2123	0.946416	-47.1731	-81.7802	0
1.1973	-28.8144	3.38657	-41.0402	-83.0033	0
1.1980	-30.3552	0.642347	-40.7317	-79.0334	0
1.1987	-30.6563	-1.80161	-43.5088	-74.1479	0
1.1993	-25.1661	-1.18967	0.46286	-68.354	0
1.2000	-16.9132	-1.18967	38.9188	-55.2283	0
1.2007	-13.867	-3.02169	-5.05289	-37.2242	0
1.2013	-12.344	-3.32576	-53.576	-21.9668	0
1.2020	-5.33075	-1.49374	-38.9188	-9.75668	0
1.2027	4.44525	-2.10568	-19.9801	6.72381	0
1.2033	11.4585	-5.46185	-16.6244	25.9439	0
1.2040	16.9486	-5.46185	-2.00573	43.6476	0
1.2047	22.4388	-2.10568	10.8386	56.7733	0
1.2053	26.1048	-1.18967	17.5501	65.0064	0
1.2060	29.4697	-2.40975	22.1016	71.7231	0
1.2067	33.7378	-0.577732	22.4101	79.0477	0
1.2073	34.3577	2.47437	29.4302	81.7945	0
1.2080	30.6917	2.16649	32.4773	78.7401	0
1.2087	30.0718	2.16649	28.543	74.4698	0
1.2093	31.5949	4.91452	38.6102	68.3683	0
1.2100	26.4058	5.52266	36.7588	54.327	0
1.2107	19.0915	3.69444	25.1873	36.3229	0
1.2113	16.6475	4.30258	61.7918	21.9811	0
1.2120	12.3794	4.61045	90.1805	8.55498	0
1.2127	2.00125	0.338277	30.6645	-8.54067	0
1.2133	-7.75704	-2.71382	-29.7773	-28.0683	0
1.2140	-16.01	-0.885602	-26.113	-43.6333	0
1.2147	-25.4672	0.642347	-27.9259	-56.4514	0
1.2153	-31.8783	-0.273663	-45.9388	-69.57	0
1.2160	-33.4013	1.25049	-45.3217	-77.5098	0
1.2167	-34.3223	3.0825	-46.556	-79.949	0
1.2173	-37.3684	2.47437	-52.9589	-80.8646	0
1.2180	-39.8124	0.338277	-53.2675	-80.2566	0
1.2187	-38.8915	-1.18967	-54.4632	-76.5942	0
1.2193	-33.4013	-1.18967	-50.5289	-70.1852	0
1.2200	-26.9903	-0.577732	-46.2474	-55.8434	0
1.2207	-21.5001	-1.18967	-43.5088	-36.9166	0
1.2213	-15.089	-1.18967	-24.2616	-22.5748	0
1.2220	-7.45597	-0.577732	-10.8386	-9.14868	0
1.2227	0.779247	-1.18967	-3.51002	11.3017	0
1.2233	11.4585	0.338277	46.2088	30.5218	0
1.2240	20.9157	2.77843	86.8248	43.9551	0
1.2247	24.5817	-1.18967	46.826	57.3813	0
1.2253	26.1048	-7.29387	2.89287	68.9763	0
1.2260	29.7708	-7.29387	14.8115	74.4698	0
1.2267	30.3729	-4.84991	26.0744	79.0477	0
1.2273	30.3729	-4.54584	23.953	82.1021	0
1.2280	33.4368	-4.24177	30.973	79.9633	0
1.2287	33.7378	-5.46185	33.7116	75.3854	0
1.2293	28.2477	-6.986	32.4773	68.9763	0
1.2300	22.4388	-5.76592	27.0002	54.0266	0
1.2307	16.9486	-3.9377	15.3901	35.0997	0
1.2313	11.4585	-2.40975	14.8115	21.366	0
1.2320	10.5375	-1.49374	11.7258	7.6394	0
1.2327	8.11125	-2.10568	-2.89287	-11.5878	0
1.2333	-4.10875	-2.71382	-1.08001	-29.8995	0
1.2340	-17.8341	-1.18967	-1.08001	-43.6333	0
1.2347	-20.8803	0.642347	-11.1472	-57.367	0
1.2353	-19.676	1.55836	19.6715	-68.6544	0
1.2360	-23.3243	1.86243	45.9388	-75.6787	0
1.2367	-31.2584	-0.885602	-6.86576	-80.2566	0
1.2373	-35.5443	-2.71382	-64.569	-80.8646	0
1.2380	-34.3223	-1.80161	-59.9789	-77.5098	0
1.2387	-33.1003	-2.40975	-50.2203	-74.1479	0
1.2393	-32.1793	-3.02169	-54.1932	-68.354	0
1.2400	-28.2123	0.0304069	-47.1731	-52.7891	0
1.2407	-22.421	1.55836	-38.9188	-35.0854	0
1.2413	-16.01	0.642347	-30.6645	-21.6593	0
1.2420	-7.1549	0.338277	-22.4487	-5.79392	0
1.2427	0.478174	1.25049	-16.933	14.9641	0
1.2433	8.11125	1.86243	-1.38858	32.0526	0
1.2440	20.0125	0.946416	9.60434	46.7019	0
1.2447	29.7708	-1.49374	11.1472	61.3441	0
1.2453	32.2148	-1.18967	29.7387	69.8919	0
1.2460	32.5158	1.55836	41.3488	74.1622	0
1.2467	35.2609	3.0825	41.966	81.1865	0
1.2473	38.9269	2.77843	87.442	86.68	0
1.2480	39.228	2.47437	124.046	82.1021	0
1.2487	35.8808	0.0304069	72.1676	72.6386	0
1.2493	30.9928	-3.02169	16.933	64.3984	0
1.2500	24.5817	-2.10568	19.363	52.1954	0
1.2507	16.0454	0.642347	16.933	36.6305	0
1.2513	11.4585	2.47437	2.27573	22.8967	0
1.2520	9.63432	2.16649	3.20145	8.2474	0
1.2527	2.30232	0.338277	-3.81859	-10.6723	0
1.2533	-7.75704	-1.49374	-14.1944	-30.8151	0
1.2540	-13.2649	-1.80161	-17.8587	-48.2112	0
1.2547	-19.977	-1.18967	-28.8516	-61.3298	0
1.2553	-26.9903	-0.273663	-34.3288	-68.962	0
1.2560	-27.9112	1.55836	-35.5631	-73.8475	0
1.2567	-26.9903	1.86243	-45.3217	-78.1178	0
1.2573	-28.2123	0.642347	-41.6574	-78.4254	0
1.2580	-30.6563	0.338277	-34.3288	-76.8947	0
1.2587	-30.6563	2.47437	-33.4416	-74.7631	0
1.2593	-26.6892	4.61045	4.12717	-65.9077	0
1.2600	-20.8803	3.38657	40.1145	-50.0423	0
1.2607	-18.454	0.338277	0.46286	-34.785	0
1.2613	-14.1681	-1.18967	-48.0603	-23.1828	0
1.2620	-7.75704	0.642347	-37.1059	-8.8411	0
1.2627	-3.18783	1.25049	-18.1673	10.6866	0
1.2633	3.82539	1.25049	-12.6901	31.4374	0
1.2640	14.2035	3.69444	-1.38858	47.9179	0
1.2647	20.6146	6.1346	8.06148	57.9893	0
1.2653	25.5026	1.86243	17.2415	66.2296	0
1.2660	30.3729	-3.02169	26.0744	75.3854	0
1.2667	31.9137	-1.18967	27.0002	81.4869	0
1.2673	34.0389	1.55836	34.0202	80.8789	0
1.2680	37.4038	-0.885602	37.3759	77.5241	0
1.2687	36.1818	-1.49374	33.7116	75.0778	0
1.2693	31.5949	0.0304069	44.396	67.1451	0
1.2700	26.1048	-0.885602	43.1617	49.7491	0
1.2707	20.0125	-1.18967	29.4302	32.6606	0
1.2713	15.7266	1.86243	63.6047	21.0656	0
1.2720	11.1574	2.47437	91.9934	6.10866	0
1.2727	-0.442754	-0.577732	31.5902	-14.6422	0
1.2733	-11.122	-2.71382	-33.4416	-30.8151	0
1.2740	-15.089	-2.71382	-35.5631	-43.3257	0
1.2747	-20.5792	-3.02169	-35.8716	-58.5902	0
1.2753	-28.8144	-2.10568	-47.4817	-70.1852	0
1.2760	-32.1793	-0.577732	-47.4817	-75.6787	0
1.2767	-33.4013	-1.18967	-52.6503	-80.557	0
1.2773	-36.1464	-1.49374	-57.2403	-82.3882	0
1.2780	-35.8453	-0.273663	-53.8846	-76.5942	0
1.2787	-32.4804	0.0304069	-54.4632	-70.7932	0
1.2793	-30.0364	-0.885602	-47.1731	-64.6917	0
1.2800	-26.9903	0.0304069	-41.0402	-51.2655	0
1.2807	-18.755	2.47437	-42.8917	-33.8694	0
1.2813	-10.8209	2.47437	-25.4959	-19.2201	0
1.2820	-5.63183	1.25049	-8.7172	-3.65518	0
1.2827	2.92217	3.69444	-2.3143	14.6565	0
1.2833	15.1245	7.96662	45.0131	32.353	0
1.2840	21.8366	5.83053	87.712	48.8335	0
1.2847	22.4388	0.338277	48.0603	61.0436	0
1.2853	23.9795	-1.49374	0.771433	68.0607	0
1.2860	26.4058	-1.18967	12.3429	75.3854	0
1.2867	27.9466	-0.885602	26.6916	81.1865	0
1.2873	28.2477	0.642347	24.2616	80.8789	0
1.2880	29.4697	2.16649	27.9259	78.1321	0
1.2887	30.3729	1.25049	29.4302	74.7774	0
1.2893	28.2477	0.946416	29.1216	64.706	0
1.2900	23.0586	1.86243	27.0002	50.0566	0
1.2907	18.4717	-0.273663	18.1673	36.0153	0
1.2913	14.5046	-3.32576	16.933	20.758	0
1.2920	5.34846	-3.9377	10.5301	4.27749	0
1.2927	-4.7109	-0.885602	-5.67003	-13.1186	0
1.2933	-8.67797	2.16649	-2.3143	-31.4231	0
1.2940	-14.1681	0.946416	-4.43574	-46.988	0
1.2947	-23.3243	-0.273663	-16.933	-58.2826	0
1.2953	-27.6101	2.77843	17.2415	-68.354	0
1.2960	-26.9903	3.69444	47.1346	-75.6787	0
1.2967	-30.3552	-2.10568	-8.7172	-79.6414	0
1.2973	-35.5443	-3.62983	-68.2333	-82.3882	0
1.2980	-36.4475	0.642347	-62.1004	-79.949	0
1.2987	-36.1464	0.642347	-52.6503	-73.5399	0
1.2993	-35.8453	-1.80161	-56.6232	-65.6072	0
1.3000	-30.0364	1.25049	-47.1731	-50.9579	0
1.3007	-19.676	2.77843	-38.9188	-33.2543	0
1.3013	-12.344	-0.273663	-31.8988	-20.4361	0
1.3020	-8.3769	-0.273663	-19.093	-4.26318	0
1.3027	-2.2669	1.55836	-11.7644	16.4876	0
1.3033	5.04739	0.338277	-1.38858	32.6606	0
1.3040	11.1574	-0.885602	9.60434	47.3099	0
1.3047	18.1706	0.946416	15.0815	62.5672	0
1.3053	24.2806	2.16649	32.4773	70.4999	0
1.3060	27.0257	0.0304069	44.7046	74.4698	0
1.3067	29.7708	-2.10568	48.3689	80.2709	0
1.3073	33.7378	-0.273663	88.6377	83.3181	0
1.3080	34.6588	2.47437	122.234	81.4869	0
1.3087	30.6917	-0.273663	75.5233	76.6086	0
1.3093	23.6608	-2.40975	17.8587	67.1451	0
1.3100	17.2674	-0.273663	16.933	52.4958	0
1.3107	12.6805	-0.273663	22.4101	34.1842	0
1.3113	7.79246	-3.02169	12.3429	16.7952	0
1.3120	0.779247	-3.62983	7.79148	0.922736	0
1.3127	-5.63183	-2.40975	-1.69715	-16.7809	0
1.3133	-12.9461	-2.10568	-14.8115	-33.5618	0
1.3140	-20.5792	-2.40975	-20.9058	-46.6876	0
1.3147	-24.8473	-1.18967	-29.4687	-61.0293	0
1.3153	-26.9903	-0.273663	-37.3759	-73.8475	0
1.3160	-30.6563	-2.10568	-46.2474	-78.7258	0
1.3167	-32.7815	-3.02169	-54.1932	-81.1722	0
1.3173	-32.4804	0.0304069	-45.6303	-83.6113	0
1.3180	-32.1793	0.946416	-42.5831	-80.2566	0
1.3187	-28.5133	0.642347	-43.5088	-72.9319	0
1.3193	-20.5792	3.38657	-0.154287	-63.7761	0
1.3200	-15.089	2.47437	37.3759	-48.5187	0
1.3207	-14.4869	-3.02169	-2.00573	-31.7307	0
1.3213	-11.7241	-2.10568	-48.0603	-19.2201	0
1.3220	-6.55275	0.642347	-37.1059	-4.87834	0
1.3227	-1.0449	-3.02169	-17.8587	15.5721	0
1.3233	8.71339	-4.84991	-11.7644	35.0997	0
1.3240	18.7905	-1.18967	-0.46286	49.7491	0
1.3247	23.0586	0.642347	7.79148	62.5672	0
1.3253	26.1048	0.946416	14.8115	72.6386	0
1.3260	32.2148	1.55836	21.2144	78.1321	0
1.3267	34.6588	1.25049	23.953	79.9633	0
1.3273	33.4368	1.25049	33.4031	80.8789	0
1.3280	32.8169	0.946416	35.5631	80.8789	0
1.3287	32.8169	0.0304069	28.813	76.909	0
1.3293	30.0718	-0.577732	38.9188	65.314	0
1.3300	22.7575	-1.80161	40.7317	47.6175	0
1.3307	15.4255	-1.49374	31.5902	30.5218	0
1.3313	15.1245	2.47437	66.0732	18.0112	0
1.3320	12.9815	4.30258	91.1063	2.7539	0
1.3327	1.08032	-0.885602	30.6645	-17.3889	0
[truncated: 56,752 more rows]
