# Supplementary material for: Identification of Haptic Based Guiding Using Hard Reins
Source: PLoS One. 2015 Jul 22;10(7):e0132020. doi: 10.1371/journal.pone.0132020 (PMC4511788; doi:10.1371/journal.pone.0132020)
Supplement: S3 File — (ZIP) [file pone.0132020.s003.zip › EMGData1/Subject7/T3/t3.txt]

0.0000	2.60273	5.21793	56.3098	-3.34919	0
0.0007	-1.35342	3.39078	10.5348	-0.602999	0
0.0013	-3.17533	-2.10826	-36.7941	0.61753	0
0.0020	0.182191	-2.40692	-28.5278	0.61753	0
0.0027	1.09315	1.25617	-21.5357	0.312397	0
0.0033	-0.442464	-0.272316	-27.6266	-0.602999	0
0.0040	-1.66575	-1.8008	-17.558	0.312397	0
0.0047	-4.71094	1.25617	-16.9365	2.14319	0
0.0053	-4.71094	0.641261	-23.0584	1.83806	0
0.0060	0.182191	-2.10826	-13.2695	1.22779	0
0.0067	2.31643	0.0351376	-17.8687	0.922662	0
0.0073	0.780818	2.46842	-19.7022	0.00726505	0
0.0080	1.69177	3.39078	26.0728	1.83806	0
0.0087	4.13834	5.21793	61.7792	3.97398	0
0.0093	2.91505	3.08332	29.7398	2.44832	0
0.0100	-0.130136	-1.49335	-23.0584	1.22779	0
0.0107	1.37945	-1.18589	-27.3159	2.44832	0
0.0113	4.45066	0.641261	24.2393	3.05859	0
0.0120	4.13834	-0.57977	55.9991	1.22779	0
0.0127	1.69177	-2.40692	8.7013	-0.908132	0
0.0133	-1.35342	-3.62796	-44.4077	-2.12866	0
0.0140	-2.5767	-3.02183	-37.0737	-3.34919	0
0.0147	-0.442464	0.333807	-24.5812	-2.43379	0
0.0153	1.69177	0.948715	-30.3613	0.312397	0
0.0160	1.37945	-1.18589	-24.2704	1.53293	0
0.0167	-0.130136	-0.57977	-21.8154	-0.602999	0
0.0173	0.468491	0.641261	-23.0584	-2.43379	0
0.0180	3.22738	-0.887224	-11.4671	-1.21326	0
0.0187	4.13834	-0.272316	-15.7245	-0.602999	0
0.0193	3.22738	2.16975	-17.2472	-0.297867	0
0.0200	5.36162	3.9969	27.9063	2.44832	0
0.0207	6.8712	5.52539	63.6127	3.36372	0
0.0213	2.31643	5.21793	31.5733	0.922662	0
0.0220	0.468491	2.46842	-20.2927	0.312397	0
0.0227	5.96024	3.08332	-22.7477	1.53293	0
0.0233	8.71913	7.05387	28.8386	0.312397	0
0.0240	5.96024	7.05387	60.878	0.312397	0
0.0247	4.13834	3.9969	17.2472	3.05859	0
0.0253	2.60273	3.08332	-32.5056	2.44832	0
0.0260	1.37945	2.46842	-23.6489	0.312397	0
0.0267	0.780818	1.86229	-12.679	1.22779	0
0.0273	-1.35342	2.46842	-23.3692	2.44832	0
0.0280	-2.26437	1.25617	-18.4592	1.22779	0
0.0287	0.780818	-0.57977	-15.7245	2.14319	0
0.0293	2.0041	-0.272316	-18.7699	4.88938	0
0.0300	0.468491	-1.18589	-7.48933	4.27912	0
0.0307	-0.442464	-2.10826	-10.5348	2.14319	0
0.0313	0.468491	1.25617	-14.5125	0.922662	0
0.0320	3.82601	5.21793	29.429	2.14319	0
0.0327	6.5849	5.21793	65.4462	4.88938	0
0.0333	2.31643	2.46842	32.5056	3.05859	0
0.0340	-3.17533	-1.18589	-17.8687	-1.5184	0
0.0347	-1.35342	-1.49335	-20.6034	-1.5184	0
0.0353	2.91505	2.46842	26.3836	3.05859	0
0.0360	2.31643	2.16975	55.3775	3.97398	0
0.0367	-1.04109	-4.24286	9.91327	1.22779	0
0.0373	-3.48765	-5.4639	-42.885	0.922662	0
0.0380	-3.17533	-2.10826	-33.4378	0.61753	0
0.0387	-1.66575	-1.49335	-18.1795	-1.82353	0
0.0393	-1.66575	-0.272316	-26.4147	-2.43379	0
0.0400	-2.5767	0.641261	-17.8687	-1.21326	0
0.0407	-1.66575	-2.40692	-10.224	-1.5184	0
0.0413	-1.66575	-3.02183	-15.103	-1.21326	0
0.0420	-3.17533	-1.49335	-9.01206	2.75346	0
0.0427	-1.66575	-3.02183	-11.4671	4.27912	0
0.0433	1.37945	-1.49335	-11.1563	1.83806	0
0.0440	2.31643	5.21793	33.096	0.312397	0
0.0447	2.0041	5.52539	69.1132	2.14319	0
0.0453	0.468491	0.641261	38.9072	2.75346	0
0.0460	-1.66575	-1.49335	-11.4671	0.61753	0
0.0467	-0.442464	0.0351376	-15.4137	-0.602999	0
0.0473	4.13834	3.08332	31.884	1.53293	0
0.0480	3.51368	3.08332	31.884	3.36372	0
0.0487	-1.35342	-0.887224	31.884	1.83806	0
0.0493	-1.97807	-2.10826	31.884	1.22779	0
0.0500	-0.130136	0.641261	31.884	2.44832	0
0.0507	-1.97807	2.46842	31.884	1.22779	0
0.0513	-3.17533	3.39078	31.884	0.312397	0
0.0520	-1.04109	1.55484	31.884	1.83806	0
0.0527	0.182191	-2.40692	31.884	2.14319	0
0.0533	0.780818	-2.10826	31.884	0.312397	0
0.0540	1.37945	0.641261	31.884	0.00726505	0
0.0547	-1.04109	0.0351376	31.884	0.312397	0
0.0553	-0.754791	0.0351376	31.884	0.00726505	0
0.0560	4.45066	2.77587	31.884	-0.297867	0
0.0567	5.67394	2.16975	31.884	-2.43379	0
0.0573	1.37945	-1.18589	31.884	-3.65432	0
0.0580	0.780818	-2.40692	31.884	-1.21326	0
0.0587	4.45066	0.333807	31.884	-0.602999	0
0.0593	6.8712	4.91048	31.884	-1.5184	0
0.0600	6.8712	3.08332	31.884	-0.602999	0
0.0607	6.8712	3.08332	31.884	0.312397	0
0.0613	6.8712	3.08332	31.884	0.00726505	0
0.0620	6.8712	3.08332	31.884	0.922662	0
0.0627	6.8712	3.08332	31.884	0.922662	0
0.0633	6.8712	3.08332	31.884	0.312397	0
0.0640	6.8712	3.08332	31.884	1.22779	0
0.0647	6.8712	3.08332	31.884	0.61753	0
0.0653	6.8712	3.08332	31.884	-1.82353	0
0.0660	6.8712	3.08332	31.884	-1.21326	0
0.0667	6.8712	3.08332	31.884	2.14319	0
0.0673	6.8712	3.08332	31.884	2.75346	0
0.0680	6.8712	3.08332	31.884	0.922662	0
0.0687	6.8712	3.08332	31.884	-0.602999	0
0.0693	6.8712	3.08332	31.884	-0.602999	0
0.0700	6.8712	3.08332	31.884	0.922662	0
0.0707	6.8712	3.08332	31.884	2.14319	0
0.0713	6.8712	3.08332	31.884	1.53293	0
0.0720	3.82601	-1.49335	60.878	0.61753	0
0.0727	1.69177	0.641261	15.4137	1.22779	0
0.0733	-4.11231	0.641261	-36.4833	1.83806	0
0.0740	-5.02326	-1.18589	-31.884	0.61753	0
0.0747	-2.26437	-0.57977	-22.4369	-1.5184	0
0.0753	-2.88903	0.641261	-28.8386	-3.04406	0
0.0760	-2.26437	0.641261	-21.8154	-2.12866	0
0.0767	2.0041	0.641261	-20.6034	-0.908132	0
0.0773	3.51368	0.948715	-23.0584	-2.12866	0
0.0780	1.37945	-0.272316	-11.4671	-1.5184	0
0.0787	0.182191	-3.93541	-16.346	0.312397	0
0.0793	1.37945	-4.84899	-20.2927	-0.602999	0
0.0800	3.22738	-2.71438	25.1716	-0.908132	0
0.0807	4.13834	-2.10826	66.0677	0.61753	0
0.0813	1.37945	-3.02183	37.975	-0.297867	0
0.0820	-1.97807	-3.32929	-16.9365	-1.82353	0
0.0827	-0.442464	-1.49335	-19.9819	-1.5184	0
0.0833	4.45066	1.25617	37.3845	-2.73892	0
0.0840	4.13834	0.948715	67.5904	-2.12866	0
0.0847	-0.442464	-2.71438	16.6257	0.922662	0
0.0853	-3.17533	-3.93541	-32.5056	0.61753	0
0.0860	-2.88903	-1.18589	-25.1716	-0.602999	0
0.0867	-2.26437	-0.887224	-21.225	0.922662	0
0.0873	-2.88903	-0.57977	-28.2481	0.61753	0
0.0880	-5.02326	1.55484	-19.7022	0.312397	0
0.0887	-5.62189	0.948715	-20.6034	1.83806	0
0.0893	-3.17533	-0.272316	-22.1262	0.61753	0
0.0900	-3.48765	0.641261	-8.7013	-1.5184	0
0.0907	-5.93422	-1.18589	-15.7245	-0.602999	0
0.0913	-3.17533	-3.32929	-14.8233	-0.297867	0
0.0920	0.780818	1.25617	33.096	-0.297867	0
0.0927	-1.66575	4.61181	61.1888	0.312397	0
0.0933	-3.79998	0.0351376	28.8386	-0.602999	0
0.0940	-0.442464	-3.02183	-13.2695	-1.5184	0
0.0947	1.09315	-1.49335	-19.7022	-0.297867	0
0.0953	-0.130136	-1.18589	23.3381	1.22779	0
0.0960	0.468491	-0.272316	58.1433	1.53293	0
0.0967	-0.442464	1.55484	16.0042	1.53293	0
0.0973	-3.17533	-0.272316	-40.43	0.312397	0
0.0980	-2.26437	-2.10826	-33.4378	0.312397	0
0.0987	-0.754791	-1.49335	-19.7022	0.61753	0
0.0993	-2.26437	-2.40692	-27.9374	-0.297867	0
0.1000	-5.02326	-2.71438	-21.225	0.312397	0
0.1007	-5.02326	0.0351376	-16.6257	1.22779	0
0.1013	-2.26437	-0.272316	-21.5357	0.00726505	0
0.1020	-2.26437	-3.62796	-13.891	-0.602999	0
0.1027	-5.02326	-3.32929	-16.0352	0.312397	0
0.1033	-3.17533	1.25617	-14.2018	0.61753	0
0.1040	4.13834	3.68945	32.5056	1.83806	0
0.1047	5.67394	3.08332	70.0144	1.22779	0
0.1053	2.60273	1.86229	37.3845	-0.908132	0
0.1060	1.37945	0.948715	-18.4592	0.61753	0
0.1067	-0.130136	-0.887224	-21.5357	3.05859	0
0.1073	-0.130136	-0.887224	32.7853	1.83806	0
0.1080	2.31643	1.25617	63.0223	0.312397	0
0.1087	0.780818	1.25617	15.103	0.61753	0
0.1093	-4.71094	-1.18589	-34.0283	1.22779	0
0.1100	-6.24654	-0.272316	-27.0051	3.36372	0
0.1107	-5.02326	1.86229	-20.6034	3.36372	0
0.1113	-3.79998	1.55484	-30.0816	0.312397	0
0.1120	-3.79998	0.641261	-23.3692	-0.297867	0
0.1127	-5.93422	1.25617	-20.2927	0.312397	0
0.1133	-6.53284	0.948715	-22.4369	-1.21326	0
0.1140	-5.02326	-0.57977	-13.2695	0.61753	0
0.1147	-5.93422	-1.8008	-19.3915	2.75346	0
0.1153	-5.33559	-1.18589	-17.8687	-0.297867	0
0.1160	0.468491	2.77587	29.7398	-0.908132	0
0.1167	1.69177	7.05387	62.09	0.922662	0
0.1173	-2.88903	5.52539	27.5955	-1.5184	0
0.1180	-5.02326	-0.272316	-22.4369	-2.73892	0
0.1187	-4.39861	-1.8008	-23.9596	-0.297867	0
0.1193	-3.17533	3.08332	26.0728	-0.602999	0
0.1200	-1.35342	4.30435	58.1433	-2.12866	0
0.1207	-4.11231	-0.272316	15.103	-0.602999	0
0.1213	-8.69311	-0.887224	-38.3168	-0.297867	0
0.1220	-7.75613	3.08332	-34.6498	-0.602999	0
0.1227	-5.93422	1.86229	-22.7477	0.312397	0
0.1233	-6.84517	-1.18589	-27.9374	0.61753	0
0.1240	-5.93422	1.25617	-20.9142	1.22779	0
0.1247	-3.79998	3.08332	-16.0352	3.05859	0
0.1253	-4.11231	0.948715	-16.9365	1.83806	0
0.1260	-5.02326	-0.272316	-9.32282	0.312397	0
0.1267	-4.11231	0.333807	-14.2018	1.53293	0
0.1273	-2.88903	0.641261	-12.3683	0.922662	0
0.1280	-2.88903	0.948715	32.5056	-0.602999	0
0.1287	-2.5767	-0.272316	64.8558	1.53293	0
0.1293	-2.88903	-2.71438	34.3391	2.44832	0
0.1300	-3.17533	-2.40692	-16.0352	-1.21326	0
0.1307	-2.26437	-0.57977	-23.9596	-2.73892	0
0.1313	-0.754791	0.641261	25.1716	-0.602999	0
0.1320	-1.35342	0.948715	59.9457	0.312397	0
0.1327	-3.48765	0.333807	13.891	-0.602999	0
0.1333	-5.33559	-1.49335	-42.2635	-1.21326	0
0.1340	-5.93422	-3.02183	-36.1725	-0.602999	0
0.1347	-5.33559	-3.93541	-23.6489	0.00726505	0
0.1353	-4.11231	-3.93541	-30.6721	0.61753	0
0.1360	-2.26437	-1.8008	-23.6489	-0.297867	0
0.1367	-0.442464	-1.18589	-22.4369	-2.12866	0
0.1373	0.182191	-1.49335	-25.7931	-1.5184	0
0.1380	-2.26437	-0.57977	-12.9898	1.83806	0
0.1387	-4.39861	-1.18589	-15.4137	3.97398	0
0.1393	-2.26437	-3.62796	-17.558	3.66885	0
0.1400	2.31643	-2.40692	27.0051	2.14319	0
0.1407	4.73696	1.25617	61.7792	-0.297867	0
0.1413	2.91505	1.86229	34.3391	-0.908132	0
0.1420	-0.130136	0.333807	-15.103	1.53293	0
0.1427	2.31643	0.0351376	-28.5278	3.97398	0
0.1433	7.18353	1.55484	15.6934	3.05859	0
0.1440	-0.754791	2.77587	25.1716	1.22779	0
0.1447	-0.754791	1.55484	25.1716	1.53293	0
0.1453	-0.754791	-0.57977	25.1716	2.44832	0
0.1460	-0.754791	-1.18589	25.1716	2.14319	0
0.1467	-0.754791	0.641261	25.1716	1.22779	0
0.1473	-0.754791	0.333807	25.1716	0.312397	0
0.1480	-0.754791	-0.272316	25.1716	0.922662	0
0.1487	-0.754791	1.55484	25.1716	0.922662	0
0.1493	-0.754791	2.46842	25.1716	-0.908132	0
0.1500	-0.754791	1.86229	25.1716	-0.908132	0
0.1507	-0.754791	2.46842	25.1716	0.312397	0
0.1513	-0.754791	4.61181	25.1716	-1.5184	0
0.1520	-0.754791	6.13151	25.1716	-2.43379	0
0.1527	-0.754791	7.05387	25.1716	1.22779	0
0.1533	-0.754791	3.9969	25.1716	1.22779	0
0.1540	-0.754791	-0.57977	25.1716	-1.82353	0
0.1547	-0.754791	1.55484	25.1716	-2.12866	0
0.1553	-0.754791	7.35254	25.1716	-4.26459	0
0.1560	4.45066	6.13151	74.6136	-7.01078	0
0.1567	1.09315	1.55484	27.9063	-4.26459	0
0.1573	-2.26437	1.55484	-27.3159	-0.602999	0
0.1580	-2.26437	2.46842	-15.7245	-0.908132	0
0.1587	-1.35342	0.641261	-8.7013	-2.12866	0
0.1593	-1.66575	1.86229	-18.4592	-2.43379	0
0.1600	-1.35342	3.39078	-5.9666	-0.908132	0
0.1607	-1.04109	1.25617	-4.44388	0.00726505	0
0.1613	-0.442464	1.55484	-10.8455	-3.34919	0
0.1620	-0.442464	6.13151	2.57931	-3.34919	0
0.1627	-2.26437	6.13151	-2.29963	1.53293	0
0.1633	-2.26437	3.39078	-7.80009	0.61753	0
0.1640	2.91505	5.21793	39.4977	-3.04406	0
0.1647	6.8712	6.74642	77.6591	-0.602999	0
0.1653	2.60273	2.46842	43.7862	0.61753	0
0.1660	-1.66575	-0.272316	-8.07978	-1.5184	0
0.1667	1.37945	1.55484	-11.1563	0.312397	0
0.1673	4.73696	3.9969	36.763	2.14319	0
0.1680	4.73696	5.21793	36.763	0.312397	0
0.1687	4.73696	3.68945	36.763	-0.602999	0
0.1693	4.73696	1.25617	36.763	0.312397	0
0.1700	4.73696	0.948715	36.763	-0.297867	0
0.1707	4.73696	0.948715	36.763	-0.602999	0
0.1713	4.73696	-0.57977	36.763	0.312397	0
0.1720	4.73696	1.25617	36.763	1.22779	0
0.1727	4.73696	3.68945	36.763	0.312397	0
0.1733	4.73696	2.16975	36.763	-2.43379	0
0.1740	4.73696	0.0351376	36.763	-3.34919	0
0.1747	4.73696	1.55484	36.763	0.00726505	0
0.1753	4.73696	2.46842	36.763	1.53293	0
0.1760	4.73696	3.39078	36.763	0.312397	0
0.1767	4.73696	4.91048	36.763	0.00726505	0
0.1773	4.73696	3.9969	36.763	-0.602999	0
0.1780	4.73696	1.25617	36.763	-1.5184	0
0.1787	4.73696	1.55484	36.763	0.00726505	0
0.1793	4.73696	4.30435	36.763	0.00726505	0
0.1800	4.73696	4.30435	36.763	-2.43379	0
0.1807	4.73696	-0.272316	36.763	-1.5184	0
0.1813	4.73696	-3.02183	36.763	-0.602999	0
0.1820	4.73696	-2.71438	36.763	-2.73892	0
0.1827	4.73696	-2.10826	36.763	-3.04406	0
0.1833	4.73696	-1.8008	36.763	0.00726505	0
0.1840	4.73696	-2.10826	36.763	0.922662	0
0.1847	4.73696	-3.93541	36.763	-0.602999	0
0.1853	4.73696	-3.93541	36.763	-0.908132	0
0.1860	4.73696	-1.18589	36.763	0.312397	0
0.1867	4.73696	-1.8008	36.763	1.83806	0
0.1873	4.73696	-3.93541	36.763	2.14319	0
0.1880	4.73696	-3.32929	36.763	0.922662	0
0.1887	4.73696	-3.62796	36.763	0.922662	0
0.1893	4.73696	-4.84899	36.763	2.14319	0
0.1900	4.73696	-2.40692	36.763	1.53293	0
0.1907	4.73696	-0.272316	36.763	-0.297867	0
0.1913	4.73696	0.333807	36.763	-0.602999	0
0.1920	4.13834	1.55484	63.3019	0.922662	0
0.1927	2.0041	1.25617	10.5348	0.61753	0
0.1933	-1.35342	-0.57977	-40.7407	-1.82353	0
0.1940	-1.35342	-2.10826	-30.9828	-2.73892	0
0.1947	1.37945	-2.40692	-22.4369	-1.82353	0
0.1953	2.91505	-1.8008	-30.0816	-1.21326	0
0.1960	2.60273	-3.02183	-21.5357	0.312397	0
0.1967	1.37945	-6.68493	-18.7699	0.61753	0
0.1973	-1.66575	-5.77135	-22.1262	-2.12866	0
0.1980	-2.26437	-2.71438	-11.4671	-2.73892	0
0.1987	-0.754791	-4.84899	-16.0352	0.312397	0
0.1993	0.780818	-6.37747	-18.1795	1.53293	0
0.2000	2.91505	-1.18589	25.1716	0.00726505	0
0.2007	4.13834	3.08332	59.9457	0.312397	0
0.2013	1.69177	0.641261	29.7398	-0.602999	0
0.2020	1.69177	-2.40692	-22.7477	-4.56972	0
0.2027	3.82601	0.0351376	-26.7254	-4.26459	0
0.2033	2.91505	3.9969	27.0051	0.312397	0
0.2040	2.31643	3.08332	60.878	0.312397	0
0.2047	3.22738	0.641261	17.5269	-1.82353	0
0.2053	-1.35342	0.0351376	-34.0283	-1.82353	0
0.2060	-4.11231	-2.10826	-29.7709	-2.12866	0
0.2067	-0.130136	-2.10826	-18.7699	-1.5184	0
0.2073	1.37945	3.39078	-22.1262	0.312397	0
0.2080	-1.66575	3.9969	-16.9365	-1.5184	0
0.2087	-1.66575	-1.18589	-18.4592	-2.43379	0
0.2093	-1.35342	-2.10826	-19.7022	1.22779	0
0.2100	-3.17533	-0.57977	-8.07978	1.22779	0
0.2107	-3.48765	-2.10826	-16.9365	-2.43379	0
0.2113	-2.26437	0.0351376	-18.7699	-1.82353	0
0.2120	-0.442464	3.39078	29.7398	0.312397	0
0.2127	2.0041	0.948715	64.8558	-1.5184	0
0.2133	-1.35342	-1.18589	30.6721	-0.908132	0
0.2140	-5.33559	0.0351376	-22.1262	1.22779	0
0.2147	-1.04109	-0.887224	-25.1716	0.312397	0
0.2153	4.73696	0.0351376	26.6943	-0.908132	0
0.2160	4.73696	3.68945	56.5895	-0.297867	0
0.2167	4.73696	0.0351376	10.5348	-0.602999	0
0.2173	4.73696	-5.4639	-38.6276	-1.82353	0
0.2180	4.73696	-3.02183	-30.3613	-3.04406	0
0.2187	4.73696	-0.272316	-21.225	-3.95945	0
0.2193	4.73696	-3.32929	-29.7709	-2.43379	0
0.2200	4.73696	-3.93541	-23.6489	0.312397	0
0.2207	4.73696	-2.10826	-20.9142	-0.602999	0
0.2213	4.73696	-3.02183	-23.3692	-2.43379	0
0.2220	4.73696	-4.84899	-16.0352	-2.43379	0
0.2227	4.73696	-2.71438	-22.1262	-1.5184	0
0.2233	4.73696	1.55484	-19.0807	-0.602999	0
0.2240	4.73696	4.30435	27.5955	0.922662	0
0.2247	4.73696	0.948715	59.3553	0.922662	0
0.2253	4.73696	-3.62796	28.2171	-0.602999	0
0.2260	4.73696	-3.32929	-20.2927	0.61753	0
0.2267	4.73696	-0.272316	-24.2704	4.27912	0
0.2273	4.73696	1.55484	26.0728	3.97398	0
0.2280	1.09315	1.25617	58.1433	0.922662	0
0.2287	-2.5767	-1.18589	12.3372	1.22779	0
0.2293	-4.11231	-2.10826	-39.218	2.75346	0
0.2300	-1.35342	-1.18589	-32.8163	0.922662	0
0.2307	-1.66575	-1.18589	-22.7477	-0.908132	0
0.2313	-4.39861	-1.18589	-27.0051	-0.297867	0
0.2320	-3.48765	-0.57977	-17.8687	1.22779	0
0.2327	-0.754791	-0.272316	-19.0807	0.922662	0
0.2333	-1.97807	0.641261	-24.8919	0.312397	0
0.2340	-3.17533	1.86229	-12.679	0.312397	0
0.2347	-2.88903	-0.272316	-18.7699	1.22779	0
0.2353	-3.17533	-0.272316	-22.4369	1.22779	0
0.2360	-1.66575	3.68945	25.1716	1.22779	0
0.2367	1.37945	3.9969	62.09	2.14319	0
0.2373	1.37945	0.948715	28.8386	3.05859	0
0.2380	-1.35342	1.86229	-21.225	3.05859	0
0.2387	0.182191	4.30435	-22.4369	3.05859	0
0.2393	1.69177	4.61181	26.3836	2.14319	0
0.2400	1.69177	4.61181	26.3836	1.22779	0
0.2407	1.69177	2.46842	26.3836	1.53293	0
0.2413	1.69177	-0.887224	26.3836	1.53293	0
0.2420	1.69177	-0.272316	26.3836	0.922662	0
0.2427	1.69177	0.948715	26.3836	1.83806	0
0.2433	1.69177	0.0351376	26.3836	4.58425	0
0.2440	1.69177	1.55484	26.3836	5.49965	0
0.2447	1.69177	2.16975	26.3836	3.36372	0
0.2453	1.69177	-0.887224	26.3836	2.44832	0
0.2460	1.69177	-1.49335	26.3836	4.58425	0
0.2467	1.69177	-0.272316	26.3836	4.88938	0
0.2473	1.69177	-1.18589	26.3836	3.05859	0
0.2480	1.69177	-0.272316	26.3836	2.14319	0
0.2487	1.69177	1.55484	26.3836	0.61753	0
0.2493	1.69177	0.333807	26.3836	-0.297867	0
0.2500	1.69177	-1.8008	26.3836	1.83806	0
0.2507	1.69177	-2.10826	26.3836	3.66885	0
0.2513	1.69177	-1.49335	26.3836	2.75346	0
0.2520	6.8712	0.0351376	62.7115	0.61753	0
0.2527	1.69177	0.333807	18.1484	-1.82353	0
0.2533	-2.88903	-1.49335	-38.006	-2.43379	0
0.2540	-3.17533	-1.49335	-32.8163	-1.82353	0
0.2547	-2.26437	-1.18589	-21.225	-2.12866	0
0.2553	-0.442464	-1.49335	-29.4601	-1.21326	0
0.2560	-0.130136	-1.8008	-21.5357	1.53293	0
0.2567	-2.26437	-2.10826	-16.9365	1.22779	0
0.2573	-2.26437	-2.71438	-21.8154	-0.297867	0
0.2580	0.780818	-1.49335	-13.5802	-1.82353	0
0.2587	2.0041	-1.8008	-18.1795	-3.95945	0
0.2593	1.37945	-3.02183	-19.0807	-1.82353	0
0.2600	3.82601	-0.272316	27.5955	1.83806	0
0.2607	5.67394	3.39078	62.7115	-0.602999	0
0.2613	3.22738	1.86229	30.0506	-3.34919	0
0.2620	-0.754791	-0.272316	-16.6257	-0.602999	0
0.2627	-0.442464	1.55484	-14.2018	1.22779	0
0.2633	3.51368	5.21793	35.551	-0.602999	0
0.2640	5.04929	6.43896	65.757	-0.908132	0
0.2647	2.60273	3.39078	20.6034	0.312397	0
0.2653	1.37945	0.948715	-32.5056	-0.297867	0
0.2660	1.37945	2.77587	-26.1039	-0.908132	0
0.2667	-1.35342	3.39078	-14.5125	0.00726505	0
0.2673	-1.04109	1.25617	-23.3692	0.312397	0
0.2680	2.31643	2.16975	-19.0807	-0.602999	0
0.2687	0.468491	3.39078	-17.2472	-0.297867	0
0.2693	-0.754791	0.0351376	-21.5357	1.83806	0
0.2700	3.22738	-0.272316	-13.2695	0.312397	0
0.2707	3.82601	2.77587	-18.7699	-1.82353	0
0.2713	0.182191	3.08332	-20.6034	0.922662	0
0.2720	2.60273	2.46842	24.8609	1.53293	0
0.2727	6.8712	3.39078	60.878	-1.82353	0
0.2733	4.45066	2.16975	30.0506	-1.5184	0
0.2740	1.37945	0.0351376	-20.2927	0.922662	0
0.2747	1.69177	1.55484	-23.0584	-0.297867	0
0.2753	2.60273	1.55484	27.5955	0.312397	0
0.2760	4.13834	0.0351376	59.9457	2.44832	0
0.2767	3.22738	-0.272316	16.0042	-0.908132	0
0.2773	0.182191	0.0351376	-36.4833	-4.26459	0
0.2780	-0.442464	0.0351376	-28.8386	-2.12866	0
0.2787	1.37945	-1.18589	-15.103	-1.5184	0
0.2793	1.37945	-3.32929	-23.0584	-3.95945	0
0.2800	0.182191	-3.32929	-17.2472	-3.04406	0
0.2807	-0.442464	-1.18589	-13.2695	0.312397	0
0.2813	-0.754791	-1.18589	-15.7245	-0.602999	0
0.2820	-0.442464	-2.10826	-7.80009	-2.43379	0
0.2827	0.468491	0.333807	-12.679	-0.297867	0
0.2833	3.22738	2.77587	-14.8233	2.75346	0
0.2840	5.96024	4.91048	28.8386	2.75346	0
0.2847	5.36162	6.13151	66.0677	1.22779	0
0.2853	0.468491	4.30435	37.975	-1.21326	0
0.2860	-1.04109	0.0351376	-13.891	-2.43379	0
0.2867	2.60273	-3.02183	-19.3915	0.312397	0
0.2873	5.36162	-2.10826	31.884	0.61753	0
0.2880	2.60273	1.55484	27.5955	-0.602999	0
0.2887	2.60273	2.46842	27.5955	0.922662	0
0.2893	2.60273	1.86229	27.5955	2.44832	0
0.2900	2.60273	3.08332	27.5955	0.922662	0
0.2907	2.60273	2.16975	27.5955	1.22779	0
0.2913	2.60273	-0.272316	27.5955	1.83806	0
0.2920	2.60273	1.55484	27.5955	-1.5184	0
0.2927	2.60273	2.77587	27.5955	-2.43379	0
0.2933	2.60273	1.55484	27.5955	0.312397	0
0.2940	2.60273	0.333807	27.5955	0.922662	0
0.2947	2.60273	-1.18589	27.5955	-0.602999	0
0.2953	2.60273	-1.49335	27.5955	-1.21326	0
0.2960	2.60273	0.333807	27.5955	-1.5184	0
0.2967	2.60273	0.641261	27.5955	-2.12866	0
0.2973	2.60273	-1.8008	27.5955	-1.5184	0
0.2980	2.60273	-3.32929	27.5955	0.312397	0
0.2987	2.60273	-3.02183	27.5955	1.83806	0
0.2993	2.60273	-1.18589	27.5955	1.53293	0
0.3000	4.45066	1.55484	27.5955	0.312397	0
0.3007	0.182191	1.55484	27.5955	0.312397	0
0.3013	-3.17533	1.55484	27.5955	-1.21326	0
0.3020	-3.17533	1.55484	27.5955	-3.34919	0
0.3027	-2.88903	1.55484	27.5955	-3.04406	0
0.3033	-2.26437	1.55484	27.5955	-2.12866	0
0.3040	-2.26437	1.55484	27.5955	-2.43379	0
0.3047	-3.17533	1.55484	27.5955	-2.73892	0
0.3053	-1.35342	1.55484	27.5955	-1.5184	0
0.3060	0.468491	1.55484	27.5955	1.22779	0
0.3067	-0.130136	1.55484	27.5955	2.14319	0
0.3073	2.0041	1.55484	27.5955	-1.21326	0
0.3080	5.04929	1.55484	27.5955	-2.43379	0
0.3087	3.51368	1.55484	27.5955	1.53293	0
0.3093	-0.130136	1.55484	27.5955	1.22779	0
0.3100	-0.442464	1.55484	27.5955	-2.73892	0
0.3107	1.37945	1.55484	27.5955	-2.43379	0
0.3113	3.82601	1.55484	27.5955	1.22779	0
0.3120	3.51368	3.39078	56.9003	0.922662	0
0.3127	-1.04109	-3.62796	10.8145	-2.43379	0
0.3133	-5.62189	-3.93541	-41.673	-2.73892	0
0.3140	-6.53284	-2.40692	-35.2403	-1.5184	0
0.3147	-4.11231	-3.02183	-23.9596	-1.82353	0
0.3153	-2.26437	0.333807	-27.0051	-2.43379	0
0.3160	-3.79998	1.55484	-16.9365	0.00726505	0
0.3167	-5.62189	-1.18589	-16.6257	1.22779	0
0.3173	-3.79998	-1.18589	-20.6034	-2.12866	0
0.3180	-2.88903	1.25617	-7.48933	-3.34919	0
0.3187	-3.79998	1.55484	-11.7468	-0.908132	0
0.3193	0.182191	2.46842	-15.103	0.312397	0
0.3200	5.04929	1.55484	30.6721	-0.602999	0
0.3207	2.91505	-1.18589	66.0677	-2.43379	0
0.3213	0.182191	-1.18589	34.0283	-3.04406	0
0.3220	0.780818	0.641261	-15.103	1.22779	0
0.3227	0.182191	0.641261	-17.558	3.97398	0
0.3233	-0.442464	1.55484	31.884	1.22779	0
0.3240	-0.442464	1.55484	31.884	-0.908132	0
0.3247	-0.442464	1.55484	31.884	0.312397	0
0.3253	-0.442464	1.55484	31.884	0.922662	0
0.3260	-0.442464	1.55484	31.884	0.61753	0
0.3267	-0.442464	1.55484	31.884	2.75346	0
0.3273	-0.442464	1.55484	31.884	3.97398	0
0.3280	-0.442464	1.55484	31.884	1.22779	0
0.3287	-0.442464	1.55484	31.884	-1.5184	0
0.3293	-0.442464	1.55484	31.884	-0.602999	0
0.3300	-0.442464	1.55484	31.884	1.83806	0
0.3307	-0.442464	1.55484	31.884	1.22779	0
0.3313	-0.442464	1.55484	31.884	0.00726505	0
0.3320	-0.442464	1.55484	31.884	-0.297867	0
0.3327	-0.442464	1.55484	31.884	-0.602999	0
0.3333	-0.442464	1.55484	31.884	-1.5184	0
0.3340	-0.442464	1.55484	31.884	-1.82353	0
0.3347	-0.442464	1.55484	31.884	-1.21326	0
0.3353	-0.442464	1.55484	31.884	-0.297867	0
0.3360	4.13834	2.77587	31.884	-0.602999	0
0.3367	2.60273	3.08332	31.884	-0.602999	0
0.3373	-1.35342	0.948715	31.884	0.312397	0
0.3380	-1.66575	-2.10826	31.884	-0.908132	0
0.3387	1.37945	-2.71438	31.884	-3.04406	0
0.3393	1.37945	-1.8008	31.884	-2.43379	0
0.3400	-1.04109	-1.49335	31.884	-1.5184	0
0.3407	-0.442464	-2.40692	31.884	-2.12866	0
0.3413	1.09315	-1.18589	31.884	-3.04406	0
0.3420	-0.442464	0.0351376	31.884	-2.43379	0
0.3427	-2.26437	-1.49335	31.884	-2.12866	0
0.3433	0.182191	-1.18589	31.884	-1.5184	0
0.3440	5.96024	2.77587	31.884	0.922662	0
0.3447	9.31776	3.68945	31.884	1.83806	0
0.3453	6.8712	1.55484	31.884	-0.908132	0
0.3460	2.60273	0.641261	31.884	-0.602999	0
0.3467	3.51368	0.641261	31.884	2.75346	0
0.3473	7.49585	1.55484	31.884	1.22779	0
0.3480	6.27257	0.641261	61.4995	-2.12866	0
0.3487	2.0041	-2.40692	20.2927	-0.602999	0
0.3493	0.780818	-3.02183	-30.6721	0.61753	0
0.3500	2.31643	-1.18589	-27.9374	-1.82353	0
0.3507	2.31643	-1.8008	-18.7699	-1.5184	0
0.3513	1.09315	-1.18589	-22.7477	0.312397	0
0.3520	-0.130136	0.641261	-13.5802	-0.602999	0
0.3527	2.0041	-0.57977	-14.2018	-2.12866	0
0.3533	4.13834	-1.18589	-22.7477	-2.73892	0
0.3540	-0.130136	-0.272316	-11.7468	-1.5184	0
0.3547	-3.17533	-0.887224	-12.679	1.22779	0
0.3553	0.468491	-0.272316	-16.0352	1.22779	0
0.3560	4.13834	2.77587	27.3159	-0.602999	0
0.3567	4.73696	3.39078	63.6127	0.312397	0
0.3573	4.73696	1.25617	31.2625	0.922662	0
0.3580	2.91505	-0.272316	-21.225	0.312397	0
0.3587	2.31643	1.55484	-23.6489	0.922662	0
0.3593	6.5849	6.74642	26.0728	0.922662	0
0.3600	6.5849	5.21793	56.5895	0.00726505	0
0.3607	0.468491	-1.8008	13.891	0.61753	0
0.3613	-1.66575	-3.62796	-36.1725	0.61753	0
0.3620	1.09315	-1.49335	-27.9374	-0.602999	0
0.3627	2.0041	-2.10826	-16.0352	1.22779	0
0.3633	0.780818	-0.887224	-24.8919	1.22779	0
0.3640	1.37945	1.25617	-19.3915	-1.5184	0
0.3647	2.31643	0.641261	-14.2018	-1.21326	0
0.3653	2.31643	0.641261	-16.6257	0.61753	0
0.3660	0.468491	0.333807	-9.63358	-0.602999	0
0.3667	-0.130136	-3.02183	-13.891	-0.297867	0
0.3673	1.37945	-1.8008	-14.2018	2.44832	0
0.3680	3.82601	3.68945	27.5955	2.44832	0
0.3687	4.73696	3.39078	59.9457	1.22779	0
0.3693	3.22738	-0.272316	30.6721	1.22779	0
0.3700	0.780818	0.641261	-17.8687	1.22779	0
0.3707	0.468491	2.46842	-19.9819	1.53293	0
0.3713	2.91505	1.55484	31.2625	2.14319	0
0.3720	2.91505	2.16975	62.4007	1.22779	0
0.3727	1.09315	3.39078	17.2472	1.22779	0
0.3733	0.468491	2.16975	-35.2403	2.75346	0
0.3740	-1.66575	1.55484	-31.2936	-0.297867	0
0.3747	-4.71094	2.46842	-20.9142	-4.26459	0
0.3753	-2.5767	1.25617	-24.2704	-1.5184	0
0.3760	0.468491	-0.887224	-16.0352	2.14319	0
0.3767	-1.97807	-0.57977	-15.4137	-0.602999	0
0.3773	-4.71094	0.948715	-18.7699	-3.04406	0
0.3780	-2.88903	1.86229	-8.07978	-0.908132	0
0.3787	-0.754791	0.948715	-15.4137	0.312397	0
0.3793	-0.130136	0.0351376	-18.4592	0.922662	0
0.3800	1.69177	2.46842	28.2171	3.36372	0
0.3807	2.60273	4.91048	63.0223	3.66885	0
0.3813	0.468491	1.25617	30.6721	0.61753	0
0.3820	-2.5767	-3.02183	-16.9365	0.61753	0
0.3827	-2.5767	-0.57977	-16.9365	2.44832	0
0.3833	1.09315	4.30435	31.5733	1.22779	0
0.3840	3.22738	3.68945	62.4007	0.312397	0
0.3847	2.31643	-0.272316	20.8831	0.61753	0
0.3853	0.468491	-2.10826	-30.6721	0.922662	0
0.3860	-1.66575	-1.18589	-27.9374	1.22779	0
0.3867	-4.71094	-0.57977	-18.1795	1.83806	0
0.3873	-4.11231	-0.272316	-27.0051	1.83806	0
0.3880	-2.26437	0.641261	-23.9596	1.83806	0
0.3887	-2.26437	0.641261	-21.5357	1.53293	0
0.3893	-2.88903	0.641261	-23.3692	1.22779	0
0.3900	-2.5767	0.333807	-14.8233	-0.297867	0
0.3907	-4.39861	-2.10826	-20.2927	-0.908132	0
0.3913	-4.11231	-2.10826	-19.7022	1.83806	0
0.3920	1.37945	0.641261	27.0051	3.97398	0
0.3927	5.96024	0.948715	59.3553	1.22779	0
0.3933	4.13834	-2.10826	26.0728	-1.21326	0
0.3940	-1.66575	-1.49335	-21.8154	0.00726505	0
0.3947	-2.88903	0.641261	-25.1716	0.61753	0
0.3953	0.468491	2.16975	21.8154	2.14319	0
0.3960	0.780818	2.46842	57.211	4.27912	0
0.3967	-2.88903	-0.887224	18.1484	3.66885	0
0.3973	-4.11231	-5.4639	-34.9606	1.22779	0
0.3980	-2.26437	-4.84899	-29.1493	1.22779	0
0.3987	-1.66575	-2.40692	-16.0352	2.75346	0
0.3993	-3.17533	-3.32929	-25.1716	3.97398	0
0.4000	-3.48765	-3.32929	-20.2927	2.44832	0
0.4007	-1.35342	-0.272316	-17.2472	-1.21326	0
0.4013	0.468491	1.55484	-21.8154	-2.43379	0
0.4020	0.182191	0.948715	-10.224	0.312397	0
0.4027	-0.442464	0.333807	-11.1563	2.75346	0
0.4033	-0.442464	2.77587	-13.2695	3.97398	0
0.4040	0.780818	4.30435	31.2625	4.88938	0
0.4047	5.04929	0.641261	66.9689	2.75346	0
0.4053	5.04929	-2.10826	33.7175	0.00726505	0
0.4060	-1.04109	-0.272316	-16.9365	0.922662	0
0.4067	-0.754791	0.641261	-17.8687	3.36372	0
0.4073	6.5849	1.55484	31.5733	2.44832	0
0.4080	7.80818	3.39078	31.5733	-0.602999	0
0.4087	2.31643	3.08332	31.5733	-1.21326	0
0.4093	0.468491	1.55484	31.5733	0.61753	0
0.4100	1.09315	1.86229	31.5733	3.36372	0
0.4107	0.182191	1.86229	31.5733	4.27912	0
0.4113	0.182191	0.0351376	31.5733	2.14319	0
0.4120	0.468491	-2.10826	31.5733	-0.602999	0
0.4127	-0.130136	-3.02183	31.5733	-0.908132	0
0.4133	-0.130136	-2.10826	31.5733	-0.297867	0
0.4140	0.182191	0.0351376	31.5733	0.922662	0
0.4147	-1.35342	0.641261	31.5733	2.14319	0
0.4153	-0.130136	0.641261	31.5733	0.922662	0
0.4160	4.45066	1.25617	31.5733	-0.297867	0
0.4167	4.45066	0.948715	31.5733	0.61753	0
0.4173	0.468491	-0.57977	31.5733	-0.908132	0
0.4180	-0.442464	-1.18589	31.5733	-3.34919	0
0.4187	0.468491	-0.57977	31.5733	-0.602999	0
0.4193	-0.442464	0.641261	31.5733	1.22779	0
0.4200	0.468491	1.55484	31.5733	-1.5184	0
0.4207	0.468491	1.55484	31.5733	-0.602999	0
0.4213	-3.17533	1.55484	31.5733	2.14319	0
0.4220	-5.02326	1.55484	31.5733	-0.602999	0
0.4227	-2.26437	1.55484	31.5733	-3.34919	0
0.4233	-1.35342	1.55484	31.5733	0.312397	0
0.4240	-1.66575	1.55484	31.5733	3.05859	0
0.4247	-0.442464	1.55484	31.5733	1.22779	0
0.4253	-0.754791	1.55484	31.5733	0.61753	0
0.4260	-3.48765	1.55484	31.5733	0.922662	0
0.4267	-4.39861	1.55484	31.5733	-1.5184	0
0.4273	-1.66575	1.55484	31.5733	-3.04406	0
0.4280	1.09315	1.55484	31.5733	-2.12866	0
0.4287	1.69177	1.55484	31.5733	-2.43379	0
0.4293	0.780818	1.55484	31.5733	-0.908132	0
0.4300	-1.35342	1.55484	31.5733	1.22779	0
0.4307	-1.04109	1.55484	31.5733	0.00726505	0
0.4313	2.91505	1.55484	31.5733	-1.5184	0
0.4320	4.13834	2.77587	31.5733	-0.602999	0
0.4327	1.37945	-0.887224	31.5733	-0.908132	0
0.4333	0.182191	-1.18589	31.5733	-2.43379	0
0.4340	-0.442464	1.55484	31.5733	-2.43379	0
0.4347	-2.26437	1.55484	31.5733	-2.43379	0
0.4353	-1.35342	-0.272316	31.5733	-1.82353	0
0.4360	0.182191	-0.272316	31.5733	0.312397	0
0.4367	-2.26437	0.333807	31.5733	-0.602999	0
0.4373	-3.48765	2.16975	31.5733	-1.5184	0
0.4380	-0.754791	3.39078	31.5733	-0.602999	0
0.4387	-1.66575	1.55484	31.5733	-0.602999	0
0.4393	-3.17533	1.25617	31.5733	-0.297867	0
0.4400	0.182191	3.39078	31.5733	0.922662	0
0.4407	2.91505	3.08332	31.5733	-0.602999	0
0.4413	0.780818	-0.272316	31.5733	-2.12866	0
0.4420	-1.97807	-1.8008	31.5733	-0.602999	0
0.4427	-3.48765	-0.57977	31.5733	-1.5184	0
0.4433	-1.35342	2.77587	31.5733	-4.26459	0
0.4440	3.51368	4.30435	59.666	-1.5184	0
0.4447	1.69177	0.641261	16.6257	2.44832	0
0.4453	-3.17533	-1.8008	-35.8618	1.22779	0
0.4460	-1.66575	-1.18589	-30.0816	-1.82353	0
0.4467	-0.442464	-0.57977	-18.1795	-2.12866	0
0.4473	-3.48765	-0.887224	-24.2704	-0.602999	0
0.4480	-4.71094	-1.18589	-17.2472	0.312397	0
0.4487	-3.17533	-3.02183	-13.891	-0.297867	0
0.4493	-3.17533	-3.02183	-16.6257	-0.297867	0
0.4500	-3.17533	-1.49335	-7.80009	0.312397	0
0.4507	-4.11231	-3.02183	-13.2695	0.61753	0
0.4513	-5.93422	-3.93541	-16.346	0.312397	0
0.4520	-1.66575	-0.887224	27.0051	-0.602999	0
0.4527	2.31643	1.25617	62.7115	-0.908132	0
0.4533	-1.04109	-0.272316	33.4068	-0.602999	0
0.4540	-1.97807	-2.10826	-19.7022	-0.602999	0
0.4547	1.69177	-2.71438	-26.1039	-1.5184	0
0.4553	2.0041	0.0351376	26.3836	0.312397	0
0.4560	-0.442464	1.55484	26.3836	3.97398	0
0.4567	-0.442464	-1.8008	26.3836	3.97398	0
0.4573	-2.5767	-4.24286	26.3836	0.922662	0
0.4580	-4.39861	-3.93541	26.3836	-0.297867	0
0.4587	-2.26437	-3.93541	26.3836	-0.602999	0
0.4593	-1.97807	-2.40692	26.3836	-0.908132	0
0.4600	-4.11231	0.641261	26.3836	0.312397	0
0.4607	-4.11231	0.333807	26.3836	0.312397	0
0.4613	-3.17533	-1.8008	26.3836	-2.12866	0
0.4620	-5.02326	-1.49335	26.3836	-3.04406	0
0.4627	-5.02326	-0.887224	26.3836	0.61753	0
0.4633	-1.35342	-0.272316	26.3836	3.66885	0
0.4640	2.31643	0.641261	26.3836	2.14319	0
0.4647	2.91505	0.641261	26.3836	0.312397	0
0.4653	-0.442464	-1.49335	26.3836	0.312397	0
0.4660	-2.88903	-1.8008	26.3836	-0.602999	0
0.4667	-0.754791	0.948715	26.3836	-1.5184	0
0.4673	3.22738	2.46842	26.3836	-0.602999	0
0.4680	2.0041	-0.887224	26.3836	-1.5184	0
0.4687	2.0041	-3.93541	26.3836	-2.43379	0
0.4693	2.0041	-4.84899	26.3836	0.312397	0
0.4700	2.0041	-5.77135	26.3836	1.22779	0
0.4707	2.0041	-5.4639	26.3836	-1.82353	0
0.4713	2.0041	-2.10826	26.3836	-1.82353	0
0.4720	2.0041	-0.887224	26.3836	-0.908132	0
0.4727	2.0041	-1.18589	26.3836	-1.82353	0
0.4733	2.0041	-0.57977	26.3836	-1.5184	0
0.4740	2.0041	-0.887224	26.3836	-1.21326	0
0.4747	2.0041	-1.49335	26.3836	-2.12866	0
0.4753	2.0041	1.55484	26.3836	0.312397	0
0.4760	2.0041	4.91048	26.3836	2.44832	0
0.4767	2.0041	6.43896	26.3836	0.61753	0
0.4773	2.0041	7.05387	26.3836	0.312397	0
0.4780	2.0041	4.30435	26.3836	2.14319	0
0.4787	2.0041	2.46842	26.3836	2.14319	0
0.4793	2.0041	3.68945	26.3836	1.22779	0
0.4800	0.468491	2.77587	59.3553	1.22779	0
0.4807	0.182191	-0.57977	14.1707	0.00726505	0
0.4813	1.69177	-0.272316	-40.7407	-0.602999	0
0.4820	0.468491	0.641261	-32.1948	1.53293	0
0.4827	-0.442464	-1.18589	-20.6034	2.44832	0
0.4833	0.780818	-2.10826	-31.2936	0.61753	0
0.4840	-0.754791	-2.10826	-21.225	-0.908132	0
0.4847	-3.17533	-1.18589	-12.0575	-0.602999	0
0.4853	-1.04109	0.641261	-17.8687	0.312397	0
0.4860	-1.04109	0.948715	-11.4671	1.22779	0
0.4867	-3.48765	-0.272316	-13.2695	2.44832	0
0.4873	-0.442464	1.25617	-15.103	1.83806	0
0.4880	4.13834	3.9969	27.5955	-0.602999	0
0.4887	4.45066	4.30435	65.4462	0.312397	0
0.4893	3.22738	3.39078	34.9295	2.75346	0
0.4900	2.31643	2.46842	-18.1795	1.22779	0
0.4907	2.91505	0.641261	-21.5357	-0.602999	0
0.4913	6.8712	0.641261	28.8386	1.22779	0
0.4920	6.8712	1.86229	57.8326	1.83806	0
0.4927	1.37945	0.333807	12.3372	1.22779	0
0.4933	1.37945	-0.272316	-37.3845	1.22779	0
0.4940	5.67394	1.25617	-31.2936	0.61753	0
0.4947	3.82601	-0.272316	-20.6034	-1.21326	0
0.4953	2.0041	-3.93541	-25.1716	-1.5184	0
0.4960	3.51368	-4.24286	-18.1795	0.312397	0
0.4967	2.0041	-3.02183	-20.2927	0.00726505	0
0.4973	0.468491	-2.10826	-24.8919	-1.82353	0
0.4980	2.60273	-3.32929	-11.1563	-1.5184	0
0.4987	2.31643	-4.55032	-13.2695	-0.908132	0
0.4993	0.780818	-1.49335	-14.2018	-2.73892	0
0.5000	4.13834	4.30435	32.7853	-3.65432	0
0.5007	6.5849	3.39078	69.1132	-2.73892	0
0.5013	3.22738	-3.32929	37.6953	-3.34919	0
0.5020	-0.442464	-5.77135	-11.1563	-3.34919	0
0.5027	0.468491	-2.40692	-16.0352	-0.602999	0
0.5033	5.36162	1.55484	30.0506	0.61753	0
0.5040	6.8712	0.641261	28.8386	1.22779	0
0.5047	6.8712	0.641261	28.8386	2.14319	0
0.5053	6.8712	0.641261	28.8386	0.312397	0
0.5060	6.8712	0.641261	28.8386	-1.82353	0
0.5067	6.8712	0.641261	28.8386	-0.602999	0
0.5073	6.8712	0.641261	28.8386	0.00726505	0
0.5080	6.8712	0.641261	28.8386	-0.297867	0
0.5087	6.8712	0.641261	28.8386	0.312397	0
0.5093	6.8712	0.641261	28.8386	1.53293	0
0.5100	6.8712	0.641261	28.8386	1.53293	0
0.5107	6.8712	0.641261	28.8386	0.312397	0
0.5113	6.8712	0.641261	28.8386	-1.5184	0
0.5120	6.8712	0.641261	28.8386	-0.908132	0
0.5127	6.8712	0.641261	28.8386	1.22779	0
0.5133	6.8712	0.641261	28.8386	0.312397	0
0.5140	6.8712	0.641261	28.8386	-1.82353	0
0.5147	6.8712	0.641261	28.8386	-0.908132	0
0.5153	6.8712	0.641261	28.8386	0.61753	0
0.5160	6.8712	0.641261	28.8386	0.922662	0
0.5167	6.8712	0.641261	28.8386	0.00726505	0
0.5173	6.8712	0.641261	28.8386	-1.82353	0
0.5180	6.8712	0.641261	28.8386	-1.82353	0
0.5187	6.8712	0.641261	28.8386	0.312397	0
0.5193	6.8712	0.641261	28.8386	-0.297867	0
0.5200	6.8712	0.641261	28.8386	-2.43379	0
0.5207	6.8712	0.641261	28.8386	1.22779	0
0.5213	6.8712	0.641261	28.8386	4.88938	0
0.5220	6.8712	0.641261	28.8386	1.22779	0
0.5227	6.8712	0.641261	28.8386	-0.602999	0
0.5233	6.8712	0.641261	28.8386	1.22779	0
0.5240	6.8712	0.641261	28.8386	0.312397	0
0.5247	6.8712	0.641261	28.8386	-0.602999	0
0.5253	6.8712	0.641261	28.8386	-0.297867	0
0.5260	6.8712	0.641261	28.8386	-1.5184	0
0.5267	6.8712	0.641261	28.8386	-0.602999	0
0.5273	6.8712	0.641261	28.8386	2.44832	0
0.5280	2.0041	1.25617	62.09	0.312397	0
0.5287	0.182191	0.948715	18.4592	-2.73892	0
0.5293	-3.17533	-3.02183	-32.8163	0.00726505	0
0.5300	-1.35342	-4.24286	-27.0051	3.05859	0
0.5307	1.37945	-3.02183	-16.6257	2.44832	0
0.5313	0.468491	-3.02183	-24.2704	2.44832	0
0.5320	-1.35342	-2.10826	-18.7699	2.14319	0
0.5327	-3.48765	1.25617	-18.4592	1.22779	0
0.5333	-4.39861	2.46842	-22.7477	0.61753	0
0.5340	-1.35342	1.55484	-11.4671	-0.297867	0
0.5347	0.182191	0.0351376	-14.2018	-0.908132	0
0.5353	-2.26437	-0.272316	-13.891	0.00726505	0
0.5360	-1.04109	1.55484	32.5056	1.53293	0
0.5367	3.82601	2.46842	66.0677	1.53293	0
0.5373	3.22738	-1.49335	34.3391	-1.21326	0
0.5380	-1.04109	-3.62796	-14.2018	-2.73892	0
0.5387	-1.04109	2.16975	-19.7022	-0.297867	0
0.5393	0.780818	5.83284	28.5278	1.22779	0
0.5400	0.468491	1.55484	64.2342	-1.5184	0
0.5407	-2.88903	-2.10826	22.1262	-1.5184	0
0.5413	-6.53284	-2.40692	-33.4378	0.00726505	0
0.5420	-6.84517	-3.02183	-27.0051	-2.12866	0
0.5427	-5.02326	-1.8008	-10.5348	-1.5184	0
0.5433	-4.11231	1.25617	-16.6257	3.05859	0
0.5440	-3.79998	0.948715	-12.9898	1.53293	0
0.5447	-2.26437	0.0351376	-13.2695	-2.73892	0
0.5453	-2.26437	0.641261	-16.6257	-1.21326	0
0.5460	-3.79998	0.641261	-5.9666	1.22779	0
0.5467	-3.79998	1.25617	-11.4671	0.312397	0
0.5473	-2.5767	2.46842	-15.103	1.22779	0
0.5480	-0.754791	2.46842	30.3613	1.22779	0
0.5487	1.09315	3.08332	64.8558	-2.43379	0
0.5493	1.09315	3.39078	32.7853	-2.43379	0
0.5500	-1.04109	0.641261	-15.7245	1.22779	0
0.5507	-1.35342	-1.18589	-17.8687	2.14319	0
0.5513	1.37945	1.55484	29.7398	1.22779	0
0.5520	2.31643	2.46842	29.7398	1.83806	0
0.5527	-0.442464	-0.272316	29.7398	-0.602999	0
0.5533	-4.11231	-2.40692	29.7398	-3.95945	0
0.5540	-4.39861	-1.8008	29.7398	-3.95945	0
0.5547	-3.17533	0.333807	29.7398	-2.43379	0
0.5553	-3.17533	1.86229	29.7398	-1.5184	0
0.5560	-2.88903	0.641261	29.7398	-1.21326	0
0.5567	-3.48765	-1.49335	29.7398	-1.5184	0
0.5573	-5.62189	-0.887224	29.7398	-2.73892	0
0.5580	-4.11231	0.333807	29.7398	-3.95945	0
0.5587	-1.35342	-1.18589	29.7398	-2.73892	0
0.5593	-1.97807	-0.887224	29.7398	0.00726505	0
0.5600	-1.97807	3.08332	29.7398	0.312397	0
0.5607	0.182191	3.08332	29.7398	-1.82353	0
0.5613	-1.66575	-1.8008	29.7398	-1.5184	0
0.5620	-4.71094	-4.84899	29.7398	1.22779	0
0.5627	-3.17533	-3.02183	29.7398	1.22779	0
0.5633	0.182191	-0.272316	29.7398	-0.602999	0
0.5640	0.182191	-0.272316	29.7398	0.922662	0
0.5647	0.182191	-0.272316	29.7398	1.22779	0
0.5653	0.182191	-0.272316	29.7398	-2.73892	0
0.5660	0.182191	-0.272316	29.7398	-3.34919	0
0.5667	0.182191	-0.272316	29.7398	0.00726505	0
0.5673	0.182191	-0.272316	29.7398	0.312397	0
0.5680	0.182191	-0.272316	29.7398	-1.5184	0
0.5687	0.182191	-0.272316	29.7398	-0.297867	0
0.5693	0.182191	-0.272316	29.7398	1.22779	0
0.5700	0.182191	-0.272316	29.7398	0.312397	0
0.5707	0.182191	-0.272316	29.7398	1.22779	0
0.5713	0.182191	-0.272316	29.7398	3.05859	0
0.5720	0.182191	-0.272316	29.7398	0.922662	0
0.5727	0.182191	-0.272316	29.7398	-1.5184	0
0.5733	0.182191	-0.272316	29.7398	-0.297867	0
0.5740	0.182191	-0.272316	29.7398	0.00726505	0
0.5747	0.182191	-0.272316	29.7398	-1.5184	0
0.5753	0.182191	-0.272316	29.7398	-0.602999	0
0.5760	2.91505	0.641261	29.7398	0.922662	0
0.5767	2.31643	-0.272316	29.7398	0.61753	0
0.5773	1.09315	-3.32929	29.7398	1.22779	0
0.5780	-0.754791	-3.02183	29.7398	1.83806	0
0.5787	-1.97807	-2.40692	29.7398	1.53293	0
0.5793	-1.97807	-3.62796	29.7398	1.83806	0
0.5800	-0.442464	-3.02183	29.7398	1.22779	0
0.5807	1.37945	-3.02183	29.7398	0.312397	0
0.5813	1.37945	-3.02183	29.7398	1.53293	0
0.5820	-1.66575	-2.40692	29.7398	3.36372	0
0.5827	-2.88903	-3.32929	29.7398	2.44832	0
0.5833	0.468491	-3.93541	29.7398	-0.602999	0
0.5840	3.51368	0.641261	29.7398	-3.34919	0
0.5847	4.13834	3.39078	29.7398	-1.5184	0
0.5853	3.22738	-1.49335	29.7398	3.05859	0
0.5860	0.468491	-4.84899	29.7398	2.75346	0
0.5867	-0.754791	-1.49335	29.7398	-0.908132	0
0.5873	4.13834	0.641261	29.7398	-0.602999	0
0.5880	0.182191	-0.272316	29.7398	3.05859	0
0.5887	0.182191	-0.272316	29.7398	2.14319	0
0.5893	0.182191	-0.272316	29.7398	-1.5184	0
0.5900	0.182191	-0.272316	29.7398	-2.43379	0
0.5907	0.182191	-0.272316	29.7398	-0.297867	0
0.5913	0.182191	-0.272316	29.7398	1.22779	0
0.5920	0.182191	-0.272316	29.7398	1.22779	0
0.5927	0.182191	-0.272316	29.7398	0.61753	0
0.5933	0.182191	-0.272316	29.7398	0.312397	0
0.5940	0.182191	-0.272316	29.7398	0.00726505	0
0.5947	0.182191	-0.272316	29.7398	-0.908132	0
0.5953	0.182191	-0.272316	29.7398	-1.21326	0
0.5960	0.182191	-0.272316	29.7398	0.00726505	0
0.5967	0.182191	-0.272316	29.7398	-0.602999	0
0.5973	0.182191	-0.272316	29.7398	-2.43379	0
0.5980	0.182191	-0.272316	29.7398	-1.82353	0
0.5987	0.182191	-0.272316	29.7398	0.922662	0
0.5993	0.182191	-0.272316	29.7398	1.22779	0
0.6000	0.182191	-0.272316	29.7398	0.00726505	0
0.6007	0.182191	-0.272316	29.7398	-1.5184	0
0.6013	0.182191	-0.272316	29.7398	-2.73892	0
0.6020	0.182191	-0.272316	29.7398	-2.43379	0
0.6027	0.182191	-0.272316	29.7398	-0.602999	0
0.6033	0.182191	-0.272316	29.7398	-0.908132	0
0.6040	0.182191	-0.272316	29.7398	-1.5184	0
0.6047	0.182191	-0.272316	29.7398	0.922662	0
0.6053	0.182191	-0.272316	29.7398	2.14319	0
0.6060	0.182191	-0.272316	29.7398	1.22779	0
0.6067	0.182191	-0.272316	29.7398	2.44832	0
0.6073	0.182191	-0.272316	29.7398	2.75346	0
0.6080	0.182191	-0.272316	29.7398	-0.297867	0
0.6087	0.182191	-0.272316	29.7398	-0.602999	0
0.6093	0.182191	-0.272316	29.7398	0.312397	0
0.6100	0.182191	-0.272316	29.7398	-0.602999	0
0.6107	0.182191	-0.272316	29.7398	0.61753	0
0.6113	0.182191	-0.272316	29.7398	0.922662	0
0.6120	0.182191	-0.272316	29.7398	-3.04406	0
0.6127	0.182191	-0.272316	29.7398	-3.95945	0
0.6133	0.182191	-0.272316	29.7398	-1.5184	0
0.6140	0.182191	-0.272316	29.7398	-2.73892	0
0.6147	0.182191	-0.272316	29.7398	-3.04406	0
0.6153	0.182191	-0.272316	29.7398	-0.602999	0
0.6160	0.182191	-0.272316	29.7398	-1.82353	0
0.6167	0.182191	-0.272316	29.7398	-3.65432	0
0.6173	0.182191	-0.272316	29.7398	-1.5184	0
0.6180	0.182191	-0.272316	29.7398	0.312397	0
0.6187	0.182191	-0.272316	29.7398	-1.21326	0
0.6193	0.182191	-0.272316	29.7398	-3.34919	0
0.6200	0.182191	-0.272316	29.7398	-3.65432	0
0.6207	0.182191	-0.272316	29.7398	-0.602999	0
0.6213	0.182191	-0.272316	29.7398	0.61753	0
0.6220	0.182191	-0.272316	29.7398	-2.43379	0
0.6227	0.182191	-0.272316	29.7398	-3.34919	0
0.6233	0.182191	-0.272316	29.7398	-0.297867	0
0.6240	0.182191	-0.272316	29.7398	0.312397	0
0.6247	0.182191	-0.272316	29.7398	-1.21326	0
0.6253	0.182191	-0.272316	29.7398	-0.602999	0
0.6260	0.182191	-0.272316	29.7398	0.312397	0
0.6267	0.182191	-0.272316	29.7398	0.312397	0
0.6273	0.182191	-0.272316	29.7398	0.61753	0
0.6280	0.182191	-0.272316	29.7398	1.22779	0
0.6287	0.182191	-0.272316	29.7398	1.22779	0
0.6293	0.182191	-0.272316	29.7398	1.22779	0
0.6300	0.182191	-0.272316	29.7398	1.83806	0
0.6307	0.182191	-0.272316	29.7398	1.22779	0
0.6313	0.182191	-0.272316	29.7398	0.312397	0
0.6320	0.182191	-0.272316	29.7398	-0.602999	0
0.6327	0.182191	-0.272316	29.7398	-1.82353	0
0.6333	0.182191	-0.272316	29.7398	-1.5184	0
0.6340	0.182191	-0.272316	29.7398	1.53293	0
0.6347	0.182191	-0.272316	29.7398	1.83806	0
0.6353	0.182191	-0.272316	29.7398	-0.602999	0
0.6360	3.51368	2.77587	62.7115	0.61753	0
0.6367	-0.130136	-1.18589	16.0042	1.83806	0
0.6373	-4.71094	-2.10826	-35.2403	-0.908132	0
0.6380	-4.11231	-1.49335	-27.0051	1.22779	0
0.6387	-1.66575	-5.15644	-17.8687	6.10991	0
0.6393	-1.35342	-3.02183	-27.0051	3.66885	0
0.6400	-1.97807	2.46842	-17.8687	-1.82353	0
0.6407	-2.26437	-0.272316	-14.8233	-0.602999	0
0.6413	-1.66575	-5.15644	-19.7022	2.14319	0
0.6420	-1.35342	-4.55032	-8.7013	1.83806	0
0.6427	-2.26437	-3.02183	-14.8233	0.00726505	0
0.6433	-0.442464	-1.18589	-16.9365	-0.908132	0
0.6440	3.22738	3.39078	31.5733	1.53293	0
0.6447	3.51368	3.39078	63.6127	3.36372	0
0.6453	2.31643	-1.18589	27.9063	0.312397	0
0.6460	0.780818	-3.32929	-15.7245	-1.5184	0
0.6467	-0.442464	-1.18589	-20.9142	2.14319	0
0.6473	1.37945	2.46842	15.6934	4.27912	0
0.6480	3.22738	3.9969	52.6429	2.14319	0
0.6487	-0.130136	-0.887224	24.2393	1.22779	0
0.6493	-1.97807	-5.77135	-31.6044	1.83806	0
0.6500	0.780818	-4.84899	-36.1725	1.22779	0
0.6507	-1.35342	-3.32929	-20.2927	1.22779	0
0.6513	-6.24654	-3.32929	-24.5812	1.53293	0
0.6520	-3.79998	-2.10826	-24.2704	2.14319	0
0.6527	-0.754791	0.0351376	-17.8687	3.05859	0
0.6533	-3.48765	0.333807	-18.4592	3.05859	0
0.6540	-3.17533	0.0351376	-18.7699	1.22779	0
0.6547	-0.442464	-0.272316	-17.2472	0.00726505	0
0.6553	-1.35342	0.0351376	-13.2695	-0.602999	0
0.6560	-1.35342	2.46842	-14.5125	-1.5184	0
0.6567	2.31643	2.77587	-19.3915	-1.5184	0
0.6573	1.09315	-0.272316	-4.72356	-0.602999	0
0.6580	-3.48765	-1.8008	4.10204	0.312397	0
0.6587	-1.35342	0.948715	-3.5116	0.61753	0
0.6593	4.45066	3.9969	32.1948	1.53293	0
0.6600	1.37945	2.46842	15.6934	0.61753	0
0.6607	1.37945	2.46842	15.6934	-0.908132	0
0.6613	1.37945	2.46842	15.6934	-0.602999	0
0.6620	1.37945	2.46842	15.6934	1.83806	0
0.6627	1.37945	2.46842	15.6934	1.53293	0
0.6633	1.37945	2.46842	15.6934	-2.43379	0
0.6640	1.37945	2.46842	15.6934	-3.04406	0
0.6647	1.37945	2.46842	15.6934	1.22779	0
0.6653	1.37945	2.46842	15.6934	2.44832	0
0.6660	1.37945	2.46842	15.6934	0.922662	0
0.6667	1.37945	2.46842	15.6934	0.922662	0
0.6673	1.37945	2.46842	15.6934	1.22779	0
0.6680	1.37945	2.46842	15.6934	1.22779	0
0.6687	1.37945	2.46842	15.6934	1.22779	0
0.6693	1.37945	2.46842	15.6934	0.00726505	0
0.6700	1.37945	2.46842	15.6934	-1.21326	0
0.6707	1.37945	2.46842	15.6934	1.22779	0
0.6713	1.37945	2.46842	15.6934	2.14319	0
0.6720	4.45066	1.86229	64.2342	-0.602999	0
0.6727	3.51368	-0.57977	18.7699	-1.21326	0
0.6733	0.182191	-1.49335	-34.3391	-0.602999	0
0.6740	-1.97807	-1.18589	-27.6266	-0.908132	0
0.6747	-1.35342	-0.272316	-16.0352	-0.602999	0
0.6753	0.182191	0.0351376	-24.2704	0.00726505	0
0.6760	0.780818	-0.272316	-16.9365	-1.21326	0
0.6767	-0.754791	-0.272316	-11.7468	-1.5184	0
0.6773	-1.97807	-0.272316	-13.5802	-1.5184	0
0.6780	-0.130136	0.0351376	-5.03432	-2.12866	0
0.6787	0.468491	1.55484	-12.0575	-2.12866	0
0.6793	-1.04109	2.46842	-15.103	0.00726505	0
0.6800	1.09315	2.46842	30.6721	1.22779	0
0.6807	4.13834	1.55484	67.9012	0.00726505	0
0.6813	2.91505	-0.272316	37.3845	-1.21326	0
0.6820	1.37945	0.0351376	-13.2695	0.922662	0
0.6827	4.13834	3.39078	-18.1795	3.05859	0
0.6833	5.67394	4.61181	30.6721	1.22779	0
0.6840	2.0041	3.08332	30.6721	-0.297867	0
0.6847	-0.442464	0.0351376	30.6721	2.14319	0
0.6853	-1.04109	-1.49335	30.6721	2.44832	0
0.6860	-3.17533	-0.272316	30.6721	-0.908132	0
0.6867	-4.39861	1.55484	30.6721	-2.12866	0
0.6873	0.780818	-0.272316	30.6721	-0.297867	0
0.6880	4.45066	-1.49335	30.6721	0.312397	0
0.6887	-0.754791	-0.887224	30.6721	0.00726505	0
0.6893	-4.71094	-1.18589	30.6721	-0.602999	0
0.6900	-1.66575	-3.02183	30.6721	-2.12866	0
0.6907	0.182191	-3.02183	30.6721	-1.21326	0
0.6913	0.780818	-0.57977	30.6721	0.312397	0
0.6920	5.04929	1.86229	30.6721	-0.297867	0
0.6927	6.5849	2.46842	30.6721	-0.602999	0
0.6933	2.31643	1.86229	30.6721	-1.5184	0
0.6940	0.182191	3.39078	30.6721	-3.34919	0
0.6947	1.69177	4.30435	30.6721	-2.43379	0
0.6953	3.22738	3.39078	30.6721	0.922662	0
0.6960	3.51368	3.39078	30.6721	2.14319	0
0.6967	2.31643	3.39078	30.6721	0.922662	0
0.6973	-0.442464	3.39078	30.6721	-1.5184	0
0.6980	-2.26437	3.39078	30.6721	-4.26459	0
0.6987	-1.04109	3.39078	30.6721	-3.65432	0
0.6993	1.09315	3.39078	30.6721	0.312397	0
0.7000	-0.442464	3.39078	30.6721	1.83806	0
0.7007	-3.79998	3.39078	30.6721	0.61753	0
0.7013	-3.79998	3.39078	30.6721	0.312397	0
0.7020	-1.66575	3.39078	30.6721	-0.297867	0
0.7027	-1.35342	3.39078	30.6721	-1.21326	0
0.7033	-1.35342	3.39078	30.6721	-2.12866	0
0.7040	0.468491	3.39078	30.6721	-3.34919	0
0.7047	2.31643	3.39078	30.6721	-3.95945	0
0.7053	3.22738	3.39078	30.6721	-2.43379	0
0.7060	1.69177	3.39078	30.6721	-0.602999	0
0.7067	-0.754791	3.39078	30.6721	0.312397	0
0.7073	0.182191	3.39078	30.6721	1.22779	0
0.7080	2.31643	2.77587	30.6721	0.312397	0
0.7087	0.182191	0.0351376	30.6721	-1.21326	0
0.7093	-3.48765	-2.10826	30.6721	-1.5184	0
0.7100	-3.79998	-3.93541	30.6721	2.14319	0
0.7107	-1.66575	-3.62796	30.6721	3.36372	0
0.7113	-1.35342	-1.8008	30.6721	-1.82353	0
0.7120	-3.17533	-1.18589	30.6721	-6.09538	0
0.7127	-3.48765	-1.18589	30.6721	-3.04406	0
0.7133	-0.442464	0.333807	30.6721	-0.602999	0
0.7140	-1.04109	-0.272316	30.6721	-2.43379	0
0.7147	-4.71094	-1.49335	30.6721	-2.12866	0
0.7153	-3.79998	-0.887224	30.6721	-0.602999	0
0.7160	0.468491	1.55484	30.6721	-3.04406	0
0.7167	2.60273	0.948715	30.6721	-3.95945	0
0.7173	2.60273	-0.57977	30.6721	-0.297867	0
0.7180	-0.754791	-1.18589	30.6721	1.22779	0
0.7187	-4.11231	-1.8008	30.6721	-0.602999	0
0.7193	-0.754791	-1.18589	30.6721	0.00726505	0
0.7200	-0.754791	-1.18589	30.6721	1.53293	0
0.7207	-0.754791	-1.18589	30.6721	1.53293	0
0.7213	-0.754791	-1.18589	30.6721	0.922662	0
0.7220	-0.754791	-1.18589	30.6721	-0.908132	0
0.7227	-0.754791	-1.18589	30.6721	-2.43379	0
0.7233	-0.754791	-1.18589	30.6721	-1.5184	0
0.7240	-0.754791	-1.18589	30.6721	0.00726505	0
0.7247	-0.754791	-1.18589	30.6721	-0.908132	0
0.7253	-0.754791	-1.18589	30.6721	-1.5184	0
0.7260	-0.754791	-1.18589	30.6721	0.00726505	0
0.7267	-0.754791	-1.18589	30.6721	0.312397	0
0.7273	-0.754791	-1.18589	30.6721	0.922662	0
0.7280	-0.754791	-1.18589	30.6721	3.66885	0
0.7287	-0.754791	-1.18589	30.6721	3.66885	0
0.7293	-0.754791	-1.18589	30.6721	0.312397	0
0.7300	-0.754791	-1.18589	30.6721	-0.297867	0
0.7307	-0.754791	-1.18589	30.6721	1.22779	0
0.7313	-0.754791	-1.18589	30.6721	-0.908132	0
0.7320	-0.754791	-1.18589	30.6721	-3.04406	0
0.7327	-0.754791	-1.18589	30.6721	-2.12866	0
0.7333	-0.754791	-1.18589	30.6721	-0.908132	0
0.7340	-0.754791	-1.18589	30.6721	-0.908132	0
0.7347	-0.754791	-1.18589	30.6721	-0.297867	0
0.7353	-0.754791	-1.18589	30.6721	0.61753	0
0.7360	-0.754791	-1.18589	30.6721	1.53293	0
0.7367	-0.754791	-1.18589	30.6721	0.61753	0
0.7373	-0.754791	-1.18589	30.6721	-0.602999	0
0.7380	-0.754791	-1.18589	30.6721	2.14319	0
0.7387	-0.754791	-1.18589	30.6721	4.27912	0
0.7393	-0.754791	-1.18589	30.6721	1.22779	0
0.7400	-0.754791	-1.18589	30.6721	-1.5184	0
0.7407	-0.754791	-1.18589	30.6721	1.22779	0
0.7413	-0.754791	-1.18589	30.6721	2.44832	0
0.7420	-0.754791	-1.18589	30.6721	1.83806	0
0.7427	-0.754791	-1.18589	30.6721	1.53293	0
0.7433	-0.754791	-1.18589	30.6721	0.00726505	0
0.7440	-0.754791	-1.18589	30.6721	-1.21326	0
0.7447	-0.754791	-1.18589	30.6721	1.22779	0
0.7453	-0.754791	-1.18589	30.6721	3.05859	0
0.7460	-0.754791	-1.18589	30.6721	2.14319	0
0.7467	-0.754791	-1.18589	30.6721	2.75346	0
0.7473	-0.754791	-1.18589	30.6721	2.14319	0
0.7480	-0.754791	-1.18589	30.6721	0.312397	0
0.7487	-0.754791	-1.18589	30.6721	0.61753	0
0.7493	-0.754791	-1.18589	30.6721	1.22779	0
0.7500	-0.754791	-1.18589	30.6721	-0.602999	0
0.7507	-0.754791	-1.18589	30.6721	0.00726505	0
0.7513	-0.754791	-1.18589	30.6721	0.922662	0
0.7520	-0.754791	-1.18589	30.6721	-0.908132	0
0.7527	-0.754791	-1.18589	30.6721	-0.297867	0
0.7533	-0.754791	-1.18589	30.6721	2.14319	0
0.7540	-0.754791	-1.18589	30.6721	1.22779	0
0.7547	-0.754791	-1.18589	30.6721	0.00726505	0
0.7553	-0.754791	-1.18589	30.6721	1.22779	0
0.7560	2.91505	3.68945	56.5895	0.61753	0
0.7567	1.37945	0.948715	11.436	-0.602999	0
0.7573	-0.130136	-3.93541	-38.9072	0.61753	0
0.7580	-2.26437	-3.93541	-29.7709	-0.602999	0
0.7587	-2.26437	-1.49335	-19.7022	-3.34919	0
0.7593	-0.442464	-1.49335	-27.9374	-2.43379	0
0.7600	-0.130136	-0.272316	-18.7699	-0.602999	0
0.7607	-1.04109	2.16975	-17.558	-1.21326	0
0.7613	-1.35342	2.46842	-23.3692	-1.21326	0
0.7620	-1.97807	2.16975	-12.3683	-0.602999	0
0.7627	-2.5767	1.25617	-14.8233	-0.602999	0
0.7633	-1.04109	0.948715	-14.5125	1.22779	0
0.7640	2.91505	2.77587	31.5733	2.14319	0
0.7647	3.51368	2.46842	64.545	0.00726505	0
0.7653	-0.130136	-0.272316	35.2403	-0.602999	0
0.7660	-1.04109	-1.49335	-10.5348	0.312397	0
0.7667	1.37945	-0.57977	-22.7477	-0.908132	0
0.7673	1.37945	0.641261	17.5269	-2.12866	0
0.7680	0.468491	0.641261	17.5269	-0.602999	0
0.7687	-0.442464	0.641261	17.5269	-0.908132	0
0.7693	-1.35342	0.641261	17.5269	-1.5184	0
0.7700	-1.35342	0.641261	17.5269	0.312397	0
0.7707	-0.754791	0.641261	17.5269	2.14319	0
0.7713	-0.442464	0.641261	17.5269	2.44832	0
0.7720	0.182191	0.641261	17.5269	1.53293	0
0.7727	-0.754791	0.641261	17.5269	0.61753	0
0.7733	-3.17533	0.641261	17.5269	-0.602999	0
0.7740	-3.48765	0.641261	17.5269	-1.82353	0
0.7747	-2.5767	0.641261	17.5269	-2.43379	0
0.7753	-1.35342	0.641261	17.5269	-2.43379	0
0.7760	2.31643	0.641261	17.5269	-1.82353	0
0.7767	3.22738	0.641261	17.5269	-1.82353	0
0.7773	0.468491	0.641261	17.5269	-2.73892	0
0.7780	-1.35342	0.641261	17.5269	-3.34919	0
0.7787	0.780818	0.641261	17.5269	-1.5184	0
0.7793	3.22738	0.641261	17.5269	0.922662	0
0.7800	4.13834	0.641261	17.5269	-0.297867	0
0.7807	0.780818	0.641261	17.5269	-2.43379	0
0.7813	-4.11231	0.641261	17.5269	-1.5184	0
0.7820	-3.48765	0.641261	17.5269	-1.5184	0
0.7827	-0.442464	0.641261	17.5269	-2.43379	0
0.7833	-0.442464	0.641261	17.5269	0.00726505	0
0.7840	-2.5767	0.641261	17.5269	2.14319	0
0.7847	-4.39861	0.641261	17.5269	0.312397	0
0.7853	-4.39861	0.641261	17.5269	-2.43379	0
0.7860	-4.71094	0.641261	17.5269	-1.5184	0
0.7867	-6.53284	0.641261	17.5269	1.22779	0
0.7873	-5.02326	0.641261	17.5269	2.44832	0
0.7880	0.468491	0.641261	17.5269	2.44832	0
0.7887	0.468491	0.641261	17.5269	1.53293	0
0.7893	-2.5767	0.641261	17.5269	-0.297867	0
0.7900	-2.5767	0.641261	17.5269	0.00726505	0
0.7907	-0.754791	0.641261	17.5269	3.05859	0
0.7913	1.69177	0.641261	17.5269	4.27912	0
0.7920	3.82601	0.641261	17.5269	3.05859	0
0.7927	0.468491	0.641261	17.5269	2.14319	0
0.7933	-3.17533	0.641261	17.5269	0.61753	0
0.7940	-1.04109	0.641261	17.5269	-0.908132	0
0.7947	0.468491	0.641261	17.5269	0.312397	0
0.7953	-0.130136	0.641261	17.5269	1.22779	0
0.7960	0.468491	0.641261	17.5269	0.312397	0
0.7967	-1.35342	0.641261	17.5269	-1.21326	0
0.7973	-3.17533	0.641261	17.5269	-2.12866	0
0.7980	-1.35342	0.641261	17.5269	-0.297867	0
0.7987	-0.754791	0.641261	17.5269	3.05859	0
0.7993	-2.5767	0.641261	17.5269	0.922662	0
0.8000	1.09315	0.641261	17.5269	-3.04406	0
0.8007	4.73696	0.641261	17.5269	-0.602999	0
0.8013	0.780818	0.641261	17.5269	1.83806	0
0.8020	-3.17533	0.641261	17.5269	-1.21326	0
0.8027	-3.17533	0.641261	17.5269	-1.5184	0
0.8033	-2.26437	0.641261	17.5269	2.14319	0
0.8040	-1.97807	0.641261	17.5269	2.44832	0
0.8047	-2.26437	0.641261	17.5269	0.61753	0
0.8053	-3.48765	0.641261	17.5269	0.312397	0
0.8060	-3.17533	0.641261	17.5269	1.53293	0
0.8067	-2.26437	0.641261	17.5269	0.922662	0
0.8073	-3.79998	0.641261	17.5269	-2.12866	0
0.8080	-4.71094	0.641261	17.5269	-0.602999	0
0.8087	-3.79998	0.641261	17.5269	5.49965	0
0.8093	-3.79998	0.641261	17.5269	4.88938	0
0.8100	-4.11231	0.641261	17.5269	-1.5184	0
0.8107	-2.26437	0.641261	17.5269	-1.5184	0
0.8113	2.0041	0.641261	17.5269	2.44832	0
0.8120	4.73696	0.641261	17.5269	1.53293	0
0.8127	2.91505	0.641261	17.5269	0.00726505	0
0.8133	0.182191	0.641261	17.5269	2.14319	0
0.8140	0.468491	0.641261	17.5269	2.14319	0
0.8147	-0.442464	0.641261	17.5269	-0.297867	0
0.8153	-0.130136	0.641261	17.5269	0.312397	0
0.8160	4.13834	0.641261	17.5269	1.83806	0
0.8167	4.73696	0.641261	17.5269	0.312397	0
0.8173	0.780818	0.641261	17.5269	-1.21326	0
0.8180	0.468491	0.641261	17.5269	-0.908132	0
0.8187	1.37945	0.641261	17.5269	-0.602999	0
0.8193	0.468491	0.641261	17.5269	1.22779	0
0.8200	1.37945	0.641261	17.5269	3.36372	0
0.8207	3.22738	0.641261	17.5269	2.14319	0
0.8213	2.0041	0.641261	17.5269	1.53293	0
0.8220	1.09315	0.641261	17.5269	3.05859	0
0.8227	2.31643	0.641261	17.5269	1.53293	0
0.8233	3.51368	0.641261	17.5269	-0.908132	0
0.8240	4.45066	0.641261	17.5269	-0.297867	0
0.8247	5.04929	0.641261	17.5269	1.22779	0
0.8253	4.73696	0.641261	17.5269	1.22779	0
0.8260	3.51368	0.641261	17.5269	0.61753	0
0.8267	2.31643	0.641261	17.5269	0.312397	0
0.8273	3.22738	0.641261	17.5269	0.922662	0
0.8280	5.36162	5.21793	17.5269	1.83806	0
0.8287	4.45066	-2.40692	17.5269	0.312397	0
0.8293	0.468491	-2.10826	17.5269	-0.602999	0
0.8300	-0.442464	1.55484	17.5269	1.22779	0
0.8307	1.09315	-2.10826	17.5269	0.922662	0
0.8313	0.780818	-3.93541	17.5269	0.61753	0
0.8320	-0.130136	-0.272316	17.5269	0.61753	0
0.8327	0.182191	-1.49335	17.5269	-1.82353	0
0.8333	-0.442464	-3.02183	17.5269	-2.43379	0
0.8340	-0.754791	-0.272316	17.5269	0.312397	0
0.8347	0.468491	-1.18589	17.5269	0.312397	0
0.8353	0.468491	-0.887224	17.5269	-1.5184	0
0.8360	0.468491	4.61181	17.5269	-0.602999	0
0.8367	3.51368	4.30435	17.5269	-0.297867	0
0.8373	5.04929	-1.8008	17.5269	-1.5184	0
0.8380	1.09315	-3.62796	17.5269	-0.297867	0
0.8387	-0.754791	-4.84899	17.5269	-0.602999	0
0.8393	3.51368	-6.07002	17.5269	-3.04406	0
0.8400	5.04929	-1.8008	17.5269	-1.5184	0
0.8407	0.780818	1.25617	17.5269	2.14319	0
0.8413	-0.442464	-1.18589	17.5269	2.14319	0
0.8420	0.468491	-2.10826	17.5269	0.61753	0
0.8427	-0.442464	-2.10826	17.5269	1.22779	0
0.8433	-0.442464	-2.10826	17.5269	1.53293	0
0.8440	1.69177	-0.57977	17.5269	1.53293	0
0.8447	0.468491	-1.18589	17.5269	3.05859	0
0.8453	-1.66575	-3.02183	17.5269	3.66885	0
0.8460	1.09315	-1.18589	17.5269	3.05859	0
0.8467	2.60273	0.641261	17.5269	2.14319	0
0.8473	0.468491	0.641261	17.5269	1.22779	0
0.8480	0.780818	0.333807	17.5269	0.61753	0
0.8487	3.82601	0.333807	17.5269	1.83806	0
0.8493	2.91505	0.0351376	17.5269	1.22779	0
0.8500	-0.442464	-0.57977	17.5269	0.312397	0
0.8507	-1.35342	-0.887224	17.5269	1.83806	0
0.8513	0.468491	0.641261	17.5269	1.83806	0
0.8520	1.69177	0.641261	17.5269	0.312397	0
0.8527	-0.442464	-2.40692	17.5269	0.312397	0
0.8533	-3.17533	-3.02183	17.5269	-0.297867	0
0.8540	-3.79998	-2.10826	17.5269	-0.908132	0
0.8547	-3.17533	-4.24286	17.5269	0.00726505	0
0.8553	-2.26437	-3.93541	17.5269	0.00726505	0
0.8560	-1.35342	-0.272316	17.5269	0.00726505	0
0.8567	-2.88903	0.641261	17.5269	1.83806	0
0.8573	-4.71094	0.333807	17.5269	1.22779	0
0.8580	-3.48765	0.948715	17.5269	0.312397	0
0.8587	-3.48765	0.0351376	17.5269	2.14319	0
0.8593	-4.11231	0.333807	17.5269	2.44832	0
0.8600	0.182191	3.68945	17.5269	0.922662	0
0.8607	2.60273	3.08332	17.5269	0.312397	0
0.8613	-0.442464	-0.272316	17.5269	0.312397	0
0.8620	-2.5767	-0.272316	17.5269	1.53293	0
0.8627	-1.97807	2.46842	17.5269	3.36372	0
0.8633	-0.754791	5.83284	17.5269	2.14319	0
0.8640	3.51368	-6.07002	17.5269	0.00726505	0
0.8647	3.51368	-6.07002	17.5269	0.312397	0
0.8653	3.51368	-6.07002	17.5269	0.312397	0
0.8660	3.51368	-6.07002	17.5269	-0.602999	0
0.8667	3.51368	-6.07002	17.5269	1.22779	0
0.8673	3.51368	-6.07002	17.5269	3.05859	0
0.8680	3.51368	-6.07002	17.5269	3.05859	0
0.8687	3.51368	-6.07002	17.5269	3.36372	0
0.8693	3.51368	-6.07002	17.5269	2.75346	0
0.8700	3.51368	-6.07002	17.5269	0.312397	0
0.8707	3.51368	-6.07002	17.5269	0.312397	0
0.8713	3.51368	-6.07002	17.5269	4.27912	0
0.8720	3.51368	-6.07002	17.5269	6.72017	0
0.8727	3.51368	-6.07002	17.5269	4.58425	0
0.8733	3.51368	-6.07002	17.5269	1.83806	0
0.8740	3.51368	-6.07002	17.5269	2.14319	0
0.8747	3.51368	-6.07002	17.5269	3.97398	0
0.8753	3.51368	-6.07002	17.5269	3.36372	0
0.8760	4.45066	-6.07002	17.5269	1.22779	0
0.8767	1.37945	-6.07002	17.5269	1.22779	0
0.8773	-4.11231	-6.07002	17.5269	4.88938	0
0.8780	-5.02326	-6.07002	17.5269	3.66885	0
0.8787	-3.17533	-6.07002	17.5269	-0.908132	0
0.8793	-4.71094	-6.07002	17.5269	0.312397	0
0.8800	-5.02326	-6.07002	17.5269	3.36372	0
0.8807	-4.11231	-6.07002	17.5269	1.53293	0
0.8813	-4.11231	-6.07002	17.5269	0.00726505	0
0.8820	-4.71094	-6.07002	17.5269	0.00726505	0
0.8827	-5.33559	-6.07002	17.5269	-2.43379	0
0.8833	-4.11231	-6.07002	17.5269	-1.21326	0
0.8840	0.468491	-6.07002	17.5269	3.66885	0
0.8847	1.37945	-6.07002	17.5269	3.66885	0
0.8853	-2.26437	-6.07002	17.5269	1.22779	0
0.8860	-4.11231	-6.07002	17.5269	2.14319	0
0.8867	-1.04109	-6.07002	17.5269	2.44832	0
0.8873	3.82601	-6.07002	17.5269	0.312397	0
0.8880	3.82601	-6.07002	17.5269	-1.5184	0
0.8887	3.82601	-6.07002	17.5269	-3.04406	0
0.8893	3.82601	-6.07002	17.5269	-1.5184	0
0.8900	3.82601	-6.07002	17.5269	1.22779	0
0.8907	3.82601	-6.07002	17.5269	0.312397	0
0.8913	3.82601	-6.07002	17.5269	-2.73892	0
0.8920	3.82601	-6.07002	17.5269	-2.43379	0
0.8927	3.82601	-6.07002	17.5269	-1.82353	0
0.8933	3.82601	-6.07002	17.5269	-2.43379	0
0.8940	3.82601	-6.07002	17.5269	-1.5184	0
0.8947	3.82601	-6.07002	17.5269	1.22779	0
0.8953	3.82601	-6.07002	17.5269	2.14319	0
0.8960	3.82601	-6.07002	17.5269	0.61753	0
0.8967	3.82601	-6.07002	17.5269	-1.5184	0
0.8973	3.82601	-6.07002	17.5269	-2.12866	0
0.8980	3.82601	-6.07002	17.5269	-1.82353	0
0.8987	3.82601	-6.07002	17.5269	-2.73892	0
0.8993	3.82601	-6.07002	17.5269	-3.95945	0
0.9000	3.82601	-6.07002	17.5269	-4.26459	0
0.9007	3.82601	-6.07002	17.5269	-3.34919	0
0.9013	3.82601	-6.07002	17.5269	-1.5184	0
0.9020	3.82601	-6.07002	17.5269	-0.602999	0
0.9027	3.82601	-6.07002	17.5269	-1.5184	0
0.9033	3.82601	-6.07002	17.5269	-1.82353	0
0.9040	3.82601	-6.07002	17.5269	-2.43379	0
0.9047	3.82601	-6.07002	17.5269	-3.04406	0
0.9053	3.82601	-6.07002	17.5269	-2.43379	0
0.9060	3.82601	-6.07002	17.5269	-1.82353	0
0.9067	3.82601	-6.07002	17.5269	-3.65432	0
0.9073	3.82601	-6.07002	17.5269	-4.87485	0
0.9080	3.82601	-6.07002	17.5269	-3.34919	0
0.9087	3.82601	-6.07002	17.5269	-2.12866	0
0.9093	3.82601	-6.07002	17.5269	-3.65432	0
0.9100	3.82601	-6.07002	17.5269	-4.26459	0
0.9107	3.82601	-6.07002	17.5269	-1.82353	0
0.9113	3.82601	-6.07002	17.5269	-1.21326	0
0.9120	5.67394	0.641261	17.5269	-3.04406	0
0.9127	3.82601	-1.18589	17.5269	-2.43379	0
0.9133	1.69177	-1.8008	17.5269	0.312397	0
0.9140	0.780818	-3.02183	17.5269	-0.908132	0
0.9147	2.0041	-5.77135	17.5269	-2.73892	0
0.9153	1.69177	-3.93541	17.5269	-1.82353	0
0.9160	-2.26437	-0.272316	17.5269	-0.602999	0
0.9167	-2.88903	-1.8008	17.5269	0.312397	0
0.9173	0.468491	-2.71438	17.5269	1.22779	0
0.9180	0.468491	-1.18589	17.5269	0.312397	0
0.9187	-1.04109	-2.40692	17.5269	-1.21326	0
0.9193	2.31643	-3.02183	17.5269	-1.5184	0
0.9200	5.36162	0.641261	17.5269	-1.5184	0
0.9207	4.45066	0.641261	17.5269	-0.908132	0
0.9213	2.60273	-3.32929	17.5269	0.61753	0
0.9220	2.0041	-3.93541	17.5269	-0.297867	0
0.9227	2.91505	-2.10826	17.5269	-2.73892	0
0.9233	5.96024	-1.18589	17.5269	-2.73892	0
0.9240	6.5849	-6.07002	17.5269	-0.602999	0
0.9247	2.0041	-6.07002	17.5269	-0.908132	0
0.9253	-2.5767	-6.07002	17.5269	-2.73892	0
0.9260	-2.88903	-6.07002	17.5269	-2.12866	0
0.9267	-1.97807	-6.07002	17.5269	0.61753	0
0.9273	0.182191	-6.07002	17.5269	2.14319	0
0.9280	2.31643	-6.07002	17.5269	1.53293	0
0.9287	1.09315	-6.07002	17.5269	2.14319	0
0.9293	-2.26437	-6.07002	17.5269	3.05859	0
0.9300	-1.97807	-6.07002	17.5269	2.44832	0
0.9307	-0.442464	-6.07002	17.5269	0.61753	0
0.9313	0.182191	-6.07002	17.5269	0.00726505	0
0.9320	3.22738	-6.07002	17.5269	-0.602999	0
0.9327	3.82601	-6.07002	17.5269	-0.908132	0
0.9333	-0.754791	-6.07002	17.5269	-0.602999	0
0.9340	-1.66575	-6.07002	17.5269	0.00726505	0
0.9347	3.22738	-6.07002	17.5269	0.922662	0
0.9353	5.96024	-6.07002	17.5269	0.922662	0
0.9360	3.51368	-6.07002	17.5269	-0.297867	0
0.9367	0.182191	-6.07002	17.5269	-1.5184	0
0.9373	-2.26437	-6.07002	17.5269	-3.34919	0
0.9380	-1.04109	-6.07002	17.5269	-5.17998	0
0.9387	0.182191	-6.07002	17.5269	-5.17998	0
0.9393	-1.35342	-6.07002	17.5269	-2.43379	0
0.9400	-1.97807	-6.07002	17.5269	-2.43379	0
0.9407	0.182191	-6.07002	17.5269	-4.87485	0
0.9413	0.468491	-6.07002	17.5269	-3.95945	0
0.9420	-0.754791	-6.07002	17.5269	-0.602999	0
0.9427	-0.442464	-6.07002	17.5269	0.61753	0
0.9433	2.91505	-6.07002	17.5269	-1.5184	0
0.9440	5.67394	-6.07002	17.5269	-4.26459	0
0.9447	6.8712	-6.07002	17.5269	-4.87485	0
0.9453	6.27257	-6.07002	17.5269	-2.12866	0
0.9460	2.91505	-6.07002	17.5269	-0.602999	0
0.9467	-0.442464	-6.07002	17.5269	-2.43379	0
0.9473	3.22738	-6.07002	17.5269	-2.12866	0
0.9480	6.8712	-6.07002	17.5269	-0.602999	0
0.9487	3.22738	-6.07002	17.5269	-2.73892	0
0.9493	0.182191	-6.07002	17.5269	-3.95945	0
0.9500	2.31643	-6.07002	17.5269	-0.908132	0
0.9507	2.0041	-6.07002	17.5269	-0.602999	0
0.9513	-0.754791	-6.07002	17.5269	-2.43379	0
0.9520	1.09315	-6.07002	17.5269	-1.21326	0
0.9527	3.82601	-6.07002	17.5269	0.00726505	0
0.9533	3.22738	-6.07002	17.5269	-2.43379	0
0.9540	2.60273	-6.07002	17.5269	-2.73892	0
0.9547	0.780818	-6.07002	17.5269	-1.21326	0
0.9553	0.182191	-6.07002	17.5269	-1.5184	0
0.9560	4.73696	-6.07002	17.5269	-0.602999	0
0.9567	7.80818	-6.07002	17.5269	1.22779	0
0.9573	4.73696	-6.07002	17.5269	-1.5184	0
0.9580	3.22738	-6.07002	17.5269	-4.26459	0
0.9587	5.96024	-6.07002	17.5269	-2.43379	0
0.9593	7.49585	-6.07002	17.5269	1.22779	0
0.9600	5.67394	0.948715	17.5269	0.922662	0
0.9607	2.31643	-2.10826	17.5269	-1.5184	0
0.9613	1.69177	-0.272316	17.5269	-1.5184	0
0.9620	3.22738	1.86229	17.5269	1.22779	0
0.9627	2.60273	0.0351376	17.5269	1.53293	0
0.9633	2.31643	-0.272316	17.5269	-0.908132	0
0.9640	3.22738	-0.272316	17.5269	-2.43379	0
0.9647	1.37945	-3.02183	17.5269	-1.21326	0
0.9653	-0.442464	-3.93541	17.5269	0.312397	0
0.9660	-0.442464	-1.8008	17.5269	0.61753	0
0.9667	-0.442464	-2.10826	17.5269	-1.21326	0
0.9673	1.09315	-2.10826	17.5269	-1.82353	0
0.9680	4.73696	0.333807	17.5269	0.00726505	0
0.9687	4.13834	-0.57977	17.5269	0.922662	0
0.9693	1.37945	-2.10826	17.5269	0.922662	0
0.9700	1.69177	-1.8008	17.5269	0.922662	0
0.9707	2.31643	-2.10826	17.5269	-0.602999	0
0.9713	3.22738	0.641261	17.5269	-2.73892	0
0.9720	5.96024	3.39078	17.5269	-1.82353	0
0.9727	5.96024	0.948715	17.5269	-1.5184	0
0.9733	2.31643	-0.57977	17.5269	-2.73892	0
0.9740	2.0041	0.0351376	17.5269	-0.908132	0
0.9747	3.51368	-2.40692	17.5269	1.22779	0
0.9753	4.13834	-3.02183	17.5269	-1.5184	0
0.9760	2.91505	0.333807	17.5269	-4.26459	0
0.9767	-0.130136	-0.887224	17.5269	-0.908132	0
0.9773	-1.35342	-2.10826	17.5269	1.53293	0
0.9780	-0.442464	1.25617	17.5269	0.312397	0
0.9787	-0.442464	-0.57977	17.5269	1.22779	0
0.9793	1.69177	-3.93541	17.5269	1.22779	0
0.9800	5.04929	-0.272316	17.5269	-0.602999	0
0.9807	5.04929	2.16975	17.5269	0.00726505	0
0.9813	2.60273	-2.40692	17.5269	1.83806	0
0.9820	1.37945	-4.84899	17.5269	-0.602999	0
0.9827	1.37945	-1.18589	17.5269	-1.5184	0
0.9833	3.22738	0.948715	17.5269	1.22779	0
0.9840	5.67394	0.641261	17.5269	0.312397	0
0.9847	3.51368	-0.57977	17.5269	-2.43379	0
0.9853	0.468491	-2.71438	17.5269	-0.297867	0
0.9860	-0.442464	-4.84899	17.5269	1.22779	0
0.9867	-0.442464	-3.32929	17.5269	-1.21326	0
0.9873	-0.442464	0.641261	17.5269	-2.43379	0
0.9880	-0.442464	1.55484	17.5269	-1.82353	0
0.9887	-3.17533	0.641261	17.5269	-1.21326	0
0.9893	-4.11231	1.55484	17.5269	-0.297867	0
0.9900	-2.26437	1.55484	17.5269	0.922662	0
0.9907	-1.35342	0.333807	17.5269	0.922662	0
0.9913	-1.35342	2.46842	17.5269	-0.602999	0
0.9920	0.780818	4.30435	17.5269	-1.82353	0
0.9927	1.37945	3.39078	17.5269	-1.21326	0
0.9933	-1.35342	0.948715	17.5269	-1.82353	0
0.9940	-4.11231	-1.18589	17.5269	-2.73892	0
0.9947	-1.97807	-0.57977	17.5269	0.312397	0
0.9953	1.69177	3.68945	17.5269	2.14319	0
0.9960	0.780818	0.641261	17.5269	-0.602999	0
0.9967	-2.26437	0.641261	17.5269	-2.73892	0
0.9973	-1.97807	0.641261	17.5269	-3.95945	0
0.9980	-1.04109	0.641261	17.5269	-5.48512	0
0.9987	-2.26437	0.641261	17.5269	-4.87485	0
0.9993	-1.69177	0.975068	2.859	-2.73166	0
1.0000	-1.09315	0.975068	2.859	-2.42653	0
1.0007	-3.22738	0.975068	2.859	-2.42653	0
1.0013	-3.22738	0.975068	2.859	-1.81626	0
1.0020	-1.69177	0.975068	2.859	-3.03679	0
1.0027	-2.0041	0.975068	2.859	-4.25732	0
1.0033	-0.780818	0.975068	2.859	-3.34192	0
1.0040	1.66575	0.975068	2.859	-1.206	0
1.0047	2.5767	0.975068	2.859	-0.290602	0
1.0053	2.88903	0.975068	2.859	0.319662	0
1.0060	2.26437	0.975068	2.859	0.624795	0
1.0067	-0.468491	0.975068	2.859	-0.900867	0
1.0073	0.130136	0.975068	2.859	-2.1214	0
1.0080	1.66575	0.975068	2.859	0.319662	0
1.0087	-1.40547	0.975068	2.859	1.23506	0
1.0093	-3.82601	0.975068	2.859	-1.51113	0
1.0100	-2.31643	0.975068	2.859	-1.51113	0
1.0107	-3.82601	0.975068	2.859	0.319662	0
1.0113	-6.27257	0.975068	2.859	-0.595734	0
1.0120	-5.04929	0.975068	2.859	-0.900867	0
1.0127	-2.62875	0.975068	2.859	-1.206	0
1.0133	-0.780818	0.975068	2.859	-3.34192	0
1.0140	-1.09315	0.975068	2.859	-3.03679	0
1.0147	-3.53971	0.975068	2.859	-1.206	0
1.0153	-3.22738	0.975068	2.859	-1.51113	0
1.0160	1.35342	0.975068	2.859	-0.900867	0
1.0167	2.26437	0.975068	2.859	1.23506	0
1.0173	-2.62875	0.975068	2.859	2.15046	0
1.0180	-4.76299	0.975068	2.859	2.15046	0
1.0187	-2.62875	0.975068	2.859	2.15046	0
1.0193	-0.182191	0.975068	2.859	2.15046	0
1.0200	-0.182191	0.975068	2.859	0.929927	0
1.0207	-0.182191	0.975068	2.859	-1.81626	0
1.0213	-0.182191	0.975068	2.859	-1.51113	0
1.0220	-0.182191	0.975068	2.859	1.23506	0
1.0227	-0.182191	0.975068	2.859	0.929927	0
1.0233	-0.182191	0.975068	2.859	0.624795	0
1.0240	-0.182191	0.975068	2.859	3.98125	0
1.0247	-0.182191	0.975068	2.859	4.59151	0
1.0253	-0.182191	0.975068	2.859	1.23506	0
1.0260	-0.182191	0.975068	2.859	0.929927	0
1.0267	-0.182191	0.975068	2.859	2.15046	0
1.0273	-0.182191	0.975068	2.859	2.76072	0
1.0280	-0.182191	0.975068	2.859	4.59151	0
1.0287	-0.182191	0.975068	2.859	4.89665	0
1.0293	-0.182191	0.975068	2.859	3.06585	0
1.0300	-0.182191	0.975068	2.859	3.06585	0
1.0307	-0.182191	0.975068	2.859	2.15046	0
1.0313	-0.182191	0.975068	2.859	-1.51113	0
1.0320	0.442464	2.49477	2.859	-2.42653	0
1.0327	-2.0041	0.0614908	2.859	0.319662	0
1.0333	-2.91505	-4.82263	2.859	0.319662	0
1.0340	-3.82601	-4.82263	2.859	-1.81626	0
1.0347	-5.67394	-2.99548	2.859	-1.51113	0
1.0353	-5.36162	-2.68803	2.859	2.15046	0
1.0360	-2.91505	-1.46699	2.859	2.45559	0
1.0367	-3.22738	0.36016	2.859	0.0145301	0
1.0373	-3.53971	-0.553417	2.859	0.0145301	0
1.0380	-2.0041	-0.553417	2.859	1.23506	0
1.0387	-2.91505	2.1961	2.859	0.319662	0
1.0393	-2.0041	3.10968	2.859	-1.206	0
1.0400	1.95205	3.7158	2.859	-0.595734	0
1.0407	2.26437	5.24429	2.859	-0.595734	0
1.0413	-0.182191	1.88865	2.859	-0.595734	0
1.0420	1.35342	-3.6016	2.859	0.319662	0
1.0427	2.5767	-1.77445	2.859	2.45559	0
1.0433	0.442464	3.41713	2.859	3.06585	0
1.0440	0.442464	3.41713	2.859	0.624795	0
1.0447	0.442464	3.41713	2.859	-1.51113	0
1.0453	0.442464	3.41713	2.859	1.23506	0
1.0460	0.442464	3.41713	2.859	3.37098	0
1.0467	0.442464	3.41713	2.859	1.54019	0
1.0473	0.442464	3.41713	2.859	0.929927	0
1.0480	0.442464	3.41713	2.859	2.15046	0
1.0487	0.442464	3.41713	2.859	0.929927	0
1.0493	0.442464	3.41713	2.859	-0.595734	0
1.0500	0.442464	3.41713	2.859	0.319662	0
1.0507	0.442464	3.41713	2.859	-0.290602	0
1.0513	0.442464	3.41713	2.859	-0.595734	0
1.0520	0.442464	3.41713	2.859	0.624795	0
1.0527	0.442464	3.41713	2.859	-0.900867	0
1.0533	0.442464	3.41713	2.859	-2.42653	0
1.0540	0.442464	3.41713	2.859	0.929927	0
1.0547	0.442464	3.41713	2.859	3.06585	0
1.0553	0.442464	3.41713	2.859	-0.595734	0
1.0560	0.442464	3.41713	2.859	-1.51113	0
1.0567	0.442464	3.41713	2.859	0.624795	0
1.0573	0.442464	3.41713	2.859	0.319662	0
1.0580	0.442464	3.41713	2.859	-1.206	0
1.0587	0.442464	3.41713	2.859	-0.900867	0
1.0593	0.442464	3.41713	2.859	-1.51113	0
1.0600	0.442464	3.41713	2.859	-0.290602	0
1.0607	0.442464	3.41713	2.859	2.15046	0
1.0613	0.442464	3.41713	2.859	1.23506	0
1.0620	0.442464	3.41713	2.859	-0.595734	0
1.0627	0.442464	3.41713	2.859	1.23506	0
1.0633	0.442464	3.41713	2.859	2.45559	0
1.0640	0.442464	3.41713	2.859	0.929927	0
1.0647	0.442464	3.41713	2.859	-1.51113	0
1.0653	0.442464	3.41713	2.859	-1.206	0
1.0660	0.442464	3.41713	2.859	1.84532	0
1.0667	0.442464	3.41713	2.859	2.45559	0
1.0673	0.442464	3.41713	2.859	1.54019	0
1.0680	7.4438	4.33071	2.859	2.15046	0
1.0687	5.30956	0.667614	2.859	1.23506	0
1.0693	0.442464	-2.0819	2.859	-0.900867	0
1.0700	-0.468491	-1.77445	2.859	0.319662	0
1.0707	0.442464	0.0614908	2.859	1.54019	0
1.0713	0.442464	0.667614	2.859	-0.595734	0
1.0720	1.04109	0.0614908	2.859	-1.81626	0
1.0727	-0.182191	0.975068	2.859	-1.51113	0
1.0733	-2.0041	0.975068	2.859	0.319662	0
1.0740	-1.09315	-2.38057	2.859	3.06585	0
1.0747	1.35342	-2.99548	2.859	1.84532	0
1.0753	1.66575	0.667614	2.859	-1.206	0
1.0760	2.5767	3.10968	2.859	-1.206	0
1.0767	3.48765	2.80222	2.859	-2.42653	0
1.0773	2.5767	0.36016	2.859	-4.56245	0
1.0780	1.66575	-1.77445	2.859	-3.34192	0
1.0787	2.26437	0.0614908	2.859	-1.51113	0
1.0793	5.30956	3.41713	2.859	-2.73166	0
1.0800	5.30956	3.41713	2.859	-3.03679	0
1.0807	5.30956	3.41713	2.859	-1.51113	0
1.0813	5.30956	3.41713	2.859	0.319662	0
1.0820	5.30956	3.41713	2.859	2.15046	0
1.0827	5.30956	3.41713	2.859	1.84532	0
1.0833	5.30956	3.41713	2.859	0.0145301	0
1.0840	5.30956	3.41713	2.859	0.319662	0
1.0847	5.30956	3.41713	2.859	1.23506	0
1.0853	5.30956	3.41713	2.859	0.319662	0
1.0860	5.30956	3.41713	2.859	-0.595734	0
1.0867	5.30956	3.41713	2.859	-0.595734	0
1.0873	5.30956	3.41713	2.859	0.929927	0
1.0880	5.30956	3.41713	2.859	3.37098	0
1.0887	5.30956	3.41713	2.859	2.15046	0
1.0893	5.30956	3.41713	2.859	-0.290602	0
1.0900	5.30956	3.41713	2.859	0.319662	0
1.0907	5.30956	3.41713	2.859	0.319662	0
1.0913	5.30956	3.41713	2.859	-1.206	0
1.0920	-2.0041	0.36016	2.859	1.54019	0
1.0927	-2.62875	-2.68803	2.859	3.06585	0
1.0933	-1.09315	-0.860871	2.859	-1.51113	0
1.0940	-2.31643	-1.77445	2.859	-1.51113	0
1.0947	-4.76299	-2.38057	2.859	1.54019	0
1.0953	-4.45066	1.58119	2.859	0.319662	0
1.0960	-5.36162	3.10968	2.859	0.624795	0
1.0967	-6.5849	0.975068	2.859	4.28638	0
1.0973	-5.67394	1.88865	2.859	1.84532	0
1.0980	-6.27257	3.7158	2.859	-2.1214	0
1.0987	-8.12051	3.41713	2.859	-0.595734	0
1.0993	-6.27257	4.33071	2.859	-0.290602	0
1.1000	-3.22738	5.24429	2.859	-0.595734	0
1.1007	-2.62875	2.49477	2.859	1.54019	0
1.1013	-4.13834	-0.553417	2.859	1.54019	0
1.1020	-6.5849	-1.77445	2.859	-0.595734	0
1.1027	-6.5849	-0.245963	2.859	-0.290602	0
1.1033	-2.0041	4.33071	2.859	-0.290602	0
1.1040	1.04109	4.63816	2.859	0.319662	0
1.1047	-2.0041	-2.38057	2.859	2.15046	0
1.1053	-6.89723	-5.745	2.859	0.929927	0
1.1060	-8.71913	0.0614908	2.859	-2.42653	0
1.1067	-6.5849	3.7158	2.859	-2.1214	0
1.1073	-3.82601	0.667614	2.859	0.0145301	0
1.1080	-4.76299	-1.77445	2.859	0.929927	0
1.1087	-5.96024	-0.860871	2.859	0.624795	0
1.1093	-4.13834	0.0614908	2.859	0.624795	0
1.1100	-3.82601	-0.245963	2.859	1.84532	0
1.1107	-7.18353	0.0614908	2.859	2.45559	0
1.1113	-7.49585	2.80222	2.859	1.23506	0
1.1120	-3.82601	4.93683	2.859	0.0145301	0
1.1127	-0.182191	4.33071	2.859	-0.290602	0
1.1133	-0.182191	2.1961	2.859	0.319662	0
1.1140	-2.91505	0.0614908	2.859	1.54019	0
1.1147	-3.22738	-0.860871	2.859	3.67612	0
1.1153	-0.182191	0.667614	2.859	4.59151	0
1.1160	0.130136	-0.245963	2.859	2.45559	0
1.1167	-3.82601	-5.43754	2.859	0.319662	0
1.1173	-5.67394	-5.13009	2.859	0.319662	0
1.1180	-4.45066	0.36016	2.859	0.319662	0
1.1187	-4.13834	0.975068	2.859	0.929927	0
1.1193	-4.13834	-1.15954	2.859	2.15046	0
1.1200	-2.62875	0.0614908	2.859	-0.290602	0
1.1207	-1.40547	-0.245963	2.859	-4.25732	0
1.1213	-2.0041	-1.46699	2.859	-1.51113	0
1.1220	-3.82601	-0.553417	2.859	4.28638	0
1.1227	-3.82601	-0.860871	2.859	3.67612	0
1.1233	-0.468491	0.0614908	2.859	0.319662	0
1.1240	3.48765	4.02325	2.859	1.23506	0
1.1247	2.5767	3.10968	2.859	3.67612	0
1.1253	-2.0041	-1.15954	2.859	3.06585	0
1.1260	-3.82601	-0.245963	2.859	2.15046	0
1.1267	-1.40547	2.80222	2.859	2.45559	0
1.1273	1.66575	2.80222	2.859	2.15046	0
1.1280	1.66575	4.33071	2.859	-0.900867	0
1.1287	0.442464	4.33071	2.859	-0.900867	0
1.1293	0.130136	4.33071	2.859	0.319662	0
1.1300	-0.182191	4.33071	2.859	-1.51113	0
1.1307	-3.22738	4.33071	2.859	-2.42653	0
1.1313	-4.13834	4.33071	2.859	0.0145301	0
1.1320	-0.780818	4.33071	2.859	0.319662	0
1.1327	1.04109	4.33071	2.859	-2.1214	0
1.1333	-0.780818	4.33071	2.859	-2.42653	0
1.1340	-0.182191	4.33071	2.859	-0.595734	0
1.1347	-0.182191	4.33071	2.859	0.319662	0
1.1353	-2.91505	4.33071	2.859	0.624795	0
1.1360	-2.0041	4.33071	2.859	0.0145301	0
1.1367	1.95205	4.33071	2.859	-1.51113	0
1.1373	0.728764	4.33071	2.859	-2.42653	0
1.1380	-3.53971	4.33071	2.859	-1.81626	0
1.1387	-1.09315	4.33071	2.859	-0.595734	0
1.1393	3.79998	4.33071	2.859	-1.81626	0
1.1400	3.79998	4.33071	2.859	-3.34192	0
1.1407	3.79998	4.33071	2.859	-1.206	0
1.1413	3.79998	4.33071	2.859	0.929927	0
1.1420	3.79998	4.33071	2.859	-0.900867	0
1.1427	3.79998	4.33071	2.859	-0.595734	0
1.1433	3.79998	4.33071	2.859	3.37098	0
1.1440	3.79998	4.33071	2.859	3.37098	0
1.1447	3.79998	4.33071	2.859	-0.290602	0
1.1453	3.79998	4.33071	2.859	0.0145301	0
1.1460	3.79998	4.33071	2.859	2.15046	0
1.1467	3.79998	4.33071	2.859	0.319662	0
1.1473	3.79998	4.33071	2.859	-1.81626	0
1.1480	3.79998	4.33071	2.859	-0.595734	0
1.1487	3.79998	4.33071	2.859	0.929927	0
1.1493	3.79998	4.33071	2.859	0.319662	0
1.1500	3.79998	4.33071	2.859	-0.900867	0
1.1507	3.79998	4.33071	2.859	-0.595734	0
1.1513	3.79998	4.33071	2.859	2.45559	0
1.1520	0.728764	3.7158	2.859	3.98125	0
1.1527	-0.182191	1.28252	2.859	0.319662	0
1.1533	-1.09315	-0.860871	2.859	-3.34192	0
1.1540	-2.0041	-0.860871	2.859	-2.1214	0
1.1547	-2.91505	-2.68803	2.859	-2.42653	0
1.1553	-0.182191	-3.30293	2.859	-6.08811	0
1.1560	2.5767	-0.553417	2.859	-5.47785	0
1.1567	-0.182191	0.975068	2.859	-2.1214	0
1.1573	-2.91505	0.975068	2.859	-2.42653	0
1.1580	1.04109	1.88865	2.859	-4.86759	0
1.1587	3.48765	1.28252	2.859	-3.95219	0
1.1593	0.442464	0.0614908	2.859	-1.51113	0
1.1600	1.66575	0.667614	2.859	-2.42653	0
1.1607	6.24654	0.975068	2.859	-5.17272	0
1.1613	3.79998	-0.553417	2.859	-5.17272	0
1.1620	-1.09315	-0.860871	2.859	-2.42653	0
1.1627	1.95205	-0.245963	2.859	-0.290602	0
1.1633	6.24654	2.80222	2.859	-0.595734	0
1.1640	6.24654	2.80222	2.859	-1.51113	0
1.1647	6.24654	2.80222	2.859	-0.900867	0
1.1653	6.24654	2.80222	2.859	-0.290602	0
1.1660	6.24654	2.80222	2.859	-0.595734	0
1.1667	6.24654	2.80222	2.859	-2.42653	0
1.1673	6.24654	2.80222	2.859	-3.03679	0
1.1680	6.24654	2.80222	2.859	-0.900867	0
1.1687	6.24654	2.80222	2.859	0.319662	0
1.1693	6.24654	2.80222	2.859	-1.206	0
1.1700	6.24654	2.80222	2.859	-2.73166	0
1.1707	6.24654	2.80222	2.859	-3.03679	0
1.1713	6.24654	2.80222	2.859	-1.81626	0
1.1720	6.24654	2.80222	2.859	-0.595734	0
1.1727	6.24654	2.80222	2.859	-0.595734	0
1.1733	6.24654	2.80222	2.859	-2.1214	0
1.1740	6.24654	2.80222	2.859	-2.1214	0
1.1747	6.24654	2.80222	2.859	-0.290602	0
1.1753	6.24654	2.80222	2.859	0.624795	0
1.1760	5.30956	2.80222	2.859	1.23506	0
1.1767	1.95205	1.28252	2.859	2.15046	0
1.1773	-1.09315	0.975068	2.859	1.54019	0
1.1780	0.728764	-0.860871	2.859	0.0145301	0
1.1787	2.26437	-1.46699	2.859	0.319662	0
1.1793	0.728764	0.975068	2.859	1.54019	0
1.1800	-0.468491	1.58119	2.859	1.84532	0
1.1807	-1.09315	1.88865	2.859	1.23506	0
1.1813	-2.31643	3.7158	2.859	2.15046	0
1.1820	-2.91505	0.975068	2.859	2.76072	0
1.1827	-2.0041	-2.38057	2.859	2.15046	0
1.1833	0.442464	1.28252	2.859	2.15046	0
1.1840	1.35342	4.63816	2.859	1.54019	0
1.1847	0.442464	1.88865	2.859	0.319662	0
1.1853	0.130136	0.0614908	2.859	-0.595734	0
1.1860	-2.0041	-1.77445	2.859	-1.51113	0
1.1867	-6.5849	-2.99548	2.859	-2.1214	0
1.1873	-5.36162	0.0614908	2.859	-1.206	0
1.1880	-0.182191	3.10968	2.859	0.319662	0
1.1887	-2.31643	0.975068	2.859	0.0145301	0
1.1893	-8.12051	-1.77445	2.859	-1.81626	0
1.1900	-6.5849	-1.46699	2.859	-2.42653	0
1.1907	-2.91505	-0.245963	2.859	-0.595734	0
1.1913	-4.45066	0.667614	2.859	0.319662	0
1.1920	-7.49585	1.28252	2.859	0.0145301	0
1.1927	-7.80818	0.975068	2.859	-1.51113	0
1.1933	-4.76299	0.975068	2.859	-3.95219	0
1.1940	-2.91505	1.28252	2.859	-4.25732	0
1.1947	-5.67394	0.36016	2.859	-1.206	0
1.1953	-6.89723	0.667614	2.859	-0.900867	0
1.1960	-2.0041	0.975068	2.859	-3.34192	0
1.1967	0.442464	0.975068	2.859	-0.595734	0
1.1973	-3.53971	0.667614	2.859	2.76072	0
1.1980	-6.5849	-1.77445	2.859	-0.290602	0
1.1987	-3.82601	-2.68803	2.859	-3.34192	0
1.1993	0.442464	1.58119	2.859	-3.34192	0
1.2000	-0.780818	2.1961	2.859	-2.42653	0
1.2007	-5.67394	-3.6016	2.859	0.0145301	0
1.2013	-7.18353	-4.82263	2.859	2.76072	0
1.2020	-6.5849	-0.860871	2.859	0.929927	0
1.2027	-7.18353	-0.245963	2.859	-2.1214	0
1.2033	-7.18353	-0.860871	2.859	-0.900867	0
1.2040	-5.96024	0.667614	2.859	0.319662	0
1.2047	-6.5849	1.58119	2.859	-0.900867	0
1.2053	-5.67394	2.80222	2.859	-0.595734	0
1.2060	-2.31643	3.10968	2.859	0.624795	0
1.2067	-2.91505	0.975068	2.859	-1.51113	0
1.2073	-4.13834	0.975068	2.859	-3.95219	0
1.2080	-0.182191	6.15786	2.859	-1.51113	0
1.2087	2.5767	9.82096	2.859	1.23506	0
1.2093	0.442464	6.46532	2.859	1.84532	0
1.2100	-2.0041	2.49477	2.859	3.06585	0
1.2107	-1.40547	4.63816	2.859	3.37098	0
1.2113	1.35342	6.77277	2.859	2.15046	0
1.2120	2.5767	3.41713	2.859	3.06585	0
1.2127	-0.182191	-0.860871	2.859	1.84532	0
1.2133	-1.09315	-2.68803	2.859	-2.42653	0
1.2140	1.04109	-3.6016	2.859	-1.206	0
1.2147	0.728764	-2.38057	2.859	1.23506	0
1.2153	-0.468491	0.975068	2.859	-0.595734	0
1.2160	0.728764	-0.245963	2.859	-0.595734	0
1.2167	-0.182191	-3.6016	2.859	1.23506	0
1.2173	-1.09315	-2.68803	2.859	-0.290602	0
1.2180	2.26437	-1.46699	2.859	-1.51113	0
1.2187	2.5767	-3.6016	2.859	0.319662	0
1.2193	0.728764	-3.30293	2.859	1.54019	0
1.2200	3.79998	-0.245963	2.859	0.929927	0
1.2207	5.62189	1.58119	2.859	0.319662	0
1.2213	2.5767	0.975068	2.859	-0.290602	0
1.2220	0.728764	-2.0819	2.859	0.624795	0
1.2227	0.728764	-3.90906	2.859	1.23506	0
1.2233	3.48765	-0.860871	2.859	0.929927	0
1.2240	6.24654	2.49477	2.859	1.84532	0
1.2247	1.66575	0.667614	2.859	3.06585	0
1.2253	-3.82601	-1.77445	2.859	2.15046	0
1.2260	-1.69177	-2.68803	2.859	1.54019	0
1.2267	0.728764	-3.6016	2.859	3.06585	0
1.2273	0.130136	-2.38057	2.859	3.67612	0
1.2280	1.66575	-0.553417	2.859	3.06585	0
1.2287	2.26437	-1.15954	2.859	3.06585	0
1.2293	0.728764	-0.860871	2.859	3.06585	0
1.2300	-0.468491	0.667614	2.859	1.54019	0
1.2307	-2.0041	0.975068	2.859	0.319662	0
1.2313	-1.40547	1.58119	2.859	1.84532	0
1.2320	4.08628	3.7158	2.859	4.59151	0
1.2327	5.93422	2.80222	2.859	5.20178	0
1.2333	1.66575	-0.553417	2.859	3.37098	0
1.2340	0.728764	-1.77445	2.859	0.319662	0
1.2347	3.48765	-0.245963	2.859	-0.900867	0
1.2353	3.79998	1.58119	2.859	-0.595734	0
1.2360	2.5767	0.36016	2.859	0.0145301	0
1.2367	0.728764	-0.553417	2.859	-0.900867	0
1.2373	-2.0041	0.975068	2.859	-0.595734	0
1.2380	-2.62875	-0.553417	2.859	0.929927	0
1.2387	0.728764	-2.0819	2.859	0.624795	0
1.2393	1.66575	0.0614908	2.859	-1.51113	0
1.2400	-2.31643	0.36016	2.859	-1.51113	0
1.2407	-2.62875	-1.77445	2.859	0.929927	0
1.2413	1.04109	0.0614908	2.859	1.23506	0
1.2420	0.130136	-0.553417	2.859	-0.595734	0
1.2427	-3.22738	-4.52396	2.859	0.319662	0
1.2433	-1.40547	-1.77445	2.859	1.84532	0
1.2440	2.88903	2.80222	2.859	1.23506	0
1.2447	4.08628	0.975068	2.859	1.23506	0
1.2453	1.35342	-2.38057	2.859	2.45559	0
1.2460	-2.31643	-3.30293	2.859	1.23506	0
1.2467	-1.69177	-0.860871	2.859	0.0145301	0
1.2473	2.26437	3.10968	2.859	1.23506	0
1.2480	1.66575	1.88865	2.859	2.15046	0
1.2487	-1.69177	-1.77445	2.859	1.23506	0
1.2493	-2.0041	0.0614908	2.859	0.929927	0
1.2500	-1.69177	0.0614908	2.859	2.15046	0
1.2507	-2.31643	-3.90906	2.859	3.06585	0
1.2513	-2.0041	-2.0819	2.859	3.98125	0
1.2520	-4.13834	0.36016	2.859	2.76072	0
1.2527	-6.27257	-0.553417	2.859	-1.206	0
1.2533	-4.13834	1.28252	2.859	-2.42653	0
1.2540	-3.53971	3.41713	2.859	-0.900867	0
1.2547	-4.76299	0.975068	2.859	-2.1214	0
1.2553	-2.31643	0.36016	2.859	-3.64706	0
1.2560	-0.468491	3.41713	2.859	-1.51113	0
1.2567	-1.09315	3.7158	2.859	0.319662	0
1.2573	-1.09315	2.1961	2.859	-1.51113	0
1.2580	-2.0041	-0.245963	2.859	-3.34192	0
1.2587	-3.82601	-3.6016	2.859	-3.95219	0
1.2593	-1.09315	-1.77445	2.859	-5.17272	0
1.2600	1.35342	3.10968	2.859	-4.86759	0
1.2607	-1.09315	3.10968	2.859	-3.03679	0
1.2613	-2.91505	3.10968	2.859	0.0145301	0
1.2620	-2.62875	3.10968	2.859	1.23506	0
1.2627	-3.82601	3.10968	2.859	-0.290602	0
1.2633	-4.45066	3.10968	2.859	-1.206	0
1.2640	-3.82601	3.10968	2.859	0.624795	0
1.2647	-4.13834	3.10968	2.859	2.45559	0
1.2653	-3.53971	3.10968	2.859	2.15046	0
1.2660	-2.62875	3.10968	2.859	1.23506	0
1.2667	-2.62875	3.10968	2.859	1.54019	0
1.2673	0.130136	3.10968	2.859	1.23506	0
1.2680	4.71094	3.10968	2.859	1.23506	0
1.2687	5.02326	3.10968	2.859	1.84532	0
1.2693	1.95205	3.10968	2.859	1.54019	0
1.2700	0.442464	3.10968	2.859	-0.290602	0
1.2707	-0.780818	3.10968	2.859	-1.206	0
1.2713	-0.468491	3.10968	2.859	-0.900867	0
1.2720	2.26437	5.55174	2.859	-1.51113	0
1.2727	2.88903	4.63816	2.859	-1.51113	0
1.2733	-0.182191	0.975068	2.859	-1.206	0
1.2740	-1.69177	-0.245963	2.859	-1.81626	0
1.2747	-2.0041	1.88865	2.859	-1.51113	0
1.2753	-2.91505	1.88865	2.859	0.624795	0
1.2760	-2.0041	0.0614908	2.859	-0.900867	0
1.2767	-1.69177	0.0614908	2.859	-3.64706	0
1.2773	-2.62875	1.28252	2.859	-2.42653	0
1.2780	-1.40547	-1.46699	2.859	-1.51113	0
1.2787	0.130136	-4.52396	2.859	-4.56245	0
1.2793	0.728764	-0.860871	2.859	-4.25732	0
1.2800	2.26437	4.02325	2.859	-1.51113	0
1.2807	3.48765	4.33071	2.859	-1.81626	0
1.2813	3.48765	-0.245963	2.859	-3.95219	0
1.2820	3.17533	-3.30293	2.859	-3.95219	0
1.2827	3.17533	-0.860871	2.859	-1.81626	0
1.2833	5.02326	3.41713	2.859	0.0145301	0
1.2840	6.84517	3.7158	2.859	0.624795	0
1.2847	4.39861	1.28252	2.859	0.0145301	0
1.2853	1.95205	-0.553417	2.859	-0.595734	0
1.2860	2.5767	-0.860871	2.859	-1.51113	0
1.2867	1.04109	0.0614908	2.859	-1.51113	0
1.2873	0.442464	0.0614908	2.859	0.0145301	0
1.2880	3.17533	-0.860871	2.859	0.319662	0
1.2887	1.95205	0.36016	2.859	0.0145301	0
1.2893	0.728764	1.28252	2.859	2.15046	0
1.2900	4.39861	-1.15954	2.859	3.37098	0
1.2907	5.02326	-1.46699	2.859	0.929927	0
1.2913	4.08628	2.1961	2.859	-0.290602	0
1.2920	7.1575	4.93683	2.859	1.84532	0
1.2927	7.1575	4.63816	2.859	2.15046	0
1.2933	3.79998	1.28252	2.859	1.23506	0
1.2940	4.71094	-1.77445	2.859	2.45559	0
1.2947	3.17533	0.975068	2.859	2.15046	0
1.2953	-0.468491	5.55174	2.859	0.319662	0
1.2960	3.17533	3.10968	2.859	0.319662	0
1.2967	4.39861	-0.860871	2.859	1.84532	0
1.2973	-1.09315	0.975068	2.859	1.23506	0
1.2980	-0.468491	4.33071	2.859	0.929927	0
1.2987	3.17533	3.10968	2.859	2.45559	0
1.2993	-0.182191	1.28252	2.859	1.54019	0
1.3000	-1.69177	1.28252	2.859	0.0145301	0
1.3007	1.04109	2.1961	2.859	1.23506	0
1.3013	0.130136	1.88865	2.859	1.23506	0
1.3020	-0.182191	0.975068	2.859	-0.595734	0
1.3027	2.26437	0.667614	2.859	0.624795	0
1.3033	2.5767	2.80222	2.859	1.84532	0
1.3040	2.5767	4.63816	2.859	0.929927	0
1.3047	4.08628	4.93683	2.859	0.624795	0
1.3053	2.26437	2.49477	2.859	0.624795	0
1.3060	-0.780818	0.0614908	2.859	0.319662	0
1.3067	-0.182191	2.1961	2.859	1.84532	0
1.3073	1.35342	6.46532	2.859	2.76072	0
1.3080	1.35342	6.15786	2.859	2.15046	0
1.3087	-0.468491	2.1961	2.859	2.45559	0
1.3093	-2.91505	-0.553417	2.859	2.45559	0
1.3100	-3.82601	-1.77445	2.859	1.54019	0
1.3107	-2.91505	-0.860871	2.859	1.54019	0
1.3113	-2.62875	0.0614908	2.859	1.23506	0
1.3120	-2.31643	0.36016	2.859	0.0145301	0
1.3127	-2.0041	0.975068	2.859	-0.900867	0
1.3133	-0.780818	1.28252	2.859	-0.595734	0
1.3140	1.66575	-0.860871	2.859	-0.595734	0
1.3147	1.04109	-2.68803	2.859	-1.51113	0
1.3153	-0.468491	-3.30293	2.859	-2.1214	0
1.3160	1.04109	-0.860871	2.859	-1.81626	0
1.3167	2.26437	4.02325	2.859	-0.900867	0
1.3173	0.130136	4.02325	2.859	-0.595734	0
1.3180	0.130136	-1.15954	2.859	-0.595734	0
1.3187	1.04109	-0.553417	2.859	0.319662	0
1.3193	-0.182191	3.7158	2.859	0.624795	0
1.3200	-1.09315	0.975068	2.859	0.929927	0
1.3207	-1.09315	-2.38057	2.859	0.624795	0
1.3213	-2.0041	-0.860871	2.859	-0.595734	0
1.3220	-3.22738	0.0614908	2.859	-1.51113	0
1.3227	-4.13834	0.0614908	2.859	0.319662	0
1.3233	-4.45066	0.0614908	2.859	3.67612	0
1.3240	-3.22738	-0.860871	2.859	3.67612	0
1.3247	-2.0041	0.0614908	2.859	1.23506	0
1.3253	-1.40547	1.28252	2.859	0.319662	0
1.3260	-1.40547	-0.553417	2.859	0.929927	0
1.3267	-2.31643	-1.46699	2.859	-0.595734	0
1.3273	-1.09315	0.36016	2.859	-0.900867	0
1.3280	2.88903	0.975068	2.859	0.319662	0
1.3287	4.39861	-0.245963	2.859	-1.51113	0
1.3293	0.442464	-4.21651	2.859	-1.81626	0
1.3300	-2.91505	-7.2647	2.859	2.15046	0
1.3307	-2.91505	-4.52396	2.859	3.06585	0
1.3313	-1.09315	0.975068	2.859	-0.290602	0
1.3320	0.442464	0.975068	2.859	-0.900867	0
1.3327	-0.780818	-0.860871	2.859	-0.900867	0
[truncated: 56,464 more rows]
