# Supplementary material for: Identification of Haptic Based Guiding Using Hard Reins
Source: PLoS One. 2015 Jul 22;10(7):e0132020. doi: 10.1371/journal.pone.0132020 (PMC4511788; doi:10.1371/journal.pone.0132020)
Supplement: S3 File — (ZIP) [file pone.0132020.s003.zip › EMGData1/Subject7/T4/t4.txt]

0.0000	11.1415	6.19409	95.7806	6.73151	0
0.0007	11.1415	6.19409	51.8448	3.68011	0
0.0013	11.1415	6.19409	1.48935	3.37659	0
0.0020	11.1415	6.19409	5.75197	4.59607	0
0.0027	11.1415	6.19409	14.611	6.42799	0
0.0033	11.1415	6.19409	5.16137	6.73151	0
0.0040	11.1415	6.19409	10.0403	7.04044	0
0.0047	11.1415	6.19409	13.6866	7.95098	0
0.0053	11.1415	6.19409	9.73214	7.64747	0
0.0060	11.1415	6.19409	14.9192	7.04044	0
0.0067	11.1415	6.19409	9.11585	7.34395	0
0.0073	11.1415	6.19409	8.80771	7.34395	0
0.0080	11.1415	6.19409	52.7692	6.42799	0
0.0087	11.1415	6.19409	90.5936	6.42799	0
0.0093	11.1415	6.19409	61.9108	4.89958	0
0.0100	11.1415	6.19409	6.36826	4.29255	0
0.0107	11.1415	6.19409	-2.18267	5.20852	0
0.0113	11.1415	6.19409	50.0216	5.51203	0
0.0120	11.1415	6.19409	81.4521	4.89958	0
0.0127	11.1415	6.19409	31.9954	5.51203	0
0.0133	11.1415	6.19409	-20.7996	5.51203	0
0.0140	11.1415	6.19409	-14.6881	6.42799	0
0.0147	11.1415	6.19409	-5.52087	8.56343	0
0.0153	11.1415	6.19409	-11.0161	7.34395	0
0.0160	11.1415	6.19409	-4.00584	5.81554	0
0.0167	11.1415	6.19409	-6.75343	6.42799	0
0.0173	11.1415	6.19409	-12.5568	5.51203	0
0.0180	11.1415	6.19409	-4.00584	4.29255	0
0.0187	11.1415	6.19409	-11.6323	5.51203	0
0.0193	11.1415	6.19409	-11.3242	4.89958	0
0.0200	11.1415	6.19409	39.0313	3.68011	0
0.0207	11.1415	6.19409	74.1337	5.20852	0
0.0213	11.1415	6.19409	39.93	4.59607	0
0.0220	11.1415	6.19409	-12.2486	2.15712	0
0.0227	11.1415	6.19409	-18.3344	3.68011	0
0.0233	11.1415	6.19409	32.3035	7.04044	0
0.0240	46.5751	6.19409	67.7141	7.34395	0
0.0247	46.5751	6.19409	20.7225	5.51203	0
0.0253	48.4016	6.19409	-35.4363	3.68011	0
0.0260	45.6618	6.19409	-25.0622	3.98362	0
0.0267	44.3833	6.19409	-11.0161	5.51203	0
0.0273	46.8491	6.19409	-20.7996	4.59607	0
0.0280	45.0226	6.19409	-14.9962	1.84818	0
0.0287	41.9176	6.19409	-11.0161	3.37659	0
0.0293	43.1961	6.19409	-16.8194	5.51203	0
0.0300	44.3833	6.19409	-10.3998	3.37659	0
0.0307	42.8308	6.19409	-14.6881	0.0162597	0
0.0313	41.9176	6.19409	-14.6881	0.0162597	0
0.0320	40.0911	6.19409	29.864	1.84818	0
0.0327	37.3514	6.19409	63.7339	2.15712	0
0.0333	35.2509	6.19409	30.7885	1.84818	0
0.0340	33.6984	6.19409	-20.4914	0.628707	0
0.0347	31.598	6.19409	-22.3146	0.325193	0
0.0353	30.3195	6.19409	29.5559	1.54467	0
0.0360	30.3195	6.19409	57.9563	0.932221	0
0.0367	30.3195	6.19409	10.6566	-1.81024	0
0.0373	30.3195	6.19409	-38.8001	-2.72621	0
0.0380	30.3195	6.19409	-32.9968	-0.894282	0
0.0387	30.3195	6.19409	-27.1935	-1.81024	0
0.0393	30.3195	6.19409	-34.2037	-3.64217	0
0.0400	30.3195	6.19409	-24.754	-2.42269	0
0.0407	30.3195	6.19409	-24.1378	-1.20322	0
0.0413	30.3195	6.19409	-28.7342	-3.03514	0
0.0420	30.3195	6.19409	-16.8194	-3.64217	0
0.0427	30.3195	6.19409	-19.8751	-2.42269	0
0.0433	30.3195	6.19409	-20.1833	-3.33865	0
0.0440	30.3195	6.19409	25.9096	-5.7776	0
0.0447	30.3195	6.19409	58.5469	-6.39005	0
0.0453	30.3195	6.19409	25.2933	-6.69357	0
0.0460	30.3195	6.19409	-24.4459	-7.30601	0
0.0467	30.3195	6.19409	-25.9866	-6.08654	0
0.0473	30.3195	6.19409	24.677	-5.7776	0
0.0480	7.21457	6.19409	55.2087	-7.60953	0
0.0487	4.74883	6.19409	10.0403	-6.69357	0
0.0493	2.00912	6.19409	-41.5477	-6.08654	0
0.0500	0.182647	6.19409	-35.4363	-7.91846	0
0.0507	0.73059	6.19409	-26.5772	-6.69357	0
0.0513	2.28309	6.19409	-33.9212	-5.47409	0
0.0520	0.456618	6.19409	-25.9866	-9.13794	0
0.0527	-2.28309	6.19409	-22.9309	-10.3574	0
0.0533	-2.00912	6.19409	-26.5772	-6.69357	0
0.0540	-2.55706	6.19409	-17.7438	-8.829	0
0.0547	-4.74883	6.19409	-22.3146	-13.1053	0
0.0553	-5.93604	6.19409	-22.3146	-11.8858	0
0.0560	-4.10957	6.19409	25.2933	-10.9699	0
0.0567	-2.55706	6.19409	61.6026	-13.1053	0
0.0573	-4.74883	6.19409	31.7129	-10.9699	0
0.0580	-8.40178	6.19409	-18.9507	-7.30601	0
0.0587	-8.12781	6.19409	-28.4261	-8.829	0
0.0593	-6.57531	6.19409	19.1818	-10.9699	0
0.0600	-8.40178	6.19409	55.7993	-10.9699	0
0.0607	-9.95428	6.19409	13.9948	-12.4929	0
0.0613	-8.67575	6.19409	-38.8001	-13.4088	0
0.0620	-8.40178	6.19409	-31.4818	-13.7123	0
0.0627	-6.57531	6.19409	-24.1378	-14.6283	0
0.0633	-5.66207	6.19409	-36.0526	-15.2407	0
0.0640	-8.12781	6.19409	-25.0622	-13.4088	0
0.0647	-9.58899	6.19409	-18.3344	-11.2734	0
0.0653	-8.40178	6.19409	-24.1378	-10.6609	0
0.0660	-8.40178	6.19409	-13.7637	-11.2734	0
0.0667	-8.40178	6.19409	-16.5112	-13.7123	0
0.0673	-7.48854	6.19409	-22.3146	-14.9372	0
0.0680	-7.21457	6.19409	23.162	-13.1053	0
0.0687	-6.57531	6.19409	64.0421	-10.6609	0
0.0693	-6.57531	6.19409	30.4803	-10.6609	0
0.0700	-6.57531	6.19409	-24.754	-11.2734	0
0.0707	-4.74883	6.19409	-24.754	-10.6609	0
0.0713	-4.10957	6.19409	28.0409	-8.22198	0
0.0720	-6.57531	7.11056	58.5469	-7.30601	0
0.0727	-6.57531	-2.04626	15.5355	-9.13794	0
0.0733	-5.66207	-5.0959	-36.0526	-11.8858	0
0.0740	-6.57531	0.703156	-32.9968	-12.1893	0
0.0747	-6.57531	2.5282	-22.9309	-10.9699	0
0.0753	-3.83559	-1.43791	-27.5016	-10.0539	0
0.0760	-1.64383	-2.04626	-20.7996	-8.22198	0
0.0767	1.09588	-0.521441	-21.3902	-7.30601	0
0.0773	4.74883	-0.521441	-25.0622	-8.829	0
0.0780	6.21001	-1.73814	-14.9962	-10.6609	0
0.0787	6.21001	-2.96273	-20.4914	-11.2734	0
0.0793	7.21457	0.0869069	-22.6227	-11.5769	0
0.0800	8.12781	7.71891	23.7783	-10.3574	0
0.0807	8.67575	8.02704	60.9863	-8.52549	0
0.0813	10.8675	1.91985	31.9954	-10.0539	0
0.0820	13.2419	0.395031	-17.7438	-11.8858	0
0.0827	13.6072	2.5282	-21.6983	-10.3574	0
0.0833	13.8812	2.5282	31.0966	-9.44145	0
0.0840	14.7944	6.19409	65.5828	-10.6609	0
0.0847	14.5205	6.19409	17.9749	-11.5769	0
0.0853	14.7944	6.19409	-36.9513	-12.1893	0
0.0860	17.2602	6.19409	-28.1179	-13.4088	0
0.0867	19.7259	6.19409	-16.5112	-11.2734	0
0.0873	20.9131	6.19409	-25.0622	-9.13794	0
0.0880	21.5524	6.19409	-16.8194	-9.44145	0
0.0887	20.2739	6.19409	-13.1474	-9.44145	0
0.0893	21.8264	6.19409	-19.567	-9.13794	0
0.0900	24.2921	6.19409	-11.3242	-10.0539	0
0.0907	22.7396	6.19409	-14.3799	-10.6609	0
0.0913	21.8264	6.19409	-16.2031	-10.6609	0
0.0920	25.4793	6.19409	26.5258	-10.0539	0
0.0927	27.5798	6.19409	61.9108	-8.52549	0
0.0933	26.6665	6.19409	32.6116	-8.22198	0
0.0940	28.8583	6.19409	-16.8194	-9.44145	0
0.0947	31.2327	6.19409	-20.1833	-9.13794	0
0.0953	31.2327	6.19409	29.864	-9.44145	0
0.0960	31.2327	2.5282	60.7039	-11.2734	0
0.0967	31.2327	-4.17943	16.4342	-11.2734	0
0.0973	32.2373	-8.45367	-34.2037	-10.6609	0
0.0980	35.8902	-7.84532	-29.3248	-11.2734	0
0.0987	37.0774	-6.62072	-20.4914	-11.8858	0
0.0993	34.6117	-6.3205	-25.3703	-12.4929	0
0.1000	35.5249	-4.79568	-17.4357	-11.2734	0
0.1007	38.2646	-4.48756	-17.4357	-7.60953	0
0.1013	37.3514	-4.48756	-21.082	-6.39005	0
0.1020	38.2646	-3.87921	-9.80917	-9.74497	0
0.1027	41.0043	-4.17943	-16.8194	-11.2734	0
0.1033	39.1779	-2.96273	-19.2588	-10.6609	0
0.1040	37.7167	2.22798	29.2478	-11.5769	0
0.1047	40.7304	3.7528	65.5828	-12.4929	0
0.1053	40.7304	-2.96273	31.9954	-10.6609	0
0.1060	39.1779	-8.45367	-18.6426	-7.91846	0
0.1067	42.2829	-5.0959	-20.7996	-6.08654	0
0.1073	44.1093	1.61963	30.1722	-7.0025	0
0.1080	40.7304	1.61963	64.6584	-7.30601	0
0.1087	37.9907	1.61963	22.8538	-4.55813	0
0.1093	38.6299	1.61963	-30.2492	-3.33865	0
0.1100	40.0911	1.61963	-25.6785	-4.86164	0
0.1107	39.8171	1.61963	-12.2486	-3.03514	0
0.1113	37.3514	1.61963	-16.5112	0.0162597	0
0.1120	35.5249	1.61963	-10.7079	-2.72621	0
0.1127	36.1642	1.61963	-10.1173	-5.7776	0
0.1133	37.3514	1.61963	-13.7637	-4.86164	0
0.1140	38.9039	1.61963	-5.82901	-4.55813	0
0.1147	38.2646	1.61963	-12.2486	-6.08654	0
0.1153	36.1642	1.61963	-13.1474	-6.39005	0
0.1160	37.3514	1.61963	32.6116	-5.47409	0
0.1167	38.9039	1.61963	66.4815	-4.55813	0
0.1173	35.8902	1.61963	34.743	-4.25461	0
0.1180	34.0637	1.61963	-14.9962	-4.55813	0
0.1187	36.4382	1.61963	-18.9507	-3.33865	0
0.1193	38.9039	1.61963	29.864	-1.50673	0
0.1200	38.2646	1.61963	61.2945	-3.33865	0
0.1207	36.4382	1.61963	16.1261	-7.30601	0
0.1213	35.5249	1.61963	-34.5118	-7.30601	0
0.1220	36.1642	1.61963	-26.5772	-3.9511	0
0.1227	35.5249	1.61963	-18.6426	-3.33865	0
0.1233	32.7852	1.61963	-28.1179	-3.9511	0
0.1240	31.2327	1.61963	-19.567	-3.03514	0
0.1247	31.598	1.61963	-17.1275	-0.590768	0
0.1253	32.7852	1.61963	-22.3146	0.0162597	0
0.1260	33.4245	1.61963	-11.3242	-1.81024	0
0.1267	31.872	1.61963	-16.2031	-3.64217	0
0.1273	32.5112	1.61963	-21.082	-3.03514	0
0.1280	33.1505	1.61963	25.2933	-1.81024	0
0.1287	28.8583	1.61963	63.7339	-0.590768	0
0.1293	23.3789	1.61963	33.8442	0.0162597	0
0.1300	23.0136	1.61963	-16.5112	0.0162597	0
0.1307	23.9268	1.61963	-21.3902	0.0162597	0
0.1313	24.2921	1.61963	27.1165	1.84818	0
0.1320	38.9039	1.61963	60.9863	2.15712	0
0.1327	38.9039	1.61963	19.1818	0.932221	0
0.1333	38.9039	1.61963	-32.3805	1.24116	0
0.1340	38.9039	1.61963	-26.8853	1.24116	0
0.1347	38.9039	1.61963	-16.8194	-0.590768	0
0.1353	38.9039	1.61963	-24.4459	0.0162597	0
0.1360	38.9039	1.61963	-17.1275	2.76414	0
0.1367	38.9039	1.61963	-16.5112	3.68011	0
0.1373	38.9039	1.61963	-23.5471	3.07308	0
0.1380	38.9039	1.61963	-14.9962	0.628707	0
0.1387	38.9039	1.61963	-18.3344	-1.81024	0
0.1393	38.9039	1.61963	-18.6426	0.932221	0
0.1400	38.9039	1.61963	28.349	4.59607	0
0.1407	38.9039	1.61963	64.3502	1.54467	0
0.1413	38.9039	1.61963	30.7885	-2.11918	0
0.1420	38.9039	1.61963	-20.1833	2.76414	0
0.1427	38.9039	1.61963	-21.3902	7.34395	0
0.1433	38.9039	1.61963	27.4246	4.59607	0
0.1440	38.9039	1.61963	55.5168	2.76414	0
0.1447	38.9039	1.61963	12.1716	3.98362	0
0.1453	38.9039	1.61963	-37.8757	3.98362	0
0.1460	38.9039	1.61963	-33.305	3.68011	0
0.1467	38.9039	1.61963	-22.3146	5.81554	0
0.1473	38.9039	1.61963	-25.0622	6.12448	0
0.1480	38.9039	1.61963	-17.7438	3.68011	0
0.1487	38.9039	1.61963	-20.4914	3.07308	0
0.1493	38.9039	1.61963	-25.6785	4.29255	0
0.1500	38.9039	1.61963	-13.4555	3.37659	0
0.1507	38.9039	1.61963	-17.4357	1.54467	0
0.1513	38.9039	1.61963	-19.567	1.84818	0
0.1520	38.9039	1.61963	26.5258	4.59607	0
0.1527	38.9039	1.61963	62.2189	4.59607	0
0.1533	38.9039	1.61963	30.7885	3.37659	0
0.1540	38.9039	1.61963	-19.8751	2.76414	0
0.1547	38.9039	1.61963	-22.9309	1.84818	0
0.1553	38.9039	1.61963	27.1165	1.24116	0
0.1560	38.9039	1.61963	58.2644	2.15712	0
0.1567	38.9039	1.61963	13.6866	2.76414	0
0.1573	38.9039	1.61963	-39.1083	0.932221	0
0.1580	38.9039	1.61963	-35.1281	0.932221	0
0.1587	38.9039	1.61963	-25.0622	2.46063	0
0.1593	38.9039	1.61963	-30.2492	3.68011	0
0.1600	38.9039	1.61963	-21.3902	3.68011	0
0.1607	38.9039	1.61963	-18.9507	2.46063	0
0.1613	38.9039	1.61963	-21.3902	1.84818	0
0.1620	38.9039	1.61963	-10.3998	2.46063	0
0.1627	38.9039	1.61963	-16.8194	2.46063	0
0.1633	38.9039	1.61963	-19.2588	3.07308	0
0.1640	38.9039	1.61963	26.8083	5.20852	0
0.1647	38.9039	1.61963	58.5469	3.37659	0
0.1653	38.9039	1.61963	25.6014	0.628707	0
0.1660	38.9039	1.61963	-19.567	3.07308	0
0.1667	38.9039	1.61963	-21.3902	4.59607	0
0.1673	38.9039	1.61963	23.162	0.932221	0
0.1680	38.9039	1.61963	54.2843	0.325193	0
0.1687	38.9039	1.61963	11.8634	1.84818	0
0.1693	38.9039	1.61963	-42.1383	0.0162597	0
0.1700	38.9039	1.61963	-35.7444	0.0162597	0
0.1707	38.9039	1.61963	-21.6983	1.84818	0
0.1713	38.9039	1.61963	-29.3248	1.84818	0
0.1720	38.9039	1.61963	-22.3146	2.76414	0
0.1727	38.9039	1.61963	-18.3344	3.07308	0
0.1733	38.9039	1.61963	-24.1378	-0.894282	0
0.1740	38.9039	1.61963	-15.3044	-0.894282	0
0.1747	38.9039	1.61963	-17.7438	2.76414	0
0.1753	38.9039	1.61963	-21.3902	2.46063	0
0.1760	38.9039	1.61963	22.5457	0.628707	0
0.1767	38.9039	1.61963	61.6026	2.46063	0
0.1773	38.9039	1.61963	31.7129	2.46063	0
0.1780	38.9039	1.61963	-19.567	0.932221	0
0.1787	38.9039	1.61963	-21.6983	2.76414	0
0.1793	38.9039	1.61963	28.0409	3.68011	0
0.1800	-5.0228	10.4683	57.34	1.54467	0
0.1807	-5.66207	1.91985	13.4042	0.932221	0
0.1813	-6.30133	-5.70425	-37.5676	2.15712	0
0.1820	-4.74883	-2.65461	-33.305	2.76414	0
0.1827	-2.28309	0.0869069	-24.1378	2.76414	0
0.1833	-1.36986	-1.12979	-28.4261	2.15712	0
0.1840	-2.92236	0.395031	-18.9507	2.46063	0
0.1847	-4.10957	2.5282	-19.567	5.20852	0
0.1853	-4.10957	3.44467	-25.6785	5.51203	0
0.1860	-3.83559	4.66927	-13.1474	2.46063	0
0.1867	-3.4703	3.44467	-16.2031	0.932221	0
0.1873	-2.00912	4.36115	-19.2588	1.84818	0
0.1880	-0.73059	10.7686	27.1165	1.84818	0
0.1887	-2.28309	11.9931	66.4815	0.0162597	0
0.1893	-3.83559	3.44467	35.6674	0.628707	0
0.1900	-1.64383	-3.87921	-17.7438	2.76414	0
0.1907	0.73059	-0.213317	-23.239	4.59607	0
0.1913	0.73059	9.24373	27.1165	4.29255	0
0.1920	-0.456618	9.24373	58.5469	3.98362	0
0.1927	-1.64383	9.24373	14.611	4.29255	0
0.1933	-2.55706	9.24373	-38.1839	4.59607	0
0.1940	-1.09588	9.24373	-35.1281	4.29255	0
0.1947	1.64383	9.24373	-23.239	4.29255	0
0.1953	2.55706	9.24373	-26.8853	4.59607	0
0.1960	3.4703	9.24373	-23.239	2.76414	0
0.1967	5.66207	9.24373	-19.567	0.628707	0
0.1973	7.21457	9.24373	-20.1833	0.932221	0
0.1980	5.93604	9.24373	-18.6426	2.46063	0
0.1987	5.29677	9.24373	-18.6426	2.76414	0
0.1993	9.31502	9.24373	-15.3044	3.68011	0
0.2000	12.0547	9.24373	-15.895	3.98362	0
0.2007	9.04105	9.24373	-19.567	2.76414	0
0.2013	8.67575	9.24373	-5.21273	3.37659	0
0.2020	13.6072	9.24373	0.256785	3.98362	0
0.2027	13.8812	9.24373	-7.67786	1.54467	0
0.2033	12.0547	9.24373	32.3035	0.628707	0
0.2040	0.73059	9.24373	72.2849	2.76414	0
0.2047	0.73059	9.24373	23.7783	3.98362	0
0.2053	0.73059	9.24373	-32.9968	4.59607	0
0.2060	0.73059	9.24373	-22.3146	4.89958	0
0.2067	0.73059	9.24373	-10.3998	4.29255	0
0.2073	0.73059	9.24373	-18.9507	5.20852	0
0.2080	0.73059	9.24373	-15.6125	6.12448	0
0.2087	0.73059	9.24373	-13.4555	3.07308	0
0.2093	0.73059	9.24373	-14.3799	1.54467	0
0.2100	0.73059	9.24373	-11.6323	3.68011	0
0.2107	0.73059	9.24373	-14.6881	4.29255	0
0.2113	0.73059	9.24373	-13.1474	2.46063	0
0.2120	0.73059	9.24373	-11.3242	2.15712	0
0.2127	0.73059	9.24373	-14.0718	3.68011	0
0.2133	0.73059	9.24373	-1.87453	4.59607	0
0.2140	0.73059	9.24373	1.79749	2.76414	0
0.2147	0.73059	9.24373	-4.62212	1.54467	0
0.2153	0.73059	9.24373	35.3592	2.76414	0
0.2160	23.3789	9.24373	70.4617	1.84818	0
0.2167	23.9268	9.24373	21.6213	0.325193	0
0.2173	26.3925	9.24373	-29.3248	1.24116	0
0.2180	24.84	9.24373	-21.6983	1.54467	0
0.2187	23.0136	9.24373	-14.9962	0.932221	0
0.2193	24.2921	9.24373	-19.2588	2.46063	0
0.2200	25.4793	9.24373	-11.9405	3.37659	0
0.2207	26.3925	9.24373	-10.3998	3.68011	0
0.2213	27.945	9.24373	-10.1173	2.46063	0
0.2220	26.3925	9.24373	-8.88475	-0.590768	0
0.2227	23.9268	9.24373	-14.0718	-0.287254	0
0.2233	26.1186	9.24373	-9.80917	3.37659	0
0.2240	28.219	9.24373	-11.0161	5.20852	0
0.2247	24.84	9.24373	-19.2588	4.89958	0
0.2253	23.0136	9.24373	-3.08141	3.37659	0
0.2260	26.1186	9.24373	4.23695	1.54467	0
0.2267	27.0318	9.24373	-4.31398	1.84818	0
0.2273	24.84	9.24373	37.1824	4.59607	0
0.2280	24.84	9.24373	74.1337	6.42799	0
0.2287	25.4793	9.24373	20.4144	5.20852	0
0.2293	23.9268	9.24373	-34.5118	1.54467	0
0.2300	23.3789	9.24373	-24.1378	1.84818	0
0.2307	26.3925	9.24373	-16.8194	4.29255	0
0.2313	29.1323	9.24373	-22.6227	1.54467	0
0.2320	27.3058	9.24373	-14.3799	-0.894282	0
0.2327	24.5661	9.24373	-12.5568	1.54467	0
0.2333	25.4793	9.24373	-14.9962	1.84818	0
0.2340	25.4793	9.24373	-12.2486	2.46063	0
0.2347	23.9268	9.24373	-13.1474	6.42799	0
0.2353	24.84	9.24373	-10.3998	3.98362	0
0.2360	25.7533	9.24373	-11.3242	0.0162597	0
0.2367	22.7396	9.24373	-16.2031	3.37659	0
0.2373	21.5524	9.24373	-1.87453	3.98362	0
0.2380	24.5661	9.24373	2.41377	0.932221	0
0.2387	26.3925	9.24373	-4.62212	3.07308	0
0.2393	24.5661	9.24373	38.1068	4.59607	0
0.2400	21.1871	9.24373	76.5732	1.54467	0
0.2407	19.7259	9.24373	28.349	3.68011	0
0.2413	20.9131	9.24373	-24.1378	5.81554	0
0.2420	20.9131	9.24373	-16.5112	2.76414	0
0.2427	20.2739	9.24373	-10.1173	3.07308	0
0.2433	22.7396	9.24373	-17.4357	5.51203	0
0.2440	26.1186	9.24373	-13.1474	3.98362	0
0.2447	25.4793	9.24373	-11.6323	2.76414	0
0.2453	23.3789	9.24373	-9.50103	2.15712	0
0.2460	21.5524	9.24373	-4.31398	0.0162597	0
0.2467	20.9131	9.24373	-7.06158	0.325193	0
0.2473	22.7396	9.24373	-4.93026	2.15712	0
0.2480	22.7396	9.24373	-2.18267	1.84818	0
0.2487	19.9999	9.24373	-5.21273	1.54467	0
0.2493	18.7214	9.24373	5.75197	1.24116	0
0.2500	19.7259	9.24373	7.29268	0.325193	0
0.2507	20.6392	9.24373	0.873068	2.46063	0
0.2513	22.1003	9.24373	42.6776	4.29255	0
0.2520	21.1871	9.24373	78.3963	2.46063	0
0.2527	17.2602	9.24373	30.7885	0.932221	0
0.2533	16.3469	9.24373	-20.4914	0.0162597	0
0.2540	19.7259	9.24373	-14.0718	-2.11918	0
0.2547	19.9999	9.24373	-6.13715	-2.11918	0
0.2553	17.2602	9.24373	-8.88475	-2.11918	0
0.2560	16.3469	9.24373	-3.38956	-3.33865	0
0.2567	17.5341	9.24373	-5.21273	-0.894282	0
0.2573	18.1734	9.24373	-6.75343	1.24116	0
0.2580	18.4474	9.24373	-4.31398	-1.81024	0
0.2587	17.2602	9.24373	-6.75343	-3.64217	0
0.2593	17.2602	9.24373	-2.18267	-2.72621	0
0.2600	19.0867	9.24373	-1.56639	-2.72621	0
0.2607	17.2602	9.24373	-6.44529	-2.11918	0
0.2613	14.1552	9.24373	9.73214	0.0162597	0
0.2620	15.0684	9.24373	13.4042	0.932221	0
0.2627	18.1734	9.24373	2.72192	1.84818	0
0.2633	19.3606	9.24373	46.3496	0.325193	0
0.2640	19.3606	9.24373	85.4065	-2.42269	0
0.2647	17.5341	9.24373	31.7129	-2.72621	0
0.2653	15.7077	9.24373	-22.0064	-2.72621	0
0.2660	15.7077	9.24373	-9.19289	-3.64217	0
0.2667	15.4337	9.24373	-2.18267	-2.11918	0
0.2673	15.4337	9.24373	-11.6323	-0.287254	0
0.2680	15.4337	9.24373	-4.93026	-3.64217	0
0.2687	15.4337	9.24373	-3.08141	-6.39005	0
0.2693	16.3469	9.24373	-5.82901	-4.55813	0
0.2700	16.3469	9.24373	-3.6977	-2.72621	0
0.2707	14.5205	9.24373	-4.93026	-3.64217	0
0.2713	15.4337	9.24373	-1.87453	-4.86164	0
0.2720	19.9999	9.24373	-2.46513	-4.86164	0
0.2727	20.6392	9.24373	-7.06158	-4.25461	0
0.2733	17.2602	9.24373	8.80771	-4.55813	0
0.2740	16.3469	9.24373	11.8634	-5.17058	0
0.2747	18.1734	9.24373	0.256785	-4.55813	0
0.2753	19.9999	9.24373	41.1626	-2.72621	0
0.2760	19.0867	9.24373	79.3208	-2.72621	0
0.2767	16.6209	9.24373	27.1165	-4.55813	0
0.2773	15.7077	9.24373	-27.5016	-4.25461	0
0.2780	16.8949	9.24373	-17.7438	-3.64217	0
0.2787	19.0867	9.24373	-11.6323	-6.08654	0
0.2793	18.4474	9.24373	-18.052	-6.08654	0
0.2800	16.3469	9.24373	-9.50103	-3.03514	0
0.2807	17.5341	9.24373	-8.5766	-4.55813	0
0.2813	19.7259	9.24373	-11.6323	-7.30601	0
0.2820	18.1734	9.24373	-8.5766	-5.47409	0
0.2827	17.2602	9.24373	-11.0161	-3.9511	0
0.2833	19.7259	9.24373	-7.96032	-6.08654	0
0.2840	19.9999	9.24373	-6.75343	-6.39005	0
0.2847	19.0867	9.24373	-13.1474	-4.55813	0
0.2853	19.7259	9.24373	-1.87453	-5.47409	0
0.2860	20.6392	9.24373	1.48935	-7.30601	0
0.2867	20.9131	9.24373	-4.93026	-7.60953	0
0.2873	19.9999	9.24373	38.1068	-6.39005	0
0.2880	18.4474	9.24373	76.5732	-5.47409	0
0.2887	19.0867	9.24373	24.3689	-5.47409	0
0.2893	22.4656	9.24373	-32.3805	-5.47409	0
0.2900	22.7396	9.24373	-22.9309	-3.9511	0
0.2907	20.9131	9.24373	-14.6881	-3.9511	0
0.2913	21.1871	9.24373	-23.8296	-4.55813	0
0.2920	23.0136	9.24373	-18.6426	-4.86164	0
0.2927	22.4656	9.24373	-14.3799	-6.08654	0
0.2933	20.6392	9.24373	-15.895	-6.39005	0
0.2940	21.1871	9.24373	-15.3044	-4.25461	0
0.2947	22.7396	9.24373	-15.6125	-2.72621	0
0.2953	24.5661	9.24373	-11.3242	-5.17058	0
0.2960	26.3925	9.24373	-14.6881	-7.91846	0
0.2967	26.1186	9.24373	-18.9507	-8.52549	0
0.2973	23.0136	9.24373	-2.77327	-8.829	0
0.2980	24.5661	9.24373	-0.950103	-7.30601	0
0.2987	29.4062	9.24373	-9.50103	-3.33865	0
0.2993	30.0455	9.24373	34.1523	-2.42269	0
0.3000	27.3058	9.24373	69.5373	-4.55813	0
0.3007	25.4793	9.24373	18.8737	-5.17058	0
0.3013	25.4793	9.24373	-30.5574	-3.64217	0
0.3020	27.5798	9.24373	-22.3146	-3.9511	0
0.3027	31.2327	9.24373	-16.5112	-5.47409	0
0.3033	31.598	9.24373	-19.567	-5.47409	0
0.3040	28.493	9.24373	-14.9962	-6.39005	0
0.3047	26.6665	9.24373	-18.6426	-7.30601	0
0.3053	29.1323	9.24373	-17.1275	-4.55813	0
0.3060	32.7852	9.24373	-13.1474	-3.64217	0
0.3067	33.6984	9.24373	-19.2588	-6.39005	0
0.3073	32.7852	9.24373	-12.2486	-7.0025	0
0.3080	32.7852	9.24373	-5.82901	-4.55813	0
0.3087	33.1505	9.24373	-12.2486	-5.7776	0
0.3093	31.872	9.24373	0.564926	-6.39005	0
0.3100	31.2327	9.24373	6.06012	-2.11918	0
0.3107	32.7852	9.24373	-3.6977	-1.20322	0
0.3113	34.0637	9.24373	37.4905	-4.25461	0
0.3120	34.0637	9.24373	77.1638	-3.64217	0
0.3127	34.0637	9.24373	25.2933	-3.33865	0
0.3133	34.0637	9.24373	-29.3248	-5.47409	0
0.3140	34.0637	9.24373	-17.1275	-3.9511	0
0.3147	34.0637	9.24373	-8.26846	-2.72621	0
0.3153	34.0637	9.24373	-15.895	-5.47409	0
0.3160	34.0637	9.24373	-11.9405	-5.17058	0
0.3167	34.0637	9.24373	-13.7637	-1.81024	0
0.3173	34.0637	9.24373	-15.895	-3.33865	0
0.3180	34.0637	9.24373	-10.7079	-4.55813	0
0.3187	34.0637	9.24373	-12.2486	-3.03514	0
0.3193	34.0637	9.24373	-8.5766	-4.55813	0
0.3200	34.0637	9.24373	-7.06158	-7.30601	0
0.3207	34.0637	9.24373	-10.7079	-6.08654	0
0.3213	34.0637	9.24373	4.54509	-4.25461	0
0.3220	34.0637	9.24373	10.0403	-3.33865	0
0.3227	34.0637	9.24373	-1.25824	-2.72621	0
0.3233	34.0637	9.24373	38.1068	-1.81024	0
0.3240	22.7396	9.24373	78.7045	-0.590768	0
0.3247	20.9131	9.24373	28.9653	-0.894282	0
0.3253	16.6209	9.24373	-27.8098	-2.72621	0
0.3260	17.2602	9.24373	-19.567	-1.81024	0
0.3267	19.0867	9.24373	-12.5568	0.0162597	0
0.3273	18.1734	9.24373	-21.082	-1.81024	0
0.3280	16.3469	9.24373	-13.4555	-3.03514	0
0.3287	14.7944	9.24373	-11.0161	-2.42269	0
0.3293	14.7944	9.24373	-13.4555	-2.72621	0
0.3300	16.6209	9.24373	-9.50103	-3.33865	0
0.3307	16.6209	9.24373	-7.67786	-2.72621	0
0.3313	15.4337	9.24373	-2.18267	-1.50673	0
0.3320	17.2602	9.24373	-0.641961	-0.590768	0
0.3327	19.0867	9.24373	-5.82901	-1.81024	0
0.3333	16.3469	9.24373	5.16137	-3.64217	0
0.3340	15.7077	9.24373	8.80771	-3.03514	0
0.3347	19.3606	9.24373	3.00438	-0.894282	0
0.3353	19.9999	9.24373	45.4252	-0.894282	0
0.3360	18.1734	9.24373	81.1439	-2.72621	0
0.3367	18.1734	9.24373	28.9653	-3.03514	0
0.3373	16.3469	9.24373	-23.5471	-2.72621	0
0.3380	14.7944	9.24373	-12.2486	-3.64217	0
0.3387	18.1734	9.24373	-3.6977	-4.25461	0
0.3393	19.3606	9.24373	-11.0161	-1.81024	0
0.3400	16.8949	9.24373	-7.06158	0.0162597	0
0.3407	17.5341	9.24373	-7.96032	-2.42269	0
0.3413	18.7214	9.24373	-8.88475	-3.64217	0
0.3420	16.3469	9.24373	-6.75343	0.0162597	0
0.3427	17.2602	9.24373	-9.19289	1.84818	0
0.3433	22.1003	9.24373	-2.18267	2.15712	0
0.3440	22.4656	9.24373	-0.0256785	4.59607	0
0.3447	19.9999	9.24373	-6.75343	3.07308	0
0.3453	19.9999	9.24373	8.49957	-0.287254	0
0.3460	20.9131	9.24373	14.611	1.24116	0
0.3467	21.8264	9.24373	3.62066	2.46063	0
0.3473	22.1003	9.24373	45.7333	-0.894282	0
0.3480	20.6392	9.24373	87.5379	-1.20322	0
0.3487	19.9999	9.24373	36.2837	0.932221	0
0.3493	20.6392	9.24373	-20.1833	-0.590768	0
0.3500	19.7259	9.24373	-11.9405	-1.20322	0
0.3507	19.9999	9.24373	-4.00584	-0.287254	0
0.3513	22.4656	9.24373	-10.3998	-0.590768	0
0.3520	22.1003	9.24373	-6.13715	-1.50673	0
0.3527	21.8264	9.24373	-7.67786	-1.81024	0
0.3533	22.7396	9.24373	-7.36972	-2.11918	0
0.3540	21.5524	9.24373	-2.77327	-1.81024	0
0.3547	19.9999	9.24373	-7.06158	-1.81024	0
0.3553	21.1871	9.24373	-2.77327	-1.20322	0
0.3560	22.7396	9.24373	1.48935	0.325193	0
0.3567	22.4656	9.24373	-4.00584	0.0162597	0
0.3573	21.5524	9.24373	6.06012	-0.894282	0
0.3580	19.9999	9.24373	7.90897	0.325193	0
0.3587	19.9999	9.24373	0.564926	0.0162597	0
0.3593	20.2739	9.24373	43.9102	-2.11918	0
0.3600	18.4474	9.24373	80.2195	-1.20322	0
0.3607	18.4474	9.24373	28.349	-0.590768	0
0.3613	21.5524	9.24373	-22.3146	-3.64217	0
0.3620	22.1003	9.24373	-12.2486	-5.17058	0
0.3627	20.6392	9.24373	-8.26846	-4.55813	0
0.3633	22.1003	9.24373	-15.895	-3.64217	0
0.3640	23.6528	9.24373	-7.96032	-0.894282	0
0.3647	22.1003	9.24373	-7.36972	1.84818	0
0.3653	22.7396	9.24373	-9.19289	-0.590768	0
0.3660	25.4793	9.24373	-3.6977	-4.55813	0
0.3667	26.3925	9.24373	-4.93026	-3.33865	0
0.3673	27.3058	9.24373	-6.75343	-0.590768	0
0.3680	28.493	9.24373	-8.26846	-0.590768	0
0.3687	28.219	9.24373	-6.75343	-0.894282	0
0.3693	26.6665	9.24373	8.49957	-1.50673	0
0.3700	27.3058	9.24373	5.16137	-2.11918	0
0.3707	28.219	9.24373	-3.38956	-1.81024	0
0.3713	29.1323	9.24373	43.2939	-1.50673	0
0.3720	29.1323	9.24373	79.3208	-1.81024	0
0.3727	29.1323	9.24373	28.349	-1.50673	0
0.3733	29.1323	9.24373	-21.6983	-0.894282	0
0.3740	29.1323	9.24373	-14.9962	-2.42269	0
0.3747	29.1323	9.24373	-10.3998	-1.81024	0
0.3753	29.1323	9.24373	-15.895	-0.590768	0
0.3760	29.1323	9.24373	-11.9405	-1.81024	0
0.3767	29.1323	9.24373	-10.3998	-4.25461	0
0.3773	29.1323	9.24373	-8.5766	-4.25461	0
0.3780	29.1323	9.24373	-7.36972	-3.9511	0
0.3787	29.1323	9.24373	-7.67786	-4.86164	0
0.3793	29.1323	9.24373	1.79749	-3.64217	0
0.3800	29.1323	9.24373	-0.641961	-1.20322	0
0.3807	29.1323	9.24373	-10.3998	-0.590768	0
0.3813	29.1323	9.24373	7.60082	-1.50673	0
0.3820	29.1323	9.24373	12.4797	-1.50673	0
0.3827	29.1323	9.24373	-0.33382	-2.42269	0
0.3833	29.1323	9.24373	43.2939	-3.64217	0
0.3840	29.1323	9.24373	83.8915	-4.86164	0
0.3847	29.1323	9.24373	31.4048	-4.25461	0
0.3853	29.1323	9.24373	-22.3146	-2.42269	0
0.3860	29.1323	9.24373	-10.3998	-3.64217	0
0.3867	29.1323	9.24373	-1.56639	-4.55813	0
0.3873	29.1323	9.24373	-6.75343	0.0162597	0
0.3880	29.1323	9.24373	-1.25824	3.07308	0
0.3887	29.1323	9.24373	-2.18267	-0.894282	0
0.3893	29.1323	9.24373	-2.18267	-2.72621	0
0.3900	29.1323	9.24373	2.10563	-1.81024	0
0.3907	29.1323	9.24373	-1.56639	-3.33865	0
0.3913	29.1323	9.24373	0.256785	-4.25461	0
0.3920	29.1323	9.24373	1.48935	-2.42269	0
0.3927	29.1323	9.24373	-1.25824	-1.81024	0
0.3933	29.1323	9.24373	11.5553	-1.50673	0
0.3940	29.1323	9.24373	12.7879	0.932221	0
0.3947	29.1323	9.24373	5.75197	0.932221	0
0.3953	29.1323	9.24373	50.6122	-0.590768	0
0.3960	29.1323	9.24373	86.6391	-0.590768	0
0.3967	29.1323	9.24373	32.9198	0.325193	0
0.3973	29.1323	9.24373	-20.4914	-0.287254	0
0.3980	29.1323	9.24373	-9.19289	-2.42269	0
0.3987	29.1323	9.24373	1.18121	-0.590768	0
0.3993	29.1323	9.24373	-4.93026	2.76414	0
0.4000	29.1323	9.24373	0.564926	0.932221	0
0.4007	29.1323	9.24373	1.18121	-1.20322	0
0.4013	29.1323	9.24373	-2.18267	0.932221	0
0.4020	29.1323	9.24373	-0.950103	2.15712	0
0.4027	29.1323	9.24373	0.256785	0.325193	0
0.4033	29.1323	9.24373	6.98454	0.628707	0
0.4040	29.1323	9.24373	6.98454	1.84818	0
0.4047	29.1323	9.24373	1.79749	1.84818	0
0.4053	29.1323	9.24373	15.5355	0.325193	0
0.4060	29.1323	9.24373	17.0505	-0.287254	0
0.4067	29.1323	9.24373	9.42399	0.628707	0
0.4073	29.1323	9.24373	55.7993	1.24116	0
0.4080	23.3789	9.24373	97.6295	-1.20322	0
0.4087	20.9131	9.24373	49.0972	-1.81024	0
0.4093	21.1871	9.24373	-4.00584	1.24116	0
0.4100	22.7396	9.24373	2.72192	1.24116	0
0.4107	22.7396	9.24373	10.3484	-1.81024	0
0.4113	22.7396	9.24373	4.85323	-1.81024	0
0.4120	24.2921	9.24373	8.19143	1.24116	0
0.4127	23.9268	9.24373	6.98454	1.24116	0
0.4133	24.5661	9.24373	4.23695	-1.50673	0
0.4140	26.3925	9.24373	3.9288	-1.81024	0
0.4147	22.7396	9.24373	-1.25824	-0.287254	0
0.4153	20.9131	9.24373	0.564926	0.932221	0
0.4160	26.6665	9.24373	-3.38956	1.24116	0
0.4167	26.3925	9.24373	-12.2486	0.932221	0
0.4173	19.0867	9.24373	-0.33382	-0.287254	0
0.4180	20.2739	9.24373	-0.641961	-0.590768	0
0.4187	24.5661	9.24373	-11.6323	2.15712	0
0.4193	21.8264	9.24373	29.864	1.54467	0
0.4200	21.8264	9.24373	61.2945	-2.42269	0
0.4207	22.1003	9.24373	6.06012	-1.50673	0
0.4213	17.5341	9.24373	-44.2953	1.84818	0
0.4220	17.2602	9.24373	-37.8757	0.0162597	0
0.4227	20.2739	9.24373	-39.6989	-0.894282	0
0.4233	17.8081	9.24373	-47.0429	2.15712	0
0.4240	15.7077	9.24373	-37.8757	2.15712	0
0.4247	18.1734	9.24373	-41.5477	-0.590768	0
0.4253	17.2602	9.24373	-46.4267	-0.894282	0
0.4260	14.5205	9.24373	-39.1083	-0.590768	0
0.4267	15.7077	9.24373	-40.6233	-0.287254	0
0.4273	16.8949	9.24373	-40.6233	1.84818	0
0.4280	15.9816	9.24373	-38.1839	2.76414	0
0.4287	15.9816	9.24373	-41.5477	-0.894282	0
0.4293	15.4337	9.24373	-31.4818	-2.11918	0
0.4300	15.7077	9.24373	-30.8655	0.628707	0
0.4307	18.7214	9.24373	-40.3152	0.932221	0
0.4313	18.4474	9.24373	2.10563	0.325193	0
0.4320	14.5205	9.24373	40.5463	1.54467	0
0.4327	14.1552	9.24373	-12.2486	0.0162597	0
0.4333	16.8949	9.24373	-70.2306	-3.33865	0
0.4340	17.2602	9.24373	-60.7552	-1.81024	0
0.4347	16.3469	9.24373	-50.6893	1.24116	0
0.4353	15.7077	9.24373	-57.1089	0.325193	0
0.4360	15.4337	9.24373	-50.9974	-0.590768	0
0.4367	13.6072	9.24373	-48.8661	0.0162597	0
0.4373	12.968	9.24373	-51.6137	-0.894282	0
0.4380	14.5205	9.24373	-48.8661	-1.20322	0
0.4387	15.4337	9.24373	-50.6893	-0.287254	0
0.4393	15.0684	9.24373	-48.8661	-0.590768	0
0.4400	15.9816	9.24373	-47.6335	-1.50673	0
0.4407	14.5205	9.24373	-47.0429	-0.287254	0
0.4413	12.694	9.24373	-28.7342	0.932221	0
0.4420	15.4337	9.24373	-23.5471	0.628707	0
0.4427	17.8081	9.24373	-33.305	-0.287254	0
0.4433	15.9816	9.24373	5.16137	0.325193	0
0.4440	17.2602	9.24373	41.7789	0.0162597	0
0.4447	19.0867	9.24373	-6.75343	-1.20322	0
0.4453	16.3469	9.24373	-59.5483	0.0162597	0
0.4460	13.6072	9.24373	-49.7905	1.84818	0
0.4467	12.694	9.24373	-40.9315	1.84818	0
0.4473	11.1415	9.24373	-50.073	0.0162597	0
0.4480	11.4155	9.24373	-46.1185	-2.42269	0
0.4487	13.6072	9.24373	-43.0628	-4.55813	0
0.4493	12.694	9.24373	-42.1383	-2.72621	0
0.4500	11.1415	9.24373	-39.4164	0.325193	0
0.4507	12.694	9.24373	-41.2396	-0.590768	0
0.4513	13.8812	9.24373	-36.9513	-0.590768	0
0.4520	13.6072	9.24373	-35.4363	1.84818	0
0.4527	14.5205	9.24373	-40.3152	0.932221	0
0.4533	14.7944	9.24373	-28.1179	-0.287254	0
0.4540	15.0684	9.24373	-22.3146	3.68011	0
0.4547	15.9816	9.24373	-26.2691	4.59607	0
0.4553	16.6209	9.24373	14.9192	-0.590768	0
0.4560	13.8812	9.24373	48.1728	-2.72621	0
0.4567	10.5022	9.24373	-0.641961	-0.590768	0
0.4573	9.31502	9.24373	-50.3811	0.932221	0
0.4580	10.2283	9.24373	-41.2396	3.68011	0
0.4587	12.694	9.24373	-35.4363	5.51203	0
0.4593	13.8812	9.24373	-41.2396	3.68011	0
0.4600	11.7808	9.24373	-33.6131	2.76414	0
0.4607	11.4155	9.24373	-31.1736	2.46063	0
0.4613	14.1552	9.24373	-29.9411	1.54467	0
0.4620	12.694	9.24373	-25.9866	3.68011	0
0.4627	10.8675	9.24373	-30.2492	6.12448	0
0.4633	14.7944	9.24373	-26.8853	1.84818	0
0.4640	17.2602	9.24373	-21.3902	-1.81024	0
0.4647	13.6072	9.24373	-23.8296	0.0162597	0
0.4653	12.0547	9.24373	-13.1474	0.628707	0
0.4660	13.6072	9.24373	-9.50103	-1.20322	0
0.4667	13.2419	9.24373	-13.7637	-0.894282	0
0.4673	12.968	9.24373	29.864	0.932221	0
0.4680	13.8812	9.24373	66.4815	1.84818	0
0.4687	13.8812	9.24373	17.9749	1.84818	0
0.4693	14.5205	9.24373	-32.6887	1.24116	0
0.4700	13.6072	9.24373	-24.4459	0.932221	0
0.4707	12.0547	9.24373	-19.2588	0.0162597	0
0.4713	15.0684	9.24373	-24.1378	-0.894282	0
0.4720	17.5341	9.24373	-15.895	-0.894282	0
0.4727	15.0684	9.24373	-15.895	-0.590768	0
0.4733	15.9816	9.24373	-16.8194	0.932221	0
0.4740	19.0867	9.24373	-8.5766	3.98362	0
0.4747	16.3469	9.24373	-8.26846	2.76414	0
0.4753	14.5205	9.24373	-8.5766	0.0162597	0
0.4760	19.0867	9.24373	-7.96032	0.325193	0
0.4767	19.9999	9.24373	-10.3998	-0.894282	0
0.4773	16.3469	9.24373	1.48935	-3.03514	0
0.4780	16.3469	9.24373	3.62066	-1.20322	0
0.4787	18.1734	9.24373	-3.08141	0.0162597	0
0.4793	18.7214	9.24373	39.3394	-1.81024	0
0.4800	17.8081	9.24373	77.1638	-1.50673	0
0.4807	16.3469	9.24373	27.4246	0.0162597	0
0.4813	18.1734	9.24373	-26.2691	-0.894282	0
0.4820	19.0867	9.24373	-15.895	-1.50673	0
0.4827	15.9816	9.24373	-7.06158	0.0162597	0
0.4833	14.1552	9.24373	-14.3799	0.325193	0
0.4840	17.2602	9.24373	-7.67786	-0.894282	0
0.4847	18.7214	9.24373	-5.52087	-1.50673	0
0.4853	18.1734	9.24373	-7.67786	-1.81024	0
0.4860	19.3606	9.24373	-2.77327	-2.11918	0
0.4867	21.1871	9.24373	-2.77327	-0.894282	0
0.4873	22.4656	9.24373	-1.56639	2.76414	0
0.4880	22.7396	9.24373	-1.56639	2.15712	0
0.4887	21.8264	9.24373	-4.93026	-1.81024	0
0.4893	20.9131	9.24373	6.36826	-1.50673	0
0.4900	21.5524	9.24373	10.6566	0.628707	0
0.4907	22.7396	9.24373	5.75197	-0.894282	0
0.4913	23.6528	9.24373	45.1171	-0.287254	0
0.4920	24.5661	9.24373	82.0684	2.76414	0
0.4927	23.6528	9.24373	37.7987	0.932221	0
0.4933	22.4656	9.24373	-18.3344	-3.03514	0
0.4940	23.0136	9.24373	-15.3044	-1.81024	0
0.4947	24.5661	9.24373	-1.25824	-0.287254	0
0.4953	23.3789	9.24373	-3.38956	-4.55813	0
0.4960	21.8264	9.24373	-4.00584	-7.30601	0
0.4967	24.5661	9.24373	-5.52087	-5.17058	0
0.4973	27.0318	9.24373	-4.93026	-4.55813	0
0.4980	25.4793	9.24373	-3.6977	-7.30601	0
0.4987	25.7533	9.24373	-4.31398	-4.86164	0
0.4993	28.493	9.24373	2.72192	-0.894282	0
0.5000	28.219	9.24373	1.18121	-2.42269	0
0.5007	26.3925	9.24373	-5.52087	-4.25461	0
0.5013	25.4793	9.24373	10.6566	-3.03514	0
0.5020	24.5661	9.24373	16.7424	-3.03514	0
0.5027	25.7533	9.24373	9.11585	-3.03514	0
0.5033	30.0455	9.24373	50.3298	-3.64217	0
0.5040	31.2327	9.24373	86.331	-6.08654	0
0.5047	29.7715	9.24373	36.2837	-6.39005	0
0.5053	30.0455	9.24373	-14.6881	-3.64217	0
0.5060	29.1323	9.24373	-4.93026	-3.64217	0
0.5067	26.1186	9.24373	2.41377	-3.03514	0
0.5073	27.3058	9.24373	-2.46513	-1.50673	0
0.5080	30.0455	9.24373	6.06012	-2.42269	0
0.5087	28.493	9.24373	7.29268	-3.03514	0
0.5093	28.219	9.24373	3.9288	-2.72621	0
0.5100	30.0455	9.24373	6.06012	-2.72621	0
0.5107	28.493	9.24373	4.23695	-2.11918	0
0.5113	27.3058	9.24373	6.6764	-2.11918	0
0.5120	29.4062	9.24373	8.19143	-5.7776	0
0.5127	28.493	9.24373	5.75197	-8.52549	0
0.5133	25.4793	9.24373	17.0505	-5.17058	0
0.5140	24.84	9.24373	17.6668	-1.20322	0
0.5147	26.1186	9.24373	11.5553	-1.81024	0
0.5153	27.0318	9.24373	55.2087	-3.9511	0
0.5160	27.0318	9.24373	90.2855	-4.25461	0
0.5167	27.0318	9.24373	36.2837	-5.17058	0
0.5173	27.0318	9.24373	-18.052	-7.30601	0
0.5180	27.0318	9.24373	-7.67786	-6.69357	0
0.5187	27.0318	9.24373	2.41377	-5.17058	0
0.5193	27.0318	9.24373	-4.62212	-5.47409	0
0.5200	27.0318	9.24373	-0.641961	-4.55813	0
0.5207	27.0318	9.24373	-0.33382	-3.03514	0
0.5213	27.0318	9.24373	-0.641961	-4.55813	0
0.5220	27.0318	9.24373	2.41377	-7.0025	0
0.5227	27.0318	9.24373	-0.950103	-6.39005	0
0.5233	27.0318	9.24373	1.79749	-3.9511	0
0.5240	27.0318	9.24373	4.23695	-1.81024	0
0.5247	27.0318	9.24373	1.48935	-2.42269	0
0.5253	27.0318	9.24373	12.4797	-3.64217	0
0.5260	27.0318	9.24373	14.611	-2.72621	0
0.5267	27.0318	9.24373	8.19143	-2.72621	0
0.5273	27.0318	9.24373	50.0216	-5.47409	0
0.5280	27.0318	9.24373	86.6391	-4.86164	0
0.5287	24.84	9.24373	37.7987	-3.03514	0
0.5293	24.84	9.24373	-15.6125	-5.47409	0
0.5300	27.3058	9.24373	-8.5766	-5.7776	0
0.5307	26.1186	9.24373	0.873068	-1.20322	0
0.5313	23.0136	9.24373	-5.82901	-1.81024	0
0.5320	24.5661	9.24373	-4.00584	-6.39005	0
0.5327	26.1186	9.24373	-1.56639	-4.86164	0
0.5333	23.6528	9.24373	1.48935	0.0162597	0
0.5340	22.7396	9.24373	2.41377	0.628707	0
0.5347	23.3789	9.24373	0.256785	-2.72621	0
0.5353	24.5661	9.24373	8.80771	-5.17058	0
0.5360	26.3925	9.24373	7.60082	-5.17058	0
0.5367	27.5798	9.24373	-3.6977	-3.9511	0
0.5373	26.1186	9.24373	9.42399	-4.25461	0
0.5380	25.4793	9.24373	14.611	-2.72621	0
0.5387	26.3925	9.24373	6.06012	1.24116	0
0.5393	25.7533	9.24373	50.6122	0.325193	0
0.5400	24.84	9.24373	93.0331	-2.72621	0
0.5407	25.4793	9.24373	42.9857	0.0162597	0
0.5413	24.5661	9.24373	-14.0718	1.84818	0
0.5420	22.1003	9.24373	-7.36972	-1.81024	0
0.5427	23.9268	9.24373	0.564926	0.0162597	0
0.5433	25.4793	9.24373	-5.21273	4.59607	0
0.5440	23.6528	9.24373	0.564926	2.15712	0
0.5447	24.84	9.24373	1.48935	-1.20322	0
0.5453	28.493	9.24373	0.256785	0.325193	0
0.5460	28.493	9.24373	4.23695	0.628707	0
0.5467	26.1186	9.24373	2.10563	-0.894282	0
0.5473	27.3058	9.24373	4.23695	0.628707	0
0.5480	30.3195	9.24373	3.31252	2.76414	0
0.5487	30.3195	9.24373	-2.18267	2.76414	0
0.5493	27.945	9.24373	11.2472	1.24116	0
0.5500	27.945	9.24373	13.6866	0.0162597	0
0.5507	30.0455	9.24373	3.62066	-0.590768	0
0.5513	29.7715	9.24373	44.5264	-0.287254	0
0.5520	29.7715	9.24373	82.9671	0.628707	0
0.5527	29.7715	9.24373	34.4605	1.54467	0
0.5533	29.7715	9.24373	-18.3344	2.15712	0
0.5540	29.7715	9.24373	-12.2486	1.84818	0
0.5547	29.7715	9.24373	-7.67786	0.932221	0
0.5553	29.7715	9.24373	-13.1474	-0.894282	0
0.5560	29.7715	9.24373	-6.44529	-0.287254	0
0.5567	29.7715	9.24373	-6.44529	0.325193	0
0.5573	29.7715	9.24373	-5.21273	-0.287254	0
0.5580	29.7715	9.24373	-0.0256785	-0.590768	0
0.5587	29.7715	9.24373	-4.62212	0.0162597	0
0.5593	29.7715	9.24373	-2.46513	-1.81024	0
0.5600	29.7715	9.24373	-0.950103	-2.72621	0
0.5607	29.7715	9.24373	-6.13715	-2.11918	0
0.5613	29.7715	9.24373	7.29268	-1.81024	0
0.5620	29.7715	9.24373	10.6566	-0.894282	0
0.5627	29.7715	9.24373	-0.33382	0.628707	0
0.5633	29.7715	9.24373	42.6776	-1.50673	0
0.5640	29.7715	9.24373	83.2752	-3.64217	0
0.5647	29.7715	9.24373	30.1722	-0.894282	0
0.5653	29.7715	9.24373	-26.5772	1.84818	0
0.5660	29.7715	9.24373	-14.9962	1.84818	0
0.5667	29.7715	9.24373	-6.13715	1.24116	0
0.5673	29.7715	9.24373	-14.3799	1.54467	0
0.5680	29.7715	9.24373	-8.5766	1.54467	0
0.5687	29.7715	9.24373	-7.67786	1.54467	0
0.5693	29.7715	9.24373	-10.3998	0.932221	0
0.5700	29.7715	9.24373	-8.5766	0.0162597	0
0.5707	29.7715	9.24373	-11.6323	-0.590768	0
0.5713	29.7715	9.24373	-10.1173	-0.894282	0
0.5720	29.7715	9.24373	-10.3998	0.325193	0
0.5727	29.7715	9.24373	-15.3044	3.07308	0
0.5733	29.7715	9.24373	-3.08141	1.84818	0
0.5740	29.7715	9.24373	-1.25824	-0.894282	0
0.5747	29.7715	9.24373	-9.50103	1.24116	0
0.5753	29.7715	9.24373	32.9198	2.46063	0
0.5760	29.7715	9.24373	71.078	-0.894282	0
0.5767	29.7715	9.24373	21.3131	-2.42269	0
0.5773	29.7715	9.24373	-34.2037	-1.20322	0
0.5780	29.7715	9.24373	-26.8853	-1.20322	0
0.5787	29.7715	9.24373	-18.3344	0.0162597	0
0.5793	29.7715	9.24373	-25.0622	0.932221	0
0.5800	29.7715	9.24373	-20.1833	-0.894282	0
0.5807	29.7715	9.24373	-15.895	-0.287254	0
0.5813	29.7715	9.24373	-16.5112	0.932221	0
0.5820	29.7715	9.24373	-15.6125	-1.81024	0
0.5827	29.7715	9.24373	-14.9962	-3.33865	0
0.5833	29.7715	9.24373	-9.50103	-0.590768	0
0.5840	29.7715	9.24373	-12.8649	-0.590768	0
0.5847	29.7715	9.24373	-19.567	-0.894282	0
0.5853	29.7715	9.24373	-3.6977	0.628707	0
0.5860	29.7715	9.24373	-0.950103	-1.81024	0
0.5867	29.7715	9.24373	-11.3242	-5.47409	0
0.5873	29.7715	9.24373	32.6116	-2.72621	0
0.5880	29.7715	9.24373	72.2849	0.0162597	0
0.5887	29.7715	9.24373	20.7225	-2.72621	0
0.5893	29.7715	9.24373	-36.9513	-3.64217	0
0.5900	29.7715	9.24373	-30.5574	-2.72621	0
0.5907	29.7715	9.24373	-21.3902	-3.64217	0
0.5913	29.7715	9.24373	-24.4459	-4.55813	0
0.5920	29.7715	9.24373	-18.6426	-3.9511	0
0.5927	29.7715	9.24373	-20.4914	-3.03514	0
0.5933	29.7715	9.24373	-23.239	-2.72621	0
0.5940	29.7715	9.24373	-17.7438	-5.47409	0
0.5947	29.7715	9.24373	-17.7438	-7.60953	0
0.5953	29.7715	9.24373	-17.7438	-5.47409	0
0.5960	29.7715	9.24373	-19.8751	-4.55813	0
0.5967	29.7715	9.24373	-22.3146	-5.47409	0
0.5973	29.7715	9.24373	-9.19289	-3.9511	0
0.5980	29.7715	9.24373	-9.80917	-3.64217	0
0.5987	29.7715	9.24373	-15.895	-4.25461	0
0.5993	29.7715	9.24373	31.4048	-3.03514	0
0.6000	29.7715	9.24373	68.0222	-4.25461	0
0.6007	29.7715	9.24373	15.8436	-5.7776	0
0.6013	29.7715	9.24373	-35.4363	-3.03514	0
0.6020	29.7715	9.24373	-24.4459	-1.81024	0
0.6027	29.7715	9.24373	-18.052	-4.86164	0
0.6033	29.7715	9.24373	-23.239	-5.7776	0
0.6040	29.7715	9.24373	-14.3799	-3.9511	0
0.6047	29.7715	9.24373	-14.6881	-1.20322	0
0.6053	29.7715	9.24373	-18.052	0.932221	0
0.6060	29.7715	9.24373	-13.1474	-0.287254	0
0.6067	29.7715	9.24373	-13.4555	-1.81024	0
0.6073	29.7715	9.24373	-10.1173	0.628707	0
0.6080	29.7715	9.24373	-6.75343	0.932221	0
0.6087	29.7715	9.24373	-10.1173	-1.20322	0
0.6093	29.7715	9.24373	0.564926	0.0162597	0
0.6100	29.7715	9.24373	3.31252	1.54467	0
0.6107	29.7715	9.24373	-3.38956	-0.590768	0
0.6113	29.7715	9.24373	37.1824	-2.11918	0
0.6120	29.7715	9.24373	74.7243	-1.20322	0
0.6127	29.7715	9.24373	26.5258	-0.590768	0
0.6133	29.7715	9.24373	-27.1935	-0.894282	0
0.6140	29.7715	9.24373	-18.6426	-1.81024	0
0.6147	29.7715	9.24373	-10.3998	-1.50673	0
0.6153	29.7715	9.24373	-18.6426	-0.894282	0
0.6160	29.7715	9.24373	-12.5568	0.0162597	0
0.6167	29.7715	9.24373	-7.67786	0.0162597	0
0.6173	29.7715	9.24373	-10.3998	0.325193	0
0.6180	29.7715	9.24373	-12.5568	0.932221	0
0.6187	29.7715	9.24373	-13.1474	0.932221	0
0.6193	29.7715	9.24373	-3.6977	-0.894282	0
0.6200	29.7715	9.24373	-0.641961	-2.11918	0
0.6207	29.7715	9.24373	-5.21273	-1.81024	0
0.6213	29.7715	9.24373	8.19143	-0.287254	0
0.6220	29.7715	9.24373	8.49957	-0.287254	0
0.6227	29.7715	9.24373	-1.25824	-2.42269	0
0.6233	29.7715	9.24373	43.602	-3.64217	0
0.6240	9.95428	9.24373	82.9671	-3.03514	0
0.6247	8.12781	9.24373	31.7129	-3.03514	0
0.6253	9.04105	9.24373	-20.4914	-2.42269	0
0.6260	9.95428	9.24373	-11.0161	-0.287254	0
0.6267	8.67575	9.24373	-4.93026	-0.894282	0
0.6273	7.48854	9.24373	-10.7079	-1.81024	0
0.6280	7.21457	9.24373	-2.77327	0.325193	0
0.6287	5.29677	9.24373	-1.56639	2.15712	0
0.6293	4.38354	9.24373	-4.62212	0.932221	0
0.6300	5.93604	9.24373	-3.08141	0.932221	0
0.6307	7.21457	9.24373	-4.00584	1.54467	0
0.6313	7.48854	9.24373	-0.33382	0.0162597	0
0.6320	7.76251	9.24373	-2.18267	-1.81024	0
0.6327	6.21001	9.24373	-8.26846	-0.894282	0
0.6333	4.38354	9.24373	3.9288	1.24116	0
0.6340	4.74883	9.24373	7.29268	0.932221	0
0.6347	7.76251	9.24373	5.16137	-0.894282	0
0.6353	9.31502	9.24373	51.8448	-1.81024	0
0.6360	7.48854	5.27762	84.5078	-1.81024	0
0.6367	5.66207	1.00338	30.4803	-2.72621	0
0.6373	7.21457	-2.96273	-20.4914	-3.64217	0
0.6380	8.67575	-5.70425	-12.8649	-3.03514	0
0.6387	7.76251	-4.48756	-8.88475	-2.42269	0
0.6393	6.84928	-2.35439	-14.6881	-2.42269	0
0.6400	6.21001	-1.73814	-8.5766	-2.11918	0
0.6407	5.29677	-1.43791	-8.5766	-2.72621	0
0.6413	6.84928	-1.12979	-8.5766	-3.9511	0
0.6420	8.12781	-0.821665	-4.93026	-6.08654	0
0.6427	7.21457	-0.821665	-7.67786	-6.08654	0
0.6433	7.21457	1.00338	-4.62212	-3.64217	0
0.6440	8.40178	7.11056	-6.75343	-1.20322	0
0.6447	6.21001	11.3848	-12.8649	-2.42269	0
0.6453	4.10957	6.50221	3.00438	-3.33865	0
0.6460	5.29677	0.703156	6.98454	0.0162597	0
0.6467	8.67575	4.66927	-2.18267	2.76414	0
0.6473	10.2283	11.3848	41.7789	0.0162597	0
0.6480	9.04105	9.24373	79.9114	-2.72621	0
0.6487	7.48854	9.24373	25.9096	-2.72621	0
0.6493	8.40178	9.24373	-27.8098	-1.81024	0
0.6500	9.04105	9.24373	-15.895	-1.81024	0
0.6507	8.67575	9.24373	-9.50103	-2.72621	0
0.6513	10.8675	9.24373	-18.9507	-2.42269	0
0.6520	12.694	9.24373	-11.3242	-2.11918	0
0.6527	10.8675	9.24373	-7.06158	-1.81024	0
0.6533	9.95428	9.24373	-8.88475	-0.894282	0
0.6540	12.968	9.24373	-7.96032	-1.81024	0
0.6547	14.7944	9.24373	-11.3242	-4.86164	0
0.6553	12.694	9.24373	-9.19289	-3.9511	0
0.6560	11.7808	9.24373	-8.5766	2.15712	0
0.6567	13.6072	9.24373	-13.7637	5.20852	0
0.6573	12.694	9.24373	-1.56639	2.46063	0
0.6580	11.4155	9.24373	3.00438	1.54467	0
0.6587	13.2419	9.24373	-3.08141	3.98362	0
0.6593	13.6072	9.24373	37.7987	5.81554	0
0.6600	12.694	9.24373	74.1337	6.42799	0
0.6607	13.6072	9.24373	25.2933	5.51203	0
0.6613	11.7808	9.24373	-28.4261	2.76414	0
0.6620	9.58899	9.24373	-20.4914	1.24116	0
0.6627	11.1415	9.24373	-13.1474	2.46063	0
0.6633	13.6072	9.24373	-20.7996	2.15712	0
0.6640	13.6072	9.24373	-16.2031	0.932221	0
0.6647	15.4337	9.24373	-14.9962	1.84818	0
0.6653	15.0684	9.24373	-16.8194	1.24116	0
0.6660	12.0547	9.24373	-14.0718	-1.81024	0
0.6667	12.3287	9.24373	-14.0718	-1.20322	0
0.6673	15.4337	9.24373	-9.19289	1.24116	0
0.6680	16.6209	9.24373	-8.88475	0.325193	0
0.6687	16.6209	9.24373	-14.6881	-0.894282	0
0.6693	15.9816	9.24373	-2.46513	-0.894282	0
0.6700	15.4337	9.24373	2.41377	0.0162597	0
0.6707	17.2602	9.24373	-3.6977	0.932221	0
0.6713	17.2602	9.24373	34.4605	0.0162597	0
0.6720	14.7944	9.24373	70.1535	-2.72621	0
0.6727	12.968	9.24373	25.2933	-2.72621	0
0.6733	12.694	9.24373	-26.8853	-1.20322	0
0.6740	11.7808	9.24373	-19.8751	0.0162597	0
0.6747	12.0547	9.24373	-7.96032	1.84818	0
0.6753	14.1552	9.24373	-11.9405	1.84818	0
0.6760	14.5205	9.24373	-11.9405	0.0162597	0
0.6767	11.7808	9.24373	-12.2486	0.325193	0
0.6773	10.8675	9.24373	-10.1173	0.0162597	0
0.6780	11.7808	9.24373	-9.19289	-0.894282	0
0.6787	11.4155	9.24373	-12.2486	0.0162597	0
0.6793	11.4155	9.24373	-4.93026	0.0162597	0
0.6800	13.2419	9.24373	-4.93026	-3.64217	0
0.6807	12.694	9.24373	-11.3242	-4.25461	0
0.6813	11.7808	9.24373	3.9288	-1.81024	0
0.6820	12.968	9.24373	5.46951	-2.11918	0
0.6827	13.8812	9.24373	-5.21273	-3.64217	0
0.6833	13.6072	9.24373	40.2381	-1.50673	0
0.6840	13.6072	4.66927	79.6032	0.325193	0
0.6847	13.8812	-2.96273	25.9096	-1.20322	0
0.6853	14.1552	-9.67827	-27.8098	-3.9511	0
0.6860	14.7944	-7.23697	-17.4357	-3.9511	0
0.6867	14.5205	-2.65461	-11.3242	-2.42269	0
0.6873	14.5205	-1.43791	-17.4357	-3.03514	0
0.6880	16.8949	-1.43791	-11.3242	-2.72621	0
0.6887	19.0867	-2.65461	-13.1474	-0.590768	0
0.6893	18.7214	-3.26296	-12.5568	-0.894282	0
0.6900	18.7214	-2.96273	-5.82901	-2.11918	0
0.6907	19.9999	-4.48756	-8.5766	-1.20322	0
0.6913	22.7396	-2.96273	-6.44529	-1.81024	0
0.6920	25.4793	4.36115	-4.62212	-5.17058	0
0.6927	25.7533	6.50221	-10.7079	-5.47409	0
0.6933	25.7533	-1.43791	0.873068	-3.9511	0
0.6940	28.219	-7.5372	7.29268	-3.64217	0
0.6947	30.0455	-4.79568	0.564926	-3.64217	0
0.6953	30.3195	1.61963	39.93	-4.25461	0
0.6960	17.2602	9.24373	78.7045	-6.69357	0
0.6967	17.2602	9.24373	30.4803	-9.44145	0
0.6973	17.2602	9.24373	-25.0622	-9.13794	0
0.6980	17.2602	9.24373	-17.4357	-7.91846	0
0.6987	17.2602	9.24373	-7.96032	-8.52549	0
0.6993	17.2602	9.24373	-12.2486	-10.0539	0
0.7000	17.2602	9.24373	-5.82901	-9.13794	0
0.7007	17.2602	9.24373	-4.93026	-7.60953	0
0.7013	17.2602	9.24373	-6.75343	-7.91846	0
0.7020	17.2602	9.24373	-4.31398	-7.30601	0
0.7027	17.2602	9.24373	-7.67786	-6.39005	0
0.7033	17.2602	9.24373	-6.13715	-8.52549	0
0.7040	17.2602	9.24373	-5.52087	-8.52549	0
0.7047	17.2602	9.24373	-10.3998	-5.47409	0
0.7053	17.2602	9.24373	0.564926	-4.55813	0
0.7060	17.2602	9.24373	2.72192	-5.47409	0
0.7067	17.2602	9.24373	-4.00584	-3.03514	0
0.7073	17.2602	9.24373	39.93	-2.11918	0
0.7080	38.6299	9.24373	79.0126	-7.30601	0
0.7087	35.8902	9.24373	29.2478	-9.74497	0
0.7093	35.5249	9.24373	-23.8296	-4.86164	0
0.7100	37.3514	9.24373	-14.9962	-3.64217	0
0.7107	35.5249	9.24373	-8.26846	-6.39005	0
0.7113	33.6984	9.24373	-15.3044	-5.47409	0
0.7120	34.977	9.24373	-8.88475	-2.42269	0
0.7127	36.8034	9.24373	-6.75343	-2.72621	0
0.7133	37.0774	9.24373	-7.06158	-5.47409	0
0.7140	35.5249	9.24373	-6.44529	-7.60953	0
0.7147	34.6117	9.24373	-11.9405	-7.60953	0
0.7153	37.3514	9.24373	-8.5766	-6.08654	0
0.7160	41.0043	9.24373	-4.31398	-5.47409	0
0.7167	39.1779	9.24373	-7.67786	-5.47409	0
0.7173	36.1642	9.24373	2.72192	-3.9511	0
0.7180	36.4382	9.24373	3.62066	-4.25461	0
0.7187	38.2646	9.24373	-3.08141	-6.39005	0
0.7193	38.6299	9.24373	40.5463	-5.47409	0
0.7200	38.6299	9.24373	76.5732	-3.64217	0
0.7207	38.6299	9.24373	26.5258	-5.47409	0
0.7213	38.6299	9.24373	-24.4459	-6.08654	0
0.7220	38.6299	9.24373	-19.567	-2.72621	0
0.7227	38.6299	9.24373	-16.2031	-2.11918	0
0.7233	38.6299	9.24373	-18.6426	-4.55813	0
0.7240	38.6299	9.24373	-11.0161	-5.17058	0
0.7247	38.6299	9.24373	-14.0718	-4.86164	0
0.7253	38.6299	9.24373	-14.0718	-3.64217	0
0.7260	38.6299	9.24373	-7.96032	-2.11918	0
0.7267	38.6299	9.24373	-11.6323	-2.72621	0
0.7273	38.6299	9.24373	-8.5766	-5.47409	0
0.7280	38.6299	9.24373	-8.26846	-5.47409	0
0.7287	38.6299	9.24373	-15.895	-5.47409	0
0.7293	38.6299	9.24373	-3.08141	-5.47409	0
0.7300	38.6299	9.24373	2.72192	-3.33865	0
0.7307	38.6299	9.24373	-6.44529	-0.590768	0
0.7313	38.6299	9.24373	35.3592	-0.894282	0
0.7320	38.6299	9.24373	76.5732	-1.81024	0
0.7327	38.6299	9.24373	26.2177	-2.72621	0
0.7333	38.6299	9.24373	-30.5574	-3.64217	0
0.7340	38.6299	9.24373	-20.7996	-4.25461	0
0.7347	38.6299	9.24373	-10.7079	-4.86164	0
0.7353	38.6299	9.24373	-19.567	-6.08654	0
0.7360	38.6299	9.24373	-17.7438	-6.39005	0
0.7367	38.6299	9.24373	-16.8194	-4.86164	0
0.7373	38.6299	9.24373	-15.895	-3.9511	0
0.7380	38.6299	9.24373	-13.1474	-4.55813	0
0.7387	38.6299	9.24373	-15.895	-5.17058	0
0.7393	38.6299	9.24373	-11.6323	-3.33865	0
0.7400	38.6299	9.24373	-11.6323	-2.72621	0
0.7407	38.6299	9.24373	-17.4357	-3.9511	0
0.7413	38.6299	9.24373	-2.18267	-5.17058	0
0.7420	38.6299	9.24373	2.72192	-5.47409	0
0.7427	38.6299	9.24373	-7.36972	-5.17058	0
0.7433	38.6299	9.24373	33.8442	-1.81024	0
0.7440	31.598	5.27762	74.4162	0.325193	0
0.7447	28.493	-2.65461	24.9851	-0.894282	0
0.7453	28.8583	-7.5372	-30.5574	-0.590768	0
0.7460	28.219	-3.57108	-21.6983	0.0162597	0
0.7467	26.6665	-0.213317	-13.1474	-1.81024	0
0.7473	28.219	-1.12979	-18.6426	-0.894282	0
0.7480	28.8583	-0.821665	-12.5568	2.15712	0
0.7487	24.5661	-0.213317	-13.1474	-0.590768	0
0.7493	22.1003	0.0869069	-16.5112	-2.11918	0
0.7500	23.6528	1.00338	-11.3242	2.76414	0
0.7507	24.84	0.703156	-11.9405	4.29255	0
0.7513	24.2921	3.44467	-11.6323	1.84818	0
0.7520	22.7396	10.7686	-13.1474	2.76414	0
0.7527	21.8264	11.685	-16.5112	3.68011	0
0.7533	20.9131	5.27762	-1.56639	1.24116	0
0.7540	20.6392	0.703156	2.41377	1.84818	0
0.7547	22.4656	-0.213317	-6.13715	3.68011	0
0.7553	23.6528	3.44467	34.743	2.15712	0
0.7560	22.1003	7.11056	72.9011	0.932221	0
0.7567	20.9131	1.3115	24.677	4.29255	0
0.7573	21.8264	-6.62072	-28.4261	6.42799	0
0.7580	21.1871	-4.17943	-20.4914	3.98362	0
0.7587	22.7396	-0.521441	-13.1474	3.37659	0
0.7593	25.2053	-2.96273	-20.4914	5.20852	0
0.7600	23.6528	-2.04626	-16.8194	3.98362	0
0.7607	21.1871	1.3115	-14.3799	3.37659	0
0.7613	21.8264	0.0869069	-12.2486	3.68011	0
0.7620	21.5524	-2.04626	-9.50103	-0.287254	0
0.7627	19.7259	-1.12979	-13.7637	-4.25461	0
0.7633	22.7396	0.0869069	-10.1173	-1.81024	0
0.7640	27.3058	-0.821665	-10.3998	0.325193	0
0.7647	26.3925	-0.821665	-15.895	-0.894282	0
0.7653	24.2921	1.00338	-1.25824	-0.287254	0
0.7660	25.4793	1.00338	-0.33382	0.0162597	0
0.7667	26.3925	0.0869069	-12.2486	0.0162597	0
0.7673	26.3925	4.36115	33.2279	1.84818	0
0.7680	25.7533	9.24373	73.5174	1.54467	0
0.7687	23.6528	9.24373	20.1062	-1.50673	0
0.7693	19.9999	9.24373	-35.1281	0.0162597	0
0.7700	19.0867	9.24373	-26.5772	2.15712	0
0.7707	19.7259	9.24373	-18.6426	1.24116	0
0.7713	19.9999	9.24373	-21.3902	0.325193	0
0.7720	19.0867	9.24373	-15.6125	-1.20322	0
0.7727	18.7214	9.24373	-18.6426	-3.64217	0
0.7733	20.2739	9.24373	-17.7438	-3.64217	0
0.7740	20.2739	9.24373	-12.2486	-2.72621	0
0.7747	17.8081	9.24373	-16.2031	-1.81024	0
0.7753	18.4474	9.24373	-10.1173	-0.894282	0
0.7760	22.7396	9.24373	-5.52087	0.628707	0
0.7767	23.6528	9.24373	-12.2486	1.84818	0
0.7773	21.5524	9.24373	-0.33382	2.15712	0
0.7780	19.7259	9.24373	4.23695	0.0162597	0
0.7787	18.1734	9.24373	-4.00584	0.325193	0
0.7793	19.0867	9.24373	39.93	2.76414	0
0.7800	20.2739	9.24373	79.3208	0.932221	0
0.7807	18.1734	9.24373	28.9653	-0.894282	0
0.7813	16.6209	9.24373	-23.239	1.84818	0
0.7820	21.8264	9.24373	-13.1474	2.46063	0
0.7827	24.2921	9.24373	-6.75343	0.325193	0
0.7833	20.9131	9.24373	-13.1474	0.932221	0
0.7840	19.9999	9.24373	-7.67786	0.932221	0
0.7847	21.8264	9.24373	-8.5766	-2.11918	0
0.7853	20.9131	9.24373	-7.36972	-4.25461	0
0.7860	19.7259	9.24373	-1.25824	-3.33865	0
0.7867	21.5524	9.24373	-6.13715	0.0162597	0
0.7873	21.8264	9.24373	-4.00584	2.15712	0
0.7880	21.8264	9.24373	0.564926	0.0162597	0
0.7887	22.7396	9.24373	-4.00584	-0.894282	0
0.7893	22.1003	9.24373	6.36826	2.76414	0
0.7900	19.9999	9.24373	10.6566	3.68011	0
0.7907	20.9131	9.24373	2.41377	0.325193	0
0.7913	25.2053	9.24373	41.7789	-0.894282	0
0.7920	25.2053	9.24373	81.4521	0.628707	0
0.7927	25.2053	9.24373	33.5361	1.24116	0
0.7933	25.2053	9.24373	-22.9309	1.84818	0
0.7940	25.2053	9.24373	-14.9962	0.932221	0
0.7947	25.2053	9.24373	-4.00584	-0.894282	0
0.7953	25.2053	9.24373	-11.3242	-0.894282	0
0.7960	25.2053	9.24373	-8.5766	0.0162597	0
0.7967	25.2053	9.24373	-6.44529	0.325193	0
0.7973	25.2053	9.24373	-7.96032	1.54467	0
0.7980	25.2053	9.24373	-6.13715	2.15712	0
0.7987	25.2053	9.24373	-6.13715	0.932221	0
0.7993	25.2053	9.24373	-3.38956	2.15712	0
0.8000	25.2053	9.24373	-4.93026	5.20852	0
0.8007	25.2053	9.24373	-6.13715	3.68011	0
0.8013	25.2053	9.24373	9.73214	0.0162597	0
0.8020	25.2053	9.24373	10.0403	0.325193	0
0.8027	25.2053	9.24373	1.79749	0.932221	0
0.8033	25.2053	9.24373	44.5264	-0.287254	0
0.8040	15.9816	7.11056	79.9114	-0.894282	0
0.8047	14.5205	-0.521441	30.1722	-1.50673	0
0.8053	15.0684	-6.01238	-21.6983	-3.03514	0
0.8060	15.9816	-3.26296	-14.9962	-2.42269	0
0.8067	17.2602	-2.35439	-7.96032	0.0162597	0
0.8073	15.4337	-1.12979	-12.2486	-1.20322	0
0.8080	11.7808	1.91985	-6.75343	-3.33865	0
0.8087	12.0547	-0.821665	-9.19289	-2.11918	0
0.8093	14.5205	-3.26296	-11.9405	-0.894282	0
0.8100	13.6072	-0.213317	-7.96032	-1.20322	0
0.8107	12.694	-1.12979	-8.5766	0.0162597	0
0.8113	13.6072	-2.04626	-5.82901	0.0162597	0
0.8120	14.1552	4.36115	-7.67786	-1.20322	0
0.8127	13.2419	6.80244	-12.5568	-0.894282	0
0.8133	12.3287	2.22798	0.256785	-0.590768	0
0.8140	12.694	-2.65461	2.10563	-1.50673	0
0.8147	12.694	-3.87921	-5.52087	-1.50673	0
0.8153	12.694	0.0869069	37.1824	-2.72621	0
0.8160	11.7808	3.44467	73.8256	-4.55813	0
0.8167	9.95428	-3.57108	24.0607	-2.72621	0
0.8173	9.95428	-10.2866	-27.5016	-1.50673	0
0.8180	12.0547	-8.45367	-19.8751	-4.55813	0
0.8187	11.4155	-5.70425	-14.6881	-4.55813	0
0.8193	9.04105	-3.57108	-22.3146	-1.81024	0
0.8200	11.1415	-1.12979	-18.052	-1.50673	0
0.8207	12.968	-2.35439	-15.895	-1.81024	0
0.8213	9.95428	-3.26296	-14.9962	-0.287254	0
0.8220	8.12781	-0.213317	-13.7637	-1.20322	0
0.8227	9.58899	0.703156	-17.4357	-3.64217	0
0.8233	9.58899	3.14445	-11.3242	-1.81024	0
0.8240	10.8675	8.94351	-9.19289	0.0162597	0
0.8247	14.1552	8.02704	-14.0718	-0.287254	0
0.8253	13.6072	1.00338	0.564926	-0.287254	0
0.8260	11.4155	-2.04626	3.62066	1.24116	0
0.8267	10.8675	-0.213317	-5.21273	1.54467	0
0.8273	12.694	5.27762	38.7231	0.0162597	0
0.8280	14.5205	9.24373	76.5732	-1.20322	0
0.8287	13.6072	9.24373	24.3689	-1.81024	0
0.8293	12.694	9.24373	-26.8853	-0.894282	0
0.8300	13.2419	9.24373	-15.3044	2.15712	0
0.8307	12.694	9.24373	-12.2486	4.59607	0
0.8313	10.8675	9.24373	-20.1833	2.46063	0
0.8320	12.968	9.24373	-9.50103	0.325193	0
0.8327	14.5205	9.24373	-9.50103	0.932221	0
0.8333	13.2419	9.24373	-15.3044	0.932221	0
0.8340	13.6072	9.24373	-8.5766	-0.894282	0
0.8347	15.4337	9.24373	-6.75343	-1.20322	0
0.8353	14.5205	9.24373	-7.06158	-1.20322	0
0.8360	16.8949	9.24373	-8.5766	-0.287254	0
0.8367	20.9131	9.24373	-12.5568	1.84818	0
0.8373	19.0867	9.24373	-1.56639	2.76414	0
0.8380	15.0684	9.24373	2.41377	1.84818	0
0.8387	17.2602	9.24373	-2.18267	3.37659	0
0.8393	18.1734	9.24373	37.4905	4.59607	0
0.8400	14.7944	9.24373	72.9011	1.24116	0
0.8407	14.5205	9.24373	25.6014	-2.42269	0
0.8413	17.5341	9.24373	-26.5772	-1.81024	0
0.8420	18.4474	9.24373	-19.567	-0.894282	0
0.8427	18.1734	9.24373	-13.1474	-1.81024	0
0.8433	17.2602	9.24373	-21.3902	-2.42269	0
0.8440	15.9816	9.24373	-18.3344	-1.50673	0
0.8447	17.2602	9.24373	-15.895	-1.50673	0
0.8453	19.0867	9.24373	-15.3044	-3.03514	0
0.8460	17.5341	9.24373	-13.4555	-3.33865	0
0.8467	16.6209	9.24373	-14.9962	0.0162597	0
0.8473	19.7259	9.24373	-9.80917	0.932221	0
0.8480	21.1871	9.24373	-9.50103	-2.72621	0
0.8487	19.0867	9.24373	-15.3044	-3.03514	0
0.8493	16.8949	9.24373	-3.38956	0.0162597	0
0.8500	17.5341	9.24373	-2.77327	-2.72621	0
0.8507	19.3606	9.24373	-11.6323	-5.7776	0
0.8513	21.1871	9.24373	33.2279	-1.81024	0
0.8520	12.694	9.24373	73.8256	0.932221	0
0.8527	12.694	9.24373	24.3689	-3.64217	0
0.8533	12.694	9.24373	-30.8655	-4.55813	0
0.8540	12.694	9.24373	-23.5471	-1.81024	0
0.8547	12.694	9.24373	-15.6125	-2.11918	0
0.8553	12.694	9.24373	-21.6983	-4.55813	0
0.8560	12.694	9.24373	-16.8194	-3.64217	0
0.8567	12.694	9.24373	-14.0718	-3.03514	0
0.8573	12.694	9.24373	-14.0718	-4.86164	0
0.8580	12.694	9.24373	-11.6323	-6.39005	0
0.8587	12.694	9.24373	-12.2486	-3.9511	0
0.8593	12.694	9.24373	-8.88475	-0.590768	0
0.8600	12.694	9.24373	-11.3242	-1.20322	0
0.8607	12.694	9.24373	-14.3799	-3.33865	0
0.8613	12.694	9.24373	0.564926	-3.9511	0
0.8620	12.694	9.24373	0.564926	-4.55813	0
0.8627	12.694	9.24373	-6.44529	-4.25461	0
0.8633	12.694	9.24373	39.93	-2.11918	0
0.8640	29.1323	9.24373	75.6487	-2.72621	0
0.8647	25.7533	9.24373	22.8538	-5.7776	0
0.8653	23.9268	9.24373	-28.1179	-4.86164	0
0.8660	24.2921	9.24373	-19.567	-3.33865	0
0.8667	23.9268	9.24373	-12.8649	-4.55813	0
0.8673	24.84	9.24373	-16.2031	-5.47409	0
0.8680	26.6665	9.24373	-10.3998	-3.64217	0
0.8687	25.7533	9.24373	-9.50103	-2.42269	0
0.8693	23.6528	9.24373	-5.21273	-3.64217	0
0.8700	22.7396	9.24373	-0.33382	-5.17058	0
0.8707	21.8264	9.24373	-5.82901	-3.9511	0
0.8713	22.1003	9.24373	-1.87453	-2.42269	0
0.8720	24.2921	9.24373	0.564926	-2.42269	0
0.8727	25.2053	9.24373	-5.21273	-1.20322	0
0.8733	23.0136	9.24373	7.60082	0.325193	0
0.8740	21.8264	9.24373	11.5553	-1.81024	0
0.8747	23.9268	9.24373	2.72192	-3.9511	0
0.8753	26.1186	9.24373	44.5264	-2.11918	0
0.8760	26.1186	9.24373	83.8915	-0.894282	0
0.8767	26.1186	9.24373	33.2279	-2.11918	0
0.8773	26.1186	9.24373	-22.3146	-2.11918	0
0.8780	26.1186	9.24373	-14.6881	-2.11918	0
0.8787	26.1186	9.24373	-7.06158	-3.33865	0
0.8793	26.1186	9.24373	-14.0718	-2.42269	0
0.8800	26.1186	9.24373	-10.3998	-2.42269	0
0.8807	26.1186	9.24373	-8.88475	-4.25461	0
0.8813	26.1186	9.24373	-5.52087	-2.11918	0
0.8820	26.1186	9.24373	-1.25824	0.932221	0
0.8827	26.1186	9.24373	-6.75343	-0.894282	0
0.8833	26.1186	9.24373	-3.08141	-2.42269	0
0.8840	26.1186	9.24373	-1.56639	0.628707	0
0.8847	26.1186	9.24373	-10.3998	0.628707	0
0.8853	26.1186	9.24373	3.00438	-3.03514	0
0.8860	26.1186	9.24373	12.4797	-4.55813	0
0.8867	26.1186	9.24373	4.54509	-2.42269	0
0.8873	26.1186	9.24373	44.5264	0.0162597	0
0.8880	24.5661	5.58574	84.7903	-0.590768	0
0.8887	15.7077	-1.43791	32.6116	-2.11918	0
0.8893	14.7944	-4.79568	-25.6785	-0.894282	0
0.8900	20.2739	-3.87921	-15.6125	0.628707	0
0.8907	20.9131	-2.96273	-6.75343	-1.81024	0
0.8913	18.4474	-1.73814	-17.4357	-2.42269	0
0.8920	19.7259	-1.12979	-12.2486	-0.590768	0
0.8927	21.8264	-2.04626	-7.96032	-2.11918	0
0.8933	22.7396	0.0869069	-9.50103	-3.03514	0
0.8940	20.9131	0.703156	-8.26846	-0.894282	0
0.8947	18.1734	-2.65461	-9.50103	-3.03514	0
0.8953	18.7214	-1.12979	-7.67786	-6.08654	0
0.8960	20.9131	4.66927	-9.80917	-1.81024	0
0.8967	20.2739	5.27762	-13.1474	1.84818	0
0.8973	18.1734	0.395031	3.31252	-0.287254	0
0.8980	17.5341	-3.87921	6.36826	-0.287254	0
0.8987	17.5341	-2.04626	-2.18267	2.15712	0
0.8993	18.1734	6.50221	40.8544	0.0162597	0
0.9000	18.1734	7.11056	79.3208	-3.9511	0
0.9007	15.4337	-4.79568	29.864	-2.72621	0
0.9013	12.968	-9.06202	-22.0064	-0.287254	0
0.9020	12.0547	-3.26296	-14.9962	-0.287254	0
0.9027	12.3287	-3.57108	-11.0161	-0.287254	0
0.9033	14.1552	-5.40403	-16.5112	0.0162597	0
0.9040	16.3469	-2.04626	-9.80917	-0.287254	0
0.9047	17.2602	-1.73814	-10.3998	0.0162597	0
0.9053	17.5341	-2.04626	-11.3242	0.325193	0
0.9060	16.6209	-0.821665	-7.67786	-1.20322	0
0.9067	14.7944	-3.87921	-11.6323	-1.50673	0
0.9073	16.3469	-4.17943	-10.3998	0.628707	0
0.9080	19.0867	3.14445	-10.3998	0.628707	0
0.9087	17.8081	3.44467	-13.7637	-0.894282	0
0.9093	16.6209	-2.65461	0.873068	-1.20322	0
0.9100	15.9816	-2.96273	2.10563	-0.287254	0
0.9107	13.6072	1.00338	-8.88475	-0.894282	0
0.9113	13.2419	4.97739	34.1523	-1.81024	0
0.9120	14.7944	7.11056	71.9767	-2.72621	0
0.9127	12.694	2.83632	18.8737	-3.9511	0
0.9133	9.04105	-3.87921	-35.4363	-3.9511	0
0.9140	11.1415	-4.79568	-25.0622	-2.72621	0
0.9147	13.2419	-2.65461	-14.0718	-1.81024	0
0.9153	12.694	-1.12979	-19.2588	-2.72621	0
0.9160	12.694	-0.213317	-16.2031	-3.64217	0
0.9167	14.5205	-1.12979	-15.3044	-2.11918	0
0.9173	17.2602	-1.43791	-12.8649	-0.894282	0
0.9180	18.7214	-1.43791	-10.1173	-2.11918	0
0.9187	17.8081	-3.87921	-14.3799	-1.81024	0
0.9193	17.2602	-1.73814	-10.7079	0.932221	0
0.9200	19.0867	5.27762	-10.3998	0.932221	0
0.9207	19.0867	5.27762	-14.0718	-0.894282	0
0.9213	16.3469	-0.821665	0.564926	-0.590768	0
0.9220	17.2602	-5.40403	0.873068	0.0162597	0
0.9227	20.9131	-5.70425	-9.50103	0.932221	0
0.9233	20.9131	0.0869069	35.0511	2.76414	0
0.9240	18.4474	5.27762	72.9011	1.84818	0
0.9247	17.2602	-1.43791	18.8737	0.0162597	0
0.9253	16.3469	-7.84532	-35.7444	0.0162597	0
0.9260	16.3469	-2.35439	-27.1935	0.628707	0
0.9267	16.8949	1.00338	-18.6426	0.932221	0
0.9273	16.3469	-3.57108	-20.1833	0.325193	0
0.9280	15.0684	-4.79568	-12.8649	0.0162597	0
0.9287	17.2602	-2.04626	-13.1474	1.24116	0
0.9293	21.8264	1.00338	-13.1474	-0.287254	0
0.9300	21.8264	1.91985	-12.2486	-3.33865	0
0.9307	18.7214	-1.12979	-18.052	0.932221	0
0.9313	18.7214	-1.12979	-12.5568	6.42799	0
0.9320	20.9131	5.58574	-9.50103	2.76414	0
0.9327	21.8264	8.02704	-16.2031	-1.20322	0
0.9333	20.6392	-1.12979	-3.38956	0.325193	0
0.9340	19.0867	-9.37014	0.564926	0.932221	0
0.9347	19.7259	-7.5372	-9.19289	0.628707	0
0.9353	22.7396	0.703156	34.4605	3.68011	0
0.9360	22.4656	0.703156	74.4162	3.37659	0
0.9367	19.7259	0.703156	21.3131	-0.590768	0
0.9373	19.3606	0.703156	-34.82	-0.894282	0
0.9380	19.9999	0.703156	-23.8296	0.0162597	0
0.9387	19.0867	0.703156	-14.3799	0.0162597	0
0.9393	20.2739	0.703156	-19.8751	0.932221	0
0.9400	21.8264	0.703156	-14.0718	0.932221	0
0.9407	20.9131	0.703156	-16.2031	-1.50673	0
0.9413	20.2739	0.703156	-18.9507	-1.81024	0
0.9420	20.6392	0.703156	-13.1474	0.0162597	0
0.9427	19.3606	0.703156	-14.0718	0.0162597	0
0.9433	21.8264	0.703156	-13.1474	0.325193	0
0.9440	26.1186	0.703156	-13.1474	1.84818	0
0.9447	24.5661	0.703156	-14.9962	-0.590768	0
0.9453	20.9131	0.703156	-0.33382	-3.64217	0
0.9460	21.8264	0.703156	2.41377	-2.11918	0
0.9467	23.9268	0.703156	-4.62212	-0.590768	0
0.9473	25.2053	0.703156	38.7231	-2.42269	0
0.9480	25.2053	0.703156	74.4162	-3.33865	0
0.9487	25.2053	0.703156	20.1062	-1.81024	0
0.9493	25.2053	0.703156	-33.305	-1.20322	0
0.9500	25.2053	0.703156	-22.0064	-1.81024	0
0.9507	25.2053	0.703156	-14.6881	-2.72621	0
0.9513	25.2053	0.703156	-20.4914	-4.55813	0
0.9520	25.2053	0.703156	-12.2486	-6.08654	0
0.9527	25.2053	0.703156	-11.3242	-4.55813	0
0.9533	25.2053	0.703156	-14.9962	-2.72621	0
0.9540	25.2053	0.703156	-12.2486	-1.81024	0
0.9547	25.2053	0.703156	-13.7637	-1.81024	0
0.9553	25.2053	0.703156	-10.1173	-1.20322	0
0.9560	25.2053	0.703156	-9.19289	-0.287254	0
0.9567	25.2053	0.703156	-14.3799	0.932221	0
0.9573	25.2053	0.703156	-1.25824	0.325193	0
0.9580	25.2053	0.703156	3.9288	-1.81024	0
0.9587	25.2053	0.703156	-4.00584	-1.20322	0
0.9593	25.2053	0.703156	36.8999	0.0162597	0
0.9600	23.9268	1.61963	75.6487	-2.11918	0
0.9607	23.9268	-3.26296	25.9096	-4.55813	0
0.9613	21.8264	-6.92885	-28.7342	-3.64217	0
0.9620	21.1871	-6.62072	-18.9507	-3.64217	0
0.9627	22.7396	-4.79568	-9.80917	-3.64217	0
0.9633	23.0136	-3.87921	-17.4357	-2.11918	0
0.9640	23.9268	-4.79568	-13.4555	-3.33865	0
0.9647	24.84	-5.0959	-11.6323	-5.17058	0
0.9653	24.5661	-2.96273	-8.88475	-3.64217	0
0.9660	24.84	-1.73814	-2.18267	-3.03514	0
0.9667	24.5661	-2.65461	-5.52087	-4.55813	0
0.9673	24.5661	-2.04626	-4.00584	-3.03514	0
0.9680	26.3925	3.14445	-1.56639	-0.287254	0
0.9687	25.2053	6.19409	-6.44529	-0.894282	0
0.9693	20.9131	0.395031	3.9288	-2.72621	0
0.9700	21.5524	-7.5372	6.6764	-1.50673	0
0.9707	23.9268	-5.70425	-0.950103	0.0162597	0
0.9713	23.3789	4.97739	40.5463	-0.287254	0
0.9720	22.4656	6.50221	81.1439	-0.590768	0
0.9727	22.1003	-3.87921	32.6116	-0.590768	0
0.9733	20.9131	-9.37014	-23.239	-1.81024	0
0.9740	21.8264	-5.70425	-14.9962	-2.72621	0
0.9747	22.7396	-3.57108	-6.13715	-2.72621	0
0.9753	22.1003	-4.79568	-14.9962	-2.72621	0
0.9760	21.1871	-3.26296	-8.5766	-1.81024	0
0.9767	19.7259	-1.12979	-4.62212	-0.894282	0
0.9773	20.2739	-0.821665	-8.26846	-0.894282	0
0.9780	22.1003	-1.73814	-7.67786	0.0162597	0
0.9787	20.9131	-3.26296	-5.82901	0.0162597	0
0.9793	21.5524	-2.04626	0.564926	-1.20322	0
0.9800	26.1186	3.44467	-0.33382	-0.894282	0
0.9807	25.7533	4.97739	-6.13715	-0.287254	0
0.9813	23.3789	-1.73814	6.6764	-1.81024	0
0.9820	23.6528	-5.70425	10.0403	-1.50673	0
0.9827	24.5661	0.0869069	4.23695	0.932221	0
0.9833	24.5661	6.19409	45.7333	0.932221	0
0.9840	23.9268	0.703156	80.2195	-1.50673	0
0.9847	21.8264	0.703156	30.7885	-3.03514	0
0.9853	21.8264	0.703156	-20.1833	-3.03514	0
0.9860	23.6528	0.703156	-12.2486	-1.81024	0
0.9867	21.8264	0.703156	-5.82901	-1.50673	0
0.9873	19.0867	0.703156	-11.6323	-1.81024	0
0.9880	20.6392	0.703156	-6.75343	-0.894282	0
0.9887	20.9131	0.703156	-7.36972	0.325193	0
0.9893	20.6392	0.703156	-7.96032	0.932221	0
0.9900	22.7396	0.703156	-5.82901	-0.287254	0
0.9907	21.8264	0.703156	-10.7079	-0.590768	0
0.9913	19.3606	0.703156	-7.67786	0.628707	0
0.9920	20.9131	0.703156	-6.75343	0.628707	0
0.9927	23.6528	0.703156	-12.5568	-0.287254	0
0.9933	20.9131	0.703156	0.873068	0.628707	0
0.9940	19.0867	0.703156	5.16137	1.54467	0
0.9947	21.8264	0.703156	-3.38956	0.628707	0
0.9953	22.7396	0.703156	38.1068	0.932221	0
0.9960	22.7396	0.703156	75.6487	1.24116	0
0.9967	22.7396	0.703156	24.677	0.325193	0
0.9973	22.7396	0.703156	-27.8098	0.628707	0
0.9980	22.7396	0.703156	-19.567	1.84818	0
0.9987	22.7396	0.703156	-14.3799	1.24116	0
0.9993	22.7396	0.703156	-22.3146	0.932221	0
1.0000	22.7396	0.703156	-16.8194	0.325193	0
1.0007	22.7396	0.703156	-15.6125	-0.590768	0
1.0013	22.7396	0.703156	-16.5112	0.0162597	0
1.0020	22.7396	0.703156	-12.8649	0.628707	0
1.0027	22.7396	0.703156	-14.9962	-0.590768	0
1.0033	22.7396	0.703156	-11.3242	0.628707	0
1.0040	22.7396	0.703156	-9.19289	1.84818	0
1.0047	22.7396	0.703156	-12.2486	-0.894282	0
1.0053	22.7396	0.703156	1.18121	-2.42269	0
1.0060	22.7396	0.703156	4.54509	0.628707	0
1.0067	22.7396	0.703156	-0.33382	2.76414	0
1.0073	22.7396	0.703156	44.2183	0.932221	0
1.0080	22.7396	0.703156	81.1439	-0.894282	0
1.0087	22.7396	0.703156	28.0409	-0.287254	0
1.0093	22.7396	0.703156	-26.8853	1.24116	0
1.0100	22.7396	0.703156	-19.2588	1.84818	0
1.0107	22.7396	0.703156	-12.2486	1.54467	0
1.0113	22.7396	0.703156	-18.052	0.932221	0
1.0120	22.7396	0.703156	-13.1474	0.0162597	0
1.0127	22.7396	0.703156	-15.3044	-0.894282	0
1.0133	22.7396	0.703156	-16.8194	-0.590768	0
1.0140	22.7396	0.703156	-9.50103	-1.50673	0
1.0147	22.7396	0.703156	-11.6323	-3.9511	0
1.0153	22.7396	0.703156	-13.7637	-3.33865	0
1.0160	22.7396	0.703156	-13.1474	-0.894282	0
1.0167	22.7396	0.703156	-13.1474	-0.287254	0
1.0173	22.7396	0.703156	-0.33382	-0.894282	0
1.0180	22.7396	0.703156	0.873068	-0.590768	0
1.0187	22.7396	0.703156	-4.31398	0.932221	0
1.0193	22.7396	0.703156	38.1068	2.46063	0
1.0200	18.1734	9.55186	72.9011	1.24116	0
1.0207	15.9816	5.27762	22.5457	-1.20322	0
1.0213	15.4337	-2.04626	-30.8655	0.0162597	0
1.0220	16.3469	-2.04626	-25.0622	0.932221	0
1.0227	16.8949	-1.12979	-15.3044	-1.81024	0
1.0233	17.2602	-0.521441	-18.052	-0.590768	0
1.0240	17.8081	2.5282	-14.0718	2.46063	0
1.0247	16.8949	3.44467	-14.0718	0.932221	0
1.0253	15.4337	-0.213317	-14.3799	0.0162597	0
1.0260	15.9816	-2.04626	-14.3799	0.932221	0
1.0267	15.7077	-1.12979	-17.1275	-0.894282	0
1.0273	15.4337	0.395031	-7.96032	-1.50673	0
1.0280	17.8081	5.58574	-5.82901	0.932221	0
1.0287	19.9999	9.24373	-13.4555	-0.894282	0
1.0293	17.5341	2.5282	0.564926	-2.42269	0
1.0300	15.7077	-4.79568	3.62066	0.0162597	0
1.0307	18.1734	-0.521441	-6.75343	0.325193	0
1.0313	21.5524	7.11056	36.2837	-1.50673	0
1.0320	20.2739	4.97739	75.6487	-0.894282	0
1.0327	16.8949	-2.96273	23.4701	-1.20322	0
1.0333	15.9816	-4.79568	-29.6329	-3.33865	0
1.0340	18.1734	-2.65461	-19.567	-3.64217	0
1.0347	19.7259	-3.57108	-14.3799	-3.64217	0
1.0353	18.7214	-2.65461	-20.4914	-3.64217	0
1.0360	17.2602	0.703156	-11.6323	-0.894282	0
1.0367	18.7214	-1.43791	-12.2486	-0.287254	0
1.0373	20.9131	-4.79568	-16.8194	-2.72621	0
1.0380	20.9131	-2.65461	-11.9405	-3.03514	0
1.0387	19.9999	-2.96273	-11.3242	-3.33865	0
1.0393	20.9131	-4.48756	-10.1173	-1.50673	0
1.0400	23.0136	2.22798	-11.6323	2.46063	0
1.0407	23.6528	5.27762	-14.3799	0.932221	0
1.0413	21.8264	-2.35439	0.564926	-2.72621	0
1.0420	20.9131	-8.14555	3.31252	-1.50673	0
1.0427	21.5524	-5.40403	-2.46513	-0.894282	0
1.0433	21.1871	0.0869069	42.3951	-4.55813	0
1.0440	19.9999	1.00338	76.265	-3.9511	0
1.0447	19.9999	-4.17943	21.6213	0.325193	0
1.0453	20.6392	-6.62072	-29.0167	0.0162597	0
1.0460	20.6392	-2.96273	-17.4357	-2.72621	0
1.0467	19.9999	-1.12979	-12.2486	-2.11918	0
1.0473	19.7259	-1.73814	-19.2588	-2.11918	0
1.0480	19.7259	-2.04626	-12.2486	-2.72621	0
1.0487	19.9999	-2.96273	-13.1474	-0.894282	0
1.0493	20.6392	0.0869069	-15.895	0.325193	0
1.0500	20.9131	2.83632	-12.2486	-1.20322	0
1.0507	20.6392	-0.821665	-13.7637	-3.03514	0
1.0513	21.1871	0.0869069	-9.80917	-3.33865	0
1.0520	23.3789	9.55186	-9.19289	-2.72621	0
1.0527	23.6528	9.85998	-13.1474	-0.894282	0
1.0533	20.6392	-1.12979	3.00438	-0.590768	0
1.0540	20.9131	-8.14555	7.90897	-1.81024	0
1.0547	25.7533	-5.70425	-2.18267	-1.81024	0
1.0553	28.219	2.5282	39.0313	-0.894282	0
1.0560	23.9268	5.27762	79.0126	-0.590768	0
1.0567	20.9131	-2.35439	28.9653	-0.894282	0
1.0573	21.8264	-6.62072	-26.8853	-2.72621	0
1.0580	22.7396	-2.65461	-18.052	-3.33865	0
1.0587	22.1003	-2.04626	-7.67786	-1.81024	0
1.0593	23.0136	-2.96273	-13.4555	-2.72621	0
1.0600	23.9268	-1.73814	-10.1173	-3.64217	0
1.0607	21.8264	-2.65461	-7.67786	-2.72621	0
1.0613	20.9131	-2.04626	-5.82901	-3.03514	0
1.0620	21.8264	1.61963	-5.82901	-4.25461	0
1.0627	21.1871	0.0869069	-9.50103	-4.25461	0
1.0633	21.5524	-0.821665	-2.46513	-4.25461	0
1.0640	25.7533	3.44467	-3.38956	-3.03514	0
1.0647	27.3058	5.27762	-11.9405	-1.50673	0
1.0653	24.5661	1.91985	5.16137	-3.9511	0
1.0660	24.2921	-2.04626	10.0403	-5.17058	0
1.0667	27.0318	-2.04626	-1.25824	-0.287254	0
1.0673	27.945	3.7528	40.8544	0.628707	0
1.0680	26.1186	3.7528	79.0126	-3.9511	0
1.0687	23.3789	3.7528	23.4701	-3.9511	0
1.0693	20.9131	3.7528	-31.1736	-2.72621	0
1.0700	21.5524	3.7528	-17.7438	-4.25461	0
1.0707	23.0136	3.7528	-8.88475	-3.64217	0
1.0713	23.0136	3.7528	-15.895	-2.42269	0
1.0720	21.8264	3.7528	-9.50103	-2.72621	0
1.0727	21.1871	3.7528	-10.3998	-1.20322	0
1.0733	22.4656	3.7528	-15.895	0.628707	0
1.0740	23.0136	3.7528	-11.6323	-0.894282	0
1.0747	22.1003	3.7528	-9.80917	-0.894282	0
1.0753	22.7396	3.7528	-6.44529	0.0162597	0
1.0760	23.3789	3.7528	-8.5766	-1.20322	0
1.0767	21.8264	3.7528	-13.1474	-1.20322	0
1.0773	20.9131	3.7528	2.41377	-0.287254	0
1.0780	22.1003	3.7528	5.16137	-1.81024	0
1.0787	22.7396	3.7528	-4.93026	-1.50673	0
1.0793	21.8264	3.7528	35.0511	0.932221	0
1.0800	27.945	3.7528	71.9767	0.932221	0
1.0807	27.945	3.7528	24.677	-0.590768	0
1.0813	27.945	3.7528	-27.1935	0.0162597	0
1.0820	27.945	3.7528	-22.3146	0.0162597	0
1.0827	27.945	3.7528	-15.895	-0.894282	0
1.0833	27.945	3.7528	-20.4914	-2.42269	0
1.0840	27.945	3.7528	-17.7438	-2.11918	0
1.0847	27.945	3.7528	-17.7438	0.628707	0
1.0853	27.945	3.7528	-14.9962	2.15712	0
1.0860	27.945	3.7528	-12.5568	0.0162597	0
1.0867	27.945	3.7528	-17.7438	-0.590768	0
1.0873	27.945	3.7528	-12.5568	0.0162597	0
1.0880	27.945	3.7528	-11.3242	-0.590768	0
1.0887	27.945	3.7528	-16.5112	-0.590768	0
1.0893	27.945	3.7528	-1.25824	-0.287254	0
1.0900	27.945	3.7528	2.10563	-0.590768	0
1.0907	27.945	3.7528	-7.67786	0.325193	0
1.0913	27.945	3.7528	36.2837	1.54467	0
1.0920	21.5524	4.66927	77.4719	0.932221	0
1.0927	16.3469	1.3115	28.9653	0.628707	0
1.0933	14.5205	-3.26296	-23.5471	-1.20322	0
1.0940	18.1734	-5.0959	-16.2031	-3.03514	0
1.0947	19.0867	-6.01238	-11.9405	-0.894282	0
1.0953	18.1734	-3.26296	-18.052	0.628707	0
1.0960	18.1734	1.61963	-11.3242	-1.81024	0
1.0967	16.3469	2.5282	-12.2486	-2.72621	0
1.0973	16.8949	0.703156	-14.3799	-0.894282	0
1.0980	19.7259	-0.821665	-10.1173	0.932221	0
1.0987	17.5341	-1.43791	-10.1173	1.84818	0
1.0993	17.2602	2.83632	-6.13715	1.24116	0
1.1000	22.7396	9.24373	-7.67786	-1.50673	0
1.1007	21.8264	8.32726	-12.8649	-0.287254	0
1.1013	13.6072	2.5282	2.41377	3.68011	0
1.1020	13.6072	-0.821665	6.6764	3.37659	0
1.1027	19.9999	-1.12979	-0.641961	0.0162597	0
1.1033	21.5524	2.83632	42.087	-2.72621	0
1.1040	21.5524	2.83632	77.78	-3.33865	0
1.1047	21.5524	2.83632	26.2177	-0.894282	0
1.1053	21.5524	2.83632	-25.6785	0.932221	0
1.1060	21.5524	2.83632	-16.8194	0.628707	0
1.1067	21.5524	2.83632	-9.50103	1.84818	0
1.1073	21.5524	2.83632	-12.2486	3.07308	0
1.1080	21.5524	2.83632	-4.62212	0.628707	0
1.1087	21.5524	2.83632	-6.13715	-2.11918	0
1.1093	21.5524	2.83632	-6.13715	0.0162597	0
1.1100	21.5524	2.83632	-1.25824	0.628707	0
1.1107	21.5524	2.83632	-7.96032	-2.11918	0
1.1113	21.5524	2.83632	-7.36972	-2.42269	0
1.1120	21.5524	2.83632	-3.08141	-0.894282	0
1.1127	21.5524	2.83632	-6.75343	-2.42269	0
1.1133	21.5524	2.83632	4.85323	-3.33865	0
1.1140	21.5524	2.83632	8.80771	-0.894282	0
1.1147	21.5524	2.83632	-0.641961	-0.894282	0
1.1153	21.5524	2.83632	38.1068	-3.64217	0
1.1160	21.5524	2.83632	77.4719	-3.03514	0
1.1167	21.5524	2.83632	28.9653	-1.50673	0
1.1173	21.5524	2.83632	-28.4261	-2.72621	0
1.1180	21.5524	2.83632	-19.2588	-4.25461	0
1.1187	21.5524	2.83632	-7.06158	-4.86164	0
1.1193	21.5524	2.83632	-13.4555	-5.47409	0
1.1200	21.5524	2.83632	-9.19289	-5.17058	0
1.1207	21.5524	2.83632	-6.75343	-4.55813	0
1.1213	21.5524	2.83632	-8.5766	-4.55813	0
1.1220	21.5524	2.83632	-7.96032	-4.25461	0
1.1227	21.5524	2.83632	-8.5766	-3.64217	0
1.1233	21.5524	2.83632	-3.6977	-3.64217	0
1.1240	21.5524	2.83632	-4.93026	-3.9511	0
1.1247	21.5524	2.83632	-10.3998	-3.64217	0
1.1253	21.5524	2.83632	3.00438	-0.894282	0
1.1260	21.5524	2.83632	5.16137	0.0162597	0
1.1267	21.5524	2.83632	-2.46513	-1.20322	0
1.1273	21.5524	2.83632	42.6776	-0.894282	0
1.1280	19.0867	4.36115	80.8358	-0.590768	0
1.1287	18.1734	-2.96273	27.4246	-3.03514	0
1.1293	18.7214	-10.895	-28.4261	-2.72621	0
1.1300	18.1734	-6.3205	-19.2588	0.325193	0
1.1307	18.4474	-2.04626	-11.3242	0.0162597	0
1.1313	20.2739	-3.87921	-18.6426	-0.894282	0
1.1320	19.9999	-4.48756	-12.8649	0.325193	0
1.1327	16.3469	-3.87921	-10.1173	-1.20322	0
1.1333	16.3469	-2.96273	-10.7079	-2.72621	0
1.1340	19.7259	-1.43791	-8.88475	-0.590768	0
1.1347	19.7259	-2.96273	-10.7079	-0.894282	0
1.1353	18.1734	-3.87921	-7.06158	-3.9511	0
1.1360	18.4474	1.61963	-6.75343	-1.81024	0
1.1367	19.7259	4.66927	-10.7079	1.84818	0
1.1373	20.9131	-1.12979	1.48935	0.932221	0
1.1380	22.1003	-6.92885	1.48935	0.0162597	0
1.1387	20.9131	-5.0959	-6.44529	0.932221	0
1.1393	20.2739	2.22798	36.2837	1.24116	0
1.1400	22.7396	4.66927	71.078	0.0162597	0
1.1407	22.1003	-1.43791	21.9294	-1.20322	0
1.1413	19.7259	-7.5372	-28.1179	-1.81024	0
1.1420	21.1871	-6.92885	-23.239	-1.81024	0
1.1427	22.4656	-4.79568	-18.3344	-0.894282	0
1.1433	21.8264	-3.26296	-20.4914	-1.50673	0
1.1440	22.7396	-2.96273	-15.895	-2.72621	0
1.1447	21.8264	-5.40403	-19.8751	-3.03514	0
1.1453	19.7259	-6.3205	-18.052	-2.72621	0
1.1460	19.9999	-3.87921	-11.0161	-3.9511	0
1.1467	20.9131	-3.87921	-13.7637	-4.25461	0
1.1473	20.9131	-3.26296	-10.1173	-2.11918	0
1.1480	23.3789	1.61963	-8.88475	-2.72621	0
1.1487	24.84	4.36115	-14.6881	-5.47409	0
1.1493	22.7396	0.703156	-0.33382	-4.25461	0
1.1500	22.7396	-4.79568	3.9288	-1.20322	0
1.1507	25.4793	-3.87921	-5.52087	-1.81024	0
1.1513	24.5661	3.14445	36.8999	-2.42269	0
1.1520	24.5661	3.14445	76.265	-0.894282	0
1.1527	24.5661	3.14445	24.0607	-0.894282	0
1.1533	24.5661	3.14445	-31.4818	-1.81024	0
1.1540	24.5661	3.14445	-18.6426	-1.20322	0
1.1547	24.5661	3.14445	-8.5766	-2.42269	0
1.1553	24.5661	3.14445	-17.7438	-4.25461	0
1.1560	24.5661	3.14445	-12.2486	-4.86164	0
1.1567	24.5661	3.14445	-10.3998	-6.39005	0
1.1573	24.5661	3.14445	-16.2031	-8.22198	0
1.1580	24.5661	3.14445	-15.6125	-6.39005	0
1.1587	24.5661	3.14445	-14.0718	-3.9511	0
1.1593	24.5661	3.14445	-9.50103	-3.03514	0
1.1600	24.5661	3.14445	-9.80917	-2.42269	0
1.1607	24.5661	3.14445	-11.6323	-2.42269	0
1.1613	24.5661	3.14445	3.31252	-3.03514	0
1.1620	24.5661	3.14445	6.06012	-1.81024	0
1.1627	24.5661	3.14445	-0.950103	0.0162597	0
1.1633	24.5661	3.14445	40.8544	0.0162597	0
1.1640	23.6528	5.27762	76.265	0.932221	0
1.1647	21.1871	-3.26296	25.2933	1.84818	0
1.1653	22.4656	-8.14555	-27.8098	0.932221	0
1.1660	21.8264	-4.79568	-17.7438	-0.894282	0
1.1667	19.9999	-2.65461	-9.19289	-1.81024	0
1.1673	21.1871	-1.73814	-17.7438	-1.50673	0
1.1680	23.6528	-0.213317	-14.0718	1.24116	0
1.1687	23.6528	-1.73814	-11.0161	2.15712	0
1.1693	24.2921	-2.04626	-12.2486	-1.20322	0
1.1700	24.5661	-0.213317	-12.8649	-2.72621	0
1.1707	22.7396	-0.213317	-15.895	0.628707	0
1.1713	23.0136	1.61963	-12.5568	2.15712	0
1.1720	27.0318	8.02704	-12.5568	-0.894282	0
1.1727	27.3058	10.7686	-14.0718	-3.64217	0
1.1733	23.6528	4.36115	0.873068	-0.590768	0
1.1740	22.4656	-2.96273	0.564926	3.68011	0
1.1747	23.6528	-3.87921	-9.19289	1.84818	0
1.1753	23.6528	1.00338	35.3592	-1.81024	0
1.1760	21.1871	2.5282	73.8256	-1.81024	0
1.1767	18.7214	-3.57108	21.6213	-0.894282	0
1.1773	19.0867	-7.84532	-31.4818	-1.81024	0
1.1780	20.6392	-6.62072	-20.4914	-2.42269	0
1.1787	20.6392	-5.40403	-11.3242	-3.03514	0
1.1793	20.6392	-4.48756	-17.7438	-3.64217	0
1.1800	20.2739	-3.26296	-13.1474	-2.11918	0
1.1807	19.9999	-4.79568	-12.2486	-0.894282	0
1.1813	21.8264	-5.70425	-14.0718	-2.11918	0
1.1820	22.7396	-2.96273	-13.4555	-3.33865	0
1.1827	20.6392	-0.821665	-14.0718	-2.11918	0
1.1833	21.5524	-0.521441	-9.19289	-0.894282	0
1.1840	25.4793	2.5282	-10.7079	0.0162597	0
1.1847	23.0136	6.80244	-14.9962	-0.894282	0
1.1853	18.1734	4.36115	0.256785	-0.894282	0
1.1860	19.3606	-2.96273	2.41377	0.932221	0
1.1867	21.8264	-2.96273	-4.00584	2.15712	0
1.1873	20.6392	5.27762	40.2381	0.932221	0
1.1880	24.5661	3.14445	73.5174	-1.20322	0
1.1887	24.5661	3.14445	20.7225	-0.287254	0
1.1893	24.5661	3.14445	-28.7342	0.932221	0
1.1900	24.5661	3.14445	-20.1833	-0.590768	0
1.1907	24.5661	3.14445	-15.895	-1.81024	0
1.1913	24.5661	3.14445	-19.567	-0.894282	0
1.1920	24.5661	3.14445	-11.6323	0.0162597	0
1.1927	24.5661	3.14445	-13.4555	1.54467	0
1.1933	24.5661	3.14445	-14.9962	2.46063	0
1.1940	24.5661	3.14445	-9.50103	0.325193	0
1.1947	24.5661	3.14445	-13.1474	-1.20322	0
1.1953	24.5661	3.14445	-12.2486	0.932221	0
1.1960	24.5661	3.14445	-10.3998	0.932221	0
1.1967	24.5661	3.14445	-13.7637	-1.81024	0
1.1973	24.5661	3.14445	-1.87453	-2.11918	0
1.1980	24.5661	3.14445	0.564926	-1.81024	0
1.1987	24.5661	3.14445	-7.36972	-1.81024	0
1.1993	24.5661	3.14445	35.3592	-0.590768	0
1.2000	24.5661	3.14445	75.6487	-0.287254	0
1.2007	24.5661	3.14445	25.6014	-2.11918	0
1.2013	24.5661	3.14445	-30.5574	-3.33865	0
1.2020	24.5661	3.14445	-21.3902	-3.64217	0
1.2027	24.5661	3.14445	-15.3044	-3.64217	0
1.2033	24.5661	3.14445	-24.4459	-2.42269	0
1.2040	24.5661	3.14445	-15.895	-1.81024	0
1.2047	24.5661	3.14445	-14.6881	-2.11918	0
1.2053	24.5661	3.14445	-15.895	-0.894282	0
1.2060	24.5661	3.14445	-5.21273	-0.894282	0
1.2067	24.5661	3.14445	-13.1474	-3.64217	0
1.2073	24.5661	3.14445	-11.9405	-2.72621	0
1.2080	24.5661	3.14445	35.3592	0.0162597	0
1.2087	24.5661	3.14445	67.0978	-0.287254	0
1.2093	24.5661	3.14445	35.3592	-1.81024	0
1.2100	24.5661	3.14445	-13.1474	-1.81024	0
1.2107	24.5661	3.14445	-15.895	-1.81024	0
1.2113	24.5661	3.14445	36.2837	-2.72621	0
1.2120	19.9999	4.97739	67.0978	-2.72621	0
1.2127	18.4474	-0.821665	18.8737	-2.11918	0
1.2133	18.1734	-5.0959	-32.3805	-1.81024	0
1.2140	18.1734	-4.17943	-26.8853	-1.50673	0
1.2147	20.2739	-2.65461	-16.8194	-0.287254	0
1.2153	20.9131	-0.821665	-20.4914	-0.894282	0
1.2160	18.7214	0.703156	-15.895	-3.64217	0
1.2167	20.2739	-0.521441	-15.895	-4.55813	0
1.2173	23.0136	-1.12979	-18.3344	-1.81024	0
1.2180	18.7214	-1.12979	-13.7637	-1.20322	0
1.2187	16.6209	-3.57108	-12.8649	-1.81024	0
1.2193	22.1003	-2.96273	-10.7079	-0.287254	0
1.2200	23.6528	3.44467	-8.88475	0.0162597	0
1.2207	19.7259	5.27762	-9.19289	-2.72621	0
1.2213	19.0867	-0.521441	0.873068	-3.9511	0
1.2220	19.3606	-5.70425	0.564926	-3.03514	0
1.2227	19.9999	-2.96273	-4.00584	-1.81024	0
1.2233	23.0136	5.27762	38.1068	-0.894282	0
1.2240	23.0136	5.27762	71.078	-0.590768	0
1.2247	23.0136	5.27762	23.4701	-0.894282	0
1.2253	23.0136	5.27762	-25.9866	-2.11918	0
1.2260	23.0136	5.27762	-18.6426	-3.64217	0
1.2267	23.0136	5.27762	-14.0718	-3.03514	0
1.2273	23.0136	5.27762	-20.7996	-2.72621	0
1.2280	23.0136	5.27762	-15.3044	-3.64217	0
1.2287	23.0136	5.27762	-12.2486	-1.81024	0
1.2293	23.0136	5.27762	-8.5766	1.24116	0
1.2300	23.0136	5.27762	-4.93026	-0.894282	0
1.2307	23.0136	5.27762	-9.19289	-4.55813	0
1.2313	23.0136	5.27762	-6.44529	-3.03514	0
1.2320	23.0136	5.27762	-5.52087	-0.894282	0
1.2327	23.0136	5.27762	-11.3242	-2.11918	0
1.2333	23.0136	5.27762	1.18121	-1.81024	0
1.2340	23.0136	5.27762	5.16137	-1.50673	0
1.2347	23.0136	5.27762	-1.25824	-1.81024	0
1.2353	23.0136	5.27762	41.7789	0.932221	0
1.2360	23.0136	5.27762	80.5276	1.84818	0
1.2367	23.0136	5.27762	30.7885	-0.894282	0
1.2373	23.0136	5.27762	-25.6785	-1.50673	0
1.2380	23.0136	5.27762	-19.2588	0.0162597	0
1.2387	23.0136	5.27762	-9.50103	0.0162597	0
1.2393	23.0136	5.27762	-15.895	-0.287254	0
1.2400	23.0136	5.27762	-12.2486	-1.20322	0
1.2407	23.0136	5.27762	-8.5766	-2.72621	0
1.2413	23.0136	5.27762	-7.36972	-2.11918	0
1.2420	23.0136	5.27762	-7.36972	-0.894282	0
1.2427	23.0136	5.27762	-9.50103	-1.81024	0
1.2433	23.0136	5.27762	-5.82901	-1.20322	0
1.2440	23.0136	5.27762	-10.7079	0.628707	0
1.2447	23.0136	5.27762	-13.4555	0.932221	0
1.2453	23.0136	5.27762	9.42399	0.628707	0
1.2460	23.0136	5.27762	10.939	1.54467	0
1.2467	23.0136	5.27762	-4.93026	1.84818	0
1.2473	23.0136	5.27762	39.0313	0.325193	0
1.2480	22.7396	5.27762	78.7045	-2.11918	0
1.2487	21.1871	5.27762	25.2933	-1.50673	0
1.2493	18.4474	5.27762	-29.3248	1.54467	0
1.2500	19.7259	5.27762	-19.567	0.932221	0
1.2507	19.9999	5.27762	-11.6323	-2.42269	0
1.2513	17.8081	5.27762	-16.2031	-1.81024	0
1.2520	19.9999	5.27762	-9.80917	0.325193	0
1.2527	22.1003	5.27762	-10.1173	0.0162597	0
1.2533	19.7259	5.27762	-10.3998	-0.894282	0
1.2540	18.1734	5.27762	-5.82901	0.0162597	0
1.2547	19.0867	5.27762	-9.50103	0.0162597	0
1.2553	17.5341	5.27762	-8.5766	-2.42269	0
1.2560	17.8081	5.27762	-8.26846	-3.03514	0
1.2567	21.1871	5.27762	-12.2486	0.325193	0
1.2573	20.9131	5.27762	1.18121	1.24116	0
1.2580	17.8081	5.27762	6.36826	-2.72621	0
1.2587	17.2602	5.27762	0.564926	-3.64217	0
1.2593	19.9999	5.27762	39.0313	-0.287254	0
1.2600	20.2739	5.88597	73.2093	-1.20322	0
1.2607	17.8081	-2.65461	24.9851	-3.64217	0
1.2613	17.2602	-8.76179	-28.7342	-1.81024	0
1.2620	19.0867	-6.62072	-22.9309	-0.894282	0
1.2627	16.8949	-6.62072	-13.4555	-3.33865	0
1.2633	12.694	-7.23697	-19.567	-5.7776	0
1.2640	14.1552	-4.48756	-16.5112	-4.55813	0
1.2647	17.8081	-5.70425	-13.1474	-1.20322	0
1.2653	18.1734	-7.23697	-10.3998	-0.894282	0
1.2660	16.3469	-3.26296	-9.19289	-3.64217	0
1.2667	15.7077	-3.87921	-12.2486	-4.86164	0
1.2673	16.8949	-5.0959	-8.5766	-3.03514	0
1.2680	19.0867	2.5282	-8.5766	-2.42269	0
1.2687	19.7259	6.19409	-11.3242	-1.50673	0
1.2693	19.0867	-0.521441	2.41377	0.0162597	0
1.2700	18.1734	-5.40403	2.72192	-0.590768	0
1.2707	18.1734	-3.87921	-5.82901	-2.72621	0
1.2713	19.9999	0.395031	37.1824	-2.11918	0
1.2720	19.9999	0.395031	73.8256	-1.20322	0
1.2727	19.9999	0.395031	23.7783	-2.72621	0
1.2733	19.9999	0.395031	-28.7342	-2.72621	0
1.2740	19.9999	0.395031	-21.3902	-1.20322	0
1.2747	19.9999	0.395031	-14.9962	-3.9511	0
1.2753	19.9999	0.395031	-20.1833	-6.39005	0
1.2760	19.9999	0.395031	-14.0718	-1.81024	0
1.2767	19.9999	0.395031	-12.8649	-0.894282	0
1.2773	19.9999	0.395031	-13.1474	-5.47409	0
1.2780	19.9999	0.395031	-9.50103	-3.64217	0
1.2787	19.9999	0.395031	-11.3242	0.0162597	0
1.2793	19.9999	0.395031	-9.19289	-3.03514	0
1.2800	19.9999	0.395031	-8.5766	-3.03514	0
1.2807	19.9999	0.395031	-12.5568	0.932221	0
1.2813	19.9999	0.395031	-2.18267	-0.287254	0
1.2820	19.9999	0.395031	-0.950103	-1.50673	0
1.2827	19.9999	0.395031	-4.62212	0.325193	0
1.2833	19.9999	0.395031	41.7789	0.325193	0
1.2840	17.2602	4.36115	78.0882	-0.590768	0
1.2847	15.4337	-3.57108	26.8083	-0.894282	0
1.2853	15.9816	-8.45367	-25.0622	-1.81024	0
1.2860	19.0867	-6.62072	-15.895	-0.590768	0
1.2867	17.5341	-4.79568	-8.88475	1.24116	0
1.2873	14.5205	-3.87921	-13.4555	0.0162597	0
1.2880	16.3469	-2.96273	-8.88475	-0.590768	0
1.2887	16.8949	-2.35439	-11.9405	0.325193	0
1.2893	15.4337	-2.04626	-13.4555	-1.20322	0
1.2900	16.6209	-2.96273	-8.5766	-1.50673	0
1.2907	17.2602	-4.79568	-11.0161	-0.287254	0
1.2913	16.3469	-2.96273	-7.96032	-1.81024	0
1.2920	19.3606	2.5282	-4.93026	-1.81024	0
1.2927	21.8264	3.44467	-9.80917	0.0162597	0
1.2933	19.7259	-1.12979	0.564926	-2.11918	0
1.2940	18.4474	-6.62072	4.23695	-4.55813	0
1.2947	19.9999	-7.5372	-1.87453	-2.72621	0
1.2953	20.9131	-2.04626	39.0313	0.932221	0
1.2960	19.9999	0.395031	74.4162	0.325193	0
1.2967	19.9999	0.395031	23.7783	-3.9511	0
1.2973	19.9999	0.395031	-28.7342	-6.39005	0
1.2980	19.9999	0.395031	-18.6426	-3.64217	0
1.2987	19.9999	0.395031	-10.3998	-1.50673	0
1.2993	19.9999	0.395031	-16.8194	-3.03514	0
1.3000	19.9999	0.395031	-10.3998	-3.03514	0
1.3007	19.9999	0.395031	-9.80917	-1.81024	0
1.3013	19.9999	0.395031	-11.3242	-1.50673	0
1.3020	19.9999	0.395031	-7.67786	0.0162597	0
1.3027	19.9999	0.395031	-7.67786	0.628707	0
1.3033	19.9999	0.395031	-4.93026	-1.81024	0
1.3040	19.9999	0.395031	-5.82901	-1.81024	0
1.3047	19.9999	0.395031	-9.80917	-0.590768	0
1.3053	19.9999	0.395031	4.54509	-2.11918	0
1.3060	19.9999	0.395031	6.6764	-1.81024	0
1.3067	19.9999	0.395031	-2.18267	1.24116	0
1.3073	19.9999	0.395031	40.8544	0.932221	0
1.3080	21.8264	4.36115	78.0882	-1.20322	0
1.3087	18.1734	-3.87921	27.1165	-0.894282	0
1.3093	18.1734	-8.14555	-24.1378	-0.894282	0
1.3100	20.9131	-4.48756	-14.9962	-2.11918	0
1.3107	18.1734	-2.96273	-9.19289	-3.33865	0
1.3113	15.9816	-4.17943	-15.895	-5.47409	0
1.3120	19.3606	-3.87921	-10.7079	-5.7776	0
1.3127	19.9999	-2.65461	-12.2486	-3.9511	0
1.3133	20.6392	-1.12979	-13.4555	-2.72621	0
1.3140	23.9268	-0.213317	-8.88475	-2.42269	0
1.3147	23.3789	-2.65461	-10.1173	-3.03514	0
1.3153	19.9999	-2.04626	-5.82901	-3.64217	0
1.3160	21.5524	2.83632	-7.06158	-1.20322	0
1.3167	22.4656	3.44467	-14.6881	0.325193	0
1.3173	20.2739	-2.04626	-1.25824	-1.81024	0
1.3180	20.9131	-6.62072	1.79749	-2.42269	0
1.3187	23.3789	-5.40403	-8.5766	-0.894282	0
1.3193	23.9268	1.61963	33.8442	-1.81024	0
1.3200	23.9268	1.61963	73.8256	-3.64217	0
1.3207	23.9268	1.61963	24.9851	-1.81024	0
1.3213	23.9268	1.61963	-28.7342	0.628707	0
1.3220	23.9268	1.61963	-23.239	0.628707	0
1.3227	23.9268	1.61963	-15.895	-0.287254	0
1.3233	23.9268	1.61963	-19.567	0.0162597	0
1.3240	23.9268	1.61963	-14.0718	0.0162597	0
1.3247	23.9268	1.61963	-13.4555	-0.287254	0
1.3253	23.9268	1.61963	-11.3242	-0.894282	0
1.3260	23.9268	1.61963	-7.96032	-3.33865	0
1.3267	23.9268	1.61963	-10.3998	-4.25461	0
1.3273	23.9268	1.61963	-5.82901	0.628707	0
1.3280	23.9268	1.61963	-7.36972	2.76414	0
1.3287	23.9268	1.61963	-13.7637	-1.50673	0
1.3293	23.9268	1.61963	-0.33382	-3.64217	0
1.3300	23.9268	1.61963	-0.0256785	-2.11918	0
1.3307	23.9268	1.61963	-7.96032	-1.81024	0
1.3313	23.9268	1.61963	39.93	-2.11918	0
1.3320	23.9268	1.61963	79.0126	-1.81024	0
1.3327	23.9268	1.61963	25.6014	-0.894282	0
[truncated: 47,932 more rows]
