# Supplementary material for: Identification of Haptic Based Guiding Using Hard Reins
Source: PLoS One. 2015 Jul 22;10(7):e0132020. doi: 10.1371/journal.pone.0132020 (PMC4511788; doi:10.1371/journal.pone.0132020)
Supplement: S3 File — (ZIP) [file pone.0132020.s003.zip › EMGData1/Subject7/T5/t5.txt]

0.0000	19.3673	8.63916	119.589	20.1638	0
0.0007	12.6529	1.61849	83.5776	21.9936	0
0.0013	8.0871	-2.35221	36.2773	25.0405	0
0.0020	8.68393	0.395632	43.5994	27.4833	0
0.0027	7.16201	0.395632	54.8886	29.3132	0
0.0033	4.71499	-3.56788	50.3223	30.2325	0
0.0040	6.26676	-5.70429	49.0975	29.3132	0
0.0047	6.86359	-6.62504	43.2932	25.0405	0
0.0053	6.86359	-6.31572	36.2773	20.7679	0
0.0060	9.90744	-5.70429	25.9067	15.5847	0
0.0067	12.6529	-5.70429	8.20067	8.25637	0
0.0073	13.8764	-3.87719	-1.2514	2.15384	0
0.0080	16.9202	-2.96364	-15.9088	-1.50593	0
0.0087	18.1438	-1.74078	-36.051	-7.00435	0
0.0093	18.7704	0.697751	-36.3572	-15.8473	0
0.0100	23.3362	-0.517918	-46.7279	-22.5627	0
0.0107	28.8271	-3.26576	-65.0329	-23.4821	0
0.0113	31.2741	1.00706	-29.0219	-25.0055	0
0.0120	33.4227	3.44559	1.49103	-28.9717	0
0.0127	33.7211	-3.26576	-50.6951	-29.891	0
0.0133	30.9757	-6.62504	-97.383	-27.7547	0
0.0140	30.349	-2.35221	-83.6575	-28.9717	0
0.0147	31.5725	-2.65433	-73.8859	-30.4952	0
0.0153	30.0506	-5.10006	-69.6125	-25.312	0
0.0160	29.1553	-3.87719	-47.9526	-16.4602	0
0.0167	29.7522	-3.56788	-35.4386	-11.5747	0
0.0173	26.7083	-2.0429	-24.7618	-6.69791	0
0.0180	23.0378	1.61849	-4.00715	0.936831	0
0.0187	21.5159	2.53204	10.344	7.65225	0
0.0193	18.472	0.697751	26.5191	12.8355	0
0.0200	15.3983	-0.517918	39.326	19.8573	0
0.0207	15.0999	0.395632	44.5179	24.7341	0
0.0213	12.6529	2.22993	64.354	26.2663	0
0.0220	8.0871	1.00706	74.4318	27.7897	0
0.0227	8.0871	0.697751	68.3212	30.2325	0
0.0233	10.2357	8.32985	105.557	30.5389	0
0.0240	9.90744	12.6027	139.731	27.7897	0
0.0247	9.01219	4.05703	83.8838	23.2107	0
0.0253	8.38552	-3.87719	17.3599	19.5509	0
0.0260	7.46042	-1.43866	12.7803	14.0525	0
0.0267	9.01219	1.61849	5.76443	6.12005	0
0.0273	13.8764	1.61849	-15.9088	1.24327	0
0.0280	16.9202	1.00706	-21.3936	-1.19949	0
0.0287	17.2485	0.697751	-38.7934	-8.52779	0
0.0293	20.2924	0.697751	-58.9357	-15.5409	0
0.0300	25.4848	0.395632	-58.9357	-20.12	0
0.0307	27.3052	-0.82723	-73.2735	-26.8354	0
0.0313	26.4099	0.093513	-81.8204	-31.7209	0
0.0320	27.9318	1.00706	-41.8421	-32.0274	0
0.0327	31.2741	0.093513	-11.3292	-33.8573	0
0.0333	31.9008	1.61849	-41.5359	-34.1637	0
0.0340	30.9757	1.92061	-85.4814	-29.2782	0
0.0347	31.5725	-0.517918	-80.9018	-25.312	0
0.0353	33.0944	3.14348	-20.1822	-21.0393	0
0.0360	32.796	6.80487	24.3757	-12.8004	0
0.0367	30.6773	-1.12935	-5.831	-8.22135	0
0.0373	27.0067	-8.45214	-43.373	-4.86802	0
0.0380	24.2613	-4.48862	-23.8432	2.76672	0
0.0387	22.1127	-0.517918	2.71581	10.0863	0
0.0393	19.9939	-1.12935	10.6502	14.9718	0
0.0400	18.1438	-0.82723	25.6005	21.0743	0
0.0407	16.9202	1.61849	40.5507	24.13	0
0.0413	15.0999	3.44559	46.6613	25.6534	0
0.0420	12.6529	2.83416	50.9214	28.4026	0
0.0427	10.5341	1.30918	51.84	28.7091	0
0.0433	9.31061	3.44559	53.0647	27.1769	0
0.0440	9.90744	4.36634	49.0975	28.7091	0
0.0447	9.31061	-1.12935	45.4365	27.4833	0
0.0453	7.46042	-2.96364	51.2276	18.3251	0
0.0460	10.8325	-1.12935	35.3587	11.0056	0
0.0467	15.7266	-1.12935	12.4741	8.25637	0
0.0473	16.3234	2.22993	43.9056	3.98372	0
0.0480	15.7266	5.89132	65.885	-2.11881	0
0.0487	18.472	-0.82723	0.266256	-9.7448	0
0.0493	21.5159	-8.15002	-62.5967	-18.5965	0
0.0500	25.4848	-7.23647	-64.1277	-23.7885	0
0.0507	30.0506	-4.48862	-68.4011	-24.6991	0
0.0513	28.5287	-2.96364	-81.5142	-26.529	0
0.0520	26.0816	-2.0429	-79.9965	-29.891	0
0.0527	29.1553	-3.87719	-82.7389	-31.7209	0
0.0533	33.0944	-3.87719	-80.6089	-31.4145	0
0.0540	33.7211	-2.96364	-70.8373	-29.5846	0
0.0547	32.796	-4.79074	-68.4011	-26.529	0
0.0553	30.0506	-4.79074	-55.2747	-22.5627	0
0.0560	28.2302	-3.26576	-37.2625	-17.3795	0
0.0567	28.2302	-3.56788	-29.0219	-12.1876	0
0.0573	27.0067	-1.12935	-6.13719	-7.00435	0
0.0580	25.4848	2.53204	13.3927	0.0175109	0
0.0587	24.5597	0.697751	24.0695	7.34581	0
0.0593	23.0378	2.83416	79.3042	13.7548	0
0.0600	21.2174	8.94128	127.217	19.8573	0
0.0607	19.0688	4.97058	88.1572	23.8235	0
0.0613	15.3983	-2.0429	41.7755	25.0405	0
0.0620	11.7576	-0.215799	52.1462	29.0067	0
0.0627	9.90744	1.61849	61.6116	32.0624	0
0.0633	10.5341	-0.82723	56.7258	28.4026	0
0.0640	12.3545	-0.215799	58.2567	24.4364	0
0.0647	10.8325	1.61849	50.3223	24.4364	0
0.0653	9.01219	0.093513	40.5507	21.0743	0
0.0660	12.9811	-2.0429	31.6977	12.8355	0
0.0667	17.8453	-3.56788	16.1351	7.34581	0
0.0673	17.5469	-4.48862	6.98921	3.3796	0
0.0680	17.8453	-4.79074	-7.97436	-3.33582	0
0.0687	21.2174	-4.79074	-29.6343	-9.43836	0
0.0693	23.0378	-4.79074	-31.1652	-14.9368	0
0.0700	23.6346	-6.31572	-40.6306	-21.6522	0
0.0707	27.3052	-5.70429	-59.5481	-25.0055	0
0.0713	31.9008	-0.517918	-24.1494	-26.8354	0
0.0720	33.4227	1.00706	9.73164	-30.1975	0
0.0727	30.9757	-5.40217	-41.2297	-31.7209	0
0.0733	29.1553	-8.45214	-91.5919	-28.9717	0
0.0740	30.9757	-4.79074	-79.9965	-26.8354	0
0.0747	32.4976	-2.0429	-66.2577	-26.529	0
0.0753	30.6773	-2.0429	-58.3233	-22.2563	0
0.0760	27.3052	-2.96364	-37.2625	-14.6303	0
0.0767	26.4099	-2.96364	-25.667	-10.0512	0
0.0773	26.0816	0.395632	-15.6026	-6.69791	0
0.0780	23.6346	4.66846	1.18484	1.8474	0
0.0787	19.6955	4.66846	14.9236	11.0056	0
0.0793	18.1438	3.44559	35.3587	15.2782	0
0.0800	17.2485	3.44559	50.0161	18.0274	0
0.0807	14.8015	4.36634	53.9833	21.9936	0
0.0813	14.1748	5.58201	73.8194	25.6534	0
0.0820	14.5031	5.27989	82.9653	28.4026	0
0.0827	12.9811	4.97058	76.868	30.2325	0
0.0833	12.3545	8.02773	115.009	30.2325	0
0.0840	13.578	8.32985	146.148	28.4026	0
0.0847	13.578	1.00706	89.0758	24.4364	0
0.0853	13.2796	-2.96364	25.2943	19.8573	0
0.0860	13.8764	0.093513	20.7147	15.8911	0
0.0867	16.3234	1.00706	17.3599	9.78857	0
0.0873	20.5908	-1.12935	0.266256	1.8474	0
0.0880	22.441	-1.74078	-9.49201	-3.33582	0
0.0887	22.7394	-1.43866	-23.8432	-8.83423	0
0.0893	25.1864	-2.65433	-37.5687	-17.3795	0
0.0900	26.7083	-4.79074	-45.8093	-23.7885	0
0.0907	27.9318	-5.10006	-56.1932	-27.7547	0
0.0913	31.9008	-4.17931	-59.2419	-31.1081	0
0.0920	34.9446	-4.79074	-65.9515	-32.6315	0
0.0927	33.7211	-5.10006	-74.4983	-32.9379	0
0.0933	34.6462	-4.79074	-58.0171	-33.2444	0
0.0940	37.0634	-4.79074	-47.6464	-30.8016	0
0.0947	37.6901	-2.35221	-50.6951	-25.312	0
0.0953	37.6901	4.36634	-3.08857	-21.9499	0
0.0960	35.5415	5.27989	46.9542	-18.2901	0
0.0967	31.2741	-1.74078	14.3112	-11.8811	0
0.0973	29.7522	-4.79074	-27.5042	-5.16571	0
0.0980	28.5287	-1.12935	-9.49201	-0.288929	0
0.0987	25.4848	0.697751	13.6989	6.42649	0
0.0993	24.5597	-1.12935	23.4571	15.2782	0
0.1000	21.8143	-1.12935	39.326	22.3001	0
0.1007	17.2485	2.53204	49.0975	24.4364	0
0.1013	15.7266	3.44559	56.1134	23.5171	0
0.1020	14.5031	0.395632	62.8363	24.7341	0
0.1027	9.90744	1.61849	60.693	27.7897	0
0.1033	9.01219	4.36634	63.7416	27.4833	0
0.1040	12.6529	1.30918	62.8363	24.7341	0
0.1047	13.2796	-0.517918	51.84	22.9042	0
0.1053	10.8325	2.53204	51.5338	19.2444	0
0.1060	11.7576	0.395632	39.9383	10.3927	0
0.1067	15.0999	-2.0429	20.1023	4.5966	0
0.1073	19.3673	5.89132	49.0975	2.76672	0
0.1080	23.6346	6.19344	71.9822	-4.56158	0
0.1087	25.4848	-7.84071	8.20067	-14.9368	0
0.1093	23.9629	-12.4228	-59.8543	-19.2094	0
0.1100	24.5597	-6.62504	-66.5639	-21.6522	0
0.1107	27.3052	-8.15002	-69.6125	-26.8354	0
0.1113	29.1553	-10.2864	-81.208	-30.8016	0
0.1120	31.2741	-5.70429	-79.3841	-31.1081	0
0.1127	34.9446	-4.79074	-83.3513	-31.1081	0
0.1133	35.8697	-7.53859	-85.4814	-29.5846	0
0.1140	35.243	-5.70429	-76.6417	-27.4483	0
0.1147	36.4666	-3.87719	-70.8373	-27.4483	0
0.1153	35.5415	-4.17931	-59.2419	-25.9248	0
0.1160	32.1992	-4.17931	-44.2916	-18.5965	0
0.1167	31.9008	-2.96364	-33.2953	-10.0512	0
0.1173	31.9008	0.697751	-9.49201	-4.56158	0
0.1180	28.5287	1.61849	5.45824	2.76672	0
0.1187	27.0067	0.395632	15.2165	12.2226	0
0.1193	27.6036	5.58201	71.0636	17.1081	0
0.1200	26.0816	10.4663	118.377	20.4614	0
0.1207	22.7394	2.83416	80.8352	26.2663	0
0.1213	19.3673	-4.79074	38.4207	27.1769	0
0.1220	15.3983	-2.96364	49.7099	25.6534	0
0.1227	13.578	-0.82723	56.4196	28.0962	0
0.1233	15.3983	-0.517918	50.0161	29.6196	0
0.1240	16.3234	0.093513	53.6771	26.2663	0
0.1247	15.7266	-1.12935	49.4037	22.9042	0
0.1253	14.5031	-2.96364	37.8083	18.938	0
0.1260	13.578	-4.17931	24.0695	13.1419	0
0.1267	15.0999	-5.70429	6.68302	7.34581	0
0.1273	17.5469	-4.48862	-2.16998	-0.288929	0
0.1280	19.3673	-2.65433	-18.6512	-7.91491	0
0.1287	22.1127	-2.96364	-42.4545	-12.1876	0
0.1293	25.7832	-2.65433	-41.8421	-16.1538	0
0.1300	27.6036	-2.65433	-49.1641	-22.2563	0
0.1307	30.0506	-2.0429	-70.5311	-27.1418	0
0.1313	34.6462	3.44559	-37.5687	-28.9717	0
0.1320	34.6462	4.97058	-4.00715	-30.1975	0
0.1327	31.5725	-3.26576	-55.2747	-30.8016	0
0.1333	32.796	-7.23647	-105.317	-31.1081	0
0.1340	37.3916	-2.65433	-90.9795	-30.1975	0
0.1347	36.765	-1.12935	-76.3355	-27.4483	0
0.1353	32.4976	-1.74078	-69.0001	-22.2563	0
0.1360	28.5287	-0.215799	-47.9526	-15.8473	0
0.1367	26.4099	0.093513	-37.2625	-10.6641	0
0.1373	26.4099	1.30918	-27.8104	-6.39147	0
0.1380	25.7832	4.66846	-7.66816	0.0175109	0
0.1387	23.6346	5.89132	7.28209	8.25637	0
0.1393	21.8143	4.66846	26.8253	15.2782	0
0.1400	19.3673	5.27989	40.2445	20.7679	0
0.1407	16.9202	7.10699	39.326	24.7341	0
0.1413	15.3983	6.50275	57.3382	26.8704	0
0.1420	13.578	4.36634	73.8194	29.3132	0
0.1427	12.056	4.97058	64.6602	30.5389	0
0.1433	13.8764	9.55271	91.2059	27.4833	0
0.1440	14.1748	9.85483	130.878	25.347	0
0.1447	11.7576	4.36634	91.2059	26.5727	0
0.1453	11.7576	-0.517918	23.4571	21.6872	0
0.1460	12.9811	-2.0429	6.98921	12.2226	0
0.1467	15.3983	-3.87719	2.71581	7.34581	0
0.1473	19.0688	-4.79074	-14.3778	2.46028	0
0.1480	21.8143	-4.17931	-26.8918	-6.69791	0
0.1487	23.0378	-4.17931	-41.2297	-13.1069	0
0.1493	24.8581	-5.10006	-54.6623	-16.4602	0
0.1500	26.4099	-5.40217	-63.5153	-22.2563	0
0.1507	27.3052	-3.56788	-75.7231	-27.4483	0
0.1513	29.1553	-2.35221	-79.9965	-28.6653	0
0.1520	32.1992	-3.87719	-83.0451	-29.891	0
0.1527	34.6462	-2.96364	-88.2371	-31.7209	0
0.1533	34.6462	0.395632	-74.8045	-30.8016	0
0.1540	33.7211	-0.215799	-66.8701	-28.0612	0
0.1547	34.0195	-0.215799	-66.2577	-24.6991	0
0.1553	34.6462	7.10699	-16.8274	-19.2094	0
0.1560	33.7211	9.85483	32.9225	-13.711	0
0.1567	31.5725	0.697751	-0.346132	-12.1876	0
0.1573	28.5287	-5.10006	-42.7607	-8.83423	0
0.1580	25.4848	-1.74078	-21.0874	0.936831	0
0.1587	25.4848	1.61849	7.89448	9.17569	0
0.1593	23.6346	0.697751	18.8908	12.529	0
0.1600	16.3234	-0.82723	34.1473	16.4952	0
0.1607	11.131	-1.12935	46.3551	23.5171	0
0.1613	10.5341	-0.215799	53.3709	27.4833	0
0.1620	9.60903	0.395632	58.2567	27.7897	0
0.1627	9.01219	-0.82723	59.162	28.4026	0
0.1633	9.31061	-2.0429	61.6116	28.4026	0
0.1640	8.38552	-1.12935	54.5957	25.6534	0
0.1647	8.68393	0.697751	42.3879	21.9936	0
0.1653	9.90744	1.61849	44.8241	19.2444	0
0.1660	9.01219	0.093513	30.7925	14.3589	0
0.1667	10.5341	0.093513	8.81306	8.86925	0
0.1673	15.7266	4.66846	39.0198	6.42649	0
0.1680	17.8453	6.50275	59.7744	1.8474	0
0.1687	16.025	-1.12935	-6.74958	-7.60847	0
0.1693	16.3234	-8.76145	-70.8373	-16.4602	0
0.1700	19.6955	-7.84071	-74.4983	-21.9499	0
0.1707	22.7394	-4.79074	-77.547	-25.312	0
0.1713	23.9629	-6.62504	-87.6247	-28.3588	0
0.1720	23.9629	-8.45214	-86.0938	-31.1081	0
0.1727	24.8581	-7.23647	-90.061	-31.7209	0
0.1733	27.3052	-5.70429	-88.5433	-28.3588	0
0.1740	27.3052	-4.48862	-79.0779	-27.7547	0
0.1747	23.6346	-3.87719	-76.9346	-28.6653	0
0.1753	22.1127	-3.26576	-63.2091	-22.8692	0
0.1760	24.2613	-3.87719	-44.5978	-14.0174	0
0.1767	22.441	-2.96364	-35.7448	-9.14067	0
0.1773	17.5469	1.61849	-11.9416	-4.86802	0
0.1780	16.3234	5.27989	9.73164	3.3796	0
0.1787	15.3983	4.97058	21.3271	10.0863	0
0.1793	11.131	7.10699	74.1256	14.0525	0
0.1800	9.01219	10.7684	122.651	21.0743	0
0.1807	8.0871	6.19344	86.3334	27.7897	0
0.1813	5.64008	-0.517918	40.2445	28.0962	0
0.1820	3.52132	-0.517918	51.84	27.1769	0
0.1827	-0.149208	-0.517918	60.9992	31.1431	0
0.1833	-2.59623	-2.96364	52.7586	32.0624	0
0.1840	0.746042	-3.87719	56.7258	26.5727	0
0.1847	3.52132	-4.79074	53.6771	21.3808	0
0.1853	1.37272	-6.31572	38.7269	18.3251	0
0.1860	1.0743	-5.10006	25.6005	13.7548	0
0.1867	3.19306	-3.87719	13.0865	9.17569	0
0.1873	3.52132	-3.56788	4.23346	3.98372	0
0.1880	7.16201	-5.10006	-11.023	-2.73169	0
0.1887	11.131	-6.01361	-32.0838	-9.7448	0
0.1893	10.2357	-3.87719	-34.2138	-16.1538	0
0.1900	12.056	-3.26576	-40.9235	-21.6522	0
0.1907	19.3673	-5.10006	-57.0985	-25.0055	0
0.1913	21.8143	0.697751	-25.0547	-26.8354	0
0.1920	19.9939	5.58201	7.89448	-29.2782	0
0.1927	19.9939	-2.96364	-40.6306	-32.0274	0
0.1933	21.5159	-10.2864	-93.4158	-31.7209	0
0.1940	23.9629	-6.92716	-79.6903	-29.2782	0
0.1947	26.4099	-3.87719	-63.5153	-27.1418	0
0.1953	23.6346	-2.96364	-61.6781	-22.8692	0
0.1960	19.0688	-1.12935	-41.2297	-14.9368	0
0.1967	19.9939	-2.0429	-24.4556	-7.91491	0
0.1973	22.7394	-2.0429	-14.9902	-3.64226	0
0.1980	20.8892	0.697751	3.31488	2.76672	0
0.1987	16.9202	-0.215799	19.4899	10.0863	0
0.1993	14.8015	-0.517918	34.7597	13.7548	0
0.2000	14.8015	3.44559	48.179	18.3251	0
0.2007	13.8764	5.27989	52.7586	23.2107	0
0.2013	10.8325	2.53204	71.0636	25.0405	0
0.2020	7.46042	0.697751	87.5448	27.7897	0
0.2027	8.38552	1.92061	83.2714	32.0624	0
0.2033	11.7576	7.4163	108.606	30.8454	0
0.2040	11.4294	10.1641	143.392	27.1769	0
0.2047	8.38552	1.92061	102.508	25.6534	0
0.2053	7.78868	-7.23647	34.4535	18.938	0
0.2060	9.01219	-6.62504	18.5846	8.86925	0
0.2067	9.60903	-4.17931	14.005	5.20948	0
0.2073	11.131	-4.79074	-5.831	1.8474	0
0.2080	14.5031	-4.79074	-19.5698	-8.52779	0
0.2087	16.9202	-5.70429	-34.2138	-16.1538	0
0.2093	19.9939	-7.53859	-49.7765	-18.2901	0
0.2100	24.2613	-5.70429	-58.0171	-24.0862	0
0.2107	27.6036	-2.96364	-67.4825	-28.3588	0
0.2113	30.349	-3.87719	-70.8373	-27.4483	0
0.2120	31.9008	-5.70429	-73.5797	-28.9717	0
0.2127	30.0506	-5.70429	-79.9965	-32.0274	0
0.2133	29.1553	-4.48862	-68.4011	-31.1081	0
0.2140	31.5725	-3.56788	-61.3719	-29.5846	0
0.2147	34.6462	-0.517918	-64.4339	-27.4483	0
0.2153	34.318	5.27989	-16.215	-20.7329	0
0.2160	30.9757	5.89132	39.326	-13.4133	0
0.2167	27.0067	0.395632	7.89448	-10.0512	0
0.2173	25.4848	-0.82723	-35.4386	-5.77859	0
0.2180	23.6346	1.61849	-10.4106	0.936831	0
0.2187	21.8143	1.61849	13.3927	7.94993	0
0.2193	20.2924	2.53204	17.0537	12.8355	0
0.2200	16.025	4.66846	37.5021	17.4146	0
0.2207	11.4294	3.14348	47.8728	23.8235	0
0.2213	13.578	2.22993	48.7913	27.4833	0
0.2220	15.7266	2.22993	64.354	27.7897	0
0.2227	10.8325	0.697751	61.9177	28.7091	0
0.2233	8.0871	2.22993	56.4196	30.5389	0
0.2240	10.5341	4.36634	95.7855	28.4026	0
0.2247	10.8325	2.22993	126.005	22.9042	0
0.2253	11.131	-1.12935	83.8838	17.1081	0
0.2260	13.8764	-3.56788	14.005	12.529	0
0.2267	16.3234	-2.0429	-6.44339	9.48213	0
0.2273	18.1438	5.89132	31.6977	5.51592	0
0.2280	20.2924	8.63916	44.8241	-3.9487	0
0.2287	20.8892	-0.517918	-15.9088	-15.2432	0
0.2293	21.8143	-6.62504	-77.547	-21.6522	0
0.2300	22.7394	-3.87719	-85.4814	-25.0055	0
0.2307	24.5597	-2.65433	-83.0451	-29.5846	0
0.2313	28.8271	-3.56788	-90.061	-32.0274	0
0.2320	31.9008	-2.0429	-90.6734	-30.4952	0
0.2327	32.4976	-1.12935	-92.2043	-31.1081	0
0.2333	33.0944	-0.82723	-93.1096	-33.8573	0
0.2340	32.796	-0.215799	-87.3185	-33.2444	0
0.2347	31.5725	-0.82723	-78.7717	-28.3588	0
0.2353	30.0506	-2.0429	-61.6781	-22.2563	0
0.2360	29.1553	-2.65433	-49.7765	-14.9368	0
0.2367	30.0506	-0.215799	-43.9854	-7.91491	0
0.2373	30.349	4.36634	-18.6512	-3.02938	0
0.2380	26.7083	2.22993	4.23346	4.29016	0
0.2387	24.8581	-0.82723	17.9723	13.7548	0
0.2393	25.7832	6.80487	71.0636	19.2444	0
0.2400	22.441	10.7684	116.846	21.3808	0
0.2407	18.472	0.697751	82.06	24.7341	0
0.2413	20.2924	-4.79074	39.6321	28.4026	0
0.2420	19.9939	1.61849	50.9214	30.5389	0
0.2427	17.2485	4.66846	57.6443	29.9261	0
0.2433	16.9202	1.30918	46.6613	28.7091	0
0.2440	16.025	-1.43866	47.8728	28.4026	0
0.2447	15.3983	-0.82723	46.6613	24.7341	0
0.2453	17.5469	3.14348	34.4535	18.3251	0
0.2460	19.0688	3.44559	17.9723	14.6653	0
0.2467	19.9939	-0.215799	2.10342	8.86925	0
0.2473	23.6346	0.093513	-3.39476	0.323951	0
0.2480	25.1864	0.697751	-17.1202	-4.56158	0
0.2487	24.5597	-2.0429	-40.9235	-8.22135	0
0.2493	26.7083	0.093513	-42.4545	-16.1538	0
0.2500	31.5725	0.697751	-46.4217	-22.2563	0
0.2507	34.9446	-2.35221	-61.0657	-24.6991	0
0.2513	35.8697	1.61849	-29.3281	-28.0612	0
0.2520	35.5415	4.66846	3.00869	-32.0274	0
0.2527	36.1681	-3.26576	-45.5031	-32.9379	0
0.2533	36.1681	-7.53859	-97.383	-32.0274	0
0.2540	36.765	-3.87719	-87.3185	-30.1975	0
0.2547	40.7339	-4.79074	-71.7559	-27.1418	0
0.2553	40.4355	-5.70429	-63.8215	-22.2563	0
0.2560	34.9446	-2.96364	-43.9854	-16.4602	0
0.2567	33.7211	-3.56788	-32.39	-10.9706	0
0.2573	33.0944	-3.87719	-20.4884	-5.47215	0
0.2580	27.9318	-1.43866	2.10342	1.8474	0
0.2587	27.6036	-0.517918	16.1351	9.17569	0
0.2593	29.1553	-0.215799	29.8739	15.5847	0
0.2600	22.7394	0.395632	44.2117	21.0743	0
0.2607	16.9202	0.697751	52.4524	24.7341	0
0.2613	18.1438	3.14348	71.3698	26.5727	0
0.2620	18.1438	5.27989	76.5618	30.2325	0
0.2627	16.6218	2.53204	62.2239	32.9817	0
0.2633	16.6218	1.92061	95.1731	29.9261	0
0.2640	14.5031	4.05703	141.262	26.5727	0
0.2647	12.056	1.30918	100.671	24.7341	0
0.2653	12.9811	-3.56788	29.8739	17.4146	0
0.2660	14.1748	-4.17931	11.5555	7.94993	0
0.2667	15.3983	-3.26576	7.89448	5.51592	0
0.2673	18.1438	-2.96364	-8.58674	3.67728	0
0.2680	20.5908	-3.87719	-20.4884	-4.86802	0
0.2687	22.1127	-5.70429	-35.7448	-13.4133	0
0.2693	24.5597	-5.40217	-49.7765	-17.9837	0
0.2700	25.4848	-5.40217	-58.0171	-20.7329	0
0.2707	26.0816	-7.23647	-69.0001	-24.0862	0
0.2713	29.1553	-6.31572	-72.6745	-31.1081	0
0.2720	31.9008	-3.87719	-75.4169	-35.9936	0
0.2727	31.9008	-4.17931	-82.4327	-33.2444	0
0.2733	33.0944	-2.96364	-71.7559	-30.4952	0
0.2740	36.1681	-0.82723	-63.5153	-31.1081	0
0.2747	35.5415	-2.0429	-62.5967	-25.6184	0
0.2753	32.4976	0.093513	-11.3292	-17.0731	0
0.2760	30.0506	4.36634	42.987	-12.8004	0
0.2767	27.3052	-0.82723	10.6502	-9.14067	0
0.2773	25.1864	-7.84071	-32.6962	-4.25514	0
0.2780	23.6346	-3.56788	-7.05577	1.24327	0
0.2787	20.5908	2.53204	20.4085	9.17569	0
0.2793	16.6218	2.53204	24.3757	15.5847	0
0.2800	14.8015	0.697751	40.8569	17.4146	0
0.2807	13.578	0.697751	49.0975	20.1638	0
0.2813	11.7576	1.61849	50.9214	25.9599	0
0.2820	11.131	1.61849	65.5788	27.4833	0
0.2827	9.90744	0.697751	62.5301	25.347	0
0.2833	7.16201	0.697751	56.7258	26.2663	0
0.2840	6.56517	-0.517918	93.9616	28.7091	0
0.2847	7.16201	-1.43866	124.168	27.1769	0
0.2853	9.01219	2.53204	84.8024	20.7679	0
0.2860	11.7576	3.44559	16.7475	11.6185	0
0.2867	14.8015	-0.215799	-0.652326	5.20948	0
0.2873	16.3234	4.05703	40.8569	3.3796	0
0.2880	15.7266	7.71842	53.6771	-1.19949	0
0.2887	15.3983	-2.0429	-11.3292	-11.8811	0
0.2893	17.5469	-8.45214	-73.8859	-19.5159	0
0.2900	21.5159	-3.26576	-79.9965	-22.8692	0
0.2907	22.441	-2.96364	-78.1593	-26.529	0
0.2913	22.1127	-6.31572	-88.5433	-28.6653	0
0.2920	25.7832	-4.79074	-89.1424	-30.1975	0
0.2927	28.5287	-3.56788	-86.7061	-33.5508	0
0.2933	26.4099	-2.96364	-85.7876	-32.6315	0
0.2940	27.0067	-2.65433	-82.7389	-28.3588	0
0.2947	29.1553	-3.26576	-77.547	-25.6184	0
0.2953	25.7832	-1.74078	-60.4667	-21.6522	0
0.2960	21.2174	-0.215799	-45.1969	-13.711	0
0.2967	21.8143	-1.12935	-36.6634	-7.30203	0
0.2973	21.5159	1.61849	-10.7168	-3.64226	0
0.2980	17.5469	4.36634	11.5555	3.67728	0
0.2987	15.3983	2.83416	22.858	11.9249	0
0.2993	15.3983	6.50275	73.5132	17.4146	0
0.3000	14.8015	10.1641	122.344	19.8573	0
0.3007	12.056	3.44559	89.0758	23.2107	0
0.3013	7.16201	-1.12935	42.0817	26.8704	0
0.3020	3.81974	3.14348	50.0161	28.7091	0
0.3027	3.19306	2.53204	60.0806	30.2325	0
0.3033	1.0743	0.093513	52.4524	29.0067	0
0.3040	0.149208	0.697751	50.6285	24.7341	0
0.3047	1.96955	-2.0429	46.0489	23.2107	0
0.3053	3.19306	-2.65433	36.2773	20.4614	0
0.3060	4.71499	2.22993	24.6819	11.0056	0
0.3067	8.68393	4.36634	10.0378	3.3796	0
0.3073	11.4294	1.61849	2.40961	0.936831	0
0.3080	13.2796	-1.12935	-13.4592	-4.86802	0
0.3087	16.9202	-1.12935	-38.1811	-14.3239	0
0.3093	19.6955	2.53204	-39.712	-19.2094	0
0.3100	21.2174	2.22993	-44.8907	-22.5627	0
0.3107	24.8581	-2.96364	-60.7728	-26.529	0
0.3113	28.2302	0.395632	-27.5042	-29.891	0
0.3120	28.2302	4.97058	5.15205	-31.4145	0
0.3127	27.3052	-3.26576	-45.1969	-29.891	0
0.3133	29.4538	-10.2864	-95.5591	-27.7547	0
0.3140	32.4976	-7.53859	-81.8204	-27.4483	0
0.3147	32.1992	-6.62504	-69.0001	-25.6184	0
0.3153	29.1553	-5.70429	-65.3391	-20.12	0
0.3160	27.3052	-1.43866	-44.5978	-15.5409	0
0.3167	27.3052	-0.517918	-30.5528	-10.9706	0
0.3173	25.4848	0.093513	-18.6512	-3.64226	0
0.3180	21.5159	2.83416	3.62108	4.90304	0
0.3187	18.1438	1.61849	18.8908	13.1419	0
0.3193	17.2485	0.697751	31.6977	20.4614	0
0.3200	17.2485	3.44559	43.5994	25.6534	0
0.3207	16.3234	2.83416	49.0975	26.8704	0
0.3213	13.578	1.92061	67.4026	25.9599	0
0.3220	11.131	2.53204	78.0928	28.4026	0
0.3227	11.7576	1.92061	73.8194	32.9817	0
0.3233	14.5031	4.36634	107.075	32.3688	0
0.3240	14.8015	6.19344	138.812	27.7897	0
0.3247	10.8325	-0.517918	87.2387	24.7341	0
0.3253	8.0871	-7.53859	22.5519	19.2444	0
0.3260	11.131	-5.70429	15.8289	11.0056	0
0.3267	14.8015	-2.96364	9.73164	6.12005	0
0.3273	14.1748	-4.48862	-11.6354	2.15384	0
0.3280	14.8015	-6.62504	-20.1822	-6.39147	0
0.3287	19.3673	-7.53859	-37.8749	-15.5409	0
0.3293	20.8892	-5.70429	-57.0985	-20.7329	0
0.3300	19.3673	-5.40217	-58.0171	-23.7885	0
0.3307	21.8143	-5.70429	-72.0621	-27.4483	0
0.3313	24.5597	-5.70429	-79.6903	-31.1081	0
0.3320	23.9629	-8.45214	-40.3244	-33.5508	0
0.3327	26.4099	-9.37288	-6.74958	-32.9379	0
0.3333	29.4538	-5.70429	-31.1652	-32.0274	0
0.3340	29.1553	-6.62504	-75.7231	-30.8016	0
0.3347	30.9757	-8.45214	-76.6417	-27.4483	0
0.3353	32.796	0.395632	-16.8274	-22.5627	0
0.3360	30.0506	4.97058	32.6163	-16.4602	0
0.3367	26.4099	-2.96364	3.62108	-9.14067	0
0.3373	23.0378	-6.62504	-36.051	-3.33582	0
0.3380	19.3673	-2.0429	-15.2964	1.8474	0
0.3387	16.9202	0.697751	13.3927	9.17569	0
0.3393	14.1748	3.44559	20.4085	16.8017	0
0.3400	10.2357	4.97058	35.3587	21.3808	0
0.3407	9.90744	4.36634	46.0489	25.6534	0
0.3413	11.7576	6.50275	49.4037	29.3132	0
0.3420	9.01219	7.71842	60.3868	29.3132	0
0.3427	4.71499	4.36634	58.2567	29.0067	0
0.3433	5.04325	2.83416	59.7744	29.6196	0
0.3440	7.16201	3.75491	99.4465	27.7897	0
0.3447	6.26676	3.75491	122.344	24.4364	0
0.3453	5.04325	3.14348	78.0928	20.4614	0
0.3460	8.0871	1.92061	12.1679	13.7548	0
0.3467	11.7576	3.44559	-5.831	6.42649	0
0.3473	13.2796	8.94128	31.6977	1.8474	0
0.3480	15.0999	7.10699	46.3551	-3.64226	0
0.3487	17.2485	-2.35221	-16.215	-10.9706	0
0.3493	16.3234	-8.76145	-78.4655	-16.7667	0
0.3500	18.1438	-9.37288	-81.8204	-21.6522	0
0.3507	23.9629	-8.76145	-82.7389	-25.312	0
0.3513	26.0816	-7.84071	-94.9468	-27.7547	0
0.3520	25.4848	-9.06357	-88.5433	-31.1081	0
0.3527	27.6036	-9.97712	-88.5433	-33.8573	0
0.3533	28.2302	-6.62504	-93.1096	-32.0274	0
0.3540	25.7832	-5.70429	-79.6903	-28.9717	0
0.3547	26.4099	-7.84071	-74.8045	-25.6184	0
0.3553	26.4099	-4.79074	-61.9843	-19.5159	0
0.3560	23.0378	-1.43866	-4.00715	-12.8004	0
0.3567	21.2174	-2.35221	41.1631	-7.30203	0
0.3573	22.7394	-0.82723	24.6819	-0.893054	0
0.3580	22.7394	0.395632	-7.97436	5.51592	0
0.3587	21.8143	-0.215799	4.23346	11.312	0
0.3593	20.2924	7.10699	65.885	15.5847	0
0.3600	18.1438	12.9048	107.381	20.4614	0
0.3607	15.0999	5.27989	72.9008	26.8704	0
0.3613	12.6529	-1.43866	29.5677	30.8454	0
0.3620	12.056	2.83416	36.8897	30.2325	0
0.3627	12.9811	4.36634	47.8728	30.2325	0
0.3633	12.9811	-0.215799	40.5507	31.756	0
0.3640	10.8325	-0.82723	41.7755	30.2325	0
0.3647	9.60903	1.61849	39.9383	24.4364	0
0.3653	10.5341	2.53204	27.7305	17.1081	0
0.3660	12.6529	1.61849	14.005	11.9249	0
0.3667	14.5031	0.697751	-0.0399383	7.94993	0
0.3673	15.0999	-0.82723	-8.58674	0.0175109	0
0.3680	16.3234	-3.26576	-20.7946	-8.22135	0
0.3687	20.5908	-2.96364	-39.4058	-10.6641	0
0.3693	22.441	-0.82723	-42.7607	-13.711	0
0.3700	24.2613	-2.0429	-51.0013	-21.6522	0
0.3707	30.9757	-0.82723	-66.2577	-26.8354	0
0.3713	36.4666	6.50275	-33.9077	-27.1418	0
0.3720	35.5415	6.50275	-1.2514	-29.5846	0
0.3727	34.6462	-2.65433	-50.0827	-34.7678	0
0.3733	35.5415	-6.01361	-101.963	-33.8573	0
0.3740	35.5415	-4.17931	-87.6247	-27.4483	0
0.3747	35.5415	-4.48862	-69.0001	-23.1756	0
0.3753	36.1681	-3.87719	-62.9029	-21.0393	0
0.3760	33.7211	-1.43866	-42.4545	-13.711	0
0.3767	32.4976	-0.215799	-26.2794	-6.39147	0
0.3773	31.9008	0.697751	-15.6026	-4.25514	0
0.3780	28.8271	0.093513	1.79723	0.936831	0
0.3787	25.1864	-1.12935	18.2784	10.6991	0
0.3793	24.2613	0.395632	35.9711	17.721	0
0.3800	22.441	1.61849	46.3551	21.3808	0
0.3807	18.1438	1.30918	50.9214	24.7341	0
0.3813	15.3983	2.53204	71.3698	27.7897	0
0.3820	13.8764	1.92061	78.0928	29.9261	0
0.3827	13.578	2.83416	70.7707	30.5389	0
0.3833	15.3983	8.94128	110.443	27.7897	0
0.3840	17.2485	7.10699	143.392	25.347	0
0.3847	16.6218	-3.87719	87.2387	24.7341	0
0.3853	16.9202	-5.40217	23.4571	19.2444	0
0.3860	19.9939	0.697751	16.4413	10.3927	0
0.3867	21.5159	-1.12935	10.6502	5.51592	0
0.3873	19.9939	-4.79074	-7.05577	1.54096	0
0.3880	18.1438	-3.56788	-18.6512	-5.47215	0
0.3887	18.7704	-4.17931	-33.2953	-11.8811	0
0.3893	21.8143	-6.92716	-42.7607	-18.2901	0
0.3900	25.7832	-8.15002	-52.226	-26.2225	0
0.3907	28.2302	-8.45214	-68.0949	-29.5846	0
0.3913	30.9757	-6.62504	-69.9187	-28.3588	0
0.3920	35.243	-6.01361	-72.6745	-31.4145	0
0.3927	35.8697	-5.70429	-82.7389	-34.4701	0
0.3933	33.4227	-2.0429	-66.5639	-29.5846	0
0.3940	35.243	-1.12935	-55.2747	-25.9248	0
0.3947	37.3916	-2.35221	-58.9357	-26.529	0
0.3953	34.9446	2.53204	-8.58674	-21.6522	0
0.3960	32.4976	6.19344	45.1303	-11.277	0
0.3967	30.0506	-1.74078	11.8617	-7.60847	0
0.3973	24.2613	-6.01361	-27.5042	-6.69791	0
0.3980	20.8892	-2.0429	-3.70095	0.630391	0
0.3987	21.2174	-0.82723	20.7147	10.6991	0
0.3993	17.2485	0.093513	31.6977	15.8911	0
0.4000	12.6529	3.75491	50.0161	18.6316	0
0.4007	13.2796	2.83416	57.032	21.6872	0
0.4013	12.056	0.697751	59.4682	24.13	0
0.4020	9.01219	2.83416	67.0964	25.6534	0
0.4027	10.5341	4.05703	65.885	27.4833	0
0.4033	11.7576	1.92061	63.7416	29.6196	0
0.4040	8.68393	1.00706	58.8691	27.4833	0
0.4047	8.0871	2.53204	48.179	20.7679	0
0.4053	9.90744	3.14348	48.7913	13.7548	0
0.4060	10.8325	1.61849	35.3587	8.25637	0
0.4067	12.6529	1.61849	14.9236	4.5966	0
0.4073	15.7266	6.19344	42.3879	0.0175109	0
0.4080	16.6218	6.50275	60.9992	-7.60847	0
0.4087	17.2485	-2.0429	-3.08857	-14.9368	0
0.4093	19.0688	-7.23647	-66.2577	-19.2094	0
0.4100	20.8892	-4.79074	-69.9187	-24.3926	0
0.4107	22.7394	-5.10006	-72.6745	-30.8016	0
0.4113	23.6346	-6.62504	-83.6575	-32.0274	0
0.4120	24.5597	-3.87719	-80.9018	-31.4145	0
0.4127	28.5287	-3.87719	-81.8204	-32.6315	0
0.4133	29.7522	-5.70429	-79.9965	-31.4145	0
0.4140	26.0816	-2.65433	-72.6745	-28.0612	0
0.4147	25.4848	0.093513	-67.4825	-26.529	0
0.4153	27.0067	0.093513	-52.5322	-22.8692	0
0.4160	24.8581	1.00706	-37.2625	-14.0174	0
0.4167	21.8143	1.61849	-29.6343	-7.60847	0
0.4173	19.3673	-0.517918	-4.00715	-3.02938	0
0.4180	17.8453	0.093513	15.8289	5.51592	0
0.4187	18.1438	4.97058	24.9881	14.3589	0
0.4193	19.3673	10.1641	77.1742	17.721	0
0.4200	17.2485	10.4663	123.862	20.7679	0
0.4207	12.6529	3.75491	87.5448	26.5727	0
0.4213	8.0871	-0.517918	41.1631	30.2325	0
0.4220	4.71499	2.53204	48.179	29.6196	0
0.4227	3.19306	3.14348	58.2567	29.3132	0
0.4233	3.52132	-0.82723	54.2895	30.8454	0
0.4240	4.41657	-0.215799	51.84	31.4495	0
0.4247	4.71499	2.53204	43.5994	27.4833	0
0.4253	6.26676	0.697751	34.7597	19.5509	0
0.4260	10.8325	-1.12935	22.2457	11.9249	0
0.4267	13.8764	-0.82723	3.31488	5.51592	0
0.4273	12.6529	-2.0429	-4.61953	-0.893054	0
0.4280	13.578	-5.40217	-19.876	-5.77859	0
0.4287	18.7704	-4.79074	-44.2916	-11.277	0
0.4293	20.8892	-0.215799	-43.373	-18.903	0
0.4300	21.8143	0.697751	-49.7765	-24.0862	0
0.4307	24.5597	0.697751	-69.0001	-26.2225	0
0.4313	26.0816	5.27989	-34.8262	-29.2782	0
0.4320	26.0816	6.50275	-1.2514	-32.0274	0
0.4327	26.4099	-0.215799	-51.9198	-32.9379	0
0.4333	26.0816	-5.10006	-101.044	-32.6315	0
0.4340	26.7083	-3.26576	-86.7061	-30.8016	0
0.4347	27.9318	-1.74078	-72.9674	-26.2225	0
0.4353	25.1864	-1.12935	-64.4339	-21.0393	0
0.4360	21.8143	-1.12935	-39.712	-15.2432	0
0.4367	22.7394	-2.35221	-26.5856	-9.14067	0
0.4373	21.8143	-1.12935	-18.6512	-3.64226	0
0.4380	18.1438	1.61849	-0.0399383	1.8474	0
0.4387	18.1438	1.61849	15.8289	8.86925	0
0.4393	17.2485	0.697751	31.0853	15.5847	0
0.4400	11.4294	2.22993	41.1631	21.0743	0
0.4407	8.68393	4.97058	44.5179	25.6534	0
0.4413	10.8325	7.4163	62.8363	27.4833	0
0.4420	10.8325	5.27989	69.546	28.0962	0
0.4427	9.01219	3.14348	62.2239	29.3132	0
0.4433	9.60903	8.02773	100.365	28.4026	0
0.4440	9.90744	11.0777	135.151	25.6534	0
0.4447	8.0871	4.36634	82.06	21.9936	0
0.4453	8.0871	-1.12935	15.2165	16.4952	0
0.4460	10.5341	-1.74078	6.37682	10.0863	0
0.4467	12.9811	-3.26576	3.00869	5.51592	0
0.4473	13.8764	-3.87719	-14.3778	0.0175109	0
0.4480	15.7266	-2.35221	-25.0547	-7.91491	0
0.4487	19.9939	-3.87719	-40.0182	-14.6303	0
0.4493	23.9629	-5.70429	-54.0499	-19.2094	0
0.4500	25.4848	-4.48862	-62.5967	-21.3457	0
0.4507	26.7083	-5.40217	-72.9674	-23.4821	0
0.4513	29.1553	-9.37288	-73.5797	-27.4483	0
0.4520	30.9757	-9.97712	-77.2408	-30.1975	0
0.4527	31.9008	-6.62504	-83.9637	-28.9717	0
0.4533	32.4976	-4.79074	-67.1763	-28.9717	0
0.4540	31.2741	-6.01361	-57.7109	-29.2782	0
0.4547	31.5725	-4.48862	-60.1605	-26.2225	0
0.4553	33.7211	0.697751	-8.58674	-20.4264	0
0.4560	33.0944	1.30918	44.5179	-15.2432	0
0.4567	30.0506	-5.10006	9.42545	-10.0512	0
0.4573	27.9318	-8.15002	-31.4714	-3.64226	0
0.4580	25.1864	-4.48862	-7.05577	4.5966	0
0.4587	22.1127	-2.0429	18.2784	12.529	0
0.4593	21.2174	-2.96364	25.6005	18.0274	0
0.4600	18.1438	-2.65433	41.1631	22.3001	0
0.4607	12.056	-0.215799	49.4037	25.6534	0
0.4613	10.8325	1.92061	51.84	27.4833	0
0.4620	12.3545	0.697751	59.162	29.9261	0
0.4627	11.4294	0.093513	62.5301	30.8454	0
0.4633	12.056	1.61849	64.6602	28.4026	0
0.4640	14.1748	0.093513	58.5629	26.5727	0
0.4647	14.5031	-1.12935	45.7427	23.8235	0
0.4653	13.8764	2.53204	47.2604	18.3251	0
0.4660	14.5031	3.75491	35.6649	12.8355	0
0.4667	16.3234	2.22993	14.005	8.56281	0
0.4673	18.1438	4.97058	41.4693	0.936831	0
0.4680	18.1438	4.97058	64.6602	-9.14067	0
0.4687	18.7704	-3.87719	1.49103	-16.4602	0
0.4693	20.8892	-8.76145	-65.0329	-20.7329	0
0.4700	21.8143	-8.15002	-68.0949	-24.3926	0
0.4707	23.3362	-9.37288	-66.5639	-29.2782	0
0.4713	26.0816	-9.37288	-77.2408	-33.8573	0
0.4720	27.3052	-7.53859	-76.0293	-34.7678	0
0.4727	29.1553	-7.84071	-76.6417	-32.9379	0
0.4733	32.796	-6.31572	-75.4169	-32.0274	0
0.4740	31.2741	-2.0429	-68.0949	-30.4952	0
0.4747	27.3052	-0.82723	-62.9029	-25.312	0
0.4753	30.0506	-0.215799	-47.6464	-18.5965	0
0.4760	29.4538	0.093513	-32.39	-12.8004	0
0.4767	23.0378	-1.12935	-25.3608	-9.43836	0
0.4773	23.0378	0.093513	-0.95852	-5.77859	0
0.4780	27.3052	1.61849	20.7147	2.76672	0
0.4787	24.8581	1.61849	29.8739	12.529	0
0.4793	19.9939	6.50275	79.9166	16.4952	0
0.4800	17.8453	9.85483	126.618	19.8573	0
0.4807	12.6529	4.36634	89.6882	25.6534	0
0.4813	8.68393	0.395632	42.3879	26.8704	0
0.4820	8.68393	2.22993	52.1462	25.347	0
0.4827	7.46042	1.61849	61.9177	27.1769	0
0.4833	6.26676	-1.12935	53.6771	27.7897	0
0.4840	9.01219	-1.12935	54.5957	25.347	0
0.4847	10.8325	-0.215799	50.0161	23.5171	0
0.4853	10.2357	-0.215799	35.6649	19.2444	0
0.4860	11.131	-1.43866	21.9395	11.0056	0
0.4867	13.2796	-2.96364	8.50687	5.20948	0
0.4873	14.1748	-2.35221	-0.346132	0.936831	0
0.4880	16.3234	-4.48862	-17.1202	-7.30203	0
0.4887	19.6955	-6.92716	-37.8749	-14.9368	0
0.4893	20.5908	-2.35221	-39.0996	-19.2094	0
0.4900	19.9939	0.395632	-49.7765	-22.8692	0
0.4907	22.7394	-2.96364	-66.2577	-26.2225	0
0.4913	27.6036	-1.12935	-29.6343	-28.3588	0
0.4920	28.5287	1.61849	3.31488	-31.1081	0
0.4927	26.4099	-3.26576	-45.5031	-34.1637	0
0.4933	27.3052	-7.53859	-92.8034	-32.9379	0
0.4940	29.1553	-6.92716	-80.9018	-28.6653	0
0.4947	27.6036	-5.70429	-66.8701	-24.0862	0
0.4953	26.0816	-2.0429	-58.9357	-19.5159	0
0.4960	26.4099	0.697751	-40.9235	-14.6303	0
0.4967	25.1864	-1.12935	-32.39	-10.0512	0
0.4973	22.441	-1.12935	-19.2636	-3.9487	0
0.4980	21.2174	0.395632	3.00869	5.51592	0
0.4987	19.6955	-0.82723	14.6174	13.1419	0
0.4993	16.9202	0.697751	28.9553	17.4146	0
0.5000	16.025	1.92061	43.2932	20.7679	0
0.5007	15.0999	1.00706	47.8728	24.13	0
0.5013	12.6529	3.75491	64.354	25.9599	0
0.5020	12.056	5.58201	71.3698	27.7897	0
0.5027	13.578	2.83416	65.5788	29.0067	0
0.5033	14.1748	6.80487	104.638	28.4026	0
0.5040	13.2796	11.3798	137.907	26.2663	0
0.5047	10.8325	3.14348	79.6104	23.2107	0
0.5053	10.8325	-2.96364	10.9564	17.721	0
0.5060	15.0999	0.697751	5.15205	11.0056	0
0.5067	18.1438	-1.12935	2.40961	5.51592	0
0.5073	18.1438	-5.70429	-17.1202	0.323951	0
0.5080	20.2924	-3.56788	-28.1166	-7.30203	0
0.5087	23.0378	-3.56788	-40.9235	-14.6303	0
0.5093	23.6346	-8.45214	-54.3561	-18.2901	0
0.5100	25.1864	-9.37288	-63.2091	-22.2563	0
0.5107	28.8271	-6.31572	-73.2735	-28.9717	0
0.5113	31.9008	-3.56788	-76.0293	-32.0274	0
0.5120	32.796	-3.26576	-81.5142	-31.4145	0
0.5127	33.4227	-5.10006	-88.2371	-32.6315	0
0.5133	34.318	-4.48862	-71.7559	-31.1081	0
0.5140	34.6462	-2.96364	-62.2905	-26.529	0
0.5147	34.9446	-2.65433	-62.5967	-23.4821	0
0.5153	35.5415	1.61849	-7.97436	-21.0393	0
0.5160	34.0195	5.27989	45.1303	-14.0174	0
0.5167	30.0506	-0.215799	9.73164	-7.30203	0
0.5173	28.2302	-6.62504	-30.5528	-2.73169	0
0.5180	29.1553	-5.70429	-5.5248	1.8474	0
0.5187	26.7083	-2.0429	18.8908	9.48213	0
0.5193	22.7394	-0.215799	24.6819	17.4146	0
0.5200	19.0688	0.395632	40.5507	22.3001	0
0.5207	16.3234	1.61849	49.7099	23.5171	0
0.5213	15.7266	3.44559	51.5338	25.0405	0
0.5220	15.7266	3.44559	56.4196	27.4833	0
0.5227	14.8015	2.22993	59.162	27.4833	0
0.5233	15.3983	4.05703	62.8363	25.0405	0
0.5240	15.3983	3.75491	58.2567	24.4364	0
0.5247	13.578	1.61849	47.2604	22.5978	0
0.5253	13.8764	2.53204	46.9542	15.2782	0
0.5260	17.2485	1.61849	31.6977	8.25637	0
0.5267	19.0688	1.00706	12.4741	5.51592	0
0.5273	19.0688	6.80487	44.8241	0.0175109	0
0.5280	21.8143	7.4163	64.354	-8.22135	0
0.5287	24.5597	-1.74078	-2.16998	-12.8004	0
0.5293	23.3362	-6.31572	-63.8215	-17.3795	0
0.5300	21.8143	-6.31572	-65.3391	-24.6991	0
0.5307	25.4848	-9.06357	-68.7073	-28.3588	0
0.5313	29.1553	-8.45214	-79.6903	-28.0612	0
0.5320	29.1553	-3.56788	-77.547	-30.4952	0
0.5327	30.9757	-1.74078	-79.9965	-32.9379	0
0.5333	32.4976	-0.215799	-79.3841	-30.1975	0
0.5340	29.4538	1.92061	-72.6745	-25.6184	0
0.5347	27.3052	2.53204	-69.0001	-22.5627	0
0.5353	29.1553	3.14348	-53.1313	-19.5159	0
0.5360	30.0506	5.89132	-36.3572	-12.8004	0
0.5367	28.2302	6.80487	-29.6343	-5.47215	0
0.5373	24.5597	5.58201	-5.21861	-1.19949	0
0.5380	21.8143	4.05703	14.9236	5.81361	0
0.5387	21.8143	5.27989	24.3757	15.2782	0
0.5393	21.2174	12.3006	76.5618	18.0274	0
0.5400	16.3234	14.437	123.25	18.0274	0
0.5407	12.3545	6.19344	85.721	23.8235	0
0.5413	9.90744	-1.12935	42.3879	29.6196	0
0.5420	8.68393	-0.215799	52.4524	31.1431	0
0.5427	9.90744	3.44559	55.501	31.1431	0
0.5433	9.60903	5.27989	44.2117	27.4833	0
0.5440	6.26676	3.44559	47.5666	23.8235	0
0.5447	6.26676	1.00706	44.8241	22.9042	0
0.5453	10.8325	0.395632	30.7925	18.6316	0
0.5460	12.056	-2.65433	16.1351	10.0863	0
0.5467	11.4294	-5.10006	3.31488	4.29016	0
0.5473	12.9811	-4.17931	-4.31334	-0.893054	0
0.5480	14.1748	-4.79074	-22.006	-8.22135	0
0.5487	13.8764	-6.01361	-42.4545	-14.6303	0
0.5493	17.2485	-3.56788	-40.6306	-20.12	0
0.5500	22.7394	-5.40217	-51.6137	-25.6184	0
0.5507	26.4099	-8.45214	-70.8373	-28.9717	0
0.5513	27.3052	-1.12935	-29.6343	-28.6653	0
0.5520	28.8271	2.53204	7.28209	-30.1975	0
0.5527	29.1553	-7.53859	-47.9526	-32.0274	0
0.5533	26.4099	-10.2864	-100.139	-30.1975	0
0.5540	23.3362	-5.10006	-83.6575	-27.4483	0
0.5547	24.5597	-5.40217	-68.0949	-24.6991	0
0.5553	27.9318	-3.87719	-64.4339	-19.2094	0
0.5560	26.7083	0.093513	-44.2916	-12.8004	0
0.5567	23.0378	-3.87719	-30.5528	-7.00435	0
0.5573	20.8892	-6.62504	-19.2636	0.0175109	0
0.5580	19.9939	-1.12935	2.40961	6.12005	0
0.5587	17.2485	0.093513	20.1023	11.0056	0
0.5593	13.578	-2.65433	35.3587	18.3251	0
0.5600	11.4294	-1.74078	43.5994	21.9936	0
0.5607	10.8325	0.093513	48.179	21.0743	0
0.5613	10.8325	1.61849	67.4026	25.9599	0
0.5620	9.31061	1.92061	71.0636	32.0624	0
0.5627	9.60903	1.61849	63.7416	29.0067	0
0.5633	10.5341	3.75491	106.169	25.0405	0
0.5640	9.01219	4.97058	138.519	24.7341	0
0.5647	8.38552	-2.0429	81.1414	21.9936	0
0.5653	11.7576	-7.23647	18.2784	16.4952	0
0.5660	13.578	-4.79074	13.3927	10.0863	0
0.5667	13.578	-2.0429	8.81306	3.07316	0
0.5673	16.025	-2.96364	-8.28055	-3.02938	0
0.5680	17.5469	-3.87719	-18.9574	-9.43836	0
0.5687	18.1438	-4.48862	-35.1324	-16.7667	0
0.5693	21.2174	-4.48862	-48.8579	-21.0393	0
0.5700	24.5597	-5.40217	-57.4047	-23.7885	0
0.5707	25.1864	-6.62504	-67.7887	-28.0612	0
0.5713	24.8581	-5.10006	-66.5639	-31.1081	0
0.5720	25.4848	-4.48862	-67.4825	-31.1081	0
0.5727	27.3052	-5.40217	-74.1921	-31.1081	0
0.5733	28.8271	-3.26576	-59.8543	-30.1975	0
0.5740	29.1553	-2.65433	-53.4375	-28.9717	0
0.5747	29.4538	-2.96364	-54.3561	-26.2225	0
0.5753	27.9318	3.75491	-0.346132	-21.0393	0
0.5760	23.6346	7.4163	50.3223	-14.9368	0
0.5767	22.1127	-2.0429	15.2165	-8.22135	0
0.5773	23.0378	-7.53859	-23.8432	-1.50593	0
0.5780	19.0688	-1.12935	-3.39476	3.07316	0
0.5787	15.3983	2.83416	17.0537	8.25637	0
0.5793	16.9202	0.697751	24.6819	16.1888	0
0.5800	16.3234	-0.82723	40.8569	23.2107	0
0.5807	14.1748	-0.215799	51.84	25.6534	0
0.5813	15.0999	0.697751	59.162	25.0405	0
0.5820	13.8764	1.61849	62.8363	26.5727	0
0.5827	10.2357	2.83416	57.032	27.7897	0
0.5833	10.8325	3.44559	59.4682	25.6534	0
0.5840	11.4294	1.30918	57.6443	23.8235	0
0.5847	8.68393	0.697751	42.3879	24.7341	0
0.5853	9.31061	3.44559	39.0198	20.1638	0
0.5860	13.578	3.14348	26.8253	11.6185	0
0.5867	15.3983	1.61849	5.76443	7.03937	0
0.5873	17.2485	6.80487	34.4535	2.76672	0
0.5880	19.6955	9.2434	55.8072	-7.00435	0
0.5887	19.3673	0.697751	-10.1044	-15.2432	0
0.5893	19.9939	-7.53859	-75.1107	-18.903	0
0.5900	22.1127	-8.15002	-75.7231	-22.5627	0
0.5907	23.6346	-7.53859	-77.547	-27.7547	0
0.5913	26.0816	-6.92716	-89.1424	-32.0274	0
0.5920	29.7522	-4.79074	-84.5761	-32.9379	0
0.5927	29.1553	-3.87719	-83.9637	-32.9379	0
0.5933	27.0067	-3.87719	-82.1265	-33.2444	0
0.5940	30.0506	-2.96364	-71.7559	-30.8016	0
0.5947	32.1992	-1.12935	-67.7887	-23.4821	0
0.5953	27.3052	1.00706	-54.3561	-16.4602	0
0.5960	23.0378	0.093513	-37.8749	-10.9706	0
0.5967	23.0378	-2.0429	-30.5528	-5.16571	0
0.5973	22.1127	-0.215799	-5.831	-0.288929	0
0.5980	20.2924	1.92061	17.0537	4.5966	0
0.5987	21.2174	-0.215799	25.2943	12.529	0
0.5993	22.441	3.14348	75.9494	21.0743	0
0.6000	18.472	7.4163	126.005	24.7341	0
0.6007	11.7576	2.53204	86.3334	24.13	0
0.6013	9.01219	-2.0429	36.2773	25.6534	0
0.6020	11.131	0.697751	50.3223	30.5389	0
0.6027	11.131	1.61849	60.0806	32.6753	0
0.6033	7.16201	-0.517918	46.9542	30.2325	0
0.6040	5.34166	-0.215799	47.8728	27.7897	0
0.6047	8.0871	0.697751	43.5994	23.8235	0
0.6053	9.90744	-0.215799	27.4243	15.5847	0
0.6060	8.0871	-3.26576	16.7475	8.25637	0
0.6067	6.86359	-5.70429	5.45824	4.29016	0
0.6073	9.60903	-3.87719	-5.831	-0.288929	0
0.6080	14.8015	-1.43866	-23.537	-7.00435	0
0.6087	18.1438	-3.87719	-43.373	-12.8004	0
0.6093	19.0688	-3.87719	-42.7607	-17.3795	0
0.6100	20.2924	-1.12935	-47.9526	-22.2563	0
0.6107	24.2613	-1.12935	-62.5967	-25.0055	0
0.6113	28.8271	2.22993	-31.4714	-26.529	0
0.6120	28.8271	6.19344	-1.2514	-28.0612	0
0.6127	26.4099	0.697751	-48.8579	-28.9717	0
0.6133	27.6036	-5.70429	-100.139	-28.6653	0
0.6140	27.9318	-2.65433	-90.3672	-28.3588	0
0.6147	25.1864	-0.215799	-71.7559	-25.9248	0
0.6153	24.2613	-2.0429	-60.7728	-18.5965	0
0.6160	23.9629	0.697751	-42.4545	-10.0512	0
0.6167	22.441	4.97058	-29.9404	-4.86802	0
0.6173	22.7394	3.44559	-15.9088	-0.893054	0
0.6180	21.8143	0.697751	2.71581	5.51592	0
0.6187	18.1438	3.75491	15.5227	12.2226	0
0.6193	16.9202	6.80487	32.6163	18.938	0
0.6200	16.025	2.53204	44.2117	25.0405	0
0.6207	12.9811	0.697751	48.179	28.4026	0
0.6213	12.3545	5.58201	69.2398	29.3132	0
0.6220	11.7576	6.19344	77.4804	31.1431	0
0.6227	9.31061	3.14348	69.2398	32.0624	0
0.6233	9.01219	8.32985	106.769	29.3132	0
0.6240	9.01219	10.7684	138.812	25.9599	0
0.6247	7.78868	3.14348	82.3662	21.6872	0
0.6253	9.90744	-1.12935	16.7475	13.7548	0
0.6260	12.056	-1.12935	9.11926	6.73293	0
0.6267	11.4294	-3.26576	4.84585	4.29016	0
0.6273	15.0999	-4.48862	-12.2478	1.54096	0
0.6280	19.9939	-3.87719	-24.1494	-5.77859	0
0.6287	19.0688	-5.10006	-40.0182	-13.711	0
0.6293	18.472	-4.79074	-52.5322	-19.5159	0
0.6300	22.441	-3.87719	-60.1605	-24.0862	0
0.6307	24.5597	-3.26576	-72.3683	-26.529	0
0.6313	24.8581	-2.0429	-74.8045	-27.7547	0
0.6320	26.4099	-3.56788	-76.6417	-30.1975	0
0.6327	27.0067	-6.62504	-80.9018	-31.4145	0
0.6333	27.9318	-3.87719	-66.2577	-28.3588	0
0.6340	30.349	-2.0429	-60.4667	-23.7885	0
0.6347	32.1992	-2.0429	-61.3719	-21.0393	0
0.6353	32.4976	4.36634	-5.831	-16.1538	0
0.6360	31.2741	7.10699	46.6613	-9.43836	0
0.6367	27.6036	-1.12935	9.42545	-5.77859	0
0.6373	23.6346	-6.62504	-32.0838	-1.81237	0
0.6380	22.1127	-3.26576	-7.66816	7.34581	0
0.6387	21.8143	-2.35221	18.2784	13.7548	0
0.6393	19.0688	-2.96364	25.9067	16.4952	0
0.6400	16.9202	-1.43866	39.9383	21.0743	0
0.6407	16.6218	-0.215799	49.0975	25.6534	0
0.6413	14.8015	-0.215799	54.5957	26.5727	0
0.6420	13.2796	-1.12935	60.9992	27.7897	0
0.6427	14.8015	-2.0429	61.6116	29.0067	0
0.6433	15.7266	-1.12935	64.354	26.8704	0
0.6440	13.578	0.093513	60.0806	26.5727	0
0.6447	13.578	-1.12935	47.2604	27.4833	0
0.6453	16.9202	-2.0429	45.7427	21.9936	0
0.6460	18.1438	-2.0429	32.6163	11.9249	0
0.6467	17.2485	0.395632	12.1679	4.29016	0
0.6473	19.6955	6.80487	40.2445	-1.19949	0
0.6480	22.7394	8.02773	61.3054	-7.91491	0
0.6487	23.6346	-2.0429	-0.652326	-15.2432	0
0.6493	23.6346	-9.97712	-63.8215	-20.7329	0
0.6500	26.4099	-7.84071	-67.1763	-24.0862	0
0.6507	29.4538	-5.70429	-67.7887	-27.7547	0
0.6513	32.1992	-6.92716	-77.8531	-31.1081	0
0.6520	34.318	-6.62504	-75.7231	-32.0274	0
0.6527	35.5415	-4.79074	-75.1107	-32.0274	0
0.6533	36.1681	-5.10006	-73.2735	-31.4145	0
0.6540	36.1681	-6.31572	-68.0949	-27.4483	0
0.6547	36.4666	-5.40217	-64.4339	-23.1756	0
0.6553	35.5415	-2.35221	-47.0341	-18.5965	0
0.6560	33.7211	-2.0429	-29.9404	-10.9706	0
0.6567	32.796	-2.96364	-23.537	-6.08503	0
0.6573	32.796	-2.0429	1.18484	-2.42525	0
0.6580	30.9757	-2.65433	23.4571	5.51592	0
0.6587	30.0506	-2.0429	32.9225	11.0056	0
0.6593	29.7522	4.66846	82.9653	12.2226	0
0.6600	25.4848	7.71842	129.666	18.0274	0
0.6607	21.2174	0.093513	93.6554	24.4364	0
0.6613	20.8892	-5.10006	47.2604	24.7341	0
0.6620	19.0688	-3.87719	56.4196	25.6534	0
0.6627	16.3234	-4.17931	64.0478	28.4026	0
0.6633	18.1438	-6.31572	56.1134	25.6534	0
0.6640	19.0688	-6.62504	57.032	22.9042	0
0.6647	16.9202	-6.01361	49.4037	21.9936	0
0.6653	16.025	-4.17931	32.9225	15.5847	0
0.6660	16.3234	-3.56788	21.0209	6.42649	0
0.6667	16.025	-3.87719	9.11926	3.07316	0
0.6673	18.472	-3.56788	-1.2514	0.323951	0
0.6680	22.7394	-4.79074	-19.5698	-7.30203	0
0.6687	24.5597	-4.17931	-38.1811	-15.2432	0
0.6693	23.6346	-0.517918	-36.051	-19.2094	0
0.6700	24.2613	-2.96364	-45.8093	-22.8692	0
0.6707	27.3052	-6.62504	-64.4339	-26.529	0
0.6713	31.2741	-0.215799	-26.8918	-28.3588	0
0.6720	33.4227	2.53204	6.98921	-30.1975	0
0.6727	31.9008	-6.01361	-45.5031	-32.0274	0
0.6733	30.0506	-9.37288	-95.253	-31.1081	0
0.6740	30.9757	-5.10006	-79.0779	-28.3588	0
0.6747	31.9008	-3.26576	-66.2577	-25.0055	0
0.6753	28.5287	-1.43866	-64.4339	-18.5965	0
0.6760	25.4848	1.30918	-43.373	-11.5747	0
0.6767	27.3052	1.30918	-27.8104	-7.30203	0
0.6773	27.3052	2.53204	-17.1202	-1.81237	0
0.6780	21.2174	4.66846	4.23346	6.12005	0
0.6787	16.9202	5.27989	23.4571	13.7548	0
0.6793	17.2485	4.97058	38.1145	18.3251	0
0.6800	16.025	4.36634	46.0489	21.3808	0
0.6807	12.3545	5.58201	50.9214	25.0405	0
0.6813	9.60903	8.94128	69.2398	29.3132	0
0.6820	7.46042	7.10699	71.9822	30.2325	0
0.6827	6.26676	4.36634	64.6602	28.7091	0
0.6833	7.46042	8.63916	105.557	27.1769	0
0.6840	10.2357	10.7684	139.425	23.8235	0
0.6847	8.0871	3.44559	82.06	18.6316	0
0.6853	3.52132	-0.517918	14.6174	14.0525	0
0.6860	5.34166	0.697751	6.07063	8.25637	0
0.6867	9.01219	-1.74078	1.79723	2.15384	0
0.6873	6.26676	-2.96364	-17.1202	-3.33582	0
0.6880	7.46042	0.697751	-28.729	-10.9706	0
0.6887	12.9811	1.61849	-41.5359	-17.9837	0
0.6893	11.7576	-2.35221	-54.0499	-20.7329	0
0.6900	10.8325	-6.62504	-63.8215	-25.312	0
0.6907	17.2485	-5.40217	-75.4169	-31.1081	0
0.6913	21.5159	-1.12935	-77.2408	-31.1081	0
0.6920	21.5159	-1.74078	-80.3027	-29.5846	0
0.6927	23.3362	-4.79074	-85.7876	-32.0274	0
0.6933	24.5597	-2.35221	-69.0001	-31.1081	0
0.6940	23.6346	-0.215799	-59.8543	-27.1418	0
0.6947	24.5597	-0.517918	-60.4667	-24.6991	0
0.6953	25.1864	4.36634	-5.831	-20.12	0
0.6960	24.5597	7.10699	47.2604	-12.8004	0
0.6967	22.7394	-0.82723	10.9564	-7.60847	0
0.6973	17.8453	-5.70429	-31.1652	-3.64226	0
0.6980	15.0999	-0.517918	-7.66816	2.15384	0
0.6987	16.025	2.83416	16.1351	8.25637	0
0.6993	12.6529	1.61849	23.4571	14.6653	0
0.7000	7.16201	2.22993	39.326	20.1638	0
0.7007	7.78868	4.05703	47.5666	24.13	0
0.7013	9.60903	3.44559	50.9214	28.0962	0
0.7020	6.86359	-0.215799	59.162	30.2325	0
0.7027	6.26676	-2.35221	59.4682	29.3132	0
0.7033	9.31061	1.00706	59.162	26.5727	0
0.7040	8.0871	1.30918	55.8072	24.7341	0
0.7047	5.34166	-2.0429	45.1303	22.3001	0
0.7053	6.56517	0.093513	42.3879	17.1081	0
0.7060	9.01219	1.30918	28.3429	11.6185	0
0.7067	12.056	-2.0429	9.42545	6.73293	0
0.7073	17.2485	1.30918	36.5835	-0.893054	0
0.7080	16.6218	4.36634	54.5957	-9.7448	0
0.7087	12.3545	-4.17931	-8.89294	-15.2432	0
0.7093	13.578	-12.1135	-73.5797	-19.2094	0
0.7100	17.5469	-10.2864	-77.547	-25.9248	0
0.7107	19.3673	-7.53859	-77.2408	-31.1081	0
0.7113	22.7394	-7.23647	-86.3999	-30.4952	0
0.7120	24.5597	-6.62504	-86.3999	-28.6653	0
0.7127	23.6346	-6.62504	-87.6247	-30.1975	0
0.7133	25.7832	-6.31572	-84.5761	-32.0274	0
0.7140	26.4099	-6.62504	-77.2408	-31.1081	0
0.7147	23.6346	-5.40217	-72.6745	-26.529	0
0.7153	25.4848	-1.74078	-54.3561	-19.5159	0
0.7160	25.4848	-1.12935	-36.6634	-12.8004	0
0.7167	21.8143	-3.56788	-27.5042	-7.60847	0
0.7173	24.5597	-1.74078	0.266256	-1.19949	0
0.7180	27.6036	0.395632	20.4085	7.03937	0
0.7187	24.8581	0.697751	26.8253	11.6185	0
0.7193	24.8581	5.27989	76.868	15.8911	0
0.7200	24.5597	8.02773	121.732	23.8235	0
0.7207	16.9202	2.83416	83.5776	26.8704	0
0.7213	12.3545	-1.43866	38.7269	25.0405	0
0.7220	14.5031	-0.82723	46.9542	29.0067	0
0.7227	13.578	-1.74078	51.84	32.9817	0
0.7233	10.5341	-2.96364	45.4365	28.4026	0
0.7240	10.5341	-1.12935	49.0975	24.13	0
0.7247	10.8325	0.697751	41.4693	23.8235	0
0.7253	12.056	0.395632	26.5191	18.0274	0
0.7260	14.8015	-2.0429	14.3112	9.78857	0
0.7267	15.0999	-1.74078	0.57245	4.90304	0
0.7273	13.578	-0.215799	-7.05577	0.630391	0
0.7280	16.025	-4.48862	-22.9246	-5.47215	0
0.7287	20.5908	-6.62504	-45.5031	-12.1876	0
0.7293	24.2613	-1.74078	-47.9526	-18.903	0
0.7300	26.4099	-2.65433	-56.1932	-23.4821	0
0.7307	27.3052	-6.62504	-69.3063	-26.8354	0
0.7313	28.2302	0.093513	-32.6962	-30.1975	0
0.7320	31.5725	5.58201	-2.47618	-30.1975	0
0.7327	33.4227	-2.35221	-51.0013	-28.0612	0
0.7333	30.9757	-7.53859	-96.4777	-27.7547	0
0.7340	30.0506	-3.56788	-85.1752	-28.0612	0
0.7347	33.7211	-2.35221	-72.0621	-24.6991	0
0.7353	33.4227	-5.40217	-60.7728	-19.5159	0
0.7360	27.9318	-5.70429	-38.7934	-14.6303	0
0.7367	27.3052	-2.35221	-28.729	-9.7448	0
0.7373	29.1553	1.00706	-14.9902	-3.33582	0
0.7380	25.7832	1.61849	9.11926	5.20948	0
0.7387	23.9629	2.53204	20.7147	14.0525	0
0.7393	26.0816	5.27989	31.0853	20.1638	0
0.7400	23.0378	3.75491	42.0817	22.3001	0
0.7407	17.2485	1.92061	46.9542	23.8235	0
0.7413	17.2485	6.19344	62.8363	25.6534	0
0.7420	18.7704	6.80487	68.015	27.7897	0
0.7427	18.1438	4.66846	60.9992	30.8454	0
0.7433	18.1438	11.0777	97.9288	32.3688	0
0.7440	16.3234	15.0412	130.585	29.3132	0
0.7447	12.056	4.36634	75.6432	22.3001	0
0.7453	12.056	-5.70429	9.73164	16.4952	0
0.7460	16.3234	-3.56788	1.79723	11.0056	0
0.7467	16.3234	-0.215799	-2.16998	4.29016	0
0.7473	14.1748	-1.74078	-22.3122	-2.73169	0
0.7480	16.9202	-2.0429	-34.2138	-9.14067	0
0.7487	23.9629	0.093513	-45.5031	-16.4602	0
0.7493	26.4099	0.697751	-56.1932	-22.5627	0
0.7500	25.7832	-2.96364	-64.4339	-25.6184	0
0.7507	28.5287	-4.79074	-76.9346	-29.2782	0
0.7513	31.5725	-1.74078	-79.9965	-32.0274	0
0.7520	30.9757	-1.12935	-81.208	-31.4145	0
0.7527	30.9757	-2.96364	-84.2699	-32.0274	0
0.7533	31.5725	-0.215799	-68.4011	-33.2444	0
0.7540	30.6773	1.92061	-62.5967	-29.5846	0
0.7547	32.796	1.30918	-63.2091	-21.9499	0
0.7553	37.3916	4.97058	-7.97436	-15.5409	0
0.7560	35.5415	8.63916	44.5179	-9.7448	0
0.7567	30.0506	5.27989	8.20067	-4.25514	0
0.7573	28.5287	1.61849	-29.6343	0.0175109	0
0.7580	28.2302	1.61849	-3.08857	4.5966	0
0.7587	25.4848	-0.517918	21.9395	11.9249	0
0.7593	21.8143	-0.82723	28.6491	19.2444	0
0.7600	18.7704	4.66846	41.7755	22.9042	0
0.7607	16.3234	7.10699	47.2604	24.7341	0
0.7613	16.3234	5.27989	52.7586	26.5727	0
0.7620	16.6218	5.58201	62.8363	29.3132	0
0.7627	15.0999	5.27989	60.3868	30.2325	0
0.7633	15.3983	2.53204	60.0806	28.4026	0
0.7640	16.6218	1.00706	57.6443	25.6534	0
0.7647	15.0999	1.61849	44.5179	22.5978	0
0.7653	14.5031	1.61849	42.6941	17.4146	0
0.7660	16.3234	-0.517918	34.4535	10.0863	0
0.7667	17.8453	-2.0429	16.7475	3.67728	0
0.7673	19.0688	3.14348	39.9383	-1.81237	0
0.7680	21.2174	7.10699	58.5629	-8.22135	0
0.7687	20.8892	-1.12935	-3.70095	-14.9368	0
0.7693	19.9939	-10.8979	-68.4011	-21.6522	0
0.7700	20.5908	-9.37288	-69.9187	-26.2225	0
0.7707	21.5159	-6.31572	-67.1763	-27.4483	0
0.7713	24.2613	-6.31572	-78.7717	-28.0612	0
0.7720	28.8271	-4.17931	-79.0779	-31.1081	0
0.7727	29.4538	-4.17931	-78.4655	-31.1081	0
0.7733	27.0067	-6.31572	-76.3355	-28.3588	0
0.7740	26.7083	-3.87719	-69.0001	-28.3588	0
0.7747	28.8271	-1.12935	-63.8215	-25.6184	0
0.7753	29.7522	-2.96364	-47.6464	-17.3795	0
0.7760	28.2302	-3.87719	-30.5528	-10.3577	0
0.7767	26.0816	-2.96364	-22.006	-7.30203	0
0.7773	24.5597	-1.43866	3.31488	-2.11881	0
0.7780	21.5159	0.093513	24.6819	6.12005	0
0.7787	19.0688	1.30918	35.3587	13.7548	0
0.7793	20.2924	5.27989	86.0272	19.2444	0
0.7800	18.1438	8.63916	129.973	23.5171	0
0.7807	11.131	2.53204	92.7368	27.4833	0
0.7813	9.90744	-5.70429	48.179	29.3132	0
0.7820	13.578	-4.48862	57.6443	27.4833	0
0.7827	11.7576	-2.0429	64.6602	26.8704	0
0.7833	8.0871	-2.65433	57.032	28.7091	0
0.7840	8.0871	-2.65433	56.7258	25.6534	0
0.7847	8.0871	-2.65433	46.9542	18.3251	0
0.7853	9.60903	-3.26576	30.7925	13.1419	0
0.7860	12.6529	-3.56788	18.2784	9.17569	0
0.7867	12.3545	-3.87719	6.98921	2.76672	0
0.7873	11.7576	-2.96364	0.266256	-3.64226	0
0.7880	15.3983	-2.35221	-17.7326	-7.60847	0
0.7887	19.0688	-3.56788	-40.0182	-14.6303	0
0.7893	19.9939	-4.17931	-36.9563	-22.2563	0
0.7900	20.8892	-3.56788	-42.4545	-24.3926	0
0.7907	23.6346	-3.26576	-59.2419	-25.6184	0
0.7913	26.4099	0.697751	-22.3122	-28.6653	0
0.7920	27.0067	4.97058	13.3927	-30.1975	0
0.7927	25.7832	-0.215799	-36.051	-29.891	0
0.7933	25.7832	-6.01361	-86.3999	-30.1975	0
0.7940	27.6036	-4.79074	-73.8859	-28.6653	0
0.7947	28.8271	-2.65433	-58.9357	-24.6991	0
0.7953	26.4099	-2.96364	-51.0013	-20.12	0
0.7960	22.441	0.093513	-30.5528	-11.5747	0
0.7967	21.5159	3.14348	-19.2636	-2.73169	0
0.7973	22.441	0.697751	-7.05577	-0.595369	0
0.7980	19.3673	-1.12935	15.5227	2.46028	0
0.7987	15.0999	1.30918	30.1801	12.8355	0
0.7993	14.8015	2.83416	44.2117	21.0743	0
0.8000	14.8015	1.00706	54.5957	21.9936	0
0.8007	11.7576	1.61849	58.5629	24.7341	0
0.8013	9.90744	4.05703	77.4804	29.3132	0
0.8020	10.2357	4.36634	84.4962	29.3132	0
0.8027	10.2357	7.4163	74.1256	27.7897	0
0.8033	10.8325	11.6891	110.137	27.4833	0
0.8040	10.8325	7.71842	143.392	27.1769	0
0.8047	9.01219	1.30918	87.2387	22.9042	0
0.8053	7.16201	1.30918	19.7961	15.2782	0
0.8060	8.38552	0.697751	13.0865	7.65225	0
0.8067	10.8325	-1.74078	9.73164	2.76672	0
0.8073	12.9811	-0.517918	-9.79821	-1.81237	0
0.8080	13.8764	-0.517918	-21.6998	-7.30203	0
0.8087	14.8015	-2.96364	-36.9563	-13.711	0
0.8093	16.9202	-2.65433	-51.6137	-20.12	0
0.8100	18.1438	-2.96364	-58.9357	-24.3926	0
0.8107	17.2485	-2.96364	-67.1763	-27.4483	0
0.8113	19.0688	-0.215799	-70.2249	-30.1975	0
0.8120	22.1127	-1.12935	-73.8859	-30.4952	0
0.8127	21.2174	-4.48862	-76.0293	-30.4952	0
0.8133	20.5908	-1.12935	-59.8543	-32.0274	0
0.8140	25.1864	1.61849	-54.6623	-29.891	0
0.8147	28.2302	1.30918	-54.6623	-23.4821	0
0.8153	26.7083	7.10699	-1.5576	-18.5965	0
0.8160	25.4848	9.85483	46.0489	-12.8004	0
0.8167	24.5597	1.00706	11.2493	-6.69791	0
0.8173	20.8892	-2.96364	-24.1494	-3.64226	0
0.8180	18.1438	2.53204	0.266256	1.54096	0
0.8187	18.1438	2.53204	22.5519	11.9249	0
0.8193	18.1438	-0.215799	28.9553	21.3808	0
0.8200	15.7266	3.14348	42.6941	25.6534	0
0.8207	11.7576	6.50275	50.6285	24.7341	0
0.8213	11.4294	4.97058	54.8886	22.9042	0
0.8220	12.6529	3.44559	61.6116	25.347	0
0.8227	12.056	5.27989	61.6116	28.0962	0
0.8233	10.5341	5.89132	60.9992	26.8704	0
0.8240	8.0871	1.92061	53.6771	25.6534	0
0.8247	5.34166	-1.43866	41.7755	24.13	0
0.8253	7.46042	-0.215799	41.4693	17.1081	0
0.8260	11.7576	1.61849	28.3429	8.56281	0
0.8267	12.6529	1.61849	8.20067	5.51592	0
0.8273	14.8015	5.27989	35.0526	0.936831	0
0.8280	19.0688	7.10699	51.84	-8.22135	0
0.8287	18.1438	-0.215799	-12.554	-15.2432	0
0.8293	17.2485	-7.84071	-75.7231	-18.2901	0
0.8300	21.2174	-6.62504	-78.1593	-21.9499	0
0.8307	24.8581	-4.79074	-78.1593	-25.6184	0
0.8313	26.4099	-6.01361	-88.8362	-29.891	0
0.8320	29.4538	-5.10006	-87.3185	-32.0274	0
0.8327	29.4538	-2.65433	-87.6247	-28.3588	0
0.8333	26.4099	-1.12935	-86.7061	-26.2225	0
0.8340	25.4848	-2.0429	-80.9018	-28.6653	0
0.8347	27.6036	-3.26576	-74.4983	-25.6184	0
0.8353	28.8271	-1.74078	-56.8056	-17.6772	0
0.8360	27.3052	0.697751	-40.6306	-12.8004	0
0.8367	25.4848	-0.215799	-32.39	-8.22135	0
0.8373	26.4099	1.30918	-6.13719	-1.19949	0
0.8380	26.0816	4.36634	16.1351	4.29016	0
0.8387	21.8143	4.66846	24.3757	10.0863	0
0.8393	19.9939	8.02773	72.9008	17.4146	0
0.8400	20.8892	9.85483	117.765	22.9042	0
0.8407	16.9202	1.61849	79.3042	25.0405	0
0.8413	12.9811	-4.79074	32.9225	24.4364	0
0.8420	14.5031	-1.43866	43.9056	24.7341	0
0.8427	14.5031	-0.517918	51.84	26.8704	0
0.8433	12.6529	-2.65433	39.9383	27.4833	0
0.8440	13.8764	-2.0429	40.2445	24.7341	0
0.8447	13.8764	-3.87719	37.1959	21.3808	0
0.8453	12.3545	-5.40217	22.5519	15.5847	0
0.8460	14.1748	-2.96364	6.37682	9.78857	0
0.8467	16.3234	-2.35221	-5.831	5.20948	0
0.8473	17.2485	-5.40217	-13.153	-1.81237	0
0.8480	20.2924	-7.23647	-31.7776	-10.0512	0
0.8487	23.0378	-6.01361	-51.9198	-16.4602	0
0.8493	22.7394	-3.56788	-49.1641	-21.3457	0
0.8500	25.4848	-4.17931	-58.3233	-25.9248	0
0.8507	31.9008	-5.40217	-75.4169	-28.3588	0
0.8513	35.5415	-0.82723	-36.6634	-29.2782	0
0.8520	35.5415	0.697751	-2.16998	-30.4952	0
0.8527	34.6462	-6.31572	-50.6951	-32.0274	0
0.8533	33.7211	-9.37288	-97.0768	-31.4145	0
0.8540	34.0195	-6.92716	-83.9637	-27.4483	0
0.8547	35.243	-6.62504	-69.9187	-23.1756	0
0.8553	33.7211	-5.10006	-60.1605	-18.5965	0
0.8560	30.9757	0.395632	-38.1811	-12.8004	0
0.8567	31.9008	1.00706	-25.9732	-7.91491	0
0.8573	31.9008	-1.12935	-11.6354	-2.42525	0
0.8580	28.8271	0.697751	9.73164	5.81361	0
0.8587	27.6036	4.36634	23.4571	12.8355	0
0.8593	28.2302	3.75491	40.5507	15.5847	0
0.8600	25.1864	-0.215799	52.7586	18.938	0
0.8607	22.1127	-0.215799	54.5957	23.5171	0
0.8613	22.441	3.44559	71.676	27.4833	0
0.8620	23.0378	3.44559	78.0928	29.9261	0
0.8627	24.2613	2.53204	70.1584	29.0067	0
0.8633	23.9629	6.50275	109.218	27.1769	0
0.8640	20.2924	5.27989	142.487	23.5171	0
0.8647	19.0688	-3.26576	84.8024	18.6316	0
0.8653	21.5159	-6.31572	18.8908	15.8911	0
0.8660	22.7394	-5.40217	14.005	12.529	0
0.8667	22.441	-7.23647	10.9564	4.90304	0
0.8673	22.1127	-6.31572	-8.58674	-3.02938	0
0.8680	21.8143	-3.26576	-21.3936	-9.7448	0
0.8687	24.8581	-3.87719	-38.4873	-16.4602	0
0.8693	29.1553	-4.79074	-53.1313	-21.0393	0
0.8700	29.7522	-4.79074	-60.7728	-23.1756	0
0.8707	29.7522	-6.31572	-68.7073	-25.6184	0
0.8713	32.796	-6.01361	-68.0949	-28.0612	0
0.8720	33.7211	-6.62504	-72.0621	-28.6653	0
0.8727	32.4976	-7.84071	-79.6903	-29.2782	0
0.8733	33.7211	-5.10006	-62.9029	-29.5846	0
0.8740	35.8697	-2.96364	-52.5322	-28.6653	0
0.8747	35.8697	-2.0429	-52.5322	-24.6991	0
0.8753	37.3916	3.75491	0.57245	-17.3795	0
0.8760	38.9136	6.19344	52.7586	-10.9706	0
0.8767	35.243	-1.43866	17.9723	-7.60847	0
0.8773	27.6036	-5.70429	-20.7946	-1.50593	0
0.8780	23.3362	-2.35221	2.40961	8.56281	0
0.8787	25.1864	-2.0429	25.6005	15.8911	0
0.8793	26.0816	-2.0429	32.9225	18.938	0
0.8800	22.7394	1.61849	47.8728	22.3001	0
0.8807	19.6955	2.53204	57.032	26.5727	0
0.8813	19.3673	-0.215799	63.1292	28.0962	0
0.8820	19.0688	-0.82723	67.4026	27.4833	0
0.8827	17.2485	2.53204	61.9177	28.7091	0
0.8833	16.9202	6.19344	62.2239	29.3132	0
0.8840	16.3234	4.05703	58.2567	26.8704	0
0.8847	15.3983	-0.215799	45.4365	23.8235	0
0.8853	16.6218	1.92061	46.6613	19.2444	0
0.8860	19.3673	3.44559	32.6163	12.529	0
0.8867	20.2924	0.697751	9.73164	7.34581	0
0.8873	21.5159	3.75491	38.4207	0.630391	0
0.8880	23.9629	7.4163	58.5629	-8.22135	0
0.8887	24.5597	-0.82723	-7.66816	-14.0174	0
0.8893	24.2613	-7.84071	-69.9187	-18.5965	0
0.8900	26.7083	-4.79074	-69.6125	-24.6991	0
0.8907	29.1553	-4.79074	-69.9187	-27.4483	0
0.8913	30.6773	-8.45214	-79.9965	-27.1418	0
0.8920	32.796	-6.92716	-79.6903	-26.529	0
0.8927	32.796	-3.87719	-82.7389	-26.2225	0
0.8933	32.4976	-3.56788	-79.0779	-27.4483	0
0.8940	34.9446	-4.79074	-68.4011	-28.0612	0
0.8947	34.0195	-3.87719	-63.2091	-22.5627	0
0.8953	30.0506	-2.0429	-47.0341	-14.0174	0
0.8960	29.4538	-2.0429	-32.6962	-9.14067	0
0.8967	30.9757	-2.0429	-27.8104	-4.86802	0
0.8973	29.4538	0.697751	-1.86379	1.54096	0
0.8980	28.2302	-0.215799	21.9395	7.65225	0
0.8987	26.4099	0.395632	32.3101	13.7548	0
0.8993	22.1127	8.32985	84.19	19.8573	0
0.9000	19.9939	10.4663	129.666	24.4364	0
0.9007	19.9939	0.697751	91.2059	26.5727	0
0.9013	17.2485	-2.0429	46.6613	28.4026	0
0.9020	12.9811	0.093513	56.4196	29.0067	0
0.9027	11.7576	-2.96364	61.3054	26.5727	0
0.9033	11.7576	-1.12935	51.5338	24.7341	0
0.9040	10.8325	2.53204	51.2276	26.5727	0
0.9047	9.90744	-0.215799	43.2932	23.8235	0
0.9053	9.90744	-0.517918	28.9553	14.6653	0
0.9060	10.5341	3.44559	17.0537	9.17569	0
0.9067	12.056	1.61849	2.10342	6.42649	0
0.9073	13.8764	0.395632	-9.18582	-2.42525	0
0.9080	13.578	0.395632	-27.5042	-10.9706	0
0.9087	15.3983	-2.65433	-49.4703	-15.5409	0
0.9093	20.8892	-2.0429	-49.4703	-21.9499	0
0.9100	23.9629	-2.0429	-58.0171	-27.1418	0
0.9107	24.5597	-6.01361	-74.4983	-27.4483	0
0.9113	26.7083	-0.82723	-37.5687	-27.7547	0
0.9120	27.3052	5.27989	-4.00715	-30.1975	0
0.9127	25.7832	-4.48862	-52.5322	-30.4952	0
0.9133	25.4848	-10.2864	-98.3016	-29.5846	0
0.9140	23.6346	-3.87719	-82.7389	-29.2782	0
0.9147	22.1127	-3.26576	-67.7887	-25.9248	0
0.9153	23.3362	-4.79074	-59.8543	-19.5159	0
0.9160	22.441	-0.517918	-38.4873	-11.277	0
0.9167	18.472	-1.12935	-24.1494	-5.16571	0
0.9173	18.1438	-3.56788	-11.3292	-1.19949	0
0.9180	18.7704	-2.0429	9.42545	4.90304	0
0.9187	16.025	0.093513	24.3757	13.7548	0
0.9193	11.7576	2.53204	38.7269	20.1638	0
0.9200	8.68393	3.44559	47.8728	22.9042	0
0.9207	6.86359	0.697751	51.5338	26.2663	0
0.9213	7.46042	2.53204	71.0636	29.3132	0
0.9220	7.16201	6.19344	78.0928	30.2325	0
0.9227	6.26676	6.19344	70.1584	30.2325	0
0.9233	9.01219	11.6891	105.557	28.0962	0
0.9240	11.131	14.7391	133.327	25.0405	0
0.9247	9.60903	4.66846	74.4318	21.9936	0
0.9253	8.0871	-4.48862	7.89448	15.8911	0
0.9260	8.68393	-3.87719	1.18484	9.17569	0
0.9267	10.8325	-4.79074	-2.16998	4.5966	0
0.9273	12.6529	-6.62504	-20.1822	-3.02938	0
0.9280	12.6529	-3.87719	-32.39	-12.8004	0
0.9287	12.9811	-1.12935	-47.3403	-17.3795	0
0.9293	16.3234	-1.12935	-58.9357	-20.4264	0
0.9300	18.1438	-2.65433	-65.3391	-26.2225	0
0.9307	18.1438	-4.48862	-74.4983	-29.2782	0
0.9313	20.8892	-4.79074	-76.0293	-30.8016	0
0.9320	22.1127	-5.70429	-79.6903	-33.2444	0
0.9327	23.3362	-4.79074	-85.7876	-31.7209	0
0.9333	27.3052	-0.215799	-68.7073	-28.0612	0
0.9340	30.0506	2.22993	-58.3233	-28.0612	0
0.9347	29.1553	2.22993	-58.0171	-24.6991	0
0.9353	28.8271	8.02773	-4.92573	-15.5409	0
0.9360	27.3052	12.6027	48.179	-10.3577	0
0.9367	23.6346	5.27989	14.9236	-8.22135	0
0.9373	22.7394	-1.43866	-24.4556	-0.893054	0
0.9380	20.5908	-0.517918	-2.16998	7.34581	0
0.9387	14.8015	1.30918	19.7961	11.9249	0
0.9393	14.1748	2.83416	27.1181	19.5509	0
0.9400	15.3983	4.36634	42.3879	26.5727	0
0.9407	12.6529	3.44559	48.179	25.6534	0
0.9413	11.4294	1.61849	53.9833	25.9599	0
0.9420	13.578	2.22993	63.7416	30.8454	0
0.9427	13.8764	3.44559	59.162	28.4026	0
0.9433	13.578	3.14348	55.1948	23.2107	0
0.9440	12.6529	-0.215799	53.6771	25.6534	0
0.9447	10.8325	-2.35221	42.6941	24.7341	0
0.9453	12.6529	-0.215799	39.0198	15.5847	0
0.9460	16.9202	0.395632	26.8253	8.86925	0
0.9467	17.2485	-0.215799	6.37682	3.98372	0
0.9473	18.472	3.44559	30.7925	-3.33582	0
0.9480	21.5159	4.36634	50.3223	-9.14067	0
0.9487	20.5908	-2.0429	-11.9416	-16.1538	0
0.9493	20.2924	-6.62504	-76.6417	-24.6991	0
0.9500	24.8581	-6.31572	-78.1593	-27.7547	0
0.9507	27.0067	-6.01361	-77.547	-28.9717	0
0.9513	25.7832	-4.79074	-88.8362	-32.6315	0
0.9520	27.9318	-4.79074	-84.5761	-32.6315	0
0.9527	31.5725	-6.62504	-81.208	-31.1081	0
0.9533	31.2741	-4.79074	-79.9965	-30.4952	0
0.9540	30.9757	-3.26576	-72.9674	-26.2225	0
0.9547	31.9008	-4.79074	-64.7401	-22.2563	0
0.9553	30.9757	-2.96364	-46.4217	-19.2094	0
0.9560	28.2302	0.395632	-30.5528	-12.8004	0
0.9567	25.7832	1.00706	-24.1494	-6.08503	0
0.9573	24.8581	1.61849	0.57245	0.0175109	0
0.9580	25.4848	-0.82723	22.5519	9.17569	0
0.9587	26.0816	-2.96364	31.0853	14.6653	0
0.9593	24.2613	6.19344	82.6724	17.1081	0
0.9600	21.2174	11.0777	131.49	25.6534	0
0.9607	19.6955	0.093513	92.4306	30.2325	0
0.9613	17.5469	-7.53859	41.1631	26.5727	0
0.9620	14.8015	-3.87719	50.3223	26.2663	0
0.9627	12.9811	-1.12935	62.5301	27.7897	0
0.9633	12.3545	-1.74078	56.7258	24.4364	0
0.9640	12.3545	-1.74078	55.501	23.8235	0
0.9647	14.1748	-2.0429	44.8241	24.4364	0
0.9653	16.025	-2.65433	27.7305	16.4952	0
0.9660	15.7266	-3.87719	16.1351	7.65225	0
0.9667	16.3234	-5.70429	3.31488	4.5966	0
0.9673	18.472	-3.87719	-7.36197	-1.19949	0
0.9680	20.5908	-3.87719	-25.0547	-10.6641	0
0.9687	21.8143	-6.01361	-46.1155	-15.2432	0
0.9693	23.9629	-5.70429	-46.1155	-17.9837	0
0.9700	25.7832	-4.48862	-51.9198	-23.7885	0
0.9707	26.7083	-3.56788	-67.1763	-28.6653	0
0.9713	28.8271	1.61849	-33.6015	-30.8016	0
0.9720	31.9008	3.75491	-0.346132	-32.6315	0
0.9727	32.4976	-1.74078	-47.0341	-32.3338	0
0.9733	31.2741	-6.01361	-95.5591	-29.2782	0
0.9740	30.9757	-5.70429	-81.8204	-27.1418	0
0.9747	30.0506	-4.17931	-62.5967	-22.8692	0
0.9753	28.2302	-3.26576	-52.8384	-14.6303	0
0.9760	28.2302	-2.0429	-33.2953	-11.5747	0
0.9767	27.3052	-0.517918	-20.7946	-10.0512	0
0.9773	25.1864	-1.12935	-6.74958	0.0175109	0
0.9780	24.2613	-2.35221	15.8289	10.6991	0
0.9787	22.7394	0.093513	28.9553	12.529	0
0.9793	19.6955	4.97058	40.5507	15.5847	0
0.9800	19.0688	3.75491	49.4037	23.8235	0
0.9807	19.0688	1.00706	53.6771	28.7091	0
0.9813	17.2485	2.53204	71.0636	27.4833	0
0.9820	15.3983	2.53204	77.7866	26.8704	0
0.9827	15.3983	2.53204	71.9822	28.7091	0
0.9833	16.3234	7.10699	110.137	28.4026	0
0.9840	17.2485	6.50275	140.956	24.7341	0
0.9847	14.5031	-4.17931	83.2714	20.1638	0
0.9853	12.056	-9.37288	16.1351	13.7548	0
0.9860	13.578	-5.70429	9.73164	5.51592	0
0.9867	16.3234	-4.48862	7.58829	1.54096	0
0.9873	18.1438	-6.62504	-11.3292	-2.73169	0
0.9880	20.5908	-7.84071	-23.8432	-11.277	0
0.9887	21.8143	-8.45214	-38.7934	-17.3795	0
0.9893	22.7394	-7.23647	-52.8384	-20.12	0
0.9900	24.5597	-5.70429	-62.2905	-27.1418	0
0.9907	25.7832	-5.70429	-72.3683	-32.9379	0
0.9913	26.4099	-3.87719	-72.3683	-32.3338	0
0.9920	27.3052	-0.215799	-74.4983	-32.6315	0
0.9927	28.8271	0.697751	-80.9018	-33.2444	0
0.9933	30.349	0.093513	-64.7401	-29.5846	0
0.9940	30.9757	-0.82723	-52.226	-26.529	0
0.9947	30.0506	-0.215799	-50.0827	-24.0862	0
0.9953	31.2741	4.05703	1.79723	-18.2901	0
0.9960	31.5725	3.75491	54.5957	-11.8811	0
0.9967	27.3052	-2.96364	24.0695	-6.39147	0
0.9973	24.5597	-5.70429	-13.153	0.0175109	0
0.9980	24.2613	-3.56788	10.344	5.81361	0
0.9987	19.9939	-2.0429	31.6977	12.529	0
0.9993	-4.23752	0.194219	35.8247	20.7241	0
1.0000	-3.31243	0.503532	50.7883	24.0862	0
1.0007	-4.53594	-1.33076	60.8527	25.3032	0
1.0013	-7.28137	-0.1079	62.9961	28.0524	0
1.0020	-6.98296	1.72639	67.8686	28.3588	0
1.0027	-6.98296	0.194219	67.2562	27.1331	0
1.0033	-8.8033	-1.33076	67.5624	28.3588	0
1.0040	-9.10172	-2.24431	62.3837	26.8354	0
1.0047	-9.10172	-2.85574	48.0325	19.8135	0
1.0053	-8.20647	0.503532	45.9025	14.3151	0
1.0060	-5.16261	2.33063	35.5185	11.2682	0
1.0067	-2.38734	0.503532	15.9887	4.85926	0
1.0073	-2.38734	4.16493	37.9681	-2.76672	0
1.0080	-3.31243	8.43775	55.9669	-8.57157	0
1.0087	-3.01401	1.41708	-4.15359	-13.7548	0
1.0093	-0.268575	-5.29427	-67.3227	-19.2532	0
1.0100	2.77528	-3.15786	-72.2085	-23.5258	0
1.0107	3.10354	-1.63288	-73.1138	-28.0962	0
1.0113	1.55177	-3.76929	-83.4978	-30.8454	0
1.0120	3.10354	-4.38072	-81.9668	-29.9348	0
1.0127	6.44581	-4.99216	-82.8854	-27.4921	0
1.0133	7.66932	-4.07141	-78.3058	-27.7985	0
1.0140	5.2223	-1.63288	-65.1794	-27.1856	0
1.0147	4.62546	-1.935	-56.3397	-22.3001	0
1.0153	7.07248	-1.33076	-39.8585	-15.8911	0
1.0160	6.74422	0.503532	-24.2958	-11.0143	0
1.0167	3.99879	-0.1079	-17.8791	-6.1288	0
1.0173	1.88003	1.11496	7.74804	1.19949	0
1.0180	-0.268575	5.38779	29.7274	9.13192	0
1.0187	-1.49208	9.66061	38.2742	17.0643	0
1.0193	0.3581	12.4013	88.317	22.2563	0
1.0200	-0.268575	11.4877	133.793	24.0862	0
1.0207	-6.35628	4.77636	93.8152	25.9161	0
1.0213	-9.72839	1.11496	46.8211	29.2694	0
1.0220	-7.90805	1.41708	58.1103	28.9717	0
1.0227	-8.8033	0.194219	65.1261	27.1331	0
1.0233	-11.2503	-1.02145	54.4493	28.3588	0
1.0240	-12.4738	-1.63288	54.4493	27.1331	0
1.0247	-13.6973	-3.15786	45.2901	20.4264	0
1.0253	-14.2942	-1.63288	25.7602	14.6216	0
1.0260	-12.4738	-1.33076	14.1648	11.2682	0
1.0267	-10.0268	-3.76929	5.3118	6.07627	0
1.0273	-8.8033	-3.15786	-4.15359	-1.85615	0
1.0280	-7.90805	-1.33076	-24.602	-9.78857	0
1.0287	-3.31243	-2.85574	-46.5681	-15.287	0
1.0293	1.88003	-0.410019	-45.9557	-20.1638	0
1.0300	1.55177	2.33063	-51.4539	-24.7429	0
1.0307	1.25335	-0.410019	-64.2741	-27.1856	0
1.0313	6.74422	-0.1079	-28.8621	-27.7985	0
1.0320	9.48966	3.86281	3.18175	-29.9348	0
1.0327	5.52071	-0.719331	-43.2133	-30.8454	0
1.0333	4.92388	-6.81926	-92.0446	-27.7985	0
1.0340	6.74422	-4.38072	-81.3544	-25.6622	0
1.0347	4.92388	-1.02145	-63.0493	-22.913	0
1.0353	4.92388	-0.1079	-52.3725	-16.1975	0
1.0360	5.2223	-0.410019	-35.2789	-8.87801	0
1.0367	2.17844	-0.410019	-24.2958	-4.60536	0
1.0373	0.954934	2.33063	-9.94465	1.19949	0
1.0380	1.25335	3.86281	10.5038	10.3489	0
1.0387	-2.38734	1.41708	25.1478	17.6772	0
1.0393	-4.23752	2.33063	41.9353	20.4264	0
1.0400	-4.53594	5.07848	50.7883	24.0862	0
1.0407	-6.98296	4.46704	51.6935	29.8823	0
1.0413	-7.57979	5.99922	71.8358	32.0186	0
1.0420	-6.35628	7.82632	79.1578	30.1887	0
1.0427	-7.90805	6.30134	67.8686	29.8823	0
1.0433	-7.90805	8.13563	103.267	29.5759	0
1.0440	-6.98296	9.3513	137.761	26.8354	0
1.0447	-10.6535	0.503532	81.9135	22.2563	0
1.0453	-10.6535	-6.51714	12.3276	14.928	0
1.0460	-4.83435	-3.15786	4.08702	7.60847	0
1.0467	-4.53594	-1.63288	-1.09165	3.33582	0
1.0473	-7.57979	-3.46717	-22.7649	-1.54971	0
1.0480	-3.31243	-2.85574	-35.8913	-9.48213	0
1.0487	1.25335	-3.15786	-50.5353	-14.9805	0
1.0493	-0.566992	-4.38072	-64.567	-17.4233	0
1.0500	-0.566992	-3.15786	-70.9837	-21.3895	0
1.0507	3.10354	-3.15786	-78.9182	-26.8792	0
1.0513	4.32705	-3.46717	-81.6606	-30.2325	0
1.0520	4.32705	-2.54643	-86.5464	-29.0155	0
1.0527	6.74422	-1.935	-90.8198	-26.2663	0
1.0533	9.48966	-0.719331	-73.7262	-25.3557	0
1.0540	8.89283	1.41708	-64.567	-23.5258	0
1.0547	7.07248	3.25138	-62.4369	-18.9468	0
1.0553	8.59441	6.91277	-8.42699	-12.5378	0
1.0560	10.7132	7.82632	41.3229	-6.74168	0
1.0567	5.84897	1.41708	7.44184	-2.46903	0
1.0573	-0.268575	-4.38072	-26.1197	1.80362	0
1.0580	-0.566992	-3.15786	-1.39784	9.43836	0
1.0587	-0.865409	-1.33076	17.8258	17.3708	0
1.0593	-5.16261	-0.410019	22.7116	22.5627	0
1.0600	-8.20647	0.80565	38.8866	26.8354	0
1.0607	-9.10172	0.80565	45.9025	29.5759	0
1.0613	-11.5487	2.33063	48.6449	29.5759	0
1.0620	-10.9519	4.16493	55.0617	29.8823	0
1.0627	-9.42998	3.86281	52.6121	30.4952	0
1.0633	-12.4738	3.55349	54.1431	29.5759	0
1.0640	-14.2942	2.02851	51.9997	25.9161	0
1.0647	-11.877	1.11496	37.3557	21.337	0
1.0653	-10.9519	3.55349	35.2123	16.4515	0
1.0660	-10.6535	3.25138	26.985	10.3489	0
1.0667	-8.20647	0.503532	6.84277	2.4165	0
1.0673	-5.75945	5.07848	29.4212	-4.29892	0
1.0680	-2.71559	6.60346	48.0325	-10.7079	0
1.0687	1.25335	-1.33076	-13.9119	-18.0274	0
1.0693	0.656517	-6.20782	-77.3872	-23.8235	0
1.0700	-1.7905	-5.29427	-79.2244	-27.1856	0
1.0707	0.0298417	-5.90571	-80.4491	-28.7091	0
1.0713	3.99879	-4.99216	-94.4808	-29.9348	0
1.0720	5.84897	-3.15786	-94.1746	-31.4583	0
1.0727	5.84897	-4.07141	-92.9498	-31.7647	0
1.0733	4.92388	-4.38072	-86.8526	-29.6284	0
1.0740	5.52071	-4.07141	-74.951	-26.8792	0
1.0747	7.66932	-4.68284	-68.5342	-22.6065	0
1.0753	7.07248	-2.24431	-53.5839	-15.287	0
1.0760	4.92388	-0.1079	-37.7151	-8.87801	0
1.0767	4.92388	1.11496	-28.8621	-4.29892	0
1.0773	2.77528	2.94206	-1.09165	3.33582	0
1.0780	-0.268575	3.25138	22.0992	12.1788	0
1.0787	2.47686	4.77636	31.2451	15.8473	0
1.0793	5.52071	11.4877	81.9135	19.8135	0
1.0800	0.3581	12.4013	127.377	25.9161	0
1.0807	-6.98296	4.16493	88.317	28.3588	0
1.0813	-9.10172	-1.33076	43.4529	26.8354	0
1.0820	-9.72839	-1.33076	53.8369	27.4395	0
1.0827	-10.3252	-0.410019	57.1917	28.6653	0
1.0833	-10.0268	1.41708	44.3715	28.0524	0
1.0840	-10.0268	-0.410019	45.5963	27.746	0
1.0847	-10.3252	-4.07141	38.5804	24.6991	0
1.0853	-8.8033	-1.935	21.793	15.8473	0
1.0860	-7.28137	0.503532	10.81	8.51904	0
1.0867	-6.98296	-1.63288	-1.09165	5.16571	0
1.0873	-6.05786	-2.85574	-13.6057	-2.76672	0
1.0880	-3.9391	-4.68284	-31.3117	-13.7548	0
1.0887	-2.08892	-7.43069	-49.0043	-18.0274	0
1.0893	-2.38734	-4.99216	-47.4867	-18.6403	0
1.0900	-2.38734	-3.15786	-54.1963	-23.2194	0
1.0907	2.47686	-4.07141	-67.9351	-27.7985	0
1.0913	9.19124	-0.410019	-31.6179	-28.4026	0
1.0920	10.4148	2.33063	1.34459	-28.7091	0
1.0927	7.66932	-3.46717	-47.7929	-29.9348	0
1.0933	7.07248	-7.43069	-98.1418	-29.9348	0
1.0940	8.59441	-3.76929	-84.1102	-27.1856	0
1.0947	8.59441	-2.24431	-66.7104	-22.913	0
1.0953	7.07248	-2.24431	-60.906	-17.4233	0
1.0960	4.92388	-1.33076	-41.3761	-10.095	0
1.0967	3.99879	-1.33076	-25.2011	-3.07316	0
1.0973	3.70037	-1.33076	-11.4756	1.19949	0
1.0980	1.25335	1.41708	9.5852	6.38271	0
1.0987	-0.566992	4.77636	26.985	15.8473	0
1.0993	-0.268575	4.77636	41.0167	22.2563	0
1.1000	-1.49208	1.11496	48.3387	23.4733	0
1.1007	-4.83435	0.503532	53.5307	27.1331	0
1.1013	-6.05786	5.99922	73.9791	31.7122	0
1.1020	-6.05786	7.5242	78.2525	32.0186	0
1.1027	-4.23752	4.16493	68.1748	30.8016	0
1.1033	-1.7905	6.60346	107.234	29.5759	0
1.1040	-4.23752	6.91277	139.585	26.8354	0
1.1047	-6.98296	-3.15786	79.1578	22.2563	0
1.1053	-4.23752	-11.4014	9.5852	15.2345	0
1.1060	-2.38734	-10.1785	4.69941	7.60847	0
1.1067	-4.53594	-7.43069	1.95698	3.93994	0
1.1073	-1.49208	-4.99216	-21.2339	1.50593	0
1.1080	3.99879	-3.15786	-33.4417	-5.51592	0
1.1087	3.70037	-5.29427	-43.5195	-13.4483	0
1.1093	2.77528	-7.74	-55.7273	-18.9468	0
1.1100	4.92388	-8.95567	-65.1794	-23.5258	0
1.1107	7.66932	-7.74	-72.5147	-26.2663	0
1.1113	8.59441	-4.07141	-70.9837	-29.0155	0
1.1120	8.89283	-3.46717	-73.7262	-33.5946	0
1.1127	7.66932	-5.29427	-78.612	-33.901	0
1.1133	7.96773	-4.07141	-59.0821	-29.0155	0
1.1140	11.6383	-3.76929	-48.4053	-24.4364	0
1.1147	13.7869	-4.07141	-49.0043	-19.8573	0
1.1153	12.2351	2.63994	5.92419	-14.3677	0
1.1160	10.1163	6.91277	59.0289	-8.57157	0
1.1167	7.66932	0.503532	20.5682	-3.3796	0
1.1173	3.40195	-4.07141	-20.0224	0.280174	0
1.1180	0.954934	-1.935	6.84277	6.07627	0
1.1187	1.25335	-0.410019	27.2779	14.3151	0
1.1193	-1.19367	2.94206	32.4699	20.12	0
1.1200	-5.16261	7.21489	53.2245	22.8604	0
1.1207	-6.05786	5.68991	56.8855	26.529	0
1.1213	-6.98296	2.63994	55.9669	28.6653	0
1.1220	-8.50488	2.33063	70.6243	26.8354	0
1.1227	-6.98296	3.25138	61.1589	27.746	0
1.1233	-6.98296	3.55349	53.8369	30.4952	0
1.1240	-9.72839	0.194219	94.7337	28.6653	0
1.1247	-9.72839	-1.33076	118.843	21.337	0
1.1253	-8.50488	3.25138	72.7543	14.0174	0
1.1260	-7.90805	3.25138	5.61799	10.0425	0
1.1267	-5.16261	0.194219	-15.1366	7.60847	0
1.1273	-3.01401	4.16493	20.2621	1.19949	0
1.1280	-3.01401	5.07848	37.0495	-9.78857	0
1.1287	-1.19367	-4.07141	-20.0224	-18.0274	0
1.1293	1.25335	-6.81926	-81.0482	-21.9936	0
1.1300	2.17844	-4.99216	-85.934	-26.2663	0
1.1307	3.70037	-8.65355	-81.9668	-27.1856	0
1.1313	4.92388	-8.95567	-90.2074	-26.2663	0
1.1320	5.84897	-3.76929	-89.2888	-29.3219	0
1.1327	7.3709	-3.15786	-85.6278	-32.0711	0
1.1333	8.26615	-4.99216	-81.0482	-29.9348	0
1.1340	8.89283	-4.07141	-72.8076	-27.1856	0
1.1347	10.4148	-2.54643	-62.4369	-22.6065	0
1.1353	9.81792	-1.02145	-45.6495	-15.287	0
1.1360	7.96773	-0.410019	-34.6665	-9.78857	0
1.1367	8.59441	0.503532	-26.7321	-5.82236	0
1.1373	9.19124	5.07848	1.95698	2.4165	0
1.1380	6.74422	7.21489	21.4868	9.7448	0
1.1387	5.84897	7.82632	28.1965	15.5409	0
1.1393	8.59441	15.1491	80.6888	23.4733	0
1.1400	7.3709	18.5084	128.601	28.3588	0
1.1407	1.88003	9.3513	88.9294	29.2694	0
1.1413	-0.566992	1.41708	41.9353	31.1081	0
1.1420	-1.49208	-0.1079	55.0617	31.1081	0
1.1427	-5.16261	-0.1079	60.8527	28.6653	0
1.1433	-6.35628	2.33063	44.9839	29.5759	0
1.1440	-4.23752	5.07848	42.5476	28.6653	0
1.1447	-4.53594	2.94206	36.1309	21.6434	0
1.1453	-5.16261	1.41708	22.4054	14.6216	0
1.1460	-3.31243	2.33063	13.2462	7.60847	0
1.1467	-4.23752	0.80565	-0.492573	0.280174	0
1.1473	-4.83435	-1.63288	-15.4428	-3.07316	0
1.1480	-1.49208	-3.76929	-31.0055	-8.26513	0
1.1487	1.55177	-2.54643	-46.2619	-16.8104	0
1.1493	3.40195	1.41708	-44.7309	-21.6872	0
1.1500	6.44581	1.41708	-49.3105	-23.5258	0
1.1507	10.4148	-0.1079	-63.0493	-28.4026	0
1.1513	12.2351	3.55349	-31.6179	-32.6753	0
1.1520	10.1163	4.46704	2.26317	-33.5946	0
1.1527	7.96773	-3.15786	-40.7637	-32.6753	0
1.1533	9.81792	-5.90571	-89.2888	-30.2325	0
1.1540	12.8618	-1.63288	-77.081	-26.2663	0
1.1547	13.4586	-0.410019	-60.3069	-21.6872	0
1.1553	13.1602	-1.935	-51.7601	-15.5847	0
1.1560	10.1163	-1.02145	-28.5692	-10.7079	0
1.1567	6.44581	0.80565	-16.9605	-7.65225	0
1.1573	7.3709	2.02851	-6.89602	0.280174	0
1.1580	8.26615	0.80565	20.5682	10.3489	0
1.1587	3.99879	1.11496	29.1151	15.8473	0
1.1593	1.88003	3.55349	37.9681	18.5878	0
1.1600	3.70037	2.02851	91.978	24.0862	0
1.1607	2.77528	-1.33076	134.712	28.6653	0
1.1613	0.3581	0.194219	110.296	28.3588	0
1.1620	-0.566992	0.503532	61.1589	28.9717	0
1.1627	-2.71559	-0.719331	55.0617	31.7122	0
1.1633	-3.9391	4.77636	101.443	28.6653	0
1.1640	-3.31243	8.43775	126.471	21.0305	0
1.1647	-4.23752	0.80565	72.7543	17.0643	0
1.1653	-4.83435	-5.90571	6.84277	14.928	0
1.1660	-2.38734	-5.60359	-5.97744	7.60847	0
1.1667	-1.49208	-4.07141	-6.89602	0.280174	0
1.1673	-2.38734	-4.07141	-26.4259	-4.29892	0
1.1680	-1.19367	-4.99216	-41.9885	-9.78857	0
1.1687	1.55177	-6.20782	-52.0663	-16.504	0
1.1693	4.32705	-7.12857	-63.0493	-21.9936	0
1.1700	6.74422	-8.34424	-71.9023	-27.1856	0
1.1707	6.14739	-7.12857	-77.6934	-30.5389	0
1.1713	4.92388	-3.46717	-78.3058	-31.1518	0
1.1720	7.66932	-4.99216	-81.6606	-31.4583	0
1.1727	10.4148	-7.74	-82.5792	-30.2325	0
1.1733	8.59441	-4.07141	-66.098	-27.1856	0
1.1740	8.59441	-1.33076	-58.1635	-24.4364	0
1.1747	11.3398	-0.1079	-52.6654	-18.9468	0
1.1753	11.3398	6.30134	2.26317	-11.9249	0
1.1760	7.07248	7.82632	50.1759	-6.43524	0
1.1767	3.99879	-1.02145	17.2134	-2.16259	0
1.1773	2.77528	-5.90571	-18.7976	3.64226	0
1.1780	1.25335	-3.15786	4.08702	11.2682	0
1.1787	-1.19367	-0.719331	27.2779	18.2901	0
1.1793	-3.61085	0.503532	33.6946	21.337	0
1.1800	-5.46103	0.503532	48.3387	23.1669	0
1.1807	-5.16261	0.503532	56.5793	28.6653	0
1.1813	-5.46103	2.33063	59.0289	32.3251	0
1.1820	-8.20647	2.63994	62.0775	30.8016	0
1.1827	-10.6535	-1.63288	59.9341	28.6653	0
1.1833	-10.0268	-3.46717	60.2403	26.529	0
1.1840	-9.42998	-0.719331	54.4493	24.3926	0
1.1847	-9.42998	1.11496	37.9681	24.0862	0
1.1853	-9.72839	1.41708	34.9194	17.6772	0
1.1860	-8.50488	1.41708	27.2779	6.38271	0
1.1867	-5.46103	2.94206	9.8914	1.19949	0
1.1873	-3.01401	6.30134	35.2123	-3.07316	0
1.1880	-3.61085	6.91277	55.3545	-11.6185	0
1.1887	-4.23752	2.33063	-9.33226	-16.1975	0
1.1893	-2.38734	-3.15786	-75.8695	-17.721	0
1.1900	-1.19367	-4.07141	-74.6448	-23.8235	0
1.1907	0.3581	-2.54643	-74.3386	-29.9348	0
1.1913	2.47686	-2.24431	-88.6764	-30.5389	0
1.1920	2.17844	-4.68284	-83.804	-30.2325	0
1.1927	-0.566992	-2.24431	-85.0154	-29.0155	0
1.1933	0.0298417	3.86281	-86.8526	-27.4921	0
1.1940	4.62546	4.77636	-69.759	-28.0962	0
1.1947	5.52071	2.63994	-63.6617	-25.6622	0
1.1953	1.55177	3.55349	-49.6167	-16.1975	0
1.1960	-1.49208	2.33063	8.66662	-6.74168	0
1.1967	-1.7905	1.41708	52.3059	-4.29892	0
1.1973	-2.38734	6.91277	37.0495	-0.630391	0
1.1980	-3.9391	8.13563	7.74804	8.51904	0
1.1987	-4.53594	5.07848	19.3435	16.4515	0
1.1993	-6.35628	10.5742	79.1578	19.2007	0
1.2000	-9.72839	15.1491	117.925	23.1669	0
1.2007	-11.2503	6.91277	80.3826	28.0524	0
1.2013	-10.9519	0.503532	35.8247	29.2694	0
1.2020	-11.5487	3.55349	44.0653	29.5759	0
1.2027	-13.3989	5.38779	54.4493	30.8016	0
1.2033	-12.7722	5.07848	43.4529	30.4952	0
1.2040	-11.2503	3.86281	39.1928	26.8354	0
1.2047	-11.5487	0.503532	32.7761	20.4264	0
1.2053	-12.7722	1.41708	18.132	14.6216	0
1.2060	-13.3989	3.25138	6.23038	12.1788	0
1.2067	-12.4738	-1.02145	-5.05886	7.91491	0
1.2073	-9.72839	-3.76929	-17.2667	-1.85615	0
1.2080	-7.28137	-1.63288	-37.7151	-10.4015	0
1.2087	-7.90805	-1.33076	-59.0821	-14.0612	0
1.2093	-6.98296	-0.1079	-58.1635	-17.4233	0
1.2100	-3.31243	0.80565	-63.0493	-21.6872	0
1.2107	-1.49208	-1.02145	-76.4819	-24.13	0
1.2113	1.25335	2.33063	-41.3761	-28.4026	0
1.2120	4.92388	6.91277	-5.97744	-32.0711	0
1.2127	3.99879	-0.719331	-50.8415	-29.0155	0
1.2133	0.3581	-8.34424	-99.3666	-24.13	0
1.2140	-0.566992	-6.81926	-86.5464	-25.0493	0
1.2147	0.3581	-6.81926	-66.4042	-23.2194	0
1.2153	2.17844	-7.12857	-55.4211	-12.2313	0
1.2160	3.40195	-3.15786	-36.1975	-3.07316	0
1.2167	1.88003	-3.46717	-24.602	-1.54971	0
1.2173	-1.49208	-6.51714	-11.4756	2.4165	0
1.2180	-3.31243	-3.46717	8.36043	11.2682	0
1.2187	-3.01401	-0.410019	20.5682	17.3708	0
1.2193	-4.83435	-1.02145	35.5185	21.0305	0
1.2200	-9.72839	-2.24431	47.1272	25.3032	0
1.2207	-11.2503	-3.15786	49.2573	28.9717	0
1.2213	-8.20647	-2.24431	65.4323	32.3251	0
1.2220	-8.50488	0.194219	70.9305	34.4614	0
1.2227	-8.8033	0.80565	61.7713	33.2444	0
1.2233	-4.53594	4.16493	98.3948	30.4952	0
1.2240	-6.05786	5.99922	131.65	28.6653	0
1.2247	-11.5487	-2.24431	73.9791	24.0862	0
1.2253	-8.8033	-10.79	5.3118	16.1538	0
1.2260	-4.83435	-10.1785	-1.70404	7.91491	0
1.2267	-6.68454	-7.74	-4.15359	1.80362	0
1.2273	-6.98296	-7.43069	-23.0711	-2.16259	0
1.2280	-5.75945	-6.20782	-35.5851	-7.03937	0
1.2287	-3.61085	-5.29427	-50.5353	-14.3677	0
1.2293	0.954934	-5.90571	-61.8246	-22.3001	0
1.2300	2.77528	-5.60359	-68.8404	-27.4921	0
1.2307	2.47686	-2.54643	-81.9668	-30.8454	0
1.2313	7.07248	2.33063	-85.6278	-32.6753	0
1.2320	8.89283	3.25138	-87.1588	-32.6753	0
1.2327	4.62546	1.72639	-89.9012	-30.5389	0
1.2333	4.92388	2.94206	-70.3714	-28.0962	0
1.2340	9.19124	3.25138	-57.245	-25.0493	0
1.2347	8.26615	2.94206	-53.8901	-19.8573	0
1.2353	7.07248	8.13563	-1.39784	-13.1507	0
1.2360	9.19124	11.1856	48.9511	-7.03937	0
1.2367	7.3709	4.16493	15.3763	-2.76672	0
1.2373	3.10354	-1.33076	-19.41	2.11006	0
1.2380	3.70037	-0.410019	5.00561	9.7448	0
1.2387	5.84897	-0.410019	25.7602	15.8473	0
1.2393	3.70037	0.80565	31.5513	18.5878	0
1.2400	1.25335	4.16493	48.0325	22.5627	0
1.2407	1.25335	4.46704	56.5793	28.3588	0
1.2413	-1.49208	5.07848	59.0289	30.1887	0
1.2420	-6.05786	5.99922	62.6899	28.6653	0
1.2427	-4.83435	2.94206	61.1589	29.2694	0
1.2433	-2.38734	0.80565	63.5952	29.5759	0
1.2440	-4.23752	1.72639	57.4979	26.2225	0
1.2447	-6.98296	1.72639	42.5476	21.337	0
1.2453	-6.35628	1.72639	41.9353	15.2345	0
1.2460	-3.9391	2.33063	28.8089	6.68915	0
1.2467	-1.49208	3.25138	6.84277	0.586614	0
1.2473	-1.19367	8.43775	36.1309	-3.99248	0
1.2480	-0.566992	9.66061	56.5793	-12.8442	0
1.2487	1.25335	0.503532	-6.89602	-21.6872	0
1.2493	1.55177	-4.38072	-69.1466	-23.5258	0
1.2500	1.25335	-1.935	-71.2899	-25.6622	0
1.2507	4.32705	-1.63288	-73.7262	-29.6284	0
1.2513	8.26615	-1.33076	-83.804	-31.7647	0
1.2520	7.3709	1.41708	-79.8367	-32.6753	0
1.2527	5.84897	0.80565	-77.3872	-33.5946	0
1.2533	7.66932	-0.410019	-72.5147	-31.7647	0
1.2540	8.89283	-0.1079	-61.5184	-28.4026	0
1.2547	6.74422	-0.719331	-52.9716	-22.913	0
1.2553	5.84897	-0.410019	-35.8913	-14.0612	0
1.2560	7.07248	0.503532	-21.5401	-8.26513	0
1.2567	5.2223	0.503532	-13.2995	-6.1288	0
1.2573	0.954934	2.33063	14.7772	1.19949	0
1.2580	0.0298417	2.94206	37.0495	10.0425	0
1.2587	2.47686	0.80565	44.9839	13.0981	0
1.2593	2.77528	5.99922	93.8152	17.9837	0
1.2600	-1.49208	11.1856	139.585	24.9968	0
1.2607	-4.23752	3.25138	100.525	27.1331	0
1.2613	-3.31243	-3.15786	51.6935	26.8354	0
1.2620	-3.61085	-0.1079	59.0289	28.0524	0
1.2627	-7.57979	1.72639	64.2075	27.746	0
1.2633	-9.10172	0.503532	54.7555	27.746	0
1.2640	-6.98296	-0.410019	55.3545	27.746	0
1.2647	-4.23752	-2.24431	41.3229	21.337	0
1.2653	-2.38734	-1.33076	23.0178	12.7917	0
1.2660	-2.38734	1.41708	19.6497	8.2126	0
1.2667	-1.7905	0.194219	-0.785454	4.24638	0
1.2673	0.3581	-1.02145	-19.41	-1.54971	0
1.2680	-0.566992	-0.410019	6.84277	-8.26513	0
1.2687	-0.865409	-1.33076	26.0664	-15.5847	0
1.2693	3.40195	-3.15786	-15.4428	-21.3895	0
1.2700	7.3709	-2.54643	-76.4819	-24.4364	0
1.2707	8.26615	-0.410019	-87.7712	-28.4026	0
1.2713	11.9367	4.46704	-40.7637	-32.6753	0
1.2720	15.9056	5.07848	-11.7818	-32.0711	0
1.2727	14.0853	-1.63288	-54.8087	-29.9348	0
1.2733	10.1163	-6.81926	-100.884	-28.7091	0
1.2740	8.26615	-6.81926	-90.8198	-26.5727	0
1.2747	8.59441	-4.99216	-70.0652	-21.0831	0
1.2753	9.48966	-2.24431	-59.0821	-13.4483	0
1.2760	7.07248	-3.46717	-38.0213	-7.03937	0
1.2767	2.47686	-4.99216	-25.5073	-2.16259	0
1.2773	1.25335	0.194219	-14.5242	4.55282	0
1.2780	2.47686	2.94206	10.5038	11.8811	0
1.2787	2.47686	1.11496	20.2621	17.0643	0
1.2793	0.0298417	2.33063	34.0008	20.4264	0
1.2800	-2.38734	2.02851	89.2356	24.0862	0
1.2807	-3.01401	-1.63288	126.778	28.6653	0
1.2813	-4.23752	1.41708	97.7824	32.0186	0
1.2820	-7.90805	4.46704	50.7883	30.4952	0
1.2827	-6.98296	2.33063	45.5963	29.2694	0
1.2833	-1.49208	5.07848	88.9294	30.8016	0
1.2840	-1.19367	6.60346	113.957	27.746	0
1.2847	-6.05786	-3.15786	61.4651	19.8135	0
1.2853	-7.28137	-9.26498	-2.31642	14.0174	0
1.2860	-6.35628	-5.90571	-8.42699	9.43836	0
1.2867	-6.35628	-4.68284	-9.63845	3.33582	0
1.2873	-5.75945	-5.60359	-32.8293	-3.07316	0
1.2880	-3.9391	-3.76929	-44.4381	-9.48213	0
1.2887	-2.08892	-4.07141	-55.4211	-16.1975	0
1.2893	-1.19367	-6.51714	-69.759	-20.7766	0
1.2900	-0.268575	-7.12857	-71.9023	-23.5258	0
1.2907	1.25335	-5.90571	-83.804	-26.5727	0
1.2913	2.17844	-6.20782	-87.465	-30.5389	0
1.2920	3.99879	-8.65355	-47.4867	-31.7647	0
1.2927	5.2223	-8.04212	-13.6057	-29.6284	0
1.2933	3.10354	-2.54643	-38.9399	-28.7091	0
1.2940	2.17844	-0.410019	-82.8854	-28.4026	0
1.2947	6.14739	-1.935	-73.7262	-21.6872	0
1.2953	8.89283	3.25138	-5.36505	-11.0143	0
1.2960	5.2223	8.13563	35.2123	-7.95869	0
1.2967	1.25335	1.41708	1.0384	-7.03937	0
1.2973	-0.268575	-5.90571	-26.7321	0.280174	0
1.2980	-3.31243	-4.38072	-2.62262	10.6554	0
1.2987	-5.16261	-1.935	18.132	17.0643	0
1.2993	-4.83435	-2.24431	27.2779	21.0305	0
1.3000	-6.68454	-1.02145	43.7591	25.3032	0
1.3007	-8.8033	-1.02145	50.7883	28.9717	0
1.3013	-8.8033	-2.24431	53.8369	31.4057	0
1.3020	-11.2503	-0.410019	60.2403	32.0186	0
1.3027	-13.3989	0.503532	55.6607	30.4952	0
1.3033	-9.72839	-0.719331	50.7883	26.8354	0
1.3040	-4.53594	-1.33076	46.8211	23.7798	0
1.3047	-5.75945	-0.410019	34.6132	20.4264	0
1.3053	-7.90805	0.503532	32.4699	14.928	0
1.3060	-6.35628	0.80565	22.7116	8.51904	0
1.3067	-5.16261	1.41708	1.65078	3.93994	0
1.3073	-3.61085	4.77636	23.3107	-0.630391	0
1.3080	-0.566992	7.21489	44.3715	-8.57157	0
1.3087	1.25335	2.94206	-15.749	-17.721	0
1.3093	2.17844	-4.07141	-81.9668	-22.3001	0
1.3100	3.40195	-5.60359	-82.5792	-23.5258	0
1.3107	3.99879	-4.07141	-82.5792	-26.2663	0
1.3113	5.84897	-2.85574	-95.0932	-29.9348	0
1.3120	7.66932	-1.935	-86.5464	-30.8454	0
1.3127	6.74422	-1.33076	-84.4163	-29.0155	0
1.3133	5.2223	-0.719331	-84.7092	-28.0962	0
1.3140	6.74422	-0.1079	-66.4042	-27.1856	0
1.3147	7.96773	-0.719331	-59.6945	-21.9936	0
1.3153	7.07248	-0.719331	-45.6495	-13.4483	0
1.3160	6.14739	0.503532	14.1648	-5.51592	0
1.3167	3.99879	0.503532	59.9341	-0.332706	0
1.3173	2.17844	1.72639	43.16	4.85926	0
1.3180	2.77528	3.86281	12.6338	10.6554	0
1.3187	2.17844	5.68991	25.1478	16.7579	0
1.3193	-0.566992	7.82632	81.3012	21.0305	0
1.3200	-3.01401	8.13563	117.618	24.3926	0
1.3207	-4.83435	2.94206	83.4312	28.6653	0
1.3213	-6.05786	-2.24431	40.7105	31.4057	0
1.3220	-7.90805	-1.33076	46.2087	32.3251	0
1.3227	-10.6535	2.33063	51.9997	31.7122	0
1.3233	-12.1754	3.25138	42.2415	28.6653	0
1.3240	-9.72839	0.80565	44.9839	24.6991	0
1.3247	-6.68454	0.503532	37.6619	20.7241	0
1.3253	-4.53594	2.94206	19.3435	14.3151	0
1.3260	-5.16261	1.41708	13.2462	7.91491	0
1.3267	-6.05786	-1.63288	-4.75266	3.93994	0
1.3273	-5.46103	-0.719331	-21.2339	-1.54971	0
1.3280	-4.53594	-0.719331	5.92419	-8.87801	0
1.3287	-3.31243	-3.15786	25.7602	-13.1507	0
1.3293	0.3581	-2.85574	-17.2667	-17.1169	0
1.3300	3.99879	-2.24431	-76.4819	-22.6065	0
1.3307	5.52071	-2.24431	-86.2402	-26.8792	0
1.3313	8.26615	2.94206	-42.6009	-29.0155	0
1.3320	10.4148	6.60346	-13.2995	-31.4583	0
1.3327	8.89283	0.194219	-53.5839	-31.1518	0
[truncated: 50,182 more rows]
