# Supplementary material for: Identification of Haptic Based Guiding Using Hard Reins
Source: PLoS One. 2015 Jul 22;10(7):e0132020. doi: 10.1371/journal.pone.0132020 (PMC4511788; doi:10.1371/journal.pone.0132020)
Supplement: S3 File — (ZIP) [file pone.0132020.s003.zip › EMGData1/Subject7/T6/t6.txt]

0.0000	-0.277969	8.14081	64.8322	-1.55227	0
0.0007	-1.1582	0.495258	23.3232	-1.55227	0
0.0013	-1.4825	-4.36446	-25.5055	0.583085	0
0.0020	-4.21587	-1.33101	-21.5501	-0.33094	0
0.0027	-5.7447	-0.402397	-13.0028	-2.15899	0
0.0033	-3.33563	-2.5382	-20.9363	-0.0236386	0
0.0040	-3.33563	-1.33101	-14.5259	0.890387	0
0.0047	-6.06899	-0.402397	-9.34293	-0.638242	0
0.0053	-5.14243	-1.33101	-11.7753	-1.85169	0
0.0060	-3.01133	-1.02147	-5.06928	-1.24497	0
0.0067	-4.21587	-0.092861	-7.81987	1.19769	0
0.0073	-4.54016	2.04294	-5.97856	1.50499	0
0.0080	-1.4825	6.90266	34.9166	-2.15899	0
0.0087	-0.277969	8.72893	66.037	-3.38032	0
0.0093	-3.6136	2.63106	37.349	-0.638242	0
0.0100	-6.99556	-6.53122	-11.4798	-0.638242	0
0.0107	-5.7447	-4.674	-16.9582	-2.15899	0
0.0113	-1.8068	6.90266	31.2567	-0.638242	0
0.0120	2.17743	8.72893	45.8963	0.283663	0
0.0127	2.17743	-0.402397	-13.6166	-0.638242	0
0.0133	2.17743	-3.15727	-33.439	0.283663	0
0.0140	2.17743	-0.402397	-17.572	0.283663	0
0.0147	2.17743	-2.22866	-19.7088	-1.55227	0
0.0153	2.17743	-2.84774	-19.095	-0.0236386	0
0.0160	2.17743	-3.15727	-9.95669	3.02574	0
0.0167	2.17743	-4.36446	-16.9582	3.64034	0
0.0173	2.17743	-0.402397	-16.6627	2.11171	0
0.0180	2.17743	0.804795	-10.2522	-0.33094	0
0.0187	2.17743	-5.60261	-17.572	-2.15899	0
0.0193	2.17743	-2.84774	3.79627	-2.15899	0
0.0200	2.17743	7.2122	52.0112	-0.937664	0
0.0207	2.17743	6.90266	52.9205	-1.55227	0
0.0213	2.17743	0.495258	1.65945	-2.15899	0
0.0220	2.17743	-4.674	-30.6884	-0.33094	0
0.0227	2.17743	-6.53122	-3.22797	2.41901	0
0.0233	2.17743	1.42387	47.1238	1.80441	0
0.0240	-1.8068	6.59313	40.4178	0.283663	0
0.0247	-5.7447	-3.46681	-18.7995	1.19769	0
0.0253	-6.99556	-10.4933	-38.9402	1.19769	0
0.0260	-3.01133	-6.8098	-23.0732	-0.33094	0
0.0267	-2.08477	-7.42888	-26.733	-0.0236386	0
0.0273	-4.86446	-8.66702	-24.8917	1.19769	0
0.0280	-5.46673	-4.98354	-15.1396	-0.0236386	0
0.0287	-3.9379	-5.29307	-23.9824	-0.33094	0
0.0293	-3.9379	-4.98354	-17.572	1.19769	0
0.0300	-5.14243	-0.092861	-8.41091	0.890387	0
0.0307	-4.54016	-2.22866	-27.3468	-0.638242	0
0.0313	-1.4825	-4.98354	-4.15999	0.283663	0
0.0320	1.25086	3.25013	54.1481	1.50499	0
0.0327	1.85313	8.45035	44.3732	0.283663	0
0.0333	0.324297	-0.402397	-0.795626	-2.15899	0
0.0340	-0.555938	-7.42888	-16.0489	-0.937664	0
0.0347	0.972892	-3.15727	-25.21	2.72632	0
0.0353	3.10399	5.38593	-1.70491	3.02574	0
0.0360	3.10399	5.38593	47.7376	0.890387	0
0.0367	3.10399	5.38593	23.937	-0.638242	0
0.0373	3.10399	5.38593	-35.5759	-1.85169	0
0.0380	3.10399	5.38593	-32.5298	-2.46629	0
0.0387	3.10399	5.38593	-18.7995	-1.55227	0
0.0393	3.10399	5.38593	-29.7792	-0.0236386	0
0.0400	3.10399	5.38593	-24.3007	1.19769	0
0.0407	3.10399	5.38593	-19.7088	2.11171	0
0.0413	3.10399	5.38593	-25.21	-0.0236386	0
0.0420	3.10399	5.38593	-15.1396	-2.46629	0
0.0427	3.10399	5.38593	-15.1396	-1.85169	0
0.0433	3.10399	5.38593	-15.7534	0.283663	0
0.0440	3.10399	5.38593	24.2325	0.583085	0
0.0447	3.10399	5.38593	62.9909	0.283663	0
0.0453	3.10399	5.38593	44.6687	1.80441	0
0.0460	3.10399	5.38593	-6.88785	2.72632	0
0.0467	3.10399	5.38593	-23.3687	0.890387	0
0.0473	3.10399	5.38593	24.8463	-0.33094	0
0.0480	3.10399	5.38593	62.9909	0.583085	0
0.0487	3.10399	5.38593	19.0496	0.283663	0
0.0493	3.10399	5.38593	-32.5298	-1.55227	0
0.0500	3.10399	5.38593	-24.3007	-0.638242	0
0.0507	3.10399	5.38593	-16.6627	-0.638242	0
0.0513	3.10399	5.38593	-25.8238	-1.55227	0
0.0520	3.10399	5.38593	-16.0489	0.890387	0
0.0527	3.10399	5.38593	-13.0028	2.72632	0
0.0533	3.10399	5.38593	-18.7995	-0.638242	0
0.0540	3.10399	5.38593	-9.34293	-2.15899	0
0.0547	3.10399	5.38593	-15.1396	-0.0236386	0
0.0553	3.10399	5.38593	-20.6181	-2.15899	0
0.0560	3.10399	5.38593	23.3232	-6.13027	0
0.0567	3.10399	5.38593	59.9448	-3.68762	0
0.0573	3.10399	5.38593	31.2567	-0.937664	0
0.0580	3.10399	5.38593	-18.7995	-2.77359	0
0.0587	3.10399	5.38593	-27.3468	-1.55227	0
0.0593	3.10399	5.38593	18.7313	1.80441	0
0.0600	7.04189	10.8647	55.3529	-2.15899	0
0.0607	7.04189	3.25013	16.299	-6.13027	0
0.0613	5.23509	-3.15727	-37.4172	-0.33094	0
0.0620	3.98422	-0.402397	-33.1435	3.64034	0
0.0627	3.38196	1.11433	-20.6181	0.583085	0
0.0633	1.85313	-2.84774	-28.2561	1.19769	0
0.0640	1.25086	-3.15727	-23.3687	2.11171	0
0.0647	1.25086	1.42387	-21.2319	-1.55227	0
0.0653	-0.277969	2.63106	-23.3687	-0.33094	0
0.0660	-1.1582	0.495258	-11.4798	3.93976	0
0.0667	0.324297	-1.95008	-16.3444	1.19769	0
0.0673	0.648595	0.185722	-21.8456	-1.55227	0
0.0680	1.25086	7.2122	18.1403	1.19769	0
0.0687	3.10399	9.65754	53.8298	1.19769	0
0.0693	1.57516	2.32152	30.0292	-2.15899	0
0.0700	-1.4825	-5.91215	-16.6627	-1.85169	0
0.0707	0.972892	-4.36446	-26.733	1.50499	0
0.0713	5.23509	2.63106	16.5945	3.02574	0
0.0720	3.98422	4.76686	52.3067	0.583085	0
0.0727	-0.555938	-2.5382	15.3897	-2.77359	0
0.0733	-2.40907	-9.25514	-35.8941	-2.77359	0
0.0740	-1.1582	-7.42888	-32.5298	-0.937664	0
0.0747	-1.1582	-4.08588	-23.0732	0.283663	0
0.0753	-2.40907	-3.15727	-31.0067	1.19769	0
0.0760	-1.4825	-3.15727	-24.3007	0.583085	0
0.0767	0.0463282	-4.08588	-21.2319	0.583085	0
0.0773	-1.4825	-3.15727	-26.1193	1.19769	0
0.0780	-3.6136	-1.33101	-18.1857	-0.638242	0
0.0787	-3.01133	-2.5382	-22.4594	-0.937664	0
0.0793	0.0463282	-1.02147	-26.1193	0.283663	0
0.0800	3.10399	6.00501	16.9127	-1.55227	0
0.0807	3.70626	8.45035	53.8298	-2.46629	0
0.0813	0.324297	2.32152	25.1418	0.890387	0
0.0820	-2.68704	-2.84774	-23.0732	1.80441	0
0.0827	-3.6136	-2.22866	-22.1639	1.80441	0
0.0833	-2.40907	3.25013	26.0738	3.64034	0
0.0840	1.25086	5.0764	53.5343	1.19769	0
0.0847	2.17743	-2.84774	12.6391	-2.46629	0
0.0853	-1.4825	-8.35749	-36.1896	-0.33094	0
0.0860	-2.40907	-4.98354	-31.6205	1.80441	0
0.0867	0.0463282	-4.36446	-18.1857	-0.937664	0
0.0873	-2.08477	-5.60261	-22.7549	-2.46629	0
0.0880	-3.6136	-3.77635	-20.3226	-1.55227	0
0.0887	-0.555938	-4.98354	-19.4133	0.583085	0
0.0893	-0.555938	-6.53122	-20.0271	3.64034	0
0.0900	-2.08477	-3.15727	-11.1615	3.93976	0
0.0907	-0.880236	-2.84774	-16.6627	0.583085	0
0.0913	0.324297	-4.08588	-16.6627	-0.33094	0
0.0920	-0.277969	1.42387	26.9831	1.50499	0
0.0927	-0.277969	6.00501	57.4897	2.11171	0
0.0933	-0.880236	2.63106	23.6187	1.19769	0
0.0940	-3.33563	-3.77635	-22.4594	1.80441	0
0.0947	-3.33563	-4.98354	-20.9363	3.33304	0
0.0953	0.324297	1.42387	24.2325	3.33304	0
0.0960	1.25086	3.25013	49.2606	2.72632	0
0.0967	-2.40907	-6.8098	8.66096	3.33304	0
0.0973	-3.9379	-12.3196	-38.0309	3.02574	0
0.0980	-3.01133	-5.91215	-32.5298	1.50499	0
0.0987	-6.06899	-3.77635	-20.9363	1.19769	0
0.0993	-7.87579	-4.36446	-25.8238	1.19769	0
0.1000	-4.54016	0.495258	-19.095	-0.638242	0
0.1007	-2.68704	3.55967	-15.4352	-0.33094	0
0.1013	-5.14243	2.04294	-18.7995	1.50499	0
0.1020	-6.06899	1.42387	-13.2983	1.80441	0
0.1027	-4.54016	-0.092861	-19.7088	1.80441	0
0.1033	-1.1582	1.11433	-19.4133	2.11171	0
0.1040	2.50172	7.83127	25.46	1.50499	0
0.1047	2.17743	9.03847	58.7172	1.80441	0
0.1053	-1.4825	2.63106	28.8017	3.64034	0
0.1060	-1.8068	-1.33101	-18.7995	3.02574	0
0.1067	1.25086	0.804795	-20.3226	1.19769	0
0.1073	2.50172	6.00501	30.3475	1.80441	0
0.1080	2.50172	6.00501	60.5585	1.50499	0
0.1087	2.50172	6.00501	16.0035	0.283663	0
0.1093	2.50172	6.00501	-34.3711	1.19769	0
0.1100	2.50172	6.00501	-29.1654	2.11171	0
0.1107	2.50172	6.00501	-21.8456	-0.638242	0
0.1113	2.50172	6.00501	-27.9606	-2.15899	0
0.1120	2.50172	6.00501	-16.9582	-0.0236386	0
0.1127	2.50172	6.00501	-15.7534	-0.33094	0
0.1133	2.50172	6.00501	-22.4594	-2.46629	0
0.1140	2.50172	6.00501	-11.4798	-1.55227	0
0.1147	2.50172	6.00501	-16.0489	1.19769	0
0.1153	2.50172	6.00501	-23.0732	0.890387	0
0.1160	2.50172	6.00501	19.3451	-0.638242	0
0.1167	2.50172	6.00501	55.9666	0.283663	0
0.1173	2.50172	6.00501	25.46	2.11171	0
0.1180	2.50172	6.00501	-22.4594	1.19769	0
0.1187	2.50172	6.00501	-23.3687	-0.638242	0
0.1193	2.50172	6.00501	21.8002	1.19769	0
0.1200	1.25086	11.4838	49.8744	3.64034	0
0.1207	0.324297	3.55967	11.116	3.02574	0
0.1213	-3.01133	-4.08588	-35.2803	2.11171	0
0.1220	-3.01133	-2.84774	-29.1654	0.583085	0
0.1227	-1.4825	-0.711934	-17.2765	-0.937664	0
0.1233	-2.40907	-0.402397	-23.3687	0.583085	0
0.1240	-2.68704	-0.402397	-18.1857	1.19769	0
0.1247	-1.1582	-1.33101	-16.6627	-1.55227	0
0.1253	-1.1582	1.42387	-20.3226	-0.638242	0
0.1260	-2.68704	4.17874	-10.5477	1.80441	0
0.1267	-2.68704	0.495258	-13.2983	0.890387	0
0.1273	-0.555938	1.11433	-15.7534	0.283663	0
0.1280	3.10399	9.65754	25.46	0.890387	0
0.1287	3.38196	10.8647	60.854	0.890387	0
0.1293	0.0463282	1.42387	32.7798	1.50499	0
0.1300	-2.08477	-5.91215	-15.7534	1.80441	0
0.1307	-1.1582	-4.36446	-17.8902	0.890387	0
0.1313	1.25086	2.32152	31.5523	1.50499	0
0.1320	2.50172	4.17874	59.9448	1.19769	0
0.1327	0.972892	-2.84774	17.822	-1.55227	0
0.1333	0.648595	-6.8098	-28.8699	-1.55227	0
0.1340	2.17743	-3.77635	-25.5055	-0.638242	0
0.1347	-1.1582	-4.674	-16.6627	-1.55227	0
0.1353	-5.14243	-4.98354	-20.6181	-1.55227	0
0.1360	-3.01133	-0.402397	-16.9582	-0.937664	0
0.1367	-0.277969	0.495258	-13.9121	-1.55227	0
0.1373	-1.1582	-2.22866	-12.389	-1.24497	0
0.1380	-0.880236	-1.33101	-8.72916	-0.638242	0
0.1387	0.0463282	-1.33101	-9.63844	-0.638242	0
0.1393	0.972892	1.11433	-6.27408	0.283663	0
0.1400	3.38196	10.5861	-4.75103	-0.638242	0
0.1407	3.70626	13.3101	-8.41091	-3.38032	0
0.1413	1.25086	3.86921	3.79627	-2.46629	0
0.1420	2.50172	-4.98354	7.75167	-0.638242	0
0.1427	5.83735	-4.36446	0.431911	-1.24497	0
0.1433	6.43962	3.25013	39.4858	-1.55227	0
0.1440	2.50172	6.00501	75.4936	-1.55227	0
0.1447	2.50172	6.00501	28.5062	-3.38032	0
0.1453	2.50172	6.00501	-21.5501	-2.46629	0
0.1460	2.50172	6.00501	-11.7753	-0.638242	0
0.1467	2.50172	6.00501	-3.54622	-2.46629	0
0.1473	2.50172	6.00501	-8.72916	-3.68762	0
0.1480	2.50172	6.00501	-3.54622	-0.937664	0
0.1487	2.50172	6.00501	-5.06928	0.283663	0
0.1493	2.50172	6.00501	-5.06928	-1.24497	0
0.1500	2.50172	6.00501	1.95497	-1.55227	0
0.1507	2.50172	6.00501	-1.70491	-1.24497	0
0.1513	2.50172	6.00501	-0.181857	-1.55227	0
0.1520	2.50172	6.00501	5.00108	-2.46629	0
0.1527	2.50172	6.00501	-0.795626	-2.46629	0
0.1533	2.50172	6.00501	7.75167	-0.638242	0
0.1540	2.50172	6.00501	16.5945	-0.33094	0
0.1547	2.50172	6.00501	11.4116	-2.46629	0
0.1553	2.50172	6.00501	44.0777	-3.68762	0
0.1560	2.50172	6.00501	79.7672	-2.46629	0
0.1567	2.50172	6.00501	34.3029	-1.24497	0
0.1573	2.50172	6.00501	-20.6181	-0.937664	0
0.1580	2.50172	6.00501	-9.63844	-2.46629	0
0.1587	2.50172	6.00501	2.25049	-3.68762	0
0.1593	2.50172	6.00501	-5.97856	-1.85169	0
0.1600	2.50172	6.00501	1.3412	-0.638242	0
0.1607	2.50172	6.00501	2.25049	-2.15899	0
0.1613	2.50172	6.00501	-1.4094	-1.55227	0
0.1620	2.50172	6.00501	8.36544	-0.638242	0
0.1627	2.50172	6.00501	1.3412	-2.15899	0
0.1633	2.50172	6.00501	-1.09114	-1.24497	0
0.1640	2.50172	6.00501	43.4639	2.11171	0
0.1647	2.50172	6.00501	76.1073	0.283663	0
0.1653	2.50172	6.00501	43.4639	-2.46629	0
0.1660	2.50172	6.00501	-5.68304	0.283663	0
0.1667	2.50172	6.00501	-8.41091	2.72632	0
0.1673	2.50172	6.00501	39.804	1.19769	0
0.1680	2.50172	6.00501	69.0831	0.283663	0
0.1687	2.50172	6.00501	24.2325	-0.638242	0
0.1693	2.50172	6.00501	-24.3007	-2.15899	0
0.1700	2.50172	6.00501	-16.0489	-0.937664	0
0.1707	2.50172	6.00501	-8.11539	2.11171	0
0.1713	2.50172	6.00501	-19.7088	2.72632	0
0.1720	2.50172	6.00501	-13.2983	1.19769	0
0.1727	2.50172	6.00501	-9.34293	0.583085	0
0.1733	2.50172	6.00501	-13.9121	0.283663	0
0.1740	2.50172	6.00501	-7.2061	-1.24497	0
0.1747	2.50172	6.00501	-11.7753	-1.55227	0
0.1753	2.50172	6.00501	-10.2522	-0.33094	0
0.1760	2.50172	6.00501	32.7798	-0.0236386	0
0.1767	2.50172	6.00501	61.1496	-1.24497	0
0.1773	2.50172	6.00501	28.2106	-0.33094	0
0.1780	2.50172	6.00501	-16.3444	0.283663	0
0.1787	2.50172	6.00501	-16.6627	-0.638242	0
0.1793	2.50172	6.00501	29.7337	1.19769	0
0.1800	4.91079	0.804795	58.1035	3.93976	0
0.1807	3.10399	-3.46681	15.0714	2.11171	0
0.1813	0.972892	-7.73841	-34.9621	-0.0236386	0
0.1820	-1.8068	-6.53122	-28.8699	1.19769	0
0.1827	-3.6136	-6.8098	-19.7088	1.80441	0
0.1833	-3.33563	-7.73841	-27.6423	-0.638242	0
0.1840	-1.4825	-4.08588	-20.3226	-0.937664	0
0.1847	-0.555938	-1.64054	-16.9582	0.283663	0
0.1853	-1.1582	-0.711934	-20.0271	1.19769	0
0.1860	-0.555938	0.495258	-12.389	1.19769	0
0.1867	0.324297	0.185722	-19.7088	0.283663	0
0.1873	1.25086	2.32152	-21.8456	1.19769	0
0.1880	2.17743	8.72893	21.1864	2.41901	0
0.1887	2.17743	9.65754	54.4436	1.19769	0
0.1893	0.324297	2.9406	26.0738	-1.55227	0
0.1900	-1.4825	-2.22866	-23.9824	-0.638242	0
0.1907	0.324297	-1.33101	-28.5516	3.64034	0
0.1913	1.85313	5.69547	20.5726	4.55437	0
0.1920	0.0463282	8.14081	48.9424	2.11171	0
0.1927	-1.4825	-0.092861	4.09179	2.11171	0
0.1933	-1.1582	-6.53122	-40.1678	2.11171	0
0.1940	-0.555938	-4.08588	-32.5298	0.283663	0
0.1947	-0.880236	-2.5382	-25.5055	1.50499	0
0.1953	-2.40907	-3.15727	-30.3929	5.77569	0
0.1960	-5.14243	-1.64054	-20.9363	6.38242	0
0.1967	-5.14243	-2.5382	-17.2765	2.11171	0
0.1973	-3.6136	-3.15727	-21.5501	-0.937664	0
0.1980	-3.01133	-0.092861	-18.7995	-0.638242	0
0.1987	-3.33563	1.11433	-16.9582	0.890387	0
0.1993	-2.40907	1.11433	-16.0489	2.11171	0
0.2000	-0.555938	5.38593	-16.3444	2.11171	0
0.2007	-0.880236	7.83127	-17.572	0.890387	0
0.2013	-5.14243	2.32152	-3.54622	0.283663	0
0.2020	-6.99556	-5.91215	0.72743	0.583085	0
0.2027	-4.21587	-5.60261	-6.59233	1.19769	0
0.2033	-1.4825	4.17874	30.643	-0.0236386	0
0.2040	-1.8068	8.14081	66.6507	-0.638242	0
0.2047	-4.21587	-1.33101	20.5726	0.583085	0
0.2053	-6.67126	-8.66702	-32.2342	0.583085	0
0.2060	-8.20009	-5.91215	-20.6181	-0.937664	0
0.2067	-7.87579	-2.22866	-7.81987	-1.24497	0
0.2073	-6.99556	-1.95008	-15.1396	-1.24497	0
0.2080	-7.87579	-3.77635	-11.1615	-2.46629	0
0.2087	-9.12665	-5.91215	-9.02468	-3.07302	0
0.2093	-7.87579	-3.46681	-12.389	-2.15899	0
0.2100	-6.67126	0.495258	-9.63844	-1.55227	0
0.2107	-8.80236	-2.22866	-8.72916	-0.638242	0
0.2113	-8.20009	-3.46681	-7.81987	0.890387	0
0.2120	-4.21587	5.0764	-9.63844	1.50499	0
0.2127	-3.33563	10.5861	-15.1396	0.283663	0
0.2133	-5.46673	2.32152	-5.06928	-0.0236386	0
0.2140	-6.06899	-6.53122	-1.4094	0.890387	0
0.2147	-4.86446	-2.84774	-8.41091	-0.638242	0
0.2153	-3.9379	6.90266	28.8017	-3.07302	0
0.2160	1.85313	5.69547	66.3552	-2.46629	0
0.2167	1.85313	5.69547	22.3912	-0.33094	0
0.2173	1.85313	5.69547	-31.916	-0.937664	0
0.2180	1.85313	5.69547	-24.3007	-0.937664	0
0.2187	1.85313	5.69547	-15.4352	0.583085	0
0.2193	1.85313	5.69547	-23.9824	0.283663	0
0.2200	1.85313	5.69547	-17.572	-1.55227	0
0.2207	1.85313	5.69547	-16.3444	-1.24497	0
0.2213	1.85313	5.69547	-18.4813	-1.55227	0
0.2220	1.85313	5.69547	-8.41091	-3.07302	0
0.2227	1.85313	5.69547	-14.5259	-1.55227	0
0.2233	1.85313	5.69547	-15.7534	1.50499	0
0.2240	1.85313	5.69547	28.5062	2.11171	0
0.2247	1.85313	5.69547	61.7633	1.50499	0
0.2253	1.85313	5.69547	32.4616	2.11171	0
0.2260	1.85313	5.69547	-16.6627	1.19769	0
0.2267	1.85313	5.69547	-19.7088	-1.55227	0
0.2273	1.85313	5.69547	31.5523	-2.15899	0
0.2280	1.85313	5.69547	61.1496	-0.638242	0
0.2287	1.85313	5.69547	15.0714	-2.46629	0
0.2293	1.85313	5.69547	-34.6666	-5.20837	0
0.2300	1.85313	5.69547	-27.9606	-3.38032	0
0.2307	1.85313	5.69547	-20.6181	-0.638242	0
0.2313	1.85313	5.69547	-28.2561	-2.46629	0
0.2320	1.85313	5.69547	-19.095	-4.60164	0
0.2327	1.85313	5.69547	-17.8902	-1.55227	0
0.2333	1.85313	5.69547	-24.8917	1.50499	0
0.2340	1.85313	5.69547	-14.2303	1.19769	0
0.2347	1.85313	5.69547	-14.2303	0.890387	0
0.2353	1.85313	5.69547	-16.0489	2.11171	0
0.2360	1.85313	5.69547	25.1418	3.02574	0
0.2367	1.85313	5.69547	59.331	3.02574	0
0.2373	1.85313	5.69547	29.4154	3.93976	0
0.2380	1.85313	5.69547	-19.7088	4.55437	0
0.2387	1.85313	5.69547	-19.7088	1.19769	0
0.2393	1.85313	5.69547	31.2567	-2.46629	0
0.2400	1.85313	5.69547	59.331	-0.0236386	0
0.2407	1.85313	5.69547	15.0714	2.72632	0
0.2413	1.85313	5.69547	-33.439	0.283663	0
0.2420	1.85313	5.69547	-27.6423	-2.46629	0
0.2427	1.85313	5.69547	-19.4133	-1.24497	0
0.2433	1.85313	5.69547	-25.5055	-0.33094	0
0.2440	1.85313	5.69547	-16.6627	-2.15899	0
0.2447	1.85313	5.69547	-14.2303	-3.38032	0
0.2453	1.85313	5.69547	-18.7995	-2.46629	0
0.2460	1.85313	5.69547	-9.63844	-0.0236386	0
0.2467	1.85313	5.69547	-13.0028	-0.33094	0
0.2473	1.85313	5.69547	-15.1396	-1.55227	0
0.2480	1.85313	5.69547	26.3693	0.890387	0
0.2487	1.85313	5.69547	58.4217	3.64034	0
0.2493	1.85313	5.69547	28.8017	0.283663	0
0.2500	1.85313	5.69547	-17.8902	-3.38032	0
0.2507	1.85313	5.69547	-21.5501	-0.937664	0
0.2513	1.85313	5.69547	24.8463	0.583085	0
0.2520	3.38196	7.83127	55.9666	-2.46629	0
0.2527	1.25086	1.42387	14.7759	-2.15899	0
0.2533	-2.40907	-4.98354	-34.3711	0.583085	0
0.2540	-1.1582	-2.84774	-25.5055	-1.55227	0
0.2547	1.25086	-1.64054	-13.6166	-2.77359	0
0.2553	0.0463282	-3.46681	-22.4594	1.19769	0
0.2560	-0.555938	-2.22866	-16.9582	2.41901	0
0.2567	0.648595	-1.95008	-14.5259	-1.24497	0
0.2573	2.17743	-2.5382	-20.6181	-0.638242	0
0.2580	2.50172	0.495258	-12.389	2.11171	0
0.2587	0.972892	0.495258	-14.2303	0.890387	0
0.2593	2.77969	0.495258	-16.6627	-0.0236386	0
0.2600	7.69048	7.83127	24.528	1.19769	0
0.2607	7.96845	11.7933	59.0127	1.19769	0
0.2613	4.30852	3.25013	30.0292	-0.0236386	0
0.2620	3.10399	-3.77635	-16.9582	0.283663	0
0.2627	3.98422	0.185722	-18.1857	1.19769	0
0.2633	5.23509	6.59313	29.4154	0.283663	0
0.2640	5.83735	6.59313	58.4217	-0.33094	0
0.2647	3.70626	0.804795	16.9127	-0.638242	0
0.2653	2.17743	-4.36446	-33.439	-1.55227	0
0.2660	2.17743	-5.60261	-27.3468	-0.33094	0
0.2667	-1.4825	-3.15727	-13.2983	2.72632	0
0.2673	-3.33563	-1.33101	-19.4133	3.02574	0
0.2680	0.324297	-1.95008	-16.0489	1.50499	0
0.2687	0.648595	-2.22866	-15.4352	1.19769	0
0.2693	-3.33563	-0.711934	-20.3226	0.890387	0
0.2700	-3.6136	-0.092861	-10.5477	1.19769	0
0.2707	-1.4825	-1.33101	-11.4798	1.19769	0
0.2713	-0.277969	1.42387	-13.0028	-0.33094	0
0.2720	2.17743	7.2122	28.2106	-0.937664	0
0.2727	3.10399	7.2122	65.4232	0.283663	0
0.2733	0.324297	-0.402397	36.4397	-0.33094	0
0.2740	-0.880236	-5.91215	-14.8214	-1.85169	0
0.2747	0.324297	-0.402397	-17.8902	0.583085	0
0.2753	2.50172	8.72893	29.1199	2.72632	0
0.2760	5.23509	6.59313	54.4436	-0.33094	0
0.2767	5.23509	6.59313	13.5484	-2.15899	0
0.2773	5.23509	6.59313	-31.916	-0.33094	0
0.2780	5.23509	6.59313	-28.2561	0.283663	0
0.2787	5.23509	6.59313	-20.6181	0.283663	0
0.2793	5.23509	6.59313	-25.21	0.583085	0
0.2800	5.23509	6.59313	-14.2303	0.283663	0
0.2807	5.23509	6.59313	-9.63844	0.283663	0
0.2813	5.23509	6.59313	-16.6627	1.19769	0
0.2820	5.23509	6.59313	-11.1615	-0.33094	0
0.2827	5.23509	6.59313	-11.4798	-0.937664	0
0.2833	5.23509	6.59313	-10.866	-0.0236386	0
0.2840	5.23509	6.59313	28.8017	-1.24497	0
0.2847	5.23509	6.59313	63.6046	-0.638242	0
0.2853	5.23509	6.59313	37.0535	3.02574	0
0.2860	5.23509	6.59313	-13.2983	4.86167	0
0.2867	5.23509	6.59313	-16.9582	1.80441	0
0.2873	5.23509	6.59313	30.3475	-0.638242	0
0.2880	5.23509	6.59313	56.2849	-1.55227	0
0.2887	5.23509	6.59313	13.8666	-1.85169	0
0.2893	5.23509	6.59313	-31.6205	-0.638242	0
0.2900	5.23509	6.59313	-27.0286	1.50499	0
0.2907	5.23509	6.59313	-18.7995	2.41901	0
0.2913	5.23509	6.59313	-22.4594	1.80441	0
0.2920	5.23509	6.59313	-14.2303	0.583085	0
0.2927	5.23509	6.59313	-13.2983	0.283663	0
0.2933	5.23509	6.59313	-16.9582	-0.638242	0
0.2940	5.23509	6.59313	-10.5477	-1.55227	0
0.2947	5.23509	6.59313	-18.7995	-1.24497	0
0.2953	5.23509	6.59313	-19.4133	-0.937664	0
0.2960	5.23509	6.59313	25.1418	-0.33094	0
0.2967	5.23509	6.59313	57.8079	2.11171	0
0.2973	5.23509	6.59313	28.8017	1.80441	0
0.2980	5.23509	6.59313	-18.7995	-1.55227	0
0.2987	5.23509	6.59313	-23.9824	-1.55227	0
0.2993	5.23509	6.59313	23.6187	0.283663	0
0.3000	4.30852	7.52174	57.1942	-0.638242	0
0.3007	1.25086	-0.402397	16.299	-2.46629	0
0.3013	-2.40907	-7.73841	-34.9621	-3.38032	0
0.3020	-1.8068	-7.73841	-28.8699	-3.68762	0
0.3027	0.648595	-4.98354	-17.572	-2.15899	0
0.3033	0.648595	-1.02147	-24.5962	0.890387	0
0.3040	0.324297	-0.402397	-17.2765	2.11171	0
0.3047	0.324297	-4.08588	-12.0935	0.583085	0
0.3053	-1.4825	-1.95008	-14.2303	-0.638242	0
0.3060	-1.4825	1.42387	-6.27408	-0.33094	0
0.3067	0.648595	-3.46681	-11.4798	0.283663	0
0.3073	1.57516	-3.77635	-13.0028	0.283663	0
0.3080	1.57516	6.00501	29.7337	-0.33094	0
0.3087	2.50172	8.14081	63.6046	-0.638242	0
0.3093	2.17743	-0.402397	33.3936	0.583085	0
0.3100	-0.555938	-7.42888	-14.5259	0.890387	0
0.3107	0.324297	-7.73841	-16.0489	-1.55227	0
0.3113	3.38196	0.185722	32.166	-1.24497	0
0.3120	3.38196	0.185722	60.2403	2.11171	0
0.3127	3.38196	0.185722	18.1403	0.583085	0
0.3133	3.38196	0.185722	-29.4836	-3.68762	0
0.3140	3.38196	0.185722	-24.3007	-3.68762	0
0.3147	3.38196	0.185722	-14.2303	-1.24497	0
0.3153	3.38196	0.185722	-18.4813	-0.33094	0
0.3160	3.38196	0.185722	-13.2983	0.283663	0
0.3167	3.38196	0.185722	-14.8214	0.583085	0
0.3173	3.38196	0.185722	-17.572	-0.0236386	0
0.3180	3.38196	0.185722	-5.97856	-0.638242	0
0.3187	3.38196	0.185722	-10.866	-1.55227	0
0.3193	3.38196	0.185722	-13.2983	-1.85169	0
0.3200	3.38196	0.185722	30.643	1.19769	0
0.3207	3.38196	0.185722	63.6046	1.50499	0
0.3213	3.38196	0.185722	31.5523	-2.46629	0
0.3220	3.38196	0.185722	-15.1396	-1.85169	0
0.3227	3.38196	0.185722	-15.4352	1.50499	0
0.3233	3.38196	0.185722	31.5523	-0.33094	0
0.3240	3.38196	0.185722	58.1035	-0.33094	0
0.3247	3.38196	0.185722	14.4577	3.93976	0
0.3253	3.38196	0.185722	-32.2342	2.11171	0
0.3260	3.38196	0.185722	-23.3687	-1.85169	0
0.3267	3.38196	0.185722	-13.0028	0.890387	0
0.3273	3.38196	0.185722	-21.5501	3.64034	0
0.3280	3.38196	0.185722	-14.8214	1.50499	0
0.3287	3.38196	0.185722	-11.4798	-0.0236386	0
0.3293	3.38196	0.185722	-16.0489	0.283663	0
0.3300	3.38196	0.185722	-8.41091	-0.0236386	0
0.3307	3.38196	0.185722	-13.9121	-0.33094	0
0.3313	3.38196	0.185722	-16.9582	0.890387	0
0.3320	3.38196	0.185722	25.7556	2.11171	0
0.3327	3.38196	0.185722	60.5585	1.80441	0
0.3333	3.38196	0.185722	31.2567	0.283663	0
0.3340	3.38196	0.185722	-18.4813	1.80441	0
0.3347	3.38196	0.185722	-21.5501	3.64034	0
0.3353	3.38196	0.185722	27.8924	1.19769	0
0.3360	1.57516	3.25013	57.4897	-0.638242	0
0.3367	1.57516	-6.8098	12.6391	0.583085	0
0.3373	-0.555938	-10.8028	-37.7127	-0.0236386	0
0.3380	-1.4825	-3.77635	-29.7792	-2.15899	0
0.3387	-1.4825	-0.711934	-17.8902	-1.24497	0
0.3393	-1.8068	-2.5382	-24.8917	1.19769	0
0.3400	-2.08477	0.185722	-17.8902	1.80441	0
0.3407	-1.4825	2.63106	-13.6166	2.11171	0
0.3413	-2.40907	2.04294	-16.6627	1.50499	0
0.3420	-3.6136	1.7334	-8.11539	-0.33094	0
0.3427	-2.08477	0.495258	-13.2983	-1.85169	0
0.3433	0.324297	1.42387	-16.3444	-1.85169	0
0.3440	-0.277969	10.2766	25.46	-0.638242	0
0.3447	-1.8068	15.1363	60.5585	0.283663	0
0.3453	-0.555938	6.00501	32.166	-0.638242	0
0.3460	0.972892	-4.98354	-16.6627	-1.55227	0
0.3467	1.25086	-2.84774	-20.0271	0.283663	0
0.3473	1.25086	6.90266	27.8924	1.19769	0
0.3480	3.38196	0.185722	58.1035	-0.33094	0
0.3487	3.38196	0.185722	15.0714	-0.937664	0
0.3493	3.38196	0.185722	-34.6666	-1.24497	0
0.3500	3.38196	0.185722	-27.3468	-3.07302	0
0.3507	3.38196	0.185722	-14.5259	-2.46629	0
0.3513	3.38196	0.185722	-19.7088	0.283663	0
0.3520	3.38196	0.185722	-15.1396	0.890387	0
0.3527	3.38196	0.185722	-16.6627	0.583085	0
0.3533	3.38196	0.185722	-19.7088	1.50499	0
0.3540	3.38196	0.185722	-6.88785	1.19769	0
0.3547	3.38196	0.185722	-14.8214	0.583085	0
0.3553	3.38196	0.185722	-22.1639	1.19769	0
0.3560	3.38196	0.185722	23.937	-0.33094	0
0.3567	3.38196	0.185722	60.5585	-0.33094	0
0.3573	3.38196	0.185722	27.8924	2.11171	0
0.3580	3.38196	0.185722	-19.095	2.41901	0
0.3587	3.38196	0.185722	-18.7995	0.583085	0
0.3593	3.38196	0.185722	25.46	0.283663	0
0.3600	2.17743	6.00501	54.1481	0.283663	0
0.3607	0.324297	-1.02147	14.1621	1.19769	0
0.3613	-2.40907	-6.8098	-35.5759	2.11171	0
0.3620	-2.40907	-2.84774	-27.9606	0.583085	0
0.3627	0.0463282	-1.02147	-14.5259	-0.33094	0
0.3633	1.25086	-4.98354	-22.4594	1.19769	0
0.3640	3.98422	-4.08588	-16.0489	0.890387	0
0.3647	4.91079	-1.64054	-11.1615	-0.638242	0
0.3653	1.25086	-1.02147	-16.9582	-0.0236386	0
0.3660	-0.555938	-0.402397	-7.50162	0.890387	0
0.3667	1.57516	-0.092861	-7.2061	0.283663	0
0.3673	3.38196	3.25013	-10.2522	0.283663	0
0.3680	4.30852	9.03847	28.8017	0.283663	0
0.3687	5.51306	8.72893	61.7633	0.283663	0
0.3693	3.98422	0.495258	29.4154	1.19769	0
0.3700	1.25086	-5.29307	-21.2319	0.583085	0
0.3707	2.77969	-3.15727	-20.6181	0.283663	0
0.3713	6.16165	4.76686	28.8017	0.583085	0
0.3720	4.91079	7.83127	56.8759	-0.638242	0
0.3727	0.324297	0.185722	13.2529	-1.24497	0
0.3733	-0.277969	-5.91215	-36.1896	0.283663	0
0.3740	3.38196	-4.36446	-27.9606	0.890387	0
0.3747	4.30852	-3.15727	-15.4352	0.283663	0
0.3753	1.85313	-3.15727	-24.3007	-0.0236386	0
0.3760	0.972892	-0.711934	-20.0271	-0.638242	0
0.3767	1.25086	0.185722	-16.0489	0.283663	0
0.3773	0.324297	0.495258	-18.7995	2.41901	0
0.3780	-0.277969	1.42387	-10.5477	0.583085	0
0.3787	1.57516	-0.092861	-14.8214	-2.15899	0
0.3793	3.70626	0.804795	-16.9582	-0.638242	0
0.3800	3.98422	6.90266	24.2325	-0.0236386	0
0.3807	3.38196	8.14081	59.0127	-1.55227	0
0.3813	1.85313	2.63106	30.643	0.283663	0
0.3820	1.25086	-2.5382	-16.9582	2.41901	0
0.3827	1.85313	-2.22866	-17.2765	0.283663	0
0.3833	3.10399	2.9406	29.7337	-0.33094	0
0.3840	3.10399	6.00501	53.8298	1.80441	0
0.3847	3.10399	-0.402397	12.0253	0.583085	0
0.3853	3.10399	-7.42888	-31.6205	-1.24497	0
0.3860	3.10399	-5.91215	-26.4375	-0.638242	0
0.3867	3.10399	-2.5382	-19.7088	-0.33094	0
0.3873	3.10399	-2.84774	-26.1193	-0.33094	0
0.3880	3.10399	-2.22866	-21.2319	0.890387	0
0.3887	3.10399	-1.33101	-19.7088	1.19769	0
0.3893	3.10399	-1.33101	-20.9363	-0.0236386	0
0.3900	3.10399	-0.092861	-14.8214	-2.46629	0
0.3907	3.10399	-0.092861	-22.4594	-3.38032	0
0.3913	3.10399	-0.402397	-19.7088	-0.33094	0
0.3920	3.10399	4.76686	24.528	2.72632	0
0.3927	3.10399	8.72893	54.7391	2.11171	0
0.3933	3.10399	2.32152	26.9831	0.890387	0
0.3940	3.10399	-5.91215	-17.572	-1.24497	0
0.3947	3.10399	-2.22866	-21.2319	-3.38032	0
0.3953	3.10399	7.83127	25.1418	-1.85169	0
0.3960	5.51306	9.65754	54.1481	0.283663	0
0.3967	-0.555938	1.42387	11.7298	-2.46629	0
0.3973	-2.40907	-4.674	-36.1896	-5.51567	0
0.3980	1.85313	-3.15727	-29.7792	-3.38032	0
0.3987	1.25086	0.495258	-19.4133	-0.638242	0
0.3993	-1.8068	0.495258	-26.1193	-0.638242	0
0.4000	-0.880236	-0.711934	-20.9363	-1.24497	0
0.4007	-0.555938	0.185722	-20.6181	-1.55227	0
0.4013	-1.4825	1.11433	-23.0732	-3.38032	0
0.4020	-0.555938	-1.95008	-12.389	-2.46629	0
0.4027	-1.1582	-4.674	-15.7534	-0.638242	0
0.4033	-1.1582	0.185722	-16.3444	-2.46629	0
0.4040	3.38196	7.83127	25.7556	-4.90895	0
0.4047	4.63282	8.72893	57.1942	-2.46629	0
0.4053	-0.880236	1.11433	25.7556	0.583085	0
0.4060	-3.6136	-5.29307	-22.4594	-0.638242	0
0.4067	-1.8068	-0.711934	-21.5501	-2.46629	0
0.4073	-0.880236	9.348	28.2106	0.283663	0
0.4080	-1.4825	7.52174	54.4436	2.11171	0
0.4087	-2.40907	-4.36446	10.5023	0.283663	0
0.4093	-3.01133	-7.11934	-34.9621	-0.937664	0
0.4100	-2.08477	-1.64054	-27.0286	-1.85169	0
0.4107	-0.555938	-1.64054	-18.4813	-3.38032	0
0.4113	-1.8068	-3.15727	-25.21	-3.38032	0
0.4120	-3.33563	-1.64054	-17.8902	-2.46629	0
0.4127	-2.40907	-1.95008	-15.1396	-3.38032	0
0.4133	-0.880236	-1.33101	-16.9582	-2.77359	0
0.4140	-1.4825	1.42387	-8.11539	-1.55227	0
0.4147	-2.68704	-0.402397	-15.7534	-0.937664	0
0.4153	-1.4825	-1.33101	-17.572	-0.0236386	0
0.4160	1.25086	4.76686	28.2106	0.890387	0
0.4167	1.25086	9.03847	61.4678	0.283663	0
0.4173	-1.1582	3.55967	30.643	-0.0236386	0
0.4180	-2.08477	-4.08588	-14.2303	0.283663	0
0.4187	0.324297	-3.77635	-16.0489	-0.0236386	0
0.4193	2.50172	6.00501	28.5062	0.283663	0
0.4200	-0.277969	9.96708	59.331	0.283663	0
0.4207	-3.33563	1.11433	20.8681	-0.33094	0
0.4213	-2.40907	-5.91215	-29.7792	1.19769	0
0.4220	-2.08477	-4.08588	-26.4375	1.19769	0
0.4227	-3.9379	-2.22866	-15.1396	-0.937664	0
0.4233	-3.01133	-1.33101	-21.5501	-0.638242	0
0.4240	-1.1582	-0.402397	-15.1396	2.72632	0
0.4247	-3.01133	-2.22866	-11.4798	2.11171	0
0.4253	-5.14243	0.185722	-15.7534	-2.15899	0
0.4260	-5.14243	5.0764	-6.88785	-3.38032	0
0.4267	-5.14243	2.32152	-8.72916	-1.55227	0
0.4273	-4.21587	1.11433	-9.63844	0.283663	0
0.4280	-1.8068	6.59313	30.643	1.19769	0
0.4287	-1.1582	6.90266	63.6046	1.19769	0
0.4293	-3.33563	2.04294	34.3029	0.283663	0
0.4300	-4.54016	-1.02147	-14.2303	0.283663	0
0.4307	-1.8068	-3.15727	-16.0489	-0.0236386	0
0.4313	1.25086	-0.092861	32.4616	-0.937664	0
0.4320	0.324297	3.86921	59.0127	-0.937664	0
0.4327	-2.40907	-3.15727	14.7759	-0.0236386	0
0.4333	-3.6136	-10.8028	-32.2342	-0.638242	0
0.4340	-3.6136	-6.53122	-25.8238	-0.638242	0
0.4347	-2.68704	-3.77635	-18.7995	-0.638242	0
0.4353	-0.555938	-6.8098	-25.21	-0.638242	0
0.4360	-0.277969	-5.29307	-15.1396	-1.55227	0
0.4367	-2.68704	-3.15727	-14.2303	-2.46629	0
0.4373	-3.01133	-4.08588	-21.2319	-2.46629	0
0.4380	-1.4825	-2.22866	-10.5477	-0.638242	0
0.4387	-1.8068	-0.402397	-13.2983	-0.937664	0
0.4393	-0.277969	2.04294	-16.0489	-2.46629	0
0.4400	3.98422	9.03847	27.8924	-0.0236386	0
0.4407	3.98422	10.5861	62.3771	1.19769	0
0.4413	1.25086	0.495258	29.7337	-2.46629	0
0.4420	1.25086	-6.22168	-17.8902	-3.68762	0
0.4427	2.50172	-3.15727	-16.0489	-0.638242	0
0.4433	3.10399	3.86921	30.9385	2.11171	0
0.4440	3.10399	3.86921	58.1035	3.02574	0
0.4447	3.10399	3.86921	16.9127	3.02574	0
0.4453	3.10399	3.86921	-31.0067	1.19769	0
0.4460	3.10399	3.86921	-25.8238	-1.24497	0
0.4467	3.10399	3.86921	-13.9121	-0.937664	0
0.4473	3.10399	3.86921	-19.7088	1.19769	0
0.4480	3.10399	3.86921	-14.2303	1.19769	0
0.4487	3.10399	3.86921	-11.7753	-0.0236386	0
0.4493	3.10399	3.86921	-16.9582	1.19769	0
0.4500	3.10399	3.86921	-10.5477	3.02574	0
0.4507	3.10399	3.86921	-13.2983	1.19769	0
0.4513	3.10399	3.86921	-11.4798	-0.33094	0
0.4520	3.10399	3.86921	31.5523	1.50499	0
0.4527	3.10399	3.86921	63.9002	2.11171	0
0.4533	3.10399	3.86921	34.3029	0.583085	0
0.4540	3.10399	3.86921	-14.5259	0.890387	0
0.4547	3.10399	3.86921	-18.1857	2.72632	0
0.4553	3.10399	3.86921	28.2106	3.33304	0
0.4560	5.51306	5.0764	55.0573	2.11171	0
0.4567	3.10399	-1.64054	12.0253	0.890387	0
0.4573	-1.4825	-6.8098	-34.6666	-0.0236386	0
0.4580	-2.08477	-2.84774	-29.7792	-0.0236386	0
0.4587	-0.880236	-1.02147	-22.4594	1.19769	0
0.4593	0.324297	-4.98354	-27.3468	2.72632	0
0.4600	0.648595	-6.22168	-17.8902	1.50499	0
0.4607	-2.40907	-4.08588	-16.6627	0.283663	0
0.4613	-4.21587	-1.64054	-20.6181	0.283663	0
0.4620	-2.08477	-0.402397	-10.2522	1.19769	0
0.4627	0.324297	-3.15727	-11.7753	1.80441	0
0.4633	1.85313	-3.15727	-10.866	1.19769	0
0.4640	3.98422	3.86921	30.9385	-0.638242	0
0.4647	3.38196	6.90266	64.5139	-1.85169	0
0.4653	1.25086	0.804795	36.7352	-0.33094	0
0.4660	1.85313	-2.22866	-12.6846	1.50499	0
0.4667	3.70626	2.63106	-17.2765	3.02574	0
0.4673	5.51306	7.83127	33.6891	3.02574	0
0.4680	6.76392	6.59313	63.2864	1.19769	0
0.4687	3.38196	-0.402397	16.9127	0.283663	0
0.4693	-0.555938	-4.98354	-31.3022	3.02574	0
0.4700	-0.277969	-4.08588	-23.6869	3.02574	0
0.4707	0.324297	-4.08588	-16.6627	-1.24497	0
0.4713	-0.555938	-3.77635	-22.7549	-1.55227	0
0.4720	0.648595	0.804795	-14.8214	3.02574	0
0.4727	1.85313	-0.402397	-13.9121	3.93976	0
0.4733	-0.277969	-4.08588	-14.2303	0.283663	0
0.4740	0.324297	-1.33101	-2.31868	0.583085	0
0.4747	3.38196	0.495258	-11.7753	3.02574	0
0.4753	3.98422	0.495258	-17.2765	2.41901	0
0.4760	3.38196	6.31454	28.8017	-0.638242	0
0.4767	3.98422	8.45035	62.0816	-1.24497	0
0.4773	2.17743	-0.092861	28.5062	0.890387	0
0.4780	0.648595	-6.22168	-20.3226	2.11171	0
0.4787	2.17743	-4.674	-24.5962	1.19769	0
0.4793	3.98422	2.32152	19.6633	0.283663	0
0.4800	3.98422	8.72893	49.8744	-0.638242	0
0.4807	2.50172	2.32152	11.116	-3.07302	0
0.4813	1.25086	-9.25514	-35.5759	-2.46629	0
0.4820	1.25086	-7.42888	-27.9606	-0.937664	0
0.4827	0.324297	-0.402397	-17.8902	-1.55227	0
0.4833	-0.555938	-0.402397	-27.0286	-1.55227	0
0.4840	0.0463282	-2.22866	-20.9363	0.890387	0
0.4847	0.0463282	-2.22866	-16.0489	1.19769	0
0.4853	-0.277969	-1.33101	-19.095	1.19769	0
0.4860	0.324297	2.32152	-13.0028	3.02574	0
0.4867	-1.4825	3.25013	-17.8902	1.80441	0
0.4873	-2.68704	3.25013	-16.3444	-0.0236386	0
0.4880	1.25086	9.03847	28.5062	2.41901	0
0.4887	2.77969	11.1743	60.854	3.33304	0
0.4893	-1.1582	3.55967	28.5062	0.283663	0
0.4900	-0.880236	-3.15727	-23.3687	-0.0236386	0
0.4907	2.17743	-1.33101	-27.9606	3.02574	0
0.4913	0.648595	7.2122	22.7094	3.93976	0
0.4920	3.98422	2.32152	41.6226	2.11171	0
0.4927	3.98422	2.32152	-18.7995	2.41901	0
0.4933	3.98422	2.32152	-38.0309	1.19769	0
0.4940	3.98422	2.32152	-20.9363	-1.85169	0
0.4947	3.98422	2.32152	-26.4375	-3.38032	0
0.4953	3.98422	2.32152	-29.4836	-2.15899	0
0.4960	3.98422	2.32152	-20.6181	-0.638242	0
0.4967	3.98422	2.32152	-24.8917	0.890387	0
0.4973	3.98422	2.32152	-19.7088	0.283663	0
0.4980	3.98422	2.32152	-12.0935	-1.85169	0
0.4987	3.98422	2.32152	-22.4594	-1.55227	0
0.4993	3.98422	2.32152	-2.02316	0.283663	0
0.5000	3.98422	2.32152	48.0331	-2.15899	0
0.5007	3.98422	2.32152	48.3513	-4.29434	0
0.5013	3.98422	2.32152	0.431911	-1.55227	0
0.5020	3.98422	2.32152	-26.1193	-0.638242	0
0.5027	3.98422	2.32152	1.04568	-1.85169	0
0.5033	3.98422	2.32152	48.9424	-1.55227	0
0.5040	3.98422	2.32152	42.2364	-1.85169	0
0.5047	3.98422	2.32152	-19.7088	-2.46629	0
0.5053	3.98422	2.32152	-41.9863	-0.33094	0
0.5060	3.98422	2.32152	-20.6181	0.583085	0
0.5067	3.98422	2.32152	-23.0732	-1.85169	0
0.5073	3.98422	2.32152	-27.0286	-1.24497	0
0.5080	3.98422	2.32152	-16.3444	3.02574	0
0.5087	3.98422	2.32152	-22.1639	3.02574	0
0.5093	3.98422	2.32152	-21.2319	-0.638242	0
0.5100	3.98422	2.32152	-13.6166	-2.15899	0
0.5107	3.98422	2.32152	-26.1193	-1.55227	0
0.5113	3.98422	2.32152	-2.6142	0.283663	0
0.5120	3.98422	2.32152	52.625	0.583085	0
0.5127	3.98422	2.32152	44.3732	-0.638242	0
0.5133	3.98422	2.32152	-2.02316	-1.55227	0
0.5140	3.98422	2.32152	-20.6181	-0.638242	0
0.5147	3.98422	2.32152	-27.3468	1.19769	0
0.5153	3.98422	2.32152	-1.70491	0.890387	0
0.5160	3.98422	2.32152	45.2825	-0.937664	0
0.5167	3.98422	2.32152	21.8002	-1.85169	0
0.5173	3.98422	2.32152	-35.5759	-1.55227	0
0.5180	3.98422	2.32152	-33.439	-2.15899	0
0.5187	3.98422	2.32152	-19.4133	-2.77359	0
0.5193	3.98422	2.32152	-28.2561	-1.55227	0
0.5200	3.98422	2.32152	-20.3226	-0.638242	0
0.5207	3.98422	2.32152	-15.1396	-1.24497	0
0.5213	3.98422	2.32152	-22.1639	-0.0236386	0
0.5220	3.98422	2.32152	-12.0935	0.283663	0
0.5227	3.98422	2.32152	-10.5477	-0.0236386	0
0.5233	3.98422	2.32152	-16.0489	1.80441	0
0.5240	3.98422	2.32152	19.6633	3.93976	0
0.5247	3.98422	2.32152	62.3771	2.41901	0
0.5253	3.98422	2.32152	45.6008	-0.638242	0
0.5260	3.98422	2.32152	-7.81987	0.583085	0
0.5267	3.98422	2.32152	-24.3007	3.64034	0
0.5273	3.98422	2.32152	25.1418	2.41901	0
0.5280	3.98422	2.32152	61.1496	-0.638242	0
0.5287	3.98422	2.32152	15.0714	0.283663	0
0.5293	3.98422	2.32152	-37.0989	3.93976	0
0.5300	3.98422	2.32152	-28.8699	3.64034	0
0.5307	3.98422	2.32152	-19.4133	0.583085	0
0.5313	3.98422	2.32152	-27.9606	-0.0236386	0
0.5320	3.98422	2.32152	-20.9363	-0.0236386	0
0.5327	3.98422	2.32152	-18.7995	-0.937664	0
0.5333	3.98422	2.32152	-20.6181	-0.33094	0
0.5340	3.98422	2.32152	-10.5477	1.19769	0
0.5347	3.98422	2.32152	-17.2765	1.19769	0
0.5353	3.98422	2.32152	-18.7995	0.283663	0
0.5360	3.98422	2.32152	27.2786	-0.937664	0
0.5367	3.98422	2.32152	60.2403	-1.85169	0
0.5373	3.98422	2.32152	29.7337	0.283663	0
0.5380	3.98422	2.32152	-17.8902	2.11171	0
0.5387	3.98422	2.32152	-25.5055	0.283663	0
0.5393	3.98422	2.32152	20.5726	-0.33094	0
0.5400	3.98422	2.32152	59.331	1.50499	0
0.5407	3.98422	2.32152	22.0957	-0.33094	0
0.5413	3.98422	2.32152	-32.2342	-1.85169	0
0.5420	3.98422	2.32152	-26.1193	0.283663	0
0.5427	3.98422	2.32152	-11.7753	-0.638242	0
0.5433	3.98422	2.32152	-21.5501	-2.46629	0
0.5440	3.98422	2.32152	-15.4352	0.583085	0
0.5447	3.98422	2.32152	-9.95669	1.80441	0
0.5453	3.98422	2.32152	-15.7534	-2.77359	0
0.5460	3.98422	2.32152	-7.81987	-2.46629	0
0.5467	3.98422	2.32152	-7.81987	2.11171	0
0.5473	3.98422	2.32152	-13.2983	1.19769	0
0.5480	3.98422	2.32152	19.6633	-2.15899	0
0.5487	3.98422	2.32152	53.5343	-0.638242	0
0.5493	3.98422	2.32152	31.2567	1.19769	0
0.5500	3.98422	2.32152	-16.9582	0.583085	0
0.5507	3.98422	2.32152	-25.21	0.890387	0
0.5513	3.98422	2.32152	22.7094	0.283663	0
0.5520	3.98422	2.32152	58.1035	-1.85169	0
0.5527	3.98422	2.32152	18.7313	-3.68762	0
0.5533	3.98422	2.32152	-31.6205	-4.29434	0
0.5540	3.98422	2.32152	-26.1193	-3.38032	0
0.5547	3.98422	2.32152	-15.1396	-0.638242	0
0.5553	3.98422	2.32152	-22.4594	-0.33094	0
0.5560	3.98422	2.32152	-15.1396	-1.55227	0
0.5567	3.98422	2.32152	-12.389	-0.33094	0
0.5573	3.98422	2.32152	-15.4352	1.19769	0
0.5580	3.98422	2.32152	-3.22797	-0.33094	0
0.5587	3.98422	2.32152	-5.36479	-1.55227	0
0.5593	3.98422	2.32152	-10.866	-1.24497	0
0.5600	3.98422	2.32152	30.9385	0.583085	0
0.5607	3.98422	2.32152	68.1738	1.80441	0
0.5613	3.98422	2.32152	36.4397	1.19769	0
0.5620	3.98422	2.32152	-13.9121	0.283663	0
0.5627	3.98422	2.32152	-14.8214	0.890387	0
0.5633	3.98422	2.32152	33.3936	-0.33094	0
0.5640	3.98422	2.32152	63.9002	-3.38032	0
0.5647	3.98422	2.32152	22.7094	-3.38032	0
0.5653	3.98422	2.32152	-28.8699	-0.638242	0
0.5660	3.98422	2.32152	-22.4594	-0.33094	0
0.5667	3.98422	2.32152	-7.81987	-3.99492	0
0.5673	3.98422	2.32152	-16.0489	-5.20837	0
0.5680	3.98422	2.32152	-12.389	-1.24497	0
0.5687	3.98422	2.32152	-5.97856	0.890387	0
0.5693	3.98422	2.32152	-8.11539	-2.46629	0
0.5700	3.98422	2.32152	-2.6142	-2.46629	0
0.5707	3.98422	2.32152	-8.72916	0.890387	0
0.5713	3.98422	2.32152	-12.389	0.283663	0
0.5720	3.98422	2.32152	28.5062	-0.33094	0
0.5727	3.98422	2.32152	64.5139	3.02574	0
0.5733	3.98422	2.32152	36.4397	2.11171	0
0.5740	3.98422	2.32152	-12.0935	0.283663	0
0.5747	3.98422	2.32152	-14.5259	3.33304	0
0.5753	3.98422	2.32152	32.166	4.24707	0
0.5760	3.98422	2.32152	60.2403	0.283663	0
0.5767	3.98422	2.32152	19.6633	0.283663	0
0.5773	3.98422	2.32152	-27.6423	3.02574	0
0.5780	3.98422	2.32152	-22.4594	0.283663	0
0.5787	3.98422	2.32152	-12.389	-2.77359	0
0.5793	3.98422	2.32152	-18.1857	-0.0236386	0
0.5800	3.98422	2.32152	-12.0935	1.50499	0
0.5807	3.98422	2.32152	-7.81987	-0.638242	0
0.5813	3.98422	2.32152	-8.72916	-0.937664	0
0.5820	3.98422	2.32152	0.113661	0.890387	0
0.5827	3.98422	2.32152	-3.84174	0.283663	0
0.5833	3.98422	2.32152	-3.22797	-1.85169	0
0.5840	3.98422	2.32152	39.804	-4.60164	0
0.5847	3.98422	2.32152	71.2199	-5.20837	0
0.5853	3.98422	2.32152	40.7133	-4.29434	0
0.5860	3.98422	2.32152	-6.59233	-3.38032	0
0.5867	3.98422	2.32152	-8.11539	-1.55227	0
0.5873	3.98422	2.32152	40.7133	0.583085	0
0.5880	1.85313	6.00501	71.5382	-0.638242	0
0.5887	-0.555938	0.185722	28.5062	-3.99492	0
0.5893	-3.6136	-8.35749	-20.9363	-3.38032	0
0.5900	-3.33563	-7.42888	-15.1396	-0.937664	0
0.5907	-3.33563	-1.64054	-4.45551	-1.24497	0
0.5913	-4.86446	-2.5382	-10.5477	-1.55227	0
0.5920	-3.33563	-4.36446	-3.22797	-0.0236386	0
0.5927	-1.8068	-0.402397	0.113661	-0.0236386	0
0.5933	-2.40907	2.9406	-4.15999	-0.638242	0
0.5940	-1.1582	0.185722	-0.477376	-0.0236386	0
0.5947	0.324297	-2.5382	-7.2061	1.19769	0
0.5953	-0.277969	1.42387	-6.59233	0.283663	0
0.5960	0.0463282	7.83127	35.2121	-2.15899	0
0.5967	0.648595	7.52174	67.2645	-2.15899	0
0.5973	1.25086	-1.33101	39.804	-0.33094	0
0.5980	0.324297	-7.73841	-9.34293	-1.24497	0
0.5987	-0.555938	-4.98354	-16.3444	-4.29434	0
0.5993	0.324297	3.55967	31.2567	-3.68762	0
0.6000	0.324297	3.55967	59.9448	1.19769	0
0.6007	0.324297	3.55967	14.1621	2.11171	0
0.6013	0.324297	3.55967	-33.439	-1.85169	0
0.6020	0.324297	3.55967	-24.8917	-3.99492	0
0.6027	0.324297	3.55967	-14.5259	-2.46629	0
0.6033	0.324297	3.55967	-21.5501	-0.638242	0
0.6040	0.324297	3.55967	-17.8902	0.890387	0
0.6047	0.324297	3.55967	-17.8902	-0.638242	0
0.6053	0.324297	3.55967	-19.095	-2.46629	0
0.6060	0.324297	3.55967	-11.1615	0.283663	0
0.6067	0.324297	3.55967	-20.6181	3.02574	0
0.6073	0.324297	3.55967	-22.4594	1.19769	0
0.6080	0.324297	3.55967	22.0957	-0.0236386	0
0.6087	0.324297	3.55967	53.5343	1.19769	0
0.6093	0.324297	3.55967	20.8681	0.583085	0
0.6100	0.324297	3.55967	-28.5516	-0.33094	0
0.6107	0.324297	3.55967	-29.7792	1.19769	0
0.6113	0.324297	3.55967	22.0957	2.11171	0
0.6120	0.324297	3.55967	36.7352	-0.0236386	0
0.6127	0.324297	3.55967	-23.3687	0.283663	0
0.6133	0.324297	3.55967	-43.5094	1.80441	0
0.6140	0.324297	3.55967	-27.9606	0.890387	0
0.6147	0.324297	3.55967	-30.3929	-3.38032	0
0.6153	0.324297	3.55967	-30.6884	-3.07302	0
0.6160	0.324297	3.55967	-23.6869	0.283663	0
0.6167	0.324297	3.55967	-28.8699	-1.55227	0
0.6173	0.324297	3.55967	-23.3687	-4.29434	0
0.6180	0.324297	3.55967	-18.7995	-2.46629	0
0.6187	0.324297	3.55967	-31.916	-0.0236386	0
0.6193	0.324297	3.55967	-9.02468	-0.33094	0
0.6200	0.324297	3.55967	42.5319	-0.638242	0
0.6207	0.324297	3.55967	41.0089	-0.937664	0
0.6213	0.324297	3.55967	-8.72916	-0.638242	0
0.6220	0.324297	3.55967	-36.1896	1.50499	0
0.6227	0.324297	3.55967	-8.72916	2.11171	0
0.6233	0.324297	3.55967	40.4178	0.583085	0
0.6240	0.324297	3.55967	35.2121	0.583085	0
0.6247	0.324297	3.55967	-22.7549	1.19769	0
0.6253	0.324297	3.55967	-42.8956	-0.0236386	0
0.6260	0.324297	3.55967	-25.8238	-0.33094	0
0.6267	0.324297	3.55967	-30.6884	-0.638242	0
0.6273	0.324297	3.55967	-30.6884	-2.77359	0
0.6280	0.324297	3.55967	-17.8902	-1.55227	0
0.6287	0.324297	3.55967	-25.5055	2.41901	0
0.6293	0.324297	3.55967	-24.5962	2.41901	0
0.6300	0.324297	3.55967	-17.572	-0.33094	0
0.6307	0.324297	3.55967	-29.4836	0.583085	0
0.6313	0.324297	3.55967	-5.06928	3.02574	0
0.6320	0.324297	3.55967	46.51	2.72632	0
0.6327	0.324297	3.55967	37.9627	3.02574	0
0.6333	0.324297	3.55967	-3.84174	4.55437	0
0.6340	0.324297	3.55967	-24.8917	2.72632	0
0.6347	0.324297	3.55967	-32.8253	0.283663	0
0.6353	0.324297	3.55967	0.72743	1.19769	0
0.6360	2.17743	6.90266	48.0331	2.11171	0
0.6367	1.57516	-1.33101	16.299	1.19769	0
0.6373	-2.08477	-11.3909	-41.6908	0.283663	0
0.6380	-3.33563	-6.8098	-36.5079	0.890387	0
0.6387	-2.08477	-3.15727	-22.7549	2.72632	0
0.6393	-3.33563	-5.91215	-29.7792	3.93976	0
0.6400	-3.33563	-5.91215	-22.4594	2.41901	0
0.6407	-0.555938	-5.60261	-20.0271	0.283663	0
0.6413	0.648595	-6.8098	-25.21	0.283663	0
0.6420	-0.555938	-4.98354	-15.7534	0.890387	0
0.6427	-0.880236	-5.91215	-18.4813	2.41901	0
0.6433	0.324297	-6.22168	-20.0271	1.80441	0
0.6440	0.324297	2.9406	20.5726	-1.85169	0
0.6447	0.0463282	10.5861	57.1942	-1.55227	0
0.6453	0.0463282	5.69547	35.8259	2.41901	0
0.6460	-1.1582	-3.77635	-13.9121	2.72632	0
0.6467	-0.880236	-4.674	-28.5516	-0.0236386	0
0.6473	1.85313	5.0764	17.822	0.583085	0
0.6480	0.324297	3.55967	22.0957	1.19769	0
0.6487	0.324297	3.55967	22.0957	-0.638242	0
0.6493	0.324297	3.55967	22.0957	-0.33094	0
0.6500	0.324297	3.55967	22.0957	1.80441	0
0.6507	0.324297	3.55967	22.0957	1.19769	0
0.6513	0.324297	3.55967	22.0957	0.890387	0
0.6520	0.324297	3.55967	22.0957	2.11171	0
0.6527	0.324297	3.55967	22.0957	0.283663	0
0.6533	0.324297	3.55967	22.0957	-1.55227	0
0.6540	0.324297	3.55967	22.0957	-0.638242	0
0.6547	0.324297	3.55967	22.0957	-1.24497	0
0.6553	0.324297	3.55967	22.0957	-3.38032	0
0.6560	0.324297	3.55967	22.0957	-1.85169	0
0.6567	0.324297	3.55967	22.0957	-0.638242	0
0.6573	0.324297	3.55967	22.0957	-2.46629	0
0.6580	0.324297	3.55967	22.0957	-0.0236386	0
0.6587	0.324297	3.55967	22.0957	3.93976	0
0.6593	0.324297	3.55967	22.0957	2.72632	0
0.6600	0.972892	10.2766	64.8322	2.11171	0
0.6607	0.648595	2.32152	25.1418	2.11171	0
0.6613	-2.08477	-4.08588	-28.5516	-1.55227	0
0.6620	-4.54016	-2.22866	-21.5501	-2.46629	0
0.6627	-2.68704	-1.64054	-8.72916	1.19769	0
0.6633	-0.555938	-3.15727	-16.9582	0.890387	0
0.6640	-0.880236	-1.33101	-11.4798	-0.33094	0
0.6647	-1.4825	0.495258	-9.95669	1.50499	0
0.6653	-0.880236	1.11433	-16.9582	0.583085	0
0.6660	-0.277969	3.25013	-7.50162	-0.0236386	0
0.6667	1.25086	3.25013	-8.41091	2.41901	0
0.6673	3.38196	4.17874	-13.6166	2.72632	0
0.6680	4.91079	11.4838	22.0957	1.19769	0
0.6687	4.30852	15.1363	57.8079	2.72632	0
0.6693	2.50172	6.00501	36.4397	4.24707	0
0.6700	0.648595	-4.08588	-10.5477	2.41901	0
0.6707	-0.277969	-2.5382	-20.6181	-0.0236386	0
0.6713	0.648595	6.00501	24.528	-1.55227	0
0.6720	1.85313	8.72893	59.331	-1.55227	0
0.6727	1.57516	2.32152	19.3451	-2.15899	0
0.6733	0.324297	-5.29307	-31.6205	-1.24497	0
0.6740	0.324297	-7.11934	-24.5962	0.890387	0
0.6747	1.25086	-4.674	-12.6846	0.283663	0
0.6753	2.77969	-1.02147	-22.1639	-3.38032	0
0.6760	4.91079	1.11433	-18.4813	-1.24497	0
0.6767	5.83735	-0.402397	-15.4352	3.64034	0
0.6773	3.98422	-1.33101	-16.9582	1.80441	0
0.6780	2.17743	1.42387	-6.88785	-2.46629	0
0.6787	2.77969	2.04294	-11.1615	-1.85169	0
0.6793	3.98422	2.32152	-11.7753	-0.937664	0
0.6800	4.91079	7.2122	30.9385	-2.15899	0
0.6807	5.83735	9.96708	62.6954	-1.85169	0
0.6813	4.91079	4.17874	33.3936	-1.55227	0
0.6820	3.98422	-2.84774	-13.6166	-1.55227	0
0.6827	3.70626	-1.02147	-17.8902	-0.638242	0
0.6833	4.30852	6.59313	30.3475	0.283663	0
0.6840	3.70626	8.72893	62.6954	-1.85169	0
0.6847	0.648595	0.495258	20.8681	-3.38032	0
0.6853	-0.555938	-5.60261	-30.6884	-0.0236386	0
0.6860	1.25086	-3.15727	-27.9606	2.41901	0
0.6867	0.648595	-1.33101	-17.8902	1.19769	0
0.6873	-1.4825	-2.22866	-22.1639	2.11171	0
0.6880	-0.555938	0.804795	-16.9582	3.93976	0
0.6887	-0.555938	3.55967	-16.0489	1.19769	0
0.6893	-3.01133	1.42387	-15.7534	-1.24497	0
0.6900	-2.08477	-0.711934	-5.68304	0.583085	0
0.6907	-0.880236	-0.402397	-14.8214	1.19769	0
0.6913	-1.1582	0.495258	-16.6627	0.583085	0
0.6920	2.17743	5.0764	27.8924	1.80441	0
0.6927	4.91079	8.14081	59.6265	0.890387	0
0.6933	1.85313	1.42387	30.3475	-1.24497	0
0.6940	-0.880236	-6.8098	-16.3444	0.890387	0
0.6947	0.0463282	-3.77635	-21.5501	3.02574	0
0.6953	0.972892	6.00501	23.937	2.11171	0
0.6960	1.25086	7.52174	53.5343	0.890387	0
0.6967	0.324297	-1.02147	10.5023	-0.638242	0
0.6973	-1.4825	-6.53122	-38.0309	-1.85169	0
0.6980	-1.8068	-4.08588	-28.8699	-1.55227	0
0.6987	-1.4825	-1.95008	-17.2765	-1.85169	0
0.6993	-2.08477	-1.95008	-23.6869	-3.38032	0
0.7000	0.0463282	-0.711934	-17.2765	-3.07302	0
0.7007	0.972892	-1.64054	-16.9582	-1.55227	0
0.7013	-1.1582	-3.15727	-20.6181	-0.638242	0
0.7020	-0.555938	-2.22866	-10.5477	-0.33094	0
0.7027	0.0463282	-3.77635	-16.0489	-1.24497	0
0.7033	-3.33563	-2.84774	-17.2765	-2.46629	0
0.7040	-3.01133	6.31454	28.5062	-2.77359	0
0.7047	1.85313	9.65754	61.1496	-3.68762	0
0.7053	1.25086	0.495258	28.8017	-3.38032	0
0.7060	-2.68704	-6.53122	-18.4813	-0.937664	0
0.7067	-1.4825	-4.08588	-20.0271	-0.0236386	0
0.7073	-0.277969	2.63106	24.528	-0.638242	0
0.7080	-0.277969	2.63106	51.693	1.19769	0
0.7087	-0.277969	2.63106	10.5023	2.11171	0
0.7093	-0.277969	2.63106	-38.0309	0.890387	0
0.7100	-0.277969	2.63106	-31.0067	-0.0236386	0
0.7107	-0.277969	2.63106	-18.7995	-0.0236386	0
0.7113	-0.277969	2.63106	-26.4375	-1.55227	0
0.7120	-0.277969	2.63106	-22.7549	-2.46629	0
0.7127	-0.277969	2.63106	-19.7088	-1.85169	0
0.7133	-0.277969	2.63106	-20.6181	-0.638242	0
0.7140	-0.277969	2.63106	-12.0935	-1.24497	0
0.7147	-0.277969	2.63106	-16.9582	-2.15899	0
0.7153	-0.277969	2.63106	-17.572	-0.638242	0
0.7160	-0.277969	2.63106	25.7556	2.11171	0
0.7167	-0.277969	2.63106	59.9448	2.41901	0
0.7173	-0.277969	2.63106	30.643	0.283663	0
0.7180	-0.277969	2.63106	-20.3226	-1.55227	0
0.7187	-0.277969	2.63106	-24.3007	-0.33094	0
0.7193	-0.277969	2.63106	25.1418	0.583085	0
0.7200	-0.277969	2.63106	24.528	-1.55227	0
0.7207	-0.277969	2.63106	24.528	-2.77359	0
0.7213	-0.277969	2.63106	24.528	-1.85169	0
0.7220	-0.277969	2.63106	24.528	-1.24497	0
0.7227	-0.277969	2.63106	24.528	-1.55227	0
0.7233	-0.277969	2.63106	24.528	-2.46629	0
0.7240	-0.277969	2.63106	24.528	-3.38032	0
0.7247	-0.277969	2.63106	24.528	-1.24497	0
0.7253	-0.277969	2.63106	24.528	0.890387	0
0.7260	-0.277969	2.63106	24.528	-0.0236386	0
0.7267	-0.277969	2.63106	24.528	-1.24497	0
0.7273	-0.277969	2.63106	24.528	-0.937664	0
0.7280	-0.277969	2.63106	24.528	-0.638242	0
0.7287	-0.277969	2.63106	24.528	0.583085	0
0.7293	-0.277969	2.63106	24.528	2.72632	0
0.7300	-0.277969	2.63106	24.528	2.11171	0
0.7307	-0.277969	2.63106	24.528	0.583085	0
0.7313	-0.277969	2.63106	24.528	0.283663	0
0.7320	-0.880236	9.348	55.0573	0.283663	0
0.7327	-1.4825	1.7334	12.6391	0.283663	0
0.7333	-2.40907	-7.11934	-35.8941	-0.937664	0
0.7340	-5.14243	-4.36446	-27.9606	-1.85169	0
0.7347	-4.86446	-1.02147	-18.7995	-0.638242	0
0.7353	-3.33563	-1.95008	-25.5055	-0.33094	0
0.7360	-3.9379	-1.33101	-16.9582	-1.24497	0
0.7367	-2.08477	-2.5382	-15.7534	1.19769	0
0.7373	-0.880236	-3.15727	-20.3226	2.11171	0
0.7380	-3.9379	1.11433	-10.2522	-0.638242	0
0.7387	-5.46673	1.42387	-13.9121	-0.638242	0
0.7393	-2.68704	1.11433	-14.2303	0.283663	0
0.7400	1.25086	7.83127	28.2106	-1.24497	0
0.7407	3.70626	10.2766	59.331	0.890387	0
0.7413	2.17743	2.32152	29.7337	3.64034	0
0.7420	-1.1582	-4.08588	-16.6627	1.50499	0
0.7427	-0.555938	-3.77635	-20.3226	-0.33094	0
0.7433	1.85313	2.32152	26.9831	-0.0236386	0
0.7440	1.57516	6.00501	58.1035	-2.15899	0
0.7447	-1.1582	-0.711934	16.5945	-2.77359	0
0.7453	-2.40907	-7.11934	-31.3022	-0.0236386	0
0.7460	-1.4825	-4.36446	-25.21	3.33304	0
0.7467	-0.555938	-1.95008	-15.4352	4.86167	0
0.7473	-0.880236	-1.64054	-22.4594	2.41901	0
0.7480	-0.880236	-0.092861	-17.572	-0.638242	0
0.7487	-0.880236	-1.02147	-16.9582	0.890387	0
0.7493	-1.4825	-0.711934	-19.7088	2.72632	0
0.7500	-2.40907	2.32152	-10.866	1.19769	0
0.7507	-1.4825	-0.402397	-16.3444	-1.24497	0
0.7513	2.77969	-1.95008	-15.1396	-3.07302	0
0.7520	5.83735	6.31454	29.1199	-2.77359	0
0.7527	2.50172	9.65754	59.0127	0.583085	0
0.7533	-2.08477	0.804795	28.8017	1.19769	0
0.7540	-1.1582	-5.91215	-16.6627	-0.638242	0
0.7547	1.25086	-1.33101	-20.0271	-0.0236386	0
0.7553	0.324297	7.83127	26.0738	-0.33094	0
0.7560	0.324297	9.65754	56.2849	-1.55227	0
0.7567	2.17743	0.804795	15.6852	-0.33094	0
0.7573	1.85313	-6.22168	-32.5298	-0.638242	0
0.7580	0.324297	-4.98354	-25.21	-2.46629	0
0.7587	2.17743	-4.36446	-12.389	-0.638242	0
0.7593	3.38196	-5.29307	-17.2765	1.19769	0
0.7600	1.25086	-2.5382	-11.4798	-1.55227	0
0.7607	-0.277969	0.495258	-12.0935	-0.937664	0
0.7613	0.972892	1.7334	-17.8902	1.19769	0
0.7620	1.85313	-0.092861	-9.63844	1.19769	0
0.7627	2.77969	-4.36446	-12.389	1.50499	0
0.7633	5.83735	-2.5382	-11.7753	1.80441	0
0.7640	7.96845	6.90266	31.5523	-1.55227	0
0.7647	6.43962	10.2766	65.1277	-2.46629	0
0.7653	3.10399	2.32152	35.5304	1.19769	0
0.7660	3.10399	-4.674	-11.7753	0.890387	0
0.7667	6.76392	-1.33101	-14.8214	-1.24497	0
0.7673	8.29275	6.90266	30.643	2.11171	0
0.7680	6.76392	7.52174	59.0127	4.55437	0
0.7687	5.23509	-2.84774	19.6633	2.11171	0
0.7693	4.30852	-10.4933	-27.9606	-0.0236386	0
0.7700	2.77969	-8.9456	-24.3007	-0.33094	0
0.7707	2.17743	-7.73841	-12.389	-1.24497	0
0.7713	3.70626	-7.73841	-16.0489	-0.0236386	0
0.7720	4.30852	-5.91215	-11.4798	0.890387	0
0.7727	2.17743	-6.8098	-13.0028	-1.85169	0
0.7733	1.25086	-7.73841	-16.3444	-2.46629	0
0.7740	3.98422	-5.60261	-6.27408	0.890387	0
0.7747	4.91079	-6.8098	-11.4798	1.50499	0
0.7753	2.50172	-6.8098	-14.5259	1.19769	0
0.7760	2.17743	2.32152	27.5969	2.11171	0
0.7767	4.30852	7.52174	61.7633	0.283663	0
0.7773	4.63282	0.804795	31.5523	-1.85169	0
0.7780	3.10399	-6.22168	-16.6627	0.890387	0
0.7787	3.38196	-5.60261	-18.1857	3.02574	0
0.7793	4.63282	1.7334	29.1199	2.72632	0
0.7800	4.91079	6.00501	56.5804	2.11171	0
0.7807	3.38196	-1.95008	14.4577	1.19769	0
0.7813	2.17743	-8.9456	-34.6666	0.283663	0
0.7820	1.85313	-4.08588	-30.3929	2.11171	0
0.7827	3.38196	-1.02147	-18.7995	2.11171	0
0.7833	4.63282	-3.46681	-22.4594	0.283663	0
0.7840	3.38196	-1.64054	-15.1396	1.19769	0
0.7847	2.17743	0.495258	-11.1615	2.11171	0
0.7853	3.38196	-0.402397	-14.8214	1.50499	0
0.7860	3.38196	-1.33101	-7.81987	3.93976	0
0.7867	2.77969	-3.77635	-11.1615	3.93976	0
0.7873	5.83735	-3.15727	-11.1615	-0.0236386	0
0.7880	8.57072	5.38593	28.5062	-0.638242	0
0.7887	5.83735	9.348	60.5585	1.80441	0
0.7893	3.98422	2.32152	31.5523	-0.0236386	0
0.7900	3.70626	-3.15727	-17.8902	-0.638242	0
0.7907	1.85313	-1.95008	-20.0271	2.11171	0
0.7913	2.17743	4.17874	30.643	0.283663	0
0.7920	2.17743	4.17874	59.9448	-0.638242	0
0.7927	2.17743	4.17874	16.9127	2.11171	0
0.7933	2.17743	4.17874	-31.6205	1.80441	0
0.7940	2.17743	4.17874	-27.0286	0.283663	0
0.7947	2.17743	4.17874	-17.2765	2.72632	0
0.7953	2.17743	4.17874	-21.8456	0.890387	0
0.7960	2.17743	4.17874	-15.1396	-2.15899	0
0.7967	2.17743	4.17874	-13.6166	0.283663	0
0.7973	2.17743	4.17874	-16.6627	1.19769	0
0.7980	2.17743	4.17874	-8.41091	-2.15899	0
0.7987	2.17743	4.17874	-13.0028	-1.55227	0
0.7993	2.17743	4.17874	-12.0935	1.19769	0
0.8000	2.17743	4.17874	31.8705	1.19769	0
0.8007	2.17743	4.17874	64.5139	-0.0236386	0
0.8013	2.17743	4.17874	35.5304	-1.55227	0
0.8020	2.17743	4.17874	-11.4798	-2.46629	0
0.8027	2.17743	4.17874	-16.0489	-0.937664	0
0.8033	2.17743	4.17874	30.0292	-0.638242	0
0.8040	2.17743	4.17874	60.854	-1.55227	0
0.8047	2.17743	4.17874	20.5726	-1.24497	0
0.8053	2.17743	4.17874	-28.8699	-1.24497	0
0.8060	2.17743	4.17874	-24.3007	-1.85169	0
0.8067	2.17743	4.17874	-15.4352	-1.85169	0
0.8073	2.17743	4.17874	-23.3687	-4.29434	0
0.8080	2.17743	4.17874	-16.3444	-6.13027	0
0.8087	2.17743	4.17874	-12.6846	-2.46629	0
0.8093	2.17743	4.17874	-16.0489	1.19769	0
0.8100	2.17743	4.17874	-7.81987	0.583085	0
0.8107	2.17743	4.17874	-10.866	-0.638242	0
0.8113	2.17743	4.17874	-11.1615	-1.85169	0
0.8120	2.17743	4.17874	31.5523	-3.68762	0
0.8127	2.17743	4.17874	64.5139	-2.46629	0
0.8133	2.17743	4.17874	34.5984	0.890387	0
0.8140	2.17743	4.17874	-13.9121	1.19769	0
0.8147	2.17743	4.17874	-17.2765	-0.638242	0
0.8153	2.17743	4.17874	30.0292	-2.46629	0
0.8160	3.10399	6.90266	59.6265	-2.77359	0
0.8167	-0.555938	-0.402397	17.822	0.283663	0
0.8173	-3.01133	-6.22168	-31.6205	0.583085	0
0.8180	-1.4825	-4.98354	-26.1193	-2.46629	0
0.8187	-2.68704	-3.46681	-15.7534	-3.07302	0
0.8193	-3.6136	-2.84774	-20.6181	-0.0236386	0
0.8200	-2.40907	-0.092861	-11.7753	-0.33094	0
0.8207	-1.4825	-0.092861	-10.2522	-3.07302	0
0.8213	-0.277969	-1.64054	-17.2765	-2.77359	0
0.8220	1.25086	-1.33101	-9.02468	-1.24497	0
0.8227	-0.555938	-1.02147	-10.5477	-1.55227	0
0.8233	-0.555938	1.42387	-10.5477	-0.638242	0
0.8240	2.17743	7.52174	31.5523	-0.638242	0
0.8247	2.17743	8.72893	63.2864	-2.46629	0
0.8253	0.0463282	3.86921	30.643	-1.85169	0
0.8260	-0.555938	-2.22866	-17.572	0.583085	0
0.8267	-0.555938	-1.33101	-17.8902	-0.638242	0
0.8273	1.57516	8.72893	30.643	-1.85169	0
0.8280	3.38196	12.1029	59.6265	-0.33094	0
0.8287	-1.1582	0.495258	16.9127	-0.33094	0
0.8293	-4.86446	-6.53122	-34.0528	0.583085	0
0.8300	-1.8068	-2.84774	-28.5516	2.72632	0
0.8307	-0.277969	-2.84774	-16.3444	0.283663	0
0.8313	-1.8068	-3.15727	-22.4594	-1.55227	0
0.8320	0.0463282	-1.02147	-17.8902	1.80441	0
0.8327	1.57516	-4.08588	-16.0489	0.890387	0
0.8333	-0.555938	-4.98354	-20.6181	-2.46629	0
0.8340	-3.33563	-0.402397	-12.389	0.890387	0
0.8347	-3.33563	-1.95008	-15.1396	3.33304	0
0.8353	-2.40907	-2.5382	-14.2303	0.283663	0
0.8360	-0.555938	6.00501	28.5062	-1.24497	0
0.8367	1.25086	9.65754	62.9909	-0.33094	0
0.8373	1.25086	-0.092861	33.6891	-0.638242	0
0.8380	-1.1582	-8.66702	-15.1396	-0.0236386	0
0.8387	-1.8068	-5.91215	-15.7534	1.19769	0
0.8393	0.0463282	4.45733	34.3029	0.283663	0
0.8400	-0.555938	6.59313	60.5585	0.283663	0
0.8407	-3.33563	-4.674	13.2529	-0.33094	0
0.8413	-3.01133	-11.0814	-34.0528	-0.638242	0
0.8420	-1.4825	-6.22168	-26.1193	0.890387	0
0.8427	-1.8068	-3.15727	-19.7088	3.64034	0
0.8433	-1.8068	-3.15727	-27.9606	3.33304	0
0.8440	-2.68704	-1.64054	-18.4813	3.02574	0
0.8447	-4.21587	-1.33101	-17.2765	3.93976	0
0.8453	-3.33563	-1.64054	-23.9824	4.24707	0
0.8460	-3.01133	0.495258	-14.2303	3.93976	0
0.8467	-4.21587	1.11433	-17.2765	2.11171	0
0.8473	-2.08477	2.04294	-18.4813	-0.937664	0
0.8480	1.25086	6.00501	26.3693	-1.24497	0
0.8487	0.0463282	7.2122	61.1496	1.19769	0
0.8493	-1.4825	1.42387	30.643	0.583085	0
0.8500	-0.555938	-3.77635	-17.8902	-0.638242	0
0.8507	0.972892	-1.64054	-20.6181	1.80441	0
0.8513	3.10399	5.38593	25.7556	2.41901	0
0.8520	3.38196	6.90266	56.2849	-0.638242	0
0.8527	0.324297	-2.22866	16.9127	1.19769	0
0.8533	-2.40907	-9.87421	-31.916	0.583085	0
0.8540	-1.1582	-7.11934	-29.4836	-0.638242	0
0.8547	0.324297	-3.46681	-20.3226	0.583085	0
0.8553	-1.1582	-4.36446	-23.6869	0.583085	0
0.8560	-3.6136	-4.08588	-15.1396	-0.937664	0
0.8567	-2.40907	-1.64054	-13.2983	-2.15899	0
0.8573	1.25086	-1.02147	-15.1396	-3.38032	0
0.8580	1.25086	-1.64054	-5.06928	-2.46629	0
0.8587	0.324297	-4.08588	-10.5477	-0.0236386	0
0.8593	2.17743	-3.46681	-12.6846	-0.33094	0
0.8600	4.30852	2.32152	30.643	-1.85169	0
0.8607	4.91079	5.38593	64.2184	-0.937664	0
0.8613	3.10399	-0.092861	33.3936	0.583085	0
0.8620	-0.277969	-6.22168	-15.1396	1.19769	0
0.8627	-0.880236	-3.77635	-16.6627	1.19769	0
0.8633	1.25086	4.17874	31.5523	1.19769	0
0.8640	-0.555938	4.17874	58.7172	-1.24497	0
0.8647	-4.21587	4.17874	14.1621	-3.38032	0
0.8653	-2.68704	4.17874	-32.5298	-2.46629	0
0.8660	-0.555938	4.17874	-23.0732	-0.0236386	0
0.8667	-2.08477	4.17874	-13.2983	0.283663	0
0.8673	-3.01133	4.17874	-23.0732	-0.0236386	0
0.8680	-2.40907	4.17874	-16.3444	2.11171	0
0.8687	-1.4825	4.17874	-11.7753	1.19769	0
0.8693	-1.1582	4.17874	-16.9582	-2.77359	0
0.8700	-1.4825	4.17874	-10.866	-3.07302	0
0.8707	-1.4825	4.17874	-12.6846	-0.937664	0
0.8713	0.324297	4.17874	-13.2983	-0.638242	0
0.8720	1.25086	4.17874	26.9831	-0.937664	0
0.8727	-1.1582	4.17874	62.0816	-1.55227	0
0.8733	-1.8068	4.17874	30.643	-1.24497	0
0.8740	-0.555938	4.17874	-20.6181	-0.0236386	0
0.8747	-0.880236	4.17874	-10.5477	0.890387	0
0.8753	-1.4825	4.17874	46.2145	0.890387	0
0.8760	-1.4825	4.17874	59.6265	-0.33094	0
0.8767	-1.4825	4.17874	9.27473	-2.46629	0
0.8773	-1.4825	4.17874	-22.4594	-3.07302	0
0.8780	-1.4825	4.17874	-9.63844	-1.55227	0
0.8787	-1.4825	4.17874	-7.81987	-1.24497	0
0.8793	-1.4825	4.17874	-14.2303	-1.55227	0
0.8800	-1.4825	4.17874	-6.27408	-1.24497	0
0.8807	-1.4825	4.17874	-6.27408	-3.07302	0
0.8813	-1.4825	4.17874	-5.97856	-3.99492	0
0.8820	-1.4825	4.17874	0.431911	-1.24497	0
0.8827	-1.4825	4.17874	-8.72916	0.283663	0
0.8833	-1.4825	4.17874	-1.09114	-0.638242	0
0.8840	-1.4825	4.17874	46.51	0.283663	0
0.8847	-1.4825	4.17874	67.56	2.11171	0
0.8853	-1.4825	4.17874	31.5523	1.19769	0
0.8860	-1.4825	4.17874	-12.6846	2.41901	0
0.8867	-1.4825	4.17874	-20.6181	4.24707	0
0.8873	-1.4825	4.17874	23.005	1.50499	0
0.8880	-1.4825	4.17874	59.6265	-1.85169	0
0.8887	-1.4825	4.17874	22.3912	-0.937664	0
0.8893	-1.4825	4.17874	-30.6884	0.283663	0
0.8900	-1.4825	4.17874	-27.0286	-0.937664	0
0.8907	-1.4825	4.17874	-16.0489	-0.0236386	0
0.8913	-1.4825	4.17874	-22.7549	2.11171	0
0.8920	-1.4825	4.17874	-18.7995	2.72632	0
0.8927	-1.4825	4.17874	-18.7995	1.19769	0
0.8933	-1.4825	4.17874	-24.3007	-0.638242	0
0.8940	-1.4825	4.17874	-17.8902	-2.15899	0
0.8947	-1.4825	4.17874	-23.3687	-0.937664	0
0.8953	-1.4825	4.17874	-24.3007	-0.0236386	0
0.8960	-1.4825	4.17874	16.299	-2.15899	0
0.8967	-1.4825	4.17874	48.9424	-2.46629	0
0.8973	-1.4825	4.17874	24.2325	-0.0236386	0
0.8980	-1.4825	4.17874	-23.9824	1.19769	0
0.8987	-1.4825	4.17874	-34.6666	0.890387	0
0.8993	-1.4825	4.17874	11.4116	1.19769	0
0.9000	1.25086	9.03847	46.51	0.583085	0
0.9007	-2.68704	-0.092861	5.9331	-1.55227	0
0.9013	-4.54016	-8.35749	-42.6001	-3.38032	0
0.9020	-2.08477	-4.674	-34.3711	-2.77359	0
0.9027	-2.08477	-1.02147	-26.733	-0.33094	0
0.9033	-2.68704	-2.84774	-37.0989	0.283663	0
0.9040	-1.4825	-2.22866	-27.0286	-0.937664	0
0.9047	-2.40907	-1.02147	-24.3007	-0.638242	0
0.9053	-3.33563	-1.95008	-31.6205	0.283663	0
0.9060	-3.01133	-1.64054	-20.6181	-1.24497	0
0.9067	-3.33563	-1.95008	-21.5501	-2.15899	0
0.9073	-1.8068	-1.64054	-26.1193	-1.55227	0
0.9080	3.10399	4.17874	14.4577	0.283663	0
0.9087	4.91079	9.03847	50.1699	0.283663	0
0.9093	1.57516	3.25013	21.8002	-0.937664	0
0.9100	0.0463282	-4.98354	-27.0286	-0.638242	0
0.9107	3.10399	-3.15727	-30.3929	3.02574	0
0.9113	5.51306	6.90266	16.0035	3.02574	0
0.9120	3.98422	9.96708	44.3732	-0.638242	0
0.9127	0.648595	1.42387	2.56874	0.583085	0
0.9133	0.0463282	-5.60261	-44.7369	3.02574	0
0.9140	0.972892	-5.91215	-37.0989	-0.0236386	0
0.9147	-1.1582	-6.53122	-27.9606	-0.937664	0
0.9153	-3.33563	-6.8098	-36.1896	3.02574	0
0.9160	-0.880236	-2.84774	-27.6423	1.19769	0
0.9167	-0.277969	0.495258	-24.3007	-1.55227	0
0.9173	-3.33563	2.32152	-29.7792	2.41901	0
0.9180	-0.880236	2.32152	-18.4813	4.86167	0
0.9187	2.77969	-1.64054	-19.4133	1.50499	0
0.9193	0.972892	-1.33101	-24.3007	1.19769	0
0.9200	1.25086	7.83127	16.5945	3.64034	0
0.9207	5.51306	10.5861	53.8298	2.72632	0
0.9213	1.85313	2.9406	23.937	0.890387	0
0.9220	-3.33563	-1.95008	-27.3468	0.583085	0
0.9227	-0.277969	0.185722	-28.8699	1.50499	0
0.9233	3.10399	6.00501	20.5726	2.11171	0
0.9240	0.972892	9.65754	50.1699	1.50499	0
0.9247	0.324297	2.32152	7.45615	0.283663	0
0.9253	0.324297	-5.91215	-44.7369	-0.0236386	0
0.9260	-1.8068	-4.08588	-40.4633	0.283663	0
0.9267	-1.4825	-0.402397	-26.733	1.19769	0
0.9273	1.25086	-1.02147	-32.8253	2.11171	0
0.9280	1.25086	0.185722	-27.9606	0.890387	0
0.9287	-1.8068	1.42387	-24.3007	-0.33094	0
0.9293	-1.4825	0.495258	-27.0286	-0.638242	0
0.9300	1.25086	0.495258	-20.6181	0.283663	0
0.9307	2.17743	0.185722	-23.6869	1.80441	0
0.9313	0.972892	-0.402397	-22.4594	0.890387	0
0.9320	3.10399	4.17874	18.7313	-2.46629	0
0.9327	3.98422	8.14081	51.0792	-2.46629	0
0.9333	0.324297	4.76686	22.7094	1.19769	0
0.9340	-1.4825	-2.22866	-22.4594	2.72632	0
0.9347	2.77969	-0.711934	-23.3687	1.19769	0
0.9353	5.51306	9.65754	22.7094	0.283663	0
0.9360	3.70626	11.4838	51.3975	0.890387	0
0.9367	1.25086	-2.22866	12.3208	0.283663	0
0.9373	-0.555938	-9.87421	-35.2803	-0.638242	0
0.9380	-2.08477	-3.15727	-31.6205	-0.638242	0
0.9387	-1.8068	-0.711934	-19.7088	-1.85169	0
0.9393	-2.40907	-4.08588	-22.4594	-3.07302	0
0.9400	-3.6136	-2.22866	-16.3444	-1.55227	0
0.9407	-1.4825	-0.402397	-15.4352	0.583085	0
0.9413	1.85313	-1.02147	-17.8902	-0.638242	0
0.9420	0.324297	-0.711934	-9.95669	-1.24497	0
0.9427	-2.40907	-0.402397	-17.2765	0.283663	0
0.9433	0.324297	2.32152	-18.1857	1.19769	0
0.9440	3.70626	9.65754	28.8017	1.19769	0
0.9447	2.77969	11.1743	64.5139	1.19769	0
0.9453	0.972892	2.32152	34.0073	0.890387	0
0.9460	0.324297	-6.53122	-15.1396	0.583085	0
0.9467	0.972892	-4.98354	-17.8902	2.11171	0
0.9473	3.10399	3.86921	30.0292	2.41901	0
0.9480	3.10399	3.86921	58.7172	0.583085	0
0.9487	3.10399	3.86921	15.3897	0.283663	0
0.9493	3.10399	3.86921	-32.8253	0.283663	0
0.9500	3.10399	3.86921	-25.5055	-1.55227	0
0.9507	3.10399	3.86921	-14.5259	-2.46629	0
0.9513	3.10399	3.86921	-21.8456	0.583085	0
0.9520	3.10399	3.86921	-18.4813	3.02574	0
0.9527	3.10399	3.86921	-16.9582	2.11171	0
0.9533	3.10399	3.86921	-16.3444	1.19769	0
0.9540	3.10399	3.86921	-5.68304	0.283663	0
0.9547	3.10399	3.86921	-12.389	-2.46629	0
0.9553	3.10399	3.86921	-15.4352	-4.29434	0
0.9560	3.10399	3.86921	26.9831	-2.15899	0
0.9567	3.10399	3.86921	59.9448	-2.46629	0
0.9573	3.10399	3.86921	32.4616	-3.68762	0
0.9580	3.10399	3.86921	-13.6166	0.283663	0
0.9587	3.10399	3.86921	-18.7995	3.33304	0
0.9593	3.10399	3.86921	27.8924	0.890387	0
0.9600	5.83735	10.8647	59.6265	0.283663	0
0.9607	2.17743	1.7334	17.822	1.80441	0
0.9613	0.648595	-5.91215	-32.5298	0.283663	0
0.9620	0.324297	-3.46681	-27.9606	0.583085	0
0.9627	-1.8068	-0.711934	-16.9582	0.890387	0
0.9633	-2.40907	-1.33101	-20.9363	-1.85169	0
0.9640	-1.4825	-0.092861	-13.0028	-1.85169	0
0.9647	-0.277969	0.185722	-10.866	0.583085	0
0.9653	2.17743	-1.02147	-13.2983	-0.0236386	0
0.9660	1.85313	-0.092861	-3.22797	-1.55227	0
0.9667	-2.40907	-1.95008	-9.95669	-2.15899	0
0.9673	-1.1582	-2.5382	-13.2983	-1.85169	0
0.9680	3.98422	6.31454	29.7337	-0.33094	0
0.9687	0.648595	11.4838	61.7633	-0.33094	0
0.9693	-5.14243	1.42387	30.643	-2.46629	0
0.9700	-4.86446	-8.35749	-15.7534	-2.46629	0
0.9707	-3.33563	-3.15727	-16.6627	-1.24497	0
0.9713	-1.4825	6.90266	30.0292	-1.85169	0
0.9720	0.648595	7.83127	59.0127	-3.38032	0
0.9727	-3.33563	0.804795	18.1403	-4.29434	0
0.9733	-8.20009	-4.08588	-31.6205	-3.99492	0
0.9740	-5.46673	-3.77635	-26.1193	-2.46629	0
0.9747	-3.01133	-4.08588	-13.9121	-0.937664	0
0.9753	-3.9379	-4.98354	-19.095	0.283663	0
0.9760	-3.01133	-2.22866	-12.389	-0.33094	0
0.9767	-2.40907	-1.33101	-9.34293	-2.15899	0
0.9773	-3.33563	-3.46681	-12.6846	-2.46629	0
0.9780	-3.01133	-3.46681	-4.45551	-1.85169	0
0.9787	-2.40907	-4.08588	-6.59233	-2.77359	0
0.9793	-1.4825	-4.08588	-4.45551	-1.55227	0
0.9800	1.25086	2.32152	39.1903	-0.33094	0
0.9807	0.648595	8.14081	72.7657	-2.46629	0
0.9813	-2.68704	2.04294	44.3732	-1.55227	0
0.9820	-3.6136	-7.11934	-0.795626	1.19769	0
0.9827	-1.1582	-4.674	-2.02316	-0.638242	0
0.9833	2.17743	4.76686	44.987	-0.638242	0
0.9840	3.10399	3.86921	75.4936	3.02574	0
0.9847	3.10399	3.86921	35.2121	1.80441	0
0.9853	3.10399	3.86921	-13.2983	0.283663	0
0.9860	3.10399	3.86921	-7.50162	3.02574	0
0.9867	3.10399	3.86921	3.18251	3.02574	0
0.9873	3.10399	3.86921	-4.75103	-0.638242	0
0.9880	3.10399	3.86921	1.95497	1.19769	0
0.9887	3.10399	3.86921	6.84239	2.41901	0
0.9893	3.10399	3.86921	3.18251	0.583085	0
0.9900	3.10399	3.86921	11.116	1.80441	0
0.9907	3.10399	3.86921	6.84239	1.19769	0
0.9913	3.10399	3.86921	4.09179	-2.77359	0
0.9920	3.10399	3.86921	46.2145	0.283663	0
0.9927	3.10399	3.86921	81.904	4.55437	0
0.9933	3.10399	3.86921	50.1699	0.583085	0
0.9940	3.10399	3.86921	-0.477376	-0.0236386	0
0.9947	3.10399	3.86921	-2.6142	4.86167	0
0.9953	3.10399	3.86921	41.9409	2.72632	0
0.9960	3.10399	3.86921	65.4232	-1.85169	0
0.9967	3.10399	3.86921	22.7094	-0.0236386	0
0.9973	3.10399	3.86921	-25.21	0.583085	0
0.9980	3.10399	3.86921	-23.0732	-0.937664	0
0.9987	3.10399	3.86921	-14.8214	0.283663	0
0.9993	2.03844	2.29057	-19.1632	0.00787953	0
1.0000	2.03844	2.29057	-12.7528	-2.43477	0
1.0007	2.03844	2.29057	-13.3665	-1.51287	0
1.0013	2.03844	2.29057	-18.845	-0.906146	0
1.0020	2.03844	2.29057	-11.8435	-1.51287	0
1.0027	2.03844	2.29057	-18.2312	-1.51287	0
1.0033	2.03844	2.29057	-19.777	-1.51287	0
1.0040	2.03844	2.29057	24.187	-1.82017	0
1.0047	2.03844	2.29057	58.6718	0.315181	0
1.0053	2.03844	2.29057	28.4607	2.14323	0
1.0060	2.03844	2.29057	-20.9818	1.84381	0
1.0067	2.03844	2.29057	-24.3462	0.921905	0
1.0073	2.03844	2.29057	20.8227	-0.906146	0
1.0080	2.03844	2.29057	46.1463	-1.51287	0
1.0087	2.03844	2.29057	5.56938	0.921905	0
1.0093	2.03844	2.29057	-38.9857	1.22921	0
1.0100	2.03844	2.29057	-35.6441	-0.906146	0
1.0107	2.03844	2.29057	-29.5291	-0.598844	0
1.0113	2.03844	2.29057	-32.8935	0.921905	0
1.0120	2.03844	2.29057	-21.5956	0.315181	0
1.0127	2.03844	2.29057	-18.5495	0.921905	0
1.0133	2.03844	2.29057	-24.6417	2.14323	0
1.0140	2.03844	2.29057	-20.9818	-0.598844	0
1.0147	2.03844	2.29057	-24.9599	-3.0415	0
1.0153	2.03844	2.29057	-20.6863	0.00787953	0
1.0160	2.03844	2.29057	20.8227	1.84381	0
1.0167	2.03844	2.29057	50.7382	-2.12747	0
1.0173	2.03844	2.29057	22.9595	-4.26282	0
1.0180	2.03844	2.29057	-27.3923	-2.12747	0
1.0187	2.03844	2.29057	-34.712	-0.291543	0
1.0193	2.03844	2.29057	14.7077	-0.598844	0
1.0200	4.7718	0.154768	43.3957	0.00787953	0
1.0207	3.56727	-6.87171	-3.8872	0.00787953	0
1.0213	-0.694923	-13.5887	-49.6698	-1.51287	0
1.0220	-3.42829	-9.00751	-38.0764	-1.21345	0
1.0227	-1.01922	-3.49776	-28.9153	0.921905	0
1.0233	0.833907	-3.8073	-35.9396	1.22921	0
1.0240	-1.62149	-3.49776	-27.0968	-0.598844	0
1.0247	-1.89946	-1.98103	-25.8692	-1.51287	0
1.0253	1.11188	-2.87869	-30.7566	-0.906146	0
1.0260	1.43617	-4.42637	-20.368	0.315181	0
1.0267	-0.0926564	-5.9431	-23.4369	1.22921	0
1.0273	1.11188	-3.18823	-24.9599	0.00787953	0
1.0280	4.16954	5.66452	17.4583	-1.51287	0
1.0287	5.69837	9.93612	48.8969	-0.598844	0
1.0293	4.16954	1.6715	17.4583	0.622483	0
1.0300	0.231641	-7.45983	-28.3016	-0.598844	0
1.0307	0.50961	-5.01449	-27.3923	-0.598844	0
1.0313	5.69837	3.52872	18.6859	2.45053	0
1.0320	5.4204	5.9431	44.9188	3.06514	0
1.0327	1.76047	-0.464305	4.34185	0.315181	0
1.0333	2.03844	-4.42637	-42.3501	-0.906146	0
1.0340	0.833907	-1.98103	-37.1671	-1.21345	0
1.0347	-1.89946	-0.154768	-26.1875	-2.43477	0
1.0353	0.833907	-1.98103	-31.3704	-2.43477	0
1.0360	3.56727	-3.49776	-26.1875	-3.0415	0
1.0367	1.11188	-1.36196	-25.2555	-4.26282	0
1.0373	-1.01922	1.98103	-26.483	-2.43477	0
1.0380	-1.01922	1.08338	-15.1851	0.00787953	0
1.0387	-0.416954	-2.87869	-20.368	-0.598844	0
1.0393	1.76047	-2.60011	-24.6417	0.315181	0
1.0400	2.03844	2.90964	17.1628	3.06514	0
1.0407	1.11188	5.9431	52.5568	1.53651	0
1.0413	3.89157	2.90964	24.187	-0.906146	0
1.0420	4.16954	-4.73591	-22.5049	-0.598844	0
1.0427	-0.0926564	-6.56217	-23.7324	0.921905	0
1.0433	-0.416954	2.90964	23.5733	0.622483	0
1.0440	3.24297	6.25264	51.6475	-0.906146	0
1.0447	1.11188	-5.63356	10.1386	-1.82017	0
1.0453	-1.89946	-11.1433	-36.2578	-0.291543	0
1.0460	0.833907	-5.32403	-28.9153	1.84381	0
1.0467	2.965	-3.8073	-19.1632	2.14323	0
1.0473	0.231641	-5.63356	-26.1875	0.315181	0
1.0480	-1.62149	-3.8073	-18.2312	-2.12747	0
1.0487	-1.29719	-3.8073	-14.2758	-2.43477	0
1.0493	-1.01922	-3.8073	-19.777	-0.291543	0
1.0500	-1.62149	-1.05242	-12.7528	0.315181	0
1.0507	-2.54805	-3.49776	-15.1851	0.00787953	0
1.0513	-2.82602	-3.49776	-13.9803	0.622483	0
1.0520	-1.62149	6.87171	28.7562	-0.598844	0
1.0527	-0.694923	11.7624	61.1041	-1.82017	0
1.0533	-3.42829	2.29057	30.5975	-0.291543	0
1.0540	-5.28141	-7.15029	-17.6402	0.921905	0
1.0547	-1.62149	-3.8073	-19.777	0.315181	0
1.0553	0.50961	5.35498	27.8469	0.315181	0
1.0560	5.69837	3.52872	55.3074	0.00787953	0
1.0567	5.69837	3.52872	12.2754	-0.906146	0
1.0573	5.69837	3.52872	-35.0303	-0.291543	0
1.0580	5.69837	3.52872	-28.006	0.622483	0
1.0587	5.69837	3.52872	-17.9357	-0.291543	0
1.0593	5.69837	3.52872	-23.7324	-1.51287	0
1.0600	5.69837	3.52872	-15.7989	-1.82017	0
1.0607	5.69837	3.52872	-13.3665	-1.21345	0
1.0613	5.69837	3.52872	-17.0264	0.315181	0
1.0620	5.69837	3.52872	-6.95605	0.315181	0
1.0627	5.69837	3.52872	-10.6159	0.622483	0
1.0633	5.69837	3.52872	-12.139	2.14323	0
1.0640	5.69837	3.52872	31.5068	0.00787953	0
1.0647	5.69837	3.52872	64.764	-3.0415	0
1.0653	5.69837	3.52872	32.1206	-0.598844	0
1.0660	5.69837	3.52872	-16.4126	1.22921	0
1.0667	5.69837	3.52872	-17.6402	-0.598844	0
1.0673	5.69837	3.52872	27.8469	-0.291543	0
1.0680	5.69837	3.52872	54.3981	2.14323	0
1.0687	5.69837	3.52872	14.1167	3.06514	0
1.0693	5.69837	3.52872	-33.189	3.06514	0
1.0700	5.69837	3.52872	-28.006	2.75783	0
1.0707	5.69837	3.52872	-18.2312	2.14323	0
1.0713	5.69837	3.52872	-23.4369	2.14323	0
1.0720	5.69837	3.52872	-15.1851	3.06514	0
1.0727	5.69837	3.52872	-11.5252	3.36456	0
1.0733	5.69837	3.52872	-13.9803	3.97916	0
1.0740	5.69837	3.52872	-5.11474	2.75783	0
1.0747	5.69837	3.52872	-12.139	1.22921	0
1.0753	5.69837	3.52872	-16.7082	1.22921	0
1.0760	5.69837	3.52872	26.9149	1.22921	0
1.0767	5.69837	3.52872	64.1502	1.22921	0
1.0773	5.69837	3.52872	35.1667	3.36456	0
1.0780	5.69837	3.52872	-13.3665	3.67186	0
1.0787	5.69837	3.52872	-14.2758	-0.291543	0
1.0793	5.69837	3.52872	34.2574	-2.43477	0
1.0800	5.69837	3.52872	61.1041	-1.21345	0
1.0807	5.69837	3.52872	15.9353	-0.291543	0
1.0813	5.69837	3.52872	-30.7566	0.315181	0
1.0820	5.69837	3.52872	-21.9138	1.53651	0
1.0827	5.69837	3.52872	-12.7528	0.00787953	0
1.0833	5.69837	3.52872	-20.6863	-3.0415	0
1.0840	5.69837	3.52872	-13.0483	-2.12747	0
1.0847	5.69837	3.52872	-11.5252	0.315181	0
1.0853	5.69837	3.52872	-16.7082	-0.598844	0
1.0860	5.69837	3.52872	-6.95605	0.315181	0
1.0867	5.69837	3.52872	-9.38839	3.06514	0
1.0873	5.69837	3.52872	-11.5252	1.22921	0
1.0880	5.69837	3.52872	28.1424	-1.21345	0
1.0887	5.69837	3.52872	59.8766	0.00787953	0
1.0893	5.69837	3.52872	32.4161	0.315181	0
1.0900	5.69837	3.52872	-14.2758	-0.291543	0
1.0907	5.69837	3.52872	-17.6402	1.84381	0
1.0913	5.69837	3.52872	28.7562	1.84381	0
1.0920	0.231641	1.08338	44.3278	-1.21345	0
1.0927	-1.62149	-9.90517	-15.1851	-1.82017	0
1.0933	-3.15032	-12.041	-36.2578	-0.906146	0
1.0940	-4.07688	-7.45983	-19.777	-0.291543	0
1.0947	-2.82602	-6.25264	-21.5956	0.622483	0
1.0953	0.231641	-6.56217	-22.2093	0.315181	0
1.0960	0.231641	-3.8073	-14.2758	-3.0415	0
1.0967	-2.54805	-0.464305	-17.9357	-4.26282	0
1.0973	-3.75258	1.08338	-13.662	-2.43477	0
1.0980	-3.15032	0.154768	-9.38839	0.622483	0
1.0987	-2.54805	-1.6715	-21.5956	1.22921	0
1.0993	-1.62149	1.08338	-0.841091	1.22921	0
1.1000	-0.694923	7.18125	50.7382	1.53651	0
1.1007	-1.29719	5.66452	53.4661	0.00787953	0
1.1013	-3.42829	-4.73591	6.18315	-2.7342	0
1.1020	-4.35485	-8.69798	-22.5049	-1.51287	0
1.1027	-2.22375	-0.742888	3.43256	1.22921	0
1.1033	0.231641	5.35498	51.6475	0.315181	0
1.1040	-0.694923	1.39291	45.237	0.622483	0
1.1047	-2.82602	-1.6715	-15.1851	3.06514	0
1.1053	-4.07688	-0.742888	-37.1671	0.921905	0
1.1060	-6.20798	-1.6715	-17.0264	-1.51287	0
1.1067	-8.61704	-1.05242	-18.845	0.921905	0
1.1073	-8.94134	1.6715	-22.2093	0.921905	0
1.1080	-8.33908	-1.98103	-11.2297	-1.51287	0
1.1087	-8.01478	-6.56217	-16.0944	0.00787953	0
1.1093	-5.88368	-3.18823	-14.5713	1.53651	0
1.1100	-4.35485	-1.98103	-6.02403	0.00787953	0
1.1107	-6.20798	-5.01449	-16.0944	-0.598844	0
1.1113	-5.60571	0.773841	6.47867	-0.598844	0
1.1120	-3.15032	9.93612	57.4442	-0.291543	0
1.1127	-4.95712	7.49078	48.8969	0.315181	0
1.1133	-8.01478	0.154768	3.11431	0.00787953	0
1.1140	-5.60571	-2.60011	-17.9357	-1.82017	0
1.1147	-1.62149	-1.98103	-24.0506	-2.43477	0
1.1153	-0.694923	4.11684	4.95562	-1.82017	0
1.1160	0.231641	5.35498	52.875	-1.82017	0
1.1167	0.231641	5.35498	30.5975	-0.906146	0
1.1173	0.231641	5.35498	-27.0968	-0.906146	0
1.1180	0.231641	5.35498	-28.6198	-3.0415	0
1.1187	0.231641	5.35498	-14.2758	-3.0415	0
1.1193	0.231641	5.35498	-19.777	-1.51287	0
1.1200	0.231641	5.35498	-13.9803	-2.12747	0
1.1207	0.231641	5.35498	-10.6159	-2.43477	0
1.1213	0.231641	5.35498	-13.3665	-0.598844	0
1.1220	0.231641	5.35498	-3.8872	-1.21345	0
1.1227	0.231641	5.35498	-7.25157	-2.7342	0
1.1233	0.231641	5.35498	-12.4345	-1.82017	0
1.1240	0.231641	5.35498	25.3918	-0.291543	0
1.1247	0.231641	5.35498	66.287	0.921905	0
1.1253	0.231641	5.35498	48.8969	2.14323	0
1.1260	0.231641	5.35498	-5.72851	1.84381	0
1.1267	0.231641	5.35498	-25.2555	-0.598844	0
1.1273	0.231641	5.35498	22.9595	-1.21345	0
1.1280	2.03844	1.6715	63.5364	-1.51287	0
1.1287	1.43617	-6.87171	23.255	-1.51287	0
1.1293	-2.22375	-14.7958	-29.5291	0.315181	0
1.1300	-3.42829	-13.5887	-26.1875	1.84381	0
1.1307	0.231641	-10.2147	-17.3219	0.315181	0
1.1313	1.43617	-10.5242	-22.8231	-1.21345	0
1.1320	-0.0926564	-8.69798	-13.9803	-0.906146	0
1.1327	-0.416954	-7.76937	-12.4345	0.315181	0
1.1333	-0.694923	-9.28609	-18.845	0.622483	0
1.1340	-2.54805	-8.38844	-11.5252	0.00787953	0
1.1347	-3.15032	-7.45983	-14.5713	-0.906146	0
1.1353	-1.62149	-8.38844	-16.0944	-0.291543	0
1.1360	1.11188	-4.11684	23.5733	0.315181	0
1.1367	3.24297	1.6715	56.2167	-0.598844	0
1.1373	0.231641	-1.98103	29.6655	-0.598844	0
1.1380	-3.42829	-9.59563	-19.777	-0.291543	0
1.1387	-0.694923	-9.59563	-30.4384	0.00787953	0
1.1393	5.69837	-1.05242	15.3215	0.921905	0
1.1400	6.30063	1.6715	51.943	2.14323	0
1.1407	2.965	-5.63356	13.1847	0.921905	0
1.1413	0.833907	-11.1433	-38.9857	-1.21345	0
1.1420	1.43617	-7.15029	-33.189	-1.51287	0
1.1427	2.965	-3.8073	-21.3001	0.315181	0
1.1433	3.89157	-4.73591	-30.1429	1.22921	0
1.1440	2.965	-5.32403	-24.3462	0.00787953	0
1.1447	1.76047	-4.73591	-17.9357	-2.43477	0
1.1453	1.11188	-2.29057	-21.3001	-1.51287	0
1.1460	0.833907	-0.464305	-15.7989	0.622483	0
1.1467	-0.0926564	-4.11684	-18.845	0.00787953	0
1.1473	1.11188	-4.73591	-17.6402	-0.906146	0
1.1480	4.49383	4.42637	22.3457	0.315181	0
1.1487	5.4204	8.69798	56.2167	2.14323	0
1.1493	2.965	0.773841	33.3254	2.75783	0
1.1500	0.231641	-5.63356	-13.3665	2.14323	0
1.1507	0.231641	-3.8073	-23.7324	3.06514	0
1.1513	3.24297	2.29057	20.8227	2.14323	0
1.1520	4.49383	6.25264	56.8304	-2.12747	0
1.1527	0.231641	0.773841	19.5951	-3.95552	0
1.1533	-2.54805	-6.87171	-32.5752	-1.51287	0
1.1540	-0.0926564	-5.32403	-29.8474	0.315181	0
1.1547	2.64071	-1.6715	-18.2312	1.53651	0
1.1553	3.24297	-2.29057	-24.0506	2.75783	0
1.1560	4.16954	-1.98103	-16.0944	1.84381	0
1.1567	3.89157	-1.98103	-11.2297	1.53651	0
1.1573	1.76047	-2.87869	-13.3665	2.45053	0
1.1580	0.231641	-1.98103	-3.29617	2.45053	0
1.1587	0.231641	-3.8073	-6.95605	3.36456	0
1.1593	0.833907	-3.8073	-11.8435	4.58589	0
1.1600	3.24297	3.21918	30.2793	2.45053	0
1.1607	4.7718	7.18125	67.5146	2.14323	0
1.1613	2.03844	3.21918	37.9173	3.97916	0
1.1620	-2.22375	-3.18823	-11.8435	1.22921	0
1.1627	-1.29719	-5.32403	-14.5713	0.315181	0
1.1633	2.965	0.773841	32.4161	3.06514	0
1.1640	2.965	0.773841	61.3996	0.921905	0
1.1647	2.965	0.773841	19.2996	-3.0415	0
1.1653	2.965	0.773841	-28.9153	-0.598844	0
1.1660	2.965	0.773841	-21.5956	0.315181	0
1.1667	2.965	0.773841	-11.8435	-3.3488	0
1.1673	2.965	0.773841	-20.368	-2.7342	0
1.1680	2.965	0.773841	-12.4345	-0.291543	0
1.1687	2.965	0.773841	-6.95605	0.315181	0
1.1693	2.965	0.773841	-10.0022	0.315181	0
1.1700	2.965	0.773841	-2.6824	-0.598844	0
1.1707	2.965	0.773841	-8.4791	-1.21345	0
1.1713	2.965	0.773841	-10.6159	1.22921	0
1.1720	2.965	0.773841	32.4161	1.22921	0
1.1727	2.965	0.773841	66.287	-2.43477	0
1.1733	2.965	0.773841	35.4622	-3.0415	0
1.1740	2.965	0.773841	-12.7528	-0.598844	0
1.1747	2.965	0.773841	-17.3219	0.00787953	0
1.1753	2.965	0.773841	27.8469	-0.598844	0
1.1760	0.231641	5.35498	57.126	-1.21345	0
1.1767	-0.694923	-3.8073	15.3215	-1.51287	0
1.1773	0.231641	-7.76937	-32.8935	-0.598844	0
1.1780	-1.62149	-4.11684	-25.8692	0.921905	0
1.1787	-5.60571	-4.11684	-15.1851	2.45053	0
1.1793	-4.35485	-6.56217	-21.5956	3.97916	0
1.1800	-2.22375	-3.8073	-14.8896	2.14323	0
1.1807	-5.60571	-2.60011	-12.4345	-0.598844	0
1.1813	-5.28141	-3.18823	-13.3665	0.315181	0
1.1820	-1.01922	-1.98103	-2.36415	1.53651	0
1.1827	-2.54805	-2.29057	-7.56982	-0.906146	0
1.1833	-3.15032	-1.6715	-9.09287	-2.7342	0
1.1840	2.36274	5.66452	35.1667	-0.906146	0
1.1847	2.03844	9.31705	68.1283	0.921905	0
1.1853	-3.15032	3.21918	37.599	0.622483	0
1.1860	-3.42829	-3.18823	-10.9114	0.622483	0
1.1867	-0.0926564	-2.29057	-14.2758	0.921905	0
1.1873	1.11188	3.8073	34.2574	0.00787953	0
1.1880	2.965	0.773841	64.4685	-0.598844	0
1.1887	2.965	0.773841	19.5951	0.315181	0
1.1893	2.965	0.773841	-31.3704	0.315181	0
1.1900	2.965	0.773841	-23.4369	0.315181	0
1.1907	2.965	0.773841	-11.8435	0.315181	0
1.1913	2.965	0.773841	-18.5495	0.315181	0
1.1920	2.965	0.773841	-12.4345	2.14323	0
1.1927	2.965	0.773841	-11.5252	2.14323	0
1.1933	2.965	0.773841	-17.0264	-0.906146	0
1.1940	2.965	0.773841	-9.38839	-0.598844	0
1.1947	2.965	0.773841	-14.8896	1.53651	0
1.1953	2.965	0.773841	-16.4126	-0.291543	0
1.1960	2.965	0.773841	25.7101	-2.43477	0
1.1967	2.965	0.773841	56.8304	-1.21345	0
1.1973	2.965	0.773841	25.7101	-0.906146	0
1.1980	2.965	0.773841	-19.777	-0.906146	0
1.1987	2.965	0.773841	-18.845	0.622483	0
1.1993	2.965	0.773841	29.9837	0.622483	0
1.2000	-1.62149	4.73591	58.9673	0.315181	0
1.2007	-4.35485	-5.63356	15.3215	0.315181	0
1.2013	-3.75258	-11.1433	-35.0303	-2.43477	0
1.2020	-2.54805	-7.45983	-29.8474	-3.0415	0
1.2027	-3.15032	-6.25264	-18.2312	0.622483	0
1.2033	-3.42829	-6.25264	-23.4369	3.67186	0
1.2040	-2.54805	-3.8073	-17.0264	3.06514	0
1.2047	-1.29719	-5.32403	-15.1851	0.315181	0
1.2053	-2.54805	-5.63356	-18.845	-1.51287	0
1.2060	-6.20798	-3.18823	-12.4345	-0.291543	0
1.2067	-7.08821	-5.32403	-17.9357	1.84381	0
1.2073	-3.42829	-5.63356	-17.9357	-0.291543	0
1.2080	-1.29719	0.773841	25.0963	-1.51287	0
1.2087	-3.42829	3.52872	57.126	0.315181	0
1.2093	-4.67915	-3.18823	26.0056	-1.51287	0
1.2100	-3.42829	-9.28609	-24.0506	-2.7342	0
1.2107	-2.54805	-6.56217	-25.8692	1.22921	0
1.2113	-2.54805	2.60011	25.7101	2.45053	0
1.2120	-2.82602	3.52872	55.3074	-0.598844	0
1.2127	-4.35485	-7.45983	10.4341	-0.598844	0
1.2133	-4.07688	-12.9696	-38.3946	2.14323	0
1.2140	-2.54805	-7.45983	-32.2797	1.84381	0
1.2147	-4.35485	-5.63356	-21.5956	-0.598844	0
1.2153	-5.60571	-7.45983	-27.0968	-1.21345	0
1.2160	-3.42829	-7.15029	-22.5049	0.315181	0
1.2167	-4.95712	-6.56217	-21.3001	0.315181	0
1.2173	-7.41251	-5.01449	-21.3001	-1.51287	0
1.2180	-4.35485	-1.6715	-12.4345	-2.43477	0
1.2187	-1.62149	-2.60011	-19.1632	-0.906146	0
1.2193	-1.29719	-2.60011	-17.9357	0.315181	0
1.2200	0.231641	5.35498	26.6194	0.921905	0
1.2207	-0.416954	9.00751	56.5349	-1.51287	0
1.2213	-3.42829	0.773841	26.0056	-4.57013	0
1.2220	-4.35485	-6.25264	-19.4587	-2.7342	0
1.2227	-2.54805	-1.98103	-21.5956	1.22921	0
1.2233	-2.22375	6.25264	24.187	1.53651	0
1.2240	-2.22375	6.25264	51.6475	0.921905	0
1.2247	-2.22375	6.25264	8.6155	0.315181	0
1.2253	-2.22375	6.25264	-39.3039	-2.12747	0
1.2260	-2.22375	6.25264	-33.5072	-2.43477	0
1.2267	-2.22375	6.25264	-22.8231	0.315181	0
1.2273	-2.22375	6.25264	-28.6198	0.622483	0
1.2280	-2.22375	6.25264	-24.3462	-1.51287	0
1.2287	-2.22375	6.25264	-24.0506	-0.598844	0
1.2293	-2.22375	6.25264	-26.1875	0.315181	0
1.2300	-2.22375	6.25264	-16.0944	-1.51287	0
1.2307	-2.22375	6.25264	-18.5495	-3.3488	0
1.2313	-2.22375	6.25264	-17.6402	-1.51287	0
1.2320	-2.22375	6.25264	23.5733	-0.906146	0
1.2327	-2.22375	6.25264	55.3074	-1.82017	0
1.2333	-2.22375	6.25264	27.8469	-0.291543	0
1.2340	-2.22375	6.25264	-18.845	2.75783	0
1.2347	-2.22375	6.25264	-20.0725	2.45053	0
1.2353	-2.22375	6.25264	29.6655	0.622483	0
1.2360	-2.22375	6.25264	56.8304	0.315181	0
1.2367	-2.22375	6.25264	12.2754	-0.291543	0
1.2373	-2.22375	6.25264	-33.5072	-0.598844	0
1.2380	-2.22375	6.25264	-26.483	1.53651	0
1.2387	-2.22375	6.25264	-18.2312	2.75783	0
1.2393	-2.22375	6.25264	-21.9138	0.315181	0
1.2400	-2.22375	6.25264	-13.3665	-0.598844	0
1.2407	-2.22375	6.25264	-14.2758	1.22921	0
1.2413	-2.22375	6.25264	-17.9357	0.315181	0
1.2420	-2.22375	6.25264	-7.25157	-2.43477	0
1.2427	-2.22375	6.25264	-11.8435	-0.598844	0
1.2433	-2.22375	6.25264	-12.7528	2.14323	0
1.2440	-2.22375	6.25264	29.9837	2.14323	0
1.2447	-2.22375	6.25264	60.8086	1.53651	0
1.2453	-2.22375	6.25264	31.8023	1.53651	0
1.2460	-2.22375	6.25264	-12.7528	0.315181	0
1.2467	-2.22375	6.25264	-17.9357	-1.21345	0
1.2473	-2.22375	6.25264	25.0963	0.00787953	0
1.2480	-1.29719	10.2147	56.2167	1.84381	0
1.2487	-2.22375	-1.05242	15.3215	1.22921	0
1.2493	-1.29719	-9.00751	-36.5533	0.315181	0
1.2500	-0.694923	-6.87171	-32.2797	-0.291543	0
1.2507	-1.62149	-5.32403	-20.9818	-1.51287	0
1.2513	-2.54805	-5.63356	-27.0968	-1.51287	0
1.2520	-2.22375	-4.11684	-19.1632	0.315181	0
1.2527	-1.62149	-4.42637	-17.0264	0.622483	0
1.2533	-1.89946	-5.32403	-22.5049	0.315181	0
1.2540	-1.62149	-3.8073	-12.139	1.84381	0
1.2547	-1.89946	-2.87869	-13.662	0.622483	0
1.2553	-1.62149	-0.742888	-16.4126	-2.43477	0
1.2560	1.11188	4.11684	27.8469	-0.598844	0
1.2567	2.64071	4.42637	64.4685	1.84381	0
1.2573	-0.0926564	-1.98103	32.1206	-1.51287	0
1.2580	-2.82602	-7.15029	-18.2312	-3.95552	0
1.2587	-1.62149	-2.87869	-18.845	-1.51287	0
1.2593	0.231641	6.87171	28.1424	-0.598844	0
1.2600	-0.0926564	7.49078	56.5349	-2.43477	0
1.2607	-1.29719	-1.6715	15.3215	-1.82017	0
1.2613	-1.62149	-7.15029	-34.121	0.622483	0
1.2620	-3.42829	-6.56217	-28.006	0.921905	0
1.2627	-5.88368	-6.56217	-14.8896	-1.21345	0
1.2633	-4.35485	-5.32403	-20.368	-0.598844	0
1.2640	-2.54805	-3.8073	-14.8896	1.53651	0
1.2647	-2.82602	-4.73591	-13.3665	0.315181	0
1.2653	-2.54805	-2.87869	-16.4126	-2.12747	0
1.2660	-2.54805	-0.464305	-6.02403	-0.291543	0
1.2667	-4.67915	-3.18823	-10.9114	1.22921	0
1.2673	-4.07688	-1.05242	-15.1851	0.315181	0
1.2680	-0.416954	8.0789	26.9149	0.315181	0
1.2687	-0.0926564	8.0789	62.0134	0.622483	0
1.2693	-2.54805	-0.154768	32.4161	0.00787953	0
1.2700	-4.07688	-3.8073	-15.7989	-0.291543	0
1.2707	-2.54805	-2.60011	-17.6402	0.315181	0
1.2713	1.76047	1.6715	29.9837	-0.598844	0
1.2720	1.76047	1.6715	47.9876	0.315181	0
1.2727	1.76047	1.6715	-10.9114	3.36456	0
1.2733	1.76047	1.6715	-35.0303	4.89319	0
1.2740	1.76047	1.6715	-17.6402	1.84381	0
1.2747	1.76047	1.6715	-17.3219	-0.598844	0
1.2753	1.76047	1.6715	-21.3001	-0.291543	0
1.2760	1.76047	1.6715	-14.2758	1.22921	0
1.2767	1.76047	1.6715	-15.7989	1.22921	0
1.2773	1.76047	1.6715	-12.7528	-0.291543	0
1.2780	1.76047	1.6715	-8.4791	-2.7342	0
1.2787	1.76047	1.6715	-17.0264	-3.6561	0
1.2793	1.76047	1.6715	3.43256	-2.12747	0
1.2800	1.76047	1.6715	51.6475	-1.21345	0
1.2807	1.76047	1.6715	55.9212	-0.906146	0
1.2813	1.76047	1.6715	8.91101	-0.598844	0
1.2820	1.76047	1.6715	-23.4369	-0.598844	0
1.2827	1.76047	1.6715	0.977484	-1.21345	0
1.2833	1.76047	1.6715	50.7382	-0.598844	0
1.2840	-2.82602	2.90964	44.6233	-1.51287	0
1.2847	-0.694923	-6.56217	-14.2758	-2.7342	0
1.2853	-0.0926564	-9.59563	-35.0303	-1.51287	0
1.2860	-0.694923	-2.87869	-17.3219	-0.598844	0
1.2867	-1.89946	-1.98103	-19.777	-3.3488	0
1.2873	-1.89946	-7.45983	-20.9818	-5.17685	0
1.2880	-1.29719	-6.56217	-13.0483	-3.6561	0
1.2887	-0.694923	-2.87869	-20.6863	-2.43477	0
1.2893	2.03844	-4.42637	-16.4126	-2.7342	0
1.2900	3.89157	-5.32403	-9.09287	-0.906146	0
1.2907	1.11188	-2.87869	-24.0506	2.14323	0
1.2913	1.11188	2.60011	2.50054	3.06514	0
1.2920	3.56727	9.62659	60.4903	0.622483	0
1.2927	0.833907	7.18125	50.1245	-1.51287	0
1.2933	-3.42829	-2.60011	1.9095	-2.12747	0
1.2940	-2.82602	-6.87171	-16.0944	0.00787953	0
1.2947	-1.62149	-4.73591	-21.5956	3.06514	0
1.2953	0.231641	0.464305	3.72808	3.67186	0
1.2960	1.76047	1.6715	29.9837	0.315181	0
1.2967	1.76047	1.6715	29.9837	-2.43477	0
1.2973	1.76047	1.6715	29.9837	-1.51287	0
1.2980	1.76047	1.6715	29.9837	-1.21345	0
1.2987	1.76047	1.6715	29.9837	-0.291543	0
1.2993	1.76047	1.6715	29.9837	1.22921	0
1.3000	1.76047	1.6715	29.9837	0.315181	0
1.3007	1.76047	1.6715	29.9837	0.00787953	0
1.3013	1.76047	1.6715	29.9837	1.22921	0
1.3020	1.76047	1.6715	29.9837	0.622483	0
1.3027	1.76047	1.6715	29.9837	0.315181	0
1.3033	1.76047	1.6715	29.9837	1.22921	0
1.3040	1.76047	1.6715	29.9837	-1.21345	0
1.3047	1.76047	1.6715	29.9837	-4.86955	0
1.3053	1.76047	1.6715	29.9837	-5.17685	0
1.3060	1.76047	1.6715	29.9837	-3.3488	0
1.3067	1.76047	1.6715	29.9837	-0.598844	0
1.3073	1.76047	1.6715	29.9837	2.14323	0
1.3080	-0.416954	7.18125	59.8766	0.622483	0
1.3087	-1.01922	-0.154768	16.8445	-1.21345	0
1.3093	-1.29719	-8.0789	-35.3258	-0.598844	0
1.3100	-2.82602	-7.15029	-28.6198	-2.43477	0
1.3107	-3.75258	-3.8073	-19.777	-4.26282	0
1.3113	-1.01922	-2.87869	-27.3923	-1.51287	0
1.3120	0.833907	-1.6715	-19.1632	1.53651	0
1.3127	-0.694923	-1.98103	-17.6402	0.315181	0
1.3133	-2.22375	-3.49776	-22.2093	-1.51287	0
1.3140	-1.89946	-2.87869	-12.139	-0.598844	0
1.3147	-1.01922	-3.8073	-15.1851	0.921905	0
1.3153	0.50961	-4.11684	-17.3219	0.315181	0
1.3160	2.64071	1.98103	22.6413	-2.43477	0
1.3167	3.24297	6.25264	57.126	-2.12747	0
1.3173	2.03844	-0.154768	31.8023	0.315181	0
1.3180	0.50961	-8.38844	-17.6402	-1.51287	0
1.3187	2.965	-5.63356	-27.0968	-3.0415	0
1.3193	5.0961	3.52872	17.7766	-0.291543	0
1.3200	2.03844	4.42637	51.3293	1.22921	0
1.3207	-1.62149	-4.73591	11.9799	0.315181	0
1.3213	-1.62149	-8.0789	-36.5533	0.622483	0
1.3220	-1.62149	-3.49776	-29.5291	0.622483	0
1.3227	-1.01922	-3.8073	-19.777	0.00787953	0
1.3233	1.11188	-5.9431	-28.6198	1.22921	0
1.3240	3.89157	-3.18823	-20.6863	0.315181	0
1.3247	4.16954	-1.6715	-14.5713	-1.82017	0
1.3253	2.03844	-1.98103	-18.845	0.622483	0
1.3260	-1.01922	-1.98103	-12.4345	4.58589	0
1.3267	-2.54805	-3.8073	-15.5033	2.14323	0
1.3273	-0.694923	-3.8073	-17.9357	0.00787953	0
1.3280	0.833907	3.52872	19.5951	2.14323	0
1.3287	0.833907	7.18125	53.4661	2.45053	0
1.3293	-0.416954	1.98103	31.1886	0.315181	0
1.3300	-1.29719	-4.73591	-14.2758	0.00787953	0
1.3307	-0.694923	-4.73591	-22.8231	-0.598844	0
1.3313	1.11188	3.8073	21.4364	-1.82017	0
1.3320	1.43617	5.04544	54.9891	-0.598844	0
1.3327	-1.62149	-5.9431	15.9353	0.00787953	0
[truncated: 44,692 more rows]
