# Supplementary material for: Identification of Haptic Based Guiding Using Hard Reins
Source: PLoS One. 2015 Jul 22;10(7):e0132020. doi: 10.1371/journal.pone.0132020 (PMC4511788; doi:10.1371/journal.pone.0132020)
Supplement: S3 File — (ZIP) [file pone.0132020.s003.zip › EMGData1/Subject7/T7/t7.txt]

0.0000	79.0124	-6.87947	38.8226	-26.5438	0
0.0007	79.0124	8.10249	38.8226	-26.2377	0
0.0013	79.0124	11.7715	38.8226	-22.2729	0
0.0020	79.0124	11.16	38.8226	-19.824	0
0.0027	79.0124	7.49098	38.8226	-18.5996	0
0.0033	79.0124	-2.59891	38.8226	-12.2005	0
0.0040	79.0124	-7.49098	38.8226	-7.62351	0
0.0047	79.0124	-3.82193	38.8226	-9.44557	0
0.0053	79.0124	0.764386	38.8226	-9.44557	0
0.0060	79.0124	5.04495	38.8226	-4.25634	0
0.0067	79.0124	9.93702	38.8226	-0.597636	0
0.0073	79.0124	16.6636	38.8226	1.22443	0
0.0080	79.0124	25.4795	38.8226	3.06106	0
0.0087	79.0124	24.868	38.8226	6.41366	0
0.0093	79.0124	11.7715	38.8226	10.0869	0
0.0100	79.0124	0.764386	38.8226	13.7456	0
0.0107	79.0124	0.458632	38.8226	15.2616	0
0.0113	79.0124	8.40825	38.8226	16.1799	0
0.0120	79.0124	11.7715	41.5551	14.9701	0
0.0127	79.0124	1.9874	2.80346	10.9907	0
0.0133	79.0124	-10.1918	-42.6552	8.5564	0
0.0140	79.0124	-12.0263	-37.1547	8.5564	0
0.0147	79.0124	-11.1091	-25.2666	9.16861	0
0.0153	79.0124	-13.5551	-33.4996	14.9701	0
0.0160	79.0124	-17.5299	-30.7671	26.5584	0
0.0167	79.0124	-23.3393	-27.7152	31.1354	0
0.0173	79.0124	-28.5371	-30.7671	31.1354	0
0.0180	79.0124	-34.9579	-25.2666	37.549	0
0.0187	79.0124	-44.0796	-30.7671	44.2542	0
0.0193	79.0124	-47.1371	-35.9482	44.8664	0
0.0200	79.0124	-42.5508	-0.532303	46.0909	0
0.0207	79.0124	-37.9645	29.0637	48.8313	0
0.0213	79.0124	-34.6522	-0.532303	44.2542	0
0.0220	79.0124	-35.5694	-44.7844	38.4674	0
0.0227	79.0124	-39.1875	-43.2585	38.4674	0
0.0233	79.0124	-33.1234	1.27753	41.5139	0
0.0240	79.0124	-27.3141	24.1665	46.7031	0
0.0247	79.0124	-37.0472	-19.4468	51.8923	0
0.0253	79.0124	-47.4429	-66.4669	52.5045	0
0.0260	79.0124	-44.3853	-60.3631	52.8106	0
0.0267	79.0124	-39.799	-49.3622	57.0816	0
0.0273	79.0124	-41.3278	-53.3367	59.2097	0
0.0280	79.0124	-44.9969	-42.6552	58.9036	0
0.0287	79.0124	-49.2774	-36.5514	61.6586	0
0.0293	79.0124	-50.8062	-37.4741	65.9295	0
0.0300	79.0124	-45.9141	-24.0246	68.976	0
0.0307	79.0124	-37.6588	-23.4213	71.4248	0
0.0313	79.0124	-34.9579	-27.0765	70.5065	0
0.0320	79.0124	-30.9831	8.6233	69.2821	0
0.0327	79.0124	-6.87947	37.8999	70.2004	0
0.0333	79.0124	22.1162	8.30392	67.46	0
0.0340	79.0124	23.645	-33.4996	65.0112	0
0.0347	79.0124	16.9184	-33.1802	69.8943	0
0.0353	79.0124	29.4543	5.57143	73.8591	0
0.0360	-35.1692	34.6522	27.2184	72.037	0
0.0367	-37.3771	19.0587	-10.6106	73.8591	0
0.0373	-37.3771	5.96221	-54.8627	76.9202	0
0.0380	-38.1657	-6.87947	-49.6816	73.8591	0
0.0387	-37.6925	-23.9508	-38.0774	71.7309	0
0.0393	-34.2229	-33.1234	-43.2585	73.553	0
0.0400	-30.911	-39.4933	-36.2321	73.553	0
0.0407	-28.7031	-47.7486	-31.051	71.7309	0
0.0413	-27.9146	-49.5832	-35.3449	72.3431	0
0.0420	-27.9146	-52.335	-29.8444	73.8591	0
0.0427	-24.1295	-58.7558	-34.4222	73.2469	0
0.0433	-18.7674	-53.8637	-36.2321	70.8126	0
0.0440	-18.452	-44.9969	2.80346	69.5882	0
0.0447	-22.0793	-49.5832	34.2448	69.5882	0
0.0453	-24.7604	-60.8961	4.96816	65.9295	0
0.0460	-25.0758	-69.712	-40.526	61.9647	0
0.0467	-21.7639	-71.5465	-39.2839	62.2708	0
0.0473	-17.5057	-61.8134	5.57143	61.6586	0
0.0480	-17.5057	-58.7558	31.1929	58.2914	0
0.0487	-17.5057	-73.6868	-6.35215	56.1632	0
0.0493	-17.5057	-83.471	-49.6816	55.2449	0
0.0500	-17.5057	-75.2156	-44.5005	52.8106	0
0.0507	-17.5057	-67.266	-34.4222	50.6679	0
0.0513	-17.5057	-65.4314	-40.8099	50.3618	0
0.0520	-17.5057	-62.4249	-34.1029	51.5862	0
0.0527	-17.5057	-59.6731	-28.3185	52.1984	0
0.0533	-17.5057	-58.4501	-30.4477	49.1374	0
0.0540	-17.5057	-55.0868	-22.818	46.0909	0
0.0547	-17.5057	-52.9465	-23.4213	47.6214	0
0.0553	-17.5057	-50.5004	-21.2921	48.8313	0
0.0560	-17.5057	-42.2451	15.6497	44.5603	0
0.0567	-17.5057	-32.8176	40.9518	39.9833	0
0.0573	-17.5057	-30.9831	11.6752	36.9368	0
0.0580	-17.5057	-37.353	-31.051	34.488	0
0.0587	-17.5057	-35.8752	-32.8963	32.3598	0
0.0593	-17.5057	-21.199	8.6233	29.911	0
0.0600	-17.5057	-18.1414	5.57143	27.7828	0
0.0607	-17.5057	-36.7924	5.57143	27.7828	0
0.0613	-17.5057	-48.9717	5.57143	27.4767	0
0.0620	-17.5057	-44.3853	5.57143	25.0278	0
0.0627	-17.5057	-43.1623	5.57143	22.5936	0
0.0633	-17.5057	-45.3026	5.57143	20.4508	0
0.0640	-17.5057	-43.1623	5.57143	18.6288	0
0.0647	-17.5057	-45.6084	5.57143	18.6288	0
0.0653	-17.5057	-48.9717	5.57143	16.7921	0
0.0660	-17.5057	-47.7486	5.57143	14.664	0
0.0667	-17.5057	-51.7235	5.57143	14.664	0
0.0673	-17.5057	-53.2522	5.57143	14.664	0
0.0680	-17.5057	-38.576	5.57143	13.4395	0
0.0687	-17.5057	-29.4543	5.57143	13.1334	0
0.0693	-17.5057	-40.1048	5.57143	11.6029	0
0.0700	-17.5057	-50.1947	5.57143	12.2151	0
0.0707	-17.5057	-44.0796	5.57143	16.7921	0
0.0713	-17.5057	-30.0659	5.57143	15.8738	0
0.0720	-17.5057	-25.4795	5.57143	10.0869	0
0.0727	-17.5057	-37.6588	5.57143	9.16861	0
0.0733	-17.5057	-51.1119	5.57143	9.47472	0
0.0740	-17.5057	-50.5004	5.57143	5.50991	0
0.0747	-17.5057	-44.9969	5.57143	2.44885	0
0.0753	-17.5057	-41.3278	5.57143	2.44885	0
0.0760	-17.5057	-39.1875	5.57143	2.75496	0
0.0767	-17.5057	-40.7163	5.57143	2.44885	0
0.0773	-17.5057	-40.4105	5.57143	1.22443	0
0.0780	-17.5057	-35.8752	5.57143	-0.29153	0
0.0787	-17.5057	-34.0407	5.57143	-0.597636	0
0.0793	-17.5057	-30.9831	5.57143	-1.51596	0
0.0800	-17.5057	-19.976	5.57143	-1.20985	0
0.0807	-17.5057	-14.1666	5.57143	-2.12817	0
0.0813	-17.5057	-20.8932	5.57143	-7.92961	0
0.0820	-17.5057	-26.3968	5.57143	-11.8944	0
0.0827	-17.5057	-20.8932	5.57143	-8.83335	0
0.0833	-17.5057	-7.18523	5.57143	-8.54183	0
0.0840	-17.5057	-0.152877	5.57143	-11.8944	0
0.0847	-17.5057	-11.4148	5.57143	-12.2005	0
0.0853	-17.5057	-26.7026	5.57143	-11.5883	0
0.0860	-17.5057	-29.1486	5.57143	-12.2005	0
0.0867	-17.5057	-24.868	5.57143	-12.2005	0
0.0873	-17.5057	-23.0335	5.57143	-15.247	0
0.0880	-17.5057	-25.1738	5.57143	-19.824	0
0.0887	-17.5057	-29.4543	5.57143	-21.6607	0
0.0893	-17.5057	-30.3716	5.57143	-25.3194	0
0.0900	-17.5057	-27.6198	5.57143	-31.733	0
0.0907	-17.5057	-23.0335	5.57143	-30.2025	0
0.0913	-17.5057	-11.7206	5.57143	-21.9668	0
0.0920	-17.5057	5.3507	5.57143	-18.9057	0
0.0927	-17.5057	12.6888	5.57143	-22.579	0
0.0933	-17.5057	4.43344	5.57143	-26.2377	0
0.0940	-17.5057	-8.40825	5.57143	-24.4011	0
0.0947	-17.5057	-7.49098	5.57143	-21.9668	0
0.0953	-17.5057	11.7715	5.57143	-21.3546	0
0.0960	15.4555	24.2565	5.57143	-20.7424	0
0.0967	22.5524	12.0773	5.57143	-20.7424	0
0.0973	28.5454	2.29316	5.57143	-21.3546	0
0.0980	25.8643	11.7715	5.57143	-22.579	0
0.0987	25.5489	15.4406	5.57143	-27.156	0
0.0993	27.4414	9.01976	5.57143	-30.2025	0
0.1000	23.9718	10.8543	5.57143	-26.2377	0
0.1007	21.2908	18.7529	5.57143	-21.9668	0
0.1013	21.2908	26.7026	5.57143	-22.2729	0
0.1020	19.3983	38.0155	5.57143	-22.8851	0
0.1027	19.3983	45.6084	5.57143	-23.4827	0
0.1033	20.0291	51.7235	5.57143	-25.3194	0
0.1040	13.0899	66.0939	5.57143	-24.0949	0
0.1047	5.0467	76.1329	5.57143	-22.579	0
0.1053	6.62379	69.4572	5.57143	-23.1766	0
0.1060	10.5665	61.2018	5.57143	-22.579	0
0.1067	7.88547	65.7882	5.57143	-20.7424	0
0.1073	0.157709	81.6364	5.57143	-21.6607	0
0.1080	-6.46608	90.5033	5.57143	-21.9668	0
0.1087	-7.09692	78.2731	5.57143	-19.824	0
0.1093	-3.15419	61.2018	5.57143	-17.6959	0
0.1100	-1.89251	59.3673	5.57143	-17.0837	0
0.1107	-3.46961	59.3673	5.57143	-17.0837	0
0.1113	-2.52335	54.781	5.57143	-16.1653	0
0.1120	1.10397	56.9213	5.57143	-14.3287	0
0.1127	5.36212	60.8961	5.57143	-13.425	0
0.1133	7.57005	55.0868	5.57143	-13.425	0
0.1140	10.2511	43.7738	5.57143	-11.5883	0
0.1147	18.2943	34.3464	5.57143	-7.01129	0
0.1153	21.9216	35.8752	5.57143	-7.92961	0
0.1160	14.8247	53.2522	5.57143	-13.1188	0
0.1167	10.2511	64.8709	5.57143	-15.247	0
0.1173	17.0326	51.4177	5.57143	-14.9409	0
0.1180	24.2872	31.5946	5.57143	-15.8592	0
0.1187	23.9718	36.1809	5.57143	-14.0226	0
0.1193	17.6635	66.7054	5.57143	-10.3639	0
0.1200	17.6635	89.586	5.57143	-11.5883	0
0.1207	17.6635	92.3378	5.57143	-15.247	0
0.1213	17.6635	102.377	5.57143	-15.247	0
0.1220	17.6635	117.053	5.57143	-14.3287	0
0.1227	17.6635	106.352	5.57143	-14.3287	0
0.1233	17.6635	89.586	5.57143	-13.425	0
0.1240	17.6635	92.9493	5.57143	-11.5883	0
0.1247	17.6635	96.0069	5.57143	-8.83335	0
0.1253	17.6635	92.6436	5.57143	-7.3174	0
0.1260	17.6635	93.2551	5.57143	-9.75167	0
0.1267	17.6635	88.0573	5.57143	-11.8944	0
0.1273	17.6635	85.6112	5.57143	-11.8944	0
0.1280	17.6635	99.9307	5.57143	-12.5066	0
0.1287	17.6635	104.211	5.57143	-11.5883	0
0.1293	17.6635	84.0825	5.57143	-9.13946	0
0.1300	17.6635	65.4824	5.57143	-11.8944	0
0.1307	17.6635	71.2408	5.57143	-13.7165	0
0.1313	17.6635	103.6	5.57143	-9.13946	0
0.1320	17.6635	129.844	5.57143	-6.09297	0
0.1327	17.6635	119.805	5.57143	-7.62351	0
0.1333	17.6635	106.963	5.57143	-7.3174	0
0.1340	17.6635	120.111	5.57143	-6.09297	0
0.1347	17.6635	125.257	5.57143	-7.01129	0
0.1353	17.6635	113.078	5.57143	-7.3174	0
0.1360	17.6635	107.575	5.57143	-5.78687	0
0.1367	17.6635	106.046	5.57143	-4.25634	0
0.1373	17.6635	105.129	5.57143	-4.86855	0
0.1380	17.6635	106.046	5.57143	-5.78687	0
0.1387	17.6635	96.0069	5.57143	-4.25634	0
0.1393	17.6635	86.2227	5.57143	-3.96481	0
0.1400	17.6635	94.1724	5.57143	-4.86855	0
0.1407	17.6635	92.6436	5.57143	-3.96481	0
0.1413	17.6635	67.0112	5.57143	-2.74038	0
0.1420	17.6635	42.9075	5.57143	-4.56244	0
0.1427	17.6635	42.6018	5.57143	-6.09297	0
0.1433	17.6635	58.4501	5.57143	-5.48076	0
0.1440	79.4855	57.227	59.5824	-4.86855	0
0.1447	99.6723	24.868	30.5897	-5.48076	0
0.1453	125.694	0.458632	-20.3694	-3.35259	0
0.1460	137.523	1.68165	-19.7662	1.22443	0
0.1467	147.931	-0.152877	-10.9299	-2.43427	0
0.1473	162.283	-8.40825	-20.6888	-12.5066	0
0.1480	167.803	-14.4724	-22.2148	-14.0226	0
0.1487	172.692	-32.5119	-18.5596	-9.13946	0
0.1493	182.943	-52.9465	-17.0337	-8.23572	0
0.1500	190.04	-64.8199	-16.111	-6.09297	0
0.1507	197.61	-83.7767	-19.4468	-2.12817	0
0.1513	208.965	-97.7905	-19.1629	-7.62351	0
0.1520	210.857	-91.0639	-18.8435	-15.247	0
0.1527	208.965	-93.5099	-20.6888	-14.3287	0
0.1533	220.793	-117.919	-8.16197	-14.0226	0
0.1540	240.665	-138.405	-2.37762	-15.247	0
0.1547	249.812	-137.182	-7.23932	-10.3639	0
0.1553	244.607	-114.607	23.2794	-8.23572	0
0.1560	239.087	-99.9307	50.1074	-14.0226	0
0.1567	247.446	-116.441	5.85533	-17.0837	0
0.1573	262.113	-128.315	-39	-17.3898	0
0.1580	267.317	-118.225	-24.9473	-21.3546	0
0.1587	266.687	-118.531	-15.7916	-25.0133	0
0.1593	266.687	-128.009	-28.3185	-25.3194	0
0.1600	264.479	-124.646	-26.1893	-24.7072	0
0.1607	260.22	-124.646	-28.3185	-25.3194	0
0.1613	257.855	-128.621	-33.1802	-27.156	0
0.1620	254.701	-123.117	-24.344	-30.8147	0
0.1627	250.443	-126.786	-31.3704	-34.4734	0
0.1633	245.554	-133.513	-36.8708	-37.2284	0
0.1640	232.779	-117.359	-1.13558	-38.1321	0
0.1647	212.592	-106.963	24.1665	-39.9687	0
0.1653	195.56	-136.876	-6.95542	-44.2397	0
0.1660	183.574	-178.051	-48.4395	-45.4641	0
0.1667	170.484	-183.249	-49.0783	-42.7091	0
0.1673	153.136	-150.584	-13.3431	-42.7091	0
0.1680	153.136	-127.703	1.27753	-43.6274	0
0.1687	153.136	-144.775	-42.6552	-43.9336	0
0.1693	153.136	-165.26	-85.9846	-46.98	0
0.1700	153.136	-161.285	-79.8809	-48.2045	0
0.1707	153.136	-162.203	-71.0447	-45.4641	0
0.1713	153.136	-173.465	-76.5451	-49.1228	0
0.1720	153.136	-172.242	-71.9673	-56.7463	0
0.1727	153.136	-165.872	-74.3804	-57.0524	0
0.1733	153.136	-164.343	-81.1229	-51.5716	0
0.1740	153.136	-165.566	-72.2512	-50.9594	0
0.1747	153.136	-174.993	-76.2257	-55.2303	0
0.1753	153.136	-169.541	-78.9582	-56.7463	0
0.1760	153.136	-133.207	-39	-55.5364	0
0.1767	153.136	-116.441	-7.87808	-56.4548	0
0.1773	153.136	-154.865	-40.2066	-59.8074	0
0.1780	153.136	-205.518	-85.9846	-61.6294	0
0.1787	153.136	-219.888	-83.8554	-61.0318	0
0.1793	153.136	-198.791	-38.6807	-62.8538	0
0.1800	-91.9446	-185.695	-12.7398	-65.3027	0
0.1807	-100.461	-209.798	-48.7589	-62.8538	0
0.1813	-111.185	-235.737	-90.5624	-58.889	0
0.1820	-119.701	-228.399	-84.7781	-55.8425	0
0.1827	-126.168	-218.36	-71.0447	-50.9594	0
0.1833	-133.422	-220.194	-70.7253	-45.4641	0
0.1840	-141.465	-210.104	-60.3631	-43.9336	0
0.1847	-147.143	-194.256	-52.1302	-42.1115	0
0.1853	-150.77	-183.249	-49.0783	-39.6626	0
0.1860	-157.867	-167.095	-36.2321	-43.0152	0
0.1867	-166.383	-153.947	-32.5769	-44.5458	0
0.1873	-170.011	-137.488	-24.344	-36.6162	0
0.1880	-172.534	-91.3696	22.3567	-31.1208	0
0.1887	-178.685	-49.8889	59.5824	-33.5551	0
0.1893	-184.362	-64.2084	39.4259	-31.733	0
0.1900	-189.251	-98.402	4.64878	-25.6255	0
0.1907	-195.402	-86.2227	12.8817	-24.7072	0
0.1913	-199.66	-32.5119	62.6343	-28.3659	0
0.1920	-202.972	-2.29316	91.0238	-29.8964	0
0.1927	-208.176	-21.199	54.4013	-27.156	0
0.1933	-211.331	-42.2451	14.727	-22.579	0
0.1940	-211.331	-31.5946	26.3312	-18.5996	0
0.1947	-214.642	-19.3644	43.7198	-15.247	0
0.1953	-219.216	-22.1162	46.1329	-13.425	0
0.1960	-221.109	-25.7853	60.789	-12.5066	0
0.1967	-222.528	-31.9004	70.5478	-7.92961	0
0.1973	-224.105	-33.7349	70.8672	-3.96481	0
0.1980	-223.79	-28.5371	80.9455	-5.78687	0
0.1987	-224.736	-30.3716	79.4196	-3.04649	0
0.1993	-223.159	-21.8105	80.0228	7.63808	0
0.2000	-217.008	18.7529	122.146	12.2151	0
0.2007	-215.589	41.9903	157.242	11.2968	0
0.2013	-219.216	14.5233	134.956	13.4395	0
0.2020	-216.693	-19.3644	97.4114	14.9701	0
0.2027	-212.119	-14.4724	96.4887	14.9701	0
0.2033	-212.75	19.3644	135.56	17.7104	0
0.2040	-212.75	33.7349	160.578	17.7104	0
0.2047	-212.75	1.37589	124.594	15.8738	0
0.2053	-212.75	-36.7924	80.0228	17.7104	0
0.2060	-212.75	-50.8062	86.446	20.4508	0
0.2067	-212.75	-70.0178	99.2567	20.7569	0
0.2073	-212.75	-99.9307	93.7562	22.8997	0
0.2080	-212.75	-122.2	98.334	25.3339	0
0.2087	-212.75	-146.303	101.067	25.9462	0
0.2093	-212.75	-162.203	97.1275	28.395	0
0.2100	-212.75	-159.145	101.067	32.3598	0
0.2107	-212.75	-162.203	94.6789	32.3598	0
0.2113	-212.75	-159.451	95.6016	30.8293	0
0.2120	-212.75	-120.977	139.215	33.2781	0
0.2127	-212.75	-87.4458	173.424	38.1613	0
0.2133	-212.75	-102.988	146.845	43.3505	0
0.2140	-212.75	-134.736	102.912	47.3153	0
0.2147	-212.75	-125.563	104.438	48.8313	0
0.2153	-212.75	-74.2983	154.794	50.974	0
0.2160	-150.77	-46.2199	184.39	53.4083	0
0.2167	-149.982	-69.1005	142.906	52.8106	0
0.2173	-142.885	-77.3559	95.2822	50.6679	0
0.2180	-138.942	-37.6588	99.86	48.8313	0
0.2187	-136.734	-3.51618	108.412	47.0092	0
0.2193	-131.372	-2.90467	103.835	47.0092	0
0.2200	-127.902	-16.9184	115.723	48.5397	0
0.2207	-126.168	-34.0407	123.068	49.7496	0
0.2213	-120.017	-46.8314	120.3	51.5862	0
0.2220	-116.074	-48.0544	127.327	54.3266	0
0.2227	-116.705	-32.2061	121.826	57.0816	0
0.2233	-113.866	-6.57372	120.017	63.4806	0
0.2240	-110.554	-0.152877	163.346	68.3638	0
0.2247	-110.554	-8.40825	197.839	64.0928	0
0.2253	-108.189	0.152877	167.001	57.6938	0
0.2260	-104.088	10.2428	121.826	57.9999	0
0.2267	-103.3	16.3579	121.542	59.5158	0
0.2273	-102.984	51.1119	161.501	59.8219	0
0.2280	-100.461	77.6616	183.786	60.7402	0
0.2287	-100.145	46.8314	144.112	61.0464	0
0.2293	-101.407	17.5299	95.8855	62.2708	0
0.2300	-100.145	27.9256	98.334	65.3173	0
0.2307	-96.8336	33.1234	110.222	64.3989	0
0.2313	-94.9411	23.9508	101.067	57.9999	0
0.2320	-94.4679	26.091	101.067	54.0205	0
0.2327	-90.3675	34.0407	102.912	53.7144	0
0.2333	-86.1093	39.85	95.2822	54.3266	0
0.2340	-85.0054	42.9075	93.7562	54.3266	0
0.2347	-84.6899	46.5256	86.446	53.7144	0
0.2353	-81.2203	57.5328	83.678	53.4083	0
0.2360	-78.5393	63.0364	118.491	52.8106	0
0.2367	-78.5393	59.9788	147.767	54.0205	0
0.2373	-77.593	64.8709	118.171	57.3877	0
0.2380	-73.6503	67.3169	69.0219	55.2449	0
0.2387	-69.3921	75.5213	62.031	44.5603	0
0.2393	-66.2379	123.474	98.334	35.4063	0
0.2400	-63.2415	166.483	113.274	36.0185	0
0.2407	-60.245	148.8	65.3668	37.8552	0
0.2413	-57.7216	121.028	14.727	34.488	0
0.2420	-55.6714	126.48	14.1238	32.972	0
0.2427	-52.5172	133.207	16.5369	35.4063	0
0.2433	-47.4705	138.711	1.91629	34.1965	0
0.2440	-43.0547	156.699	0.0709737	27.7828	0
0.2447	-41.0044	169.541	-3.30028	24.1241	0
0.2453	-38.1657	182.026	-11.5332	24.4302	0
0.2460	-33.5921	203.123	-6.63604	21.3691	0
0.2467	-30.2802	215.302	-12.1365	16.7921	0
0.2473	-27.2837	215.914	-15.5078	18.9349	0
0.2480	-23.6564	211.327	23.2794	24.4302	0
0.2487	-23.9718	206.435	52.556	22.8997	0
0.2493	-24.445	207.352	17.7789	17.4043	0
0.2500	-20.8176	202.206	-29.8444	17.4043	0
0.2507	-18.1366	199.76	-26.4732	21.3691	0
0.2513	-17.5057	232.373	19.3048	22.5936	0
0.2520	-15.9286	256.222	41.8745	19.241	0
0.2527	-15.6132	217.137	2.20018	14.664	0
0.2533	-17.1903	168.624	-43.2585	14.0517	0
0.2540	-16.2441	161.897	-39.6033	19.241	0
0.2547	-15.2978	168.318	-28.3185	24.1241	0
0.2553	-16.2441	170.764	-30.7671	23.2058	0
0.2560	-16.2441	171.07	-24.0246	17.7104	0
0.2567	-17.8212	160.674	-24.9473	10.6846	0
0.2573	-20.1868	148.189	-30.7671	7.94419	0
0.2580	-19.8714	139.016	-20.6888	8.86251	0
0.2587	-19.0828	128.315	-24.0246	8.2503	0
0.2593	-19.2405	125.257	-33.819	5.80144	0
0.2600	-19.8714	122.862	-2.66151	4.8977	0
0.2607	-21.7639	119.805	27.2184	3.36717	0
0.2613	-25.0758	128.926	-1.45496	0.626789	0
0.2620	-23.9718	128.926	-47.233	1.53053	0
0.2627	-20.8176	126.48	-47.233	4.8977	0
0.2633	-20.8176	166.483	-3.30028	5.20381	0
0.2640	-23.6564	192.116	20.2275	3.36717	0
0.2647	-24.445	139.322	-19.7662	1.83664	0
0.2653	-24.445	87.4458	-63.6989	-0.903743	0
0.2660	-25.3912	93.2551	-56.708	-3.96481	0
0.2667	-26.6529	99.625	-44.5005	-5.78687	0
0.2673	-27.5991	91.1148	-50.6042	-6.09297	0
0.2680	-29.0185	90.5033	-49.6816	-5.48076	0
0.2687	-29.9648	87.4458	-49.3622	-6.39908	0
0.2693	-28.23	84.3882	-50.2849	-9.44557	0
0.2700	-27.2837	84.9997	-43.8617	-10.3639	0
0.2707	-29.0185	81.6364	-52.7334	-8.83335	0
0.2713	-29.9648	84.9997	-54.8627	-10.67	0
0.2720	-30.5956	87.14	-17.0337	-14.3287	0
0.2727	-30.5956	78.8846	10.1492	-15.247	0
0.2733	-29.6494	77.6616	-18.2402	-16.1653	0
0.2740	-30.911	73.9926	-57.9145	-18.9057	0
0.2747	-33.9075	69.1515	-57.3113	-18.9057	0
0.2753	-32.1727	102.377	-16.111	-17.6959	0
0.2760	-29.6494	130.761	6.49409	-18.9057	0
0.2767	-31.2265	94.4781	-31.6543	-17.3898	0
0.2773	-32.1727	57.227	-73.4933	-13.7165	0
0.2780	-31.2265	66.7054	-68.2767	-16.7775	0
0.2787	-32.1727	77.6616	-62.4923	-22.8851	0
0.2793	-31.8573	81.9422	-71.3286	-26.5438	0
0.2800	-28.23	91.7263	-69.1993	-31.1208	0
0.2807	-26.6529	91.4206	-69.1993	-35.6978	0
0.2813	-27.2837	90.1976	-68.2767	-35.3917	0
0.2820	-24.445	96.0069	-54.8627	-35.6978	0
0.2827	-21.1331	96.0069	-62.8117	-37.2284	0
0.2833	-20.8176	97.7905	-69.5187	-33.5551	0
0.2840	-19.556	100.542	-27.9991	-30.2025	0
0.2847	-16.5595	98.7077	4.0455	-32.0391	0
0.2853	-14.9824	106.046	-27.9991	-32.3452	0
0.2860	-12.9322	110.632	-72.5706	-32.9429	0
0.2867	-8.67402	116.136	-71.6479	-36.0039	0
0.2873	-5.0467	166.789	-28.6024	-35.0856	0
0.2880	-5.0467	220.5	-2.98089	-33.249	0
0.2887	-5.0467	210.41	-40.8099	-34.7795	0
0.2893	-5.0467	190.893	-85.7007	-34.7795	0
0.2900	-5.0467	210.104	-81.4068	-33.249	0
0.2907	-5.0467	229.061	-72.2512	-34.4734	0
0.2913	-5.0467	240.323	-78.3549	-36.6162	0
0.2920	-5.0467	253.165	-74.0965	-36.0039	0
0.2927	-5.0467	249.496	-76.5451	-34.1673	0
0.2933	-5.0467	235.431	-82.9328	-35.6978	0
0.2940	-5.0467	221.417	-71.9673	-39.0504	0
0.2947	-5.0467	209.493	-71.9673	-36.31	0
0.2953	-5.0467	211.021	-70.122	-29.8964	0
0.2960	-5.0467	210.41	-28.3185	-29.5903	0
0.2967	-5.0467	202.206	1.27753	-29.5903	0
0.2973	-5.0467	211.021	-29.8444	-23.4827	0
0.2980	-5.0467	207.047	-73.7771	-22.8851	0
0.2987	-5.0467	190.587	-75.9064	-29.2842	0
0.2993	-5.0467	222.029	-33.819	-30.5086	0
0.3000	37.6925	248.273	-6.95542	-24.0949	0
0.3007	38.6388	195.173	-46.3103	-17.3898	0
0.3013	39.5851	147.272	-90.5624	-17.0837	0
0.3020	42.2661	159.757	-80.4842	-23.4827	0
0.3027	45.4203	168.318	-68.9155	-25.0133	0
0.3033	49.0476	166.789	-78.3549	-14.9409	0
0.3040	51.4133	177.185	-71.0447	-9.75167	0
0.3047	52.9904	176.879	-64.6215	-13.7165	0
0.3053	56.6177	175.35	-70.122	-8.23572	0
0.3060	57.8793	182.026	-65.2248	2.44885	0
0.3067	53.6212	187.529	-69.5187	1.22443	0
0.3073	54.8829	201.9	-74.6998	-4.86855	0
0.3080	61.1912	216.219	-37.1547	-0.597636	0
0.3087	62.7683	224.169	-3.30028	6.71976	0
0.3093	64.3454	246.744	-31.051	9.47472	0
0.3100	68.2882	260.758	-74.0965	10.0869	0
0.3107	67.3419	268.096	-70.7253	9.47472	0
0.3113	66.0802	327.31	-25.8699	6.71976	0
0.3120	-5.0467	372.154	-0.532303	7.02587	0
0.3127	-5.0467	315.386	-40.2066	14.0517	0
0.3133	-5.0467	257.751	-86.9073	22.5936	0
0.3140	-5.0467	279.103	-78.3549	24.1241	0
0.3147	-5.0467	302.901	-60.647	19.5471	0
0.3153	-5.0467	308.404	-65.5442	19.241	0
0.3160	-5.0467	332.202	-63.6989	24.7217	0
0.3167	-5.0467	352.025	-61.5697	25.0278	0
0.3173	-5.0467	375.212	-60.9664	20.4508	0
0.3180	-5.0467	433.815	-51.2075	22.8997	0
0.3187	-5.0467	511.018	-58.5178	29.6049	0
0.3193	-5.0467	611.407	-62.173	28.7011	0
0.3200	-5.0467	742.627	-19.7662	25.6401	0
0.3207	-5.0467	844.29	8.9072	27.1706	0
0.3213	-5.0467	864.419	-22.2148	29.3133	0
0.3220	-5.0467	845.513	-58.8372	31.1354	0
0.3227	-5.0467	894.332	-57.5951	34.1965	0
0.3233	-5.0467	1036.25	-21.8954	34.1965	0
0.3240	68.919	1131.44	8.6233	32.3598	0
0.3247	67.9727	1111.93	-19.4468	31.7476	0
0.3253	64.9763	1103.06	-69.1993	29.0072	0
0.3260	62.1375	1175.07	-71.0447	29.6049	0
0.3267	61.5067	1309.34	-55.4659	38.1613	0
0.3273	61.5067	1518.43	-59.4405	44.2542	0
0.3280	59.7719	1669.78	-57.5951	40.2894	0
0.3287	56.6177	1576.06	-48.1556	36.6307	0
0.3293	55.1983	1323.41	-44.7844	38.7735	0
0.3300	54.8829	1089.05	-41.7325	41.2077	0
0.3307	52.3595	880.573	-37.4741	39.3711	0
0.3313	52.0441	670.01	-32.293	34.1965	0
0.3320	52.9904	465.868	-31.6543	32.0537	0
0.3327	49.9939	284.301	-35.3449	30.8293	0
0.3333	46.0511	135.042	-28.9218	27.7828	0
0.3340	46.0511	-31.2889	-25.2666	26.2523	0
0.3347	46.5243	-199.097	-25.2666	29.6049	0
0.3353	43.8432	-260.146	11.6752	33.2781	0
0.3360	41.4776	-313.551	44.0037	32.972	0
0.3367	39.9005	-517.438	2.80346	30.5232	0
0.3373	38.9542	-732.282	-44.1811	29.0072	0
0.3380	37.3771	-827.168	-35.6288	29.3133	0
0.3387	34.0652	-911.097	-30.4477	27.1706	0
0.3393	33.119	-1013.32	-39	22.2875	0
0.3400	34.0652	-1080.18	-28.6024	19.5471	0
0.3407	34.3806	-1154.32	-27.9991	19.5471	0
0.3413	33.119	-1229.39	-32.5769	18.3227	0
0.3420	31.3842	-1273.31	-20.6888	16.1799	0
0.3427	29.4917	-1338.34	-22.4987	16.1799	0
0.3433	29.1762	-1386.85	-23.1374	18.6288	0
0.3440	29.4917	-1345.98	19.9081	19.5471	0
0.3447	27.7569	-1313.93	51.9527	16.7921	0
0.3453	25.8643	-1390.83	22.96	13.1334	0
0.3460	27.126	-1505.89	-20.9727	12.5212	0
0.3467	28.8608	-1538.25	-21.6115	13.1334	0
0.3473	28.23	-1461.3	22.96	11.909	0
0.3480	24.9181	-1405.81	51.3495	8.86251	0
0.3487	21.2908	-1484.85	16.8563	6.71976	0
0.3493	20.3445	-1579.12	-23.7407	7.63808	0
0.3500	20.3445	-1570.25	-16.111	6.71976	0
0.3507	15.4555	-1544.62	-4.82621	1.22443	0
0.3513	8.51631	-1544.93	-12.4559	2.44885	0
0.3520	5.36212	-1520.52	-11.5332	11.909	0
0.3527	5.0467	-1500.69	-13.3431	12.2151	0
0.3533	2.68106	-1488.77	-15.1884	-2.12817	0
0.3540	-1.57709	-1450.65	-2.66151	-13.425	0
0.3547	-5.0467	-1430.22	-5.42949	-13.7165	0
0.3553	-5.51983	-1401.22	-10.9299	-14.9409	0
0.3560	-4.41586	-1290.44	26.3312	-19.2118	0
0.3567	-6.15067	-1193.97	58.6598	-20.1301	0
0.3573	-11.0397	-1219.35	28.7443	-20.4362	0
0.3580	-11.6705	-1281.57	-17.0337	-21.6607	0
0.3587	-8.98944	-1253.8	-13.3431	-20.7424	0
0.3593	-10.7242	-1127.47	31.7962	-21.6607	0
0.3600	-14.5093	-1030.44	50.7107	-24.4011	0
0.3607	-14.667	-1060	8.9072	-23.7888	0
0.3613	-11.6705	-1106.42	-31.6543	-24.0949	0
0.3620	-10.0934	-1063.36	-24.344	-30.2025	0
0.3627	-12.6168	-1009.04	-15.5078	-32.3452	0
0.3633	-14.5093	-976.732	-23.1374	-28.3659	0
0.3640	-11.3551	-922.104	-17.3176	-26.8499	0
0.3647	-8.04318	-880.267	-11.5332	-25.6255	0
0.3653	-8.04318	-849.131	-13.3431	-22.579	0
0.3660	-8.04318	-793.28	-7.87808	-21.6607	0
0.3667	-9.93569	-761.889	-12.1365	-21.3546	0
0.3673	-14.5093	-728.001	-13.3431	-21.3546	0
0.3680	-18.452	-610.795	23.2794	-24.4011	0
0.3687	-22.7102	-502.762	54.082	-28.0597	0
0.3693	-29.0185	-511.935	27.5378	-32.0391	0
0.3700	-31.8573	-559.531	-17.9209	-37.826	0
0.3707	-31.5419	-524.726	-17.3176	-38.1321	0
0.3713	-33.4344	-394.423	29.3831	-30.5086	0
0.3720	-33.4344	-293.422	51.6334	-25.3194	0
0.3727	-33.4344	-327.004	10.4331	-24.4011	0
0.3733	-33.4344	-383.773	-29.5251	-22.579	0
0.3740	-33.4344	-344.381	-22.2148	-20.4362	0
0.3747	-33.4344	-291.894	-14.2657	-20.1301	0
0.3753	-33.4344	-270.847	-17.9209	-21.0485	0
0.3760	-33.4344	-228.399	-9.08463	-24.0949	0
0.3767	-33.4344	-191.198	-8.48136	-26.2377	0
0.3773	-33.4344	-166.789	-13.9818	-22.2729	0
0.3780	-33.4344	-122.811	-7.23932	-18.002	0
0.3787	-33.4344	-99.625	-13.3431	-18.9057	0
0.3793	-33.4344	-70.3235	-16.3949	-21.6607	0
0.3800	-33.4344	38.9327	24.1665	-23.4827	0
0.3807	-33.4344	132.29	55.2885	-27.7682	0
0.3813	-33.4344	103.294	25.6925	-32.3452	0
0.3820	-33.4344	34.6522	-16.3949	-31.1208	0
0.3827	-33.4344	51.1119	-12.4559	-28.3659	0
0.3833	-33.4344	162.508	31.7962	-28.672	0
0.3840	-11.3551	245.521	55.9273	-29.5903	0
0.3847	-8.3586	197.925	19.5887	-28.9781	0
0.3853	-6.7815	127.703	-24.344	-26.8499	0
0.3860	-7.72776	150.635	-26.1893	-25.3194	0
0.3867	-5.51983	184.778	-23.1374	-26.8499	0
0.3873	-0.630838	189.058	-26.1893	-28.672	0
0.3880	2.99648	218.36	-14.869	-26.5438	0
0.3887	5.67754	240.934	-12.4559	-24.7072	0
0.3893	9.93569	249.496	-17.0337	-23.7888	0
0.3900	15.7709	280.937	-9.40401	-22.2729	0
0.3907	22.237	286.696	-17.0337	-22.579	0
0.3913	28.5454	290.976	-23.4213	-20.7424	0
0.3920	32.8036	385.607	19.3048	-11.5883	0
0.3927	35.0115	470.454	55.6079	-6.09297	0
0.3933	35.0115	421.89	26.3312	-12.8127	0
0.3940	37.6925	333.425	-17.0337	-17.3898	0
0.3947	44.1586	340.407	-14.2657	-14.3287	0
0.3953	50.9401	443.904	26.0119	-14.3287	0
0.3960	52.6749	513.158	46.1329	-16.4714	0
0.3967	52.3595	446.35	7.70064	-14.6348	0
0.3973	55.1983	359.669	-35.3449	-11.8944	0
0.3980	58.8256	376.435	-29.8444	-12.2005	0
0.3987	62.4529	400.844	-19.4468	-13.7165	0
0.3993	64.3454	386.219	-27.9991	-12.5066	0
0.4000	61.8221	407.265	-23.4213	-7.92961	0
0.4007	61.1912	427.088	-19.1629	-5.17466	0
0.4013	65.2917	416.438	-23.1374	-5.78687	0
0.4020	68.2882	431.063	-17.9209	-4.86855	0
0.4027	69.8653	437.178	-22.4987	-2.43427	0
0.4033	73.808	439.012	-24.6634	-3.96481	0
0.4040	77.1199	519.884	15.3303	-6.09297	0
0.4047	77.7507	591.584	48.9009	-2.43427	0
0.4053	79.0124	529.923	21.4341	3.06106	0
0.4060	80.1164	429.228	-24.0246	4.8977	0
0.4067	81.378	435.649	-24.344	1.53053	0
0.4073	81.6935	538.79	18.9855	-5.48076	0
0.4080	81.6935	592.195	43.4004	-6.70519	0
0.4087	81.6935	507.348	4.96816	-1.20985	0
0.4093	81.6935	417.355	-37.1547	0.918319	0
0.4100	81.6935	431.674	-29.8444	0.320683	0
0.4107	81.6935	447.828	-20.6888	3.97938	0
0.4113	81.6935	425.253	-30.1283	6.71976	0
0.4120	81.6935	430.451	-25.2666	6.41366	0
0.4127	81.6935	435.343	-19.7662	7.63808	0
0.4133	81.6935	426.171	-23.4213	9.16861	0
0.4140	81.6935	434.426	-15.5078	9.78083	0
0.4147	81.6935	418.578	-14.869	12.5212	0
0.4153	81.6935	416.438	-14.869	13.1334	0
0.4160	81.6935	501.539	21.1147	14.0517	0
0.4167	81.6935	559.225	52.2366	19.8532	0
0.4173	81.6935	482.633	27.8572	23.5119	0
0.4180	81.6935	377.352	-14.2657	23.2058	0
0.4187	81.6935	373.377	-14.2657	24.1241	0
0.4193	81.6935	461.587	27.2184	23.2058	0
0.4200	80.7472	509.183	46.4523	20.4508	0
0.4207	77.7507	431.063	2.20018	22.5936	0
0.4213	73.4926	338.929	-43.5778	25.0278	0
0.4220	69.8653	334.954	-35.9482	21.063	0
0.4227	67.0265	345.91	-21.6115	18.6288	0
0.4233	64.6609	329.756	-23.4213	21.3691	0
0.4240	60.0873	324.864	-17.0337	21.6752	0
0.4247	56.3023	324.864	-16.7143	18.3227	0
0.4253	53.6212	320.278	-22.2148	17.4043	0
0.4260	49.6785	315.997	-13.0592	21.6752	0
0.4267	46.5243	308.71	-14.2657	25.0278	0
0.4273	45.7357	305.652	-16.111	25.0278	0
0.4280	42.897	296.48	23.2794	26.2523	0
0.4287	38.3234	283.995	57.4532	27.7828	0
0.4293	34.0652	292.199	31.5123	25.0278	0
0.4300	30.1225	280.02	-12.7398	25.9462	0
0.4307	26.1798	264.732	-11.5332	29.911	0
0.4313	23.0256	340.101	32.1156	28.7011	0
0.4320	18.452	403.596	54.4013	26.8645	0
0.4327	12.7745	317.526	16.5369	28.395	0
0.4333	8.98944	216.219	-22.4987	26.8645	0
0.4340	6.93921	212.55	-16.3949	23.2058	0
0.4347	4.25815	214.691	-10.6106	21.063	0
0.4353	2.68106	197.619	-15.7916	17.7104	0
0.4360	0.157709	197.314	-7.87808	18.0165	0
0.4367	-5.51983	187.835	-5.71338	21.6752	0
0.4373	-10.0934	176.879	-8.48136	18.6288	0
0.4380	-10.7242	174.739	-1.45496	13.4395	0
0.4387	-11.9859	163.426	-10.0073	15.2616	0
0.4393	-16.2441	157.311	-12.7398	16.1799	0
0.4400	-18.1366	147.883	31.5123	13.7456	0
0.4407	-18.1366	130.761	62.9182	11.2968	0
0.4413	-19.8714	136.265	31.5123	7.02587	0
0.4420	-23.9718	122.557	-13.0592	4.28549	0
0.4427	-25.3912	102.683	-11.5332	5.20381	0
0.4433	-25.3912	174.739	31.7962	3.97938	0
0.4440	-25.3912	239.406	54.4013	1.22443	0
0.4447	-25.3912	152.113	14.1238	3.06106	0
0.4453	-25.3912	47.7486	-28.6024	2.44885	0
0.4460	-25.3912	43.7738	-21.6115	-0.597636	0
0.4467	-25.3912	46.8314	-14.2657	-0.903743	0
0.4473	-25.3912	29.1486	-21.6115	-2.43427	0
0.4480	-25.3912	27.3141	-16.111	-6.09297	0
0.4487	-25.3912	17.2242	-16.7143	-6.39908	0
0.4493	-25.3912	6.57372	-21.6115	-7.01129	0
0.4500	-25.3912	3.51618	-9.68791	-9.75167	0
0.4507	-25.3912	-8.40825	-10.2912	-10.0578	0
0.4513	-25.3912	-11.1091	-11.2138	-7.92961	0
0.4520	-25.3912	-15.6954	29.0637	-8.83335	0
0.4527	-25.3912	-32.5119	59.5824	-11.8944	0
0.4533	-25.3912	-26.7026	29.667	-14.9409	0
0.4540	-25.3912	-32.8176	-10.9299	-15.5531	0
0.4547	-25.3912	-51.4177	-6.63604	-14.3287	0
0.4553	-25.3912	19.0587	34.2448	-14.6348	0
0.4560	-55.9868	91.7263	55.2885	-18.002	0
0.4567	-61.1912	7.18523	17.4595	-21.6607	0
0.4573	-65.134	-99.9307	-27.0765	-22.579	0
0.4580	-64.5031	-94.4272	-23.7407	-22.579	0
0.4587	-65.4494	-83.7767	-12.4559	-23.1766	0
0.4593	-67.815	-102.988	-16.111	-22.579	0
0.4600	-68.4459	-93.5099	-10.9299	-20.7424	0
0.4607	-68.1305	-94.7329	-8.76525	-22.2729	0
0.4613	-67.815	-104.823	-8.76525	-28.0597	0
0.4620	-70.3384	-92.5926	0.390355	-29.2842	0
0.4627	-73.6503	-104.517	-4.18745	-24.7072	0
0.4633	-73.0194	-108.798	-4.18745	-21.0485	0
0.4640	-71.7578	-34.6522	38.5032	-21.0485	0
0.4647	-73.0194	25.4795	69.0219	-23.4827	0
0.4653	-73.3349	-27.9256	34.5642	-25.3194	0
0.4660	-74.2811	-124.646	-13.0592	-27.156	0
0.4667	-75.7005	-135.959	-12.4559	-28.3659	0
0.4673	-73.9657	-39.799	32.435	-25.0133	0
0.4680	-73.9657	21.5047	56.8144	-18.9057	0
0.4687	-78.2239	-53.2522	15.9336	-19.824	0
0.4693	-79.4855	-142.991	-27.9991	-24.7072	0
0.4700	-78.5393	-141.462	-19.1629	-26.8499	0
0.4707	-80.1164	-124.646	-7.87808	-28.0597	0
0.4713	-80.2741	-131.984	-15.1884	-29.8964	0
0.4720	-78.5393	-128.009	-9.68791	-29.2842	0
0.4727	-78.8547	-122.2	-6.63604	-27.7682	0
0.4733	-77.9084	-120.365	-10.2912	-25.6255	0
0.4740	-75.5428	-117.919	-3.58417	-21.9668	0
0.4747	-75.2274	-118.225	-9.40401	-20.4362	0
0.4753	-74.912	-109.715	-14.2657	-20.4362	0
0.4760	-74.5965	-108.186	24.4859	-18.2935	0
0.4767	-75.7005	-115.524	58.6598	-16.1653	0
0.4773	-75.7005	-99.3192	33.0382	-16.1653	0
0.4780	-73.9657	-99.9307	-9.68791	-17.0837	0
0.4787	-73.6503	-106.657	-9.68791	-16.4714	0
0.4793	-71.7578	-22.422	30.5897	-15.247	0
0.4800	-69.3921	54.4752	51.6334	-15.247	0
0.4807	-71.1269	-23.0335	14.727	-16.1653	0
0.4813	-73.9657	-118.225	-25.8699	-16.1653	0
0.4820	-71.4424	-109.103	-21.6115	-16.7775	0
0.4827	-68.7613	-93.2041	-12.1365	-15.247	0
0.4833	-69.3921	-101.154	-15.1884	-9.75167	0
0.4840	-69.3921	-92.5926	-10.2912	-7.01129	0
0.4847	-67.4996	-90.5033	-10.9299	-6.70519	0
0.4853	-63.2415	-90.5033	-13.3431	-0.597636	0
0.4860	-60.8758	-82.8594	-5.42949	2.44885	0
0.4867	-61.5067	-83.7767	-13.3431	-5.17466	0
0.4873	-60.245	-75.2156	-14.2657	-8.23572	0
0.4880	-55.6714	-69.712	29.0637	-0.597636	0
0.4887	-52.8326	-78.2731	57.1338	2.44885	0
0.4893	-54.7252	-61.5076	24.8053	-1.20985	0
0.4900	-53.7789	-56.3098	-17.637	-0.903743	0
0.4907	-49.5207	-63.6479	-17.3176	1.22443	0
0.4913	-46.8397	15.4406	24.1665	2.44885	0
0.4920	-73.9657	91.7263	50.7107	4.8977	0
0.4927	-73.9657	16.3579	15.0109	6.10755	0
0.4933	-73.9657	-79.8019	-27.0765	8.5564	0
0.4940	-73.9657	-73.9926	-19.1629	16.1799	0
0.4947	-73.9657	-60.5903	-10.2912	21.6752	0
0.4953	-73.9657	-68.7947	-18.8435	19.5471	0
0.4960	-73.9657	-58.4501	-11.5332	18.3227	0
0.4967	-73.9657	-55.0868	-8.76525	21.063	0
0.4973	-73.9657	-55.6983	-16.111	19.5471	0
0.4980	-73.9657	-48.6659	-11.2138	17.7104	0
0.4987	-73.9657	-49.5832	-18.5596	22.5936	0
0.4993	-73.9657	-44.3853	-24.344	27.1706	0
0.5000	-73.9657	-43.7738	15.3303	25.0278	0
0.5007	-73.9657	-52.6407	48.2976	25.0278	0
0.5013	-73.9657	-37.6588	18.7016	31.1354	0
0.5020	-73.9657	-38.576	-23.4213	36.6307	0
0.5027	-73.9657	-48.9717	-18.5596	35.4063	0
0.5033	-73.9657	32.8176	23.2794	29.3133	0
0.5040	-73.9657	107.88	42.7971	25.0278	0
0.5047	-73.9657	28.2313	4.0455	29.0072	0
0.5053	-73.9657	-66.043	-41.1293	32.6659	0
0.5060	-73.9657	-56.9213	-40.526	29.0072	0
0.5067	-73.9657	-44.6911	-31.6543	26.8645	0
0.5073	-73.9657	-55.6983	-34.4222	28.7011	0
0.5080	-73.9657	-47.4429	-27.7152	27.1706	0
0.5087	-73.9657	-45.6084	-25.8699	25.0278	0
0.5093	-73.9657	-48.9717	-29.5251	26.8645	0
0.5100	-73.9657	-46.2199	-22.818	28.7011	0
0.5107	-73.9657	-48.0544	-27.0765	33.5842	0
0.5113	-73.9657	-39.799	-27.3958	37.8552	0
0.5120	-73.9657	-39.4933	13.2011	31.4415	0
0.5127	-73.9657	-48.6659	44.9263	21.3691	0
0.5133	-73.9657	-29.7601	18.7016	21.063	0
0.5140	-73.9657	-31.2889	-23.1374	25.3339	0
0.5147	-73.9657	-45.9141	-24.344	28.0889	0
0.5153	-73.9657	33.7349	15.0109	32.6659	0
0.5160	40.8467	108.492	37.2967	36.3246	0
0.5167	39.2696	27.6198	-0.851684	35.1002	0
0.5173	41.9507	-65.1257	-43.5778	33.2781	0
0.5180	46.8397	-56.9213	-35.3449	32.6659	0
0.5187	48.7322	-49.5832	-23.4213	28.0889	0
0.5193	52.3595	-61.5076	-31.6543	21.063	0
0.5200	58.8256	-51.7235	-28.9218	18.6288	0
0.5207	60.8758	-50.8062	-27.0765	20.7569	0
0.5213	58.8256	-52.6407	-31.051	21.9814	0
0.5220	58.8256	-48.6659	-20.9727	21.3691	0
0.5227	61.5067	-55.6983	-20.6888	21.3691	0
0.5233	63.3992	-52.0292	-23.4213	21.9814	0
0.5240	62.4529	-50.1947	12.5978	23.2058	0
0.5247	60.4027	-59.6731	44.9263	24.1241	0
0.5253	60.8758	-44.0796	17.7789	25.0278	0
0.5260	63.7146	-44.0796	-26.1893	25.0278	0
0.5267	64.3454	-54.781	-22.4987	21.3691	0
0.5273	64.9763	27.3141	24.1665	18.6288	0
0.5280	65.4494	101.46	45.2457	21.3691	0
0.5287	63.3992	18.7529	1.59691	21.6752	0
0.5293	61.1912	-76.4386	-43.8617	16.7921	0
0.5300	62.1375	-66.043	-39.2839	15.8738	0
0.5307	60.5604	-54.4752	-32.293	17.7104	0
0.5313	58.8256	-65.1257	-39	17.0982	0
0.5320	60.8758	-54.781	-29.8444	14.9701	0
0.5327	63.3992	-53.2522	-26.1893	8.5564	0
0.5333	61.8221	-56.9213	-29.8444	1.83664	0
0.5340	61.1912	-50.5004	-14.869	6.10755	0
0.5347	62.1375	-52.0292	-6.95542	13.1334	0
0.5353	63.3992	-46.2199	-7.87808	13.7456	0
0.5360	63.3992	-42.8566	25.4086	15.5677	0
0.5367	60.5604	-49.2774	53.4787	16.1799	0
0.5373	58.1948	-31.5946	17.7789	8.2503	0
0.5380	59.7719	-29.1486	-33.4996	-0.29153	0
0.5387	58.8256	-38.576	-29.8444	-1.51596	0
0.5393	53.6212	41.6845	17.1756	-0.29153	0
0.5400	51.7287	117.97	37.8999	0.320683	0
0.5407	51.4133	37.0982	-0.248408	-1.20985	0
0.5413	48.7322	-57.8385	-39.6033	-3.04649	0
0.5420	48.4168	-41.3278	-35.3449	-3.6587	0
0.5427	49.363	-30.0659	-27.3958	-5.78687	0
0.5433	48.1014	-46.5256	-31.9736	-2.74038	0
0.5440	46.8397	-29.1486	-28.3185	5.50991	0
0.5447	45.7357	-26.091	-27.9991	0.320683	0
0.5453	41.793	-33.7349	-28.3185	-19.2118	0
0.5460	38.008	-18.4472	-17.9209	-28.9781	0
0.5467	38.008	-28.2313	-22.4987	-27.156	0
0.5473	39.5851	-26.3968	-23.1374	-24.0949	0
0.5480	39.2696	58.4501	17.7789	-19.2118	0
0.5487	37.0617	124.391	45.2457	-15.247	0
0.5493	34.6961	70.935	12.2784	-18.002	0
0.5500	31.3842	-26.3968	-31.3704	-19.5179	0
0.5507	30.1225	-36.1809	-28.6024	-16.7775	0
0.5513	32.4881	62.1191	14.1238	-18.9057	0
0.5520	53.6212	125.869	34.2448	-24.7072	0
0.5527	53.6212	51.1119	-5.11011	-28.9781	0
0.5533	53.6212	-36.1809	-48.7589	-31.4269	0
0.5540	53.6212	-31.5946	-46.9136	-28.9781	0
0.5547	53.6212	-14.7781	-37.1547	-25.0133	0
0.5553	53.6212	-22.422	-44.7844	-24.4011	0
0.5560	53.6212	-16.6127	-50.8881	-21.3546	0
0.5567	53.6212	-10.4976	-52.1302	-15.247	0
0.5573	53.6212	-8.40825	-50.6042	-17.3898	0
0.5580	53.6212	-2.90467	-50.6042	-24.4011	0
0.5587	53.6212	-3.21042	-55.7853	-25.9316	0
0.5593	53.6212	2.59891	-56.3886	-28.0597	0
0.5600	53.6212	3.51618	-58.8372	-34.4734	0
0.5607	53.6212	-1.9874	-61.2858	-35.6978	0
0.5613	53.6212	13.6061	-45.3877	-29.8964	0
0.5620	53.6212	11.7715	-38.0774	-20.7424	0
0.5627	53.6212	5.65646	-42.9746	-12.2005	0
0.5633	53.6212	91.1148	-7.87808	-17.0837	0
0.5640	8.20089	166.483	21.1147	-35.6978	0
0.5647	3.94273	90.5033	-24.0246	-46.98	0
0.5653	1.10397	0.458632	-65.5442	-40.8871	0
0.5660	1.7348	9.32551	-47.233	-29.8964	0
0.5667	1.10397	19.6702	-32.8963	-26.8499	0
0.5673	0.157709	9.93702	-37.1547	-32.0391	0
0.5680	-0.157709	21.8105	-32.293	-35.3917	0
0.5687	-1.57709	25.1738	-30.7671	-33.249	0
0.5693	-3.46961	23.3393	-28.9218	-28.9781	0
0.5700	-4.10044	25.4795	-18.2402	-22.579	0
0.5707	-3.46961	20.8932	-13.3431	-15.8592	0
0.5713	-2.83877	28.8428	-10.2912	-18.002	0
0.5720	-2.52335	32.8176	-7.23932	-22.579	0
0.5727	-3.46961	23.0335	-5.11011	-23.1766	0
0.5733	-4.73128	40.1557	9.54596	-29.8964	0
0.5740	-5.0467	43.2133	18.7016	-40.581	0
0.5747	-4.41586	32.2061	19.5887	-40.8871	0
0.5753	-5.0467	111.244	52.2366	-38.1321	0
0.5760	-5.0467	187.224	76.6516	-39.9687	0
0.5767	-3.46961	109.715	33.6415	-38.1321	0
0.5773	-4.73128	14.2176	-9.40401	-32.0391	0
0.5780	-7.41234	22.1162	1.59691	-29.8964	0
0.5787	-6.15067	34.6522	17.1756	-31.733	0
0.5793	-3.78503	23.0335	17.1756	-34.4734	0
0.5800	-5.51983	30.9831	22.3567	-33.5551	0
0.5807	-7.09692	34.3464	25.6925	-29.8964	0
0.5813	-5.20441	33.7349	27.8572	-28.9781	0
0.5820	-4.41586	37.7097	29.667	-26.8499	0
0.5827	-6.15067	35.2637	26.9345	-21.9668	0
0.5833	-5.83525	42.9075	30.909	-21.6607	0
0.5840	0.157709	44.3853	35.1675	-23.1766	0
0.5847	3.94273	34.9579	32.435	-21.6607	0
0.5853	-0.473128	52.0292	38.2193	-18.002	0
0.5860	-2.83877	49.8889	41.2712	-12.5066	0
0.5867	2.36564	35.5694	39.7453	-7.92961	0
0.5873	4.41586	116.747	75.445	-9.13946	0
0.5880	0.157709	192.116	107.49	-12.8127	0
0.5887	0.157709	110.938	67.2121	-17.6959	0
0.5893	3.94273	16.9184	20.5114	-23.1766	0
0.5900	3.94273	29.1486	27.8572	-22.2729	0
0.5907	2.36564	41.9903	32.435	-15.247	0
0.5913	2.99648	28.5371	24.1665	-10.3639	0
0.5920	3.62732	35.5694	33.3221	-7.62351	0
0.5927	2.99648	38.3212	35.1675	-7.01129	0
0.5933	4.73128	37.404	32.435	-8.23572	0
0.5940	7.25463	43.7738	43.7198	-7.01129	0
0.5947	7.88547	41.9903	40.6679	-6.09297	0
0.5953	7.57005	47.7486	40.0292	-7.3174	0
0.5960	7.25463	49.2774	82.4714	-5.17466	0
0.5967	6.30838	41.9903	113.913	-2.43427	0
0.5973	6.30838	57.227	82.4714	-4.25634	0
0.5980	5.99296	56.004	37.6161	-3.6587	0
0.5987	4.41586	45.9141	37.8999	0.0145765	0
0.5993	5.67754	125.257	78.8163	-0.903743	0
0.6000	4.41586	198.537	99.2567	-1.20985	0
0.6007	4.41586	121.334	61.7116	3.06106	0
0.6013	4.41586	27.3141	16.8563	5.50991	0
0.6020	4.41586	32.2061	14.1238	4.8977	0
0.6027	4.41586	42.296	24.1665	6.71976	0
0.6033	4.41586	31.9004	23.5633	10.0869	0
0.6040	4.41586	39.5442	25.0892	9.47472	0
0.6047	4.41586	40.7673	26.6151	3.36717	0
0.6053	4.41586	39.2385	26.0119	-2.43427	0
0.6060	4.41586	45.6084	26.9345	-0.903743	0
0.6067	4.41586	42.296	27.8572	2.75496	0
0.6073	4.41586	43.7738	33.3221	1.53053	0
0.6080	4.41586	45.6084	34.5642	0.0145765	0
0.6087	4.41586	41.9903	30.5897	1.83664	0
0.6093	4.41586	55.3925	37.0128	1.83664	0
0.6100	4.41586	48.3602	39.4259	1.53053	0
0.6107	4.41586	40.1557	38.8226	6.41366	0
0.6113	4.41586	124.391	73.5997	6.71976	0
0.6120	-15.2978	198.842	99.5406	-2.12817	0
0.6127	-19.0828	121.945	55.6079	-9.75167	0
0.6133	-19.8714	26.7026	8.6233	-11.5883	0
0.6140	-19.0828	28.5371	12.5978	-12.8127	0
0.6147	-21.4485	37.7097	18.7016	-11.8944	0
0.6153	-24.7604	27.3141	11.3558	-10.0578	0
0.6160	-26.022	34.3464	12.2784	-9.75167	0
0.6167	-25.7066	37.404	11.3558	-10.0578	0
0.6173	-26.3375	37.7097	9.22658	-10.9761	0
0.6180	-28.23	41.073	11.6752	-12.5066	0
0.6187	-30.2802	37.0982	11.6752	-13.1188	0
0.6193	-30.911	41.6845	10.7525	-15.247	0
0.6200	-29.0185	39.5442	7.70064	-18.5996	0
0.6207	-27.2837	30.9831	6.49409	-16.7775	0
0.6213	-27.5991	50.1947	16.5369	-14.0226	0
0.6220	-28.23	48.0544	16.5369	-16.1653	0
0.6227	-26.022	30.9831	14.727	-16.4714	0
0.6233	-23.9718	109.715	52.2366	-13.425	0
0.6240	-27.2837	185.695	76.0483	-14.6348	0
0.6247	-32.1727	105.434	26.9345	-17.0837	0
0.6253	-30.5956	7.49098	-19.7662	-18.2935	0
0.6260	-26.3375	14.2176	-11.5332	-20.4362	0
0.6267	-27.9146	25.7853	-1.13558	-19.824	0
0.6273	-31.2265	13.6061	-3.30028	-16.1653	0
0.6280	-31.8573	20.2817	1.27753	-15.5531	0
0.6287	-29.9648	21.199	1.91629	-13.7165	0
0.6293	-28.23	18.7529	2.51957	-10.67	0
0.6300	-28.23	23.645	6.49409	-15.247	0
0.6307	-29.3339	21.8105	4.32939	-21.6607	0
0.6313	-27.2837	27.6198	4.96816	-19.824	0
0.6320	-23.341	28.2313	4.32939	-16.1653	0
0.6327	-24.445	19.0587	-0.248408	-18.002	0
0.6333	-25.0758	33.4291	6.77799	-17.6959	0
0.6340	-21.4485	29.4543	9.54596	-12.5066	0
0.6347	-19.0828	13.9118	8.02003	-10.3639	0
0.6353	-17.1903	90.8091	40.6679	-10.67	0
0.6360	-14.5093	162.203	62.3149	-9.75167	0
0.6367	-14.9824	77.3559	17.7789	-11.5883	0
0.6373	-17.5057	-23.3393	-25.8699	-13.7165	0
0.6380	-15.9286	-18.1414	-20.0856	-12.2005	0
0.6387	-13.563	-9.32551	-13.3431	-10.3639	0
0.6393	-14.667	-24.868	-16.7143	-12.8127	0
0.6400	-17.1903	-21.8105	-14.2657	-15.247	0
0.6407	-16.5595	-26.7026	-15.5078	-16.1653	0
0.6413	-15.6132	-34.0407	-17.637	-16.4714	0
0.6420	-16.2441	-31.2889	-19.1629	-13.1188	0
0.6427	-15.6132	-37.353	-21.8954	-8.83335	0
0.6433	-14.667	-36.7924	-17.0337	-8.54183	0
0.6440	-16.2441	-39.1875	-18.5596	-8.83335	0
0.6447	-17.1903	-50.8062	-28.6024	-8.54183	0
0.6453	-15.2978	-38.2703	-22.2148	-7.92961	0
0.6460	-14.5093	-43.1623	-20.6888	-7.01129	0
0.6467	-13.563	-56.6155	-24.9473	-5.48076	0
0.6473	-11.0397	23.645	12.8817	-3.04649	0
0.6480	-11.0397	97.7905	42.1939	0.918319	0
0.6487	-11.0397	14.5233	-2.66151	1.22443	0
0.6493	-11.0397	-83.471	-49.0783	0.320683	0
0.6500	-11.0397	-75.2156	-43.8617	3.67328	0
0.6507	-11.0397	-62.4249	-38.3968	6.10755	0
0.6513	-11.0397	-73.3811	-39.9227	4.8977	0
0.6520	-11.0397	-65.7372	-28.9218	6.10755	0
0.6527	-11.0397	-63.6479	-22.818	4.8977	0
0.6533	-11.0397	-64.2084	-19.1629	1.83664	0
0.6540	-11.0397	-57.8385	-13.3431	9.47472	0
0.6547	-11.0397	-59.6731	-13.3431	19.241	0
0.6553	-11.0397	-53.558	-7.87808	13.7456	0
0.6560	-11.0397	-51.7235	-1.45496	6.71976	0
0.6567	-11.0397	-57.5328	0.390355	10.6846	0
0.6573	-11.0397	-38.576	13.2011	12.2151	0
0.6580	-11.0397	-38.2703	18.9855	10.6846	0
0.6587	-11.0397	-46.8314	23.2794	16.486	0
0.6593	-11.0397	36.4867	69.0219	19.5471	0
0.6600	-11.0397	113.995	102.309	15.8738	0
0.6607	-11.0397	40.1557	59.263	19.241	0
0.6613	-11.0397	-49.8889	17.1756	25.6401	0
0.6620	-11.0397	-41.6336	23.8826	25.6401	0
0.6627	-11.0397	-26.3968	27.5378	27.1706	0
0.6633	-11.0397	-30.3716	27.8572	30.5232	0
0.6640	-11.0397	-21.5047	45.2457	28.0889	0
0.6647	-11.0397	-19.0587	55.9273	29.3133	0
0.6653	-11.0397	-13.8609	58.6598	36.0185	0
0.6660	-11.0397	-5.65646	61.3922	36.0185	0
0.6667	-11.0397	-9.93702	60.5051	31.1354	0
0.6673	-11.0397	-0.764386	67.496	30.5232	0
0.6680	-11.0397	7.18523	72.7125	33.8903	0
0.6687	-11.0397	-0.458632	69.3413	38.7735	0
0.6693	-11.0397	14.5233	80.9455	45.1726	0
0.6700	-11.0397	16.6636	90.7044	47.9275	0
0.6707	-11.0397	9.01976	89.1784	44.5603	0
0.6713	-11.0397	90.1976	120.904	38.7735	0
0.6720	-23.341	166.178	149.896	34.1965	0
0.6727	-23.341	90.8091	111.464	34.7941	0
0.6733	-21.4485	-0.458632	64.7635	39.065	0
0.6740	-19.0828	10.5485	68.4186	39.065	0
0.6747	-19.0828	24.5623	80.6261	38.7735	0
0.6753	-21.1331	11.7715	79.7035	43.3505	0
0.6760	-22.0793	17.2242	79.1002	46.0909	0
0.6767	-22.0793	19.3644	75.445	41.5139	0
0.6773	-23.341	19.6702	74.2385	34.1965	0
0.6780	-24.1295	26.091	72.3932	26.8645	0
0.6787	-22.7102	23.9508	67.2121	25.9462	0
0.6793	-22.7102	28.8428	70.8672	32.3598	0
0.6800	-24.7604	30.0659	70.2639	34.7941	0
0.6807	-25.3912	21.8105	62.6343	29.0072	0
0.6813	-25.0758	36.4867	69.3413	25.9462	0
0.6820	-25.3912	34.3464	68.4186	26.8645	0
0.6827	-25.3912	22.1162	61.1083	27.4767	0
0.6833	-25.0758	99.9307	96.2048	28.395	0
0.6840	-27.5991	171.07	121.223	28.395	0
0.6847	-31.2265	91.1148	69.3413	24.4302	0
0.6853	-29.6494	-2.29316	17.1756	19.8532	0
0.6860	-27.2837	5.3507	22.0373	14.9701	0
0.6867	-30.2802	15.1348	27.5378	9.47472	0
0.6873	-32.8036	4.12768	17.7789	7.63808	0
0.6880	-27.9146	13.3003	15.3303	9.47472	0
0.6887	-23.341	14.5233	9.54596	9.16861	0
0.6893	-22.3947	13.6061	1.59691	6.41366	0
0.6900	-20.8176	21.5047	-3.30028	4.28549	0
0.6907	-19.8714	19.976	-10.6106	1.83664	0
0.6913	-17.5057	25.4795	-12.1365	1.22443	0
0.6920	-13.2476	28.2313	-12.1365	1.22443	0
0.6927	-12.3013	21.8105	-17.0337	-3.04649	0
0.6933	-14.1938	38.9327	-12.4559	-8.54183	0
0.6940	-11.6705	38.3212	-13.3431	-8.54183	0
0.6947	-7.41234	28.2313	-16.7143	-7.92961	0
0.6953	-5.83525	109.715	16.5369	-10.67	0
0.6960	-6.15067	182.332	37.2967	-9.75167	0
0.6967	-7.41234	100.848	-15.1884	-4.25634	0
0.6973	-7.41234	9.93702	-66.7508	-2.74038	0
0.6980	-7.09692	23.3393	-63.6989	-6.09297	0
0.6987	-8.04318	32.5119	-62.173	-8.54183	0
0.6993	-6.15067	13.6061	-69.1993	-8.83335	0
0.7000	-3.15419	16.6636	-62.4923	-9.75167	0
0.7007	-3.46961	16.3579	-66.7508	-10.67	0
0.7013	-2.52335	12.9946	-69.1993	-10.0578	0
0.7020	2.68106	15.7464	-55.4659	-9.44557	0
0.7027	5.36212	6.87947	-62.173	-11.5883	0
0.7033	4.73128	3.82193	-62.8117	-11.8944	0
0.7040	8.83173	-0.152877	-17.9209	-7.01129	0
0.7047	13.8784	-12.3321	8.6233	-0.903743	0
0.7053	14.8247	-2.90467	-26.1893	1.83664	0
0.7060	15.7709	-13.5551	-70.122	1.53053	0
0.7067	21.6062	-34.9579	-74.6998	-1.82206	0
0.7073	27.4414	35.8752	-38.6807	-3.35259	0
0.7080	29.1762	99.9307	-14.869	-0.29153	0
0.7087	30.1225	9.32551	-52.7334	0.918319	0
0.7093	34.0652	-95.9559	-101.244	-2.74038	0
0.7100	38.008	-98.7077	-100.96	-5.48076	0
0.7107	39.5851	-99.3192	-88.1138	-5.17466	0
0.7113	41.4776	-123.423	-92.0884	-2.74038	0
0.7120	46.5243	-130.149	-92.0884	0.918319	0
0.7127	50.6247	-143.603	-89.3559	3.97938	0
0.7133	52.0441	-157.616	-91.1657	6.10755	0
0.7140	54.252	-165.26	-93.011	6.10755	0
0.7147	59.141	-182.332	-97.5888	5.80144	0
0.7153	64.3454	-189.058	-100.321	8.2503	0
0.7160	67.6573	-200.32	-103.693	12.2151	0
0.7167	69.2344	-220.806	-111.642	11.2968	0
0.7173	67.9727	-212.55	-107.951	7.63808	0
0.7180	67.3419	-224.169	-102.167	7.63808	0
0.7187	70.6538	-251.636	-101.847	10.3785	0
0.7193	73.4926	-182.332	-71.6479	9.47472	0
0.7200	70.6538	-113.384	-42.9746	5.80144	0
0.7207	67.0265	-199.709	-80.4842	5.80144	0
0.7213	64.9763	-301.983	-126.901	10.3785	0
0.7220	64.6609	-302.289	-119.875	11.2968	0
0.7227	65.7648	-298.926	-110.4	11.2968	0
0.7233	64.9763	-314.163	-115.581	16.7921	0
0.7240	62.4529	-309.576	-106.744	19.241	0
0.7247	63.7146	-314.163	-102.486	13.1334	0
0.7253	65.2917	-320.889	-103.693	9.78083	0
0.7260	64.6609	-320.583	-93.6143	14.9701	0
0.7267	64.3454	-327.922	-95.7435	20.4508	0
0.7273	64.3454	-320.889	-93.3304	21.9814	0
0.7280	62.4529	-316.914	-50.6042	22.8997	0
0.7287	60.5604	-327.31	-18.8435	22.2875	0
0.7293	57.5639	-311.717	-46.9136	17.4043	0
0.7300	55.5137	-310.494	-86.304	13.7456	0
0.7307	57.5639	-324.558	-78.9582	18.0165	0
0.7313	56.9331	-248.273	-31.6543	25.3339	0
0.7320	56.9331	-168.624	-6.35215	26.8645	0
0.7327	56.9331	-240.017	-41.1293	24.1241	0
0.7333	56.9331	-333.68	-82.0101	21.3691	0
0.7340	56.9331	-324.558	-81.1229	21.3691	0
0.7347	56.9331	-308.353	-71.0447	25.9462	0
0.7353	56.9331	-317.22	-71.0447	29.911	0
0.7360	56.9331	-308.659	-66.4669	29.3133	0
0.7367	56.9331	-301.372	-61.8891	28.7011	0
0.7373	56.9331	-296.174	-59.7598	30.5232	0
0.7380	56.9331	-287.001	-56.9919	26.8645	0
0.7387	56.9331	-287.307	-53.6561	18.6288	0
0.7393	56.9331	-279.358	-45.7071	12.8273	0
0.7400	56.9331	-275.74	-43.8617	11.6029	0
0.7407	56.9331	-280.275	-48.1556	12.8273	0
0.7413	56.9331	-259.229	-37.1547	13.1334	0
0.7420	56.9331	-253.725	-32.293	11.2968	0
0.7427	56.9331	-255.56	-36.2321	12.2151	0
0.7433	56.9331	-168.624	-0.532303	14.0517	0
0.7440	11.8282	-91.3696	31.5123	9.47472	0
0.7447	11.8282	-165.566	-11.2138	2.14274	0
0.7453	15.4555	-251.024	-59.1211	-0.903743	0
0.7460	13.4053	-232.679	-51.8108	-2.12817	0
0.7467	11.5128	-211.939	-42.6552	-3.35259	0
0.7473	15.7709	-212.245	-48.4395	-2.12817	0
0.7480	16.7172	-193.644	-44.1811	-2.12817	0
0.7487	14.8247	-186.001	-40.8099	-6.39908	0
0.7493	19.0828	-183.249	-42.0519	-9.44557	0
0.7500	24.9181	-168.318	-40.8099	-9.75167	0
0.7507	26.1798	-159.145	-42.0519	-11.5883	0
0.7513	26.8106	-144.214	-40.8099	-12.2005	0
0.7520	27.4414	-133.819	-41.1293	-12.5066	0
0.7527	27.126	-135.653	-41.7325	-16.1653	0
0.7533	28.5454	-111.549	-30.4477	-18.5996	0
0.7540	31.0688	-97.1789	-27.3958	-16.1653	0
0.7547	32.015	-98.7077	-27.0765	-17.0837	0
0.7553	31.6996	-18.1414	10.4331	-21.9668	0
0.7560	32.3304	63.9536	34.5642	-21.9668	0
0.7567	34.0652	-5.96221	-8.48136	-18.2935	0
0.7573	35.3269	-96.2617	-49.0783	-15.8592	0
0.7580	34.3806	-78.5789	-44.1811	-14.3287	0
0.7587	33.4344	-60.5903	-40.526	-16.4714	0
0.7593	33.7498	-69.1005	-44.1811	-21.6607	0
0.7600	32.4881	-46.8314	-39.6033	-20.7424	0
0.7607	30.7533	-41.6336	-38.0774	-15.8592	0
0.7613	30.4379	-46.8314	-34.7061	-17.0837	0
0.7620	29.8071	-22.7277	-31.051	-19.824	0
0.7627	28.23	-24.868	-36.2321	-16.4714	0
0.7633	28.23	-24.868	-33.4996	-10.3639	0
0.7640	28.5454	58.1443	-29.5251	-5.78687	0
0.7647	24.6027	127.703	-31.3704	-5.17466	0
0.7653	19.3983	80.7192	-19.7662	-13.7165	0
0.7660	16.7172	-5.96221	-13.6624	-23.4827	0
0.7667	13.8784	-12.6378	-17.9209	-24.4011	0
0.7673	8.51631	76.7444	15.0109	-22.2729	0
0.7680	8.51631	138.099	42.4778	-22.8851	0
0.7687	8.51631	66.7054	-1.45496	-24.0949	0
0.7693	8.51631	-25.4795	-49.0783	-26.2377	0
0.7700	8.51631	-23.0335	-41.7325	-28.9781	0
0.7707	8.51631	-4.43344	-32.5769	-28.0597	0
0.7713	8.51631	-11.7206	-38.6807	-25.6255	0
0.7720	8.51631	-1.07014	-36.2321	-26.8499	0
0.7727	8.51631	3.82193	-33.4996	-28.9781	0
0.7733	8.51631	4.12768	-32.5769	-29.5903	0
0.7740	8.51631	22.7277	-30.1283	-30.8147	0
0.7747	8.51631	16.3579	-27.9991	-31.733	0
0.7753	8.51631	21.199	-23.1374	-30.2025	0
0.7760	8.51631	106.963	-27.3958	-29.2842	0
0.7767	8.51631	175.35	-34.1029	-29.8964	0
0.7773	8.51631	125.869	-20.3694	-30.8147	0
0.7780	8.51631	35.2637	-17.637	-33.249	0
0.7787	8.51631	28.5371	-26.1893	-37.2284	0
0.7793	8.51631	121.639	10.1492	-38.7443	0
0.7800	-79.8009	183.249	38.2193	-38.1321	0
0.7807	-86.4247	116.136	-10.2912	-39.9687	0
0.7813	-90.3675	34.3464	-58.8372	-43.6274	0
0.7820	-94.6256	38.627	-56.3886	-46.0763	0
0.7827	-99.5146	57.5328	-57.3113	-46.6885	0
0.7833	-97.7798	53.558	-61.8891	-47.8984	0
0.7840	-94.1525	60.2846	-54.2594	-51.8632	0
0.7847	-97.4644	66.7054	-55.4659	-56.7463	0
0.7853	-98.7261	69.4572	-57.3113	-59.5012	0
0.7860	-95.5719	76.7444	-54.5433	-61.3233	0
0.7867	-98.0952	79.8019	-59.7598	-63.1599	0
0.7873	-99.1992	87.4458	-59.1211	-64.3844	0
0.7880	-94.6256	91.4206	-57.5951	-64.6905	0
0.7887	-95.8873	88.9745	-64.6215	-66.5125	0
0.7893	-99.5146	107.269	-59.7598	-69.8797	0
0.7900	-97.149	110.326	-60.3631	-72.6201	0
0.7907	-93.8371	105.434	-69.1993	-74.1506	0
0.7913	-92.26	183.555	-38.0774	-79.646	0
0.7920	-89.2635	252.859	-12.4559	-87.8817	0
0.7927	-88.9481	174.433	-62.8117	-89.4122	0
0.7933	-90.0521	83.1652	-114.374	-86.9634	0
0.7940	-84.3745	94.4781	-111.642	-89.4122	0
0.7947	-77.593	102.071	-111.322	-93.6831	0
0.7953	-75.7005	84.9997	-123.21	-95.5052	0
0.7960	-71.7578	98.7077	-123.53	-97.6479	0
0.7967	-64.8186	98.0962	-129.633	-98.8724	0
0.7973	-59.2987	89.586	-137.263	-98.2601	0
0.7980	-53.4635	104.823	-138.47	-99.4846	0
0.7987	-46.2089	93.5609	-144.893	-101.307	0
0.7993	-38.008	91.4206	-146.738	-102.225	0
0.8000	-29.0185	169.235	-143.97	-104.062	0
0.8007	-22.7102	233.291	-144.893	-106.19	0
0.8013	-17.8212	185.389	-135.134	-107.414	0
0.8020	-12.6168	93.8666	-128.711	-108.639	0
0.8027	-5.20441	82.8594	-126.262	-107.72	0
0.8033	2.68106	173.821	-87.5106	-105.578	0
0.8040	10.2511	235.125	-53.0173	-106.496	0
0.8047	15.1401	170.458	-88.4332	-105.884	0
0.8053	18.7674	91.7263	-129.314	-98.5663	0
0.8060	21.2908	97.2299	-117.107	-93.6831	0
0.8067	20.3445	119.805	-99.4341	-93.6831	0
0.8073	17.9789	122.557	-93.9337	-90.0098	0
0.8080	20.3445	133.513	-81.1229	-82.3863	0
0.8087	25.5489	145.437	-69.5187	-76.5849	0
0.8093	28.5454	157.616	-57.9145	-72.6201	0
0.8100	31.0688	171.681	-41.4486	-68.6553	0
0.8107	34.3806	182.943	-27.0765	-64.0783	0
0.8113	36.904	205.212	-8.16197	-57.9707	0
0.8120	36.2732	217.748	7.38126	-52.7815	0
0.8127	35.6423	219.277	14.4077	-49.1228	0
0.8133	34.0652	250.107	33.9609	-42.403	0
0.8140	31.3842	264.427	54.082	-34.7795	0
0.8147	31.3842	263.815	70.5478	-31.1208	0
0.8153	32.4881	353.248	118.491	-26.8499	0
0.8160	28.5454	435.343	155.113	-20.7424	0
0.8167	25.2335	361.504	123.068	-15.8592	0
0.8173	26.1798	275.128	88.5752	-10.9761	0
0.8180	23.9718	290.976	104.757	-3.6587	0
0.8187	18.2943	305.958	121.223	3.06106	0
0.8193	16.7172	300.455	124.878	7.94419	0
0.8200	17.6635	315.691	138.008	13.4395	0
0.8207	16.7172	319.972	150.216	19.8532	0
0.8213	17.0326	323.947	156.923	26.8645	0
0.8220	17.6635	336.788	163.346	33.2781	0
0.8227	15.7709	334.954	169.13	37.8552	0
0.8233	14.8247	343.464	183.183	44.5603	0
0.8240	14.1938	350.191	194.468	52.8106	0
0.8247	9.62027	341.324	196.916	60.128	0
0.8253	5.67754	362.727	212.46	65.9295	0
0.8260	5.67754	369.708	228.358	70.8126	0
0.8267	4.73128	362.727	237.478	74.7774	0
0.8273	2.68106	453.026	278.998	79.9666	0
0.8280	0.157709	527.783	317.749	86.0742	0
0.8287	-4.73128	431.98	286.024	91.8611	0
0.8293	-11.9859	343.158	247.556	99.193	0
0.8300	-17.5057	370.931	263.738	106.817	0
0.8307	-22.7102	379.798	279.601	111.394	0
0.8313	-28.23	368.179	279.601	115.373	0
0.8320	-31.8573	387.748	295.463	121.16	0
0.8327	-35.4846	383.467	306.145	126.043	0
0.8333	-40.3736	376.74	308.913	130.008	0
0.8340	-46.8397	389.276	322.646	133.987	0
0.8347	-52.5172	381.327	324.776	136.728	0
0.8353	-56.6177	378.881	331.199	139.774	0
0.8360	-58.6679	381.632	374.812	143.447	0
0.8367	-58.3525	368.791	404.124	145.882	0
0.8373	-58.0371	380.409	376.657	148.637	0
0.8380	-61.1912	375.823	333.931	149.846	0
0.8387	-61.9798	353.554	324.776	146.8	0
0.8393	-57.7216	429.228	358.346	145.882	0
0.8400	-55.356	499.756	389.184	148.637	0
0.8407	-56.6177	402.984	360.191	150.765	0
0.8413	-55.9868	296.48	310.723	151.989	0
0.8420	-55.6714	302.901	302.206	155.036	0
0.8427	-55.6714	305.347	305.861	158.097	0
0.8433	-51.4133	283.689	296.102	162.98	0
0.8440	-47.9437	285.218	292.412	167.251	0
0.8447	-49.5207	276.045	290.886	163.286	0
0.8453	-50.1516	263.815	286.024	153.214	0
0.8460	-46.5243	260.146	282.972	147.718	0
0.8467	-41.0044	245.215	275.946	148.637	0
0.8473	-36.7463	239.406	271.971	152.295	0
0.8480	-34.8538	231.507	265.867	155.342	0
0.8487	-34.2229	212.856	250.608	158.097	0
0.8493	-33.5921	219.277	250.608	159.307	0
0.8500	-35.1692	208.575	251.211	156.26	0
0.8507	-35.8	184.166	232.9	151.377	0
0.8513	-32.4881	248.273	245.746	148.637	0
0.8520	-30.911	303.818	274.739	147.412	0
0.8527	-30.911	208.575	236.591	147.412	0
0.8533	-28.23	102.377	174.311	148.33	0
0.8540	-24.445	95.0896	163.346	145.269	0
0.8547	-22.3947	87.7515	161.217	139.176	0
0.8553	-18.1366	63.0364	139.854	138.258	0
0.8560	-12.6168	58.4501	128.249	140.998	0
0.8567	-9.62027	45.6084	122.146	137.646	0
0.8573	-6.15067	31.9004	113.593	133.069	0
0.8580	-3.15419	27.6198	108.412	133.987	0
0.8587	-0.630838	14.5233	101.989	135.503	0
0.8593	2.05022	9.93702	98.0147	134.293	0
0.8600	5.36212	2.59891	94.3595	131.538	0
0.8607	9.62027	-13.2494	87.9719	128.798	0
0.8613	13.4053	-3.82193	90.7044	128.186	0
0.8620	13.0899	-8.714	87.9719	130.314	0
0.8627	13.563	-21.8105	81.2294	129.41	0
0.8633	18.452	57.227	112.671	122.69	0
0.8640	20.3445	132.596	135.879	116.583	0
0.8647	17.9789	60.5903	83.678	115.067	0
0.8653	18.452	-24.5623	28.7443	115.664	0
0.8660	20.9753	-7.18523	31.7962	115.067	0
0.8667	21.2908	14.8291	32.435	115.664	0
0.8673	22.237	15.1348	21.1147	116.583	0
0.8680	25.8643	31.9004	27.8572	113.842	0
0.8687	27.9146	40.4615	24.1665	112.006	0
0.8693	28.5454	46.5256	13.485	112.006	0
0.8700	29.4917	59.3673	20.2275	109.878	0
0.8707	31.0688	60.2846	13.8044	106.817	0
0.8713	32.8036	67.6227	7.70064	107.735	0
0.8720	35.0115	71.5465	44.0037	105.607	0
0.8727	36.5886	63.9536	68.4186	97.6625	0
0.8733	35.3269	80.4134	29.0637	91.8611	0
0.8740	32.015	81.3307	-18.8435	90.9573	0
0.8747	32.3304	66.7054	-15.1884	90.039	0
0.8753	35.0115	137.182	25.4086	87.284	0
0.8760	34.0652	204.652	39.142	82.0948	0
0.8767	31.3842	122.557	-7.23932	79.6605	0
0.8773	32.015	21.8105	-55.182	79.6605	0
0.8780	32.4881	24.5623	-56.0692	76.6141	0
0.8787	30.7533	33.4291	-52.1302	72.6347	0
0.8793	31.6996	13.9118	-62.8117	69.2821	0
0.8800	33.119	12.0773	-66.4669	64.3989	0
0.8807	31.6996	8.10249	-75.0192	60.4341	0
0.8813	30.1225	-3.51618	-83.536	59.5158	0
0.8820	28.5454	-14.7781	-75.6225	56.1632	0
0.8827	26.8106	-32.5119	-78.3549	48.5397	0
0.8833	28.23	-38.576	-79.597	41.5139	0
0.8840	31.3842	-49.2774	-43.8617	37.2429	0
0.8847	29.8071	-73.0753	-23.7407	34.488	0
0.8853	26.8106	-73.6868	-61.5697	31.4415	0
0.8860	28.23	-87.14	-103.693	25.0278	0
0.8867	31.3842	-112.772	-101.244	15.8738	0
0.8873	31.6996	-56.6155	-61.8891	7.63808	0
0.8880	35.0115	-5.96221	-40.2066	1.22443	0
0.8887	35.0115	-99.9307	-81.4068	-5.17466	0
0.8893	35.0115	-210.716	-129.953	-15.8592	0
0.8900	35.0115	-220.194	-127.788	-23.4827	0
0.8907	35.0115	-223.252	-122.323	-25.0133	0
0.8913	35.0115	-251.33	-136.057	-28.9781	0
0.8920	35.0115	-261.981	-133.289	-40.2749	0
0.8927	35.0115	-276.045	-129.633	-49.1228	0
0.8933	35.0115	-295.868	-135.134	-52.4754	0
0.8940	35.0115	-307.742	-128.711	-57.3585	0
0.8947	35.0115	-322.112	-133.892	-63.4661	0
0.8953	35.0115	-331.591	-139.996	-67.4309	0
0.8960	35.0115	-348.05	-103.089	-70.1858	0
0.8967	35.0115	-366.651	-70.122	-75.6666	0
0.8973	35.0115	-358.752	-99.4341	-82.0802	0
0.8980	35.0115	-367.874	-145.815	-86.045	0
0.8987	35.0115	-384.69	-147.625	-89.4122	0
0.8993	35.0115	-317.832	-106.744	-94.2953	0
0.9000	35.0115	-262.286	-85.3813	-98.8724	0
0.9007	35.0115	-346.216	-128.711	-104.965	0
0.9013	35.0115	-438.707	-178.463	-112.91	0
0.9020	35.0115	-437.484	-175.092	-117.18	0
0.9027	35.0115	-434.732	-165.653	-118.696	0
0.9033	35.0115	-450.274	-172.643	-121.145	0
0.9040	35.0115	-446.911	-164.411	-124.498	0
0.9047	35.0115	-448.134	-158.023	-128.769	0
0.9053	35.0115	-450.886	-161.678	-133.958	0
0.9060	35.0115	-450.58	-155.894	-136.407	0
0.9067	35.0115	-457.001	-162.601	-136.101	0
0.9073	35.0115	-451.803	-165.653	-138.841	0
0.9080	35.0115	-451.803	-122.926	-144.643	0
0.9087	35.0115	-462.81	-90.2785	-147.091	0
0.9093	35.0115	-445.077	-122.926	-146.479	0
0.9100	35.0115	-440.184	-168.704	-147.995	0
0.9107	35.0115	-451.497	-167.782	-149.526	0
0.9113	35.0115	-378.575	-123.849	-147.091	0
0.9120	3.62732	-305.907	-96.9855	-143.418	0
0.9127	2.05022	-377.658	-135.134	-145.561	0
0.9133	3.62732	-467.957	-181.515	-154.409	0
0.9140	7.25463	-459.447	-174.489	-162.645	0
0.9147	9.30485	-443.548	-159.833	-162.645	0
0.9153	10.8819	-449.969	-162.885	-159.292	0
0.9160	12.1436	-437.178	-156.178	-160.822	0
0.9167	11.8282	-428.922	-154.368	-163.869	0
0.9173	12.1436	-426.782	-158.023	-163.563	0
0.9180	13.563	-420.056	-147.022	-160.822	0
0.9187	14.5093	-416.387	-150.074	-157.149	0
0.9193	16.0864	-403.29	-152.522	-157.149	0
0.9200	18.452	-397.481	-109.796	-160.822	0
0.9207	17.0326	-401.15	-74.6998	-159.598	0
0.9213	16.4018	-375.212	-104.615	-154.715	0
0.9220	20.0291	-362.981	-148.867	-151.668	0
0.9227	20.3445	-366.039	-146.419	-149.22	0
0.9233	17.6635	-284.861	-104.296	-147.091	0
0.9240	20.0291	-206.129	-82.6489	-147.995	0
0.9247	21.2908	-272.988	-120.158	-145.867	0
0.9253	15.4555	-357.835	-163.807	-141.596	0
0.9260	13.0899	-342.547	-161.359	-141.29	0
0.9267	17.0326	-320.583	-146.738	-140.984	0
0.9273	17.0326	-322.112	-145.212	-138.841	0
0.9280	13.8784	-308.965	-140.634	-139.759	0
0.9287	14.1938	-300.76	-133.892	-140.066	0
0.9293	15.7709	-291.282	-130.556	-134.57	0
0.9300	14.8247	-276.045	-126.262	-129.381	0
0.9307	12.1436	-273.293	-122.323	-127.253	0
0.9313	8.98944	-261.981	-115.297	-125.722	0
0.9320	6.62379	-251.636	-111.322	-123.288	0
0.9327	6.30838	-252.808	-112.848	-117.18	0
0.9333	7.25463	-229.316	-104.899	-108.639	0
0.9340	7.25463	-215.302	-104.615	-103.143	0
0.9347	5.99296	-214.385	-106.425	-99.1785	0
0.9353	5.67754	-133.819	-67.3895	-95.1991	0
0.9360	4.73128	-57.8385	-36.2321	-95.1991	0
0.9367	2.05022	-125.869	-82.0101	-94.893	0
0.9373	0.473128	-211.021	-130.556	-90.316	0
0.9380	-0.157709	-198.18	-123.21	-87.5756	0
0.9387	-1.57709	-179.886	-113.168	-85.7389	0
0.9393	-2.20793	-183.86	-114.055	-80.2582	0
0.9400	-4.10044	-170.764	-105.218	-75.0689	0
0.9407	-8.04318	-163.426	-102.486	-70.798	0
0.9413	-9.30485	-158.839	-102.486	-64.9966	0
0.9420	-8.98944	-149.055	-94.5369	-62.2416	0
0.9427	-10.7242	-147.527	-90.5624	-60.4196	0
0.9433	-11.6705	-135.653	-86.9073	-51.8632	0
0.9440	-8.98944	-126.786	-85.062	-42.7091	0
0.9447	-8.98944	-130.149	-86.5879	-38.7443	0
0.9453	-10.7242	-108.798	-73.4933	-33.5551	0
0.9460	-8.98944	-98.0962	-63.415	-28.0597	0
0.9467	-5.83525	-100.848	-60.3631	-24.7072	0
0.9473	-3.78503	-22.1162	-24.6634	-19.824	0
0.9480	-3.46961	51.7235	1.59691	-12.8127	0
0.9487	-5.51983	-20.5875	-41.7325	-10.0578	0
0.9493	-8.04318	-110.326	-84.7781	-7.92961	0
0.9500	-7.72776	-100.236	-75.0192	-2.12817	0
0.9507	-8.3586	-83.7767	-64.9409	4.28549	0
0.9513	-10.7242	-91.0639	-69.1993	7.02587	0
0.9520	-13.2476	-83.1652	-63.6989	9.16861	0
0.9527	-17.1903	-80.7192	-60.0437	12.5212	0
0.9533	-19.8714	-79.4961	-59.1211	17.4043	0
0.9540	-20.5022	-73.0753	-54.8627	21.9814	0
0.9547	-22.7102	-76.4386	-52.7334	24.1241	0
0.9553	-23.6564	-70.935	-48.1556	25.9462	0
0.9560	-20.8176	-66.6545	-46.3103	30.5232	0
0.9567	-20.8176	-72.158	-46.6297	35.1002	0
0.9573	-24.1295	-55.0868	-32.5769	37.8552	0
0.9580	-23.341	-52.335	-24.6634	42.7383	0
0.9587	-20.8176	-60.2846	-24.6634	47.9275	0
0.9593	-21.4485	15.4406	9.54596	48.8313	0
0.9600	-23.6564	84.9997	35.4868	51.5862	0
0.9607	-25.0758	9.93702	-6.95542	58.2914	0
0.9613	-23.9718	-80.1077	-51.8108	60.7402	0
0.9620	-20.1868	-73.9926	-46.6297	61.6586	0
0.9627	-18.452	-61.8134	-40.8099	66.2356	0
0.9633	-18.7674	-67.5717	-44.5005	68.0576	0
0.9640	-16.5595	-56.6155	-36.2321	65.3173	0
0.9647	-14.5093	-54.1695	-29.8444	65.3173	0
0.9653	-14.9824	-53.558	-27.3958	67.1539	0
0.9660	-13.8784	-47.7486	-23.7407	66.2356	0
0.9667	-10.7242	-48.3602	-24.9473	65.3173	0
0.9673	-10.7242	-36.7924	-22.2148	68.0576	0
0.9680	-11.0397	-30.9831	-19.7662	71.7309	0
0.9687	-9.93569	-36.7924	-21.2921	72.037	0
0.9693	-11.6705	-16.6127	-9.68791	69.8943	0
0.9700	-13.563	-11.7206	-2.98089	70.8126	0
0.9707	-9.93569	-19.0587	-1.45496	74.7774	0
0.9713	-6.46608	63.0364	39.7453	75.3896	0
0.9720	-6.46608	138.711	73.5997	73.553	0
0.9727	-6.46608	64.5651	30.909	71.1187	0
0.9733	-6.46608	-22.422	-14.5851	69.2821	0
0.9740	-6.46608	-9.01976	-2.66151	68.976	0
0.9747	-6.46608	7.18523	8.30392	69.5882	0
0.9753	-6.46608	1.07014	0.67425	67.1539	0
0.9760	-6.46608	11.4658	4.0455	64.0928	0
0.9767	-6.46608	16.3579	8.02003	67.1539	0
0.9773	-6.46608	20.2817	9.82986	70.8126	0
0.9780	-6.46608	30.0659	13.2011	67.46	0
0.9787	-6.46608	32.8176	11.9591	64.0928	0
0.9793	-6.46608	45.6084	14.727	64.7051	0
0.9800	-6.46608	53.8637	16.8563	61.3525	0
0.9807	-6.46608	52.9465	12.8817	56.1632	0
0.9813	-6.46608	75.8271	22.6406	57.9999	0
0.9820	-6.46608	80.4134	29.667	59.5158	0
0.9827	-6.46608	77.3559	29.0637	57.3877	0
0.9833	-6.46608	163.12	64.4441	57.9999	0
0.9840	-31.8573	236.348	94.6789	57.6938	0
0.9847	-30.5956	158.839	53.1593	54.3266	0
0.9853	-31.8573	72.158	9.54596	54.9388	0
0.9860	-33.5921	87.7515	20.5114	55.2449	0
0.9867	-31.5419	104.517	31.5123	51.5862	0
0.9873	-30.911	95.7011	27.2184	50.6679	0
0.9880	-33.9075	101.154	32.7189	49.7496	0
0.9887	-34.5384	102.071	36.0901	46.7031	0
0.9893	-32.1727	104.823	36.0901	45.4787	0
0.9900	-31.2265	113.69	38.5032	44.5603	0
0.9907	-29.0185	112.467	36.0901	41.5139	0
0.9913	-26.3375	117.97	37.8999	39.6772	0
0.9920	-25.3912	118.888	41.2712	38.7735	0
0.9927	-24.445	114.301	39.7453	37.2429	0
0.9933	-23.0256	135.347	50.1074	35.1002	0
0.9940	-23.6564	135.959	55.2885	31.4415	0
0.9947	-23.341	123.474	51.6334	27.4767	0
0.9953	-21.1331	200.983	85.2039	25.0278	0
0.9960	-20.8176	269.93	114.8	23.2058	0
0.9967	-21.1331	187.529	70.5478	22.8997	0
0.9973	-19.556	97.7905	20.2275	22.5936	0
0.9980	-18.452	115.83	23.8826	20.4508	0
0.9987	-18.452	131.678	29.667	17.7104	0
0.9993	-17.0326	122.964	23.1019	12.1859	0
1.0000	-14.5093	124.493	27.0765	8.51267	0
1.0007	-12.9322	123.576	27.6797	7.59435	0
1.0013	-13.563	119.907	24.0246	6.99672	0
1.0020	-14.1938	125.105	26.4732	5.77229	0
1.0027	-12.459	124.187	26.4732	6.3845	0
1.0033	-9.62027	129.079	28.6024	3.93565	0
1.0040	-6.93921	127.856	30.4477	-0.335259	0
1.0047	-5.0467	118.989	29.8444	0.889166	0
1.0053	-6.62379	138.252	39.8872	0.58306	0
1.0060	-6.62379	141.564	42.6552	-4.91228	0
1.0067	-2.99648	129.079	39.6033	-7.95877	0
1.0073	-2.05022	201.084	77.4323	-10.7137	0
1.0080	-3.3119	270.389	106.744	-14.3724	0
1.0087	-1.41938	192.574	57.9145	-15.2907	0
1.0093	1.10397	98.8606	6.63604	-15.2907	0
1.0100	-0.473128	107.727	11.5332	-18.6433	0
1.0107	-0.157709	119.295	16.7143	-21.6898	0
1.0113	3.15419	105.587	8.48136	-24.4448	0
1.0120	5.0467	111.091	12.1365	-27.4913	0
1.0127	4.41586	111.702	12.4204	-28.1035	0
1.0133	5.0467	108.339	11.8171	-29.9401	0
1.0140	5.99296	112.874	16.3949	-32.9866	0
1.0147	5.99296	107.422	15.4723	-33.5988	0
1.0153	8.67402	108.645	19.1629	-32.6805	0
1.0160	13.563	110.174	21.8954	-32.3744	0
1.0167	15.9286	104.058	17.9209	-34.5171	0
1.0173	15.1401	118.072	27.3958	-40.6101	0
1.0180	16.8749	115.32	32.2575	-44.5895	0
1.0187	19.7137	104.364	25.5505	-42.1406	0
1.0193	19.3983	181.261	55.1466	-40.9162	0
1.0200	19.3983	249.598	82.9328	-44.5895	0
1.0207	19.3983	169.337	35.0255	-49.4726	0
1.0213	19.3983	76.8972	-22.0373	-51.2947	0
1.0220	19.3983	85.1526	-25.728	-49.1665	0
1.0227	19.3983	95.1915	-35.4868	-50.0703	0
1.0233	19.3983	85.7132	-73.3158	-52.8252	0
1.0240	19.3983	93.9685	-98.6534	-50.3764	0
1.0247	19.3983	92.134	-103.515	-47.3299	0
1.0253	19.3983	89.688	-94.9983	-51.9069	0
1.0260	19.3983	97.3318	-81.8681	-54.0496	0
1.0267	19.3983	94.8858	-75.445	-51.2947	0
1.0273	19.3983	102.224	-69.6607	-52.5191	0
1.0280	19.3983	107.422	-67.2121	-53.4374	0
1.0287	19.3983	98.5548	-66.0055	-49.1665	0
1.0293	19.3983	112.008	-53.7981	-48.2482	0
1.0300	19.3983	112.263	-52.8754	-51.6008	0
1.0307	19.3983	101.918	-55.6079	-50.0703	0
1.0313	19.3983	179.121	-15.6497	-48.2482	0
1.0320	19.3983	248.986	13.0592	-53.1313	0
1.0327	19.3983	170.254	-35.4868	-56.4839	0
1.0333	19.3983	80.2605	-82.1875	-54.6473	0
1.0340	19.3983	87.5477	-74.5579	-55.8717	0
1.0347	19.3983	94.8858	-69.0574	-59.2389	0
1.0353	19.3983	83.9296	-76.0838	-55.5656	0
1.0360	19.3983	93.0513	-70.2639	-51.9069	0
1.0367	19.3983	93.9685	-68.1347	-53.4374	0
1.0373	19.3983	94.2743	-72.1093	-51.9069	0
1.0380	19.3983	101.612	-72.7125	-47.636	0
1.0387	19.3983	96.7203	-76.971	-48.8604	0
1.0393	19.3983	101.001	-78.4969	-50.0703	0
1.0400	19.3983	104.058	-76.971	-47.636	0
1.0407	19.3983	97.3318	-79.4196	-47.9421	0
1.0413	19.3983	114.403	-74.8418	-49.7787	0
1.0420	19.3983	112.008	-77.6097	-48.2482	0
1.0427	19.3983	97.6376	-83.0747	-46.4116	0
1.0433	19.3983	176.369	-48.9009	-45.1871	0
1.0440	11.3551	249.903	-18.9855	-43.9773	0
1.0447	8.98944	169.337	-60.1857	-44.5895	0
1.0453	8.04318	74.757	-105.964	-44.8956	0
1.0460	8.04318	85.1526	-98.0501	-44.5895	0
1.0467	8.67402	98.8606	-88.8945	-45.1871	0
1.0473	9.30485	87.8534	-91.0238	-44.2834	0
1.0480	10.2511	96.1088	-80.3422	-41.5284	0
1.0487	11.9859	99.4721	-77.8936	-39.0942	0
1.0493	15.4555	98.5548	-77.6097	-35.727	0
1.0500	17.8212	102.53	-63.8763	-33.5988	0
1.0507	17.8212	100.695	-66.0055	-35.727	0
1.0513	18.452	108.033	-63.8763	-36.3392	0
1.0520	23.341	109.562	-18.3822	-32.6805	0
1.0527	26.022	102.53	15.7916	-31.4561	0
1.0533	23.9718	122.353	-8.6233	-29.9401	0
1.0540	22.3947	122.047	-46.4523	-25.3631	0
1.0547	25.0758	109.868	-41.8745	-24.4448	0
1.0553	27.9146	189.211	3.90355	-27.7974	0
1.0560	27.2837	260.91	31.3704	-29.3279	0
1.0567	24.9181	180.65	-0.67425	-29.0218	0
1.0573	22.3947	86.9362	-37.2967	-28.1035	0
1.0580	21.4485	94.2743	-26.6151	-25.3631	0
1.0587	21.7639	105.587	-9.82986	-23.5265	0
1.0593	21.7639	97.9433	-10.7525	-24.4448	0
1.0600	18.1366	107.116	-5.25205	-23.5265	0
1.0607	11.6705	107.116	4.50683	-22.6081	0
1.0613	8.67402	107.116	8.48136	-21.3837	0
1.0620	9.62027	112.569	13.0592	-18.0311	0
1.0627	8.3586	107.116	19.4468	-15.2907	0
1.0633	7.41234	113.486	27.9991	-12.5358	0
1.0640	9.62027	117.155	33.1802	-7.65266	0
1.0647	10.2511	107.116	38.6807	-4.60617	0
1.0653	7.41234	123.27	55.4659	-6.1367	0
1.0660	6.7815	125.41	60.3631	-6.1367	0
1.0667	7.72776	113.486	61.2503	-2.46343	0
1.0673	8.3586	191.351	103.089	0.276953	0
1.0680	8.04318	266.414	135.737	1.19527	0
1.0687	6.15067	190.74	95.1402	0.58306	0
1.0693	4.73128	93.6628	53.0173	0.889166	0
1.0700	6.15067	94.2743	62.173	5.77229	0
1.0707	8.04318	101.307	71.6479	10.6554	0
1.0713	7.09692	91.2167	72.5706	10.9615	0
1.0720	6.46608	97.9433	85.062	11.2676	0
1.0727	7.72776	96.1088	89.9591	14.9263	0
1.0733	7.72776	93.357	90.8818	17.0691	0
1.0740	5.0467	96.1088	96.0629	17.6667	0
1.0747	4.10044	87.8534	94.5369	19.8095	0
1.0753	6.15067	91.5225	99.1148	23.162	0
1.0760	8.3586	95.803	106.425	25.6109	0
1.0767	7.72776	87.8534	105.502	27.433	0
1.0773	6.46608	102.224	114.658	28.9635	0
1.0780	6.7815	101.612	122.891	31.4123	0
1.0787	8.04318	88.7707	124.736	33.2344	0
1.0793	8.67402	164.802	159.833	33.8466	0
1.0800	8.3586	233.443	188.506	37.1992	0
1.0807	8.3586	151.043	146.703	42.3884	0
1.0813	8.3586	55.8511	101.847	42.3884	0
1.0820	8.3586	63.7498	109.477	40.2603	0
1.0827	8.3586	71.3937	115.9	43.3068	0
1.0833	8.3586	54.9339	110.08	47.5777	0
1.0840	8.3586	57.3799	117.107	49.7204	0
1.0847	8.3586	51.2648	123.21	52.1547	0
1.0853	8.3586	41.1749	124.417	54.9097	0
1.0860	8.3586	40.8692	126.865	57.0378	0
1.0867	8.3586	32.308	128.391	58.5684	0
1.0873	8.3586	29.3015	136.34	58.8745	0
1.0880	8.3586	23.7979	139.392	59.7928	0
1.0887	8.3586	7.89866	134.815	61.6148	0
1.0893	8.3586	13.0965	145.78	63.4515	0
1.0900	8.3586	2.75179	150.358	65.8857	0
1.0907	8.3586	-21.0971	143.047	68.9468	0
1.0913	8.3586	43.9267	174.773	67.1102	0
1.0920	14.5093	111.397	204.404	63.4515	0
1.0927	10.8819	26.2439	159.513	63.4515	0
1.0933	10.5665	-79.0375	111.322	63.7576	0
1.0940	13.8784	-75.98	119.839	62.8393	0
1.0947	14.8247	-72.0561	124.736	64.6759	0
1.0953	14.1938	-96.1598	113.132	66.8041	0
1.0960	16.2441	-91.2677	116.503	67.7224	0
1.0967	17.8212	-99.8288	113.451	70.7689	0
1.0973	18.7674	-116.594	104.296	74.4422	0
1.0980	20.1868	-107.116	106.744	75.0398	0
1.0987	20.5022	-124.238	97.8727	73.8299	0
1.0993	21.7639	-133.054	96.3468	73.8299	0
1.1000	25.3912	-59.5202	133.572	75.0398	0
1.1007	26.022	-4.58632	155.858	75.3459	0
1.1013	23.341	-67.1641	120.478	75.3459	0
1.1020	22.0793	-166.636	73.4578	75.3459	0
1.1027	23.9718	-181.618	71.6479	75.0398	0
1.1033	26.6529	-95.5483	114.055	74.4422	0
1.1040	26.6529	-39.3914	134.211	75.3459	0
1.1047	26.6529	-118.123	86.5879	74.136	0
1.1053	26.6529	-212.397	37.758	70.4628	0
1.1060	26.6529	-207.862	37.758	69.8506	0
1.1067	26.6529	-194.103	37.1547	70.7689	0
1.1073	26.6529	-210.563	25.5505	67.1102	0
1.1080	26.6529	-202.664	31.051	65.2735	0
1.1087	26.6529	-202.97	27.3958	69.2529	0
1.1093	26.6529	-215.761	15.4723	69.559	0
1.1100	26.6529	-206.945	19.4468	66.1919	0
1.1107	26.6529	-216.678	13.0592	66.8041	0
1.1113	26.6529	-218.818	6.95542	66.1919	0
1.1120	26.6529	-144.673	43.2585	62.8393	0
1.1127	26.6529	-86.3756	71.6479	63.7576	0
1.1133	26.6529	-144.061	38.6807	66.1919	0
1.1140	26.6529	-240.782	-9.82986	65.8857	0
1.1147	26.6529	-253.623	-15.6497	64.6759	0
1.1153	26.6529	-165.413	20.3694	64.9674	0
1.1160	33.119	-106.81	38.6807	65.2735	0
1.1167	31.8573	-180.089	-3.44222	63.4515	0
1.1173	30.2802	-267.943	-47.6943	58.5684	0
1.1180	31.5419	-263.713	-42.7971	55.2158	0
1.1187	33.7498	-251.483	-35.7707	53.9913	0
1.1193	33.4344	-262.184	-42.5132	51.5425	0
1.1200	33.7498	-250.566	-35.1675	52.7669	0
1.1207	34.0652	-250.566	-34.2448	57.65	0
1.1213	31.8573	-254.541	-42.1939	55.5073	0
1.1220	31.2265	-231.966	-38.2193	49.7204	0
1.1227	32.4881	-238.03	-42.7971	49.7204	0
1.1233	33.119	-239.864	-42.5132	47.8838	0
1.1240	35.4846	-158.992	-3.12284	44.5312	0
1.1247	37.3771	-92.4907	24.0246	47.2716	0
1.1253	33.7498	-141.615	-4.64878	48.8021	0
1.1260	29.9648	-226.156	-43.7198	43.6129	0
1.1267	29.6494	-231.966	-40.3485	41.7762	0
1.1273	27.9146	-143.756	4.18745	43.3068	0
1.1280	26.022	-77.8145	30.7316	40.8725	0
1.1287	27.5991	-141.921	-6.49409	35.9894	0
1.1293	26.3375	-229.214	-50.1429	33.8466	0
1.1300	20.5022	-223.405	-44.6424	34.4588	0
1.1307	18.1366	-204.193	-35.4868	32.9283	0
1.1313	22.0793	-212.092	-42.5132	28.0452	0
1.1320	25.0758	-198.995	-36.4095	25.917	0
1.1327	24.9181	-192.574	-34.2448	25.917	0
1.1333	23.0256	-195.02	-39.4614	21.34	0
1.1340	20.5022	-176.115	-32.7189	17.0691	0
1.1347	20.1868	-181.312	-34.5642	17.9728	0
1.1353	22.0793	-181.312	-35.4868	17.6667	0
1.1360	22.3947	-101.663	-0.0709737	14.9263	0
1.1367	21.4485	-32.0533	26.1538	13.0897	0
1.1373	21.7639	-75.1137	-1.59691	12.7836	0
1.1380	23.341	-162.05	-42.1939	11.2676	0
1.1387	24.2872	-168.471	-43.1165	9.43099	0
1.1393	22.7102	-76.5915	-4.64878	6.69061	0
1.1400	22.7102	-14.6762	15.7916	3.32344	0
1.1407	22.7102	-79.649	-26.3312	-0.641366	0
1.1413	22.7102	-161.744	-69.9801	-4.30007	0
1.1420	22.7102	-156.546	-61.4277	-6.1367	0
1.1427	22.7102	-133.36	-51.9527	-5.52449	0
1.1433	22.7102	-133.971	-59.5824	-3.99396	0
1.1440	22.7102	-126.378	-51.9527	-4.30007	0
1.1447	22.7102	-117.206	-47.091	-7.95877	0
1.1453	22.7102	-110.174	-51.3495	-12.2297	0
1.1460	22.7102	-101.663	-45.849	-13.4541	0
1.1467	22.7102	-97.077	-51.9527	-13.4541	0
1.1473	22.7102	-87.2929	-54.7207	-16.2091	0
1.1480	22.7102	-82.4008	-14.4077	-20.7861	0
1.1487	22.7102	-81.7893	19.1629	-21.9959	0
1.1493	22.7102	-58.6029	-8.02003	-20.7861	0
1.1500	22.7102	-52.4878	-50.4268	-21.6898	0
1.1507	22.7102	-55.5454	-47.3749	-23.8326	0
1.1513	22.7102	21.9634	0.212921	-25.9607	0
1.1520	-32.8036	93.357	25.8699	-28.7157	0
1.1527	-38.008	25.0209	-14.4077	-31.7622	0
1.1533	-38.9542	-61.3547	-56.2466	-31.7622	0
1.1540	-41.0044	-54.0166	-49.2203	-29.9401	0
1.1547	-44.7895	-37.5568	-42.5132	-29.3279	0
1.1553	-47.4705	-40.3086	-53.4787	-30.8439	0
1.1560	-49.6785	-29.913	-52.8754	-32.6805	0
1.1567	-49.363	-26.8554	-48.2976	-33.5988	0
1.1573	-49.9939	-25.6324	-49.2203	-34.5171	0
1.1580	-54.8829	-18.3453	-49.5041	-38.1758	0
1.1587	-58.1948	-18.0395	-51.9527	-41.8345	0
1.1593	-57.5639	-9.17263	-51.6688	-41.2223	0
1.1600	-58.8256	-5.50358	-51.0301	-40.304	0
1.1607	-60.8758	-10.3956	-54.082	-43.9773	0
1.1613	-61.8221	12.7907	-47.3749	-47.636	0
1.1620	-62.1375	21.9634	-45.2457	-47.3299	0
1.1627	-60.5604	14.931	-48.2976	-46.1054	0
1.1633	-59.141	88.1592	-15.6497	-48.2482	0
1.1640	-61.1912	159.91	10.2912	-50.0703	0
1.1647	-64.5031	89.688	-32.7189	-47.636	0
1.1653	-66.3957	1.83453	-78.4969	-47.0238	0
1.1660	-67.6573	11.8735	-71.7899	-50.9886	0
1.1667	-67.3419	26.5497	-64.1602	-53.4374	0
1.1673	-68.919	18.2943	-70.2639	-50.9886	0
1.1680	-70.023	28.0784	-69.0574	-50.6825	0
1.1687	-67.3419	32.6138	-73.9191	-52.5191	0
1.1693	-66.3957	31.136	-78.4969	-52.8252	0
1.1700	-69.3921	38.1174	-74.8418	-52.5191	0
1.1707	-67.9727	41.1749	-74.2385	-52.8252	0
1.1713	-63.7146	47.29	-69.9801	-53.7435	0
1.1720	-62.7683	46.6785	-69.6607	-55.2595	0
1.1727	-61.8221	43.9267	-78.8163	-55.8717	0
1.1733	-63.0838	65.2786	-72.3932	-56.79	0
1.1740	-65.7648	64.3613	-66.0055	-58.0144	0
1.1747	-62.7683	54.3224	-67.8154	-56.79	0
1.1753	-58.1948	133.666	-32.7189	-55.8717	0
1.1760	-59.141	202.613	-1.59691	-58.3206	0
1.1767	-60.5604	126.939	-44.9263	-57.7083	0
1.1773	-58.5102	41.4807	-93.7562	-54.6473	0
1.1780	-58.1948	49.4303	-87.6525	-54.6473	0
1.1787	-59.141	55.8511	-81.2649	-55.5656	0
1.1793	-58.1948	44.844	-90.7044	-53.7435	0
1.1800	-57.8793	52.7936	-87.6525	-53.7435	0
1.1807	-59.4564	54.3224	-83.9974	-54.6473	0
1.1813	-60.245	55.2396	-84.92	-53.7435	0
1.1820	-59.9296	61.9153	-85.5233	-53.1313	0
1.1827	-59.9296	58.8577	-88.2558	-52.8252	0
1.1833	-60.245	65.8901	-83.9974	-50.3764	0
1.1840	-57.2485	69.2534	-79.4196	-49.1665	0
1.1847	-54.5674	62.221	-79.1357	-50.9886	0
1.1853	-55.9868	82.4008	-65.0829	-51.2947	0
1.1860	-56.3023	87.5477	-57.4532	-50.3764	0
1.1867	-51.7287	79.0375	-56.5305	-51.6008	0
1.1873	-49.0476	155.935	-18.9855	-52.8252	0
1.1880	-50.467	226.105	11.5332	-50.6825	0
1.1887	-49.9939	150.431	-30.3058	-48.5543	0
1.1893	-47.1551	61.6095	-76.971	-48.5543	0
1.1900	-46.8397	68.6419	-76.0838	-47.636	0
1.1907	-44.7895	77.203	-72.3932	-47.3299	0
1.1913	-40.8467	66.8073	-73.9191	-50.9886	0
1.1920	-39.9005	73.2282	-65.6861	-53.7435	0
1.1927	-41.3199	71.6994	-63.8763	-51.9069	0
1.1933	-39.5851	68.6419	-63.8763	-50.3764	0
1.1940	-36.7463	71.3937	-60.1857	-49.7787	0
1.1947	-35.9577	64.0555	-61.7116	-47.3299	0
1.1953	-34.3806	66.8073	-57.7726	-47.9421	0
1.1960	-31.5419	67.1131	-56.8499	-50.6825	0
1.1967	-29.8071	58.2972	-60.1857	-49.1665	0
1.1973	-28.8608	73.2282	-44.9263	-46.4116	0
1.1980	-27.2837	72.3109	-37.0128	-47.0238	0
1.1987	-24.2872	61.3038	-40.9873	-46.4116	0
1.1993	-21.6062	136.723	-1.31301	-45.1871	0
1.2000	-19.7137	202.308	35.0255	-46.4116	0
1.2007	-19.7137	119.907	-6.77799	-47.0238	0
1.2013	-18.7674	28.9957	-53.4787	-45.7993	0
1.2020	-17.0326	40.2577	-43.7198	-45.4932	0
1.2027	-14.8247	51.8763	-34.5642	-44.5895	0
1.2033	-12.9322	38.7289	-38.2193	-42.7529	0
1.2040	-11.1974	45.1497	-29.9864	-43.6712	0
1.2047	-10.5665	46.6785	-25.0892	-44.5895	0
1.2053	-9.62027	43.3152	-19.9081	-43.059	0
1.2060	-7.88547	45.1497	-8.30392	-41.5284	0
1.2067	-7.57005	41.7864	-5.25205	-40.9162	0
1.2073	-7.25463	47.29	-3.12284	-39.7064	0
1.2080	-2.36564	46.6785	1.45496	-38.7881	0
1.2087	0.473128	38.4231	3.26479	-37.2575	0
1.2093	-3.46961	59.1635	15.7916	-34.5171	0
1.2100	-5.0467	61.9153	22.2148	-32.6805	0
1.2107	1.57709	48.513	22.4987	-33.5988	0
1.2113	5.36212	120.824	59.7244	-35.4355	0
1.2120	-49.0476	187.376	94.5369	-37.8697	0
1.2127	-49.0476	107.727	61.5697	-40.0125	0
1.2133	-49.0476	17.0713	21.8954	-39.0942	0
1.2140	-49.0476	25.3267	29.5251	-36.3392	0
1.2147	-49.0476	34.7541	41.7325	-35.727	0
1.2153	-49.0476	26.5497	45.9909	-33.2927	0
1.2160	-49.0476	38.1174	56.0692	-29.0218	0
1.2167	-49.0476	38.7289	61.5697	-29.9401	0
1.2173	-49.0476	33.8368	68.88	-32.6805	0
1.2180	-49.0476	39.3404	79.5615	-30.8439	0
1.2187	-49.0476	38.4231	83.536	-27.1852	0
1.2193	-49.0476	44.2325	90.8818	-26.2668	0
1.2200	-49.0476	47.9015	97.5888	-27.4913	0
1.2207	-49.0476	43.9267	98.5115	-28.1035	0
1.2213	-49.0476	62.221	107.951	-25.9607	0
1.2220	-49.0476	62.221	110.683	-22.9142	0
1.2227	-49.0476	50.3476	111.926	-21.6898	0
1.2233	-49.0476	127.245	151.28	-21.6898	0
1.2240	6.7815	199.861	180.593	-21.6898	0
1.2247	3.15419	122.047	139.073	-21.6898	0
1.2253	2.83877	25.3267	94.5369	-20.48	0
1.2260	5.0467	30.8302	98.5115	-18.6433	0
1.2267	6.7815	43.0095	104.296	-18.0311	0
1.2273	8.98944	29.913	100.925	-18.3372	0
1.2280	10.8819	33.8368	107.028	-16.8067	0
1.2287	10.2511	35.0598	109.158	-15.2907	0
1.2293	10.5665	32.9196	107.632	-15.2907	0
1.2300	14.1938	35.0598	107.632	-17.725	0
1.2307	15.9286	29.3015	104.615	-19.8678	0
1.2313	16.8749	30.2187	106.425	-19.2555	0
1.2320	20.5022	28.9957	107.632	-15.5968	0
1.2327	22.7102	20.1288	103.693	-13.4541	0
1.2333	22.3947	34.4483	111.003	-15.903	0
1.2340	23.341	32.308	112.848	-17.4189	0
1.2347	25.7066	17.9886	107.632	-15.2907	0
1.2353	28.8608	89.9937	139.996	-15.2907	0
1.2360	31.5419	160.827	166.859	-18.0311	0
1.2367	31.8573	80.872	119.555	-16.8067	0
1.2373	30.911	-18.9568	68.5961	-13.4541	0
1.2380	31.5419	-13.1474	76.2257	-13.7602	0
1.2387	33.4344	-3.3633	85.062	-14.6785	0
1.2393	35.1692	-16.205	78.9582	-14.3724	0
1.2400	36.1155	-4.28056	87.8299	-13.4541	0
1.2407	35.1692	-7.03235	89.9591	-11.9236	0
1.2413	35.1692	-13.4532	85.6652	-11.6175	0
1.2420	38.008	3.3633	92.6916	-12.5358	0
1.2427	40.689	-9.47839	85.3813	-11.9236	0
1.2433	43.2124	-10.7014	83.2521	-10.7137	0
1.2440	45.2626	69.8649	122.288	-9.18319	0
1.2447	44.3163	132.748	149.151	-6.44281	0
1.2453	43.2124	82.7066	118.633	-5.52449	0
1.2460	42.5815	-8.86688	77.1484	-6.44281	0
1.2467	42.2661	-18.9568	78.9582	-4.30007	0
1.2473	44.3163	74.1454	121.081	-2.46343	0
1.2480	44.3163	135.806	141.522	-4.60617	0
1.2487	44.3163	67.7246	97.5888	-6.1367	0
1.2493	44.3163	-14.0647	50.5688	-4.60617	0
1.2500	44.3163	-11.3129	51.4914	-5.21838	0
1.2507	44.3163	5.14687	58.8372	-4.30007	0
1.2513	44.3163	0.917263	50.8881	-0.335259	0
1.2520	44.3163	7.28715	50.5688	2.7258	0
1.2527	44.3163	13.708	50.5688	4.54787	0
1.2533	44.3163	17.9886	45.1038	8.51267	0
1.2540	44.3163	23.4921	41.1293	12.1859	0
1.2547	44.3163	24.7151	33.1802	12.7836	0
1.2553	44.3163	34.7541	25.5505	11.2676	0
1.2560	44.3163	37.5059	18.5241	8.81878	0
1.2567	44.3163	32.308	13.0592	7.30282	0
1.2573	44.3163	51.2648	15.7916	7.59435	0
1.2580	44.3163	52.1821	11.2138	8.81878	0
1.2587	44.3163	41.1749	5.42949	11.5737	0
1.2593	44.3163	116.849	35.9482	14.9263	0
1.2600	33.7498	186.459	55.1466	15.8446	0
1.2607	33.4344	108.339	3.90355	16.763	0
1.2613	33.4344	14.6253	-47.9782	18.8911	0
1.2620	28.23	20.7403	-47.3749	18.8911	0
1.2627	23.341	30.8302	-43.7198	19.5033	0
1.2633	24.2872	18.9058	-51.3495	22.2437	0
1.2640	23.341	24.7151	-50.4268	22.2437	0
1.2647	19.7137	23.7979	-51.6688	21.6461	0
1.2653	20.0291	20.1288	-55.324	22.8559	0
1.2660	19.0828	23.7979	-59.2985	22.5498	0
1.2667	13.563	17.377	-66.0055	21.9376	0
1.2673	11.3551	20.1288	-66.0055	22.2437	0
1.2680	12.3013	19.8231	-69.0574	21.6461	0
1.2687	10.2511	7.5929	-76.971	19.5033	0
1.2693	7.72776	21.3519	-68.4541	16.763	0
1.2700	5.36212	21.6576	-67.5315	15.8446	0
1.2707	2.20793	8.20441	-76.3677	17.6667	0
1.2713	1.41938	79.649	-43.4004	17.9728	0
1.2720	44.3163	145.539	-13.5205	17.0691	0
1.2727	44.3163	61.6095	-56.8499	18.585	0
1.2733	44.3163	-36.6396	-105.964	17.3606	0
1.2740	44.3163	-32.9705	-102.912	13.7019	0
1.2747	44.3163	-25.6324	-93.4723	15.2324	0
1.2753	44.3163	-39.3914	-94.9983	16.763	0
1.2760	44.3163	-33.8878	-93.153	12.7836	0
1.2767	44.3163	-36.3338	-95.8855	9.12489	0
1.2773	44.3163	-42.7547	-94.0756	6.69061	0
1.2780	44.3163	-42.1432	-89.4978	5.16008	0
1.2787	44.3163	-49.1245	-93.4723	6.69061	0
1.2793	44.3163	-47.341	-90.1011	6.69061	0
1.2800	44.3163	-47.6467	-86.7653	3.01733	0
1.2807	44.3163	-56.1569	-91.627	3.93565	0
1.2813	44.3163	-39.6971	-80.6616	6.69061	0
1.2820	44.3163	-41.2259	-72.1093	5.77229	0
1.2827	44.3163	-54.6281	-73.6352	4.85397	0
1.2833	44.3163	22.8806	-39.4614	4.24176	0
1.2840	44.3163	95.803	-9.54596	1.50138	0
1.2847	44.3163	18.6001	-51.0301	0.276953	0
1.2853	44.3163	-72.9734	-94.3595	1.50138	0
1.2860	44.3163	-62.272	-80.3422	-0.335259	0
1.2867	44.3163	-48.2582	-67.2121	-3.38175	0
1.2873	44.3163	-57.9914	-73.6352	-4.30007	0
1.2880	44.3163	-49.1245	-69.6607	-3.07564	0
1.2887	44.3163	-45.5065	-62.031	-2.46343	0
1.2893	44.3163	-44.2834	-58.3759	-3.38175	0
1.2900	44.3163	-37.2511	-55.6079	-3.07564	0
1.2907	44.3163	-39.0856	-53.7981	-0.335259	0
1.2913	44.3163	-33.2763	-47.091	1.80749	0
1.2920	44.3163	-28.3842	-47.3749	3.62955	0
1.2927	44.3163	-31.7475	-51.0301	7.90046	0
1.2933	44.3163	-13.7589	-37.6161	10.6554	0
1.2940	44.3163	-11.9244	-32.435	7.59435	0
1.2947	44.3163	-19.2625	-35.1675	4.85397	0
1.2953	44.3163	58.2972	2.37762	5.16008	0
1.2960	16.8749	129.385	29.5251	4.85397	0
1.2967	15.1401	54.9339	-18.9855	4.85397	0
1.2973	15.6132	-36.3338	-65.0829	8.20657	0
1.2980	20.0291	-29.3015	-55.9273	10.6554	0
1.2987	23.341	-16.5107	-50.4268	11.8798	0
1.2993	26.3375	-25.9382	-55.9273	14.9263	0
1.3000	29.6494	-20.1798	-49.2203	17.0691	0
1.3007	31.5419	-18.0395	-50.7462	16.763	0
1.3013	33.7498	-16.205	-53.7981	19.5033	0
1.3020	36.4309	-10.0899	-47.9782	23.7743	0
1.3027	38.008	-14.6762	-47.3749	24.3865	0
1.3033	38.008	-11.3129	-47.3749	24.0804	0
1.3040	38.6388	-9.17263	-46.4523	26.5292	0
1.3047	39.7428	-14.982	-49.2203	26.8207	0
1.3053	40.689	0.917263	-39.4614	24.0804	0
1.3060	39.4273	-0.611509	-36.0901	24.9987	0
1.3067	39.1119	-10.0899	-40.0646	31.1062	0
1.3073	41.6353	70.4764	-4.64878	33.8466	0
1.3080	44.3163	141.87	26.1538	32.6222	0
1.3087	44.3163	62.8325	-17.7789	34.4588	0
1.3093	44.3163	-28.3842	-65.4023	38.4236	0
1.3100	44.3163	-20.1798	-58.3759	38.1175	0
1.3107	44.3163	-11.9244	-51.0301	36.2809	0
1.3113	44.3163	-22.8806	-57.4532	36.2809	0
1.3120	44.3163	-12.2302	-53.1948	37.8114	0
1.3127	44.3163	-12.5359	-51.9527	41.4701	0
1.3133	44.3163	-18.9568	-51.6688	44.2251	0
1.3140	44.3163	-15.5935	-45.5651	43.0007	0
1.3147	44.3163	-17.428	-46.7717	41.7762	0
1.3153	44.3163	-12.8417	-45.5651	44.2251	0
1.3160	44.3163	-14.6762	-43.4004	45.7556	0
1.3167	44.3163	-26.5497	-47.9782	46.6594	0
1.3173	44.3163	-13.1474	-41.8745	46.9655	0
1.3180	44.3163	-15.5935	-37.2967	45.7556	0
1.3187	44.3163	-29.6072	-38.2193	45.7556	0
1.3193	44.3163	44.844	-5.57143	46.9655	0
1.3200	58.9833	113.486	19.4468	44.2251	0
1.3207	60.8758	32.6138	-23.5633	42.3884	0
1.3213	64.8186	-62.272	-69.6607	46.0471	0
1.3220	65.4494	-57.3799	-64.7635	47.8838	0
1.3227	62.4529	-48.2582	-55.6079	46.6594	0
1.3233	64.5031	-57.9914	-54.7207	45.4495	0
1.3240	66.3957	-48.8697	-48.2976	43.6129	0
1.3247	63.8723	-49.4303	-50.1429	42.0823	0
1.3253	67.815	-54.9339	-53.4787	43.0007	0
1.3260	76.1736	-50.6533	-50.1429	44.8373	0
1.3267	77.593	-52.4878	-50.1429	44.2251	0
1.3273	76.4891	-46.7295	-47.091	43.6129	0
1.3280	79.4855	-47.0352	-45.5651	43.919	0
1.3287	80.7472	-58.9087	-48.2976	43.3068	0
1.3293	77.593	-44.2834	-38.8226	37.8114	0
1.3300	76.4891	-43.0604	-35.7707	31.4123	0
1.3307	78.2239	-56.4627	-39.7453	31.4123	0
1.3313	77.2776	13.4022	-6.77799	35.071	0
1.3320	73.6503	81.4836	19.4468	33.2344	0
1.3327	68.7613	3.3633	-24.4859	26.8207	0
[truncated: 52,792 more rows]
