# Supplementary material for: Identification of Haptic Based Guiding Using Hard Reins
Source: PLoS One. 2015 Jul 22;10(7):e0132020. doi: 10.1371/journal.pone.0132020 (PMC4511788; doi:10.1371/journal.pone.0132020)
Supplement: S3 File — (ZIP) [file pone.0132020.s003.zip › EMGData1/Subject7/T8/t8.txt]

0.0000	-1.41266	17.3763	46.9046	-5.82569	0
0.0007	-5.69622	3.03551	-0.399377	-9.79212	0
0.0013	-8.4304	-6.42613	-48.5908	-10.4062	0
0.0020	-8.74939	-1.54208	-44.6414	-7.0483	0
0.0027	-7.20002	-0.0145938	-38.5176	-5.82569	0
0.0033	-6.28862	-1.23561	-41.5795	-7.65679	0
0.0040	-7.51901	-0.0145938	-36.3876	-8.26527	0
0.0047	-7.79243	0.89995	-33.6364	-5.82569	0
0.0053	-6.60761	0.89995	-29.9976	-4.29884	0
0.0060	-5.96964	0.593481	-25.427	-6.12994	0
0.0067	-6.28862	-0.0145938	-22.6757	-5.21721	0
0.0073	-4.14685	4.25652	-11.9813	-3.38611	0
0.0080	0.136709	7.30662	-7.41065	-3.38611	0
0.0087	1.9595	4.56299	-5.85752	-2.46775	0
0.0093	-0.501267	5.47753	16.9957	0.276073	0
0.0100	-2.64304	7.61309	26.7582	0.890193	0
0.0107	0.136709	7.30662	20.9895	0.890193	0
0.0113	3.78229	14.3262	60.3502	2.10717	0
0.0120	3.78229	18.9038	96.0722	2.72129	0
0.0127	3.78229	8.22117	53.0283	3.02553	0
0.0133	3.78229	0.287011	7.54378	3.63402	0
0.0140	3.78229	4.56299	14.8657	4.2425	0
0.0147	3.78229	4.56299	18.5488	6.0736	0
0.0153	3.78229	1.50802	8.78628	7.60045	0
0.0160	3.78229	5.17106	9.09691	5.16087	0
0.0167	3.78229	6.69855	6.03502	0.580316	0
0.0173	3.78229	3.34198	1.15375	-0.9409	0
0.0180	3.78229	3.03551	-5.85752	-0.332414	0
0.0187	3.78229	5.17106	-18.6819	-1.55502	0
0.0193	3.78229	4.8646	-19.9245	-4.91296	0
0.0200	3.78229	3.64358	-22.0545	-7.0483	0
0.0207	3.78229	4.56299	-31.817	-6.74406	0
0.0213	3.78229	6.39208	-24.4951	-7.96103	0
0.0220	3.78229	4.56299	-24.8057	-9.79212	0
0.0227	3.78229	7.00015	-34.8789	-7.96103	0
0.0233	3.78229	17.0747	2.04126	-5.52145	0
0.0240	3.78229	18.5973	35.012	-7.35254	0
0.0247	3.78229	7.00015	-8.91941	-11.319	0
0.0253	3.78229	0.89995	-49.2121	-10.4062	0
0.0260	3.78229	3.64358	-32.1276	-3.9946	0
0.0267	3.78229	3.64358	-21.7438	0.890193	0
0.0273	3.78229	3.34198	-23.2526	0.276073	0
0.0280	3.78229	5.17106	-11.36	-1.85926	0
0.0287	3.78229	4.8646	-3.72751	-0.332414	0
0.0293	3.78229	4.56299	2.35188	3.02553	0
0.0300	3.78229	6.08561	13.0463	3.63402	0
0.0307	3.78229	7.91956	16.6851	1.19444	0
0.0313	3.78229	10.0551	22.4982	2.72129	0
0.0320	3.78229	9.44218	25.2495	5.46511	0
0.0327	3.78229	7.91956	23.1195	4.55238	0
0.0333	3.78229	9.74865	35.012	4.55238	0
0.0340	3.78229	8.22117	35.9439	6.68772	0
0.0347	3.78229	6.39208	28.0007	4.85662	0
0.0353	3.78229	14.6327	63.1015	3.02553	0
0.0360	1.32152	16.4618	88.7503	2.72129	0
0.0367	0.136709	0.593481	37.4526	-1.55502	0
0.0373	-3.23545	-6.7326	-12.9132	-5.52145	0
0.0380	-5.05824	1.50802	-13.1794	-4.91296	0
0.0387	-5.05824	2.42257	-15.6201	-5.52145	0
0.0393	-4.14685	-1.84855	-24.8057	-7.0483	0
0.0400	-3.23545	-0.0145938	-24.4951	-5.82569	0
0.0407	-4.73925	0.287011	-30.8851	-8.87939	0
0.0413	-5.05824	-1.23561	-34.5683	-13.7586	0
0.0420	-2.32406	-0.0145938	-34.8789	-10.7105	0
0.0427	-2.32406	0.593481	-40.3814	-7.65679	0
0.0433	-2.32406	0.89995	-37.3195	-10.4062	0
0.0440	1.9595	1.50802	-37.3195	-9.18364	0
0.0447	3.18988	0.89995	-44.3308	-5.52145	0
0.0453	-0.774686	2.72904	-29.0657	-7.0483	0
0.0460	-1.09367	5.47753	-18.3713	-7.35254	0
0.0467	1.9595	8.22117	-20.812	-3.69036	0
0.0473	3.78229	16.4618	21.3001	-0.9409	0
0.0480	3.78229	20.7378	62.4802	-0.0281707	0
0.0487	2.55191	9.44218	26.1814	0.890193	0
0.0493	2.27849	0.593481	-14.7326	1.80292	0
0.0500	2.87089	3.64358	-1.28688	2.41141	0
0.0507	2.87089	5.17106	10.295	2.10717	0
0.0513	3.18988	2.72904	9.36316	2.41141	0
0.0520	3.18988	3.64358	16.6851	3.93826	0
0.0527	0.410128	3.95005	17.3063	3.93826	0
0.0533	0.136709	4.56299	17.6169	1.49868	0
0.0540	2.87089	5.47753	22.4982	-0.9409	0
0.0547	2.27849	2.12096	18.5488	0.276073	0
0.0553	1.32152	-0.627533	15.4869	1.19444	0
0.0560	5.01267	1.50802	10.6057	-3.08187	0
0.0567	5.92407	3.64358	2.35188	-4.29884	0
0.0573	0.729116	3.95005	9.36316	0.890193	0
0.0580	-2.32406	2.72904	3.90501	1.19444	0
0.0587	0.729116	4.56299	-13.4901	-4.29884	0
0.0593	4.10128	12.1907	17.3063	-3.38611	0
0.0600	2.27849	11.8842	46.9046	-1.85926	0
0.0607	-1.09367	-0.627533	-1.59751	-7.0483	0
0.0613	-1.41266	-5.81319	-52.2739	-8.26527	0
0.0620	-0.774686	-1.23561	-45.8396	-5.21721	0
0.0627	-2.32406	-1.54208	-41.5795	-7.0483	0
0.0633	-3.23545	-3.9841	-46.7714	-8.87939	0
0.0640	-1.41266	-1.23561	-39.7602	-8.26527	0
0.0647	0.410128	1.81449	-39.4495	-10.0964	0
0.0653	2.27849	2.42257	-35.7664	-10.4062	0
0.0660	5.01267	2.12096	-23.5632	-7.0483	0
0.0667	5.01267	1.50802	-20.2351	-6.74406	0
0.0673	4.69368	1.81449	-12.2919	-5.82569	0
0.0680	7.42787	0.89995	-0.710003	-1.55502	0
0.0687	8.65825	1.81449	2.04126	-0.0281707	0
0.0693	6.83546	7.30662	18.5488	0.276073	0
0.0700	5.92407	7.30662	31.6395	3.63402	0
0.0707	8.06584	6.39208	30.4414	4.85662	0
0.0713	11.119	17.0747	65.2315	3.63402	0
0.0720	11.7114	22.2604	101.841	4.2425	0
0.0727	8.65825	8.83411	62.4802	5.16087	0
0.0733	5.60508	-0.321063	12.7357	4.85662	0
0.0740	4.69368	2.72904	16.6851	5.76935	0
0.0747	3.4633	3.64358	23.1195	5.76935	0
0.0753	1.9595	3.34198	13.0463	3.93826	0
0.0760	2.27849	4.56299	9.09691	3.02553	0
0.0767	2.55191	3.64358	2.04126	1.19444	0
0.0773	1.64051	6.39208	-4.65939	-0.332414	0
0.0780	0.410128	7.61309	-6.47878	-0.332414	0
0.0787	1.0481	3.03551	-14.4219	-1.55502	0
0.0793	3.4633	1.81449	-18.3713	-4.29884	0
0.0800	5.01267	3.34198	-21.7438	-6.12994	0
0.0807	4.10128	0.89995	-27.2464	-6.43418	0
0.0813	2.27849	2.42257	-16.5519	-7.0483	0
0.0820	1.32152	5.47753	-14.7326	-7.96103	0
0.0827	3.18988	6.08561	-23.5632	-7.0483	0
0.0833	6.83546	11.8842	11.2269	-5.82569	0
0.0840	6.83546	16.1602	43.2658	-6.43418	0
0.0847	2.27849	6.39208	-1.28688	-7.96103	0
0.0853	0.410128	-3.37116	-45.2627	-6.74406	0
0.0860	1.64051	0.287011	-29.0657	-4.29884	0
0.0867	0.136709	6.08561	-15.6201	-3.08187	0
0.0873	-0.182279	5.784	-17.4838	-2.46775	0
0.0880	2.27849	5.17106	-5.28065	-0.636657	0
0.0887	1.9595	6.39208	6.34565	2.41141	0
0.0893	0.136709	7.30662	13.3569	3.93826	0
0.0900	1.32152	6.69855	20.6788	2.10717	0
0.0907	3.18988	7.91956	21.877	2.10717	0
0.0913	3.4633	9.14057	29.5095	5.76935	0
0.0920	4.37469	6.69855	35.012	6.38347	0
0.0927	5.01267	6.39208	32.882	4.2425	0
0.0933	3.18988	8.52764	42.6445	4.85662	0
0.0940	1.32152	7.30662	43.2658	5.16087	0
0.0947	2.55191	10.0551	32.5714	3.02553	0
0.0953	4.37469	21.9539	66.1634	1.19444	0
0.0960	4.10128	22.8733	95.451	-0.332414	0
0.0967	4.10128	7.30662	46.0171	-0.9409	0
0.0973	4.10128	-0.0145938	-7.72128	-1.55502	0
0.0980	4.10128	3.34198	-7.10003	-4.91296	0
0.0987	4.10128	2.72904	-7.72128	-5.82569	0
0.0993	4.10128	1.20642	-18.1051	-5.21721	0
0.1000	4.10128	2.72904	-16.8626	-7.96103	0
0.1007	4.10128	2.42257	-23.2526	-8.26527	0
0.1013	4.10128	2.72904	-29.687	-5.52145	0
0.1020	4.10128	4.8646	-28.1339	-7.0483	0
0.1027	4.10128	5.47753	-30.8851	-8.87939	0
0.1033	4.10128	4.25652	-29.0657	-7.96103	0
0.1040	4.10128	2.12096	-26.0038	-8.57515	0
0.1047	4.10128	3.03551	-27.2464	-9.79212	0
0.1053	4.10128	9.14057	-14.7326	-9.18364	0
0.1060	4.10128	9.44218	-7.72128	-7.0483	0
0.1067	4.10128	7.30662	-6.7894	-2.46775	0
0.1073	4.10128	18.2957	36.8314	0.890193	0
0.1080	4.10128	23.7879	75.6153	-2.46775	0
0.1087	-0.501267	10.3616	37.7633	-3.38611	0
0.1093	-4.14685	0.89995	-4.03814	2.10717	0
0.1100	-3.23545	3.64358	6.34565	3.63402	0
0.1107	-2.00507	4.56299	14.8657	1.19444	0
0.1113	-1.41266	5.47753	11.5375	1.49868	0
0.1120	0.410128	7.30662	19.1701	3.32977	0
0.1127	1.32152	7.61309	21.3001	5.16087	0
0.1133	1.0481	8.22117	19.4363	4.85662	0
0.1140	0.136709	7.30662	23.1195	2.10717	0
0.1147	-0.774686	3.95005	23.4301	1.19444	0
0.1153	-2.00507	5.784	23.1195	2.10717	0
0.1160	-1.09367	7.00015	13.3569	0.890193	0
0.1167	2.55191	4.56299	1.77501	-1.55502	0
0.1173	3.78229	6.39208	8.78628	-3.08187	0
0.1180	-0.501267	6.39208	2.97314	-2.46775	0
0.1187	-2.91646	4.56299	-14.4219	-2.46775	0
0.1193	0.410128	13.4117	17.3063	-4.91296	0
0.1200	1.0481	20.1248	47.5258	-7.65679	0
0.1207	-5.69622	7.91956	-0.976254	-8.57515	0
0.1213	-8.74939	-2.76309	-53.7827	-8.87939	0
0.1220	-4.73925	0.287011	-48.5908	-8.57515	0
0.1227	-3.55444	3.64358	-40.3814	-7.96103	0
0.1233	-5.96964	3.64358	-45.8396	-9.18364	0
0.1240	-5.37723	4.56299	-43.7095	-10.0964	0
0.1247	-3.82786	4.56299	-41.5795	-7.96103	0
0.1253	-5.69622	7.00015	-34.2576	-6.12994	0
0.1260	-7.20002	9.14057	-24.4951	-4.91296	0
0.1267	-6.28862	6.39208	-22.6757	-0.636657	0
0.1273	-3.82786	6.39208	-15.3538	0.276073	0
0.1280	0.136709	9.14057	-8.29816	-3.38611	0
0.1287	1.64051	10.0551	-6.16815	-2.16351	0
0.1293	-1.73165	11.2761	13.3569	3.32977	0
0.1300	-5.05824	12.4971	24.3176	4.85662	0
0.1307	-3.23545	12.1907	21.877	4.2425	0
0.1313	1.0481	19.2103	60.6609	5.76935	0
0.1320	1.0481	23.4814	94.5191	6.38347	0
0.1327	1.0481	11.8842	49.3452	6.38347	0
0.1333	1.0481	2.72904	2.97314	6.99196	0
0.1340	1.0481	8.83411	14.8657	6.68772	0
0.1347	1.0481	11.5826	20.3682	3.93826	0
0.1353	1.0481	7.91956	4.48189	2.41141	0
0.1360	1.0481	7.00015	1.15375	1.80292	0
0.1367	1.0481	7.30662	-0.710003	0.890193	0
0.1373	1.0481	8.22117	-6.7894	0.890193	0
0.1380	1.0481	9.14057	-11.6707	1.80292	0
0.1387	1.0481	7.61309	-19.3032	0.580316	0
0.1393	1.0481	6.39208	-21.4332	-4.29884	0
0.1400	1.0481	5.17106	-25.427	-7.96103	0
0.1407	1.0481	2.72904	-31.5064	-6.74406	0
0.1413	1.0481	4.56299	-21.7438	-6.43418	0
0.1420	1.0481	6.69855	-23.8738	-8.57515	0
0.1427	1.0481	6.69855	-34.5683	-7.96103	0
0.1433	1.0481	15.5472	3.90501	-6.12994	0
0.1440	-3.23545	21.0394	40.5145	-7.35254	0
0.1447	-4.14685	8.83411	-3.41689	-7.96103	0
0.1453	-8.74939	-1.84855	-50.1439	-6.12994	0
0.1460	-8.4304	3.95005	-36.3876	-6.43418	0
0.1467	-5.69622	8.22117	-22.3651	-7.96103	0
0.1473	-5.96964	6.08561	-22.0545	-6.43418	0
0.1480	-5.05824	5.17106	-8.03191	-3.08187	0
0.1487	-0.774686	4.56299	1.15375	-0.332414	0
0.1493	-1.41266	4.25652	3.59439	0.580316	0
0.1500	-3.23545	4.56299	10.295	1.19444	0
0.1507	-1.73165	5.47753	16.1082	2.72129	0
0.1513	-0.182279	8.22117	22.1876	3.93826	0
0.1520	1.32152	8.83411	22.8088	3.32977	0
0.1527	3.4633	5.784	19.4363	3.02553	0
0.1533	1.64051	6.39208	30.4414	3.93826	0
0.1540	-2.32406	5.784	32.2607	4.55238	0
0.1547	-2.00507	4.56299	26.7582	3.63402	0
0.1553	0.410128	12.1907	62.7909	2.10717	0
0.1560	0.410128	18.5973	89.0166	2.10717	0
0.1567	-0.182279	9.44218	36.8314	2.10717	0
0.1573	-2.00507	0.287011	-17.1732	1.19444	0
0.1580	-5.05824	2.72904	-18.3713	-0.636657	0
0.1587	-5.96964	5.47753	-21.7438	-3.38611	0
0.1593	-4.73925	6.39208	-36.3876	-5.52145	0
0.1600	-5.05824	7.91956	-37.9408	-6.43418	0
0.1607	-6.88103	9.44218	-40.9583	-5.52145	0
0.1613	-5.96964	10.3616	-44.6414	-6.12994	0
0.1620	-5.37723	8.83411	-44.952	-7.96103	0
0.1627	-7.79243	6.39208	-47.7033	-6.74406	0
0.1633	-8.4304	7.00015	-42.5114	-3.38611	0
0.1640	-4.14685	5.17106	-40.0708	-5.21721	0
0.1647	-2.32406	3.03551	-44.0202	-8.87939	0
0.1653	-5.96964	6.39208	-26.9357	-7.35254	0
0.1660	-6.88103	7.00015	-14.4219	-4.29884	0
0.1667	-2.91646	6.69855	-13.4901	-3.9946	0
0.1673	0.729116	15.5472	29.8201	-3.08187	0
0.1680	-0.182279	17.6828	69.8021	-0.332414	0
0.1687	-3.55444	5.47753	30.752	2.10717	0
0.1693	-4.73925	-0.0145938	-12.9132	3.63402	0
0.1700	-2.91646	5.17106	1.15375	3.93826	0
0.1707	-1.41266	6.39208	13.6676	3.93826	0
0.1713	-2.32406	8.22117	9.67379	4.55238	0
0.1720	-4.14685	11.5826	15.1763	5.76935	0
0.1727	-5.37723	10.9697	17.3063	4.85662	0
0.1733	-4.73925	11.2761	17.6169	3.02553	0
0.1740	-2.32406	11.2761	20.0576	3.32977	0
0.1747	-2.32406	9.44218	16.4188	2.41141	0
0.1753	-4.46583	10.3616	13.9782	-0.332414	0
0.1760	-4.14685	10.9697	6.03502	-0.636657	0
0.1767	-0.182279	8.83411	-3.41689	0.276073	0
0.1773	1.32152	9.14057	6.34565	-0.636657	0
0.1780	-1.41266	7.61309	3.28376	-0.0281707	0
0.1787	-3.23545	6.69855	-12.9132	-0.332414	0
0.1793	-0.774686	16.4618	20.3682	-5.21721	0
0.1800	-0.501267	18.9038	52.0965	-8.57515	0
0.1807	-4.14685	5.17106	3.59439	-7.0483	0
0.1813	-5.37723	-1.84855	-48.2802	-5.52145	0
0.1820	-2.64304	2.42257	-44.952	-5.21721	0
0.1827	-2.64304	2.42257	-43.7095	-5.52145	0
0.1833	-3.23545	1.20642	-48.9014	-6.74406	0
0.1840	-1.73165	3.03551	-39.1389	-7.65679	0
0.1847	-1.41266	1.81449	-36.3876	-7.35254	0
0.1853	-0.774686	-0.0145938	-33.6364	-7.0483	0
0.1860	1.32152	1.20642	-23.5632	-6.12994	0
0.1867	1.32152	3.64358	-19.9245	-3.38611	0
0.1873	1.0481	7.30662	-10.7388	-0.636657	0
0.1880	5.01267	7.61309	-2.84001	1.19444	0
0.1887	8.33926	7.30662	-1.90813	1.80292	0
0.1893	6.83546	10.9697	16.4188	3.02553	0
0.1900	2.55191	10.9697	28.622	6.68772	0
0.1907	0.410128	9.44218	24.9388	8.82305	0
0.1913	3.78229	17.9893	62.7909	8.82305	0
0.1920	6.24305	21.3458	100.954	7.2962	0
0.1927	3.18988	10.0551	57.9096	4.85662	0
0.1933	-0.774686	3.64358	6.65628	3.32977	0
0.1940	-1.73165	5.17106	12.7357	3.93826	0
0.1947	-2.91646	4.56299	19.4363	3.32977	0
0.1953	-2.64304	5.47753	9.36316	3.02553	0
0.1960	-1.41266	7.00015	8.47566	3.93826	0
0.1967	-2.91646	3.95005	3.90501	1.49868	0
0.1973	-4.46583	2.72904	-3.72751	-2.46775	0
0.1980	-3.23545	3.34198	-7.72128	-2.46775	0
0.1987	-3.23545	2.72904	-17.1732	-1.55502	0
0.1993	-2.64304	3.03551	-21.4332	-4.60309	0
0.2000	1.0481	1.50802	-24.1845	-7.0483	0
0.2007	2.55191	0.593481	-30.8851	-6.43418	0
0.2013	0.410128	5.47753	-22.6757	-7.0483	0
0.2020	-1.09367	6.69855	-20.2351	-7.96103	0
0.2027	0.410128	5.784	-26.3145	-7.65679	0
0.2033	3.18988	13.7182	9.36316	-7.35254	0
0.2040	2.87089	16.1602	42.3339	-7.0483	0
0.2047	-0.501267	3.34198	-0.399377	-6.12994	0
0.2053	-1.41266	-4.59218	-45.5289	-5.21721	0
0.2060	1.64051	-2.76309	-31.817	-3.69036	0
0.2067	2.27849	-1.84855	-15.3538	-2.46775	0
0.2073	0.729116	-0.0145938	-16.5519	-3.9946	0
0.2080	0.410128	2.72904	-8.29816	-6.12994	0
0.2087	-0.182279	2.12096	0.532502	-4.60309	0
0.2093	-0.501267	4.25652	5.10314	-0.0281707	0
0.2100	0.410128	6.39208	9.09691	2.72129	0
0.2107	-0.182279	5.47753	11.5375	2.10717	0
0.2113	-0.182279	6.08561	19.4363	1.19444	0
0.2120	3.18988	5.784	20.6788	1.49868	0
0.2127	3.78229	5.47753	17.9276	2.10717	0
0.2133	1.0481	10.3616	33.1926	2.72129	0
0.2140	0.729116	9.14057	34.3908	3.93826	0
0.2147	2.27849	4.56299	22.8088	5.76935	0
0.2153	3.78229	13.7182	55.7796	5.76935	0
0.2160	6.51647	20.7378	83.5584	3.32977	0
0.2167	5.01267	8.83411	33.1926	1.19444	0
0.2173	-0.182279	-0.627533	-18.6819	-0.636657	0
0.2180	-1.41266	1.50802	-17.7944	-3.08187	0
0.2187	-0.501267	0.89995	-18.6819	-4.29884	0
0.2193	-1.73165	-0.934002	-29.0657	-4.60309	0
0.2200	-1.41266	0.89995	-28.1339	-6.43418	0
0.2207	-0.501267	1.81449	-32.4382	-7.35254	0
0.2213	-3.23545	2.12096	-37.3195	-5.52145	0
0.2220	-4.73925	0.593481	-35.5001	-5.82569	0
0.2227	-3.55444	-2.76309	-36.3876	-9.48788	0
0.2233	-1.73165	-0.627533	-34.5683	-9.18364	0
0.2240	1.64051	1.81449	-36.3876	-6.43418	0
0.2247	3.78229	0.89995	-39.7602	-6.74406	0
0.2253	0.410128	3.34198	-22.6757	-6.74406	0
0.2260	-2.32406	4.56299	-11.6707	-3.9946	0
0.2267	-1.41266	4.56299	-12.2919	-2.46775	0
0.2273	0.136709	14.0198	29.5095	-1.55502	0
0.2280	0.729116	19.2103	67.0509	0.580316	0
0.2287	-0.501267	6.39208	30.1307	2.41141	0
0.2293	-2.32406	-1.23561	-10.1619	3.32977	0
0.2300	-3.23545	5.784	3.28376	1.80292	0
0.2307	-3.23545	7.91956	13.0463	-0.636657	0
0.2313	-0.774686	4.25652	8.16503	0.890193	0
0.2320	1.0481	3.95005	15.1763	4.2425	0
0.2327	-0.501267	5.784	19.4363	4.85662	0
0.2333	-1.41266	7.30662	16.9957	4.85662	0
0.2340	-0.501267	7.61309	16.1082	3.63402	0
0.2347	-2.32406	5.784	14.8657	0.276073	0
0.2353	-1.09367	6.69855	16.9957	-0.332414	0
0.2360	3.18988	9.14057	11.2269	2.41141	0
0.2367	1.0481	9.14057	0.532502	1.19444	0
0.2373	-2.32406	9.14057	6.65628	-2.16351	0
0.2380	-0.182279	6.69855	2.35188	-2.46775	0
0.2387	1.64051	7.00015	-11.6707	-3.69036	0
0.2393	1.32152	16.4618	19.4363	-5.82569	0
0.2400	0.410128	19.2103	47.8364	-6.12994	0
0.2407	-2.64304	4.25652	-0.0887503	-6.12994	0
0.2413	-5.37723	-6.11966	-52.8952	-5.21721	0
0.2420	-5.05824	-1.84855	-48.2802	-3.9946	0
0.2427	-5.96964	2.42257	-41.8902	-7.65679	0
0.2433	-5.37723	1.81449	-48.2802	-11.319	0
0.2440	-1.73165	1.20642	-42.822	-9.48788	0
0.2447	-1.73165	0.89995	-36.3876	-7.96103	0
0.2453	-3.23545	2.72904	-30.3082	-8.57515	0
0.2460	-2.32406	3.64358	-21.7438	-6.43418	0
0.2467	-3.23545	2.12096	-15.9307	-3.9946	0
0.2473	-4.14685	3.34198	-7.10003	-3.69036	0
0.2480	-0.501267	5.47753	-2.52938	-3.08187	0
0.2487	2.27849	7.30662	0.221876	-1.85926	0
0.2493	0.729116	11.2761	18.8594	0.276073	0
0.2500	-0.501267	10.9697	24.0513	3.63402	0
0.2507	1.32152	9.14057	18.8594	4.55238	0
0.2513	4.10128	18.2957	59.729	5.46511	0
0.2520	5.33166	23.1749	94.5191	8.82305	0
0.2527	1.32152	11.2761	49.6558	9.1273	0
0.2533	-3.23545	2.42257	3.59439	4.2425	0
0.2540	-2.32406	5.47753	12.1144	3.02553	0
0.2547	-1.73165	6.08561	18.5488	5.16087	0
0.2553	-2.64304	5.17106	9.67379	3.63402	0
0.2560	-2.32406	6.39208	8.47566	0.580316	0
0.2567	-3.23545	4.56299	1.77501	1.19444	0
0.2573	-3.55444	2.42257	-5.28065	1.49868	0
0.2580	-2.32406	3.03551	-10.4725	-0.9409	0
0.2587	-4.14685	4.56299	-21.1226	-2.77199	0
0.2593	-5.96964	4.56299	-22.9863	-3.08187	0
0.2600	-0.501267	1.81449	-26.9357	-5.82569	0
0.2607	3.18988	0.89995	-37.3195	-7.96103	0
0.2613	-0.501267	4.56299	-28.7551	-7.0483	0
0.2620	-2.64304	2.72904	-26.0038	-7.96103	0
0.2627	-2.64304	1.20642	-33.3258	-9.79212	0
0.2633	-2.32406	12.7988	5.10314	-8.87939	0
0.2640	0.410128	19.8184	38.6951	-9.79212	0
0.2647	0.410128	7.91956	-6.16815	-10.7105	0
0.2653	-3.82786	-1.84855	-48.9014	-7.0483	0
0.2660	-5.05824	1.81449	-33.947	-4.91296	0
0.2667	-2.91646	5.17106	-21.7438	-6.12994	0
0.2673	-0.774686	3.95005	-19.9245	-5.21721	0
0.2680	1.32152	2.72904	-5.59127	-1.85926	0
0.2687	1.32152	1.81449	2.04126	-0.0281707	0
0.2693	-0.182279	3.03551	7.54378	1.19444	0
0.2700	-0.182279	5.47753	14.8657	3.02553	0
0.2707	-1.41266	6.08561	15.7976	3.02553	0
0.2713	-1.73165	5.47753	21.877	1.80292	0
0.2720	2.27849	6.08561	25.5601	2.41141	0
0.2727	4.37469	9.14057	23.4301	5.46511	0
0.2733	1.32152	11.8842	37.7633	6.38347	0
0.2740	-1.41266	8.52764	40.5145	3.93826	0
0.2747	-2.32406	7.30662	27.6901	4.85662	0
0.2753	0.410128	18.2957	57.599	6.0736	0
0.2760	3.4633	22.8733	86.2653	3.02553	0
0.2767	-0.182279	10.0551	38.3845	-0.9409	0
0.2773	-4.46583	1.81449	-14.1113	-1.25078	0
0.2780	-3.55444	4.8646	-14.1113	-1.55502	0
0.2787	-4.73925	4.56299	-14.4219	-3.38611	0
0.2793	-6.88103	0.89995	-25.1163	-3.69036	0
0.2800	-4.14685	-0.321063	-25.427	-5.21721	0
0.2807	-2.64304	-1.54208	-27.557	-9.18364	0
0.2813	-5.05824	-0.0145938	-27.557	-11.319	0
0.2820	-4.73925	2.72904	-27.557	-8.57515	0
0.2827	-5.05824	2.42257	-35.5001	-6.12994	0
0.2833	-5.37723	3.64358	-31.817	-8.87939	0
0.2840	-0.501267	3.95005	-28.1339	-10.7105	0
0.2847	2.87089	1.81449	-32.1276	-8.57515	0
0.2853	-2.32406	4.56299	-17.1732	-5.82569	0
0.2860	-6.88103	6.69855	-8.91941	-3.9946	0
0.2867	-5.69622	6.39208	-14.4219	-1.55502	0
0.2873	-1.09367	16.1602	25.5601	-1.25078	0
0.2880	0.410128	22.8733	67.9828	-3.08187	0
0.2887	-1.73165	9.74865	31.3732	-1.55502	0
0.2893	-3.23545	-0.0145938	-13.1794	1.49868	0
0.2900	-3.55444	5.17106	-1.90813	0.276073	0
0.2907	-5.05824	7.30662	10.295	0.276073	0
0.2913	-4.73925	5.17106	9.36316	5.46511	0
0.2920	-1.73165	6.69855	18.5488	7.2962	0
0.2927	-1.41266	6.08561	22.4982	3.02553	0
0.2933	-1.73165	2.72904	21.3001	1.80292	0
0.2940	-0.182279	1.50802	19.747	4.2425	0
0.2947	-2.00507	1.81449	15.7976	4.2425	0
0.2953	-3.23545	3.03551	18.5488	3.02553	0
0.2960	0.136709	1.81449	13.9782	2.10717	0
0.2967	0.729116	1.20642	2.97314	0.580316	0
0.2973	-2.32406	5.784	11.2269	-1.55502	0
0.2980	-2.64304	4.56299	7.54378	-2.77199	0
0.2987	-2.32406	0.89995	-8.03191	-2.77199	0
0.2993	-2.91646	10.9697	25.5601	-1.85926	0
0.3000	-2.00507	17.0747	55.7796	-3.38611	0
0.3007	-2.64304	2.72904	3.28376	-7.35254	0
0.3013	-5.96964	-6.11966	-51.0314	-9.79212	0
0.3020	-5.69622	-0.0145938	-45.2627	-8.87939	0
0.3027	-3.23545	-0.0145938	-39.4495	-7.35254	0
0.3033	-3.55444	-1.84855	-44.6414	-8.26527	0
0.3040	-4.46583	1.81449	-37.3195	-9.79212	0
0.3047	-3.55444	2.72904	-33.6364	-8.26527	0
0.3053	-3.55444	-0.0145938	-29.9976	-5.21721	0
0.3060	-3.55444	0.287011	-21.1226	-2.46775	0
0.3067	-2.64304	3.03551	-16.8626	-0.636657	0
0.3073	-0.774686	6.39208	-6.7894	0.890193	0
0.3080	2.55191	6.69855	1.46438	0.580316	0
0.3087	5.01267	4.56299	3.90501	0.276073	0
0.3093	2.27849	6.39208	21.3001	1.19444	0
0.3100	-1.09367	7.00015	28.622	2.41141	0
0.3107	-0.182279	6.69855	24.9388	3.32977	0
0.3113	1.32152	13.7182	65.2315	4.85662	0
0.3120	1.32152	18.9038	100.954	5.76935	0
0.3127	1.32152	10.0551	56.4008	3.63402	0
0.3133	1.64051	1.81449	8.47566	0.890193	0
0.3140	2.27849	4.56299	16.6851	1.19444	0
0.3147	2.27849	6.69855	22.1876	3.02553	0
0.3153	0.136709	4.56299	12.1144	3.02553	0
0.3160	-2.32406	3.95005	11.5375	0.890193	0
0.3167	-0.501267	4.56299	7.54378	0.276073	0
0.3173	2.27849	5.17106	1.77501	-1.25078	0
0.3180	-0.182279	4.56299	-2.84001	-4.29884	0
0.3187	-3.55444	4.56299	-14.1113	-6.12994	0
0.3193	-2.00507	5.784	-18.9926	-6.74406	0
0.3200	3.18988	5.47753	-23.5632	-7.0483	0
0.3207	4.10128	5.47753	-33.3258	-6.74406	0
0.3213	0.410128	7.61309	-27.2464	-6.12994	0
0.3220	-0.774686	5.47753	-25.427	-5.21721	0
0.3227	1.32152	3.64358	-31.1957	-4.60309	0
0.3233	1.9595	13.7182	6.03502	-6.12994	0
0.3240	0.729116	19.5168	39.272	-8.57515	0
0.3247	-0.182279	7.91956	-3.15064	-8.57515	0
0.3253	-1.41266	-0.321063	-47.3927	-6.74406	0
0.3260	-2.32406	5.784	-33.0151	-6.43418	0
0.3267	-1.41266	8.22117	-20.2351	-5.21721	0
0.3273	0.410128	3.03551	-22.6757	-0.636657	0
0.3280	1.64051	3.64358	-11.0494	2.41141	0
0.3287	1.0481	7.30662	-2.52938	1.19444	0
0.3293	0.729116	6.39208	-2.21876	-0.9409	0
0.3300	2.55191	6.39208	1.46438	1.19444	0
0.3307	4.10128	10.0551	8.16503	5.76935	0
0.3313	4.10128	10.9697	17.3063	5.76935	0
0.3320	4.10128	5.784	19.747	5.76935	0
0.3327	4.10128	5.784	20.9895	7.90469	0
0.3333	4.10128	11.8842	34.0801	8.51881	0
0.3340	3.4633	10.3616	30.1307	5.76935	0
0.3347	1.32152	9.74865	19.4363	5.16087	0
0.3353	0.729116	21.0394	56.6671	2.72129	0
0.3360	2.27849	24.7024	84.4459	-0.9409	0
0.3367	-1.09367	9.44218	33.1926	-0.9409	0
0.3373	-5.05824	-1.23561	-17.1732	-1.25078	0
0.3380	-2.00507	2.12096	-15.3538	-3.9946	0
0.3387	-0.501267	4.25652	-18.9926	-4.29884	0
0.3393	-3.82786	3.03551	-32.7489	-4.60309	0
0.3400	-4.73925	4.25652	-31.1957	-8.57515	0
0.3407	-4.14685	6.69855	-32.7489	-10.0964	0
0.3413	-5.05824	8.22117	-36.6983	-9.79212	0
0.3420	-4.46583	6.69855	-37.3195	-11.9275	0
0.3427	-2.32406	3.64358	-39.7602	-11.6232	0
0.3433	-0.501267	2.72904	-34.5683	-9.48788	0
0.3440	2.27849	1.81449	-32.1276	-10.7105	0
0.3447	3.78229	3.34198	-34.8789	-11.0147	0
0.3453	2.27849	8.83411	-20.5457	-7.35254	0
0.3460	0.410128	9.14057	-14.4219	-5.82569	0
0.3467	-0.182279	8.52764	-17.7944	-6.12994	0
0.3473	2.27849	18.5973	25.8707	-5.21721	0
0.3480	4.69368	23.4814	66.1634	-4.91296	0
0.3487	2.87089	10.6632	29.5095	-4.91296	0
0.3493	1.64051	2.42257	-8.29816	-2.46775	0
0.3500	2.87089	6.69855	6.34565	1.49868	0
0.3507	1.0481	8.22117	13.0463	2.41141	0
0.3513	-0.774686	7.91956	7.54378	1.49868	0
0.3520	2.87089	10.3616	15.1763	0.890193	0
0.3527	4.69368	10.9697	17.6169	0.890193	0
0.3533	1.9595	10.3616	18.2382	2.10717	0
0.3540	1.0481	10.3616	22.1876	3.93826	0
0.3547	2.27849	10.0551	17.6169	3.02553	0
0.3553	3.78229	9.74865	13.3569	2.10717	0
0.3560	6.83546	7.91956	6.03502	1.80292	0
0.3567	7.15445	6.39208	-5.28065	-0.636657	0
0.3573	4.10128	8.52764	-0.0887503	-1.85926	0
0.3580	0.410128	8.22117	-5.28065	-0.636657	0
0.3587	-0.774686	7.30662	-20.5457	-2.46775	0
0.3593	0.729116	14.0198	12.7357	-5.21721	0
0.3600	2.55191	15.5472	42.3339	-4.91296	0
0.3607	1.0481	3.64358	-7.10003	-7.0483	0
0.3613	-2.32406	-1.84855	-56.534	-10.7105	0
0.3620	-3.23545	1.81449	-46.7714	-9.79212	0
0.3627	-2.32406	-1.54208	-40.0708	-7.35254	0
0.3633	-2.32406	-3.06956	-44.952	-7.35254	0
0.3640	-2.32406	1.81449	-37.6301	-7.0483	0
0.3647	-2.64304	0.89995	-37.3195	-4.91296	0
0.3653	-2.64304	-0.0145938	-35.7664	-2.77199	0
0.3660	-2.00507	4.8646	-22.3651	-1.25078	0
0.3667	-2.32406	7.30662	-15.3538	-1.25078	0
0.3673	-2.64304	5.47753	-10.7388	-1.55502	0
0.3680	-0.774686	4.25652	-4.97002	0.276073	0
0.3687	1.32152	5.784	1.46438	2.72129	0
0.3693	1.0481	9.14057	19.747	3.63402	0
0.3700	0.410128	10.0551	26.492	4.85662	0
0.3707	3.78229	9.44218	23.4301	6.99196	0
0.3713	5.33166	14.9392	62.1696	6.68772	0
0.3720	1.64051	17.3763	96.0722	3.93826	0
0.3727	-1.41266	7.61309	53.339	3.63402	0
0.3733	-1.09367	0.593481	4.79252	5.76935	0
0.3740	-0.501267	3.64358	9.36316	5.76935	0
0.3747	-1.73165	3.64358	15.7976	3.93826	0
0.3753	-2.32406	-0.321063	8.16503	3.63402	0
0.3760	-2.64304	-0.934002	7.23315	2.10717	0
0.3767	-3.23545	0.89995	3.59439	-2.16351	0
0.3773	-2.32406	2.72904	-2.52938	-3.08187	0
0.3780	-2.91646	2.42257	-8.03191	-0.636657	0
0.3787	-4.46583	-0.0145938	-17.1732	-1.25078	0
0.3793	-3.23545	1.50802	-18.9926	-4.29884	0
0.3800	0.410128	2.72904	-26.3145	-5.52145	0
0.3807	1.32152	1.81449	-37.0089	-4.91296	0
0.3813	-2.64304	5.17106	-26.3145	-4.91296	0
0.3820	-6.60761	7.91956	-25.427	-7.96103	0
0.3827	-5.69622	6.08561	-37.0089	-8.87939	0
0.3833	-2.00507	11.2761	2.04126	-5.52145	0
0.3840	-0.501267	15.5472	40.8252	-6.43418	0
0.3847	-2.64304	4.8646	-1.59751	-9.79212	0
0.3853	-5.05824	-2.76309	-47.3927	-7.35254	0
0.3860	-5.37723	0.89995	-31.817	-4.29884	0
0.3867	-4.14685	1.81449	-16.8626	-5.21721	0
0.3873	-2.91646	1.81449	-18.3713	-3.38611	0
0.3880	-1.41266	4.56299	-8.03191	0.890193	0
0.3887	-0.501267	2.72904	1.77501	1.19444	0
0.3893	-2.32406	1.20642	9.36316	0.276073	0
0.3900	-4.73925	3.34198	16.6851	0.580316	0
0.3907	-3.55444	3.95005	15.7976	2.10717	0
0.3913	-1.09367	5.47753	17.6169	3.93826	0
0.3920	-0.501267	7.30662	21.3001	5.76935	0
0.3927	0.410128	7.30662	23.1195	4.85662	0
0.3933	1.0481	9.44218	35.9439	3.02553	0
0.3940	-3.82786	8.22117	34.0801	2.41141	0
0.3947	-7.20002	5.784	24.0513	5.46511	0
0.3953	-2.91646	14.0198	59.1077	6.68772	0
0.3960	-1.09367	17.9893	86.8866	3.63402	0
0.3967	-5.96964	4.25652	35.9439	-0.332414	0
0.3973	-8.4304	-4.59218	-15.6201	-1.55502	0
0.3980	-7.79243	-0.0145938	-15.0432	-0.0281707	0
0.3987	-10.5722	1.81449	-16.5519	-0.636657	0
0.3993	-11.8026	1.20642	-28.4445	-5.21721	0
0.4000	-8.74939	1.20642	-29.9976	-7.96103	0
0.4007	-8.4304	-1.84855	-34.5683	-6.12994	0
0.4013	-8.74939	-1.23561	-35.5001	-6.43418	0
0.4020	-7.20002	2.12096	-33.6364	-9.18364	0
0.4027	-7.79243	1.81449	-39.1389	-7.35254	0
0.4033	-7.79243	3.34198	-34.8789	-6.12994	0
0.4040	-4.14685	4.56299	-31.1957	-8.26527	0
0.4047	-2.32406	3.95005	-36.3876	-6.74406	0
0.4053	-4.14685	6.39208	-22.6757	-5.52145	0
0.4060	-5.96964	6.39208	-11.36	-6.12994	0
0.4067	-5.37723	6.08561	-10.1619	-1.25078	0
0.4073	-2.32406	17.3763	34.0801	1.19444	0
0.4080	0.410128	23.1749	75.3047	-4.60309	0
0.4087	-2.32406	10.9697	33.5033	-3.9946	0
0.4093	-5.96964	3.64358	-12.2919	1.80292	0
0.4100	-4.73925	7.91956	2.04126	0.276073	0
0.4107	-3.23545	8.52764	16.4188	-1.85926	0
0.4113	-4.14685	7.61309	13.6676	3.02553	0
0.4120	-4.46583	8.52764	19.747	5.76935	0
0.4127	-4.14685	6.39208	23.4301	3.93826	0
0.4133	-4.73925	6.08561	22.4982	3.63402	0
0.4140	-6.28862	8.22117	21.3001	3.63402	0
0.4147	-7.79243	7.30662	15.4869	1.80292	0
0.4153	-5.05824	7.91956	14.5551	-0.332414	0
0.4160	0.729116	7.61309	8.47566	-1.55502	0
0.4167	0.729116	4.56299	-0.710003	-1.25078	0
0.4173	-5.05824	6.39208	8.47566	-0.332414	0
0.4180	-8.74939	9.74865	2.35188	-2.46775	0
0.4187	-7.51901	8.83411	-16.2413	-5.52145	0
0.4193	-3.55444	13.4117	20.0576	-5.82569	0
0.4200	-1.41266	17.3763	52.7177	-5.52145	0
0.4207	-4.73925	6.08561	1.15375	-7.0483	0
0.4213	-9.66078	-3.67763	-49.8333	-6.43418	0
0.4220	-8.74939	1.50802	-42.5114	-6.12994	0
0.4227	-6.60761	5.47753	-40.0708	-9.18364	0
0.4233	-6.28862	2.42257	-46.4608	-9.79212	0
0.4240	-4.14685	3.34198	-38.207	-8.26527	0
0.4247	-3.23545	7.30662	-36.3876	-9.79212	0
0.4253	-5.05824	8.22117	-32.4382	-7.96103	0
0.4260	-3.82786	6.39208	-20.812	-3.38611	0
0.4267	-1.41266	6.08561	-18.3713	-3.9946	0
0.4273	-1.41266	7.30662	-11.6707	-4.29884	0
0.4280	1.32152	4.8646	-1.59751	0.276073	0
0.4287	4.10128	4.8646	0.532502	0.580316	0
0.4293	1.32152	10.9697	16.4188	-0.9409	0
0.4300	-1.09367	10.0551	27.6901	2.41141	0
0.4307	1.32152	6.39208	25.8707	4.55238	0
0.4313	4.37469	16.1602	62.7909	3.02553	0
0.4320	5.33166	22.5669	97.2704	3.93826	0
0.4327	2.87089	10.0551	56.0902	5.16087	0
0.4333	-1.73165	-0.321063	8.16503	3.93826	0
0.4340	-3.55444	3.64358	13.0463	2.72129	0
0.4347	-4.14685	7.00015	17.6169	1.49868	0
0.4353	-5.96964	5.784	6.34565	0.276073	0
0.4360	-6.60761	3.64358	1.77501	0.276073	0
0.4367	-5.37723	2.72904	-2.21876	1.19444	0
0.4373	-5.69622	4.56299	-4.34877	1.19444	0
0.4380	-5.37723	5.47753	-9.85129	-0.9409	0
0.4387	-2.64304	3.03551	-22.6757	-4.29884	0
0.4393	-1.41266	4.56299	-24.1845	-5.52145	0
0.4400	-3.82786	5.47753	-24.4951	-5.21721	0
0.4407	-5.05824	3.64358	-31.817	-5.21721	0
0.4413	-4.73925	4.56299	-22.6757	-6.74406	0
0.4420	-5.69622	4.56299	-23.5632	-6.12994	0
0.4427	-5.37723	3.64358	-33.6364	-5.21721	0
0.4433	-0.501267	13.4117	6.03502	-5.21721	0
0.4440	2.55191	16.7683	40.8252	-5.52145	0
0.4447	-0.501267	2.72904	-3.72751	-5.52145	0
0.4453	-4.46583	-3.67763	-44.0202	-6.12994	0
0.4460	-5.05824	2.72904	-27.2464	-5.21721	0
0.4467	-3.82786	2.12096	-18.3713	-2.77199	0
0.4473	-2.91646	-0.321063	-20.5457	-0.636657	0
0.4480	-3.23545	4.25652	-5.59127	1.19444	0
0.4487	-1.41266	6.08561	2.04126	2.72129	0
0.4493	2.55191	6.39208	2.97314	2.41141	0
0.4500	1.64051	8.83411	8.16503	1.19444	0
0.4507	-2.64304	8.52764	12.1144	2.41141	0
0.4513	-1.73165	7.30662	20.9895	4.55238	0
0.4520	1.32152	6.69855	24.0513	4.85662	0
0.4527	-0.501267	5.784	19.747	3.63402	0
0.4533	-3.23545	6.69855	30.752	3.63402	0
0.4540	-0.774686	7.00015	33.1926	5.76935	0
0.4547	3.18988	6.39208	26.1814	6.68772	0
0.4553	3.4633	14.9392	61.859	4.55238	0
0.4560	0.410128	19.2103	89.0166	0.580316	0
0.4567	-1.41266	5.47753	36.8314	-2.46775	0
0.4573	-2.00507	-6.11966	-15.6201	-1.55502	0
0.4580	-2.91646	-2.15502	-13.1794	0.276073	0
0.4587	-1.73165	-0.321063	-15.0432	-0.9409	0
0.4593	-1.41266	-2.76309	-28.4445	-4.29884	0
0.4600	-4.46583	-0.0145938	-28.1339	-4.60309	0
0.4607	-7.79243	2.72904	-31.1957	-3.08187	0
0.4613	-7.79243	2.72904	-38.207	-4.29884	0
0.4620	-5.69622	4.56299	-42.2008	-7.35254	0
0.4627	-2.91646	4.8646	-47.3927	-7.96103	0
0.4633	-2.91646	0.593481	-42.822	-7.0483	0
0.4640	-5.05824	-2.45662	-36.6983	-6.43418	0
0.4647	-3.55444	0.89995	-35.7664	-6.12994	0
0.4653	-1.09367	4.25652	-20.5457	-4.60309	0
0.4660	-3.23545	0.89995	-11.9813	-2.77199	0
0.4667	-2.32406	1.81449	-11.9813	-0.636657	0
0.4673	4.10128	14.6327	30.752	1.49868	0
0.4680	5.01267	19.2103	69.8021	1.80292	0
0.4687	0.410128	6.08561	32.5714	2.10717	0
0.4693	-1.41266	-2.15502	-9.54066	3.93826	0
0.4700	-2.32406	2.12096	2.97314	4.85662	0
0.4707	-3.23545	5.17106	15.4869	3.02553	0
0.4713	-1.41266	5.47753	13.9782	3.93826	0
0.4720	-0.774686	6.08561	21.3001	6.99196	0
0.4727	-2.32406	5.47753	23.1195	6.68772	0
0.4733	-1.41266	5.47753	20.9895	5.76935	0
0.4740	0.136709	6.39208	22.1876	7.60045	0
0.4747	-1.41266	4.56299	19.747	7.2962	0
0.4753	-2.32406	3.03551	16.9957	3.93826	0
0.4760	-2.32406	2.12096	8.47566	2.10717	0
0.4767	-2.32406	4.25652	-2.52938	1.19444	0
0.4773	-3.23545	7.61309	5.7244	-0.636657	0
0.4780	-3.82786	4.8646	4.79252	-2.16351	0
0.4787	-2.64304	3.34198	-8.60878	-4.29884	0
0.4793	0.729116	12.1907	23.4301	-5.52145	0
0.4800	0.729116	14.6327	54.5371	-3.69036	0
0.4807	-2.32406	1.81449	7.8544	-4.29884	0
0.4813	-3.23545	-7.64714	-44.6414	-8.87939	0
0.4820	-3.55444	-5.20512	-38.8283	-10.4062	0
0.4827	-4.73925	-0.0145938	-32.4382	-6.12994	0
0.4833	-3.23545	1.81449	-39.1389	-5.82569	0
0.4840	-0.501267	-0.0145938	-33.6364	-8.87939	0
0.4847	-1.09367	-1.23561	-29.9976	-7.35254	0
0.4853	-1.41266	2.72904	-27.2464	-3.38611	0
0.4860	-0.501267	3.95005	-18.1051	-2.46775	0
0.4867	-0.501267	1.81449	-15.3538	-1.25078	0
0.4873	-0.182279	3.64358	-10.4725	-0.0281707	0
0.4880	0.410128	6.69855	-2.84001	-0.332414	0
0.4887	0.410128	9.14057	1.15375	0.276073	0
0.4893	1.9595	12.7988	18.5488	2.10717	0
0.4900	2.87089	10.6632	29.5095	3.02553	0
0.4907	2.27849	8.83411	27.6901	3.02553	0
0.4913	4.37469	17.9893	63.989	3.63402	0
0.4920	6.51647	21.3458	100.954	3.93826	0
0.4927	2.55191	8.22117	60.6609	3.32977	0
0.4933	-1.41266	-0.0145938	10.9163	3.63402	0
0.4940	0.729116	4.8646	16.6851	4.55238	0
0.4947	1.0481	8.22117	23.1195	3.63402	0
0.4953	-1.73165	5.784	11.2269	2.72129	0
0.4960	-1.09367	3.95005	9.09691	3.63402	0
0.4967	0.410128	4.56299	5.41377	3.63402	0
0.4973	-3.23545	6.08561	-0.399377	-0.9409	0
0.4980	-4.14685	4.8646	-1.59751	-4.60309	0
0.4987	-0.182279	2.72904	-8.91941	-2.77199	0
0.4993	0.136709	3.64358	-14.7326	-2.16351	0
0.5000	-2.64304	3.03551	-20.2351	-5.52145	0
0.5007	-1.41266	1.81449	-29.0657	-6.74406	0
0.5013	1.0481	3.95005	-23.2526	-5.21721	0
0.5020	1.32152	3.34198	-22.6757	-5.21721	0
0.5027	3.18988	2.12096	-28.1339	-5.21721	0
0.5033	6.24305	10.3616	8.47566	-6.12994	0
0.5040	5.60508	14.3262	39.5827	-7.96103	0
0.5047	1.9595	2.72904	-3.41689	-6.43418	0
0.5053	-0.182279	-4.29057	-46.4608	-4.29884	0
0.5060	1.9595	0.593481	-32.7489	-5.21721	0
0.5067	4.10128	3.03551	-19.9245	-5.21721	0
0.5073	3.4633	3.03551	-18.9926	-2.77199	0
0.5080	3.4633	4.56299	-7.10003	-1.55502	0
0.5087	5.60508	3.64358	-0.710003	-0.636657	0
0.5093	4.37469	2.72904	3.59439	1.19444	0
0.5100	2.87089	3.03551	12.1144	3.02553	0
0.5107	5.92407	4.56299	12.7357	4.55238	0
0.5113	6.83546	8.83411	17.6169	5.16087	0
0.5120	4.69368	9.44218	22.4982	3.32977	0
0.5127	5.01267	6.39208	18.8594	2.41141	0
0.5133	6.24305	9.14057	27.6901	3.63402	0
0.5140	5.01267	10.9697	31.6395	4.55238	0
0.5147	5.92407	9.44218	24.9388	6.38347	0
0.5153	8.97724	16.7683	53.6496	6.68772	0
0.5160	8.65825	20.1248	78.0559	3.02553	0
0.5167	6.83546	6.08561	29.8201	1.19444	0
0.5173	3.4633	-2.76309	-22.6757	1.19444	0
0.5180	-0.182279	2.72904	-21.7438	-0.636657	0
0.5187	0.136709	3.95005	-18.9926	-4.29884	0
0.5193	2.87089	1.50802	-29.3764	-5.21721	0
0.5200	2.55191	3.03551	-30.8851	-5.21721	0
0.5207	1.9595	2.72904	-33.0151	-6.12994	0
0.5213	1.64051	3.64358	-35.7664	-7.96103	0
0.5220	0.729116	5.784	-37.0089	-8.26527	0
0.5227	1.9595	5.17106	-40.0708	-7.65679	0
0.5233	2.55191	4.8646	-33.947	-7.0483	0
0.5240	-0.774686	3.95005	-32.1276	-7.0483	0
0.5247	-2.32406	4.56299	-36.077	-7.0483	0
0.5253	0.410128	10.9697	-19.9245	-8.87939	0
0.5260	1.32152	10.3616	-9.54066	-9.79212	0
0.5267	1.9595	4.56299	-9.85129	-7.0483	0
0.5273	5.01267	14.6327	33.8139	-4.60309	0
0.5280	5.60508	23.7879	73.7959	-4.29884	0
0.5287	2.55191	10.9697	36.5651	-2.16351	0
0.5293	0.410128	3.34198	-1.59751	0.580316	0
0.5300	-0.501267	9.74865	13.0463	-0.332414	0
0.5307	-0.501267	10.9697	22.1876	-0.636657	0
0.5313	0.410128	10.3616	19.1701	1.49868	0
0.5320	-0.182279	13.7182	25.8707	2.41141	0
0.5327	0.410128	12.7988	27.6901	2.10717	0
0.5333	1.9595	11.5826	28.0007	3.63402	0
0.5340	1.0481	12.4971	28.622	2.72129	0
0.5347	0.410128	11.8842	22.4982	-0.332414	0
0.5353	0.729116	13.4117	24.0513	-0.636657	0
0.5360	-1.73165	13.7182	19.4363	-0.636657	0
0.5367	-3.82786	10.3616	6.65628	-3.38611	0
0.5373	-1.41266	12.1907	13.3569	-4.29884	0
0.5380	-0.774686	10.6632	10.9163	-4.91296	0
0.5387	-3.23545	6.08561	-7.41065	-7.0483	0
0.5393	-1.73165	14.6327	24.0513	-8.26527	0
0.5400	1.0481	20.1248	56.0902	-10.4062	0
0.5407	-0.501267	7.00015	6.34565	-13.4543	0
0.5413	-3.82786	-2.76309	-46.4608	-12.2373	0
0.5420	-3.23545	0.287011	-39.7602	-8.26527	0
0.5427	-1.41266	1.20642	-34.5683	-8.57515	0
0.5433	-3.23545	2.72904	-40.6477	-11.319	0
0.5440	-6.28862	5.47753	-33.6364	-11.6232	0
0.5447	-5.05824	4.8646	-30.8851	-8.87939	0
0.5453	-1.09367	7.00015	-28.7551	-7.96103	0
0.5460	-1.73165	9.14057	-21.4332	-8.26527	0
0.5467	-3.82786	6.39208	-17.7944	-6.43418	0
0.5473	-1.41266	6.39208	-8.91941	-2.77199	0
0.5480	0.410128	6.39208	-1.28688	-0.9409	0
0.5487	-0.501267	4.25652	2.04126	0.890193	0
0.5493	1.32152	9.14057	20.3682	2.41141	0
0.5500	3.4633	11.8842	26.1814	2.10717	0
0.5507	0.729116	7.61309	23.1195	1.80292	0
0.5513	-0.501267	14.3262	65.5421	1.80292	0
0.5520	2.55191	21.0394	99.711	1.49868	0
0.5527	1.9595	8.22117	52.4071	2.72129	0
0.5533	-1.41266	-2.76309	4.21564	2.72129	0
0.5540	-1.09367	1.81449	10.6057	0.890193	0
0.5547	0.410128	2.72904	15.4869	2.10717	0
0.5553	0.410128	0.89995	8.16503	3.63402	0
0.5560	-0.501267	3.95005	6.34565	2.10717	0
0.5567	-3.23545	3.03551	-0.710003	1.19444	0
0.5573	-4.14685	-0.627533	-5.28065	-0.636657	0
0.5580	-0.501267	0.593481	-9.85129	-3.9946	0
0.5587	0.136709	1.81449	-19.9245	-3.9946	0
0.5593	-3.82786	2.42257	-18.3713	-3.38611	0
0.5600	-2.32406	3.64358	-21.4332	-5.82569	0
0.5607	1.9595	1.81449	-34.5683	-5.82569	0
0.5613	0.410128	1.81449	-26.3145	-2.77199	0
0.5620	-2.64304	3.95005	-23.5632	-3.08187	0
0.5627	-0.774686	4.56299	-31.817	-4.60309	0
0.5633	3.4633	10.0551	8.16503	-4.29884	0
0.5640	4.10128	14.6327	44.1533	-6.12994	0
0.5647	0.136709	4.56299	-1.59751	-7.96103	0
0.5653	-1.73165	-5.51159	-44.952	-7.0483	0
0.5660	1.32152	-2.15502	-29.0657	-6.43418	0
0.5667	2.27849	1.50802	-18.9926	-5.21721	0
0.5673	-0.182279	0.593481	-21.7438	-2.46775	0
0.5680	-0.501267	2.72904	-9.54066	-1.85926	0
0.5687	-0.182279	4.8646	-1.59751	-1.55502	0
0.5693	-2.00507	4.56299	3.90501	1.19444	0
0.5700	-3.23545	4.25652	10.9163	1.80292	0
0.5707	-0.501267	4.25652	9.36316	-0.0281707	0
0.5713	1.9595	5.47753	15.4869	2.72129	0
0.5720	0.410128	7.30662	22.1876	6.68772	0
0.5727	-0.501267	7.00015	20.6788	6.68772	0
0.5733	1.32152	7.00015	31.3732	4.2425	0
0.5740	0.410128	6.08561	33.1926	3.63402	0
0.5747	-2.00507	6.08561	24.9388	5.76935	0
0.5753	1.32152	14.3262	58.8415	5.76935	0
0.5760	3.18988	17.9893	87.8185	-0.332414	0
0.5767	-0.774686	3.64358	36.8314	-4.29884	0
0.5773	-3.23545	-7.34067	-18.1051	-2.77199	0
0.5780	-1.73165	-2.76309	-18.1051	-3.9946	0
0.5787	-1.73165	-0.627533	-17.4838	-7.0483	0
0.5793	-1.73165	-3.06956	-26.9357	-5.52145	0
0.5800	0.136709	-0.934002	-26.6251	-6.12994	0
0.5807	-1.09367	-0.0145938	-33.0151	-9.48788	0
0.5813	-2.91646	-0.321063	-40.0708	-8.57515	0
0.5820	-2.00507	1.81449	-40.0708	-7.96103	0
0.5827	-1.73165	3.64358	-43.3989	-10.0964	0
0.5833	-3.82786	6.08561	-41.2689	-7.96103	0
0.5840	-3.23545	9.14057	-40.6477	-6.12994	0
0.5847	-0.501267	8.52764	-41.2689	-8.26527	0
0.5853	0.136709	7.91956	-21.7438	-7.0483	0
0.5860	-1.41266	6.39208	-10.4725	-2.46775	0
0.5867	0.136709	5.784	-11.9813	-1.55502	0
0.5873	4.10128	15.2408	30.4414	-1.55502	0
0.5880	5.92407	21.3458	70.734	0.276073	0
0.5887	5.33166	9.14057	33.1926	1.49868	0
0.5893	3.18988	-0.934002	-10.1619	3.02553	0
0.5900	0.410128	4.56299	0.221876	5.76935	0
0.5907	-1.41266	6.08561	11.5375	5.46511	0
0.5913	-0.774686	1.81449	8.78628	3.93826	0
0.5920	1.0481	4.25652	12.1144	4.85662	0
0.5927	0.410128	8.52764	13.0463	6.68772	0
0.5933	-1.73165	8.83411	14.2444	6.38347	0
0.5940	-1.41266	6.69855	16.1082	5.16087	0
0.5947	0.410128	6.08561	13.9782	4.85662	0
0.5953	-0.182279	8.83411	15.7976	3.93826	0
0.5960	-0.182279	10.0551	8.47566	0.276073	0
0.5967	0.136709	9.14057	-0.976254	-2.16351	0
0.5973	-2.32406	11.8842	7.8544	0.276073	0
0.5980	-1.41266	11.5826	-0.0887503	1.49868	0
0.5987	4.10128	7.00015	-18.1051	-1.85926	0
0.5993	5.01267	12.1907	17.6169	-4.60309	0
0.6000	2.87089	19.2103	45.0852	-5.21721	0
0.6007	1.64051	9.44218	-8.91941	-7.35254	0
0.6013	-1.73165	-1.84855	-55.3358	-9.48788	0
0.6020	-5.05824	1.81449	-43.7095	-9.18364	0
0.6027	-3.23545	6.39208	-39.7602	-8.26527	0
0.6033	-1.73165	2.72904	-46.4608	-7.96103	0
0.6040	-3.23545	0.287011	-38.5176	-8.26527	0
0.6047	-3.23545	3.64358	-33.947	-8.57515	0
0.6053	-2.32406	5.47753	-29.0657	-6.43418	0
0.6060	-2.32406	2.72904	-20.812	-5.21721	0
0.6067	-0.774686	3.64358	-19.9245	-6.12994	0
0.6073	-0.182279	8.22117	-12.2919	-4.29884	0
0.6080	-1.41266	7.30662	-5.28065	-0.332414	0
0.6087	-0.182279	5.47753	-4.34877	1.19444	0
0.6093	1.64051	8.83411	15.7976	2.10717	0
0.6100	0.410128	7.30662	29.5095	3.93826	0
0.6107	0.410128	5.47753	27.6901	2.72129	0
0.6113	4.10128	15.5472	65.5421	2.72129	0
0.6120	4.37469	19.2103	101.841	4.85662	0
0.6127	0.729116	7.91956	59.729	4.2425	0
0.6133	-0.501267	3.34198	9.36316	2.41141	0
0.6140	-1.09367	5.17106	14.5551	3.32977	0
0.6147	-3.82786	1.50802	20.6788	3.02553	0
0.6153	-4.14685	0.593481	9.36316	0.276073	0
0.6160	-2.91646	3.64358	4.79252	-1.55502	0
0.6167	-5.05824	3.95005	-0.399377	-1.55502	0
0.6173	-7.51901	5.47753	-8.03191	-1.55502	0
0.6180	-5.96964	5.47753	-16.5519	-0.9409	0
0.6187	-6.60761	2.42257	-27.2464	-3.08187	0
0.6193	-8.74939	5.784	-27.2464	-4.91296	0
0.6200	-7.79243	10.0551	-29.9976	-4.29884	0
0.6207	-5.05824	6.08561	-35.5001	-5.82569	0
0.6213	-5.05824	4.56299	-22.6757	-7.96103	0
0.6220	-6.60761	6.69855	-22.9863	-5.82569	0
0.6227	-6.60761	7.30662	-32.1276	-5.21721	0
0.6233	-2.32406	14.3262	8.78628	-7.0483	0
0.6240	0.729116	19.2103	42.0233	-6.12994	0
0.6247	-2.32406	7.30662	-6.16815	-3.9946	0
0.6253	-5.37723	-3.06956	-48.9014	-5.21721	0
0.6260	-3.55444	1.81449	-31.1957	-4.60309	0
0.6267	-2.32406	8.22117	-18.9926	-2.77199	0
0.6273	-1.73165	7.61309	-20.812	-3.08187	0
0.6280	0.729116	5.17106	-8.91941	-2.77199	0
0.6287	-0.501267	5.17106	-0.0887503	-0.636657	0
0.6293	-2.64304	8.52764	6.65628	2.10717	0
0.6300	-0.182279	10.0551	13.9782	3.63402	0
0.6307	0.729116	9.14057	14.8657	4.55238	0
0.6313	-2.64304	10.9697	21.6107	5.16087	0
0.6320	-2.64304	9.44218	26.492	4.85662	0
0.6327	-0.501267	5.47753	24.9388	1.80292	0
0.6333	-0.182279	7.61309	36.8314	-0.0281707	0
0.6340	1.0481	10.3616	35.012	3.02553	0
0.6347	1.9595	9.44218	24.0513	5.16087	0
0.6353	1.0481	15.5472	60.6609	2.41141	0
0.6360	1.32152	20.1248	89.0166	0.276073	0
0.6367	0.410128	9.14057	34.0801	1.19444	0
0.6373	-2.64304	-2.45662	-18.6819	0.276073	0
0.6380	-3.23545	-1.23561	-16.2413	-3.08187	0
0.6387	-3.23545	1.50802	-18.1051	-3.9946	0
0.6393	-5.05824	0.89995	-28.7551	-2.46775	0
0.6400	-5.96964	0.89995	-26.0038	-2.77199	0
0.6407	-6.28862	0.89995	-29.9976	-3.9946	0
0.6413	-5.69622	0.89995	-34.8789	-5.52145	0
0.6420	-4.46583	1.81449	-33.6364	-7.65679	0
0.6427	-5.96964	3.03551	-36.077	-7.0483	0
0.6433	-7.51901	3.64358	-31.5064	-6.12994	0
0.6440	-6.28862	2.42257	-30.3082	-8.26527	0
0.6447	-4.73925	2.72904	-34.5683	-8.57515	0
0.6453	-2.91646	6.39208	-15.6201	-5.21721	0
0.6460	0.136709	6.39208	-4.03814	-3.38611	0
0.6467	0.729116	6.08561	-10.1619	-2.16351	0
0.6473	0.729116	15.5472	30.4414	-0.0281707	0
0.6480	3.18988	20.1248	74.6834	-1.55502	0
0.6487	3.18988	8.83411	37.7633	-0.9409	0
0.6493	-0.774686	0.287011	-7.10003	3.63402	0
0.6500	-2.64304	3.34198	6.34565	4.2425	0
0.6507	-1.41266	4.8646	19.4363	1.80292	0
0.6513	-0.774686	4.25652	16.6851	3.63402	0
0.6520	-1.73165	6.08561	23.7407	5.76935	0
0.6527	-1.41266	7.00015	24.9388	5.16087	0
0.6533	1.0481	5.784	21.6107	3.93826	0
0.6540	1.0481	5.17106	24.3176	3.02553	0
0.6547	-2.00507	5.784	22.1876	3.63402	0
0.6553	-3.55444	7.61309	18.5488	5.46511	0
0.6560	-4.14685	5.784	11.2269	5.16087	0
0.6567	-4.14685	3.64358	2.04126	2.72129	0
0.6573	-2.32406	6.39208	9.36316	-0.0281707	0
0.6580	-1.41266	7.00015	5.7244	-2.16351	0
0.6587	-1.41266	5.47753	-9.54066	-3.38611	0
0.6593	1.32152	13.7182	20.3682	-3.38611	0
0.6600	0.729116	19.2103	48.7683	-5.21721	0
0.6607	-4.14685	6.39208	0.532502	-8.26527	0
0.6613	-3.82786	-5.51159	-50.1439	-9.48788	0
0.6620	-1.09367	-2.76309	-44.0202	-8.87939	0
0.6627	-4.14685	1.81449	-37.9408	-9.18364	0
0.6633	-5.69622	0.89995	-43.3989	-8.87939	0
0.6640	-2.91646	-0.321063	-37.3195	-7.65679	0
0.6647	-2.32406	0.89995	-32.7489	-7.96103	0
0.6653	-2.00507	4.56299	-28.1339	-9.18364	0
0.6660	1.0481	4.8646	-20.812	-8.57515	0
0.6667	1.64051	1.50802	-18.9926	-6.12994	0
0.6673	-0.501267	1.20642	-8.91941	-4.29884	0
0.6680	1.0481	2.72904	0.221876	-1.55502	0
0.6687	2.55191	3.03551	2.35188	0.890193	0
0.6693	0.410128	4.25652	20.3682	2.10717	0
0.6700	0.410128	1.81449	31.6395	3.02553	0
0.6707	4.37469	0.593481	28.9326	3.02553	0
0.6713	5.92407	10.9697	64.2996	4.2425	0
0.6720	4.37469	17.0747	96.6491	5.46511	0
0.6727	3.4633	6.39208	53.9602	3.02553	0
0.6733	1.0481	-0.934002	7.54378	0.276073	0
0.6740	-1.41266	2.72904	13.9782	2.10717	0
0.6747	-1.41266	3.64358	17.3063	4.55238	0
0.6753	-2.00507	1.50802	6.03502	4.2425	0
0.6760	-3.23545	2.12096	5.7244	2.10717	0
0.6767	-2.00507	1.81449	2.04126	-2.16351	0
0.6773	-1.73165	2.42257	-5.85752	-5.52145	0
0.6780	-4.14685	3.95005	-11.36	-5.52145	0
0.6787	-3.23545	3.34198	-18.1051	-3.9946	0
0.6793	-1.41266	2.72904	-18.9926	-4.29884	0
0.6800	-3.23545	1.81449	-25.1163	-7.0483	0
0.6807	-3.82786	2.12096	-36.3876	-8.87939	0
0.6813	-2.32406	6.39208	-27.2464	-7.96103	0
0.6820	-2.32406	4.56299	-24.4951	-7.0483	0
0.6827	-2.64304	1.50802	-30.8851	-8.26527	0
0.6833	-0.501267	10.3616	7.54378	-7.96103	0
0.6840	0.410128	14.3262	41.4464	-7.96103	0
0.6847	-2.32406	0.89995	0.532502	-9.18364	0
0.6853	-3.55444	-5.51159	-41.2689	-7.65679	0
0.6860	-2.32406	-0.0145938	-29.9976	-4.29884	0
0.6867	-2.91646	0.287011	-18.9926	-3.38611	0
0.6873	-4.73925	1.20642	-17.1732	-2.46775	0
0.6880	-3.23545	6.69855	-6.7894	-0.0281707	0
0.6887	0.136709	6.39208	-3.15064	-0.9409	0
0.6893	-0.774686	3.64358	2.35188	-2.46775	0
0.6900	-2.91646	4.56299	12.1144	1.19444	0
0.6907	-2.32406	4.8646	13.0463	4.85662	0
0.6913	-2.32406	4.8646	18.8594	4.55238	0
0.6920	-4.73925	4.56299	23.4301	2.72129	0
0.6927	-2.91646	5.17106	20.3682	3.02553	0
0.6933	1.32152	8.83411	31.3732	4.55238	0
0.6940	-1.41266	10.0551	32.5714	5.16087	0
0.6947	-5.96964	10.6632	21.3001	4.2425	0
0.6953	-2.00507	17.3763	53.339	2.41141	0
0.6960	1.32152	15.8537	81.6947	0.276073	0
0.6967	-2.64304	0.593481	30.4414	-1.55502	0
0.6973	-6.60761	-5.81319	-23.5632	-1.55502	0
0.6980	-8.4304	-0.0145938	-21.4332	-3.38611	0
0.6987	-8.74939	-0.321063	-21.1226	-6.12994	0
0.6993	-5.05824	-3.06956	-32.7489	-6.12994	0
0.7000	-2.91646	0.593481	-31.5064	-5.82569	0
0.7007	-5.69622	2.72904	-33.6364	-7.65679	0
0.7013	-5.37723	0.89995	-37.0089	-7.96103	0
0.7020	-3.82786	-0.934002	-35.5001	-6.12994	0
0.7027	-6.60761	-0.627533	-39.4495	-7.0483	0
0.7033	-6.88103	0.593481	-35.5001	-9.48788	0
0.7040	-3.23545	1.81449	-30.3082	-8.26527	0
0.7047	-2.91646	4.56299	-31.817	-7.35254	0
0.7053	-3.82786	8.83411	-19.3032	-6.74406	0
0.7060	-2.00507	8.83411	-10.1619	-2.77199	0
0.7067	0.136709	7.30662	-8.91941	-0.9409	0
0.7073	2.87089	13.7182	31.3732	-3.08187	0
0.7080	5.01267	16.7683	68.8703	-2.46775	0
0.7087	1.32152	5.47753	35.012	0.276073	0
0.7093	-4.73925	-3.67763	-5.28065	-0.636657	0
0.7100	-4.73925	0.593481	1.46438	-1.55502	0
0.7107	-0.501267	7.30662	9.36316	2.41141	0
0.7113	1.32152	9.14057	8.78628	4.55238	0
0.7120	-0.501267	10.0551	15.4869	2.72129	0
0.7127	-0.501267	11.8842	17.3063	2.41141	0
0.7133	0.410128	12.1907	19.4363	4.2425	0
0.7140	0.136709	9.74865	22.1876	3.93826	0
0.7147	-0.774686	7.30662	18.5488	1.80292	0
0.7153	-0.774686	7.61309	18.5488	0.580316	0
0.7160	-0.501267	6.69855	11.2269	0.276073	0
0.7167	0.410128	3.95005	0.532502	-1.85926	0
0.7173	-0.501267	3.64358	9.98441	-4.29884	0
0.7180	-0.774686	3.64358	6.65628	-3.38611	0
0.7187	1.9595	4.8646	-9.23004	-2.46775	0
0.7193	4.10128	11.8842	21.6107	-3.69036	0
0.7200	3.18988	14.3262	48.7683	-4.91296	0
0.7207	1.0481	3.64358	0.221876	-6.12994	0
0.7213	-1.09367	-4.29057	-47.9696	-7.96103	0
0.7220	-1.09367	-1.54208	-44.6414	-9.48788	0
0.7227	1.32152	1.81449	-42.822	-9.18364	0
0.7233	2.27849	1.20642	-48.2802	-7.35254	0
0.7240	-0.182279	1.81449	-41.5795	-6.43418	0
0.7247	-0.501267	3.64358	-36.3876	-7.96103	0
0.7253	1.0481	6.39208	-29.9976	-7.96103	0
0.7260	0.410128	7.61309	-20.812	-4.60309	0
0.7267	-1.09367	7.00015	-16.8626	-3.08187	0
0.7273	-0.774686	7.00015	-8.03191	-3.38611	0
0.7280	-0.501267	6.08561	-1.59751	-1.85926	0
0.7287	0.410128	6.39208	2.66251	1.19444	0
0.7293	2.27849	10.3616	21.6107	3.02553	0
0.7300	4.10128	10.9697	25.8707	2.41141	0
0.7307	5.92407	8.22117	22.1876	1.19444	0
0.7313	8.65825	13.7182	66.1634	2.10717	0
0.7320	8.33926	17.6828	100.332	4.2425	0
0.7327	3.4633	7.30662	54.2265	4.2425	0
0.7333	1.64051	-2.76309	8.47566	3.63402	0
0.7340	4.10128	-0.627533	14.8657	3.93826	0
0.7347	5.01267	4.25652	17.3063	4.2425	0
0.7353	1.32152	5.47753	7.8544	3.93826	0
0.7360	-1.73165	3.95005	6.34565	1.80292	0
0.7367	-2.32406	0.89995	1.15375	-1.55502	0
0.7373	-1.09367	1.81449	-3.15064	-3.38611	0
0.7380	-0.501267	3.64358	-8.03191	-3.38611	0
0.7387	-2.64304	1.20642	-20.812	-3.69036	0
0.7393	-5.05824	-0.627533	-22.9863	-3.9946	0
0.7400	-3.23545	0.89995	-27.2464	-5.52145	0
0.7407	-0.501267	5.17106	-37.3195	-6.12994	0
0.7413	-2.32406	8.22117	-26.3145	-3.69036	0
0.7420	-4.14685	6.08561	-22.0545	-3.69036	0
0.7427	-1.41266	6.08561	-31.5064	-7.35254	0
0.7433	1.9595	14.3262	5.10314	-6.43418	0
0.7440	0.410128	15.2408	40.8252	-3.9946	0
0.7447	-1.41266	4.56299	-1.90813	-6.12994	0
0.7453	-2.32406	-0.0145938	-45.8396	-6.12994	0
0.7460	-2.64304	1.50802	-30.5745	-3.38611	0
0.7467	-0.774686	0.89995	-17.1732	-2.46775	0
0.7473	-0.182279	2.42257	-17.4838	-3.08187	0
0.7480	-2.32406	4.25652	-4.65939	-2.46775	0
0.7487	-1.41266	4.56299	3.90501	-1.25078	0
0.7493	0.410128	7.00015	8.47566	0.276073	0
0.7500	-0.774686	5.17106	14.8657	0.580316	0
0.7507	-0.501267	2.72904	16.6851	0.276073	0
0.7513	1.32152	5.784	22.1876	2.72129	0
0.7520	-1.41266	5.784	24.9388	3.32977	0
0.7527	-2.32406	4.8646	20.9895	3.02553	0
0.7533	0.136709	10.3616	29.8201	5.46511	0
0.7540	-2.32406	9.14057	28.3114	5.46511	0
0.7547	-4.14685	3.95005	18.5488	1.80292	0
0.7553	2.87089	12.7988	55.469	0.580316	0
0.7560	5.92407	17.9893	85.9991	0.890193	0
0.7567	-0.501267	5.17106	35.012	-0.332414	0
0.7573	-4.73925	-3.67763	-17.1732	-0.9409	0
0.7580	-4.46583	-0.934002	-13.4901	-2.46775	0
0.7587	-5.37723	0.89995	-14.7326	-6.12994	0
0.7593	-5.05824	0.593481	-28.7551	-7.35254	0
0.7600	-3.23545	0.89995	-28.7551	-6.12994	0
0.7607	-4.14685	1.81449	-30.5745	-6.74406	0
0.7613	-5.05824	3.64358	-33.947	-8.87939	0
0.7620	-3.23545	3.64358	-32.7489	-8.57515	0
0.7627	-3.82786	4.56299	-35.5001	-7.0483	0
0.7633	-5.69622	7.30662	-33.0151	-7.35254	0
0.7640	-5.37723	4.25652	-31.817	-7.65679	0
0.7647	-3.82786	1.81449	-35.1895	-7.0483	0
0.7653	-2.32406	8.83411	-19.6138	-7.65679	0
0.7660	-2.00507	10.0551	-8.03191	-7.0483	0
0.7667	-1.73165	7.91956	-8.03191	-2.46775	0
0.7673	1.64051	17.3763	32.5714	0.276073	0
0.7680	3.4633	21.9539	71.6215	-0.0281707	0
0.7687	-1.41266	8.52764	35.3226	1.19444	0
0.7693	-5.05824	-2.15502	-6.16815	3.02553	0
0.7700	-2.91646	0.287011	6.65628	1.49868	0
0.7707	-1.09367	3.34198	16.9957	1.19444	0
0.7713	-2.00507	3.64358	11.2269	2.72129	0
0.7720	-1.09367	5.17106	18.5488	3.93826	0
0.7727	1.0481	5.17106	23.4301	4.85662	0
0.7733	-0.501267	4.56299	20.0576	4.85662	0
0.7740	-3.23545	4.56299	18.5488	2.72129	0
0.7747	-2.91646	5.784	17.9276	1.49868	0
0.7753	-2.32406	7.00015	18.5488	1.19444	0
0.7760	-5.69622	5.784	10.9163	-0.0281707	0
0.7767	-6.60761	5.17106	0.221876	-0.9409	0
0.7773	-2.91646	7.30662	5.7244	-3.08187	0
0.7780	-1.73165	7.61309	0.221876	-4.60309	0
0.7787	-2.32406	7.61309	-14.4219	-3.38611	0
0.7793	-0.182279	12.7988	17.6169	-3.38611	0
0.7800	-0.501267	14.6327	47.8364	-8.26527	0
0.7807	-5.05824	6.39208	1.15375	-11.0147	0
0.7813	-5.37723	-2.15502	-49.5227	-9.18364	0
0.7820	-2.32406	-2.45662	-45.5289	-8.87939	0
0.7827	-3.23545	1.81449	-40.0708	-10.0964	0
0.7833	-5.96964	3.95005	-45.2627	-8.26527	0
0.7840	-5.37723	2.72904	-38.5176	-8.26527	0
0.7847	-3.23545	3.03551	-33.0151	-10.7105	0
0.7853	-1.73165	5.47753	-26.9357	-8.87939	0
0.7860	-0.501267	4.56299	-18.3713	-4.91296	0
0.7867	1.0481	3.03551	-17.7944	-5.82569	0
0.7873	0.729116	3.95005	-8.91941	-5.52145	0
0.7880	0.410128	3.95005	1.15375	-0.636657	0
0.7887	1.0481	6.08561	3.59439	3.02553	0
0.7893	1.0481	10.6632	19.4363	3.63402	0
0.7900	1.0481	9.74865	26.7582	2.10717	0
0.7907	2.55191	10.0551	20.3682	1.80292	0
0.7913	5.01267	19.8184	58.8415	4.55238	0
0.7920	4.10128	21.6523	98.5129	3.93826	0
0.7927	0.410128	8.22117	54.2265	-0.0281707	0
0.7933	-1.73165	0.89995	1.15375	0.890193	0
0.7940	-0.774686	3.64358	9.67379	4.85662	0
0.7947	-0.501267	5.17106	19.4363	3.02553	0
0.7953	-1.41266	5.784	8.47566	0.276073	0
0.7960	-0.182279	6.39208	7.54378	1.19444	0
0.7967	0.729116	4.56299	6.92253	1.49868	0
0.7973	-1.09367	3.64358	0.221876	-1.25078	0
0.7980	-2.00507	3.64358	-8.03191	-2.46775	0
0.7987	-1.09367	3.95005	-18.6819	-3.9946	0
0.7993	-0.501267	6.39208	-20.2351	-6.74406	0
0.8000	2.27849	5.47753	-23.8738	-7.0483	0
0.8007	4.10128	2.42257	-34.5683	-5.82569	0
0.8013	1.32152	4.56299	-26.3145	-6.74406	0
0.8020	-2.64304	6.39208	-22.3651	-7.35254	0
0.8027	-0.774686	5.47753	-29.9976	-7.0483	0
0.8033	3.18988	10.9697	5.41377	-8.57515	0
0.8040	3.18988	15.5472	39.0058	-8.87939	0
0.8047	-2.32406	8.22117	-3.15064	-5.52145	0
0.8053	-3.23545	1.50802	-46.4608	-2.77199	0
0.8060	1.64051	2.42257	-31.817	-3.69036	0
0.8067	3.78229	2.72904	-20.2351	-4.29884	0
0.8073	0.410128	2.72904	-21.7438	-3.08187	0
0.8080	-0.182279	5.47753	-10.1619	-0.636657	0
0.8087	1.32152	7.91956	-4.03814	2.10717	0
0.8093	0.729116	9.14057	-0.399377	3.02553	0
0.8100	1.32152	10.3616	10.295	2.10717	0
0.8107	2.55191	10.9697	14.8657	2.10717	0
0.8113	1.64051	10.3616	20.6788	3.32977	0
0.8120	2.55191	7.30662	24.6282	4.85662	0
0.8127	4.37469	6.39208	20.9895	5.16087	0
0.8133	2.55191	10.6632	29.5095	4.85662	0
0.8140	1.64051	11.5826	32.2607	5.46511	0
0.8147	4.37469	10.0551	25.8707	5.16087	0
0.8153	5.60508	15.5472	58.8415	0.580316	0
0.8160	3.78229	17.3763	84.7566	-2.46775	0
0.8167	0.410128	7.00015	33.1926	0.890193	0
0.8173	-2.32406	0.593481	-21.4332	0.890193	0
0.8180	-2.64304	3.34198	-22.3651	-3.9946	0
0.8187	-1.41266	2.12096	-23.8738	-3.9946	0
0.8193	-2.32406	-0.934002	-35.5001	-2.46775	0
0.8200	-4.46583	1.81449	-33.6364	-5.21721	0
0.8207	-3.23545	4.25652	-36.3876	-6.12994	0
0.8213	0.136709	3.34198	-39.1389	-5.82569	0
0.8220	-0.501267	2.72904	-38.207	-8.57515	0
0.8227	-1.73165	3.95005	-42.5114	-8.87939	0
0.8233	-0.501267	3.64358	-40.0708	-7.0483	0
0.8240	-1.73165	0.89995	-37.0089	-7.96103	0
0.8247	-5.69622	2.72904	-37.3195	-7.0483	0
0.8253	-3.82786	9.74865	-18.1051	-5.21721	0
0.8260	0.410128	10.9697	-4.34877	-6.12994	0
0.8267	0.729116	8.52764	-4.34877	-5.52145	0
0.8273	3.18988	16.4618	35.9439	-0.0281707	0
0.8280	6.51647	22.8733	75.3047	3.93826	0
0.8287	3.4633	13.4117	36.8314	4.2425	0
0.8293	-0.182279	2.72904	-5.28065	3.02553	0
0.8300	-0.774686	4.25652	7.54378	3.02553	0
0.8307	-3.23545	9.14057	17.3063	5.16087	0
0.8313	-4.73925	10.3616	12.7357	6.0736	0
0.8320	-3.23545	8.22117	19.747	5.16087	0
0.8327	-2.32406	7.30662	21.877	5.76935	0
0.8333	-2.32406	10.0551	19.747	5.76935	0
0.8340	-0.501267	10.0551	20.3682	3.32977	0
0.8347	0.136709	7.30662	15.7976	2.10717	0
0.8353	-0.774686	9.14057	13.6676	3.02553	0
0.8360	-2.91646	8.22117	6.65628	1.80292	0
0.8367	-4.14685	2.42257	-2.21876	-0.636657	0
0.8373	-1.73165	4.56299	6.65628	-3.08187	0
0.8380	-0.501267	6.08561	1.77501	-4.91296	0
0.8387	-2.32406	2.72904	-13.4901	-6.12994	0
0.8393	-1.09367	9.14057	22.4982	-6.12994	0
0.8400	2.27849	14.9392	53.339	-4.91296	0
0.8407	-0.182279	3.34198	2.97314	-5.21721	0
0.8413	-4.46583	-3.67763	-47.7033	-6.74406	0
0.8420	-3.23545	1.20642	-41.8902	-7.35254	0
0.8427	-1.41266	-0.627533	-37.6301	-7.35254	0
0.8433	-2.64304	-3.37116	-41.8902	-7.65679	0
0.8440	-2.91646	3.64358	-33.947	-8.57515	0
0.8447	-1.09367	7.30662	-31.817	-9.79212	0
0.8453	-1.41266	4.56299	-27.2464	-8.87939	0
0.8460	-3.82786	2.72904	-17.1732	-5.21721	0
0.8467	-4.46583	3.95005	-13.8007	-3.38611	0
0.8473	-0.774686	7.30662	-4.65939	-2.77199	0
0.8480	1.9595	8.52764	2.35188	-0.636657	0
0.8487	0.410128	8.52764	2.04126	1.19444	0
0.8493	-1.41266	9.74865	19.747	2.41141	0
0.8500	0.410128	7.30662	29.5095	2.41141	0
0.8507	1.64051	7.61309	22.8088	1.49868	0
0.8513	1.0481	19.2103	60.6609	2.10717	0
0.8520	2.55191	21.0394	100.022	3.93826	0
0.8527	3.18988	5.47753	56.9777	2.72129	0
0.8533	-0.501267	-0.934002	6.34565	1.19444	0
0.8540	-2.32406	4.25652	12.7357	3.02553	0
0.8547	-1.41266	3.64358	17.9276	2.72129	0
0.8553	-3.23545	1.50802	4.21564	-1.55502	0
0.8560	-5.05824	1.81449	1.15375	-2.46775	0
0.8567	-2.64304	2.12096	-0.0887503	-0.0281707	0
0.8573	-2.64304	4.25652	-4.34877	0.580316	0
0.8580	-5.96964	3.64358	-10.4725	-0.9409	0
0.8587	-5.69622	-0.321063	-18.3713	-3.38611	0
0.8593	-4.14685	0.593481	-18.9926	-4.60309	0
0.8600	-5.05824	1.81449	-26.3145	-4.91296	0
0.8607	-5.69622	2.72904	-39.1389	-5.21721	0
0.8613	-4.46583	7.91956	-27.8676	-6.12994	0
0.8620	-4.14685	7.00015	-23.2526	-6.12994	0
0.8627	-2.64304	3.34198	-33.0151	-6.74406	0
0.8633	0.729116	13.7182	2.35188	-5.82569	0
0.8640	1.0481	20.1248	37.4526	-2.77199	0
0.8647	-3.23545	7.00015	-4.34877	-2.46775	0
0.8653	-5.05824	-1.84855	-47.0821	-3.69036	0
0.8660	-3.23545	3.95005	-31.5064	-1.55502	0
0.8667	-2.32406	7.30662	-18.1051	-0.0281707	0
0.8673	-1.73165	7.61309	-17.7944	-0.0281707	0
0.8680	-0.501267	10.3616	-4.03814	1.80292	0
0.8687	-1.41266	9.14057	4.79252	3.02553	0
0.8693	-2.64304	7.91956	8.47566	2.41141	0
0.8700	-1.09367	9.74865	13.9782	2.41141	0
0.8707	0.136709	10.9697	13.9782	3.02553	0
0.8713	1.0481	9.74865	21.877	4.55238	0
0.8720	2.27849	8.22117	27.6901	6.68772	0
0.8727	1.32152	8.22117	22.1876	6.0736	0
0.8733	0.729116	10.3616	31.3732	3.63402	0
0.8740	1.64051	7.91956	34.0801	4.55238	0
0.8747	1.32152	8.22117	20.9895	5.76935	0
0.8753	3.18988	19.5168	46.9046	4.85662	0
0.8760	6.83546	22.5669	77.7453	3.02553	0
0.8767	2.27849	8.52764	33.1926	0.890193	0
0.8773	-4.46583	-0.934002	-22.0545	-1.55502	0
0.8780	-4.46583	1.50802	-22.0545	-2.77199	0
0.8787	-2.32406	3.64358	-18.9926	-3.69036	0
0.8793	-2.32406	3.95005	-29.687	-5.52145	0
0.8800	-1.41266	3.64358	-27.557	-7.65679	0
0.8807	-1.41266	1.81449	-27.2464	-8.26527	0
0.8813	-3.23545	2.42257	-32.4382	-7.0483	0
0.8820	-3.82786	3.64358	-33.0151	-7.65679	0
0.8827	-4.73925	4.25652	-34.2576	-10.0964	0
0.8833	-5.37723	7.61309	-31.817	-10.7105	0
0.8840	-2.91646	8.22117	-31.817	-9.79212	0
0.8847	0.729116	4.8646	-33.6364	-8.87939	0
0.8853	1.32152	6.69855	-18.9926	-5.82569	0
0.8860	1.64051	9.14057	-12.6025	-2.16351	0
0.8867	4.10128	9.14057	-12.6025	-3.08187	0
0.8873	5.60508	15.8537	32.882	-3.38611	0
0.8880	4.10128	19.8184	72.5534	-1.55502	0
0.8887	3.18988	10.3616	31.3732	-0.332414	0
0.8893	2.27849	2.72904	-13.1794	0.890193	0
0.8900	-0.501267	5.47753	2.04126	2.10717	0
0.8907	-1.41266	8.52764	16.6851	1.19444	0
0.8913	1.32152	10.0551	12.1144	2.10717	0
0.8920	2.27849	9.14057	16.9957	5.76935	0
0.8927	0.729116	6.39208	21.877	6.38347	0
0.8933	1.32152	6.39208	20.9895	4.2425	0
0.8940	1.9595	7.61309	20.0576	3.93826	0
0.8947	1.0481	6.08561	16.6851	1.80292	0
0.8953	0.136709	4.56299	16.6851	-0.0281707	0
0.8960	-0.182279	3.34198	9.36316	1.19444	0
0.8967	-1.41266	3.03551	-1.59751	-1.25078	0
0.8973	-2.64304	6.39208	4.48189	-6.74406	0
0.8980	-1.41266	6.69855	2.04126	-5.21721	0
0.8987	2.55191	6.39208	-8.03191	-2.16351	0
0.8993	5.33166	13.7182	24.3176	-6.12994	0
0.9000	3.4633	15.2408	49.0346	-8.87939	0
0.9007	-0.182279	2.42257	-0.710003	-6.74406	0
0.9013	-2.00507	-3.67763	-51.6527	-8.87939	0
0.9020	-4.14685	1.20642	-48.2802	-11.9275	0
0.9027	-4.14685	1.81449	-41.8902	-9.79212	0
0.9033	-0.774686	0.593481	-44.0202	-7.65679	0
0.9040	-0.774686	3.34198	-37.3195	-8.26527	0
0.9047	-4.73925	5.47753	-32.7489	-7.35254	0
0.9053	-3.23545	8.22117	-27.8676	-5.21721	0
0.9060	-0.501267	9.14057	-21.4332	-4.60309	0
0.9067	-3.23545	4.56299	-17.1732	-3.38611	0
0.9073	-4.14685	2.72904	-5.59127	-1.55502	0
0.9080	-1.09367	4.56299	1.15375	-0.332414	0
0.9087	-0.182279	4.8646	2.97314	-0.332414	0
0.9093	-1.09367	7.61309	20.3682	-0.332414	0
0.9100	-0.501267	10.0551	26.7582	0.276073	0
0.9107	-0.501267	9.74865	24.0513	2.10717	0
0.9113	0.410128	16.1602	67.0509	3.32977	0
0.9120	1.32152	21.0394	102.462	3.02553	0
0.9127	-0.501267	11.8842	55.7796	3.02553	0
0.9133	-2.64304	3.34198	6.03502	4.85662	0
0.9140	-2.91646	4.8646	12.7357	4.85662	0
0.9147	-1.41266	4.56299	18.2382	3.02553	0
0.9153	-1.41266	2.42257	8.47566	2.41141	0
0.9160	-3.82786	2.72904	7.54378	-0.0281707	0
0.9167	-3.82786	3.64358	3.59439	-3.38611	0
0.9173	-1.41266	6.69855	-3.41689	-2.77199	0
0.9180	-2.32406	8.22117	-10.1619	-2.46775	0
0.9187	-3.82786	4.56299	-19.9245	-7.0483	0
0.9193	-2.32406	3.95005	-21.4332	-8.87939	0
0.9200	-3.82786	3.95005	-24.1845	-6.43418	0
0.9207	-6.28862	0.89995	-30.5745	-4.60309	0
0.9213	-4.14685	1.81449	-19.9245	-4.29884	0
0.9220	-2.32406	2.72904	-18.9926	-6.12994	0
0.9227	-2.00507	1.81449	-28.7551	-8.57515	0
0.9233	1.9595	10.6632	9.09691	-6.43418	0
0.9240	3.4633	17.3763	45.0852	-4.29884	0
0.9247	-0.774686	5.47753	5.41377	-6.74406	0
0.9253	-3.55444	-4.89865	-39.1389	-7.0483	0
0.9260	-2.64304	-1.23561	-29.0657	-3.9946	0
0.9267	-1.41266	1.81449	-16.2413	-2.46775	0
0.9273	0.410128	2.12096	-13.4901	-0.0281707	0
0.9280	1.0481	3.64358	-3.41689	3.02553	0
0.9287	0.136709	3.64358	1.15375	1.49868	0
0.9293	1.0481	5.47753	5.7244	0.276073	0
0.9300	2.55191	9.44218	10.295	5.76935	0
0.9307	2.27849	10.6632	11.2269	7.60045	0
0.9313	0.410128	8.83411	20.6788	4.55238	0
0.9320	-2.32406	7.00015	24.3176	4.85662	0
0.9327	-2.00507	7.61309	20.6788	7.90469	0
0.9333	0.410128	10.0551	34.0801	7.2962	0
0.9340	2.27849	8.22117	33.8139	4.55238	0
0.9347	1.64051	7.61309	19.4363	1.19444	0
0.9353	1.64051	16.4618	52.7177	0.276073	0
0.9360	2.87089	19.8184	81.6947	2.41141	0
0.9367	0.729116	7.00015	28.9326	3.02553	0
0.9373	-4.14685	-3.06956	-24.8057	1.19444	0
0.9380	-4.46583	0.287011	-20.812	0.276073	0
0.9387	-2.00507	5.784	-19.6138	-2.77199	0
0.9393	-5.05824	6.69855	-28.4445	-6.74406	0
0.9400	-9.66078	5.47753	-26.3145	-5.82569	0
0.9407	-6.28862	4.8646	-31.5064	-5.21721	0
0.9413	-3.23545	7.30662	-36.3876	-7.0483	0
0.9420	-5.05824	7.61309	-32.1276	-5.21721	0
0.9427	-3.55444	6.39208	-31.817	-3.9946	0
0.9433	-0.501267	7.91956	-30.8851	-7.96103	0
0.9440	-2.00507	8.22117	-32.7489	-9.48788	0
0.9447	-3.23545	7.91956	-33.0151	-7.96103	0
0.9453	-2.32406	12.1907	-14.7326	-6.12994	0
0.9460	-3.55444	12.1907	-6.47878	-3.38611	0
0.9467	-2.64304	7.91956	-8.60878	-2.46775	0
0.9473	2.27849	14.0198	34.0801	-3.9946	0
0.9480	2.87089	21.0394	74.3728	-1.85926	0
0.9487	-1.73165	12.7988	36.8314	3.02553	0
0.9493	-4.14685	3.64358	-6.16815	5.16087	0
0.9500	-3.82786	5.47753	3.90501	3.93826	0
0.9507	-3.23545	6.39208	15.7976	2.72129	0
0.9513	-3.23545	6.08561	13.9782	3.02553	0
0.9520	-2.91646	8.83411	18.5488	5.76935	0
0.9527	-1.09367	8.83411	20.9895	5.76935	0
0.9533	1.0481	6.39208	23.1195	2.72129	0
0.9540	-0.774686	7.91956	23.7407	-0.332414	0
0.9547	-3.55444	9.14057	18.5488	-0.9409	0
0.9553	-2.00507	5.784	17.9276	0.276073	0
0.9560	1.0481	1.81449	10.6057	0.276073	0
0.9567	0.136709	2.72904	-1.59751	-1.55502	0
0.9573	-1.73165	8.22117	6.03502	-2.46775	0
0.9580	-2.32406	9.44218	2.04126	-2.77199	0
0.9587	-1.41266	8.52764	-13.4901	-4.91296	0
0.9593	1.9595	13.7182	20.9895	-6.43418	0
0.9600	2.55191	15.5472	51.4752	-5.21721	0
0.9607	-0.501267	5.47753	0.221876	-3.38611	0
0.9613	-3.55444	-2.45662	-51.9633	-5.21721	0
0.9620	-5.05824	-0.321063	-47.0821	-8.87939	0
0.9627	-4.73925	2.42257	-43.7095	-8.87939	0
0.9633	-2.91646	3.64358	-50.4102	-6.43418	0
0.9640	-3.55444	3.95005	-44.0202	-7.0483	0
0.9647	-5.05824	3.95005	-40.9583	-7.35254	0
0.9653	-2.64304	5.47753	-32.7489	-5.21721	0
0.9660	-0.774686	6.39208	-18.1051	-3.9946	0
0.9667	-2.91646	5.47753	-16.2413	-2.16351	0
0.9673	-2.91646	5.784	-9.54066	0.276073	0
0.9680	-1.09367	4.25652	0.843128	-0.636657	0
0.9687	-1.09367	3.95005	0.843128	-1.55502	0
0.9693	0.136709	9.74865	13.6676	0.276073	0
0.9700	0.410128	10.9697	24.9388	1.19444	0
0.9707	-0.774686	9.14057	21.877	3.32977	0
0.9713	1.9595	17.3763	56.0902	6.99196	0
0.9720	5.01267	20.7378	93.8979	5.76935	0
0.9727	1.9595	7.91956	54.5371	1.49868	0
0.9733	-2.32406	1.81449	2.66251	1.49868	0
0.9740	-1.09367	7.00015	8.16503	3.02553	0
0.9747	0.136709	5.47753	16.6851	2.10717	0
0.9753	-0.501267	3.03551	5.41377	0.580316	0
0.9760	0.136709	6.08561	2.97314	-0.636657	0
0.9767	-0.501267	4.56299	0.532502	-0.9409	0
0.9773	-2.00507	1.81449	-4.97002	-2.16351	0
0.9780	-1.41266	1.81449	-9.85129	-5.21721	0
0.9787	-0.774686	0.89995	-20.2351	-7.35254	0
0.9793	-1.41266	1.50802	-22.9863	-8.26527	0
0.9800	-0.774686	1.50802	-24.4951	-9.18364	0
0.9807	0.410128	-0.627533	-31.817	-7.96103	0
0.9813	1.32152	0.89995	-26.0038	-7.0483	0
0.9820	3.78229	1.20642	-25.1163	-9.79212	0
0.9827	5.01267	1.50802	-30.5745	-11.6232	0
0.9833	5.33166	10.3616	7.54378	-11.319	0
0.9840	5.92407	14.6327	40.5145	-10.7105	0
0.9847	3.4633	1.50802	-2.52938	-8.87939	0
0.9853	-0.774686	-6.7326	-44.0202	-6.12994	0
0.9860	-2.00507	-1.84855	-27.8676	-7.0483	0
0.9867	-1.09367	-0.0145938	-16.2413	-7.65679	0
0.9873	-2.00507	-0.627533	-16.8626	-4.29884	0
0.9880	-2.32406	1.20642	-2.21876	-0.636657	0
0.9887	-0.501267	1.81449	5.41377	1.19444	0
0.9893	1.0481	4.25652	7.23315	2.10717	0
0.9900	1.0481	7.00015	16.6851	2.72129	0
0.9907	-1.41266	4.25652	22.1876	3.93826	0
0.9913	-2.91646	1.50802	25.5601	3.93826	0
0.9920	-1.09367	1.50802	25.2495	3.63402	0
0.9927	1.0481	1.81449	24.0513	4.2425	0
0.9933	-0.501267	4.56299	35.9439	4.85662	0
0.9940	-2.32406	6.08561	33.5033	3.93826	0
0.9947	-0.501267	6.08561	22.1876	3.93826	0
0.9953	3.18988	10.3616	56.9777	3.93826	0
0.9960	2.55191	11.8842	82.0053	2.10717	0
0.9967	-2.32406	2.42257	25.5601	-1.25078	0
0.9973	-5.05824	-3.9841	-29.3764	-3.38611	0
0.9980	-4.73925	-0.627533	-26.6251	-3.69036	0
0.9987	-4.73925	2.42257	-26.3145	-3.9946	0
0.9993	-5.24052	-3.56575	-38.0295	-3.98333	0
1.0000	-5.51394	-3.56575	-35.8995	-6.11867	0
1.0007	-4.32912	-5.09323	-38.9614	-7.34128	0
1.0013	-4.32912	-7.22879	-44.1089	-8.56388	0
1.0020	-6.74432	-7.83686	-42.6002	-7.94976	0
1.0027	-8.56711	-6.61585	-43.2214	-5.20594	0
1.0033	-6.15191	-5.70131	-38.9614	-5.20594	0
1.0040	-4.60254	-6.92232	-36.787	-7.64552	0
1.0047	-5.83293	-6.00778	-36.2101	-6.73279	0
1.0053	-5.24052	-2.03827	-18.1938	-1.23951	0
1.0060	-4.32912	-3.25928	-9.05254	1.50995	0
1.0067	-3.41773	-4.17382	-8.43128	0.287341	0
1.0073	-1.54937	5.58942	36.432	0.287341	0
1.0080	-0.956964	10.167	76.414	3.0368	0
1.0087	-2.46077	0.0972919	39.1833	3.94953	0
1.0093	-3.41773	-6.92232	-3.23939	4.86789	0
1.0100	-3.41773	-3.56575	6.83378	6.69335	0
1.0107	-1.86836	-1.43019	17.5282	5.47638	0
1.0113	-0.364558	-1.73666	15.3982	3.94953	0
1.0120	-2.46077	-3.56575	19.9688	5.78062	0
1.0127	-3.41773	-6.31424	20.8563	5.78062	0
1.0133	-1.54937	-5.09323	20.8563	4.25377	0
1.0140	-3.41773	-3.25928	22.0988	6.08486	0
1.0147	-6.74432	-4.17382	17.2176	6.69335	0
1.0153	-4.60254	-3.25928	15.0876	3.34104	0
1.0160	-2.18735	-2.03827	9.27441	2.42268	0
1.0167	-5.24052	-2.6512	2.26313	3.94953	0
1.0173	-7.65572	-2.95767	11.4044	0.895827	0
1.0180	-6.15191	-5.09323	4.08252	-2.76636	0
1.0187	-4.32912	-4.48029	-13.0019	-2.15224	0
1.0193	-4.01014	4.98135	21.167	-1.54375	0
1.0200	-4.32912	8.94599	49.2564	-3.37485	0
1.0207	-5.24052	-0.817252	-2.61813	-5.51018	0
1.0213	-6.4709	-6.61585	-54.1821	-7.34128	0
1.0220	-7.06331	-4.17382	-49.9221	-7.64552	0
1.0227	-5.24052	-5.09323	-46.2833	-5.51018	0
1.0233	-2.46077	-4.17382	-50.5433	-4.28758	0
1.0240	-1.86836	-0.817252	-42.9108	-4.9017	0
1.0247	-4.01014	-0.209178	-39.8489	-6.11867	0
1.0253	-4.32912	1.31831	-34.9676	-6.11867	0
1.0260	-1.54937	2.23285	-25.8263	-2.76636	0
1.0267	-0.637976	-1.43019	-22.4538	0.287341	0
1.0273	-0.956964	-1.43019	-12.3807	0.287341	0
1.0280	0.273418	0.705366	-2.30751	1.2057	0
1.0287	1.77722	-1.43019	2.26313	3.0368	0
1.0293	0.273418	-0.817252	19.3476	2.72692	0
1.0300	-0.956964	1.31831	23.297	2.11843	0
1.0307	2.4152	1.31831	18.7263	3.34104	0
1.0313	6.65318	6.81043	60.8384	4.55801	0
1.0320	5.74179	11.9961	95.6285	5.17213	0
1.0327	3.0076	1.31831	48.9458	4.55801	0
1.0333	2.4152	-9.05788	1.33126	3.34104	0
1.0340	3.0076	-4.17382	7.1444	5.78062	0
1.0347	2.09621	1.01184	11.4044	7.00323	0
1.0353	1.77722	-0.515647	2.26313	2.11843	0
1.0360	2.09621	-0.817252	-0.177501	-0.625389	0
1.0367	-0.0455697	-0.817252	-5.3694	1.50995	0
1.0373	-1.54937	-3.87222	-7.4994	1.2057	0
1.0380	-0.637976	-4.17382	-9.62941	-1.848	0
1.0387	-0.637976	-0.817252	-20.0132	-2.15224	0
1.0393	-1.54937	0.0972919	-20.9451	-1.848	0
1.0400	0.273418	-4.17382	-23.0751	-4.59745	0
1.0407	-1.27595	-5.09323	-34.0801	-6.42855	0
1.0413	-4.32912	-1.73666	-27.3351	-5.20594	0
1.0420	-2.46077	-2.6512	-24.8945	-3.0706	0
1.0427	1.5038	-2.34473	-31.9057	-3.0706	0
1.0433	3.0076	8.63952	4.08252	-5.20594	0
1.0440	3.32659	11.0815	36.432	-7.03703	0
1.0447	2.09621	-1.73666	-5.05877	-5.51018	0
1.0453	-0.364558	-6.00778	-45.3514	-0.625389	0
1.0460	-0.364558	0.403761	-30.397	3.0368	0
1.0467	0.273418	-1.12372	-19.7026	2.11843	0
1.0473	0.865825	-5.09323	-20.6345	1.2057	0
1.0480	3.60001	-2.6512	-8.12066	5.17213	0
1.0487	4.55697	-1.12372	1.33126	8.52444	0
1.0493	4.23799	-0.817252	7.76565	7.61171	0
1.0500	6.06077	-0.209178	16.5963	8.52444	0
1.0507	6.65318	1.01184	17.8388	9.44281	0
1.0513	4.23799	3.14739	21.4776	8.2202	0
1.0520	1.5038	2.53932	23.0307	8.52444	0
1.0527	0.546837	0.0972919	19.3476	10.9697	0
1.0533	0.273418	2.53932	31.5507	9.13856	0
1.0540	1.18481	4.06194	33.3701	5.47638	0
1.0547	3.0076	3.14739	23.0307	4.86789	0
1.0553	4.83039	11.9961	54.1377	4.86789	0
1.0560	5.74179	17.4931	81.9166	3.94953	0
1.0567	3.32659	6.20236	32.172	2.11843	0
1.0573	0.865825	-2.34473	-22.4538	-2.15224	0
1.0580	2.09621	-0.209178	-23.3857	-4.59745	0
1.0587	3.919	-2.34473	-22.1432	-2.45648	0
1.0593	2.09621	-5.70131	-29.7757	-1.54375	0
1.0600	-0.0455697	-3.25928	-27.9564	-4.28758	0
1.0607	1.18481	-2.34473	-32.8376	-6.11867	0
1.0613	3.919	-3.87222	-38.0295	-6.11867	0
1.0620	4.23799	-3.25928	-37.0976	-7.03703	0
1.0627	2.68861	-2.95767	-38.6508	-7.03703	0
1.0633	1.18481	-2.34473	-35.2783	-5.81443	0
1.0640	0.865825	-2.95767	-34.3464	-5.20594	0
1.0647	3.0076	-4.17382	-34.3464	-6.11867	0
1.0653	5.74179	-1.12372	-16.0638	-5.20594	0
1.0660	5.74179	1.61991	-8.43128	-3.37485	0
1.0667	5.46837	1.61991	-9.94004	-1.54375	0
1.0673	7.61015	7.41851	35.8108	1.2057	0
1.0680	8.52154	10.167	78.2334	3.0368	0
1.0687	4.83039	-0.515647	40.4258	3.0368	0
1.0693	1.18481	-6.61585	-2.92876	2.11843	0
1.0700	0.273418	-1.12372	7.45503	2.42268	0
1.0707	-0.0455697	-0.515647	17.8388	5.17213	0
1.0713	0.865825	-3.87222	14.7769	6.69335	0
1.0720	1.5038	-1.43019	20.5901	5.78062	0
1.0727	0.273418	-0.209178	23.9182	4.86789	0
1.0733	0.273418	-0.817252	23.6076	4.86789	0
1.0740	1.77722	-0.515647	22.0988	3.94953	0
1.0747	0.546837	-2.34473	15.9751	2.42268	0
1.0753	-0.956964	-2.95767	14.1557	2.11843	0
1.0760	-0.637976	0.403761	6.83378	1.50995	0
1.0767	-0.956964	1.92638	-2.30751	0.287341	0
1.0773	-2.46077	1.31831	5.63565	0.591584	0
1.0780	-2.18735	-0.209178	-1.42001	-0.625389	0
1.0787	-0.956964	-0.515647	-14.8213	-2.45648	0
1.0793	0.273418	6.81043	24.2288	-2.45648	0
1.0800	1.18481	11.0815	54.4483	-2.45648	0
1.0807	-0.0455697	-1.73666	-1.10938	-3.98333	0
1.0813	-4.32912	-11.1934	-56.3565	-5.20594	0
1.0820	-6.74432	-3.87222	-50.8539	-6.11867	0
1.0827	-4.60254	-0.817252	-45.0408	-7.94976	0
1.0833	-1.54937	-6.61585	-48.4133	-7.64552	0
1.0840	-1.27595	-5.09323	-38.0295	-4.59745	0
1.0847	-1.54937	1.31831	-33.7695	-4.28758	0
1.0853	-0.637976	2.84092	-30.7076	-7.34128	0
1.0860	-1.54937	2.53932	-20.6345	-7.03703	0
1.0867	-2.77975	2.23285	-15.1319	-2.15224	0
1.0873	-0.637976	1.01184	-5.99065	1.2057	0
1.0880	1.77722	-0.209178	1.33126	0.895827	0
1.0887	3.0076	2.23285	2.88439	1.2057	0
1.0893	4.55697	7.1169	18.4157	3.34104	0
1.0900	4.55697	7.41851	26.3589	5.78062	0
1.0907	4.23799	4.98135	23.6076	6.08486	0
1.0913	6.97217	10.4735	61.149	4.86789	0
1.0920	7.61015	14.7446	94.741	3.94953	0
1.0927	3.919	4.98135	52.0077	5.78062	0
1.0933	1.5038	-5.09323	5.32502	6.69335	0
1.0940	0.865825	-2.34473	12.3363	5.17213	0
1.0947	-2.77975	2.84092	15.9751	4.55801	0
1.0953	-3.69115	1.31831	4.70377	6.08486	0
1.0960	-0.637976	-1.73666	2.26313	4.86789	0
1.0967	-1.86836	-1.43019	-2.92876	-0.625389	0
1.0973	-5.83293	0.403761	-8.74191	-2.76636	0
1.0980	-5.24052	-0.515647	-12.3807	-1.848	0
1.0987	-3.69115	-1.43019	-21.2557	-3.37485	0
1.0993	-5.51394	-0.515647	-21.5663	-3.98333	0
1.1000	-7.9747	-2.95767	-24.007	-2.76636	0
1.1007	-8.56711	-5.09323	-33.4589	-3.98333	0
1.1013	-6.15191	-1.43019	-25.2051	-4.9017	0
1.1020	-2.46077	0.0972919	-21.8326	-4.28758	0
1.1027	-2.46077	1.01184	-30.0864	-6.11867	0
1.1033	-2.18735	8.94599	4.39314	-8.25964	0
1.1040	0.546837	10.7799	39.4939	-6.42855	0
1.1047	-0.637976	-1.12372	0.443752	-4.9017	0
1.1053	-5.83293	-8.14333	-41.6683	-5.81443	0
1.1060	-5.83293	-6.00778	-27.3351	-4.28758	0
1.1067	-2.46077	-6.31424	-11.4932	-0.935266	0
1.1073	-2.46077	-6.92232	-11.1825	0.287341	0
1.1080	-2.77975	-3.87222	-2.30751	-0.321146	0
1.1087	-1.54937	-2.03827	5.01439	0.895827	0
1.1093	-0.0455697	-2.34473	9.58504	3.0368	0
1.1100	1.5038	-2.34473	13.8451	3.94953	0
1.1107	1.5038	-0.515647	14.7769	3.34104	0
1.1113	0.273418	2.53932	22.7201	4.55801	0
1.1120	0.546837	2.84092	25.4713	5.17213	0
1.1127	0.546837	3.14739	23.6076	4.86789	0
1.1133	-2.18735	5.89589	35.5001	6.38911	0
1.1140	-2.46077	4.36841	33.9914	7.00323	0
1.1147	-0.0455697	3.76033	24.2288	4.25377	0
1.1153	0.865825	11.6945	58.0871	1.81419	0
1.1160	0.273418	13.5236	80.3634	1.50995	0
1.1167	0.273418	2.53932	26.9801	1.81419	0
1.1173	-1.27595	-3.56575	-22.7645	2.11843	0
1.1180	-4.01014	-1.12372	-20.6345	0.287341	0
1.1187	-5.24052	-0.515647	-19.7026	-4.28758	0
1.1193	-6.4709	0.403761	-26.7139	-5.51018	0
1.1200	-7.06331	1.61991	-27.9564	-3.98333	0
1.1207	-4.92153	-0.515647	-36.5208	-4.9017	0
1.1213	-3.09874	-1.43019	-38.6508	-7.34128	0
1.1220	-4.92153	-0.515647	-34.9676	-7.03703	0
1.1227	-5.24052	-0.209178	-38.0295	-5.20594	0
1.1233	-3.41773	-0.209178	-34.3464	-4.9017	0
1.1240	-3.09874	-2.34473	-31.9057	-6.73279	0
1.1247	-2.18735	-3.25928	-33.7695	-6.11867	0
1.1253	2.09621	1.31831	-15.1319	-3.37485	0
1.1260	3.919	1.92638	-5.05877	-1.54375	0
1.1267	3.0076	-1.12372	-7.81003	-0.321146	0
1.1273	4.83039	4.36841	35.5001	0.591584	0
1.1280	6.65318	8.33792	77.9228	-0.0169024	0
1.1287	4.83039	-1.43019	40.692	0.591584	0
1.1293	2.68861	-8.4498	-1.10938	3.34104	0
1.1300	3.32659	-3.25928	9.89566	4.86789	0
1.1307	4.55697	0.403761	17.2176	5.78062	0
1.1313	3.919	-1.73666	12.6469	6.08486	0
1.1320	3.60001	-1.43019	21.4776	4.55801	0
1.1327	4.55697	1.61991	23.9182	5.17213	0
1.1333	2.09621	1.31831	19.6582	7.91596	0
1.1340	-0.364558	-3.87222	18.1051	6.38911	0
1.1347	2.4152	-4.17382	13.2238	3.0368	0
1.1353	4.55697	1.31831	10.2063	2.11843	0
1.1360	1.18481	0.403761	5.01439	0.287341	0
1.1367	-0.0455697	-3.25928	-1.73063	-2.45648	0
1.1373	1.5038	1.31831	5.01439	-2.45648	0
1.1380	-0.0455697	4.06194	-1.10938	-2.15224	0
1.1387	0.273418	1.31831	-13.3126	-2.15224	0
1.1393	4.83039	6.20236	21.167	-2.15224	0
1.1400	3.919	9.25246	48.6352	-3.98333	0
1.1407	-0.637976	-0.515647	-0.488127	-5.81443	0
1.1413	-1.54937	-6.92232	-49.9221	-5.20594	0
1.1420	-0.637976	-3.25928	-45.3514	-6.42855	0
1.1427	-0.637976	-3.56575	-40.4702	-7.64552	0
1.1433	-0.956964	-5.09323	-44.1089	-4.59745	0
1.1440	-0.956964	-1.43019	-38.0295	-2.45648	0
1.1447	-0.364558	-0.209178	-34.3464	-2.45648	0
1.1453	1.77722	-2.6512	-27.3351	-0.0169024	0
1.1460	2.09621	-2.95767	-16.9513	1.50995	0
1.1467	1.18481	-0.209178	-15.4426	-1.54375	0
1.1473	1.77722	2.53932	-7.81003	-0.935266	0
1.1480	3.0076	2.23285	1.64188	5.17213	0
1.1487	3.60001	0.403761	2.88439	6.69335	0
1.1493	3.60001	1.61991	16.5963	3.34104	0
1.1500	3.0076	3.14739	24.2288	3.94953	0
1.1507	4.55697	6.50396	22.7201	6.69335	0
1.1513	8.52154	14.7446	62.3915	5.17213	0
1.1520	8.20255	13.5236	96.871	3.94953	0
1.1527	3.0076	1.92638	52.8952	6.08486	0
1.1533	1.5038	-3.25928	4.08252	7.61171	0
1.1540	4.55697	-0.817252	11.4044	7.61171	0
1.1547	3.919	-0.515647	17.8388	6.08486	0
1.1553	1.18481	0.0972919	5.01439	3.94953	0
1.1560	0.273418	0.403761	2.26313	3.0368	0
1.1567	-1.54937	-1.43019	1.02063	2.72692	0
1.1573	-1.54937	-1.12372	-3.23939	0.591584	0
1.1580	-0.637976	-1.43019	-8.12066	-1.54375	0
1.1587	-1.54937	-2.6512	-18.1938	-2.45648	0
1.1593	-2.46077	-0.209178	-22.4538	-3.98333	0
1.1600	-1.54937	-0.515647	-27.9564	-4.28758	0
1.1607	-1.86836	-2.95767	-36.2101	-4.28758	0
1.1613	-3.41773	0.705366	-28.267	-4.59745	0
1.1620	-2.46077	1.31831	-27.9564	-5.20594	0
1.1627	0.273418	-2.6512	-33.4589	-5.51018	0
1.1633	3.0076	3.76033	6.83378	-7.34128	0
1.1640	3.60001	10.4735	40.692	-7.34128	0
1.1647	0.865825	1.31831	-2.92876	-6.11867	0
1.1653	-1.27595	-6.92232	-45.0408	-6.11867	0
1.1660	-1.54937	-2.34473	-29.7757	-5.20594	0
1.1667	-1.54937	2.84092	-16.9513	-0.935266	0
1.1673	-0.0455697	1.92638	-16.6851	1.2057	0
1.1680	1.77722	1.92638	-5.3694	-1.23951	0
1.1687	1.5038	3.14739	0.710003	-0.0169024	0
1.1693	0.273418	4.06194	8.07628	4.86789	0
1.1700	-0.0455697	4.06194	18.7263	6.38911	0
1.1707	-0.0455697	3.45386	17.2176	5.78062	0
1.1713	1.18481	2.53932	20.5901	7.30747	0
1.1720	3.0076	0.403761	25.1607	4.86789	0
1.1727	3.0076	-0.515647	21.4776	0.895827	0
1.1733	2.09621	1.61991	31.8614	3.64528	0
1.1740	3.0076	3.14739	37.0533	7.30747	0
1.1747	3.0076	4.36841	27.912	4.86789	0
1.1753	0.546837	8.94599	57.8208	3.34104	0
1.1760	0.546837	7.1169	87.6853	4.86789	0
1.1767	2.09621	-3.25928	37.9851	3.64528	0
1.1773	0.865825	-9.05788	-19.3919	0.287341	0
1.1780	-1.86836	-8.14333	-19.1257	-0.935266	0
1.1787	-1.54937	-7.53526	-19.7026	-2.15224	0
1.1793	-1.27595	-5.70131	-37.0976	-4.28758	0
1.1800	-1.86836	-3.56575	-40.7808	-6.42855	0
1.1807	-1.54937	-4.17382	-41.402	-7.03703	0
1.1813	-0.637976	-3.87222	-41.6683	-6.11867	0
1.1820	-1.54937	-1.43019	-39.2276	-6.73279	0
1.1827	-2.18735	0.403761	-41.402	-7.94976	0
1.1833	-0.956964	0.403761	-36.5208	-6.11867	0
1.1840	-2.46077	-1.43019	-33.1483	-4.28758	0
1.1847	-4.60254	-0.515647	-35.2783	-4.9017	0
1.1853	-2.77975	3.14739	-18.8151	-2.15224	0
1.1860	-0.637976	1.31831	-7.18878	3.0368	0
1.1867	-0.0455697	0.0972919	-8.74191	3.0368	0
1.1873	2.4152	8.94599	33.0595	-0.625389	0
1.1880	4.23799	12.3026	74.284	-0.625389	0
1.1887	0.273418	1.31831	35.2339	1.81419	0
1.1893	-4.01014	-4.78676	-10.5613	3.94953	0
1.1900	-2.18735	-0.515647	1.33126	5.78062	0
1.1907	1.77722	2.23285	13.8451	7.00323	0
1.1913	3.0076	2.23285	12.9576	7.61171	0
1.1920	1.18481	0.403761	22.4095	8.52444	0
1.1927	-0.0455697	-1.43019	23.297	8.2202	0
1.1933	1.77722	0.403761	19.6582	7.30747	0
1.1940	1.77722	2.23285	22.0988	6.69335	0
1.1947	-1.54937	-1.12372	18.4157	4.25377	0
1.1953	-2.46077	-2.34473	14.7769	-0.0169024	0
1.1960	0.273418	-0.209178	9.58504	-0.625389	0
1.1967	0.273418	-0.515647	-0.488127	1.2057	0
1.1973	-2.46077	-0.209178	1.33126	-0.625389	0
1.1980	-5.24052	-0.209178	-2.92876	-3.67909	0
1.1987	-5.24052	-1.12372	-15.1319	-3.37485	0
1.1993	-0.364558	3.14739	15.6644	-2.45648	0
1.2000	1.77722	6.81043	45.5733	-3.98333	0
1.2007	-4.01014	-2.6512	0.710003	-6.11867	0
1.2013	-6.4709	-13.329	-51.1646	-6.11867	0
1.2020	-2.46077	-10.8918	-47.1708	-4.59745	0
1.2027	-2.77975	-6.92232	-40.7808	-4.28758	0
1.2033	-6.74432	-8.75141	-47.1708	-6.11867	0
1.2040	-6.15191	-7.22879	-42.6002	-7.03703	0
1.2047	-3.69115	-3.87222	-38.6508	-4.28758	0
1.2053	-4.32912	-5.09323	-34.657	-1.54375	0
1.2060	-4.60254	-5.70131	-26.4476	-1.848	0
1.2067	-2.18735	-3.25928	-20.6345	-3.0706	0
1.2073	-0.956964	-2.95767	-10.5613	-3.0706	0
1.2080	-4.32912	-4.17382	-5.68002	-2.45648	0
1.2087	-6.15191	-1.43019	-4.17127	1.2057	0
1.2093	-3.09874	3.14739	14.7769	6.08486	0
1.2100	-0.637976	1.31831	22.7201	7.30747	0
1.2107	0.273418	-0.817252	17.8388	5.17213	0
1.2113	3.0076	6.81043	58.3977	5.17213	0
1.2120	3.32659	10.7799	95.6285	5.47638	0
1.2127	-0.956964	-0.515647	51.6971	4.86789	0
1.2133	-4.32912	-9.67082	1.95251	5.78062	0
1.2140	-4.32912	-5.70131	7.1444	5.17213	0
1.2147	-3.41773	-2.6512	11.4044	3.0368	0
1.2153	-2.46077	-5.70131	1.02063	3.0368	0
1.2160	-2.77975	-7.83686	0.133126	2.42268	0
1.2167	-4.32912	-9.67082	-3.23939	0.287341	0
1.2173	-4.92153	-9.97242	-8.12066	0.287341	0
1.2180	-4.32912	-7.83686	-12.3807	0.895827	0
1.2187	-3.41773	-6.92232	-22.7645	-1.54375	0
1.2193	-5.51394	-7.83686	-24.5838	-3.37485	0
1.2200	-9.20509	-8.75141	-26.4476	-2.76636	0
1.2207	-7.65572	-8.4498	-35.8995	-2.45648	0
1.2213	-2.18735	-4.48029	-28.8882	-1.54375	0
1.2220	-2.46077	-3.25928	-27.3351	-1.848	0
1.2227	-4.32912	-3.87222	-36.5208	-5.20594	0
1.2233	0.546837	3.14739	-0.488127	-5.51018	0
1.2240	3.32659	7.72498	36.1214	-2.45648	0
1.2247	-1.54937	-2.34473	-3.23939	-2.76636	0
1.2253	-4.01014	-11.1934	-46.2833	-3.98333	0
1.2260	-0.637976	-10.2789	-32.527	-1.54375	0
1.2267	-0.637976	-7.83686	-18.1938	-0.625389	0
1.2273	-1.54937	-4.48029	-16.0638	0.591584	0
1.2280	0.273418	0.0972919	-2.30751	3.94953	0
1.2287	0.273418	-0.209178	6.83378	3.34104	0
1.2293	-1.54937	-1.12372	11.715	2.42268	0
1.2300	-0.637976	0.403761	16.5963	7.30747	0
1.2307	1.18481	0.403761	16.2857	9.13856	0
1.2313	0.273418	0.403761	22.7201	6.69335	0
1.2320	0.865825	-0.515647	24.2288	6.38911	0
1.2327	3.919	0.0972919	17.5282	4.86789	0
1.2333	4.23799	4.06194	27.912	2.11843	0
1.2340	2.09621	4.98135	30.042	3.94953	0
1.2347	3.919	7.41851	18.7263	4.86789	0
1.2353	7.88356	18.4076	50.4546	2.11843	0
1.2360	7.88356	19.3222	80.3634	0.591584	0
1.2367	3.60001	4.98135	32.4826	-0.0169024	0
1.2373	2.4152	-1.43019	-21.2557	-3.0706	0
1.2380	3.60001	1.31831	-21.5663	-4.9017	0
1.2387	1.77722	-3.25928	-22.4538	-5.20594	0
1.2393	-2.18735	-6.00778	-31.5951	-6.11867	0
1.2400	-2.77975	-2.95767	-29.1545	-5.81443	0
1.2407	-1.27595	-2.34473	-32.8376	-4.28758	0
1.2413	-0.956964	-1.43019	-36.2101	-5.20594	0
1.2420	-1.54937	1.61991	-31.5951	-7.34128	0
1.2427	0.273418	1.61991	-34.0801	-7.94976	0
1.2433	2.68861	1.61991	-34.0801	-6.73279	0
1.2440	0.546837	1.61991	-31.5951	-5.81443	0
1.2447	-1.54937	1.31831	-28.267	-4.59745	0
1.2453	1.77722	4.98135	-10.8719	-2.15224	0
1.2460	4.23799	6.81043	-4.17127	0.287341	0
1.2467	3.60001	5.89589	-5.3694	2.42268	0
1.2473	5.74179	11.388	38.8727	3.34104	0
1.2480	7.61015	14.4381	79.7866	2.11843	0
1.2487	3.60001	5.89589	43.4433	2.11843	0
1.2493	-0.0455697	0.705366	3.19501	4.86789	0
1.2500	2.09621	4.36841	15.0876	6.08486	0
1.2507	3.0076	4.67488	24.2288	5.78062	0
1.2513	1.77722	3.45386	21.4776	7.61171	0
1.2520	2.09621	4.36841	28.1782	7.30747	0
1.2527	4.23799	2.53932	28.4889	4.25377	0
1.2533	4.55697	2.23285	27.6014	4.86789	0
1.2540	2.68861	5.58942	28.4889	7.61171	0
1.2547	2.09621	6.81043	19.0369	6.69335	0
1.2553	2.4152	6.81043	14.4663	3.94953	0
1.2560	1.5038	4.98135	12.0257	2.11843	0
1.2567	0.273418	3.76033	3.19501	2.42268	0
1.2573	-0.364558	6.20236	6.83378	2.72692	0
1.2580	-2.46077	6.50396	1.02063	0.591584	0
1.2587	-3.69115	4.67488	-14.8213	-2.76636	0
1.2593	0.273418	9.55893	15.6644	-3.67909	0
1.2600	2.09621	11.6945	46.1946	-3.37485	0
1.2607	-2.18735	-0.817252	1.33126	-5.81443	0
1.2613	-4.01014	-10.5854	-46.8602	-8.25964	0
1.2620	-3.69115	-7.53526	-40.7808	-7.03703	0
1.2627	-5.51394	-2.95767	-36.2101	-5.20594	0
1.2633	-4.60254	-2.03827	-41.0914	-6.42855	0
1.2640	-4.32912	-3.56575	-34.0801	-7.03703	0
1.2647	-7.06331	-3.87222	-31.3289	-6.11867	0
1.2653	-5.24052	0.403761	-26.7139	-6.73279	0
1.2660	-0.364558	1.61991	-16.3744	-6.73279	0
1.2667	-1.86836	-2.03827	-13.3126	-2.76636	0
1.2673	-4.32912	-2.34473	-4.74814	0.287341	0
1.2680	-3.69115	-0.515647	2.88439	0.591584	0
1.2687	-3.09874	1.61991	4.70377	1.2057	0
1.2693	-0.637976	5.28295	21.7882	3.64528	0
1.2700	3.0076	5.28295	28.4889	4.86789	0
1.2707	2.68861	4.98135	22.4095	6.38911	0
1.2713	2.09621	12.3026	61.7702	6.38911	0
1.2720	3.32659	14.1365	98.3798	4.25377	0
1.2727	2.4152	3.45386	54.1377	4.25377	0
1.2733	0.273418	-1.73666	5.32502	6.08486	0
1.2740	-0.364558	-0.209178	8.07628	6.08486	0
1.2747	-1.86836	-1.43019	6.83378	3.94953	0
1.2753	-2.46077	-1.73666	-3.23939	3.0368	0
1.2760	-0.637976	-2.03827	-0.488127	2.72692	0
1.2767	-0.637976	-4.78676	-6.30127	1.50995	0
1.2773	-3.09874	-3.25928	-13.3126	-0.321146	0
1.2780	-4.32912	-0.817252	-15.1319	-2.45648	0
1.2787	-5.24052	-3.56575	-23.6963	-3.37485	0
1.2793	-5.51394	-4.17382	-25.2051	-3.37485	0
1.2800	-5.24052	-3.56575	-24.2732	-3.0706	0
1.2807	-5.51394	-5.09323	-31.9057	-4.28758	0
1.2813	-5.83293	-4.17382	-25.5157	-6.73279	0
1.2820	-5.51394	-2.03827	-24.007	-6.11867	0
1.2827	-3.09874	0.403761	-33.4589	-5.20594	0
1.2833	1.77722	8.03145	2.57376	-6.42855	0
1.2840	2.09621	10.4735	38.8727	-7.03703	0
1.2847	-1.86836	0.0972919	-2.92876	-5.20594	0
1.2853	-2.18735	-5.70131	-47.7921	-3.67909	0
1.2860	-0.637976	-2.34473	-32.2164	-1.23951	0
1.2867	-2.18735	-1.43019	-18.1938	1.50995	0
1.2873	-2.46077	-0.817252	-19.7026	0.287341	0
1.2880	0.546837	1.92638	-7.81003	-1.23951	0
1.2887	1.18481	1.31831	1.02063	2.42268	0
1.2893	-0.637976	1.31831	4.08252	6.38911	0
1.2900	-0.637976	3.45386	11.4044	6.69335	0
1.2907	-0.364558	1.61991	14.7769	5.78062	0
1.2913	-0.637976	-0.817252	19.6582	4.86789	0
1.2920	-0.0455697	-1.12372	21.167	4.55801	0
1.2927	-0.637976	-0.817252	17.2176	4.86789	0
1.2933	-1.54937	0.0972919	27.912	4.86789	0
1.2940	-0.637976	-1.43019	28.4889	4.55801	0
1.2947	1.18481	-1.43019	16.2857	4.86789	0
1.2953	2.4152	7.72498	47.1264	4.25377	0
1.2960	3.0076	10.167	76.1034	3.94953	0
1.2967	2.09621	-2.6512	27.912	3.34104	0
1.2973	1.18481	-9.67082	-27.0245	-0.625389	0
1.2980	-1.86836	-3.87222	-26.7139	-3.98333	0
1.2987	-4.92153	-2.34473	-24.2732	-3.0706	0
1.2993	-2.46077	-3.56575	-33.1483	-2.76636	0
1.3000	-1.54937	-3.25928	-32.2164	-5.20594	0
1.3007	-5.24052	-5.70131	-34.3464	-6.42855	0
1.3013	-6.4709	-6.92232	-37.0976	-6.11867	0
1.3020	-3.09874	-4.17382	-37.7189	-4.59745	0
1.3027	-2.46077	-3.25928	-41.6683	-3.37485	0
1.3033	-2.77975	-6.00778	-35.2783	-5.51018	0
1.3040	-1.86836	-8.75141	-30.7076	-6.73279	0
1.3047	-1.86836	-5.70131	-33.7695	-3.98333	0
1.3053	-1.27595	1.01184	-18.1938	-2.15224	0
1.3060	0.865825	-0.515647	-8.43128	-3.0706	0
1.3067	3.32659	-3.56575	-11.1825	-1.54375	0
1.3073	5.74179	4.06194	30.042	1.81419	0
1.3080	4.23799	8.03145	71.2221	2.42268	0
1.3087	-0.0455697	-1.43019	35.2339	3.0368	0
1.3093	0.546837	-7.83686	-7.81003	3.64528	0
1.3100	3.0076	-5.09323	4.08252	2.72692	0
1.3107	1.18481	-3.87222	17.2176	2.11843	0
1.3113	1.18481	-4.17382	15.9751	3.34104	0
1.3120	3.0076	-4.17382	20.8563	5.78062	0
1.3127	0.273418	-4.17382	21.4776	7.00323	0
1.3133	-2.18735	-1.43019	20.8563	6.69335	0
1.3140	-0.637976	-0.515647	19.6582	5.78062	0
1.3147	0.546837	-1.43019	11.4044	4.86789	0
1.3153	0.273418	-0.515647	7.76565	3.64528	0
1.3160	-0.637976	-1.73666	0.443752	2.11843	0
1.3167	-0.637976	-3.25928	-9.62941	1.81419	0
1.3173	-1.54937	1.31831	1.02063	1.2057	0
1.3180	-3.41773	2.23285	-0.488127	-0.625389	0
1.3187	-1.86836	0.403761	-15.7532	-0.625389	0
1.3193	1.77722	7.72498	15.6644	-2.45648	0
1.3200	1.18481	9.86053	42.8664	-5.81443	0
1.3207	-2.77975	-0.515647	-8.74191	-6.42855	0
1.3213	-4.32912	-4.48029	-58.1758	-5.20594	0
1.3220	-6.15191	-2.34473	-48.4133	-7.34128	0
1.3227	-7.65572	-6.00778	-40.1595	-9.17237	0
1.3233	-6.74432	-6.92232	-46.2833	-6.11867	0
1.3240	-6.15191	-2.95767	-39.8489	-4.9017	0
1.3247	-6.74432	-2.95767	-32.527	-6.42855	0
1.3253	-4.60254	-2.34473	-26.137	-4.9017	0
1.3260	-2.77975	-0.515647	-19.3919	-3.37485	0
1.3267	-3.41773	-1.43019	-15.7532	-4.59745	0
1.3273	-3.69115	-1.12372	-5.05877	-3.0706	0
1.3280	-3.41773	0.0972919	0.710003	1.2057	0
1.3287	-3.41773	-0.515647	3.19501	3.64528	0
1.3293	-2.18735	3.14739	23.297	4.86789	0
1.3300	1.18481	4.67488	28.7995	7.61171	0
1.3307	4.23799	3.45386	24.2288	9.74705	0
1.3313	5.74179	9.55893	66.0303	8.83432	0
1.3320	3.60001	12.3026	98.6904	7.00323	0
1.3327	0.865825	0.0972919	51.0758	7.61171	0
[truncated: 54,646 more rows]
