# Supplementary material for: Identification of Haptic Based Guiding Using Hard Reins
Source: PLoS One. 2015 Jul 22;10(7):e0132020. doi: 10.1371/journal.pone.0132020 (PMC4511788; doi:10.1371/journal.pone.0132020)
Supplement: S3 File — (ZIP) [file pone.0132020.s003.zip › EMGData1/Subject7/T9/t9.txt]

0.0000	-11.4396	8.84664	49.4302	-7.51023	0
0.0007	-15.1133	-0.309791	7.61576	-7.51023	0
0.0013	-18.4614	-5.19252	-39.0694	-6.29594	0
0.0020	-16.0201	-3.36194	-32.0522	-6.29594	0
0.0027	-15.4155	-3.97096	-23.8173	-6.60206	0
0.0033	-18.1592	-5.80506	-27.1608	-5.37757	0
0.0040	-16.9269	-3.97096	-20.7627	-3.55103	0
0.0047	-16.3223	-3.05567	-18.0178	-3.85715	0
0.0053	-18.1592	-3.05567	-14.9632	-5.37757	0
0.0060	-19.066	-3.66821	-8.85409	-2.93878	0
0.0067	-19.066	-6.72035	-9.7622	0.724492	0
0.0073	-17.2524	-6.41408	-4.89142	-1.10204	0
0.0080	-15.4155	1.82706	-0.928751	-2.93878	0
0.0087	-16.6246	6.40352	-3.96267	-1.71429	0
0.0093	-19.066	0.6055	6.70764	-2.63266	0
0.0100	-19.3682	-6.41408	12.1976	-4.4592	0
0.0107	-19.996	-5.80506	6.70764	-2.02041	0
0.0113	-20.6005	0.6055	42.413	-0.795921	0
0.0120	-19.996	0.911771	79.0264	-2.93878	0
0.0127	-19.066	-7.93839	38.1407	-1.71429	0
0.0133	-18.1592	-13.7364	-9.47326	3.4694	0
0.0140	-17.2524	-8.85368	1.52728	4.38777	0
0.0147	-16.6246	-3.05567	12.1976	3.4694	0
0.0153	-15.1133	-3.05567	9.14303	4.38777	0
0.0160	-14.4855	-6.41408	22.2694	5.00001	0
0.0167	-15.4155	-9.46623	24.1062	5.30614	0
0.0173	-15.4155	-6.72035	19.834	5.61226	0
0.0180	-16.3223	-0.309791	30.5043	5.61226	0
0.0187	-18.1592	1.82706	25.3239	6.82655	0
0.0193	-16.6246	2.12981	25.3239	8.35717	0
0.0200	-14.4855	7.62508	71.4106	7.4388	0
0.0207	-14.1832	12.5078	106.497	6.2143	0
0.0213	-13.5787	7.92783	79.6455	7.13267	0
0.0220	-13.5787	-0.922332	36.0149	9.57146	0
0.0227	-14.1832	-3.05567	35.0861	9.26533	0
0.0233	-13.5787	1.82706	79.0264	7.74492	0
0.0240	-11.7418	1.52079	105.589	9.87758	0
0.0247	-13.2764	-6.72035	65.9207	13.847	0
0.0253	-15.1133	-11.2968	19.834	13.847	0
0.0260	-14.811	-7.93839	22.2694	13.5409	0
0.0267	-15.7178	-5.80506	31.7426	15.3776	0
0.0273	-16.3223	-6.72035	26.5416	13.5409	0
0.0280	-15.4155	-6.72035	30.5043	10.1837	0
0.0287	-16.0201	-7.63564	39.0488	13.2347	0
0.0293	-16.3223	-8.55093	40.5761	15.3776	0
0.0300	-12.9742	-6.41408	38.1407	11.7143	0
0.0307	-12.3696	-5.19252	38.4503	11.1021	0
0.0313	-14.1832	-3.05567	45.1579	15.3776	0
0.0320	-10.5328	4.57294	43.0321	16.2858	0
0.0327	-6.25457	8.84664	37.5215	12.6225	0
0.0333	-8.99821	1.52079	50.6479	12.3266	0
0.0340	-12.3696	-7.32937	52.7943	15.3776	0
0.0347	-11.4396	-6.72035	43.0321	16.5919	0
0.0353	-9.92826	-0.616062	79.9551	16.898	0
0.0360	-9.92826	0.911771	116.878	17.5103	0
0.0367	-9.92826	-4.27723	76.2814	15.9796	0
0.0373	-9.92826	-6.72035	27.7593	13.2347	0
0.0380	-9.92826	-3.97096	31.4331	13.847	0
0.0387	-9.92826	-5.19252	37.5215	16.898	0
0.0393	-9.92826	-9.15996	34.178	18.1225	0
0.0400	-9.92826	-7.0231	39.9776	18.1225	0
0.0407	-9.92826	-1.53135	39.9776	16.898	0
0.0413	-9.92826	1.21452	36.923	16.5919	0
0.0420	-9.92826	-0.616062	38.4503	19.6429	0
0.0427	-9.92826	-4.88625	39.3584	20.5613	0
0.0433	-9.92826	-3.36194	42.1034	19.3368	0
0.0440	-9.92826	3.65765	36.3038	20.2552	0
0.0447	-9.92826	6.09725	29.5962	19.949	0
0.0453	-9.92826	-0.00352035	43.9402	18.7347	0
0.0460	-9.92826	-7.63564	45.4675	21.4797	0
0.0467	-9.92826	-8.85368	33.8684	23.6123	0
0.0473	-9.92826	-1.22508	68.9546	20.2552	0
0.0480	-11.7418	4.26667	100.388	17.5103	0
0.0487	-15.4155	-2.14037	56.1378	16.898	0
0.0493	-17.8569	-9.76898	10.0718	17.2041	0
0.0500	-20.9028	-9.76898	16.1603	20.8674	0
0.0507	-21.2051	-9.46623	20.1436	22.0919	0
0.0513	-17.2524	-11.9058	13.4153	17.8164	0
0.0520	-15.4155	-11.9058	17.9971	14.7653	0
0.0527	-18.1592	-10.6878	16.7794	15.6735	0
0.0533	-17.5546	-10.3815	11.888	16.2858	0
0.0540	-15.4155	-9.76898	13.1263	16.5919	0
0.0547	-16.6246	-9.15996	11.2895	18.4286	0
0.0553	-16.9269	-6.72035	9.7622	19.0307	0
0.0560	-14.1832	-1.83762	4.87078	17.2041	0
0.0567	-12.6719	0.6055	0.309584	15.3776	0
0.0573	-14.811	-2.75291	12.5072	15.9796	0
0.0580	-15.7178	-9.15996	15.2522	15.9796	0
0.0587	-14.811	-13.1274	12.5072	14.4592	0
0.0593	-12.6719	-10.0752	52.7943	14.4592	0
0.0600	-11.1373	-6.72035	86.3532	14.7653	0
0.0607	-13.2764	-10.6878	44.8483	13.5409	0
0.0613	-16.3223	-16.7886	-2.14645	13.2347	0
0.0620	-16.3223	-17.7038	-0.619167	13.847	0
0.0627	-14.1832	-15.8733	3.05456	12.3266	0
0.0633	-14.1832	-14.0427	-3.36414	11.4082	0
0.0640	-14.4855	-14.0427	-3.36414	14.7653	0
0.0647	-13.881	-15.8733	-6.10912	18.4286	0
0.0653	-13.5787	-11.2968	-6.4187	19.0307	0
0.0660	-14.4855	-4.27723	-5.79953	18.4286	0
0.0667	-14.4855	-4.88625	-9.7622	16.2858	0
0.0673	-11.4396	-5.80506	-6.72828	12.9286	0
0.0680	-8.09141	0.6055	-7.94598	11.7143	0
0.0687	-9.92826	5.18196	-11.2895	13.5409	0
0.0693	-13.5787	2.43608	3.65309	13.5409	0
0.0700	-14.4855	-1.22508	2.12581	12.6225	0
0.0707	-12.9742	-1.83762	-12.5278	13.5409	0
0.0713	-10.8351	4.26667	25.6335	14.4592	0
0.0720	-10.2305	8.84664	60.4101	12.3266	0
0.0727	-13.5787	2.12981	11.888	8.96941	0
0.0733	-16.6246	-6.72035	-37.2326	8.66329	0
0.0740	-15.7178	-5.80506	-28.0896	8.96941	0
0.0747	-15.4155	-4.5835	-23.5077	8.96941	0
0.0753	-16.0201	-5.80506	-32.6507	9.87758	0
0.0760	-14.4855	-4.88625	-26.8512	9.87758	0
0.0767	-13.881	-5.80506	-24.4158	9.26533	0
0.0773	-14.4855	-8.24466	-28.0896	8.35717	0
0.0780	-12.3696	-7.63564	-28.0896	7.4388	0
0.0787	-12.3696	-9.76898	-28.3785	8.05104	0
0.0793	-15.4155	-11.9058	-23.8173	8.05104	0
0.0800	-13.2764	-6.72035	-24.4158	5.90818	0
0.0807	-9.92826	-1.22508	-29.9058	4.69389	0
0.0813	-13.5787	-3.97096	-20.4532	6.52043	0
0.0820	-18.4614	-10.3815	-20.1436	6.52043	0
0.0827	-15.7178	-12.2121	-27.4704	3.4694	0
0.0833	-11.7418	-7.63564	9.14303	1.64286	0
0.0840	-12.9742	-7.0231	38.7599	3.4694	0
0.0847	-16.3223	-15.5705	-6.72828	4.08164	0
0.0853	-19.3682	-17.7038	-53.4135	3.4694	0
0.0860	-20.2983	-9.76898	-50.9781	4.38777	0
0.0867	-18.1592	-5.49879	-50.6685	7.13267	0
0.0873	-16.3223	-5.80506	-56.468	8.35717	0
0.0880	-17.2524	-3.36194	-50.9781	7.13267	0
0.0887	-19.066	-1.53135	-52.7943	8.96941	0
0.0893	-18.1592	-1.22508	-54.9408	12.6225	0
0.0900	-16.9269	-1.22508	-50.3589	11.7143	0
0.0907	-18.4614	-5.49879	-48.5221	8.35717	0
0.0913	-18.1592	-9.15996	-44.2498	8.96941	0
0.0920	-13.881	-3.66821	-47.3044	10.1837	0
0.0927	-13.881	-0.309791	-54.3216	8.35717	0
0.0933	-19.066	-7.0231	-36.6341	7.74492	0
0.0940	-19.996	-11.2968	-26.5623	9.57146	0
0.0947	-16.0201	-4.88625	-33.2699	9.87758	0
0.0953	-13.2764	1.82706	3.96267	8.66329	0
0.0960	-13.881	0.6055	38.7599	7.74492	0
0.0967	-17.8569	-4.88625	-4.27225	7.13267	0
0.0973	-20.9028	-9.15996	-49.7398	6.2143	0
0.0980	-19.066	-10.3815	-41.1953	3.4694	0
0.0987	-17.5546	-10.0752	-37.2326	2.55103	0
0.0993	-19.3682	-6.72035	-42.7225	5.30614	0
0.1000	-20.9028	-4.5835	-33.5795	8.05104	0
0.1007	-20.6005	-6.41408	-32.3618	7.13267	0
0.1013	-19.996	-7.63564	-36.0149	7.13267	0
0.1020	-19.6938	-8.55093	-30.8345	5.30614	0
0.1027	-19.996	-11.2968	-29.6168	1.03062	0
0.1033	-20.2983	-9.15996	-31.7426	3.4694	0
0.1040	-19.066	-1.22508	-36.3245	9.26533	0
0.1047	-17.2524	-0.309791	-38.4503	6.82655	0
0.1053	-16.3223	-6.41408	-27.78	3.16327	0
0.1060	-16.6246	-10.3815	-28.9977	6.52043	0
0.1067	-16.9269	-8.55093	-31.4331	8.96941	0
0.1073	-15.4155	-2.14037	12.8168	6.82655	0
0.1080	-11.7418	2.12981	43.3211	6.82655	0
0.1087	-11.7418	-3.97096	-2.45603	8.05104	0
0.1093	-11.7418	-9.76898	-43.9609	6.52043	0
0.1100	-11.7418	-5.80506	-34.4876	4.08164	0
0.1107	-11.7418	-3.05567	-28.0896	3.4694	0
0.1113	-11.7418	-4.88625	-30.8345	4.38777	0
0.1120	-11.7418	-3.36194	-25.3446	4.08164	0
0.1127	-11.7418	-3.05567	-26.2527	1.64286	0
0.1133	-11.7418	-6.10781	-22.579	0.418369	0
0.1140	-11.7418	-4.88625	-14.0345	2.25511	0
0.1147	-11.7418	-3.66821	-14.344	2.85715	0
0.1153	-11.7418	-3.66821	-10.3814	0.418369	0
0.1160	-11.7418	-0.00352035	-9.16367	-2.02041	0
0.1167	-11.7418	0.29923	-13.1263	-0.795921	0
0.1173	-11.7418	-6.72035	2.43539	2.55103	0
0.1180	-11.7418	-10.0752	10.0718	4.08164	0
0.1187	-11.7418	-7.0231	1.2177	1.94899	0
0.1193	-11.7418	-2.75291	34.178	-0.795921	0
0.1200	-11.7418	-0.00352035	67.4479	-1.71429	0
0.1207	-11.7418	-2.44664	26.232	-1.40817	0
0.1213	-11.7418	-8.55093	-21.6709	-0.500001	0
0.1220	-11.7418	-9.76898	-17.089	0.724492	0
0.1227	-11.7418	-6.41408	-9.7622	0.724492	0
0.1233	-11.7418	-2.14037	-15.8713	-0.500001	0
0.1240	-11.7418	1.82706	-14.6536	-0.795921	0
0.1247	-11.7418	1.52079	-13.4359	-1.10204	0
0.1253	-11.7418	-2.14037	-9.7622	-2.93878	0
0.1260	-11.7418	-0.309791	-6.10912	-1.71429	0
0.1267	-11.7418	1.52079	-10.0718	1.64286	0
0.1273	-11.7418	-0.616062	-8.54451	1.03062	0
0.1280	-11.7418	0.6055	-9.47326	-1.40817	0
0.1287	-11.7418	4.26667	-13.4359	-2.32654	0
0.1293	-11.7418	0.6055	0.598528	-3.55103	0
0.1300	-11.7418	-6.10781	4.27225	-3.85715	0
0.1307	-11.7418	-8.24466	-4.58184	-1.71429	0
0.1313	-11.7418	-5.80506	31.4331	-1.71429	0
0.1320	-11.7418	-4.27723	63.1757	-5.07144	0
0.1327	-11.7418	-9.15996	19.5244	-6.60206	0
0.1333	-11.7418	-16.1795	-20.1436	-6.60206	0
0.1340	-11.7418	-15.8733	-7.32681	-6.90818	0
0.1347	-11.7418	-11.2968	-7.01723	-7.81635	0
0.1353	-11.7418	-11.2968	-14.344	-8.73472	0
0.1360	-11.7418	-12.5184	-4.89142	-8.73472	0
0.1367	-11.7418	-7.63564	-11.2895	-6.60206	0
0.1373	-11.7418	-2.14037	-16.4905	-5.98981	0
0.1380	-11.7418	-2.14037	-3.96267	-9.34697	0
0.1387	-11.7418	-3.05567	-15.2728	-10.2653	0
0.1393	-11.7418	1.52079	-20.1436	-6.60206	0
0.1400	-11.7418	7.31881	25.0144	-4.4592	0
0.1407	-11.7418	7.62508	54.6312	-6.60206	0
0.1413	-11.7418	3.35137	24.7048	-8.4286	0
0.1420	-11.7418	-3.97096	-15.8713	-6.29594	0
0.1427	-11.7418	-10.3815	-18.0178	-4.15307	0
0.1433	-11.7418	-7.93839	24.1062	-4.15307	0
0.1440	-19.996	-3.97096	54.3216	-4.76532	0
0.1447	-22.7397	-8.55093	13.7249	-5.68369	0
0.1453	-23.6465	-11.2968	-40.2871	-6.60206	0
0.1460	-20.9028	-6.10781	-41.5048	-6.29594	0
0.1467	-21.5073	-2.44664	-31.1235	-5.68369	0
0.1473	-23.6465	-2.14037	-36.3245	-7.21431	0
0.1480	-23.0419	-0.309791	-32.9603	-8.4286	0
0.1487	-23.6465	0.911771	-28.3785	-7.51023	0
0.1493	-24.251	2.74235	-30.5249	-6.29594	0
0.1500	-21.8096	3.96392	-32.3618	-5.98981	0
0.1507	-20.2983	0.6055	-33.5795	-5.37757	0
0.1513	-20.2983	2.43608	-30.2154	-4.4592	0
0.1520	-17.5546	10.0647	-32.0522	-5.68369	0
0.1527	-16.3223	8.84664	-36.3245	-8.12247	0
0.1533	-19.066	0.6055	-24.1062	-6.60206	0
0.1540	-20.2983	-3.36194	-21.6709	-3.85715	0
0.1547	-19.066	-2.75291	-28.3785	-2.93878	0
0.1553	-18.1592	0.911771	11.888	-3.55103	0
0.1560	-19.996	1.52079	46.6852	-4.76532	0
0.1567	-23.3442	-7.63564	-1.83686	-5.68369	0
0.1573	-24.5765	-13.7364	-54.6312	-4.76532	0
0.1580	-24.8788	-9.76898	-47.9235	-3.85715	0
0.1587	-25.181	-9.46623	-43.3417	-3.55103	0
0.1593	-23.6465	-11.9058	-51.5766	-3.24491	0
0.1600	-22.1351	-10.0752	-46.3963	-4.15307	0
0.1607	-23.6465	-9.46623	-44.5594	-3.55103	0
0.1613	-24.5765	-10.3815	-45.4675	-1.10204	0
0.1620	-23.6465	-9.46623	-42.124	-2.02041	0
0.1627	-23.9487	-10.3815	-46.0867	-4.4592	0
0.1633	-21.8096	-9.15996	-45.4675	-2.02041	0
0.1640	-17.2524	-2.75291	-45.7771	1.64286	0
0.1647	-18.7637	-2.75291	-50.9781	-0.193878	0
0.1653	-23.6465	-9.76898	-37.8518	-3.85715	0
0.1660	-24.251	-14.0427	-31.7426	-4.15307	0
0.1667	-24.251	-12.2121	-39.379	-2.93878	0
0.1673	-24.5765	-6.72035	-3.67373	-4.15307	0
0.1680	-21.5073	-3.36194	32.3412	-6.90818	0
0.1687	-21.2051	-7.93839	-9.47326	-7.21431	0
0.1693	-25.181	-15.5705	-57.6857	-5.68369	0
0.1700	-25.181	-18.0101	-48.8316	-6.60206	0
0.1707	-24.251	-15.8733	-38.1613	-7.21431	0
0.1713	-25.7856	-13.1274	-43.6513	-4.15307	0
0.1720	-24.5765	-13.4337	-41.5048	-0.795921	0
0.1727	-21.8096	-13.1274	-40.9063	0.112245	0
0.1733	-21.8096	-8.55093	-40.2871	0.724492	0
0.1740	-20.9028	-3.97096	-36.3245	2.55103	0
0.1747	-19.996	-0.616062	-37.8518	2.55103	0
0.1753	-21.5073	5.48823	-33.5795	2.25511	0
0.1760	-19.066	11.5925	-28.9977	2.55103	0
0.1767	-16.0201	10.98	-32.0522	1.64286	0
0.1773	-19.996	4.26667	-20.1436	0.112245	0
0.1780	-23.0419	-3.97096	-11.5991	-0.795921	0
0.1787	-19.996	-4.88625	-14.9632	-1.71429	0
0.1793	-18.1592	1.21452	21.3613	-1.71429	0
0.1800	-19.6938	-0.309791	60.7197	-1.10204	0
0.1807	-21.2051	-10.9905	24.1062	-2.63266	0
0.1813	-23.6465	-16.1795	-23.1981	-3.85715	0
0.1820	-24.8788	-14.349	-13.4359	-0.500001	0
0.1827	-22.7397	-14.0427	-3.36414	1.64286	0
0.1833	-20.2983	-13.4337	-9.16367	-1.10204	0
0.1840	-20.2983	-10.6878	1.52728	-2.93878	0
0.1847	-19.996	-7.63564	5.48995	0.724492	0
0.1853	-17.2524	-5.19252	2.43539	2.55103	0
0.1860	-15.4155	-8.24466	13.1263	0.418369	0
0.1867	-16.3223	-13.1274	11.888	-1.10204	0
0.1873	-15.4155	-7.63564	12.5072	-0.795921	0
0.1880	-12.3696	3.0451	52.4847	-2.02041	0
0.1887	-12.3696	3.0451	83.0097	-1.71429	0
0.1893	-13.2764	-4.88625	54.3216	1.64286	0
0.1900	-12.3696	-9.15996	9.45262	2.25511	0
0.1907	-14.1832	-6.72035	11.2895	-0.193878	0
0.1913	-15.1133	-0.309791	62.5565	-0.795921	0
0.1920	-11.7418	1.21452	92.1527	-0.795921	0
0.1927	-11.4396	-6.41408	55.8489	-2.32654	0
0.1933	-14.811	-9.76898	17.089	-1.71429	0
0.1940	-12.6719	-6.41408	22.579	-2.02041	0
0.1947	-9.92826	-6.10781	27.7593	-5.07144	0
0.1953	-13.5787	-7.63564	16.7794	-4.76532	0
0.1960	-14.1832	-6.72035	16.7794	-1.10204	0
0.1967	-10.2305	-6.41408	20.7421	-0.500001	0
0.1973	-11.1373	-5.80506	22.2694	-3.24491	0
0.1980	-12.9742	-6.10781	24.1062	-4.76532	0
0.1987	-10.2305	-11.2968	22.2694	-4.4592	0
0.1993	-9.30047	-9.46623	22.8885	-3.24491	0
0.2000	-11.4396	0.6055	24.7048	-3.55103	0
0.2007	-10.5328	1.21452	27.1608	-3.85715	0
0.2013	-10.8351	-7.63564	41.5048	-3.24491	0
0.2020	-13.881	-11.2968	44.5594	-3.55103	0
0.2027	-12.6719	-7.63564	37.8311	-2.93878	0
0.2033	-9.60274	-3.36194	69.2642	-1.10204	0
0.2040	-10.8351	-3.05567	97.0441	-0.193878	0
0.2047	-12.6719	-6.72035	53.3928	-0.500001	0
0.2053	-13.881	-6.41408	6.39806	-2.02041	0
0.2060	-16.3223	-1.22508	11.2895	-3.85715	0
0.2067	-17.5546	1.82706	17.6875	-5.37757	0
0.2073	-16.3223	-0.616062	10.0718	-6.60206	0
0.2080	-15.4155	-4.88625	13.4153	-9.34697	0
0.2087	-16.0201	-7.32937	16.4698	-9.04084	0
0.2093	-15.7178	-5.19252	15.8713	-4.4592	0
0.2100	-16.0201	-2.75291	14.344	-1.40817	0
0.2107	-16.6246	-3.97096	10.6703	-2.93878	0
0.2113	-14.4855	-2.14037	12.8168	-5.68369	0
0.2120	-10.8351	6.09725	7.92534	-6.90818	0
0.2127	-10.8351	9.45566	-3.96267	-7.81635	0
0.2133	-13.5787	2.12981	4.27225	-8.73472	0
0.2140	-15.4155	-6.10781	9.45262	-9.04084	0
0.2147	-15.4155	-4.27723	3.96267	-10.2653	0
0.2153	-14.4855	2.43608	40.5761	-12.0919	0
0.2160	-13.5787	1.52079	74.4652	-13.3164	0
0.2167	-14.811	-5.80506	26.8512	-13.0102	0
0.2173	-16.9269	-9.15996	-23.5077	-12.7041	0
0.2180	-16.3223	-6.72035	-11.2895	-11.7857	0
0.2187	-16.3223	-5.19252	-5.201	-11.1735	0
0.2193	-18.4614	-4.88625	-15.8713	-11.1735	0
0.2200	-18.7637	-5.80506	-8.54451	-11.4796	0
0.2207	-17.2524	-7.63564	-10.3814	-13.6225	0
0.2213	-17.5546	-7.63564	-17.3986	-13.3164	0
0.2220	-18.1592	-7.32937	-10.691	-10.5715	0
0.2227	-17.5546	-7.63564	-21.6709	-9.95921	0
0.2233	-18.1592	-4.88625	-28.6881	-10.5715	0
0.2240	-17.2524	2.12981	10.3607	-10.8674	0
0.2247	-14.4855	3.0451	43.3211	-12.0919	0
0.2253	-15.1133	-4.88625	16.4698	-13.9286	0
0.2260	-18.4614	-10.3815	-33.5795	-13.3164	0
0.2267	-17.5546	-8.55093	-41.5048	-13.3164	0
0.2273	-13.881	-4.88625	4.87078	-13.3164	0
0.2280	-9.60274	-4.5835	32.3412	-12.398	0
0.2287	-9.60274	-9.46623	-11.5991	-14.8368	0
0.2293	-9.60274	-12.8211	-56.468	-16.6735	0
0.2300	-9.60274	-9.46623	-52.1958	-13.0102	0
0.2307	-9.60274	-8.55093	-43.3417	-12.7041	0
0.2313	-9.60274	-11.2968	-43.9609	-16.6735	0
0.2320	-9.60274	-9.46623	-39.379	-16.0613	0
0.2327	-9.60274	-6.72035	-40.9063	-12.7041	0
0.2333	-9.60274	-7.32937	-41.5048	-13.3164	0
0.2340	-9.60274	-5.80506	-37.5422	-14.8368	0
0.2347	-9.60274	-3.05567	-41.1953	-13.3164	0
0.2353	-9.60274	-1.22508	-41.1953	-11.1735	0
0.2360	-9.60274	4.57294	-39.379	-10.2653	0
0.2367	-9.60274	8.2341	-41.5048	-13.0102	0
0.2373	-9.60274	-0.922332	-30.8345	-15.1429	0
0.2380	-9.60274	-13.7364	-28.9977	-13.0102	0
0.2387	-9.60274	-14.958	-34.7972	-10.5715	0
0.2393	-9.60274	-7.0231	5.48995	-10.8674	0
0.2400	-9.60274	-4.27723	41.5048	-10.2653	0
0.2407	-9.60274	-10.0752	-3.36414	-9.65309	0
0.2413	-9.60274	-13.4337	-52.7943	-10.2653	0
0.2420	-9.60274	-12.2121	-44.2498	-8.73472	0
0.2427	-9.60274	-12.5184	-35.7053	-5.68369	0
0.2433	-9.60274	-11.2968	-42.7225	-4.76532	0
0.2440	-9.60274	-6.72035	-40.9063	-7.51023	0
0.2447	-9.60274	-4.27723	-40.5967	-10.2653	0
0.2453	-9.60274	-3.66821	-39.0694	-8.4286	0
0.2460	-9.60274	-4.5835	-36.3245	-4.76532	0
0.2467	-9.60274	-8.55093	-41.5048	-5.07144	0
0.2473	-9.60274	-6.72035	-39.6886	-5.37757	0
0.2480	-9.60274	0.6055	-37.2326	-4.76532	0
0.2487	-9.60274	3.0451	-40.2871	-5.37757	0
0.2493	-9.60274	0.29923	-26.2527	-4.4592	0
0.2500	-9.60274	-3.36194	-18.9259	-1.10204	0
0.2507	-9.60274	-5.80506	-23.5077	-0.193878	0
0.2513	-9.60274	-1.83762	14.9426	-0.193878	0
0.2520	-9.60274	1.52079	52.1752	0.724492	0
0.2527	-9.60274	-6.10781	11.5991	-0.500001	0
0.2533	-9.60274	-11.9058	-36.3245	-2.02041	0
0.2540	-9.60274	-8.24466	-30.2154	-1.10204	0
0.2547	-9.60274	-6.10781	-24.1062	-0.193878	0
0.2553	-9.60274	-4.5835	-27.78	1.33674	0
0.2560	-9.60274	-0.616062	-20.7627	3.4694	0
0.2567	-9.60274	-0.922332	-21.6709	4.08164	0
0.2573	-9.60274	-1.22508	-22.8885	3.4694	0
0.2580	-9.60274	1.52079	-14.344	2.55103	0
0.2587	-9.60274	1.52079	-11.5991	0.724492	0
0.2593	-9.60274	2.12981	-8.85409	1.94899	0
0.2600	-9.60274	5.18196	-6.72828	6.52043	0
0.2607	-9.60274	1.52079	-8.54451	6.2143	0
0.2613	-9.60274	-6.41408	3.05456	2.85715	0
0.2620	-9.60274	-10.3815	8.23492	3.4694	0
0.2627	-9.60274	-10.3815	4.27225	5.30614	0
0.2633	-9.60274	-5.80506	42.413	5.30614	0
0.2640	-8.09141	-3.05567	78.7374	5.00001	0
0.2647	-12.6719	-7.63564	36.923	2.25511	0
0.2653	-14.4855	-9.76898	-8.85409	-1.40817	0
0.2660	-14.1832	-3.97096	1.2177	1.33674	0
0.2667	-12.9742	-0.309791	5.18037	8.96941	0
0.2673	-11.7418	-1.22508	-2.45603	18.4286	0
0.2680	-11.1373	-3.05567	8.54451	32.1532	0
0.2687	-11.4396	-3.05567	5.79953	41.9287	0
0.2693	-9.92826	2.43608	-4.27225	39.1736	0
0.2700	-9.92826	7.92783	3.3435	32.1532	0
0.2707	-10.5328	7.01254	-4.27225	26.6633	0
0.2713	-8.69594	8.54037	-8.23492	22.3878	0
0.2720	-6.25457	13.4231	35.0861	21.7858	0
0.2727	-5.9523	12.2015	68.6656	23.0001	0
0.2733	-6.25457	6.09725	40.5761	19.6429	0
0.2740	-8.09141	1.82706	-5.201	15.9796	0
0.2747	-10.2305	-0.00352035	-8.85409	16.5919	0
0.2753	-8.99821	2.43608	36.923	14.7653	0
0.2760	-8.99821	3.35137	68.0465	10.1837	0
0.2767	-8.99821	-3.97096	28.3785	9.26533	0
0.2773	-8.99821	-12.2121	-18.6163	8.96941	0
0.2780	-8.99821	-11.9058	-11.0005	5.61226	0
0.2787	-8.99821	-9.76898	-0.619167	5.00001	0
0.2793	-8.99821	-9.46623	-10.3814	7.13267	0
0.2800	-8.99821	-8.24466	-4.27225	5.61226	0
0.2807	-8.99821	-7.63564	3.96267	3.4694	0
0.2813	-8.99821	-8.55093	0	4.08164	0
0.2820	-8.99821	-9.46623	-1.2177	2.25511	0
0.2827	-8.99821	-9.15996	-9.47326	-1.40817	0
0.2833	-8.99821	-4.88625	-9.7622	-2.02041	0
0.2840	-8.99821	-1.22508	30.8139	-0.193878	0
0.2847	-8.99821	-2.75291	68.0465	-0.193878	0
0.2853	-8.99821	-7.0231	47.5933	-0.193878	0
0.2860	-8.99821	-11.2968	2.43539	0.724492	0
0.2867	-8.99821	-11.9058	-1.2177	0.418369	0
0.2873	-8.99821	-5.80506	43.9402	-2.02041	0
0.2880	-8.99821	-0.922332	68.0465	-3.85715	0
0.2887	-8.99821	-5.80506	28.0689	-2.93878	0
0.2893	-8.99821	-10.3815	-14.0345	-3.55103	0
0.2900	-8.99821	-8.55093	-11.5991	-7.51023	0
0.2907	-8.99821	-6.72035	-6.10912	-8.4286	0
0.2913	-8.99821	-3.36194	-9.47326	-6.29594	0
0.2920	-8.99821	0.6055	-3.05456	-7.21431	0
0.2927	-8.99821	-1.22508	-2.74497	-8.12247	0
0.2933	-8.99821	-3.66821	-3.67373	-6.29594	0
0.2940	-8.99821	-3.97096	4.87078	-7.81635	0
0.2947	-8.99821	-6.41408	-1.52728	-11.7857	0
0.2953	-8.99821	-6.41408	-0.309584	-11.1735	0
0.2960	-8.99821	-0.922332	42.7225	-9.34697	0
0.2967	-8.99821	-0.309791	73.5364	-10.5715	0
0.2973	-8.99821	-5.80506	42.7225	-12.0919	0
0.2980	-8.99821	-10.3815	-6.10912	-10.8674	0
0.2987	-8.99821	-10.6878	-12.2182	-8.12247	0
0.2993	-8.99821	-3.05567	35.3957	-7.21431	0
0.3000	-11.4396	3.65765	65.3015	-8.4286	0
0.3007	-11.4396	-2.75291	21.0517	-9.04084	0
0.3013	-14.4855	-10.3815	-27.78	-7.51023	0
0.3020	-17.2524	-8.85368	-21.0723	-6.60206	0
0.3027	-15.4155	-8.55093	-11.2895	-6.60206	0
0.3033	-14.4855	-10.3815	-14.344	-7.51023	0
0.3040	-16.3223	-8.55093	-3.36414	-8.12247	0
0.3047	-16.3223	-8.55093	0.309584	-7.51023	0
0.3053	-15.4155	-11.6031	-2.14645	-9.65309	0
0.3060	-14.1832	-12.2121	8.54451	-12.0919	0
0.3067	-13.881	-11.9058	3.05456	-9.65309	0
0.3073	-12.6719	-11.2968	-0.619167	-8.4286	0
0.3080	-10.2305	-8.55093	38.1407	-10.2653	0
0.3087	-10.5328	-5.80506	69.8833	-8.12247	0
0.3093	-13.2764	-5.19252	41.1953	-4.76532	0
0.3100	-13.5787	-5.19252	-9.7622	-7.51023	0
0.3107	-11.4396	-3.97096	-17.089	-8.4286	0
0.3113	-9.92826	-0.309791	32.3412	-5.68369	0
0.3120	-9.92826	-0.309791	61.0292	-8.4286	0
0.3127	-9.92826	-5.80506	19.2148	-11.1735	0
0.3133	-9.92826	-9.15996	-21.6709	-8.73472	0
0.3140	-9.92826	-7.93839	-14.0345	-9.34697	0
0.3147	-9.92826	-8.55093	-7.01723	-10.5715	0
0.3153	-9.92826	-8.55093	-12.2182	-5.98981	0
0.3160	-9.92826	-5.49879	-7.01723	-4.15307	0
0.3167	-9.92826	-4.88625	-2.74497	-8.12247	0
0.3173	-9.92826	-7.0231	-1.52728	-7.51023	0
0.3180	-9.92826	-7.0231	1.2177	-4.76532	0
0.3187	-9.92826	-5.19252	-0.309584	-6.90818	0
0.3193	-9.92826	-6.10781	2.12581	-7.51023	0
0.3200	-9.92826	-7.93839	1.2177	-4.4592	0
0.3207	-9.92826	-6.10781	-1.52728	-5.07144	0
0.3213	-9.92826	-2.44664	11.2895	-6.29594	0
0.3220	-9.92826	-3.05567	10.3607	-5.37757	0
0.3227	-9.92826	-3.97096	2.12581	-7.51023	0
0.3233	-9.92826	0.29923	43.3211	-9.34697	0
0.3240	-11.1373	-0.00352035	77.2101	-9.04084	0
0.3247	-13.5787	-7.93839	31.7426	-9.34697	0
0.3253	-11.4396	-13.4337	-13.1263	-6.60206	0
0.3260	-14.4855	-11.6031	-5.201	-1.40817	0
0.3267	-19.066	-7.63564	-1.52728	-5.37757	0
0.3273	-17.8569	-4.5835	-8.85409	-9.34697	0
0.3280	-16.3223	-5.19252	-6.10912	-4.4592	0
0.3287	-18.1592	-5.80506	-7.01723	-2.93878	0
0.3293	-18.4614	-1.83762	-3.96267	-7.51023	0
0.3300	-18.4614	0.6055	1.2177	-6.60206	0
0.3307	-18.1592	-1.22508	-2.14645	-4.15307	0
0.3313	-16.9269	-1.22508	3.65309	-3.85715	0
0.3320	-15.4155	-2.44664	5.79953	-2.32654	0
0.3327	-13.5787	-5.80506	-2.74497	-2.93878	0
0.3333	-14.1832	-3.97096	10.0718	-4.15307	0
0.3340	-16.9269	-2.44664	18.6163	-2.63266	0
0.3347	-16.6246	-3.36194	8.23492	-2.32654	0
0.3353	-13.2764	3.96392	39.0488	-3.55103	0
0.3360	-9.92826	8.54037	74.7541	-0.193878	0
0.3367	-9.92826	-2.44664	32.0316	3.77552	0
0.3373	-9.92826	-9.46623	-16.4905	4.08164	0
0.3380	-9.92826	-5.80506	-4.27225	4.69389	0
0.3387	-9.92826	-9.46623	2.43539	4.08164	0
0.3393	-9.92826	-13.1274	-6.10912	0.418369	0
0.3400	-9.92826	-7.93839	5.48995	1.64286	0
0.3407	-9.92826	-7.93839	7.01723	6.52043	0
0.3413	-9.92826	-12.8211	-0.619167	5.90818	0
0.3420	-9.92826	-11.2968	6.70764	1.33674	0
0.3427	-9.92826	-11.2968	0.598528	1.64286	0
0.3433	-9.92826	-10.9905	-3.36414	4.38777	0
0.3440	-9.92826	-1.22508	37.2326	5.90818	0
0.3447	-9.92826	5.48823	68.0465	7.13267	0
0.3453	-9.92826	0.911771	37.2326	8.35717	0
0.3460	-9.92826	-5.19252	-8.23492	6.82655	0
0.3467	-9.92826	-6.72035	-11.0005	5.90818	0
0.3473	-9.92826	-4.27723	32.3412	8.96941	0
0.3480	-9.92826	-0.309791	58.2843	8.96941	0
0.3487	-9.92826	-0.00352035	17.089	8.96941	0
0.3493	-9.92826	-2.14037	-31.4331	8.96941	0
0.3500	-9.92826	-1.83762	-28.3785	8.96941	0
0.3507	-9.92826	-1.53135	-19.834	8.96941	0
0.3513	-9.92826	-0.922332	-23.5077	8.96941	0
0.3520	-9.92826	4.57294	-14.6536	8.96941	0
0.3527	-9.92826	8.2341	-12.8168	8.96941	0
0.3533	-9.92826	4.57294	-18.0178	8.96941	0
0.3540	-9.92826	1.21452	-9.7622	8.96941	0
0.3547	-9.92826	0.6055	-11.9086	8.96941	0
0.3553	-9.92826	0.29923	-10.691	8.96941	0
0.3560	-9.92826	2.43608	33.2493	8.96941	0
0.3567	-9.92826	4.87921	66.5192	8.96941	0
0.3573	-9.92826	0.6055	34.4876	8.96941	0
0.3580	-9.92826	-6.10781	-14.9632	8.96941	0
0.3587	-9.92826	-4.27723	-18.0178	8.96941	0
0.3593	-9.92826	3.35137	28.977	8.96941	0
0.3600	-9.92826	2.12981	57.3762	-1.40817	0
0.3607	-9.92826	-6.72035	15.5617	-2.32654	0
0.3613	-9.92826	-9.46623	-32.6507	-1.10204	0
0.3620	-9.92826	-5.80506	-28.0896	-2.63266	0
0.3627	-9.92826	-5.80506	-19.834	-2.02041	0
0.3633	-9.92826	-7.63564	-28.9977	2.55103	0
0.3640	-9.92826	-8.55093	-24.4158	5.00001	0
0.3647	-9.92826	-7.93839	-21.3613	2.55103	0
0.3653	-9.92826	-4.27723	-24.4158	1.64286	0
0.3660	-9.92826	-2.14037	-18.6163	2.25511	0
0.3667	-9.92826	-3.66821	-22.579	1.33674	0
0.3673	-9.92826	-3.66821	-14.344	2.25511	0
0.3680	-9.92826	-3.66821	36.923	5.61226	0
0.3687	-9.92826	-3.97096	70.4819	5.61226	0
0.3693	-9.92826	-1.53135	37.8311	3.4694	0
0.3700	-9.92826	-1.22508	-10.691	3.4694	0
0.3707	-9.92826	-2.14037	-15.2728	2.55103	0
0.3713	-9.92826	1.82706	27.7593	1.33674	0
0.3720	-9.92826	2.12981	52.4847	4.38777	0
0.3727	-9.92826	-5.19252	12.8168	6.2143	0
0.3733	-9.92826	-7.32937	-30.8345	4.08164	0
0.3740	-9.92826	-4.27723	-26.8512	2.85715	0
0.3747	-9.92826	-4.88625	-21.9804	4.38777	0
0.3753	-9.92826	-5.80506	-27.4704	5.90818	0
0.3760	-9.92826	-4.88625	-18.3067	5.30614	0
0.3767	-9.92826	-6.41408	-17.3986	2.85715	0
0.3773	-9.92826	-7.0231	-20.7627	1.94899	0
0.3780	-9.92826	-3.97096	-8.85409	3.16327	0
0.3787	-9.92826	-1.53135	-11.5991	1.94899	0
0.3793	-9.92826	-4.5835	-12.5278	1.94899	0
0.3800	-9.92826	-8.55093	29.2866	5.30614	0
0.3807	-9.92826	-4.5835	59.8115	5.00001	0
0.3813	-9.92826	1.82706	30.5043	2.85715	0
0.3820	-9.92826	0.6055	-13.7455	5.00001	0
0.3827	-9.92826	-0.309791	-16.8001	5.61226	0
0.3833	-9.92826	5.18196	26.8512	3.4694	0
0.3840	-18.1592	4.26667	55.8489	5.30614	0
0.3847	-22.7397	-5.49879	15.8713	8.05104	0
0.3853	-23.6465	-10.6878	-29.6168	6.52043	0
0.3860	-21.2051	-9.46623	-18.6163	4.08164	0
0.3867	-22.7397	-8.55093	-7.94598	2.85715	0
0.3873	-21.8096	-7.93839	-19.834	2.55103	0
0.3880	-16.3223	-7.63564	-14.9632	3.4694	0
0.3887	-16.3223	-7.93839	-12.5278	5.00001	0
0.3893	-19.6938	-8.85368	-18.3067	5.30614	0
0.3900	-19.6938	-8.55093	-9.47326	6.2143	0
0.3907	-19.066	-6.41408	-11.9086	5.61226	0
0.3913	-19.6938	-5.80506	-16.1809	3.16327	0
0.3920	-17.5546	-7.63564	25.0144	1.94899	0
0.3927	-15.7178	-6.72035	59.8115	1.94899	0
0.3933	-16.3223	-3.97096	30.2154	0.724492	0
0.3940	-17.2524	-6.10781	-14.0345	1.03062	0
0.3947	-18.4614	-7.93839	-13.7455	3.77552	0
0.3953	-18.4614	-3.05567	26.5416	4.38777	0
0.3960	-16.6246	0.911771	51.267	2.25511	0
0.3967	-17.2524	-3.05567	14.9426	1.03062	0
0.3973	-21.2051	-9.15996	-32.3618	1.64286	0
0.3980	-23.6465	-11.2968	-30.8345	2.55103	0
0.3987	-22.4374	-12.2121	-20.1436	2.55103	0
0.3993	-21.2051	-14.958	-25.035	0.724492	0
0.4000	-21.2051	-20.4532	-18.6163	0.724492	0
0.4007	-20.9028	-28.6909	-15.8713	3.4694	0
0.4013	-19.996	-36.6257	-19.834	4.69389	0
0.4020	-20.9028	-39.6779	-10.0718	3.4694	0
0.4027	-23.0419	-35.1014	-9.7622	1.94899	0
0.4033	-22.1351	-28.6909	-9.47326	1.64286	0
0.4040	-18.1592	-27.7756	31.1235	1.33674	0
0.4047	-18.1592	-26.8603	64.3934	0.418369	0
0.4053	-21.8096	-18.9254	35.7053	-1.40817	0
0.4060	-22.7397	-13.1274	-11.5991	-1.10204	0
0.4067	-19.6938	-11.6031	-16.1809	2.85715	0
0.4073	-17.2524	-4.27723	23.7967	4.69389	0
0.4080	-17.2524	1.21452	47.9029	4.69389	0
0.4087	-17.2524	-5.49879	7.61576	4.69389	0
0.4093	-17.2524	-10.9905	-40.2871	4.69389	0
0.4100	-17.2524	-7.63564	-38.1613	4.69389	0
0.4107	-17.2524	-3.97096	-27.1608	4.69389	0
0.4113	-17.2524	-2.75291	-29.6168	4.69389	0
0.4120	-17.2524	-1.22508	-24.4158	4.69389	0
0.4127	-17.2524	-1.53135	-27.1608	4.69389	0
0.4133	-17.2524	-2.14037	-28.9977	4.69389	0
0.4140	-17.2524	-1.22508	-16.4905	4.69389	0
0.4147	-17.2524	2.12981	-23.5077	4.69389	0
0.4153	-17.2524	5.18196	-28.0896	4.69389	0
0.4160	-17.2524	3.65765	16.7794	4.69389	0
0.4167	-17.2524	3.0451	52.7943	4.69389	0
0.4173	-17.2524	6.40352	25.9431	4.69389	0
0.4180	-17.2524	3.35137	-17.089	4.69389	0
0.4187	-17.2524	-1.53135	-18.0178	4.69389	0
0.4193	-17.2524	4.26667	26.5416	4.69389	0
0.4200	-19.996	7.01254	57.0666	-4.4592	0
0.4207	-18.1592	-3.66821	17.3986	-3.85715	0
0.4213	-18.7637	-10.9905	-33.5795	-4.4592	0
0.4220	-18.1592	-8.55093	-29.6168	-5.07144	0
0.4227	-18.4614	-5.49879	-18.0178	-2.93878	0
0.4233	-19.996	-2.75291	-24.4158	-0.193878	0
0.4240	-19.066	-3.66821	-17.3986	-0.193878	0
0.4247	-19.066	-6.10781	-13.7455	-1.10204	0
0.4253	-18.7637	-1.22508	-18.6163	0.724492	0
0.4260	-14.811	5.18196	-10.0718	0.418369	0
0.4267	-13.5787	4.57294	-11.2895	-2.02041	0
0.4273	-14.811	4.57294	-13.7455	-1.10204	0
0.4280	-10.8351	6.40352	21.3613	1.64286	0
0.4287	-7.48688	6.09725	50.6479	1.64286	0
0.4293	-10.2305	7.62508	23.1981	3.4694	0
0.4300	-12.0441	10.0647	-22.29	8.05104	0
0.4307	-8.69594	13.4231	-21.3613	7.74492	0
0.4313	-5.04551	21.0517	28.3785	3.4694	0
0.4320	-4.71999	22.5795	54.9201	3.4694	0
0.4327	-5.9523	13.4231	12.1976	3.4694	0
0.4333	-5.65004	5.18196	-33.5795	3.4694	0
0.4340	-6.8591	3.35137	-28.6881	3.4694	0
0.4347	-9.60274	5.18196	-18.9259	3.4694	0
0.4353	-8.99821	7.62508	-24.1062	3.4694	0
0.4360	-6.55683	6.70979	-18.6163	3.4694	0
0.4367	-6.25457	3.65765	-10.691	3.4694	0
0.4373	-6.55683	3.65765	-7.32681	3.4694	0
0.4380	-6.25457	1.82706	-2.14645	3.4694	0
0.4387	-5.04551	0.29923	1.52728	3.4694	0
0.4393	-2.9064	3.0451	4.87078	3.4694	0
0.4400	-1.67409	1.52079	3.96267	3.4694	0
0.4407	-1.67409	-3.05567	1.2177	3.4694	0
0.4413	-2.27862	-0.00352035	12.5072	3.4694	0
0.4420	-2.9064	3.35137	15.5617	3.4694	0
0.4427	-1.06955	2.12981	11.2895	3.4694	0
0.4433	2.60413	4.26667	47.9029	3.4694	0
0.4440	1.67409	4.87921	78.4278	3.77552	0
0.4447	-2.60413	-3.05567	34.178	1.94899	0
0.4453	-3.20866	-8.85368	-12.5278	0.112245	0
0.4460	-1.97635	-9.76898	-3.67373	-1.71429	0
0.4467	-1.06955	-9.46623	6.70764	-1.40817	0
0.4473	1.06955	-6.41408	0	-0.193878	0
0.4480	1.97635	-4.88625	-0.619167	0.112245	0
0.4487	1.37182	-7.93839	1.2177	-0.193878	0
0.4493	1.06955	-8.85368	5.18037	-0.795921	0
0.4500	0.162758	-7.93839	7.01723	-0.500001	0
0.4507	-0.767289	-9.15996	2.74497	0.112245	0
0.4513	0.465024	-10.0752	8.54451	-0.193878	0
0.4520	2.9064	-11.2968	10.3607	-1.10204	0
0.4527	3.51093	-9.15996	-0.309584	-0.500001	0
0.4533	1.67409	-2.14037	7.01723	1.64286	0
0.4540	-1.67409	-2.44664	13.4153	1.64286	0
0.4547	-4.41772	-6.72035	9.7622	-1.10204	0
0.4553	-3.51093	0.6055	46.6852	-1.10204	0
0.4560	-5.04551	6.09725	80.5536	-1.10204	0
0.4567	-5.04551	-3.97096	35.0861	-1.10204	0
0.4573	-5.04551	-10.0752	-13.7455	-1.10204	0
0.4580	-5.04551	-5.49879	-2.14645	-1.10204	0
0.4587	-5.04551	-3.97096	6.70764	-1.10204	0
0.4593	-5.04551	-5.80506	0.309584	-1.10204	0
0.4600	-5.04551	-5.80506	8.23492	-1.10204	0
0.4607	-5.04551	-7.0231	6.08848	-1.10204	0
0.4613	-5.04551	-6.72035	3.05456	-1.10204	0
0.4620	-5.04551	-3.97096	14.9426	-1.10204	0
0.4627	-5.04551	-3.97096	6.39806	-1.10204	0
0.4633	-5.04551	-7.63564	-0.619167	-1.10204	0
0.4640	-5.04551	-10.9905	39.9776	-1.10204	0
0.4647	-5.04551	-9.46623	74.4652	-1.10204	0
0.4653	-5.04551	-4.5835	47.9029	-1.10204	0
0.4660	-5.04551	-6.41408	1.52728	-1.10204	0
0.4667	-5.04551	-10.3815	-1.52728	-1.10204	0
0.4673	-5.04551	-3.97096	45.1579	-1.10204	0
0.4680	-13.881	-0.309791	71.7202	0.112245	0
0.4687	-17.8569	-9.76898	25.9431	2.25511	0
0.4693	-20.9028	-14.6552	-21.3613	2.55103	0
0.4700	-19.996	-9.76898	-14.344	-2.02041	0
0.4707	-19.3682	-7.63564	-5.79953	-5.68369	0
0.4713	-20.2983	-6.72035	-10.691	-2.02041	0
0.4720	-19.066	-5.49879	-3.36414	1.64286	0
0.4727	-17.5546	-6.72035	-5.48995	-0.500001	0
0.4733	-18.4614	-5.49879	-12.5278	-1.10204	0
0.4740	-19.3682	-2.44664	-5.201	1.33674	0
0.4747	-19.066	-3.97096	-10.3814	-0.193878	0
0.4753	-18.7637	-5.80506	-12.8168	-3.85715	0
0.4760	-17.2524	-5.80506	27.4704	-2.93878	0
0.4767	-17.2524	-6.41408	57.9747	-1.71429	0
0.4773	-21.2051	-2.75291	27.7593	-2.63266	0
0.4780	-23.0419	1.52079	-18.9259	-2.02041	0
0.4787	-19.3682	1.52079	-21.6709	-1.10204	0
0.4793	-16.0201	3.0451	25.0144	-0.795921	0
0.4800	-16.0201	5.18196	54.9201	0.112245	0
0.4807	-16.0201	-0.309791	14.9426	-1.10204	0
0.4813	-16.0201	-6.72035	-33.5795	-3.24491	0
0.4820	-16.0201	-6.10781	-29.3072	-0.193878	0
0.4827	-16.0201	-5.80506	-20.4532	1.94899	0
0.4833	-16.0201	-6.41408	-28.9977	-0.500001	0
0.4840	-16.0201	-4.5835	-25.035	-1.10204	0
0.4847	-16.0201	-3.97096	-19.545	1.64286	0
0.4853	-16.0201	-4.88625	-21.0723	1.64286	0
0.4860	-16.0201	-5.80506	-18.0178	0.724492	0
0.4867	-16.0201	-6.72035	-21.0723	2.25511	0
0.4873	-16.0201	-7.0231	-11.9086	2.85715	0
0.4880	-16.0201	-6.72035	32.3412	1.94899	0
0.4887	-16.0201	-7.0231	60.7197	1.64286	0
0.4893	-16.0201	-6.10781	34.178	0.724492	0
0.4900	-16.0201	-5.49879	-11.2895	0.724492	0
0.4907	-16.0201	-6.41408	-19.834	1.94899	0
0.4913	-16.0201	-3.05567	26.232	2.25511	0
0.4920	-28.8315	1.52079	58.5939	2.25511	0
0.4927	-30.9706	-2.75291	16.7794	2.25511	0
0.4933	-32.2029	-9.76898	-29.9058	2.25511	0
0.4940	-33.1097	-7.93839	-21.6709	2.25511	0
0.4947	-30.9706	-4.27723	-14.9632	2.25511	0
0.4953	-27.6224	-5.19252	-21.0723	2.25511	0
0.4960	-28.5292	-5.80506	-9.16367	2.25511	0
0.4967	-30.0638	-4.88625	-7.94598	2.25511	0
0.4973	-27.6224	-3.66821	-15.8713	2.25511	0
0.4980	-27.3201	-1.22508	-7.01723	2.25511	0
0.4987	-31.5751	-3.36194	-11.9086	2.25511	0
0.4993	-31.5751	-6.41408	-15.5617	2.25511	0
0.5000	-27.3201	-2.75291	24.7048	2.25511	0
0.5007	-26.6924	0.29923	51.5766	2.25511	0
0.5013	-30.366	-3.97096	19.5244	2.25511	0
0.5020	-31.2728	-10.3815	-19.834	2.25511	0
0.5027	-28.8315	-12.2121	-18.6163	2.25511	0
0.5033	-26.3901	-5.80506	22.2694	2.25511	0
0.5040	-25.4833	-0.00352035	50.3383	0.724492	0
0.5047	-27.9247	-7.93839	12.1976	1.94899	0
0.5053	-30.366	-18.0101	-36.6341	5.90818	0
0.5060	-30.6683	-16.4858	-31.1235	6.52043	0
0.5067	-31.5751	-13.1274	-20.7627	3.77552	0
0.5073	-32.8074	-13.1274	-28.9977	2.25511	0
0.5080	-30.6683	-10.3815	-22.579	2.55103	0
0.5087	-29.1337	-8.24466	-19.834	3.4694	0
0.5093	-30.0638	-10.3815	-24.4158	2.55103	0
0.5100	-30.0638	-13.1274	-14.6536	1.03062	0
0.5107	-30.366	-12.2121	-18.0178	1.03062	0
0.5113	-30.0638	-8.55093	-20.4532	2.55103	0
0.5120	-23.6465	-7.32937	22.579	2.55103	0
0.5127	-20.2983	-8.85368	55.8489	1.33674	0
0.5133	-24.251	-7.0231	25.6335	1.03062	0
0.5140	-24.5765	-3.97096	-19.2355	1.94899	0
0.5147	-20.2983	-2.14037	-22.579	2.55103	0
0.5153	-20.6005	3.0451	16.4698	2.25511	0
0.5160	-20.6005	4.57294	41.5048	2.25511	0
0.5167	-20.6005	-3.97096	4.58184	2.25511	0
0.5173	-20.6005	-9.46623	-39.9776	2.25511	0
0.5180	-20.6005	-4.5835	-35.7053	2.25511	0
0.5187	-20.6005	-0.309791	-27.78	2.25511	0
0.5193	-20.6005	-0.922332	-32.9603	2.25511	0
0.5200	-20.6005	-3.97096	-22.29	2.25511	0
0.5207	-20.6005	-9.76898	-17.089	2.25511	0
0.5213	-20.6005	-14.958	-21.6709	2.25511	0
0.5220	-20.6005	-16.4858	-12.5278	2.25511	0
0.5227	-20.6005	-16.4858	-14.0345	2.25511	0
0.5233	-20.6005	-19.538	-17.089	2.25511	0
0.5240	-20.6005	-25.945	21.3613	2.25511	0
0.5247	-20.6005	-26.2513	56.1378	2.25511	0
0.5253	-20.6005	-19.2317	30.2154	2.25511	0
0.5260	-20.6005	-17.4011	-17.7082	2.25511	0
0.5267	-20.6005	-17.7038	-19.545	2.25511	0
0.5273	-20.6005	-10.3815	28.6881	2.25511	0
0.5280	-20.6005	-6.41408	56.1378	2.25511	0
0.5287	-20.6005	-13.1274	17.089	2.25511	0
0.5293	-20.6005	-15.8733	-28.0896	2.25511	0
0.5300	-20.6005	-11.2968	-25.9431	2.25511	0
0.5307	-20.6005	-10.6878	-20.1436	2.25511	0
0.5313	-20.6005	-10.6878	-24.4158	2.25511	0
0.5320	-20.6005	-6.10781	-16.8001	2.25511	0
0.5327	-20.6005	-2.44664	-16.1809	2.25511	0
0.5333	-20.6005	-3.66821	-18.3067	2.25511	0
0.5340	-20.6005	-4.88625	-10.0718	2.25511	0
0.5347	-20.6005	-0.00352035	-20.1436	2.25511	0
0.5353	-20.6005	6.40352	-22.579	2.25511	0
0.5360	-20.6005	5.18196	22.2694	2.25511	0
0.5367	-20.6005	2.12981	52.4847	2.25511	0
0.5373	-20.6005	4.57294	21.3613	2.25511	0
0.5380	-20.6005	3.65765	-21.6709	2.25511	0
0.5387	-20.6005	-2.14037	-22.29	2.25511	0
0.5393	-20.6005	-0.309791	21.3613	2.25511	0
0.5400	-6.55683	4.57294	36.923	-6.90818	0
0.5407	-6.25457	0.29923	-19.834	-8.4286	0
0.5413	-8.99821	-5.80506	-38.1613	-7.51023	0
0.5420	-8.69594	-2.75291	-16.1809	-5.37757	0
0.5427	-7.16136	1.82706	-14.9632	-4.76532	0
0.5433	-7.16136	1.52079	-18.0178	-3.85715	0
0.5440	-7.48688	0.6055	-13.1263	-4.4592	0
0.5447	-8.09141	0.6055	-20.7627	-5.68369	0
0.5453	-9.60274	0.6055	-18.3067	-2.63266	0
0.5460	-9.30047	-0.616062	-9.7622	0.724492	0
0.5467	-6.8591	-2.14037	-16.8001	-1.10204	0
0.5473	-5.04551	0.6055	2.12581	-2.93878	0
0.5480	-4.71999	6.09725	47.5933	-3.24491	0
0.5487	-5.04551	6.09725	48.8316	-4.4592	0
0.5493	-6.8591	-0.922332	5.48995	-5.07144	0
0.5500	-9.92826	-7.93839	-20.7627	-4.76532	0
0.5507	-10.5328	-7.63564	2.12581	-4.76532	0
0.5513	-8.09141	-0.309791	47.9029	-5.37757	0
0.5520	-7.48688	3.96392	42.1034	-5.37757	0
0.5527	-12.6719	-1.22508	-16.1809	-5.37757	0
0.5533	-17.2524	-5.49879	-33.5795	-5.37757	0
0.5540	-14.811	-2.44664	-12.8168	-5.37757	0
0.5547	-10.8351	-1.53135	-18.3067	-5.37757	0
0.5553	-10.8351	-3.66821	-22.579	-5.37757	0
0.5560	-10.8351	-0.309791	-12.5278	-5.37757	0
0.5567	-10.2305	3.0451	-23.5077	-5.37757	0
0.5573	-10.8351	1.82706	-24.1062	-5.37757	0
0.5580	-11.7418	2.12981	-12.5278	-5.37757	0
0.5587	-12.6719	2.12981	-24.4158	-5.37757	0
0.5593	-13.5787	-0.00352035	-7.32681	-5.37757	0
0.5600	-10.8351	2.74235	42.7225	-5.37757	0
0.5607	-8.09141	6.40352	37.2326	-5.37757	0
0.5613	-9.92826	1.21452	-1.83686	-5.37757	0
0.5620	-12.0441	-6.10781	-15.8713	-5.37757	0
0.5627	-10.8351	-5.49879	-21.9804	-5.37757	0
0.5633	-9.60274	0.29923	2.43539	-5.37757	0
0.5640	-10.8351	1.52079	47.5933	-5.37757	0
0.5647	-11.7418	-4.5835	23.7967	-5.37757	0
0.5653	-12.9742	-11.2968	-32.9603	-5.37757	0
0.5660	-17.2524	-13.1274	-30.8345	-5.37757	0
0.5667	-20.9028	-11.9058	-15.2728	-5.37757	0
0.5673	-18.1592	-13.1274	-21.3613	-5.37757	0
0.5680	-12.9742	-16.7886	-15.2728	-5.37757	0
0.5687	-14.4855	-16.4858	-13.4359	-5.37757	0
0.5693	-18.1592	-10.9905	-19.2355	-5.37757	0
0.5700	-16.3223	-11.6031	-7.94598	-5.37757	0
0.5707	-13.5787	-17.4011	-10.3814	-5.37757	0
0.5713	-12.9742	-11.9058	-17.089	-5.37757	0
0.5720	-10.8351	-0.922332	20.4325	-5.37757	0
0.5727	-8.99821	0.6055	60.7197	-5.37757	0
0.5733	-11.1373	-0.309791	42.1034	-5.37757	0
0.5740	-14.811	2.12981	-9.7622	-5.37757	0
0.5747	-15.1133	3.0451	-25.6335	-5.37757	0
0.5753	-10.5328	7.01254	19.5244	-5.37757	0
0.5760	-9.60274	9.76194	52.7943	-5.37757	0
0.5767	-9.60274	2.12981	10.9799	-5.37757	0
0.5773	-9.60274	-5.49879	-36.3245	-5.37757	0
0.5780	-9.60274	-3.66821	-27.1608	-5.37757	0
0.5787	-9.60274	-2.44664	-17.089	-5.37757	0
0.5793	-9.60274	-3.97096	-23.5077	-5.37757	0
0.5800	-9.60274	-3.66821	-15.2728	-5.37757	0
0.5807	-9.60274	-5.19252	-12.2182	-5.37757	0
0.5813	-9.60274	-8.24466	-14.9632	-5.37757	0
0.5820	-9.60274	-7.63564	-4.89142	-5.37757	0
0.5827	-9.60274	-5.19252	-8.85409	-5.37757	0
0.5833	-9.60274	-4.88625	-12.5278	-5.37757	0
0.5840	-9.60274	-8.24466	26.232	-5.37757	0
0.5847	-9.60274	-7.93839	58.2843	-5.37757	0
0.5853	-9.60274	-3.05567	32.3412	-5.37757	0
0.5860	-9.60274	-1.22508	-14.0345	-5.37757	0
0.5867	-9.60274	-1.83762	-22.29	-5.37757	0
0.5873	-9.60274	2.43608	19.5244	-5.37757	0
0.5880	-9.60274	2.74235	50.3383	-5.37757	0
0.5887	-9.60274	-5.49879	12.5072	-5.37757	0
0.5893	-9.60274	-10.3815	-33.5795	-5.37757	0
0.5900	-9.60274	-9.76898	-27.4704	-5.37757	0
0.5907	-9.60274	-10.0752	-16.8001	-5.37757	0
0.5913	-9.60274	-11.2968	-18.9259	-5.37757	0
0.5920	-9.60274	-13.4337	-9.7622	-5.37757	0
0.5927	-9.60274	-17.7038	-11.5991	-5.37757	0
0.5933	-9.60274	-18.9254	-19.2355	-5.37757	0
0.5940	-9.60274	-16.4858	-8.85409	-5.37757	0
0.5947	-9.60274	-15.8733	-15.8713	-5.37757	0
0.5953	-9.60274	-16.1795	-23.1981	-5.37757	0
0.5960	-9.60274	-13.7364	17.9971	-5.37757	0
0.5967	-9.60274	-10.6878	52.7943	-5.37757	0
0.5973	-9.60274	-9.46623	25.6335	-5.37757	0
0.5980	-9.60274	-6.41408	-19.545	-5.37757	0
0.5987	-9.60274	1.52079	-26.8512	-5.37757	0
0.5993	-9.60274	10.98	13.7249	-5.37757	0
0.6000	-9.60274	14.3384	48.2125	-5.37757	0
0.6007	-9.60274	10.6772	15.8713	-5.37757	0
0.6013	-9.60274	5.18196	-32.9603	-5.37757	0
0.6020	-9.60274	3.35137	-30.2154	-5.37757	0
0.6027	-9.60274	5.48823	-20.1436	-5.37757	0
0.6033	-9.60274	7.01254	-27.1608	-5.37757	0
0.6040	-9.60274	2.74235	-21.6709	-5.37757	0
0.6047	-9.60274	-1.53135	-18.3067	-5.37757	0
0.6053	-9.60274	-0.00352035	-19.834	-5.37757	0
0.6060	-9.60274	0.911771	-10.0718	-5.37757	0
0.6067	-9.60274	-0.616062	-14.9632	-5.37757	0
0.6073	-9.60274	0.6055	-17.3986	-5.37757	0
0.6080	-9.60274	0.6055	23.1981	-5.37757	0
0.6087	-9.60274	-2.14037	55.5393	-5.37757	0
0.6093	-9.60274	-3.05567	30.2154	-5.37757	0
0.6100	-9.60274	-3.97096	-14.6536	-5.37757	0
0.6107	-9.60274	-4.88625	-21.9804	-5.37757	0
0.6113	-9.60274	-0.309791	22.2694	-5.37757	0
0.6120	-18.1592	2.43608	54.6312	-5.37757	0
0.6127	-19.6938	-4.88625	12.1976	-5.37757	0
0.6133	-20.6005	-11.9058	-36.6341	-5.37757	0
0.6140	-23.0419	-7.63564	-26.2527	-5.37757	0
0.6147	-22.7397	-0.00352035	-17.3986	-5.37757	0
0.6153	-19.3682	-0.616062	-28.6881	-5.37757	0
0.6160	-19.996	-6.72035	-19.545	-5.37757	0
0.6167	-22.1351	-7.63564	-16.1809	-5.37757	0
0.6173	-20.6005	-5.80506	-24.4158	-5.37757	0
0.6180	-19.066	-6.72035	-16.1809	-5.37757	0
0.6187	-19.3682	-7.0231	-19.834	-5.37757	0
0.6193	-17.2524	-7.63564	-25.035	-5.37757	0
0.6200	-16.0201	-9.15996	17.089	-5.37757	0
0.6207	-18.1592	-6.10781	51.5766	-5.37757	0
0.6213	-20.2983	-6.72035	20.7421	-5.37757	0
0.6220	-22.1351	-21.0623	-24.4158	-5.37757	0
0.6227	-23.9487	-26.8603	-25.3446	-5.37757	0
0.6233	-21.5073	-14.349	16.4698	-5.37757	0
0.6240	-18.1592	-10.0752	42.1034	-5.37757	0
0.6247	-20.6005	-20.147	3.96267	-5.37757	0
0.6253	-24.5765	-22.5866	-43.0321	-5.37757	0
0.6260	-23.9487	-18.3164	-38.4503	-5.37757	0
0.6267	-21.8096	-18.3164	-28.0896	-5.37757	0
0.6273	-21.2051	-16.7886	-35.3957	-5.37757	0
0.6280	-21.8096	-12.5184	-31.7426	-5.37757	0
0.6287	-21.8096	-11.2968	-31.4331	-5.37757	0
0.6293	-21.8096	-12.8211	-33.5795	-5.37757	0
0.6300	-20.9028	-14.0427	-19.834	-5.37757	0
0.6307	-20.2983	-14.6552	-21.6709	-5.37757	0
0.6313	-19.996	-11.2968	-24.1062	-5.37757	0
0.6320	-19.066	-9.46623	17.6875	-5.37757	0
0.6327	-17.5546	-11.2968	49.1206	-5.37757	0
0.6333	-17.8569	-10.3815	17.6875	-5.37757	0
0.6340	-19.6938	-8.55093	-25.3446	-5.37757	0
0.6347	-18.7637	-11.2968	-24.4158	-5.37757	0
0.6353	-14.811	-8.55093	18.6163	-5.37757	0
0.6360	-14.1832	-0.616062	44.8483	-5.37757	0
0.6367	-18.1592	-4.88625	6.70764	-5.37757	0
0.6373	-21.5073	-13.7364	-38.1613	-5.37757	0
0.6380	-21.8096	-12.5184	-30.2154	-5.37757	0
0.6387	-19.996	-10.6878	-18.0178	-5.37757	0
0.6393	-17.2524	-11.9058	-25.6335	-5.37757	0
0.6400	-18.4614	-9.46623	-19.834	-5.37757	0
0.6407	-22.1351	-9.46623	-13.1263	-5.37757	0
0.6413	-21.8096	-10.0752	-13.1263	-5.37757	0
0.6420	-18.7637	-4.88625	-3.36414	-5.37757	0
0.6427	-18.1592	-4.88625	-6.10912	-5.37757	0
0.6433	-18.7637	-10.3815	-6.10912	-5.37757	0
0.6440	-15.1133	-6.72035	33.8684	-5.37757	0
0.6447	-11.7418	-0.616062	64.6823	-5.37757	0
0.6453	-14.4855	-3.36194	34.178	-5.37757	0
0.6460	-17.2524	-2.75291	-11.0005	-5.37757	0
0.6467	-14.4855	6.09725	-12.5278	-5.37757	0
0.6473	-10.8351	11.2862	30.2154	-5.37757	0
0.6480	-14.811	7.92783	18.6163	-5.37757	0
0.6487	-14.811	0.911771	18.6163	-5.37757	0
0.6493	-14.811	-2.14037	18.6163	-5.37757	0
0.6500	-14.811	0.6055	18.6163	-5.37757	0
0.6507	-14.811	3.35137	18.6163	-5.37757	0
0.6513	-14.811	3.96392	18.6163	-5.37757	0
0.6520	-14.811	1.52079	18.6163	-5.37757	0
0.6527	-14.811	-2.14037	18.6163	-5.37757	0
0.6533	-14.811	0.911771	18.6163	-5.37757	0
0.6540	-14.811	6.09725	18.6163	-5.37757	0
0.6547	-14.811	2.43608	18.6163	-5.37757	0
0.6553	-14.811	1.52079	18.6163	-5.37757	0
0.6560	-14.811	9.14939	18.6163	-5.37757	0
0.6567	-14.811	9.76194	18.6163	-5.37757	0
0.6573	-14.811	1.82706	18.6163	-5.37757	0
0.6580	-14.811	-2.14037	18.6163	-5.37757	0
0.6587	-14.811	-1.22508	18.6163	-5.37757	0
0.6593	-14.811	3.35137	18.6163	-5.37757	0
0.6600	-11.7418	7.01254	72.0091	-5.37757	0
0.6607	-16.6246	1.52079	34.178	-5.37757	0
0.6613	-18.7637	-4.27723	-11.9086	-5.37757	0
0.6620	-17.8569	-0.616062	-9.7622	-5.37757	0
0.6627	-15.4155	3.35137	-3.05456	-5.37757	0
0.6633	-15.4155	2.43608	-12.5278	-5.37757	0
0.6640	-18.4614	3.0451	-7.01723	-5.37757	0
0.6647	-19.6938	3.0451	-1.83686	-5.37757	0
0.6653	-18.4614	0.6055	-2.74497	-5.37757	0
0.6660	-18.1592	-1.22508	4.87078	-5.37757	0
0.6667	-18.7637	-2.75291	0.309584	-5.37757	0
0.6673	-19.996	-3.36194	-1.2177	-5.37757	0
0.6680	-18.7637	-3.97096	37.5215	-5.37757	0
0.6687	-14.811	-3.05567	67.7369	-5.37757	0
0.6693	-15.4155	-0.922332	41.1953	-5.37757	0
0.6700	-20.9028	-1.22508	-1.2177	-5.37757	0
0.6707	-20.9028	-1.53135	-6.10912	-5.37757	0
0.6713	-16.9269	4.26667	32.0316	-5.37757	0
0.6720	-17.2524	7.01254	57.3762	-5.37757	0
0.6727	-19.3682	-0.309791	18.6163	-5.37757	0
0.6733	-19.996	-7.63564	-28.3785	-5.37757	0
0.6740	-21.2051	-6.10781	-22.8885	-5.37757	0
0.6747	-22.1351	-1.22508	-11.5991	-5.37757	0
0.6753	-21.8096	0.6055	-17.089	-5.37757	0
0.6760	-22.7397	-2.44664	-10.691	-5.37757	0
0.6767	-22.7397	-3.36194	-7.63639	-5.37757	0
0.6773	-19.996	-2.14037	-10.0718	-5.37757	0
0.6780	-19.996	-5.49879	-1.52728	-5.37757	0
0.6787	-23.0419	-7.93839	-5.201	-5.37757	0
0.6793	-23.6465	-3.66821	-6.4187	-5.37757	0
0.6800	-20.9028	-3.05567	33.2493	-5.37757	0
0.6807	-18.7637	-6.41408	62.8661	-5.37757	0
0.6813	-19.066	-3.05567	32.6507	-5.37757	0
0.6820	-21.2051	-0.309791	-16.1809	-5.37757	0
0.6827	-21.8096	-2.75291	-21.0723	-5.37757	0
0.6833	-18.7637	-0.00352035	25.0144	-5.37757	0
0.6840	-16.9269	2.43608	53.3928	-7.21431	0
0.6847	-20.9028	-3.36194	10.0718	-4.15307	0
0.6853	-24.251	-7.93839	-36.3245	-2.02041	0
0.6860	-22.1351	-7.63564	-27.1608	-3.85715	0
0.6867	-21.2051	-7.32937	-16.8001	-4.4592	0
0.6873	-23.3442	-7.93839	-24.1062	-2.02041	0
0.6880	-23.6465	-9.46623	-19.2355	-2.93878	0
0.6887	-23.3442	-10.6878	-19.834	-4.76532	0
0.6893	-23.6465	-8.85368	-21.6709	-4.15307	0
0.6900	-23.0419	-6.72035	-11.0005	-3.24491	0
0.6907	-22.1351	-5.80506	-17.7082	-4.4592	0
0.6913	-21.2051	-3.97096	-18.9259	-4.76532	0
0.6920	-19.066	-4.27723	25.0144	-3.85715	0
0.6927	-18.1592	-3.66821	54.3216	-2.93878	0
0.6933	-20.6005	0.911771	25.6335	-2.93878	0
0.6940	-23.6465	-1.53135	-14.9632	-3.55103	0
0.6947	-22.1351	-7.0231	-16.8001	-4.15307	0
0.6953	-18.4614	-0.00352035	24.7048	-5.68369	0
0.6960	-18.7637	6.70979	52.4847	-5.37757	0
0.6967	-18.7637	-3.05567	12.1976	-5.37757	0
0.6973	-18.7637	-10.6878	-35.3957	-5.37757	0
0.6980	-18.7637	-6.10781	-28.9977	-5.37757	0
0.6987	-18.7637	-4.5835	-18.0178	-5.37757	0
0.6993	-18.7637	-7.32937	-22.8885	-5.37757	0
0.7000	-18.7637	-3.97096	-14.344	-5.37757	0
0.7007	-18.7637	-0.309791	-14.9632	-5.37757	0
0.7013	-18.7637	-2.14037	-22.29	-5.37757	0
0.7020	-18.7637	-3.66821	-12.5278	-5.37757	0
0.7027	-18.7637	-3.05567	-15.2728	-5.37757	0
0.7033	-18.7637	-6.10781	-17.3986	-5.37757	0
0.7040	-18.7637	-10.0752	23.1981	-5.37757	0
0.7047	-18.7637	-7.63564	53.3928	-5.37757	0
0.7053	-18.7637	-2.14037	23.1981	-5.37757	0
0.7060	-18.7637	-3.36194	-21.0723	-5.37757	0
0.7067	-18.7637	-6.10781	-23.5077	-5.37757	0
0.7073	-18.7637	-2.44664	19.2148	-5.37757	0
0.7080	-18.7637	0.911771	19.2148	-5.37757	0
0.7087	-18.7637	-3.97096	19.2148	-5.37757	0
0.7093	-18.7637	-10.6878	19.2148	-5.37757	0
0.7100	-18.7637	-10.9905	19.2148	-5.37757	0
0.7107	-18.7637	-6.10781	19.2148	-5.37757	0
0.7113	-18.7637	-5.19252	19.2148	-5.37757	0
0.7120	-18.7637	-10.0752	19.2148	-5.37757	0
0.7127	-18.7637	-11.9058	19.2148	-5.37757	0
0.7133	-18.7637	-7.63564	19.2148	-5.37757	0
0.7140	-18.7637	-4.5835	19.2148	-5.37757	0
0.7147	-18.7637	-4.88625	19.2148	-5.37757	0
0.7153	-18.7637	-4.88625	19.2148	-5.37757	0
0.7160	-18.7637	-4.5835	19.2148	-5.37757	0
0.7167	-18.7637	-2.75291	19.2148	-5.37757	0
0.7173	-18.7637	1.52079	19.2148	-5.37757	0
0.7180	-18.7637	2.12981	19.2148	-5.37757	0
0.7187	-18.7637	-0.616062	19.2148	-5.37757	0
0.7193	-18.7637	0.29923	19.2148	-5.37757	0
0.7200	-18.7637	0.6055	19.2148	-5.37757	0
0.7207	-18.7637	-5.80506	19.2148	-5.37757	0
0.7213	-18.7637	-11.2968	19.2148	-5.37757	0
0.7220	-18.7637	-9.76898	19.2148	-5.37757	0
0.7227	-18.7637	-7.32937	19.2148	-5.37757	0
0.7233	-18.7637	-5.80506	19.2148	-5.37757	0
0.7240	-18.7637	-4.5835	19.2148	-5.37757	0
0.7247	-18.7637	-3.36194	19.2148	-5.37757	0
0.7253	-18.7637	-1.53135	19.2148	-5.37757	0
0.7260	-18.7637	-0.616062	19.2148	-5.37757	0
0.7267	-18.7637	-2.14037	19.2148	-5.37757	0
0.7273	-18.7637	-3.36194	19.2148	-5.37757	0
0.7280	-18.7637	-3.36194	19.2148	-5.37757	0
0.7287	-18.7637	-3.66821	19.2148	-5.37757	0
0.7293	-18.7637	-2.14037	19.2148	-5.37757	0
0.7300	-18.7637	-0.309791	19.2148	-5.37757	0
0.7307	-18.7637	-2.14037	19.2148	-5.37757	0
0.7313	-18.7637	-2.44664	19.2148	-5.37757	0
0.7320	-15.4155	-0.00352035	48.8316	7.13267	0
0.7327	-19.996	-3.97096	11.2895	4.08164	0
0.7333	-21.2051	-10.9905	-31.7426	5.30614	0
0.7340	-18.4614	-10.3815	-22.8885	6.2143	0
0.7347	-18.1592	-8.85368	-11.0005	3.4694	0
0.7353	-19.066	-11.9058	-17.3986	2.55103	0
0.7360	-18.1592	-13.1274	-10.3814	5.30614	0
0.7367	-16.3223	-11.2968	-5.79953	7.13267	0
0.7373	-16.6246	-10.6878	-11.2895	6.52043	0
0.7380	-17.8569	-8.85368	-7.32681	6.2143	0
0.7387	-17.5546	-4.88625	-11.9086	6.52043	0
0.7393	-14.811	-3.97096	-11.9086	5.30614	0
0.7400	-11.1373	-3.97096	27.7593	3.77552	0
0.7407	-8.99821	-0.309791	58.5939	5.30614	0
0.7413	-12.0441	2.12981	31.1235	9.26533	0
0.7420	-16.3223	-1.83762	-14.0345	11.7143	0
0.7427	-14.1832	-2.14037	-17.089	12.6225	0
0.7433	-8.09141	7.01254	24.1062	12.9286	0
0.7440	-8.39368	10.0647	19.2148	-5.37757	0
0.7447	-14.1832	-0.309791	19.2148	-5.37757	0
0.7453	-17.5546	-5.80506	19.2148	-5.37757	0
0.7460	-18.1592	-3.05567	19.2148	-5.37757	0
0.7467	-16.9269	-3.97096	19.2148	-5.37757	0
0.7473	-14.1832	-7.63564	19.2148	-5.37757	0
0.7480	-13.5787	-7.63564	19.2148	-5.37757	0
0.7487	-15.4155	-7.63564	19.2148	-5.37757	0
0.7493	-15.4155	-8.85368	19.2148	-5.37757	0
0.7500	-13.5787	-9.76898	19.2148	-5.37757	0
0.7507	-11.7418	-9.46623	19.2148	-5.37757	0
0.7513	-9.60274	-8.24466	19.2148	-5.37757	0
0.7520	-6.55683	-8.55093	19.2148	-5.37757	0
0.7527	-6.25457	-7.32937	19.2148	-5.37757	0
0.7533	-9.60274	-1.83762	19.2148	-5.37757	0
0.7540	-12.6719	2.43608	19.2148	-5.37757	0
0.7547	-11.1373	2.74235	19.2148	-5.37757	0
0.7553	-6.25457	5.18196	19.2148	-5.37757	0
0.7560	-5.65004	5.18196	63.1757	-5.37757	0
0.7567	-9.92826	-2.14037	25.0144	-5.37757	0
0.7573	-10.8351	-6.72035	-17.089	-5.37757	0
0.7580	-8.09141	-3.97096	-12.2182	-5.37757	0
0.7587	-6.55683	-2.44664	-8.54451	-5.37757	0
0.7593	-7.16136	-2.44664	-14.6536	-5.37757	0
0.7600	-8.09141	-2.75291	-4.27225	-5.37757	0
0.7607	-7.78915	-6.72035	-1.83686	-5.37757	0
0.7613	-6.8591	-7.93839	-7.01723	-5.37757	0
0.7620	-7.16136	-4.27723	-1.2177	-5.37757	0
0.7627	-8.09141	-4.27723	-7.94598	-5.37757	0
0.7633	-4.41772	-4.27723	-7.63639	-5.37757	0
0.7640	0.767289	1.82706	34.7766	-5.37757	0
0.7647	-0.767289	4.26667	64.9919	-5.37757	0
0.7653	-5.34777	-3.36194	35.3957	-5.37757	0
0.7660	-5.9523	-9.46623	-8.85409	-5.37757	0
0.7667	-3.81319	-7.0231	-11.9086	-5.37757	0
0.7673	-1.67409	-1.22508	33.2493	-5.37757	0
0.7680	-0.465024	-1.83762	61.6484	0.724492	0
0.7687	-2.60413	-8.85368	19.5244	1.64286	0
0.7693	-5.65004	-10.3815	-27.1608	1.64286	0
0.7700	-4.41772	-6.72035	-18.6163	0.418369	0
0.7707	-4.11546	-8.85368	-7.63639	0.418369	0
0.7713	-6.25457	-11.2968	-14.0345	0.724492	0
0.7720	-6.25457	-8.85368	-7.94598	-0.193878	0
0.7727	-5.34777	-8.24466	-4.27225	0.112245	0
0.7733	-8.09141	-8.24466	-5.79953	1.64286	0
0.7740	-10.5328	-7.0231	1.52728	-0.193878	0
0.7747	-8.99821	-10.0752	-4.58184	-1.71429	0
0.7753	-8.09141	-11.2968	-3.05456	0.418369	0
0.7760	-7.48688	-3.97096	39.9776	0.418369	0
0.7767	-5.9523	-1.22508	66.5192	-2.02041	0
0.7773	-5.9523	-6.72035	33.5589	-2.02041	0
0.7780	-8.39368	-10.6878	-10.0718	-2.32654	0
0.7787	-8.99821	-10.3815	-12.5278	-2.93878	0
0.7793	-5.34777	-6.72035	29.5962	0.112245	0
0.7800	-2.9064	-3.66821	58.5939	2.55103	0
0.7807	-6.8591	-6.10781	20.7421	1.64286	0
0.7813	-12.0441	-10.3815	-28.0896	1.94899	0
0.7820	-10.5328	-10.3815	-24.4158	2.25511	0
0.7827	-6.55683	-10.3815	-12.5278	-1.40817	0
0.7833	-6.25457	-11.2968	-19.834	-2.93878	0
0.7840	-7.78915	-10.6878	-18.0178	-1.10204	0
0.7847	-7.16136	-11.2968	-15.5617	-0.795921	0
0.7853	-5.65004	-12.2121	-17.089	-2.02041	0
0.7860	-6.25457	-10.3815	-10.691	-2.02041	0
0.7867	-7.48688	-9.76898	-17.089	-1.10204	0
0.7873	-5.9523	-9.76898	-18.9259	0.418369	0
0.7880	-3.20866	-8.55093	21.0517	-0.193878	0
0.7887	-4.41772	-7.32937	52.7943	-3.55103	0
0.7893	-9.92826	-6.10781	25.0144	-4.4592	0
0.7900	-12.0441	-4.88625	-20.7627	-2.02041	0
0.7907	-8.69594	-3.36194	-23.5077	-0.500001	0
0.7913	-4.71999	0.6055	20.1436	-1.10204	0
0.7920	-5.04551	-0.309791	44.5594	-1.71429	0
0.7927	-7.48688	-9.15996	3.96267	-2.63266	0
0.7933	-9.30047	-12.5184	-40.9063	-5.07144	0
0.7940	-9.92826	-10.3815	-34.7972	-5.68369	0
0.7947	-9.30047	-12.2121	-24.4158	-3.55103	0
0.7953	-9.92826	-11.6031	-28.6881	-3.55103	0
0.7960	-12.0441	-7.32937	-24.4158	-5.68369	0
0.7967	-12.6719	-9.15996	-26.2527	-6.29594	0
0.7973	-12.9742	-10.3815	-31.1235	-5.37757	0
0.7980	-15.1133	-7.0231	-22.579	-5.98981	0
0.7987	-16.0201	-7.32937	-25.9431	-6.29594	0
0.7993	-12.6719	-9.46623	-24.4158	-5.68369	0
0.8000	-9.92826	-10.0752	16.7794	-6.29594	0
0.8007	-10.8351	-10.0752	46.3756	-3.85715	0
0.8013	-12.9742	-6.41408	18.3067	0.112245	0
0.8020	-15.4155	-3.05567	-26.5623	-0.193878	0
0.8027	-17.2524	-5.80506	-29.3072	-2.93878	0
0.8033	-17.2524	-3.05567	14.633	-3.24491	0
0.8040	-17.5546	3.65765	38.7599	-3.85715	0
0.8047	-18.4614	-2.44664	-2.45603	-6.60206	0
0.8053	-18.7637	-12.5184	-43.6513	-6.90818	0
0.8060	-20.6005	-9.76898	-37.2326	-5.07144	0
0.8067	-21.8096	-3.97096	-30.5249	-4.4592	0
0.8073	-20.6005	-6.41408	-35.3957	-3.55103	0
0.8080	-20.9028	-8.55093	-29.9058	-3.24491	0
0.8087	-22.7397	-5.49879	-30.8345	-5.07144	0
0.8093	-22.7397	-2.14037	-32.3618	-5.98981	0
0.8100	-22.7397	-2.14037	-20.4532	-5.68369	0
0.8107	-22.4374	-3.36194	-26.2527	-4.76532	0
0.8113	-18.1592	-3.36194	-27.1608	-3.55103	0
0.8120	-15.7178	-5.19252	15.5617	-3.85715	0
0.8127	-17.2524	-8.55093	48.8316	-6.29594	0
0.8133	-17.5546	-7.32937	22.2694	-5.37757	0
0.8140	-17.8569	-4.5835	-21.9804	-2.93878	0
0.8147	-19.066	-2.44664	-24.1062	-2.93878	0
0.8153	-17.2524	4.26667	22.2694	-2.63266	0
0.8160	-15.4155	6.09725	51.8656	-0.500001	0
0.8167	-16.3223	-3.97096	12.1976	0.112245	0
0.8173	-18.7637	-7.93839	-35.3957	-0.795921	0
0.8180	-21.2051	0.6055	-30.8345	-1.40817	0
0.8187	-22.7397	1.52079	-19.2355	-1.40817	0
0.8193	-21.2051	-3.97096	-25.035	-1.10204	0
0.8200	-21.5073	-2.75291	-23.5077	-1.40817	0
0.8207	-22.1351	-0.922332	-21.9804	-0.500001	0
0.8213	-18.7637	-1.22508	-21.3613	1.33674	0
0.8220	-17.5546	1.52079	-14.344	0.418369	0
0.8227	-20.9028	3.0451	-20.4532	-2.02041	0
0.8233	-19.996	1.82706	-17.089	-0.193878	0
0.8240	-14.811	4.87921	26.5416	3.16327	0
0.8247	-15.4155	7.62508	55.2297	3.4694	0
0.8253	-19.996	2.74235	28.3785	4.08164	0
0.8260	-21.8096	-3.66821	-13.4359	6.2143	0
0.8267	-19.066	-3.05567	-16.1809	5.30614	0
0.8273	-14.1832	4.57294	29.5962	2.25511	0
0.8280	-14.1832	8.84664	59.8115	-0.795921	0
0.8287	-14.1832	0.911771	19.5244	-3.24491	0
0.8293	-14.1832	-7.63564	-27.1608	-2.02041	0
0.8300	-14.1832	-6.72035	-21.0723	0.418369	0
0.8307	-14.1832	-2.44664	-14.9632	0.418369	0
0.8313	-14.1832	-1.22508	-24.1062	1.64286	0
0.8320	-14.1832	0.29923	-16.4905	4.38777	0
0.8327	-14.1832	1.52079	-14.0345	3.16327	0
0.8333	-14.1832	0.911771	-18.3067	2.85715	0
0.8340	-14.1832	0.6055	-7.01723	8.35717	0
0.8347	-14.1832	-0.309791	-8.85409	9.87758	0
0.8353	-14.1832	-0.922332	-12.8168	4.38777	0
0.8360	-14.1832	-0.922332	26.8512	1.64286	0
0.8367	-14.1832	-3.66821	61.0292	3.4694	0
0.8373	-14.1832	-5.49879	32.6507	3.16327	0
0.8380	-14.1832	-4.27723	-12.2182	2.25511	0
0.8387	-14.1832	-3.66821	-9.7622	3.16327	0
0.8393	-14.1832	-0.616062	36.3038	2.55103	0
0.8400	-16.9269	2.43608	60.7197	1.03062	0
0.8407	-17.2524	-2.75291	17.3986	0.418369	0
0.8413	-19.6938	-10.3815	-31.4331	-0.795921	0
0.8420	-20.9028	-10.0752	-28.0896	-1.40817	0
0.8427	-20.6005	-6.41408	-18.6163	1.03062	0
0.8433	-19.3682	-5.49879	-23.1981	2.25511	0
0.8440	-19.3682	-6.72035	-17.089	-0.193878	0
0.8447	-20.9028	-8.55093	-15.2728	-0.500001	0
0.8453	-20.9028	-5.49879	-17.089	0.724492	0
0.8460	-19.6938	-2.14037	-8.85409	-0.795921	0
0.8467	-19.3682	-4.27723	-13.4359	-2.02041	0
0.8473	-18.1592	-3.05567	-12.2182	1.03062	0
0.8480	-16.3223	4.57294	28.6881	3.4694	0
0.8487	-16.3223	5.48823	56.4474	2.85715	0
0.8493	-19.066	-1.83762	27.4704	2.25511	0
0.8500	-21.2051	-7.32937	-16.1809	0.724492	0
0.8507	-19.6938	-6.72035	-18.0178	-0.795921	0
0.8513	-15.1133	-0.616062	26.8512	0.112245	0
0.8520	-15.1133	1.82706	53.7024	2.55103	0
0.8527	-15.1133	-6.41408	14.0345	2.55103	0
0.8533	-15.1133	-13.1274	-29.9058	2.55103	0
0.8540	-15.1133	-10.6878	-21.6709	2.55103	0
0.8547	-15.1133	-9.76898	-11.0005	2.55103	0
0.8553	-15.1133	-10.9905	-17.089	2.55103	0
0.8560	-15.1133	-10.0752	-10.691	2.55103	0
0.8567	-15.1133	-10.3815	-8.23492	2.55103	0
0.8573	-15.1133	-10.0752	-14.344	2.55103	0
0.8580	-15.1133	-7.93839	-9.7622	2.55103	0
0.8587	-15.1133	-8.55093	-13.4359	2.55103	0
0.8593	-15.1133	-6.41408	-11.0005	2.55103	0
0.8600	-15.1133	0.29923	29.2866	2.55103	0
0.8607	-15.1133	0.911771	59.8115	2.55103	0
0.8613	-15.1133	-3.05567	31.7426	2.55103	0
0.8620	-15.1133	-4.5835	-15.8713	2.55103	0
0.8627	-15.1133	-4.5835	-20.1436	2.55103	0
0.8633	-15.1133	-1.22508	26.232	2.55103	0
0.8640	-13.5787	1.52079	53.3928	1.64286	0
0.8647	-15.1133	-4.27723	11.2895	-0.500001	0
0.8653	-19.066	-9.46623	-34.178	-1.40817	0
0.8660	-18.7637	-8.55093	-28.0896	0.112245	0
0.8667	-17.2524	-10.0752	-20.1436	0.418369	0
0.8673	-16.6246	-12.8211	-25.035	-1.10204	0
0.8680	-16.0201	-9.46623	-15.8713	-2.93878	0
0.8687	-15.4155	-6.72035	-14.344	-3.55103	0
0.8693	-14.4855	-8.85368	-19.2355	-2.63266	0
0.8700	-12.6719	-10.9905	-12.5278	-0.795921	0
0.8707	-15.4155	-9.76898	-18.6163	0.724492	0
0.8713	-18.1592	-8.55093	-19.834	1.03062	0
0.8720	-13.881	-11.2968	20.7421	0.112245	0
0.8727	-9.60274	-11.6031	52.4847	-1.71429	0
0.8733	-11.7418	-3.97096	27.4704	-3.24491	0
0.8740	-14.811	-0.616062	-14.6536	-2.32654	0
0.8747	-13.881	-3.97096	-18.0178	-0.193878	0
0.8753	-11.1373	-1.22508	28.0689	-0.193878	0
0.8760	-11.1373	0.911771	28.0689	-0.193878	0
0.8767	-11.1373	-8.55093	28.0689	-0.193878	0
0.8773	-11.1373	-14.0427	28.0689	-0.193878	0
0.8780	-11.1373	-9.46623	28.0689	-0.193878	0
0.8787	-11.1373	-9.46623	28.0689	-0.193878	0
0.8793	-11.1373	-12.2121	28.0689	-0.193878	0
0.8800	-11.1373	-10.3815	28.0689	-0.193878	0
0.8807	-11.1373	-9.46623	28.0689	-0.193878	0
0.8813	-11.1373	-11.2968	28.0689	-0.193878	0
0.8820	-11.1373	-12.8211	28.0689	-0.193878	0
0.8827	-11.1373	-12.8211	28.0689	-0.193878	0
0.8833	-11.1373	-9.76898	28.0689	-0.193878	0
0.8840	-11.1373	-7.32937	28.0689	-0.193878	0
0.8847	-11.1373	-7.0231	28.0689	-0.193878	0
0.8853	-11.1373	-4.27723	28.0689	-0.193878	0
0.8860	-11.1373	-2.75291	28.0689	-0.193878	0
0.8867	-11.1373	-3.97096	28.0689	-0.193878	0
0.8873	-11.1373	-0.309791	28.0689	-0.193878	0
0.8880	-11.1373	1.52079	28.0689	1.03062	0
0.8887	-11.1373	-6.72035	28.0689	-1.40817	0
0.8893	-11.1373	-12.2121	28.0689	-3.85715	0
0.8900	-11.1373	-9.46623	28.0689	-3.55103	0
0.8907	-11.1373	-8.24466	28.0689	-2.32654	0
0.8913	-11.1373	-9.46623	28.0689	-0.500001	0
0.8920	-11.1373	-9.76898	28.0689	-0.193878	0
0.8927	-11.1373	-10.6878	28.0689	-2.93878	0
0.8933	-11.1373	-10.0752	28.0689	-2.93878	0
0.8940	-11.1373	-8.55093	28.0689	0.724492	0
0.8947	-11.1373	-7.63564	28.0689	0.724492	0
0.8953	-11.1373	-5.80506	28.0689	-0.193878	0
0.8960	-11.1373	-4.5835	28.0689	3.4694	0
0.8967	-11.1373	-5.49879	28.0689	5.00001	0
0.8973	-11.1373	-3.05567	28.0689	1.64286	0
0.8980	-11.1373	-0.309791	28.0689	-0.795921	0
0.8987	-11.1373	-0.922332	28.0689	-1.10204	0
0.8993	-11.1373	1.21452	28.0689	-1.10204	0
0.9000	-14.811	3.35137	61.6484	-3.24491	0
0.9007	-14.4855	-4.88625	24.4158	-7.21431	0
0.9013	-17.2524	-13.1274	-18.9259	-6.29594	0
0.9020	-18.1592	-10.3815	-13.1263	-1.71429	0
0.9027	-19.066	-7.63564	-4.58184	-2.02041	0
0.9033	-19.996	-10.3815	-9.7622	-5.07144	0
0.9040	-21.2051	-10.3815	-1.52728	-6.60206	0
0.9047	-23.6465	-6.72035	1.2177	-5.98981	0
0.9053	-23.6465	-5.80506	-2.74497	-2.93878	0
0.9060	-21.8096	-3.36194	3.96267	-0.795921	0
0.9067	-23.0419	0.6055	-3.96267	-2.93878	0
0.9073	-23.6465	1.52079	-8.54451	-3.24491	0
0.9080	-20.9028	2.43608	32.0316	1.03062	0
0.9087	-18.4614	4.26667	64.3934	1.94899	0
0.9093	-19.066	1.52079	35.3957	-1.40817	0
0.9100	-21.2051	-3.05567	-11.5991	-5.37757	0
0.9107	-21.5073	-3.36194	-14.344	-7.51023	0
0.9113	-19.066	-0.309791	31.1235	-6.90818	0
0.9120	-19.996	-0.309791	59.1924	-5.68369	0
0.9127	-23.3442	-5.80506	20.4325	-5.37757	0
0.9133	-23.9487	-10.3815	-22.29	-4.76532	0
0.9140	-23.9487	-6.72035	-14.0345	-4.76532	0
0.9147	-25.181	-2.75291	-7.01723	-6.60206	0
0.9153	-24.8788	-3.97096	-18.0178	-8.4286	0
0.9160	-26.3901	-3.05567	-12.5278	-8.4286	0
0.9167	-30.0638	1.82706	-7.32681	-7.51023	0
0.9173	-30.0638	2.43608	-11.2895	-6.60206	0
0.9180	-28.8315	-0.309791	-5.201	-5.68369	0
0.9187	-28.8315	-0.309791	-7.94598	-4.76532	0
0.9193	-25.7856	0.911771	-6.10912	-3.85715	0
0.9200	-19.996	-0.922332	33.8684	-4.76532	0
0.9207	-18.1592	-1.22508	64.9919	-5.68369	0
0.9213	-21.2051	1.82706	37.8311	-5.98981	0
0.9220	-23.6465	1.52079	-7.32681	-7.51023	0
0.9227	-21.8096	0.29923	-10.691	-7.21431	0
0.9233	-19.996	6.09725	35.0861	-4.76532	0
0.9240	-21.8096	8.2341	61.3388	-4.76532	0
0.9247	-24.8788	-1.53135	16.7794	-6.90818	0
0.9253	-25.4833	-8.55093	-29.9058	-6.90818	0
0.9260	-26.3901	-5.80506	-20.7627	-5.68369	0
0.9267	-28.8315	-3.97096	-11.5991	-7.21431	0
0.9273	-26.0878	-4.88625	-18.9259	-10.2653	0
0.9280	-21.8096	-4.27723	-11.9086	-10.8674	0
0.9287	-23.0419	-4.88625	-9.16367	-7.81635	0
0.9293	-25.4833	-6.72035	-11.2895	-7.51023	0
0.9300	-24.5765	-7.0231	-2.45603	-10.2653	0
0.9307	-23.6465	-7.0231	-8.85409	-12.398	0
0.9313	-22.7397	-4.27723	-9.47326	-12.0919	0
0.9320	-19.6938	0.29923	33.8684	-9.65309	0
0.9327	-20.6005	-0.309791	64.6823	-8.12247	0
0.9333	-25.181	-5.80506	36.923	-9.65309	0
0.9340	-26.3901	-10.3815	-5.201	-9.95921	0
0.9347	-25.4833	-9.76898	-9.47326	-6.90818	0
0.9353	-24.251	-4.88625	32.3412	-6.90818	0
0.9360	-19.996	-3.05567	35.0861	-7.51023	0
0.9367	-19.996	-9.76898	35.0861	-3.85715	0
0.9373	-19.996	-13.1274	35.0861	-2.93878	0
0.9380	-19.996	-8.55093	35.0861	-7.51023	0
0.9387	-19.996	-5.49879	35.0861	-6.60206	0
0.9393	-19.996	-5.80506	35.0861	-2.63266	0
0.9400	-19.996	-4.88625	35.0861	-4.76532	0
0.9407	-19.996	-5.49879	35.0861	-7.81635	0
0.9413	-19.996	-4.5835	35.0861	-6.60206	0
0.9420	-19.996	-1.22508	35.0861	-5.37757	0
0.9427	-19.996	-1.83762	35.0861	-3.24491	0
0.9433	-19.996	-2.14037	35.0861	-0.193878	0
0.9440	-19.996	3.35137	35.0861	-0.500001	0
0.9447	-19.996	5.18196	35.0861	-2.63266	0
0.9453	-19.996	-1.53135	35.0861	-4.76532	0
0.9460	-19.996	-7.63564	35.0861	-6.60206	0
0.9467	-19.996	-6.72035	35.0861	-4.76532	0
0.9473	-19.996	-1.22508	35.0861	-3.85715	0
0.9480	-19.996	0.29923	61.3388	-5.98981	0
0.9487	-19.996	-4.88625	19.5244	-4.76532	0
0.9493	-19.996	-9.46623	-28.0896	-1.10204	0
0.9500	-19.996	-10.0752	-25.3446	-0.500001	0
0.9507	-19.996	-10.9905	-16.8001	-0.795921	0
0.9513	-19.996	-8.55093	-20.7627	-1.10204	0
0.9520	-19.996	-4.88625	-13.7455	-2.32654	0
0.9527	-19.996	-6.41408	-13.4359	-1.71429	0
0.9533	-19.996	-5.49879	-16.1809	-2.32654	0
0.9540	-19.996	-2.14037	-7.01723	-5.07144	0
0.9547	-19.996	-6.41408	-13.4359	-2.63266	0
0.9553	-19.996	-9.46623	-14.344	0.724492	0
0.9560	-19.996	-1.83762	29.5962	-1.71429	0
0.9567	-19.996	3.65765	60.7197	-1.71429	0
0.9573	-19.996	0.6055	30.5043	0.724492	0
0.9580	-19.996	-5.80506	-14.6536	-0.795921	0
0.9587	-19.996	-10.3815	-18.0178	-1.10204	0
0.9593	-19.996	-5.80506	24.1062	0.724492	0
0.9600	-19.996	0.911771	51.267	-1.71429	0
0.9607	-19.996	-3.05567	12.8168	-3.85715	0
0.9613	-19.996	-9.15996	-31.7426	-2.02041	0
0.9620	-19.996	-8.85368	-25.035	-2.93878	0
0.9627	-19.996	-8.55093	-14.9632	-3.85715	0
0.9633	-19.996	-7.93839	-21.3613	-1.10204	0
0.9640	-19.996	-4.88625	-17.089	-0.500001	0
0.9647	-19.996	-5.80506	-15.8713	-2.93878	0
0.9653	-19.996	-7.63564	-17.7082	-1.10204	0
0.9660	-19.996	-7.32937	-9.16367	0.724492	0
0.9667	-19.996	-8.55093	-13.4359	-0.193878	0
0.9673	-19.996	-10.3815	-11.0005	1.03062	0
0.9680	-19.996	-11.2968	30.5043	2.55103	0
0.9687	-19.996	-11.9058	56.1378	-0.193878	0
0.9693	-19.996	-9.46623	25.6335	-1.71429	0
0.9700	-19.996	-8.24466	-15.2728	-0.193878	0
0.9707	-19.996	-11.2968	-14.0345	-0.500001	0
0.9713	-19.996	-8.55093	32.3412	-2.63266	0
0.9720	-22.1351	-3.66821	59.8115	-2.93878	0
0.9727	-22.4374	-7.63564	16.7794	-2.93878	0
0.9733	-18.7637	-8.85368	-32.6507	-2.93878	0
0.9740	-21.8096	-3.36194	-23.8173	-2.02041	0
0.9747	-23.6465	-3.36194	-8.85409	-0.500001	0
0.9753	-18.7637	-5.49879	-15.2728	0.112245	0
0.9760	-17.8569	-3.97096	-11.5991	-0.193878	0
0.9767	-19.996	-4.5835	-11.0005	-0.193878	0
0.9773	-16.0201	-3.97096	-17.7082	1.33674	0
0.9780	-12.3696	-0.922332	-12.5278	1.33674	0
0.9787	-14.4855	-2.75291	-14.344	-2.02041	0
0.9793	-15.1133	-2.44664	-11.5991	-2.93878	0
0.9800	-11.4396	4.26667	30.2154	-2.02041	0
0.9807	-8.69594	4.57294	61.6484	-4.4592	0
0.9813	-9.30047	-4.5835	32.3412	-7.81635	0
0.9820	-12.0441	-11.2968	-14.9632	-7.81635	0
0.9827	-12.6719	-11.9058	-18.0178	-6.29594	0
0.9833	-9.92826	-7.63564	25.6335	-6.60206	0
0.9840	-8.09141	-3.36194	50.6479	-8.4286	0
0.9847	-8.69594	-5.80506	11.888	-10.5715	0
0.9853	-9.30047	-11.2968	-29.6168	-11.1735	0
0.9860	-9.60274	-10.0752	-23.1981	-8.12247	0
0.9867	-9.30047	-7.93839	-16.8001	-3.85715	0
0.9873	-8.09141	-10.0752	-24.4158	-4.76532	0
0.9880	-8.09141	-10.9905	-19.2355	-8.73472	0
0.9887	-8.39368	-8.85368	-21.3613	-10.8674	0
0.9893	-6.55683	-5.80506	-29.9058	-10.5715	0
0.9900	-4.41772	-2.75291	-23.1981	-10.2653	0
0.9907	-3.20866	-1.22508	-24.7254	-9.34697	0
0.9913	-1.97635	-1.83762	-22.579	-8.73472	0
0.9920	0.767289	-0.616062	17.6875	-10.5715	0
0.9927	3.81319	1.52079	45.4675	-13.0102	0
0.9933	5.34777	2.43608	16.4698	-14.2245	0
0.9940	3.81319	2.43608	-25.9431	-11.1735	0
0.9947	3.51093	4.26667	-28.6881	-6.60206	0
0.9953	6.55683	8.54037	14.0345	-5.68369	0
0.9960	6.55683	9.14939	14.0345	-8.4286	0
0.9967	6.55683	2.43608	14.0345	-9.34697	0
0.9973	6.55683	-2.75291	14.0345	-7.81635	0
0.9980	6.55683	-2.14037	14.0345	-6.60206	0
0.9987	6.55683	-2.14037	14.0345	-6.60206	0
0.9993	6.55683	-2.14037	14.0345	-9.34697	0
1.0000	6.55683	-1.22508	14.0345	-11.1735	0
1.0007	6.55683	-4.27723	14.0345	-9.34697	0
1.0013	6.55683	-6.72035	14.0345	-9.65309	0
1.0020	6.55683	-6.72035	14.0345	-12.0919	0
1.0027	6.55683	-9.15996	14.0345	-11.1735	0
1.0033	6.55683	-8.85368	14.0345	-9.65309	0
1.0040	6.55683	-1.22508	14.0345	-10.5715	0
1.0047	6.55683	0.6055	14.0345	-9.65309	0
1.0053	6.55683	-6.10781	14.0345	-8.4286	0
1.0060	6.55683	-9.46623	14.0345	-7.81635	0
1.0067	6.55683	-7.63564	14.0345	-4.76532	0
1.0073	6.55683	-2.14037	14.0345	0.112245	0
1.0080	12.9742	4.26667	52.4847	2.55103	0
1.0087	10.8351	2.43608	6.08848	2.85715	0
1.0093	8.39368	-1.53135	-40.5967	4.08164	0
1.0100	8.39368	1.52079	-33.5795	4.38777	0
1.0107	8.09141	3.35137	-25.3446	2.55103	0
1.0113	6.55683	0.29923	-30.8345	1.03062	0
1.0120	6.8591	-1.22508	-21.6709	1.33674	0
1.0127	8.69594	-3.05567	-20.7627	2.55103	0
1.0133	11.1373	-3.66821	-24.7254	3.77552	0
1.0140	11.1373	0.6055	-13.4359	5.30614	0
1.0147	8.39368	2.12981	-18.0178	5.61226	0
1.0153	8.99821	-1.53135	-21.0723	5.00001	0
1.0160	13.881	-3.97096	22.579	5.90818	0
1.0167	14.811	-3.66821	55.2297	6.52043	0
1.0173	11.4396	-3.66821	25.0144	6.52043	0
1.0180	8.69594	-3.97096	-16.1809	7.13267	0
1.0187	8.69594	-2.14037	-14.6536	7.4388	0
1.0193	12.0441	3.65765	26.8512	8.35717	0
1.0200	13.881	4.26667	53.1039	11.7143	0
1.0207	9.92826	-5.80506	15.8713	11.4082	0
1.0213	6.8591	-12.2121	-31.1235	8.35717	0
1.0220	8.39368	-9.46623	-26.8512	9.57146	0
1.0227	8.09141	-7.63564	-14.344	10.4898	0
1.0233	6.55683	-8.55093	-20.4532	7.13267	0
1.0240	7.48688	-7.63564	-15.8713	7.13267	0
1.0247	7.48688	-5.80506	-11.2895	9.57146	0
1.0253	6.55683	-4.88625	-12.5278	9.26533	0
1.0260	6.55683	-3.97096	-5.79953	10.1837	0
1.0267	5.04551	-3.66821	-10.691	12.3266	0
1.0273	4.71999	-2.75291	-12.5278	11.7143	0
1.0280	8.39368	-3.66821	26.8512	12.6225	0
1.0287	10.5328	-6.10781	58.9034	14.1531	0
1.0293	7.16136	-5.49879	31.7426	11.7143	0
1.0300	4.11546	-3.66821	-12.8168	12.0204	0
1.0307	4.11546	-2.75291	-15.2728	15.9796	0
1.0313	4.71999	0.911771	28.0689	13.5409	0
1.0320	3.81319	2.43608	54.3216	11.7143	0
1.0327	1.67409	-4.88625	15.2522	15.3776	0
1.0333	-0.162758	-10.6878	-30.5249	13.5409	0
1.0340	-0.767289	-9.46623	-23.5077	8.96941	0
1.0347	-1.67409	-8.85368	-11.9086	12.6225	0
1.0353	-1.06955	-9.76898	-20.1436	15.3776	0
1.0360	0.162758	-7.63564	-15.2728	13.2347	0
1.0367	-1.67409	-6.41408	-10.691	15.3776	0
1.0373	-4.71999	-8.24466	-14.344	16.2858	0
1.0380	-3.20866	-8.24466	-7.94598	13.2347	0
1.0387	-0.767289	-5.49879	-11.5991	14.4592	0
1.0393	0.162758	-4.88625	-14.344	15.6735	0
1.0400	2.27862	-7.63564	24.7048	13.5409	0
1.0407	3.81319	-8.55093	59.8115	15.6735	0
1.0413	1.97635	-5.80506	31.7426	17.2041	0
1.0420	-1.97635	-4.5835	-16.4905	12.3266	0
1.0427	-4.41772	-5.80506	-15.8713	12.3266	0
1.0433	-2.27862	-0.616062	30.5043	17.8164	0
1.0440	1.97635	2.74235	54.012	17.2041	0
1.0447	1.37182	-5.80506	14.344	14.1531	0
1.0453	-3.51093	-13.1274	-29.3072	14.1531	0
1.0460	-5.34777	-9.76898	-25.6335	14.7653	0
1.0467	-4.71999	-7.93839	-15.8713	15.3776	0
1.0473	-6.25457	-9.46623	-18.9259	15.3776	0
1.0480	-8.09141	-7.93839	-13.1263	14.1531	0
1.0487	-9.30047	-7.63564	-12.8168	13.847	0
1.0493	-8.09141	-8.55093	-15.8713	13.5409	0
1.0500	-4.41772	-3.97096	-7.94598	13.2347	0
1.0507	-3.51093	-2.44664	-13.4359	15.6735	0
1.0513	-5.9523	-6.10781	-14.9632	16.2858	0
1.0520	-4.41772	-5.19252	26.232	11.4082	0
1.0527	-2.60413	-1.22508	56.4474	9.57146	0
1.0533	-5.65004	-2.14037	28.3785	12.3266	0
1.0540	-7.16136	-6.41408	-14.344	12.6225	0
1.0547	-4.41772	-6.72035	-17.7082	11.1021	0
1.0553	-3.81319	0.6055	24.1062	11.7143	0
1.0560	-2.27862	5.18196	30.5043	10.4898	0
1.0567	-2.27862	-1.83762	30.5043	7.4388	0
1.0573	-2.27862	-9.46623	30.5043	7.4388	0
1.0580	-2.27862	-6.72035	30.5043	8.96941	0
1.0587	-2.27862	-3.97096	30.5043	7.74492	0
1.0593	-2.27862	-6.72035	30.5043	5.30614	0
1.0600	-2.27862	-7.0231	30.5043	5.30614	0
1.0607	-2.27862	-6.41408	30.5043	6.2143	0
1.0613	-2.27862	-7.63564	30.5043	6.82655	0
1.0620	-2.27862	-7.32937	30.5043	7.4388	0
1.0627	-2.27862	-7.32937	30.5043	8.05104	0
1.0633	-2.27862	-7.63564	30.5043	5.61226	0
1.0640	-2.27862	-3.05567	30.5043	4.08164	0
1.0647	-2.27862	0.911771	30.5043	5.30614	0
1.0653	-2.27862	-3.05567	30.5043	4.69389	0
1.0660	-2.27862	-8.55093	30.5043	2.55103	0
1.0667	-2.27862	-7.63564	30.5043	3.4694	0
1.0673	-2.27862	-3.05567	30.5043	4.38777	0
1.0680	-12.6719	-3.05567	56.1378	1.94899	0
1.0687	-18.7637	-8.55093	13.1263	-0.795921	0
1.0693	-23.9487	-11.2968	-35.3957	-2.02041	0
1.0700	-23.3442	-9.15996	-28.9977	-0.500001	0
1.0707	-22.7397	-7.63564	-20.4532	1.64286	0
1.0713	-23.6465	-7.63564	-27.4704	0.112245	0
1.0720	-23.3442	-6.72035	-20.4532	-3.55103	0
1.0727	-23.9487	-5.80506	-18.3067	-3.85715	0
1.0733	-25.181	-3.97096	-23.5077	-3.24491	0
1.0740	-26.0878	-2.14037	-16.1809	-3.24491	0
1.0747	-26.6924	-2.75291	-21.6709	-3.55103	0
1.0753	-25.4833	-0.309791	-20.7627	-3.85715	0
1.0760	-23.6465	4.87921	26.5416	-3.55103	0
1.0767	-23.0419	4.57294	59.8115	-2.93878	0
1.0773	-23.6465	-1.22508	26.8512	-2.93878	0
1.0780	-26.3901	-5.80506	-19.2355	-3.55103	0
1.0787	-27.3201	-6.41408	-19.545	-4.15307	0
1.0793	-22.7397	-2.75291	25.9431	-5.37757	0
1.0800	-22.7397	-0.922332	54.9201	-4.76532	0
1.0807	-22.7397	-6.10781	16.4698	-4.76532	0
1.0813	-22.7397	-10.9905	-32.6507	-5.68369	0
1.0820	-22.7397	-8.85368	-28.3785	-6.90818	0
1.0827	-22.7397	-6.41408	-16.1809	-7.81635	0
1.0833	-22.7397	-5.19252	-22.579	-7.21431	0
1.0840	-22.7397	-2.44664	-19.834	-4.4592	0
1.0847	-22.7397	-1.22508	-18.6163	-4.76532	0
1.0853	-22.7397	-2.14037	-19.545	-6.60206	0
1.0860	-22.7397	-2.75291	-9.7622	-5.07144	0
1.0867	-22.7397	-3.97096	-13.4359	-5.07144	0
1.0873	-22.7397	-3.97096	-13.7455	-7.51023	0
1.0880	-22.7397	-0.309791	27.4704	-6.29594	0
1.0887	-22.7397	1.52079	55.5393	-4.76532	0
1.0893	-22.7397	-3.36194	24.1062	-6.60206	0
1.0900	-22.7397	-9.46623	-18.9259	-6.60206	0
1.0907	-22.7397	-7.63564	-19.834	-5.37757	0
1.0913	-22.7397	0.6055	22.2694	-5.98981	0
1.0920	-25.7856	0.911771	25.9431	-5.68369	0
1.0927	-29.4592	-8.24466	25.9431	-4.76532	0
1.0933	-30.9706	-12.2121	25.9431	-4.15307	0
1.0940	-30.9706	-8.55093	25.9431	-3.55103	0
1.0947	-31.9006	-5.19252	25.9431	-3.85715	0
1.0953	-31.9006	-4.88625	25.9431	-5.07144	0
1.0960	-30.0638	-5.80506	25.9431	-4.76532	0
1.0967	-29.4592	-8.24466	25.9431	-4.4592	0
1.0973	-30.6683	-6.72035	25.9431	-5.68369	0
1.0980	-31.9006	-3.05567	25.9431	-5.37757	0
1.0987	-31.9006	-3.05567	25.9431	-2.93878	0
1.0993	-30.0638	-2.44664	25.9431	-1.71429	0
1.1000	-29.1337	1.82706	25.9431	-1.40817	0
1.1007	-29.1337	0.911771	25.9431	-2.63266	0
1.1013	-28.2269	-6.10781	25.9431	-4.15307	0
1.1020	-28.5292	-10.0752	25.9431	-2.63266	0
1.1027	-30.9706	-6.41408	25.9431	0.112245	0
1.1033	-30.366	0.29923	25.9431	-0.795921	0
1.1040	-27.3201	0.6055	49.7398	-2.02041	0
1.1047	-27.3201	-7.63564	11.5991	-2.32654	0
1.1053	-29.1337	-12.2121	-30.8345	-5.07144	0
1.1060	-28.2269	-8.55093	-25.6335	-5.68369	0
1.1067	-25.4833	-8.24466	-17.7082	-2.02041	0
1.1073	-23.6465	-12.2121	-23.1981	-2.32654	0
1.1080	-24.251	-11.9058	-18.3067	-5.68369	0
1.1087	-26.3901	-9.46623	-18.9259	-4.76532	0
1.1093	-26.3901	-7.93839	-19.834	-1.71429	0
1.1100	-23.9487	-6.72035	-10.691	-1.10204	0
1.1107	-23.0419	-7.63564	-21.0723	-3.55103	0
1.1113	-23.0419	-6.72035	-25.3446	-5.68369	0
1.1120	-21.5073	0.29923	19.5244	-3.55103	0
1.1127	-19.996	3.65765	54.6312	-0.193878	0
1.1133	-19.996	-2.14037	28.977	-2.93878	0
1.1140	-21.5073	-9.46623	-13.1263	-5.68369	0
1.1147	-23.0419	-10.0752	-16.1809	-1.71429	0
1.1153	-23.6465	-3.36194	25.9431	-0.500001	0
1.1160	-22.4374	-0.00352035	53.7024	-4.4592	0
1.1167	-22.7397	-7.0231	13.7249	-3.85715	0
1.1173	-25.4833	-12.2121	-35.3957	-0.193878	0
1.1180	-26.3901	-8.55093	-30.8345	-1.40817	0
1.1187	-24.5765	-7.93839	-20.1436	-1.71429	0
1.1193	-24.5765	-10.3815	-27.78	0.724492	0
1.1200	-26.3901	-8.85368	-21.6709	1.03062	0
1.1207	-27.6224	-7.93839	-15.2728	0.724492	0
1.1213	-26.6924	-7.63564	-16.1809	1.64286	0
1.1220	-23.9487	-7.0231	-9.7622	1.94899	0
1.1227	-23.0419	-9.46623	-16.4905	0.724492	0
1.1233	-23.3442	-7.63564	-18.9259	1.03062	0
1.1240	-20.9028	-0.309791	21.3613	1.64286	0
1.1247	-19.066	-0.309791	53.1039	1.64286	0
1.1253	-22.1351	-7.63564	24.4158	1.64286	0
1.1260	-23.6465	-11.2968	-20.7627	1.33674	0
1.1267	-21.2051	-8.55093	-21.0723	0.112245	0
1.1273	-19.6938	-3.05567	26.5416	-0.795921	0
1.1280	-21.2051	-0.309791	55.2297	0.724492	0
1.1287	-23.6465	-4.27723	13.7249	1.94899	0
1.1293	-24.5765	-8.55093	-33.5795	0.724492	0
1.1300	-23.6465	-7.63564	-25.6335	-1.10204	0
1.1307	-22.7397	-6.72035	-15.2728	-0.500001	0
1.1313	-24.251	-7.0231	-24.1062	0.724492	0
1.1320	-24.8788	-6.41408	-18.0178	0.112245	0
1.1327	-22.7397	-7.93839	-14.9632	-0.193878	0
1.1333	-20.6005	-8.85368	-19.545	-0.500001	0
1.1340	-19.996	-6.72035	-10.691	-2.02041	0
1.1347	-21.8096	-7.32937	-13.4359	-2.63266	0
1.1353	-21.8096	-8.55093	-14.9632	-0.193878	0
1.1360	-18.1592	-2.44664	28.3785	1.94899	0
1.1367	-15.4155	2.43608	61.6484	0.724492	0
1.1373	-17.2524	-1.53135	30.2154	-1.10204	0
1.1380	-20.2983	-6.72035	-15.8713	-0.795921	0
1.1387	-23.3442	-4.88625	-15.5617	0.112245	0
1.1393	-23.6465	2.43608	27.1608	0.418369	0
1.1400	-19.066	4.26667	52.4847	-1.71429	0
1.1407	-15.7178	-4.88625	13.7249	-3.85715	0
1.1413	-18.4614	-12.2121	-32.6507	-3.24491	0
1.1420	-20.9028	-8.24466	-26.2527	-3.85715	0
1.1427	-20.6005	-2.75291	-12.2182	-7.21431	0
1.1433	-21.8096	-3.66821	-18.0178	-7.51023	0
1.1440	-23.3442	-5.19252	-16.1809	-4.76532	0
1.1447	-20.9028	-3.97096	-13.4359	-2.02041	0
1.1453	-18.4614	-3.97096	-14.0345	-2.02041	0
1.1460	-19.066	-4.88625	-7.01723	-2.93878	0
1.1467	-19.6938	-3.66821	-13.4359	-3.85715	0
1.1473	-18.1592	-2.44664	-12.5278	-2.32654	0
1.1480	-15.7178	-5.49879	28.977	-1.40817	0
1.1487	-15.4155	-6.72035	57.3762	-2.63266	0
1.1493	-16.6246	-2.14037	28.977	-2.02041	0
1.1500	-17.8569	1.21452	-15.2728	-1.10204	0
1.1507	-18.1592	2.43608	-21.0723	-2.32654	0
1.1513	-16.0201	6.70979	21.9598	-2.63266	0
1.1520	-16.0201	7.31881	21.9598	-2.63266	0
1.1527	-16.0201	0.29923	21.9598	-2.63266	0
1.1533	-16.0201	-3.97096	21.9598	-2.02041	0
1.1540	-16.0201	-0.922332	21.9598	-4.76532	0
1.1547	-16.0201	0.29923	21.9598	-7.51023	0
1.1553	-16.0201	-1.53135	21.9598	-4.15307	0
1.1560	-16.0201	-1.83762	21.9598	-1.10204	0
1.1567	-16.0201	-2.14037	21.9598	-3.85715	0
1.1573	-16.0201	-3.66821	21.9598	-3.85715	0
1.1580	-16.0201	-4.27723	21.9598	-1.71429	0
1.1587	-16.0201	-3.05567	21.9598	-3.85715	0
1.1593	-16.0201	-1.22508	21.9598	-4.4592	0
1.1600	-16.0201	-0.922332	21.9598	-2.02041	0
1.1607	-16.0201	-0.309791	21.9598	-2.93878	0
1.1613	-16.0201	1.21452	21.9598	-5.37757	0
1.1620	-16.0201	-0.00352035	21.9598	-5.68369	0
1.1627	-16.0201	-1.22508	21.9598	-6.60206	0
1.1633	-16.0201	0.911771	21.9598	-7.21431	0
1.1640	-11.4396	0.911771	58.9034	-2.63266	0
1.1647	-12.6719	-3.97096	19.834	-2.63266	0
1.1653	-13.881	-7.63564	-26.8512	-2.63266	0
1.1660	-15.1133	-6.10781	-23.8173	-2.63266	0
1.1667	-17.2524	-3.97096	-14.344	-2.63266	0
1.1673	-18.1592	-3.66821	-18.9259	-2.63266	0
1.1680	-14.4855	-3.36194	-14.344	-2.63266	0
1.1687	-10.5328	1.52079	-15.2728	-2.63266	0
1.1693	-9.92826	7.01254	-20.1436	-2.63266	0
1.1700	-12.0441	4.57294	-11.2895	-2.63266	0
1.1707	-12.9742	-0.309791	-14.6536	-2.63266	0
1.1713	-10.8351	-1.83762	-15.5617	-2.63266	0
1.1720	-8.09141	-6.41408	25.3239	-2.63266	0
1.1727	-8.09141	-10.3815	55.5393	-2.63266	0
1.1733	-10.2305	-4.5835	25.6335	-2.63266	0
1.1740	-12.6719	-0.616062	-16.8001	-2.63266	0
1.1747	-11.4396	-3.97096	-13.4359	-2.63266	0
1.1753	-9.30047	-2.44664	33.8684	-2.63266	0
1.1760	-10.8351	-0.309791	63.7742	-7.51023	0
1.1767	-13.5787	-7.63564	26.8512	-9.04084	0
1.1773	-14.4855	-12.8211	-18.9259	-7.21431	0
1.1780	-13.881	-7.93839	-14.6536	-3.24491	0
1.1787	-13.5787	-3.66821	-6.10912	-3.24491	0
1.1793	-13.2764	-0.309791	-16.1809	-5.98981	0
1.1800	-15.4155	3.65765	-14.344	-5.68369	0
1.1807	-16.3223	4.26667	-12.5278	-3.55103	0
1.1813	-14.1832	4.87921	-14.6536	-3.85715	0
1.1820	-14.811	6.09725	-6.10912	-5.07144	0
1.1827	-17.5546	3.65765	-7.32681	-4.76532	0
1.1833	-15.4155	1.52079	-7.94598	-4.76532	0
1.1840	-13.2764	2.12981	29.2866	-2.02041	0
1.1847	-16.3223	1.52079	61.0292	0.112245	0
1.1853	-18.1592	-0.00352035	36.923	-2.32654	0
1.1860	-16.9269	-1.22508	-9.47326	-4.4592	0
1.1867	-14.811	-3.05567	-15.2728	-2.32654	0
1.1873	-12.0441	-0.922332	31.4331	-2.32654	0
1.1880	-12.0441	0.911771	31.4331	-2.32654	0
1.1887	-12.0441	-4.27723	31.4331	-2.32654	0
1.1893	-12.0441	-7.32937	31.4331	-2.32654	0
1.1900	-12.0441	-3.05567	31.4331	-2.32654	0
1.1907	-12.0441	-3.97096	31.4331	-2.32654	0
1.1913	-12.0441	-8.55093	31.4331	-2.32654	0
1.1920	-12.0441	-7.32937	31.4331	-2.32654	0
1.1927	-12.0441	-4.88625	31.4331	-2.32654	0
1.1933	-12.0441	-7.63564	31.4331	-2.32654	0
1.1940	-12.0441	-11.2968	31.4331	-2.32654	0
1.1947	-12.0441	-9.76898	31.4331	-2.32654	0
1.1953	-12.0441	-5.80506	31.4331	-2.32654	0
1.1960	-12.0441	-6.72035	31.4331	-2.32654	0
1.1967	-12.0441	-9.15996	31.4331	-2.32654	0
1.1973	-12.0441	-6.10781	31.4331	-2.32654	0
1.1980	-12.0441	-5.19252	31.4331	-2.32654	0
1.1987	-12.0441	-8.24466	31.4331	-2.32654	0
1.1993	-12.0441	-3.66821	31.4331	-2.32654	0
1.2000	-16.0201	0.6055	60.7197	-2.32654	0
1.2007	-18.1592	-9.15996	20.1436	-2.32654	0
1.2013	-23.9487	-16.7886	-28.9977	-2.32654	0
1.2020	-24.251	-12.2121	-24.1062	-2.32654	0
1.2027	-22.1351	-8.55093	-16.1809	-2.32654	0
1.2033	-20.9028	-9.46623	-21.9804	-2.32654	0
1.2040	-19.066	-7.93839	-13.7455	-2.32654	0
1.2047	-19.066	-9.15996	-11.5991	-2.32654	0
1.2053	-19.3682	-10.6878	-14.9632	-2.32654	0
1.2060	-20.2983	-7.32937	-6.4187	-2.32654	0
1.2067	-22.4374	-5.19252	-13.7455	-2.32654	0
1.2073	-21.8096	-5.19252	-12.8168	-2.32654	0
1.2080	-19.066	-0.616062	33.2493	-2.32654	0
1.2087	-18.7637	2.43608	61.9374	-2.32654	0
1.2093	-21.2051	-3.36194	27.4704	-2.32654	0
1.2100	-23.3442	-11.9058	-16.4905	-2.32654	0
1.2107	-21.8096	-11.2968	-16.8001	-2.32654	0
1.2113	-17.5546	-2.14037	27.1608	-2.32654	0
1.2120	-17.8569	-0.00352035	31.4331	-2.32654	0
1.2127	-21.2051	-9.46623	31.4331	-2.32654	0
1.2133	-22.1351	-14.0427	31.4331	-2.32654	0
1.2140	-21.8096	-11.6031	31.4331	-2.32654	0
1.2147	-22.7397	-12.2121	31.4331	-2.32654	0
1.2153	-22.7397	-12.2121	31.4331	-2.32654	0
1.2160	-21.8096	-7.63564	31.4331	-2.32654	0
1.2167	-20.6005	-7.32937	31.4331	-2.32654	0
1.2173	-18.1592	-9.46623	31.4331	-2.32654	0
1.2180	-18.4614	-9.15996	31.4331	-2.32654	0
1.2187	-20.6005	-8.85368	31.4331	-2.32654	0
1.2193	-20.9028	-5.49879	31.4331	-2.32654	0
1.2200	-20.2983	-0.00352035	31.4331	-2.32654	0
1.2207	-18.1592	-1.53135	31.4331	-2.32654	0
1.2213	-15.7178	-7.63564	31.4331	-2.32654	0
1.2220	-18.7637	-9.15996	31.4331	-2.32654	0
1.2227	-21.2051	-7.93839	31.4331	-2.32654	0
1.2233	-17.5546	-4.88625	31.4331	-2.32654	0
1.2240	-16.3223	-1.53135	53.7024	0.724492	0
1.2247	-21.2051	-5.19252	15.8713	-0.500001	0
1.2253	-21.8096	-11.2968	-29.9058	-0.193878	0
1.2260	-18.1592	-11.6031	-25.3446	-0.193878	0
1.2267	-19.6938	-11.2968	-15.2728	0.418369	0
1.2273	-23.3442	-10.6878	-20.7627	2.25511	0
1.2280	-22.7397	-8.55093	-16.1809	1.33674	0
1.2287	-20.2983	-8.55093	-16.4905	-3.85715	0
1.2293	-19.996	-8.55093	-19.834	-5.68369	0
1.2300	-19.066	-5.80506	-8.85409	-3.55103	0
1.2307	-18.7637	-3.97096	-12.2182	-2.02041	0
1.2313	-18.7637	-5.19252	-14.344	-1.10204	0
1.2320	-16.6246	-4.88625	25.0144	-1.10204	0
1.2327	-15.1133	-2.75291	54.9201	-3.85715	0
1.2333	-18.1592	-2.75291	24.7048	-5.37757	0
1.2340	-19.996	-7.63564	-20.7627	-2.32654	0
1.2347	-17.2524	-10.0752	-24.4158	-0.193878	0
1.2353	-15.4155	-3.05567	17.3986	-0.500001	0
1.2360	-15.4155	0.6055	17.3986	-0.500001	0
1.2367	-15.4155	-8.55093	17.3986	-0.500001	0
1.2373	-15.4155	-14.0427	17.3986	-0.500001	0
1.2380	-15.4155	-8.85368	17.3986	-0.500001	0
1.2387	-15.4155	-6.72035	17.3986	-0.500001	0
1.2393	-15.4155	-8.85368	17.3986	-0.500001	0
1.2400	-15.4155	-9.46623	17.3986	-0.500001	0
1.2407	-15.4155	-11.2968	17.3986	-0.500001	0
1.2413	-15.4155	-12.2121	17.3986	-0.500001	0
1.2420	-15.4155	-9.46623	17.3986	-0.500001	0
1.2427	-15.4155	-8.85368	17.3986	-0.500001	0
1.2433	-15.4155	-7.93839	17.3986	-0.500001	0
1.2440	-15.4155	-3.66821	17.3986	-0.500001	0
1.2447	-15.4155	-0.309791	17.3986	-0.500001	0
1.2453	-15.4155	-2.44664	17.3986	-0.500001	0
1.2460	-15.4155	-10.3815	17.3986	-0.500001	0
1.2467	-15.4155	-16.4858	17.3986	-0.500001	0
1.2473	-15.4155	-10.9905	17.3986	-0.500001	0
1.2480	-18.1592	-4.88625	17.3986	-5.68369	0
1.2487	-20.2983	-11.2968	17.3986	-4.76532	0
1.2493	-19.066	-16.7886	17.3986	-7.51023	0
1.2500	-19.996	-14.349	17.3986	-6.60206	0
1.2507	-23.3442	-14.0427	17.3986	-3.85715	0
1.2513	-22.4374	-13.7364	17.3986	-6.29594	0
1.2520	-19.996	-10.3815	17.3986	-4.76532	0
1.2527	-18.7637	-9.15996	17.3986	3.16327	0
1.2533	-16.3223	-4.88625	17.3986	3.16327	0
1.2540	-15.4155	3.0451	17.3986	-2.02041	0
1.2547	-19.066	2.43608	17.3986	0.724492	0
1.2553	-16.9269	-0.922332	17.3986	6.2143	0
1.2560	-8.99821	3.35137	17.3986	4.38777	0
1.2567	-10.2305	7.62508	17.3986	-0.500001	0
1.2573	-17.2524	4.26667	17.3986	-3.85715	0
1.2580	-16.3223	-1.22508	17.3986	-4.76532	0
1.2587	-12.6719	-2.14037	17.3986	-3.85715	0
1.2593	-12.9742	2.43608	17.3986	-4.15307	0
1.2600	-14.811	2.43608	55.2297	-4.76532	0
1.2607	-18.4614	-5.49879	13.7249	-2.32654	0
1.2613	-21.2051	-6.72035	-33.5795	-1.71429	0
1.2620	-17.2524	0.29923	-30.8345	-2.93878	0
1.2627	-14.4855	2.43608	-26.2527	-0.795921	0
1.2633	-15.7178	3.0451	-34.4876	1.94899	0
1.2640	-13.881	3.96392	-27.1608	1.94899	0
1.2647	-12.6719	-0.00352035	-25.3446	2.55103	0
1.2653	-16.6246	-1.83762	-30.5249	2.85715	0
1.2660	-18.1592	0.6055	-19.2355	2.25511	0
1.2667	-16.3223	-2.14037	-20.4532	2.85715	0
1.2673	-15.4155	-2.75291	-24.1062	2.25511	0
1.2680	-15.4155	3.35137	16.7794	-0.193878	0
1.2687	-16.3223	2.74235	55.2297	-0.193878	0
1.2693	-17.2524	-4.5835	30.8139	1.64286	0
1.2700	-17.5546	-7.63564	-19.2355	3.4694	0
1.2707	-17.2524	-7.32937	-24.1062	5.61226	0
1.2713	-15.1133	-3.97096	25.9431	8.05104	0
1.2720	-15.1133	-1.83762	25.9431	8.05104	0
1.2727	-15.1133	-6.72035	25.9431	8.05104	0
1.2733	-15.1133	-11.2968	25.9431	8.05104	0
1.2740	-15.1133	-10.0752	25.9431	8.05104	0
1.2747	-15.1133	-10.3815	25.9431	8.05104	0
1.2753	-15.1133	-9.46623	25.9431	8.05104	0
1.2760	-15.1133	-5.80506	25.9431	8.05104	0
1.2767	-15.1133	-6.41408	25.9431	8.05104	0
1.2773	-15.1133	-7.0231	25.9431	8.05104	0
1.2780	-15.1133	-4.88625	25.9431	8.05104	0
1.2787	-15.1133	-7.32937	25.9431	8.05104	0
1.2793	-15.1133	-7.63564	25.9431	8.05104	0
1.2800	-15.1133	-0.00352035	25.9431	8.05104	0
1.2807	-15.1133	3.35137	25.9431	8.05104	0
1.2813	-15.1133	-3.97096	25.9431	8.05104	0
1.2820	-15.1133	-8.55093	25.9431	8.05104	0
1.2827	-15.1133	-4.88625	25.9431	8.05104	0
1.2833	-15.1133	-0.00352035	25.9431	8.05104	0
1.2840	-15.1133	-0.00352035	56.1378	8.05104	0
1.2847	-15.1133	-5.19252	5.79953	8.05104	0
1.2853	-15.1133	-9.46623	-28.0896	8.05104	0
1.2860	-15.1133	-7.63564	-14.6536	8.05104	0
1.2867	-15.1133	-3.05567	-10.691	8.05104	0
1.2873	-15.1133	-2.14037	-18.3067	8.05104	0
1.2880	-15.1133	-4.5835	-11.9086	8.05104	0
1.2887	-15.1133	-5.19252	-11.0005	8.05104	0
1.2893	-15.1133	-3.05567	-11.9086	8.05104	0
1.2900	-15.1133	-3.36194	-5.201	8.05104	0
1.2907	-15.1133	-4.5835	-11.0005	8.05104	0
1.2913	-15.1133	-0.309791	-3.36414	8.05104	0
1.2920	-15.1133	3.65765	39.9776	8.05104	0
1.2927	-15.1133	1.82706	61.6484	8.05104	0
1.2933	-15.1133	-1.83762	31.4331	8.05104	0
1.2940	-15.1133	-5.80506	-10.3814	8.05104	0
1.2947	-15.1133	-4.88625	-19.834	8.05104	0
1.2953	-15.1133	2.43608	20.4325	8.05104	0
1.2960	-16.3223	4.26667	54.3216	1.64286	0
1.2967	-19.066	-3.97096	17.6875	1.03062	0
1.2973	-23.6465	-7.63564	-28.3785	0.724492	0
1.2980	-23.6465	-5.49879	-18.9259	-0.795921	0
1.2987	-22.7397	-5.19252	-8.85409	-2.02041	0
1.2993	-22.7397	-4.88625	-18.6163	-0.795921	0
1.3000	-20.9028	-3.05567	-10.3814	1.03062	0
1.3007	-20.9028	-3.05567	-3.36414	0.112245	0
1.3013	-21.5073	-1.53135	-7.01723	-1.71429	0
1.3020	-18.7637	-0.616062	-0.619167	-2.02041	0
1.3027	-17.8569	-3.97096	-3.36414	-0.193878	0
1.3033	-20.6005	-3.66821	-2.45603	1.03062	0
1.3040	-21.2051	-1.22508	38.7599	-0.193878	0
1.3047	-20.6005	-2.14037	70.7914	-0.500001	0
1.3053	-21.2051	-1.53135	44.8483	0.724492	0
1.3060	-22.1351	0.6055	-0.309584	-0.193878	0
1.3067	-21.8096	-0.00352035	-8.54451	-1.71429	0
1.3073	-19.6938	4.26667	34.178	0.724492	0
1.3080	-19.6938	9.76194	67.4479	2.55103	0
1.3087	-19.6938	4.26667	28.0689	-0.193878	0
1.3093	-19.6938	-3.05567	-23.8173	-2.02041	0
1.3100	-19.6938	-2.14037	-18.0178	-0.500001	0
1.3107	-19.6938	0.29923	-6.4187	0.418369	0
1.3113	-19.6938	-0.922332	-14.344	-0.193878	0
1.3120	-19.6938	-3.05567	-9.7622	-1.10204	0
1.3127	-19.6938	-3.36194	-9.7622	-1.40817	0
1.3133	-19.6938	-1.22508	-16.4905	-0.795921	0
1.3140	-19.6938	-0.309791	-6.10912	0.724492	0
1.3147	-19.6938	-3.36194	-8.23492	-0.500001	0
1.3153	-19.6938	-1.53135	-12.5278	-2.02041	0
1.3160	-19.6938	2.43608	29.5962	0.418369	0
1.3167	-19.6938	1.52079	66.2096	0.724492	0
1.3173	-19.6938	2.74235	42.1034	-4.76532	0
1.3180	-19.6938	5.18196	-0.619167	-5.68369	0
1.3187	-19.6938	2.12981	-6.10912	-1.40817	0
1.3193	-19.6938	1.52079	31.4331	-0.500001	0
1.3200	-19.6938	3.35137	31.4331	-0.500001	0
1.3207	-19.6938	-2.14037	31.4331	-0.500001	0
1.3213	-19.6938	-8.55093	31.4331	-0.500001	0
1.3220	-19.6938	-7.93839	31.4331	-0.500001	0
1.3227	-19.6938	-7.93839	31.4331	-0.500001	0
1.3233	-19.6938	-9.15996	31.4331	-0.500001	0
1.3240	-19.6938	-6.72035	31.4331	-0.500001	0
1.3247	-19.6938	-4.27723	31.4331	-0.500001	0
1.3253	-19.6938	-3.66821	31.4331	-0.500001	0
1.3260	-19.6938	-3.36194	31.4331	-0.500001	0
1.3267	-19.6938	-4.88625	31.4331	-0.500001	0
1.3273	-19.6938	-3.05567	31.4331	-0.500001	0
1.3280	-19.6938	3.35137	31.4331	-0.500001	0
1.3287	-19.6938	3.35137	31.4331	-0.500001	0
1.3293	-19.6938	-3.97096	31.4331	-0.500001	0
1.3300	-19.6938	-8.55093	31.4331	-0.500001	0
1.3307	-19.6938	-6.41408	31.4331	-0.500001	0
1.3313	-19.6938	-0.922332	31.4331	-0.500001	0
1.3320	-0.767289	-0.309791	31.4331	-0.500001	0
1.3327	-3.51093	-7.0231	31.4331	-0.500001	0
[truncated: 37,312 more rows]
