# Supplementary material for: Identification of Haptic Based Guiding Using Hard Reins
Source: PLoS One. 2015 Jul 22;10(7):e0132020. doi: 10.1371/journal.pone.0132020 (PMC4511788; doi:10.1371/journal.pone.0132020)
Supplement: S3 File — (ZIP) [file pone.0132020.s003.zip › EMGData1/Subject8/T10/t10.txt]

0.0000	-0.165642	6.32282	7.68936	-3.56429	0
0.0007	0.496927	9.9834	3.41513	-2.95575	0
0.0013	0.662569	9.07315	1.58636	-2.95575	0
0.0020	0.496927	8.15311	2.19453	-3.26002	0
0.0027	0.662569	9.67998	0.973929	-3.56429	0
0.0033	0.993853	10.9034	-0.246672	0.0948369	0
0.0040	0.993853	13.3406	-0.246672	1.92835	0
0.0047	0.662569	20.3583	0.973929	-2.65148	0
0.0053	0.662569	25.2423	0.671968	-2.65148	0
0.0060	1.32514	25.5458	-1.46727	2.84115	0
0.0067	0.662569	26.7692	-0.548632	2.84115	0
0.0073	-0.828211	26.7692	0.671968	2.23262	0
0.0080	0.165642	23.1086	-1.46727	5.58747	0
0.0087	0.993853	22.8052	-0.548632	6.19996	0
0.0093	0.165642	24.0287	2.19453	4.97894	0
0.0100	0.165642	20.9749	0.365755	5.89569	0
0.0107	0.662569	17.0011	0.973929	3.75791	0
0.0113	-0.165642	13.644	5.24816	1.01159	0
0.0120	-0.165642	9.37657	3.41513	1.62013	0
0.0127	0.496927	7.84969	-1.76923	1.92835	0
0.0133	0.165642	9.67998	-2.07545	1.01159	0
0.0140	0.165642	11.8137	-1.16106	2.23262	0
0.0147	0.165642	11.8137	0.0595415	0.707325	0
0.0153	-0.165642	8.15311	0.671968	-2.95575	0
0.0160	0.496927	2.96566	-2.07545	-4.78531	0
0.0167	0.662569	1.43878	-2.98983	-4.48104	0
0.0173	0.165642	-0.0880888	0.671968	-2.65148	0
0.0180	0.165642	-5.57896	0.973929	-2.03899	0
0.0187	0.662569	-11.6767	-1.76923	-4.78531	0
0.0193	-0.165642	-12.9001	-1.46727	-4.78531	0
0.0200	-0.165642	-11.6767	-0.548632	-2.65148	0
0.0207	1.32514	-9.23954	-0.246672	-4.48104	0
0.0213	0.993853	-7.40925	-0.246672	-5.09353	0
0.0220	-0.165642	-6.80242	-0.854846	-1.73472	0
0.0227	-0.165642	-6.18579	0.365755	-1.73472	0
0.0233	0.662569	-5.27554	2.50074	-2.65148	0
0.0240	0.496927	-4.96234	1.28014	1.01159	0
0.0247	0.165642	-3.13205	-0.854846	4.06218	0
0.0253	0.662569	1.13537	-1.76923	2.23262	0
0.0260	0.496927	4.49253	-1.16106	2.84115	0
0.0267	-0.165642	4.49253	0.0595415	6.19996	0
0.0273	0.165642	5.41257	-1.16106	6.19996	0
0.0280	0.165642	6.93944	-4.51665	4.67467	0
0.0287	-0.828211	3.8857	-3.90847	6.19996	0
0.0293	-0.165642	1.13537	-1.76923	8.94628	0
0.0300	0.993853	2.96566	-2.98983	9.55481	0
0.0307	0.496927	2.66224	-4.21043	8.02952	0
0.0313	-0.165642	-1.61496	-2.98983	5.2832	0
0.0320	0.662569	-1.91838	-3.29605	3.75791	0
0.0327	0.662569	3.58228	-3.60226	3.45364	0
0.0333	0.165642	5.41257	-3.90847	4.67467	0
0.0340	-0.165642	0.83195	-4.82286	3.45364	0
0.0347	-1.1595	-0.99834	-1.76923	-1.12619	0
0.0353	-0.165642	2.05541	3.11317	-3.56429	0
0.0360	0.993853	3.58228	0.365755	-2.34721	0
0.0367	0.662569	3.58228	-3.90847	-2.34721	0
0.0373	-0.165642	7.84969	-2.38166	-3.26002	0
0.0380	0.496927	12.4303	-1.16106	-4.17677	0
0.0387	1.32514	10.2966	-3.60226	-5.3978	0
0.0393	0.993853	6.93944	-5.12908	-5.3978	0
0.0400	0.662569	6.0194	-4.82286	-3.87251	0
0.0407	0.662569	2.35882	-3.60226	-4.78531	0
0.0413	0.662569	-1.61496	-1.46727	-4.48104	0
0.0420	0.662569	-1.91838	-1.16106	-2.65148	0
0.0427	0.496927	-2.52521	-2.98983	-2.65148	0
0.0433	0.165642	-2.82863	-2.07545	-2.34721	0
0.0440	0.165642	-0.391506	0.671968	-0.817968	0
0.0447	-0.165642	0.528533	0.671968	-1.73472	0
0.0453	0.165642	-1.91838	-0.246672	0.403057	0
0.0460	-0.165642	-4.3555	-1.16106	6.19996	0
0.0467	-1.1595	-7.10583	-0.548632	5.2832	0
0.0473	-0.828211	-9.23954	1.89257	1.01159	0
0.0480	0.165642	-8.3195	2.50074	2.53689	0
0.0487	-0.165642	-6.80242	0.0595415	2.84115	0
0.0493	0.165642	-5.27554	-0.854846	-0.5137	0
0.0500	0.165642	-2.52521	-1.16106	0.0948369	0
0.0507	-0.496927	-2.82863	-2.38166	1.92835	0
0.0513	-0.165642	-5.88238	-2.07545	1.31586	0
0.0520	0.993853	-6.18579	-1.46727	1.92835	0
0.0527	0.496927	-5.27554	-3.29605	1.92835	0
0.0533	-0.165642	-7.10583	-3.90847	-0.209431	0
0.0540	0.496927	-7.10583	-2.98983	-0.817968	0
0.0547	-0.828211	-2.2218	-2.68787	-2.65148	0
0.0553	-1.98771	1.13537	-1.16106	-4.48104	0
0.0560	-0.828211	-0.0880888	-1.16106	-1.73472	0
0.0567	-0.165642	0.528533	-2.98983	-0.5137	0
0.0573	-0.165642	5.41257	-1.76923	-3.26002	0
0.0580	0.165642	9.37657	1.58636	-1.12619	0
0.0587	0.165642	13.0371	3.41513	1.92835	0
0.0593	-0.496927	18.528	5.24816	-0.5137	0
0.0600	-0.165642	20.0549	5.86059	-0.817968	0
0.0607	0.165642	17.3144	2.19453	0.403057	0
0.0613	-0.165642	15.4841	-0.246672	-2.34721	0
0.0620	0.165642	12.1269	-0.246672	-2.03899	0
0.0627	0.662569	6.62624	-1.46727	3.45364	0
0.0633	0.496927	5.41257	-1.46727	5.89569	0
0.0640	0.165642	4.49253	-1.76923	4.67467	0
0.0647	0.165642	-2.82863	-2.98983	3.75791	0
0.0653	0.165642	-7.40925	-0.548632	2.84115	0
0.0660	0.662569	-6.48921	1.28014	3.45364	0
0.0667	0.993853	-8.3195	-1.46727	3.75791	0
0.0673	0.496927	-12.5967	-1.46727	1.62013	0
0.0680	-0.165642	-14.7304	1.58636	1.31586	0
0.0687	-0.496927	-16.8641	0.365755	2.84115	0
0.0693	-0.165642	-19.311	-2.98983	0.707325	0
0.0700	0.496927	-19.6144	-2.07545	-1.73472	0
0.0707	-0.165642	-20.2213	0.365755	-1.73472	0
0.0713	-0.496927	-21.4447	2.50074	-2.65148	0
0.0720	0.165642	-22.0614	2.50074	-2.65148	0
0.0727	0.662569	-23.8916	-1.16106	-0.5137	0
0.0733	-0.165642	-23.8916	-2.68787	-1.73472	0
0.0740	-0.496927	-19.9179	-1.16106	-4.78531	0
0.0747	0.165642	-13.8202	-2.07545	-4.48104	0
0.0753	0.165642	-8.63271	-2.98983	-4.78531	0
0.0760	-0.165642	-6.18579	-0.246672	-6.92309	0
0.0767	-0.165642	-4.05209	0.973929	-5.3978	0
0.0773	0.993853	-0.0880888	0.0595415	-4.78531	0
0.0780	0.993853	4.18911	0.365755	-8.14412	0
0.0787	0.496927	6.62624	0.0595415	-6.61882	0
0.0793	0.496927	5.41257	-0.246672	-1.12619	0
0.0800	0.496927	3.8857	3.72134	-1.73472	0
0.0807	-0.496927	6.0194	7.68936	-3.87251	0
0.0813	-0.165642	10.6	4.33377	-1.73472	0
0.0820	0.662569	10.2966	-0.246672	-0.5137	0
0.0827	0.662569	7.24286	1.28014	-0.817968	0
0.0833	0.662569	9.9834	4.33377	0.0948369	0
0.0840	0.662569	14.8674	4.02756	-1.43046	0
0.0847	0.496927	15.4841	2.50074	-1.43046	0
0.0853	-0.828211	15.4841	0.671968	1.31586	0
0.0860	-0.165642	14.564	-2.07545	2.23262	0
0.0867	0.165642	7.24286	-2.98983	2.23262	0
0.0873	0.165642	1.43878	-0.246672	4.97894	0
0.0880	0.496927	0.83195	2.50074	7.42098	0
0.0887	0.165642	-2.2218	0.973929	7.11672	0
0.0893	-0.165642	-7.71267	-0.548632	5.58747	0
0.0900	0.662569	-6.18579	0.0595415	2.84115	0
0.0907	1.32514	-0.99834	-0.246672	1.01159	0
0.0913	0.662569	1.13537	-1.76923	1.01159	0
0.0920	0.165642	2.66224	-1.76923	0.403057	0
0.0927	-0.165642	3.8857	0.0595415	0.707325	0
0.0933	0.165642	2.35882	0.365755	1.62013	0
0.0940	-0.165642	1.43878	1.58636	-1.43046	0
0.0947	-0.496927	2.66224	5.55437	-4.17677	0
0.0953	-1.1595	2.66224	7.38315	-3.26002	0
0.0960	-0.165642	-0.0880888	4.94195	-2.65148	0
0.0967	-0.165642	-3.44525	3.41513	-3.56429	0
0.0973	-0.165642	-5.57896	3.41513	-2.03899	0
0.0980	0.165642	-6.80242	2.50074	-2.34721	0
0.0987	0.165642	-8.63271	2.19453	-4.48104	0
0.0993	-0.496927	-9.84637	3.11317	-4.48104	0
0.1000	0.165642	-10.1596	1.58636	-3.26002	0
0.1007	0.662569	-10.7664	0.0595415	-3.26002	0
0.1013	-0.165642	-9.84637	0.365755	-2.34721	0
0.1020	-0.165642	-8.3195	-0.246672	-1.73472	0
0.1027	0.662569	-10.1596	0.671968	-2.03899	0
0.1033	0.165642	-11.0698	3.11317	0.403057	0
0.1040	-0.165642	-6.48921	3.11317	2.84115	0
0.1047	0.662569	-2.82863	4.02756	1.62013	0
0.1053	-0.165642	-4.65892	5.86059	2.53689	0
0.1060	-1.1595	-5.27554	2.19453	5.89569	0
0.1067	-0.165642	-1.91838	-1.46727	5.89569	0
0.1073	0.496927	1.7422	1.58636	3.75791	0
0.1080	-0.496927	4.49253	2.50074	4.06218	0
0.1087	-0.828211	8.15311	-0.854846	3.45364	0
0.1093	-0.496927	11.8137	-0.854846	1.01159	0
0.1100	0.165642	13.644	-0.548632	1.01159	0
0.1107	0.662569	14.2606	-2.68787	1.62013	0
0.1113	0.662569	12.7337	-1.76923	1.01159	0
0.1120	0.662569	10.2966	-0.246672	1.01159	0
0.1127	0.662569	12.4303	-0.548632	1.62013	0
0.1133	0.662569	17.3144	1.58636	0.0948369	0
0.1140	0.662569	18.8412	3.41513	-1.12619	0
0.1147	0.662569	15.4841	1.28014	-1.43046	0
0.1153	0.496927	13.0371	0.973929	-0.817968	0
0.1160	0.496927	11.8137	2.80696	0.0948369	0
0.1167	0.496927	11.8137	1.58636	-0.209431	0
0.1173	0.165642	13.0371	1.58636	0.403057	0
0.1180	-0.165642	13.644	3.41513	1.01159	0
0.1187	0.165642	13.0371	4.02756	-0.817968	0
0.1193	0.496927	12.1269	4.02756	-1.73472	0
0.1200	0.165642	10.9034	3.41513	-0.5137	0
0.1207	-0.496927	9.9834	0.671968	-0.817968	0
0.1213	-0.165642	13.644	-1.16106	-0.817968	0
0.1220	0.662569	20.0549	-1.76923	1.01159	0
0.1227	0.662569	24.0287	-1.16106	0.707325	0
0.1233	-0.165642	23.7155	0.671968	-0.209431	0
0.1240	-0.496927	23.4121	0.671968	2.53689	0
0.1247	-0.165642	22.8052	-1.46727	5.58747	0
0.1253	0.496927	20.3583	-0.246672	5.2832	0
0.1260	0.662569	18.2246	1.58636	4.67467	0
0.1267	0.662569	15.7875	-0.246672	3.75791	0
0.1273	0.496927	11.8137	-0.548632	2.23262	0
0.1280	0.165642	7.84969	3.41513	3.14937	0
0.1287	-0.165642	1.7422	4.33377	4.67467	0
0.1293	-0.165642	-5.27554	0.671968	2.53689	0
0.1300	0.496927	-9.23954	-0.854846	0.403057	0
0.1307	0.662569	-12.2933	1.28014	1.62013	0
0.1313	-0.165642	-17.4807	3.41513	1.92835	0
0.1320	-0.165642	-22.0614	1.58636	0.403057	0
0.1327	0.662569	-24.8019	-2.68787	0.0948369	0
0.1333	0.662569	-26.0254	-4.51665	0.0948369	0
0.1340	-0.165642	-25.7219	-2.98983	-2.34721	0
0.1347	-0.165642	-25.7219	-2.98983	-4.48104	0
0.1353	-0.165642	-25.1053	-3.60226	-6.31455	0
0.1360	0.662569	-21.1413	-2.98983	-7.83985	0
0.1367	0.662569	-16.5607	-3.29605	-6.61882	0
0.1373	-0.165642	-13.8202	-3.60226	-6.00633	0
0.1380	-0.165642	-10.463	-2.38166	-7.22736	0
0.1387	0.165642	-5.57896	-2.98983	-6.61882	0
0.1393	-0.165642	-1.91838	-2.68787	-3.87251	0
0.1400	-0.165642	0.83195	2.50074	-3.56429	0
0.1407	0.165642	3.58228	4.94195	-4.48104	0
0.1413	0.496927	4.79595	-1.76923	-2.34721	0
0.1420	-0.165642	6.0194	-6.04346	-0.817968	0
0.1427	-0.496927	9.07315	-2.98983	-0.5137	0
0.1433	0.165642	13.3406	-1.16106	1.31586	0
0.1440	0.662569	13.644	-1.16106	1.92835	0
0.1447	0.165642	11.2069	-0.246672	0.707325	0
0.1453	-0.165642	11.8137	-1.16106	2.23262	0
0.1460	0.662569	12.4303	-2.38166	5.58747	0
0.1467	0.165642	8.15311	-1.76923	6.19996	0
0.1473	-1.1595	3.58228	-2.68787	5.58747	0
0.1480	-0.496927	1.7422	-4.82286	6.8085	0
0.1487	0.662569	-1.61496	-3.29605	6.19996	0
0.1493	0.496927	-4.65892	-1.46727	4.06218	0
0.1500	0.662569	-6.18579	-2.38166	4.67467	0
0.1507	0.662569	-8.63271	-3.60226	4.97894	0
0.1513	0.165642	-8.93612	-2.38166	2.84115	0
0.1520	-0.165642	-4.96234	0.671968	2.53689	0
0.1527	-0.165642	-3.13205	3.11317	2.84115	0
0.1533	-0.165642	-2.82863	0.0595415	1.62013	0
0.1540	-0.165642	-0.99834	-3.90847	1.92835	0
0.1547	0.662569	-0.0880888	-1.76923	1.92835	0
0.1553	0.496927	-0.99834	1.58636	-0.817968	0
0.1560	0.165642	-0.99834	0.365755	-2.65148	0
0.1567	0.662569	-1.91838	-1.76923	-1.43046	0
0.1573	0.662569	-3.74867	-2.68787	-2.95575	0
0.1580	0.165642	-2.52521	-3.90847	-4.17677	0
0.1587	0.496927	-0.391506	-2.68787	-0.817968	0
0.1593	0.662569	-1.91838	0.365755	-0.209431	0
0.1600	-0.165642	-2.52521	0.0595415	-4.48104	0
0.1607	-0.828211	0.83195	-0.548632	-4.48104	0
0.1613	0.662569	2.66224	0.0595415	-1.12619	0
0.1620	1.32514	0.83195	-2.07545	-0.5137	0
0.1627	0.662569	-0.99834	-3.90847	-1.43046	0
0.1633	0.165642	-2.52521	-0.854846	-1.73472	0
0.1640	0.662569	-2.82863	1.58636	-0.817968	0
0.1647	0.496927	0.225116	-0.854846	1.31586	0
0.1653	-1.1595	2.66224	-1.16106	1.01159	0
0.1660	-0.165642	0.528533	-0.246672	-0.5137	0
0.1667	0.496927	-0.391506	-0.854846	1.31586	0
0.1673	-0.496927	3.58228	0.973929	3.14937	0
0.1680	-0.165642	6.93944	3.72134	3.45364	0
0.1687	0.662569	5.71599	1.58636	5.58747	0
0.1693	0.165642	1.43878	-1.16106	6.50423	0
0.1700	-0.165642	-3.13205	-0.246672	4.67467	0
0.1707	0.662569	-6.80242	-0.548632	4.3704	0
0.1713	0.165642	-10.463	-2.98983	3.75791	0
0.1720	-0.165642	-15.347	-4.21043	1.01159	0
0.1727	0.662569	-20.2213	-3.90847	-0.209431	0
0.1733	0.662569	-23.5784	-1.76923	-2.65148	0
0.1740	-0.496927	-23.8916	0.671968	-5.3978	0
0.1747	-0.828211	-21.1413	0.365755	-2.95575	0
0.1753	-0.165642	-19.311	0.671968	-0.817968	0
0.1760	0.496927	-17.7842	1.89257	-4.48104	0
0.1767	-0.165642	-14.1236	-0.548632	-6.31455	0
0.1773	-1.1595	-8.01608	-2.98983	-3.87251	0
0.1780	-0.828211	-0.99834	-0.854846	-3.56429	0
0.1787	0.165642	3.8857	1.58636	-2.34721	0
0.1793	0.165642	6.0194	2.50074	0.0948369	0
0.1800	-0.165642	9.9834	2.50074	-1.73472	0
0.1807	0.165642	15.7875	-0.548632	-3.56429	0
0.1813	0.496927	19.4481	-3.60226	-1.12619	0
0.1820	-0.165642	22.8052	-2.98983	0.0948369	0
0.1827	0.165642	25.859	-1.76923	-0.817968	0
0.1833	0.496927	23.1086	-0.548632	-1.12619	0
0.1840	0.496927	16.0909	0.671968	-1.12619	0
0.1847	0.165642	15.4841	-0.246672	0.403057	0
0.1853	-0.165642	18.8412	0.0595415	2.84115	0
0.1860	-0.165642	15.4841	1.58636	2.84115	0
0.1867	0.662569	9.9834	1.58636	2.23262	0
0.1873	0.662569	11.2069	1.58636	3.75791	0
0.1880	0.662569	18.2246	2.19453	3.45364	0
0.1887	0.165642	26.1624	0.671968	3.14937	0
0.1893	-0.165642	28.5995	0.365755	4.3704	0
0.1900	-0.496927	21.5818	1.58636	3.45364	0
0.1907	0.496927	15.4841	0.671968	1.92835	0
0.1913	0.496927	18.8412	0.365755	2.84115	0
0.1920	-0.165642	21.2783	1.58636	1.92835	0
0.1927	0.496927	15.4841	0.365755	-1.43046	0
0.1933	0.662569	10.9034	-2.98983	-2.03899	0
0.1940	-0.496927	10.9034	-4.21043	-1.12619	0
0.1947	-0.828211	9.07315	-2.07545	-2.03899	0
0.1953	0.662569	6.32282	-0.548632	-1.73472	0
0.1960	0.662569	6.93944	-1.76923	-1.43046	0
0.1967	-0.496927	6.62624	-1.46727	-2.95575	0
0.1973	-0.165642	3.8857	1.89257	-3.56429	0
0.1980	0.496927	0.83195	1.58636	-1.73472	0
0.1987	0.662569	0.225116	-2.07545	-1.12619	0
0.1993	0.662569	2.66224	-1.16106	-1.73472	0
0.2000	0.496927	4.79595	3.41513	-2.34721	0
0.2007	-0.165642	1.7422	3.72134	-3.56429	0
0.2013	0.165642	-2.52521	-0.246672	-3.26002	0
0.2020	0.165642	-3.44525	-3.29605	-1.12619	0
0.2027	-0.165642	-4.05209	-2.07545	-0.209431	0
0.2033	-0.496927	-2.82863	0.671968	-0.817968	0
0.2040	-0.496927	1.13537	1.58636	0.0948369	0
0.2047	-0.828211	-0.0880888	0.0595415	1.92835	0
0.2053	-0.165642	-5.27554	-1.16106	3.14937	0
0.2060	-0.165642	-2.82863	-1.16106	2.84115	0
0.2067	-0.828211	0.225116	-0.246672	2.53689	0
0.2073	-0.828211	-3.13205	0.365755	1.92835	0
0.2080	-0.165642	-1.30176	0.365755	-0.817968	0
0.2087	0.662569	4.18911	-1.16106	-2.65148	0
0.2093	0.165642	0.225116	-2.98983	-1.73472	0
0.2100	-0.165642	-5.27554	-2.07545	-0.817968	0
0.2107	0.496927	-5.88238	0.671968	-0.817968	0
0.2113	0.993853	-13.5167	2.50074	0.0948369	0
0.2120	0.165642	-24.8019	1.58636	-2.65148	0
0.2127	-0.165642	-31.2128	0.0595415	-6.31455	0
0.2133	0.662569	-34.8734	-0.854846	-4.78531	0
0.2140	0.662569	-30.606	-0.854846	-2.65148	0
0.2147	0.496927	-13.8202	0.973929	-2.95575	0
0.2153	-0.165642	2.35882	3.11317	-2.03899	0
0.2160	-0.496927	11.2069	1.89257	0.0948369	0
0.2167	-0.165642	17.3144	0.0595415	-1.12619	0
0.2173	0.496927	20.6715	-0.246672	-3.87251	0
0.2180	0.165642	21.8852	-2.07545	-2.65148	0
0.2187	-0.165642	20.9749	-2.38166	0.0948369	0
0.2193	-0.496927	16.3943	0.671968	-0.5137	0
0.2200	-0.165642	12.4303	0.973929	-2.95575	0
0.2207	0.662569	9.9834	-1.16106	-2.65148	0
0.2213	0.496927	4.18911	0.0595415	-0.817968	0
0.2220	0.165642	-0.99834	2.19453	0.0948369	0
0.2227	0.662569	-0.0880888	0.671968	1.62013	0
0.2233	0.496927	2.66224	0.0595415	1.31586	0
0.2240	-0.496927	5.41257	3.11317	0.0948369	0
0.2247	-0.165642	7.24286	3.41513	1.92835	0
0.2253	-0.165642	1.7422	-0.246672	4.67467	0
0.2260	-0.165642	-8.3195	-0.854846	4.3704	0
0.2267	-0.165642	-15.0338	2.50074	4.67467	0
0.2273	-0.165642	-19.311	4.02756	5.58747	0
0.2280	-1.1595	-27.8556	2.80696	4.3704	0
0.2287	-0.496927	-37.6237	3.11317	1.92835	0
0.2293	0.662569	-42.1945	3.41513	1.62013	0
0.2300	-0.165642	-47.0786	-0.246672	1.31586	0
0.2307	-0.165642	-54.713	-2.98983	1.01159	0
0.2313	0.662569	-55.0164	-2.07545	-1.73472	0
0.2320	0.993853	-47.6952	-0.548632	-3.26002	0
0.2327	-0.165642	-42.8112	0.671968	-0.209431	0
0.2333	-0.165642	-39.1506	1.58636	1.62013	0
0.2340	0.662569	-30.9094	0.365755	-2.34721	0
0.2347	0.662569	-20.8379	-2.07545	-5.3978	0
0.2353	0.496927	-15.9539	-1.76923	-5.3978	0
0.2360	0.165642	-15.9539	0.365755	-4.78531	0
0.2367	0.496927	-14.1236	0.671968	-2.03899	0
0.2373	0.496927	-11.3732	0.0595415	-1.12619	0
0.2380	0.662569	-13.8202	0.365755	-4.48104	0
0.2387	0.662569	-16.5607	1.58636	-6.31455	0
0.2393	-1.1595	-12.2933	3.72134	-7.53163	0
0.2400	-1.49078	-9.23954	4.02756	-9.06087	0
0.2407	0.496927	-10.7664	2.19453	-6.92309	0
0.2413	0.993853	-10.463	0.671968	-4.48104	0
0.2420	-0.165642	-6.48921	0.671968	-5.3978	0
0.2427	-0.165642	-0.0880888	1.58636	-4.48104	0
0.2433	-0.165642	5.41257	2.50074	-1.43046	0
0.2440	-0.496927	4.79595	2.50074	0.707325	0
0.2447	-0.165642	3.26907	1.58636	1.92835	0
0.2453	0.165642	6.0194	0.671968	2.23262	0
0.2460	0.165642	8.45653	0.671968	2.84115	0
0.2467	0.662569	9.07315	1.89257	3.75791	0
0.2473	0.496927	12.7337	3.11317	2.53689	0
0.2480	-0.165642	16.3943	1.89257	1.62013	0
0.2487	-0.165642	17.3144	1.58636	2.53689	0
0.2493	-0.165642	18.8412	1.89257	1.01159	0
0.2500	0.165642	21.8852	0.671968	-0.209431	0
0.2507	0.496927	23.4121	0.365755	1.31586	0
0.2513	-0.165642	22.8052	1.58636	1.92835	0
0.2520	-0.165642	22.8052	-0.246672	1.92835	0
0.2527	0.496927	24.0287	-1.76923	2.53689	0
0.2533	0.662569	26.4658	-1.16106	-1.12619	0
0.2540	0.662569	28.9029	-2.98983	-3.26002	0
0.2547	0.496927	31.3498	-2.07545	-0.817968	0
0.2553	-0.165642	34.1002	1.58636	-2.65148	0
0.2560	0.165642	36.5373	0.365755	-6.31455	0
0.2567	0.165642	36.5373	-3.60226	-2.95575	0
0.2573	0.165642	37.1441	-2.07545	-1.73472	0
0.2580	0.165642	40.1979	-1.16106	-5.3978	0
0.2587	0.165642	39.8945	-2.07545	-6.31455	0
0.2593	0.496927	37.1441	0.671968	-3.87251	0
0.2600	0.496927	38.0642	2.80696	-3.26002	0
0.2607	0.165642	39.591	2.50074	-2.34721	0
0.2613	-0.165642	37.4475	1.89257	-1.12619	0
0.2620	0.496927	38.3676	0.365755	-0.5137	0
0.2627	-0.165642	40.5013	-1.16106	-0.5137	0
0.2633	-1.1595	38.9744	1.28014	0.0948369	0
0.2640	-0.165642	37.4475	0.365755	1.92835	0
0.2647	0.496927	36.5373	-6.65164	4.06218	0
0.2653	0.165642	31.9567	-7.57028	6.19996	0
0.2660	0.496927	27.0726	-2.07545	8.64201	0
0.2667	0.662569	22.1984	-1.46727	9.25055	0
0.2673	0.496927	14.564	-4.51665	6.50423	0
0.2680	-0.165642	8.76973	-2.98983	5.89569	0
0.2687	-0.165642	4.18911	-2.98983	7.42098	0
0.2693	-0.165642	-1.91838	-5.73725	7.42098	0
0.2700	0.496927	-6.48921	-4.51665	5.58747	0
0.2707	0.165642	-9.23954	-2.07545	4.67467	0
0.2713	0.165642	-12.9001	-3.90847	4.3704	0
0.2720	0.496927	-15.347	-2.98983	3.75791	0
0.2727	-0.165642	-16.8641	0.671968	2.84115	0
0.2733	0.165642	-17.4807	-3.90847	1.92835	0
0.2740	0.993853	-16.5607	-9.70527	1.92835	0
0.2747	-0.165642	-19.311	-5.73725	3.14937	0
0.2753	-1.1595	-24.8019	-0.854846	3.45364	0
0.2760	-0.496927	-23.5784	-2.38166	1.01159	0
0.2767	-0.165642	-20.2213	-4.21043	-0.817968	0
0.2773	0.496927	-23.8916	-5.73725	-0.817968	0
0.2780	0.662569	-25.7219	-8.48466	-0.5137	0
0.2787	-0.496927	-21.7482	-7.26406	-1.73472	0
0.2793	-1.1595	-20.2213	-4.51665	-1.12619	0
0.2800	0.165642	-21.1413	-6.34968	-0.817968	0
0.2807	-0.165642	-22.0614	-8.48466	-2.95575	0
0.2813	-1.1595	-23.275	-8.48466	-2.65148	0
0.2820	0.165642	-23.8916	-7.87224	1.01159	0
0.2827	0.165642	-24.1951	-6.04346	0.403057	0
0.2833	-0.165642	-27.5522	-4.21043	-2.34721	0
0.2840	0.662569	-28.1591	-6.65164	-1.12619	0
0.2847	0.662569	-25.4185	-7.87224	0.0948369	0
0.2853	0.165642	-25.1053	-5.73725	-1.43046	0
0.2860	0.662569	-25.7219	-3.90847	-1.73472	0
0.2867	0.496927	-21.7482	-2.07545	1.31586	0
0.2873	-0.828211	-15.6504	0.0595415	4.06218	0
0.2880	-0.496927	-12.9001	-1.76923	4.06218	0
0.2887	0.662569	-11.0698	-5.73725	2.84115	0
0.2893	0.662569	-8.01608	-7.26406	1.92835	0
0.2900	-0.165642	-8.01608	-7.57028	2.23262	0
0.2907	-1.1595	-11.0698	-7.57028	1.92835	0
0.2913	-0.828211	-9.54296	-7.57028	1.01159	0
0.2920	0.496927	-4.65892	-6.95785	0.0948369	0
0.2927	0.496927	0.83195	-5.73725	-0.5137	0
0.2933	0.165642	6.93944	-5.73725	0.0948369	0
0.2940	0.662569	9.37657	-5.43104	-0.817968	0
0.2947	0.165642	9.07315	-4.21043	-2.65148	0
0.2953	-0.828211	13.9572	-2.07545	-2.65148	0
0.2960	0.165642	20.0549	-0.246672	-2.34721	0
0.2967	0.496927	21.8852	-0.854846	-4.48104	0
0.2973	-0.496927	25.5458	-3.29605	-6.61882	0
0.2980	-0.165642	29.2161	-3.90847	-6.92309	0
0.2987	0.662569	27.3858	-1.16106	-6.92309	0
0.2993	-0.165642	27.0726	-1.16106	-5.3978	0
0.3000	-1.49078	30.1264	-1.46727	-3.56429	0
0.3007	-0.828211	28.2961	-1.46727	-5.70207	0
0.3013	0.165642	24.3321	-3.29605	-5.70207	0
0.3020	0.165642	24.0287	-4.82286	-2.65148	0
0.3027	0.165642	21.8852	-3.29605	-3.56429	0
0.3033	0.662569	17.9212	-1.76923	-4.48104	0
0.3040	0.662569	15.4841	-2.38166	-1.73472	0
0.3047	0.165642	9.67998	-2.98983	0.0948369	0
0.3053	-0.165642	2.35882	-2.07545	0.0948369	0
0.3060	-1.49078	0.225116	-0.246672	1.01159	0
0.3067	-1.98771	-1.30176	-1.16106	2.53689	0
0.3073	-0.496927	-5.88238	-2.38166	3.75791	0
0.3080	0.496927	-6.18579	0.973929	4.3704	0
0.3087	-0.165642	-0.99834	4.33377	1.31586	0
0.3093	-0.165642	3.58228	0.973929	-0.817968	0
0.3100	0.496927	7.84969	-3.29605	2.53689	0
0.3107	0.662569	11.8137	-2.07545	6.19996	0
0.3113	-0.165642	14.8674	0.365755	5.89569	0
0.3120	-0.165642	18.528	-0.854846	4.97894	0
0.3127	-0.165642	22.5018	-2.07545	3.75791	0
0.3133	0.165642	23.7155	-1.16106	1.62013	0
0.3140	0.165642	22.8052	-0.548632	0.0948369	0
0.3147	0.165642	22.5018	-1.46727	-0.817968	0
0.3153	0.165642	20.6715	-3.29605	-2.65148	0
0.3160	-0.165642	17.9212	-3.29605	-2.03899	0
0.3167	-0.165642	16.6977	-0.246672	-0.817968	0
0.3173	-0.165642	13.644	2.50074	-3.26002	0
0.3180	-0.165642	4.79595	1.58636	-6.00633	0
0.3187	-0.165642	-3.74867	1.58636	-3.56429	0
0.3193	0.165642	-8.3195	4.02756	-1.73472	0
0.3200	0.165642	-12.9001	4.33377	-5.3978	0
0.3207	0.496927	-20.2213	4.02756	-8.14412	0
0.3213	0.662569	-26.3288	5.55437	-5.3978	0
0.3220	0.165642	-29.3825	4.02756	-1.43046	0
0.3227	-0.165642	-32.1231	2.50074	-1.73472	0
0.3233	-0.165642	-33.9631	5.86059	-2.95575	0
0.3240	0.165642	-30.2928	5.24816	-0.5137	0
0.3247	0.662569	-22.6682	-1.76923	2.84115	0
0.3253	0.993853	-20.2213	-1.46727	3.75791	0
0.3260	0.496927	-25.7219	4.02756	3.75791	0
0.3267	0.165642	-26.6322	2.19453	2.84115	0
0.3273	0.662569	-18.7042	-0.246672	-0.209431	0
0.3280	-0.165642	-12.2933	3.72134	0.707325	0
0.3287	-0.828211	-9.84637	4.33377	4.97894	0
0.3293	0.496927	-3.74867	0.671968	4.67467	0
0.3300	0.993853	2.66224	2.19453	1.92835	0
0.3307	0.165642	2.66224	4.63998	3.14937	0
0.3313	-0.165642	3.58228	1.89257	3.14937	0
0.3320	0.662569	6.0194	0.365755	0.0948369	0
0.3327	0.496927	1.43878	2.80696	0.0948369	0
0.3333	-0.828211	-6.48921	4.94195	2.23262	0
0.3340	-1.1595	-10.7664	4.94195	1.62013	0
0.3347	-0.828211	-16.8641	4.63998	-1.12619	0
0.3353	-0.165642	-23.8916	4.33377	-2.95575	0
0.3360	0.496927	-24.1951	3.72134	-3.56429	0
0.3367	0.165642	-23.5784	3.72134	-2.95575	0
0.3373	0.165642	-26.6322	2.50074	-3.87251	0
0.3380	0.496927	-27.8556	1.28014	-4.48104	0
0.3387	0.165642	-27.5522	2.19453	-3.56429	0
0.3393	0.165642	-27.2488	3.11317	-3.56429	0
0.3400	0.496927	-23.5784	3.72134	-3.56429	0
0.3407	0.165642	-18.391	4.33377	-2.95575	0
0.3413	-0.496927	-17.1773	3.11317	-2.95575	0
0.3420	-0.828211	-15.6504	2.19453	-3.26002	0
0.3427	-0.165642	-9.54296	4.33377	-0.817968	0
0.3433	0.496927	-4.65892	4.94195	1.31586	0
0.3440	-0.165642	-4.05209	3.72134	0.0948369	0
0.3447	-0.496927	-0.99834	4.33377	0.707325	0
0.3453	0.662569	5.41257	5.86059	1.92835	0
0.3460	0.993853	8.45653	6.16255	1.01159	0
0.3467	0.496927	8.76973	7.08119	1.92835	0
0.3473	-0.165642	11.2069	7.99557	5.58747	0
0.3480	-0.165642	13.0371	7.08119	5.89569	0
0.3487	-0.828211	11.8137	4.94195	3.75791	0
0.3493	-0.496927	12.4303	4.33377	4.67467	0
0.3500	0.165642	13.0371	4.33377	6.19996	0
0.3507	0.496927	12.4303	3.41513	5.89569	0
0.3513	-0.165642	13.9572	3.11317	4.67467	0
0.3520	-0.828211	14.2606	4.94195	2.23262	0
0.3527	-0.165642	8.15311	5.55437	-0.209431	0
0.3533	0.496927	2.96566	3.41513	-1.43046	0
0.3540	-0.165642	-0.0880888	2.19453	-0.817968	0
0.3547	0.165642	-3.74867	2.50074	-1.73472	0
0.3553	0.165642	-0.694923	2.19453	-3.87251	0
0.3560	-0.496927	8.15311	2.50074	-5.3978	0
0.3567	-0.496927	10.9034	2.80696	-3.87251	0
0.3573	-0.165642	14.2606	2.50074	-2.65148	0
0.3580	-0.496927	24.9389	3.41513	-2.95575	0
0.3587	-0.165642	31.9567	5.55437	-4.17677	0
0.3593	0.496927	32.8767	5.24816	-3.87251	0
0.3600	-0.165642	37.4475	3.41513	-2.65148	0
0.3607	0.662569	42.3316	3.41513	-2.65148	0
0.3613	1.98771	42.0282	3.72134	-3.56429	0
0.3620	0.165642	40.8047	1.58636	-1.73472	0
0.3627	-1.1595	38.3676	-0.548632	1.01159	0
0.3633	0.662569	32.8767	-0.246672	0.0948369	0
0.3640	0.662569	29.2161	1.28014	-0.5137	0
0.3647	-0.165642	27.6893	1.58636	3.14937	0
0.3653	0.662569	22.8052	1.28014	5.58747	0
0.3660	1.65642	17.6178	0.671968	6.50423	0
0.3667	0.165642	17.3144	0.365755	7.42098	0
0.3673	-0.165642	13.644	0.365755	6.19996	0
0.3680	0.496927	4.18911	-0.246672	4.06218	0
0.3687	-0.165642	-0.0880888	0.365755	3.75791	0
0.3693	-0.165642	4.49253	1.58636	2.23262	0
0.3700	0.993853	5.41257	1.58636	1.01159	0
0.3707	-0.165642	0.83195	3.41513	1.92835	0
0.3713	-1.1595	-2.52521	7.99557	0.707325	0
0.3720	0.662569	-4.96234	6.16255	-1.43046	0
0.3727	1.32514	-3.13205	0.973929	0.0948369	0
0.3733	0.662569	13.644	1.28014	-0.817968	0
0.3740	0.662569	37.1441	2.50074	-5.3978	0
0.3747	-0.165642	48.4391	0.973929	-4.48104	0
0.3753	-1.1595	53.3231	2.19453	-0.817968	0
0.3760	0.662569	61.5643	3.41513	-1.43046	0
0.3767	0.993853	66.7518	0.973929	-3.56429	0
0.3773	-1.1595	66.1351	0.671968	-2.65148	0
0.3780	-0.165642	64.3048	2.50074	-2.34721	0
0.3787	0.993853	57.5905	1.89257	-3.26002	0
0.3793	0.496927	45.6887	0.671968	-3.56429	0
0.3800	0.165642	39.591	0.365755	-5.09353	0
0.3807	0.662569	42.0282	-0.854846	-7.53163	0
0.3813	-0.165642	44.4751	-0.246672	-6.00633	0
0.3820	-0.165642	43.555	1.58636	-2.34721	0
0.3827	-0.165642	44.1619	1.89257	-1.43046	0
0.3833	-0.828211	53.6265	1.89257	-0.5137	0
0.3840	-0.828211	69.4923	2.50074	2.53689	0
0.3847	-0.496927	81.0907	1.28014	3.75791	0
0.3853	-0.496927	88.4216	0.671968	3.14937	0
0.3860	-0.165642	96.653	2.50074	2.84115	0
0.3867	-0.165642	101.537	1.58636	2.84115	0
0.3873	-0.165642	100.93	-2.98983	2.84115	0
0.3880	0.662569	99.7068	-2.98983	2.84115	0
0.3887	0.662569	98.1799	1.58636	1.92835	0
0.3893	-0.165642	93.9125	1.89257	2.84115	0
0.3900	0.496927	88.1084	-1.16106	4.67467	0
0.3907	0.993853	82.3141	-1.16106	4.67467	0
0.3913	-0.496927	78.6535	0.973929	4.3704	0
0.3920	-1.1595	77.7335	-0.246672	2.84115	0
0.3927	0.662569	75.5998	-0.854846	-1.73472	0
0.3933	0.993853	74.0729	1.58636	-2.03899	0
0.3940	-0.165642	75.9032	1.58636	1.01159	0
0.3947	-0.165642	76.2066	2.19453	0.403057	0
0.3953	0.165642	74.993	5.24816	-1.43046	0
0.3960	-0.165642	76.8232	4.94195	0.0948369	0
0.3967	-0.828211	76.2066	0.973929	0.0948369	0
0.3973	0.165642	70.4123	-0.246672	-1.43046	0
0.3980	0.662569	66.1351	-0.246672	-2.03899	0
0.3987	-0.165642	59.734	-1.16106	-0.817968	0
0.3993	0.165642	45.3853	0.0595415	1.92835	0
0.4000	1.32514	32.2601	1.28014	1.01159	0
0.4007	0.496927	25.5458	1.28014	-1.43046	0
0.4013	-0.496927	17.3144	0.671968	1.31586	0
0.4020	0.496927	6.0194	-1.76923	4.06218	0
0.4027	-0.165642	-2.82863	-2.07545	0.0948369	0
0.4033	-0.496927	-9.23954	1.58636	-1.73472	0
0.4040	0.662569	-13.8202	1.58636	2.23262	0
0.4047	0.662569	-18.391	-1.46727	3.45364	0
0.4053	-0.165642	-26.9356	-0.548632	1.92835	0
0.4060	0.496927	-35.4802	0.973929	2.84115	0
0.4067	0.165642	-40.3643	0.671968	4.67467	0
0.4073	-0.496927	-44.0248	2.19453	4.06218	0
0.4080	0.662569	-46.7752	2.50074	2.84115	0
0.4087	0.993853	-45.8649	-0.854846	1.62013	0
0.4093	-0.496927	-44.9449	-2.38166	0.403057	0
0.4100	-0.828211	-49.5255	-2.07545	-0.5137	0
0.4107	0.165642	-56.5432	-2.07545	0.403057	0
0.4113	0.662569	-57.7667	-1.16106	2.23262	0
0.4120	0.496927	-54.4095	-0.854846	2.53689	0
0.4127	0.662569	-55.0164	-1.76923	2.23262	0
0.4133	1.32514	-60.2038	-2.07545	1.31586	0
0.4140	0.662569	-64.1678	-0.854846	-2.65148	0
0.4147	-0.496927	-64.7844	-0.246672	-4.48104	0
0.4153	-0.165642	-64.1678	-1.16106	-2.03899	0
0.4160	-0.165642	-65.0879	-2.68787	-2.65148	0
0.4167	-1.1595	-66.6147	-2.38166	-6.31455	0
0.4173	-0.496927	-65.3913	-0.854846	-4.78531	0
0.4180	0.662569	-62.9542	0.671968	-2.65148	0
0.4187	0.496927	-64.1678	3.72134	-4.48104	0
0.4193	-0.165642	-67.8284	5.55437	-6.31455	0
0.4200	-0.165642	-70.5787	2.50074	-4.17677	0
0.4207	0.496927	-71.4988	0.0595415	-2.34721	0
0.4213	0.496927	-72.409	-0.246672	-2.95575	0
0.4220	0.662569	-71.4988	-1.16106	-4.17677	0
0.4227	0.662569	-69.0519	-0.246672	-2.34721	0
0.4233	0.165642	-65.9981	1.28014	1.01159	0
0.4240	-1.1595	-66.9182	-1.16106	1.62013	0
0.4247	-0.828211	-70.5787	-2.07545	1.01159	0
0.4253	1.32514	-74.8559	0.973929	2.23262	0
0.4260	1.32514	-79.74	0.365755	2.23262	0
0.4267	0.165642	-84.0074	-2.07545	1.01159	0
0.4273	0.165642	-85.8377	-1.46727	1.31586	0
0.4280	-0.165642	-89.1948	-2.07545	2.23262	0
0.4287	-0.496927	-93.472	-1.46727	1.92835	0
0.4293	0.662569	-93.472	0.671968	1.31586	0
0.4300	1.65642	-87.9714	-1.46727	1.31586	0
0.4307	-0.165642	-80.9536	-3.29605	2.23262	0
0.4313	-1.1595	-76.9896	0.365755	0.707325	0
0.4320	0.496927	-71.8022	1.89257	-2.03899	0
0.4327	0.993853	-62.0341	-2.07545	-0.817968	0
0.4333	0.165642	-55.0164	-3.29605	1.92835	0
0.4340	0.165642	-51.3558	-1.76923	-0.817968	0
0.4347	0.662569	-42.1945	-2.07545	-4.78531	0
0.4353	-0.165642	-30.606	-3.90847	-3.26002	0
0.4360	-0.496927	-23.8916	-2.07545	-1.73472	0
0.4367	-0.165642	-17.4807	1.28014	-2.95575	0
0.4373	0.496927	-12.9001	-0.548632	-2.34721	0
0.4380	0.496927	-16.2573	-3.90847	0.0948369	0
0.4387	0.496927	-20.2213	-2.07545	-0.817968	0
0.4393	0.165642	-23.275	0.973929	-1.12619	0
0.4400	0.165642	-31.2128	-0.246672	1.01159	0
0.4407	0.662569	-36.7037	-0.854846	1.31586	0
0.4413	0.496927	-35.4802	0.671968	0.403057	0
0.4420	-0.165642	-38.534	-0.246672	1.92835	0
0.4427	0.165642	-46.1683	-0.854846	4.67467	0
0.4433	0.496927	-45.8649	1.58636	4.67467	0
0.4440	-0.165642	-43.7214	2.50074	2.84115	0
0.4447	0.165642	-49.2221	0.0595415	2.84115	0
0.4453	0.662569	-50.4357	-1.16106	4.97894	0
0.4460	0.662569	-42.1945	-1.46727	6.19996	0
0.4467	0.165642	-35.1768	-1.16106	4.06218	0
0.4473	-0.165642	-32.1231	0.365755	3.14937	0
0.4480	-0.165642	-28.1591	0.671968	5.58747	0
0.4487	-0.496927	-27.5522	-2.07545	7.72525	0
0.4493	-0.165642	-31.2128	-3.90847	7.72525	0
0.4500	0.662569	-29.9894	-3.90847	6.8085	0
0.4507	0.165642	-25.1053	-2.07545	4.97894	0
0.4513	-0.496927	-22.9716	0.671968	4.67467	0
0.4520	0.165642	-21.1413	1.58636	5.58747	0
0.4527	0.496927	-18.391	-2.07545	2.84115	0
0.4533	-0.165642	-20.2213	-5.12908	-1.73472	0
0.4540	-0.165642	-25.7219	-3.90847	-2.65148	0
0.4547	-0.165642	-28.4625	-1.46727	0.0948369	0
0.4553	-0.496927	-25.7219	-0.246672	0.0948369	0
0.4560	0.165642	-22.0614	-0.854846	-3.56429	0
0.4567	0.662569	-21.1413	-1.76923	-5.09353	0
0.4573	0.165642	-21.4447	-1.16106	-2.65148	0
0.4580	-0.165642	-21.7482	-0.548632	-2.65148	0
0.4587	0.662569	-20.8379	-1.76923	-4.78531	0
0.4593	0.662569	-19.311	-3.90847	-4.48104	0
0.4600	0.496927	-16.8641	-2.38166	-1.73472	0
0.4607	-0.165642	-16.5607	1.28014	0.0948369	0
0.4613	-0.165642	-17.1773	0.671968	0.707325	0
0.4620	-0.165642	-16.5607	-2.07545	1.31586	0
0.4627	-0.496927	-14.1236	-1.16106	2.53689	0
0.4633	-0.165642	-10.1596	-1.46727	3.75791	0
0.4640	0.662569	-4.65892	-3.90847	3.45364	0
0.4647	0.993853	-1.30176	-0.854846	1.92835	0
0.4653	0.165642	0.83195	3.11317	2.84115	0
0.4660	0.496927	6.62624	-0.854846	5.89569	0
0.4667	0.662569	10.9034	-2.38166	6.50423	0
0.4673	-0.165642	9.9834	2.50074	3.75791	0
0.4680	-0.828211	8.76973	2.19453	2.84115	0
0.4687	0.662569	8.15311	-2.38166	4.06218	0
0.4693	0.662569	3.8857	-1.16106	3.75791	0
0.4700	-0.165642	-2.52521	-0.548632	1.01159	0
0.4707	0.496927	-6.18579	-5.43104	-1.73472	0
0.4713	0.993853	-7.40925	-5.73725	-1.73472	0
0.4720	0.496927	-8.3195	-1.16106	-1.12619	0
0.4727	-0.165642	-10.1596	0.0595415	-1.73472	0
0.4733	-0.165642	-11.9899	0.365755	-3.56429	0
0.4740	0.496927	-11.0698	3.72134	-3.26002	0
0.4747	0.662569	-11.6767	4.33377	-2.65148	0
0.4753	0.165642	-16.2573	-0.548632	-5.09353	0
0.4760	-0.165642	-17.4807	-2.38166	-6.31455	0
0.4767	0.165642	-14.1236	0.973929	-4.78531	0
0.4773	0.662569	-12.9001	1.58636	-5.70207	0
0.4780	0.662569	-13.8202	-0.246672	-7.22736	0
0.4787	0.662569	-11.9899	1.58636	-4.78531	0
0.4793	0.662569	-11.6767	5.55437	-2.34721	0
0.4800	0.662569	-13.5167	4.63998	-3.26002	0
0.4807	0.662569	-13.2035	1.28014	-3.56429	0
0.4813	-0.165642	-9.54296	-0.854846	-2.95575	0
0.4820	0.165642	-6.18579	-1.46727	-2.95575	0
0.4827	1.32514	-1.91838	-0.854846	-0.817968	0
0.4833	0.662569	2.96566	-0.246672	2.84115	0
0.4840	-0.165642	4.79595	-1.16106	1.92835	0
0.4847	0.662569	3.8857	-0.246672	-1.43046	0
0.4853	1.65642	4.79595	1.58636	-0.5137	0
0.4860	-0.165642	6.32282	-1.16106	1.01159	0
0.4867	-0.496927	4.79595	-2.07545	-0.209431	0
0.4873	0.662569	3.26907	1.89257	1.01159	0
0.4880	0.165642	1.7422	2.19453	2.84115	0
0.4887	-0.165642	0.225116	-1.16106	0.707325	0
0.4893	0.496927	-1.61496	-1.16106	0.0948369	0
0.4900	0.496927	-5.27554	-1.16106	2.84115	0
0.4907	-0.165642	-9.54296	-0.246672	2.23262	0
0.4913	-0.165642	-10.463	5.24816	-0.817968	0
0.4920	-0.165642	-11.0698	7.08119	-2.65148	0
0.4927	-0.165642	-12.5967	1.58636	-3.56429	0
0.4933	-0.165642	-10.1596	-1.16106	-2.65148	0
0.4940	0.165642	-6.48921	-0.246672	-1.43046	0
0.4947	0.662569	-8.3195	-1.16106	-4.17677	0
0.4953	0.662569	-8.3195	-1.16106	-6.31455	0
0.4960	0.165642	-2.2218	0.365755	-4.48104	0
0.4967	-0.165642	6.0194	-0.854846	-3.56429	0
0.4973	0.165642	17.3144	-2.68787	-4.78531	0
0.4980	0.165642	29.2161	-1.16106	-3.56429	0
0.4987	-0.496927	35.6173	-0.548632	-1.73472	0
0.4993	0.662569	38.671	-2.98983	-2.03899	0
0.5000	1.65642	43.2516	-2.07545	-2.03899	0
0.5007	-0.165642	43.8585	0.0595415	-1.43046	0
0.5013	-0.828211	40.1979	-2.68787	0.0948369	0
0.5020	0.165642	38.9744	-3.90847	2.23262	0
0.5027	0.496927	40.1979	-0.246672	2.84115	0
0.5033	-0.165642	39.591	0.365755	2.84115	0
0.5040	-0.165642	37.7607	-1.76923	5.89569	0
0.5047	0.496927	34.1002	0.0595415	9.55481	0
0.5053	-0.165642	24.9389	-0.548632	8.64201	0
0.5060	-0.165642	9.9834	-4.82286	6.50423	0
0.5067	-0.165642	-4.65892	-4.82286	7.11672	0
0.5073	-0.828211	-13.8202	-1.76923	7.11672	0
0.5080	-0.496927	-18.391	-2.07545	5.2832	0
0.5087	0.165642	-22.3648	-3.60226	4.06218	0
0.5093	-0.165642	-28.1591	-2.98983	2.23262	0
0.5100	-0.496927	-35.4802	-2.07545	-0.817968	0
0.5107	0.662569	-37.6237	-1.46727	-2.65148	0
0.5113	0.662569	-33.9631	-2.38166	-4.17677	0
0.5120	-0.496927	-33.0431	-2.98983	-6.61882	0
0.5127	-0.165642	-37.3203	-1.46727	-6.31455	0
0.5133	0.496927	-36.7037	-1.16106	-3.26002	0
0.5140	0.662569	-31.2128	-1.46727	-2.65148	0
0.5147	0.496927	-28.1591	0.0595415	-5.3978	0
0.5153	-0.165642	-26.3288	1.28014	-7.22736	0
0.5160	-0.165642	-21.7482	0.365755	-6.00633	0
0.5167	0.496927	-18.0876	-0.246672	-3.56429	0
0.5173	0.662569	-16.5607	-1.46727	-4.48104	0
0.5180	0.165642	-14.427	-2.07545	-7.22736	0
0.5187	-0.165642	-10.1596	-0.548632	-7.22736	0
0.5193	-0.165642	-5.57896	0.671968	-5.70207	0
0.5200	-0.165642	-3.13205	0.365755	-6.61882	0
0.5207	-0.165642	-4.65892	1.28014	-5.3978	0
0.5213	0.165642	-4.3555	0.671968	-2.34721	0
0.5220	0.662569	0.83195	-2.98983	-2.03899	0
0.5227	0.165642	4.49253	-2.98983	-1.73472	0
0.5233	-0.496927	2.66224	-0.548632	0.707325	0
0.5240	0.496927	0.83195	-1.76923	1.31586	0
0.5247	0.662569	2.66224	-1.76923	2.53689	0
0.5253	-1.1595	8.45653	0.973929	4.67467	0
0.5260	-0.496927	16.3943	1.58636	4.97894	0
0.5267	0.662569	22.1984	1.58636	5.58747	0
0.5273	-0.165642	21.8852	4.63998	7.42098	0
0.5280	-1.49078	19.7515	3.72134	4.67467	0
0.5287	-0.496927	20.0549	-0.854846	2.84115	0
0.5293	-0.165642	24.0287	-1.16106	7.11672	0
0.5300	-0.828211	29.5195	1.58636	8.64201	0
0.5307	-0.165642	31.9567	2.50074	5.58747	0
0.5313	0.165642	31.3498	1.89257	4.3704	0
0.5320	-0.165642	33.1801	1.28014	3.75791	0
0.5327	0.165642	38.0642	-0.548632	-0.209431	0
0.5333	-0.496927	42.0282	-0.246672	-2.95575	0
0.5340	-0.828211	44.7785	1.58636	-1.12619	0
0.5347	0.165642	44.7785	1.89257	-0.5137	0
0.5353	0.662569	40.1979	2.50074	-2.95575	0
0.5360	0.662569	34.707	4.33377	-4.78531	0
0.5367	0.662569	27.3858	3.41513	-5.09353	0
0.5373	0.165642	17.3144	2.50074	-4.78531	0
0.5380	0.165642	9.67998	2.50074	-3.87251	0
0.5387	-0.165642	6.93944	2.19453	-2.34721	0
0.5393	-0.828211	3.26907	3.41513	-2.65148	0
0.5400	-0.828211	-1.61496	6.16255	-3.26002	0
0.5407	0.165642	0.83195	3.72134	-2.65148	0
0.5413	0.662569	9.07315	-1.16106	-1.73472	0
0.5420	0.662569	16.0909	-1.16106	-1.73472	0
0.5427	0.496927	17.3144	2.50074	-0.209431	0
0.5433	0.165642	13.644	4.02756	2.53689	0
0.5440	0.165642	13.0371	2.19453	2.84115	0
0.5447	-0.165642	17.9212	0.973929	1.92835	0
0.5453	-0.165642	19.4481	2.19453	4.67467	0
0.5460	0.662569	17.3144	2.19453	7.72525	0
0.5467	0.993853	16.3943	0.671968	7.72525	0
0.5473	0.165642	15.1709	0.671968	6.50423	0
0.5480	0.662569	10.9034	1.58636	5.89569	0
0.5487	1.98771	9.9834	2.19453	5.2832	0
0.5493	0.993853	11.5103	3.41513	4.67467	0
0.5500	-0.165642	9.07315	1.28014	2.84115	0
0.5507	0.165642	5.71599	-1.16106	0.0948369	0
0.5513	-0.165642	9.07315	3.72134	0.707325	0
0.5520	-0.165642	13.644	7.99557	1.92835	0
0.5527	0.662569	13.644	4.33377	-1.73472	0
0.5533	0.662569	10.9034	-1.16106	-4.48104	0
0.5540	-0.165642	9.67998	-1.46727	-1.43046	0
0.5547	-0.165642	8.76973	0.671968	-1.73472	0
0.5553	-0.165642	8.15311	3.41513	-4.17677	0
0.5560	-0.165642	9.67998	3.11317	-2.65148	0
0.5567	0.662569	12.4303	0.365755	-2.65148	0
0.5573	0.662569	16.0909	1.28014	-5.3978	0
0.5580	0.496927	20.0549	4.02756	-3.56429	0
0.5587	0.496927	21.8852	3.11317	-0.209431	0
0.5593	0.993853	22.5018	1.58636	-1.73472	0
0.5600	0.662569	24.0287	1.58636	-1.43046	0
0.5607	-0.165642	24.3321	0.973929	0.403057	0
0.5613	-0.828211	21.5818	1.58636	-2.65148	0
0.5620	0.165642	16.3943	4.33377	-5.3978	0
0.5627	0.662569	8.15311	4.02756	-3.26002	0
0.5633	-0.165642	0.225116	2.50074	-0.5137	0
0.5640	-0.496927	-3.74867	2.80696	1.62013	0
0.5647	-0.828211	-5.88238	1.89257	1.62013	0
0.5653	-0.165642	-8.01608	0.671968	-0.5137	0
0.5660	-0.165642	-8.3195	0.671968	0.0948369	0
0.5667	-1.1595	-5.57896	-1.46727	2.84115	0
0.5673	-1.1595	-2.82863	-4.51665	3.75791	0
0.5680	0.496927	-0.391506	-2.38166	4.06218	0
0.5687	0.496927	3.8857	0.671968	4.67467	0
0.5693	-0.828211	8.45653	0.365755	3.75791	0
0.5700	-0.496927	8.45653	-0.246672	2.84115	0
0.5707	0.165642	9.9834	1.58636	3.45364	0
0.5713	0.165642	16.3943	2.50074	2.23262	0
0.5720	0.496927	17.6178	1.89257	1.31586	0
0.5727	0.165642	12.4303	0.671968	2.53689	0
0.5733	-0.165642	10.9034	0.365755	2.23262	0
0.5740	0.993853	12.1269	1.28014	0.403057	0
0.5747	0.993853	9.07315	2.80696	-0.5137	0
0.5753	-0.165642	3.58228	4.33377	-2.34721	0
0.5760	-0.828211	-4.65892	4.33377	-4.48104	0
0.5767	-0.165642	-13.8202	1.89257	-4.17677	0
0.5773	0.165642	-16.2573	0.671968	-4.48104	0
0.5780	-0.165642	-14.1236	1.58636	-6.31455	0
0.5787	-0.496927	-13.5167	1.58636	-3.87251	0
0.5793	0.165642	-10.7664	-0.246672	0.707325	0
0.5800	0.496927	-7.10583	-0.246672	0.403057	0
0.5807	-0.165642	-5.27554	1.28014	-1.43046	0
0.5813	-0.496927	-0.694923	1.58636	0.403057	0
0.5820	-0.165642	6.32282	1.28014	0.403057	0
0.5827	0.165642	11.8137	1.89257	-1.73472	0
0.5833	0.662569	16.0909	2.19453	0.0948369	0
0.5840	0.662569	15.7875	0.671968	1.92835	0
0.5847	-0.165642	13.644	-1.16106	1.92835	0
0.5853	0.165642	16.6977	-0.246672	5.2832	0
0.5860	0.496927	20.3583	1.89257	8.33774	0
0.5867	-0.165642	17.9212	1.28014	7.11672	0
0.5873	-0.165642	16.3943	0.671968	8.64201	0
0.5880	-0.165642	17.6178	1.58636	12.3011	0
0.5887	-0.165642	17.3144	0.0595415	11.0841	0
0.5893	0.496927	20.9749	-3.60226	9.55481	0
0.5900	0.662569	24.9389	-2.38166	9.55481	0
0.5907	-0.165642	19.7515	0.0595415	6.19996	0
0.5913	-1.1595	12.4303	-1.76923	3.75791	0
0.5920	-0.496927	7.24286	-2.07545	5.2832	0
0.5927	-0.165642	-3.44525	-1.16106	1.62013	0
0.5933	0.165642	-12.5967	-2.98983	-6.00633	0
0.5940	0.496927	-12.9001	-2.38166	-7.53163	0
0.5947	0.496927	-15.6504	0.671968	-7.22736	0
0.5953	0.496927	-19.6144	-1.46727	-9.06087	0
0.5960	0.662569	-17.4807	-3.60226	-9.36514	0
0.5967	0.993853	-18.391	0.365755	-8.75265	0
0.5973	0.993853	-23.8916	1.28014	-9.36514	0
0.5980	0.496927	-21.7482	-1.76923	-7.83985	0
0.5987	-0.496927	-14.1236	-0.854846	-6.31455	0
0.5993	-0.496927	-11.0698	1.28014	-7.83985	0
0.6000	-0.165642	-10.1596	-0.246672	-6.31455	0
0.6007	-0.496927	-6.48921	-1.16106	-1.73472	0
0.6013	-0.165642	-2.2218	-1.46727	-0.817968	0
0.6020	0.662569	2.66224	-2.98983	-0.209431	0
0.6027	0.496927	7.84969	-2.98983	2.84115	0
0.6033	0.496927	11.8137	-2.07545	2.23262	0
0.6040	0.662569	14.564	-2.98983	-1.73472	0
0.6047	0.165642	16.3943	-2.68787	0.0948369	0
0.6053	-0.165642	17.6178	-1.16106	4.67467	0
0.6060	0.496927	16.0909	-1.76923	4.67467	0
0.6067	0.662569	10.2966	-2.98983	4.06218	0
0.6073	-0.165642	5.41257	-1.76923	5.58747	0
0.6080	0.662569	4.49253	-1.16106	6.50423	0
0.6087	0.662569	3.58228	-2.07545	4.06218	0
0.6093	-0.828211	2.35882	-1.76923	-0.209431	0
0.6100	-0.828211	4.49253	-1.46727	-1.73472	0
0.6107	0.662569	6.0194	-2.07545	1.01159	0
0.6113	-0.165642	3.58228	0.0595415	1.92835	0
0.6120	-0.828211	1.7422	3.41513	-1.43046	0
0.6127	-0.165642	3.58228	2.19453	-2.65148	0
0.6133	-0.496927	7.24286	-1.46727	-2.03899	0
0.6140	-0.828211	6.32282	-1.16106	-3.26002	0
0.6147	-0.165642	2.66224	-0.548632	-3.56429	0
0.6153	0.496927	4.18911	-3.29605	-2.65148	0
0.6160	0.662569	9.07315	-2.98983	-3.87251	0
0.6167	0.993853	9.67998	0.671968	-4.48104	0
0.6173	-0.165642	10.2966	-0.246672	-4.48104	0
0.6180	-0.165642	20.0549	-1.46727	-5.3978	0
0.6187	0.662569	32.5733	1.58636	-4.17677	0
0.6193	0.165642	40.8047	1.28014	0.0948369	0
0.6200	-1.1595	48.1357	-1.46727	1.01159	0
0.6207	-0.496927	56.9837	0.0595415	-1.73472	0
0.6213	0.496927	63.698	0.671968	-2.65148	0
0.6220	0.496927	65.8317	-0.854846	-0.817968	0
0.6227	0.165642	63.3946	1.28014	1.01159	0
0.6233	-0.165642	59.734	3.41513	2.84115	0
0.6240	-0.165642	57.9037	2.50074	4.3704	0
0.6247	-0.165642	56.0636	1.58636	4.97894	0
0.6253	-0.496927	54.5466	-1.16106	4.3704	0
0.6260	-0.165642	57.2871	-3.90847	3.75791	0
0.6267	0.662569	58.5106	-2.38166	6.50423	0
0.6273	0.662569	52.7065	-1.16106	8.33774	0
0.6280	0.165642	49.0459	-2.98983	6.50423	0
0.6287	0.165642	51.4928	-3.60226	4.67467	0
0.6293	-1.1595	53.9299	-3.29605	4.67467	0
0.6300	-1.1595	53.0197	-3.90847	3.75791	0
0.6307	0.496927	47.8322	-2.68787	1.92835	0
0.6313	0.993853	40.1979	-0.854846	1.62013	0
0.6320	0.662569	37.4475	0.365755	1.92835	0
0.6327	0.496927	36.5373	1.28014	2.23262	0
0.6333	-0.165642	27.3858	-0.246672	2.53689	0
0.6340	0.165642	15.4841	-2.38166	1.62013	0
0.6347	0.662569	8.76973	-1.16106	-1.12619	0
0.6353	0.165642	-0.694923	1.28014	-2.34721	0
0.6360	-0.165642	-10.7664	0.671968	-1.43046	0
0.6367	0.662569	-14.1236	-1.16106	-3.26002	0
0.6373	0.496927	-21.1413	-2.98983	-6.31455	0
0.6380	-0.828211	-35.4802	-2.07545	-5.3978	0
0.6387	-0.165642	-43.1146	0.671968	-5.3978	0
0.6393	0.662569	-43.1146	0.671968	-7.22736	0
0.6400	-0.165642	-44.9449	-2.07545	-6.92309	0
0.6407	-0.496927	-47.9986	-2.38166	-3.26002	0
0.6413	0.165642	-47.6952	-1.16106	-0.817968	0
0.6420	0.662569	-46.7752	-0.854846	0.0948369	0
0.6427	0.496927	-46.7752	-2.07545	-0.209431	0
0.6433	-0.165642	-47.382	-3.90847	-1.12619	0
0.6440	-0.165642	-47.6952	-2.38166	-0.817968	0
0.6447	0.496927	-45.8649	0.0595415	1.01159	0
0.6453	0.496927	-42.5078	-3.60226	2.84115	0
0.6460	0.165642	-39.454	-5.73725	3.14937	0
0.6467	0.662569	-35.1768	0.0595415	4.3704	0
0.6473	0.662569	-33.0431	2.50074	3.75791	0
0.6480	0.165642	-32.4363	-1.76923	2.84115	0
0.6487	-0.165642	-28.4625	-3.29605	4.67467	0
0.6493	-0.165642	-22.0614	-2.38166	5.58747	0
0.6500	-0.165642	-17.4807	-2.98983	5.2832	0
0.6507	-0.165642	-12.5967	-3.60226	6.19996	0
0.6513	-0.165642	-7.10583	-5.73725	6.50423	0
0.6520	0.496927	-4.96234	-6.95785	3.75791	0
0.6527	0.662569	-5.57896	-3.90847	1.31586	0
0.6533	0.165642	-3.74867	-2.07545	-0.5137	0
0.6540	0.662569	-0.391506	-5.43104	-2.34721	0
0.6547	1.32514	-2.52521	-4.82286	-2.65148	0
0.6553	0.165642	-6.18579	-1.16106	-2.65148	0
0.6560	-0.165642	-5.27554	-2.68787	-2.34721	0
0.6567	0.165642	-7.40925	-4.82286	-0.5137	0
0.6573	-0.165642	-17.7842	-3.90847	1.01159	0
0.6580	-0.496927	-25.4185	-3.60226	-0.209431	0
0.6587	0.496927	-27.8556	-2.38166	-1.73472	0
0.6593	-0.165642	-31.8196	1.28014	-2.34721	0
0.6600	-1.1595	-34.8734	0.973929	-3.26002	0
0.6607	-0.496927	-36.7037	-2.68787	-5.3978	0
0.6613	-0.165642	-41.8911	-3.90847	-8.14412	0
0.6620	-0.165642	-42.8112	-4.21043	-7.83985	0
0.6627	0.496927	-36.4003	-6.65164	-5.70207	0
0.6633	-0.165642	-31.5162	-7.57028	-4.17677	0
0.6640	0.165642	-28.4625	-5.73725	-1.43046	0
0.6647	0.993853	-23.8916	-3.90847	2.53689	0
0.6653	0.662569	-22.0614	-4.82286	2.84115	0
0.6660	-0.165642	-20.2213	-7.87224	0.0948369	0
0.6667	-0.165642	-15.347	-8.17845	-1.73472	0
0.6673	0.662569	-11.3732	-5.12908	-1.73472	0
0.6680	0.165642	-5.88238	-3.90847	-0.817968	0
0.6687	-0.165642	6.93944	-4.51665	1.62013	0
0.6693	-0.165642	19.4481	-2.07545	3.45364	0
0.6700	0.662569	26.4658	-0.246672	2.84115	0
0.6707	0.993853	31.0464	-1.16106	-1.12619	0
0.6713	0.165642	31.9567	-0.854846	-3.56429	0
0.6720	-0.165642	28.2961	0.365755	-1.73472	0
0.6727	0.496927	22.5018	-0.854846	-2.34721	0
0.6733	0.496927	16.0909	-2.68787	-4.48104	0
0.6740	-0.165642	9.07315	-2.98983	-2.65148	0
0.6747	-0.496927	2.35882	-2.98983	-0.817968	0
0.6753	0.496927	-6.18579	-4.82286	-3.87251	0
0.6760	0.496927	-13.5167	-4.82286	-5.70207	0
0.6767	-1.1595	-17.1773	-2.07545	-4.78531	0
0.6773	-0.828211	-18.391	-1.16106	-5.09353	0
0.6780	0.496927	-17.4807	-2.98983	-3.87251	0
0.6787	0.165642	-13.2035	-2.68787	-1.73472	0
0.6793	-0.165642	-11.6767	-1.76923	-2.95575	0
0.6800	0.662569	-15.9539	-4.82286	-2.95575	0
0.6807	0.662569	-21.1413	-6.34968	1.31586	0
0.6813	-0.165642	-22.3648	-2.07545	2.23262	0
0.6820	-0.496927	-20.2213	0.671968	0.0948369	0
0.6827	-0.496927	-16.5607	0.671968	1.01159	0
0.6833	-0.165642	-12.9001	2.50074	3.45364	0
0.6840	-0.165642	-7.40925	0.973929	3.45364	0
0.6847	-0.165642	1.13537	-4.21043	4.67467	0
0.6853	-0.165642	10.2966	-5.43104	6.8085	0
0.6860	-0.496927	15.7875	-2.07545	6.8085	0
0.6867	-1.1595	17.3144	-3.29605	7.42098	0
0.6873	-1.1595	20.0549	-6.04346	8.64201	0
0.6880	-0.165642	30.1264	-2.98983	8.02952	0
0.6887	0.496927	37.7607	-0.548632	6.50423	0
0.6893	-0.165642	36.8407	-3.29605	5.58747	0
0.6900	-1.1595	37.4475	-3.60226	5.89569	0
0.6907	-0.165642	40.8047	-0.246672	7.11672	0
0.6913	0.662569	37.7607	-0.246672	4.97894	0
0.6920	0.165642	31.9567	-1.16106	0.0948369	0
0.6927	0.165642	28.2961	0.671968	-1.12619	0
0.6933	2.31899	22.1984	0.0595415	0.403057	0
0.6940	1.32514	13.3406	-2.98983	-0.5137	0
0.6947	-1.49078	5.09936	-1.76923	-3.56429	0
0.6953	-1.49078	-4.05209	1.58636	-6.31455	0
0.6960	-0.165642	-12.9001	1.58636	-8.14412	0
0.6967	-0.165642	-19.0076	-1.16106	-7.22736	0
0.6973	-0.165642	-23.8916	-2.07545	-6.61882	0
0.6980	0.165642	-27.2488	-2.68787	-6.61882	0
0.6987	-0.165642	-30.606	-3.90847	-6.31455	0
0.6993	0.165642	-36.0968	-2.98983	-6.92309	0
0.7000	0.662569	-40.0608	-2.07545	-8.14412	0
0.7007	-0.165642	-40.9809	-3.60226	-6.00633	0
0.7013	-0.165642	-40.0608	-2.98983	-2.95575	0
0.7020	0.496927	-36.4003	-1.16106	-2.65148	0
0.7027	-0.165642	-35.4802	-2.38166	-4.17677	0
0.7033	-0.496927	-38.8374	-2.07545	-3.87251	0
0.7040	-0.496927	-35.1768	0.0595415	-0.817968	0
0.7047	-0.828211	-26.3288	-2.38166	-0.209431	0
0.7053	-0.165642	-22.3648	-5.73725	-2.03899	0
0.7060	0.496927	-20.5345	-4.82286	0.0948369	0
0.7067	-0.165642	-17.4807	-2.98983	3.75791	0
0.7073	-0.496927	-16.8641	-0.246672	4.06218	0
0.7080	-0.165642	-15.9539	1.28014	2.23262	0
0.7087	-0.165642	-15.6504	-2.98983	0.0948369	0
0.7093	-0.165642	-15.6504	-5.73725	-0.209431	0
0.7100	0.496927	-11.6767	-2.68787	2.23262	0
0.7107	0.165642	-8.3195	-2.68787	2.84115	0
0.7113	0.496927	-9.23954	-4.82286	0.403057	0
0.7120	0.993853	-7.71267	-3.90847	0.707325	0
0.7127	0.662569	-2.82863	-2.38166	2.23262	0
0.7133	-0.165642	1.7422	-1.16106	1.01159	0
0.7140	-0.165642	7.84969	0.973929	-0.209431	0
0.7147	0.165642	12.4303	-0.548632	0.0948369	0
0.7153	0.662569	14.2606	-3.90847	-0.5137	0
0.7160	0.662569	17.3144	-1.46727	-0.5137	0
0.7167	0.165642	19.1446	1.58636	-1.12619	0
0.7173	0.165642	20.9749	-0.548632	-2.95575	0
0.7180	-0.165642	26.4658	-1.46727	-2.95575	0
0.7187	-0.828211	27.6893	3.41513	-2.65148	0
0.7193	-0.828211	20.9749	5.86059	-2.65148	0
0.7200	-0.165642	18.8412	2.50074	-1.73472	0
0.7207	-0.165642	20.0549	-1.16106	-1.73472	0
0.7213	-0.165642	15.4841	-0.854846	-2.03899	0
0.7220	-0.165642	9.9834	0.671968	-0.209431	0
0.7227	-0.496927	10.2966	-0.246672	1.01159	0
0.7233	-0.165642	13.644	-1.16106	1.01159	0
0.7240	0.662569	17.3144	-1.46727	2.84115	0
0.7247	0.662569	16.3943	0.365755	3.75791	0
0.7253	0.496927	9.07315	3.41513	4.3704	0
0.7260	0.496927	1.7422	4.02756	6.19996	0
0.7267	-0.165642	-1.30176	1.28014	5.2832	0
0.7273	-0.496927	-4.3555	0.0595415	1.92835	0
0.7280	-0.165642	-6.48921	1.28014	3.14937	0
0.7287	0.496927	-1.91838	1.28014	5.58747	0
0.7293	0.662569	2.66224	0.973929	4.97894	0
0.7300	0.662569	0.225116	2.50074	3.75791	0
0.7307	-0.165642	-0.0880888	4.33377	2.84115	0
0.7313	-1.49078	4.49253	5.55437	-0.817968	0
0.7320	-0.828211	5.71599	5.86059	-2.34721	0
0.7327	0.662569	6.0194	5.24816	-1.73472	0
0.7333	0.165642	10.6	3.72134	-2.34721	0
0.7340	-0.828211	13.0371	2.80696	-3.56429	0
0.7347	0.165642	11.8137	4.02756	-3.26002	0
0.7353	0.993853	14.8674	5.55437	-3.56429	0
0.7360	0.662569	20.3583	5.55437	-3.56429	0
0.7367	-0.165642	23.7155	6.46876	-2.95575	0
0.7373	-0.165642	28.2961	7.99557	-2.95575	0
0.7380	0.165642	34.707	7.68936	-1.73472	0
0.7387	0.165642	39.2876	7.68936	1.01159	0
0.7393	0.165642	42.0282	10.1306	0.707325	0
0.7400	-0.165642	43.8585	10.4368	-1.73472	0
0.7407	-0.165642	44.7785	8.30179	-0.5137	0
0.7413	-0.165642	46.9122	8.90996	2.84115	0
0.7420	-0.165642	50.8762	8.90996	4.06218	0
0.7427	-0.496927	55.7602	7.99557	4.06218	0
0.7433	-1.1595	61.8677	10.743	4.67467	0
0.7440	-1.1595	66.1351	11.9636	5.2832	0
0.7447	-1.1595	66.4483	7.68936	4.97894	0
0.7453	-0.165642	63.3946	6.16255	5.2832	0
0.7460	0.662569	59.4208	8.60375	6.50423	0
0.7467	0.496927	56.6803	7.08119	8.64201	0
0.7473	-0.165642	56.6803	6.16255	10.1673	0
0.7480	-0.165642	56.0636	9.21617	11.9969	0
0.7487	-0.165642	53.0197	8.30179	12.3011	0
0.7493	0.165642	48.1357	4.02756	8.94628	0
0.7500	0.662569	43.2516	3.72134	5.2832	0
0.7507	0.496927	35.6173	5.24816	3.14937	0
0.7513	-0.828211	24.6355	5.55437	1.01159	0
0.7520	-0.165642	15.4841	5.55437	-0.817968	0
0.7527	-0.165642	7.54628	5.55437	-0.5137	0
0.7533	-0.828211	-5.27554	5.86059	-0.817968	0
0.7540	0.496927	-17.7842	6.77497	-2.65148	0
0.7547	0.662569	-25.4185	7.08119	-6.92309	0
0.7553	-0.165642	-34.8734	8.60375	-11.8072	0
0.7560	-0.496927	-44.9449	8.90996	-11.8072	0
0.7567	0.662569	-49.5255	5.24816	-9.06087	0
0.7573	1.32514	-50.7392	2.19453	-11.1947	0
0.7580	0.662569	-52.266	2.50074	-12.4157	0
0.7587	-0.165642	-51.3558	2.50074	-9.97368	0
0.7593	-0.165642	-44.9449	0.973929	-9.06087	0
0.7600	-0.496927	-34.8734	0.671968	-8.75265	0
0.7607	-1.1595	-27.8556	1.28014	-6.31455	0
0.7613	-0.165642	-28.1591	1.28014	-3.26002	0
0.7620	0.662569	-27.5522	0.365755	0.403057	0
0.7627	0.496927	-22.6682	0.365755	0.403057	0
0.7633	0.496927	-18.7042	0.0595415	-4.48104	0
0.7640	0.662569	-14.7304	-0.548632	-3.56429	0
0.7647	0.496927	-7.71267	-0.246672	1.92835	0
0.7653	-0.165642	-2.82863	-1.46727	1.01159	0
0.7660	0.165642	0.528533	-5.43104	-0.5137	0
0.7667	-0.165642	5.41257	-3.60226	2.84115	0
0.7673	-0.828211	8.15311	2.19453	3.14937	0
0.7680	-0.165642	6.93944	0.365755	1.92835	0
0.7687	0.496927	4.49253	-5.43104	3.75791	0
0.7693	0.165642	0.83195	-5.73725	4.67467	0
0.7700	-0.496927	-1.91838	-4.21043	4.67467	0
0.7707	-0.165642	-0.391506	-4.82286	6.50423	0
0.7713	0.165642	0.83195	-3.90847	6.19996	0
0.7720	-0.496927	-0.391506	-3.90847	4.97894	0
0.7727	-0.165642	-1.30176	-6.65164	4.67467	0
0.7733	0.662569	-0.99834	-6.65164	2.23262	0
0.7740	0.165642	0.528533	-4.21043	0.0948369	0
0.7747	-0.165642	4.49253	-4.51665	-0.817968	0
0.7753	0.662569	9.07315	-5.43104	-2.03899	0
0.7760	0.165642	11.5103	-4.82286	-1.43046	0
0.7767	-1.65642	12.7337	-5.73725	0.707325	0
0.7773	-1.1595	12.7337	-6.95785	0.403057	0
0.7780	0.496927	13.644	-5.43104	0.707325	0
0.7787	-0.165642	14.2606	-3.60226	1.31586	0
0.7793	-1.1595	13.0371	-2.98983	-0.817968	0
0.7800	-0.496927	13.3406	-2.68787	-1.73472	0
0.7807	-0.165642	15.4841	-3.90847	0.0948369	0
0.7813	-0.165642	13.9572	-6.04346	0.707325	0
0.7820	-0.165642	9.9834	-5.12908	1.62013	0
0.7827	-0.165642	10.6	-2.38166	4.67467	0
0.7833	0.165642	10.6	-3.60226	5.58747	0
0.7840	0.662569	5.41257	-6.65164	5.58747	0
0.7847	-0.165642	0.528533	-7.26406	6.8085	0
0.7853	-0.496927	-4.05209	-5.73725	5.58747	0
0.7860	0.165642	-11.6767	-4.51665	3.14937	0
0.7867	0.496927	-18.7042	-4.21043	2.53689	0
0.7873	-0.165642	-20.8379	-4.82286	1.01159	0
0.7880	0.662569	-18.391	-4.82286	-0.817968	0
0.7887	0.165642	-14.7304	-5.12908	-0.209431	0
0.7893	-1.1595	-14.7304	-4.21043	2.84115	0
0.7900	0.165642	-18.391	-2.07545	4.06218	0
0.7907	1.65642	-18.7042	0.0595415	1.92835	0
0.7913	0.662569	-16.8641	0.671968	0.403057	0
0.7920	-0.165642	-21.1413	-0.548632	0.0948369	0
0.7927	0.496927	-25.7219	-2.98983	-0.209431	0
0.7933	0.662569	-23.275	-4.82286	-0.209431	0
0.7940	-0.165642	-22.9716	-6.04346	0.0948369	0
0.7947	-0.496927	-26.0254	-6.65164	-0.817968	0
0.7953	-0.165642	-20.8379	-5.73725	-1.73472	0
0.7960	0.662569	-9.84637	-3.90847	-2.03899	0
0.7967	0.165642	-6.80242	-2.98983	-2.65148	0
0.7973	-0.496927	-7.71267	-2.38166	-2.65148	0
0.7980	-0.165642	-3.44525	-1.76923	-2.65148	0
0.7987	0.496927	2.35882	-1.76923	-4.17677	0
0.7993	0.165642	6.32282	-4.21043	-4.78531	0
0.8000	-0.165642	10.9034	-6.95785	-1.73472	0
0.8007	0.165642	13.9572	-6.04346	0.707325	0
0.8013	0.662569	13.0371	-4.51665	-0.209431	0
0.8020	0.662569	12.1269	-4.21043	-0.817968	0
0.8027	0.165642	13.644	-1.46727	1.31586	0
0.8033	-0.828211	14.564	2.50074	4.3704	0
0.8040	-0.165642	11.8137	2.19453	4.3704	0
0.8047	0.662569	9.9834	-0.854846	1.92835	0
0.8053	0.165642	10.9034	-2.07545	1.62013	0
0.8060	-0.496927	9.9834	-2.98983	3.75791	0
0.8067	0.165642	6.32282	-4.51665	3.75791	0
0.8073	0.165642	6.32282	-3.90847	3.75791	0
0.8080	-0.165642	7.84969	-2.68787	3.75791	0
0.8087	0.496927	6.32282	-2.68787	1.62013	0
0.8093	0.496927	3.58228	-4.51665	1.62013	0
0.8100	-1.1595	2.96566	-5.12908	4.67467	0
0.8107	-0.496927	2.05541	-4.82286	4.3704	0
0.8113	0.662569	-1.61496	-4.82286	0.403057	0
0.8120	0.165642	-4.96234	-4.82286	-0.817968	0
0.8127	-0.165642	-2.82863	-3.60226	0.0948369	0
0.8133	-0.165642	3.8857	-2.68787	-0.817968	0
0.8140	-0.165642	9.9834	-2.07545	-2.65148	0
0.8147	0.165642	12.4303	0.0595415	-3.56429	0
0.8153	0.662569	12.7337	2.50074	-1.73472	0
0.8160	-0.496927	11.8137	0.671968	1.01159	0
0.8167	-0.496927	7.24286	-3.60226	0.707325	0
0.8173	0.662569	1.43878	-5.73725	-2.34721	0
0.8180	0.662569	-3.44525	-2.98983	-4.17677	0
0.8187	-0.165642	-8.3195	-0.246672	-4.48104	0
0.8193	0.165642	-15.0338	-1.16106	-4.48104	0
0.8200	-0.165642	-20.5345	-3.90847	-4.48104	0
0.8207	-0.496927	-24.1951	-4.82286	-3.26002	0
0.8213	0.165642	-28.4625	-3.90847	-2.95575	0
0.8220	0.165642	-31.8196	-3.60226	-4.48104	0
0.8227	-0.496927	-33.3465	-3.90847	-4.17677	0
0.8233	-0.165642	-37.6237	-2.68787	-1.43046	0
0.8240	0.662569	-40.9809	-1.16106	1.31586	0
0.8247	0.496927	-37.6237	-2.68787	1.92835	0
0.8253	-0.165642	-33.0431	-5.43104	0.707325	0
0.8260	-0.165642	-34.8734	-2.98983	0.0948369	0
0.8267	-0.496927	-39.7574	-0.246672	0.0948369	0
0.8273	-0.828211	-43.1146	-2.07545	0.0948369	0
0.8280	-0.828211	-45.8649	-0.548632	-0.817968	0
0.8287	0.496927	-45.8649	3.11317	0.0948369	0
0.8293	1.32514	-44.6415	0.671968	1.92835	0
0.8300	0.496927	-46.1683	-3.29605	3.14937	0
0.8307	-0.496927	-51.3558	-2.07545	3.14937	0
0.8313	0.496927	-54.0963	-1.16106	1.31586	0
0.8320	0.662569	-51.6592	-2.68787	-0.209431	0
0.8327	0.165642	-45.8649	-2.38166	-1.43046	0
0.8333	0.165642	-39.1506	-1.76923	-3.26002	0
0.8340	0.662569	-32.1231	-2.07545	-4.48104	0
0.8347	-0.165642	-25.7219	-2.07545	-3.26002	0
0.8353	-0.496927	-19.6144	-2.07545	-2.65148	0
0.8360	0.165642	-15.6504	-0.854846	-3.87251	0
0.8367	0.496927	-12.9001	0.671968	-5.09353	0
0.8373	-0.165642	-8.3195	-1.76923	-5.3978	0
0.8380	0.496927	-4.3555	-3.90847	-4.48104	0
0.8387	0.496927	-4.96234	-0.548632	-2.03899	0
0.8393	-0.828211	-6.80242	2.19453	-3.26002	0
0.8400	-1.1595	-9.23954	-1.16106	-5.70207	0
0.8407	-0.496927	-12.5967	-1.16106	-2.95575	0
0.8413	-0.496927	-9.54296	3.11317	0.0948369	0
0.8420	-0.828211	-5.88238	2.50074	-3.56429	0
0.8427	0.165642	-11.6767	-0.246672	-5.09353	0
0.8433	-0.165642	-17.4807	-0.548632	-0.209431	0
0.8440	-1.49078	-15.6504	-1.46727	1.62013	0
0.8447	-0.828211	-19.6144	-0.854846	0.403057	0
0.8453	0.662569	-27.8556	2.80696	1.92835	0
0.8460	0.496927	-25.7219	2.50074	2.84115	0
0.8467	-0.828211	-16.5607	0.671968	3.14937	0
0.8473	-0.165642	-14.7304	2.50074	3.75791	0
0.8480	0.496927	-16.8641	3.41513	2.84115	0
0.8487	0.165642	-17.7842	2.80696	0.403057	0
0.8493	0.165642	-17.4807	5.24816	1.31586	0
0.8500	0.165642	-13.8202	5.24816	2.53689	0
0.8507	-1.1595	-8.3195	2.50074	1.31586	0
0.8513	-1.49078	-7.40925	4.33377	1.31586	0
0.8520	-0.496927	-7.40925	6.46876	0.707325	0
0.8527	-0.165642	-2.52521	4.94195	-1.12619	0
0.8533	-0.165642	1.7422	1.89257	-1.73472	0
0.8540	-0.165642	1.7422	-0.246672	-2.03899	0
0.8547	-0.165642	3.26907	0.671968	-3.56429	0
0.8553	0.165642	8.45653	4.33377	-3.26002	0
0.8560	0.496927	12.4303	4.63998	-2.65148	0
0.8567	-0.165642	13.644	1.58636	-3.56429	0
0.8573	-0.828211	13.9572	1.58636	-2.95575	0
0.8580	-0.165642	15.1709	2.50074	-2.34721	0
0.8587	0.496927	17.6178	2.50074	-4.17677	0
0.8593	-0.165642	19.1446	4.33377	-4.48104	0
0.8600	-0.165642	19.7515	6.46876	-2.65148	0
0.8607	0.165642	20.9749	7.68936	-2.03899	0
0.8613	-0.165642	23.7155	8.90996	-2.34721	0
0.8620	-0.165642	25.2423	8.60375	-2.95575	0
0.8627	-0.165642	25.5458	7.38315	-2.03899	0
0.8633	-0.165642	25.2423	7.68936	1.62013	0
0.8640	0.662569	26.4658	7.99557	1.62013	0
0.8647	-0.165642	29.5195	6.77497	-1.73472	0
0.8653	-1.65642	31.6533	4.33377	0.707325	0
0.8660	-0.496927	32.5733	3.11317	6.50423	0
0.8667	0.662569	33.1801	4.94195	5.2832	0
0.8673	-0.165642	33.1801	6.46876	3.45364	0
0.8680	-0.496927	34.1002	5.24816	6.19996	0
0.8687	0.165642	38.3676	5.55437	7.72525	0
0.8693	0.496927	44.4751	7.68936	8.02952	0
0.8700	0.662569	50.2694	5.55437	8.94628	0
0.8707	0.662569	57.2871	2.50074	8.02952	0
0.8713	-0.496927	62.778	4.02756	7.42098	0
0.8720	-0.165642	66.7518	6.16255	7.11672	0
0.8727	0.662569	72.2426	5.86059	4.67467	0
0.8733	0.165642	76.2066	6.16255	1.92835	0
0.8740	0.165642	75.2964	4.94195	1.31586	0
0.8747	0.496927	70.7158	3.41513	-0.209431	0
0.8753	-0.165642	63.0912	5.86059	-0.817968	0
0.8760	-0.828211	53.3231	7.68936	0.0948369	0
0.8767	-0.165642	43.8585	6.46876	-1.12619	0
0.8773	0.165642	33.1801	6.16255	-2.95575	0
0.8780	-0.165642	20.6715	6.46876	-2.95575	0
0.8787	-0.165642	8.15311	4.63998	-2.65148	0
0.8793	-0.165642	-5.57896	3.41513	-3.56429	0
0.8800	0.662569	-19.6144	4.33377	-5.09353	0
0.8807	0.662569	-31.5162	5.24816	-6.31455	0
0.8813	-0.496927	-43.418	5.86059	-4.78531	0
0.8820	-0.165642	-53.4895	5.55437	-2.65148	0
0.8827	0.165642	-58.3735	4.94195	-3.56429	0
0.8833	-0.496927	-63.2576	5.24816	-4.17677	0
0.8840	-0.828211	-69.6685	5.24816	-2.34721	0
0.8847	-0.165642	-71.8022	3.41513	-1.12619	0
0.8853	-0.165642	-69.6685	2.50074	0.0948369	0
0.8860	0.496927	-63.2576	3.11317	2.23262	0
0.8867	1.32514	-50.7392	4.33377	3.45364	0
0.8873	0.662569	-40.3643	7.08119	2.84115	0
0.8880	-0.828211	-34.2666	7.99557	2.84115	0
0.8887	-0.496927	-23.8916	5.86059	2.84115	0
0.8893	-0.828211	-12.9001	4.33377	3.75791	0
0.8900	-0.496927	-10.1596	4.02756	3.75791	0
0.8907	0.496927	-11.3732	2.50074	1.62013	0
0.8913	-0.165642	-11.0698	1.58636	1.92835	0
0.8920	-1.49078	-11.9899	1.89257	3.75791	0
0.8927	0.165642	-15.9539	1.58636	2.84115	0
0.8933	1.32514	-20.8379	1.58636	1.92835	0
0.8940	0.496927	-25.4185	1.89257	1.31586	0
0.8947	-0.165642	-28.4625	1.58636	-1.73472	0
0.8953	0.165642	-29.3825	2.50074	-5.3978	0
0.8960	0.165642	-26.6322	3.41513	-5.70207	0
0.8967	0.496927	-19.311	2.19453	-4.78531	0
0.8973	0.165642	-10.7664	2.50074	-2.95575	0
0.8980	-0.165642	-5.27554	4.63998	-1.73472	0
0.8987	-0.165642	-2.2218	5.55437	-2.65148	0
0.8993	-0.165642	0.528533	6.46876	-2.03899	0
0.9000	-0.165642	3.26907	7.08119	0.0948369	0
0.9007	0.496927	6.32282	3.41513	-0.209431	0
0.9013	0.165642	10.6	0.671968	-1.43046	0
0.9020	-0.165642	16.0909	2.80696	-0.5137	0
0.9027	0.662569	20.0549	4.33377	-0.817968	0
0.9033	0.662569	20.9749	2.80696	-2.34721	0
0.9040	-1.1595	20.0549	1.28014	1.62013	0
0.9047	-0.496927	18.8412	-0.246672	6.50423	0
0.9053	0.662569	18.528	-0.246672	5.58747	0
0.9060	0.496927	19.4481	1.58636	4.06218	0
0.9067	-0.165642	19.7515	2.80696	6.50423	0
0.9073	0.662569	19.4481	1.89257	7.11672	0
0.9080	0.662569	21.2783	-0.246672	4.3704	0
0.9087	0.165642	25.2423	-0.246672	2.84115	0
0.9093	0.165642	27.0726	1.58636	2.53689	0
0.9100	0.165642	27.9927	1.28014	2.84115	0
0.9107	0.165642	32.5733	0.671968	3.45364	0
0.9113	0.165642	39.8945	3.41513	3.14937	0
0.9120	-0.165642	43.8585	4.02756	1.62013	0
0.9127	-0.496927	43.555	0.671968	0.0948369	0
0.9133	-0.165642	42.3316	1.28014	-1.73472	0
0.9140	0.496927	40.1979	4.33377	-2.03899	0
0.9147	0.662569	35.3138	1.58636	-1.12619	0
0.9153	0.165642	30.743	-0.246672	-3.26002	0
0.9160	0.496927	25.5458	2.19453	-6.31455	0
0.9167	0.662569	20.0549	2.80696	-6.31455	0
0.9173	-0.165642	16.6977	2.50074	-5.70207	0
0.9180	-1.1595	13.644	4.02756	-5.09353	0
0.9187	-0.165642	6.32282	3.11317	-3.56429	0
0.9193	0.496927	-0.99834	-0.246672	-3.87251	0
0.9200	0.662569	-6.18579	0.365755	-5.3978	0
0.9207	0.662569	-11.3732	2.50074	-4.17677	0
0.9213	-0.165642	-12.5967	3.11317	-4.48104	0
0.9220	-0.828211	-7.71267	1.89257	-5.09353	0
0.9227	0.165642	-3.44525	1.28014	0.0948369	0
0.9233	-0.165642	0.528533	2.50074	4.06218	0
0.9240	-1.1595	7.24286	2.80696	2.23262	0
0.9247	0.165642	12.4303	-0.854846	1.92835	0
0.9253	0.662569	16.3943	-3.60226	3.14937	0
0.9260	-0.165642	21.8852	-0.548632	1.92835	0
0.9267	-0.165642	24.9389	3.41513	0.707325	0
0.9273	0.993853	25.5458	1.58636	1.92835	0
0.9280	0.662569	29.2161	-1.76923	2.84115	0
0.9287	-0.165642	33.4835	-1.76923	2.84115	0
0.9293	-0.165642	37.1441	-1.46727	2.84115	0
0.9300	0.496927	40.5013	-4.82286	1.92835	0
0.9307	1.32514	38.3676	-3.90847	1.92835	0
0.9313	0.165642	31.6533	0.671968	0.403057	0
0.9320	-1.1595	31.3498	-0.246672	0.0948369	0
0.9327	-0.165642	38.0642	-2.98983	3.14937	0
0.9333	1.32514	41.7247	-0.854846	2.23262	0
0.9340	0.496927	41.4213	0.671968	-2.65148	0
0.9347	-1.1595	43.2516	0.671968	-1.73472	0
0.9353	-0.165642	47.2156	3.41513	0.707325	0
0.9360	0.496927	49.0459	2.50074	-1.73472	0
0.9367	-0.496927	47.519	-1.76923	-2.65148	0
0.9373	-0.828211	43.8585	-1.16106	-0.817968	0
0.9380	0.662569	39.591	0.0595415	-1.73472	0
0.9387	0.496927	34.707	-0.548632	-2.95575	0
0.9393	-0.828211	29.823	1.58636	-1.73472	0
0.9400	0.165642	24.9389	4.33377	-2.65148	0
0.9407	0.662569	19.4481	2.50074	-3.56429	0
0.9413	-0.165642	15.4841	-0.246672	-2.03899	0
0.9420	-0.496927	13.9572	-0.854846	-0.817968	0
0.9427	-0.165642	12.7337	0.973929	0.403057	0
0.9433	-0.165642	9.9834	1.58636	1.92835	0
0.9440	0.496927	6.32282	0.365755	1.62013	0
0.9447	0.662569	2.96566	-0.246672	1.01159	0
0.9453	0.496927	-2.82863	0.0595415	2.53689	0
0.9460	-0.165642	-15.6504	-1.46727	3.14937	0
0.9467	-0.828211	-30.2928	-0.854846	3.14937	0
0.9473	-1.1595	-38.534	2.19453	3.75791	0
0.9480	-0.828211	-41.5877	3.41513	4.97894	0
0.9487	-0.496927	-48.9089	1.58636	4.67467	0
0.9493	-0.828211	-58.6769	-1.46727	1.01159	0
0.9500	0.662569	-63.2576	-2.38166	-1.73472	0
0.9507	1.32514	-57.4535	-0.246672	1.01159	0
0.9513	-0.828211	-44.0248	-1.76923	1.62013	0
0.9520	-0.828211	-31.8196	-5.73725	-2.65148	0
0.9527	0.993853	-25.4185	-4.51665	-2.95575	0
0.9533	0.662569	-23.8916	-0.246672	-2.34721	0
0.9540	-0.165642	-22.0614	-0.548632	-4.78531	0
0.9547	0.165642	-17.1773	-2.07545	-5.3978	0
0.9553	-0.165642	-15.6504	-1.46727	-4.48104	0
0.9560	-0.496927	-20.2213	-1.16106	-5.3978	0
0.9567	-0.828211	-23.8916	-0.854846	-3.87251	0
0.9573	-0.496927	-29.0791	-1.76923	-0.5137	0
0.9580	-0.828211	-40.3643	-2.98983	-2.34721	0
0.9587	-1.49078	-48.6055	-0.548632	-5.09353	0
0.9593	-1.1595	-49.2221	2.50074	-3.26002	0
0.9600	0.662569	-50.1323	3.41513	-1.12619	0
0.9607	0.662569	-51.0524	2.50074	-0.817968	0
0.9613	-0.165642	-49.8289	2.50074	-0.817968	0
0.9620	0.662569	-52.266	0.671968	-1.73472	0
0.9627	1.65642	-52.266	-2.68787	-1.73472	0
0.9633	-0.165642	-42.1945	-3.60226	0.403057	0
0.9640	-1.1595	-33.0431	-2.07545	2.84115	0
0.9647	-0.496927	-30.2928	-1.46727	4.06218	0
0.9653	-0.496927	-25.7219	-2.98983	4.67467	0
0.9660	-0.165642	-16.5607	-3.29605	4.97894	0
0.9667	0.662569	-11.6767	-2.98983	4.06218	0
0.9673	0.496927	-10.1596	-2.38166	2.23262	0
0.9680	-1.1595	-8.3195	-2.07545	2.23262	0
0.9687	-0.496927	-10.463	-3.90847	2.84115	0
0.9693	0.165642	-16.2573	-3.90847	3.75791	0
0.9700	-0.165642	-19.0076	-1.16106	7.11672	0
0.9707	-0.165642	-18.391	0.671968	9.25055	0
0.9713	0.165642	-19.6144	1.28014	5.89569	0
0.9720	-0.165642	-24.8019	1.89257	1.92835	0
0.9727	0.165642	-31.2128	-1.16106	0.0948369	0
0.9733	0.662569	-37.3203	-4.82286	1.01159	0
0.9740	-0.165642	-38.534	-2.98983	2.53689	0
0.9747	-0.496927	-34.8734	-2.07545	1.01159	0
0.9753	0.165642	-29.6859	-3.90847	-2.65148	0
0.9760	0.496927	-27.5522	-1.46727	-1.73472	0
0.9767	-0.165642	-28.4625	1.89257	-0.5137	0
0.9773	0.165642	-27.5522	-1.16106	-3.87251	0
0.9780	0.165642	-25.1053	-4.51665	-5.3978	0
0.9787	-1.1595	-24.4985	-2.98983	-3.56429	0
0.9793	-0.496927	-23.5784	-2.98983	-4.48104	0
0.9800	0.993853	-20.5345	-4.21043	-5.3978	0
0.9807	1.32514	-18.391	-2.98983	-1.73472	0
0.9813	0.496927	-15.347	-1.76923	0.403057	0
0.9820	0.165642	-9.23954	-2.98983	-0.5137	0
0.9827	-0.165642	-4.3555	-1.16106	1.31586	0
0.9833	-1.1595	-3.74867	4.02756	3.75791	0
0.9840	-0.496927	-2.82863	5.24816	1.31586	0
0.9847	0.165642	-1.30176	-0.854846	0.707325	0
0.9853	-0.165642	-0.391506	-4.82286	4.67467	0
0.9860	-0.165642	1.13537	-2.07545	5.2832	0
0.9867	-0.496927	3.8857	0.0595415	1.92835	0
0.9873	-0.828211	4.49253	-1.76923	1.01159	0
0.9880	-0.165642	2.66224	-2.68787	1.92835	0
0.9887	0.662569	4.18911	-1.76923	2.84115	0
0.9893	0.662569	6.0194	-1.16106	2.53689	0
0.9900	0.496927	1.7422	-0.246672	1.62013	0
0.9907	-0.165642	-4.3555	-1.46727	1.31586	0
0.9913	-0.496927	-6.48921	-4.51665	0.707325	0
0.9920	0.165642	-8.3195	-5.12908	-1.73472	0
0.9927	0.993853	-9.54296	-2.68787	-1.12619	0
0.9933	0.496927	-5.88238	-1.16106	1.92835	0
0.9940	-0.165642	-1.91838	-2.07545	-0.209431	0
0.9947	0.662569	-1.91838	-2.68787	-4.78531	0
0.9953	0.496927	-2.82863	-2.38166	-4.78531	0
0.9960	-0.165642	-1.61496	-2.07545	-3.56429	0
0.9967	0.165642	1.43878	-2.68787	-4.17677	0
0.9973	-0.165642	4.18911	-2.98983	-3.56429	0
0.9980	-0.828211	5.71599	-2.98983	-4.48104	0
0.9987	-0.165642	8.45653	-4.51665	-5.09353	0
0.9993	0	11.569	-5.38425	-1.74658	0
1.0000	-0.828211	13.7027	-4.77608	0.0869338	0
1.0007	-1.1595	14.0061	-2.94305	-2.05085	0
1.0013	-0.331284	14.3193	-2.02866	-0.829823	0
1.0020	0.331284	17.9799	-2.63684	1.61223	0
1.0027	-0.331284	22.8639	-2.63684	-1.44231	0
1.0033	-0.828211	24.0776	-1.11428	-1.74658	0
1.0040	-0.331284	23.4708	-1.41624	2.83325	0
1.0047	0.331284	27.1314	-3.85744	1.91649	0
1.0053	-0.331284	29.8817	-4.16365	-0.221286	0
1.0060	-0.331284	28.6582	-3.24926	4.66281	0
1.0067	0.662569	30.1851	-2.33488	8.63015	0
1.0073	0.662569	32.6222	0.718751	7.40913	0
1.0080	-0.496927	30.7919	2.55178	5.57957	0
1.0087	-0.331284	32.9354	-0.195636	4.05428	0
1.0093	0.993853	39.6498	-0.195636	1.91649	0
1.0100	0.662569	40.56	2.85374	1.61223	0
1.0107	-0.331284	36.2926	1.02496	1.61223	0
1.0113	-0.331284	35.3726	-2.94305	-0.829823	0
1.0120	0	35.676	-1.11428	-1.44231	0
1.0127	-0.331284	32.3188	1.63314	1.91649	0
1.0133	-0.331284	28.0514	0.718751	1.30796	0
1.0140	-0.331284	27.4348	-0.50185	-3.57614	0
1.0147	0	28.3548	0.106324	-4.4929	0
1.0153	0.331284	27.1314	0.412538	-1.74658	0
1.0160	0	24.3908	-1.11428	-1.74658	0
1.0167	-0.331284	19.8102	-3.24926	-3.57614	0
1.0173	-0.828211	12.1758	-1.41624	-2.65938	0
1.0180	0	6.98838	1.93935	-2.65938	0
1.0187	1.32514	3.3278	0.718751	-3.57614	0
1.0193	-0.331284	-5.21682	-0.808063	-3.57614	0
1.0200	-1.1595	-12.8414	1.63314	-5.10143	0
1.0207	-0.331284	-14.9849	0.718751	-5.40965	0
1.0213	-0.331284	-17.7254	-3.55548	-3.57614	0
1.0220	-0.496927	-18.6455	-4.46987	-2.9676	0
1.0227	0	-11.9311	-4.16365	-2.35512	0
1.0233	0	-4.60998	-3.85744	0.391202	0
1.0240	-0.331284	-3.08311	-2.02866	2.83325	0
1.0247	0.662569	-1.85965	-1.72245	3.74606	0
1.0253	0.993853	2.72097	-2.94305	3.74606	0
1.0260	-0.331284	8.21184	-3.24926	2.83325	0
1.0267	-0.331284	11.569	-3.85744	4.96708	0
1.0273	0.662569	10.649	-4.16365	8.02162	0
1.0280	0.662569	8.21184	-3.24926	6.18811	0
1.0287	0.662569	10.649	-3.24926	4.05428	0
1.0293	0.662569	15.8364	-4.46987	5.57957	0
1.0300	-0.331284	15.8364	-3.85744	5.2753	0
1.0307	-0.828211	9.13188	-1.72245	4.96708	0
1.0313	-0.331284	3.3278	-0.50185	6.49237	0
1.0320	-0.331284	-0.33278	-1.11428	4.35854	0
1.0327	0	-4.9134	-2.33488	1.91649	0
1.0333	0.662569	-11.3145	-2.63684	1.91649	0
1.0340	0.331284	-17.1186	-1.11428	-0.829823	0
1.0347	0	-21.386	0.412538	-4.18863	0
1.0353	0.331284	-25.0564	-1.72245	-2.35512	0
1.0360	0.662569	-30.5472	-3.85744	-2.9676	0
1.0367	-0.331284	-31.4575	-3.55548	-6.93495	0
1.0373	-0.828211	-23.2261	-2.63684	-6.32246	0
1.0380	-0.331284	-13.1546	-1.41624	-5.71392	0
1.0387	0	-8.27056	-0.195636	-8.15597	0
1.0393	0	-2.16307	-1.11428	-7.23921	0
1.0400	0.331284	6.07813	-1.41624	-4.4929	0
1.0407	0	8.81867	0.718751	-4.4929	0
1.0413	0	6.07813	0.106324	-4.18863	0
1.0420	0.662569	5.15809	-0.808063	-2.05085	0
1.0427	0.662569	6.98838	2.55178	-1.13409	0
1.0433	-0.331284	7.2918	4.99298	0.0869338	0
1.0440	0	5.15809	2.55178	2.52503	0
1.0447	0.662569	-1.55624	0.718751	3.74606	0
1.0453	0	-9.48423	1.63314	3.13752	0
1.0460	-0.331284	-14.9849	1.33118	3.44179	0
1.0467	-0.331284	-21.386	-1.11428	4.05428	0
1.0473	-0.496927	-28.4135	-2.63684	3.13752	0
1.0480	-0.331284	-29.9306	-0.808063	1.30796	0
1.0487	0	-27.1901	-0.195636	1.30796	0
1.0493	-0.331284	-27.4935	-3.85744	1.30796	0
1.0500	-0.331284	-29.6272	-4.77608	0.999739	0
1.0507	-0.331284	-28.717	-1.11428	2.52503	0
1.0513	-0.496927	-26.8867	0.412538	1.91649	0
1.0520	0	-28.717	0.412538	-0.829823	0
1.0527	0.662569	-31.4575	1.93935	-0.525554	0
1.0533	0.331284	-30.2438	0.412538	-0.525554	0
1.0540	-0.496927	-25.0564	-2.02866	-4.18863	0
1.0547	-0.496927	-21.0826	0.718751	-5.40965	0
1.0553	-0.331284	-21.386	4.38055	-2.65938	0
1.0560	0	-24.7432	4.38055	-3.57614	0
1.0567	0.331284	-28.1003	2.55178	-4.4929	0
1.0573	0.662569	-32.9844	0.412538	-1.74658	0
1.0580	-0.331284	-38.7884	-1.11428	-0.829823	0
1.0587	-0.331284	-38.4752	-2.02866	-3.57614	0
1.0593	-0.331284	-32.3775	-3.24926	-5.10143	0
1.0600	0.331284	-27.7969	-2.63684	-5.40965	0
1.0607	0.662569	-23.8329	0.412538	-2.9676	0
1.0613	0.331284	-18.0288	1.02496	0.0869338	0
1.0620	-0.331284	-15.5917	0.106324	0.391202	0
1.0627	0	-14.9849	1.63314	-0.221286	0
1.0633	0.331284	-13.1546	2.55178	0.999739	0
1.0640	0	-10.1009	0.718751	0.0869338	0
1.0647	-0.331284	-3.38653	-0.808063	-1.74658	0
1.0653	-0.331284	4.85467	-1.11428	0.0869338	0
1.0660	-0.331284	7.90842	-2.33488	2.52503	0
1.0667	0.331284	10.649	-1.11428	3.74606	0
1.0673	1.32514	17.0599	2.24557	4.66281	0
1.0680	0.993853	18.8902	3.15995	4.35854	0
1.0687	-0.496927	20.7205	0.718751	2.83325	0
1.0693	-1.1595	27.1314	-2.02866	3.13752	0
1.0700	-0.496927	26.8279	-2.02866	2.83325	0
1.0707	-0.331284	20.7205	1.63314	0.0869338	0
1.0713	-0.331284	22.8639	2.24557	-0.829823	0
1.0720	0.331284	27.1314	-1.11428	-0.829823	0
1.0727	0.662569	25.3011	-1.72245	-1.13409	0
1.0733	0	23.1674	-0.808063	-1.44231	0
1.0740	0.662569	21.0337	-2.02866	-1.74658	0
1.0747	0.993853	17.6765	-1.11428	-1.74658	0
1.0753	0	17.0599	0.412538	-0.525554	0
1.0760	-0.331284	17.9799	-0.195636	-2.65938	0
1.0767	0.662569	17.9799	-1.11428	-7.23921	0
1.0773	-0.331284	18.5867	-1.11428	-7.23921	0
1.0780	-0.331284	17.9799	-2.02866	-3.88041	0
1.0787	0.662569	11.569	0.412538	-3.57614	0
1.0793	-0.331284	4.24784	4.07434	-4.4929	0
1.0800	-1.1595	0.890676	2.55178	-3.27187	0
1.0807	0.993853	-1.85965	-0.808063	-0.525554	0
1.0813	1.49078	-8.27056	-0.808063	0.391202	0
1.0820	-0.496927	-13.458	0.412538	0.391202	0
1.0827	-1.1595	-14.0648	-0.195636	0.999739	0
1.0833	-0.331284	-18.6455	-1.11428	1.61223	0
1.0840	-0.496927	-25.9666	-2.02866	2.22076	0
1.0847	-0.331284	-26.5735	-1.41624	4.05428	0
1.0853	0.662569	-22.6095	-0.195636	5.88384	0
1.0860	0.331284	-22.306	0.718751	5.88384	0
1.0867	0.331284	-21.0826	0.718751	5.2753	0
1.0873	0.662569	-16.8152	-0.195636	4.96708	0
1.0880	-0.331284	-12.538	0.412538	3.74606	0
1.0887	0	-7.35052	1.63314	1.61223	0
1.0893	0.662569	-2.16307	0.106324	0.391202	0
1.0900	-0.331284	0.587259	-2.63684	0.0869338	0
1.0907	-1.1595	3.3278	-0.195636	-0.829823	0
1.0913	-0.331284	5.15809	4.38055	-2.35512	0
1.0920	0	6.38155	4.38055	-1.74658	0
1.0927	0	11.8724	1.63314	0.0869338	0
1.0933	0	17.6765	0.106324	-2.05085	0
1.0940	-0.828211	17.6765	-0.195636	-5.40965	0
1.0947	-0.828211	18.2833	0.718751	-4.79716	0
1.0953	0.662569	24.3908	0.718751	-2.9676	0
1.0960	0.662569	27.1314	-0.808063	-2.65938	0
1.0967	-0.496927	24.3908	-0.195636	-2.05085	0
1.0973	-0.331284	23.7742	1.63314	-1.44231	0
1.0980	0.331284	26.2211	-0.808063	-1.44231	0
1.0987	-0.331284	25.6045	-2.02866	-0.221286	0
1.0993	-0.331284	23.7742	1.33118	1.30796	0
1.1000	0	23.1674	2.55178	1.91649	0
1.1007	0	20.1136	-0.808063	2.22076	0
1.1013	0	18.2833	-0.50185	1.30796	0
1.1020	0.331284	20.7205	2.85374	0.69547	0
1.1027	0.331284	21.3371	2.85374	1.91649	0
1.1033	0	20.417	2.55178	4.05428	0
1.1040	-0.828211	23.4708	4.07434	5.57957	0
1.1047	-1.49078	27.748	2.24557	5.57957	0
1.1053	-0.496927	28.0514	-1.11428	5.57957	0
1.1060	-0.331284	24.6942	-0.195636	5.57957	0
1.1067	-1.1595	18.8902	0.718751	4.96708	0
1.1073	-0.331284	10.9622	-1.11428	4.66281	0
1.1080	0.331284	4.24784	-2.33488	5.88384	0
1.1087	-0.331284	0.274054	-2.63684	7.10486	0
1.1093	-0.331284	-4.29678	-2.33488	5.57957	0
1.1100	0.331284	-9.48423	-1.11428	3.13752	0
1.1107	-0.331284	-14.0648	-2.02866	0.69547	0
1.1113	-0.331284	-19.5557	-4.77608	-1.74658	0
1.1120	0.993853	-27.7969	-3.85744	-0.829823	0
1.1127	-0.331284	-35.1279	-0.195636	0.69547	0
1.1133	-1.1595	-37.8684	0.106324	-1.44231	0
1.1140	0.662569	-38.1718	-1.11428	-3.88041	0
1.1147	0.662569	-36.0381	0.412538	-4.18863	0
1.1153	-1.1595	-28.717	1.63314	-4.18863	0
1.1160	-0.331284	-20.4758	1.63314	-5.40965	0
1.1167	0.993853	-13.1546	1.93935	-5.40965	0
1.1173	-0.331284	-5.21682	-0.195636	-5.40965	0
1.1180	-0.331284	0.274054	-2.94305	-5.40965	0
1.1187	0.331284	-3.08311	-3.24926	-5.71392	0
1.1193	-0.331284	-11.0111	-2.02866	-6.62673	0
1.1200	-0.496927	-16.1986	-2.02866	-7.23921	0
1.1207	-0.331284	-18.0288	-2.02866	-5.40965	0
1.1213	-0.828211	-16.1986	-0.808063	-1.74658	0
1.1220	-0.331284	-12.2346	-2.02866	0.391202	0
1.1227	0.331284	-14.0648	-2.94305	-0.221286	0
1.1233	0.331284	-20.4758	0.106324	0.0869338	0
1.1240	0	-23.5295	2.55178	3.74606	0
1.1247	0	-24.1363	0.718751	4.66281	0
1.1253	-0.496927	-26.8867	-0.808063	4.66281	0
1.1260	-0.331284	-25.6632	1.33118	6.18811	0
1.1267	0.662569	-20.4758	2.24557	5.57957	0
1.1273	-0.496927	-20.1723	1.63314	2.83325	0
1.1280	-1.1595	-18.0288	2.55178	4.35854	0
1.1287	-0.331284	-9.18081	3.15995	6.18811	0
1.1293	-0.331284	-5.52023	2.85374	4.66281	0
1.1300	-0.331284	-7.65394	2.55178	3.74606	0
1.1307	0.662569	-2.16307	-0.195636	3.13752	0
1.1313	0.662569	5.15809	-3.24926	0.391202	0
1.1320	-0.496927	3.3278	-3.85744	0.0869338	0
1.1327	-0.331284	5.46151	-1.41624	0.999739	0
1.1333	-0.331284	17.6765	1.02496	-0.829823	0
1.1340	-0.496927	24.6942	1.33118	-3.57614	0
1.1347	-1.49078	23.7742	-0.195636	-3.57614	0
1.1353	-0.828211	26.8279	-0.808063	-4.4929	0
1.1360	0.662569	33.5423	0.718751	-5.40965	0
1.1367	0.662569	35.0691	1.93935	-4.79716	0
1.1373	-1.1595	34.4525	1.02496	-5.40965	0
1.1380	-0.496927	34.4525	-1.72245	-5.40965	0
1.1387	0.331284	31.712	-1.41624	-3.27187	0
1.1393	-0.331284	25.6045	1.02496	-0.829823	0
1.1400	-0.828211	21.6405	-0.195636	0.69547	0
1.1407	-0.496927	19.8102	-2.63684	1.30796	0
1.1413	-0.828211	16.453	-1.11428	0.391202	0
1.1420	-0.496927	13.3993	-0.50185	0.999739	0
1.1427	0	10.649	-2.94305	1.61223	0
1.1433	-0.331284	6.98838	-3.85744	0.0869338	0
1.1440	-0.496927	3.3278	-2.63684	2.52503	0
1.1447	0	-0.33278	-2.02866	5.2753	0
1.1453	0.662569	-8.27056	-2.02866	2.83325	0
1.1460	0.331284	-13.7614	-1.11428	2.52503	0
1.1467	-0.496927	-10.4043	-0.195636	6.18811	0
1.1473	-0.331284	-3.08311	-1.41624	5.88384	0
1.1480	0.662569	-0.636197	-1.41624	2.83325	0
1.1487	-0.331284	-3.08311	0.106324	4.35854	0
1.1493	-0.496927	-5.82365	-1.11428	5.88384	0
1.1500	0.331284	-9.48423	-3.85744	3.74606	0
1.1507	0.662569	-14.9849	-0.808063	1.61223	0
1.1513	0	-16.8152	4.07434	0.999739	0
1.1520	-0.496927	-15.2883	3.77238	-2.05085	0
1.1527	-0.496927	-15.8951	1.63314	-5.71392	0
1.1533	-0.331284	-19.5557	1.93935	-6.01819	0
1.1540	0	-21.0826	3.77238	-4.4929	0
1.1547	0.331284	-19.5557	3.46617	-4.4929	0
1.1553	0.331284	-18.3421	1.63314	-5.40965	0
1.1560	0.331284	-18.6455	0.718751	-6.32246	0
1.1567	-0.331284	-18.6455	0.106324	-8.76451	0
1.1573	-0.496927	-15.5917	-1.11428	-10.2898	0
1.1580	-0.331284	-10.4043	-0.50185	-8.46024	0
1.1587	0	-7.65394	0.718751	-5.40965	0
1.1593	0	-5.82365	-0.195636	-6.01819	0
1.1600	-0.331284	-2.7699	-0.808063	-8.15597	0
1.1607	-0.331284	-0.33278	-0.50185	-6.32246	0
1.1613	-0.331284	3.3278	-1.41624	-1.13409	0
1.1620	-0.331284	12.489	-2.02866	1.30796	0
1.1627	0	22.2473	-1.41624	0.999739	0
1.1633	-0.331284	26.2211	-1.11428	1.91649	0
1.1640	-0.828211	27.1314	-0.195636	3.13752	0
1.1647	-0.331284	29.8817	-0.195636	3.13752	0
1.1653	0	32.9354	-2.94305	3.74606	0
1.1660	-0.331284	32.9354	-3.55548	6.18811	0
1.1667	0	32.0154	-1.11428	6.49237	0
1.1673	0.331284	32.6222	-0.50185	6.18811	0
1.1680	0.331284	30.4885	-0.808063	8.32589	0
1.1687	0.662569	25.6045	0.106324	7.40913	0
1.1693	0.662569	21.3371	-0.195636	2.22076	0
1.1700	-0.331284	15.2296	-2.02866	0.69547	0
1.1707	-0.496927	6.68496	-2.33488	3.13752	0
1.1713	-0.496927	1.80093	-2.94305	2.52503	0
1.1720	0	-0.939614	-2.63684	-0.221286	0
1.1727	-0.331284	-7.35052	-0.195636	-0.829823	0
1.1733	-0.828211	-15.2883	0.412538	-2.65938	0
1.1740	0	-20.4758	-1.11428	-3.88041	0
1.1747	0.993853	-23.5295	0.412538	-2.35512	0
1.1753	-0.331284	-25.6632	2.55178	-1.13409	0
1.1760	-1.1595	-24.4398	1.33118	-2.35512	0
1.1767	-0.331284	-21.0826	-0.195636	-2.9676	0
1.1773	0.331284	-19.5557	0.412538	-2.65938	0
1.1780	-0.331284	-17.1186	-0.195636	-2.35512	0
1.1787	-0.331284	-10.4043	-2.33488	-1.74658	0
1.1793	-0.331284	-4.29678	-2.02866	-1.13409	0
1.1800	-0.331284	-2.16307	-0.195636	-1.13409	0
1.1807	-0.828211	1.19409	-1.41624	-0.829823	0
1.1813	-0.496927	3.63122	-2.94305	0.0869338	0
1.1820	0.331284	3.3278	-1.11428	-0.525554	0
1.1827	0.662569	6.98838	-0.195636	-0.221286	0
1.1833	0.331284	10.649	-1.11428	3.74606	0
1.1840	0.662569	9.43529	-0.195636	5.57957	0
1.1847	0.662569	9.73871	1.63314	1.61223	0
1.1853	-0.331284	12.489	-0.50185	0.0869338	0
1.1860	-0.331284	9.73871	-2.94305	3.44179	0
1.1867	0	5.77471	-1.11428	5.57957	0
1.1873	-0.331284	4.55126	1.63314	5.2753	0
1.1880	-0.496927	5.46151	0.718751	4.35854	0
1.1887	0.331284	6.98838	-2.02866	2.83325	0
1.1893	0.331284	6.68496	-2.02866	2.22076	0
1.1900	-0.331284	5.77471	-0.50185	1.30796	0
1.1907	-0.331284	7.605	-0.195636	-0.829823	0
1.1913	-0.331284	7.90842	-0.808063	-0.525554	0
1.1920	0	6.07813	-0.50185	0.0869338	0
1.1927	0	6.98838	-0.50185	-5.10143	0
1.1933	-0.331284	8.81867	0.106324	-8.76451	0
1.1940	-1.1595	8.51525	1.02496	-5.71392	0
1.1947	-0.496927	10.649	-0.195636	-4.4929	0
1.1953	0	13.0959	-1.72245	-6.93495	0
1.1960	0	12.489	-0.50185	-6.62673	0
1.1967	-0.331284	13.3993	0.718751	-3.88041	0
1.1973	-0.331284	17.9799	0.718751	-2.05085	0
1.1980	-0.331284	22.5507	0.412538	-2.65938	0
1.1987	0	24.0776	1.02496	-3.57614	0
1.1993	0.331284	23.4708	3.46617	-1.44231	0
1.2000	0.331284	26.2211	3.46617	1.91649	0
1.2007	-0.331284	29.8817	1.33118	0.0869338	0
1.2013	-0.331284	28.9617	0.106324	-1.74658	0
1.2020	-0.331284	27.4348	0.106324	0.0869338	0
1.2027	-0.331284	29.2651	-0.808063	1.30796	0
1.2033	-0.331284	25.6045	-0.50185	2.83325	0
1.2040	0	14.3193	0.718751	5.88384	0
1.2047	0.662569	5.15809	0.718751	5.57957	0
1.2053	0	0.587259	2.55178	4.35854	0
1.2060	-1.1595	-3.38653	4.07434	7.10486	0
1.2067	-1.1595	-7.65394	1.63314	8.32589	0
1.2073	-0.331284	-9.18081	-0.808063	5.57957	0
1.2080	0.331284	-7.35052	0.718751	3.74606	0
1.2087	0.662569	-5.82365	1.33118	3.44179	0
1.2093	0.662569	-7.65394	-1.11428	2.83325	0
1.2100	0	-8.57398	-1.11428	0.999739	0
1.2107	-0.331284	-4.9134	1.33118	-1.44231	0
1.2113	0	-1.25282	2.55178	-1.74658	0
1.2120	-0.331284	2.72097	4.38055	-0.221286	0
1.2127	-0.331284	9.73871	5.29494	1.30796	0
1.2133	0.331284	15.2296	2.55178	1.61223	0
1.2140	0.662569	16.453	-0.195636	-0.829823	0
1.2147	-0.496927	15.533	-0.50185	-3.27187	0
1.2153	-1.1595	15.2296	0.106324	-1.74658	0
1.2160	-0.331284	15.533	1.33118	0.0869338	0
1.2167	-0.331284	17.0599	2.55178	-1.74658	0
1.2173	0.331284	19.1936	1.63314	-1.74658	0
1.2180	0.331284	23.4708	0.718751	0.0869338	0
1.2187	-0.331284	29.5783	2.55178	-0.829823	0
1.2193	-0.496927	32.9354	4.07434	0.999739	0
1.2200	-0.331284	32.3188	3.46617	3.44179	0
1.2207	-0.331284	29.8817	2.24557	0.999739	0
1.2213	-0.331284	25.9079	1.02496	0.0869338	0
1.2220	0	21.6405	0.412538	3.44179	0
1.2227	-0.331284	20.1136	1.63314	4.35854	0
1.2233	-0.496927	20.417	3.77238	1.91649	0
1.2240	-0.331284	13.3993	3.15995	2.52503	0
1.2247	0.662569	0.587259	1.33118	3.74606	0
1.2253	0.662569	-6.74369	1.02496	2.22076	0
1.2260	-0.331284	-7.65394	1.02496	0.0869338	0
1.2267	-1.1595	-12.8414	-0.808063	0.0869338	0
1.2273	-0.331284	-23.2261	-2.33488	1.91649	0
1.2280	-0.331284	-31.4575	-2.02866	3.13752	0
1.2287	-0.496927	-37.2616	-0.50185	1.91649	0
1.2293	-0.496927	-40.6187	0.106324	-0.525554	0
1.2300	-0.331284	-42.449	-0.195636	-2.35512	0
1.2307	-0.331284	-50.0736	0.718751	-5.10143	0
1.2313	0	-59.8417	1.93935	-6.32246	0
1.2320	0.331284	-60.7617	-0.195636	-3.57614	0
1.2327	-0.331284	-54.9576	-2.94305	-0.525554	0
1.2333	-0.828211	-49.4668	-2.63684	-2.65938	0
1.2340	0.331284	-41.8324	0.718751	-5.10143	0
1.2347	1.49078	-33.2878	4.38055	-4.4929	0
1.2353	0.331284	-29.6272	6.21358	-4.4929	0
1.2360	-1.1595	-27.4935	3.46617	-4.79716	0
1.2367	-0.331284	-20.4758	-1.11428	-4.79716	0
1.2373	0.662569	-14.0648	-2.02866	-5.71392	0
1.2380	-0.496927	-13.7614	-0.50185	-4.79716	0
1.2387	-0.496927	-13.7614	0.718751	-2.65938	0
1.2393	0.331284	-9.79744	1.33118	-3.57614	0
1.2400	0.331284	-7.65394	-0.195636	-4.18863	0
1.2407	0	-6.12707	-1.41624	-1.74658	0
1.2413	0.662569	-3.08311	-0.195636	0.0869338	0
1.2420	0.662569	-3.99336	0.106324	0.999739	0
1.2427	-0.331284	-6.74369	-0.195636	1.61223	0
1.2433	-0.496927	-3.38653	-0.195636	0.999739	0
1.2440	0.331284	2.72097	-1.11428	0.999739	0
1.2447	0.662569	6.68496	-1.41624	3.44179	0
1.2453	-0.331284	8.81867	1.33118	4.96708	0
1.2460	-0.331284	10.0421	1.63314	5.57957	0
1.2467	0	11.2656	-0.808063	7.40913	0
1.2473	-0.331284	15.2296	-0.195636	7.10486	0
1.2480	-0.331284	18.2833	1.93935	5.2753	0
1.2487	-0.331284	16.7565	0.718751	5.88384	0
1.2493	-0.496927	16.1496	-0.195636	7.7134	0
1.2500	-0.331284	18.8902	1.63314	6.49237	0
1.2507	0.993853	18.8902	2.24557	3.44179	0
1.2513	0.993853	17.9799	0.412538	1.91649	0
1.2520	0	18.5867	-0.808063	2.22076	0
1.2527	-0.331284	14.3193	0.106324	0.999739	0
1.2533	-1.1595	5.15809	0.412538	-1.74658	0
1.2540	-0.828211	-0.0293629	-0.50185	-3.57614	0
1.2547	0.662569	-1.25282	-2.02866	-3.57614	0
1.2553	0.331284	-7.04711	-1.41624	-4.4929	0
1.2560	-1.1595	-16.1986	1.63314	-5.71392	0
1.2567	-0.828211	-24.1363	2.55178	-6.93495	0
1.2573	0	-30.8507	1.33118	-7.23921	0
1.2580	0	-34.2078	1.93935	-6.32246	0
1.2587	0	-35.4313	4.07434	-5.71392	0
1.2593	-0.331284	-36.645	3.77238	-6.62673	0
1.2600	-0.496927	-35.4313	1.93935	-6.62673	0
1.2607	-0.828211	-31.1541	0.718751	-4.18863	0
1.2613	-0.828211	-26.8867	-0.50185	-1.44231	0
1.2620	-0.496927	-24.1363	-0.50185	-0.829823	0
1.2627	0	-22.0026	-0.195636	-0.829823	0
1.2633	0.331284	-18.9489	-1.41624	2.22076	0
1.2640	0	-14.9849	-1.41624	4.66281	0
1.2647	0.662569	-11.9311	-0.50185	3.13752	0
1.2653	0.662569	-9.48423	-1.11428	2.22076	0
1.2660	0.331284	-7.04711	-1.41624	4.66281	0
1.2667	-0.331284	-9.48423	0.106324	4.66281	0
1.2673	-0.496927	-14.0648	0.718751	2.22076	0
1.2680	-0.331284	-12.538	-1.41624	2.52503	0
1.2687	0.331284	-9.48423	-1.72245	3.13752	0
1.2693	-0.331284	-11.3145	-0.195636	1.91649	0
1.2700	-0.331284	-14.0648	-1.41624	0.999739	0
1.2707	0.662569	-13.1546	-2.33488	1.91649	0
1.2713	0	-11.3145	1.63314	1.91649	0
1.2720	-0.331284	-9.48423	4.07434	1.30796	0
1.2727	0.662569	-6.12707	0.106324	-0.525554	0
1.2733	0	-0.33278	-2.02866	-2.05085	0
1.2740	-0.828211	6.07813	-1.11428	-3.57614	0
1.2747	0	8.51525	-0.808063	-5.40965	0
1.2753	0.331284	11.2656	0.412538	-4.4929	0
1.2760	-0.828211	19.5068	1.93935	-1.74658	0
1.2767	-0.828211	27.4348	0.106324	-1.74658	0
1.2773	-0.496927	31.4086	-1.11428	-2.65938	0
1.2780	-0.496927	35.3726	-0.195636	-1.13409	0
1.2787	-0.331284	37.8097	-1.11428	0.69547	0
1.2793	0	36.2926	-1.11428	-0.525554	0
1.2800	0	35.676	0.412538	-2.35512	0
1.2807	0.331284	35.3726	-0.195636	-2.65938	0
1.2813	-0.331284	33.5423	-1.72245	-1.74658	0
1.2820	-0.828211	33.2389	0.718751	0.0869338	0
1.2827	-0.331284	32.6222	4.07434	2.22076	0
1.2833	-0.828211	29.5783	3.77238	2.83325	0
1.2840	-1.1595	27.1314	1.02496	1.91649	0
1.2847	-0.331284	25.3011	-2.02866	2.83325	0
1.2853	-0.331284	22.2473	-3.24926	5.2753	0
1.2860	-0.828211	21.3371	-2.02866	3.74606	0
1.2867	0.331284	19.1936	0.412538	1.61223	0
1.2873	0.662569	12.7925	0.718751	4.05428	0
1.2880	-0.496927	7.90842	-1.41624	3.74606	0
1.2887	-0.331284	3.93463	-0.195636	0.0869338	0
1.2893	0	-2.7699	1.93935	0.0869338	0
1.2900	-0.331284	-10.4043	-0.50185	0.69547	0
1.2907	-0.331284	-16.5118	-2.33488	-2.65938	0
1.2913	0.331284	-20.4758	0.718751	-5.10143	0
1.2920	-0.331284	-22.6095	1.02496	-4.4929	0
1.2927	-0.828211	-21.386	-0.50185	-2.65938	0
1.2933	-0.496927	-17.1186	2.24557	-2.65938	0
1.2940	-0.496927	-9.48423	3.77238	-6.32246	0
1.2947	-1.1595	-3.99336	1.63314	-6.62673	0
1.2953	-1.1595	-2.46649	3.15995	-3.27187	0
1.2960	-0.331284	-0.636197	3.46617	-3.57614	0
1.2967	0.331284	2.10434	-0.195636	-6.93495	0
1.2973	0	2.41755	-1.11428	-6.62673	0
1.2980	-0.331284	6.07813	0.106324	-5.71392	0
1.2987	0	12.7925	0.106324	-6.01819	0
1.2993	-0.331284	12.489	0.412538	-4.4929	0
1.3000	-0.496927	9.73871	-1.11428	-3.27187	0
1.3007	-0.331284	14.3193	-2.94305	-2.35512	0
1.3013	0.662569	18.5867	0.412538	0.391202	0
1.3020	0.662569	17.9799	4.07434	1.91649	0
1.3027	0.331284	18.5867	2.85374	2.83325	0
1.3033	-0.331284	18.2833	0.718751	5.2753	0
1.3040	-0.496927	16.7565	0.412538	5.88384	0
1.3047	-0.331284	20.1136	1.02496	5.57957	0
1.3053	0.662569	22.2473	2.55178	6.49237	0
1.3060	1.32514	18.2833	2.24557	7.7134	0
1.3067	0	20.417	1.33118	8.93442	0
1.3073	-1.1595	28.9617	2.85374	8.93442	0
1.3080	0.331284	32.3188	3.46617	4.96708	0
1.3087	0.993853	34.4525	0.718751	1.91649	0
1.3093	-0.496927	40.8634	-0.808063	2.83325	0
1.3100	-1.49078	42.6937	-0.808063	1.91649	0
1.3107	-0.331284	38.1229	-0.195636	0.0869338	0
1.3113	0.662569	34.4525	0.718751	0.999739	0
1.3120	0.662569	31.4086	0.412538	0.69547	0
1.3127	-0.331284	23.1674	-0.195636	-1.74658	0
1.3133	-0.331284	14.6227	-0.808063	-2.65938	0
1.3140	0	10.0421	-2.02866	-2.05085	0
1.3147	0.662569	6.07813	-2.02866	-1.13409	0
1.3153	1.32514	0.587259	0.106324	-0.829823	0
1.3160	0.993853	-3.99336	-1.11428	-2.9676	0
1.3167	-0.496927	-9.79744	-3.85744	-4.18863	0
1.3173	-0.496927	-15.8951	-2.33488	-3.57614	0
1.3180	0.662569	-20.4758	-0.195636	-3.57614	0
1.3187	0.331284	-23.2261	-0.195636	-3.27187	0
1.3193	-0.496927	-22.306	0.106324	-1.74658	0
1.3200	0.331284	-16.8152	1.63314	-2.65938	0
1.3207	0.662569	-12.2346	0.718751	-3.57614	0
1.3213	0	-6.74369	-0.50185	-0.829823	0
1.3220	0.662569	1.80093	-1.41624	1.91649	0
1.3227	0.993853	9.73871	-2.02866	2.22076	0
1.3233	-0.331284	14.6227	-2.94305	3.44179	0
1.3240	-1.49078	16.1496	-2.94305	4.96708	0
1.3247	-1.1595	13.7027	-3.24926	4.66281	0
1.3253	-0.331284	11.569	-5.38425	4.66281	0
1.3260	0.331284	11.569	-4.46987	4.66281	0
1.3267	-0.331284	10.649	-1.11428	2.83325	0
1.3273	-1.1595	8.51525	-1.41624	2.52503	0
1.3280	-0.828211	6.98838	-3.85744	4.05428	0
1.3287	-0.331284	6.98838	-3.24926	4.05428	0
1.3293	-0.331284	6.68496	-3.55548	3.13752	0
1.3300	-0.331284	2.41755	-2.63684	3.74606	0
1.3307	-0.331284	-3.08311	2.55178	1.91649	0
1.3313	0	-2.16307	3.46617	-0.221286	0
1.3320	0	0.587259	-1.72245	1.61223	0
1.3327	-0.331284	-3.99336	-3.85744	3.13752	0
[truncated: 71,314 more rows]
