# Supplementary material for: Identification of Haptic Based Guiding Using Hard Reins
Source: PLoS One. 2015 Jul 22;10(7):e0132020. doi: 10.1371/journal.pone.0132020 (PMC4511788; doi:10.1371/journal.pone.0132020)
Supplement: S3 File — (ZIP) [file pone.0132020.s003.zip › EMGData1/Subject8/T11/t11.txt]

0.0000	-6.9955	-4.3757	3.96636	-3.50551	0
0.0007	-13.3856	-4.07276	0.609446	-2.89383	0
0.0013	-13.0829	-4.3757	-3.66411	-1.06427	0
0.0020	-9.71971	-6.20451	-2.44274	1.68418	0
0.0027	-11.8722	-5.29011	-1.22137	2.9048	0
0.0033	-13.0829	-4.3757	-2.13802	1.37697	0
0.0040	-9.71971	-4.98717	-1.22137	1.37697	0
0.0047	-8.20626	-4.67863	0.609446	4.73436	0
0.0053	-7.90357	-6.20451	0.609446	8.09175	0
0.0060	-5.14573	-7.7304	1.21889	7.78728	0
0.0067	-4.23766	-5.29011	1.52609	4.73436	0
0.0073	-5.14573	-3.46129	-0.307201	2.59759	0
0.0080	-2.38789	-3.76422	-1.22137	2.29312	0
0.0087	3.09416	-0.100978	1.52609	0.463561	0
0.0093	4.30492	2.64225	0.609446	-1.98042	0
0.0100	2.18609	0.201955	-2.44274	-1.06427	0
0.0107	3.09416	0.813431	0.304723	-1.67321	0
0.0113	6.1547	3.8652	6.1019	-5.94675	0
0.0120	5.85201	0.504888	5.18773	-5.0306	0
0.0127	3.09416	-2.23834	-0.307201	0.156349	0
0.0133	2.18609	1.42491	-2.44274	0.156349	0
0.0140	2.48878	3.8652	-1.22137	-1.98042	0
0.0147	0.336322	2.03077	0	-4.42166	0
0.0153	-3.0269	-0.40952	-0.307201	-8.08352	0
0.0160	-4.84304	-1.9354	-1.52609	-9.91308	0
0.0167	-6.0538	-3.46129	-0.307201	-8.99693	0
0.0173	-6.9955	-4.3757	0.609446	-9.60861	0
0.0180	-6.9955	-5.59865	-2.13802	-9.30414	0
0.0187	-6.0538	-4.98717	-5.1902	-8.99693	0
0.0193	-7.60088	-3.46129	-4.883	-13.8821	0
0.0200	-9.71971	-4.3757	-4.57828	-10.5248	0
0.0207	-7.90357	-5.59865	-3.96883	5.03883	0
0.0213	-4.23766	-6.81599	-2.74746	11.7536	0
0.0220	-4.54035	-10.4792	-2.44274	7.78728	0
0.0227	-4.54035	-12.3081	-2.44274	9.31237	0
0.0233	-1.47982	-9.86776	-0.916647	9.61684	0
0.0240	1.24439	-8.65042	-0.307201	4.73436	0
0.0247	2.18609	-8.95335	-0.916647	4.73436	0
0.0253	2.48878	-9.86776	-1.22137	3.81821	0
0.0260	3.39685	-9.25628	-2.44274	0.76803	0
0.0267	4.60761	-7.12453	-3.96883	9.31237	0
0.0273	4.00223	-4.67863	-1.83329	11.1447	0
0.0280	2.18609	-3.46129	1.21889	-7.16737	0
0.0287	4.00223	-1.021	-0.307201	-13.5749	0
0.0293	4.91031	2.64225	-3.66411	1.0725	0
0.0300	2.79147	3.25372	-2.13802	8.70069	0
0.0307	3.09416	2.95079	-1.22137	4.73436	0
0.0313	5.213	4.47668	-3.96883	-0.14812	0
0.0320	5.213	4.77961	-4.883	-5.33507	0
0.0327	5.51569	4.47668	-3.05219	-9.30414	0
0.0333	4.91031	4.16813	-2.44274	-13.2705	0
0.0340	2.48878	3.55666	-1.22137	-20.5942	0
0.0347	3.39685	3.8652	0.609446	-23.6471	0
0.0353	6.1547	4.77961	-0.916647	-20.5942	0
0.0360	3.39685	2.64225	-1.83329	-18.1529	0
0.0367	-1.47982	0.201955	-0.307201	-15.4072	0
0.0373	-3.0269	1.72784	-2.13802	-10.2175	0
0.0380	-3.0269	2.64225	-5.1902	-7.47184	0
0.0387	-3.93497	0.201955	-3.05219	-5.64228	0
0.0393	-5.14573	-2.23834	-0.916647	-2.58936	0
0.0400	-6.69281	-2.23834	-2.44274	-0.452589	0
0.0407	-8.81164	-2.23834	-3.05219	-0.14812	0
0.0413	-8.50895	-1.9354	-2.44274	-0.759801	0
0.0420	-6.0538	-1.9354	-3.66411	0.156349	0
0.0427	-4.84304	-1.62686	-3.35691	2.9048	0
0.0433	-6.0538	-0.712453	-2.13802	2.29312	0
0.0440	-4.54035	-0.712453	-3.35691	2.29312	0
0.0447	-3.32959	-1.021	-3.35691	5.65051	0
0.0453	-4.54035	0.201955	0.609446	6.87113	0
0.0460	-4.23766	2.03077	2.44026	5.95498	0
0.0467	-0.874438	3.55666	1.52609	5.65051	0
0.0473	0.336322	3.8652	2.44026	4.12542	0
0.0480	0.0336322	3.55666	1.52609	3.81821	0
0.0487	-1.78251	4.77961	-1.22137	5.34604	0
0.0493	-4.54035	7.52844	-2.13802	2.9048	0
0.0500	-4.23766	8.74578	-1.22137	-0.759801	0
0.0507	-1.17713	8.44285	-2.13802	-0.759801	0
0.0513	-0.571748	8.44285	-2.13802	-2.28489	0
0.0520	-0.571748	8.44285	-0.916647	-4.42166	0
0.0527	0.0336322	10.2717	-1.52609	-4.42166	0
0.0533	-1.78251	13.0205	-1.52609	-7.77631	0
0.0540	-4.54035	12.1061	0.91417	-11.1337	0
0.0547	-6.0538	9.66019	0.304723	-8.99693	0
0.0553	-8.20626	9.35726	-1.83329	-8.08352	0
0.0560	-10.9641	9.05433	-0.307201	-9.60861	0
0.0567	-11.5695	6.60843	0.609446	-8.08352	0
0.0573	-11.5695	5.69402	-1.22137	-6.25122	0
0.0580	-12.1749	6.91697	0.304723	-5.94675	0
0.0587	-11.2668	6.60843	3.35691	-2.28489	0
0.0593	-8.81164	5.69402	2.74499	-0.14812	0
0.0600	-8.50895	5.69402	1.21889	-1.67321	0
0.0607	-12.4776	4.77961	0.609446	-0.759801	0
0.0613	-16.1435	2.64225	-0.916647	1.37697	0
0.0620	-16.4462	2.03077	-1.22137	3.20927	0
0.0627	-15.2354	1.11636	0.609446	6.25945	0
0.0633	-13.3856	-0.40952	0.304723	6.56666	0
0.0640	-12.1749	1.11636	0.609446	5.65051	0
0.0647	-12.4776	2.64225	2.13554	10.2285	0
0.0653	-10.6278	-0.712453	-0.307201	12.9742	0
0.0660	-6.0538	-2.54688	-3.05219	7.48007	0
0.0667	-4.54035	-1.32393	-0.307201	2.29312	0
0.0673	-4.84304	-2.54688	2.74499	2.29312	0
0.0680	-4.23766	-2.54688	1.52609	2.9048	0
0.0687	-5.14573	2.33932	0.609446	1.98865	0
0.0693	-6.0538	4.77961	1.52609	0.156349	0
0.0700	-4.84304	2.03077	1.52609	-1.67321	0
0.0707	-2.38789	4.16813	3.04971	-2.58936	0
0.0713	0.941702	8.44285	7.32327	-5.64228	0
0.0720	0.336322	5.39108	7.01854	-7.16737	0
0.0727	-6.0538	0.504888	1.52609	-5.0306	0
0.0733	-8.50895	3.55666	-2.13802	-5.0306	0
0.0740	-3.93497	8.13431	-1.22137	-6.55569	0
0.0747	-3.32959	6.60843	-0.307201	-6.25122	0
0.0753	-8.81164	4.16813	0.609446	-8.08352	0
0.0760	-9.41702	3.25372	0.609446	-8.38799	0
0.0767	-7.60088	2.03077	0.609446	-3.20104	0
0.0773	-9.71971	1.11636	1.52609	-3.50551	0
0.0780	-13.0829	1.11636	1.83082	-11.1337	0
0.0787	-13.0829	-0.712453	1.83082	-8.69246	0
0.0793	-13.991	-2.84981	1.52609	-1.06427	0
0.0800	-15.2354	-2.84981	0.609446	-1.67321	0
0.0807	-11.5695	-2.84981	1.21889	-2.89383	0
0.0813	-7.90357	-4.3757	1.52609	0.76803	0
0.0820	-10.6278	-6.20451	-1.22137	1.98865	0
0.0827	-12.1749	-7.12453	-0.307201	1.37697	0
0.0833	-8.81164	-8.03894	3.96636	1.98865	0
0.0840	-8.81164	-8.03894	3.35691	3.51374	0
0.0847	-10.0224	-4.3757	2.13554	7.48007	0
0.0853	-7.29819	-2.54688	4.27108	11.7536	0
0.0860	-6.69281	-3.76422	2.74499	11.1447	0
0.0867	-8.50895	-3.46129	-0.916647	7.48007	0
0.0873	-6.0538	-3.46129	0.304723	4.42989	0
0.0880	-2.38789	-5.90158	0.609446	-1.67321	0
0.0887	-2.0852	-4.67863	-0.307201	-7.47184	0
0.0893	-2.38789	-0.40952	3.35691	-8.69246	0
0.0900	-1.47982	0.201955	4.883	-7.47184	0
0.0907	-1.47982	-0.40952	1.83082	-8.08352	0
0.0913	-2.38789	2.03077	2.13554	-6.8629	0
0.0920	-0.269058	5.08254	3.66163	-0.452589	0
0.0927	3.69954	7.52844	1.52609	8.70069	0
0.0933	3.09416	7.52844	1.83082	11.7536	0
0.0940	-0.269058	5.69402	3.66163	4.73436	0
0.0947	1.24439	6.30549	3.04971	-2.89383	0
0.0953	4.60761	6.60843	2.44026	-1.06427	0
0.0960	2.18609	2.95079	3.04971	6.25945	0
0.0967	-2.0852	-0.712453	2.44026	10.2285	0
0.0973	-3.63228	-1.021	-0.611924	10.2285	0
0.0980	-5.14573	-1.021	-3.35691	7.78728	0
0.0987	-7.29819	-1.62686	-1.22137	4.42989	0
0.0993	-7.90357	-3.46129	0.91417	0.156349	0
0.1000	-8.81164	-6.20451	-2.44274	-3.20104	0
0.1007	-8.81164	-6.51306	-3.05219	-7.16737	0
0.1013	-7.90357	-6.51306	0.609446	-14.1866	0
0.1020	-7.90357	-8.95335	-1.22137	-19.9852	0
0.1027	-6.35649	-9.56483	-4.57828	-19.678	0
0.1033	-4.84304	-8.34187	-2.13802	-13.2705	0
0.1040	-4.84304	-8.03894	-2.44274	-5.33507	0
0.1047	-2.38789	-5.59865	-3.96883	-0.759801	0
0.1053	2.79147	-1.62686	-0.307201	0.463561	0
0.1060	3.09416	-1.62686	-0.307201	2.9048	0
0.1067	2.18609	-2.54688	-3.05219	3.20927	0
0.1073	5.85201	-0.40952	0.609446	0.463561	0
0.1080	8.57622	2.64225	2.74499	1.0725	0
0.1087	7.06277	4.77961	-1.83329	2.9048	0
0.1093	5.85201	3.25372	-2.74746	-0.759801	0
0.1100	5.51569	1.42491	-0.307201	-1.36874	0
0.1107	4.60761	3.55666	-0.916647	2.9048	0
0.1113	5.51569	5.69402	-0.611924	1.0725	0
0.1120	6.76008	3.8652	0.609446	-4.42166	0
0.1127	7.06277	2.03077	-0.916647	-4.11445	0
0.1133	8.57622	3.55666	-1.22137	0.156349	0
0.1140	10.426	5.69402	-0.611924	3.20927	0
0.1147	9.48429	6.60843	-1.52609	-2.58936	0
0.1153	8.87891	5.08254	-0.307201	-15.4072	0
0.1160	7.36546	2.95079	0.609446	-19.3736	0
0.1167	4.91031	2.64225	-1.83329	-12.6615	0
0.1173	5.85201	2.03077	-1.83329	-7.16737	0
0.1180	7.66815	0.813431	1.21889	-3.80998	0
0.1187	7.66815	-0.712453	0.609446	-0.452589	0
0.1193	9.78698	-2.54688	1.21889	-1.67321	0
0.1200	9.78698	-3.46129	3.04971	-4.42166	0
0.1207	4.60761	-3.15275	-0.611924	-5.0306	0
0.1213	4.30492	-4.98717	-3.66411	-6.55569	0
0.1220	8.87891	-5.29011	0.304723	-6.25122	0
0.1227	8.27353	-2.84981	2.74499	-4.11445	0
0.1233	6.76008	-3.76422	1.21889	-4.72613	0
0.1240	9.1816	-7.12453	0.609446	-3.50551	0
0.1247	9.48429	-5.59865	-0.307201	4.73436	0
0.1253	7.97084	-3.46129	-2.13802	10.533	0
0.1260	9.78698	-5.59865	-1.22137	7.48007	0
0.1267	11.6368	-6.51306	-0.307201	2.29312	0
0.1273	12.2421	-4.07276	-2.13802	0.463561	0
0.1280	13.4529	-1.32393	-2.13802	1.0725	0
0.1287	13.1502	-0.100978	0.609446	0.76803	0
0.1293	11.3341	-1.62686	2.44026	-4.42166	0
0.1300	9.48429	-3.76422	1.52609	-8.69246	0
0.1307	6.76008	-1.62686	2.13554	-6.25122	0
0.1313	6.76008	2.95079	5.79717	-3.50551	0
0.1320	7.36546	4.77961	6.1019	-6.55569	0
0.1327	4.00223	5.69402	2.44026	-8.99693	0
0.1333	0.336322	5.08254	1.52609	-8.08352	0
0.1340	1.54708	1.72784	1.21889	-9.30414	0
0.1347	1.8834	0.504888	-1.52609	-9.91308	0
0.1353	-0.269058	2.95079	-1.52609	-5.64228	0
0.1360	-1.17713	3.55666	1.52609	-2.89383	0
0.1367	-3.32959	1.42491	1.21889	-5.33507	0
0.1373	-6.9955	-0.40952	-0.307201	-7.77631	0
0.1380	-6.69281	-1.9354	0.609446	-9.30414	0
0.1387	-5.75111	-2.54688	-0.916647	-8.99693	0
0.1393	-7.90357	-1.9354	-2.74746	-2.28489	0
0.1400	-10.6278	-2.23834	-0.611924	3.81821	0
0.1407	-10.6278	-3.46129	1.83082	2.9048	0
0.1413	-9.71971	-4.67863	0.91417	1.0725	0
0.1420	-8.81164	-4.67863	-2.13802	1.0725	0
0.1427	-7.90357	-4.3757	-1.22137	1.37697	0
0.1433	-7.29819	-5.90158	3.04971	2.9048	0
0.1440	-8.50895	-7.12453	3.35691	4.42989	0
0.1447	-10.6278	-4.98717	-0.307201	6.25945	0
0.1453	-11.2668	-4.3757	-0.611924	9.31237	0
0.1460	-12.4776	-3.15275	0.91417	9.92405	0
0.1467	-15.8408	1.72784	-0.611924	5.65051	0
0.1473	-15.2354	2.33932	-0.611924	1.68418	0
0.1480	-12.4776	-0.712453	1.52609	0.463561	0
0.1487	-13.6883	3.55666	0	0.463561	0
0.1493	-16.1435	6.30549	-0.916647	0.156349	0
0.1500	-16.4462	1.11636	2.13554	-1.67321	0
0.1507	-17.9596	0.504888	2.13554	-3.20104	0
0.1513	-19.8094	5.39108	0	-1.98042	0
0.1520	-18.2623	4.47668	-0.611924	-1.06427	0
0.1527	-18.2623	2.33932	-3.05219	-2.89383	0
0.1533	-21.9282	4.16813	-3.05219	-6.8629	0
0.1540	-23.778	3.55666	0.304723	-11.4409	0
0.1547	-23.4753	2.03077	1.52609	-12.6615	0
0.1553	-24.6861	3.25372	2.13554	-10.5248	0
0.1560	-26.5022	2.95079	3.35691	-9.60861	0
0.1567	-28.0493	1.11636	-0.307201	-9.30414	0
0.1573	-31.7152	1.42491	-3.05219	-5.33507	0
0.1580	-33.5313	1.42491	-1.22137	-1.67321	0
0.1587	-28.9573	1.11636	-1.52609	-1.06427	0
0.1593	-26.1995	2.03077	-2.44274	-2.28489	0
0.1600	-28.352	0.504888	0.91417	-1.67321	0
0.1607	-29.26	-3.76422	1.21889	1.37697	0
0.1613	-27.7466	-6.20451	-3.05219	4.42989	0
0.1620	-25.8968	-4.67863	-3.66411	3.81821	0
0.1627	-21.6255	-4.98717	-2.74746	2.29312	0
0.1633	-17.3542	-7.12453	-3.96883	3.20927	0
0.1640	-19.204	-5.29011	-3.96883	3.81821	0
0.1647	-21.3228	-4.3757	-2.44274	3.20927	0
0.1653	-18.2623	-6.81599	-0.611924	4.73436	0
0.1660	-12.7802	-5.29011	-0.307201	6.56666	0
0.1667	-7.29819	-1.62686	-0.307201	4.73436	0
0.1673	-4.23766	-3.15275	3.35691	2.9048	0
0.1680	-5.14573	-4.98717	4.27108	1.0725	0
0.1687	-4.84304	-0.712453	0.609446	-2.89383	0
0.1693	-2.38789	2.03077	0.609446	-5.0306	0
0.1700	-2.0852	1.11636	3.35691	-5.33507	0
0.1707	-2.38789	0.504888	3.04971	-7.16737	0
0.1713	-2.38789	-0.40952	1.83082	-7.77631	0
0.1720	-3.63228	0.201955	0.609446	-6.55569	0
0.1727	-2.38789	3.8652	-1.83329	-9.60861	0
0.1733	1.24439	3.8652	0.609446	-12.3543	0
0.1740	-1.17713	0.813431	3.35691	-11.4409	0
0.1747	-5.14573	-0.100978	-1.22137	-10.8292	0
0.1753	-3.93497	0.201955	-3.35691	-10.5248	0
0.1760	-1.17713	-0.100978	-0.307201	-8.99693	0
0.1767	-2.72421	-0.712453	-1.52609	-8.99693	0
0.1773	-3.63228	-2.54688	-3.05219	-8.38799	0
0.1780	-1.78251	-6.20451	1.21889	-7.47184	0
0.1787	-0.571748	-6.20451	4.27108	-7.47184	0
0.1793	0.336322	-4.07276	4.27108	-7.16737	0
0.1800	2.18609	-4.98717	2.74499	-5.64228	0
0.1807	3.09416	-7.7304	-0.307201	-3.50551	0
0.1813	1.24439	-7.12453	-2.44274	0.156349	0
0.1820	0.639012	-5.29011	-1.52609	2.29312	0
0.1827	3.09416	-8.03894	-1.22137	2.29312	0
0.1833	4.00223	-11.0907	-1.52609	4.42989	0
0.1840	4.60761	-9.86776	-2.13802	6.56666	0
0.1847	6.76008	-6.51306	-2.13802	6.87113	0
0.1853	7.66815	-5.90158	0.304723	6.56666	0
0.1860	6.76008	-5.29011	2.44026	6.87113	0
0.1867	8.27353	-3.46129	-0.307201	8.39622	0
0.1873	11.9394	-3.15275	-3.05219	10.2285	0
0.1880	12.5448	-1.62686	-1.52609	8.39622	0
0.1887	12.8475	0.201955	0	4.42989	0
0.1893	15.908	-0.712453	-0.307201	3.81821	0
0.1900	15.3027	-1.62686	0.609446	6.56666	0
0.1907	12.5448	2.03077	1.83082	7.48007	0
0.1913	16.8161	3.8652	1.52609	4.73436	0
0.1920	21.0874	2.03077	1.21889	2.9048	0
0.1927	15.3027	1.42491	2.13554	-1.36874	0
0.1933	9.78698	0.504888	0.609446	-12.6615	0
0.1940	12.2421	-1.021	-3.96883	-23.6471	0
0.1947	13.1502	2.03077	-2.74746	-23.9516	0
0.1953	11.0314	3.8652	1.83082	-19.9852	0
0.1960	10.426	-2.54688	0.609446	-19.0691	0
0.1967	8.57622	-8.03894	-3.05219	-17.2368	0
0.1973	4.30492	-6.20451	-2.13802	-13.5749	0
0.1980	3.09416	-5.59865	-1.22137	-12.6615	0
0.1987	4.00223	-5.90158	-0.307201	-11.7454	0
0.1993	3.69954	-6.20451	1.52609	-6.8629	0
0.2000	4.00223	-9.86776	0.609446	-2.89383	0
0.2007	5.51569	-11.3936	-1.52609	-2.58936	0
0.2013	4.30492	-8.03894	0.609446	-2.89383	0
0.2020	3.69954	-6.20451	1.83082	-1.36874	0
0.2027	6.76008	-5.29011	2.13554	0.76803	0
0.2033	8.27353	-3.46129	4.5758	0.76803	0
0.2040	7.36546	-5.29011	2.44026	-0.452589	0
0.2047	7.97084	-8.34187	-3.35691	0.156349	0
0.2053	7.66815	-4.3757	-3.96883	1.98865	0
0.2060	5.213	-0.712453	-1.22137	1.98865	0
0.2067	6.45739	-2.54688	-1.52609	2.59759	0
0.2073	9.48429	-4.3757	-1.52609	5.65051	0
0.2080	7.66815	-1.32393	-1.22137	8.70069	0
0.2087	5.85201	2.33932	-1.83329	9.0079	0
0.2093	8.57622	1.72784	0	5.65051	0
0.2100	10.1233	-2.23834	0.609446	-4.42166	0
0.2107	8.57622	-1.32393	-1.83329	-14.4911	0
0.2113	8.87891	3.55666	-0.307201	-14.1866	0
0.2120	7.66815	3.25372	0.304723	-7.77631	0
0.2127	4.30492	1.11636	-3.96883	-4.42166	0
0.2133	4.91031	4.16813	-3.96883	-4.72613	0
0.2140	6.76008	5.69402	-0.916647	-6.55569	0
0.2147	5.51569	2.33932	-2.44274	-7.47184	0
0.2153	6.1547	1.11636	-1.22137	-7.16737	0
0.2160	7.06277	0.813431	4.27108	-7.16737	0
0.2167	2.79147	-2.54688	3.66163	-6.8629	0
0.2173	-2.38789	-4.67863	0	-3.50551	0
0.2180	-4.23766	-3.76422	-0.916647	-3.80998	0
0.2187	-5.75111	-3.46129	-1.83329	-6.55569	0
0.2193	-8.20626	-2.84981	-4.27356	-2.58936	0
0.2200	-8.81164	-2.54688	-3.96883	4.12542	0
0.2207	-10.0224	-5.29011	-1.22137	3.20927	0
0.2213	-11.5695	-7.7304	-0.307201	0.76803	0
0.2220	-10.6278	-7.12453	-1.22137	2.9048	0
0.2227	-10.3251	-5.29011	-1.22137	2.9048	0
0.2233	-10.9641	-3.15275	-3.05219	3.51374	0
0.2240	-9.71971	-1.021	-6.71382	9.92405	0
0.2247	-6.9955	-2.23834	-3.66411	14.8065	0
0.2253	-6.35649	-4.98717	0.91417	12.0581	0
0.2260	-6.35649	-3.46129	-2.13802	7.48007	0
0.2267	-3.63228	0.504888	-3.05219	7.48007	0
0.2273	-1.47982	2.03077	2.44026	9.31237	0
0.2280	-3.32959	3.8652	3.04971	9.92405	0
0.2287	-5.14573	4.77961	-1.22137	6.56666	0
0.2293	-2.72421	2.03077	-1.22137	-0.452589	0
0.2300	0.0336322	-1.62686	-0.916647	-3.20104	0
0.2307	0.336322	0.201955	-1.52609	-0.759801	0
0.2313	1.24439	2.95079	-0.307201	-1.98042	0
0.2320	1.8834	3.55666	-1.22137	-6.8629	0
0.2327	-0.571748	4.77961	-3.96883	-10.5248	0
0.2333	-3.32959	3.8652	-2.13802	-13.8821	0
0.2340	-2.38789	1.42491	0.609446	-15.1028	0
0.2347	-2.38789	2.64225	0	-12.966	0
0.2353	-6.0538	4.16813	-0.307201	-12.6615	0
0.2360	-7.90357	2.03077	0.304723	-12.966	0
0.2367	-7.29819	1.11636	0.304723	-8.08352	0
0.2373	-8.20626	2.95079	0.304723	-2.58936	0
0.2380	-8.20626	2.64225	0.609446	0.76803	0
0.2387	-5.14573	0.504888	0.91417	3.20927	0
0.2393	-4.54035	-1.62686	2.44026	3.81821	0
0.2400	-6.9955	-4.3757	2.13554	3.81821	0
0.2407	-7.60088	-4.98717	0.609446	6.56666	0
0.2413	-8.50895	-2.54688	0.304723	6.25945	0
0.2420	-11.5695	-2.23834	-1.22137	2.9048	0
0.2427	-13.0829	-4.3757	-1.52609	3.51374	0
0.2433	-11.5695	-4.98717	0.304723	3.81821	0
0.2440	-10.3251	-4.3757	-0.611924	1.37697	0
0.2447	-8.81164	-5.29011	-3.35691	3.81821	0
0.2453	-5.75111	-6.20451	-3.05219	11.1447	0
0.2460	-4.23766	-3.76422	-1.22137	12.9742	0
0.2467	-5.14573	0.201955	-0.307201	9.92405	0
0.2473	-6.35649	0.504888	1.83082	4.73436	0
0.2480	-6.9955	-1.62686	0	0.463561	0
0.2487	-6.9955	-0.712453	-2.44274	-2.28489	0
0.2493	-5.44842	2.64225	0	-3.80998	0
0.2500	-3.32959	4.16813	-0.307201	-3.20104	0
0.2507	-1.17713	3.8652	-3.05219	-2.28489	0
0.2513	1.8834	3.55666	2.13554	-5.94675	0
0.2520	4.60761	3.55666	6.1019	-9.60861	0
0.2527	3.09416	3.25372	0.609446	-8.38799	0
0.2533	-0.269058	4.77961	-1.83329	-7.77631	0
0.2540	-2.72421	7.2199	1.52609	-5.64228	0
0.2547	-5.14573	7.83138	-1.52609	0.76803	0
0.2553	-7.90357	4.77961	-4.883	1.0725	0
0.2560	-9.11433	1.72784	-0.307201	-3.20104	0
0.2567	-10.6278	2.03077	3.04971	-0.452589	0
0.2573	-13.6883	2.64225	0.609446	0.463561	0
0.2580	-16.4462	-0.100978	0.91417	-2.58936	0
0.2587	-14.2937	-3.15275	3.96636	1.37697	0
0.2593	-11.2668	-4.07276	2.74499	-2.28489	0
0.2600	-13.3856	-3.46129	0.609446	-23.6471	0
0.2607	-15.8408	-2.23834	1.52609	-29.4457	0
0.2613	-14.2937	-3.15275	0.609446	-8.08352	0
0.2620	-14.2937	-6.20451	-1.52609	9.0079	0
0.2627	-15.8408	-6.20451	0.91417	9.31237	0
0.2633	-10.6278	-4.3757	5.18773	12.0581	0
0.2640	-5.14573	-4.67863	5.49245	19.3818	0
0.2647	-6.0538	-6.20451	3.35691	20.6052	0
0.2653	-8.81164	-4.07276	0	13.8904	0
0.2660	-8.81164	-1.021	-3.35691	5.03883	0
0.2667	-7.60088	-0.712453	-3.35691	-1.06427	0
0.2673	-6.0538	-2.54688	-1.22137	-3.50551	0
0.2680	-6.69281	-2.54688	-1.22137	-5.94675	0
0.2687	-9.41702	-0.40952	-1.22137	-8.99693	0
0.2693	-9.11433	1.11636	0.304723	-10.2175	0
0.2700	-6.0538	1.11636	0.609446	-9.91308	0
0.2707	-5.14573	2.03077	-0.307201	-10.5248	0
0.2713	-6.9955	3.8652	-1.22137	-11.1337	0
0.2720	-6.0538	6.30549	-1.22137	-12.0498	0
0.2727	-5.14573	8.44285	-0.307201	-13.5749	0
0.2733	-6.69281	8.44285	-0.307201	-12.3543	0
0.2740	-8.81164	4.77961	-2.74746	-8.69246	0
0.2747	-7.90357	2.64225	-2.13802	-8.08352	0
0.2753	-6.0538	3.8652	3.35691	-8.99693	0
0.2760	-7.60088	3.25372	5.18773	-6.25122	0
0.2767	-8.81164	1.11636	-0.611924	-4.72613	0
0.2773	-9.11433	0.201955	-4.57828	-6.55569	0
0.2780	-11.2668	-2.54688	-3.05219	-8.08352	0
0.2787	-11.2668	-4.67863	-2.13802	-9.30414	0
0.2793	-8.20626	-1.021	-3.05219	-10.2175	0
0.2800	-8.81164	-0.712453	-4.883	-8.08352	0
0.2807	-11.5695	-5.29011	-5.79965	-2.58936	0
0.2813	-9.71971	-3.46129	-3.05219	2.29312	0
0.2820	-7.90357	-0.712453	-1.22137	5.34604	0
0.2827	-10.3251	-3.76422	-2.13802	5.95498	0
0.2833	-10.6278	-3.46129	-0.916647	5.95498	0
0.2840	-7.60088	-2.23834	-1.22137	6.56666	0
0.2847	-6.0538	-6.51306	-3.05219	6.25945	0
0.2853	-3.32959	-4.98717	-1.22137	5.03883	0
0.2860	-0.269058	1.72784	0.609446	5.65051	0
0.2867	-0.571748	1.11636	-1.22137	4.73436	0
0.2873	-0.874438	0.813431	-0.307201	2.59759	0
0.2880	0.336322	3.8652	0	3.81821	0
0.2887	-0.269058	0.201955	-2.13802	4.12542	0
0.2893	-1.17713	-1.9354	-1.83329	-1.67321	0
0.2900	-0.269058	4.77961	0.609446	-5.33507	0
0.2907	0.0336322	8.13431	0.609446	-3.50551	0
0.2913	0.0336322	6.91697	-1.22137	-4.11445	0
0.2920	2.18609	9.96874	-3.96883	-7.16737	0
0.2927	4.91031	10.2717	-3.96883	-9.60861	0
0.2933	3.09416	5.39108	0.304723	-12.3543	0
0.2940	-0.269058	2.95079	0.91417	-15.1028	0
0.2947	-2.38789	3.8652	-2.13802	-17.2368	0
0.2953	-2.72421	2.95079	-1.22137	-19.678	0
0.2960	-1.17713	0.201955	-1.22137	-18.1529	0
0.2967	-1.47982	-1.021	-2.74746	-13.5749	0
0.2973	-6.35649	-1.021	0.304723	-11.7454	0
0.2980	-10.3251	-0.40952	2.13554	-6.25122	0
0.2987	-6.0538	-0.40952	0	5.34604	0
0.2993	-1.78251	-1.021	2.44026	9.31237	0
0.3000	-5.44842	-1.32393	3.66163	5.65051	0
0.3007	-9.41702	-3.46129	-1.22137	3.81821	0
0.3013	-9.11433	-6.20451	-2.74746	2.29312	0
0.3020	-8.81164	-3.15275	0.609446	0.76803	0
0.3027	-8.20626	-0.100978	-2.13802	4.73436	0
0.3033	-7.90357	-2.54688	-5.1902	9.61684	0
0.3040	-9.41702	-4.3757	-2.74746	8.70069	0
0.3047	-9.11433	-2.54688	-0.307201	7.1756	0
0.3053	-6.69281	-2.84981	-1.22137	8.09175	0
0.3060	-5.75111	-3.76422	-0.916647	7.48007	0
0.3067	-5.14573	-0.712453	-1.22137	4.73436	0
0.3073	-3.93497	1.42491	-2.13802	3.81821	0
0.3080	-5.14573	2.03077	-0.307201	3.81821	0
0.3087	-3.93497	2.95079	3.04971	1.68418	0
0.3093	-0.571748	1.72784	2.13554	-2.58936	0
0.3100	-2.38789	-0.100978	0.609446	-7.16737	0
0.3107	-2.72421	2.03077	2.74499	-9.91308	0
0.3113	2.79147	4.47668	3.96636	-8.99693	0
0.3120	2.48878	5.08254	2.44026	-6.55569	0
0.3127	-2.38789	5.69402	1.83082	-6.55569	0
0.3133	-1.17713	4.77961	0.609446	-8.38799	0
0.3140	0.336322	3.55666	-1.22137	-8.99693	0
0.3147	-4.23766	4.77961	-0.916647	-7.77631	0
0.3153	-6.35649	3.8652	0.609446	-4.72613	0
0.3160	-5.44842	1.42491	0.609446	-2.58936	0
0.3167	-7.29819	0.813431	1.52609	-3.20104	0
0.3173	-8.81164	0.201955	2.13554	-2.28489	0
0.3180	-8.20626	0.504888	0.304723	-0.759801	0
0.3187	-7.90357	2.64225	-1.83329	-2.58936	0
0.3193	-5.75111	1.42491	-2.44274	-3.50551	0
0.3200	-4.23766	-2.54688	-2.13802	0.463561	0
0.3207	-7.29819	-4.3757	0.609446	4.12542	0
0.3213	-8.81164	-5.29011	2.13554	6.25945	0
0.3220	-6.9955	-6.20451	-0.611924	6.87113	0
0.3227	-7.90357	-7.12453	-0.611924	3.51374	0
0.3233	-6.9955	-6.81599	4.883	2.29312	0
0.3240	-1.78251	-4.07276	5.49245	5.34604	0
0.3247	-2.38789	-2.54688	1.21889	2.9048	0
0.3253	-6.0538	-5.59865	0.609446	-2.89383	0
0.3260	-3.0269	-6.20451	3.35691	-0.759801	0
0.3267	1.24439	-2.54688	3.04971	3.81821	0
0.3273	-0.571748	-1.62686	1.21889	3.81821	0
0.3280	-1.78251	-1.62686	-0.307201	1.0725	0
0.3287	0.336322	1.42491	0	-1.67321	0
0.3293	1.54708	2.95079	0.91417	-3.50551	0
0.3300	1.8834	3.8652	1.52609	-4.72613	0
0.3307	0.941702	4.77961	1.52609	-7.16737	0
0.3313	1.24439	3.8652	1.21889	-9.30414	0
0.3320	5.85201	2.95079	-0.307201	-9.91308	0
0.3327	8.57622	5.39108	-0.916647	-11.7454	0
0.3333	3.39685	5.69402	0.91417	-13.8821	0
0.3340	-0.269058	2.64225	1.52609	-13.5749	0
0.3347	2.18609	2.64225	0.609446	-10.8292	0
0.3353	4.91031	3.8652	3.04971	-8.99693	0
0.3360	3.39685	2.03077	5.79717	-8.08352	0
0.3367	-0.874438	-0.712453	4.27108	-6.25122	0
0.3373	-4.23766	-1.32393	1.52609	-1.98042	0
0.3380	-3.93497	-1.62686	-0.307201	1.37697	0
0.3387	-2.38789	-3.15275	-1.22137	1.37697	0
0.3393	-3.63228	-3.46129	-2.13802	-1.06427	0
0.3400	-3.93497	-0.712453	-1.22137	-2.58936	0
0.3407	-3.63228	-0.712453	-0.307201	0.156349	0
0.3413	-4.23766	-5.29011	-1.52609	2.29312	0
0.3420	-3.0269	-7.12453	-2.74746	-1.06427	0
0.3427	-1.78251	-4.98717	-1.83329	-4.11445	0
0.3433	-3.0269	-4.98717	0.304723	-0.14812	0
0.3440	-1.47982	-6.20451	0.609446	2.59759	0
0.3447	1.8834	-5.29011	-0.611924	1.68418	0
0.3453	1.54708	-2.84981	-0.307201	5.34604	0
0.3460	1.8834	-0.40952	0.304723	9.31237	0
0.3467	6.76008	1.11636	-0.307201	5.03883	0
0.3473	8.57622	-0.712453	1.52609	3.81821	0
0.3480	4.30492	0.504888	3.35691	8.09175	0
0.3487	2.18609	3.8652	-0.307201	6.56666	0
0.3493	4.30492	2.64225	-4.883	1.68418	0
0.3500	4.60761	0.504888	-3.05219	-0.14812	0
0.3507	4.60761	2.33932	-1.52609	-5.64228	0
0.3513	6.76008	1.72784	-4.883	-10.8292	0
0.3520	4.91031	0.504888	-4.883	-8.99693	0
0.3527	0.0336322	2.95079	0.304723	-9.30414	0
0.3533	0.941702	2.64225	1.52609	-15.4072	0
0.3540	3.09416	1.42491	-1.22137	-17.2368	0
0.3547	0.941702	2.03077	-0.307201	-16.3234	0
0.3553	1.8834	0.504888	0.609446	-15.4072	0
0.3560	4.91031	0.201955	-1.52609	-8.99693	0
0.3567	4.00223	2.33932	-1.22137	-2.28489	0
0.3573	2.79147	1.11636	0.304723	-0.759801	0
0.3580	3.09416	0.201955	-1.22137	1.98865	0
0.3587	3.09416	3.25372	0.609446	6.87113	0
0.3593	4.30492	2.64225	6.1019	7.48007	0
0.3600	4.60761	1.11636	5.18773	5.95498	0
0.3607	0.639012	2.03077	1.21889	8.09175	0
0.3613	-0.269058	0.201955	-0.307201	10.2285	0
0.3620	3.09416	-1.62686	-1.83329	7.1756	0
0.3627	3.39685	0.201955	-3.05219	0.76803	0
0.3633	2.79147	0.201955	-0.611924	-5.94675	0
0.3640	4.00223	-2.54688	1.52609	-12.6615	0
0.3647	4.91031	-3.46129	0.609446	-14.4911	0
0.3653	5.85201	-4.07276	-0.916647	-10.2175	0
0.3660	7.97084	-3.46129	-2.74746	-6.25122	0
0.3667	9.1816	-1.62686	-2.44274	4.73436	0
0.3673	9.78698	-0.712453	0.609446	26.0966	0
0.3680	11.3341	1.11636	0.91417	34.032	0
0.3687	12.5448	2.95079	-0.611924	19.3818	0
0.3693	13.1502	1.72784	1.52609	4.12542	0
0.3700	12.8475	1.11636	3.96636	-1.36874	0
0.3707	12.2421	2.95079	3.35691	-6.25122	0
0.3713	13.1502	4.77961	5.18773	-8.99693	0
0.3720	14.6973	7.2199	5.18773	-7.16737	0
0.3727	11.6368	9.05433	1.21889	-8.99693	0
0.3733	4.91031	5.39108	-0.611924	-12.6615	0
0.3740	0.639012	0.201955	1.52609	-14.1866	0
0.3747	0.336322	-0.712453	1.21889	-17.2368	0
0.3753	-1.17713	-0.100978	-1.52609	-17.8485	0
0.3760	-2.38789	0.201955	-1.52609	-13.5749	0
0.3767	-1.47982	-2.84981	-1.83329	-11.7454	0
0.3773	-1.78251	-5.29011	-2.44274	-11.4409	0
0.3780	-1.17713	-2.84981	0.304723	-6.25122	0
0.3787	2.18609	-2.54688	0.91417	-1.67321	0
0.3793	1.8834	-7.7304	-3.35691	-0.14812	0
0.3800	-0.571748	-9.86776	-3.66411	1.98865	0
0.3807	0.639012	-8.03894	0	1.0725	0
0.3813	1.24439	-9.25628	-2.13802	1.98865	0
0.3820	-0.571748	-11.3936	-3.96883	5.65051	0
0.3827	2.18609	-10.7822	0.609446	-1.06427	0
0.3833	4.60761	-9.25628	2.74499	-15.4072	0
0.3840	3.09416	-8.34187	-0.307201	-15.4072	0
0.3847	3.69954	-8.03894	-2.13802	-6.25122	0
0.3853	4.91031	-9.25628	-2.44274	-4.11445	0
0.3860	3.09416	-9.25628	-3.05219	-5.33507	0
0.3867	2.79147	-6.51306	-2.44274	-8.08352	0
0.3873	4.00223	-3.15275	-3.05219	-8.99693	0
0.3880	0.639012	-0.712453	-4.27356	0.463561	0
0.3887	-0.571748	1.72784	-3.96883	14.4993	0
0.3893	3.09416	5.39108	-2.13802	21.2141	0
0.3900	4.60761	7.2199	-1.52609	21.2141	0
0.3907	0.941702	6.00256	-2.13802	15.4155	0
0.3913	-1.78251	4.77961	-1.22137	9.0079	0
0.3920	-1.17713	5.08254	-0.611924	5.65051	0
0.3927	-0.269058	6.91697	-3.05219	-0.14812	0
0.3933	-1.78251	9.05433	-3.96883	-1.67321	0
0.3940	-5.44842	8.13431	-0.307201	1.68418	0
0.3947	-6.9955	5.08254	2.13554	-13.5749	0
0.3953	-5.44842	3.8652	-0.307201	-34.9371	0
0.3960	-6.0538	2.95079	-0.916647	-28.2251	0
0.3967	-11.5695	0.201955	-0.307201	-10.8292	0
0.3973	-15.8408	-0.712453	-3.05219	-8.08352	0
0.3980	-14.2937	-0.712453	-5.79965	-5.64228	0
0.3987	-12.1749	-2.54688	-4.883	-0.14812	0
0.3993	-10.9641	-4.3757	-3.35691	-4.42166	0
0.4000	-11.2668	-5.29011	-2.74746	-8.08352	0
0.4007	-14.2937	-6.51306	-1.83329	-6.55569	0
0.4013	-15.2354	-7.7304	-1.22137	-5.94675	0
0.4020	-12.7802	-7.42747	-0.916647	-1.98042	0
0.4027	-11.8722	-6.20451	0	2.9048	0
0.4033	-11.5695	-6.20451	0.304723	2.59759	0
0.4040	-8.50895	-9.86776	-0.307201	2.9048	0
0.4047	-6.9955	-10.4792	-0.916647	5.65051	0
0.4053	-10.9641	-6.51306	-3.05219	4.73436	0
0.4060	-13.0829	-4.3757	-3.66411	4.42989	0
0.4067	-10.6278	-4.3757	0.304723	6.25945	0
0.4073	-8.50895	-2.23834	3.66163	3.81821	0
0.4080	-9.71971	-2.54688	2.44026	-2.28489	0
0.4087	-12.7802	-5.29011	-0.307201	-5.0306	0
0.4093	-13.3856	-4.98717	-1.22137	-5.33507	0
0.4100	-11.8722	-3.15275	-2.44274	-7.16737	0
0.4107	-12.1749	-2.84981	-1.22137	-8.99693	0
0.4113	-13.6883	-2.23834	1.52609	-8.99693	0
0.4120	-14.2937	-1.62686	0.609446	-8.99693	0
0.4127	-14.2937	-1.62686	-3.05219	-10.8292	0
0.4133	-14.2937	0.201955	-2.44274	-12.0498	0
0.4140	-16.1435	1.72784	0	-9.91308	0
0.4147	-20.1121	2.64225	-0.307201	-7.47184	0
0.4153	-20.7175	3.55666	-1.52609	-6.8629	0
0.4160	-16.1435	1.11636	-1.22137	-7.16737	0
0.4167	-14.5964	-1.62686	-0.611924	-5.33507	0
0.4173	-20.1121	-0.40952	-1.22137	-4.42166	0
0.4180	-24.9887	-2.54688	-2.13802	-6.25122	0
0.4187	-24.0807	-6.81599	-0.916647	-5.33507	0
0.4193	-21.3228	-6.20451	1.52609	1.0725	0
0.4200	-21.6255	-5.90158	1.83082	5.03883	0
0.4207	-23.1726	-8.03894	0.609446	5.03883	0
0.4213	-23.1726	-7.7304	-2.13802	3.81821	0
0.4220	-22.8363	-8.03894	-3.66411	1.98865	0
0.4227	-21.9282	-10.7822	-1.83329	2.29312	0
0.4233	-19.8094	-10.4792	-0.916647	5.34604	0
0.4240	-18.8677	-8.65042	-3.96883	4.42989	0
0.4247	-18.565	-9.56483	-5.79965	2.9048	0
0.4253	-16.4462	-8.34187	-4.883	7.48007	0
0.4260	-15.2354	-4.3757	-4.57828	9.92405	0
0.4267	-15.8408	-2.84981	-3.35691	4.73436	0
0.4273	-14.9327	-3.46129	-2.74746	-0.14812	0
0.4280	-13.991	-4.67863	-3.96883	-2.58936	0
0.4287	-14.2937	-4.67863	-1.52609	-5.33507	0
0.4293	-12.1749	-2.54688	2.44026	-8.69246	0
0.4300	-9.71971	-1.32393	0.609446	-12.966	0
0.4307	-8.50895	-1.32393	-0.611924	-13.5749	0
0.4313	-4.54035	0.201955	2.44026	-7.16737	0
0.4320	-0.571748	2.03077	2.44026	-3.50551	0
0.4327	-2.38789	2.03077	-0.307201	-5.33507	0
0.4333	-5.75111	1.42491	0	-4.42166	0
0.4340	-5.14573	2.33932	-1.22137	-1.67321	0
0.4347	-6.9955	2.95079	-4.27356	-0.759801	0
0.4353	-10.6278	1.11636	-3.96883	-1.06427	0
0.4360	-9.71971	-0.40952	-2.44274	-2.58936	0
0.4367	-6.69281	-0.100978	-2.13802	-3.80998	0
0.4373	-8.50895	-1.32393	-1.22137	-3.80998	0
0.4380	-11.8722	-3.15275	-1.22137	-5.0306	0
0.4387	-10.9641	-2.54688	-2.13802	-3.80998	0
0.4393	-8.20626	-3.15275	-0.307201	1.0725	0
0.4400	-7.90357	-5.90158	-0.611924	1.98865	0
0.4407	-7.90357	-5.29011	-1.83329	2.59759	0
0.4413	-8.20626	-4.3757	0	10.2285	0
0.4420	-8.20626	-5.29011	0.304723	16.0271	0
0.4427	-5.14573	-4.67863	-0.916647	13.8904	0
0.4433	-0.571748	-4.98717	1.52609	9.0079	0
0.4440	0.336322	-6.20451	3.04971	1.68418	0
0.4447	-2.0852	-7.12453	-0.307201	-5.64228	0
0.4453	-2.72421	-8.95335	-1.83329	-7.47184	0
0.4460	0.0336322	-9.86776	0.609446	-5.0306	0
0.4467	2.48878	-4.67863	-0.307201	0.76803	0
0.4473	-0.269058	-1.021	-2.13802	5.65051	0
0.4480	-3.32959	-0.40952	-0.611924	3.81821	0
0.4487	-1.47982	1.72784	1.52609	-0.759801	0
0.4493	-0.571748	2.33932	1.52609	-2.58936	0
0.4500	-2.0852	1.72784	1.21889	-3.80998	0
0.4507	2.18609	4.47668	0.304723	-2.58936	0
0.4513	4.30492	5.69402	-0.611924	-0.452589	0
0.4520	-2.0852	2.33932	-0.611924	-4.11445	0
0.4527	-4.23766	1.11636	0.91417	-12.0498	0
0.4533	0.941702	2.95079	2.13554	-18.7646	0
0.4540	0.336322	2.64225	1.52609	-22.4265	0
0.4547	-1.17713	1.42491	2.44026	-17.544	0
0.4553	0.941702	1.72784	4.5758	-7.77631	0
0.4560	-1.78251	2.03077	3.66163	-8.08352	0
0.4567	-8.81164	0.504888	-0.611924	-14.4911	0
0.4573	-11.5695	-0.712453	-2.13802	-10.8292	0
0.4580	-10.6278	-0.712453	-0.916647	-4.72613	0
0.4587	-8.81164	-1.62686	-1.22137	-8.99693	0
0.4593	-7.60088	-0.712453	-3.35691	-11.7454	0
0.4600	-9.11433	1.11636	-3.35691	-2.58936	0
0.4607	-11.2668	1.42491	-2.13802	11.4491	0
0.4613	-11.5695	1.11636	0	19.3818	0
0.4620	-10.6278	1.42491	1.52609	17.2478	0
0.4627	-7.90357	-1.62686	0.609446	8.39622	0
0.4633	-4.23766	-6.51306	-1.83329	2.59759	0
0.4640	-4.23766	-6.20451	-2.13802	2.9048	0
0.4647	-5.75111	-3.15275	-0.611924	3.51374	0
0.4653	-3.32959	-1.9354	-0.307201	2.9048	0
0.4660	1.24439	-1.62686	0.609446	3.20927	0
0.4667	4.60761	0.504888	2.44026	3.51374	0
0.4673	6.76008	3.55666	3.04971	5.65051	0
0.4680	7.97084	6.00256	1.52609	9.31237	0
0.4687	6.45739	7.2199	0.609446	6.56666	0
0.4693	2.18609	7.83138	0.304723	0.156349	0
0.4700	-0.269058	8.44285	0	-2.58936	0
0.4707	1.54708	8.13431	0.304723	-4.11445	0
0.4713	1.54708	7.83138	-1.22137	-8.69246	0
0.4720	-2.0852	9.05433	-3.05219	-12.6615	0
0.4727	-3.0269	9.66019	-3.05219	-11.7454	0
0.4733	-2.0852	11.1861	-1.52609	-6.25122	0
0.4740	-3.63228	13.3234	-1.22137	-4.42166	0
0.4747	-3.93497	12.409	0	-10.5248	0
0.4753	-2.38789	8.74578	0.91417	-14.4911	0
0.4760	-5.75111	7.2199	-1.22137	-9.91308	0
0.4767	-10.6278	8.13431	-1.22137	-8.08352	0
0.4773	-9.71971	7.83138	2.13554	-10.5248	0
0.4780	-7.90357	4.77961	1.52609	-7.47184	0
0.4787	-9.41702	2.95079	-0.916647	-0.759801	0
0.4793	-12.1749	3.25372	1.83082	2.29312	0
0.4800	-12.7802	2.33932	3.35691	2.9048	0
0.4807	-10.6278	1.11636	-0.307201	3.20927	0
0.4813	-8.50895	0.201955	-1.22137	6.56666	0
0.4820	-8.50895	-0.712453	0.609446	15.7199	0
0.4827	-8.20626	-0.40952	-0.611924	20.9096	0
0.4833	-6.35649	0.201955	-1.52609	18.4684	0
0.4840	-4.84304	-2.23834	-1.22137	16.9406	0
0.4847	-3.0269	-2.54688	-2.74746	16.6361	0
0.4853	-1.78251	2.95079	-3.96883	15.111	0
0.4860	-3.32959	5.39108	-2.74746	18.1612	0
0.4867	-4.23766	3.25372	-2.13802	12.0581	0
0.4873	-3.63228	2.95079	-1.22137	-16.3234	0
0.4880	-3.0269	5.08254	1.21889	-39.2107	0
0.4887	-2.0852	5.69402	1.83082	-32.1914	0
0.4893	0.336322	5.08254	0.609446	-13.8821	0
0.4900	3.09416	4.47668	-0.307201	-4.42166	0
0.4907	6.45739	6.60843	-0.611924	-3.50551	0
0.4913	8.87891	12.1061	1.21889	-8.69246	0
0.4920	5.85201	13.9349	2.13554	-15.1028	0
0.4927	0.336322	9.35726	-2.13802	-16.3234	0
0.4933	-1.47982	6.91697	-4.883	-13.5749	0
0.4940	-1.17713	6.91697	-1.52609	-12.6615	0
0.4947	0.0336322	3.8652	1.52609	-16.3234	0
0.4953	0.336322	1.42491	0	-23.0354	0
0.4960	-1.78251	2.03077	-2.13802	-24.8677	0
0.4967	-3.93497	1.11636	-2.13802	-20.9014	0
0.4973	-3.63228	-0.712453	0.609446	-13.2705	0
0.4980	-4.84304	-0.712453	1.21889	-4.11445	0
0.4987	-7.60088	-1.9354	-2.44274	2.59759	0
0.4993	-7.29819	-5.29011	-3.66411	8.70069	0
0.5000	-6.9955	-5.29011	-0.611924	17.5522	0
0.5007	-8.81164	-4.3757	-0.916647	18.4684	0
0.5013	-7.29819	-4.67863	-3.05219	8.09175	0
0.5020	-4.23766	-4.3757	-1.22137	1.0725	0
0.5027	-2.72421	-4.07276	2.13554	2.9048	0
0.5033	-1.47982	-3.46129	3.35691	5.34604	0
0.5040	0.0336322	-2.84981	5.18773	5.65051	0
0.5047	-0.571748	-3.46129	4.27108	6.56666	0
0.5053	0.639012	-3.46129	-0.611924	7.48007	0
0.5060	3.69954	-0.40952	-0.916647	6.56666	0
0.5067	3.39685	1.11636	3.04971	5.34604	0
0.5073	2.18609	0.201955	2.13554	3.81821	0
0.5080	3.69954	0.504888	-0.916647	1.98865	0
0.5087	3.09416	2.64225	-0.307201	-1.67321	0
0.5093	1.24439	4.77961	-1.22137	-4.11445	0
0.5100	4.91031	5.69402	-2.44274	-3.80998	0
0.5107	7.36546	4.77961	2.13554	-4.42166	0
0.5113	2.18609	5.69402	4.27108	-7.16737	0
0.5120	0.0336322	8.74578	-0.611924	-7.16737	0
0.5127	3.09416	9.35726	-1.52609	-5.33507	0
0.5133	3.09416	7.2199	2.74499	-8.08352	0
0.5140	1.54708	6.60843	3.35691	-14.1866	0
0.5147	2.18609	7.52844	0.91417	-17.2368	0
0.5153	1.54708	7.52844	1.52609	-12.6615	0
0.5160	-0.269058	4.16813	3.66163	-5.94675	0
0.5167	0.0336322	1.11636	1.83082	-4.72613	0
0.5173	-1.78251	-0.100978	-1.83329	-7.16737	0
0.5180	-4.84304	-3.76422	-1.83329	-7.47184	0
0.5187	-3.0269	-7.12453	1.83082	-7.77631	0
0.5193	0.0336322	-4.07276	3.35691	-6.25122	0
0.5200	-0.874438	-0.712453	0.91417	-1.67321	0
0.5207	-2.0852	-3.46129	0.609446	1.98865	0
0.5213	-2.38789	-3.76422	2.44026	6.56666	0
0.5220	-5.44842	0.201955	0.304723	14.8065	0
0.5227	-6.69281	1.11636	-1.83329	18.4684	0
0.5233	0.336322	-1.32393	2.44026	14.8065	0
0.5240	5.51569	-3.76422	5.18773	16.3316	0
0.5247	2.48878	-5.59865	1.52609	18.4684	0
0.5253	1.24439	-4.67863	0.609446	9.0079	0
0.5260	4.30492	-3.15275	3.66163	-3.50551	0
0.5267	4.30492	-2.54688	3.35691	-8.08352	0
0.5273	3.09416	-1.62686	2.44026	-8.08352	0
0.5280	3.09416	0.201955	4.27108	-5.33507	0
0.5287	1.24439	1.11636	2.44026	-0.14812	0
0.5293	0.639012	1.42491	-1.52609	-0.759801	0
0.5300	3.09416	2.03077	-0.916647	-5.94675	0
0.5307	3.09416	3.8652	0.304723	-4.42166	0
0.5313	1.24439	5.69402	-1.52609	-1.36874	0
0.5320	0.336322	5.69402	-1.52609	-4.72613	0
0.5327	-1.17713	4.16813	-0.307201	-8.99693	0
0.5333	-2.0852	5.69402	-2.13802	-8.99693	0
0.5340	-0.874438	7.2199	-3.35691	-9.91308	0
0.5347	-2.0852	5.39108	-0.307201	-11.7454	0
0.5353	-4.23766	4.47668	1.52609	-11.7454	0
0.5360	-3.32959	4.47668	-2.44274	-12.6615	0
0.5367	-3.32959	2.95079	-3.96883	-13.5749	0
0.5373	-5.75111	2.03077	-0.307201	-6.8629	0
0.5380	-5.44842	2.64225	0.609446	3.51374	0
0.5387	-3.32959	0.201955	-0.611924	5.95498	0
0.5393	-3.63228	-2.54688	3.35691	1.68418	0
0.5400	-4.23766	-2.54688	5.18773	1.37697	0
0.5407	-3.0269	-3.46129	-1.22137	7.48007	0
0.5413	-4.23766	-4.07276	-4.27356	12.6698	0
0.5420	-5.75111	-1.9354	-1.52609	12.3653	0
0.5427	-3.32959	-1.32393	-1.22137	9.92405	0
0.5433	-1.17713	-3.15275	-0.916647	9.31237	0
0.5440	-1.47982	-3.15275	0.91417	9.31237	0
0.5447	0.0336322	-1.9354	-0.916647	7.78728	0
0.5453	4.00223	-1.62686	-1.52609	6.87113	0
0.5460	6.76008	-2.23834	0.91417	7.78728	0
0.5467	5.85201	-1.9354	1.21889	7.48007	0
0.5473	4.00223	-0.712453	0	5.34604	0
0.5480	4.30492	1.72784	0.91417	2.9048	0
0.5487	7.36546	3.8652	1.52609	0.156349	0
0.5493	9.78698	3.8652	0.609446	-5.0306	0
0.5500	10.426	2.95079	0.609446	-8.38799	0
0.5507	12.8475	2.95079	0.91417	-8.99693	0
0.5513	14.3946	3.55666	3.35691	-10.8292	0
0.5520	12.2421	2.64225	6.1019	-12.966	0
0.5527	7.97084	2.03077	3.35691	-12.0498	0
0.5533	4.00223	2.95079	-0.307201	-12.3543	0
0.5540	0.336322	2.95079	1.52609	-12.6615	0
0.5547	0.0336322	0.813431	3.04971	-8.99693	0
0.5553	0.336322	0.813431	0.609446	-5.33507	0
0.5560	-2.38789	1.11636	-0.307201	-5.33507	0
0.5567	-4.23766	-1.32393	-0.916647	-5.33507	0
0.5573	-3.63228	-3.15275	-2.74746	-6.25122	0
0.5580	-5.75111	-2.84981	-1.83329	-8.69246	0
0.5587	-8.20626	-4.3757	0.609446	-8.08352	0
0.5593	-7.90357	-6.20451	-0.611924	-5.64228	0
0.5600	-8.50895	-5.59865	-1.83329	-3.80998	0
0.5607	-9.71971	-8.03894	0.609446	-0.759801	0
0.5613	-6.9955	-9.86776	0.304723	0.76803	0
0.5620	-4.54035	-7.42747	-2.13802	2.9048	0
0.5627	-5.14573	-5.90158	2.13554	7.1756	0
0.5633	-2.38789	-7.12453	7.01854	7.48007	0
0.5640	1.24439	-5.29011	2.44026	3.81821	0
0.5647	-1.78251	-4.07276	-2.74746	3.81821	0
0.5653	-6.0538	-4.67863	-1.52609	5.95498	0
0.5660	-4.23766	-3.15275	-1.22137	4.42989	0
0.5667	-1.17713	-2.54688	-0.307201	1.98865	0
0.5673	-2.38789	-4.07276	3.35691	0.156349	0
0.5680	-3.63228	-1.9354	3.04971	-1.06427	0
0.5687	-0.571748	1.11636	0.609446	0.156349	0
0.5693	2.48878	1.11636	2.44026	-0.14812	0
0.5700	1.54708	2.03077	4.27108	-4.42166	0
0.5707	0.639012	3.8652	3.35691	-8.69246	0
0.5713	4.00223	3.8652	3.35691	-8.08352	0
0.5720	7.36546	5.69402	2.44026	-5.94675	0
0.5727	5.85201	5.69402	0.609446	-8.08352	0
0.5733	1.24439	1.11636	1.21889	-13.2705	0
0.5740	-3.93497	0.504888	1.52609	-14.1866	0
0.5747	-5.14573	4.16813	1.52609	-12.6615	0
0.5753	-1.47982	2.33932	2.44026	-12.6615	0
0.5760	-1.17713	-1.32393	2.13554	-8.69246	0
0.5767	-4.84304	-0.712453	1.21889	-0.452589	0
0.5773	-6.0538	0.504888	0.91417	1.68418	0
0.5780	-5.14573	-0.712453	0.91417	-2.58936	0
0.5787	-6.69281	-2.23834	1.52609	-4.42166	0
0.5793	-7.29819	-3.46129	0.609446	-4.42166	0
0.5800	-7.60088	-3.76422	-0.611924	-3.20104	0
0.5807	-7.60088	-3.46129	1.21889	0.76803	0
0.5813	-6.0538	-4.98717	1.52609	4.73436	0
0.5820	-5.14573	-6.20451	-0.916647	6.56666	0
0.5827	-5.14573	-4.67863	-1.22137	8.39622	0
0.5833	-3.0269	-5.29011	-0.307201	9.61684	0
0.5840	-1.78251	-7.7304	-0.916647	8.39622	0
0.5847	-3.93497	-8.03894	0.609446	5.65051	0
0.5853	-3.32959	-4.98717	2.44026	5.03883	0
0.5860	1.24439	-3.15275	1.52609	5.65051	0
0.5867	4.91031	-3.15275	3.35691	4.73436	0
0.5873	4.30492	-1.62686	6.1019	1.98865	0
0.5880	3.09416	1.42491	3.04971	-1.06427	0
0.5887	3.69954	2.64225	0.609446	-4.11445	0
0.5893	2.79147	1.11636	1.52609	-4.72613	0
0.5900	0.639012	0.201955	1.21889	-5.33507	0
0.5907	0.336322	0.813431	0.609446	-8.38799	0
0.5913	0.336322	1.11636	1.52609	-11.1337	0
0.5920	-1.17713	3.25372	-0.916647	-11.7454	0
0.5927	-0.874438	4.16813	-3.05219	-12.966	0
0.5933	-0.874438	2.95079	-2.13802	-14.1866	0
0.5940	-2.38789	3.8652	-3.05219	-11.7454	0
0.5947	-0.571748	6.60843	-3.05219	-8.99693	0
0.5953	1.24439	3.8652	0.304723	-9.30414	0
0.5960	-2.72421	0.813431	0.609446	-8.69246	0
0.5967	-4.84304	2.95079	-2.13802	-5.0306	0
0.5973	-5.14573	2.95079	-0.916647	-4.11445	0
0.5980	-8.50895	-1.62686	1.52609	-6.25122	0
0.5987	-7.90357	-2.54688	1.83082	-4.72613	0
0.5993	-2.0852	0.201955	2.74499	1.37697	0
0.6000	-1.78251	-1.021	4.27108	10.8375	0
0.6007	-5.14573	-3.46129	3.96636	22.7392	0
0.6013	-6.69281	-1.32393	1.52609	30.6746	0
0.6020	-9.41702	0.201955	-0.611924	30.979	0
0.6027	-10.0224	-1.021	-1.52609	26.7083	0
0.6033	-6.9955	-2.23834	0.609446	19.0773	0
0.6040	-7.90357	-3.46129	1.83082	12.6698	0
0.6047	-8.81164	-3.15275	-0.307201	6.25945	0
0.6053	-4.54035	-1.62686	-0.611924	-11.4409	0
0.6060	-2.38789	-2.54688	0.609446	-30.3619	0
0.6067	-4.23766	-2.84981	-0.307201	-26.3928	0
0.6073	-3.32959	1.11636	-1.22137	-11.7454	0
0.6080	-0.874438	3.8652	1.52609	-9.91308	0
0.6087	-2.72421	2.95079	2.44026	-12.0498	0
0.6093	-5.14573	4.77961	1.21889	-9.91308	0
0.6100	-2.72421	7.83138	1.52609	-10.8292	0
0.6107	2.18609	9.35726	3.35691	-11.7454	0
0.6113	3.09416	9.35726	5.18773	-8.08352	0
0.6120	1.24439	8.13431	4.883	-5.94675	0
0.6127	0.336322	7.83138	0.609446	-3.50551	0
0.6133	-2.38789	9.35726	-3.05219	1.37697	0
0.6140	-4.54035	7.52844	-0.916647	-0.14812	0
0.6147	-2.38789	2.95079	-1.52609	-6.25122	0
0.6153	-3.32959	2.33932	-5.49493	-8.99693	0
0.6160	-7.60088	2.64225	-4.27356	-11.4409	0
0.6167	-6.69281	-0.712453	-2.13802	-12.966	0
0.6173	-3.93497	-1.9354	-3.96883	-10.2175	0
0.6180	-6.69281	-0.712453	-2.44274	-6.25122	0
0.6187	-10.6278	-1.32393	1.21889	-4.72613	0
0.6193	-12.4776	-3.46129	-1.52609	-2.28489	0
0.6200	-13.3856	-4.67863	-4.27356	1.37697	0
0.6207	-9.71971	-4.98717	-2.13802	3.81821	0
0.6213	-4.84304	-4.67863	-2.13802	4.73436	0
0.6220	-5.14573	-5.59865	-3.96883	2.9048	0
0.6227	-4.54035	-5.29011	-0.611924	-2.89383	0
0.6233	-1.47982	-2.84981	3.96636	-5.64228	0
0.6240	-2.38789	-2.84981	2.74499	-3.50551	0
0.6247	-2.72421	-4.3757	-1.83329	-4.11445	0
0.6253	0.941702	-2.54688	-3.66411	-6.8629	0
0.6260	1.8834	-0.100978	-1.22137	-4.42166	0
0.6267	1.24439	1.11636	-0.307201	4.73436	0
0.6273	3.09416	3.55666	-3.05219	17.5522	0
0.6280	2.79147	5.08254	-4.27356	24.5715	0
0.6287	3.09416	2.33932	-1.52609	16.0271	0
0.6293	6.1547	0.504888	-0.611924	1.98865	0
0.6300	5.85201	4.47668	-3.96883	-3.80998	0
0.6307	4.00223	7.83138	-3.66411	-5.33507	0
0.6313	7.06277	6.60843	0.609446	-2.58936	0
0.6320	6.76008	6.00256	1.52609	6.56666	0
0.6327	1.54708	7.2199	-1.22137	4.42989	0
0.6333	0.639012	6.91697	-3.05219	-12.0498	0
0.6340	0.941702	6.60843	-2.44274	-21.2059	0
0.6347	0.336322	6.00256	0.609446	-18.1529	0
0.6353	3.69954	4.47668	3.04971	-13.5749	0
0.6360	4.91031	3.8652	0.304723	-8.99693	0
0.6367	-0.571748	4.47668	-4.883	-5.94675	0
0.6373	-4.23766	3.55666	-5.49493	-5.64228	0
0.6380	-2.72421	0.504888	-2.44274	-2.28489	0
0.6387	-3.0269	-2.54688	-0.307201	1.37697	0
0.6393	-5.14573	-3.15275	-1.22137	0.76803	0
0.6400	-5.75111	-1.62686	-3.96883	1.68418	0
0.6407	-4.23766	-2.84981	-4.27356	5.03883	0
0.6413	-4.23766	-6.20451	-3.05219	6.25945	0
0.6420	-6.0538	-7.12453	-3.35691	7.48007	0
0.6427	-6.69281	-6.51306	-2.44274	9.31237	0
0.6433	-6.0538	-6.20451	-2.13802	8.39622	0
0.6440	-6.9955	-4.98717	-4.883	8.39622	0
0.6447	-7.90357	-4.3757	-4.883	9.0079	0
0.6453	-7.90357	-3.76422	-2.13802	4.73436	0
0.6460	-7.29819	-1.9354	-2.44274	1.37697	0
0.6467	-3.32959	-0.40952	-1.22137	-0.759801	0
0.6473	4.60761	0.813431	2.44026	-5.0306	0
0.6480	7.36546	2.33932	1.83082	-5.94675	0
0.6487	4.00223	3.8652	-1.52609	-0.759801	0
0.6493	1.8834	6.00256	-3.05219	0.463561	0
0.6500	2.18609	7.83138	-5.79965	-2.58936	0
0.6507	1.8834	4.77961	-6.71382	-2.89383	0
0.6513	1.24439	2.64225	-2.44274	-4.42166	0
0.6520	2.18609	4.77961	-0.916647	-9.60861	0
0.6527	4.00223	6.30549	-4.27356	-11.7454	0
0.6533	3.09416	5.39108	-4.883	-11.1337	0
0.6540	-0.269058	4.77961	-3.05219	-12.3543	0
0.6547	-3.0269	2.64225	-3.05219	-13.5749	0
0.6553	-3.32959	-0.40952	-3.35691	-13.2705	0
0.6560	-4.54035	0.504888	-2.74746	-11.4409	0
0.6567	-7.90357	2.03077	-3.96883	-8.69246	0
0.6573	-10.0224	-1.32393	-4.883	-6.8629	0
0.6580	-9.71971	-4.3757	-4.27356	-5.94675	0
0.6587	-9.41702	-2.84981	-4.27356	-5.33507	0
0.6593	-7.90357	-3.46129	-4.27356	-3.50551	0
0.6600	-7.29819	-7.12453	-3.35691	0.156349	0
0.6607	-10.6278	-7.12453	-3.05219	3.51374	0
0.6613	-11.8722	-5.29011	-3.66411	3.51374	0
0.6620	-7.90357	-7.12453	-4.27356	5.03883	0
0.6627	-5.75111	-8.34187	-3.96883	9.31237	0
0.6633	-8.50895	-6.81599	-2.44274	9.31237	0
0.6640	-10.3251	-5.29011	-2.44274	7.1756	0
0.6647	-7.90357	-3.46129	-3.35691	8.39622	0
0.6653	-4.23766	-1.62686	-2.13802	8.39622	0
0.6660	-2.38789	-1.021	0	5.03883	0
0.6667	-1.47982	0.201955	-0.611924	3.51374	0
0.6673	0.639012	2.33932	-2.13802	2.9048	0
0.6680	2.18609	2.33932	-1.83329	-1.06427	0
0.6687	1.24439	1.11636	-1.83329	-6.25122	0
0.6693	1.54708	0.201955	-3.05219	-9.60861	0
0.6700	2.79147	0.201955	-2.44274	-10.2175	0
0.6707	1.54708	4.47668	0	-7.47184	0
0.6713	1.8834	9.35726	1.52609	-6.25122	0
0.6720	4.60761	8.44285	0.304723	-8.69246	0
0.6727	4.00223	5.08254	-1.22137	-10.5248	0
0.6733	1.54708	4.77961	0.609446	-9.91308	0
0.6740	2.48878	5.69402	-0.307201	-10.8292	0
0.6747	4.30492	5.39108	-2.74746	-10.8292	0
0.6753	2.18609	3.8652	-0.916647	-8.38799	0
0.6760	-1.78251	2.64225	0	-6.8629	0
0.6767	-2.72421	1.72784	-4.57828	-8.08352	0
0.6773	-3.0269	0.201955	-4.883	-7.77631	0
0.6780	-6.0538	-1.62686	0	-5.33507	0
0.6787	-8.20626	-0.712453	-1.22137	-5.0306	0
0.6793	-7.29819	-0.712453	-3.66411	-3.80998	0
0.6800	-6.9955	-2.54688	-0.307201	1.0725	0
0.6807	-6.9955	-1.62686	0.609446	5.34604	0
0.6813	-4.23766	-0.712453	-2.44274	7.48007	0
0.6820	-0.571748	-4.07276	-0.916647	8.39622	0
0.6827	0.639012	-5.59865	3.35691	9.61684	0
0.6833	2.18609	-3.15275	2.44026	13.2787	0
0.6840	4.00223	-3.46129	0.91417	15.4155	0
0.6847	3.09416	-4.67863	1.21889	11.1447	0
0.6853	1.24439	-2.54688	0.91417	6.56666	0
0.6860	0.639012	-1.32393	-0.307201	5.65051	0
0.6867	0.336322	-2.84981	-1.22137	5.95498	0
0.6873	0.336322	-2.54688	0	4.73436	0
0.6880	4.00223	1.11636	3.04971	3.81821	0
0.6887	5.85201	3.8652	3.96636	3.81821	0
0.6893	2.18609	3.8652	1.52609	2.59759	0
0.6900	0.336322	2.95079	-0.307201	-1.67321	0
0.6907	3.09416	3.55666	-1.22137	-5.33507	0
0.6913	2.18609	6.00256	-2.13802	-6.55569	0
0.6920	-0.571748	6.30549	0.609446	-10.8292	0
0.6927	-0.874438	4.77961	3.04971	-19.0691	0
0.6933	-2.0852	3.25372	1.52609	-21.5103	0
0.6940	-3.32959	1.11636	1.21889	-20.9014	0
0.6947	-3.32959	-2.54688	4.27108	-25.7839	0
0.6953	-4.23766	-3.15275	5.18773	-30.3619	0
0.6960	-5.14573	-2.54688	3.04971	-24.256	0
0.6967	-6.0538	-4.3757	1.83082	-12.6615	0
0.6973	-9.41702	-4.98717	1.83082	-0.14812	0
0.6980	-11.2668	-3.15275	2.13554	11.1447	0
0.6987	-11.8722	-2.84981	1.83082	13.8904	0
0.6993	-14.5964	-4.3757	1.21889	7.48007	0
0.7000	-15.8408	-5.29011	1.21889	2.59759	0
0.7007	-13.3856	-5.29011	0.91417	2.59759	0
0.7013	-14.2937	-5.90158	-0.611924	3.51374	0
0.7020	-19.204	-5.90158	-0.916647	3.51374	0
0.7027	-20.1121	-5.29011	0.91417	2.9048	0
0.7033	-16.4462	-4.07276	-0.307201	1.98865	0
0.7040	-14.2937	-3.76422	-1.52609	1.98865	0
0.7047	-16.7488	-4.07276	0.609446	4.42989	0
0.7053	-18.565	-1.62686	0.609446	6.56666	0
0.7060	-17.6569	0.813431	-1.22137	5.65051	0
0.7067	-15.5381	-0.40952	1.52609	3.51374	0
0.7073	-14.2937	-0.40952	4.27108	1.0725	0
0.7080	-13.6883	3.8652	2.74499	-0.759801	0
0.7087	-14.2937	5.08254	1.21889	-2.58936	0
0.7093	-14.5964	3.25372	-0.307201	-6.8629	0
0.7100	-14.5964	3.25372	-2.13802	-11.1337	0
0.7107	-14.2937	4.77961	-0.916647	-12.966	0
0.7113	-12.7802	4.47668	0.304723	-10.8292	0
0.7120	-12.7802	4.77961	-1.83329	-3.20104	0
0.7127	-13.6883	4.16813	-1.52609	2.9048	0
0.7133	-12.1749	2.95079	0	-2.28489	0
0.7140	-10.6278	2.95079	-1.22137	-12.6615	0
0.7147	-11.8722	1.11636	-0.307201	-13.5749	0
0.7153	-12.4776	-1.9354	3.04971	-10.8292	0
0.7160	-12.4776	0.201955	1.21889	-10.8292	0
0.7167	-12.7802	2.03077	0	-7.47184	0
0.7173	-11.8722	-2.84981	5.18773	-2.89383	0
0.7180	-12.1749	-4.98717	4.5758	-4.11445	0
0.7187	-12.7802	-1.9354	0.609446	-2.89383	0
0.7193	-10.6278	-2.54688	4.27108	3.51374	0
0.7200	-7.60088	-2.84981	6.1019	5.65051	0
0.7207	-6.9955	-1.021	-1.22137	2.29312	0
0.7213	-7.60088	-3.46129	-3.96883	0.76803	0
0.7220	-8.50895	-5.90158	0	3.51374	0
0.7227	-8.81164	-4.07276	-0.611924	8.09175	0
0.7233	-5.75111	-4.98717	-2.13802	9.31237	0
0.7240	-1.78251	-7.12453	1.52609	7.48007	0
0.7247	0.336322	-4.67863	3.35691	11.1447	0
0.7253	2.79147	-3.15275	-0.307201	16.3316	0
0.7260	4.00223	-2.54688	-3.05219	12.6698	0
0.7267	4.91031	0.813431	-1.83329	3.81821	0
0.7273	8.87891	2.64225	-0.611924	1.37697	0
0.7280	11.6368	2.03077	-1.22137	4.73436	0
0.7287	11.3341	1.11636	-2.13802	3.81821	0
0.7293	12.5448	-0.40952	-2.13802	-1.67321	0
0.7300	15.908	0.813431	-2.44274	-5.0306	0
0.7307	16.8161	5.69402	-0.916647	-7.16737	0
0.7313	17.1188	6.00256	2.74499	-13.8821	0
0.7320	18.6659	1.72784	3.35691	-17.2368	0
0.7327	16.8161	2.95079	0.91417	-12.6615	0
0.7333	12.8475	5.39108	-0.307201	-9.91308	0
0.7340	12.8475	0.201955	-1.22137	-13.8821	0
0.7347	16.2107	-4.3757	-2.44274	-18.7646	0
0.7353	16.8161	-2.84981	-2.13802	-20.9014	0
0.7360	15	-1.62686	-2.13802	-19.0691	0
0.7367	14.0919	-3.76422	-1.83329	-14.4911	0
0.7373	13.7556	-4.67863	-0.611924	-9.91308	0
0.7380	13.7556	-4.67863	-0.307201	-0.759801	0
0.7387	11.9394	-4.98717	0	16.0271	0
0.7393	8.57622	-4.3757	0.91417	27.6217	0
0.7400	7.06277	-3.46129	0	24.876	0
0.7407	6.76008	-3.46129	-0.916647	12.0581	0
0.7413	4.00223	-6.51306	-0.307201	-0.759801	0
0.7420	3.09416	-9.25628	-1.22137	-3.20104	0
0.7427	6.76008	-6.51306	-0.916647	2.9048	0
0.7433	7.36546	-2.84981	2.74499	6.56666	0
0.7440	4.60761	-3.76422	3.35691	7.1756	0
0.7447	4.91031	-3.15275	-1.22137	9.61684	0
0.7453	6.76008	1.11636	-2.44274	6.87113	0
0.7460	6.76008	0.813431	-1.22137	1.0725	0
0.7467	5.85201	-2.84981	-1.52609	1.37697	0
0.7473	7.06277	-1.62686	-2.13802	0.463561	0
0.7480	7.66815	1.72784	-1.22137	-5.94675	0
0.7487	6.45739	1.11636	-1.22137	-8.38799	0
0.7493	7.06277	-0.40952	-1.22137	-7.16737	0
0.7500	8.87891	1.72784	1.21889	-9.60861	0
0.7507	7.66815	2.95079	3.96636	-11.7454	0
0.7513	4.30492	2.95079	2.13554	-10.8292	0
0.7520	5.213	5.69402	-1.22137	-9.91308	0
0.7527	7.97084	7.52844	-0.307201	-8.08352	0
0.7533	6.45739	5.08254	1.52609	-6.25122	0
0.7540	3.39685	2.64225	-0.307201	-6.8629	0
0.7547	3.39685	3.8652	-0.916647	-7.47184	0
0.7553	4.00223	5.08254	3.35691	-8.08352	0
0.7560	1.8834	4.47668	4.883	-9.30414	0
0.7567	-1.17713	2.64225	0.304723	-8.69246	0
0.7573	-5.14573	-0.100978	-3.05219	-5.0306	0
0.7580	-7.60088	-1.32393	-2.13802	-1.36874	0
0.7587	-6.69281	-2.23834	-1.52609	0.156349	0
0.7593	-5.14573	-4.67863	-0.916647	-0.759801	0
0.7600	-6.0538	-4.98717	-1.22137	-0.759801	0
0.7607	-7.90357	-3.15275	-3.35691	1.98865	0
0.7613	-8.20626	-4.07276	-3.05219	4.12542	0
0.7620	-6.9955	-4.67863	0.609446	3.51374	0
0.7627	-6.0538	-3.15275	0.91417	2.29312	0
0.7633	-6.9955	-5.29011	-0.916647	2.9048	0
0.7640	-4.84304	-8.03894	0.304723	4.12542	0
0.7647	-0.874438	-6.20451	1.83082	2.9048	0
0.7653	-1.78251	-2.54688	1.21889	2.29312	0
0.7660	-1.78251	-0.712453	2.13554	5.65051	0
0.7667	4.00223	-0.712453	4.27108	6.56666	0
0.7673	7.36546	-1.62686	3.66163	2.59759	0
0.7680	4.30492	-0.40952	3.35691	-0.14812	0
0.7687	1.8834	2.95079	3.04971	1.0725	0
0.7693	2.18609	5.39108	-0.307201	1.37697	0
0.7700	2.79147	6.60843	-3.05219	-1.06427	0
0.7707	2.18609	5.39108	-0.916647	-5.33507	0
0.7713	1.8834	2.95079	-0.611924	-11.4409	0
0.7720	1.8834	3.8652	-3.05219	-15.4072	0
0.7727	1.24439	7.2199	-2.44274	-15.4072	0
0.7733	0.941702	6.30549	-1.22137	-14.4911	0
0.7740	0.336322	4.16813	-3.05219	-14.1866	0
0.7747	-2.38789	5.69402	-2.13802	-13.2705	0
0.7753	-5.44842	6.60843	-1.22137	-12.0498	0
0.7760	-2.72421	3.25372	-3.05219	-9.91308	0
0.7767	-1.78251	-0.40952	-3.05219	-5.33507	0
0.7773	-6.9955	-1.32393	-2.13802	0.463561	0
0.7780	-7.60088	-1.9354	-3.35691	3.81821	0
0.7787	-4.23766	-2.84981	-1.22137	2.29312	0
0.7793	-6.69281	-3.15275	2.44026	0.156349	0
0.7800	-11.5695	-3.46129	-0.307201	1.37697	0
0.7807	-11.5695	-4.67863	-3.35691	1.68418	0
0.7813	-8.20626	-5.59865	-1.83329	1.68418	0
0.7820	-6.9955	-4.98717	-1.22137	4.73436	0
0.7827	-8.81164	-3.46129	-2.44274	5.65051	0
0.7833	-9.71971	-2.54688	-0.916647	4.12542	0
0.7840	-6.35649	-3.46129	0.304723	5.65051	0
0.7847	-4.54035	-2.23834	-1.52609	7.48007	0
0.7853	-4.54035	0.201955	-2.74746	7.1756	0
0.7860	-3.32959	0.504888	-2.13802	10.533	0
0.7867	-3.32959	-0.40952	-2.13802	12.3653	0
0.7873	-4.84304	0.201955	-2.13802	4.12542	0
0.7880	-3.0269	0.504888	-0.307201	-4.72613	0
0.7887	0.336322	-0.100978	0.609446	-8.08352	0
0.7893	1.24439	0.504888	1.52609	-10.8292	0
0.7900	2.18609	2.03077	2.74499	-12.3543	0
0.7907	4.00223	2.95079	3.35691	-11.7454	0
0.7913	3.39685	4.47668	4.27108	-12.3543	0
0.7920	0.0336322	5.08254	4.883	-12.966	0
0.7927	-3.32959	4.16813	2.74499	-12.6615	0
0.7933	-3.63228	2.64225	-0.916647	-14.7956	0
0.7940	-4.23766	2.95079	-1.22137	-14.7956	0
0.7947	-5.75111	4.77961	0	-9.91308	0
0.7953	-3.63228	5.39108	0	-4.42166	0
0.7960	-1.47982	4.16813	0.91417	-2.58936	0
0.7967	-5.14573	2.95079	1.21889	-1.98042	0
0.7973	-9.71971	1.72784	-1.22137	-2.58936	0
0.7980	-10.0224	-0.40952	-1.22137	-0.759801	0
0.7987	-10.0224	-2.54688	0.304723	3.81821	0
0.7993	-10.3251	-2.84981	-0.307201	3.81821	0
0.8000	-9.71971	-2.84981	-1.22137	2.9048	0
0.8007	-9.41702	-4.98717	-1.22137	8.39622	0
0.8013	-10.3251	-6.20451	-1.52609	10.2285	0
0.8020	-12.4776	-4.07276	-0.916647	2.29312	0
0.8027	-12.1749	-1.021	2.44026	1.0725	0
0.8033	-7.90357	0.504888	5.18773	7.78728	0
0.8040	-6.9955	0.201955	3.35691	9.0079	0
0.8047	-10.6278	-2.54688	0.91417	6.25945	0
0.8053	-8.81164	-2.84981	1.52609	4.73436	0
0.8060	-3.93497	0.201955	1.83082	0.76803	0
0.8067	-5.44842	2.33932	0	-1.67321	0
0.8073	-6.9955	4.47668	-0.307201	0.156349	0
0.8080	-4.23766	6.60843	1.21889	0.156349	0
0.8087	-5.14573	4.77961	-0.307201	-1.06427	0
0.8093	-7.90357	2.33932	-2.44274	-1.98042	0
0.8100	-4.54035	5.69402	0	-4.42166	0
0.8107	-2.38789	6.91697	3.35691	-5.94675	0
0.8113	-5.14573	4.77961	3.04971	-4.42166	0
0.8120	-6.0538	6.60843	1.21889	-5.0306	0
0.8127	-6.0538	7.52844	0.609446	-6.25122	0
0.8133	-8.50895	3.8652	0.304723	-5.33507	0
0.8140	-8.81164	1.72784	0.609446	-5.33507	0
0.8147	-6.0538	2.03077	2.13554	-6.25122	0
0.8153	-4.84304	2.33932	3.66163	-5.0306	0
0.8160	-3.93497	2.95079	3.96636	-3.50551	0
0.8167	-5.14573	2.03077	2.74499	-2.28489	0
0.8173	-8.81164	-0.712453	0.609446	-2.89383	0
0.8180	-10.6278	-0.712453	0.609446	-7.77631	0
0.8187	-11.5695	-1.32393	1.83082	-12.0498	0
0.8193	-13.0829	-4.3757	0	-11.1337	0
0.8200	-11.8722	-6.20451	-2.13802	-6.8629	0
0.8207	-11.5695	-5.90158	-0.307201	-1.67321	0
0.8213	-14.9327	-5.29011	0.304723	0.76803	0
0.8220	-14.9327	-6.20451	-3.05219	-0.759801	0
0.8227	-10.9641	-9.25628	-2.74746	-3.20104	0
0.8233	-10.6278	-10.7822	-0.307201	-3.50551	0
0.8240	-11.8722	-7.7304	-1.52609	1.37697	0
0.8247	-10.0224	-4.67863	-1.52609	11.1447	0
0.8253	-8.50895	-4.98717	0	14.8065	0
0.8260	-6.9955	-4.07276	-1.83329	7.48007	0
0.8267	-4.23766	-1.62686	-0.611924	-0.14812	0
0.8273	-3.0269	1.11636	5.49245	-0.759801	0
0.8280	-2.38789	4.16813	4.883	0.156349	0
0.8287	-0.874438	4.77961	-1.22137	1.37697	0
0.8293	-1.17713	3.8652	-1.22137	5.34604	0
0.8300	-2.72421	5.69402	0.91417	5.03883	0
0.8307	-1.47982	7.52844	-2.13802	-3.20104	0
0.8313	0.0336322	6.30549	-3.96883	-8.38799	0
0.8320	-0.874438	6.30549	-2.13802	-8.08352	0
0.8327	-3.32959	8.74578	-0.307201	-10.8292	0
0.8333	-6.0538	8.44285	-0.307201	-12.0498	0
0.8340	-6.9955	5.69402	-1.52609	-4.72613	0
0.8347	-6.0538	4.77961	-2.44274	2.29312	0
0.8353	-6.0538	3.8652	-0.611924	6.25945	0
0.8360	-6.9955	1.42491	0.304723	6.25945	0
0.8367	-6.9955	-1.021	-0.307201	-11.4409	0
0.8373	-7.90357	-2.84981	-1.22137	-33.4121	0
0.8380	-9.11433	-3.46129	-2.74746	-27.309	0
0.8387	-7.60088	-2.54688	-2.13802	-5.33507	0
0.8393	-5.14573	-1.9354	0.609446	1.98865	0
0.8400	-5.14573	-3.46129	1.21889	1.68418	0
0.8407	-6.9955	-5.59865	-0.916647	6.25945	0
0.8413	-7.29819	-6.81599	-2.13802	9.31237	0
0.8420	-8.50895	-6.81599	-3.66411	9.92405	0
0.8427	-10.0224	-5.90158	-2.44274	8.09175	0
0.8433	-6.0538	-5.29011	0	2.29312	0
0.8440	-1.17713	-5.29011	-1.22137	-0.14812	0
0.8447	-3.0269	-3.76422	-1.52609	2.9048	0
0.8453	-4.54035	-1.9354	0.304723	4.73436	0
0.8460	-0.874438	-3.46129	-1.52609	3.20927	0
0.8467	1.24439	-4.3757	-3.96883	0.156349	0
0.8473	1.24439	0.813431	-1.22137	-1.67321	0
0.8480	4.00223	6.60843	0.91417	-0.452589	0
0.8487	5.85201	4.77961	0.91417	-4.11445	0
0.8493	4.60761	0.201955	2.44026	-9.91308	0
0.8500	2.18609	1.42491	2.44026	-7.16737	0
0.8507	0.0336322	6.60843	3.04971	0.463561	0
0.8513	-1.17713	8.13431	4.27108	1.37697	0
0.8520	-1.47982	4.47668	1.52609	-4.11445	0
0.8527	-2.0852	1.42491	-2.13802	-8.99693	0
0.8533	-2.38789	1.11636	-1.52609	-8.99693	0
0.8540	-5.14573	1.72784	-1.52609	-6.55569	0
0.8547	-8.81164	1.42491	-3.35691	-7.47184	0
0.8553	-7.90357	0.504888	-2.44274	-10.2175	0
0.8560	-7.90357	0.201955	-0.307201	-7.77631	0
0.8567	-12.1749	0.201955	-0.307201	-3.50551	0
0.8573	-12.1749	-1.9354	-0.307201	-2.28489	0
0.8580	-9.41702	-4.67863	-1.83329	-1.36874	0
0.8587	-10.6278	-4.07276	-3.66411	0.156349	0
0.8593	-11.5695	-3.15275	-1.83329	1.37697	0
0.8600	-10.6278	-6.20451	2.13554	4.73436	0
0.8607	-12.1749	-8.03894	0.91417	6.25945	0
0.8613	-11.5695	-7.12453	-2.44274	4.42989	0
0.8620	-7.90357	-7.42747	-2.74746	5.34604	0
0.8627	-7.90357	-8.34187	-2.44274	7.78728	0
0.8633	-6.9955	-6.20451	-2.13802	6.25945	0
0.8640	-1.47982	-4.3757	0.91417	7.1756	0
0.8647	1.24439	-4.3757	-0.307201	13.2787	0
0.8653	-0.571748	-1.32393	-5.79965	12.9742	0
0.8660	-2.72421	1.42491	-6.10437	6.56666	0
0.8667	-2.38789	-0.712453	-0.916647	3.20927	0
0.8673	-1.47982	-1.62686	-0.611924	1.98865	0
0.8680	-0.571748	2.95079	-4.883	-2.28489	0
0.8687	0.639012	4.77961	-4.883	-6.25122	0
0.8693	3.09416	3.55666	-0.611924	-7.16737	0
0.8700	3.09416	3.8652	-0.307201	-7.16737	0
0.8707	0.639012	5.69402	-2.44274	-5.94675	0
0.8713	-1.17713	4.77961	-3.05219	-5.64228	0
0.8720	-1.47982	2.95079	-3.35691	-10.2175	0
0.8727	-1.78251	2.95079	-3.05219	-16.6279	0
0.8733	-1.78251	5.08254	-0.611924	-17.2368	0
0.8740	-3.0269	4.77961	-0.307201	-12.6615	0
0.8747	-4.23766	2.64225	-1.83329	-8.69246	0
0.8753	-4.23766	2.64225	0.609446	-8.99693	0
0.8760	-5.44842	1.42491	3.35691	-10.2175	0
0.8767	-7.90357	-4.3757	0.609446	-8.99693	0
0.8773	-9.41702	-6.51306	-1.52609	-8.99693	0
0.8780	-10.0224	-4.67863	-0.611924	-9.60861	0
0.8787	-12.4776	-6.20451	-1.83329	-6.8629	0
0.8793	-14.2937	-7.12453	-3.05219	0.156349	0
0.8800	-13.3856	-4.3757	-2.13802	4.73436	0
0.8807	-11.5695	-4.3757	-2.13802	5.34604	0
0.8813	-9.11433	-7.12453	-2.13802	6.87113	0
0.8820	-8.20626	-6.81599	-0.307201	10.533	0
0.8827	-8.81164	-5.29011	-1.22137	11.1447	0
0.8833	-9.11433	-4.98717	-3.35691	7.78728	0
0.8840	-7.29819	-5.90158	-1.22137	4.73436	0
0.8847	-6.0538	-5.29011	2.44026	2.9048	0
0.8853	-5.14573	-1.62686	1.52609	1.98865	0
0.8860	-3.63228	0.201955	0	2.59759	0
0.8867	-1.47982	-1.32393	1.83082	1.0725	0
0.8873	-0.571748	-0.40952	3.66163	-1.98042	0
0.8880	-1.47982	2.95079	3.66163	-3.20104	0
0.8887	-2.0852	3.8652	3.35691	-3.20104	0
0.8893	-0.571748	2.95079	0.609446	-5.33507	0
0.8900	0.941702	2.95079	-3.05219	-8.69246	0
0.8907	0.0336322	3.8652	-2.74746	-11.1337	0
0.8913	-2.0852	4.77961	0	-11.7454	0
0.8920	-3.32959	4.77961	0.304723	-11.7454	0
0.8927	-4.54035	3.8652	-0.916647	-14.4911	0
0.8933	-6.0538	5.69402	-0.916647	-13.5749	0
0.8940	-6.35649	6.60843	-0.611924	-10.8292	0
0.8947	-5.75111	2.95079	-0.307201	-12.3543	0
0.8953	-5.44842	-0.100978	-0.916647	-12.6615	0
0.8960	-6.9955	0.813431	-2.13802	-7.16737	0
0.8967	-8.20626	2.03077	-1.83329	-4.42166	0
0.8973	-7.90357	1.11636	0.609446	-6.25122	0
0.8980	-7.90357	-0.100978	-0.307201	-5.33507	0
0.8987	-7.90357	-1.32393	-1.22137	-1.98042	0
0.8993	-7.29819	-2.54688	1.52609	1.68418	0
0.9000	-6.69281	-2.23834	1.52609	4.12542	0
0.9007	-7.90357	-0.712453	-1.83329	4.12542	0
0.9013	-10.9641	-1.32393	0.304723	6.25945	0
0.9020	-11.8722	-2.23834	3.04971	11.7536	0
0.9027	-8.81164	-1.9354	-1.22137	14.1948	0
0.9033	-6.69281	-1.9354	-3.05219	11.1447	0
0.9040	-6.69281	-1.9354	1.52609	8.39622	0
0.9047	-3.93497	-0.712453	3.04971	9.31237	0
0.9053	0.336322	-0.100978	0.304723	9.61684	0
0.9060	0.336322	0.201955	-0.611924	6.25945	0
0.9067	-0.571748	2.33932	0	2.9048	0
0.9073	1.24439	3.25372	0.91417	1.98865	0
0.9080	1.8834	2.95079	1.52609	-1.67321	0
0.9087	0.941702	5.69402	0.91417	-3.80998	0
0.9093	2.18609	7.52844	0	-1.98042	0
0.9100	3.39685	4.16813	0.91417	-1.67321	0
0.9107	2.79147	2.03077	2.74499	-3.50551	0
0.9113	3.09416	4.47668	4.27108	-2.58936	0
0.9120	3.69954	6.60843	3.66163	-3.50551	0
0.9127	3.69954	6.00256	1.21889	-7.16737	0
0.9133	2.79147	4.77961	-1.52609	-8.69246	0
0.9140	0.336322	4.77961	-3.35691	-10.5248	0
0.9147	-2.38789	4.47668	-3.05219	-14.4911	0
0.9153	-2.38789	3.25372	-1.52609	-16.3234	0
0.9160	-2.38789	2.03077	-1.52609	-14.4911	0
0.9167	-3.32959	1.11636	-1.83329	-12.966	0
0.9173	-3.0269	-3.46129	-0.611924	-12.6615	0
0.9180	-3.32959	-7.12453	0.304723	-9.60861	0
0.9187	-5.44842	-6.20451	1.21889	-2.89383	0
0.9193	-5.75111	-7.7304	0.609446	-1.36874	0
0.9200	-5.14573	-11.7022	-1.52609	-3.50551	0
0.9207	-6.0538	-8.34187	-2.13802	-0.14812	0
0.9213	-5.44842	-3.76422	-1.22137	6.87113	0
0.9220	-4.23766	-6.20451	-2.13802	10.8375	0
0.9227	-2.72421	-6.81599	-0.307201	10.8375	0
0.9233	0.941702	-3.46129	3.96636	8.09175	0
0.9240	3.39685	-4.98717	2.44026	7.78728	0
0.9247	1.24439	-5.90158	-3.05219	12.3653	0
0.9253	0.336322	-1.9354	-2.44274	12.9742	0
0.9260	3.39685	-0.712453	0.609446	6.87113	0
0.9267	4.91031	-2.23834	-1.52609	1.98865	0
0.9273	3.39685	0.201955	-3.05219	-0.759801	0
0.9280	4.00223	2.03077	-0.307201	-2.89383	0
0.9287	6.1547	1.11636	1.52609	-4.42166	0
0.9293	7.66815	0.201955	1.83082	-8.38799	0
0.9300	7.36546	0.504888	1.52609	-14.7956	0
0.9307	7.66815	1.11636	-0.307201	-15.1028	0
0.9313	7.66815	3.25372	-2.13802	-9.60861	0
0.9320	4.60761	4.16813	-3.05219	-8.08352	0
0.9327	2.48878	2.95079	-3.05219	-12.0498	0
0.9333	5.85201	2.95079	-3.05219	-15.4072	0
0.9340	8.57622	2.03077	-2.13802	-14.1866	0
0.9347	7.36546	1.72784	0	-10.2175	0
0.9353	6.76008	2.03077	2.44026	-8.08352	0
0.9360	5.85201	2.03077	2.44026	-7.77631	0
0.9367	1.24439	0.813431	-0.916647	-6.8629	0
0.9373	-2.38789	-1.021	-2.74746	-5.0306	0
0.9380	-1.47982	-3.76422	-0.916647	-4.42166	0
0.9387	-1.47982	-6.20451	0	0.156349	0
0.9393	-3.32959	-7.12453	-1.22137	6.87113	0
0.9400	-4.54035	-7.12453	-1.52609	9.61684	0
0.9407	-2.72421	-8.03894	-1.52609	14.8065	0
0.9413	0.639012	-8.34187	-1.22137	26.401	0
0.9420	1.54708	-8.34187	-0.307201	29.1495	0
0.9427	1.24439	-7.12453	0.609446	23.3509	0
0.9433	4.00223	-7.12453	1.83082	17.2478	0
0.9440	6.76008	-9.25628	1.83082	-3.80998	0
0.9447	4.60761	-8.65042	-0.307201	-34.6327	0
0.9453	4.30492	-4.07276	0.304723	-37.6856	0
0.9460	6.1547	-1.9354	3.35691	-14.4911	0
0.9467	5.85201	-3.15275	0.609446	-4.42166	0
0.9473	7.36546	-1.021	-2.13802	-10.2175	0
0.9480	10.7287	2.64225	1.52609	-2.58936	0
0.9487	9.48429	2.95079	2.13554	16.0271	0
0.9493	7.66815	2.95079	-2.13802	18.4684	0
0.9500	8.87891	3.8652	-1.52609	4.12542	0
0.9507	7.66815	2.95079	-1.22137	-6.25122	0
0.9513	5.85201	2.64225	-3.96883	-7.16737	0
0.9520	7.06277	4.77961	-1.83329	-7.16737	0
0.9527	7.66815	5.08254	1.83082	-9.91308	0
0.9533	7.06277	2.33932	-0.307201	-13.2705	0
0.9540	5.85201	0.504888	-0.611924	-14.4911	0
0.9547	1.54708	1.42491	1.83082	-12.966	0
0.9553	-1.17713	2.95079	0.91417	-10.8292	0
0.9560	0.336322	2.95079	0	-6.8629	0
0.9567	-0.571748	0.201955	2.44026	-2.58936	0
0.9573	-3.32959	-2.54688	2.44026	-3.50551	0
0.9580	-2.72421	-1.021	-0.307201	-4.72613	0
0.9587	-2.0852	-0.100978	-0.611924	-1.06427	0
0.9593	-4.23766	-3.46129	1.52609	0.76803	0
0.9600	-6.69281	-5.90158	3.04971	0.156349	0
0.9607	-7.29819	-4.67863	2.74499	2.29312	0
0.9613	-6.0538	-3.46129	2.44026	5.03883	0
0.9620	-5.14573	-3.15275	0.609446	7.48007	0
0.9627	-2.38789	-3.46129	-1.22137	12.6698	0
0.9633	1.24439	-5.29011	-1.22137	15.111	0
0.9640	0.0336322	-5.29011	-0.611924	13.8904	0
0.9647	-3.93497	-4.3757	-2.13802	11.1447	0
0.9653	0.336322	-3.46129	-3.05219	6.87113	0
0.9660	7.06277	-1.62686	-3.05219	3.81821	0
0.9667	5.85201	0.201955	-3.05219	3.81821	0
0.9673	4.00223	-0.712453	-1.22137	1.0725	0
0.9680	7.97084	0.201955	0.304723	-5.33507	0
0.9687	9.48429	4.47668	-0.307201	-9.91308	0
0.9693	7.66815	6.60843	-1.22137	-12.0498	0
0.9700	7.36546	6.60843	-1.22137	-13.2705	0
0.9707	6.76008	6.60843	0.609446	-12.6615	0
0.9713	6.76008	7.52844	5.18773	-11.7454	0
0.9720	8.57622	7.52844	4.27108	-13.2705	0
0.9727	6.76008	5.69402	-2.13802	-14.4911	0
0.9733	2.48878	3.8652	-2.74746	-12.6615	0
0.9740	1.54708	4.47668	0	-12.0498	0
0.9747	0.336322	2.95079	-1.83329	-14.4911	0
0.9753	-1.17713	-2.54688	-3.05219	-13.5749	0
0.9760	-0.874438	-2.84981	-0.307201	-9.30414	0
0.9767	-2.38789	0.813431	-0.307201	-8.38799	0
0.9773	-6.0538	-1.62686	-2.13802	-7.16737	0
0.9780	-5.75111	-4.3757	-0.916647	-2.58936	0
0.9787	-4.54035	-2.54688	-0.307201	-1.06427	0
0.9793	-6.35649	-2.23834	-2.13802	-0.759801	0
0.9800	-8.81164	-5.29011	-0.611924	2.9048	0
0.9807	-9.11433	-6.20451	3.04971	4.12542	0
0.9813	-7.90357	-7.42747	1.21889	1.98865	0
0.9820	-6.0538	-8.03894	-1.83329	5.65051	0
0.9827	-2.72421	-5.29011	1.52609	11.1447	0
0.9833	1.24439	-3.46129	5.18773	10.2285	0
0.9840	2.18609	-4.3757	3.35691	7.1756	0
0.9847	-0.571748	-3.76422	0.304723	6.56666	0
0.9853	-0.571748	-3.46129	-1.22137	5.34604	0
0.9860	1.8834	-3.46129	-3.66411	2.9048	0
0.9867	1.24439	-2.54688	-4.883	3.81821	0
0.9873	0.941702	-1.62686	-3.35691	4.42989	0
0.9880	4.60761	0.201955	-3.05219	0.156349	0
0.9887	6.76008	2.64225	-3.35691	-5.0306	0
0.9893	4.91031	2.03077	-3.05219	-6.25122	0
0.9900	3.69954	1.72784	-3.05219	-5.33507	0
0.9907	2.48878	3.8652	-2.44274	-6.25122	0
0.9913	1.24439	5.69402	0	-8.08352	0
0.9920	0.639012	5.39108	1.52609	-9.60861	0
0.9927	1.54708	4.77961	0.304723	-8.08352	0
0.9933	1.24439	2.95079	0.609446	-8.99693	0
0.9940	-1.47982	1.11636	1.52609	-12.6615	0
0.9947	-2.72421	1.72784	1.21889	-12.6615	0
0.9953	-0.571748	1.11636	1.83082	-8.99693	0
0.9960	1.24439	0.201955	2.44026	-7.77631	0
0.9967	-0.571748	0.201955	0	-6.55569	0
0.9973	-4.54035	-0.100978	-0.611924	-3.20104	0
0.9980	-6.9955	-0.712453	0.91417	-1.06427	0
0.9987	-5.44842	-3.15275	-0.611924	-0.14812	0
0.9993	-4.54035	-6.20451	-3.66411	2.29312	0
1.0000	-6.9955	-6.81599	-3.35691	5.03883	0
1.0007	-7.90357	-4.98717	-2.13802	6.56666	0
1.0013	-5.14573	-5.29011	-3.05219	8.39622	0
1.0020	-4.23766	-7.42747	-3.66411	9.92405	0
1.0027	-4.23766	-8.34187	-2.74746	10.2285	0
1.0033	-2.0852	-7.12453	-0.916647	10.8375	0
1.0040	-1.47982	-3.46129	0.609446	11.1447	0
1.0047	-3.93497	-3.46129	0	10.2285	0
1.0053	-3.32959	-5.59865	-1.83329	7.1756	0
1.0060	-0.571748	-3.46129	-2.44274	5.03883	0
1.0067	0.639012	-0.40952	-0.611924	1.98865	0
1.0073	2.18609	-0.712453	2.44026	-3.50551	0
1.0080	4.30492	-0.712453	2.74499	-8.99693	0
1.0087	2.48878	-0.100978	-0.307201	-9.91308	0
1.0093	-1.78251	-1.9354	-3.05219	-9.30414	0
1.0100	-2.38789	-2.23834	-2.74746	-9.91308	0
1.0107	0.336322	1.11636	-1.52609	-12.0498	0
1.0113	1.24439	3.55666	-1.22137	-13.8821	0
1.0120	-1.47982	2.03077	-0.307201	-13.2705	0
1.0127	-3.93497	0.813431	0.91417	-11.4409	0
1.0133	-3.93497	1.42491	-0.307201	-12.3543	0
1.0140	-5.14573	2.03077	-3.05219	-12.0498	0
1.0147	-6.9955	-0.712453	-2.44274	-8.08352	0
1.0153	-8.50895	-3.46129	0.304723	-3.50551	0
1.0160	-9.41702	-1.62686	0	-1.06427	0
1.0167	-9.71971	0.201955	-1.22137	2.9048	0
1.0173	-7.90357	-2.54688	-0.916647	7.48007	0
1.0180	-8.50895	-3.76422	-1.22137	7.48007	0
1.0187	-11.5695	-2.84981	0	4.12542	0
1.0193	-10.3251	-5.29011	4.27108	-0.759801	0
1.0200	-6.69281	-8.03894	5.79717	-6.55569	0
1.0207	-8.81164	-8.95335	1.52609	-6.25122	0
1.0213	-13.0829	-9.86776	-2.13802	1.0725	0
1.0220	-12.4776	-9.56483	-3.05219	4.73436	0
1.0227	-9.71971	-5.29011	-1.83329	4.73436	0
1.0233	-7.60088	-4.3757	-0.611924	7.78728	0
1.0240	-5.75111	-6.20451	-1.83329	9.61684	0
1.0247	-5.14573	-2.54688	-3.35691	8.39622	0
1.0253	-5.14573	0.201955	-2.13802	8.39622	0
1.0260	-5.14573	-2.23834	-0.307201	5.65051	0
1.0267	-3.32959	-2.84981	-1.22137	-0.14812	0
1.0273	-0.874438	-0.712453	-1.83329	-2.58936	0
1.0280	-1.47982	-1.021	-0.611924	-4.42166	0
1.0287	-2.38789	-0.712453	0.609446	-7.16737	0
1.0293	-0.874438	1.11636	0	-5.33507	0
1.0300	0.336322	1.42491	-1.22137	-2.58936	0
1.0307	0.639012	0.504888	-1.52609	-5.0306	0
1.0313	3.39685	1.42491	1.52609	-9.30414	0
1.0320	4.00223	2.33932	4.27108	-12.0498	0
1.0327	-0.571748	3.55666	1.52609	-12.0498	0
1.0333	-3.32959	4.47668	-1.52609	-11.4409	0
1.0340	-3.32959	2.95079	1.21889	-13.2705	0
1.0347	-5.14573	0.504888	1.83082	-11.1337	0
1.0353	-6.9955	-2.23834	-1.22137	-3.20104	0
1.0360	-7.90357	-3.46129	-0.611924	-2.89383	0
1.0367	-10.0224	-1.9354	0.609446	-8.99693	0
1.0373	-11.8722	-0.712453	-2.13802	-7.77631	0
1.0380	-12.1749	-3.15275	-1.22137	-1.98042	0
1.0387	-11.8722	-4.98717	2.74499	1.98865	0
1.0393	-11.5695	-4.07276	0.609446	6.56666	0
1.0400	-10.3251	-4.07276	-3.05219	9.0079	0
1.0407	-7.60088	-5.59865	-2.74746	10.2285	0
1.0413	-6.0538	-7.12453	-1.52609	15.7199	0
1.0420	-7.90357	-7.12453	-0.307201	19.0773	0
1.0427	-8.20626	-6.20451	0.609446	15.4155	0
1.0433	-3.32959	-4.67863	-1.22137	10.533	0
1.0440	-0.874438	-2.84981	-0.611924	1.68418	0
1.0447	-3.32959	-2.54688	0.91417	-6.8629	0
1.0453	-3.0269	-3.46129	-1.22137	-0.759801	0
1.0460	-0.874438	-2.54688	-1.22137	10.8375	0
1.0467	-2.38789	-0.712453	1.21889	9.31237	0
1.0473	-1.78251	-0.712453	-1.83329	1.68418	0
1.0480	1.8834	0.201955	-5.49493	-2.58936	0
1.0487	2.18609	2.33932	-2.13802	-5.94675	0
1.0493	1.24439	2.95079	-1.22137	-7.47184	0
1.0500	3.09416	4.16813	-4.57828	-7.16737	0
1.0507	4.91031	6.00256	-3.35691	-9.91308	0
1.0513	3.39685	4.16813	0.304723	-11.7454	0
1.0520	3.09416	1.72784	0	-8.99693	0
1.0527	3.39685	2.03077	0.304723	-8.99693	0
1.0533	1.8834	1.72784	2.44026	-13.5749	0
1.0540	-0.269058	0.813431	2.44026	-16.6279	0
1.0547	1.54708	2.03077	1.21889	-16.3234	0
1.0553	4.30492	2.03077	2.44026	-14.4911	0
1.0560	3.09416	-0.100978	1.52609	-12.6615	0
1.0567	0.336322	-1.021	-1.83329	-9.91308	0
1.0573	-2.0852	-1.62686	-1.52609	-5.33507	0
1.0580	-4.84304	-2.23834	0.609446	1.0725	0
1.0587	-3.93497	-1.32393	-1.83329	4.12542	0
1.0593	-0.874438	-1.9354	-4.57828	4.73436	0
1.0600	-2.72421	-3.46129	-2.44274	1.98865	0
1.0607	-5.75111	-2.54688	-1.22137	-2.58936	0
1.0613	-3.32959	-1.32393	-3.66411	-1.67321	0
1.0620	-1.17713	-1.62686	-3.96883	4.12542	0
1.0627	-2.72421	-0.712453	-0.611924	6.56666	0
1.0633	-1.47982	-1.62686	0.609446	5.95498	0
1.0640	2.18609	-4.07276	-1.52609	6.56666	0
1.0647	2.48878	-3.46129	-3.05219	3.81821	0
1.0653	1.24439	0.201955	-1.83329	0.76803	0
1.0660	2.48878	2.33932	-1.22137	1.98865	0
1.0667	6.45739	1.42491	-2.13802	0.156349	0
1.0673	7.66815	0.504888	-1.22137	-2.58936	0
1.0680	6.76008	4.77961	0.91417	-0.14812	0
1.0687	6.45739	11.1861	2.13554	0.463561	0
1.0693	5.85201	11.1861	0.91417	-5.94675	0
1.0700	4.30492	7.2199	-1.52609	-10.8292	0
1.0707	5.85201	7.52844	-2.13802	-10.8292	0
1.0713	8.27353	9.35726	0.609446	-10.2175	0
1.0720	6.76008	9.35726	1.52609	-12.0498	0
1.0727	4.91031	9.05433	-0.307201	-14.1866	0
1.0733	3.39685	7.52844	-2.13802	-13.2705	0
1.0740	1.24439	5.39108	-3.35691	-9.60861	0
1.0747	0.336322	6.60843	-4.27356	-6.25122	0
1.0753	-0.269058	7.52844	-2.13802	-5.0306	0
1.0760	-2.38789	3.8652	0.304723	-3.50551	0
1.0767	-2.38789	2.03077	1.21889	-3.50551	0
1.0773	-2.72421	1.72784	1.52609	-5.0306	0
1.0780	-5.14573	0.504888	1.52609	-4.42166	0
1.0787	-3.63228	-0.40952	1.83082	-1.36874	0
1.0793	0.336322	-0.40952	3.35691	1.0725	0
1.0800	-0.269058	-2.23834	3.04971	1.98865	0
1.0807	-3.93497	-2.54688	0	3.81821	0
1.0813	-6.9955	-1.9354	-0.611924	7.48007	0
1.0820	-5.75111	-4.3757	0.304723	8.39622	0
1.0827	1.24439	-5.29011	-0.307201	5.65051	0
1.0833	4.60761	-2.54688	-0.611924	5.34604	0
1.0840	0.941702	-1.021	0.304723	8.09175	0
1.0847	0.336322	-0.40952	0.304723	8.39622	0
1.0853	3.69954	1.72784	-0.916647	5.95498	0
1.0860	3.69954	1.42491	-0.307201	4.73436	0
1.0867	1.54708	1.11636	1.52609	2.29312	0
1.0873	3.09416	4.16813	1.21889	-1.06427	0
1.0880	5.51569	6.91697	-0.611924	-2.58936	0
1.0887	4.00223	7.52844	0.609446	-3.80998	0
1.0893	2.48878	8.44285	2.74499	-7.16737	0
1.0900	4.91031	7.83138	1.83082	-8.99693	0
1.0907	7.06277	7.2199	3.66163	-10.5248	0
1.0913	6.1547	6.30549	7.32327	-13.2705	0
1.0920	6.1547	4.77961	5.79717	-16.3234	0
1.0927	4.00223	3.8652	-0.611924	-18.1529	0
1.0933	-1.78251	4.16813	-3.35691	-15.4072	0
1.0940	-2.72421	3.8652	-1.22137	-8.38799	0
1.0947	0.639012	3.8652	1.52609	-5.33507	0
1.0953	0.336322	3.8652	1.52609	-6.55569	0
1.0960	-1.47982	1.11636	-0.307201	-6.8629	0
1.0967	-0.571748	-0.712453	-0.307201	-5.33507	0
1.0973	0.336322	-0.40952	-1.22137	-5.33507	0
1.0980	-0.269058	-1.32393	-3.96883	-4.72613	0
1.0987	-0.571748	-2.54688	-3.05219	0.463561	0
1.0993	-1.78251	-1.9354	-0.611924	6.87113	0
1.1000	-2.38789	-2.54688	-1.52609	6.87113	0
1.1007	-3.32959	-3.46129	-1.52609	4.73436	0
1.1013	-4.23766	-3.46129	0.304723	7.78728	0
1.1020	-0.571748	-4.07276	0.609446	11.4491	0
1.1027	4.91031	-3.76422	0.91417	10.2285	0
1.1033	5.85201	-1.62686	2.74499	9.31237	0
1.1040	4.30492	-1.021	1.52609	9.0079	0
1.1047	4.91031	-2.54688	-1.22137	5.03883	0
1.1053	5.213	-1.62686	-0.916647	1.98865	0
1.1060	5.213	1.11636	-0.611924	2.29312	0
1.1067	6.1547	2.64225	-0.611924	-0.452589	0
1.1073	7.66815	2.03077	1.52609	-2.89383	0
1.1080	9.78698	2.33932	2.44026	-2.89383	0
1.1087	10.7287	5.39108	0.609446	-5.64228	0
1.1093	8.87891	5.69402	-1.22137	-8.99693	0
1.1100	7.06277	2.03077	-0.307201	-9.30414	0
1.1107	7.66815	1.42491	1.83082	-10.8292	0
1.1113	6.76008	4.16813	2.44026	-11.7454	0
1.1120	5.85201	2.03077	1.52609	-9.60861	0
1.1127	7.66815	-1.32393	2.13554	-10.5248	0
1.1133	7.06277	0.504888	3.66163	-11.7454	0
1.1140	4.00223	1.11636	2.74499	-8.99693	0
1.1147	5.213	-2.54688	0.91417	-7.47184	0
1.1153	5.85201	-1.9354	2.44026	-8.38799	0
1.1160	2.18609	1.11636	3.96636	-8.08352	0
1.1167	0.941702	-0.100978	1.83082	-7.16737	0
1.1173	2.79147	-0.712453	-1.22137	-5.0306	0
1.1180	0.336322	-0.100978	-1.22137	-0.759801	0
1.1187	-3.0269	-2.84981	-0.307201	-0.14812	0
1.1193	-3.0269	-5.29011	-1.22137	0.156349	0
1.1200	-2.38789	-4.98717	-1.22137	2.9048	0
1.1207	-2.38789	-5.90158	0.91417	4.12542	0
1.1213	-0.874438	-6.51306	0	8.09175	0
1.1220	0.639012	-4.67863	-2.44274	17.8567	0
1.1227	0.336322	-3.46129	-1.22137	21.2141	0
1.1233	0.336322	-4.07276	0.609446	14.8065	0
1.1240	3.09416	-4.98717	0	9.92405	0
1.1247	7.66815	-4.3757	-1.22137	7.78728	0
1.1253	7.97084	-0.712453	-2.74746	6.25945	0
1.1260	5.85201	1.11636	-2.74746	6.25945	0
1.1267	7.66815	0.201955	0.304723	3.51374	0
1.1273	10.426	1.72784	1.83082	-0.452589	0
1.1280	7.66815	3.25372	0.609446	0.463561	0
1.1287	4.00223	-0.712453	-0.307201	1.0725	0
1.1293	4.91031	-3.15275	-1.83329	-2.58936	0
1.1300	6.1547	0.504888	-4.883	-5.33507	0
1.1307	6.1547	2.95079	-3.05219	-8.38799	0
1.1313	5.85201	3.55666	0.304723	-14.7956	0
1.1320	3.09416	4.77961	-0.611924	-17.2368	0
1.1327	-1.17713	4.77961	-0.916647	-14.4911	0
1.1333	-2.38789	4.16813	0.609446	-14.1866	0
1.1340	-3.63228	6.30549	-0.611924	-16.3234	0
1.1347	-6.0538	4.77961	-1.52609	-16.3234	0
1.1353	-4.84304	0.201955	-0.611924	-11.7454	0
1.1360	-3.32959	-0.712453	-2.13802	-5.64228	0
1.1367	-6.69281	-0.712453	-3.96883	-1.36874	0
1.1373	-8.81164	-2.23834	-4.883	1.37697	0
1.1380	-6.0538	-1.9354	-4.883	4.12542	0
1.1387	-4.54035	-2.84981	-2.74746	4.73436	0
1.1393	-2.38789	-5.90158	0.304723	2.59759	0
1.1400	-0.269058	-6.51306	0.304723	1.0725	0
1.1407	-1.78251	-7.42747	-1.22137	1.37697	0
1.1413	-4.54035	-9.56483	-2.74746	4.12542	0
1.1420	-5.14573	-8.03894	-4.883	10.2285	0
1.1427	-5.44842	-5.90158	-3.05219	16.6361	0
1.1433	-4.23766	-5.29011	0.609446	18.4684	0
1.1440	-2.38789	-1.9354	-0.307201	16.0271	0
1.1447	-2.72421	0.504888	-2.44274	13.8904	0
1.1453	-1.47982	-2.54688	-2.44274	9.31237	0
1.1460	2.18609	-4.3757	-2.74746	1.0725	0
1.1467	2.18609	-1.9354	-2.74746	1.0725	0
1.1473	0.941702	-1.021	-1.52609	3.51374	0
1.1480	1.24439	0.201955	-2.13802	-12.0498	0
1.1487	2.18609	4.16813	-1.52609	-30.6664	0
1.1493	2.18609	5.39108	1.83082	-24.8677	0
1.1500	1.24439	2.03077	0.91417	-9.91308	0
1.1507	1.24439	2.03077	-2.44274	-9.30414	0
1.1513	3.69954	4.47668	-0.307201	-13.5749	0
1.1520	1.8834	4.47668	2.13554	-13.5749	0
1.1527	-3.93497	4.16813	-0.611924	-13.5749	0
1.1533	-6.0538	5.69402	-2.44274	-15.4072	0
1.1540	-6.0538	5.08254	-1.22137	-18.1529	0
1.1547	-9.11433	1.72784	-0.611924	-14.7956	0
1.1553	-11.5695	-0.712453	0.304723	-5.94675	0
1.1560	-14.2937	-0.40952	0.609446	-1.36874	0
1.1567	-16.7488	1.11636	-1.22137	-1.67321	0
1.1573	-16.4462	2.03077	-2.44274	1.0725	0
1.1580	-15.8408	-0.712453	-2.13802	4.42989	0
1.1587	-15.5381	-4.07276	-2.13802	8.39622	0
1.1593	-15.2354	-3.15275	-0.916647	17.8567	0
1.1600	-17.0515	-1.9354	0.609446	21.8258	0
1.1607	-17.9596	-3.76422	-0.611924	14.8065	0
1.1613	-15.2354	-4.67863	-2.13802	7.48007	0
1.1620	-14.2937	-3.76422	0.304723	5.65051	0
1.1627	-14.5964	-3.46129	3.35691	6.56666	0
1.1633	-11.5695	-1.9354	3.35691	8.39622	0
1.1640	-10.0224	-1.62686	1.21889	8.09175	0
1.1647	-11.8722	-3.46129	-0.307201	5.03883	0
1.1653	-11.8722	-2.54688	0.304723	5.03883	0
1.1660	-9.41702	-0.100978	-1.22137	3.51374	0
1.1667	-8.20626	-1.62686	-2.74746	-5.94675	0
1.1673	-8.81164	-1.62686	-1.52609	-16.0162	0
1.1680	-9.71971	2.03077	0	-18.7646	0
1.1687	-7.90357	3.25372	0.609446	-16.9323	0
1.1693	-2.0852	4.77961	0.609446	-15.4072	0
1.1700	2.48878	7.52844	0	-15.1028	0
1.1707	4.30492	4.47668	0.609446	-15.1028	0
1.1713	6.76008	0.201955	1.83082	-13.8821	0
1.1720	7.66815	2.64225	0.91417	-13.5749	0
1.1727	5.213	5.69402	-0.307201	-16.0162	0
1.1733	1.54708	5.39108	0.609446	-17.8485	0
1.1740	-2.0852	5.08254	1.21889	-14.7956	0
1.1747	-5.75111	5.08254	2.13554	-9.91308	0
1.1753	-8.81164	3.55666	4.27108	-8.99693	0
1.1760	-13.3856	2.95079	2.74499	-10.8292	0
1.1767	-20.4148	2.03077	-0.307201	-7.16737	0
1.1773	-24.3834	0.201955	0	-0.14812	0
1.1780	-22.5336	-2.23834	0	1.0725	0
1.1787	-23.1726	-2.84981	-2.13802	-1.67321	0
1.1793	-28.9573	-3.76422	-3.05219	-0.14812	0
1.1800	-32.6233	-5.59865	-1.22137	5.65051	0
1.1807	-30.7735	-5.29011	0.91417	9.31237	0
1.1813	-28.6547	-3.46129	0.91417	9.61684	0
1.1820	-28.6547	-2.84981	0.609446	7.78728	0
1.1827	-27.4439	-3.46129	0.304723	7.78728	0
1.1833	-25.8968	-3.46129	-0.307201	9.0079	0
1.1840	-26.1995	-2.54688	-0.916647	7.48007	0
1.1847	-25.5941	-2.23834	-0.307201	3.81821	0
1.1853	-22.8363	-4.3757	0.609446	4.42989	0
1.1860	-20.7175	-4.3757	0.609446	6.25945	0
1.1867	-18.565	-0.100978	2.13554	3.81821	0
1.1873	-15.2354	2.95079	4.883	1.37697	0
1.1880	-13.6883	2.95079	6.1019	1.37697	0
1.1887	-13.991	3.55666	3.35691	-1.67321	0
1.1893	-12.7802	3.55666	0.304723	-8.08352	0
1.1900	-12.1749	1.11636	1.21889	-9.91308	0
1.1907	-13.6883	1.72784	1.21889	-8.99693	0
1.1913	-14.5964	2.95079	-2.13802	-11.1337	0
1.1920	-13.6883	-0.100978	-0.307201	-13.5749	0
1.1927	-13.991	-1.32393	4.27108	-12.966	0
1.1933	-18.8677	-0.100978	2.44026	-11.4409	0
1.1940	-27.1076	-1.9354	-1.22137	-9.30414	0
1.1947	-31.7152	-2.84981	0.304723	-6.8629	0
1.1953	-32.6233	-0.40952	0.91417	-4.72613	0
1.1960	-33.834	0.201955	-3.05219	-4.72613	0
1.1967	-34.1367	-2.23834	-3.96883	-7.16737	0
1.1973	-32.0179	-4.67863	-0.307201	-9.60861	0
1.1980	-31.3789	-7.12453	0.304723	-8.08352	0
1.1987	-32.0179	-6.20451	-0.611924	-3.50551	0
1.1993	-30.4708	-3.76422	1.52609	1.68418	0
1.2000	-27.7466	-5.90158	3.66163	7.1756	0
1.2007	-24.3834	-8.95335	1.52609	12.3653	0
1.2013	-21.9282	-8.03894	-2.13802	13.8904	0
1.2020	-19.8094	-8.95335	-2.13802	12.0581	0
1.2027	-15.2354	-11.3936	-1.83329	8.70069	0
1.2033	-9.41702	-8.65042	-3.05219	8.09175	0
1.2040	-4.23766	-5.59865	-3.96883	10.2285	0
1.2047	1.8834	-7.42747	-3.66411	10.533	0
1.2053	6.76008	-6.51306	-1.52609	6.87113	0
1.2060	7.97084	-2.84981	0.609446	4.12542	0
1.2067	8.57622	-2.84981	-0.307201	3.51374	0
1.2073	10.426	-3.46129	-1.22137	0.156349	0
1.2080	12.5448	-1.62686	-1.22137	-5.94675	0
1.2087	14.0919	-1.021	-2.13802	-8.99693	0
1.2093	15.908	-0.100978	-1.52609	-8.38799	0
1.2100	17.7242	1.72784	1.52609	-8.99693	0
1.2107	21.3901	1.11636	2.13554	-12.0498	0
1.2113	23.8452	0.813431	1.52609	-14.7956	0
1.2120	21.3901	2.03077	3.35691	-15.4072	0
1.2127	18.9686	2.03077	2.13554	-14.4911	0
1.2133	20.1793	2.33932	-2.13802	-12.6615	0
1.2140	18.6659	2.95079	-1.22137	-11.1337	0
1.2147	13.1502	0.504888	0.609446	-10.5248	0
1.2153	9.78698	-2.84981	-1.22137	-9.30414	0
1.2160	11.3341	-3.46129	-0.307201	-6.55569	0
1.2167	13.1502	-2.23834	0.609446	-3.50551	0
1.2173	13.1502	-2.84981	-2.13802	-1.06427	0
1.2180	12.5448	-4.67863	-2.13802	2.29312	0
1.2187	11.9394	-4.3757	0.609446	5.65051	0
1.2193	14.0919	-1.9354	-0.307201	5.65051	0
1.2200	18.0269	-4.07276	-1.22137	3.51374	0
1.2207	18.9686	-8.03894	0.609446	4.12542	0
1.2213	16.8161	-8.03894	0.609446	6.87113	0
1.2220	15.6054	-6.81599	-0.916647	7.1756	0
1.2227	17.7242	-6.20451	1.52609	9.0079	0
1.2233	21.9955	-3.15275	5.49245	14.8065	0
1.2240	23.5426	-1.32393	2.74499	16.0271	0
1.2247	22.3318	-4.07276	-1.83329	9.61684	0
1.2253	21.6928	-4.98717	0.304723	4.12542	0
1.2260	21.3901	-0.712453	2.44026	2.9048	0
1.2267	21.3901	2.03077	-1.22137	2.59759	0
1.2273	22.9372	0.201955	-1.52609	1.0725	0
1.2280	23.2399	-0.712453	2.13554	-1.98042	0
1.2287	20.7847	1.11636	0.609446	-6.8629	0
1.2293	21.6928	0.201955	-2.44274	-8.69246	0
1.2300	24.1479	-2.54688	-0.307201	-8.38799	0
1.2307	22.3318	0.201955	1.83082	-11.7454	0
1.2313	19.2713	3.25372	2.13554	-16.3234	0
1.2320	18.9686	2.03077	0.91417	-17.2368	0
1.2327	16.5134	2.64225	0	-16.3234	0
1.2333	12.2421	5.39108	1.21889	-16.6279	0
1.2340	10.426	4.16813	0.91417	-15.4072	0
1.2347	9.78698	3.8652	-0.611924	-12.6615	0
1.2353	10.7287	5.08254	1.52609	-12.0498	0
1.2360	11.6368	2.33932	3.66163	-11.4409	0
1.2367	7.36546	-1.62686	-0.611924	-6.55569	0
1.2373	3.09416	-1.62686	-3.96883	-3.50551	0
1.2380	4.30492	-0.712453	-2.13802	-3.50551	0
1.2387	4.91031	-1.62686	-0.611924	1.98865	0
1.2393	1.24439	-4.67863	0.609446	12.0581	0
1.2400	0.336322	-8.03894	1.21889	15.7199	0
1.2407	1.24439	-8.03894	-0.916647	12.9742	0
1.2413	2.18609	-7.12453	-2.13802	7.48007	0
1.2420	4.30492	-7.12453	-0.916647	6.56666	0
1.2427	4.91031	-4.07276	1.21889	12.3653	0
1.2433	3.09416	1.42491	0.91417	15.7199	0
1.2440	3.09416	3.55666	-2.74746	12.0581	0
1.2447	5.85201	2.64225	-3.66411	9.0079	0
1.2453	8.27353	1.72784	1.21889	6.25945	0
1.2460	8.57622	-0.40952	1.83082	1.68418	0
1.2467	7.66815	-0.100978	-1.22137	-0.759801	0
1.2473	7.36546	4.47668	3.66163	-3.20104	0
1.2480	8.27353	5.69402	7.32327	-6.55569	0
1.2487	8.87891	2.95079	0.609446	-8.08352	0
1.2493	7.06277	4.77961	-2.13802	-11.4409	0
1.2500	3.39685	7.2199	3.35691	-16.3234	0
1.2507	0.639012	5.69402	1.52609	-15.4072	0
1.2513	0.941702	5.69402	-3.66411	-13.2705	0
1.2520	2.18609	8.44285	-2.13802	-14.4911	0
1.2527	0.336322	8.13431	0	-14.4911	0
1.2533	-1.47982	4.77961	0	-14.4911	0
1.2540	-0.571748	4.47668	1.21889	-15.4072	0
1.2547	-0.874438	5.39108	0.91417	-11.1337	0
1.2553	-5.75111	2.64225	-1.22137	-6.55569	0
1.2560	-8.81164	-1.021	-2.44274	-7.16737	0
1.2567	-9.71971	-1.021	-1.22137	-5.64228	0
1.2573	-12.7802	-0.40952	-0.611924	-1.67321	0
1.2580	-15.8408	-2.23834	-2.44274	0.156349	0
1.2587	-15.2354	-2.23834	-2.74746	3.20927	0
1.2593	-15.8408	0.504888	1.52609	6.25945	0
1.2600	-17.0515	0.813431	4.27108	7.48007	0
1.2607	-17.0515	-2.23834	0.304723	10.2285	0
1.2613	-18.565	-2.54688	-3.05219	12.0581	0
1.2620	-19.204	-0.40952	-2.13802	10.2285	0
1.2627	-18.2623	-1.021	-1.22137	8.39622	0
1.2633	-20.4148	-3.46129	-1.22137	9.31237	0
1.2640	-22.5336	-3.46129	-0.307201	9.0079	0
1.2647	-20.7175	-2.23834	-0.307201	6.56666	0
1.2653	-18.8677	-1.62686	-1.22137	5.65051	0
1.2660	-19.8094	1.11636	-2.13802	6.25945	0
1.2667	-19.8094	2.95079	-2.44274	5.95498	0
1.2673	-17.9596	0.201955	-2.13802	2.59759	0
1.2680	-17.3542	-1.021	-2.13802	-3.50551	0
1.2687	-17.0515	2.03077	-1.52609	-8.08352	0
1.2693	-16.7488	2.95079	-0.307201	-9.30414	0
1.2700	-15.8408	2.95079	-0.611924	-11.4409	0
1.2707	-14.2937	3.8652	-0.916647	-15.1028	0
1.2713	-12.7802	2.64225	2.13554	-17.544	0
1.2720	-12.4776	1.72784	3.35691	-19.0691	0
1.2727	-16.1435	2.64225	-1.22137	-20.9014	0
1.2733	-19.5067	-0.40952	-3.66411	-19.9852	0
1.2740	-18.8677	-3.15275	-2.13802	-12.3543	0
1.2747	-17.9596	0.201955	-2.13802	-3.20104	0
1.2753	-19.8094	0.201955	-3.35691	-0.452589	0
1.2760	-20.1121	-3.46129	-2.13802	-2.89383	0
1.2767	-17.9596	-2.54688	-2.13802	-3.50551	0
1.2773	-17.6569	-1.62686	-3.05219	-2.58936	0
1.2780	-17.6569	-3.46129	-2.44274	-1.06427	0
1.2787	-16.4462	-2.54688	-2.74746	4.12542	0
1.2793	-15.5381	-0.712453	-2.44274	10.533	0
1.2800	-13.3856	0.201955	0	15.4155	0
1.2807	-9.71971	2.03077	0.91417	17.8567	0
1.2813	-7.60088	0.504888	-0.611924	15.111	0
1.2820	-6.9955	-4.3757	0.91417	9.61684	0
1.2827	-4.23766	-4.3757	3.35691	5.34604	0
1.2833	-0.571748	-2.23834	2.74499	0.156349	0
1.2840	0.639012	-3.15275	2.13554	-2.28489	0
1.2847	0.336322	-1.62686	1.52609	6.25945	0
1.2853	0.336322	1.11636	-1.22137	16.6361	0
1.2860	1.54708	2.03077	-2.13802	18.7729	0
1.2867	4.00223	3.8652	0.609446	17.8567	0
1.2873	9.1816	4.47668	1.52609	15.111	0
1.2880	11.3341	2.33932	0.304723	10.2285	0
1.2887	7.97084	2.95079	-0.307201	6.87113	0
1.2893	8.27353	3.8652	-1.83329	0.463561	0
1.2900	11.3341	2.03077	-1.22137	-11.1337	0
1.2907	10.1233	1.72784	2.74499	-18.7646	0
1.2913	8.57622	2.33932	2.13554	-19.0691	0
1.2920	8.87891	1.72784	-1.83329	-19.678	0
1.2927	6.45739	3.55666	0.304723	-19.678	0
1.2933	4.00223	5.69402	2.44026	-17.544	0
1.2940	6.1547	2.95079	0.609446	-14.7956	0
1.2947	7.06277	1.11636	1.52609	-11.1337	0
1.2953	5.85201	3.55666	4.27108	-8.99693	0
1.2960	7.06277	2.03077	3.35691	-8.08352	0
1.2967	6.1547	-1.021	0.609446	-4.42166	0
1.2973	1.8834	-0.712453	-1.83329	-0.759801	0
1.2980	1.24439	-1.62686	-3.35691	0.156349	0
1.2987	3.09416	-4.67863	-1.22137	2.59759	0
1.2993	1.24439	-4.3757	0.609446	3.81821	0
1.3000	1.24439	-3.15275	-3.05219	-0.759801	0
1.3007	4.00223	-4.67863	-5.79965	-0.759801	0
1.3013	2.79147	-4.67863	-3.96883	6.87113	0
1.3020	2.48878	-2.23834	-3.05219	7.48007	0
1.3027	6.45739	-1.021	-3.05219	2.9048	0
1.3033	5.213	-2.54688	-3.05219	4.12542	0
1.3040	3.39685	-5.29011	-4.883	5.03883	0
1.3047	9.78698	-6.20451	-4.57828	1.0725	0
1.3053	15	-1.9354	-1.52609	-0.452589	0
1.3060	14.0919	2.03077	-1.22137	0.156349	0
1.3067	14.0919	2.03077	-2.44274	-1.98042	0
1.3073	15.6054	1.72784	-0.611924	-4.42166	0
1.3080	13.1502	4.16813	0	-8.08352	0
1.3087	11.3341	5.69402	-2.13802	-12.3543	0
1.3093	11.3341	4.47668	-3.05219	-14.4911	0
1.3100	9.48429	3.8652	-1.52609	-15.7117	0
1.3107	6.45739	4.77961	-0.916647	-16.9323	0
1.3113	4.30492	5.39108	-2.13802	-15.1028	0
1.3120	2.79147	5.08254	-3.05219	-14.1866	0
1.3127	0.336322	3.8652	-2.13802	-17.544	0
1.3133	-0.269058	1.11636	-2.13802	-19.678	0
1.3140	-1.47982	-0.40952	-4.27356	-18.1529	0
1.3147	-5.14573	0.201955	-3.96883	-16.0162	0
1.3153	-7.90357	-0.100978	-2.74746	-12.6615	0
1.3160	-8.50895	-1.021	-4.883	-8.08352	0
1.3167	-9.11433	0.201955	-5.79965	-1.36874	0
1.3173	-9.71971	0.813431	-3.05219	7.1756	0
1.3180	-8.81164	-0.40952	-3.05219	10.2285	0
1.3187	-9.71971	-0.712453	-3.96883	8.70069	0
1.3193	-9.71971	-2.54688	-0.916647	11.1447	0
1.3200	-7.90357	-6.20451	0.609446	12.3653	0
1.3207	-11.2668	-7.42747	-3.96883	7.48007	0
1.3213	-15.8408	-6.20451	-6.71382	6.25945	0
1.3220	-11.5695	-5.59865	-3.35691	10.533	0
1.3227	-5.75111	-7.12453	-1.22137	9.0079	0
1.3233	-6.9955	-8.03894	-2.44274	6.87113	0
1.3240	-7.90357	-6.81599	-2.44274	9.92405	0
1.3247	-5.14573	-4.98717	-0.307201	8.09175	0
1.3253	-5.44842	-4.98717	-0.307201	1.98865	0
1.3260	-6.35649	-3.46129	-2.74746	1.0725	0
1.3267	-3.32959	-1.9354	-1.83329	1.0725	0
1.3273	-0.874438	-3.15275	0.609446	-2.58936	0
1.3280	-1.47982	-1.32393	-0.916647	-6.25122	0
1.3287	-2.38789	2.95079	-3.05219	-8.99693	0
1.3293	-3.32959	2.64225	-0.916647	-11.4409	0
1.3300	-3.93497	2.64225	0.91417	-11.4409	0
1.3307	-2.38789	7.52844	0.304723	-12.6615	0
1.3313	-1.78251	7.52844	2.13554	-16.0162	0
1.3320	-5.14573	2.95079	3.66163	-16.3234	0
1.3327	-7.29819	3.25372	-0.916647	-15.4072	0
[truncated: 61,720 more rows]
