# Supplementary material for: Identification of Haptic Based Guiding Using Hard Reins
Source: PLoS One. 2015 Jul 22;10(7):e0132020. doi: 10.1371/journal.pone.0132020 (PMC4511788; doi:10.1371/journal.pone.0132020)
Supplement: S3 File — (ZIP) [file pone.0132020.s003.zip › EMGData1/Subject8/T12/t12.txt]

0.0000	-0.0676307	-4.33405	1.55328	1.51783	0
0.0007	0.236708	-6.77243	0.640158	-0.617974	0
0.0013	-0.676307	-4.94365	-1.49803	-2.14303	0
0.0020	-0.676307	-3.72446	-1.19258	-1.83947	0
0.0027	0.541046	-7.99904	-1.19258	-3.36453	0
0.0033	0.845384	-10.4374	-2.71661	-4.88959	0
0.0040	0.541046	-8.91343	-2.41115	-3.36453	0
0.0047	0.541046	-7.69425	-0.27621	-0.925154	0
0.0053	0.541046	-6.16283	1.55328	-0.925154	0
0.0060	-0.371969	-3.11487	1.55328	-0.314408	0
0.0067	-0.371969	-3.11487	0.0292458	0.603519	0
0.0073	0.541046	-3.41967	0.945614	-0.00722777	0
0.0080	-0.0676307	-1.89568	3.69147	-0.00722777	0
0.0087	-0.980646	1.46451	3.38601	1.51783	0
0.0093	-0.371969	2.3789	0.640158	1.51783	0
0.0100	1.14972	0.55012	0.0292458	0.907085	0
0.0107	0.236708	-0.0594724	3.08056	0.907085	0
0.0113	-0.676307	2.3789	6.13187	-0.617974	0
0.0120	-0.371969	3.90288	4.60784	-2.75378	0
0.0127	0.236708	2.68369	0.334702	-2.45021	0
0.0133	-0.371969	2.0741	-1.19258	-0.925154	0
0.0140	-0.371969	1.15971	-0.27621	-0.314408	0
0.0147	0.236708	0.55012	0.640158	-0.617974	0
0.0153	-0.0676307	0.245324	2.7751	-0.925154	0
0.0160	-0.371969	-3.72446	3.08056	-1.83947	0
0.0167	-0.676307	-7.99904	0.0292458	-1.22872	0
0.0173	-0.980646	-7.99904	-0.27621	0.907085	0
0.0180	-0.676307	-6.77243	1.55328	1.8214	0
0.0187	-0.371969	-7.38202	2.16419	1.51783	0
0.0193	-0.371969	-7.69425	2.46965	-0.617974	0
0.0200	-0.371969	-8.30384	4.60784	-1.83947	0
0.0207	-0.0676307	-6.77243	5.52096	0.296338	0
0.0213	0.541046	-4.02926	3.38601	1.8214	0
0.0220	0.236708	-3.41967	1.55328	1.21427	0
0.0227	0.236708	-3.72446	2.46965	0.907085	0
0.0233	-0.0676307	-3.11487	3.08056	0.907085	0
0.0240	-0.0676307	-4.94365	-0.27621	-0.617974	0
0.0247	-0.0676307	-4.94365	-0.581666	-0.00722777	0
0.0253	-0.0676307	-1.27866	2.16419	2.12858	0
0.0260	-0.0676307	-1.27866	0.640158	0.296338	0
0.0267	-0.371969	-4.63885	-2.10895	-2.75378	0
0.0273	-0.980646	-3.72446	-0.27621	-1.22872	0
0.0280	-0.371969	-2.20048	0.945614	-0.314408	0
0.0287	0.845384	-3.11487	0.640158	-2.75378	0
0.0293	0.541046	-2.50528	0.640158	-0.925154	0
0.0300	-0.0676307	-3.11487	0.334702	2.43214	0
0.0307	0.541046	-5.24844	-1.19258	-0.00722777	0
0.0313	-0.0676307	-3.72446	0.640158	-2.45021	0
0.0320	-0.676307	-0.669065	3.69147	-0.925154	0
0.0327	-0.980646	-2.50528	3.08056	-1.22872	0
0.0333	-1.28498	-3.11487	-0.581666	-2.45021	0
0.0340	-0.0676307	-0.364269	-1.49803	0.603519	0
0.0347	0.845384	-0.0594724	2.46965	2.12858	0
0.0353	-0.0676307	-0.364269	5.2155	-0.00722777	0
0.0360	-0.980646	0.854916	3.99693	-1.83947	0
0.0367	-0.676307	0.854916	3.08056	-0.00722777	0
0.0373	-0.371969	0.854916	0.640158	2.43214	0
0.0380	0.236708	1.46451	-3.93843	1.51783	0
0.0387	0.541046	1.46451	-1.19258	-2.75378	0
0.0393	0.541046	-0.0594724	3.69147	-2.75378	0
0.0400	-0.0676307	-2.20048	-0.27621	0.603519	0
0.0407	-0.371969	-3.11487	-4.24389	-0.00722777	0
0.0413	-0.980646	-1.27866	-1.19258	-0.617974	0
0.0420	-0.371969	-0.0594724	1.55328	2.12858	0
0.0427	1.45406	-1.59089	1.55328	1.51783	0
0.0433	1.14972	-2.81007	2.7751	-1.83947	0
0.0440	-0.676307	-0.364269	1.55328	-1.53229	0
0.0447	-0.676307	1.46451	-0.581666	0.603519	0
0.0453	0.541046	-0.0594724	-0.27621	2.43214	0
0.0460	0.845384	0.55012	-0.581666	3.35007	0
0.0467	0.541046	4.20768	0.334702	1.8214	0
0.0473	-0.371969	4.20768	3.99693	0.296338	0
0.0480	-1.28498	0.55012	3.38601	0.296338	0
0.0487	-0.980646	3.29329	0.0292458	-0.617974	0
0.0493	-0.0676307	5.73909	-1.19258	0.296338	0
0.0500	0.541046	2.3789	-3.02207	2.73932	0
0.0507	-0.0676307	1.76931	-4.54935	1.8214	0
0.0513	-0.371969	6.04389	-3.02207	-0.00722777	0
0.0520	0.236708	7.87267	-3.02207	0.907085	0
0.0527	0.236708	8.78705	-3.63298	2.73932	0
0.0533	0.236708	12.1472	-2.10895	1.8214	0
0.0540	-0.371969	12.7568	-1.49803	0.296338	0
0.0547	-0.371969	12.452	-1.19258	-1.53229	0
0.0553	0.236708	12.7568	1.55328	-1.83947	0
0.0560	0.236708	11.5377	2.46965	-1.22872	0
0.0567	-0.371969	11.2329	0.334702	-0.925154	0
0.0573	-0.371969	13.3664	-0.27621	0.603519	0
0.0580	-0.0676307	13.0616	-0.27621	1.8214	0
0.0587	0.236708	11.2329	-0.27621	0.907085	0
0.0593	-0.371969	10.0062	1.55328	1.21427	0
0.0600	-1.58932	8.78705	3.69147	2.73932	0
0.0607	-1.28498	6.65348	0.640158	1.8214	0
0.0613	1.14972	2.98849	-2.71661	1.21427	0
0.0620	0.541046	-2.20048	-0.27621	3.65364	0
0.0627	-1.28498	-5.85804	2.16419	3.96082	0
0.0633	-0.0676307	-6.77243	-0.581666	1.21427	0
0.0640	1.7584	-8.91343	-2.41115	-0.925154	0
0.0647	0.236708	-11.6566	-0.887123	-1.83947	0
0.0653	-1.28498	-12.2662	0.640158	-3.67171	0
0.0660	-0.0676307	-11.6566	-0.27621	-4.27884	0
0.0667	0.541046	-13.1806	-2.71661	-3.67171	0
0.0673	0.236708	-15.3216	-2.10895	-3.67171	0
0.0680	-0.371969	-15.0168	3.08056	-2.45021	0
0.0687	-1.28498	-14.1024	4.30238	-0.925154	0
0.0693	-0.676307	-17.76	-1.19258	-0.617974	0
0.0700	0.541046	-19.901	-3.02207	-1.22872	0
0.0707	-0.371969	-15.9312	-0.27621	-0.617974	0
0.0713	-1.28498	-12.571	1.85873	-0.00722777	0
0.0720	-0.371969	-13.4928	1.55328	-1.83947	0
0.0727	0.541046	-12.2662	0.640158	-1.53229	0
0.0733	0.236708	-9.52303	-0.27621	0.603519	0
0.0740	0.541046	-10.1326	-0.27621	-2.75378	0
0.0747	0.236708	-10.7422	-1.19258	-6.11108	0
0.0753	-0.676307	-8.60864	-2.71661	-3.67171	0
0.0760	-0.371969	-8.30384	-3.32752	-1.53229	0
0.0767	0.541046	-8.60864	-2.41115	-3.06096	0
0.0773	-0.371969	-5.24844	-0.27621	-2.45021	0
0.0780	-0.980646	-2.81007	-0.27621	-0.925154	0
0.0787	-0.371969	-4.02926	-2.10895	-2.75378	0
0.0793	-0.371969	-5.85804	-0.581666	-2.75378	0
0.0800	-0.371969	-6.46763	1.55328	-0.617974	0
0.0807	-0.0676307	-5.85804	-1.19258	-0.00722777	0
0.0813	-0.371969	-5.24844	-3.32752	-0.925154	0
0.0820	-0.371969	-4.63885	-1.80349	0.296338	0
0.0827	0.541046	-4.02926	-0.27621	3.04289	0
0.0833	0.541046	-4.02926	2.16419	3.35007	0
0.0840	-0.371969	-4.02926	4.30238	0.907085	0
0.0847	-0.371969	-2.81007	0.0292458	-0.925154	0
0.0853	-0.0676307	-1.27866	-5.16026	0.603519	0
0.0860	-0.676307	-1.89568	-4.24389	2.43214	0
0.0867	-0.676307	-2.81007	-3.02207	1.8214	0
0.0873	-0.371969	-1.59089	-3.93843	-0.314408	0
0.0880	-0.371969	-3.11487	-2.41115	-0.925154	0
0.0887	0.541046	-6.16283	-1.19258	0.603519	0
0.0893	0.541046	-4.02926	-2.10895	-0.00722777	0
0.0900	-0.371969	-2.20048	-1.19258	-1.53229	0
0.0907	-0.371969	-5.24844	-0.27621	0.603519	0
0.0913	0.845384	-4.94365	-2.10895	3.04289	0
0.0920	-0.0676307	-1.59089	-0.887123	0.907085	0
0.0927	-1.58932	-2.20048	3.38601	-1.53229	0
0.0933	-0.371969	-0.364269	0.640158	-0.314408	0
0.0940	0.845384	4.20768	-6.07338	-0.00722777	0
0.0947	-0.0676307	4.20768	-4.8548	-0.00722777	0
0.0953	-0.980646	4.8247	2.16419	0.907085	0
0.0960	0.236708	10.311	2.46965	0.296338	0
0.0967	0.541046	12.452	-2.10895	0.907085	0
0.0973	-0.371969	12.1472	-1.19258	2.73932	0
0.0980	-0.0676307	15.1952	0.640158	1.51783	0
0.0987	0.236708	17.9458	-0.27621	-0.925154	0
0.0993	-0.371969	18.2506	-1.80349	0.296338	0
0.1000	-0.371969	17.3362	-2.41115	0.907085	0
0.1007	0.541046	14.2808	-2.41115	0.907085	0
0.1013	-0.0676307	11.8425	-1.80349	2.73932	0
0.1020	-0.371969	12.452	-3.02207	0.603519	0
0.1027	0.845384	13.0616	-3.32752	-2.45021	0
0.1033	0.845384	10.9281	0.334702	0.296338	0
0.1040	-0.371969	8.48226	3.38601	1.21427	0
0.1047	-0.0676307	7.26307	2.46965	-3.36453	0
0.1053	0.541046	7.56787	1.25107	-4.58602	0
0.1060	-0.371969	5.73909	0.640158	-0.925154	0
0.1067	0.236708	2.0741	-0.27621	0.296338	0
0.1073	0.541046	-0.973861	0.945614	-1.83947	0
0.1080	-0.676307	-2.81007	1.55328	-2.14303	0
0.1087	-0.371969	-6.16283	-1.49803	-1.22872	0
0.1093	0.541046	-10.4374	-3.02207	-0.925154	0
0.1100	-0.371969	-13.7976	-1.49803	-0.925154	0
0.1107	-0.371969	-15.3216	-2.10895	-0.617974	0
0.1113	0.236708	-16.8456	-3.63298	-2.14303	0
0.1120	-0.371969	-17.76	-3.02207	-3.97527	0
0.1127	-1.28498	-18.6743	-2.10895	-3.06096	0
0.1133	0.236708	-17.76	-2.10895	-3.67171	0
0.1140	0.845384	-15.0168	-1.19258	-3.67171	0
0.1147	-0.0676307	-13.7976	-1.19258	0.296338	0
0.1153	-0.676307	-12.2662	-1.80349	2.12858	0
0.1160	-0.371969	-9.52303	0.945614	-0.00722777	0
0.1167	0.236708	-9.52303	3.99693	-0.00722777	0
0.1173	-0.0676307	-10.4374	1.55328	-0.314408	0
0.1180	-0.676307	-8.91343	-2.10895	-2.45021	0
0.1187	-0.0676307	-6.46763	-0.887123	-0.314408	0
0.1193	-0.0676307	-5.85804	0.334702	1.8214	0
0.1200	-0.371969	-6.46763	-1.80349	-0.00722777	0
0.1207	-0.0676307	-7.07722	-2.10895	-0.314408	0
0.1213	0.845384	-6.77243	-1.19258	0.907085	0
0.1220	-0.0676307	-3.11487	-2.10895	-0.925154	0
0.1227	-0.371969	-0.973861	-3.02207	-0.925154	0
0.1233	-0.371969	-2.20048	-2.71661	0.907085	0
0.1240	-0.980646	-2.50528	-3.63298	0.603519	0
0.1247	-0.980646	-0.364269	-3.63298	0.296338	0
0.1253	0.236708	1.76931	-0.581666	-0.00722777	0
0.1260	-0.0676307	2.98849	0.640158	-0.314408	0
0.1267	-1.28498	5.1295	-1.80349	0.907085	0
0.1273	-0.371969	6.95828	-0.887123	0.907085	0
0.1280	0.541046	6.04389	3.08056	0.603519	0
0.1287	-0.371969	4.20768	3.38601	2.73932	0
0.1293	-0.371969	4.8247	-1.80349	3.65364	0
0.1300	0.541046	5.4343	-5.46571	-0.00722777	0
0.1307	0.845384	3.90288	-3.02207	-2.45021	0
0.1313	-0.371969	4.51991	2.46965	-2.45021	0
0.1320	-0.371969	7.26307	4.30238	-1.83947	0
0.1327	-0.0676307	4.51991	1.55328	-0.314408	0
0.1333	-0.371969	0.55012	-1.49803	0.296338	0
0.1340	0.236708	1.76931	-1.80349	0.907085	0
0.1347	0.541046	2.3789	-0.27621	1.8214	0
0.1353	-0.0676307	-0.364269	0.640158	0.296338	0
0.1360	-0.371969	-0.973861	-1.19258	-1.83947	0
0.1367	-0.371969	-0.364269	-2.10895	-0.00722777	0
0.1373	-0.980646	-1.89568	-0.27621	0.907085	0
0.1380	-0.676307	-3.11487	0.334702	-0.925154	0
0.1387	0.541046	-2.20048	-1.49803	-0.00722777	0
0.1393	0.236708	-1.59089	-0.887123	1.51783	0
0.1400	-1.28498	-2.20048	1.55328	-0.925154	0
0.1407	-1.28498	-4.33405	1.25107	-2.45021	0
0.1413	-0.0676307	-4.33405	0.640158	-1.22872	0
0.1420	0.541046	-1.59089	0.334702	-0.617974	0
0.1427	-0.371969	-0.364269	-0.887123	0.907085	0
0.1433	-0.371969	-3.41967	1.25107	2.73932	0
0.1440	-0.0676307	-4.94365	3.38601	2.43214	0
0.1447	-0.0676307	-4.02926	-0.27621	0.907085	0
0.1453	-0.0676307	-4.02926	-3.32752	1.21427	0
0.1460	-0.0676307	-3.11487	-0.27621	1.51783	0
0.1467	0.236708	-2.20048	-0.27621	0.603519	0
0.1473	0.236708	-2.20048	-3.93843	-0.617974	0
0.1480	0.541046	-2.20048	-3.02207	-0.925154	0
0.1487	0.541046	-1.59089	0.640158	-0.314408	0
0.1493	0.236708	-0.364269	1.55328	1.21427	0
0.1500	-0.0676307	1.15971	0.640158	2.12858	0
0.1507	-0.0676307	0.245324	0.640158	0.907085	0
0.1513	0.541046	-0.364269	1.55328	-0.00722777	0
0.1520	0.236708	2.0741	2.46965	-0.00722777	0
0.1527	-0.676307	3.59808	2.16419	0.296338	0
0.1533	-0.980646	5.1295	0.945614	1.51783	0
0.1540	0.236708	9.39665	-0.581666	3.65364	0
0.1547	0.541046	11.2329	-0.581666	2.73932	0
0.1553	0.236708	10.0062	0.640158	-0.00722777	0
0.1560	-0.371969	10.311	1.55328	-0.00722777	0
0.1567	-0.371969	10.6233	0.640158	-0.00722777	0
0.1573	-0.980646	11.2329	0.0292458	0.907085	0
0.1580	-0.371969	12.7568	-1.49803	2.73932	0
0.1587	0.236708	12.7568	-1.49803	1.8214	0
0.1593	0.236708	12.1472	0.334702	-0.925154	0
0.1600	-0.676307	13.6712	-0.27621	-1.22872	0
0.1607	-0.980646	14.8904	-3.02207	0.907085	0
0.1613	0.236708	13.976	-2.10895	1.8214	0
0.1620	0.541046	14.8904	-1.80349	0.296338	0
0.1627	-0.371969	17.0314	-2.10895	-1.53229	0
0.1633	-0.371969	16.1096	0.0292458	-1.83947	0
0.1640	-0.0676307	13.976	1.55328	-0.00722777	0
0.1647	0.236708	13.3664	0.0292458	0.907085	0
0.1653	0.236708	12.7568	0.0292458	-0.00722777	0
0.1660	0.236708	11.5377	0.640158	0.907085	0
0.1667	-0.0676307	8.17746	-0.27621	2.43214	0
0.1673	-0.371969	4.51991	2.16419	-0.314408	0
0.1680	-0.371969	1.15971	3.08056	-3.67171	0
0.1687	-0.371969	-2.20048	-0.581666	-3.06096	0
0.1693	-0.371969	-5.55324	-1.19258	-2.75378	0
0.1700	0.236708	-7.69425	0.945614	-3.36453	0
0.1707	0.541046	-8.60864	-1.19258	-1.22872	0
0.1713	-0.0676307	-10.1326	-3.93843	-0.617974	0
0.1720	-0.371969	-10.7422	-1.49803	-3.06096	0
0.1727	-0.371969	-8.91343	0.945614	-3.67171	0
0.1733	-0.371969	-8.91343	0.0292458	-2.75378	0
0.1740	-0.371969	-11.047	-3.02207	-0.925154	0
0.1747	-0.371969	-10.4374	-3.93843	0.603519	0
0.1753	-0.371969	-10.4374	-1.49803	-1.83947	0
0.1760	-0.371969	-13.7976	0.945614	-3.67171	0
0.1767	-0.676307	-15.6264	1.25107	-0.925154	0
0.1773	-0.371969	-15.0168	0.640158	-2.14303	0
0.1780	-0.0676307	-15.3216	0.640158	-4.58602	0
0.1787	0.236708	-15.3216	3.38601	-0.925154	0
0.1793	0.236708	-14.712	7.04824	-0.00722777	0
0.1800	-0.0676307	-13.4928	6.13187	-2.75378	0
0.1807	-0.676307	-12.571	1.55328	-0.925154	0
0.1813	-0.980646	-14.1024	0.640158	0.296338	0
0.1820	-0.0676307	-14.1024	0.640158	-3.36453	0
0.1827	1.45406	-9.52303	-1.19258	-2.75378	0
0.1833	1.14972	-5.24844	-0.27621	1.51783	0
0.1840	-0.676307	-3.11487	2.7751	2.12858	0
0.1847	-1.28498	0.854916	3.08056	0.296338	0
0.1853	-0.371969	5.1295	0.945614	-0.314408	0
0.1860	-0.0676307	5.73909	1.25107	0.603519	0
0.1867	-0.371969	7.87267	3.08056	1.8214	0
0.1873	0.236708	13.3664	1.55328	-0.314408	0
0.1880	-0.0676307	17.0314	0.0292458	-1.83947	0
0.1887	-0.676307	17.0314	2.16419	1.21427	0
0.1893	-0.371969	16.1096	1.55328	1.51783	0
0.1900	0.541046	16.1096	-1.49803	-2.14303	0
0.1907	-0.0676307	17.0314	2.16419	-1.83947	0
0.1913	-0.371969	17.9458	6.13187	1.21427	0
0.1920	0.236708	15.8048	3.99693	0.907085	0
0.1927	0.236708	11.8425	0.640158	-1.22872	0
0.1933	-0.371969	9.39665	-1.49803	-0.617974	0
0.1940	-0.980646	7.26307	-2.10895	1.21427	0
0.1947	-0.371969	3.90288	1.85873	0.296338	0
0.1953	0.541046	1.76931	2.46965	-1.22872	0
0.1960	0.236708	0.55012	-2.10895	1.21427	0
0.1967	-0.371969	-1.27866	-1.49803	3.65364	0
0.1973	0.541046	-0.669065	0.945614	2.12858	0
0.1980	0.845384	-0.973861	-1.19258	2.43214	0
0.1987	-0.371969	-4.94365	-1.80349	1.8214	0
0.1993	-0.371969	-9.82782	0.640158	-0.925154	0
0.2000	0.541046	-12.2662	3.08056	-0.00722777	0
0.2007	-0.371969	-14.712	6.13187	1.8214	0
0.2013	-0.371969	-15.9312	5.2155	-0.00722777	0
0.2020	0.541046	-16.8456	1.55328	-0.00722777	0
0.2027	0.541046	-20.5106	3.38601	-0.00722777	0
0.2033	0.541046	-21.4249	5.52096	-3.67171	0
0.2040	0.541046	-17.1504	2.16419	-3.97527	0
0.2047	0.541046	-14.712	0.334702	-0.314408	0
0.2053	0.236708	-13.4928	0.640158	-0.00722777	0
0.2060	0.541046	-9.82782	-0.27621	-0.617974	0
0.2067	0.541046	-8.30384	0.0292458	-1.83947	0
0.2073	0.236708	-8.60864	0.0292458	-3.97527	0
0.2080	0.236708	-3.72446	-1.80349	-1.22872	0
0.2087	-0.0676307	1.46451	-1.19258	3.04289	0
0.2093	-0.0676307	1.46451	1.25107	1.8214	0
0.2100	0.236708	0.245324	1.55328	0.296338	0
0.2107	-0.371969	0.854916	1.25107	2.12858	0
0.2113	-0.980646	2.3789	-0.581666	2.12858	0
0.2120	-0.676307	4.20768	-2.71661	1.51783	0
0.2127	-0.676307	5.4343	0.0292458	0.907085	0
0.2133	-0.676307	7.26307	2.16419	-0.925154	0
0.2140	-0.371969	9.09185	0.0292458	-0.925154	0
0.2147	-0.676307	8.78705	0.334702	-0.617974	0
0.2153	-1.28498	7.87267	3.69147	-2.14303	0
0.2160	-0.676307	6.95828	3.38601	-1.83947	0
0.2167	-0.0676307	5.73909	-0.27621	-0.925154	0
0.2173	0.236708	5.73909	-1.80349	-4.27884	0
0.2180	0.236708	6.95828	-0.887123	-4.58602	0
0.2187	-0.0676307	6.95828	-0.27621	-0.617974	0
0.2193	-0.0676307	6.04389	-0.887123	-0.00722777	0
0.2200	0.236708	4.8247	-1.80349	-1.83947	0
0.2207	0.541046	2.98849	-1.49803	-0.925154	0
0.2213	-0.371969	1.46451	0.640158	0.296338	0
0.2220	-0.371969	-0.669065	0.640158	0.907085	0
0.2227	0.236708	-5.24844	-2.71661	2.73932	0
0.2233	-0.0676307	-8.60864	-3.02207	3.65364	0
0.2240	-0.371969	-10.4374	-0.27621	2.73932	0
0.2247	0.236708	-12.8758	0.0292458	1.51783	0
0.2253	0.236708	-14.1024	-1.19258	0.296338	0
0.2260	-0.980646	-13.7976	-0.27621	-1.83947	0
0.2267	-0.676307	-15.3216	0.0292458	-3.36453	0
0.2273	-0.0676307	-16.8456	0.640158	-3.06096	0
0.2280	-0.371969	-15.6264	2.16419	-0.925154	0
0.2287	-0.371969	-15.0168	-0.581666	0.603519	0
0.2293	0.236708	-15.0168	-4.54935	-1.22872	0
0.2300	-0.371969	-11.9614	-2.41115	-2.14303	0
0.2307	-0.371969	-9.82782	-0.27621	0.296338	0
0.2313	0.541046	-11.6566	-2.41115	1.8214	0
0.2320	0.541046	-12.571	-3.02207	-0.00722777	0
0.2327	-0.0676307	-12.8758	-0.887123	-1.22872	0
0.2333	-0.0676307	-14.1024	-0.887123	-0.314408	0
0.2340	-0.371969	-12.8758	-1.49803	0.603519	0
0.2347	-0.371969	-11.3518	-0.581666	0.907085	0
0.2353	-0.0676307	-10.4374	-0.27621	0.907085	0
0.2360	-0.0676307	-7.69425	-0.27621	0.296338	0
0.2367	0.236708	-5.85804	-1.80349	-0.925154	0
0.2373	0.236708	-8.60864	-3.63298	-2.75378	0
0.2380	-0.0676307	-7.69425	-3.93843	-1.83947	0
0.2387	0.541046	-4.02926	-1.19258	2.12858	0
0.2393	0.845384	-4.02926	3.38601	3.04289	0
0.2400	-0.371969	-4.33405	5.2155	-0.314408	0
0.2407	-0.676307	-3.11487	2.16419	-0.925154	0
0.2413	-0.0676307	-2.50528	-0.887123	1.21427	0
0.2420	-0.676307	-1.27866	-0.27621	1.21427	0
0.2427	-1.28498	2.3789	-0.27621	-0.00722777	0
0.2433	-0.0676307	6.04389	0.0292458	0.603519	0
0.2440	1.14972	8.17746	1.25107	1.51783	0
0.2447	-0.0676307	9.39665	-1.19258	1.21427	0
0.2453	-0.676307	10.6233	-3.32752	-0.00722777	0
0.2460	-0.371969	12.7568	-2.41115	-0.00722777	0
0.2467	-0.0676307	13.0616	-2.71661	2.73932	0
0.2473	-0.371969	13.6712	-3.93843	3.35007	0
0.2480	-0.0676307	17.9458	-2.10895	1.8214	0
0.2487	0.845384	20.9938	-1.80349	0.603519	0
0.2493	0.236708	19.165	-2.71661	-0.925154	0
0.2500	-1.28498	16.7266	-2.10895	-0.925154	0
0.2507	-1.28498	15.1952	-2.10895	2.43214	0
0.2513	-0.676307	14.8904	-2.10895	3.65364	0
0.2520	-1.58932	12.452	-0.887123	0.907085	0
0.2527	-0.980646	7.26307	-2.10895	2.43214	0
0.2533	0.236708	4.20768	-3.02207	3.96082	0
0.2540	-0.371969	2.0741	-2.10895	0.603519	0
0.2547	-0.371969	-4.63885	-2.41115	-1.83947	0
0.2553	0.236708	-9.52303	-3.32752	-0.314408	0
0.2560	-0.676307	-7.99904	-3.32752	-0.00722777	0
0.2567	-0.676307	-8.60864	-3.93843	-0.00722777	0
0.2573	0.541046	-13.7976	-5.76792	-0.925154	0
0.2580	0.236708	-15.0168	-5.46571	-2.14303	0
0.2587	-1.28498	-14.712	-3.63298	-0.925154	0
0.2593	-0.676307	-18.6743	-2.10895	-0.617974	0
0.2600	0.236708	-20.8154	0.640158	-2.75378	0
0.2607	-0.371969	-18.6743	1.85873	-2.75378	0
0.2613	-0.371969	-18.3696	-1.19258	-1.83947	0
0.2620	0.236708	-21.1202	-3.02207	-1.83947	0
0.2627	-0.371969	-22.6441	-1.19258	-0.00722777	0
0.2633	-0.371969	-24.4729	-1.49803	0.907085	0
0.2640	0.236708	-25.0825	-2.71661	-0.617974	0
0.2647	0.236708	-21.7297	-1.80349	0.907085	0
0.2653	-0.371969	-18.6743	-2.41115	2.12858	0
0.2660	-0.371969	-18.3696	-3.32752	-0.00722777	0
0.2667	-0.371969	-15.6264	-3.02207	-0.314408	0
0.2673	0.236708	-13.1806	-3.02207	1.8214	0
0.2680	0.845384	-15.3216	-2.71661	1.8214	0
0.2687	0.541046	-14.712	-0.581666	0.603519	0
0.2693	-0.676307	-9.82782	-0.27621	-0.617974	0
0.2700	-0.676307	-8.30384	-0.581666	-2.14303	0
0.2707	0.541046	-6.77243	-0.27621	-1.83947	0
0.2713	0.845384	-2.81007	-0.27621	-0.00722777	0
0.2720	-0.0676307	-2.20048	1.25107	0.296338	0
0.2727	-0.371969	-3.11487	3.38601	-0.00722777	0
0.2733	-0.0676307	-0.0594724	0.945614	-0.00722777	0
0.2740	0.236708	2.68369	-3.02207	0.907085	0
0.2747	0.236708	1.46451	-0.887123	1.51783	0
0.2753	-0.371969	2.68369	4.30238	-0.00722777	0
0.2760	-0.980646	5.73909	5.82641	-2.14303	0
0.2767	-0.371969	6.34868	2.46965	-0.925154	0
0.2773	-0.0676307	5.73909	-1.19258	0.603519	0
0.2780	-0.0676307	6.04389	-0.27621	-0.00722777	0
0.2787	-0.0676307	9.09185	1.25107	0.907085	0
0.2793	-0.0676307	15.8048	0.334702	1.8214	0
0.2800	-0.0676307	19.4698	-1.19258	0.603519	0
0.2807	-0.0676307	17.0314	-0.581666	0.296338	0
0.2813	0.236708	16.7266	-0.27621	1.8214	0
0.2820	-0.371969	20.3842	-1.19258	0.603519	0
0.2827	-0.371969	20.9938	-1.19258	-0.617974	0
0.2833	-0.371969	20.689	0.334702	0.296338	0
0.2840	-0.371969	22.213	1.55328	-0.00722777	0
0.2847	-0.371969	21.6034	1.85873	-0.00722777	0
0.2853	0.236708	18.8602	1.55328	0.907085	0
0.2860	0.541046	19.7746	0.640158	-0.314408	0
0.2867	-0.371969	22.5252	0.640158	-1.22872	0
0.2873	-0.371969	24.354	2.7751	-0.00722777	0
0.2880	-0.676307	24.6588	3.38601	0.907085	0
0.2887	-0.676307	21.6034	-0.27621	1.8214	0
0.2893	-0.371969	19.7746	-0.887123	3.04289	0
0.2900	-0.0676307	20.689	0.945614	0.907085	0
0.2907	-0.0676307	15.8048	-1.80349	-1.53229	0
0.2913	0.236708	6.65348	-3.93843	-2.75378	0
0.2920	0.541046	5.4343	-1.49803	-4.58602	0
0.2927	-0.371969	8.17746	-2.71661	-3.06096	0
0.2933	-0.0676307	5.4343	-5.16026	-0.00722777	0
0.2940	0.236708	1.76931	-2.10895	-2.14303	0
0.2947	-0.0676307	2.0741	-0.27621	-3.97527	0
0.2953	0.236708	1.15971	0.945614	-0.925154	0
0.2960	0.541046	-2.81007	6.74278	0.603519	0
0.2967	-0.371969	-4.33405	7.35369	-0.314408	0
0.2973	-0.0676307	-1.59089	0.0292458	-1.22872	0
0.2980	0.845384	1.46451	-2.41115	-1.83947	0
0.2987	-0.0676307	-0.0594724	0.334702	-0.00722777	0
0.2993	-0.371969	-2.50528	1.25107	1.8214	0
0.3000	0.541046	-2.81007	1.25107	0.907085	0
0.3007	0.236708	-2.50528	0.334702	-0.925154	0
0.3013	-0.676307	-1.59089	-2.10895	-0.617974	0
0.3020	-0.371969	-0.0594724	-1.19258	-0.00722777	0
0.3027	-0.0676307	-0.364269	0.334702	-0.314408	0
0.3033	-0.371969	-1.59089	-0.887123	-1.83947	0
0.3040	-0.371969	-2.20048	-1.19258	-3.36453	0
0.3047	-0.371969	-2.20048	0.0292458	-0.925154	0
0.3053	-0.371969	-1.89568	-0.27621	2.12858	0
0.3060	-0.371969	-0.973861	-0.27621	1.8214	0
0.3067	0.236708	-0.0594724	-0.27621	-1.22872	0
0.3073	0.541046	0.55012	0.334702	-3.06096	0
0.3080	-0.0676307	0.55012	2.46965	-2.14303	0
0.3087	-0.371969	-0.669065	2.46965	0.296338	0
0.3093	-0.371969	-0.364269	-1.19258	2.73932	0
0.3100	0.541046	-0.364269	-3.32752	2.73932	0
0.3107	-0.0676307	-1.27866	-1.19258	-0.00722777	0
0.3113	-0.980646	-0.973861	1.85873	-2.45021	0
0.3120	-0.0676307	-2.50528	0.640158	-0.925154	0
0.3127	1.45406	-2.20048	-2.71661	-0.314408	0
0.3133	0.541046	1.46451	-3.32752	-2.75378	0
0.3140	-0.371969	2.0741	-2.41115	-1.83947	0
0.3147	0.236708	0.55012	-2.10895	1.21427	0
0.3153	0.541046	3.29329	-1.19258	0.907085	0
0.3160	-0.371969	4.8247	-0.581666	-0.617974	0
0.3167	-0.980646	3.90288	-1.19258	-0.00722777	0
0.3173	-0.676307	4.8247	-0.581666	0.296338	0
0.3180	-0.0676307	5.1295	0.945614	-0.925154	0
0.3187	0.236708	5.1295	1.25107	-1.83947	0
0.3193	-0.0676307	7.87267	2.16419	-0.925154	0
0.3200	-0.0676307	9.70144	4.30238	0.907085	0
0.3207	0.236708	11.5377	3.08056	-0.00722777	0
0.3213	-0.0676307	14.5856	-0.27621	-0.314408	0
0.3220	-0.371969	11.5377	-0.581666	2.73932	0
0.3227	-0.371969	4.20768	1.85873	3.04289	0
0.3233	-0.371969	4.20768	3.38601	-0.617974	0
0.3240	-0.371969	7.56787	2.16419	-0.925154	0
0.3247	-0.980646	6.65348	-1.19258	0.603519	0
0.3253	-0.676307	4.20768	-1.80349	-0.925154	0
0.3260	0.236708	2.0741	0.945614	-1.83947	0
0.3267	0.541046	0.854916	2.46965	-1.22872	0
0.3273	-0.0676307	0.854916	0.945614	-0.617974	0
0.3280	-0.371969	-0.364269	-0.581666	0.907085	0
0.3287	-0.371969	-2.20048	-0.887123	1.51783	0
0.3293	-0.0676307	-2.20048	-0.27621	0.296338	0
0.3300	0.541046	-2.50528	0.640158	0.296338	0
0.3307	0.541046	-4.63885	0.0292458	-0.00722777	0
0.3313	-0.0676307	-5.24844	-0.27621	-1.53229	0
0.3320	-0.371969	-4.02926	0.945614	-0.925154	0
0.3327	-0.0676307	-3.11487	1.55328	-0.00722777	0
0.3333	-0.676307	-3.41967	-0.27621	0.907085	0
0.3340	-1.28498	-4.02926	-3.93843	2.73932	0
0.3347	-0.371969	-2.50528	-3.32752	2.73932	0
0.3353	0.541046	-0.364269	1.55328	0.907085	0
0.3360	0.236708	-0.364269	1.85873	-0.617974	0
0.3367	-0.0676307	0.55012	-2.71661	-1.83947	0
0.3373	0.541046	3.59808	-2.71661	-3.67171	0
0.3380	0.541046	2.3789	0.0292458	-2.75378	0
0.3387	-0.371969	-1.59089	-0.581666	-0.617974	0
0.3393	-0.371969	-1.59089	-0.581666	0.296338	0
0.3400	-0.371969	-0.0594724	-1.19258	1.21427	0
0.3407	-0.676307	-3.41967	-3.32752	0.296338	0
0.3413	0.541046	-5.85804	-1.19258	-1.53229	0
0.3420	1.45406	-5.85804	2.16419	-0.00722777	0
0.3427	-0.676307	-7.38202	-2.10895	1.51783	0
0.3433	-1.28498	-9.52303	-4.8548	-1.53229	0
0.3440	-0.371969	-9.21823	-0.887123	-2.75378	0
0.3447	-0.371969	-7.99904	0.640158	1.21427	0
0.3453	-0.371969	-6.77243	-0.887123	3.65364	0
0.3460	-0.371969	-5.55324	-1.19258	2.43214	0
0.3467	-0.676307	-4.94365	-1.49803	0.907085	0
0.3473	-0.980646	-4.94365	-0.27621	1.51783	0
0.3480	-0.676307	-3.41967	0.334702	0.907085	0
0.3487	-0.676307	1.46451	-3.02207	-2.14303	0
0.3493	-0.371969	6.95828	-6.07338	-3.67171	0
0.3500	0.845384	9.70144	-3.63298	-0.925154	0
0.3507	0.541046	12.452	-1.19258	0.907085	0
0.3513	-0.371969	16.4144	-1.19258	0.603519	0
0.3520	-0.371969	15.5	-1.19258	2.43214	0
0.3527	-0.371969	12.452	-2.10895	3.65364	0
0.3533	-0.676307	13.3664	-3.32752	-0.314408	0
0.3540	-0.0676307	12.452	-0.27621	-2.75378	0
0.3547	0.541046	5.73909	1.55328	0.296338	0
0.3553	-0.0676307	0.55012	-0.27621	2.73932	0
0.3560	-0.980646	-0.0594724	-1.19258	0.907085	0
0.3567	-0.676307	-0.669065	1.25107	-1.53229	0
0.3573	-0.371969	-2.20048	0.945614	-1.53229	0
0.3580	-0.371969	-3.41967	-2.10895	0.603519	0
0.3587	-0.371969	-5.85804	-2.10895	1.8214	0
0.3593	-0.0676307	-8.60864	2.46965	0.907085	0
0.3600	-0.371969	-13.4928	3.69147	-0.314408	0
0.3607	-0.676307	-22.0345	0.334702	-0.314408	0
0.3613	-0.0676307	-29.6619	-0.581666	-0.925154	0
0.3620	0.541046	-29.9667	1.85873	-1.83947	0
0.3627	0.541046	-27.5283	1.85873	-0.00722777	0
0.3633	0.541046	-28.4427	0.0292458	0.907085	0
0.3640	0.541046	-30.5763	0.0292458	-0.00722777	0
0.3647	0.236708	-31.1859	0.640158	-1.53229	0
0.3653	-0.676307	-29.3571	0.640158	-2.75378	0
0.3660	-0.371969	-26.9187	2.46965	-3.67171	0
0.3667	0.541046	-27.2235	4.30238	-2.75378	0
0.3673	0.541046	-29.6619	2.46965	-0.617974	0
0.3680	-0.676307	-29.0523	0.640158	-1.53229	0
0.3687	-0.676307	-24.7777	2.16419	-3.06096	0
0.3693	-0.0676307	-22.3393	2.16419	-1.83947	0
0.3700	-0.0676307	-21.4249	0.945614	-0.314408	0
0.3707	-0.371969	-18.9791	3.38601	-0.617974	0
0.3713	-0.371969	-15.0168	3.69147	-0.925154	0
0.3720	0.236708	-12.2662	-0.581666	-2.75378	0
0.3727	-0.371969	-12.8758	-1.49803	-3.36453	0
0.3733	-0.0676307	-14.1024	1.25107	-0.00722777	0
0.3740	0.845384	-12.8758	0.640158	2.73932	0
0.3747	0.845384	-9.82782	0.0292458	0.296338	0
0.3753	-0.0676307	-8.30384	2.16419	-1.22872	0
0.3760	-0.0676307	-9.52303	1.25107	-0.314408	0
0.3767	0.541046	-10.1326	-0.27621	0.907085	0
0.3773	0.236708	-5.85804	2.16419	2.73932	0
0.3780	0.541046	0.245324	2.46965	2.43214	0
0.3787	0.541046	3.29329	0.945614	-1.53229	0
0.3793	-0.676307	5.1295	1.55328	-2.14303	0
0.3800	-1.28498	7.87267	1.55328	1.51783	0
0.3807	-0.980646	8.78705	-0.27621	1.8214	0
0.3813	-0.676307	8.48226	-0.27621	-0.314408	0
0.3820	-0.371969	10.311	0.640158	0.603519	0
0.3827	-0.676307	13.0616	0.640158	0.296338	0
0.3833	-1.28498	11.5377	0.0292458	-2.14303	0
0.3840	-0.980646	9.39665	0.640158	-0.00722777	0
0.3847	0.236708	10.9281	0.334702	3.04289	0
0.3853	-0.371969	10.6233	-1.49803	0.603519	0
0.3860	-0.371969	8.48226	-2.10895	-2.14303	0
0.3867	0.236708	10.6233	-0.27621	0.907085	0
0.3873	-0.371969	13.3664	-0.887123	2.73932	0
0.3880	-0.0676307	11.2329	-3.02207	-0.925154	0
0.3887	0.845384	11.2329	-2.10895	-1.53229	0
0.3893	-0.371969	12.1472	-1.19258	2.73932	0
0.3900	-1.28498	7.87267	-2.10895	2.73932	0
0.3907	-0.0676307	5.1295	-2.71661	-1.22872	0
0.3913	-0.371969	5.1295	-0.887123	-0.925154	0
0.3920	-1.28498	2.3789	0.640158	-0.00722777	0
0.3927	-0.676307	0.55012	1.55328	-1.83947	0
0.3933	-0.980646	2.0741	1.55328	-0.00722777	0
0.3940	-1.28498	1.46451	0.640158	3.35007	0
0.3947	0.236708	-1.59089	0.640158	0.907085	0
0.3953	-0.0676307	-2.20048	2.46965	-0.925154	0
0.3960	-1.58932	-0.364269	2.46965	2.73932	0
0.3967	-1.28498	0.854916	-0.27621	4.26438	0
0.3973	-0.371969	0.854916	-1.80349	-0.00722777	0
0.3980	-0.371969	0.854916	0.640158	-1.83947	0
0.3987	-0.0676307	0.245324	1.25107	-0.925154	0
0.3993	0.541046	-3.41967	-1.49803	-0.314408	0
0.4000	-0.371969	-6.77243	-2.71661	0.907085	0
0.4007	-0.676307	-5.85804	-2.10895	0.603519	0
0.4013	-0.371969	-4.94365	-2.10895	-1.53229	0
0.4020	-0.0676307	-4.94365	-0.887123	-1.22872	0
0.4027	-0.0676307	-3.72446	0.334702	0.296338	0
0.4033	-0.371969	-2.50528	-0.27621	-0.925154	0
0.4040	-0.371969	-3.72446	2.46965	-2.45021	0
0.4047	0.236708	-4.33405	5.2155	-0.925154	0
0.4053	-0.0676307	-3.11487	0.945614	0.907085	0
0.4060	-0.371969	-2.20048	-2.41115	0.907085	0
0.4067	-0.0676307	-2.50528	1.25107	-0.00722777	0
0.4073	0.541046	-4.94365	3.69147	-0.314408	0
0.4080	-0.371969	-5.85804	1.85873	-0.617974	0
0.4087	-0.371969	-4.02926	0.640158	-1.22872	0
0.4093	0.236708	-3.11487	-1.19258	-1.22872	0
0.4100	-0.0676307	-3.72446	-4.8548	-0.925154	0
0.4107	-0.371969	-5.55324	-4.54935	-0.00722777	0
0.4113	0.541046	-8.91343	-2.10895	0.907085	0
0.4120	0.541046	-9.52303	-3.93843	0.907085	0
0.4127	-0.0676307	-7.38202	-4.54935	0.603519	0
0.4133	-0.0676307	-8.60864	-1.19258	-0.00722777	0
0.4140	-0.0676307	-10.1326	-0.27621	-2.45021	0
0.4147	-0.371969	-7.07722	-2.10895	-4.27884	0
0.4153	-0.676307	-5.85804	-1.80349	-1.83947	0
0.4160	-0.980646	-6.16283	1.55328	1.8214	0
0.4167	-0.371969	-3.41967	2.7751	1.51783	0
0.4173	0.236708	-1.89568	0.334702	-0.617974	0
0.4180	-0.371969	-4.33405	-3.02207	-0.925154	0
0.4187	-0.676307	-5.85804	-1.19258	-0.617974	0
0.4193	-0.371969	-5.55324	3.38601	-0.617974	0
0.4200	-0.0676307	-3.41967	1.85873	-0.617974	0
0.4207	0.541046	0.854916	-2.41115	-0.925154	0
0.4213	0.845384	2.3789	-2.10895	-0.617974	0
0.4220	0.541046	0.55012	-0.581666	0.296338	0
0.4227	0.541046	1.15971	-3.02207	0.907085	0
0.4233	0.236708	4.20768	-3.63298	1.8214	0
0.4240	-0.676307	4.8247	-1.80349	3.04289	0
0.4247	-0.980646	5.4343	-3.02207	1.21427	0
0.4253	-0.371969	5.4343	-2.41115	-0.925154	0
0.4260	-0.371969	2.3789	1.55328	-0.314408	0
0.4267	-0.676307	1.15971	1.25107	1.51783	0
0.4273	-0.371969	3.59808	-2.71661	0.907085	0
0.4280	-0.371969	3.29329	-0.581666	0.296338	0
0.4287	-0.980646	1.46451	3.69147	0.907085	0
0.4293	0.236708	3.29329	2.16419	0.296338	0
0.4300	0.541046	5.4343	-0.887123	-1.53229	0
0.4307	-0.371969	5.1295	1.25107	-0.00722777	0
0.4313	-0.371969	6.04389	3.38601	1.8214	0
0.4320	0.236708	7.87267	1.25107	-0.00722777	0
0.4327	-0.0676307	6.34868	-0.581666	-0.617974	0
0.4333	-0.0676307	3.59808	-0.27621	2.73932	0
0.4340	0.541046	4.8247	-1.49803	2.73932	0
0.4347	0.236708	6.65348	-3.02207	-1.53229	0
0.4353	-0.371969	6.04389	0.334702	-3.06096	0
0.4360	-0.371969	5.4343	3.08056	0.296338	0
0.4367	-0.0676307	7.26307	1.55328	2.12858	0
0.4373	-0.371969	7.87267	0.334702	0.907085	0
0.4380	-0.371969	6.04389	-0.27621	0.603519	0
0.4387	0.541046	6.04389	-2.10895	1.21427	0
0.4393	0.541046	8.78705	-1.19258	-0.617974	0
0.4400	-0.0676307	12.7568	3.08056	-1.83947	0
0.4407	-0.676307	18.5554	4.60784	-0.00722777	0
0.4413	-1.28498	22.5252	2.46965	0.907085	0
0.4420	-0.980646	19.7746	-0.887123	-0.314408	0
0.4427	-0.0676307	16.4144	-1.19258	1.21427	0
0.4433	0.236708	17.3362	1.85873	2.73932	0
0.4440	-0.980646	18.2506	3.38601	0.907085	0
0.4447	-0.980646	15.5	-0.581666	0.603519	0
0.4453	-0.371969	13.6712	-2.10895	2.12858	0
0.4460	-0.676307	13.3664	1.25107	2.12858	0
0.4467	-0.371969	9.70144	2.46965	2.43214	0
0.4473	0.236708	5.1295	0.0292458	3.65364	0
0.4480	-0.0676307	5.73909	-1.19258	2.43214	0
0.4487	0.236708	8.78705	0.640158	0.907085	0
0.4493	0.541046	8.48226	0.640158	0.907085	0
0.4500	-0.0676307	7.87267	-0.27621	-0.00722777	0
0.4507	-0.676307	8.78705	0.640158	-0.617974	0
0.4513	0.236708	7.26307	2.16419	-0.314408	0
0.4520	0.541046	2.68369	1.25107	-1.22872	0
0.4527	-0.676307	-0.973861	0.0292458	-1.53229	0
0.4533	-0.371969	-3.11487	1.25107	-0.00722777	0
0.4540	0.541046	-4.94365	1.25107	0.296338	0
0.4547	0.541046	-5.24844	1.25107	0.603519	0
0.4553	0.236708	-5.55324	3.38601	0.603519	0
0.4560	-0.0676307	-5.55324	3.69147	-0.314408	0
0.4567	-0.676307	-4.02926	0.640158	-0.314408	0
0.4573	-0.676307	-2.20048	0.334702	0.603519	0
0.4580	-0.371969	-0.669065	1.55328	-0.00722777	0
0.4587	0.236708	-0.364269	0.640158	-1.83947	0
0.4593	0.236708	-0.364269	-0.581666	-2.75378	0
0.4600	-0.0676307	0.55012	-0.27621	-2.45021	0
0.4607	-0.676307	1.46451	-0.27621	-0.314408	0
0.4613	-0.980646	0.245324	-0.27621	0.907085	0
0.4620	-0.0676307	-1.89568	1.25107	-0.925154	0
0.4627	0.845384	-3.11487	2.46965	-2.75378	0
0.4633	0.541046	-5.55324	1.85873	-2.14303	0
0.4640	0.541046	-8.60864	2.46965	-3.06096	0
0.4647	-0.0676307	-11.047	3.38601	-4.58602	0
0.4653	-0.676307	-15.0168	1.25107	-3.36453	0
0.4660	-1.28498	-20.5106	-1.80349	-2.14303	0
0.4667	-0.371969	-24.1681	-0.887123	-2.75378	0
0.4673	0.541046	-22.3393	0.945614	-2.75378	0
0.4680	0.541046	-18.6743	0.640158	-1.83947	0
0.4687	0.541046	-20.5106	0.945614	-0.617974	0
0.4693	-0.0676307	-23.5585	-0.27621	0.603519	0
0.4700	-0.676307	-21.4249	-2.71661	-0.617974	0
0.4707	-0.980646	-18.9791	-2.10895	-1.83947	0
0.4713	0.236708	-19.901	-0.581666	-1.22872	0
0.4720	1.45406	-20.2058	-1.19258	-1.83947	0
0.4727	0.236708	-20.5106	-0.27621	-2.75378	0
0.4733	-0.980646	-22.3393	1.25107	-1.22872	0
0.4740	0.236708	-21.1202	-1.19258	-1.22872	0
0.4747	0.845384	-17.76	-3.93843	-2.75378	0
0.4753	-0.371969	-15.9312	-0.887123	-1.83947	0
0.4760	-0.676307	-14.1024	4.60784	-0.617974	0
0.4767	-0.0676307	-13.1806	4.60784	-1.22872	0
0.4773	-0.0676307	-13.1806	-0.581666	-0.00722777	0
0.4780	0.541046	-11.3518	-2.10895	1.51783	0
0.4787	0.541046	-7.99904	1.25107	-0.314408	0
0.4793	-0.371969	-4.33405	2.16419	-0.925154	0
0.4800	-1.28498	0.55012	0.334702	0.603519	0
0.4807	-0.676307	2.3789	-0.581666	-0.617974	0
0.4813	-0.371969	2.68369	-3.02207	-0.925154	0
0.4820	-0.371969	5.1295	-5.46571	0.296338	0
0.4827	-0.371969	5.73909	-3.93843	0.603519	0
0.4833	-0.371969	5.1295	-1.19258	-0.925154	0
0.4840	-0.0676307	8.48226	-1.80349	-1.22872	0
0.4847	-0.0676307	10.9281	-3.63298	-0.925154	0
0.4853	-0.371969	8.17746	-3.93843	-0.00722777	0
0.4860	-0.371969	6.04389	-2.41115	-0.00722777	0
0.4867	0.541046	5.1295	-1.80349	-0.925154	0
0.4873	0.845384	2.98849	-2.41115	-0.925154	0
0.4880	0.541046	2.3789	-0.887123	-0.617974	0
0.4887	-0.371969	3.29329	3.69147	0.603519	0
0.4893	-0.980646	0.55012	3.38601	2.43214	0
0.4900	-0.371969	-2.20048	-1.49803	1.21427	0
0.4907	0.541046	-4.94365	-0.887123	-1.53229	0
0.4913	-0.371969	-7.38202	2.7751	-1.83947	0
0.4920	-1.28498	-8.60864	0.334702	-0.925154	0
0.4927	-1.28498	-10.4374	-4.24389	-1.22872	0
0.4933	-0.676307	-13.7976	-3.93843	-0.314408	0
0.4940	-0.371969	-15.0168	-3.63298	-0.00722777	0
0.4947	-0.0676307	-15.0168	-3.93843	-2.14303	0
0.4953	-0.0676307	-15.3216	-2.41115	-2.75378	0
0.4960	-0.676307	-14.1024	-1.49803	-0.314408	0
0.4967	-0.676307	-12.8758	-3.93843	0.907085	0
0.4973	0.541046	-11.047	-4.8548	-0.925154	0
0.4980	0.541046	-7.99904	-2.71661	-2.75378	0
0.4987	-0.0676307	-5.55324	-1.80349	-1.83947	0
0.4993	-0.371969	-3.11487	-0.887123	-1.22872	0
0.5000	-0.676307	0.245324	1.55328	-1.22872	0
0.5007	-1.28498	1.15971	1.25107	0.907085	0
0.5013	-1.28498	0.854916	-1.80349	2.43214	0
0.5020	-0.0676307	1.15971	-3.02207	1.21427	0
0.5027	0.541046	1.46451	-0.887123	0.296338	0
0.5033	-1.28498	3.29329	2.16419	-0.00722777	0
0.5040	-1.28498	4.51991	3.38601	-1.22872	0
0.5047	0.541046	3.29329	-0.27621	-0.314408	0
0.5053	0.541046	3.59808	-3.02207	2.73932	0
0.5060	-0.0676307	5.73909	0.640158	3.35007	0
0.5067	0.541046	4.20768	1.85873	0.907085	0
0.5073	0.845384	3.29329	-3.02207	-1.22872	0
0.5080	0.541046	5.4343	-4.8548	-0.925154	0
0.5087	-0.0676307	5.1295	-2.10895	-0.925154	0
0.5093	-0.0676307	3.90288	-2.10895	-1.83947	0
0.5100	0.236708	6.95828	-0.27621	-0.617974	0
0.5107	0.236708	8.17746	3.08056	2.73932	0
0.5113	-0.0676307	7.87267	1.55328	3.35007	0
0.5120	-0.676307	13.0616	-0.581666	1.51783	0
0.5127	-1.28498	17.641	1.85873	-0.00722777	0
0.5133	-0.676307	17.0314	1.85873	-0.925154	0
0.5140	0.236708	17.3362	-0.27621	0.907085	0
0.5147	-0.371969	18.8602	1.85873	0.907085	0
0.5153	-0.371969	17.0314	3.38601	-0.617974	0
0.5160	-0.371969	15.8048	2.46965	0.907085	0
0.5167	-0.371969	19.165	3.69147	1.8214	0
0.5173	-0.0676307	22.213	3.38601	-0.00722777	0
0.5180	0.541046	19.7746	-1.80349	-0.00722777	0
0.5187	-0.676307	16.7266	-4.24389	-0.00722777	0
0.5193	-1.89366	16.4144	-1.80349	-1.83947	0
0.5200	-1.28498	16.7266	0.0292458	-0.00722777	0
0.5207	-0.0676307	16.1096	-0.27621	3.35007	0
0.5213	0.541046	17.0314	-0.27621	2.73932	0
0.5220	0.541046	16.7266	0.0292458	0.907085	0
0.5227	-0.0676307	13.0616	-1.19258	0.907085	0
0.5233	-0.371969	9.39665	-1.19258	0.907085	0
0.5240	-0.676307	4.51991	3.38601	1.51783	0
0.5247	-0.676307	-0.364269	5.82641	1.21427	0
0.5253	-0.676307	-0.364269	1.55328	0.907085	0
0.5260	-0.371969	0.55012	-0.27621	1.21427	0
0.5267	-0.371969	-3.41967	2.16419	0.603519	0
0.5273	0.236708	-6.16283	1.55328	-1.22872	0
0.5280	0.236708	-3.72446	0.640158	0.296338	0
0.5287	-0.0676307	-3.11487	1.55328	1.21427	0
0.5293	0.236708	-4.33405	0.0292458	-2.14303	0
0.5300	-0.371969	-4.02926	0.334702	-3.67171	0
0.5307	-0.980646	-4.02926	3.38601	-1.22872	0
0.5313	-0.371969	-4.94365	1.55328	-0.925154	0
0.5320	-0.371969	-5.85804	-0.887123	-2.75378	0
0.5327	-0.980646	-7.69425	2.16419	-1.53229	0
0.5333	-1.28498	-10.4374	1.85873	-0.00722777	0
0.5340	-1.28498	-13.4928	-2.10895	-1.83947	0
0.5347	-1.28498	-15.6264	-0.887123	-2.45021	0
0.5353	-1.28498	-11.6566	0.640158	-0.00722777	0
0.5360	-0.980646	-4.02926	-0.27621	-0.00722777	0
0.5367	-1.28498	-2.81007	1.25107	-0.925154	0
0.5373	-0.371969	-4.33405	0.640158	1.21427	0
0.5380	0.541046	-1.27866	-3.02207	0.296338	0
0.5387	-0.371969	1.76931	-1.49803	-2.75378	0
0.5393	-1.58932	3.29329	1.85873	-0.925154	0
0.5400	-0.676307	5.73909	1.55328	2.73932	0
0.5407	0.236708	5.1295	0.334702	-0.00722777	0
0.5413	-0.0676307	3.90288	-0.27621	-2.75378	0
0.5420	0.541046	7.26307	-0.581666	-0.00722777	0
0.5427	0.541046	7.87267	-0.27621	2.73932	0
0.5433	-0.371969	2.3789	1.55328	2.73932	0
0.5440	-0.371969	0.245324	0.640158	1.51783	0
0.5447	0.236708	2.68369	-2.71661	0.296338	0
0.5453	-0.371969	4.20768	-0.27621	1.21427	0
0.5460	-0.676307	2.98849	5.2155	2.43214	0
0.5467	0.541046	-3.11487	5.2155	-0.00722777	0
0.5473	0.541046	-7.99904	2.7751	-2.75378	0
0.5480	-0.371969	-5.24844	5.2155	-0.925154	0
0.5487	-0.0676307	-1.59089	7.65915	-0.314408	0
0.5493	-0.371969	-4.02926	3.99693	-1.53229	0
0.5500	-1.28498	-4.94365	1.85873	-0.617974	0
0.5507	-0.980646	-2.50528	3.69147	-0.314408	0
0.5513	-0.0676307	-4.02926	5.82641	-0.925154	0
0.5520	-0.676307	-8.60864	7.04824	0.603519	0
0.5527	-0.676307	-8.60864	5.2155	1.21427	0
0.5533	-0.371969	-8.60864	1.25107	-0.314408	0
0.5540	-0.0676307	-9.52303	1.25107	-0.314408	0
0.5547	-0.0676307	-10.1326	2.46965	0.907085	0
0.5553	-0.371969	-8.91343	0.0292458	0.603519	0
0.5560	-0.676307	-6.46763	-0.27621	-0.00722777	0
0.5567	-0.0676307	-5.85804	3.38601	0.907085	0
0.5573	0.236708	-7.69425	2.7751	1.8214	0
0.5580	0.541046	-8.60864	-1.19258	-1.22872	0
0.5587	0.541046	-6.77243	-0.887123	-2.75378	0
0.5593	0.236708	-4.33405	1.55328	0.603519	0
0.5600	-0.371969	-4.94365	2.46965	2.43214	0
0.5607	-0.371969	-5.85804	2.46965	0.603519	0
0.5613	-0.676307	-3.72446	1.85873	-0.00722777	0
0.5620	-0.0676307	-2.81007	2.16419	1.21427	0
0.5627	0.541046	-4.02926	4.30238	-0.00722777	0
0.5633	-0.371969	-2.20048	6.43733	-1.22872	0
0.5640	-0.0676307	-0.364269	7.04824	-0.617974	0
0.5647	0.236708	-2.20048	5.52096	0.603519	0
0.5653	-0.0676307	-1.27866	2.46965	0.907085	0
0.5660	0.541046	3.29329	-0.581666	0.296338	0
0.5667	0.845384	2.3789	-3.02207	1.51783	0
0.5673	0.236708	0.245324	-3.02207	1.8214	0
0.5680	0.541046	1.76931	-0.887123	-2.45021	0
0.5687	0.845384	2.0741	-0.27621	-3.67171	0
0.5693	0.541046	-0.364269	-1.49803	0.603519	0
0.5700	0.236708	0.55012	-1.49803	0.296338	0
0.5707	0.541046	1.15971	-1.49803	-1.83947	0
0.5713	-0.0676307	-1.59089	-2.10895	1.8214	0
0.5720	-0.676307	-3.72446	-0.27621	1.8214	0
0.5727	-0.371969	-3.72446	3.38601	-2.14303	0
0.5733	-0.0676307	-4.33405	2.46965	0.603519	0
0.5740	0.541046	-4.02926	-1.49803	3.65364	0
0.5747	0.541046	-1.59089	-1.19258	-0.00722777	0
0.5753	-1.28498	-0.364269	2.46965	-1.83947	0
0.5760	-1.58932	0.55012	3.38601	-1.53229	0
0.5767	-0.371969	1.46451	0.334702	-3.36453	0
0.5773	0.845384	1.15971	-2.71661	-3.36453	0
0.5780	0.541046	-1.27866	-3.93843	-2.75378	0
0.5787	0.236708	-4.63885	-2.41115	-3.67171	0
0.5793	0.236708	-5.24844	-0.27621	-1.83947	0
0.5800	0.541046	-3.72446	-0.887123	-0.00722777	0
0.5807	0.541046	-2.81007	-2.71661	-1.83947	0
0.5813	-0.371969	-0.973861	-3.32752	-3.67171	0
0.5820	-1.89366	3.29329	-2.41115	-2.75378	0
0.5827	-0.980646	4.8247	-2.10895	-2.45021	0
0.5833	0.541046	3.29329	-2.10895	-1.53229	0
0.5840	0.236708	4.8247	-1.49803	0.603519	0
0.5847	-0.371969	7.26307	0.945614	0.603519	0
0.5853	-0.0676307	6.65348	1.85873	-0.925154	0
0.5860	-0.0676307	3.90288	-0.581666	-0.00722777	0
0.5867	-0.0676307	2.0741	-0.887123	1.8214	0
0.5873	0.541046	3.29329	3.08056	0.907085	0
0.5880	-0.371969	-0.364269	2.46965	-1.22872	0
0.5887	-0.980646	-0.364269	-2.71661	-1.83947	0
0.5893	-0.0676307	-0.364269	-4.24389	0.296338	0
0.5900	0.236708	-0.364269	-2.10895	2.73932	0
0.5907	0.541046	-0.364269	-2.10895	2.12858	0
0.5913	1.45406	-0.364269	-1.80349	-0.617974	0
0.5920	0.236708	-0.364269	-3.02207	-1.83947	0
0.5927	-0.676307	-0.364269	-7.60066	-0.925154	0
0.5933	0.236708	-0.364269	-7.90611	-0.314408	0
0.5940	0.236708	-0.364269	-2.71661	-0.617974	0
0.5947	-0.371969	-0.364269	-1.19258	0.907085	0
0.5953	-0.371969	-0.364269	-3.63298	0.907085	0
0.5960	-1.28498	-0.364269	-1.80349	-0.00722777	0
0.5967	-1.28498	-0.364269	0.945614	0.603519	0
0.5973	-0.0676307	-0.364269	-0.27621	2.43214	0
0.5980	-0.371969	-0.364269	-1.80349	1.51783	0
0.5987	-0.676307	-0.364269	0.0292458	-0.00722777	0
0.5993	-0.371969	-0.364269	0.640158	-0.617974	0
0.6000	-0.371969	6.65348	-1.19258	-1.53229	0
0.6007	-0.371969	4.51991	-1.49803	-1.83947	0
0.6013	0.236708	2.0741	-2.10895	-0.617974	0
0.6020	-0.0676307	5.73909	-3.93843	-0.00722777	0
0.6027	0.236708	6.95828	-3.63298	-0.925154	0
0.6033	1.14972	2.0741	-2.71661	-1.22872	0
0.6040	0.236708	1.46451	-4.54935	-1.53229	0
0.6047	-1.28498	5.1295	-5.76792	-0.925154	0
0.6053	-0.980646	5.1295	-3.63298	0.907085	0
0.6060	0.236708	3.29329	-2.10895	2.73932	0
0.6067	-0.0676307	3.29329	-2.10895	2.43214	0
0.6073	-1.28498	2.68369	-1.80349	0.907085	0
0.6080	-1.28498	1.15971	-1.49803	-0.925154	0
0.6087	-0.676307	-1.27866	-0.581666	-0.617974	0
0.6093	-0.0676307	-4.02926	-2.10895	1.51783	0
0.6100	-0.0676307	-3.11487	-4.8548	1.8214	0
0.6107	-0.676307	1.15971	-2.71661	-0.00722777	0
0.6113	-0.980646	1.15971	2.46965	-0.617974	0
0.6120	-0.980646	-1.27866	-0.27621	-0.00722777	0
0.6127	-0.980646	0.245324	-5.46571	-0.00722777	0
0.6133	-0.676307	1.46451	-3.93843	-0.00722777	0
0.6140	-0.0676307	-0.669065	-2.10895	0.907085	0
0.6147	0.541046	0.55012	-5.16026	-0.00722777	0
0.6153	-0.371969	2.68369	-6.07338	-0.925154	0
0.6160	-1.58932	1.76931	-2.10895	-0.617974	0
0.6167	-0.676307	0.854916	-0.581666	-1.83947	0
0.6173	0.541046	0.55012	-3.02207	-1.22872	0
0.6180	-0.371969	-3.41967	-3.02207	0.907085	0
0.6187	-1.28498	-6.16283	-1.80349	-0.617974	0
0.6193	0.236708	-7.69425	-1.80349	-3.06096	0
0.6200	0.236708	-11.3518	0.0292458	-0.00722777	0
0.6207	-1.58932	-13.1806	2.46965	2.73932	0
0.6213	-1.28498	-10.4374	1.25107	1.21427	0
0.6220	-0.0676307	-9.52303	-1.19258	1.8214	0
0.6227	-0.371969	-10.4374	0.0292458	4.87513	0
0.6233	-0.371969	-9.52303	2.16419	4.56795	0
0.6240	-0.980646	1.15971	2.7751	1.8214	0
0.6247	-1.28498	1.15971	1.25107	0.296338	0
0.6253	-0.0676307	1.15971	-1.19258	-0.00722777	0
0.6260	0.541046	1.15971	-0.27621	-1.83947	0
0.6267	-0.371969	1.15971	1.25107	-2.45021	0
0.6273	-0.980646	1.15971	-0.887123	0.296338	0
0.6280	0.236708	1.15971	-1.80349	-0.00722777	0
0.6287	0.541046	1.15971	-0.581666	-3.97527	0
0.6293	-0.0676307	1.15971	-0.27621	-2.45021	0
0.6300	-0.371969	1.15971	0.640158	1.51783	0
0.6307	-0.371969	1.15971	0.945614	-0.314408	0
0.6313	0.541046	1.15971	-0.581666	-1.53229	0
0.6320	0.541046	1.15971	1.55328	1.8214	0
0.6327	-0.980646	1.15971	2.7751	1.21427	0
0.6333	-0.676307	1.15971	-2.41115	-1.83947	0
0.6340	0.541046	1.15971	-3.32752	-0.314408	0
0.6347	-0.371969	1.15971	2.16419	0.907085	0
0.6353	-0.980646	1.15971	2.7751	-0.617974	0
0.6360	0.236708	6.95828	0.945614	-0.925154	0
0.6367	0.541046	3.90288	2.16419	-0.617974	0
0.6373	-0.676307	6.95828	-0.581666	0.603519	0
0.6380	-0.371969	7.56787	-4.54935	1.51783	0
0.6387	0.541046	3.59808	-2.10895	-0.925154	0
0.6393	0.541046	0.854916	0.945614	-1.53229	0
0.6400	-0.371969	0.245324	-0.581666	1.21427	0
0.6407	-1.28498	0.55012	-1.19258	1.21427	0
0.6413	-1.28498	1.46451	0.0292458	-0.314408	0
0.6420	-0.676307	-0.669065	-0.581666	1.51783	0
0.6427	-0.371969	-4.63885	-2.41115	1.8214	0
0.6433	0.236708	-6.77243	-1.80349	-0.925154	0
0.6440	-0.0676307	-9.52303	1.25107	-0.00722777	0
0.6447	-1.28498	-14.1024	2.46965	1.8214	0
0.6453	-0.980646	-16.236	0.334702	0.296338	0
0.6460	0.541046	-15.9312	-0.27621	-0.925154	0
0.6467	0.541046	-15.9312	2.46965	-0.00722777	0
0.6473	0.236708	-14.1024	3.38601	-1.22872	0
0.6480	0.541046	1.15971	2.16419	-1.22872	0
0.6487	0.541046	1.15971	2.16419	0.603519	0
0.6493	-0.371969	1.15971	2.16419	-0.925154	0
0.6500	-0.371969	1.15971	2.16419	-3.06096	0
0.6507	-0.371969	1.15971	2.16419	-0.617974	0
0.6513	-0.0676307	1.15971	2.16419	-0.00722777	0
0.6520	-0.371969	1.15971	2.16419	-3.67171	0
0.6527	-0.371969	1.15971	2.16419	-2.75378	0
0.6533	-0.676307	1.15971	2.16419	0.296338	0
0.6540	-0.676307	1.15971	2.16419	-0.00722777	0
0.6547	-0.371969	1.15971	2.16419	-0.00722777	0
0.6553	-0.371969	1.15971	2.16419	1.8214	0
0.6560	-0.676307	1.15971	2.16419	0.296338	0
0.6567	-0.980646	1.15971	2.16419	-0.314408	0
0.6573	-0.980646	1.15971	2.16419	0.907085	0
0.6580	-0.980646	1.15971	2.16419	-0.925154	0
0.6587	-0.676307	1.15971	2.16419	-3.67171	0
0.6593	-0.980646	1.15971	2.16419	-1.83947	0
0.6600	-0.980646	3.29329	0.640158	-0.617974	0
0.6607	-0.0676307	2.3789	-0.887123	-1.53229	0
0.6613	0.541046	-1.89568	-3.32752	-0.00722777	0
0.6620	-0.371969	-1.89568	-2.71661	2.73932	0
0.6627	-0.371969	-0.0594724	-0.581666	1.8214	0
0.6633	0.541046	-4.02926	-1.80349	-1.53229	0
0.6640	0.541046	-8.91343	-3.02207	-2.75378	0
0.6647	-0.371969	-9.52303	-0.27621	-0.925154	0
0.6653	-0.371969	-9.21823	0.945614	-0.00722777	0
0.6660	-0.0676307	-7.99904	-1.80349	-0.925154	0
0.6667	0.541046	-5.85804	-3.63298	-0.00722777	0
0.6673	0.236708	-5.85804	-2.10895	0.603519	0
0.6680	-0.676307	-5.85804	0.945614	-2.14303	0
0.6687	-1.28498	-5.24844	1.55328	-5.50033	0
0.6693	-0.676307	-6.77243	-3.02207	-3.67171	0
0.6700	0.236708	-5.55324	-5.76792	-0.314408	0
0.6707	-0.371969	-0.364269	-3.93843	0.907085	0
0.6713	-1.28498	1.15971	-2.41115	0.907085	0
0.6720	-0.371969	-0.364269	-1.19258	-0.00722777	0
0.6727	0.845384	1.46451	-1.19258	-2.75378	0
0.6733	0.236708	2.98849	-3.93843	-2.75378	0
0.6740	-0.371969	1.46451	-3.63298	1.21427	0
0.6747	-0.0676307	-0.364269	-1.19258	3.65364	0
0.6753	-0.371969	-3.11487	-3.93843	1.21427	0
0.6760	-0.371969	-3.11487	-6.37883	-1.53229	0
0.6767	0.236708	-0.669065	-3.02207	-0.925154	0
0.6773	0.845384	-0.669065	-1.19258	1.21427	0
0.6780	1.45406	-2.50528	-2.71661	1.51783	0
0.6787	1.14972	-2.20048	-2.10895	-0.314408	0
0.6793	-0.371969	-3.11487	-0.27621	0.907085	0
0.6800	-0.371969	-3.72446	1.55328	3.96082	0
0.6807	0.236708	-2.20048	4.30238	2.73932	0
0.6813	-0.371969	-2.81007	2.7751	-0.617974	0
0.6820	-0.371969	-4.94365	-0.887123	-0.314408	0
0.6827	0.541046	-4.02926	0.334702	0.603519	0
0.6833	-0.371969	-2.81007	2.7751	0.296338	0
0.6840	-0.371969	-4.02926	1.55328	1.8214	0
0.6847	-0.0676307	-2.50528	0.640158	2.43214	0
0.6853	0.236708	0.854916	-0.27621	0.296338	0
0.6860	-0.0676307	2.0741	-2.10895	-0.314408	0
0.6867	-0.371969	1.46451	-2.41115	0.603519	0
0.6873	-0.371969	2.0741	-1.19258	0.603519	0
0.6880	-0.0676307	2.98849	-1.49803	1.8214	0
0.6887	-0.0676307	2.0741	-1.49803	2.12858	0
0.6893	-0.371969	1.15971	-0.27621	-0.925154	0
0.6900	-0.0676307	2.68369	-0.27621	-1.83947	0
0.6907	0.236708	3.59808	-1.19258	1.51783	0
0.6913	-0.0676307	2.98849	0.0292458	1.8214	0
0.6920	0.236708	4.20768	2.7751	-0.925154	0
0.6927	0.236708	4.8247	4.30238	-0.314408	0
0.6933	0.541046	2.98849	1.25107	1.51783	0
0.6940	0.541046	1.76931	-3.93843	0.907085	0
0.6947	0.541046	0.55012	-1.49803	1.8214	0
0.6953	-0.371969	-0.669065	4.91329	3.35007	0
0.6960	-0.0676307	2.68369	4.60784	1.21427	0
0.6967	-0.371969	4.8247	-1.19258	-1.22872	0
0.6973	-1.28498	1.46451	-3.02207	0.296338	0
0.6980	-0.371969	1.76931	-2.41115	0.907085	0
0.6987	0.541046	6.95828	-3.93843	-0.925154	0
0.6993	0.541046	7.56787	-3.93843	-1.53229	0
0.7000	0.541046	5.1295	-2.10895	-1.53229	0
0.7007	0.236708	6.04389	-2.10895	-2.75378	0
0.7013	-0.676307	7.56787	-2.41115	-2.14303	0
0.7020	-0.676307	6.34868	-0.581666	0.296338	0
0.7027	-0.371969	4.20768	0.640158	1.8214	0
0.7033	-0.676307	4.20768	0.945614	2.43214	0
0.7040	-1.28498	5.1295	2.16419	0.907085	0
0.7047	-0.980646	5.4343	2.46965	-0.925154	0
0.7053	-0.980646	4.8247	1.85873	0.603519	0
0.7060	-0.371969	3.29329	3.38601	1.51783	0
0.7067	-0.0676307	2.3789	4.60784	-0.925154	0
0.7073	-1.28498	3.29329	2.7751	-1.22872	0
0.7080	-1.89366	5.73909	2.16419	0.907085	0
0.7087	-0.371969	5.1295	3.08056	-0.617974	0
0.7093	0.845384	2.3789	1.55328	-2.75378	0
0.7100	0.236708	1.76931	0.945614	-0.00722777	0
0.7107	-0.371969	1.46451	3.38601	2.43214	0
0.7113	-0.371969	-0.364269	1.25107	0.296338	0
0.7120	-0.371969	-1.27866	-3.32752	-0.925154	0
0.7127	-0.371969	-1.27866	-2.10895	-0.00722777	0
0.7133	0.236708	-1.27866	1.85873	-0.925154	0
0.7140	0.541046	-1.27866	0.640158	-2.45021	0
0.7147	-0.0676307	-2.50528	-2.41115	-1.53229	0
0.7153	-1.28498	-3.41967	-0.581666	-0.925154	0
0.7160	-0.980646	0.55012	3.38601	-0.925154	0
0.7167	-0.0676307	3.59808	3.38601	-0.314408	0
0.7173	-0.371969	2.0741	1.25107	-1.22872	0
0.7180	-0.0676307	1.15971	1.55328	-1.83947	0
0.7187	0.541046	3.59808	3.08056	-0.314408	0
0.7193	-0.371969	5.1295	5.2155	-0.617974	0
0.7200	-1.28498	6.04389	5.82641	-2.14303	0
0.7207	-0.371969	6.65348	3.08056	-0.314408	0
0.7213	0.541046	5.1295	1.55328	2.12858	0
0.7220	-0.0676307	3.59808	2.7751	1.8214	0
0.7227	-0.371969	4.51991	0.945614	-0.617974	0
0.7233	-0.0676307	3.90288	-1.49803	-0.925154	0
0.7240	-0.371969	0.854916	0.640158	0.603519	0
0.7247	-0.371969	1.76931	1.55328	1.21427	0
0.7253	-0.676307	4.20768	-2.10895	-0.925154	0
0.7260	-0.371969	4.51991	-3.63298	-0.617974	0
0.7267	0.236708	5.4343	-0.887123	1.21427	0
0.7273	-0.0676307	7.87267	3.08056	-2.14303	0
0.7280	-0.0676307	9.70144	6.43733	-4.58602	0
0.7287	-0.371969	10.0062	5.82641	0.296338	0
0.7293	-1.28498	8.78705	0.945614	3.04289	0
0.7300	-0.371969	8.17746	-0.27621	0.907085	0
0.7307	0.541046	8.17746	3.38601	2.73932	0
0.7313	-0.676307	6.04389	5.2155	3.96082	0
0.7320	-0.0676307	3.59808	2.46965	-0.617974	0
0.7327	1.14972	5.73909	2.46965	-3.06096	0
0.7333	0.541046	5.73909	2.46965	-1.83947	0
0.7340	0.541046	2.0741	0.640158	-1.83947	0
0.7347	1.45406	0.245324	0.640158	-2.14303	0
0.7353	-0.0676307	0.245324	2.46965	-0.925154	0
0.7360	-1.28498	-0.364269	1.25107	0.907085	0
0.7367	-0.676307	0.245324	0.640158	1.8214	0
0.7373	-0.371969	0.55012	2.7751	-0.617974	0
0.7380	-0.980646	-1.89568	3.08056	-3.06096	0
0.7387	-0.371969	-4.94365	0.0292458	-1.22872	0
0.7393	0.541046	-6.77243	0.945614	-0.314408	0
0.7400	-0.676307	-6.77243	5.2155	-2.75378	0
0.7407	-1.28498	-8.60864	5.82641	-2.75378	0
0.7413	0.541046	-13.7976	1.85873	-1.83947	0
0.7420	0.845384	-17.76	-0.27621	-2.14303	0
0.7427	0.236708	-18.9791	2.7751	-0.00722777	0
0.7433	-0.371969	-19.901	5.52096	0.907085	0
0.7440	-0.676307	-18.9791	2.46965	-3.06096	0
0.7447	0.236708	-14.1024	-0.887123	-4.58602	0
0.7453	1.14972	-9.52303	0.640158	0.296338	0
0.7460	-0.371969	-6.16283	1.55328	1.51783	0
0.7467	-1.28498	-2.20048	-0.27621	-3.67171	0
0.7473	-0.0676307	-1.89568	0.0292458	-5.50033	0
0.7480	-0.371969	-4.02926	0.640158	-2.14303	0
0.7487	-0.980646	-4.02926	-0.581666	-0.617974	0
0.7493	-0.371969	-3.11487	-0.887123	-0.925154	0
0.7500	0.236708	-2.81007	-1.19258	-0.617974	0
0.7507	-0.980646	-1.89568	-1.80349	-0.314408	0
0.7513	-0.676307	-0.0594724	1.55328	-1.53229	0
0.7520	0.236708	0.854916	5.82641	-0.925154	0
0.7527	0.236708	0.55012	3.99693	1.8214	0
0.7533	-0.676307	0.245324	-0.27621	3.35007	0
0.7540	-0.980646	1.46451	-2.10895	2.73932	0
0.7547	-0.980646	1.46451	-1.19258	1.8214	0
0.7553	-1.28498	-1.27866	2.7751	-0.00722777	0
0.7560	-0.980646	-3.72446	4.30238	-1.83947	0
0.7567	-0.371969	-3.72446	-0.27621	-0.617974	0
0.7573	-0.0676307	-4.94365	-4.24389	0.907085	0
0.7580	-0.0676307	-4.94365	-2.41115	-0.00722777	0
0.7587	0.541046	-1.89568	-0.581666	-0.00722777	0
0.7593	0.236708	-1.59089	-1.19258	0.603519	0
0.7600	-0.371969	-4.02926	-2.10895	-0.00722777	0
0.7607	-0.371969	-4.33405	-2.10895	1.21427	0
0.7613	0.541046	-4.02926	-2.10895	2.43214	0
0.7620	-0.0676307	-2.81007	-1.80349	-0.00722777	0
0.7627	-0.371969	0.245324	-1.19258	-0.00722777	0
0.7633	0.236708	0.854916	-3.02207	2.43214	0
0.7640	0.236708	-1.27866	-3.93843	-0.925154	0
0.7647	-0.371969	-1.27866	0.640158	-4.58602	0
0.7653	0.541046	-1.89568	3.38601	-1.53229	0
0.7660	0.541046	-3.11487	-0.887123	0.907085	0
0.7667	-0.676307	-3.72446	-3.02207	-0.00722777	0
0.7673	-1.28498	-5.24844	1.25107	-0.00722777	0
0.7680	0.236708	-6.46763	1.55328	0.907085	0
0.7687	0.541046	-4.02926	-2.71661	1.21427	0
0.7693	-0.371969	-1.89568	-3.02207	0.603519	0
0.7700	-0.0676307	-2.20048	-1.19258	-1.83947	0
0.7707	0.541046	-0.364269	-1.19258	-1.53229	0
0.7713	0.541046	2.3789	-2.10895	1.8214	0
0.7720	0.541046	2.3789	-4.54935	1.8214	0
0.7727	0.541046	0.245324	-4.8548	0.907085	0
0.7733	0.236708	-0.364269	-3.63298	3.65364	0
0.7740	-0.371969	0.55012	-3.93843	4.26438	0
0.7747	-0.0676307	1.46451	-3.93843	1.51783	0
0.7753	0.845384	0.55012	-2.10895	1.51783	0
0.7760	0.541046	2.0741	-1.19258	2.43214	0
0.7767	-0.980646	6.95828	-1.49803	0.296338	0
0.7773	-0.676307	7.56787	-2.10895	-0.314408	0
0.7780	0.541046	5.1295	-3.93843	1.21427	0
0.7787	-0.371969	6.95828	-3.32752	1.51783	0
0.7793	-1.28498	10.6233	0.640158	0.296338	0
0.7800	-0.980646	9.39665	1.85873	-0.00722777	0
0.7807	-0.0676307	7.26307	-0.887123	-0.00722777	0
0.7813	-0.371969	5.4343	-3.93843	-0.617974	0
0.7820	-0.371969	3.29329	-5.76792	-0.00722777	0
0.7827	-0.371969	4.51991	-3.93843	0.907085	0
0.7833	-0.371969	6.04389	-0.27621	1.21427	0
0.7840	-0.676307	3.29329	-1.80349	0.603519	0
0.7847	-0.371969	-0.0594724	-4.8548	-0.925154	0
0.7853	0.541046	-0.973861	-3.02207	-1.83947	0
0.7860	0.236708	-1.27866	-2.41115	-2.14303	0
0.7867	-0.371969	0.55012	-4.24389	-0.925154	0
0.7873	0.236708	1.46451	-2.10895	1.51783	0
0.7880	-0.371969	-0.0594724	0.945614	1.8214	0
0.7887	-0.676307	-0.669065	-0.27621	-1.53229	0
0.7893	-0.0676307	0.245324	-1.19258	-1.53229	0
0.7900	0.541046	-0.364269	0.334702	3.65364	0
0.7907	-0.0676307	1.15971	0.640158	2.43214	0
0.7913	-0.676307	3.29329	1.25107	-2.75378	0
0.7920	-0.980646	0.55012	0.0292458	0.907085	0
0.7927	-0.371969	-1.27866	-3.32752	-0.925154	0
0.7933	0.236708	-2.81007	-3.02207	-4.88959	0
0.7940	0.541046	-5.85804	-1.80349	-1.53229	0
0.7947	0.236708	-6.77243	-3.63298	1.21427	0
0.7953	-0.0676307	-3.11487	-3.63298	-0.925154	0
0.7960	-0.676307	1.46451	-1.49803	-0.925154	0
0.7967	-0.371969	2.3789	-2.10895	-0.00722777	0
0.7973	0.541046	2.0741	-1.80349	-0.314408	0
0.7980	1.45406	2.3789	-0.27621	-0.617974	0
0.7987	-0.0676307	3.90288	-0.581666	-2.45021	0
0.7993	-0.676307	6.04389	0.0292458	-4.58602	0
0.8000	-0.371969	7.56787	3.69147	-3.67171	0
0.8007	0.236708	7.56787	4.30238	-3.67171	0
0.8013	0.236708	6.34868	0.945614	-4.58602	0
0.8020	0.541046	5.4343	0.0292458	-1.53229	0
0.8027	0.236708	6.04389	2.46965	-0.00722777	0
0.8033	-0.371969	6.04389	4.30238	-2.75378	0
0.8040	-0.371969	4.51991	3.38601	-1.53229	0
0.8047	0.541046	1.15971	1.25107	1.8214	0
0.8053	0.236708	-2.81007	1.25107	0.603519	0
0.8060	-0.0676307	-5.85804	1.55328	-2.75378	0
0.8067	0.541046	-7.69425	-0.887123	-2.75378	0
0.8073	0.236708	-9.82782	-2.41115	-2.14303	0
0.8080	-0.980646	-13.1806	0.640158	-1.22872	0
0.8087	-0.676307	-15.3216	3.38601	-0.617974	0
0.8093	0.541046	-16.236	3.08056	-0.314408	0
0.8100	0.236708	-18.3696	1.55328	0.296338	0
0.8107	-0.0676307	-18.9791	1.25107	-0.00722777	0
0.8113	0.845384	-16.8456	5.2155	-0.00722777	0
0.8120	0.845384	-14.712	8.57227	1.51783	0
0.8127	-0.371969	-13.1806	3.99693	1.8214	0
0.8133	-0.371969	-11.3518	-1.49803	-0.925154	0
0.8140	-0.0676307	-10.4374	1.55328	-0.00722777	0
0.8147	-0.371969	-8.30384	6.13187	3.04289	0
0.8153	-1.58932	-5.24844	6.74278	0.296338	0
0.8160	-1.58932	-4.33405	5.52096	-3.67171	0
0.8167	-0.371969	-2.20048	4.60784	-0.925154	0
0.8173	0.541046	1.46451	2.46965	2.73932	0
0.8180	-0.0676307	1.76931	0.945614	0.907085	0
0.8187	-0.371969	1.15971	2.46965	1.21427	0
0.8193	-0.371969	3.59808	4.30238	3.35007	0
0.8200	-0.676307	5.4343	3.08056	0.296338	0
0.8207	-0.371969	4.20768	0.945614	-0.925154	0
0.8213	-0.0676307	2.0741	2.7751	3.35007	0
0.8220	-0.676307	1.15971	3.38601	3.35007	0
0.8227	-0.980646	1.76931	-1.19258	-0.925154	0
0.8233	-0.0676307	3.29329	-1.49803	-0.00722777	0
0.8240	-0.371969	4.20768	2.7751	1.21427	0
0.8247	-0.980646	7.56787	2.16419	-0.314408	0
0.8253	-0.371969	10.6233	-0.27621	1.51783	0
0.8260	0.541046	8.78705	0.640158	2.73932	0
0.8267	-0.371969	5.4343	0.640158	-0.00722777	0
0.8273	-0.980646	6.04389	1.25107	-0.00722777	0
0.8280	-0.371969	6.34868	3.38601	1.8214	0
0.8287	-0.371969	4.8247	1.55328	0.907085	0
0.8293	-0.676307	5.4343	-2.41115	0.296338	0
0.8300	-0.371969	7.87267	-2.10895	-0.00722777	0
0.8307	-0.371969	8.78705	-0.27621	-0.314408	0
0.8313	-0.371969	9.09185	0.640158	1.21427	0
0.8320	-0.371969	8.17746	2.16419	2.12858	0
0.8327	-0.371969	6.04389	1.25107	0.907085	0
0.8333	-0.676307	5.4343	-1.19258	0.296338	0
0.8340	-0.0676307	6.04389	0.640158	-0.00722777	0
0.8347	-0.371969	6.04389	0.945614	-0.617974	0
0.8353	-1.28498	2.98849	-1.80349	1.21427	0
0.8360	-0.676307	-2.50528	1.25107	3.04289	0
0.8367	-0.676307	-5.85804	5.2155	2.43214	0
0.8373	-1.28498	-6.16283	1.85873	1.21427	0
0.8380	-0.371969	-6.77243	-0.27621	-0.314408	0
0.8387	0.236708	-8.60864	3.38601	-0.925154	0
0.8393	-1.58932	-9.21823	5.82641	0.907085	0
0.8400	-1.28498	-10.7422	2.46965	1.51783	0
0.8407	0.236708	-12.2662	-0.887123	-1.22872	0
0.8413	0.236708	-11.9614	-1.80349	-2.75378	0
0.8420	-0.371969	-11.3518	-1.49803	-2.14303	0
0.8427	-0.371969	-11.047	-2.10895	-2.14303	0
0.8433	-0.371969	-9.52303	-1.19258	-1.22872	0
0.8440	-0.0676307	-8.60864	0.0292458	-0.314408	0
0.8447	0.236708	-9.82782	-1.19258	-1.83947	0
0.8453	-0.371969	-9.52303	-1.49803	-3.67171	0
0.8460	-0.371969	-7.07722	0.640158	-3.67171	0
0.8467	-0.0676307	-7.99904	0.0292458	-4.27884	0
0.8473	-0.371969	-8.30384	-1.80349	-4.27884	0
0.8480	0.236708	-3.41967	-0.581666	-0.925154	0
0.8487	0.236708	-2.81007	1.55328	0.296338	0
0.8493	-0.676307	-6.77243	1.55328	-1.83947	0
0.8500	-1.28498	-7.07722	-0.887123	-1.83947	0
0.8507	-0.980646	-5.24844	-1.80349	-0.00722777	0
0.8513	-0.371969	-3.72446	0.945614	-0.925154	0
0.8520	-0.371969	3.29329	1.85873	-0.00722777	0
0.8527	-0.676307	-0.0594724	-2.41115	2.43214	0
0.8533	-0.676307	-4.33405	-4.24389	1.21427	0
0.8540	-0.371969	-0.0594724	-2.41115	-0.314408	0
0.8547	-0.0676307	5.73909	-3.32752	-0.00722777	0
0.8553	-0.371969	8.48226	-3.93843	-0.617974	0
0.8560	-0.371969	9.70144	-1.80349	-1.53229	0
0.8567	-0.0676307	9.09185	-2.71661	-0.00722777	0
0.8573	-0.371969	9.70144	-3.63298	1.21427	0
0.8580	-0.0676307	13.0616	-0.581666	1.51783	0
0.8587	0.541046	13.3664	0.640158	3.04289	0
0.8593	-0.371969	10.311	-1.19258	2.73932	0
0.8600	-2.198	9.70144	-1.19258	-0.00722777	0
0.8607	-1.28498	12.452	0.945614	-0.314408	0
0.8613	-0.0676307	16.1096	1.55328	-0.00722777	0
0.8620	-0.676307	19.4698	-0.887123	-0.314408	0
0.8627	-0.980646	21.6034	-1.80349	0.907085	0
0.8633	0.845384	25.2684	-0.27621	2.43214	0
0.8640	0.541046	28.0115	-0.27621	2.12858	0
0.8647	-0.980646	27.4019	-2.41115	-0.00722777	0
0.8653	-0.371969	26.1827	-3.32752	-2.75378	0
0.8660	-0.371969	25.8779	-3.93843	-2.45021	0
0.8667	-1.28498	21.9082	-3.02207	0.907085	0
0.8673	-0.371969	15.1952	-0.27621	2.12858	0
0.8680	0.845384	12.452	-1.19258	2.12858	0
0.8687	-0.676307	14.8904	-3.63298	3.96082	0
0.8693	-0.980646	13.6712	-2.41115	3.65364	0
0.8700	0.541046	5.4343	-1.49803	-0.00722777	0
0.8707	-0.0676307	1.46451	-2.41115	-0.00722777	0
0.8713	-0.676307	4.51991	-0.887123	1.21427	0
0.8720	0.236708	5.1295	2.16419	-0.00722777	0
0.8727	-0.371969	0.854916	1.85873	-0.00722777	0
0.8733	-1.28498	-3.11487	-0.887123	1.21427	0
0.8740	-0.980646	-7.07722	-1.80349	-0.00722777	0
0.8747	0.541046	-10.4374	0.0292458	-0.925154	0
0.8753	0.541046	-13.4928	2.46965	0.907085	0
0.8760	-0.371969	-21.4249	2.46965	0.907085	0
0.8767	-0.371969	-29.3571	0.334702	-3.06096	0
0.8773	0.236708	-30.5763	-1.19258	-3.97527	0
0.8780	0.541046	-30.2715	0.334702	-0.925154	0
0.8787	-0.0676307	-32.7173	0.640158	-1.22872	0
0.8793	-0.676307	-34.5461	-1.19258	-3.97527	0
0.8800	-0.371969	-33.3269	-0.27621	-3.36453	0
0.8807	-0.0676307	-31.4981	1.55328	-1.22872	0
0.8813	-0.371969	-29.0523	-0.27621	-3.67171	0
0.8820	-0.0676307	-24.1681	-2.71661	-7.02539	0
0.8827	0.541046	-18.6743	-1.49803	-4.58602	0
0.8833	-0.371969	-15.6264	0.640158	-1.53229	0
0.8840	-1.28498	-14.1024	2.46965	-1.53229	0
0.8847	-1.28498	-14.1024	3.38601	-0.617974	0
0.8853	-0.980646	-16.8456	0.334702	2.43214	0
0.8860	-0.0676307	-18.9791	-3.32752	2.43214	0
0.8867	0.236708	-17.76	-0.887123	0.603519	0
0.8873	-0.980646	-16.8456	3.99693	-0.314408	0
0.8880	-1.28498	-17.76	2.46965	-1.83947	0
0.8887	-0.676307	-20.5106	-1.49803	-1.83947	0
0.8893	-0.676307	-22.6441	-0.887123	1.21427	0
0.8900	-0.371969	-21.7297	0.334702	2.12858	0
0.8907	-0.371969	-18.3696	-1.49803	-0.314408	0
0.8913	-0.371969	-16.236	-2.10895	0.296338	0
0.8920	0.236708	-14.712	-0.887123	2.43214	0
0.8927	0.845384	-12.8758	-1.19258	1.51783	0
0.8933	0.541046	-13.1806	-0.887123	-0.617974	0
0.8940	0.236708	-12.571	-0.27621	-1.22872	0
0.8947	0.236708	-8.91343	-1.19258	-1.53229	0
0.8953	0.236708	-5.85804	-1.49803	-0.314408	0
0.8960	0.541046	-4.94365	-0.581666	1.8214	0
0.8967	0.541046	-4.02926	0.0292458	1.8214	0
0.8973	-0.371969	-2.20048	1.55328	0.907085	0
0.8980	-0.0676307	0.245324	1.55328	0.907085	0
0.8987	0.541046	0.55012	-1.49803	0.907085	0
0.8993	-0.371969	-0.364269	-1.80349	-0.314408	0
0.9000	0.236708	1.46451	1.85873	-1.22872	0
0.9007	0.541046	5.1295	1.85873	-0.925154	0
0.9013	-0.980646	5.1295	-1.19258	0.296338	0
0.9020	-0.676307	5.1295	-1.19258	0.296338	0
0.9027	0.541046	6.04389	-1.49803	-0.925154	0
0.9033	0.541046	4.20768	-2.71661	-1.22872	0
0.9040	0.236708	2.3789	-2.10895	0.296338	0
0.9047	0.845384	4.20768	-2.41115	0.907085	0
0.9053	0.845384	6.04389	-3.93843	-0.00722777	0
0.9060	0.541046	5.1295	-2.71661	-0.00722777	0
0.9067	1.14972	4.51991	-1.80349	0.907085	0
0.9073	0.845384	5.1295	-2.10895	0.907085	0
0.9080	-0.980646	6.04389	0.640158	-0.00722777	0
0.9087	-1.58932	6.95828	2.7751	0.296338	0
0.9093	-0.371969	7.87267	0.0292458	0.907085	0
0.9100	-0.0676307	7.87267	-2.10895	0.603519	0
0.9107	-0.676307	6.65348	-0.581666	-0.925154	0
0.9113	-0.371969	6.95828	-0.27621	-0.925154	0
0.9120	-0.0676307	8.78705	0.945614	1.51783	0
0.9127	-0.371969	8.78705	2.7751	2.73932	0
0.9133	-0.371969	6.04389	0.640158	0.907085	0
0.9140	0.236708	6.34868	-1.19258	-0.00722777	0
0.9147	0.541046	8.48226	1.55328	2.73932	0
0.9153	0.541046	7.56787	1.55328	3.96082	0
0.9160	0.845384	4.51991	-0.581666	2.73932	0
0.9167	0.845384	4.20768	-0.27621	1.51783	0
0.9173	0.541046	6.04389	-0.27621	-0.925154	0
0.9180	-0.0676307	6.95828	-0.27621	-2.75378	0
0.9187	-0.371969	6.04389	2.46965	-0.314408	0
0.9193	-0.980646	4.51991	2.46965	1.51783	0
0.9200	-0.980646	6.95828	1.85873	-0.00722777	0
0.9207	-0.980646	12.1472	4.60784	1.51783	0
0.9213	-1.28498	10.9281	4.60784	2.43214	0
0.9220	-0.0676307	6.95828	-0.27621	-0.00722777	0
0.9227	0.845384	8.78705	0.640158	1.51783	0
0.9233	-0.371969	12.452	4.91329	3.96082	0
0.9240	-0.676307	12.7568	4.30238	1.21427	0
0.9247	-0.0676307	13.3664	1.25107	-1.22872	0
0.9253	-0.371969	13.6712	1.25107	-0.00722777	0
0.9260	-1.28498	11.5377	1.55328	0.907085	0
0.9267	-1.28498	11.5377	0.640158	0.907085	0
0.9273	-0.676307	12.1472	0.640158	-0.314408	0
0.9280	-0.0676307	8.78705	-1.19258	-1.83947	0
0.9287	0.236708	8.48226	-3.02207	-0.925154	0
0.9293	-0.0676307	11.5377	-0.27621	-0.00722777	0
0.9300	-0.371969	10.6233	1.85873	-0.925154	0
0.9307	-0.371969	7.87267	0.0292458	-0.925154	0
0.9313	-0.676307	9.70144	-0.27621	-0.314408	0
0.9320	-0.371969	10.311	4.60784	-0.925154	0
0.9327	-0.676307	6.34868	7.04824	-0.00722777	0
0.9333	-1.28498	5.1295	2.16419	-0.617974	0
0.9340	-0.371969	5.1295	-1.80349	-1.83947	0
0.9347	-0.0676307	2.98849	-0.27621	-0.00722777	0
0.9353	-0.371969	2.3789	2.16419	2.43214	0
0.9360	-0.371969	1.15971	1.25107	1.8214	0
0.9367	0.541046	-2.50528	-1.19258	-0.00722777	0
0.9373	0.541046	-1.59089	-3.02207	-2.75378	0
0.9380	-0.0676307	0.854916	-3.93843	-3.67171	0
0.9387	-0.371969	-1.59089	-3.93843	-0.00722777	0
0.9393	-0.371969	-2.20048	-3.02207	2.12858	0
0.9400	-0.371969	1.46451	-3.63298	-2.45021	0
0.9407	-0.676307	1.15971	-3.93843	-5.80751	0
0.9413	-0.676307	-0.364269	-3.02207	-2.75378	0
0.9420	-0.371969	2.98849	-2.41115	0.296338	0
0.9427	0.541046	6.34868	-3.63298	-0.00722777	0
0.9433	0.541046	8.17746	-3.02207	0.296338	0
0.9440	0.236708	11.2329	-0.887123	0.907085	0
0.9447	-0.0676307	12.452	0.334702	-0.00722777	0
0.9453	-0.0676307	12.452	-0.581666	0.603519	0
0.9460	0.541046	14.2808	-2.71661	3.35007	0
0.9467	0.845384	12.452	-2.10895	3.65364	0
0.9473	-0.371969	8.78705	2.16419	3.35007	0
0.9480	-0.980646	8.17746	3.08056	3.35007	0
0.9487	0.236708	5.73909	-2.10895	0.603519	0
0.9493	0.236708	0.55012	-4.8548	-2.14303	0
0.9500	-0.676307	0.55012	-1.49803	-0.00722777	0
0.9507	-0.0676307	1.46451	0.334702	2.73932	0
0.9513	0.236708	-1.27866	-0.887123	1.8214	0
0.9520	-1.28498	-4.02926	-1.19258	0.907085	0
0.9527	-0.980646	-6.77243	-0.581666	0.907085	0
0.9533	0.236708	-8.91343	-1.19258	-0.925154	0
0.9540	-0.371969	-7.69425	-2.41115	-2.75378	0
0.9547	-0.0676307	-9.21823	-2.10895	-2.75378	0
0.9553	0.845384	-14.4072	-0.27621	-2.75378	0
0.9560	-0.371969	-15.3216	-0.27621	-3.06096	0
0.9567	-1.58932	-13.1806	-1.49803	-2.75378	0
0.9573	-0.980646	-14.1024	-1.19258	-1.83947	0
0.9580	0.236708	-16.236	0.640158	-0.00722777	0
0.9587	0.236708	-18.6743	2.16419	0.907085	0
0.9593	-0.0676307	-20.5106	2.46965	-0.00722777	0
0.9600	-0.0676307	-18.6743	2.16419	-2.45021	0
0.9607	-0.0676307	-17.1504	1.25107	-2.45021	0
0.9613	-0.371969	-19.5962	0.334702	-0.00722777	0
0.9620	0.236708	-21.1202	-1.19258	1.51783	0
0.9627	0.845384	-21.4249	-1.19258	-0.00722777	0
0.9633	0.541046	-21.4249	0.945614	-1.53229	0
0.9640	-0.371969	-18.9791	1.85873	-0.617974	0
0.9647	-0.0676307	-17.4552	0.0292458	0.907085	0
0.9653	-0.0676307	-17.76	-0.581666	-0.00722777	0
0.9660	-0.980646	-17.1504	0.334702	-3.06096	0
0.9667	-0.371969	-15.0168	-0.581666	-3.67171	0
0.9673	0.541046	-13.4928	-1.49803	-1.53229	0
0.9680	0.541046	-12.8758	0.334702	-0.925154	0
0.9687	-0.0676307	-13.1806	1.85873	-0.617974	0
0.9693	-0.371969	-11.047	-0.581666	0.907085	0
0.9700	-0.676307	-6.77243	-4.24389	0.907085	0
0.9707	-0.676307	-6.77243	-3.63298	-1.22872	0
0.9713	-0.676307	-9.21823	1.55328	-1.83947	0
0.9720	-0.980646	-5.55324	1.85873	2.73932	0
0.9727	-0.371969	-6.16283	-4.54935	4.26438	0
0.9733	0.541046	-7.69425	-5.76792	2.43214	0
0.9740	-0.371969	-6.16283	-3.93843	-0.617974	0
0.9747	-0.676307	-5.85804	-4.24389	-0.925154	0
0.9753	0.236708	-6.77243	-3.93843	-0.00722777	0
0.9760	0.845384	-6.46763	-1.19258	-0.925154	0
0.9767	-0.0676307	-6.46763	-1.19258	-2.14303	0
0.9773	-0.676307	-4.94365	-0.581666	-2.45021	0
0.9780	-0.371969	-0.364269	1.25107	-2.14303	0
0.9787	-0.676307	1.46451	0.640158	-0.925154	0
0.9793	-0.371969	0.245324	1.55328	-0.925154	0
0.9800	0.541046	-0.973861	3.99693	-2.45021	0
0.9807	-0.0676307	-0.364269	-0.887123	-3.36453	0
0.9813	-0.371969	2.3789	-4.8548	-2.75378	0
0.9820	0.541046	3.29329	-0.887123	-1.83947	0
0.9827	0.541046	0.245324	0.945614	-0.00722777	0
0.9833	-0.371969	-1.27866	-0.887123	-0.00722777	0
0.9840	-0.0676307	1.76931	-0.27621	-3.06096	0
0.9847	-0.0676307	2.98849	-1.19258	-2.75378	0
0.9853	-0.0676307	2.0741	-4.8548	-0.00722777	0
0.9860	0.236708	2.98849	-3.32752	-2.75378	0
0.9867	-0.371969	2.3789	-1.19258	-3.97527	0
0.9873	-0.676307	1.46451	-1.49803	0.603519	0
0.9880	0.541046	4.51991	-0.27621	1.51783	0
0.9887	0.541046	5.4343	-0.27621	-0.617974	0
0.9893	-0.371969	3.59808	-2.71661	2.12858	0
0.9900	-1.28498	6.95828	-2.41115	3.96082	0
0.9907	-1.28498	10.0062	-0.27621	0.907085	0
0.9913	-0.980646	6.65348	1.25107	-0.314408	0
0.9920	-0.371969	6.34868	2.46965	-0.314408	0
0.9927	-0.676307	11.5377	2.7751	-0.00722777	0
0.9933	-0.676307	13.0616	2.7751	1.8214	0
0.9940	0.541046	11.2329	2.46965	2.73932	0
0.9947	-0.0676307	13.3664	0.640158	1.8214	0
0.9953	-1.28498	14.5856	0.0292458	2.43214	0
0.9960	-1.28498	12.452	1.55328	1.8214	0
0.9967	-0.371969	10.9281	-1.19258	0.296338	0
0.9973	-0.371969	11.5377	-4.8548	0.907085	0
0.9980	-0.371969	12.452	-2.41115	-0.00722777	0
0.9987	-0.0676307	13.976	0.640158	-0.925154	0
0.9993	-0.371969	14.5856	-1.19258	0.296338	0
1.0000	-0.676307	13.3664	-1.80349	1.21427	0
1.0007	-0.371969	12.7568	-0.581666	-0.00722777	0
1.0013	-0.371969	12.452	-0.581666	-0.00722777	0
1.0020	-0.371969	12.7568	0.334702	-0.00722777	0
1.0027	0.236708	15.1952	2.16419	-0.617974	0
1.0033	0.236708	17.9458	2.16419	0.907085	0
1.0040	-0.676307	18.2506	2.46965	1.51783	0
1.0047	-0.0676307	17.0314	3.38601	-0.00722777	0
1.0053	0.541046	16.1096	2.16419	-0.00722777	0
1.0060	-0.0676307	14.8904	1.25107	0.907085	0
1.0067	-0.371969	12.7568	1.85873	-0.00722777	0
1.0073	-0.371969	10.0062	4.60784	0.907085	0
1.0080	-1.28498	6.65348	7.04824	2.73932	0
1.0087	-1.28498	4.20768	3.38601	1.21427	0
1.0093	0.541046	3.29329	-2.41115	-0.925154	0
1.0100	-0.0676307	2.3789	-1.19258	-0.617974	0
1.0107	-0.676307	1.76931	0.945614	-1.53229	0
1.0113	0.541046	-0.364269	-2.10895	-4.27884	0
1.0120	0.845384	-4.94365	-3.93843	-3.97527	0
1.0127	-0.371969	-8.60864	-1.49803	0.603519	0
1.0133	-0.371969	-7.99904	0.334702	2.43214	0
1.0140	0.541046	-5.85804	-0.27621	-0.925154	0
1.0147	0.236708	-7.07722	-3.02207	-2.75378	0
1.0153	-0.980646	-11.6566	-1.80349	-1.83947	0
1.0160	-1.58932	-13.7976	3.69147	-4.27884	0
1.0167	-1.28498	-14.4072	6.13187	-5.50033	0
1.0173	-0.371969	-20.2058	2.46965	-3.06096	0
1.0180	-0.0676307	-24.1681	0.0292458	-3.36453	0
1.0187	-0.371969	-20.8154	0.640158	-3.97527	0
1.0193	-0.371969	-18.9791	0.640158	-1.22872	0
1.0200	-0.371969	-21.7297	1.25107	0.907085	0
1.0207	-0.980646	-20.5106	1.25107	0.603519	0
1.0213	-0.371969	-17.4552	-2.10895	1.21427	0
1.0220	-0.0676307	-16.8456	-3.93843	0.907085	0
1.0227	0.541046	-15.9312	-1.80349	-0.314408	0
1.0233	0.236708	-13.7976	-0.581666	2.73932	0
1.0240	-0.676307	-10.4374	-3.63298	3.96082	0
1.0247	-1.28498	-7.07722	-4.8548	-0.00722777	0
1.0253	-0.676307	-6.46763	-2.71661	-0.00722777	0
1.0260	-0.371969	-7.69425	-1.19258	3.04289	0
1.0267	-0.980646	-6.46763	-1.19258	0.907085	0
1.0273	-0.676307	-3.72446	-0.581666	-0.925154	0
1.0280	0.541046	-1.27866	0.640158	1.21427	0
1.0287	-0.0676307	2.3789	1.55328	0.603519	0
1.0293	-0.980646	5.73909	2.16419	-0.00722777	0
1.0300	0.236708	8.48226	2.16419	2.73932	0
1.0307	0.541046	12.452	3.08056	3.96082	0
1.0313	-0.371969	16.1096	4.30238	3.96082	0
1.0320	0.845384	17.0314	2.46965	3.96082	0
1.0327	-0.371969	18.8602	-1.80349	-0.925154	0
1.0333	-1.89366	25.5732	-3.63298	-0.925154	0
1.0340	-0.371969	31.3717	-1.49803	2.73932	0
1.0347	0.541046	31.9813	-1.19258	1.8214	0
1.0353	-0.371969	31.3717	-3.63298	1.51783	0
1.0360	0.236708	29.8477	-3.02207	3.65364	0
1.0367	0.541046	26.1827	0.945614	1.8214	0
1.0373	-0.676307	24.354	2.16419	-0.925154	0
1.0380	-0.371969	24.6588	-0.27621	0.907085	0
1.0387	0.236708	22.5252	0.0292458	0.907085	0
1.0393	-1.28498	17.0314	3.08056	-0.00722777	0
1.0400	-0.980646	12.1472	3.99693	1.8214	0
1.0407	0.541046	5.1295	2.16419	0.907085	0
1.0413	-0.371969	-4.02926	0.640158	-0.617974	0
1.0420	-0.980646	-8.91343	0.945614	0.907085	0
1.0427	-0.371969	-9.52303	1.55328	0.907085	0
1.0433	-1.28498	-12.571	2.46965	-0.925154	0
1.0440	-1.28498	-19.5962	2.7751	-2.45021	0
1.0447	0.541046	-26.0043	0.945614	-5.19677	0
1.0453	0.845384	-33.3269	0.334702	-5.50033	0
1.0460	-0.0676307	-38.211	0.640158	-1.53229	0
1.0467	-0.0676307	-36.07	-1.19258	-0.00722777	0
1.0473	-0.0676307	-29.6619	-3.02207	-2.14303	0
1.0480	-0.0676307	-26.0043	-0.27621	-1.53229	0
1.0487	0.541046	-23.2537	1.55328	-0.314408	0
1.0493	-0.371969	-20.5106	0.334702	-0.617974	0
1.0500	-1.28498	-17.76	-0.27621	0.296338	0
1.0507	-0.371969	-14.712	-0.581666	0.296338	0
1.0513	-0.371969	-11.9614	-0.27621	-1.53229	0
1.0520	-1.28498	-11.3518	2.46965	-0.925154	0
1.0527	-1.28498	-11.047	2.46965	0.296338	0
1.0533	-0.0676307	-8.91343	-0.27621	0.907085	0
1.0540	-0.371969	-5.55324	0.945614	1.8214	0
1.0547	-0.371969	-3.72446	3.38601	1.8214	0
1.0553	-0.371969	-4.02926	1.85873	-1.53229	0
1.0560	-1.28498	-4.02926	3.08056	-3.67171	0
1.0567	-1.28498	-3.11487	3.08056	-1.83947	0
1.0573	-0.0676307	-2.20048	-1.80349	0.296338	0
1.0580	-0.371969	0.245324	-1.80349	-0.00722777	0
1.0587	-0.371969	3.90288	2.46965	-0.00722777	0
1.0593	1.14972	6.95828	0.945614	1.8214	0
1.0600	0.236708	9.09185	-2.10895	2.73932	0
1.0607	-0.980646	10.311	-1.19258	1.8214	0
1.0613	0.541046	10.6233	0.640158	2.73932	0
1.0620	0.845384	11.5377	0.640158	4.87513	0
1.0627	-0.371969	13.0616	0.640158	3.35007	0
1.0633	-0.676307	14.2808	0.640158	-0.00722777	0
1.0640	-0.0676307	17.0314	1.55328	-0.314408	0
1.0647	-0.676307	18.2506	3.38601	1.51783	0
1.0653	-0.371969	15.8048	3.69147	1.21427	0
1.0660	-0.0676307	15.1952	0.640158	0.907085	0
1.0667	-0.980646	17.0314	-1.49803	1.8214	0
1.0673	-1.28498	16.4144	0.640158	1.21427	0
1.0680	-0.980646	13.3664	-0.27621	-1.22872	0
1.0687	-0.371969	11.5377	-4.8548	-0.925154	0
1.0693	-0.0676307	11.2329	-3.93843	2.43214	0
1.0700	-0.371969	9.70144	0.334702	2.12858	0
1.0707	-0.676307	7.87267	-1.49803	-0.925154	0
1.0713	-0.371969	7.87267	-3.32752	-1.53229	0
1.0720	-0.371969	6.65348	-1.80349	0.907085	0
1.0727	-1.28498	1.46451	-2.10895	1.51783	0
1.0733	-0.980646	-3.11487	-2.41115	1.21427	0
1.0740	0.236708	-4.02926	-1.19258	2.12858	0
1.0747	0.541046	-6.46763	-1.49803	1.8214	0
1.0753	-0.371969	-11.9614	-2.10895	-1.22872	0
1.0760	-0.371969	-15.3216	-0.887123	-2.75378	0
1.0767	-0.980646	-15.0168	0.334702	-1.53229	0
1.0773	-0.676307	-12.8758	0.0292458	-0.617974	0
1.0780	0.236708	-11.9614	-1.49803	-0.00722777	0
1.0787	-0.371969	-14.1024	-1.19258	0.907085	0
1.0793	-1.28498	-15.0168	2.46965	1.8214	0
1.0800	-1.28498	-13.1806	2.46965	0.907085	0
1.0807	-0.0676307	-12.8758	-1.19258	0.296338	0
1.0813	-0.0676307	-14.4072	-1.49803	-0.925154	0
1.0820	-0.371969	-13.4928	-1.80349	-2.14303	0
1.0827	-0.0676307	-13.1806	-4.8548	-1.83947	0
1.0833	0.236708	-13.7976	-4.8548	-1.53229	0
1.0840	-0.0676307	-11.9614	-1.49803	-1.53229	0
1.0847	-0.371969	-8.91343	-1.19258	-0.00722777	0
1.0853	-0.371969	-6.77243	-0.27621	1.51783	0
1.0860	0.541046	-3.11487	0.640158	0.907085	0
1.0867	-0.0676307	-0.364269	-0.581666	-0.314408	0
1.0873	-0.980646	1.15971	-0.27621	-0.00722777	0
1.0880	-0.371969	8.17746	1.85873	1.21427	0
1.0887	-0.0676307	20.0794	1.55328	0.603519	0
1.0893	-0.676307	29.5429	-0.27621	-1.22872	0
1.0900	-0.0676307	34.4271	-0.27621	0.296338	0
1.0907	0.541046	35.3415	0.640158	3.04289	0
1.0913	-0.980646	32.8957	0.640158	0.907085	0
1.0920	-0.371969	33.8101	-2.41115	-0.00722777	0
1.0927	0.541046	32.8957	-2.10895	3.04289	0
1.0933	-0.0676307	27.7067	-2.10895	2.43214	0
1.0940	-0.0676307	25.8779	-3.02207	1.8214	0
1.0947	0.541046	27.7067	-2.41115	3.04289	0
1.0953	0.541046	23.4396	-3.93843	2.12858	0
1.0960	0.541046	14.8904	-6.98975	0.907085	0
1.0967	0.541046	12.452	-5.46571	0.907085	0
1.0973	0.236708	11.5377	-3.93843	-0.00722777	0
1.0980	0.845384	4.20768	-6.37883	-0.925154	0
1.0987	1.14972	-6.77243	-3.63298	-1.22872	0
1.0993	-0.371969	-15.9312	2.7751	-1.53229	0
1.1000	-0.371969	-24.4729	2.46965	-0.314408	0
1.1007	-0.371969	-30.5763	-0.581666	1.51783	0
1.1013	-0.371969	-33.9365	-1.80349	-0.00722777	0
1.1020	-0.371969	-40.6494	-3.02207	-1.22872	0
1.1027	-0.0676307	-51.3322	-2.10895	0.907085	0
1.1033	-0.371969	-58.9595	0.945614	-0.314408	0
1.1040	-0.0676307	-60.7883	0.0292458	-4.58602	0
1.1047	0.236708	-58.3499	-4.8548	-4.88959	0
1.1053	-0.676307	-54.0753	-6.68429	-3.36453	0
1.1060	-0.676307	-50.4178	-3.93843	-4.58602	0
1.1067	-0.371969	-44.924	-1.49803	-4.88959	0
1.1073	-0.371969	-39.1254	-1.80349	-4.58602	0
1.1080	-0.0676307	-35.7652	-3.63298	-5.50033	0
1.1087	0.845384	-32.7173	-3.02207	-3.67171	0
1.1093	0.541046	-28.4427	-2.10895	-1.22872	0
1.1100	-0.371969	-23.2537	-3.93843	-1.83947	0
1.1107	-0.371969	-17.4552	-4.54935	-3.67171	0
1.1113	-0.371969	-15.0168	-0.27621	-2.45021	0
1.1120	-0.371969	-15.9312	1.55328	0.296338	0
1.1127	-0.676307	-13.1806	-0.27621	-0.00722777	0
1.1133	-0.676307	-7.99904	-2.10895	-0.925154	0
1.1140	-0.371969	-5.85804	-1.80349	0.603519	0
1.1147	-0.371969	-3.72446	-0.581666	0.907085	0
1.1153	-1.28498	-0.0594724	1.25107	-1.53229	0
1.1160	-0.980646	0.55012	0.945614	-1.83947	0
1.1167	-0.371969	-0.364269	-1.19258	-0.925154	0
1.1173	0.541046	0.854916	-1.80349	-0.617974	0
1.1180	0.541046	1.76931	-1.80349	0.907085	0
1.1187	-0.0676307	0.245324	-1.19258	0.907085	0
1.1193	-0.371969	0.854916	0.0292458	-1.83947	0
1.1200	0.236708	6.04389	-0.27621	-1.83947	0
1.1207	0.236708	8.78705	-1.49803	1.21427	0
1.1213	-1.28498	6.95828	-0.581666	0.296338	0
1.1220	-0.676307	7.87267	-0.581666	-1.83947	0
1.1227	0.541046	11.5377	-3.32752	0.296338	0
1.1233	-0.371969	9.39665	-2.10895	2.43214	0
1.1240	-1.28498	7.56787	2.46965	1.51783	0
1.1247	-0.676307	12.452	4.30238	0.296338	0
1.1253	-0.371969	16.1096	2.46965	0.907085	0
1.1260	-0.371969	14.5856	1.55328	0.603519	0
1.1267	0.236708	15.1952	2.7751	-0.925154	0
1.1273	-0.371969	15.8048	4.60784	-0.00722777	0
1.1280	-1.28498	13.0616	4.91329	1.8214	0
1.1287	-0.676307	12.7568	2.7751	0.603519	0
1.1293	0.845384	15.5	0.945614	-0.00722777	0
1.1300	0.541046	17.0314	0.945614	1.8214	0
1.1307	-0.371969	15.8048	2.46965	1.51783	0
1.1313	-0.676307	15.1952	3.99693	0.907085	0
1.1320	-0.676307	17.0314	2.46965	2.12858	0
1.1327	-0.676307	20.3842	-2.10895	2.43214	0
1.1333	-0.0676307	19.7746	-2.10895	0.296338	0
1.1340	0.541046	17.641	0.640158	-0.314408	0
1.1347	-0.371969	18.5554	-0.887123	0.907085	0
1.1353	-0.371969	19.165	-1.19258	1.51783	0
1.1360	0.236708	17.0314	3.38601	0.603519	0
1.1367	-0.0676307	16.7266	5.52096	-0.00722777	0
1.1373	-0.676307	17.0314	3.08056	1.21427	0
1.1380	-0.676307	16.1096	1.25107	1.21427	0
1.1387	-0.371969	16.1096	1.25107	-0.00722777	0
1.1393	-0.371969	14.8904	3.38601	-0.925154	0
1.1400	-0.980646	12.7568	5.2155	-1.83947	0
1.1407	-1.28498	13.3664	1.25107	-1.22872	0
1.1413	-0.371969	14.2808	-2.71661	2.12858	0
1.1420	-0.0676307	12.452	-1.19258	3.35007	0
1.1427	-0.371969	12.452	-0.581666	0.907085	0
1.1433	-0.371969	13.0616	-2.41115	-0.00722777	0
1.1440	-0.676307	10.0062	-1.49803	-0.617974	0
1.1447	-0.676307	6.95828	0.640158	-1.83947	0
1.1453	-0.0676307	7.87267	-0.27621	-1.83947	0
1.1460	-0.371969	7.26307	-2.10895	-1.53229	0
1.1467	-0.676307	6.04389	-1.80349	-1.22872	0
1.1473	0.236708	7.87267	1.55328	0.603519	0
1.1480	0.236708	10.311	4.91329	0.296338	0
1.1487	-1.28498	8.78705	5.52096	-1.83947	0
1.1493	-0.980646	6.95828	3.38601	-0.925154	0
1.1500	0.541046	6.95828	0.0292458	-0.00722777	0
1.1507	-0.0676307	6.04389	0.0292458	-0.925154	0
1.1513	-0.980646	3.29329	3.38601	-0.00722777	0
1.1520	-0.676307	3.90288	3.69147	0.296338	0
1.1527	-0.676307	4.20768	2.46965	-2.75378	0
1.1533	-0.0676307	1.76931	1.85873	-0.925154	0
1.1540	-0.0676307	-0.0594724	2.16419	1.51783	0
1.1547	-1.28498	0.55012	3.08056	1.8214	0
1.1553	-0.980646	1.46451	1.55328	3.35007	0
1.1560	-0.371969	-0.0594724	-2.10895	3.96082	0
1.1567	-0.371969	-1.59089	-0.887123	1.51783	0
1.1573	-0.371969	-2.50528	3.08056	0.296338	0
1.1580	-0.0676307	-4.94365	2.46965	0.907085	0
1.1587	-0.371969	-5.85804	0.640158	-0.617974	0
1.1593	-1.28498	-4.02926	2.16419	-0.314408	0
1.1600	-0.676307	-2.81007	3.38601	1.8214	0
1.1607	0.236708	-3.11487	3.38601	0.296338	0
1.1613	-0.0676307	-1.59089	1.55328	-1.22872	0
1.1620	-0.371969	-1.27866	-0.27621	0.296338	0
1.1627	0.541046	-2.20048	1.85873	0.907085	0
1.1633	0.541046	0.55012	3.38601	-1.53229	0
1.1640	-0.371969	3.29329	-0.27621	-2.14303	0
1.1647	-0.676307	0.854916	-2.41115	-1.22872	0
1.1653	0.236708	-0.364269	-1.49803	-1.22872	0
1.1660	-0.0676307	2.3789	-2.10895	-1.53229	0
1.1667	-0.676307	0.854916	-2.10895	-0.925154	0
1.1673	-0.676307	-2.20048	-0.581666	-0.00722777	0
1.1680	-0.0676307	-1.27866	-0.887123	0.603519	0
1.1687	0.236708	-1.27866	-0.27621	0.907085	0
1.1693	-0.371969	-4.02926	1.55328	-0.314408	0
1.1700	-1.28498	-4.63885	-1.19258	-1.83947	0
1.1707	-0.676307	-5.24844	-4.24389	-1.53229	0
1.1713	0.236708	-6.16283	-0.887123	-1.22872	0
1.1720	-0.676307	-3.11487	3.08056	-2.14303	0
1.1727	-1.28498	-1.27866	0.640158	-0.00722777	0
1.1733	-0.0676307	-3.72446	-1.49803	2.73932	0
1.1740	-0.0676307	-2.50528	0.640158	0.907085	0
1.1747	-0.676307	1.46451	3.08056	-0.617974	0
1.1753	-0.371969	2.3789	3.69147	0.907085	0
1.1760	0.236708	4.20768	3.38601	1.8214	0
1.1767	0.541046	5.1295	2.46965	1.8214	0
1.1773	0.541046	2.3789	-0.27621	2.12858	0
1.1780	-0.0676307	1.76931	-1.80349	-0.00722777	0
1.1787	-0.371969	2.98849	1.25107	-2.45021	0
1.1793	-0.0676307	1.46451	3.69147	-0.00722777	0
1.1800	0.236708	0.55012	0.0292458	2.12858	0
1.1807	-0.371969	1.15971	-3.02207	1.51783	0
1.1813	-0.371969	-1.27866	-0.27621	1.51783	0
1.1820	-0.980646	-4.02926	2.7751	0.907085	0
1.1827	-0.676307	-4.33405	2.16419	-1.83947	0
1.1833	0.236708	-5.85804	0.945614	-0.314408	0
1.1840	0.541046	-7.69425	0.640158	2.12858	0
1.1847	-0.371969	-7.69425	1.25107	-0.00722777	0
1.1853	-0.371969	-9.21823	1.85873	-0.925154	0
1.1860	0.236708	-12.571	0.945614	1.8214	0
1.1867	-0.371969	-13.1806	0.0292458	0.603519	0
1.1873	-0.371969	-13.1806	2.16419	-0.925154	0
1.1880	0.236708	-14.1024	3.69147	0.907085	0
1.1887	-0.371969	-13.1806	0.945614	-0.314408	0
1.1893	-0.676307	-9.52303	-2.71661	-1.83947	0
1.1900	-0.371969	-8.30384	-2.71661	0.907085	0
1.1907	-0.371969	-9.21823	-1.80349	0.296338	0
1.1913	-0.371969	-7.99904	-1.80349	-2.14303	0
1.1920	-0.371969	-6.16283	-1.19258	-0.925154	0
1.1927	-0.371969	-6.16283	-1.19258	-0.617974	0
1.1933	-0.371969	-2.50528	-1.80349	-0.925154	0
1.1940	0.541046	5.4343	-2.71661	0.907085	0
1.1947	-0.371969	9.09185	-3.02207	0.907085	0
1.1953	-1.28498	8.78705	-1.80349	-1.22872	0
1.1960	-0.0676307	10.9281	0.0292458	-0.00722777	0
1.1967	0.541046	12.452	0.0292458	1.8214	0
1.1973	-0.0676307	9.09185	-1.49803	-0.00722777	0
1.1980	0.236708	5.4343	-1.80349	-1.83947	0
1.1987	0.541046	4.20768	-0.27621	-1.53229	0
1.1993	-0.676307	0.55012	0.640158	1.51783	0
1.2000	-0.980646	-4.94365	1.25107	1.8214	0
1.2007	-0.676307	-7.69425	0.640158	-0.617974	0
1.2013	-0.676307	-10.1326	-2.10895	-0.314408	0
1.2020	0.541046	-14.1024	-3.32752	1.21427	0
1.2027	0.845384	-14.712	-1.49803	-0.314408	0
1.2033	-0.676307	-12.2662	-2.10895	0.296338	0
1.2040	-1.28498	-11.3518	-5.16026	2.73932	0
1.2047	-0.371969	-14.1024	-3.93843	-0.617974	0
1.2053	0.541046	-17.4552	-0.27621	-2.75378	0
1.2060	0.541046	-20.8154	-0.581666	-0.617974	0
1.2067	0.236708	-22.9489	-2.10895	-1.22872	0
1.2073	-0.371969	-22.0345	-1.19258	-3.67171	0
1.2080	-0.0676307	-19.2839	0.0292458	-1.53229	0
1.2087	0.236708	-17.76	0.640158	0.907085	0
1.2093	-0.371969	-17.76	0.0292458	0.603519	0
1.2100	-0.371969	-16.236	-2.10895	1.21427	0
1.2107	-0.371969	-15.3216	-1.19258	1.8214	0
1.2113	-0.980646	-16.8456	1.85873	-0.314408	0
1.2120	-0.676307	-18.3696	1.85873	-0.925154	0
1.2127	-0.371969	-15.9312	-0.581666	0.296338	0
1.2133	-0.676307	-13.1806	-1.49803	-0.925154	0
1.2140	-0.371969	-12.571	-0.27621	-3.06096	0
1.2147	0.236708	-12.2662	-0.581666	-0.925154	0
1.2153	-0.371969	-10.4374	-2.41115	1.8214	0
1.2160	-0.371969	-7.69425	-3.32752	-0.314408	0
1.2167	-0.0676307	-5.85804	-2.10895	-2.75378	0
1.2173	0.236708	-4.94365	-0.887123	-0.314408	0
1.2180	0.845384	-5.55324	0.0292458	1.8214	0
1.2187	0.541046	-6.46763	0.945614	2.12858	0
1.2193	-0.980646	-7.07722	3.08056	3.65364	0
1.2200	-0.676307	-8.60864	5.2155	4.26438	0
1.2207	0.541046	-9.52303	4.30238	0.907085	0
1.2213	0.236708	-7.07722	-0.27621	-0.925154	0
1.2220	-0.0676307	-3.11487	-1.19258	-0.314408	0
1.2227	0.541046	-0.669065	2.7751	-0.925154	0
1.2233	-0.371969	0.245324	3.38601	-0.00722777	0
1.2240	-0.980646	-0.669065	0.640158	1.8214	0
1.2247	-0.371969	-0.973861	-1.19258	0.296338	0
1.2253	0.236708	1.15971	-2.10895	-0.617974	0
1.2260	-0.371969	0.854916	-2.10895	0.907085	0
1.2267	-0.676307	-0.364269	0.334702	-0.314408	0
1.2273	-0.371969	1.46451	0.640158	-1.53229	0
1.2280	0.236708	2.98849	-0.27621	-0.00722777	0
1.2287	-0.371969	0.245324	-0.581666	0.603519	0
1.2293	-0.371969	-0.364269	-0.581666	0.907085	0
1.2300	-0.371969	1.46451	0.945614	3.65364	0
1.2307	-0.371969	1.46451	2.16419	2.43214	0
1.2313	-0.371969	-0.364269	1.55328	-0.314408	0
1.2320	-0.0676307	-0.364269	2.46965	0.907085	0
1.2327	-0.371969	-1.59089	4.60784	0.296338	0
1.2333	-1.28498	-2.20048	1.55328	-3.67171	0
1.2340	-0.676307	0.245324	-1.19258	-1.83947	0
1.2347	-0.371969	2.3789	1.85873	2.73932	0
1.2353	-1.28498	0.854916	4.30238	1.21427	0
1.2360	-1.28498	-0.364269	3.08056	-2.75378	0
1.2367	-0.371969	0.854916	1.55328	-2.14303	0
1.2373	-0.371969	1.15971	1.25107	0.296338	0
1.2380	-0.980646	1.46451	0.640158	2.12858	0
1.2387	-0.371969	3.29329	0.334702	0.907085	0
1.2393	-0.0676307	1.15971	0.640158	-2.75378	0
1.2400	-0.371969	-3.11487	-0.581666	-3.36453	0
1.2407	0.236708	-2.20048	-3.02207	-0.00722777	0
1.2413	0.541046	1.46451	-3.02207	0.907085	0
1.2420	-0.0676307	2.3789	-0.581666	-0.00722777	0
1.2427	0.236708	1.46451	-1.19258	-0.00722777	0
1.2433	0.541046	0.55012	-3.32752	-0.00722777	0
1.2440	-0.676307	-0.364269	0.0292458	0.296338	0
1.2447	-0.980646	-2.20048	2.7751	0.907085	0
1.2453	0.236708	-4.02926	-0.27621	0.296338	0
1.2460	-0.0676307	-2.20048	-1.49803	-0.314408	0
1.2467	-0.0676307	0.245324	0.945614	-1.22872	0
1.2473	0.541046	-1.27866	0.945614	-2.75378	0
1.2480	-0.371969	-3.11487	0.334702	-1.53229	0
1.2487	-1.58932	-2.50528	1.85873	1.21427	0
1.2493	-0.371969	-4.94365	1.55328	1.21427	0
1.2500	0.845384	-6.77243	-0.887123	-0.314408	0
1.2507	0.845384	-3.11487	-0.887123	-0.617974	0
1.2513	0.541046	-1.89568	0.640158	-0.00722777	0
1.2520	0.541046	-5.24844	-0.581666	-0.00722777	0
1.2527	0.236708	-4.33405	-1.49803	0.296338	0
1.2533	-0.0676307	-0.669065	-1.19258	-0.00722777	0
1.2540	-0.371969	-0.973861	-2.71661	-1.53229	0
1.2547	-0.676307	-0.364269	-4.24389	-0.925154	0
1.2553	-1.28498	1.15971	-2.41115	0.296338	0
1.2560	-0.980646	0.854916	-0.581666	-1.22872	0
1.2567	-0.676307	0.245324	-2.10895	-2.45021	0
1.2573	-0.371969	-0.0594724	-1.49803	-0.00722777	0
1.2580	-0.371969	-1.27866	1.25107	0.907085	0
1.2587	-0.0676307	-0.669065	1.25107	-0.925154	0
1.2593	-0.371969	2.3789	1.55328	-2.75378	0
1.2600	0.236708	2.3789	1.85873	-2.75378	0
1.2607	1.14972	0.854916	-1.19258	-0.925154	0
1.2613	0.541046	2.3789	-3.93843	0.296338	0
1.2620	-0.980646	4.20768	-2.10895	-0.314408	0
1.2627	-0.676307	3.29329	0.640158	-1.53229	0
1.2633	-0.0676307	2.3789	0.0292458	-0.617974	0
1.2640	-0.0676307	1.15971	0.0292458	-0.00722777	0
1.2647	-0.371969	1.15971	1.85873	0.296338	0
1.2653	-0.676307	3.29329	2.7751	1.8214	0
1.2660	-0.371969	3.90288	2.16419	3.35007	0
1.2667	-0.371969	2.0741	1.25107	1.8214	0
1.2673	-0.980646	2.68369	0.945614	-0.00722777	0
1.2680	-0.371969	4.51991	3.38601	-1.53229	0
1.2687	0.541046	4.20768	5.2155	-1.53229	0
1.2693	-0.0676307	6.04389	3.38601	-0.925154	0
1.2700	-0.0676307	10.6233	2.16419	-0.925154	0
1.2707	0.236708	12.1472	4.91329	-1.83947	0
1.2713	-0.676307	11.5377	6.13187	-0.925154	0
1.2720	-0.371969	19.165	5.2155	-0.00722777	0
1.2727	-0.0676307	28.0115	5.2155	-0.00722777	0
1.2733	-0.0676307	34.7319	2.16419	0.907085	0
1.2740	-0.0676307	37.7799	0.945614	-0.617974	0
1.2747	0.236708	37.1703	2.46965	-2.75378	0
1.2753	-0.0676307	36.8655	0.640158	-0.00722777	0
1.2760	0.236708	37.7799	-1.49803	2.73932	0
1.2767	0.541046	35.6463	2.46965	1.21427	0
1.2773	0.541046	31.9813	5.82641	1.8214	0
1.2780	0.541046	31.6765	2.46965	3.35007	0
1.2787	0.236708	32.8957	0.334702	-0.314408	0
1.2793	-0.0676307	29.8477	3.08056	-2.75378	0
1.2800	-0.371969	23.4396	5.2155	-1.22872	0
1.2807	-0.676307	18.8602	3.99693	-2.14303	0
1.2813	-0.0676307	15.1952	2.46965	-2.75378	0
1.2820	0.845384	8.78705	2.46965	-0.00722777	0
1.2827	0.541046	2.3789	3.38601	-0.00722777	0
1.2833	-0.371969	-1.27866	3.38601	-0.00722777	0
1.2840	-0.371969	-10.1326	2.46965	2.43214	0
1.2847	-0.371969	-25.0825	1.55328	1.21427	0
1.2853	-0.0676307	-34.2413	1.55328	-1.83947	0
1.2860	-0.0676307	-34.8509	2.16419	-0.925154	0
1.2867	-0.371969	-37.2892	3.08056	-1.22872	0
1.2873	-0.0676307	-40.6494	1.55328	-4.58602	0
1.2880	0.236708	-38.5158	-0.27621	-5.19677	0
1.2887	0.541046	-36.9844	-0.27621	-3.67171	0
1.2893	-0.0676307	-42.4782	1.55328	-3.97527	0
1.2900	-0.0676307	-45.5336	1.55328	-3.67171	0
1.2907	0.541046	-40.6494	1.25107	-1.83947	0
1.2913	0.541046	-36.07	0.945614	-2.75378	0
1.2920	0.236708	-34.5461	1.25107	-3.06096	0
1.2927	-0.0676307	-33.6317	2.46965	-1.83947	0
1.2933	-0.0676307	-35.1557	1.85873	-1.53229	0
1.2940	-0.371969	-35.4604	-0.581666	-2.14303	0
1.2947	-0.676307	-32.1077	1.25107	-0.617974	0
1.2953	-0.371969	-31.4981	6.13187	0.296338	0
1.2960	-0.371969	-33.3269	4.91329	-1.22872	0
1.2967	-0.980646	-28.7475	-0.27621	-1.53229	0
1.2973	-0.676307	-24.1681	-1.80349	0.296338	0
1.2980	-0.371969	-25.0825	-1.19258	-0.00722777	0
1.2987	-0.371969	-23.2537	-2.10895	-1.53229	0
1.2993	-0.676307	-17.76	-2.10895	-0.925154	0
1.3000	-0.676307	-14.4072	-0.887123	-0.00722777	0
1.3007	-0.371969	-10.1326	-1.80349	-0.617974	0
1.3013	0.541046	-4.94365	-2.71661	-1.22872	0
1.3020	0.541046	-4.33405	-1.49803	-2.45021	0
1.3027	-0.371969	-4.02926	-0.27621	-2.45021	0
1.3033	-0.371969	-1.27866	0.334702	-1.22872	0
1.3040	0.541046	0.55012	0.945614	-0.617974	0
1.3047	-0.0676307	2.3789	0.945614	0.907085	0
1.3053	-0.676307	4.8247	0.640158	3.65364	0
1.3060	-0.0676307	5.73909	0.640158	3.65364	0
1.3067	0.236708	5.4343	1.25107	0.907085	0
1.3073	-0.676307	3.29329	0.640158	-0.617974	0
1.3080	-0.980646	-0.669065	0.0292458	1.21427	0
1.3087	-0.371969	-1.27866	-0.27621	2.73932	0
1.3093	-0.980646	0.55012	-2.41115	0.907085	0
1.3100	-1.28498	1.46451	-4.54935	-0.617974	0
1.3107	-0.371969	5.1295	-3.02207	0.907085	0
1.3113	-0.371969	8.78705	-1.80349	2.12858	0
1.3120	-0.371969	6.04389	-3.32752	0.907085	0
1.3127	-0.371969	4.20768	-4.8548	1.51783	0
1.3133	-0.676307	6.65348	-3.93843	3.04289	0
1.3140	-0.371969	5.4343	-3.63298	0.907085	0
1.3147	-0.0676307	3.90288	-5.46571	-1.53229	0
1.3153	-0.676307	5.4343	-4.8548	-0.925154	0
1.3160	-0.980646	4.20768	-1.19258	0.603519	0
1.3167	-0.371969	1.76931	-0.27621	1.21427	0
1.3173	-0.0676307	2.68369	-1.49803	1.21427	0
1.3180	-0.371969	2.68369	-3.02207	1.8214	0
1.3187	-0.0676307	2.3789	-3.02207	1.8214	0
1.3193	-0.371969	5.4343	-0.887123	0.296338	0
1.3200	-1.28498	8.17746	0.945614	-0.925154	0
1.3207	-1.28498	7.26307	-0.581666	0.603519	0
1.3213	-0.371969	7.87267	-2.10895	1.8214	0
1.3220	0.236708	10.6233	-2.10895	2.73932	0
1.3227	-0.371969	12.1472	-4.24389	3.65364	0
1.3233	-0.0676307	12.452	-5.46571	0.907085	0
1.3240	0.845384	11.8425	-2.71661	-2.75378	0
1.3247	0.541046	9.70144	-1.49803	-0.314408	0
1.3253	-0.371969	8.78705	-3.93843	1.8214	0
1.3260	-0.371969	9.70144	-5.46571	-0.925154	0
1.3267	0.236708	7.56787	-4.8548	-0.925154	0
1.3273	-0.0676307	2.98849	-3.93843	-0.00722777	0
1.3280	0.236708	3.90288	-1.80349	-0.00722777	0
1.3287	0.236708	6.65348	-1.19258	1.8214	0
1.3293	-0.371969	5.1295	-3.32752	3.35007	0
1.3300	-0.371969	5.1295	-3.93843	2.12858	0
1.3307	-0.371969	7.56787	-1.49803	0.907085	0
1.3313	-0.980646	6.34868	-0.27621	-0.925154	0
1.3320	-0.371969	3.59808	-1.19258	-2.45021	0
1.3327	-0.980646	4.51991	-1.80349	-0.00722777	0
[truncated: 56,662 more rows]
