# Supplementary material for: Identification of Haptic Based Guiding Using Hard Reins
Source: PLoS One. 2015 Jul 22;10(7):e0132020. doi: 10.1371/journal.pone.0132020 (PMC4511788; doi:10.1371/journal.pone.0132020)
Supplement: S3 File — (ZIP) [file pone.0132020.s003.zip › EMGData1/Subject8/T13/t13.txt]

0.0000	-229.882	-1.30434	-6.09831	-1.32952	0
0.0007	-216.202	-0.688403	-7.93124	-1.02511	0
0.0013	-195.682	1.14734	-7.01621	1.11097	0
0.0020	-180.526	-0.0724635	-6.09831	1.11097	0
0.0027	-168.589	-1.60627	-6.09831	-0.720698	0
0.0033	-151.824	-1.30434	-4.87922	-0.720698	0
0.0040	-133.718	-3.42994	-4.87922	0.806557	0
0.0047	-115.478	-6.18355	-5.18328	1.72239	0
0.0053	-94.4208	-4.04588	-3.04915	2.63822	0
0.0060	-73.6321	-3.42994	-2.43818	2.33121	0
0.0067	-52.307	-6.78742	-4.87922	0.195135	0
0.0073	-28.1653	-6.18355	-4.26824	-1.02511	0
0.0080	-6.5719	-4.96375	-2.74223	-0.720698	0
0.0087	13.0097	-7.10142	-3.04915	1.11097	0
0.0093	38.3584	-7.70529	-2.13125	2.94263	0
0.0100	65.4508	-8.32123	-2.13125	2.94263	0
0.0107	86.5077	-10.7608	-3.96419	1.72239	0
0.0113	105.821	-8.00722	-0.301187	2.0268	0
0.0120	125.939	-5.26568	3.66587	3.85847	0
0.0127	143.911	-8.92509	1.52888	3.85847	0
0.0133	161.347	-10.1449	-0.301187	2.33121	0
0.0140	179.051	-6.18355	3.05489	0.806557	0
0.0147	196.755	-6.18355	4.5809	-0.109275	0
0.0153	214.727	-8.32123	3.05489	-0.109275	0
0.0160	230.955	-8.00722	2.44391	-0.109275	0
0.0167	245.306	-7.70529	4.27685	0.502147	0
0.0173	260.864	-6.48548	5.49594	0.806557	0
0.0180	274.813	-4.96375	4.27685	-0.413686	0
0.0187	281.921	-6.18355	2.44391	-2.24535	0
0.0193	287.688	-8.92509	3.36182	-4.68584	0
0.0200	295.601	-9.84296	4.88783	-5.60167	0
0.0207	298.686	-9.84296	5.19188	-2.24535	0
0.0213	298.284	-9.22702	5.80286	1.72239	0
0.0220	301.1	-9.22702	6.10691	0.502147	0
0.0227	299.625	-10.7608	7.63293	-0.413686	0
0.0233	288.225	-11.6787	9.76992	1.72239	0
0.0240	272.13	-9.84296	8.85488	1.41798	0
0.0247	252.012	-8.32123	6.10691	-0.720698	0
0.0253	228.809	-10.7608	7.32887	0.195135	0
0.0260	206.545	-12.8985	8.85488	1.11097	0
0.0267	179.319	-10.7608	6.71789	0.806557	0
0.0273	153.97	-8.92509	4.88783	1.72239	0
0.0280	146.325	-9.54103	6.10691	2.63822	0
0.0287	145.521	-11.0628	8.54796	2.63822	0
0.0293	144.85	-12.2826	10.6849	2.0268	0
0.0300	161.883	-10.7608	9.76992	0.806557	0
0.0307	172.345	-9.54103	6.41384	-0.109275	0
0.0313	140.022	-11.6787	5.19188	1.11097	0
0.0320	100.859	-10.1449	7.93985	2.63822	0
0.0327	90.7995	-6.18355	9.46299	2.63822	0
0.0333	88.3854	-7.40335	8.24391	1.72239	0
0.0340	84.0935	-8.92509	7.02195	0.806557	0
0.0347	91.4701	-4.34781	8.54796	1.41798	0
0.0353	104.614	-3.12801	11.2959	2.63822	0
0.0360	122.586	-5.26568	11.6	1.72239	0
0.0367	147.935	-3.74395	9.15894	0.806557	0
0.0373	168.053	-3.12801	9.15894	2.63822	0
0.0380	183.879	-6.18355	10.989	3.24704	0
0.0387	202.522	-6.18355	10.3809	-0.720698	0
0.0393	216.873	-4.34781	8.54796	-2.24535	0
0.0400	227.2	-4.34781	9.76992	-0.109275	0
0.0407	239.137	-6.18355	11.9069	0.502147	0
0.0413	246.513	-5.26568	10.3809	-0.720698	0
0.0420	250.403	-0.0724635	7.63293	-1.02511	0
0.0427	255.365	2.36714	7.93985	-0.413686	0
0.0433	257.109	-1.30434	10.074	0.806557	0
0.0440	256.841	-2.52415	12.515	-0.109275	0
0.0447	256.17	-0.688403	13.4329	-2.54976	0
0.0453	252.817	-0.688403	9.46299	-1.94094	0
0.0460	250.805	1.7512	5.80286	0.806557	0
0.0467	249.196	4.80675	9.15894	1.41798	0
0.0473	243.429	3.58694	14.9561	-0.720698	0
0.0480	240.612	3.88887	13.737	-3.16118	0
0.0487	243.16	6.32848	10.074	-4.38143	0
0.0493	241.551	4.80675	9.76992	-1.32952	0
0.0500	241.953	3.88887	10.6849	1.72239	0
0.0507	251.342	3.88887	9.46299	-0.413686	0
0.0513	257.511	0.83333	9.76992	-3.16118	0
0.0520	257.109	-0.990335	12.211	-0.413686	0
0.0527	259.925	1.7512	12.515	1.72239	0
0.0533	263.815	0.83333	11.6	-0.413686	0
0.0540	263.01	-2.21014	13.4329	-2.54976	0
0.0547	259.657	-0.0724635	16.178	-0.109275	0
0.0553	255.365	-0.688403	16.178	2.63822	0
0.0560	251.61	-5.26568	15.263	1.41798	0
0.0567	250.805	-5.88162	14.9561	-2.24535	0
0.0573	245.575	-4.64974	15.874	-2.24535	0
0.0580	227.871	-6.78742	17.4	0.502147	0
0.0587	201.047	-7.10142	18.926	2.0268	0
0.0593	171.674	-7.40335	19.23	1.41798	0
0.0600	145.521	-10.7608	17.4	1.11097	0
0.0607	123.123	-8.32123	15.567	0.806557	0
0.0613	96.9691	-4.96375	15.567	-0.413686	0
0.0620	63.9754	-8.00722	18.315	-1.32952	0
0.0627	35.5419	-5.88162	20.7561	-1.32952	0
0.0633	14.485	2.971	20.7561	-1.63393	0
0.0640	-7.37662	3.88887	18.926	-0.413686	0
0.0647	-28.1653	1.7512	18.6191	1.11097	0
0.0653	-43.1868	6.32848	20.452	-1.02511	0
0.0660	-56.3306	9.98789	23.1971	-4.68584	0
0.0667	-68.1332	10.3019	24.7231	-2.85677	0
0.0673	-76.0463	13.6594	23.5012	-0.109275	0
0.0680	-83.4229	15.1811	23.1971	-1.02511	0
0.0687	-89.8607	13.3454	26.2491	-2.85677	0
0.0693	-91.6043	15.797	27.7751	-2.54976	0
0.0700	-93.2137	19.4565	25.3341	-1.32952	0
0.0707	-104.48	17.9226	25.6381	-0.720698	0
0.0713	-125.537	17.0168	28.9942	-0.413686	0
0.0720	-146.862	17.6207	27.4711	-1.02511	0
0.0727	-164.566	16.099	22.5861	-0.109275	0
0.0733	-182.672	15.797	21.6711	-0.109275	0
0.0740	-199.974	17.9226	22.5861	-2.85677	0
0.0747	-211.642	15.797	22.5861	-3.16118	0
0.0753	-221.969	9.68596	21.6711	0.806557	0
0.0760	-230.553	6.02655	19.841	3.24704	0
0.0767	-234.443	3.88887	19.5341	2.33121	0
0.0773	-241.819	2.36714	20.7561	-0.109275	0
0.0780	-257.377	2.36714	20.7561	-1.02511	0
0.0787	-272.935	0.229468	18.0081	1.11097	0
0.0793	-287.286	-3.74395	16.789	1.11097	0
0.0800	-301.637	-3.42994	17.0931	-3.16118	0
0.0807	-308.343	-1.90821	15.263	-3.16118	0
0.0813	-312.366	-3.12801	13.4329	0.502147	0
0.0820	-322.426	-2.52415	14.9561	-1.02511	0
0.0827	-326.986	-0.990335	18.0081	-3.77	0
0.0833	-324.571	-2.21014	18.926	-1.94094	0
0.0840	-327.522	0.229468	15.874	-2.24535	0
0.0847	-330.07	6.94442	10.989	-3.77	0
0.0853	-327.254	9.38402	8.85488	-3.16118	0
0.0860	-329.668	9.98789	10.6849	-4.68584	0
0.0867	-334.228	13.9613	11.6	-6.82191	0
0.0873	-328.729	16.7028	8.24391	-5.60167	0
0.0880	-322.694	17.0168	7.02195	-3.46559	0
0.0887	-321.755	18.2366	8.24391	-1.94094	0
0.0893	-318.67	20.0603	8.85488	-1.32952	0
0.0900	-314.378	21.8961	9.76992	-3.16118	0
0.0907	-311.428	24.0337	10.3809	-4.07702	0
0.0913	-304.99	24.0337	8.85488	-2.85677	0
0.0920	-299.223	22.4999	7.02195	-2.24535	0
0.0927	-297.613	23.1159	6.71789	-1.32952	0
0.0933	-291.578	24.9516	4.5809	-1.02511	0
0.0940	-281.787	25.5555	2.75084	-2.54976	0
0.0947	-273.203	24.9516	4.5809	-2.54976	0
0.0953	-264.083	25.5555	7.93985	-1.63393	0
0.0960	-255.231	27.6931	6.10691	-3.77	0
0.0967	-247.586	27.3912	0.309792	-4.68584	0
0.0973	-238.734	23.7318	-2.43818	-4.68584	0
0.0980	-230.151	23.1159	-0.912165	-7.43333	0
0.0987	-224.383	26.7753	-1.52314	-7.12892	0
0.0993	-218.616	27.6931	-4.87922	-0.413686	0
0.1000	-213.386	25.2535	-4.57517	2.63822	0
0.1007	-208.557	24.6376	-1.52314	0.502147	0
0.1013	-201.181	24.6376	-2.13125	1.41798	0
0.1020	-196.621	23.1159	-5.79425	2.94263	0
0.1027	-199.437	22.8139	-9.45726	0.806557	0
0.1033	-210.435	23.7318	-10.6763	-0.413686	0
0.1040	-231.492	22.4999	-9.45726	0.195135	0
0.1047	-258.316	19.1424	-7.62432	-0.109275	0
0.1053	-288.225	18.8405	-8.84628	-0.413686	0
0.1060	-321.755	20.9782	-12.2024	-0.109275	0
0.1067	-356.224	18.5386	-13.1174	-1.02511	0
0.1073	-394.046	15.797	-11.5942	-1.02511	0
0.1080	-437.099	16.4009	-10.3723	-1.02511	0
0.1087	-472.506	14.8792	-10.9833	-2.24535	0
0.1093	-502.683	12.7415	-13.1174	-2.54976	0
0.1100	-536.616	15.483	-14.9503	0.195135	0
0.1107	-554.856	13.9613	-15.8654	2.0268	0
0.1113	-571.755	9.08209	-18.3064	0.806557	0
0.1120	-638.547	9.68596	-18.9174	-1.63393	0
0.1127	-739.004	10.9058	-15.8654	-2.85677	0
0.1133	-815.855	8.46615	-15.8654	-1.63393	0
0.1140	-870.844	7.54828	-19.5284	1.11097	0
0.1147	-919.932	5.41061	-21.3584	4.16288	0
0.1153	-953.194	2.36714	-22.2735	8.13062	0
0.1160	-973.983	4.50481	-22.8844	11.1825	0
0.1167	-989.809	5.72462	-21.3584	9.04645	0
0.1173	-994.369	2.66907	-21.9694	3.85847	0
0.1180	-992.491	2.05313	-25.9365	0.806557	0
0.1187	-989.138	0.229468	-24.7145	0.806557	0
0.1193	-981.896	-3.42994	-21.3584	2.63822	0
0.1200	-980.018	-2.82608	-23.7995	3.55405	0
0.1207	-984.31	-2.82608	-27.1556	3.24704	0
0.1213	-983.371	-7.10142	-28.6816	2.94263	0
0.1220	-979.75	-7.10142	-31.1255	3.55405	0
0.1227	-973.044	-5.56761	-30.5145	3.55405	0
0.1233	-959.9	-8.32123	-28.9885	2.33121	0
0.1240	-949.841	-10.4589	-32.0405	1.11097	0
0.1247	-938.843	-7.70529	-34.4816	2.0268	0
0.1253	-923.822	-5.26568	-33.2596	4.16288	0
0.1260	-920.871	-5.88162	-33.8706	3.24704	0
0.1267	-919.932	-7.10142	-36.6185	0.502147	0
0.1273	-899.143	-6.78742	-37.8376	1.41798	0
0.1280	-877.148	-5.56761	-38.7527	2.33121	0
0.1287	-868.698	-7.40335	-39.6677	0.806557	0
0.1293	-870.173	-10.7608	-41.5006	0.806557	0
0.1300	-907.459	-9.84296	-44.2457	2.33121	0
0.1307	-985.785	-7.10142	-43.3307	0.806557	0
0.1313	-1057.27	-8.92509	-42.4157	-0.109275	0
0.1320	-1101.53	-12.2826	-44.8567	1.41798	0
0.1327	-1135.73	-10.4589	-46.9937	1.72239	0
0.1333	-1156.79	-8.62316	-49.7388	0.806557	0
0.1340	-1164.03	-10.1449	-53.4018	0.806557	0
0.1347	-1174.09	-8.00722	-54.0128	1.11097	0
0.1353	-1188.17	-4.34781	-51.5717	0.806557	0
0.1360	-1200.38	-7.10142	-51.8758	-0.109275	0
0.1367	-1211.38	-10.1449	-52.7908	-1.32952	0
0.1373	-1215	-8.62316	-51.8758	-1.63393	0
0.1380	-1212.31	-8.62316	-51.5717	-1.32952	0
0.1387	-1211.11	-11.6787	-52.7908	-1.02511	0
0.1393	-1209.77	-13.5024	-53.4018	-1.02511	0
0.1400	-1207.35	-15.0362	-50.3498	-2.85677	0
0.1407	-1206.82	-17.7777	-49.1307	-4.68584	0
0.1413	-1205.88	-20.8333	-53.4018	-2.85677	0
0.1420	-1201.32	-24.4927	-54.9278	-1.63393	0
0.1427	-1195.55	-27.2342	-50.3498	-3.16118	0
0.1433	-1190.86	-29.0699	-48.8238	-4.68584	0
0.1440	-1186.3	-31.2076	-51.5717	-2.85677	0
0.1447	-1179.86	-33.0313	-51.8758	-1.32952	0
0.1453	-1171.41	-31.8115	-52.1798	-1.32952	0
0.1460	-1160.14	-27.8501	-53.0977	-1.02511	0
0.1467	-1142.71	-24.1907	-51.5717	-1.94094	0
0.1473	-1121.38	-24.4927	-49.7388	-4.68584	0
0.1480	-1102.74	-28.1521	-50.0457	-6.5175	0
0.1487	-1088.39	-30.5917	-49.1307	-7.12892	0
0.1493	-1073.1	-30.5917	-45.4677	-8.95799	0
0.1500	-1056.6	-29.0699	-42.4157	-9.265	0
0.1507	-1040.77	-27.2342	-43.6376	-6.5175	0
0.1513	-1024.55	-24.1907	-43.3307	-3.77	0
0.1520	-1005.37	-20.8333	-37.8376	-3.16118	0
0.1527	-980.957	-19.2994	-33.8706	-2.85677	0
0.1533	-951.584	-17.1618	-36.3116	-3.16118	0
0.1540	-921.81	-14.7222	-37.8376	-3.77	0
0.1547	-894.583	-13.5024	-35.0925	-2.85677	0
0.1553	-868.966	-11.3647	-32.0405	-3.16118	0
0.1560	-842.947	-7.70529	-30.5145	-5.29726	0
0.1567	-816.391	-5.56761	-30.8186	-4.68584	0
0.1573	-791.176	-5.26568	-30.8186	-1.32952	0
0.1580	-763.95	-5.26568	-26.8515	-1.32952	0
0.1587	-734.041	-5.26568	-24.1064	-3.77	0
0.1593	-705.339	-4.34781	-25.9365	-4.07702	0
0.1600	-678.515	-3.42994	-25.9365	-3.16118	0
0.1607	-650.082	-5.26568	-21.6625	-4.68584	0
0.1613	-620.844	-5.26568	-16.1694	-6.5175	0
0.1620	-593.081	-3.42994	-13.4243	-7.43333	0
0.1627	-565.586	-4.04588	-14.6434	-6.82191	0
0.1633	-539.298	-5.56761	-14.0353	-4.99285	0
0.1640	-511.535	-6.18355	-8.84628	-4.68584	0
0.1647	-479.481	-8.00722	-6.40523	-5.90868	0
0.1653	-447.828	-11.3647	-6.70929	-4.07702	0
0.1660	-415.103	-15.942	-4.87922	-2.24535	0
0.1667	-374.598	-21.1352	-2.13125	-3.77	0
0.1673	-333.021	-26.3284	0.613847	-5.29726	0
0.1680	-300.43	-29.6738	1.8358	-4.38143	0
0.1687	-272.935	-29.6738	1.22483	-3.77	0
0.1693	-243.026	-29.0699	1.22483	-3.77	0
0.1700	-209.496	-31.2076	3.36182	-3.77	0
0.1707	-172.479	-30.9057	5.49594	-2.85677	0
0.1713	-138.681	-23.5748	8.24391	-1.63393	0
0.1720	-108.101	-18.0796	10.6849	-1.02511	0
0.1727	-73.6321	-16.8598	10.989	-2.85677	0
0.1733	-39.8338	-13.8164	11.9069	-3.46559	0
0.1740	-6.5719	-9.84296	14.348	-3.16118	0
0.1747	48.4175	-7.10142	15.263	-3.77	0
0.1753	129.829	-3.42994	17.0931	-2.85677	0
0.1760	207.753	0.229468	21.0601	-1.32952	0
0.1767	261.669	2.05313	23.1971	-2.85677	0
0.1773	296.272	4.19081	22.5861	-5.60167	0
0.1780	323.096	6.63041	22.2821	-4.99285	0
0.1787	352.066	9.38402	23.1971	-2.24535	0
0.1793	385.06	9.98789	24.7231	-2.54976	0
0.1800	414.969	6.63041	25.3341	-5.29726	0
0.1807	440.317	2.05313	24.4191	-5.29726	0
0.1813	462.85	0.531399	24.1121	-1.63393	0
0.1820	481.09	-0.688403	26.2491	-0.720698	0
0.1827	502.549	-4.96375	29.6052	-1.94094	0
0.1833	533.665	-8.92509	30.8272	-0.720698	0
0.1840	562.635	-8.92509	29.6052	-0.413686	0
0.1847	579.132	-7.10142	28.9942	-3.77	0
0.1853	590.398	-9.54103	32.6572	-4.07702	0
0.1860	606.224	-14.1183	34.4902	-1.94094	0
0.1867	625.135	-15.3381	32.6572	-3.46559	0
0.1873	641.364	-15.3381	32.9641	-3.77	0
0.1880	652.63	-17.7777	38.7613	-0.720698	0
0.1887	664.567	-17.1618	39.9832	0.806557	0
0.1893	676.503	-14.4202	34.4902	2.94263	0
0.1900	683.746	-13.2004	32.9641	6.29895	0
0.1907	692.33	-10.7608	35.7092	8.13062	0
0.1913	705.474	-6.18355	36.9312	7.51919	0
0.1920	713.118	-4.34781	36.6243	6.60596	0
0.1927	714.325	-4.96375	36.9312	4.16288	0
0.1933	717.008	-4.64974	35.4052	2.33121	0
0.1940	719.556	-4.34781	33.8792	2.63822	0
0.1947	717.947	-3.42994	34.4902	2.33121	0
0.1953	718.215	-1.30434	35.0983	-1.02511	0
0.1960	721.3	-1.60627	35.0983	-3.46559	0
0.1967	724.653	-0.688403	36.3202	-4.07702	0
0.1973	726.262	4.80675	36.6243	-4.07702	0
0.1980	724.921	7.86229	34.4902	-3.46559	0
0.1987	723.714	6.63041	34.7942	-2.85677	0
0.1993	723.177	8.46615	39.9832	-2.85677	0
0.2000	719.556	11.2198	42.7283	-2.85677	0
0.2007	716.069	8.76808	40.8983	-2.85677	0
0.2013	721.3	4.80675	39.0653	-3.77	0
0.2020	729.883	3.88887	36.9312	-3.16118	0
0.2027	734.175	3.28501	36.6243	-1.32952	0
0.2033	736.321	2.36714	40.2873	-2.85677	0
0.2040	735.919	2.36714	41.2023	-6.5175	0
0.2047	732.298	3.88887	36.3202	-3.77	0
0.2053	731.359	3.28501	36.0133	0.806557	0
0.2060	732.029	0.531399	37.8462	-1.02511	0
0.2067	729.615	-0.0724635	35.7092	-1.32952	0
0.2073	727.737	0.229468	34.4902	2.94263	0
0.2080	726.799	-0.990335	35.0983	1.72239	0
0.2087	722.239	-1.30434	34.1832	-2.85677	0
0.2093	714.862	1.14734	36.3202	-1.94094	0
0.2100	708.826	2.05313	38.4572	-1.02511	0
0.2107	700.511	2.36714	34.1832	-0.413686	0
0.2113	692.061	3.88887	32.3532	2.63822	0
0.2120	686.294	6.63041	34.7942	3.55405	0
0.2127	679.454	11.2198	33.5723	-0.413686	0
0.2133	671.273	13.0434	32.3532	-1.63393	0
0.2140	664.567	11.5217	32.6572	-0.413686	0
0.2147	656.385	13.6594	31.7422	-1.02511	0
0.2153	644.449	16.099	31.7422	-1.02511	0
0.2160	635.597	14.8792	32.6572	-1.02511	0
0.2167	629.159	16.7028	29.6052	-1.94094	0
0.2173	618.161	22.8139	25.3341	-1.02511	0
0.2180	604.078	27.6931	25.0272	0.502147	0
0.2187	590.666	33.1883	26.2491	2.0268	0
0.2193	577.523	38.6834	26.2491	5.38312	0
0.2200	563.306	38.0675	23.5012	6.60596	0
0.2207	547.346	36.8477	19.841	3.85847	0
0.2213	531.788	38.6834	21.0601	2.0268	0
0.2220	519.046	39.2873	22.5861	1.72239	0
0.2227	502.818	36.2438	21.367	-1.02511	0
0.2233	485.114	32.2704	22.893	-3.77	0
0.2240	469.824	27.6931	25.0272	-1.94094	0
0.2247	448.767	24.9516	22.2821	1.11097	0
0.2253	416.444	23.4178	19.841	0.806557	0
0.2260	388.01	21.2801	19.23	-1.02511	0
0.2267	370.977	19.4565	18.0081	0.195135	0
0.2273	352.737	17.9226	20.7561	-0.109275	0
0.2280	331.009	17.0168	23.8081	-2.85677	0
0.2287	312.098	15.483	19.23	-1.02511	0
0.2293	297.479	12.1256	13.4329	0.806557	0
0.2300	288.225	8.46615	14.041	-1.32952	0
0.2307	283.396	8.46615	16.178	-1.32952	0
0.2313	278.836	9.38402	14.348	2.0268	0
0.2320	275.483	8.16422	11.9069	2.94263	0
0.2327	275.215	7.24635	12.515	3.55405	0
0.2333	278.836	7.86229	12.515	4.46989	0
0.2340	288.627	9.38402	9.15894	3.55405	0
0.2347	301.1	10.6038	7.63293	2.94263	0
0.2353	313.976	11.8236	11.6	3.55405	0
0.2360	330.339	11.8236	13.4329	2.63822	0
0.2367	349.92	11.2198	11.2959	2.63822	0
0.2373	372.452	10.3019	9.76992	3.24704	0
0.2380	400.886	9.98789	9.46299	2.63822	0
0.2387	426.235	11.2198	7.93985	3.55405	0
0.2393	449.169	12.1256	6.41384	4.16288	0
0.2400	479.615	11.8236	3.66587	1.11097	0
0.2407	511.669	9.98789	0.92077	-1.63393	0
0.2413	544.663	7.86229	0.613847	-1.02511	0
0.2420	587.984	5.72462	0.92077	-0.413686	0
0.2427	627.013	3.58694	-0.605241	-1.02511	0
0.2433	646.192	2.971	-1.21622	0.806557	0
0.2440	658.129	3.88887	-1.8272	2.63822	0
0.2447	664.835	1.7512	-3.35321	-0.720698	0
0.2453	651.155	-2.52415	-4.26824	-8.34917	0
0.2460	616.954	-5.26568	-4.26824	-12.0099	0
0.2467	571.219	-8.00722	-3.96419	-8.34917	0
0.2473	520.253	-13.2004	-3.65726	-5.60167	0
0.2480	467.678	-15.3381	-3.35321	-4.99285	0
0.2487	414.566	-13.5024	-3.96419	-4.07702	0
0.2493	364.003	-12.8985	-4.87922	-3.77	0
0.2500	324.84	-14.4202	-7.32027	-2.85677	0
0.2507	295.87	-14.7222	-7.93124	0.806557	0
0.2513	268.509	-14.4202	-7.62432	2.63822	0
0.2520	239.807	-16.256	-8.54222	-1.02511	0
0.2527	213.788	-17.7777	-11.5942	-2.85677	0
0.2533	195.816	-16.256	-14.0353	0.195135	0
0.2540	185.086	-13.8164	-15.8654	2.63822	0
0.2547	175.966	-14.4202	-14.9503	2.33121	0
0.2553	171.138	-13.8164	-14.3393	0.806557	0
0.2560	173.552	-8.32123	-15.8654	-1.32952	0
0.2567	177.441	-4.64974	-16.7804	-2.85677	0
0.2573	181.197	-5.26568	-14.9503	-3.77	0
0.2580	187.634	-4.64974	-14.6434	-4.38143	0
0.2587	194.877	-1.60627	-17.0873	-3.77	0
0.2593	205.875	0.229468	-17.6954	-1.32952	0
0.2600	222.103	2.05313	-14.9503	-1.02511	0
0.2607	235.113	5.10868	-14.0353	-1.94094	0
0.2613	244.904	5.72462	-17.6954	-1.02511	0
0.2620	259.255	4.80675	-20.7474	-0.720698	0
0.2627	279.373	5.10868	-19.8324	-1.94094	0
0.2633	298.284	7.54828	-17.0873	0.806557	0
0.2640	312.635	11.2198	-16.7804	4.7743	0
0.2647	322.828	9.98789	-19.5284	3.55405	0
0.2653	330.339	5.72462	-22.5804	2.63822	0
0.2660	335.838	5.10868	-20.7474	5.99454	0
0.2667	337.045	6.02655	-17.0873	6.60596	0
0.2673	336.508	3.88887	-17.0873	5.38312	0
0.2680	335.033	1.14734	-18.0023	5.38312	0
0.2687	331.68	0.229468	-17.6954	3.55405	0
0.2693	327.924	-1.60627	-18.9174	-0.109275	0
0.2700	325.51	-2.82608	-20.1365	0.806557	0
0.2707	320.011	-2.52415	-18.6105	2.33121	0
0.2713	313.037	-2.21014	-17.3914	1.41798	0
0.2720	306.599	-2.52415	-15.8654	2.33121	0
0.2727	296.272	-3.12801	-14.9503	5.99454	0
0.2733	277.629	-5.26568	-16.4763	7.82621	0
0.2740	258.718	-7.70529	-17.6954	6.60596	0
0.2747	243.697	-7.10142	-16.1694	5.07871	0
0.2753	225.054	-6.18355	-14.9503	2.63822	0
0.2760	199.169	-7.10142	-16.7804	-1.32952	0
0.2767	171.674	-9.54103	-18.6105	-2.85677	0
0.2773	145.789	-9.84296	-18.3064	-0.413686	0
0.2780	118.562	-8.32123	-16.4763	-0.109275	0
0.2787	94.8232	-7.10142	-15.8654	-1.63393	0
0.2793	77.3875	-6.18355	-15.8654	0.806557	0
0.2800	59.9518	-6.48548	-14.9503	2.94263	0
0.2807	42.6503	-9.22702	-15.5613	0.195135	0
0.2813	28.2994	-11.3647	-15.2544	-1.94094	0
0.2820	13.0097	-10.4589	-12.2024	-1.02511	0
0.2827	-2.81653	-10.1449	-11.5942	0.806557	0
0.2833	-13.8144	-12.8985	-14.0353	2.63822	0
0.2840	-22.3981	-16.5579	-9.45726	2.33121	0
0.2847	-33.9325	-17.1618	-4.87922	0.195135	0
0.2853	-45.8692	-16.8598	-8.2353	0.806557	0
0.2860	-57.8059	-18.0796	-10.9833	1.41798	0
0.2867	-68.1332	-18.9975	-7.62432	-1.02511	0
0.2873	-76.9851	-19.6135	-5.4902	-0.413686	0
0.2880	-88.2512	-23.8767	-6.09831	2.33121	0
0.2887	-101.127	-28.1521	-6.70929	0.806557	0
0.2893	-111.454	-29.0699	-6.70929	-1.63393	0
0.2900	-123.659	-30.2897	-4.87922	-1.32952	0
0.2907	-139.888	-31.8115	-2.13125	-1.94094	0
0.2913	-150.885	-29.9878	-1.8272	-1.94094	0
0.2920	-156.653	-31.5095	-1.8272	-0.720698	0
0.2927	-166.98	-35.483	-1.8272	-0.109275	0
0.2933	-179.185	-33.6472	-3.04915	-1.02511	0
0.2940	-185.086	-30.5917	-2.74223	-0.109275	0
0.2947	-192.329	-31.8115	-1.21622	1.41798	0
0.2953	-207.082	-31.5095	-0.605241	0.806557	0
0.2960	-216.202	-29.0699	1.52888	0.806557	0
0.2967	-219.287	-29.3719	3.96993	0.502147	0
0.2973	-225.322	-28.768	1.52888	-1.02511	0
0.2980	-231.492	-25.4105	-1.21622	0.502147	0
0.2987	-232.297	-22.6569	1.8358	2.33121	0
0.2993	-236.32	-22.0531	5.80286	-1.02511	0
0.3000	-241.819	-21.7511	5.19188	-3.77	0
0.3007	-240.88	-21.7511	3.36182	-0.109275	0
0.3013	-242.356	-22.6569	1.52888	-0.109275	0
0.3020	-251.208	-21.7511	1.22483	-3.16118	0
0.3027	-252.817	-17.7777	3.96993	-1.63393	0
0.3033	-252.146	-17.1618	6.10691	0.195135	0
0.3040	-275.349	-18.9975	3.96993	-1.94094	0
0.3047	-316.256	-16.256	0.309792	-1.94094	0
0.3053	-347.104	-11.9806	0.613847	0.806557	0
0.3060	-366.685	-11.6787	1.52888	0.195135	0
0.3067	-388.949	-11.0628	0.309792	-0.413686	0
0.3073	-408.799	-8.62316	-0.301187	0.806557	0
0.3080	-421.809	-8.00722	3.36182	2.0268	0
0.3087	-435.623	-6.78742	5.19188	1.11097	0
0.3093	-446.889	-5.88162	2.44391	-0.720698	0
0.3100	-452.388	-8.92509	1.52888	-0.720698	0
0.3107	-462.447	-12.2826	3.05489	-0.109275	0
0.3113	-468.885	-11.9806	2.44391	-3.46559	0
0.3120	-442.329	-10.7608	0.92077	-6.21309	0
0.3127	-386.401	-10.7608	-0.301187	-2.54976	0
0.3133	-330.875	-11.6787	-3.04915	1.41798	0
0.3140	-282.055	-11.9806	-5.79425	-0.109275	0
0.3147	-231.76	-10.4589	-5.79425	-1.32952	0
0.3153	-184.147	-9.84296	-4.87922	-0.109275	0
0.3160	-140.558	-9.22702	-5.18328	-0.413686	0
0.3167	-97.1032	-6.78742	-6.70929	-1.63393	0
0.3173	-56.8671	-5.26568	-8.54222	-1.32952	0
0.3180	-19.5816	-5.26568	-9.45726	-1.02511	0
0.3187	17.3015	-4.04588	-8.84628	0.502147	0
0.3193	52.7093	-1.60627	-7.62432	1.72239	0
0.3200	84.0935	1.14734	-7.62432	0.502147	0
0.3207	115.209	3.88887	-8.84628	-0.109275	0
0.3213	145.521	2.05313	-11.8983	1.41798	0
0.3220	172.345	-0.386472	-15.8654	1.11097	0
0.3227	197.023	3.88887	-15.2544	-1.32952	0
0.3233	222.103	7.54828	-11.8983	-2.85677	0
0.3240	244.904	5.72462	-12.8133	-2.54976	0
0.3247	264.486	5.72462	-16.7804	-0.109275	0
0.3253	283.396	8.46615	-17.6954	1.11097	0
0.3260	302.039	10.9058	-17.6954	1.41798	0
0.3267	319.073	11.8236	-18.6105	2.94263	0
0.3273	335.033	11.2198	-19.5284	3.55405	0
0.3280	349.25	11.5217	-19.5284	-0.720698	0
0.3287	361.857	13.6594	-18.9174	-2.85677	0
0.3293	373.391	13.0434	-18.6105	-1.94094	0
0.3300	384.389	11.2198	-19.8324	-1.32952	0
0.3307	394.448	13.0434	-19.8324	-0.413686	0
0.3313	403.3	15.797	-15.5613	1.11097	0
0.3320	410.677	16.099	-12.2024	0.195135	0
0.3327	417.383	17.0168	-12.5093	-1.02511	0
0.3333	423.418	18.2366	-15.5613	-0.109275	0
0.3340	428.381	19.1424	-17.6954	-0.413686	0
0.3347	432.002	20.9782	-16.1694	-0.720698	0
0.3353	435.623	20.6763	-11.2873	-0.109275	0
0.3360	437.501	19.7584	-10.3723	-1.02511	0
0.3367	438.708	22.4999	-13.7284	-2.54976	0
0.3373	440.854	24.9516	-15.8654	-1.63393	0
0.3380	441.793	24.0337	-14.6434	-1.02511	0
0.3387	440.586	23.1159	-11.8983	-1.32952	0
0.3393	439.647	25.5555	-10.3723	-1.32952	0
0.3400	439.379	26.7753	-10.3723	-1.32952	0
0.3407	437.501	25.8574	-8.54222	-3.77	0
0.3413	435.623	24.9516	-7.32027	-6.21309	0
0.3420	432.941	26.4733	-7.01621	-6.21309	0
0.3427	429.32	28.611	-4.87922	-4.07702	0
0.3433	424.759	29.5289	-2.13125	-3.77	0
0.3440	420.736	30.4347	-2.74223	-3.77	0
0.3447	416.444	30.4347	-3.04915	-2.24535	0
0.3453	412.152	29.8308	-0.912165	-2.54976	0
0.3460	406.653	31.9685	0.613847	-4.68584	0
0.3467	400.886	33.7921	1.52888	-3.77	0
0.3473	395.387	32.5723	5.19188	-1.63393	0
0.3480	389.888	33.7921	7.93985	-1.63393	0
0.3487	384.121	36.5458	5.80286	-2.54976	0
0.3493	377.951	35.9298	2.13986	-1.94094	0
0.3500	371.245	35.326	1.8358	-1.02511	0
0.3507	364.271	36.5458	4.5809	-0.720698	0
0.3513	357.565	34.1062	7.02195	-1.63393	0
0.3520	351.127	31.0506	9.15894	-1.63393	0
0.3527	343.885	33.4902	10.074	-1.94094	0
0.3533	336.776	34.1062	9.15894	-3.46559	0
0.3540	329.534	29.8308	9.15894	-2.85677	0
0.3547	322.426	28.9129	10.6849	-1.02511	0
0.3553	314.781	31.9685	10.6849	-2.24535	0
0.3560	306.599	31.9685	10.6849	-3.46559	0
0.3567	299.223	30.1327	13.126	-1.02511	0
0.3573	292.248	30.4347	15.567	-0.109275	0
0.3580	284.872	30.4347	16.178	-1.63393	0
0.3587	276.959	29.2149	17.0931	-1.94094	0
0.3593	268.777	28.611	19.841	-1.94094	0
0.3600	261.132	28.611	21.367	-1.63393	0
0.3607	254.963	27.9951	18.6191	-0.109275	0
0.3613	247.989	26.7753	15.567	-0.413686	0
0.3620	239.137	25.8574	16.178	-3.77	0
0.3627	230.955	25.2535	18.926	-4.68584	0
0.3633	224.249	24.0337	20.452	-1.63393	0
0.3640	217.543	22.8139	19.841	0.195135	0
0.3647	210.435	23.7318	19.841	-0.413686	0
0.3653	203.192	24.9516	21.0601	-0.109275	0
0.3660	196.486	24.9516	20.1451	0.502147	0
0.3667	189.378	23.7318	17.704	-1.32952	0
0.3673	182.404	20.3743	19.841	-1.02511	0
0.3680	174.759	18.5386	26.8601	1.41798	0
0.3687	167.785	21.2801	28.9942	1.41798	0
0.3693	161.347	21.2801	24.4191	-0.720698	0
0.3700	154.909	17.0168	19.841	-3.46559	0
0.3707	148.471	15.797	21.0601	-4.68584	0
0.3713	142.436	17.3188	24.7231	-2.85677	0
0.3720	136.669	15.797	25.0272	1.11097	0
0.3727	130.767	14.2632	22.5861	4.16288	0
0.3733	125	16.7028	20.1451	4.46989	0
0.3740	118.562	17.9226	18.0081	2.63822	0
0.3747	112.527	14.2632	18.0081	1.72239	0
0.3753	107.028	10.9058	21.367	2.94263	0
0.3760	101.529	9.38402	21.6711	2.63822	0
0.3767	96.2985	7.86229	16.178	1.41798	0
0.3773	90.7995	5.72462	14.9561	1.72239	0
0.3780	85.3006	3.88887	18.315	0.806557	0
0.3787	80.4723	1.44927	17.0931	-0.413686	0
0.3793	75.5098	-1.30434	15.263	0.806557	0
0.3800	70.145	-2.82608	15.567	0.806557	0
0.3807	65.1825	-3.42994	14.041	-2.85677	0
0.3813	61.5613	-4.64974	14.041	-4.07702	0
0.3820	57.5377	-4.96375	17.704	-3.77	0
0.3827	51.7705	-4.34781	18.6191	-2.24535	0
0.3833	47.2104	-5.56761	18.0081	0.806557	0
0.3840	43.8574	-7.10142	19.23	0.502147	0
0.3847	40.7726	-5.56761	16.178	-1.94094	0
0.3853	36.749	-5.26568	10.6849	-1.02511	0
0.3860	33.396	-8.32123	11.2959	0.502147	0
0.3867	29.5065	-9.84296	13.4329	0.195135	0
0.3873	25.2146	-9.84296	11.9069	1.41798	0
0.3880	21.8616	-13.8164	11.6	1.11097	0
0.3887	19.4475	-18.9975	12.515	-1.32952	0
0.3893	16.3627	-22.355	11.2959	-1.94094	0
0.3900	12.7414	-24.4927	10.6849	-2.54976	0
0.3907	9.92491	-26.6303	11.2959	-4.68584	0
0.3913	7.51074	-28.1521	10.6849	-3.77	0
0.3920	4.42597	-29.0699	10.6849	-2.24535	0
0.3927	1.47532	-28.1521	11.6	-2.24535	0
0.3933	-0.402361	-28.454	10.074	-1.02511	0
0.3940	-1.60945	-29.6738	9.15894	0.502147	0
0.3947	-4.42597	-27.5482	11.2959	1.11097	0
0.3953	-7.77899	-24.4927	13.126	3.55405	0
0.3960	-10.1932	-24.4927	13.126	4.46989	0
0.3967	-12.0708	-24.1907	13.4329	1.72239	0
0.3973	-13.2779	-22.6569	12.8219	1.72239	0
0.3980	-14.7532	-22.6569	8.85488	4.46989	0
0.3987	-17.5698	-19.9154	6.41384	2.63822	0
0.3993	-19.3133	-16.5579	7.02195	-0.109275	0
0.4000	-20.9228	-18.0796	7.02195	-0.109275	0
0.4007	-22.1299	-20.5192	7.93985	0.806557	0
0.4013	-23.8734	-18.3937	9.76992	3.55405	0
0.4020	-25.4829	-18.3937	9.15894	5.38312	0
0.4027	-27.6288	-20.2173	6.41384	1.72239	0
0.4033	-29.1041	-18.9975	4.88783	-0.720698	0
0.4040	-29.7747	-16.5579	3.96993	2.63822	0
0.4047	-30.5795	-17.1618	3.96993	3.55405	0
0.4053	-31.2501	-19.6135	4.27685	1.72239	0
0.4060	-31.2501	-22.9709	3.36182	3.55405	0
0.4067	-32.4571	-24.4927	1.8358	3.55405	0
0.4073	-33.9325	-22.0531	2.44391	-0.109275	0
0.4080	-34.8713	-22.355	0.92077	0.502147	0
0.4087	-36.0784	-26.9323	-3.65726	3.24704	0
0.4093	-35.8102	-28.1521	-6.70929	0.502147	0
0.4100	-35.5419	-25.4105	-7.93124	-1.32952	0
0.4107	-36.749	-26.0144	-9.15033	2.63822	0
0.4113	-38.6267	-28.1521	-10.0682	5.07871	0
0.4120	-38.6267	-29.0699	-10.0682	3.55405	0
0.4127	-37.6878	-30.9057	-9.76131	2.94263	0
0.4133	-38.8949	-32.4274	-10.9833	1.72239	0
0.4140	-40.3703	-31.5095	-14.0353	-0.109275	0
0.4147	-40.3703	-32.1255	-14.9503	1.72239	0
0.4153	-39.4314	-31.8115	-14.0353	4.46989	0
0.4160	-40.3703	-29.6738	-15.5613	3.55405	0
0.4167	-41.3091	-29.9878	-15.8654	2.33121	0
0.4173	-40.3703	-30.9057	-14.9503	2.63822	0
0.4180	-39.8338	-27.2342	-17.6954	1.72239	0
0.4187	-41.0409	-23.8767	-19.5284	1.72239	0
0.4193	-42.2479	-22.6569	-15.5613	2.94263	0
0.4200	-42.2479	-20.5192	-15.5613	3.24704	0
0.4207	-41.9797	-18.3937	-21.3584	1.72239	0
0.4213	-41.3091	-17.1618	-22.8844	-0.109275	0
0.4220	-41.5773	-15.942	-21.6625	0.195135	0
0.4227	-42.2479	-13.5024	-24.1064	2.63822	0
0.4233	-42.2479	-8.62316	-25.0214	3.55405	0
0.4240	-42.2479	-1.60627	-22.5804	1.11097	0
0.4247	-42.2479	1.7512	-22.2735	0.806557	0
0.4253	-42.2479	2.971	-24.4104	3.24704	0
0.4260	-41.5773	6.32848	-25.6295	3.85847	0
0.4267	-41.3091	6.94442	-25.9365	1.72239	0
0.4273	-41.3091	5.41061	-25.9365	0.195135	0
0.4280	-41.5773	8.46615	-25.6295	1.72239	0
0.4287	-41.9797	11.8236	-26.2405	5.38312	0
0.4293	-40.6385	10.3019	-26.2405	9.04645	0
0.4300	-39.4314	11.2198	-23.7995	7.82621	0
0.4307	-39.4314	15.483	-21.9694	3.55405	0
0.4313	-38.6267	16.7028	-22.8844	2.63822	0
0.4320	-38.2243	18.2366	-23.1885	2.63822	0
0.4327	-39.4314	21.2801	-22.2735	2.33121	0
0.4333	-40.102	21.2801	-23.1885	4.46989	0
0.4340	-38.6267	21.2801	-23.1885	7.21478	0
0.4347	-38.6267	26.7753	-20.7474	3.85847	0
0.4353	-39.1632	31.9685	-21.0544	-1.63393	0
0.4360	-37.9561	31.6666	-21.3584	0.195135	0
0.4367	-37.6878	31.0506	-17.6954	4.46989	0
0.4373	-38.6267	31.9685	-16.7804	2.94263	0
0.4380	-38.2243	31.9685	-20.1365	1.41798	0
0.4387	-37.0172	31.0506	-20.1365	5.07871	0
0.4393	-37.9561	30.7487	-16.7804	7.51919	0
0.4400	-38.6267	30.4347	-14.6434	4.46989	0
0.4407	-37.9561	32.8864	-13.4243	1.11097	0
0.4413	-37.6878	34.1062	-11.5942	1.72239	0
0.4420	-37.6878	29.8308	-9.76131	3.55405	0
0.4427	-36.749	25.8574	-7.32027	3.55405	0
0.4433	-36.749	27.6931	-5.4902	0.502147	0
0.4440	-37.2855	27.9951	-6.09831	-1.02511	0
0.4447	-36.4808	24.9516	-8.84628	1.11097	0
0.4453	-36.4808	24.0337	-9.15033	2.94263	0
0.4460	-37.2855	19.7584	-6.09831	2.33121	0
0.4467	-36.4808	11.8236	-3.04915	2.63822	0
0.4473	-35.5419	8.16422	-2.74223	2.94263	0
0.4480	-35.5419	5.72462	-3.04915	0.806557	0
0.4487	-35.8102	-2.21014	-3.04915	0.806557	0
0.4493	-35.5419	-7.40335	-1.52314	1.72239	0
0.4500	-34.8713	-5.88162	0.00286844	-0.109275	0
0.4507	-34.6031	-8.00722	-0.301187	-2.85677	0
0.4513	-34.3348	-16.256	0.613847	-3.77	0
0.4520	-34.6031	-19.9154	5.49594	-3.16118	0
0.4527	-34.8713	-16.256	7.02195	-3.46559	0
0.4533	-35.5419	-14.1183	4.27685	-3.77	0
0.4540	-35.5419	-17.1618	4.5809	-3.16118	0
0.4547	-34.6031	-18.6956	7.32887	-1.94094	0
0.4553	-34.3348	-16.256	7.93985	-1.32952	0
0.4560	-34.8713	-15.3381	8.24391	-1.32952	0
0.4567	-35.2737	-18.9975	8.85488	-1.63393	0
0.4573	-34.6031	-23.2729	5.80286	-2.85677	0
0.4580	-33.9325	-24.4927	3.36182	-3.16118	0
0.4587	-34.3348	-21.7511	5.19188	-1.63393	0
0.4593	-34.6031	-19.2994	5.19188	-1.94094	0
0.4600	-34.6031	-19.9154	1.52888	-3.77	0
0.4607	-34.6031	-20.5192	0.613847	-4.07702	0
0.4613	-34.3348	-18.6956	2.75084	-2.85677	0
0.4620	-33.1277	-17.1618	2.44391	-1.94094	0
0.4627	-32.7254	-17.4758	2.44391	-1.32952	0
0.4633	-33.9325	-15.3381	4.5809	-1.94094	0
0.4640	-33.9325	-11.6787	2.75084	-1.94094	0
0.4647	-33.9325	-7.70529	-1.52314	-1.94094	0
0.4653	-33.9325	-1.60627	0.613847	-2.85677	0
0.4660	-33.1277	3.88887	4.88783	-2.24535	0
0.4667	-32.1889	6.63041	4.27685	-0.109275	0
0.4673	-33.1277	9.98789	5.80286	-1.94094	0
0.4680	-33.396	14.2632	7.93985	-4.68584	0
0.4687	-33.1277	17.3188	5.19188	-3.16118	0
0.4693	-32.7254	19.4565	2.13986	-1.94094	0
0.4700	-32.7254	24.3357	3.05489	-3.46559	0
0.4707	-32.7254	29.8308	3.66587	-3.16118	0
0.4713	-33.6642	32.8864	3.36182	-2.24535	0
0.4720	-33.6642	34.1062	3.36182	-3.77	0
0.4727	-32.1889	35.9298	2.44391	-3.77	0
0.4733	-31.7865	38.9854	2.75084	-1.32952	0
0.4740	-32.4571	43.5626	5.19188	1.11097	0
0.4747	-32.7254	53.937	3.66587	3.24704	0
0.4753	-31.7865	67.3669	2.13986	2.63822	0
0.4760	-31.5183	78.0432	4.27685	0.806557	0
0.4767	-33.1277	94.5286	5.19188	-0.109275	0
0.4773	-33.1277	127.789	3.36182	0.806557	0
0.4780	-31.2501	168.985	4.27685	2.63822	0
0.4787	-30.9818	197.68	6.41384	2.63822	0
0.4793	-32.1889	209.275	7.32887	-0.109275	0
0.4800	-31.7865	214.456	7.93985	-2.85677	0
0.4807	-31.2501	217.813	7.02195	-2.85677	0
0.4813	-32.1889	219.649	3.36182	-1.32952	0
0.4820	-31.2501	219.033	2.13986	0.502147	0
0.4827	-30.3112	214.154	3.36182	1.41798	0
0.4833	-31.7865	205.615	3.36182	-1.02511	0
0.4840	-32.4571	199.202	3.66587	-3.16118	0
0.4847	-31.5183	191.569	4.5809	-1.32952	0
0.4853	-32.1889	177.838	4.5809	-1.32952	0
0.4860	-32.1889	165.325	4.5809	-5.60167	0
0.4867	-31.2501	159.528	4.27685	-5.29726	0
0.4873	-31.2501	152.21	3.36182	-0.720698	0
0.4880	-32.4571	142.439	2.44391	-0.109275	0
0.4887	-32.4571	134.202	1.8358	-1.32952	0
0.4893	-32.1889	127.487	1.52888	-1.02511	0
0.4900	-32.1889	120.773	3.05489	-2.54976	0
0.4907	-31.7865	115.579	6.10691	-2.85677	0
0.4913	-30.5795	110.398	8.85488	-0.109275	0
0.4920	-30.5795	103.381	9.15894	-1.02511	0
0.4927	-31.2501	93.6108	5.49594	-3.77	0
0.4933	-31.2501	83.5383	2.44391	-2.85677	0
0.4940	-30.9818	74.6857	2.13986	-1.94094	0
0.4947	-30.9818	64.3114	0.92077	-1.63393	0
0.4953	-30.5795	54.2389	-0.912165	-0.109275	0
0.4960	-30.5795	47.222	0.613847	0.195135	0
0.4967	-30.5795	37.7656	1.8358	-2.85677	0
0.4973	-30.3112	23.7318	-1.21622	-3.77	0
0.4980	-30.043	12.1256	-3.96419	-1.94094	0
0.4987	-31.2501	2.971	-1.8272	-1.32952	0
0.4993	-31.5183	-8.00722	-0.605241	-2.54976	0
0.5000	-31.2501	-19.6135	-2.13125	-2.24535	0
0.5007	-30.5795	-29.6738	-2.13125	1.11097	0
0.5013	-30.3112	-40.0602	-0.912165	2.94263	0
0.5020	-30.3112	-49.2148	-3.96419	-0.109275	0
0.5027	-30.3112	-55.0119	-3.96419	-1.63393	0
0.5033	-30.5795	-60.193	1.52888	1.41798	0
0.5040	-31.2501	-68.4418	0.613847	2.0268	0
0.5047	-30.5795	-77.2823	-4.87922	0.806557	0
0.5053	-29.3724	-83.9973	-4.26824	1.72239	0
0.5060	-29.3724	-88.5746	-1.8272	0.195135	0
0.5067	-30.3112	-94.3716	-4.87922	-3.16118	0
0.5073	-30.3112	-99.5648	-8.54222	-1.94094	0
0.5080	-30.043	-103.224	-8.54222	1.41798	0
0.5087	-30.3112	-107.802	-7.62432	0.502147	0
0.5093	-30.5795	-112.379	-7.01621	-1.94094	0
0.5100	-30.5795	-116.05	-7.01621	-0.720698	0
0.5107	-30.3112	-120.012	-6.70929	0.195135	0
0.5113	-30.3112	-124.589	-6.70929	-1.94094	0
0.5120	-30.3112	-128.864	-9.45726	-1.94094	0
0.5127	-30.3112	-130.386	-10.3723	1.72239	0
0.5133	-30.3112	-130.386	-8.54222	1.11097	0
0.5140	-30.043	-132.524	-9.45726	-1.63393	0
0.5147	-30.3112	-137.101	-9.45726	-1.94094	0
0.5153	-30.5795	-138.321	-6.09831	-1.94094	0
0.5160	-30.3112	-138.019	-7.32027	-2.54976	0
0.5167	-30.3112	-139.541	-9.76131	-1.02511	0
0.5173	-30.3112	-139.541	-6.70929	-0.413686	0
0.5180	-29.3724	-137.717	-4.26824	-1.94094	0
0.5187	-28.4335	-140.156	-5.4902	-2.85677	0
0.5193	-30.3112	-144.432	-6.70929	-2.54976	0
0.5200	-31.2501	-142.596	-9.45726	-1.02511	0
0.5207	-29.7747	-139.541	-11.2873	-0.109275	0
0.5213	-29.3724	-141.678	-8.54222	-2.85677	0
0.5220	-30.3112	-143.2	-7.93124	-5.29726	0
0.5227	-29.3724	-140.458	-9.76131	-1.94094	0
0.5233	-29.3724	-138.019	-7.62432	1.11097	0
0.5240	-30.3112	-137.717	-3.04915	-1.02511	0
0.5247	-30.9818	-137.403	-2.13125	-2.54976	0
0.5253	-30.3112	-137.101	-3.04915	-1.32952	0
0.5260	-30.043	-136.183	-4.57517	0.502147	0
0.5267	-29.7747	-133.743	-3.96419	0.806557	0
0.5273	-30.3112	-131.606	-0.605241	-1.94094	0
0.5280	-30.5795	-130.688	0.613847	-5.29726	0
0.5287	-30.9818	-131.304	-0.912165	-3.46559	0
0.5293	-31.2501	-130.688	-3.04915	-1.02511	0
0.5300	-30.9818	-127.644	-4.57517	-1.94094	0
0.5307	-30.3112	-123.985	-3.04915	-2.24535	0
0.5313	-30.5795	-120.93	-0.301187	0.806557	0
0.5320	-30.5795	-119.094	-0.301187	2.63822	0
0.5327	-30.043	-118.176	-0.605241	1.11097	0
0.5333	-30.3112	-116.352	-0.301187	-1.02511	0
0.5340	-30.9818	-112.693	-1.21622	-0.413686	0
0.5347	-29.3724	-110.555	-0.301187	0.806557	0
0.5353	-29.1041	-110.555	2.13986	-0.109275	0
0.5360	-30.043	-108.417	2.44391	-0.413686	0
0.5367	-30.5795	-105.06	0.613847	-1.02511	0
0.5373	-31.2501	-101.401	0.613847	-3.46559	0
0.5380	-31.2501	-98.647	1.52888	-3.16118	0
0.5387	-30.5795	-96.8233	3.66587	0.806557	0
0.5393	-30.9818	-94.6856	6.10691	0.195135	0
0.5400	-31.2501	-89.1905	5.49594	-3.46559	0
0.5407	-30.043	-83.9973	5.19188	-2.54976	0
0.5413	-29.7747	-82.4755	4.88783	-0.109275	0
0.5420	-30.9818	-80.3379	3.96993	-1.02511	0
0.5427	-30.3112	-75.1567	5.19188	-0.413686	0
0.5433	-29.7747	-70.2654	6.10691	0.502147	0
0.5440	-30.043	-68.1278	3.66587	-1.02511	0
0.5447	-30.043	-64.4684	3.96993	-0.109275	0
0.5453	-30.3112	-58.3694	7.93985	1.72239	0
0.5460	-30.3112	-55.0119	6.71789	-1.32952	0
0.5467	-30.3112	-55.3138	2.44391	-4.07702	0
0.5473	-30.3112	-52.8742	2.13986	-1.94094	0
0.5480	-30.3112	-47.681	4.27685	-0.413686	0
0.5487	-30.3112	-43.7196	5.80286	-1.94094	0
0.5493	-30.3112	-41.28	5.80286	-2.85677	0
0.5500	-30.9818	-37.6086	4.88783	-2.54976	0
0.5507	-31.2501	-34.5651	5.49594	-1.02511	0
0.5513	-31.5183	-33.6472	9.15894	-0.109275	0
0.5520	-30.9818	-33.0313	10.6849	-1.02511	0
0.5527	-29.7747	-32.1255	7.93985	-1.63393	0
0.5533	-30.3112	-30.9057	3.96993	-0.109275	0
0.5540	-30.9818	-27.5482	3.36182	-0.109275	0
0.5547	-30.3112	-24.7946	5.80286	-2.24535	0
0.5553	-30.3112	-24.7946	7.02195	-2.85677	0
0.5560	-30.043	-24.1907	6.71789	-1.02511	0
0.5567	-29.3724	-20.5192	6.71789	-0.720698	0
0.5573	-30.3112	-18.9975	6.71789	-2.24535	0
0.5580	-31.2501	-18.3937	6.10691	-2.54976	0
0.5587	-30.3112	-15.3381	5.80286	-1.02511	0
0.5593	-29.3724	-12.8985	6.10691	-1.94094	0
0.5600	-29.7747	-12.8985	7.02195	-3.77	0
0.5607	-30.3112	-12.2826	8.24391	-2.24535	0
0.5613	-31.2501	-10.4589	6.41384	-0.720698	0
0.5620	-30.5795	-7.70529	3.36182	-3.46559	0
0.5627	-29.7747	-3.42994	4.5809	-5.29726	0
0.5633	-30.5795	-0.990335	10.3809	-2.85677	0
0.5640	-31.2501	-1.90821	13.4329	-2.24535	0
0.5647	-29.3724	-1.90821	9.76992	-2.85677	0
0.5653	-29.3724	-0.990335	4.27685	-2.24535	0
0.5660	-30.9818	1.14734	3.96993	-1.94094	0
0.5667	-30.5795	6.63041	6.41384	-2.54976	0
0.5673	-30.3112	9.38402	6.41384	-1.02511	0
0.5680	-30.5795	6.63041	5.19188	-0.109275	0
0.5687	-30.5795	8.16422	4.88783	-1.02511	0
0.5693	-30.3112	14.8792	4.5809	-0.109275	0
0.5700	-30.3112	16.7028	3.96993	1.72239	0
0.5707	-30.3112	15.483	4.27685	0.502147	0
0.5713	-30.3112	18.2366	4.5809	0.806557	0
0.5720	-30.5795	20.6763	4.88783	1.41798	0
0.5727	-30.5795	21.2801	6.10691	-1.63393	0
0.5733	-30.3112	22.198	7.32887	-2.24535	0
0.5740	-30.3112	20.6763	7.32887	0.806557	0
0.5747	-30.3112	19.1424	7.93985	0.195135	0
0.5753	-31.2501	20.9782	10.074	-1.32952	0
0.5760	-31.5183	23.7318	10.074	2.63822	0
0.5767	-30.5795	24.0337	7.63293	4.46989	0
0.5773	-30.9818	23.4178	7.32887	1.41798	0
0.5780	-31.2501	23.4178	8.24391	0.502147	0
0.5787	-30.3112	24.0337	7.93985	2.94263	0
0.5793	-29.3724	24.0337	8.54796	3.55405	0
0.5800	-30.3112	24.0337	9.46299	1.41798	0
0.5807	-30.3112	24.9516	7.02195	1.11097	0
0.5813	-30.3112	25.8574	5.19188	3.24704	0
0.5820	-31.2501	24.9516	7.93985	2.63822	0
0.5827	-30.9818	25.2535	8.85488	-0.720698	0
0.5833	-30.043	27.3912	6.10691	-1.02511	0
0.5840	-30.3112	25.8574	4.88783	1.41798	0
0.5847	-30.5795	22.4999	5.19188	2.33121	0
0.5853	-30.9818	23.1159	5.19188	2.0268	0
0.5860	-30.5795	25.8574	4.88783	2.0268	0
0.5867	-30.3112	28.611	4.88783	2.63822	0
0.5873	-31.2501	34.1062	6.41384	3.55405	0
0.5880	-31.5183	39.9032	7.93985	0.806557	0
0.5887	-30.9818	38.6834	6.10691	-1.94094	0
0.5893	-29.3724	35.326	3.36182	0.806557	0
0.5900	-29.7747	35.326	4.5809	2.0268	0
0.5907	-30.9818	33.4902	4.88783	-0.413686	0
0.5913	-30.3112	29.5289	1.52888	2.33121	0
0.5920	-29.3724	28.9129	0.613847	7.21478	0
0.5927	-30.3112	28.611	2.44391	3.24704	0
0.5933	-31.2501	26.1714	2.44391	-1.94094	0
0.5940	-30.3112	25.8574	0.613847	-0.413686	0
0.5947	-29.3724	26.7753	-0.605241	-0.413686	0
0.5953	-30.3112	25.8574	-0.605241	-2.85677	0
0.5960	-31.2501	26.1714	2.13986	-1.94094	0
0.5967	-30.9818	27.3912	5.19188	-0.109275	0
0.5973	-29.3724	25.8574	3.36182	-1.94094	0
0.5980	-29.3724	22.4999	1.22483	-2.54976	0
0.5987	-30.5795	20.6763	3.36182	-1.02511	0
0.5993	-30.9818	19.1424	5.49594	-1.02511	0
0.6000	-29.3724	15.797	5.49594	-1.63393	0
0.6007	-30.3112	13.0434	4.88783	-0.413686	0
0.6013	-31.2501	14.8792	2.75084	-0.109275	0
0.6020	-30.9818	17.0168	-1.21622	-1.02511	0
0.6027	-30.3112	15.1811	-2.43818	-0.720698	0
0.6033	-30.3112	13.0434	-0.912165	-0.109275	0
0.6040	-30.9818	14.5652	-0.605241	-0.413686	0
0.6047	-31.2501	15.797	-1.52314	-0.720698	0
0.6053	-30.5795	14.8792	-1.21622	-1.32952	0
0.6060	-29.3724	13.9613	-0.301187	-2.85677	0
0.6067	-30.3112	16.7028	-0.605241	-3.77	0
0.6073	-31.2501	20.9782	-0.301187	-2.24535	0
0.6080	-30.5795	21.8961	1.22483	0.806557	0
0.6087	-30.5795	23.1159	0.613847	3.55405	0
0.6093	-31.7865	26.4733	-1.52314	3.55405	0
0.6100	-31.2501	27.6931	-1.8272	2.0268	0
0.6107	-29.3724	27.6931	1.52888	-0.720698	0
0.6113	-30.043	30.4347	3.96993	-1.94094	0
0.6120	-31.2501	31.3525	2.75084	0.195135	0
0.6127	-30.9818	29.8308	0.00286844	1.72239	0
0.6133	-30.3112	32.2704	-2.13125	0.502147	0
0.6140	-30.5795	36.8477	-2.74223	0.502147	0
0.6147	-31.2501	36.8477	-0.912165	2.33121	0
0.6153	-31.2501	34.4081	-1.21622	1.41798	0
0.6160	-31.2501	35.0119	-3.65726	1.72239	0
0.6167	-30.5795	34.71	-3.04915	2.94263	0
0.6173	-29.7747	34.1062	-0.301187	-0.109275	0
0.6180	-30.043	35.0119	-0.605241	-0.720698	0
0.6187	-31.2501	34.1062	-0.912165	4.7743	0
0.6193	-30.9818	30.4347	-0.301187	4.7743	0
0.6200	-30.3112	30.7487	-2.13125	2.33121	0
0.6207	-31.2501	34.1062	-2.43818	6.29895	0
0.6213	-31.2501	34.1062	-0.605241	6.60596	0
0.6220	-30.3112	31.9685	-0.912165	1.11097	0
0.6227	-30.3112	33.1883	-1.21622	1.72239	0
0.6233	-31.2501	35.9298	2.13986	3.24704	0
0.6240	-30.9818	35.9298	2.44391	-1.02511	0
0.6247	-30.5795	35.9298	-0.301187	-1.32952	0
0.6253	-30.9818	37.4636	-0.912165	1.41798	0
0.6260	-30.5795	35.6279	-0.301187	0.502147	0
0.6267	-30.5795	33.4902	-2.43818	-0.109275	0
0.6273	-30.9818	37.1496	-3.04915	1.72239	0
0.6280	-30.5795	39.5892	-2.43818	1.72239	0
0.6287	-30.3112	37.1496	-3.04915	2.63822	0
0.6293	-30.3112	35.9298	-1.21622	2.33121	0
0.6300	-30.5795	36.2438	0.92077	-0.109275	0
0.6307	-30.3112	35.326	-0.301187	-0.109275	0
0.6313	-30.9818	35.9298	-1.21622	0.502147	0
0.6320	-32.1889	36.5458	1.52888	-1.02511	0
0.6327	-32.1889	35.326	1.8358	0.195135	0
0.6333	-31.2501	35.6279	0.613847	3.24704	0
0.6340	-30.3112	36.8477	-0.301187	2.63822	0
0.6347	-30.3112	37.4636	-1.52314	1.72239	0
0.6353	-30.9818	37.1496	-0.301187	3.85847	0
0.6360	-32.1889	35.326	3.05489	4.7743	0
0.6367	-31.2501	33.7921	1.22483	2.94263	0
0.6373	-30.043	33.1883	-5.18328	1.41798	0
0.6380	-30.5795	29.5289	-7.01621	3.24704	0
0.6387	-31.2501	26.7753	-3.96419	5.38312	0
0.6393	-30.3112	28.611	-3.04915	2.33121	0
0.6400	-30.9818	27.6931	-4.57517	-1.02511	0
0.6407	-31.2501	24.0337	-3.96419	0.195135	0
0.6413	-30.3112	23.4178	-3.04915	1.11097	0
0.6420	-30.3112	22.4999	-4.87922	-1.63393	0
0.6427	-30.3112	20.3743	-6.70929	-4.07702	0
0.6433	-30.043	18.8405	-3.96419	-6.5175	0
0.6440	-30.5795	14.5652	-0.301187	-7.43333	0
0.6447	-31.2501	8.46615	-0.912165	-5.60167	0
0.6453	-31.2501	8.46615	-4.26824	-5.90868	0
0.6460	-30.5795	11.5217	-6.40523	-8.04476	0
0.6467	-30.3112	11.2198	-5.18328	-4.68584	0
0.6473	-30.3112	10.3019	-2.13125	-0.720698	0
0.6480	-31.2501	12.7415	-2.74223	-1.94094	0
0.6487	-30.9818	11.8236	-8.2353	-2.85677	0
0.6493	-30.043	8.16422	-10.3723	-1.02511	0
0.6500	-30.3112	9.38402	-6.70929	-1.02511	0
0.6507	-30.3112	12.1256	-5.79425	-0.413686	0
0.6513	-30.043	10.6038	-8.54222	0.806557	0
0.6520	-30.5795	7.86229	-7.32027	-0.720698	0
0.6527	-30.5795	5.41061	-6.09831	-1.02511	0
0.6533	-29.7747	3.58694	-9.45726	0.195135	0
0.6540	-30.3112	5.41061	-11.2873	-0.413686	0
0.6547	-30.3112	6.63041	-8.2353	-2.24535	0
0.6553	-30.043	4.19081	-5.79425	-1.94094	0
0.6560	-30.5795	3.88887	-7.01621	-1.02511	0
0.6567	-31.2501	3.88887	-8.2353	-1.63393	0
0.6573	-30.3112	-0.0724635	-8.54222	-2.85677	0
0.6580	-30.043	-1.90821	-7.93124	-3.77	0
0.6587	-30.3112	-0.0724635	-7.62432	-2.85677	0
0.6593	-30.9818	-0.990335	-5.79425	-1.02511	0
0.6600	-31.2501	-3.12801	-3.96419	-1.02511	0
0.6607	-30.5795	-2.21014	-5.18328	-1.02511	0
0.6613	-30.3112	-2.52415	-6.70929	0.806557	0
0.6620	-30.5795	-4.04588	-4.87922	1.72239	0
0.6627	-31.2501	-5.26568	-3.96419	-0.720698	0
0.6633	-31.2501	-7.40335	-6.70929	-2.54976	0
0.6640	-30.3112	-9.54103	-7.93124	-1.94094	0
0.6647	-30.043	-8.92509	-5.4902	0.806557	0
0.6653	-30.5795	-8.92509	-4.26824	2.63822	0
0.6660	-30.9818	-12.8985	-6.70929	2.33121	0
0.6667	-30.5795	-17.1618	-7.62432	0.806557	0
0.6673	-31.2501	-15.942	-5.79425	-1.02511	0
0.6680	-31.7865	-15.3381	-4.26824	-5.60167	0
0.6687	-30.5795	-19.9154	-4.57517	-8.34917	0
0.6693	-30.3112	-22.0531	-3.96419	-4.99285	0
0.6700	-31.2501	-18.9975	-3.35321	-0.720698	0
0.6707	-31.2501	-17.1618	-1.21622	-0.109275	0
0.6713	-31.2501	-18.0796	2.13986	-0.109275	0
0.6720	-31.7865	-16.256	1.52888	-1.32952	0
0.6727	-31.2501	-12.5845	-2.13125	-1.94094	0
0.6733	-29.3724	-11.3647	-1.8272	0.195135	0
0.6740	-29.7747	-13.5024	1.22483	-1.02511	0
0.6747	-30.9818	-13.5024	0.92077	-3.77	0
0.6753	-31.2501	-9.84296	-0.301187	-0.720698	0
0.6760	-30.5795	-9.22702	-0.605241	2.63822	0
0.6767	-30.3112	-11.9806	-0.301187	-0.720698	0
0.6773	-30.5795	-10.7608	-0.301187	-2.54976	0
0.6780	-30.5795	-7.10142	-0.301187	-1.32952	0
0.6787	-30.5795	-6.48548	0.613847	-1.02511	0
0.6793	-31.2501	-6.18355	2.44391	-0.109275	0
0.6800	-31.2501	-6.78742	-0.301187	0.806557	0
0.6807	-30.3112	-9.22702	-3.96419	-2.24535	0
0.6813	-31.2501	-10.1449	-2.13125	-4.07702	0
0.6820	-32.1889	-10.7608	0.613847	-1.94094	0
0.6827	-31.7865	-11.9806	1.8358	-0.720698	0
0.6833	-31.2501	-11.6787	4.27685	-1.32952	0
0.6840	-31.2501	-12.2826	3.66587	-3.46559	0
0.6847	-30.3112	-13.5024	-0.301187	-6.21309	0
0.6853	-29.7747	-10.7608	0.00286844	-6.21309	0
0.6860	-30.3112	-9.84296	3.66587	-3.46559	0
0.6867	-30.3112	-11.3647	1.52888	-2.85677	0
0.6873	-30.5795	-9.22702	-2.13125	-3.46559	0
0.6880	-30.3112	-6.18355	1.22483	-2.85677	0
0.6887	-30.3112	-4.34781	3.66587	-1.94094	0
0.6893	-30.5795	-0.0724635	0.00286844	-0.109275	0
0.6900	-30.9818	2.05313	-1.21622	2.33121	0
0.6907	-30.5795	1.7512	1.52888	1.41798	0
0.6913	-31.2501	4.80675	1.8358	0.502147	0
0.6920	-31.2501	6.32848	0.613847	2.0268	0
0.6927	-30.9818	4.19081	0.613847	1.72239	0
0.6933	-31.2501	7.54828	0.309792	-1.02511	0
0.6940	-31.2501	11.5217	2.13986	-0.109275	0
0.6947	-31.2501	10.3019	5.19188	2.63822	0
0.6953	-31.5183	11.2198	4.88783	2.33121	0
0.6960	-31.7865	11.2198	2.13986	0.502147	0
0.6967	-31.2501	6.63041	1.22483	-1.32952	0
0.6973	-30.3112	6.32848	0.613847	-1.63393	0
0.6980	-30.043	8.46615	0.00286844	2.0268	0
0.6987	-30.5795	4.80675	-0.301187	2.63822	0
0.6993	-30.9818	1.7512	-3.35321	-1.63393	0
0.7000	-30.3112	2.971	-4.87922	-1.02511	0
0.7007	-30.5795	2.971	-0.912165	2.63822	0
0.7013	-31.2501	2.36714	0.613847	1.41798	0
0.7020	-31.2501	3.88887	-2.13125	0.806557	0
0.7027	-30.9818	4.50481	-2.43818	4.16288	0
0.7033	-31.2501	6.02655	0.613847	1.72239	0
0.7040	-31.7865	7.54828	3.05489	-2.54976	0
0.7047	-31.7865	5.72462	2.44391	-2.24535	0
0.7053	-31.2501	6.02655	-1.21622	-1.02511	0
0.7060	-30.5795	8.76808	-3.96419	-1.63393	0
0.7067	-30.3112	8.46615	-1.8272	-0.720698	0
0.7073	-30.5795	8.46615	0.00286844	0.502147	0
0.7080	-30.9818	12.1256	-3.35321	0.806557	0
0.7087	-30.3112	14.8792	-6.09831	-0.109275	0
0.7093	-29.7747	13.6594	-3.96419	-2.54976	0
0.7100	-30.9818	13.9613	-3.04915	-1.94094	0
0.7107	-32.1889	17.0168	-5.4902	-0.109275	0
0.7113	-31.2501	16.7028	-6.40523	0.195135	0
0.7120	-30.3112	11.2198	-4.87922	0.806557	0
0.7127	-30.5795	6.94442	-3.96419	0.806557	0
0.7133	-31.2501	4.80675	-4.26824	-1.94094	0
0.7140	-30.9818	1.14734	-3.96419	-0.413686	0
0.7147	-30.3112	-3.42994	-3.96419	3.85847	0
0.7153	-30.3112	-5.26568	-4.26824	0.502147	0
0.7160	-31.5183	-4.96375	-4.26824	-4.07702	0
0.7167	-32.1889	-5.56761	-4.26824	-1.32952	0
0.7173	-31.2501	-7.70529	-3.96419	-0.109275	0
0.7180	-30.5795	-8.00722	-2.74223	-2.85677	0
0.7187	-30.9818	-6.78742	-0.605241	-0.720698	0
0.7193	-31.5183	-8.62316	1.22483	1.72239	0
0.7200	-31.2501	-9.54103	-0.301187	-1.02511	0
0.7207	-30.3112	-6.18355	-4.26824	-1.94094	0
0.7213	-30.043	-5.26568	-3.35321	-0.413686	0
0.7220	-30.5795	-8.92509	0.00286844	-1.02511	0
0.7227	-31.2501	-9.22702	-1.21622	-2.85677	0
0.7233	-30.9818	-7.70529	-1.8272	-2.24535	0
0.7240	-30.3112	-8.00722	1.22483	-1.02511	0
0.7247	-30.3112	-9.84296	0.613847	-1.94094	0
0.7253	-30.3112	-11.6787	-3.35321	-2.54976	0
0.7260	-30.3112	-10.7608	-4.57517	0.195135	0
0.7267	-30.9818	-7.70529	-3.65726	1.72239	0
0.7273	-30.5795	-6.48548	-2.13125	-1.02511	0
0.7280	-30.9818	-7.10142	0.92077	-1.32952	0
0.7287	-31.7865	-5.56761	2.44391	-0.109275	0
0.7293	-31.2501	-6.18355	0.613847	-0.109275	0
0.7300	-30.3112	-7.40335	-0.605241	0.502147	0
0.7307	-30.3112	-5.26568	-0.301187	0.502147	0
0.7313	-31.2501	-3.42994	1.22483	-1.02511	0
0.7320	-30.5795	-4.34781	2.13986	-0.109275	0
0.7327	-30.5795	-4.34781	0.00286844	0.806557	0
0.7333	-31.2501	-2.52415	-1.52314	-0.720698	0
0.7340	-30.9818	-2.21014	-2.13125	-0.109275	0
0.7347	-30.9818	-1.90821	-2.74223	-0.109275	0
0.7353	-30.9818	-2.82608	-2.13125	-3.77	0
0.7360	-29.7747	-4.96375	-2.13125	-2.85677	0
0.7367	-29.3724	-1.60627	-2.74223	1.11097	0
0.7373	-30.3112	2.971	-2.74223	0.502147	0
0.7380	-31.2501	-0.0724635	-2.74223	0.195135	0
0.7387	-30.9818	-3.42994	-3.04915	2.63822	0
0.7393	-30.3112	0.229468	-0.912165	2.94263	0
0.7400	-30.5795	2.05313	1.22483	1.11097	0
0.7407	-31.5183	-0.688403	-0.605241	0.195135	0
0.7413	-31.7865	0.229468	-3.04915	-1.32952	0
0.7420	-30.3112	2.05313	-3.96419	-1.63393	0
0.7427	-29.3724	1.14734	-2.13125	-0.109275	0
0.7433	-30.5795	2.971	2.44391	0.806557	0
0.7440	-31.5183	7.24635	2.75084	1.11097	0
0.7447	-31.2501	8.16422	-3.96419	0.502147	0
0.7453	-30.3112	8.16422	-7.62432	-1.02511	0
0.7460	-30.9818	9.08209	-4.26824	0.502147	0
0.7467	-30.3112	10.3019	-3.96419	3.55405	0
0.7473	-29.3724	11.8236	-7.32027	1.72239	0
0.7480	-29.3724	12.4396	-7.01621	-0.109275	0
0.7487	-30.5795	14.2632	-4.57517	2.63822	0
0.7493	-30.3112	18.2366	-3.96419	2.63822	0
0.7500	-30.3112	18.2366	-4.87922	-0.413686	0
0.7507	-31.5183	15.797	-6.40523	2.63822	0
0.7513	-31.2501	15.1811	-6.70929	6.29895	0
0.7520	-30.3112	14.2632	-4.87922	2.63822	0
0.7527	-31.2501	12.7415	-2.13125	-0.109275	0
0.7533	-31.2501	13.3454	-5.79425	2.94263	0
0.7540	-29.7747	12.7415	-11.2873	3.24704	0
0.7547	-29.7747	9.98789	-7.32027	0.806557	0
0.7553	-30.9818	8.46615	-0.301187	0.806557	0
0.7560	-30.5795	8.46615	-2.13125	1.72239	0
0.7567	-30.043	8.46615	-6.70929	0.806557	0
0.7573	-30.3112	11.2198	-6.40523	0.502147	0
0.7580	-30.3112	12.1256	-7.93124	0.806557	0
0.7587	-30.043	8.46615	-11.2873	1.11097	0
0.7593	-30.9818	4.80675	-9.45726	1.41798	0
0.7600	-31.5183	2.971	-7.01621	0.806557	0
0.7607	-30.9818	2.05313	-9.15033	-0.109275	0
0.7613	-30.5795	2.971	-10.3723	-2.24535	0
0.7620	-31.2501	4.80675	-9.45726	-3.46559	0
0.7627	-30.3112	4.80675	-9.76131	-1.32952	0
0.7633	-30.3112	3.58694	-9.45726	-0.109275	0
0.7640	-31.2501	5.72462	-9.15033	-2.85677	0
0.7647	-31.2501	8.76808	-8.84628	-3.16118	0
0.7653	-30.5795	10.9058	-7.32027	1.41798	0
0.7660	-30.5795	12.7415	-6.40523	1.41798	0
0.7667	-30.9818	14.8792	-5.79425	-3.46559	0
0.7673	-30.9818	16.4009	-3.04915	-4.38143	0
0.7680	-30.5795	19.4565	-2.13125	-2.24535	0
0.7687	-30.9818	21.2801	-4.87922	-2.54976	0
0.7693	-30.9818	22.198	-4.26824	-2.85677	0
0.7700	-30.5795	23.7318	-3.35321	-1.63393	0
0.7707	-30.9818	24.3357	-6.09831	-0.720698	0
0.7713	-30.3112	23.7318	-7.32027	-1.32952	0
0.7720	-30.043	24.9516	-3.96419	-2.24535	0
0.7727	-31.2501	26.1714	-3.04915	-1.02511	0
0.7733	-31.2501	25.2535	-3.35321	1.72239	0
0.7740	-30.043	27.0772	-2.13125	0.806557	0
0.7747	-30.5795	28.611	-1.52314	-1.02511	0
0.7753	-31.2501	25.8574	-3.04915	-0.109275	0
0.7760	-29.7747	25.8574	-3.96419	0.502147	0
0.7767	-30.5795	27.3912	-2.43818	-1.02511	0
0.7773	-33.1277	22.198	1.22483	-1.02511	0
0.7780	-31.7865	17.6207	4.27685	2.0268	0
0.7787	-30.043	20.0603	4.5809	2.94263	0
0.7793	-30.9818	20.9782	3.66587	1.11097	0
0.7800	-31.2501	16.7028	3.36182	-0.109275	0
0.7807	-30.9818	14.8792	2.44391	-1.02511	0
0.7813	-31.5183	14.8792	0.613847	-1.02511	0
0.7820	-30.3112	12.7415	0.613847	0.502147	0
0.7827	-28.8359	11.5217	3.05489	0.806557	0
0.7833	-30.3112	11.2198	3.36182	-1.02511	0
0.7840	-31.5183	9.38402	2.13986	-1.02511	0
0.7847	-30.3112	8.46615	2.44391	-0.413686	0
0.7853	-30.043	9.38402	3.96993	-1.32952	0
0.7860	-30.3112	10.3019	3.36182	-0.720698	0
0.7867	-30.3112	12.1256	2.13986	1.72239	0
0.7873	-30.043	14.2632	2.44391	1.11097	0
0.7880	-30.9818	15.797	2.44391	1.11097	0
0.7887	-32.1889	18.5386	2.44391	2.94263	0
0.7893	-31.5183	18.5386	5.19188	2.33121	0
0.7900	-30.9818	14.5652	6.71789	-1.02511	0
0.7907	-30.9818	13.0434	5.49594	-0.720698	0
0.7913	-30.3112	13.6594	5.49594	2.33121	0
0.7920	-30.043	10.3019	6.41384	1.72239	0
0.7927	-30.9818	7.54828	5.49594	-1.02511	0
0.7933	-31.2501	7.54828	4.88783	-0.413686	0
0.7940	-30.9818	5.41061	4.5809	2.0268	0
0.7947	-31.5183	4.80675	2.44391	2.0268	0
0.7953	-32.1889	7.54828	2.13986	0.806557	0
0.7960	-30.3112	6.63041	5.49594	-0.413686	0
0.7967	-30.3112	5.72462	7.02195	-1.02511	0
0.7973	-31.7865	9.38402	5.19188	1.11097	0
0.7980	-31.2501	11.2198	5.80286	3.55405	0
0.7987	-30.043	9.98789	6.41384	1.72239	0
0.7993	-30.9818	11.5217	5.49594	-1.02511	0
0.8000	-31.7865	13.0434	6.10691	-1.02511	0
0.8007	-30.9818	11.8236	7.32887	-1.02511	0
0.8013	-31.2501	9.98789	7.02195	-0.720698	0
0.8020	-31.5183	7.54828	7.02195	-1.02511	0
0.8027	-31.2501	6.02655	9.76992	-1.02511	0
0.8033	-31.2501	6.02655	13.4329	-0.413686	0
0.8040	-31.2501	3.58694	13.126	-1.02511	0
0.8047	-31.2501	-0.0724635	8.54796	-2.85677	0
0.8053	-31.2501	-3.74395	6.10691	-1.32952	0
0.8060	-30.5795	-9.84296	6.41384	0.806557	0
0.8067	-31.2501	-14.7222	6.10691	-0.109275	0
0.8073	-32.1889	-15.3381	6.41384	-0.109275	0
0.8080	-31.5183	-17.1618	7.02195	-0.109275	0
0.8087	-31.2501	-19.9154	5.80286	-2.24535	0
0.8093	-31.5183	-18.3937	6.41384	-2.24535	0
0.8100	-31.5183	-17.1618	9.76992	-1.02511	0
0.8107	-30.5795	-18.9975	9.46299	-2.85677	0
0.8113	-30.9818	-18.9975	6.10691	-4.68584	0
0.8120	-31.5183	-18.0796	6.71789	-3.16118	0
0.8127	-31.5183	-16.5579	8.85488	-1.94094	0
0.8133	-31.7865	-12.8985	7.32887	-1.32952	0
0.8140	-30.9818	-10.7608	4.5809	-0.109275	0
0.8147	-30.043	-11.3647	6.10691	0.502147	0
0.8153	-31.2501	-9.84296	8.85488	-1.32952	0
0.8160	-31.2501	-4.96375	7.63293	-1.02511	0
0.8167	-30.043	-0.688403	3.36182	1.11097	0
0.8173	-30.043	1.44927	3.36182	0.806557	0
0.8180	-30.9818	2.36714	6.10691	0.195135	0
0.8187	-30.9818	2.971	7.02195	2.63822	0
0.8193	-30.5795	4.80675	5.19188	1.41798	0
0.8200	-30.3112	7.24635	3.96993	-2.85677	0
0.8207	-30.3112	9.08209	3.36182	-1.63393	0
0.8213	-30.9818	10.3019	4.27685	1.72239	0
0.8220	-30.5795	9.68596	4.27685	1.72239	0
0.8227	-30.043	7.24635	1.8358	2.63822	0
0.8233	-30.9818	6.63041	1.52888	2.94263	0
0.8240	-31.5183	9.98789	5.19188	0.195135	0
0.8247	-30.3112	9.98789	7.93985	-0.109275	0
0.8253	-30.3112	3.88887	7.02195	1.41798	0
0.8260	-30.9818	1.14734	3.66587	0.806557	0
0.8267	-30.3112	4.80675	2.44391	1.41798	0
0.8273	-30.3112	3.28501	4.88783	2.33121	0
0.8280	-31.5183	-3.42994	4.88783	1.11097	0
0.8287	-30.9818	-4.96375	0.92077	2.63822	0
0.8293	-30.3112	-3.42994	0.613847	4.46989	0
0.8300	-30.3112	-6.18355	1.8358	0.502147	0
0.8307	-30.3112	-8.32123	1.22483	-1.94094	0
0.8313	-30.5795	-9.22702	3.66587	1.11097	0
0.8320	-31.2501	-11.3647	5.80286	0.806557	0
0.8327	-30.3112	-11.6787	2.44391	-2.85677	0
0.8333	-30.3112	-13.2004	2.13986	-1.63393	0
0.8340	-31.2501	-17.1618	4.88783	1.72239	0
0.8347	-31.2501	-16.256	2.13986	-0.413686	0
0.8353	-30.9818	-11.9806	0.613847	-2.85677	0
0.8360	-31.7865	-13.5024	3.36182	-1.63393	0
0.8367	-32.1889	-15.3381	1.52888	-1.94094	0
0.8373	-31.5183	-11.9806	0.00286844	-3.77	0
0.8380	-31.2501	-11.0628	3.36182	-0.109275	0
0.8387	-30.5795	-11.9806	4.27685	3.85847	0
0.8393	-30.3112	-9.54103	4.88783	-0.109275	0
0.8400	-30.9818	-9.22702	7.32887	-4.68584	0
0.8407	-31.7865	-12.5845	4.27685	-1.02511	0
0.8413	-31.5183	-12.2826	-0.301187	2.33121	0
0.8420	-30.5795	-8.92509	2.13986	-0.109275	0
0.8427	-30.3112	-8.62316	3.66587	-1.94094	0
0.8433	-31.2501	-9.54103	0.613847	-1.02511	0
0.8440	-31.2501	-9.84296	-0.301187	-1.02511	0
0.8447	-30.3112	-10.7608	1.52888	-1.94094	0
0.8453	-30.3112	-8.92509	4.27685	-2.85677	0
0.8460	-31.2501	-4.96375	6.10691	-1.63393	0
0.8467	-31.2501	-3.42994	5.19188	-0.109275	0
0.8473	-31.2501	-4.34781	4.27685	-1.02511	0
0.8480	-31.5183	-3.12801	5.19188	-3.16118	0
0.8487	-31.2501	-0.688403	5.80286	-2.85677	0
0.8493	-31.2501	-2.21014	5.19188	-0.413686	0
0.8500	-30.5795	-6.78742	5.19188	0.806557	0
0.8507	-30.043	-8.32123	5.19188	-0.720698	0
0.8513	-30.5795	-6.48548	4.5809	-1.02511	0
0.8520	-30.9818	-5.26568	3.36182	0.806557	0
0.8527	-30.3112	-7.10142	3.36182	1.72239	0
0.8533	-30.043	-10.4589	5.19188	0.195135	0
0.8540	-30.3112	-11.6787	3.36182	-0.109275	0
0.8547	-30.5795	-10.4589	0.92077	0.806557	0
0.8553	-30.5795	-9.22702	1.52888	0.806557	0
0.8560	-30.3112	-8.92509	1.52888	1.41798	0
0.8567	-30.9818	-10.7608	2.13986	1.72239	0
0.8573	-30.3112	-12.5845	6.41384	0.502147	0
0.8580	-28.8359	-12.8985	8.54796	0.502147	0
0.8587	-29.3724	-11.6787	4.27685	2.63822	0
0.8593	-31.5183	-9.84296	1.52888	2.63822	0
0.8600	-31.7865	-8.62316	3.66587	-0.413686	0
0.8607	-30.9818	-7.70529	6.10691	-0.720698	0
0.8613	-31.2501	-8.62316	5.19188	1.72239	0
0.8620	-31.2501	-10.7608	3.96993	1.41798	0
0.8627	-30.3112	-12.2826	5.19188	-1.02511	0
0.8633	-30.5795	-13.5024	7.93985	-1.02511	0
0.8640	-30.9818	-15.3381	7.02195	-0.720698	0
0.8647	-30.3112	-14.7222	4.5809	-1.94094	0
0.8653	-30.5795	-13.5024	4.5809	-0.413686	0
0.8660	-31.2501	-15.0362	6.10691	1.72239	0
0.8667	-30.9818	-16.5579	6.10691	-0.413686	0
0.8673	-30.3112	-16.256	4.88783	-2.54976	0
0.8680	-31.2501	-18.9975	3.36182	-0.720698	0
0.8687	-32.1889	-21.1352	4.88783	0.195135	0
0.8693	-31.2501	-18.3937	6.10691	-1.02511	0
0.8700	-30.3112	-15.64	4.27685	-0.720698	0
0.8707	-31.2501	-16.256	4.5809	1.41798	0
0.8713	-31.5183	-15.942	4.5809	1.41798	0
0.8720	-30.9818	-15.0362	1.52888	-0.109275	0
0.8727	-31.2501	-14.4202	1.52888	0.195135	0
0.8733	-31.2501	-11.6787	3.36182	1.72239	0
0.8740	-30.3112	-7.40335	1.52888	1.72239	0
0.8747	-30.9818	-3.74395	2.44391	0.502147	0
0.8753	-31.5183	-2.52415	6.41384	-0.413686	0
0.8760	-30.5795	-3.74395	3.96993	-1.32952	0
0.8767	-30.5795	-3.42994	0.00286844	-1.02511	0
0.8773	-31.5183	-1.30434	0.613847	0.502147	0
0.8780	-30.9818	-0.386472	0.613847	0.806557	0
0.8787	-30.3112	-1.30434	0.00286844	-0.720698	0
0.8793	-30.5795	-0.688403	1.52888	-2.24535	0
0.8800	-31.5183	0.531399	-0.912165	-3.46559	0
0.8807	-31.5183	0.531399	-3.35321	-2.24535	0
0.8813	-30.9818	1.7512	-2.13125	-0.720698	0
0.8820	-30.3112	2.66907	-0.605241	-1.94094	0
0.8827	-30.3112	0.229468	-1.21622	-1.94094	0
0.8833	-30.9818	0.531399	-0.912165	2.94263	0
0.8840	-30.9818	4.80675	-1.21622	5.38312	0
0.8847	-31.2501	4.50481	-2.74223	1.72239	0
0.8853	-30.9818	1.14734	-5.18328	-0.413686	0
0.8860	-30.043	2.05313	-6.40523	0.806557	0
0.8867	-30.3112	2.66907	-2.13125	0.502147	0
0.8873	-31.2501	-0.0724635	2.44391	-0.413686	0
0.8880	-31.7865	1.14734	-0.301187	-0.109275	0
0.8887	-31.2501	2.971	-5.4902	-0.109275	0
0.8893	-30.3112	0.83333	-6.70929	2.63822	0
0.8900	-30.3112	2.05313	-5.4902	4.46989	0
0.8907	-31.5183	5.72462	-3.96419	-0.109275	0
0.8913	-32.4571	4.19081	-4.87922	-3.77	0
0.8920	-31.2501	1.7512	-8.2353	0.806557	0
0.8927	-30.5795	3.88887	-9.76131	3.55405	0
0.8933	-30.9818	5.41061	-7.93124	0.806557	0
0.8940	-30.9818	3.88887	-5.79425	-1.32952	0
0.8947	-30.5795	5.10868	-5.79425	-1.02511	0
0.8953	-30.5795	8.76808	-7.62432	-0.413686	0
0.8960	-30.5795	9.38402	-10.3723	-0.413686	0
0.8967	-30.5795	10.6038	-10.0682	-1.32952	0
0.8973	-31.2501	16.099	-9.15033	-0.413686	0
0.8980	-30.9818	21.8961	-10.3723	2.0268	0
0.8987	-30.9818	27.3912	-10.0682	1.41798	0
0.8993	-31.2501	36.5458	-7.93124	1.72239	0
0.9000	-31.2501	44.1786	-8.2353	5.07871	0
0.9007	-30.5795	45.0844	-11.2873	4.7743	0
0.9013	-30.5795	47.222	-14.0353	2.0268	0
0.9020	-30.9818	49.6617	-15.2544	3.24704	0
0.9027	-30.3112	49.9757	-14.6434	3.55405	0
0.9033	-30.9818	52.4153	-13.4243	1.41798	0
0.9040	-31.2501	55.7727	-14.3393	1.41798	0
0.9047	-31.2501	54.5529	-17.3914	2.94263	0
0.9053	-30.5795	52.4153	-18.3064	4.16288	0
0.9060	-30.3112	50.8815	-14.9503	4.46989	0
0.9067	-30.5795	46.0022	-12.5093	2.63822	0
0.9073	-31.2501	40.2052	-13.7284	0.195135	0
0.9080	-31.7865	35.326	-16.1694	0.806557	0
0.9087	-31.2501	30.4347	-15.8654	1.72239	0
0.9093	-31.2501	24.0337	-14.9503	-0.109275	0
0.9100	-31.5183	16.4009	-17.0873	-1.02511	0
0.9107	-31.2501	8.46615	-18.3064	-1.94094	0
0.9113	-30.5795	2.66907	-14.0353	-2.85677	0
0.9120	-31.2501	-2.21014	-11.8983	-1.02511	0
0.9127	-31.5183	-7.70529	-14.9503	1.41798	0
0.9133	-30.9818	-13.5024	-16.7804	1.11097	0
0.9140	-30.9818	-22.355	-16.7804	-1.02511	0
0.9147	-31.2501	-33.6472	-17.3914	-4.68584	0
0.9153	-31.2501	-42.8018	-14.9503	-6.5175	0
0.9160	-30.9818	-52.5723	-14.0353	-5.60167	0
0.9167	-31.2501	-60.809	-16.1694	-4.07702	0
0.9173	-30.5795	-60.809	-14.0353	-4.38143	0
0.9180	-30.3112	-58.0553	-11.2873	-5.29726	0
0.9187	-31.2501	-60.193	-15.2544	-5.60167	0
0.9193	-31.2501	-61.1109	-16.4763	-4.99285	0
0.9200	-30.9818	-57.1495	-13.1174	-4.68584	0
0.9207	-31.2501	-55.6157	-14.0353	-5.60167	0
0.9213	-31.2501	-57.4515	-14.6434	-5.60167	0
0.9220	-30.3112	-58.9732	-12.8133	-5.60167	0
0.9227	-30.3112	-61.1109	-14.0353	-5.60167	0
0.9233	-31.5183	-61.4128	-14.0353	-4.99285	0
0.9240	-31.2501	-57.4515	-11.5942	-4.99285	0
0.9247	-30.3112	-53.7921	-13.1174	-7.12892	0
0.9253	-30.9818	-53.7921	-15.2544	-6.5175	0
0.9260	-31.2501	-53.7921	-14.3393	-4.38143	0
0.9267	-30.5795	-51.9563	-14.0353	-5.60167	0
0.9273	-30.5795	-47.0771	-13.1174	-5.60167	0
0.9280	-30.5795	-42.1979	-10.3723	-2.24535	0
0.9287	-30.3112	-41.28	-11.2873	-1.94094	0
0.9293	-30.5795	-39.7462	-14.0353	-2.85677	0
0.9300	-30.9818	-35.169	-11.8983	-1.02511	0
0.9307	-30.5795	-33.3453	-8.84628	-0.109275	0
0.9313	-31.2501	-32.4274	-7.93124	-1.32952	0
0.9320	-31.7865	-26.9323	-6.70929	-1.32952	0
0.9327	-31.2501	-21.7511	-4.87922	-0.720698	0
0.9333	-30.3112	-21.4371	-6.09831	0.806557	0
0.9340	-30.3112	-21.7511	-7.01621	2.33121	0
0.9347	-30.9818	-18.6956	-3.65726	0.195135	0
0.9353	-30.9818	-14.4202	0.00286844	-1.32952	0
0.9360	-31.2501	-11.0628	-1.52314	1.11097	0
0.9367	-31.2501	-8.92509	-4.87922	0.195135	0
0.9373	-30.3112	-6.78742	-4.87922	-3.46559	0
0.9380	-29.3724	-4.64974	-2.43818	-0.720698	0
0.9387	-30.043	-2.52415	-0.912165	2.63822	0
0.9393	-30.5795	-0.688403	0.00286844	-1.63393	0
0.9400	-30.5795	-0.0724635	-0.912165	-3.16118	0
0.9407	-30.5795	1.14734	-2.43818	1.41798	0
0.9413	-31.2501	4.19081	-1.52314	2.33121	0
0.9420	-31.7865	6.94442	-0.301187	-1.02511	0
0.9427	-30.9818	8.16422	-0.605241	-1.32952	0
0.9433	-30.9818	9.08209	-1.21622	0.502147	0
0.9440	-31.2501	10.6038	-1.8272	-0.109275	0
0.9447	-31.2501	13.0434	-2.13125	-1.32952	0
0.9453	-31.2501	15.797	-0.605241	0.195135	0
0.9460	-31.5183	17.6207	1.22483	2.63822	0
0.9467	-31.2501	19.1424	2.75084	1.41798	0
0.9473	-30.5795	20.3743	5.19188	-2.24535	0
0.9480	-31.2501	19.1424	5.19188	-3.16118	0
0.9487	-31.2501	18.2366	1.52888	-1.02511	0
0.9493	-31.2501	21.2801	1.22483	-1.02511	0
0.9500	-31.2501	23.4178	5.19188	-1.94094	0
0.9507	-30.3112	22.198	6.10691	-0.109275	0
0.9513	-30.3112	21.5941	2.75084	0.502147	0
0.9520	-30.9818	24.0337	2.44391	-3.46559	0
0.9527	-31.5183	24.9516	5.49594	-2.85677	0
0.9533	-30.5795	23.1159	7.02195	0.502147	0
0.9540	-30.3112	22.4999	5.80286	-0.720698	0
0.9547	-31.2501	24.9516	6.10691	-1.63393	0
0.9553	-31.5183	26.7753	7.93985	2.33121	0
0.9560	-31.5183	26.4733	7.63293	3.24704	0
0.9567	-31.5183	25.2535	6.10691	0.806557	0
0.9573	-30.9818	25.8574	8.85488	1.72239	0
0.9580	-30.3112	24.3357	12.8219	2.0268	0
0.9587	-30.9818	20.9782	11.9069	0.195135	0
0.9593	-30.5795	20.6763	7.32887	0.806557	0
0.9600	-29.7747	22.8139	6.10691	2.0268	0
0.9607	-31.2501	22.198	8.85488	0.195135	0
0.9613	-32.7254	21.2801	11.2959	-1.02511	0
0.9620	-31.2501	23.4178	10.074	1.41798	0
0.9627	-30.3112	24.0337	7.02195	3.55405	0
0.9633	-30.5795	20.3743	5.80286	2.94263	0
0.9640	-30.9818	18.5386	8.54796	1.11097	0
0.9647	-30.5795	20.3743	10.3809	1.41798	0
0.9653	-30.5795	20.3743	9.15894	3.24704	0
0.9660	-30.3112	17.9226	8.85488	2.63822	0
0.9667	-30.3112	16.7028	8.85488	0.806557	0
0.9673	-31.2501	15.483	7.02195	0.195135	0
0.9680	-31.2501	13.0434	7.32887	-1.02511	0
0.9687	-31.5183	12.1256	11.2959	-3.16118	0
0.9693	-31.2501	12.4396	12.515	-3.77	0
0.9700	-30.043	11.5217	9.15894	-1.63393	0
0.9707	-29.7747	9.38402	10.989	-1.94094	0
0.9713	-31.2501	6.63041	16.4821	-3.77	0
0.9720	-31.7865	4.50481	14.348	-4.07702	0
0.9727	-31.5183	4.80675	9.76992	-3.16118	0
0.9733	-30.9818	4.80675	11.6	-4.99285	0
0.9740	-30.3112	2.36714	13.126	-5.29726	0
0.9747	-30.3112	2.05313	10.3809	0.195135	0
0.9753	-31.2501	6.02655	9.76992	2.94263	0
0.9760	-31.7865	7.86229	9.76992	-0.109275	0
0.9767	-31.2501	3.58694	7.63293	-0.413686	0
0.9773	-30.5795	1.14734	8.54796	3.55405	0
0.9780	-30.043	4.19081	9.76992	4.16288	0
0.9787	-30.3112	4.50481	7.63293	2.0268	0
0.9793	-31.2501	0.229468	7.02195	0.806557	0
0.9800	-31.5183	0.531399	8.85488	1.41798	0
0.9807	-31.5183	2.971	8.24391	4.16288	0
0.9813	-31.7865	0.229468	6.71789	4.46989	0
0.9820	-31.2501	-0.688403	7.63293	1.72239	0
0.9827	-30.9818	3.88887	7.02195	2.63822	0
0.9833	-31.2501	5.41061	6.10691	6.29895	0
0.9840	-31.2501	1.14734	9.46299	2.63822	0
0.9847	-30.3112	-0.386472	10.3809	-2.24535	0
0.9853	-31.2501	2.36714	4.5809	-1.02511	0
0.9860	-31.5183	2.971	1.52888	0.806557	0
0.9867	-30.5795	0.531399	4.27685	-0.109275	0
0.9873	-30.5795	-0.386472	6.41384	-0.109275	0
0.9880	-30.5795	-0.0724635	5.80286	1.11097	0
0.9887	-30.3112	-0.0724635	4.5809	-0.109275	0
0.9893	-30.9818	-0.688403	3.36182	-1.63393	0
0.9900	-31.2501	-0.386472	4.5809	-1.94094	0
0.9907	-30.3112	2.05313	7.93985	-3.77	0
0.9913	-30.3112	2.05313	7.02195	-2.85677	0
0.9920	-31.2501	-0.688403	3.66587	0.806557	0
0.9927	-30.9818	-0.688403	3.66587	1.11097	0
0.9933	-30.9818	2.971	3.36182	-1.02511	0
0.9940	-31.2501	2.05313	3.66587	0.195135	0
0.9947	-30.5795	1.14734	7.93985	2.63822	0
0.9953	-30.5795	4.50481	11.2959	1.72239	0
0.9960	-31.2501	5.72462	9.46299	0.806557	0
0.9967	-31.2501	5.10868	6.10691	1.72239	0
0.9973	-30.5795	6.94442	3.05489	0.806557	0
0.9980	-30.9818	8.46615	2.44391	-1.32952	0
0.9987	-30.9818	8.76808	4.88783	-2.85677	0
0.9993	-30.5795	9.38402	5.19188	-2.24535	0
1.0000	-30.3112	9.98789	4.27685	-1.02511	0
1.0007	-31.2501	10.9058	6.10691	-0.720698	0
1.0013	-31.5183	10.3019	6.71789	-1.02511	0
1.0020	-30.9818	7.24635	5.19188	-0.413686	0
1.0027	-30.5795	7.54828	4.27685	-0.109275	0
1.0033	-31.2501	9.38402	3.66587	0.806557	0
1.0040	-31.2501	6.94442	2.13986	2.63822	0
1.0047	-31.2501	6.02655	2.44391	2.0268	0
1.0053	-31.5183	7.54828	3.66587	1.72239	0
1.0060	-30.5795	6.63041	4.27685	3.55405	0
1.0067	-29.7747	7.24635	4.27685	4.16288	0
1.0073	-30.5795	8.76808	2.44391	1.11097	0
1.0080	-31.2501	7.86229	2.13986	-0.109275	0
1.0087	-30.5795	7.54828	2.75084	-0.109275	0
1.0093	-31.2501	7.24635	2.44391	-0.720698	0
1.0100	-32.1889	4.50481	2.44391	0.502147	0
1.0107	-31.5183	3.58694	3.96993	0.195135	0
1.0113	-31.2501	5.10868	2.75084	-1.32952	0
1.0120	-31.2501	4.80675	0.92077	0.195135	0
1.0127	-30.3112	2.971	2.44391	1.11097	0
1.0133	-30.3112	3.28501	3.36182	-1.94094	0
1.0140	-30.9818	3.88887	3.05489	-3.16118	0
1.0147	-30.9818	3.28501	4.27685	-1.94094	0
1.0153	-30.3112	3.28501	5.49594	-2.85677	0
1.0160	-30.9818	5.10868	5.19188	-2.54976	0
1.0167	-31.2501	5.72462	5.19188	-2.24535	0
1.0173	-30.3112	3.58694	5.49594	-2.85677	0
1.0180	-30.043	3.58694	5.80286	-0.109275	0
1.0187	-31.2501	7.24635	5.49594	0.502147	0
1.0193	-32.1889	7.86229	6.10691	-4.38143	0
1.0200	-31.2501	4.80675	6.71789	-4.68584	0
1.0207	-30.043	2.05313	4.88783	-1.94094	0
1.0213	-30.9818	1.14734	2.44391	-3.16118	0
1.0220	-31.2501	2.66907	2.75084	-2.85677	0
1.0227	-30.3112	5.10868	3.66587	-1.02511	0
1.0233	-30.5795	7.24635	3.05489	-3.46559	0
1.0240	-30.9818	8.46615	3.36182	-1.94094	0
1.0247	-30.9818	8.46615	5.19188	2.0268	0
1.0253	-31.2501	5.72462	3.96993	-0.413686	0
1.0260	-30.5795	4.19081	2.44391	-3.16118	0
1.0267	-30.5795	6.32848	3.66587	-1.02511	0
1.0273	-31.2501	5.72462	2.75084	-1.02511	0
1.0280	-30.3112	1.7512	0.309792	-1.94094	0
1.0287	-30.043	1.7512	0.613847	-0.109275	0
1.0293	-32.1889	2.66907	2.44391	0.806557	0
1.0300	-31.7865	-1.60627	1.52888	1.11097	0
1.0307	-29.3724	-4.34781	0.309792	1.11097	0
1.0313	-30.043	-2.82608	2.75084	-1.02511	0
1.0320	-31.7865	-3.42994	3.36182	-1.94094	0
1.0327	-31.2501	-6.18355	-0.605241	0.502147	0
1.0333	-30.9818	-7.10142	-2.43818	-1.32952	0
1.0340	-31.2501	-8.00722	0.613847	-3.77	0
1.0347	-30.3112	-9.22702	0.92077	-1.94094	0
1.0353	-30.5795	-7.70529	-1.21622	0.806557	0
1.0360	-31.2501	-7.10142	-1.21622	-0.109275	0
1.0367	-30.3112	-9.54103	0.613847	-1.02511	0
1.0373	-30.3112	-12.5845	0.613847	-1.02511	0
1.0380	-31.5183	-14.4202	0.613847	-1.63393	0
1.0387	-30.9818	-16.8598	1.8358	-3.77	0
1.0393	-30.3112	-19.2994	1.22483	-4.07702	0
1.0400	-31.7865	-19.2994	0.309792	-1.32952	0
1.0407	-32.1889	-18.0796	1.22483	0.806557	0
1.0413	-30.3112	-17.4758	0.00286844	-1.94094	0
1.0420	-30.3112	-15.3381	-1.52314	-3.16118	0
1.0427	-31.2501	-10.7608	0.613847	-0.720698	0
1.0433	-31.2501	-7.10142	3.05489	-1.02511	0
1.0440	-31.5183	-3.42994	3.36182	-4.68584	0
1.0447	-31.2501	2.971	2.13986	-4.07702	0
1.0453	-30.3112	7.54828	-0.912165	-0.109275	0
1.0460	-30.9818	9.08209	-3.04915	1.72239	0
1.0467	-31.2501	10.3019	-1.21622	1.72239	0
1.0473	-30.5795	10.6038	0.00286844	1.72239	0
1.0480	-30.3112	11.5217	-3.35321	1.72239	0
1.0487	-30.9818	14.8792	-5.79425	1.72239	0
1.0493	-31.2501	17.9226	-5.18328	2.33121	0
1.0500	-31.2501	18.2366	-4.87922	1.72239	0
1.0507	-30.3112	16.4009	-3.35321	-0.109275	0
1.0513	-30.043	14.2632	-2.74223	0.806557	0
1.0520	-30.5795	13.6594	-4.57517	3.55405	0
1.0527	-30.9818	13.3454	-4.87922	4.16288	0
1.0533	-30.5795	12.4396	-3.04915	4.46989	0
1.0540	-30.9818	11.2198	-3.96419	5.38312	0
1.0547	-30.9818	9.38402	-3.65726	4.46989	0
1.0553	-31.2501	7.54828	0.613847	3.24704	0
1.0560	-31.7865	4.19081	0.92077	2.63822	0
1.0567	-31.2501	-0.688403	-2.43818	1.41798	0
1.0573	-30.043	-5.26568	-2.13125	0.806557	0
1.0580	-30.3112	-8.32123	-0.912165	-0.109275	0
1.0587	-30.9818	-13.8164	-3.96419	-2.54976	0
1.0593	-30.5795	-19.9154	-3.35321	-3.46559	0
1.0600	-31.2501	-24.7946	0.613847	-1.32952	0
1.0607	-31.5183	-31.8115	-1.21622	-1.63393	0
1.0613	-30.9818	-37.3066	-5.4902	-3.16118	0
1.0620	-30.5795	-37.3066	-3.96419	-2.85677	0
1.0627	-30.9818	-39.7462	-1.21622	-3.46559	0
1.0633	-30.3112	-43.1037	-1.8272	-4.07702	0
1.0640	-30.3112	-39.7462	-3.04915	-2.24535	0
1.0647	-31.5183	-34.2632	-2.13125	-0.720698	0
1.0653	-31.5183	-32.7293	-0.301187	-1.02511	0
1.0660	-30.3112	-29.9878	-1.8272	-1.02511	0
1.0667	-30.5795	-25.4105	-3.65726	-0.720698	0
1.0673	-31.2501	-24.4927	-0.605241	0.806557	0
1.0680	-30.9818	-23.5748	1.52888	1.72239	0
1.0687	-30.9818	-23.5748	-1.8272	0.195135	0
1.0693	-31.5183	-24.1907	-4.87922	-1.02511	0
1.0700	-31.7865	-23.2729	-4.87922	0.195135	0
1.0707	-31.2501	-23.2729	-3.96419	-0.109275	0
1.0713	-31.2501	-26.9323	-3.35321	-0.720698	0
1.0720	-31.5183	-27.5482	-5.18328	0.502147	0
1.0727	-31.2501	-24.7946	-6.09831	1.72239	0
1.0733	-31.2501	-23.5748	-3.04915	1.41798	0
1.0740	-30.9818	-19.9154	-2.43818	-0.109275	0
1.0747	-30.3112	-13.2004	-4.87922	-1.63393	0
1.0753	-30.5795	-10.1449	-3.96419	-0.109275	0
1.0760	-31.7865	-11.0628	-2.43818	3.55405	0
1.0767	-32.1889	-10.1449	-5.4902	4.46989	0
1.0773	-30.5795	-6.18355	-7.32027	3.55405	0
1.0780	-29.7747	-2.52415	-4.57517	4.46989	0
1.0787	-30.3112	-2.82608	-0.912165	5.38312	0
1.0793	-30.9818	-3.12801	0.00286844	4.46989	0
1.0800	-31.2501	-0.386472	-3.04915	2.94263	0
1.0807	-30.5795	-0.688403	-4.26824	3.55405	0
1.0813	-30.5795	-3.12801	-0.301187	3.55405	0
1.0820	-31.2501	-2.52415	1.22483	1.41798	0
1.0827	-31.5183	-1.30434	-1.8272	-0.109275	0
1.0833	-30.5795	-1.90821	-2.13125	-1.02511	0
1.0840	-30.3112	-0.386472	-2.13125	-3.46559	0
1.0847	-31.2501	0.531399	-4.87922	-2.85677	0
1.0853	-31.2501	-2.21014	-3.96419	-0.720698	0
1.0860	-30.5795	-2.52415	-0.912165	-1.94094	0
1.0867	-30.3112	0.229468	-2.43818	-2.24535	0
1.0873	-30.3112	-0.0724635	-3.96419	0.806557	0
1.0880	-30.3112	-0.0724635	-3.04915	1.72239	0
1.0887	-32.4571	2.05313	-2.13125	0.806557	0
1.0893	-32.4571	0.229468	-1.21622	2.63822	0
1.0900	-30.3112	-4.34781	-0.301187	2.63822	0
1.0907	-29.7747	-3.74395	0.00286844	-0.109275	0
1.0913	-30.9818	-1.30434	2.44391	-1.94094	0
1.0920	-31.2501	-0.688403	5.49594	-4.38143	0
1.0927	-31.2501	0.83333	3.36182	-4.99285	0
1.0933	-31.2501	2.971	-2.13125	-1.94094	0
1.0940	-30.5795	4.50481	-3.96419	1.41798	0
1.0947	-30.9818	5.72462	-0.605241	1.72239	0
1.0953	-31.5183	5.72462	1.52888	0.806557	0
1.0960	-30.3112	4.50481	0.309792	-0.109275	0
1.0967	-30.5795	4.50481	-0.605241	0.806557	0
1.0973	-32.1889	5.72462	0.613847	1.72239	0
1.0980	-32.1889	5.72462	0.309792	0.806557	0
1.0987	-30.5795	6.32848	-1.52314	0.195135	0
1.0993	-30.9818	7.54828	-2.43818	2.0268	0
1.1000	-31.2501	7.86229	-2.74223	2.0268	0
1.1007	-30.9818	7.54828	-2.13125	-1.02511	0
1.1013	-30.9818	7.86229	0.92077	-1.02511	0
1.1020	-30.3112	7.86229	4.27685	1.72239	0
1.1027	-29.7747	8.16422	3.36182	1.72239	0
1.1033	-30.9818	7.54828	1.52888	-1.02511	0
1.1040	-31.7865	5.41061	3.36182	-0.720698	0
1.1047	-30.9818	2.05313	4.27685	2.33121	0
1.1053	-30.3112	1.14734	0.309792	4.46989	0
1.1060	-30.9818	2.971	-2.13125	2.94263	0
1.1067	-31.7865	6.02655	-1.8272	0.806557	0
1.1073	-32.1889	11.2198	-2.74223	0.806557	0
1.1080	-31.7865	18.2366	-1.52314	1.11097	0
1.1087	-31.2501	23.7318	1.8358	0.806557	0
1.1093	-31.7865	25.8574	0.92077	2.63822	0
1.1100	-31.7865	26.4733	-1.52314	3.55405	0
1.1107	-30.9818	24.9516	-1.52314	2.94263	0
1.1113	-30.3112	23.1159	-1.8272	4.46989	0
1.1120	-30.5795	24.6376	-1.8272	5.07871	0
1.1127	-30.9818	26.1714	-0.605241	2.63822	0
1.1133	-31.5183	25.5555	-2.13125	2.94263	0
1.1140	-32.1889	24.6376	-3.04915	4.46989	0
1.1147	-31.2501	20.3743	-1.21622	2.0268	0
1.1153	-30.3112	13.9613	0.309792	0.806557	0
1.1160	-31.2501	12.7415	1.22483	2.63822	0
1.1167	-31.7865	11.2198	0.613847	1.72239	0
1.1173	-30.3112	3.88887	-3.04915	0.806557	0
1.1180	-30.043	-3.42994	-5.18328	2.94263	0
1.1187	-31.2501	-7.70529	-4.87922	2.33121	0
1.1193	-31.5183	-15.0362	-5.79425	-0.109275	0
1.1200	-30.9818	-23.2729	-5.4902	-0.109275	0
1.1207	-30.3112	-29.9878	-4.87922	0.502147	0
1.1213	-30.3112	-36.0868	-7.62432	0.806557	0
1.1220	-30.9818	-38.2245	-8.54222	0.195135	0
1.1227	-31.2501	-37.0047	-5.18328	-1.02511	0
1.1233	-31.2501	-39.1424	-4.87922	-1.02511	0
1.1240	-30.9818	-41.28	-5.79425	-1.94094	0
1.1247	-31.2501	-40.966	-4.57517	-4.68584	0
1.1253	-30.3112	-40.0602	-5.79425	-3.77	0
1.1260	-29.3724	-37.3066	-8.84628	-1.32952	0
1.1267	-29.3724	-31.2076	-8.2353	-3.46559	0
1.1273	-30.3112	-27.5482	-6.70929	-3.77	0
1.1280	-30.5795	-26.6303	-8.2353	-1.32952	0
1.1287	-30.9818	-25.4105	-10.3723	-1.63393	0
1.1293	-30.9818	-25.0965	-10.3723	-2.85677	0
1.1300	-30.5795	-23.8767	-9.15033	-3.16118	0
1.1307	-30.5795	-20.8333	-8.54222	-4.68584	0
1.1313	-30.9818	-18.3937	-10.9833	-4.38143	0
1.1320	-31.2501	-16.5579	-12.5093	-3.16118	0
1.1327	-31.2501	-15.3381	-11.2873	-2.54976	0
1.1333	-30.3112	-16.8598	-12.5093	0.195135	0
1.1340	-30.3112	-18.3937	-14.0353	-0.720698	0
1.1347	-30.9818	-18.0796	-12.2024	-6.82191	0
1.1353	-30.043	-18.0796	-10.9833	-7.12892	0
1.1360	-30.3112	-19.9154	-13.7284	-2.54976	0
1.1367	-31.7865	-20.2173	-14.0353	-2.85677	0
1.1373	-30.9818	-17.1618	-12.2024	-4.68584	0
1.1380	-30.3112	-15.3381	-13.1174	-3.77	0
1.1387	-31.7865	-18.0796	-12.8133	-3.77	0
1.1393	-31.7865	-20.8333	-7.62432	-3.77	0
1.1400	-30.5795	-19.6135	-6.70929	-1.94094	0
1.1407	-31.2501	-18.0796	-11.2873	-1.94094	0
1.1413	-31.2501	-17.1618	-12.8133	-3.16118	0
1.1420	-30.043	-15.0362	-10.9833	-2.24535	0
1.1427	-30.3112	-14.1183	-11.8983	-2.24535	0
1.1433	-30.5795	-13.5024	-13.1174	-3.77	0
1.1440	-30.043	-11.0628	-10.3723	-3.16118	0
1.1447	-30.3112	-10.7608	-7.93124	-1.32952	0
1.1453	-31.2501	-12.5845	-8.2353	-0.720698	0
1.1460	-30.5795	-8.32123	-8.84628	-1.02511	0
1.1467	-30.043	-1.60627	-9.45726	-0.413686	0
1.1473	-30.5795	-1.60627	-9.45726	-0.109275	0
1.1480	-31.5183	-2.82608	-10.0682	-0.720698	0
1.1487	-32.1889	0.229468	-10.6763	-2.54976	0
1.1493	-31.2501	3.88887	-10.6763	-2.54976	0
1.1500	-30.5795	5.72462	-10.6763	-1.02511	0
1.1507	-30.9818	6.32848	-9.15033	0.195135	0
1.1513	-31.7865	5.72462	-4.87922	-0.109275	0
1.1520	-32.4571	6.63041	-2.74223	-0.720698	0
1.1527	-32.1889	10.3019	-6.09831	-0.109275	0
1.1533	-30.9818	9.38402	-9.45726	1.11097	0
1.1540	-30.5795	6.94442	-8.84628	1.72239	0
1.1547	-31.2501	9.38402	-9.15033	-0.109275	0
1.1553	-31.5183	10.3019	-9.45726	-0.413686	0
1.1560	-30.5795	7.86229	-6.70929	2.63822	0
1.1567	-30.043	9.08209	-6.70929	2.63822	0
1.1573	-30.9818	12.4396	-10.3723	0.806557	0
1.1580	-31.5183	12.4396	-9.76131	1.72239	0
1.1587	-30.9818	12.4396	-5.79425	1.72239	0
1.1593	-30.3112	13.0434	-6.40523	-0.109275	0
1.1600	-31.2501	12.1256	-8.54222	0.502147	0
1.1607	-31.2501	13.0434	-6.40523	1.11097	0
1.1613	-30.5795	15.483	-3.96419	-1.94094	0
1.1620	-30.9818	14.8792	-4.87922	-1.94094	0
1.1627	-31.2501	13.6594	-4.87922	1.72239	0
1.1633	-30.9818	14.5652	-3.04915	2.33121	0
1.1640	-30.3112	15.797	-1.21622	-0.109275	0
1.1647	-30.9818	16.4009	-1.21622	-1.02511	0
1.1653	-31.2501	15.797	-2.43818	-1.94094	0
1.1660	-30.3112	14.8792	-3.96419	-2.24535	0
1.1667	-29.7747	15.797	-2.13125	-1.02511	0
1.1673	-30.9818	15.1811	-0.605241	-1.02511	0
1.1680	-31.5183	13.6594	-0.605241	-1.94094	0
1.1687	-30.5795	13.9613	0.309792	-1.02511	0
1.1693	-30.9818	14.8792	0.309792	0.806557	0
1.1700	-31.5183	15.483	-0.912165	-0.109275	0
1.1707	-30.3112	16.7028	1.22483	-1.94094	0
1.1713	-30.3112	16.099	3.66587	-0.720698	0
1.1720	-31.5183	13.0434	2.44391	0.806557	0
1.1727	-31.2501	12.1256	1.52888	0.502147	0
1.1733	-30.043	14.2632	1.52888	-0.109275	0
1.1740	-30.043	15.483	2.13986	0.806557	0
1.1747	-30.3112	13.3454	5.80286	1.72239	0
1.1753	-30.3112	13.3454	9.46299	0.502147	0
1.1760	-30.9818	17.3188	8.54796	-0.109275	0
1.1767	-31.5183	19.7584	4.88783	0.806557	0
1.1773	-31.2501	19.1424	2.44391	-0.109275	0
1.1780	-31.7865	18.2366	1.52888	-1.94094	0
1.1787	-32.1889	17.6207	3.05489	-0.720698	0
1.1793	-30.9818	17.6207	4.88783	1.11097	0
1.1800	-30.043	18.2366	4.27685	-1.02511	0
1.1807	-30.3112	16.7028	3.66587	-3.46559	0
1.1813	-30.3112	15.483	4.5809	-3.16118	0
1.1820	-30.3112	15.797	4.27685	-2.24535	0
1.1827	-30.9818	16.099	4.27685	-1.32952	0
1.1833	-30.5795	15.1811	5.19188	-0.109275	0
1.1840	-30.5795	13.9613	5.19188	0.502147	0
1.1847	-31.5183	12.1256	4.27685	-0.413686	0
1.1853	-31.2501	11.8236	3.66587	-0.720698	0
1.1860	-29.7747	13.3454	2.44391	1.11097	0
1.1867	-30.3112	13.0434	3.96993	2.0268	0
1.1873	-32.1889	13.0434	9.76992	0.806557	0
1.1880	-31.7865	14.8792	10.989	0.502147	0
1.1887	-30.3112	14.5652	6.10691	1.72239	0
1.1893	-31.2501	13.0434	4.27685	1.11097	0
1.1900	-31.5183	13.3454	5.49594	-0.720698	0
1.1907	-30.9818	12.1256	3.66587	-1.02511	0
1.1913	-31.2501	9.98789	2.75084	0.806557	0
1.1920	-31.7865	9.38402	4.27685	1.72239	0
1.1927	-31.2501	8.16422	5.19188	0.806557	0
1.1933	-31.2501	6.63041	6.10691	0.502147	0
1.1940	-31.2501	8.46615	8.24391	1.11097	0
1.1947	-30.5795	10.9058	7.02195	-1.02511	0
1.1953	-31.2501	10.3019	3.96993	-4.38143	0
1.1960	-32.1889	7.86229	4.5809	-4.38143	0
1.1967	-30.9818	6.32848	6.10691	-4.68584	0
1.1973	-30.9818	5.72462	5.49594	-6.82191	0
1.1980	-32.1889	6.02655	5.49594	-5.90868	0
1.1987	-31.7865	5.10868	8.24391	-3.77	0
1.1993	-31.2501	4.80675	9.46299	-4.68584	0
1.2000	-30.9818	6.02655	7.32887	-4.68584	0
1.2007	-30.5795	3.88887	6.71789	-2.85677	0
1.2013	-30.3112	-1.90821	7.02195	-1.94094	0
1.2020	-30.3112	-0.990335	5.49594	-0.109275	0
1.2027	-30.5795	5.10868	5.80286	0.195135	0
1.2033	-31.2501	4.19081	7.32887	-2.85677	0
1.2040	-31.5183	-0.386472	5.19188	-2.85677	0
1.2047	-31.7865	0.229468	3.36182	0.195135	0
1.2053	-31.7865	-0.688403	6.10691	0.806557	0
1.2060	-30.5795	-6.18355	5.19188	-1.02511	0
1.2067	-30.043	-5.26568	1.52888	-1.02511	0
1.2073	-31.2501	-0.990335	3.96993	-0.109275	0
1.2080	-31.7865	-4.64974	7.02195	0.502147	0
1.2087	-31.5183	-8.92509	5.49594	-0.109275	0
1.2093	-32.1889	-6.18355	4.88783	-1.63393	0
1.2100	-31.2501	-6.18355	6.10691	-0.413686	0
1.2107	-29.7747	-9.54103	5.80286	1.11097	0
1.2113	-30.9818	-9.54103	5.19188	0.502147	0
1.2120	-32.1889	-9.84296	6.10691	1.72239	0
1.2127	-31.2501	-12.5845	5.80286	3.55405	0
1.2133	-30.9818	-11.6787	3.05489	1.72239	0
1.2140	-31.5183	-9.84296	0.613847	0.502147	0
1.2147	-31.5183	-10.4589	0.92077	-0.109275	0
1.2153	-31.2501	-8.62316	3.05489	-2.85677	0
1.2160	-31.2501	-7.10142	3.05489	-3.77	0
1.2167	-31.2501	-9.22702	1.52888	-2.85677	0
1.2173	-31.7865	-8.62316	0.613847	-3.46559	0
1.2180	-31.2501	-4.34781	0.00286844	-2.85677	0
1.2187	-30.3112	-3.42994	-0.301187	-1.32952	0
1.2193	-30.9818	-4.34781	0.00286844	-1.94094	0
1.2200	-31.5183	-4.64974	0.00286844	-0.109275	0
1.2207	-31.7865	-5.26568	1.22483	1.41798	0
1.2213	-32.1889	-6.18355	0.613847	-2.85677	0
1.2220	-31.7865	-4.64974	-1.8272	-4.68584	0
1.2227	-31.2501	-0.688403	-0.301187	-0.413686	0
1.2233	-31.2501	1.14734	4.88783	0.806557	0
1.2240	-30.9818	-0.990335	6.10691	0.806557	0
1.2247	-30.9818	-1.60627	3.05489	2.63822	0
1.2253	-30.9818	2.05313	1.22483	3.24704	0
1.2260	-30.9818	2.05313	0.309792	0.806557	0
1.2267	-30.9818	-1.60627	0.613847	-0.413686	0
1.2273	-30.9818	-0.0724635	1.52888	-1.94094	0
1.2280	-30.9818	3.88887	1.52888	-2.24535	0
1.2287	-30.9818	2.66907	1.8358	0.502147	0
1.2293	-30.9818	0.229468	3.36182	2.94263	0
1.2300	-30.9818	1.14734	2.44391	2.94263	0
1.2307	-30.9818	1.14734	0.92077	0.806557	0
1.2313	-30.9818	1.44927	1.8358	1.11097	0
1.2320	-30.9818	1.14734	2.75084	3.55405	0
1.2327	-30.9818	-0.0724635	2.44391	1.72239	0
1.2333	-30.9818	-1.30434	2.75084	-1.94094	0
1.2340	-30.9818	-2.52415	2.75084	0.806557	0
1.2347	-30.9818	-4.64974	2.75084	3.55405	0
1.2353	-30.9818	-5.56761	4.5809	1.11097	0
1.2360	-30.9818	-4.96375	5.80286	0.806557	0
1.2367	-30.3112	-4.96375	3.36182	1.72239	0
1.2373	-30.9818	-4.04588	0.92077	-0.413686	0
1.2380	-31.7865	-1.60627	1.52888	-0.109275	0
1.2387	-31.2501	-0.0724635	2.44391	0.806557	0
1.2393	-30.5795	-0.688403	1.8358	-2.85677	0
1.2400	-30.9818	-1.60627	1.22483	-2.85677	0
1.2407	-30.9818	-0.688403	1.8358	-0.109275	0
1.2413	-31.2501	1.14734	2.44391	-2.85677	0
1.2420	-31.5183	1.14734	1.52888	-5.29726	0
1.2427	-30.9818	1.14734	2.44391	-2.85677	0
1.2433	-30.3112	2.66907	3.36182	-1.63393	0
1.2440	-30.3112	4.80675	0.613847	-1.63393	0
1.2447	-30.5795	6.02655	-0.912165	0.195135	0
1.2453	-31.2501	8.46615	1.8358	-0.109275	0
1.2460	-30.9818	10.9058	2.44391	-1.63393	0
1.2467	-30.3112	12.4396	1.8358	-0.109275	0
1.2473	-30.3112	14.2632	5.49594	1.72239	0
1.2480	-31.2501	14.8792	6.71789	-0.109275	0
1.2487	-32.1889	13.0434	1.8358	-1.63393	0
1.2493	-31.7865	13.9613	-0.301187	-1.32952	0
1.2500	-30.9818	14.8792	2.13986	-0.720698	0
1.2507	-30.043	12.1256	2.44391	-1.02511	0
1.2513	-30.3112	11.2198	3.36182	-1.94094	0
1.2520	-31.2501	13.0434	4.27685	-1.02511	0
1.2527	-30.9818	11.5217	2.13986	0.502147	0
1.2533	-31.2501	9.98789	-0.301187	1.72239	0
1.2540	-31.2501	10.6038	-0.301187	2.63822	0
1.2547	-29.7747	6.63041	0.00286844	-0.109275	0
1.2553	-30.3112	0.83333	0.309792	-3.77	0
1.2560	-33.1277	-0.688403	2.13986	-2.24535	0
1.2567	-32.4571	-2.52415	1.22483	0.195135	0
1.2573	-30.3112	-4.96375	-2.13125	-1.94094	0
1.2580	-30.5795	-3.74395	-1.8272	-2.24535	0
1.2587	-31.2501	-3.12801	2.13986	2.33121	0
1.2593	-30.9818	-4.04588	3.05489	2.0268	0
1.2600	-30.9818	-3.12801	0.92077	-1.94094	0
1.2607	-31.2501	-1.90821	-0.912165	-2.85677	0
1.2613	-30.9818	-1.60627	-2.43818	-2.24535	0
1.2620	-30.9818	-1.90821	-4.26824	-1.32952	0
1.2627	-31.2501	-4.64974	-4.57517	-1.02511	0
1.2633	-31.5183	-7.10142	-3.65726	-3.77	0
1.2640	-31.2501	-5.56761	-3.35321	-4.68584	0
1.2647	-30.3112	-5.56761	-2.74223	-1.32952	0
1.2653	-30.043	-9.22702	-1.8272	-1.02511	0
1.2660	-31.2501	-10.1449	-1.21622	-3.16118	0
1.2667	-31.7865	-8.00722	-0.301187	-1.02511	0
1.2673	-30.9818	-9.84296	0.309792	1.72239	0
1.2680	-30.3112	-13.8164	-0.912165	0.502147	0
1.2687	-31.2501	-15.0362	-0.912165	-0.109275	0
1.2693	-31.2501	-15.942	0.613847	0.806557	0
1.2700	-30.3112	-18.0796	0.613847	0.806557	0
1.2707	-30.3112	-17.7777	0.92077	2.33121	0
1.2713	-31.7865	-15.0362	4.27685	3.24704	0
1.2720	-32.1889	-14.7222	3.66587	0.195135	0
1.2727	-31.2501	-15.64	-0.301187	-1.63393	0
1.2733	-30.9818	-15.3381	-0.912165	0.195135	0
1.2740	-31.2501	-13.5024	1.52888	-0.413686	0
1.2747	-30.5795	-11.6787	3.36182	-3.77	0
1.2753	-30.5795	-10.1449	2.44391	-2.54976	0
1.2760	-30.9818	-9.84296	-0.605241	0.502147	0
1.2767	-30.5795	-10.1449	-2.74223	0.806557	0
1.2773	-30.9818	-9.84296	-0.605241	0.806557	0
1.2780	-30.9818	-6.18355	0.613847	2.0268	0
1.2787	-30.5795	-1.60627	-1.8272	2.63822	0
1.2793	-30.5795	-0.688403	-0.605241	3.24704	0
1.2800	-31.2501	-2.21014	4.5809	1.72239	0
1.2807	-30.9818	-1.60627	6.10691	-0.413686	0
1.2813	-30.9818	-0.386472	2.44391	-0.109275	0
1.2820	-30.5795	-0.688403	-1.21622	0.502147	0
1.2827	-30.5795	-0.990335	-0.605241	-0.413686	0
1.2833	-30.9818	-0.688403	3.96993	0.806557	0
1.2840	-31.2501	-1.90821	4.5809	2.33121	0
1.2847	-31.2501	-2.82608	0.309792	1.72239	0
1.2853	-31.2501	-2.82608	-1.8272	2.63822	0
1.2860	-31.2501	-2.82608	-0.301187	3.24704	0
1.2867	-30.9818	-3.42994	-0.605241	-1.02511	0
1.2873	-31.2501	-1.60627	-1.52314	-4.68584	0
1.2880	-31.7865	1.44927	0.613847	-3.46559	0
1.2887	-31.2501	2.05313	0.613847	-1.94094	0
1.2893	-31.2501	1.7512	-2.74223	-1.94094	0
1.2900	-31.2501	2.971	-3.04915	-1.02511	0
1.2907	-30.9818	2.36714	0.309792	-1.94094	0
1.2913	-30.3112	-0.0724635	0.613847	-3.16118	0
1.2920	-30.5795	-1.90821	-1.21622	-1.94094	0
1.2927	-30.5795	-4.34781	0.613847	-0.109275	0
1.2933	-30.3112	-8.00722	1.8358	0.502147	0
1.2940	-30.3112	-9.84296	-2.74223	2.0268	0
1.2947	-30.5795	-10.7608	-3.96419	2.33121	0
1.2953	-31.2501	-11.6787	1.52888	0.195135	0
1.2960	-31.5183	-12.5845	3.36182	0.195135	0
1.2967	-31.7865	-11.6787	-1.21622	0.195135	0
1.2973	-31.2501	-10.7608	-1.21622	-1.94094	0
1.2980	-31.5183	-12.5845	1.22483	-1.94094	0
1.2987	-31.7865	-13.5024	-0.605241	0.502147	0
1.2993	-31.2501	-12.5845	-3.04915	0.502147	0
1.3000	-30.9818	-14.1183	-2.13125	-0.109275	0
1.3007	-30.5795	-18.0796	-0.301187	-0.109275	0
1.3013	-30.5795	-15.3381	1.52888	0.195135	0
1.3020	-31.2501	-10.1449	1.52888	1.72239	0
1.3027	-30.5795	-11.6787	0.00286844	1.72239	0
1.3033	-29.3724	-14.4202	0.00286844	-1.32952	0
1.3040	-30.3112	-10.7608	1.22483	-1.94094	0
1.3047	-32.1889	-8.92509	2.44391	0.806557	0
1.3053	-31.2501	-12.5845	3.36182	1.11097	0
1.3060	-30.043	-11.3647	2.44391	-1.02511	0
1.3067	-31.2501	-5.26568	1.52888	-3.16118	0
1.3073	-32.1889	-3.12801	3.66587	-1.94094	0
1.3080	-31.2501	-3.42994	4.88783	1.41798	0
1.3087	-31.2501	-0.688403	3.36182	1.41798	0
1.3093	-31.2501	1.14734	2.44391	-0.109275	0
1.3100	-31.2501	-1.60627	2.44391	0.806557	0
1.3107	-32.1889	-1.60627	3.36182	-0.109275	0
1.3113	-31.2501	0.83333	5.19188	-1.94094	0
1.3120	-30.3112	1.7512	3.96993	-0.413686	0
1.3127	-30.5795	1.44927	3.36182	1.11097	0
1.3133	-30.9818	2.05313	5.19188	0.195135	0
1.3140	-30.5795	2.971	4.88783	-0.109275	0
1.3147	-30.5795	3.88887	2.44391	-0.109275	0
1.3153	-31.2501	3.58694	2.75084	-0.109275	0
1.3160	-31.5183	2.971	2.44391	0.806557	0
1.3167	-31.2501	4.80675	-0.301187	0.502147	0
1.3173	-30.3112	6.94442	0.613847	-0.720698	0
1.3180	-30.3112	5.10868	4.27685	-0.109275	0
1.3187	-31.2501	3.28501	7.02195	1.11097	0
1.3193	-31.2501	5.10868	7.32887	1.72239	0
1.3200	-30.3112	6.63041	6.10691	1.11097	0
1.3207	-31.2501	6.63041	4.27685	-0.109275	0
1.3213	-31.2501	4.50481	1.8358	-0.109275	0
1.3220	-30.5795	2.36714	-0.912165	0.502147	0
1.3227	-30.9818	2.971	0.613847	0.502147	0
1.3233	-31.5183	5.41061	3.66587	1.41798	0
1.3240	-31.2501	5.72462	2.44391	0.806557	0
1.3247	-30.3112	5.10868	0.613847	-2.24535	0
1.3253	-30.5795	3.88887	2.44391	-2.85677	0
1.3260	-30.9818	2.971	3.36182	-2.85677	0
1.3267	-30.5795	4.19081	-0.301187	-3.46559	0
1.3273	-30.9818	5.41061	-0.301187	-0.720698	0
1.3280	-31.5183	4.80675	3.36182	1.41798	0
1.3287	-31.5183	3.58694	4.5809	-1.63393	0
1.3293	-31.2501	2.05313	2.44391	-1.32952	0
1.3300	-31.2501	2.36714	0.309792	1.72239	0
1.3307	-31.7865	5.10868	-0.301187	-0.109275	0
1.3313	-31.2501	6.02655	0.309792	-1.94094	0
1.3320	-31.2501	5.41061	1.52888	-0.720698	0
1.3327	-31.2501	6.32848	0.92077	-0.413686	0
[truncated: 56,086 more rows]
