# Supplementary material for: Identification of Haptic Based Guiding Using Hard Reins
Source: PLoS One. 2015 Jul 22;10(7):e0132020. doi: 10.1371/journal.pone.0132020 (PMC4511788; doi:10.1371/journal.pone.0132020)
Supplement: S3 File — (ZIP) [file pone.0132020.s003.zip › EMGData1/Subject8/T14/t14.txt]

0.0000	-30.0756	6.63558	5.8024	-2.24511	0
0.0007	-29.6233	3.9001	1.52923	-3.46633	0
0.0013	-30.0756	0.839604	-1.21644	-8.04218	0
0.0020	-27.5881	0.216672	-0.60648	-7.43157	0
0.0027	-27.362	0.216672	-2.13224	-4.68755	0
0.0033	-30.3017	-2.51881	-3.04804	-5.90877	0
0.0040	-30.0756	-5.5793	-0.300633	-8.34748	0
0.0047	-25.7791	-3.73759	1.83508	-8.34748	0
0.0053	-25.7791	-0.6771	1.52923	-6.82468	0
0.0060	-26.6836	-2.22089	1.83508	-5.60346	0
0.0067	-24.1962	-4.65845	1.83508	-4.38224	0
0.0073	-24.4223	-4.03552	-0.60648	-2.85572	0
0.0080	-26.6836	-1.59796	-1.21644	-2.24511	0
0.0087	-25.1007	0.54168	0.919277	-1.32919	0
0.0093	-23.97	2.97924	0.309322	0.807941	0
0.0100	-25.7791	3.9001	-0.912326	3.55196	0
0.0107	-25.7791	3.57509	3.36084	4.16257	0
0.0113	-23.97	4.49594	7.32815	4.77318	0
0.0120	-25.7791	6.01265	5.8024	5.6891	0
0.0127	-28.2665	5.71473	0.919277	5.07849	0
0.0133	-27.5881	4.79387	-2.13224	5.38379	0
0.0140	-26.6836	7.25851	-1.52228	10.2687	0
0.0147	-27.5881	12.1336	-0.300633	16.0657	0
0.0153	-27.5881	12.4316	-1.52228	16.371	0
0.0160	-26.6836	10.2919	-2.43808	9.96337	0
0.0167	-27.5881	10.2919	-1.21644	1.72386	0
0.0173	-28.7188	10.6169	-1.21644	-2.55041	0
0.0180	-28.4927	9.37107	-2.13224	-3.16102	0
0.0187	-27.5881	8.77522	-0.912326	-5.90877	0
0.0193	-26.9097	8.77522	0.00347553	-7.73687	0
0.0200	-25.5529	6.33766	-0.300633	-3.77163	0
0.0207	-24.4223	3.27716	-0.300633	-2.85572	0
0.0213	-24.8745	4.19802	-0.60648	-8.34748	0
0.0220	-23.97	5.71473	-1.21644	-8.34748	0
0.0227	-21.4826	4.19802	2.14093	-5.90877	0
0.0233	-20.8042	1.43545	6.10824	-8.65279	0
0.0240	-22.161	-0.6771	4.88659	-9.5687	0
0.0247	-23.0655	-2.51881	1.52923	-6.51938	0
0.0253	-23.2916	-2.81674	0.613431	-8.34748	0
0.0260	-22.6132	-0.6771	1.22512	-10.7899	0
0.0267	-22.3871	-0.379176	0.919277	-7.12626	0
0.0273	-23.2916	-1.59796	0.919277	-4.07694	0
0.0280	-23.0655	-0.6771	0.613431	-4.68755	0
0.0287	-22.3871	0.54168	-0.60648	-2.55041	0
0.0293	-23.97	-1.59796	-0.912326	0.807941	0
0.0300	-25.1007	-2.81674	0.309322	1.41855	0
0.0307	-26.9097	-0.379176	0.613431	2.33074	0
0.0313	-31.2063	2.05838	0.613431	3.24666	0
0.0320	-32.1108	2.97924	-0.300633	3.24666	0
0.0327	-30.3017	3.9001	0.309322	4.46788	0
0.0333	-33.0153	5.4168	0.919277	6.91032	0
0.0340	-36.4073	6.33766	0.00347553	7.82623	0
0.0347	-35.5028	6.93351	0.309322	7.52093	0
0.0353	-37.538	8.47729	3.36084	7.21562	0
0.0360	-41.3822	9.37107	1.83508	7.21562	0
0.0367	-38.8948	7.55644	-1.82639	6.29971	0
0.0373	-37.538	5.4168	-1.52228	3.55196	0
0.0380	-40.9299	6.33766	-1.21644	2.02544	0
0.0387	-41.3822	7.55644	-3.96384	2.02544	0
0.0393	-39.5731	7.55644	-5.4896	1.11325	0
0.0400	-39.5731	5.71473	-3.96384	-1.32919	0
0.0407	-39.5731	2.97924	-2.13224	-5.29816	0
0.0413	-37.538	-0.379176	1.22512	-6.82468	0
0.0420	-36.4073	-3.43967	1.52923	-6.21407	0
0.0427	-36.1812	-5.2543	-3.04804	-7.43157	0
0.0433	-36.4073	-4.36052	-4.26795	-8.34748	0
0.0440	-33.0153	-3.43967	0.309322	-6.51938	0
0.0447	-28.7188	-5.87723	2.44503	-6.51938	0
0.0453	-29.6233	-7.09601	0.613431	-8.95809	0
0.0460	-32.7892	-4.36052	0.309322	-7.73687	0
0.0467	-31.2063	-4.36052	2.75088	-3.77163	0
0.0473	-30.9801	-6.17515	3.97079	-1.9398	0
0.0480	-32.1108	-6.17515	2.44503	-0.718584	0
0.0487	-27.5881	-5.5793	-0.300633	-0.107974	0
0.0493	-24.1962	-4.95637	-0.912326	-0.107974	0
0.0500	-29.6233	-1.59796	0.919277	2.63605	0
0.0507	-32.7892	0.216672	1.22512	6.29971	0
0.0513	-30.0756	-0.6771	-0.60648	8.43684	0
0.0520	-32.1108	0.216672	-1.21644	9.65806	0
0.0527	-36.6334	1.43545	-0.912326	8.43684	0
0.0533	-35.5028	2.97924	-0.60648	6.29971	0
0.0540	-34.5982	5.11888	0.919277	8.13154	0
0.0547	-34.3721	3.57509	2.14093	9.96337	0
0.0553	-32.563	1.76046	0.613431	8.13154	0
0.0560	-33.4676	5.4168	-0.912326	7.21562	0
0.0567	-34.8244	6.63558	-1.21644	7.21562	0
0.0573	-32.563	2.68132	-1.21644	4.77318	0
0.0580	-31.4324	2.68132	-0.912326	2.02544	0
0.0587	-33.0153	5.4168	-0.300633	-0.107974	0
0.0593	-32.563	3.27716	1.22512	-3.16102	0
0.0600	-32.1108	-0.6771	2.14093	-4.68755	0
0.0607	-33.4676	-2.81674	-0.300633	-4.68755	0
0.0613	-32.563	-2.51881	-2.43808	-6.21407	0
0.0620	-30.3017	-0.6771	-2.13224	-6.51938	0
0.0627	-28.2665	-1.30003	-1.52228	-4.07694	0
0.0633	-27.362	-5.2543	0.309322	-5.29816	0
0.0640	-27.8143	-9.53357	1.83508	-8.04218	0
0.0647	-27.5881	-11.6732	-0.60648	-5.60346	0
0.0653	-27.8143	-10.4544	-2.13224	-3.46633	0
0.0660	-30.3017	-7.71894	0.00347553	-5.90877	0
0.0667	-29.3972	-6.47308	0.309322	-7.12626	0
0.0673	-25.1007	-7.09601	-0.912326	-5.90877	0
0.0680	-24.8745	-8.93772	1.83508	-6.82468	0
0.0687	-24.8745	-8.31479	3.36084	-5.29816	0
0.0693	-23.0655	-4.65845	0.919277	-0.107974	0
0.0700	-22.161	-2.22089	0.309322	2.63605	0
0.0707	-20.578	-1.30003	3.36084	4.16257	0
0.0713	-16.9599	2.05838	6.7182	6.60501	0
0.0720	-16.5077	4.79387	6.10824	6.60501	0
0.0727	-21.2564	2.97924	2.14093	5.07849	0
0.0733	-25.7791	2.68132	0.613431	6.29971	0
0.0740	-27.5881	4.79387	2.14093	6.29971	0
0.0747	-26.9097	5.11888	2.44503	4.46788	0
0.0753	-26.0052	5.71473	1.52923	3.85727	0
0.0760	-25.1007	6.33766	1.52923	2.94135	0
0.0767	-24.8745	3.9001	1.52923	0.807941	0
0.0773	-26.9097	2.68132	-0.60648	0.197331	0
0.0780	-29.6233	4.79387	-1.82639	0.807941	0
0.0787	-29.6233	4.19802	0.613431	1.41855	0
0.0793	-29.3972	1.13753	2.75088	0.807941	0
0.0800	-32.1108	1.13753	1.22512	-1.6345	0
0.0807	-34.5982	2.68132	0.309322	-2.85572	0
0.0813	-33.6937	0.54168	1.52923	-2.24511	0
0.0820	-30.5279	-1.59796	0.919277	-4.68755	0
0.0827	-27.5881	-1.59796	0.00347553	-8.34748	0
0.0833	-26.6836	-2.51881	2.75088	-8.34748	0
0.0840	-26.6836	-1.89588	4.27664	-5.60346	0
0.0847	-25.7791	0.216672	1.22512	-4.07694	0
0.0853	-22.161	-1.30003	-2.13224	-2.85572	0
0.0860	-19.4474	-4.36052	-2.13224	-2.85572	0
0.0867	-21.2564	-2.51881	-1.21644	-3.77163	0
0.0873	-24.1962	1.13753	-1.21644	-3.77163	0
0.0880	-24.4223	0.839604	-0.300633	-2.24511	0
0.0887	-24.8745	-0.379176	-0.912326	0.807941	0
0.0893	-26.9097	2.35631	-2.43808	2.33074	0
0.0900	-26.9097	4.79387	-1.82639	0.197331	0
0.0907	-26.4575	2.05838	-1.52228	-0.107974	0
0.0913	-27.5881	-1.00211	-3.35389	5.6891	0
0.0920	-28.4927	1.13753	-3.04804	9.96337	0
0.0927	-27.8143	3.57509	-0.300633	7.21562	0
0.0933	-27.362	2.05838	0.309322	4.16257	0
0.0940	-25.1007	2.68132	-0.300633	3.85727	0
0.0947	-24.8745	6.93351	0.613431	4.46788	0
0.0953	-28.4927	7.55644	2.14093	4.46788	0
0.0960	-29.6233	6.01265	1.83508	4.16257	0
0.0967	-27.5881	7.55644	0.613431	5.38379	0
0.0973	-26.6836	7.55644	0.613431	8.13154	0
0.0980	-26.0052	3.9001	0.309322	6.29971	0
0.0987	-23.0655	4.79387	-2.13224	0.807941	0
0.0993	-21.4826	5.71473	-2.13224	-3.46633	0
0.1000	-20.3519	3.27716	0.309322	-4.99285	0
0.1007	-16.9599	1.76046	-0.300633	-6.21407	0
0.1013	-13.3418	0.216672	-0.60648	-5.90877	0
0.1020	-12.8895	-4.36052	1.83508	-4.68755	0
0.1027	-14.6986	-6.17515	0.613431	-4.38224	0
0.1033	-15.6031	-5.2543	-3.04804	-3.77163	0
0.1040	-15.6031	-6.17515	-0.60648	-1.32919	0
0.1047	-14.2463	-6.17515	1.52923	-0.413279	0
0.1053	-11.985	-4.03552	-1.21644	-1.9398	0
0.1060	-11.3066	-4.03552	-1.52228	-3.77163	0
0.1067	-14.4725	-4.95637	2.14093	-4.38224	0
0.1073	-16.9599	-3.14174	2.44503	-4.68755	0
0.1080	-17.4122	-2.51881	0.613431	-4.68755	0
0.1087	-17.4122	-2.22089	1.52923	-5.29816	0
0.1093	-17.8645	2.68132	0.309322	-5.60346	0
0.1100	-19.6735	6.93351	-2.43808	-3.77163	0
0.1107	-22.6132	5.11888	-0.912326	-2.85572	0
0.1113	-23.0655	2.35631	0.919277	-3.77163	0
0.1120	-21.7087	3.9001	-1.21644	0.197331	0
0.1127	-21.2564	5.4168	-2.13224	6.91032	0
0.1133	-20.3519	5.71473	-0.300633	7.82623	0
0.1140	-21.2564	7.25851	-1.21644	5.38379	0
0.1147	-24.4223	8.15229	-3.04804	5.38379	0
0.1153	-24.4223	6.93351	-2.13224	4.46788	0
0.1160	-22.161	7.55644	-1.21644	1.11325	0
0.1167	-23.97	8.77522	-1.21644	0.502636	0
0.1173	-27.5881	6.63558	-0.300633	0.197331	0
0.1180	-28.7188	4.49594	0.309322	-3.46633	0
0.1187	-30.3017	4.79387	-0.60648	-7.43157	0
0.1193	-31.2063	3.9001	0.613431	-8.34748	0
0.1200	-29.6233	3.57509	3.66668	-8.34748	0
0.1207	-29.1711	4.19802	1.52923	-6.82468	0
0.1213	-31.4324	1.13753	-2.13224	-7.43157	0
0.1220	-33.6937	-3.43967	0.309322	-9.87401	0
0.1227	-34.8244	-5.2543	1.83508	-8.95809	0
0.1233	-35.5028	-5.2543	-3.04804	-6.51938	0
0.1240	-34.8244	-7.09601	-3.35389	-8.65279	0
0.1247	-35.7289	-7.09601	1.22512	-11.4005	0
0.1253	-36.6334	-6.17515	1.52923	-9.2634	0
0.1260	-35.7289	-8.93772	0.00347553	-4.99285	0
0.1267	-34.8244	-9.83149	1.22512	-1.32919	0
0.1273	-37.3118	-4.95637	1.52923	-0.107974	0
0.1280	-38.6686	-3.43967	1.52923	-1.32919	0
0.1287	-37.538	-7.71894	3.36084	-1.02389	0
0.1293	-37.538	-6.79809	2.14093	0.807941	0
0.1300	-36.4073	-0.6771	0.613431	1.72386	0
0.1307	-34.3721	-0.081252	4.27664	3.85727	0
0.1313	-33.9198	-2.81674	7.93811	6.60501	0
0.1320	-33.0153	-0.379176	6.10824	6.60501	0
0.1327	-33.9198	3.9001	1.52923	7.21562	0
0.1333	-36.6334	5.71473	-0.912326	11.1809	0
0.1340	-37.3118	7.55644	0.613431	14.8445	0
0.1347	-35.7289	8.47729	1.83508	14.8445	0
0.1353	-36.4073	6.63558	1.52923	11.7915	0
0.1360	-37.9902	6.63558	-0.300633	6.60501	0
0.1367	-39.1209	7.55644	-1.52228	2.02544	0
0.1373	-42.5129	6.01265	-0.912326	0.502636	0
0.1380	-45.6787	4.79387	1.52923	-0.107974	0
0.1387	-45.2265	4.49594	2.44503	-1.6345	0
0.1393	-44.7742	1.13753	1.83508	-4.07694	0
0.1400	-44.0958	-0.6771	0.00347553	-5.60346	0
0.1407	-43.1913	1.13753	-2.13224	-5.29816	0
0.1413	-44.0958	-0.081252	-0.912326	-3.77163	0
0.1420	-45.6787	-3.14174	2.44503	-1.02389	0
0.1427	-45.9049	-4.03552	3.05499	2.02544	0
0.1433	-46.5832	-4.36052	3.36084	0.807941	0
0.1440	-47.7139	-4.65845	4.27664	-4.38224	0
0.1447	-47.94	-5.2543	0.613431	-4.99285	0
0.1453	-46.8094	-7.39393	-3.96384	-1.02389	0
0.1460	-45.9049	-6.17515	-2.43808	2.63605	0
0.1467	-45.2265	-1.89588	-0.300633	2.33074	0
0.1473	-42.5129	-2.81674	-1.52228	0.502636	0
0.1480	-40.0254	-6.47308	-2.13224	1.72386	0
0.1487	-42.2867	-4.95637	-2.13224	4.77318	0
0.1493	-44.3219	-1.59796	-2.13224	3.55196	0
0.1500	-41.8345	0.216672	-0.60648	-0.107974	0
0.1507	-38.2164	2.05838	0.613431	0.197331	0
0.1513	-36.1812	4.79387	-0.60648	0.502636	0
0.1520	-34.8244	7.25851	-1.21644	-1.9398	0
0.1527	-36.6334	9.37107	-1.21644	0.807941	0
0.1533	-38.6686	9.07314	-3.35389	4.46788	0
0.1540	-35.7289	6.93351	-2.43808	3.55196	0
0.1547	-31.4324	7.85436	1.83508	3.55196	0
0.1553	-32.563	9.37107	1.83508	6.29971	0
0.1560	-33.9198	7.55644	-1.82639	5.6891	0
0.1567	-32.1108	5.71473	-2.74219	3.24666	0
0.1573	-29.1711	6.63558	-2.13224	1.41855	0
0.1580	-27.5881	7.25851	-2.13224	-1.6345	0
0.1587	-29.1711	6.33766	-1.82639	-3.46633	0
0.1593	-29.6233	4.79387	-2.74219	-3.77163	0
0.1600	-28.4927	2.05838	-4.26795	-6.51938	0
0.1607	-28.4927	0.839604	-2.13224	-9.87401	0
0.1613	-30.3017	0.216672	1.22512	-8.95809	0
0.1620	-30.0756	-2.81674	-0.60648	-7.43157	0
0.1627	-28.2665	-4.65845	-2.43808	-8.34748	0
0.1633	-26.6836	-3.14174	0.613431	-9.87401	0
0.1640	-26.6836	-3.43967	2.75088	-8.65279	0
0.1647	-28.4927	-5.87723	0.309322	-5.90877	0
0.1653	-28.4927	-6.17515	-1.52228	-4.68755	0
0.1660	-24.8745	-4.65845	0.00347553	-3.77163	0
0.1667	-24.4223	-3.73759	1.22512	-2.55041	0
0.1673	-26.6836	-4.03552	1.83508	-1.9398	0
0.1680	-24.1962	-2.51881	2.44503	-3.16102	0
0.1687	-21.2564	0.216672	0.613431	-2.85572	0
0.1693	-23.97	-0.081252	-1.82639	0.502636	0
0.1700	-25.5529	-1.00211	-0.60648	2.94135	0
0.1707	-22.161	4.49594	-1.21644	5.38379	0
0.1713	-20.578	9.37107	-4.87964	9.96337	0
0.1720	-22.3871	6.93351	-4.87964	12.7074	0
0.1727	-23.2916	6.33766	-1.52228	11.1809	0
0.1733	-23.0655	10.2919	-2.13224	7.52093	0
0.1740	-22.3871	10.6169	-3.35389	5.6891	0
0.1747	-21.2564	8.47729	-1.21644	7.21562	0
0.1753	-20.3519	10.6169	-0.300633	7.21562	0
0.1760	-20.578	12.7295	-2.43808	2.94135	0
0.1767	-22.161	10.6169	-3.04804	0.807941	0
0.1773	-22.3871	8.47729	-0.60648	3.55196	0
0.1780	-21.2564	9.07314	-0.300633	3.24666	0
0.1787	-21.4826	9.37107	-0.300633	0.807941	0
0.1793	-23.0655	8.47729	1.52923	0.502636	0
0.1800	-23.97	7.55644	1.52923	-1.02389	0
0.1807	-23.97	7.55644	-0.912326	-2.55041	0
0.1813	-22.6132	7.55644	-3.04804	-2.55041	0
0.1820	-18.9951	5.71473	-3.65799	-5.29816	0
0.1827	-17.8645	2.35631	-3.96384	-9.87401	0
0.1833	-20.578	0.216672	-4.5738	-9.87401	0
0.1840	-22.161	-0.6771	-3.65799	-8.34748	0
0.1847	-21.7087	-1.59796	-0.912326	-10.1793	0
0.1853	-23.0655	-1.89588	1.52923	-10.4846	0
0.1860	-24.8745	-1.00211	1.22512	-7.73687	0
0.1867	-25.7791	-0.081252	-1.21644	-5.29816	0
0.1873	-24.8745	-1.30003	-2.13224	-4.99285	0
0.1880	-23.0655	-1.30003	-1.52228	-4.68755	0
0.1887	-21.4826	1.43545	-1.52228	-0.107974	0
0.1893	-21.2564	3.9001	-2.74219	3.85727	0
0.1900	-22.161	3.9001	-2.13224	2.63605	0
0.1907	-25.1007	4.79387	0.613431	1.41855	0
0.1913	-27.5881	6.01265	1.52923	3.85727	0
0.1920	-27.5881	6.01265	0.309322	4.16257	0
0.1927	-26.4575	6.93351	-0.60648	4.46788	0
0.1933	-24.1962	10.2919	-1.52228	8.13154	0
0.1940	-23.0655	11.5107	-2.13224	9.65806	0
0.1947	-25.7791	10.2919	-0.912326	10.5703	0
0.1953	-26.6836	10.6169	-0.912326	12.0968	0
0.1960	-24.4223	12.7295	-2.43808	9.35276	0
0.1967	-25.5529	12.1336	-1.21644	5.9944	0
0.1973	-27.362	7.55644	-0.300633	5.9944	0
0.1980	-25.5529	4.19802	-1.21644	3.55196	0
0.1987	-27.5881	4.19802	-1.21644	-0.718584	0
0.1993	-32.1108	5.11888	-1.21644	-1.6345	0
0.2000	-31.2063	3.27716	-2.43808	-4.38224	0
0.2007	-29.1711	-0.081252	-1.52228	-9.2634	0
0.2013	-31.2063	-1.89588	-0.300633	-9.87401	0
0.2020	-32.7892	-2.81674	-3.35389	-7.73687	0
0.2027	-30.3017	-4.36052	-3.04804	-6.51938	0
0.2033	-28.7188	-4.36052	2.75088	-5.60346	0
0.2040	-31.2063	-4.95637	5.19244	-5.90877	0
0.2047	-33.9198	-8.31479	2.44503	-5.60346	0
0.2053	-32.7892	-10.7523	0.00347553	-3.77163	0
0.2060	-30.3017	-10.7523	-2.13224	-4.68755	0
0.2067	-31.8847	-10.4544	-1.82639	-5.60346	0
0.2073	-34.8244	-9.53357	0.613431	-1.9398	0
0.2080	-34.5982	-6.17515	1.22512	-0.107974	0
0.2087	-35.7289	-4.65845	-0.300633	-1.9398	0
0.2093	-37.3118	-4.36052	-0.60648	-0.107974	0
0.2100	-34.8244	-2.51881	-0.912326	1.41855	0
0.2107	-34.3721	-2.81674	-0.300633	0.197331	0
0.2113	-37.538	-4.36052	1.22512	3.55196	0
0.2120	-37.3118	-4.03552	0.309322	6.91032	0
0.2127	-36.6334	-2.81674	-2.13224	5.6891	0
0.2133	-40.0254	-1.89588	-0.300633	6.60501	0
0.2140	-39.5731	0.54168	2.44503	8.74215	0
0.2147	-35.7289	2.68132	1.83508	7.21562	0
0.2153	-37.3118	3.27716	2.44503	5.38379	0
0.2160	-40.0254	4.49594	3.36084	3.85727	0
0.2167	-40.4777	4.79387	0.00347553	2.02544	0
0.2173	-43.1913	4.49594	-2.43808	3.24666	0
0.2180	-45.6787	5.71473	-0.912326	3.85727	0
0.2187	-44.3219	6.63558	1.52923	0.807941	0
0.2193	-43.1913	2.97924	2.14093	-2.24511	0
0.2200	-42.2867	0.216672	1.52923	-4.68755	0
0.2207	-41.3822	1.43545	0.919277	-5.90877	0
0.2213	-41.3822	1.43545	1.22512	-4.68755	0
0.2220	-40.9299	-2.51881	0.613431	-4.68755	0
0.2227	-38.2164	-4.36052	0.309322	-8.95809	0
0.2233	-36.1812	-4.36052	1.83508	-8.34748	0
0.2240	-36.1812	-5.2543	0.919277	-4.68755	0
0.2247	-37.3118	-5.87723	-0.60648	-4.38224	0
0.2253	-37.538	-4.65845	2.44503	-6.21407	0
0.2260	-33.9198	-7.09601	4.27664	-5.29816	0
0.2267	-31.4324	-8.93772	2.75088	-1.6345	0
0.2273	-33.9198	-5.5793	3.97079	1.72386	0
0.2280	-36.4073	-3.14174	5.19244	0.502636	0
0.2287	-35.5028	-4.36052	2.14093	-2.55041	0
0.2293	-34.8244	-4.36052	1.83508	-0.107974	0
0.2300	-34.8244	-2.51881	2.75088	1.72386	0
0.2307	-34.3721	-1.59796	-0.912326	-1.02389	0
0.2313	-33.9198	-0.081252	-4.26795	-0.413279	0
0.2320	-33.4676	1.76046	-2.43808	4.16257	0
0.2327	-33.6937	3.9001	-0.912326	5.38379	0
0.2333	-33.9198	6.01265	-1.21644	4.46788	0
0.2340	-34.8244	7.25851	-0.912326	7.21562	0
0.2347	-38.6686	7.55644	0.309322	11.1809	0
0.2353	-38.8948	8.15229	-1.21644	10.2687	0
0.2360	-36.4073	6.63558	-2.74219	7.52093	0
0.2367	-37.538	3.9001	-0.300633	8.74215	0
0.2373	-37.0857	3.9001	2.75088	10.8756	0
0.2380	-37.538	7.55644	1.52923	7.21562	0
0.2387	-61.0557	8.15229	-0.912326	0.197331	0
0.2393	-100.403	3.9001	0.919277	-2.85572	0
0.2400	-121.659	1.13753	1.83508	-4.38224	0
0.2407	-124.599	1.76046	-0.60648	-9.87401	0
0.2413	-127.765	0.216672	-1.52228	-15.6748	0
0.2420	-129.8	-2.51881	0.00347553	-14.1483	0
0.2427	-132.061	-3.43967	-0.300633	-6.82468	0
0.2433	-138.619	-4.03552	-2.43808	1.11325	0
0.2440	-142.916	-4.36052	-2.13224	4.16257	0
0.2447	-142.011	-3.73759	-0.300633	-0.107974	0
0.2453	-143.82	-5.87723	-1.52228	-6.21407	0
0.2460	-147.891	-8.93772	-3.04804	-5.90877	0
0.2467	-150.152	-7.39393	-0.300633	-2.85572	0
0.2473	-150.152	-3.43967	2.14093	-0.718584	0
0.2480	-149.7	-0.379176	1.52923	2.33074	0
0.2487	-150.152	0.216672	2.14093	4.46788	0
0.2493	-153.092	1.13753	3.36084	4.16257	0
0.2500	-154.901	2.68132	1.52923	4.77318	0
0.2507	-155.127	4.19802	0.613431	5.6891	0
0.2513	-156.71	5.4168	2.44503	4.46788	0
0.2520	-157.614	6.63558	4.27664	6.29971	0
0.2527	-156.031	7.55644	2.75088	9.96337	0
0.2533	-155.805	8.15229	-0.300633	9.65806	0
0.2540	-155.805	10.6169	-3.65799	8.13154	0
0.2547	-154.448	13.9483	-3.96384	6.29971	0
0.2553	-155.353	14.5712	-1.21644	2.63605	0
0.2560	-153.996	13.6503	-0.300633	2.63605	0
0.2567	-150.152	11.8357	-1.21644	2.63605	0
0.2573	-152.187	9.37107	-1.82639	-2.85572	0
0.2580	-150.604	9.07314	-2.13224	-5.60346	0
0.2587	-143.142	8.15229	-3.04804	-2.85572	0
0.2593	-142.916	5.71473	-3.35389	-4.38224	0
0.2600	-138.393	4.49594	-2.13224	-9.2634	0
0.2607	-127.312	4.19802	-1.21644	-9.2634	0
0.2613	-129.122	0.54168	-0.912326	-9.5687	0
0.2620	-120.981	-3.14174	-1.21644	-13.2324	0
0.2627	-106.056	-2.81674	-0.300633	-13.843	0
0.2633	-115.554	-1.59796	1.52923	-11.0952	0
0.2640	-101.081	-2.22089	2.14093	-10.1793	0
0.2647	-77.1111	-3.14174	1.52923	-9.2634	0
0.2653	-182.263	-3.43967	2.44503	-6.21407	0
0.2660	-366.56	-3.14174	2.44503	-3.77163	0
0.2667	-434.4	-2.51881	0.309322	-4.38224	0
0.2673	-407.49	-2.51881	-0.300633	-4.99285	0
0.2680	-405.003	-4.36052	0.309322	-3.77163	0
0.2687	-402.063	-3.43967	-0.300633	-0.107974	0
0.2693	-374.475	-0.6771	0.309322	3.24666	0
0.2700	-358.194	-0.6771	0.919277	4.77318	0
0.2707	-343.947	-2.22089	0.00347553	4.46788	0
0.2713	-323.821	0.216672	0.00347553	4.46788	0
0.2720	-309.801	3.27716	0.919277	5.38379	0
0.2727	-293.972	3.27716	0.309322	5.6891	0
0.2733	-274.751	5.11888	-0.300633	5.38379	0
0.2740	-258.243	7.25851	0.919277	5.38379	0
0.2747	-245.127	6.63558	3.36084	5.38379	0
0.2753	-240.379	6.63558	4.88659	3.55196	0
0.2760	-237.213	7.55644	4.58075	2.63605	0
0.2767	-226.358	5.71473	2.75088	2.63605	0
0.2773	-218.67	5.71473	0.613431	1.72386	0
0.2780	-212.79	6.01265	-0.60648	0.807941	0
0.2787	-198.996	2.35631	0.309322	-1.02389	0
0.2793	-189.273	-0.081252	0.613431	-2.85572	0
0.2800	-183.619	2.68132	-0.60648	-3.46633	0
0.2807	-169.373	3.27716	-1.21644	-3.77163	0
0.2813	-153.996	1.13753	-0.300633	-7.43157	0
0.2820	-141.107	0.216672	-0.912326	-9.2634	0
0.2827	-127.312	-2.51881	0.00347553	-8.04218	0
0.2833	-116.006	-4.65845	0.00347553	-8.34748	0
0.2840	-103.795	-3.14174	-2.43808	-8.34748	0
0.2847	-85.9303	-2.81674	-3.04804	-5.60346	0
0.2853	-70.3271	-4.36052	0.309322	-6.21407	0
0.2860	-58.7944	-1.59796	0.613431	-5.29816	0
0.2867	-45.0003	1.43545	-0.300633	0.197331	0
0.2873	-33.0153	-0.379176	2.14093	1.11325	0
0.2880	-23.0655	-2.51881	4.58075	-1.9398	0
0.2887	-6.55784	-2.51881	2.44503	-1.02389	0
0.2893	10.8543	0.216672	-0.300633	1.11325	0
0.2900	21.9348	4.79387	0.00347553	1.72386	0
0.2907	30.754	6.93351	0.00347553	4.77318	0
0.2913	40.4777	6.01265	-2.13224	7.21562	0
0.2920	47.4878	8.47729	-1.21644	7.21562	0
0.2927	52.915	12.4316	1.52923	6.91032	0
0.2933	61.2818	14.2733	-0.300633	5.38379	0
0.2940	70.3271	14.5712	-3.04804	4.46788	0
0.2947	75.302	13.3524	-1.82639	5.07849	0
0.2953	79.5986	13.6503	0.309322	4.77318	0
0.2960	85.7041	17.9296	0.613431	3.85727	0
0.2967	89.0961	20.6651	-0.60648	3.55196	0
0.2973	91.8097	19.7713	-2.13224	3.24666	0
0.2980	99.9505	20.6651	-1.21644	4.16257	0
0.2987	107.865	21.586	0.613431	4.16257	0
0.2993	111.483	20.0692	0.613431	-0.107974	0
0.3000	117.589	20.3672	-0.300633	-2.85572	0
0.3007	125.277	22.8047	-1.52228	-1.32919	0
0.3013	129.8	21.586	-1.21644	-2.24511	0
0.3020	135.453	19.1484	0.309322	-5.29816	0
0.3027	142.689	17.0088	-1.21644	-5.29816	0
0.3033	146.76	13.6503	-3.04804	-5.90877	0
0.3040	149.926	12.1336	-1.21644	-7.43157	0
0.3047	154.222	12.1336	-0.912326	-6.51938	0
0.3053	158.293	7.85436	-3.35389	-7.43157	0
0.3060	162.815	3.57509	-2.74219	-8.34748	0
0.3067	166.207	5.4168	-0.60648	-7.12626	0
0.3073	165.529	7.55644	-1.21644	-7.43157	0
0.3080	165.981	7.55644	-0.912326	-7.43157	0
0.3087	171.634	9.69607	-1.52228	-0.413279	0
0.3093	177.74	11.2128	-3.04804	5.07849	0
0.3100	179.323	9.994	-0.60648	3.55196	0
0.3107	177.514	10.2919	1.52923	4.46788	0
0.3113	175.705	12.1336	0.613431	7.21562	0
0.3120	175.253	15.1941	1.52923	5.38379	0
0.3127	174.122	20.3672	1.52923	2.33074	0
0.3133	173.896	23.7256	-3.04804	2.02544	0
0.3140	175.026	24.9444	-4.5738	1.72386	0
0.3147	175.931	29.2236	-0.300633	2.33074	0
0.3153	174.8	33.5029	1.22512	3.85727	0
0.3160	172.991	33.1779	-1.21644	3.55196	0
0.3167	172.087	34.7217	-2.13224	3.55196	0
0.3173	171.182	40.8156	-1.82639	2.94135	0
0.3180	169.599	44.174	-2.13224	-0.413279	0
0.3187	169.599	43.8761	-3.35389	-0.718584	0
0.3193	169.599	46.9095	-3.35389	5.38379	0
0.3200	168.695	51.4867	-2.13224	7.52093	0
0.3207	172.313	51.4867	-2.13224	0.807941	0
0.3213	177.514	53.3284	-3.04804	-6.21407	0
0.3220	175.705	59.7473	-1.82639	-8.34748	0
0.3227	171.182	64.3245	0.613431	-9.2634	0
0.3233	168.921	71.9351	0.919277	-9.2634	0
0.3240	165.077	85.6667	0.919277	-7.12626	0
0.3247	162.137	93.3044	0.613431	-6.51938	0
0.3253	162.815	93.3044	-1.82639	-7.43157	0
0.3260	160.78	84.4479	-3.35389	-5.60346	0
0.3267	157.614	42.3323	-2.43808	-1.6345	0
0.3273	158.066	-31.2008	-2.43808	-0.413279	0
0.3280	155.805	-93.7648	-1.82639	-1.6345	0
0.3287	151.282	-134.364	0.309322	-1.02389	0
0.3293	149.7	-170.358	0.919277	0.197331	0
0.3300	148.569	-201.18	1.22512	0.807941	0
0.3307	146.308	-222.251	0.919277	2.63605	0
0.3313	144.272	-242.375	-1.21644	4.46788	0
0.3320	140.654	-258.246	-1.52228	4.77318	0
0.3327	136.81	-267.725	1.22512	6.29971	0
0.3333	135.453	-276.257	2.14093	8.13154	0
0.3340	134.549	-283.272	1.22512	5.38379	0
0.3347	131.835	-286.332	2.44503	2.33074	0
0.3353	126.86	-288.472	5.19244	3.24666	0
0.3360	121.659	-289.393	3.66668	3.85727	0
0.3367	119.85	-286.63	-0.912326	3.24666	0
0.3373	119.85	-282.378	-2.43808	2.63605	0
0.3380	116.684	-279.615	-0.300633	0.197331	0
0.3387	112.84	-278.396	0.613431	-0.413279	0
0.3393	111.031	-273.819	-0.60648	0.502636	0
0.3400	108.317	-263.744	-2.13224	-2.24511	0
0.3407	101.533	-254.888	-3.04804	-5.60346	0
0.3413	97.0107	-249.417	-1.52228	-4.68755	0
0.3420	97.463	-242.998	0.309322	-5.60346	0
0.3427	97.0107	-235.062	0.613431	-8.34748	0
0.3433	92.0358	-225.61	1.52923	-8.04218	0
0.3440	88.4177	-213.097	2.44503	-5.60346	0
0.3447	86.1564	-201.803	0.00347553	-4.68755	0
0.3453	85.0257	-194.165	-1.52228	-4.07694	0
0.3460	85.0257	-183.792	-0.300633	-3.77163	0
0.3467	82.3121	-168.544	0.919277	-1.9398	0
0.3473	77.1111	-157.25	3.05499	-1.9398	0
0.3480	75.9804	-148.393	5.19244	-3.16102	0
0.3487	76.2066	-135.583	3.36084	-1.02389	0
0.3493	71.6839	-122.447	0.919277	3.55196	0
0.3500	67.3874	-112.372	1.22512	3.85727	0
0.3507	66.709	-99.8587	0.919277	3.55196	0
0.3513	64.2216	-86.4521	-0.300633	5.38379	0
0.3520	60.3773	-74.8331	-0.300633	6.91032	0
0.3527	58.5683	-63.2411	-0.60648	6.91032	0
0.3533	56.3069	-51.9471	-2.74219	7.82623	0
0.3540	51.7843	-42.4948	-2.74219	6.60501	0
0.3547	48.6184	-32.1216	-1.21644	5.07849	0
0.3553	46.8094	-21.7485	-2.13224	5.6891	0
0.3560	42.9651	-13.8128	-3.96384	4.77318	0
0.3567	38.8948	-5.87723	-1.82639	0.502636	0
0.3573	38.4425	3.9001	0.613431	-1.6345	0
0.3580	38.4425	11.8357	-1.21644	-0.107974	0
0.3587	32.7892	18.5255	-0.912326	0.197331	0
0.3593	26.4575	24.9444	2.44503	-1.9398	0
0.3600	25.5529	31.0383	0.919277	-4.38224	0
0.3607	27.1359	37.1593	-3.35389	-4.99285	0
0.3613	25.5529	42.0344	-2.13224	-5.90877	0
0.3620	22.8394	45.6907	-0.300633	-6.82468	0
0.3627	20.578	51.1888	-2.43808	-5.60346	0
0.3633	17.1861	56.3889	-2.13224	-4.68755	0
0.3640	14.2463	58.8265	-1.21644	-5.29816	0
0.3647	12.6634	61.5619	-2.74219	-5.60346	0
0.3653	11.7589	66.7621	-1.82639	-4.68755	0
0.3660	9.04529	72.2601	0.613431	-5.60346	0
0.3667	6.55784	76.2144	0.613431	-4.68755	0
0.3673	3.61812	78.0561	1.52923	-2.24511	0
0.3680	0	83.2291	3.36084	-1.02389	0
0.3687	-2.48745	91.1648	0.613431	0.502636	0
0.3693	-1.58293	95.1461	-0.912326	2.63605	0
0.3700	-1.58293	96.3649	2.14093	3.55196	0
0.3707	-6.55784	102.459	3.36084	3.55196	0
0.3713	-12.6634	110.096	2.44503	5.07849	0
0.3720	-14.6986	114.376	3.36084	7.21562	0
0.3727	-14.6986	115.892	3.66668	9.04745	0
0.3733	-15.377	116.813	2.14093	8.74215	0
0.3740	-15.6031	118.33	1.83508	6.29971	0
0.3747	-15.377	122.907	2.75088	6.60501	0
0.3753	-15.6031	127.186	2.75088	7.52093	0
0.3760	-18.0906	125.968	2.14093	6.29971	0
0.3767	-20.8042	124.749	0.919277	5.6891	0
0.3773	-23.2916	127.186	-0.300633	4.46788	0
0.3780	-26.4575	126.266	0.309322	-1.02389	0
0.3787	-29.6233	119.549	2.14093	-5.90877	0
0.3793	-33.0153	116.488	2.44503	-6.82468	0
0.3800	-35.7289	115.892	0.613431	-6.51938	0
0.3807	-36.6334	113.13	0.00347553	-5.90877	0
0.3813	-36.4073	111.911	1.52923	-5.90877	0
0.3820	-39.5731	112.832	2.44503	-8.34748	0
0.3827	-45.9049	110.394	1.52923	-10.4846	0
0.3833	-48.8446	107.957	2.44503	-10.1793	0
0.3840	-50.8798	107.334	5.49655	-7.12626	0
0.3847	-54.9501	105.817	5.8024	-4.68755	0
0.3853	-57.8899	106.738	2.75088	-6.21407	0
0.3860	-59.6989	109.799	0.613431	-5.60346	0
0.3867	-62.6386	107.036	-0.300633	-1.02389	0
0.3873	-61.9602	102.757	-0.300633	2.94135	0
0.3880	-57.8899	104.598	0.919277	3.55196	0
0.3887	-57.8899	103.975	-0.60648	3.24666	0
0.3893	-61.9602	100.942	-2.43808	2.63605	0
0.3900	-63.9954	102.757	-0.300633	4.16257	0
0.3907	-64.2216	105.519	1.83508	6.29971	0
0.3913	-66.709	102.757	1.52923	5.38379	0
0.3920	-67.1613	100.617	1.52923	4.46788	0
0.3927	-68.5181	100.021	0.919277	5.07849	0
0.3933	-72.8146	98.1795	-0.300633	3.55196	0
0.3940	-74.6236	97.8816	0.00347553	1.41855	0
0.3947	-72.1362	98.1795	1.22512	2.02544	0
0.3953	-72.1362	95.444	2.44503	2.94135	0
0.3960	-74.8498	93.0065	3.36084	2.63605	0
0.3967	-77.1111	91.7877	1.52923	3.55196	0
0.3973	-77.3372	89.946	-0.912326	4.77318	0
0.3980	-74.6236	86.8855	-2.43808	3.85727	0
0.3987	-71.2317	82.9312	-3.65799	-1.02389	0
0.3993	-71.4578	78.9499	-2.13224	-4.68755	0
0.4000	-72.8146	74.9956	0.919277	-3.16102	0
0.4007	-72.1362	71.3393	-0.912326	-2.85572	0
0.4013	-73.2669	69.4976	-4.87964	-4.07694	0
0.4020	-74.1714	68.9017	-4.87964	-2.24511	0
0.4027	-71.4578	65.2183	-3.35389	-2.85572	0
0.4033	-69.6487	61.264	-2.13224	-9.87401	0
0.4040	-72.8146	59.1244	-0.912326	-10.7899	0
0.4047	-74.1714	56.3889	-1.21644	-5.29816	0
0.4053	-72.1362	53.3284	-2.43808	-4.07694	0
0.4060	-69.6487	52.4075	-1.21644	-3.77163	0
0.4067	-70.101	52.1096	0.613431	-0.718584	0
0.4073	-71.0055	48.7512	2.44503	-0.107974	0
0.4080	-68.9703	46.6116	3.36084	-0.413279	0
0.4087	-67.8397	46.0157	2.44503	3.55196	0
0.4093	-67.8397	45.0949	0.00347553	8.43684	0
0.4100	-66.0306	43.8761	-2.13224	10.8756	0
0.4107	-64.2216	42.9552	-2.13224	11.7915	0
0.4113	-66.9352	41.4385	0.00347553	10.2687	0
0.4120	-68.7442	39.8947	-0.60648	7.21562	0
0.4127	-67.8397	40.5177	-4.26795	5.9944	0
0.4133	-68.7442	42.0344	-3.04804	6.29971	0
0.4140	-69.6487	40.5177	0.613431	5.07849	0
0.4147	-68.5181	37.7551	-0.60648	1.72386	0
0.4153	-67.8397	35.9405	-1.21644	0.197331	0
0.4160	-67.1613	35.0196	-0.60648	0.807941	0
0.4167	-66.9352	34.0988	-3.04804	1.11325	0
0.4173	-67.1613	32.2841	-4.26795	1.11325	0
0.4180	-63.317	27.6799	-3.35389	0.807941	0
0.4187	-59.9251	23.7256	-1.82639	-0.413279	0
0.4193	-63.9954	22.5068	2.44503	-1.9398	0
0.4200	-66.2568	20.3672	3.36084	-3.77163	0
0.4207	-63.317	16.4129	-3.04804	-6.51938	0
0.4213	-64.2216	16.4129	-4.5738	-7.43157	0
0.4220	-66.0306	17.9296	0.00347553	-5.60346	0
0.4227	-63.5432	15.4921	-1.82639	-5.29816	0
0.4233	-65.1261	11.2128	-3.96384	-5.60346	0
0.4240	-69.4226	8.47729	-1.21644	-3.77163	0
0.4247	-68.0658	7.55644	-2.13224	0.502636	0
0.4253	-66.2568	7.55644	-3.96384	5.38379	0
0.4260	-68.7442	6.01265	-2.13224	6.60501	0
0.4267	-68.9703	6.01265	-3.35389	3.55196	0
0.4273	-65.3522	7.85436	-4.87964	1.72386	0
0.4280	-63.9954	6.01265	-1.82639	2.33074	0
0.4287	-64.9	1.76046	-0.912326	2.02544	0
0.4293	-65.1261	2.68132	-3.35389	2.63605	0
0.4300	-63.9954	6.33766	-3.04804	5.07849	0
0.4307	-62.4125	6.63558	-0.60648	5.9944	0
0.4313	-63.0909	5.4168	1.52923	6.91032	0
0.4320	-63.317	5.11888	1.52923	8.13154	0
0.4327	-61.7341	5.71473	-2.13224	7.21562	0
0.4333	-60.1512	6.63558	-4.87964	6.29971	0
0.4340	-61.0557	5.4168	-3.04804	7.21562	0
0.4347	-62.6386	2.97924	-1.21644	5.38379	0
0.4353	-64.2216	1.76046	-1.21644	3.85727	0
0.4360	-65.8045	0.216672	0.00347553	3.55196	0
0.4367	-66.2568	-2.22089	0.613431	-1.02389	0
0.4373	-66.9352	-2.51881	-1.21644	-5.60346	0
0.4380	-68.7442	-2.51881	-2.13224	-5.60346	0
0.4387	-70.3271	-5.5793	-1.82639	-4.68755	0
0.4393	-68.7442	-6.79809	-0.60648	-4.07694	0
0.4400	-66.0306	-5.2543	-0.300633	-3.77163	0
0.4407	-65.3522	-6.17515	-2.43808	-7.12626	0
0.4413	-67.6135	-9.83149	-3.65799	-7.43157	0
0.4420	-67.8397	-12.2961	-2.13224	-4.38224	0
0.4427	-66.2568	-13.5149	-1.21644	-6.51938	0
0.4433	-66.2568	-15.9525	-0.300633	-9.5687	0
0.4440	-66.9352	-18.39	1.52923	-6.51938	0
0.4447	-66.0306	-19.9067	0.00347553	-4.68755	0
0.4453	-68.0658	-20.8276	-3.04804	-4.38224	0
0.4460	-71.4578	-18.0921	-3.04804	-1.02389	0
0.4467	-68.7442	-13.1899	-0.912326	-0.718584	0
0.4473	-65.1261	-13.5149	-0.300633	-2.85572	0
0.4480	-65.8045	-15.6546	-1.21644	0.807941	0
0.4487	-68.5181	-13.1899	-1.82639	5.6891	0
0.4493	-67.8397	-10.1565	-1.21644	6.60501	0
0.4500	-65.1261	-10.7523	-0.60648	5.6891	0
0.4507	-63.317	-11.9711	-0.912326	4.16257	0
0.4513	-64.9	-11.3753	0.613431	2.63605	0
0.4520	-66.0306	-7.71894	2.14093	1.41855	0
0.4527	-62.6386	-4.36052	-0.60648	1.41855	0
0.4533	-58.116	-4.65845	-3.65799	4.16257	0
0.4540	-56.3069	-4.95637	-2.74219	6.60501	0
0.4547	-54.9501	-2.51881	-0.300633	4.46788	0
0.4553	-56.3069	-2.81674	2.75088	2.33074	0
0.4560	-59.6989	-4.36052	4.58075	2.63605	0
0.4567	-60.6035	-3.43967	0.919277	1.72386	0
0.4573	-58.7944	-4.36052	-2.43808	-0.107974	0
0.4580	-58.3421	-8.01686	-0.60648	0.197331	0
0.4587	-58.116	-8.01686	0.309322	-0.413279	0
0.4593	-58.116	-6.17515	-2.13224	-3.77163	0
0.4600	-61.0557	-9.23565	-1.82639	-6.51938	0
0.4607	-63.317	-13.8128	0.00347553	-8.04218	0
0.4613	-60.6035	-13.5149	-0.300633	-7.43157	0
0.4620	-59.6989	-12.5941	-0.300633	-7.73687	0
0.4627	-59.2467	-16.5483	-0.60648	-8.95809	0
0.4633	-55.4024	-19.6088	-0.300633	-7.12626	0
0.4640	-52.2366	-18.688	0.919277	-3.16102	0
0.4647	-51.7843	-19.9067	0.613431	-3.77163	0
0.4653	-48.6184	-21.7485	-1.21644	-6.51938	0
0.4660	-45.2265	-19.3109	-0.300633	-3.46633	0
0.4667	-45.6787	-18.688	2.44503	2.63605	0
0.4673	-46.131	-20.8276	3.05499	3.24666	0
0.4680	-44.3219	-19.3109	1.52923	-0.107974	0
0.4687	-43.1913	-16.8733	0.613431	-0.107974	0
0.4693	-43.1913	-15.6546	-0.300633	1.72386	0
0.4700	-44.0958	-12.5941	-0.60648	2.63605	0
0.4707	-43.1913	-11.3753	2.14093	3.55196	0
0.4713	-40.9299	-13.5149	3.05499	5.6891	0
0.4720	-39.5731	-12.5941	-0.60648	5.9944	0
0.4727	-38.6686	-7.09601	-1.21644	4.46788	0
0.4733	-38.6686	-3.43967	1.52923	3.55196	0
0.4740	-40.0254	-5.2543	0.613431	2.63605	0
0.4747	-40.4777	-8.01686	-0.912326	3.55196	0
0.4753	-40.0254	-5.2543	2.44503	5.6891	0
0.4760	-42.5129	-3.14174	2.44503	2.63605	0
0.4767	-43.1913	-7.39393	-1.82639	-0.413279	0
0.4773	-41.3822	-8.61271	-2.74219	2.02544	0
0.4780	-40.4777	-5.2543	-0.60648	1.72386	0
0.4787	-40.4777	-7.09601	2.14093	-3.77163	0
0.4793	-40.7038	-9.53357	3.36084	-4.68755	0
0.4800	-40.9299	-5.5793	0.613431	-4.68755	0
0.4807	-38.8948	-5.2543	-2.43808	-9.2634	0
0.4813	-37.9902	-11.3753	-0.60648	-11.0952	0
0.4820	-38.2164	-13.8128	0.919277	-9.87401	0
0.4827	-35.5028	-15.0316	-0.60648	-9.87401	0
0.4833	-34.8244	-17.1713	-0.300633	-6.82468	0
0.4840	-39.1209	-16.5483	1.22512	-3.46633	0
0.4847	-38.6686	-16.8733	0.00347553	-4.68755	0
0.4853	-35.2766	-19.3109	-1.21644	-4.68755	0
0.4860	-35.5028	-19.3109	0.613431	-1.32919	0
0.4867	-35.7289	-17.7671	0.613431	-0.413279	0
0.4873	-36.1812	-15.3295	-1.52228	-1.02389	0
0.4880	-37.538	-11.6732	-1.21644	-0.107974	0
0.4887	-36.6334	-11.3753	-0.300633	1.41855	0
0.4893	-34.8244	-11.0774	-0.300633	3.24666	0
0.4900	-33.9198	-7.09601	0.00347553	4.77318	0
0.4907	-32.1108	-5.2543	0.613431	5.07849	0
0.4913	-32.1108	-5.5793	-0.300633	6.29971	0
0.4920	-31.2063	-2.51881	0.309322	8.13154	0
0.4927	-27.8143	-0.6771	-0.60648	9.04745	0
0.4933	-27.5881	-2.51881	-3.65799	7.82623	0
0.4940	-30.3017	-1.30003	-2.13224	4.77318	0
0.4947	-30.9801	0.839604	0.613431	3.55196	0
0.4953	-31.4324	-0.379176	-1.82639	4.16257	0
0.4960	-33.0153	0.54168	-2.13224	3.55196	0
0.4967	-31.2063	2.97924	1.52923	1.41855	0
0.4973	-29.3972	2.05838	-0.912326	-0.718584	0
0.4980	-32.1108	0.216672	-3.96384	-3.77163	0
0.4987	-34.8244	-1.30003	-0.300633	-5.60346	0
0.4993	-35.7289	-3.43967	0.613431	-4.07694	0
0.5000	-37.0857	-6.17515	-3.96384	-5.60346	0
0.5007	-38.6686	-6.79809	-4.87964	-9.2634	0
0.5013	-39.5731	-5.2543	-2.13224	-8.65279	0
0.5020	-37.538	-5.2543	-1.82639	-8.34748	0
0.5027	-35.5028	-8.01686	-2.74219	-10.1793	0
0.5033	-37.9902	-8.93772	-1.21644	-8.65279	0
0.5040	-40.4777	-7.39393	0.00347553	-6.21407	0
0.5047	-36.1812	-8.93772	-0.912326	-5.60346	0
0.5053	-33.0153	-10.4544	-3.04804	-1.9398	0
0.5060	-35.5028	-8.93772	-4.5738	-0.107974	0
0.5067	-35.2766	-8.61271	-4.5738	-3.77163	0
0.5073	-32.7892	-9.83149	-3.96384	-4.07694	0
0.5080	-33.6937	-9.83149	-2.74219	-0.107974	0
0.5087	-35.7289	-9.53357	-1.82639	1.41855	0
0.5093	-37.0857	-7.09601	-2.13224	1.11325	0
0.5100	-39.1209	-2.51881	-3.04804	2.02544	0
0.5107	-38.6686	0.216672	-2.13224	3.55196	0
0.5113	-35.2766	2.35631	0.309322	6.60501	0
0.5120	-35.7289	5.71473	-0.300633	7.82623	0
0.5127	-37.9902	6.63558	-3.65799	6.29971	0
0.5133	-38.6686	5.4168	-3.65799	6.29971	0
0.5140	-40.9299	5.71473	-0.300633	5.6891	0
0.5147	-45.0003	7.55644	0.309322	2.02544	0
0.5153	-45.2265	7.55644	0.613431	0.807941	0
0.5160	-45.0003	5.11888	2.75088	2.63605	0
0.5167	-46.131	3.57509	1.22512	4.16257	0
0.5173	-45.9049	4.49594	-1.82639	2.63605	0
0.5180	-44.3219	4.49594	-2.13224	-0.718584	0
0.5187	-46.8094	1.76046	-3.04804	-3.16102	0
0.5193	-51.332	-0.081252	-2.74219	-4.68755	0
0.5200	-53.1411	-0.6771	-0.300633	-7.12626	0
0.5207	-54.0456	-1.59796	-0.60648	-8.04218	0
0.5213	-55.8547	-2.81674	-1.82639	-6.51938	0
0.5220	-55.4024	-5.5793	0.00347553	-5.60346	0
0.5227	-54.0456	-8.01686	0.613431	-5.29816	0
0.5233	-54.9501	-6.47308	-0.60648	-5.29816	0
0.5240	-55.4024	-5.5793	-0.60648	-6.51938	0
0.5247	-54.724	-8.01686	0.613431	-5.29816	0
0.5253	-56.3069	-7.71894	1.22512	-3.16102	0
0.5260	-58.3421	-6.17515	0.613431	-3.16102	0
0.5267	-58.7944	-7.09601	0.00347553	-0.413279	0
0.5273	-60.6035	-5.5793	3.36084	2.33074	0
0.5280	-61.9602	-3.43967	6.10824	0.197331	0
0.5287	-60.6035	-4.36052	3.05499	0.807941	0
0.5293	-59.0205	-2.51881	0.309322	5.07849	0
0.5300	-58.7944	0.216672	2.44503	5.38379	0
0.5307	-56.9853	0.216672	2.75088	7.52093	0
0.5313	-54.4979	-0.379176	1.52923	11.1809	0
0.5320	-53.5933	0.839604	2.75088	7.82623	0
0.5327	-54.4979	2.35631	3.36084	3.24666	0
0.5333	-57.8899	4.19802	3.05499	4.16257	0
0.5340	-58.116	2.97924	2.44503	3.24666	0
0.5347	-56.9853	0.216672	1.52923	0.197331	0
0.5353	-56.5331	2.97924	0.919277	0.197331	0
0.5360	-55.8547	5.11888	0.00347553	-1.02389	0
0.5367	-54.0456	1.43545	-0.300633	-4.68755	0
0.5373	-55.8547	0.216672	1.52923	-4.38224	0
0.5380	-54.9501	1.13753	2.75088	-2.24511	0
0.5387	-50.4275	-0.081252	1.83508	-1.02389	0
0.5393	-51.1059	1.13753	3.05499	-0.413279	0
0.5400	-53.1411	6.01265	4.27664	-1.02389	0
0.5407	-51.7843	4.79387	1.52923	-3.77163	0
0.5413	-52.915	-0.081252	0.00347553	-5.90877	0
0.5420	-51.7843	-2.51881	1.83508	-6.21407	0
0.5427	-49.7491	-4.36052	2.14093	-7.73687	0
0.5433	-52.915	-4.36052	-0.912326	-9.87401	0
0.5440	-44.0958	-2.51881	-2.43808	-7.73687	0
0.5447	-41.6083	-2.81674	-0.300633	-3.77163	0
0.5453	-97.2369	-3.73759	1.22512	-4.68755	0
0.5460	-181.358	-2.51881	0.00347553	-6.51938	0
0.5467	-226.358	-4.36052	0.00347553	-4.07694	0
0.5473	-240.831	-5.2543	1.52923	-1.02389	0
0.5480	-253.72	-0.6771	0.613431	-0.718584	0
0.5487	-253.042	2.05838	0.613431	1.41855	0
0.5493	-246.484	-0.6771	2.14093	3.85727	0
0.5500	-246.936	0.216672	0.309322	4.77318	0
0.5507	-243.997	3.9001	-1.52228	5.38379	0
0.5513	-238.343	5.4168	2.14093	5.38379	0
0.5520	-236.082	7.85436	4.58075	6.60501	0
0.5527	-227.263	10.2919	1.52923	10.8756	0
0.5533	-215.052	8.47729	-0.300633	12.0968	0
0.5540	-206.459	8.15229	0.613431	9.35276	0
0.5547	-197.866	9.37107	-0.300633	7.52093	0
0.5553	-189.951	8.15229	-1.52228	4.77318	0
0.5560	-182.715	8.77522	0.00347553	-0.107974	0
0.5567	-170.504	12.1336	2.44503	-1.6345	0
0.5573	-156.71	11.2128	1.52923	-2.85572	0
0.5580	-147.438	7.25851	-1.21644	-6.51938	0
0.5587	-137.488	5.71473	-0.912326	-6.51938	0
0.5593	-126.408	3.9001	2.44503	-3.16102	0
0.5600	-117.363	0.54168	1.83508	-5.60346	0
0.5607	-108.543	-0.6771	-1.21644	-10.7899	0
0.5613	-99.9505	-1.59796	-0.300633	-11.0952	0
0.5620	-91.3574	-4.36052	1.52923	-9.87401	0
0.5627	-80.7292	-5.5793	0.613431	-9.87401	0
0.5633	-70.101	-6.17515	2.44503	-9.2634	0
0.5640	-62.4125	-8.93772	4.58075	-7.73687	0
0.5647	-54.4979	-11.3753	1.83508	-7.73687	0
0.5653	-45.0003	-9.83149	-2.13224	-6.51938	0
0.5660	-36.6334	-8.01686	-0.912326	-3.77163	0
0.5667	-29.3972	-7.09601	1.83508	-2.85572	0
0.5673	-21.2564	-7.09601	1.22512	-3.77163	0
0.5680	-13.5679	-6.79809	-0.300633	-1.02389	0
0.5687	-6.10557	-4.36052	1.52923	2.33074	0
0.5693	2.03519	-0.6771	3.05499	2.94135	0
0.5700	9.04529	0.839604	0.613431	3.55196	0
0.5707	13.5679	1.13753	-1.21644	4.16257	0
0.5713	20.3519	1.13753	-1.21644	3.55196	0
0.5720	26.6836	2.05838	-0.912326	3.85727	0
0.5727	29.1711	5.11888	0.309322	4.46788	0
0.5733	33.2414	9.37107	2.14093	4.77318	0
0.5740	42.0606	10.2919	2.44503	6.29971	0
0.5747	48.1662	9.07314	3.36084	4.46788	0
0.5753	50.2014	10.2919	4.88659	0.502636	0
0.5760	56.0808	13.9483	4.27664	0.197331	0
0.5767	61.2818	14.8691	1.52923	2.33074	0
0.5773	61.2818	11.8357	-0.300633	0.807941	0
0.5780	62.4125	8.47729	-0.912326	-1.32919	0
0.5787	68.2919	7.55644	-0.300633	-1.32919	0
0.5793	72.1362	7.55644	1.22512	-2.24511	0
0.5800	73.7191	7.85436	0.919277	-5.29816	0
0.5807	77.7895	6.63558	-0.912326	-7.43157	0
0.5813	82.5383	3.9001	-1.21644	-6.21407	0
0.5820	83.2167	2.68132	-0.912326	-3.16102	0
0.5827	84.1212	2.05838	-2.13224	-2.85572	0
0.5833	88.4177	0.216672	-2.13224	-4.99285	0
0.5840	90.4529	-2.22089	-1.21644	-5.60346	0
0.5847	90.4529	-4.03552	-1.21644	-3.16102	0
0.5853	92.9404	-6.47308	-0.912326	-0.718584	0
0.5860	96.3324	-7.09601	-0.300633	-0.718584	0
0.5867	98.1414	-4.36052	-0.60648	-2.24511	0
0.5873	101.307	-2.22089	-0.60648	-1.9398	0
0.5880	101.307	-1.59796	-0.300633	1.72386	0
0.5887	97.9153	-0.6771	-1.21644	5.38379	0
0.5893	99.2721	1.43545	-3.04804	5.6891	0
0.5900	104.021	2.97924	-2.74219	5.38379	0
0.5907	106.056	3.9001	-2.13224	7.21562	0
0.5913	105.152	6.63558	-3.96384	7.21562	0
0.5920	102.438	9.69607	-3.65799	5.38379	0
0.5927	98.8198	7.85436	-0.300633	8.13154	0
0.5933	99.7243	5.11888	0.613431	10.8756	0
0.5940	102.212	6.63558	-2.13224	6.29971	0
0.5947	101.533	7.55644	-2.74219	3.55196	0
0.5953	101.533	6.01265	-1.52228	5.9944	0
0.5960	100.629	7.55644	-3.04804	4.16257	0
0.5967	97.0107	9.07314	-3.65799	-1.02389	0
0.5973	94.7494	6.33766	-1.52228	-2.85572	0
0.5980	94.2972	3.57509	0.00347553	-2.55041	0
0.5987	91.1313	2.05838	1.83508	-2.55041	0
0.5993	86.6087	-0.379176	4.27664	-2.55041	0
0.6000	85.9303	-0.379176	3.36084	-4.07694	0
0.6007	86.8348	0.216672	0.309322	-4.99285	0
0.6013	85.0257	-1.59796	-1.21644	-4.68755	0
0.6020	80.9554	-3.43967	-2.43808	-5.29816	0
0.6027	80.5031	-3.73759	-2.13224	-5.60346	0
0.6033	81.4076	-7.09601	0.613431	-6.51938	0
0.6040	78.2418	-9.83149	3.36084	-8.34748	0
0.6047	73.493	-8.93772	3.36084	-7.43157	0
0.6053	72.1362	-8.01686	2.14093	-4.07694	0
0.6060	72.5885	-9.83149	0.613431	-2.85572	0
0.6067	69.4226	-10.4544	2.44503	-1.9398	0
0.6073	64.9	-8.01686	4.27664	-0.718584	0
0.6080	62.1864	-5.5793	2.14093	0.502636	0
0.6087	59.0205	-5.2543	0.613431	3.24666	0
0.6093	53.8195	-6.17515	3.36084	6.60501	0
0.6100	50.2014	-4.95637	4.58075	6.29971	0
0.6107	47.7139	-3.14174	3.36084	4.77318	0
0.6113	44.5481	-2.22089	4.27664	5.6891	0
0.6120	42.5129	-0.379176	4.88659	6.60501	0
0.6127	41.1561	1.13753	0.613431	4.46788	0
0.6133	37.0857	-0.081252	-3.04804	1.72386	0
0.6140	33.6937	-0.379176	-3.04804	0.807941	0
0.6147	32.7892	3.9001	-1.52228	1.41855	0
0.6153	27.362	5.71473	-0.300633	2.94135	0
0.6160	20.1258	2.05838	0.00347553	6.60501	0
0.6167	16.9599	1.13753	-0.60648	9.35276	0
0.6173	13.1157	2.05838	-0.300633	7.21562	0
0.6180	7.91463	0.216672	1.52923	1.11325	0
0.6187	6.3317	-1.89588	2.75088	-3.77163	0
0.6193	4.74878	-3.43967	1.52923	-5.60346	0
0.6200	-0.452265	-5.2543	0.00347553	-5.60346	0
0.6207	-3.84425	-4.03552	0.613431	-5.90877	0
0.6213	-3.84425	-2.51881	0.00347553	-6.82468	0
0.6220	-3.39198	-4.65845	-1.52228	-6.82468	0
0.6227	-3.84425	-5.5793	1.83508	-6.82468	0
0.6233	-7.6885	-3.73759	7.93811	-8.34748	0
0.6240	-13.7941	-5.5793	6.10824	-6.51938	0
0.6247	-14.6986	-10.7523	0.00347553	0.807941	0
0.6253	-10.8543	-11.6732	-0.300633	6.29971	0
0.6260	-10.176	-8.01686	1.52923	5.9944	0
0.6267	-11.985	-7.09601	0.00347553	4.46788	0
0.6273	-13.7941	-7.71894	-0.300633	2.63605	0
0.6280	-15.1509	-5.2543	1.22512	-1.6345	0
0.6287	-16.0554	-3.73759	0.613431	-2.85572	0
0.6293	-17.1861	-5.5793	-0.300633	0.197331	0
0.6300	-20.578	-5.87723	-0.60648	0.807941	0
0.6307	-23.0655	-3.73759	-1.21644	0.807941	0
0.6313	-22.6132	-3.43967	-1.21644	4.16257	0
0.6320	-23.5178	-3.73759	-0.60648	6.91032	0
0.6327	-25.7791	-2.22089	0.00347553	6.29971	0
0.6333	-26.6836	0.216672	1.83508	5.6891	0
0.6340	-27.8143	2.35631	1.52923	5.07849	0
0.6347	-29.3972	4.19802	-0.300633	3.55196	0
0.6353	-31.4324	6.63558	1.52923	3.55196	0
0.6360	-33.0153	9.37107	4.58075	3.85727	0
0.6367	-33.0153	7.85436	2.44503	1.72386	0
0.6373	-34.3721	3.57509	-0.300633	-0.718584	0
0.6380	-38.8948	2.05838	-0.300633	-3.16102	0
0.6387	-41.6083	0.54168	-0.912326	-7.12626	0
0.6393	-40.9299	-3.14174	-3.35389	-9.2634	0
0.6400	-40.0254	-2.22089	-3.35389	-7.73687	0
0.6407	-41.3822	-2.22089	-0.912326	-7.43157	0
0.6413	-44.7742	-8.01686	0.613431	-9.5687	0
0.6420	-45.9049	-9.83149	-0.300633	-6.21407	0
0.6427	-45.9049	-7.09601	-1.52228	-0.107974	0
0.6433	-48.6184	-9.53357	-1.52228	-2.24511	0
0.6440	-48.6184	-11.6732	-2.43808	-8.04218	0
0.6447	-43.6435	-8.01686	-2.13224	-5.90877	0
0.6453	-43.1913	-6.47308	0.613431	-1.9398	0
0.6460	-45.9049	-8.61271	2.44503	-2.85572	0
0.6467	-43.1913	-9.53357	2.44503	-2.85572	0
0.6473	-41.8345	-10.1565	3.97079	-1.32919	0
0.6480	-45.2265	-10.1565	5.19244	-1.32919	0
0.6487	-44.0958	-8.01686	3.05499	-0.413279	0
0.6493	-41.3822	-4.65845	-0.912326	0.502636	0
0.6500	-45.2265	-1.89588	-1.21644	-0.718584	0
0.6507	-47.4878	-1.59796	1.83508	0.807941	0
0.6513	-45.2265	-3.43967	3.05499	5.6891	0
0.6520	-46.5832	-1.59796	-0.300633	6.29971	0
0.6527	-48.6184	3.27716	-1.21644	2.02544	0
0.6533	-49.523	5.11888	2.44503	1.41855	0
0.6540	-50.8798	5.11888	3.66668	4.46788	0
0.6547	-51.332	6.33766	0.00347553	6.29971	0
0.6553	-52.2366	6.33766	-1.21644	5.38379	0
0.6560	-54.9501	5.4168	0.919277	3.85727	0
0.6567	-55.4024	5.11888	1.52923	3.85727	0
0.6573	-53.1411	4.49594	0.309322	1.41855	0
0.6580	-55.4024	2.97924	-0.912326	-5.60346	0
0.6587	-58.7944	2.68132	0.613431	-9.2634	0
0.6593	-59.0205	3.27716	3.66668	-6.82468	0
0.6600	-58.7944	2.68132	2.44503	-6.51938	0
0.6607	-59.6989	-0.081252	-2.13224	-7.73687	0
0.6613	-60.1512	-3.73759	-2.74219	-5.29816	0
0.6620	-60.6035	-4.65845	0.00347553	-3.77163	0
0.6627	-60.1512	-3.43967	1.52923	-6.51938	0
0.6633	-60.6035	-4.36052	1.52923	-8.34748	0
0.6640	-61.508	-7.09601	0.309322	-7.43157	0
0.6647	-61.9602	-8.01686	-1.52228	-4.99285	0
0.6653	-62.4125	-7.39393	0.309322	-1.9398	0
0.6660	-62.6386	-8.01686	3.05499	-1.02389	0
0.6667	-61.0557	-8.01686	1.52923	-1.9398	0
0.6673	-58.116	-7.39393	-0.912326	-0.718584	0
0.6680	-59.0205	-7.39393	0.00347553	3.24666	0
0.6687	-60.6035	-8.01686	0.00347553	5.38379	0
0.6693	-57.8899	-6.79809	-0.300633	4.46788	0
0.6700	-55.4024	-4.95637	1.52923	4.16257	0
0.6707	-54.9501	-4.36052	3.36084	4.46788	0
0.6713	-53.1411	-2.51881	4.58075	4.77318	0
0.6720	-53.1411	1.76046	3.66668	4.77318	0
0.6727	-56.9853	3.27716	0.613431	5.6891	0
0.6733	-56.9853	2.97924	-0.300633	6.60501	0
0.6740	-54.4979	2.68132	1.22512	5.6891	0
0.6747	-55.6285	2.05838	1.52923	3.85727	0
0.6753	-57.8899	2.97924	-1.21644	3.85727	0
0.6760	-57.4376	4.79387	-3.04804	4.46788	0
0.6767	-56.5331	3.27716	0.309322	2.63605	0
0.6773	-56.9853	-0.379176	4.58075	-1.9398	0
0.6780	-56.3069	-1.00211	3.05499	-3.77163	0
0.6787	-55.4024	-1.59796	-1.21644	-1.9398	0
0.6793	-54.9501	-4.03552	-1.21644	-1.9398	0
0.6800	-54.0456	-6.17515	-0.300633	-5.60346	0
0.6807	-53.1411	-6.47308	-0.300633	-6.51938	0
0.6813	-52.2366	-6.79809	2.44503	-5.90877	0
0.6820	-51.7843	-7.09601	3.66668	-7.43157	0
0.6827	-52.915	-7.09601	1.52923	-6.82468	0
0.6833	-53.8195	-6.79809	2.44503	-4.68755	0
0.6840	-51.332	-8.31479	3.36084	-5.60346	0
0.6847	-48.6184	-11.0774	0.613431	-7.73687	0
0.6853	-47.0355	-10.7523	0.00347553	-6.51938	0
0.6860	-44.0958	-8.61271	0.919277	-4.38224	0
0.6867	-43.4174	-7.71894	-0.60648	-2.24511	0
0.6873	-46.131	-5.2543	-0.300633	-0.107974	0
0.6880	-45.0003	-2.81674	2.44503	0.807941	0
0.6887	-43.1913	-3.14174	0.919277	1.41855	0
0.6893	-46.8094	-3.14174	-1.21644	3.55196	0
0.6900	-48.6184	-1.00211	0.309322	5.38379	0
0.6907	-47.94	0.216672	0.613431	6.29971	0
0.6913	-49.2968	1.13753	-1.82639	7.21562	0
0.6920	-46.8094	2.05838	-3.35389	6.29971	0
0.6927	-41.8345	2.68132	-2.43808	6.29971	0
0.6933	-44.3219	4.49594	-0.300633	9.04745	0
0.6940	-47.4878	5.11888	1.52923	9.04745	0
0.6947	-43.1913	2.97924	3.05499	6.29971	0
0.6953	-42.2867	2.68132	4.88659	6.29971	0
0.6960	-45.2265	5.11888	2.44503	5.38379	0
0.6967	-43.1913	3.57509	-2.13224	-0.107974	0
0.6973	-40.4777	1.43545	-2.43808	-3.77163	0
0.6980	-41.3822	3.27716	-1.21644	-3.16102	0
0.6987	-42.5129	3.9001	-3.04804	-2.85572	0
0.6993	-44.0958	1.76046	-3.96384	-2.55041	0
0.7000	-45.9049	1.13753	-2.13224	-2.55041	0
0.7007	-45.9049	0.216672	-1.21644	-3.77163	0
0.7013	-47.7139	-0.081252	-1.52228	-5.29816	0
0.7020	-49.7491	0.839604	-2.13224	-6.21407	0
0.7027	-47.7139	-0.6771	-3.65799	-6.51938	0
0.7033	-45.9049	-3.73759	-2.43808	-5.60346	0
0.7040	-46.131	-2.81674	0.00347553	-4.99285	0
0.7047	-48.6184	-1.59796	-0.912326	-4.68755	0
0.7053	-51.7843	-4.36052	-2.74219	-4.68755	0
0.7060	-51.7843	-6.47308	-1.82639	-3.77163	0
0.7067	-49.523	-5.5793	1.52923	-1.9398	0
0.7073	-52.915	-4.36052	4.88659	0.197331	0
0.7080	-55.4024	-2.51881	4.27664	2.63605	0
0.7087	-51.7843	-0.6771	0.309322	7.21562	0
0.7093	-50.8798	0.216672	-0.300633	10.8756	0
0.7100	-52.2366	-0.6771	2.14093	8.74215	0
0.7107	-50.8798	-1.59796	0.309322	4.46788	0
0.7113	-50.8798	1.13753	-2.43808	4.16257	0
0.7120	-51.7843	3.27716	-1.21644	5.07849	0
0.7127	-48.6184	3.57509	-0.300633	4.46788	0
0.7133	-47.94	3.27716	-2.74219	4.46788	0
0.7140	-50.2014	2.05838	-2.43808	3.85727	0
0.7147	-48.3923	2.05838	-0.912326	2.33074	0
0.7153	-48.8446	5.11888	-0.300633	1.72386	0
0.7160	-52.2366	6.33766	-1.82639	2.63605	0
0.7167	-48.6184	4.49594	-3.04804	0.807941	0
0.7173	-46.131	3.9001	-2.13224	-3.77163	0
0.7180	-50.2014	2.97924	1.22512	-5.60346	0
0.7187	-49.523	1.13753	2.44503	-5.29816	0
0.7193	-45.0003	0.54168	0.00347553	-7.43157	0
0.7200	-45.9049	-0.081252	-2.43808	-9.87401	0
0.7207	-48.3923	-1.59796	-3.35389	-9.5687	0
0.7213	-46.8094	-2.22089	-2.13224	-8.65279	0
0.7220	-44.3219	-3.14174	-1.21644	-10.7899	0
0.7227	-43.1913	-4.65845	-2.13224	-13.2324	0
0.7233	-42.2867	-4.65845	-3.04804	-11.7058	0
0.7240	-43.6435	-4.65845	-2.13224	-6.51938	0
0.7247	-45.6787	-4.36052	-0.60648	-3.46633	0
0.7253	-44.7742	-2.51881	1.52923	-4.68755	0
0.7260	-43.1913	-1.59796	2.14093	-5.60346	0
0.7267	-43.1913	-1.59796	-1.21644	-2.24511	0
0.7273	-44.3219	-0.6771	-3.04804	5.07849	0
0.7280	-44.7742	-0.6771	-1.21644	9.04745	0
0.7287	-43.4174	-1.59796	-1.21644	5.9944	0
0.7293	-43.1913	-1.00211	-2.43808	3.24666	0
0.7300	-42.2867	0.216672	-1.82639	4.77318	0
0.7307	-40.4777	2.35631	0.309322	5.6891	0
0.7313	-40.4777	5.71473	2.14093	5.9944	0
0.7320	-43.4174	8.15229	1.83508	6.60501	0
0.7327	-43.1913	8.47729	-0.60648	4.46788	0
0.7333	-39.5731	6.93351	-3.04804	2.33074	0
0.7340	-37.3118	5.71473	-2.13224	2.94135	0
0.7347	-37.3118	7.55644	-0.300633	2.63605	0
0.7353	-38.6686	10.2919	-1.21644	1.41855	0
0.7360	-40.7038	7.85436	-3.96384	0.502636	0
0.7367	-39.7993	4.79387	-3.04804	-1.9398	0
0.7373	-37.3118	6.63558	-0.300633	-3.77163	0
0.7380	-37.0857	6.93351	-1.21644	-3.77163	0
0.7387	-38.6686	2.97924	-2.13224	-4.68755	0
0.7393	-39.7993	0.216672	-0.60648	-6.21407	0
0.7400	-40.7038	-0.379176	0.309322	-5.29816	0
0.7407	-40.0254	-3.43967	1.22512	-2.85572	0
0.7413	-38.6686	-6.17515	1.83508	-2.24511	0
0.7420	-39.5731	-5.2543	0.613431	-5.60346	0
0.7427	-40.0254	-3.43967	1.52923	-8.65279	0
0.7433	-37.538	-4.65845	5.49655	-7.73687	0
0.7440	-35.5028	-6.17515	4.27664	-5.60346	0
0.7447	-35.5028	-6.17515	-0.300633	-3.77163	0
0.7453	-35.5028	-7.09601	-0.300633	-2.55041	0
0.7460	-34.8244	-7.39393	1.22512	-1.32919	0
0.7467	-35.7289	-3.43967	-1.21644	1.72386	0
0.7473	-37.3118	-1.59796	-1.82639	6.29971	0
0.7480	-38.2164	-3.14174	-0.60648	6.29971	0
0.7487	-37.9902	-1.00211	-0.912326	4.46788	0
0.7493	-38.6686	2.97924	-0.60648	6.91032	0
0.7500	-40.0254	4.19802	-0.300633	8.74215	0
0.7507	-42.2867	6.63558	-2.13224	9.04745	0
0.7513	-44.0958	9.994	-2.43808	10.8756	0
0.7520	-45.0003	9.37107	-0.912326	12.7074	0
0.7527	-44.0958	9.37107	-1.82639	13.6233	0
0.7533	-43.1913	11.2128	-2.43808	14.5392	0
0.7540	-43.1913	12.1336	0.613431	13.0127	0
0.7547	-45.2265	13.0545	1.22512	12.7074	0
0.7553	-50.8798	14.2733	-1.21644	11.7915	0
0.7560	-52.915	12.1336	-1.21644	6.91032	0
0.7567	-46.8094	8.77522	-0.300633	5.6891	0
0.7573	-40.4777	7.55644	-3.35389	8.43684	0
0.7580	-38.8948	6.63558	-4.26795	4.16257	0
0.7587	-39.7993	4.49594	-0.300633	-3.16102	0
0.7593	-40.7038	2.05838	-0.300633	-5.60346	0
0.7600	-42.2867	1.43545	-5.18375	-9.2634	0
0.7607	-41.6083	-0.081252	-5.79371	-15.0642	0
0.7613	-39.7993	-2.51881	-3.35389	-18.4188	0
0.7620	-40.4777	-2.51881	-4.5738	-19.0294	0
0.7627	-45.0003	-3.14174	-4.87964	-15.0642	0
0.7633	-47.94	-4.36052	-0.912326	-6.21407	0
0.7640	-45.0003	-1.59796	-0.60648	-1.6345	0
0.7647	-40.7038	-1.30003	-4.5738	-3.46633	0
0.7653	-40.9299	-5.2543	-4.26795	-3.77163	0
0.7660	-41.3822	-1.00211	-0.912326	-1.9398	0
0.7667	-37.9902	2.35631	-0.300633	-1.9398	0
0.7673	-36.4073	-5.5793	0.613431	-4.99285	0
0.7680	-37.0857	-4.36052	1.22512	-7.43157	0
0.7687	-34.8244	-0.081252	-1.21644	-6.21407	0
0.7693	-33.6937	-9.83149	-2.74219	-3.46633	0
0.7700	-33.9198	10.9149	-1.21644	-2.24511	0
0.7707	-30.5279	82.9312	-2.43808	-0.413279	0
0.7713	-28.4927	144.574	-5.18375	2.33074	0
0.7720	-32.1108	167.758	-4.26795	4.46788	0
0.7727	-34.8244	183.332	-1.82639	6.29971	0
0.7733	-36.4073	196.142	-1.21644	6.29971	0
0.7740	-40.4777	200.72	-1.21644	4.16257	0
0.7747	-41.6083	202.859	-1.21644	2.63605	0
0.7753	-40.7038	201.045	-2.13224	2.33074	0
0.7760	-41.3822	197.984	-1.52228	1.72386	0
0.7767	-40.4777	197.063	0.309322	1.41855	0
0.7773	-37.538	189.751	-0.300633	0.197331	0
0.7780	-37.3118	182.411	-2.13224	-1.6345	0
0.7787	-34.5982	175.098	-0.912326	-3.16102	0
0.7793	-31.8847	159.525	2.44503	-4.38224	0
0.7800	-33.9198	160.446	2.75088	-5.29816	0
0.7807	-35.5028	193.407	-0.300633	-4.68755	0
0.7813	-32.1108	221.791	-2.74219	-5.29816	0
0.7820	-29.6233	225.745	-3.04804	-6.51938	0
0.7827	-28.4927	227.587	-2.43808	-6.21407	0
0.7833	-28.2665	229.402	-3.04804	-5.90877	0
0.7840	-28.4927	221.791	-3.65799	-4.68755	0
0.7847	-27.5881	212.637	-2.13224	-2.24511	0
0.7853	-27.5881	205.297	0.00347553	-0.107974	0
0.7860	-29.3972	195.844	0.613431	1.11325	0
0.7867	-29.1711	188.532	0.309322	2.33074	0
0.7873	-26.6836	182.411	0.00347553	1.72386	0
0.7880	-26.9097	171.117	-1.82639	2.63605	0
0.7887	-28.2665	158.306	-1.21644	5.6891	0
0.7893	-28.7188	148.556	1.52923	5.38379	0
0.7900	-30.3017	138.156	0.309322	4.16257	0
0.7907	-30.5279	126.564	-2.13224	7.21562	0
0.7913	-32.1108	116.488	2.44503	8.43684	0
0.7920	-34.8244	106.115	6.7182	6.29971	0
0.7927	-33.9198	95.1461	1.52923	8.13154	0
0.7933	-32.1108	85.3688	-3.04804	10.2687	0
0.7940	-34.5982	76.5123	-2.43808	7.21562	0
0.7947	-37.538	67.6829	-2.13224	5.07849	0
0.7953	-38.2164	57.9056	-2.13224	5.6891	0
0.7960	-39.7993	49.6721	-1.21644	2.94135	0
0.7967	-40.7038	42.6573	-2.13224	0.807941	0
0.7973	-38.8948	33.8008	-2.13224	1.72386	0
0.7980	-38.6686	23.1027	-1.21644	-1.32919	0
0.7987	-39.7993	14.8691	-3.04804	-7.12626	0
0.7993	-41.3822	6.93351	-3.04804	-7.73687	0
0.8000	-43.1913	-4.65845	-0.300633	-5.60346	0
0.8007	-43.1913	-15.0316	0.613431	-6.21407	0
0.8013	-39.5731	-22.3443	0.613431	-6.21407	0
0.8020	-34.8244	-30.6049	2.14093	-5.60346	0
0.8027	-34.3721	-39.1364	3.05499	-6.51938	0
0.8033	-36.4073	-46.4762	5.49655	-4.99285	0
0.8040	-37.9902	-53.7888	6.7182	-0.718584	0
0.8047	-36.4073	-60.2077	2.75088	1.41855	0
0.8053	-33.9198	-65.0829	0.613431	1.72386	0
0.8060	-33.9198	-70.8788	1.52923	2.02544	0
0.8067	-35.2766	-76.9727	0.919277	-0.107974	0
0.8073	-34.3721	-81.5499	0.919277	-3.16102	0
0.8080	-32.7892	-86.1271	1.22512	-1.9398	0
0.8087	-30.5279	-91.3273	-0.60648	1.41855	0
0.8093	-29.3972	-94.9836	-0.912326	1.72386	0
0.8100	-30.9801	-96.8253	0.613431	0.197331	0
0.8107	-32.1108	-99.5608	-0.300633	0.807941	0
0.8113	-30.3017	-104.436	-0.912326	4.46788	0
0.8120	-29.3972	-110.855	-0.300633	7.52093	0
0.8127	-31.2063	-115.134	-0.300633	6.29971	0
0.8133	-31.8847	-117.274	1.52923	2.33074	0
0.8140	-30.3017	-120.009	3.05499	0.807941	0
0.8147	-29.1711	-123.666	1.52923	3.24666	0
0.8153	-30.0756	-127.349	2.44503	3.85727	0
0.8160	-32.563	-132.224	3.36084	0.807941	0
0.8167	-35.5028	-137.722	-0.60648	-1.32919	0
0.8173	-36.6334	-141.676	-3.65799	-0.107974	0
0.8180	-36.4073	-144.114	-2.13224	-0.107974	0
0.8187	-37.538	-149.314	-0.300633	-1.9398	0
0.8193	-37.538	-155.706	-0.60648	-3.46633	0
0.8200	-33.6937	-159.064	0.309322	-4.68755	0
0.8207	-31.2063	-160.906	0.613431	-5.60346	0
0.8213	-33.9198	-161.827	-1.52228	-6.82468	0
0.8220	-33.9198	-161.529	-2.43808	-9.5687	0
0.8227	-31.2063	-160.906	-1.82639	-8.34748	0
0.8233	-31.2063	-159.985	-2.13224	-3.46633	0
0.8240	-31.2063	-156.329	-2.13224	-5.60346	0
0.8247	-29.3972	-155.11	0.613431	-9.2634	0
0.8253	-29.3972	-156.925	0.613431	-4.99285	0
0.8260	-30.3017	-153.593	-2.13224	-1.32919	0
0.8267	-31.2063	-146.254	-0.912326	-1.6345	0
0.8273	-32.563	-143.816	2.75088	1.72386	0
0.8280	-31.2063	-143.518	1.52923	3.55196	0
0.8287	-28.7188	-142.299	-1.21644	-1.02389	0
0.8293	-32.1108	-141.676	-0.300633	-2.24511	0
0.8300	-33.6937	-139.835	-0.300633	0.807941	0
0.8307	-30.0756	-135.88	-3.35389	1.11325	0
0.8313	-30.3017	-135.258	-3.65799	1.72386	0
0.8320	-33.9198	-136.503	-1.21644	4.16257	0
0.8327	-33.0153	-134.662	-1.82639	2.94135	0
0.8333	-34.3721	-130.084	-3.04804	0.807941	0
0.8340	-38.2164	-121.526	-1.82639	0.502636	0
0.8347	-39.1209	-107.496	-1.21644	-0.413279	0
0.8353	-39.5731	-93.169	-2.13224	-1.02389	0
0.8360	-39.7993	-83.3916	-3.04804	1.41855	0
0.8367	-36.6334	-76.079	-4.26795	2.33074	0
0.8373	-34.3721	-69.3621	-4.5738	-1.02389	0
0.8380	-35.7289	-63.8641	-2.43808	-4.07694	0
0.8387	-38.6686	-59.8827	0.613431	-3.77163	0
0.8393	-40.4777	-54.7097	3.05499	-3.77163	0
0.8400	-40.9299	-48.2908	2.75088	-4.68755	0
0.8407	-39.5731	-40.9781	-0.300633	-5.60346	0
0.8413	-37.0857	-30.9028	-1.52228	-7.43157	0
0.8420	-36.1812	-19.6088	0.613431	-8.34748	0
0.8427	-35.2766	-12.5941	0.613431	-6.21407	0
0.8433	-33.6937	-7.71894	-0.60648	-5.60346	0
0.8440	-33.0153	-1.30003	-0.300633	-6.21407	0
0.8447	-33.9198	3.27716	0.309322	-4.68755	0
0.8453	-34.3721	4.19802	0.613431	-2.85572	0
0.8460	-35.2766	5.71473	1.52923	-1.02389	0
0.8467	-35.2766	6.63558	0.613431	2.02544	0
0.8473	-31.2063	6.63558	-0.300633	2.63605	0
0.8480	-28.4927	8.47729	0.309322	1.72386	0
0.8487	-30.3017	8.47729	1.52923	4.16257	0
0.8493	-30.0756	3.27716	4.27664	6.60501	0
0.8500	-27.8143	0.54168	5.8024	6.91032	0
0.8507	-29.6233	1.13753	4.27664	9.35276	0
0.8513	-32.1108	0.216672	5.19244	12.4021	0
0.8520	-30.3017	-0.379176	6.10824	10.2687	0
0.8527	-30.0756	-0.379176	3.05499	8.13154	0
0.8533	-30.0756	-4.36052	1.52923	8.43684	0
0.8540	-27.8143	-8.93772	3.36084	8.13154	0
0.8547	-28.7188	-11.0774	2.14093	6.60501	0
0.8553	-32.563	-15.0316	1.22512	3.85727	0
0.8560	-32.563	-22.0464	2.75088	-0.107974	0
0.8567	-31.2063	-27.2465	0.309322	-2.24511	0
0.8573	-31.4324	-29.3861	-1.21644	-2.85572	0
0.8580	-32.1108	-32.7446	2.14093	-5.60346	0
0.8587	-32.1108	-38.8385	2.14093	-7.12626	0
0.8593	-30.5279	-43.7136	-0.912326	-4.38224	0
0.8600	-27.5881	-46.1511	0.613431	-4.68755	0
0.8607	-27.5881	-49.8346	0.613431	-12.0111	0
0.8613	-29.3972	-53.7888	-0.60648	-14.7589	0
0.8620	-27.362	-55.6305	2.44503	-10.4846	0
0.8627	-24.8745	-58.664	6.10824	-7.43157	0
0.8633	-27.5881	-63.5662	4.88659	-7.43157	0
0.8640	-30.0756	-66.3016	4.27664	-6.82468	0
0.8647	-26.6836	-66.5996	4.88659	-6.51938	0
0.8653	-25.5529	-67.2225	2.14093	-6.82468	0
0.8660	-26.9097	-68.1434	-0.912326	-4.99285	0
0.8667	-26.4575	-70.2559	1.52923	-1.6345	0
0.8673	-25.7791	-71.1768	4.27664	1.11325	0
0.8680	-26.9097	-69.3621	2.14093	2.94135	0
0.8687	-27.8143	-67.8183	0.613431	4.46788	0
0.8693	-27.5881	-66.5996	0.919277	6.60501	0
0.8700	-26.4575	-63.5662	-1.21644	8.13154	0
0.8707	-25.5529	-61.7244	-2.74219	7.21562	0
0.8713	-26.6836	-62.9432	0.00347553	7.21562	0
0.8720	-28.4927	-62.9432	0.919277	8.43684	0
0.8727	-27.8143	-59.2869	-1.82639	6.91032	0
0.8733	-28.4927	-56.8493	-2.74219	3.55196	0
0.8740	-29.3972	-57.4452	-0.912326	2.02544	0
0.8747	-27.5881	-58.989	0.00347553	0.197331	0
0.8753	-25.7791	-58.989	0.309322	-1.9398	0
0.8760	-27.362	-58.664	-0.300633	-2.24511	0
0.8767	-28.4927	-58.0681	-2.43808	-2.85572	0
0.8773	-28.2665	-57.4452	-3.35389	-3.77163	0
0.8780	-29.3972	-58.0681	-2.13224	-3.16102	0
0.8787	-33.0153	-58.366	-2.13224	-3.77163	0
0.8793	-35.7289	-58.366	-2.13224	-5.60346	0
0.8800	-36.4073	-59.2869	0.613431	-6.51938	0
0.8807	-36.4073	-61.4265	0.919277	-6.51938	0
0.8813	-37.3118	-61.1015	-2.13224	-7.12626	0
0.8820	-37.538	-59.2869	-2.13224	-7.73687	0
0.8827	-37.9902	-59.5848	0.00347553	-6.82468	0
0.8833	-40.4777	-60.2077	0.613431	-5.29816	0
0.8840	-42.2867	-57.4452	-0.300633	-5.60346	0
0.8847	-40.9299	-53.4909	-1.21644	-5.29816	0
0.8853	-40.0254	-54.0868	-1.52228	-3.77163	0
0.8860	-40.4777	-55.0076	-0.60648	-3.16102	0
0.8867	-40.7038	-50.7283	1.83508	-1.6345	0
0.8873	-40.9299	-46.1511	3.97079	1.72386	0
0.8880	-43.1913	-43.4157	1.83508	3.55196	0
0.8887	-44.7742	-39.1364	-1.52228	3.24666	0
0.8893	-42.2867	-37.3218	-0.300633	4.46788	0
0.8900	-41.6083	-39.1364	0.919277	5.38379	0
0.8907	-44.3219	-37.3218	-2.13224	5.38379	0
0.8913	-44.0958	-31.8237	-1.21644	5.38379	0
0.8920	-39.7993	-29.3861	2.44503	6.29971	0
0.8927	-39.5731	-27.5444	1.22512	6.60501	0
0.8933	-42.5129	-23.8881	-1.21644	4.46788	0
0.8940	-42.739	-23.2652	0.919277	1.72386	0
0.8947	-40.9299	-25.4048	1.22512	1.72386	0
0.8953	-39.1209	-24.4839	-0.60648	3.24666	0
0.8960	-38.2164	-21.4505	-1.21644	2.02544	0
0.8967	-38.6686	-19.9067	-2.13224	-0.718584	0
0.8973	-39.5731	-19.9067	-1.52228	-3.77163	0
0.8980	-39.5731	-18.9859	-0.912326	-5.60346	0
0.8987	-39.7993	-18.39	-2.43808	-4.99285	0
0.8993	-41.3822	-18.9859	-2.13224	-5.90877	0
0.9000	-43.1913	-17.7671	1.52923	-8.34748	0
0.9007	-42.739	-16.2504	0.613431	-7.43157	0
0.9013	-39.7993	-18.0921	-3.65799	-4.99285	0
0.9020	-37.3118	-19.9067	-3.96384	-4.99285	0
0.9027	-39.7993	-17.1713	-1.21644	-4.07694	0
0.9033	-43.1913	-11.9711	-0.60648	-1.02389	0
0.9040	-41.6083	-8.01686	-1.52228	-0.107974	0
0.9047	-39.5731	-5.87723	-2.13224	-2.85572	0
0.9053	-41.3822	-4.36052	-1.82639	-4.68755	0
0.9060	-42.5129	-2.51881	-1.21644	-1.32919	0
0.9067	-43.1913	-1.89588	-0.60648	3.55196	0
0.9073	-43.4174	-1.59796	0.309322	5.9944	0
0.9080	-41.3822	-0.379176	0.613431	5.38379	0
0.9087	-36.6334	1.13753	0.00347553	6.91032	0
0.9093	-33.9198	4.79387	-0.300633	9.96337	0
0.9100	-33.0153	9.994	-0.300633	9.96337	0
0.9107	-32.563	12.4316	1.52923	8.13154	0
0.9113	-33.6937	12.7295	4.88659	8.43684	0
0.9120	-35.7289	13.9483	5.19244	6.60501	0
0.9127	-36.1812	15.4921	0.613431	1.11325	0
0.9133	-34.8244	15.4921	-2.74219	0.807941	0
0.9140	-33.9198	16.0879	-3.35389	5.38379	0
0.9147	-35.2766	19.4463	-2.43808	5.38379	0
0.9153	-35.5028	22.2089	-0.300633	3.55196	0
0.9160	-33.4676	21.586	-0.60648	3.24666	0
0.9167	-34.5982	18.5255	-3.04804	-1.02389	0
0.9173	-38.6686	18.5255	-2.43808	-5.29816	0
0.9180	-38.2164	22.5068	0.309322	-4.38224	0
0.9187	-36.6334	26.1631	-0.912326	-2.85572	0
0.9193	-40.4777	24.0235	-4.26795	-4.38224	0
0.9200	-42.2867	19.4463	-3.04804	-5.90877	0
0.9207	-39.7993	17.6317	-0.912326	-7.12626	0
0.9213	-38.6686	19.4463	-2.74219	-8.34748	0
0.9220	-38.6686	19.1484	-2.74219	-8.34748	0
0.9227	-38.8948	18.2275	3.36084	-6.51938	0
0.9233	-43.4174	20.6651	5.49655	-4.99285	0
0.9240	-46.5832	22.2089	2.14093	-4.99285	0
0.9247	-44.0958	20.6651	1.83508	-4.38224	0
0.9253	-44.0958	20.9901	0.00347553	-1.02389	0
0.9260	-47.7139	22.8047	-3.96384	1.41855	0
0.9267	-47.0355	23.7256	-2.13224	1.11325	0
0.9273	-44.0958	25.8652	2.14093	1.41855	0
0.9280	-44.7742	28.9257	1.22512	1.11325	0
0.9287	-47.0355	31.0383	0.919277	-0.107974	0
0.9293	-47.7139	34.3967	1.22512	2.02544	0
0.9300	-47.0355	39.5968	-0.300633	5.6891	0
0.9307	-47.7139	40.5177	1.22512	5.38379	0
0.9313	-47.0355	39.2989	4.27664	5.6891	0
0.9320	-44.7742	41.7365	4.27664	9.35276	0
0.9327	-46.8094	45.0949	3.05499	11.7915	0
0.9333	-53.5933	45.0949	1.52923	10.5703	0
0.9340	-56.5331	43.5511	0.613431	9.04745	0
0.9347	-54.9501	42.3323	3.97079	5.9944	0
0.9353	-56.9853	42.3323	5.49655	1.72386	0
0.9360	-60.6035	42.9552	3.36084	-1.02389	0
0.9367	-62.4125	42.3323	2.14093	-1.02389	0
0.9373	-63.317	41.4385	-0.60648	-1.32919	0
0.9380	-61.9602	40.8156	-4.5738	-2.55041	0
0.9387	-58.7944	38.676	-2.13224	-2.85572	0
0.9393	-58.7944	36.5363	2.44503	-3.16102	0
0.9400	-61.0557	36.5363	-1.21644	-4.68755	0
0.9407	-61.9602	37.4572	-3.65799	-5.60346	0
0.9413	-61.7341	37.4572	-0.300633	-5.29816	0
0.9420	-62.6386	34.3967	1.52923	-5.60346	0
0.9427	-63.0909	30.7403	1.22512	-7.43157	0
0.9433	-63.317	29.5216	0.613431	-7.43157	0
0.9440	-64.2216	29.2236	-1.82639	-5.60346	0
0.9447	-63.9954	27.6799	-1.82639	-4.07694	0
0.9453	-62.6386	25.5673	0.919277	-4.07694	0
0.9460	-61.7341	25.8652	-0.912326	-3.16102	0
0.9467	-58.7944	28.6007	-1.52228	-0.107974	0
0.9473	-56.9853	28.0049	3.66668	2.63605	0
0.9480	-54.9501	26.1631	2.44503	2.63605	0
0.9487	-49.523	27.6799	-4.87964	2.94135	0
0.9493	-44.0958	29.8195	-3.96384	3.55196	0
0.9500	-41.3822	29.5216	-0.912326	2.94135	0
0.9507	-34.8244	29.5216	-2.13224	1.72386	0
0.9513	-28.2665	29.2236	-1.82639	2.94135	0
0.9520	-19.8996	28.3028	-0.60648	5.38379	0
0.9527	9.72369	31.3633	-1.82639	4.16257	0
0.9533	58.116	35.0196	0.309322	1.72386	0
0.9540	96.1062	32.2841	3.05499	2.63605	0
0.9547	120.529	28.0049	0.919277	5.07849	0
0.9553	148.795	28.6007	-0.912326	5.9944	0
0.9560	172.539	29.2236	1.52923	5.38379	0
0.9567	182.715	26.4611	1.52923	3.24666	0
0.9573	190.403	25.2423	-2.43808	-1.02389	0
0.9580	201.71	25.8652	-4.5738	-4.07694	0
0.9587	209.172	24.3485	-0.60648	-3.77163	0
0.9593	211.434	20.9901	3.66668	-4.68755	0
0.9600	212.338	21.288	2.44503	-7.12626	0
0.9607	214.147	24.3485	-2.13224	-7.43157	0
0.9613	214.147	23.4277	-3.35389	-5.29816	0
0.9620	208.72	19.7713	-2.13224	-5.90877	0
0.9627	203.971	20.6651	-1.82639	-7.73687	0
0.9633	203.745	22.2089	-2.74219	-5.29816	0
0.9640	200.805	19.1484	-3.04804	-1.6345	0
0.9647	192.665	17.6317	-2.13224	-1.6345	0
0.9653	187.238	19.7713	-0.60648	-2.85572	0
0.9660	182.941	20.0692	0.00347553	-1.9398	0
0.9667	177.514	19.1484	0.613431	-0.413279	0
0.9673	173.217	20.6651	0.309322	0.502636	0
0.9680	166.433	22.2089	-1.82639	2.02544	0
0.9687	153.77	22.8047	-3.35389	4.16257	0
0.9693	143.594	25.2423	-3.04804	6.29971	0
0.9700	135.906	28.0049	-1.21644	8.43684	0
0.9707	125.73	27.6799	-0.300633	7.21562	0
0.9713	117.137	27.3819	-0.300633	4.16257	0
0.9720	108.543	30.4424	-0.300633	4.46788	0
0.9727	92.9404	32.2841	-0.300633	6.91032	0
0.9733	79.1463	31.6612	-0.912326	6.29971	0
0.9740	74.6236	32.88	-2.43808	5.07849	0
0.9747	69.4226	33.1779	-3.65799	5.9944	0
0.9753	61.7341	32.2841	-3.04804	4.46788	0
0.9760	55.6285	31.6612	-3.04804	-1.02389	0
0.9767	46.8094	29.8195	-3.04804	-3.77163	0
0.9773	36.4073	26.7861	-2.74219	-3.46633	0
0.9780	29.8495	25.8652	-1.82639	-5.90877	0
0.9787	21.0303	24.9444	-2.74219	-7.43157	0
0.9793	10.8543	22.5068	-3.04804	-4.99285	0
0.9800	3.61812	24.0235	-1.21644	-5.90877	0
0.9807	-4.74878	25.8652	-0.912326	-8.95809	0
0.9813	-15.1509	22.2089	-1.21644	-7.43157	0
0.9820	-23.0655	18.5255	0.919277	-7.12626	0
0.9827	-30.3017	20.0692	3.36084	-8.34748	0
0.9833	-37.9902	21.288	2.14093	-4.68755	0
0.9840	-45.0003	19.4463	2.14093	-0.107974	0
0.9847	-52.2366	19.1484	3.36084	-0.107974	0
0.9853	-59.0205	19.4463	1.52923	1.41855	0
0.9860	-64.9	18.8505	-2.13224	1.72386	0
0.9867	-71.0055	20.3672	-3.04804	0.197331	0
0.9873	-76.2066	21.586	-2.13224	2.33074	0
0.9880	-80.0508	19.7713	-2.13224	3.24666	0
0.9887	-85.2519	18.5255	-2.13224	-1.6345	0
0.9893	-90.4529	20.3672	-0.300633	-2.55041	0
0.9900	-93.3926	22.5068	-0.300633	0.502636	0
0.9907	-95.4278	23.4277	-3.35389	2.33074	0
0.9913	-95.8801	24.0235	-3.35389	6.29971	0
0.9920	-97.6891	23.4277	-0.912326	9.96337	0
0.9927	-103.342	24.9444	-2.13224	7.82623	0
0.9933	-104.699	27.3819	-4.5738	8.74215	0
0.9940	-102.438	26.7861	-2.43808	9.96337	0
0.9947	-107.187	24.6464	0.613431	2.63605	0
0.9953	-120.076	24.9444	2.14093	-4.68755	0
0.9960	-128.217	24.3485	3.36084	-3.77163	0
0.9967	-130.478	19.1484	1.52923	-4.99285	0
0.9973	-134.323	13.0545	-2.13224	-8.34748	0
0.9980	-140.428	9.07314	-1.82639	-9.2634	0
0.9987	-146.534	7.55644	0.613431	-12.9271	0
0.9993	-124.147	6.41891	-0.17899	-16.2445	0
1.0000	-127.539	4.27927	-0.788945	-14.4126	0
1.0007	-129.122	3.68342	1.95846	-9.83678	0
1.0013	-131.609	4.5772	2.56842	-8.00495	0
1.0020	-135.453	3.35842	-0.788945	-7.39434	0
1.0027	-137.262	0.920856	-2.3147	-6.47842	0
1.0033	-135.227	1.54379	0.736812	-3.12379	0
1.0040	-132.74	2.76257	1.95846	-0.0707414	0
1.0047	-131.157	3.06049	0.736812	0.234564	0
1.0053	-127.539	7.63769	0.736812	2.3717	0
1.0060	-121.207	14.0566	2.56842	3.8945	0
1.0067	-116.458	15.8712	3.78833	0.234564	0
1.0073	-115.554	16.4942	5.31408	-0.0707414	0
1.0080	-111.483	20.7734	4.09417	3.8945	0
1.0087	-105.83	25.0256	-0.17899	3.58919	0
1.0093	-105.83	24.7277	-2.00886	2.98231	0
1.0100	-107.413	24.7277	-0.788945	5.72633	0
1.0107	-106.282	28.384	-1.09479	6.64224	0
1.0113	-106.508	31.4445	-2.62055	5.72633	0
1.0120	-105.83	32.9612	-1.09479	7.55816	0
1.0127	-103.795	33.8821	0.126857	7.86346	0
1.0133	-105.83	33.2862	-0.788945	6.64224	0
1.0140	-107.413	32.3654	-1.70475	6.94755	0
1.0147	-102.89	32.6633	-0.17899	5.42102	0
1.0153	-100.403	32.6633	1.65261	2.677	0
1.0160	-100.177	31.4445	-0.17899	2.06639	0
1.0167	-95.4278	31.4445	-2.00886	-0.376046	0
1.0173	-94.2972	30.8216	-1.70475	-4.34501	0
1.0180	-96.3324	28.384	-2.00886	-3.4291	0
1.0187	-92.7142	27.4632	-3.84046	-1.59727	0
1.0193	-88.4177	27.7882	-1.70475	-4.65032	0
1.0200	-89.0961	26.2444	0.126857	-5.86781	0
1.0207	-85.7041	22.2901	-2.92466	-4.34501	0
1.0213	-79.3724	18.9317	-5.67206	-4.95562	0
1.0220	-78.0156	18.3088	-2.92466	-6.78373	0
1.0227	-76.6588	19.8526	-2.00886	-5.56623	0
1.0233	-73.493	17.09	-3.53635	-3.4291	0
1.0240	-71.9101	12.2149	-2.00886	-0.986656	0
1.0247	-69.1965	12.2149	-0.483098	-0.0707414	0
1.0253	-63.5432	14.0566	-2.92466	-1.59727	0
1.0260	-57.8899	13.1357	-3.84046	-1.29196	0
1.0267	-54.2717	15.8712	-0.788945	2.98231	0
1.0273	-51.5582	23.5089	0.736812	5.72633	0
1.0280	-46.5832	26.5694	-0.483098	5.42102	0
1.0287	-39.5731	26.5694	-0.17899	3.8945	0
1.0293	-35.955	29.007	1.04266	3.58919	0
1.0300	-34.146	31.1466	1.04266	4.81041	0
1.0307	-29.6233	32.3654	2.87252	5.72633	0
1.0313	-24.4223	34.505	5.00997	4.50511	0
1.0320	-20.1258	33.2862	1.65261	3.28389	0
1.0327	-14.6986	30.2257	-2.00886	2.3717	0
1.0333	-10.4021	30.8216	-1.09479	2.3717	0
1.0340	-8.14076	31.1466	-1.09479	3.8945	0
1.0347	-6.78397	28.384	-3.53635	1.45578	0
1.0353	-5.87944	28.0861	-3.53635	-4.65032	0
1.0360	2.48745	29.007	-1.09479	-1.90257	0
1.0367	27.1359	26.2444	-0.17899	5.11572	0
1.0373	56.5331	21.9922	-1.3989	2.98231	0
1.0380	74.8498	18.9317	-3.2305	-2.81849	0
1.0387	85.7041	14.9775	-3.84046	-4.34501	0
1.0393	97.463	11.917	-1.70475	-7.39434	0
1.0400	109.9	9.77733	-0.17899	-8.31025	0
1.0407	117.589	5.20013	-2.3147	-4.65032	0
1.0413	120.529	2.13964	-3.2305	-4.95562	0
1.0420	123.016	2.76257	-1.09479	-6.47842	0
1.0427	125.051	0.622932	-0.483098	-4.34501	0
1.0433	124.599	-1.21878	-0.483098	-2.51318	0
1.0440	123.016	4.5772	0.736812	-2.51318	0
1.0447	121.885	8.85647	-0.483098	-2.51318	0
1.0453	117.815	4.9022	-4.75626	-4.03971	0
1.0460	109.674	4.5772	-5.36622	-2.51318	0
1.0467	101.307	11.917	-2.92466	1.45578	0
1.0473	95.2017	14.9775	-2.3147	2.3717	0
1.0480	89.0961	13.7316	-2.62055	2.06639	0
1.0487	82.086	16.1962	-1.09479	3.8945	0
1.0493	74.8498	19.8526	-1.70475	3.8945	0
1.0500	66.4829	20.7734	-4.14631	3.28389	0
1.0507	56.0808	19.5547	-3.84046	5.11572	0
1.0513	44.3219	18.3088	-2.00886	7.55816	0
1.0520	35.5028	18.3088	-1.3989	7.86346	0
1.0527	33.2414	20.1505	-1.09479	6.03163	0
1.0533	30.3017	19.8526	-1.09479	2.98231	0
1.0540	22.3871	17.415	-2.00886	2.3717	0
1.0547	15.6031	15.5733	-1.09479	2.677	0
1.0553	11.3066	13.4337	2.87252	2.06639	0
1.0560	4.52265	8.85647	5.00997	2.677	0
1.0567	-2.03519	3.98135	2.26257	2.06639	0
1.0573	-7.6885	0	-1.09479	-1.90257	0
1.0580	-11.3066	-2.73548	-2.62055	-4.65032	0
1.0587	-11.3066	-3.35842	-2.3147	-4.95562	0
1.0593	-10.6282	-4.87512	-1.09479	-6.47842	0
1.0600	-15.8293	-9.75024	0.736812	-8.00495	0
1.0607	-21.7087	-15.8712	1.95846	-7.39434	0
1.0613	-23.7439	-20.1234	0.430966	-7.08903	0
1.0620	-23.7439	-22.886	-1.09479	-7.08903	0
1.0627	-23.2916	-25.3235	-0.17899	-6.78373	0
1.0633	-24.1962	-29.2778	0.736812	-6.17312	0
1.0640	-27.8143	-31.4174	-0.17899	-4.65032	0
1.0647	-26.9097	-29.9007	0.736812	-4.65032	0
1.0653	-23.7439	-30.1987	1.95846	-4.34501	0
1.0660	-28.0404	-33.5571	1.95846	-0.0707414	0
1.0667	-34.146	-34.7759	3.78833	2.3717	0
1.0673	-35.5028	-34.4779	4.39828	0.539868	0
1.0680	-37.538	-34.7759	0.430966	1.15048	0
1.0687	-42.9651	-35.6967	-0.17899	3.8945	0
1.0693	-46.3571	-37.5384	2.26257	3.8945	0
1.0700	-50.4275	-39.0551	-0.17899	2.98231	0
1.0707	-57.6637	-39.3531	-2.3147	4.81041	0
1.0713	-63.0909	-39.3531	0.430966	7.55816	0
1.0720	-65.5784	-38.4322	0.430966	10.3059	0
1.0727	-69.6487	-38.4322	-2.62055	11.8324	0
1.0733	-75.9804	-40.2739	-0.788945	9.69529	0
1.0740	-82.9905	-40.8698	1.04266	6.64224	0
1.0747	-91.8097	-40.2739	-1.3989	4.1998	0
1.0753	-101.081	-42.4136	-2.92466	1.45578	0
1.0760	-105.604	-44.5532	-1.70475	0.845173	0
1.0767	-107.413	-43.9303	-1.09479	1.76109	0
1.0773	-109.222	-46.6928	-1.09479	-0.376046	0
1.0780	-111.031	-49.4283	-0.17899	-4.34501	0
1.0787	-112.614	-47.9116	1.04266	-5.56623	0
1.0793	-114.197	-48.5075	2.87252	-5.26093	0
1.0800	-114.423	-52.4888	4.09417	-6.17312	0
1.0807	-112.388	-54.9264	1.34677	-6.17312	0
1.0813	-110.353	-56.1451	-1.09479	-4.34501	0
1.0820	-109.9	-56.741	1.04266	-4.95562	0
1.0827	-109.222	-55.5222	4.09417	-5.86781	0
1.0833	-107.413	-55.8472	1.65261	-4.34501	0
1.0840	-103.116	-57.3639	-0.788945	-3.4291	0
1.0847	-98.3675	-56.4431	1.65261	-2.81849	0
1.0853	-95.4278	-56.4431	2.87252	-0.376046	0
1.0860	-93.6188	-58.5827	1.04266	1.15048	0
1.0867	-91.1313	-58.2848	1.95846	1.15048	0
1.0873	-89.7745	-54.9264	2.56842	2.06639	0
1.0880	-87.0609	-51.8659	1.34677	3.28389	0
1.0887	-82.9905	-48.5075	2.26257	3.8945	0
1.0893	-80.0508	-46.6928	1.34677	6.03163	0
1.0900	-76.6588	-46.3678	-1.09479	6.64224	0
1.0907	-73.9453	-44.5532	1.04266	4.1998	0
1.0913	-74.8498	-42.1156	4.39828	4.1998	0
1.0920	-75.7543	-42.1156	2.56842	6.94755	0
1.0927	-72.5885	-41.4927	0.736812	5.72633	0
1.0933	-69.6487	-38.7572	1.04266	2.677	0
1.0940	-67.8397	-37.5384	-0.17899	3.8945	0
1.0947	-65.5784	-37.5384	-0.17899	3.28389	0
1.0953	-64.4477	-35.6967	1.65261	-1.90257	0
1.0960	-63.7693	-35.0738	-0.17899	-4.34501	0
1.0967	-60.8296	-37.5384	-1.70475	-2.81849	0
1.0973	-56.7592	-38.4322	0.430966	-3.7344	0
1.0980	-54.0456	-35.6967	2.26257	-7.08903	0
1.0987	-51.5582	-34.7759	-0.483098	-7.08903	0
1.0993	-47.0355	-38.4322	-2.92466	-5.26093	0
1.1000	-42.0606	-39.0551	-0.17899	-5.26093	0
1.1007	-40.2515	-35.3988	3.48422	-6.78373	0
1.1013	-37.7641	-34.18	3.78833	-8.61556	0
1.1020	-31.6585	-37.5384	2.87252	-7.69964	0
1.1027	-26.4575	-37.5384	3.48422	-3.4291	0
1.1033	-24.6484	-34.18	5.31408	-1.59727	0
1.1040	-23.2916	-34.18	5.61993	-3.4291	0
1.1047	-19.8996	-34.7759	1.95846	-4.34501	0
1.1053	-15.6031	-30.1987	-0.483098	-2.81849	0
1.1060	-10.4021	-25.3235	1.34677	-0.986656	0
1.1067	-6.78397	-25.6215	2.87252	1.15048	0
1.1073	-7.23623	-26.2444	1.95846	2.06639	0
1.1080	-7.6885	-23.4818	2.56842	1.45578	0
1.1087	-4.97491	-21.6672	4.09417	2.3717	0
1.1093	-0.226132	-22.561	3.48422	3.8945	0
1.1100	3.39198	-22.2631	2.26257	2.98231	0
1.1107	3.61812	-18.6067	0.736812	2.06639	0
1.1113	2.48745	-14.0295	0.736812	3.8945	0
1.1120	1.80906	-11.294	3.48422	6.64224	0
1.1127	3.39198	-10.0482	4.39828	6.64224	0
1.1133	7.91463	-7.93561	1.04266	4.1998	0
1.1140	11.985	-5.17304	0.126857	4.50511	0
1.1147	11.3066	-4.5772	3.48422	5.72633	0
1.1153	8.81916	-4.87512	4.09417	4.81041	0
1.1160	9.72369	-4.5772	3.48422	2.98231	0
1.1167	12.4373	-5.17304	4.39828	2.06639	0
1.1173	12.4373	-7.31268	4.39828	0.539868	0
1.1180	12.8895	-8.23354	0.736812	-1.59727	0
1.1187	14.9247	-8.23354	-0.17899	-2.51318	0
1.1193	16.7338	-8.53146	1.65261	-2.20788	0
1.1200	17.1861	-9.15439	1.04266	-2.81849	0
1.1207	18.0906	-10.0482	-0.17899	-3.4291	0
1.1213	20.8042	-11.592	1.95846	-1.90257	0
1.1220	22.8394	-12.5128	3.17837	-2.81849	0
1.1227	25.3268	-11.592	2.56842	-7.08903	0
1.1233	30.3017	-10.6711	4.70413	-7.69964	0
1.1240	34.5982	-10.3732	4.70413	-5.26093	0
1.1247	37.538	-10.0482	-0.17899	-2.51318	0
1.1253	42.5129	-8.23354	-0.788945	1.15048	0
1.1260	47.7139	-6.39183	4.39828	2.06639	0
1.1267	51.332	-5.47097	5.61993	-2.20788	0
1.1273	53.3672	-3.95426	4.39828	-3.4291	0
1.1280	53.8195	-1.81463	4.09417	-0.681351	0
1.1287	54.724	-2.73548	2.26257	-0.681351	0
1.1293	57.6637	-3.65634	0.126857	2.06639	0
1.1300	61.9602	0	1.04266	6.94755	0
1.1307	66.2568	5.49805	0.126857	6.94755	0
1.1313	71.0055	7.04184	-2.62055	6.64224	0
1.1320	75.7543	7.93561	-1.09479	9.69529	0
1.1327	78.2418	10.9961	1.95846	9.38999	0
1.1333	79.3724	12.8378	1.65261	6.64224	0
1.1340	80.0508	12.8378	-0.788945	6.94755	0
1.1347	78.2418	14.0566	-1.09479	6.64224	0
1.1353	75.9804	15.2754	0.430966	5.11572	0
1.1360	74.8498	14.9775	0.736812	3.8945	0
1.1367	72.5885	14.0566	0.736812	2.06639	0
1.1373	70.7794	13.7316	1.65261	-0.0707414	0
1.1380	70.5533	13.1357	0.430966	-1.59727	0
1.1387	72.1362	12.8378	-0.17899	-1.90257	0
1.1393	73.0407	12.8378	2.56842	-2.51318	0
1.1400	71.0055	11.294	4.39828	-5.26093	0
1.1407	68.2919	7.33977	1.65261	-7.39434	0
1.1413	68.2919	6.41891	-0.483098	-6.17312	0
1.1420	66.4829	9.77733	-0.788945	-3.4291	0
1.1427	61.9602	9.15439	-1.09479	-4.03971	0
1.1433	58.3421	5.20013	-1.09479	-4.03971	0
1.1440	56.0808	4.5772	-0.17899	-2.20788	0
1.1447	50.8798	7.33977	0.430966	-0.986656	0
1.1453	44.5481	8.85647	2.56842	-0.681351	0
1.1460	40.9299	9.4794	3.48422	0.234564	0
1.1467	38.2164	9.77733	0.736812	2.06639	0
1.1473	33.9198	8.26062	-1.09479	4.50511	0
1.1480	28.4927	9.15439	-1.09479	4.81041	0
1.1487	21.9348	11.917	-0.483098	2.98231	0
1.1493	13.3418	12.5128	0.736812	5.11572	0
1.1500	4.52265	12.2149	3.17837	9.69529	0
1.1507	-2.48745	13.7316	4.09417	11.2218	0
1.1513	-11.3066	15.5733	3.78833	9.38999	0
1.1520	-20.8042	16.4942	2.26257	9.69529	0
1.1527	-26.2313	17.415	-1.09479	9.69529	0
1.1533	-32.1108	16.4942	-3.84046	8.16877	0
1.1540	-40.9299	15.8712	-3.84046	6.94755	0
1.1547	-47.2616	18.3088	-3.84046	6.03163	0
1.1553	-54.2717	18.0109	-5.67206	2.98231	0
1.1560	-64.9	14.3545	-6.58786	1.15048	0
1.1567	-73.0407	13.1357	-4.75626	1.15048	0
1.1573	-78.0156	13.1357	-2.62055	-1.59727	0
1.1580	-84.7996	11.917	-2.00886	-5.26093	0
1.1587	-88.1916	12.5128	-2.3147	-4.95562	0
1.1593	-89.3223	12.2149	-4.75626	-4.34501	0
1.1600	-96.1062	9.15439	-6.58786	-7.08903	0
1.1607	-101.081	7.33977	-4.75626	-10.7527	0
1.1613	-99.7243	5.20013	-2.3147	-12.5845	0
1.1620	-99.2721	0.920856	-3.2305	-11.6686	0
1.1627	-100.403	0.325008	-3.2305	-9.83678	0
1.1633	-99.2721	2.76257	-0.17899	-9.53147	0
1.1640	-99.7243	3.06049	0.430966	-8.92086	0
1.1647	-102.89	1.54379	-4.14631	-4.65032	0
1.1653	-102.89	0.920856	-6.58786	-2.51318	0
1.1660	-100.177	0.920856	-3.84046	-5.86781	0
1.1667	-99.4982	1.84171	-2.00886	-6.17312	0
1.1673	-99.4982	3.68342	-3.84046	-2.20788	0
1.1680	-96.3324	4.27927	-3.53635	0.539868	0
1.1687	-91.1313	4.27927	-0.17899	2.3717	0
1.1693	-89.0961	6.41891	-0.788945	3.8945	0
1.1700	-88.87	9.4794	-2.00886	4.81041	0
1.1707	-86.3825	10.9961	0.430966	6.33694	0
1.1713	-81.8599	10.9961	-0.483098	7.25285	0
1.1720	-78.4679	11.294	-3.2305	6.64224	0
1.1727	-76.2066	13.1357	-2.00886	8.47407	0
1.1733	-72.3623	14.6524	-0.788945	10.0006	0
1.1740	-66.4829	15.5733	-2.92466	7.25285	0
1.1747	-63.5432	14.6524	-1.09479	5.11572	0
1.1753	-64.4477	12.5128	2.87252	5.72633	0
1.1760	-65.3522	10.3732	2.56842	3.58919	0
1.1767	-58.7944	10.0752	-0.17899	1.15048	0
1.1773	-51.5582	8.85647	-0.788945	1.15048	0
1.1780	-48.1662	5.79598	-1.3989	-0.986656	0
1.1787	-46.3571	4.27927	-2.00886	-5.56623	0
1.1793	-42.5129	5.20013	-1.3989	-8.00495	0
1.1800	-38.6686	4.5772	-1.3989	-7.39434	0
1.1807	-34.8244	1.84171	-0.483098	-6.17312	0
1.1813	-29.6233	0.622932	0.736812	-5.56623	0
1.1820	-26.9097	0.920856	-1.3989	-7.08903	0
1.1827	-25.1007	0.325008	-3.53635	-6.47842	0
1.1833	-23.7439	-1.21878	-0.17899	-3.7344	0
1.1840	-23.2916	-2.11255	1.95846	-3.4291	0
1.1847	-21.7087	-2.73548	-0.788945	-4.95562	0
1.1853	-19.4474	-3.65634	-2.3147	-2.51318	0
1.1860	-20.3519	-2.11255	-1.09479	1.15048	0
1.1867	-21.0303	0.920856	1.65261	1.45578	0
1.1873	-18.5428	2.76257	4.09417	1.76109	0
1.1880	-16.0554	2.76257	2.56842	3.8945	0
1.1887	-13.3418	1.84171	-2.00886	4.81041	0
1.1893	-7.23623	3.35842	-1.3989	5.42102	0
1.1900	-3.39198	5.79598	2.87252	5.72633	0
1.1907	-4.07038	7.04184	2.56842	3.8945	0
1.1913	-3.39198	7.63769	-1.3989	2.677	0
1.1920	-0.226132	7.93561	-2.00886	6.03163	0
1.1927	2.03519	7.33977	-1.09479	6.94755	0
1.1933	4.07038	8.26062	-1.3989	2.06639	0
1.1940	5.20104	10.0752	-1.09479	0.539868	0
1.1947	5.20104	10.0752	0.430966	2.06639	0
1.1953	4.29651	8.85647	0.736812	1.15048	0
1.1960	5.20104	7.33977	-0.17899	1.15048	0
1.1967	7.91463	6.12099	-1.09479	2.3717	0
1.1973	10.4021	6.41891	-0.17899	1.15048	0
1.1980	13.7941	7.33977	1.65261	0.539868	0
1.1987	16.7338	3.68342	3.78833	-0.0707414	0
1.1993	15.377	0	4.39828	-4.34501	0
1.2000	12.8895	-0.297924	5.00997	-7.39434	0
1.2007	16.2815	-1.5167	4.70413	-7.39434	0
1.2013	18.9951	-4.5772	2.56842	-8.92086	0
1.2020	17.6383	-4.87512	1.34677	-10.1421	0
1.2027	18.3167	-3.65634	1.34677	-8.92086	0
1.2033	20.1258	-3.95426	-0.17899	-6.17312	0
1.2040	19.8996	-4.87512	-0.17899	-2.51318	0
1.2047	19.4474	-6.39183	1.95846	-1.59727	0
1.2053	18.9951	-7.31268	1.34677	-3.4291	0
1.2060	18.0906	-5.47097	-0.483098	-3.4291	0
1.2067	21.0303	-2.43756	0.430966	0.234564	0
1.2073	22.3871	0	0.736812	3.8945	0
1.2080	19.4474	1.84171	-0.788945	5.72633	0
1.2087	21.7087	2.76257	0.430966	7.55816	0
1.2093	26.2313	2.76257	1.34677	8.47407	0
1.2100	25.3268	4.27927	-0.17899	9.08468	0
1.2107	23.7439	6.12099	-0.17899	8.77938	0
1.2113	26.2313	7.33977	0.430966	7.25285	0
1.2120	29.8495	9.4794	-1.09479	4.1998	0
1.2127	31.4324	10.6982	-2.3147	2.3717	0
1.2133	30.754	10.9961	-1.09479	3.8945	0
1.2140	31.4324	11.917	-0.788945	6.64224	0
1.2147	34.5982	10.3732	-2.92466	6.64224	0
1.2153	35.0505	7.63769	-2.92466	5.72633	0
1.2160	35.7289	8.85647	-1.09479	5.42102	0
1.2167	40.0254	10.0752	0.126857	2.98231	0
1.2173	42.9651	7.33977	-0.788945	-2.51318	0
1.2180	43.6435	5.79598	-2.00886	-4.95562	0
1.2187	44.5481	7.04184	-2.92466	-4.95562	0
1.2193	43.8697	4.9022	-2.3147	-4.34501	0
1.2200	42.0606	0.920856	0.430966	-4.34501	0
1.2207	43.6435	0	2.56842	-6.17312	0
1.2213	45.6787	0	-0.17899	-9.22617	0
1.2220	45.4526	0	-2.00886	-8.31025	0
1.2227	45.4526	0.325008	1.65261	-5.86781	0
1.2233	46.131	-1.5167	6.53573	-6.17312	0
1.2240	47.2616	-3.65634	5.92404	-6.47842	0
1.2247	49.7491	-2.43756	2.87252	-4.34501	0
1.2253	49.0707	-0.893772	0.736812	-4.03971	0
1.2260	47.2616	-1.5167	-0.17899	-4.65032	0
1.2267	47.7139	-0.893772	-0.17899	-0.986656	0
1.2273	49.523	0.920856	-1.09479	3.58919	0
1.2280	50.4275	1.84171	-1.09479	2.98231	0
1.2287	51.332	4.27927	0.736812	2.06639	0
1.2293	53.1411	4.9022	-0.17899	4.50511	0
1.2300	54.724	1.84171	-2.3147	6.03163	0
1.2307	55.8547	1.54379	-1.09479	5.72633	0
1.2313	56.7592	4.5772	-0.788945	7.25285	0
1.2320	57.4376	5.20013	-2.3147	8.47407	0
1.2327	57.8899	4.5772	-1.09479	8.47407	0
1.2333	58.5683	6.41891	0.430966	9.38999	0
1.2340	58.5683	6.71683	-1.09479	7.86346	0
1.2347	59.2467	5.79598	-0.17899	5.42102	0
1.2353	61.0557	6.12099	2.26257	4.81041	0
1.2360	61.0557	4.9022	1.65261	2.98231	0
1.2367	57.4376	3.35842	-2.00886	-1.59727	0
1.2373	56.0808	3.98135	-3.53635	-2.20788	0
1.2380	59.9251	3.35842	-3.2305	-1.29196	0
1.2387	60.8296	1.84171	-3.84046	-4.34501	0
1.2393	57.6637	0.920856	-2.62055	-7.69964	0
1.2400	58.3421	-1.5167	0.736812	-8.61556	0
1.2407	61.0557	-3.03341	1.65261	-9.83678	0
1.2413	58.7944	-3.03341	-0.483098	-9.83678	0
1.2420	55.6285	-4.25219	-0.17899	-8.92086	0
1.2427	56.0808	-4.25219	1.34677	-8.92086	0
1.2433	55.8547	-3.35842	-0.788945	-8.31025	0
1.2440	53.3672	-6.0939	-0.483098	-6.47842	0
1.2447	52.2366	-8.23354	2.56842	-4.34501	0
1.2453	51.7843	-6.0939	1.34677	-1.90257	0
1.2460	50.8798	-3.03341	-0.788945	-0.681351	0
1.2467	51.5582	0	3.48422	-0.681351	0
1.2473	51.5582	0.920856	6.83984	1.76109	0
1.2480	49.0707	-2.11255	4.70413	4.81041	0
1.2487	47.0355	-3.35842	2.26257	4.1998	0
1.2493	44.5481	0	1.65261	4.1998	0
1.2500	43.4174	2.76257	1.95846	5.72633	0
1.2507	43.6435	3.35842	1.34677	6.03163	0
1.2513	41.6083	1.84171	-0.17899	6.03163	0
1.2520	35.955	0.920856	-2.00886	4.81041	0
1.2527	31.2063	3.68342	-1.09479	2.98231	0
1.2533	23.5178	2.46464	0.430966	3.58919	0
1.2540	11.3066	-1.5167	-1.09479	3.8945	0
1.2547	3.39198	0.622932	-1.09479	2.98231	0
1.2553	3.39198	4.5772	1.65261	4.50511	0
1.2560	3.61812	4.27927	2.26257	4.1998	0
1.2567	0.226132	2.76257	0.736812	-1.59727	0
1.2573	-4.29651	0	0.736812	-2.51318	0
1.2580	-5.42717	-4.25219	-0.17899	2.98231	0
1.2587	-2.03519	-1.5167	-0.483098	2.98231	0
1.2593	1.58293	1.84171	3.48422	-0.0707414	0
1.2600	1.58293	-3.03341	6.53573	-2.20788	0
1.2607	1.58293	-7.01476	3.48422	-7.69964	0
1.2613	5.20104	-3.65634	1.04266	-12.2792	0
1.2620	7.91463	-1.81463	0.736812	-10.7527	0
1.2627	5.42717	-3.03341	-0.17899	-9.53147	0
1.2633	3.61812	-3.65634	0.736812	-8.92086	0
1.2640	6.78397	-4.5772	1.34677	-5.26093	0
1.2647	11.0805	-7.31268	-1.70475	-4.34501	0
1.2653	13.3418	-9.15439	-2.00886	-7.39434	0
1.2660	15.377	-7.93561	1.65261	-6.17312	0
1.2667	18.0906	-4.87512	1.65261	-0.681351	0
1.2673	17.6383	-3.03341	0.126857	2.3717	0
1.2680	16.2815	-1.21878	0.736812	1.15048	0
1.2687	17.1861	0	0.126857	0.234564	0
1.2693	18.5428	0.920856	-1.09479	2.677	0
1.2700	19.2212	2.76257	-1.09479	4.81041	0
1.2707	21.7087	4.9022	-0.483098	7.25285	0
1.2713	24.6484	6.41891	1.04266	11.8324	0
1.2720	22.8394	8.26062	3.17837	11.5271	0
1.2727	19.8996	8.55855	0.736812	6.03163	0
1.2733	18.9951	7.33977	-2.92466	6.33694	0
1.2740	16.2815	8.55855	-2.92466	9.38999	0
1.2747	11.985	10.0752	-2.92466	5.42102	0
1.2753	11.3066	8.26062	-3.84046	0.234564	0
1.2760	12.2111	7.33977	-2.00886	1.45578	0
1.2767	11.5327	7.33977	-1.3989	1.15048	0
1.2773	11.3066	5.49805	-4.14631	-1.90257	0
1.2780	9.27142	4.9022	-4.75626	-3.7344	0
1.2787	3.61812	4.27927	-2.3147	-5.26093	0
1.2793	1.13066	1.84171	-2.00886	-7.69964	0
1.2800	4.29651	0.920856	-2.62055	-9.22617	0
1.2807	6.10557	0.325008	-1.09479	-10.7527	0
1.2813	4.29651	-2.73548	-0.483098	-9.53147	0
1.2820	4.97491	-2.73548	-1.70475	-7.08903	0
1.2827	5.87944	-0.595848	-0.17899	-7.08903	0
1.2833	2.03519	0	2.26257	-8.00495	0
1.2840	-0.904529	0.622932	1.95846	-6.47842	0
1.2847	1.13066	0.920856	0.736812	-6.17312	0
1.2853	1.13066	0	-2.00886	-5.56623	0
1.2860	-3.39198	0.920856	-3.84046	-3.12379	0
1.2867	-6.10557	3.68342	-2.92466	-0.986656	0
1.2873	-6.3317	4.9022	-2.00886	1.45578	0
1.2880	-8.14076	6.41891	-3.2305	6.03163	0
1.2887	-9.49756	7.63769	-2.92466	7.55816	0
1.2893	-8.59303	8.85647	-2.92466	6.94755	0
1.2900	-7.6885	10.9961	-3.84046	10.0006	0
1.2907	-7.23623	13.4337	-3.53635	12.134	0
1.2913	-5.42717	14.3545	-2.00886	9.08468	0
1.2920	-3.61812	13.4337	-2.00886	7.86346	0
1.2927	-2.71359	12.2149	-2.00886	10.3059	0
1.2933	-1.80906	13.7316	-2.3147	9.69529	0
1.2940	0.678397	14.9775	-2.92466	6.33694	0
1.2947	0.678397	12.8378	-0.788945	5.72633	0
1.2953	-1.13066	11.917	1.65261	5.11572	0
1.2960	-2.48745	11.619	0.430966	1.15048	0
1.2967	-2.71359	10.0752	-2.00886	-1.59727	0
1.2973	-2.93972	9.77733	-3.53635	-1.59727	0
1.2980	-2.48745	10.0752	-4.75626	-3.4291	0
1.2987	-2.48745	6.71683	-3.84046	-4.65032	0
1.2993	-3.39198	2.76257	-2.62055	-4.03971	0
1.3000	-2.48745	2.76257	-3.2305	-5.86781	0
1.3007	-1.58293	4.27927	-2.92466	-9.53147	0
1.3013	-4.97491	3.68342	-1.70475	-10.7527	0
1.3020	-7.91463	0	-2.62055	-11.6686	0
1.3027	-8.81916	-2.73548	-2.62055	-12.5845	0
1.3033	-9.94982	-3.03341	-0.483098	-11.6686	0
1.3040	-8.81916	-4.5772	-1.70475	-9.53147	0
1.3047	-6.78397	-6.39183	-3.84046	-5.26093	0
1.3053	-8.59303	-5.47097	-2.62055	-2.20788	0
1.3060	-8.59303	-4.5772	-0.788945	-3.4291	0
1.3067	-4.97491	-4.25219	1.34677	-1.90257	0
1.3073	-5.87944	-1.81463	5.00997	3.28389	0
1.3080	-8.14076	0.920856	3.48422	3.8945	0
1.3087	-6.10557	-0.893772	-2.92466	1.45578	0
1.3093	-4.97491	-2.11255	-4.75626	3.8945	0
1.3100	-4.97491	0	-0.483098	7.86346	0
1.3107	-2.03519	2.76257	-0.17899	9.38999	0
1.3113	-0.678397	3.06049	-2.00886	10.0006	0
1.3120	-3.39198	4.5772	-1.09479	9.08468	0
1.3127	-5.42717	8.26062	-0.483098	9.08468	0
1.3133	-5.42717	9.15439	-1.09479	9.08468	0
1.3140	-3.61812	9.15439	-0.17899	6.64224	0
1.3147	0.226132	9.77733	-0.483098	5.72633	0
1.3153	2.03519	8.55855	-3.84046	6.03163	0
1.3160	0.226132	7.33977	-3.84046	2.98231	0
1.3167	2.03519	7.33977	-0.17899	0.845173	0
1.3173	6.78397	4.27927	-0.17899	1.45578	0
1.3180	6.3317	1.84171	-2.00886	-0.0707414	0
1.3187	3.39198	5.20013	2.56842	-2.81849	0
1.3193	4.52265	6.12099	7.45153	-2.51318	0
1.3200	6.3317	0.325008	4.39828	-5.26093	0
1.3207	4.52265	-2.73548	-1.70475	-10.7527	0
1.3213	4.29651	-3.03341	-1.70475	-12.5845	0
1.3220	7.23623	-5.79598	1.04266	-13.5004	0
1.3227	10.176	-8.53146	0.430966	-14.111	0
1.3233	9.72369	-7.61061	-0.788945	-11.3633	0
1.3240	9.72369	-4.25219	-0.17899	-7.69964	0
1.3247	10.6282	-3.95426	0.736812	-5.26093	0
1.3253	11.5327	-7.31268	0.736812	-3.4291	0
1.3260	11.3066	-6.0939	0.736812	-1.59727	0
1.3267	11.5327	0	-0.788945	1.45578	0
1.3273	11.985	1.84171	-0.17899	5.42102	0
1.3280	10.6282	0	1.65261	5.72633	0
1.3287	6.10557	1.84171	1.95846	6.03163	0
1.3293	3.39198	3.06049	1.95846	9.69529	0
1.3300	4.52265	2.13964	1.95846	10.3059	0
1.3307	4.52265	3.98135	0.430966	9.38999	0
1.3313	2.48745	6.41891	1.34677	12.4393	0
1.3320	3.16585	6.41891	4.70413	11.2218	0
1.3327	2.71359	7.33977	2.56842	6.33694	0
[truncated: 58,480 more rows]
