# Supplementary material for: Identification of Haptic Based Guiding Using Hard Reins
Source: PLoS One. 2015 Jul 22;10(7):e0132020. doi: 10.1371/journal.pone.0132020 (PMC4511788; doi:10.1371/journal.pone.0132020)
Supplement: S3 File — (ZIP) [file pone.0132020.s003.zip › EMGData1/Subject8/T15/t15.txt]

0.0000	37.2567	22.4567	2.98969	3.98069	0
0.0007	37.6428	24.9031	1.46448	2.76251	0
0.0013	47.6809	28.8653	2.68465	2.45556	0
0.0020	41.8897	33.439	1.76952	5.50583	0
0.0027	25.0952	34.3564	-1.28228	7.64485	0
0.0033	10.8102	32.8274	-0.672197	3.67854	0
0.0040	-2.70256	34.0506	1.46448	0.623482	0
0.0047	-15.8293	34.6622	0.549352	2.76251	0
0.0053	-28.5699	27.642	-0.367155	3.67854	0
0.0060	-44.5922	19.3986	0.549352	2.45556	0
0.0067	-61.3867	14.8249	-0.0621126	0.623482	0
0.0073	-78.9533	12.0859	-1.28228	-3.64977	0
0.0080	-96.1339	7.49885	-1.28228	-5.1749	0
0.0087	-110.998	3.23089	-1.28228	-3.03588	0
0.0093	-126.055	2.92508	-1.28228	-4.86796	0
0.0100	-142.463	5.06571	-0.0621126	-8.22517	0
0.0107	-159.258	5.98313	1.46448	-6.09094	0
0.0113	-177.597	6.88724	4.21124	-5.47705	0
0.0120	-195.935	11.1685	4.21124	-8.22517	0
0.0127	-210.607	13.9074	-2.19741	-8.22517	0
0.0133	-226.629	11.1685	-4.94417	-5.1749	0
0.0140	-248.056	7.49885	-0.367155	-3.95192	0
0.0147	-266.009	5.98313	2.07456	-3.64977	0
0.0153	-279.136	2.92508	0.242929	-1.81769	0
0.0160	-295.158	-1.64868	-0.367155	0.930427	0
0.0167	-310.408	-3.17771	-1.58732	1.84647	0
0.0173	-318.323	-3.48351	-3.11391	0.930427	0
0.0180	-323.149	-5.31833	-0.977239	0.623482	0
0.0187	-331.449	-7.13986	1.46448	1.23737	0
0.0193	-340.522	-7.75147	-0.367155	0.930427	0
0.0200	-345.348	-7.13986	-1.89236	0.623482	0
0.0207	-347.279	-5.01253	-1.28228	1.23737	0
0.0213	-352.105	-4.40092	-3.11391	1.84647	0
0.0220	-359.826	-7.13986	-3.724	2.45556	0
0.0227	-364.073	-8.97469	-0.367155	2.76251	0
0.0233	-366.197	-8.36308	1.46448	0.930427	0
0.0240	-370.057	-8.05728	-0.0621126	0.321333	0
0.0247	-371.988	-6.23575	0.242929	0.930427	0
0.0253	-370.444	-0.731271	-0.672197	-0.901651	0
0.0260	-369.864	1.70187	-4.02904	-3.64977	0
0.0267	-370.83	-0.731271	-5.86067	-3.64977	0
0.0273	-369.864	-1.03708	-5.55425	-3.64977	0
0.0280	-369.864	5.06571	-4.63912	-3.95192	0
0.0287	-371.409	12.99	-2.80887	-4.25886	0
0.0293	-369.864	17.8829	-1.28228	-4.56101	0
0.0300	-367.162	20.0102	-1.89236	-4.56101	0
0.0307	-367.162	22.4567	-2.19741	-2.73373	0
0.0313	-367.934	27.0304	-2.19741	-2.73373	0
0.0320	-367.162	29.1711	-3.11391	-4.56101	0
0.0327	-366.197	26.7246	-2.80887	-2.73373	0
0.0333	-366.39	20.6218	-1.89236	0.0143881	0
0.0340	-367.162	12.99	-2.19741	0.0143881	0
0.0347	-365.618	7.49885	-2.50245	0.623482	0
0.0353	-364.266	6.58144	-0.367155	4.58979	0
0.0360	-363.687	4.45411	0.549352	7.03576	0
0.0367	-361.564	0.172846	-2.19741	5.50583	0
0.0373	-357.703	1.70187	-4.02904	5.81277	0
0.0380	-352.684	5.67732	-3.724	8.25395	0
0.0387	-346.314	6.58144	-5.86067	7.33791	0
0.0393	-338.978	10.8627	-6.7758	4.28764	0
0.0400	-333.187	16.6597	-3.11391	4.58979	0
0.0407	-328.361	17.8829	-2.19741	7.03576	0
0.0413	-322.184	19.1061	-5.86067	6.72881	0
0.0420	-313.69	23.0683	-4.94417	5.50583	0
0.0427	-305.775	26.7246	-1.28228	4.58979	0
0.0433	-299.405	28.5595	-3.11391	2.76251	0
0.0440	-293.807	26.7246	-5.86067	0.930427	0
0.0447	-287.436	23.3741	-4.33408	0.930427	0
0.0453	-278.943	22.4567	-3.724	0.0143881	0
0.0460	-272.572	17.8829	-3.724	-2.73373	0
0.0467	-269.098	6.58144	-0.672197	-4.56101	0
0.0473	-265.43	-2.8719	2.68465	-4.86796	0
0.0480	-260.797	-6.83406	1.46448	-5.784	0
0.0487	-258.094	-8.05728	-1.28228	-9.14121	0
0.0493	-255.392	-10.8095	0.242929	-11.8893	0
0.0500	-252.11	-21.4861	1.46448	-12.1915	0
0.0507	-252.11	-34.3033	-1.28228	-12.4984	0
0.0513	-252.689	-37.3613	-3.11391	-11.2754	0
0.0520	-245.933	-36.1381	-1.28228	-7.61608	0
0.0527	-235.895	-39.1828	-0.672197	-5.1749	0
0.0533	-229.717	-37.3613	-2.50245	-6.39309	0
0.0540	-225.857	-34.3033	-2.50245	-6.70004	0
0.0547	-222.382	-39.7944	-1.28228	-3.95192	0
0.0553	-219.679	-41.9351	-2.19741	-1.81769	0
0.0560	-216.977	-38.2787	-3.11391	-1.51075	0
0.0567	-212.344	-41.0177	-3.11391	-0.292557	0
0.0573	-207.132	-43.1583	-3.11391	0.930427	0
0.0580	-201.727	-36.7497	-2.19741	0.930427	0
0.0587	-194.391	-39.7944	0.242929	0.930427	0
0.0593	-188.6	-51.4017	2.3796	0.930427	0
0.0600	-185.125	-52	2.3796	1.53952	0
0.0607	-181.264	-47.4263	1.15944	2.76251	0
0.0613	-177.597	-48.9553	0.242929	3.67854	0
0.0620	-175.087	-45.5914	-0.0621126	3.67854	0
0.0627	-171.226	-38.2787	-1.28228	3.67854	0
0.0633	-163.891	-36.7497	-3.724	2.76251	0
0.0640	-158.1	-35.5265	-4.02904	-0.292557	0
0.0647	-155.011	-28.2005	-2.19741	-2.11984	0
0.0653	-150.957	-20.8745	-2.80887	-0.594706	0
0.0660	-144.587	-14.7717	-3.11391	-0.901651	0
0.0667	-138.796	-9.28049	-0.672197	-5.1749	0
0.0673	-137.058	-4.40092	-0.367155	-6.39309	0
0.0680	-137.83	0.784454	-1.89236	-3.03588	0
0.0687	-135.707	6.28893	-0.977239	-1.81769	0
0.0693	-129.916	10.2511	0.549352	-3.34282	0
0.0700	-126.248	15.7423	-0.367155	-2.73373	0
0.0707	-123.546	21.8451	0.854394	-0.901651	0
0.0713	-118.913	23.0683	5.73645	-1.51075	0
0.0720	-118.913	20.316	6.04149	-3.95192	0
0.0727	-121.808	17.5771	1.46448	-4.56101	0
0.0733	-122.387	13.6016	0.549352	-1.51075	0
0.0740	-123.932	6.88724	3.29473	1.84647	0
0.0747	-127.213	1.09026	2.07456	1.53952	0
0.0753	-126.827	-0.132958	-0.672197	0.0143881	0
0.0760	-126.055	0.784454	0.549352	2.76251	0
0.0767	-126.827	-0.731271	2.07456	5.20368	0
0.0773	-125.476	-3.17771	-0.977239	3.67854	0
0.0780	-121.808	0.172846	-1.28228	4.58979	0
0.0787	-119.299	5.37152	2.3796	8.25395	0
0.0793	-118.14	5.98313	1.46448	5.50583	0
0.0800	-116.596	5.98313	-1.28228	2.45556	0
0.0807	-114.473	8.41626	-0.0621126	5.50583	0
0.0813	-111.963	11.1685	-0.367155	7.33791	0
0.0820	-108.681	14.8249	-3.11391	4.58979	0
0.0827	-102.89	18.4945	-0.367155	3.67854	0
0.0833	-96.713	17.5771	4.51628	4.58979	0
0.0840	-91.887	15.1307	2.68465	1.84647	0
0.0847	-86.0958	13.9074	-2.19741	-1.2086	0
0.0853	-80.3046	9.63948	-2.80887	-0.292557	0
0.0860	-76.8299	3.8425	-1.89236	0.0143881	0
0.0867	-74.7064	2.00767	-1.58732	-0.901651	0
0.0873	-73.1621	3.53669	-2.19741	0.623482	0
0.0880	-72.1969	2.61928	-3.41896	2.76251	0
0.0887	-69.4944	-1.34288	-2.19741	1.53952	0
0.0893	-67.757	-3.48351	0.549352	-1.2086	0
0.0900	-68.3361	-2.26029	-2.19741	-1.51075	0
0.0907	-67.1779	-0.731271	-5.55425	-1.2086	0
0.0913	-66.4057	2.31348	-2.19741	-2.11984	0
0.0920	-66.4057	7.49885	-1.58732	-1.2086	0
0.0927	-63.124	9.02787	-4.94417	0.0143881	0
0.0933	-60.4215	6.58144	-2.19741	-2.42678	0
0.0940	-62.738	2.61928	1.46448	-2.73373	0
0.0947	-63.5101	-1.64868	-0.672197	1.84647	0
0.0953	-61.5797	-0.731271	1.15944	3.67854	0
0.0960	-62.5449	2.92508	3.29473	1.84647	0
0.0967	-62.738	0.47865	-2.19741	3.06465	0
0.0973	-60.6145	-2.5661	-3.724	4.58979	0
0.0980	-61.9658	-0.731271	0.854394	2.76251	0
0.0987	-64.0892	-0.132958	-0.977239	2.45556	0
0.0993	-63.5101	-1.64868	-4.33408	3.06465	0
0.1000	-61.5797	0.172846	-1.89236	1.84647	0
0.1007	-56.3676	1.70187	-0.367155	1.84647	0
0.1013	-49.9973	2.00767	-2.19741	2.45556	0
0.1020	-48.26	5.06571	-3.11391	0.321333	0
0.1027	-46.7157	7.80466	-4.33408	-1.2086	0
0.1033	-41.1175	8.41626	-2.50245	-0.901651	0
0.1040	-38.0289	9.33368	0.854394	-1.51075	0
0.1047	-36.4845	11.4743	-0.367155	-3.34282	0
0.1053	-31.0794	13.2958	-1.89236	-4.56101	0
0.1060	-24.7091	12.3917	-0.0621126	-4.86796	0
0.1067	-19.1109	9.33368	0.549352	-4.56101	0
0.1073	-13.7058	10.5569	0.549352	-5.47705	0
0.1080	-10.6172	15.7423	2.68465	-6.39309	0
0.1087	-9.65199	16.3539	0.549352	-6.39309	0
0.1093	-5.7912	12.99	-2.50245	-5.47705	0
0.1100	-2.31648	11.4743	-0.367155	-4.25886	0
0.1107	-3.8608	9.33368	0.549352	-2.73373	0
0.1113	-5.7912	6.28893	-2.19741	-3.64977	0
0.1120	-3.8608	6.28893	-1.28228	-3.34282	0
0.1127	-1.15824	9.33368	0.854394	-0.292557	0
0.1133	-1.15824	10.2511	-0.367155	0.930427	0
0.1140	-3.66776	8.41626	-0.672197	0.0143881	0
0.1147	-4.63296	8.11046	-0.672197	0.623482	0
0.1153	-5.21208	10.2511	-1.28228	2.14862	0
0.1160	-10.4242	10.2511	0.242929	2.14862	0
0.1167	-15.8293	7.49885	1.15944	1.53952	0
0.1173	-15.2502	5.37152	-0.0621126	2.76251	0
0.1180	-12.5476	2.00767	1.76952	5.50583	0
0.1187	-11.7754	-3.17771	4.21124	4.58979	0
0.1193	-12.5476	-5.31833	1.76952	2.76251	0
0.1200	-13.7058	-5.62414	0.854394	4.28764	0
0.1207	-14.671	-4.70673	3.29473	3.67854	0
0.1213	-12.7406	-2.5661	1.46448	0.623482	0
0.1220	-9.07287	-2.8719	-0.672197	0.930427	0
0.1227	-5.7912	-5.31833	1.15944	1.84647	0
0.1233	-2.70256	-3.48351	3.29473	0.321333	0
0.1240	-1.73736	0.172846	1.46448	0.930427	0
0.1247	-0.965199	1.09026	-0.367155	1.53952	0
0.1253	3.47472	1.39606	1.46448	-2.42678	0
0.1260	9.84503	2.92508	3.90619	-2.73373	0
0.1267	12.9337	7.49885	2.98969	1.23737	0
0.1273	11.3894	14.8249	0.242929	-1.81769	0
0.1280	11.0033	20.316	0.549352	-5.47705	0
0.1287	13.5128	22.1509	2.3796	-1.2086	0
0.1293	15.2502	24.9031	2.3796	0.930427	0
0.1300	13.7058	26.7246	1.46448	-3.03588	0
0.1307	11.9685	22.4567	1.46448	-4.56101	0
0.1313	9.26591	15.7423	2.68465	-3.34282	0
0.1320	6.7564	13.6016	2.3796	-0.901651	0
0.1327	5.59816	12.99	-0.672197	2.76251	0
0.1333	4.05384	7.80466	-1.89236	1.84647	0
0.1340	0.965199	1.70187	-0.367155	-1.81769	0
0.1347	-2.12344	-1.34288	-0.0621126	0.0143881	0
0.1353	-6.37032	-1.03708	0.854394	1.53952	0
0.1360	-11.7754	0.47865	1.46448	-1.51075	0
0.1367	-16.2153	0.172846	-1.28228	-0.594706	0
0.1373	-17.3736	-4.09512	-4.02904	3.3716	0
0.1380	-15.8293	-8.66889	-3.11391	3.67854	0
0.1387	-14.285	-7.75147	-2.19741	2.45556	0
0.1393	-15.2502	-5.62414	-4.02904	1.84647	0
0.1400	-16.7945	-8.97469	-3.724	0.321333	0
0.1407	-16.7945	-15.3833	-1.58732	1.23737	0
0.1413	-17.3736	-18.7471	-2.19741	4.28764	0
0.1420	-16.9875	-21.1803	-4.02904	3.06465	0
0.1427	-12.7406	-24.5441	-2.19741	-0.292557	0
0.1433	-9.65199	-26.3656	2.3796	-1.81769	0
0.1440	-10.0381	-26.9773	3.90619	-2.11984	0
0.1447	-10.0381	-24.5441	-0.977239	-3.03588	0
0.1453	-9.65199	-18.7471	-4.63912	-2.73373	0
0.1460	-6.37032	-15.3833	-2.50245	-2.42678	0
0.1467	-2.70256	-13.5485	-0.672197	-3.34282	0
0.1473	-1.73736	-8.36308	-1.89236	-3.95192	0
0.1480	-0.965199	-1.95449	-1.28228	-5.47705	0
0.1487	1.35128	3.53669	0.242929	-6.39309	0
0.1493	-0.965199	8.41626	0.549352	-4.56101	0
0.1500	-4.826	11.1685	0.549352	-3.03588	0
0.1507	-5.7912	12.3917	1.15944	-3.64977	0
0.1513	-8.49375	12.6975	0.242929	-3.64977	0
0.1520	-12.7406	7.80466	-1.28228	-3.64977	0
0.1527	-13.7058	0.172846	0.242929	-4.25886	0
0.1533	-14.8641	-3.17771	1.46448	-2.73373	0
0.1540	-16.2153	-4.70673	0.854394	0.930427	0
0.1547	-15.4432	-8.36308	1.46448	2.14862	0
0.1553	-19.1109	-9.28049	2.3796	1.23737	0
0.1560	-25.8673	-8.66889	0.854394	0.321333	0
0.1567	-27.4117	-11.1153	-1.58732	0.321333	0
0.1573	-26.4465	-13.5485	-1.89236	2.14862	0
0.1580	-29.5351	-11.1153	-0.367155	3.67854	0
0.1587	-29.5351	-8.36308	-0.977239	3.06465	0
0.1593	-26.2534	-9.28049	-3.11391	3.3716	0
0.1600	-27.0256	-9.8921	-3.11391	6.11972	0
0.1607	-31.0794	-6.23575	-0.672197	6.11972	0
0.1613	-32.2377	-4.40092	-0.672197	3.67854	0
0.1620	-31.4655	-8.36308	-3.11391	3.67854	0
0.1627	-30.5003	-10.1979	-2.50245	4.58979	0
0.1633	-28.5699	-6.23575	-0.977239	1.23737	0
0.1640	-27.0256	-3.48351	-2.50245	-0.901651	0
0.1647	-26.4465	-1.64868	-3.11391	1.53952	0
0.1653	-23.7439	2.00767	-0.672197	3.06465	0
0.1660	-18.9179	3.8425	1.15944	0.930427	0
0.1667	-17.3736	2.31348	1.15944	-0.901651	0
0.1673	-20.4622	-0.731271	1.46448	-2.73373	0
0.1680	-23.5509	-5.31833	1.76952	-3.34282	0
0.1687	-25.6743	-7.13986	0.242929	-1.51075	0
0.1693	-27.4117	-3.48351	-2.19741	-1.51075	0
0.1700	-27.7977	-0.731271	-0.672197	-4.25886	0
0.1707	-28.3769	-1.34288	1.46448	-3.64977	0
0.1713	-30.6933	1.09026	-0.367155	-0.901651	0
0.1720	-31.6585	4.75991	-0.367155	-0.594706	0
0.1727	-33.2029	2.92508	3.29473	-0.901651	0
0.1733	-37.8358	-0.132958	0.549352	0.0143881	0
0.1740	-39.5732	1.09026	-3.41896	-0.901651	0
0.1747	-37.4497	1.39606	-0.367155	-2.73373	0
0.1753	-38.9941	-4.40092	1.46448	-0.594706	0
0.1760	-43.627	-8.97469	-1.58732	2.45556	0
0.1767	-47.8739	-10.8095	-2.80887	1.84647	0
0.1773	-54.0512	-13.5485	-1.58732	0.623482	0
0.1780	-57.7189	-14.7717	0.549352	1.84647	0
0.1787	-56.1746	-12.3385	2.98969	2.14862	0
0.1793	-57.7189	-11.7269	1.46448	1.23737	0
0.1800	-62.5449	-12.6443	0.549352	3.06465	0
0.1807	-62.5449	-11.7269	1.76952	6.42187	0
0.1813	-62.1588	-12.3385	-0.367155	7.03576	0
0.1820	-64.0892	-13.5485	-2.19741	5.50583	0
0.1827	-61.3867	-12.6443	0.549352	3.67854	0
0.1833	-56.1746	-11.7269	-0.367155	0.930427	0
0.1840	-53.6651	-11.1153	-3.724	0.0143881	0
0.1847	-50.3834	-9.8921	-2.19741	1.23737	0
0.1853	-46.7157	-8.05728	-3.11391	0.930427	0
0.1860	-46.7157	-3.78931	-5.24921	-1.2086	0
0.1867	-47.2948	1.70187	-1.58732	-3.34282	0
0.1873	-46.9087	3.8425	-0.367155	-6.39309	0
0.1880	-46.7157	4.45411	-3.11391	-9.14121	0
0.1887	-43.8201	6.58144	-1.28228	-7.30913	0
0.1893	-41.6966	9.02787	-0.0621126	-4.56101	0
0.1900	-43.0479	12.0859	-2.50245	-4.86796	0
0.1907	-43.8201	15.1307	-0.672197	-6.09094	0
0.1913	-43.627	13.9074	2.98969	-5.47705	0
0.1920	-46.1365	12.0859	2.07456	-1.81769	0
0.1927	-49.4182	12.3917	0.549352	2.14862	0
0.1933	-52.6999	14.2132	-0.367155	4.58979	0
0.1940	-58.4911	16.9655	-2.80887	4.89673	0
0.1947	-62.738	17.5771	-2.80887	4.89673	0
0.1953	-63.124	13.9074	-2.19741	4.28764	0
0.1960	-66.7918	11.7801	-4.02904	3.67854	0
0.1967	-73.7412	12.99	-3.724	5.81277	0
0.1973	-77.7951	13.9074	-1.28228	8.25395	0
0.1980	-80.4976	12.99	-2.80887	6.42187	0
0.1987	-86.6749	10.8627	-5.55425	4.28764	0
0.1993	-92.08	10.5569	-4.02904	5.20368	0
0.2000	-94.2035	12.99	-0.672197	3.67854	0
0.2007	-94.7826	13.9074	-0.367155	1.23737	0
0.2013	-95.5547	12.0859	-1.58732	2.76251	0
0.2020	-97.0991	10.8627	-0.672197	4.58979	0
0.2027	-98.8364	9.33368	1.15944	2.76251	0
0.2033	-100.381	7.49885	1.46448	0.930427	0
0.2040	-103.083	9.33368	1.76952	0.321333	0
0.2047	-107.137	8.72207	1.76952	-1.51075	0
0.2053	-108.681	4.45411	-0.0621126	-2.73373	0
0.2060	-107.909	2.92508	-0.672197	-3.03588	0
0.2067	-108.295	3.53669	-0.367155	-4.25886	0
0.2073	-107.909	0.172846	-1.89236	-4.25886	0
0.2080	-109.261	-7.13986	-2.50245	-4.25886	0
0.2087	-115.245	-18.4413	-0.0621126	-6.39309	0
0.2093	-120.457	-27.2831	0.854394	-7.30913	0
0.2100	-120.843	-27.2831	-0.367155	-6.09094	0
0.2107	-122.387	-23.3209	-0.367155	-6.70004	0
0.2113	-127.213	-21.7919	-0.0621126	-7.00698	0
0.2120	-129.337	-19.6512	-0.977239	-5.47705	0
0.2127	-129.916	-19.0529	1.15944	-6.39309	0
0.2133	-136.286	-22.0977	2.98969	-8.83426	0
0.2140	-144.394	-25.4615	0.854394	-8.53211	0
0.2147	-146.517	-28.2005	0.549352	-6.39309	0
0.2153	-150.957	-31.2585	2.3796	-4.56101	0
0.2160	-161.96	-32.7742	0.549352	-2.73373	0
0.2167	-171.419	-35.2207	-0.977239	-1.51075	0
0.2173	-179.72	-36.1381	0.854394	-0.292557	0
0.2180	-189.565	-31.8701	-0.977239	3.06465	0
0.2187	-194.391	-26.9773	-4.02904	4.28764	0
0.2193	-196.129	-25.4615	-2.19741	1.84647	0
0.2200	-205.394	-24.2383	-1.28228	0.321333	0
0.2207	-216.977	-23.0151	-3.41896	0.930427	0
0.2213	-220.258	-23.6267	-1.58732	1.53952	0
0.2220	-219.679	-21.7919	1.46448	1.53952	0
0.2227	-220.258	-17.8297	0.549352	-0.901651	0
0.2233	-218.714	-14.4659	-1.28228	-2.42678	0
0.2240	-212.344	-12.0327	-0.977239	0.321333	0
0.2247	-206.553	-7.75147	-2.19741	0.930427	0
0.2253	-202.306	-3.48351	-2.80887	-2.73373	0
0.2260	-194.584	-1.03708	0.549352	-3.64977	0
0.2267	-186.09	0.47865	3.60115	-3.03588	0
0.2273	-183.967	3.8425	4.21124	-4.56101	0
0.2280	-184.353	6.28893	3.29473	-5.1749	0
0.2287	-179.334	7.49885	1.46448	-4.56101	0
0.2293	-171.999	9.33368	-0.0621126	-4.56101	0
0.2300	-166.979	10.2511	-0.367155	-2.73373	0
0.2307	-162.926	11.1685	-0.367155	-2.73373	0
0.2313	-160.802	12.3917	-0.367155	-4.25886	0
0.2320	-159.258	13.2958	2.07456	-0.901651	0
0.2327	-156.169	14.8249	2.3796	0.930427	0
0.2333	-153.081	15.7423	0.549352	-2.73373	0
0.2340	-152.888	14.2132	2.07456	-1.51075	0
0.2347	-149.799	12.99	3.29473	2.76251	0
0.2353	-144.008	14.2132	0.549352	1.84647	0
0.2360	-143.622	16.6597	0.242929	1.84647	0
0.2367	-144.587	18.4945	3.29473	5.50583	0
0.2373	-138.796	17.5771	1.15944	5.81277	0
0.2380	-133.391	14.8249	-1.58732	5.81277	0
0.2387	-130.302	15.4365	4.21124	7.33791	0
0.2393	-124.511	18.1887	8.78825	5.81277	0
0.2400	-118.72	16.6597	4.82132	3.67854	0
0.2407	-110.419	14.8249	2.07456	4.58979	0
0.2413	-96.3269	16.0481	3.29473	6.11972	0
0.2420	-102.504	16.9655	3.29473	6.42187	0
0.2427	-138.796	16.6597	2.07456	6.11972	0
0.2433	-171.999	15.7423	1.15944	4.58979	0
0.2440	-181.457	14.8249	-0.672197	2.14862	0
0.2447	-181.264	15.7423	0.854394	0.930427	0
0.2453	-179.334	17.5771	4.21124	-0.901651	0
0.2460	-174.508	16.6597	3.29473	-2.42678	0
0.2467	-168.331	15.7423	1.46448	-2.11984	0
0.2473	-159.837	15.1307	3.29473	-1.81769	0
0.2480	-150.185	16.0481	3.29473	-2.73373	0
0.2487	-141.305	17.8829	2.07456	-3.64977	0
0.2493	-131.46	15.7423	3.29473	-3.34282	0
0.2500	-120.843	12.3917	2.3796	-1.81769	0
0.2507	-112.349	12.99	1.46448	-0.292557	0
0.2513	-105.014	12.99	4.82132	-0.292557	0
0.2520	-98.2573	10.5569	5.43141	-1.81769	0
0.2527	-92.4661	10.2511	1.76952	-1.51075	0
0.2533	-84.5515	10.8627	1.46448	0.930427	0
0.2540	-74.5134	10.2511	2.3796	0.930427	0
0.2547	-65.2475	13.6016	1.15944	-1.2086	0
0.2553	-59.4563	18.4945	-0.0621126	-4.25886	0
0.2560	-56.7537	20.316	-1.28228	-5.1749	0
0.2567	-51.5416	20.316	-0.672197	-0.901651	0
0.2573	-43.2409	19.3986	1.76952	4.58979	0
0.2580	-35.7124	16.6597	0.854394	5.50583	0
0.2587	-31.0794	15.7423	-0.977239	3.98069	0
0.2593	-27.7977	14.8249	0.854394	4.89673	0
0.2600	-24.323	10.5569	0.549352	6.42187	0
0.2607	-20.0761	8.72207	-2.19741	6.42187	0
0.2613	-15.4432	9.33368	-0.977239	5.50583	0
0.2620	-8.49375	5.98313	1.76952	3.3716	0
0.2627	0.965199	2.00767	3.90619	3.06465	0
0.2633	7.33552	3.23089	6.65157	3.67854	0
0.2640	11.0033	4.45411	6.04149	2.14862	0
0.2647	17.9527	-0.731271	1.46448	0.321333	0
0.2653	23.1648	-5.62414	0.242929	-0.292557	0
0.2660	22.3926	-6.23575	0.549352	-1.51075	0
0.2667	21.0413	-6.54155	-1.89236	-2.11984	0
0.2673	21.0413	-5.92994	-2.80887	-0.901651	0
0.2680	18.9179	-1.95449	-0.977239	-1.51075	0
0.2687	14.671	0.172846	-0.977239	-4.86796	0
0.2693	6.37032	-1.34288	-1.58732	-5.47705	0
0.2700	-3.66776	-1.34288	-0.367155	-2.11984	0
0.2707	-9.65199	-0.425467	-0.367155	-3.64977	0
0.2713	-16.4084	-2.5661	-0.977239	-7.30913	0
0.2720	-25.2882	-7.13986	0.242929	-4.56101	0
0.2727	-32.2377	-10.8095	-0.367155	-1.2086	0
0.2733	-42.0827	-10.1979	-2.80887	-3.95192	0
0.2740	-55.7885	-6.23575	-2.19741	-5.47705	0
0.2747	-70.0735	-4.09512	0.549352	-3.64977	0
0.2753	-95.5547	-5.92994	1.15944	-4.25886	0
0.2760	-127.213	-7.75147	0.549352	-3.64977	0
0.2767	-148.062	-7.75147	-0.672197	0.623482	0
0.2773	-169.296	-9.8921	-2.80887	3.3716	0
0.2780	-200.182	-12.6443	-3.41896	4.89673	0
0.2787	-228.559	-13.2427	-3.11391	7.33791	0
0.2793	-279.136	-9.5863	-4.94417	7.03576	0
0.2800	-368.706	-5.01253	-5.55425	5.50583	0
0.2807	-443.992	-4.09512	-3.11391	7.33791	0
0.2813	-477.774	-7.13986	-1.28228	7.33791	0
0.2820	-513.872	-7.13986	-2.19741	5.50583	0
0.2827	-563.097	-4.09512	-2.50245	4.58979	0
0.2833	-592.053	-2.5661	-3.11391	2.45556	0
0.2840	-599.582	-1.64868	-3.41896	-0.292557	0
0.2847	-602.284	-1.64868	-2.50245	-1.2086	0
0.2853	-599.968	-4.09512	-1.58732	-1.2086	0
0.2860	-591.088	-3.17771	-2.50245	-1.81769	0
0.2867	-578.347	0.784454	-0.367155	-3.03588	0
0.2873	-563.29	1.39606	4.51628	-5.1749	0
0.2880	-547.461	2.00767	5.12636	-5.784	0
0.2887	-527.385	5.67732	1.46448	-4.25886	0
0.2893	-507.695	6.88724	0.242929	-1.81769	0
0.2900	-493.41	5.67732	-0.977239	0.930427	0
0.2907	-477.002	6.58144	-2.19741	0.623482	0
0.2913	-458.084	6.58144	-0.367155	-4.25886	0
0.2920	-447.08	5.98313	0.854394	-4.56101	0
0.2927	-438.78	8.41626	-1.28228	1.53952	0
0.2933	-424.109	11.1685	-2.50245	2.76251	0
0.2940	-408.279	12.6975	-2.19741	0.321333	0
0.2947	-393.608	18.8003	-1.58732	2.76251	0
0.2953	-376.621	30.0885	-0.977239	3.98069	0
0.2960	-359.44	37.7203	-4.02904	2.76251	0
0.2967	-346.314	39.236	-6.47076	4.89673	0
0.2973	-332.994	41.3766	-3.11391	7.64485	0
0.2980	-315.427	46.562	-1.58732	5.50583	0
0.2987	-298.44	46.562	-2.50245	3.67854	0
0.2993	-285.313	41.9883	0.549352	3.98069	0
0.3000	-271.8	38.6244	1.15944	4.58979	0
0.3007	-258.673	29.7827	-3.724	5.20368	0
0.3013	-248.056	15.4365	-4.02904	5.50583	0
0.3020	-239.176	4.75991	-2.50245	4.89673	0
0.3027	-230.104	-0.731271	-3.41896	3.06465	0
0.3033	-218.714	-8.05728	-1.58732	-0.292557	0
0.3040	-204.043	-15.3833	-0.367155	-1.2086	0
0.3047	-187.249	-22.4035	-2.19741	2.45556	0
0.3053	-167.559	-26.6714	-1.58732	2.14862	0
0.3060	-139.954	-29.1179	0.549352	-4.56101	0
0.3067	-112.542	-36.7497	-1.58732	-7.30913	0
0.3073	-91.5009	-46.5088	-3.11391	-4.86796	0
0.3080	-69.4944	-48.6495	-0.977239	-4.56101	0
0.3087	-48.453	-43.7699	-1.28228	-6.09094	0
0.3093	-36.4845	-37.9729	-1.28228	-6.39309	0
0.3100	-25.6743	-30.6469	2.68465	-5.47705	0
0.3107	-13.7058	-25.7673	5.12636	-4.86796	0
0.3113	-13.7058	-25.4615	2.68465	-4.86796	0
0.3120	-20.0761	-26.6714	0.242929	-5.784	0
0.3127	-23.1648	-28.2005	-0.977239	-5.47705	0
0.3133	-24.9021	-30.0353	-3.11391	-3.95192	0
0.3140	-22.0065	-30.6469	-3.724	-3.95192	0
0.3147	-16.2153	-30.9527	-0.367155	-1.51075	0
0.3153	-10.0381	-30.3411	1.15944	2.76251	0
0.3160	3.47472	-29.1179	0.854394	1.23737	0
0.3167	14.671	-27.2831	1.46448	-0.901651	0
0.3173	26.0604	-26.0598	-0.0621126	3.67854	0
0.3180	48.646	-24.5441	-2.50245	1.84647	0
0.3187	63.8962	-20.8745	-1.28228	-8.22517	0
0.3193	75.0925	-16.3007	-0.977239	-6.09094	0
0.3200	100.767	-14.7717	-4.02904	8.56089	0
0.3207	109.068	-13.2427	-4.02904	11.9181	0
0.3213	116.403	-8.05728	-3.11391	4.89673	0
0.3220	151.343	-4.70673	-4.02904	1.84647	0
0.3227	152.695	-4.40092	-2.19741	2.14862	0
0.3233	154.818	-2.8719	1.15944	1.23737	0
0.3240	211.765	-1.95449	0.549352	-0.901651	0
0.3247	75.0925	-1.64868	-1.28228	-3.34282	0
0.3253	-407.314	2.31348	-3.11391	-5.47705	0
0.3260	-908.832	5.98313	-4.94417	-6.70004	0
0.3267	-1190.48	6.58144	-4.02904	-7.30913	0
0.3273	-1383.32	7.49885	-2.50245	-5.47705	0
0.3280	-1545.09	8.11046	-4.63912	-3.64977	0
0.3287	-1629.84	6.88724	-5.24921	-4.86796	0
0.3293	-1688.13	8.72207	-4.02904	-5.784	0
0.3300	-1735.43	11.1685	-5.24921	-5.1749	0
0.3307	-1746.82	9.94529	-6.47076	-4.56101	0
0.3313	-1749.52	8.41626	-5.86067	-3.34282	0
0.3320	-1745.66	11.1685	-6.7758	-2.11984	0
0.3327	-1719.41	13.2958	-6.7758	-1.81769	0
0.3333	-1690.64	11.1685	-4.63912	-1.81769	0
0.3340	-1654.54	9.63948	-4.02904	-1.51075	0
0.3347	-1605.71	12.99	-4.02904	-2.11984	0
0.3353	-1566.52	15.4365	-0.672197	-1.81769	0
0.3360	-1530.03	14.5191	-1.58732	0.930427	0
0.3367	-1477.53	13.6016	-5.55425	2.45556	0
0.3373	-1416.33	12.99	-3.11391	1.23737	0
0.3380	-1349.73	12.99	0.549352	0.930427	0
0.3387	-1278.89	14.8249	-4.02904	1.84647	0
0.3393	-1211.52	16.3539	-7.08084	2.76251	0
0.3400	-1143.76	16.6597	-4.63912	5.50583	0
0.3407	-1072.34	18.1887	-4.02904	6.11972	0
0.3413	-1001.49	19.3986	-5.24921	4.58979	0
0.3420	-931.031	18.4945	-4.94417	3.98069	0
0.3427	-859.414	17.5771	-4.63912	3.67854	0
0.3433	-789.533	17.8829	-3.724	1.53952	0
0.3440	-719.846	19.7044	-0.672197	0.623482	0
0.3447	-648.807	22.4567	0.242929	0.930427	0
0.3453	-579.699	23.0683	-0.672197	-0.292557	0
0.3460	-513.293	20.316	-0.977239	0.623482	0
0.3467	-447.659	17.5771	-0.367155	1.53952	0
0.3473	-389.941	19.7044	1.15944	-1.81769	0
0.3480	-340.908	23.0683	2.98969	-3.03588	0
0.3487	-289.56	22.1509	1.46448	-0.901651	0
0.3493	-239.176	17.8829	-0.367155	-1.81769	0
0.3500	-198.638	18.8003	0.549352	-1.81769	0
0.3507	-159.258	24.9031	-0.367155	1.23737	0
0.3513	-116.21	27.0304	-3.11391	0.623482	0
0.3520	-78.9533	26.7246	-1.89236	-0.901651	0
0.3527	-45.7505	29.7827	-0.367155	0.623482	0
0.3533	-11.0033	31.0059	-1.28228	-0.292557	0
0.3540	21.4274	27.0304	-1.28228	-1.81769	0
0.3547	51.3486	26.7246	0.549352	0.0143881	0
0.3553	79.7255	26.7246	1.46448	1.23737	0
0.3560	103.469	20.316	0.549352	0.0143881	0
0.3567	123.546	17.5771	-1.58732	0.0143881	0
0.3573	143.815	20.0102	-1.28228	1.84647	0
0.3580	162.347	19.3986	2.3796	4.28764	0
0.3587	180.106	17.8829	4.21124	5.50583	0
0.3593	198.638	18.4945	2.68465	3.67854	0
0.3600	216.398	14.2132	1.46448	3.06465	0
0.3607	231.455	7.49885	0.549352	3.98069	0
0.3613	245.161	4.75991	-1.28228	4.58979	0
0.3620	260.99	1.09026	-1.28228	3.98069	0
0.3627	275.661	-2.5661	-0.367155	2.14862	0
0.3633	283.769	-3.78931	0.549352	0.321333	0
0.3640	288.402	-6.83406	0.549352	0.321333	0
0.3647	293.035	-8.66889	-0.367155	0.0143881	0
0.3653	294	-7.44567	-0.977239	-0.901651	0
0.3660	291.49	-9.5863	1.76952	-1.81769	0
0.3667	292.455	-12.9501	1.46448	-3.64977	0
0.3673	294.193	-13.5485	-3.41896	-3.95192	0
0.3680	296.123	-14.7717	-4.02904	-3.64977	0
0.3687	302.107	-16.9123	-0.672197	-7.30913	0
0.3693	308.285	-17.8297	-0.367155	-9.44815	0
0.3700	313.111	-20.5687	1.15944	-4.25886	0
0.3707	321.411	-21.1803	3.29473	0.623482	0
0.3713	327.203	-19.3587	3.29473	0.321333	0
0.3720	328.94	-22.0977	3.90619	-0.594706	0
0.3727	332.994	-26.0598	4.82132	-1.81769	0
0.3733	335.117	-25.4615	1.46448	-3.03588	0
0.3740	334.538	-26.6714	-0.672197	-1.81769	0
0.3747	337.241	-30.3411	1.46448	-0.292557	0
0.3753	341.294	-29.4237	1.46448	0.321333	0
0.3760	340.329	-29.1179	0.242929	0.930427	0
0.3767	340.329	-33.6917	1.46448	0.623482	0
0.3773	344.19	-35.5265	0.549352	1.53952	0
0.3780	348.823	-33.9975	-1.28228	5.20368	0
0.3787	352.877	-31.8701	-1.28228	5.50583	0
0.3793	355.193	-27.5889	-1.28228	3.06465	0
0.3800	359.826	-23.3209	-2.50245	3.67854	0
0.3807	369.092	-21.7919	-2.19741	4.28764	0
0.3813	373.918	-21.1803	-0.977239	3.98069	0
0.3820	375.076	-19.9571	-1.28228	6.11972	0
0.3827	383.377	-18.1355	-1.28228	4.58979	0
0.3833	395.925	-16.3007	0.854394	-0.901651	0
0.3840	400.172	-16.9123	3.29473	-2.73373	0
0.3847	400.172	-17.2181	2.07456	-1.2086	0
0.3853	401.137	-13.8543	-2.19741	-1.51075	0
0.3860	400.751	-13.2427	-2.80887	-1.51075	0
0.3867	401.33	-14.1601	-0.977239	-2.73373	0
0.3873	403.839	-8.66889	-1.28228	-4.56101	0
0.3880	402.295	-2.5661	-2.19741	-3.95192	0
0.3887	399.593	-5.31833	-1.58732	-4.56101	0
0.3893	401.137	-7.44567	-1.28228	-7.00698	0
0.3900	402.874	-0.731271	-0.672197	-4.56101	0
0.3907	404.419	6.58144	0.854394	-1.81769	0
0.3913	409.631	7.80466	1.46448	-3.64977	0
0.3920	412.719	9.02787	0.549352	-3.03588	0
0.3927	409.245	14.2132	-0.0621126	0.0143881	0
0.3933	405.577	18.4945	-1.58732	0.0143881	0
0.3940	403.26	17.8829	-3.11391	-0.901651	0
0.3947	399.206	16.3539	-0.977239	0.930427	0
0.3953	394.574	16.6597	3.29473	2.76251	0
0.3960	390.906	16.0481	4.51628	3.98069	0
0.3967	390.906	13.9074	3.60115	5.20368	0
0.3973	393.029	11.4743	2.3796	4.58979	0
0.3980	393.801	7.19305	-0.672197	2.45556	0
0.3987	392.45	0.172846	-3.11391	0.930427	0
0.3993	391.292	-7.75147	-1.89236	1.53952	0
0.4000	388.782	-13.5485	0.242929	0.930427	0
0.4007	386.466	-15.3833	0.242929	-0.292557	0
0.4013	386.659	-17.2181	-0.672197	0.623482	0
0.4020	385.115	-21.7919	0.549352	1.23737	0
0.4027	381.447	-22.7093	1.46448	-0.594706	0
0.4033	382.026	-19.0529	-1.28228	-0.901651	0
0.4040	386.659	-20.2629	-3.11391	0.321333	0
0.4047	389.361	-22.7093	-1.28228	0.930427	0
0.4053	392.836	-19.9571	-1.28228	0.0143881	0
0.4060	403.26	-19.9571	-0.977239	-2.11984	0
0.4067	415.036	-23.9325	1.46448	-3.64977	0
0.4073	420.248	-20.8745	1.76952	-4.86796	0
0.4080	421.213	-14.1601	0.854394	-7.30913	0
0.4087	424.302	-12.3385	1.15944	-6.70004	0
0.4093	427.583	-10.5037	1.15944	-4.56101	0
0.4100	430.286	-5.01253	-0.0621126	-5.784	0
0.4107	435.305	-0.731271	-1.58732	-7.00698	0
0.4113	441.289	0.172846	-4.02904	-2.73373	0
0.4120	445.922	0.47865	-2.80887	-0.901651	0
0.4127	450.169	2.00767	0.549352	-2.73373	0
0.4133	454.416	4.1483	0.549352	-1.81769	0
0.4140	457.891	4.1483	-2.19741	-0.901651	0
0.4147	460.593	2.61928	-3.724	-1.81769	0
0.4153	462.331	2.61928	-3.724	-1.51075	0
0.4160	463.296	4.45411	-2.50245	1.23737	0
0.4167	464.261	6.28893	-1.28228	3.3716	0
0.4173	462.137	7.80466	-1.58732	4.89673	0
0.4180	458.47	8.41626	-0.367155	5.81277	0
0.4187	457.505	8.11046	2.3796	5.50583	0
0.4193	457.505	7.80466	3.60115	4.89673	0
0.4200	456.925	8.41626	2.98969	3.06465	0
0.4207	461.751	9.02787	1.15944	1.84647	0
0.4213	470.052	9.33368	-1.89236	1.84647	0
0.4220	475.457	10.8627	-1.28228	0.930427	0
0.4227	482.793	14.8249	1.46448	-1.51075	0
0.4233	492.638	18.1887	-0.0621126	-2.42678	0
0.4240	495.34	16.6597	-2.19741	-1.81769	0
0.4247	494.375	12.6975	-0.977239	-0.901651	0
0.4253	495.919	10.2511	-0.367155	-1.51075	0
0.4260	499.008	6.88724	-0.672197	-3.34282	0
0.4267	501.132	1.70187	0.854394	-2.42678	0
0.4273	502.29	-1.64868	1.46448	-1.2086	0
0.4280	499.973	-3.17771	0.854394	-2.73373	0
0.4287	496.306	-4.40092	1.15944	-3.64977	0
0.4293	494.954	-4.09512	1.15944	-1.81769	0
0.4300	492.831	-2.5661	1.15944	-2.73373	0
0.4307	486.847	-1.64868	3.29473	-4.56101	0
0.4313	477.967	-1.64868	5.43141	-3.64977	0
0.4320	466.577	-1.64868	2.68465	-2.73373	0
0.4327	453.258	-1.34288	-1.28228	-3.64977	0
0.4333	441.289	1.39606	-0.672197	-2.73373	0
0.4340	430.865	5.37152	1.15944	1.53952	0
0.4347	420.248	5.37152	0.549352	4.28764	0
0.4353	409.245	2.92508	0.242929	2.14862	0
0.4360	398.241	5.98313	1.46448	0.930427	0
0.4367	387.045	13.9074	-0.367155	3.67854	0
0.4373	377.007	20.0102	-2.80887	4.58979	0
0.4380	369.864	22.1509	-2.50245	3.67854	0
0.4387	363.494	19.3986	-2.19741	4.58979	0
0.4393	355.966	16.0481	-1.28228	4.89673	0
0.4400	350.753	17.5771	-0.367155	3.98069	0
0.4407	346.7	21.8451	-1.28228	4.58979	0
0.4413	339.75	19.7044	-2.19741	4.89673	0
0.4420	335.503	14.5191	0.549352	5.50583	0
0.4427	337.048	11.1685	1.76952	7.33791	0
0.4433	334.731	9.33368	2.3796	5.20368	0
0.4440	325.658	10.2511	3.29473	0.0143881	0
0.4447	321.604	12.99	0.549352	0.321333	0
0.4453	325.079	9.33368	-3.11391	1.84647	0
0.4460	324.5	3.8425	-3.11391	0.0143881	0
0.4467	316.778	2.31348	-2.19741	0.623482	0
0.4473	307.319	-0.132958	-2.19741	1.53952	0
0.4480	300.949	-6.23575	-1.28228	-3.64977	0
0.4487	295.158	-10.8095	-3.41896	-7.61608	0
0.4493	283.576	-17.2181	-6.16571	-6.39309	0
0.4500	267.746	-27.2831	-5.55425	-5.784	0
0.4507	253.075	-35.8323	-3.41896	-2.73373	0
0.4513	237.246	-38.2787	-3.11391	1.84647	0
0.4520	221.224	-34.6091	-3.724	0.930427	0
0.4527	210.607	-28.2005	-4.02904	-2.73373	0
0.4533	202.306	-26.0598	-4.02904	-2.73373	0
0.4540	195.935	-30.0353	-2.50245	-0.292557	0
0.4547	192.075	-34.3033	1.15944	1.23737	0
0.4553	182.23	-37.6671	2.98969	3.67854	0
0.4560	165.049	-41.3235	-1.58732	4.58979	0
0.4567	153.853	-45.8972	-5.55425	1.53952	0
0.4573	147.096	-48.6495	-2.80887	-0.901651	0
0.4580	138.024	-46.8146	-0.367155	2.45556	0
0.4587	130.881	-42.2409	-1.28228	3.67854	0
0.4593	125.09	-40.1002	-2.19741	-1.81769	0
0.4600	116.596	-37.9729	-3.11391	-4.56101	0
0.4607	110.419	-31.8701	-3.724	-1.2086	0
0.4613	107.137	-23.9325	-1.89236	-0.292557	0
0.4620	102.504	-16.3007	-2.19741	-1.51075	0
0.4627	100.96	-8.66889	-4.33408	-0.901651	0
0.4633	100.767	-4.09512	-4.63912	-1.2086	0
0.4640	97.0991	-0.132958	-5.55425	-0.901651	0
0.4647	93.0452	2.92508	-6.7758	-1.51075	0
0.4653	91.887	-0.425467	-6.16571	-4.25886	0
0.4660	91.5009	-7.75147	-7.99597	-3.64977	0
0.4667	89.7635	-9.8921	-8.91109	-1.51075	0
0.4673	84.3584	-8.36308	-4.02904	-5.47705	0
0.4680	77.7951	-8.36308	-3.11391	-8.83426	0
0.4687	72.0039	-8.36308	-8.60605	-8.22517	0
0.4693	65.0544	-10.8095	-10.7427	-8.22517	0
0.4700	56.1746	-16.6065	-8.60605	-6.39309	0
0.4707	44.5922	-18.7471	-7.38588	-4.86796	0
0.4713	28.1838	-17.5239	-6.47076	-6.70004	0
0.4720	13.7058	-16.9123	-6.16571	-5.47705	0
0.4727	2.70256	-14.7717	-5.86067	-1.81769	0
0.4733	-14.671	-12.9501	-3.11391	-0.901651	0
0.4740	-32.0446	-15.3833	-2.80887	0.930427	0
0.4747	-43.0479	-16.3007	-4.33408	3.67854	0
0.4753	-59.4563	-12.3385	-3.11391	1.84647	0
0.4760	-81.0768	-8.97469	-3.11391	2.45556	0
0.4767	-92.6591	-6.54155	-5.86067	6.42187	0
0.4773	-98.8364	-2.8719	-5.86067	5.50583	0
0.4780	-104.628	-2.5661	-4.02904	3.67854	0
0.4787	-105.207	-3.48351	-3.11391	3.98069	0
0.4793	-109.261	-1.64868	-1.89236	1.53952	0
0.4800	-121.422	0.47865	-2.50245	0.930427	0
0.4807	-127.213	2.31348	-3.41896	4.58979	0
0.4813	-125.669	6.58144	-1.28228	4.89673	0
0.4820	-128.372	10.8627	-2.80887	3.06465	0
0.4827	-130.881	12.99	-6.47076	3.67854	0
0.4833	-129.723	15.1307	-4.63912	2.76251	0
0.4840	-129.337	17.8829	-3.41896	0.0143881	0
0.4847	-128.178	18.4945	-6.47076	0.623482	0
0.4853	-128.178	16.3539	-3.41896	1.23737	0
0.4860	-133.584	14.8249	1.15944	-0.594706	0
0.4867	-140.919	14.2132	-1.58732	-2.42678	0
0.4873	-145.166	12.0859	-3.724	-2.11984	0
0.4880	-150.185	13.9074	-2.19741	-1.2086	0
0.4887	-157.714	17.2713	-3.11391	-1.81769	0
0.4893	-166.593	12.0859	-2.80887	-3.64977	0
0.4900	-174.122	3.53669	0.549352	-1.81769	0
0.4907	-182.23	4.1483	2.07456	1.23737	0
0.4913	-194.005	8.41626	3.29473	0.0143881	0
0.4920	-207.711	7.49885	3.29473	-1.51075	0
0.4927	-216.977	7.80466	0.549352	1.53952	0
0.4933	-222.768	11.1685	-0.672197	2.45556	0
0.4940	-227.015	13.2958	-0.0621126	0.0143881	0
0.4947	-231.069	15.7423	-0.977239	0.321333	0
0.4953	-238.597	15.7423	-0.977239	0.930427	0
0.4960	-244.968	13.9074	0.549352	0.930427	0
0.4967	-246.319	17.5771	0.549352	3.06465	0
0.4973	-249.021	22.7625	-1.28228	4.58979	0
0.4980	-255.006	22.1509	-1.28228	2.76251	0
0.4987	-253.268	20.9276	-1.28228	3.67854	0
0.4993	-243.809	21.8451	-1.28228	3.67854	0
0.5000	-234.35	18.8003	0.549352	0.0143881	0
0.5007	-224.312	15.4365	1.76952	-0.901651	0
0.5013	-211.379	16.3539	1.76952	0.930427	0
0.5020	-200.375	17.5771	1.76952	-0.594706	0
0.5027	-194.005	18.4945	3.60115	-1.81769	0
0.5033	-193.426	22.1509	6.65157	-1.51075	0
0.5040	-192.268	25.2089	6.65157	-4.56101	0
0.5047	-185.511	25.8072	3.29473	-7.61608	0
0.5053	-173.929	25.2089	2.07456	-6.39309	0
0.5060	-161.381	23.6799	2.3796	-5.47705	0
0.5067	-149.22	23.9857	1.76952	-6.39309	0
0.5073	-137.251	28.8653	1.15944	-7.30913	0
0.5080	-125.09	34.3564	2.07456	-9.14121	0
0.5087	-116.596	32.8274	3.60115	-10.0572	0
0.5093	-112.928	25.2089	4.51628	-10.0572	0
0.5100	-112.349	20.316	4.51628	-10.9733	0
0.5107	-114.473	20.316	4.21124	-12.1915	0
0.5113	-115.052	16.0481	3.90619	-10.9733	0
0.5120	-107.33	8.72207	2.98969	-7.30913	0
0.5127	-100.574	5.37152	3.60115	-3.03588	0
0.5133	-101.346	2.00767	5.73645	-0.901651	0
0.5140	-99.9947	-6.23575	6.04149	0.321333	0
0.5147	-97.0991	-13.5485	5.73645	1.23737	0
0.5153	-103.469	-19.6512	7.26304	2.14862	0
0.5160	-112.349	-27.2831	8.17816	2.76251	0
0.5167	-110.033	-31.8701	7.26304	3.98069	0
0.5173	-105.207	-32.1759	6.65157	5.20368	0
0.5180	-105.014	-33.08	4.51628	5.50583	0
0.5187	-102.504	-32.7742	2.68465	6.11972	0
0.5193	-97.8712	-28.5063	4.21124	4.28764	0
0.5200	-94.7826	-25.4615	5.12636	0.623482	0
0.5207	-92.4661	-23.6267	2.07456	0.623482	0
0.5213	-92.4661	-19.0529	1.15944	2.76251	0
0.5220	-92.08	-16.9123	3.29473	1.53952	0
0.5227	-86.8679	-18.4413	3.29473	-0.594706	0
0.5233	-81.0768	-18.4413	2.98969	1.23737	0
0.5240	-76.8299	-18.1355	4.21124	2.45556	0
0.5247	-71.6178	-18.1355	2.68465	0.930427	0
0.5253	-65.8266	-12.6443	1.46448	0.930427	0
0.5260	-61.3867	-3.48351	5.12636	1.84647	0
0.5267	-55.2094	2.92508	8.17816	1.53952	0
0.5273	-50.3834	9.02787	8.78825	0.321333	0
0.5280	-48.8391	16.0481	8.78825	-1.51075	0
0.5287	-45.7505	18.8003	5.73645	-2.73373	0
0.5293	-41.1175	23.0683	1.46448	-2.42678	0
0.5300	-39.3801	31.0059	2.98969	-0.901651	0
0.5307	-38.4149	35.2739	6.34653	1.53952	0
0.5313	-36.4845	37.7203	5.73645	3.06465	0
0.5320	-37.4497	41.3766	5.73645	1.84647	0
0.5327	-41.5036	41.3766	7.26304	0.623482	0
0.5333	-42.4688	40.765	5.43141	1.53952	0
0.5340	-36.4845	44.7405	3.29473	2.45556	0
0.5347	-33.0098	45.9504	4.51628	2.76251	0
0.5353	-36.2915	41.9883	5.12636	3.98069	0
0.5360	-27.0256	37.1087	4.82132	5.20368	0
0.5367	3.47472	27.3362	5.12636	4.58979	0
0.5373	38.4149	12.0859	5.12636	3.06465	0
0.5380	69.6874	1.09026	4.21124	2.45556	0
0.5387	100.96	-9.5863	5.43141	3.3716	0
0.5393	130.109	-24.5441	8.17816	3.67854	0
0.5400	155.011	-37.6671	7.87312	0.321333	0
0.5407	181.651	-43.4641	3.29473	-3.95192	0
0.5413	205.974	-46.5088	0.549352	-4.25886	0
0.5420	227.015	-47.4263	1.46448	-2.11984	0
0.5427	249.021	-44.0757	2.68465	-2.42678	0
0.5433	269.484	-38.877	2.68465	-4.56101	0
0.5440	286.857	-34.3033	2.3796	-4.86796	0
0.5447	304.038	-29.4237	2.3796	-4.86796	0
0.5453	320.253	-23.6267	3.60115	-5.784	0
0.5460	333.959	-19.0529	5.12636	-4.56101	0
0.5467	347.665	-14.7717	5.12636	0.0143881	0
0.5473	359.826	-11.4211	4.21124	1.84647	0
0.5480	370.25	-9.8921	4.21124	-0.594706	0
0.5487	380.868	-8.05728	3.29473	-2.42678	0
0.5493	390.713	-3.48351	1.76952	-1.81769	0
0.5500	397.662	-1.34288	2.3796	-0.901651	0
0.5507	404.612	-3.48351	5.73645	0.623482	0
0.5513	411.947	-2.8719	8.17816	0.623482	0
0.5520	417.159	0.784454	7.56808	-1.81769	0
0.5527	421.406	2.61928	4.21124	-0.594706	0
0.5533	426.039	2.92508	1.46448	4.89673	0
0.5540	429.128	2.61928	1.76952	4.89673	0
0.5547	431.251	2.61928	3.29473	2.14862	0
0.5553	433.375	4.75991	3.29473	4.58979	0
0.5560	434.919	8.41626	2.3796	6.42187	0
0.5567	434.919	9.02787	0.549352	3.67854	0
0.5573	434.919	6.58144	-0.977239	2.76251	0
0.5580	434.34	6.58144	-1.28228	3.98069	0
0.5587	433.761	8.41626	-0.0621126	4.58979	0
0.5593	432.216	10.2511	1.46448	3.06465	0
0.5600	430.093	9.94529	2.3796	-1.51075	0
0.5607	426.618	7.49885	3.29473	-4.56101	0
0.5613	423.916	4.1483	4.51628	-1.51075	0
0.5620	421.213	2.00767	5.12636	0.930427	0
0.5627	416.58	3.23089	4.82132	-0.594706	0
0.5633	412.719	3.8425	4.51628	-0.594706	0
0.5640	409.052	1.39606	3.90619	-0.292557	0
0.5647	404.419	-1.64868	2.98969	-2.42678	0
0.5653	398.627	-2.8719	0.854394	-2.42678	0
0.5660	394.38	-1.64868	-1.89236	-1.81769	0
0.5667	390.134	-0.132958	-1.89236	-2.73373	0
0.5673	383.377	-0.731271	-0.367155	-0.901651	0
0.5680	376.235	-2.8719	-1.28228	-0.901651	0
0.5687	371.409	-4.40092	-2.19741	-5.784	0
0.5693	365.038	-5.31833	-0.0621126	-6.70004	0
0.5700	358.282	-5.31833	0.854394	-3.64977	0
0.5707	352.877	-4.40092	-0.367155	-5.1749	0
0.5713	346.121	-6.23575	-0.0621126	-8.53211	0
0.5720	338.785	-10.1979	0.242929	-8.83426	0
0.5727	332.415	-11.4211	-1.28228	-8.22517	0
0.5733	326.623	-8.97469	-2.50245	-6.39309	0
0.5740	319.481	-5.31833	-2.19741	-4.25886	0
0.5747	311.952	0.172846	-1.28228	-4.56101	0
0.5753	304.038	5.98313	-0.367155	-1.81769	0
0.5760	297.667	8.11046	0.549352	4.89673	0
0.5767	292.455	7.80466	-2.19741	6.42187	0
0.5773	285.12	8.72207	-4.94417	3.67854	0
0.5780	276.626	11.1685	-2.19741	3.3716	0
0.5787	270.063	12.0859	0.854394	5.50583	0
0.5793	263.692	9.33368	-0.977239	6.42187	0
0.5800	256.164	4.75991	-3.724	5.50583	0
0.5807	249.987	4.75991	-4.02904	3.06465	0
0.5813	243.037	5.67732	-3.41896	2.76251	0
0.5820	234.93	3.53669	-2.50245	4.58979	0
0.5827	228.945	4.1483	-1.28228	6.11972	0
0.5833	223.347	9.63948	-2.50245	5.50583	0
0.5840	216.012	12.99	-3.724	4.58979	0
0.5847	209.448	15.4365	-2.19741	1.84647	0
0.5853	202.306	20.316	-2.19741	-0.901651	0
0.5860	195.356	22.1509	-2.19741	-0.901651	0
0.5867	189.179	20.0102	-0.0621126	-0.594706	0
0.5873	183.195	20.6218	1.46448	-3.03588	0
0.5880	176.825	23.0683	0.854394	-4.56101	0
0.5887	171.226	22.4567	1.15944	-2.73373	0
0.5893	165.821	21.2335	-0.0621126	-2.73373	0
0.5900	158.679	20.9276	-2.80887	-5.47705	0
0.5907	152.888	21.2335	-3.11391	-6.09094	0
0.5913	148.448	21.2335	-1.58732	-7.00698	0
0.5920	142.85	19.3986	-0.367155	-10.0572	0
0.5927	136.479	16.6597	0.549352	-8.22517	0
0.5933	130.881	13.9074	-1.58732	-2.73373	0
0.5940	126.055	10.5569	-3.11391	-0.594706	0
0.5947	121.422	5.67732	-0.367155	0.0143881	0
0.5953	116.982	0.172846	0.242929	0.0143881	0
0.5960	111.191	-2.8719	-2.80887	-1.81769	0
0.5967	106.172	-3.17771	-0.977239	-1.51075	0
0.5973	102.311	-6.54155	1.15944	1.53952	0
0.5980	96.1339	-11.1153	-2.19741	1.84647	0
0.5987	90.3427	-7.75147	-2.19741	0.930427	0
0.5993	87.254	-1.03708	2.07456	0.0143881	0
0.6000	84.3584	0.47865	2.68465	-0.901651	0
0.6007	79.9185	0.784454	2.3796	-0.901651	0
0.6013	76.0577	2.92508	3.29473	0.623482	0
0.6020	72.39	5.37152	0.549352	0.930427	0
0.6027	68.7222	7.49885	-1.89236	1.53952	0
0.6033	65.4405	8.41626	-0.367155	1.84647	0
0.6040	61.7728	9.33368	-0.672197	0.623482	0
0.6047	58.105	12.3917	-3.11391	-0.292557	0
0.6053	54.6303	14.8249	-0.0621126	-0.901651	0
0.6060	51.3486	12.99	3.90619	-3.64977	0
0.6067	47.8739	10.8627	2.07456	-4.86796	0
0.6073	45.1713	8.72207	-0.367155	-2.42678	0
0.6080	42.4688	7.80466	0.854394	-0.292557	0
0.6087	39.9593	6.58144	1.76952	-1.81769	0
0.6093	36.8706	1.09026	0.549352	-3.03588	0
0.6100	33.5889	-1.95449	-0.367155	-1.81769	0
0.6107	31.0794	2.00767	1.46448	-0.901651	0
0.6113	29.7281	4.45411	4.21124	-2.42678	0
0.6120	26.6395	2.61928	2.3796	-3.34282	0
0.6127	23.9369	6.58144	-1.28228	-1.81769	0
0.6133	21.6205	16.9655	0.549352	-0.292557	0
0.6140	20.2692	26.7246	4.51628	0.623482	0
0.6147	18.9179	32.2158	2.98969	2.76251	0
0.6153	17.1805	32.2158	-0.672197	5.20368	0
0.6160	14.478	26.7246	-0.672197	7.33791	0
0.6167	12.5476	21.2335	1.15944	7.33791	0
0.6173	11.5824	16.0481	0.854394	4.89673	0
0.6180	10.0381	9.94529	0.549352	2.76251	0
0.6187	8.30071	4.45411	1.46448	3.67854	0
0.6193	6.37032	0.47865	2.07456	4.58979	0
0.6200	5.21208	-1.95449	-0.672197	4.58979	0
0.6207	4.63296	-5.01253	-3.11391	5.50583	0
0.6213	3.66776	-11.1153	-2.19741	6.42187	0
0.6220	1.35128	-18.7471	-1.28228	6.11972	0
0.6227	0.38608	-24.2383	-0.672197	4.58979	0
0.6233	0.38608	-27.2831	1.46448	3.06465	0
0.6240	-0.965199	-29.7295	1.76952	0.623482	0
0.6247	-2.70256	-36.7497	-0.977239	-2.42678	0
0.6253	-3.66776	-47.7321	-2.50245	-3.03588	0
0.6260	-4.63296	-55.9755	-1.58732	-2.42678	0
0.6267	-5.21208	-60.855	-0.977239	-3.95192	0
0.6273	-5.21208	-65.7346	-1.89236	-5.47705	0
0.6280	-5.98424	-65.4288	-2.19741	-4.56101	0
0.6287	-7.33552	-56.5871	-1.58732	-5.47705	0
0.6293	-7.33552	-45.8972	-1.58732	-6.70004	0
0.6300	-7.91464	-38.2787	-2.50245	-4.25886	0
0.6307	-8.87983	-30.6469	-4.02904	-2.11984	0
0.6313	-8.49375	-21.7919	-3.41896	-3.34282	0
0.6320	-9.07287	-13.5485	-1.28228	-3.95192	0
0.6327	-10.0381	-7.13986	-0.367155	-2.11984	0
0.6333	-10.4242	-3.48351	-0.0621126	2.14862	0
0.6340	-10.0381	-3.48351	3.29473	7.33791	0
0.6347	-10.0381	-2.8719	4.82132	8.25395	0
0.6353	-10.4242	1.09026	1.46448	4.58979	0
0.6360	-10.6172	4.45411	1.46448	3.67854	0
0.6367	-11.0033	5.67732	2.3796	5.50583	0
0.6373	-11.1963	8.41626	-2.19741	5.20368	0
0.6380	-11.7754	12.0859	-4.33408	3.3716	0
0.6387	-11.7754	13.2958	-0.977239	3.67854	0
0.6393	-11.7754	11.4743	-1.58732	4.58979	0
0.6400	-11.1963	4.45411	-4.94417	2.45556	0
0.6407	-11.0033	-7.44567	-3.41896	1.53952	0
0.6413	-11.5824	-17.5239	-1.89236	3.3716	0
0.6420	-11.7754	-26.0598	-4.02904	4.58979	0
0.6427	-11.7754	-34.3033	-4.63912	3.98069	0
0.6433	-11.7754	-36.4439	-3.724	2.76251	0
0.6440	-12.1615	-33.08	-5.55425	0.930427	0
0.6447	-11.7754	-33.9975	-5.86067	0.0143881	0
0.6453	-11.0033	-38.2787	-2.19741	0.321333	0
0.6460	-11.0033	-38.5845	-0.977239	-1.51075	0
0.6467	-11.0033	-34.6091	-2.19741	-3.34282	0
0.6473	-11.7754	-33.9975	-0.977239	-3.64977	0
0.6480	-12.1615	-37.0555	0.854394	-4.86796	0
0.6487	-11.0033	-34.6091	-0.367155	-6.09094	0
0.6493	-10.6172	-29.4237	-2.50245	-5.1749	0
0.6500	-10.6172	-28.5063	-4.63912	-4.86796	0
0.6507	-9.45895	-28.8121	-5.24921	-4.56101	0
0.6513	-8.87983	-24.2383	-4.02904	-3.03588	0
0.6520	-10.0381	-18.7471	-3.724	-3.03588	0
0.6527	-10.4242	-16.3007	-6.16571	-3.34282	0
0.6533	-9.07287	-15.9949	-6.7758	-0.901651	0
0.6540	-9.45895	-14.4659	-4.63912	0.623482	0
0.6547	-9.45895	-11.1153	-5.86067	-1.2086	0
0.6553	-8.10767	-8.97469	-8.60605	-1.51075	0
0.6560	-7.91464	-5.62414	-6.7758	0.623482	0
0.6567	-8.10767	-0.425467	-4.94417	1.84647	0
0.6573	-8.49375	1.09026	-6.47076	0.930427	0
0.6580	-8.49375	-1.34288	-7.69092	1.23737	0
0.6587	-7.33552	0.47865	-4.33408	4.89673	0
0.6593	-6.37032	4.45411	-0.367155	7.33791	0
0.6600	-6.94944	4.1483	-3.11391	5.20368	0
0.6607	-7.33552	6.58144	-7.99597	2.76251	0
0.6613	-6.37032	12.0859	-5.55425	2.76251	0
0.6620	-5.40512	11.1685	-2.19741	0.623482	0
0.6627	-5.40512	9.33368	-7.38588	-2.11984	0
0.6633	-5.98424	15.4365	-8.91109	-0.901651	0
0.6640	-5.98424	20.0102	-3.11391	0.930427	0
0.6647	-5.21208	15.4365	-3.11391	-1.2086	0
0.6653	-4.63296	13.9074	-7.69092	-2.11984	0
0.6660	-4.826	18.8003	-5.86067	-1.51075	0
0.6667	-4.63296	18.8003	-4.33408	-3.03588	0
0.6673	-4.24688	16.3539	-7.08084	-4.86796	0
0.6680	-3.66776	17.5771	-7.69092	-3.95192	0
0.6687	-3.66776	16.6597	-5.86067	-4.86796	0
0.6693	-3.8608	13.2958	-5.24921	-5.784	0
0.6700	-3.08864	11.7801	-4.94417	-1.81769	0
0.6707	-2.12344	9.02787	-4.94417	0.930427	0
0.6713	-2.70256	5.67732	-4.02904	-1.51075	0
0.6720	-3.8608	3.8425	-2.19741	-0.594706	0
0.6727	-3.66776	0.47865	-2.19741	1.84647	0
0.6733	-3.28168	-3.17771	-4.02904	-0.292557	0
0.6740	-2.70256	-2.5661	-4.02904	-2.11984	0
0.6747	-1.73736	-3.78931	-2.80887	0.0143881	0
0.6753	-1.73736	-8.66889	-2.50245	0.930427	0
0.6760	-2.12344	-7.13986	-2.50245	0.321333	0
0.6767	-1.15824	-2.5661	-2.80887	0.0143881	0
0.6773	-0.57912	-2.5661	-5.24921	-0.901651	0
0.6780	-0.965199	-2.26029	-6.7758	0.623482	0
0.6787	-1.15824	1.09026	-5.55425	1.84647	0
0.6793	-0.965199	3.53669	-5.86067	0.0143881	0
0.6800	-0.965199	3.8425	-6.47076	0.0143881	0
0.6807	-1.15824	3.8425	-4.02904	1.23737	0
0.6813	-1.15824	3.8425	-1.58732	0.0143881	0
0.6820	0.38608	6.28893	-2.19741	-0.901651	0
0.6827	0.965199	10.2511	-0.672197	0.930427	0
0.6833	-0.19304	13.6016	2.98969	1.23737	0
0.6840	-1.15824	15.1307	2.98969	-0.292557	0
0.6847	-0.57912	13.9074	-0.367155	-2.11984	0
0.6853	-0.57912	12.6975	-1.89236	-3.34282	0
0.6860	-0.19304	13.6016	-0.977239	-4.56101	0
0.6867	0.57912	11.1685	-0.977239	-7.30913	0
0.6873	0.38608	4.75991	-1.89236	-9.44815	0
0.6880	0.57912	2.31348	-0.672197	-7.61608	0
0.6887	1.54432	3.8425	0.854394	-6.39309	0
0.6893	1.35128	5.06571	-0.367155	-7.30913	0
0.6900	0.965199	8.41626	-1.28228	-6.09094	0
0.6907	0.965199	13.6016	-0.672197	-3.95192	0
0.6913	0.965199	16.0481	-1.28228	-4.25886	0
0.6920	1.35128	18.4945	-2.19741	-4.56101	0
0.6927	1.9304	22.7625	0.549352	-4.25886	0
0.6933	0.965199	26.7246	0.242929	-2.42678	0
0.6940	0.965199	33.1332	-3.11391	0.623482	0
0.6947	2.70256	39.5418	-0.672197	2.14862	0
0.6953	1.9304	39.5418	4.21124	2.76251	0
0.6960	0.38608	33.1332	3.29473	4.89673	0
0.6967	1.9304	24.9031	1.46448	4.89673	0
0.6973	2.50952	18.1887	2.3796	2.76251	0
0.6980	1.9304	12.99	1.15944	3.67854	0
0.6987	1.9304	8.41626	-1.28228	6.72881	0
0.6993	1.9304	4.45411	-0.672197	5.50583	0
0.7000	1.54432	1.09026	-0.367155	3.06465	0
0.7007	2.12344	-2.5661	-1.89236	2.76251	0
0.7013	2.50952	-6.54155	-2.80887	1.84647	0
0.7020	1.9304	-7.13986	-2.19741	1.84647	0
0.7027	2.12344	-6.54155	-1.89236	2.45556	0
0.7033	2.50952	-7.75147	0.549352	1.23737	0
0.7040	1.9304	-6.83406	2.3796	-2.11984	0
0.7047	2.12344	-3.48351	1.15944	-4.56101	0
0.7053	2.70256	-1.34288	-0.0621126	-4.56101	0
0.7060	1.9304	1.70187	1.15944	-3.64977	0
0.7067	1.9304	8.11046	2.07456	-4.25886	0
0.7073	2.12344	15.4365	3.29473	-4.56101	0
0.7080	2.12344	18.1887	5.73645	-3.64977	0
0.7087	2.12344	14.8249	3.60115	-3.64977	0
0.7093	2.12344	9.33368	-0.367155	-5.47705	0
0.7100	1.9304	6.88724	1.15944	-5.47705	0
0.7107	1.9304	4.1483	2.68465	-3.64977	0
0.7113	2.12344	-0.731271	1.15944	-1.81769	0
0.7120	1.9304	-5.62414	1.46448	0.0143881	0
0.7127	1.9304	-9.28049	2.3796	0.930427	0
0.7133	2.70256	-12.6443	0.549352	0.623482	0
0.7140	3.08864	-14.4659	0.549352	0.930427	0
0.7147	2.70256	-19.3587	3.29473	1.84647	0
0.7153	2.70256	-28.2005	2.68465	3.67854	0
0.7160	2.70256	-32.1759	2.3796	5.50583	0
0.7167	2.70256	-29.1179	4.21124	4.28764	0
0.7173	2.50952	-27.5889	3.60115	1.84647	0
0.7180	3.08864	-28.5063	3.29473	1.84647	0
0.7187	2.70256	-26.0598	5.43141	1.84647	0
0.7193	1.9304	-22.0977	6.65157	1.53952	0
0.7200	2.12344	-19.9571	4.51628	3.67854	0
0.7207	2.12344	-17.8297	1.15944	4.58979	0
0.7213	1.9304	-14.4659	-0.367155	2.76251	0
0.7220	2.70256	-9.8921	0.549352	1.84647	0
0.7227	2.50952	-5.92994	0.854394	0.930427	0
0.7233	1.54432	-3.48351	1.46448	0.623482	0
0.7240	2.70256	-0.132958	3.29473	2.14862	0
0.7247	3.66776	4.45411	2.98969	3.98069	0
0.7253	2.50952	5.67732	1.76952	3.06465	0
0.7260	1.9304	3.53669	3.90619	0.930427	0
0.7267	1.9304	3.53669	3.90619	-0.901651	0
0.7273	1.9304	6.88724	0.854394	-2.11984	0
0.7280	2.50952	9.33368	1.76952	-2.73373	0
0.7287	2.50952	9.33368	3.60115	-3.64977	0
0.7293	1.9304	9.63948	0.549352	-3.64977	0
0.7300	2.12344	12.3917	-0.367155	-3.64977	0
0.7307	2.70256	15.4365	3.29473	-2.73373	0
0.7313	1.9304	16.6597	5.43141	0.0143881	0
0.7320	2.12344	18.4945	4.51628	0.930427	0
0.7327	2.70256	19.3986	2.98969	-0.292557	0
0.7333	1.9304	18.4945	1.46448	0.930427	0
0.7340	1.54432	17.2713	2.3796	4.89673	0
0.7347	2.50952	15.4365	2.3796	6.11972	0
0.7353	2.12344	12.0859	-1.58732	4.58979	0
0.7360	1.9304	9.33368	-1.28228	2.76251	0
0.7367	2.12344	6.88724	3.29473	1.84647	0
0.7373	2.12344	4.75991	3.29473	0.930427	0
0.7380	2.12344	5.67732	0.549352	-1.51075	0
0.7387	2.50952	7.49885	1.46448	-1.2086	0
0.7393	2.70256	4.75991	1.76952	2.45556	0
0.7400	2.12344	1.09026	0.854394	3.3716	0
0.7407	0.965199	1.39606	2.07456	1.84647	0
0.7413	1.35128	2.92508	1.46448	2.76251	0
0.7420	2.50952	2.00767	-0.977239	3.67854	0
0.7427	2.70256	1.09026	1.76952	2.14862	0
0.7433	2.12344	1.70187	6.34653	1.84647	0
0.7440	2.50952	5.67732	5.43141	-0.292557	0
0.7447	2.12344	12.3917	2.68465	-4.25886	0
0.7453	1.9304	17.5771	2.68465	-4.86796	0
0.7460	2.70256	17.2713	2.98969	-3.64977	0
0.7467	2.70256	16.0481	2.68465	-3.64977	0
0.7473	1.54432	17.5771	4.21124	-3.64977	0
0.7480	1.54432	18.4945	3.60115	-3.34282	0
0.7487	1.9304	16.9655	0.854394	-2.11984	0
0.7493	1.35128	14.8249	1.46448	-1.2086	0
0.7500	1.54432	14.2132	3.29473	-1.81769	0
0.7507	2.50952	13.2958	1.76952	-1.81769	0
0.7513	2.12344	12.0859	-0.367155	-0.901651	0
0.7520	2.12344	10.2511	0.549352	-1.81769	0
0.7527	1.9304	8.41626	0.549352	-2.73373	0
0.7533	0.965199	6.58144	-2.19741	-1.2086	0
0.7540	1.9304	4.75991	-1.28228	0.321333	0
0.7547	3.08864	1.09026	2.3796	1.23737	0
0.7553	1.9304	-2.26029	3.29473	0.623482	0
0.7560	1.35128	-2.5661	0.854394	-1.81769	0
0.7567	2.50952	-1.03708	-1.28228	-2.73373	0
0.7573	2.50952	-1.34288	-1.58732	-0.292557	0
0.7580	1.54432	-2.26029	-1.28228	1.23737	0
0.7587	1.9304	-1.34288	0.242929	3.06465	0
0.7593	1.9304	2.31348	0.549352	4.58979	0
0.7600	0.965199	4.75991	-1.58732	3.67854	0
0.7607	1.9304	4.1483	-3.41896	2.76251	0
0.7613	2.70256	3.8425	-3.41896	2.45556	0
0.7620	2.50952	7.49885	-3.41896	1.53952	0
0.7627	1.9304	12.3917	-4.02904	0.930427	0
0.7633	2.12344	16.6597	-2.19741	-0.292557	0
0.7640	2.50952	20.6218	-1.58732	-1.2086	0
0.7647	1.9304	25.8072	-4.02904	0.321333	0
0.7653	0.965199	29.7827	-3.11391	0.930427	0
0.7660	0.965199	30.3943	-0.367155	-1.81769	0
0.7667	1.9304	28.5595	0.854394	-1.51075	0
0.7673	1.35128	22.7625	0.854394	-0.594706	0
0.7680	1.35128	13.2958	0.549352	-2.73373	0
0.7687	1.54432	6.88724	-1.28228	-4.25886	0
0.7693	1.9304	5.67732	-3.11391	-3.95192	0
0.7700	2.50952	2.92508	-3.11391	-5.47705	0
0.7707	1.9304	-2.26029	-2.50245	-6.09094	0
0.7713	0.965199	-2.26029	-1.28228	-3.64977	0
0.7720	1.9304	2.61928	-2.50245	-2.11984	0
0.7727	2.50952	4.75991	-5.55425	-2.42678	0
0.7733	1.54432	4.75991	-5.86067	-3.34282	0
0.7740	1.9304	7.80466	-4.94417	-1.81769	0
0.7747	2.70256	10.5569	-5.24921	1.84647	0
0.7753	1.9304	10.2511	-4.33408	2.14862	0
0.7760	1.35128	12.0859	-1.28228	-0.292557	0
0.7767	1.54432	15.7423	-0.0621126	0.930427	0
0.7773	1.35128	17.2713	-2.50245	3.67854	0
0.7780	1.54432	20.6218	-6.16571	3.67854	0
0.7787	1.9304	28.2537	-4.63912	5.50583	0
0.7793	1.35128	32.2158	0.549352	6.11972	0
0.7800	1.35128	33.7448	-0.367155	2.14862	0
0.7807	1.54432	38.3319	-5.55425	2.14862	0
0.7813	1.35128	40.4592	-6.16571	4.89673	0
0.7820	1.54432	36.8029	-5.55425	2.14862	0
0.7827	1.9304	34.3564	-7.99597	0.0143881	0
0.7833	1.54432	33.439	-8.60605	2.45556	0
0.7840	1.9304	30.3943	-6.7758	1.23737	0
0.7847	2.50952	29.7827	-7.69092	-0.901651	0
0.7853	1.9304	29.7827	-10.7427	1.23737	0
0.7860	1.54432	22.1509	-10.1326	0.930427	0
0.7867	1.9304	12.0859	-6.16571	-1.51075	0
0.7873	2.12344	6.58144	-4.02904	-1.81769	0
0.7880	1.35128	-0.425467	-4.02904	-4.25886	0
0.7887	0.965199	-11.4211	-4.02904	-6.39309	0
0.7893	1.54432	-18.4413	-3.724	-4.86796	0
0.7900	2.50952	-24.5441	-4.94417	-4.56101	0
0.7907	1.9304	-33.3858	-5.24921	-5.784	0
0.7913	0.965199	-36.4439	-3.41896	-4.56101	0
0.7920	1.9304	-31.8701	-2.80887	-3.34282	0
0.7927	2.12344	-30.0353	-4.63912	-4.25886	0
0.7933	1.9304	-29.1179	-6.16571	-4.56101	0
0.7940	2.12344	-23.6267	-7.08084	-3.64977	0
0.7947	2.50952	-18.1355	-7.99597	-1.81769	0
0.7953	2.12344	-15.9949	-5.86067	0.0143881	0
0.7960	1.9304	-10.5037	-2.19741	0.930427	0
0.7967	0.965199	-3.78931	-3.11391	2.45556	0
0.7973	0.38608	-1.64868	-6.7758	3.98069	0
0.7980	1.54432	-1.34288	-7.08084	4.58979	0
0.7987	1.9304	-1.95449	-6.7758	2.76251	0
0.7993	1.35128	-4.40092	-7.99597	0.0143881	0
0.8000	1.9304	-2.8719	-6.7758	0.0143881	0
0.8007	2.50952	2.00767	-4.94417	2.45556	0
0.8013	0.965199	3.8425	-6.7758	1.84647	0
0.8020	0.57912	2.92508	-7.38588	0.0143881	0
0.8027	1.54432	3.23089	-4.02904	0.321333	0
0.8033	1.9304	2.31348	-1.89236	1.23737	0
0.8040	1.9304	-1.34288	-1.58732	0.0143881	0
0.8047	1.9304	-4.40092	-3.11391	-1.81769	0
0.8053	1.9304	-7.13986	-5.86067	-2.42678	0
0.8060	1.9304	-8.36308	-7.38588	-1.81769	0
0.8067	1.9304	-5.31833	-6.7758	-1.81769	0
0.8073	0.965199	-3.48351	-7.69092	-3.95192	0
0.8080	0.57912	-6.23575	-7.08084	-5.47705	0
0.8087	0.57912	-7.13986	-4.63912	-5.47705	0
0.8093	0.965199	-5.92994	-4.94417	-4.86796	0
0.8100	0.965199	-6.54155	-6.47076	-3.64977	0
0.8107	0.965199	-9.8921	-4.02904	-2.11984	0
0.8113	0.965199	-13.2427	-2.19741	-2.73373	0
0.8120	0.965199	-13.2427	-4.02904	-3.64977	0
0.8127	0.57912	-9.8921	-3.41896	-3.64977	0
0.8133	1.35128	-7.13986	-0.977239	-3.34282	0
0.8140	2.50952	-4.70673	-2.80887	-2.73373	0
0.8147	1.9304	1.09026	-4.94417	-2.73373	0
0.8153	0.57912	6.58144	-1.28228	-0.901651	0
0.8160	0.965199	9.02787	1.46448	3.06465	0
0.8167	0.965199	11.1685	-1.28228	2.14862	0
0.8173	0.38608	14.8249	-4.63912	0.0143881	0
0.8180	0.965199	17.2713	-2.50245	5.50583	0
0.8187	1.9304	17.2713	-0.367155	8.86304	0
0.8193	1.35128	15.7423	-1.89236	3.98069	0
0.8200	1.35128	16.3539	-2.19741	2.45556	0
0.8207	2.12344	20.316	0.549352	5.50583	0
0.8213	2.12344	22.1509	-0.672197	3.67854	0
0.8220	1.54432	21.2335	-3.11391	0.321333	0
0.8227	1.35128	23.9857	0.549352	0.321333	0
0.8233	1.9304	26.7246	2.98969	1.23737	0
0.8240	1.54432	25.2089	0.549352	0.930427	0
0.8247	0.57912	23.9857	-0.0621126	-0.901651	0
0.8253	0.965199	26.7246	-0.367155	-2.42678	0
0.8260	1.9304	27.0304	-2.19741	-1.81769	0
0.8267	1.35128	23.3741	1.46448	-1.81769	0
0.8273	0.57912	20.9276	4.51628	-3.64977	0
0.8280	1.35128	20.316	2.3796	-2.73373	0
0.8287	1.35128	16.6597	1.76952	-0.594706	0
0.8293	0.965199	12.0859	2.3796	-1.2086	0
0.8300	1.35128	9.94529	-0.367155	-2.11984	0
0.8307	2.50952	6.58144	0.854394	0.0143881	0
0.8313	1.54432	2.31348	3.29473	0.930427	0
0.8320	0	2.00767	0.242929	-1.81769	0
0.8327	0.38608	1.70187	-1.58732	-1.51075	0
0.8333	2.50952	-1.03708	1.76952	3.06465	0
0.8340	2.50952	-0.731271	2.68465	4.28764	0
0.8347	1.35128	-2.5661	1.76952	2.14862	0
0.8353	1.35128	-8.05728	2.07456	2.45556	0
0.8360	1.35128	-8.36308	1.46448	3.67854	0
0.8367	0.965199	-8.05728	0.549352	4.28764	0
0.8373	0.965199	-15.0775	0.549352	4.58979	0
0.8380	0.965199	-20.5687	1.76952	3.98069	0
0.8387	0	-19.6512	4.51628	3.98069	0
0.8393	-0.19304	-20.2629	5.12636	4.28764	0
0.8400	0.57912	-22.4035	2.98969	3.06465	0
0.8407	1.54432	-20.5687	2.3796	2.76251	0
0.8413	1.9304	-17.2181	1.76952	3.06465	0
0.8420	1.9304	-15.3833	-1.28228	0.930427	0
0.8427	0.965199	-13.5485	-1.58732	-1.51075	0
0.8433	0	-5.62414	-0.367155	-1.2086	0
0.8440	0.965199	4.75991	0.549352	1.53952	0
0.8447	2.12344	10.8627	2.68465	3.3716	0
0.8453	1.54432	15.7423	2.68465	1.23737	0
0.8460	0.38608	24.2915	0.242929	-2.11984	0
0.8467	1.35128	27.642	1.76952	-2.73373	0
0.8473	1.9304	25.2089	3.29473	-2.42678	0
0.8480	0	25.8072	0.854394	-2.73373	0
0.8487	-0.19304	24.5973	1.15944	-2.11984	0
0.8493	1.54432	16.9655	1.46448	-4.25886	0
0.8500	1.9304	9.94529	-2.80887	-7.00698	0
0.8507	1.9304	4.75991	-1.28228	-3.64977	0
0.8513	1.9304	-0.731271	6.04149	-0.901651	0
0.8520	1.35128	-5.31833	6.65157	-3.34282	0
0.8527	0.57912	-9.8921	2.07456	-2.42678	0
0.8533	0.965199	-16.6065	0.854394	1.84647	0
0.8540	0.965199	-26.0598	-0.977239	2.14862	0
0.8547	0.965199	-39.7944	-4.02904	2.14862	0
0.8553	1.35128	-53.8348	-3.11391	2.76251	0
0.8560	2.12344	-65.123	-1.89236	0.930427	0
0.8567	2.50952	-73.0606	-4.02904	-1.81769	0
0.8573	1.54432	-73.978	-4.94417	-2.73373	0
0.8580	0.38608	-68.7927	-4.02904	-2.11984	0
0.8587	0.965199	-67.8752	-2.80887	-0.901651	0
0.8593	1.9304	-70.3217	-1.28228	-2.11984	0
0.8600	0.965199	-68.7927	-2.19741	-4.56101	0
0.8607	0.38608	-64.5247	-3.724	-3.34282	0
0.8613	0.965199	-60.2434	-2.80887	-3.03588	0
0.8620	1.9304	-56.5871	-1.89236	-4.56101	0
0.8627	1.9304	-55.3639	-1.89236	-0.292557	0
0.8633	0.57912	-52.9174	1.76952	4.28764	0
0.8640	0	-48.3437	2.98969	0.0143881	0
0.8647	1.54432	-46.8146	-2.50245	-4.56101	0
0.8653	2.70256	-46.5088	-3.11391	-4.56101	0
0.8660	1.9304	-43.7699	0.549352	-4.86796	0
0.8667	1.35128	-41.6293	-1.28228	-5.47705	0
0.8673	1.9304	-39.7944	-3.724	-4.25886	0
0.8680	1.54432	-35.2207	-0.672197	-3.64977	0
0.8687	1.54432	-30.6469	-0.977239	-4.56101	0
0.8693	1.54432	-27.5889	-3.41896	-4.56101	0
0.8700	0.965199	-23.6267	-1.28228	-3.03588	0
0.8707	0.965199	-18.1355	-0.0621126	0.0143881	0
0.8713	1.9304	-12.9501	-2.50245	0.623482	0
0.8720	1.54432	-8.36308	-1.28228	-2.11984	0
0.8727	0.965199	-4.09512	1.15944	-1.81769	0
0.8733	1.35128	-2.26029	-0.367155	1.53952	0
0.8740	1.9304	-3.17771	-1.28228	1.84647	0
0.8747	1.9304	-2.5661	1.15944	0.930427	0
0.8753	0.57912	-0.425467	0.549352	0.930427	0
0.8760	0	-1.64868	-1.28228	0.930427	0
0.8767	0.38608	-4.40092	-0.367155	3.67854	0
0.8773	0.57912	-6.23575	-0.367155	7.947	0
0.8780	0.965199	-10.5037	-4.02904	6.11972	0
0.8787	1.9304	-14.7717	-4.33408	1.53952	0
0.8793	1.9304	-16.3007	-2.19741	3.67854	0
0.8800	0.965199	-17.2181	-2.80887	5.81277	0
0.8807	1.54432	-18.1355	-3.11391	0.623482	0
0.8813	2.70256	-18.4413	-0.977239	-2.42678	0
0.8820	1.9304	-19.0529	-1.58732	0.930427	0
0.8827	0.38608	-19.9571	-4.94417	0.930427	0
0.8833	0.965199	-23.0151	-6.16571	-2.73373	0
0.8840	2.50952	-29.1179	-3.41896	-4.56101	0
0.8847	2.70256	-30.0353	-1.28228	-5.784	0
0.8853	0.965199	-23.6267	-1.58732	-8.22517	0
0.8860	0.965199	-19.0529	-1.58732	-7.61608	0
0.8867	0.965199	-15.3833	0.854394	-6.70004	0
0.8873	0.38608	-7.75147	3.29473	-7.30913	0
0.8880	0.57912	2.00767	3.60115	-7.00698	0
0.8887	2.12344	9.63948	2.07456	-7.00698	0
0.8893	2.50952	15.7423	-0.977239	-9.14121	0
0.8900	1.54432	18.4945	-2.19741	-9.7503	0
0.8907	1.54432	21.2335	-1.28228	-5.784	0
0.8913	0.965199	24.5973	-0.367155	-0.594706	0
0.8920	0.57912	22.4567	-0.977239	4.58979	0
0.8927	0.965199	16.0481	-1.58732	7.947	0
0.8933	1.9304	14.2132	-1.28228	9.47693	0
0.8940	2.50952	11.7801	-0.672197	11.6112	0
0.8947	2.50952	2.92508	-2.19741	13.7454	0
0.8953	1.9304	-4.40092	-5.24921	11.9181	0
0.8960	0.965199	-11.7269	-5.86067	8.25395	0
0.8967	0.965199	-24.2383	-2.80887	6.42187	0
0.8973	1.54432	-34.6091	-1.58732	7.03576	0
0.8980	0.965199	-38.877	-1.89236	7.947	0
0.8987	0.38608	-41.0177	0.242929	7.03576	0
0.8993	1.35128	-41.9351	2.68465	5.20368	0
0.9000	2.12344	-42.2409	1.15944	3.98069	0
0.9007	1.9304	-45.2989	-1.89236	3.67854	0
0.9013	1.9304	-44.6873	-3.724	3.67854	0
0.9020	1.9304	-39.1828	-5.24921	3.3716	0
0.9027	1.54432	-33.9975	-4.33408	0.623482	0
0.9033	0.965199	-30.3411	-0.0621126	-4.25886	0
0.9040	1.54432	-27.8947	0.549352	-7.00698	0
0.9047	1.9304	-26.9773	-4.33408	-6.70004	0
0.9053	0.965199	-22.7093	-4.63912	-5.47705	0
0.9060	0.38608	-14.4659	-1.28228	-5.1749	0
0.9067	1.54432	-11.1153	-2.50245	-4.86796	0
0.9073	2.50952	-13.8543	-4.63912	-3.95192	0
0.9080	2.12344	-14.4659	-2.50245	-3.34282	0
0.9087	1.54432	-12.9501	-0.367155	-4.25886	0
0.9093	1.9304	-12.6443	-0.0621126	-4.56101	0
0.9100	2.12344	-13.8543	1.15944	-3.34282	0
0.9107	1.35128	-14.4659	2.3796	-4.86796	0
0.9113	0.38608	-13.2427	3.60115	-6.39309	0
0.9120	1.35128	-10.1979	4.51628	-3.03588	0
0.9127	1.9304	-8.05728	2.68465	-1.2086	0
0.9133	1.35128	-6.54155	1.15944	-1.51075	0
0.9140	0.965199	-6.23575	1.76952	2.14862	0
0.9147	1.35128	-5.31833	0.549352	2.76251	0
0.9153	0.965199	-3.17771	-2.50245	0.930427	0
0.9160	0.57912	-1.03708	-1.28228	5.50583	0
0.9167	0.965199	-2.5661	-0.0621126	8.25395	0
0.9173	0.965199	-6.83406	-1.28228	2.45556	0
0.9180	1.35128	-7.75147	0.549352	0.0143881	0
0.9187	1.9304	-6.23575	2.98969	4.28764	0
0.9193	1.54432	-5.62414	1.46448	4.58979	0
0.9200	0.965199	-3.48351	1.46448	3.06465	0
0.9207	0	2.00767	5.12636	3.67854	0
0.9213	0.38608	7.19305	4.21124	3.67854	0
0.9220	1.54432	7.49885	1.76952	2.76251	0
0.9227	1.54432	6.58144	4.21124	1.23737	0
0.9233	0	4.75991	6.04149	-1.81769	0
0.9240	0.57912	2.92508	3.60115	-3.64977	0
0.9247	2.50952	3.8425	2.98969	-2.42678	0
0.9253	1.9304	9.02787	4.21124	-2.11984	0
0.9260	0.57912	12.99	2.68465	-3.34282	0
0.9267	1.35128	14.8249	2.3796	-2.73373	0
0.9273	1.9304	16.6597	3.29473	-2.11984	0
0.9280	0.38608	16.3539	3.29473	-3.95192	0
0.9287	0	12.6975	2.98969	-5.47705	0
0.9293	0.57912	11.1685	3.29473	-5.47705	0
0.9300	0.57912	10.8627	2.68465	-3.34282	0
0.9307	0.965199	7.49885	3.60115	-0.901651	0
0.9313	1.35128	7.49885	6.04149	0.0143881	0
0.9320	0.965199	12.6975	4.82132	0.0143881	0
0.9327	0.965199	15.4365	2.98969	1.84647	0
0.9333	0.965199	15.7423	4.51628	2.76251	0
0.9340	0.965199	18.8003	6.04149	2.76251	0
0.9347	1.35128	22.7625	6.65157	3.67854	0
0.9353	1.54432	25.8072	8.48321	3.67854	0
0.9360	1.35128	27.9478	7.87312	3.06465	0
0.9367	0.965199	28.5595	5.12636	4.89673	0
0.9373	0.965199	28.5595	4.21124	5.20368	0
0.9380	0.965199	26.113	4.21124	3.3716	0
0.9387	0.965199	18.8003	2.3796	4.58979	0
0.9393	1.9304	11.4743	2.3796	4.89673	0
0.9400	1.35128	5.98313	3.60115	3.67854	0
0.9407	0.965199	-0.132958	4.21124	4.58979	0
0.9413	1.54432	-2.26029	3.90619	3.67854	0
0.9420	2.50952	1.70187	5.12636	0.0143881	0
0.9427	1.9304	3.23089	6.04149	0.0143881	0
0.9433	1.54432	0.784454	5.43141	0.930427	0
0.9440	1.9304	-0.425467	4.82132	-0.594706	0
0.9447	1.54432	0.172846	6.958	0.0143881	0
0.9453	1.35128	-0.425467	7.87312	0.930427	0
0.9460	1.54432	-1.03708	5.12636	-2.11984	0
0.9467	1.35128	-1.03708	5.73645	-4.56101	0
0.9473	1.35128	0.172846	7.87312	-3.34282	0
0.9480	1.54432	2.00767	5.12636	-3.03588	0
0.9487	1.54432	3.53669	2.3796	-3.64977	0
0.9493	0.965199	4.75991	4.82132	-1.81769	0
0.9500	0.965199	6.58144	5.12636	-1.2086	0
0.9507	0.965199	6.88724	3.29473	-1.81769	0
0.9513	1.35128	7.49885	5.73645	-0.901651	0
0.9520	2.12344	9.02787	6.958	0.0143881	0
0.9527	2.70256	9.94529	3.60115	-1.51075	0
0.9533	1.54432	11.1685	1.76952	-1.81769	0
0.9540	0.965199	12.0859	2.3796	0.321333	0
0.9547	1.9304	13.9074	1.46448	1.23737	0
0.9553	1.9304	17.5771	1.76952	2.14862	0
0.9560	0.965199	18.8003	2.98969	3.67854	0
0.9567	0.965199	16.3539	2.98969	2.14862	0
0.9573	0.965199	16.6597	1.46448	0.321333	0
0.9580	1.35128	18.1887	0.854394	3.98069	0
0.9587	2.12344	17.5771	2.68465	5.20368	0
0.9593	2.50952	17.2713	5.12636	0.321333	0
0.9600	1.35128	15.7423	3.60115	-0.901651	0
0.9607	0.965199	11.1685	0.854394	2.76251	0
0.9613	1.9304	10.2511	2.07456	3.98069	0
0.9620	1.54432	11.4743	3.60115	2.76251	0
0.9627	1.35128	9.33368	2.07456	3.06465	0
0.9633	2.12344	6.88724	0.549352	2.76251	0
0.9640	1.9304	8.72207	1.46448	0.623482	0
0.9647	0	12.0859	1.76952	-2.73373	0
0.9653	0.38608	20.0102	1.46448	-4.56101	0
0.9660	1.54432	31.3117	1.15944	-3.64977	0
0.9667	0.965199	38.6244	-0.0621126	-1.2086	0
0.9673	0.57912	39.5418	-1.28228	-1.51075	0
0.9680	1.9304	40.1534	-1.28228	-2.42678	0
0.9687	1.9304	42.2941	0.242929	-1.2086	0
0.9693	0.38608	44.4347	1.46448	0.930427	0
0.9700	0.57912	44.4347	2.3796	1.53952	0
0.9707	1.35128	43.2115	4.51628	0.0143881	0
0.9713	0.965199	41.0708	5.43141	-1.81769	0
0.9720	0.57912	31.3117	2.68465	-0.901651	0
0.9727	0.57912	15.4365	0.242929	0.930427	0
0.9733	0.965199	3.8425	0.854394	0.321333	0
0.9740	0.965199	-3.17771	1.46448	0.0143881	0
0.9747	0.38608	-12.6443	0.549352	0.930427	0
0.9753	0.965199	-21.4861	0.854394	0.623482	0
0.9760	1.54432	-26.3656	1.15944	-0.292557	0
0.9767	0.965199	-33.08	-0.977239	0.0143881	0
0.9773	1.35128	-40.1002	-2.19741	1.53952	0
0.9780	1.54432	-42.2409	0.242929	2.45556	0
0.9787	0.965199	-43.7699	1.46448	1.23737	0
0.9793	0.965199	-44.0757	0.549352	-0.594706	0
0.9800	1.9304	-38.2787	0.854394	-0.901651	0
0.9807	1.9304	-32.1759	2.68465	-0.292557	0
0.9813	1.35128	-27.5889	2.68465	-1.51075	0
0.9820	0.965199	-17.8297	1.15944	-2.42678	0
0.9827	0.965199	-9.28049	2.68465	-2.73373	0
0.9833	0.57912	-10.8095	6.65157	-2.73373	0
0.9840	0.57912	-12.6443	5.73645	-2.42678	0
0.9847	0.965199	-11.4211	1.15944	-2.11984	0
0.9853	0.965199	-10.5037	0.242929	-2.11984	0
0.9860	1.54432	-7.75147	1.46448	-3.34282	0
0.9867	1.9304	-5.31833	-1.28228	-4.86796	0
0.9873	1.35128	-7.13986	-3.11391	-5.47705	0
0.9880	0.965199	-6.83406	-0.367155	-5.784	0
0.9887	0.965199	-4.70673	1.15944	-5.47705	0
0.9893	0.965199	-7.13986	0.242929	-3.64977	0
0.9900	0.965199	-8.66889	1.76952	-2.42678	0
0.9907	1.54432	-5.31833	2.3796	-3.03588	0
0.9913	1.35128	-5.01253	-1.28228	-2.73373	0
0.9920	0.965199	-5.31833	-1.58732	-0.901651	0
0.9927	1.35128	-3.48351	2.3796	-1.2086	0
0.9933	1.35128	-4.09512	4.21124	-1.81769	0
0.9940	0.57912	-5.92994	2.3796	1.23737	0
0.9947	0.965199	-4.70673	1.46448	3.98069	0
0.9953	1.9304	-4.70673	2.3796	3.67854	0
0.9960	1.54432	-6.54155	3.60115	3.06465	0
0.9967	1.54432	-6.23575	1.76952	3.67854	0
0.9973	1.9304	-5.62414	-1.28228	2.76251	0
0.9980	1.9304	-6.23575	-1.28228	2.45556	0
0.9987	0.965199	-3.48351	-0.367155	4.28764	0
0.9993	1.35128	0.47865	-2.50245	5.50583	0
1.0000	1.9304	0.47865	-1.89236	3.3716	0
1.0007	1.54432	-1.64868	1.76952	1.53952	0
1.0013	0.965199	-0.731271	0.549352	1.84647	0
1.0020	1.35128	2.61928	-3.11391	2.14862	0
1.0027	1.54432	5.67732	-0.367155	0.930427	0
1.0033	0.965199	5.98313	2.07456	-2.11984	0
1.0040	1.9304	4.75991	-0.367155	-5.784	0
1.0047	1.9304	4.1483	-0.977239	-7.30913	0
1.0053	0.965199	4.75991	0.549352	-6.39309	0
1.0060	1.54432	4.75991	-1.89236	-4.56101	0
1.0067	1.9304	4.75991	-2.19741	-2.42678	0
1.0073	0.57912	3.8425	3.29473	-1.81769	0
1.0080	0	4.1483	3.29473	-1.51075	0
1.0087	1.35128	5.67732	-1.28228	-1.51075	0
1.0093	1.35128	4.75991	-2.50245	-2.42678	0
1.0100	1.35128	2.00767	-2.80887	-3.03588	0
1.0107	1.35128	2.31348	-4.02904	-1.81769	0
1.0113	1.54432	5.06571	-2.19741	-1.81769	0
1.0120	1.9304	6.58144	-1.28228	-3.64977	0
1.0127	1.9304	6.58144	-3.724	-2.73373	0
1.0133	0.965199	6.28893	-4.02904	0.623482	0
1.0140	1.35128	7.49885	-2.80887	1.53952	0
1.0147	1.35128	10.8627	-3.724	2.76251	0
1.0153	0.965199	10.8627	-3.724	6.72881	0
1.0160	1.9304	8.11046	-2.80887	7.947	0
1.0167	1.35128	9.02787	-3.11391	6.11972	0
1.0173	0	10.5569	-3.11391	6.11972	0
1.0180	0.965199	9.02787	-2.19741	6.42187	0
1.0187	1.9304	11.1685	-0.977239	4.28764	0
1.0193	0.57912	15.1307	-0.0621126	3.67854	0
1.0200	0.965199	13.2958	-1.58732	6.42187	0
1.0207	1.35128	10.2511	-3.11391	7.03576	0
1.0213	0.965199	12.0859	-2.19741	4.58979	0
1.0220	1.54432	13.2958	-0.977239	2.14862	0
1.0227	2.50952	12.0859	-1.89236	0.321333	0
1.0233	1.54432	12.3917	-3.11391	0.0143881	0
1.0240	0.57912	13.2958	-4.02904	0.0143881	0
1.0247	0.965199	13.6016	-2.80887	-0.594706	0
1.0253	1.9304	13.2958	-2.19741	-2.73373	0
1.0260	1.9304	11.1685	-4.33408	-6.09094	0
1.0267	0.965199	10.8627	-4.63912	-7.30913	0
1.0273	0.57912	12.0859	-0.977239	-5.1749	0
1.0280	2.12344	8.41626	-0.0621126	-2.73373	0
1.0287	2.12344	3.23089	-0.977239	-3.34282	0
1.0293	0.57912	3.8425	-0.367155	-3.64977	0
1.0300	0.38608	3.23089	-1.28228	-3.64977	0
1.0307	0.965199	-1.64868	-0.367155	-3.03588	0
1.0313	1.54432	-3.48351	2.3796	0.0143881	0
1.0320	1.35128	-2.5661	2.68465	2.14862	0
1.0327	0.57912	-3.17771	1.76952	0.0143881	0
1.0333	0	-3.48351	0.549352	-2.11984	0
1.0340	1.54432	-4.70673	-2.19741	-0.901651	0
1.0347	2.12344	-5.92994	-1.28228	1.84647	0
1.0353	1.35128	-5.31833	0.854394	4.58979	0
1.0360	0.965199	-7.13986	-1.58732	4.28764	0
1.0367	0.965199	-11.1153	-3.724	1.23737	0
1.0373	1.35128	-11.1153	-3.41896	0.930427	0
1.0380	0.965199	-9.8921	-4.02904	2.45556	0
1.0387	0.57912	-8.66889	-2.80887	0.930427	0
1.0393	1.35128	-5.31833	-1.58732	0.0143881	0
1.0400	1.9304	-3.48351	-4.63912	3.67854	0
1.0407	0.965199	-5.01253	-4.02904	5.20368	0
1.0413	0.965199	-6.83406	-0.367155	2.14862	0
1.0420	1.9304	-7.13986	-3.11391	0.930427	0
1.0427	0.965199	-4.40092	-5.24921	1.23737	0
1.0433	0	-0.132958	0.242929	-1.2086	0
1.0440	0.57912	-1.03708	2.3796	-4.25886	0
1.0447	1.54432	-3.78931	-1.58732	-4.56101	0
1.0453	1.35128	-1.95449	-1.89236	-4.56101	0
1.0460	1.35128	-0.425467	-0.977239	-5.47705	0
1.0467	1.35128	-0.425467	-3.41896	-4.56101	0
1.0473	1.35128	2.31348	-4.02904	-2.11984	0
1.0480	1.35128	6.58144	-1.89236	-1.2086	0
1.0487	0.965199	10.2511	-0.977239	-1.81769	0
1.0493	0.965199	14.8249	-2.19741	-2.73373	0
1.0500	0.57912	18.1887	-3.11391	-3.34282	0
1.0507	0.57912	19.7044	-2.50245	-3.64977	0
1.0513	1.54432	21.8451	-1.28228	-3.03588	0
1.0520	1.9304	23.0683	-1.58732	-2.73373	0
1.0527	1.35128	23.3741	-2.19741	-2.42678	0
1.0533	1.35128	22.7625	-1.28228	-0.594706	0
1.0540	1.9304	20.0102	-0.672197	2.14862	0
1.0547	0.57912	16.0481	-1.58732	3.67854	0
1.0553	0	12.0859	-2.19741	3.98069	0
1.0560	0.965199	3.8425	-0.367155	4.28764	0
1.0567	0.965199	-6.23575	-0.0621126	3.06465	0
1.0573	0.965199	-10.5037	-3.724	1.53952	0
1.0580	2.12344	-10.1979	-5.86067	1.84647	0
1.0587	1.54432	-10.8095	-4.94417	2.14862	0
1.0593	0.38608	-12.6443	-4.33408	1.84647	0
1.0600	1.35128	-13.5485	-4.63912	1.53952	0
1.0607	1.54432	-13.2427	-5.24921	1.53952	0
1.0613	0.965199	-11.4211	-6.47076	0.930427	0
1.0620	1.54432	-8.66889	-5.86067	-1.51075	0
1.0627	1.9304	-5.31833	-4.63912	-3.34282	0
1.0633	1.35128	0.172846	-5.24921	-1.2086	0
1.0640	1.54432	6.58144	-6.16571	2.14862	0
1.0647	1.54432	12.0859	-4.94417	0.0143881	0
1.0653	1.54432	14.5191	-4.94417	-4.56101	0
1.0660	1.9304	12.99	-5.86067	-4.56101	0
1.0667	0.965199	4.75991	-2.80887	-2.73373	0
1.0673	0.57912	-5.01253	0.549352	-4.25886	0
1.0680	1.35128	-6.23575	-2.50245	-6.70004	0
1.0687	1.54432	-0.425467	-6.7758	-6.70004	0
1.0693	1.35128	5.06571	-6.16571	-3.34282	0
1.0700	1.35128	7.49885	-4.94417	0.0143881	0
1.0707	0.965199	7.80466	-5.55425	-0.594706	0
1.0713	0.965199	7.49885	-4.94417	-2.73373	0
1.0720	2.12344	12.0859	-4.02904	-2.73373	0
1.0727	1.9304	20.9276	-4.33408	-0.901651	0
1.0733	0.965199	24.9031	-4.94417	1.84647	0
1.0740	1.9304	25.5147	-5.55425	3.67854	0
1.0747	2.12344	27.642	-7.08084	1.23737	0
1.0753	1.35128	25.5147	-6.16571	1.84647	0
1.0760	1.35128	14.8249	-4.33408	7.03576	0
1.0767	1.9304	3.8425	-4.33408	7.33791	0
1.0773	0.965199	-4.09512	-3.11391	6.42187	0
1.0780	0.57912	-12.0327	-0.367155	8.25395	0
1.0787	1.35128	-17.5239	-2.19741	6.72881	0
1.0793	1.54432	-18.1355	-4.02904	3.67854	0
1.0800	0.965199	-18.1355	-1.28228	5.50583	0
1.0807	0.57912	-19.9571	-0.367155	4.58979	0
1.0813	0.965199	-22.4035	-3.724	0.930427	0
1.0820	0.965199	-26.9773	-4.94417	1.23737	0
1.0827	0.57912	-33.9975	-4.94417	0.321333	0
1.0833	0.38608	-36.7497	-4.63912	-2.73373	0
1.0840	0.965199	-32.7742	-2.50245	-0.901651	0
1.0847	1.54432	-29.1179	-1.89236	-1.81769	0
1.0853	1.9304	-29.1179	-3.11391	-7.30913	0
1.0860	2.12344	-28.8121	-3.11391	-6.70004	0
1.0867	1.9304	-25.7673	-2.19741	-1.81769	0
1.0873	0.57912	-23.0151	-2.19741	-3.64977	0
1.0880	0.965199	-20.2629	-2.19741	-6.70004	0
1.0887	1.35128	-15.6891	-2.19741	-4.25886	0
1.0893	0.965199	-12.0327	-1.58732	-2.73373	0
1.0900	1.35128	-12.6443	-0.0621126	-3.64977	0
1.0907	1.54432	-14.4659	0.549352	-3.34282	0
1.0913	0.57912	-13.5485	-0.367155	-4.56101	0
1.0920	0	-13.2427	-1.28228	-5.784	0
1.0927	0.965199	-12.9501	-2.19741	-3.03588	0
1.0933	1.35128	-8.97469	-4.02904	0.930427	0
1.0940	0.965199	-2.5661	-4.94417	0.930427	0
1.0947	0.965199	2.00767	-3.724	1.84647	0
1.0953	1.35128	4.45411	-1.89236	4.89673	0
1.0960	0.965199	5.06571	-2.19741	4.58979	0
1.0967	0.965199	2.92508	-3.11391	1.84647	0
1.0973	1.9304	-0.132958	0.242929	1.53952	0
1.0980	1.9304	1.09026	2.3796	4.28764	0
1.0987	1.35128	4.45411	-0.0621126	5.20368	0
1.0993	0.965199	3.8425	0.549352	1.84647	0
1.1000	0.965199	1.09026	2.98969	-0.594706	0
1.1007	1.35128	1.70187	2.07456	0.930427	0
1.1013	1.9304	4.1483	1.76952	1.53952	0
1.1020	1.9304	6.58144	2.3796	0.930427	0
1.1027	1.9304	7.80466	1.46448	0.321333	0
1.1033	0.965199	8.11046	3.29473	-2.11984	0
1.1040	0.965199	9.02787	5.12636	-6.70004	0
1.1047	0.965199	10.8627	2.3796	-7.00698	0
1.1053	0.965199	13.6016	-0.0621126	-4.56101	0
1.1060	0.965199	18.1887	0.549352	-4.86796	0
1.1067	0.965199	20.9276	-1.28228	-6.09094	0
1.1073	0.57912	20.9276	-0.367155	-6.09094	0
1.1080	1.54432	22.1509	2.98969	-5.784	0
1.1087	1.54432	21.2335	0.854394	-5.47705	0
1.1093	0.38608	17.8829	0.242929	-5.47705	0
1.1100	0.57912	19.1061	4.82132	-4.86796	0
1.1107	1.9304	23.0683	5.12636	-3.64977	0
1.1113	1.35128	22.7625	1.46448	-3.95192	0
1.1120	0.965199	21.2335	1.46448	-3.64977	0
1.1127	1.54432	21.2335	0.854394	0.321333	0
1.1133	0.965199	18.4945	0.854394	3.67854	0
1.1140	0.38608	14.8249	3.90619	1.84647	0
1.1147	0.57912	8.41626	3.29473	0.930427	0
1.1153	0.38608	0.784454	1.46448	2.14862	0
1.1160	0	-1.64868	5.12636	1.84647	0
1.1167	0.965199	-1.34288	4.82132	0.930427	0
1.1173	1.35128	-5.62414	-2.19741	2.45556	0
1.1180	0.965199	-9.5863	-4.02904	4.58979	0
1.1187	0.965199	-10.1979	-1.28228	4.58979	0
1.1193	2.12344	-9.8921	-0.0621126	1.84647	0
1.1200	1.9304	-7.13986	0.854394	0.0143881	0
1.1207	0.965199	-3.17771	2.07456	-1.2086	0
1.1213	0.57912	-2.26029	1.15944	-2.73373	0
1.1220	0.57912	-3.48351	0.549352	-4.56101	0
1.1227	0.965199	-5.31833	1.46448	-5.47705	0
1.1233	0.965199	-8.05728	1.46448	-5.47705	0
1.1240	0.965199	-9.28049	2.3796	-2.42678	0
1.1247	0.965199	-8.66889	3.90619	0.0143881	0
1.1253	1.9304	-8.97469	3.60115	-1.51075	0
1.1260	1.9304	-8.05728	2.98969	-1.2086	0
1.1267	0.965199	-4.70673	5.12636	2.76251	0
1.1273	0.57912	-2.26029	6.958	0.930427	0
1.1280	1.35128	-0.731271	5.12636	-4.86796	0
1.1287	1.9304	0.47865	1.46448	-5.784	0
1.1293	2.12344	2.00767	0.549352	-4.86796	0
1.1300	2.12344	4.1483	0.549352	-5.47705	0
1.1307	1.35128	4.1483	-0.672197	-1.81769	0
1.1313	0.965199	2.92508	-0.977239	1.53952	0
1.1320	1.54432	5.67732	0.549352	-0.292557	0
1.1327	0.965199	10.8627	1.76952	-0.594706	0
1.1333	0.57912	11.7801	1.46448	0.623482	0
1.1340	0.965199	13.2958	0.854394	-1.2086	0
1.1347	0.965199	17.5771	2.07456	-1.2086	0
1.1353	0.57912	18.4945	1.46448	2.76251	0
1.1360	0.965199	18.1887	-3.11391	5.20368	0
1.1367	0.965199	19.3986	-4.94417	6.11972	0
1.1373	0.965199	19.3986	-1.58732	5.81277	0
1.1380	1.35128	17.8829	0.549352	3.67854	0
1.1387	1.35128	17.2713	-0.367155	3.67854	0
1.1393	0	14.2132	0.549352	5.81277	0
1.1400	0	10.5569	0.854394	5.50583	0
1.1407	1.35128	11.1685	-0.672197	3.98069	0
1.1413	0.965199	15.4365	-1.89236	2.45556	0
1.1420	0	22.1509	-2.19741	0.930427	0
1.1427	0.965199	29.4769	-1.89236	1.84647	0
1.1433	1.54432	33.1332	-1.58732	1.23737	0
1.1440	0.38608	32.8274	-2.50245	-4.25886	0
1.1447	0.965199	27.642	-2.19741	-7.30913	0
1.1453	2.12344	18.8003	0.242929	-4.56101	0
1.1460	1.35128	10.5569	1.15944	-3.34282	0
1.1467	0.965199	5.67732	0.549352	-4.86796	0
1.1473	2.50952	0.172846	0.549352	-5.784	0
1.1480	1.9304	-7.13986	0.242929	-6.39309	0
1.1487	0.38608	-14.4659	-0.367155	-7.61608	0
1.1493	0.965199	-17.2181	0.549352	-5.47705	0
1.1500	1.9304	-13.8543	0.549352	-1.51075	0
1.1507	0.965199	-10.8095	0.549352	0.930427	0
1.1513	0.38608	-13.2427	3.29473	0.0143881	0
1.1520	0.965199	-16.6065	4.21124	-0.594706	0
1.1527	1.9304	-16.3007	1.46448	0.930427	0
1.1533	1.35128	-13.8543	-0.672197	1.84647	0
1.1540	0.38608	-9.8921	-2.19741	1.23737	0
1.1547	0.965199	-7.13986	-3.11391	1.84647	0
1.1553	1.9304	-7.75147	-0.977239	3.3716	0
1.1560	0.965199	-8.36308	-0.367155	4.28764	0
1.1567	0	-6.23575	-3.11391	4.89673	0
1.1573	1.54432	-6.83406	-3.41896	4.58979	0
1.1580	1.54432	-8.97469	-2.50245	2.76251	0
1.1587	0.57912	-8.05728	-2.50245	2.45556	0
1.1593	1.35128	-6.23575	-2.19741	3.98069	0
1.1600	1.9304	-8.05728	-2.50245	4.28764	0
1.1607	0.57912	-8.97469	-3.724	3.67854	0
1.1613	0.38608	-6.23575	-1.89236	4.28764	0
1.1620	1.9304	-6.23575	-0.0621126	3.67854	0
1.1627	2.70256	-10.8095	0.549352	1.23737	0
1.1633	1.9304	-15.0775	3.90619	0.0143881	0
1.1640	0.965199	-15.9949	4.82132	-0.594706	0
1.1647	0.965199	-17.8297	-1.58732	-0.901651	0
1.1653	1.54432	-21.1803	-5.24921	-0.292557	0
1.1660	1.35128	-21.1803	-2.19741	-1.2086	0
1.1667	0.965199	-20.8745	-1.89236	-4.56101	0
1.1673	1.35128	-23.0151	-4.63912	-7.30913	0
1.1680	1.9304	-23.0151	-4.02904	-6.70004	0
1.1687	1.54432	-19.0529	-3.11391	-5.47705	0
1.1693	1.9304	-15.3833	-3.11391	-6.09094	0
1.1700	0.965199	-11.7269	-2.50245	-7.91822	0
1.1707	0.38608	-5.62414	-3.11391	-9.14121	0
1.1713	1.54432	-0.425467	-4.94417	-7.61608	0
1.1720	2.12344	5.06571	-4.02904	-5.47705	0
1.1727	0.965199	9.94529	-2.50245	-4.25886	0
1.1733	0.57912	12.0859	-2.50245	-2.11984	0
1.1740	1.54432	14.2132	-3.41896	2.45556	0
1.1747	1.35128	18.4945	-1.89236	5.50583	0
1.1753	0.57912	19.1061	0.854394	5.20368	0
1.1760	0.38608	16.3539	-0.672197	5.50583	0
1.1767	1.35128	16.6597	-4.94417	8.56089	0
1.1773	2.12344	19.3986	-3.724	10.086	0
1.1780	1.9304	20.6218	-1.28228	9.16998	0
1.1787	1.35128	23.0683	-4.63912	8.25395	0
1.1793	1.54432	26.4188	-5.86067	6.42187	0
1.1800	1.54432	27.9478	-2.80887	3.3716	0
1.1807	0.965199	28.5595	-4.33408	1.84647	0
1.1813	0.965199	30.3943	-7.38588	1.23737	0
1.1820	0.965199	33.7448	-5.24921	0.0143881	0
1.1827	0.57912	37.7203	-2.19741	-0.901651	0
1.1833	0.965199	41.0708	-2.80887	-1.81769	0
1.1840	1.9304	41.3766	-3.41896	-1.81769	0
1.1847	1.54432	36.8029	-2.19741	-1.51075	0
1.1853	1.35128	27.0304	-0.367155	-2.11984	0
1.1860	1.9304	16.0481	-1.58732	-2.11984	0
1.1867	1.9304	7.49885	-2.19741	0.623482	0
1.1873	1.35128	1.70187	1.46448	1.84647	0
1.1880	1.35128	0.172846	4.21124	0.321333	0
1.1887	0.965199	-3.48351	0.242929	-2.11984	0
1.1893	1.35128	-12.0327	-4.94417	-4.56101	0
1.1900	1.9304	-15.3833	-4.33408	-3.95192	0
1.1907	1.54432	-10.5037	-0.672197	-0.901651	0
1.1913	0	-10.5037	0.242929	-0.901651	0
1.1920	0.38608	-13.5485	-1.58732	-2.42678	0
1.1927	1.54432	-11.7269	-3.41896	-0.901651	0
1.1933	1.35128	-11.7269	-2.80887	1.84647	0
1.1940	0.965199	-13.5485	-0.367155	0.930427	0
1.1947	1.54432	-6.54155	-0.367155	0.0143881	0
1.1953	1.9304	2.92508	-3.11391	1.84647	0
1.1960	1.35128	5.98313	-3.724	3.67854	0
1.1967	0.57912	8.41626	-1.58732	4.89673	0
1.1973	0.965199	11.1685	-1.28228	7.33791	0
1.1980	1.9304	12.0859	0.242929	7.947	0
1.1987	1.54432	14.8249	2.98969	3.98069	0
1.1993	0	15.1307	1.76952	1.84647	0
1.2000	0	12.99	-0.977239	3.98069	0
1.2007	0.965199	15.1307	-0.0621126	4.58979	0
1.2013	0.38608	16.6597	0.549352	3.67854	0
1.2020	0.965199	10.5569	-1.28228	4.28764	0
1.2027	1.54432	4.75991	-0.367155	2.76251	0
1.2033	0.965199	3.53669	1.76952	-1.51075	0
1.2040	1.35128	1.70187	0.854394	-2.73373	0
1.2047	1.9304	0.172846	0.242929	-2.11984	0
1.2053	1.9304	-3.48351	1.46448	-3.64977	0
1.2060	1.35128	-13.5485	1.76952	-5.784	0
1.2067	0.965199	-25.1557	1.46448	-7.61608	0
1.2073	0.57912	-32.7742	-0.0621126	-8.22517	0
1.2080	0.965199	-38.2787	-2.50245	-5.784	0
1.2087	0.57912	-41.9351	-2.19741	-4.25886	0
1.2093	0.38608	-41.9351	0.549352	-6.09094	0
1.2100	1.9304	-38.5845	-0.367155	-7.30913	0
1.2107	2.12344	-33.6917	-0.977239	-5.47705	0
1.2113	0.965199	-31.8701	2.68465	-4.56101	0
1.2120	0.965199	-32.7742	1.76952	-3.95192	0
1.2127	1.54432	-30.9527	-3.724	-2.11984	0
1.2133	1.35128	-26.9773	-1.89236	-0.901651	0
1.2140	1.35128	-24.8499	3.29473	-0.594706	0
1.2147	0.57912	-21.4861	1.15944	1.53952	0
1.2153	0.38608	-16.3007	-0.367155	3.67854	0
1.2160	1.35128	-14.4659	2.3796	3.3716	0
1.2167	1.35128	-14.1601	1.15944	3.98069	0
1.2173	0.57912	-11.1153	-1.28228	5.81277	0
1.2180	0.965199	-7.44567	0.549352	5.20368	0
1.2187	1.9304	-5.92994	1.76952	2.14862	0
1.2193	0.965199	-3.78931	0.549352	0.623482	0
1.2200	0.57912	-3.17771	1.76952	1.84647	0
1.2207	0.57912	-5.31833	4.21124	3.3716	0
1.2213	0.38608	-7.13986	4.21124	0.930427	0
1.2220	0.965199	-5.31833	3.90619	-2.73373	0
1.2227	1.54432	-5.31833	4.21124	-0.594706	0
1.2233	0.57912	-4.40092	5.12636	2.14862	0
1.2240	0.965199	1.70187	5.12636	-3.03588	0
1.2247	1.54432	4.75991	2.3796	-7.30913	0
1.2253	1.35128	0.47865	-1.58732	-2.73373	0
1.2260	0.965199	-1.03708	-2.19741	-1.81769	0
1.2267	1.35128	0.784454	-0.0621126	-6.70004	0
1.2273	0.965199	-0.731271	0.854394	-7.61608	0
1.2280	0.965199	-0.132958	1.46448	-3.64977	0
1.2287	0.965199	4.75991	2.68465	-1.2086	0
1.2293	0	6.58144	0.549352	-1.51075	0
1.2300	0.57912	7.49885	-1.28228	-1.51075	0
1.2307	1.9304	16.0481	1.46448	-0.594706	0
1.2313	1.9304	25.8072	3.60115	0.0143881	0
1.2320	1.35128	31.3117	0.854394	0.930427	0
1.2327	0.965199	38.9302	-0.0621126	2.76251	0
1.2333	0.965199	45.9504	1.46448	2.76251	0
1.2340	0.965199	48.7026	-0.367155	0.0143881	0
1.2347	1.35128	50.5375	-1.58732	0.0143881	0
1.2353	1.9304	46.2562	2.07456	2.14862	0
1.2360	1.54432	34.9681	3.29473	2.14862	0
1.2367	0.57912	26.113	0.854394	2.76251	0
1.2373	0.965199	20.316	0.242929	3.67854	0
1.2380	1.9304	13.2958	-0.367155	2.14862	0
1.2387	0.965199	7.80466	-1.28228	0.930427	0
1.2393	0.965199	1.70187	-0.977239	1.23737	0
1.2400	1.9304	-8.66889	-0.0621126	0.0143881	0
1.2407	2.50952	-18.7471	-0.367155	-1.2086	0
1.2413	2.12344	-27.2831	0.549352	-0.594706	0
1.2420	1.54432	-30.9527	1.15944	-1.81769	0
1.2427	0	-28.2005	-0.0621126	-4.25886	0
1.2433	0	-29.1179	-0.0621126	-4.86796	0
1.2440	1.9304	-36.4439	0.549352	-3.95192	0
1.2447	1.35128	-34.3033	-0.0621126	-1.51075	0
1.2453	0.38608	-24.5441	0.242929	2.45556	0
1.2460	0.965199	-19.0529	2.68465	4.58979	0
1.2467	1.35128	-16.6065	4.51628	4.89673	0
1.2473	0.38608	-14.4659	4.21124	3.67854	0
1.2480	0.965199	-11.7269	3.29473	0.930427	0
1.2487	2.12344	-5.31833	1.46448	0.623482	0
1.2493	2.12344	-0.731271	0.549352	2.45556	0
1.2500	1.9304	-3.78931	2.3796	0.623482	0
1.2507	1.35128	-6.23575	4.21124	-0.292557	0
1.2513	1.35128	-2.5661	2.98969	4.28764	0
1.2520	1.9304	-0.132958	0.549352	6.42187	0
1.2527	0.965199	-1.64868	-0.367155	3.3716	0
1.2533	0.38608	-2.5661	0.549352	1.84647	0
1.2540	0.57912	-2.5661	1.46448	2.76251	0
1.2547	0.965199	-1.95449	0.549352	2.45556	0
1.2553	1.35128	-3.48351	0.242929	0.623482	0
1.2560	1.9304	-9.5863	1.46448	-1.2086	0
1.2567	1.9304	-15.3833	0.854394	-0.901651	0
1.2573	1.35128	-16.9123	-1.28228	0.623482	0
1.2580	0.965199	-18.4413	-0.977239	0.930427	0
1.2587	0.57912	-25.4615	2.98969	0.0143881	0
1.2593	0	-29.1179	6.04149	-0.901651	0
1.2600	0	-22.7093	5.43141	-0.292557	0
1.2607	1.54432	-17.2181	1.76952	1.84647	0
1.2613	1.9304	-17.2181	-1.58732	0.0143881	0
1.2620	0.965199	-16.3007	-2.19741	-4.86796	0
1.2627	0.38608	-12.6443	-1.58732	-4.56101	0
1.2633	1.35128	-8.05728	-0.367155	-1.81769	0
1.2640	1.35128	-1.34288	-0.977239	-3.03588	0
1.2647	0	2.92508	-2.19741	-4.56101	0
1.2653	0.38608	1.09026	-0.672197	-2.73373	0
1.2660	1.9304	-3.48351	0.549352	-2.42678	0
1.2667	1.54432	-10.5037	-1.28228	-4.86796	0
1.2673	0.965199	-14.4659	-1.28228	-5.784	0
1.2680	1.54432	-10.8095	0.549352	-4.25886	0
1.2687	1.54432	-9.8921	0.854394	-1.81769	0
1.2693	1.35128	-15.3833	2.3796	-0.901651	0
1.2700	1.9304	-18.1355	3.90619	-0.901651	0
1.2707	1.9304	-18.1355	2.68465	-0.901651	0
1.2713	0	-19.9571	4.21124	-0.594706	0
1.2720	0	-20.8745	6.34653	0.930427	0
1.2727	1.35128	-19.0529	1.46448	2.45556	0
1.2733	1.35128	-18.1355	-3.11391	1.23737	0
1.2740	1.35128	-16.3007	-0.672197	-1.81769	0
1.2747	2.50952	-13.5485	0.549352	-2.11984	0
1.2753	1.9304	-12.3385	-0.977239	0.0143881	0
1.2760	0.57912	-8.97469	-0.367155	1.84647	0
1.2767	1.35128	-1.64868	-0.367155	3.06465	0
1.2773	1.54432	0.47865	-1.28228	4.28764	0
1.2780	1.35128	-2.5661	-0.367155	3.3716	0
1.2787	1.9304	-3.17771	-0.367155	1.84647	0
1.2793	2.12344	-2.5661	-2.19741	4.58979	0
1.2800	1.54432	-2.8719	-2.50245	7.33791	0
1.2807	0.965199	0.172846	-0.977239	3.06465	0
1.2813	0.38608	5.67732	0.242929	0.0143881	0
1.2820	0.965199	6.58144	0.242929	3.06465	0
1.2827	1.9304	7.80466	0.854394	3.98069	0
1.2833	1.9304	13.6016	1.76952	0.321333	0
1.2840	0.38608	14.5191	-0.0621126	-0.292557	0
1.2847	0.57912	9.33368	-2.19741	-0.292557	0
1.2853	0.965199	6.28893	-1.28228	-1.51075	0
1.2860	0.965199	3.8425	-0.0621126	-0.594706	0
1.2867	0.965199	-0.425467	-0.0621126	0.321333	0
1.2873	1.9304	-1.95449	1.46448	-1.81769	0
1.2880	1.54432	-1.34288	2.68465	-2.73373	0
1.2887	0.965199	-1.34288	1.15944	-1.81769	0
1.2893	1.35128	-0.132958	0.549352	-0.901651	0
1.2900	1.9304	1.70187	1.76952	0.930427	0
1.2907	0.965199	2.92508	2.3796	2.76251	0
1.2913	0.57912	5.06571	2.07456	1.53952	0
1.2920	1.35128	7.19305	1.46448	-0.901651	0
1.2927	0.57912	6.58144	2.07456	0.930427	0
1.2933	0.38608	4.45411	1.76952	4.28764	0
1.2940	1.54432	2.00767	-0.672197	3.3716	0
1.2947	1.54432	-1.34288	-0.367155	0.623482	0
1.2953	0	-2.5661	3.60115	0.623482	0
1.2960	0.965199	-2.5661	4.21124	0.930427	0
1.2967	2.12344	-3.48351	-0.367155	0.930427	0
1.2973	1.9304	-2.5661	-3.724	3.98069	0
1.2980	0.965199	1.09026	-3.11391	6.11972	0
1.2987	0.965199	2.31348	-0.367155	2.45556	0
1.2993	0.965199	0.784454	0.549352	-1.81769	0
1.3000	1.9304	1.70187	-2.19741	0.930427	0
1.3007	1.35128	5.98313	-4.02904	4.28764	0
1.3013	0.57912	8.41626	-0.0621126	1.84647	0
1.3020	1.9304	5.98313	0.549352	-1.81769	0
1.3027	1.9304	5.37152	-3.11391	-1.51075	0
1.3033	0.965199	10.2511	-2.50245	-3.34282	0
1.3040	1.54432	13.9074	1.46448	-6.09094	0
1.3047	0.965199	12.99	1.76952	-4.56101	0
1.3053	-0.57912	12.3917	-1.28228	-2.73373	0
1.3060	1.35128	10.8627	-3.11391	-4.25886	0
1.3067	2.70256	7.49885	-1.28228	-4.56101	0
1.3073	0.965199	6.28893	1.76952	-4.56101	0
1.3080	0.965199	5.37152	-0.367155	-6.39309	0
1.3087	2.12344	4.75991	-3.11391	-5.784	0
1.3093	1.54432	6.88724	0.549352	-3.64977	0
1.3100	0.965199	8.41626	1.76952	-4.56101	0
1.3107	1.9304	11.1685	-4.02904	-5.47705	0
1.3113	1.35128	15.7423	-5.24921	-4.25886	0
1.3120	0	14.2132	-1.28228	-3.03588	0
1.3127	1.35128	8.11046	-3.11391	-2.73373	0
1.3133	2.12344	6.88724	-5.24921	-2.11984	0
1.3140	1.35128	5.67732	-2.19741	-0.901651	0
1.3147	0.38608	3.23089	-0.367155	0.0143881	0
1.3153	0.57912	7.80466	-2.19741	0.930427	0
1.3160	0.965199	14.5191	-3.724	3.3716	0
1.3167	0.965199	15.7423	-3.724	5.20368	0
1.3173	0.965199	15.1307	-3.11391	4.89673	0
1.3180	1.35128	14.8249	-2.19741	4.89673	0
1.3187	0.965199	16.3539	-2.80887	5.50583	0
1.3193	0.38608	20.6218	-2.50245	4.28764	0
1.3200	0.965199	22.1509	-0.977239	5.20368	0
1.3207	1.9304	19.1061	-1.28228	6.42187	0
1.3213	1.35128	18.4945	-2.80887	3.67854	0
1.3220	0.57912	20.6218	-3.11391	0.321333	0
1.3227	0.965199	20.316	-2.80887	0.321333	0
1.3233	1.35128	15.7423	-4.02904	-0.901651	0
1.3240	0.965199	10.2511	-3.724	-4.25886	0
1.3247	0.965199	9.02787	-2.19741	-7.00698	0
1.3253	0.965199	10.8627	-3.41896	-7.61608	0
1.3260	0	11.1685	-4.94417	-6.09094	0
1.3267	0	12.99	-3.41896	-4.86796	0
1.3273	1.35128	13.9074	-1.89236	-4.25886	0
1.3280	0.965199	10.2511	-0.977239	-2.11984	0
1.3287	0	9.63948	0.242929	-0.901651	0
1.3293	0.965199	12.99	-1.28228	-2.42678	0
1.3300	1.54432	12.6975	-3.41896	-2.11984	0
1.3307	0.965199	11.1685	-2.50245	-0.901651	0
1.3313	0	12.0859	-0.0621126	-1.51075	0
1.3320	0.38608	9.63948	-0.0621126	-1.51075	0
1.3327	0.965199	5.67732	-2.80887	0.623482	0
[truncated: 60,856 more rows]
