# Supplementary material for: Identification of Haptic Based Guiding Using Hard Reins
Source: PLoS One. 2015 Jul 22;10(7):e0132020. doi: 10.1371/journal.pone.0132020 (PMC4511788; doi:10.1371/journal.pone.0132020)
Supplement: S3 File — (ZIP) [file pone.0132020.s003.zip › EMGData1/Subject8/T16/t16.txt]

0.0000	51.6586	-45.803	4.87755	-2.23713	0
0.0007	52.1912	-45.1903	-2.44588	-1.92768	0
0.0013	53.2563	-41.2282	-3.36059	-1.01457	0
0.0020	53.2563	-36.6397	2.13339	-2.23713	0
0.0027	52.1912	-33.2902	1.82659	-2.23713	0
0.0033	51.126	-29.9272	0.605077	-0.405828	0
0.0040	52.1912	-24.7396	1.52264	-0.405828	0
0.0047	52.4575	-20.7775	-0.920399	-0.405828	0
0.0053	52.1912	-19.8652	-2.74983	-1.31894	0
0.0060	52.1912	-18.0271	-0.6136	-1.92768	0
0.0067	52.1912	-13.4523	-1.53116	1.1211	0
0.0073	52.1912	-10.7019	-3.05663	3.56114	0
0.0080	52.1912	-8.8774	-0.00284074	1.1211	0
0.0087	52.1912	-6.12704	0.605077	-0.0963842	0
0.0093	52.99	-4.28893	-1.83512	2.03929	0
0.0100	52.99	-4.28893	-0.30964	0.512358	0
0.0107	52.4575	-3.68984	2.43735	-2.23713	0
0.0113	52.1912	-3.07714	3.35207	-2.23713	0
0.0120	52.7237	-3.37668	2.74131	-3.45461	0
0.0127	52.99	-2.76398	-0.00284074	-5.28591	0
0.0133	52.1912	-1.85173	-3.05663	-2.23713	0
0.0140	52.1912	-0.0272313	-1.22436	0.207987	0
0.0147	52.1912	3.94854	-0.00284074	-2.5415	0
0.0153	51.9249	4.86078	-2.74983	-2.5415	0
0.0160	52.1912	3.02267	-2.44588	-0.0963842	0
0.0167	52.7237	3.33583	0.605077	-0.0963842	0
0.0173	52.4575	5.16033	-0.30964	-0.405828	0
0.0180	52.7237	5.77303	-1.22436	-0.405828	0
0.0187	52.99	7.61114	0.911877	-1.31894	0
0.0193	52.1912	10.3479	-0.6136	-1.31894	0
0.0200	52.1912	9.7488	-4.58211	-0.405828	0
0.0207	53.2563	9.1361	-2.13908	-2.23713	0
0.0213	53.2563	12.7987	1.52264	-2.23713	0
0.0220	52.4575	14.6232	-0.920399	1.42547	0
0.0227	52.1912	11.5733	-3.05663	3.25677	0
0.0233	52.1912	11.5733	0.301118	1.73492	0
0.0240	51.126	14.0105	0.605077	1.42547	0
0.0247	51.6586	12.186	-4.88607	0.512358	0
0.0253	52.4575	9.43564	-6.71835	-0.405828	0
0.0260	52.1912	11.5733	-3.05663	0.512358	0
0.0267	51.126	15.2359	-3.66739	1.42547	0
0.0273	51.9249	15.8486	-4.88607	0.816729	0
0.0280	52.1912	16.1482	-3.05663	0.816729	0
0.0287	52.1912	21.0362	-4.27531	1.1211	0
0.0293	52.1912	25.611	-8.54778	2.34366	0
0.0300	52.7237	25.9106	-6.71835	4.17496	0
0.0307	52.1912	28.3614	-3.66739	4.17496	0
0.0313	52.1912	33.2358	-3.97135	1.73492	0
0.0320	52.4575	32.6367	-3.05663	1.42547	0
0.0327	52.1912	31.4113	-1.83512	1.73492	0
0.0333	51.9249	33.8485	-4.27531	1.1211	0
0.0340	51.9249	35.0739	-5.49683	1.73492	0
0.0347	52.1912	35.3734	-2.74983	3.25677	0
0.0353	52.1912	37.8243	-2.13908	1.42547	0
0.0360	52.4575	35.6866	-4.27531	-0.405828	0
0.0367	52.4575	29.5732	-6.10759	1.73492	0
0.0373	52.1912	25.611	-6.71835	3.56114	0
0.0380	52.1912	18.8985	-7.32911	1.73492	0
0.0387	52.1912	10.9606	-6.41155	0.512358	0
0.0393	52.7237	7.91069	-3.36059	1.42547	0
0.0400	52.7237	4.24808	-2.74983	2.34366	0
0.0407	52.1912	-6.12704	-5.19287	1.42547	0
0.0413	52.1912	-15.5899	-6.71835	0.512358	0
0.0420	51.9249	-18.0271	-6.71835	-0.405828	0
0.0427	51.6586	-18.0271	-4.88607	-1.31894	0
0.0433	51.9249	-21.6897	-2.74983	-1.92768	0
0.0440	52.1912	-24.4401	-3.97135	-2.84587	0
0.0447	52.7237	-19.5521	-7.63306	-3.15024	0
0.0453	52.99	-11.9273	-7.02231	-3.15024	0
0.0460	52.7237	-7.65199	-3.36059	-2.84587	0
0.0467	51.9249	-1.55218	-2.13908	-2.23713	0
0.0473	51.126	6.08619	-1.22436	-1.31894	0
0.0480	51.6586	10.661	-1.22436	-0.405828	0
0.0487	52.1912	15.8486	-4.88607	0.816729	0
0.0493	52.1912	21.9484	-5.80079	-0.405828	0
0.0500	51.9249	21.9484	-3.36059	-2.84587	0
0.0507	52.1912	17.3736	-3.97135	-1.62331	0
0.0513	52.7237	14.0105	-6.10759	0.207987	0
0.0520	52.4575	10.0483	-6.41155	-1.92768	0
0.0527	51.9249	1.81088	-5.80079	-3.15024	0
0.0533	52.1912	-6.12704	-4.88607	-1.62331	0
0.0540	52.99	-11.6141	-3.36059	-1.92768	0
0.0547	52.4575	-16.8017	-3.36059	-2.84587	0
0.0553	52.1912	-23.5278	-3.66739	-1.62331	0
0.0560	51.9249	-28.1027	-2.44588	-2.23713	0
0.0567	51.126	-28.1027	-1.22436	-3.45461	0
0.0573	50.8598	-30.2403	-1.22436	-1.92768	0
0.0580	52.1912	-35.1147	-1.53116	-0.710199	0
0.0587	52.4575	-38.4778	0.301118	-2.23713	0
0.0593	51.126	-39.0905	1.82659	-3.75898	0
0.0600	51.126	-37.2524	-3.97135	-4.06843	0
0.0607	52.4575	-35.4279	-4.27531	-3.15024	0
0.0613	52.7237	-36.3402	-1.83512	-1.31894	0
0.0620	51.6586	-36.6397	-3.05663	-1.01457	0
0.0627	51.6586	-35.4279	-3.97135	-1.92768	0
0.0633	52.99	-36.3402	-3.66739	-3.75898	0
0.0640	52.99	-36.3402	-4.88607	-4.06843	0
0.0647	52.1912	-30.8394	-4.27531	-3.15024	0
0.0653	52.4575	-27.1904	-1.22436	-2.23713	0
0.0660	53.2563	-25.3523	-2.44588	-1.31894	0
0.0667	52.7237	-19.5521	-4.27531	-1.01457	0
0.0673	52.1912	-15.8895	-1.53116	-2.23713	0
0.0680	52.4575	-16.8017	-1.22436	-2.84587	0
0.0687	52.1912	-13.4523	-3.97135	-0.405828	0
0.0693	51.6586	-8.56424	-3.05663	0.512358	0
0.0700	52.1912	-7.35245	-0.6136	0.207987	0
0.0707	52.7237	-4.60209	-0.920399	1.1211	0
0.0713	52.1912	0.898632	0.301118	0.512358	0
0.0720	52.1912	3.02267	0.911877	-2.84587	0
0.0727	52.99	3.94854	-2.13908	-4.06843	0
0.0733	52.1912	6.99844	-3.97135	-2.5415	0
0.0740	51.9249	9.43564	-2.74983	-1.31894	0
0.0747	52.4575	9.43564	-3.97135	-1.01457	0
0.0753	52.1912	10.3479	-5.80079	-1.31894	0
0.0760	51.6586	13.0982	-3.97135	-1.62331	0
0.0767	51.9249	15.5354	-2.44588	-1.62331	0
0.0773	51.9249	16.4613	-3.97135	-1.92768	0
0.0780	51.126	16.7609	-4.88607	-1.31894	0
0.0787	51.9249	16.7609	-3.36059	0.207987	0
0.0793	52.7237	16.1482	-1.83512	1.73492	0
0.0800	52.4575	16.4613	-0.00284074	1.42547	0
0.0807	52.1912	16.7609	0.605077	1.1211	0
0.0813	52.4575	17.6731	-2.13908	1.1211	0
0.0820	52.1912	20.1239	-4.58211	1.73492	0
0.0827	51.6586	22.248	-3.66739	0.512358	0
0.0833	51.6586	21.3357	-1.53116	-2.84587	0
0.0840	51.6586	21.3357	-0.6136	-3.75898	0
0.0847	51.6586	19.5112	-1.22436	-1.01457	0
0.0853	52.4575	16.7609	-2.13908	-0.0963842	0
0.0860	52.99	17.9863	-2.13908	-0.405828	0
0.0867	52.4575	20.1239	-1.53116	-0.0963842	0
0.0873	52.1912	16.4613	-1.53116	-1.31894	0
0.0880	52.1912	15.2359	-3.05663	-1.31894	0
0.0887	52.1912	19.1981	-5.80079	2.34366	0
0.0893	52.4575	18.599	-5.80079	3.56114	0
0.0900	52.99	15.8486	-3.66739	0.816729	0
0.0907	52.7237	16.7609	-3.97135	1.1211	0
0.0913	51.9249	16.1482	-5.80079	2.9524	0
0.0920	51.6586	13.0982	-3.05663	2.03929	0
0.0927	52.1912	13.711	-0.6136	0.816729	0
0.0933	52.1912	16.4613	-3.97135	1.42547	0
0.0940	52.1912	16.7609	-7.02231	1.42547	0
0.0947	52.1912	14.6232	-4.58211	1.42547	0
0.0953	52.4575	12.7987	-2.13908	0.512358	0
0.0960	52.1912	13.0982	-3.97135	0.512358	0
0.0967	51.9249	14.3237	-4.88607	2.03929	0
0.0973	52.4575	13.3978	-4.27531	2.34366	0
0.0980	52.99	12.186	-6.71835	1.42547	0
0.0987	52.99	11.2738	-8.24382	1.42547	0
0.0993	52.7237	10.3479	-5.80079	0.207987	0
0.1000	52.7237	9.1361	-5.80079	-1.62331	0
0.1007	52.99	10.0483	-6.71835	-0.405828	0
0.1013	52.4575	12.186	-3.97135	1.42547	0
0.1020	51.9249	15.2359	-2.74983	0.816729	0
0.1027	52.1912	21.3357	-3.66739	1.42547	0
0.1033	52.99	28.6609	-1.53116	3.25677	0
0.1040	52.7237	33.8485	0.605077	2.34366	0
0.1047	52.1912	35.3734	-1.83512	0.512358	0
0.1053	52.1912	34.1617	-3.66739	1.42547	0
0.1060	52.4575	33.2358	-3.66739	2.64803	0
0.1067	52.99	33.2358	-3.05663	2.03929	0
0.1073	52.4575	31.4113	-1.22436	0.512358	0
0.1080	51.126	26.8364	0.911877	-0.405828	0
0.1087	51.6586	22.5611	-0.30964	-1.31894	0
0.1093	52.4575	20.1239	-3.05663	-1.31894	0
0.1100	52.7237	16.1482	-3.36059	-1.31894	0
0.1107	53.7889	12.4855	-2.44588	-1.31894	0
0.1113	54.3214	10.9606	-1.22436	-0.405828	0
0.1120	52.7237	7.29799	-0.30964	-0.710199	0
0.1127	52.1912	1.19818	-1.53116	-4.06843	0
0.1133	52.99	-4.28893	-3.36059	-5.89465	0
0.1140	52.4575	-11.6141	-1.83512	-3.75898	0
0.1147	51.6586	-18.0271	1.21584	-1.92768	0
0.1153	52.99	-20.4643	0.911877	-4.06843	0
0.1160	52.99	-26.8773	0.301118	-4.67717	0
0.1167	52.4575	-37.2524	1.52264	-1.31894	0
0.1173	53.2563	-41.5277	0.605077	-2.23713	0
0.1180	54.0551	-40.915	-1.22436	-6.2041	0
0.1187	52.4575	-38.7774	0.605077	-6.81284	0
0.1193	52.1912	-34.502	3.65887	-4.98154	0
0.1200	52.1912	-32.378	3.04811	-3.75898	0
0.1207	51.126	-30.8394	0.605077	-1.31894	0
0.1213	51.6586	-25.0528	-0.30964	-0.710199	0
0.1220	52.99	-18.3403	-0.00284074	-4.06843	0
0.1227	52.1912	-16.2026	0.301118	-4.98154	0
0.1233	52.1912	-15.5899	1.21584	-1.92768	0
0.1240	53.7889	-15.2768	0.605077	-1.92768	0
0.1247	53.2563	-14.065	0.605077	-4.3728	0
0.1253	52.7237	-13.1391	2.13339	-4.3728	0
0.1260	53.7889	-12.54	3.04811	-2.23713	0
0.1267	53.7889	-11.6141	3.35207	-1.92768	0
0.1273	52.99	-10.7019	4.26963	-3.15024	0
0.1280	52.99	-10.7019	5.18435	-2.5415	0
0.1287	52.4575	-11.0151	6.09907	0.816729	0
0.1293	52.1912	-9.78965	7.01378	2.34366	0
0.1300	52.99	-4.60209	4.26963	0.207987	0
0.1307	52.7237	1.49772	3.35207	-1.92768	0
0.1313	51.6586	0.898632	6.70982	-3.15024	0
0.1320	52.1912	-3.37668	5.79511	-2.5415	0
0.1327	52.7237	-1.55218	-0.6136	-2.23713	0
0.1333	52.4575	1.19818	-1.83512	-4.67717	0
0.1340	52.99	-0.326775	1.82659	-5.89465	0
0.1347	52.99	2.72313	3.35207	-4.06843	0
0.1353	52.4575	10.661	2.13339	-2.23713	0
0.1360	52.7237	14.9364	2.43735	-1.92768	0
0.1367	52.4575	17.6731	4.26963	0.207987	0
0.1373	51.6586	23.1738	4.87755	1.42547	0
0.1380	51.9249	27.7487	3.96283	0.207987	0
0.1387	52.1912	26.8364	4.26963	-0.405828	0
0.1393	52.4575	22.248	6.70982	-1.31894	0
0.1400	52.4575	18.599	7.32058	-1.92768	0
0.1407	52.1912	15.8486	7.32058	-1.01457	0
0.1413	52.1912	7.61114	6.40587	-1.62331	0
0.1420	52.1912	-3.07714	3.35207	-3.15024	0
0.1427	52.4575	-11.0151	5.18435	-1.01457	0
0.1433	52.4575	-19.8652	9.76078	0.512358	0
0.1440	52.99	-27.7895	7.32058	-1.62331	0
0.1447	52.99	-30.2403	2.43735	-0.710199	0
0.1453	52.1912	-32.378	3.96283	1.42547	0
0.1460	52.4575	-37.2524	6.09907	-1.01457	0
0.1467	52.7237	-37.8651	3.35207	-2.5415	0
0.1473	52.1912	-33.5898	0.911877	-0.405828	0
0.1480	52.1912	-28.7154	4.26963	1.1211	0
0.1487	52.99	-24.4401	7.32058	-0.405828	0
0.1493	52.7237	-21.077	5.18435	-1.31894	0
0.1500	52.4575	-19.5521	1.52264	-0.405828	0
0.1507	52.99	-19.8652	2.13339	-0.0963842	0
0.1513	52.7237	-21.3902	4.26963	-2.23713	0
0.1520	52.1912	-23.5278	4.26963	-3.75898	0
0.1527	52.1912	-26.2646	4.57359	-2.5415	0
0.1533	52.4575	-25.965	5.18435	-1.01457	0
0.1540	52.4575	-19.2525	4.26963	1.1211	0
0.1547	52.4575	-11.3146	3.35207	1.73492	0
0.1553	52.1912	-6.12704	5.79511	-1.01457	0
0.1560	51.9249	-3.37668	7.93134	-2.84587	0
0.1567	52.7237	-3.07714	7.62454	-2.23713	0
0.1573	53.7889	-2.16489	5.79511	-0.710199	0
0.1580	52.99	1.81088	4.26963	1.42547	0
0.1587	52.1912	3.63538	3.96283	1.42547	0
0.1593	52.7237	3.02267	3.35207	-1.92768	0
0.1600	52.99	4.86078	3.04811	-1.62331	0
0.1607	52.1912	3.02267	3.35207	0.816729	0
0.1613	51.9249	-0.939479	4.26963	-0.405828	0
0.1620	52.1912	0.285929	3.65887	-0.405828	0
0.1627	52.7237	-1.23902	2.43735	1.73492	0
0.1633	52.99	-8.2647	3.35207	0.512358	0
0.1640	52.99	-7.65199	5.79511	-0.405828	0
0.1647	52.1912	-3.07714	6.09907	1.1211	0
0.1653	51.126	-6.12704	2.43735	-0.405828	0
0.1660	52.1912	-8.8774	-1.83512	-1.31894	0
0.1667	52.99	-4.90163	-0.00284074	2.03929	0
0.1673	52.1912	-1.55218	5.18435	1.42547	0
0.1680	51.9249	1.19818	5.18435	-1.31894	0
0.1687	52.99	3.02267	1.21584	-1.31894	0
0.1693	52.1912	0.585473	2.43735	-1.01457	0
0.1700	51.126	-0.639935	5.48831	-1.31894	0
0.1707	52.1912	1.19818	4.57359	1.1211	0
0.1713	52.1912	3.63538	3.35207	0.512358	0
0.1720	52.1912	5.77303	4.87755	-3.15024	0
0.1727	52.7237	7.29799	4.26963	-2.23713	0
0.1733	52.99	6.38574	2.43735	0.207987	0
0.1740	52.4575	5.47349	1.52264	-1.92768	0
0.1747	52.4575	6.38574	2.43735	-2.23713	0
0.1753	52.1912	7.61114	3.96283	-0.405828	0
0.1760	52.1912	7.61114	4.26963	-2.23713	0
0.1767	52.1912	8.52339	2.43735	-3.75898	0
0.1773	51.126	12.4855	3.35207	-1.92768	0
0.1780	51.126	13.711	5.18435	-0.405828	0
0.1787	52.1912	10.9606	5.48831	-0.0963842	0
0.1793	52.1912	10.3479	6.09907	0.816729	0
0.1800	51.6586	12.186	6.09907	0.512358	0
0.1807	51.9249	12.7987	3.35207	-0.405828	0
0.1813	52.4575	14.6232	1.82659	-1.31894	0
0.1820	52.1912	15.8486	1.52264	-2.23713	0
0.1827	52.1912	13.3978	-0.920399	-2.5415	0
0.1833	52.1912	12.186	-0.30964	-1.62331	0
0.1840	52.4575	12.7987	1.82659	-0.0963842	0
0.1847	52.99	13.0982	0.605077	1.1211	0
0.1853	52.99	13.0982	-0.00284074	0.816729	0
0.1860	52.1912	11.8728	1.52264	0.512358	0
0.1867	51.9249	10.3479	0.301118	2.03929	0
0.1873	52.1912	11.2738	1.52264	1.73492	0
0.1880	52.7237	12.7987	7.01378	0.816729	0
0.1887	52.99	11.2738	6.09907	2.64803	0
0.1893	52.4575	10.9606	1.21584	3.25677	0
0.1900	51.126	12.7987	1.21584	2.03929	0
0.1907	50.5935	13.711	2.43735	3.25677	0
0.1913	51.126	14.3237	2.43735	2.34366	0
0.1920	52.1912	14.9364	3.65887	-1.31894	0
0.1927	52.1912	14.0105	2.74131	-0.710199	0
0.1933	52.1912	12.186	1.21584	1.42547	0
0.1940	52.1912	12.7987	2.43735	-0.0963842	0
0.1947	52.4575	14.9364	1.52264	0.207987	0
0.1953	52.99	17.6731	-0.30964	5.08807	0
0.1960	52.7237	17.6731	1.82659	7.83756	0
0.1967	52.1912	14.9364	3.65887	4.47933	0
0.1973	52.4575	14.3237	1.82659	0.207987	0
0.1980	52.99	14.0105	2.13339	-0.0963842	0
0.1987	52.1912	11.8728	2.13339	2.64803	0
0.1993	52.1912	11.2738	0.301118	3.56114	0
0.2000	52.99	11.5733	3.35207	1.42547	0
0.2007	52.7237	9.43564	6.40587	0.512358	0
0.2013	52.4575	7.61114	2.13339	3.25677	0
0.2020	52.99	4.56124	-2.13908	5.70189	0
0.2027	53.2563	-1.55218	1.52264	4.7837	0
0.2033	52.1912	-3.37668	5.48831	2.34366	0
0.2040	51.6586	-0.939479	3.35207	0.512358	0
0.2047	52.1912	-7.03929	0.605077	-1.62331	0
0.2053	52.1912	-15.8895	0.301118	-3.15024	0
0.2060	51.126	-15.2768	-0.30964	-1.92768	0
0.2067	51.6586	-14.9772	-0.30964	-1.31894	0
0.2073	53.2563	-21.6897	0.605077	-0.405828	0
0.2080	52.99	-24.4401	-0.6136	0.512358	0
0.2087	51.6586	-21.3902	-1.22436	-1.01457	0
0.2093	52.1912	-21.6897	2.74131	-3.15024	0
0.2100	52.7237	-24.4401	2.74131	-2.23713	0
0.2107	52.4575	-23.5278	-2.44588	-2.23713	0
0.2113	52.4575	-20.4643	-1.22436	-4.98154	0
0.2120	52.99	-18.9394	4.57359	-4.98154	0
0.2127	52.99	-17.1149	4.87755	-1.31894	0
0.2133	52.1912	-14.9772	2.13339	-0.710199	0
0.2140	51.6586	-15.2768	2.13339	-2.23713	0
0.2147	52.1912	-17.7276	0.605077	-1.31894	0
0.2153	52.99	-18.3403	0.911877	-1.31894	0
0.2160	52.7237	-17.4144	4.57359	-3.75898	0
0.2167	52.1912	-17.4144	3.35207	-3.15024	0
0.2173	52.4575	-19.5521	-1.83512	-0.0963842	0
0.2180	52.99	-18.9394	-3.05663	0.512358	0
0.2187	52.99	-11.9273	-2.74983	-1.01457	0
0.2193	52.99	-3.37668	-3.97135	-2.23713	0
0.2200	52.7237	2.11042	-2.13908	-1.31894	0
0.2207	51.9249	6.38574	0.911877	0.512358	0
0.2213	52.1912	10.661	-1.22436	-0.0963842	0
0.2220	52.99	13.0982	-3.97135	-1.62331	0
0.2227	54.0551	14.0105	-3.97135	0.207987	0
0.2233	52.99	16.4613	-3.05663	1.42547	0
0.2240	52.1912	17.6731	0.605077	1.1211	0
0.2247	52.1912	15.2359	3.35207	1.73492	0
0.2253	51.9249	12.7987	-1.22436	2.34366	0
0.2260	51.126	14.0105	-5.19287	0.816729	0
0.2267	51.9249	14.9364	-1.83512	0.512358	0
0.2273	52.1912	10.3479	-0.00284074	0.512358	0
0.2280	51.6586	5.77303	-1.22436	-0.405828	0
0.2287	52.1912	5.16033	-0.6136	-0.710199	0
0.2293	52.7237	3.02267	-2.44588	-1.31894	0
0.2300	52.4575	2.42358	-5.80079	-0.710199	0
0.2307	52.1912	6.08619	-5.80079	-0.405828	0
0.2313	52.1912	6.38574	-5.80079	-2.84587	0
0.2320	52.7237	1.81088	-7.63306	-3.45461	0
0.2327	52.4575	-1.55218	-6.71835	-0.405828	0
0.2333	52.7237	-2.46443	-4.58211	-0.710199	0
0.2340	53.2563	-2.76398	-3.97135	-3.15024	0
0.2347	52.7237	-4.90163	-4.27531	-1.31894	0
0.2353	51.126	-9.17694	-3.66739	0.512358	0
0.2360	52.1912	-11.6141	-1.22436	0.207987	0
0.2367	52.99	-10.7019	-0.00284074	1.1211	0
0.2373	51.9249	-10.0892	-3.05663	0.512358	0
0.2380	51.126	-8.8774	-5.80079	-0.710199	0
0.2387	52.1912	-7.95154	-1.83512	1.42547	0
0.2393	52.1912	-9.17694	1.52264	0.512358	0
0.2400	51.9249	-11.0151	-1.22436	-3.15024	0
0.2407	52.1912	-12.2268	-4.58211	-2.23713	0
0.2413	52.7237	-12.54	-6.10759	1.42547	0
0.2420	52.99	-11.9273	-7.63306	1.1211	0
0.2427	52.99	-14.3645	-7.63306	-1.31894	0
0.2433	52.4575	-18.9394	-7.32911	-1.92768	0
0.2440	52.4575	-16.2026	-8.54778	-1.01457	0
0.2447	52.4575	-9.78965	-6.71835	-1.92768	0
0.2453	52.1912	-11.6141	-3.05663	-2.5415	0
0.2460	52.1912	-15.5899	-3.97135	0.207987	0
0.2467	52.7237	-13.1391	-6.41155	1.73492	0
0.2473	52.7237	-11.3146	-3.66739	-0.405828	0
0.2480	52.1912	-12.2268	-0.6136	-1.31894	0
0.2487	52.1912	-11.9273	-1.53116	0.207987	0
0.2493	52.7237	-11.3146	-2.74983	-1.62331	0
0.2500	53.2563	-10.7019	-4.88607	-2.5415	0
0.2507	52.99	-8.56424	-7.32911	1.42547	0
0.2513	52.7237	-7.35245	-4.27531	4.7837	0
0.2520	52.4575	-7.95154	-0.920399	2.64803	0
0.2527	51.9249	-7.35245	-3.97135	0.207987	0
0.2533	51.126	-6.42658	-6.10759	0.512358	0
0.2540	52.1912	-6.12704	-4.88607	0.512358	0
0.2547	52.99	-5.51434	-5.49683	-1.01457	0
0.2553	53.2563	-5.51434	-5.80079	-0.710199	0
0.2560	52.99	-5.51434	-3.97135	1.1211	0
0.2567	52.7237	-3.07714	-3.97135	-0.0963842	0
0.2573	52.99	-1.23902	-4.27531	-1.01457	0
0.2580	52.99	0.285929	-3.36059	0.512358	0
0.2587	52.99	4.24808	-3.36059	0.512358	0
0.2593	53.2563	5.77303	-3.97135	0.207987	0
0.2600	54.0551	5.16033	-2.74983	3.56114	0
0.2607	53.2563	6.38574	-2.44588	3.87059	0
0.2613	52.1912	7.91069	-3.97135	-0.710199	0
0.2620	52.4575	8.82294	-3.36059	-1.01457	0
0.2627	52.99	11.2738	-1.22436	2.03929	0
0.2633	52.1912	13.711	-0.30964	0.816729	0
0.2640	51.9249	14.0105	-1.22436	-1.01457	0
0.2647	52.1912	16.7609	-3.66739	-0.405828	0
0.2653	51.9249	21.3357	-5.19287	-2.23713	0
0.2660	51.9249	26.5233	-4.88607	-3.75898	0
0.2667	52.1912	32.6367	-3.05663	-1.92768	0
0.2673	52.4575	35.9861	-1.53116	-1.31894	0
0.2680	52.4575	35.9861	-2.44588	-2.5415	0
0.2687	52.1912	39.6488	-3.66739	-1.62331	0
0.2693	51.9249	43.0118	-0.30964	-1.01457	0
0.2700	52.1912	38.4233	1.52264	-1.31894	0
0.2707	52.4575	30.7986	-2.13908	-0.405828	0
0.2713	52.4575	23.1738	-3.36059	-1.31894	0
0.2720	52.4575	10.661	0.301118	-2.5415	0
0.2727	51.9249	-0.939479	-0.6136	-1.31894	0
0.2733	51.6586	-4.90163	-3.97135	0.207987	0
0.2740	52.99	-6.73974	-3.05663	-1.31894	0
0.2747	52.99	-10.4024	-0.00284074	-2.5415	0
0.2753	51.9249	-13.4523	0.911877	-0.405828	0
0.2760	51.6586	-17.4144	-0.30964	1.73492	0
0.2767	52.7237	-21.3902	-1.22436	-0.405828	0
0.2773	52.99	-19.8652	-0.30964	-2.23713	0
0.2780	52.7237	-13.4523	-0.920399	-0.710199	0
0.2787	52.1912	-6.12704	-2.74983	-1.92768	0
0.2793	52.1912	0.285929	-2.13908	-5.59028	0
0.2800	52.7237	4.56124	-1.53116	-4.06843	0
0.2807	52.99	8.52339	-2.13908	1.1211	0
0.2813	52.4575	13.711	-1.22436	1.1211	0
0.2820	52.1912	17.9863	-0.6136	-1.62331	0
0.2827	52.1912	21.3357	-2.74983	-2.84587	0
0.2833	52.7237	23.7865	-2.13908	-2.5415	0
0.2840	52.99	21.9484	-0.30964	-0.0963842	0
0.2847	52.4575	16.7609	0.605077	2.34366	0
0.2853	52.4575	11.8728	1.52264	0.816729	0
0.2860	53.2563	7.29799	0.605077	-0.405828	0
0.2867	52.99	2.42358	-3.05663	-0.710199	0
0.2873	51.9249	-3.07714	-1.53116	-1.01457	0
0.2880	52.1912	-10.4024	2.13339	1.42547	0
0.2887	52.99	-17.1149	0.605077	4.7837	0
0.2893	52.7237	-19.8652	-1.83512	3.56114	0
0.2900	52.4575	-21.3902	-1.22436	-0.0963842	0
0.2907	52.1912	-19.8652	-1.22436	-0.710199	0
0.2913	52.7237	-14.6777	-1.22436	-0.0963842	0
0.2920	52.99	-11.3146	1.52264	-0.405828	0
0.2927	52.99	-11.9273	3.65887	-1.31894	0
0.2933	52.4575	-13.4523	2.43735	-0.405828	0
0.2940	52.7237	-15.8895	0.605077	-0.0963842	0
0.2947	52.7237	-18.3403	1.21584	-2.23713	0
0.2953	52.99	-18.3403	1.82659	-3.45461	0
0.2960	52.7237	-15.8895	2.43735	-3.15024	0
0.2967	52.1912	-11.6141	3.04811	-4.06843	0
0.2973	52.4575	-9.78965	2.43735	-4.06843	0
0.2980	52.7237	-12.8396	1.21584	-0.710199	0
0.2987	51.6586	-16.2026	2.74131	0.207987	0
0.2993	51.9249	-18.0271	5.79511	-2.84587	0
0.3000	52.7237	-20.7775	5.18435	-2.84587	0
0.3007	51.9249	-23.5278	2.74131	-1.92768	0
0.3013	51.126	-20.7775	1.52264	-4.06843	0
0.3020	52.1912	-17.1149	-0.920399	-4.3728	0
0.3027	52.4575	-18.3403	-1.22436	-2.23713	0
0.3033	52.7237	-20.1648	2.13339	-2.5415	0
0.3040	52.99	-18.6398	2.43735	-3.15024	0
0.3047	52.7237	-16.2026	0.301118	-3.15024	0
0.3053	51.9249	-14.6777	0.301118	-4.67717	0
0.3060	51.6586	-11.3146	-0.30964	-4.06843	0
0.3067	52.4575	-7.95154	-2.13908	-0.405828	0
0.3073	52.7237	-7.03929	0.605077	-0.405828	0
0.3080	52.4575	-4.28893	4.26963	-2.23713	0
0.3087	52.7237	3.63538	2.74131	-1.31894	0
0.3093	52.4575	9.7488	0.911877	-1.62331	0
0.3100	51.9249	11.5733	0.911877	-2.23713	0
0.3107	51.6586	16.1482	0.605077	0.207987	0
0.3113	51.6586	22.248	2.74131	1.73492	0
0.3120	51.6586	22.248	5.18435	-0.405828	0
0.3127	52.4575	18.2858	2.43735	-1.31894	0
0.3133	52.99	18.599	-0.30964	-2.23713	0
0.3140	52.4575	22.248	0.911877	-2.84587	0
0.3147	52.1912	21.9484	-0.00284074	-1.62331	0
0.3153	51.9249	19.5112	-2.13908	0.512358	0
0.3160	51.6586	19.5112	0.911877	0.512358	0
0.3167	52.1912	18.599	3.04811	0.207987	0
0.3173	52.7237	13.711	0.605077	0.512358	0
0.3180	52.4575	10.0483	0.605077	1.42547	0
0.3187	52.1912	10.9606	2.74131	0.207987	0
0.3193	52.1912	13.711	2.43735	-2.5415	0
0.3200	52.99	15.2359	3.35207	-2.23713	0
0.3207	53.7889	15.5354	4.26963	0.512358	0
0.3213	52.1912	14.9364	0.605077	-0.0963842	0
0.3220	51.6586	13.711	-2.74983	-1.31894	0
0.3227	52.4575	10.3479	-0.920399	-1.31894	0
0.3233	52.1912	6.08619	2.43735	-1.31894	0
0.3240	50.5935	3.02267	3.35207	-1.92768	0
0.3247	51.6586	0.285929	0.605077	-1.92768	0
0.3253	52.7237	-2.46443	-2.13908	-1.62331	0
0.3260	52.4575	-1.85173	-2.44588	-0.405828	0
0.3267	52.99	-0.639935	-2.13908	0.512358	0
0.3273	52.99	-2.46443	-2.13908	-1.62331	0
0.3280	52.1912	-3.68984	-0.00284074	-3.15024	0
0.3287	52.1912	0.585473	0.605077	-2.23713	0
0.3293	52.7237	4.56124	-2.13908	-0.0963842	0
0.3300	52.7237	2.11042	-2.13908	0.512358	0
0.3307	52.1912	-0.0272313	-0.6136	0.512358	0
0.3313	51.6586	-0.639935	-0.30964	1.73492	0
0.3320	52.1912	-4.60209	2.13339	1.42547	0
0.3327	52.7237	-7.95154	3.04811	-1.62331	0
0.3333	52.99	-6.12704	-0.920399	-2.5415	0
0.3340	52.99	-6.73974	-2.74983	0.512358	0
0.3347	52.7237	-12.54	0.301118	-0.405828	0
0.3353	51.9249	-14.3645	2.43735	-3.15024	0
0.3360	51.9249	-11.9273	1.82659	-1.01457	0
0.3367	52.7237	-7.95154	-1.22436	1.73492	0
0.3373	52.99	2.11042	-3.05663	1.1211	0
0.3380	52.4575	13.0982	-1.83512	1.73492	0
0.3387	52.1912	17.6731	-1.53116	2.34366	0
0.3393	52.4575	21.0362	-2.13908	0.512358	0
0.3400	52.1912	26.8364	-0.920399	0.816729	0
0.3407	51.6586	31.0981	-0.30964	1.42547	0
0.3413	52.1912	31.4113	-1.22436	-1.62331	0
0.3420	52.99	28.3614	-0.30964	-3.15024	0
0.3427	52.1912	23.1738	-1.53116	-0.405828	0
0.3433	52.1912	16.7609	-3.05663	-0.405828	0
0.3440	52.99	12.186	-0.00284074	-1.62331	0
0.3447	52.99	9.43564	1.21584	-0.405828	0
0.3453	52.4575	6.68528	0.301118	0.512358	0
0.3460	52.99	-0.639935	2.74131	-0.710199	0
0.3467	52.99	-9.17694	3.35207	-1.01457	0
0.3473	52.4575	-14.6777	1.21584	-1.31894	0
0.3480	52.4575	-18.9394	2.74131	-1.01457	0
0.3487	52.4575	-25.3523	3.65887	1.42547	0
0.3493	52.1912	-28.7154	0.605077	1.42547	0
0.3500	52.1912	-27.1904	0.605077	-1.31894	0
0.3507	52.1912	-26.8773	1.52264	-1.31894	0
0.3513	52.1912	-29.9272	0.605077	0.816729	0
0.3520	52.1912	-32.6775	1.21584	0.512358	0
0.3527	51.126	-32.6775	2.13339	0.207987	0
0.3533	51.6586	-30.8394	1.52264	1.42547	0
0.3540	52.7237	-29.0149	0.911877	0.816729	0
0.3547	52.4575	-27.1904	0.911877	-1.01457	0
0.3553	51.9249	-22.602	0.605077	-1.92768	0
0.3560	51.9249	-16.8017	0.605077	-1.92768	0
0.3567	51.6586	-14.065	-0.30964	-0.405828	0
0.3573	51.126	-10.7019	-2.13908	1.42547	0
0.3580	52.1912	-2.46443	-1.22436	-1.31894	0
0.3587	52.4575	5.47349	1.52264	-3.45461	0
0.3593	52.1912	6.68528	3.65887	-2.23713	0
0.3600	52.7237	4.86078	4.87755	-1.31894	0
0.3607	54.0551	5.16033	1.82659	-3.15024	0
0.3613	52.99	6.08619	-2.13908	-1.92768	0
0.3620	51.9249	8.52339	-2.13908	-0.405828	0
0.3627	52.1912	13.0982	-2.13908	-0.405828	0
0.3633	52.7237	14.3237	-2.74983	1.42547	0
0.3640	52.99	12.186	-1.22436	1.1211	0
0.3647	52.7237	14.3237	0.301118	-1.92768	0
0.3653	52.7237	17.3736	0.605077	-1.31894	0
0.3660	52.7237	14.6232	-0.00284074	0.512358	0
0.3667	52.1912	12.7987	-1.22436	-1.62331	0
0.3673	52.1912	17.6731	0.605077	-3.15024	0
0.3680	52.4575	21.3357	3.35207	-0.405828	0
0.3687	52.4575	21.0362	0.605077	1.1211	0
0.3693	51.6586	22.248	-1.22436	0.512358	0
0.3700	51.9249	21.3357	1.52264	2.34366	0
0.3707	52.99	18.2858	-0.30964	2.9524	0
0.3713	52.1912	22.248	-2.74983	0.512358	0
0.3720	51.6586	27.7487	-0.00284074	-2.23713	0
0.3727	52.99	23.7865	-0.6136	-3.75898	0
0.3733	52.4575	19.8108	-3.36059	-3.15024	0
0.3740	50.5935	25.611	-0.6136	-1.62331	0
0.3747	51.9249	28.9741	-1.22436	-1.01457	0
0.3753	52.99	23.1738	-3.97135	-3.45461	0
0.3760	52.4575	19.5112	-0.30964	-7.11721	0
0.3767	52.1912	21.6489	0.605077	-7.11721	0
0.3773	52.1912	20.1239	-3.97135	-2.23713	0
0.3780	52.1912	11.5733	-2.13908	1.42547	0
0.3787	52.7237	-1.55218	0.605077	0.512358	0
0.3793	52.4575	-14.3645	-2.13908	-1.31894	0
0.3800	51.9249	-21.6897	-2.13908	-0.0963842	0
0.3807	52.1912	-27.7895	0.301118	2.34366	0
0.3813	52.99	-38.1646	-1.22436	1.73492	0
0.3820	53.2563	-47.9407	-2.13908	-0.710199	0
0.3827	52.7237	-50.9906	-0.30964	-1.31894	0
0.3833	51.9249	-52.5155	2.43735	-0.710199	0
0.3840	51.9249	-53.4278	5.18435	-2.23713	0
0.3847	52.1912	-49.4656	4.26963	-2.23713	0
0.3853	51.6586	-42.7531	-0.00284074	0.512358	0
0.3860	52.1912	-37.2524	-0.30964	1.73492	0
0.3867	52.99	-31.4521	1.82659	0.512358	0
0.3873	52.1912	-28.4022	0.605077	-0.710199	0
0.3880	52.1912	-27.7895	-0.30964	-2.23713	0
0.3887	54.0551	-22.602	-0.30964	-2.23713	0
0.3893	53.2563	-14.6777	-1.53116	0.207987	0
0.3900	52.1912	-11.6141	-1.83512	-0.0963842	0
0.3907	52.4575	-10.4024	1.82659	-1.62331	0
0.3913	52.7237	-6.12704	3.04811	-0.405828	0
0.3920	51.9249	-3.37668	1.21584	1.42547	0
0.3927	52.1912	-4.28893	2.43735	0.512358	0
0.3933	52.99	-5.21479	3.35207	-1.01457	0
0.3940	52.1912	-2.16489	0.911877	-0.405828	0
0.3947	52.1912	2.11042	1.21584	0.816729	0
0.3953	52.4575	1.49772	5.48831	0.512358	0
0.3960	51.9249	0.585473	6.70982	-1.31894	0
0.3967	51.126	6.38574	4.26963	-0.710199	0
0.3973	51.9249	10.9606	2.43735	-0.710199	0
0.3980	52.1912	7.61114	0.605077	-3.15024	0
0.3987	52.1912	5.77303	-1.53116	-3.15024	0
0.3993	52.1912	8.82294	-2.13908	0.512358	0
0.4000	52.1912	9.43564	-0.920399	0.816729	0
0.4007	52.99	8.52339	-0.30964	-1.62331	0
0.4013	52.99	10.9606	-1.22436	-0.405828	0
0.4020	52.4575	12.4855	-0.30964	1.73492	0
0.4027	52.99	12.186	1.82659	0.207987	0
0.4033	52.99	12.186	-0.00284074	-0.710199	0
0.4040	52.1912	11.8728	-1.83512	2.34366	0
0.4047	52.1912	11.8728	1.21584	2.9524	0
0.4053	52.1912	11.8728	1.82659	-0.405828	0
0.4060	51.9249	9.43564	-1.22436	-1.92768	0
0.4067	52.1912	7.61114	1.21584	0.207987	0
0.4073	51.9249	8.21023	6.40587	0.207987	0
0.4080	52.1912	6.68528	4.57359	-1.92768	0
0.4087	52.7237	5.47349	-0.6136	-0.710199	0
0.4093	52.4575	8.52339	-1.53116	1.42547	0
0.4100	52.1912	11.8728	-0.920399	0.512358	0
0.4107	52.4575	11.2738	-2.13908	-0.710199	0
0.4113	52.7237	12.186	-1.83512	-0.0963842	0
0.4120	52.7237	15.2359	-0.00284074	-0.710199	0
0.4127	53.2563	16.4613	-0.30964	-1.92768	0
0.4133	52.99	17.0604	-2.13908	-0.0963842	0
0.4140	52.1912	20.723	-1.22436	0.816729	0
0.4147	52.4575	22.5611	0.605077	-0.405828	0
0.4153	52.1912	19.8108	-0.920399	-0.0963842	0
0.4160	52.1912	16.4613	-2.13908	0.207987	0
0.4167	52.4575	16.1482	-0.920399	-2.23713	0
0.4173	52.7237	17.0604	-0.920399	-2.84587	0
0.4180	52.4575	15.5354	-2.44588	-0.405828	0
0.4187	52.7237	11.2738	-1.83512	-1.62331	0
0.4193	52.7237	7.61114	1.52264	-4.67717	0
0.4200	52.1912	7.29799	2.43735	-3.15024	0
0.4207	52.1912	6.38574	-1.22436	0.207987	0
0.4213	52.99	2.72313	-5.19287	0.207987	0
0.4220	52.7237	3.02267	-3.05663	-1.31894	0
0.4227	51.9249	8.52339	-0.30964	-1.01457	0
0.4233	51.9249	11.2738	-2.44588	0.207987	0
0.4240	52.7237	9.43564	-4.27531	0.512358	0
0.4247	52.4575	9.1361	-2.13908	0.512358	0
0.4253	52.1912	9.7488	-0.920399	1.42547	0
0.4260	52.4575	6.99844	-1.83512	0.512358	0
0.4267	52.1912	3.63538	-1.22436	-0.710199	0
0.4273	51.126	3.33583	0.605077	-0.0963842	0
0.4280	52.99	3.63538	1.21584	1.42547	0
0.4287	54.3214	3.94854	1.52264	1.42547	0
0.4293	52.1912	5.77303	-0.00284074	0.512358	0
0.4300	51.9249	8.52339	-0.920399	-1.31894	0
0.4307	53.2563	9.43564	1.52264	-1.01457	0
0.4313	52.4575	8.52339	4.26963	1.42547	0
0.4320	51.126	7.91069	3.65887	2.64803	0
0.4327	52.4575	10.3479	1.21584	1.42547	0
0.4333	52.7237	11.2738	0.301118	-0.710199	0
0.4340	51.9249	9.43564	-0.30964	-2.23713	0
0.4347	52.7237	8.82294	-1.22436	-2.23713	0
0.4353	52.99	11.2738	-1.22436	-0.710199	0
0.4360	52.1912	12.4855	1.52264	-0.405828	0
0.4367	52.4575	12.186	2.43735	-1.31894	0
0.4373	52.7237	10.9606	-0.30964	-1.31894	0
0.4380	52.1912	8.52339	-1.22436	-0.0963842	0
0.4387	52.1912	4.56124	0.605077	-1.31894	0
0.4393	52.4575	1.49772	1.52264	-3.15024	0
0.4400	52.1912	1.19818	2.13339	-0.0963842	0
0.4407	52.99	1.49772	3.96283	2.34366	0
0.4413	52.99	2.11042	2.43735	-0.405828	0
0.4420	52.4575	4.24808	0.605077	0.512358	0
0.4427	52.1912	7.91069	3.65887	4.17496	0
0.4433	52.7237	10.3479	7.01378	-0.0963842	0
0.4440	52.1912	11.2738	6.09907	-4.98154	0
0.4447	51.126	14.0105	2.43735	-0.405828	0
0.4453	52.4575	17.6731	-0.6136	2.64803	0
0.4460	53.2563	18.599	-2.13908	-0.405828	0
0.4467	52.99	19.1981	-0.30964	-1.31894	0
0.4473	52.4575	23.1738	1.82659	1.42547	0
0.4480	52.1912	25.611	0.301118	3.25677	0
0.4487	52.1912	20.723	-0.30964	2.64803	0
0.4493	52.99	16.4613	2.13339	0.207987	0
0.4500	52.99	14.3237	3.35207	-0.405828	0
0.4507	52.1912	6.68528	1.52264	3.25677	0
0.4513	52.4575	-3.37668	0.605077	4.17496	0
0.4520	52.99	-7.03929	0.605077	1.73492	0
0.4527	52.1912	-10.7019	0.605077	1.1211	0
0.4533	52.1912	-17.1149	0.605077	1.73492	0
0.4540	52.99	-18.3403	0.605077	0.816729	0
0.4547	53.2563	-14.9772	1.52264	0.512358	0
0.4553	52.99	-13.1391	3.96283	1.42547	0
0.4560	52.99	-13.4523	4.87755	1.42547	0
0.4567	53.2563	-14.9772	4.26963	-0.710199	0
0.4573	52.4575	-17.4144	2.74131	-2.5415	0
0.4580	51.9249	-18.0271	-0.30964	-0.405828	0
0.4587	52.4575	-15.5899	-1.22436	1.42547	0
0.4593	52.7237	-13.4523	-0.6136	0.512358	0
0.4600	52.1912	-12.8396	-1.83512	1.1211	0
0.4607	52.4575	-13.4523	-2.44588	3.25677	0
0.4613	52.99	-14.065	-0.30964	1.42547	0
0.4620	52.1912	-13.4523	0.605077	0.207987	0
0.4627	51.9249	-11.6141	-0.00284074	2.03929	0
0.4633	52.1912	-13.1391	-0.6136	1.42547	0
0.4640	52.4575	-17.1149	-0.30964	0.512358	0
0.4647	52.1912	-18.0271	0.605077	2.9524	0
0.4653	52.1912	-18.0271	-1.22436	2.34366	0
0.4660	52.1912	-18.9394	-3.05663	-1.31894	0
0.4667	52.1912	-18.3403	0.911877	-1.01457	0
0.4673	52.1912	-18.3403	5.79511	0.512358	0
0.4680	51.9249	-19.8652	2.43735	-1.92768	0
0.4687	52.1912	-18.6398	-3.05663	-2.84587	0
0.4693	51.9249	-18.0271	-3.05663	0.207987	0
0.4700	51.126	-18.9394	-1.22436	0.512358	0
0.4707	51.126	-14.3645	-2.74983	-3.15024	0
0.4713	52.1912	-7.95154	-2.74983	-5.59028	0
0.4720	52.7237	-8.56424	0.301118	-4.3728	0
0.4727	52.99	-9.78965	0.605077	-1.92768	0
0.4733	52.99	-7.35245	-2.44588	-0.710199	0
0.4740	52.1912	-7.35245	-3.97135	-1.92768	0
0.4747	52.4575	-7.95154	-2.44588	-3.15024	0
0.4753	52.99	-7.65199	-1.22436	-3.45461	0
0.4760	52.99	-9.78965	-0.30964	-4.06843	0
0.4767	52.7237	-11.6141	-1.22436	-4.98154	0
0.4773	52.7237	-9.17694	-4.58211	-3.45461	0
0.4780	52.7237	-10.0892	-4.88607	0.207987	0
0.4787	52.4575	-13.4523	-0.30964	-0.0963842	0
0.4793	52.1912	-14.3645	0.911877	-3.45461	0
0.4800	52.1912	-16.2026	-3.36059	-4.06843	0
0.4807	52.7237	-18.9394	-6.10759	-3.75898	0
0.4813	53.2563	-18.6398	-4.88607	-4.06843	0
0.4820	52.99	-20.7775	-3.66739	-2.23713	0
0.4827	52.99	-26.2646	-3.66739	-0.405828	0
0.4833	52.99	-28.1027	-3.97135	-1.62331	0
0.4840	52.7237	-27.7895	-5.19287	-1.62331	0
0.4847	52.1912	-29.6276	-6.71835	-0.710199	0
0.4853	51.6586	-27.1904	-7.32911	-2.23713	0
0.4860	52.1912	-19.8652	-5.19287	-3.15024	0
0.4867	52.99	-15.8895	-2.13908	-1.31894	0
0.4873	52.7237	-17.4144	-1.22436	-0.405828	0
0.4880	52.1912	-18.9394	-3.97135	-0.405828	0
0.4887	52.4575	-17.1149	-5.80079	-0.405828	0
0.4893	52.99	-14.3645	-3.66739	-0.710199	0
0.4900	52.7237	-13.4523	-1.53116	-0.405828	0
0.4907	52.1912	-13.7518	-1.22436	-0.405828	0
0.4913	51.6586	-11.6141	-0.30964	-1.31894	0
0.4920	52.4575	-10.4024	-1.83512	-1.62331	0
0.4927	52.4575	-10.7019	-5.19287	-0.0963842	0
0.4933	52.1912	-8.2647	-6.71835	1.1211	0
0.4940	52.4575	-5.21479	-7.02231	0.816729	0
0.4947	52.99	-5.21479	-7.02231	1.1211	0
0.4953	52.7237	-5.51434	-5.80079	1.1211	0
0.4960	52.7237	-5.21479	-6.71835	-1.01457	0
0.4967	52.99	-4.28893	-6.71835	-3.75898	0
0.4973	51.9249	-0.639935	-1.53116	-3.15024	0
0.4980	52.1912	2.42358	-1.22436	-1.62331	0
0.4987	53.7889	-0.0272313	-5.19287	-2.5415	0
0.4993	52.99	-0.326775	-3.36059	-2.23713	0
0.5000	51.9249	4.86078	-1.22436	-1.31894	0
0.5007	52.1912	6.38574	-4.88607	-4.06843	0
0.5013	52.4575	3.94854	-4.58211	-5.89465	0
0.5020	52.4575	3.63538	-0.6136	-3.45461	0
0.5027	52.7237	2.11042	-2.13908	-0.710199	0
0.5033	52.1912	2.42358	-2.13908	-1.92768	0
0.5040	51.6586	6.68528	2.13339	-2.84587	0
0.5047	52.1912	8.21023	-0.30964	-0.405828	0
0.5053	52.4575	7.61114	-5.80079	0.816729	0
0.5060	52.99	12.4855	-3.97135	-1.31894	0
0.5067	52.99	18.599	-1.22436	-3.15024	0
0.5073	52.4575	21.0362	-1.83512	-0.405828	0
0.5080	52.1912	22.5611	-1.83512	2.9524	0
0.5087	52.1912	24.0861	-1.22436	0.207987	0
0.5093	52.1912	24.9983	-1.22436	-2.23713	0
0.5100	52.1912	24.6988	-1.22436	0.512358	0
0.5107	52.1912	23.4734	-2.13908	0.512358	0
0.5113	52.1912	23.1738	-1.83512	-1.92768	0
0.5120	52.7237	23.1738	1.82659	0.512358	0
0.5127	52.99	20.4235	3.35207	3.25677	0
0.5133	52.1912	15.2359	-1.22436	2.03929	0
0.5140	52.4575	10.661	-3.97135	1.1211	0
0.5147	52.99	6.08619	0.301118	0.512358	0
0.5153	52.1912	1.49772	5.18435	-0.710199	0
0.5160	51.126	-3.37668	3.96283	-0.710199	0
0.5167	52.1912	-9.78965	-0.30964	-0.710199	0
0.5173	52.4575	-16.2026	-1.83512	-2.84587	0
0.5180	52.1912	-19.8652	-1.22436	-1.92768	0
0.5187	52.7237	-20.4643	-1.22436	-0.0963842	0
0.5193	52.99	-21.6897	-0.00284074	-2.84587	0
0.5200	52.1912	-22.9151	0.605077	-4.67717	0
0.5207	52.1912	-21.077	-0.920399	-1.31894	0
0.5213	52.4575	-15.8895	-1.83512	0.816729	0
0.5220	52.7237	-9.78965	-1.22436	0.816729	0
0.5227	52.1912	-5.21479	-0.30964	2.64803	0
0.5233	52.1912	-0.639935	0.911877	2.34366	0
0.5240	52.4575	3.94854	0.605077	-1.31894	0
0.5247	52.4575	9.1361	-0.920399	-1.31894	0
0.5253	51.9249	12.186	0.605077	0.512358	0
0.5260	52.1912	15.5354	3.35207	-0.405828	0
0.5267	52.4575	20.723	4.87755	-1.31894	0
0.5273	52.4575	22.5611	5.18435	0.512358	0
0.5280	52.1912	20.4235	3.04811	1.42547	0
0.5287	52.4575	21.3357	-0.6136	2.03929	0
0.5293	52.99	22.248	0.605077	1.73492	0
0.5300	52.7237	20.4235	4.26963	-0.405828	0
0.5307	52.4575	21.0362	2.13339	-1.62331	0
0.5313	52.4575	23.1738	-0.6136	-1.31894	0
0.5320	52.7237	23.1738	2.74131	-1.01457	0
0.5327	52.4575	24.6988	5.18435	-1.31894	0
0.5333	52.1912	24.9983	2.74131	-0.710199	0
0.5340	52.1912	24.3856	1.52264	0.512358	0
0.5347	52.7237	28.0482	2.43735	1.42547	0
0.5353	52.4575	29.8863	3.35207	1.42547	0
0.5360	52.1912	24.6988	2.74131	0.816729	0
0.5367	52.1912	20.4235	0.911877	0.207987	0
0.5373	52.1912	14.3237	-0.30964	0.207987	0
0.5380	51.9249	2.11042	2.74131	0.512358	0
0.5387	51.126	-4.60209	6.40587	-0.0963842	0
0.5393	51.6586	-6.42658	7.93134	-1.01457	0
0.5400	52.7237	-13.7518	8.84606	-0.405828	0
0.5407	53.7889	-20.7775	6.40587	1.42547	0
0.5413	52.7237	-22.602	2.43735	2.03929	0
0.5420	51.9249	-22.9151	2.74131	0.512358	0
0.5427	51.9249	-19.8652	5.18435	-0.710199	0
0.5433	51.9249	-16.5022	5.79511	-0.405828	0
0.5440	52.1912	-17.1149	6.09907	0.816729	0
0.5447	52.7237	-14.3645	5.48831	0.512358	0
0.5453	51.9249	-7.95154	3.96283	0.512358	0
0.5460	51.126	-5.8275	3.04811	2.34366	0
0.5467	52.99	-4.28893	3.04811	2.9524	0
0.5473	53.2563	0.585473	2.74131	0.816729	0
0.5480	51.9249	1.81088	3.65887	1.1211	0
0.5487	51.126	-2.46443	4.26963	1.42547	0
0.5493	51.6586	-7.03929	3.35207	-1.01457	0
0.5500	52.1912	-11.6141	3.96283	-2.23713	0
0.5507	52.7237	-16.2026	6.70982	-1.62331	0
0.5513	52.99	-18.9394	7.93134	-2.23713	0
0.5520	52.7237	-22.602	6.09907	-2.23713	0
0.5527	52.99	-28.4022	2.43735	-2.23713	0
0.5533	52.7237	-33.5898	-0.00284074	-3.15024	0
0.5540	52.1912	-34.8152	0.605077	-2.84587	0
0.5547	52.1912	-35.4279	1.52264	-3.15024	0
0.5553	52.1912	-36.3402	2.43735	-5.89465	0
0.5560	52.1912	-32.378	2.43735	-4.98154	0
0.5567	52.99	-29.0149	1.52264	-0.710199	0
0.5573	52.99	-31.1526	0.911877	-1.62331	0
0.5580	51.9249	-29.0149	0.605077	-3.15024	0
0.5587	51.9249	-20.1648	1.21584	-0.710199	0
0.5593	52.4575	-13.4523	1.52264	-1.62331	0
0.5600	52.1912	-9.78965	0.301118	-4.67717	0
0.5607	52.7237	-6.42658	-0.30964	-2.84587	0
0.5613	52.99	-4.28893	1.21584	-2.5415	0
0.5620	52.7237	0.898632	-0.30964	-4.06843	0
0.5627	52.1912	6.68528	-2.13908	0.512358	0
0.5633	52.1912	7.61114	1.21584	4.17496	0
0.5640	52.1912	8.52339	3.96283	0.512358	0
0.5647	52.1912	11.8728	2.43735	-1.92768	0
0.5653	52.99	12.186	-0.30964	1.1211	0
0.5660	52.1912	13.0982	-2.13908	1.73492	0
0.5667	51.126	17.6731	-3.05663	-1.31894	0
0.5673	52.1912	17.6731	-1.22436	-3.15024	0
0.5680	52.99	14.0105	-0.920399	-1.92768	0
0.5687	52.1912	14.0105	-0.00284074	-0.0963842	0
0.5693	51.9249	14.3237	2.43735	1.1211	0
0.5700	52.7237	12.186	0.301118	0.512358	0
0.5707	52.4575	10.3479	-2.13908	-0.710199	0
0.5713	51.9249	7.61114	1.52264	0.816729	0
0.5720	52.1912	5.77303	2.43735	2.34366	0
0.5727	52.1912	7.91069	0.301118	1.1211	0
0.5733	52.1912	9.43564	3.35207	0.512358	0
0.5740	52.7237	7.91069	3.65887	1.73492	0
0.5747	52.99	9.43564	-0.30964	0.512358	0
0.5753	52.1912	11.8728	3.35207	-1.01457	0
0.5760	52.1912	10.661	7.32058	0.207987	0
0.5767	52.99	8.52339	2.43735	-1.62331	0
0.5773	52.7237	8.52339	-2.13908	-4.3728	0
0.5780	51.6586	10.661	-2.13908	-2.23713	0
0.5787	52.1912	12.186	-3.05663	-0.405828	0
0.5793	53.2563	12.186	-4.27531	-1.62331	0
0.5800	52.1912	11.5733	-2.74983	-1.62331	0
0.5807	51.126	11.5733	-1.22436	0.207987	0
0.5813	52.1912	11.2738	-3.05663	-0.0963842	0
0.5820	52.99	10.3479	-6.71835	0.512358	0
0.5827	52.4575	10.0483	-6.71835	2.34366	0
0.5833	52.1912	8.82294	-3.97135	0.816729	0
0.5840	52.1912	10.0483	-3.97135	-0.710199	0
0.5847	52.1912	14.0105	-4.88607	-0.405828	0
0.5853	52.1912	16.7609	-3.97135	-0.405828	0
0.5860	52.7237	17.3736	-2.74983	-0.0963842	0
0.5867	52.7237	19.5112	-1.53116	1.42547	0
0.5873	52.4575	20.4235	-0.30964	0.512358	0
0.5880	52.99	16.4613	-0.920399	-1.31894	0
0.5887	52.99	12.186	-4.58211	-0.0963842	0
0.5893	51.9249	13.0982	-7.63306	2.34366	0
0.5900	51.6586	13.0982	-7.93702	0.512358	0
0.5907	52.7237	7.61114	-7.63306	-2.23713	0
0.5913	52.99	2.72313	-8.54778	-1.31894	0
0.5920	52.1912	2.11042	-8.54778	2.34366	0
0.5927	52.4575	-0.0272313	-7.02231	2.9524	0
0.5933	52.7237	-4.90163	-8.24382	0.207987	0
0.5940	51.9249	-8.56424	-9.7693	-0.405828	0
0.5947	51.6586	-9.78965	-7.32911	0.512358	0
0.5953	52.7237	-9.78965	-4.88607	-1.31894	0
0.5960	52.99	-10.0892	-8.54778	-1.01457	0
0.5967	52.4575	-12.2268	-11.6016	0.207987	0
0.5973	52.1912	-13.7518	-9.7693	-2.23713	0
0.5980	51.6586	-15.2768	-7.63306	-3.15024	0
0.5987	51.9249	-17.7276	-7.32911	0.512358	0
0.5993	52.7237	-18.3403	-6.41155	1.73492	0
0.6000	52.7237	-18.6398	-6.71835	0.512358	0
0.6007	52.1912	-22.9151	-8.54778	0.512358	0
0.6013	52.1912	-26.2646	-8.54778	-1.31894	0
0.6020	51.9249	-22.602	-8.24382	-2.5415	0
0.6027	51.126	-14.6777	-9.46534	-0.0963842	0
0.6033	51.9249	-8.8774	-10.3801	-1.31894	0
0.6040	52.99	-3.37668	-11.6016	-5.59028	0
0.6047	53.2563	3.94854	-12.2095	-2.23713	0
0.6053	52.4575	10.3479	-10.0733	2.03929	0
0.6060	51.9249	13.0982	-8.85458	-1.62331	0
0.6067	52.4575	12.4855	-11.2948	-4.3728	0
0.6073	52.7237	11.5733	-11.2948	-2.23713	0
0.6080	51.9249	8.52339	-8.24382	-2.84587	0
0.6087	51.126	1.19818	-8.54778	-4.67717	0
0.6093	52.1912	-5.8275	-9.7693	-3.45461	0
0.6100	52.99	-10.7019	-9.15854	-1.31894	0
0.6107	52.99	-15.5899	-8.54778	-0.0963842	0
0.6113	52.1912	-18.9394	-7.63306	0.512358	0
0.6120	51.9249	-18.9394	-7.93702	0.512358	0
0.6127	52.1912	-18.0271	-11.6016	0.207987	0
0.6133	52.4575	-16.8017	-11.6016	1.42547	0
0.6140	52.1912	-13.4523	-7.93702	3.25677	0
0.6147	52.1912	-11.9273	-9.15854	2.34366	0
0.6153	52.4575	-14.6777	-11.6016	0.207987	0
0.6160	52.4575	-18.9394	-9.7693	-0.405828	0
0.6167	52.1912	-21.077	-8.24382	-0.405828	0
0.6173	52.1912	-18.9394	-9.15854	-1.01457	0
0.6180	52.99	-15.2768	-8.54778	-0.405828	0
0.6187	53.2563	-12.54	-5.80079	0.512358	0
0.6193	52.1912	-9.4901	-3.97135	0.512358	0
0.6200	51.126	-7.65199	-4.27531	-0.710199	0
0.6207	52.1912	-9.17694	-5.19287	-2.23713	0
0.6213	52.1912	-9.4901	-4.58211	-0.405828	0
0.6220	51.9249	-5.21479	-3.97135	2.64803	0
0.6227	52.1912	-4.28893	-3.97135	1.42547	0
0.6233	52.1912	-8.56424	-3.05663	-1.62331	0
0.6240	52.1912	-8.8774	-2.44588	-0.710199	0
0.6247	52.4575	-5.51434	-3.66739	0.512358	0
0.6253	52.7237	-5.51434	-3.36059	-0.710199	0
0.6260	52.7237	-6.73974	-2.13908	-1.31894	0
0.6267	52.4575	-5.21479	-3.05663	-1.31894	0
0.6273	51.6586	-3.98938	-5.80079	-1.62331	0
0.6280	51.9249	-5.8275	-5.49683	-2.23713	0
0.6287	52.99	-7.95154	-2.13908	-2.23713	0
0.6293	52.99	-6.73974	-0.30964	-0.710199	0
0.6300	52.1912	-2.46443	-0.920399	-0.405828	0
0.6307	52.1912	1.19818	-1.22436	-1.92768	0
0.6313	52.1912	3.94854	-1.22436	-3.15024	0
0.6320	52.1912	8.82294	-0.30964	-1.62331	0
0.6327	52.99	14.9364	1.21584	-0.405828	0
0.6333	52.4575	20.723	0.605077	-1.31894	0
0.6340	52.1912	27.7487	-0.30964	-1.62331	0
0.6347	53.2563	32.6367	2.43735	-1.01457	0
0.6353	52.99	33.2358	5.18435	-1.01457	0
0.6360	51.9249	34.4612	3.35207	-2.23713	0
0.6367	51.9249	36.8984	0.605077	-2.23713	0
0.6373	52.1912	35.6866	-0.920399	-0.710199	0
0.6380	52.1912	30.7986	-0.6136	-0.405828	0
0.6387	52.1912	24.9983	0.605077	-1.31894	0
0.6393	52.1912	18.599	-0.00284074	-0.710199	0
0.6400	52.1912	14.9364	-1.22436	-1.31894	0
0.6407	52.7237	13.0982	0.605077	-3.15024	0
0.6413	52.99	9.1361	1.52264	-1.31894	0
0.6420	52.4575	4.56124	-0.6136	2.9524	0
0.6427	52.99	2.42358	-0.30964	2.9524	0
0.6433	52.7237	1.81088	0.605077	-1.31894	0
0.6440	52.1912	-2.76398	-0.00284074	-2.23713	0
0.6447	52.99	-10.0892	2.13339	1.42547	0
0.6453	53.2563	-12.8396	4.57359	0.816729	0
0.6460	52.4575	-9.4901	4.26963	-2.23713	0
0.6467	51.9249	-6.12704	4.87755	-0.405828	0
0.6473	51.126	-4.28893	7.62454	2.03929	0
0.6480	51.126	-3.98938	8.5421	0.207987	0
0.6487	52.4575	-5.8275	6.70982	-1.31894	0
0.6493	52.99	-3.68984	3.96283	-2.23713	0
0.6500	52.1912	5.16033	3.04811	-5.89465	0
0.6507	52.4575	12.186	5.48831	-5.89465	0
0.6513	53.2563	15.5354	7.01378	-1.31894	0
0.6520	52.7237	20.4235	5.48831	-0.710199	0
0.6527	51.9249	23.7865	5.79511	-3.15024	0
0.6533	52.1912	22.5611	6.09907	-2.23713	0
0.6540	52.7237	22.248	4.26963	-1.62331	0
0.6547	52.1912	23.1738	3.65887	-2.23713	0
0.6553	52.1912	20.723	6.09907	-1.01457	0
0.6560	53.2563	15.8486	5.79511	-0.0963842	0
0.6567	52.7237	11.5733	4.26963	-1.01457	0
0.6573	51.6586	10.3479	5.79511	-1.31894	0
0.6580	52.7237	12.186	6.70982	-1.01457	0
0.6587	54.0551	12.7987	7.01378	-0.405828	0
0.6593	52.4575	11.5733	10.0676	-1.31894	0
0.6600	51.126	12.186	10.9823	-3.15024	0
0.6607	52.1912	10.661	6.70982	-1.62331	0
0.6613	52.99	3.63538	4.26963	-0.405828	0
0.6620	52.7237	0.285929	5.18435	-2.23713	0
0.6627	52.4575	2.42358	4.57359	-3.45461	0
0.6633	52.1912	2.11042	4.57359	-2.23713	0
0.6640	52.1912	-0.639935	6.40587	-0.710199	0
0.6647	52.1912	-0.639935	6.40587	-1.31894	0
0.6653	52.99	-0.939479	5.79511	-3.45461	0
0.6660	53.2563	-4.60209	5.18435	-4.98154	0
0.6667	53.2563	-7.95154	3.35207	-2.5415	0
0.6673	52.7237	-9.17694	4.26963	-0.405828	0
0.6680	52.1912	-9.17694	7.01378	-1.01457	0
0.6687	52.1912	-7.95154	7.32058	-1.01457	0
0.6693	51.9249	-8.56424	4.87755	-1.92768	0
0.6700	52.1912	-10.0892	3.04811	-3.75898	0
0.6707	52.4575	-8.56424	4.26963	-1.31894	0
0.6713	52.4575	-4.28893	7.32058	-0.0963842	0
0.6720	52.1912	-2.46443	7.32058	-3.15024	0
0.6727	52.1912	-1.85173	4.57359	-3.15024	0
0.6733	52.7237	-0.326775	4.26963	-1.01457	0
0.6740	52.99	2.42358	3.65887	-1.92768	0
0.6747	52.99	8.52339	2.43735	-0.710199	0
0.6753	52.7237	17.6731	2.74131	3.25677	0
0.6760	52.1912	22.248	3.04811	2.34366	0
0.6767	52.1912	22.248	2.74131	-0.710199	0
0.6773	52.99	24.0861	5.79511	-1.01457	0
0.6780	54.0551	25.611	6.70982	-0.405828	0
0.6787	52.4575	21.9484	3.65887	-1.01457	0
0.6793	51.6586	20.1239	3.35207	-0.0963842	0
0.6800	52.99	20.1239	4.57359	1.42547	0
0.6807	52.99	15.5354	4.26963	0.512358	0
0.6813	52.1912	13.3978	3.96283	-0.405828	0
0.6820	52.99	18.599	3.96283	0.512358	0
0.6827	53.2563	21.0362	3.65887	0.512358	0
0.6833	51.6586	17.6731	6.40587	0.512358	0
0.6840	51.126	15.2359	9.45682	1.42547	0
0.6847	52.7237	13.0982	7.32058	2.03929	0
0.6853	52.99	7.29799	3.96283	0.207987	0
0.6860	52.99	0.285929	4.26963	-0.405828	0
0.6867	52.99	-4.28893	3.65887	1.42547	0
0.6873	52.1912	-7.03929	2.43735	0.207987	0
0.6880	51.9249	-10.7019	5.48831	-1.92768	0
0.6887	52.4575	-14.3645	6.09907	-0.405828	0
0.6893	52.4575	-17.1149	0.605077	0.512358	0
0.6900	52.1912	-21.077	-0.30964	-1.01457	0
0.6907	52.4575	-27.49	5.18435	-1.01457	0
0.6913	52.99	-31.4521	3.35207	-0.405828	0
0.6920	52.4575	-31.7653	-0.00284074	-1.31894	0
0.6927	52.1912	-31.4521	3.35207	-1.31894	0
0.6933	52.1912	-30.8394	3.96283	-0.405828	0
0.6940	52.4575	-29.9272	0.911877	-0.710199	0
0.6947	51.9249	-29.9272	3.96283	-0.405828	0
0.6953	51.6586	-26.2646	8.5421	0.816729	0
0.6960	51.9249	-18.6398	7.01378	1.1211	0
0.6967	51.9249	-13.4523	3.96283	0.512358	0
0.6973	52.1912	-11.6141	3.35207	-0.405828	0
0.6980	52.99	-9.4901	3.35207	-0.710199	0
0.6987	52.99	-7.03929	2.13339	0.207987	0
0.6993	52.4575	-4.60209	1.21584	0.512358	0
0.7000	52.1912	-2.16489	1.52264	0.512358	0
0.7007	52.1912	-1.23902	0.605077	1.73492	0
0.7013	52.1912	-1.85173	-2.13908	0.816729	0
0.7020	52.1912	-2.16489	-1.83512	-1.92768	0
0.7027	52.4575	-4.28893	0.605077	1.73492	0
0.7033	52.4575	-9.78965	1.21584	6.31063	0
0.7040	51.6586	-11.9273	3.96283	2.03929	0
0.7047	51.126	-11.6141	6.09907	-1.92768	0
0.7053	52.1912	-16.5022	0.301118	2.03929	0
0.7060	52.4575	-23.2147	-4.27531	2.34366	0
0.7067	51.6586	-24.1269	1.82659	-0.710199	0
0.7073	51.126	-22.602	6.70982	2.9524	0
0.7080	51.126	-23.8274	2.43735	6.00626	0
0.7087	51.6586	-26.5777	-1.53116	1.1211	0
0.7093	52.1912	-29.0149	-0.6136	-2.84587	0
0.7100	52.4575	-27.1904	0.301118	-1.01457	0
0.7107	52.1912	-21.077	-0.00284074	0.816729	0
0.7113	51.9249	-15.8895	0.301118	0.207987	0
0.7120	52.4575	-15.5899	-0.30964	0.207987	0
0.7127	52.99	-18.0271	-1.22436	1.42547	0
0.7133	52.1912	-19.8652	-0.6136	0.207987	0
0.7140	51.9249	-16.8017	-0.30964	-1.31894	0
0.7147	52.1912	-10.7019	-0.920399	2.03929	0
0.7153	51.9249	-7.65199	-0.30964	3.87059	0
0.7160	52.1912	-8.8774	1.21584	-0.0963842	0
0.7167	52.99	-7.03929	1.52264	-1.92768	0
0.7173	52.1912	-4.60209	0.301118	-0.710199	0
0.7180	51.9249	-5.21479	0.605077	-1.31894	0
0.7187	52.4575	-2.76398	1.52264	1.1211	0
0.7193	52.1912	3.02267	0.911877	4.7837	0
0.7200	51.6586	3.94854	-0.30964	2.03929	0
0.7207	52.1912	1.49772	-0.00284074	-1.62331	0
0.7213	53.2563	3.33583	-0.00284074	0.207987	0
0.7220	52.7237	4.56124	-2.13908	1.1211	0
0.7227	51.9249	1.81088	-3.05663	0.207987	0
0.7233	51.6586	2.72313	-1.22436	1.73492	0
0.7240	52.1912	5.16033	0.301118	2.34366	0
0.7247	52.4575	3.33583	-1.22436	0.207987	0
0.7253	52.99	0.898632	-0.30964	-0.405828	0
0.7260	52.99	0.285929	1.52264	0.207987	0
0.7267	52.7237	-3.68984	-0.00284074	-1.31894	0
0.7273	52.4575	-10.7019	-1.53116	-3.75898	0
0.7280	52.4575	-14.6777	0.605077	-3.75898	0
0.7287	52.1912	-13.1391	2.43735	-2.5415	0
0.7293	51.126	-8.8774	-0.30964	-3.75898	0
0.7300	52.1912	-7.95154	-3.05663	-4.67717	0
0.7307	52.99	-7.95154	-1.22436	-2.23713	0
0.7313	52.4575	-6.12704	2.43735	-0.0963842	0
0.7320	52.1912	-5.21479	1.52264	-1.31894	0
0.7327	52.7237	-3.68984	-1.53116	-1.31894	0
0.7333	52.1912	-0.639935	-2.13908	1.73492	0
0.7340	51.126	1.19818	-2.13908	2.03929	0
0.7347	52.7237	2.11042	-3.05663	0.512358	0
0.7353	52.99	8.52339	-1.83512	-0.405828	0
0.7360	51.9249	19.5112	-1.83512	-2.23713	0
0.7367	52.1912	26.8364	-3.36059	-1.01457	0
0.7373	52.99	28.3614	-0.920399	1.42547	0
0.7380	52.99	28.0482	1.21584	-0.710199	0
0.7387	52.4575	28.0482	-0.6136	-3.45461	0
0.7393	52.1912	24.9983	-0.6136	-1.31894	0
0.7400	52.4575	19.5112	0.605077	0.207987	0
0.7407	52.7237	16.7609	-0.30964	-0.405828	0
0.7413	52.1912	17.3736	-0.00284074	1.1211	0
0.7420	52.1912	14.0105	2.13339	1.42547	0
0.7427	52.1912	7.91069	4.57359	0.207987	0
0.7433	51.6586	7.61114	7.62454	1.73492	0
0.7440	51.9249	10.9606	6.70982	2.64803	0
0.7447	52.4575	8.82294	1.52264	-1.01457	0
0.7453	52.4575	4.56124	-0.6136	-2.23713	0
0.7460	52.1912	4.56124	-0.30964	0.512358	0
0.7467	52.1912	3.63538	-1.83512	1.73492	0
0.7473	52.1912	-1.55218	-2.44588	-0.405828	0
0.7480	51.9249	-1.55218	-1.22436	-1.62331	0
0.7487	52.1912	4.56124	-1.22436	-1.62331	0
0.7493	52.7237	7.61114	-2.13908	-1.31894	0
0.7500	52.4575	7.61114	-2.13908	0.512358	0
0.7507	51.9249	8.52339	-1.53116	0.816729	0
0.7513	51.6586	12.186	-0.00284074	-1.01457	0
0.7520	52.1912	13.0982	1.21584	-2.5415	0
0.7527	52.1912	6.99844	-0.30964	-2.23713	0
0.7533	52.1912	-3.07714	-3.05663	-0.405828	0
0.7540	52.1912	-9.17694	-3.05663	1.42547	0
0.7547	52.1912	-10.4024	-1.22436	1.1211	0
0.7553	52.4575	-11.0151	3.35207	-1.31894	0
0.7560	52.4575	-11.9273	6.09907	-1.31894	0
0.7567	52.1912	-13.4523	2.43735	-0.0963842	0
0.7573	51.6586	-15.5899	-0.920399	-0.405828	0
0.7580	51.9249	-13.4523	-0.00284074	-0.405828	0
0.7587	52.1912	-6.12704	0.605077	1.1211	0
0.7593	52.1912	-0.0272313	-1.22436	1.42547	0
0.7600	51.6586	3.94854	-2.13908	1.42547	0
0.7607	51.6586	11.5733	-1.53116	1.73492	0
0.7613	51.6586	19.5112	-1.53116	1.1211	0
0.7620	51.6586	22.248	-0.920399	-0.405828	0
0.7627	52.7237	27.136	1.21584	-0.710199	0
0.7633	53.2563	34.1617	2.43735	0.512358	0
0.7640	52.4575	35.3734	1.52264	0.512358	0
0.7647	51.6586	34.4612	0.911877	-1.01457	0
0.7653	52.1912	39.6488	2.74131	-1.62331	0
0.7660	52.4575	45.449	3.96283	-0.0963842	0
0.7667	52.7237	46.0617	3.35207	1.73492	0
0.7673	52.1912	46.974	3.35207	1.1211	0
0.7680	51.6586	47.8862	2.74131	-1.62331	0
0.7687	52.1912	44.2236	1.21584	-1.31894	0
0.7693	52.99	38.4233	0.605077	2.34366	0
0.7700	51.9249	32.024	0.301118	2.34366	0
0.7707	51.126	20.4235	-0.6136	0.816729	0
0.7713	52.1912	3.94854	-1.22436	1.73492	0
0.7720	52.99	-8.8774	-1.53116	1.42547	0
0.7727	52.99	-19.2525	-1.22436	-0.0963842	0
0.7733	52.99	-32.9771	0.301118	-0.710199	0
0.7740	52.7237	-45.1903	0.301118	-1.62331	0
0.7747	52.99	-49.7652	-0.920399	-1.92768	0
0.7753	52.99	-53.1282	1.52264	-1.31894	0
0.7760	51.9249	-56.4777	2.74131	-4.3728	0
0.7767	51.126	-54.6532	-1.22436	-6.2041	0
0.7773	51.9249	-53.1282	-3.05663	-2.5415	0
0.7780	52.4575	-54.6532	-1.22436	-1.31894	0
0.7787	52.7237	-50.9906	-0.30964	-4.06843	0
0.7793	52.1912	-45.1903	1.52264	-4.67717	0
0.7800	51.126	-41.8273	4.26963	-4.3728	0
0.7807	51.9249	-38.7774	1.52264	-3.75898	0
0.7813	52.1912	-36.3402	-3.05663	-0.710199	0
0.7820	51.9249	-34.502	-1.83512	-1.01457	0
0.7827	52.1912	-28.1027	-1.22436	-3.15024	0
0.7833	52.4575	-20.7775	-3.66739	-1.62331	0
0.7840	51.6586	-19.5521	-2.44588	-2.23713	0
0.7847	52.1912	-19.2525	-0.6136	-4.3728	0
0.7853	52.7237	-15.2768	-2.74983	-0.710199	0
0.7860	51.9249	-13.4523	-3.36059	3.25677	0
0.7867	51.9249	-13.4523	-2.44588	3.25677	0
0.7873	52.99	-11.9273	-4.27531	3.56114	0
0.7880	52.1912	-10.7019	-4.27531	1.73492	0
0.7887	51.126	-10.4024	-1.83512	-2.23713	0
0.7893	52.1912	-8.56424	-1.83512	-2.5415	0
0.7900	52.1912	-6.12704	-3.66739	-2.23713	0
0.7907	51.6586	-4.90163	-2.44588	-2.23713	0
0.7913	52.1912	-2.16489	-0.30964	-0.710199	0
0.7920	52.99	2.72313	0.301118	-2.23713	0
0.7927	52.7237	4.86078	-1.53116	-4.98154	0
0.7933	52.7237	3.94854	-5.49683	-2.84587	0
0.7940	53.2563	6.68528	-7.93702	-0.405828	0
0.7947	52.1912	12.7987	-7.02231	-2.5415	0
0.7953	51.126	14.9364	-5.80079	-3.45461	0
0.7960	52.1912	13.711	-4.88607	-3.15024	0
0.7967	52.99	12.7987	-3.36059	-2.84587	0
0.7973	52.4575	14.0105	-4.88607	-1.01457	0
0.7980	52.4575	16.7609	-6.71835	-1.92768	0
0.7987	52.7237	17.0604	-5.19287	-4.98154	0
0.7993	51.6586	14.3237	-5.49683	-4.06843	0
0.8000	51.126	14.0105	-6.71835	-3.15024	0
0.8007	51.9249	14.9364	-4.58211	-4.3728	0
0.8013	52.1912	13.0982	-3.97135	-2.84587	0
0.8020	52.1912	14.9364	-6.10759	-0.0963842	0
0.8027	52.1912	19.1981	-5.80079	0.512358	0
0.8033	51.126	16.4613	-2.44588	2.34366	0
0.8040	51.6586	11.2738	-0.920399	5.08807	0
0.8047	52.7237	10.9606	-1.53116	3.25677	0
0.8053	52.7237	10.3479	-3.97135	1.42547	0
0.8060	52.7237	7.61114	-6.71835	3.25677	0
0.8067	52.99	7.91069	-7.63306	4.17496	0
0.8073	52.1912	9.43564	-5.80079	4.47933	0
0.8080	51.6586	7.91069	-3.05663	5.08807	0
0.8087	52.1912	4.56124	-3.05663	3.25677	0
0.8093	52.4575	3.94854	-5.49683	0.512358	0
0.8100	52.4575	6.38574	-3.97135	1.73492	0
0.8107	52.1912	5.77303	-2.13908	3.25677	0
0.8113	52.1912	4.86078	-6.10759	0.512358	0
0.8120	52.1912	7.61114	-7.93702	-1.92768	0
0.8127	52.1912	9.7488	-3.66739	-0.405828	0
0.8133	51.9249	7.91069	-3.05663	2.03929	0
0.8140	52.1912	7.61114	-5.19287	2.34366	0
0.8147	52.1912	9.43564	-1.22436	0.207987	0
0.8153	51.126	10.3479	3.04811	-0.405828	0
0.8160	52.1912	10.661	0.911877	0.207987	0
0.8167	52.4575	9.1361	-2.74983	-0.0963842	0
0.8173	51.9249	8.52339	-5.19287	-0.405828	0
0.8180	52.1912	10.0483	-6.41155	-1.01457	0
0.8187	52.1912	8.82294	-5.19287	-3.75898	0
0.8193	51.126	6.38574	-3.36059	-6.2041	0
0.8200	52.1912	6.99844	-2.74983	-4.67717	0
0.8207	52.99	4.86078	-3.36059	-2.84587	0
0.8213	52.1912	-2.46443	-4.58211	-4.98154	0
0.8220	51.126	-5.21479	-4.88607	-6.81284	0
0.8227	52.99	-4.90163	-3.36059	-4.67717	0
0.8233	52.99	-7.03929	-2.13908	-2.23713	0
0.8240	52.1912	-5.21479	-2.74983	-2.23713	0
0.8247	52.1912	1.49772	-3.36059	-2.23713	0
0.8253	52.1912	2.11042	-2.13908	-1.01457	0
0.8260	52.1912	-0.639935	-0.6136	-1.62331	0
0.8267	52.1912	-0.639935	-0.6136	-2.23713	0
0.8273	51.9249	-0.639935	-0.920399	0.512358	0
0.8280	51.9249	-1.55218	-0.00284074	3.25677	0
0.8287	51.9249	-0.639935	-0.6136	3.87059	0
0.8293	52.1912	-1.55218	-2.74983	3.25677	0
0.8300	52.4575	-5.21479	-3.36059	1.1211	0
0.8307	52.4575	-5.21479	-2.74983	-1.01457	0
0.8313	51.6586	-4.28893	-2.44588	0.207987	0
0.8320	51.6586	-4.60209	-2.74983	1.73492	0
0.8327	52.7237	-1.55218	-3.97135	1.73492	0
0.8333	52.7237	0.898632	-4.88607	0.816729	0
0.8340	52.7237	-0.0272313	-3.05663	-1.31894	0
0.8347	52.7237	3.02267	-1.22436	-2.23713	0
0.8353	52.4575	7.91069	-2.44588	-0.710199	0
0.8360	52.4575	8.52339	-2.44588	-1.31894	0
0.8367	52.99	12.4855	0.605077	-3.15024	0
0.8373	52.4575	21.3357	1.21584	-2.23713	0
0.8380	52.4575	24.9983	-2.13908	-1.31894	0
0.8387	52.99	24.9983	-2.13908	-2.84587	0
0.8393	52.7237	26.8364	1.21584	-2.5415	0
0.8400	52.4575	25.3115	0.605077	-0.0963842	0
0.8407	52.4575	21.0362	-0.30964	1.1211	0
0.8413	52.1912	17.6731	1.21584	-0.0963842	0
0.8420	51.9249	12.186	1.52264	-0.710199	0
0.8427	51.9249	4.56124	-0.30964	0.816729	0
0.8433	51.6586	-1.55218	-0.30964	2.34366	0
0.8440	51.6586	-8.8774	0.911877	0.816729	0
0.8447	52.1912	-14.065	0.911877	-0.710199	0
0.8453	52.1912	-15.2768	-1.22436	-1.01457	0
0.8460	52.1912	-18.0271	-3.05663	-2.23713	0
0.8467	52.4575	-19.8652	-0.920399	-4.06843	0
0.8473	52.7237	-16.8017	3.04811	-3.15024	0
0.8480	52.4575	-16.2026	2.74131	-1.31894	0
0.8487	52.1912	-17.1149	0.605077	-1.01457	0
0.8493	52.1912	-13.7518	1.52264	-1.92768	0
0.8500	52.4575	-12.54	1.82659	-2.23713	0
0.8507	52.99	-13.4523	1.52264	-1.31894	0
0.8513	52.99	-10.4024	3.04811	-0.0963842	0
0.8520	52.1912	-7.35245	4.26963	-0.405828	0
0.8527	52.1912	-6.12704	2.43735	-1.01457	0
0.8533	52.4575	-2.46443	1.52264	-0.0963842	0
0.8540	52.4575	3.33583	0.605077	1.42547	0
0.8547	52.1912	7.61114	-1.53116	0.816729	0
0.8553	52.4575	9.43564	-1.22436	-1.31894	0
0.8560	53.2563	10.3479	2.43735	-2.5415	0
0.8567	52.99	13.0982	2.74131	-0.405828	0
0.8573	52.4575	14.9364	-0.00284074	1.1211	0
0.8580	52.4575	14.6232	-0.30964	-1.92768	0
0.8587	52.1912	13.0982	0.911877	-4.3728	0
0.8593	51.9249	11.2738	-0.00284074	-2.23713	0
0.8600	52.1912	11.2738	-0.6136	-0.710199	0
0.8607	52.1912	13.711	0.605077	-1.62331	0
0.8613	52.1912	15.8486	0.301118	-0.405828	0
0.8620	52.1912	14.9364	0.301118	0.512358	0
0.8627	52.1912	14.9364	2.74131	-0.405828	0
0.8633	52.1912	16.7609	4.57359	0.816729	0
0.8640	52.1912	14.6232	5.48831	2.34366	0
0.8647	51.9249	7.91069	5.48831	-0.0963842	0
0.8653	51.9249	1.81088	2.74131	-1.01457	0
0.8660	52.1912	-6.73974	0.605077	0.207987	0
0.8667	52.1912	-16.8017	2.13339	-1.31894	0
0.8673	51.9249	-20.7775	5.18435	-1.62331	0
0.8680	51.6586	-18.9394	5.79511	0.816729	0
0.8687	52.1912	-18.9394	4.26963	0.512358	0
0.8693	52.4575	-21.077	2.43735	0.207987	0
0.8700	52.7237	-22.9151	0.911877	2.9524	0
0.8707	52.1912	-25.3523	0.301118	2.03929	0
0.8713	52.1912	-26.2646	0.911877	-3.45461	0
0.8720	51.9249	-24.7396	4.26963	-5.59028	0
0.8727	51.126	-23.5278	7.01378	-3.15024	0
0.8733	52.1912	-20.1648	5.48831	-2.23713	0
0.8740	52.99	-15.5899	3.65887	-3.15024	0
0.8747	52.7237	-13.1391	4.57359	-2.5415	0
0.8753	52.1912	-10.4024	5.48831	-1.31894	0
0.8760	52.4575	-6.42658	5.48831	-2.84587	0
0.8767	52.7237	-5.21479	4.87755	-4.67717	0
0.8773	52.1912	-4.90163	1.52264	-2.84587	0
0.8780	52.1912	-5.21479	-1.22436	-1.62331	0
0.8787	52.4575	-6.12704	0.301118	-2.5415	0
0.8793	52.1912	-3.37668	1.82659	-2.23713	0
0.8800	52.1912	1.19818	-0.00284074	-0.710199	0
0.8807	52.99	0.898632	-0.30964	0.512358	0
0.8813	52.4575	0.585473	0.911877	1.1211	0
0.8820	51.126	4.56124	0.301118	-1.31894	0
0.8827	51.6586	6.68528	-1.22436	-4.06843	0
0.8833	52.1912	7.61114	0.605077	-2.5415	0
0.8840	52.1912	11.5733	2.43735	-0.0963842	0
0.8847	51.9249	14.6232	1.82659	-1.01457	0
0.8853	52.1912	13.0982	2.13339	-1.31894	0
0.8860	52.99	12.186	2.43735	-1.31894	0
0.8867	53.7889	12.7987	2.43735	-1.92768	0
0.8873	52.99	14.6232	4.26963	-0.405828	0
0.8880	51.9249	15.5354	6.09907	-0.0963842	0
0.8887	52.4575	14.9364	2.74131	-3.15024	0
0.8893	52.99	15.8486	0.301118	-2.23713	0
0.8900	52.1912	15.8486	0.911877	0.816729	0
0.8907	51.6586	11.8728	-0.30964	0.512358	0
0.8913	51.9249	10.0483	-1.22436	0.816729	0
0.8920	52.1912	13.0982	2.13339	2.34366	0
0.8927	52.4575	12.186	2.43735	0.512358	0
0.8933	52.1912	10.0483	-0.00284074	-0.710199	0
0.8940	52.1912	12.4855	1.21584	-0.0963842	0
0.8947	52.99	12.4855	2.43735	-1.62331	0
0.8953	52.99	9.43564	-0.00284074	-1.01457	0
0.8960	52.1912	10.3479	-0.30964	2.34366	0
0.8967	52.1912	11.2738	1.21584	0.816729	0
0.8973	52.4575	7.91069	1.52264	-0.710199	0
0.8980	51.9249	10.3479	0.911877	3.25677	0
0.8987	51.6586	18.599	2.13339	4.17496	0
0.8993	52.1912	21.3357	3.04811	0.816729	0
0.9000	52.1912	19.5112	3.04811	-0.405828	0
0.9007	51.9249	20.4235	1.52264	1.42547	0
0.9013	52.1912	21.3357	-1.53116	2.34366	0
0.9020	52.7237	20.723	-3.66739	2.34366	0
0.9027	52.1912	20.723	-2.74983	2.03929	0
0.9033	51.9249	21.0362	-1.83512	2.9524	0
0.9040	52.1912	18.8985	-2.74983	3.56114	0
0.9047	52.1912	13.0982	-2.74983	1.42547	0
0.9053	51.6586	6.68528	-2.13908	-0.710199	0
0.9060	52.4575	3.33583	-2.44588	-1.31894	0
0.9067	52.99	-0.326775	-1.83512	-1.01457	0
0.9073	52.1912	-8.2647	-1.22436	-0.710199	0
0.9080	51.9249	-16.2026	-2.13908	-1.31894	0
0.9087	52.4575	-21.6897	-2.44588	-2.23713	0
0.9093	52.7237	-30.2403	-1.22436	-0.710199	0
0.9100	52.99	-38.7774	-1.22436	0.512358	0
0.9107	52.7237	-41.8273	-0.920399	1.42547	0
0.9113	52.1912	-44.5776	1.21584	4.47933	0
0.9120	52.99	-46.7153	-0.00284074	3.87059	0
0.9127	53.2563	-44.5776	-1.53116	-2.23713	0
0.9133	52.1912	-44.5776	-0.6136	-4.06843	0
0.9140	52.1912	-47.0148	-1.83512	-0.0963842	0
0.9147	52.7237	-44.2781	-4.88607	1.1211	0
0.9153	52.1912	-38.4778	-5.49683	-0.0963842	0
0.9160	52.1912	-32.378	-4.27531	-1.31894	0
0.9167	52.99	-23.2147	-3.05663	-2.5415	0
0.9173	51.9249	-13.1391	-2.44588	-1.92768	0
0.9180	51.6586	-6.12704	-3.97135	-1.92768	0
0.9187	52.99	-0.639935	-6.10759	-4.3728	0
0.9193	52.7237	0.898632	-4.58211	-4.67717	0
0.9200	52.1912	-1.55218	-1.22436	-1.92768	0
0.9207	52.1912	-4.28893	0.301118	-0.0963842	0
0.9213	51.9249	-7.65199	-0.30964	-0.0963842	0
0.9220	52.1912	-10.7019	-1.22436	-0.710199	0
0.9227	52.4575	-10.0892	-0.30964	-1.31894	0
0.9233	51.9249	-7.03929	2.43735	-0.710199	0
0.9240	51.126	-7.03929	1.21584	-1.01457	0
0.9247	51.9249	-9.4901	-3.97135	-1.92768	0
0.9253	52.4575	-9.4901	-4.27531	-0.710199	0
0.9260	52.4575	-8.8774	-0.920399	-0.0963842	0
0.9267	52.4575	-11.0151	-1.83512	-0.405828	0
0.9273	52.7237	-12.2268	-4.88607	0.512358	0
0.9280	52.99	-8.56424	-4.27531	2.03929	0
0.9287	52.99	-5.8275	-2.13908	0.512358	0
0.9293	52.4575	-6.73974	-1.22436	-0.405828	0
0.9300	52.7237	-5.51434	-1.22436	1.1211	0
0.9307	52.4575	-0.639935	-2.13908	2.03929	0
0.9313	51.6586	3.02267	-1.83512	2.34366	0
0.9320	52.1912	3.33583	0.911877	1.42547	0
0.9327	52.7237	3.94854	0.301118	-0.0963842	0
0.9333	52.1912	5.77303	-5.80079	-0.0963842	0
0.9340	52.7237	8.21023	-8.24382	0.512358	0
0.9347	53.2563	13.711	-2.13908	-1.01457	0
0.9353	52.4575	18.599	3.65887	-0.710199	0
0.9360	51.6586	17.6731	-0.00284074	0.816729	0
0.9367	52.1912	15.5354	-4.27531	0.816729	0
0.9373	52.1912	17.6731	-1.53116	1.42547	0
0.9380	52.1912	19.1981	-1.53116	2.34366	0
0.9387	52.1912	21.0362	-5.80079	0.207987	0
0.9393	52.99	27.136	-6.10759	-2.23713	0
0.9400	53.2563	32.3235	-4.88607	-1.31894	0
0.9407	52.1912	34.1617	-5.49683	0.207987	0
0.9413	51.9249	33.8485	-4.58211	0.512358	0
0.9420	52.7237	31.0981	-5.19287	0.816729	0
0.9427	52.7237	30.1859	-6.10759	-0.405828	0
0.9433	52.1912	30.7986	-3.36059	-2.23713	0
0.9440	52.1912	23.1738	-2.74983	-1.62331	0
0.9447	52.4575	14.3237	-3.36059	-0.710199	0
0.9453	52.1912	16.1482	0.911877	-1.01457	0
0.9460	52.7237	17.0604	3.04811	-0.710199	0
0.9467	53.7889	12.7987	-0.6136	-1.62331	0
0.9473	52.99	12.4855	1.52264	-2.84587	0
0.9480	51.9249	11.2738	5.18435	-2.23713	0
0.9487	51.9249	4.86078	1.82659	-2.84587	0
0.9493	52.4575	3.02267	-0.920399	-4.67717	0
0.9500	52.4575	6.99844	0.911877	-4.3728	0
0.9507	52.4575	8.52339	2.43735	-3.45461	0
0.9513	52.1912	9.1361	3.65887	-3.45461	0
0.9520	52.1912	8.82294	3.96283	-3.75898	0
0.9527	52.4575	7.61114	1.21584	-3.75898	0
0.9533	52.99	6.99844	-0.00284074	-2.23713	0
0.9540	52.99	6.38574	-0.30964	-0.710199	0
0.9547	52.1912	5.47349	-1.53116	-1.62331	0
0.9553	51.9249	8.52339	1.52264	-1.62331	0
0.9560	52.1912	14.9364	4.57359	0.512358	0
0.9567	52.1912	17.6731	1.21584	1.1211	0
0.9573	52.1912	16.7609	-1.83512	-0.710199	0
0.9580	52.7237	17.0604	-0.30964	-0.405828	0
0.9587	52.99	19.5112	1.52264	0.512358	0
0.9593	52.7237	22.248	4.26963	0.207987	0
0.9600	52.1912	24.3856	5.79511	-0.405828	0
0.9607	51.6586	26.8364	3.35207	-2.84587	0
0.9613	51.9249	31.0981	1.52264	-3.15024	0
0.9620	52.99	35.9861	1.52264	-0.405828	0
0.9627	52.99	38.7365	0.605077	1.1211	0
0.9633	52.1912	38.4233	0.911877	-0.710199	0
0.9640	52.4575	39.036	2.43735	-1.31894	0
0.9647	53.2563	40.8742	2.43735	0.207987	0
0.9653	52.99	41.1737	2.43735	2.03929	0
0.9660	52.4575	40.561	2.43735	2.34366	0
0.9667	52.1912	40.2615	0.301118	0.512358	0
0.9673	52.1912	36.5989	0.301118	-2.23713	0
0.9680	52.1912	31.0981	1.21584	-2.23713	0
0.9687	52.1912	26.2237	1.52264	-3.15024	0
0.9693	51.6586	18.599	3.04811	-4.3728	0
0.9700	52.1912	6.68528	3.35207	-3.15024	0
0.9707	52.7237	-7.95154	3.35207	-2.23713	0
0.9713	52.1912	-20.7775	6.09907	-3.15024	0
0.9720	52.1912	-29.9272	7.62454	-2.23713	0
0.9727	52.4575	-37.2524	3.65887	-2.23713	0
0.9733	52.1912	-43.9649	1.21584	-3.15024	0
0.9740	51.9249	-47.328	1.21584	-1.01457	0
0.9747	52.7237	-44.5776	-0.00284074	-0.710199	0
0.9753	52.7237	-41.2282	-1.22436	-3.45461	0
0.9760	52.1912	-39.0905	-0.30964	-1.62331	0
0.9767	52.1912	-34.2025	2.13339	-0.405828	0
0.9773	52.1912	-28.1027	4.26963	-3.15024	0
0.9780	51.6586	-22.602	3.35207	-2.23713	0
0.9787	51.9249	-15.5899	2.43735	0.207987	0
0.9793	52.1912	-8.8774	4.26963	-2.23713	0
0.9800	51.6586	-4.28893	4.87755	-3.45461	0
0.9807	51.126	0.585473	4.26963	-2.5415	0
0.9813	52.4575	5.77303	3.35207	-2.23713	0
0.9820	52.4575	5.77303	2.43735	1.42547	0
0.9827	51.126	3.33583	4.26963	2.9524	0
0.9833	51.9249	3.02267	7.32058	0.207987	0
0.9840	52.4575	0.285929	5.79511	0.512358	0
0.9847	52.4575	-5.21479	2.74131	1.1211	0
0.9853	53.2563	-4.90163	3.35207	-0.405828	0
0.9860	53.2563	-0.639935	3.65887	2.34366	0
0.9867	51.126	1.19818	1.52264	3.25677	0
0.9873	51.9249	2.72313	0.911877	-1.31894	0
0.9880	53.2563	6.68528	2.43735	-1.31894	0
0.9887	52.4575	10.0483	3.35207	1.1211	0
0.9893	51.9249	9.43564	2.74131	0.816729	0
0.9900	52.99	6.08619	2.13339	0.512358	0
0.9907	53.7889	3.94854	1.82659	-0.405828	0
0.9913	52.99	3.94854	2.74131	-2.23713	0
0.9920	52.1912	3.94854	3.35207	0.207987	0
0.9927	50.5935	3.94854	3.04811	2.34366	0
0.9933	50.5935	4.56124	2.74131	-2.23713	0
0.9940	52.99	6.99844	3.65887	-3.45461	0
0.9947	53.2563	11.2738	5.48831	0.207987	0
0.9953	51.6586	14.3237	7.32058	-0.405828	0
0.9960	51.9249	14.0105	6.70982	-3.15024	0
0.9967	52.7237	12.4855	3.35207	-2.84587	0
0.9973	52.99	14.3237	0.605077	-1.31894	0
0.9980	52.99	17.0604	-0.30964	-3.15024	0
0.9987	52.4575	17.6731	-1.83512	-4.06843	0
0.9993	52.1912	17.3736	-3.66739	-1.01457	0
1.0000	52.4575	14.9364	-1.22436	0.512358	0
1.0007	52.7237	5.47349	1.82659	-3.15024	0
1.0013	52.4575	-6.12704	1.21584	-4.06843	0
1.0020	52.7237	-14.3645	-1.22436	-1.01457	0
1.0027	52.99	-24.4401	-2.13908	-1.31894	0
1.0033	52.1912	-34.8152	-2.74983	-2.23713	0
1.0040	52.4575	-38.7774	-1.22436	-0.405828	0
1.0047	52.7237	-40.0028	0.301118	-1.01457	0
1.0053	52.1912	-40.3023	-2.13908	-2.5415	0
1.0060	51.9249	-37.2524	-3.97135	-0.405828	0
1.0067	52.1912	-33.5898	-2.13908	0.207987	0
1.0073	52.1912	-31.7653	1.52264	-1.62331	0
1.0080	51.126	-27.7895	2.43735	-0.405828	0
1.0087	51.6586	-25.3523	-0.920399	-0.0963842	0
1.0093	52.7237	-26.8773	-4.58211	-3.15024	0
1.0100	52.7237	-26.2646	-2.74983	-2.23713	0
1.0107	52.1912	-23.8274	0.911877	1.42547	0
1.0113	51.6586	-22.602	-0.30964	-0.0963842	0
1.0120	51.6586	-21.077	-2.13908	-1.62331	0
1.0127	51.9249	-19.8652	-0.6136	0.207987	0
1.0133	52.4575	-19.2525	-0.30964	1.1211	0
1.0140	53.2563	-18.0271	-2.13908	0.512358	0
1.0147	52.99	-19.8652	-3.36059	0.512358	0
1.0153	51.9249	-22.602	-2.44588	-1.01457	0
1.0160	51.126	-20.4643	-1.22436	-1.31894	0
1.0167	50.8598	-18.9394	-1.22436	0.207987	0
1.0173	51.9249	-20.7775	-1.22436	0.816729	0
1.0180	52.4575	-19.8652	-1.22436	0.512358	0
1.0187	52.4575	-16.5022	0.605077	1.1211	0
1.0193	52.1912	-14.6777	4.26963	-1.01457	0
1.0200	52.1912	-8.8774	3.65887	-3.15024	0
1.0207	52.1912	5.77303	-2.44588	-1.62331	0
1.0213	52.1912	28.9741	-3.97135	1.1211	0
1.0220	51.9249	57.9618	-0.00284074	2.03929	0
1.0227	51.9249	85.4245	-0.6136	1.42547	0
1.0233	51.9249	105.562	-3.05663	0.207987	0
1.0240	51.6586	117.476	-0.6136	0.512358	0
1.0247	52.1912	122.051	0.605077	1.42547	0
1.0253	52.4575	122.35	-0.920399	0.512358	0
1.0260	52.4575	119.913	-1.22436	-0.0963842	0
1.0267	51.9249	111.975	-1.83512	1.42547	0
1.0273	52.1912	99.4623	-2.74983	0.512358	0
1.0280	52.7237	86.0373	-0.920399	-1.01457	0
1.0287	52.4575	71.6864	0.605077	0.207987	0
1.0293	51.6586	57.0495	-1.22436	0.207987	0
1.0300	51.9249	44.2236	-1.53116	-0.405828	0
1.0307	52.7237	34.1617	1.52264	2.34366	0
1.0313	52.7237	25.611	3.35207	2.34366	0
1.0320	52.7237	14.9364	1.82659	-2.23713	0
1.0327	52.99	2.11042	-0.00284074	-3.45461	0
1.0333	52.4575	-8.2647	-0.30964	-1.01457	0
1.0340	52.1912	-16.2026	-1.53116	-0.0963842	0
1.0347	52.99	-23.2147	-3.05663	0.512358	0
1.0353	52.7237	-27.1904	-1.22436	0.207987	0
1.0360	52.1912	-29.9272	1.52264	-0.710199	0
1.0367	52.4575	-34.8152	1.21584	-1.31894	0
1.0373	52.7237	-41.2282	0.301118	-2.23713	0
1.0380	52.1912	-48.5398	0.605077	-2.23713	0
1.0387	52.99	-56.4777	-0.00284074	1.73492	0
1.0393	52.7237	-61.9784	0.301118	2.9524	0
1.0400	51.6586	-65.3279	0.605077	-0.405828	0
1.0407	52.1912	-68.3778	-1.22436	-0.0963842	0
1.0413	52.7237	-69.9027	-3.05663	3.25677	0
1.0420	51.9249	-69.6032	-1.22436	4.17496	0
1.0427	52.1912	-68.3778	1.21584	3.87059	0
1.0433	52.7237	-65.9406	1.82659	3.25677	0
1.0440	51.9249	-64.7152	2.43735	2.03929	0
1.0447	52.1912	-63.8029	0.911877	2.64803	0
1.0453	52.99	-59.5276	-2.13908	3.56114	0
1.0460	52.1912	-53.7273	-2.74983	2.03929	0
1.0467	52.1912	-49.1525	-1.22436	1.1211	0
1.0473	52.99	-46.1026	-0.920399	2.03929	0
1.0480	52.7237	-43.3522	-3.05663	1.1211	0
1.0487	51.9249	-41.8273	-3.66739	1.1211	0
1.0493	51.6586	-40.0028	-0.920399	3.25677	0
1.0500	51.6586	-39.6896	-0.30964	3.25677	0
1.0507	52.1912	-40.0028	-3.66739	1.42547	0
1.0513	52.99	-39.3901	-4.27531	1.42547	0
1.0520	52.1912	-39.0905	-2.44588	1.42547	0
1.0527	51.126	-41.2282	-3.36059	0.816729	0
1.0533	52.1912	-43.6654	-3.97135	1.42547	0
1.0540	52.99	-43.6654	-2.13908	2.03929	0
1.0547	52.99	-41.8273	-0.920399	1.1211	0
1.0553	52.99	-39.6896	-2.13908	-1.31894	0
1.0560	53.7889	-39.0905	-3.66739	-1.92768	0
1.0567	52.99	-39.6896	-4.58211	-0.405828	0
1.0573	51.9249	-38.1646	-4.88607	-1.31894	0
1.0580	52.1912	-35.4279	-4.58211	-3.45461	0
1.0587	52.4575	-32.6775	-4.58211	-1.01457	0
1.0593	52.1912	-28.4022	-3.97135	2.03929	0
1.0600	51.6586	-21.6897	-3.97135	0.207987	0
1.0607	51.9249	-17.1149	-4.27531	-1.31894	0
1.0613	52.4575	-15.8895	-3.66739	0.512358	0
1.0620	52.99	-14.065	-2.13908	1.73492	0
1.0627	52.4575	-13.4523	-0.6136	2.34366	0
1.0633	51.6586	-15.5899	-1.22436	2.34366	0
1.0640	51.9249	-16.2026	-3.05663	1.42547	0
1.0647	52.1912	-16.2026	-2.13908	0.512358	0
1.0653	52.1912	-18.6398	0.301118	1.42547	0
1.0660	52.4575	-21.6897	-0.30964	2.34366	0
1.0667	52.4575	-21.6897	-0.00284074	0.816729	0
1.0673	52.1912	-23.8274	3.35207	0.512358	0
1.0680	52.1912	-27.7895	2.43735	1.42547	0
1.0687	52.1912	-30.2403	-1.22436	-1.62331	0
1.0693	52.1912	-32.378	-1.83512	-4.67717	0
1.0700	52.99	-36.6397	-1.53116	-1.31894	0
1.0707	52.7237	-42.7531	-1.22436	1.42547	0
1.0713	51.6586	-47.0148	-1.22436	-1.62331	0
1.0720	51.9249	-45.4899	-4.27531	-3.45461	0
1.0727	52.1912	-43.3522	-6.71835	-4.06843	0
1.0733	51.9249	-45.4899	-2.44588	-4.67717	0
1.0740	52.1912	-47.0148	0.301118	-1.92768	0
1.0747	52.4575	-43.6654	-1.83512	-0.405828	0
1.0753	51.9249	-38.7774	-2.44588	-3.45461	0
1.0760	52.1912	-34.2025	-2.13908	-4.3728	0
1.0767	52.99	-30.8394	-1.83512	-2.23713	0
1.0773	52.7237	-30.2403	-0.00284074	-3.15024	0
1.0780	51.9249	-28.4022	-1.22436	-4.06843	0
1.0787	50.5935	-24.4401	-3.66739	-2.84587	0
1.0793	50.8598	-22.602	-1.22436	-3.15024	0
1.0800	52.1912	-21.6897	-0.30964	-2.23713	0
1.0807	52.1912	-19.2525	-3.05663	-1.31894	0
1.0813	51.6586	-15.5899	-3.05663	-4.06843	0
1.0820	52.1912	-13.4523	-3.05663	-5.28591	0
1.0827	51.9249	-13.4523	-4.88607	-2.23713	0
1.0833	51.126	-13.4523	-3.97135	-1.62331	0
1.0840	52.99	-10.4024	-0.6136	-3.75898	0
1.0847	52.99	-8.56424	0.605077	-3.75898	0
1.0853	51.126	-8.2647	0.605077	-3.75898	0
1.0860	51.126	-5.21479	-1.53116	-3.15024	0
1.0867	52.4575	-1.23902	-3.97135	-0.710199	0
1.0873	52.7237	-1.23902	-2.44588	-1.01457	0
1.0880	52.4575	-1.85173	-1.22436	-3.45461	0
1.0887	51.9249	3.02267	-2.74983	-2.5415	0
1.0893	51.6586	8.21023	-1.83512	-0.405828	0
1.0900	52.1912	8.52339	0.605077	-1.62331	0
1.0907	51.9249	7.29799	-0.00284074	-3.15024	0
1.0913	50.8598	10.3479	0.605077	-4.06843	0
1.0920	51.9249	12.7987	2.13339	-3.15024	0
1.0927	52.99	13.3978	0.301118	-0.405828	0
1.0933	52.99	17.6731	-1.53116	-1.92768	0
1.0940	52.1912	23.1738	0.605077	-6.50847	0
1.0947	51.9249	22.8607	2.43735	-5.89465	0
1.0953	52.4575	22.248	1.82659	-2.23713	0
1.0960	53.2563	25.9106	0.911877	-2.23713	0
1.0967	51.9249	27.7487	-0.30964	-3.15024	0
1.0973	50.5935	26.8364	-1.53116	-2.23713	0
1.0980	52.1912	28.3614	-1.22436	-1.92768	0
1.0987	52.4575	29.2736	-0.6136	0.207987	0
1.0993	51.126	26.5233	0.911877	2.64803	0
1.1000	51.9249	24.0861	1.82659	1.42547	0
1.1007	52.7237	25.611	0.605077	-0.405828	0
1.1013	52.1912	27.7487	-0.30964	0.512358	0
1.1020	51.6586	28.6609	-0.00284074	1.73492	0
1.1027	52.1912	28.0482	0.301118	1.42547	0
1.1033	52.7237	29.5732	2.43735	1.42547	0
1.1040	52.7237	31.4113	3.35207	0.512358	0
1.1047	52.4575	28.3614	-0.6136	-2.23713	0
1.1053	51.6586	23.7865	-2.74983	-3.15024	0
1.1060	51.6586	24.9983	-0.30964	-1.31894	0
1.1067	52.1912	25.611	-0.30964	-1.31894	0
1.1073	52.1912	15.8486	-2.44588	-0.710199	0
1.1080	52.7237	5.16033	-2.13908	2.34366	0
1.1087	53.2563	3.94854	-1.53116	2.9524	0
1.1093	52.99	4.86078	-2.74983	-1.31894	0
1.1100	52.99	4.56124	-0.30964	-3.45461	0
1.1107	53.7889	7.91069	2.13339	-2.23713	0
1.1113	52.7237	11.2738	0.605077	-2.23713	0
1.1120	52.1912	9.43564	-0.920399	-4.98154	0
1.1127	52.7237	7.29799	0.911877	-4.67717	0
1.1133	52.1912	6.68528	0.605077	-1.31894	0
1.1140	51.126	3.02267	-0.30964	-1.01457	0
1.1147	52.4575	-0.939479	2.43735	-2.84587	0
1.1153	52.99	-2.16489	4.26963	-1.92768	0
1.1160	51.9249	-3.07714	1.52264	-0.710199	0
1.1167	51.9249	-7.03929	-0.00284074	-2.23713	0
1.1173	52.4575	-11.6141	-0.6136	-2.84587	0
1.1180	52.1912	-15.2768	-2.44588	-2.23713	0
1.1187	51.126	-16.5022	-2.13908	-1.92768	0
1.1193	51.6586	-18.9394	-0.30964	0.512358	0
1.1200	52.7237	-21.077	-0.920399	-0.0963842	0
1.1207	52.99	-17.1149	-1.83512	-4.06843	0
1.1213	52.7237	-7.95154	-0.6136	-4.98154	0
1.1220	52.4575	-0.0272313	-0.30964	-3.15024	0
1.1227	53.2563	6.38574	-1.22436	-3.75898	0
1.1233	53.7889	11.2738	-1.83512	-3.15024	0
1.1240	52.99	14.0105	-1.22436	-0.405828	0
1.1247	52.4575	16.7609	0.911877	-0.0963842	0
1.1253	52.99	22.5611	1.21584	1.42547	0
1.1260	52.99	28.9741	-0.6136	4.17496	0
1.1267	52.4575	33.5489	1.21584	1.73492	0
1.1273	51.9249	35.9861	4.26963	-1.31894	0
1.1280	52.4575	34.7607	1.82659	0.207987	0
1.1287	54.0551	32.9362	-2.13908	0.512358	0
1.1293	53.7889	32.3235	-1.83512	-1.31894	0
1.1300	52.4575	29.5732	-0.30964	2.03929	0
1.1307	52.4575	24.6988	-0.00284074	4.7837	0
1.1313	52.99	21.9484	-1.22436	0.512358	0
1.1320	52.99	20.4235	-0.30964	-2.5415	0
1.1327	52.1912	16.1482	2.43735	0.816729	0
1.1333	51.9249	11.2738	1.52264	3.25677	0
1.1340	52.1912	6.38574	-3.05663	0.816729	0
1.1347	52.4575	2.11042	-2.44588	-0.0963842	0
1.1353	52.4575	-1.55218	1.21584	1.42547	0
1.1360	52.1912	-6.42658	0.605077	0.816729	0
1.1367	51.126	-11.6141	-0.30964	-2.23713	0
1.1373	51.9249	-12.54	1.52264	-2.84587	0
1.1380	52.4575	-10.0892	1.21584	-0.405828	0
1.1387	52.1912	-8.56424	1.52264	-1.01457	0
1.1393	51.6586	-7.95154	3.96283	-2.23713	0
1.1400	51.126	-7.35245	2.13339	-0.0963842	0
1.1407	51.126	-7.35245	-0.6136	1.1211	0
1.1413	52.1912	-7.03929	-0.30964	-1.92768	0
1.1420	52.1912	-7.95154	-0.6136	-1.92768	0
1.1427	51.9249	-10.0892	-2.13908	0.512358	0
1.1433	52.1912	-9.4901	-0.920399	0.512358	0
1.1440	52.4575	-7.65199	0.911877	-0.710199	0
1.1447	51.126	-8.56424	0.605077	-0.0963842	0
1.1453	51.126	-8.8774	0.301118	-0.405828	0
1.1460	52.1912	-4.90163	0.605077	-1.62331	0
1.1467	52.4575	-1.55218	1.21584	0.512358	0
1.1473	52.4575	-3.37668	0.301118	2.03929	0
1.1480	52.1912	-4.60209	-1.22436	-0.405828	0
1.1487	51.9249	-0.639935	-1.22436	-1.92768	0
1.1493	52.1912	3.02267	-0.30964	1.42547	0
1.1500	52.99	3.94854	-0.30964	2.9524	0
1.1507	52.1912	5.47349	1.52264	-1.31894	0
1.1513	51.9249	5.77303	3.35207	-3.75898	0
1.1520	52.1912	5.47349	2.43735	-0.710199	0
1.1527	52.4575	7.61114	-1.83512	1.73492	0
1.1533	52.7237	7.61114	-3.66739	1.1211	0
1.1540	52.4575	6.38574	-0.30964	-0.405828	0
1.1547	52.1912	8.21023	4.26963	0.512358	0
1.1553	51.6586	8.82294	1.82659	2.34366	0
1.1560	52.1912	8.21023	-1.83512	2.03929	0
1.1567	52.1912	9.43564	-0.00284074	0.512358	0
1.1573	52.7237	8.52339	0.605077	1.73492	0
1.1580	52.7237	7.91069	-3.05663	2.9524	0
1.1587	52.4575	13.0982	-3.36059	1.42547	0
1.1593	52.7237	16.1482	-0.920399	0.207987	0
1.1600	52.99	14.0105	-1.83512	0.207987	0
1.1607	52.1912	13.0982	-1.22436	0.512358	0
1.1613	51.6586	12.186	0.605077	2.03929	0
1.1620	52.4575	8.21023	-1.53116	2.34366	0
1.1627	52.7237	7.29799	-2.13908	-0.405828	0
1.1633	51.9249	10.9606	2.43735	-0.405828	0
1.1640	51.9249	12.4855	2.43735	-0.405828	0
1.1647	52.1912	11.2738	-2.44588	-0.405828	0
1.1653	52.1912	9.7488	-2.13908	-0.405828	0
1.1660	51.6586	7.61114	-0.30964	-0.405828	0
1.1667	52.1912	4.86078	-2.13908	-0.405828	0
1.1673	52.7237	4.56124	-2.13908	-0.405828	0
1.1680	52.1912	5.77303	-0.00284074	-0.405828	0
1.1687	52.1912	6.08619	-2.13908	-0.405828	0
1.1693	52.1912	4.86078	-4.58211	-0.405828	0
1.1700	51.9249	4.56124	-1.22436	-0.405828	0
1.1707	51.9249	4.56124	1.52264	-0.405828	0
1.1713	52.7237	3.94854	-0.6136	-0.405828	0
1.1720	52.1912	3.02267	-1.22436	-0.405828	0
1.1727	50.3272	3.02267	0.605077	-0.405828	0
1.1733	51.126	4.86078	-1.22436	-0.405828	0
1.1740	52.99	7.91069	-4.58211	-0.405828	0
1.1747	53.7889	7.61114	-1.53116	-0.405828	0
1.1753	52.1912	6.38574	4.87755	-0.405828	0
1.1760	51.126	7.91069	4.87755	-1.92768	0
1.1767	52.1912	7.61114	-2.13908	-2.23713	0
1.1773	52.99	3.63538	-6.41155	-1.31894	0
1.1780	52.1912	2.42358	-3.36059	1.42547	0
1.1787	52.1912	3.02267	1.21584	2.9524	0
1.1793	52.7237	2.72313	0.605077	1.42547	0
1.1800	52.1912	3.63538	-2.13908	0.816729	0
1.1807	51.9249	3.94854	-3.05663	0.512358	0
1.1813	52.99	3.63538	-1.53116	-0.710199	0
1.1820	53.2563	6.68528	-2.13908	1.73492	0
1.1827	52.1912	11.2738	-3.97135	2.9524	0
1.1833	51.6586	13.3978	-2.74983	-1.31894	0
1.1840	51.126	12.7987	1.52264	-3.75898	0
1.1847	51.9249	10.661	2.13339	-0.405828	0
1.1853	52.4575	7.61114	-0.30964	0.207987	0
1.1860	52.4575	3.94854	-0.6136	-1.31894	0
1.1867	51.6586	-0.639935	1.52264	-0.710199	0
1.1873	51.126	-3.37668	3.96283	0.512358	0
1.1880	51.126	-4.90163	4.26963	0.816729	0
1.1887	52.1912	-9.4901	0.605077	0.207987	0
1.1893	52.4575	-12.8396	-3.97135	-2.23713	0
1.1900	52.1912	-10.7019	-4.88607	-3.15024	0
1.1907	52.7237	-9.78965	-3.05663	-1.31894	0
1.1913	52.4575	-9.17694	-2.13908	-1.92768	0
1.1920	51.9249	-3.68984	-1.83512	-3.15024	0
1.1927	52.4575	2.11042	-0.00284074	-1.62331	0
1.1933	52.99	1.81088	0.911877	-2.23713	0
1.1940	52.1912	2.11042	-0.6136	-4.06843	0
1.1947	52.4575	5.77303	-2.44588	-2.23713	0
1.1953	52.4575	8.82294	-1.22436	0.207987	0
1.1960	51.6586	10.3479	0.911877	-1.92768	0
1.1967	51.6586	9.43564	-0.00284074	-2.5415	0
1.1973	52.1912	4.56124	-2.74983	0.816729	0
1.1980	52.1912	-0.326775	-3.05663	3.56114	0
1.1987	52.1912	-0.639935	-1.53116	2.9524	0
1.1993	52.1912	0.285929	-0.00284074	1.73492	0
1.2000	51.6586	-5.51434	1.21584	-0.710199	0
1.2007	51.9249	-10.0892	0.911877	-2.23713	0
1.2013	51.9249	-11.6141	0.301118	-0.405828	0
1.2020	52.4575	-12.54	-0.920399	2.9524	0
1.2027	52.7237	-14.065	-1.53116	2.34366	0
1.2033	51.126	-12.54	-0.6136	1.1211	0
1.2040	50.8598	-9.4901	0.605077	1.1211	0
1.2047	51.9249	-7.95154	0.911877	-0.405828	0
1.2053	51.9249	-7.03929	1.52264	-0.405828	0
1.2060	51.6586	-6.12704	2.43735	1.73492	0
1.2067	52.1912	-6.12704	1.82659	0.512358	0
1.2073	52.1912	-4.60209	-1.22436	-1.01457	0
1.2080	52.1912	-2.16489	-2.13908	-0.405828	0
1.2087	52.1912	-1.55218	-0.30964	-1.31894	0
1.2093	51.9249	-0.939479	0.301118	-0.405828	0
1.2100	51.126	3.02267	-2.13908	2.03929	0
1.2107	52.1912	4.86078	-0.920399	-0.710199	0
1.2113	52.7237	2.11042	4.26963	-4.06843	0
1.2120	52.4575	1.19818	6.09907	-1.31894	0
1.2127	52.1912	3.33583	3.04811	0.207987	0
1.2133	51.9249	6.08619	-1.83512	-2.23713	0
1.2140	51.9249	6.99844	-3.05663	-2.5415	0
1.2147	52.1912	6.68528	-0.30964	-2.23713	0
1.2153	52.99	5.47349	0.605077	-3.15024	0
1.2160	52.1912	-0.639935	-2.13908	-2.23713	0
1.2167	51.126	-9.78965	-3.05663	-1.31894	0
1.2173	51.6586	-12.2268	-0.6136	-2.84587	0
1.2180	52.1912	-10.7019	-0.00284074	-3.15024	0
1.2187	52.1912	-12.54	-1.22436	-1.31894	0
1.2193	52.1912	-12.8396	1.52264	-0.405828	0
1.2200	51.9249	-7.03929	5.18435	-1.62331	0
1.2207	51.126	-1.55218	3.04811	-2.5415	0
1.2213	52.1912	0.585473	-0.920399	-1.92768	0
1.2220	52.1912	1.19818	-0.00284074	-1.31894	0
1.2227	50.3272	1.19818	3.35207	-1.62331	0
1.2233	51.126	3.02267	6.09907	-2.23713	0
1.2240	52.4575	7.61114	7.32058	-1.92768	0
1.2247	51.9249	10.0483	2.43735	-2.23713	0
1.2253	51.9249	9.43564	-3.97135	-3.15024	0
1.2260	52.99	8.21023	-2.44588	-3.45461	0
1.2267	52.1912	4.86078	0.605077	-1.92768	0
1.2273	51.6586	2.11042	-3.36059	-0.710199	0
1.2280	52.7237	5.77303	-5.19287	-0.710199	0
1.2287	52.7237	11.2738	-1.22436	-1.62331	0
1.2293	51.9249	11.8728	-1.22436	-2.23713	0
1.2300	52.1912	8.52339	-4.58211	-0.405828	0
1.2307	52.7237	9.1361	-3.05663	1.42547	0
1.2313	52.7237	10.3479	0.301118	0.816729	0
1.2320	52.4575	4.56124	1.82659	-0.0963842	0
1.2327	52.1912	-0.639935	3.35207	-0.0963842	0
1.2333	51.6586	1.49772	2.74131	-2.23713	0
1.2340	52.1912	2.42358	-0.6136	-1.62331	0
1.2347	52.7237	-1.23902	-1.22436	1.1211	0
1.2353	51.9249	-3.37668	0.911877	-0.405828	0
1.2360	51.6586	-3.37668	1.52264	-4.3728	0
1.2367	52.99	-4.60209	-0.6136	-2.23713	0
1.2373	53.2563	-4.90163	-3.05663	0.207987	0
1.2380	52.1912	-6.42658	-3.05663	-2.84587	0
1.2387	51.6586	-10.0892	-1.53116	-4.3728	0
1.2393	52.7237	-12.8396	-0.920399	-2.23713	0
1.2400	52.7237	-13.7518	-0.30964	-1.62331	0
1.2407	52.1912	-13.4523	0.605077	-1.92768	0
1.2413	52.1912	-11.0151	-0.920399	-1.31894	0
1.2420	52.4575	-8.2647	-3.05663	-1.01457	0
1.2427	52.1912	-4.60209	-1.83512	0.207987	0
1.2433	52.7237	0.285929	1.52264	0.816729	0
1.2440	52.99	0.898632	2.43735	-1.31894	0
1.2447	51.6586	-1.55218	3.35207	-1.31894	0
1.2453	50.8598	0.285929	2.74131	1.73492	0
1.2460	52.1912	3.02267	0.605077	2.64803	0
1.2467	52.99	0.585473	0.911877	0.512358	0
1.2473	52.1912	-0.326775	3.35207	0.512358	0
1.2480	52.1912	2.11042	3.65887	0.207987	0
1.2487	52.4575	1.19818	2.13339	-2.84587	0
1.2493	52.1912	0.285929	-1.22436	-3.15024	0
1.2500	52.1912	5.77303	-4.27531	0.816729	0
1.2507	52.1912	11.2738	-2.74983	2.64803	0
1.2513	52.1912	9.7488	-0.00284074	0.512358	0
1.2520	52.99	7.29799	-1.22436	0.512358	0
1.2527	52.99	9.1361	-1.83512	3.25677	0
1.2533	52.1912	11.8728	-0.00284074	1.42547	0
1.2540	52.4575	12.186	-1.22436	-1.62331	0
1.2547	54.0551	14.0105	-1.22436	0.512358	0
1.2553	52.7237	17.3736	1.21584	2.03929	0
1.2560	51.126	16.7609	-1.22436	0.512358	0
1.2567	51.9249	14.0105	-2.13908	0.816729	0
1.2573	52.1912	13.711	1.52264	1.42547	0
1.2580	51.9249	13.711	0.605077	-1.62331	0
1.2587	52.7237	10.661	-0.920399	-1.31894	0
1.2593	52.99	6.38574	3.65887	2.03929	0
1.2600	51.9249	3.94854	3.96283	-0.405828	0
1.2607	51.6586	2.72313	-0.6136	-2.84587	0
1.2613	51.6586	0.285929	-0.00284074	-1.01457	0
1.2620	51.126	-0.939479	2.13339	-0.405828	0
1.2627	52.1912	2.11042	0.605077	-2.23713	0
1.2633	52.7237	3.94854	1.21584	-2.84587	0
1.2640	52.1912	2.72313	0.301118	-1.92768	0
1.2647	52.4575	5.47349	-0.920399	0.207987	0
1.2653	52.99	9.43564	3.04811	0.207987	0
1.2660	52.4575	8.21023	4.26963	-0.405828	0
1.2667	52.1912	6.68528	1.21584	1.42547	0
1.2673	52.1912	6.38574	2.43735	2.03929	0
1.2680	52.1912	2.11042	3.96283	-3.15024	0
1.2687	51.6586	-0.639935	0.605077	-4.06843	0
1.2693	51.6586	0.898632	0.605077	0.207987	0
1.2700	51.9249	1.49772	3.04811	-0.405828	0
1.2707	51.6586	2.11042	1.82659	-2.23713	0
1.2713	51.6586	4.56124	2.13339	0.512358	0
1.2720	51.9249	4.56124	3.35207	-0.405828	0
1.2727	52.1912	3.63538	1.52264	-3.75898	0
1.2733	52.4575	7.61114	-0.30964	-2.23713	0
1.2740	52.99	13.3978	-0.920399	-1.01457	0
1.2747	52.99	16.1482	0.605077	-3.15024	0
1.2753	52.4575	17.3736	2.13339	-3.15024	0
1.2760	52.4575	19.1981	0.605077	-2.23713	0
1.2767	52.7237	18.2858	-1.22436	-2.84587	0
1.2773	52.4575	14.6232	1.52264	-1.62331	0
1.2780	52.1912	12.4855	2.74131	-1.01457	0
1.2787	51.9249	10.9606	-0.30964	-1.31894	0
1.2793	51.6586	5.77303	-1.83512	-0.405828	0
1.2800	52.4575	1.49772	-0.30964	-0.405828	0
1.2807	52.99	3.33583	0.301118	-1.62331	0
1.2813	52.4575	8.21023	0.301118	-1.31894	0
1.2820	52.1912	13.0982	0.911877	1.42547	0
1.2827	52.99	16.4613	1.52264	0.816729	0
1.2833	52.7237	15.5354	3.04811	-1.92768	0
1.2840	51.9249	13.0982	4.26963	-2.84587	0
1.2847	52.1912	13.0982	2.13339	-0.405828	0
1.2853	52.7237	10.9606	-1.22436	1.42547	0
1.2860	52.7237	7.29799	-1.83512	-0.0963842	0
1.2867	52.1912	8.82294	-0.30964	-1.01457	0
1.2873	52.4575	12.186	-1.83512	0.207987	0
1.2880	52.99	10.3479	-3.66739	0.207987	0
1.2887	52.4575	7.29799	-1.53116	-0.405828	0
1.2893	52.1912	6.99844	-0.30964	-0.405828	0
1.2900	52.99	5.47349	-1.22436	-1.01457	0
1.2907	52.99	-0.639935	-0.30964	-2.23713	0
1.2913	52.1912	-5.21479	-0.30964	-2.23713	0
1.2920	52.1912	-7.03929	-1.53116	-1.01457	0
1.2927	52.1912	-11.9273	-1.22436	-0.405828	0
1.2933	51.9249	-17.1149	-0.6136	-1.31894	0
1.2940	52.4575	-18.6398	-1.83512	-3.15024	0
1.2947	52.99	-19.5521	-0.30964	-2.5415	0
1.2953	52.1912	-23.2147	2.74131	-2.23713	0
1.2960	52.1912	-25.965	1.52264	-2.5415	0
1.2967	52.99	-25.3523	-0.30964	-2.23713	0
1.2973	52.7237	-23.2147	-0.00284074	-2.23713	0
1.2980	52.1912	-21.077	-0.30964	-5.59028	0
1.2987	52.1912	-19.8652	-1.53116	-6.2041	0
1.2993	51.9249	-17.4144	-1.22436	-3.75898	0
1.3000	51.6586	-14.065	-1.22436	-2.5415	0
1.3007	52.1912	-12.54	-1.83512	-1.62331	0
1.3013	52.1912	-12.54	-0.920399	-0.0963842	0
1.3020	52.7237	-12.8396	-0.30964	-0.0963842	0
1.3027	52.99	-12.8396	-3.05663	-1.31894	0
1.3033	51.6586	-12.54	-2.13908	-1.31894	0
1.3040	51.126	-12.8396	2.43735	-1.31894	0
1.3047	52.4575	-15.8895	1.52264	-1.92768	0
1.3053	52.7237	-16.8017	-2.44588	-1.92768	0
1.3060	51.126	-12.54	-3.05663	-0.710199	0
1.3067	50.5935	-8.8774	-1.22436	0.816729	0
1.3073	51.126	-9.78965	0.605077	1.42547	0
1.3080	51.126	-7.03929	2.74131	0.207987	0
1.3087	52.1912	0.285929	0.911877	0.512358	0
1.3093	52.1912	1.49772	-2.44588	2.03929	0
1.3100	50.3272	0.285929	-1.83512	0.512358	0
1.3107	51.126	3.33583	-0.30964	-0.405828	0
1.3113	52.7237	6.08619	-1.22436	0.512358	0
1.3120	51.126	5.16033	-1.53116	0.512358	0
1.3127	52.1912	5.47349	-2.74983	0.816729	0
1.3133	52.7237	7.29799	-3.05663	1.42547	0
1.3140	50.3272	10.0483	0.301118	-1.01457	0
1.3147	52.99	14.6232	0.605077	-1.01457	0
1.3153	52.99	19.5112	-1.53116	2.34366	0
1.3160	48.4632	25.611	0.301118	2.64803	0
1.3167	53.2563	32.3235	3.04811	2.03929	0
1.3173	54.0551	35.0739	-0.00284074	1.42547	0
1.3180	47.3981	35.0739	-3.97135	-1.01457	0
1.3187	55.9191	36.2993	-2.13908	-0.405828	0
1.3193	54.854	36.5989	1.82659	2.03929	0
1.3200	43.9364	37.5111	1.52264	0.207987	0
1.3207	56.718	38.1238	-2.44588	-1.01457	0
1.3213	55.1203	35.0739	-3.97135	1.1211	0
1.3220	41.2736	30.499	-2.13908	-0.0963842	0
1.3227	61.2447	27.136	-0.920399	0.512358	0
1.3233	54.854	21.9484	-1.22436	3.87059	0
1.3240	36.4806	16.7609	-2.13908	0.512358	0
1.3247	70.5646	11.5733	-3.66739	-2.23713	0
1.3253	51.6586	2.72313	-2.74983	-0.0963842	0
1.3260	23.6991	-5.8275	-1.22436	-1.01457	0
1.3267	94.5299	-8.8774	-2.13908	-2.23713	0
1.3273	33.5515	-12.54	-1.83512	0.512358	0
1.3280	-13.8466	-19.2525	0.911877	-0.405828	0
1.3287	576.766	-25.3523	0.911877	-3.75898	0
1.3293	1558.81	-28.7154	-0.00284074	-1.62331	0
1.3300	2126.79	-30.2403	0.605077	-0.710199	0
1.3307	2333.16	-32.9771	0.605077	-0.710199	0
1.3313	2545.92	-35.7274	-0.00284074	0.512358	0
1.3320	2660.42	-34.8152	-0.30964	-3.15024	0
1.3327	2664.95	-31.7653	-1.53116	-5.89465	0
[truncated: 54,592 more rows]
