# Supplementary material for: Identification of Haptic Based Guiding Using Hard Reins
Source: PLoS One. 2015 Jul 22;10(7):e0132020. doi: 10.1371/journal.pone.0132020 (PMC4511788; doi:10.1371/journal.pone.0132020)
Supplement: S3 File — (ZIP) [file pone.0132020.s003.zip › EMGData1/Subject8/T17/t17.txt]

0.0000	-58.5017	10.6588	6.40546	19.4328	0
0.0007	-61.1489	11.2728	-0.00388327	17.2967	0
0.0013	-61.1489	11.5702	-3.66581	12.4145	0
0.0020	-59.5606	8.51935	-0.30872	6.6162	0
0.0027	-55.8546	4.86409	0.605791	4.4801	0
0.0033	-52.4133	3.03166	-1.22517	0.51175	0
0.0040	-54.0016	-0.0191877	-2.13968	-8.33878	0
0.0047	-58.237	-3.07963	-1.53001	-12.3048	0
0.0053	-59.5606	-2.15862	-0.30872	-12.3048	0
0.0060	-58.5017	-2.46562	0.605791	-16.8832	0
0.0067	-60.09	-6.73489	-1.22517	-21.4615	0
0.0073	-62.4724	-10.7067	-2.13968	-19.9354	0
0.0080	-63.796	-12.5392	-0.30872	-20.8515	0
0.0087	-65.649	-11.6182	-0.613557	-24.2076	0
0.0093	-67.7667	-9.48833	-2.13968	-22.3776	0
0.0100	-68.8256	-9.78574	0.300954	-17.7993	0
0.0107	-71.208	-10.7067	4.26772	-15.9671	0
0.0113	-76.2375	-10.7067	5.48901	-15.9671	0
0.0120	-79.4141	-9.18132	5.18417	-14.7471	0
0.0127	-75.7081	-7.3489	3.65804	-10.7787	0
0.0133	-71.7374	-4.90246	-0.00388327	-3.4566	0
0.0140	-75.7081	-1.54461	-2.13968	3.25784	0
0.0147	-81.5318	1.19923	0.300954	8.44616	0
0.0153	-82.0612	3.03166	1.52224	14.5506	0
0.0160	-82.8554	4.86409	-0.613557	18.2128	0
0.0167	-87.6202	6.68692	-0.30872	20.0428	0
0.0173	-89.2085	7.60793	0.605791	22.485	0
0.0180	-87.0908	8.51935	0.605791	23.3989	0
0.0187	-87.0908	10.3518	0.912569	21.2628	0
0.0193	-86.2967	10.3518	1.82708	20.0428	0
0.0200	-87.8849	9.73777	0.912569	19.4328	0
0.0207	-91.5909	10.3518	0.912569	16.0767	0
0.0213	-90.7968	6.99392	1.82708	12.7184	0
0.0220	-87.8849	5.1615	-0.00388327	10.5823	0
0.0227	-87.8849	7.30093	-0.30872	7.22618	0
0.0233	-87.0908	4.86409	3.35321	-0.0982377	0
0.0240	-87.3555	-2.15862	3.35321	-6.81267	0
0.0247	-87.0908	-4.29805	-2.13968	-7.42266	0
0.0253	-80.473	-4.60505	-4.8871	-9.86489	0
0.0260	-82.326	-8.26031	-3.05614	-17.4932	0
0.0267	-80.473	-10.7067	-1.22517	-19.9354	0
0.0273	-34.9422	-11.6182	-0.30872	-19.0193	0
0.0280	27.7949	-11.9252	-0.30872	-23.2915	0
0.0287	51.8839	-11.6182	-0.30872	-25.1237	0
0.0293	60.3547	-12.5392	0.300954	-20.2393	0
0.0300	84.4437	-13.4506	0.912569	-18.7154	0
0.0307	98.2088	-11.9252	1.21741	-19.0193	0
0.0313	98.4735	-10.7067	2.13192	-14.1371	0
0.0320	103.768	-10.7067	2.43675	-10.7787	0
0.0327	103.503	-9.48833	1.52224	-8.03265	0
0.0333	100.856	-7.6559	1.52224	-0.708225	0
0.0340	111.444	-6.13048	2.43675	5.39394	0
0.0347	117.268	-3.07963	3.04837	9.66613	0
0.0353	108.003	-0.0191877	4.26772	15.1606	0
0.0360	101.65	2.11065	4.87933	17.9067	0
0.0367	97.4146	4.86409	2.43675	18.2128	0
0.0373	89.4732	8.51935	-0.30872	21.5689	0
0.0380	84.179	9.73777	-0.613557	24.6211	0
0.0387	81.2671	9.73777	-0.00388327	23.705	0
0.0393	74.6493	10.3518	0.605791	21.2628	0
0.0400	67.7667	10.6588	0.605791	17.9067	0
0.0407	60.8842	9.44036	1.21741	13.6345	0
0.0413	54.7957	7.60793	2.43675	11.1922	0
0.0420	50.5603	6.68692	1.52224	9.66613	0
0.0427	45.5308	6.38951	-0.30872	5.70007	0
0.0433	40.7659	5.4685	0.912569	-1.01436	0
0.0440	38.6482	2.11065	0.912569	-7.42266	0
0.0447	34.1481	-0.0191877	-1.22517	-11.391	0
0.0453	28.3244	-2.15862	-0.00388327	-15.3571	0
0.0460	26.4714	-7.6559	4.26772	-20.5454	0
0.0467	24.6184	-11.6182	3.96288	-22.3776	0
0.0473	16.4123	-10.0927	3.35321	-22.0715	0
0.0480	5.55899	-11.3112	4.26772	-23.5976	0
0.0487	2.64714	-16.1944	2.43675	-26.3437	0
0.0493	5.55899	-15.897	-1.22517	-23.5976	0
0.0500	-2.91185	-11.3112	-2.13968	-18.7154	0
0.0507	-11.3827	-10.3997	-3.36097	-17.7993	0
0.0513	20.1182	-10.0927	-3.05614	-15.9671	0
0.0520	78.62	-10.0927	1.52224	-11.0849	0
0.0527	108.797	-10.7067	3.35321	-6.50653	0
0.0533	108.003	-7.95331	1.21741	-0.404374	0
0.0540	106.68	-1.54461	1.21741	6.92005	0
0.0547	106.15	2.11065	2.74353	8.75229	0
0.0553	103.503	3.94308	2.13192	8.14002	0
0.0560	99.2676	5.7755	-0.30872	14.2445	0
0.0567	86.8261	5.7755	-1.83485	20.6528	0
0.0573	77.8258	6.99392	-2.44452	21.5689	0
0.0580	78.62	11.5702	-1.53001	22.485	0
0.0587	70.9433	14.621	-0.00388327	23.3989	0
0.0593	59.8253	12.4912	0.605791	20.9589	0
0.0600	67.7667	9.73777	1.52224	19.1267	0
0.0607	86.5614	9.44036	1.82708	18.2128	0
0.0613	100.591	7.91493	-0.30872	15.1606	0
0.0620	112.239	5.7755	-1.83485	10.2784	0
0.0627	117.268	6.08251	-0.920336	5.09008	0
0.0633	112.503	6.08251	-0.30872	-1.01436	0
0.0640	104.297	2.11065	-0.30872	-6.50653	0
0.0647	95.2969	-1.85161	0.912569	-10.4749	0
0.0653	93.4439	-3.68404	0.300954	-14.1371	0
0.0660	103.503	-5.20947	-1.22517	-17.7993	0
0.0667	108.268	-7.3489	-0.613557	-20.5454	0
0.0673	100.591	-8.87432	-0.30872	-22.3776	0
0.0680	93.7086	-9.48833	-2.44452	-25.4276	0
0.0687	90.5321	-9.78574	-2.13968	-27.2598	0
0.0693	87.3555	-9.78574	1.21741	-23.9015	0
0.0700	87.6202	-9.18132	-0.30872	-19.6293	0
0.0707	86.8261	-8.87432	-3.05614	-18.7154	0
0.0713	77.5611	-8.56732	0.605791	-16.8832	0
0.0720	70.1491	-6.42789	3.65804	-11.391	0
0.0727	69.355	-3.37704	-0.00388327	-4.37044	0
0.0733	65.3843	-1.85161	-3.97065	2.95398	0
0.0740	61.943	-0.0191877	-3.05614	8.44616	0
0.0747	61.6783	2.72466	-1.22517	9.97227	0
0.0753	55.5899	5.1615	-0.613557	12.7184	0
0.0760	47.6485	8.21234	-0.30872	18.8228	0
0.0767	41.8248	10.3518	0.605791	22.7889	0
0.0773	34.9422	11.5702	-0.30872	23.705	0
0.0780	30.7068	13.0956	-3.05614	24.925	0
0.0787	23.8242	13.4026	-5.19194	24.925	0
0.0793	18.0005	11.8772	-4.27549	21.5689	0
0.0800	33.6186	12.1842	-3.97065	17.9067	0
0.0807	47.6485	13.0956	-3.66581	16.0767	0
0.0813	36.7952	9.44036	-2.13968	13.6345	0
0.0820	36.2658	6.08251	-2.44452	9.36228	0
0.0827	30.9715	6.68692	-4.27549	5.09008	0
0.0833	-0.264714	5.4685	-0.613557	1.12174	0
0.0840	38.6482	0.278222	2.43675	-3.15046	0
0.0847	168.623	-3.99105	-2.13968	-8.03265	0
0.0853	237.713	-4.29805	-5.80161	-13.5271	0
0.0860	210.447	-5.51647	-3.05614	-18.1032	0
0.0867	192.447	-9.78574	-0.920336	-22.0715	0
0.0873	192.182	-11.6182	-3.05614	-24.2076	0
0.0880	174.711	-10.7067	-4.8871	-22.9876	0
0.0887	162.799	-11.6182	-4.58226	-23.2915	0
0.0893	157.505	-14.362	-3.05614	-26.6498	0
0.0900	142.681	-15.59	-2.44452	-25.4276	0
0.0907	128.121	-14.669	-1.22517	-20.8515	0
0.0913	109.856	-11.0138	-0.613557	-18.7154	0
0.0920	87.3555	-7.3489	-2.44452	-14.7471	0
0.0927	78.3553	-6.73489	-2.44452	-7.11881	0
0.0933	88.1497	-6.73489	0.605791	-0.708225	0
0.0940	107.474	-3.37704	-1.22517	3.25784	0
0.0947	121.239	1.19923	-2.7513	7.83617	0
0.0953	122.562	3.32907	3.35321	13.3283	0
0.0960	123.621	3.32907	3.65804	18.8228	0
0.0967	130.504	4.25008	-3.36097	21.5689	0
0.0973	136.592	7.60793	-3.36097	22.7889	0
0.0980	140.298	10.9658	0.300954	24.6211	0
0.0987	144.798	10.3518	-2.13968	24.315	0
0.0993	157.505	8.82635	-3.97065	21.5689	0
0.1000	161.74	10.3518	-2.13968	20.0428	0
0.1007	140.563	10.9658	-2.13968	18.5167	0
0.1013	156.181	7.30093	-2.13968	14.2445	0
0.1020	254.655	5.1615	-1.83485	10.2784	0
0.1027	355.246	5.4685	-3.66581	6.31006	0
0.1033	392.835	3.03166	-5.19194	1.12174	0
0.1040	407.924	-1.2472	-3.36097	-5.28656	0
0.1047	419.042	-2.77263	0.300954	-11.6949	0
0.1053	408.189	-3.37704	2.43675	-15.9671	0
0.1060	396.276	-6.42789	0.605791	-19.0193	0
0.1067	385.158	-9.48833	-0.613557	-22.9876	0
0.1073	357.893	-10.0927	3.35321	-26.0376	0
0.1080	333.539	-10.7067	5.79385	-26.6498	0
0.1087	322.157	-12.5392	3.96288	-26.3437	0
0.1093	304.95	-13.1436	1.82708	-26.0376	0
0.1100	281.655	-11.3112	0.605791	-24.2076	0
0.1107	261.537	-10.7067	0.300954	-19.9354	0
0.1113	243.007	-9.48833	2.43675	-15.3571	0
0.1120	227.124	-6.13048	1.52224	-13.5271	0
0.1127	213.359	-3.99105	-0.613557	-11.391	0
0.1133	194.565	-1.54461	0.605791	-4.06658	0
0.1140	170.74	1.50624	1.82708	4.4801	0
0.1147	146.387	1.19923	0.605791	9.66613	0
0.1153	124.68	1.19923	0.605791	14.8545	0
0.1160	104.297	4.86409	-0.00388327	18.8228	0
0.1167	84.4437	6.68692	-0.30872	19.7366	0
0.1173	66.1784	7.30093	1.52224	21.875	0
0.1180	46.0602	9.44036	1.21741	24.315	0
0.1187	23.0301	10.3518	0.605791	24.315	0
0.1193	1.853	10.3518	4.26772	24.6211	0
0.1200	-17.4711	12.1842	3.96288	25.535	0
0.1207	-33.8834	11.2728	-1.53001	21.5689	0
0.1213	-47.6485	6.68692	-2.13968	15.1606	0
0.1220	-62.2077	5.4685	-0.00388327	9.66613	0
0.1227	-77.2964	5.7755	-1.22517	4.17396	0
0.1233	-87.0908	3.94308	-1.22517	-0.708225	0
0.1240	-96.0911	2.72466	0.912569	-4.98042	0
0.1247	-106.15	1.19923	-0.00388327	-8.03265	0
0.1253	-117.003	-2.15862	-1.22517	-9.86489	0
0.1260	-128.916	-3.99105	-1.22517	-14.1371	0
0.1267	-135.533	-4.60505	-0.613557	-20.2393	0
0.1273	-131.827	-6.73489	-0.30872	-23.2915	0
0.1280	-129.974	-9.18132	0.300954	-25.1237	0
0.1287	-135.269	-11.0138	0.605791	-26.9537	0
0.1293	-140.034	-11.6182	0.605791	-24.5137	0
0.1300	-145.328	-10.3997	0.300954	-20.2393	0
0.1307	-153.005	-7.95331	2.13192	-17.1893	0
0.1313	-160.946	-6.73489	6.7103	-15.9671	0
0.1320	-168.093	-7.04189	6.7103	-16.2732	0
0.1327	-173.917	-7.3489	0.605791	-13.221	0
0.1333	-182.123	-4.29805	-3.05614	-4.06658	0
0.1340	-195.359	0.278222	-1.53001	2.64785	0
0.1347	-203.035	1.50624	0.605791	6.00392	0
0.1353	-205.947	3.03166	0.605791	14.8545	0
0.1360	-213.889	7.60793	-0.30872	22.7889	0
0.1367	-217.065	10.6588	-0.613557	24.925	0
0.1373	-210.183	10.3518	-0.30872	28.8933	0
0.1380	-209.124	10.3518	-0.00388327	29.8094	0
0.1387	-213.359	11.5702	0.300954	23.705	0
0.1393	-211.242	13.0956	-0.613557	21.2628	0
0.1400	-207.8	14.0166	-2.13968	21.5689	0
0.1407	-211.242	12.1842	-1.53001	16.3806	0
0.1413	-216.006	9.44036	0.300954	13.9383	0
0.1420	-215.477	10.6588	2.43675	18.2128	0
0.1427	-210.712	12.1842	4.5745	15.1606	0
0.1433	-209.389	7.60793	5.18417	3.86782	0
0.1440	-209.389	0.585225	2.74353	-4.98042	0
0.1447	-201.712	-0.633195	-0.00388327	-11.6949	0
0.1453	-195.094	-0.0191877	-1.22517	-19.6293	0
0.1460	-197.741	-3.68404	-1.83485	-24.8176	0
0.1467	-199.859	-7.6559	-1.22517	-26.0376	0
0.1473	-197.741	-7.95331	-0.920336	-26.3437	0
0.1480	-199.859	-7.95331	-0.920336	-29.0898	0
0.1487	-202.771	-7.6559	-1.22517	-28.1759	0
0.1493	-203.3	-7.04189	-1.53001	-21.1554	0
0.1500	-205.683	-8.87432	-0.613557	-16.8832	0
0.1507	-201.182	-10.3997	-0.00388327	-17.7993	0
0.1513	-183.447	-7.6559	-0.00388327	-16.2732	0
0.1520	-170.211	-5.20947	0.300954	-10.4749	0
0.1527	-174.711	-5.20947	2.43675	-4.06658	0
0.1533	-183.182	-3.07963	2.43675	4.78395	0
0.1540	-182.123	1.50624	-1.22517	13.3283	0
0.1547	-179.476	3.94308	-2.13968	16.9906	0
0.1553	-185.035	3.94308	2.74353	16.0767	0
0.1560	-190.064	5.7755	2.74353	15.7706	0
0.1567	-186.623	8.82635	-2.13968	18.8228	0
0.1573	-181.594	10.3518	-2.13968	21.5689	0
0.1580	-181.858	10.3518	-1.83485	17.9067	0
0.1587	-181.329	10.3518	-4.58226	9.66613	0
0.1593	-179.211	8.82635	-2.7513	9.66613	0
0.1600	-178.946	7.91493	0.912569	20.3489	0
0.1607	-179.476	10.0448	-1.83485	26.1472	0
0.1613	-177.623	13.0956	-5.19194	18.8228	0
0.1620	-177.093	13.0956	-3.36097	9.97227	0
0.1627	-178.152	8.51935	-0.30872	6.92005	0
0.1633	-174.711	2.72466	0.300954	2.34171	0
0.1640	-163.064	-0.0191877	-0.613557	-4.06658	0
0.1647	-151.416	-0.326191	-0.920336	-7.11881	0
0.1653	-144.269	-3.07963	0.300954	-11.6949	0
0.1660	-136.328	-7.3489	-1.22517	-19.9354	0
0.1667	-128.121	-8.87432	-2.44452	-22.3776	0
0.1673	-122.827	-8.26031	1.82708	-21.4615	0
0.1680	-113.562	-8.87432	4.26772	-24.5137	0
0.1687	-102.444	-10.3997	-0.30872	-26.9537	0
0.1693	-93.4439	-11.0138	-1.22517	-22.9876	0
0.1700	-87.0908	-11.3112	0.300954	-19.3254	0
0.1707	-80.473	-10.7067	-0.920336	-18.7154	0
0.1713	-72.7963	-9.78574	-1.22517	-16.8832	0
0.1720	-64.0607	-9.48833	1.52224	-12.3048	0
0.1727	-59.0312	-8.87432	2.13192	-6.81267	0
0.1733	-48.4426	-6.73489	1.82708	-2.23434	0
0.1740	-17.2064	-3.68404	2.43675	3.25784	0
0.1747	26.7361	-0.940198	1.82708	9.66613	0
0.1753	59.8253	1.19923	1.21741	14.2445	0
0.1760	73.3257	4.25008	-0.30872	18.2128	0
0.1767	79.4141	7.30093	-2.13968	22.1789	0
0.1773	91.3262	9.44036	0.300954	23.705	0
0.1780	109.856	10.0448	3.35321	24.315	0
0.1787	126.004	10.6588	2.43675	25.2311	0
0.1793	139.239	11.2728	3.35321	23.3989	0
0.1800	150.622	9.73777	4.87933	20.6528	0
0.1807	151.946	6.68692	0.912569	18.8228	0
0.1813	144.269	4.86409	-4.58226	13.6345	0
0.1820	141.887	3.63607	-3.36097	5.39394	0
0.1827	147.446	3.03166	-1.22517	2.03786	0
0.1833	157.769	3.03166	-3.97065	0.205614	0
0.1840	180.27	-0.0191877	-5.19194	-5.89655	0
0.1847	210.447	-4.60505	-3.05614	-10.7787	0
0.1853	231.36	-5.20947	-2.44452	-12.9171	0
0.1860	237.978	-6.73489	-3.05614	-19.3254	0
0.1867	236.654	-11.6182	-2.13968	-26.6498	0
0.1873	229.771	-13.7576	-2.13968	-26.3437	0
0.1880	220.507	-13.1436	-2.13968	-25.1237	0
0.1887	213.359	-14.0646	-0.30872	-28.7859	0
0.1893	203.565	-14.362	0.300954	-30.312	0
0.1900	191.653	-14.362	-0.30872	-25.7337	0
0.1907	179.741	-15.283	1.21741	-21.4615	0
0.1913	165.711	-12.5392	4.26772	-15.6632	0
0.1920	151.152	-9.78574	3.96288	-8.03265	0
0.1927	138.181	-10.7067	0.912569	-4.06658	0
0.1933	126.268	-8.87432	-0.30872	-2.84432	0
0.1940	114.886	-2.46562	0.912569	-2.84432	0
0.1947	104.827	0.278222	0.912569	-0.708225	0
0.1953	93.7086	2.11065	-0.00388327	6.92005	0
0.1960	82.326	5.7755	-0.30872	12.7184	0
0.1967	72.7963	7.60793	-0.30872	13.9383	0
0.1973	61.6783	9.73777	0.605791	23.3989	0
0.1980	48.4426	12.4912	1.52224	37.4377	0
0.1987	39.9718	10.9658	1.52224	37.1339	0
0.1993	35.7364	8.51935	-0.30872	27.9772	0
0.2000	28.5891	10.9658	-0.30872	22.7889	0
0.2007	20.9124	12.1842	0.912569	18.5167	0
0.2013	15.6181	8.82635	1.52224	13.3283	0
0.2020	9.00027	5.7755	1.52224	9.05615	0
0.2027	0	3.63607	4.26772	1.42787	0
0.2033	-6.08842	-0.633195	7.01513	-6.50653	0
0.2040	-12.1768	-1.54461	4.87933	-8.94877	0
0.2047	-19.0594	-0.326191	2.43675	-10.4749	0
0.2053	-14.5593	-3.07963	3.04837	-13.221	0
0.2060	-1.853	-7.95331	2.43675	-14.4409	0
0.2067	4.50013	-8.26031	0.912569	-14.1371	0
0.2073	2.64714	-8.87432	2.13192	-15.9671	0
0.2080	-1.58828	-11.6182	2.74353	-22.0715	0
0.2087	-7.14727	-13.4506	1.52224	-26.3437	0
0.2093	-9.79441	-14.0646	2.43675	-23.9015	0
0.2100	-10.5885	-16.1944	3.35321	-19.6293	0
0.2107	-14.2945	-16.5014	1.52224	-19.6293	0
0.2113	-14.5593	-12.5392	0.605791	-19.0193	0
0.2120	-14.5593	-6.73489	1.82708	-14.1371	0
0.2127	-21.4418	-3.37704	0.912569	-10.7787	0
0.2133	-19.5888	-2.15862	-0.00388327	-8.03265	0
0.2140	-1.05885	0.278222	0.912569	1.73173	0
0.2147	12.971	2.11065	2.13192	13.3283	0
0.2153	17.4711	3.32907	2.74353	16.0767	0
0.2160	23.8242	6.68692	3.35321	15.7706	0
0.2167	28.8538	11.8772	1.52224	19.4328	0
0.2173	30.1774	14.0166	-0.613557	22.485	0
0.2180	34.6775	14.0166	-1.53001	21.5689	0
0.2187	37.8541	14.928	-1.83485	21.5689	0
0.2193	36.0011	14.0166	-0.613557	21.5689	0
0.2200	34.6775	12.1842	-0.00388327	18.8228	0
0.2207	34.1481	11.8772	-0.613557	14.8545	0
0.2213	34.9422	10.9658	0.300954	12.4145	0
0.2220	36.7952	8.82635	1.52224	9.05615	0
0.2227	34.6775	7.60793	-0.30872	2.34171	0
0.2233	30.4421	5.4685	-2.44452	-4.06658	0
0.2240	30.4421	2.72466	-2.13968	-6.20268	0
0.2247	28.5891	1.80365	-0.613557	-7.42266	0
0.2253	22.236	-0.326191	-0.30872	-10.1687	0
0.2260	17.4711	-3.68404	-2.13968	-11.6949	0
0.2267	14.0298	-4.29805	-2.7513	-14.7471	0
0.2273	8.20613	-4.29805	1.52224	-21.4615	0
0.2280	2.64714	-6.73489	4.26772	-26.0376	0
0.2287	-0.529427	-8.56732	-0.920336	-25.1237	0
0.2293	-1.58828	-9.18132	-4.27549	-22.9876	0
0.2300	0.794141	-10.7067	-2.44452	-21.7654	0
0.2307	1.58828	-9.78574	-2.13968	-17.4932	0
0.2313	-2.91185	-7.04189	-3.66581	-13.221	0
0.2320	-5.55899	-7.04189	-2.13968	-11.391	0
0.2327	-5.55899	-5.82347	-1.83485	-8.33878	0
0.2333	-7.6767	-2.15862	-3.05614	-1.62435	0
0.2340	-12.1768	-0.940198	-1.22517	5.09008	0
0.2347	-15.3534	0.892229	-0.30872	10.2784	0
0.2353	-16.4123	5.7755	-3.05614	16.0767	0
0.2360	-16.4123	7.60793	-2.7513	23.095	0
0.2367	-15.8828	8.21234	0.605791	26.4511	0
0.2373	-17.4711	13.4026	-0.30872	26.1472	0
0.2380	-18.53	15.8491	-3.97065	25.2311	0
0.2387	-19.0594	13.0956	-4.27549	22.1789	0
0.2393	-23.8242	12.4912	-1.83485	18.5167	0
0.2400	-29.9126	13.0956	-0.30872	17.9067	0
0.2407	-27.5302	11.2728	-1.83485	16.9906	0
0.2413	-23.5595	12.4912	-3.97065	12.7184	0
0.2420	-27.5302	14.3236	-5.80161	9.66613	0
0.2427	-31.2362	10.3518	-7.32774	9.66613	0
0.2433	-29.1185	6.38951	-6.71806	7.22618	0
0.2440	-26.4714	4.55708	-3.36097	1.42787	0
0.2447	-24.8831	0.585225	-1.53001	-7.42266	0
0.2453	-19.3241	-2.46562	-3.36097	-17.4932	0
0.2460	-12.1768	-3.07963	-3.97065	-22.3776	0
0.2467	-6.61784	-6.13048	-1.53001	-21.7654	0
0.2473	-5.55899	-11.6182	-0.920336	-22.3776	0
0.2480	-6.35313	-12.5392	-1.22517	-23.2915	0
0.2487	-5.02956	-11.0138	0.605791	-21.1554	0
0.2493	-2.91185	-11.6182	1.82708	-18.7154	0
0.2500	0.794141	-10.0927	0.300954	-16.8832	0
0.2507	6.61784	-7.6559	-0.00388327	-13.831	0
0.2513	5.55899	-7.95331	3.35321	-12.3048	0
0.2520	1.853	-7.6559	3.65804	-13.221	0
0.2527	5.55899	-4.90246	-0.920336	-9.55876	0
0.2533	6.61784	-3.37704	-3.05614	-1.01436	0
0.2540	6.35313	-2.15862	-1.22517	6.00392	0
0.2547	21.9712	0.892229	-0.00388327	9.66613	0
0.2553	42.8836	2.11065	-0.920336	11.4984	0
0.2560	52.1486	3.32907	-1.22517	15.7706	0
0.2567	54.0016	6.68692	-0.30872	18.8228	0
0.2573	51.3545	8.21234	0.605791	18.5167	0
0.2580	45.7955	7.30093	0.605791	20.0428	0
0.2587	47.6485	7.91493	-0.00388327	24.315	0
0.2593	49.5015	8.82635	0.300954	22.485	0
0.2600	42.8836	9.13335	0.605791	17.9067	0
0.2607	47.3838	8.82635	-0.613557	16.9906	0
0.2613	65.9137	7.60793	-1.22517	13.6345	0
0.2620	78.0905	6.68692	-0.00388327	6.92005	0
0.2627	81.5318	5.1615	1.52224	6.00392	0
0.2633	82.8554	2.11065	2.74353	6.00392	0
0.2640	82.8554	-0.0191877	3.04837	0.817886	0
0.2647	82.326	-2.46562	1.21741	-5.28656	0
0.2653	78.62	-5.20947	0.605791	-12.3048	0
0.2660	70.4138	-6.13048	2.13192	-19.0193	0
0.2667	68.0314	-7.95331	2.43675	-19.6293	0
0.2673	70.6786	-11.0138	2.13192	-20.5454	0
0.2680	70.4138	-11.0138	1.82708	-25.1237	0
0.2687	69.6197	-10.7067	1.21741	-25.1237	0
0.2693	69.355	-13.7576	0.605791	-21.7654	0
0.2700	65.649	-13.1436	-0.30872	-23.2915	0
0.2707	64.8549	-10.0927	-0.00388327	-22.3776	0
0.2713	70.4138	-11.3112	3.35321	-13.221	0
0.2720	77.8258	-11.6182	3.35321	-6.20268	0
0.2727	84.7084	-6.73489	-0.30872	-4.06658	0
0.2733	92.6498	-4.29805	-1.22517	1.42787	0
0.2740	106.68	-4.60505	-0.30872	9.66613	0
0.2747	129.71	-2.77263	0.605791	13.3283	0
0.2753	152.475	0.278222	4.26772	14.5506	0
0.2760	169.417	4.55708	5.79385	17.9067	0
0.2767	181.858	9.44036	1.52224	21.2628	0
0.2773	189.8	10.3518	-0.613557	20.6528	0
0.2780	196.682	8.51935	1.52224	18.8228	0
0.2787	204.094	9.73777	1.21741	19.1267	0
0.2793	201.712	11.8772	0.300954	17.2967	0
0.2800	188.476	11.5702	0.300954	12.4145	0
0.2807	173.917	10.9658	-1.22517	9.36228	0
0.2813	157.505	9.73777	-2.13968	9.66613	0
0.2820	139.239	8.51935	-0.30872	6.6162	0
0.2827	123.621	7.60793	-0.613557	-0.708225	0
0.2833	111.18	5.7755	-2.13968	-6.20268	0
0.2840	99.7971	1.19923	-1.83485	-9.25491	0
0.2847	88.6791	-2.46562	-0.920336	-13.221	0
0.2853	77.5611	-3.07963	-2.13968	-16.8832	0
0.2860	67.7667	-3.07963	-2.44452	-18.7154	0
0.2867	57.7076	-5.20947	0.912569	-19.6293	0
0.2873	43.413	-7.6559	4.26772	-19.3254	0
0.2880	31.7656	-7.95331	2.43675	-17.7993	0
0.2887	26.4714	-8.87432	-0.920336	-19.6293	0
0.2893	20.6477	-9.78574	-1.83485	-22.0715	0
0.2900	12.1768	-10.7067	-1.22517	-21.4615	0
0.2907	5.8237	-11.6182	-0.30872	-18.7154	0
0.2913	0.529427	-10.0927	-0.00388327	-15.0532	0
0.2920	-3.97071	-7.95331	-1.53001	-11.6949	0
0.2927	-7.6767	-7.04189	-1.53001	-8.33878	0
0.2933	-11.3827	-5.20947	2.13192	-2.84432	0
0.2940	-16.1475	-1.2472	2.43675	2.95398	0
0.2947	-23.0301	0.278222	-2.44452	6.00392	0
0.2953	-28.8538	1.19923	-3.66581	9.66613	0
0.2960	-28.8538	6.38951	-0.30872	14.2445	0
0.2967	-29.1185	9.73777	-1.22517	16.3806	0
0.2973	-32.2951	8.51935	-3.97065	18.2128	0
0.2980	-32.2951	7.91493	-0.920336	22.1789	0
0.2987	-29.9126	10.3518	2.13192	22.485	0
0.2993	-32.0304	12.1842	1.21741	21.5689	0
0.3000	-35.7364	12.1842	0.605791	24.6211	0
0.3007	-35.4716	10.6588	-1.22517	23.3989	0
0.3013	-33.8834	8.51935	-5.19194	15.1606	0
0.3020	-36.0011	6.08251	-5.19194	6.92005	0
0.3027	-38.9129	2.41765	-2.7513	-1.3205	0
0.3033	-37.5893	-1.54461	-3.97065	-12.611	0
0.3040	-34.1481	-2.46562	-3.97065	-19.3254	0
0.3047	-34.9422	-1.54461	-0.613557	-19.0193	0
0.3053	-39.4423	-1.54461	-0.00388327	-19.9354	0
0.3060	-38.3835	-3.37704	-1.83485	-19.9354	0
0.3067	-31.2362	-4.90246	-1.22517	-12.9171	0
0.3073	-27.7949	-7.04189	0.605791	-5.89655	0
0.3080	-28.3244	-7.6559	1.52224	-6.50653	0
0.3087	-25.9419	-5.20947	0.300954	-13.5271	0
0.3093	-23.8242	-4.60505	-1.53001	-21.1554	0
0.3100	-24.8831	-8.56732	-0.613557	-21.4615	0
0.3107	-25.4125	-11.6182	1.21741	-15.0532	0
0.3113	-24.8831	-9.18132	2.43675	-10.4749	0
0.3120	-25.1478	-5.51647	4.5745	-7.72879	0
0.3127	-22.5007	-4.29805	3.35321	-3.15046	0
0.3133	-18.2652	-4.29805	-1.22517	-0.0982377	0
0.3140	-18.2652	-3.07963	-1.83485	4.17396	0
0.3147	-19.0594	0.278222	1.52224	10.5823	0
0.3153	-16.4123	2.72466	1.52224	13.3283	0
0.3160	-15.6181	3.32907	1.82708	13.3283	0
0.3167	-16.1475	5.1615	3.04837	13.3283	0
0.3173	-13.2357	8.21234	-0.30872	10.8884	0
0.3180	-6.35313	10.0448	-2.7513	7.83617	0
0.3187	-2.38242	10.9658	-0.30872	11.1922	0
0.3193	-1.32357	11.2728	-1.22517	17.9067	0
0.3200	0	11.2728	-4.8871	19.7366	0
0.3207	2.38242	11.8772	-2.44452	16.0767	0
0.3213	10.8533	10.3518	-0.00388327	12.1084	0
0.3220	25.9419	8.51935	-1.22517	11.4984	0
0.3227	36.5305	8.51935	-0.30872	8.75229	0
0.3233	36.5305	6.08251	3.65804	0.51175	0
0.3240	34.6775	1.19923	2.43675	-6.20268	0
0.3247	38.1188	-1.54461	-1.83485	-6.81267	0
0.3253	41.8248	-3.07963	-3.36097	-8.33878	0
0.3260	43.6778	-6.13048	-3.36097	-14.1371	0
0.3267	46.5896	-9.78574	-3.36097	-20.5454	0
0.3273	50.825	-12.5392	-3.66581	-25.1237	0
0.3280	54.2663	-14.0646	-3.97065	-26.6498	0
0.3287	56.9134	-11.0138	-1.83485	-24.8176	0
0.3293	58.237	-7.95331	0.605791	-23.5976	0
0.3300	58.7664	-10.3997	-0.30872	-22.9876	0
0.3307	59.5606	-12.5392	-0.30872	-19.6293	0
0.3313	58.7664	-10.7067	-0.30872	-15.0532	0
0.3320	57.9723	-9.18132	-3.97065	-12.001	0
0.3327	58.7664	-9.18132	-3.97065	-6.50653	0
0.3333	60.09	-5.20947	-0.613557	1.42787	0
0.3340	60.6194	1.19923	-2.13968	6.6162	0
0.3347	62.7371	5.1615	-3.36097	9.05615	0
0.3353	63.2666	5.7755	1.21741	11.4984	0
0.3360	60.8842	6.08251	1.52224	16.0767	0
0.3367	61.4136	7.30093	-2.7513	23.3989	0
0.3373	64.0607	7.60793	-1.83485	26.4511	0
0.3380	64.8549	8.51935	-0.00388327	23.705	0
0.3387	65.3843	10.3518	-2.7513	23.095	0
0.3393	64.0607	9.44036	-3.36097	25.2311	0
0.3400	62.2077	8.82635	-0.613557	22.485	0
0.3407	65.9137	8.51935	-1.22517	16.0767	0
0.3413	74.914	7.30093	-3.05614	11.1922	0
0.3420	80.7377	6.38951	-3.05614	7.53003	0
0.3427	86.8261	3.94308	-2.7513	4.4801	0
0.3433	98.2088	-0.0191877	-2.44452	-0.708225	0
0.3440	107.474	0.278222	-2.13968	-7.72879	0
0.3447	110.65	1.19923	-0.613557	-10.1687	0
0.3453	112.239	-2.46562	1.52224	-10.4749	0
0.3460	113.562	-6.13048	1.21741	-15.6632	0
0.3467	114.356	-6.13048	-0.30872	-21.1554	0
0.3473	114.356	-7.95331	2.43675	-23.5976	0
0.3480	112.239	-11.6182	4.26772	-24.5137	0
0.3487	109.856	-13.4506	2.74353	-22.6815	0
0.3493	108.003	-13.7576	1.52224	-19.6293	0
0.3500	106.15	-13.1436	0.300954	-16.2732	0
0.3507	105.621	-11.6182	-0.920336	-11.391	0
0.3513	105.621	-10.0927	1.21741	-8.64263	0
0.3520	101.65	-7.6559	2.43675	-9.25491	0
0.3527	100.062	-4.60505	1.21741	-5.89655	0
0.3533	105.621	-3.37704	1.52224	1.42787	0
0.3540	111.18	-2.77263	0.605791	4.4801	0
0.3547	111.974	-1.85161	-0.920336	6.00392	0
0.3553	112.503	1.19923	0.605791	11.4984	0
0.3560	113.562	6.68692	0.912569	16.6867	0
0.3567	112.503	8.51935	0.605791	17.6005	0
0.3573	111.709	7.60793	2.43675	16.9906	0
0.3580	110.121	9.44036	3.35321	17.9067	0
0.3587	106.415	12.1842	2.13192	17.9067	0
0.3593	102.444	11.8772	3.96288	15.7706	0
0.3600	104.032	12.1842	5.18417	12.4145	0
0.3607	109.856	12.4912	1.82708	10.5823	0
0.3613	112.503	9.44036	-0.30872	9.97227	0
0.3620	111.18	7.60793	0.300954	8.14002	0
0.3627	111.18	7.91493	0.605791	6.31006	0
0.3633	111.18	3.94308	1.21741	5.09008	0
0.3640	107.474	-0.633195	1.21741	0.51175	0
0.3647	103.238	-1.2472	2.43675	-9.55876	0
0.3653	101.65	-2.46562	4.26772	-17.1893	0
0.3660	100.856	-6.13048	1.82708	-19.3254	0
0.3667	98.4735	-7.3489	-0.30872	-20.2393	0
0.3673	92.9145	-7.95331	3.35321	-22.3776	0
0.3680	88.6791	-9.78574	4.26772	-24.5137	0
0.3687	88.6791	-8.87432	0.300954	-25.7337	0
0.3693	88.1497	-7.04189	1.52224	-24.2076	0
0.3700	85.2378	-8.26031	5.18417	-20.5454	0
0.3707	83.3848	-8.87432	4.5745	-16.577	0
0.3713	80.7377	-6.73489	4.5745	-14.1371	0
0.3720	75.4434	-5.51647	5.48901	-12.3048	0
0.3727	72.7963	-5.20947	2.13192	-8.64263	0
0.3733	75.7081	-2.77263	-0.00388327	-1.62435	0
0.3740	75.9728	0.585225	3.35321	5.09008	0
0.3747	70.4138	3.32907	4.5745	9.66613	0
0.3753	66.1784	4.86409	0.605791	16.0767	0
0.3760	67.7667	4.86409	-1.22517	22.485	0
0.3767	69.355	7.60793	0.300954	23.705	0
0.3773	64.8549	12.1842	1.52224	20.6528	0
0.3780	59.2959	12.7982	0.605791	19.1267	0
0.3787	55.8546	10.9658	0.300954	20.3489	0
0.3793	54.7957	11.5702	0.605791	19.7366	0
0.3800	55.5899	12.7982	1.21741	15.1606	0
0.3807	54.2663	10.9658	3.65804	11.4984	0
0.3813	50.2956	9.44036	4.5745	10.8884	0
0.3820	50.5603	9.73777	1.52224	8.75229	0
0.3827	55.5899	8.51935	0.300954	3.86782	0
0.3833	60.3547	4.55708	3.35321	-0.404374	0
0.3840	64.8549	0.585225	3.04837	-4.98042	0
0.3847	68.5609	-1.54461	-2.13968	-10.4749	0
0.3853	67.7667	-2.15862	-4.8871	-13.221	0
0.3860	65.3843	-4.60505	-2.7513	-15.3571	0
0.3867	64.0607	-8.87432	-1.53001	-19.6293	0
0.3873	63.2666	-10.0927	-2.7513	-22.6815	0
0.3880	63.796	-9.18132	-2.7513	-23.2915	0
0.3887	64.0607	-10.0927	-0.613557	-22.6815	0
0.3893	60.3547	-10.7067	-0.920336	-21.7654	0
0.3900	58.5017	-10.3997	-1.53001	-19.3254	0
0.3907	61.6783	-11.6182	-0.00388327	-16.8832	0
0.3913	63.796	-11.3112	-0.00388327	-14.7471	0
0.3920	63.5313	-7.04189	-2.13968	-10.4749	0
0.3927	62.2077	-4.29805	-1.22517	-3.15046	0
0.3933	58.7664	-5.20947	0.912569	3.25784	0
0.3940	56.1193	-1.54461	0.300954	5.09008	0
0.3947	54.7957	5.1615	0.605791	7.22618	0
0.3953	52.1486	6.68692	3.35321	11.4984	0
0.3960	50.2956	3.94308	1.82708	12.7184	0
0.3967	51.3545	5.1615	-3.05614	13.9383	0
0.3973	53.7369	10.3518	-5.19194	18.8228	0
0.3980	56.1193	12.1842	-4.27549	21.875	0
0.3987	57.7076	9.44036	-3.36097	20.6528	0
0.3993	58.7664	8.51935	-4.58226	19.4328	0
0.4000	60.8842	9.44036	-5.80161	18.8228	0
0.4007	64.0607	8.51935	-3.97065	19.4328	0
0.4013	65.649	7.91493	-1.22517	20.6528	0
0.4020	64.0607	9.13335	-0.613557	14.2445	0
0.4027	62.2077	6.38951	-0.00388327	2.34171	0
0.4033	64.5901	2.72466	-0.00388327	-4.06658	0
0.4040	68.5609	3.63607	-2.7513	-3.4566	0
0.4047	66.4431	3.32907	-2.44452	-3.76045	0
0.4053	64.0607	-0.633195	0.912569	-6.81267	0
0.4060	69.6197	-1.54461	0.605791	-11.391	0
0.4067	76.5023	-2.77263	-0.00388327	-15.6632	0
0.4073	78.62	-7.95331	3.04837	-16.8832	0
0.4080	78.0905	-10.0927	3.35321	-19.3254	0
0.4087	77.2964	-9.78574	1.52224	-21.1554	0
0.4093	75.9728	-11.6182	1.52224	-19.6293	0
0.4100	74.3846	-10.7067	-0.920336	-21.4615	0
0.4107	72.2668	-8.87432	-1.53001	-27.8698	0
0.4113	71.4727	-10.3997	3.04837	-25.1237	0
0.4120	74.1198	-9.18132	2.74353	-12.001	0
0.4127	75.9728	-3.99105	-0.920336	-1.93049	0
0.4133	74.1198	-0.326191	1.21741	2.95398	0
0.4140	72.5316	2.72466	2.43675	6.92005	0
0.4147	74.1198	4.55708	-0.30872	7.53003	0
0.4153	73.8551	3.94308	1.52224	6.31006	0
0.4160	69.8844	5.4685	3.65804	9.05615	0
0.4167	66.7079	9.73777	2.13192	14.8545	0
0.4173	66.7079	10.9658	1.82708	20.0428	0
0.4180	66.9726	10.9658	1.52224	22.7889	0
0.4187	64.8549	12.7982	1.21741	21.2628	0
0.4193	63.796	12.1842	5.48901	16.9906	0
0.4200	64.5901	9.44036	6.7103	12.1084	0
0.4207	64.3254	9.13335	1.21741	6.92005	0
0.4213	61.6783	8.51935	-0.613557	4.17396	0
0.4220	61.4136	6.08251	3.04837	5.09008	0
0.4227	64.0607	5.1615	3.65804	4.4801	0
0.4233	64.8549	5.4685	1.52224	0.51175	0
0.4240	64.5901	3.03166	-1.22517	-0.0982377	0
0.4247	65.9137	-0.326191	-1.53001	0.51175	0
0.4253	66.9726	-0.633195	1.21741	-4.67657	0
0.4260	68.0314	-1.85161	2.13192	-13.221	0
0.4267	65.9137	-6.13048	-0.920336	-19.6293	0
0.4273	61.4136	-9.18132	-1.22517	-23.5976	0
0.4280	64.5901	-8.87432	1.21741	-24.5137	0
0.4287	70.9433	-10.3997	0.912569	-22.3776	0
0.4293	69.8844	-14.0646	-0.613557	-20.5454	0
0.4300	69.8844	-14.976	-0.613557	-18.4093	0
0.4307	72.0021	-10.7067	0.912569	-13.221	0
0.4313	69.8844	-7.04189	3.65804	-10.7787	0
0.4320	73.3257	-7.6559	4.26772	-11.391	0
0.4327	73.8551	-7.95331	-0.30872	-6.81267	0
0.4333	66.7079	-5.82347	-2.7513	0.205614	0
0.4340	96.8852	-3.37704	1.21741	2.64785	0
0.4347	173.652	-0.0191877	3.04837	4.17396	0
0.4353	229.771	3.63607	-2.13968	8.75229	0
0.4360	244.331	5.7755	-4.58226	13.0245	0
0.4367	251.213	7.30093	-1.22517	16.0767	0
0.4373	253.596	8.51935	-0.00388327	18.8228	0
0.4380	243.801	9.73777	-1.22517	19.7366	0
0.4387	236.125	10.6588	0.605791	20.6528	0
0.4393	230.566	9.44036	-0.30872	22.485	0
0.4400	222.36	7.91493	-5.49677	21.875	0
0.4407	216.006	8.21234	-4.27549	19.1267	0
0.4413	210.183	7.60793	-0.30872	15.1606	0
0.4420	199.065	5.7755	-2.7513	7.83617	0
0.4427	186.623	5.7755	-2.7513	0.817886	0
0.4433	177.093	4.86409	3.35321	-1.93049	0
0.4440	166.77	-0.633195	2.74353	-3.76045	0
0.4447	156.181	-3.99105	-3.97065	-10.1687	0
0.4453	146.387	-5.51647	-3.97065	-16.8832	0
0.4460	139.239	-10.3997	-1.83485	-19.6293	0
0.4467	131.563	-12.2322	-3.66581	-21.4615	0
0.4473	122.298	-11.0138	-3.97065	-22.0715	0
0.4480	113.562	-13.4506	-2.44452	-17.4932	0
0.4487	104.827	-14.362	-3.05614	-14.4409	0
0.4493	97.6794	-9.78574	-1.22517	-15.9671	0
0.4500	93.7086	-9.18132	2.13192	-13.5271	0
0.4507	89.4732	-11.6182	-0.00388327	-7.72879	0
0.4513	81.7965	-10.3997	-3.05614	-6.20268	0
0.4520	74.1198	-8.26031	-3.05614	-5.28656	0
0.4527	66.4431	-6.13048	-1.83485	-2.23434	0
0.4533	57.4429	-1.54461	-0.613557	-1.3205	0
0.4540	51.3545	-0.326191	0.300954	0.817886	0
0.4547	47.3838	-0.940198	0.300954	6.00392	0
0.4553	39.7071	1.80365	1.52224	10.2784	0
0.4560	33.6186	4.25008	3.04837	14.8545	0
0.4567	29.3832	5.4685	1.21741	22.485	0
0.4573	21.9712	8.21234	-0.613557	29.8094	0
0.4580	16.1475	9.13335	-0.30872	31.3355	0
0.4587	13.7651	7.60793	-1.83485	27.0611	0
0.4593	7.6767	8.82635	-3.97065	20.9589	0
0.4600	1.853	9.44036	-4.8871	17.9067	0
0.4607	0.529427	7.30093	-4.8871	14.5506	0
0.4613	-4.50013	7.60793	-3.66581	8.14002	0
0.4620	-12.4415	8.82635	-3.05614	4.78395	0
0.4627	-13.7651	6.68692	-4.8871	4.17396	0
0.4633	-13.7651	2.41765	-4.58226	-0.0982377	0
0.4640	-17.4711	0.278222	-3.05614	-6.81267	0
0.4647	-18.0005	-0.0191877	-3.66581	-11.0849	0
0.4653	-17.4711	-1.85161	-3.97065	-14.1371	0
0.4660	-20.1182	-5.82347	-2.7513	-16.8832	0
0.4667	-23.8242	-6.73489	-3.05614	-20.2393	0
0.4673	-27.0008	-5.20947	-2.44452	-25.1237	0
0.4680	-27.7949	-7.95331	-1.22517	-27.5637	0
0.4687	-25.1478	-11.9252	-3.05614	-25.4276	0
0.4693	-21.9712	-12.5392	-4.8871	-23.9015	0
0.4700	-21.7065	-13.4506	-3.05614	-22.3776	0
0.4707	-21.1771	-14.669	-1.22517	-17.7993	0
0.4713	-18.0005	-12.2322	-1.53001	-14.4409	0
0.4720	-15.3534	-9.18132	-3.05614	-10.7787	0
0.4727	-16.4123	-7.6559	-3.97065	-1.93049	0
0.4733	-20.1182	-3.07963	-2.13968	6.92005	0
0.4740	-20.1182	2.11065	-2.13968	10.8884	0
0.4747	-17.4711	2.72466	-3.05614	11.8022	0
0.4753	-17.4711	2.41765	-0.920336	10.8884	0
0.4760	-18.2652	3.94308	1.82708	12.7184	0
0.4767	-17.4711	5.1615	1.82708	19.7366	0
0.4773	-16.1475	8.82635	1.52224	24.315	0
0.4780	-14.5593	13.0956	-0.30872	23.3989	0
0.4787	-11.118	12.1842	-2.7513	23.095	0
0.4793	-8.20613	7.91493	-1.22517	19.7366	0
0.4800	-9.79441	7.30093	1.82708	12.1084	0
0.4807	-11.6474	7.91493	0.605791	8.44616	0
0.4813	-9.79441	6.99392	-1.53001	6.92005	0
0.4820	-8.20613	5.4685	-1.53001	2.03786	0
0.4827	-9.79441	2.41765	-2.13968	-1.62435	0
0.4833	-8.20613	0.585225	-2.44452	-4.67657	0
0.4840	-3.70599	1.80365	-1.22517	-8.94877	0
0.4847	-1.05885	-0.633195	0.300954	-8.64263	0
0.4853	-0.529427	-5.51647	0.605791	-4.98042	0
0.4860	0.794141	-6.42789	1.52224	-7.42266	0
0.4867	3.70599	-5.82347	0.605791	-16.2732	0
0.4873	5.55899	-7.95331	-2.13968	-23.9015	0
0.4880	8.20613	-8.87432	-3.66581	-24.2076	0
0.4887	9.00027	-8.87432	-0.30872	-19.6293	0
0.4893	9.00027	-10.7067	1.82708	-19.3254	0
0.4900	11.6474	-11.3112	-0.613557	-19.6293	0
0.4907	15.6181	-9.18132	-0.30872	-13.831	0
0.4913	15.3534	-7.3489	3.96288	-8.64263	0
0.4920	15.3534	-6.13048	2.43675	-8.03265	0
0.4927	19.0594	-5.20947	-2.13968	-3.15046	0
0.4933	20.9124	-4.60505	-2.13968	3.86782	0
0.4940	17.4711	-2.15862	-1.22517	5.70007	0
0.4947	16.4123	-0.0191877	-2.13968	8.44616	0
0.4953	19.0594	0.278222	-0.920336	12.4145	0
0.4960	21.9712	2.72466	-2.44452	14.2445	0
0.4967	24.0889	5.7755	-4.8871	18.2128	0
0.4973	26.7361	6.38951	-0.920336	22.485	0
0.4980	27.7949	6.99392	3.04837	21.5689	0
0.4987	27.5302	8.21234	0.300954	19.4328	0
0.4993	28.0597	7.30093	-1.53001	18.8228	0
0.5000	28.0597	6.99392	-1.22517	16.0767	0
0.5007	28.3244	7.60793	-1.83485	13.3283	0
0.5013	30.1774	6.68692	-1.53001	10.8884	0
0.5020	32.8245	5.7755	-0.30872	8.44616	0
0.5027	34.6775	4.55708	1.21741	5.39394	0
0.5033	35.7364	1.19923	3.65804	-1.3205	0
0.5040	38.3835	-2.77263	2.43675	-8.64263	0
0.5047	42.3542	-5.20947	-2.13968	-10.4749	0
0.5053	44.7366	-6.73489	-2.7513	-15.9671	0
0.5060	44.2072	-7.04189	-0.920336	-26.0376	0
0.5067	43.9425	-6.73489	-0.920336	-26.0376	0
0.5073	46.5896	-6.73489	-1.22517	-19.9354	0
0.5080	51.3545	-7.04189	-1.22517	-21.7654	0
0.5087	56.6487	-7.6559	-1.83485	-24.5137	0
0.5093	60.6194	-9.18132	-1.83485	-22.9876	0
0.5100	60.6194	-10.7067	-2.7513	-21.4615	0
0.5107	58.7664	-10.0927	-3.36097	-16.8832	0
0.5113	61.943	-6.42789	-1.83485	-12.3048	0
0.5120	67.502	-5.20947	-0.30872	-11.6949	0
0.5127	68.0314	-7.6559	-0.920336	-8.64263	0
0.5133	67.7667	-6.13048	-0.920336	-1.3205	0
0.5140	72.2668	0.892229	0.300954	3.56397	0
0.5147	76.767	3.63607	1.52224	7.83617	0
0.5153	76.767	2.72466	2.13192	10.8884	0
0.5160	75.9728	5.7755	2.13192	10.5823	0
0.5167	75.7081	8.21234	1.52224	16.0767	0
0.5173	75.9728	5.7755	-0.00388327	26.4511	0
0.5180	77.2964	7.30093	-1.83485	27.3672	0
0.5187	76.767	13.0956	-0.920336	21.5689	0
0.5193	75.7081	13.4026	1.21741	20.3489	0
0.5200	75.9728	10.3518	0.300954	18.5167	0
0.5207	75.9728	9.73777	-0.30872	10.8884	0
0.5213	73.8551	10.6588	1.21741	5.39394	0
0.5220	72.5316	10.0448	1.52224	6.00392	0
0.5227	73.3257	6.38951	0.300954	4.17396	0
0.5233	72.7963	2.11065	-1.22517	-3.15046	0
0.5240	73.5904	0.278222	-2.44452	-8.33878	0
0.5247	74.914	-0.633195	-0.613557	-8.33878	0
0.5253	74.6493	-3.37704	2.13192	-11.6949	0
0.5260	74.6493	-7.3489	2.43675	-18.4093	0
0.5267	75.4434	-8.87432	2.43675	-20.5454	0
0.5273	71.7374	-7.95331	3.96288	-20.5454	0
0.5280	66.1784	-7.95331	5.18417	-23.9015	0
0.5287	66.7079	-9.78574	3.35321	-25.1237	0
0.5293	69.6197	-10.3997	-1.22517	-19.0193	0
0.5300	68.0314	-6.73489	-2.7513	-12.3048	0
0.5307	66.9726	-4.29805	0.912569	-10.1687	0
0.5313	68.8256	-5.82347	1.52224	-8.94877	0
0.5320	69.6197	-6.13048	-0.920336	-7.72879	0
0.5327	68.5609	-3.37704	0.605791	-4.67657	0
0.5333	69.355	-1.54461	1.82708	1.42787	0
0.5340	68.0314	-1.85161	-0.30872	4.4801	0
0.5347	64.8549	-1.2472	-0.00388327	5.70007	0
0.5353	63.2666	2.72466	1.21741	12.1084	0
0.5360	61.4136	4.86409	-1.53001	18.8228	0
0.5367	59.5606	2.11065	-3.05614	18.8228	0
0.5373	61.4136	3.03166	-2.13968	20.6528	0
0.5380	63.2666	11.2728	-3.36097	27.6733	0
0.5387	58.7664	15.235	-2.13968	29.1972	0
0.5393	53.7369	12.1842	3.35321	23.3989	0
0.5400	54.2663	9.13335	5.18417	17.6005	0
0.5407	57.4429	6.68692	0.605791	12.1084	0
0.5413	57.7076	2.41765	-3.36097	4.78395	0
0.5420	57.7076	1.19923	-3.97065	0.817886	0
0.5427	57.4429	2.11065	-3.97065	0.51175	0
0.5433	53.4722	-0.0191877	-3.97065	-5.89655	0
0.5440	52.4133	-1.85161	-2.44452	-15.6632	0
0.5447	60.09	-2.77263	-0.30872	-18.4093	0
0.5453	68.5609	-5.20947	-0.920336	-16.577	0
0.5460	70.1491	-5.20947	-2.7513	-16.8832	0
0.5467	68.2961	-3.07963	-1.53001	-15.3571	0
0.5473	66.9726	-4.90246	-0.00388327	-13.221	0
0.5480	66.1784	-7.3489	-0.920336	-16.8832	0
0.5487	65.649	-5.20947	-1.22517	-21.7654	0
0.5493	66.4431	-3.37704	-0.613557	-18.7154	0
0.5500	69.8844	-5.20947	-1.22517	-13.5271	0
0.5507	74.1198	-3.07963	1.52224	-11.391	0
0.5513	74.1198	2.72466	5.79385	-10.4749	0
0.5520	69.355	6.68692	4.26772	-8.94877	0
0.5527	66.7079	9.13335	-1.53001	-4.37044	0
0.5533	69.355	12.1842	-2.7513	2.34171	0
0.5540	70.9433	14.928	-0.613557	7.53003	0
0.5547	71.4727	15.8491	-0.00388327	10.8884	0
0.5553	72.2668	16.7605	1.21741	15.1606	0
0.5560	71.4727	18.5929	2.43675	19.4328	0
0.5567	69.8844	19.8113	0.300954	20.6528	0
0.5573	71.4727	19.5043	-1.83485	18.8228	0
0.5580	77.8258	18.8999	-0.30872	15.4644	0
0.5587	84.179	19.5043	0.605791	14.2445	0
0.5593	86.8261	19.5043	-2.13968	13.3283	0
0.5600	85.2378	17.9789	-2.7513	7.83617	0
0.5607	84.7084	17.6815	-0.30872	3.25784	0
0.5613	86.5614	16.1465	0.912569	2.34171	0
0.5620	84.7084	12.7982	0.605791	1.42787	0
0.5627	81.2671	12.1842	2.43675	-2.23434	0
0.5633	79.4141	14.0166	5.18417	-4.67657	0
0.5640	75.7081	11.8772	3.35321	-4.98042	0
0.5647	74.6493	5.7755	-0.30872	-3.15046	0
0.5653	76.767	1.50624	-0.30872	-1.93049	0
0.5660	73.5904	-0.326191	0.605791	-4.37044	0
0.5667	77.8258	-1.54461	1.21741	-10.4749	0
0.5673	104.297	-4.29805	2.43675	-17.4932	0
0.5680	131.298	-7.3489	3.04837	-21.4615	0
0.5687	140.298	-7.3489	2.13192	-22.6815	0
0.5693	142.151	-6.73489	2.13192	-24.5137	0
0.5700	141.887	-9.48833	3.35321	-22.3776	0
0.5707	139.239	-10.3997	3.65804	-16.2732	0
0.5713	135.533	-7.95331	3.04837	-12.3048	0
0.5720	128.121	-7.3489	2.13192	-8.64263	0
0.5727	120.18	-6.13048	2.13192	-2.23434	0
0.5733	118.856	-1.85161	2.74353	2.03786	0
0.5740	113.562	-0.326191	1.82708	7.83617	0
0.5747	102.709	-1.54461	2.13192	14.5506	0
0.5753	98.4735	-1.54461	3.96288	15.1606	0
0.5760	96.3558	0.585225	2.43675	15.7706	0
0.5767	91.3262	3.63607	-1.22517	20.0428	0
0.5773	87.3555	6.38951	-0.613557	19.1267	0
0.5780	82.326	5.7755	-0.00388327	15.7706	0
0.5787	79.9435	5.7755	-1.83485	17.9067	0
0.5793	87.8849	8.21234	-2.13968	17.2967	0
0.5800	92.6498	6.68692	-2.13968	13.6345	0
0.5807	86.032	3.32907	-3.97065	16.0767	0
0.5813	81.2671	4.86409	-3.36097	15.4644	0
0.5820	79.6788	5.4685	-2.13968	6.92005	0
0.5827	74.1198	1.80365	-3.05614	-1.62435	0
0.5833	70.1491	-0.633195	-3.05614	-8.64263	0
0.5840	68.5609	-2.46562	-1.83485	-13.221	0
0.5847	63.2666	-4.29805	-1.83485	-11.0849	0
0.5853	58.7664	-4.29805	-1.53001	-10.4749	0
0.5860	57.7076	-6.13048	-0.30872	-15.0532	0
0.5867	52.678	-10.7067	1.52224	-13.221	0
0.5873	46.5896	-12.5392	4.26772	-9.86489	0
0.5880	44.7366	-11.0138	5.48901	-14.1371	0
0.5887	42.8836	-11.9252	3.65804	-19.0193	0
0.5893	39.4423	-14.0646	1.52224	-19.3254	0
0.5900	37.3246	-12.5392	1.21741	-18.7154	0
0.5907	36.7952	-10.7067	1.52224	-15.0532	0
0.5913	37.3246	-11.0138	2.13192	-8.64263	0
0.5920	34.6775	-9.48833	1.82708	-4.37044	0
0.5927	30.9715	-7.04189	0.605791	-1.01436	0
0.5933	29.3832	-6.13048	-0.920336	3.56397	0
0.5940	26.2067	-3.68404	-0.30872	8.75229	0
0.5947	22.7654	0.278222	2.74353	14.2445	0
0.5953	24.6184	2.72466	4.87933	15.1606	0
0.5960	27.7949	4.86409	2.74353	9.66613	0
0.5967	30.4421	6.68692	-0.613557	8.14002	0
0.5973	34.4128	6.38951	-0.920336	16.9906	0
0.5980	33.3539	9.44036	1.82708	21.5689	0
0.5987	30.1774	13.4026	3.65804	18.2128	0
0.5993	34.1481	11.5702	3.35321	15.4644	0
0.6000	32.2951	8.51935	3.96288	13.3283	0
0.6007	28.3244	6.99392	2.74353	7.22618	0
0.6013	37.3246	5.1615	-1.22517	2.95398	0
0.6020	32.0304	3.94308	-2.44452	1.42787	0
0.6027	22.236	1.19923	-0.30872	-3.76045	0
0.6033	77.5611	-2.77263	0.605791	-8.03265	0
0.6040	181.594	-4.29805	0.605791	-8.03265	0
0.6047	244.331	-6.13048	0.300954	-10.7787	0
0.6053	264.978	-10.7067	-1.22517	-16.8832	0
0.6060	283.773	-10.7067	-0.30872	-18.7154	0
0.6067	288.538	-9.18132	1.82708	-19.9354	0
0.6073	275.567	-12.2322	0.912569	-22.3776	0
0.6080	265.508	-14.0646	1.52224	-20.5454	0
0.6087	259.949	-13.1436	2.74353	-15.9671	0
0.6093	251.213	-13.7576	-0.00388327	-15.6632	0
0.6100	241.684	-14.362	-0.00388327	-16.2732	0
0.6107	231.624	-13.7576	5.18417	-12.9171	0
0.6113	222.095	-13.4506	5.79385	-8.94877	0
0.6120	211.771	-11.9252	3.65804	-6.81267	0
0.6127	197.741	-11.3112	2.43675	-1.3205	0
0.6133	185.3	-10.7067	-2.13968	5.09008	0
0.6140	175.77	-7.04189	-3.05614	6.00392	0
0.6147	163.858	-3.37704	1.52224	5.70007	0
0.6153	151.152	-3.37704	2.74353	9.97227	0
0.6160	142.416	-1.54461	-0.30872	14.2445	0
0.6167	133.68	0.892229	-0.920336	13.6345	0
0.6173	119.386	2.11065	-1.22517	12.4145	0
0.6180	104.297	2.41765	-1.83485	13.9383	0
0.6187	92.3851	2.11065	-0.920336	13.6345	0
0.6193	81.2671	1.80365	-1.22517	13.3283	0
0.6200	71.4727	3.63607	-2.13968	14.2445	0
0.6207	62.7371	5.7755	-1.83485	13.9383	0
0.6213	51.6192	5.7755	-2.13968	12.4145	0
0.6220	39.4423	6.08251	-3.05614	10.5823	0
0.6227	31.5009	7.60793	-0.613557	5.09008	0
0.6233	25.4125	7.91493	2.13192	-1.93049	0
0.6240	16.4123	6.38951	1.52224	-5.89655	0
0.6247	8.20613	2.41765	-1.22517	-7.42266	0
0.6253	2.64714	-0.940198	-1.83485	-10.4749	0
0.6260	-1.05885	-1.85161	-0.30872	-16.577	0
0.6267	-5.29427	-0.940198	-0.30872	-20.8515	0
0.6273	-10.3238	-0.633195	-1.83485	-22.9876	0
0.6280	-12.4415	-1.54461	-1.22517	-25.1237	0
0.6287	-12.4415	-4.90246	-0.00388327	-25.4276	0
0.6293	-17.2064	-7.95331	-0.920336	-19.6293	0
0.6300	-23.8242	-6.13048	-0.30872	-12.001	0
0.6307	-27.5302	-2.77263	1.82708	-8.64263	0
0.6313	-29.1185	-3.68404	0.912569	-7.72879	0
0.6320	-34.1481	-4.60505	-0.613557	-6.81267	0
0.6327	-39.4423	-1.54461	0.300954	-5.28656	0
0.6333	-40.2365	0.278222	1.52224	0.51175	0
0.6340	-41.2953	1.19923	0.300954	10.2784	0
0.6347	-46.0602	5.1615	-0.30872	15.4644	0
0.6353	-51.3545	10.0448	1.52224	16.9906	0
0.6360	-52.9427	11.5702	2.43675	19.1267	0
0.6367	-54.0016	12.7982	1.52224	18.8228	0
0.6373	-56.9134	16.7605	1.21741	17.2967	0
0.6380	-57.7076	17.3745	-0.30872	18.5167	0
0.6387	-54.531	13.4026	-2.7513	16.9906	0
0.6393	-51.6192	12.1842	-0.00388327	14.2445	0
0.6400	-55.8546	13.0956	3.35321	14.5506	0
0.6407	-61.6783	10.3518	-0.613557	8.75229	0
0.6413	-60.3547	8.51935	-4.27549	-0.404374	0
0.6420	-57.9723	10.3518	-2.44452	0.51175	0
0.6427	-59.5606	8.51935	-3.05614	2.64785	0
0.6433	-57.9723	3.63607	-3.97065	-4.37044	0
0.6440	-56.9134	1.19923	-1.83485	-8.94877	0
0.6447	-59.0312	-1.54461	-1.22517	-8.64263	0
0.6453	-55.5899	-4.90246	-2.13968	-12.611	0
0.6460	-49.5015	-6.13048	-0.920336	-15.6632	0
0.6467	-51.3545	-6.73489	0.605791	-15.6632	0
0.6473	-54.2663	-7.6559	2.43675	-20.5454	0
0.6480	-50.0309	-6.42789	3.35321	-22.3776	0
0.6487	-46.0602	-6.13048	-0.30872	-14.1371	0
0.6493	-43.9425	-8.87432	-2.7513	-9.55876	0
0.6500	-41.5601	-11.3112	-1.22517	-11.391	0
0.6507	-40.5012	-9.78574	-1.53001	-9.86489	0
0.6513	-39.1776	-7.95331	-3.97065	-6.81267	0
0.6520	-35.2069	-7.95331	-4.27549	-6.50653	0
0.6527	-33.6186	-7.6559	-4.58226	-5.89655	0
0.6533	-33.8834	-4.60505	-5.19194	-2.54047	0
0.6540	-33.6186	-2.15862	-2.7513	2.34171	0
0.6547	-32.2951	-1.54461	-0.00388327	8.44616	0
0.6553	-30.1774	0.278222	-1.53001	13.3283	0
0.6560	-27.5302	3.03166	-3.97065	15.1606	0
0.6567	-24.8831	3.03166	-3.66581	14.2445	0
0.6573	-20.383	3.03166	-3.05614	15.7706	0
0.6580	-17.4711	6.38951	-2.13968	19.7366	0
0.6587	-17.4711	8.82635	-0.613557	18.8228	0
0.6593	-17.2064	7.91493	-1.22517	16.0767	0
0.6600	-15.8828	5.7755	-3.05614	16.6867	0
0.6607	-11.9121	2.72466	-1.22517	13.9383	0
0.6613	-5.8237	0.585225	0.300954	6.00392	0
0.6620	-5.55899	1.19923	-1.83485	4.17396	0
0.6627	-7.6767	0.278222	-3.05614	5.09008	0
0.6633	-2.91185	-3.07963	-0.613557	-2.23434	0
0.6640	1.05885	-4.29805	-0.30872	-8.94877	0
0.6647	1.05885	-4.60505	-1.83485	-8.94877	0
0.6653	4.50013	-8.87432	-1.83485	-11.391	0
0.6660	6.61784	-13.4506	-1.53001	-17.1893	0
0.6667	4.50013	-14.976	-2.7513	-22.0715	0
0.6673	7.41198	-14.669	-2.13968	-23.9015	0
0.6680	12.7063	-13.4506	-0.613557	-23.2915	0
0.6687	15.6181	-12.5392	0.605791	-22.0715	0
0.6693	21.7065	-12.8366	-0.30872	-21.4615	0
0.6700	30.9715	-13.7576	-2.13968	-18.7154	0
0.6707	34.6775	-12.8366	-0.30872	-15.0532	0
0.6713	33.3539	-9.78574	2.74353	-11.6949	0
0.6720	33.3539	-7.04189	0.605791	-5.5927	0
0.6727	34.6775	-7.04189	-3.05614	0.51175	0
0.6733	35.7364	-7.04189	-2.44452	5.09008	0
0.6740	36.5305	-3.99105	-1.83485	14.8545	0
0.6747	38.1188	-0.940198	-3.36097	21.875	0
0.6753	39.4423	-0.0191877	-3.05614	17.9067	0
0.6760	38.3835	0.892229	-1.22517	14.2445	0
0.6767	37.5893	2.41765	-0.920336	16.6867	0
0.6773	36.7952	2.72466	0.300954	15.1606	0
0.6780	36.0011	3.03166	0.912569	13.6345	0
0.6787	36.2658	5.1615	-0.920336	16.6867	0
0.6793	37.8541	6.08251	-2.7513	17.9067	0
0.6800	37.5893	4.86409	-3.05614	16.0767	0
0.6807	35.7364	5.1615	-1.83485	13.0245	0
0.6813	36.7952	6.99392	-0.920336	6.6162	0
0.6820	44.2072	5.4685	-2.44452	1.42787	0
0.6827	54.0016	0.585225	-3.05614	-2.23434	0
0.6833	60.6194	-2.46562	0.605791	-6.81267	0
0.6840	63.2666	-3.99105	2.13192	-8.03265	0
0.6847	64.8549	-5.82347	-0.613557	-5.89655	0
0.6853	69.6197	-6.13048	-1.83485	-9.55876	0
0.6860	72.5316	-7.95331	-0.920336	-15.0532	0
0.6867	70.1491	-13.4506	-2.13968	-17.4932	0
0.6873	66.7079	-16.1944	-3.36097	-20.2393	0
0.6880	66.9726	-13.7576	-1.53001	-20.2393	0
0.6887	67.502	-12.2322	0.605791	-15.6632	0
0.6893	67.7667	-13.1436	-1.22517	-14.4409	0
0.6900	69.355	-12.8366	-2.7513	-17.4932	0
0.6907	67.502	-10.0927	0.300954	-16.8832	0
0.6913	65.3843	-7.95331	1.82708	-12.3048	0
0.6920	67.7667	-7.6559	-0.30872	-8.33878	0
0.6927	66.7079	-4.60505	-0.30872	-7.11881	0
0.6933	61.6783	1.19923	2.13192	-3.4566	0
0.6940	62.2077	3.94308	0.605791	5.70007	0
0.6947	64.0607	3.94308	1.21741	14.2445	0
0.6953	60.3547	6.68692	6.09868	16.9906	0
0.6960	57.9723	8.51935	4.87933	14.8545	0
0.6967	58.237	8.51935	-1.22517	13.3283	0
0.6973	56.6487	10.9658	-0.920336	14.5506	0
0.6980	56.9134	12.1842	0.912569	16.3806	0
0.6987	58.5017	10.3518	-0.30872	12.4145	0
0.6993	57.9723	12.1842	2.13192	6.31006	0
0.7000	56.6487	14.621	3.35321	7.53003	0
0.7007	55.8546	11.2728	-0.613557	13.3283	0
0.7013	52.678	7.60793	-1.53001	16.3806	0
0.7020	51.8839	6.38951	1.82708	13.0245	0
0.7027	54.531	4.86409	1.52224	4.17396	0
0.7033	55.8546	3.63607	1.52224	-3.76045	0
0.7040	54.2663	3.03166	2.74353	-6.81267	0
0.7047	52.4133	1.19923	0.912569	-8.64263	0
0.7053	52.4133	-2.46562	0.300954	-13.221	0
0.7060	54.531	-7.6559	3.35321	-16.2732	0
0.7067	54.7957	-9.78574	4.5745	-17.7993	0
0.7073	54.0016	-7.95331	5.18417	-18.7154	0
0.7080	58.5017	-7.04189	6.40546	-17.4932	0
0.7087	64.8549	-8.87432	3.96288	-15.9671	0
0.7093	66.9726	-9.78574	0.605791	-15.6632	0
0.7100	69.6197	-9.48833	2.74353	-15.3571	0
0.7107	71.4727	-8.26031	4.87933	-14.1371	0
0.7113	69.355	-7.04189	3.04837	-11.0849	0
0.7120	68.2961	-4.60505	1.21741	-4.98042	0
0.7127	70.4138	2.11065	1.52224	-0.404374	0
0.7133	70.4138	8.82635	2.13192	1.42787	0
0.7140	68.5609	14.0166	3.35321	4.4801	0
0.7147	69.6197	23.1692	3.04837	7.22618	0
0.7153	70.1491	34.1541	-0.613557	7.53003	0
0.7160	67.7667	40.2558	-2.13968	11.4984	0
0.7167	65.3843	44.5347	0.300954	20.3489	0
0.7173	64.8549	48.19	1.82708	25.8411	0
0.7180	64.8549	47.5855	2.43675	25.2311	0
0.7187	61.943	46.0601	3.04837	20.6528	0
0.7193	57.9723	46.3671	3.04837	15.1606	0
0.7200	56.1193	44.2277	2.74353	13.0245	0
0.7207	55.3252	39.9584	1.52224	12.7184	0
0.7213	52.9427	38.126	-1.22517	9.66613	0
0.7220	51.3545	36.9076	-1.22517	5.09008	0
0.7227	51.6192	32.6287	1.52224	1.12174	0
0.7233	55.5899	27.7454	-0.30872	-4.98042	0
0.7240	57.9723	25.0016	-2.44452	-8.94877	0
0.7247	55.3252	23.7832	0.605791	-8.64263	0
0.7253	55.8546	20.4253	1.21741	-11.6949	0
0.7260	61.4136	16.4535	-2.44452	-18.1032	0
0.7267	59.8253	15.8491	-1.22517	-18.4093	0
0.7273	54.0016	15.8491	1.52224	-14.1371	0
0.7280	54.2663	12.7982	-0.30872	-12.001	0
0.7287	54.0016	9.44036	-0.920336	-11.0849	0
0.7293	50.2956	7.60793	1.82708	-11.391	0
0.7300	52.9427	6.68692	1.52224	-15.0532	0
0.7307	59.5606	6.08251	1.21741	-16.2732	0
0.7313	57.4429	6.38951	3.35321	-12.3048	0
0.7320	52.4133	7.60793	3.04837	-7.72879	0
0.7327	54.0016	7.91493	1.52224	-2.84432	0
0.7333	56.9134	7.60793	1.82708	4.4801	0
0.7340	57.7076	9.73777	1.52224	9.05615	0
0.7347	57.7076	13.0956	-0.920336	10.2784	0
0.7353	56.6487	12.1842	-1.22517	14.2445	0
0.7360	54.531	10.3518	-0.30872	19.4328	0
0.7367	54.2663	11.8772	-0.30872	18.8228	0
0.7373	53.7369	12.1842	-0.30872	16.6867	0
0.7380	51.3545	9.44036	0.300954	17.6005	0
0.7387	50.5603	7.60793	1.52224	17.2967	0
0.7393	50.5603	7.60793	1.21741	14.5506	0
0.7400	49.7662	7.30093	-0.00388327	13.3283	0
0.7407	50.5603	3.94308	0.605791	11.8022	0
0.7413	50.2956	-0.0191877	0.912569	8.75229	0
0.7420	46.5896	-2.15862	-0.30872	5.09008	0
0.7427	43.9425	-3.99105	0.912569	-0.404374	0
0.7433	42.3542	-7.95331	5.79385	-8.94877	0
0.7440	40.2365	-12.5392	5.79385	-12.9171	0
0.7447	41.2953	-17.1154	-0.30872	-12.611	0
0.7453	41.2953	-19.5523	-2.7513	-14.4409	0
0.7460	37.5893	-18.9479	-1.22517	-17.7993	0
0.7467	36.0011	-20.7707	-1.53001	-22.0715	0
0.7473	37.8541	-25.3566	-2.7513	-24.8176	0
0.7480	36.7952	-25.654	-1.53001	-20.5454	0
0.7487	34.1481	-22.3057	-1.53001	-11.391	0
0.7493	32.8245	-21.6917	-2.13968	-9.86489	0
0.7500	32.0304	-23.2171	-1.53001	-14.1371	0
0.7507	32.8245	-25.3566	-2.7513	-13.221	0
0.7513	33.8834	-27.1794	-3.66581	-8.64263	0
0.7520	33.8834	-25.3566	-0.920336	-6.81267	0
0.7527	33.3539	-22.9101	0.605791	-2.84432	0
0.7533	32.5598	-22.6031	-0.30872	4.17396	0
0.7540	31.5009	-19.5523	-0.30872	8.75229	0
0.7547	30.9715	-14.362	0.912569	10.2784	0
0.7553	30.9715	-13.4506	1.82708	13.0245	0
0.7560	30.4421	-12.5392	2.43675	14.2445	0
0.7567	32.0304	-10.0927	1.21741	13.6345	0
0.7573	35.7364	-9.48833	-2.13968	17.2967	0
0.7580	39.4423	-8.87432	-2.7513	21.5689	0
0.7587	39.9718	-7.04189	-1.22517	17.9067	0
0.7593	38.3835	-8.26031	-0.920336	11.4984	0
0.7600	37.3246	-10.0927	-0.920336	10.8884	0
0.7607	36.0011	-9.48833	-1.22517	10.5823	0
0.7613	36.2658	-11.0138	-1.53001	6.92005	0
0.7620	39.7071	-14.0646	-1.22517	2.95398	0
0.7627	43.413	-14.362	-2.13968	-2.84432	0
0.7633	43.6778	-14.669	-4.58226	-7.72879	0
0.7640	44.7366	-16.1944	-3.66581	-7.72879	0
0.7647	49.7662	-17.1154	-0.30872	-9.25491	0
0.7653	54.531	-18.9479	-0.30872	-14.4409	0
0.7660	56.6487	-22.9101	-2.44452	-16.577	0
0.7667	56.6487	-25.961	-2.13968	-17.1893	0
0.7673	56.9134	-26.268	1.52224	-20.2393	0
0.7680	61.6783	-26.268	4.26772	-19.9354	0
0.7687	67.7667	-25.961	2.43675	-16.8832	0
0.7693	70.1491	-24.7426	-0.920336	-16.8832	0
0.7700	70.9433	-23.2171	-2.44452	-17.1893	0
0.7707	71.4727	-21.9987	-3.05614	-16.2732	0
0.7713	69.6197	-21.3847	-3.36097	-12.3048	0
0.7720	69.355	-19.8593	-3.05614	-4.98042	0
0.7727	72.7963	-16.8084	-2.13968	1.42787	0
0.7733	74.1198	-10.7067	-1.22517	6.00392	0
0.7740	72.2668	-4.60505	-0.30872	12.1084	0
0.7747	72.5316	-4.90246	0.300954	16.9906	0
0.7753	75.9728	-7.04189	-0.00388327	17.9067	0
0.7760	77.8258	-2.15862	-1.22517	18.8228	0
0.7767	75.4434	4.25008	-3.36097	19.7366	0
0.7773	72.2668	3.94308	-2.7513	19.7366	0
0.7780	73.8551	2.11065	-0.00388327	18.5167	0
0.7787	76.5023	3.94308	0.912569	16.3806	0
0.7793	74.1198	5.7755	3.04837	13.9383	0
0.7800	69.6197	3.94308	4.5745	12.1084	0
0.7807	69.355	4.25008	-0.00388327	9.66613	0
0.7813	71.4727	6.68692	-5.19194	6.31006	0
0.7820	71.7374	4.55708	-3.05614	2.34171	0
0.7827	69.8844	-0.940198	-0.00388327	-2.84432	0
0.7833	68.5609	-3.99105	-1.22517	-6.81267	0
0.7840	68.5609	-5.20947	-0.30872	-8.03265	0
0.7847	68.5609	-8.26031	1.82708	-12.3048	0
0.7853	67.7667	-10.7067	-1.22517	-18.7154	0
0.7860	66.9726	-11.9252	-3.36097	-20.8515	0
0.7867	68.8256	-12.5392	-0.613557	-19.3254	0
0.7873	71.4727	-12.5392	-1.22517	-18.4093	0
0.7880	72.0021	-12.5392	-3.97065	-18.1032	0
0.7887	71.4727	-15.59	-1.53001	-18.4093	0
0.7893	73.3257	-18.0269	1.21741	-18.7154	0
0.7900	77.5611	-19.5523	-0.920336	-14.1371	0
0.7907	81.5318	-19.8593	-1.22517	-5.89655	0
0.7913	82.326	-16.1944	1.52224	-3.4566	0
0.7920	81.2671	-12.5392	1.52224	-4.98042	0
0.7927	87.3555	-12.8366	-2.7513	-0.404374	0
0.7933	102.444	-12.5392	-4.8871	6.00392	0
0.7940	114.886	-11.0138	-3.97065	6.31006	0
0.7947	121.504	-10.7067	-3.97065	6.92005	0
0.7953	128.121	-8.56732	-4.27549	12.4145	0
0.7960	131.827	-5.20947	-3.05614	16.0767	0
0.7967	133.151	-4.29805	-3.05614	17.9067	0
0.7973	142.416	-1.54461	-4.27549	16.9906	0
0.7980	151.681	2.11065	-2.7513	12.7184	0
0.7987	150.357	-0.0191877	-0.30872	9.05615	0
0.7993	149.299	-2.77263	-1.53001	9.05615	0
0.8000	151.152	-1.2472	-2.44452	9.66613	0
0.8007	148.24	-0.0191877	-2.44452	9.66613	0
0.8013	143.475	-0.633195	-3.36097	9.66613	0
0.8020	141.622	-2.15862	-2.44452	8.75229	0
0.8027	139.239	-5.20947	-0.30872	5.09008	0
0.8033	134.21	-6.42789	0.605791	-2.23434	0
0.8040	131.563	-5.82347	-0.00388327	-9.25491	0
0.8047	130.239	-8.87432	-1.22517	-12.9171	0
0.8053	127.327	-11.6182	-2.13968	-17.1893	0
0.8060	122.298	-10.3997	-1.53001	-21.1554	0
0.8067	117.268	-10.7067	-2.13968	-21.1554	0
0.8073	112.768	-11.9252	-3.36097	-21.7654	0
0.8080	108.797	-11.6182	-1.22517	-23.5976	0
0.8087	104.297	-12.8366	1.82708	-21.4615	0
0.8093	100.856	-13.4506	1.21741	-17.1893	0
0.8100	97.9441	-10.0927	0.912569	-15.6632	0
0.8107	93.4439	-10.3997	2.74353	-12.3048	0
0.8113	87.8849	-12.2322	3.65804	-7.11881	0
0.8120	85.5025	-6.42789	3.65804	-3.15046	0
0.8127	82.5907	-1.2472	2.43675	1.12174	0
0.8133	77.5611	-3.37704	1.82708	4.78395	0
0.8140	74.1198	-3.37704	4.26772	6.31006	0
0.8147	72.2668	1.50624	5.48901	9.36228	0
0.8153	66.7079	4.55708	4.5745	15.1606	0
0.8160	62.2077	5.7755	3.65804	17.6005	0
0.8167	61.4136	7.30093	1.52224	11.4984	0
0.8173	58.237	7.60793	-0.613557	4.4801	0
0.8180	52.4133	7.60793	1.21741	7.53003	0
0.8187	50.825	8.82635	0.912569	14.5506	0
0.8193	50.2956	9.44036	-2.44452	14.2445	0
0.8200	44.7366	9.13335	-3.05614	11.1922	0
0.8207	38.3835	8.82635	-1.22517	13.0245	0
0.8213	36.2658	8.21234	-0.00388327	13.6345	0
0.8220	34.6775	7.30093	1.21741	9.05615	0
0.8227	32.0304	5.7755	1.52224	2.95398	0
0.8233	28.8538	3.94308	-0.613557	-4.06658	0
0.8240	27.7949	2.72466	-2.44452	-11.391	0
0.8247	27.5302	1.19923	-1.83485	-15.9671	0
0.8253	27.0008	-0.940198	0.605791	-17.1893	0
0.8260	25.6772	-2.46562	-0.00388327	-17.4932	0
0.8267	24.6184	-3.37704	-0.613557	-18.4093	0
0.8273	25.4125	-4.90246	3.35321	-20.2393	0
0.8280	25.6772	-5.20947	6.40546	-19.0193	0
0.8287	22.7654	-2.77263	3.35321	-15.0532	0
0.8293	21.9712	-0.633195	0.605791	-12.3048	0
0.8300	25.6772	-0.633195	-0.30872	-10.7787	0
0.8307	27.0008	-0.326191	-1.22517	-9.55876	0
0.8313	25.4125	1.50624	-0.00388327	-7.11881	0
0.8320	24.6184	-0.326191	1.52224	-4.06658	0
0.8327	24.0889	-1.2472	0.300954	-1.3205	0
0.8333	23.0301	3.94308	-0.613557	0.817886	0
0.8340	24.6184	6.99392	-1.22517	6.00392	0
0.8347	24.8831	6.68692	-2.13968	15.1606	0
0.8353	22.7654	10.3518	-1.22517	20.3489	0
0.8360	23.0301	14.621	-0.613557	18.8228	0
0.8367	24.0889	13.0956	-2.13968	19.4328	0
0.8373	22.236	14.0166	-3.36097	24.315	0
0.8380	22.7654	18.5929	-2.44452	25.2311	0
0.8387	24.8831	17.9789	-0.30872	20.0428	0
0.8393	20.9124	16.7605	2.13192	13.0245	0
0.8400	15.6181	20.4253	2.13192	8.44616	0
0.8407	17.7358	21.3367	-0.00388327	6.00392	0
0.8413	20.6477	16.4535	-3.05614	4.78395	0
0.8420	18.7947	14.0166	-3.05614	2.34171	0
0.8427	16.4123	13.0956	-0.30872	-1.62435	0
0.8433	15.8828	9.44036	0.605791	-4.98042	0
0.8440	14.5593	6.68692	-2.7513	-7.72879	0
0.8447	14.2945	6.08251	-3.36097	-12.001	0
0.8453	13.7651	2.41765	-0.30872	-16.2732	0
0.8460	10.8533	-0.633195	-0.30872	-17.7993	0
0.8467	11.9121	0.585225	-1.22517	-18.7154	0
0.8473	12.7063	0.278222	1.52224	-20.5454	0
0.8480	10.8533	-3.99105	3.65804	-20.2393	0
0.8487	11.9121	-5.51647	1.52224	-19.0193	0
0.8493	16.9417	-3.99105	-0.30872	-18.1032	0
0.8500	19.0594	-4.60505	-0.613557	-13.221	0
0.8507	18.7947	-5.20947	-0.00388327	-4.98042	0
0.8513	20.383	-2.77263	1.82708	-0.0982377	0
0.8520	20.9124	-0.633195	3.35321	-1.01436	0
0.8527	20.6477	-0.326191	-0.30872	-0.404374	0
0.8533	21.4418	0.585225	-3.66581	5.09008	0
0.8540	23.5595	2.41765	-0.30872	9.97227	0
0.8547	25.4125	4.55708	2.13192	10.5823	0
0.8553	24.6184	6.68692	-0.30872	11.8022	0
0.8560	23.0301	9.44036	-0.30872	13.9383	0
0.8567	23.5595	10.0448	0.912569	14.8545	0
0.8573	24.6184	8.21234	-0.920336	16.0767	0
0.8580	25.6772	8.21234	0.912569	16.6867	0
0.8587	27.5302	10.3518	3.65804	14.8545	0
0.8593	28.5891	9.73777	1.52224	15.1606	0
0.8600	28.5891	7.91493	0.300954	15.1606	0
0.8607	29.3832	8.21234	0.605791	8.75229	0
0.8613	29.3832	7.30093	-2.44452	2.34171	0
0.8620	29.3832	3.94308	-2.7513	1.73173	0
0.8627	30.7068	1.50624	1.52224	-0.708225	0
0.8633	32.2951	-2.15862	1.52224	-6.81267	0
0.8640	34.4128	-4.90246	-0.00388327	-10.1687	0
0.8647	36.0011	-5.51647	-0.00388327	-13.5271	0
0.8653	34.9422	-7.3489	-1.22517	-17.1893	0
0.8660	35.4716	-9.78574	-3.05614	-17.7993	0
0.8667	37.5893	-9.48833	-1.83485	-19.0193	0
0.8673	36.2658	-10.7067	-0.920336	-22.3776	0
0.8680	34.9422	-14.362	-1.22517	-22.9876	0
0.8687	39.4423	-13.4506	-0.30872	-21.7654	0
0.8693	42.8836	-10.7067	1.52224	-19.6293	0
0.8700	43.9425	-10.3997	2.13192	-15.3571	0
0.8707	45.0013	-9.78574	-0.00388327	-10.7787	0
0.8713	43.6778	-9.48833	-2.7513	-7.11881	0
0.8720	41.5601	-9.18132	-2.44452	0.817886	0
0.8727	44.2072	-5.20947	-0.00388327	10.5823	0
0.8733	45.0013	-1.54461	-0.00388327	13.6345	0
0.8740	46.5896	-1.54461	-1.22517	10.5823	0
0.8747	59.5606	-0.633195	-0.00388327	8.44616	0
0.8753	75.7081	1.80365	1.52224	9.66613	0
0.8760	86.8261	4.25008	0.605791	13.3283	0
0.8767	101.915	6.99392	-0.920336	16.0767	0
0.8773	122.562	10.3518	-3.36097	16.0767	0
0.8780	158.564	10.3518	-4.8871	15.4644	0
0.8787	219.448	6.68692	-2.13968	16.0767	0
0.8793	269.479	5.4685	0.605791	15.1606	0
0.8800	277.42	6.38951	-1.22517	11.4984	0
0.8807	270.273	5.4685	-2.13968	7.83617	0
0.8813	270.273	3.94308	-1.83485	6.6162	0
0.8820	263.39	4.86409	-3.36097	5.09008	0
0.8827	249.096	5.1615	-3.66581	0.817886	0
0.8833	239.036	3.94308	-0.30872	-4.98042	0
0.8840	228.977	1.50624	0.605791	-10.4749	0
0.8847	214.418	-2.46562	-0.00388327	-15.3571	0
0.8853	199.594	-5.82347	0.300954	-18.7154	0
0.8860	185.829	-6.42789	-1.22517	-20.2393	0
0.8867	174.446	-7.95331	-1.22517	-19.9354	0
0.8873	162.534	-11.6182	3.04837	-20.5454	0
0.8880	149.563	-10.3997	3.96288	-20.2393	0
0.8887	138.445	-6.13048	1.21741	-16.2732	0
0.8893	130.504	-6.73489	1.52224	-11.6949	0
0.8900	123.621	-10.3997	1.52224	-9.86489	0
0.8907	115.415	-9.78574	0.300954	-5.89655	0
0.8913	105.356	-6.73489	0.605791	0.817886	0
0.8920	97.9441	-6.13048	0.605791	2.34171	0
0.8927	92.9145	-5.20947	-0.30872	0.205614	0
0.8933	84.179	-2.46562	-0.00388327	3.56397	0
0.8940	75.7081	0.278222	1.82708	8.44616	0
0.8947	70.4138	3.03166	2.13192	8.75229	0
0.8953	64.8549	4.25008	0.300954	9.66613	0
0.8960	57.4429	4.86409	-2.13968	13.6345	0
0.8967	49.7662	7.60793	-2.44452	16.6867	0
0.8973	41.2953	9.44036	-0.613557	16.9906	0
0.8980	34.4128	8.21234	1.21741	14.5506	0
0.8987	28.8538	8.51935	3.35321	12.1084	0
0.8993	21.4418	10.6588	5.18417	14.8545	0
0.9000	15.3534	10.3518	2.43675	19.7366	0
0.9007	11.6474	9.44036	-0.920336	17.6005	0
0.9013	5.8237	10.3518	0.605791	11.1922	0
0.9020	1.853	9.44036	1.21741	6.92005	0
0.9027	1.853	6.08251	-1.83485	0.205614	0
0.9033	-2.11771	3.32907	-2.13968	-8.94877	0
0.9040	-9.00027	2.72466	-1.83485	-10.4749	0
0.9047	-10.3238	3.03166	-3.05614	-8.03265	0
0.9053	-10.0591	-0.633195	-2.44452	-12.3048	0
0.9060	-14.5593	-4.29805	-1.53001	-17.7993	0
0.9067	-20.9124	-3.68404	-3.05614	-19.3254	0
0.9073	-21.9712	-3.07963	-2.7513	-20.2393	0
0.9080	-19.5888	-6.42789	-0.613557	-19.0193	0
0.9087	-19.3241	-7.95331	-1.22517	-15.3571	0
0.9093	-21.9712	-7.04189	-2.13968	-15.3571	0
0.9100	-22.236	-7.6559	-0.00388327	-14.4409	0
0.9107	-20.383	-7.04189	2.43675	-8.64263	0
0.9113	-22.236	-5.20947	4.26772	-7.72879	0
0.9120	-26.4714	-4.90246	4.26772	-12.3048	0
0.9127	-27.5302	-3.37704	-0.00388327	-8.64263	0
0.9133	-24.3537	1.50624	-3.36097	2.95398	0
0.9140	-23.5595	5.1615	-0.613557	9.05615	0
0.9147	-26.2067	5.4685	3.04837	8.75229	0
0.9153	-27.5302	5.4685	0.912569	11.4984	0
0.9160	-24.8831	6.68692	-1.83485	17.6005	0
0.9167	-22.5007	8.51935	-0.30872	16.9906	0
0.9173	-24.3537	11.8772	1.52224	14.5506	0
0.9180	-25.6772	14.0166	1.21741	18.2128	0
0.9187	-23.0301	12.7982	0.605791	20.0428	0
0.9193	-21.1771	10.3518	-0.30872	15.1606	0
0.9200	-21.4418	9.73777	-0.920336	12.4145	0
0.9207	-21.4418	10.3518	1.21741	10.2784	0
0.9213	-21.4418	10.6588	1.52224	5.09008	0
0.9220	-21.9712	10.3518	-0.613557	4.17396	0
0.9227	-20.9124	6.99392	-0.30872	5.70007	0
0.9233	-18.2652	1.80365	2.43675	-0.0982377	0
0.9240	-16.4123	-1.2472	3.04837	-7.11881	0
0.9247	-14.0298	-0.940198	1.82708	-12.9171	0
0.9253	-11.118	-0.940198	0.605791	-21.4615	0
0.9260	-8.20613	-3.68404	-0.613557	-23.2915	0
0.9267	-6.35313	-5.82347	-1.22517	-16.577	0
0.9273	-7.94141	-6.13048	-0.30872	-15.0532	0
0.9280	-9.79441	-8.26031	-0.30872	-18.7154	0
0.9287	-5.55899	-10.7067	-1.22517	-17.1893	0
0.9293	-1.32357	-7.95331	1.52224	-13.831	0
0.9300	-2.11771	-7.04189	4.5745	-13.221	0
0.9307	-1.05885	-8.87432	3.35321	-13.221	0
0.9313	4.50013	-6.13048	0.300954	-10.4749	0
0.9320	7.41198	-2.46562	0.605791	-4.37044	0
0.9327	8.20613	-3.37704	1.52224	1.42787	0
0.9333	9.79441	-1.54461	1.52224	3.25784	0
0.9340	11.9121	3.63607	2.43675	6.00392	0
0.9347	13.7651	4.25008	3.35321	12.1084	0
0.9353	13.7651	3.94308	3.65804	15.1606	0
0.9360	12.971	7.30093	4.26772	15.1606	0
0.9367	15.6181	10.3518	3.96288	18.2128	0
0.9373	17.4711	11.5702	2.13192	21.5689	0
0.9380	17.7358	10.6588	2.13192	19.7366	0
0.9387	20.1182	8.51935	2.74353	16.6867	0
0.9393	20.9124	10.0448	1.52224	15.4644	0
0.9400	19.0594	10.6588	1.21741	13.9383	0
0.9407	19.5888	7.30093	2.43675	9.97227	0
0.9413	21.4418	6.68692	1.82708	6.00392	0
0.9420	21.9712	8.51935	-0.920336	2.64785	0
0.9427	23.8242	6.38951	-1.22517	-2.84432	0
0.9433	25.4125	3.94308	2.13192	-7.72879	0
0.9440	25.4125	3.63607	3.04837	-8.03265	0
0.9447	26.4714	-0.0191877	-0.00388327	-8.64263	0
0.9453	27.7949	-4.60505	-1.83485	-13.221	0
0.9460	28.3244	-5.20947	0.605791	-16.2732	0
0.9467	30.1774	-5.51647	3.35321	-16.8832	0
0.9473	32.0304	-7.04189	3.96288	-18.1032	0
0.9480	32.0304	-7.04189	3.35321	-17.1893	0
0.9487	33.8834	-7.04189	0.605791	-14.1371	0
0.9493	38.3835	-8.87432	-2.13968	-14.7471	0
0.9500	39.4423	-7.95331	-1.22517	-15.3571	0
0.9507	37.5893	-4.29805	1.21741	-12.3048	0
0.9513	38.6482	-5.20947	-1.22517	-7.72879	0
0.9520	41.2953	-10.0927	-3.97065	-4.67657	0
0.9527	40.5012	-10.3997	-3.05614	-1.62435	0
0.9533	40.2365	-4.29805	-1.22517	2.34171	0
0.9540	42.8836	-0.0191877	-1.53001	6.92005	0
0.9547	44.7366	1.80365	-2.13968	8.75229	0
0.9553	42.8836	4.86409	-0.30872	9.36228	0
0.9560	41.5601	8.21234	0.912569	11.4984	0
0.9567	43.9425	8.82635	0.300954	13.3283	0
0.9573	47.6485	8.51935	0.605791	13.0245	0
0.9580	50.2956	10.0448	0.605791	12.1084	0
0.9587	51.6192	11.8772	0.912569	11.1922	0
0.9593	50.2956	11.2728	3.35321	9.66613	0
0.9600	46.8543	10.6588	3.96288	9.05615	0
0.9607	46.8543	11.2728	-0.30872	9.66613	0
0.9613	50.2956	10.3518	-2.13968	10.2784	0
0.9620	49.5015	7.60793	-0.613557	12.1084	0
0.9627	46.8543	6.08251	-2.13968	11.1922	0
0.9633	48.7073	4.55708	-5.80161	3.25784	0
0.9640	51.8839	0.278222	-4.8871	-6.81267	0
0.9647	51.8839	-3.07963	-3.05614	-12.9171	0
0.9653	52.1486	-3.68404	-5.19194	-15.9671	0
0.9660	54.0016	-3.07963	-5.80161	-18.4093	0
0.9667	54.531	-3.68404	-3.36097	-20.5454	0
0.9673	56.384	-7.6559	-3.66581	-22.0715	0
0.9680	59.2959	-10.3997	-4.58226	-20.8515	0
0.9687	58.7664	-8.56732	-2.13968	-16.8832	0
0.9693	58.5017	-7.95331	-0.30872	-14.1371	0
0.9700	60.8842	-8.56732	-1.83485	-14.4409	0
0.9707	61.6783	-5.20947	-0.613557	-13.221	0
0.9713	59.5606	-3.07963	2.74353	-7.11881	0
0.9720	58.7664	-3.99105	1.21741	-0.404374	0
0.9727	60.6194	-0.940198	-3.66581	3.25784	0
0.9733	60.6194	2.11065	-5.49677	4.17396	0
0.9740	59.5606	1.80365	-3.97065	4.17396	0
0.9747	60.8842	4.86409	-2.44452	7.53003	0
0.9753	63.2666	9.44036	-2.7513	13.0245	0
0.9760	62.2077	8.51935	-2.7513	16.3806	0
0.9767	61.4136	7.60793	-2.44452	17.9067	0
0.9773	62.4724	11.5702	-3.66581	17.9067	0
0.9780	63.796	13.7096	-3.97065	16.3806	0
0.9787	64.3254	12.7982	-0.30872	15.1606	0
0.9793	66.1784	11.8772	2.43675	12.4145	0
0.9800	66.4431	9.44036	-0.613557	7.83617	0
0.9807	66.1784	7.30093	-3.36097	3.86782	0
0.9813	68.5609	7.30093	-1.83485	0.51175	0
0.9820	72.2668	6.68692	-0.920336	-1.93049	0
0.9827	72.2668	6.08251	-1.53001	-3.76045	0
0.9833	71.4727	5.1615	-1.83485	-7.42266	0
0.9840	72.2668	0.278222	-3.36097	-11.391	0
0.9847	74.914	-4.60505	-5.80161	-12.3048	0
0.9853	76.767	-4.29805	-3.36097	-15.9671	0
0.9860	77.5611	-4.29805	-0.30872	-21.1554	0
0.9867	76.767	-8.87432	-1.22517	-21.1554	0
0.9873	74.3846	-11.6182	-3.05614	-20.5454	0
0.9880	72.2668	-10.3997	-1.83485	-23.5976	0
0.9887	72.0021	-10.7067	0.605791	-23.2915	0
0.9893	72.7963	-11.0138	-0.00388327	-17.7993	0
0.9900	74.1198	-10.0927	-1.22517	-11.391	0
0.9907	75.9728	-9.78574	-0.613557	-4.06658	0
0.9913	75.7081	-9.48833	0.300954	-1.3205	0
0.9920	73.3257	-7.3489	-2.13968	-1.93049	0
0.9927	73.5904	-3.99105	-4.58226	1.42787	0
0.9933	75.9728	-0.633195	-2.7513	4.78395	0
0.9940	76.2375	1.50624	-0.613557	5.09008	0
0.9947	74.914	1.80365	-0.00388327	9.66613	0
0.9953	72.2668	3.94308	2.43675	15.4644	0
0.9960	69.8844	6.68692	2.13192	16.6867	0
0.9967	69.6197	5.4685	-1.83485	16.3806	0
0.9973	70.4138	5.1615	-2.44452	19.7366	0
0.9980	68.5609	9.73777	-0.30872	23.3989	0
0.9987	66.4431	10.3518	-1.83485	23.3989	0
0.9993	21.7065	7.35849	-4.11239	18.5235	0
1.0000	22.5007	9.79533	-2.28142	12.7252	0
1.0007	21.4418	11.9348	-0.145623	10.2853	0
1.0013	19.3241	7.6559	-0.755297	7.23304	0
1.0020	19.3241	5.83307	-1.36497	2.96084	0
1.0027	20.6477	6.74448	-2.58626	-0.0913839	0
1.0033	18.7947	1.2472	-4.72206	-4.97357	0
1.0040	16.9417	-4.54749	-3.80755	-9.85804	0
1.0047	19.3241	-3.62648	-0.145623	-11.078	0
1.0053	21.4418	-2.71506	1.3805	-13.2141	0
1.0060	21.7065	-6.07291	-0.755297	-15.3502	0
1.0067	23.2948	-9.43076	-0.45046	-15.9602	0
1.0073	22.5007	-9.73777	2.29696	-16.8763	0
1.0080	17.4711	-10.0352	1.68534	-17.1802	0
1.0087	17.7358	-9.73777	-1.97659	-15.3502	0
1.0093	24.3537	-9.12376	-1.97659	-14.1302	0
1.0100	26.4714	-9.43076	1.07567	-12.6041	0
1.0107	24.6184	-10.3422	1.07567	-8.63578	0
1.0113	24.8831	-9.73777	0.77083	-6.80582	0
1.0120	24.6184	-8.21234	1.99212	-5.58356	0
1.0127	21.4418	-5.1615	0.77083	-0.0913839	0
1.0133	18.53	-2.10106	-2.58626	4.7908	0
1.0140	17.7358	-1.18964	-1.67175	4.7908	0
1.0147	18.53	-0.575632	0.159214	6.62305	0
1.0153	17.4711	0.642789	-2.28142	9.67527	0
1.0160	14.0298	2.16821	-3.80755	10.2853	0
1.0167	11.3827	4.91206	-1.97659	11.1991	0
1.0173	12.7063	7.9629	-2.28142	13.6413	0
1.0180	13.5004	8.26991	-2.8911	16.6936	0
1.0187	11.6474	9.48833	0.77083	22.1857	0
1.0193	11.3827	10.7163	4.73759	24.3218	0
1.0200	14.2945	8.26991	3.21147	20.3558	0
1.0207	14.2945	7.6559	-1.36497	18.2197	0
1.0213	11.6474	10.4093	-3.50271	17.9135	0
1.0220	12.971	6.13048	-1.06013	10.8952	0
1.0227	15.0887	-0.575632	1.07567	1.73858	0
1.0233	14.2945	-0.575632	-1.06013	-4.05973	0
1.0240	14.2945	-0.278222	-2.28142	-8.94192	0
1.0247	14.5593	-4.24049	1.68534	-13.8241	0
1.0253	12.1768	-5.76591	3.5163	-21.7585	0
1.0260	12.4415	-5.76591	1.68534	-34.5751	0
1.0267	15.0887	-6.07291	2.90663	-38.5434	0
1.0273	12.971	-6.07291	3.5163	-27.253	0
1.0280	11.118	-6.98433	-1.06013	-15.9602	0
1.0287	14.2945	-8.21234	-2.28142	-11.688	0
1.0293	14.5593	-6.07291	1.68534	-8.94192	0
1.0300	12.4415	-5.45891	2.29696	-7.71966	0
1.0307	13.2357	-7.59834	2.29696	-7.10967	0
1.0313	13.2357	-6.07291	4.73759	-4.36358	0
1.0320	11.3827	-3.62648	3.5163	-3.14361	0
1.0327	12.4415	-4.54749	0.159214	-2.53362	0
1.0333	13.5004	-4.24049	1.68534	4.7908	0
1.0340	12.4415	-0.882635	4.43276	15.4736	0
1.0347	11.118	2.16821	1.68534	18.8297	0
1.0353	10.5885	3.38663	-1.06013	15.4736	0
1.0360	10.0591	4.60505	0.77083	14.8613	0
1.0367	9.52969	5.83307	2.60179	16.6936	0
1.0373	10.3238	7.6559	0.465993	15.7774	0
1.0380	9.52969	8.57691	0.465993	13.6413	0
1.0387	7.6767	7.9629	2.90663	13.9475	0
1.0393	6.08842	8.26991	-0.145623	13.9475	0
1.0400	6.88256	7.9629	-4.11239	11.1991	0
1.0407	8.73555	5.21906	-0.145623	9.67527	0
1.0413	10.0591	4.00064	4.43276	8.14916	0
1.0420	11.118	6.43748	1.3805	2.6547	0
1.0427	11.3827	4.91206	-0.145623	-4.05973	0
1.0433	11.118	0.335785	4.43276	-5.58356	0
1.0440	10.8533	-0.575632	5.04243	-6.19583	0
1.0447	12.4415	-0.882635	0.465993	-11.9941	0
1.0453	13.2357	-5.76591	-1.67175	-15.3502	0
1.0460	12.4415	-6.07291	-0.145623	-13.2141	0
1.0467	12.1768	-3.62648	0.77083	-15.6563	0
1.0473	10.3238	-6.37992	-1.06013	-21.4547	0
1.0480	8.47084	-6.37992	-2.28142	-20.8424	0
1.0487	9.52969	-3.32907	-0.45046	-18.0963	0
1.0493	10.5885	-6.07291	0.159214	-16.2663	0
1.0500	9.26498	-8.81676	-2.28142	-12.908	0
1.0507	10.5885	-5.1615	-1.36497	-9.85804	0
1.0513	13.2357	-4.54749	1.3805	-6.49968	0
1.0520	11.3827	-5.45891	-1.67175	-1.92135	0
1.0527	9.52969	-1.80365	-3.80755	1.43473	0
1.0533	12.4415	-1.49664	-1.67175	4.48695	0
1.0540	13.5004	-2.10106	-2.58626	9.063	0
1.0547	14.0298	4.00064	-1.67175	11.1991	0
1.0553	15.0887	7.35849	4.12792	12.4214	0
1.0560	12.4415	4.00064	4.12792	15.4736	0
1.0567	9.52969	4.00064	-0.755297	15.4736	0
1.0573	12.1768	7.6559	-0.145623	14.5575	0
1.0580	12.4415	8.88391	0.77083	16.0836	0
1.0587	8.47084	9.48833	-1.06013	13.9475	0
1.0593	6.61784	8.57691	-1.67175	11.1991	0
1.0600	7.14727	5.52606	-1.67175	13.3375	0
1.0607	4.76485	5.83307	-1.97659	13.0313	0
1.0613	3.17656	6.74448	-1.06013	6.31691	0
1.0620	6.35313	3.07963	-0.145623	1.73858	0
1.0627	8.73555	0.335785	-1.06013	-1.92135	0
1.0633	6.08842	0.642789	-1.06013	-8.94192	0
1.0640	3.70599	-2.10106	-1.36497	-14.4341	0
1.0647	6.35313	-4.54749	-1.67175	-15.3502	0
1.0653	6.35313	-4.24049	-0.45046	-14.4341	0
1.0660	2.91185	-6.68692	2.29696	-12.908	0
1.0667	5.29427	-10.6492	4.73759	-8.94192	0
1.0673	10.3238	-11.5702	4.43276	-7.10967	0
1.0680	9.00027	-12.7886	1.3805	-10.7719	0
1.0687	8.47084	-14.007	-1.97659	-16.2663	0
1.0693	10.8533	-12.4816	-3.50271	-15.9602	0
1.0700	11.3827	-11.2632	-1.97659	-11.9941	0
1.0707	12.4415	-10.3422	1.3805	-8.02579	0
1.0713	12.971	-8.50975	1.68534	-4.36358	0
1.0720	10.5885	-8.21234	0.465993	-1.00751	0
1.0727	10.5885	-6.98433	1.07567	2.04472	0
1.0733	13.2357	-3.32907	0.77083	5.70693	0
1.0740	11.6474	-2.10106	-2.8911	9.063	0
1.0747	10.3238	-1.18964	-3.80755	9.36914	0
1.0753	14.0298	1.86121	-0.755297	9.97912	0
1.0760	15.6181	2.16821	0.159214	13.9475	0
1.0767	12.7063	2.78222	-1.36497	17.3035	0
1.0773	10.5885	7.05149	-1.97659	15.7774	0
1.0780	10.5885	8.57691	-1.06013	12.7252	0
1.0787	10.5885	6.13048	1.99212	10.2853	0
1.0793	11.118	6.13048	6.8734	9.36914	0
1.0800	9.52969	5.83307	7.48501	8.75915	0
1.0807	7.6767	3.69364	2.60179	7.53917	0
1.0813	8.73555	4.91206	-0.755297	6.01306	0
1.0820	8.20613	6.74448	-0.45046	6.31691	0
1.0827	5.02956	4.91206	0.465993	4.48695	0
1.0833	3.17656	2.78222	1.68534	-2.22748	0
1.0840	3.17656	1.55421	0.77083	-7.10967	0
1.0847	6.08842	-2.40806	-2.8911	-9.5519	0
1.0853	7.6767	-6.98433	-1.97659	-13.518	0
1.0860	7.41198	-7.59834	0.77083	-16.2663	0
1.0867	6.35313	-6.37992	-0.45046	-15.9602	0
1.0873	6.35313	-7.90534	-1.36497	-17.1802	0
1.0880	7.6767	-10.0352	-1.36497	-19.3186	0
1.0887	8.47084	-10.6492	-3.19593	-16.8763	0
1.0893	7.6767	-9.73777	-1.97659	-11.688	0
1.0900	8.20613	-8.81676	1.99212	-9.5519	0
1.0907	8.47084	-8.50975	2.60179	-8.33193	0
1.0913	6.88256	-8.50975	3.5163	-5.27971	0
1.0920	6.08842	-6.98433	5.34727	-0.39752	0
1.0927	6.88256	-3.93348	0.77083	2.96084	0
1.0933	7.41198	-1.18964	-2.8911	5.70693	0
1.0940	8.47084	1.86121	-0.755297	9.67527	0
1.0947	10.5885	4.91206	0.159214	12.7252	0
1.0953	10.5885	4.91206	0.159214	14.8613	0
1.0960	9.52969	4.60505	1.68534	16.9974	0
1.0967	9.52969	6.74448	-0.145623	17.3035	0
1.0973	7.6767	8.26991	-1.36497	16.0836	0
1.0980	6.08842	9.48833	1.68534	16.9974	0
1.0987	6.88256	12.2418	1.3805	14.8613	0
1.0993	9.26498	12.2418	-0.145623	8.14916	0
1.1000	9.52969	9.79533	2.60179	5.40079	0
1.1007	7.6767	9.48833	0.77083	6.62305	0
1.1013	6.88256	10.1023	-4.11239	5.09694	0
1.1020	8.20613	7.6559	-1.06013	0.518604	0
1.1027	8.73555	5.83307	4.12792	-2.53362	0
1.1033	6.88256	4.00064	4.73759	-2.83747	0
1.1040	7.41198	0.949792	4.12792	-2.53362	0
1.1047	10.0591	-0.882635	1.3805	-5.27971	0
1.1053	10.3238	-2.40806	-3.50271	-11.3819	0
1.1060	10.5885	-5.1615	-4.11239	-18.0963	0
1.1067	12.4415	-7.59834	-2.28142	-21.7585	0
1.1073	12.4415	-9.12376	-1.97659	-19.9285	0
1.1080	10.8533	-10.6492	-0.145623	-16.8763	0
1.1087	11.3827	-9.73777	1.68534	-17.1802	0
1.1093	11.3827	-7.90534	0.159214	-16.2663	0
1.1100	10.5885	-8.21234	-1.06013	-11.078	0
1.1107	11.3827	-7.29133	1.07567	-6.80582	0
1.1113	13.2357	-6.07291	1.68534	-5.58356	0
1.1120	13.5004	-6.07291	-0.145623	-4.66972	0
1.1127	13.2357	-5.1615	0.159214	2.6547	0
1.1133	14.0298	-1.49664	1.68534	13.3375	0
1.1140	16.1475	1.2472	1.68534	16.0836	0
1.1147	16.677	4.91206	1.07567	13.9475	0
1.1153	12.971	8.88391	2.60179	17.6097	0
1.1160	11.6474	10.4093	2.29696	23.1019	0
1.1167	16.1475	10.1023	0.77083	23.7118	0
1.1173	16.1475	9.19092	1.68534	23.1019	0
1.1180	12.1768	7.6559	1.07567	21.5757	0
1.1187	11.3827	8.88391	-1.36497	16.6936	0
1.1193	14.0298	11.6278	-2.8911	13.9475	0
1.1200	15.0887	11.9348	-2.58626	13.0313	0
1.1207	16.9417	10.4093	-1.67175	9.97912	0
1.1213	17.4711	8.88391	0.465993	6.62305	0
1.1220	16.1475	7.35849	2.29696	2.04472	0
1.1227	14.5593	6.43748	1.68534	-4.66972	0
1.1233	12.7063	4.30764	-0.45046	-8.94192	0
1.1240	11.3827	0.335785	-1.06013	-10.7719	0
1.1247	12.7063	-0.278222	1.68534	-13.518	0
1.1253	13.2357	0.949792	3.5163	-16.2663	0
1.1260	13.2357	-1.18964	1.68534	-16.5702	0
1.1267	13.2357	-4.54749	1.99212	-16.2663	0
1.1273	10.8533	-5.1615	5.04243	-19.0124	0
1.1280	8.73555	-4.24049	4.73759	-20.5385	0
1.1287	10.0591	-5.1615	1.99212	-17.1802	0
1.1293	13.2357	-7.59834	-0.145623	-14.4341	0
1.1300	15.0887	-8.81676	-1.36497	-13.8241	0
1.1307	15.0887	-6.07291	-2.28142	-11.688	0
1.1313	15.0887	-3.62648	-1.97659	-7.4158	0
1.1320	15.3534	-3.93348	-1.06013	-4.05973	0
1.1327	16.677	-2.40806	-0.45046	1.12859	0
1.1333	16.1475	-0.278222	-0.45046	7.53917	0
1.1340	14.0298	0.335785	-0.755297	11.1991	0
1.1347	12.4415	2.16821	-0.145623	13.0313	0
1.1353	11.3827	5.21906	1.3805	13.9475	0
1.1360	12.1768	4.60505	1.68534	13.3375	0
1.1367	15.0887	4.30764	-0.145623	14.8613	0
1.1373	15.3534	6.43748	-1.06013	18.2197	0
1.1380	11.3827	6.74448	-0.145623	18.5235	0
1.1387	10.5885	6.13048	0.465993	14.5575	0
1.1393	10.5885	8.26991	1.3805	9.97912	0
1.1400	8.47084	8.57691	2.90663	5.09694	0
1.1407	7.6767	6.43748	-0.145623	1.12859	0
1.1413	9.00027	6.13048	-5.63851	1.12859	0
1.1420	9.00027	5.52606	-4.41722	2.04472	0
1.1427	8.47084	2.16821	0.159214	-0.701372	0
1.1433	8.20613	0.335785	-1.67175	-4.66972	0
1.1440	8.20613	-0.575632	-3.19593	-8.63578	0
1.1447	8.47084	-3.32907	-0.145623	-12.6041	0
1.1453	7.14727	-5.1615	-1.06013	-16.5702	0
1.1460	6.08842	-4.85449	-2.8911	-19.0124	0
1.1467	7.6767	-6.37992	0.77083	-20.2324	0
1.1473	8.73555	-9.73777	2.29696	-19.9285	0
1.1480	6.88256	-9.43076	-2.28142	-19.9285	0
1.1487	5.02956	-7.59834	-2.58626	-18.4024	0
1.1493	6.35313	-9.12376	1.3805	-12.6041	0
1.1500	7.14727	-10.6492	0.465993	-6.19583	0
1.1507	7.14727	-8.21234	1.07567	-3.75359	0
1.1513	6.08842	-5.1615	5.34727	-3.14361	0
1.1520	4.50013	-5.1615	3.82308	-0.701372	0
1.1527	4.76485	-6.07291	0.159214	2.04472	0
1.1533	5.02956	-3.62648	1.99212	5.40079	0
1.1540	4.50013	0.335785	0.77083	6.9269	0
1.1547	5.02956	2.47522	-3.80755	8.45301	0
1.1553	7.14727	3.07963	-1.06013	12.1152	0
1.1560	7.6767	4.00064	1.68534	15.7774	0
1.1567	7.14727	6.43748	-2.8911	16.0836	0
1.1573	6.61784	9.48833	-4.72206	17.6097	0
1.1580	5.29427	11.0138	-1.36497	21.8819	0
1.1587	4.23542	9.79533	-1.97659	24.018	0
1.1593	2.11771	9.48833	-2.58626	21.5757	0
1.1600	0.264714	13.1532	-1.06013	15.4736	0
1.1607	0.529427	12.5392	-2.8911	9.67527	0
1.1613	2.38242	6.74448	-4.41722	5.40079	0
1.1620	2.91185	6.74448	-1.06013	0.518604	0
1.1627	2.38242	9.79533	1.3805	-4.05973	0
1.1633	1.32357	5.21906	0.77083	-6.80582	0
1.1640	0.794141	1.2472	1.07567	-9.5519	0
1.1647	1.58828	2.47522	-0.145623	-11.3819	0
1.1653	4.76485	-0.882635	-3.50271	-10.468	0
1.1660	7.14727	-6.07291	-4.72206	-11.688	0
1.1667	8.20613	-5.1615	-2.28142	-16.8763	0
1.1673	9.00027	-5.76591	-0.45046	-19.3186	0
1.1680	10.5885	-7.90534	-1.97659	-17.1802	0
1.1687	11.3827	-5.76591	-3.50271	-15.0441	0
1.1693	11.3827	-5.1615	-1.67175	-14.4341	0
1.1700	12.7063	-6.07291	1.07567	-12.6041	0
1.1707	14.0298	-3.62648	1.3805	-9.85804	0
1.1713	14.2945	-2.40806	0.465993	-6.49968	0
1.1720	12.7063	-2.71506	-0.755297	-1.92135	0
1.1727	11.118	0.642789	-1.36497	2.96084	0
1.1733	12.4415	3.69364	-0.755297	7.53917	0
1.1740	13.2357	4.00064	-1.67175	8.45301	0
1.1747	10.5885	7.9629	-3.80755	9.36914	0
1.1753	9.00027	10.4093	-0.45046	14.5575	0
1.1760	10.5885	8.57691	3.5163	20.3558	0
1.1767	9.52969	10.4093	1.68534	21.5757	0
1.1773	10.5885	14.0646	-1.97659	19.4396	0
1.1780	13.5004	11.3208	-1.97659	15.1674	0
1.1787	12.1768	10.4093	-0.45046	10.5891	0
1.1793	9.52969	13.4602	0.159214	9.36914	0
1.1800	12.4415	11.0138	0.159214	9.063	0
1.1807	11.3827	7.6559	-0.755297	6.62305	0
1.1813	7.41198	10.4093	-1.67175	5.70693	0
1.1820	8.47084	9.79533	-0.45046	6.31691	0
1.1827	10.3238	5.21906	2.90663	2.6547	0
1.1833	8.73555	5.21906	3.21147	-3.44746	0
1.1840	10.0591	5.21906	-1.06013	-7.71966	0
1.1847	11.3827	0.335785	-2.28142	-10.468	0
1.1853	9.26498	-2.40806	0.77083	-13.518	0
1.1860	8.20613	-2.71506	1.07567	-16.8763	0
1.1867	8.47084	-6.98433	-0.755297	-19.3186	0
1.1873	6.08842	-8.21234	0.465993	-19.0124	0
1.1880	6.88256	-4.85449	1.68534	-17.1802	0
1.1887	11.3827	-5.45891	-0.145623	-15.6563	0
1.1893	12.4415	-8.81676	-1.97659	-12.908	0
1.1900	9.52969	-9.12376	-1.67175	-9.5519	0
1.1907	9.52969	-6.68692	-0.755297	-7.71966	0
1.1913	11.6474	-2.71506	-1.67175	-5.58356	0
1.1920	12.4415	0.335785	-2.8911	-2.53362	0
1.1927	12.4415	-0.575632	-1.06013	1.43473	0
1.1933	12.4415	-0.575632	1.3805	5.40079	0
1.1940	12.7063	4.00064	0.465993	8.75915	0
1.1947	11.3827	6.74448	-1.06013	11.1991	0
1.1953	12.4415	8.57691	-1.06013	12.4214	0
1.1960	15.0887	12.2418	-1.06013	13.3375	0
1.1967	14.824	14.3716	-1.06013	14.8613	0
1.1973	12.4415	15.2926	-0.145623	16.6936	0
1.1980	14.2945	18.6505	0.159214	15.7774	0
1.1987	15.0887	20.1759	0.77083	13.9475	0
1.1993	11.3827	23.8311	3.21147	13.9475	0
1.2000	10.5885	36.3511	4.12792	13.0313	0
1.2007	12.4415	53.4378	1.68534	8.45301	0
1.2013	11.3827	69.92	-1.06013	4.7908	0
1.2020	12.4415	83.3419	-1.97659	2.04472	0
1.2027	15.0887	90.6716	-1.97659	-4.36358	0
1.2033	12.4415	95.2478	-1.06013	-9.85804	0
1.2040	10.3238	98.6057	-0.145623	-10.468	0
1.2047	14.2945	96.4663	0.159214	-11.3819	0
1.2053	15.0887	95.5548	0.159214	-12.908	0
1.2060	10.0591	98.9031	0.77083	-10.1619	0
1.2067	8.73555	95.2478	0.77083	-8.94192	0
1.2073	10.5885	87.3137	0.159214	-13.8241	0
1.2080	10.5885	83.6489	-0.145623	-17.4863	0
1.2087	10.5885	78.1516	2.29696	-17.7924	0
1.2093	12.1768	70.2175	4.43276	-17.1802	0
1.2100	12.1768	68.0876	1.68534	-15.3502	0
1.2107	12.4415	65.9482	0.77083	-11.3819	0
1.2113	12.4415	59.8465	5.34727	-5.58356	0
1.2120	10.5885	54.3492	7.17823	-0.701372	0
1.2127	8.73555	50.9914	3.5163	2.35085	0
1.2133	10.0591	50.694	1.3805	6.62305	0
1.2140	9.52969	49.1685	0.77083	10.2853	0
1.2147	8.20613	42.1458	0.465993	9.97912	0
1.2153	11.118	37.5696	1.99212	10.2853	0
1.2160	13.5004	36.6485	2.60179	13.6413	0
1.2167	10.8533	32.6863	0.465993	13.0313	0
1.2173	10.0591	29.6354	0.465993	11.1991	0
1.2180	12.4415	28.417	1.3805	13.0313	0
1.2187	13.2357	20.7803	-0.755297	12.1152	0
1.2193	12.4415	14.9856	-1.67175	9.97912	0
1.2200	11.6474	15.2926	1.3805	10.2853	0
1.2207	9.00027	10.1023	1.99212	10.2853	0
1.2213	7.41198	4.00064	0.465993	9.97912	0
1.2220	10.0591	4.00064	2.29696	9.97912	0
1.2227	10.5885	-0.575632	5.95888	3.87696	0
1.2233	6.88256	-8.81676	5.65405	-3.44746	0
1.2240	5.02956	-13.393	3.82308	-5.58356	0
1.2247	7.6767	-20.7227	2.90663	-8.94192	0
1.2253	9.26498	-29.2613	0.159214	-15.3502	0
1.2260	7.6767	-31.7077	-2.58626	-18.4024	0
1.2267	7.14727	-34.4515	-0.45046	-19.0124	0
1.2273	6.88256	-39.9488	1.99212	-19.6224	0
1.2280	5.02956	-41.1673	0.77083	-19.6224	0
1.2287	5.02956	-43.3067	-1.06013	-19.9285	0
1.2293	6.08842	-47.2689	0.465993	-17.4863	0
1.2300	6.08842	-47.883	1.3805	-10.7719	0
1.2307	5.55899	-49.1014	2.29696	-5.27971	0
1.2313	6.88256	-52.7662	4.43276	-4.97357	0
1.2320	7.41198	-52.7662	4.43276	-4.97357	0
1.2327	8.73555	-52.1522	2.60179	-0.39752	0
1.2333	10.8533	-55.5101	0.77083	5.70693	0
1.2340	12.1768	-55.5101	0.77083	8.45301	0
1.2347	12.4415	-51.8452	3.82308	11.5052	0
1.2353	11.3827	-50.9338	8.09469	15.4736	0
1.2360	7.41198	-50.9338	5.34727	18.2197	0
1.2367	5.29427	-50.0224	-0.755297	20.9658	0
1.2373	7.6767	-48.7944	-1.97659	22.1857	0
1.2380	8.73555	-46.9619	-0.145623	18.5235	0
1.2387	6.08842	-46.9619	-1.97659	16.6936	0
1.2393	3.70599	-49.7154	-2.28142	17.3035	0
1.2400	4.23542	-51.2408	-1.06013	14.2513	0
1.2407	6.35313	-50.9338	-1.67175	8.75915	0
1.2413	8.20613	-50.3198	-2.28142	1.12859	0
1.2420	6.88256	-50.3198	-1.97659	-7.71966	0
1.2427	6.08842	-53.6776	-1.97659	-10.7719	0
1.2433	8.20613	-57.9565	-1.97659	-9.24577	0
1.2440	7.6767	-57.6495	-1.97659	-9.85804	0
1.2447	5.29427	-58.2539	-3.80755	-8.63578	0
1.2453	5.29427	-61.9188	-2.58626	-7.10967	0
1.2460	6.08842	-61.9188	0.77083	-11.078	0
1.2467	7.14727	-58.5609	1.3805	-13.518	0
1.2473	8.20613	-59.1749	1.68534	-11.9941	0
1.2480	5.55899	-63.4442	1.3805	-15.0441	0
1.2487	1.05885	-63.7512	-2.8911	-18.0963	0
1.2493	-0.529427	-61.0074	-4.72206	-15.3502	0
1.2500	1.05885	-59.1749	-3.19593	-12.298	0
1.2507	3.44128	-57.9565	-3.80755	-10.1619	0
1.2513	5.02956	-56.4311	-4.11239	-6.80582	0
1.2520	3.17656	-55.2031	-1.97659	-4.36358	0
1.2527	2.38242	-53.6776	-4.72206	-0.701372	0
1.2533	5.02956	-51.2408	-8.38399	5.40079	0
1.2540	5.29427	-47.883	-6.24819	6.9269	0
1.2547	2.64714	-44.2181	-3.80755	6.01306	0
1.2553	3.70599	-40.5532	-4.11239	9.36914	0
1.2560	5.29427	-36.898	-3.80755	13.9475	0
1.2567	2.38242	-34.4515	-3.19593	15.4736	0
1.2573	1.58828	-33.2331	-3.80755	17.3035	0
1.2580	4.76485	-30.4893	-1.97659	18.8297	0
1.2587	4.23542	-27.1314	-0.145623	17.6097	0
1.2593	2.11771	-25.299	-0.145623	14.8613	0
1.2600	3.17656	-23.7736	-0.145623	12.7252	0
1.2607	3.17656	-23.4666	-0.45046	10.2853	0
1.2613	1.32357	-24.3876	-2.58626	7.53917	0
1.2620	1.58828	-23.7736	-3.80755	6.01306	0
1.2627	2.64714	-22.5552	-1.97659	5.40079	0
1.2633	2.38242	-22.5552	0.159214	2.04472	0
1.2640	5.02956	-21.3271	-1.06013	-3.44746	0
1.2647	9.26498	-21.3271	-2.58626	-8.94192	0
1.2653	9.26498	-25.299	-0.145623	-15.3502	0
1.2660	8.73555	-28.3499	0.77083	-22.0646	0
1.2667	10.3238	-27.1314	-1.06013	-23.8946	0
1.2673	11.118	-26.2104	-0.45046	-20.8424	0
1.2680	11.3827	-27.1314	0.159214	-16.2663	0
1.2687	13.2357	-26.2104	-0.145623	-10.468	0
1.2693	13.2357	-24.685	1.07567	-4.97357	0
1.2700	12.4415	-23.1596	0.159214	-6.19583	0
1.2707	13.2357	-20.7227	-2.28142	-10.1619	0
1.2713	13.5004	-19.5043	0.159214	-9.85804	0
1.2720	13.5004	-20.4157	1.68534	-6.49968	0
1.2727	14.2945	-20.7227	-1.67175	-2.53362	0
1.2733	15.6181	-16.4439	-1.67175	2.96084	0
1.2740	18.7947	-8.81676	0.77083	6.62305	0
1.2747	21.4418	-4.85449	-1.06013	7.53917	0
1.2753	20.383	-5.1615	-1.06013	10.2853	0
1.2760	19.0594	-5.45891	-0.145623	14.2513	0
1.2767	18.7947	-1.80365	-1.97659	16.6936	0
1.2773	16.677	2.16821	-2.28142	20.3558	0
1.2780	16.677	1.86121	-0.755297	23.1019	0
1.2787	19.0594	0.335785	-1.67175	21.2719	0
1.2793	18.7947	0.335785	-2.8911	15.1674	0
1.2800	16.4123	1.2472	-2.58626	10.2853	0
1.2807	16.1475	1.55421	-2.8911	5.70693	0
1.2813	18.53	1.86121	-1.67175	1.12859	0
1.2820	20.9124	1.2472	2.29696	-1.92135	0
1.2827	20.6477	-1.49664	2.90663	-4.36358	0
1.2833	17.7358	-4.85449	1.68534	-7.4158	0
1.2840	16.9417	-5.1615	1.07567	-8.94192	0
1.2847	19.5888	-4.54749	-0.755297	-5.58356	0
1.2853	20.1182	-4.54749	-3.19593	-4.36358	0
1.2860	18.2652	-5.1615	-1.97659	-11.3819	0
1.2867	17.4711	-5.76591	0.465993	-19.3186	0
1.2873	18.53	-6.98433	-0.45046	-20.5385	0
1.2880	19.5888	-10.0352	-1.97659	-19.9285	0
1.2887	18.53	-12.4816	-1.97659	-19.9285	0
1.2893	15.3534	-10.6492	-1.67175	-16.8763	0
1.2900	14.5593	-7.59834	-1.67175	-11.9941	0
1.2907	14.824	-7.90534	-1.06013	-9.85804	0
1.2913	14.824	-7.90534	-2.28142	-8.02579	0
1.2920	16.677	-5.76591	-1.06013	-3.44746	0
1.2927	18.53	-3.32907	2.60179	2.35085	0
1.2933	17.4711	-1.49664	1.68534	6.9269	0
1.2940	17.7358	1.2472	-0.45046	9.063	0
1.2947	18.7947	4.00064	2.60179	10.5891	0
1.2953	17.4711	7.6559	6.26372	13.3375	0
1.2960	16.677	9.19092	4.43276	15.7774	0
1.2967	18.53	8.88391	2.29696	16.9974	0
1.2973	17.4711	11.3208	1.68534	17.6097	0
1.2980	13.5004	14.9856	0.77083	15.7774	0
1.2987	12.4415	14.9856	0.77083	13.9475	0
1.2993	11.3827	13.4602	2.90663	15.4736	0
1.3000	10.0591	14.9856	3.5163	17.9135	0
1.3007	11.6474	15.897	1.68534	16.6936	0
1.3013	16.4123	13.4602	2.29696	9.67527	0
1.3020	16.677	11.3208	3.5163	1.12859	0
1.3027	12.4415	9.48833	1.07567	-3.44746	0
1.3033	9.00027	5.52606	-0.145623	-5.27971	0
1.3040	10.8533	2.47522	2.60179	-9.5519	0
1.3047	14.2945	4.00064	4.12792	-13.2141	0
1.3053	13.2357	4.60505	2.29696	-14.4341	0
1.3060	10.0591	1.2472	1.99212	-17.4863	0
1.3067	9.00027	-1.49664	3.5163	-20.8424	0
1.3073	9.52969	-1.49664	3.5163	-20.8424	0
1.3080	9.26498	-1.49664	2.90663	-20.2324	0
1.3087	9.52969	-2.40806	3.5163	-19.0124	0
1.3093	12.1768	-2.40806	1.99212	-16.2663	0
1.3100	14.824	-1.49664	1.68534	-13.8241	0
1.3107	13.2357	-0.882635	3.21147	-10.7719	0
1.3113	7.6767	-2.10106	1.68534	-7.4158	0
1.3120	5.02956	-0.575632	-1.06013	-4.05973	0
1.3127	6.61784	4.00064	2.60179	1.12859	0
1.3133	5.55899	5.83307	4.12792	5.40079	0
1.3140	4.23542	4.91206	-0.755297	6.62305	0
1.3147	3.17656	7.05149	-2.28142	9.67527	0
1.3153	-2.64714	9.48833	1.68534	13.0313	0
1.3160	-7.6767	10.1023	1.99212	13.0313	0
1.3167	-6.35313	12.2418	0.465993	15.7774	0
1.3173	-6.61784	14.9856	0.465993	19.4396	0
1.3180	-9.52969	16.818	0.465993	16.6936	0
1.3187	-10.3238	17.7295	2.29696	13.9475	0
1.3193	-11.9121	17.7295	5.95888	13.9475	0
1.3200	-15.6181	18.0365	5.65405	10.2853	0
1.3207	-14.2945	18.6505	3.21147	3.87696	0
1.3213	-11.3827	16.511	1.99212	0.214752	0
1.3220	-12.4415	14.3716	1.68534	-2.53362	0
1.3227	-14.2945	14.0646	0.77083	-8.63578	0
1.3233	-13.7651	11.0138	-1.06013	-14.1302	0
1.3240	-12.4415	5.83307	-1.06013	-13.518	0
1.3247	-10.8533	2.78222	2.29696	-10.7719	0
1.3253	-10.8533	2.47522	3.21147	-11.688	0
1.3260	-10.8533	3.07963	0.159214	-11.3819	0
1.3267	-8.73555	1.86121	-0.145623	-5.58356	0
1.3273	-7.6767	-2.10106	0.77083	-5.27971	0
1.3280	-8.47084	-2.71506	-0.45046	-11.688	0
1.3287	-6.88256	0.642789	-0.145623	-12.908	0
1.3293	-4.50013	1.2472	0.465993	-10.7719	0
1.3300	-1.32357	0.335785	-0.145623	-8.94192	0
1.3307	0.529427	1.2472	1.99212	-2.83747	0
1.3313	0.529427	2.16821	4.73759	-0.0913839	0
1.3320	1.32357	1.2472	4.43276	-6.80582	0
1.3327	3.17656	2.16821	3.5163	-10.1619	0
[truncated: 58,732 more rows]
