# Supplementary material for: Identification of Haptic Based Guiding Using Hard Reins
Source: PLoS One. 2015 Jul 22;10(7):e0132020. doi: 10.1371/journal.pone.0132020 (PMC4511788; doi:10.1371/journal.pone.0132020)
Supplement: S3 File — (ZIP) [file pone.0132020.s003.zip › EMGData1/Subject8/T18/t18.txt]

0.0000	-26.8842	-34.7926	2.34445	-4.76638	0
0.0007	-28.9439	-25.3107	0.208141	-3.24114	0
0.0013	-27.4263	-20.1491	-2.84307	-3.24114	0
0.0020	-28.9439	-15.867	-2.53887	-3.54477	0
0.0027	-30.7868	-11.5848	-1.92817	-2.62916	0
0.0033	-26.559	-10.9731	-3.14728	-1.71354	0
0.0040	-22.5481	-12.1965	-1.01097	-1.10392	0
0.0047	-23.5237	-10.0554	1.42954	0.117688	0
0.0053	-23.7405	-6.99676	-1.01097	0.421324	0
0.0060	-22.8733	-5.19977	-2.23237	-2.01953	0
0.0067	-22.8733	-3.36456	-0.0960652	-2.62916	0
0.0073	-20.1632	-1.83521	0.514635	1.64293	0
0.0080	-13.6589	-1.52935	-1.92817	3.16817	0
0.0087	-12.1413	-1.22348	-1.92817	0.421324	0
0.0093	-16.4774	-3.36456	0.208141	1.33694	0
0.0100	-18.5371	-7.30262	0.208141	3.77779	0
0.0107	-17.6699	-8.22023	-0.0960652	2.86218	0
0.0113	-16.4774	-6.38502	2.34445	4.69341	0
0.0120	-16.4774	-6.99676	3.87006	9.27149	0
0.0127	-15.5018	-7.30262	0.208141	7.74624	0
0.0133	-16.1522	-4.28217	-3.75798	4.38977	0
0.0140	-19.1875	-0.305869	-3.14728	6.221	0
0.0147	-21.6808	3.05869	-0.0960652	6.83063	0
0.0153	-21.0304	4.58804	0.818842	3.77779	0
0.0160	-19.1875	5.50564	-1.31747	1.94656	0
0.0167	-18.5371	9.48194	-3.45377	0.727314	0
0.0173	-18.3203	14.3376	-1.31747	1.64293	0
0.0180	-18.3203	15.5611	2.04024	3.47416	0
0.0187	-17.6699	14.9494	1.12534	3.47416	0
0.0193	-14.3094	14.6435	-1.92817	5.30539	0
0.0200	-10.0816	9.48194	-1.31747	7.74624	0
0.0207	-9.10595	2.14108	0.818842	2.86218	0
0.0213	-10.0816	-2.44695	1.12534	-0.797927	0
0.0220	-7.26308	-5.19977	-0.0960652	3.77779	0
0.0227	-1.51766	-6.99676	0.514635	4.69341	0
0.0233	1.84287	-4.89391	3.25936	1.64293	0
0.0240	1.84287	-2.44695	4.48076	1.94656	0
0.0247	3.03532	-3.05869	0.208141	1.94656	0
0.0253	5.52861	-3.67043	-1.92817	0.117688	0
0.0260	7.04627	-3.36456	2.34445	1.94656	0
0.0267	11.9245	-2.75282	3.56585	2.86218	0
0.0273	19.2959	3.05869	-0.0960652	2.55854	0
0.0280	21.0304	10.7054	-0.706766	2.86218	0
0.0287	17.1279	13.1141	1.73375	1.03095	0
0.0293	17.4531	13.7259	0.514635	-0.797927	0
0.0300	24.1741	16.7846	0.208141	0.117688	0
0.0307	26.8842	18.6198	3.56585	0.421324	0
0.0313	26.559	21.3726	2.65094	1.03095	0
0.0320	30.2448	27.7576	-2.53887	3.77779	0
0.0327	30.8952	28.3694	-2.23237	3.77779	0
0.0333	24.3909	23.5137	1.42954	2.86218	0
0.0340	21.0304	21.0667	1.73375	5.60903	0
0.0347	20.8136	18.6198	1.12534	7.44026	0
0.0353	17.4531	14.9494	3.56585	4.9994	0
0.0360	16.1522	11.8907	5.09146	2.55854	0
0.0367	15.285	5.81151	3.87006	2.86218	0
0.0373	7.37149	-1.52935	1.73375	5.60903	0
0.0380	3.03532	1.83521	-0.0960652	8.35587	0
0.0387	9.43116	12.8083	-0.0960652	7.44026	0
0.0393	13.4421	17.7022	2.95515	5.60903	0
0.0400	11.274	14.3376	2.65094	3.77779	0
0.0407	11.5992	11.5848	-1.31747	2.25255	0
0.0413	11.274	9.48194	-0.0960652	1.64293	0
0.0420	7.91351	2.44695	3.87006	2.86218	0
0.0427	7.37149	-7.30262	2.65094	2.25255	0
0.0433	10.4068	-13.42	-0.0960652	1.03095	0
0.0440	11.9245	-13.42	2.65094	2.55854	0
0.0447	9.43116	-10.6672	4.78725	4.69341	0
0.0453	4.55298	-8.83197	2.65094	4.9994	0
0.0460	3.68574	-10.6672	-0.706766	4.69341	0
0.0467	6.39585	-13.42	-1.92817	4.69341	0
0.0473	7.04627	-14.0317	-0.0960652	3.47416	0
0.0480	7.04627	-15.2552	2.65094	1.94656	0
0.0487	9.21436	-18.008	2.65094	2.55854	0
0.0493	9.21436	-18.9256	0.818842	4.69341	0
0.0500	7.37149	-18.6198	-0.402559	4.69341	0
0.0507	7.37149	-18.3139	-1.31747	3.77779	0
0.0513	8.23872	-16.1728	-1.31747	4.08378	0
0.0520	9.21436	-14.0317	0.818842	5.60903	0
0.0527	8.23872	-13.7259	3.56585	5.60903	0
0.0533	4.01096	-13.7259	1.73375	3.77779	0
0.0540	-1.51766	-13.42	-0.0960652	1.64293	0
0.0547	-4.87819	-13.42	2.04024	0.117688	0
0.0553	-5.42021	-10.9731	2.95515	-0.188301	0
0.0560	-5.42021	-7.91436	2.04024	-0.494291	0
0.0567	-9.75638	-5.19977	2.65094	-0.494291	0
0.0573	-15.827	-2.14108	2.04024	0.421324	0
0.0580	-18.5371	-1.52935	-0.0960652	-0.188301	0
0.0587	-17.0195	0.305869	2.65094	-3.24114	0
0.0593	-16.4774	10.0937	7.22777	-4.46039	0
0.0600	-17.3447	20.455	6.31286	-2.62916	0
0.0607	-18.3203	21.6785	2.65094	-3.24114	0
0.0613	-18.8623	21.9843	0.818842	-5.98798	0
0.0620	-19.838	27.49	-1.01097	-5.376	0
0.0627	-21.0304	28.6752	-3.45377	-3.85076	0
0.0633	-19.5128	21.3726	-2.84307	-4.76638	0
0.0640	-16.8027	15.2552	-0.706766	-5.07237	0
0.0647	-17.6699	13.1141	-0.706766	-4.46039	0
0.0653	-21.6808	9.48194	-1.92817	-5.376	0
0.0660	-21.8976	4.58804	-0.0960652	-6.9036	0
0.0667	-18.5371	1.22348	1.12534	-8.12285	0
0.0673	-17.6699	-4.28217	-1.01097	-9.95408	0
0.0680	-17.6699	-8.83197	1.12534	-10.8697	0
0.0687	-16.4774	-6.69089	4.78725	-9.34445	0
0.0693	-17.0195	-2.44695	1.73375	-9.03846	0
0.0700	-19.838	-1.83521	-2.53887	-9.95408	0
0.0707	-19.5128	1.22348	-1.31747	-9.64809	0
0.0713	-15.5018	8.8702	0.818842	-8.73247	0
0.0720	-13.6589	15.867	0.818842	-8.73247	0
0.0727	-15.5018	21.3726	0.818842	-8.12285	0
0.0733	-14.9598	22.5961	0.818842	-7.20723	0
0.0740	-14.3094	16.7846	0.818842	-7.20723	0
0.0747	-17.3447	10.0937	0.818842	-6.29162	0
0.0753	-19.1875	10.3995	0.514635	-5.376	0
0.0760	-17.9951	10.7054	-0.402559	-6.59761	0
0.0767	-17.0195	4.89391	-1.62167	-8.73247	0
0.0773	-16.1522	-0.305869	-2.84307	-7.20723	0
0.0780	-15.827	-5.81151	-1.31747	-6.29162	0
0.0787	-17.0195	-15.2552	0.818842	-7.81686	0
0.0793	-15.827	-20.455	-1.01097	-6.9036	0
0.0800	-14.3094	-19.8433	-1.92817	-5.376	0
0.0807	-17.3447	-21.6785	1.73375	-6.9036	0
0.0813	-19.838	-25.0048	3.25936	-7.51322	0
0.0820	-16.4774	-25.3107	1.73375	-5.98798	0
0.0827	-15.827	-25.9224	2.65094	-4.46039	0
0.0833	-17.3447	-22.9019	4.78725	-2.01953	0
0.0840	-16.4774	-15.2552	4.48076	-2.32552	0
0.0847	-16.4774	-12.5024	3.56585	-4.76638	0
0.0853	-15.5018	-10.0554	2.65094	-2.32552	0
0.0860	-13.1169	-0.611738	0.208141	1.33694	0
0.0867	-13.4421	4.28217	-0.706766	-0.797927	0
0.0873	-13.9841	1.22348	-1.01097	-2.93515	0
0.0880	-11.9245	3.05869	-1.31747	-2.62916	0
0.0887	-11.9245	8.8702	1.73375	-1.40991	0
0.0893	-14.6346	9.78781	3.25936	1.03095	0
0.0900	-16.1522	7.03499	0.514635	2.55854	0
0.0907	-18.8623	4.89391	-1.01097	1.03095	0
0.0913	-18.5371	5.81151	0.818842	0.727314	0
0.0920	-11.274	8.8702	3.25936	2.86218	0
0.0927	-7.04627	8.56433	4.17655	3.16817	0
0.0933	-7.58829	6.72912	1.42954	2.55854	0
0.0940	-3.68574	7.9526	-1.62167	1.94656	0
0.0947	2.81851	9.48194	-0.0960652	2.86218	0
0.0953	4.55298	6.42325	2.65094	5.30539	0
0.0960	7.37149	2.75282	3.56585	3.47416	0
0.0967	11.0572	5.50564	2.95515	-0.188301	0
0.0973	8.88914	12.5024	-0.402559	2.55854	0
0.0980	7.37149	15.867	-4.06447	6.221	0
0.0987	10.4068	18.008	-2.53887	4.38977	0
0.0993	13.1169	21.9843	0.208141	2.86218	0
0.1000	16.4774	21.6785	-1.31747	5.60903	0
0.1007	22.8733	16.7846	-3.45377	6.83063	0
0.1013	26.2338	12.8083	-2.53887	4.9994	0
0.1020	23.5237	7.03499	-1.01097	2.25255	0
0.1027	22.8733	-3.67043	-0.402559	2.55854	0
0.1033	28.0767	-10.9731	-1.92817	5.30539	0
0.1040	31.4372	-11.5848	-4.06447	5.60903	0
0.1047	26.559	-9.74958	-2.53887	3.77779	0
0.1053	18.6455	-8.22023	-0.0960652	4.08378	0
0.1060	17.4531	-4.58804	-1.62167	5.30539	0
0.1067	17.9951	1.83521	-0.706766	3.77779	0
0.1073	17.4531	8.56433	5.09146	2.25255	0
0.1080	4.55298	6.42325	4.48076	3.16817	0
0.1087	4.55298	6.42325	-1.92817	5.60903	0
0.1093	4.55298	6.42325	-0.706766	6.52464	0
0.1100	4.55298	6.42325	1.73375	5.30539	0
0.1107	4.55298	6.42325	-2.53887	4.38977	0
0.1113	4.55298	6.42325	-3.14728	3.77779	0
0.1120	4.55298	6.42325	0.514635	2.86218	0
0.1127	4.55298	6.42325	-2.84307	4.08378	0
0.1133	4.55298	6.42325	-6.50499	6.52464	0
0.1140	4.55298	6.42325	-1.31747	4.9994	0
0.1147	4.55298	6.42325	1.73375	1.33694	0
0.1153	4.55298	6.42325	-0.706766	1.94656	0
0.1160	4.55298	6.42325	-0.0960652	5.30539	0
0.1167	4.55298	6.42325	2.04024	5.60903	0
0.1173	4.55298	6.42325	1.12534	3.77779	0
0.1180	4.55298	6.42325	2.04024	4.08378	0
0.1187	4.55298	6.42325	3.87006	4.69341	0
0.1193	4.55298	6.42325	4.48076	1.64293	0
0.1200	4.55298	6.42325	3.56585	-1.40991	0
0.1207	4.55298	6.42325	0.514635	1.33694	0
0.1213	4.55298	6.42325	-2.23237	3.77779	0
0.1220	4.55298	6.42325	0.818842	1.33694	0
0.1227	4.55298	6.42325	1.73375	0.117688	0
0.1233	4.55298	6.42325	-1.92817	1.33694	0
0.1240	4.55298	6.42325	-0.402559	-1.10392	0
0.1247	4.55298	6.42325	3.87006	-3.24114	0
0.1253	4.55298	6.42325	2.04024	0.117688	0
0.1260	4.55298	6.42325	-0.0960652	2.55854	0
0.1267	4.55298	6.42325	1.73375	1.33694	0
0.1273	4.55298	6.42325	-0.0960652	1.64293	0
0.1280	4.55298	6.42325	-1.62167	1.03095	0
0.1287	4.55298	6.42325	1.42954	-2.32552	0
0.1293	4.55298	6.42325	1.73375	-1.71354	0
0.1300	4.55298	6.42325	0.818842	2.86218	0
0.1307	4.55298	6.42325	3.56585	3.47416	0
0.1313	4.55298	6.42325	4.78725	0.117688	0
0.1320	5.2034	7.34086	3.25936	-1.71354	0
0.1327	4.01096	9.48194	2.34445	-0.188301	0
0.1333	5.52861	11.2789	-0.402559	2.55854	0
0.1340	6.72106	10.3995	-2.84307	3.16817	0
0.1347	6.39585	9.17607	-1.01097	1.33694	0
0.1353	9.21436	8.25846	-0.706766	-0.188301	0
0.1360	11.5992	10.7054	-1.62167	0.117688	0
0.1367	11.5992	16.7846	0.818842	1.03095	0
0.1373	14.0925	18.6198	1.73375	1.64293	0
0.1380	16.1522	14.9494	-0.706766	1.64293	0
0.1387	12.7917	8.56433	0.208141	0.421324	0
0.1393	9.43116	-1.83521	2.65094	0.117688	0
0.1400	9.21436	-15.867	0.818842	0.421324	0
0.1407	5.52861	-26.5341	-1.01097	-1.71354	0
0.1413	0.975638	-31.1222	-1.31747	-3.24114	0
0.1420	3.68574	-33.5691	-1.01097	0.117688	0
0.1427	9.21436	-35.4043	2.65094	-0.494291	0
0.1433	8.23872	-34.4867	5.70216	-5.376	0
0.1440	3.68574	-32.6515	2.95515	-6.29162	0
0.1447	0.975638	-29.8987	-1.62167	-5.376	0
0.1453	-0.867234	-23.4755	-1.01097	-7.51322	0
0.1460	-0.542021	-17.0904	0.818842	-8.12285	0
0.1467	2.81851	-13.7259	-0.0960652	-7.20723	0
0.1473	3.68574	-9.74958	-0.706766	-8.12285	0
0.1480	3.36053	-3.36456	-1.01097	-7.20723	0
0.1487	5.2034	1.83521	-1.62167	-5.376	0
0.1493	6.72106	3.9763	-1.01097	-7.81686	0
0.1500	4.01096	2.75282	0.818842	-9.64809	0
0.1507	0.650425	-0.611738	1.73375	-8.12285	0
0.1513	0.325213	-2.44695	0.514635	-8.42884	0
0.1520	3.68574	-2.44695	-1.92817	-8.12285	0
0.1527	4.55298	-4.28217	-1.62167	-6.29162	0
0.1533	0.650425	-6.99676	1.42954	-7.20723	0
0.1540	-1.84287	-5.81151	1.73375	-8.42884	0
0.1547	0	-3.36456	1.42954	-8.12285	0
0.1553	-0.867234	-4.28217	3.56585	-9.03846	0
0.1560	-2.7101	-2.75282	2.34445	-8.73247	0
0.1567	0.650425	1.83521	-2.23237	-6.9036	0
0.1573	4.01096	2.14108	-1.01097	-9.03846	0
0.1580	2.81851	0.305869	0.818842	-10.8697	0
0.1587	2.81851	2.14108	-3.75798	-8.12285	0
0.1593	4.55298	1.52935	-4.67518	-6.29162	0
0.1600	2.4933	-0.611738	-1.92817	-7.20723	0
0.1607	0	3.05869	-3.14728	-5.07237	0
0.1613	1.19245	7.64673	-1.92817	-4.15675	0
0.1620	5.2034	7.03499	2.34445	-6.29162	0
0.1627	7.91351	5.50564	1.42954	-5.68199	0
0.1633	9.75638	3.9763	-1.92817	-2.62916	0
0.1640	12.5749	2.14108	-1.31747	-2.01953	0
0.1647	13.4421	0.305869	-0.0960652	-1.71354	0
0.1653	9.21436	-1.22348	-1.01097	-2.32552	0
0.1660	4.55298	-1.52935	-1.92817	-3.24114	0
0.1667	-0.325213	2.14108	-2.23237	-1.10392	0
0.1673	-10.9488	4.89391	1.42954	1.94656	0
0.1680	-21.8976	4.58804	3.87006	1.64293	0
0.1687	-24.0657	3.67043	-1.01097	1.03095	0
0.1693	-26.2338	3.67043	-4.36868	0.727314	0
0.1700	-31.9792	6.11738	-1.01097	-1.40991	0
0.1707	-31.9792	7.9526	0.514635	-1.71354	0
0.1713	-25.5834	4.89391	-2.53887	1.64293	0
0.1720	-18.3203	2.75282	-4.67518	3.77779	0
0.1727	-11.9245	5.50564	-3.75798	4.69341	0
0.1733	-10.0816	6.42325	-1.31747	5.60903	0
0.1740	-11.5992	6.72912	0.514635	4.69341	0
0.1747	-9.10595	10.9731	0.818842	2.55854	0
0.1753	-2.7101	15.5611	1.73375	1.64293	0
0.1760	0.975638	20.7609	2.65094	1.94656	0
0.1767	2.16808	24.4313	2.65094	2.25255	0
0.1773	3.03532	25.043	1.12534	2.86218	0
0.1780	6.72106	29.287	-0.0960652	4.69341	0
0.1787	12.5749	36.322	0.818842	5.60903	0
0.1793	13.1169	36.0161	4.48076	4.9994	0
0.1800	9.75638	28.9811	5.09146	4.69341	0
0.1807	10.4068	21.3726	0.818842	4.69341	0
0.1813	12.7917	13.42	-1.01097	4.9994	0
0.1820	11.0572	7.9526	1.12534	5.60903	0
0.1827	8.23872	4.89391	0.818842	6.52464	0
0.1833	6.17904	1.52935	-1.62167	6.52464	0
0.1840	4.87819	-0.305869	-1.92817	5.30539	0
0.1847	4.33617	-2.44695	-2.53887	4.69341	0
0.1853	-0.542021	-2.14108	-3.45377	5.30539	0
0.1860	-7.58829	3.36456	-1.92817	4.69341	0
0.1867	-9.43116	4.89391	-1.31747	3.77779	0
0.1873	-8.78074	1.83521	-2.23237	5.91501	0
0.1880	-9.43116	5.81151	-1.92817	8.05223	0
0.1887	-8.78074	10.7054	-2.53887	8.05223	0
0.1893	-8.23872	8.8702	-5.59008	9.57747	0
0.1900	-8.23872	7.34086	-4.36868	9.88111	0
0.1907	-4.22776	3.9763	2.34445	6.52464	0
0.1913	-0.325213	-5.81151	3.25936	6.52464	0
0.1920	0.650425	-10.6672	-1.62167	7.74624	0
0.1927	4.55298	-12.1965	-2.84307	3.77779	0
0.1933	9.43116	-20.7609	-1.92817	1.33694	0
0.1940	10.732	-27.1459	-3.14728	2.86218	0
0.1947	10.4068	-25.9224	-2.84307	2.86218	0
0.1953	10.4068	-28.0635	-0.402559	1.94656	0
0.1960	12.2497	-32.0398	-2.84307	2.86218	0
0.1967	16.4774	-29.8987	-5.89429	1.94656	0
0.1973	20.1632	-27.4517	-4.36868	1.33694	0
0.1980	21.3556	-25.3107	-2.84307	1.64293	0
0.1987	22.6565	-18.9256	-3.75798	0.117688	0
0.1993	22.0061	-14.9494	-2.23237	1.03095	0
0.2000	20.8136	-16.1728	-1.62167	4.69341	0
0.2007	20.4884	-17.3963	-3.45377	4.69341	0
0.2013	18.6455	-17.0904	-2.84307	1.94656	0
0.2020	16.4774	-16.7846	-1.31747	1.64293	0
0.2027	17.9951	-16.1728	-0.0960652	1.94656	0
0.2033	17.9951	-19.2315	2.95515	-0.188301	0
0.2040	13.7673	-21.6785	3.87006	-1.71354	0
0.2047	10.732	-15.867	-0.0960652	-1.71354	0
0.2053	10.732	-8.83197	-1.92817	-2.32552	0
0.2060	8.88914	-8.83197	-0.402559	-2.01953	0
0.2067	5.52861	-7.91436	-0.0960652	-0.494291	0
0.2073	3.03532	-1.22348	0.514635	-0.797927	0
0.2080	-0.542021	4.89391	1.73375	-0.494291	0
0.2087	-1.19245	7.03499	1.42954	2.86218	0
0.2093	4.01096	5.81151	1.12534	3.16817	0
0.2100	7.6967	1.22348	0.818842	1.64293	0
0.2107	7.37149	-2.75282	-1.92817	2.86218	0
0.2113	9.75638	-6.38502	-2.84307	2.86218	0
0.2120	13.7673	-13.1141	-0.0960652	0.421324	0
0.2127	11.0572	-18.6198	0.818842	0.117688	0
0.2133	6.17904	-17.7022	-1.01097	0.727314	0
0.2140	5.52861	-12.5024	-1.01097	1.03095	0
0.2147	5.52861	-7.91436	1.42954	4.38977	0
0.2153	3.36053	-5.19977	2.95515	5.30539	0
0.2160	0.325213	-3.05869	2.04024	1.94656	0
0.2167	-2.05968	0	0.818842	1.94656	0
0.2173	-4.22776	1.22348	0.514635	4.9994	0
0.2180	-6.39585	-0.917607	-0.402559	4.69341	0
0.2187	-6.72106	-0.917607	-0.706766	4.38977	0
0.2193	-6.07063	3.36456	1.12534	4.9994	0
0.2200	-7.58829	5.81151	1.73375	4.38977	0
0.2207	-9.75638	7.64673	0.514635	6.221	0
0.2213	-9.43116	8.25846	1.12534	9.27149	0
0.2220	-10.9488	1.52935	1.73375	8.05223	0
0.2227	-12.1413	-2.75282	-0.0960652	7.13662	0
0.2233	-9.43116	3.9763	-0.0960652	8.35587	0
0.2240	-6.39585	7.64673	1.42954	7.44026	0
0.2247	-3.90255	3.36456	1.42954	4.9994	0
0.2253	-0.867234	4.58804	0.818842	4.38977	0
0.2260	-0.325213	7.9526	2.65094	4.69341	0
0.2267	-3.90255	5.19977	4.48076	6.221	0
0.2273	-7.26308	4.28217	4.48076	4.9994	0
0.2280	-10.2984	7.64673	4.48076	0.117688	0
0.2287	-13.4421	7.34086	3.56585	0.117688	0
0.2293	-12.7917	7.34086	-0.706766	5.91501	0
0.2300	-10.6236	9.48194	-2.53887	7.44026	0
0.2307	-8.23872	7.64673	0.208141	4.38977	0
0.2313	-7.58829	4.89391	0.818842	3.16817	0
0.2320	-10.0816	4.89391	-0.402559	5.30539	0
0.2327	-10.9488	2.14108	-0.0960652	7.13662	0
0.2333	-8.78074	0.305869	-0.0960652	6.52464	0
0.2340	-10.2984	3.05869	-1.92817	3.77779	0
0.2347	-13.1169	4.89391	-2.84307	4.08378	0
0.2353	-10.0816	6.42325	-2.23237	5.60903	0
0.2360	-7.91351	12.1965	-1.01097	3.77779	0
0.2367	-10.0816	16.7846	0.208141	1.94656	0
0.2373	-8.23872	17.7022	0.208141	3.47416	0
0.2380	-6.07063	20.455	-0.0960652	3.47416	0
0.2387	-8.78074	24.1254	3.56585	2.86218	0
0.2393	-10.0816	26.5724	7.53197	3.77779	0
0.2400	-0.325213	-5.81151	5.39566	1.33694	0
0.2407	-0.325213	-5.81151	1.73375	-3.54477	0
0.2413	-0.325213	-5.81151	0.208141	-2.62916	0
0.2420	-0.325213	-5.81151	-0.402559	0.727314	0
0.2427	-0.325213	-5.81151	-1.01097	0.117688	0
0.2433	-0.325213	-5.81151	-0.0960652	-1.40991	0
0.2440	-0.325213	-5.81151	1.12534	-1.10392	0
0.2447	-0.325213	-5.81151	1.73375	-2.93515	0
0.2453	-0.325213	-5.81151	0.818842	-5.98798	0
0.2460	-0.325213	-5.81151	0.514635	-5.07237	0
0.2467	-0.325213	-5.81151	0.818842	-3.54477	0
0.2473	-0.325213	-5.81151	-1.62167	-4.15675	0
0.2480	-0.325213	-5.81151	-1.92817	-3.85076	0
0.2487	-0.325213	-5.81151	2.34445	-2.62916	0
0.2493	-0.325213	-5.81151	3.25936	-4.46039	0
0.2500	-0.325213	-5.81151	0.514635	-8.12285	0
0.2507	-0.325213	-5.81151	0.818842	-8.12285	0
0.2513	-0.325213	-5.81151	2.95515	-6.9036	0
0.2520	-0.325213	-5.81151	2.65094	-9.03846	0
0.2527	-0.325213	-5.81151	1.73375	-12.0913	0
0.2533	-0.325213	-5.81151	-0.706766	-11.4793	0
0.2540	-0.325213	-5.81151	-2.84307	-9.64809	0
0.2547	-0.325213	-5.81151	-1.01097	-7.51322	0
0.2553	-0.325213	-5.81151	-1.01097	-6.29162	0
0.2560	-0.325213	-5.81151	-3.45377	-7.81686	0
0.2567	-0.325213	-5.81151	-1.92817	-8.42884	0
0.2573	-0.325213	-5.81151	0.208141	-5.68199	0
0.2580	-0.325213	-5.81151	-0.402559	-4.46039	0
0.2587	-0.325213	-5.81151	0.818842	-5.376	0
0.2593	-0.325213	-5.81151	0.818842	-4.76638	0
0.2600	-0.325213	-5.81151	-2.84307	-4.46039	0
0.2607	-0.325213	-5.81151	-1.01097	-5.98798	0
0.2613	-0.325213	-5.81151	2.65094	-7.20723	0
0.2620	-0.325213	-5.81151	-0.0960652	-6.29162	0
0.2627	-0.325213	-5.81151	-1.01097	-6.59761	0
0.2633	-0.325213	-5.81151	3.56585	-8.12285	0
0.2640	11.9245	-14.6435	4.48076	-10.5637	0
0.2647	7.37149	-16.1728	1.73375	-12.3949	0
0.2653	4.33617	-18.9256	-0.0960652	-10.8697	0
0.2660	0.975638	-23.4755	-0.0960652	-9.03846	0
0.2667	-3.68574	-30.8163	0.208141	-9.95408	0
0.2673	-4.87819	-41.7894	0.818842	-10.2601	0
0.2680	-5.42021	-51.883	-1.01097	-8.73247	0
0.2687	-10.0816	-54.9417	-2.23237	-6.9036	0
0.2693	-14.3094	-52.8006	-1.31747	-8.12285	0
0.2700	-13.9841	-50.0478	-0.0960652	-9.95408	0
0.2707	-12.7917	-46.3774	-0.0960652	-10.2601	0
0.2713	-10.2984	-42.707	-1.01097	-9.34445	0
0.2720	-4.87819	-43.9304	-2.53887	-8.12285	0
0.2727	-2.7101	-47.295	-2.53887	-5.07237	0
0.2733	-5.42021	-46.3774	-0.0960652	-2.62916	0
0.2740	-5.42021	-39.9541	1.73375	-4.15675	0
0.2747	-1.51766	-30.8163	1.42954	-4.76638	0
0.2753	2.81851	-25.9224	0.514635	-3.85076	0
0.2760	6.39585	-23.7813	0.818842	-5.376	0
0.2767	6.39585	-15.2552	0.818842	-6.29162	0
0.2773	4.01096	-1.52935	-2.23237	-3.54477	0
0.2780	4.87819	8.25846	-4.36868	-2.01953	0
0.2787	10.732	14.9494	-1.92817	-2.32552	0
0.2793	14.6346	21.6785	1.12534	0.727314	0
0.2800	16.4774	26.5724	0.818842	2.86218	0
0.2807	21.0304	29.8987	-1.62167	1.03095	0
0.2813	24.7162	33.875	-3.75798	-0.494291	0
0.2820	24.7162	33.875	-5.59008	0.117688	0
0.2827	25.6918	29.5928	-5.28359	0.727314	0
0.2833	30.57	23.2078	-1.92817	1.33694	0
0.2840	33.2801	16.7846	1.73375	1.94656	0
0.2847	31.112	10.3995	1.73375	-0.188301	0
0.2853	29.9196	3.05869	0.208141	-2.01953	0
0.2860	29.5943	-5.19977	-0.402559	-2.01953	0
0.2867	25.0414	-8.83197	0.514635	-2.01953	0
0.2873	21.0304	-8.5261	2.34445	-1.40991	0
0.2880	22.3313	-12.5024	1.42954	-0.188301	0
0.2887	22.8733	-17.3963	-1.31747	-1.40991	0
0.2893	21.0304	-16.7846	-1.01097	-2.93515	0
0.2900	17.7783	-15.2552	0.208141	-1.71354	0
0.2907	11.9245	-14.6435	-1.31747	-0.188301	0
0.2913	6.39585	-12.5024	-3.14728	-2.32552	0
0.2920	6.17904	-12.5024	-3.75798	-5.98798	0
0.2927	4.33617	-13.1141	-4.36868	-5.98798	0
0.2933	-1.84287	-8.83197	-1.62167	-3.24114	0
0.2940	-5.2034	-4.89391	2.04024	-2.93515	0
0.2947	-5.42021	-2.14108	-0.0960652	-4.76638	0
0.2953	-7.26308	2.44695	-1.92817	-2.93515	0
0.2960	-7.26308	4.28217	0.818842	-1.10392	0
0.2967	-5.2034	4.58804	2.04024	-1.71354	0
0.2973	-3.68574	8.56433	-0.0960652	-0.797927	0
0.2980	-2.7101	13.42	0.818842	-0.797927	0
0.2987	-1.84287	15.867	4.48076	-3.54477	0
0.2993	-4.55298	18.6198	4.78725	-3.85076	0
0.3000	-7.04627	20.455	3.56585	-0.494291	0
0.3007	-7.04627	18.9256	2.04024	0.727314	0
0.3013	-8.23872	14.6435	0.514635	0.421324	0
0.3020	-8.56393	8.56433	-0.0960652	1.33694	0
0.3027	-5.2034	5.50564	-0.706766	2.55854	0
0.3033	-3.68574	7.34086	-1.92817	2.55854	0
0.3040	-7.04627	8.56433	-1.01097	1.03095	0
0.3047	-8.23872	9.17607	1.12534	-0.494291	0
0.3053	-6.72106	10.7054	0.818842	0.421324	0
0.3060	-7.26308	11.2789	-0.402559	0.117688	0
0.3067	-5.74542	11.8907	0.208141	-1.71354	0
0.3073	-1.19245	14.0317	1.73375	0.727314	0
0.3080	2.16808	11.8907	2.95515	4.69341	0
0.3087	3.36053	6.11738	3.25936	3.47416	0
0.3093	2.16808	2.14108	2.65094	1.94656	0
0.3100	-1.84287	0.305869	1.42954	3.77779	0
0.3107	-3.68574	2.14108	1.12534	4.9994	0
0.3113	-1.51766	8.8702	2.34445	4.69341	0
0.3120	21.0304	-8.5261	2.04024	4.9994	0
0.3127	21.0304	-8.5261	-0.0960652	3.77779	0
0.3133	21.0304	-8.5261	-2.23237	3.77779	0
0.3140	21.0304	-8.5261	-1.92817	5.91501	0
0.3147	21.0304	-8.5261	0.208141	5.60903	0
0.3153	21.0304	-8.5261	1.73375	4.69341	0
0.3160	21.0304	-8.5261	-0.402559	5.60903	0
0.3167	21.0304	-8.5261	-2.84307	5.30539	0
0.3173	21.0304	-8.5261	-1.62167	4.69341	0
0.3180	21.0304	-8.5261	-0.706766	6.83063	0
0.3187	21.0304	-8.5261	-1.31747	8.35587	0
0.3193	21.0304	-8.5261	0.818842	7.13662	0
0.3200	21.0304	-8.5261	4.17655	8.35587	0
0.3207	21.0304	-8.5261	2.95515	10.1871	0
0.3213	21.0304	-8.5261	0.208141	8.96785	0
0.3220	21.0304	-8.5261	-1.62167	6.221	0
0.3227	21.0304	-8.5261	-1.01097	5.60903	0
0.3233	21.0304	-8.5261	3.56585	5.60903	0
0.3240	21.0304	-8.5261	4.17655	5.60903	0
0.3247	21.0304	-8.5261	-1.92817	4.69341	0
0.3253	21.0304	-8.5261	-2.23237	4.69341	0
0.3260	21.0304	-8.5261	0.818842	5.91501	0
0.3267	21.0304	-8.5261	0.208141	6.83063	0
0.3273	21.0304	-8.5261	-1.62167	4.9994	0
0.3280	21.0304	-8.5261	-0.706766	3.77779	0
0.3287	21.0304	-8.5261	-0.0960652	4.69341	0
0.3293	21.0304	-8.5261	-1.92817	3.77779	0
0.3300	21.0304	-8.5261	-3.75798	1.94656	0
0.3307	21.0304	-8.5261	-2.53887	2.55854	0
0.3313	21.0304	-8.5261	0.208141	2.86218	0
0.3320	21.0304	-8.5261	3.56585	1.94656	0
0.3327	21.0304	-8.5261	5.09146	2.86218	0
0.3333	21.0304	-8.5261	0.818842	3.77779	0
0.3340	21.0304	-8.5261	-3.45377	2.86218	0
0.3347	21.0304	-8.5261	0.208141	4.38977	0
0.3353	21.0304	-8.5261	3.25936	5.91501	0
0.3360	-7.26308	20.455	-1.62167	4.08378	0
0.3367	-9.10595	19.5374	-3.75798	2.86218	0
0.3373	-7.04627	16.4787	-0.402559	2.86218	0
0.3380	-4.87819	11.2789	-1.01097	1.64293	0
0.3387	-4.87819	3.05869	-4.67518	1.94656	0
0.3393	-9.10595	-6.99676	-4.67518	3.47416	0
0.3400	-12.1413	-14.3376	-2.23237	3.16817	0
0.3407	-6.39585	-20.7609	-1.92817	2.86218	0
0.3413	-0.542021	-27.1459	-1.31747	2.86218	0
0.3420	-3.68574	-28.0635	-0.402559	1.03095	0
0.3427	-2.7101	-27.1459	-1.31747	2.55854	0
0.3433	5.2034	-31.7339	-2.53887	7.44026	0
0.3440	6.39585	-34.1809	-4.06447	6.221	0
0.3447	2.81851	-26.2283	-6.20078	1.33694	0
0.3453	4.01096	-16.1728	-4.97938	1.64293	0
0.3460	6.39585	-8.5261	-2.84307	4.38977	0
0.3467	9.21436	-2.14108	-3.75798	3.77779	0
0.3473	15.6102	2.44695	-2.84307	2.86218	0
0.3480	19.2959	5.81151	1.12534	2.55854	0
0.3487	18.6455	11.2789	-0.0960652	3.47416	0
0.3493	19.838	13.42	-4.06447	4.69341	0
0.3500	20.1632	10.0937	-1.62167	3.16817	0
0.3507	17.1279	8.56433	1.12534	-0.188301	0
0.3513	15.285	6.72912	-0.706766	1.03095	0
0.3520	13.4421	-0.305869	-1.01097	3.16817	0
0.3527	10.4068	-3.67043	0.818842	0.421324	0
0.3533	8.23872	-4.28217	-1.01097	-2.62916	0
0.3540	5.52861	-10.6672	-3.14728	0.117688	0
0.3547	0.975638	-16.1728	-2.23237	1.94656	0
0.3553	-2.05968	-16.1728	-1.62167	1.03095	0
0.3560	-4.55298	-18.9256	-2.84307	2.25255	0
0.3567	-7.04627	-19.8433	-2.53887	4.38977	0
0.3573	-8.78074	-11.5848	-0.402559	3.47416	0
0.3580	-12.7917	-4.28217	-0.706766	1.64293	0
0.3587	-15.285	-2.14108	-0.402559	1.64293	0
0.3593	-13.4421	1.22348	2.95515	1.64293	0
0.3600	-13.6589	1.22348	3.56585	1.03095	0
0.3607	-15.827	-4.28217	-0.706766	-0.188301	0
0.3613	-16.1522	-4.89391	-1.92817	0.117688	0
0.3620	-20.7052	0.305869	-0.706766	1.94656	0
0.3627	-27.4263	2.44695	-0.706766	1.64293	0
0.3633	-30.1364	-0.305869	0.514635	-0.797927	0
0.3640	-35.3398	-4.89391	2.04024	-0.797927	0
0.3647	-42.386	-9.74958	-0.706766	-1.40991	0
0.3653	-44.2289	-14.6435	-3.75798	-3.54477	0
0.3660	-45.7466	-17.0904	-2.53887	-4.15675	0
0.3667	-48.2399	-13.42	-0.0960652	-3.54477	0
0.3673	-44.8793	-4.89391	-0.0960652	-3.54477	0
0.3680	-40.0011	2.44695	-0.402559	-1.40991	0
0.3687	-39.3507	5.19977	-0.706766	0.727314	0
0.3693	-39.3507	9.48194	-0.0960652	-1.40991	0
0.3700	-38.7003	18.9256	-0.0960652	-1.71354	0
0.3707	-35.665	28.6752	-1.01097	0.727314	0
0.3713	-26.559	37.5454	1.73375	0.727314	0
0.3720	-16.4774	46.6833	5.09146	-0.188301	0
0.3727	-10.6236	53.4124	2.95515	0.421324	0
0.3733	-4.55298	53.4124	-0.706766	-0.494291	0
0.3740	1.51766	47.9067	-0.0960652	-1.10392	0
0.3747	5.2034	39.9924	1.12534	1.64293	0
0.3753	10.0816	30.8163	1.42954	1.33694	0
0.3760	17.9951	22.5961	3.56585	-2.62916	0
0.3767	24.7162	17.7022	4.48076	-1.10392	0
0.3773	26.559	17.7022	1.42954	3.77779	0
0.3780	26.017	19.2315	-0.402559	2.86218	0
0.3787	26.2338	17.0904	1.73375	0.421324	0
0.3793	26.559	12.1965	3.25936	1.64293	0
0.3800	26.017	7.03499	1.73375	1.33694	0
0.3807	24.7162	0.917607	-0.0960652	-0.188301	0
0.3813	19.838	-3.05869	0.208141	1.03095	0
0.3820	12.7917	-4.28217	1.73375	1.94656	0
0.3827	12.7917	-7.60849	2.65094	0.117688	0
0.3833	16.4774	-9.13784	3.25936	0.117688	0
0.3840	12.7917	-7.60849	3.87006	2.55854	0
0.3847	6.17904	-10.9731	1.73375	4.38977	0
0.3853	7.37149	-16.1728	0.818842	3.77779	0
0.3860	10.732	-15.2552	2.34445	1.03095	0
0.3867	7.6967	-16.1728	3.56585	-0.797927	0
0.3873	1.19245	-23.4755	2.65094	-0.797927	0
0.3880	-3.68574	-28.9811	2.04024	-1.40991	0
0.3887	-7.04627	-29.5928	1.12534	-2.32552	0
0.3893	-9.10595	-30.8163	1.42954	-1.40991	0
0.3900	-10.9488	-32.6515	2.65094	0.117688	0
0.3907	-13.4421	-36.322	2.65094	0.117688	0
0.3913	-13.9841	-38.7689	2.34445	1.33694	0
0.3920	-13.9841	-35.7102	3.56585	3.77779	0
0.3927	-14.9598	-29.8987	4.17655	2.86218	0
0.3933	-15.827	-26.2283	3.56585	1.33694	0
0.3940	-15.827	-22.5961	3.25936	3.16817	0
0.3947	-16.4774	-17.3963	3.25936	3.16817	0
0.3953	-17.3447	-12.8083	3.56585	-0.494291	0
0.3960	-17.9951	-8.22023	4.78725	-2.01953	0
0.3967	-19.5128	-2.44695	4.48076	-1.40991	0
0.3973	-20.7052	1.52935	1.73375	-1.71354	0
0.3980	-17.9951	1.52935	0.514635	-1.10392	0
0.3987	-13.6589	-0.917607	1.42954	0.117688	0
0.3993	-12.1413	-2.44695	1.73375	-1.71354	0
0.4000	-9.75638	-4.58804	2.04024	-2.62916	0
0.4007	-4.87819	-9.44371	3.25936	-3.85076	0
0.4013	-3.68574	-12.8083	3.25936	-7.20723	0
0.4020	-5.74542	-11.2789	2.04024	-5.68199	0
0.4027	-4.87819	-5.50564	1.73375	-0.494291	0
0.4033	-2.7101	0.305869	1.73375	0.117688	0
0.4040	-1.51766	3.9763	1.73375	-1.71354	0
0.4047	0.975638	9.17607	1.73375	1.03095	0
0.4053	1.84287	17.7022	2.34445	2.25255	0
0.4060	-0.542021	22.5961	1.73375	1.03095	0
0.4067	-1.84287	21.3726	2.34445	0.421324	0
0.4073	0	22.2902	4.78725	-1.71354	0
0.4080	-1.51766	23.5137	6.31286	-3.54477	0
0.4087	-3.68574	17.7022	4.17655	-1.40991	0
0.4093	-1.19245	10.3995	0.208141	-0.797927	0
0.4100	1.84287	9.17607	-2.84307	-3.54477	0
0.4107	1.51766	5.81151	-0.706766	-3.54477	0
0.4113	2.81851	0.305869	4.17655	-2.62916	0
0.4120	5.85383	-0.305869	2.34445	-5.98798	0
0.4127	5.52861	0.305869	-2.23237	-7.20723	0
0.4133	2.16808	-6.07915	0.208141	-3.54477	0
0.4140	-0.867234	-14.3376	2.04024	-5.376	0
0.4147	-4.55298	-18.9256	-2.23237	-10.2601	0
0.4153	-4.22776	-20.1491	-2.23237	-9.03846	0
0.4160	0	-18.9256	1.12534	-6.59761	0
0.4167	1.19245	-17.0904	-0.706766	-6.59761	0
0.4173	0	-14.3376	-2.84307	-5.98798	0
0.4180	0.650425	-7.91436	-1.92817	-5.68199	0
0.4187	1.19245	-1.52935	-1.31747	-6.29162	0
0.4193	1.84287	2.44695	0.514635	-6.29162	0
0.4200	1.19245	5.81151	1.42954	-9.03846	0
0.4207	-3.36053	9.48194	-2.23237	-13.3105	0
0.4213	-4.87819	10.9731	-2.84307	-12.7009	0
0.4220	1.19245	11.5848	0.818842	-10.5637	0
0.4227	6.17904	11.8907	-1.01097	-10.2601	0
0.4233	5.2034	13.7259	-3.75798	-9.34445	0
0.4240	5.52861	16.7846	-1.92817	-9.03846	0
0.4247	7.37149	15.867	0.818842	-9.03846	0
0.4253	7.04627	7.9526	1.12534	-7.20723	0
0.4260	6.39585	2.14108	0.514635	-5.68199	0
0.4267	7.91351	1.83521	-1.01097	-6.29162	0
0.4273	10.4068	0.305869	-2.84307	-6.29162	0
0.4280	11.9245	-4.28217	-3.45377	-5.376	0
0.4287	11.274	-7.91436	-2.84307	-3.54477	0
0.4293	11.5992	-6.99676	-1.92817	-0.494291	0
0.4300	14.9598	-2.75282	-2.53887	-0.797927	0
0.4307	17.1279	3.05869	-1.31747	-3.54477	0
0.4313	14.4178	9.78781	2.65094	-3.54477	0
0.4320	11.9245	20.1491	1.73375	-3.24114	0
0.4327	13.4421	33.5691	-4.06447	-3.54477	0
0.4333	13.1169	45.1539	-4.67518	-2.32552	0
0.4340	11.0572	51.883	-1.31747	-2.32552	0
0.4347	11.274	54.33	-1.92817	-4.46039	0
0.4353	11.9245	50.6596	-1.92817	-5.376	0
0.4360	9.21436	40.6041	-1.92817	-6.29162	0
0.4367	8.23872	27.7576	-4.67518	-8.42884	0
0.4373	12.7917	13.1141	-4.67518	-8.12285	0
0.4380	17.4531	-3.36456	-1.62167	-9.95408	0
0.4387	19.2959	-20.455	-1.92817	-13.6165	0
0.4393	22.6565	-31.1222	-2.23237	-12.3949	0
0.4400	25.6918	-33.5691	0.208141	-10.8697	0
0.4407	26.017	-37.5454	-1.01097	-11.7853	0
0.4413	24.7162	-44.8481	-3.75798	-9.95408	0
0.4420	24.3909	-46.3774	-3.75798	-7.81686	0
0.4427	25.0414	-43.6246	-2.84307	-7.81686	0
0.4433	25.0414	-43.6246	-2.23237	-6.59761	0
0.4440	23.8489	-41.7894	-1.01097	-6.29162	0
0.4447	22.8733	-34.4867	-1.92817	-7.81686	0
0.4453	22.8733	-24.3931	-3.45377	-5.376	0
0.4460	20.8136	-12.8083	-1.92817	-3.54477	0
0.4467	21.0304	-0.611738	-1.01097	-5.376	0
0.4473	26.559	8.56433	-1.01097	-5.376	0
0.4480	26.2338	14.9494	-1.92817	-3.54477	0
0.4487	17.4531	20.7609	-5.28359	-3.54477	0
0.4493	12.7917	24.7372	-6.20078	-1.71354	0
0.4500	11.5992	26.8782	-1.62167	0.727314	0
0.4507	6.39585	26.5724	1.42954	-1.40991	0
0.4513	5.52861	23.2078	-0.0960652	-0.797927	0
0.4520	11.0572	20.455	-1.62167	2.55854	0
0.4527	11.0572	20.1491	-1.01097	0.727314	0
0.4533	6.17904	18.9256	-1.31747	-0.797927	0
0.4540	3.68574	14.9494	-1.01097	1.94656	0
0.4547	0.975638	8.56433	2.95515	0.117688	0
0.4553	-3.36053	3.05869	6.31286	-3.85076	0
0.4560	-4.55298	-1.52935	4.48076	-2.62916	0
0.4567	-6.39585	-8.22023	0.208141	-0.494291	0
0.4573	-9.75638	-12.5024	-1.62167	-1.71354	0
0.4580	-10.0816	-12.1965	-0.402559	-1.71354	0
0.4587	-10.0816	-9.74958	0.818842	0.117688	0
0.4593	-12.7917	-2.75282	0.818842	1.33694	0
0.4600	-14.9598	6.72912	-0.706766	1.64293	0
0.4607	-16.8027	11.2789	-2.84307	1.03095	0
0.4613	-17.3447	16.1728	-3.14728	1.94656	0
0.4620	-15.5018	21.0667	-0.0960652	1.94656	0
0.4627	-14.9598	14.6435	1.73375	0.727314	0
0.4633	-13.4421	2.44695	-1.01097	1.03095	0
0.4640	-8.56393	-4.28217	-2.53887	1.94656	0
0.4647	-7.91351	-14.3376	-0.402559	1.03095	0
0.4653	-13.4421	-28.0635	-0.0960652	1.94656	0
0.4660	-14.3094	-30.8163	-2.53887	5.91501	0
0.4667	-9.75638	-27.1459	-1.92817	5.60903	0
0.4673	-7.58829	-32.6515	2.95515	3.16817	0
0.4680	-7.58829	-40.5659	4.17655	4.38977	0
0.4687	-6.39585	-38.1572	-0.0960652	6.52464	0
0.4693	-5.2034	-29.8987	-3.45377	7.74624	0
0.4700	-4.55298	-22.9019	-2.23237	8.35587	0
0.4707	-3.36053	-16.1728	-1.31747	8.66186	0
0.4713	-2.7101	-9.44371	-1.92817	8.66186	0
0.4720	-1.84287	-5.50564	-1.92817	8.96785	0
0.4727	1.84287	-0.305869	-1.01097	8.35587	0
0.4733	4.33617	8.56433	-1.92817	8.35587	0
0.4740	6.17904	15.867	-3.45377	9.88111	0
0.4747	9.43116	21.9843	-3.75798	9.57747	0
0.4753	12.5749	26.8782	-2.84307	8.35587	0
0.4760	12.7917	28.9811	-2.84307	8.96785	0
0.4767	11.0572	29.287	-1.62167	9.27149	0
0.4773	7.6967	27.49	0.514635	9.27149	0
0.4780	5.85383	21.9843	-1.01097	10.4931	0
0.4787	6.39585	16.1728	-2.84307	10.1871	0
0.4793	4.33617	14.0317	-0.0960652	8.35587	0
0.4800	0	12.1965	1.42954	7.13662	0
0.4807	1.19245	10.7054	-1.92817	7.13662	0
0.4813	5.2034	10.0937	-3.45377	6.52464	0
0.4820	2.16808	9.48194	-2.84307	6.52464	0
0.4827	-3.90255	7.9526	-3.45377	7.44026	0
0.4833	-6.07063	7.64673	-1.01097	7.74624	0
0.4840	-5.42021	8.56433	-0.402559	5.91501	0
0.4847	-6.72106	11.2789	-4.06447	3.16817	0
0.4853	-5.74542	14.9494	-4.36868	1.94656	0
0.4860	-2.7101	17.7022	-1.92817	2.55854	0
0.4867	-3.68574	17.7022	-4.06447	1.03095	0
0.4873	-5.42021	16.7846	-3.75798	-1.71354	0
0.4880	-1.84287	14.3376	0.818842	-0.797927	0
0.4887	0.975638	8.56433	1.12534	2.55854	0
0.4893	-4.55298	1.52935	-1.92817	1.03095	0
0.4900	-8.78074	-0.917607	-3.75798	-2.32552	0
0.4907	-4.22776	0.305869	-1.62167	0.117688	0
0.4913	-0.867234	-0.917607	2.65094	5.60903	0
0.4920	-4.55298	-6.69089	1.73375	4.69341	0
0.4927	-9.10595	-14.3376	-3.45377	0.421324	0
0.4933	-10.9488	-17.7022	-3.14728	0.117688	0
0.4940	-13.6589	-12.5024	-0.0960652	-0.797927	0
0.4947	-14.6346	-6.99676	-1.92817	-2.62916	0
0.4953	-13.6589	-6.38502	-3.45377	-0.797927	0
0.4960	-15.827	-2.75282	-1.62167	0.421324	0
0.4967	-15.827	4.89391	-1.31747	-1.71354	0
0.4973	-8.78074	7.64673	-2.23237	-0.797927	0
0.4980	-4.22776	7.64673	-1.01097	0.117688	0
0.4987	-6.07063	6.11738	-0.0960652	-2.62916	0
0.4993	-4.55298	-2.14108	-0.0960652	-3.85076	0
0.5000	0	-8.83197	-0.402559	-1.71354	0
0.5007	0.650425	-7.91436	-0.0960652	-0.494291	0
0.5013	1.84287	-10.3613	-0.0960652	-0.797927	0
0.5020	6.72106	-13.42	-0.706766	-0.188301	0
0.5027	8.88914	-6.38502	0.208141	-1.10392	0
0.5033	9.21436	2.14108	3.25936	-3.85076	0
0.5040	11.0572	3.67043	2.65094	-5.68199	0
0.5047	11.9245	4.58804	-0.402559	-3.24114	0
0.5053	12.7917	5.50564	-0.0960652	0.421324	0
0.5060	14.9598	4.58804	0.818842	-0.188301	0
0.5067	14.4178	4.58804	-1.31747	-3.54477	0
0.5073	11.5992	4.28217	-0.706766	-3.85076	0
0.5080	11.274	0.611738	1.12534	-3.54477	0
0.5087	12.7917	-2.75282	0.514635	-4.76638	0
0.5093	11.9245	-2.44695	1.73375	-6.29162	0
0.5100	8.23872	-0.305869	4.48076	-6.29162	0
0.5107	3.68574	0.917607	3.25936	-4.76638	0
0.5113	1.51766	1.22348	2.04024	-2.93515	0
0.5120	3.03532	2.44695	3.56585	-2.93515	0
0.5127	4.55298	0	3.56585	-3.54477	0
0.5133	2.16808	-7.30262	3.56585	-2.32552	0
0.5140	-1.19245	-9.13784	5.39566	-0.797927	0
0.5147	-0.867234	-5.81151	4.48076	-2.62916	0
0.5153	1.19245	-6.99676	4.48076	-4.46039	0
0.5160	-0.542021	-10.3613	7.22777	-1.71354	0
0.5167	-1.84287	-9.74958	5.39566	3.47416	0
0.5173	3.36053	-6.69089	2.65094	5.91501	0
0.5180	7.37149	-0.917607	3.25936	5.60903	0
0.5187	2.16808	4.58804	2.65094	4.69341	0
0.5193	-3.03532	8.56433	1.73375	3.77779	0
0.5200	-1.84287	15.5611	3.56585	4.38977	0
0.5207	-1.19245	22.2902	4.17655	4.69341	0
0.5213	-4.22776	21.6785	4.17655	3.77779	0
0.5220	-3.90255	19.5374	5.39566	3.16817	0
0.5227	-0.542021	21.0667	4.48076	3.16817	0
0.5233	-0.542021	23.2078	3.25936	1.94656	0
0.5240	-2.38489	26.5724	3.56585	2.86218	0
0.5247	-2.38489	27.49	2.04024	4.69341	0
0.5253	-3.68574	21.3726	1.73375	3.77779	0
0.5260	-6.39585	13.1141	4.48076	3.16817	0
0.5267	-6.72106	6.72912	7.22777	5.60903	0
0.5273	-6.07063	1.22348	9.66828	5.60903	0
0.5280	-7.26308	-1.52935	9.97477	2.86218	0
0.5287	-9.10595	-5.19977	4.48076	1.94656	0
0.5293	-9.10595	-13.42	0.818842	2.25255	0
0.5300	-9.43116	-18.9256	3.87006	3.77779	0
0.5307	-11.5992	-18.6198	5.39566	4.38977	0
0.5313	-11.9245	-20.1491	2.65094	2.86218	0
0.5320	-7.91351	-23.4755	1.73375	2.55854	0
0.5327	-4.55298	-20.1491	2.04024	4.69341	0
0.5333	-6.07063	-13.7259	0.818842	4.38977	0
0.5340	-6.39585	-10.0554	1.73375	2.86218	0
0.5347	-3.03532	-6.07915	1.73375	2.55854	0
0.5353	-0.542021	-1.52935	-0.402559	0.727314	0
0.5360	0	-0.611738	-0.0960652	-0.188301	0
0.5367	0	-2.75282	0.818842	1.94656	0
0.5373	-1.51766	-6.07915	-2.23237	2.25255	0
0.5380	-0.867234	-9.74958	-3.14728	0.117688	0
0.5387	5.52861	-15.867	1.12534	0.421324	0
0.5393	11.9245	-24.3931	2.95515	2.86218	0
0.5400	14.9598	-29.5928	-0.706766	3.77779	0
0.5407	14.9598	-31.7339	-4.36868	3.47416	0
0.5413	12.5749	-39.9541	-2.84307	3.77779	0
0.5420	11.5992	-49.1302	-1.31747	4.69341	0
0.5427	12.7917	-46.3774	-3.45377	4.08378	0
0.5433	12.7917	-41.4835	-4.36868	2.86218	0
0.5440	12.5749	-43.6246	-1.01097	3.77779	0
0.5447	13.7673	-38.7689	0.208141	7.74624	0
0.5453	14.6346	-23.4755	-1.01097	11.1027	0
0.5460	14.6346	-11.2789	-1.01097	10.7967	0
0.5467	14.4178	-1.52935	-1.62167	8.05223	0
0.5473	14.6346	10.3995	-4.67518	5.91501	0
0.5480	14.0925	18.6198	-5.89429	6.52464	0
0.5487	7.91351	25.043	-3.45377	6.52464	0
0.5493	0	31.7339	-0.706766	6.52464	0
0.5500	-2.05968	37.2396	0.514635	9.27149	0
0.5507	-3.68574	39.3806	1.12534	11.7123	0
0.5513	-6.07063	35.0985	2.65094	9.27149	0
0.5520	-5.42021	26.2665	1.12534	7.44026	0
0.5527	-4.55298	25.6548	-2.53887	10.1871	0
0.5533	-6.39585	31.428	-4.06447	11.4087	0
0.5540	-6.07063	27.7576	-4.36868	8.35587	0
0.5547	-4.22776	21.3726	-4.67518	7.44026	0
0.5553	-4.55298	25.043	-1.31747	6.83063	0
0.5560	-3.68574	25.9606	0.818842	4.08378	0
0.5567	-0.867234	16.7846	-1.92817	3.16817	0
0.5573	0.975638	12.8083	-3.14728	5.30539	0
0.5580	1.84287	13.1141	-1.01097	4.9994	0
0.5587	0.650425	6.72912	-1.01097	3.77779	0
0.5593	0.650425	1.22348	-0.402559	4.69341	0
0.5600	4.55298	-0.611738	2.65094	4.69341	0
0.5607	6.72106	-6.99676	2.04024	3.47416	0
0.5613	2.16808	-15.2552	-1.62167	2.86218	0
0.5620	-3.68574	-20.7609	-3.75798	2.86218	0
0.5627	-5.42021	-25.0048	-2.53887	2.25255	0
0.5633	-5.2034	-24.0872	1.12534	2.25255	0
0.5640	-7.26308	-17.7022	2.34445	2.86218	0
0.5647	-11.274	-14.6435	-2.23237	3.47416	0
0.5653	-14.6346	-14.0317	-4.67518	4.08378	0
0.5660	-17.6699	-12.5024	-3.45377	4.69341	0
0.5667	-23.7405	-13.42	-4.97938	3.47416	0
0.5673	-27.4263	-10.3613	-5.59008	2.86218	0
0.5680	-27.4263	0.305869	-0.402559	3.77779	0
0.5687	-28.0767	7.03499	2.04024	2.86218	0
0.5693	-27.101	10.3995	-1.62167	0.117688	0
0.5700	-26.559	16.7846	-1.92817	0.117688	0
0.5707	-31.4372	17.7022	1.12534	0.421324	0
0.5713	-38.7003	11.8907	1.12534	-0.797927	0
0.5720	-38.7003	11.2789	1.12534	-0.797927	0
0.5727	-35.665	13.42	1.73375	-0.494291	0
0.5733	-37.5079	11.5848	-2.53887	-1.71354	0
0.5740	-41.7356	10.9731	-3.75798	-2.62916	0
0.5747	-43.5785	11.2789	3.56585	-1.71354	0
0.5753	-44.5541	4.89391	8.44917	-2.01953	0
0.5760	-46.6138	-8.5261	4.48076	-3.85076	0
0.5767	-48.4567	-19.8433	0.208141	-3.54477	0
0.5773	-49.4323	-21.6785	-0.402559	-1.71354	0
0.5780	-49.4323	-14.9494	-0.0960652	-1.40991	0
0.5787	-44.5541	-5.81151	0.208141	-1.71354	0
0.5793	-36.8574	0.305869	0.208141	-2.62916	0
0.5800	-33.8221	2.75282	0.818842	-5.376	0
0.5807	-32.3045	2.75282	4.17655	-5.98798	0
0.5813	-26.559	1.52935	5.39566	-4.46039	0
0.5820	-21.0304	0.917607	2.65094	-5.376	0
0.5827	-18.5371	2.14108	-0.0960652	-5.68199	0
0.5833	-13.1169	4.58804	-1.01097	-3.54477	0
0.5840	-4.87819	7.03499	-0.706766	-3.85076	0
0.5847	-0.867234	8.8702	2.65094	-6.59761	0
0.5853	-1.84287	9.78781	4.48076	-6.59761	0
0.5860	0	9.48194	0.818842	-6.59761	0
0.5867	7.91351	7.34086	0.818842	-7.20723	0
0.5873	14.0925	7.03499	6.00636	-6.59761	0
0.5880	13.1169	10.0937	5.70216	-6.29162	0
0.5887	14.0925	14.9494	1.73375	-5.68199	0
0.5893	20.1632	19.8433	2.34445	-4.15675	0
0.5900	22.8733	23.8196	1.12534	-4.15675	0
0.5907	24.1741	25.043	-3.75798	-5.68199	0
0.5913	29.0523	22.5961	-2.84307	-6.29162	0
0.5920	30.57	14.9494	1.73375	-6.9036	0
0.5927	29.2691	4.58804	2.34445	-7.51322	0
0.5933	31.7624	-4.89391	1.12534	-7.20723	0
0.5940	31.112	-8.83197	0.818842	-8.12285	0
0.5947	29.0523	-9.74958	0.208141	-8.73247	0
0.5953	32.9549	-12.5024	0.818842	-7.81686	0
0.5960	36.6406	-18.008	0.818842	-9.03846	0
0.5967	35.7734	-22.5961	-1.01097	-10.5637	0
0.5973	36.9658	-23.4755	-1.62167	-9.95408	0
0.5980	36.3154	-20.455	0.208141	-9.64809	0
0.5987	32.6297	-17.3963	1.73375	-9.34445	0
0.5993	33.9305	-18.9256	3.56585	-9.03846	0
0.6000	33.9305	-21.3726	2.65094	-10.5637	0
0.6007	27.5347	-19.8433	-1.01097	-12.0913	0
0.6013	26.017	-13.42	-1.01097	-10.2601	0
0.6020	28.0767	-5.81151	0.818842	-8.73247	0
0.6027	25.6918	1.22348	-1.31747	-9.95408	0
0.6033	23.5237	3.67043	-2.84307	-12.0913	0
0.6040	25.6918	3.05869	-1.01097	-13.0069	0
0.6047	24.7162	4.28217	-0.402559	-11.7853	0
0.6053	22.6565	9.78781	-1.01097	-10.2601	0
0.6060	21.3556	13.1141	-0.0960652	-9.95408	0
0.6067	21.6808	7.34086	-0.402559	-8.73247	0
0.6073	23.8489	-2.75282	-1.62167	-6.9036	0
0.6080	25.6918	-7.91436	1.12534	-5.98798	0
0.6087	25.0414	-10.6672	3.56585	-5.376	0
0.6093	26.2338	-16.4787	0.208141	-5.68199	0
0.6100	26.559	-21.6785	-2.53887	-6.59761	0
0.6107	23.8489	-25.3107	0.818842	-5.376	0
0.6113	22.8733	-28.6752	3.56585	-4.46039	0
0.6120	22.8733	-24.3931	2.95515	-5.376	0
0.6127	18.9707	-14.3376	1.12534	-4.46039	0
0.6133	15.9354	-9.74958	0.818842	-2.62916	0
0.6140	14.6346	-9.74958	1.12534	-2.62916	0
0.6147	12.5749	-6.07915	0.818842	-2.32552	0
0.6153	11.9245	-2.75282	-1.01097	-1.71354	0
0.6160	13.1169	0.305869	-2.23237	-0.797927	0
0.6167	13.1169	5.81151	-1.01097	2.25255	0
0.6173	14.0925	9.17607	1.12534	2.86218	0
0.6180	14.6346	7.9526	2.34445	0.421324	0
0.6187	10.732	9.48194	0.818842	1.94656	0
0.6193	8.23872	13.42	0.514635	4.08378	0
0.6200	10.732	13.42	4.17655	1.64293	0
0.6207	12.5749	9.48194	6.00636	0.727314	0
0.6213	11.0572	6.11738	2.65094	3.77779	0
0.6220	9.43116	1.22348	-0.0960652	4.69341	0
0.6227	8.23872	-6.69089	1.73375	4.69341	0
0.6233	7.37149	-9.74958	3.56585	4.38977	0
0.6240	7.6967	-7.60849	3.87006	1.33694	0
0.6247	8.88914	-8.83197	3.25936	-0.494291	0
0.6253	9.21436	-10.6672	0.818842	-0.188301	0
0.6260	7.37149	-6.38502	-0.402559	-2.01953	0
0.6267	4.33617	-2.75282	2.04024	-1.71354	0
0.6273	3.68574	-0.305869	2.34445	1.94656	0
0.6280	4.55298	7.03499	-1.62167	1.64293	0
0.6287	2.81851	14.0317	-1.31747	-3.54477	0
0.6293	-2.05968	16.1728	1.42954	-5.68199	0
0.6300	-4.55298	21.3726	0.514635	-4.76638	0
0.6307	-1.19245	28.3694	-1.31747	-4.15675	0
0.6313	3.68574	28.6752	-0.706766	-5.376	0
0.6320	7.6967	24.1254	-1.01097	-6.59761	0
0.6327	11.0572	17.7022	-1.92817	-6.29162	0
0.6333	11.5992	13.42	-1.92817	-7.81686	0
0.6340	9.21436	15.2552	-0.706766	-9.64809	0
0.6347	7.04627	15.867	3.56585	-7.51322	0
0.6353	8.56393	8.25846	6.61707	-5.376	0
0.6360	11.9245	-1.52935	3.25936	-6.29162	0
0.6367	13.7673	-6.99676	-0.706766	-6.9036	0
0.6373	14.6346	-8.22023	0.208141	-5.07237	0
0.6380	16.1522	-6.07915	-1.01097	-2.01953	0
0.6387	17.9951	-6.69089	-2.23237	-1.71354	0
0.6393	17.1279	-11.2789	0.514635	-5.07237	0
0.6400	14.4178	-8.5261	1.73375	-6.29162	0
0.6407	14.4178	-2.75282	-0.0960652	-5.376	0
0.6413	16.8027	-3.9763	-0.0960652	-8.42884	0
0.6420	15.6102	-3.9763	0.208141	-10.8697	0
0.6427	11.274	0.305869	0.514635	-7.20723	0
0.6433	10.4068	-1.52935	1.73375	-5.98798	0
0.6440	12.2497	-3.05869	0.514635	-8.42884	0
0.6447	11.9245	-0.305869	-2.23237	-8.12285	0
0.6453	7.6967	-1.52935	-1.62167	-6.9036	0
0.6460	1.84287	-4.28217	-0.402559	-7.20723	0
0.6467	-1.51766	-2.14108	-0.706766	-6.59761	0
0.6473	0.975638	-0.611738	1.73375	-6.59761	0
0.6480	1.19245	-1.83521	2.34445	-8.73247	0
0.6487	-3.03532	-5.19977	-1.92817	-9.03846	0
0.6493	-4.22776	-14.6435	-3.75798	-8.73247	0
0.6500	-2.38489	-25.3107	-0.706766	-9.95408	0
0.6507	-3.90255	-30.2046	-0.0960652	-9.64809	0
0.6513	-6.07063	-31.428	-3.45377	-7.51322	0
0.6520	-4.55298	-29.5928	-4.06447	-7.81686	0
0.6527	-3.36053	-24.0872	-1.92817	-8.73247	0
0.6533	-2.38489	-21.0667	-1.62167	-8.12285	0
0.6540	-3.03532	-21.6785	-1.92817	-8.12285	0
0.6547	-6.72106	-20.455	0.818842	-7.51322	0
0.6553	-7.26308	-19.5374	1.73375	-5.376	0
0.6560	-3.90255	-22.2902	-1.62167	-5.98798	0
0.6567	-4.55298	-23.4755	-2.84307	-7.20723	0
0.6573	-6.07063	-19.2315	-1.01097	-4.46039	0
0.6580	-3.36053	-13.42	0.514635	-3.54477	0
0.6587	-3.90255	-8.83197	2.65094	-6.29162	0
0.6593	-8.23872	-6.38502	3.56585	-5.98798	0
0.6600	-8.23872	-5.19977	2.34445	-4.46039	0
0.6607	-7.91351	-3.9763	2.04024	-5.376	0
0.6613	-7.58829	-2.14108	-0.0960652	-3.85076	0
0.6620	-5.42021	0.611738	-5.28359	0.421324	0
0.6627	-4.55298	4.58804	-5.59008	1.94656	0
0.6633	-5.2034	6.42325	-2.53887	1.94656	0
0.6640	-2.7101	5.81151	-4.06447	1.03095	0
0.6647	-0.325213	6.72912	-6.20078	-1.40991	0
0.6653	-1.84287	6.72912	-4.06447	-0.797927	0
0.6660	-2.7101	3.36456	-2.84307	1.64293	0
0.6667	-1.84287	3.9763	-3.75798	1.64293	0
0.6673	1.51766	10.7054	-2.84307	1.03095	0
0.6680	5.2034	15.867	-2.23237	2.25255	0
0.6687	4.01096	17.7022	-1.92817	2.86218	0
0.6693	0.325213	21.9843	-0.402559	3.77779	0
0.6700	0.650425	25.043	0.818842	5.60903	0
0.6707	2.4933	22.2902	-0.0960652	4.08378	0
0.6713	2.16808	17.7022	0.514635	1.64293	0
0.6720	2.16808	12.8083	1.73375	2.86218	0
0.6727	1.51766	10.9731	-1.01097	3.47416	0
0.6733	-2.7101	12.1965	-4.67518	1.03095	0
0.6740	-7.26308	8.56433	-3.75798	1.03095	0
0.6747	-7.04627	-0.611738	0.208141	3.47416	0
0.6753	-4.55298	-6.69089	0.208141	2.25255	0
0.6760	-6.39585	-8.83197	-2.23237	-0.797927	0
0.6767	-9.10595	-10.6672	-1.62167	0.421324	0
0.6773	-7.26308	-10.9731	0.514635	4.38977	0
0.6780	-4.22776	-10.3613	0.818842	4.9994	0
0.6787	-5.42021	-11.2789	0.818842	2.86218	0
0.6793	-5.2034	-10.0554	0.818842	1.94656	0
0.6800	-4.22776	-4.28217	-0.0960652	3.77779	0
0.6807	-7.58829	1.83521	-1.31747	7.44026	0
0.6813	-11.9245	3.9763	-1.62167	7.44026	0
0.6820	-14.6346	5.19977	-1.62167	7.13662	0
0.6827	-17.3447	11.2789	0.514635	9.88111	0
0.6833	-16.8027	18.008	4.48076	10.7967	0
0.6840	-14.6346	17.0904	5.09146	9.57747	0
0.6847	-19.1875	13.1141	1.73375	12.0183	0
0.6853	-23.5237	12.8083	0.208141	13.5436	0
0.6860	-21.0304	10.3995	1.12534	11.1027	0
0.6867	-20.1632	5.50564	-0.0960652	11.1027	0
0.6873	-22.5481	3.36456	-1.01097	11.7123	0
0.6880	-17.0195	2.75282	-0.402559	7.44026	0
0.6887	-10.0816	3.36456	-0.0960652	5.91501	0
0.6893	-12.4665	7.64673	0.818842	8.05223	0
0.6900	-18.3203	10.9731	2.34445	8.05223	0
0.6907	-18.3203	12.5024	0.818842	6.52464	0
0.6913	-16.4774	18.008	0.818842	5.91501	0
0.6920	-16.1522	18.9256	1.12534	6.221	0
0.6927	-18.8623	13.1141	-1.01097	7.13662	0
0.6933	-21.0304	14.6435	-1.92817	5.60903	0
0.6940	-18.5371	21.3726	1.73375	3.77779	0
0.6947	-13.9841	19.2315	4.78725	7.74624	0
0.6953	-11.5992	16.4787	5.39566	9.88111	0
0.6960	-10.0816	19.2315	5.09146	6.83063	0
0.6967	-10.6236	14.0317	3.56585	7.74624	0
0.6973	-11.9245	5.50564	2.04024	10.1871	0
0.6980	-8.23872	5.81151	1.73375	5.91501	0
0.6987	-3.90255	8.8702	-0.0960652	2.55854	0
0.6993	-4.22776	6.42325	-2.23237	4.69341	0
0.7000	-5.42021	0.917607	-1.92817	5.60903	0
0.7007	-4.87819	-8.83197	-1.01097	4.69341	0
0.7013	-5.42021	-14.9494	-1.01097	4.9994	0
0.7020	-8.23872	-7.91436	-1.01097	4.08378	0
0.7027	-8.23872	-1.52935	-0.706766	4.69341	0
0.7033	-4.22776	-8.83197	-0.706766	6.83063	0
0.7040	-2.05968	-17.7022	-0.706766	5.30539	0
0.7047	-5.2034	-16.7846	0.818842	2.25255	0
0.7053	-8.78074	-10.6672	2.04024	5.60903	0
0.7060	-10.0816	-1.52935	0.818842	10.1871	0
0.7067	-10.0816	10.0937	2.34445	8.05223	0
0.7073	-9.75638	17.7022	6.31286	4.38977	0
0.7080	-7.91351	18.6198	5.39566	4.08378	0
0.7087	-5.42021	15.2552	-1.31747	3.77779	0
0.7093	-5.2034	11.2789	-3.75798	1.94656	0
0.7100	-6.72106	7.34086	-0.0960652	1.03095	0
0.7107	-6.39585	2.44695	1.12534	0.421324	0
0.7113	-2.38489	0.917607	-0.0960652	1.03095	0
0.7120	-0.325213	3.9763	1.12534	2.25255	0
0.7127	-0.325213	3.05869	2.65094	2.25255	0
0.7133	0.975638	-6.38502	1.73375	-0.188301	0
0.7140	2.81851	-12.5024	0.514635	-1.10392	0
0.7147	1.84287	-9.44371	1.12534	2.25255	0
0.7153	-0.325213	-5.50564	2.04024	4.69341	0
0.7160	-3.68574	-6.07915	0.818842	2.55854	0
0.7167	-4.55298	-5.19977	-1.01097	1.03095	0
0.7173	-2.7101	0.305869	-0.0960652	2.86218	0
0.7180	0.325213	4.89391	1.73375	4.38977	0
0.7187	3.36053	8.25846	3.56585	3.16817	0
0.7193	5.52861	8.25846	4.48076	0.727314	0
0.7200	7.6967	2.44695	4.78725	-1.71354	0
0.7207	10.4068	-5.50564	1.73375	-1.71354	0
0.7213	7.6967	-13.42	-0.402559	0.727314	0
0.7220	2.16808	-19.5374	0.818842	1.03095	0
0.7227	0.325213	-21.9843	2.34445	-0.797927	0
0.7233	-1.84287	-23.7813	1.12534	0.421324	0
0.7240	-6.72106	-27.1459	-0.706766	1.03095	0
0.7247	-7.58829	-25.3107	-2.23237	-1.71354	0
0.7253	-7.91351	-20.7609	-2.84307	-2.32552	0
0.7260	-11.9245	-25.9224	-0.0960652	0.117688	0
0.7267	-13.9841	-34.1809	2.34445	-0.494291	0
0.7273	-12.1413	-28.0635	0.208141	-1.71354	0
0.7280	-11.274	-14.9494	-1.31747	1.64293	0
0.7287	-11.5992	-11.8907	0.818842	3.47416	0
0.7293	-11.274	-14.3376	2.34445	1.33694	0
0.7300	-10.0816	-10.3613	1.42954	1.03095	0
0.7307	-8.56393	-5.81151	3.56585	2.86218	0
0.7313	-9.10595	-5.19977	5.70216	1.94656	0
0.7320	-8.78074	-4.89391	2.65094	0.727314	0
0.7327	-6.39585	-2.75282	-0.402559	2.25255	0
0.7333	-7.58829	-1.83521	0.208141	2.86218	0
0.7340	-9.75638	0	-0.0960652	1.33694	0
0.7347	-9.75638	5.81151	-1.62167	0.117688	0
0.7353	-10.9488	15.2552	-0.0960652	-0.188301	0
0.7360	-13.4421	23.8196	0.208141	-0.188301	0
0.7367	-13.9841	26.5724	-0.706766	-0.494291	0
0.7373	-12.7917	24.1254	1.12534	-1.71354	0
0.7380	-11.9245	20.455	2.65094	-2.62916	0
0.7387	-13.4421	17.7022	0.818842	-2.32552	0
0.7393	-17.0195	16.7846	-0.0960652	-2.62916	0
0.7400	-16.4774	15.867	-0.402559	-1.71354	0
0.7407	-14.9598	10.9731	-0.706766	0.727314	0
0.7413	-18.3203	3.05869	1.42954	0.117688	0
0.7420	-19.1875	-3.67043	4.17655	-2.32552	0
0.7427	-14.9598	-9.74958	3.56585	-3.54477	0
0.7433	-13.6589	-16.4787	3.25936	-4.76638	0
0.7440	-9.75638	17.7022	5.09146	-7.20723	0
0.7447	-9.75638	17.7022	5.09146	-7.81686	0
0.7453	-9.75638	17.7022	2.65094	-6.29162	0
0.7460	-9.75638	17.7022	1.73375	-5.98798	0
0.7467	-9.75638	17.7022	2.34445	-7.20723	0
0.7473	-9.75638	17.7022	2.34445	-6.29162	0
0.7480	-9.75638	17.7022	3.56585	-3.24114	0
0.7487	-9.75638	17.7022	5.39566	-2.01953	0
0.7493	-9.75638	17.7022	4.17655	-4.15675	0
0.7500	-9.75638	17.7022	1.12534	-5.07237	0
0.7507	-9.75638	17.7022	1.73375	-3.54477	0
0.7513	-9.75638	17.7022	2.65094	-3.54477	0
0.7520	-9.75638	17.7022	0.818842	-4.15675	0
0.7527	-9.75638	17.7022	0.208141	-2.62916	0
0.7533	-9.75638	17.7022	0.514635	-2.62916	0
0.7540	-9.75638	17.7022	-2.53887	-3.85076	0
0.7547	-9.75638	17.7022	-1.92817	-3.24114	0
0.7553	-9.75638	17.7022	5.39566	-1.40991	0
0.7560	-9.75638	-7.91436	6.31286	-1.40991	0
0.7567	-3.68574	-4.58804	-0.706766	-1.71354	0
0.7573	0.650425	-4.89391	-3.14728	-2.32552	0
0.7580	0.650425	-7.91436	-1.31747	-2.62916	0
0.7587	3.68574	-5.19977	-3.14728	-1.10392	0
0.7593	9.21436	-4.28217	-5.28359	1.33694	0
0.7600	8.56393	-8.83197	-2.84307	1.03095	0
0.7607	4.33617	-6.07915	-1.01097	-0.797927	0
0.7613	3.36053	3.67043	-1.92817	-0.797927	0
0.7620	5.52861	6.72912	-2.23237	1.94656	0
0.7627	5.52861	5.81151	-1.62167	3.47416	0
0.7633	3.68574	7.34086	-0.402559	4.08378	0
0.7640	4.55298	6.72912	0.208141	4.9994	0
0.7647	6.39585	3.9763	-1.92817	3.77779	0
0.7653	5.85383	3.9763	-3.75798	1.64293	0
0.7660	4.55298	3.05869	-2.53887	1.94656	0
0.7667	4.55298	-2.44695	-1.01097	2.86218	0
0.7673	6.39585	-9.44371	-0.402559	1.64293	0
0.7680	7.6967	-12.5024	1.42954	0.421324	0
0.7687	6.39585	-12.5024	-0.0960652	1.94656	0
0.7693	6.17904	-9.74958	-4.67518	3.47416	0
0.7700	7.6967	-5.19977	-3.75798	3.16817	0
0.7707	8.56393	-4.28217	-1.31747	1.03095	0
0.7713	8.56393	-5.19977	-3.75798	-0.797927	0
0.7720	9.75638	-3.9763	-5.89429	0.421324	0
0.7727	12.2497	-2.75282	-4.67518	3.16817	0
0.7733	14.0925	-3.36456	-3.75798	3.47416	0
0.7740	11.0572	1.22348	-1.01097	1.64293	0
0.7747	6.72106	8.56433	0.818842	0.117688	0
0.7753	9.43116	11.5848	-4.36868	-0.494291	0
0.7760	13.7673	10.0937	-7.4199	0.727314	0
0.7767	11.5992	7.64673	-0.706766	1.03095	0
0.7773	11.0572	4.28217	2.34445	0.117688	0
0.7780	12.5749	-0.611738	-2.84307	0.117688	0
0.7787	10.4068	-6.69089	-2.53887	1.03095	0
0.7793	8.88914	-10.6672	3.25936	0.117688	0
0.7800	10.0816	-8.83197	2.95515	-0.494291	0
0.7807	8.88914	-5.81151	-1.01097	-0.797927	0
0.7813	7.91351	-6.99676	-2.84307	0.117688	0
0.7820	8.56393	-6.99676	-2.84307	1.03095	0
0.7827	7.6967	-2.44695	-2.53887	0.421324	0
0.7833	8.23872	0.611738	-2.23237	1.03095	0
0.7840	11.0572	-0.305869	-4.06447	3.47416	0
0.7847	10.0816	-0.917607	-5.28359	3.16817	0
0.7853	7.04627	0	-3.75798	0.421324	0
0.7860	5.52861	0.305869	-3.75798	0.117688	0
0.7867	3.36053	-0.305869	-4.06447	-0.797927	0
0.7873	2.4933	1.22348	-1.01097	-2.62916	0
0.7880	5.52861	5.81151	0.514635	-1.40991	0
0.7887	7.6967	7.64673	-2.53887	-0.797927	0
0.7893	5.52861	3.9763	-3.45377	-4.15675	0
0.7900	4.55298	1.83521	-1.01097	-6.29162	0
0.7907	5.2034	3.9763	0.208141	-5.98798	0
0.7913	2.81851	3.9763	2.65094	-6.29162	0
0.7920	0	0.611738	3.56585	-8.42884	0
0.7927	1.19245	-0.917607	-1.62167	-9.95408	0
0.7933	3.36053	-0.611738	-5.89429	-9.95408	0
0.7940	1.84287	-0.305869	-1.92817	-9.03846	0
0.7947	-1.19245	0.305869	0.818842	-9.03846	0
0.7953	-3.03532	-3.36456	-1.01097	-9.34445	0
0.7960	-4.87819	-12.5024	-1.92817	-9.34445	0
0.7967	-3.90255	-18.3139	-0.0960652	-8.42884	0
0.7973	0	-14.6435	0.208141	-6.29162	0
0.7980	-0.542021	-8.83197	-1.01097	-6.29162	0
0.7987	-3.90255	-6.38502	-2.84307	-7.20723	0
0.7993	-1.84287	-1.22348	-2.84307	-4.46039	0
0.8000	3.36053	3.9763	-0.402559	-1.71354	0
0.8007	5.52861	1.22348	-0.0960652	-4.15675	0
0.8013	6.39585	-0.611738	-2.23237	-4.76638	0
0.8020	8.88914	3.9763	-1.92817	-0.494291	0
0.8027	11.5992	3.36456	1.42954	1.94656	0
0.8033	12.5749	1.52935	4.78725	-0.494291	0
0.8040	11.0572	5.19977	4.17655	-2.62916	0
0.8047	9.75638	4.28217	-0.0960652	-2.93515	0
0.8053	11.0572	0.611738	-1.92817	-3.54477	0
0.8060	8.23872	7.64673	-1.01097	-2.62916	0
0.8067	4.33617	17.7022	-1.62167	0.117688	0
0.8073	5.2034	23.2078	-1.92817	1.64293	0
0.8080	6.72106	25.9606	-1.31747	1.03095	0
0.8087	4.87819	25.043	-3.14728	-0.494291	0
0.8093	4.33617	22.5961	-3.75798	-1.40991	0
0.8100	2.16808	25.9606	-0.0960652	0.117688	0
0.8107	-2.38489	25.9606	1.42954	2.25255	0
0.8113	-4.22776	21.0667	-0.706766	1.33694	0
0.8120	-3.68574	25.043	-0.706766	1.03095	0
0.8127	-3.36053	27.7576	2.04024	3.47416	0
0.8133	-2.38489	15.867	2.65094	3.77779	0
0.8140	-4.55298	2.75282	-0.402559	1.94656	0
0.8147	-7.58829	-1.52935	-1.01097	3.77779	0
0.8153	-6.07063	-5.19977	1.73375	4.9994	0
0.8160	-1.84287	-10.6672	1.42954	2.86218	0
0.8167	2.81851	-13.1141	-1.31747	3.16817	0
0.8173	8.88914	-15.2552	-1.62167	5.91501	0
0.8180	11.9245	-16.1728	-1.01097	4.9994	0
0.8187	11.274	-17.3963	-1.62167	2.86218	0
0.8193	11.0572	-21.0667	-1.01097	3.77779	0
0.8200	9.21436	-22.9019	-0.0960652	4.69341	0
0.8207	6.17904	-21.6785	0.514635	4.69341	0
0.8213	4.55298	-23.1696	-0.0960652	5.60903	0
0.8220	3.36053	-22.9019	-2.53887	5.30539	0
0.8227	1.84287	-17.0904	-2.84307	2.55854	0
0.8233	2.81851	-14.0317	-1.62167	1.03095	0
0.8240	5.2034	-15.2552	-2.23237	1.94656	0
0.8247	6.17904	-15.2552	-0.706766	2.55854	0
0.8253	4.55298	-12.8083	3.56585	0.117688	0
0.8260	0.325213	-10.3613	2.95515	-0.797927	0
0.8267	-0.867234	-7.30262	1.73375	1.64293	0
0.8273	0.975638	-6.07915	3.56585	1.64293	0
0.8280	0.325213	-6.69089	2.04024	-2.32552	0
0.8287	-0.867234	-6.38502	-0.0960652	-2.32552	0
0.8293	0.975638	-3.36456	0.818842	0.421324	0
0.8300	3.68574	2.75282	-1.92817	-0.797927	0
0.8307	4.87819	10.3995	-4.67518	-3.85076	0
0.8313	5.52861	14.6435	-1.01097	-3.54477	0
0.8320	3.68574	14.9494	0.818842	-2.62916	0
0.8327	2.16808	12.8083	-1.01097	-1.40991	0
0.8333	4.55298	6.42325	-0.402559	-1.71354	0
0.8340	6.39585	1.52935	0.514635	-3.85076	0
0.8347	6.17904	2.75282	-1.31747	-1.71354	0
0.8353	6.17904	3.9763	-1.31747	2.55854	0
0.8360	7.04627	3.36456	-0.0960652	1.64293	0
0.8367	7.6967	3.9763	-1.62167	0.117688	0
0.8373	7.37149	3.05869	-3.14728	2.25255	0
0.8380	7.04627	3.67043	-1.92817	1.94656	0
0.8387	8.23872	7.9526	0.818842	1.33694	0
0.8393	9.43116	8.8702	2.95515	3.77779	0
0.8400	12.5749	4.58804	1.73375	4.38977	0
0.8407	17.9951	3.05869	-1.92817	3.77779	0
0.8413	19.2959	5.81151	-2.53887	5.60903	0
0.8420	15.9354	10.3995	-0.706766	6.52464	0
0.8427	17.4531	17.7022	-1.31747	4.69341	0
0.8433	19.838	17.0904	-4.36868	4.69341	0
0.8440	16.1522	5.81151	-3.75798	5.30539	0
0.8447	14.6346	-0.917607	0.818842	6.52464	0
0.8453	17.1279	-0.305869	3.56585	8.35587	0
0.8460	15.6102	-4.58804	2.34445	6.52464	0
0.8467	14.6346	-10.6672	-0.0960652	4.38977	0
0.8473	17.1279	-10.0554	-0.706766	4.69341	0
0.8480	12.7917	-9.13784	-0.0960652	3.47416	0
0.8487	4.01096	-7.91436	0.514635	1.64293	0
0.8493	0.325213	-2.44695	-0.706766	5.60903	0
0.8500	-0.542021	-0.305869	-1.92817	8.05223	0
0.8507	-0.867234	-1.22348	0.818842	4.38977	0
0.8513	-0.542021	1.22348	5.39566	2.25255	0
0.8520	-5.42021	2.14108	4.78725	2.55854	0
0.8527	-13.6589	-0.917607	0.514635	2.86218	0
0.8533	-13.6589	2.14108	-1.01097	5.60903	0
0.8540	-9.10595	6.72912	-0.0960652	6.221	0
0.8547	-11.274	2.75282	-0.402559	3.16817	0
0.8553	-16.4774	-2.14108	-0.706766	3.16817	0
0.8560	-15.5018	-4.28217	-0.706766	3.77779	0
0.8567	-12.1413	-10.3613	-1.01097	1.03095	0
0.8573	-12.4665	-15.2552	0.818842	0.117688	0
0.8580	-15.5018	-17.3963	1.42954	0.727314	0
0.8587	-14.9598	-25.6165	-1.01097	-1.71354	0
0.8593	-8.23872	-35.4043	-2.23237	-1.71354	0
0.8600	-2.38489	-36.322	-0.0960652	-0.494291	0
0.8607	-3.03532	-33.5691	-0.0960652	-3.54477	0
0.8613	-4.55298	-30.8163	-1.01097	-7.20723	0
0.8620	-5.2034	-22.2902	1.12534	-5.376	0
0.8627	-8.23872	-14.0317	1.73375	-1.71354	0
0.8633	-10.9488	-9.74958	0.818842	-1.40991	0
0.8640	-8.78074	-4.28217	3.25936	-3.54477	0
0.8647	-10.0816	0.305869	3.56585	-1.71354	0
0.8653	-14.6346	0.305869	-1.31747	0.117688	0
0.8660	-13.6589	-2.75282	-3.45377	-3.54477	0
0.8667	-10.6236	-4.28217	-1.01097	-5.376	0
0.8673	-12.1413	-4.58804	-1.31747	-2.62916	0
0.8680	-13.1169	-6.07915	-1.01097	-1.10392	0
0.8687	-10.0816	-8.5261	1.73375	-0.797927	0
0.8693	-7.58829	-6.99676	0.818842	0.117688	0
0.8700	-6.07063	-2.44695	-2.84307	-1.40991	0
0.8707	-3.03532	-1.52935	-1.31747	-1.71354	0
0.8713	0	-1.52935	2.65094	1.64293	0
0.8720	3.03532	6.72912	1.73375	1.03095	0
0.8727	4.87819	21.6785	-1.31747	-1.40991	0
0.8733	2.81851	34.1809	-0.0960652	0.117688	0
0.8740	-0.542021	38.1572	2.95515	0.727314	0
0.8747	1.19245	39.0748	4.78725	-0.797927	0
0.8753	2.4933	41.5217	6.31286	-1.10392	0
0.8760	-0.867234	43.0511	4.78725	-0.494291	0
0.8767	-1.51766	41.8276	1.12534	0.117688	0
0.8773	-1.19245	38.1572	0.514635	-0.188301	0
0.8780	-6.39585	29.5928	0.818842	-2.01953	0
0.8787	-10.0816	18.6198	-1.92817	-0.797927	0
0.8793	-8.23872	8.56433	-2.84307	1.03095	0
0.8800	-8.23872	0.611738	-0.706766	-1.71354	0
0.8807	-10.9488	-2.75282	1.12534	-3.24114	0
0.8813	-13.4421	-3.9763	1.73375	0.421324	0
0.8820	-13.6589	-10.9731	1.42954	1.33694	0
0.8827	-10.9488	-18.3139	-1.01097	-0.494291	0
0.8833	-8.23872	-16.1728	-1.01097	-0.797927	0
0.8840	-5.2034	-15.2552	2.34445	-3.24114	0
0.8847	-0.867234	-22.5961	2.65094	-7.51322	0
0.8853	2.16808	-25.9224	1.12534	-7.20723	0
0.8860	1.84287	-18.3139	1.42954	-5.07237	0
0.8867	4.55298	-8.5261	0.818842	-5.68199	0
0.8873	7.37149	-1.22348	2.34445	-6.59761	0
0.8880	4.55298	4.89391	4.48076	-7.20723	0
0.8887	5.52861	9.17607	1.73375	-9.03846	0
0.8893	12.2497	13.1141	-1.92817	-8.12285	0
0.8900	11.9245	19.8433	-1.01097	-5.68199	0
0.8907	7.37149	21.6785	-1.01097	-6.59761	0
0.8913	7.04627	14.6435	-1.62167	-9.64809	0
0.8920	6.39585	9.17607	-0.0960652	-10.8697	0
0.8927	4.55298	6.42325	0.208141	-8.73247	0
0.8933	6.39585	-0.917607	-0.0960652	-5.376	0
0.8940	7.37149	-9.74958	-0.706766	-4.76638	0
0.8947	4.55298	-14.6435	-1.92817	-5.07237	0
0.8953	4.55298	-16.7846	-1.01097	-3.85076	0
0.8960	5.2034	-15.867	1.42954	-4.46039	0
0.8967	3.68574	-13.42	0.208141	-7.20723	0
0.8973	4.87819	-11.8907	-0.706766	-8.12285	0
0.8980	5.52861	-6.99676	2.34445	-7.20723	0
0.8987	1.84287	-2.14108	3.87006	-5.376	0
0.8993	2.4933	-6.38502	3.25936	-3.24114	0
0.9000	5.52861	-12.5024	2.34445	-4.76638	0
0.9007	3.68574	-12.1965	-0.402559	-7.81686	0
0.9013	0	-11.2789	-3.75798	-6.29162	0
0.9020	-0.325213	-9.74958	-3.75798	-2.32552	0
0.9027	-2.7101	-3.67043	-2.84307	-1.71354	0
0.9033	-5.42021	-0.917607	-3.14728	-2.62916	0
0.9040	-2.05968	-2.75282	-2.84307	-2.62916	0
0.9047	2.4933	0	-1.92817	-0.797927	0
0.9053	0.650425	3.9763	-2.84307	-0.188301	0
0.9060	-1.19245	5.50564	-3.45377	-0.797927	0
0.9067	2.81851	9.17607	-2.84307	-0.494291	0
0.9073	4.55298	11.2789	-3.45377	-0.797927	0
0.9080	2.16808	9.48194	-3.75798	-3.24114	0
0.9087	3.03532	12.1965	-1.92817	-3.54477	0
0.9093	5.52861	18.3139	-0.706766	-1.71354	0
0.9100	4.55298	22.2902	-1.01097	-2.62916	0
0.9107	6.17904	26.5724	1.73375	-2.62916	0
0.9113	8.88914	28.3694	5.39566	1.94656	0
0.9120	5.52861	26.5724	2.34445	3.16817	0
0.9127	3.03532	29.8987	-2.53887	0.727314	0
0.9133	5.2034	34.1809	-1.01097	1.94656	0
0.9140	3.68574	32.0398	0.818842	2.25255	0
0.9147	0.975638	36.0161	-3.75798	-0.188301	0
0.9153	3.68574	46.3774	-5.59008	0.421324	0
0.9160	4.87819	47.295	-2.84307	3.16817	0
0.9167	3.68574	43.0511	-2.23237	3.47416	0
0.9173	5.52861	39.6865	-2.84307	2.86218	0
0.9180	5.2034	27.1841	-1.31747	2.55854	0
0.9187	1.51766	10.7054	-2.84307	1.33694	0
0.9193	3.36053	4.89391	-5.59008	1.94656	0
0.9200	6.39585	2.14108	-1.92817	3.47416	0
0.9207	2.81851	-5.81151	2.65094	1.94656	0
0.9213	-3.03532	-11.2789	-1.01097	1.03095	0
0.9220	-6.39585	-15.5611	-5.28359	2.86218	0
0.9227	-7.04627	-21.6785	-2.23237	2.25255	0
0.9233	-4.55298	-26.2283	1.73375	-1.10392	0
0.9240	-3.90255	-30.8163	1.42954	-1.10392	0
0.9247	-10.9488	-37.2396	-1.01097	1.33694	0
0.9253	-15.285	-37.5454	-1.62167	1.03095	0
0.9260	-10.6236	-28.9811	-1.01097	-0.797927	0
0.9267	-9.10595	-18.9256	-1.31747	0.117688	0
0.9273	-11.9245	-13.1141	-2.23237	-0.797927	0
0.9280	-10.0816	-8.5261	-1.31747	-2.93515	0
0.9287	-7.04627	-1.52935	-1.01097	-2.01953	0
0.9293	-6.39585	5.50564	-1.92817	-1.10392	0
0.9300	-2.38489	6.11738	-1.31747	-2.93515	0
0.9307	-0.542021	3.67043	1.12534	-1.71354	0
0.9313	-5.2034	4.58804	2.65094	1.64293	0
0.9320	-4.87819	5.50564	0.818842	-0.188301	0
0.9327	-1.19245	1.22348	-0.402559	-2.01953	0
0.9333	-5.42021	-3.36456	-0.0960652	1.03095	0
0.9340	-9.10595	-3.9763	0.208141	2.25255	0
0.9347	-4.55298	-4.28217	-0.0960652	-0.494291	0
0.9353	-3.68574	-6.69089	2.04024	-0.494291	0
0.9360	-9.43116	-12.1965	4.78725	0.421324	0
0.9367	-8.23872	-18.008	4.48076	-0.188301	0
0.9373	-5.2034	-18.9256	2.34445	0.117688	0
0.9380	-11.274	-12.8083	1.12534	2.25255	0
0.9387	-17.6699	-6.99676	0.818842	3.47416	0
0.9393	-17.3447	-4.28217	1.12534	3.16817	0
0.9400	-17.9951	0.305869	1.42954	2.55854	0
0.9407	-20.1632	9.17607	-1.01097	1.94656	0
0.9413	-18.8623	16.4787	-2.23237	1.33694	0
0.9420	-14.6346	20.455	-0.0960652	1.33694	0
0.9427	-9.43116	20.1491	1.42954	2.86218	0
0.9433	-3.36053	14.6435	-1.62167	4.38977	0
0.9440	1.84287	7.9526	-3.45377	3.16817	0
0.9447	2.81851	3.9763	-1.01097	1.33694	0
0.9453	3.36053	0	0.208141	1.64293	0
0.9460	8.23872	-1.52935	-1.92817	1.03095	0
0.9467	15.285	3.9763	-1.92817	-0.494291	0
0.9473	18.3203	7.34086	1.73375	2.25255	0
0.9480	20.4884	3.05869	2.65094	5.60903	0
0.9487	25.0414	-1.52935	-1.62167	4.38977	0
0.9493	28.0767	-5.19977	-4.36868	2.86218	0
0.9500	26.2338	-10.6672	-3.45377	5.60903	0
0.9507	24.1741	-14.6435	-1.62167	7.44026	0
0.9513	25.6918	-16.7846	-1.62167	4.08378	0
0.9520	25.6918	-21.9843	-2.23237	1.33694	0
0.9527	23.8489	-27.1459	-1.01097	3.77779	0
0.9533	24.1741	-27.1459	1.42954	6.52464	0
0.9540	24.7162	-25.3107	1.73375	5.60903	0
0.9547	19.5128	-23.1696	-0.706766	3.77779	0
0.9553	14.4178	-19.2315	-2.84307	4.69341	0
0.9560	11.9245	-15.5611	-1.01097	6.52464	0
0.9567	7.6967	-12.1965	1.73375	8.35587	0
0.9573	2.81851	-7.30262	1.12534	9.27149	0
0.9580	0	-6.99676	-0.706766	8.35587	0
0.9587	-1.84287	-15.2552	1.12534	5.60903	0
0.9593	-2.7101	-20.7609	3.87006	5.60903	0
0.9600	-2.38489	-16.1728	3.87006	7.13662	0
0.9607	-1.84287	-15.5611	2.65094	5.91501	0
0.9613	0.650425	-24.3931	2.65094	3.16817	0
0.9620	4.33617	-28.9811	2.65094	3.47416	0
0.9627	2.81851	-25.6165	2.04024	3.77779	0
0.9633	-1.84287	-23.4755	0.208141	1.94656	0
0.9640	-4.55298	-21.3726	-0.0960652	1.94656	0
0.9647	-7.58829	-16.7846	1.73375	4.38977	0
0.9653	-9.75638	-13.42	1.73375	4.08378	0
0.9660	-7.26308	-8.83197	0.208141	2.25255	0
0.9667	-2.38489	-3.67043	2.04024	1.64293	0
0.9673	1.51766	-3.36456	3.87006	1.03095	0
0.9680	4.33617	-2.75282	2.34445	-0.797927	0
0.9687	5.2034	3.36456	1.73375	-0.797927	0
0.9693	4.55298	8.8702	2.04024	1.03095	0
0.9700	8.23872	14.6435	-0.0960652	1.03095	0
0.9707	16.1522	22.2902	-0.0960652	-2.93515	0
0.9713	22.0061	25.9606	2.95515	-3.54477	0
0.9720	23.5237	28.9811	5.09146	0.117688	0
0.9727	23.1985	38.7689	4.48076	1.33694	0
0.9733	22.6565	45.1539	0.514635	1.33694	0
0.9740	20.1632	42.7452	-3.45377	3.47416	0
0.9747	14.6346	40.6041	-1.92817	4.08378	0
0.9753	9.75638	39.9924	0.818842	2.86218	0
0.9760	9.43116	35.7102	-0.706766	1.64293	0
0.9767	10.732	29.8987	-1.92817	-1.71354	0
0.9773	9.43116	24.4313	-0.706766	-4.76638	0
0.9780	9.21436	16.4787	-1.01097	-3.24114	0
0.9787	7.6967	10.3995	0.514635	-2.32552	0
0.9793	4.33617	10.9731	2.34445	-4.46039	0
0.9800	3.68574	13.42	1.12534	-5.07237	0
0.9807	1.84287	10.7054	1.73375	-3.24114	0
0.9813	-3.68574	2.75282	3.56585	-2.32552	0
0.9820	-1.84287	-6.38502	1.42954	-1.71354	0
0.9827	5.2034	-12.5024	2.65094	-3.24114	0
0.9833	4.55298	-13.7259	6.92356	-5.07237	0
0.9840	-2.7101	-15.2552	4.17655	-2.93515	0
0.9847	-7.58829	-19.5374	-1.31747	-1.71354	0
0.9853	-9.75638	-22.5961	-1.01097	-4.76638	0
0.9860	-11.274	-21.6785	-0.706766	-5.98798	0
0.9867	-12.7917	-23.4755	-3.75798	-3.85076	0
0.9873	-15.5018	-30.8163	-3.14728	-4.46039	0
0.9880	-17.0195	-36.322	0.208141	-4.46039	0
0.9887	-16.4774	-37.8513	1.12534	-1.40991	0
0.9893	-17.6699	-34.4867	0.818842	-0.797927	0
0.9900	-18.3203	-26.84	1.73375	-2.62916	0
0.9907	-16.4774	-20.1491	1.73375	-3.24114	0
0.9913	-15.5018	-14.3376	0.818842	-4.15675	0
0.9920	-16.4774	-6.99676	-0.402559	-4.76638	0
0.9927	-15.827	-3.05869	-1.01097	-2.62916	0
0.9933	-15.827	-3.36456	-1.31747	-1.71354	0
0.9940	-16.4774	-1.22348	0.208141	-3.54477	0
0.9947	-14.3094	3.9763	2.04024	-4.15675	0
0.9953	-10.0816	5.81151	3.56585	-2.93515	0
0.9960	-8.23872	4.89391	3.87006	-1.10392	0
0.9967	-7.26308	4.89391	1.73375	-1.40991	0
0.9973	-3.68574	5.50564	-2.53887	-4.46039	0
0.9980	-2.38489	7.34086	-3.14728	-6.29162	0
0.9987	-2.7101	8.8702	-2.84307	-5.07237	0
0.9993	-1.40925	9.52017	-3.84032	-4.35682	0
1.0000	1.40925	8.60257	-2.62121	-5.27244	0
1.0007	1.95128	6.46148	0.432294	-6.49169	0
1.0013	2.6017	2.79106	0.1258	-8.93254	0
1.0020	3.14372	-3.59396	-1.39981	-10.4601	0
1.0027	2.27649	-8.79374	-1.39981	-8.01928	0
1.0033	2.27649	-5.73504	-1.09331	-6.49169	0
1.0040	5.96223	-0.267635	-0.789107	-8.01928	0
1.0047	8.02191	-1.14701	-0.484901	-8.32292	0
1.0053	7.47989	-1.75875	-2.31471	-7.71329	0
1.0060	6.82946	5.23801	-3.53612	-7.4073	0
1.0067	6.82946	12.8847	-0.789107	-7.10367	0
1.0073	4.11936	17.4345	2.26211	-5.88206	0
1.0080	0.433617	21.4108	0.432294	-4.96645	0
1.0087	-0.216808	22.6343	-2.01051	-4.96645	0
1.0093	0.433617	22.3284	-1.09331	-6.49169	0
1.0100	-0.216808	22.3284	-1.09331	-6.18805	0
1.0107	1.95128	21.4108	-3.84032	-3.44121	0
1.0113	6.50425	18.9639	-3.84032	-2.82923	0
1.0120	7.8051	17.1287	-3.22962	-3.44121	0
1.0127	6.82946	15.6376	-4.75752	-0.694361	0
1.0133	9.64797	12.273	-5.67242	-0.0847356	0
1.0140	13.2253	7.68496	-5.97663	-2.52559	0
1.0147	14.2009	4.62627	-4.45102	-2.52559	0
1.0153	13.5505	3.40279	-2.01051	-0.997997	0
1.0160	14.2009	1.56758	-2.01051	-0.0847356	0
1.0167	13.8757	-3.89983	-2.92542	0.221254	0
1.0173	11.3824	-9.40547	-0.178407	-1.60998	0
1.0180	10.5152	-12.4642	0.7365	-4.35682	0
1.0187	9.86478	-12.77	-0.178407	-4.35682	0
1.0193	8.02191	-13.0759	4.09421	-4.05083	0
1.0200	5.96223	-18.5433	5.00912	-4.66046	0
1.0207	5.96223	-26.19	-2.92542	-4.96645	0
1.0213	4.98659	-32.0016	-5.67242	-5.27244	0
1.0220	2.27649	-34.7161	-1.09331	-5.27244	0
1.0227	-1.73447	-33.8368	-0.789107	-1.91361	0
1.0233	-4.11936	-28.9429	-3.84032	0.221254	0
1.0240	-4.11936	-25.2724	-4.45102	-0.694361	0
1.0247	-3.25213	-21.9079	-3.22962	0.83088	0
1.0253	-4.76978	-13.9935	-2.92542	2.66211	0
1.0260	-6.61266	-5.73504	-3.84032	-0.0847356	0
1.0267	-7.15468	-2.06462	-4.45102	-2.82923	0
1.0273	-7.8051	0.0382336	-5.36593	-2.52559	0
1.0280	-8.99755	3.40279	-5.97663	-2.2196	0
1.0287	-10.5152	6.46148	-4.75752	-1.30399	0
1.0293	-11.1656	7.99083	-3.53612	2.66211	0
1.0300	-10.19	6.76735	-4.14682	6.32457	0
1.0307	-12.0329	5.84975	-2.62121	7.54617	0
1.0313	-15.7186	7.68496	1.65141	5.40895	0
1.0320	-15.7186	8.2967	1.65141	2.35847	0
1.0327	-13.0085	7.99083	-0.484901	2.05248	0
1.0333	-12.3581	9.82604	-3.22962	2.05248	0
1.0340	-12.0329	9.52017	-6.58733	0.527244	0
1.0347	-9.97319	4.3204	-5.36593	1.13687	0
1.0353	-8.45553	2.17932	-2.92542	2.9681	0
1.0360	-8.99755	5.84975	-4.14682	3.88371	0
1.0367	-8.67234	7.68496	-3.53612	3.57772	0
1.0373	-4.11936	6.46148	0.1258	2.9681	0
1.0380	-2.27649	5.84975	-1.39981	2.66211	0
1.0387	-5.63702	5.23801	-3.84032	4.1897	0
1.0393	-2.6017	4.62627	-1.70401	5.71494	0
1.0400	5.96223	6.46148	-1.09331	5.71494	0
1.0407	4.98659	9.21431	-0.789107	5.71494	0
1.0413	1.40925	11.3554	0.7365	5.10532	0
1.0420	5.96223	15.3317	-0.178407	6.32457	0
1.0427	10.5152	19.8815	2.26211	9.98703	0
1.0433	8.67234	20.1874	8.06033	10.293	0
1.0440	9.32276	20.1874	6.23052	6.93655	0
1.0447	8.67234	26.3047	-0.178407	5.71494	0
1.0453	4.11936	34.525	-0.178407	7.24018	0
1.0460	2.92691	36.6661	1.04299	9.68104	0
1.0467	2.92691	33.6074	0.7365	11.2086	0
1.0473	1.08404	32.6898	1.65141	10.5967	0
1.0480	1.95128	29.9752	-0.178407	9.3774	0
1.0487	4.98659	20.7991	-3.22962	7.84981	0
1.0493	4.98659	15.3317	-1.09331	5.71494	0
1.0500	3.14372	17.7404	1.65141	7.84981	0
1.0507	2.92691	12.8847	0.432294	11.2086	0
1.0513	3.14372	-1.75875	-0.178407	7.54617	0
1.0520	1.95128	-10.0172	0.7365	3.57772	0
1.0527	1.40925	-11.2407	0.7365	5.10532	0
1.0533	3.46893	-18.2374	1.65141	5.10532	0
1.0540	3.79415	-26.4959	1.9579	2.66211	0
1.0547	-1.40925	-27.4135	1.04299	2.66211	0
1.0553	-6.61266	-26.8018	3.17701	2.9681	0
1.0560	-8.45553	-29.8605	5.31332	2.35847	0
1.0567	-8.45553	-27.7194	3.78772	1.74649	0
1.0573	-8.45553	-20.6844	2.26211	-0.0847356	0
1.0580	-10.5152	-19.4609	3.17701	-0.694361	0
1.0587	-14.2009	-21.602	1.9579	1.74649	0
1.0593	-12.3581	-16.7463	-2.01051	4.1897	0
1.0600	-8.45553	-10.3231	-2.31471	5.10532	0
1.0607	-6.28744	-11.2407	2.5686	4.79933	0
1.0613	-2.92691	-12.77	4.70491	2.66211	0
1.0620	1.95128	-9.40547	1.04299	1.74649	0
1.0627	3.79415	-7.26439	0.7365	2.66211	0
1.0633	4.98659	-6.65265	3.17701	0.221254	0
1.0640	4.76978	-7.57026	1.65141	-3.44121	0
1.0647	0.433617	-11.8524	-0.789107	-3.44121	0
1.0653	-2.27649	-15.5229	-0.178407	-2.82923	0
1.0660	-0.758829	-12.77	-1.39981	-3.74484	0
1.0667	-1.08404	-10.0172	-2.92542	-1.60998	0
1.0673	-2.92691	-10.3231	1.3472	1.13687	0
1.0680	-4.11936	-6.34678	4.39842	-0.694361	0
1.0687	-3.25213	0.649972	2.26211	-3.44121	0
1.0693	-1.73447	4.62627	0.1258	-3.44121	0
1.0700	-0.433617	10.1319	-0.789107	-3.44121	0
1.0707	2.92691	17.4345	-1.09331	-3.13522	0
1.0713	6.50425	16.8228	0.1258	-2.2196	0
1.0720	5.31181	12.5789	1.65141	-0.694361	0
1.0727	3.79415	15.3317	0.7365	0.221254	0
1.0733	7.47989	17.1287	0.1258	-0.0847356	0
1.0740	10.5152	12.5789	0.1258	-0.694361	0
1.0747	11.7077	9.82604	-0.178407	-2.52559	0
1.0753	16.9111	10.4378	0.7365	-5.27244	0
1.0760	23.3069	7.99083	2.5686	-4.35682	0
1.0767	24.2825	6.15561	1.65141	-4.05083	0
1.0773	20.922	8.90844	-0.178407	-6.18805	0
1.0780	17.5615	9.82604	-0.178407	-7.10367	0
1.0787	15.3934	7.99083	1.9579	-4.96645	0
1.0793	15.0682	4.93214	3.48351	-5.27244	0
1.0800	15.3934	3.09692	3.17701	-7.10367	0
1.0807	13.2253	7.68496	1.65141	-8.32292	0
1.0813	9.64797	16.2111	0.7365	-8.01928	0
1.0820	7.8051	18.9639	0.7365	-5.57607	0
1.0827	5.96223	15.3317	0.7365	-2.52559	0
1.0833	0.758829	15.3317	0.432294	-1.60998	0
1.0840	-4.11936	17.7404	-0.178407	-2.52559	0
1.0847	-4.11936	17.1287	-0.484901	-3.13522	0
1.0853	-3.25213	16.8228	-0.789107	-3.44121	0
1.0860	-4.11936	15.3317	-0.178407	-6.18805	0
1.0867	-4.76978	8.2967	-0.789107	-9.54452	0
1.0873	-1.40925	-0.267635	-2.31471	-9.23853	0
1.0880	2.27649	-8.48787	-1.70401	-6.49169	0
1.0887	-1.08404	-18.8492	1.3472	-5.57607	0
1.0893	-6.28744	-26.8018	1.65141	-4.96645	0
1.0900	-5.63702	-29.5546	-0.178407	-3.44121	0
1.0907	-3.25213	-32.0016	0.7365	-4.35682	0
1.0913	-4.76978	-33.225	1.9579	-6.18805	0
1.0920	-6.61266	-30.4722	3.48351	-5.27244	0
1.0927	-5.96223	-29.5546	3.48351	-4.96645	0
1.0933	-6.82946	-29.5546	0.7365	-6.49169	0
1.0940	-9.64797	-26.8018	-0.789107	-7.10367	0
1.0947	-13.3337	-26.19	3.17701	-6.18805	0
1.0953	-11.8161	-27.7194	5.00912	-6.18805	0
1.0960	-7.47989	-24.3548	3.17701	-6.18805	0
1.0967	-8.67234	-17.6639	4.09421	-4.35682	0
1.0973	-12.6833	-12.1583	3.78772	-2.2196	0
1.0980	-10.5152	-9.71134	0.7365	-0.997997	0
1.0987	-6.61266	-7.26439	1.65141	-0.694361	0
1.0993	-5.96223	-0.573505	4.09421	-0.694361	0
1.1000	-3.25213	4.01453	1.04299	0.527244	0
1.1007	1.62606	1.56758	-0.484901	3.27409	0
1.1013	2.27649	2.17932	1.3472	4.49334	0
1.1020	2.27649	11.6613	-0.178407	5.71494	0
1.1027	3.14372	18.9639	-0.789107	6.93655	0
1.1033	2.6017	19.8815	4.39842	6.02093	0
1.1040	-0.758829	18.0463	5.31332	5.71494	0
1.1047	-3.25213	15.6376	1.3472	8.46179	0
1.1053	-0.216808	16.2111	-0.178407	8.76543	0
1.1060	3.79415	19.2698	-2.31471	9.68104	0
1.1067	4.11936	17.1287	-4.75752	15.1747	0
1.1073	5.63702	10.1319	-1.70401	14.8711	0
1.1080	10.8404	6.15561	-0.178407	7.54617	0
1.1087	12.3581	4.93214	-3.84032	7.24018	0
1.1093	10.5152	5.23801	-2.62121	10.9026	0
1.1100	10.8404	5.84975	1.65141	10.9026	0
1.1107	10.5152	3.09692	1.3472	11.8183	0
1.1113	7.47989	-2.37049	1.65141	13.9555	0
1.1120	7.8051	-2.06462	2.26211	11.8183	0
1.1127	10.5152	5.23801	-2.01051	8.76543	0
1.1133	11.7077	8.2967	-3.22962	10.293	0
1.1140	13.0085	4.93214	0.432294	12.1242	0
1.1147	13.5505	6.46148	0.432294	11.8183	0
1.1153	9.64797	17.4345	1.04299	11.2086	0
1.1160	5.63702	29.9752	4.09421	11.2086	0
1.1167	5.96223	36.3602	1.65141	10.293	0
1.1173	6.50425	37.8895	-0.789107	7.54617	0
1.1180	4.44457	39.7247	1.65141	8.46179	0
1.1187	3.79415	42.7834	0.7365	11.2086	0
1.1193	3.79415	43.0893	-2.62121	9.98703	0
1.1200	3.14372	40.0306	-0.789107	7.54617	0
1.1207	3.14372	34.2191	1.65141	8.76543	0
1.1213	2.27649	23.5519	-0.178407	9.3774	0
1.1220	-0.216808	11.0495	-1.09331	7.84981	0
1.1227	-2.6017	3.09692	-0.484901	5.71494	0
1.1233	-3.25213	-6.65265	-0.178407	4.79933	0
1.1240	-0.216808	-24.9666	0.7365	5.40895	0
1.1247	2.27649	-42.057	0.1258	5.71494	0
1.1253	-4.76978	-48.4802	-1.09331	3.57772	0
1.1260	-15.3934	-46.9509	-0.178407	3.88371	0
1.1267	-19.7296	-43.2805	2.5686	5.10532	0
1.1273	-19.0791	-39.61	4.39842	1.44286	0
1.1280	-23.3069	-34.4485	3.78772	-3.13522	0
1.1287	-32.196	-28.637	-0.484901	-1.60998	0
1.1293	-39.8927	-22.5196	-4.75752	1.13687	0
1.1300	-42.2776	-13.6876	-3.53612	1.44286	0
1.1307	-42.6028	-2.06462	-0.789107	-0.694361	0
1.1313	-45.313	5.54388	-2.01051	-3.44121	0
1.1320	-48.9987	7.07322	-2.62121	-4.35682	0
1.1327	-48.9987	7.99083	-0.789107	-3.13522	0
1.1333	-46.2886	10.7437	-2.01051	-3.44121	0
1.1340	-45.6382	11.6613	-3.53612	-2.2196	0
1.1347	-45.6382	11.0495	-1.70401	-1.60998	0
1.1353	-43.1449	10.1319	-1.70401	-4.66046	0
1.1360	-38.9171	6.46148	-3.53612	-3.74484	0
1.1367	-33.7137	0.344103	-2.62121	-0.0847356	0
1.1373	-27.9683	-4.81744	-1.70401	-2.52559	0
1.1380	-22.7649	-9.40547	-2.31471	-5.57607	0
1.1387	-19.0791	-13.0759	-0.484901	-2.52559	0
1.1393	-13.8757	-13.3818	0.432294	-1.60998	0
1.1400	-8.67234	-14.2994	-2.31471	-4.35682	0
1.1407	-8.13031	-18.5433	-2.92542	-5.27244	0
1.1413	-8.45553	-22.2137	-0.789107	-5.27244	0
1.1420	-6.28744	-23.1313	-1.70401	-6.18805	0
1.1427	-7.8051	-21.602	-2.62121	-5.57607	0
1.1433	-10.19	-17.9316	-1.09331	-4.35682	0
1.1440	-7.15468	-13.0759	-2.01051	-3.74484	0
1.1447	-2.27649	-7.26439	-2.01051	-4.35682	0
1.1453	0.758829	1.56758	1.04299	-5.27244	0
1.1460	3.14372	9.82604	-0.178407	-3.74484	0
1.1467	2.92691	13.4965	-1.70401	-2.2196	0
1.1473	3.14372	16.5169	1.3472	-1.60998	0
1.1480	9.64797	22.6343	1.3472	-0.694361	0
1.1487	14.2009	26.6106	-2.92542	-1.91361	0
1.1493	11.3824	26.3047	-2.62121	-4.66046	0
1.1500	9.64797	26.3047	-0.178407	-2.52559	0
1.1507	11.3824	25.3871	0.7365	0.527244	0
1.1513	15.3934	18.9639	3.48351	-0.997997	0
1.1520	19.9464	12.5789	5.00912	-3.74484	0
1.1527	22.4397	12.5789	2.26211	-4.05083	0
1.1533	21.464	11.0495	1.65141	-3.44121	0
1.1540	20.5968	3.40279	3.78772	-2.52559	0
1.1547	19.0791	-0.267635	2.5686	-2.52559	0
1.1553	16.0438	4.93214	0.7365	-3.13522	0
1.1560	15.7186	7.07322	2.5686	-1.30399	0
1.1567	19.4044	5.23801	4.70491	1.44286	0
1.1573	20.922	6.76735	5.00912	-0.0847356	0
1.1580	17.5615	7.99083	4.39842	-3.44121	0
1.1587	14.743	4.3204	2.26211	-3.44121	0
1.1593	18.1035	1.56758	-0.484901	-2.2196	0
1.1600	22.4397	6.15561	-0.178407	-2.2196	0
1.1607	22.4397	11.9671	2.5686	-2.82923	0
1.1613	22.4397	11.9671	2.87281	-3.44121	0
1.1620	23.9573	7.99083	1.9579	-3.44121	0
1.1627	22.9817	8.2967	3.17701	-3.74484	0
1.1633	19.9464	14.1082	5.31332	-5.27244	0
1.1640	17.8867	18.3521	5.31332	-4.05083	0
1.1647	17.2363	14.7199	2.87281	-0.388371	0
1.1653	17.5615	7.99083	-0.484901	0.83088	0
1.1660	16.9111	5.54388	-0.178407	-0.694361	0
1.1667	16.0438	1.26171	4.39842	-0.388371	0
1.1673	16.0438	-11.2407	4.39842	-0.997997	0
1.1680	16.0438	-22.5196	0.7365	-4.66046	0
1.1687	15.3934	-27.7194	-0.178407	-4.96645	0
1.1693	15.0682	-33.225	-0.178407	-1.60998	0
1.1700	12.3581	-34.1426	-2.01051	-2.52559	0
1.1707	9.64797	-28.9429	-0.178407	-7.4073	0
1.1713	13.8757	-25.8842	0.7365	-9.54452	0
1.1720	20.2716	-23.4372	-2.01051	-7.10367	0
1.1727	20.2716	-18.5433	-1.09331	-5.27244	0
1.1733	16.0438	-20.3785	0.7365	-5.57607	0
1.1740	12.3581	-25.8842	-1.09331	-5.57607	0
1.1747	10.5152	-24.3548	0.7365	-3.13522	0
1.1753	8.99755	-22.2137	5.31332	-1.91361	0
1.1760	5.96223	-23.1313	4.09421	-3.74484	0
1.1767	1.40925	-22.2137	1.65141	-4.96645	0
1.1773	-3.25213	-21.602	0.7365	-5.57607	0
1.1780	-6.28744	-22.2137	-2.01051	-5.88206	0
1.1787	-6.28744	-19.1551	-1.70401	-3.74484	0
1.1793	-3.79415	-16.4405	-0.178407	-1.60998	0
1.1800	-3.46893	-14.2994	-2.01051	-3.13522	0
1.1807	-2.27649	-6.65265	-2.01051	-4.35682	0
1.1813	2.92691	3.09692	-0.178407	-2.52559	0
1.1820	4.11936	8.2967	-2.92542	-0.694361	0
1.1827	0.433617	9.82604	-5.36593	-1.60998	0
1.1833	0.108404	9.82604	-2.92542	-4.05083	0
1.1840	1.40925	13.1906	-2.62121	-4.35682	0
1.1847	-3.25213	19.8815	-2.92542	-0.388371	0
1.1853	-10.19	21.105	0.1258	2.66211	0
1.1860	-11.8161	17.7404	1.04299	1.13687	0
1.1867	-9.32276	18.0463	2.26211	0.83088	0
1.1873	-6.82946	20.7991	5.31332	2.9681	0
1.1880	-6.82946	20.7991	2.87281	4.49334	0
1.1887	-4.44457	20.7991	-2.01051	5.71494	0
1.1893	-0.433617	18.3521	-1.09331	5.71494	0
1.1900	1.08404	12.8847	0.7365	2.66211	0
1.1907	-1.73447	13.4965	-0.789107	0.83088	0
1.1913	-5.095	15.6376	-0.484901	3.27409	0
1.1920	-9.64797	9.52017	0.432294	4.79933	0
1.1927	-16.0438	2.48519	-0.789107	2.05248	0
1.1933	-20.5968	1.26171	-1.09331	-0.694361	0
1.1940	-22.1145	-2.98222	-0.178407	0.527244	0
1.1947	-21.5724	-7.87613	-0.178407	2.35847	0
1.1953	-19.7296	-8.79374	-0.178407	1.44286	0
1.1960	-22.7649	-9.71134	1.04299	-0.388371	0
1.1967	-26.9926	-12.1583	0.7365	0.527244	0
1.1973	-26.1254	-13.9935	-1.09331	1.74649	0
1.1980	-24.2825	-18.2374	-1.09331	2.35847	0
1.1987	-26.9926	-22.8255	0.432294	3.88371	0
1.1993	-25.1498	-20.6844	2.87281	3.57772	0
1.2000	-22.4397	-19.1551	3.78772	0.527244	0
1.2007	-28.5103	-22.2137	0.7365	0.221254	0
1.2013	-32.5213	-23.1313	-3.22962	1.74649	0
1.2020	-26.9926	-20.0727	-3.22962	-0.0847356	0
1.2027	-23.6321	-17.3581	-1.09331	-0.997997	0
1.2033	-26.6674	-12.1583	-0.789107	1.13687	0
1.2040	-26.4506	-5.73504	-0.178407	1.74649	0
1.2047	-23.6321	-5.12331	1.65141	1.74649	0
1.2053	-22.7649	-6.04091	0.1258	2.05248	0
1.2060	-23.9573	-3.59396	-2.62121	1.13687	0
1.2067	-25.8002	-1.14701	-1.09331	0.83088	0
1.2073	-24.2825	0.649972	0.7365	1.13687	0
1.2080	-19.7296	2.48519	0.432294	-0.694361	0
1.2087	-18.7539	3.40279	2.26211	-2.52559	0
1.2093	-18.2119	3.40279	2.5686	-2.52559	0
1.2100	-14.2009	3.40279	-0.178407	-2.2196	0
1.2107	-9.64797	1.56758	0.7365	-0.0847356	0
1.2113	-5.095	-1.45288	3.78772	0.221254	0
1.2120	-1.95128	-2.06462	3.48351	-4.05083	0
1.2127	-2.6017	-0.573505	2.5686	-7.10367	0
1.2133	-3.46893	2.79106	1.65141	-4.35682	0
1.2140	-0.758829	8.60257	-1.70401	-3.13522	0
1.2147	2.92691	19.5756	-2.31471	-6.49169	0
1.2153	4.98659	31.8104	-0.484901	-7.10367	0
1.2160	4.98659	33.3015	-1.09331	-5.88206	0
1.2167	0.433617	26.9165	-1.09331	-6.18805	0
1.2173	-3.79415	27.8341	-0.484901	-4.35682	0
1.2180	-1.73447	33.9132	-2.92542	-1.91361	0
1.2187	0.758829	33.6074	-3.53612	-4.05083	0
1.2193	-1.40925	29.3634	-1.09331	-6.18805	0
1.2200	-1.95128	25.693	-0.484901	-4.05083	0
1.2207	2.6017	19.8815	-0.484901	-1.60998	0
1.2213	7.15468	14.1082	0.7365	-3.44121	0
1.2220	10.8404	10.7437	-1.09331	-4.66046	0
1.2227	14.2009	5.84975	-2.01051	-1.91361	0
1.2233	16.5858	2.17932	2.5686	-0.694361	0
1.2240	19.4044	0.649972	0.1258	-1.60998	0
1.2247	16.0438	-2.98222	-3.84032	-0.997997	0
1.2253	9.32276	-5.42918	-2.01051	-1.91361	0
1.2260	5.31181	-6.04091	-0.484901	-1.91361	0
1.2267	4.44457	-8.48787	-2.92542	0.221254	0
1.2273	4.11936	-11.2407	-1.70401	0.527244	0
1.2280	4.44457	-12.1583	1.3472	-0.388371	0
1.2287	3.79415	-10.9348	0.1258	1.13687	0
1.2293	3.14372	-7.57026	-2.92542	1.13687	0
1.2300	1.95128	-3.59396	-2.01051	-0.694361	0
1.2307	0.433617	-5.12331	-0.178407	0.221254	0
1.2313	2.27649	-11.5466	-2.01051	2.66211	0
1.2320	6.82946	-15.217	-2.92542	1.44286	0
1.2327	6.50425	-13.9935	-1.09331	-0.997997	0
1.2333	4.98659	-12.1583	-0.484901	-0.388371	0
1.2340	5.96223	-10.9348	0.1258	1.13687	0
1.2347	3.79415	-8.48787	3.17701	1.13687	0
1.2353	-0.216808	-5.42918	3.17701	0.221254	0
1.2360	0.758829	-7.57026	1.04299	0.83088	0
1.2367	2.92691	-11.5466	0.1258	3.88371	0
1.2373	5.31181	-8.79374	-2.62121	5.10532	0
1.2380	8.67234	-2.37049	-4.14682	4.1897	0
1.2387	7.8051	-1.14701	-1.09331	5.71494	0
1.2393	2.6017	-2.98222	-0.789107	6.32457	0
1.2400	0.108404	-1.75875	-2.01051	2.9681	0
1.2407	2.27649	-0.267635	1.04299	1.13687	0
1.2413	6.82946	0.649972	2.5686	1.74649	0
1.2420	6.82946	2.48519	-1.09331	-0.997997	0
1.2427	1.62606	1.87345	-0.789107	-3.44121	0
1.2433	0.433617	0.0382336	1.04299	-1.30399	0
1.2440	4.98659	-0.267635	-1.70401	0.83088	0
1.2447	8.67234	-0.879374	-2.92542	0.221254	0
1.2453	9.86478	-2.37049	-1.70401	-0.997997	0
1.2460	10.5152	-1.75875	-4.45102	-2.2196	0
1.2467	10.8404	3.40279	-5.36593	-2.2196	0
1.2473	13.0085	8.90844	-0.789107	-2.52559	0
1.2480	14.2009	9.82604	1.04299	-3.74484	0
1.2487	11.3824	7.07322	-0.484901	-3.44121	0
1.2493	10.19	5.23801	-1.39981	-3.44121	0
1.2500	11.7077	3.40279	-2.62121	-4.05083	0
1.2507	11.3824	0.649972	-3.22962	-1.60998	0
1.2513	8.99755	2.79106	-1.70401	0.221254	0
1.2520	8.34712	6.15561	-0.178407	-2.2196	0
1.2527	9.32276	4.62627	1.04299	-3.44121	0
1.2533	8.67234	4.93214	2.26211	-3.44121	0
1.2540	6.50425	8.2967	-0.178407	-4.05083	0
1.2547	5.96223	7.37909	-1.09331	-2.52559	0
1.2553	7.15468	4.3204	1.3472	0.221254	0
1.2560	7.8051	2.79106	-0.178407	0.221254	0
1.2567	8.99755	1.87345	-2.62121	-1.60998	0
1.2573	10.19	3.70866	-0.484901	-1.60998	0
1.2580	9.86478	10.1319	-1.09331	-0.997997	0
1.2587	10.5152	16.5169	-3.53612	-0.0847356	0
1.2593	11.7077	21.105	0.7365	1.44286	0
1.2600	10.8404	23.8578	2.87281	1.44286	0
1.2607	8.99755	24.7754	-1.70401	0.221254	0
1.2613	8.34712	25.3871	-2.92542	-0.0847356	0
1.2620	7.8051	27.5282	-0.484901	1.13687	0
1.2627	9.32276	30.281	-0.484901	2.9681	0
1.2633	13.0085	29.9752	-1.39981	4.1897	0
1.2640	12.3581	23.8578	-2.31471	4.49334	0
1.2647	9.64797	18.0463	-2.92542	4.79933	0
1.2653	10.8404	18.9639	-1.09331	4.79933	0
1.2660	15.0682	18.658	0.7365	4.79933	0
1.2667	16.0438	15.3317	-0.484901	4.1897	0
1.2673	14.2009	15.6376	-0.789107	3.27409	0
1.2680	15.0682	17.7404	0.7365	3.27409	0
1.2687	16.2606	15.6376	-0.178407	3.88371	0
1.2693	13.5505	15.3317	-0.178407	3.88371	0
1.2700	11.3824	15.3317	2.5686	2.9681	0
1.2707	13.8757	10.7437	3.17701	2.05248	0
1.2713	14.2009	4.01453	1.9579	1.13687	0
1.2720	8.99755	-1.75875	3.17701	0.221254	0
1.2727	5.96223	-5.73504	3.48351	1.44286	0
1.2733	5.96223	-6.95852	-0.789107	3.88371	0
1.2740	5.63702	-11.8524	-4.14682	4.79933	0
1.2747	3.46893	-23.1313	-2.31471	4.1897	0
1.2753	-1.73447	-31.3898	1.3472	3.27409	0
1.2760	-6.28744	-30.1663	1.65141	3.57772	0
1.2767	-4.44457	-25.8842	-2.01051	4.49334	0
1.2773	0.433617	-24.9666	-2.31471	3.88371	0
1.2780	1.40925	-24.6607	-0.178407	3.88371	0
1.2787	-3.46893	-20.3785	-1.09331	6.63056	0
1.2793	-6.61266	-16.1346	-1.39981	7.54617	0
1.2800	-3.25213	-15.217	3.17701	5.40895	0
1.2807	0.758829	-13.9935	4.39842	4.79933	0
1.2813	-0.433617	-11.8524	0.7365	5.71494	0
1.2820	-1.40925	-10.0172	0.432294	6.63056	0
1.2827	0.758829	-4.2057	1.9579	6.93655	0
1.2833	1.08404	-0.267635	1.9579	4.79933	0
1.2840	-1.40925	-2.98222	2.26211	2.9681	0
1.2847	-1.73447	-2.98222	0.1258	6.32457	0
1.2853	-3.79415	1.56758	-2.92542	8.46179	0
1.2860	-6.28744	2.17932	-2.01051	6.93655	0
1.2867	-3.46893	2.48519	-0.484901	7.54617	0
1.2873	2.27649	3.70866	-2.01051	7.54617	0
1.2880	4.76978	-2.06462	-1.70401	4.49334	0
1.2887	4.76978	-10.0172	0.432294	3.88371	0
1.2893	4.76978	-11.8524	-0.484901	6.63056	0
1.2900	5.63702	-10.629	-3.84032	5.71494	0
1.2907	6.82946	-7.87613	-3.84032	4.49334	0
1.2913	7.8051	-7.57026	-0.178407	6.02093	0
1.2920	8.02191	-13.6876	0.7365	6.63056	0
1.2927	9.64797	-19.1551	-0.789107	3.88371	0
1.2933	10.8404	-17.3581	-1.09331	2.9681	0
1.2940	11.1656	-13.9935	-0.178407	3.88371	0
1.2947	11.1656	-13.3818	0.7365	4.79933	0
1.2953	8.99755	-14.9111	3.78772	4.79933	0
1.2960	4.98659	-15.8287	5.92402	3.57772	0
1.2967	2.27649	-15.8287	4.09421	2.35847	0
1.2973	-0.758829	-17.3581	1.9579	3.88371	0
1.2980	-4.76978	-18.5433	1.65141	5.40895	0
1.2987	-7.8051	-17.0522	1.65141	2.9681	0
1.2993	-8.67234	-14.6052	1.9579	1.13687	0
1.3000	-5.63702	-10.629	-0.178407	2.9681	0
1.3007	-0.433617	-6.95852	-2.62121	2.9681	0
1.3013	0.433617	-8.79374	-1.09331	0.83088	0
1.3020	-2.27649	-8.79374	1.3472	0.83088	0
1.3027	-2.27649	-0.879374	0.7365	1.13687	0
1.3033	1.40925	6.15561	0.7365	-1.60998	0
1.3040	4.98659	8.90844	4.39842	-2.2196	0
1.3047	6.28744	14.1082	5.31332	-1.30399	0
1.3053	4.44457	18.0463	2.26211	-1.60998	0
1.3060	1.62606	14.4141	0.1258	-1.60998	0
1.3067	1.08404	9.21431	2.5686	-1.30399	0
1.3073	3.46893	5.23801	3.17701	-3.44121	0
1.3080	8.02191	-2.37049	-0.178407	-4.66046	0
1.3087	9.64797	-11.2407	-1.39981	-2.82923	0
1.3093	6.50425	-15.8287	0.7365	-1.60998	0
1.3100	4.11936	-17.9316	0.1258	-2.52559	0
1.3107	3.46893	-22.8255	-2.92542	-2.82923	0
1.3113	0.108404	-27.7194	-3.53612	-1.91361	0
1.3120	-2.27649	-27.4135	-1.39981	0.527244	0
1.3127	-2.27649	-23.7431	-0.178407	3.57772	0
1.3133	-4.44457	-20.0727	-1.09331	3.88371	0
1.3140	-8.13031	-16.1346	-1.09331	1.44286	0
1.3147	-9.64797	-9.71134	-0.178407	0.221254	0
1.3153	-8.45553	-1.45288	0.1258	1.13687	0
1.3160	-5.31181	7.07322	1.9579	2.9681	0
1.3167	-5.31181	15.6376	5.61982	2.66211	0
1.3173	-9.32276	22.6343	3.78772	1.44286	0
1.3180	-11.4908	24.7754	-1.09331	2.9681	0
1.3187	-13.0085	23.5519	1.04299	4.79933	0
1.3193	-15.7186	20.1874	7.14542	3.88371	0
1.3200	-13.0085	13.8023	5.31332	2.9681	0
1.3207	-6.61266	6.76735	0.432294	2.05248	0
1.3213	-4.44457	5.54388	0.1258	-0.388371	0
1.3220	-4.44457	8.60257	0.7365	-0.0847356	0
1.3227	-3.25213	8.2967	-0.178407	1.44286	0
1.3233	-1.40925	7.07322	0.1258	1.44286	0
1.3240	-0.758829	9.52017	1.04299	0.221254	0
1.3247	-1.73447	12.5789	-0.484901	-0.997997	0
1.3253	-0.758829	11.6613	-1.09331	-0.388371	0
1.3260	5.31181	10.4378	-0.484901	2.05248	0
1.3267	8.34712	14.7199	-0.789107	1.74649	0
1.3273	6.28744	18.9639	-2.01051	-0.694361	0
1.3280	8.67234	16.2111	-1.70401	0.527244	0
1.3287	12.3581	15.3317	0.1258	2.05248	0
1.3293	10.8404	20.7991	1.3472	-0.694361	0
1.3300	12.3581	21.105	0.7365	-0.0847356	0
1.3307	15.0682	16.8228	1.65141	2.9681	0
1.3313	8.67234	20.7991	3.78772	0.83088	0
1.3320	0.758829	29.0576	4.09421	-2.82923	0
1.3327	0.433617	28.4458	1.65141	-2.52559	0
[truncated: 53,854 more rows]
