# Supplementary material for: Identification of Haptic Based Guiding Using Hard Reins
Source: PLoS One. 2015 Jul 22;10(7):e0132020. doi: 10.1371/journal.pone.0132020 (PMC4511788; doi:10.1371/journal.pone.0132020)
Supplement: S3 File — (ZIP) [file pone.0132020.s003.zip › EMGData1/Subject8/T19/t19.txt]

0.0000	-23.3979	19.8485	5.13224	-4.62132	0
0.0007	-16.3441	19.5472	2.6908	-1.87395	0
0.0013	-13.5914	16.4935	0.249366	-1.26297	0
0.0020	-14.2796	15.2681	-1.27555	-2.17944	0
0.0027	-13.9355	12.8372	-2.49627	-0.957479	0
0.0033	-10.4946	7.95547	-0.0548344	-0.957479	0
0.0040	-6.88174	4.27908	1.47008	-2.78838	0
0.0047	-5.33334	3.37505	-1.27555	-2.48493	0
0.0053	-6.53765	3.97774	-1.58106	-2.78838	0
0.0060	-6.88174	3.05362	0.860377	-3.70485	0
0.0067	-6.53765	-1.20537	-0.0548344	-1.87395	0
0.0073	-7.22582	-5.18311	-1.58106	-1.56846	0
0.0080	-7.22582	-6.08714	-1.27555	-6.14673	0
0.0087	-3.44087	-4.88177	-1.27555	-7.36664	0
0.0093	0.688174	-0.904031	-2.19207	-2.78838	0
0.0100	2.23656	6.42866	-2.49627	-1.56846	0
0.0107	3.26882	18.0203	-1.27555	-4.01034	0
0.0113	6.02152	27.4825	1.47008	-4.62132	0
0.0120	7.39787	28.6879	3.91152	-3.70485	0
0.0127	6.02152	28.0852	2.3866	-2.48493	0
0.0133	3.78495	33.5898	-1.88656	0.262435	0
0.0140	1.37635	41.2037	-4.6335	2.70431	0
0.0147	-0.51613	47.311	-2.49627	2.39882	0
0.0153	0.51613	51.8914	-0.0548344	1.78784	0
0.0160	-0.860217	50.3646	1.16588	3.00981	0
0.0167	-2.23656	44.8801	2.6908	3.92423	0
0.0173	-1.37635	39.9983	1.47008	3.61874	0
0.0180	-2.23656	30.5362	-2.19207	3.61874	0
0.0187	-3.26882	18.3217	-1.27555	3.92423	0
0.0193	-1.37635	10.6877	1.47008	3.61874	0
0.0200	-4.47313	3.67639	-0.36034	3.61874	0
0.0207	-10.8387	-7.31261	-1.27555	3.61874	0
0.0213	-12.7312	-18.6029	-0.665846	3.31325	0
0.0220	-15.4839	-27.4625	-1.88656	4.53521	0
0.0227	-19.6129	-32.0228	-0.36034	6.36611	0
0.0233	-16.6882	-36.0005	2.3866	6.36611	0
0.0240	-13.2473	-46.3667	0.249366	6.36611	0
0.0247	-17.8925	-60.7107	-3.10728	7.58602	0
0.0253	-23.0538	-68.3447	-0.665846	6.6716	0
0.0260	-27.0108	-71.6997	1.77559	5.44963	0
0.0267	-29.0753	-69.5702	1.47008	5.75513	0
0.0273	-27.871	-59.5053	1.16588	5.14619	0
0.0280	-28.2151	-49.4204	1.47008	3.61874	0
0.0287	-29.4194	-42.7104	1.47008	5.44963	0
0.0293	-24.2581	-31.7214	1.16588	7.28053	0
0.0300	-19.0968	-20.4311	2.08109	5.44963	0
0.0307	-19.0968	-16.1721	1.47008	4.8407	0
0.0313	-17.0323	-13.1185	-0.36034	7.89151	0
0.0320	-15.1398	-7.91529	-0.36034	8.50249	0
0.0327	-15.1398	-6.08714	0.554872	5.44963	0
0.0333	-13.2473	-4.56033	-1.27555	3.92423	0
0.0340	-11.5269	1.5469	-1.27555	5.44963	0
0.0347	-13.2473	6.42866	1.47008	5.44963	0
0.0353	-14.2796	7.63404	2.99631	3.61874	0
0.0360	-12.9033	7.63404	3.30181	2.09333	0
0.0367	-11.5269	7.03135	2.6908	1.48235	0
0.0373	-10.4946	5.80589	0.860377	1.78784	0
0.0380	-10.8387	5.2032	0.860377	2.70431	0
0.0387	-9.63443	2.45093	2.3866	2.70431	0
0.0393	-6.88174	-2.43084	1.77559	1.78784	0
0.0400	-9.29034	-6.70992	0.554872	0.873418	0
0.0407	-12.9033	-6.70992	0.554872	0.873418	0
0.0413	-9.63443	-2.43084	0.249366	0.567926	0
0.0420	-10.4946	0.622777	-0.0548344	-0.348547	0
0.0427	-19.4409	-2.1295	0.554872	-0.957479	0
0.0433	-22.1936	-2.73218	1.16588	-0.654038	0
0.0440	-21.5054	3.67639	0.860377	0.873418	0
0.0447	-26.1506	7.3327	0.860377	1.48235	0
0.0453	-27.699	4.58042	2.08109	1.48235	0
0.0460	-24.2581	3.05362	2.3866	1.78784	0
0.0467	-27.871	4.27908	0.860377	0.873418	0
0.0473	-32.1721	2.75227	2.6908	-1.87395	0
0.0480	-30.6237	-0.301344	4.52253	-2.78838	0
0.0487	-30.9678	-2.1295	-0.0548344	-1.26297	0
0.0493	-34.4087	-3.6563	-4.9377	-1.87395	0
0.0500	-33.3764	-3.6563	-3.10728	-3.70485	0
0.0507	-30.6237	-1.50672	-0.665846	-4.31583	0
0.0513	-29.7635	-0.602687	-0.36034	-3.70485	0
0.0520	-27.871	-1.50672	0.554872	-4.31583	0
0.0527	-26.4947	0.622777	-1.27555	-6.45222	0
0.0533	-27.0108	4.27908	-4.328	-8.89205	0
0.0540	-26.1506	7.03135	-3.10728	-7.67213	0
0.0547	-23.3979	9.78362	-1.27555	-5.53575	0
0.0553	-23.3979	14.0426	-2.19207	-7.06115	0
0.0560	-22.3656	16.1922	-2.19207	-8.28312	0
0.0567	-18.2366	17.0962	-2.19207	-6.14673	0
0.0573	-15.1398	20.4512	-2.49627	-5.53575	0
0.0580	-14.7957	22.6008	-0.36034	-7.06115	0
0.0587	-14.2796	21.3753	2.6908	-7.67213	0
0.0593	-13.2473	19.8485	2.08109	-7.36664	0
0.0600	-13.5914	19.2458	-0.665846	-6.45222	0
0.0607	-14.4516	16.1922	-2.80178	-5.84124	0
0.0613	-14.4516	11.9131	-3.10728	-5.53575	0
0.0620	-15.6559	10.6877	-2.49627	-3.70485	0
0.0627	-18.2366	10.6877	-1.27555	-1.87395	0
0.0633	-14.2796	7.03135	-0.971352	-2.17944	0
0.0640	-6.53765	0.92412	-2.19207	-2.48493	0
0.0647	-6.02152	-3.6563	-3.71699	-2.78838	0
0.0653	-8.94626	-4.88177	-4.02249	-5.53575	0
0.0660	-8.77421	-4.56033	-3.10728	-5.23025	0
0.0667	-12.043	-4.88177	-1.88656	-2.17944	0
0.0673	-19.6129	-6.38848	-1.27555	-1.87395	0
0.0680	-19.4409	-6.70992	-2.19207	-2.48493	0
0.0687	-14.2796	-3.35496	-2.49627	-0.654038	0
0.0693	-17.5484	0.321433	-2.19207	1.48235	0
0.0700	-23.742	0.622777	-4.02249	1.78784	0
0.0707	-23.3979	1.5469	-5.24321	2.70431	0
0.0713	-20.6452	6.42866	-0.971352	2.09333	0
0.0720	-22.3656	13.7413	1.77559	0.262435	0
0.0727	-25.8065	21.074	-1.27555	1.78784	0
0.0733	-25.8065	27.4825	-4.02249	4.53521	0
0.0740	-23.914	30.2147	-4.6335	3.61874	0
0.0747	-23.3979	27.4825	-2.49627	2.70431	0
0.0753	-18.7527	22.2793	1.47008	4.8407	0
0.0760	-8.77421	19.8485	2.99631	5.44963	0
0.0767	-1.37635	20.1498	-0.0548344	3.61874	0
0.0773	2.23656	17.0962	-2.80178	2.70431	0
0.0780	8.94626	10.6877	-2.19207	3.31325	0
0.0787	16.6882	9.46219	0.249366	6.36611	0
0.0793	23.3979	13.4399	1.47008	9.11348	0
0.0800	29.0753	15.2681	-0.36034	9.11348	0
0.0807	30.6237	16.4935	-1.27555	9.11348	0
0.0813	30.6237	21.6767	1.16588	10.0279	0
0.0820	31.3119	28.0852	0.860377	10.3334	0
0.0827	29.4194	31.1388	-0.36034	13.0808	0
0.0833	32.1721	29.3107	2.3866	13.9952	0
0.0840	40.7743	25.333	3.30181	10.0279	0
0.0847	39.2259	22.2793	-1.27555	7.58602	0
0.0853	30.2796	17.0962	-3.10728	9.11348	0
0.0860	31.656	9.46219	-1.27555	8.50249	0
0.0867	34.0646	5.50454	-0.665846	8.80799	0
0.0873	27.3549	3.05362	-1.27555	10.3334	0
0.0880	22.3656	-7.31261	-1.27555	7.89151	0
0.0887	23.5699	-21.9579	-1.27555	4.22972	0
0.0893	24.2581	-32.3442	-0.36034	3.00981	0
0.0900	24.6022	-37.226	-0.665846	1.78784	0
0.0907	25.8065	-38.13	-1.88656	1.78784	0
0.0913	25.4624	-38.13	-1.88656	3.61874	0
0.0920	23.3979	-41.1836	-1.27555	2.39882	0
0.0927	21.1613	-43.6346	-0.665846	-1.56846	0
0.0933	21.8495	-42.7104	0.860377	-2.78838	0
0.0940	27.3549	-44.2372	2.3866	-3.70485	0
0.0947	34.2366	-46.0654	3.30181	-5.53575	0
0.0953	34.9248	-42.4091	4.21702	-4.92476	0
0.0960	30.1076	-36.9246	2.6908	-4.62132	0
0.0967	30.6237	-29.5919	-0.665846	-4.62132	0
0.0973	38.8818	-18.6029	-2.19207	-2.17944	0
0.0980	44.0431	-9.4421	-0.0548344	-1.56846	0
0.0987	45.2474	-5.7858	1.16588	-1.87395	0
0.0993	45.2474	-3.03353	-0.36034	-1.26297	0
0.1000	42.3227	-1.82815	-0.971352	-0.957479	0
0.1007	50.7528	-3.95765	0.860377	-1.87395	0
0.1013	83.441	-7.01126	2.99631	-1.87395	0
0.1020	128.86	-8.23673	3.30181	-2.78838	0
0.1027	172.56	-6.70992	0.860377	-3.09387	0
0.1033	208.345	-6.70992	-0.665846	-0.0430558	0
0.1040	226.581	-8.23673	-0.36034	1.78784	0
0.1047	232.087	-9.14076	-0.665846	-1.87395	0
0.1053	236.732	-9.4421	-1.27555	-3.39936	0
0.1060	238.796	-9.4421	0.860377	-1.26297	0
0.1067	238.108	-7.61395	4.21702	-1.87395	0
0.1073	240.689	-8.53807	3.91152	-5.53575	0
0.1080	241.205	-10.9689	2.3866	-7.36664	0
0.1087	234.839	-8.53807	1.77559	-5.84124	0
0.1093	227.785	-5.7858	-0.36034	-3.70485	0
0.1100	222.968	-8.23673	-1.27555	-3.70485	0
0.1107	213.678	-10.3662	2.08109	-3.70485	0
0.1113	203.699	-10.6676	2.3866	-3.39936	0
0.1120	198.882	-13.1185	-0.36034	-3.70485	0
0.1127	195.441	-14.6453	1.77559	-3.70485	0
0.1133	187.183	-14.9466	5.13224	-3.09387	0
0.1140	179.957	-14.0225	1.77559	-3.39936	0
0.1147	173.42	-9.76353	-2.19207	-4.01034	0
0.1153	164.99	-7.91529	-0.665846	-2.78838	0
0.1160	158.796	-8.83941	1.47008	-3.39936	0
0.1167	153.291	-6.38848	2.3866	-5.53575	0
0.1173	139.527	-3.95765	3.30181	-4.01034	0
0.1180	124.731	-3.95765	2.3866	-1.56846	0
0.1187	114.925	1.22546	0.860377	-1.87395	0
0.1193	104.774	7.03135	3.60732	-1.56846	0
0.1200	96.3443	8.8595	6.04875	-0.0430558	0
0.1207	90.1507	12.5158	3.30181	-0.654038	0
0.1213	78.2797	16.1922	1.47008	0.262435	0
0.1220	64.8604	15.8708	2.08109	2.39882	0
0.1227	59.0109	17.0962	2.08109	1.48235	0
0.1233	51.9571	19.5472	0.860377	1.78784	0
0.1240	41.2904	19.2458	-1.27555	4.22972	0
0.1247	34.2366	18.9244	-3.10728	4.22972	0
0.1253	27.871	18.3217	-0.36034	4.22972	0
0.1260	18.7527	17.719	2.08109	5.44963	0
0.1267	10.4946	20.4512	-0.0548344	2.09333	0
0.1273	2.92474	23.8061	-0.665846	-0.348547	0
0.1280	-5.33334	22.9021	0.554872	1.78784	0
0.1287	-10.8387	19.2458	-1.27555	1.17891	0
0.1293	-17.0323	17.3976	-0.971352	-2.78838	0
0.1300	-26.6667	16.7949	2.3866	-1.87395	0
0.1307	-33.3764	14.364	1.47008	-0.0430558	0
0.1313	-38.5377	8.8595	-0.971352	-1.87395	0
0.1320	-46.2797	6.10723	1.16588	-3.39936	0
0.1327	-53.5055	10.3863	0.860377	-3.70485	0
0.1333	-59.0109	15.5694	-4.02249	-4.62132	0
0.1340	-64.5163	14.364	-4.6335	-4.01034	0
0.1347	-69.5055	11.6118	-1.27555	-3.39936	0
0.1353	-73.9787	15.5694	-0.665846	-3.70485	0
0.1360	-80.1722	21.978	-2.19207	-3.70485	0
0.1367	-84.9894	23.5048	-1.27555	-2.78838	0
0.1373	-88.0862	23.8061	-0.36034	-2.78838	0
0.1380	-91.183	27.1812	-0.665846	-2.17944	0
0.1387	-95.6561	25.6544	-0.0548344	-1.56846	0
0.1393	-101.506	19.8485	-0.0548344	-0.654038	0
0.1400	-106.667	18.9244	-1.58106	1.17891	0
0.1407	-107.011	17.3976	-1.27555	2.70431	0
0.1413	-108.559	7.03135	1.47008	2.70431	0
0.1420	-114.237	0.0200896	0.554872	2.70431	0
0.1427	-117.334	2.14958	0.554872	4.22972	0
0.1433	-117.678	1.84824	3.91152	3.61874	0
0.1440	-120.774	-3.95765	2.99631	0.873418	0
0.1447	-124.043	-12.4957	-0.36034	-0.957479	0
0.1453	-126.796	-25.0115	-0.36034	-0.654038	0
0.1460	-131.441	-38.4314	-0.665846	-2.17944	0
0.1467	-135.914	-49.4204	-3.41279	-4.92476	0
0.1473	-138.667	-57.6772	-2.49627	-4.62132	0
0.1480	-138.667	-58.2799	-0.36034	-3.39936	0
0.1487	-136.602	-54.3021	-0.36034	-4.92476	0
0.1493	-136.258	-53.3981	-0.665846	-5.53575	0
0.1500	-138.151	-51.5699	-1.58106	-4.31583	0
0.1507	-140.904	-43.6346	-3.71699	-4.31583	0
0.1513	-142.108	-36.3019	-4.02249	-4.92476	0
0.1520	-137.119	-27.7638	-3.10728	-5.84124	0
0.1527	-130.753	-16.7748	-1.88656	-7.36664	0
0.1533	-129.549	-11.2903	-0.665846	-7.97762	0
0.1540	-128	-9.4421	-0.36034	-6.14673	0
0.1547	-125.248	-5.7858	0.554872	-4.01034	0
0.1553	-125.248	-6.08714	2.3866	-2.48493	0
0.1560	-123.699	-9.76353	2.08109	-2.78838	0
0.1567	-121.635	-9.14076	-0.971352	-3.70485	0
0.1573	-125.936	-9.14076	-3.41279	-2.78838	0
0.1580	-127.656	-13.4198	-4.9377	-0.957479	0
0.1587	-124.731	-14.0225	-5.54872	-0.348547	0
0.1593	-126.28	-11.2903	-4.02249	-0.0430558	0
0.1600	-128	-11.2903	-2.19207	0.262435	0
0.1607	-124.043	-12.1944	-0.971352	-1.87395	0
0.1613	-122.495	-10.6676	-1.88656	-2.48493	0
0.1620	-124.903	-7.61395	-4.02249	-0.654038	0
0.1627	-125.592	-1.82815	-4.02249	-0.0430558	0
0.1633	-126.796	5.2032	-3.10728	0.567926	0
0.1640	-128.688	9.78362	-3.10728	2.39882	0
0.1647	-128	14.0426	-3.10728	2.70431	0
0.1653	-126.796	22.6008	-4.02249	0.873418	0
0.1660	-128	32.063	-5.54872	1.78784	0
0.1667	-127.484	36.9447	-3.71699	4.53521	0
0.1673	-123.527	37.2461	-2.19207	2.70431	0
0.1680	-118.882	36.9447	-4.328	-0.654038	0
0.1687	-116.129	37.2461	-5.85422	0.567926	0
0.1693	-114.925	34.4938	-5.24321	2.70431	0
0.1700	-116.817	30.5362	-6.76943	1.17891	0
0.1707	-118.538	27.7839	-5.85422	0.873418	0
0.1713	-116.817	24.4289	-4.02249	1.17891	0
0.1720	-113.721	18.9244	-6.46393	-0.957479	0
0.1727	-110.108	13.4399	-9.51637	-1.26297	0
0.1733	-103.914	9.16085	-7.68465	1.78784	0
0.1740	-99.269	3.97774	-5.24321	1.48235	0
0.1747	-98.7529	-3.6563	-4.02249	-1.26297	0
0.1753	-95.312	-11.2903	-3.10728	-0.957479	0
0.1760	-88.4303	-14.6453	-4.02249	0.567926	0
0.1767	-82.2367	-12.1944	-4.02249	1.17891	0
0.1773	-78.6238	-10.3662	-0.36034	2.70431	0
0.1780	-79.14	-10.3662	0.249366	1.78784	0
0.1787	-82.9249	-10.0649	-2.19207	-0.957479	0
0.1793	-82.9249	-10.3662	0.249366	-1.87395	0
0.1800	-77.7636	-10.0649	3.30181	-2.17944	0
0.1807	-72.4303	-7.91529	-0.0548344	-0.957479	0
0.1813	-70.8819	-9.4421	-4.9377	0.262435	0
0.1820	-72.7744	-14.9466	-6.76943	-0.654038	0
0.1827	-73.6346	-17.0761	-6.15842	-1.87395	0
0.1833	-71.9141	-16.4735	-3.41279	-1.56846	0
0.1840	-69.1614	-15.248	-1.27555	-2.48493	0
0.1847	-61.7636	-13.4198	-2.49627	-3.09387	0
0.1853	-55.0539	-12.7971	-3.71699	-1.26297	0
0.1860	-55.398	-14.0225	-2.19207	-0.957479	0
0.1867	-55.7421	-13.7212	-2.80178	-4.01034	0
0.1873	-49.5485	-12.4957	-4.9377	-5.53575	0
0.1880	-46.2797	-14.6453	-4.9377	-4.01034	0
0.1887	-47.484	-15.8507	-2.80178	-3.09387	0
0.1893	-44.7313	-14.0225	-1.58106	-4.92476	0
0.1900	-40.7743	-14.0225	-3.71699	-6.45222	0
0.1907	-38.8818	-16.7748	-4.02249	-5.53575	0
0.1913	-36.1291	-14.9466	1.47008	-6.45222	0
0.1920	-33.2044	-10.3662	4.21702	-8.58861	0
0.1927	-33.2044	-8.83941	-1.27555	-6.45222	0
0.1933	-32.5162	-7.61395	-4.02249	-6.14673	0
0.1940	-29.7635	0.321433	-1.58106	-8.28312	0
0.1947	-27.871	8.55816	-2.19207	-5.84124	0
0.1953	-29.0753	12.5158	-2.49627	-2.78838	0
0.1960	-32.1721	18.0203	-0.36034	-3.70485	0
0.1967	-32.5162	22.9021	1.47008	-2.78838	0
0.1973	-32.1721	25.333	1.47008	-0.654038	0
0.1980	-33.3764	29.0093	0.860377	-2.78838	0
0.1987	-32.1721	33.2683	-1.27555	-2.17944	0
0.1993	-27.0108	32.6656	-0.665846	1.17891	0
0.2000	-26.1506	32.6656	-0.0548344	1.17891	0
0.2007	-25.8065	35.4179	-1.27555	0.567926	0
0.2013	-20.9893	34.4938	-1.88656	2.70431	0
0.2020	-17.0323	30.2147	-1.27555	3.00981	0
0.2027	-16.6882	25.333	-1.27555	3.31325	0
0.2033	-16	17.0962	1.47008	5.75513	0
0.2040	-15.1398	7.03135	0.860377	6.97709	0
0.2047	-17.2043	-3.03353	-3.41279	7.28053	0
0.2053	-20.9893	-14.6453	-4.02249	8.197	0
0.2060	-20.3011	-24.1075	-2.19207	7.89151	0
0.2067	-15.6559	-28.9893	-3.71699	7.58602	0
0.2073	-13.2473	-34.1724	-2.80178	8.197	0
0.2080	-13.5914	-38.4314	-0.971352	6.6716	0
0.2087	-13.9355	-38.7528	-2.49627	2.70431	0
0.2093	-16.3441	-39.9582	-2.19207	-0.0430558	0
0.2100	-19.0968	-42.4091	0.249366	-1.87395	0
0.2107	-16	-40.8823	0.554872	-4.31583	0
0.2113	-10.4946	-38.13	-0.36034	-4.62132	0
0.2120	-8.43013	-35.0764	0.554872	-4.01034	0
0.2127	-6.88174	-28.6678	1.77559	-4.92476	0
0.2133	-4.98926	-21.3552	2.3866	-6.75566	0
0.2140	-2.58065	-18.3016	0.554872	-7.36664	0
0.2147	1.03226	-18.3016	1.77559	-7.36664	0
0.2153	3.26882	-14.9466	5.13224	-9.19754	0
0.2160	4.98926	-9.76353	4.21702	-12.5559	0
0.2167	7.39787	-7.01126	-0.36034	-11.0284	0
0.2173	8.43013	-6.38848	-1.88656	-7.67213	0
0.2180	7.74195	-4.56033	-2.80178	-10.7229	0
0.2187	8.08604	-3.03353	-2.80178	-13.7758	0
0.2193	6.88174	-1.20537	0.249366	-9.50303	0
0.2200	6.88174	3.37505	0.554872	-6.45222	0
0.2207	10.4946	9.46219	-0.36034	-8.89205	0
0.2213	11.1828	14.364	2.3866	-10.114	0
0.2220	8.94626	17.0962	1.47008	-9.19754	0
0.2227	12.043	18.9244	-3.41279	-9.19754	0
0.2233	13.9355	21.6767	-3.10728	-8.28312	0
0.2240	8.94626	23.8061	-1.88656	-8.89205	0
0.2247	7.74195	21.3753	-2.49627	-8.89205	0
0.2253	12.7312	18.0203	-0.0548344	-4.62132	0
0.2260	13.5914	18.623	1.47008	-1.56846	0
0.2267	10.4946	20.4512	-0.665846	-3.39936	0
0.2273	10.8387	18.9244	1.77559	-3.70485	0
0.2280	13.9355	15.5694	5.74325	-1.87395	0
0.2287	14.1076	14.6654	1.77559	-2.78838	0
0.2293	12.043	16.7949	-3.10728	-3.70485	0
0.2300	12.043	19.8485	-2.80178	-1.56846	0
0.2307	15.1398	19.5472	-1.27555	0.262435	0
0.2313	15.1398	15.8708	-0.0548344	-0.0430558	0
0.2320	13.2473	16.4935	0.249366	-0.957479	0
0.2327	14.4516	22.9021	-2.19207	-0.348547	0
0.2333	12.9033	27.4825	-3.10728	-0.654038	0
0.2340	7.74195	26.5584	-0.971352	-4.62132	0
0.2347	8.60217	21.3753	0.249366	-7.06115	0
0.2353	12.9033	12.8372	1.47008	-3.70485	0
0.2360	12.3871	5.2032	2.3866	-0.348547	0
0.2367	7.39787	-0.301344	1.47008	-0.654038	0
0.2373	3.26882	-9.4421	0.554872	-0.0430558	0
0.2380	2.92474	-16.7748	1.77559	1.48235	0
0.2387	5.33334	-14.0225	4.21702	1.78784	0
0.2393	6.53765	-10.6676	5.43774	2.39882	0
0.2400	6.88174	-13.1185	2.99631	3.61874	0
0.2407	8.60217	-14.0225	-0.36034	3.61874	0
0.2413	8.08604	-12.1944	0.860377	3.92423	0
0.2420	2.92474	-13.4198	2.08109	4.53521	0
0.2427	-0.860217	-13.1185	-1.27555	3.92423	0
0.2433	-1.37635	-6.08714	-3.71699	2.70431	0
0.2440	-2.23656	-0.301344	-4.02249	3.31325	0
0.2447	-3.44087	-1.50672	-5.54872	4.53521	0
0.2453	-3.78495	-2.43084	-4.6335	2.70431	0
0.2460	-2.58065	-1.50672	-0.665846	2.09333	0
0.2467	0.172043	-3.6563	-1.27555	5.14619	0
0.2473	3.26882	-5.48445	-4.9377	3.61874	0
0.2480	5.33334	-1.20537	-5.24321	-1.87395	0
0.2487	4.47313	2.75227	-4.6335	-3.09387	0
0.2493	1.37635	2.45093	-2.80178	-2.78838	0
0.2500	1.37635	4.90186	0.554872	-2.78838	0
0.2507	1.89248	9.78362	1.47008	0.873418	0
0.2513	-0.51613	12.2145	2.3866	3.61874	0
0.2520	-0.860217	14.9667	4.21702	0.567926	0
0.2527	3.26882	16.1922	2.08109	-0.957479	0
0.2533	4.98926	16.1922	-2.19207	1.48235	0
0.2540	7.74195	20.1498	-1.58106	0.567926	0
0.2547	16.3441	24.7303	-0.665846	-0.654038	0
0.2553	22.1936	22.2793	-2.19207	2.39882	0
0.2560	20.6452	18.9244	-0.971352	3.61874	0
0.2567	21.5054	19.2458	0.554872	2.70431	0
0.2573	25.4624	19.2458	-0.971352	4.53521	0
0.2580	25.8065	18.9244	-1.58106	6.6716	0
0.2587	21.1613	18.9244	0.860377	5.44963	0
0.2593	16	19.5472	1.47008	5.75513	0
0.2600	11.6989	18.9244	-0.36034	8.80799	0
0.2607	9.63443	15.8708	0.554872	9.41692	0
0.2613	10.1506	13.7413	3.60732	8.50249	0
0.2620	8.08604	16.1922	3.30181	8.80799	0
0.2627	4.12904	16.4935	1.47008	8.80799	0
0.2633	4.12904	14.364	3.60732	7.89151	0
0.2640	4.12904	13.4399	5.74325	6.6716	0
0.2647	0.172043	9.78362	3.91152	5.14619	0
0.2653	-1.03226	5.2032	0.860377	4.53521	0
0.2660	-0.51613	7.03135	-1.88656	6.36611	0
0.2667	-4.12904	7.95547	-2.49627	6.06062	0
0.2673	-5.33334	4.90186	-1.27555	3.61874	0
0.2680	-3.26882	7.03135	-0.971352	4.53521	0
0.2687	-5.67743	9.78362	-1.27555	6.06062	0
0.2693	-8.77421	9.46219	-0.36034	3.61874	0
0.2700	-6.53765	14.9667	-1.27555	2.70431	0
0.2707	-6.88174	21.6767	-2.19207	4.22972	0
0.2713	-11.5269	19.8485	-0.36034	3.00981	0
0.2720	-15.1398	16.7949	1.47008	0.873418	0
0.2727	-17.8925	18.0203	-0.0548344	1.48235	0
0.2733	-21.5054	15.8708	-1.88656	2.70431	0
0.2740	-20.9893	10.3863	-2.19207	2.39882	0
0.2747	-18.4086	5.2032	0.554872	0.567926	0
0.2753	-19.6129	-0.904031	4.21702	0.262435	0
0.2760	-20.6452	-7.01126	5.43774	2.70431	0
0.2767	-18.7527	-12.7971	3.30181	3.92423	0
0.2773	-20.6452	-15.248	0.860377	1.78784	0
0.2780	-23.0538	-14.9466	1.47008	2.39882	0
0.2787	-19.6129	-18.0003	2.6908	6.6716	0
0.2793	-16.6882	-22.5807	2.3866	7.58602	0
0.2800	-17.0323	-21.3552	1.47008	5.44963	0
0.2807	-13.9355	-21.9579	0.554872	6.36611	0
0.2813	-6.02152	-25.3129	-1.88656	10.0279	0
0.2820	-0.860217	-20.4311	-3.10728	10.9444	0
0.2827	0.172043	-13.7212	0.249366	11.2478	0
0.2833	0.51613	-17.0761	2.08109	11.8588	0
0.2840	-0.860217	-20.4311	-1.58106	10.9444	0
0.2847	-6.02152	-14.6453	-1.88656	7.58602	0
0.2853	-9.63443	-9.14076	2.08109	5.75513	0
0.2860	-8.77421	-7.61395	2.08109	5.44963	0
0.2867	-10.8387	-6.70992	0.860377	5.14619	0
0.2873	-15.1398	-8.23673	4.21702	4.53521	0
0.2880	-12.9033	-10.3662	5.13224	3.00981	0
0.2887	-7.74195	-9.4421	0.249366	-0.0430558	0
0.2893	-8.08604	-10.0649	-2.19207	-1.56846	0
0.2900	-9.63443	-10.3662	0.554872	-0.348547	0
0.2907	-9.63443	-5.48445	0.249366	-1.26297	0
0.2913	-12.043	-2.1295	-0.0548344	-4.92476	0
0.2920	-15.4839	-3.03353	2.6908	-6.45222	0
0.2927	-16.6882	-0.602687	2.08109	-6.14673	0
0.2933	-18.2366	3.67639	-0.971352	-6.75566	0
0.2940	-19.957	1.5469	1.16588	-8.28312	0
0.2947	-20.6452	-1.50672	4.21702	-10.4195	0
0.2953	-21.5054	3.05362	2.6908	-11.0284	0
0.2960	-22.3656	7.03135	-0.0548344	-8.89205	0
0.2967	-22.7097	7.03135	1.16588	-7.67213	0
0.2973	-23.914	10.3863	3.60732	-7.97762	0
0.2980	-26.1506	11.9131	2.3866	-5.84124	0
0.2987	-26.1506	7.95547	-0.36034	-3.09387	0
0.2993	-25.1183	7.95547	1.47008	-3.09387	0
0.3000	-23.914	10.6877	4.82804	-3.09387	0
0.3007	-23.3979	7.03135	3.30181	-3.70485	0
0.3013	-25.1183	2.45093	1.47008	-7.06115	0
0.3020	-27.3549	3.37505	2.3866	-7.97762	0
0.3027	-26.1506	3.37505	1.16588	-4.01034	0
0.3033	-24.6022	1.84824	-2.19207	-1.26297	0
0.3040	-26.1506	0.92412	-1.27555	-2.17944	0
0.3047	-27.0108	-0.301344	1.77559	-4.31583	0
0.3053	-24.2581	-2.1295	2.08109	-5.53575	0
0.3060	-22.3656	-3.95765	-0.36034	-5.23025	0
0.3067	-24.2581	-5.48445	-1.27555	-5.23025	0
0.3073	-26.1506	-1.82815	0.249366	-6.75566	0
0.3080	-21.5054	3.67639	1.16588	-7.67213	0
0.3087	-14.2796	5.80589	-0.0548344	-5.53575	0
0.3093	-13.2473	9.78362	-0.36034	-4.31583	0
0.3100	-16	16.7949	-0.36034	-6.75566	0
0.3107	-13.5914	21.978	0.249366	-9.19754	0
0.3113	-9.97852	27.1812	2.3866	-8.89205	0
0.3120	-9.63443	29.3107	4.21702	-9.19754	0
0.3127	-9.63443	22.6008	2.3866	-11.0284	0
0.3133	-10.8387	15.2681	-0.665846	-11.3339	0
0.3140	-12.9033	12.2145	-1.58106	-11.0284	0
0.3147	-13.2473	9.16085	-1.27555	-11.9449	0
0.3153	-15.1398	7.03135	0.249366	-13.7758	0
0.3160	-19.0968	6.42866	1.47008	-14.0813	0
0.3167	-21.5054	2.45093	0.860377	-10.114	0
0.3173	-24.2581	-3.95765	-0.665846	-4.62132	0
0.3180	-25.4624	-9.4421	-1.27555	-3.39936	0
0.3187	-23.3979	-15.5493	-0.36034	-6.14673	0
0.3193	-23.3979	-20.4311	1.16588	-7.36664	0
0.3200	-26.1506	-20.7324	1.47008	-4.62132	0
0.3207	-23.3979	-20.7324	0.249366	-2.78838	0
0.3213	-20.3011	-21.9579	-0.36034	-4.92476	0
0.3220	-20.9893	-21.3552	0.860377	-4.62132	0
0.3227	-21.1613	-20.1298	2.6908	-0.0430558	0
0.3233	-22.1936	-18.6029	3.30181	0.567926	0
0.3240	-23.914	-15.248	1.77559	-1.87395	0
0.3247	-21.5054	-13.4198	-1.58106	1.48235	0
0.3253	-18.2366	-13.7212	-3.10728	3.92423	0
0.3260	-18.4086	-10.3662	-1.27555	-0.0430558	0
0.3267	-18.7527	-6.08714	-0.971352	-0.654038	0
0.3273	-16.6882	-6.08714	-2.19207	3.61874	0
0.3280	-13.9355	-4.88177	-1.27555	3.61874	0
0.3287	-11.5269	0.0200896	1.47008	3.61874	0
0.3293	-7.74195	1.5469	-0.0548344	7.28053	0
0.3300	-3.26882	-0.904031	-1.27555	7.89151	0
0.3307	-0.172043	-2.1295	1.16588	6.36611	0
0.3313	1.89248	-3.35496	2.3866	7.28053	0
0.3320	4.98926	-5.7858	2.08109	6.36611	0
0.3327	7.39787	-7.01126	2.3866	3.61874	0
0.3333	7.39787	-7.61395	1.16588	3.61874	0
0.3340	8.60217	-6.70992	1.16588	3.00981	0
0.3347	14.1076	-5.7858	5.13224	-0.0430558	0
0.3353	20.3011	-7.91529	7.87918	1.17891	0
0.3360	23.5699	-9.4421	8.18468	4.8407	0
0.3367	23.3979	-3.95765	8.49019	5.44963	0
0.3373	23.3979	3.97774	6.04875	4.53521	0
0.3380	23.5699	5.2032	3.91152	5.75513	0
0.3387	20.6452	1.5469	5.13224	6.6716	0
0.3393	18.4086	-0.301344	6.04875	6.36611	0
0.3400	20.6452	0.92412	5.43774	6.36611	0
0.3407	19.6129	2.14958	6.04875	6.97709	0
0.3413	13.2473	1.5469	3.30181	9.11348	0
0.3420	7.39787	-0.301344	-1.88656	9.41692	0
0.3427	3.44087	-3.95765	-1.27555	6.06062	0
0.3433	0.51613	-6.08714	1.77559	5.75513	0
0.3440	-1.37635	-4.88177	1.47008	8.80799	0
0.3447	-2.92474	-3.6563	0.249366	7.58602	0
0.3453	-2.92474	-4.56033	-0.36034	6.06062	0
0.3460	-1.72043	-6.70992	-1.27555	9.11348	0
0.3467	-2.58065	-8.23673	-1.27555	9.11348	0
0.3473	-3.26882	-7.01126	0.554872	5.44963	0
0.3480	-3.26882	-6.38848	1.47008	6.36611	0
0.3487	-7.22582	-9.76353	0.554872	8.80799	0
0.3493	-9.97852	-13.1185	-0.665846	6.36611	0
0.3500	-6.88174	-13.1185	-2.19207	5.44963	0
0.3507	-8.94626	-13.7212	-4.328	6.6716	0
0.3513	-15.1398	-14.3239	-4.02249	6.36611	0
0.3520	-14.7957	-14.3239	-0.36034	3.92423	0
0.3527	-13.2473	-16.4735	1.47008	0.262435	0
0.3533	-19.6129	-16.7748	0.249366	-3.09387	0
0.3540	-23.3979	-13.1185	-0.0548344	-2.78838	0
0.3547	-19.6129	-12.1944	1.47008	-1.26297	0
0.3553	-19.6129	-12.4957	-0.36034	-2.48493	0
0.3560	-22.7097	-8.53807	-2.49627	-4.01034	0
0.3567	-21.5054	-4.88177	-2.19207	-4.01034	0
0.3573	-19.6129	-3.03353	-1.58106	-4.31583	0
0.3580	-22.3656	2.45093	-0.665846	-5.53575	0
0.3587	-24.6022	7.63404	2.08109	-6.14673	0
0.3593	-21.5054	9.16085	3.60732	-5.23025	0
0.3600	-18.7527	11.3104	2.3866	-4.01034	0
0.3607	-19.6129	13.7413	-0.36034	-3.70485	0
0.3613	-20.6452	15.5694	-2.19207	-2.78838	0
0.3620	-20.3011	20.7726	-2.19207	-1.87395	0
0.3627	-20.6452	27.1812	-0.665846	-1.56846	0
0.3633	-19.6129	29.3107	-1.88656	-0.654038	0
0.3640	-19.957	30.8375	-2.80178	0.873418	0
0.3647	-22.7097	32.6656	-1.27555	1.48235	0
0.3653	-22.1936	30.5362	-2.49627	2.09333	0
0.3660	-17.8925	26.8598	-4.9377	1.78784	0
0.3667	-17.8925	27.1812	-3.10728	0.873418	0
0.3673	-19.0968	27.4825	-1.27555	1.17891	0
0.3680	-14.7957	25.6544	-2.49627	1.78784	0
0.3687	-8.77421	23.8061	-4.02249	0.873418	0
0.3693	-3.26882	19.8485	-5.24321	0.873418	0
0.3700	0.51613	14.364	-4.9377	-0.0430558	0
0.3707	1.03226	12.8372	-0.36034	-2.78838	0
0.3713	2.58065	11.9131	2.3866	-3.70485	0
0.3720	6.88174	5.2032	-0.36034	-1.87395	0
0.3727	7.22582	-0.904031	-1.27555	-0.654038	0
0.3733	7.22582	-2.73218	0.249366	-1.56846	0
0.3740	10.8387	-3.35496	-1.58106	-0.957479	0
0.3747	11.1828	-0.904031	-2.49627	2.39882	0
0.3753	8.08604	2.45093	-0.665846	4.53521	0
0.3760	8.60217	2.45093	-2.19207	3.92423	0
0.3767	6.88174	2.45093	-3.71699	4.53521	0
0.3773	2.23656	4.27908	-0.665846	6.36611	0
0.3780	3.26882	3.97774	0.249366	5.44963	0
0.3787	3.78495	3.37505	-2.19207	3.61874	0
0.3793	0.688174	3.05362	-4.02249	5.14619	0
0.3800	1.37635	1.22546	-3.71699	8.197	0
0.3807	3.26882	-0.301344	-0.36034	9.11348	0
0.3813	1.89248	0.622777	1.47008	8.197	0
0.3820	2.58065	3.05362	-1.27555	6.36611	0
0.3827	3.26882	7.3327	-1.58106	6.36611	0
0.3833	-1.03226	12.2145	2.3866	7.28053	0
0.3840	-2.58065	14.364	2.3866	7.28053	0
0.3847	-0.51613	14.0426	-1.27555	7.28053	0
0.3853	-1.03226	13.7413	-1.88656	7.89151	0
0.3860	-1.37635	14.364	-1.27555	7.28053	0
0.3867	0.688174	15.5694	-1.58106	3.61874	0
0.3873	-2.23656	17.0962	-2.19207	-0.348547	0
0.3880	-7.22582	17.3976	-2.80178	-0.348547	0
0.3887	-4.81721	15.8708	-4.328	1.78784	0
0.3893	-1.72043	14.0426	-5.54872	0.873418	0
0.3900	-3.26882	14.364	-2.19207	-1.87395	0
0.3907	-4.98926	15.2681	2.3866	-1.87395	0
0.3913	-7.22582	15.2681	1.16588	-0.957479	0
0.3920	-7.22582	15.8708	-2.49627	-1.87395	0
0.3927	-4.12904	17.0962	-1.27555	-3.70485	0
0.3933	-5.67743	18.0203	0.554872	-5.23025	0
0.3940	-8.08604	17.3976	-0.36034	-4.92476	0
0.3947	-2.58065	14.9667	0.554872	-4.01034	0
0.3953	1.89248	10.6877	3.91152	-5.53575	0
0.3960	1.37635	6.10723	4.82804	-7.67213	0
0.3967	1.72043	2.75227	2.3866	-7.36664	0
0.3973	0.51613	2.45093	-0.971352	-6.45222	0
0.3980	-3.44087	2.45093	-2.19207	-6.75566	0
0.3987	-2.58065	1.5469	-0.36034	-6.45222	0
0.3993	-3.26882	2.14958	0.249366	-5.23025	0
0.4000	-8.43013	7.03135	-1.58106	-4.62132	0
0.4007	-9.63443	13.1386	-2.19207	-3.70485	0
0.4013	-6.88174	15.8708	-0.36034	-3.39936	0
0.4020	-6.53765	16.7949	-0.36034	-3.39936	0
0.4027	-6.19356	18.0203	-1.88656	-1.87395	0
0.4033	-7.56991	20.7726	-2.49627	-0.957479	0
0.4040	-11.6989	22.9021	-0.971352	0.873418	0
0.4047	-13.2473	23.2035	1.16588	3.61874	0
0.4053	-12.3871	20.7726	0.554872	6.36611	0
0.4060	-15.4839	17.0962	-1.58106	5.14619	0
0.4067	-19.4409	13.1386	-1.58106	3.31325	0
0.4073	-19.0968	7.63404	1.47008	3.61874	0
0.4080	-18.7527	3.37505	2.3866	4.22972	0
0.4087	-24.2581	1.5469	-0.36034	3.31325	0
0.4093	-32.5162	0.321433	-2.80178	3.00981	0
0.4100	-37.6775	-3.95765	-3.10728	4.22972	0
0.4107	-38.8818	-13.1185	-1.88656	2.70431	0
0.4113	-38.0216	-23.7861	0.249366	-1.87395	0
0.4120	-36.8173	-30.5161	-0.971352	-2.78838	0
0.4127	-38.0216	-31.4201	-2.49627	-1.26297	0
0.4133	-39.2259	-30.5161	-0.36034	-2.78838	0
0.4140	-38.8818	-28.0651	0.249366	-3.70485	0
0.4147	-39.9141	-24.1075	-3.10728	-1.87395	0
0.4153	-41.1184	-20.4311	-1.27555	-0.957479	0
0.4160	-40.7743	-17.0761	2.08109	-2.48493	0
0.4167	-41.2904	-11.5917	0.554872	-2.78838	0
0.4173	-42.6668	-5.48445	-0.36034	-2.78838	0
0.4180	-38.0216	-1.20537	0.860377	-2.48493	0
0.4187	-30.4517	5.2032	1.77559	-2.48493	0
0.4193	-24.2581	15.2681	4.82804	-3.09387	0
0.4200	-20.9893	22.6008	5.43774	-0.348547	0
0.4207	-20.6452	23.5048	-0.36034	2.39882	0
0.4213	-20.6452	18.9244	-3.10728	-0.0430558	0
0.4220	-16	10.3863	-0.665846	-0.957479	0
0.4227	-9.97852	0.0200896	-0.665846	2.09333	0
0.4233	-8.08604	-7.61395	-0.36034	1.78784	0
0.4240	-9.97852	-13.4198	0.554872	0.873418	0
0.4247	-9.97852	-16.7748	-0.665846	2.09333	0
0.4253	-5.67743	-12.4957	-1.58106	2.09333	0
0.4260	-1.37635	-6.70992	-0.665846	2.70431	0
0.4267	-2.58065	-11.893	-0.665846	3.61874	0
0.4273	-3.26882	-19.5271	0.554872	-0.654038	0
0.4280	3.26882	-17.6989	0.249366	-2.17944	0
0.4287	7.74195	-15.8507	-2.49627	1.78784	0
0.4293	6.02152	-18.6029	-1.58106	0.262435	0
0.4300	4.98926	-19.5271	0.554872	-4.62132	0
0.4307	7.22582	-17.6989	-0.0548344	-4.92476	0
0.4313	8.43013	-17.6989	1.16588	-5.84124	0
0.4320	7.39787	-15.8507	2.99631	-8.28312	0
0.4327	4.12904	-13.4198	0.554872	-5.84124	0
0.4333	-0.51613	-14.9466	-2.19207	-4.92476	0
0.4340	-2.23656	-16.7748	-2.80178	-7.36664	0
0.4347	-1.03226	-18.0003	-2.19207	-6.14673	0
0.4353	-0.51613	-20.7324	0.554872	-2.48493	0
0.4360	-0.51613	-23.4847	1.47008	-2.78838	0
0.4367	0.51613	-27.7638	-0.36034	-4.01034	0
0.4373	1.37635	-33.2482	-1.27555	-4.62132	0
0.4380	0.51613	-32.9469	-1.58106	-3.70485	0
0.4387	-0.860217	-32.6456	-1.58106	-1.56846	0
0.4393	-0.860217	-38.7528	1.47008	-0.957479	0
0.4400	-1.72043	-39.6568	3.30181	-2.17944	0
0.4407	-5.33334	-32.3442	1.77559	-0.654038	0
0.4413	-8.43013	-30.1946	2.3866	0.873418	0
0.4420	-11.1828	-30.5161	2.6908	0.873418	0
0.4427	-17.0323	-24.1075	1.47008	2.39882	0
0.4433	-22.7097	-18.6029	2.6908	2.70431	0
0.4440	-23.742	-18.6029	4.21702	0.262435	0
0.4447	-23.0538	-16.7748	2.6908	-0.654038	0
0.4453	-25.1183	-14.0225	1.47008	-0.0430558	0
0.4460	-27.0108	-14.0225	0.249366	-2.17944	0
0.4467	-25.8065	-11.2903	-2.80178	-4.92476	0
0.4473	-23.3979	-10.3662	-1.27555	-4.01034	0
0.4480	-23.3979	-12.7971	3.60732	-1.87395	0
0.4487	-23.914	-11.5917	2.6908	-1.87395	0
0.4493	-23.914	-6.70992	-1.58106	-3.70485	0
0.4500	-23.3979	-7.61395	-0.36034	-4.01034	0
0.4507	-23.914	-10.3662	2.99631	-3.09387	0
0.4513	-24.6022	-6.70992	1.47008	-2.48493	0
0.4520	-25.1183	-3.6563	0.554872	-3.09387	0
0.4527	-27.0108	-5.18311	1.47008	-5.53575	0
0.4533	-26.1506	-5.7858	-0.36034	-7.06115	0
0.4540	-22.3656	-3.03353	-1.27555	-4.92476	0
0.4547	-21.5054	-0.904031	1.77559	-1.87395	0
0.4553	-20.9893	0.622777	4.21702	-1.87395	0
0.4560	-17.8925	3.05362	3.30181	-2.48493	0
0.4567	-17.2043	5.80589	1.47008	-1.56846	0
0.4573	-20.3011	10.3863	-1.27555	-0.348547	0
0.4580	-19.6129	15.2681	-1.88656	1.78784	0
0.4587	-17.0323	18.9244	-0.665846	4.22972	0
0.4593	-19.957	22.9021	-0.665846	5.44963	0
0.4600	-25.4624	26.5584	-0.971352	5.14619	0
0.4607	-27.871	27.1812	-0.971352	5.14619	0
0.4613	-29.4194	26.2571	-2.19207	6.97709	0
0.4620	-30.6237	25.333	-2.19207	10.0279	0
0.4627	-31.3119	20.7726	0.554872	11.2478	0
0.4633	-32.5162	13.7413	1.47008	9.72241	0
0.4640	-35.9571	7.95547	1.16588	8.197	0
0.4647	-37.1614	2.45093	0.554872	8.197	0
0.4653	-35.2689	-1.20537	-1.88656	8.197	0
0.4660	-32.5162	-4.56033	-0.665846	8.197	0
0.4667	-32.1721	-10.3662	3.91152	7.58602	0
0.4673	-31.656	-15.8507	4.52253	7.28053	0
0.4680	-28.9033	-16.7748	0.860377	6.97709	0
0.4687	-29.0753	-17.0761	-1.27555	5.44963	0
0.4693	-34.9248	-20.4311	-1.88656	4.53521	0
0.4700	-37.1614	-21.9579	-2.80178	4.53521	0
0.4707	-33.7205	-19.2056	-3.71699	3.00981	0
0.4713	-35.613	-18.6029	-3.41279	1.17891	0
0.4720	-41.2904	-20.1298	-1.58106	0.873418	0
0.4727	-40.7743	-15.248	-1.27555	-0.957479	0
0.4733	-37.1614	-4.25899	-1.88656	-4.31583	0
0.4740	-36.8173	5.2032	-0.665846	-4.92476	0
0.4747	-34.9248	13.1386	-1.58106	-4.01034	0
0.4753	-32.1721	20.7726	-5.24321	-4.01034	0
0.4760	-32.5162	24.4289	-4.328	-4.31583	0
0.4767	-32.1721	24.4289	-0.0548344	-4.92476	0
0.4773	-29.7635	24.1276	0.249366	-5.53575	0
0.4780	-27.3549	21.6767	-1.27555	-3.70485	0
0.4787	-23.914	13.1386	-0.36034	-1.87395	0
0.4793	-20.9893	4.27908	1.47008	-2.17944	0
0.4800	-22.3656	2.14958	1.47008	-4.01034	0
0.4807	-23.742	2.45093	-0.971352	-5.53575	0
0.4813	-21.5054	-0.602687	-4.328	-5.84124	0
0.4820	-21.1613	-0.602687	-4.6335	-4.62132	0
0.4827	-21.5054	2.75227	-2.19207	-4.62132	0
0.4833	-18.4086	1.5469	-2.80178	-6.14673	0
0.4840	-19.6129	-2.73218	-4.9377	-3.39936	0
0.4847	-24.2581	-4.88177	-5.54872	-0.0430558	0
0.4853	-23.3979	-6.70992	-4.9377	-2.78838	0
0.4860	-21.1613	-10.0649	-5.85422	-5.53575	0
0.4867	-22.1936	-10.6676	-5.85422	-3.39936	0
0.4873	-19.957	-8.23673	-4.02249	-1.87395	0
0.4880	-19.0968	-5.48445	-3.10728	-2.78838	0
0.4887	-21.8495	-6.38848	-4.02249	-0.957479	0
0.4893	-21.5054	-12.1944	-4.328	-1.26297	0
0.4900	-19.957	-16.4735	-2.19207	-4.62132	0
0.4907	-23.3979	-15.8507	0.860377	-3.70485	0
0.4913	-24.2581	-14.0225	3.30181	-1.56846	0
0.4920	-23.3979	-12.1944	1.47008	-3.39936	0
0.4927	-24.6022	-10.3662	-1.27555	-4.62132	0
0.4933	-23.3979	-11.2903	-1.27555	-3.09387	0
0.4940	-19.957	-11.2903	-0.665846	-3.70485	0
0.4947	-18.7527	-7.61395	-1.27555	-5.23025	0
0.4953	-15.1398	-6.70992	0.554872	-2.78838	0
0.4960	-11.1828	-6.08714	0.860377	-0.957479	0
0.4967	-12.3871	-0.301344	-2.80178	-0.957479	0
0.4973	-12.9033	3.97774	-4.02249	1.78784	0
0.4980	-11.5269	3.05362	-2.19207	4.8407	0
0.4987	-15.1398	4.58042	-1.27555	2.70431	0
0.4993	-16.6882	11.3104	-0.36034	1.48235	0
0.5000	-12.7312	19.2458	1.77559	4.22972	0
0.5007	-10.4946	28.6879	0.554872	4.53521	0
0.5013	-10.3226	36.322	-2.19207	4.8407	0
0.5020	-9.63443	39.9983	-3.10728	7.28053	0
0.5027	-9.63443	44.5587	-0.36034	6.6716	0
0.5033	-9.63443	48.8378	2.99631	6.06062	0
0.5040	-10.3226	49.4404	1.77559	7.28053	0
0.5047	-12.3871	45.4828	-4.6335	3.92423	0
0.5053	-13.2473	38.1501	-7.37914	0.262435	0
0.5060	-11.6989	29.612	-3.71699	3.61874	0
0.5067	-9.63443	20.7726	-1.88656	5.44963	0
0.5073	-8.08604	11.6118	-3.10728	2.70431	0
0.5080	-6.88174	6.10723	-2.80178	2.70431	0
0.5087	-1.72043	4.58042	-1.58106	3.31325	0
0.5093	7.74195	2.45093	-2.19207	-1.26297	0
0.5100	12.7312	0.0200896	-2.19207	-3.70485	0
0.5107	13.2473	-0.904031	-0.665846	-1.56846	0
0.5113	16.8603	-5.18311	-1.88656	-0.957479	0
0.5120	20.3011	-11.893	-4.328	-3.09387	0
0.5127	20.3011	-14.9466	-4.6335	-5.23025	0
0.5133	20.6452	-19.8284	-4.02249	-6.45222	0
0.5140	17.8925	-26.8397	-3.71699	-7.36664	0
0.5147	16.3441	-28.0651	-1.58106	-6.75566	0
0.5153	24.6022	-23.7861	0.860377	-6.45222	0
0.5160	30.1076	-20.4311	-0.0548344	-7.36664	0
0.5167	24.6022	-19.5271	-2.19207	-8.89205	0
0.5173	21.5054	-18.6029	-1.27555	-8.28312	0
0.5180	24.7742	-16.7748	-0.36034	-6.14673	0
0.5187	23.914	-16.4735	-1.58106	-5.84124	0
0.5193	20.6452	-17.3775	-1.27555	-7.36664	0
0.5200	17.8925	-15.8507	-1.58106	-7.36664	0
0.5207	14.1076	-14.9466	-3.71699	-7.67213	0
0.5213	12.7312	-16.7748	-2.80178	-7.67213	0
0.5220	12.9033	-11.5917	0.249366	-7.06115	0
0.5227	8.60217	-0.904031	-0.0548344	-6.14673	0
0.5233	6.19356	2.45093	-0.665846	-5.53575	0
0.5240	9.63443	1.5469	-0.665846	-4.62132	0
0.5247	10.4946	2.75227	-3.10728	-4.31583	0
0.5253	7.22582	4.27908	-4.328	-2.48493	0
0.5260	9.63443	7.63404	-1.27555	1.17891	0
0.5267	15.1398	13.4399	0.249366	1.78784	0
0.5273	13.9355	15.2681	0.554872	0.567926	0
0.5280	8.60217	16.1922	2.99631	1.17891	0
0.5287	8.43013	19.2458	1.77559	1.78784	0
0.5293	12.043	19.2458	-1.58106	1.78784	0
0.5300	13.9355	18.3217	-2.19207	1.17891	0
0.5307	16.8603	21.6767	-1.27555	0.567926	0
0.5313	22.3656	22.9021	-1.27555	1.48235	0
0.5320	24.2581	19.5472	-1.27555	1.78784	0
0.5327	26.1506	15.5694	-0.36034	-0.0430558	0
0.5333	33.3764	11.6118	-0.971352	0.262435	0
0.5340	38.8818	9.78362	-1.58106	1.78784	0
0.5347	38.8818	11.6118	-1.27555	0.873418	0
0.5353	44.3872	12.5158	-0.971352	-0.0430558	0
0.5360	53.5055	11.6118	-1.27555	-0.348547	0
0.5367	55.398	11.6118	0.554872	-1.56846	0
0.5373	53.5055	10.085	1.47008	2.70431	0
0.5380	54.1937	8.8595	0.554872	7.89151	0
0.5387	57.2904	13.1386	0.554872	5.44963	0
0.5393	62.1077	20.1498	2.08109	3.61874	0
0.5400	64.1722	23.2035	1.47008	7.58602	0
0.5407	58.6668	25.0316	1.47008	8.80799	0
0.5413	52.6453	27.7839	0.554872	5.44963	0
0.5420	52.6453	27.7839	-2.19207	3.61874	0
0.5427	49.8926	26.2571	-0.36034	3.61874	0
0.5433	43.527	25.6544	2.99631	4.8407	0
0.5440	41.6345	25.9557	-0.36034	4.8407	0
0.5447	43.527	25.0316	-3.10728	1.78784	0
0.5453	41.9786	19.8485	1.16588	0.567926	0
0.5460	39.742	9.16085	1.47008	3.61874	0
0.5467	36.1291	-2.1295	-2.19207	3.61874	0
0.5473	30.1076	-9.4421	-0.971352	-0.348547	0
0.5480	29.7635	-15.248	0.554872	-2.48493	0
0.5487	34.5807	-19.8284	-0.36034	-1.87395	0
0.5493	35.2689	-19.2056	0.554872	-2.17944	0
0.5500	36.4732	-17.6989	0.554872	-4.01034	0
0.5507	43.527	-19.8284	-0.665846	-4.92476	0
0.5513	47.1399	-21.6566	2.99631	-5.23025	0
0.5520	45.5915	-20.7324	5.13224	-6.45222	0
0.5527	45.5915	-18.9043	0.860377	-7.97762	0
0.5533	44.3872	-16.7748	-1.58106	-8.89205	0
0.5540	42.4947	-14.0225	-0.0548344	-8.28312	0
0.5547	42.3227	-10.6676	-0.0548344	-6.14673	0
0.5553	40.4302	-6.70992	-0.36034	-3.70485	0
0.5560	37.6775	-1.20537	0.860377	-3.09387	0
0.5567	38.8818	4.90186	-0.36034	-3.09387	0
0.5573	39.57	9.16085	-2.19207	-4.01034	0
0.5580	36.9893	12.8372	0.554872	-5.53575	0
0.5587	38.3657	17.3976	2.08109	-4.62132	0
0.5593	40.9463	20.7726	-0.971352	-1.87395	0
0.5600	40.4302	23.2035	-1.27555	-1.26297	0
0.5607	38.8818	25.333	1.16588	-2.78838	0
0.5613	39.742	25.6544	-0.36034	-3.39936	0
0.5620	39.57	23.2035	-1.58106	-4.62132	0
0.5627	39.2259	20.7726	1.77559	-4.62132	0
0.5633	42.8388	19.5472	3.30181	-3.09387	0
0.5640	45.9356	18.0203	2.3866	-2.78838	0
0.5647	41.6345	15.2681	2.08109	-3.39936	0
0.5653	36.9893	10.6877	0.249366	-2.17944	0
0.5660	38.0216	5.80589	-1.27555	-1.87395	0
0.5667	38.5377	3.37505	0.860377	-4.31583	0
0.5673	35.2689	0.321433	0.249366	-6.75566	0
0.5680	37.3334	-3.95765	-2.80178	-6.14673	0
0.5687	43.527	-3.95765	-1.27555	-3.39936	0
0.5693	43.527	0.92412	0.249366	-2.78838	0
0.5700	40.9463	2.75227	-2.19207	-6.45222	0
0.5707	38.8818	-4.25899	-0.36034	-8.89205	0
0.5713	34.2366	-11.2903	3.30181	-6.14673	0
0.5720	32.5162	-12.1944	2.3866	-5.53575	0
0.5727	36.1291	-18.6029	0.249366	-7.36664	0
0.5733	32.5162	-32.0228	1.16588	-4.92476	0
0.5740	22.1936	-39.6568	1.77559	-2.78838	0
0.5747	18.7527	-39.3555	2.3866	-5.23025	0
0.5753	21.1613	-33.871	4.52253	-5.53575	0
0.5760	20.3011	-26.5383	5.13224	-1.26297	0
0.5767	17.8925	-22.2593	2.99631	0.873418	0
0.5773	17.5484	-17.0761	3.30181	-0.654038	0
0.5780	15.1398	-6.70992	3.60732	-2.48493	0
0.5787	12.043	-0.602687	0.554872	-2.78838	0
0.5793	12.7312	1.5469	-0.36034	-2.17944	0
0.5800	13.2473	8.25682	2.3866	-0.957479	0
0.5807	11.3549	13.4399	2.6908	-0.0430558	0
0.5813	8.60217	12.5158	2.08109	0.873418	0
0.5820	6.19356	15.8708	1.47008	3.31325	0
0.5827	6.02152	21.6767	-0.0548344	4.53521	0
0.5833	6.88174	20.7726	-1.27555	2.70431	0
0.5840	4.98926	15.2681	-0.971352	1.17891	0
0.5847	3.26882	9.78362	-2.19207	1.78784	0
0.5853	6.53765	4.27908	-1.88656	4.22972	0
0.5860	6.02152	-1.20537	1.16588	6.6716	0
0.5867	0.51613	-6.70992	2.3866	6.36611	0
0.5873	-1.37635	-8.53807	4.21702	4.53521	0
0.5880	-1.03226	-6.38848	5.43774	5.44963	0
0.5887	-4.98926	-5.7858	0.554872	6.97709	0
0.5893	-7.74195	-3.03353	-2.19207	5.14619	0
0.5900	-8.08604	2.45093	0.249366	2.70431	0
0.5907	-8.94626	7.03135	-0.36034	2.39882	0
0.5913	-9.63443	12.8372	-0.971352	2.70431	0
0.5920	-9.63443	21.074	0.860377	3.61874	0
0.5927	-9.63443	24.4289	-0.665846	2.70431	0
0.5933	-7.74195	25.9557	-2.19207	-0.348547	0
0.5940	-7.74195	30.8375	-0.665846	-0.957479	0
0.5947	-11.1828	34.4938	-0.36034	2.09333	0
0.5953	-11.5269	33.5898	1.47008	3.00981	0
0.5960	-11.1828	32.063	2.99631	0.262435	0
0.5967	-17.5484	27.1812	-0.0548344	-1.56846	0
0.5973	-23.914	18.9244	-0.971352	0.262435	0
0.5980	-24.6022	10.989	1.47008	2.70431	0
0.5987	-24.2581	2.75227	1.77559	2.70431	0
0.5993	-26.1506	-5.18311	2.6908	2.39882	0
0.6000	-29.0753	-9.4421	2.6908	2.70431	0
0.6007	-30.6237	-13.7212	-0.665846	1.17891	0
0.6013	-31.656	-20.7324	-2.19207	-0.0430558	0
0.6020	-37.1614	-28.6678	-0.665846	0.873418	0
0.6027	-45.9356	-37.5273	-1.58106	1.48235	0
0.6033	-48.0001	-42.7104	-2.49627	1.48235	0
0.6040	-44.3872	-40.2796	-1.88656	0.262435	0
0.6047	-41.2904	-36.6032	-3.10728	-2.17944	0
0.6053	-40.7743	-37.8287	-3.10728	-0.0430558	0
0.6060	-41.6345	-36.3019	-0.665846	5.14619	0
0.6067	-40.7743	-30.1946	-0.36034	5.14619	0
0.6073	-35.9571	-29.5919	-1.27555	2.70431	0
0.6080	-29.4194	-34.1724	-1.88656	3.92423	0
0.6087	-24.2581	-32.6456	-2.80178	5.14619	0
0.6093	-18.7527	-27.7638	-1.27555	2.09333	0
0.6100	-14.2796	-25.6142	-0.665846	0.873418	0
0.6107	-12.9033	-24.1075	-1.58106	3.61874	0
0.6113	-10.8387	-22.882	0.554872	4.53521	0
0.6120	-7.22582	-26.237	2.3866	1.48235	0
0.6127	-4.81721	-30.5161	-1.58106	-0.957479	0
0.6133	-2.23656	-29.5919	-3.41279	-1.56846	0
0.6140	1.03226	-27.141	-0.0548344	-3.39936	0
0.6147	1.37635	-28.6678	-1.27555	-4.62132	0
0.6153	-1.03226	-28.9893	-4.328	-3.70485	0
0.6160	-0.172043	-25.6142	-2.19207	-4.62132	0
0.6167	1.89248	-22.2593	-0.0548344	-5.53575	0
0.6173	0.688174	-20.4311	-1.27555	-3.70485	0
0.6180	-1.37635	-18.3016	1.47008	-4.01034	0
0.6187	-3.78495	-17.6989	4.21702	-7.97762	0
0.6193	-6.88174	-18.9043	1.47008	-7.67213	0
0.6200	-6.19356	-19.5271	-2.19207	-4.62132	0
0.6207	-3.78495	-19.8284	-2.19207	-6.45222	0
0.6213	-7.74195	-18.6029	-1.27555	-9.19754	0
0.6220	-14.2796	-14.0225	-0.0548344	-6.45222	0
0.6227	-15.1398	-9.4421	0.860377	-3.70485	0
0.6233	-14.4516	-6.70992	2.3866	-5.23025	0
0.6240	-15.6559	-7.61395	2.99631	-6.45222	0
0.6247	-13.9355	-11.893	-0.0548344	-7.06115	0
0.6253	-9.63443	-14.9466	-4.02249	-7.67213	0
0.6260	-6.02152	-14.6453	-4.6335	-5.84124	0
0.6267	-1.37635	-15.5493	-4.02249	-4.92476	0
0.6273	4.98926	-14.6453	-4.02249	-6.45222	0
0.6280	6.02152	-7.01126	-3.41279	-5.53575	0
0.6287	2.23656	-0.301344	-4.6335	-4.62132	0
0.6293	1.37635	2.45093	-4.02249	-6.14673	0
0.6300	-0.172043	7.95547	-0.0548344	-7.06115	0
0.6307	-7.22582	16.4935	1.47008	-7.36664	0
0.6313	-10.8387	23.8061	-0.36034	-7.67213	0
0.6320	-8.43013	31.7415	-0.36034	-4.62132	0
0.6327	-10.4946	37.2461	-0.0548344	-2.78838	0
0.6333	-15.1398	38.1501	-0.36034	-7.06115	0
0.6340	-15.4839	40.9024	0.249366	-8.28312	0
0.6347	-17.8925	45.4828	1.16588	-3.70485	0
0.6353	-22.3656	42.4292	2.3866	-3.09387	0
0.6360	-23.0538	33.5898	3.60732	-4.31583	0
0.6367	-24.2581	27.1812	0.554872	-2.17944	0
0.6373	-29.7635	21.6767	-2.49627	-0.348547	0
0.6380	-34.4087	13.7413	0.249366	-0.348547	0
0.6387	-37.3334	6.42866	2.3866	0.262435	0
0.6393	-38.8818	2.45093	0.554872	1.78784	0
0.6400	-38.3657	-0.904031	0.860377	3.61874	0
0.6407	-40.4302	-4.25899	1.47008	4.53521	0
0.6413	-45.2474	-5.7858	-0.665846	3.31325	0
0.6420	-47.8281	-7.01126	-2.19207	3.31325	0
0.6427	-47.1399	-9.4421	-2.19207	7.58602	0
0.6433	-45.9356	-11.2903	-2.49627	10.6389	0
0.6440	-45.0754	-12.1944	-2.19207	9.11348	0
0.6447	-45.9356	-11.2903	-0.971352	6.97709	0
0.6453	-46.7958	-11.2903	-0.665846	6.6716	0
0.6460	-46.6238	-13.1185	-0.971352	7.28053	0
0.6467	-45.2474	-12.4957	-0.36034	9.11348	0
0.6473	-42.6668	-8.83941	1.77559	10.6389	0
0.6480	-38.8818	-8.83941	3.30181	9.11348	0
0.6487	-36.1291	-7.91529	1.47008	6.36611	0
0.6493	-35.2689	-1.50672	-0.665846	6.6716	0
0.6500	-35.2689	0.622777	-1.27555	5.44963	0
0.6507	-33.7205	-1.20537	-1.58106	0.873418	0
0.6513	-32.1721	2.45093	-0.971352	-1.26297	0
0.6520	-30.6237	8.55816	-0.0548344	0.873418	0
0.6527	-27.871	10.085	-0.665846	1.48235	0
0.6533	-25.1183	8.8595	-1.27555	-0.654038	0
0.6540	-24.6022	7.03135	-0.971352	-1.56846	0
0.6547	-23.3979	7.95547	1.47008	-0.957479	0
0.6553	-21.1613	8.8595	3.30181	-0.654038	0
0.6560	-22.1936	1.5469	1.77559	-1.26297	0
0.6567	-25.8065	-6.70992	-1.27555	-2.17944	0
0.6573	-29.4194	-7.01126	-2.80178	-0.654038	0
0.6580	-30.6237	-8.23673	-1.27555	2.39882	0
0.6587	-28.5592	-14.0225	2.99631	2.39882	0
0.6593	-23.742	-15.5493	6.04875	1.17891	0
0.6600	-22.3656	-14.9466	2.6908	2.70431	0
0.6607	-27.699	-15.8507	-1.27555	3.92423	0
0.6613	-32.1721	-15.248	-0.36034	4.22972	0
0.6620	-31.828	-14.9466	0.554872	5.44963	0
0.6627	-31.3119	-16.4735	-0.0548344	6.06062	0
0.6633	-33.7205	-14.3239	2.3866	4.53521	0
0.6640	-34.0646	-12.1944	2.6908	3.61874	0
0.6647	-31.656	-14.0225	-1.58106	-0.0430558	0
0.6653	-31.656	-13.4198	-2.19207	-3.09387	0
0.6660	-31.656	-8.83941	0.860377	-0.957479	0
0.6667	-28.2151	-3.03353	0.249366	0.262435	0
0.6673	-26.1506	7.3327	-1.58106	-0.957479	0
0.6680	-26.6667	20.4512	-2.19207	0.262435	0
0.6687	-24.9463	25.0316	-2.49627	-0.654038	0
0.6693	-23.0538	23.5048	-1.27555	-4.92476	0
0.6700	-24.6022	25.333	0.554872	-4.31583	0
0.6707	-24.2581	29.0093	0.860377	-1.26297	0
0.6713	-19.0968	29.9134	2.3866	-1.26297	0
0.6720	-15.1398	29.9134	2.99631	-0.0430558	0
0.6727	-15.4839	30.8375	-1.88656	1.48235	0
0.6733	-16.6882	31.4402	-4.6335	-0.0430558	0
0.6740	-16	33.5898	-2.19207	-0.654038	0
0.6747	-17.2043	36.6233	-2.49627	0.567926	0
0.6753	-17.0323	38.4715	-3.71699	-0.0430558	0
0.6760	-14.2796	37.2461	-0.36034	-0.0430558	0
0.6767	-15.1398	34.7951	0.249366	1.17891	0
0.6773	-21.5054	32.6656	-2.80178	1.78784	0
0.6780	-23.3979	29.0093	-1.27555	1.48235	0
0.6787	-21.5054	23.5048	1.16588	2.70431	0
0.6793	-23.3979	18.9244	-0.665846	3.92423	0
0.6800	-26.1506	14.364	-2.19207	3.92423	0
0.6807	-25.1183	9.78362	-1.58106	3.61874	0
0.6813	-24.6022	7.3327	-2.19207	4.53521	0
0.6820	-27.0108	5.2032	-2.19207	5.44963	0
0.6827	-27.871	4.27908	-0.0548344	6.97709	0
0.6833	-26.6667	6.42866	1.77559	7.89151	0
0.6840	-27.699	9.16085	0.860377	6.6716	0
0.6847	-31.828	9.78362	-1.58106	5.75513	0
0.6853	-35.2689	11.3104	-2.19207	6.6716	0
0.6860	-34.4087	14.364	-3.71699	6.6716	0
0.6867	-31.828	15.8708	-7.07494	5.75513	0
0.6873	-30.6237	16.4935	-5.85422	7.58602	0
0.6880	-30.4517	18.3217	-1.88656	9.72241	0
0.6887	-30.4517	20.1498	-2.19207	6.97709	0
0.6893	-28.9033	21.6767	-2.80178	3.61874	0
0.6900	-27.3549	25.6544	-0.665846	3.61874	0
0.6907	-28.5592	29.0093	-1.27555	3.00981	0
0.6913	-27.0108	27.1812	-2.19207	2.09333	0
0.6920	-22.1936	22.6008	0.554872	1.78784	0
0.6927	-20.9893	19.2458	0.554872	1.48235	0
0.6933	-22.7097	18.3217	-1.27555	0.567926	0
0.6940	-23.0538	17.0962	0.860377	1.78784	0
0.6947	-24.2581	14.364	3.60732	2.70431	0
0.6953	-26.6667	7.63404	3.91152	0.873418	0
0.6960	-26.6667	-0.301344	3.30181	-0.348547	0
0.6967	-26.4947	-5.18311	2.08109	-0.957479	0
0.6973	-27.0108	-6.08714	-0.665846	-2.48493	0
0.6980	-27.0108	-7.31261	-3.10728	-3.70485	0
0.6987	-27.0108	-11.5917	-1.88656	-4.62132	0
0.6993	-25.1183	-15.5493	0.860377	-6.45222	0
0.7000	-22.1936	-16.4735	0.554872	-6.45222	0
0.7007	-22.3656	-19.5271	-0.665846	-3.39936	0
0.7013	-24.9463	-23.1834	1.47008	-3.39936	0
0.7020	-23.3979	-19.2056	3.30181	-5.23025	0
0.7027	-22.1936	-12.1944	0.554872	-5.23025	0
0.7033	-23.3979	-12.7971	-1.58106	-4.62132	0
0.7040	-20.6452	-15.8507	-1.58106	-4.01034	0
0.7047	-12.3871	-16.7748	-1.27555	-3.70485	0
0.7053	-8.43013	-19.5271	0.249366	-4.62132	0
0.7060	-9.63443	-19.5271	1.16588	-7.36664	0
0.7067	-11.5269	-14.0225	1.47008	-8.89205	0
0.7073	-11.1828	-13.4198	4.82804	-9.50303	0
0.7080	-8.08604	-15.5493	5.13224	-9.50303	0
0.7087	-6.02152	-6.08714	-0.36034	-9.19754	0
0.7093	-3.26882	8.25682	-2.19207	-8.28312	0
0.7100	4.98926	12.5158	-0.36034	-7.97762	0
0.7107	12.043	8.8595	-2.19207	-9.80852	0
0.7113	9.29034	6.73001	-3.10728	-10.7229	0
0.7120	6.88174	6.10723	1.16588	-7.67213	0
0.7127	10.1506	9.46219	1.16588	-6.45222	0
0.7133	7.74195	15.5694	-1.27555	-8.28312	0
0.7140	1.37635	17.0962	0.249366	-6.14673	0
0.7147	2.58065	13.4399	0.554872	-3.09387	0
0.7153	4.47313	9.46219	-0.971352	-3.39936	0
0.7160	-0.172043	7.63404	0.554872	-2.78838	0
0.7167	-2.58065	7.03135	2.3866	-1.87395	0
0.7173	-1.72043	7.3327	2.08109	-2.17944	0
0.7180	-5.33334	4.90186	2.08109	0.262435	0
0.7187	-9.29034	1.5469	3.30181	3.61874	0
0.7193	-6.88174	4.58042	5.13224	2.39882	0
0.7200	-4.12904	8.8595	5.74325	1.48235	0
0.7207	-4.98926	6.10723	3.91152	4.22972	0
0.7213	-4.98926	3.05362	3.30181	5.44963	0
0.7220	-3.78495	5.80589	2.3866	5.14619	0
0.7227	-3.78495	7.03135	-1.27555	5.44963	0
0.7233	-6.53765	6.10723	-2.19207	5.44963	0
0.7240	-9.63443	8.8595	-0.971352	6.36611	0
0.7247	-10.3226	6.10723	-3.10728	7.89151	0
0.7253	-8.94626	-3.35496	-4.9377	7.28053	0
0.7260	-7.56991	-5.18311	-3.10728	7.58602	0
0.7267	-5.67743	-4.88177	-2.19207	8.80799	0
0.7273	-5.33334	-13.1185	-2.19207	6.97709	0
0.7280	-8.77421	-15.8507	-0.665846	4.53521	0
0.7287	-12.3871	-10.0649	-1.58106	5.44963	0
0.7293	-12.7312	-12.1944	-1.27555	4.53521	0
0.7300	-12.3871	-16.1721	0.554872	3.00981	0
0.7307	-9.63443	-11.5917	-0.36034	3.00981	0
0.7313	-4.47313	-9.14076	-1.27555	2.70431	0
0.7320	-1.37635	-10.3662	-0.36034	0.873418	0
0.7327	-1.37635	-7.91529	-1.27555	-0.654038	0
0.7333	-0.51613	-8.23673	-1.27555	-2.48493	0
0.7340	1.37635	-10.6676	-0.36034	-3.09387	0
0.7347	3.26882	-9.4421	-1.88656	-2.78838	0
0.7353	5.67743	-9.14076	-3.10728	-2.78838	0
0.7360	6.02152	-9.14076	-1.27555	-1.87395	0
0.7367	2.92474	-7.31261	-0.36034	-2.17944	0
0.7373	3.26882	-10.3662	0.554872	-3.39936	0
0.7380	6.53765	-14.9466	1.47008	-3.09387	0
0.7387	4.98926	-14.9466	-0.0548344	-3.39936	0
0.7393	-1.03226	-18.3016	-0.0548344	-4.31583	0
0.7400	-3.26882	-22.882	2.3866	-2.78838	0
0.7407	2.58065	-20.4311	-0.36034	-2.17944	0
0.7413	12.9033	-17.0761	-4.9377	-4.01034	0
0.7420	22.3656	-15.248	-3.41279	-0.957479	0
0.7427	28.9033	-10.3662	0.249366	1.78784	0
0.7433	30.6237	-7.31261	-0.36034	-1.56846	0
0.7440	27.871	-6.70992	-2.80178	-1.87395	0
0.7447	23.5699	-3.35496	-3.10728	-0.0430558	0
0.7453	22.7097	-1.20537	-1.27555	-2.78838	0
0.7460	24.7742	-2.43084	-0.36034	-3.70485	0
0.7467	26.1506	-4.56033	-1.27555	-1.26297	0
0.7473	25.8065	-7.61395	-2.80178	-2.78838	0
0.7480	24.2581	-9.4421	-3.41279	-3.70485	0
0.7487	21.1613	-10.3662	-2.80178	-2.78838	0
0.7493	19.4409	-12.1944	-1.58106	-3.70485	0
0.7500	19.957	-10.3662	-1.58106	-2.78838	0
0.7507	19.6129	-12.7971	-0.665846	-0.957479	0
0.7513	15.6559	-18.6029	1.47008	-3.70485	0
0.7520	11.1828	-17.6989	0.860377	-2.78838	0
0.7527	10.1506	-22.5807	-0.36034	1.78784	0
0.7533	10.4946	-32.0228	0.554872	0.262435	0
0.7540	8.60217	-20.1298	0.554872	-1.87395	0
0.7547	6.88174	-17.0761	0.554872	0.873418	0
0.7553	8.08604	-33.871	4.52253	1.48235	0
0.7560	6.02152	18.0203	5.13224	0.262435	0
0.7567	0.51613	143.138	0.249366	1.17891	0
0.7573	-2.06452	219.74	-1.27555	0.873418	0
0.7580	-2.58065	225.847	0.554872	1.17891	0
0.7587	-4.98926	232.557	-1.88656	4.22972	0
0.7593	-6.02152	238.664	-2.19207	7.28053	0
0.7600	-6.02152	225.224	2.08109	7.89151	0
0.7607	-7.74195	214.557	2.99631	6.06062	0
0.7613	-9.97852	207.525	0.554872	5.44963	0
0.7620	-11.1828	194.708	0.860377	8.50249	0
0.7627	-12.3871	183.418	-0.36034	8.197	0
0.7633	-13.2473	170.902	-2.80178	2.39882	0
0.7640	-12.3871	157.181	-0.36034	2.09333	0
0.7647	-12.043	151.074	1.16588	6.06062	0
0.7653	-13.5914	142.214	-2.80178	5.75513	0
0.7660	-15.4839	124.214	-4.9377	5.44963	0
0.7667	-15.1398	112.321	-0.665846	6.36611	0
0.7673	-14.7957	107.74	2.6908	4.53521	0
0.7680	-15.1398	99.5037	1.47008	4.53521	0
0.7687	-13.2473	87.2892	-0.0548344	4.8407	0
0.7693	-12.3871	75.9989	-0.665846	0.567926	0
0.7700	-14.2796	65.6326	-2.19207	-2.17944	0
0.7707	-11.5269	55.5477	-1.88656	-0.654038	0
0.7713	-4.81721	45.7841	1.47008	-2.48493	0
0.7720	-5.67743	32.967	0.860377	-4.62132	0
0.7727	-10.8387	17.0962	-1.88656	-3.09387	0
0.7733	-12.3871	4.58042	0.554872	-2.17944	0
0.7740	-13.2473	-5.7858	2.99631	-2.17944	0
0.7747	-13.9355	-18.9043	0.249366	-3.70485	0
0.7753	-13.2473	-32.9469	-0.36034	-8.28312	0
0.7760	-14.2796	-43.9359	1.47008	-7.06115	0
0.7767	-14.4516	-53.0967	0.554872	-0.654038	0
0.7773	-9.97852	-60.7107	-0.36034	-0.957479	0
0.7780	-6.02152	-67.7421	1.47008	-3.39936	0
0.7787	-4.12904	-73.5278	2.99631	0.262435	0
0.7793	-2.92474	-79.9364	3.60732	0.262435	0
0.7800	-3.78495	-86.9678	3.91152	-3.70485	0
0.7807	-6.88174	-89.72	1.47008	-2.17944	0
0.7813	-7.74195	-87.8718	-1.58106	0.567926	0
0.7820	-7.22582	-90.9254	-2.19207	-1.87395	0
0.7827	-4.98926	-96.43	-2.19207	-4.01034	0
0.7833	0.51613	-96.43	-2.19207	-2.78838	0
0.7840	3.78495	-94.9032	-0.665846	-2.17944	0
0.7847	1.03226	-93.6777	-0.36034	-1.56846	0
0.7853	-0.860217	-90.9254	-0.36034	0.873418	0
0.7860	-2.06452	-92.4522	-1.27555	1.17891	0
0.7867	-4.12904	-96.43	-3.10728	-0.654038	0
0.7873	-2.06452	-95.5058	-2.80178	-1.56846	0
0.7880	4.47313	-90.6241	-0.36034	-1.26297	0
0.7887	7.74195	-84.5168	-0.0548344	-2.17944	0
0.7893	9.63443	-77.2042	-2.19207	-2.78838	0
0.7900	14.4516	-74.7533	-2.19207	-2.17944	0
0.7907	17.8925	-76.2801	2.3866	-2.48493	0
0.7913	16.3441	-74.452	5.43774	-3.70485	0
0.7920	13.9355	-72.9252	2.3866	-5.23025	0
0.7927	9.63443	-76.5815	-0.36034	-7.06115	0
0.7933	3.26882	-80.8605	0.554872	-8.58861	0
0.7940	-0.860217	-82.086	0.860377	-8.28312	0
0.7947	-1.37635	-82.99	-0.971352	-8.28312	0
0.7953	-2.58065	-85.441	-1.27555	-10.114	0
0.7960	-4.81721	-86.345	-2.19207	-8.58861	0
0.7967	-3.26882	-84.8182	-1.88656	-4.62132	0
0.7973	0.51613	-85.7423	0.860377	-5.23025	0
0.7980	1.37635	-87.2691	1.47008	-6.14673	0
0.7987	1.37635	-83.6128	-0.36034	-2.48493	0
0.7993	6.02152	-83.6128	-0.971352	-1.87395	0
0.8000	12.043	-89.0973	-1.27555	-5.23025	0
0.8007	12.9033	-85.7423	-1.58106	-4.31583	0
0.8013	12.3871	-76.2801	-0.665846	-2.78838	0
0.8020	13.9355	-73.5278	-0.36034	-4.31583	0
0.8027	13.2473	-74.1506	0.554872	-2.78838	0
0.8033	11.6989	-69.2689	2.99631	-0.957479	0
0.8040	12.3871	-64.6884	3.91152	-3.39936	0
0.8047	12.7312	-62.5589	0.860377	-4.62132	0
0.8053	12.043	-58.8825	-2.49627	-3.39936	0
0.8060	15.6559	-54.6236	-2.49627	-3.09387	0
0.8067	19.957	-50.6458	0.249366	-3.09387	0
0.8073	19.0968	-46.6882	-0.0548344	-3.09387	0
0.8080	16.8603	-42.4091	-1.58106	-3.70485	0
0.8087	16	-36.6032	-0.36034	-3.39936	0
0.8093	14.4516	-34.1724	-0.36034	-3.39936	0
0.8100	13.5914	-35.0764	-2.80178	-4.62132	0
0.8107	12.3871	-30.5161	-1.27555	-4.62132	0
0.8113	8.60217	-25.0115	1.47008	-5.53575	0
0.8120	7.74195	-24.4088	0.860377	-7.67213	0
0.8127	7.22582	-21.3552	1.16588	-8.28312	0
0.8133	2.23656	-17.6989	2.08109	-9.19754	0
0.8140	-2.92474	-19.5271	1.47008	-11.0284	0
0.8147	-4.12904	-18.6029	3.30181	-10.114	0
0.8153	-4.12904	-13.7212	6.65846	-8.58861	0
0.8160	-3.26882	-14.6453	6.04875	-8.28312	0
0.8167	-2.23656	-17.6989	2.99631	-7.97762	0
0.8173	-4.98926	-19.2056	-0.971352	-8.58861	0
0.8180	-6.02152	-24.1075	-3.10728	-9.50303	0
0.8187	-2.23656	-28.0651	0.554872	-7.97762	0
0.8193	0.51613	-28.0651	2.6908	-6.45222	0
0.8200	-1.37635	-29.5919	-2.49627	-6.45222	0
0.8207	-3.26882	-33.2482	-4.9377	-6.14673	0
0.8213	-3.26882	-36.3019	-0.971352	-6.45222	0
0.8220	-2.92474	-39.3555	-1.58106	-6.14673	0
0.8227	-1.37635	-37.226	-3.71699	-2.78838	0
0.8233	-0.51613	-30.5161	-0.971352	-1.56846	0
0.8240	0.172043	-27.7638	-1.27555	-3.39936	0
0.8247	4.12904	-27.7638	-4.6335	-1.56846	0
0.8253	9.63443	-24.1075	-1.58106	0.873418	0
0.8260	10.8387	-18.9043	1.47008	-0.654038	0
0.8267	12.9033	-15.8507	0.554872	-1.26297	0
0.8273	17.8925	-11.893	2.3866	0.873418	0
0.8280	19.4409	-7.01126	4.52253	-0.0430558	0
0.8287	16	-5.48445	-0.0548344	-0.957479	0
0.8293	15.6559	-5.7858	-2.19207	2.39882	0
0.8300	18.0646	-3.95765	1.16588	5.14619	0
0.8307	17.8925	-3.95765	1.47008	3.92423	0
0.8313	14.1076	-7.61395	0.249366	3.61874	0
0.8320	11.1828	-10.6676	0.554872	3.61874	0
0.8327	9.29034	-13.4198	-0.36034	1.78784	0
0.8333	9.29034	-17.3775	-0.36034	3.61874	0
0.8340	9.97852	-18.0003	2.08109	6.97709	0
0.8347	8.60217	-15.8507	0.554872	6.36611	0
0.8353	6.19356	-12.4957	-1.88656	6.97709	0
0.8360	5.33334	-6.38848	0.860377	9.72241	0
0.8367	5.67743	-0.301344	2.3866	8.80799	0
0.8373	6.88174	0.92412	-0.36034	6.6716	0
0.8380	8.60217	2.14958	-0.36034	9.11348	0
0.8387	8.60217	6.73001	2.6908	11.5533	0
0.8393	8.60217	13.1386	3.60732	10.6389	0
0.8400	12.7312	17.0962	3.30181	10.6389	0
0.8407	13.9355	16.4935	3.30181	11.2478	0
0.8413	8.60217	12.5158	1.47008	10.6389	0
0.8420	6.19356	8.8595	0.554872	10.9444	0
0.8427	10.1506	6.10723	1.47008	12.1643	0
0.8433	9.63443	1.84824	1.47008	11.5533	0
0.8440	3.26882	-5.18311	-0.665846	10.9444	0
0.8447	1.37635	-11.2903	-2.19207	13.0808	0
0.8453	4.12904	-12.1944	-1.88656	15.2151	0
0.8460	2.23656	-12.4957	-1.58106	14.9117	0
0.8467	-3.26882	-17.3775	-1.58106	13.3842	0
0.8473	-5.33334	-20.1298	-1.58106	13.3842	0
0.8480	-4.81721	-19.2056	-3.10728	16.1316	0
0.8487	-8.77421	-24.1075	-4.9377	16.7426	0
0.8493	-13.2473	-35.6992	-3.41279	13.6897	0
0.8500	-12.9033	-43.3332	-1.27555	11.2478	0
0.8507	-12.3871	-45.7641	-1.88656	10.0279	0
0.8513	-16	-46.0654	0.554872	7.28053	0
0.8520	-16.3441	-44.2372	3.91152	6.36611	0
0.8527	-10.3226	-39.6568	-0.665846	8.197	0
0.8533	-6.53765	-34.7751	-4.9377	6.36611	0
0.8540	-6.88174	-28.6678	-1.58106	4.53521	0
0.8547	-5.67743	-18.6029	-0.971352	6.06062	0
0.8553	-4.12904	-7.61395	-3.10728	6.97709	0
0.8560	-6.53765	-0.602687	-0.36034	6.36611	0
0.8567	-10.4946	4.27908	1.47008	5.75513	0
0.8573	-12.3871	10.989	-1.27555	4.53521	0
0.8580	-14.2796	16.1922	-1.27555	5.44963	0
0.8587	-14.4516	21.3753	-0.665846	7.28053	0
0.8593	-11.5269	32.3643	-3.10728	4.53521	0
0.8600	-11.6989	40.9024	-2.19207	0.873418	0
0.8607	-15.1398	39.0742	-1.27555	3.31325	0
0.8613	-16.6882	34.4938	-2.80178	6.36611	0
0.8620	-18.7527	32.3643	-2.49627	6.36611	0
0.8627	-21.5054	30.8375	0.249366	5.44963	0
0.8633	-18.7527	30.2147	0.860377	4.22972	0
0.8640	-15.1398	27.7839	-0.36034	4.22972	0
0.8647	-14.7957	22.2793	-1.27555	3.31325	0
0.8653	-12.3871	18.0203	0.554872	0.873418	0
0.8660	-8.43013	15.2681	0.249366	-0.0430558	0
0.8667	-6.88174	11.6118	-2.19207	-0.0430558	0
0.8673	-3.26882	10.989	-1.88656	-2.48493	0
0.8680	0.172043	14.6654	-0.665846	-3.39936	0
0.8687	-1.37635	15.5694	-2.49627	-3.70485	0
0.8693	0.172043	13.4399	-1.27555	-6.45222	0
0.8700	6.53765	12.5158	1.77559	-7.36664	0
0.8707	10.8387	12.8372	-0.36034	-6.75566	0
0.8713	12.7312	14.6654	-3.10728	-9.19754	0
0.8720	16.8603	19.2458	-0.971352	-11.0284	0
0.8727	20.8172	22.9021	1.16588	-10.4195	0
0.8733	23.0538	24.1276	2.6908	-12.5559	0
0.8740	24.7742	24.1276	4.82804	-15.3012	0
0.8747	27.3549	22.2793	4.21702	-12.8593	0
0.8753	27.871	18.0203	2.99631	-11.9449	0
0.8760	22.7097	16.1922	4.21702	-13.1648	0
0.8767	14.4516	14.364	3.91152	-11.0284	0
0.8773	10.1506	8.8595	0.249366	-8.28312	0
0.8780	10.4946	3.67639	-2.19207	-8.58861	0
0.8787	10.4946	3.67639	-1.88656	-8.28312	0
0.8793	6.88174	4.58042	-1.88656	-6.75566	0
0.8800	1.37635	2.45093	-1.88656	-4.92476	0
0.8807	-3.26882	-0.301344	-0.0548344	-2.48493	0
0.8813	-4.12904	0.622777	1.77559	-0.348547	0
0.8820	-4.12904	4.27908	2.99631	0.262435	0
0.8827	-8.77421	5.2032	2.3866	0.873418	0
0.8833	-12.3871	3.67639	-0.971352	-0.0430558	0
0.8840	-12.9033	2.75227	-3.10728	-1.87395	0
0.8847	-14.2796	3.37505	-1.27555	-1.87395	0
0.8853	-15.1398	4.27908	0.860377	-0.0430558	0
0.8860	-15.1398	4.27908	1.16588	-1.87395	0
0.8867	-15.6559	3.37505	1.16588	-3.09387	0
0.8873	-15.4839	4.27908	1.77559	-1.26297	0
0.8880	-15.6559	7.03135	0.554872	-1.26297	0
0.8887	-18.4086	5.2032	-1.58106	-4.01034	0
0.8893	-17.5484	3.05362	-1.27555	-3.39936	0
0.8900	-12.3871	8.8595	1.47008	-0.957479	0
0.8907	-12.9033	14.6654	2.6908	-4.01034	0
0.8913	-16.6882	14.6654	0.249366	-7.36664	0
0.8920	-17.5484	14.364	-2.19207	-5.84124	0
0.8927	-18.2366	16.1922	-0.971352	-5.53575	0
0.8933	-18.4086	17.0962	0.554872	-10.114	0
0.8940	-15.6559	18.623	-0.0548344	-11.9449	0
0.8947	-11.5269	21.074	1.47008	-10.4195	0
0.8953	-7.56991	21.074	3.30181	-11.3339	0
0.8960	-2.92474	18.3217	2.99631	-11.9449	0
0.8967	0.51613	14.9667	1.16588	-10.4195	0
0.8973	3.26882	12.8372	-0.0548344	-10.4195	0
0.8980	5.67743	15.2681	-0.0548344	-10.7229	0
0.8987	6.53765	19.8485	2.3866	-8.28312	0
0.8993	9.29034	21.6767	5.13224	-7.67213	0
0.9000	12.3871	21.074	3.30181	-7.36664	0
0.9007	12.043	21.978	0.860377	-3.39936	0
0.9013	10.8387	22.9021	0.249366	-0.0430558	0
0.9020	9.97852	21.6767	-1.27555	-0.0430558	0
0.9027	8.08604	23.2035	-3.41279	1.78784	0
0.9033	7.74195	28.0852	-2.19207	3.92423	0
0.9040	10.8387	31.1388	-1.58106	3.92423	0
0.9047	13.2473	29.0093	-2.80178	5.44963	0
0.9053	12.3871	24.4289	-3.10728	8.80799	0
0.9060	9.63443	22.2793	-1.88656	10.0279	0
0.9067	8.60217	21.6767	-1.88656	9.72241	0
0.9073	9.63443	20.7726	-3.71699	10.0279	0
0.9080	8.60217	19.5472	-6.15842	10.0279	0
0.9087	6.02152	18.0203	-5.24321	8.50249	0
0.9093	4.64517	12.8372	-0.971352	6.6716	0
0.9100	5.67743	6.10723	1.47008	5.44963	0
0.9107	4.47313	3.37505	0.554872	4.53521	0
0.9113	1.03226	0.92412	1.16588	4.8407	0
0.9120	-1.72043	-7.01126	2.3866	4.53521	0
0.9127	-3.26882	-15.5493	0.249366	2.70431	0
0.9133	-4.98926	-20.4311	-3.10728	2.70431	0
0.9140	-8.77421	-23.4847	-3.10728	4.22972	0
0.9147	-11.6989	-23.4847	-0.665846	3.31325	0
0.9153	-13.2473	-22.2593	0.554872	3.00981	0
0.9160	-12.9033	-21.6566	1.16588	4.53521	0
0.9167	-11.5269	-19.5271	-0.36034	4.8407	0
0.9173	-12.3871	-14.6453	-1.58106	4.53521	0
0.9180	-14.4516	-10.9689	-1.27555	6.36611	0
0.9187	-13.5914	-7.91529	-0.665846	6.6716	0
0.9193	-12.9033	-4.25899	-1.27555	6.36611	0
0.9200	-18.2366	0.0200896	-0.36034	7.28053	0
0.9207	-22.7097	6.73001	-0.36034	6.6716	0
0.9213	-21.5054	12.5158	-1.27555	5.14619	0
0.9220	-19.6129	13.7413	-1.27555	5.14619	0
0.9227	-18.7527	14.364	0.554872	4.8407	0
0.9233	-15.1398	16.4935	2.99631	4.22972	0
0.9240	-13.2473	18.623	4.21702	5.14619	0
0.9247	-14.7957	20.7726	1.16588	5.44963	0
0.9253	-12.7312	21.3753	-2.49627	4.53521	0
0.9260	-8.94626	20.7726	-1.27555	3.31325	0
0.9267	-8.43013	22.6008	1.16588	2.39882	0
0.9273	-7.74195	24.1276	0.860377	1.17891	0
0.9280	-7.74195	21.3753	0.554872	2.09333	0
0.9287	-11.1828	20.7726	-0.0548344	2.70431	0
0.9293	-11.5269	19.5472	-0.971352	-0.0430558	0
0.9300	-7.74195	10.085	-1.27555	-0.957479	0
0.9307	-4.12904	3.05362	-0.0548344	1.48235	0
0.9313	0.688174	3.37505	1.77559	1.78784	0
0.9320	4.98926	0.321433	1.47008	0.262435	0
0.9327	1.37635	-3.03353	-0.36034	-0.0430558	0
0.9333	-6.02152	1.84824	0.249366	-0.0430558	0
0.9340	-6.02152	4.90186	2.08109	1.48235	0
0.9347	-2.92474	0.0200896	2.3866	4.53521	0
0.9353	-2.58065	-1.20537	4.21702	3.00981	0
0.9360	-0.172043	2.45093	5.43774	0.567926	0
0.9367	2.92474	5.50454	3.30181	3.00981	0
0.9373	0.688174	7.63404	1.16588	4.22972	0
0.9380	0.51613	9.46219	0.554872	1.17891	0
0.9387	1.37635	9.78362	-0.36034	1.17891	0
0.9393	-3.44087	10.6877	-0.665846	4.53521	0
0.9400	-6.19356	14.9667	-0.36034	5.75513	0
0.9407	-1.37635	20.1498	-1.27555	5.44963	0
0.9413	2.58065	20.4512	-1.27555	5.44963	0
0.9420	5.67743	16.7949	0.249366	6.97709	0
0.9427	11.3549	17.0962	-0.36034	7.89151	0
0.9433	14.7957	20.7726	-0.665846	6.6716	0
0.9440	15.3119	19.5472	1.47008	5.44963	0
0.9447	17.5484	15.2681	1.77559	4.53521	0
0.9453	16	13.7413	-0.665846	2.09333	0
0.9460	9.29034	11.6118	-1.88656	-0.0430558	0
0.9467	3.44087	6.10723	-0.36034	-0.654038	0
0.9473	-1.37635	1.5469	1.47008	-1.87395	0
0.9480	-4.12904	-2.1295	1.16588	-1.87395	0
0.9487	-4.12904	-8.53807	-3.10728	-1.26297	0
0.9493	-6.02152	-16.1721	-5.85422	-3.70485	0
0.9500	-12.043	-21.3552	-2.19207	-4.92476	0
0.9507	-13.2473	-24.1075	-0.665846	-2.78838	0
0.9513	-9.63443	-26.237	-3.41279	-3.70485	0
0.9520	-9.29034	-29.2906	-2.19207	-7.97762	0
0.9527	-10.8387	-30.5161	0.554872	-8.89205	0
0.9533	-9.63443	-28.6678	-1.88656	-6.45222	0
0.9540	-8.08604	-28.0651	-3.71699	-6.75566	0
0.9547	-10.8387	-26.8397	-1.88656	-8.89205	0
0.9553	-15.1398	-21.0539	-1.88656	-9.19754	0
0.9560	-17.2043	-14.6453	-2.80178	-8.28312	0
0.9567	-18.7527	-11.5917	-0.665846	-7.97762	0
0.9573	-21.1613	-9.76353	-0.0548344	-7.36664	0
0.9580	-21.8495	-6.08714	-0.0548344	-6.14673	0
0.9587	-21.1613	-3.35496	2.6908	-3.70485	0
0.9593	-23.3979	-1.20537	4.21702	-2.17944	0
0.9600	-27.0108	3.37505	1.47008	-4.31583	0
0.9607	-28.9033	8.25682	-0.971352	-5.53575	0
0.9613	-32.1721	9.78362	-1.27555	-3.70485	0
0.9620	-37.3334	10.085	-2.19207	-2.17944	0
0.9627	-38.8818	14.0426	-2.49627	-2.78838	0
0.9633	-34.9248	18.3217	0.249366	-4.01034	0
0.9640	-33.3764	18.9244	-0.971352	-3.09387	0
0.9647	-35.2689	19.8485	-5.85422	-0.654038	0
0.9653	-35.613	22.6008	-4.02249	-2.48493	0
0.9660	-33.3764	21.978	1.16588	-8.28312	0
0.9667	-31.656	19.2458	-1.27555	-11.0284	0
0.9673	-31.3119	19.2458	-3.10728	-9.19754	0
0.9680	-31.656	17.0962	-1.58106	-9.19754	0
0.9687	-30.4517	12.8372	-3.10728	-11.6394	0
0.9693	-27.699	13.1386	-4.02249	-12.8593	0
0.9700	-26.1506	13.7413	-1.27555	-12.5559	0
0.9707	-23.3979	10.989	-1.88656	-10.114	0
0.9713	-19.4409	13.4399	-2.80178	-9.80852	0
0.9720	-17.0323	20.4512	-1.27555	-14.0813	0
0.9727	-14.4516	20.1498	-2.80178	-16.5232	0
0.9733	-11.5269	18.3217	-4.9377	-14.6902	0
0.9740	-8.94626	22.6008	-3.41279	-14.3868	0
0.9747	-2.23656	23.5048	-2.80178	-15.6067	0
0.9753	3.44087	19.8485	-3.41279	-15.9122	0
0.9760	-1.37635	20.7726	-1.88656	-15.6067	0
0.9767	-6.19356	21.3753	-1.88656	-13.7758	0
0.9773	-2.23656	14.364	-3.71699	-11.0284	0
0.9780	-2.23656	9.78362	-3.41279	-12.2504	0
0.9787	-4.81721	11.3104	-0.0548344	-13.4703	0
0.9793	0.688174	11.3104	1.77559	-8.58861	0
0.9800	6.02152	9.16085	-0.36034	-5.53575	0
0.9807	5.67743	6.10723	-1.88656	-8.89205	0
0.9813	7.22582	-2.1295	-0.0548344	-11.0284	0
0.9820	5.33334	-10.0649	-0.665846	-7.36664	0
0.9827	1.37635	-10.6676	-2.19207	-5.53575	0
0.9833	4.98926	-10.0649	1.16588	-6.14673	0
0.9840	7.39787	-14.0225	2.6908	-6.75566	0
0.9847	0.51613	-17.6989	-1.88656	-6.45222	0
0.9853	-4.12904	-18.6029	-3.71699	-5.23025	0
0.9860	-4.12904	-18.9043	-1.88656	-3.09387	0
0.9867	-6.88174	-21.0539	-1.88656	-3.39936	0
0.9873	-8.94626	-24.1075	-2.80178	-2.78838	0
0.9880	-4.98926	-24.7102	-3.10728	-0.348547	0
0.9887	-1.37635	-21.3552	-3.10728	0.567926	0
0.9893	1.37635	-16.7748	-0.971352	0.567926	0
0.9900	4.98926	-12.4957	-0.36034	1.48235	0
0.9907	7.74195	-9.4421	-3.10728	0.873418	0
0.9913	8.43013	-7.31261	-3.10728	1.48235	0
0.9920	9.63443	-3.6563	-0.665846	2.70431	0
0.9927	9.29034	0.622777	-1.27555	0.567926	0
0.9933	6.53765	3.37505	-3.10728	0.567926	0
0.9940	7.22582	6.10723	-3.10728	3.61874	0
0.9947	10.8387	7.03135	-1.58106	1.17891	0
0.9953	12.043	6.42866	0.249366	-2.48493	0
0.9960	10.4946	8.55816	0.554872	0.873418	0
0.9967	7.74195	10.989	-1.27555	2.39882	0
0.9973	4.64517	10.6877	-2.19207	0.873418	0
0.9980	2.58065	8.8595	-3.10728	3.92423	0
0.9987	1.03226	7.95547	-4.6335	5.44963	0
0.9993	-1.72043	7.95547	-3.41279	1.78784	0
1.0000	-2.23656	11.9131	-0.665846	1.78784	0
1.0007	-1.72043	18.0203	-1.58106	4.22972	0
1.0013	-2.92474	20.7726	-3.10728	2.70431	0
1.0020	-3.78495	19.2458	-2.19207	3.61874	0
1.0027	-2.92474	16.1922	-0.971352	6.6716	0
1.0033	-3.44087	13.7413	-1.27555	6.97709	0
1.0040	-5.67743	14.0426	-1.58106	6.97709	0
1.0047	-6.88174	9.78362	-2.49627	8.197	0
1.0053	-8.94626	0.622777	-3.10728	7.28053	0
1.0060	-9.63443	-3.6563	-2.80178	5.75513	0
1.0067	-7.74195	-3.35496	0.554872	6.36611	0
1.0073	-8.77421	-7.31261	3.30181	7.28053	0
1.0080	-11.1828	-11.5917	0.554872	7.28053	0
1.0087	-11.5269	-12.7971	-3.10728	6.6716	0
1.0093	-13.2473	-17.6989	-0.971352	4.8407	0
1.0100	-16.6882	-24.1075	1.16588	4.53521	0
1.0107	-15.6559	-26.8397	-1.58106	4.22972	0
1.0113	-13.2473	-28.6678	-3.10728	1.17891	0
1.0120	-13.2473	-29.5919	-2.80178	0.873418	0
1.0127	-12.3871	-27.4625	-3.10728	4.22972	0
1.0133	-10.8387	-25.9356	-0.665846	4.8407	0
1.0140	-11.1828	-26.237	2.99631	3.61874	0
1.0147	-9.63443	-26.8397	1.47008	3.00981	0
1.0153	-8.77421	-25.9356	-0.665846	3.61874	0
1.0160	-12.7312	-21.6566	0.554872	4.53521	0
1.0167	-15.1398	-12.7971	1.47008	5.14619	0
1.0173	-13.2473	-3.6563	0.554872	4.8407	0
1.0180	-13.2473	2.45093	0.249366	5.44963	0
1.0187	-15.6559	7.3327	1.47008	6.97709	0
1.0193	-16.6882	10.3863	4.82804	6.36611	0
1.0200	-17.0323	10.989	6.35295	6.36611	0
1.0207	-19.6129	10.3863	1.16588	10.0279	0
1.0213	-22.1936	10.085	-4.02249	11.2478	0
1.0220	-21.8495	12.2145	-2.80178	9.41692	0
1.0227	-21.5054	14.9667	-0.665846	10.6389	0
1.0233	-21.1613	14.364	-2.19207	13.6897	0
1.0240	-17.2043	10.6877	-2.49627	12.7753	0
1.0247	-11.5269	7.63404	-2.19207	11.2478	0
1.0253	-8.77421	6.10723	-4.02249	10.9444	0
1.0260	-6.02152	6.10723	-5.54872	10.0279	0
1.0267	-0.860217	4.90186	-4.02249	10.9444	0
1.0273	1.03226	2.45093	-1.58106	12.1643	0
1.0280	-2.23656	1.84824	0.554872	10.9444	0
1.0287	-7.22582	1.22546	1.16588	9.72241	0
1.0293	-8.08604	-3.6563	-1.58106	10.3334	0
1.0300	-4.47313	-10.3662	-2.80178	9.11348	0
1.0307	-3.26882	-15.8507	0.860377	6.36611	0
1.0313	-5.67743	-21.9579	4.52253	4.22972	0
1.0320	-4.12904	-28.6678	3.30181	3.31325	0
1.0327	-2.92474	-29.5919	-0.36034	4.8407	0
1.0333	-9.29034	-20.7324	-2.19207	6.36611	0
1.0340	-13.2473	-9.76353	-0.665846	4.22972	0
1.0347	-9.97852	-4.25899	1.47008	3.00981	0
1.0353	-8.77421	-1.82815	0.860377	4.53521	0
1.0360	-11.1828	1.5469	-0.665846	3.31325	0
1.0367	-13.2473	5.50454	-0.36034	1.17891	0
1.0373	-16	12.5158	1.16588	3.61874	0
1.0380	-16.3441	21.6767	0.554872	6.36611	0
1.0387	-11.5269	25.6544	-0.0548344	6.6716	0
1.0393	-6.02152	21.6767	-0.36034	6.6716	0
1.0400	-4.47313	18.0203	-2.19207	6.36611	0
1.0407	-5.67743	15.2681	-1.58106	3.31325	0
1.0413	-6.88174	9.78362	1.47008	1.17891	0
1.0420	-6.19356	3.37505	2.08109	3.61874	0
1.0427	-6.02152	-0.602687	0.554872	6.36611	0
1.0433	-7.22582	-0.904031	2.3866	3.61874	0
1.0440	-6.19356	-0.602687	2.99631	-0.0430558	0
1.0447	-4.98926	-3.6563	-0.665846	-0.0430558	0
1.0453	-8.08604	-8.53807	-3.10728	0.873418	0
1.0460	-9.97852	-11.2903	-1.88656	-0.0430558	0
1.0467	-7.22582	-13.7212	-1.27555	-0.0430558	0
1.0473	-5.67743	-18.3016	-2.49627	-0.348547	0
1.0480	-7.22582	-22.5807	-2.49627	-2.48493	0
1.0487	-7.74195	-25.9356	-0.36034	-4.31583	0
1.0493	-4.81721	-29.5919	1.47008	-4.01034	0
1.0500	-0.51613	-32.6456	-0.36034	-4.62132	0
1.0507	0.51613	-32.6456	-2.19207	-5.23025	0
1.0513	-0.51613	-30.8174	-0.36034	-6.14673	0
1.0520	-0.172043	-30.8174	-0.36034	-7.97762	0
1.0527	-1.03226	-28.9893	-1.27555	-9.50303	0
1.0533	-4.98926	-21.6566	0.860377	-9.19754	0
1.0540	-5.67743	-14.0225	2.6908	-6.45222	0
1.0547	-1.37635	-10.3662	1.16588	-4.92476	0
1.0553	2.23656	-3.95765	3.30181	-7.36664	0
1.0560	4.64517	1.84824	6.04875	-7.36664	0
1.0567	4.98926	3.67639	2.6908	-3.09387	0
1.0573	2.23656	7.03135	0.860377	-2.78838	0
1.0580	0.688174	12.8372	2.99631	-6.45222	0
1.0587	3.26882	13.4399	2.3866	-5.53575	0
1.0593	6.88174	10.989	0.554872	-2.78838	0
1.0600	9.63443	11.6118	2.6908	-2.48493	0
1.0607	11.6989	14.364	4.21702	-0.957479	0
1.0613	8.60217	18.9244	3.60732	0.873418	0
1.0620	0.51613	21.6767	3.60732	-0.957479	0
1.0627	-3.78495	20.4512	3.30181	0.262435	0
1.0633	-0.51613	19.2458	3.30181	4.8407	0
1.0640	0.51613	18.0203	4.21702	5.44963	0
1.0647	-2.58065	13.1386	4.21702	5.14619	0
1.0653	-4.81721	7.95547	1.77559	6.36611	0
1.0660	-5.33334	5.50454	0.249366	4.8407	0
1.0667	-4.47313	0.92412	1.77559	1.78784	0
1.0673	-1.37635	-4.56033	5.13224	1.48235	0
1.0680	-1.37635	-5.18311	3.60732	0.873418	0
1.0687	-4.12904	-4.56033	0.249366	0.262435	0
1.0693	-4.81721	-5.18311	0.860377	1.48235	0
1.0700	-5.33334	-5.18311	1.77559	-0.0430558	0
1.0707	-8.94626	-5.18311	1.16588	-3.70485	0
1.0713	-10.8387	-4.25899	2.3866	-5.23025	0
1.0720	-8.08604	0.622777	4.52253	-5.53575	0
1.0727	-4.47313	7.03135	2.3866	-5.53575	0
1.0733	-2.23656	9.46219	1.47008	-5.23025	0
1.0740	0.51613	11.3104	4.21702	-6.14673	0
1.0747	3.78495	14.6654	4.82804	-8.28312	0
1.0753	8.08604	17.0962	1.47008	-9.19754	0
1.0760	12.3871	16.4935	0.249366	-7.06115	0
1.0767	12.3871	12.2145	2.08109	-6.45222	0
1.0773	8.43013	7.03135	3.60732	-8.89205	0
1.0780	5.33334	5.50454	3.30181	-9.19754	0
1.0787	4.47313	5.2032	3.91152	-8.28312	0
1.0793	3.78495	0.622777	5.13224	-9.50303	0
1.0800	4.47313	-1.50672	4.21702	-9.50303	0
1.0807	4.12904	0.622777	1.47008	-7.06115	0
1.0813	0.172043	1.84824	0.554872	-6.14673	0
1.0820	-1.37635	4.27908	1.47008	-6.14673	0
1.0827	1.72043	4.58042	0.860377	-5.53575	0
1.0833	2.23656	-2.1295	-1.88656	-5.23025	0
1.0840	-1.03226	-6.70992	-3.10728	-4.01034	0
1.0847	-4.81721	-3.35496	-1.27555	-2.17944	0
1.0853	-6.88174	0.0200896	1.16588	-2.78838	0
1.0860	-6.02152	-0.301344	0.554872	-4.01034	0
1.0867	-3.26882	0.622777	-1.27555	-3.39936	0
1.0873	-4.12904	1.22546	-2.80178	-3.70485	0
1.0880	-6.88174	2.14958	-3.71699	-4.01034	0
1.0887	-6.02152	5.50454	-1.27555	-3.39936	0
1.0893	-4.81721	9.46219	1.47008	-4.62132	0
1.0900	-6.19356	11.6118	-1.27555	-5.84124	0
1.0907	-6.53765	14.364	-3.10728	-4.62132	0
1.0913	-2.58065	17.0962	2.08109	-5.23025	0
1.0920	0.172043	17.3976	2.99631	-4.92476	0
1.0927	-1.03226	14.9667	-1.27555	-3.09387	0
1.0933	-1.37635	9.78362	-0.971352	-4.62132	0
1.0940	-2.58065	3.05362	1.16588	-6.14673	0
1.0947	-4.98926	-0.301344	-1.27555	-5.23025	0
1.0953	-5.67743	0.321433	-1.27555	-6.45222	0
1.0960	-4.12904	-2.1295	0.860377	-6.45222	0
1.0967	-3.44087	-9.4421	-0.36034	-1.26297	0
1.0973	-2.23656	-11.2903	-0.36034	0.567926	0
1.0980	-3.26882	-7.61395	1.47008	-0.957479	0
1.0987	-6.19356	-6.38848	0.860377	0.873418	0
1.0993	-8.43013	-5.48445	-0.0548344	1.78784	0
1.1000	-10.4946	-1.20537	0.554872	-0.0430558	0
1.1007	-12.7312	2.45093	-1.27555	1.17891	0
1.1013	-9.29034	7.03135	-4.6335	2.09333	0
1.1020	-3.78495	16.1922	-2.49627	1.48235	0
1.1027	-2.06452	22.6008	2.3866	2.70431	0
1.1033	-0.172043	22.6008	2.3866	2.39882	0
1.1040	0.172043	25.333	-0.36034	-0.654038	0
1.1047	-6.02152	31.7415	-0.971352	-0.348547	0
1.1053	-11.1828	33.5898	-2.49627	1.78784	0
1.1060	-9.63443	29.3107	-5.54872	1.48235	0
1.1067	-7.22582	24.1276	-3.71699	1.17891	0
1.1073	-6.88174	19.5472	0.554872	-0.0430558	0
1.1080	-6.02152	14.364	-0.36034	-0.957479	0
1.1087	-6.02152	8.8595	-2.19207	1.78784	0
1.1093	-8.77421	4.90186	-0.36034	0.873418	0
1.1100	-11.6989	0.92412	1.47008	-4.62132	0
1.1107	-11.1828	-4.56033	0.860377	-3.70485	0
1.1113	-10.4946	-10.3662	-0.665846	-1.26297	0
1.1120	-12.3871	-13.7212	-2.19207	-5.53575	0
1.1127	-10.8387	-17.0761	-1.27555	-9.19754	0
1.1133	-7.74195	-20.7324	-0.36034	-6.45222	0
1.1140	-8.94626	-20.1298	-0.36034	-6.75566	0
1.1147	-10.4946	-17.6989	0.860377	-9.19754	0
1.1153	-8.43013	-16.4735	2.99631	-7.67213	0
1.1160	-6.88174	-12.7971	1.47008	-5.53575	0
1.1167	-6.88174	-5.18311	-2.19207	-5.23025	0
1.1173	-8.77421	-0.301344	-2.80178	-4.62132	0
1.1180	-13.9355	2.45093	-2.80178	-3.70485	0
1.1187	-14.7957	7.3327	-3.10728	-2.48493	0
1.1193	-9.97852	11.3104	-2.49627	-1.26297	0
1.1200	-8.77421	11.3104	-2.49627	-1.87395	0
1.1207	-10.3226	9.78362	-2.49627	-3.39936	0
1.1213	-6.88174	7.95547	-2.49627	-2.17944	0
1.1220	-6.02152	6.10723	-2.80178	-2.78838	0
1.1227	-8.77421	4.27908	-2.19207	-4.62132	0
1.1233	-8.94626	5.50454	-1.27555	-2.78838	0
1.1240	-10.3226	6.10723	-2.19207	-0.654038	0
1.1247	-12.9033	2.45093	-4.02249	-0.957479	0
1.1253	-11.6989	-2.1295	-4.02249	-0.957479	0
1.1260	-9.63443	-2.43084	-4.02249	-0.654038	0
1.1267	-7.22582	-0.602687	-4.02249	-2.48493	0
1.1273	-1.03226	-1.20537	-1.88656	-2.78838	0
1.1280	3.44087	-2.43084	0.249366	-2.78838	0
1.1287	4.12904	-3.95765	-0.36034	-3.70485	0
1.1293	3.26882	-6.08714	-3.10728	-1.87395	0
1.1300	-1.03226	-8.23673	-5.85422	0.567926	0
1.1307	-4.98926	-8.53807	-6.15842	-1.26297	0
1.1313	-3.44087	-7.01126	-4.02249	-4.01034	0
1.1320	-2.23656	-6.38848	-3.41279	-3.70485	0
1.1327	-1.72043	-9.4421	-4.328	-2.78838	0
1.1333	-0.860217	-11.2903	-3.10728	-2.48493	0
1.1340	-5.67743	-6.70992	-0.971352	-1.56846	0
1.1347	-10.4946	-2.73218	-1.27555	-0.348547	0
1.1353	-8.43013	-2.1295	-1.88656	-0.654038	0
1.1360	-7.56991	0.0200896	-1.27555	0.262435	0
1.1367	-9.97852	5.2032	-1.27555	1.78784	0
1.1373	-6.88174	10.085	-0.665846	1.78784	0
1.1380	-4.12904	15.8708	-1.27555	1.78784	0
1.1387	-7.56991	20.1498	-2.19207	3.00981	0
1.1393	-6.53765	18.9244	1.47008	3.31325	0
1.1400	-1.72043	15.8708	4.82804	2.70431	0
1.1407	-2.23656	15.5694	1.47008	4.53521	0
1.1413	-4.12904	16.1922	-1.27555	5.44963	0
1.1420	-1.37635	15.2681	0.554872	5.14619	0
1.1427	1.89248	14.0426	-0.36034	5.44963	0
1.1433	4.12904	11.6118	-0.665846	4.22972	0
1.1440	6.02152	8.8595	1.16588	3.00981	0
1.1447	4.47313	7.63404	0.554872	4.8407	0
1.1453	1.03226	8.55816	-0.971352	6.06062	0
1.1460	0.688174	9.46219	-0.36034	4.8407	0
1.1467	3.26882	10.3863	-0.36034	3.61874	0
1.1473	3.26882	10.989	-0.0548344	1.78784	0
1.1480	0.51613	8.55816	0.554872	1.17891	0
1.1487	-2.58065	2.14958	0.249366	3.92423	0
1.1493	-4.98926	-3.6563	0.249366	5.75513	0
1.1500	-6.02152	-6.70992	0.860377	5.14619	0
1.1507	-2.92474	-7.01126	2.3866	5.14619	0
1.1513	-1.03226	-5.18311	4.52253	5.14619	0
1.1520	-5.67743	-2.73218	4.52253	5.75513	0
1.1527	-9.29034	-1.50672	2.08109	8.80799	0
1.1533	-7.74195	0.0200896	2.3866	9.41692	0
1.1540	-8.08604	0.0200896	4.21702	6.97709	0
1.1547	-9.63443	-3.35496	3.60732	4.53521	0
1.1553	-6.02152	-3.03353	2.3866	3.61874	0
1.1560	-1.37635	2.14958	1.16588	4.22972	0
1.1567	-0.172043	3.97774	0.554872	4.53521	0
1.1573	2.23656	4.27908	2.99631	4.53521	0
1.1580	4.12904	7.63404	3.60732	6.97709	0
1.1587	2.92474	8.8595	1.47008	8.197	0
1.1593	2.23656	10.085	2.08109	6.36611	0
1.1600	1.72043	15.5694	2.99631	8.197	0
1.1607	3.26882	18.0203	0.554872	10.9444	0
1.1613	7.74195	15.2681	0.554872	8.80799	0
1.1620	8.60217	14.6654	2.3866	9.11348	0
1.1627	4.98926	13.4399	2.3866	13.0808	0
1.1633	7.39787	8.55816	4.52253	10.6389	0
1.1640	12.3871	2.14958	6.04875	3.31325	0
1.1647	6.19356	-5.48445	1.77559	1.78784	0
1.1653	-3.26882	-10.3662	-0.665846	5.14619	0
1.1660	-2.92474	-10.6676	0.554872	5.44963	0
1.1667	1.72043	-12.1944	0.249366	2.09333	0
1.1673	-0.860217	-16.1721	-0.36034	-0.0430558	0
1.1680	-4.12904	-19.8284	0.249366	-0.0430558	0
1.1687	-2.23656	-25.9356	-2.19207	-1.56846	0
1.1693	-3.44087	-31.7214	-3.41279	-2.48493	0
1.1700	-9.29034	-32.9469	-0.971352	-2.78838	0
1.1707	-12.3871	-33.5496	0.860377	-6.75566	0
1.1713	-12.9033	-33.2482	0.554872	-9.19754	0
1.1720	-13.9355	-25.3129	-0.36034	-6.45222	0
1.1727	-13.2473	-16.4735	-1.58106	-7.36664	0
1.1733	-12.043	-11.2903	-0.971352	-9.50303	0
1.1740	-10.4946	-3.95765	2.3866	-4.01034	0
1.1747	-6.88174	1.5469	2.3866	-0.654038	0
1.1753	-4.47313	2.14958	0.554872	-3.70485	0
1.1760	-7.56991	4.27908	1.16588	-2.78838	0
1.1767	-12.043	7.03135	0.860377	-0.0430558	0
1.1773	-13.5914	1.22546	-1.27555	-0.957479	0
1.1780	-12.3871	-5.18311	-1.27555	1.48235	0
1.1787	-12.7312	-5.7858	-0.36034	5.44963	0
1.1793	-17.5484	-5.7858	-1.27555	3.92423	0
1.1800	-22.3656	-7.61395	-1.58106	2.70431	0
1.1807	-21.1613	-7.91529	-1.27555	4.22972	0
1.1813	-19.957	-7.61395	-1.27555	3.61874	0
1.1820	-23.3979	-7.01126	-1.27555	4.53521	0
1.1827	-24.2581	-6.38848	-0.971352	6.6716	0
1.1833	-21.1613	-5.7858	-3.10728	6.6716	0
1.1840	-20.6452	-0.301344	-5.85422	6.36611	0
1.1847	-19.957	5.80589	-5.85422	6.36611	0
1.1853	-17.2043	5.2032	-4.9377	5.44963	0
1.1860	-17.2043	3.97774	-3.71699	7.28053	0
1.1867	-19.4409	4.90186	0.554872	9.72241	0
1.1873	-18.2366	1.84824	4.21702	8.197	0
1.1880	-15.1398	0.622777	1.77559	5.44963	0
1.1887	-12.7312	4.90186	-0.36034	3.61874	0
1.1893	-11.5269	4.27908	-0.36034	2.70431	0
1.1900	-12.3871	0.321433	-2.19207	4.22972	0
1.1907	-12.3871	1.5469	-3.10728	3.61874	0
1.1913	-8.94626	1.84824	0.249366	1.78784	0
1.1920	-7.56991	-0.301344	1.47008	0.873418	0
1.1927	-6.53765	3.05362	-0.36034	-1.87395	0
1.1933	-2.06452	7.95547	0.249366	-3.70485	0
1.1940	1.03226	8.8595	1.47008	0.262435	0
1.1947	-2.06452	9.78362	-0.0548344	2.70431	0
1.1953	-3.44087	9.16085	-0.0548344	-0.654038	0
1.1960	-0.51613	5.2032	2.08109	-1.26297	0
1.1967	1.37635	0.622777	2.08109	0.262435	0
1.1973	1.72043	-1.20537	0.554872	-1.56846	0
1.1980	3.78495	-0.904031	-0.0548344	-1.26297	0
1.1987	6.53765	2.45093	0.554872	0.262435	0
1.1993	7.39787	5.2032	1.77559	-0.654038	0
1.2000	6.88174	6.73001	2.99631	-0.0430558	0
1.2007	4.98926	6.73001	2.6908	1.78784	0
1.2013	2.58065	5.80589	1.16588	-0.0430558	0
1.2020	1.89248	7.03135	0.554872	-0.0430558	0
1.2027	2.23656	8.25682	2.08109	0.567926	0
1.2033	0.51613	6.73001	1.47008	-0.348547	0
1.2040	-4.12904	6.42866	-0.36034	-0.0430558	0
1.2047	-7.22582	7.03135	-1.58106	0.262435	0
1.2053	-8.77421	4.27908	-4.02249	-1.56846	0
1.2060	-10.3226	6.73001	-6.15842	-0.0430558	0
1.2067	-11.5269	11.6118	-2.80178	0.262435	0
1.2073	-12.9033	7.03135	0.554872	-4.62132	0
1.2080	-12.7312	8.25682	-1.27555	-4.62132	0
1.2087	-10.4946	31.1388	-0.36034	-1.56846	0
1.2093	-10.4946	58.2999	0.860377	-4.31583	0
1.2100	-13.5914	78.1284	-0.971352	-6.75566	0
1.2107	-14.4516	97.3541	1.47008	-4.01034	0
1.2113	-15.4839	109.87	6.04875	-3.70485	0
1.2120	-17.5484	108.644	2.3866	-5.84124	0
1.2127	-18.4086	101.633	-2.80178	-5.84124	0
1.2133	-20.6452	91.8696	-1.88656	-4.92476	0
1.2140	-25.1183	81.182	-1.27555	-5.53575	0
1.2147	-25.1183	73.2466	-1.27555	-6.45222	0
1.2153	-20.3011	65.6326	0.554872	-6.14673	0
1.2160	-15.4839	57.3758	-0.971352	-4.92476	0
1.2167	-11.5269	51.2887	-3.10728	-5.53575	0
1.2173	-8.94626	44.5587	-0.971352	-5.53575	0
1.2180	-10.4946	40.9024	-0.36034	-1.56846	0
1.2187	-11.5269	42.1278	-0.971352	-1.26297	0
1.2193	-9.63443	39.6769	-0.665846	-4.62132	0
1.2200	-10.4946	33.2683	-1.88656	-3.70485	0
1.2207	-11.6989	31.1388	-1.88656	-2.17944	0
1.2213	-9.63443	30.8375	0.249366	-4.01034	0
1.2220	-6.88174	26.8598	-1.88656	-2.78838	0
1.2227	-6.02152	21.978	-4.328	-0.0430558	0
1.2233	-4.81721	18.0203	-0.665846	-1.87395	0
1.2240	-2.58065	15.5694	2.08109	-1.87395	0
1.2247	1.03226	13.7413	-3.10728	0.567926	0
1.2253	3.78495	10.6877	-7.68465	-0.0430558	0
1.2260	2.58065	8.55816	-4.6335	-2.48493	0
1.2267	0.51613	7.63404	-1.27555	-3.70485	0
1.2273	0.51613	3.37505	-2.49627	-5.23025	0
1.2280	0.51613	-6.38848	-2.80178	-5.53575	0
1.2287	-0.172043	-14.9466	-1.88656	-7.06115	0
1.2293	-1.37635	-17.3775	-3.10728	-9.50303	0
1.2300	-4.81721	-15.8507	-4.02249	-7.97762	0
1.2307	-7.74195	-15.8507	-2.80178	-4.92476	0
1.2313	-7.74195	-18.0003	-3.10728	-7.06115	0
1.2320	-8.94626	-18.3016	-3.71699	-8.28312	0
1.2327	-13.2473	-18.6029	-0.971352	-6.75566	0
1.2333	-15.4839	-19.5271	0.860377	-6.45222	0
1.2340	-14.2796	-20.4311	-0.36034	-5.53575	0
1.2347	-13.2473	-21.3552	0.249366	-2.78838	0
1.2353	-13.2473	-21.3552	4.21702	-1.87395	0
1.2360	-12.7312	-18.3016	4.52253	-3.70485	0
1.2367	-12.3871	-16.4735	1.47008	-2.48493	0
1.2373	-13.2473	-18.0003	0.554872	-0.0430558	0
1.2380	-14.4516	-18.6029	1.47008	1.17891	0
1.2387	-14.2796	-18.3016	0.249366	0.873418	0
1.2393	-12.3871	-20.7324	-0.0548344	-0.0430558	0
1.2400	-7.74195	-25.3129	1.47008	-0.0430558	0
1.2407	-1.03226	-32.0228	-0.36034	1.17891	0
1.2413	4.64517	-38.4314	-1.88656	3.61874	0
1.2420	5.33334	-40.2796	0.554872	6.36611	0
1.2427	3.26882	-39.6568	0.554872	9.11348	0
1.2433	1.89248	-43.0118	-1.88656	10.0279	0
1.2440	1.03226	-49.4204	-0.36034	10.0279	0
1.2447	-1.37635	-52.7753	0.249366	9.11348	0
1.2453	-4.12904	-52.474	-2.19207	7.89151	0
1.2460	-7.74195	-52.474	-2.80178	6.97709	0
1.2467	-12.3871	-52.474	-0.665846	6.6716	0
1.2473	-16	-50.9472	1.16588	6.36611	0
1.2480	-17.8925	-48.8177	0.249366	6.6716	0
1.2487	-17.0323	-49.119	-3.71699	6.97709	0
1.2493	-16.6882	-49.4204	-4.9377	4.22972	0
1.2500	-19.0968	-46.6882	-2.19207	2.09333	0
1.2507	-20.3011	-43.9359	-1.27555	3.92423	0
1.2513	-18.4086	-43.0118	-1.88656	3.92423	0
1.2520	-18.7527	-41.485	-0.665846	2.70431	0
1.2527	-18.4086	-37.8287	-0.36034	4.53521	0
1.2533	-14.2796	-34.4737	-0.36034	4.22972	0
1.2540	-8.94626	-35.0764	0.860377	0.567926	0
1.2547	-4.47313	-35.3978	0.554872	1.78784	0
1.2553	-0.860217	-28.6678	-0.36034	4.22972	0
1.2560	0.688174	-21.0539	0.249366	1.17891	0
1.2567	2.23656	-19.5271	-0.971352	-0.654038	0
1.2573	4.98926	-17.6989	-1.58106	2.70431	0
1.2580	6.88174	-13.7212	1.47008	5.14619	0
1.2587	8.43013	-13.4198	6.04875	4.53521	0
1.2593	11.1828	-16.4735	7.26947	2.70431	0
1.2600	13.9355	-18.6029	4.52253	2.70431	0
1.2607	14.1076	-21.9579	0.554872	3.61874	0
1.2613	11.1828	-22.2593	-0.36034	2.70431	0
1.2620	9.29034	-17.0761	-1.58106	0.567926	0
1.2627	10.8387	-15.8507	-2.80178	2.39882	0
1.2633	11.1828	-20.1298	-1.27555	3.61874	0
1.2640	9.29034	-18.6029	-0.665846	0.873418	0
1.2647	7.74195	-15.248	-2.19207	-0.348547	0
1.2653	6.02152	-19.5271	-0.665846	0.873418	0
1.2660	6.19356	-22.882	2.3866	-1.56846	0
1.2667	6.53765	-21.3552	1.47008	-5.53575	0
1.2673	2.23656	-22.5807	-0.0548344	-7.36664	0
1.2680	-2.58065	-24.7102	0.554872	-6.45222	0
1.2687	-2.92474	-19.8284	0.249366	-4.92476	0
1.2693	-3.26882	-12.1944	-0.36034	-5.53575	0
1.2700	-4.12904	-8.23673	0.249366	-9.19754	0
1.2707	-3.78495	-5.7858	1.16588	-11.6394	0
1.2713	-3.26882	-3.6563	3.30181	-11.3339	0
1.2720	-3.26882	-3.35496	4.52253	-11.6394	0
1.2727	-5.33334	-4.56033	2.3866	-13.4703	0
1.2733	-9.63443	-7.31261	-0.971352	-13.7758	0
1.2740	-8.08604	-12.7971	-1.88656	-11.9449	0
1.2747	-2.58065	-18.0003	-0.36034	-12.8593	0
1.2753	-2.23656	-21.6566	0.554872	-15.9122	0
1.2760	-6.19356	-23.1834	-0.36034	-16.2177	0
1.2767	-6.19356	-20.4311	-2.19207	-14.0813	0
1.2773	-3.78495	-14.9466	-1.58106	-13.1648	0
1.2780	-2.92474	-10.3662	-0.665846	-10.114	0
1.2787	-4.12904	-9.76353	-1.27555	-7.06115	0
1.2793	-6.19356	-8.23673	-0.665846	-7.67213	0
1.2800	-6.02152	-1.82815	1.77559	-7.36664	0
1.2807	-3.26882	6.10723	2.08109	-3.39936	0
1.2813	-2.58065	9.46219	-0.36034	-2.17944	0
1.2820	-3.26882	10.085	0.249366	-1.26297	0
1.2827	-3.26882	13.4399	4.21702	1.48235	0
1.2833	-2.06452	18.0203	6.04875	-0.0430558	0
1.2840	0.172043	18.9244	3.60732	-3.70485	0
1.2847	0.51613	14.0426	1.16588	-3.70485	0
1.2853	-4.12904	7.03135	0.554872	-3.09387	0
1.2860	-7.74195	2.14958	-0.36034	-3.70485	0
1.2867	-4.81721	-3.35496	-0.0548344	-3.70485	0
1.2873	-1.03226	-12.1944	0.554872	-4.92476	0
1.2880	-1.72043	-17.0761	-1.27555	-5.84124	0
1.2887	-1.37635	-16.1721	-3.10728	-5.53575	0
1.2893	2.23656	-19.2056	-0.36034	-6.14673	0
1.2900	2.92474	-27.7638	1.77559	-6.45222	0
1.2907	0.51613	-29.5919	1.77559	-4.31583	0
1.2913	-0.860217	-25.0115	2.3866	-4.01034	0
1.2920	-1.72043	-24.7102	1.47008	-5.53575	0
1.2927	-2.23656	-27.7638	-0.36034	-4.31583	0
1.2933	-1.37635	-28.6678	1.77559	-2.78838	0
1.2940	-3.26882	-28.9893	2.99631	-3.39936	0
1.2947	-6.88174	-25.9356	1.77559	-3.70485	0
1.2953	-5.67743	-13.1185	4.82804	-1.87395	0
1.2960	-2.23656	-0.602687	7.87918	0.262435	0
1.2967	-3.44087	2.75227	3.91152	-0.0430558	0
1.2973	-6.02152	5.50454	0.860377	-0.348547	0
1.2980	-5.67743	11.3104	1.47008	2.09333	0
1.2987	-4.12904	13.1386	-0.36034	4.53521	0
1.2993	-3.26882	11.6118	-1.88656	5.14619	0
1.3000	-4.12904	10.6877	1.47008	7.28053	0
1.3007	-3.44087	12.5158	2.6908	8.80799	0
1.3013	0.688174	17.0962	1.16588	7.58602	0
1.3020	1.72043	18.623	1.16588	7.89151	0
1.3027	-4.12904	14.9667	1.16588	8.50249	0
1.3033	-7.74195	12.8372	0.249366	6.6716	0
1.3040	-6.88174	13.4399	-0.36034	6.36611	0
1.3047	-7.74195	12.5158	-0.36034	8.50249	0
1.3053	-8.77421	8.8595	0.554872	7.28053	0
1.3060	-10.3226	4.27908	0.860377	5.75513	0
1.3067	-12.9033	2.14958	2.08109	6.06062	0
1.3073	-10.3226	4.27908	3.91152	3.31325	0
1.3080	-4.98926	6.42866	1.47008	0.873418	0
1.3087	-9.97852	6.10723	-4.02249	2.70431	0
1.3093	-16.6882	7.03135	-4.02249	2.09333	0
1.3100	-11.6989	9.46219	-1.88656	-0.957479	0
1.3107	-4.98926	9.78362	-4.328	0.873418	0
1.3113	-4.81721	11.3104	-4.9377	2.09333	0
1.3120	-4.47313	14.6654	-0.36034	-0.654038	0
1.3127	-2.92474	16.7949	1.16588	-0.348547	0
1.3133	-4.47313	18.0203	0.554872	0.873418	0
1.3140	-4.81721	18.3217	2.6908	-2.78838	0
1.3147	-1.72043	18.9244	2.6908	-5.84124	0
1.3153	-0.172043	21.074	-1.27555	-4.92476	0
1.3160	1.03226	23.5048	-2.19207	-3.39936	0
1.3167	2.23656	22.2793	-0.665846	-1.87395	0
1.3173	4.12904	16.7949	-1.58106	-0.957479	0
1.3180	5.33334	10.085	-2.19207	-0.348547	0
1.3187	4.12904	7.03135	0.554872	2.39882	0
1.3193	1.72043	7.95547	3.91152	2.39882	0
1.3200	2.92474	7.03135	4.21702	-0.957479	0
1.3207	1.89248	2.75227	1.16588	-0.654038	0
1.3213	-6.02152	-0.301344	-1.27555	2.70431	0
1.3220	-9.97852	-0.904031	-0.36034	2.09333	0
1.3227	-5.67743	0.321433	-0.36034	1.17891	0
1.3233	-6.53765	2.45093	-3.41279	0.873418	0
1.3240	-15.1398	0.622777	-4.9377	0.567926	0
1.3247	-19.957	-5.7858	-2.19207	1.48235	0
1.3253	-20.6452	-9.4421	-2.19207	0.873418	0
1.3260	-23.914	-11.2903	-4.9377	-2.78838	0
1.3267	-26.4947	-14.6453	-2.80178	-4.31583	0
1.3273	-24.6022	-14.9466	0.860377	-3.70485	0
1.3280	-23.3979	-13.1185	-1.27555	-4.62132	0
1.3287	-24.2581	-13.4198	-3.41279	-3.70485	0
1.3293	-24.9463	-14.3239	-3.10728	-1.26297	0
1.3300	-23.3979	-12.1944	-4.6335	-0.957479	0
1.3307	-20.9893	-9.4421	-2.49627	-1.87395	0
1.3313	-20.3011	-6.70992	4.82804	-1.87395	0
1.3320	-21.5054	-3.6563	4.82804	-2.17944	0
1.3327	-21.5054	-0.602687	-1.27555	-2.17944	0
[truncated: 50,488 more rows]
