# Supplementary material for: Identification of Haptic Based Guiding Using Hard Reins
Source: PLoS One. 2015 Jul 22;10(7):e0132020. doi: 10.1371/journal.pone.0132020 (PMC4511788; doi:10.1371/journal.pone.0132020)
Supplement: S3 File — (ZIP) [file pone.0132020.s003.zip › EMGData1/Subject8/T1/t1.txt]

0.0000	-0.506007	-0.0446231	3.55816	1.15282	0
0.0007	-2.08728	0.267738	1.72572	2.98278	0
0.0013	-2.97279	1.48372	-1.02023	1.7628	0
0.0020	-2.97279	1.48372	-0.410626	2.0678	0
0.0027	-4.80707	0.87015	0.200791	3.29057	0
0.0033	-7.84312	0.568944	-1.93555	2.67778	0
0.0040	-7.84312	-0.65819	-3.46228	6.3405	0
0.0047	-7.52686	-0.959396	-4.07189	10.0032	0
0.0053	-8.79188	-0.65819	-3.15658	6.3405	0
0.0060	-8.47562	-0.959396	-0.714526	2.0678	0
0.0067	-6.00884	-0.959396	-0.104918	1.7628	0
0.0073	-4.49082	-0.65819	-1.32594	0.542832	0
0.0080	-2.08728	-1.87417	-1.32594	0.847825	0
0.0087	-1.45477	-3.70371	-0.410626	1.7628	0
0.0093	-5.12333	-4.31728	-1.32594	-1.89991	0
0.0100	-5.12333	-4.93085	-1.93555	-4.33985	0
0.0107	0.0632509	-4.00492	0.810399	-2.81489	0
0.0113	1.32827	-2.17537	4.47347	-3.72987	0
0.0120	1.01201	-2.17537	3.86206	-5.25483	0
0.0127	4.04806	-3.70371	1.42182	-4.33985	0
0.0133	2.53004	-5.53326	2.33713	-3.72987	0
0.0140	-1.13852	-4.93085	2.03142	-4.33985	0
0.0147	2.21378	-1.87417	-1.32594	-4.33985	0
0.0153	5.24983	-0.959396	-1.62984	-4.64485	0
0.0160	2.21378	-2.48774	1.42182	-3.72987	0
0.0167	1.01201	0.568944	2.64103	-0.982134	0
0.0173	1.58127	3.61447	0.50469	1.15282	0
0.0180	0.0632509	1.18251	-1.62984	1.7628	0
0.0187	0.0632509	-0.959396	-1.62984	0.237839	0
0.0193	0.0632509	-0.0446231	-1.32594	-0.0671544	0
0.0200	-2.34028	0.87015	-2.24126	3.59556	0
0.0207	-2.97279	2.09728	-0.410626	4.51054	0
0.0213	-1.45477	2.09728	1.11611	4.20555	0
0.0220	-1.77103	0.87015	-1.02023	6.64549	0
0.0227	-2.34028	3.31326	-1.93555	7.25548	0
0.0233	-2.08728	8.19949	1.11611	5.42552	0
0.0240	-3.28905	6.36994	1.42182	6.64549	0
0.0247	-2.97279	1.78492	-1.02023	6.95048	0
0.0253	-2.34028	0.87015	-1.32594	3.59556	0
0.0260	-4.17456	1.78492	-2.24126	2.67778	0
0.0267	-5.12333	1.78492	-3.15658	1.7628	0
0.0273	-4.17456	3.01206	-1.32594	-2.5099	0
0.0280	-2.34028	4.22803	1.11611	-2.81489	0
0.0287	0.379506	4.5404	0.50469	-1.89991	0
0.0293	-0.253004	3.01206	-0.104918	-3.42488	0
0.0300	-2.08728	-0.0446231	-0.410626	-4.33985	0
0.0307	0.0632509	-0.0446231	-0.714526	-5.25483	0
0.0313	2.84629	1.78492	0.50469	-7.08759	0
0.0320	3.41555	0.267738	0.810399	-5.86482	0
0.0327	4.93357	-1.87417	-0.714526	-4.64485	0
0.0333	5.56608	-1.87417	-0.410626	-6.4776	0
0.0340	4.93357	-2.78894	2.33713	-5.55983	0
0.0347	4.93357	-2.17537	5.9984	-4.33985	0
0.0353	3.0993	0.87015	7.21942	-6.4776	0
0.0360	0.379506	0.568944	5.38879	-4.94984	0
0.0367	1.01201	-2.78894	3.25245	-1.89991	0
0.0373	1.01201	-4.00492	2.94674	-3.72987	0
0.0380	-0.506007	-3.70371	1.42182	-3.72987	0
0.0387	0.69576	-2.78894	-1.02023	-0.0671544	0
0.0393	1.58127	-1.87417	1.11611	-0.0671544	0
0.0400	-1.45477	-2.78894	5.08308	-0.67714	0
0.0407	-1.45477	-2.78894	4.16777	-0.0671544	0
0.0413	-0.253004	0.568944	1.42182	-0.982134	0
0.0420	-2.65654	1.78492	1.72572	-0.0671544	0
0.0427	-6.00884	-0.959396	2.33713	2.98278	0
0.0433	-6.9576	-2.48774	1.42182	2.0678	0
0.0440	-7.52686	-1.87417	1.72572	0.237839	0
0.0447	-7.52686	-0.65819	2.33713	2.37279	0
0.0453	-6.32509	-0.959396	1.42182	4.51054	0
0.0460	-6.00884	-4.31728	0.50469	4.81553	0
0.0467	-4.49082	-5.23205	1.42182	3.59556	0
0.0473	-3.28905	-2.48774	3.25245	1.45781	0
0.0480	-5.12333	-1.87417	4.47347	-0.0671544	0
0.0487	-4.17456	-4.31728	2.33713	-0.982134	0
0.0493	-0.822262	-4.61849	-1.62984	-3.72987	0
0.0500	1.01201	-4.31728	-1.93555	-4.33985	0
0.0507	1.58127	-3.70371	-0.410626	-2.2049	0
0.0513	3.0993	-0.959396	-0.714526	-2.5099	0
0.0520	3.0993	0.87015	-1.02023	-3.11988	0
0.0527	3.0993	-0.345829	0.50469	-4.03486	0
0.0533	6.19859	-0.959396	0.810399	-6.4776	0
0.0540	9.55089	0.267738	-0.104918	-5.55983	0
0.0547	8.60213	1.78492	0.50469	-2.81489	0
0.0553	6.76785	1.78492	-0.104918	-5.25483	0
0.0560	7.40036	1.18251	-1.62984	-7.69758	0
0.0567	8.34912	1.18251	0.810399	-5.25483	0
0.0573	6.51485	1.78492	3.25245	-3.11988	0
0.0580	5.24983	2.39849	1.11611	-2.81489	0
0.0587	5.24983	1.78492	1.42182	0.847825	0
0.0593	3.41555	2.09728	4.77737	2.67778	0
0.0600	1.58127	3.92683	4.16777	2.0678	0
0.0607	0.69576	4.22803	-0.104918	1.45781	0
0.0613	-1.45477	1.18251	-1.02023	1.15282	0
0.0620	-4.49082	-0.65819	0.50469	2.0678	0
0.0627	-6.00884	0.267738	0.50469	4.51054	0
0.0633	-6.32509	-0.65819	-1.32594	4.51054	0
0.0640	-6.00884	-2.17537	-2.24126	3.90055	0
0.0647	-5.12333	-0.959396	-1.62984	5.42552	0
0.0653	-5.12333	0.568944	-2.24126	6.3405	0
0.0660	-5.69258	-0.959396	-4.07189	3.59556	0
0.0667	-4.80707	-3.40251	-2.24126	1.15282	0
0.0673	-3.28905	-3.40251	0.50469	-0.0671544	0
0.0680	-2.34028	-1.87417	2.03142	0.542832	0
0.0687	-2.34028	-0.65819	2.64103	2.37279	0
0.0693	-2.97279	0.568944	0.810399	2.37279	0
0.0700	-2.34028	1.18251	-1.62984	1.15282	0
0.0707	1.32827	1.18251	0.200791	1.15282	0
0.0713	4.04806	0.87015	4.77737	-0.67714	0
0.0720	2.53004	-0.959396	5.9984	-4.94984	0
0.0727	1.32827	-3.09015	2.33713	-5.25483	0
0.0733	5.56608	-2.17537	-2.54697	-1.28713	0
0.0740	6.76785	-0.65819	-2.24126	-0.67714	0
0.0747	2.53004	-2.17537	1.72572	-2.81489	0
0.0753	2.21378	-2.17537	1.42182	-2.2049	0
0.0760	5.24983	0.87015	-2.54697	-0.0671544	0
0.0767	4.04806	2.09728	-2.24126	-0.372147	0
0.0773	3.0993	2.6997	-0.410626	-0.67714	0
0.0780	4.68057	3.92683	-2.54697	2.37279	0
0.0787	3.0993	5.45517	-2.85087	4.20555	0
0.0793	1.32827	6.67115	-1.02023	3.29057	0
0.0800	4.04806	5.75637	-3.15658	2.67778	0
0.0807	2.21378	1.18251	-4.98721	2.98278	0
0.0813	-4.17456	-0.0446231	-1.93555	4.81553	0
0.0820	-3.85831	3.61447	0.50469	6.0355	0
0.0827	-0.253004	4.5404	-1.02023	4.51054	0
0.0833	-2.08728	2.39849	-0.714526	3.90055	0
0.0840	-4.17456	0.87015	0.50469	5.42552	0
0.0847	-5.43958	-0.0446231	-2.24126	4.81553	0
0.0853	-8.79188	0.87015	-4.68331	3.29057	0
0.0860	-9.10813	2.09728	-3.15658	2.98278	0
0.0867	-5.12333	-0.0446231	-3.15658	1.7628	0
0.0873	-5.12333	-3.40251	-4.07189	-0.982134	0
0.0880	-7.52686	-3.40251	-1.93555	-0.982134	0
0.0887	-4.17456	-1.57296	-1.32594	-0.0671544	0
0.0893	-0.253004	-2.17537	-4.07189	-1.28713	0
0.0900	-0.253004	-4.31728	-4.3776	-2.81489	0
0.0907	-0.822262	-4.00492	-2.85087	-4.64485	0
0.0913	1.89753	-2.78894	-2.85087	-5.25483	0
0.0920	5.56608	-3.40251	-4.07189	-5.55983	0
0.0927	5.88234	-3.40251	-2.85087	-6.4776	0
0.0933	4.68057	-3.09015	1.42182	-7.08759	0
0.0940	5.88234	-4.61849	2.33713	-6.17261	0
0.0947	6.19859	-3.09015	-0.104918	-7.08759	0
0.0953	3.7318	1.48372	1.11611	-6.7826	0
0.0960	3.0993	-0.0446231	1.42182	-4.33985	0
0.0967	4.93357	-4.31728	-2.24126	-3.11988	0
0.0973	3.7318	-1.87417	-1.32594	-1.89991	0
0.0980	1.01201	0.87015	2.03142	1.7628	0
0.0987	1.32827	-2.17537	-0.410626	2.67778	0
0.0993	3.41555	-5.23205	-1.93555	1.7628	0
0.1000	2.21378	-3.40251	0.50469	3.90055	0
0.1007	-1.45477	-0.65819	-2.24126	7.25548	0
0.1013	-2.34028	0.267738	-3.76618	6.3405	0
0.1020	-1.77103	0.267738	0.50469	4.51054	0
0.1027	-4.17456	1.18251	-0.714526	5.42552	0
0.1033	-5.43958	1.48372	-4.98721	7.25548	0
0.1040	-4.17456	-0.345829	-2.85087	4.81553	0
0.1047	-3.85831	-1.57296	0.200791	1.45781	0
0.1053	-5.43958	-1.2606	-0.714526	4.20555	0
0.1060	-6.32509	-0.65819	-1.02023	7.25548	0
0.1067	-6.32509	1.78492	0.810399	3.90055	0
0.1073	-5.43958	3.01206	2.33713	1.45781	0
0.1080	-4.17456	1.18251	1.42182	2.98278	0
0.1087	-5.12333	-0.345829	-1.32594	2.37279	0
0.1093	-6.64135	-0.0446231	-2.24126	-0.982134	0
0.1100	-5.12333	-0.65819	-1.02023	-2.5099	0
0.1107	-3.28905	-0.345829	-0.714526	-3.42488	0
0.1113	-2.08728	-0.345829	-1.02023	-3.11988	0
0.1120	-0.253004	-3.70371	-0.410626	-3.72987	0
0.1127	1.32827	-4.61849	-2.24126	-6.4776	0
0.1133	2.53004	-0.959396	-4.98721	-7.08759	0
0.1140	3.7318	0.87015	-3.15658	-4.64485	0
0.1147	4.93357	-0.959396	-0.410626	-5.25483	0
0.1153	6.76785	-1.2606	-2.54697	-7.39258	0
0.1160	8.60213	1.18251	-2.85087	-5.86482	0
0.1167	8.03287	4.22803	0.810399	-2.5099	0
0.1173	5.88234	4.5404	0.200791	-1.59492	0
0.1180	4.04806	2.39849	-4.07189	-3.11988	0
0.1187	2.53004	3.01206	-2.24126	-2.81489	0
0.1193	2.21378	4.8416	3.86206	0.847825	0
0.1200	2.84629	3.61447	2.33713	2.67778	0
0.1207	1.01201	2.09728	-2.85087	3.59556	0
0.1213	-1.77103	1.78492	-4.07189	5.12053	0
0.1220	-2.34028	0.87015	-2.24126	5.42552	0
0.1227	-2.34028	1.48372	-1.62984	3.90055	0
0.1233	-2.08728	2.39849	-1.62984	3.59556	0
0.1240	-0.506007	0.87015	-2.24126	1.15282	0
0.1247	-0.822262	-0.65819	-2.24126	-0.0671544	0
0.1253	-4.80707	-1.2606	-0.410626	2.98278	0
0.1260	-6.9576	-3.70371	-1.62984	3.90055	0
0.1267	-4.80707	-4.00492	-4.3776	1.7628	0
0.1273	-2.34028	-1.87417	-2.24126	1.45781	0
0.1280	-1.45477	-2.78894	0.50469	-0.0671544	0
0.1287	-2.34028	-4.00492	-2.24126	-3.42488	0
0.1293	-2.65654	-0.959396	-3.46228	-2.81489	0
0.1300	0.379506	1.48372	0.200791	-2.81489	0
0.1307	2.84629	1.78492	1.42182	-6.4776	0
0.1313	1.58127	2.6997	0.200791	-5.25483	0
0.1320	1.32827	3.31326	1.42182	-2.5099	0
0.1327	3.7318	0.87015	0.810399	-4.03486	0
0.1333	5.24983	-0.0446231	-1.93555	-4.64485	0
0.1340	4.93357	1.48372	-2.24126	-4.33985	0
0.1347	3.7318	-0.65819	-0.714526	-6.17261	0
0.1353	2.21378	-4.31728	0.200791	-4.94984	0
0.1360	3.41555	-4.61849	1.42182	-1.89991	0
0.1367	5.88234	-3.70371	0.810399	-2.81489	0
0.1373	4.36431	-4.61849	-2.54697	-2.81489	0
0.1380	1.58127	-5.23205	-2.24126	0.847825	0
0.1387	1.32827	-4.00492	-0.410626	0.847825	0
0.1393	0.69576	-4.31728	-1.93555	-1.89991	0
0.1400	-0.506007	-5.53326	-4.07189	-0.0671544	0
0.1407	-0.506007	-3.70371	-2.85087	3.59556	0
0.1413	-2.65654	-0.959396	-1.32594	6.64549	0
0.1420	-4.17456	-1.87417	-1.32594	8.47825	0
0.1427	-3.85831	-3.70371	-1.93555	6.0355	0
0.1433	-3.6053	-1.87417	-1.62984	3.29057	0
0.1440	-2.97279	-0.345829	0.50469	4.51054	0
0.1447	-2.08728	-0.959396	-0.410626	5.42552	0
0.1453	-4.17456	1.48372	-4.3776	3.59556	0
0.1460	-6.00884	4.5404	-4.98721	2.0678	0
0.1467	-2.34028	4.5404	-2.85087	0.847825	0
0.1473	-0.253004	2.6997	-2.54697	0.237839	0
0.1480	-1.45477	2.09728	-3.46228	-0.0671544	0
0.1487	-0.506007	2.09728	-3.76618	-1.59492	0
0.1493	1.01201	2.6997	-3.15658	-3.11988	0
0.1500	0.0632509	3.61447	-2.24126	-4.03486	0
0.1507	0.69576	2.6997	-0.410626	-5.55983	0
0.1513	2.21378	2.6997	-0.104918	-5.55983	0
0.1520	1.01201	3.61447	-1.32594	-4.03486	0
0.1527	0.69576	3.31326	-1.32594	-4.64485	0
0.1533	2.21378	2.6997	-1.32594	-6.4776	0
0.1540	2.21378	2.39849	-1.32594	-5.55983	0
0.1547	3.41555	3.01206	-0.714526	-3.72987	0
0.1553	6.76785	5.45517	1.42182	-1.28713	0
0.1560	5.88234	6.67115	2.33713	0.237839	0
0.1567	3.0993	3.01206	1.72572	-2.5099	0
0.1573	3.0993	0.87015	-0.104918	-4.64485	0
0.1580	2.21378	3.01206	-0.714526	-0.982134	0
0.1587	0.379506	3.01206	0.50469	2.67778	0
0.1593	0.69576	-0.0446231	0.50469	3.59556	0
0.1600	-0.506007	-0.345829	-1.32594	4.51054	0
0.1607	-3.85831	2.09728	-1.32594	4.51054	0
0.1613	-3.28905	3.92683	0.50469	3.59556	0
0.1620	-2.34028	2.09728	1.72572	5.73051	0
0.1627	-5.69258	-2.78894	0.50469	7.25548	0
0.1633	-7.27386	-4.61849	-0.714526	2.98278	0
0.1640	-6.00884	-2.17537	0.810399	0.542832	0
0.1647	-6.32509	-1.57296	3.55816	3.90055	0
0.1653	-6.32509	-1.57296	3.25245	6.3405	0
0.1660	-5.12333	-0.959396	-0.104918	3.90055	0
0.1667	-6.9576	-2.78894	-0.714526	2.0678	0
0.1673	-9.10813	-3.70371	2.33713	2.67778	0
0.1680	-7.27386	-0.65819	2.33713	1.45781	0
0.1687	-5.12333	-0.959396	-0.714526	-2.5099	0
0.1693	-5.12333	-3.09015	-0.410626	-3.72987	0
0.1700	-4.17456	-1.2606	2.94674	-1.28713	0
0.1707	-2.34028	1.48372	2.33713	-1.59492	0
0.1713	-2.97279	0.87015	0.200791	-5.86482	0
0.1720	-3.28905	-0.959396	1.42182	-6.7826	0
0.1727	-2.34028	-2.17537	3.25245	-4.33985	0
0.1733	-0.822262	-1.57296	2.64103	-4.94984	0
0.1740	0.0632509	-0.65819	2.94674	-4.64485	0
0.1747	1.32827	-1.2606	2.94674	-0.982134	0
0.1753	0.379506	-1.2606	2.33713	-0.0671544	0
0.1760	-2.34028	0.568944	2.33713	-1.89991	0
0.1767	-1.77103	1.48372	1.42182	-1.89991	0
0.1773	0.379506	-0.0446231	0.50469	0.237839	0
0.1780	-0.822262	-1.87417	2.94674	2.0678	0
0.1787	-3.6053	-2.48774	4.16777	4.81553	0
0.1793	-2.34028	-0.345829	3.25245	5.73051	0
0.1800	-0.506007	-0.0446231	3.25245	3.90055	0
0.1807	-2.34028	-2.48774	2.33713	2.0678	0
0.1813	-4.17456	-2.48774	-0.410626	2.67778	0
0.1820	-3.28905	0.568944	0.810399	4.81553	0
0.1827	-2.34028	0.568944	2.33713	6.3405	0
0.1833	-2.97279	-0.959396	-1.62984	5.42552	0
0.1840	-3.85831	-0.0446231	-3.76618	4.81553	0
0.1847	-2.97279	2.6997	-0.410626	5.12053	0
0.1853	-1.77103	3.92683	-0.410626	4.20555	0
0.1860	-2.34028	3.31326	-1.93555	2.67778	0
0.1867	-2.34028	1.18251	-0.410626	2.67778	0
0.1873	1.01201	-0.0446231	-0.104918	2.67778	0
0.1880	1.89753	-0.0446231	-2.85087	0.542832	0
0.1887	-1.45477	-0.0446231	-1.62984	-2.81489	0
0.1893	-0.822262	0.568944	2.33713	-1.89991	0
0.1900	2.21378	0.568944	2.94674	0.542832	0
0.1907	2.84629	-1.87417	2.33713	-1.28713	0
0.1913	3.0993	-2.78894	5.08308	-4.64485	0
0.1920	6.51485	-0.959396	5.9984	-3.72987	0
0.1927	7.40036	-0.959396	2.33713	-3.42488	0
0.1933	5.56608	-1.2606	-0.410626	-6.4776	0
0.1940	4.04806	-0.959396	-2.54697	-7.08759	0
0.1947	4.04806	-0.959396	-4.68331	-4.03486	0
0.1953	3.7318	-0.65819	-3.46228	-2.81489	0
0.1960	2.21378	-0.345829	-0.410626	-2.5099	0
0.1967	-0.253004	-1.87417	0.50469	-2.81489	0
0.1973	-0.506007	-1.57296	0.50469	-2.2049	0
0.1980	1.32827	1.78492	-0.410626	-0.0671544	0
0.1987	1.32827	1.78492	-1.32594	0.847825	0
0.1993	-1.45477	-0.959396	-1.32594	0.542832	0
0.2000	-3.85831	-1.2606	-0.410626	1.15282	0
0.2007	-3.6053	-1.2606	-0.410626	2.67778	0
0.2013	-3.28905	-1.87417	-1.32594	3.29057	0
0.2020	-3.28905	0.568944	-1.32594	2.67778	0
0.2027	-1.45477	4.5404	-1.32594	3.29057	0
0.2033	0.379506	4.22803	1.11611	4.51054	0
0.2040	-1.13852	0.87015	2.03142	4.51054	0
0.2047	-3.6053	-0.959396	-1.32594	2.67778	0
0.2053	-4.17456	-1.2606	-2.54697	2.37279	0
0.2060	-2.65654	-0.0446231	-0.104918	2.67778	0
0.2067	-0.822262	2.09728	0.50469	-0.372147	0
0.2073	-0.822262	2.39849	-0.410626	-1.89991	0
0.2080	-1.45477	0.87015	-0.410626	0.542832	0
0.2087	0.379506	-0.345829	-0.714526	0.542832	0
0.2093	3.7318	-0.959396	0.200791	-1.89991	0
0.2100	4.04806	-0.0446231	2.33713	-2.2049	0
0.2107	3.0993	1.78492	1.42182	-2.81489	0
0.2113	2.21378	1.78492	-0.410626	-4.03486	0
0.2120	0.0632509	-1.2606	1.42182	-4.33985	0
0.2127	0.69576	-3.70371	1.11611	-6.4776	0
0.2133	5.88234	-3.40251	-3.15658	-8.61256	0
0.2140	8.03287	-0.65819	-4.07189	-7.39258	0
0.2147	5.88234	0.87015	-0.714526	-5.55983	0
0.2153	6.19859	-1.2606	1.72572	-5.25483	0
0.2160	8.34912	-2.78894	3.55816	-3.72987	0
0.2167	6.51485	-1.2606	3.25245	-1.59492	0
0.2173	3.0993	-0.959396	-1.02023	-0.982134	0
0.2180	3.7318	-2.78894	-2.85087	-0.982134	0
0.2187	5.56608	-2.78894	-1.32594	-1.28713	0
0.2193	5.88234	-2.78894	-1.62984	-0.0671544	0
0.2200	4.04806	-3.09015	-4.07189	2.37279	0
0.2207	1.32827	-0.959396	-3.15658	0.847825	0
0.2213	-0.822262	-0.0446231	-0.714526	-0.67714	0
0.2220	-1.45477	-1.57296	-1.62984	0.847825	0
0.2227	-2.08728	-1.2606	-3.15658	0.847825	0
0.2233	-4.49082	2.6997	-1.32594	-0.67714	0
0.2240	-6.9576	4.5404	1.11611	1.15282	0
0.2247	-6.32509	2.6997	0.50469	3.59556	0
0.2253	-5.12333	1.48372	-0.714526	4.81553	0
0.2260	-6.32509	4.22803	-1.02023	6.3405	0
0.2267	-5.69258	5.45517	1.11611	4.51054	0
0.2273	-2.65654	2.39849	5.08308	-0.67714	0
0.2280	-4.17456	0.568944	5.69269	-2.81489	0
0.2287	-7.84312	3.92683	1.42182	-2.2049	0
0.2293	-6.00884	5.75637	-1.32594	-3.72987	0
0.2300	-3.28905	1.78492	-0.410626	-4.94984	0
0.2307	-3.85831	-0.0446231	-0.410626	-4.33985	0
0.2313	-2.34028	2.6997	-1.02023	-3.11988	0
0.2320	1.32827	2.39849	1.11611	-3.42488	0
0.2327	2.84629	-1.2606	2.33713	-5.55983	0
0.2333	2.84629	-1.87417	0.50469	-7.08759	0
0.2340	4.04806	-1.87417	-2.85087	-5.55983	0
0.2347	4.04806	-3.70371	-4.07189	-5.86482	0
0.2353	3.7318	-4.31728	-1.32594	-7.39258	0
0.2360	4.04806	-1.57296	0.810399	-4.03486	0
0.2367	4.04806	-1.2606	0.50469	-0.0671544	0
0.2373	4.36431	-4.93085	0.810399	-1.28713	0
0.2380	4.36431	-6.76039	2.33713	-0.982134	0
0.2387	2.84629	-1.87417	2.33713	5.12053	0
0.2393	1.32827	1.78492	2.94674	6.95048	0
0.2400	-0.506007	-0.345829	4.16777	2.37279	0
0.2407	-3.6053	-1.2606	1.11611	0.847825	0
0.2413	-5.12333	1.18251	-2.24126	3.59556	0
0.2420	-3.28905	-1.57296	-1.02023	2.67778	0
0.2427	-1.45477	-6.14683	-0.104918	0.542832	0
0.2433	-3.6053	-4.00492	-1.32594	3.29057	0
0.2440	-6.00884	-0.959396	-1.02023	6.3405	0
0.2447	-6.32509	-2.48774	-0.714526	4.81553	0
0.2453	-4.17456	-3.70371	-1.93555	4.20555	0
0.2460	-1.45477	-1.87417	-1.62984	5.12053	0
0.2467	-0.506007	-0.65819	-1.02023	0.847825	0
0.2473	-0.822262	-0.959396	-2.24126	-4.03486	0
0.2480	-0.253004	-1.57296	-2.24126	-1.28713	0
0.2487	1.32827	-0.0446231	-0.410626	2.0678	0
0.2493	2.21378	1.48372	0.200791	0.542832	0
0.2500	1.89753	-0.0446231	1.42182	-0.372147	0
0.2507	1.89753	-0.959396	4.16777	-0.982134	0
0.2513	4.36431	2.09728	4.16777	-2.81489	0
0.2520	5.88234	1.48372	2.03142	-4.03486	0
0.2527	4.93357	-3.09015	0.50469	-4.94984	0
0.2533	4.93357	-2.78894	-2.24126	-4.94984	0
0.2540	4.93357	-0.345829	-4.07189	-2.81489	0
0.2547	5.24983	-3.40251	-1.32594	-2.5099	0
0.2553	7.71661	-3.70371	1.72572	-5.25483	0
0.2560	7.0841	0.87015	1.11611	-5.55983	0
0.2567	2.53004	0.267738	-0.410626	-2.81489	0
0.2573	3.0993	-2.78894	-0.714526	-1.59492	0
0.2580	6.51485	0.267738	-0.714526	-0.372147	0
0.2587	4.04806	2.6997	-1.02023	1.7628	0
0.2593	-0.253004	-0.65819	-0.714526	2.0678	0
0.2600	0.0632509	-2.17537	0.50469	1.15282	0
0.2607	-1.45477	-0.0446231	1.11611	1.7628	0
0.2613	-2.97279	1.18251	-0.410626	4.20555	0
0.2620	-0.506007	1.48372	0.810399	4.51054	0
0.2627	-1.45477	0.87015	2.33713	2.98278	0
0.2633	-5.43958	-0.65819	-0.410626	2.0678	0
0.2640	-4.17456	0.87015	-1.02023	1.7628	0
0.2647	-0.506007	2.39849	0.50469	2.67778	0
0.2653	-2.08728	-0.0446231	-1.32594	2.37279	0
0.2660	-3.6053	-2.17537	-2.85087	-0.982134	0
0.2667	-2.34028	-1.87417	-1.32594	-1.89991	0
0.2673	-2.34028	-0.959396	-2.85087	0.847825	0
0.2680	-3.28905	1.18251	-3.46228	-0.372147	0
0.2687	-1.77103	2.39849	1.42182	-2.81489	0
0.2693	-0.253004	0.87015	1.42182	-1.59492	0
0.2700	-0.506007	-0.959396	-4.07189	-2.81489	0
0.2707	-1.45477	-1.57296	-3.15658	-6.4776	0
0.2713	-0.506007	-4.61849	1.11611	-4.94984	0
0.2720	2.21378	-5.53326	0.200791	-3.42488	0
0.2727	2.21378	-2.48774	-1.32594	-6.4776	0
0.2733	1.32827	-0.65819	-1.32594	-5.55983	0
0.2740	4.36431	-1.87417	-1.62984	-2.2049	0
0.2747	5.56608	-1.2606	0.50469	-2.5099	0
0.2753	3.7318	0.87015	3.55816	-2.81489	0
0.2760	4.93357	0.267738	2.33713	-0.67714	0
0.2767	6.76785	-0.345829	-0.104918	-0.0671544	0
0.2773	3.7318	2.39849	-1.93555	0.237839	0
0.2780	3.7318	3.31326	-2.54697	3.59556	0
0.2787	5.88234	0.267738	0.200791	5.12053	0
0.2793	3.0993	-0.0446231	2.64103	2.67778	0
0.2800	0.379506	3.61447	-1.32594	1.7628	0
0.2807	-0.253004	5.45517	-3.46228	3.59556	0
0.2813	-2.08728	5.45517	-0.410626	5.73051	0
0.2820	-3.28905	5.14281	-0.410626	7.25548	0
0.2827	-4.17456	3.61447	-1.93555	6.3405	0
0.2833	-5.43958	1.48372	-0.410626	3.59556	0
0.2840	-2.97279	1.18251	0.200791	3.59556	0
0.2847	-2.08728	1.48372	-0.410626	6.3405	0
0.2853	-6.00884	1.48372	0.50469	4.20555	0
0.2860	-5.43958	1.78492	1.42182	0.237839	0
0.2867	-2.34028	1.48372	2.33713	-0.0671544	0
0.2873	-6.00884	1.18251	5.69269	-0.0671544	0
0.2880	-7.52686	1.78492	5.69269	-0.982134	0
0.2887	-3.28905	1.18251	2.33713	-1.89991	0
0.2893	-2.97279	0.267738	3.25245	-4.64485	0
0.2900	-2.97279	-0.345829	4.16777	-7.08759	0
0.2907	2.21378	-0.65819	-0.104918	-4.64485	0
0.2913	3.7318	0.568944	-1.32594	-3.11988	0
0.2920	1.32827	0.87015	2.03142	-5.25483	0
0.2927	1.32827	-2.48774	1.42182	-6.7826	0
0.2933	3.0993	-7.0616	0.50469	-7.39258	0
0.2940	3.7318	-7.36281	3.55816	-6.4776	0
0.2947	5.56608	-5.53326	3.25245	-3.72987	0
0.2953	6.19859	-5.53326	-0.714526	-2.5099	0
0.2960	4.04806	-7.0616	-0.714526	-4.33985	0
0.2967	3.0993	-8.27758	2.64103	-4.94984	0
0.2973	4.93357	-6.76039	2.33713	-2.5099	0
0.2980	3.41555	-3.40251	-0.714526	-0.0671544	0
0.2987	-0.506007	-0.959396	0.200791	1.15282	0
0.2993	-1.45477	-0.0446231	4.16777	1.7628	0
0.3000	-0.822262	0.267738	4.16777	2.67778	0
0.3007	-2.34028	-0.959396	0.200791	4.20555	0
0.3013	-3.85831	-2.17537	-1.93555	4.81553	0
0.3020	-5.12333	-1.87417	-0.714526	4.20555	0
0.3027	-6.9576	-1.87417	-0.410626	4.51054	0
0.3033	-5.12333	-0.65819	-1.62984	4.51054	0
0.3040	-2.65654	1.48372	-3.15658	2.67778	0
0.3047	-4.17456	0.87015	-3.15658	1.7628	0
0.3053	-3.28905	-0.959396	-1.32594	4.51054	0
0.3060	-0.506007	-0.65819	0.810399	5.42552	0
0.3067	-2.34028	-0.345829	1.42182	0.847825	0
0.3073	-4.17456	-1.57296	0.810399	-0.982134	0
0.3080	-2.08728	-0.959396	0.50469	1.45781	0
0.3087	-1.13852	-0.0446231	0.810399	1.45781	0
0.3093	-0.253004	-0.959396	2.94674	-1.89991	0
0.3100	2.84629	-1.57296	4.16777	-2.81489	0
0.3107	2.53004	-0.345829	4.16777	-1.89991	0
0.3113	0.379506	-0.959396	4.47347	-2.5099	0
0.3120	1.32827	-2.48774	5.9984	-4.03486	0
0.3127	2.53004	-2.78894	4.47347	-5.55983	0
0.3133	4.04806	-1.87417	1.42182	-4.64485	0
0.3140	4.93357	0.87015	0.50469	-1.28713	0
0.3147	3.0993	2.6997	-2.24126	-1.89991	0
0.3153	2.53004	-0.65819	-3.46228	-3.72987	0
0.3160	4.68057	-4.31728	0.50469	-2.81489	0
0.3167	6.51485	-2.17537	2.03142	-2.5099	0
0.3173	5.88234	1.78492	-2.54697	-3.11988	0
0.3180	4.93357	1.48372	-1.32594	-0.982134	0
0.3187	4.93357	0.267738	3.25245	1.7628	0
0.3193	4.93357	-0.0446231	0.50469	2.37279	0
0.3200	4.04806	-0.0446231	-2.54697	2.67778	0
0.3207	4.04806	2.6997	0.50469	3.59556	0
0.3213	4.36431	6.36994	-0.104918	5.12053	0
0.3220	1.32827	5.45517	-3.15658	6.64549	0
0.3227	-3.28905	1.78492	-0.410626	5.42552	0
0.3233	-4.80707	1.78492	3.25245	3.59556	0
0.3240	-5.43958	2.39849	2.94674	4.51054	0
0.3247	-6.00884	-0.345829	2.94674	3.59556	0
0.3253	-5.12333	-2.78894	1.42182	1.7628	0
0.3260	-4.17456	-2.78894	-2.24126	3.90055	0
0.3267	-5.12333	-2.48774	-1.32594	4.81553	0
0.3273	-4.80707	-0.959396	-0.104918	1.15282	0
0.3280	-4.49082	-0.0446231	-2.24126	-0.982134	0
0.3287	-5.12333	-0.959396	-2.54697	-0.0671544	0
0.3293	-3.85831	-0.959396	-1.62984	-0.982134	0
0.3300	-2.65654	1.78492	-1.93555	-2.81489	0
0.3307	-2.08728	1.78492	0.200791	-2.81489	0
0.3313	0.0632509	-0.65819	2.33713	-0.982134	0
0.3320	1.32827	0.267738	0.50469	-0.982134	0
0.3327	0.0632509	2.6997	-0.104918	-4.33985	0
0.3333	1.32827	1.18251	0.810399	-6.4776	0
0.3340	4.93357	-0.0446231	-0.410626	-5.55983	0
0.3347	5.24983	2.6997	1.11611	-5.25483	0
0.3353	4.04806	4.22803	4.16777	-4.94984	0
0.3360	4.93357	1.78492	0.50469	-1.89991	0
0.3367	3.41555	-0.0446231	-3.46228	-0.982134	0
0.3373	0.0632509	-0.0446231	-0.410626	-2.81489	0
0.3380	-0.253004	-1.2606	-0.104918	-1.59492	0
0.3387	1.58127	-1.57296	-3.76618	2.37279	0
0.3393	1.89753	-0.959396	-1.93555	4.51054	0
0.3400	1.89753	-2.78894	-0.714526	5.42552	0
0.3407	1.32827	-2.78894	-3.76618	5.42552	0
0.3413	-0.822262	1.48372	-1.93555	4.81553	0
0.3420	-0.506007	0.87015	1.42182	4.81553	0
0.3427	-0.506007	-3.40251	-0.714526	5.12053	0
0.3433	-5.69258	-1.87417	-1.62984	4.51054	0
0.3440	-8.79188	0.568944	-0.410626	5.73051	0
0.3447	-6.32509	-4.00492	-1.62984	7.86546	0
0.3453	-4.80707	-7.0616	-0.410626	6.64549	0
0.3460	-6.32509	-4.93085	0.810399	2.67778	0
0.3467	-6.9576	-4.93085	-0.714526	1.7628	0
0.3473	-4.17456	-3.40251	2.03142	2.67778	0
0.3480	-3.6053	1.78492	4.77737	-0.0671544	0
0.3487	-5.69258	0.87015	-0.410626	-2.81489	0
0.3493	-5.43958	-4.61849	-2.85087	0.237839	0
0.3500	-2.34028	-3.09015	0.810399	1.15282	0
0.3507	-2.34028	0.87015	-0.410626	-3.11988	0
0.3513	-4.80707	0.568944	-2.85087	-4.33985	0
0.3520	-2.65654	-0.0446231	-0.410626	-2.81489	0
0.3527	0.0632509	1.18251	1.42182	-4.03486	0
0.3533	-1.45477	1.48372	0.50469	-4.03486	0
0.3540	-2.97279	2.09728	0.200791	-2.5099	0
0.3547	-1.13852	3.61447	-1.62984	-4.33985	0
0.3553	0.379506	4.5404	-3.15658	-6.4776	0
0.3560	0.379506	5.45517	-1.02023	-6.4776	0
0.3567	0.69576	5.45517	0.810399	-5.55983	0
0.3573	1.32827	2.09728	0.50469	-2.81489	0
0.3580	1.01201	-0.65819	0.50469	0.237839	0
0.3587	0.379506	-0.959396	1.72572	0.847825	0
0.3593	0.69576	-0.345829	2.94674	0.847825	0
0.3600	0.379506	0.267738	2.33713	1.7628	0
0.3607	-1.45477	0.267738	0.50469	0.542832	0
0.3613	-2.97279	-1.87417	-1.32594	0.847825	0
0.3620	-2.65654	-2.48774	-2.24126	4.81553	0
0.3627	-2.34028	-0.0446231	-2.24126	5.73051	0
0.3633	-6.00884	-0.0446231	-0.410626	1.7628	0
0.3640	-9.10813	-1.2606	-1.02023	0.237839	0
0.3647	-6.00884	0.87015	-1.62984	2.67778	0
0.3653	-2.97279	1.48372	-1.32594	2.37279	0
0.3660	-4.17456	-1.87417	-2.85087	-0.982134	0
0.3667	-5.12333	-2.17537	-3.76618	-0.982134	0
0.3673	-3.85831	1.78492	-1.62984	0.847825	0
0.3680	-2.34028	1.18251	-0.410626	-0.372147	0
0.3687	-0.822262	-0.959396	-0.410626	-2.81489	0
0.3693	1.32827	-0.0446231	-0.104918	-3.42488	0
0.3700	2.21378	-0.959396	0.200791	-4.33985	0
0.3707	2.21378	-4.00492	1.42182	-5.55983	0
0.3713	2.53004	-3.40251	3.25245	-4.94984	0
0.3720	4.93357	-1.87417	1.42182	-4.94984	0
0.3727	5.88234	-3.70371	-2.24126	-6.4776	0
0.3733	2.84629	-4.00492	-3.15658	-6.17261	0
0.3740	1.32827	-1.57296	-3.15658	-4.64485	0
0.3747	3.0993	-0.959396	-4.98721	-4.64485	0
0.3753	3.41555	-1.57296	-5.59863	-4.33985	0
0.3760	2.84629	0.568944	-2.24126	-1.89991	0
0.3767	4.36431	2.6997	0.50469	-1.59492	0
0.3773	3.41555	2.6997	-1.32594	-1.89991	0
0.3780	0.69576	1.78492	-1.62984	1.15282	0
0.3787	0.379506	0.87015	0.50469	3.29057	0
0.3793	-0.506007	-0.345829	-0.410626	3.29057	0
0.3800	-2.97279	-0.0446231	-2.24126	3.59556	0
0.3807	-2.97279	-0.0446231	-1.32594	1.7628	0
0.3813	-3.28905	-0.959396	-0.410626	-0.982134	0
0.3820	-6.00884	-2.17537	-1.93555	1.45781	0
0.3827	-5.43958	-2.17537	-0.714526	5.12053	0
0.3833	-2.08728	-0.959396	2.94674	4.51054	0
0.3840	-2.08728	-0.65819	4.16777	2.0678	0
0.3847	-3.6053	-2.17537	2.64103	3.29057	0
0.3853	-3.28905	-2.17537	0.200791	4.81553	0
0.3860	-2.08728	0.568944	0.50469	3.90055	0
0.3867	-3.28905	-0.0446231	1.42182	1.7628	0
0.3873	-4.49082	-1.87417	-0.104918	-0.0671544	0
0.3880	-2.34028	-0.345829	-0.410626	-1.89991	0
0.3887	0.0632509	-0.0446231	1.42182	-3.72987	0
0.3893	-1.45477	-1.87417	0.50469	-3.72987	0
0.3900	-1.13852	-0.0446231	-2.85087	-3.72987	0
0.3907	1.32827	1.78492	-1.02023	-5.86482	0
0.3913	0.379506	-1.57296	1.72572	-7.69758	0
0.3920	-1.45477	-3.70371	0.810399	-6.4776	0
0.3927	-0.506007	-2.17537	-1.02023	-6.4776	0
0.3933	-0.506007	-2.78894	-1.62984	-8.61256	0
0.3940	-0.253004	-2.78894	-1.62984	-7.39258	0
0.3947	2.21378	0.267738	1.42182	-3.11988	0
0.3953	3.41555	1.78492	5.08308	-1.89991	0
0.3960	3.7318	-0.0446231	3.25245	-2.81489	0
0.3967	3.7318	-0.0446231	-1.02023	-2.81489	0
0.3973	1.89753	2.09728	-2.54697	-2.2049	0
0.3980	-0.506007	3.31326	-1.32594	0.542832	0
0.3987	-0.253004	3.01206	0.200791	4.20555	0
0.3993	-0.506007	2.09728	-1.02023	3.29057	0
0.4000	-1.77103	1.78492	-2.85087	0.237839	0
0.4007	-1.77103	1.48372	-2.54697	0.847825	0
0.4013	-2.34028	-1.2606	-1.93555	3.59556	0
0.4020	-5.12333	-1.57296	-2.24126	4.51054	0
0.4027	-7.84312	3.31326	-0.714526	3.90055	0
0.4033	-8.15937	3.61447	0.200791	3.59556	0
0.4040	-5.69258	-1.57296	-1.93555	3.90055	0
0.4047	-5.69258	-1.87417	-2.85087	5.42552	0
0.4053	-8.47562	0.87015	-1.32594	5.42552	0
0.4060	-8.79188	-0.959396	-1.32594	3.59556	0
0.4067	-5.69258	-0.65819	-1.32594	2.98278	0
0.4073	-2.97279	2.09728	2.03142	3.90055	0
0.4080	-1.45477	-0.345829	3.86206	2.37279	0
0.4087	-0.822262	-3.40251	0.50469	-1.28713	0
0.4093	-1.13852	-1.87417	-2.85087	-2.81489	0
0.4100	-0.253004	-2.17537	-1.93555	-1.59492	0
0.4107	-0.253004	-2.78894	0.50469	-0.67714	0
0.4113	-1.45477	-0.0446231	0.810399	-1.59492	0
0.4120	0.0632509	1.18251	-0.410626	-2.81489	0
0.4127	2.53004	0.267738	0.200791	-3.11988	0
0.4133	4.04806	1.18251	2.64103	-2.81489	0
0.4140	6.51485	1.78492	2.64103	-4.03486	0
0.4147	5.56608	2.09728	-1.02023	-5.86482	0
0.4153	2.84629	2.09728	-2.24126	-5.86482	0
0.4160	5.56608	-0.65819	-1.32594	-3.72987	0
0.4167	10.4364	-0.345829	-1.32594	-3.72987	0
0.4173	9.55089	4.22803	0.50469	-4.03486	0
0.4180	7.0841	2.39849	2.33713	-1.89991	0
0.4187	6.19859	-2.78894	0.50469	-0.0671544	0
0.4193	4.68057	-0.0446231	-0.104918	-0.982134	0
0.4200	4.68057	4.22803	2.33713	0.237839	0
0.4207	4.36431	1.78492	1.42182	3.90055	0
0.4213	0.379506	-0.65819	-1.62984	4.20555	0
0.4220	-1.45477	-0.959396	-0.410626	3.59556	0
0.4227	0.379506	-3.09015	2.33713	4.51054	0
0.4233	-0.506007	-3.40251	0.810399	2.98278	0
0.4240	-2.34028	-0.959396	-1.32594	2.37279	0
0.4247	-0.506007	-0.0446231	-1.32594	4.51054	0
0.4253	-0.506007	0.267738	-2.24126	3.59556	0
0.4260	-3.85831	0.87015	-2.54697	1.15282	0
0.4267	-2.97279	0.267738	-1.32594	2.67778	0
0.4273	0.379506	0.87015	0.50469	2.98278	0
0.4280	0.0632509	1.48372	-1.02023	0.237839	0
0.4287	-1.77103	-0.65819	-2.85087	-2.5099	0
0.4293	-1.13852	-1.57296	0.50469	-4.03486	0
0.4300	2.84629	-0.0446231	2.33713	-1.89991	0
0.4307	7.71661	-0.959396	1.42182	0.237839	0
0.4313	8.91838	-1.87417	4.47347	-4.33985	0
0.4320	7.0841	-0.959396	6.91371	-7.39258	0
0.4327	7.40036	-0.959396	1.42182	-2.81489	0
0.4333	5.88234	-2.48774	-3.15658	-0.982134	0
0.4340	2.53004	-3.40251	0.200791	-4.64485	0
0.4347	3.0993	-3.40251	1.11611	-4.33985	0
0.4353	4.93357	-1.87417	-0.714526	-1.89991	0
0.4360	3.0993	-1.87417	-0.104918	-1.89991	0
0.4367	0.379506	-4.61849	0.200791	1.7628	0
0.4373	0.0632509	-4.93085	-1.32594	4.51054	0
0.4380	-3.28905	-2.17537	-0.410626	2.67778	0
0.4387	-7.52686	-1.2606	-0.104918	4.51054	0
0.4393	-7.84312	-0.959396	-1.62984	7.25548	0
0.4400	-7.27386	2.09728	0.200791	3.90055	0
0.4407	-10.6262	3.61447	1.72572	2.67778	0
0.4413	-15.1802	1.48372	-1.32594	6.3405	0
0.4420	-16.382	0.568944	-2.24126	7.25548	0
0.4427	-16.6982	2.6997	1.42182	6.3405	0
0.4433	-17.0145	5.75637	2.94674	6.3405	0
0.4440	-15.8127	6.05758	0.200791	5.12053	0
0.4447	-14.5477	1.78492	-0.410626	4.81553	0
0.4453	-17.9	-1.57296	0.200791	4.51054	0
0.4460	-20.6831	-0.345829	-2.24126	1.7628	0
0.4467	-17.9	0.568944	-3.15658	1.45781	0
0.4473	-13.0297	-0.345829	-0.714526	2.98278	0
0.4480	-10.8792	-0.0446231	-1.02023	-0.372147	0
0.4487	-9.67739	0.568944	-2.85087	-3.11988	0
0.4493	-7.84312	-0.0446231	-2.24126	-0.982134	0
0.4500	-6.64135	-0.959396	-3.15658	-2.81489	0
0.4507	-4.49082	-0.345829	-4.07189	-6.17261	0
0.4513	-1.45477	-0.0446231	-1.02023	-3.72987	0
0.4520	0.0632509	-2.48774	0.50469	-1.89991	0
0.4527	1.32827	-4.93085	-1.02023	-3.72987	0
0.4533	2.53004	-3.70371	0.50469	-5.55983	0
0.4540	2.84629	-1.2606	3.25245	-6.7826	0
0.4547	4.36431	-0.65819	4.16777	-6.7826	0
0.4553	7.0841	1.18251	5.08308	-3.72987	0
0.4560	5.88234	1.78492	3.25245	-2.81489	0
0.4567	3.41555	-0.959396	-1.62984	-4.64485	0
0.4573	5.56608	-1.87417	-1.32594	-3.42488	0
0.4580	6.76785	-0.65819	2.64103	-0.0671544	0
0.4587	4.93357	-0.959396	1.42182	0.847825	0
0.4593	4.93357	-0.0446231	-0.714526	2.37279	0
0.4600	4.36431	1.78492	-0.410626	4.20555	0
0.4607	2.53004	0.267738	0.200791	4.20555	0
0.4613	2.53004	-0.959396	0.50469	3.59556	0
0.4620	1.58127	0.267738	1.42182	4.81553	0
0.4627	-1.77103	-0.0446231	-0.410626	6.3405	0
0.4633	-1.13852	-0.345829	-1.32594	7.25548	0
0.4640	2.84629	0.87015	-0.410626	6.64549	0
0.4647	3.7318	0.568944	-2.85087	3.59556	0
0.4653	1.89753	-0.345829	-4.3776	1.15282	0
0.4660	0.69576	-0.959396	-1.62984	3.29057	0
0.4667	2.21378	-1.57296	0.50469	4.51054	0
0.4673	4.93357	-0.959396	-0.410626	0.237839	0
0.4680	6.76785	-0.0446231	-1.02023	-3.42488	0
0.4687	8.03287	-2.17537	-1.32594	-2.81489	0
0.4693	10.1201	-3.40251	-2.85087	-3.42488	0
0.4700	11.3852	-2.17537	-2.24126	-6.4776	0
0.4707	12.9032	-2.78894	-1.32594	-8.30756	0
0.4713	14.105	-4.61849	-2.24126	-9.22254	0
0.4720	13.2194	-3.70371	-3.15658	-8.91755	0
0.4727	14.105	-0.959396	-1.32594	-6.4776	0
0.4733	16.888	-0.0446231	2.33713	-4.33985	0
0.4740	15.3067	-2.17537	2.94674	-5.25483	0
0.4747	12.2707	-2.48774	-0.104918	-7.08759	0
0.4753	12.2707	1.78492	-1.62984	-7.08759	0
0.4760	12.9032	3.61447	-1.32594	-6.17261	0
0.4767	12.9032	-0.345829	-1.32594	-5.55983	0
0.4773	12.5869	-2.48774	-0.104918	-3.11988	0
0.4780	10.4364	0.267738	0.200791	0.847825	0
0.4787	8.03287	1.78492	-1.02023	1.7628	0
0.4793	7.71661	-0.0446231	0.50469	0.237839	0
0.4800	5.24983	-1.2606	1.42182	0.847825	0
0.4807	1.32827	-0.345829	-1.32594	2.67778	0
0.4813	0.379506	-0.345829	-3.15658	2.0678	0
0.4820	0.69576	-1.87417	-2.85087	1.15282	0
0.4827	0.379506	-1.87417	-3.15658	2.67778	0
0.4833	0.379506	-2.78894	-3.15658	4.51054	0
0.4840	-0.506007	-4.31728	-2.24126	5.42552	0
0.4847	-1.77103	-4.00492	-2.85087	5.42552	0
0.4853	-1.77103	-3.40251	-3.46228	4.51054	0
0.4860	-2.34028	-2.48774	-4.68331	1.7628	0
0.4867	-2.08728	0.267738	-5.90252	-0.372147	0
0.4873	1.01201	1.78492	-4.68331	-0.0671544	0
0.4880	1.89753	-0.345829	-2.24126	-0.0671544	0
0.4887	-0.506007	-0.959396	-2.24126	-1.89991	0
0.4893	-0.253004	-0.345829	-3.15658	-4.03486	0
0.4900	1.89753	-0.345829	-1.62984	-5.55983	0
0.4907	1.89753	0.87015	-0.104918	-6.17261	0
0.4913	2.21378	1.78492	0.810399	-5.55983	0
0.4920	2.53004	-0.345829	2.03142	-4.33985	0
0.4927	1.32827	-1.87417	1.11611	-4.94984	0
0.4933	1.01201	-0.345829	-2.54697	-5.55983	0
0.4940	2.53004	-0.0446231	-3.15658	-2.2049	0
0.4947	4.04806	-2.17537	-1.32594	1.15282	0
0.4953	4.36431	-1.57296	-2.24126	-0.372147	0
0.4960	2.21378	1.78492	-4.3776	-2.2049	0
0.4967	1.01201	2.09728	-2.54697	-0.67714	0
0.4973	2.21378	0.87015	-1.32594	0.847825	0
0.4980	0.379506	3.31326	-1.32594	0.847825	0
0.4987	-2.97279	5.75637	-0.714526	0.847825	0
0.4993	-3.28905	3.31326	-1.62984	2.0678	0
0.5000	-3.6053	1.78492	-3.46228	4.20555	0
0.5007	-5.69258	5.14281	-2.54697	5.12053	0
0.5013	-5.43958	6.36994	-2.85087	3.59556	0
0.5020	-5.12333	5.45517	-5.59863	2.67778	0
0.5027	-6.00884	7.28471	-4.98721	3.59556	0
0.5033	-5.69258	6.67115	-1.32594	2.67778	0
0.5040	-4.17456	3.61447	-0.410626	0.847825	0
0.5047	-4.17456	2.39849	-1.93555	1.15282	0
0.5053	-3.28905	1.18251	-2.85087	1.7628	0
0.5060	-2.08728	-1.2606	-2.54697	1.7628	0
0.5067	-2.08728	-0.345829	-3.15658	1.7628	0
0.5073	-2.34028	1.18251	-3.15658	1.7628	0
0.5080	-2.34028	-0.959396	-1.93555	-0.0671544	0
0.5087	-0.253004	-0.65819	-0.410626	-2.81489	0
0.5093	2.84629	1.48372	-0.714526	-3.42488	0
0.5100	3.0993	-0.959396	0.50469	-1.59492	0
0.5107	1.32827	-3.40251	3.25245	-2.2049	0
0.5113	1.58127	-0.65819	2.03142	-6.17261	0
0.5120	3.0993	1.18251	-0.714526	-6.17261	0
0.5127	3.7318	-0.0446231	-0.410626	-2.81489	0
0.5133	3.7318	-1.87417	0.50469	-2.2049	0
0.5140	3.0993	-2.78894	1.42182	-2.81489	0
0.5147	0.0632509	-2.17537	4.47347	-2.81489	0
0.5153	-1.45477	0.568944	5.38879	-3.72987	0
0.5160	2.53004	1.78492	2.33713	-3.72987	0
0.5167	4.04806	1.48372	2.33713	-2.5099	0
0.5173	-0.822262	0.87015	2.33713	-0.372147	0
0.5180	-4.49082	0.87015	-1.02023	2.67778	0
0.5187	-4.17456	1.78492	-2.24126	5.42552	0
0.5193	-5.43958	-0.0446231	-1.62984	5.12053	0
0.5200	-8.79188	-1.2606	-2.85087	5.42552	0
0.5207	-9.99365	0.568944	-1.32594	8.17325	0
0.5213	-9.10813	1.48372	1.42182	9.39323	0
0.5220	-6.9576	0.568944	-0.410626	8.78324	0
0.5227	-6.64135	1.78492	-1.62984	6.3405	0
0.5233	-6.9576	1.78492	-0.104918	1.15282	0
0.5240	-6.32509	-0.0446231	-0.410626	-0.0671544	0
0.5247	-6.9576	1.18251	0.50469	4.51054	0
0.5253	-8.47562	3.92683	2.33713	7.25548	0
0.5260	-6.00884	3.61447	-0.410626	2.67778	0
0.5267	-2.34028	3.31326	-0.714526	-2.5099	0
0.5273	-2.97279	4.22803	4.16777	-1.89991	0
0.5280	-2.34028	2.6997	3.55816	-0.982134	0
0.5287	-1.13852	-0.345829	-0.410626	-3.72987	0
0.5293	-3.85831	-2.17537	-0.410626	-5.55983	0
0.5300	-5.43958	-2.48774	0.50469	-3.72987	0
0.5307	-0.822262	-1.87417	0.50469	-3.42488	0
0.5313	2.21378	-1.57296	1.11611	-5.55983	0
0.5320	1.32827	-1.2606	-0.104918	-5.55983	0
0.5327	1.01201	-1.87417	-0.714526	-3.72987	0
0.5333	0.379506	-1.87417	1.42182	-2.81489	0
0.5340	-0.822262	-2.48774	2.03142	-3.72987	0
0.5347	0.0632509	-3.70371	1.72572	-5.55983	0
0.5353	1.32827	-3.70371	2.94674	-4.64485	0
0.5360	-0.506007	-2.78894	2.03142	-2.5099	0
0.5367	-0.253004	-3.70371	-0.104918	-1.28713	0
0.5373	1.89753	-3.70371	0.810399	-0.982134	0
0.5380	0.69576	-0.0446231	2.03142	1.7628	0
0.5387	-2.34028	-0.959396	1.11611	3.59556	0
0.5393	-4.80707	-2.78894	0.50469	3.59556	0
0.5400	-7.27386	-0.0446231	0.50469	3.90055	0
0.5407	-6.9576	0.267738	-0.714526	3.59556	0
0.5413	-4.17456	-1.87417	-1.32594	1.7628	0
0.5420	-3.85831	0.87015	0.200791	3.59556	0
0.5427	-5.12333	2.6997	0.50469	6.95048	0
0.5433	-5.43958	-0.0446231	-1.62984	5.42552	0
0.5440	-7.27386	1.18251	-2.24126	0.847825	0
0.5447	-7.84312	1.78492	-0.714526	0.847825	0
0.5453	-5.69258	-1.57296	-1.32594	2.67778	0
0.5460	-5.43958	-1.87417	-2.24126	1.45781	0
0.5467	-7.27386	-1.87417	-0.410626	-1.28713	0
0.5473	-6.9576	-5.53326	0.50469	-0.982134	0
0.5480	-5.12333	-5.53326	-0.104918	0.542832	0
0.5487	-3.6053	-3.09015	-0.104918	-1.89991	0
0.5493	-0.506007	-5.23205	-1.62984	-6.17261	0
0.5500	0.69576	-6.44803	-1.93555	-8.00257	0
0.5507	-0.506007	-3.09015	2.03142	-6.7826	0
0.5513	-0.506007	-0.959396	4.16777	-3.72987	0
0.5520	1.32827	-1.57296	3.55816	-1.89991	0
0.5527	2.53004	-2.17537	3.25245	-4.33985	0
0.5533	3.41555	-0.959396	1.72572	-7.08759	0
0.5540	4.93357	2.09728	-1.93555	-5.55983	0
0.5547	5.88234	2.39849	-2.54697	-3.11988	0
0.5553	4.93357	0.568944	-0.410626	-3.72987	0
0.5560	2.21378	2.39849	0.200791	-3.72987	0
0.5567	3.41555	4.8416	-1.93555	-1.28713	0
0.5573	5.88234	3.61447	-2.85087	0.237839	0
0.5580	4.04806	1.78492	-1.32594	-0.372147	0
0.5587	0.69576	3.61447	-0.410626	0.542832	0
0.5593	-0.506007	4.8416	-1.32594	3.59556	0
0.5600	-1.45477	2.6997	-1.93555	4.51054	0
0.5607	-1.77103	1.48372	-0.104918	3.29057	0
0.5613	-0.506007	0.87015	1.42182	4.20555	0
0.5620	0.69576	-0.0446231	-0.104918	6.3405	0
0.5627	-0.253004	0.267738	-0.410626	4.20555	0
0.5633	-1.77103	0.568944	1.42182	1.7628	0
0.5640	-2.34028	-0.0446231	3.25245	2.98278	0
0.5647	-3.28905	0.87015	1.72572	2.67778	0
0.5653	-3.85831	1.78492	-0.714526	0.237839	0
0.5660	-1.45477	-0.345829	-1.93555	0.847825	0
0.5667	0.379506	-1.57296	-0.104918	1.7628	0
0.5673	-1.45477	-1.87417	2.33713	-0.0671544	0
0.5680	-2.34028	-3.70371	1.11611	-0.982134	0
0.5687	0.379506	-2.78894	-2.24126	-1.89991	0
0.5693	1.01201	-0.65819	-2.54697	-2.81489	0
0.5700	-0.253004	-2.78894	-0.410626	-0.67714	0
0.5707	0.379506	-3.40251	-0.104918	-0.982134	0
0.5713	1.01201	-0.0446231	-0.104918	-4.64485	0
0.5720	2.21378	-0.959396	0.50469	-4.33985	0
0.5727	3.41555	-4.61849	-0.104918	-1.59492	0
0.5733	2.53004	-3.40251	-0.104918	-2.2049	0
0.5740	3.41555	-2.17537	1.42182	-3.11988	0
0.5747	7.40036	-2.48774	3.55816	-2.2049	0
0.5753	5.88234	-0.0446231	4.77737	-0.982134	0
0.5760	1.89753	1.18251	3.86206	0.847825	0
0.5767	3.41555	-1.57296	1.42182	0.847825	0
0.5773	5.88234	-2.78894	0.50469	-2.81489	0
0.5780	2.84629	-2.17537	-0.104918	-3.11988	0
0.5787	0.379506	-0.959396	-0.410626	1.15282	0
0.5793	0.69576	0.87015	0.200791	3.90055	0
0.5800	-0.822262	-0.0446231	-1.32594	6.3405	0
0.5807	-3.28905	-1.87417	-2.54697	8.17325	0
0.5813	-2.97279	-0.959396	0.200791	5.12053	0
0.5820	-1.45477	-1.87417	0.50469	1.7628	0
0.5827	-2.65654	-3.70371	-2.85087	4.81553	0
0.5833	-5.69258	-2.17537	-3.15658	5.73051	0
0.5840	-8.15937	-0.959396	-2.24126	1.45781	0
0.5847	-9.10813	-1.87417	-2.24126	-0.0671544	0
0.5853	-8.47562	-0.0446231	-0.714526	0.847825	0
0.5860	-6.00884	0.87015	0.810399	-0.982134	0
0.5867	-3.28905	-1.87417	0.810399	-0.982134	0
0.5873	-2.65654	-1.87417	3.55816	0.847825	0
0.5880	-3.85831	1.48372	4.16777	-0.982134	0
0.5887	-2.97279	1.78492	0.810399	-2.81489	0
0.5893	-0.253004	1.18251	-1.02023	-1.28713	0
0.5900	0.69576	1.78492	-0.714526	-1.89991	0
0.5907	2.21378	2.39849	-1.02023	-4.33985	0
0.5913	5.24983	2.6997	-0.410626	-5.25483	0
0.5920	3.7318	1.48372	-1.02023	-5.55983	0
0.5927	0.0632509	-0.0446231	-1.93555	-4.94984	0
0.5933	2.84629	1.18251	0.50469	-3.42488	0
0.5940	7.71661	1.78492	2.33713	-4.03486	0
0.5947	5.88234	0.267738	0.50469	-5.55983	0
0.5953	2.84629	0.87015	1.11611	-4.64485	0
0.5960	3.41555	3.01206	2.33713	-1.89991	0
0.5967	5.56608	3.61447	0.200791	-1.28713	0
0.5973	5.88234	4.5404	-1.62984	-1.89991	0
0.5980	4.04806	4.22803	-0.410626	-1.89991	0
0.5987	2.21378	0.267738	0.50469	-0.0671544	0
0.5993	1.58127	-0.345829	2.33713	1.7628	0
0.6000	-1.13852	4.22803	3.86206	2.37279	0
0.6007	-4.17456	5.45517	0.50469	1.7628	0
0.6013	-5.43958	1.78492	-1.93555	2.98278	0
0.6020	-6.32509	-0.345829	0.200791	4.51054	0
0.6027	-6.00884	-0.0446231	0.200791	1.7628	0
0.6033	-5.12333	-1.57296	-1.62984	-0.982134	0
0.6040	-7.27386	-2.78894	0.200791	2.37279	0
0.6047	-7.52686	-2.17537	1.42182	6.0355	0
0.6053	-6.9576	-3.09015	0.50469	3.59556	0
0.6060	-9.99365	-4.61849	0.50469	1.7628	0
0.6067	-10.6262	-3.70371	-1.32594	2.67778	0
0.6073	-6.9576	-4.31728	-3.15658	3.29057	0
0.6080	-6.32509	-5.53326	-0.104918	1.7628	0
0.6087	-6.9576	-2.17537	3.25245	-0.372147	0
0.6093	-4.49082	0.267738	0.810399	-2.5099	0
0.6100	-4.49082	-1.87417	0.200791	-0.982134	0
0.6107	-4.17456	-1.87417	5.9984	0.542832	0
0.6113	-1.45477	1.18251	8.44045	-3.42488	0
0.6120	-0.506007	-0.0446231	3.55816	-7.69758	0
0.6127	0.379506	-1.2606	1.72572	-6.7826	0
0.6133	2.84629	1.78492	3.25245	-4.33985	0
0.6140	3.41555	1.78492	0.810399	-3.72987	0
0.6147	3.7318	-0.959396	-1.32594	-4.33985	0
0.6153	4.93357	-0.0446231	0.200791	-3.72987	0
0.6160	3.7318	2.6997	-1.32594	-1.28713	0
0.6167	3.0993	3.61447	-4.07189	-0.0671544	0
0.6173	4.68057	2.39849	-1.02023	-1.28713	0
0.6180	4.93357	1.18251	0.810399	0.542832	0
0.6187	1.58127	0.568944	-0.410626	6.95048	0
0.6193	-0.822262	0.568944	-0.410626	9.69822	0
0.6200	-1.77103	1.78492	-0.714526	6.95048	0
0.6207	-3.28905	3.61447	-1.62984	3.90055	0
0.6213	-5.43958	2.6997	-1.02023	2.67778	0
0.6220	-6.64135	0.267738	-2.54697	3.59556	0
0.6227	-7.52686	-0.0446231	-3.76618	6.0355	0
0.6233	-7.84312	1.78492	1.11611	6.3405	0
0.6240	-6.32509	0.568944	3.55816	3.59556	0
0.6247	-7.27386	-1.87417	-1.32594	1.15282	0
0.6253	-10.6262	-1.2606	-4.07189	0.542832	0
0.6260	-10.3099	-0.345829	-2.54697	-0.0671544	0
0.6267	-7.84312	-1.57296	-2.24126	0.237839	0
0.6273	-7.84312	-3.70371	-0.714526	1.45781	0
0.6280	-6.9576	-5.23205	1.11611	-0.0671544	0
0.6287	-4.17456	-3.40251	0.810399	-2.81489	0
0.6293	-0.506007	-1.2606	0.200791	-3.42488	0
0.6300	2.53004	-4.00492	1.42182	-2.81489	0
0.6307	2.21378	-7.0616	3.25245	-4.64485	0
0.6313	0.379506	-5.23205	3.25245	-6.4776	0
0.6320	3.0993	-3.40251	2.03142	-4.94984	0
0.6327	6.76785	-3.40251	2.33713	-3.11988	0
0.6333	5.24983	-1.2606	3.25245	-4.03486	0
0.6340	4.04806	-0.959396	3.25245	-4.64485	0
0.6347	4.93357	-3.09015	3.25245	-2.81489	0
0.6353	2.84629	-2.17537	5.08308	-2.81489	0
0.6360	1.01201	1.78492	5.69269	-3.72987	0
0.6367	2.21378	2.6997	3.25245	-1.59492	0
0.6373	3.41555	1.78492	0.200791	0.847825	0
0.6380	2.21378	2.39849	-1.62984	1.45781	0
0.6387	-0.253004	2.09728	-1.62984	1.45781	0
0.6393	-1.77103	0.87015	-0.410626	0.847825	0
0.6400	-0.822262	1.18251	0.50469	2.0678	0
0.6407	-0.506007	1.78492	-0.410626	3.59556	0
0.6413	-3.28905	0.87015	-2.85087	2.0678	0
0.6420	-6.32509	0.87015	-4.07189	2.67778	0
0.6427	-7.52686	1.18251	-1.62984	5.42552	0
0.6433	-7.52686	0.267738	0.200791	4.20555	0
0.6440	-7.84312	0.267738	-0.714526	2.37279	0
0.6447	-7.84312	1.78492	-2.24126	3.59556	0
0.6453	-6.32509	0.87015	-1.02023	2.67778	0
0.6460	-3.28905	0.267738	0.810399	1.15282	0
0.6467	-1.13852	0.568944	-0.104918	2.67778	0
0.6473	0.379506	-0.65819	0.50469	2.0678	0
0.6480	1.58127	-1.57296	3.86206	-0.982134	0
0.6487	1.89753	-0.959396	1.72572	-2.81489	0
0.6493	2.53004	-1.57296	-3.76618	-4.94984	0
0.6500	5.88234	-2.48774	-4.07189	-5.86482	0
0.6507	8.60213	-1.87417	-2.24126	-4.33985	0
0.6513	8.03287	-1.87417	-2.24126	-4.64485	0
0.6520	6.51485	-1.57296	-0.410626	-5.86482	0
0.6527	6.76785	-0.345829	-0.104918	-5.55983	0
0.6533	7.40036	-1.57296	-4.07189	-5.55983	0
0.6540	6.76785	-3.40251	-4.07189	-4.64485	0
0.6547	5.88234	-2.48774	-0.410626	-2.81489	0
0.6553	4.93357	-0.0446231	-1.62984	-2.5099	0
0.6560	4.68057	0.87015	-2.24126	-0.982134	0
0.6567	4.36431	-1.57296	-0.410626	2.37279	0
0.6573	1.58127	-4.61849	-1.93555	0.847825	0
0.6580	-0.822262	-3.70371	-3.15658	-1.59492	0
0.6587	0.379506	-0.345829	2.03142	0.847825	0
0.6593	1.32827	0.568944	3.25245	2.98278	0
0.6600	1.32827	0.568944	-1.32594	2.98278	0
0.6607	3.0993	1.78492	-2.24126	2.67778	0
0.6613	3.0993	1.78492	-1.32594	3.59556	0
0.6620	0.69576	0.568944	-2.54697	5.73051	0
0.6627	-0.253004	-1.87417	-2.54697	7.25548	0
0.6633	-2.08728	-4.61849	-3.15658	4.81553	0
0.6640	-5.43958	-4.61849	-5.90252	2.67778	0
0.6647	-5.69258	-2.48774	-5.59863	3.59556	0
0.6653	-3.85831	-2.17537	-2.54697	2.67778	0
0.6660	-3.28905	-2.17537	-2.54697	0.847825	0
0.6667	-1.45477	0.568944	-2.24126	1.7628	0
0.6673	-0.253004	2.6997	-0.410626	1.7628	0
0.6680	-2.08728	0.568944	-1.62984	0.542832	0
0.6687	-1.77103	-1.87417	-3.46228	0.542832	0
0.6693	2.84629	-0.65819	-2.54697	-1.89991	0
0.6700	4.68057	0.267738	-1.93555	-5.55983	0
0.6707	3.0993	-0.959396	-1.93555	-6.17261	0
0.6713	3.7318	-0.959396	-1.62984	-5.55983	0
0.6720	4.04806	0.87015	-1.32594	-8.00257	0
0.6727	2.53004	0.568944	-1.93555	-9.22254	0
0.6733	4.93357	-0.959396	-3.15658	-8.00257	0
0.6740	7.0841	-0.959396	-3.15658	-7.08759	0
0.6747	5.24983	-0.0446231	-2.24126	-5.55983	0
0.6753	5.24983	0.568944	-3.15658	-3.11988	0
0.6760	6.76785	2.09728	-2.85087	-2.81489	0
0.6767	4.04806	3.01206	-0.410626	-3.42488	0
0.6773	3.0993	0.568944	-1.32594	-1.59492	0
0.6780	6.19859	-0.65819	-3.76618	2.67778	0
0.6787	3.7318	1.48372	-1.32594	4.51054	0
0.6793	-0.822262	0.87015	1.42182	2.67778	0
0.6800	0.69576	-1.57296	1.42182	2.0678	0
0.6807	1.01201	-0.65819	1.72572	2.98278	0
0.6813	-2.34028	-0.0446231	0.200791	2.67778	0
0.6820	-2.97279	-2.48774	-1.93555	2.0678	0
0.6827	-2.34028	-1.87417	0.50469	1.7628	0
0.6833	-3.28905	0.267738	3.55816	-0.372147	0
0.6840	-3.28905	-0.0446231	4.16777	0.237839	0
0.6847	-2.65654	-0.0446231	4.16777	2.67778	0
0.6853	-2.34028	-0.0446231	2.94674	2.67778	0
0.6860	-1.45477	-0.959396	2.33713	1.7628	0
0.6867	0.0632509	-1.57296	2.94674	1.45781	0
0.6873	1.89753	-2.78894	1.72572	-0.372147	0
0.6880	2.21378	-4.00492	0.50469	-1.89991	0
0.6887	0.379506	-2.78894	2.03142	-3.72987	0
0.6893	-0.253004	-3.09015	3.55816	-6.4776	0
0.6900	1.89753	-2.78894	4.47347	-5.25483	0
0.6907	4.04806	2.09728	4.16777	-2.2049	0
0.6913	4.04806	4.5404	2.33713	-3.72987	0
0.6920	2.53004	-0.0446231	2.33713	-4.03486	0
0.6927	2.84629	-1.57296	1.72572	-0.372147	0
0.6933	4.36431	-1.2606	-1.32594	-2.2049	0
0.6940	6.19859	-3.70371	1.72572	-6.4776	0
0.6947	6.76785	-2.17537	8.74616	-5.55983	0
0.6953	4.93357	1.48372	5.9984	-4.03486	0
0.6960	1.32827	-0.959396	-0.410626	-3.42488	0
0.6967	-0.253004	-2.17537	1.42182	-0.0671544	0
0.6973	0.69576	-0.65819	2.64103	1.15282	0
0.6980	-1.45477	-2.78894	-0.410626	-1.89991	0
0.6987	-4.80707	-3.70371	-1.62984	-1.89991	0
0.6993	-4.17456	0.568944	-0.714526	2.67778	0
0.7000	-2.65654	1.78492	-0.410626	4.51054	0
0.7007	-3.28905	0.87015	-0.410626	3.90055	0
0.7013	-4.17456	2.39849	-1.32594	4.51054	0
0.7020	-5.12333	2.6997	-1.32594	5.42552	0
0.7027	-6.00884	1.18251	-0.104918	3.59556	0
0.7033	-5.43958	1.18251	-1.32594	1.7628	0
0.7040	-4.17456	2.39849	-2.54697	2.67778	0
0.7047	-5.69258	3.61447	0.200791	2.67778	0
0.7053	-6.9576	3.92683	1.72572	0.542832	0
0.7060	-5.69258	1.78492	-1.32594	1.15282	0
0.7067	-5.12333	0.267738	-2.24126	1.7628	0
0.7073	-4.17456	1.78492	1.72572	-0.982134	0
0.7080	-2.65654	1.78492	4.16777	-2.2049	0
0.7087	-2.97279	-0.0446231	2.33713	-0.372147	0
0.7093	-3.85831	-0.0446231	-0.410626	-0.982134	0
0.7100	-1.45477	0.87015	0.810399	-4.03486	0
0.7107	0.379506	1.78492	2.94674	-4.33985	0
0.7113	-2.08728	1.48372	1.42182	-3.72987	0
0.7120	-2.65654	-0.345829	-2.24126	-4.03486	0
0.7127	0.379506	-2.17537	-2.85087	-3.72987	0
0.7133	1.32827	-2.17537	-1.32594	-3.42488	0
0.7140	0.69576	-0.959396	-0.410626	-3.11988	0
0.7147	3.0993	0.87015	-0.410626	-3.72987	0
0.7153	5.24983	1.18251	-1.32594	-6.17261	0
0.7160	4.68057	-1.87417	-1.32594	-5.55983	0
0.7167	4.04806	-4.00492	-0.104918	-3.11988	0
0.7173	3.0993	-3.40251	0.810399	-3.72987	0
0.7180	1.89753	-2.17537	-0.104918	-3.72987	0
0.7187	2.21378	-1.2606	-1.62984	1.7628	0
0.7193	1.32827	0.87015	-1.02023	5.73051	0
0.7200	-0.253004	0.87015	1.42182	3.59556	0
0.7207	0.379506	-2.17537	-0.410626	2.67778	0
0.7213	0.379506	-3.70371	-5.29292	4.81553	0
0.7220	-1.77103	-3.09015	-5.90252	6.3405	0
0.7227	-3.28905	-3.09015	-1.93555	5.73051	0
0.7233	-4.17456	-3.70371	-1.62984	3.90055	0
0.7240	-3.85831	-3.70371	-3.76618	4.20555	0
0.7247	-2.34028	-2.48774	-2.24126	6.95048	0
0.7253	-2.34028	1.48372	-1.62984	8.17325	0
0.7260	-3.28905	2.6997	-2.24126	6.0355	0
0.7267	-1.45477	-1.87417	-0.410626	3.59556	0
0.7273	0.0632509	-4.31728	0.50469	2.67778	0
0.7280	0.0632509	-1.87417	-1.62984	2.67778	0
0.7287	0.69576	-0.0446231	-1.32594	-0.67714	0
0.7293	-1.13852	-0.0446231	0.50469	-4.94984	0
0.7300	-3.28905	0.87015	0.810399	-4.64485	0
0.7307	-1.45477	0.568944	1.42182	-2.81489	0
0.7313	-1.13852	0.267738	2.33713	-4.64485	0
0.7320	-3.28905	1.18251	0.810399	-7.08759	0
0.7327	-0.506007	0.568944	-1.62984	-5.86482	0
0.7333	4.36431	-0.65819	-1.62984	-5.86482	0
0.7340	4.36431	1.18251	-0.410626	-6.4776	0
0.7347	4.68057	3.92683	-0.410626	-6.17261	0
0.7353	6.19859	3.92683	-1.62984	-6.17261	0
0.7360	4.93357	1.78492	-1.02023	-4.03486	0
0.7367	3.7318	1.78492	0.810399	0.847825	0
0.7373	4.68057	3.61447	0.50469	1.15282	0
0.7380	4.04806	3.31326	-1.32594	-0.0671544	0
0.7387	0.379506	2.6997	-2.54697	3.59556	0
0.7393	-2.34028	6.36994	-1.62984	4.51054	0
0.7400	-3.28905	6.05758	1.11611	1.7628	0
0.7407	-5.12333	-0.0446231	2.03142	3.90055	0
0.7413	-5.69258	-0.959396	1.42182	6.3405	0
0.7420	-2.97279	2.6997	1.72572	3.59556	0
0.7427	-2.34028	3.01206	1.42182	3.29057	0
0.7433	-4.80707	2.6997	0.200791	4.51054	0
0.7440	-4.80707	3.01206	-0.104918	3.59556	0
0.7447	-4.17456	2.39849	-0.410626	5.12053	0
0.7453	-4.49082	3.01206	-2.24126	7.25548	0
0.7460	-3.85831	4.5404	-2.54697	3.59556	0
0.7467	-4.49082	2.09728	-1.62984	-1.59492	0
0.7473	-6.32509	-2.17537	-0.410626	-0.982134	0
0.7480	-3.6053	-3.09015	-0.714526	0.847825	0
0.7487	1.01201	-1.87417	-2.24126	-0.982134	0
0.7493	1.32827	-0.0446231	-1.02023	-3.72987	0
0.7500	2.21378	1.18251	1.42182	-4.03486	0
0.7507	4.36431	1.48372	0.50469	-3.72987	0
0.7513	4.93357	1.78492	-0.410626	-3.72987	0
0.7520	5.24983	1.78492	-0.104918	-5.25483	0
0.7527	6.76785	-0.0446231	-1.32594	-6.7826	0
0.7533	7.40036	-2.78894	-2.54697	-6.4776	0
0.7540	6.51485	-3.70371	-1.32594	-5.25483	0
0.7547	5.88234	-0.0446231	1.11611	-5.86482	0
0.7553	5.24983	4.8416	3.86206	-5.55983	0
0.7560	4.68057	2.6997	4.16777	-2.2049	0
0.7567	4.04806	-2.78894	1.11611	-0.372147	0
0.7573	4.04806	-1.87417	-0.714526	-1.89991	0
0.7580	2.84629	0.568944	-0.410626	-1.59492	0
0.7587	-0.822262	-0.65819	-0.104918	0.847825	0
0.7593	-2.65654	0.87015	0.50469	2.67778	0
0.7600	-0.822262	1.18251	-0.104918	3.29057	0
0.7607	-1.45477	-2.78894	-1.02023	2.67778	0
0.7613	-3.6053	-3.70371	0.810399	0.847825	0
0.7620	-3.85831	-1.57296	2.03142	0.847825	0
0.7627	-4.49082	-4.00492	-0.104918	2.37279	0
0.7633	-6.00884	-6.14683	-1.32594	2.67778	0
0.7640	-6.00884	-3.40251	-1.62984	3.29057	0
0.7647	-6.00884	-2.78894	-1.93555	3.59556	0
0.7653	-6.00884	-3.70371	-0.104918	2.37279	0
0.7660	-4.17456	-2.78894	1.72572	2.98278	0
0.7667	-2.97279	-1.87417	2.33713	3.29057	0
0.7673	-2.65654	-0.65819	4.16777	-0.0671544	0
0.7680	-2.65654	-0.0446231	4.16777	-0.0671544	0
0.7687	-2.08728	-0.959396	1.42182	1.45781	0
0.7693	-0.253004	-1.2606	-1.32594	-2.81489	0
0.7700	1.58127	0.568944	-3.15658	-5.55983	0
0.7707	2.21378	0.568944	-4.07189	-2.5099	0
0.7713	2.53004	-0.959396	-2.24126	-2.81489	0
0.7720	4.04806	-1.57296	-1.32594	-6.4776	0
0.7727	6.76785	-1.87417	-2.54697	-6.4776	0
0.7733	6.76785	-2.78894	-3.15658	-5.86482	0
0.7740	3.7318	-2.78894	-2.24126	-5.55983	0
0.7747	2.84629	-0.0446231	-1.02023	-2.81489	0
0.7753	5.56608	1.78492	-0.410626	-1.59492	0
0.7760	5.88234	-1.2606	-0.104918	-1.28713	0
0.7767	4.93357	-1.57296	0.810399	0.847825	0
0.7773	6.19859	3.61447	1.42182	2.67778	0
0.7780	3.41555	3.61447	0.200791	3.59556	0
0.7787	-1.77103	-1.2606	-0.714526	5.12053	0
0.7793	-1.45477	-0.345829	1.42182	3.59556	0
0.7800	1.32827	2.39849	3.25245	1.45781	0
0.7807	0.0632509	0.568944	-0.714526	3.59556	0
0.7813	-1.13852	-0.959396	-4.98721	6.3405	0
0.7820	-1.45477	-0.0446231	-4.98721	6.0355	0
0.7827	-3.28905	-0.345829	-3.15658	5.73051	0
0.7833	-3.85831	-1.87417	-2.54697	5.12053	0
0.7840	-4.49082	-2.17537	-3.46228	3.59556	0
0.7847	-5.43958	-0.65819	-4.07189	4.20555	0
0.7853	-3.85831	-0.0446231	-2.24126	4.51054	0
0.7860	-1.77103	-1.87417	-1.32594	2.67778	0
0.7867	-3.28905	-2.48774	-3.15658	1.45781	0
0.7873	-5.12333	-0.959396	-2.85087	2.0678	0
0.7880	-3.85831	-1.87417	-1.32594	0.847825	0
0.7887	-1.13852	-2.17537	-3.15658	-2.81489	0
0.7893	0.379506	-0.0446231	-2.54697	-4.33985	0
0.7900	1.01201	-0.0446231	2.64103	-3.72987	0
0.7907	2.21378	-2.48774	3.25245	-3.11988	0
0.7913	2.21378	-1.87417	1.42182	-5.25483	0
0.7920	3.0993	-0.65819	3.25245	-6.4776	0
0.7927	3.41555	-2.17537	2.94674	-5.55983	0
0.7933	2.21378	-3.09015	-2.24126	-3.72987	0
0.7940	2.21378	-3.09015	-3.46228	-4.03486	0
0.7947	3.7318	-4.61849	-0.410626	-4.33985	0
0.7953	3.0993	-5.53326	0.50469	-2.81489	0
0.7960	1.89753	-4.31728	-1.02023	-2.5099	0
0.7967	2.53004	-3.40251	-2.24126	-3.11988	0
0.7973	2.21378	-4.31728	-2.24126	-3.72987	0
0.7980	3.0993	-5.53326	-2.24126	-1.59492	0
0.7987	5.56608	-4.61849	-1.32594	2.37279	0
0.7993	2.53004	-2.78894	-0.410626	4.20555	0
0.8000	-0.506007	-1.2606	-1.62984	3.90055	0
0.8007	2.84629	-0.345829	-2.24126	3.90055	0
0.8013	2.53004	1.78492	0.200791	3.59556	0
0.8020	-4.49082	3.92683	0.50469	4.51054	0
0.8027	-6.00884	2.6997	0.200791	7.25548	0
0.8033	-2.08728	2.09728	2.33713	6.3405	0
0.8040	-3.28905	4.22803	2.94674	0.542832	0
0.8047	-6.9576	3.61447	-1.32594	-0.982134	0
0.8053	-8.15937	0.87015	-1.93555	1.7628	0
0.8060	-7.52686	2.39849	1.11611	-0.0671544	0
0.8067	-4.49082	2.39849	0.50469	-4.03486	0
0.8073	-0.506007	-1.87417	-1.32594	-2.81489	0
0.8080	-1.45477	-0.959396	-0.410626	-1.28713	0
0.8087	-3.28905	3.61447	-0.714526	-2.5099	0
0.8093	-0.506007	3.31326	-1.32594	-3.42488	0
0.8100	2.84629	0.568944	2.03142	-4.03486	0
0.8107	2.53004	-0.0446231	4.47347	-6.17261	0
0.8113	1.89753	0.267738	3.25245	-8.30756	0
0.8120	3.0993	1.18251	0.810399	-7.69758	0
0.8127	4.36431	0.87015	1.42182	-5.86482	0
0.8133	5.56608	-0.959396	2.64103	-6.7826	0
0.8140	6.76785	-0.65819	2.33713	-8.30756	0
0.8147	6.76785	2.6997	1.42182	-3.72987	0
0.8153	5.88234	4.8416	3.25245	1.7628	0
0.8160	4.68057	3.92683	5.08308	0.847825	0
0.8167	1.89753	0.87015	1.11611	-1.28713	0
0.8173	-1.13852	0.568944	-3.15658	-0.0671544	0
0.8180	-2.34028	3.61447	-1.93555	-0.0671544	0
0.8187	-2.34028	5.75637	0.50469	-0.0671544	0
0.8193	-2.34028	4.5404	-0.410626	2.67778	0
0.8200	-4.17456	1.18251	-1.62984	3.90055	0
0.8207	-5.43958	-2.48774	-2.24126	2.98278	0
0.8213	-5.43958	-3.09015	-1.02023	3.59556	0
0.8220	-6.00884	-0.345829	-0.104918	5.42552	0
0.8227	-8.15937	0.267738	-1.93555	4.81553	0
0.8233	-9.36114	-0.345829	-4.3776	4.81553	0
0.8240	-7.52686	-0.0446231	-3.76618	6.3405	0
0.8247	-6.9576	-0.959396	-2.54697	6.95048	0
0.8253	-7.84312	-0.0446231	-3.15658	6.3405	0
0.8260	-6.00884	3.31326	-2.24126	4.51054	0
0.8267	-1.45477	1.18251	0.200791	2.0678	0
0.8273	-1.13852	-1.87417	3.86206	0.542832	0
0.8280	-2.97279	1.18251	4.77737	-0.0671544	0
0.8287	-0.506007	2.6997	2.33713	-0.982134	0
0.8293	2.21378	-0.959396	0.810399	-2.81489	0
0.8300	-0.506007	-0.345829	2.33713	-3.11988	0
0.8307	-1.45477	1.78492	1.72572	-3.11988	0
0.8313	3.7318	-0.65819	-2.24126	-4.64485	0
0.8320	6.19859	-2.17537	-3.76618	-5.86482	0
0.8327	4.04806	0.87015	-1.32594	-5.55983	0
0.8333	4.68057	2.09728	-0.104918	-5.55983	0
0.8340	7.40036	-0.0446231	-1.32594	-4.33985	0
0.8347	6.76785	-1.87417	0.50469	-1.28713	0
0.8353	4.04806	-1.87417	2.33713	-0.0671544	0
0.8360	2.84629	-1.2606	0.810399	-1.59492	0
0.8367	2.53004	-1.87417	-1.32594	-2.5099	0
0.8373	4.04806	-2.17537	-0.104918	-1.89991	0
0.8380	6.51485	-0.959396	0.50469	1.7628	0
0.8387	4.93357	-0.959396	1.42182	4.51054	0
0.8393	0.379506	-0.959396	5.38879	2.0678	0
0.8400	-2.34028	0.267738	4.77737	0.237839	0
0.8407	-2.34028	-0.959396	-2.54697	3.59556	0
0.8413	-3.85831	-3.70371	-4.98721	5.12053	0
0.8420	-5.12333	-3.70371	-1.02023	2.98278	0
0.8427	-3.6053	-2.78894	1.42182	4.51054	0
0.8433	-3.28905	-3.40251	1.42182	6.95048	0
0.8440	-4.17456	-4.00492	-1.02023	5.42552	0
0.8447	-2.97279	-4.61849	-4.68331	3.90055	0
0.8453	-1.77103	-4.93085	-4.07189	4.51054	0
0.8460	-2.65654	-4.31728	-1.32594	2.0678	0
0.8467	-3.85831	-3.70371	-1.93555	-0.982134	0
0.8473	-3.28905	-2.78894	-1.62984	-0.0671544	0
0.8480	-1.13852	-2.17537	0.810399	0.847825	0
0.8487	0.69576	-3.40251	1.11611	-1.89991	0
0.8493	1.58127	-3.09015	-0.410626	-3.72987	0
0.8500	2.53004	-2.17537	-1.32594	-2.81489	0
0.8507	4.36431	-3.40251	-1.02023	-3.11988	0
0.8513	4.68057	-1.57296	1.72572	-4.64485	0
0.8520	3.0993	3.61447	2.33713	-4.64485	0
0.8527	2.84629	3.92683	-0.714526	-5.25483	0
0.8533	3.0993	1.18251	-2.24126	-6.7826	0
0.8540	3.0993	1.78492	-0.104918	-7.39258	0
0.8547	2.21378	1.78492	0.200791	-5.55983	0
0.8553	2.21378	1.48372	-2.24126	-1.89991	0
0.8560	1.89753	4.22803	-2.24126	-0.0671544	0
0.8567	1.32827	5.75637	0.810399	-0.982134	0
0.8573	0.379506	3.61447	0.200791	-0.372147	0
0.8580	-0.822262	2.09728	-4.07189	2.0678	0
0.8587	-2.34028	1.78492	-3.15658	3.29057	0
0.8593	-2.34028	1.48372	0.50469	3.29057	0
0.8600	-0.822262	1.78492	-0.410626	4.20555	0
0.8607	-2.08728	1.78492	-1.93555	4.51054	0
0.8613	-3.28905	2.6997	1.42182	4.20555	0
0.8620	-2.97279	4.22803	2.33713	4.51054	0
0.8627	-3.28905	3.01206	0.50469	5.42552	0
0.8633	-3.85831	0.87015	2.33713	5.42552	0
0.8640	-3.6053	1.18251	4.77737	5.12053	0
0.8647	-3.6053	1.78492	2.33713	4.51054	0
0.8653	-2.65654	1.78492	-0.410626	2.98278	0
0.8660	-1.13852	2.09728	-0.410626	-0.0671544	0
0.8667	-2.65654	0.87015	0.50469	-1.28713	0
0.8673	-4.17456	-1.2606	0.810399	-0.0671544	0
0.8680	-2.34028	-1.87417	0.200791	-0.982134	0
0.8687	-0.253004	-1.87417	-1.32594	-3.72987	0
0.8693	0.69576	-1.87417	-1.32594	-4.64485	0
0.8700	3.0993	-1.2606	-0.410626	-4.94984	0
0.8707	4.04806	-1.2606	-0.410626	-6.17261	0
0.8713	2.21378	-1.2606	-0.714526	-6.4776	0
0.8720	0.379506	0.87015	-0.104918	-6.4776	0
0.8727	0.379506	2.09728	1.42182	-7.69758	0
0.8733	1.32827	2.09728	2.33713	-7.08759	0
0.8740	3.41555	1.78492	4.16777	-3.72987	0
0.8747	4.93357	0.267738	5.08308	-2.2049	0
0.8753	4.68057	0.568944	4.16777	-3.42488	0
0.8760	3.0993	3.31326	2.33713	-2.81489	0
0.8767	2.21378	4.5404	0.810399	-0.982134	0
0.8773	1.32827	3.31326	-0.714526	-0.0671544	0
0.8780	-1.13852	1.78492	-0.714526	1.7628	0
0.8787	-3.28905	-0.959396	0.50469	4.81553	0
0.8793	-2.34028	-2.17537	-0.410626	5.73051	0
0.8800	-0.506007	-0.0446231	-2.24126	5.12053	0
0.8807	-1.13852	0.87015	-0.714526	5.12053	0
0.8813	-4.80707	-0.959396	1.42182	5.42552	0
0.8820	-8.15937	-0.345829	-0.410626	4.51054	0
0.8827	-6.9576	0.87015	-2.54697	3.90055	0
0.8833	-3.6053	-0.345829	-1.32594	4.51054	0
0.8840	-3.85831	-0.959396	-0.714526	3.59556	0
0.8847	-6.00884	-0.0446231	-3.15658	2.0678	0
0.8853	-6.32509	0.87015	-4.07189	1.7628	0
0.8860	-6.00884	1.18251	-1.32594	2.67778	0
0.8867	-4.80707	1.18251	0.50469	0.847825	0
0.8873	-3.85831	-0.0446231	2.33713	-1.89991	0
0.8880	-5.12333	-1.57296	2.64103	-2.81489	0
0.8887	-4.80707	-2.17537	0.200791	-3.72987	0
0.8893	-2.34028	-1.87417	-2.24126	-5.55983	0
0.8900	-1.45477	-1.87417	-0.714526	-5.25483	0
0.8907	-0.253004	-1.87417	1.42182	-4.03486	0
0.8913	2.53004	-1.2606	0.50469	-4.33985	0
0.8920	3.7318	-1.57296	-0.104918	-4.03486	0
0.8927	3.41555	-1.57296	0.200791	-2.5099	0
0.8933	5.24983	-0.0446231	0.50469	-0.982134	0
0.8940	5.88234	-0.0446231	2.33713	-0.982134	0
0.8947	4.36431	-2.17537	3.55816	-2.81489	0
0.8953	3.7318	-3.09015	2.33713	-2.5099	0
0.8960	4.93357	-2.17537	-0.410626	-0.67714	0
0.8967	5.88234	-2.78894	-0.410626	-0.982134	0
0.8973	5.88234	-2.78894	0.50469	-0.67714	0
0.8980	3.0993	-1.2606	0.200791	2.37279	0
0.8987	1.58127	-0.0446231	0.50469	2.67778	0
0.8993	2.21378	-0.65819	3.25245	2.0678	0
0.9000	1.01201	-0.0446231	5.08308	5.12053	0
0.9007	-2.34028	0.267738	3.25245	6.64549	0
0.9013	-4.49082	0.568944	-0.104918	6.0355	0
0.9020	-5.69258	0.87015	-2.24126	6.64549	0
0.9027	-7.27386	0.568944	-3.15658	5.73051	0
0.9033	-7.84312	-1.57296	-1.93555	2.67778	0
0.9040	-6.32509	-0.959396	-0.714526	2.98278	0
0.9047	-4.17456	2.09728	-1.32594	3.59556	0
0.9053	-2.34028	1.48372	-1.62984	-0.0671544	0
0.9060	-2.34028	-1.2606	0.200791	-1.59492	0
0.9067	-3.28905	-1.2606	1.11611	1.7628	0
0.9073	-3.6053	-0.959396	0.50469	1.7628	0
0.9080	-2.08728	-1.87417	0.810399	-1.89991	0
0.9087	-0.506007	-0.959396	2.33713	-1.59492	0
0.9093	1.01201	0.87015	3.25245	-0.0671544	0
0.9100	3.41555	0.87015	3.25245	-3.42488	0
0.9107	6.51485	1.78492	2.33713	-5.25483	0
0.9113	7.0841	1.78492	4.77737	-4.03486	0
0.9120	8.91838	-0.959396	5.38879	-5.55983	0
0.9127	11.3852	-1.2606	2.03142	-6.4776	0
0.9133	8.91838	0.87015	1.11611	-5.25483	0
0.9140	4.68057	-0.959396	3.25245	-6.17261	0
0.9147	5.88234	-3.70371	2.33713	-5.55983	0
0.9153	6.76785	-2.78894	-0.104918	-1.28713	0
0.9160	3.0993	0.568944	-0.410626	-0.372147	0
0.9167	1.58127	0.87015	-0.410626	-2.2049	0
0.9173	2.21378	-0.959396	0.50469	-2.81489	0
0.9180	0.69576	-3.70371	1.72572	-2.81489	0
0.9187	1.32827	-4.00492	-0.104918	-1.89991	0
0.9193	2.84629	-1.2606	-0.410626	0.847825	0
0.9200	0.379506	-0.0446231	0.50469	1.45781	0
0.9207	-3.28905	-1.57296	-0.714526	2.67778	0
0.9213	-5.69258	-2.48774	0.50469	5.12053	0
0.9220	-6.00884	-0.65819	2.33713	5.42552	0
0.9227	-4.17456	0.568944	-1.62984	4.51054	0
0.9233	-3.6053	0.267738	-2.85087	4.51054	0
0.9240	-5.12333	-0.0446231	1.42182	2.67778	0
0.9247	-3.85831	-1.2606	-0.410626	0.847825	0
0.9253	-2.97279	-2.78894	-4.68331	0.847825	0
0.9260	-4.80707	-0.959396	-1.93555	-0.0671544	0
0.9267	-4.49082	0.568944	0.50469	-1.89991	0
0.9273	-2.34028	-2.48774	-1.32594	-1.59492	0
0.9280	-2.34028	-4.61849	-1.32594	-3.11988	0
0.9287	-1.77103	-3.40251	-1.02023	-6.4776	0
0.9293	0.69576	-3.40251	-2.24126	-5.55983	0
0.9300	1.32827	-4.61849	-2.24126	-3.42488	0
0.9307	1.32827	-3.70371	-2.54697	-4.33985	0
0.9313	2.21378	-2.48774	-2.24126	-4.64485	0
0.9320	1.32827	-2.17537	0.50469	-4.64485	0
0.9327	2.53004	-1.57296	1.42182	-7.08759	0
0.9333	6.51485	-1.87417	-1.32594	-8.00257	0
0.9340	7.71661	-3.40251	-3.46228	-4.64485	0
0.9347	6.19859	-2.48774	-1.62984	-0.982134	0
0.9353	5.56608	0.87015	0.810399	-1.28713	0
0.9360	3.41555	2.09728	0.200791	-3.42488	0
0.9367	0.0632509	1.48372	-1.62984	-3.72987	0
0.9373	0.0632509	2.09728	-1.32594	-0.982134	0
0.9380	2.21378	3.31326	-1.32594	1.7628	0
0.9387	0.69576	0.87015	-3.15658	1.45781	0
0.9393	-2.08728	-1.87417	-4.07189	0.542832	0
0.9400	-1.13852	1.18251	-3.15658	1.15282	0
0.9407	-0.506007	3.31326	-2.54697	3.29057	0
0.9413	-5.43958	2.09728	-3.76618	4.81553	0
0.9420	-7.84312	2.6997	-4.3776	3.29057	0
0.9427	-5.69258	3.01206	-3.46228	1.15282	0
0.9433	-5.69258	0.267738	-2.54697	2.67778	0
0.9440	-8.15937	-2.78894	-3.15658	5.42552	0
0.9447	-8.47562	-3.09015	-3.46228	4.20555	0
0.9453	-7.84312	-0.959396	-4.07189	2.37279	0
0.9460	-7.27386	1.48372	-4.68331	0.542832	0
0.9467	-4.17456	-0.345829	-2.24126	-2.5099	0
0.9473	-3.85831	-2.17537	2.03142	-2.81489	0
0.9480	-5.43958	0.87015	1.11611	0.237839	0
0.9487	-3.85831	2.6997	-3.15658	1.15282	0
0.9493	-1.45477	0.568944	-4.07189	-1.89991	0
0.9500	-1.45477	-0.959396	-1.93555	-4.03486	0
0.9507	-0.253004	-1.87417	-0.410626	-4.64485	0
0.9513	3.41555	-4.61849	-0.104918	-4.94984	0
0.9520	4.04806	-4.61849	-1.32594	-4.94984	0
0.9527	1.89753	-1.57296	-1.93555	-4.03486	0
0.9533	0.69576	-1.57296	-1.62984	-4.03486	0
0.9540	1.58127	-4.61849	-2.85087	-4.33985	0
0.9547	2.84629	-5.53326	-4.07189	-2.81489	0
0.9553	2.21378	-4.61849	-1.32594	-1.89991	0
0.9560	-0.253004	-5.53326	1.42182	-3.42488	0
0.9567	-1.45477	-4.61849	-0.104918	-2.2049	0
0.9573	0.0632509	-1.2606	-3.76618	1.45781	0
0.9580	0.379506	-0.65819	-4.07189	1.15282	0
0.9587	-2.08728	-3.09015	-0.714526	0.542832	0
0.9593	-2.65654	-1.87417	3.55816	3.90055	0
0.9600	-1.77103	2.6997	4.16777	4.51054	0
0.9607	-4.17456	3.92683	-0.410626	3.59556	0
0.9613	-6.9576	1.18251	-4.3776	7.25548	0
0.9620	-6.9576	-0.0446231	-3.46228	9.39323	0
0.9627	-6.00884	1.48372	-1.02023	5.42552	0
0.9633	-3.6053	2.09728	-0.410626	3.90055	0
0.9640	-1.77103	0.87015	-2.24126	5.42552	0
0.9647	-4.80707	1.78492	-4.07189	4.81553	0
0.9653	-7.52686	4.5404	-3.76618	3.59556	0
0.9660	-4.80707	3.01206	-3.15658	2.67778	0
0.9667	-2.34028	-1.2606	-2.54697	-0.982134	0
0.9673	-3.28905	-2.17537	-0.104918	-1.59492	0
0.9680	-3.6053	0.87015	4.47347	0.847825	0
0.9687	-2.34028	3.61447	5.69269	-0.0671544	0
0.9693	-1.45477	2.6997	0.50469	-2.2049	0
0.9700	0.69576	0.267738	-3.15658	-1.89991	0
0.9707	2.53004	0.568944	0.50469	-2.5099	0
0.9713	2.53004	2.6997	5.08308	-4.33985	0
0.9720	4.36431	2.6997	3.25245	-4.03486	0
0.9727	7.71661	1.18251	0.50469	-3.72987	0
0.9733	8.34912	1.48372	2.94674	-4.03486	0
0.9740	6.76785	2.09728	3.55816	-3.72987	0
0.9747	5.88234	0.568944	0.50469	-2.81489	0
0.9753	4.93357	-2.17537	-0.104918	-2.5099	0
0.9760	4.04806	-1.87417	1.72572	-0.982134	0
0.9767	4.68057	1.78492	2.33713	-0.0671544	0
0.9773	4.93357	1.78492	3.86206	-0.0671544	0
0.9780	1.32827	-0.0446231	4.47347	0.237839	0
0.9787	-2.97279	0.568944	2.64103	0.847825	0
0.9793	-3.28905	-0.0446231	0.810399	1.7628	0
0.9800	-0.506007	-2.78894	1.42182	1.7628	0
0.9807	-0.253004	-1.57296	1.72572	2.0678	0
0.9813	-3.6053	-0.0446231	0.200791	4.20555	0
0.9820	-5.12333	-2.17537	-2.24126	4.51054	0
0.9827	-3.85831	-2.78894	-1.02023	2.0678	0
0.9833	-3.6053	-0.959396	4.16777	0.542832	0
0.9840	-6.00884	-0.959396	4.16777	0.847825	0
0.9847	-6.64135	-1.87417	-1.02023	1.7628	0
0.9853	-4.17456	-2.17537	-1.32594	1.7628	0
0.9860	-2.97279	-3.40251	1.42182	0.847825	0
0.9867	-5.69258	-3.70371	0.50469	0.847825	0
0.9873	-6.32509	-4.61849	-1.32594	1.7628	0
0.9880	-1.77103	-4.61849	0.50469	-1.59492	0
0.9887	0.379506	-1.87417	2.03142	-5.86482	0
0.9893	-1.77103	-0.65819	0.50469	-4.94984	0
0.9900	0.0632509	-1.87417	-1.02023	-4.03486	0
0.9907	3.0993	-0.345829	-0.104918	-6.4776	0
0.9913	1.89753	3.61447	-0.410626	-6.4776	0
0.9920	2.21378	3.61447	-1.32594	-5.25483	0
0.9927	5.24983	-0.959396	1.72572	-5.55983	0
0.9933	4.93357	-4.61849	4.16777	-5.55983	0
0.9940	4.04806	-3.70371	0.50469	-5.55983	0
0.9947	5.88234	0.87015	0.50469	-3.72987	0
0.9953	5.24983	1.18251	6.91371	0.237839	0
0.9960	2.21378	-0.959396	5.9984	1.15282	0
0.9967	1.89753	-0.345829	0.810399	-0.0671544	0
0.9973	3.41555	0.568944	0.200791	2.67778	0
0.9980	2.84629	0.568944	-1.32594	4.51054	0
0.9987	0.379506	1.78492	-3.15658	1.15282	0
0.9993	0.379506	2.07497	0.0687392	0.478475	0
1.0000	-1.13852	0.546633	2.20508	3.52841	0
1.0007	-6.00884	0.546633	0.680156	4.75118	0
1.0013	-8.47562	-0.669346	0.374448	4.75118	0
1.0020	-6.32509	-2.49889	0.0687392	3.8334	0
1.0027	-5.12333	-1.28291	-1.45619	2.91842	0
1.0033	-5.12333	1.1602	-2.37331	3.8334	0
1.0040	-4.80707	2.07497	-2.98292	4.75118	0
1.0047	-6.64135	2.68854	-2.98292	2.00344	0
1.0053	-7.52686	2.07497	-2.0676	1.08846	0
1.0060	-6.00884	0.245427	-1.45619	3.52841	0
1.0067	-5.69258	1.1602	-0.540869	2.91842	0
1.0073	-5.69258	2.38733	2.51079	-1.04929	0
1.0080	-2.34028	1.46141	3.42611	-4.09922	0
1.0087	0.69576	-0.0557788	0.374448	-4.40421	0
1.0093	2.21378	-1.28291	-1.15229	-3.18424	0
1.0100	3.4788	-1.88532	0.680156	-3.48923	0
1.0107	4.36431	-1.88532	0.374448	-4.7092	0
1.0113	6.19859	-2.19769	-2.37331	-4.40421	0
1.0120	7.0841	-2.19769	-1.45619	-3.79423	0
1.0127	3.4788	-0.669346	-0.236969	-3.79423	0
1.0133	0.0632509	0.245427	-2.98292	-3.18424	0
1.0140	2.21378	-0.970552	-2.98292	-5.32199	0
1.0147	4.04806	-3.11246	0.0687392	-8.9819	0
1.0153	3.16255	-1.58412	0.0687392	-5.93197	0
1.0160	3.16255	2.07497	-1.15229	1.08846	0
1.0167	3.4788	2.98975	-2.0676	2.00344	0
1.0173	3.4788	2.07497	-2.98292	0.173482	0
1.0180	3.16255	2.07497	-1.15229	1.08846	0
1.0187	1.64452	2.07497	3.42611	2.00344	0
1.0193	1.01201	2.07497	2.81469	2.30843	0
1.0200	3.4788	4.21688	0.984056	3.8334	0
1.0207	3.16255	4.81929	0.984056	3.22341	0
1.0213	-1.13852	3.60331	-1.15229	2.00344	0
1.0220	-2.65654	2.38733	-3.89824	3.52841	0
1.0227	-1.13852	1.1602	-2.0676	4.44618	0
1.0233	-1.13852	0.245427	-1.15229	2.00344	0
1.0240	-2.02403	0.245427	-1.76189	2.00344	0
1.0247	-1.70778	1.1602	0.680156	5.66615	0
1.0253	-1.45477	2.98975	1.59547	4.75118	0
1.0260	-2.02403	3.90452	-2.67721	-0.744295	0
1.0267	-2.02403	0.245427	-2.98292	-1.65927	0
1.0273	-2.02403	-3.11246	0.374448	0.478475	0
1.0280	-1.13852	-1.58412	-0.846577	-0.744295	0
1.0287	0.69576	-0.0557788	-1.15229	-4.40421	0
1.0293	2.53004	-0.970552	3.1204	-3.79423	0
1.0300	4.68057	-0.36814	3.1204	-1.96427	0
1.0307	3.7318	2.07497	0.984056	-3.48923	0
1.0313	1.32827	1.1602	4.95103	-5.0142	0
1.0320	2.53004	-0.970552	6.78347	-3.79423	0
1.0327	4.36431	-0.669346	0.984056	-3.18424	0
1.0333	3.16255	-0.36814	-1.76189	-3.48923	0
1.0340	2.53004	-2.19769	0.374448	-2.57425	0
1.0347	4.04806	-0.669346	-0.540869	-1.35428	0
1.0353	4.68057	2.38733	-2.37331	-1.65927	0
1.0360	3.4788	0.245427	-1.76189	-1.65927	0
1.0367	1.64452	-3.41366	-1.15229	-0.131511	0
1.0373	3.4788	-3.41366	-0.236969	2.00344	0
1.0380	5.31308	-1.58412	1.59547	3.8334	0
1.0387	2.84629	0.245427	1.59547	5.05617	0
1.0393	-0.189753	1.1602	-0.236969	5.66615	0
1.0400	1.01201	0.546633	0.680156	4.75118	0
1.0407	1.32827	1.1602	2.20508	2.91842	0
1.0413	0.379506	2.38733	0.374448	4.14119	0
1.0420	1.01201	-0.0557788	-1.15229	5.66615	0
1.0427	-0.822262	-1.88532	0.0687392	2.91842	0
1.0433	-3.85831	-0.669346	0.680156	2.30843	0
1.0440	-2.97279	-2.49889	1.28976	4.44618	0
1.0447	-2.65654	-4.32844	1.28976	3.22341	0
1.0453	-3.28905	-2.49889	-1.76189	0.478475	0
1.0460	-1.45477	-3.11246	-4.20394	0.478475	0
1.0467	0.0632509	-4.32844	-2.67721	0.478475	0
1.0473	-0.822262	-1.28291	-0.846577	-0.744295	0
1.0480	-0.189753	0.546633	-0.846577	-1.96427	0
1.0487	0.69576	-1.88532	-2.0676	-4.40421	0
1.0493	1.32827	-2.19769	-3.59253	-5.93197	0
1.0500	4.04806	-1.58412	-2.0676	-5.0142	0
1.0507	4.36431	-2.19769	-0.236969	-4.7092	0
1.0513	3.16255	-1.58412	-2.0676	-5.93197	0
1.0520	5.31308	0.245427	-3.28863	-4.40421	0
1.0527	8.34912	2.07497	-0.540869	-3.48923	0
1.0533	7.0841	2.38733	0.680156	-4.7092	0
1.0540	6.19859	1.77377	-0.540869	-4.40421	0
1.0547	8.03287	2.68854	0.680156	-2.57425	0
1.0553	8.03287	4.81929	4.34142	-2.57425	0
1.0560	5.88234	3.90452	4.64713	-0.744295	0
1.0567	2.53004	1.1602	0.680156	2.00344	0
1.0573	-0.822262	1.77377	-2.0676	-0.744295	0
1.0580	-0.822262	3.90452	-0.236969	-2.57425	0
1.0587	1.64452	2.68854	2.51079	1.08846	0
1.0593	0.0632509	0.858994	2.51079	3.22341	0
1.0600	-3.85831	0.858994	0.680156	2.00344	0
1.0607	-3.85831	-0.36814	-0.540869	3.52841	0
1.0613	-2.97279	-3.41366	-1.15229	5.97115	0
1.0620	-5.12333	-4.32844	-1.45619	7.19112	0
1.0627	-6.32509	-2.49889	-1.15229	5.36116	0
1.0633	-4.80707	-1.58412	-0.846577	2.00344	0
1.0640	-5.37633	-0.669346	-2.0676	2.91842	0
1.0647	-6.64135	1.46141	-2.98292	6.88613	0
1.0653	-4.80707	-0.970552	-1.45619	6.27614	0
1.0660	-3.54205	-3.72603	0.374448	2.91842	0
1.0667	-5.12333	0.245427	0.680156	2.30843	0
1.0673	-4.49082	2.98975	2.51079	2.00344	0
1.0680	-2.97279	-0.970552	3.1204	2.00344	0
1.0687	-3.28905	-0.970552	-0.540869	2.00344	0
1.0693	-2.02403	1.1602	-3.28863	0.173482	0
1.0700	1.64452	-1.28291	-1.15229	-1.04929	0
1.0707	1.32827	-1.58412	0.984056	-1.65927	0
1.0713	-0.822262	-0.0557788	0.680156	-5.32199	0
1.0720	-0.189753	-3.11246	0.0687392	-5.32199	0
1.0727	1.89753	-4.6408	-0.236969	-1.65927	0
1.0733	4.04806	0.245427	-1.15229	-3.48923	0
1.0740	4.36431	1.46141	-0.236969	-3.48923	0
1.0747	2.53004	-1.88532	1.89937	2.61343	0
1.0753	1.89753	-1.58412	1.59547	2.00344	0
1.0760	2.84629	0.546633	-0.236969	-1.65927	0
1.0767	1.32827	-0.669346	-0.236969	2.91842	0
1.0773	-0.189753	-1.58412	-0.846577	5.05617	0
1.0780	3.4788	-0.36814	-2.0676	-1.35428	0
1.0787	4.99682	1.46141	0.0687392	-1.65927	0
1.0793	0.69576	2.98975	3.1204	2.00344	0
1.0800	-1.70778	3.30211	1.89937	1.69845	0
1.0807	-0.189753	4.81929	1.59547	2.00344	0
1.0813	-2.02403	6.9612	1.59547	2.91842	0
1.0820	-3.54205	4.81929	-2.37331	1.69845	0
1.0827	-1.70778	-0.0557788	-2.98292	3.22341	0
1.0833	-2.65654	-1.88532	0.680156	5.97115	0
1.0840	-5.12333	-1.58412	-1.15229	4.75118	0
1.0847	-2.65654	-1.58412	-3.89824	4.14119	0
1.0853	-0.189753	-1.28291	-0.540869	4.75118	0
1.0860	-2.65654	-1.58412	0.984056	4.14119	0
1.0867	-2.02403	-2.19769	0.680156	2.91842	0
1.0873	1.01201	-0.970552	1.59547	0.173482	0
1.0880	0.69576	-0.669346	-0.846577	-2.57425	0
1.0887	-1.70778	-2.49889	-2.0676	-1.65927	0
1.0893	-1.13852	-3.11246	2.81469	-1.35428	0
1.0900	0.0632509	-2.19769	4.03571	-3.48923	0
1.0907	0.69576	-1.88532	-0.540869	-2.87925	0
1.0913	1.64452	-1.58412	0.374448	-2.57425	0
1.0920	2.84629	-0.669346	2.81469	-5.32199	0
1.0927	4.68057	-2.19769	0.680156	-4.40421	0
1.0933	5.31308	-4.32844	0.374448	-2.57425	0
1.0940	4.36431	-5.55557	2.51079	-5.62698	0
1.0947	4.68057	-4.02723	0.680156	-4.40421	0
1.0953	4.36431	1.1602	-1.76189	1.08846	0
1.0960	2.53004	2.07497	-0.846577	2.61343	0
1.0967	2.53004	-2.81125	-1.45619	-0.744295	0
1.0973	2.84629	-4.6408	-3.59253	-2.57425	0
1.0980	-0.822262	-2.19769	-2.37331	-1.04929	0
1.0987	-2.02403	-1.58412	-1.76189	2.00344	0
1.0993	-1.13852	-0.970552	-2.0676	3.52841	0
1.1000	-3.85831	1.46141	-0.540869	1.08846	0
1.1007	-6.00884	2.07497	-0.236969	1.08846	0
1.1013	-4.49082	2.07497	-3.28863	5.66615	0
1.1020	-5.37633	3.90452	-4.50784	5.97115	0
1.1027	-7.52686	3.60331	-1.76189	1.39345	0
1.1033	-8.15937	1.1602	0.984056	0.783468	0
1.1040	-8.47562	0.858994	1.28976	4.14119	0
1.1047	-6.64135	0.546633	0.0687392	4.14119	0
1.1053	-2.65654	0.245427	-0.540869	1.08846	0
1.1060	-3.28905	1.46141	0.0687392	-0.744295	0
1.1067	-5.69258	3.30211	-0.236969	-1.96427	0
1.1073	-5.12333	4.51809	-1.45619	-2.87925	0
1.1080	-2.97279	3.90452	-2.0676	-3.48923	0
1.1087	-0.506007	2.07497	-1.76189	-3.48923	0
1.1093	1.64452	2.07497	-1.45619	-2.57425	0
1.1100	2.53004	2.98975	-2.0676	-3.48923	0
1.1107	2.53004	2.38733	-1.45619	-6.54196	0
1.1113	2.21378	2.07497	-1.15229	-8.06693	0
1.1120	3.4788	1.77377	-2.37331	-7.76193	0
1.1127	5.31308	0.245427	-2.98292	-5.93197	0
1.1133	5.88234	0.245427	-1.15229	-3.79423	0
1.1140	6.19859	0.245427	0.984056	-5.0142	0
1.1147	8.03287	-1.28291	0.680156	-7.45694	0
1.1153	6.19859	0.245427	0.680156	-4.09922	0
1.1160	2.53004	2.68854	0.680156	0.173482	0
1.1167	2.53004	2.38733	-1.76189	-2.26926	0
1.1173	1.01201	2.98975	-4.20394	-3.48923	0
1.1180	-3.28905	4.21688	-3.89824	0.173482	0
1.1187	-3.54205	1.1602	-2.98292	1.69845	0
1.1193	-1.70778	-1.28291	-2.67721	0.783468	0
1.1200	-2.65654	0.245427	-2.0676	2.91842	0
1.1207	-4.17456	-0.36814	-1.15229	3.22341	0
1.1213	-5.12333	-1.88532	-0.236969	-0.131511	0
1.1220	-7.21061	0.858994	-0.540869	-0.744295	0
1.1227	-7.52686	2.98975	-2.0676	2.61343	0
1.1233	-6.00884	2.07497	-2.0676	4.75118	0
1.1240	-6.64135	1.46141	0.374448	3.8334	0
1.1247	-7.84312	1.77377	0.0687392	2.00344	0
1.1253	-7.52686	2.38733	-1.15229	0.478475	0
1.1260	-4.80707	3.90452	0.680156	-0.436504	0
1.1267	-2.65654	2.38733	2.51079	-1.96427	0
1.1273	-1.70778	1.1602	0.680156	-1.96427	0
1.1280	-1.45477	2.68854	0.984056	0.173482	0
1.1287	-1.13852	2.38733	0.984056	-0.436504	0
1.1293	-0.189753	0.245427	-2.0676	-2.57425	0
1.1300	1.89753	1.1602	-1.76189	-3.18424	0
1.1307	3.4788	1.77377	1.28976	-3.48923	0
1.1313	2.53004	-0.36814	-0.236969	-4.40421	0
1.1320	1.32827	-0.36814	-2.37331	-3.18424	0
1.1327	2.21378	0.245427	0.0687392	-2.87925	0
1.1333	1.32827	-2.49889	1.59547	-4.7092	0
1.1340	1.01201	-4.02723	1.59547	-4.7092	0
1.1347	4.68057	-2.19769	1.59547	-2.57425	0
1.1353	4.04806	0.245427	-0.236969	-0.131511	0
1.1360	-2.34028	2.98975	-2.37331	1.69845	0
1.1367	-2.34028	2.98975	-0.236969	1.39345	0
1.1373	1.64452	-0.669346	1.59547	1.08846	0
1.1380	-1.13852	-2.49889	-1.15229	2.61343	0
1.1387	-2.34028	0.546633	-1.45619	2.00344	0
1.1393	2.53004	2.07497	1.59547	1.08846	0
1.1400	1.64452	1.1602	2.51079	3.52841	0
1.1407	-2.34028	0.858994	0.0687392	5.05617	0
1.1413	-1.13852	-0.36814	-1.76189	3.8334	0
1.1420	-1.70778	-2.19769	-2.37331	3.8334	0
1.1427	-3.28905	-2.49889	-2.0676	3.8334	0
1.1433	-1.13852	-1.58412	-2.0676	2.61343	0
1.1440	-1.70778	-0.970552	-1.15229	2.91842	0
1.1447	-4.80707	-1.58412	0.680156	4.75118	0
1.1453	-3.85831	-2.49889	2.20508	4.14119	0
1.1460	-2.02403	-3.41366	0.680156	1.39345	0
1.1467	-1.13852	-3.11246	-0.236969	1.08846	0
1.1473	1.01201	-2.81125	1.28976	1.69845	0
1.1480	-0.189753	-3.72603	3.42611	1.08846	0
1.1487	-1.13852	-3.41366	3.1204	0.783468	0
1.1493	2.21378	-1.28291	0.984056	0.783468	0
1.1500	3.4788	-0.36814	1.59547	-0.436504	0
1.1507	2.84629	-0.0557788	4.95103	-2.57425	0
1.1513	2.84629	2.68854	5.25674	-4.09922	0
1.1520	2.21378	5.13165	3.73181	-3.48923	0
1.1527	1.89753	2.68854	3.42611	-2.57425	0
1.1533	4.36431	-0.669346	1.59547	-1.96427	0
1.1540	4.68057	-0.669346	-0.846577	-2.87925	0
1.1547	4.04806	0.245427	0.680156	-3.79423	0
1.1553	5.31308	0.245427	1.89937	-3.48923	0
1.1560	4.68057	1.1602	0.680156	-1.96427	0
1.1567	2.53004	1.1602	1.59547	-0.131511	0
1.1573	2.53004	1.46141	1.59547	0.783468	0
1.1580	4.68057	3.90452	-0.846577	0.783468	0
1.1587	5.31308	6.04642	1.28976	-0.436504	0
1.1593	4.04806	4.51809	3.1204	0.173482	0
1.1600	1.89753	0.245427	-1.45619	3.22341	0
1.1607	-0.189753	-0.36814	-3.89824	3.8334	0
1.1613	-1.13852	1.1602	-1.15229	1.08846	0
1.1620	0.69576	0.546633	0.680156	1.39345	0
1.1627	2.53004	-1.58412	2.81469	3.22341	0
1.1633	-0.189753	-1.58412	6.47776	3.8334	0
1.1640	-2.34028	-0.970552	4.64713	4.14119	0
1.1647	0.69576	-1.58412	0.0687392	1.69845	0
1.1653	2.53004	-3.41366	-0.540869	-0.744295	0
1.1660	1.01201	-4.32844	-0.540869	1.39345	0
1.1667	1.01201	-2.81125	-2.0676	1.08846	0
1.1673	1.01201	-2.19769	-1.15229	-3.48923	0
1.1680	-0.189753	-4.32844	0.0687392	-4.40421	0
1.1687	1.32827	-5.24321	-0.540869	-2.57425	0
1.1693	3.4788	-3.72603	-1.76189	-2.87925	0
1.1700	3.16255	-3.72603	-2.37331	-2.87925	0
1.1707	1.64452	-4.32844	-1.45619	-1.96427	0
1.1713	1.64452	-2.81125	0.984056	-3.18424	0
1.1720	2.84629	-1.58412	1.59547	-3.18424	0
1.1727	2.53004	-1.58412	-0.540869	-2.57425	0
1.1733	-0.189753	-3.11246	-1.45619	-3.48923	0
1.1740	0.0632509	-3.11246	-1.15229	-3.48923	0
1.1747	4.36431	-1.28291	-0.236969	-2.26926	0
1.1753	5.56608	-0.970552	1.59547	-2.26926	0
1.1760	1.89753	-1.28291	2.81469	-1.96427	0
1.1767	-2.02403	1.1602	2.20508	-0.436504	0
1.1773	-3.85831	3.30211	1.28976	1.39345	0
1.1780	-4.80707	1.46141	1.28976	2.61343	0
1.1787	-6.64135	-0.669346	0.374448	2.91842	0
1.1793	-8.47562	-1.58412	-2.37331	3.8334	0
1.1800	-9.67739	-1.58412	-3.89824	4.14119	0
1.1807	-9.04488	1.77377	-3.28863	2.30843	0
1.1813	-10.3099	3.30211	-3.28863	2.61343	0
1.1820	-13.3459	0.546633	-3.28863	6.58113	0
1.1827	-13.9152	-0.0557788	-1.76189	7.49611	0
1.1833	-11.5117	2.07497	-1.15229	4.44618	0
1.1840	-10.5629	0.245427	-3.89824	4.44618	0
1.1847	-12.1442	-1.58412	-2.98292	5.36116	0
1.1853	-13.9152	0.858994	1.59547	2.91842	0
1.1860	-13.0297	2.07497	1.89937	2.61343	0
1.1867	-8.72863	-0.669346	0.984056	2.00344	0
1.1873	-6.00884	-1.88532	3.42611	-1.65927	0
1.1880	-7.52686	-0.36814	3.1204	-1.96427	0
1.1887	-7.84312	0.858994	-0.846577	1.69845	0
1.1893	-5.69258	1.1602	-1.45619	0.783468	0
1.1900	-4.80707	1.46141	-1.15229	-1.35428	0
1.1907	-3.28905	1.1602	-2.37331	-0.744295	0
1.1913	-1.13852	0.245427	-1.15229	-3.79423	0
1.1920	-2.34028	1.77377	-0.846577	-6.54196	0
1.1927	-3.85831	2.98975	-2.98292	-4.40421	0
1.1933	-1.70778	1.46141	-2.0676	-3.79423	0
1.1940	-0.506007	-0.669346	0.0687392	-4.40421	0
1.1947	-2.02403	-0.669346	-1.45619	-3.18424	0
1.1953	-1.13852	-0.0557788	-2.0676	-5.32199	0
1.1960	0.69576	-0.0557788	1.59547	-7.15195	0
1.1967	1.32827	-0.669346	3.42611	-3.18424	0
1.1973	1.32827	-0.0557788	0.374448	-0.744295	0
1.1980	1.32827	2.07497	-2.0676	-0.436504	0
1.1987	1.64452	2.68854	0.984056	4.44618	0
1.1993	1.89753	2.68854	3.73181	5.97115	0
1.2000	1.32827	4.51809	0.680156	1.69845	0
1.2007	0.0632509	4.81929	-2.0676	2.61343	0
1.2013	1.64452	0.245427	0.0687392	6.58113	0
1.2020	2.53004	-2.49889	0.0687392	4.75118	0
1.2027	0.0632509	-2.19769	-2.98292	1.08846	0
1.2033	-1.13852	-1.28291	-2.37331	3.22341	0
1.2040	2.21378	0.245427	0.374448	5.66615	0
1.2047	3.7318	2.38733	-0.540869	4.75118	0
1.2053	1.64452	0.858994	-2.67721	2.91842	0
1.2060	1.01201	-1.88532	-1.45619	1.08846	0
1.2067	3.4788	-0.36814	0.0687392	-1.04929	0
1.2073	5.31308	2.07497	-1.15229	-1.65927	0
1.2080	5.31308	-0.36814	-1.76189	-1.96427	0
1.2087	7.71661	-3.41366	0.0687392	-4.40421	0
1.2093	12.2707	-3.11246	0.680156	-4.40421	0
1.2100	13.852	-3.41366	-1.15229	-4.09922	0
1.2107	11.7014	-4.942	-0.236969	-6.54196	0
1.2113	11.0689	-4.02723	3.42611	-6.84695	0
1.2120	12.5869	-2.49889	4.34142	-3.79423	0
1.2127	13.5357	-4.02723	0.374448	-5.62698	0
1.2133	13.5357	-3.41366	-1.15229	-8.67691	0
1.2140	13.2194	0.546633	1.89937	-6.23697	0
1.2147	12.0177	-0.36814	0.680156	-3.48923	0
1.2153	12.5869	-3.41366	-3.28863	-3.48923	0
1.2160	12.2707	-0.36814	-2.37331	-1.35428	0
1.2167	8.91838	2.38733	-0.540869	0.783468	0
1.2173	8.03287	-0.669346	-2.0676	-1.65927	0
1.2180	8.91838	-1.58412	-2.0676	-1.96427	0
1.2187	6.8311	0.858994	-1.76189	0.478475	0
1.2193	5.31308	1.1602	-2.0676	1.08846	0
1.2200	6.51485	2.07497	0.984056	1.08846	0
1.2207	4.36431	2.07497	1.59547	3.22341	0
1.2213	1.89753	-0.970552	-1.76189	5.66615	0
1.2220	1.64452	-1.28291	-0.846577	6.27614	0
1.2227	-1.13852	1.46141	1.59547	5.97115	0
1.2233	-2.65654	2.07497	0.984056	5.66615	0
1.2240	-0.189753	1.1602	1.59547	5.05617	0
1.2247	-0.506007	0.245427	1.28976	3.8334	0
1.2253	-2.65654	-0.970552	-2.0676	1.39345	0
1.2260	-0.506007	-0.669346	-0.236969	0.173482	0
1.2267	0.69576	-0.669346	1.59547	0.173482	0
1.2273	-0.189753	-3.41366	-3.28863	-0.744295	0
1.2280	1.01201	-5.55557	-4.81355	-1.96427	0
1.2287	3.4788	-5.24321	-0.540869	-2.57425	0
1.2293	3.4788	-4.942	-0.236969	-3.79423	0
1.2300	3.7318	-5.24321	-1.76189	-4.40421	0
1.2307	4.99682	-5.24321	-0.236969	-3.79423	0
1.2313	5.31308	-6.15798	1.28976	-4.7092	0
1.2320	4.68057	-4.32844	0.984056	-5.32199	0
1.2327	3.16255	-1.58412	0.984056	-3.79423	0
1.2333	3.16255	-1.58412	1.28976	-3.48923	0
1.2340	6.51485	-1.88532	0.984056	-4.7092	0
1.2347	9.23464	0.245427	1.28976	-3.18424	0
1.2353	8.34912	2.07497	3.42611	0.783468	0
1.2360	5.56608	2.98975	6.17205	1.69845	0
1.2367	2.84629	4.21688	2.20508	0.783468	0
1.2373	0.69576	5.73406	-3.59253	1.69845	0
1.2380	-0.189753	5.73406	-2.98292	3.8334	0
1.2387	-1.45477	4.81929	-0.236969	5.05617	0
1.2393	-4.17456	4.21688	-1.45619	3.8334	0
1.2400	-5.69258	6.34763	-1.15229	2.00344	0
1.2407	-4.49082	7.87597	0.680156	3.22341	0
1.2413	-3.54205	5.43286	-0.540869	5.66615	0
1.2420	-3.85831	1.1602	-2.67721	4.14119	0
1.2427	-4.80707	0.245427	-1.76189	3.8334	0
1.2433	-5.37633	1.1602	-0.236969	6.27614	0
1.2440	-5.69258	1.1602	0.680156	5.36116	0
1.2447	-6.64135	1.1602	0.0687392	2.61343	0
1.2453	-8.47562	0.546633	-0.846577	2.61343	0
1.2460	-7.84312	0.245427	-0.236969	2.00344	0
1.2467	-3.54205	1.77377	1.28976	-1.65927	0
1.2473	-2.97279	2.98975	1.59547	-2.26926	0
1.2480	-5.37633	2.68854	1.59547	-1.65927	0
1.2487	-6.32509	3.30211	0.680156	-4.40421	0
1.2493	-4.17456	2.98975	-1.45619	-7.45694	0
1.2500	0.0632509	1.1602	-2.0676	-5.93197	0
1.2507	3.4788	1.46141	-1.15229	-1.96427	0
1.2513	3.16255	2.07497	-0.540869	-2.26926	0
1.2520	2.53004	2.07497	0.0687392	-5.32199	0
1.2527	3.4788	4.21688	0.374448	-5.62698	0
1.2533	1.89753	5.13165	-1.45619	-4.40421	0
1.2540	1.64452	2.68854	-2.37331	-2.87925	0
1.2547	3.16255	1.77377	-0.540869	1.08846	0
1.2553	1.64452	2.07497	1.28976	3.22341	0
1.2560	0.0632509	-0.669346	0.374448	0.173482	0
1.2567	-1.13852	-0.970552	-0.846577	-0.744295	0
1.2573	-4.80707	0.858994	-0.236969	4.14119	0
1.2580	-5.69258	-0.36814	0.680156	8.1061	0
1.2587	-2.02403	-0.669346	1.59547	6.58113	0
1.2593	-1.45477	1.77377	5.25674	3.52841	0
1.2600	-3.85831	2.98975	5.86816	3.8334	0
1.2607	-4.17456	2.98975	0.680156	6.27614	0
1.2613	-2.65654	2.07497	-2.98292	5.05617	0
1.2620	-3.54205	0.245427	-1.15229	2.61343	0
1.2627	-5.69258	-0.669346	-0.236969	4.14119	0
1.2633	-5.12333	-1.58412	-0.540869	5.05617	0
1.2640	-2.02403	-3.41366	-0.236969	2.00344	0
1.2647	-1.45477	-1.58412	-1.45619	1.08846	0
1.2653	-4.17456	0.858994	-2.98292	2.00344	0
1.2660	-4.17456	-1.88532	0.0687392	1.08846	0
1.2667	-2.34028	-3.11246	2.51079	-0.436504	0
1.2673	-2.02403	-0.36814	-0.540869	-1.96427	0
1.2680	-1.45477	-0.669346	-2.0676	-2.57425	0
1.2687	-0.189753	-3.41366	0.984056	-1.96427	0
1.2693	-0.189753	-3.11246	1.59547	-3.79423	0
1.2700	0.69576	-2.19769	-0.236969	-5.0142	0
1.2707	2.84629	-1.58412	0.680156	-3.48923	0
1.2713	4.36431	1.46141	2.20508	-4.09922	0
1.2720	3.7318	3.30211	2.20508	-5.32199	0
1.2727	2.21378	0.245427	0.984056	-2.26926	0
1.2733	1.89753	-2.49889	-1.15229	-2.26926	0
1.2740	4.36431	-1.58412	-2.67721	-5.93197	0
1.2747	3.7318	-0.669346	-0.540869	-4.7092	0
1.2753	-0.189753	-1.58412	0.0687392	-1.65927	0
1.2760	-0.822262	-1.58412	-1.45619	-1.35428	0
1.2767	1.32827	-0.36814	-0.236969	0.173482	0
1.2773	-0.189753	-0.669346	2.51079	2.00344	0
1.2780	-1.13852	-0.669346	-0.236969	2.00344	0
1.2787	0.379506	0.245427	-3.28863	2.00344	0
1.2793	-1.45477	1.1602	-1.76189	3.8334	0
1.2800	-4.17456	2.98975	0.0687392	6.58113	0
1.2807	-2.97279	4.81929	-1.15229	6.58113	0
1.2813	-2.65654	3.90452	-2.0676	4.75118	0
1.2820	-5.12333	2.07497	-1.15229	5.97115	0
1.2827	-5.69258	1.77377	0.680156	9.32887	0
1.2833	-5.37633	0.245427	2.81469	6.88613	0
1.2840	-6.00884	-0.669346	2.51079	2.91842	0
1.2847	-4.80707	1.46141	-1.15229	4.14119	0
1.2853	-2.65654	1.46141	-2.98292	5.36116	0
1.2860	-3.28905	-3.11246	-0.236969	1.69845	0
1.2867	-5.12333	-5.24321	0.374448	-1.65927	0
1.2873	-4.49082	-3.72603	-1.76189	-1.65927	0
1.2880	-2.65654	-2.49889	-0.236969	-1.04929	0
1.2887	-1.13852	-1.58412	1.59547	-1.65927	0
1.2893	1.32827	1.46141	-0.540869	-3.79423	0
1.2900	3.16255	2.07497	-2.67721	-5.0142	0
1.2907	1.32827	-0.36814	-2.37331	-4.09922	0
1.2913	0.69576	-1.58412	-2.0676	-2.87925	0
1.2920	4.36431	-0.0557788	-0.236969	-2.57425	0
1.2927	4.99682	0.546633	1.59547	-2.57425	0
1.2933	1.64452	0.245427	0.374448	-3.18424	0
1.2940	1.89753	0.546633	-2.0676	-2.26926	0
1.2947	3.4788	0.546633	-0.236969	1.08846	0
1.2953	0.379506	-0.669346	3.42611	1.08846	0
1.2960	-0.822262	-2.49889	2.81469	-0.131511	0
1.2967	-0.506007	-2.49889	0.0687392	2.00344	0
1.2973	-3.85831	-1.58412	-1.45619	3.22341	0
1.2980	-3.28905	-1.58412	-2.98292	1.69845	0
1.2987	1.89753	-2.81125	-3.89824	2.61343	0
1.2993	3.16255	-3.11246	-2.0676	4.14119	0
1.3000	1.64452	-3.11246	-0.236969	2.91842	0
1.3007	1.89753	-1.58412	-0.236969	3.8334	0
1.3013	1.64452	0.245427	-0.236969	5.36116	0
1.3020	-0.189753	-0.669346	0.0687392	2.91842	0
1.3027	-2.34028	-0.970552	-0.540869	1.08846	0
1.3033	-3.54205	1.1602	-1.15229	2.30843	0
1.3040	-2.02403	0.546633	-2.0676	1.39345	0
1.3047	-0.822262	-0.970552	-2.98292	0.478475	0
1.3053	-1.45477	0.245427	-2.67721	2.91842	0
1.3060	-0.189753	1.1602	-2.37331	2.91842	0
1.3067	1.32827	-0.669346	-2.0676	-1.65927	0
1.3073	-0.189753	-0.970552	0.680156	-5.32199	0
1.3080	-1.13852	-0.0557788	2.51079	-6.84695	0
1.3087	-2.02403	-0.36814	0.680156	-6.23697	0
1.3093	-2.97279	-2.49889	-1.15229	-3.79423	0
1.3100	-2.02403	-4.32844	-1.15229	-2.87925	0
1.3107	-0.189753	-3.72603	-1.15229	-3.48923	0
1.3113	0.0632509	-4.02723	-0.236969	-3.48923	0
1.3120	0.69576	-4.942	0.0687392	-5.32199	0
1.3127	1.64452	-3.41366	-0.236969	-5.62698	0
1.3133	1.64452	-1.88532	0.984056	-2.57425	0
1.3140	2.53004	-3.11246	3.42611	-1.35428	0
1.3147	2.53004	-3.41366	2.81469	-2.57425	0
1.3153	2.21378	-3.11246	-0.236969	-0.744295	0
1.3160	3.16255	-2.49889	-0.236969	1.08846	0
1.3167	1.89753	-0.669346	2.51079	-0.436504	0
1.3173	-1.13852	2.07497	1.89937	-0.744295	0
1.3180	-2.02403	3.60331	-0.236969	1.69845	0
1.3187	-1.45477	4.51809	2.51079	4.75118	0
1.3193	-2.97279	6.04642	5.25674	5.36116	0
1.3200	-2.02403	6.64884	3.73181	3.22341	0
1.3207	1.01201	5.13165	3.73181	4.14119	0
1.3213	0.0632509	4.81929	4.34142	8.71609	0
1.3220	-3.54205	6.34763	-0.236969	6.58113	0
1.3227	-2.65654	5.13165	-0.236969	1.69845	0
1.3233	1.01201	2.68854	4.34142	3.22341	0
1.3240	-0.189753	2.68854	1.59547	5.36116	0
1.3247	-4.80707	3.60331	-2.98292	2.30843	0
1.3253	-3.28905	3.30211	0.0687392	1.69845	0
1.3260	1.64452	3.60331	2.51079	1.08846	0
1.3267	1.01201	3.60331	-0.236969	-2.26926	0
1.3273	-1.13852	2.98975	-0.236969	-1.65927	0
1.3280	1.64452	2.38733	1.59547	1.69845	0
1.3287	4.36431	1.1602	0.680156	0.173482	0
1.3293	2.21378	0.858994	0.374448	-1.65927	0
1.3300	1.64452	1.1602	0.680156	-1.65927	0
1.3307	4.36431	0.245427	1.59547	-4.40421	0
1.3313	5.88234	1.46141	3.73181	-6.84695	0
1.3320	5.31308	5.13165	4.03571	-5.62698	0
1.3327	5.31308	3.90452	1.59547	-3.48923	0
[truncated: 106,900 more rows]
