# Supplementary material for: Identification of Haptic Based Guiding Using Hard Reins
Source: PLoS One. 2015 Jul 22;10(7):e0132020. doi: 10.1371/journal.pone.0132020 (PMC4511788; doi:10.1371/journal.pone.0132020)
Supplement: S3 File — (ZIP) [file pone.0132020.s003.zip › EMGData1/Subject8/T20/t20.txt]

0.0000	-8.73461	0.932296	-0.361807	-0.65291	0
0.0007	-6.88181	0.315546	-1.58	-1.26289	0
0.0013	-8.73461	-0.301203	-4.32841	-0.347917	0
0.0020	-6.88181	1.5347	-5.85531	-0.0429249	0
0.0027	-5.2937	3.37061	-4.93917	0.56706	0
0.0033	-7.67587	3.37061	-3.1069	0.872052	0
0.0040	-8.20524	3.37061	-2.49614	0.56706	0
0.0047	-5.2937	3.97301	-3.71766	-1.26289	0
0.0053	-5.02902	3.37061	-3.41228	-1.87288	0
0.0060	-6.88181	2.75386	-2.19076	0.872052	0
0.0067	-8.20524	1.83591	-1.27462	2.39927	0
0.0073	-9.52867	-0.602406	0.24895	0.262068	0
0.0080	-11.6461	-1.52036	-0.969246	1.17704	0
0.0087	-10.5874	-2.12277	-3.41228	3.92424	0
0.0093	-7.67587	-3.34192	-2.19076	3.00926	0
0.0100	-7.67587	-0.301203	-0.0564287	1.48204	0
0.0107	-10.5874	3.37061	0.859708	2.39927	0
0.0113	-11.1168	1.2335	3.9135	2.09428	0
0.0120	-10.058	-0.301203	6.04783	0.872052	0
0.0127	-10.058	3.97301	2.08122	1.78929	0
0.0133	-11.3815	7.02808	-2.19076	3.00926	0
0.0140	-11.3815	6.72687	-0.969246	4.53422	0
0.0147	-10.5874	8.86398	1.16509	4.83921	0
0.0153	-10.5874	11.3023	0.859708	3.61924	0
0.0160	-9.26398	11.6035	0.554329	3.61924	0
0.0167	-6.08776	14.6586	1.16509	4.83921	0
0.0173	-4.76433	19.8507	1.16509	4.53422	0
0.0180	-5.02902	21.0699	0.859708	3.92424	0
0.0187	-5.2937	19.5352	0.554329	2.70427	0
0.0193	-6.88181	19.234	-0.361807	0.872052	0
0.0200	-8.73461	21.0699	-0.361807	1.78929	0
0.0207	-7.67587	21.6723	-0.361807	3.92424	0
0.0213	-6.08776	18.316	-0.361807	3.00926	0
0.0220	-6.61713	13.7406	-0.0564287	1.48204	0
0.0227	-8.73461	11.0011	2.08122	2.09428	0
0.0233	-8.73461	8.56278	4.21556	3.61924	0
0.0240	-6.88181	3.37061	2.3866	3.61924	0
0.0247	-5.2937	-2.12277	-0.0564287	1.78929	0
0.0253	-6.61713	-6.09578	0.859708	1.17704	0
0.0260	-8.73461	-10.37	1.47047	1.78929	0
0.0267	-10.058	-15.8634	-1.27462	0.872052	0
0.0273	-8.73461	-20.4388	-2.49614	-0.65291	0
0.0280	-4.76433	-19.822	-1.58	-0.0429249	0
0.0287	-2.91154	-16.767	-2.49614	-0.0429249	0
0.0293	-4.49965	-18.3017	-2.19076	-0.957902	0
0.0300	-6.88181	-23.1783	-1.27462	-0.957902	0
0.0307	-8.73461	-22.8771	-1.58	-0.0429249	0
0.0313	-9.26398	-18.9041	-0.361807	0.872052	0
0.0320	-7.67587	-17.3837	0.554329	-0.347917	0
0.0327	-8.20524	-19.2196	-1.27462	-2.17787	0
0.0333	-9.26398	-22.2604	0.554329	-1.87288	0
0.0340	-6.08776	-22.8771	3.60812	-2.17787	0
0.0347	-2.11748	-17.0825	1.77584	-3.09511	0
0.0353	-2.64685	-11.2736	0.859708	-2.79012	0
0.0360	-4.49965	-10.37	2.08122	-3.4001	0
0.0367	-2.91154	-8.53409	-0.0564287	-3.70509	0
0.0373	-1.05874	-3.04072	-1.27462	-0.0429249	0
0.0380	-1.32343	0.616749	1.16509	1.17704	0
0.0387	-1.32343	1.83591	2.3866	-0.957902	0
0.0393	-1.32343	2.15145	1.47047	0.872052	0
0.0400	-4.23496	2.45265	0.859708	2.70427	0
0.0407	-5.02902	3.97301	0.859708	-0.347917	0
0.0413	-2.38217	4.28856	1.47047	-1.26289	0
0.0420	-0.52937	3.67181	0.24895	-0.0429249	0
0.0427	-1.32343	4.28856	-0.361807	-0.65291	0
0.0433	0.264685	4.28856	2.69198	-0.0429249	0
0.0440	4.23496	3.97301	2.69198	1.17704	0
0.0447	5.55839	4.58976	-0.969246	0.262068	0
0.0453	5.02902	4.58976	0.554329	-0.65291	0
0.0460	4.76433	3.37061	4.82631	0.56706	0
0.0467	4.49965	4.28856	4.52093	2.09428	0
0.0473	2.64685	5.19217	2.99736	2.70427	0
0.0480	0.52937	4.28856	1.77584	0.262068	0
0.0487	2.38217	4.89097	-0.969246	-1.26289	0
0.0493	5.55839	5.19217	-1.58	1.48204	0
0.0500	1.32343	2.15145	0.554329	3.61924	0
0.0507	-5.02902	-0.90361	0.859708	0.872052	0
0.0513	-4.76433	1.2335	-1.88538	-0.0429249	0
0.0520	-4.23496	4.28856	-2.19076	1.17704	0
0.0527	-7.67587	4.58976	0.859708	0.262068	0
0.0533	-8.73461	6.11012	2.08122	-1.87288	0
0.0540	-7.1465	10.0831	-0.361807	1.17704	0
0.0547	-7.67587	11.6035	-0.361807	4.83921	0
0.0553	-6.88181	12.8227	0.859708	4.22923	0
0.0560	-6.61713	17.0969	-0.361807	2.09428	0
0.0567	-9.52867	17.7136	0.554329	2.39927	0
0.0573	-8.20524	13.7406	3.9135	3.61924	0
0.0580	-2.11748	13.7406	0.859708	3.92424	0
0.0587	-1.05874	14.3574	-3.1069	2.39927	0
0.0593	-3.44091	9.78193	2.08122	1.48204	0
0.0600	-2.38217	6.72687	4.52093	1.78929	0
0.0607	-2.11748	7.94603	-2.49614	-0.0429249	0
0.0613	-2.64685	5.19217	-5.24455	-2.17787	0
0.0620	-2.38217	0.014343	-0.969246	-1.87288	0
0.0627	-4.23496	-0.301203	-0.969246	-1.26289	0
0.0633	-6.35244	-0.90361	-3.41228	-1.26289	0
0.0640	-5.02902	-3.34192	-2.80152	-0.957902	0
0.0647	-3.17622	-3.95867	-1.27462	-2.79012	0
0.0653	-3.17622	-6.39698	-0.667186	-4.62007	0
0.0660	-0.794055	-11.8904	-1.58	-2.79012	0
0.0667	2.38217	-14.9454	-3.41228	-0.0429249	0
0.0673	1.58811	-16.1646	-2.19076	-0.0429249	0
0.0680	0.794055	-18.3017	0.24895	-0.957902	0
0.0687	1.32343	-19.5208	-1.27462	-0.0429249	0
0.0693	-0.52937	-17.6849	-2.80152	-0.0429249	0
0.0700	-5.02902	-15.8634	-0.667186	-1.87288	0
0.0707	-6.88181	-12.1916	1.16509	-1.87288	0
0.0713	-6.08776	-7.61614	2.69198	-0.0429249	0
0.0720	-6.08776	-5.47903	2.99736	-0.347917	0
0.0727	-7.67587	-3.04072	-0.969246	-0.957902	0
0.0733	-7.67587	0.932296	-2.19076	-0.65291	0
0.0740	-6.35244	4.28856	-0.361807	-2.17787	0
0.0747	-7.67587	6.11012	-1.27462	-3.70509	0
0.0753	-11.3815	8.56278	-2.19076	0.262068	0
0.0760	-12.4402	9.46639	-0.969246	3.61924	0
0.0767	-11.3815	8.86398	0.24895	2.09428	0
0.0773	-10.5874	8.86398	0.859708	0.56706	0
0.0780	-9.52867	8.56278	1.77584	0.872052	0
0.0787	-10.058	7.64482	1.47047	0.262068	0
0.0793	-11.1168	9.46639	1.47047	0.56706	0
0.0800	-11.6461	11.6035	1.47047	1.78929	0
0.0807	-11.3815	11.0011	-0.361807	3.00926	0
0.0813	-10.5874	11.6035	0.24895	3.61924	0
0.0820	-9.26398	14.0562	2.69198	3.31425	0
0.0827	-8.73461	12.5214	2.3866	3.31425	0
0.0833	-7.67587	9.46639	2.3866	4.22923	0
0.0840	-3.70559	9.78193	3.30274	3.92424	0
0.0847	0.794055	11.0011	1.16509	2.39927	0
0.0853	1.05874	10.6855	-0.969246	1.48204	0
0.0860	-2.91154	7.94603	0.554329	0.56706	0
0.0867	-6.08776	2.75386	1.47047	-0.957902	0
0.0873	-6.08776	-1.20481	-0.0564287	-2.79012	0
0.0880	-8.9993	-1.20481	-1.58	-2.79012	0
0.0887	-14.293	-1.20481	-0.361807	-2.48512	0
0.0893	-13.4989	-3.04072	0.554329	-2.48512	0
0.0900	-9.26398	-7.01373	-0.361807	-4.01009	0
0.0907	-10.3227	-13.4107	0.554329	-4.62007	0
0.0913	-10.058	-16.767	1.47047	-3.4001	0
0.0920	-5.02902	-15.2466	-3.1069	-3.70509	0
0.0927	-3.70559	-15.8634	-5.85531	-5.84004	0
0.0933	-5.2937	-17.6849	-1.27462	-5.53505	0
0.0940	-4.49965	-14.9454	0.554329	-2.79012	0
0.0947	-4.49965	-14.9454	-0.361807	-1.87288	0
0.0953	-6.08776	-21.9591	2.99736	-4.31508	0
0.0960	-6.61713	-27.1513	4.52093	-6.75728	0
0.0967	-7.1465	-25.0142	1.16509	-4.62007	0
0.0973	-8.73461	-20.4388	-0.361807	-0.957902	0
0.0980	-10.8521	-17.0825	-0.361807	-2.48512	0
0.0987	-11.6461	-14.9454	-0.667186	-4.31508	0
0.0993	-10.8521	-11.5892	0.24895	-2.79012	0
0.1000	-13.2343	-9.45204	-0.361807	-1.87288	0
0.1007	-15.0871	-9.45204	-0.969246	-0.957902	0
0.1013	-8.9993	-6.39698	1.47047	0.262068	0
0.1020	-3.17622	-1.20481	0.554329	-1.87288	0
0.1027	-5.02902	-0.90361	-3.1069	-3.70509	0
0.1033	-6.88181	-3.65747	-1.27462	-2.17787	0
0.1040	-7.67587	-1.20481	1.47047	-1.87288	0
0.1047	-9.26398	4.58976	-0.361807	-2.17787	0
0.1053	-5.2937	6.11012	-3.71766	-0.957902	0
0.1060	-1.32343	6.42567	-4.93917	-2.79012	0
0.1067	-2.91154	8.86398	-3.1069	-4.01009	0
0.1073	-3.44091	9.78193	-0.0564287	-1.87288	0
0.1080	-4.23496	10.0831	-0.361807	-0.957902	0
0.1087	-8.20524	11.6035	-3.1069	-2.79012	0
0.1093	-6.88181	10.6855	-3.41228	-3.09511	0
0.1100	-2.91154	8.86398	-4.93917	-3.4001	0
0.1107	-4.23496	11.3023	-7.68426	-2.79012	0
0.1113	-4.23496	12.5214	-5.85531	-1.56789	0
0.1120	0.264685	10.6855	-2.80152	-2.48512	0
0.1127	1.05874	12.2202	-4.02303	-2.17787	0
0.1133	0.52937	14.0562	-4.63379	0.262068	0
0.1140	-0.264685	11.6035	-3.41228	-0.65291	0
0.1147	-2.64685	11.0011	-4.63379	-1.87288	0
0.1153	-2.11748	13.1382	-4.02303	1.17704	0
0.1160	1.8528	11.919	0.24895	2.70427	0
0.1167	1.05874	8.86398	1.16509	0.262068	0
0.1173	-2.38217	5.19217	-4.32841	-2.17787	0
0.1180	-4.23496	0.932296	-8.29502	-3.09511	0
0.1187	-7.67587	1.2335	-4.93917	-1.87288	0
0.1193	-12.4402	4.28856	0.554329	-0.957902	0
0.1200	-10.058	1.2335	0.554329	-4.31508	0
0.1207	-6.08776	-4.25987	-2.19076	-5.53505	0
0.1213	-6.61713	-5.78023	-3.1069	-3.09511	0
0.1220	-4.76433	-8.53409	-3.41228	-2.79012	0
0.1227	1.32343	-12.1916	-5.85531	-5.23005	0
0.1233	1.58811	-10.6712	-5.85531	-4.62007	0
0.1240	-3.17622	-9.45204	-3.41228	-2.79012	0
0.1247	-6.35244	-9.45204	-3.41228	-2.48512	0
0.1253	-7.1465	-3.65747	-5.54993	-3.70509	0
0.1260	-7.1465	1.5347	-4.93917	-3.70509	0
0.1267	-6.35244	-0.602406	-3.41228	-2.48512	0
0.1273	-7.41118	-2.12277	-4.32841	-1.87288	0
0.1280	-8.73461	0.932296	-5.54993	-0.957902	0
0.1287	-6.08776	2.15145	-4.93917	0.56706	0
0.1293	-5.02902	1.5347	-4.32841	1.17704	0
0.1300	-9.52867	1.5347	-4.32841	0.872052	0
0.1307	-11.3815	1.5347	-4.02303	-0.0429249	0
0.1313	-10.058	1.5347	-2.80152	-0.957902	0
0.1320	-10.5874	2.15145	-2.49614	-0.0429249	0
0.1327	-10.058	2.45265	-3.71766	1.78929	0
0.1333	-7.67587	3.37061	-4.93917	2.09428	0
0.1340	-7.67587	4.89097	-4.02303	-0.0429249	0
0.1347	-5.02902	4.28856	-2.19076	-1.56789	0
0.1353	-1.58811	2.15145	-0.667186	-0.0429249	0
0.1360	-3.17622	1.5347	-0.969246	3.92424	0
0.1367	-4.23496	0.932296	-3.1069	5.14421	0
0.1373	-1.32343	-0.301203	-4.93917	2.70427	0
0.1380	-0.52937	0.014343	-2.80152	1.78929	0
0.1387	-0.52937	0.616749	-0.667186	1.78929	0
0.1393	-0.52937	-0.90361	-2.19076	2.70427	0
0.1400	-3.17622	-0.301203	-3.41228	4.53422	0
0.1407	-6.35244	3.67181	-1.88538	3.61924	0
0.1413	-5.2937	4.89097	-0.361807	0.56706	0
0.1420	-6.61713	5.19217	1.16509	-0.65291	0
0.1427	-8.46992	8.86398	3.60812	-0.0429249	0
0.1433	-6.61713	8.86398	5.74245	0.872052	0
0.1440	-6.61713	4.89097	4.82631	2.70427	0
0.1447	-8.73461	6.42567	1.16509	-0.0429249	0
0.1453	-6.88181	11.3023	-1.88538	-3.70509	0
0.1460	-6.35244	10.6855	-1.88538	-2.48512	0
0.1467	-8.46992	7.94603	-0.667186	-1.87288	0
0.1473	-6.88181	7.94603	-1.27462	-2.79012	0
0.1480	-4.23496	7.02808	-1.58	0.56706	0
0.1487	-4.49965	6.11012	1.47047	1.78929	0
0.1493	-3.17622	5.80892	3.60812	-2.79012	0
0.1500	-2.64685	2.45265	0.859708	-2.17787	0
0.1507	-5.55839	1.5347	-0.969246	0.262068	0
0.1513	-5.55839	3.67181	0.554329	-2.48512	0
0.1520	-3.17622	4.28856	0.554329	-2.79012	0
0.1527	-6.08776	2.75386	-0.0564287	-0.0429249	0
0.1533	-7.67587	2.15145	1.47047	-1.56789	0
0.1540	-2.91154	1.5347	1.47047	-2.17787	0
0.1547	-2.11748	-0.301203	-0.361807	-0.347917	0
0.1553	-6.88181	-2.73952	0.554329	-2.48512	0
0.1560	-7.41118	-6.09578	1.16509	-4.01009	0
0.1567	-5.02902	-8.53409	0.554329	-1.56789	0
0.1573	-6.88181	-8.23289	1.77584	-1.26289	0
0.1580	-7.67587	-6.39698	-0.361807	-2.79012	0
0.1587	-7.67587	-4.87662	-2.80152	-1.26289	0
0.1593	-12.1755	-5.17783	-0.361807	-0.347917	0
0.1600	-12.9696	-7.01373	1.47047	-0.957902	0
0.1607	-6.88181	-7.91734	-1.27462	-2.79012	0
0.1613	-4.76433	-5.47903	-0.667186	-4.01009	0
0.1620	-6.88181	-4.56108	2.3866	-1.87288	0
0.1627	-3.17622	-8.23289	1.77584	0.872052	0
0.1633	1.05874	-10.9724	-0.0564287	-1.56789	0
0.1640	-2.38217	-12.1916	-0.361807	-4.31508	0
0.1647	-6.88181	-15.5478	1.16509	-2.17787	0
0.1653	-7.1465	-14.9454	1.77584	-1.56789	0
0.1660	-8.20524	-10.6712	0.24895	-1.87288	0
0.1667	-11.3815	-10.6712	2.3866	0.262068	0
0.1673	-15.0871	-10.9724	8.18548	-1.87288	0
0.1680	-16.9398	-7.61614	7.26934	-6.45228	0
0.1687	-14.5577	-7.31494	1.47047	-5.23005	0
0.1693	-11.1168	-9.45204	1.47047	-1.26289	0
0.1700	-10.8521	-5.17783	2.08122	-0.0429249	0
0.1707	-9.26398	0.932296	0.24895	0.56706	0
0.1713	-6.08776	2.45265	0.859708	0.872052	0
0.1720	-5.02902	0.014343	2.99736	-0.0429249	0
0.1727	-4.76433	-3.34192	2.3866	0.56706	0
0.1733	-3.70559	-2.12277	3.30274	0.872052	0
0.1740	-7.1465	5.19217	4.52093	-0.957902	0
0.1747	-8.73461	8.56278	2.99736	-2.17787	0
0.1753	-4.49965	5.19217	2.08122	0.262068	0
0.1760	-4.49965	5.19217	3.60812	2.70427	0
0.1767	-8.73461	7.02808	3.60812	2.09428	0
0.1773	-6.88181	4.58976	2.99736	0.872052	0
0.1780	-2.91154	2.75386	4.52093	1.78929	0
0.1787	-3.17622	2.45265	6.96396	0.872052	0
0.1793	-5.02902	0.315546	6.04783	-0.65291	0
0.1800	-7.67587	0.616749	3.60812	1.17704	0
0.1807	-10.058	1.83591	2.69198	2.70427	0
0.1813	-8.46992	-1.52036	2.08122	2.70427	0
0.1820	-6.61713	-4.87662	0.24895	3.61924	0
0.1827	-6.08776	-3.95867	0.24895	3.92424	0
0.1833	-4.49965	-3.65747	1.77584	3.31425	0
0.1840	-5.2937	-4.56108	1.16509	4.83921	0
0.1847	-7.67587	-5.17783	0.24895	4.53422	0
0.1853	-7.41118	-5.47903	0.554329	0.262068	0
0.1860	-9.52867	-3.34192	0.24895	-0.0429249	0
0.1867	-12.9696	-0.602406	-0.361807	2.70427	0
0.1873	-9.26398	-0.602406	0.859708	3.61924	0
0.1880	-3.70559	0.616749	0.859708	2.70427	0
0.1887	-3.70559	3.37061	0.554329	3.00926	0
0.1893	-3.44091	3.37061	2.69198	5.45146	0
0.1900	-1.05874	4.89097	3.9135	7.5864	0
0.1907	-2.11748	8.86398	3.60812	6.67143	0
0.1913	-4.49965	9.78193	6.04783	4.53422	0
0.1920	-3.17622	8.56278	6.96396	6.36643	0
0.1927	-2.64685	8.86398	2.3866	8.19639	0
0.1933	-4.23496	7.94603	-1.88538	6.36643	0
0.1940	-4.49965	7.32928	0.24895	4.22923	0
0.1947	-4.49965	9.16518	2.99736	6.06144	0
0.1953	-6.35244	7.94603	2.69198	8.80637	0
0.1960	-7.67587	3.67181	2.3866	8.19639	0
0.1967	-7.1465	2.45265	2.3866	4.53422	0
0.1973	-8.73461	3.97301	0.24895	3.61924	0
0.1980	-10.8521	3.67181	0.24895	6.06144	0
0.1987	-8.9993	2.75386	2.99736	5.75645	0
0.1993	-5.55839	3.37061	3.60812	4.83921	0
0.2000	-6.88181	4.89097	1.47047	6.36643	0
0.2007	-11.6461	5.19217	-0.0564287	5.45146	0
0.2013	-12.1755	4.89097	-0.0564287	2.39927	0
0.2020	-8.73461	6.72687	-0.667186	3.61924	0
0.2027	-9.52867	8.56278	-0.0564287	6.97642	0
0.2033	-12.4402	7.94603	3.30274	5.75645	0
0.2040	-9.26398	5.19217	4.21556	4.22923	0
0.2047	-4.76433	2.75386	0.24895	5.45146	0
0.2053	-4.49965	3.37061	-2.49614	6.36643	0
0.2060	-6.88181	6.11012	-0.667186	5.45146	0
0.2067	-8.73461	5.19217	0.859708	4.53422	0
0.2073	-10.058	2.45265	-0.667186	3.61924	0
0.2080	-8.9993	3.67181	-1.27462	2.39927	0
0.2087	-8.9993	4.58976	0.24895	0.872052	0
0.2093	-10.3227	4.28856	-0.969246	-1.26289	0
0.2100	-7.41118	5.19217	-2.19076	-1.56789	0
0.2107	-2.38217	4.28856	-0.969246	0.56706	0
0.2113	0.52937	0.616749	0.24895	2.70427	0
0.2120	0.264685	0.616749	1.47047	2.70427	0
0.2127	-2.91154	2.15145	3.30274	2.39927	0
0.2133	-6.08776	-0.90361	2.3866	1.78929	0
0.2140	-5.2937	-2.42397	-1.27462	1.17704	0
0.2147	-5.02902	-0.301203	0.859708	0.872052	0
0.2153	-7.41118	-1.82156	5.13169	1.48204	0
0.2160	-8.73461	-6.09578	2.69198	0.56706	0
0.2167	-8.46992	-7.01373	-0.361807	-0.0429249	0
0.2173	-8.9993	-4.87662	2.08122	1.78929	0
0.2180	-9.26398	-3.95867	1.16509	2.70427	0
0.2187	-8.9993	-2.12277	-3.1069	0.262068	0
0.2193	-8.73461	-0.602406	-3.1069	-0.0429249	0
0.2200	-8.20524	-2.12277	-0.969246	0.872052	0
0.2207	-7.67587	-3.95867	-1.88538	-0.65291	0
0.2213	-8.73461	-3.65747	-1.27462	-1.87288	0
0.2220	-8.9993	-1.52036	-0.361807	-0.65291	0
0.2227	-9.26398	-0.90361	-0.361807	-0.0429249	0
0.2233	-10.5874	-1.52036	1.47047	-0.65291	0
0.2240	-11.3815	0.315546	4.21556	-1.26289	0
0.2247	-10.5874	3.0694	4.21556	-3.09511	0
0.2253	-8.73461	1.5347	0.859708	-5.53505	0
0.2260	-6.08776	-1.20481	-4.02303	-5.53505	0
0.2267	-4.23496	-0.301203	-5.24455	-4.01009	0
0.2273	-4.49965	-0.301203	-0.361807	-3.70509	0
0.2280	-4.76433	-0.301203	2.08122	-4.92506	0
0.2287	-2.91154	2.45265	-2.49614	-5.23005	0
0.2293	-3.17622	2.45265	-4.93917	-4.31508	0
0.2300	-7.67587	0.014343	-1.88538	-4.31508	0
0.2307	-8.9993	-1.52036	-1.88538	-5.53505	0
0.2313	-5.02902	-3.34192	-5.24455	-6.45228	0
0.2320	-6.35244	-7.31494	-5.24455	-5.53505	0
0.2327	-12.1755	-9.45204	-3.1069	-3.70509	0
0.2333	-12.4402	-9.45204	-2.19076	-3.70509	0
0.2340	-8.73461	-9.15084	-3.1069	-5.23005	0
0.2347	-8.73461	-7.61614	-3.41228	-4.62007	0
0.2353	-9.52867	-7.31494	-3.41228	-2.79012	0
0.2360	-7.67587	-5.78023	-3.41228	-3.09511	0
0.2367	-5.2937	-3.04072	-3.41228	-3.70509	0
0.2373	-4.23496	-4.56108	-3.1069	-4.92506	0
0.2380	-2.11748	-7.61614	-3.1069	-6.45228	0
0.2387	-0.264685	-6.39698	-3.41228	-5.84004	0
0.2393	-1.32343	-6.69819	-1.58	-4.62007	0
0.2400	-4.49965	-12.5071	-0.361807	-5.53505	0
0.2407	-4.49965	-15.8634	-2.19076	-6.75728	0
0.2413	-2.91154	-13.4107	-3.71766	-6.45228	0
0.2420	-3.17622	-10.6712	-3.71766	-5.53505	0
0.2427	-4.23496	-9.15084	-4.02303	-3.70509	0
0.2433	-5.02902	-9.15084	-4.02303	-2.79012	0
0.2440	-7.67587	-10.37	-3.41228	-3.70509	0
0.2447	-8.73461	-8.53409	-3.41228	-4.31508	0
0.2453	-7.67587	-4.56108	-2.49614	-3.70509	0
0.2460	-8.73461	-1.52036	-1.27462	-4.62007	0
0.2467	-8.73461	1.5347	-1.58	-3.70509	0
0.2473	-6.08776	3.97301	-2.49614	-0.65291	0
0.2480	-2.64685	3.97301	-1.88538	-0.0429249	0
0.2487	-2.64685	5.19217	-0.969246	-1.87288	0
0.2493	-5.02902	9.78193	-1.58	-3.09511	0
0.2500	-5.55839	12.5214	-2.80152	-3.09511	0
0.2507	-2.38217	13.4394	-2.49614	-3.70509	0
0.2513	-0.52937	12.5214	-0.969246	-4.62007	0
0.2520	-2.11748	9.78193	-0.361807	-3.70509	0
0.2527	-1.05874	10.3843	-0.361807	-2.17787	0
0.2533	-0.264685	15.2753	-1.27462	-4.92506	0
0.2540	-4.23496	17.0969	-2.19076	-7.67225	0
0.2547	-8.20524	13.7406	-2.19076	-4.01009	0
0.2553	-8.20524	12.2202	-1.27462	-1.56789	0
0.2560	-7.1465	11.0011	-2.19076	-4.01009	0
0.2567	-7.41118	5.19217	-1.58	-4.62007	0
0.2573	-6.08776	-2.73952	1.16509	-3.4001	0
0.2580	-5.02902	-5.47903	1.77584	-4.31508	0
0.2587	-6.61713	-3.65747	0.554329	-3.70509	0
0.2593	-7.67587	-3.95867	-0.0564287	-1.26289	0
0.2600	-9.52867	-7.01373	-1.27462	-1.56789	0
0.2607	-11.1168	-7.91734	-0.667186	-2.17787	0
0.2613	-8.73461	-5.17783	-0.969246	-2.17787	0
0.2620	-4.23496	-4.56108	-3.1069	-3.4001	0
0.2627	-1.32343	-4.87662	-0.361807	-4.01009	0
0.2633	-1.58811	-3.04072	5.43707	-4.31508	0
0.2640	-3.17622	-3.04072	4.52093	-4.31508	0
0.2647	-3.44091	-6.69819	1.47047	-2.17787	0
0.2653	-3.70559	-7.31494	1.77584	-0.0429249	0
0.2660	-7.67587	-4.25987	1.47047	-0.0429249	0
0.2667	-10.058	-3.04072	-0.361807	1.48204	0
0.2673	-7.41118	-1.20481	0.859708	3.61924	0
0.2680	-7.1465	1.5347	2.08122	0.872052	0
0.2687	-10.058	1.5347	0.554329	-1.87288	0
0.2693	-10.3227	0.616749	-0.0564287	-0.0429249	0
0.2700	-10.3227	1.5347	-0.0564287	2.39927	0
0.2707	-12.4402	0.616749	-0.361807	1.17704	0
0.2713	-13.4989	-0.602406	0.554329	-0.65291	0
0.2720	-15.6164	0.315546	2.08122	0.262068	0
0.2727	-17.2045	-0.90361	2.08122	1.17704	0
0.2733	-16.1458	-3.04072	-0.667186	-0.957902	0
0.2740	-13.2343	-0.90361	-1.27462	-0.957902	0
0.2747	-11.3815	0.616749	2.3866	1.78929	0
0.2753	-11.3815	-1.52036	4.82631	0.872052	0
0.2760	-10.5874	-0.90361	2.99736	-1.56789	0
0.2767	-8.46992	0.616749	0.554329	-0.957902	0
0.2773	-6.35244	-1.20481	-1.27462	-1.56789	0
0.2780	-5.2937	-0.90361	-1.27462	-3.09511	0
0.2787	-4.49965	5.19217	-0.361807	-0.347917	0
0.2793	-4.76433	11.3023	-2.19076	2.39927	0
0.2800	-5.02902	12.2202	-3.71766	3.00926	0
0.2807	-3.17622	12.8227	0.554329	2.70427	0
0.2813	-3.17622	15.2753	3.60812	0.872052	0
0.2820	-3.17622	15.8777	0.554329	1.48204	0
0.2827	1.58811	12.8227	-1.88538	5.14421	0
0.2833	4.76433	9.78193	-0.667186	3.61924	0
0.2840	1.8528	8.24723	-1.27462	0.262068	0
0.2847	-0.794055	7.32928	-1.27462	1.78929	0
0.2853	-3.17622	6.72687	0.24895	2.70427	0
0.2860	-5.02902	5.50772	0.859708	1.78929	0
0.2867	-5.02902	3.67181	1.47047	3.92424	0
0.2873	-3.70559	4.28856	3.30274	5.14421	0
0.2880	-0.794055	6.11012	2.99736	3.31425	0
0.2887	4.23496	3.67181	1.16509	3.61924	0
0.2893	6.88181	0.315546	0.24895	4.53422	0
0.2900	8.73461	-0.301203	-0.361807	1.78929	0
0.2907	12.9696	-2.12277	-0.0564287	-0.65291	0
0.2913	15.0871	-6.09578	0.859708	-0.0429249	0
0.2920	10.5874	-6.69819	0.859708	1.17704	0
0.2927	4.23496	-5.78023	0.859708	2.09428	0
0.2933	0.52937	-8.53409	1.16509	3.61924	0
0.2940	-0.52937	-13.7263	0.24895	5.45146	0
0.2947	-0.264685	-14.9454	0.859708	4.53422	0
0.2953	0.52937	-11.8904	2.69198	0.872052	0
0.2960	1.05874	-8.23289	1.47047	-0.0429249	0
0.2967	0.794055	-6.39698	-1.88538	2.70427	0
0.2973	1.8528	-3.04072	-4.02303	4.22923	0
0.2980	2.64685	2.15145	-4.02303	2.70427	0
0.2987	0.52937	3.37061	1.47047	1.78929	0
0.2993	-3.17622	2.45265	6.96396	2.39927	0
0.3000	-4.49965	4.28856	2.69198	4.53422	0
0.3007	-4.23496	7.32928	-1.27462	4.22923	0
0.3013	-4.76433	9.78193	1.47047	1.17704	0
0.3020	-7.1465	13.1382	1.47047	1.17704	0
0.3027	-8.73461	16.1789	-1.88538	3.00926	0
0.3033	-4.49965	15.2753	-0.361807	1.48204	0
0.3040	-0.52937	11.6035	1.47047	0.56706	0
0.3047	-3.17622	9.46639	0.24895	3.00926	0
0.3053	-6.88181	10.3843	-0.361807	3.61924	0
0.3060	-7.41118	9.46639	-0.361807	2.70427	0
0.3067	-9.26398	5.80892	1.16509	3.92424	0
0.3073	-10.8521	4.89097	2.3866	5.45146	0
0.3080	-9.52867	6.11012	-0.361807	4.53422	0
0.3087	-10.5874	5.19217	-2.19076	3.61924	0
0.3093	-12.4402	4.28856	2.3866	3.61924	0
0.3100	-11.1168	4.28856	4.52093	5.14421	0
0.3107	-9.52867	0.616749	1.47047	5.14421	0
0.3113	-8.20524	-1.20481	2.3866	1.17704	0
0.3120	-6.08776	0.932296	4.21556	-0.65291	0
0.3127	-6.88181	-1.82156	2.3866	0.262068	0
0.3133	-11.3815	-7.61614	0.554329	-2.17787	0
0.3140	-12.1755	-6.09578	0.554329	-4.92506	0
0.3147	-10.3227	-3.34192	-0.361807	-3.70509	0
0.3153	-12.1755	-5.17783	-1.27462	-4.62007	0
0.3160	-12.9696	-5.78023	-1.58	-6.75728	0
0.3167	-7.67587	-4.56108	-1.27462	-5.23005	0
0.3173	-5.02902	-4.56108	-0.361807	-2.79012	0
0.3180	-7.1465	-4.56108	0.24895	-2.79012	0
0.3187	-8.20524	-5.47903	-0.0564287	-3.4001	0
0.3193	-5.55839	-5.78023	-0.969246	-3.70509	0
0.3200	-4.76433	-1.52036	-0.361807	-4.31508	0
0.3207	-6.88181	1.5347	2.3866	-3.70509	0
0.3213	-8.9993	0.014343	2.08122	-3.70509	0
0.3220	-8.73461	-1.82156	-2.80152	-2.48512	0
0.3227	-8.73461	-3.04072	-3.41228	0.56706	0
0.3233	-12.4402	-3.65747	0.859708	0.872052	0
0.3240	-14.293	-0.602406	1.16509	-0.0429249	0
0.3247	-11.3815	0.616749	-3.1069	0.56706	0
0.3253	-9.52867	-2.12277	-4.93917	0.872052	0
0.3260	-9.52867	-1.82156	-3.41228	-0.0429249	0
0.3267	-8.46992	2.45265	-2.19076	-0.0429249	0
0.3273	-6.88181	1.83591	-2.80152	-0.65291	0
0.3280	-6.35244	-3.04072	-3.71766	-0.0429249	0
0.3287	-5.02902	-7.31494	-4.02303	0.872052	0
0.3293	-3.70559	-9.45204	-2.49614	-0.347917	0
0.3300	-4.23496	-9.45204	-1.58	-0.65291	0
0.3307	-4.23496	-8.23289	-2.49614	1.48204	0
0.3313	-3.17622	-7.91734	-0.667186	0.872052	0
0.3320	-2.64685	-8.53409	3.30274	-2.17787	0
0.3327	-1.58811	-8.83529	2.3866	-1.87288	0
0.3333	-0.52937	-7.01373	-1.27462	-1.56789	0
0.3340	0.264685	-4.87662	0.859708	-2.79012	0
0.3347	0.264685	-3.04072	3.9135	-2.17787	0
0.3353	-0.794055	1.2335	2.3866	-2.48512	0
0.3360	-3.17622	7.02808	2.08122	-4.62007	0
0.3367	-4.49965	7.94603	2.3866	-5.23005	0
0.3373	-3.70559	7.02808	0.24895	-3.70509	0
0.3380	-4.23496	8.24723	-0.361807	-3.70509	0
0.3387	-6.61713	8.56278	1.47047	-2.48512	0
0.3393	-6.61713	8.24723	-0.0564287	-0.0429249	0
0.3400	-4.23496	8.24723	-0.667186	-1.26289	0
0.3407	-3.70559	4.58976	1.16509	-5.23005	0
0.3413	-4.49965	-0.301203	-0.0564287	-7.36726	0
0.3420	-3.17622	-2.12277	-2.80152	-7.36726	0
0.3427	-2.11748	-3.04072	-2.19076	-4.92506	0
0.3433	-2.11748	-2.42397	-0.361807	-0.957902	0
0.3440	-2.64685	0.616749	0.859708	0.872052	0
0.3447	-5.55839	0.014343	1.77584	0.872052	0
0.3453	-6.61713	-4.25987	0.859708	0.262068	0
0.3460	-0.52937	-7.91734	-0.969246	-2.79012	0
0.3467	2.38217	-10.37	0.24895	-1.87288	0
0.3473	-3.17622	-12.1916	2.99736	2.70427	0
0.3480	-5.2937	-11.2736	2.3866	2.70427	0
0.3487	-2.64685	-10.0545	-2.49614	-1.26289	0
0.3493	-2.64685	-9.75325	-4.93917	-2.79012	0
0.3500	-5.02902	-8.83529	-2.49614	-3.4001	0
0.3507	-6.08776	-7.61614	-1.27462	-3.4001	0
0.3513	-6.88181	-6.39698	-3.41228	-1.26289	0
0.3520	-6.88181	-3.65747	-3.71766	0.262068	0
0.3527	-4.49965	-0.90361	-1.88538	0.872052	0
0.3533	-3.17622	0.616749	-2.49614	1.17704	0
0.3540	-3.44091	2.15145	-2.80152	-0.957902	0
0.3547	-5.2937	2.45265	-0.361807	-1.87288	0
0.3553	-7.67587	1.5347	-0.969246	0.56706	0
0.3560	-8.46992	1.5347	-2.80152	-0.65291	0
0.3567	-6.88181	2.75386	-0.361807	-2.79012	0
0.3573	-6.35244	3.67181	1.77584	-0.0429249	0
0.3580	-5.02902	5.19217	-0.969246	2.39927	0
0.3587	-5.2937	5.80892	-0.361807	0.872052	0
0.3593	-7.67587	4.28856	4.21556	1.78929	0
0.3600	-7.41118	5.50772	2.69198	2.70427	0
0.3607	-4.23496	9.78193	-4.02303	1.48204	0
0.3613	-3.17622	11.6035	-4.32841	0.872052	0
0.3620	-3.17622	10.6855	-1.27462	1.48204	0
0.3627	-2.91154	10.6855	-1.27462	0.872052	0
0.3633	-5.02902	11.0011	-2.49614	1.78929	0
0.3640	-6.08776	11.6035	-1.27462	3.00926	0
0.3647	-2.38217	11.919	-0.667186	3.00926	0
0.3653	-0.794055	9.78193	-2.19076	3.31425	0
0.3660	-4.49965	7.94603	-3.41228	3.61924	0
0.3667	-6.08776	8.56278	-2.19076	1.78929	0
0.3673	-2.38217	7.94603	0.554329	0.56706	0
0.3680	0.52937	6.42567	0.554329	1.78929	0
0.3687	0.794055	7.32928	-2.80152	1.78929	0
0.3693	-1.32343	9.78193	-2.80152	-0.65291	0
0.3700	-6.08776	11.919	0.24895	-1.56789	0
0.3707	-6.88181	11.919	2.99736	-0.957902	0
0.3713	-4.23496	8.86398	4.52093	-0.957902	0
0.3720	-3.17622	6.11012	2.3866	-0.0429249	0
0.3727	-5.02902	4.28856	-2.19076	0.872052	0
0.3733	-6.08776	2.45265	-0.969246	-0.957902	0
0.3740	-7.67587	-0.301203	3.30274	-2.48512	0
0.3747	-11.3815	-0.301203	2.3866	-0.957902	0
0.3753	-12.4402	2.45265	-0.361807	0.56706	0
0.3760	-10.8521	3.67181	-0.0564287	3.31425	0
0.3767	-9.52867	0.616749	-1.58	4.22923	0
0.3773	-6.88181	-1.20481	-4.93917	-0.0429249	0
0.3780	-3.17622	2.15145	-3.41228	-1.87288	0
0.3787	-3.17622	5.19217	0.554329	0.872052	0
0.3793	-5.02902	2.75386	0.554329	0.262068	0
0.3800	-5.2937	0.616749	-1.88538	-0.65291	0
0.3807	-4.23496	3.0694	-2.19076	1.48204	0
0.3813	-1.32343	3.37061	-1.88538	0.56706	0
0.3820	0.264685	0.315546	-1.27462	-0.65291	0
0.3827	-2.38217	-1.20481	0.24895	1.78929	0
0.3833	-3.17622	-1.52036	3.30274	0.262068	0
0.3840	0.52937	-3.34192	4.52093	-4.62007	0
0.3847	0.794055	-6.09578	1.77584	-5.23005	0
0.3853	-4.49965	-8.53409	-0.0564287	-4.92506	0
0.3860	-5.2937	-8.53409	2.08122	-5.84004	0
0.3867	-0.794055	-5.17783	1.77584	-4.92506	0
0.3873	1.05874	-3.04072	-1.58	-4.62007	0
0.3880	1.32343	-3.65747	-0.969246	-5.53505	0
0.3887	3.17622	-2.42397	2.99736	-5.53505	0
0.3893	1.32343	0.014343	2.3866	-4.92506	0
0.3900	-2.91154	0.616749	0.554329	-3.70509	0
0.3907	-2.91154	0.315546	2.3866	-1.26289	0
0.3913	-3.17622	0.932296	1.47047	-0.347917	0
0.3920	-6.88181	3.0694	-2.19076	0.56706	0
0.3927	-4.23496	3.37061	-0.361807	1.78929	0
0.3933	0.794055	1.5347	3.9135	1.17704	0
0.3940	-0.794055	0.932296	3.9135	0.872052	0
0.3947	-3.44091	4.28856	3.30274	1.78929	0
0.3953	-2.91154	7.94603	4.21556	0.262068	0
0.3960	-3.44091	10.0831	2.3866	0.56706	0
0.3967	-5.2937	9.16518	1.47047	4.83921	0
0.3973	-6.35244	3.97301	3.30274	4.53422	0
0.3980	-8.73461	-1.82156	3.9135	-0.957902	0
0.3987	-9.52867	-2.12277	2.3866	-0.0429249	0
0.3993	-8.46992	0.315546	0.554329	3.31425	0
0.4000	-8.20524	0.315546	-1.27462	0.262068	0
0.4007	-7.67587	0.315546	-2.19076	-1.87288	0
0.4013	-7.67587	-0.301203	-0.0564287	2.70427	0
0.4020	-10.5874	-2.12277	2.69198	4.53422	0
0.4027	-12.9696	-2.12277	3.30274	1.78929	0
0.4033	-13.2343	-2.12277	0.859708	3.00926	0
0.4040	-12.4402	-6.09578	-1.58	4.83921	0
0.4047	-8.46992	-9.45204	0.554329	2.70427	0
0.4053	-0.794055	-9.45204	3.30274	-0.0429249	0
0.4060	3.70559	-10.6712	1.47047	0.872052	0
0.4067	3.17622	-12.5071	0.554329	3.31425	0
0.4073	1.8528	-12.1916	5.43707	2.70427	0
0.4080	2.91154	-13.7263	7.8801	0.262068	0
0.4087	4.76433	-16.4658	2.99736	-0.347917	0
0.4093	2.38217	-15.8634	0.24895	0.872052	0
0.4100	-2.91154	-16.767	1.47047	0.872052	0
0.4107	-5.02902	-20.1376	0.554329	-0.347917	0
0.4113	-3.17622	-16.1646	-0.361807	-1.56789	0
0.4120	-3.17622	-7.61614	1.47047	-1.56789	0
0.4127	-4.49965	-6.09578	1.47047	-0.957902	0
0.4133	-4.23496	-7.91734	-0.969246	-0.65291	0
0.4140	-4.23496	-6.39698	-0.0564287	-0.0429249	0
0.4147	-6.88181	-4.87662	1.47047	1.48204	0
0.4153	-8.73461	-3.95867	-0.0564287	1.17704	0
0.4160	-8.9993	-0.301203	-0.361807	-0.0429249	0
0.4167	-10.058	2.45265	1.16509	1.48204	0
0.4173	-11.3815	3.0694	-0.0564287	2.70427	0
0.4180	-10.8521	5.19217	-0.0564287	0.872052	0
0.4187	-8.9993	6.42567	3.60812	-0.0429249	0
0.4193	-8.9993	4.89097	5.13169	1.48204	0
0.4200	-9.52867	3.97301	3.9135	3.61924	0
0.4207	-8.73461	4.89097	3.30274	6.06144	0
0.4213	-8.73461	6.11012	2.3866	5.45146	0
0.4220	-11.6461	7.94603	-0.0564287	2.39927	0
0.4227	-12.7049	9.16518	-0.969246	2.09428	0
0.4233	-9.52867	8.86398	-1.27462	3.92424	0
0.4240	-8.9993	8.24723	-1.27462	3.61924	0
0.4247	-10.5874	6.11012	-1.58	3.31425	0
0.4253	-6.61713	4.28856	-2.80152	3.61924	0
0.4260	-1.32343	3.0694	-2.19076	4.53422	0
0.4267	-3.17622	-0.301203	1.16509	4.83921	0
0.4273	-8.20524	-1.20481	1.47047	3.00926	0
0.4280	-7.1465	2.45265	-1.27462	0.872052	0
0.4287	-5.02902	3.0694	-0.361807	1.48204	0
0.4293	-7.41118	-0.301203	0.554329	1.78929	0
0.4300	-9.52867	0.932296	-0.969246	0.872052	0
0.4307	-7.1465	3.37061	-0.0564287	2.39927	0
0.4313	-4.23496	2.45265	1.77584	2.70427	0
0.4320	-4.76433	1.5347	1.16509	1.17704	0
0.4327	-5.02902	0.932296	-0.969246	1.17704	0
0.4333	-4.23496	-3.95867	-1.58	0.262068	0
0.4340	-5.02902	-7.61614	-0.0564287	-1.87288	0
0.4347	-7.67587	-5.78023	1.47047	0.262068	0
0.4353	-11.1168	-3.04072	-0.361807	1.48204	0
0.4360	-12.4402	-3.95867	-1.88538	-0.957902	0
0.4367	-11.3815	-4.25987	-0.361807	-1.26289	0
0.4373	-12.4402	-1.82156	-0.361807	-0.347917	0
0.4380	-14.8224	0.315546	-1.27462	-1.87288	0
0.4387	-14.293	-0.90361	0.554329	-2.17787	0
0.4393	-11.3815	-0.90361	-1.27462	-1.87288	0
0.4400	-9.52867	1.5347	-5.85531	-2.17787	0
0.4407	-6.88181	3.67181	-4.63379	-2.48512	0
0.4413	-6.08776	4.28856	-0.361807	-2.17787	0
0.4420	-8.73461	3.37061	-0.667186	-1.87288	0
0.4427	-8.73461	2.45265	-0.0564287	-1.26289	0
0.4433	-4.23496	3.67181	3.30274	-0.65291	0
0.4440	-2.38217	4.89097	2.08122	-0.957902	0
0.4447	-4.23496	1.5347	-1.88538	-1.87288	0
0.4453	-6.08776	-2.12277	-0.969246	-1.56789	0
0.4460	-6.08776	-1.82156	0.24895	1.78929	0
0.4467	-6.35244	0.315546	-2.80152	3.00926	0
0.4473	-6.35244	1.5347	-4.02303	0.262068	0
0.4480	-2.91154	1.5347	-2.19076	0.262068	0
0.4487	1.05874	1.5347	-3.41228	3.00926	0
0.4493	0.52937	1.83591	-2.49614	1.78929	0
0.4500	-1.58811	0.616749	0.554329	0.56706	0
0.4507	-0.794055	-0.301203	-2.19076	2.70427	0
0.4513	-0.52937	0.616749	-5.54993	3.00926	0
0.4520	-3.17622	3.0694	-1.27462	0.56706	0
0.4527	-5.2937	4.28856	2.08122	-0.65291	0
0.4533	-5.02902	5.50772	-1.27462	-0.0429249	0
0.4540	-5.02902	6.11012	-1.88538	0.872052	0
0.4547	-6.08776	4.58976	1.47047	0.56706	0
0.4553	-4.49965	4.28856	3.30274	-1.26289	0
0.4560	-2.38217	5.80892	2.69198	-3.4001	0
0.4567	-3.44091	5.50772	1.16509	-2.79012	0
0.4573	-5.02902	3.97301	-0.0564287	-0.957902	0
0.4580	-4.76433	4.28856	-0.0564287	-0.957902	0
0.4587	-6.35244	4.28856	-0.361807	-2.79012	0
0.4593	-8.9993	2.45265	-1.27462	-2.79012	0
0.4600	-9.26398	2.75386	-1.27462	-0.957902	0
0.4607	-8.73461	2.75386	-0.667186	0.262068	0
0.4613	-9.52867	-2.12277	0.554329	-1.56789	0
0.4620	-10.8521	-4.56108	-0.361807	-2.79012	0
0.4627	-12.9696	-1.52036	-1.58	-2.79012	0
0.4633	-12.9696	-3.04072	-1.27462	-3.09511	0
0.4640	-9.52867	-5.78023	-1.88538	-3.09511	0
0.4647	-7.41118	-1.82156	-2.49614	-2.48512	0
0.4653	-6.35244	0.616749	-0.667186	-2.79012	0
0.4660	-3.17622	-0.90361	-0.0564287	-0.65291	0
0.4667	-2.38217	0.315546	0.554329	2.70427	0
0.4673	-5.55839	1.2335	5.43707	0.872052	0
0.4680	-8.20524	1.5347	5.43707	-1.87288	0
0.4687	-8.46992	6.11012	-0.667186	-0.957902	0
0.4693	-7.41118	9.46639	-1.27462	-0.957902	0
0.4700	-5.55839	8.86398	1.47047	-0.957902	0
0.4707	-4.23496	10.3843	0.554329	0.262068	0
0.4713	-2.11748	11.919	0.859708	-1.26289	0
0.4720	2.64685	10.6855	1.47047	-1.56789	0
0.4727	1.8528	9.46639	-3.1069	1.78929	0
0.4733	-3.17622	8.86398	-4.93917	1.78929	0
0.4740	-4.76433	7.02808	-0.361807	0.872052	0
0.4747	-4.49965	6.72687	-0.0564287	2.39927	0
0.4753	-5.2937	7.02808	-3.71766	-0.0429249	0
0.4760	-2.91154	4.28856	-1.88538	-2.48512	0
0.4767	-1.32343	-1.52036	-0.667186	0.872052	0
0.4773	-5.2937	-4.87662	-4.02303	2.70427	0
0.4780	-4.76433	-3.65747	-3.1069	2.39927	0
0.4787	-0.794055	-1.52036	0.24895	2.70427	0
0.4793	-2.91154	-1.20481	-0.361807	0.872052	0
0.4800	-5.02902	-3.04072	-1.88538	-1.87288	0
0.4807	-1.32343	-6.39698	0.24895	-2.48512	0
0.4813	0.52937	-9.45204	0.554329	-4.62007	0
0.4820	-1.32343	-9.15084	-1.27462	-6.14729	0
0.4827	-2.64685	-7.31494	-2.19076	-2.79012	0
0.4833	-3.44091	-5.78023	-0.969246	-1.87288	0
0.4840	-2.91154	-5.78023	-0.361807	-4.01009	0
0.4847	-0.52937	-9.75325	-0.969246	-2.79012	0
0.4853	0.264685	-12.5071	-1.58	-1.87288	0
0.4860	-1.32343	-9.15084	-2.19076	-3.70509	0
0.4867	-1.32343	-6.39698	-1.27462	-3.4001	0
0.4873	-0.52937	-6.69819	0.24895	-2.79012	0
0.4880	-0.264685	-4.25987	0.554329	-4.62007	0
0.4887	-1.32343	-0.90361	-1.27462	-3.70509	0
0.4893	-2.38217	-1.82156	-1.58	-1.87288	0
0.4900	-1.58811	-2.42397	0.24895	-2.79012	0
0.4907	-2.11748	-0.90361	1.47047	-3.70509	0
0.4913	-3.17622	-0.90361	1.47047	-1.87288	0
0.4920	-4.49965	-2.12277	-0.969246	-0.65291	0
0.4927	-5.55839	-1.82156	-4.32841	-2.17787	0
0.4933	-5.02902	0.014343	-3.41228	-4.31508	0
0.4940	-4.23496	1.5347	-0.361807	-3.70509	0
0.4947	-7.67587	3.0694	-1.27462	-0.0429249	0
0.4953	-12.4402	9.16518	-0.667186	-0.0429249	0
0.4960	-10.5874	14.9598	1.47047	-2.17787	0
0.4967	-7.67587	14.3574	0.554329	-0.347917	0
0.4973	-11.1168	14.6586	-0.361807	1.78929	0
0.4980	-15.6164	18.0148	1.16509	-0.65291	0
0.4987	-18.2633	17.7136	0.24895	-1.87288	0
0.4993	-20.1161	13.4394	-2.19076	-0.957902	0
0.5000	-21.4395	9.78193	-1.27462	-1.26289	0
0.5007	-23.2923	6.11012	1.16509	0.262068	0
0.5013	-25.4098	3.67181	2.08122	2.39927	0
0.5020	-26.7332	3.0694	-0.969246	-0.957902	0
0.5027	-26.2038	0.616749	-1.88538	-3.70509	0
0.5033	-25.4098	0.315546	4.52093	-0.65291	0
0.5040	-26.7332	2.15145	6.96396	2.09428	0
0.5047	-29.6447	0.932296	0.554329	1.17704	0
0.5053	-30.4388	-1.20481	-0.969246	-0.957902	0
0.5060	-26.7332	-2.73952	1.77584	-1.56789	0
0.5067	-24.8804	-7.31494	0.859708	-0.347917	0
0.5073	-27.5273	-12.1916	-0.0564287	-0.957902	0
0.5080	-30.4388	-11.8904	0.554329	-3.09511	0
0.5087	-30.1741	-10.9724	-1.27462	-4.31508	0
0.5093	-28.8507	-14.9454	-0.361807	-5.53505	0
0.5100	-28.0566	-18.9041	2.3866	-4.92506	0
0.5107	-28.0566	-15.5478	-0.361807	-0.65291	0
0.5113	-26.9979	-8.23289	-3.1069	-0.347917	0
0.5120	-23.0276	-4.87662	-0.361807	-3.09511	0
0.5127	-18.7926	-3.04072	0.859708	-0.957902	0
0.5133	-17.4692	0.014343	-1.88538	1.17704	0
0.5140	-17.9986	-1.20481	-1.88538	-1.87288	0
0.5147	-17.9986	-4.56108	1.47047	-3.4001	0
0.5153	-17.4692	-3.04072	3.9135	-1.26289	0
0.5160	-16.4105	-0.602406	5.13169	-0.0429249	0
0.5167	-15.6164	-0.602406	2.3866	-0.347917	0
0.5173	-15.3517	-1.20481	-2.80152	-0.347917	0
0.5180	-12.7049	-2.42397	-5.24455	0.262068	0
0.5187	-7.67587	-3.04072	-2.49614	0.872052	0
0.5193	-6.61713	-1.20481	1.47047	0.56706	0
0.5200	-8.73461	-1.20481	3.30274	0.262068	0
0.5207	-8.46992	-3.95867	1.16509	-0.957902	0
0.5213	-2.91154	-4.87662	-2.19076	-1.87288	0
0.5220	1.32343	-6.69819	-3.41228	-0.0429249	0
0.5227	1.05874	-9.15084	-2.19076	1.48204	0
0.5233	1.32343	-7.61614	-1.27462	-1.56789	0
0.5240	3.17622	-4.87662	-0.667186	-2.48512	0
0.5247	1.8528	-6.09578	-0.0564287	0.872052	0
0.5253	1.58811	-6.39698	-0.361807	3.61924	0
0.5260	5.2937	-3.04072	0.554329	4.53422	0
0.5267	6.61713	0.014343	2.69198	5.45146	0
0.5273	6.88181	1.5347	3.9135	3.00926	0
0.5280	14.8224	2.45265	2.69198	0.262068	0
0.5287	21.4395	2.45265	1.16509	1.17704	0
0.5293	21.1748	3.97301	-0.0564287	2.39927	0
0.5300	21.1748	6.11012	-0.969246	1.48204	0
0.5307	23.0276	7.02808	-1.58	2.09428	0
0.5313	20.9101	7.94603	-1.27462	4.22923	0
0.5320	19.322	8.24723	-0.0564287	3.92424	0
0.5327	19.8514	7.94603	0.554329	1.78929	0
0.5333	17.7339	8.24723	-0.361807	2.70427	0
0.5340	15.8811	8.86398	-2.19076	3.92424	0
0.5347	15.8811	10.0831	-1.27462	3.61924	0
0.5353	15.8811	11.919	0.859708	2.70427	0
0.5360	15.3517	10.6855	1.47047	0.872052	0
0.5367	15.3517	9.78193	1.47047	-2.17787	0
0.5373	15.0871	10.3843	2.08122	-1.87288	0
0.5380	15.8811	7.64482	1.77584	-0.957902	0
0.5387	17.4692	3.37061	1.47047	-2.48512	0
0.5393	16.9398	2.45265	3.60812	-2.17787	0
0.5400	17.7339	0.315546	2.99736	-0.347917	0
0.5407	19.0573	-3.95867	-4.02303	-2.79012	0
0.5413	15.0871	-3.95867	-6.76812	-5.53505	0
0.5420	9.52867	-5.78023	-1.27462	-5.53505	0
0.5427	8.20524	-10.37	0.859708	-5.53505	0
0.5433	5.82307	-9.15084	-0.361807	-7.36726	0
0.5440	2.38217	-7.61614	-0.0564287	-6.14729	0
0.5447	1.58811	-10.6712	-1.27462	-3.09511	0
0.5453	2.64685	-11.2736	-3.71766	-2.48512	0
0.5460	1.32343	-11.2736	-0.969246	-3.70509	0
0.5467	-0.52937	-15.5478	2.08122	-3.70509	0
0.5473	-0.52937	-14.3287	-1.27462	-4.01009	0
0.5480	0.794055	-9.15084	-4.02303	-5.23005	0
0.5487	4.23496	-9.75325	-1.58	-3.70509	0
0.5493	5.02902	-10.0545	-0.667186	-0.347917	0
0.5500	2.38217	-5.78023	-0.361807	0.872052	0
0.5507	1.05874	-6.69819	2.3866	0.56706	0
0.5513	2.91154	-7.61614	3.30274	-0.0429249	0
0.5520	1.32343	-2.42397	1.47047	-2.17787	0
0.5527	-2.11748	0.616749	0.859708	-1.87288	0
0.5533	-0.52937	0.014343	1.16509	-0.0429249	0
0.5540	1.32343	2.15145	0.554329	-0.0429249	0
0.5547	-0.264685	3.97301	0.554329	-0.957902	0
0.5553	-1.05874	3.97301	0.554329	1.78929	0
0.5560	-3.70559	4.58976	-1.27462	3.61924	0
0.5567	-8.73461	5.50772	-0.969246	0.872052	0
0.5573	-6.61713	6.11012	0.554329	-0.0429249	0
0.5580	-1.05874	7.02808	-0.361807	2.70427	0
0.5587	-1.32343	6.42567	-1.58	1.78929	0
0.5593	-2.91154	6.11012	0.554329	-0.347917	0
0.5600	-1.32343	5.80892	1.77584	2.39927	0
0.5607	-2.38217	5.19217	-0.0564287	2.70427	0
0.5613	-4.23496	7.94603	0.24895	-1.26289	0
0.5620	-3.70559	9.78193	1.47047	-0.957902	0
0.5627	-4.23496	5.19217	0.859708	2.70427	0
0.5633	-5.02902	4.58976	2.69198	2.39927	0
0.5640	-6.61713	9.16518	4.52093	-0.347917	0
0.5647	-10.058	7.94603	0.859708	-2.17787	0
0.5653	-9.52867	4.28856	-2.19076	-2.17787	0
0.5660	-5.2937	6.11012	0.554329	-0.957902	0
0.5667	-6.08776	5.19217	2.69198	-0.957902	0
0.5673	-8.73461	0.616749	0.859708	-1.87288	0
0.5680	-6.08776	-0.301203	-0.361807	-0.347917	0
0.5687	-5.2937	-0.602406	-1.27462	0.872052	0
0.5693	-9.52867	-1.20481	-2.19076	0.872052	0
0.5700	-11.1168	1.2335	-2.19076	-0.0429249	0
0.5707	-10.5874	3.0694	-3.1069	-0.957902	0
0.5713	-13.4989	1.83591	-4.93917	-0.0429249	0
0.5720	-15.3517	0.616749	-4.32841	-0.347917	0
0.5727	-13.2343	0.616749	-1.58	-3.4001	0
0.5733	-11.3815	2.45265	-0.361807	-3.4001	0
0.5740	-11.3815	4.28856	-0.361807	1.78929	0
0.5747	-12.7049	5.19217	0.554329	3.00926	0
0.5753	-14.0283	6.42567	2.3866	-0.0429249	0
0.5760	-15.0871	5.50772	1.47047	-0.957902	0
0.5767	-15.0871	3.37061	-1.58	1.78929	0
0.5773	-14.5577	5.19217	-1.88538	2.70427	0
0.5780	-15.0871	7.32928	-1.27462	0.872052	0
0.5787	-16.1458	5.19217	-2.49614	-1.56789	0
0.5793	-14.8224	3.97301	-3.1069	-1.56789	0
0.5800	-12.7049	6.11012	-0.969246	0.872052	0
0.5807	-13.2343	6.11012	-1.27462	1.78929	0
0.5813	-13.4989	3.97301	-3.1069	1.17704	0
0.5820	-11.3815	3.67181	-2.49614	0.872052	0
0.5827	-11.6461	3.37061	-2.19076	0.56706	0
0.5833	-15.6164	3.37061	-3.1069	0.262068	0
0.5840	-16.1458	3.97301	-1.88538	0.872052	0
0.5847	-11.3815	2.15145	-0.0564287	2.39927	0
0.5853	-7.67587	-1.52036	-3.1069	3.31425	0
0.5860	-4.23496	-2.73952	-4.93917	1.48204	0
0.5867	-3.17622	-2.12277	-1.27462	-0.0429249	0
0.5873	-6.88181	-3.95867	2.08122	2.39927	0
0.5880	-8.20524	-5.17783	-0.0564287	3.31425	0
0.5887	-5.02902	-4.87662	-4.32841	-0.0429249	0
0.5893	-6.35244	-5.78023	-7.68426	-2.17787	0
0.5900	-8.9993	-6.69819	-6.76812	-0.957902	0
0.5907	-6.35244	-6.69819	-1.27462	1.17704	0
0.5913	-5.02902	-5.78023	-0.0564287	1.78929	0
0.5920	-8.73461	-4.56108	-3.1069	0.56706	0
0.5927	-9.26398	-5.47903	-4.02303	-1.87288	0
0.5933	-7.67587	-6.39698	-3.71766	-3.70509	0
0.5940	-9.52867	-5.78023	-4.93917	-3.70509	0
0.5947	-10.3227	-5.17783	-3.41228	-1.87288	0
0.5953	-8.9993	-3.95867	-1.27462	0.56706	0
0.5960	-10.3227	-0.301203	-2.19076	0.56706	0
0.5967	-10.5874	2.15145	-2.49614	-1.87288	0
0.5973	-8.73461	0.616749	-2.19076	-0.957902	0
0.5980	-8.20524	-1.52036	-3.1069	2.70427	0
0.5987	-7.67587	-3.04072	-1.27462	3.31425	0
0.5993	-6.88181	-3.95867	0.859708	2.39927	0
0.6000	-7.1465	-5.17783	-0.361807	4.83921	0
0.6007	-6.88181	-5.47903	-1.88538	5.75645	0
0.6013	-7.1465	-1.20481	-1.27462	2.70427	0
0.6020	-11.3815	4.89097	0.859708	2.09428	0
0.6027	-14.293	7.02808	2.69198	3.61924	0
0.6033	-11.3815	9.78193	1.47047	1.48204	0
0.6040	-7.67587	15.2753	0.554329	-1.56789	0
0.6047	-6.61713	15.2753	2.99736	-0.65291	0
0.6053	-3.17622	12.5214	2.99736	-0.0429249	0
0.6060	-0.264685	13.4394	1.77584	-1.26289	0
0.6067	0.52937	14.3574	2.69198	-1.56789	0
0.6073	1.05874	12.2202	1.77584	-0.65291	0
0.6080	1.32343	12.8227	1.47047	-0.65291	0
0.6087	-0.264685	13.4394	3.60812	-0.347917	0
0.6093	-1.05874	11.6035	2.3866	-0.957902	0
0.6100	-0.52937	8.86398	-2.19076	-2.17787	0
0.6107	-2.38217	2.45265	-1.58	-1.87288	0
0.6113	-5.02902	-5.47903	2.3866	-0.957902	0
0.6120	-6.35244	-6.69819	1.47047	-3.09511	0
0.6127	-8.73461	-4.56108	-1.27462	-4.31508	0
0.6133	-10.058	-7.31494	-0.969246	0.56706	0
0.6140	-7.1465	-10.9724	-0.361807	3.00926	0
0.6147	-6.61713	-8.53409	-1.58	-1.26289	0
0.6153	-9.52867	-5.47903	-1.88538	-1.56789	0
0.6160	-9.52867	-6.39698	-1.58	1.78929	0
0.6167	-8.46992	-7.91734	-2.80152	-1.87288	0
0.6173	-8.73461	-7.31494	-2.19076	-6.45228	0
0.6180	-9.26398	-6.69819	0.554329	-4.62007	0
0.6187	-10.3227	-4.87662	-0.0564287	-3.70509	0
0.6193	-11.3815	-0.602406	-1.88538	-3.70509	0
0.6200	-9.52867	1.2335	1.47047	-1.87288	0
0.6207	-9.52867	0.616749	5.13169	-3.70509	0
0.6213	-12.4402	1.83591	2.3866	-6.45228	0
0.6220	-11.6461	1.83591	-1.58	-5.53505	0
0.6227	-10.5874	-0.602406	-0.667186	-4.01009	0
0.6233	-12.1755	-2.12277	2.3866	-4.01009	0
0.6240	-9.52867	-2.12277	2.08122	-4.01009	0
0.6247	-6.08776	0.315546	-0.361807	-5.53505	0
0.6253	-7.1465	3.97301	-1.58	-5.53505	0
0.6260	-6.35244	3.97301	-2.19076	-3.70509	0
0.6267	-3.17622	1.5347	-2.19076	-3.70509	0
0.6273	-3.70559	2.15145	-0.361807	-2.79012	0
0.6280	-4.23496	2.45265	-1.27462	-0.0429249	0
0.6287	-2.38217	-0.602406	-5.24455	-0.0429249	0
0.6293	-3.70559	-3.95867	-3.1069	-0.957902	0
0.6300	-5.55839	-7.61614	0.554329	0.262068	0
0.6307	-4.49965	-10.37	-2.19076	-0.347917	0
0.6313	-4.23496	-11.2736	-3.41228	-1.87288	0
0.6320	-6.88181	-12.5071	-0.361807	-0.347917	0
0.6327	-8.73461	-13.7263	-0.667186	0.56706	0
0.6333	-8.20524	-13.4107	-2.19076	-0.0429249	0
0.6340	-6.88181	-15.5478	-1.27462	0.56706	0
0.6347	-8.20524	-16.767	-0.969246	2.39927	0
0.6353	-11.6461	-12.1916	1.47047	2.09428	0
0.6360	-14.0283	-9.15084	2.99736	0.262068	0
0.6367	-13.2343	-7.91734	-1.27462	0.872052	0
0.6373	-12.4402	-2.12277	-3.1069	3.00926	0
0.6380	-10.5874	1.5347	0.554329	2.39927	0
0.6387	-10.3227	0.932296	-0.361807	0.262068	0
0.6393	-11.3815	3.67181	-2.49614	0.872052	0
0.6400	-12.4402	7.94603	0.554329	2.09428	0
0.6407	-11.3815	7.94603	1.47047	3.61924	0
0.6413	-10.3227	8.24723	-1.27462	4.83921	0
0.6420	-8.73461	11.6035	-2.19076	2.70427	0
0.6427	-7.67587	12.8227	-1.88538	0.872052	0
0.6433	-7.67587	12.5214	-1.27462	4.83921	0
0.6440	-7.41118	13.1382	0.24895	5.14421	0
0.6447	-7.1465	13.4394	0.554329	-0.0429249	0
0.6453	-8.9993	14.3574	-0.361807	-0.65291	0
0.6460	-10.5874	13.7406	-0.667186	-0.0429249	0
0.6467	-7.67587	11.0011	-0.361807	-1.56789	0
0.6473	-5.02902	8.86398	2.3866	-0.347917	0
0.6480	-4.76433	7.94603	3.60812	0.872052	0
0.6487	-6.35244	5.80892	0.554329	-0.957902	0
0.6493	-6.88181	1.5347	-1.27462	0.872052	0
0.6500	-6.88181	-1.52036	-0.667186	1.78929	0
0.6507	-6.61713	-2.73952	-2.19076	-2.79012	0
0.6513	-5.55839	-4.87662	-2.19076	-2.79012	0
0.6520	-6.08776	-6.39698	-0.361807	1.78929	0
0.6527	-9.26398	-7.01373	-0.361807	0.262068	0
0.6533	-11.1168	-8.53409	-0.361807	-2.48512	0
0.6540	-8.20524	-8.53409	1.47047	-0.0429249	0
0.6547	-5.2937	-7.61614	0.859708	0.262068	0
0.6553	-6.88181	-10.37	-2.19076	-2.79012	0
0.6560	-8.73461	-10.37	-2.19076	-2.79012	0
0.6567	-8.20524	-4.25987	-0.667186	-1.56789	0
0.6573	-5.2937	-0.602406	-0.361807	-2.79012	0
0.6580	-2.38217	0.616749	-1.27462	-3.4001	0
0.6587	-2.64685	4.58976	-0.361807	-2.79012	0
0.6593	-6.08776	6.42567	2.69198	-1.87288	0
0.6600	-6.35244	6.11012	4.21556	0.262068	0
0.6607	-3.17622	8.56278	0.554329	0.56706	0
0.6613	-0.794055	7.94603	-3.1069	-3.09511	0
0.6620	-0.264685	2.45265	-4.02303	-4.62007	0
0.6627	-2.38217	2.15145	-3.1069	-1.87288	0
0.6633	-6.88181	4.28856	-0.361807	-1.26289	0
0.6640	-8.9993	3.0694	0.554329	-1.87288	0
0.6647	-9.26398	5.50772	-2.19076	-0.0429249	0
0.6653	-7.1465	10.3843	-3.1069	0.872052	0
0.6660	-2.38217	8.86398	-0.969246	-0.65291	0
0.6667	1.05874	5.80892	0.554329	0.56706	0
0.6673	-1.32343	7.32928	-0.361807	2.70427	0
0.6680	-4.23496	7.32928	-1.27462	2.70427	0
0.6687	-2.91154	6.11012	-1.88538	1.78929	0
0.6693	-0.52937	7.32928	-2.19076	0.872052	0
0.6700	0.52937	8.86398	-1.88538	-0.347917	0
0.6707	-1.32343	7.64482	0.554329	0.872052	0
0.6713	-3.70559	6.72687	3.60812	2.39927	0
0.6720	-3.70559	5.50772	4.21556	0.872052	0
0.6727	-2.38217	3.97301	-0.0564287	0.56706	0
0.6733	-0.794055	4.28856	-3.71766	3.92424	0
0.6740	0.264685	2.45265	-1.27462	5.45146	0
0.6747	-1.05874	-3.04072	2.69198	3.92424	0
0.6753	-2.64685	-4.87662	0.859708	1.78929	0
0.6760	-1.32343	0.616749	-1.88538	-0.0429249	0
0.6767	0.52937	6.11012	0.24895	-0.65291	0
0.6773	0.52937	6.72687	0.24895	-0.0429249	0
0.6780	-1.32343	4.28856	-2.19076	0.56706	0
0.6787	-2.91154	1.83591	-0.361807	2.39927	0
0.6793	-1.32343	1.5347	0.554329	3.61924	0
0.6800	-0.52937	2.45265	-4.93917	1.78929	0
0.6807	-4.49965	1.5347	-5.85531	0.872052	0
0.6813	-8.20524	0.616749	1.16509	1.78929	0
0.6820	-7.67587	-0.602406	2.99736	-0.0429249	0
0.6827	-6.88181	-0.301203	1.47047	-1.87288	0
0.6833	-7.67587	0.932296	5.43707	1.48204	0
0.6840	-9.26398	0.014343	6.35321	2.70427	0
0.6847	-10.8521	-3.34192	1.47047	-2.17787	0
0.6853	-11.3815	-3.04072	2.3866	-3.70509	0
0.6860	-11.3815	-0.90361	5.13169	1.17704	0
0.6867	-11.6461	-2.42397	0.24895	3.00926	0
0.6873	-12.4402	-5.47903	-1.27462	-0.0429249	0
0.6880	-9.26398	-6.69819	2.3866	-0.957902	0
0.6887	-4.23496	-11.2736	0.554329	-0.347917	0
0.6893	-4.23496	-16.767	-3.1069	-0.65291	0
0.6900	-7.1465	-18.6029	-1.27462	0.262068	0
0.6907	-6.35244	-19.5208	-0.361807	1.48204	0
0.6913	-1.32343	-19.5208	-2.19076	0.56706	0
0.6920	-0.794055	-18.0005	-2.49614	0.872052	0
0.6927	-2.64685	-18.6029	-1.27462	1.78929	0
0.6933	0.52937	-19.822	-0.361807	-0.0429249	0
0.6940	5.82307	-17.0825	-0.0564287	-0.0429249	0
0.6947	7.1465	-14.9454	0.859708	3.92424	0
0.6953	4.23496	-16.1646	4.21556	3.61924	0
0.6960	1.32343	-15.2466	6.04783	1.48204	0
0.6967	0.794055	-14.0275	3.30274	3.31425	0
0.6973	2.38217	-14.0275	1.47047	5.45146	0
0.6980	4.23496	-11.8904	2.99736	4.53422	0
0.6987	3.44091	-9.45204	1.77584	3.61924	0
0.6993	1.32343	-8.83529	-1.27462	2.70427	0
0.7000	0.52937	-6.09578	-1.58	1.48204	0
0.7007	1.05874	-2.12277	-0.969246	0.872052	0
0.7013	0.264685	0.315546	-1.27462	0.872052	0
0.7020	-2.11748	3.37061	-3.1069	1.17704	0
0.7027	-2.11748	6.11012	-4.93917	1.78929	0
0.7033	-0.52937	4.58976	-4.32841	0.872052	0
0.7040	-0.52937	4.58976	-2.80152	1.48204	0
0.7047	-2.11748	7.32928	-1.27462	3.92424	0
0.7053	-3.70559	8.24723	-0.667186	5.14421	0
0.7060	-4.76433	7.02808	0.24895	4.53422	0
0.7067	-5.02902	5.19217	1.47047	3.31425	0
0.7073	-6.61713	1.5347	1.47047	2.09428	0
0.7080	-8.73461	0.315546	1.16509	2.39927	0
0.7087	-8.46992	2.75386	1.47047	3.31425	0
0.7093	-6.88181	4.28856	-0.361807	2.70427	0
0.7100	-9.52867	3.67181	-3.41228	1.78929	0
0.7107	-13.4989	4.28856	-3.1069	1.78929	0
0.7113	-12.7049	3.97301	-1.27462	2.09428	0
0.7120	-10.8521	0.932296	-4.02303	2.70427	0
0.7127	-10.5874	-1.20481	-4.02303	0.872052	0
0.7133	-8.73461	-1.82156	0.24895	-1.87288	0
0.7140	-8.9993	-0.90361	0.554329	-2.48512	0
0.7147	-10.8521	-1.20481	0.24895	-1.56789	0
0.7153	-8.9993	-3.34192	1.77584	-0.347917	0
0.7160	-6.88181	-4.25987	0.24895	0.872052	0
0.7167	-7.1465	-3.95867	-2.19076	-0.347917	0
0.7173	-6.35244	-4.87662	0.554329	-1.87288	0
0.7180	-6.08776	-4.87662	1.77584	-0.0429249	0
0.7187	-6.88181	-1.20481	0.554329	0.872052	0
0.7193	-6.61713	1.83591	3.30274	-0.0429249	0
0.7200	-6.35244	3.97301	5.13169	-1.26289	0
0.7207	-8.73461	4.89097	-0.0564287	-3.70509	0
0.7213	-8.73461	4.28856	-1.88538	-4.92506	0
0.7220	-8.20524	6.42567	0.859708	-1.56789	0
0.7227	-8.73461	12.2202	-0.361807	0.872052	0
0.7233	-8.73461	12.8227	-1.27462	-0.0429249	0
0.7240	-7.67587	9.78193	-0.0564287	-0.0429249	0
0.7247	-6.61713	9.46639	-2.19076	0.56706	0
0.7253	-2.91154	9.16518	-2.19076	1.48204	0
0.7260	0.264685	7.64482	1.47047	1.78929	0
0.7267	-0.52937	7.94603	0.554329	-1.56789	0
0.7273	-2.38217	7.32928	-0.969246	-3.70509	0
0.7280	-4.23496	5.19217	3.30274	-2.17787	0
0.7287	-5.02902	7.02808	5.13169	-3.70509	0
0.7293	-3.17622	8.56278	1.47047	-4.62007	0
0.7300	-2.91154	8.24723	0.554329	-0.347917	0
0.7307	-6.35244	12.5214	1.77584	-0.65291	0
0.7313	-7.67587	15.2753	2.08122	-6.45228	0
0.7320	-6.35244	11.6035	2.08122	-4.92506	0
0.7327	-7.41118	7.64482	-0.361807	-1.26289	0
0.7333	-9.52867	5.80892	-2.49614	-4.62007	0
0.7340	-10.5874	1.83591	-1.27462	-5.53505	0
0.7347	-10.8521	-1.82156	-1.27462	-1.56789	0
0.7353	-10.5874	-4.25987	-3.1069	-3.4001	0
0.7360	-9.26398	-5.17783	-1.58	-7.36726	0
0.7367	-9.52867	-2.73952	0.554329	-5.53505	0
0.7373	-13.2343	-1.20481	-1.27462	-3.4001	0
0.7380	-15.3517	-3.95867	-3.41228	-3.70509	0
0.7387	-15.0871	-5.78023	-2.19076	-3.70509	0
0.7393	-16.1458	-4.56108	-0.361807	-3.70509	0
0.7400	-18.2633	-1.82156	2.3866	-2.48512	0
0.7407	-15.6164	0.616749	4.21556	-0.957902	0
0.7413	-11.3815	1.83591	0.24895	-2.17787	0
0.7420	-10.8521	3.0694	-5.24455	-3.09511	0
0.7427	-10.5874	4.28856	-1.27462	-2.79012	0
0.7433	-8.20524	1.83591	5.13169	-4.31508	0
0.7440	-6.35244	1.5347	2.3866	-3.70509	0
0.7447	-6.61713	7.02808	-1.88538	-0.65291	0
0.7453	-7.67587	7.32928	-2.19076	-1.87288	0
0.7460	-8.73461	1.2335	-1.27462	-6.14729	0
0.7467	-7.67587	0.616749	0.24895	-5.53505	0
0.7473	-3.17622	3.67181	0.859708	-3.70509	0
0.7480	2.38217	2.45265	-1.88538	-3.4001	0
0.7487	4.76433	4.28856	-1.27462	-2.17787	0
0.7493	3.17622	7.94603	2.08122	-1.87288	0
0.7500	1.58811	6.11012	1.77584	-4.31508	0
0.7507	1.58811	3.67181	0.859708	-5.23005	0
0.7513	0.794055	5.50772	2.69198	-3.70509	0
0.7520	-1.32343	5.19217	1.77584	-1.87288	0
0.7527	-1.58811	1.2335	-0.361807	-0.957902	0
0.7533	-0.794055	0.315546	-1.27462	-0.0429249	0
0.7540	-1.32343	5.50772	-1.27462	0.262068	0
0.7547	-2.11748	11.6035	1.16509	0.56706	0
0.7553	-2.38217	14.0562	4.21556	0.56706	0
0.7560	-4.49965	13.1382	2.99736	1.17704	0
0.7567	-6.88181	13.4394	0.859708	1.78929	0
0.7573	-6.88181	15.2753	0.24895	0.872052	0
0.7580	-7.1465	15.2753	0.554329	-0.0429249	0
0.7587	-9.26398	12.5214	3.60812	0.262068	0
0.7593	-10.5874	10.6855	4.21556	-0.0429249	0
0.7600	-10.8521	8.56278	-1.27462	-0.65291	0
0.7607	-9.26398	7.94603	-2.19076	-0.0429249	0
0.7613	-5.02902	8.86398	3.30274	0.872052	0
0.7620	-3.70559	6.42567	3.60812	2.70427	0
0.7627	-7.41118	0.014343	0.554329	4.22923	0
0.7633	-7.67587	-4.87662	0.859708	1.48204	0
0.7640	-5.55839	-6.09578	2.3866	-0.0429249	0
0.7647	-8.46992	-8.53409	2.69198	2.70427	0
0.7653	-11.1168	-14.3287	0.554329	1.17704	0
0.7660	-8.9993	-18.6029	-1.58	-2.48512	0
0.7667	-5.55839	-19.2196	1.47047	0.56706	0
0.7673	-3.17622	-18.6029	5.13169	3.92424	0
0.7680	-1.58811	-19.822	2.99736	1.78929	0
0.7687	-3.17622	-22.5759	2.3866	0.872052	0
0.7693	-7.67587	-24.0963	4.21556	1.48204	0
0.7700	-12.7049	-23.4939	0.859708	-0.347917	0
0.7707	-12.7049	-23.4939	-2.19076	-1.56789	0
0.7713	-8.73461	-24.713	1.16509	0.262068	0
0.7720	-6.35244	-23.7951	1.47047	2.70427	0
0.7727	-7.67587	-22.2604	-1.58	3.31425	0
0.7733	-10.5874	-20.4388	1.47047	2.09428	0
0.7740	-10.5874	-15.5478	4.52093	0.872052	0
0.7747	-8.46992	-10.0545	1.77584	-0.0429249	0
0.7753	-7.67587	-9.15084	-0.361807	-0.957902	0
0.7760	-10.5874	-7.91734	1.47047	-0.957902	0
0.7767	-14.293	-3.65747	2.69198	-0.957902	0
0.7773	-14.8224	-1.20481	3.30274	-1.87288	0
0.7780	-11.1168	-1.82156	2.69198	-0.957902	0
0.7787	-6.35244	-2.12277	1.77584	-0.347917	0
0.7793	-5.55839	-1.82156	3.30274	-1.26289	0
0.7800	-6.88181	0.616749	4.82631	-1.87288	0
0.7807	-5.2937	4.58976	2.08122	-1.26289	0
0.7813	-6.08776	7.02808	-0.667186	-0.347917	0
0.7820	-8.73461	7.32928	1.47047	1.78929	0
0.7827	-6.08776	7.02808	2.08122	3.61924	0
0.7833	-2.38217	5.80892	-0.969246	2.70427	0
0.7840	-5.55839	5.80892	-0.0564287	2.09428	0
0.7847	-7.41118	5.19217	3.30274	1.78929	0
0.7853	-4.49965	5.19217	3.30274	2.70427	0
0.7860	-5.02902	7.02808	0.859708	3.92424	0
0.7867	-8.73461	7.02808	0.554329	3.31425	0
0.7873	-6.08776	2.75386	1.47047	0.56706	0
0.7880	-2.91154	0.932296	0.859708	0.872052	0
0.7887	-5.2937	1.5347	0.554329	3.31425	0
0.7893	-6.88181	1.5347	0.24895	2.70427	0
0.7900	-4.49965	2.75386	-0.969246	2.70427	0
0.7907	-4.76433	4.28856	0.554329	3.31425	0
0.7913	-7.67587	4.89097	4.52093	2.39927	0
0.7920	-7.1465	5.80892	4.21556	2.70427	0
0.7927	-4.76433	4.28856	1.47047	5.45146	0
0.7933	-5.02902	0.014343	0.554329	5.45146	0
0.7940	-6.88181	-0.301203	-2.19076	3.31425	0
0.7947	-4.49965	1.5347	-2.19076	4.22923	0
0.7953	-1.32343	1.5347	5.13169	5.75645	0
0.7960	-1.05874	1.83591	5.13169	4.53422	0
0.7967	-0.794055	2.75386	-2.19076	3.31425	0
0.7973	0.264685	2.15145	-1.58	3.92424	0
0.7980	-2.64685	2.45265	1.47047	1.78929	0
0.7987	-5.02902	2.75386	-2.19076	0.262068	0
0.7993	-2.38217	1.83591	-2.19076	1.48204	0
0.8000	0.264685	2.15145	1.47047	-0.0429249	0
0.8007	-0.52937	1.5347	0.24895	-3.09511	0
0.8013	-1.32343	0.932296	-0.969246	-0.347917	0
0.8020	-0.52937	4.58976	-0.969246	2.39927	0
0.8027	1.05874	9.16518	-1.27462	0.56706	0
0.8033	0.52937	9.78193	1.77584	-0.0429249	0
0.8040	-2.11748	8.86398	4.21556	0.872052	0
0.8047	-3.44091	8.24723	-0.0564287	-1.26289	0
0.8053	-3.70559	4.58976	-3.1069	-2.17787	0
0.8060	-6.61713	0.014343	-3.1069	0.56706	0
0.8067	-9.52867	-3.04072	-4.02303	1.48204	0
0.8073	-10.5874	-3.34192	-4.02303	-0.0429249	0
0.8080	-12.9696	-1.82156	-2.19076	0.872052	0
0.8087	-15.0871	-0.602406	-2.19076	3.92424	0
0.8093	-14.293	-1.20481	-1.58	3.31425	0
0.8100	-12.4402	-0.301203	-1.58	1.78929	0
0.8107	-11.3815	-0.301203	-3.1069	3.61924	0
0.8113	-9.52867	-2.42397	-0.667186	4.53422	0
0.8120	-8.20524	-5.17783	4.21556	1.78929	0
0.8127	-8.20524	-6.69819	3.60812	0.872052	0
0.8133	-7.67587	-6.69819	-1.58	1.48204	0
0.8140	-7.67587	-7.01373	-4.02303	1.78929	0
0.8147	-10.5874	-8.23289	-2.19076	2.09428	0
0.8153	-15.0871	-9.15084	-0.969246	1.17704	0
0.8160	-16.1458	-10.0545	-0.667186	-0.957902	0
0.8167	-12.9696	-11.2736	-1.27462	-1.87288	0
0.8173	-10.058	-11.2736	-4.02303	-1.87288	0
0.8180	-7.67587	-8.53409	-7.0735	-0.957902	0
0.8187	-6.08776	-2.12277	-6.76812	-0.957902	0
0.8193	-3.17622	5.19217	-4.93917	-2.48512	0
0.8200	-0.264685	7.64482	-4.02303	-3.70509	0
0.8207	2.91154	4.58976	-3.71766	-3.09511	0
0.8213	2.91154	4.58976	-3.1069	-3.4001	0
0.8220	1.32343	7.94603	-2.49614	-4.01009	0
0.8227	0.264685	9.16518	-1.27462	-4.31508	0
0.8233	-3.17622	8.24723	-1.88538	-5.23005	0
0.8240	-6.88181	9.16518	-4.93917	-5.53505	0
0.8247	-7.67587	10.6855	-4.93917	-4.62007	0
0.8253	-5.02902	11.0011	-2.19076	-3.09511	0
0.8260	-3.17622	11.6035	-1.88538	-2.17787	0
0.8267	-4.76433	13.7406	-0.969246	-2.48512	0
0.8273	-6.35244	15.2753	2.08122	-3.4001	0
0.8280	-6.08776	14.3574	2.3866	-2.79012	0
0.8287	-5.55839	11.6035	-1.58	-2.79012	0
0.8293	-6.08776	9.16518	-4.32841	-4.01009	0
0.8300	-5.2937	7.02808	-3.1069	-4.62007	0
0.8307	-6.88181	5.19217	-1.27462	-3.70509	0
0.8313	-9.52867	0.932296	-0.361807	-3.70509	0
0.8320	-8.73461	-3.04072	-0.0564287	-5.23005	0
0.8327	-5.55839	-1.82156	-0.0564287	-6.14729	0
0.8333	-6.08776	0.616749	-0.969246	-6.14729	0
0.8340	-8.73461	-0.301203	-0.0564287	-5.53505	0
0.8347	-7.67587	-3.34192	1.47047	-4.01009	0
0.8353	-6.35244	-5.17783	-0.969246	-1.87288	0
0.8360	-8.20524	-3.65747	-4.02303	-1.87288	0
0.8367	-8.73461	-0.301203	-1.27462	-2.79012	0
0.8373	-6.61713	0.014343	1.47047	-1.26289	0
0.8380	-7.1465	0.014343	-0.667186	0.262068	0
0.8387	-9.52867	3.37061	-1.27462	-0.65291	0
0.8393	-10.5874	2.75386	4.21556	-1.87288	0
0.8400	-10.3227	-0.602406	6.35321	-1.56789	0
0.8407	-8.73461	1.83591	2.08122	-0.347917	0
0.8413	-6.88181	6.11012	-0.0564287	0.872052	0
0.8420	-7.1465	5.50772	1.77584	0.56706	0
0.8427	-6.61713	7.02808	2.08122	-0.65291	0
0.8433	-5.02902	10.6855	0.859708	-0.65291	0
0.8440	-6.08776	9.78193	-0.361807	-0.65291	0
0.8447	-6.08776	8.56278	-3.1069	-0.65291	0
0.8453	-4.23496	9.46639	-3.41228	1.48204	0
0.8460	-6.08776	9.16518	-2.19076	1.17704	0
0.8467	-8.46992	7.02808	-3.1069	-2.79012	0
0.8473	-6.35244	5.80892	-4.02303	-3.70509	0
0.8480	-4.49965	4.28856	-1.58	-0.0429249	0
0.8487	-6.08776	3.0694	-1.27462	1.78929	0
0.8493	-6.88181	3.67181	-4.02303	-0.65291	0
0.8500	-7.41118	2.75386	-3.71766	-3.09511	0
0.8507	-9.52867	-2.73952	1.47047	-2.17787	0
0.8513	-11.1168	-6.69819	5.13169	0.262068	0
0.8520	-10.3227	-3.95867	2.99736	0.872052	0
0.8527	-8.20524	0.315546	-0.969246	-1.87288	0
0.8533	-6.08776	-1.20481	-0.969246	-2.17787	0
0.8540	-3.17622	-4.87662	-0.361807	-0.0429249	0
0.8547	-2.38217	-6.69819	-1.27462	-0.65291	0
0.8553	-3.70559	-7.61614	-0.361807	-2.48512	0
0.8560	-4.49965	-8.23289	0.859708	-1.26289	0
0.8567	-3.17622	-6.39698	-0.361807	-0.957902	0
0.8573	-3.70559	-3.95867	-0.361807	-1.56789	0
0.8580	-6.61713	-4.87662	1.16509	-0.0429249	0
0.8587	-6.08776	-8.53409	0.859708	0.872052	0
0.8593	-0.52937	-10.6712	0.554329	-1.56789	0
0.8600	3.17622	-10.9724	1.77584	-2.48512	0
0.8607	-0.264685	-14.9454	0.554329	-0.957902	0
0.8613	-4.23496	-21.3567	-1.58	-0.65291	0
0.8620	-3.17622	-21.3567	-0.361807	-0.957902	0
0.8627	-3.17622	-15.2466	3.30274	-1.56789	0
0.8633	-5.55839	-11.2736	5.13169	-1.87288	0
0.8640	-4.76433	-9.75325	4.52093	-1.56789	0
0.8647	-2.64685	-7.91734	1.77584	-0.957902	0
0.8653	-4.23496	-6.09578	-0.361807	-0.0429249	0
0.8660	-5.02902	-3.65747	-0.361807	-0.957902	0
0.8667	-3.17622	-0.602406	-0.667186	-0.957902	0
0.8673	-2.11748	-0.602406	-2.19076	0.872052	0
0.8680	-0.52937	-1.20481	-1.27462	0.872052	0
0.8687	-0.52937	2.15145	-0.0564287	-1.26289	0
0.8693	-1.32343	5.19217	-0.0564287	-0.347917	0
0.8700	-1.32343	4.58976	0.554329	1.17704	0
0.8707	-2.91154	3.97301	2.69198	0.56706	0
0.8713	-6.88181	3.67181	2.69198	-0.65291	0
0.8720	-8.9993	2.45265	0.554329	-3.70509	0
0.8727	-8.20524	1.83591	0.24895	-6.45228	0
0.8733	-7.67587	1.2335	2.3866	-3.4001	0
0.8740	-7.1465	-1.52036	2.3866	-0.65291	0
0.8747	-6.61713	-4.56108	2.69198	-1.87288	0
0.8753	-6.35244	-5.17783	5.43707	-0.347917	0
0.8760	-7.67587	-4.56108	6.35321	2.09428	0
0.8767	-10.058	-3.95867	2.69198	0.56706	0
0.8773	-8.73461	-4.25987	-0.0564287	-1.87288	0
0.8780	-4.76433	-4.87662	-0.361807	-2.79012	0
0.8787	-6.08776	-2.12277	-0.361807	-1.87288	0
0.8793	-8.20524	1.5347	-0.969246	0.56706	0
0.8800	-6.08776	3.97301	-1.27462	1.17704	0
0.8807	-5.02902	5.50772	-1.27462	-0.0429249	0
0.8813	-6.08776	6.72687	0.859708	1.48204	0
0.8820	-3.17622	9.16518	1.16509	3.92424	0
0.8827	-2.38217	13.1382	-1.27462	4.83921	0
0.8833	-5.02902	13.7406	-1.27462	4.53422	0
0.8840	-4.76433	12.8227	0.24895	2.09428	0
0.8847	-3.70559	14.3574	-0.361807	-0.0429249	0
0.8853	-5.02902	14.3574	-1.27462	1.78929	0
0.8860	-4.49965	11.0011	-1.27462	4.53422	0
0.8867	-5.02902	12.5214	-0.361807	4.53422	0
0.8873	-8.20524	16.7957	2.69198	4.53422	0
0.8880	-5.02902	14.6586	1.47047	4.53422	0
0.8887	-1.05874	10.0831	-4.02303	4.83921	0
0.8893	-3.44091	8.24723	-3.41228	5.45146	0
0.8900	-4.76433	6.42567	1.47047	4.22923	0
0.8907	-2.38217	6.11012	0.554329	3.00926	0
0.8913	-4.23496	7.94603	-1.88538	3.92424	0
0.8920	-6.35244	6.72687	-0.361807	3.61924	0
0.8927	-5.55839	2.45265	0.859708	2.39927	0
0.8933	-7.1465	-0.90361	-0.361807	2.39927	0
0.8940	-8.73461	-4.87662	-0.0564287	2.39927	0
0.8947	-7.67587	-11.2736	1.16509	1.78929	0
0.8953	-8.9993	-17.6849	1.77584	2.09428	0
0.8960	-9.52867	-22.8771	1.47047	1.17704	0
0.8967	-9.52867	-22.8771	0.859708	-0.957902	0
0.8973	-11.1168	-20.1376	-0.0564287	-2.17787	0
0.8980	-10.8521	-20.4388	-1.88538	-1.26289	0
0.8987	-10.8521	-21.6579	-1.58	1.78929	0
0.8993	-14.293	-20.1376	2.08122	3.31425	0
0.9000	-16.1458	-18.6029	3.30274	2.70427	0
0.9007	-14.5577	-16.767	-0.667186	2.09428	0
0.9013	-13.2343	-13.7263	-2.80152	1.48204	0
0.9020	-10.5874	-9.75325	-1.58	1.48204	0
0.9027	-6.88181	-5.78023	-2.80152	3.92424	0
0.9033	-8.73461	-3.04072	-4.32841	6.06144	0
0.9040	-10.5874	-2.42397	-4.32841	5.45146	0
0.9047	-8.9993	-1.20481	-4.32841	4.53422	0
0.9053	-8.9993	-0.602406	-3.1069	4.83921	0
0.9060	-10.5874	-0.602406	-1.27462	6.06144	0
0.9067	-10.5874	0.932296	-3.1069	7.28141	0
0.9073	-11.1168	3.97301	-4.02303	5.14421	0
0.9080	-11.6461	6.42567	-0.361807	2.39927	0
0.9087	-8.46992	10.3843	0.859708	4.53422	0
0.9093	-6.08776	15.2753	-2.19076	7.28141	0
0.9100	-7.41118	18.0148	-4.02303	6.36643	0
0.9107	-6.88181	18.316	-2.80152	4.53422	0
0.9113	-4.49965	17.0969	0.24895	3.61924	0
0.9120	-3.17622	15.8777	2.69198	3.00926	0
0.9127	-2.38217	16.1789	0.554329	2.09428	0
0.9133	-2.38217	15.2753	-4.02303	1.48204	0
0.9140	-3.70559	12.8227	-3.41228	1.17704	0
0.9147	-2.11748	12.2202	-1.58	2.39927	0
0.9153	1.32343	12.2202	-3.1069	4.22923	0
0.9160	1.05874	11.0011	-3.41228	3.92424	0
0.9167	1.58811	8.56278	-2.19076	-0.0429249	0
0.9173	2.38217	7.32928	-2.19076	-1.87288	0
0.9180	-1.32343	8.86398	-0.667186	-0.0429249	0
0.9187	-4.49965	10.0831	1.47047	2.39927	0
0.9193	-2.11748	7.94603	0.859708	2.09428	0
0.9200	-0.264685	6.11012	-0.969246	1.48204	0
0.9207	-0.52937	7.32928	-0.667186	0.872052	0
0.9213	0.52937	5.80892	-0.0564287	-0.0429249	0
0.9220	0.52937	2.75386	-0.667186	-0.0429249	0
0.9227	-2.64685	2.15145	-0.0564287	-0.0429249	0
0.9233	-6.08776	2.45265	2.08122	1.17704	0
0.9240	-8.46992	3.97301	1.47047	0.872052	0
0.9247	-8.46992	8.24723	-1.58	-0.347917	0
0.9253	-5.2937	8.86398	-3.1069	0.872052	0
0.9260	-2.91154	4.28856	-3.1069	2.39927	0
0.9267	-3.44091	0.616749	-3.71766	1.17704	0
0.9273	-2.91154	-1.82156	-2.80152	0.262068	0
0.9280	-0.52937	-5.47903	-1.58	-0.347917	0
0.9287	-2.38217	-8.83529	-2.80152	-1.56789	0
0.9293	-6.08776	-10.9724	-3.41228	-0.0429249	0
0.9300	-6.35244	-10.37	-2.49614	1.17704	0
0.9307	-7.41118	-7.91734	-3.1069	-1.56789	0
0.9313	-10.3227	-9.15084	-4.02303	-2.17787	0
0.9320	-9.52867	-12.5071	-4.02303	0.872052	0
0.9327	-9.52867	-12.5071	-2.49614	0.872052	0
0.9333	-12.1755	-12.1916	-1.58	-0.0429249	0
0.9340	-13.2343	-13.4107	-2.19076	2.70427	0
0.9347	-12.7049	-11.2736	-2.19076	5.75645	0
0.9353	-11.6461	-8.53409	1.47047	3.61924	0
0.9360	-9.52867	-11.5892	4.21556	2.09428	0
0.9367	-6.61713	-14.9454	0.554329	5.14421	0
0.9373	-5.02902	-12.8083	-3.41228	5.14421	0
0.9380	-4.49965	-9.45204	-3.1069	0.872052	0
0.9387	-6.88181	-5.78023	-2.19076	2.09428	0
0.9393	-9.26398	-1.82156	-4.32841	5.75645	0
0.9400	-8.20524	-0.602406	-6.15737	3.92424	0
0.9407	-6.88181	-1.20481	-4.02303	3.31425	0
0.9413	-7.41118	-0.602406	-0.667186	6.97642	0
0.9420	-6.08776	1.5347	-0.667186	6.36643	0
0.9427	-3.44091	3.97301	-2.49614	3.61924	0
0.9433	-4.76433	3.67181	-3.41228	3.61924	0
0.9440	-5.02902	1.2335	-4.32841	2.39927	0
0.9447	-2.11748	-0.602406	-5.24455	0.872052	0
0.9453	-0.52937	-0.301203	-5.54993	2.09428	0
0.9460	-1.05874	0.616749	-3.41228	1.78929	0
0.9467	-2.11748	2.15145	-0.0564287	-1.26289	0
0.9473	-6.08776	3.0694	1.77584	-0.957902	0
0.9480	-9.52867	2.45265	-0.0564287	1.48204	0
0.9487	-8.73461	0.932296	-2.49614	0.872052	0
0.9493	-6.61713	-1.52036	-2.49614	-1.87288	0
0.9500	-6.88181	-3.65747	-0.361807	-2.79012	0
0.9507	-8.73461	-2.12277	1.47047	-2.79012	0
0.9513	-10.5874	0.932296	1.47047	-3.70509	0
0.9520	-11.6461	-3.65747	-0.667186	-4.62007	0
0.9527	-12.1755	-11.8904	-0.969246	-4.62007	0
0.9533	-11.3815	-13.7263	1.47047	-6.14729	0
0.9540	-8.9993	-13.1095	2.3866	-6.75728	0
0.9547	-6.08776	-14.6442	2.3866	-5.84004	0
0.9553	-6.08776	-10.9724	4.21556	-5.84004	0
0.9560	-6.08776	-3.34192	3.30274	-5.84004	0
0.9567	-5.2937	-2.73952	0.859708	-5.53505	0
0.9573	-7.1465	-5.78023	1.47047	-7.36726	0
0.9580	-8.73461	-4.87662	2.3866	-8.28224	0
0.9587	-8.20524	-2.12277	2.3866	-6.45228	0
0.9593	-7.67587	0.616749	4.82631	-6.45228	0
0.9600	-7.67587	4.28856	5.74245	-6.45228	0
0.9607	-8.20524	4.28856	2.69198	-4.62007	0
0.9613	-10.5874	2.45265	1.77584	-4.01009	0
0.9620	-11.6461	3.67181	1.47047	-4.92506	0
0.9627	-10.5874	6.11012	-0.667186	-4.62007	0
0.9633	-9.52867	7.02808	0.24895	-3.70509	0
0.9640	-8.46992	7.64482	1.77584	-1.56789	0
0.9647	-4.23496	7.94603	1.47047	-0.65291	0
0.9653	-1.58811	8.56278	2.3866	-4.92506	0
0.9660	-2.64685	10.0831	1.47047	-6.75728	0
0.9667	-4.23496	11.3023	-0.667186	-1.87288	0
0.9673	-4.23496	11.6035	2.08122	-0.0429249	0
0.9680	-2.38217	12.8227	4.21556	-4.01009	0
0.9687	1.32343	14.3574	2.3866	-4.62007	0
0.9693	3.70559	15.8777	3.30274	-1.87288	0
0.9700	1.58811	17.7136	5.43707	-1.26289	0
0.9707	-2.91154	19.8507	5.13169	-1.56789	0
0.9713	-4.23496	20.7687	6.35321	-1.26289	0
0.9720	-1.32343	19.8507	7.57472	-1.56789	0
0.9727	0.52937	18.0148	2.99736	-1.26289	0
0.9733	-0.52937	17.4124	-0.361807	-0.65291	0
0.9740	-2.38217	18.9328	2.69198	-2.48512	0
0.9747	-2.11748	16.4945	5.43707	-5.53505	0
0.9753	0.52937	11.919	4.21556	-5.23005	0
0.9760	0.52937	9.46639	1.47047	-1.87288	0
0.9767	-4.23496	7.32928	0.554329	-0.65291	0
0.9773	-6.35244	4.28856	0.859708	-1.87288	0
0.9780	-3.44091	1.83591	0.554329	-3.09511	0
0.9787	-2.38217	-2.12277	1.47047	-2.79012	0
0.9793	-5.02902	-6.09578	3.30274	-1.56789	0
0.9800	-6.61713	-7.61614	2.3866	-0.957902	0
0.9807	-7.1465	-10.37	1.47047	-2.79012	0
0.9813	-9.52867	-13.4107	1.77584	-3.70509	0
0.9820	-11.3815	-11.5892	-0.361807	-2.17787	0
0.9827	-10.5874	-8.53409	-0.361807	-2.48512	0
0.9833	-10.3227	-7.31494	4.52093	-4.31508	0
0.9840	-11.1168	-3.34192	3.30274	-3.70509	0
0.9847	-10.8521	0.616749	-2.19076	-3.70509	0
0.9853	-8.73461	1.83591	-1.58	-5.84004	0
0.9860	-6.08776	3.97301	-0.361807	-5.84004	0
0.9867	-4.76433	5.50772	-2.80152	-5.23005	0
0.9873	-6.08776	5.19217	-3.1069	-6.75728	0
0.9880	-8.20524	7.02808	-3.1069	-7.06227	0
0.9887	-8.73461	8.86398	-4.93917	-5.53505	0
0.9893	-7.67587	7.02808	-2.49614	-4.92506	0
0.9900	-6.08776	5.19217	1.47047	-4.01009	0
0.9907	-6.08776	4.28856	-0.361807	-4.62007	0
0.9913	-5.55839	0.932296	-2.80152	-6.14729	0
0.9920	-5.2937	-1.52036	2.08122	-4.01009	0
0.9927	-7.67587	-3.04072	5.13169	-1.87288	0
0.9933	-9.52867	-6.69819	-0.667186	-3.70509	0
0.9940	-7.1465	-9.15084	-5.85531	-4.31508	0
0.9947	-7.67587	-9.45204	-3.41228	-1.87288	0
0.9953	-12.4402	-11.2736	-0.969246	-1.87288	0
0.9960	-11.3815	-14.0275	-2.49614	-3.70509	0
0.9967	-7.1465	-15.2466	-4.02303	-3.09511	0
0.9973	-6.61713	-19.822	-4.63379	-1.26289	0
0.9980	-8.20524	-23.7951	-4.63379	-1.26289	0
0.9987	-6.35244	-22.8771	-1.58	-1.87288	0
0.9993	1.32343	-21.0555	0.428194	-0.741019	0
1.0000	-1.05874	-18.6029	-1.0987	1.0912	0
1.0007	-2.91154	-15.5622	-1.70946	0.173959	0
1.0013	0.52937	-12.5071	-2.32022	-1.351	0
1.0020	1.8528	-6.39698	-4.75993	0.478951	0
1.0027	0.264685	-2.43831	-5.37068	2.00617	0
1.0033	1.05874	-4.57542	-3.84379	0.786203	0
1.0040	3.17622	-4.57542	-3.53841	1.39619	0
1.0047	-0.264685	0.616749	-2.93097	2.92115	0
1.0053	-2.91154	0.315546	-1.0987	2.00617	0
1.0060	0.794055	-4.25987	-1.0987	2.61616	0
1.0067	5.02902	-2.43831	-0.182563	3.22614	0
1.0073	3.70559	1.2335	2.56253	0.786203	0
1.0080	1.32343	0.917953	4.3948	-0.741019	0
1.0087	1.8528	1.5347	3.47866	1.0912	0
1.0093	3.17622	4.58976	1.64639	0.786203	0
1.0100	0.794055	4.89097	-0.487942	-0.741019	0
1.0107	-1.05874	3.97301	-2.62559	0.173959	0
1.0113	1.32343	4.27422	-0.182563	0.478951	0
1.0120	3.44091	3.67181	1.64639	-1.656	0
1.0127	1.32343	2.75386	-1.0987	-3.48821	0
1.0133	0.264685	3.97301	-1.70946	-2.57097	0
1.0140	1.8528	5.19217	1.64639	-1.96099	0
1.0147	2.64685	4.89097	1.03895	-4.40319	0
1.0153	2.64685	5.80892	-0.487942	-6.53813	0
1.0160	2.91154	6.72687	0.733573	-3.7932	0
1.0167	0.794055	9.46639	-0.487942	-1.656	0
1.0173	-0.52937	13.1239	-2.32022	-3.7932	0
1.0180	1.32343	12.2202	-0.182563	-3.48821	0
1.0187	0.794055	8.86398	3.47866	-1.656	0
1.0193	-2.64685	9.76759	5.31094	-4.40319	0
1.0200	-0.264685	10.3843	3.78404	-6.23314	0
1.0207	3.70559	9.76759	1.03895	-3.48821	0
1.0213	1.58811	12.5214	-0.182563	-2.26598	0
1.0220	0.264685	14.6586	0.122815	-1.96099	0
1.0227	2.64685	10.9867	1.03895	0.478951	0
1.0233	2.64685	9.46639	1.34433	0.786203	0
1.0240	-1.32343	10.3843	0.733573	-1.04601	0
1.0247	-3.70559	7.02808	-0.182563	0.173959	0
1.0253	-4.49965	4.58976	-0.182563	2.00617	0
1.0260	-3.44091	6.72687	-0.182563	2.31116	0
1.0267	-1.05874	6.11012	-1.70946	1.39619	0
1.0273	0.794055	3.37061	-0.793321	-1.656	0
1.0280	1.05874	2.13711	3.17328	-4.40319	0
1.0287	1.05874	0	4.3948	-1.96099	0
1.0293	0.52937	-2.43831	2.56253	1.0912	0
1.0300	0.52937	0.315546	1.64639	1.70118	0
1.0307	0.264685	3.05506	2.86791	1.70118	0
1.0313	-0.794055	2.45265	3.47866	-0.436026	0
1.0320	0.794055	1.83591	1.64639	-4.09819	0
1.0327	2.64685	2.13711	-0.182563	-2.57097	0
1.0333	0.794055	1.5347	0.733573	0.478951	0
1.0340	-0.264685	1.83591	1.95177	-1.656	0
1.0347	1.58811	3.05506	1.34433	-4.09819	0
1.0353	1.32343	2.13711	-0.793321	-2.26598	0
1.0360	-0.794055	1.2335	-0.793321	-0.436026	0
1.0367	0.52937	1.2335	1.03895	-0.741019	0
1.0373	1.05874	1.83591	1.95177	-0.741019	0
1.0380	-1.05874	4.27422	2.25715	0.173959	0
1.0387	-1.05874	7.32928	1.64639	0.173959	0
1.0393	-1.58811	8.86398	-0.487942	-1.04601	0
1.0400	-6.61713	9.76759	-1.0987	-1.04601	0
1.0407	-8.9993	9.16518	0.733573	0.173959	0
1.0413	-6.35244	5.80892	0.428194	0.786203	0
1.0420	-4.49965	4.89097	-0.182563	1.70118	0
1.0427	-3.70559	7.63048	3.47866	2.92115	0
1.0433	-2.11748	7.63048	5.92169	1.39619	0
1.0440	-3.17622	6.72687	4.70018	-1.04601	0
1.0447	-4.76433	7.94603	3.47866	-0.741019	0
1.0453	-0.264685	8.86398	1.64639	0.173959	0
1.0460	4.76433	10.0831	-1.70946	0.786203	0
1.0467	5.02902	13.1239	-2.62559	2.31116	0
1.0473	5.2937	13.7406	1.03895	2.92115	0
1.0480	5.2937	12.5214	3.78404	1.0912	0
1.0487	1.58811	12.8227	2.86791	0.173959	0
1.0493	-1.05874	11.6035	1.34433	0.478951	0
1.0500	-0.52937	8.54843	-0.793321	1.70118	0
1.0507	-1.32343	9.16518	-2.32022	1.39619	0
1.0513	-1.58811	10.0831	-0.793321	0.173959	0
1.0520	1.05874	7.02808	2.56253	1.39619	0
1.0527	2.38217	3.37061	3.47866	2.31116	0
1.0533	-0.264685	3.05506	1.64639	-0.436026	0
1.0540	-0.794055	3.97301	-1.0987	-0.131034	0
1.0547	-1.05874	3.37061	-1.40408	2.31116	0
1.0553	-2.38217	1.5347	1.34433	1.0912	0
1.0560	-0.52937	-0.90361	3.47866	0.173959	0
1.0567	1.58811	-3.35626	1.34433	1.0912	0
1.0573	-0.52937	-5.17783	-0.182563	-1.04601	0
1.0580	-0.52937	-8.84964	-0.793321	-0.741019	0
1.0587	3.44091	-13.7263	-2.93097	2.61616	0
1.0593	2.38217	-14.6442	-2.93097	2.92115	0
1.0600	-0.264685	-11.2879	0.733573	1.39619	0
1.0607	2.64685	-10.6712	0.733573	1.0912	0
1.0613	1.32343	-12.5071	-0.487942	-2.26598	0
1.0620	-3.70559	-9.75325	-1.0987	-1.96099	0
1.0627	-2.38217	-4.87662	-2.93097	2.61616	0
1.0633	0.52937	-5.17783	-2.93097	2.00617	0
1.0640	-2.38217	-5.49337	-0.487942	-0.741019	0
1.0647	-1.05874	-1.82156	-0.793321	1.39619	0
1.0653	3.17622	2.45265	-3.53841	1.0912	0
1.0660	2.64685	4.58976	-2.01484	-1.04601	0
1.0667	-0.52937	4.89097	3.47866	2.00617	0
1.0673	-0.794055	4.89097	4.3948	3.53113	0
1.0680	-0.264685	5.19217	0.733573	-1.656	0
1.0687	-1.05874	6.72687	-1.0987	-4.40319	0
1.0693	-2.64685	6.11012	-0.793321	-1.96099	0
1.0700	-1.05874	4.27422	-2.93097	0.173959	0
1.0707	2.64685	3.37061	-4.14917	1.0912	0
1.0713	2.38217	4.89097	-1.40408	0.478951	0
1.0720	1.05874	8.54843	0.733573	-0.741019	0
1.0727	3.44091	9.46639	-0.182563	0.173959	0
1.0733	3.70559	8.24723	-1.0987	1.0912	0
1.0740	0.264685	9.76759	-2.32022	-1.04601	0
1.0747	-0.794055	11.3023	-3.53841	-3.18322	0
1.0753	0.794055	7.94603	-1.70946	-2.57097	0
1.0760	-1.05874	3.05506	-2.01484	-2.26598	0
1.0767	-3.17622	0	-4.75993	-3.18322	0
1.0773	-3.17622	-2.43831	-2.93097	-3.18322	0
1.0780	-2.64685	-4.57542	-0.182563	-3.48821	0
1.0787	-2.64685	-7.93168	-0.182563	-3.7932	0
1.0793	-3.17622	-13.4251	3.17328	-1.656	0
1.0800	-4.49965	-17.3837	5.61631	0.173959	0
1.0807	-6.61713	-18.0005	-0.182563	0.478951	0
1.0813	-8.20524	-17.0825	-2.93097	1.0912	0
1.0820	-5.55839	-17.3837	1.64639	0.173959	0
1.0827	-0.794055	-17.6993	0.122815	-2.26598	0
1.0833	0.52937	-14.0275	-4.75993	-1.351	0
1.0840	-0.794055	-8.84964	-3.23635	0.478951	0
1.0847	0.794055	-7.01373	-1.0987	0.173959	0
1.0853	2.91154	-6.71253	-2.01484	1.39619	0
1.0860	2.91154	-4.25987	-1.0987	3.53113	0
1.0867	3.17622	-3.35626	0.733573	3.22614	0
1.0873	4.49965	-4.87662	1.64639	2.92115	0
1.0880	2.38217	-4.87662	4.08942	2.92115	0
1.0887	-1.32343	-5.49337	3.78404	1.39619	0
1.0893	-0.264685	-6.09578	-0.182563	1.0912	0
1.0900	5.82307	-2.43831	-1.0987	1.70118	0
1.0907	9.52867	1.2335	1.03895	-0.436026	0
1.0913	8.20524	0	2.86791	-1.656	0
1.0920	5.55839	-3.35626	2.86791	-0.131034	0
1.0927	5.2937	-4.25987	2.56253	1.0912	0
1.0933	5.55839	-3.95867	1.34433	0.478951	0
1.0940	5.55839	-3.35626	-1.0987	-0.131034	0
1.0947	6.35244	-3.35626	-1.70946	-1.351	0
1.0953	5.2937	-7.01373	0.122815	-2.57097	0
1.0960	2.64685	-9.75325	0.428194	-1.96099	0
1.0967	0.794055	-7.61614	-1.70946	-1.04601	0
1.0973	0.264685	-7.93168	-1.70946	-1.656	0
1.0980	-1.58811	-15.2466	-1.0987	-2.87597	0
1.0987	-2.11748	-18.6029	-2.01484	-1.656	0
1.0993	1.05874	-14.9454	-1.40408	0.173959	0
1.1000	1.8528	-14.0275	0.733573	0.173959	0
1.1007	1.8528	-15.5622	0.733573	-0.741019	0
1.1013	4.76433	-14.0275	-0.487942	-1.04601	0
1.1020	6.35244	-12.2059	0.733573	-2.26598	0
1.1027	6.35244	-12.2059	5.61631	-1.96099	0
1.1033	5.2937	-10.6712	6.83451	0.173959	0
1.1040	3.17622	-8.84964	4.08942	1.0912	0
1.1047	2.91154	-7.93168	1.64639	0.478951	0
1.1053	5.2937	-7.61614	0.122815	0.478951	0
1.1060	4.49965	-7.01373	-0.487942	1.0912	0
1.1067	3.44091	-3.95867	0.733573	2.31116	0
1.1073	7.1465	-0.602406	1.95177	2.92115	0
1.1080	9.79335	-1.52036	2.25715	2.00617	0
1.1087	8.46992	-2.73952	2.56253	1.0912	0
1.1093	8.20524	-1.21916	0.733573	0.786203	0
1.1100	6.35244	0	-0.182563	0.478951	0
1.1107	4.23496	-1.52036	0.733573	2.00617	0
1.1113	8.9993	-1.52036	0.428194	2.92115	0
1.1120	14.5577	0.616749	-0.793321	1.0912	0
1.1127	11.6461	1.83591	0.122815	1.0912	0
1.1133	6.88181	3.37061	-0.182563	2.31116	0
1.1140	6.35244	5.80892	-0.182563	1.39619	0
1.1147	6.35244	5.19217	2.56253	0.173959	0
1.1153	5.2937	2.75386	4.08942	1.0912	0
1.1160	5.55839	2.13711	5.00556	1.70118	0
1.1167	6.61713	1.2335	5.61631	0.173959	0
1.1173	7.1465	-1.52036	2.56253	-1.96099	0
1.1180	7.41118	-2.43831	-0.793321	-4.09819	0
1.1187	5.82307	0.616749	0.122815	-3.18322	0
1.1193	3.44091	3.67181	0.122815	-1.656	0
1.1200	1.58811	0.917953	-2.01484	-1.96099	0
1.1207	-1.05874	-3.95867	-2.01484	-0.741019	0
1.1213	-2.11748	-4.25987	-0.182563	1.39619	0
1.1220	-0.264685	0.616749	1.95177	0.786203	0
1.1227	0.794055	5.19217	2.56253	0.173959	0
1.1233	0.794055	4.89097	0.428194	1.39619	0
1.1240	4.49965	1.83591	-0.182563	0.173959	0
1.1247	6.35244	-1.52036	-0.182563	-2.57097	0
1.1253	1.58811	-5.49337	-3.23635	-3.18322	0
1.1260	-2.11748	-9.15084	-3.84379	-1.96099	0
1.1267	-2.11748	-12.2059	1.03895	-0.741019	0
1.1273	-2.38217	-15.2466	3.47866	-0.741019	0
1.1280	-2.91154	-17.0825	1.34433	0.173959	0
1.1287	-6.35244	-16.4658	-0.182563	1.0912	0
1.1293	-11.6461	-15.8634	0.428194	0.173959	0
1.1300	-13.2343	-16.1646	0.733573	-1.351	0
1.1307	-13.2343	-14.9454	0.122815	0.173959	0
1.1313	-13.7636	-15.2466	-1.70946	-0.436026	0
1.1320	-10.5874	-15.2466	-1.0987	-4.09819	0
1.1327	-8.20524	-12.2059	2.56253	-3.18322	0
1.1333	-11.1168	-7.61614	1.34433	-0.741019	0
1.1340	-10.3227	-6.39698	-2.62559	-1.96099	0
1.1347	-5.55839	-5.17783	-0.793321	-3.48821	0
1.1353	-5.55839	-1.82156	2.25715	-4.09819	0
1.1360	-4.76433	-0.301203	0.733573	-5.31816	0
1.1367	-0.794055	0.315546	-0.793321	-4.40319	0
1.1373	0.264685	0.315546	0.122815	-3.48821	0
1.1380	1.58811	0.315546	-1.0987	-3.7932	0
1.1387	5.02902	1.83591	-0.487942	-2.57097	0
1.1393	4.49965	3.97301	3.47866	-1.351	0
1.1400	3.17622	4.89097	4.3948	-2.26598	0
1.1407	3.70559	5.80892	0.733573	-2.57097	0
1.1413	3.17622	6.72687	-0.487942	-1.351	0
1.1420	3.17622	4.58976	0.733573	0.786203	0
1.1427	5.2937	4.89097	-0.182563	2.61616	0
1.1433	5.2937	7.02808	-2.32022	1.39619	0
1.1440	4.76433	5.80892	-1.40408	-1.96099	0
1.1447	4.23496	3.67181	-1.0987	-0.436026	0
1.1453	3.17622	5.49337	-2.01484	3.83613	0
1.1460	2.64685	6.11012	-1.40408	2.61616	0
1.1467	1.32343	4.58976	-1.40408	-1.04601	0
1.1473	-1.05874	3.37061	-2.93097	-1.656	0
1.1480	-2.38217	2.13711	-2.01484	-0.436026	0
1.1487	-4.49965	2.75386	-0.487942	1.0912	0
1.1493	-5.2937	6.11012	-3.23635	3.53113	0
1.1500	-1.05874	8.86398	-5.06531	6.27833	0
1.1507	1.32343	13.1239	-2.01484	6.88831	0
1.1513	-2.91154	20.1519	1.34433	5.66834	0
1.1520	-3.44091	21.9735	-0.793321	4.75336	0
1.1527	0.264685	17.7136	-5.67606	4.44611	0
1.1533	-0.264685	14.343	-6.5922	4.75336	0
1.1540	-0.52937	14.0418	-1.70946	5.66834	0
1.1547	-0.264685	12.5214	-0.182563	4.44611	0
1.1553	-4.76433	8.24723	-4.45455	2.00617	0
1.1560	-8.73461	4.58976	-5.37068	3.53113	0
1.1567	-5.55839	3.67181	-1.70946	5.66834	0
1.1573	-3.17622	2.13711	-1.0987	3.53113	0
1.1580	-5.2937	-0.602406	-2.01484	3.83613	0
1.1587	-4.76433	0.315546	-2.01484	6.27833	0
1.1593	-3.17622	2.75386	-3.23635	4.75336	0
1.1600	-5.82307	3.05506	-3.84379	3.83613	0
1.1607	-9.26398	3.97301	-2.62559	5.97333	0
1.1613	-6.35244	3.67181	-2.93097	5.66834	0
1.1620	-0.264685	0.315546	-2.62559	4.44611	0
1.1627	3.70559	-2.12277	0.733573	6.58332	0
1.1633	4.49965	-2.43831	3.47866	6.58332	0
1.1640	2.91154	-3.95867	3.47866	3.53113	0
1.1647	1.58811	-4.25987	0.428194	3.22614	0
1.1653	-1.05874	-3.35626	-3.84379	4.75336	0
1.1660	-6.35244	-6.39698	-2.32022	4.75336	0
1.1667	-9.52867	-9.75325	0.733573	3.22614	0
1.1673	-9.26398	-7.01373	-2.01484	2.31116	0
1.1680	-7.1465	-3.04072	-4.75993	1.0912	0
1.1687	-3.70559	-2.43831	-1.70946	-0.131034	0
1.1693	0.264685	-1.52036	-1.70946	-0.436026	0
1.1700	0.794055	0.616749	-2.62559	0.478951	0
1.1707	-1.32343	0.315546	0.428194	0.478951	0
1.1713	0.264685	-2.12277	0.733573	0.173959	0
1.1720	3.17622	-3.95867	-1.40408	-0.131034	0
1.1727	4.23496	-6.09578	-0.182563	-1.96099	0
1.1733	4.76433	-8.23289	1.34433	-4.70818	0
1.1740	5.55839	-9.15084	0.428194	-4.40319	0
1.1747	3.17622	-9.15084	2.25715	-3.48821	0
1.1753	-0.794055	-11.2879	4.08942	-3.7932	0
1.1760	-1.05874	-15.2466	2.25715	-3.7932	0
1.1767	0.52937	-17.6993	1.64639	-3.48821	0
1.1773	-1.05874	-17.0825	1.95177	-5.62316	0
1.1780	-2.91154	-17.0825	-1.0987	-7.45537	0
1.1787	-3.44091	-17.0825	-1.40408	-5.92815	0
1.1793	-4.76433	-16.1646	1.64639	-4.09819	0
1.1800	-6.88181	-14.343	0.428194	-5.01317	0
1.1807	-9.26398	-10.37	-2.32022	-6.23314	0
1.1813	-12.1755	-7.93168	-0.182563	-5.01317	0
1.1820	-13.7636	-9.15084	1.03895	-1.656	0
1.1827	-15.6164	-6.71253	-0.182563	-0.741019	0
1.1833	-16.6752	0.315546	0.733573	-2.57097	0
1.1840	-13.2343	1.2335	1.64639	-3.48821	0
1.1847	-10.8521	-0.602406	0.122815	-1.656	0
1.1853	-13.7636	2.75386	0.733573	-0.741019	0
1.1860	-16.6752	3.97301	2.56253	-1.04601	0
1.1867	-17.7339	2.75386	2.56253	-1.04601	0
1.1873	-22.2336	4.89097	4.3948	-2.57097	0
1.1880	-24.0863	6.72687	5.31094	-3.48821	0
1.1887	-21.7042	4.89097	1.34433	-1.656	0
1.1893	-22.4982	6.11012	-2.01484	-1.656	0
1.1900	-22.2336	8.86398	-2.32022	-4.40319	0
1.1907	-16.6752	7.94603	-2.01484	-5.01317	0
1.1913	-15.6164	7.94603	-1.40408	-3.48821	0
1.1920	-20.1161	11.3023	-0.182563	-4.09819	0
1.1927	-20.1161	13.1239	-0.182563	-4.40319	0
1.1933	-18.2633	13.1239	-1.40408	-1.656	0
1.1940	-17.7339	13.1239	-2.62559	-1.351	0
1.1947	-17.4692	14.343	-3.84379	-3.7932	0
1.1953	-16.6752	16.1789	-2.32022	-3.48821	0
1.1960	-15.0871	17.3981	-0.182563	-1.04601	0
1.1967	-13.7636	16.1789	-0.182563	-1.351	0
1.1973	-13.7636	14.0418	1.64639	-0.436026	0
1.1980	-10.8521	14.0418	3.78404	2.92115	0
1.1987	-5.02902	14.6586	2.56253	3.22614	0
1.1993	-4.23496	11.6035	1.03895	-0.741019	0
1.2000	-4.23496	9.76759	1.95177	-1.656	0
1.2007	-0.264685	13.1239	-0.487942	0.173959	0
1.2013	1.58811	15.5765	-3.23635	0.478951	0
1.2020	1.32343	14.0418	-1.0987	0.173959	0
1.2027	4.23496	13.1239	-0.182563	1.0912	0
1.2033	6.35244	13.4394	-2.93097	2.00617	0
1.2040	5.55839	10.3843	-2.01484	3.22614	0
1.2047	8.9993	7.63048	0.733573	3.83613	0
1.2053	12.4402	7.02808	-0.793321	2.31116	0
1.2060	10.8521	4.89097	-2.93097	2.92115	0
1.2067	10.5874	0.616749	-1.0987	5.36335	0
1.2073	14.293	-3.35626	0.733573	3.83613	0
1.2080	17.2045	-6.39698	-2.01484	2.31116	0
1.2087	17.4692	-10.0688	-3.23635	3.83613	0
1.2093	18.528	-14.0275	-0.793321	4.75336	0
1.2100	19.5867	-14.6442	0.428194	4.75336	0
1.2107	18.2633	-11.8904	-0.182563	6.88831	0
1.2113	18.2633	-9.45204	1.64639	7.49829	0
1.2120	22.4982	-7.31494	1.03895	3.83613	0
1.2127	22.7629	-5.49337	-2.62559	1.0912	0
1.2133	18.528	-5.49337	-2.62559	1.39619	0
1.2140	18.7926	-6.09578	-2.01484	2.92115	0
1.2147	21.7042	-5.79458	-2.93097	2.92115	0
1.2153	21.4395	-6.39698	-0.793321	1.0912	0
1.2160	20.6454	-7.93168	0.122815	-0.741019	0
1.2167	20.9101	-7.01373	-2.62559	-0.436026	0
1.2173	21.7042	-5.49337	-0.793321	1.0912	0
1.2180	22.4982	-4.25987	1.64639	2.00617	0
1.2187	21.1748	-3.65747	-1.40408	1.70118	0
1.2193	18.528	-3.35626	-2.93097	1.39619	0
1.2200	17.2045	-2.12277	1.34433	1.39619	0
1.2207	16.9398	0.917953	3.17328	0.786203	0
1.2213	17.2045	4.58976	0.122815	-0.131034	0
1.2220	18.2633	5.80892	-2.01484	0.786203	0
1.2227	16.4105	5.80892	-2.01484	2.00617	0
1.2233	13.4989	7.32928	0.733573	1.39619	0
1.2240	12.9696	10.3843	2.25715	1.39619	0
1.2247	13.7636	10.0831	0.428194	3.53113	0
1.2253	14.5577	8.54843	-0.793321	5.05836	0
1.2260	15.3517	9.16518	0.428194	4.75336	0
1.2267	19.0573	8.54843	0.122815	4.14112	0
1.2273	22.7629	7.32928	-1.0987	3.83613	0
1.2280	22.4982	8.24723	-2.01484	1.70118	0
1.2287	19.0573	7.94603	-2.32022	-0.131034	0
1.2293	18.7926	4.89097	-2.62559	0.478951	0
1.2300	19.322	3.05506	-2.01484	2.00617	0
1.2307	15.6164	2.45265	-1.40408	2.92115	0
1.2313	12.4402	5.19217	-0.182563	3.83613	0
1.2320	10.8521	11.3023	1.64639	2.92115	0
1.2327	8.46992	11.9047	2.86791	1.0912	0
1.2333	8.46992	7.02808	0.428194	2.00617	0
1.2340	7.67587	7.63048	-2.93097	3.83613	0
1.2347	1.58811	11.6035	0.122815	2.00617	0
1.2353	-1.05874	7.63048	5.61631	-0.741019	0
1.2360	2.38217	0.917953	3.78404	0.786203	0
1.2367	0.52937	-1.52036	-2.01484	2.00617	0
1.2373	-4.49965	-2.43831	-1.70946	-0.741019	0
1.2380	-1.32343	-5.17783	1.34433	-1.351	0
1.2387	3.17622	-7.01373	-0.182563	0.478951	0
1.2393	1.58811	-8.84964	-2.62559	-1.96099	0
1.2400	0.794055	-10.6712	-0.793321	-4.09819	0
1.2407	3.44091	-10.9867	0.733573	-1.656	0
1.2413	5.82307	-10.9867	-0.487942	-0.741019	0
1.2420	8.73461	-10.9867	-0.487942	-1.351	0
1.2427	8.46992	-10.9867	0.428194	0.478951	0
1.2433	4.76433	-11.2879	-1.0987	1.0912	0
1.2440	1.58811	-11.5892	0.122815	0.173959	0
1.2447	-1.32343	-12.8083	3.78404	0.173959	0
1.2453	-5.55839	-16.7813	2.56253	-1.04601	0
1.2460	-6.88181	-20.74	-1.40408	-1.96099	0
1.2467	-7.41118	-20.4388	0.122815	-0.741019	0
1.2473	-9.52867	-16.1646	3.78404	-0.741019	0
1.2480	-9.26398	-13.4251	3.78404	-1.351	0
1.2487	-6.35244	-13.1095	2.86791	0.478951	0
1.2493	-5.2937	-10.6712	1.64639	-0.436026	0
1.2500	-7.1465	-6.39698	0.733573	-2.87597	0
1.2507	-9.79335	-5.17783	0.733573	-3.48821	0
1.2513	-10.8521	-5.17783	-2.01484	-2.57097	0
1.2520	-9.26398	-2.43831	-4.45455	-0.741019	0
1.2527	-10.8521	-2.43831	-2.62559	-0.741019	0
1.2533	-12.4402	-4.57542	-1.0987	-4.40319	0
1.2540	-7.41118	-3.95867	-1.0987	-4.40319	0
1.2547	-4.76433	-1.52036	1.34433	-1.04601	0
1.2553	-7.41118	-0.301203	2.56253	-3.18322	0
1.2560	-4.76433	1.2335	-1.40408	-4.40319	0
1.2567	0.264685	1.2335	-2.32022	-2.87597	0
1.2573	-1.32343	-0.602406	0.733573	-5.92815	0
1.2580	-1.05874	-1.52036	1.03895	-8.98033	0
1.2587	3.70559	-1.52036	0.733573	-5.92815	0
1.2593	3.44091	-0.301203	3.47866	-6.23314	0
1.2600	1.58811	1.5347	3.78404	-9.28532	0
1.2607	1.8528	0.917953	0.733573	-8.37035	0
1.2613	-0.794055	-0.602406	-0.487942	-8.06535	0
1.2620	-1.32343	0.616749	-1.0987	-7.76036	0
1.2627	1.05874	1.5347	-2.01484	-4.40319	0
1.2633	-2.91154	0.315546	0.733573	-3.48821	0
1.2640	-7.67587	1.5347	2.25715	-5.31816	0
1.2647	-4.76433	3.05506	-2.01484	-4.40319	0
1.2653	-3.70559	2.45265	-3.53841	-3.18322	0
1.2660	-5.55839	2.13711	1.64639	-1.656	0
1.2667	-1.05874	1.2335	2.86791	1.0912	0
1.2673	2.64685	-0.602406	-0.182563	-1.351	0
1.2680	1.58811	0	-0.487942	-5.92815	0
1.2687	2.38217	0.917953	-0.487942	-4.09819	0
1.2693	1.58811	0.616749	-3.23635	-1.96099	0
1.2700	-0.794055	1.83591	-2.62559	-2.57097	0
1.2707	2.64685	3.05506	0.733573	-1.656	0
1.2713	5.2937	2.75386	2.56253	-1.351	0
1.2720	1.05874	2.75386	2.25715	-2.57097	0
1.2727	0.52937	5.19217	-0.182563	-2.57097	0
1.2733	3.44091	7.02808	-1.70946	-2.57097	0
1.2740	1.58811	8.24723	-1.0987	-3.48821	0
1.2747	-1.05874	10.6855	-0.793321	-3.48821	0
1.2753	0.52937	11.3023	-0.487942	-3.48821	0
1.2760	2.38217	9.76759	0.733573	-3.7932	0
1.2767	3.70559	12.2202	0.733573	-3.7932	0
1.2773	4.76433	14.343	0.122815	-3.7932	0
1.2780	2.38217	9.46639	0.733573	-2.57097	0
1.2787	1.32343	6.72687	0.733573	0.478951	0
1.2793	2.64685	7.94603	0.122815	-0.131034	0
1.2800	0.52937	6.11012	-0.182563	-3.48821	0
1.2807	-2.11748	3.05506	-1.70946	-3.18322	0
1.2813	1.05874	3.97301	-2.01484	-0.436026	0
1.2820	1.58811	3.05506	0.122815	-1.04601	0
1.2827	-3.70559	-1.52036	1.34433	-1.656	0
1.2833	-6.61713	-6.09578	1.95177	0.786203	0
1.2840	-4.23496	-11.5892	2.56253	1.70118	0
1.2847	-2.91154	-15.2466	-1.40408	-0.741019	0
1.2853	-4.76433	-12.5071	-6.5922	-1.04601	0
1.2860	-3.70559	-8.53409	-4.14917	0.786203	0
1.2867	-0.794055	-7.01373	-0.793321	1.0912	0
1.2873	0.52937	-5.17783	-1.70946	1.70118	0
1.2880	-0.264685	-3.04072	-0.182563	2.31116	0
1.2887	-0.264685	-0.90361	1.34433	1.39619	0
1.2893	0.264685	0.917953	-0.793321	1.70118	0
1.2900	-0.264685	1.2335	-2.01484	2.92115	0
1.2907	0.52937	3.05506	-2.01484	2.31116	0
1.2913	0.264685	7.63048	-3.23635	2.00617	0
1.2920	-2.38217	11.9047	-2.93097	3.53113	0
1.2927	-5.02902	14.343	-1.40408	3.22614	0
1.2933	-6.88181	15.8777	-2.93097	3.83613	0
1.2940	-5.55839	14.343	-2.32022	8.41553	0
1.2947	-2.91154	11.9047	1.64639	9.94049	0
1.2953	-3.70559	11.9047	4.3948	7.80329	0
1.2960	-6.61713	12.8227	4.3948	7.49829	0
1.2967	-5.02902	11.3023	2.56253	9.02552	0
1.2973	-4.76433	7.02808	-0.793321	9.33051	0
1.2980	-5.02902	2.13711	-2.93097	6.58332	0
1.2987	1.05874	0.315546	-1.70946	3.53113	0
1.2993	7.1465	3.05506	0.733573	5.05836	0
1.3000	3.44091	3.97301	-0.182563	8.72052	0
1.3007	-1.58811	1.5347	-0.793321	6.58332	0
1.3013	-0.264685	0.917953	2.56253	3.83613	0
1.3020	0.794055	-1.52036	4.08942	4.75336	0
1.3027	0.794055	-7.01373	1.64639	3.83613	0
1.3033	3.17622	-8.23289	0.122815	2.61616	0
1.3040	3.70559	-6.09578	0.122815	4.75336	0
1.3047	0.52937	-8.53409	-0.793321	3.83613	0
1.3053	-2.38217	-14.6442	-0.487942	-0.436026	0
1.3060	-2.38217	-19.2196	0.733573	-1.351	0
1.3067	-1.05874	-19.5208	1.03895	-0.131034	0
1.3073	1.32343	-15.8634	1.64639	0.786203	0
1.3080	2.38217	-14.343	2.25715	1.39619	0
1.3087	1.05874	-15.8634	-0.182563	-0.436026	0
1.3093	-0.264685	-13.4251	-3.84379	-1.656	0
1.3100	-0.52937	-11.8904	-5.98144	1.70118	0
1.3107	-0.264685	-16.1646	-5.67606	3.22614	0
1.3113	-0.264685	-15.5622	-1.40408	0.478951	0
1.3120	-1.32343	-10.6712	0.122815	0.173959	0
1.3127	-2.91154	-10.6712	-2.62559	1.70118	0
1.3133	-3.70559	-11.5892	-2.32022	-0.131034	0
1.3140	-4.49965	-7.61614	0.428194	-0.741019	0
1.3147	-3.17622	-5.79458	-1.40408	2.61616	0
1.3153	-1.58811	-6.09578	-2.93097	2.61616	0
1.3160	-2.38217	-4.87662	0.428194	-0.436026	0
1.3167	-3.17622	-4.25987	2.25715	0.173959	0
1.3173	-0.264685	-5.17783	0.428194	2.31116	0
1.3180	4.49965	-3.35626	-0.182563	2.31116	0
1.3187	4.23496	-0.602406	1.64639	0.173959	0
1.3193	-0.264685	2.75386	2.56253	-1.656	0
1.3200	-2.38217	7.63048	1.34433	-1.351	0
1.3207	-2.11748	10.6855	-0.182563	-0.131034	0
1.3213	-1.58811	10.0831	-0.182563	-0.436026	0
1.3220	0.264685	10.3843	-2.01484	0.478951	0
1.3227	1.8528	13.1239	-4.14917	2.92115	0
1.3233	0.794055	14.343	-2.93097	2.92115	0
1.3240	-1.05874	13.4394	-2.32022	1.39619	0
1.3247	-1.58811	15.261	-2.93097	2.61616	0
1.3253	-3.70559	18.0148	-1.70946	3.83613	0
1.3260	-4.76433	17.7136	-2.32022	1.70118	0
1.3267	-1.58811	15.8777	-3.23635	-0.741019	0
1.3273	2.38217	14.9598	0.733573	0.173959	0
1.3280	5.02902	15.261	1.64639	1.39619	0
1.3287	5.2937	18.0148	-2.93097	2.00617	0
1.3293	2.64685	19.8364	-2.01484	1.39619	0
1.3300	1.58811	16.4801	1.34433	1.70118	0
1.3307	2.91154	11.6035	0.733573	2.92115	0
1.3313	1.8528	9.46639	0.733573	3.53113	0
1.3320	1.58811	7.63048	2.56253	1.70118	0
1.3327	3.70559	6.72687	-0.182563	-1.96099	0
[truncated: 56,104 more rows]
