# Supplementary material for: Identification of Haptic Based Guiding Using Hard Reins
Source: PLoS One. 2015 Jul 22;10(7):e0132020. doi: 10.1371/journal.pone.0132020 (PMC4511788; doi:10.1371/journal.pone.0132020)
Supplement: S3 File — (ZIP) [file pone.0132020.s003.zip › EMGData1/Subject8/T2/t2.txt]

0.0000	-11.9234	6.83831	2.49134	26.6381	0
0.0007	-17.4109	4.08032	1.27093	28.4702	0
0.0013	-21.9838	4.08032	-3.00181	32.1321	0
0.0020	-27.4713	7.4428	-4.83286	30.3	0
0.0027	-30.5199	6.51718	-4.22222	25.1132	0
0.0033	-32.383	4.38257	-2.08628	24.8082	0
0.0040	-33.6024	5.91268	1.27093	24.8082	0
0.0047	-31.7733	6.51718	1.27093	15.6523	0
0.0053	-29.3005	5.00595	-0.865872	5.27649	0
0.0060	-25.6422	5.91268	-2.08628	2.83446	0
0.0067	-17.4109	8.0473	-3.91733	1.00462	0
0.0073	-9.1797	6.83831	-6.05327	-6.0165	0
0.0080	-4.91165	4.68481	-6.66391	-13.6453	0
0.0087	1.18557	1.94571	-3.91733	-18.5271	0
0.0093	10.3653	-0.793395	0.355408	-23.7162	0
0.0100	18.2916	-1.11453	1.8807	-27.0731	0
0.0107	23.7791	-0.49115	0.0496526	-26.7681	0
0.0113	27.1326	-1.71902	-0.560117	-27.988	0
0.0120	32.6201	-1.41678	0.660293	-31.04	0
0.0127	39.3609	0.415588	1.27093	-30.1251	0
0.0133	40.2755	-0.793395	1.27093	-26.1559	0
0.0140	37.8366	-3.24914	1.27093	-21.8841	0
0.0147	39.6658	-1.41678	-0.865872	-16.3923	0
0.0153	38.4463	-0.49115	-2.08628	-10.5933	0
0.0160	29.8764	-0.49115	-0.255232	-5.09933	0
0.0167	23.7791	1.94571	0.660293	1.61456	0
0.0173	20.1208	2.85245	-3.00181	8.02349	0
0.0180	11.8896	1.34122	-5.74838	11.9904	0
0.0187	4.57291	4.68481	-3.91733	18.0943	0
0.0193	-0.643595	9.87966	-2.08628	26.0281	0
0.0200	-8.56997	7.4428	-0.560117	28.4702	0
0.0207	-16.4964	1.94571	0.660293	26.9431	0
0.0213	-19.545	2.24795	-0.255232	27.553	0
0.0220	-21.3741	5.30819	-1.47564	27.553	0
0.0227	-25.6422	5.00595	1.27093	26.0281	0
0.0233	-30.2151	0.717834	3.10198	24.8082	0
0.0240	-32.6878	-2.32352	0.355408	19.9242	0
0.0247	-32.0781	-2.32352	-1.7814	10.7683	0
0.0253	-28.9956	-3.24914	-1.7814	4.05435	0
0.0260	-25.6422	-3.24914	-2.08628	1.00462	0
0.0267	-22.2887	-3.24914	-2.08628	-2.96452	0
0.0273	-16.8012	-4.15588	-3.30669	-8.45628	0
0.0280	-11.0089	-5.08151	-4.83286	-13.3403	0
0.0287	-5.52137	-5.08151	-3.30669	-18.2222	0
0.0293	0.575848	-7.21612	-1.47564	-22.494	0
0.0300	6.40208	-9.04849	-3.00181	-25.851	0
0.0307	9.14582	-6.59274	-2.69692	-28.293	0
0.0313	10.975	-5.08151	0.965177	-28.293	0
0.0320	14.6333	-5.08151	3.10198	-26.4632	0
0.0327	18.5965	-4.15588	1.27093	-25.241	0
0.0333	21.95	-5.686	-1.47564	-24.6311	0
0.0340	24.9986	-6.29049	-1.17076	-20.9692	0
0.0347	24.9986	-1.11453	2.79623	-12.1182	0
0.0353	18.9014	2.24795	4.32239	-4.79436	0
0.0360	10.0604	-0.188904	2.49134	-2.04736	0
0.0367	3.96319	1.03897	-0.865872	1.30959	0
0.0373	-0.948456	4.38257	-3.61245	9.24338	0
0.0380	-7.04567	5.00595	-2.69692	16.8722	0
0.0387	-13.7526	5.91268	0.965177	21.1463	0
0.0393	-21.0693	8.0473	0.660293	22.6712	0
0.0400	-27.7762	7.74505	-3.00181	22.9762	0
0.0407	-32.9927	7.74505	-3.00181	25.4182	0
0.0413	-38.4802	9.57742	-1.47564	28.7751	0
0.0420	-45.1871	9.57742	-1.47564	29.0801	0
0.0427	-46.7114	8.0473	-2.08628	25.7232	0
0.0433	-43.9677	5.91268	-2.08628	21.1463	0
0.0440	-44.8823	3.17358	-0.560117	16.5672	0
0.0447	-44.8823	1.34122	-0.865872	11.9904	0
0.0453	-39.3948	0.717834	-3.61245	7.10633	0
0.0460	-31.7733	-1.41678	-3.61245	1.91954	0
0.0467	-25.0325	-2.92801	0.660293	-2.65955	0
0.0473	-16.4964	-1.41678	2.49134	-7.23639	0
0.0480	-8.56997	-1.71902	1.27093	-13.9503	0
0.0487	-1.86304	-5.98825	-0.255232	-20.3592	0
0.0493	6.40208	-6.89498	-1.17076	-24.6311	0
0.0500	14.6333	-4.15588	-1.47564	-27.3781	0
0.0507	21.95	-6.59274	-2.08628	-28.598	0
0.0513	28.352	-10.2575	-3.00181	-29.2079	0
0.0520	33.8395	-9.04849	-3.00181	-29.2079	0
0.0527	38.4463	-6.29049	-2.08628	-25.241	0
0.0533	43.629	-4.15588	-1.17076	-20.3592	0
0.0540	46.6776	-1.41678	0.355408	-19.4421	0
0.0547	44.2387	-2.32352	0.355408	-16.6973	0
0.0553	39.056	-2.62576	-1.7814	-7.54136	0
0.0560	33.2298	2.5502	-1.7814	-1.43741	0
0.0567	27.7423	9.27517	0.660293	1.00462	0
0.0573	23.1694	12.6188	0.0496526	8.32846	0
0.0580	17.3771	14.1489	-2.39117	15.3473	0
0.0587	9.45068	12.9399	-0.560117	17.4821	0
0.0593	2.13403	12.6188	3.40687	22.9762	0
0.0600	-4.60678	15.0745	3.71175	29.3851	0
0.0607	-11.6186	13.8466	0.0496526	28.7751	0
0.0613	-16.4964	9.87966	-2.69692	26.9431	0
0.0620	-19.8498	9.27517	-0.865872	27.858	0
0.0627	-24.7276	8.97293	3.10198	26.0281	0
0.0633	-25.6422	5.00595	3.10198	24.8082	0
0.0640	-23.813	1.64346	0.660293	25.7232	0
0.0647	-23.813	0.113342	0.660293	20.2292	0
0.0653	-24.1179	-3.55139	0.965177	10.1583	0
0.0660	-20.4595	-7.21612	-1.17076	3.4444	0
0.0667	-15.5818	-7.51837	-0.255232	-1.74238	0
0.0673	-7.04567	-7.82061	0.660293	-7.84634	0
0.0680	2.74375	-11.1831	-0.560117	-13.6453	0
0.0687	7.31666	-13.9222	0.660293	-20.0542	0
0.0693	13.7187	-14.5267	3.10198	-23.4112	0
0.0700	24.6937	-15.4523	1.8807	-24.0211	0
0.0707	29.5715	-15.4523	1.27093	-26.1559	0
0.0713	30.7909	-14.2244	4.32239	-30.1251	0
0.0720	37.5317	-15.1501	6.15344	-32.2599	0
0.0727	41.7998	-16.9824	3.10198	-31.04	0
0.0733	40.2755	-16.3591	-1.7814	-28.293	0
0.0740	42.4095	-14.2244	-2.08628	-25.546	0
0.0747	44.5435	-11.1831	1.8807	-21.2741	0
0.0753	39.3609	-6.89498	2.49134	-11.5083	0
0.0760	32.6201	-5.38375	-1.7814	-1.74238	0
0.0767	27.1326	-5.686	-3.00181	3.74938	0
0.0773	20.1208	-1.41678	-2.39117	9.85333	0
0.0780	12.8042	4.08032	-3.00181	16.2623	0
0.0787	6.09722	4.38257	-2.69692	19.3142	0
0.0793	-1.86304	4.68481	-1.7814	22.6712	0
0.0800	-10.3991	8.65179	-1.47564	25.7232	0
0.0807	-16.1915	8.65179	0.660293	25.4182	0
0.0813	-20.1547	5.61044	3.71175	26.0281	0
0.0820	-24.4227	7.74505	3.10198	29.0801	0
0.0827	-27.1665	9.87966	0.965177	28.7751	0
0.0833	-28.9956	5.91268	2.79623	24.5033	0
0.0840	-30.8248	3.77807	4.93303	21.4513	0
0.0847	-29.9102	5.91268	1.8807	17.4821	0
0.0853	-26.5568	3.17358	-0.255232	8.32846	0
0.0860	-24.4227	-1.41678	3.40687	-0.827464	0
0.0867	-19.545	-1.11453	5.23792	-3.57447	0
0.0873	-12.2283	-1.41678	2.79623	-6.93142	0
0.0880	-7.04567	-5.98825	3.40687	-13.6453	0
0.0887	-0.948456	-7.82061	4.32239	-17.9172	0
0.0893	8.23124	-5.98825	2.49134	-20.0542	0
0.0900	14.6333	-7.51837	1.27093	-25.241	0
0.0907	18.5965	-8.4251	2.49134	-27.3781	0
0.0913	23.1694	-5.686	2.49134	-24.6311	0
0.0920	27.4375	-5.08151	1.8807	-23.7162	0
0.0927	31.4007	-6.89498	2.49134	-26.1559	0
0.0933	33.8395	-4.45813	1.57582	-24.9361	0
0.0940	34.1444	-2.32352	1.57582	-19.1371	0
0.0947	35.7026	-0.49115	4.32239	-11.5083	0
0.0953	34.4831	2.24795	6.45833	-6.32147	0
0.0960	27.1326	3.17358	4.93303	-1.74238	0
0.0967	20.7305	3.77807	3.40687	4.66654	0
0.0973	16.4625	6.51718	2.49134	10.4633	0
0.0980	6.40208	5.61044	-1.17076	15.3473	0
0.0987	-3.6922	3.47583	-4.22222	21.1463	0
0.0993	-7.04567	7.74505	-2.39117	26.0281	0
0.1000	-12.2283	9.27517	-0.560117	29.6901	0
0.1007	-22.8984	5.91268	-1.17076	30.9099	0
0.1013	-30.5199	6.83831	-1.17076	29.0801	0
0.1020	-35.1267	8.97293	-1.17076	27.248	0
0.1027	-38.4802	8.34954	-1.17076	27.248	0
0.1033	-39.3948	9.57742	-2.08628	24.8082	0
0.1040	-39.6996	8.65179	-2.69692	19.9242	0
0.1047	-37.8705	3.77807	-2.08628	15.6523	0
0.1053	-30.8248	3.17358	0.355408	10.7683	0
0.1060	-24.7276	3.17358	1.8807	5.88643	0
0.1067	-21.3741	-0.49115	2.79623	1.00462	0
0.1073	-14.972	0.717834	3.40687	-6.93142	0
0.1080	-6.43595	3.17358	2.49134	-14.5602	0
0.1087	-0.0338734	0.113342	0.355408	-18.2222	0
0.1093	6.70694	-1.41678	-1.17076	-21.8841	0
0.1100	13.4139	-0.49115	-1.47564	-24.9361	0
0.1107	18.2916	-2.62576	-0.255232	-24.0211	0
0.1113	22.8646	-3.24914	1.57582	-24.3261	0
0.1120	29.2666	-1.41678	0.355408	-26.4632	0
0.1127	35.0929	-2.32352	-1.47564	-24.6311	0
0.1133	39.056	-2.32352	-1.7814	-20.9692	0
0.1140	38.4463	-0.49115	-0.255232	-19.1371	0
0.1147	34.788	-0.49115	0.965177	-15.4752	0
0.1153	31.4007	-0.49115	1.57582	-6.93142	0
0.1160	28.352	0.415588	0.355408	0.392429	0
0.1167	21.3403	-0.188904	-1.17076	3.4444	0
0.1173	12.8042	0.717834	-1.17076	9.24338	0
0.1180	6.40208	2.5502	0.355408	18.0943	0
0.1187	1.49043	2.85245	2.49134	22.3662	0
0.1193	-6.13109	2.24795	2.49134	24.8082	0
0.1200	-15.5818	2.85245	-0.255232	28.4702	0
0.1207	-22.8984	3.17358	-1.7814	27.858	0
0.1213	-26.8616	2.5502	-0.255232	24.5033	0
0.1220	-29.3005	2.24795	-1.47564	26.0281	0
0.1227	-32.6878	3.17358	-4.83286	28.4702	0
0.1233	-35.7365	3.17358	-3.91733	23.8911	0
0.1240	-37.2608	3.47583	-1.17076	18.3993	0
0.1247	-37.2608	5.00595	-1.7814	15.6523	0
0.1253	-35.7365	6.21493	-3.00181	10.1583	0
0.1260	-29.6054	4.08032	-2.08628	2.52948	0
0.1267	-22.8984	1.34122	-0.255232	-2.65955	0
0.1273	-18.3255	1.64346	-1.17076	-8.15131	0
0.1280	-10.0943	0.717834	-3.91733	-16.3923	0
0.1287	1.82916	-1.71902	-3.61245	-23.1062	0
0.1293	11.5847	-2.32352	-0.560117	-25.546	0
0.1300	17.3771	-1.41678	-0.255232	-26.1559	0
0.1307	22.8646	-2.92801	0.0496526	-28.598	0
0.1313	27.4375	-5.38375	3.40687	-31.04	0
0.1320	32.0104	-7.51837	2.49134	-30.4301	0
0.1327	36.6172	-6.89498	-2.08628	-29.2079	0
0.1333	38.4463	-5.38375	-2.39117	-29.2079	0
0.1340	37.5317	-5.98825	-0.255232	-26.4632	0
0.1347	37.2269	-6.59274	-3.00181	-18.8321	0
0.1353	36.6172	-4.15588	-3.00181	-9.98339	0
0.1360	33.5347	-1.11453	-1.17076	-4.48939	0
0.1367	26.5229	-0.188904	-3.00181	-0.217518	0
0.1373	18.2916	1.03897	-2.69692	7.10633	0
0.1380	11.8896	3.17358	0.355408	16.2623	0
0.1387	5.48749	6.83831	-1.17076	21.1463	0
0.1393	-3.6922	10.4842	-2.08628	22.3662	0
0.1400	-11.6186	11.4098	0.660293	24.5033	0
0.1407	-16.4964	10.4842	-1.7814	26.6381	0
0.1413	-21.0693	11.1075	-3.91733	26.9431	0
0.1420	-24.7276	10.4842	0.660293	27.553	0
0.1427	-27.1665	8.65179	2.49134	27.248	0
0.1433	-32.0781	7.74505	-0.255232	22.6712	0
0.1440	-35.7365	7.4428	1.8807	17.4821	0
0.1447	-32.6878	5.00595	1.57582	14.4324	0
0.1453	-25.0325	1.94571	-3.00181	7.4113	0
0.1460	-20.1547	-0.49115	-2.08628	-2.65955	0
0.1467	-16.8012	-2.32352	1.57582	-6.93142	0
0.1473	-11.0089	-4.15588	1.8807	-7.54136	0
0.1480	-4.91165	-6.89498	0.355408	-11.8132	0
0.1487	-0.0338734	-9.35073	-3.00181	-18.5271	0
0.1493	7.62152	-8.72735	-6.05327	-22.494	0
0.1500	16.4625	-8.4251	-3.91733	-26.4632	0
0.1507	23.1694	-11.1831	0.355408	-30.4301	0
0.1513	28.352	-12.0898	-0.865872	-30.735	0
0.1520	32.3152	-9.65298	-2.69692	-26.1559	0
0.1527	34.788	-9.04849	-0.255232	-23.4112	0
0.1533	38.4463	-8.72735	1.27093	-24.6311	0
0.1540	40.2755	-6.89498	0.355408	-23.1062	0
0.1547	35.7026	-5.98825	0.965177	-16.3923	0
0.1553	31.4007	-2.92801	4.01751	-9.06623	0
0.1560	27.1326	1.94571	4.62728	-3.57447	0
0.1567	19.2062	2.85245	1.57582	2.83446	0
0.1573	12.8042	3.17358	-0.255232	11.0755	0
0.1580	7.31666	8.0473	-0.255232	17.4821	0
0.1587	-1.86304	8.97293	-2.08628	22.0612	0
0.1593	-11.0089	5.91268	-3.00181	25.7232	0
0.1600	-16.4964	7.74505	-1.17076	27.553	0
0.1607	-21.679	9.57742	-0.255232	26.0281	0
0.1613	-25.6422	7.14056	-0.255232	23.8911	0
0.1620	-28.0811	6.83831	0.965177	23.8911	0
0.1627	-31.4684	9.57742	0.660293	23.2811	0
0.1633	-34.2122	9.27517	-1.47564	21.7563	0
0.1640	-32.9927	6.83831	-2.39117	20.2292	0
0.1647	-29.6054	6.51718	-2.08628	15.6523	0
0.1653	-26.2519	5.30819	-2.08628	7.4113	0
0.1660	-20.4595	2.24795	-2.69692	1.91954	0
0.1667	-14.0575	2.5502	-2.08628	-1.13244	0
0.1673	-10.704	4.08032	0.660293	-8.15131	0
0.1680	-7.35053	1.34122	1.8807	-14.8652	0
0.1687	-0.0338734	-3.24914	-3.00181	-18.5271	0
0.1693	7.92638	-4.15588	-3.91733	-22.494	0
0.1700	13.4139	-3.55139	0.660293	-24.0211	0
0.1707	19.2062	-4.76037	0.0496526	-22.799	0
0.1713	25.9132	-5.38375	-3.30669	-24.9361	0
0.1720	30.1812	-5.38375	-1.17076	-25.851	0
0.1727	33.5347	-6.29049	-0.865872	-23.1062	0
0.1733	36.6172	-5.98825	-3.00181	-21.8841	0
0.1740	36.6172	-3.85364	-1.17076	-20.9692	0
0.1747	34.1444	-3.24914	0.0496526	-16.0851	0
0.1753	31.4007	-5.98825	-0.560117	-11.8132	0
0.1760	27.4375	-9.65298	0.660293	-6.93142	0
0.1767	21.0354	-9.35073	0.355408	1.30959	0
0.1773	12.8042	-7.51837	-1.17076	8.63344	0
0.1780	3.65833	-7.21612	0.965177	13.8202	0
0.1787	-3.6922	-6.29049	2.18646	21.1463	0
0.1793	-10.0943	-3.24914	1.8807	26.0281	0
0.1800	-18.3255	-1.41678	3.40687	26.0281	0
0.1807	-25.6422	-0.793395	1.57582	27.553	0
0.1813	-30.8248	0.415588	-3.91733	29.995	0
0.1820	-35.1267	-0.188904	-4.52797	28.1652	0
0.1827	-37.8705	-2.32352	-1.47564	25.4182	0
0.1833	-38.4802	-1.11453	-1.47564	24.8082	0
0.1840	-39.0899	0.113342	-3.00181	21.1463	0
0.1847	-39.3948	-2.02127	-3.61245	14.1252	0
0.1853	-36.0413	-2.32352	-3.91733	8.93841	0
0.1860	-28.0811	-2.02127	-3.61245	4.05435	0
0.1867	-20.1547	-5.98825	-1.7814	-2.96452	0
0.1873	-14.3623	-8.4251	0.355408	-8.15131	0
0.1880	-7.96025	-6.89498	0.660293	-12.7304	0
0.1887	1.18557	-7.82061	-0.255232	-20.0542	0
0.1893	9.45068	-8.72735	-0.255232	-26.4632	0
0.1900	15.5479	-6.29049	-0.255232	-29.8201	0
0.1907	23.7791	-6.89498	2.18646	-30.4301	0
0.1913	28.6569	-9.04849	6.45833	-29.2079	0
0.1920	29.2666	-7.82061	7.06897	-27.0731	0
0.1927	32.925	-5.98825	2.49134	-24.9361	0
0.1933	37.2269	-5.38375	-0.255232	-22.494	0
0.1940	35.7026	-3.55139	1.57582	-20.0542	0
0.1947	33.5347	-2.02127	3.40687	-16.3923	0
0.1953	32.925	0.113342	3.40687	-9.37345	0
0.1960	27.4375	2.5502	1.57582	-4.18441	0
0.1967	21.6451	2.24795	0.965177	-0.522491	0
0.1973	16.1576	0.415588	2.79623	6.19141	0
0.1980	6.40208	2.24795	3.40687	12.9053	0
0.1987	-2.1679	5.61044	1.57582	17.4821	0
0.1993	-5.52137	7.4428	1.57582	23.5861	0
0.2000	-12.5332	6.83831	2.18646	28.1652	0
0.2007	-21.3741	5.91268	2.18646	29.0801	0
0.2013	-25.6422	6.51718	2.79623	31.5221	0
0.2020	-29.3005	6.83831	3.40687	33.352	0
0.2027	-32.6878	5.91268	3.10198	29.3851	0
0.2033	-34.2122	6.21493	3.40687	23.5861	0
0.2040	-35.4316	6.51718	2.79623	18.3993	0
0.2047	-34.8219	1.34122	0.965177	11.6854	0
0.2053	-29.9102	-2.62576	1.8807	4.66654	0
0.2060	-25.6422	-0.49115	2.49134	0.697402	0
0.2067	-21.9838	1.34122	-0.560117	-2.65955	0
0.2073	-13.7526	-1.71902	-0.865872	-8.45628	0
0.2080	-5.52137	-3.24914	2.49134	-16.6973	0
0.2087	1.82916	0.113342	1.57582	-21.2741	0
0.2093	10.0604	2.24795	-1.7814	-21.8841	0
0.2100	17.6819	0.415588	0.355408	-23.7162	0
0.2107	23.4743	-1.11453	3.40687	-26.4632	0
0.2113	28.9618	-1.41678	2.79623	-27.0731	0
0.2120	32.6201	-1.41678	2.18646	-28.293	0
0.2127	33.8395	-1.71902	3.40687	-29.2079	0
0.2133	36.922	-2.02127	2.79623	-27.0731	0
0.2140	40.8852	-1.41678	1.8807	-21.8841	0
0.2147	39.9706	-0.49115	3.10198	-16.3923	0
0.2153	32.925	-0.49115	5.23792	-9.98339	0
0.2160	25.6083	0.717834	4.93303	-4.48939	0
0.2167	21.95	1.34122	2.49134	2.83446	0
0.2173	17.3771	0.415588	0.355408	11.3804	0
0.2180	9.75554	0.415588	-0.255232	16.5672	0
0.2187	2.74375	2.85245	-0.865872	20.2292	0
0.2193	-2.47276	3.17358	-1.47564	25.7232	0
0.2200	-10.704	3.17358	-0.255232	28.7751	0
0.2207	-18.6304	5.61044	1.57582	29.3851	0
0.2213	-21.9838	5.91268	1.8807	31.8271	0
0.2220	-25.0325	3.17358	-0.255232	31.2149	0
0.2227	-30.2151	2.24795	-2.08628	26.6381	0
0.2233	-32.0781	2.24795	-1.7814	24.8082	0
0.2240	-30.8248	3.17358	-0.865872	23.8911	0
0.2247	-31.1297	5.91268	-0.255232	16.8722	0
0.2253	-28.3859	5.00595	0.660293	9.24338	0
0.2260	-21.3741	1.64346	-0.255232	4.66654	0
0.2267	-15.8866	1.94571	-0.255232	-1.74238	0
0.2273	-10.3991	2.24795	4.62728	-9.98339	0
0.2280	-2.1679	-2.32352	7.37385	-15.4752	0
0.2287	4.57291	-7.21612	1.8807	-20.9692	0
0.2293	9.75554	-9.65298	-2.08628	-26.4632	0
0.2300	17.3771	-10.5597	-0.255232	-27.988	0
0.2307	23.7791	-11.4853	1.57582	-27.0731	0
0.2313	27.7423	-12.0898	1.57582	-26.7681	0
0.2320	33.5347	-11.1831	1.57582	-26.4632	0
0.2327	38.1415	-7.51837	0.965177	-27.6831	0
0.2333	38.7512	-3.24914	0.660293	-27.3781	0
0.2340	39.3609	-2.02127	0.660293	-21.2741	0
0.2347	38.7512	-3.24914	0.965177	-13.6453	0
0.2353	32.925	-2.02127	2.18646	-8.76126	0
0.2360	24.9986	3.17358	0.965177	-1.74238	0
0.2367	19.8159	7.14056	-2.08628	5.58146	0
0.2373	14.9382	6.83831	-0.560117	9.24338	0
0.2380	8.23124	6.51718	1.57582	15.6523	0
0.2387	1.82916	8.65179	-1.17076	24.196	0
0.2393	-5.21651	11.1075	-1.17076	26.9431	0
0.2400	-14.6672	12.3165	2.18646	26.3331	0
0.2407	-23.5082	12.0143	0.0496526	28.4702	0
0.2413	-27.4713	10.4842	-1.7814	30.3	0
0.2420	-30.2151	8.65179	-0.255232	30.3	0
0.2427	-33.2976	6.51718	-2.08628	28.7751	0
0.2433	-34.2122	4.68481	-3.91733	23.5861	0
0.2440	-34.8219	4.08032	-2.69692	18.3993	0
0.2447	-35.7365	2.24795	-2.69692	17.7894	0
0.2453	-31.7733	-2.02127	-3.61245	12.9053	0
0.2460	-25.6422	-4.45813	-3.00181	0.392429	0
0.2467	-21.3741	-5.08151	-3.00181	-7.23639	0
0.2473	-15.5818	-5.08151	-2.39117	-8.76126	0
0.2480	-5.52137	-4.15588	-0.560117	-13.6453	0
0.2487	2.13403	-5.08151	-0.255232	-19.1371	0
0.2493	6.09722	-5.38375	-1.7814	-21.8841	0
0.2500	12.1944	-4.45813	-2.69692	-27.0731	0
0.2507	18.9014	-6.29049	-0.560117	-29.5129	0
0.2513	20.7305	-7.82061	1.8807	-28.293	0
0.2520	24.3889	-4.45813	1.27093	-29.8201	0
0.2527	32.925	-1.71902	0.0496526	-30.4301	0
0.2533	36.6172	-3.85364	0.660293	-25.241	0
0.2540	32.0104	-4.15588	-1.7814	-22.1891	0
0.2547	28.352	-1.41678	-1.47564	-18.8321	0
0.2553	28.0472	-0.793395	3.40687	-6.93142	0
0.2560	24.6937	0.415588	4.32239	1.91954	0
0.2567	18.2916	3.77807	-0.560117	2.83446	0
0.2573	10.3653	4.08032	-2.69692	8.32846	0
0.2580	1.82916	2.85245	-0.865872	16.8722	0
0.2587	-3.6922	6.21493	0.0496526	21.4513	0
0.2593	-8.26511	8.97293	-0.255232	25.1132	0
0.2600	-15.8866	7.14056	-1.17076	27.553	0
0.2607	-25.3373	8.65179	-1.7814	28.4702	0
0.2613	-29.6054	12.0143	-2.08628	29.995	0
0.2620	-30.5199	9.87966	-2.69692	30.3	0
0.2627	-31.4684	8.0473	-1.7814	26.9431	0
0.2633	-32.9927	11.4098	0.965177	24.196	0
0.2640	-33.9073	12.6188	1.27093	20.2292	0
0.2647	-32.9927	8.34954	-2.08628	12.9053	0
0.2653	-28.3859	4.68481	-2.69692	6.80135	0
0.2660	-21.679	5.00595	-1.17076	1.30959	0
0.2667	-16.8012	5.91268	-1.17076	-6.32147	0
0.2673	-11.9234	2.24795	-0.255232	-12.1182	0
0.2680	-4.91165	-4.15588	0.355408	-15.4752	0
0.2687	3.65833	-6.89498	-1.7814	-20.6642	0
0.2693	11.2798	-6.89498	-1.17076	-26.7681	0
0.2700	18.2916	-8.12286	2.49134	-30.1251	0
0.2707	23.4743	-11.4853	2.79623	-31.345	0
0.2713	28.352	-15.4523	-0.255232	-31.345	0
0.2720	33.5347	-15.1501	-1.17076	-29.8201	0
0.2727	37.5317	-9.65298	0.965177	-26.7681	0
0.2733	39.3609	-9.04849	3.40687	-25.546	0
0.2740	39.9706	-13.0155	3.40687	-23.7162	0
0.2747	38.1415	-11.4853	4.01751	-17.3072	0
0.2753	32.0104	-7.21612	7.06897	-9.98339	0
0.2760	24.9986	-7.82061	4.62728	-4.18441	0
0.2767	20.7305	-6.89498	-1.17076	1.91954	0
0.2773	17.6819	-0.49115	-1.17076	9.85333	0
0.2780	11.2798	3.17358	0.965177	17.1772	0
0.2787	2.13403	2.24795	-1.17076	22.0612	0
0.2793	-6.13109	4.08032	-1.17076	24.8082	0
0.2800	-12.838	7.74505	-0.255232	27.553	0
0.2807	-20.1547	9.27517	-3.00181	30.605	0
0.2813	-26.8616	9.57742	-2.08628	30.3	0
0.2820	-31.4684	10.1819	1.27093	26.6381	0
0.2827	-33.2976	10.4842	-0.865872	24.5033	0
0.2833	-34.8219	8.65179	-1.7814	23.8911	0
0.2840	-36.9559	5.91268	0.0496526	22.0612	0
0.2847	-36.0413	4.08032	-0.255232	15.9573	0
0.2853	-30.2151	2.85245	0.660293	8.02349	0
0.2860	-23.813	0.113342	1.57582	1.91954	0
0.2867	-17.4109	-1.71902	0.355408	-4.18441	0
0.2873	-10.704	0.415588	3.40687	-11.2033	0
0.2880	-4.60678	2.5502	7.98449	-15.4752	0
0.2887	1.82916	0.113342	3.40687	-17.9172	0
0.2893	11.5847	-4.15588	-2.08628	-22.1891	0
0.2900	21.0354	-4.76037	-1.17076	-26.4632	0
0.2907	25.3034	-4.45813	-0.255232	-28.293	0
0.2913	27.7423	-6.59274	-0.865872	-29.8201	0
0.2920	33.2298	-8.4251	2.18646	-30.4301	0
0.2927	39.6658	-7.21612	3.40687	-30.4301	0
0.2933	43.0192	-5.08151	0.965177	-27.3781	0
0.2940	42.4095	-4.45813	0.355408	-20.3592	0
0.2947	38.7512	-3.24914	-0.560117	-13.9503	0
0.2953	34.4831	0.113342	-3.30669	-9.98339	0
0.2960	30.1812	-1.71902	-1.47564	-3.87944	0
0.2967	23.7791	-5.08151	1.57582	2.83446	0
0.2973	15.243	-0.793395	-2.39117	7.4113	0
0.2980	8.84096	4.08032	-5.74838	12.2954	0
0.2987	4.57291	2.24795	-2.08628	19.3142	0
0.2993	-2.1679	2.24795	2.49134	26.0281	0
0.3000	-10.3991	7.14056	1.57582	30.9099	0
0.3007	-18.3255	6.83831	-1.47564	31.5221	0
0.3013	-24.4227	2.24795	-4.22222	30.9099	0
0.3020	-27.7762	1.94571	-5.74838	29.6901	0
0.3027	-30.8248	3.17358	-5.74838	25.7232	0
0.3033	-32.0781	3.47583	-5.74838	22.0612	0
0.3040	-31.7733	3.77807	-3.91733	20.2292	0
0.3047	-32.9927	2.85245	-1.17076	15.6523	0
0.3053	-32.0781	1.03897	-1.7814	7.4113	0
0.3060	-23.813	0.113342	-2.69692	1.91954	0
0.3067	-15.2769	-1.41678	-1.17076	-2.65955	0
0.3073	-10.704	-3.24914	-2.08628	-9.98339	0
0.3080	-2.77762	-5.08151	-4.83286	-16.3923	0
0.3087	7.0118	-9.04849	-3.00181	-20.3592	0
0.3093	13.7187	-10.5597	0.660293	-21.8841	0
0.3100	21.3403	-7.82061	0.355408	-24.0211	0
0.3107	28.0472	-5.38375	-1.17076	-26.4632	0
0.3113	29.8764	-5.98825	0.965177	-26.4632	0
0.3120	34.4831	-8.72735	3.71175	-26.1559	0
0.3127	41.1901	-11.1831	1.57582	-28.293	0
0.3133	41.4949	-9.95522	-2.08628	-26.1559	0
0.3140	40.5804	-5.686	-2.39117	-18.5271	0
0.3147	41.7998	-3.24914	-3.00181	-12.7304	0
0.3153	37.5317	-2.32352	-3.00181	-8.76126	0
0.3160	29.2666	-1.11453	-1.17076	-1.74238	0
0.3167	25.6083	-1.71902	-1.17076	4.36157	0
0.3173	21.0354	-1.41678	-2.08628	9.24338	0
0.3180	9.75554	2.24795	-1.7814	15.3473	0
0.3187	-1.86304	0.415588	-3.00181	19.0093	0
0.3193	-9.1797	-5.08151	-5.4435	20.2292	0
0.3200	-14.6672	-2.62576	-3.30669	23.5861	0
0.3207	-20.1547	2.24795	0.660293	28.4702	0
0.3213	-25.3373	1.34122	-0.255232	32.1321	0
0.3220	-29.6054	2.24795	-2.69692	31.8271	0
0.3227	-32.9927	5.91268	0.355408	28.4702	0
0.3233	-33.9073	5.91268	3.40687	25.7232	0
0.3240	-34.2122	5.30819	1.8807	22.3662	0
0.3247	-32.0781	6.51718	-0.255232	16.2623	0
0.3253	-26.5568	4.38257	-0.865872	10.7683	0
0.3260	-21.9838	4.08032	-1.7814	6.80135	0
0.3267	-18.6304	7.74505	-3.30669	-0.522491	0
0.3273	-12.5332	5.61044	-3.30669	-8.15131	0
0.3280	-2.77762	-0.49115	-0.255232	-11.8132	0
0.3287	4.87777	-1.41678	2.79623	-16.3923	0
0.3293	9.14582	-2.02127	1.57582	-21.8841	0
0.3300	14.6333	-3.24914	-2.08628	-23.7162	0
0.3307	22.8646	-0.49115	-3.00181	-24.6311	0
0.3313	29.5715	1.34122	-0.865872	-27.3781	0
0.3320	33.8395	1.34122	-0.255232	-28.293	0
0.3327	37.8366	2.24795	-1.17076	-25.241	0
0.3333	40.5804	-0.49115	-1.47564	-22.799	0
0.3340	40.2755	-2.62576	-0.865872	-20.6642	0
0.3347	38.1415	1.94571	0.965177	-15.1702	0
0.3353	33.5347	4.38257	3.40687	-8.15131	0
0.3360	27.7423	0.113342	3.40687	-2.35233	0
0.3367	22.8646	-0.793395	1.27093	2.83446	0
0.3373	16.1576	0.717834	-0.560117	10.7683	0
0.3380	6.70694	0.415588	-1.47564	17.1772	0
0.3387	-0.338734	4.68481	-2.69692	19.9242	0
0.3393	-7.65539	9.57742	-3.00181	22.9762	0
0.3400	-16.4964	8.65179	-0.865872	27.553	0
0.3407	-21.0693	9.27517	1.27093	29.6901	0
0.3413	-24.7276	12.0143	-0.865872	29.3851	0
0.3420	-30.2151	8.97293	-3.00181	28.4702	0
0.3427	-33.9073	5.00595	-1.17076	26.6381	0
0.3433	-34.8219	4.68481	-0.560117	24.196	0
0.3440	-35.1267	4.68481	-2.08628	20.2292	0
0.3447	-32.0781	5.61044	-1.47564	14.4324	0
0.3453	-28.3859	6.83831	-0.255232	9.54836	0
0.3460	-26.8616	3.77807	0.355408	6.49638	0
0.3467	-21.3741	0.415588	1.27093	1.91954	0
0.3473	-12.2283	0.415588	1.57582	-5.40431	0
0.3480	-5.82623	-0.188904	2.18646	-13.3403	0
0.3487	1.82916	-1.71902	3.40687	-20.9692	0
0.3493	10.975	-3.55139	1.8807	-25.546	0
0.3500	14.9382	-5.98825	0.355408	-27.0731	0
0.3507	18.5965	-5.98825	0.660293	-27.988	0
0.3513	27.4375	-3.24914	-1.17076	-29.8201	0
0.3520	35.3977	-2.02127	-1.17076	-30.4301	0
0.3527	36.922	-0.49115	4.62728	-27.6831	0
0.3533	36.0074	1.64346	5.5428	-23.1062	0
0.3540	36.0074	1.34122	0.965177	-20.0542	0
0.3547	35.0929	1.34122	0.965177	-15.7801	0
0.3553	29.5715	1.03897	1.27093	-8.15131	0
0.3560	22.5597	-0.793395	-1.7814	-1.74238	0
0.3567	17.9868	-1.11453	0.660293	2.52948	0
0.3573	12.8042	2.5502	4.32239	8.63344	0
0.3580	4.87777	4.38257	1.57582	15.6523	0
0.3587	-2.1679	4.38257	0.660293	21.1463	0
0.3593	-9.1797	5.91268	3.40687	25.4182	0
0.3600	-17.4109	7.4428	1.57582	26.6381	0
0.3607	-22.8984	7.4428	-0.865872	26.0281	0
0.3613	-26.5568	5.30819	1.8807	27.553	0
0.3620	-31.1297	3.47583	2.49134	28.4702	0
0.3627	-33.9073	5.91268	-0.560117	24.8082	0
0.3633	-34.8219	8.0473	-0.560117	22.0612	0
0.3640	-36.651	5.30819	0.660293	20.5341	0
0.3647	-34.2122	5.30819	-0.255232	14.7374	0
0.3653	-28.3859	9.87966	-1.17076	8.93841	0
0.3660	-25.3373	7.74505	-0.865872	6.49638	0
0.3667	-21.0693	1.34122	-2.69692	-0.217518	0
0.3673	-13.4477	1.03897	-2.69692	-11.8132	0
0.3680	-6.43595	0.717834	0.660293	-18.5271	0
0.3687	1.18557	-2.62576	1.27093	-21.2741	0
0.3693	10.0604	-3.85364	0.660293	-24.9361	0
0.3700	14.9382	-2.92801	3.40687	-28.598	0
0.3707	19.2062	-2.02127	5.5428	-31.9549	0
0.3713	27.4375	-0.793395	5.5428	-33.787	0
0.3720	32.925	-2.32352	7.06897	-32.5649	0
0.3727	34.788	-4.15588	6.15344	-29.5129	0
0.3733	36.922	-3.55139	0.660293	-27.3781	0
0.3740	37.5317	-4.76037	-1.17076	-22.799	0
0.3747	34.788	-5.98825	0.660293	-17.0023	0
0.3753	30.1812	-4.76037	0.660293	-10.2884	0
0.3760	24.6937	-3.85364	0.355408	-2.65955	0
0.3767	19.2062	-2.62576	2.18646	4.97151	0
0.3773	13.7187	-0.793395	0.965177	10.1583	0
0.3780	7.31666	-1.11453	-1.47564	15.0424	0
0.3787	1.82916	-0.188904	-1.17076	22.0612	0
0.3793	-6.43595	4.08032	-1.17076	26.6381	0
0.3800	-16.1915	5.61044	-3.61245	27.248	0
0.3807	-20.7644	4.08032	-3.30669	26.3331	0
0.3813	-22.2887	3.17358	-1.17076	28.1652	0
0.3820	-26.5568	1.34122	-0.560117	29.0801	0
0.3827	-28.3859	-0.49115	0.355408	25.7232	0
0.3833	-29.3005	-0.188904	0.965177	22.3662	0
0.3840	-34.2122	0.113342	-1.17076	20.2292	0
0.3847	-34.2122	-1.11453	-3.30669	13.5153	0
0.3853	-27.1665	-1.41678	-3.91733	3.74938	0
0.3860	-23.813	-0.49115	-5.13774	-1.74238	0
0.3867	-21.3741	2.5502	-5.4435	-5.09933	0
0.3873	-12.838	5.00595	-1.7814	-10.2884	0
0.3880	-3.6922	3.17358	0.355408	-15.4752	0
0.3887	1.49043	1.94571	-1.17076	-19.4421	0
0.3893	7.0118	1.34122	-1.17076	-22.799	0
0.3900	14.0236	-1.41678	0.0496526	-26.1559	0
0.3907	20.4257	-3.55139	-0.255232	-29.2079	0
0.3913	25.6083	-3.24914	0.355408	-28.903	0
0.3920	30.1812	-4.15588	2.49134	-26.4632	0
0.3927	33.2298	-6.59274	1.27093	-27.0731	0
0.3933	36.6172	-7.82061	-0.865872	-28.598	0
0.3940	38.4463	-7.51837	-0.255232	-23.7162	0
0.3947	35.3977	-7.21612	-0.255232	-15.4752	0
0.3953	27.7423	-7.82061	0.660293	-10.8983	0
0.3960	21.3403	-8.12286	4.32239	-8.15131	0
0.3967	17.6819	-7.21612	4.32239	-0.522491	0
0.3973	12.8042	-5.686	-1.17076	9.24338	0
0.3980	4.26805	-5.08151	-2.08628	17.4821	0
0.3987	-4.91165	-5.98825	0.660293	22.0612	0
0.3993	-12.838	-6.29049	-0.865872	22.6712	0
0.4000	-19.2401	-4.15588	-1.7814	23.2811	0
0.4007	-26.2519	-1.71902	0.0496526	27.553	0
0.4013	-32.6878	-0.49115	-1.17076	29.3851	0
0.4020	-35.7365	1.03897	-3.30669	26.9431	0
0.4027	-37.5656	1.34122	-1.17076	23.8911	0
0.4033	-38.4802	0.415588	-0.255232	22.0612	0
0.4040	-37.2608	0.415588	-3.00181	20.8391	0
0.4047	-35.7365	0.717834	-2.69692	19.0093	0
0.4053	-32.9927	-0.49115	-0.255232	11.6854	0
0.4060	-26.5568	-2.32352	-0.865872	1.91954	0
0.4067	-19.545	-2.62576	-0.255232	-5.40431	0
0.4073	-14.3623	-2.62576	1.8807	-11.2033	0
0.4080	-7.96025	-4.15588	1.57582	-16.6973	0
0.4087	0.880709	-7.82061	-0.255232	-20.0542	0
0.4093	8.5361	-10.862	-1.47564	-24.0211	0
0.4100	14.3285	-10.2575	-1.7814	-27.3781	0
0.4107	20.4257	-7.21612	0.355408	-27.3781	0
0.4113	27.4375	-6.29049	2.49134	-28.293	0
0.4120	31.7055	-7.82061	0.660293	-27.988	0
0.4127	33.5347	-7.21612	-1.7814	-23.7162	0
0.4133	37.5317	-2.92801	-0.560117	-20.9692	0
0.4140	40.2755	-0.793395	0.660293	-18.8321	0
0.4147	37.8366	-2.62576	1.57582	-12.1182	0
0.4153	32.925	-1.11453	3.10198	-5.40431	0
0.4160	28.9618	5.00595	2.49134	-0.217518	0
0.4167	23.7791	7.14056	0.660293	5.58146	0
0.4173	15.8528	7.14056	1.57582	10.1583	0
0.4180	9.14582	8.65179	3.10198	13.8202	0
0.4187	5.48749	8.0473	2.79623	19.9242	0
0.4193	-0.0338734	5.00595	2.79623	24.196	0
0.4200	-8.56997	5.61044	2.49134	26.0281	0
0.4207	-14.0575	7.74505	1.27093	29.0801	0
0.4213	-16.4964	5.91268	2.18646	30.605	0
0.4220	-22.2887	4.08032	2.18646	27.858	0
0.4227	-27.7762	4.08032	-2.08628	24.8082	0
0.4233	-28.0811	4.08032	-3.00181	22.3662	0
0.4240	-27.4713	5.61044	2.18646	19.0093	0
0.4247	-26.5568	5.61044	2.79623	15.3473	0
0.4253	-22.8984	-0.49115	-1.17076	10.1583	0
0.4260	-17.7158	-5.08151	-1.7814	3.74938	0
0.4267	-13.1429	-2.32352	-0.560117	-2.35233	0
0.4273	-7.35053	0.113342	-1.7814	-8.45628	0
0.4280	0.575848	-4.15588	-1.7814	-14.5602	0
0.4287	7.92638	-6.89498	-0.865872	-19.4421	0
0.4293	15.243	-5.686	-1.47564	-24.6311	0
0.4300	24.6937	-6.29049	0.660293	-27.3781	0
0.4307	32.925	-9.65298	6.15344	-26.1559	0
0.4313	34.788	-9.65298	6.45833	-26.4632	0
0.4320	35.7026	-6.29049	1.57582	-26.7681	0
0.4327	39.6658	-4.15588	0.355408	-23.4112	0
0.4333	41.4949	-4.15588	1.57582	-20.9692	0
0.4340	38.7512	-2.62576	-0.255232	-17.3072	0
0.4347	36.3123	0.415588	-1.17076	-9.06623	0
0.4353	32.925	1.94571	0.660293	-3.57447	0
0.4360	25.9132	0.415588	1.8807	-0.217518	0
0.4367	19.2062	-0.188904	2.49134	5.58146	0
0.4373	14.0236	1.64346	2.49134	11.0755	0
0.4380	7.92638	4.08032	0.660293	16.5672	0
0.4387	0.880709	5.61044	0.355408	23.5861	0
0.4393	-4.91165	5.91268	1.8807	27.248	0
0.4400	-10.0943	5.00595	0.660293	26.6381	0
0.4407	-15.5818	5.30819	-2.69692	26.0281	0
0.4413	-21.3741	6.83831	-3.00181	25.4182	0
0.4420	-26.5568	8.65179	-1.47564	25.7232	0
0.4427	-30.2151	8.97293	2.49134	26.9431	0
0.4433	-31.7733	8.34954	5.84856	25.4182	0
0.4440	-31.4684	5.91268	3.71175	21.4513	0
0.4447	-29.9102	2.5502	0.660293	15.9573	0
0.4453	-27.4713	0.717834	0.355408	8.32846	0
0.4460	-25.3373	-0.188904	-1.47564	1.61456	0
0.4467	-20.4595	-0.793395	-1.17076	-4.48939	0
0.4473	-12.2283	-0.49115	1.8807	-12.7304	0
0.4480	-4.30192	0.415588	0.965177	-20.0542	0
0.4487	3.65833	-1.11453	0.355408	-22.494	0
0.4493	13.4139	-4.15588	4.32239	-22.799	0
0.4500	20.1208	-4.15588	4.93303	-25.851	0
0.4507	21.6451	-2.92801	1.57582	-29.8201	0
0.4513	24.9986	-4.76037	0.0496526	-30.1251	0
0.4520	31.4007	-5.08151	-0.255232	-26.1559	0
0.4527	36.0074	-2.92801	1.57582	-25.546	0
0.4533	37.5317	-3.24914	4.62728	-28.293	0
0.4540	38.1415	-5.686	3.40687	-25.546	0
0.4547	37.5317	-5.38375	1.57582	-16.3923	0
0.4553	34.788	-2.02127	5.23792	-7.84634	0
0.4560	28.9618	1.34122	6.15344	-4.48939	0
0.4567	21.95	1.03897	1.27093	-1.13244	0
0.4573	15.5479	-0.49115	-2.39117	6.80135	0
0.4580	7.31666	1.34122	-3.00181	15.6523	0
0.4587	-2.47276	3.17358	-1.7814	21.7563	0
0.4593	-11.3137	1.94571	-0.560117	26.6381	0
0.4600	-17.7158	2.24795	-1.17076	29.0801	0
0.4607	-22.8984	4.08032	-2.08628	28.1652	0
0.4613	-26.5568	4.68481	-1.47564	28.1652	0
0.4620	-30.2151	6.51718	-1.17076	27.248	0
0.4627	-35.7365	7.74505	-1.17076	22.0612	0
0.4633	-42.1385	5.00595	-1.7814	19.6192	0
0.4640	-42.1385	3.77807	-2.08628	19.3142	0
0.4647	-36.9559	4.68481	-0.865872	13.5153	0
0.4653	-33.6024	3.17358	-0.865872	6.49638	0
0.4660	-29.3005	-0.188904	-3.00181	2.52948	0
0.4667	-21.0693	-2.32352	-1.47564	-3.87944	0
0.4673	-15.8866	-3.55139	1.57582	-10.2884	0
0.4680	-13.1429	-2.02127	0.660293	-12.7304	0
0.4687	-3.08248	0.113342	-2.39117	-17.0023	0
0.4693	10.0604	-0.49115	-3.00181	-21.8841	0
0.4700	17.3771	-1.11453	-2.39117	-23.7162	0
0.4707	22.5597	-1.71902	-2.08628	-25.546	0
0.4713	28.9618	-3.55139	-1.7814	-27.3781	0
0.4720	32.925	-3.24914	-2.08628	-27.6831	0
0.4727	32.925	-2.02127	-1.7814	-26.1559	0
0.4733	32.925	-3.24914	0.0496526	-21.8841	0
0.4740	36.0074	-1.71902	-0.255232	-17.3072	0
0.4747	41.7998	1.64346	-2.08628	-13.6453	0
0.4753	46.9824	1.34122	0.0496526	-7.54136	0
0.4760	49.7262	1.64346	3.71175	-0.827464	0
0.4767	47.2873	5.30819	4.32239	2.83446	0
0.4773	39.3609	5.00595	0.965177	8.63344	0
0.4780	31.7055	3.17358	-1.7814	16.2623	0
0.4787	24.6937	5.91268	-0.255232	21.7563	0
0.4793	14.9382	6.51718	2.18646	25.7232	0
0.4800	4.57291	3.17358	-0.255232	27.553	0
0.4807	-1.86304	3.17358	-3.30669	27.553	0
0.4813	-8.26511	3.17358	-1.17076	28.1652	0
0.4820	-15.5818	0.415588	0.355408	26.3331	0
0.4827	-19.2401	0.415588	-3.00181	20.5341	0
0.4833	-18.6304	1.03897	-4.52797	18.3993	0
0.4840	-19.8498	-1.41678	-3.00181	17.7894	0
0.4847	-22.5936	-2.32352	-3.61245	13.8202	0
0.4853	-20.4595	-3.24914	-3.91733	8.63344	0
0.4860	-14.6672	-4.76037	-2.08628	3.74938	0
0.4867	-11.0089	-5.08151	-0.255232	-3.87944	0
0.4873	-5.82623	-5.686	-0.560117	-10.8983	0
0.4880	5.18263	-7.82061	-1.17076	-13.6453	0
0.4887	14.6333	-7.82061	-1.17076	-17.6122	0
0.4893	17.6819	-8.4251	1.57582	-22.494	0
0.4900	20.7305	-8.72735	2.49134	-24.3261	0
0.4907	27.7423	-6.89498	-0.255232	-25.546	0
0.4913	35.3977	-5.686	0.355408	-27.3781	0
0.4920	39.3609	-7.82061	3.40687	-26.4632	0
0.4927	39.056	-7.82061	1.57582	-24.9361	0
0.4933	38.7512	-6.59274	-2.39117	-24.0211	0
0.4940	40.2755	-5.08151	-2.69692	-19.4421	0
0.4947	37.2269	-0.49115	-1.17076	-11.8132	0
0.4953	29.2666	4.08032	-1.17076	-5.40431	0
0.4960	25.3034	3.47583	-0.865872	-0.827464	0
0.4967	21.0354	3.47583	0.0496526	4.66654	0
0.4973	10.3653	6.83831	-0.255232	10.1583	0
0.4980	1.82916	8.65179	-1.7814	16.8722	0
0.4987	-2.47276	8.65179	-2.69692	21.1463	0
0.4993	-11.9234	8.65179	-3.00181	22.9762	0
0.5000	-22.8984	7.74505	-2.69692	26.9431	0
0.5007	-27.4713	5.91268	-2.08628	29.3851	0
0.5013	-30.5199	5.61044	-2.08628	27.553	0
0.5020	-36.0413	5.61044	-3.00181	26.3331	0
0.5027	-39.0899	5.00595	-2.69692	25.7232	0
0.5033	-42.1385	3.17358	-0.560117	21.7563	0
0.5040	-46.7114	-0.49115	0.0496526	18.3993	0
0.5047	-44.2726	-3.24914	-1.17076	14.7374	0
0.5053	-35.7365	-3.85364	-2.08628	8.63344	0
0.5060	-32.383	-4.15588	-3.00181	4.66654	0
0.5067	-32.0781	-5.38375	-1.7814	0.0874556	0
0.5073	-24.7276	-5.686	-0.255232	-10.2884	0
0.5080	-15.5818	-6.89498	-2.08628	-19.1371	0
0.5087	-10.0943	-9.04849	-3.91733	-20.9692	0
0.5093	-1.86304	-5.98825	-2.08628	-24.0211	0
0.5100	7.0118	-2.32352	-0.560117	-27.3781	0
0.5107	11.8896	-4.45813	-1.47564	-26.1559	0
0.5113	16.1576	-5.98825	-2.08628	-26.4632	0
0.5120	21.95	-3.24914	-2.08628	-28.293	0
0.5127	24.6937	-3.85364	-1.17076	-26.4632	0
0.5133	23.1694	-5.686	-0.255232	-23.7162	0
0.5140	20.7305	-4.15588	0.660293	-20.9692	0
0.5147	20.1208	-3.55139	3.10198	-14.2553	0
0.5153	19.2062	-4.45813	5.23792	-7.23639	0
0.5160	12.8042	-2.62576	3.40687	-3.87944	0
0.5167	4.87777	-1.71902	-0.255232	0.392429	0
0.5173	-0.0338734	-2.02127	-1.17076	8.93841	0
0.5180	-5.52137	0.415588	-1.17076	16.2623	0
0.5187	-11.6186	2.5502	-1.7814	21.1463	0
0.5193	-16.4964	1.34122	-2.69692	25.4182	0
0.5200	-23.813	1.34122	-2.08628	27.553	0
0.5207	-32.0781	1.34122	-2.39117	30.605	0
0.5213	-35.4316	1.34122	-4.52797	33.047	0
0.5220	-37.8705	3.17358	-5.74838	30.9099	0
0.5227	-42.7483	5.91268	-5.74838	26.9431	0
0.5233	-44.8823	5.61044	-5.4435	24.5033	0
0.5240	-43.0531	5.00595	-3.61245	20.2292	0
0.5247	-40.0045	4.08032	-1.17076	15.3473	0
0.5253	-35.1267	2.24795	-0.560117	10.1583	0
0.5260	-30.2151	2.24795	0.0496526	0.392429	0
0.5267	-26.5568	1.94571	1.57582	-8.76126	0
0.5273	-21.9838	-1.11453	2.79623	-11.8132	0
0.5280	-12.5332	-2.62576	3.40687	-16.3923	0
0.5287	-2.1679	-1.41678	-0.865872	-24.6311	0
0.5293	5.48749	-2.62576	-4.52797	-27.0731	0
0.5300	10.0604	-5.686	-1.17076	-26.4632	0
0.5307	14.6333	-6.29049	2.18646	-29.2079	0
0.5313	20.1208	-5.686	-1.17076	-30.735	0
0.5320	24.6937	-5.08151	-2.39117	-28.903	0
0.5327	28.352	-2.92801	-0.255232	-27.3781	0
0.5333	32.0104	-0.793395	-0.865872	-24.6311	0
0.5340	32.925	0.113342	-0.560117	-20.0542	0
0.5347	30.1812	-0.188904	1.27093	-14.5602	0
0.5353	25.6083	0.415588	1.57582	-7.23639	0
0.5360	19.5111	3.17358	3.71175	-1.74238	0
0.5367	13.109	5.00595	5.84856	1.61456	0
0.5373	8.23124	3.17358	3.10198	9.24338	0
0.5380	4.57291	1.34122	0.355408	17.1772	0
0.5387	-2.77762	4.38257	1.57582	20.2292	0
0.5393	-14.0575	7.14056	2.79623	22.0612	0
0.5400	-22.8984	7.14056	2.49134	24.8082	0
0.5407	-26.8616	5.30819	1.57582	26.9431	0
0.5413	-30.8248	3.17358	-0.865872	28.1652	0
0.5420	-37.2608	1.94571	-2.69692	26.9431	0
0.5427	-40.6142	4.08032	-3.00181	25.7232	0
0.5433	-41.2239	7.14056	-4.52797	26.3331	0
0.5440	-42.7483	7.4428	-4.22222	22.0612	0
0.5447	-41.5288	5.91268	0.355408	11.9904	0
0.5453	-34.517	4.38257	2.79623	5.27649	0
0.5460	-28.0811	2.24795	0.355408	0.0874556	0
0.5467	-25.3373	-0.49115	-1.7814	-7.23639	0
0.5473	-19.8498	-2.62576	-1.7814	-14.5602	0
0.5480	-11.6186	-4.15588	-1.7814	-19.7493	0
0.5487	-2.77762	-3.55139	-0.255232	-23.1062	0
0.5493	5.48749	-1.41678	1.57582	-26.4632	0
0.5500	11.8896	-2.32352	-0.255232	-29.8201	0
0.5507	17.3771	-4.45813	0.355408	-31.9549	0
0.5513	23.1694	-3.24914	7.06897	-29.8201	0
0.5520	27.4375	-0.49115	7.67961	-26.4632	0
0.5527	31.0958	-0.49115	0.660293	-24.6311	0
0.5533	33.8395	-2.32352	-1.47564	-23.7162	0
0.5540	31.7055	-2.92801	0.965177	-21.2741	0
0.5547	26.5229	-2.92801	0.355408	-14.5602	0
0.5553	23.7791	0.113342	-0.865872	-6.0165	0
0.5560	21.6451	3.77807	-1.17076	-1.13244	0
0.5567	15.8528	3.47583	-1.47564	1.91954	0
0.5573	9.14582	3.17358	0.355408	8.63344	0
0.5580	1.49043	5.61044	0.965177	16.8722	0
0.5587	-7.35053	6.51718	-1.7814	22.9762	0
0.5593	-14.3623	5.91268	-1.17076	26.6381	0
0.5600	-19.545	7.74505	1.57582	28.4702	0
0.5607	-25.0325	9.27517	-0.255232	29.995	0
0.5613	-29.9102	7.74505	-2.08628	31.8271	0
0.5620	-32.9927	7.14056	0.355408	29.6901	0
0.5627	-33.6024	8.65179	2.49134	25.7232	0
0.5633	-34.8219	9.87966	2.79623	23.8911	0
0.5640	-37.2608	8.34954	4.32239	18.3993	0
0.5647	-35.7365	5.00595	2.18646	9.24338	0
0.5653	-29.6054	2.5502	-1.17076	3.74938	0
0.5660	-24.7276	0.113342	-0.560117	1.00462	0
0.5667	-19.2401	-1.11453	-0.255232	-3.26949	0
0.5673	-13.1429	1.34122	-2.69692	-7.84634	0
0.5680	-8.56997	1.34122	-2.08628	-13.3403	0
0.5687	-0.0338734	-2.92801	0.965177	-19.7493	0
0.5693	11.8896	-2.62576	-0.255232	-23.1062	0
0.5700	17.9868	-0.49115	-1.17076	-26.4632	0
0.5707	21.6451	-3.85364	0.355408	-30.735	0
0.5713	29.5715	-6.59274	1.27093	-30.1251	0
0.5720	35.3977	-3.85364	1.57582	-26.7681	0
0.5727	36.3123	-2.62576	2.49134	-24.3261	0
0.5733	39.9706	-4.45813	0.965177	-21.2741	0
0.5740	43.9338	-5.08151	-1.17076	-17.9172	0
0.5747	42.1047	-3.24914	-0.255232	-13.3403	0
0.5753	36.3123	-0.49115	3.10198	-5.40431	0
0.5760	31.0958	-0.793395	4.01751	-0.522491	0
0.5767	25.6083	-2.62576	0.0496526	1.00462	0
0.5773	17.6819	-1.71902	-2.39117	8.32846	0
0.5780	8.84096	-0.793395	0.0496526	16.5672	0
0.5787	1.82916	0.415588	1.57582	19.9242	0
0.5793	-4.30192	3.47583	-1.47564	24.196	0
0.5800	-11.6186	5.00595	-3.30669	29.3851	0
0.5807	-17.1061	4.08032	-0.865872	29.995	0
0.5813	-21.3741	5.00595	1.27093	29.0801	0
0.5820	-27.7762	6.21493	-0.560117	27.248	0
0.5827	-33.2976	5.30819	-2.08628	23.8911	0
0.5833	-35.4316	5.00595	-0.865872	22.9762	0
0.5840	-36.0413	4.08032	0.355408	20.8391	0
0.5847	-33.9073	1.64346	-0.865872	12.9053	0
0.5853	-27.1665	1.03897	-1.17076	5.88643	0
0.5860	-21.0693	-0.49115	-0.255232	1.61456	0
0.5867	-18.9352	-4.76037	1.57582	-2.96452	0
0.5873	-14.6672	-6.59274	3.71175	-7.84634	0
0.5880	-6.13109	-5.98825	3.10198	-14.2553	0
0.5887	3.96319	-6.89498	0.355408	-22.799	0
0.5893	13.109	-6.89498	0.660293	-26.4632	0
0.5900	18.2916	-5.98825	3.10198	-24.6311	0
0.5907	21.6451	-7.21612	2.49134	-24.6311	0
0.5913	27.4375	-8.12286	0.660293	-27.6831	0
0.5920	33.8395	-7.82061	0.660293	-28.903	0
0.5927	35.0929	-6.89498	0.0496526	-26.1559	0
0.5933	36.6172	-6.29049	-1.47564	-21.8841	0
0.5940	38.4463	-6.89498	-0.865872	-18.2222	0
0.5947	35.3977	-6.29049	1.57582	-13.6453	0
0.5953	30.4861	-3.85364	1.8807	-5.40431	0
0.5960	27.7423	-2.32352	1.57582	1.30959	0
0.5967	22.8646	-1.41678	1.8807	3.4444	0
0.5973	15.5479	0.717834	0.355408	8.02349	0
0.5980	8.23124	3.17358	-1.17076	17.4821	0
0.5987	0.880709	4.68481	-0.255232	23.8911	0
0.5993	-5.52137	5.30819	0.355408	25.7232	0
0.6000	-11.9234	5.00595	-0.865872	29.6901	0
0.6007	-18.3255	5.00595	-0.255232	33.047	0
0.6013	-22.8984	6.83831	0.0496526	32.4371	0
0.6020	-25.6422	6.83831	-2.39117	31.5221	0
0.6027	-27.7762	3.77807	-2.08628	29.3851	0
0.6033	-30.2151	0.717834	-0.560117	24.5033	0
0.6040	-32.9927	0.415588	-2.08628	21.7563	0
0.6047	-32.9927	-0.49115	-3.00181	18.0943	0
0.6053	-27.4713	-2.92801	-1.17076	9.54836	0
0.6060	-21.679	-3.55139	0.0496526	2.22451	0
0.6067	-17.4109	-2.62576	-0.560117	-3.26949	0
0.6073	-11.0089	-4.15588	-1.17076	-12.7304	0
0.6080	-5.52137	-6.89498	-0.865872	-20.9692	0
0.6087	0.575848	-5.98825	0.355408	-23.7162	0
0.6093	12.1944	-3.85364	0.660293	-26.4632	0
0.6100	21.3403	-4.45813	-1.17076	-28.903	0
0.6107	23.7791	-5.08151	-0.255232	-28.903	0
0.6113	27.4375	-4.15588	3.10198	-30.1251	0
0.6120	33.5347	-4.45813	3.40687	-31.04	0
0.6127	36.6172	-5.38375	2.49134	-29.2079	0
0.6133	36.922	-5.08151	0.965177	-25.546	0
0.6140	37.2269	-3.85364	-1.7814	-20.0542	0
0.6147	35.3977	-1.41678	-2.39117	-13.9503	0
0.6153	30.7909	-1.11453	-1.47564	-10.2884	0
0.6160	25.9132	-1.41678	-3.00181	-4.18441	0
0.6167	22.8646	2.24795	-2.69692	5.27649	0
0.6173	18.9014	6.21493	-0.255232	11.3804	0
0.6180	12.4993	4.38257	-1.17076	16.5672	0
0.6187	6.40208	4.08032	-1.47564	23.8911	0
0.6193	-1.86304	5.91268	0.0496526	27.858	0
0.6200	-11.3137	5.91268	-0.255232	28.7751	0
0.6207	-15.8866	6.83831	0.355408	29.3851	0
0.6213	-19.2401	8.97293	0.965177	29.0801	0
0.6220	-25.3373	8.0473	-1.47564	28.1652	0
0.6227	-27.4713	6.51718	0.355408	28.1652	0
0.6233	-28.3859	6.51718	5.23792	25.7232	0
0.6240	-31.1297	4.68481	2.79623	19.3142	0
0.6247	-28.3859	3.77807	-0.255232	11.3804	0
0.6253	-22.2887	5.00595	1.8807	5.88643	0
0.6260	-20.1547	3.17358	0.660293	1.91954	0
0.6267	-18.0207	1.34122	-2.69692	-4.48939	0
0.6273	-11.0089	2.24795	-2.39117	-10.8983	0
0.6280	-4.30192	1.64346	-3.00181	-16.0851	0
0.6287	2.74375	-1.41678	-2.39117	-20.9692	0
0.6293	10.6701	-4.45813	0.0496526	-24.9361	0
0.6300	15.5479	-6.59274	-1.17076	-27.3781	0
0.6307	20.7305	-6.29049	-3.61245	-30.1251	0
0.6313	26.5229	-4.45813	-2.39117	-33.787	0
0.6320	29.5715	-3.55139	-1.47564	-33.482	0
0.6327	31.7055	-3.85364	-1.7814	-29.8201	0
0.6333	33.5347	-4.45813	-0.255232	-27.3781	0
0.6340	31.4007	-4.15588	1.27093	-23.7162	0
0.6347	27.4375	-1.11453	1.8807	-14.2553	0
0.6353	22.8646	1.34122	2.49134	-3.57447	0
0.6360	15.5479	0.415588	3.10198	0.392429	0
0.6367	9.14582	-0.188904	3.40687	2.22451	0
0.6373	4.57291	2.5502	2.49134	8.02349	0
0.6380	-3.99706	5.30819	-1.7814	15.9573	0
0.6387	-12.838	4.38257	-3.61245	22.3662	0
0.6393	-18.3255	1.64346	-3.00181	26.3331	0
0.6400	-25.947	2.5502	-3.30669	27.248	0
0.6407	-35.1267	4.38257	-2.39117	25.7232	0
0.6413	-38.1753	3.47583	-0.865872	25.7232	0
0.6420	-39.3948	3.77807	-3.00181	25.7232	0
0.6427	-42.1385	5.30819	-4.52797	24.5033	0
0.6433	-43.9677	2.85245	-2.69692	22.3662	0
0.6440	-45.7969	-1.41678	-3.91733	19.6192	0
0.6447	-45.1871	-1.71902	-5.4435	14.4324	0
0.6453	-40.3094	-0.49115	-3.00181	7.71852	0
0.6460	-34.2122	-1.41678	-3.30669	1.61456	0
0.6467	-27.1665	-3.24914	-3.91733	-5.09933	0
0.6473	-19.8498	-4.15588	1.27093	-12.4232	0
0.6480	-13.7526	-4.15588	4.62728	-17.3072	0
0.6487	-5.82623	-4.15588	1.57582	-19.7493	0
0.6493	3.96319	-3.85364	-0.255232	-23.7162	0
0.6500	10.975	-2.92801	-2.08628	-27.988	0
0.6507	16.1576	-2.32352	-4.52797	-29.5129	0
0.6513	21.95	-5.08151	-1.7814	-29.2079	0
0.6520	26.5229	-7.82061	1.8807	-28.293	0
0.6527	28.6569	-6.89498	0.0496526	-26.4632	0
0.6533	30.1812	-4.76037	-0.560117	-25.851	0
0.6540	31.4007	-3.24914	0.660293	-21.8841	0
0.6547	32.3152	-2.32352	-1.7814	-13.0354	0
0.6553	28.352	-1.71902	-1.17076	-4.79436	0
0.6560	21.95	-1.11453	2.79623	-1.13244	0
0.6567	19.2062	0.717834	3.10198	3.74938	0
0.6573	16.4625	1.64346	1.8807	10.7683	0
0.6580	8.23124	1.94571	2.79623	16.2623	0
0.6587	1.49043	4.08032	1.57582	21.4513	0
0.6593	-3.99706	4.08032	-0.255232	27.553	0
0.6600	-11.3137	2.24795	1.27093	30.3	0
0.6607	-15.5818	3.47583	1.8807	29.3851	0
0.6613	-17.7158	5.91268	0.0496526	28.7751	0
0.6620	-23.5082	6.83831	-1.17076	29.3851	0
0.6627	-27.4713	7.14056	-1.7814	27.553	0
0.6633	-26.5568	6.51718	-1.17076	22.9762	0
0.6640	-25.6422	6.21493	-0.865872	20.5341	0
0.6647	-25.0325	6.83831	-2.08628	16.8722	0
0.6653	-21.3741	3.77807	-0.865872	9.54836	0
0.6660	-14.972	-1.11453	0.965177	3.4444	0
0.6667	-9.1797	-1.71902	-0.865872	-2.04736	0
0.6673	-3.6922	-2.92801	-2.69692	-9.98339	0
0.6680	3.65833	-5.98825	-1.7814	-16.6973	0
0.6687	14.0236	-5.98825	-0.560117	-20.6642	0
0.6693	23.7791	-6.89498	0.0496526	-24.6311	0
0.6700	31.0958	-9.95522	-0.255232	-27.3781	0
0.6707	36.922	-8.4251	0.0496526	-27.3781	0
0.6713	41.7998	-5.08151	4.01751	-28.293	0
0.6720	47.2873	-6.89498	6.45833	-27.3781	0
0.6727	51.2505	-8.12286	3.71175	-25.546	0
0.6733	51.2505	-6.29049	1.8807	-25.546	0
0.6740	50.3359	-5.686	3.40687	-21.5791	0
0.6747	49.4213	-4.76037	2.49134	-10.2884	0
0.6753	43.9338	-1.41678	0.965177	-2.04736	0
0.6760	35.0929	-0.793395	2.49134	0.392429	0
0.6767	28.352	-2.32352	4.32239	4.97151	0
0.6773	21.6451	-0.793395	2.49134	11.0755	0
0.6780	13.109	1.94571	-0.255232	14.7374	0
0.6787	6.70694	1.94571	1.57582	19.6192	0
0.6793	-0.0338734	3.47583	5.23792	25.1132	0
0.6800	-8.56997	6.51718	3.40687	28.1652	0
0.6807	-14.972	7.14056	0.355408	29.3851	0
0.6813	-19.2401	7.14056	0.660293	27.248	0
0.6820	-24.7276	9.57742	0.660293	22.6712	0
0.6827	-29.3005	9.57742	-0.560117	22.9762	0
0.6833	-30.8248	5.61044	2.49134	23.2811	0
0.6840	-30.2151	2.24795	5.23792	16.8722	0
0.6847	-26.8616	1.94571	1.57582	9.24338	0
0.6853	-21.679	2.5502	-1.47564	5.58146	0
0.6860	-18.3255	2.5502	0.0496526	1.00462	0
0.6867	-16.4964	1.64346	0.0496526	-3.87944	0
0.6873	-11.0089	-0.188904	-1.47564	-9.06623	0
0.6880	-2.77762	-2.92801	0.0496526	-16.3923	0
0.6887	3.65833	-4.76037	1.57582	-23.1062	0
0.6893	10.3653	-4.15588	0.660293	-24.9361	0
0.6900	19.2062	-4.45813	1.27093	-25.546	0
0.6907	24.3889	-5.08151	0.660293	-26.7681	0
0.6913	27.4375	-3.85364	-1.47564	-27.3781	0
0.6920	32.6201	-2.02127	-1.17076	-26.4632	0
0.6927	36.6172	-2.32352	0.355408	-25.851	0
0.6933	36.6172	-1.41678	-0.255232	-24.0211	0
0.6940	36.6172	-0.49115	0.965177	-18.8321	0
0.6947	38.1415	0.717834	6.15344	-11.5083	0
0.6953	34.788	3.17358	7.98449	-6.0165	0
0.6960	28.0472	3.47583	4.01751	-2.96452	0
0.6967	21.0354	2.24795	-0.255232	1.00462	0
0.6973	14.0236	5.61044	-1.17076	8.63344	0
0.6980	6.09722	9.27517	-0.560117	18.0943	0
0.6987	-0.948456	8.97293	0.0496526	22.9762	0
0.6993	-9.1797	8.97293	-0.255232	24.8082	0
0.7000	-17.7158	8.97293	-0.255232	30.3	0
0.7007	-22.8984	7.74505	-0.255232	33.9619	0
0.7013	-26.2519	8.97293	-0.255232	31.2149	0
0.7020	-31.7733	11.4098	-0.255232	32.1321	0
0.7027	-34.517	9.87966	-0.560117	33.047	0
0.7033	-33.9073	6.21493	-2.39117	25.7232	0
0.7040	-34.8219	3.77807	-3.61245	16.5672	0
0.7047	-35.7365	1.64346	-1.17076	11.3804	0
0.7053	-31.1297	0.415588	-0.560117	3.4444	0
0.7060	-22.5936	-1.41678	-2.08628	-4.18441	0
0.7067	-13.4477	-5.08151	-0.255232	-7.54136	0
0.7073	-6.43595	-7.21612	2.49134	-14.2553	0
0.7080	-0.948456	-5.98825	2.49134	-21.5791	0
0.7087	8.5361	-4.15588	1.27093	-22.1891	0
0.7093	18.2916	-5.98825	-1.17076	-24.3261	0
0.7100	23.7791	-8.12286	-3.00181	-27.988	0
0.7107	27.4375	-6.89498	-1.47564	-26.7681	0
0.7113	32.6201	-4.15588	-0.560117	-27.3781	0
0.7120	36.6172	-5.08151	-3.00181	-30.735	0
0.7127	39.9706	-7.21612	-2.69692	-27.3781	0
0.7133	41.7998	-5.38375	0.0496526	-21.2741	0
0.7140	40.8852	-1.71902	0.965177	-17.3072	0
0.7147	37.2269	-0.793395	0.355408	-12.4232	0
0.7153	33.2298	-0.49115	0.0496526	-6.93142	0
0.7160	29.5715	0.415588	0.660293	-2.65955	0
0.7167	23.4743	0.113342	0.660293	2.22451	0
0.7173	14.0236	0.415588	-1.17076	8.32846	0
0.7180	4.87777	3.17358	-1.7814	14.4324	0
0.7187	-1.25332	4.38257	2.18646	21.1463	0
0.7193	-7.65539	1.94571	5.84856	25.7232	0
0.7200	-14.6672	0.717834	3.40687	27.858	0
0.7207	-21.0693	3.17358	-1.7814	30.605	0
0.7213	-27.4713	4.08032	-3.91733	29.3851	0
0.7220	-33.6024	2.24795	-3.30669	24.8082	0
0.7227	-36.9559	0.415588	-2.39117	23.2811	0
0.7233	-36.9559	0.415588	-1.47564	22.9762	0
0.7240	-34.8219	-0.793395	0.0496526	18.3993	0
0.7247	-33.6024	-4.15588	-1.17076	10.1583	0
0.7253	-32.383	-4.76037	-4.22222	2.83446	0
0.7260	-26.5568	-3.24914	-3.91733	-0.217518	0
0.7267	-18.0207	-5.08151	-2.69692	-1.13244	0
0.7273	-11.9234	-7.82061	-3.00181	-6.62644	0
0.7280	-6.13109	-6.89498	-2.39117	-15.7801	0
0.7287	3.35347	-4.76037	-1.17076	-22.799	0
0.7293	10.3653	-5.98825	-2.08628	-25.851	0
0.7300	16.4625	-9.35073	-2.08628	-26.4632	0
0.7307	24.084	-8.72735	0.660293	-28.293	0
0.7313	31.0958	-5.08151	1.27093	-30.4301	0
0.7320	35.7026	-5.38375	0.660293	-29.5129	0
0.7327	38.4463	-7.51837	0.660293	-25.546	0
0.7333	37.5317	-5.08151	-1.7814	-22.799	0
0.7340	35.7026	-2.32352	-4.83286	-20.0542	0
0.7347	34.788	-3.24914	-3.61245	-12.7304	0
0.7353	32.3152	-4.15588	-2.08628	-4.79436	0
0.7360	28.6569	-2.62576	-1.7814	-0.522491	0
0.7367	21.95	-0.49115	0.355408	3.74938	0
0.7373	11.8896	2.24795	0.660293	9.24338	0
0.7380	4.57291	5.30819	-1.7814	15.6523	0
0.7387	0.270987	7.74505	-0.865872	23.8911	0
0.7393	-8.26511	8.97293	1.27093	30.605	0
0.7400	-18.6304	9.27517	-0.255232	30.9099	0
0.7407	-23.2033	8.65179	-0.865872	28.7751	0
0.7413	-25.947	8.97293	-0.255232	30.3	0
0.7420	-32.6878	7.74505	-1.17076	31.2149	0
0.7427	-38.4802	5.61044	-0.255232	29.0801	0
0.7433	-39.0899	5.61044	2.79623	25.7232	0
0.7440	-36.651	5.91268	1.27093	19.3142	0
0.7447	-34.517	3.17358	-3.00181	11.6854	0
0.7453	-30.2151	1.94571	-3.91733	7.4113	0
0.7460	-24.4227	1.34122	-2.08628	2.83446	0
0.7467	-20.1547	-2.02127	-1.47564	-3.57447	0
0.7473	-15.5818	-4.76037	-1.47564	-10.5933	0
0.7480	-6.43595	-4.45813	-0.560117	-18.8321	0
0.7487	3.04861	-5.98825	2.18646	-24.6311	0
0.7493	8.84096	-8.4251	2.49134	-24.6311	0
0.7500	14.6333	-7.51837	0.0496526	-23.7162	0
0.7507	21.3403	-7.51837	-0.560117	-26.7681	0
0.7513	26.5229	-9.95522	-0.560117	-29.2079	0
0.7520	30.7909	-9.35073	-2.39117	-28.598	0
0.7527	33.2298	-5.686	-1.17076	-25.546	0
0.7533	34.4831	-4.15588	2.18646	-20.0542	0
0.7540	36.0074	-4.15588	1.57582	-14.5602	0
0.7547	33.2298	-2.62576	1.27093	-10.2884	0
0.7553	27.7423	-0.49115	4.62728	-5.40431	0
0.7560	24.3889	1.34122	4.32239	-1.74238	0
0.7567	18.5965	2.24795	0.965177	0.392429	0
0.7573	11.2798	2.85245	1.8807	7.10633	0
0.7580	7.92638	5.00595	3.71175	16.5672	0
0.7587	0.880709	7.74505	0.660293	22.9762	0
0.7593	-11.9234	7.4428	-2.08628	26.6381	0
0.7600	-18.3255	5.30819	0.660293	29.0801	0
0.7607	-20.4595	5.30819	3.10198	28.4702	0
0.7613	-25.6422	5.91268	0.965177	25.7232	0
0.7620	-30.5199	5.91268	-1.17076	23.8911	0
0.7627	-33.6024	6.83831	0.0496526	22.0612	0
0.7633	-36.3462	7.4428	0.0496526	20.5341	0
0.7640	-34.517	6.51718	-3.91733	17.7894	0
0.7647	-31.1297	5.00595	-3.00181	11.0755	0
0.7653	-31.1297	2.5502	1.27093	4.36157	0
0.7660	-25.947	0.415588	0.660293	3.13943	0
0.7667	-15.2769	0.717834	-0.255232	0.0874556	0
0.7673	-7.65539	2.24795	3.71175	-10.5933	0
0.7680	-4.60678	1.34122	4.01751	-18.2222	0
0.7687	0.270987	-0.49115	-2.08628	-20.0542	0
0.7693	10.0604	-1.71902	-3.91733	-23.7162	0
0.7700	20.1208	-4.15588	-1.7814	-28.293	0
0.7707	24.9986	-5.686	-1.7814	-27.988	0
0.7713	28.352	-3.85364	-3.30669	-27.988	0
0.7720	32.6201	-2.32352	-2.08628	-28.598	0
0.7727	35.7026	-3.24914	1.57582	-26.1559	0
0.7733	37.2269	-4.15588	2.79623	-22.799	0
0.7740	36.6172	-4.45813	-0.255232	-18.2222	0
0.7747	32.0104	-7.21612	-0.255232	-11.5083	0
0.7753	27.4375	-9.65298	2.79623	-6.32147	0
0.7760	24.9986	-8.4251	1.57582	-1.13244	0
0.7767	18.5965	-5.98825	-2.08628	7.4113	0
0.7773	10.975	-3.55139	-1.17076	13.5153	0
0.7780	5.79235	1.34122	1.27093	15.6523	0
0.7787	-1.86304	4.08032	3.40687	20.5341	0
0.7793	-11.9234	3.17358	6.15344	24.8082	0
0.7800	-18.6304	3.17358	5.23792	25.7232	0
0.7807	-22.8984	5.61044	0.660293	27.248	0
0.7813	-27.4713	6.83831	-2.08628	27.553	0
0.7820	-31.7733	6.83831	-2.08628	24.8082	0
0.7827	-34.8219	7.14056	-0.560117	23.5861	0
0.7833	-36.651	6.21493	0.355408	22.0612	0
0.7840	-35.7365	4.68481	-1.17076	16.2623	0
0.7847	-32.0781	5.00595	-2.08628	10.1583	0
0.7853	-27.7762	5.00595	-0.865872	6.49638	0
0.7860	-25.6422	2.5502	-0.255232	-0.217518	0
0.7867	-21.679	2.24795	-0.865872	-6.62644	0
0.7873	-11.9234	5.00595	0.355408	-11.5083	0
0.7880	-2.77762	3.17358	2.49134	-17.9172	0
0.7887	3.35347	-1.71902	4.32239	-23.1062	0
0.7893	13.4139	-1.41678	4.32239	-24.6311	0
0.7900	24.9986	-0.49115	1.27093	-26.7681	0
0.7907	29.2666	-3.85364	0.965177	-30.1251	0
0.7913	31.0958	-4.76037	2.79623	-28.903	0
0.7920	36.6172	-1.41678	1.57582	-26.4632	0
0.7927	38.7512	-0.793395	-0.255232	-25.241	0
0.7933	38.4463	-1.41678	1.27093	-22.1891	0
0.7940	41.4949	0.113342	1.8807	-18.5271	0
0.7947	40.2755	0.415588	0.0496526	-14.2553	0
0.7953	31.0958	-0.49115	-1.17076	-7.23639	0
0.7960	23.7791	-0.188904	-0.560117	-0.827464	0
0.7967	21.95	1.34122	0.660293	2.83446	0
0.7973	16.4625	3.47583	1.8807	9.85333	0
0.7980	8.23124	6.51718	2.18646	17.4821	0
0.7987	0.880709	8.34954	0.355408	20.2292	0
0.7993	-8.26511	8.65179	-3.00181	22.6712	0
0.8000	-16.1915	8.0473	-2.69692	26.9431	0
0.8007	-20.4595	7.74505	1.8807	28.4702	0
0.8013	-25.947	6.83831	1.57582	28.4702	0
0.8020	-32.0781	6.51718	-1.7814	29.6901	0
0.8027	-35.1267	7.74505	0.0496526	29.3851	0
0.8033	-36.3462	8.0473	3.40687	26.6381	0
0.8040	-36.3462	5.61044	0.965177	22.0612	0
0.8047	-33.2976	3.17358	-2.08628	15.6523	0
0.8053	-29.6054	2.5502	-1.17076	7.71852	0
0.8060	-25.6422	0.717834	-0.560117	1.91954	0
0.8067	-19.2401	0.415588	-0.255232	-3.26949	0
0.8073	-11.6186	1.34122	0.660293	-9.67842	0
0.8080	-4.60678	-1.71902	-0.255232	-17.3072	0
0.8087	2.43889	-5.08151	-3.00181	-22.1891	0
0.8093	9.14582	-5.686	-3.00181	-24.6311	0
0.8100	15.8528	-5.98825	-2.08628	-27.0731	0
0.8107	21.95	-6.89498	-2.08628	-29.2079	0
0.8113	26.5229	-8.12286	-2.39117	-30.1251	0
0.8120	29.2666	-9.35073	-2.08628	-29.8201	0
0.8127	30.7909	-9.04849	-2.08628	-27.3781	0
0.8133	32.6201	-9.04849	-2.39117	-23.7162	0
0.8140	35.0929	-9.04849	-0.560117	-19.7493	0
0.8147	33.8395	-4.76037	2.49134	-13.0354	0
0.8153	27.1326	-2.02127	3.40687	-5.09933	0
0.8160	19.5111	-5.08151	1.8807	0.392429	0
0.8167	15.243	-5.08151	0.660293	5.27649	0
0.8173	10.6701	-0.49115	0.660293	11.6854	0
0.8180	2.74375	-0.188904	0.965177	17.4821	0
0.8187	-5.21651	0.415588	0.355408	20.8391	0
0.8193	-12.5332	4.08032	-1.47564	24.5033	0
0.8200	-19.545	4.08032	-1.47564	29.3851	0
0.8207	-24.7276	3.17358	0.355408	30.3	0
0.8213	-26.5568	5.61044	0.0496526	26.9431	0
0.8220	-29.3005	5.61044	-1.7814	26.9431	0
0.8227	-32.0781	2.24795	-2.39117	29.3851	0
0.8233	-33.9073	1.34122	-2.69692	24.5033	0
0.8240	-34.517	0.717834	-3.00181	16.5672	0
0.8247	-29.6054	0.113342	-0.865872	14.1252	0
0.8253	-22.8984	0.415588	0.355408	8.93841	0
0.8260	-19.2401	0.717834	-1.7814	-1.74238	0
0.8267	-14.6672	0.415588	-1.7814	-7.54136	0
0.8273	-6.43595	-1.11453	2.49134	-10.8983	0
0.8280	1.82916	-5.08151	3.40687	-18.2222	0
0.8287	7.92638	-7.51837	-1.17076	-23.7162	0
0.8293	15.243	-6.89498	-3.91733	-25.546	0
0.8300	20.4257	-7.82061	-0.865872	-27.988	0
0.8307	23.7791	-7.82061	0.965177	-29.8201	0
0.8313	29.2666	-5.38375	-2.08628	-31.04	0
0.8320	35.7026	-5.08151	-3.30669	-30.4301	0
0.8327	38.4463	-6.89498	-1.7814	-25.546	0
0.8333	36.6172	-6.29049	-1.7814	-20.0542	0
0.8340	34.4831	-5.98825	-2.08628	-16.3923	0
0.8347	33.8395	-7.82061	-2.08628	-11.2033	0
0.8353	30.7909	-5.98825	-2.69692	-4.48939	0
0.8360	24.6937	-0.793395	-3.30669	0.697402	0
0.8367	20.1208	0.415588	-2.39117	6.19141	0
0.8373	15.5479	-0.793395	-3.00181	13.8202	0
0.8380	8.23124	0.415588	-4.52797	21.4513	0
0.8387	-0.948456	2.5502	-4.52797	26.6381	0
0.8393	-10.0943	4.68481	-3.00181	27.248	0
0.8400	-16.4964	4.68481	-3.00181	27.553	0
0.8407	-19.545	3.17358	-4.83286	28.4702	0
0.8413	-25.0325	4.08032	-5.74838	27.553	0
0.8420	-32.6878	7.4428	-5.13774	26.0281	0
0.8427	-35.7365	7.74505	-4.22222	23.8911	0
0.8433	-33.9073	5.91268	-4.83286	20.2292	0
0.8440	-32.6878	7.14056	-6.35902	16.2623	0
0.8447	-31.1297	6.21493	-6.05327	11.9904	0
0.8453	-27.7762	1.64346	-3.30669	5.58146	0
0.8460	-22.5936	0.113342	-3.00181	-0.827464	0
0.8467	-15.5818	0.415588	-3.91733	-7.23639	0
0.8473	-7.35053	-2.92801	0.660293	-13.6453	0
0.8480	1.82916	-3.85364	4.32239	-18.2222	0
0.8487	8.23124	0.415588	0.0496526	-22.494	0
0.8493	13.109	1.64346	-2.69692	-27.988	0
0.8500	20.4257	-1.41678	0.0496526	-31.04	0
0.8507	28.352	-2.62576	1.57582	-31.04	0
0.8513	31.0958	-3.24914	2.79623	-29.8201	0
0.8520	33.2298	-3.24914	2.79623	-26.7681	0
0.8527	37.8366	-0.793395	-1.47564	-24.0211	0
0.8533	40.8852	0.415588	-3.61245	-22.799	0
0.8540	39.6658	-0.49115	0.660293	-19.1371	0
0.8547	36.3123	-1.11453	2.49134	-13.6453	0
0.8553	31.0958	-2.32352	0.660293	-6.32147	0
0.8560	25.3034	-2.92801	0.660293	1.61456	0
0.8567	17.3771	1.34122	1.57582	7.71852	0
0.8573	9.75554	5.30819	0.660293	12.2954	0
0.8580	6.09722	5.00595	-1.7814	18.3993	0
0.8587	1.18557	4.68481	-3.00181	22.6712	0
0.8593	-8.87484	6.83831	-3.00181	24.5033	0
0.8600	-17.4109	6.83831	-1.17076	27.248	0
0.8607	-21.9838	5.91268	0.0496526	29.995	0
0.8613	-25.6422	6.83831	-1.17076	31.8271	0
0.8620	-28.3859	6.21493	-1.7814	33.047	0
0.8627	-30.2151	3.47583	1.57582	29.0801	0
0.8633	-32.0781	5.00595	3.40687	21.1463	0
0.8640	-32.383	7.14056	1.57582	18.7043	0
0.8647	-29.3005	3.17358	0.355408	15.6523	0
0.8653	-24.1179	-0.49115	-0.255232	5.58146	0
0.8660	-18.3255	3.47583	-1.17076	-1.13244	0
0.8667	-13.4477	6.51718	-0.255232	-4.48939	0
0.8673	-8.26511	4.08032	1.8807	-12.4232	0
0.8680	-0.643595	3.77807	0.965177	-19.7493	0
0.8687	7.31666	2.5502	0.660293	-22.494	0
0.8693	14.0236	-2.02127	2.49134	-26.4632	0
0.8700	20.1208	-2.02127	1.27093	-28.903	0
0.8707	24.6937	0.415588	0.660293	-29.2079	0
0.8713	30.1812	-2.32352	2.79623	-31.04	0
0.8720	36.922	-4.15588	2.79623	-31.04	0
0.8727	40.5804	-4.15588	1.57582	-26.4632	0
0.8733	41.1901	-6.59274	1.8807	-23.7162	0
0.8740	41.7998	-6.29049	1.57582	-20.9692	0
0.8747	40.5804	-2.32352	0.660293	-12.7304	0
0.8753	36.6172	-2.32352	1.57582	-4.48939	0
0.8760	30.1812	-4.15588	0.965177	1.30959	0
0.8767	22.8646	-2.02127	-2.08628	8.63344	0
0.8773	16.1576	-0.49115	-3.00181	14.4324	0
0.8780	8.84096	-1.11453	-1.17076	16.8722	0
0.8787	-0.948456	-0.49115	0.660293	22.0612	0
0.8793	-7.65539	1.03897	-0.255232	27.248	0
0.8800	-11.9234	1.34122	-2.39117	28.1652	0
0.8807	-19.545	0.415588	-3.30669	28.1652	0
0.8813	-27.1665	-1.11453	-1.47564	29.0801	0
0.8820	-32.0781	-1.41678	1.57582	28.1652	0
0.8827	-34.8219	-3.24914	0.0496526	25.4182	0
0.8833	-34.8219	-7.21612	-4.52797	21.1463	0
0.8840	-32.0781	-6.29049	-4.52797	17.1772	0
0.8847	-31.7733	-0.49115	-1.17076	12.9053	0
0.8853	-30.5199	0.415588	-2.08628	6.80135	0
0.8860	-25.947	-1.71902	-3.61245	0.0874556	0
0.8867	-22.5936	-0.188904	-0.255232	-4.48939	0
0.8873	-17.7158	-0.188904	3.10198	-9.37345	0
0.8880	-6.74081	-2.92801	2.49134	-16.3923	0
0.8887	3.04861	-3.24914	0.965177	-22.799	0
0.8893	8.84096	-2.92801	0.0496526	-25.546	0
0.8900	16.4625	-3.85364	-0.255232	-26.7681	0
0.8907	23.7791	-2.62576	0.0496526	-29.2079	0
0.8913	26.218	-1.41678	0.660293	-31.9549	0
0.8920	28.352	-3.85364	0.0496526	-32.2599	0
0.8927	33.2298	-5.08151	-0.865872	-31.9549	0
0.8933	36.3123	-3.55139	-2.39117	-31.04	0
0.8940	34.788	-2.92801	-2.69692	-24.0211	0
0.8947	31.7055	-1.41678	-0.255232	-12.7304	0
0.8953	28.9618	1.03897	1.27093	-6.62644	0
0.8960	24.6937	0.113342	-1.17076	-4.48939	0
0.8967	18.2916	-1.41678	-2.08628	3.74938	0
0.8973	14.0236	1.34122	-0.255232	13.8202	0
0.8980	12.8042	3.77807	1.57582	19.3142	0
0.8987	7.31666	4.08032	2.79623	23.8911	0
0.8993	-3.99706	4.68481	4.32239	29.0801	0
0.9000	-12.838	5.00595	3.40687	31.2149	0
0.9007	-17.7158	2.24795	0.660293	30.9099	0
0.9013	-22.2887	1.03897	-1.7814	29.995	0
0.9020	-26.2519	3.77807	-2.08628	27.553	0
0.9027	-30.2151	4.68481	-0.865872	24.8082	0
0.9033	-32.9927	3.77807	-0.255232	22.6712	0
0.9040	-32.0781	5.91268	-1.17076	19.0093	0
0.9047	-29.9102	6.21493	-1.17076	13.8202	0
0.9053	-26.5568	2.24795	0.660293	6.19141	0
0.9060	-20.7644	1.03897	1.8807	-1.74238	0
0.9067	-13.7526	2.24795	1.57582	-6.62644	0
0.9073	-6.43595	0.113342	1.57582	-10.8983	0
0.9080	0.575848	-2.32352	4.01751	-17.9172	0
0.9087	8.23124	-1.11453	6.76408	-24.0211	0
0.9093	16.4625	-1.41678	5.23792	-27.3781	0
0.9100	23.7791	-3.24914	2.49134	-29.2079	0
0.9107	28.9618	-5.08151	3.71175	-28.598	0
0.9113	33.8395	-8.72735	6.15344	-27.0731	0
0.9120	36.922	-8.72735	5.84856	-26.1559	0
0.9127	37.8366	-4.15588	2.79623	-23.7162	0
0.9133	39.056	-2.62576	1.57582	-20.3592	0
0.9140	37.8366	-3.24914	2.79623	-16.3923	0
0.9147	31.4007	-2.02127	1.57582	-10.8983	0
0.9153	26.5229	-0.49115	-1.47564	-6.0165	0
0.9160	24.9986	-0.188904	-1.17076	-1.74238	0
0.9167	19.2062	1.34122	1.27093	5.58146	0
0.9173	9.45068	2.24795	0.660293	14.1252	0
0.9180	2.74375	3.17358	0.660293	20.2292	0
0.9187	-3.99706	5.00595	1.8807	24.196	0
0.9193	-12.838	5.61044	0.660293	26.6381	0
0.9200	-20.1547	6.83831	-2.39117	26.6381	0
0.9207	-25.6422	8.34954	-1.7814	26.9431	0
0.9213	-30.2151	7.74505	-0.255232	28.4702	0
0.9220	-33.6024	9.27517	-0.560117	26.9431	0
0.9227	-35.7365	12.6188	-1.17076	25.1132	0
0.9233	-37.8705	12.3165	0.355408	22.6712	0
0.9240	-36.651	11.4098	1.57582	16.8722	0
0.9247	-31.1297	12.6188	-0.255232	11.0755	0
0.9253	-27.1665	8.97293	-5.74838	5.88643	0
0.9260	-23.813	2.5502	-5.74838	-0.217518	0
0.9267	-17.1061	0.717834	-0.255232	-5.70928	0
0.9273	-9.48456	-1.11453	1.27093	-10.8983	0
0.9280	-5.52137	-4.15588	-1.17076	-18.8321	0
0.9287	0.575848	-4.45813	-1.17076	-25.241	0
0.9293	10.0604	-5.686	-1.47564	-29.2079	0
0.9300	17.6819	-9.35073	-1.17076	-32.8698	0
0.9307	23.1694	-8.12286	2.49134	-33.787	0
0.9313	29.5715	-5.08151	3.10198	-31.65	0
0.9320	34.788	-6.29049	-0.560117	-31.345	0
0.9327	37.8366	-6.89498	0.660293	-30.1251	0
0.9333	38.7512	-5.98825	3.40687	-24.0211	0
0.9340	36.922	-6.29049	1.27093	-17.3072	0
0.9347	32.6201	-3.55139	-1.17076	-12.1182	0
0.9353	28.352	1.94571	1.57582	-6.32147	0
0.9360	24.3889	1.64346	3.10198	0.697402	0
0.9367	18.2916	-1.41678	-1.17076	6.80135	0
0.9373	11.8896	0.717834	-5.4435	11.9904	0
0.9380	6.40208	5.00595	-3.61245	15.9573	0
0.9387	-0.643595	5.91268	0.660293	20.2292	0
0.9393	-10.0943	5.30819	-0.865872	24.5033	0
0.9400	-16.4964	5.91268	-4.83286	27.553	0
0.9407	-20.4595	7.14056	-4.22222	29.3851	0
0.9413	-26.5568	7.4428	-1.47564	30.9099	0
0.9420	-33.2976	6.51718	-1.7814	30.3	0
0.9427	-33.2976	6.21493	-2.69692	28.7751	0
0.9433	-32.383	6.83831	-2.08628	26.0281	0
0.9440	-35.4316	5.91268	-0.865872	18.7043	0
0.9447	-35.1267	3.17358	0.965177	9.24338	0
0.9453	-28.6908	-0.49115	2.18646	2.52948	0
0.9460	-22.2887	-2.92801	2.18646	-2.65955	0
0.9467	-14.972	-2.62576	0.660293	-6.62644	0
0.9473	-7.04567	-3.24914	1.27093	-11.2033	0
0.9480	-3.38734	-6.89498	2.18646	-18.2222	0
0.9487	0.270987	-10.2575	-0.255232	-22.799	0
0.9493	9.14582	-10.5597	-3.61245	-25.546	0
0.9500	17.9868	-9.65298	-2.69692	-28.293	0
0.9507	23.7791	-7.82061	0.355408	-27.6831	0
0.9513	29.2666	-5.98825	0.355408	-25.241	0
0.9520	33.8395	-7.51837	-0.255232	-25.546	0
0.9527	35.3977	-9.65298	-0.255232	-24.6311	0
0.9533	35.7026	-6.89498	0.0496526	-19.7493	0
0.9540	35.7026	-2.92801	2.49134	-16.3923	0
0.9547	32.0104	-5.38375	3.40687	-13.6453	0
0.9553	27.4375	-8.12286	0.965177	-6.32147	0
0.9560	24.3889	-5.98825	0.660293	1.91954	0
0.9567	19.5111	-3.24914	4.32239	8.02349	0
0.9573	11.5847	-2.32352	4.32239	13.5153	0
0.9580	5.48749	-0.188904	0.660293	19.3142	0
0.9587	-0.643595	2.85245	1.57582	24.8082	0
0.9593	-10.3991	4.38257	4.32239	26.6381	0
0.9600	-18.6304	3.17358	2.49134	25.7232	0
0.9607	-21.9838	1.34122	-0.255232	28.1652	0
0.9613	-25.6422	0.717834	-1.7814	30.605	0
0.9620	-30.2151	1.64346	-3.91733	28.4702	0
0.9627	-32.6878	2.24795	-3.61245	26.6381	0
0.9633	-33.2976	2.24795	-1.17076	25.7232	0
0.9640	-32.9927	2.85245	-2.69692	19.6192	0
0.9647	-29.9102	3.77807	-5.74838	11.6854	0
0.9653	-25.6422	2.5502	-3.61245	7.4113	0
0.9660	-18.6304	1.34122	-0.560117	1.91954	0
0.9667	-11.0089	2.24795	-0.865872	-5.40431	0
0.9673	-5.52137	1.94571	-1.17076	-10.8983	0
0.9680	-1.86304	-0.793395	-2.08628	-15.4752	0
0.9687	6.09722	-1.41678	-3.00181	-20.9692	0
0.9693	16.7673	-1.41678	-0.865872	-23.7162	0
0.9700	23.1694	-4.15588	0.355408	-25.546	0
0.9707	26.5229	-4.76037	-0.560117	-28.293	0
0.9713	32.0104	-2.32352	1.57582	-28.293	0
0.9720	36.922	-1.71902	2.49134	-27.0731	0
0.9727	37.5317	-1.41678	-1.7814	-26.4632	0
0.9733	37.2269	-0.49115	-2.69692	-23.1062	0
0.9740	36.922	-1.41678	0.0496526	-17.3072	0
0.9747	32.6201	-2.32352	0.660293	-13.6453	0
0.9753	27.4375	-1.71902	0.965177	-8.15131	0
0.9760	25.6083	-1.41678	-0.560117	0.392429	0
0.9767	21.0354	-0.49115	-3.00181	6.49638	0
0.9773	11.8896	1.03897	-0.255232	10.4633	0
0.9780	4.57291	0.415588	2.79623	16.5672	0
0.9787	-0.948456	1.34122	-1.17076	22.6712	0
0.9793	-10.704	5.91268	-3.61245	26.3331	0
0.9800	-19.8498	8.65179	-0.865872	29.6901	0
0.9807	-24.1179	8.0473	-0.255232	31.2149	0
0.9813	-27.4713	7.14056	-1.17076	31.2149	0
0.9820	-32.0781	6.83831	-1.47564	33.6569	0
0.9827	-34.8219	5.91268	-3.00181	32.1321	0
0.9833	-34.8219	5.61044	-0.865872	23.8911	0
0.9840	-32.6878	5.91268	2.79623	16.8722	0
0.9847	-28.6908	4.68481	0.660293	11.0755	0
0.9853	-26.5568	0.717834	-2.69692	1.91954	0
0.9860	-24.4227	-1.41678	-0.560117	-4.18441	0
0.9867	-17.4109	-3.24914	0.355408	-6.32147	0
0.9873	-8.87484	-6.29049	-1.17076	-14.5602	0
0.9880	-2.1679	-7.51837	-0.865872	-23.7162	0
0.9887	4.87777	-5.98825	0.660293	-25.851	0
0.9893	13.109	-7.21612	1.27093	-27.3781	0
0.9900	21.0354	-11.4853	1.57582	-30.4301	0
0.9907	26.5229	-12.0898	1.57582	-31.345	0
0.9913	28.352	-10.2575	0.660293	-30.735	0
0.9920	31.4007	-10.2575	0.965177	-30.1251	0
0.9927	37.5317	-10.5597	1.8807	-27.3781	0
0.9933	39.3609	-8.72735	2.18646	-21.8841	0
0.9940	37.5317	-6.89498	0.965177	-14.5602	0
0.9947	36.3123	-5.08151	2.49134	-8.45628	0
0.9953	30.1812	-3.55139	6.15344	-5.40431	0
0.9960	21.3403	-2.92801	6.15344	-0.522491	0
0.9967	17.3771	-2.02127	1.8807	6.80135	0
0.9973	11.8896	-0.49115	1.27093	11.9904	0
0.9980	2.43889	2.24795	1.57582	16.5672	0
0.9987	-4.60678	5.00595	-0.865872	23.2811	0
0.9993	-14.0575	7.40502	-0.14286	28.145	0
1.0000	-22.8984	7.70727	1.99307	28.145	0
1.0007	-25.947	6.80053	-1.05839	27.2301	0
1.0013	-28.9956	7.40502	-4.11071	26.0079	0
1.0020	-36.3123	9.53964	-2.27967	24.4831	0
1.0027	-38.1415	10.163	0.162024	24.7881	0
1.0033	-36.0074	10.4653	-0.7535	23.8731	0
1.0040	-36.922	10.7675	-1.97391	16.8543	0
1.0047	-36.0074	8.33065	-1.66903	8.30828	0
1.0053	-31.4345	3.74029	-0.14286	2.81652	0
1.0060	-26.5568	1.90793	-1.36414	-1.15262	0
1.0067	-19.545	0.698944	-2.27967	-6.03444	0
1.0073	-11.3137	-2.05905	2.29796	-11.8334	0
1.0080	-5.79235	-3.89142	5.35029	-19.4622	0
1.0087	1.21944	-4.49591	0.466909	-23.7341	0
1.0093	11.5847	-6.02603	-2.88943	-23.1242	0
1.0100	18.2916	-6.02603	-0.448616	-24.6513	0
1.0107	21.0354	-3.26803	-0.14286	-28.3132	0
1.0113	25.6422	-2.05905	-1.05839	-28.6182	0
1.0120	31.4345	-4.49591	1.68819	-27.0911	0
1.0127	34.1783	-5.40265	2.29796	-27.396	0
1.0133	35.7026	-2.3613	-1.36414	-22.8192	0
1.0140	36.6172	-0.52893	-2.27967	-14.5804	0
1.0147	32.9588	-1.43567	-0.7535	-11.2235	0
1.0153	25.0325	-2.05905	-1.66903	-8.17149	0
1.0160	19.2062	-1.43567	-1.97391	0.069516	0
1.0167	16.7673	0.396698	-0.14286	6.78341	0
1.0173	11.5847	2.83356	-0.7535	10.7503	0
1.0180	3.35347	3.1358	-1.36414	18.0742	0
1.0187	-3.96319	3.43805	0.772665	24.1781	0
1.0193	-11.3137	6.80053	1.99307	25.703	0
1.0200	-18.3255	6.80053	0.772665	28.45	0
1.0207	-23.5082	3.43805	0.162024	31.502	0
1.0213	-28.3859	3.74029	-0.14286	29.6721	0
1.0220	-33.2637	4.96817	-1.05839	26.9251	0
1.0227	-36.0074	1.30344	-1.05839	26.6201	0
1.0233	-36.6172	-2.05905	-2.27967	25.093	0
1.0240	-37.2269	-2.05905	-1.97391	19.6013	0
1.0247	-35.7026	-2.05905	0.772665	11.0553	0
1.0253	-32.3491	-2.3613	1.68819	3.12149	0
1.0260	-27.1665	-3.89142	-1.05839	-2.67749	0
1.0267	-19.545	-6.93277	-0.448616	-9.69636	0
1.0273	-11.6186	-8.76513	1.68819	-15.8003	0
1.0280	-5.79235	-7.85839	1.38243	-18.5473	0
1.0287	0.609721	-6.02603	-0.14286	-22.8192	0
1.0293	7.92638	-6.02603	0.162024	-26.7861	0
1.0300	13.109	-6.93277	0.772665	-26.1761	0
1.0307	17.3771	-6.02603	1.68819	-24.9562	0
1.0313	22.2887	-4.19366	4.43476	-27.0911	0
1.0320	27.7762	-4.79815	5.35029	-27.396	0
1.0327	31.7394	-5.1004	0.466909	-24.344	0
1.0333	31.7394	-2.3613	-3.19519	-20.0722	0
1.0340	30.2151	-2.05905	-1.36414	-15.1904	0
1.0347	29.3005	-2.05905	0.162024	-11.8334	0
1.0353	26.5568	2.83356	-0.14286	-8.17149	0
1.0360	21.95	6.80053	-0.448616	-1.15262	0
1.0367	17.3771	5.8749	-1.05839	5.56128	0
1.0373	9.75554	6.80053	-1.66903	11.6652	0
1.0380	0.609721	9.53964	-0.448616	19.6013	0
1.0387	-6.70694	10.4653	-0.448616	26.3152	0
1.0393	-12.2283	12.2976	-1.97391	29.9771	0
1.0400	-18.6304	12.2976	-1.05839	30.892	0
1.0407	-24.4227	8.6329	1.68819	29.0599	0
1.0413	-27.7762	8.33065	2.29796	28.145	0
1.0420	-32.0443	11.372	1.99307	28.7549	0
1.0427	-37.2269	11.372	1.38243	26.0079	0
1.0433	-39.6658	9.23739	1.07755	21.1261	0
1.0440	-38.1415	7.10278	1.99307	18.3791	0
1.0447	-35.0929	4.66592	-0.448616	12.8874	0
1.0453	-30.8248	1.30344	-4.72048	5.25631	0
1.0460	-24.4227	-0.226684	-3.19519	1.28941	0
1.0467	-16.8012	-0.831176	0.162024	-3.59241	0
1.0473	-11.9234	-1.73791	-1.66903	-13.0533	0
1.0480	-6.70694	-3.26803	-1.97391	-20.9871	0
1.0487	2.13403	-4.19366	2.29796	-24.344	0
1.0493	11.5847	-4.19366	2.29796	-26.7861	0
1.0500	17.9868	-5.40265	-0.7535	-28.3132	0
1.0507	22.5936	-7.85839	0.772665	-28.6182	0
1.0513	26.2519	-6.63052	1.07755	-28.3132	0
1.0520	29.6054	-2.05905	-1.97391	-28.9231	0
1.0527	33.5686	-1.13342	-0.7535	-28.9231	0
1.0533	36.6172	-4.49591	2.60371	-24.9562	0
1.0540	37.2269	-5.1004	1.99307	-18.5473	0
1.0547	36.3123	-2.3613	1.38243	-11.5284	0
1.0553	31.7394	-1.73791	3.82412	-3.28743	0
1.0560	25.3373	-2.3613	3.51924	3.12149	0
1.0567	20.1208	-0.52893	-0.448616	6.17347	0
1.0573	14.9382	0.0755615	-2.58455	11.6652	0
1.0580	7.0118	-1.13342	-2.58455	19.294	0
1.0587	-0.304861	0.396698	-1.97391	22.9582	0
1.0593	-8.84096	3.1358	-1.36414	24.7881	0
1.0600	-18.6304	3.1358	-2.27967	28.45	0
1.0607	-24.4227	2.22906	-3.19519	29.3649	0
1.0613	-28.6908	2.22906	-1.66903	27.5351	0
1.0620	-34.4831	1.90793	-1.66903	28.45	0
1.0627	-36.3123	1.60568	-4.4156	27.2301	0
1.0633	-35.3977	2.22906	-3.50007	22.0411	0
1.0640	-36.0074	2.22906	-1.05839	16.2443	0
1.0647	-32.9588	1.60568	-1.66903	11.0553	0
1.0653	-26.5568	-0.52893	-1.97391	4.34139	0
1.0660	-23.5082	-2.3613	-1.05839	-2.06754	0
1.0667	-17.7158	-3.26803	0.466909	-6.94936	0
1.0673	-6.09722	-4.49591	2.9086	-12.7483	0
1.0680	0.609721	-6.93277	2.60371	-18.5473	0
1.0687	3.96319	-8.46288	-1.36414	-21.9043	0
1.0693	11.5847	-7.53726	-2.58455	-24.6513	0
1.0700	18.9014	-6.02603	-0.7535	-26.7861	0
1.0707	23.813	-6.02603	-0.448616	-27.396	0
1.0713	29.6054	-4.79815	-0.14286	-28.9231	0
1.0720	35.3977	-1.73791	0.772665	-30.143	0
1.0727	38.7512	-1.43567	-0.14286	-28.0082	0
1.0733	39.056	-3.89142	0.162024	-23.7341	0
1.0740	36.3123	-2.96579	0.772665	-20.0722	0
1.0747	34.788	0.698944	0.162024	-13.0533	0
1.0753	31.7394	2.53131	0.772665	-6.33941	0
1.0760	25.0325	3.1358	0.772665	-2.98246	0
1.0767	19.2062	2.22906	-1.05839	2.5093	0
1.0773	14.9382	2.22906	-0.14286	11.9702	0
1.0780	6.09722	4.96817	2.60371	19.6013	0
1.0787	-3.35347	6.49829	1.68819	23.8731	0
1.0793	-9.14582	4.66592	-0.448616	25.703	0
1.0800	-17.4109	5.57266	-0.448616	26.6201	0
1.0807	-25.6422	8.6329	-1.36414	27.2301	0
1.0813	-27.7762	8.33065	-2.88943	26.9251	0
1.0820	-31.7394	6.49829	-3.80496	26.6201	0
1.0827	-38.1415	4.36368	-2.88943	24.7881	0
1.0833	-39.056	1.60568	-1.05839	20.5162	0
1.0840	-35.0929	2.22906	0.466909	15.6321	0
1.0847	-32.3491	3.43805	0.162024	11.0553	0
1.0853	-29.6054	0.396698	0.772665	6.47844	0
1.0860	-25.0325	-1.73791	0.162024	1.89936	0
1.0867	-20.1547	-0.831176	-0.14286	-4.81454	0
1.0873	-13.4477	-2.96579	2.60371	-12.7483	0
1.0880	-5.18263	-6.02603	3.51924	-16.7152	0
1.0887	2.13403	-5.40265	0.772665	-19.7672	0
1.0893	8.23124	-4.19366	0.772665	-25.2612	0
1.0900	16.1576	-2.96579	2.29796	-27.701	0
1.0907	22.8984	-1.43567	0.772665	-25.2612	0
1.0913	25.947	-1.43567	1.68819	-25.5662	0
1.0920	30.5199	-0.52893	4.73965	-27.396	0
1.0927	36.0074	0.698944	2.60371	-24.344	0
1.0933	34.4831	-0.52893	0.162024	-20.6821	0
1.0940	30.5199	-2.96579	1.38243	-17.9374	0
1.0947	32.0443	-2.96579	-0.448616	-12.7483	0
1.0953	31.4345	-1.13342	-1.97391	-5.42449	0
1.0960	22.8984	2.22906	0.772665	0.984436	0
1.0967	16.7673	3.1358	0.772665	5.56128	0
1.0973	12.1944	1.60568	-1.36414	11.9702	0
1.0980	3.35347	3.1358	-1.97391	19.6013	0
1.0987	-3.96319	5.57266	-2.88943	24.7881	0
1.0993	-9.14582	4.04254	-3.19519	25.703	0
1.1000	-18.0207	3.74029	-1.05839	27.2301	0
1.1007	-25.0325	6.49829	-0.14286	29.0599	0
1.1013	-26.8616	8.00952	-1.97391	28.45	0
1.1020	-30.5199	7.10278	-0.7535	27.5351	0
1.1027	-34.1783	4.36368	2.29796	27.5351	0
1.1033	-34.1783	1.60568	3.21348	24.4831	0
1.1040	-32.654	0.396698	2.60371	16.5493	0
1.1047	-29.6054	0.0755615	1.07755	8.30828	0
1.1053	-24.1179	0.396698	-1.97391	3.42647	0
1.1060	-19.2401	1.30344	-3.19519	-1.76257	0
1.1067	-14.972	-2.3613	-1.05839	-8.17149	0
1.1073	-8.84096	-6.63052	-0.448616	-14.8854	0
1.1080	-3.04861	-6.93277	-3.80496	-19.4622	0
1.1087	4.26805	-7.85839	-3.80496	-22.8192	0
1.1093	12.8042	-11.5042	0.162024	-24.6513	0
1.1100	20.4257	-11.202	-0.14286	-25.5662	0
1.1107	25.947	-9.36962	-1.66903	-27.0911	0
1.1113	29.9102	-9.993	0.162024	-29.2281	0
1.1120	32.9588	-9.06738	0.772665	-28.0082	0
1.1127	37.2269	-6.93277	-1.05839	-23.1242	0
1.1133	40.2755	-8.16064	-1.05839	-20.3772	0
1.1140	39.6658	-9.06738	1.07755	-18.8523	0
1.1147	36.3123	-6.93277	3.51924	-11.8334	0
1.1153	32.0443	-5.1004	4.73965	-2.98246	0
1.1160	27.7762	-4.49591	2.9086	1.28941	0
1.1167	22.8984	-4.49591	-1.66903	4.34139	0
1.1173	15.243	-3.57028	-4.4156	9.53042	0
1.1180	5.18263	-1.13342	-2.58455	14.4122	0
1.1187	-1.21944	0.698944	0.162024	17.4642	0
1.1193	-5.79235	0.0755615	-0.14286	20.2112	0
1.1200	-13.1429	1.00119	-1.36414	23.5682	0
1.1207	-21.3741	3.1358	-0.448616	27.5351	0
1.1213	-26.8616	3.43805	-0.7535	28.45	0
1.1220	-29.6054	1.90793	-1.97391	25.703	0
1.1227	-31.4345	1.30344	-1.97391	23.8731	0
1.1233	-32.0443	2.22906	-2.88943	22.0411	0
1.1240	-32.3491	2.22906	-4.11071	15.9371	0
1.1247	-28.9956	0.396698	-1.66903	7.39336	0
1.1253	-23.2033	-1.43567	0.772665	3.42647	0
1.1260	-18.3255	-1.73791	-0.448616	0.984436	0
1.1267	-13.1429	-2.3613	-1.05839	-6.33941	0
1.1273	-5.18263	-3.89142	0.772665	-14.5804	0
1.1280	0.914582	-4.19366	1.38243	-17.9374	0
1.1287	6.40208	-4.19366	0.466909	-21.2943	0
1.1293	14.6333	-5.1004	-1.66903	-25.8712	0
1.1300	22.2887	-5.1004	-1.97391	-26.4811	0
1.1307	26.2519	-5.70489	-0.7535	-25.2612	0
1.1313	28.9956	-8.76513	-1.36414	-26.4811	0
1.1320	32.654	-9.06738	-2.88943	-26.4811	0
1.1327	35.0929	-4.79815	-0.448616	-23.7341	0
1.1333	36.3123	-1.73791	0.772665	-19.7672	0
1.1340	33.5686	-1.73791	-0.14286	-13.0533	0
1.1347	27.7762	1.00119	1.38243	-5.42449	0
1.1353	23.2033	2.83356	2.60371	-0.540431	0
1.1360	18.5965	-0.52893	-1.05839	2.81652	0
1.1367	12.4993	-1.73791	-1.97391	8.91823	0
1.1373	5.18263	2.22906	0.772665	15.9371	0
1.1380	-3.65833	3.74029	0.466909	20.8212	0
1.1387	-11.3137	2.83356	0.466909	23.8731	0
1.1393	-16.4964	4.96817	4.73965	26.6201	0
1.1400	-22.2887	7.70727	4.73965	29.3649	0
1.1407	-28.0811	5.8749	-1.05839	31.197	0
1.1413	-32.9588	3.43805	-3.80496	29.3649	0
1.1420	-35.7026	6.19604	-1.97391	25.703	0
1.1427	-36.922	11.0698	0.772665	22.9582	0
1.1433	-37.2269	11.372	0.772665	20.8212	0
1.1440	-36.3123	7.40502	-1.66903	17.4642	0
1.1447	-33.2637	5.57266	-1.97391	11.0553	0
1.1453	-29.6054	5.27041	-0.14286	3.42647	0
1.1460	-23.813	4.96817	-0.14286	-1.76257	0
1.1467	-14.972	4.36368	-1.36414	-7.25433	0
1.1473	-10.3653	2.22906	-0.448616	-16.1053	0
1.1480	-6.70694	-2.3613	-0.14286	-22.2092	0
1.1487	3.04861	-3.26803	0.772665	-24.344	0
1.1493	10.6701	-2.3613	2.29796	-27.396	0
1.1500	13.4139	-4.19366	1.07755	-29.2281	0
1.1507	19.2062	-4.79815	1.38243	-26.7861	0
1.1513	26.2519	-4.19366	5.35029	-26.4811	0
1.1520	29.9102	-6.63052	4.73965	-27.396	0
1.1527	33.8734	-7.85839	1.07755	-24.6513	0
1.1533	35.7026	-4.49591	2.29796	-19.7672	0
1.1540	32.9588	-4.19366	2.9086	-14.8854	0
1.1547	29.6054	-6.63052	0.162024	-7.25433	0
1.1553	24.7276	-4.49591	-0.448616	0.374489	0
1.1560	18.9014	-1.13342	-1.05839	4.03641	0
1.1567	14.6333	0.0755615	-2.27967	8.61325	0
1.1573	7.31666	3.1358	-0.14286	16.8543	0
1.1580	-3.65833	5.57266	1.38243	22.0411	0
1.1587	-10.3653	4.04254	-0.7535	22.9582	0
1.1593	-14.6672	3.74029	-0.7535	26.0079	0
1.1600	-22.2887	5.27041	-0.14286	30.2821	0
1.1607	-29.3005	7.40502	-1.36414	29.0599	0
1.1613	-32.0443	10.163	-1.05839	27.2301	0
1.1620	-32.9588	8.6329	0.162024	29.0599	0
1.1627	-33.2637	3.74029	-0.448616	27.2301	0
1.1633	-35.0929	4.04254	0.162024	20.8212	0
1.1640	-36.3123	5.8749	1.68819	16.5493	0
1.1647	-32.3491	4.04254	-0.448616	11.6652	0
1.1653	-25.0325	2.53131	-2.88943	2.81652	0
1.1660	-20.1547	1.30344	-1.97391	-5.11952	0
1.1667	-15.8866	-2.3613	-0.14286	-10.3063	0
1.1673	-9.45068	-3.57028	1.07755	-17.3252	0
1.1680	-1.82916	-1.73791	1.68819	-22.5142	0
1.1687	7.0118	-3.26803	-0.448616	-24.6513	0
1.1693	14.6333	-4.19366	-2.58455	-26.4811	0
1.1700	18.5965	-3.26803	-0.7535	-29.5331	0
1.1707	23.5082	-4.79815	1.68819	-29.5331	0
1.1713	31.7394	-5.1004	0.162024	-25.8712	0
1.1720	35.7026	-3.26803	-0.14286	-23.7341	0
1.1727	34.4831	-4.19366	1.68819	-24.344	0
1.1733	34.4831	-4.19366	0.466909	-22.8192	0
1.1740	36.3123	0.0755615	-0.7535	-17.0202	0
1.1747	34.4831	1.60568	2.60371	-9.08641	0
1.1753	29.6054	1.00119	5.35029	-1.76257	0
1.1760	24.1179	4.36368	2.9086	1.89936	0
1.1767	17.6819	7.10278	-1.36414	4.95133	0
1.1773	10.6701	4.96817	-3.50007	11.3603	0
1.1780	2.74375	4.04254	-3.19519	17.4642	0
1.1787	-5.79235	6.19604	-1.66903	21.1261	0
1.1793	-12.2283	6.49829	-2.88943	26.3152	0
1.1800	-16.8012	4.04254	-6.55153	30.587	0
1.1807	-23.813	3.1358	-4.72048	30.892	0
1.1813	-30.2151	4.04254	-0.448616	30.587	0
1.1820	-31.7394	4.66592	-1.05839	29.3649	0
1.1827	-32.654	4.04254	-1.66903	26.3152	0
1.1833	-36.922	2.22906	0.772665	23.5682	0
1.1840	-36.0074	0.396698	-1.05839	19.294	0
1.1847	-30.2151	-0.831176	-4.4156	10.4453	0
1.1853	-28.0811	-1.73791	-1.05839	3.12149	0
1.1860	-23.813	-1.73791	1.68819	-2.37251	0
1.1867	-13.7526	0.0755615	0.162024	-9.69636	0
1.1873	-8.84096	-0.831176	1.38243	-14.2732	0
1.1880	-6.40208	-7.23501	0.466909	-16.4103	0
1.1887	3.96319	-10.5975	-3.80496	-21.9043	0
1.1893	12.8042	-6.93277	-2.88943	-27.396	0
1.1900	14.9382	-3.89142	0.162024	-29.2281	0
1.1907	18.9014	-4.19366	-0.14286	-30.753	0
1.1913	25.947	-5.70489	1.68819	-31.6701	0
1.1920	30.5199	-7.23501	3.51924	-28.6182	0
1.1927	32.9588	-7.23501	0.772665	-25.5662	0
1.1933	33.5686	-4.49591	0.772665	-24.344	0
1.1940	32.0443	-2.66354	5.04453	-20.9871	0
1.1947	31.1297	-1.13342	2.9086	-14.5804	0
1.1953	28.0811	2.83356	-3.19519	-7.86652	0
1.1960	21.6451	4.66592	-3.50007	-1.45759	0
1.1967	16.1576	3.1358	-0.14286	4.64636	0
1.1973	11.5847	2.83356	0.162024	9.83539	0
1.1980	6.09722	3.1358	0.772665	16.5493	0
1.1987	-1.82916	3.1358	3.51924	23.8731	0
1.1993	-12.2283	3.43805	2.9086	25.703	0
1.2000	-21.3741	2.83356	-0.14286	24.7881	0
1.2007	-24.1179	2.22906	0.466909	26.6201	0
1.2013	-25.947	3.1358	0.162024	29.6721	0
1.2020	-30.8248	2.22906	-3.80496	28.7549	0
1.2027	-32.9588	-1.13342	-5.02624	27.2301	0
1.2033	-31.4345	0.0755615	-1.97391	26.3152	0
1.2040	-31.7394	1.60568	-0.448616	22.0411	0
1.2047	-31.1297	-0.52893	-1.05839	13.8023	0
1.2053	-26.8616	-2.3613	-1.36414	6.17347	0
1.2060	-22.2887	-3.26803	-0.448616	0.984436	0
1.2067	-17.4109	-3.89142	0.466909	-4.50957	0
1.2073	-9.75554	-2.96579	-1.05839	-11.8334	0
1.2080	-1.5243	-2.3613	-2.58455	-17.0202	0
1.2087	5.18263	-3.89142	-1.05839	-20.6821	0
1.2093	12.1944	-4.19366	1.99307	-25.5662	0
1.2100	20.7305	-1.73791	2.29796	-29.2281	0
1.2107	28.9956	-0.52893	2.9086	-29.5331	0
1.2113	33.2637	-1.73791	6.5707	-28.0082	0
1.2120	35.0929	-2.66354	7.18134	-27.396	0
1.2127	37.2269	-1.13342	2.29796	-28.0082	0
1.2133	37.8366	0.698944	-1.36414	-25.8712	0
1.2140	36.6172	-0.52893	-1.05839	-19.1573	0
1.2147	35.3977	0.396698	-1.05839	-10.9163	0
1.2153	31.4345	3.43805	-1.66903	-6.03444	0
1.2160	24.4227	2.83356	-0.14286	-1.76257	0
1.2167	17.9868	1.60568	-0.14286	4.64636	0
1.2173	10.6701	5.27041	-2.27967	12.8874	0
1.2180	2.74375	7.10278	-2.58455	20.2112	0
1.2187	-4.57291	5.8749	-0.14286	24.1781	0
1.2193	-13.4477	5.8749	-0.14286	24.7881	0
1.2200	-22.2887	5.57266	-2.88943	25.703	0
1.2207	-25.0325	4.66592	-2.88943	26.0079	0
1.2213	-26.5568	7.70727	-1.05839	24.7881	0
1.2220	-31.4345	8.33065	-2.58455	24.1781	0
1.2227	-36.0074	4.66592	-3.50007	25.703	0
1.2233	-38.1415	6.49829	0.466909	23.8731	0
1.2240	-38.4463	9.84188	3.21348	18.3791	0
1.2247	-34.1783	4.96817	1.38243	11.9702	0
1.2253	-29.3005	-0.831176	-0.448616	7.69833	0
1.2260	-26.8616	-1.43567	-1.97391	2.81652	0
1.2267	-21.679	-2.3613	-3.50007	-4.50957	0
1.2273	-13.4477	-4.19366	-2.58455	-13.6633	0
1.2280	-7.31666	-6.32827	-1.97391	-20.6821	0
1.2287	-0.914582	-9.69076	-1.97391	-24.344	0
1.2293	8.84096	-9.36962	-0.14286	-27.396	0
1.2300	17.6819	-6.02603	0.162024	-31.6701	0
1.2307	22.5936	-7.23501	-1.05839	-34.1099	0
1.2313	27.1665	-9.06738	0.772665	-33.195	0
1.2320	32.654	-6.93277	1.38243	-29.8381	0
1.2327	35.3977	-6.02603	-1.36414	-26.4811	0
1.2333	35.3977	-6.63052	-1.66903	-22.8192	0
1.2340	34.4831	-5.1004	0.772665	-16.7152	0
1.2347	31.7394	-3.89142	1.68819	-8.78144	0
1.2353	27.7762	-2.66354	1.68819	-3.89738	0
1.2360	22.5936	0.396698	1.38243	-0.235457	0
1.2367	16.7673	2.53131	1.38243	6.78341	0
1.2373	11.8896	3.1358	1.07755	14.7172	0
1.2380	5.48749	5.27041	-0.7535	18.3791	0
1.2387	-4.87777	7.10278	-1.66903	20.2112	0
1.2393	-12.838	6.80053	0.162024	23.8731	0
1.2400	-16.8012	7.10278	2.29796	29.3649	0
1.2407	-21.679	8.00952	1.07755	31.502	0
1.2413	-27.1665	7.70727	-1.66903	29.6721	0
1.2420	-31.4345	7.10278	-3.80496	28.45	0
1.2427	-34.1783	7.70727	-3.80496	26.9251	0
1.2433	-33.5686	5.8749	-1.36414	23.2632	0
1.2440	-30.5199	2.22906	-0.14286	20.2112	0
1.2447	-27.7762	-0.52893	-0.14286	15.0222	0
1.2453	-25.0325	-1.43567	-0.14286	6.47844	0
1.2460	-20.1547	-2.05905	-1.97391	0.679463	0
1.2467	-15.5818	-2.66354	-2.88943	-2.67749	0
1.2473	-10.3653	-3.89142	1.68819	-9.08641	0
1.2480	-2.43889	-5.1004	5.35029	-15.4953	0
1.2487	4.87777	-6.02603	4.12901	-20.6821	0
1.2493	9.75554	-7.23501	1.68819	-26.7861	0
1.2500	15.243	-7.85839	-0.14286	-30.143	0
1.2507	20.7305	-6.93277	-1.05839	-28.3132	0
1.2513	23.2033	-9.69076	-0.14286	-26.7861	0
1.2520	26.5568	-12.4299	0.466909	-27.701	0
1.2527	31.1297	-8.76513	-0.14286	-25.5662	0
1.2533	31.4345	-4.19366	0.466909	-21.5993	0
1.2540	28.6908	-5.1004	2.29796	-16.7152	0
1.2547	26.2519	-4.19366	2.60371	-11.2235	0
1.2553	22.2887	2.22906	1.38243	-5.42449	0
1.2560	17.9868	4.04254	-0.448616	-0.540431	0
1.2567	13.109	1.90793	-1.97391	5.56128	0
1.2573	3.04861	2.22906	-2.58455	12.8874	0
1.2580	-6.70694	3.1358	-2.27967	20.2112	0
1.2587	-12.2283	3.1358	0.772665	24.7881	0
1.2593	-20.4595	5.8749	4.43476	27.5351	0
1.2600	-28.3859	5.8749	2.29796	28.45	0
1.2607	-30.5199	4.04254	-1.97391	26.6201	0
1.2613	-36.0074	3.74029	-1.05839	25.703	0
1.2620	-45.7969	3.43805	0.466909	27.2301	0
1.2627	-47.9309	3.1358	-0.7535	27.2301	0
1.2633	-44.2726	6.19604	-2.88943	22.9582	0
1.2640	-42.4095	6.80053	-3.80496	16.8543	0
1.2647	-40.8852	4.04254	-2.88943	9.2232	0
1.2653	-37.8366	4.66592	-1.05839	2.81652	0
1.2660	-32.0443	5.27041	0.772665	-0.540431	0
1.2667	-24.4227	2.22906	2.29796	-4.81454	0
1.2673	-16.1915	1.00119	1.68819	-11.8334	0
1.2680	-6.09722	1.30344	0.772665	-19.1573	0
1.2687	3.35347	1.30344	1.99307	-23.7341	0
1.2693	9.14582	4.04254	1.38243	-24.0391	0
1.2700	16.1576	4.36368	-0.7535	-23.7341	0
1.2707	25.3373	-0.52893	2.9086	-28.6182	0
1.2713	31.7394	-4.79815	7.79111	-32.89	0
1.2720	34.4831	-4.19366	6.26581	-31.3652	0
1.2727	38.1415	-2.66354	3.21348	-29.5331	0
1.2733	41.4949	-4.19366	2.29796	-27.396	0
1.2740	42.7144	-6.32827	1.68819	-20.9871	0
1.2747	38.7512	-5.1004	1.68819	-11.8334	0
1.2753	31.4345	-3.57028	1.99307	-3.28743	0
1.2760	25.3373	-5.1004	2.60371	2.20433	0
1.2767	19.8159	-3.57028	3.51924	5.25631	0
1.2773	13.4139	0.396698	2.9086	11.3603	0
1.2780	8.5361	1.30344	1.68819	19.9062	0
1.2787	3.04861	0.396698	1.68819	23.5682	0
1.2793	-6.40208	1.60568	2.9086	24.7881	0
1.2800	-13.4477	4.04254	3.51924	28.145	0
1.2807	-16.1915	5.8749	2.9086	29.0599	0
1.2813	-20.1547	4.96817	0.772665	27.5351	0
1.2820	-24.4227	3.1358	-1.66903	26.9251	0
1.2827	-24.1179	3.43805	-0.7535	26.3152	0
1.2833	-23.2033	3.43805	2.60371	23.8731	0
1.2840	-24.1179	1.90793	3.51924	18.0742	0
1.2847	-22.2887	1.30344	1.38243	9.83539	0
1.2853	-15.2769	-0.52893	-0.7535	3.73144	0
1.2860	-10.3653	-3.26803	0.772665	0.069516	0
1.2867	-7.0118	-4.49591	3.51924	-6.33941	0
1.2873	0	-6.63052	2.29796	-13.9682	0
1.2880	8.84096	-7.53726	0.772665	-19.1573	0
1.2887	14.9382	-6.32827	3.51924	-24.6513	0
1.2893	21.95	-8.46288	5.65517	-28.6182	0
1.2900	31.4345	-10.5975	3.51924	-28.3132	0
1.2907	39.056	-7.85839	2.60371	-30.143	0
1.2913	43.0192	-6.02603	4.12901	-31.9751	0
1.2920	44.5435	-8.46288	2.60371	-28.3132	0
1.2927	46.3727	-6.63052	2.60371	-23.7341	0
1.2933	48.2019	-4.19366	5.65517	-21.2943	0
1.2940	46.3727	-8.76513	5.96006	-17.3252	0
1.2947	43.3241	-10.2953	2.60371	-11.8334	0
1.2953	40.8852	-3.26803	1.99307	-6.33941	0
1.2960	35.7026	1.60568	2.9086	0.374489	0
1.2967	28.9956	-1.13342	1.68819	7.39336	0
1.2973	22.2887	-1.43567	-0.14286	13.4973	0
1.2980	12.8042	4.04254	-0.14286	20.5162	0
1.2987	2.43889	7.40502	-0.448616	26.6201	0
1.2993	-5.48749	7.70727	-1.05839	29.3649	0
1.3000	-11.9234	9.23739	-0.14286	30.892	0
1.3007	-18.6304	11.372	1.68819	29.9771	0
1.3013	-23.2033	11.0698	-0.448616	27.5351	0
1.3020	-25.947	10.163	-1.66903	25.703	0
1.3027	-28.3859	10.4653	0.772665	25.703	0
1.3033	-31.1297	11.0698	0.466909	24.1781	0
1.3040	-31.1297	10.4653	-1.36414	18.6841	0
1.3047	-27.1665	9.53964	0.162024	10.1404	0
1.3053	-22.5936	7.40502	0.772665	3.73144	0
1.3060	-18.3255	4.96817	-1.36414	0.069516	0
1.3067	-12.5332	3.1358	0.162024	-5.42449	0
1.3073	-7.0118	2.53131	3.82412	-13.6633	0
1.3080	-1.82916	1.90793	1.99307	-19.1573	0
1.3087	6.70694	0.396698	-1.97391	-23.1242	0
1.3093	15.8528	-1.43567	-2.88943	-26.7861	0
1.3100	20.1208	-2.3613	-2.88943	-29.5331	0
1.3107	23.813	-4.19366	-2.58455	-31.3652	0
1.3113	29.9102	-8.16064	-1.97391	-31.0579	0
1.3120	34.1783	-10.5975	-1.97391	-29.2281	0
1.3127	36.0074	-7.85839	-2.27967	-28.6182	0
1.3133	35.7026	-5.1004	-2.27967	-24.6513	0
1.3140	32.0443	-7.53726	-3.50007	-16.7152	0
1.3147	28.0811	-8.76513	-2.88943	-10.0013	0
1.3153	25.3373	-7.23501	1.07755	-6.33941	0
1.3160	19.8159	-6.32827	2.29796	-1.15262	0
1.3167	12.4993	-5.1004	-1.97391	3.73144	0
1.3173	7.62152	-2.3613	-3.50007	9.83539	0
1.3180	1.5243	-1.43567	-0.448616	19.294	0
1.3187	-8.84096	0.0755615	1.68819	24.7881	0
1.3193	-19.545	2.83356	1.68819	23.2632	0
1.3200	-25.947	2.22906	1.68819	23.2632	0
1.3207	-30.2151	0.396698	-1.05839	26.6201	0
1.3213	-35.0929	2.83356	-2.88943	28.45	0
1.3220	-39.056	5.57266	-2.58455	29.0599	0
1.3227	-40.8852	4.96817	-2.88943	26.6201	0
1.3233	-43.9677	4.36368	-4.4156	21.1261	0
1.3240	-46.1017	3.43805	-4.72048	15.3272	0
1.3247	-41.4949	0.396698	-4.72048	10.1404	0
1.3253	-35.0929	-1.73791	-4.72048	4.64636	0
1.3260	-31.4345	-0.831176	-3.80496	0.069516	0
1.3267	-25.947	-3.57028	-1.97391	-6.03444	0
1.3273	-17.7158	-9.36962	-0.7535	-14.8854	0
1.3280	-11.6186	-9.993	-2.58455	-22.2092	0
1.3287	-4.87777	-7.85839	-5.02624	-25.8712	0
1.3293	3.35347	-8.76513	-3.19519	-27.396	0
1.3300	10.6701	-9.06738	-0.14286	-27.396	0
1.3307	19.8159	-8.16064	-0.448616	-28.0082	0
1.3313	26.2519	-9.36962	0.772665	-28.9231	0
1.3320	25.6422	-8.76513	2.60371	-27.0911	0
1.3327	25.3373	-6.32827	0.162024	-24.344	0
[truncated: 60,370 more rows]
