# Supplementary material for: Identification of Haptic Based Guiding Using Hard Reins
Source: PLoS One. 2015 Jul 22;10(7):e0132020. doi: 10.1371/journal.pone.0132020 (PMC4511788; doi:10.1371/journal.pone.0132020)
Supplement: S3 File — (ZIP) [file pone.0132020.s003.zip › EMGData1/Subject8/T3/t3.txt]

0.0000	-17.6965	4.35726	7.18088	-1.45745	-1999.82
0.0007	-18.9137	0.388719	5.6556	0.0688733	-1999.82
0.0013	-18.3519	-1.44187	4.12877	0.373249	-1999.82
0.0020	-18.6328	-1.44187	1.68771	-2.67717	-1999.82
0.0027	-20.4118	-3.27247	0.467175	-3.28814	-1999.82
0.0033	-20.1309	-5.10306	1.68771	-2.0662	-1999.82
0.0040	-20.1309	-5.10306	2.60349	-3.59252	-1999.82
0.0047	-20.1309	-5.10306	0.771921	-2.67717	-1999.82
0.0053	-17.9774	-5.10306	-0.143865	0.984222	-1999.82
0.0060	-16.7601	-6.02062	0.162428	1.89957	-1999.82
0.0067	-18.6328	-9.07161	-0.448612	0.373249	-1999.82
0.0073	-14.7002	-9.6818	1.68771	0.679846	-1999.82
0.0080	-4.86887	-7.85121	3.82403	0.984222	-1999.82
0.0087	-0.93632	-8.15405	1.99245	0.373249	-1999.82
0.0093	-1.87264	-9.37444	0.771921	1.89957	-1999.82
0.0100	-0.93632	-9.6818	1.68771	3.42589	-1999.82
0.0107	-0.280896	-9.07161	2.29875	0.984222	-1999.82
0.0113	-1.21722	-7.54385	4.12877	-2.67717	-1999.82
0.0120	-0.93632	-6.93365	3.82403	-1.15085	-1999.82
0.0127	-0.655424	-6.93365	-0.448612	0.984222	-1999.82
0.0133	-3.93255	-1.44187	0.771921	0.0688733	-1999.82
0.0140	-7.3033	4.35726	5.34931	-0.542099	-1999.82
0.0147	-8.52052	3.74707	2.29875	1.89957	-1999.82
0.0153	-10.3932	2.21931	-1.0581	1.89957	-1999.82
0.0160	-12.1722	4.0499	1.38296	-0.846475	-1999.82
0.0167	-10.3932	4.35726	1.07822	-1.76182	-1999.82
0.0173	-8.52052	4.35726	-0.753358	0.984222	-1999.82
0.0180	-9.73773	6.4907	1.68771	2.81492	-1999.82
0.0187	-9.73773	7.10541	1.68771	1.89957	-1999.82
0.0193	-8.89504	4.96746	-0.143865	1.89957	-1999.82
0.0200	-10.3932	1.30628	1.38296	2.51054	-1999.82
0.0207	-11.3295	-2.66227	4.12877	1.59519	-1999.82
0.0213	-10.6741	-6.02062	3.82403	0.984222	-1999.82
0.0220	-11.8913	-6.02062	1.99245	-0.235502	-1999.82
0.0227	-11.6104	-6.02062	1.38296	-3.59252	-1999.82
0.0233	-9.45684	-6.32346	4.73981	-2.67717	-1999.82
0.0240	-11.8913	-5.10306	7.79192	1.89957	-1999.82
0.0247	-13.3894	-3.57983	5.6556	2.81492	-1999.82
0.0253	-10.3932	-4.19002	3.51928	0.679846	-1999.82
0.0260	-11.6104	-3.27247	3.21299	0.984222	-1999.82
0.0267	-15.9174	-1.44187	1.99245	0.984222	-1999.82
0.0273	-13.7639	-2.35943	1.68771	-2.0662	-1999.82
0.0280	-12.5467	-4.80022	2.29875	-3.59252	-1999.82
0.0287	-16.4792	-6.02062	2.90824	-2.98377	-1999.82
0.0293	-14.7002	-8.46141	5.34931	-2.3728	-1999.82
0.0300	-8.23962	-8.76425	4.73981	-0.235502	-1999.82
0.0307	-4.86887	-2.96963	-1.0581	-0.542099	-1999.82
0.0313	-0.280896	-0.221479	-1.3644	-4.50787	-1999.82
0.0320	5.14976	-2.96963	4.73981	-5.72981	-1999.82
0.0327	6.74151	-3.57983	6.26509	-2.67717	-1999.82
0.0333	7.58419	-3.27247	2.29875	-2.0662	-1999.82
0.0340	12.1722	-6.02062	-1.0581	-4.50787	-1999.82
0.0347	17.4156	-5.71326	-0.448612	-4.20349	-1999.82
0.0353	20.4118	-3.88267	4.73981	-2.3728	-1999.82
0.0360	20.1309	-4.49286	6.87613	-1.76182	-1999.82
0.0367	17.9774	-2.96963	0.771921	-3.89912	-1999.82
0.0373	18.2582	0.388719	-2.88968	-4.81447	-1999.82
0.0380	19.5691	-0.524318	0.771921	-1.15085	-1999.82
0.0387	17.9774	-1.74471	1.68771	1.59519	-1999.82
0.0393	16.7601	1.60911	-1.97389	-1.15085	-1999.82
0.0400	17.9774	3.74707	-1.97389	-2.67717	-1999.82
0.0407	19.1946	1.60911	-1.0581	-0.542099	-1999.82
0.0413	20.4118	2.82951	-0.448612	-0.542099	-1999.82
0.0420	20.7863	4.6601	-0.143865	-2.0662	-1999.82
0.0427	20.1309	1.30628	-1.3644	-1.76182	-1999.82
0.0433	21.0672	-0.524318	-1.97389	-0.235502	-1999.82
0.0440	24.438	3.43971	0.771921	-0.542099	-1999.82
0.0447	26.8724	4.35726	2.29875	-1.45745	-1999.82
0.0453	25.2806	1.60911	0.467175	-1.76182	-1999.82
0.0460	24.0634	0.998916	-1.0581	-1.15085	-1999.82
0.0467	25.6552	-0.831677	-1.0581	-1.15085	-1999.82
0.0473	25.6552	-3.27247	-0.143865	-1.15085	-1999.82
0.0480	20.7863	-2.35943	1.68771	0.984222	-1999.82
0.0487	17.4156	-1.44187	0.771921	1.89957	-1999.82
0.0493	18.2582	-2.96963	-2.28018	0.984222	-1999.82
0.0500	17.4156	-3.27247	-2.58493	0.984222	-1999.82
0.0507	14.9811	-3.27247	-0.143865	2.20617	-1999.82
0.0513	15.8238	-3.57983	-1.0581	1.89957	-1999.82
0.0520	18.2582	-1.74471	-4.11021	0.679846	-1999.82
0.0527	20.4118	-0.524318	-4.41496	0.373249	-1999.82
0.0533	23.2207	-1.44187	-1.97389	0.0688733	-1999.82
0.0540	22.8462	-0.524318	-1.97389	0.0688733	-1999.82
0.0547	18.9137	0.696077	-3.80546	0.373249	-1999.82
0.0553	18.6328	2.52667	-2.88968	0.373249	-1999.82
0.0560	21.0672	5.2703	1.68771	1.89957	-1999.82
0.0567	17.6965	5.8805	3.21299	2.81492	-1999.82
0.0573	12.5467	3.43971	0.162428	1.89957	-1999.82
0.0580	11.8913	1.30628	-1.66914	1.89957	-1999.82
0.0587	10.9549	0.388719	-0.448612	4.03686	-1999.82
0.0593	7.95872	0.998916	1.38296	2.81492	-1999.82
0.0600	8.23962	1.60911	1.07822	-1.45745	-1999.82
0.0607	7.3033	0.998916	-1.97389	-2.67717	-1999.82
0.0613	0.93632	0.0858797	-4.11021	-2.98377	-1999.82
0.0620	-3.37075	0.0858797	-1.0581	-2.98377	-1999.82
0.0627	-1.87264	0.388719	1.38296	-0.846475	-1999.82
0.0633	-2.43443	2.21931	-1.0581	0.373249	-1999.82
0.0640	-6.74151	3.43971	-2.28018	-1.76182	-1999.82
0.0647	-7.67783	2.21931	-1.0581	-2.98377	-1999.82
0.0653	-6.74151	2.82951	-0.448612	-0.235502	-1999.82
0.0660	-7.67783	5.57766	-1.0581	0.984222	-1999.82
0.0667	-5.52429	4.96746	-1.3644	-0.542099	-1999.82
0.0673	3.37075	3.13687	-1.0581	-0.235502	-1999.82
0.0680	12.5467	4.96746	3.51928	2.20617	-1999.82
0.0687	19.85	5.8805	7.18088	2.51054	-1999.82
0.0693	25.9361	4.96746	2.60349	1.2886	-1999.82
0.0700	29.3068	6.18786	-2.58493	2.20617	-1999.82
0.0707	30.2431	6.4907	-0.143865	3.73027	-1999.82
0.0713	30.8049	3.13687	2.90824	3.73027	-1999.82
0.0720	31.0858	0.696077	1.38296	4.34124	-1999.82
0.0727	32.9585	2.52667	-0.143865	2.81492	-1999.82
0.0733	36.3292	5.57766	0.162428	-0.235502	-1999.82
0.0740	38.1082	5.2703	0.162428	0.373249	-1999.82
0.0747	36.0483	2.52667	-0.143865	3.12152	-1999.82
0.0753	35.112	2.21931	-0.448612	3.42589	-1999.82
0.0760	36.3292	3.43971	-0.753358	2.81492	-1999.82
0.0767	36.3292	1.91647	-1.0581	2.81492	-1999.82
0.0773	36.3292	0.0858797	-0.448612	0.679846	-1999.82
0.0780	37.2655	2.21931	-1.0581	-0.846475	-1999.82
0.0787	36.6101	3.13687	-1.0581	0.0688733	-1999.82
0.0793	33.2394	0.0858797	1.68771	0.679846	-1999.82
0.0800	29.8686	-1.44187	3.21299	1.59519	-1999.82
0.0807	28.6514	0.388719	2.60349	1.89957	-1999.82
0.0813	26.4979	-0.831677	1.68771	-0.846475	-1999.82
0.0820	23.5016	-2.35943	0.771921	-4.50787	-1999.82
0.0827	23.2207	0.388719	-0.143865	-3.59252	-1999.82
0.0833	22.2844	3.74707	2.60349	-0.235502	-1999.82
0.0840	17.041	3.43971	4.12877	-0.235502	-1999.82
0.0847	15.262	3.13687	1.38296	-3.28814	-1999.82
0.0853	17.041	1.91647	-0.753358	-1.45745	-1999.82
0.0860	14.3257	-2.35943	-1.0581	2.81492	-1999.82
0.0867	8.80141	-4.19002	-1.97389	0.984222	-1999.82
0.0873	8.52052	-2.96963	-1.97389	-2.0662	-1999.82
0.0880	7.3033	-3.57983	-0.753358	-0.235502	-1999.82
0.0887	0.561792	-4.19002	-1.66914	0.679846	-1999.82
0.0893	-4.30707	-3.27247	-1.97389	0.0688733	-1999.82
0.0900	-4.30707	-5.10306	-1.97389	2.20617	-1999.82
0.0907	-4.30707	-6.93365	-1.66914	2.20617	-1999.82
0.0913	-7.0224	-5.10306	-0.448612	-1.15085	-1999.82
0.0920	-10.1123	-3.27247	1.07822	0.0688733	-1999.82
0.0927	-10.3932	-4.49286	0.771921	3.73027	-1999.82
0.0933	-9.45684	-3.88267	-0.143865	2.81492	-1999.82
0.0940	-8.52052	0.0858797	-1.3644	1.89957	-1999.82
0.0947	-8.89504	1.30628	-1.3644	3.12152	-1999.82
0.0953	-10.3932	0.388719	1.68771	2.81492	-1999.82
0.0960	-12.1722	4.0499	2.60349	1.89957	-1999.82
0.0967	-10.9549	8.62865	-1.0581	0.984222	-1999.82
0.0973	-11.8913	10.1564	-2.88968	-0.235502	-1999.82
0.0980	-15.262	11.6796	-1.97389	0.373249	-1999.82
0.0987	-16.1983	12.9	-0.753358	1.59519	-1999.82
0.0993	-17.6965	12.2898	-0.143865	-0.846475	-1999.82
0.1000	-20.7863	15.6482	-1.0581	-2.3728	-1999.82
0.1007	-19.1946	18.6992	-1.97389	0.0688733	-1999.82
0.1013	-17.4156	15.038	0.467175	0.0688733	-1999.82
0.1020	-20.1309	13.5102	1.07822	-2.67717	-1999.82
0.1027	-19.85	17.7861	-1.66914	-2.67717	-1999.82
0.1033	-15.9174	15.6482	-2.28018	-2.0662	-1999.82
0.1040	-16.1983	9.84904	-1.0581	-2.3728	-1999.82
0.1047	-17.9774	6.4907	-1.0581	-1.76182	-1999.82
0.1053	-16.4792	-1.44187	-0.753358	-1.76182	-1999.82
0.1060	-14.9811	-11.8198	-1.0581	-1.45745	-1999.82
0.1067	-14.3257	-13.343	-1.66914	0.984222	-1999.82
0.1073	-11.3295	-9.6818	1.68771	1.59519	-1999.82
0.1080	-10.9549	-10.292	3.51928	-2.67717	-1999.82
0.1087	-14.7002	-12.43	-0.448612	-4.50787	-1999.82
0.1093	-16.7601	-13.0402	-1.97389	-2.67717	-1999.82
0.1100	-16.7601	-10.5948	0.771921	-2.67717	-1999.82
0.1107	-20.4118	-6.02062	0.467175	-4.20349	-1999.82
0.1113	-23.5016	-5.10306	-0.448612	-2.67717	-1999.82
0.1120	-20.7863	-8.76425	1.68771	-1.45745	-1999.82
0.1127	-17.6965	-13.0402	0.771921	-1.76182	-1999.82
0.1133	-19.5691	-14.5634	-0.753358	-0.235502	-1999.82
0.1140	-21.3481	-16.7013	1.38296	0.373249	-1999.82
0.1147	-21.629	-18.8348	1.68771	-3.28814	-1999.82
0.1153	-22.0035	-18.2246	-1.97389	-5.42322	-1999.82
0.1160	-21.3481	-16.0911	-2.58493	-3.59252	-1999.82
0.1167	-19.85	-14.2605	0.467175	-1.76182	-1999.82
0.1173	-20.4118	-11.5124	1.38296	-0.846475	-1999.82
0.1180	-20.4118	-9.6818	0.162428	0.0688733	-1999.82
0.1187	-16.7601	-10.292	-0.143865	1.59519	-1999.82
0.1193	-15.5429	-7.54385	0.162428	1.89957	-1999.82
0.1200	-18.9137	-3.27247	-0.143865	0.373249	-1999.82
0.1207	-18.6328	-5.71326	-1.0581	0.0688733	-1999.82
0.1213	-15.9174	-8.76425	-1.0581	1.59519	-1999.82
0.1220	-19.85	-6.02062	0.771921	1.59519	-1999.82
0.1227	-24.9998	-3.27247	-0.143865	0.984222	-1999.82
0.1233	-21.0672	-4.19002	-3.80546	1.2886	-1999.82
0.1240	-17.1347	-4.80022	-4.72125	0.679846	-1999.82
0.1247	-19.5691	-3.27247	-2.88968	-0.542099	-1999.82
0.1253	-19.85	0.0858797	-1.97389	0.0688733	-1999.82
0.1260	-18.6328	5.57766	-2.58493	-0.846475	-1999.82
0.1267	-18.6328	7.71561	-3.80546	-1.76182	-1999.82
0.1273	-14.9811	5.2703	-3.19442	0.0688733	-1999.82
0.1280	-12.5467	3.13687	0.771921	0.984222	-1999.82
0.1287	-14.9811	4.0499	2.60349	0.373249	-1999.82
0.1293	-14.9811	4.96746	0.771921	0.679846	-1999.82
0.1300	-12.8276	3.13687	-1.0581	0.984222	-1999.82
0.1307	-14.0448	2.52667	-0.143865	0.373249	-1999.82
0.1313	-14.9811	4.96746	1.68771	0.373249	-1999.82
0.1320	-14.7002	5.8805	2.60349	0.0688733	-1999.82
0.1327	-19.5691	4.0499	-0.143865	0.0688733	-1999.82
0.1333	-24.1571	2.82951	-2.88968	0.984222	-1999.82
0.1340	-23.2207	1.30628	-2.28018	0.984222	-1999.82
0.1347	-22.9398	0.388719	-1.66914	0.984222	-1999.82
0.1353	-22.5653	3.13687	-2.88968	2.81492	-1999.82
0.1360	-22.9398	4.35726	-3.80546	1.59519	-1999.82
0.1367	-25.9361	1.30628	-4.41496	-0.846475	-1999.82
0.1373	-25.6552	0.696077	-3.80546	2.81492	-1999.82
0.1380	-22.0035	2.21931	-1.97389	6.17194	-1999.82
0.1387	-21.0672	2.21931	-1.66914	2.81492	-1999.82
0.1393	-19.85	3.13687	-0.143865	1.89957	-1999.82
0.1400	-16.7601	3.43971	1.68771	5.56318	-1999.82
0.1407	-16.7601	2.52667	0.467175	3.73027	-1999.82
0.1413	-21.0672	2.52667	-1.97389	-0.846475	0
0.1420	-22.0035	1.30628	-3.50072	0.373249	0
0.1427	-19.85	-0.524318	-2.88968	2.81492	0
0.1433	-17.1347	1.60911	0.467175	0.984222	0
0.1440	-16.7601	2.82951	2.60349	-2.3728	0
0.1447	-18.9137	-0.221479	0.771921	-2.3728	0
0.1453	-19.5691	0.0858797	0.467175	0.0688733	0
0.1460	-17.9774	4.0499	0.467175	1.89957	0
0.1467	-17.6965	4.96746	-1.97389	0.0688733	0
0.1473	-17.6965	3.43971	-2.28018	-1.76182	0
0.1480	-17.4156	3.43971	-0.448612	-0.846475	0
0.1487	-15.9174	6.18786	-0.753358	-0.542099	0
0.1493	-12.1722	8.62865	-1.0581	-1.76182	0
0.1500	-11.6104	6.79805	-0.753358	-1.76182	0
0.1507	-14.9811	3.13687	-0.753358	-1.76182	0
0.1513	-14.0448	4.0499	-0.143865	-0.846475	0
0.1520	-8.89504	5.8805	1.38296	0.984222	0
0.1527	-9.45684	4.6601	1.99245	0.679846	0
0.1533	-12.1722	2.82951	1.07822	-3.28814	0
0.1540	-10.9549	3.74707	-0.143865	-2.98377	0
0.1547	-7.67783	5.8805	0.771921	0.679846	0
0.1553	-7.67783	6.18786	2.90824	0.984222	0
0.1560	-10.3932	3.13687	1.68771	1.59519	0
0.1567	-12.8276	0.388719	-1.0581	4.03686	0
0.1573	-13.7639	3.13687	-1.97389	2.81492	0
0.1580	-14.9811	4.96746	-2.58493	-0.846475	0
0.1587	-18.3519	0.998916	-1.0581	-0.542099	0
0.1593	-20.7863	-3.57983	1.38296	-1.76182	0
0.1600	-21.3481	-2.05207	0.162428	-5.42322	0
0.1607	-20.7863	0.998916	-1.0581	-3.59252	0
0.1613	-19.5691	0.388719	2.29875	0.373249	0
0.1620	-18.9137	-1.44187	2.29875	-0.542099	0
0.1627	-19.5691	-1.44187	-1.3644	-0.846475	0
0.1633	-20.1309	1.30628	-0.143865	1.2886	0
0.1640	-19.1946	1.91647	3.82403	0.984222	0
0.1647	-17.6965	-1.44187	3.82403	0.984222	0
0.1653	-18.6328	-3.27247	1.68771	3.12152	0
0.1660	-21.0672	-1.13452	-0.143865	2.81492	0
0.1667	-18.3519	0.388719	-0.143865	-0.235502	0
0.1673	-12.1722	-1.44187	3.51928	-2.67717	0
0.1680	-12.5467	-4.19002	5.96035	-3.28814	0
0.1687	-17.1347	-5.41042	2.90824	-2.3728	0
0.1693	-17.1347	-6.93365	-0.753358	-0.235502	0
0.1700	-14.9811	-8.46141	-0.143865	0.0688733	0
0.1707	-17.6965	-6.02062	0.467175	-0.846475	0
0.1713	-20.7863	-0.831677	0.771921	-0.542099	0
0.1720	-19.5691	0.388719	1.68771	0.0688733	0
0.1727	-18.6328	-1.13452	0.467175	0.0688733	0
0.1733	-21.3481	0.388719	-2.58493	-0.235502	0
0.1740	-22.2844	1.30628	-2.88968	-0.542099	0
0.1747	-20.1309	-0.221479	-1.0581	-0.235502	0
0.1753	-20.1309	3.13687	-1.0581	1.89957	0
0.1760	-21.3481	8.62865	-1.3644	1.59519	0
0.1767	-21.629	8.01845	-0.753358	-3.59252	0
0.1773	-22.9398	4.96746	-1.0581	-4.50787	0
0.1780	-23.5016	4.96746	-1.97389	-0.235502	0
0.1787	-21.3481	3.74707	-0.143865	-1.76182	0
0.1793	-20.1309	-0.524318	1.99245	-5.11884	0
0.1800	-20.4118	-3.57983	2.60349	-2.0662	0
0.1807	-21.3481	-4.49286	0.771921	-0.846475	0
0.1813	-24.1571	-5.10306	-2.28018	-3.28814	0
0.1820	-26.217	-8.46141	-1.66914	-1.76182	0
0.1827	-24.9998	-11.5124	0.467175	-1.45745	0
0.1833	-23.2207	-10.9022	-1.97389	-3.28814	0
0.1840	-22.0035	-10.292	-4.72125	-0.235502	0
0.1847	-20.1309	-11.5124	-1.0581	1.89957	0
0.1853	-20.1309	-9.98464	2.29875	-1.76182	0
0.1860	-19.85	-8.76425	1.38296	-2.67717	0
0.1867	-15.9174	-9.6818	1.68771	-0.846475	0
0.1873	-13.1085	-8.76425	2.60349	-2.0662	0
0.1880	-16.1983	-6.32346	0.467175	-1.76182	0
0.1887	-17.6965	-7.85121	1.07822	2.51054	0
0.1893	-13.7639	-10.9022	4.43507	1.89957	0
0.1900	-10.9549	-9.6818	4.73981	0.0688733	0
0.1907	-10.3932	-6.02062	4.12877	1.2886	0
0.1913	-6.74151	-4.80022	5.6556	1.2886	0
0.1920	-3.93255	-5.10306	5.04456	-0.542099	0
0.1927	-6.46061	-4.19002	2.29875	0.984222	0
0.1933	-7.67783	-1.13452	1.68771	2.51054	0
0.1940	-6.74151	-0.221479	1.68771	0.373249	0
0.1947	-7.3033	-1.44187	0.467175	-1.15085	0
0.1953	-7.0224	-0.221479	-0.143865	-0.542099	0
0.1960	-3.93255	1.60911	-0.448612	0.0688733	0
0.1967	-3.08986	1.30628	-1.0581	0.0688733	0
0.1973	-4.86887	2.21931	-0.143865	0.679846	0
0.1980	-2.15354	6.79805	1.68771	0.679846	0
0.1987	-0.280896	8.62865	1.68771	0.984222	0
0.1993	-3.08986	6.79805	2.29875	1.59519	0
0.2000	-3.08986	6.4907	4.12877	0.0688733	0
0.2007	0.280896	9.5462	4.12877	-1.15085	0
0.2013	-0.280896	12.9	1.68771	-0.846475	0
0.2020	-0.280896	14.7306	-1.0581	0.0688733	0
0.2027	4.86887	15.038	-1.3644	0.373249	0
0.2033	7.0224	13.8176	0.771921	1.59519	0
0.2040	4.86887	12.9	2.29875	1.89957	0
0.2047	7.0224	13.2074	0.467175	0.373249	0
0.2053	9.17594	14.1204	-1.3644	-0.846475	0
0.2060	5.14976	13.2074	-0.753358	0.679846	0
0.2067	3.65165	9.5462	0.162428	1.2886	0
0.2073	6.08608	7.10541	-0.448612	0.373249	0
0.2080	3.93255	6.79805	-1.0581	-0.235502	0
0.2087	0.93632	3.13687	-1.66914	0.0688733	0
0.2093	2.71533	-1.44187	-1.0581	-0.846475	0
0.2100	2.71533	-2.05207	-1.0581	-1.15085	0
0.2107	0.280896	-1.44187	-3.80546	-0.846475	0
0.2113	3.08986	-4.19002	-2.58493	-2.0662	0
0.2120	6.08608	-6.63082	4.43507	-3.59252	0
0.2127	2.43443	-6.02062	7.79192	-3.89912	0
0.2133	-0.93632	-6.32346	3.82403	-1.76182	0
0.2140	-2.15354	-6.63082	-0.143865	0.679846	0
0.2147	-5.80519	-6.93365	0.467175	0.0688733	0
0.2153	-6.74151	-7.24101	3.21299	-1.45745	0
0.2160	-3.37075	-7.54385	4.12877	0.0688733	0
0.2167	-4.58797	-7.85121	1.07822	0.679846	0
0.2173	-7.3033	-8.76425	-1.97389	-1.45745	0
0.2180	-5.52429	-6.93365	-1.3644	-0.846475	0
0.2187	-5.80519	-3.88267	-1.0581	0.984222	0
0.2193	-9.45684	-2.66227	-1.0581	-0.235502	0
0.2200	-8.52052	-2.05207	-0.753358	-0.846475	0
0.2207	-3.93255	0.0858797	-1.0581	1.89957	0
0.2213	-3.93255	0.388719	-0.448612	1.89957	0
0.2220	-7.3033	-1.44187	0.771921	0.0688733	0
0.2227	-6.46061	-2.66227	1.68771	1.2886	0
0.2233	-1.49811	-0.524318	2.90824	4.34124	0
0.2240	2.15354	3.13687	4.43507	3.12152	0
0.2247	4.86887	1.60911	4.73981	-1.76182	0
0.2253	5.14976	-2.35943	2.60349	-2.98377	0
0.2260	0.280896	-2.66227	-1.0581	0.0688733	0
0.2267	-0.280896	-0.524318	0.467175	1.59519	0
0.2273	7.0224	0.388719	5.34931	0.984222	0
0.2280	8.80141	0.388719	4.73981	0.679846	0
0.2287	4.30707	-0.831677	1.38296	-1.45745	0
0.2293	5.80519	-1.44187	2.29875	-2.3728	0
0.2300	7.95872	0.0858797	1.99245	-0.235502	0
0.2307	5.14976	1.30628	-0.143865	-0.235502	0
0.2313	6.08608	-0.524318	1.68771	-1.76182	0
0.2320	9.17594	-2.35943	3.51928	-0.235502	0
0.2327	6.36698	-2.96963	0.467175	0.373249	0
0.2333	6.08608	-2.35943	0.162428	-0.542099	0
0.2340	7.95872	-0.831677	0.771921	0.373249	0
0.2347	3.93255	-1.44187	-2.88968	-0.846475	0
0.2353	2.43443	-1.74471	-1.97389	-4.20349	0
0.2360	7.3033	0.998916	4.12877	-2.0662	0
0.2367	7.0224	3.74707	5.6556	1.59519	0
0.2373	1.21722	4.0499	2.60349	2.51054	0
0.2380	0.561792	2.82951	1.68771	3.42589	0
0.2387	3.37075	2.21931	1.99245	2.51054	0
0.2393	2.43443	6.18786	1.68771	0.0688733	0
0.2400	0.561792	12.9	0.771921	1.2886	0
0.2407	1.49811	14.1204	0.162428	2.20617	0
0.2413	0.561792	11.3768	1.07822	-0.846475	0
0.2420	-1.21722	10.7666	1.99245	-0.846475	0
0.2427	0.93632	13.2074	-0.143865	1.59519	0
0.2433	4.30707	14.1204	-3.50072	0.0688733	0
0.2440	3.37075	13.2074	-2.28018	-2.0662	0
0.2447	3.08986	11.6796	0.771921	-1.45745	0
0.2453	5.14976	13.2074	-0.448612	0.373249	0
0.2460	2.43443	14.1204	-2.88968	1.2886	0
0.2467	0.280896	12.5972	-1.97389	0.0688733	0
0.2473	5.14976	12.9	-1.0581	-2.0662	0
0.2480	7.95872	11.3768	-0.753358	-2.98377	0
0.2487	6.08608	5.2703	0.771921	-1.76182	0
0.2493	8.80141	2.52667	0.162428	0.373249	0
0.2500	10.0186	0.998916	-4.11021	0.373249	0
0.2507	7.95872	-2.35943	-3.80546	-2.67717	0
0.2513	10.6741	-1.44187	1.99245	-3.89912	0
0.2520	13.1085	-1.44187	2.90824	-0.235502	0
0.2527	10.0186	-7.54385	-1.66914	0.0688733	0
0.2533	10.6741	-10.5948	-2.88968	-2.67717	0
0.2540	12.1722	-9.07161	-2.28018	0.0688733	0
0.2547	8.80141	-11.5124	-2.28018	3.42589	0
0.2553	7.3033	-14.2605	-1.0581	0.984222	0
0.2560	8.80141	-14.2605	-1.66914	-0.846475	0
0.2567	5.80519	-16.0911	-3.50072	0.679846	0
0.2573	4.86887	-15.1736	-1.97389	0.984222	0
0.2580	8.23962	-12.1226	-0.143865	1.89957	0
0.2587	5.14976	-15.1736	-0.753358	2.20617	0
0.2593	0.280896	-16.0911	1.07822	-1.15085	0
0.2600	3.65165	-9.6818	3.82403	-2.0662	0
0.2607	6.74151	-6.63082	2.29875	0.984222	0
0.2613	3.65165	-8.15405	0.467175	0.679846	0
0.2620	3.93255	-5.71326	-0.143865	-0.542099	0
0.2627	8.23962	-0.524318	-1.66914	1.59519	0
0.2633	9.17594	2.82951	-0.753358	2.20617	0
0.2640	7.3033	5.2703	0.771921	0.0688733	0
0.2647	7.58419	5.8805	-2.88968	-1.15085	0
0.2653	10.0186	4.0499	-5.33074	-1.45745	0
0.2660	9.73773	3.43971	-2.58493	-1.76182	0
0.2667	5.80519	4.96746	-1.0581	-1.76182	0
0.2673	6.08608	7.10541	-1.66914	0.679846	0
0.2680	9.17594	6.79805	-1.66914	3.12152	0
0.2687	7.95872	4.6601	-1.97389	1.89957	0
0.2693	7.95872	4.35726	-1.3644	-1.76182	0
0.2700	10.6741	5.57766	-0.143865	-2.3728	0
0.2707	9.17594	4.0499	-0.143865	-1.45745	0
0.2713	7.95872	1.30628	0.771921	-0.846475	0
0.2720	12.1722	0.696077	2.90824	0.373249	0
0.2727	12.5467	0.388719	2.60349	0.679846	0
0.2733	8.80141	-1.13452	0.771921	0.984222	0
0.2740	9.17594	-1.74471	0.467175	3.73027	0
0.2747	10.9549	-2.66227	-0.448612	4.34124	0
0.2753	9.73773	-5.41042	-1.0581	0.0688733	0
0.2760	8.80141	-7.24101	-0.143865	-1.76182	0
0.2767	7.95872	-5.10306	0.467175	0.679846	0
0.2773	4.30707	-2.96963	-1.97389	0.679846	0
0.2780	2.43443	-3.88267	-5.33074	-0.846475	0
0.2787	3.65165	-5.10306	-5.63704	-1.45745	0
0.2793	1.49811	-6.02062	-2.88968	-0.542099	0
0.2800	-1.21722	-5.71326	-1.66914	1.2886	0
0.2807	-1.21722	-2.35943	-3.50072	0.984222	0
0.2813	-3.08986	-2.05207	-3.80546	-1.76182	0
0.2820	-6.74151	-5.10306	-2.28018	-1.76182	0
0.2827	-5.14976	-4.19002	-2.58493	-0.846475	0
0.2833	-2.15354	-1.44187	-3.19442	-1.76182	0
0.2840	-2.15354	-1.44187	-1.0581	-2.0662	0
0.2847	-1.21722	0.696077	0.162428	-0.846475	0
0.2853	-0.280896	3.74707	-1.66914	-2.67717	0
0.2860	-3.37075	2.82951	-2.28018	-4.50787	0
0.2867	-3.08986	3.13687	-1.0581	-4.50787	0
0.2873	1.21722	5.2703	-0.143865	-2.98377	0
0.2880	0	4.0499	1.68771	-1.15085	0
0.2887	-3.08986	2.21931	1.07822	-1.15085	0
0.2893	-1.21722	3.13687	-2.58493	-2.67717	0
0.2900	0.561792	4.0499	-2.88968	-0.235502	0
0.2907	-0.655424	4.0499	-0.448612	2.51054	0
0.2913	-0.280896	4.6601	-1.97389	0.0688733	0
0.2920	0.93632	3.13687	-3.19442	-1.76182	0
0.2927	0.561792	0.696077	-0.448612	0.984222	0
0.2933	0.561792	1.30628	0.771921	1.2886	0
0.2940	1.21722	4.35726	-0.143865	0.984222	0
0.2947	0.561792	4.0499	0.467175	2.51054	0
0.2953	0	-0.831677	1.68771	2.51054	0
0.2960	0.561792	-5.10306	2.60349	1.89957	0
0.2967	0.280896	-6.93365	3.21299	3.73027	0
0.2973	-2.71533	-8.15405	-0.753358	2.81492	0
0.2980	-3.08986	-10.5948	-5.63704	-0.846475	0
0.2987	0.93632	-12.43	-1.97389	0.0688733	0
0.2993	1.49811	-10.5948	4.73981	2.81492	0
0.3000	-0.280896	-6.02062	3.21299	2.51054	0
0.3007	0	-4.19002	-1.0581	0.984222	0
0.3013	-2.15354	-4.19002	-1.3644	1.89957	0
0.3020	-4.86887	-2.96963	-1.97389	2.51054	0
0.3027	-3.08986	-0.524318	-1.3644	0.0688733	0
0.3033	-1.87264	0.998916	1.68771	-2.67717	0
0.3040	-3.08986	1.30628	1.38296	-0.846475	0
0.3047	0.280896	3.13687	-1.66914	1.59519	0
0.3053	3.08986	6.79805	-1.0581	-1.15085	0
0.3060	-0.93632	8.01845	0.467175	-2.67717	0
0.3067	-1.49811	5.8805	-0.143865	-0.846475	0
0.3073	1.49811	5.8805	-0.143865	-0.846475	0
0.3080	-0.280896	12.2898	2.29875	-1.15085	0
0.3087	-2.15354	15.9555	4.73981	1.59519	0
0.3093	2.15354	11.3768	3.51928	0.984222	0
0.3100	6.08608	7.71561	0.162428	-1.76182	0
0.3107	7.95872	10.1564	1.38296	-0.235502	0
0.3113	10.3932	10.7666	5.34931	2.81492	0
0.3120	9.17594	8.01845	4.43507	1.89957	0
0.3127	5.14976	6.79805	0.771921	0.0688733	0
0.3133	6.08608	5.8805	-0.143865	0.373249	0
0.3140	9.45684	4.0499	1.38296	1.59519	0
0.3147	7.58419	3.74707	2.90824	2.20617	0
0.3153	3.65165	1.60911	2.90824	1.89957	0
0.3160	4.30707	-0.831677	0.771921	0.984222	0
0.3167	6.36698	0.388719	0.162428	1.2886	0
0.3173	5.14976	0.0858797	1.68771	1.89957	0
0.3180	3.08986	-5.10306	2.60349	0.679846	0
0.3187	2.71533	-6.02062	2.60349	-0.846475	0
0.3193	1.49811	-1.74471	3.21299	-0.846475	0
0.3200	0	-0.831677	3.82403	-1.76182	0
0.3207	0.93632	-4.19002	3.82403	-3.59252	0
0.3213	-1.21722	-4.49286	1.38296	-1.45745	0
0.3220	-6.46061	-2.05207	-1.0581	0.984222	0
0.3227	-7.3033	-0.831677	-0.143865	0.373249	0
0.3233	-4.86887	0.0858797	2.60349	0.0688733	0
0.3240	-5.80519	1.30628	1.68771	-0.235502	0
0.3247	-7.3033	0.0858797	-0.143865	-1.45745	0
0.3253	-6.08608	-3.27247	-0.448612	-0.846475	0
0.3260	-8.23962	-2.96963	-0.143865	0.0688733	0
0.3267	-11.3295	-1.74471	-0.143865	-2.67717	0
0.3273	-10.1123	-2.96963	-1.97389	-4.50787	0
0.3280	-9.73773	-3.88267	-2.88968	-1.76182	0
0.3287	-13.1085	-1.13452	-0.448612	0.0688733	0
0.3293	-13.1085	2.52667	3.51928	-1.76182	0
0.3300	-10.6741	1.60911	4.43507	-2.67717	0
0.3307	-11.8913	-1.44187	0.467175	0.373249	0
0.3313	-11.3295	-0.221479	-1.0581	3.42589	0
0.3320	-7.3033	2.52667	2.29875	2.81492	0
0.3327	-6.74151	1.60911	2.60349	0.679846	0
0.3333	-8.89504	0.696077	-2.58493	-0.542099	0
0.3340	-9.45684	-0.221479	-5.63704	-1.45745	0
0.3347	-8.89504	-2.66227	-2.88968	-0.846475	0
0.3353	-8.52052	-0.831677	0.162428	0.373249	0
0.3360	-8.52052	2.21931	0.467175	-1.45745	0
0.3367	-9.73773	-1.44187	-1.0581	-3.59252	0
0.3373	-10.1123	-4.49286	-1.97389	-2.3728	0
0.3380	-8.52052	-2.66227	0.162428	-1.45745	0
0.3387	-8.52052	-5.10306	1.68771	-1.76182	0
0.3393	-8.89504	-8.46141	0.162428	0.679846	0
0.3400	-7.67783	-7.24101	-0.448612	2.20617	0
0.3407	-7.0224	-6.32346	0.771921	0.984222	0
0.3413	-6.08608	-5.71326	1.68771	-0.235502	0
0.3420	-4.30707	-5.41042	1.07822	-1.76182	0
0.3427	-3.37075	-8.46141	0.467175	-1.76182	0
0.3433	-3.08986	-6.02062	1.07822	-0.235502	0
0.3440	-0.280896	0.696077	3.51928	-0.542099	0
0.3447	3.37075	2.52667	3.82403	0.0688733	0
0.3453	3.37075	4.96746	0.162428	2.81492	0
0.3460	3.37075	10.4592	-2.88968	2.51054	0
0.3467	6.36698	11.3768	-1.0581	-1.15085	0
0.3473	10.0186	11.3768	2.29875	-1.76182	0
0.3480	8.80141	15.3408	2.60349	-1.76182	0
0.3487	5.80519	15.9555	-0.143865	-2.98377	0
0.3493	6.08608	13.2074	-0.448612	-2.67717	0
0.3500	7.0224	9.84904	0.162428	-1.76182	0
0.3507	5.14976	4.6601	-1.0581	-2.67717	0
0.3513	3.08986	0.388719	-1.97389	-2.98377	0
0.3520	2.71533	-1.74471	-1.0581	-0.846475	0
0.3527	2.15354	-5.71326	-1.3644	0.373249	0
0.3533	0.561792	-8.76425	-2.88968	-0.542099	0
0.3540	-0.280896	-8.76425	-1.97389	0.373249	0
0.3547	-0.280896	-7.85121	-0.448612	2.81492	0
0.3553	-0.93632	-7.85121	-0.448612	2.20617	0
0.3560	-3.08986	-8.76425	0.771921	0.679846	0
0.3567	-3.93255	-9.6818	3.51928	2.20617	0
0.3573	-3.37075	-9.37444	3.51928	3.73027	0
0.3580	-1.49811	-10.5948	-0.143865	1.89957	0
0.3587	1.49811	-13.0402	-1.66914	2.20617	0
0.3593	2.43443	-10.5948	0.771921	3.73027	0
0.3600	-0.93632	-6.63082	1.99245	1.89957	0
0.3607	-1.21722	-6.02062	-1.3644	1.89957	0
0.3613	1.49811	-5.10306	-4.11021	4.95221	0
0.3620	0	-2.05207	-2.88968	4.95221	0
0.3627	-2.43443	-1.44187	-1.3644	2.81492	0
0.3633	0.561792	-3.88267	-2.28018	1.59519	0
0.3640	3.93255	-5.10306	-2.28018	-0.846475	0
0.3647	3.65165	-6.93365	-1.0581	-2.67717	0
0.3653	2.43443	-7.85121	-0.143865	-2.3728	0
0.3660	2.43443	-6.02062	0.467175	-3.59252	0
0.3667	2.71533	-5.10306	-1.3644	-4.20349	0
0.3673	2.43443	-7.24101	-4.11021	-0.846475	0
0.3680	0.561792	-6.63082	-0.448612	0.0688733	0
0.3687	0.561792	-2.35943	4.73981	-2.67717	0
0.3693	2.43443	0.696077	1.38296	-1.45745	0
0.3700	3.65165	1.30628	-2.88968	0.679846	0
0.3707	4.30707	2.82951	-0.143865	-1.45745	0
0.3713	4.30707	5.8805	1.38296	-1.15085	0
0.3720	3.08986	7.71561	-1.66914	1.2886	0
0.3727	1.77901	8.32581	-1.97389	0.0688733	0
0.3733	-2.15354	9.5462	-2.28018	-1.45745	0
0.3740	-5.14976	9.5462	-2.88968	-1.15085	0
0.3747	-3.08986	7.71561	-0.143865	-0.846475	0
0.3753	-1.49811	9.5462	1.68771	1.2886	0
0.3760	-4.86887	11.0694	-1.97389	2.51054	0
0.3767	-5.80519	9.5462	-3.80546	-0.235502	0
0.3773	-5.80519	8.62865	-1.0581	-0.846475	0
0.3780	-7.3033	7.10541	-1.0581	1.59519	0
0.3787	-5.52429	2.82951	-3.19442	0.373249	0
0.3793	-4.30707	-1.13452	-1.0581	-1.45745	0
0.3800	-7.3033	-2.05207	2.60349	1.89957	0
0.3807	-6.74151	-2.35943	1.68771	3.73027	0
0.3813	-4.58797	-1.74471	-1.3644	0.0688733	0
0.3820	-6.74151	-1.74471	-2.28018	-2.67717	0
0.3827	-5.14976	-4.19002	-0.448612	0.984222	0
0.3833	-0.280896	-6.02062	1.07822	4.03686	0
0.3840	-0.93632	-4.19002	-0.753358	0.984222	0
0.3847	-4.30707	-2.35943	-3.50072	-0.846475	0
0.3853	-4.86887	-2.35943	-2.88968	0.984222	0
0.3860	-4.30707	-3.27247	-1.0581	-0.846475	0
0.3867	-3.93255	-2.66227	-3.80546	-2.3728	0
0.3873	-3.93255	-2.05207	-5.63704	-0.846475	0
0.3880	-5.14976	-3.88267	-2.88968	-2.98377	0
0.3887	-4.30707	-4.80022	-0.753358	-5.42322	0
0.3893	-2.15354	-3.57983	-1.0581	-2.0662	0
0.3900	-2.43443	-4.19002	-0.448612	-0.846475	0
0.3907	-3.65165	-4.49286	-1.66914	-2.3728	0
0.3913	-1.49811	-2.66227	-3.19442	0.0688733	0
0.3920	3.08986	-2.66227	0.771921	0.984222	0
0.3927	3.65165	-5.10306	4.12877	-2.0662	0
0.3933	-0.655424	-4.19002	0.771921	-2.67717	0
0.3940	-3.65165	-0.831677	-2.28018	-2.67717	0
0.3947	-0.655424	-1.44187	-0.143865	-3.59252	0
0.3953	1.49811	-4.19002	2.29875	-1.76182	0
0.3960	0	-3.27247	1.99245	0.679846	0
0.3967	-2.71533	0.388719	0.771921	0.984222	0
0.3973	-4.86887	2.21931	-0.143865	0.984222	0
0.3980	-4.86887	2.52667	0.162428	0.373249	0
0.3987	-2.71533	4.6601	0.162428	-0.542099	0
0.3993	-4.58797	5.8805	-0.143865	0.0688733	0
0.4000	-8.52052	4.96746	-0.143865	0.0688733	0
0.4007	-7.3033	6.79805	0.162428	0.679846	0
0.4013	-4.86887	9.5462	1.38296	2.51054	0
0.4020	-6.74151	9.5462	3.51928	0.679846	0
0.4027	-7.67783	11.0694	2.90824	-0.542099	0
0.4033	-5.80519	15.6482	2.29875	2.51054	0
0.4040	-3.93255	15.9555	3.82403	1.89957	0
0.4047	-0.280896	12.5972	3.82403	-1.76182	0
0.4053	2.43443	12.5972	0.771921	-2.0662	0
0.4060	1.77901	15.038	-1.0581	0.0688733	0
0.4067	3.08986	15.038	-0.143865	1.2886	0
0.4073	5.14976	13.8176	1.68771	1.59519	0
0.4080	3.93255	12.2898	1.99245	-0.846475	0
0.4087	2.15354	9.84904	-1.0581	-1.45745	0
0.4093	4.30707	7.10541	-2.28018	0.373249	0
0.4100	6.74151	5.57766	0.162428	-1.45745	0
0.4107	6.74151	4.96746	0.162428	-3.28814	0
0.4113	7.0224	2.82951	-1.3644	-0.542099	0
0.4120	6.36698	-0.524318	1.38296	0.984222	0
0.4127	3.37075	-3.27247	1.68771	0.0688733	0
0.4133	2.43443	-5.10306	-1.0581	0.984222	0
0.4140	4.86887	-7.54385	1.07822	0.0688733	0
0.4147	4.58797	-9.6818	3.51928	-2.67717	0
0.4153	2.43443	-11.5124	1.68771	-1.15085	0
0.4160	3.37075	-13.343	2.60349	1.89957	0
0.4167	5.14976	-12.43	5.34931	2.81492	0
0.4173	3.37075	-10.292	1.68771	2.51054	0
0.4180	2.71533	-10.9022	-1.3644	-0.846475	0
0.4187	6.36698	-10.9022	3.21299	-3.28814	0
0.4193	8.80141	-7.54385	6.57139	-2.0662	0
0.4200	7.0224	-6.02062	3.51928	-1.76182	0
0.4207	6.74151	-8.46141	0.771921	-2.98377	0
0.4213	8.52052	-10.292	1.07822	-2.3728	0
0.4220	7.0224	-7.85121	0.162428	-1.15085	0
0.4227	4.58797	-5.10306	-2.88968	-2.0662	0
0.4233	7.58419	-6.02062	-2.58493	-2.67717	0
0.4240	8.80141	-7.54385	0.162428	-2.3728	0
0.4247	5.52429	-6.32346	1.38296	-0.235502	0
0.4253	7.58419	-5.10306	1.68771	2.20617	0
0.4260	12.5467	-5.41042	1.07822	1.89957	0
0.4267	10.6741	-5.10306	-2.88968	-0.846475	0
0.4273	8.80141	-3.57983	-2.88968	-2.67717	0
0.4280	12.5467	-4.19002	3.51928	-1.15085	0
0.4287	14.9811	-5.41042	5.34931	1.59519	0
0.4293	14.3257	-4.19002	1.68771	1.89957	0
0.4300	15.262	-2.35943	1.38296	0.373249	0
0.4307	15.262	-3.27247	1.68771	0.373249	0
0.4313	14.3257	-3.88267	0.771921	-0.542099	0
0.4320	12.8276	-5.10306	1.07822	-3.59252	0
0.4327	8.80141	-8.15405	1.07822	-5.11884	0
0.4333	7.0224	-8.15405	1.68771	-2.98377	0
0.4340	6.08608	-3.27247	4.43507	-1.45745	0
0.4347	2.43443	-2.35943	2.90824	-1.45745	0
0.4353	-0.93632	-4.80022	-0.753358	-0.846475	0
0.4360	-2.15354	-2.35943	-0.143865	-0.235502	0
0.4367	-3.65165	1.30628	0.771921	-1.15085	0
0.4373	-3.93255	-0.221479	0.162428	-1.45745	0
0.4380	-3.37075	-1.13452	1.68771	0.679846	0
0.4387	-5.52429	0.0858797	0.771921	1.2886	0
0.4393	-5.80519	0.696077	-1.0581	0.679846	0
0.4400	-3.08986	3.13687	3.82403	2.20617	0
0.4407	-3.37075	4.35726	6.26509	2.81492	0
0.4413	-5.80519	2.21931	-0.143865	0.0688733	0
0.4420	-6.74151	2.21931	-2.28018	0.373249	0
0.4427	-5.14976	4.35726	3.51928	1.89957	0
0.4433	-1.21722	4.6601	6.57139	1.59519	0
0.4440	1.49811	4.35726	4.73981	2.20617	0
0.4447	-0.280896	5.8805	1.68771	3.73027	0
0.4453	-2.15354	6.4907	-1.97389	1.2886	0
0.4460	-2.15354	7.10541	-1.97389	-1.45745	0
0.4467	-3.08986	7.10541	0.771921	-0.846475	0
0.4473	-4.58797	5.8805	-0.753358	1.59519	0
0.4480	-6.08608	5.8805	-2.88968	3.42589	0
0.4487	-6.74151	5.2703	-1.3644	2.20617	0
0.4493	-4.30707	3.13687	-1.0581	-0.542099	0
0.4500	-3.08986	2.82951	-0.753358	0.0688733	0
0.4507	-6.46061	2.82951	0.467175	0.373249	0
0.4513	-5.52429	0.388719	-0.143865	-2.67717	0
0.4520	0.280896	-0.524318	1.07822	-3.28814	0
0.4527	0.561792	1.30628	3.51928	0.679846	0
0.4533	-3.65165	2.52667	-0.448612	0.984222	0
0.4540	-4.86887	4.96746	-3.80546	-0.846475	0
0.4547	-4.86887	7.71561	1.07822	0.0688733	0
0.4553	-4.30707	5.8805	3.51928	0.984222	0
0.4560	-3.08986	4.6601	-0.753358	0.0688733	0
0.4567	-4.86887	8.62865	-2.28018	0.0688733	0
0.4573	-8.23962	12.2898	-2.28018	0.0688733	0
0.4580	-8.52052	10.4592	-3.19442	-0.235502	0
0.4587	-7.3033	7.10541	-1.97389	-0.542099	0
0.4593	-9.17594	5.8805	-0.448612	-0.542099	0
0.4600	-9.73773	6.4907	-1.0581	-0.846475	0
0.4607	-7.67783	7.71561	-0.753358	-0.846475	0
0.4613	-7.0224	8.01845	-1.0581	1.89957	0
0.4620	-10.3932	5.57766	-2.28018	1.89957	0
0.4627	-9.73773	3.13687	-1.97389	-1.76182	0
0.4633	-5.52429	3.43971	-1.97389	-3.28814	0
0.4640	-1.87264	0.388719	-1.0581	0.679846	0
0.4647	1.21722	-5.71326	1.68771	1.89957	0
0.4653	1.77901	-6.93365	1.99245	0.0688733	0
0.4660	-0.93632	-6.02062	-0.753358	0.0688733	0
0.4667	-1.21722	-10.9022	0.467175	0.0688733	0
0.4673	1.77901	-16.0911	4.43507	-0.846475	0
0.4680	-0.93632	-15.7838	3.82403	0.373249	0
0.4687	-3.65165	-14.2605	0.162428	1.89957	0
0.4693	0	-12.1226	-1.3644	1.59519	0
0.4700	0	-9.07161	-1.97389	2.81492	0
0.4707	-3.93255	-8.46141	-3.19442	3.73027	0
0.4713	-2.15354	-7.54385	-2.58493	0.373249	0
0.4720	-1.21722	-5.71326	0.162428	-0.846475	0
0.4727	-6.74151	-5.10306	-0.448612	1.2886	0
0.4733	-7.95872	-3.27247	-2.28018	0.984222	0
0.4740	-4.86887	-0.524318	-0.448612	0.984222	0
0.4747	-4.86887	-1.74471	0.467175	3.42589	0
0.4753	-4.58797	-3.27247	0.162428	3.73027	0
0.4760	-0.280896	-0.221479	2.90824	2.81492	0
0.4767	1.77901	4.0499	2.60349	3.73027	0
0.4773	0.561792	4.96746	-2.88968	3.12152	0
0.4780	1.49811	3.13687	-2.88968	1.59519	0
0.4787	5.14976	2.21931	0.771921	1.89957	0
0.4793	4.58797	1.60911	0.162428	1.89957	0
0.4800	2.71533	3.74707	-1.66914	-0.235502	0
0.4807	3.65165	6.79805	-3.50072	-1.15085	0
0.4813	2.43443	6.79805	-5.63704	-1.76182	0
0.4820	-1.49811	5.2703	-2.88968	-3.28814	0
0.4827	-2.71533	6.79805	1.38296	-3.89912	0
0.4833	-3.08986	7.40825	-0.448612	-3.59252	0
0.4840	-3.93255	6.18786	-1.0581	-4.20349	0
0.4847	-2.15354	5.8805	0.771921	-4.50787	0
0.4853	-2.15354	5.8805	-0.753358	-2.98377	0
0.4860	-5.52429	4.6601	-1.3644	-2.3728	0
0.4867	-6.46061	3.74707	0.162428	-2.98377	0
0.4873	-4.30707	2.82951	-1.0581	-2.67717	0
0.4880	-2.43443	1.30628	-0.143865	-1.15085	0
0.4887	-0.280896	0.696077	3.21299	-0.846475	0
0.4893	0.280896	-0.524318	1.68771	-1.76182	0
0.4900	-0.93632	-2.35943	-1.3644	-0.846475	0
0.4907	0.280896	-4.19002	0.467175	1.59519	0
0.4913	3.37075	-6.02062	2.90824	0.984222	0
0.4920	2.43443	-7.24101	1.07822	-0.846475	0
0.4927	-1.21722	-8.76425	-1.97389	1.89957	0
0.4933	-2.43443	-9.98464	-2.88968	4.64561	0
0.4940	-3.08986	-8.76425	-1.97389	2.81492	0
0.4947	-5.80519	-6.02062	-0.753358	1.89957	0
0.4953	-6.74151	-5.41042	0.771921	3.12152	0
0.4960	-4.30707	-5.71326	1.38296	0.679846	0
0.4967	-2.15354	-6.93365	-1.0581	0.984222	0
0.4973	-2.15354	-8.46141	-2.28018	4.03686	0
0.4980	-3.93255	-6.63082	0.162428	0.679846	0
0.4987	-5.14976	-2.35943	0.467175	-2.67717	0
0.4993	-3.65165	0.388719	0.162428	3.73027	0
0.5000	-0.93632	1.60911	2.90824	4.95221	0
0.5007	-0.655424	-0.524318	4.12877	-0.542099	0
0.5013	-1.49811	-4.19002	1.99245	1.89957	0
0.5020	0.561792	-3.27247	1.07822	4.64561	0
0.5027	4.30707	-0.524318	1.38296	0.373249	0
0.5033	5.14976	-2.66227	1.99245	0.679846	0
0.5040	2.43443	-6.02062	3.21299	4.34124	0
0.5047	1.49811	-5.71326	1.38296	1.89957	0
0.5053	4.30707	-3.27247	-2.58493	-0.235502	0
0.5060	5.52429	-1.13452	-1.66914	0.984222	0
0.5067	5.14976	-0.524318	1.68771	-0.235502	0
0.5073	6.08608	-3.88267	0.162428	-2.0662	0
0.5080	4.86887	-6.02062	-3.19442	0.0688733	0
0.5087	3.37075	-3.88267	-3.50072	1.89957	0
0.5093	5.52429	-2.66227	-1.97389	0.984222	0
0.5100	5.14976	-2.66227	-3.19442	-2.0662	0
0.5107	2.43443	-0.524318	-4.72125	-3.59252	0
0.5113	5.80519	-0.221479	-2.28018	-1.76182	0
0.5120	8.80141	-1.44187	0.771921	-0.846475	0
0.5127	5.52429	2.21931	-1.0581	-0.235502	0
0.5133	4.30707	6.79805	-3.80546	0.679846	0
0.5140	7.95872	6.79805	-3.50072	-0.846475	0
0.5147	7.95872	7.71561	-1.0581	-2.67717	0
0.5153	6.08608	9.84904	1.38296	0.679846	0
0.5160	6.74151	8.32581	2.60349	2.81492	0
0.5167	4.30707	6.79805	0.162428	0.0688733	0
0.5173	1.21722	5.8805	-2.88968	-0.235502	0
0.5180	3.08986	1.60911	-2.88968	1.89957	0
0.5187	4.58797	-0.221479	-2.88968	0.984222	0
0.5193	2.43443	0.388719	-3.19442	0.373249	0
0.5200	2.43443	-0.831677	-1.3644	1.2886	0
0.5207	3.37075	-1.44187	-1.97389	0.373249	0
0.5213	3.37075	0.0858797	-4.72125	0.984222	0
0.5220	3.93255	0.998916	-3.50072	2.81492	0
0.5227	3.08986	1.91647	-1.97389	1.2886	0
0.5233	1.77901	3.13687	-3.19442	0.0688733	0
0.5240	5.80519	3.43971	-1.0581	0.984222	0
0.5247	10.0186	3.74707	1.07822	0.984222	0
0.5253	8.80141	5.57766	-2.28018	1.59519	0
0.5260	7.0224	9.23885	-4.72125	3.12152	0
0.5267	8.23962	11.3768	-1.3644	3.42589	0
0.5273	7.95872	11.6796	0.467175	4.34124	0
0.5280	7.0224	13.8176	-1.0581	4.34124	0
0.5287	7.58419	17.7861	-2.58493	1.2886	0
0.5293	5.80519	18.089	-2.58493	-0.235502	0
0.5300	2.71533	15.038	-1.66914	0.373249	0
0.5307	3.37075	13.2074	-1.0581	-0.542099	0
0.5313	5.52429	14.1204	-2.28018	-0.846475	0
0.5320	3.93255	15.9555	-2.88968	0.373249	0
0.5327	2.43443	15.038	-0.448612	-0.846475	0
0.5333	4.30707	10.4592	0.467175	-1.76182	0
0.5340	5.52429	8.32581	-1.66914	0.0688733	0
0.5347	3.65165	6.79805	-2.28018	0.0688733	0
0.5353	1.49811	3.13687	0.771921	-2.3728	0
0.5360	-0.280896	1.91647	1.99245	-1.76182	0
0.5367	-1.87264	-0.831677	0.162428	-0.235502	0
0.5373	-0.93632	-8.76425	-1.0581	-0.235502	0
0.5380	1.49811	-12.43	-1.3644	0.984222	0
0.5387	1.77901	-9.07161	-1.66914	1.89957	0
0.5393	0.280896	-7.85121	0.162428	-0.542099	0
0.5400	-0.655424	-8.76425	0.162428	-2.67717	0
0.5407	-1.87264	-7.85121	-4.11021	-2.0662	0
0.5413	-4.30707	-7.24101	-5.63704	-0.846475	0
0.5420	-4.86887	-6.63082	-3.50072	-0.235502	0
0.5427	-2.15354	-6.02062	-3.19442	-0.846475	0
0.5433	-0.280896	-6.02062	-3.50072	-1.76182	0
0.5440	-1.21722	-2.96963	-2.88968	-2.0662	0
0.5447	-2.43443	0.388719	-3.80546	-2.3728	0
0.5453	-2.43443	-0.524318	-3.80546	-3.59252	0
0.5460	-0.280896	-2.35943	-2.58493	-5.42322	0
0.5467	1.49811	-2.05207	-2.58493	-4.50787	0
0.5473	-0.280896	-3.57983	-1.3644	-1.76182	0
0.5480	-3.08986	-3.88267	2.29875	-1.45745	0
0.5487	-0.93632	-1.44187	2.29875	-4.50787	0
0.5493	3.08986	-2.35943	-1.3644	-4.20349	0
0.5500	2.15354	-4.19002	-2.58493	1.89957	0
0.5507	2.15354	-3.57983	0.771921	3.73027	0
0.5513	6.08608	-4.19002	4.73981	0.0688733	0
0.5520	8.23962	-6.32346	4.43507	0.679846	0
0.5527	6.36698	-6.93365	3.51928	2.51054	0
0.5533	3.37075	-8.76425	4.43507	0.984222	0
0.5540	1.49811	-10.9022	3.51928	1.59519	0
0.5547	0	-9.37444	-0.143865	3.42589	0
0.5553	-1.21722	-8.15405	-1.0581	1.2886	0
0.5560	-1.21722	-8.76425	1.68771	0.373249	0
0.5567	-0.93632	-7.24101	2.90824	0.0688733	0
0.5573	-2.71533	-6.93365	3.21299	-2.0662	0
0.5580	-2.15354	-9.6818	3.21299	-1.15085	0
0.5587	0	-9.6818	2.29875	2.20617	0
0.5593	-4.30707	-6.63082	1.38296	1.89957	0
0.5600	-8.23962	-6.32346	1.99245	0.984222	0
0.5607	-5.14976	-6.63082	3.51928	0.679846	0
0.5613	-6.08608	-3.88267	4.43507	-1.76182	0
0.5620	-10.1123	-1.44187	2.29875	-3.59252	0
0.5627	-5.80519	0.388719	0.771921	-2.67717	0
0.5633	-0.655424	2.21931	2.29875	-1.76182	0
0.5640	-1.87264	4.96746	3.51928	-2.0662	0
0.5647	-0.93632	6.4907	1.68771	-3.59252	0
0.5653	0.93632	8.01845	1.07822	-5.42322	0
0.5660	-1.21722	9.5462	2.60349	-4.50787	0
0.5667	-0.93632	8.32581	3.21299	-1.76182	0
0.5673	2.15354	4.96746	1.68771	0.0688733	0
0.5680	0.561792	2.21931	1.68771	0.984222	0
0.5687	-1.21722	-0.524318	2.90824	0.373249	0
0.5693	1.49811	-2.35943	3.21299	0.0688733	0
0.5700	3.65165	-2.05207	3.21299	0.984222	0
0.5707	2.71533	-0.831677	3.82403	0.0688733	0
0.5713	1.49811	-0.524318	3.21299	-1.15085	0
0.5720	3.37075	-0.524318	3.21299	-0.846475	0
0.5727	5.14976	1.30628	5.96035	-1.76182	0
0.5733	4.86887	2.82951	5.6556	-3.59252	0
0.5740	3.37075	1.30628	1.38296	-2.98377	0
0.5747	3.37075	-0.831677	1.68771	-0.846475	0
0.5753	4.30707	-0.524318	7.18088	0.0688733	0
0.5760	5.14976	0.998916	7.18088	0.0688733	0
0.5767	4.86887	0.388719	2.60349	0.679846	0
0.5773	1.49811	-0.524318	0.162428	0.0688733	0
0.5780	-0.655424	-1.44187	0.771921	-0.846475	0
0.5787	1.49811	-3.57983	1.68771	-2.3728	0
0.5793	3.37075	-5.41042	1.07822	-4.81447	0
0.5800	2.15354	-6.32346	-0.143865	-5.42322	0
0.5807	0.561792	-6.02062	-1.0581	-2.0662	0
0.5813	1.21722	-4.49286	0.467175	-0.542099	0
0.5820	1.49811	-3.88267	2.29875	-2.98377	0
0.5827	2.15354	-5.71326	1.68771	-3.28814	0
0.5833	4.30707	-7.85121	1.38296	-0.846475	0
0.5840	7.0224	-8.46141	3.51928	-1.15085	0
0.5847	8.23962	-8.76425	5.34931	-1.15085	0
0.5853	10.0186	-9.07161	3.51928	0.984222	0
0.5860	11.8913	-7.54385	0.771921	0.0688733	0
0.5867	13.1085	-3.57983	1.68771	-1.76182	0
0.5873	14.3257	-0.221479	4.43507	0.373249	0
0.5880	13.7639	0.696077	5.34931	0.679846	0
0.5887	12.8276	-0.524318	3.21299	-2.67717	0
0.5893	13.7639	-1.13452	0.467175	-1.76182	0
0.5900	13.1085	2.82951	0.162428	0.373249	0
0.5907	10.0186	6.18786	0.467175	-2.0662	0
0.5913	9.73773	3.43971	-0.753358	-2.67717	0
0.5920	9.45684	1.30628	-0.448612	0.984222	0
0.5927	6.36698	2.82951	1.68771	0.984222	0
0.5933	7.0224	0.998916	2.60349	-0.846475	0
0.5940	8.80141	-0.221479	2.60349	-1.15085	0
0.5947	7.0224	4.6601	1.68771	-0.846475	0
0.5953	5.80519	4.96746	1.38296	0.0688733	0
0.5960	7.95872	1.91647	4.73981	0.984222	0
0.5967	7.58419	3.74707	5.96035	0.984222	0
0.5973	5.80519	4.96746	1.68771	0.984222	0
0.5980	6.36698	3.13687	-1.0581	1.59519	0
0.5987	6.36698	4.96746	-0.143865	1.2886	0
0.5993	5.14976	5.8805	0.771921	0.984222	0
0.6000	6.08608	4.0499	2.60349	2.20617	0
0.6007	5.80519	5.57766	3.21299	1.59519	0
0.6013	4.86887	7.10541	-0.143865	-0.542099	0
0.6020	6.08608	5.8805	-0.448612	-0.846475	0
0.6027	7.0224	7.71561	1.38296	-0.542099	0
0.6033	5.80519	12.9	-1.0581	-1.15085	0
0.6040	5.14976	15.038	-3.50072	-1.76182	0
0.6047	6.36698	15.3408	-0.143865	0.0688733	0
0.6053	9.45684	15.038	2.29875	1.89957	0
0.6060	12.8276	13.8176	0.771921	1.89957	0
0.6067	11.6104	11.987	-0.448612	0.0688733	0
0.6073	7.3033	9.84904	-1.0581	-1.15085	0
0.6080	7.0224	7.71561	0.162428	-0.846475	0
0.6087	9.17594	5.8805	2.90824	0.0688733	0
0.6093	8.52052	3.74707	1.99245	-0.542099	0
0.6100	9.17594	3.13687	-1.0581	-1.15085	0
0.6107	12.1722	4.96746	-1.3644	0.0688733	0
0.6113	10.9549	4.96746	0.162428	1.89957	0
0.6120	7.58419	1.60911	0.771921	1.59519	0
0.6127	7.3033	-0.831677	0.771921	1.2886	0
0.6133	5.14976	-0.524318	-0.753358	1.59519	0
0.6140	0	-0.524318	-2.88968	1.59519	0
0.6147	-2.15354	-1.74471	-3.50072	1.89957	0
0.6153	-1.21722	-2.35943	-3.19442	0.984222	0
0.6160	-1.87264	-2.05207	-3.80546	-1.45745	0
0.6167	-3.65165	-0.831677	-4.72125	-0.846475	0
0.6173	-5.80519	0.388719	-4.72125	3.73027	0
0.6180	-4.58797	-0.221479	-5.026	4.03686	0
0.6187	0	-3.27247	-3.80546	-0.235502	0
0.6193	-1.21722	-3.57983	-0.753358	0.373249	0
0.6200	-6.08608	-1.74471	0.467175	3.73027	0
0.6207	-5.14976	-1.44187	1.07822	3.12152	0
0.6213	-3.93255	-2.35943	0.771921	1.2886	0
0.6220	-7.0224	-1.74471	-2.28018	1.89957	0
0.6227	-4.86887	0.388719	-4.11021	1.59519	0
0.6233	-0.655424	2.52667	-0.448612	0.373249	0
0.6240	-3.37075	1.91647	0.771921	-0.846475	0
0.6247	-4.30707	-0.831677	-2.28018	-2.3728	0
0.6253	-1.87264	-2.35943	-2.88968	-2.3728	0
0.6260	-4.30707	-3.88267	-2.58493	-1.45745	0
0.6267	-6.46061	-5.41042	-5.026	0.0688733	0
0.6273	-4.86887	-4.19002	-4.41496	1.2886	0
0.6280	-6.08608	-2.96963	-1.0581	0.373249	0
0.6287	-6.08608	-4.49286	-0.753358	-1.45745	0
0.6293	-5.14976	-5.10306	-1.0581	0.984222	0
0.6300	-8.52052	-5.10306	-0.753358	3.42589	0
0.6307	-9.45684	-7.54385	-0.753358	0.373249	0
0.6313	-7.67783	-9.37444	-0.143865	-0.846475	0
0.6320	-10.1123	-8.15405	2.60349	2.20617	0
0.6327	-10.9549	-7.24101	3.82403	1.89957	0
0.6333	-8.52052	-6.93365	1.68771	0.984222	0
0.6340	-9.73773	-6.02062	-1.3644	3.42589	0
0.6347	-12.1722	-3.57983	0.467175	4.03686	0
0.6353	-9.73773	1.30628	3.82403	1.2886	0
0.6360	-9.45684	5.8805	1.07822	-0.846475	0
0.6367	-13.1085	7.10541	-2.28018	0.0688733	0
0.6373	-13.1085	6.4907	0.771921	3.42589	0
0.6380	-10.6741	6.79805	2.29875	3.73027	0
0.6387	-11.3295	8.01845	-1.66914	0.984222	0
0.6393	-12.8276	10.1564	-2.58493	1.59519	0
0.6400	-11.6104	9.84904	-1.0581	2.20617	0
0.6407	-10.3932	6.4907	-1.0581	-1.15085	0
0.6413	-13.1085	4.6601	-1.0581	-2.67717	0
0.6420	-15.262	6.79805	-0.753358	0.679846	0
0.6427	-12.1722	8.32581	-3.19442	1.59519	0
0.6433	-7.67783	7.71561	-2.28018	0.984222	0
0.6440	-6.74151	6.18786	2.29875	1.2886	0
0.6447	-6.08608	4.35726	1.68771	0.0688733	0
0.6453	-3.93255	2.21931	-3.50072	0.373249	0
0.6460	-3.08986	-0.524318	-4.11021	3.12152	0
0.6467	-0.93632	-3.88267	-0.753358	1.89957	0
0.6473	3.37075	-5.71326	1.38296	-0.846475	0
0.6480	1.77901	-5.10306	0.771921	0.679846	0
0.6487	-2.71533	-6.02062	-0.448612	0.984222	0
0.6493	-0.93632	-8.46141	-1.66914	-2.67717	0
0.6500	0.93632	-10.5948	-2.88968	-4.20349	0
0.6507	-3.37075	-9.6818	-3.50072	-1.76182	0
0.6513	-4.58797	-8.15405	-1.97389	-0.542099	0
0.6520	-2.15354	-9.07161	-0.448612	-1.45745	0
0.6527	-4.30707	-10.292	-1.3644	-0.846475	0
0.6533	-6.46061	-8.15405	-1.3644	0.679846	0
0.6540	-4.58797	-6.93365	-1.0581	1.59519	0
0.6547	-4.30707	-9.6818	-2.58493	1.89957	0
0.6553	-2.15354	-11.205	-1.3644	3.42589	0
0.6560	2.15354	-9.37444	3.51928	4.03686	0
0.6567	1.49811	-9.07161	4.73981	1.59519	0
0.6573	-1.87264	-9.98464	2.29875	-2.3728	0
0.6580	-3.08986	-9.07161	0.467175	-2.67717	0
0.6587	-3.65165	-8.76425	-0.143865	-1.76182	0
0.6593	-3.65165	-9.37444	1.68771	-2.67717	0
0.6600	-2.43443	-8.15405	4.43507	-1.76182	0
0.6607	-3.37075	-6.93365	2.60349	0.373249	0
0.6613	-5.14976	-6.32346	-1.97389	0.984222	0
0.6620	-4.58797	-3.57983	-2.88968	0.984222	0
0.6627	-2.15354	0.388719	-0.753358	1.89957	0
0.6633	0.280896	2.21931	0.771921	1.89957	0
0.6640	2.71533	1.60911	0.467175	1.89957	0
0.6647	3.65165	1.91647	-1.97389	2.81492	0
0.6653	1.77901	3.13687	-3.50072	0.984222	0
0.6660	-0.280896	4.6601	-2.88968	-1.15085	0
0.6667	0.561792	7.40825	-3.19442	-0.235502	0
0.6673	2.71533	8.62865	-2.88968	0.984222	0
0.6680	1.49811	7.71561	1.07822	1.59519	0
0.6687	1.49811	7.71561	3.82403	0.373249	0
0.6693	4.30707	4.96746	0.771921	-1.15085	0
0.6700	4.86887	1.60911	-1.0581	0.0688733	0
0.6707	3.37075	2.21931	1.38296	2.20617	0
0.6713	5.80519	1.91647	3.21299	0.0688733	0
0.6720	7.3033	-3.88267	1.07822	-2.67717	0
0.6727	4.58797	-5.10306	-0.448612	-2.98377	0
0.6733	3.08986	-0.524318	-0.448612	-3.59252	0
0.6740	4.30707	-1.13452	-1.97389	-4.20349	0
0.6747	2.71533	-3.57983	-1.97389	-1.76182	0
0.6753	0.561792	-1.44187	0.467175	-2.0662	0
0.6760	-0.280896	0.998916	0.771921	-4.81447	0
0.6767	-3.37075	-0.524318	-1.0581	-4.50787	0
0.6773	-4.30707	-2.05207	-1.3644	-2.3728	0
0.6780	-0.280896	-1.13452	-1.3644	-1.76182	0
0.6787	0.561792	-1.13452	-1.0581	-1.15085	0
0.6793	-3.08986	-3.27247	1.38296	0.0688733	0
0.6800	-4.86887	-2.05207	2.29875	-0.846475	0
0.6807	-4.58797	4.0499	1.38296	-2.0662	0
0.6813	-6.08608	6.18786	2.60349	-0.542099	0
0.6820	-4.58797	4.6601	3.82403	1.2886	0
0.6827	0.561792	4.96746	2.60349	0.373249	0
0.6833	3.08986	5.57766	2.60349	-0.846475	0
0.6840	2.43443	4.35726	2.60349	1.2886	0
0.6847	2.43443	4.0499	-0.143865	2.51054	0
0.6853	2.43443	3.74707	-2.88968	0.0688733	0
0.6860	1.77901	2.52667	-3.19442	-2.3728	0
0.6867	3.37075	2.21931	-3.80546	-0.846475	0
0.6873	3.93255	1.91647	-4.72125	1.2886	0
0.6880	2.71533	-0.524318	-5.33074	0.984222	0
0.6887	2.71533	-2.96963	-4.41496	-1.15085	0
0.6893	3.93255	-1.74471	-1.97389	-2.67717	0
0.6900	4.58797	0.998916	0.162428	-3.59252	0
0.6907	3.37075	0.696077	0.467175	-4.20349	0
0.6913	0.561792	0.0858797	-0.753358	-2.3728	0
0.6920	0.561792	2.21931	0.771921	0.0688733	0
0.6927	2.43443	4.0499	3.51928	-0.846475	0
0.6933	2.43443	4.6601	1.07822	-1.76182	0
0.6940	1.77901	4.6601	-2.88968	0.984222	0
0.6947	3.93255	1.91647	-1.97389	1.89957	0
0.6953	5.14976	-0.524318	2.29875	-1.15085	0
0.6960	2.43443	0.0858797	3.51928	-2.67717	0
0.6967	-1.87264	-2.35943	1.38296	-2.67717	0
0.6973	-4.58797	-5.10306	-1.0581	-4.50787	0
0.6980	-4.86887	-0.524318	-0.143865	-4.50787	0
0.6987	-5.80519	3.13687	-0.143865	-2.67717	0
0.6993	-8.52052	1.30628	-2.88968	-0.846475	0
0.7000	-9.45684	4.0499	-3.50072	0.984222	0
0.7007	-9.73773	8.62865	-1.97389	2.81492	0
0.7013	-12.1722	8.62865	-1.0581	2.20617	0
0.7020	-12.1722	7.71561	-0.448612	0.679846	0
0.7027	-8.52052	8.32581	0.771921	1.89957	0
0.7033	-7.95872	7.40825	2.29875	3.42589	0
0.7040	-6.46061	7.40825	4.73981	1.89957	0
0.7047	-1.21722	8.62865	4.12877	0.0688733	0
0.7053	-0.93632	5.8805	-0.448612	1.2886	0
0.7060	-4.30707	3.13687	-3.50072	2.81492	0
0.7067	-1.21722	4.35726	-1.3644	0.984222	0
0.7073	2.43443	4.0499	3.82403	-0.846475	0
0.7080	0.561792	1.91647	5.96035	0.984222	0
0.7087	0	1.30628	0.162428	1.89957	0
0.7093	3.37075	0.998916	-4.41496	0.373249	0
0.7100	3.65165	0.388719	-1.3644	-2.0662	0
0.7107	1.49811	-0.221479	1.07822	-3.59252	0
0.7113	1.77901	-4.19002	-0.143865	-2.67717	0
0.7120	2.43443	-8.15405	1.07822	0.373249	0
0.7127	0.561792	-5.41042	1.38296	0.679846	0
0.7133	2.43443	-3.57983	-1.66914	-1.76182	0
0.7140	7.0224	-8.46141	-1.66914	-1.45745	0
0.7147	5.14976	-10.5948	0.467175	-0.846475	0
0.7153	1.49811	-5.41042	0.162428	-2.67717	0
0.7160	3.37075	-1.44187	-0.143865	-2.3728	0
0.7167	4.86887	0.0858797	0.467175	-1.76182	0
0.7173	2.15354	3.13687	0.467175	-2.98377	0
0.7180	3.65165	5.2703	1.38296	-2.3728	0
0.7187	7.95872	4.96746	4.43507	-0.846475	0
0.7193	8.52052	3.13687	6.26509	-2.67717	0
0.7200	9.73773	0.696077	3.51928	-2.98377	0
0.7207	12.5467	-0.831677	-0.143865	-0.542099	0
0.7213	11.8913	-2.35943	0.467175	1.59519	0
0.7220	12.5467	-4.49286	0.771921	1.89957	0
0.7227	17.4156	-5.10306	-1.97389	-0.235502	0
0.7233	20.4118	-3.27247	-1.66914	-1.76182	0
0.7240	21.629	-3.88267	1.68771	-0.235502	0
0.7247	24.0634	-6.02062	1.38296	0.0688733	0
0.7253	25.6552	-4.49286	-1.97389	-2.67717	0
0.7260	24.7189	-2.66227	-2.58493	-2.67717	0
0.7267	24.438	-4.19002	-1.0581	-1.76182	0
0.7273	24.9998	-4.80022	0.467175	-2.67717	0
0.7280	25.2806	-2.35943	0.467175	-1.15085	0
0.7287	25.2806	-2.35943	0.162428	0.373249	0
0.7293	26.217	-4.49286	0.771921	-1.15085	0
0.7300	27.1533	-3.27247	1.07822	0.0688733	0
0.7307	29.5877	-0.524318	0.467175	3.12152	0
0.7313	31.7413	-2.05207	3.21299	1.59519	0
0.7320	29.3068	-2.35943	5.04456	0.0688733	0
0.7327	25.9361	-1.44187	0.467175	0.984222	0
0.7333	26.217	-2.66227	-2.58493	-0.235502	0
0.7340	25.9361	-3.88267	-0.448612	-0.542099	0
0.7347	21.629	-1.74471	-0.448612	1.89957	0
0.7353	20.7863	0.696077	-1.0581	0.984222	0
0.7360	23.7825	2.82951	0.771921	-2.0662	0
0.7367	24.9998	4.35726	-0.143865	-2.67717	0
0.7373	25.2806	4.96746	-0.143865	-1.15085	0
0.7380	27.1533	6.4907	2.60349	0.984222	0
0.7387	29.3068	9.5462	0.771921	1.2886	0
0.7393	32.6776	12.2898	-2.28018	-0.542099	0
0.7400	37.2655	12.2898	1.99245	-0.542099	0
0.7407	38.1082	11.3768	5.96035	0.679846	0
0.7413	36.0483	11.0694	2.60349	0.0688733	0
0.7420	36.891	10.1564	-0.143865	0.0688733	0
0.7427	42.4153	7.71561	1.68771	0.679846	0
0.7433	47.2842	5.57766	2.90824	0.0688733	0
0.7440	49.4377	2.82951	1.68771	0.0688733	0
0.7447	49.1568	-3.27247	-1.0581	0.984222	0
0.7453	49.4377	-6.32346	-1.0581	-0.235502	0
0.7460	49.9995	-2.66227	0.771921	-2.67717	0
0.7467	49.1568	-1.44187	-1.3644	-2.67717	0
0.7473	48.7823	-6.93365	-4.72125	-0.542099	0
0.7480	48.7823	-10.5948	-3.50072	0.984222	0
0.7487	48.2205	-9.37444	-0.753358	0.0688733	0
0.7493	47.2842	-8.76425	0.162428	0.0688733	0
0.7500	47.2842	-7.85121	-0.448612	1.2886	0
0.7507	45.5052	-1.74471	-1.66914	0.984222	0
0.7513	45.5052	1.91647	-0.143865	0.984222	0
0.7520	48.2205	-1.13452	4.43507	3.42589	0
0.7527	49.7186	-3.27247	4.73981	3.12152	0
0.7533	46.3479	-1.44187	-0.448612	0.0688733	0
0.7540	42.1344	0.998916	-1.0581	0.984222	0
0.7547	39.9809	5.2703	2.60349	3.42589	0
0.7553	38.1082	9.5462	4.43507	2.20617	0
0.7560	35.3929	7.71561	2.90824	2.20617	0
0.7567	33.5203	5.2703	1.99245	3.73027	0
0.7573	32.9585	6.18786	0.771921	0.984222	0
0.7580	31.0858	2.21931	-0.753358	-1.76182	0
0.7587	29.0259	-1.74471	-1.3644	1.59519	0
0.7593	30.2431	1.30628	-0.448612	4.03686	0
0.7600	33.2394	1.30628	0.467175	3.12152	0
0.7607	34.1757	-5.10306	-1.66914	3.73027	0
0.7613	33.5203	-6.63082	-2.88968	4.64561	0
0.7620	30.524	-4.80022	-1.0581	3.12152	0
0.7627	28.6514	-6.93365	-0.753358	1.89957	0
0.7633	32.0222	-7.54385	-1.97389	2.81492	0
0.7640	35.6738	-5.71326	1.07822	1.89957	0
0.7647	33.8948	-6.93365	4.43507	-0.846475	0
0.7653	30.8049	-9.37444	2.60349	-2.67717	0
0.7660	29.8686	-9.98464	-1.97389	-1.45745	0
0.7667	33.5203	-9.98464	-2.28018	-0.846475	0
0.7673	37.2655	-8.76425	1.68771	-3.28814	0
0.7680	32.6776	-7.24101	3.82403	-5.42322	0
0.7687	26.217	-7.24101	-0.143865	-4.81447	0
0.7693	26.217	-6.93365	-3.80546	-4.50787	0
0.7700	26.4979	-3.27247	-2.88968	-2.67717	0
0.7707	23.2207	-1.44187	-1.66914	-0.542099	0
0.7713	22.2844	-2.35943	-1.97389	-1.76182	0
0.7720	18.6328	-2.05207	-1.97389	-3.28814	0
0.7727	13.7639	-0.524318	-2.58493	-2.0662	0
0.7733	19.85	0.388719	-4.11021	-0.542099	0
0.7740	30.2431	0.0858797	-2.58493	-1.76182	0
0.7747	34.4566	-1.13452	0.467175	-2.0662	0
0.7753	42.4153	-0.221479	0.771921	0.984222	0
0.7760	56.1792	4.96746	2.60349	2.81492	0
0.7767	67.1342	7.71561	4.43507	0.0688733	0
0.7773	72.9394	3.43971	3.21299	-3.59252	0
0.7780	75.6547	0.0858797	1.38296	-1.15085	0
0.7787	77.8082	2.21931	2.90824	2.81492	0
0.7793	81.179	3.43971	4.73981	2.51054	0
0.7800	81.4599	2.21931	3.82403	1.89957	0
0.7807	78.0891	0.388719	1.99245	2.51054	0
0.7813	77.8082	-0.524318	2.29875	1.59519	0
0.7820	78.4636	0.696077	1.68771	0.679846	0
0.7827	75.0929	4.6601	-1.0581	0.373249	0
0.7833	70.5049	6.4907	-1.97389	-0.235502	0
0.7840	69.0068	3.43971	-0.448612	0.373249	0
0.7847	68.6323	3.43971	1.38296	1.59519	0
0.7853	65.6361	8.01845	1.38296	-0.846475	0
0.7860	60.3927	8.93601	0.467175	-3.59252	0
0.7867	56.741	6.79805	1.38296	-2.67717	0
0.7873	54.962	7.40825	4.12877	-1.45745	0
0.7880	53.7448	7.10541	4.12877	-2.67717	0
0.7887	54.962	4.6601	2.29875	-4.20349	0
0.7893	54.3066	7.40825	1.07822	-4.20349	0
0.7900	48.5014	11.0694	-0.143865	-1.76182	0
0.7907	44.8497	9.5462	-0.143865	-0.846475	0
0.7913	46.3479	10.1564	3.21299	-1.76182	0
0.7920	43.9134	12.5972	3.21299	-0.846475	0
0.7927	35.6738	10.4592	-1.66914	1.59519	0
0.7933	28.0896	8.62865	-2.58493	0.984222	0
0.7940	24.438	10.4592	-1.66914	-0.235502	0
0.7947	18.9137	11.6796	-4.11021	-0.542099	0
0.7953	11.8913	11.6796	-3.50072	-0.542099	0
0.7960	9.17594	10.7666	1.99245	0.0688733	0
0.7967	9.17594	8.01845	2.29875	1.2886	0
0.7973	5.80519	6.4907	-1.0581	1.59519	0
0.7980	1.21722	6.4907	-0.143865	1.59519	0
0.7987	-1.21722	5.8805	1.68771	1.59519	0
0.7993	-5.80519	5.57766	-0.143865	0.984222	0
0.8000	-9.73773	4.6601	-0.143865	1.59519	0
0.8007	-10.1123	-0.524318	1.07822	2.51054	0
0.8013	-9.73773	-5.41042	0.771921	0.0688733	0
0.8020	-8.89504	-5.41042	0.771921	-2.98377	0
0.8027	-8.52052	-5.41042	2.60349	-1.15085	0
0.8033	-12.1722	-6.63082	3.51928	0.984222	0
0.8040	-17.6965	-6.63082	4.12877	0.0688733	0
0.8047	-18.6328	-8.15405	2.29875	-0.542099	0
0.8053	-20.4118	-11.5124	-1.97389	1.2886	0
0.8060	-23.7825	-11.205	-3.19442	0.679846	0
0.8067	-25.3743	-10.9022	-0.448612	-1.15085	0
0.8073	-24.7189	-13.9532	0.771921	-0.542099	0
0.8080	-25.9361	-16.394	0.467175	0.984222	0
0.8087	-27.8087	-15.7838	1.07822	0.0688733	0
0.8093	-27.1533	-14.2605	1.68771	-1.76182	0
0.8100	-24.7189	-10.9022	0.771921	-0.846475	0
0.8107	-21.3481	-6.93365	1.68771	0.679846	0
0.8113	-16.7601	-5.10306	2.60349	0.0688733	0
0.8120	-14.3257	-5.10306	1.68771	0.373249	0
0.8127	-15.262	-6.02062	1.07822	1.59519	0
0.8133	-15.9174	-6.93365	2.60349	1.89957	0
0.8140	-14.9811	-6.32346	2.29875	3.12152	0
0.8147	-15.262	-3.88267	1.68771	4.34124	0
0.8153	-11.8913	-2.05207	4.73981	1.89957	0
0.8160	-5.80519	-0.524318	6.87613	1.2886	0
0.8167	-3.08986	0.0858797	3.51928	4.64561	0
0.8173	-3.08986	-0.831677	0.771921	4.64561	0
0.8180	-1.87264	-0.524318	1.38296	1.2886	0
0.8187	-2.43443	2.82951	0.162428	0.679846	0
0.8193	-3.37075	4.96746	-0.753358	0.679846	0
0.8200	-2.15354	4.35726	1.68771	0.984222	0
0.8207	-0.93632	4.6601	2.90824	2.20617	0
0.8213	-0.280896	5.57766	0.771921	1.59519	0
0.8220	0.280896	4.0499	1.38296	0.679846	0
0.8227	3.08986	1.30628	2.29875	0.984222	0
0.8233	10.0186	1.30628	0.467175	0.0688733	0
0.8240	18.9137	2.21931	0.771921	-0.846475	0
0.8247	26.217	1.60911	3.82403	0.373249	0
0.8253	35.3929	-0.524318	2.90824	-0.846475	0
0.8260	44.288	-0.524318	0.162428	-2.67717	0
0.8267	49.7186	-0.524318	1.07822	-2.0662	0
0.8273	59.1754	-2.96963	1.99245	-2.3728	0
0.8280	72.9394	-2.96963	-0.143865	-3.28814	0
0.8287	82.3962	-0.524318	-2.28018	-2.67717	0
0.8293	87.9205	-1.74471	-2.88968	-3.59252	0
0.8300	94.2875	-5.10306	-3.50072	-3.59252	0
0.8307	100.374	-5.10306	-2.88968	-0.846475	0
0.8313	104.962	-2.35943	-0.448612	-0.846475	0
0.8320	105.617	-0.831677	-0.448612	-2.67717	0
0.8327	103.183	-1.44187	-1.97389	-0.846475	0
0.8333	103.463	-2.66227	-1.0581	0.984222	0
0.8340	104.681	-1.44187	-0.143865	0.984222	0
0.8347	101.029	1.30628	-1.3644	2.51054	0
0.8353	97.6582	0.388719	-1.0581	2.81492	0
0.8360	98.5945	0.696077	-0.143865	-1.45745	0
0.8367	99.1563	3.13687	-1.97389	-2.3728	0
0.8373	95.5047	2.21931	-2.58493	0.984222	0
0.8380	88.4823	0.696077	-0.143865	2.81492	0
0.8387	81.7408	3.13687	-0.143865	2.20617	0
0.8393	78.4636	5.57766	-0.448612	2.51054	0
0.8400	75.0929	4.96746	0.771921	3.42589	0
0.8407	69.0068	4.96746	-1.0581	3.12152	0
0.8413	62.8271	5.2703	-4.72125	1.59519	0
0.8420	57.6773	4.6601	-3.80546	-0.846475	0
0.8427	51.3104	4.96746	-2.88968	-2.67717	0
0.8433	47.0033	7.40825	-4.11021	-2.67717	0
0.8440	45.7861	8.01845	-2.28018	-1.76182	0
0.8447	42.6962	6.18786	-0.143865	-1.76182	0
0.8453	38.4828	4.96746	-2.58493	-2.0662	0
0.8460	35.3929	5.8805	-3.80546	-1.45745	0
0.8467	32.9585	7.71561	-1.97389	-0.235502	0
0.8473	30.8049	9.5462	0.467175	-1.45745	0
0.8480	29.0259	11.3768	2.60349	-2.67717	0
0.8487	26.217	11.3768	2.90824	-1.15085	0
0.8493	22.2844	8.32581	-1.0581	-0.846475	0
0.8500	17.9774	4.96746	-3.80546	-1.76182	0
0.8507	13.3894	2.21931	-0.753358	0.984222	0
0.8513	8.52052	1.30628	3.82403	1.59519	0
0.8520	3.65165	3.13687	3.82403	-1.15085	0
0.8527	-0.93632	5.57766	-1.0581	0.679846	0
0.8533	-5.52429	5.8805	-2.88968	4.34124	0
0.8540	-10.3932	4.6601	-0.753358	1.59519	0
0.8547	-15.262	1.30628	-0.753358	-0.846475	0
0.8553	-19.1946	-3.57983	-1.97389	1.59519	0
0.8560	-22.2844	-5.41042	-0.143865	0.373249	0
0.8567	-26.8724	-5.71326	0.771921	-1.76182	0
0.8573	-31.7413	-10.5948	-0.753358	-0.235502	0
0.8580	-34.8311	-16.0911	-0.143865	-1.45745	0
0.8587	-38.1082	-16.0911	-0.448612	-3.59252	0
0.8593	-43.3516	-15.1736	-1.0581	0.0688733	0
0.8600	-44.5688	-17.0042	3.51928	1.89957	0
0.8607	-44.288	-16.0911	5.34931	0.0688733	0
0.8613	-47.6587	-12.43	0.771921	1.89957	0
0.8620	-52.153	-11.205	-0.448612	2.81492	0
0.8627	-52.5276	-10.9022	1.68771	-0.235502	0
0.8633	-53.3703	-9.37444	2.60349	-1.45745	0
0.8640	-57.1155	-8.15405	3.51928	-0.846475	0
0.8647	-61.329	-7.85121	1.07822	-1.15085	0
0.8653	-64.4188	-9.07161	-2.88968	-1.45745	0
0.8660	-66.5724	-11.205	-1.0581	-1.76182	0
0.8667	-67.4151	-10.5948	1.38296	-2.67717	0
0.8673	-68.3514	-8.46141	-1.97389	-1.45745	0
0.8680	-72.9394	-6.32346	-0.448612	-0.846475	0
0.8687	-79.0254	-3.27247	4.43507	-2.3728	0
0.8693	-79.0254	-1.44187	1.38296	-0.846475	0
0.8700	-76.8719	-1.44187	-2.28018	1.89957	0
0.8707	-81.179	0.388719	0.771921	-0.235502	0
0.8713	-83.0516	1.91647	2.60349	-5.42322	0
0.8720	-75.3738	1.60911	2.29875	-4.81447	0
0.8727	-72.6585	2.82951	3.51928	-0.542099	0
0.8733	-78.0891	3.74707	1.99245	0.373249	0
0.8740	-79.0254	1.91647	-2.28018	-1.76182	0
0.8747	-75.3738	0.0858797	-1.66914	-0.542099	0
0.8753	-74.812	1.30628	1.68771	1.59519	0
0.8760	-75.3738	4.6601	-0.143865	2.20617	0
0.8767	-76.3101	5.8805	-1.97389	1.59519	0
0.8773	-76.8719	4.96746	-0.143865	-1.15085	0
0.8780	-75.3738	7.71561	-1.0581	-2.0662	0
0.8787	-73.5948	11.3768	-4.11021	1.89957	0
0.8793	-74.1566	9.5462	-1.97389	4.34124	0
0.8800	-74.4375	8.32581	-0.143865	0.984222	0
0.8807	-71.7221	10.4592	-2.88968	-1.15085	0
0.8813	-68.3514	11.3768	-3.80546	-0.542099	0
0.8820	-65.3552	11.6796	-2.88968	-1.45745	0
0.8827	-60.1118	14.1204	-3.50072	-0.846475	0
0.8833	-51.8721	13.8176	-0.143865	1.89957	0
0.8840	-43.9134	13.8176	4.43507	0.679846	0
0.8847	-39.7	16.8686	0.771921	-1.76182	0
0.8853	-37.2655	17.1759	-2.88968	-0.846475	0
0.8860	-33.2394	15.9555	-1.66914	0.0688733	0
0.8867	-27.4342	16.8686	-1.66914	-0.846475	0
0.8873	-22.2844	15.3408	-1.3644	0.0688733	0
0.8880	-17.6965	9.23885	1.38296	2.81492	0
0.8887	-14.9811	3.74707	1.07822	4.03686	0
0.8893	-12.1722	0.388719	-1.97389	2.81492	0
0.8900	-10.6741	-1.44187	-3.80546	1.59519	0
0.8907	-12.1722	-3.88267	-3.80546	0.0688733	0
0.8913	-11.3295	-6.02062	-2.28018	-2.0662	0
0.8920	-7.67783	-5.10306	-0.448612	-0.846475	0
0.8927	-7.0224	-3.88267	-0.143865	2.81492	0
0.8933	-8.52052	-6.63082	-1.0581	2.51054	0
0.8940	-7.95872	-8.76425	-2.88968	1.59519	0
0.8947	-9.45684	-7.85121	-2.88968	3.12152	0
0.8953	-10.9549	-8.76425	-0.143865	2.81492	0
0.8960	-7.3033	-11.205	2.60349	0.984222	0
0.8967	-5.14976	-10.9022	2.60349	0.679846	0
0.8973	-8.23962	-10.5948	1.99245	-0.542099	0
0.8980	-9.45684	-9.37444	0.467175	-1.76182	0
0.8987	-10.1123	-5.41042	-1.97389	-0.542099	0
0.8993	-14.0448	-3.27247	-1.3644	0.679846	0
0.9000	-17.4156	-4.19002	0.162428	0.984222	0
0.9007	-19.5691	-3.57983	-0.753358	1.89957	0
0.9013	-23.2207	-1.44187	-2.28018	-0.542099	0
0.9020	-24.1571	-1.74471	-2.58493	-4.50787	0
0.9027	-21.3481	-2.35943	-2.88968	-3.89912	0
0.9033	-21.3481	0.388719	-1.97389	-2.0662	0
0.9040	-23.2207	3.43971	-0.143865	-1.76182	0
0.9047	-24.1571	4.0499	-0.753358	-0.846475	0
0.9053	-24.1571	2.21931	-1.0581	-0.846475	0
0.9060	-23.2207	0.696077	0.771921	-3.59252	0
0.9067	-22.0035	1.30628	0.162428	-3.28814	0
0.9073	-22.9398	2.21931	-0.448612	-1.76182	0
0.9080	-24.1571	1.30628	2.60349	-1.76182	0
0.9087	-22.2844	-0.221479	2.60349	-1.15085	0
0.9093	-19.85	-1.44187	-2.28018	0.373249	0
0.9100	-20.1309	-3.27247	-2.88968	0.679846	0
0.9107	-18.6328	-4.49286	0.467175	-1.15085	0
0.9113	-15.9174	-5.10306	1.07822	-2.67717	0
0.9120	-17.1347	-5.10306	1.07822	-0.846475	0
0.9127	-19.5691	-4.49286	0.771921	2.81492	0
0.9133	-19.5691	-4.19002	-1.97389	1.89957	0
0.9140	-22.2844	-3.57983	-2.58493	-0.542099	0
0.9147	-26.217	-2.35943	0.162428	1.2886	0
0.9153	-26.8724	-2.96963	-1.0581	2.20617	0
0.9160	-25.9361	-2.66227	-5.33074	-0.235502	0
0.9167	-26.5915	0.696077	-4.72125	-1.76182	0
0.9173	-26.8724	2.52667	-0.753358	-1.76182	0
0.9180	-26.8724	0.388719	0.771921	-1.45745	0
0.9187	-28.3705	-0.221479	0.771921	-1.15085	0
0.9193	-31.4604	2.52667	1.07822	-1.76182	0
0.9200	-30.524	3.43971	1.07822	-2.67717	0
0.9207	-28.3705	0.696077	-0.448612	-0.542099	0
0.9213	-28.6514	-2.05207	-1.97389	2.20617	0
0.9220	-29.0259	-2.35943	-1.97389	3.12152	0
0.9227	-26.8724	-1.44187	-0.143865	2.20617	0
0.9233	-25.6552	-1.74471	0.771921	0.0688733	0
0.9240	-26.8724	-3.27247	1.38296	-1.76182	0
0.9247	-26.8724	-2.66227	1.38296	-1.45745	0
0.9253	-27.8087	-1.74471	0.162428	-0.235502	0
0.9260	-31.1795	-1.44187	-1.0581	0.373249	0
0.9267	-31.1795	1.30628	-0.753358	-0.846475	0
0.9273	-28.6514	4.6601	-0.143865	-2.67717	0
0.9280	-29.5877	4.0499	-1.66914	-2.67717	0
0.9287	-30.524	3.43971	-2.58493	-2.0662	0
0.9293	-29.0259	4.96746	-1.0581	-3.59252	0
0.9300	-30.524	4.96746	-0.753358	-3.89912	0
0.9307	-32.3967	3.43971	-2.58493	-1.76182	0
0.9313	-30.8049	4.0499	-1.66914	-1.15085	0
0.9320	-30.524	2.21931	-0.143865	-1.45745	0
0.9327	-32.0222	-4.49286	-1.0581	0.0688733	0
0.9333	-32.3967	-6.93365	-1.3644	0.0688733	0
0.9340	-30.2431	-2.96963	1.38296	-1.76182	0
0.9347	-27.4342	-1.44187	3.82403	-0.235502	0
0.9353	-27.8087	-2.35943	5.34931	1.89957	0
0.9360	-30.8049	-0.524318	5.6556	1.59519	0
0.9367	-32.9585	-0.524318	2.90824	0.984222	0
0.9373	-32.6776	-3.27247	-1.66914	1.59519	0
0.9380	-32.9585	-3.27247	-1.3644	1.89957	0
0.9387	-32.3967	0.0858797	1.99245	3.12152	0
0.9393	-30.2431	-0.524318	2.90824	2.81492	0
0.9400	-30.2431	-2.35943	1.38296	0.984222	0
0.9407	-31.1795	-2.66227	0.162428	0.984222	0
0.9413	-30.524	-2.35943	0.162428	2.20617	0
0.9420	-29.8686	-2.96963	0.771921	0.0688733	0
0.9427	-30.2431	-1.74471	0.467175	-1.45745	0
0.9433	-28.6514	-0.524318	-0.143865	0.984222	0
0.9440	-22.0035	0.0858797	0.771921	1.89957	0
0.9447	-10.9549	2.21931	2.60349	-0.846475	0
0.9453	-3.08986	3.13687	2.29875	-2.98377	0
0.9460	0.93632	1.30628	0.467175	-2.98377	0
0.9467	6.08608	0.0858797	1.68771	-2.3728	0
0.9473	12.1722	0.388719	4.73981	-1.15085	0
0.9480	14.3257	-1.44187	5.34931	1.2886	0
0.9487	13.3894	-2.96963	1.38296	2.51054	0
0.9493	13.7639	-1.44187	-2.28018	0.0688733	0
0.9500	17.041	-0.831677	-2.88968	-1.15085	0
0.9507	19.85	-0.831677	-1.66914	0.984222	0
0.9513	19.1946	3.13687	-0.143865	1.59519	0
0.9520	16.7601	5.8805	0.771921	1.89957	0
0.9527	15.262	2.21931	-0.448612	2.51054	0
0.9533	15.5429	1.91647	-1.0581	0.984222	0
0.9540	15.262	7.71561	0.162428	0.984222	0
0.9547	10.9549	10.4592	1.38296	4.03686	0
0.9553	6.74151	8.62865	1.68771	4.03686	0
0.9560	5.80519	10.1564	0.771921	1.89957	0
0.9567	5.14976	13.5102	-1.0581	1.89957	0
0.9573	1.49811	15.9555	-1.97389	2.20617	0
0.9580	-1.49811	16.8686	-0.143865	2.20617	0
0.9587	0.93632	17.4788	1.68771	2.51054	0
0.9593	3.08986	18.3963	1.07822	0.679846	0
0.9600	0.280896	17.7861	-0.448612	-0.542099	0
0.9607	-0.93632	16.2584	-0.448612	0.984222	0
0.9613	0	14.7306	-0.143865	0.984222	0
0.9620	-2.43443	10.4592	-0.143865	-0.542099	0
0.9627	-3.08986	6.4907	-0.143865	0.373249	0
0.9633	0.561792	6.18786	0.771921	-0.235502	0
0.9640	1.49811	6.4907	-0.448612	-2.3728	0
0.9647	-0.280896	4.0499	-2.28018	0.0688733	0
0.9653	0.561792	2.21931	-1.0581	2.81492	0
0.9660	1.77901	0.388719	0.771921	-0.542099	0
0.9667	3.37075	-1.74471	0.162428	-3.89912	0
0.9673	8.52052	-3.27247	-0.753358	-2.67717	0
0.9680	14.0448	-4.80022	1.68771	0.373249	0
0.9687	18.2582	-7.85121	5.04456	1.59519	0
0.9693	21.0672	-9.98464	4.43507	-0.846475	0
0.9700	18.9137	-9.37444	0.771921	-0.846475	0
0.9707	17.9774	-9.98464	0.771921	2.81492	0
0.9713	20.7863	-12.7328	3.82403	3.12152	0
0.9720	19.85	-12.43	4.43507	2.20617	0
0.9727	15.262	-10.5948	2.60349	3.73027	0
0.9733	14.6066	-10.5948	1.38296	0.984222	0
0.9740	15.262	-11.8198	1.68771	-3.59252	0
0.9747	13.3894	-11.205	2.90824	-0.846475	0
0.9753	12.5467	-7.85121	3.21299	1.89957	0
0.9760	14.6066	-4.19002	0.467175	-1.45745	0
0.9767	17.4156	-5.10306	-1.66914	-2.67717	0
0.9773	19.85	-7.85121	0.771921	0.373249	0
0.9780	21.629	-6.93365	4.12877	0.984222	0
0.9787	24.0634	-7.85121	3.51928	0.679846	0
0.9793	27.4342	-14.8707	2.29875	0.679846	0
0.9800	29.0259	-16.7013	4.12877	-1.45745	0
0.9807	29.5877	-13.6503	3.82403	-2.0662	0
0.9813	30.524	-14.8707	-0.753358	0.984222	0
0.9820	29.3068	-17.0042	-1.3644	1.89957	0
0.9827	29.5877	-15.1736	3.82403	0.679846	0
0.9833	30.2431	-13.343	6.26509	0.984222	0
0.9840	28.3705	-12.7328	4.12877	0.984222	0
0.9847	27.1533	-12.1226	2.29875	-0.846475	0
0.9853	27.4342	-10.9022	-1.0581	-2.3728	0
0.9860	24.9998	-7.85121	-1.97389	-2.98377	0
0.9867	23.5016	-4.19002	1.99245	-2.67717	0
0.9873	22.5653	-4.19002	2.29875	-0.846475	0
0.9880	16.7601	-5.10306	-1.3644	-0.542099	0
0.9887	13.3894	-3.27247	-0.448612	-1.45745	0
0.9893	16.4792	0.0858797	1.68771	0.373249	0
0.9900	16.4792	2.21931	-1.97389	1.89957	0
0.9907	15.262	1.30628	-3.80546	-0.846475	0
0.9913	16.7601	2.82951	-1.0581	-2.98377	0
0.9920	13.3894	7.40825	-0.143865	-2.67717	0
0.9927	7.95872	9.5462	-0.143865	-1.76182	0
0.9933	7.0224	8.32581	0.771921	-0.542099	0
0.9940	6.36698	7.71561	1.68771	0.0688733	0
0.9947	5.80519	6.79805	4.43507	-0.542099	0
0.9953	8.80141	4.0499	7.18088	-1.15085	0
0.9960	10.6741	0.998916	4.73981	-1.15085	0
0.9967	7.58419	-3.88267	0.771921	0.373249	0
0.9973	5.14976	-8.76425	0.467175	2.81492	0
0.9980	4.86887	-6.93365	0.467175	1.89957	0
0.9987	1.21722	-2.35943	-1.3644	-1.76182	0
0.9993	-5.05613	-3.75611	-2.16571	-1.35969	282.637
1.0000	-5.05613	-8.03201	-2.16571	0.166629	282.637
1.0007	-2.6217	-7.72465	-1.24992	-0.442122	282.637
1.0013	-4.11981	-4.3663	0.275355	0.473226	282.637
1.0020	-5.99245	-4.06347	-0.334138	2.30392	282.637
1.0027	-4.77523	-4.98102	-3.38624	1.99733	282.637
1.0033	-4.49434	-4.3663	-3.99728	0.777602	282.637
1.0040	-6.27335	-2.53571	-0.638885	-0.442122	282.637
1.0047	-6.64787	-0.402279	0.581648	-0.442122	282.637
1.0053	-6.64787	2.34587	-1.55467	1.08198	282.637
1.0060	-8.14599	6.31442	-3.0815	0.166629	282.637
1.0067	-9.6441	8.75521	-1.86097	-1.35969	282.637
1.0073	-11.5167	6.92461	2.41167	0.166629	282.637
1.0080	-12.3594	3.86911	3.02271	1.69295	282.637
1.0087	-12.3594	4.17646	-0.334138	-0.442122	282.637
1.0093	-13.9512	6.00706	-2.16571	-0.748719	282.637
1.0100	-16.3856	6.92461	-1.55467	1.08198	282.637
1.0107	-17.8837	8.75521	-3.99728	0.473226	282.637
1.0113	-19.3818	11.8062	-5.82731	0.473226	282.637
1.0120	-20.0373	11.4988	-3.99728	1.99733	282.637
1.0127	-18.82	8.14501	-2.16571	1.08198	282.637
1.0133	-18.82	5.70422	-3.0815	-0.442122	282.637
1.0140	-21.5354	3.56627	-3.99728	1.08198	282.637
1.0147	-24.3443	0.818117	-3.38624	2.9149	282.637
1.0153	-25.8424	-0.0949196	-2.16571	3.52365	282.637
1.0160	-26.4042	0.515278	-3.0815	3.83024	282.637
1.0167	-25.187	-0.402279	-3.99728	3.52365	282.637
1.0173	-24.3443	-2.23287	-2.16571	3.52365	282.637
1.0180	-26.1233	-3.14591	-2.16571	4.13462	282.637
1.0187	-27.0597	-2.53571	-2.16571	4.13462	282.637
1.0193	-24.6252	-1.31532	1.49589	2.6083	282.637
1.0200	-21.5354	-1.31532	2.71797	0.166629	282.637
1.0207	-20.9736	-3.75611	-1.24992	-2.57942	282.637
1.0213	-23.9698	-4.06347	-3.0815	-2.57942	282.637
1.0220	-26.1233	0.818117	-1.86097	0.166629	282.637
1.0227	-24.6252	3.86911	-2.16571	1.08198	282.637
1.0233	-24.6252	2.03851	-1.24992	-0.442122	282.637
1.0240	-27.6215	2.34587	-0.945178	-1.66407	282.637
1.0247	-27.0597	4.17646	-3.99728	-3.19039	282.637
1.0253	-24.3443	1.42831	-6.43835	-3.49476	282.637
1.0260	-25.187	-0.402279	-4.30203	-1.05309	282.637
1.0267	-26.1233	2.03851	-0.945178	2.6083	282.637
1.0273	-23.408	2.64871	1.49589	2.30392	282.637
1.0280	-19.7564	1.42831	2.10693	-0.137747	282.637
1.0287	-16.9474	4.17646	1.19114	-1.66407	282.637
1.0293	-16.9474	6.00706	0.886395	-1.05309	282.637
1.0300	-18.82	3.25891	0.581648	0.777602	282.637
1.0307	-16.6665	-0.705117	-0.0293918	0.166629	282.637
1.0313	-12.734	-0.402279	1.49589	-3.49476	282.637
1.0320	-14.2321	3.56627	3.32746	-4.41011	282.637
1.0327	-16.9474	6.00706	1.19114	-2.57942	282.637
1.0333	-16.6665	3.86911	-1.24992	-3.49476	282.637
1.0340	-18.82	1.73567	-0.638885	-2.88379	282.637
1.0347	-22.4717	2.34587	-0.945178	1.99733	282.637
1.0353	-23.408	0.515278	-1.86097	1.99733	282.637
1.0360	-25.8424	-4.06347	-1.55467	-1.66407	282.637
1.0367	-30.7113	-4.3663	-2.47046	-0.748719	282.637
1.0373	-31.3667	-0.705117	-2.7752	-0.137747	282.637
1.0380	-30.1495	-1.01248	-0.638885	-2.88379	282.637
1.0387	-33.1457	-3.14591	-0.334138	-3.19039	282.637
1.0393	-33.1457	-0.402279	-0.334138	-1.05309	282.637
1.0400	-29.4941	4.78666	2.71797	-0.137747	282.637
1.0407	-29.775	5.70422	4.24325	-0.748719	282.637
1.0413	-32.584	5.09402	1.19114	-2.27504	282.637
1.0420	-31.9285	7.83765	-1.24992	-1.66407	282.637
1.0427	-30.7113	9.66824	-0.0293918	0.166629	282.637
1.0433	-28.8387	8.14501	2.41167	-0.137747	282.637
1.0440	-26.4042	5.70422	1.80218	-0.442122	282.637
1.0447	-29.4941	3.56627	-0.945178	1.08198	282.637
1.0453	-33.1457	1.73567	-1.55467	0.166629	282.637
1.0460	-28.2769	0.515278	-0.334138	-0.748719	282.637
1.0467	-25.5615	0.515278	-0.945178	1.38857	282.637
1.0473	-29.2132	1.42831	-2.16571	1.99733	282.637
1.0480	-28.8387	1.42831	-0.0293918	1.08198	282.637
1.0487	-25.8424	-0.402279	2.10693	2.9149	282.637
1.0493	-27.0597	-3.14591	-0.638885	3.52365	282.637
1.0500	-27.6215	-4.98102	-2.47046	0.777602	282.637
1.0507	-25.8424	-6.20142	0.275355	-0.748719	282.637
1.0513	-25.8424	-5.89406	2.41167	-1.05309	282.637
1.0520	-23.6889	-4.3663	2.41167	-0.442122	282.637
1.0527	-21.5354	-4.67366	3.32746	-0.137747	282.637
1.0533	-24.6252	-5.59122	1.80218	-2.27504	282.637
1.0540	-26.1233	-4.06347	-0.638885	-2.88379	282.637
1.0547	-22.4717	0.515278	2.41167	0.166629	282.637
1.0553	-20.599	4.78666	6.98906	1.08198	282.637
1.0560	-22.1908	6.92461	5.15903	0.473226	282.637
1.0567	-22.7526	8.75521	0.886395	1.69295	282.637
1.0573	-22.1908	12.4164	-1.55467	1.08198	282.637
1.0580	-21.9099	15.4674	-3.69099	-0.442122	282.637
1.0587	-23.1271	15.7747	-3.0815	0.166629	282.637
1.0593	-22.4717	16.3849	-1.24992	0.166629	282.637
1.0600	-20.3182	15.7747	-2.16571	-1.05309	282.637
1.0607	-22.4717	9.9756	-3.99728	-0.748719	282.637
1.0613	-26.1233	5.09402	-2.47046	0.777602	282.637
1.0620	-24.3443	3.86911	-0.945178	1.99733	282.637
1.0627	-19.7564	-0.705117	-0.945178	3.83024	282.637
1.0633	-17.6028	-4.06347	-2.47046	4.13462	282.637
1.0640	-15.1684	-1.31532	-3.0815	2.9149	282.637
1.0647	-13.6703	-1.01248	-0.638885	1.08198	282.637
1.0653	-13.9512	-5.89406	0.275355	0.166629	282.637
1.0660	-13.6703	-8.64221	-1.24992	1.08198	282.637
1.0667	-12.3594	-8.64221	0.886395	1.69295	282.637
1.0673	-11.5167	-10.1654	5.15903	-0.748719	282.637
1.0680	-11.1422	-11.083	3.02271	-2.27504	282.637
1.0687	-12.0785	-11.3858	-2.16571	-2.57942	282.637
1.0693	-12.3594	-11.996	-2.16571	-3.79914	282.637
1.0700	-11.5167	-13.2164	-1.24992	-3.49476	282.637
1.0707	-13.0149	-14.7442	-3.38624	-2.27504	282.637
1.0713	-16.6665	-15.9646	-3.0815	-1.66407	282.637
1.0720	-17.3219	-14.4413	-0.638885	-1.66407	282.637
1.0727	-17.8837	-11.3858	-0.334138	-3.19039	282.637
1.0733	-20.0373	-9.55524	-0.945178	-3.49476	282.637
1.0740	-19.3818	-9.25241	-0.945178	-0.137747	282.637
1.0747	-18.82	-8.03201	-2.47046	0.166629	282.637
1.0753	-20.0373	-7.11445	-3.0815	-2.27504	282.637
1.0760	-15.7302	-7.72465	-0.638885	0.166629	282.637
1.0767	-9.6441	-8.64221	1.49589	2.9149	282.637
1.0773	-13.2957	-7.72465	0.886395	-1.35969	282.637
1.0780	-18.5391	-5.59122	-0.334138	-4.10574	282.637
1.0787	-13.0149	-4.67366	-0.334138	-1.66407	282.637
1.0793	-8.70778	-4.67366	2.41167	-1.66407	282.637
1.0800	-12.734	-3.75611	3.02271	-3.49476	282.637
1.0807	-15.1684	-3.14591	0.886395	-1.05309	282.637
1.0813	-12.734	-4.67366	1.80218	1.99733	282.637
1.0820	-13.9512	-4.06347	3.02271	1.69295	282.637
1.0827	-14.2321	-1.01248	0.275355	-0.748719	282.637
1.0833	-11.1422	2.34587	-1.24992	-1.05309	282.637
1.0840	-11.1422	5.09402	0.275355	-1.35969	282.637
1.0847	-11.5167	5.09402	0.275355	-2.27504	282.637
1.0853	-6.92877	4.17646	-1.24992	-0.137747	282.637
1.0860	-4.49434	6.00706	-1.86097	1.99733	282.637
1.0867	-6.92877	8.75521	-0.638885	0.166629	282.637
1.0873	-5.43066	8.14501	1.80218	-1.66407	282.637
1.0880	-1.40448	6.92461	2.71797	-0.442122	282.637
1.0887	-1.40448	8.14501	1.80218	-0.442122	282.637
1.0893	-2.0599	10.5858	0.581648	-1.66407	282.637
1.0900	-1.12358	10.5858	-0.0293918	-1.05309	282.637
1.0907	0.093632	6.61726	0.581648	0.166629	282.637
1.0913	1.31085	2.34587	4.24325	0.777602	282.637
1.0920	1.59174	2.95607	5.76853	0.166629	282.637
1.0927	0.749056	3.25891	2.10693	-0.748719	282.637
1.0933	0.374528	-0.705117	-0.638885	0.777602	282.637
1.0940	-0.842688	-1.92551	-0.334138	1.99733	282.637
1.0947	-3.27712	-0.705117	-0.0293918	-1.66407	282.637
1.0953	-3.27712	-4.06347	-0.334138	-4.10574	282.637
1.0960	-3.27712	-6.81161	0.886395	-1.35969	282.637
1.0967	-6.27335	-5.59122	-0.0293918	-0.748719	282.637
1.0973	-6.92877	-4.67366	-2.16571	-0.748719	282.637
1.0980	-3.27712	-4.3663	-2.16571	1.08198	282.637
1.0987	-2.90259	-2.53571	-2.16571	0.166629	282.637
1.0993	-5.71155	-1.31532	-1.24992	-0.137747	282.637
1.1000	-2.3408	-1.01248	1.49589	3.52365	282.637
1.1007	1.59174	-1.01248	1.49589	3.21927	282.637
1.1013	-0.187264	-1.31532	-2.16571	1.08198	282.637
1.1020	-0.46816	-0.0949196	-0.334138	2.9149	282.637
1.1027	4.9625	2.34587	5.15903	2.30392	282.637
1.1033	6.83514	2.64871	5.46378	-1.96844	282.637
1.1040	1.59174	3.25891	4.24325	-1.66407	282.637
1.1047	-0.46816	4.17646	3.63221	-1.05309	282.637
1.1053	1.31085	5.09402	1.49589	-1.66407	282.637
1.1060	0.374528	5.09402	-0.334138	1.99733	282.637
1.1067	-0.842688	3.86911	1.19114	3.21927	282.637
1.1073	-0.46816	2.34587	0.275355	-1.05309	282.637
1.1080	-1.12358	2.95607	-1.55467	-0.748719	282.637
1.1087	-1.68538	2.03851	0.275355	2.30392	282.637
1.1093	0.093632	-1.92551	1.19114	2.9149	282.637
1.1100	0.374528	-1.62267	-2.16571	3.83024	282.637
1.1107	-1.40448	1.12548	-3.69099	3.83024	282.637
1.1113	0.374528	-1.01248	-0.945178	-0.442122	282.637
1.1120	2.80896	-3.14591	-0.0293918	-1.66407	282.637
1.1127	-0.46816	-2.23287	-0.638885	-0.748719	282.637
1.1133	-2.3408	-2.53571	0.581648	-2.57942	282.637
1.1140	1.59174	-3.45327	1.19114	-2.27504	282.637
1.1147	3.74528	-1.01248	0.886395	1.38857	282.637
1.1153	2.24717	0.818117	3.32746	1.38857	282.637
1.1160	1.59174	0.515278	3.63221	0.473226	282.637
1.1167	-0.46816	1.12548	-1.55467	1.69295	282.637
1.1173	-4.77523	-0.402279	-4.91152	1.08198	282.637
1.1180	-4.49434	-1.92551	-3.69099	-0.748719	282.637
1.1187	-1.40448	-0.0949196	-3.0815	0.166629	282.637
1.1193	-1.40448	0.207919	-2.7752	0.473226	282.637
1.1200	-3.27712	-2.23287	-1.86097	-0.748719	282.637
1.1207	-5.05613	-0.0949196	-2.16571	-1.66407	282.637
1.1213	-5.99245	2.95607	-0.945178	-1.66407	282.637
1.1220	-5.05613	0.515278	0.886395	-0.442122	282.637
1.1227	-4.11981	0.207919	-1.24992	1.38857	282.637
1.1233	-4.49434	4.78666	-3.0815	1.99733	282.637
1.1240	-2.0599	6.61726	-0.638885	1.99733	282.637
1.1247	2.80896	6.61726	-0.0293918	0.777602	282.637
1.1253	3.18349	9.9756	-2.16571	-0.748719	282.637
1.1260	-0.842688	12.4164	-1.55467	0.777602	282.637
1.1267	-2.0599	10.5858	0.581648	1.08198	282.637
1.1273	0.749056	9.66824	2.41167	-1.66407	282.637
1.1280	2.24717	9.66824	3.63221	-1.35969	282.637
1.1287	-0.187264	9.05805	0.275355	1.69295	282.637
1.1293	-1.40448	7.53481	-3.38624	-0.137747	282.637
1.1300	-0.46816	3.86911	0.581648	-1.66407	282.637
1.1307	-1.68538	1.42831	2.71797	0.166629	282.637
1.1313	-3.55802	3.25891	-3.69099	0.166629	282.637
1.1320	-2.90259	4.17646	-5.82731	-0.748719	282.637
1.1327	-3.55802	3.25891	-0.334138	2.30392	282.637
1.1333	-5.99245	3.25891	1.49589	2.9149	282.637
1.1340	-7.86509	3.25891	-0.638885	0.166629	282.637
1.1347	-9.925	2.34587	-1.86097	-1.66407	282.637
1.1353	-9.925	1.73567	-2.16571	-1.66407	282.637
1.1360	-5.05613	1.73567	-0.0293918	-1.05309	282.637
1.1367	-4.77523	2.95607	2.10693	0.166629	282.637
1.1373	-9.6441	3.56627	-0.638885	1.99733	282.637
1.1380	-8.70778	2.34587	-2.16571	5.66094	282.637
1.1387	-4.77523	2.03851	-0.334138	5.35434	282.637
1.1393	-5.05613	4.17646	-1.24992	-1.35969	282.637
1.1400	-5.71155	3.25891	-1.24992	-2.57942	282.637
1.1407	-5.43066	1.12548	0.886395	1.99733	282.637
1.1413	-8.42688	1.42831	-0.638885	0.777602	282.637
1.1420	-10.5804	2.03851	-3.0815	-1.96844	282.637
1.1427	-10.2995	0.515278	-1.24992	1.08198	282.637
1.1433	-9.6441	-1.62267	-0.0293918	0.166629	282.637
1.1440	-9.6441	-3.75611	-0.334138	-4.41011	282.637
1.1447	-8.70778	-1.01248	0.581648	-2.88379	282.637
1.1453	-8.14599	3.25891	-0.334138	-1.35969	282.637
1.1460	-9.3632	2.64871	-1.24992	-5.02109	282.637
1.1467	-9.925	0.818117	0.581648	-3.79914	282.637
1.1473	-7.20967	2.34587	1.80218	1.08198	282.637
1.1480	-4.11981	0.207919	3.32746	0.777602	282.637
1.1487	-3.27712	-4.98102	4.54799	-1.05309	282.637
1.1493	-4.49434	-5.28386	2.41167	-0.442122	282.637
1.1500	-6.92877	-3.14591	-0.638885	1.08198	282.637
1.1507	-6.64787	-4.06347	0.581648	1.99733	282.637
1.1513	-1.40448	-4.98102	3.32746	2.30392	282.637
1.1520	-0.46816	-3.14591	4.54799	1.99733	282.637
1.1527	-6.92877	-0.402279	2.41167	1.08198	282.637
1.1533	-10.2995	-1.62267	-0.334138	1.69295	282.637
1.1540	-9.08231	-4.3663	0.275355	2.6083	282.637
1.1547	-9.925	-1.62267	0.581648	1.99733	282.637
1.1553	-9.08231	3.86911	-1.86097	1.08198	282.637
1.1560	-7.86509	3.86911	-3.0815	1.38857	282.637
1.1567	-11.5167	1.12548	-1.55467	2.6083	282.637
1.1573	-12.3594	1.42831	-0.638885	2.6083	282.637
1.1580	-7.86509	3.25891	-0.334138	2.9149	282.637
1.1587	-8.42688	5.09402	-1.24992	3.83024	282.637
1.1593	-11.1422	5.70422	-1.55467	1.99733	282.637
1.1600	-8.14599	4.78666	1.19114	1.69295	282.637
1.1607	-5.05613	5.70422	4.24325	5.66094	282.637
1.1613	-6.92877	8.14501	2.71797	5.66094	282.637
1.1620	-9.925	7.83765	-1.24992	-0.137747	282.637
1.1627	-8.70778	5.39686	-0.638885	-1.35969	282.637
1.1633	-5.43066	5.09402	1.80218	3.83024	282.637
1.1640	-5.05613	6.61726	0.886395	4.43899	282.637
1.1647	-6.27335	5.39686	-1.24992	0.166629	282.637
1.1653	-4.77523	0.818117	-1.24992	-1.96844	282.637
1.1660	-3.27712	-1.31532	-1.86097	-1.35969	282.637
1.1667	-5.05613	-1.31532	-3.0815	-0.748719	282.637
1.1673	-5.43066	-3.75611	-3.38624	-1.35969	282.637
1.1680	-2.90259	-7.72465	-2.16571	-1.66407	282.637
1.1687	-3.55802	-9.25241	-1.24992	-1.66407	282.637
1.1693	-5.43066	-9.55524	-1.55467	-2.57942	282.637
1.1700	-5.43066	-11.3858	-3.38624	-4.41011	282.637
1.1707	-5.99245	-14.134	-3.38624	-4.71449	282.637
1.1713	-5.05613	-14.7442	-1.86097	-3.79914	282.637
1.1720	-2.90259	-11.083	0.886395	-3.19039	282.637
1.1727	-4.11981	-8.03201	3.9385	-1.96844	282.637
1.1733	-8.42688	-9.55524	2.41167	-1.05309	282.637
1.1740	-9.08231	-9.8626	-2.47046	-1.96844	282.637
1.1747	-7.86509	-8.94505	-2.16571	-2.27504	282.637
1.1753	-7.20967	-11.3858	2.41167	-1.35969	282.637
1.1760	-6.92877	-13.8311	1.80218	-1.66407	282.637
1.1767	-8.70778	-12.6062	-0.638885	-1.66407	282.637
1.1773	-10.5804	-8.94505	-0.638885	-0.442122	282.637
1.1780	-8.70778	-5.28386	-1.24992	-0.442122	282.637
1.1787	-6.92877	-1.62267	-1.24992	-1.66407	282.637
1.1793	-7.20967	1.73567	0.886395	-2.57942	282.637
1.1800	-5.99245	5.39686	-0.334138	-1.05309	282.637
1.1807	-5.99245	7.83765	-4.60678	1.38857	282.637
1.1813	-9.08231	10.2784	-5.21782	1.38857	282.637
1.1820	-8.70778	14.247	-3.38624	-0.442122	282.637
1.1827	-5.43066	17.298	-3.0815	0.166629	282.637
1.1833	-4.49434	17.9082	-2.16571	0.473226	282.637
1.1840	-1.40448	17.9082	0.581648	-0.748719	282.637
1.1847	4.9625	16.0776	2.41167	-0.748719	282.637
1.1853	5.33703	12.4164	2.10693	0.166629	282.637
1.1860	1.31085	11.196	0.886395	0.473226	282.637
1.1867	3.46439	10.2784	1.49589	1.69295	282.637
1.1873	6.83514	5.39686	3.32746	1.99733	282.637
1.1880	4.40071	1.42831	2.10693	-0.137747	282.637
1.1887	2.24717	0.818117	-1.24992	-2.27504	282.637
1.1893	2.24717	-1.31532	-0.0293918	-2.57942	282.637
1.1900	0.374528	-6.20142	3.63221	-1.05309	282.637
1.1907	1.02995	-10.4728	3.02271	-0.442122	282.637
1.1913	4.6816	-12.3034	0.886395	-0.442122	282.637
1.1920	4.6816	-13.5238	0.275355	0.777602	282.637
1.1927	1.96627	-13.8311	-0.638885	0.166629	282.637
1.1933	1.59174	-13.2164	-0.638885	-1.66407	282.637
1.1940	1.31085	-13.8311	2.10693	-0.748719	282.637
1.1947	-0.46816	-15.0515	3.32746	0.777602	282.637
1.1953	1.02995	-15.3544	-0.0293918	0.473226	282.637
1.1960	3.18349	-12.3034	-3.0815	1.38857	282.637
1.1967	1.31085	-8.33485	-1.24992	1.08198	282.637
1.1973	0.093632	-5.89406	1.80218	-0.748719	282.637
1.1980	2.24717	-2.84307	-0.0293918	2.9149	282.637
1.1987	3.18349	0.515278	-2.16571	5.35434	282.637
1.1993	1.02995	0.818117	2.41167	0.777602	282.637
1.2000	0.749056	1.73567	5.46378	0.473226	282.637
1.2007	1.02995	3.25891	0.886395	3.83024	282.637
1.2013	0.374528	0.207919	-2.16571	1.08198	282.637
1.2020	0.749056	-3.14591	-0.0293918	-1.05309	282.637
1.2027	0.093632	1.42831	-0.0293918	1.08198	282.637
1.2033	-1.12358	6.00706	-1.86097	0.166629	282.637
1.2040	2.24717	5.09402	-1.24992	-1.66407	282.637
1.2047	5.89882	4.48382	-0.945178	-0.748719	282.637
1.2053	3.46439	5.09402	-2.47046	-1.05309	282.637
1.2060	0.749056	3.86911	-3.38624	-0.748719	282.637
1.2067	1.31085	4.48382	-3.99728	1.69295	282.637
1.2073	1.59174	5.39686	-4.30203	1.08198	282.637
1.2080	3.18349	2.95607	-3.0815	-1.05309	282.637
1.2087	5.89882	0.515278	-2.16571	-0.748719	282.637
1.2093	5.89882	-1.01248	-1.24992	0.166629	282.637
1.2100	4.9625	-3.75611	1.19114	-0.748719	282.637
1.2107	7.11603	-4.67366	2.41167	-0.137747	282.637
1.2113	7.77146	-3.14591	2.10693	1.69295	282.637
1.2120	4.6816	-3.45327	-0.0293918	2.9149	282.637
1.2127	3.46439	-4.98102	-2.16571	1.69295	282.637
1.2133	3.18349	-3.14591	-2.47046	0.166629	282.637
1.2140	-0.46816	-0.402279	-0.638885	1.08198	282.637
1.2147	-2.0599	-0.0949196	-0.334138	2.30392	282.637
1.2153	-0.187264	-0.705117	-1.24992	1.08198	282.637
1.2160	-2.3408	0.515278	-2.16571	-0.442122	282.637
1.2167	-5.43066	2.95607	-3.0815	-0.748719	282.637
1.2173	-3.27712	6.00706	-2.16571	-0.137747	282.637
1.2180	-2.3408	8.44785	-0.945178	1.08198	282.637
1.2187	-7.20967	9.36541	-1.55467	1.08198	282.637
1.2193	-7.20967	9.9756	-1.24992	-1.96844	282.637
1.2200	-1.12358	10.5858	-0.945178	-1.96844	282.637
1.2207	0.093632	8.75521	-2.7752	2.30392	282.637
1.2213	-3.83891	6.92461	-1.86097	4.13462	282.637
1.2220	-5.05613	8.75521	1.19114	3.52365	282.637
1.2227	-3.27712	9.66824	0.275355	4.74559	282.637
1.2233	0.093632	7.83765	-0.0293918	6.26969	282.637
1.2240	2.80896	4.17646	1.49589	4.43899	282.637
1.2247	1.59174	0.207919	-1.24992	1.99733	282.637
1.2253	-0.187264	-3.45327	-3.69099	1.08198	282.637
1.2260	-0.46816	-4.98102	-1.24992	0.777602	282.637
1.2267	-1.12358	-4.98102	-0.638885	1.38857	282.637
1.2273	-1.12358	-5.59122	-2.16571	1.99733	282.637
1.2280	-1.68538	-7.72465	-1.24992	0.166629	282.637
1.2287	-3.55802	-10.4728	-0.945178	-1.35969	282.637
1.2293	-0.46816	-7.72465	-1.55467	0.777602	282.637
1.2300	2.24717	-4.06347	-0.945178	2.9149	282.637
1.2307	-4.11981	-4.98102	-0.334138	1.38857	282.637
1.2313	-6.27335	-5.28386	0.581648	0.473226	282.637
1.2320	0.374528	-3.14591	3.9385	2.9149	282.637
1.2327	0.374528	-4.06347	5.46378	5.66094	282.637
1.2333	-5.05613	-5.89406	2.41167	3.83024	282.637
1.2340	-5.05613	-2.23287	-0.334138	0.473226	282.637
1.2347	-5.99245	0.818117	0.581648	-0.748719	282.637
1.2353	-8.14599	1.42831	2.41167	-0.442122	282.637
1.2360	-5.99245	1.42831	1.80218	0.166629	282.637
1.2367	-7.20967	-1.31532	-0.638885	0.473226	282.637
1.2373	-12.3594	-3.45327	-3.38624	0.166629	282.637
1.2380	-12.734	-1.01248	-4.91152	-1.66407	282.637
1.2387	-12.0785	-0.0949196	-3.0815	-1.96844	282.637
1.2393	-13.9512	-1.62267	-2.16571	-0.442122	282.637
1.2400	-13.2957	-1.01248	-4.30203	-0.748719	282.637
1.2407	-12.734	-0.705117	-3.99728	-3.49476	282.637
1.2413	-14.8875	-4.06347	-0.334138	-3.19039	282.637
1.2420	-14.2321	-4.06347	-0.0293918	-0.442122	282.637
1.2427	-11.5167	0.515278	-1.86097	-0.748719	282.637
1.2433	-9.3632	0.515278	-1.24992	-1.96844	282.637
1.2440	-5.05613	-1.92551	-0.334138	-0.748719	282.637
1.2447	-3.27712	-1.31532	0.275355	-0.442122	282.637
1.2453	-6.64787	1.42831	1.80218	-0.442122	282.637
1.2460	-6.64787	3.56627	0.581648	0.777602	282.637
1.2467	-2.3408	4.78666	-0.0293918	0.777602	282.637
1.2473	-1.40448	6.00706	3.63221	-0.442122	282.637
1.2480	-2.3408	5.09402	3.02271	-0.748719	282.637
1.2487	-2.0599	4.17646	-2.7752	-1.96844	282.637
1.2493	-2.90259	4.17646	-2.7752	-2.57942	282.637
1.2500	-4.77523	4.78666	-1.24992	-0.748719	282.637
1.2507	-2.3408	2.64871	-3.69099	-0.748719	282.637
1.2513	1.02995	1.42831	-2.16571	-1.35969	282.637
1.2520	-1.40448	2.34587	-1.24992	-0.442122	282.637
1.2527	-5.05613	2.34587	-4.91152	-1.96844	282.637
1.2533	-2.6217	3.25891	-4.91152	-2.57942	282.637
1.2540	-2.3408	4.48382	-1.86097	1.99733	282.637
1.2547	-5.99245	0.818117	-3.38624	2.9149	282.637
1.2553	-4.11981	-2.23287	-3.99728	-1.96844	282.637
1.2560	0.374528	-0.705117	-0.334138	-1.66407	282.637
1.2567	-2.3408	-1.92551	1.19114	1.08198	282.637
1.2573	-6.92877	-3.14591	0.581648	-1.96844	282.637
1.2580	-5.99245	1.12548	0.275355	-2.88379	282.637
1.2587	-3.27712	3.25891	0.275355	0.473226	282.637
1.2593	-2.3408	2.03851	2.41167	0.166629	282.637
1.2600	-1.40448	4.17646	1.19114	-1.66407	282.637
1.2607	-2.3408	4.48382	-4.60678	0.166629	282.637
1.2613	-6.27335	2.95607	-5.21782	0.166629	282.637
1.2620	-8.70778	4.78666	-1.86097	-2.88379	282.637
1.2627	-7.86509	3.86911	-3.0815	-3.49476	282.637
1.2633	-5.05613	-0.705117	-4.30203	-1.66407	282.637
1.2640	-4.49434	-0.402279	-2.47046	-1.66407	282.637
1.2647	-4.77523	0.515278	-3.0815	-2.27504	282.637
1.2653	-4.11981	-1.92551	-3.99728	-2.57942	282.637
1.2660	-4.11981	-2.84307	-2.7752	-1.66407	282.637
1.2667	-4.11981	-2.84307	-2.16571	-1.66407	282.637
1.2673	-2.0599	-4.06347	-3.99728	-3.49476	282.637
1.2680	1.31085	-4.06347	-4.30203	-4.41011	282.637
1.2687	1.59174	-4.98102	-2.7752	-1.96844	282.637
1.2693	-0.46816	-7.11445	-2.47046	1.99733	282.637
1.2700	-0.842688	-7.72465	-2.16571	2.6083	282.637
1.2707	2.80896	-7.72465	-0.334138	0.166629	282.637
1.2713	5.89882	-6.20142	1.49589	0.473226	282.637
1.2720	3.18349	-4.98102	0.886395	2.9149	282.637
1.2727	0.374528	-6.81161	-0.0293918	2.9149	282.637
1.2733	1.59174	-5.89406	-0.334138	1.08198	282.637
1.2740	0.749056	-0.402279	-0.945178	1.08198	282.637
1.2747	-3.27712	0.207919	-0.334138	2.6083	282.637
1.2753	-2.3408	-2.84307	0.275355	2.6083	282.637
1.2760	-0.46816	-0.705117	-2.16571	1.38857	282.637
1.2767	-1.12358	1.42831	-2.47046	0.166629	282.637
1.2773	0.093632	-1.62267	1.49589	-1.66407	282.637
1.2780	1.31085	-2.53571	2.10693	-2.57942	282.637
1.2787	-0.46816	-0.402279	-1.55467	-0.748719	282.637
1.2793	1.31085	0.207919	-1.24992	1.69295	282.637
1.2800	8.98868	2.64871	0.581648	1.08198	282.637
1.2807	12.3594	5.70422	-0.334138	-1.35969	282.637
1.2813	10.7677	3.56627	-1.55467	-2.27504	282.637
1.2820	12.3594	1.42831	-0.334138	0.777602	282.637
1.2827	18.071	3.25891	0.581648	3.83024	282.637
1.2833	20.599	4.17646	3.32746	3.21927	282.637
1.2840	18.7264	4.17646	5.15903	1.99733	282.637
1.2847	18.7264	4.17646	2.41167	1.99733	282.637
1.2853	20.2245	1.42831	-0.334138	0.166629	282.637
1.2860	19.6627	-2.23287	1.49589	-2.57942	282.637
1.2867	19.9436	-1.01248	3.63221	-2.88379	282.637
1.2873	20.8799	0.515278	2.10693	-1.96844	282.637
1.2880	18.7264	-2.23287	0.275355	-2.57942	282.637
1.2887	17.2283	-3.75611	1.80218	-4.41011	282.637
1.2893	18.4455	-1.31532	3.32746	-4.41011	282.637
1.2900	18.7264	0.207919	2.41167	-3.19039	282.637
1.2907	18.071	0.207919	3.02271	-1.66407	282.637
1.2913	18.7264	2.03851	5.15903	1.69295	282.637
1.2920	18.7264	3.86911	2.71797	1.99733	282.637
1.2927	16.0111	3.25891	-0.334138	-1.05309	282.637
1.2933	14.1384	3.56627	0.886395	-1.66407	282.637
1.2940	14.7939	6.61726	1.80218	0.777602	282.637
1.2947	13.8575	5.09402	2.71797	1.99733	282.637
1.2953	12.3594	1.12548	5.15903	1.08198	282.637
1.2960	11.9849	2.34587	4.24325	-0.137747	282.637
1.2967	11.704	3.86911	1.49589	-0.137747	282.637
1.2973	10.2059	1.12548	4.24325	1.99733	282.637
1.2980	9.26957	-0.402279	4.24325	3.83024	282.637
1.2987	7.77146	-0.402279	-0.334138	2.6083	282.637
1.2993	6.55424	-2.23287	0.581648	0.777602	282.637
1.3000	6.83514	-3.75611	3.63221	0.777602	282.637
1.3007	7.11603	-2.23287	2.41167	2.9149	282.637
1.3013	6.83514	0.207919	2.41167	3.83024	282.637
1.3020	6.83514	1.42831	3.02271	1.99733	282.637
1.3027	5.89882	2.34587	0.275355	1.99733	282.637
1.3033	4.9625	6.92461	1.19114	3.21927	282.637
1.3040	5.89882	11.4988	4.24325	1.99733	282.637
1.3047	6.83514	11.8062	3.32746	1.99733	282.637
1.3053	5.89882	10.8886	1.49589	4.74559	282.637
1.3060	4.9625	13.6368	1.80218	2.6083	282.637
1.3067	5.61792	15.1645	3.32746	-0.748719	282.637
1.3073	5.33703	13.6368	5.76853	1.69295	282.637
1.3080	4.40071	10.5858	4.85429	1.99733	282.637
1.3087	5.33703	6.92461	-0.334138	-1.05309	282.637
1.3093	5.89882	5.09402	-1.86097	-1.35969	282.637
1.3100	4.6816	3.25891	0.275355	-1.66407	282.637
1.3107	3.74528	0.515278	0.581648	-2.57942	282.637
1.3113	4.11981	-0.0949196	1.49589	-0.748719	282.637
1.3120	2.24717	0.818117	1.49589	-2.27504	282.637
1.3127	-0.187264	-2.84307	-0.638885	-4.10574	282.637
1.3133	0.374528	-5.59122	-1.55467	-1.05309	282.637
1.3140	1.31085	-2.53571	0.275355	-0.748719	282.637
1.3147	-0.187264	-2.84307	0.275355	-3.19039	282.637
1.3153	-2.3408	-7.11445	-0.334138	-0.442122	282.637
1.3160	-3.27712	-6.50426	2.71797	1.08198	282.637
1.3167	-3.27712	-2.84307	5.46378	-2.88379	282.637
1.3173	-2.0599	-1.62267	2.71797	-3.19039	282.637
1.3180	2.52806	-1.31532	-0.334138	-0.137747	282.637
1.3187	9.55047	-1.62267	2.41167	-0.137747	282.637
1.3193	14.4193	-4.06347	6.98906	0.777602	282.637
1.3200	15.0748	-3.75611	5.76853	2.9149	282.637
1.3207	14.1384	-1.31532	1.49589	1.08198	282.637
1.3213	12.3594	-0.0949196	-0.334138	-2.57942	282.637
1.3220	12.6403	-0.0949196	-1.24992	-4.10574	282.637
1.3227	16.8538	-1.31532	-0.945178	-2.88379	282.637
1.3233	21.8163	-2.23287	0.886395	-0.442122	282.637
1.3240	23.0335	0.515278	1.49589	-0.748719	282.637
1.3247	23.5953	2.64871	-0.0293918	-3.19039	282.637
1.3253	27.9023	0.818117	-1.24992	-1.96844	282.637
1.3260	31.554	-1.31532	-0.334138	-0.748719	282.637
1.3267	31.2731	-2.84307	1.80218	-1.35969	282.637
1.3273	31.2731	-4.67366	3.63221	-0.137747	282.637
1.3280	34.9247	-4.67366	3.32746	0.777602	282.637
1.3287	37.921	-4.06347	2.41167	-1.66407	282.637
1.3293	37.6401	-5.89406	1.19114	-2.27504	282.637
1.3300	38.8573	-6.20142	-0.0293918	-0.748719	282.637
1.3307	40.7299	-4.06347	2.71797	-0.748719	282.637
1.3313	40.7299	-2.23287	4.24325	0.777602	282.637
1.3320	40.3554	-2.84307	-0.334138	1.99733	282.637
1.3327	40.3554	-3.14591	-1.86097	-0.748719	282.637
[truncated: 63,088 more rows]
