# Supplementary material for: Identification of Haptic Based Guiding Using Hard Reins
Source: PLoS One. 2015 Jul 22;10(7):e0132020. doi: 10.1371/journal.pone.0132020 (PMC4511788; doi:10.1371/journal.pone.0132020)
Supplement: S3 File — (ZIP) [file pone.0132020.s003.zip › EMGData1/Subject8/T4/t4.txt]

0.0000	-4.16829	0.513696	3.32816	-1.35971	282.637
0.0007	-7.23552	-4.06363	1.49683	-0.139004	282.637
0.0013	-8.10063	-7.11657	-2.16584	2.30242	282.637
0.0020	-6.92093	-7.72632	-1.25017	-0.748096	282.637
0.0027	-5.11205	-7.72632	1.19104	-3.18952	282.637
0.0033	-3.8537	-5.89288	-0.0287202	-0.748096	282.637
0.0040	-4.48287	-5.58801	-2.16584	-1.663	282.637
0.0047	-7.23552	-8.64095	-2.77572	-3.49533	282.637
0.0053	-6.92093	-8.64095	-2.16584	-0.748096	282.637
0.0060	-3.22452	-6.19776	-0.640291	0.472615	282.637
0.0067	-4.16829	-6.50264	0.581161	-1.35971	282.637
0.0073	-7.86469	-4.67338	1.49683	-1.05391	282.637
0.0080	-7.5501	-3.149	1.49683	0.778424	282.637
0.0087	-2.90994	-6.81169	0.886946	2.60823	282.637
0.0093	-2.04482	-7.72632	-0.334505	3.82894	282.637
0.0100	-4.48287	-2.53924	0.275376	1.69333	282.637
0.0107	-3.8537	-0.400933	4.24383	0.166805	282.637
0.0113	-2.35941	-0.0960569	6.07347	3.21985	282.637
0.0120	-4.16829	1.7332	2.71659	1.99913	282.637
0.0127	-5.66258	0.818572	-1.55596	-1.05391	282.637
0.0133	-4.48287	-1.31556	-1.86005	1.08171	282.637
0.0140	-6.92093	-0.0960569	0.886946	2.30242	282.637
0.0147	-9.98816	0.208819	1.49683	0.166805	282.637
0.0153	-7.5501	0.208819	-0.334505	1.38752	282.637
0.0160	-3.8537	2.65201	-0.0287202	3.52313	282.637
0.0167	-5.11205	4.17639	2.41249	3.82894	282.637
0.0173	-6.92093	2.65201	1.49683	4.44056	282.637
0.0180	-6.92093	1.7332	-2.46993	3.82894	282.637
0.0187	-6.92093	1.7332	-4.60705	2.30242	282.637
0.0193	-5.97717	2.34713	-2.46993	1.99913	282.637
0.0200	-2.35941	2.34713	2.41249	0.778424	282.637
0.0207	-0.786469	2.04225	5.15949	1.08171	282.637
0.0213	-3.8537	2.95688	2.41249	2.91404	282.637
0.0220	-5.66258	1.7332	-1.86005	1.99913	282.637
0.0227	-5.97717	-2.23019	-2.16584	1.08171	282.637
0.0233	-6.60634	-1.31556	0.581161	1.99913	282.637
0.0240	-6.92093	1.42833	0.886946	-1.05391	282.637
0.0247	-7.86469	-1.31556	-0.640291	-3.18952	282.637
0.0253	-9.0444	-2.84412	-0.334505	-0.748096	282.637
0.0260	-9.67357	1.12345	1.49683	-2.58043	282.637
0.0267	-10.5387	0.513696	0.581161	-5.32513	282.637
0.0273	-12.4262	-1.31556	-1.86005	-2.58043	282.637
0.0280	-12.7408	2.95688	-1.25017	0.166805	282.637
0.0287	-11.4824	6.61958	1.19104	-0.139004	282.637
0.0293	-13.2913	6.00565	0.886946	1.08171	282.637
0.0300	-15.1789	6.3147	-0.640291	1.38752	282.637
0.0307	-14.2351	6.92445	-0.944386	-0.139004	282.637
0.0313	-13.6059	5.70077	0.581161	-1.663	282.637
0.0320	-13.2913	6.3147	2.41249	-1.35971	282.637
0.0327	-11.4824	7.83908	4.24383	0.166805	282.637
0.0333	-11.797	6.92445	3.93804	1.08171	282.637
0.0340	-14.2351	5.09102	1.49683	0.166805	282.637
0.0347	-13.9205	3.87151	0.581161	1.08171	282.637
0.0353	-11.4824	4.17639	4.85371	3.21985	282.637
0.0360	-11.4824	3.56664	7.9048	2.60823	282.637
0.0367	-12.9767	0.818572	6.07347	-0.139004	282.637
0.0373	-14.8643	0.208819	2.41249	-1.663	282.637
0.0380	-16.6731	1.7332	-0.0287202	-1.663	282.637
0.0387	-16.6731	1.42833	-0.640291	-0.748096	282.637
0.0393	-15.7294	1.42833	1.49683	1.08171	282.637
0.0400	-16.044	3.26176	2.10671	-0.139004	282.637
0.0407	-17.3023	2.65201	0.581161	-2.58043	282.637
0.0413	-18.482	-1.31556	1.80092	-2.58043	282.637
0.0420	-18.1674	-1.31556	3.02237	-0.139004	282.637
0.0427	-17.9315	1.42833	0.581161	1.08171	282.637
0.0433	-19.4258	1.7332	-0.334505	0.778424	282.637
0.0440	-18.1674	0.513696	2.71659	0.778424	282.637
0.0447	-13.9205	0.513696	4.24383	0.472615	282.637
0.0453	-13.9205	0.208819	1.19104	-2.58043	282.637
0.0460	-15.1789	-2.23019	-3.0815	-4.10442	282.637
0.0467	-11.4824	-2.23019	-1.86005	-3.49533	282.637
0.0473	-8.10063	-0.70581	2.41249	-5.32513	282.637
0.0480	-10.8533	-0.400933	0.581161	-6.85165	282.637
0.0487	-11.4824	-0.0960569	-6.43838	-3.80114	282.637
0.0493	-8.72981	3.56664	-8.57381	-0.748096	282.637
0.0500	-8.10063	6.3147	-5.52272	-0.748096	282.637
0.0507	-5.97717	4.48127	-2.77572	-1.663	282.637
0.0513	-1.73023	2.65201	-2.46993	-3.49533	282.637
0.0520	-1.41564	3.26176	-4.30127	-5.32513	282.637
0.0527	-2.35941	3.26176	-6.1326	-1.663	282.637
0.0533	-0.157294	1.42833	-4.91284	2.60823	282.637
0.0540	0.393235	-0.70581	-2.16584	1.99913	282.637
0.0547	-1.10106	-1.31556	-2.46993	0.472615	282.637
0.0553	0.707822	0.513696	-2.46993	0.472615	282.637
0.0560	3.14588	1.42833	0.275376	-1.663	282.637
0.0567	3.14588	1.42833	1.80092	-1.663	282.637
0.0573	5.89852	2.65201	0.581161	1.38752	282.637
0.0580	7.7074	2.04225	-2.16584	1.08171	282.637
0.0587	8.02199	-1.01069	-3.0815	-1.35971	282.637
0.0593	10.7746	-1.31556	0.275376	-0.748096	282.637
0.0600	13.5273	0.513696	-0.0287202	1.38752	282.637
0.0607	11.7184	-0.400933	-5.52272	2.30242	282.637
0.0613	8.96575	-1.31556	-4.60705	3.21985	282.637
0.0620	9.59492	-1.62044	-1.25017	1.99913	282.637
0.0627	11.4038	-0.400933	-2.77572	0.166805	282.637
0.0633	10.7746	2.34713	-3.69139	1.69333	282.637
0.0640	8.33657	2.04225	-1.86005	2.60823	282.637
0.0647	7.15687	-1.31556	-2.16584	1.69333	282.637
0.0653	8.96575	-3.75875	-2.77572	0.472615	282.637
0.0660	9.90951	-2.53924	-1.86005	-0.139004	282.637
0.0667	8.02199	-0.0960569	-2.77572	-0.748096	282.637
0.0673	7.7074	0.818572	-1.25017	-0.139004	282.637
0.0680	9.59492	-0.400933	3.32816	-0.442286	282.637
0.0687	9.59492	-0.400933	2.10671	-0.748096	282.637
0.0693	8.33657	2.34713	-2.46993	-0.442286	282.637
0.0700	6.52769	5.09102	-2.46993	-0.748096	282.637
0.0707	5.89852	5.09102	0.581161	-1.96881	282.637
0.0713	8.65116	4.48127	2.41249	-1.05391	282.637
0.0720	9.59492	4.48127	3.63226	1.08171	282.637
0.0727	6.21311	2.95688	0.581161	0.472615	282.637
0.0733	3.77505	1.42833	-4.60705	0.166805	282.637
0.0740	4.71881	1.42833	-4.60705	1.99913	282.637
0.0747	4.95476	2.34713	-1.86005	2.91404	282.637
0.0753	3.77505	2.34713	-1.86005	3.21985	282.637
0.0760	2.28076	2.34713	-3.0815	3.82894	282.637
0.0767	2.28076	2.34713	-2.46993	1.99913	282.637
0.0773	3.46046	0.818572	-1.25017	0.166805	282.637
0.0780	4.08964	-0.400933	-0.0287202	2.30242	282.637
0.0787	2.5167	-0.70581	1.19104	2.91404	282.637
0.0793	2.28076	-2.23019	0.886946	1.69333	282.637
0.0800	3.46046	-4.67338	0.886946	1.99913	282.637
0.0807	2.5167	-5.89288	1.19104	0.472615	282.637
0.0813	1.65159	-6.19776	-0.334505	-0.442286	282.637
0.0820	4.08964	-9.55558	-2.16584	3.21985	282.637
0.0827	5.89852	-11.0841	-1.25017	4.74384	282.637
0.0833	4.95476	-8.64095	1.49683	-0.442286	282.637
0.0840	2.83129	-8.33607	2.41249	-2.88371	282.637
0.0847	0.707822	-12.3036	-0.334505	-0.442286	282.637
0.0853	-1.41564	-11.389	-1.86005	1.38752	282.637
0.0860	-3.22452	-5.58801	-0.944386	0.472615	282.637
0.0867	-2.35941	-2.84412	-1.55596	-0.442286	282.637
0.0873	0.393235	-2.53924	-2.46993	1.08171	282.637
0.0880	0.0786469	-1.31556	-0.334505	2.30242	282.637
0.0887	-0.471881	-1.92532	0.581161	1.08171	282.637
0.0893	1.02241	-3.149	-0.0287202	1.99913	282.637
0.0900	-0.471881	-1.62044	0.581161	4.74384	282.637
0.0907	-2.674	-1.92532	-0.0287202	2.91404	282.637
0.0913	-1.10106	-4.3685	-2.16584	-0.442286	282.637
0.0920	-0.471881	-2.23019	-0.944386	2.30242	282.637
0.0927	-2.35941	0.818572	1.49683	3.82894	282.637
0.0933	-2.35941	-0.400933	2.10671	1.08171	282.637
0.0940	-2.674	-0.400933	1.80092	1.08171	282.637
0.0947	-2.35941	2.34713	1.49683	3.21985	282.637
0.0953	-0.157294	4.17639	1.80092	1.08171	282.637
0.0960	0.0786469	5.09102	2.41249	-1.35971	282.637
0.0967	1.337	6.00565	1.49683	-0.139004	282.637
0.0973	2.83129	4.48127	0.581161	1.38752	282.637
0.0980	-1.41564	4.17639	1.49683	0.778424	282.637
0.0987	-3.8537	5.09102	-0.0287202	-0.748096	282.637
0.0993	-0.157294	5.70077	-2.16584	-0.748096	282.637
0.1000	-0.471881	7.22933	0.886946	-0.748096	282.637
0.1007	-2.35941	7.83908	2.71659	-2.58043	282.637
0.1013	0.707822	6.3147	0.275376	-4.41023	282.637
0.1020	-1.10106	7.53421	-0.334505	-3.49533	282.637
0.1027	-5.97717	8.75371	0.581161	-2.58043	282.637
0.1033	-2.90994	3.56664	0.581161	-1.05391	282.637
0.1040	-0.157294	-0.70581	3.02237	-0.442286	282.637
0.1047	-2.35941	1.42833	3.93804	-1.663	282.637
0.1053	-2.35941	2.34713	0.581161	-1.35971	282.637
0.1060	-4.16829	-1.92532	0.581161	-0.442286	282.637
0.1067	-6.60634	-2.84412	4.24383	-1.663	282.637
0.1073	-4.79746	-1.62044	3.93804	-2.58043	282.637
0.1080	-3.8537	-2.23019	0.275376	-1.35971	282.637
0.1087	-6.92093	-2.23019	0.581161	-0.139004	282.637
0.1093	-7.86469	-3.149	2.10671	-0.748096	282.637
0.1100	-6.92093	-4.97826	-0.334505	-1.05391	282.637
0.1107	-7.23552	-4.06363	-2.46993	-0.442286	282.637
0.1113	-7.86469	-3.149	-1.55596	0.778424	282.637
0.1120	-9.98816	-4.3685	-0.334505	1.08171	282.637
0.1127	-12.4262	-3.149	0.275376	-0.748096	282.637
0.1133	-11.1679	-3.149	2.41249	-2.27462	282.637
0.1140	-10.5387	-7.72632	2.41249	-1.05391	282.637
0.1147	-11.1679	-7.42144	-0.334505	1.69333	282.637
0.1153	-7.5501	-2.23019	0.275376	1.08171	282.637
0.1160	-3.22452	-2.23019	3.32816	-2.58043	282.637
0.1167	-2.35941	-3.75875	4.54792	-3.18952	282.637
0.1173	-2.674	-2.23019	3.32816	-1.663	282.637
0.1180	-4.79746	-2.84412	0.581161	-1.35971	282.637
0.1187	-5.97717	-4.06363	1.19104	-0.442286	282.637
0.1193	-3.22452	-3.45387	6.07347	0.166805	282.637
0.1200	-2.90994	-4.3685	6.07347	-2.27462	282.637
0.1207	-6.92093	-4.97826	2.10671	-1.96881	282.637
0.1213	-5.66258	-3.75875	1.49683	-0.139004	282.637
0.1220	-1.41564	-4.67338	-0.334505	-2.27462	282.637
0.1227	-3.8537	-5.89288	-3.3856	-3.49533	282.637
0.1233	-9.67357	-5.28313	-0.334505	-1.35971	282.637
0.1240	-9.67357	-6.19776	1.49683	-0.442286	282.637
0.1247	-7.86469	-6.81169	-1.55596	-0.748096	282.637
0.1253	-8.10063	-3.149	-0.334505	0.166805	282.637
0.1260	-8.10063	0.208819	1.80092	0.778424	282.637
0.1267	-7.23552	2.04225	-0.334505	1.08171	282.637
0.1273	-7.5501	2.04225	-0.0287202	0.472615	282.637
0.1280	-6.92093	0.513696	3.63226	0.166805	282.637
0.1287	-5.66258	0.818572	4.54792	1.99913	282.637
0.1293	-4.48287	3.26176	2.71659	2.91404	282.637
0.1300	-0.786469	2.04225	-0.944386	1.08171	282.637
0.1307	3.14588	0.208819	-1.25017	1.38752	282.637
0.1313	4.08964	3.26176	4.24383	1.99913	282.637
0.1320	2.83129	3.26176	5.15949	1.38752	282.637
0.1327	0.0786469	-1.31556	-0.334505	0.472615	282.637
0.1333	-1.73023	-1.01069	-1.86005	-1.96881	282.637
0.1340	-0.157294	2.34713	0.886946	-4.41023	282.637
0.1347	0.0786469	1.12345	0.275376	-2.58043	282.637
0.1353	-1.41564	-0.400933	-0.944386	-1.663	282.637
0.1360	1.02241	1.42833	-0.334505	-2.88371	282.637
0.1367	4.71881	1.7332	-0.944386	-1.663	282.637
0.1373	4.95476	0.513696	-2.16584	0.166805	282.637
0.1380	5.26934	-0.70581	-2.46993	0.472615	282.637
0.1387	5.89852	-1.62044	-2.16584	1.69333	282.637
0.1393	4.95476	0.513696	0.886946	2.60823	282.637
0.1400	7.47146	2.34713	2.41249	1.69333	282.637
0.1407	9.90951	2.65201	1.49683	1.69333	282.637
0.1413	6.84228	4.17639	0.581161	2.60823	282.637
0.1420	4.08964	3.56664	0.581161	1.38752	282.637
0.1427	6.21311	1.12345	1.19104	1.08171	282.637
0.1433	8.96575	4.17639	4.24383	1.99913	282.637
0.1440	7.15687	6.00565	4.85371	-1.05391	282.637
0.1447	4.40423	-0.400933	-0.334505	-4.41023	282.637
0.1453	4.71881	-2.53924	-3.3856	-4.41023	282.637
0.1460	6.52769	0.513696	-2.16584	-2.88371	282.637
0.1467	6.84228	0.513696	-0.944386	-3.80114	282.637
0.1473	7.15687	-0.0960569	-1.25017	-3.18952	282.637
0.1480	7.47146	2.04225	-2.16584	0.166805	282.637
0.1487	5.89852	1.42833	-3.3856	-0.748096	282.637
0.1493	3.46046	0.818572	-2.46993	-3.49533	282.637
0.1500	2.28076	4.17639	-0.334505	-1.05391	282.637
0.1507	1.96617	5.09102	-0.944386	3.82894	282.637
0.1513	3.14588	3.26176	-0.944386	2.91404	282.637
0.1520	4.40423	3.26176	3.02237	-0.748096	282.637
0.1527	3.14588	2.34713	4.85371	-1.05391	282.637
0.1533	2.83129	-0.0960569	1.49683	-0.442286	282.637
0.1540	4.40423	1.42833	-0.334505	0.166805	282.637
0.1547	4.08964	4.17639	2.41249	1.99913	282.637
0.1553	4.08964	3.56664	4.54792	2.91404	282.637
0.1560	4.95476	1.7332	4.24383	2.30242	282.637
0.1567	2.28076	1.12345	1.49683	3.21985	282.637
0.1573	-0.471881	1.12345	-1.55596	4.13475	282.637
0.1580	1.337	0.513696	-1.86005	3.21985	282.637
0.1587	-0.157294	-0.70581	1.49683	2.30242	282.637
0.1593	-3.22452	-0.400933	1.49683	1.99913	282.637
0.1600	-0.471881	2.65201	-2.16584	1.99913	282.637
0.1607	1.337	4.78614	-2.16584	1.08171	282.637
0.1613	-2.04482	4.17639	-0.0287202	0.472615	282.637
0.1620	-3.22452	3.87151	-0.334505	0.472615	282.637
0.1627	-0.471881	4.78614	-1.55596	1.08171	282.637
0.1633	2.28076	5.09102	-0.640291	0.778424	282.637
0.1640	4.08964	4.17639	0.886946	-0.748096	282.637
0.1647	4.95476	3.56664	1.49683	-1.35971	282.637
0.1653	2.28076	2.95688	-0.0287202	0.778424	282.637
0.1660	1.65159	1.12345	-1.55596	2.91404	282.637
0.1667	4.71881	0.513696	0.275376	2.60823	282.637
0.1673	7.15687	2.65201	1.80092	-0.139004	282.637
0.1680	7.47146	3.87151	0.581161	-2.27462	282.637
0.1687	6.52769	3.26176	-0.944386	-2.27462	282.637
0.1693	5.26934	2.34713	-1.25017	-1.35971	282.637
0.1700	4.71881	2.34713	-1.55596	-1.05391	282.637
0.1707	3.46046	4.17639	-0.0287202	-1.663	282.637
0.1713	2.28076	5.70077	1.49683	-3.49533	282.637
0.1720	2.28076	3.26176	-1.25017	-4.41023	282.637
0.1727	1.337	2.04225	-2.46993	-4.41023	282.637
0.1733	0.393235	2.95688	-0.0287202	-3.49533	282.637
0.1740	2.5167	-0.0960569	2.41249	-1.663	282.637
0.1747	2.28076	-3.149	2.41249	0.166805	282.637
0.1753	2.28076	-1.31556	0.581161	-1.663	282.637
0.1760	8.96575	-1.31556	-2.46993	-3.80114	282.637
0.1767	13.2127	-3.75875	-2.46993	-0.748096	282.637
0.1773	6.21311	-3.149	-0.640291	2.60823	282.637
0.1780	2.5167	-3.45387	-2.16584	-0.442286	282.637
0.1787	6.84228	-5.28313	-2.77572	-2.88371	282.637
0.1793	6.84228	-3.45387	1.49683	-0.748096	282.637
0.1800	4.08964	-1.31556	3.32816	-0.442286	282.637
0.1807	3.77505	-2.23019	-0.334505	-1.05391	282.637
0.1813	1.337	-2.23019	-2.16584	0.166805	282.637
0.1820	-0.157294	-2.84412	-0.640291	-0.139004	282.637
0.1827	1.96617	-5.58801	-2.46993	-2.58043	282.637
0.1833	0.393235	-5.89288	-4.60705	-1.663	282.637
0.1840	-5.11205	-3.149	-3.69139	1.38752	282.637
0.1847	-4.48287	-3.149	-3.0815	1.69333	282.637
0.1853	0.707822	-4.97826	-2.77572	1.08171	282.637
0.1860	1.02241	-4.97826	-2.16584	0.778424	282.637
0.1867	-1.73023	-2.23019	-3.99717	-0.442286	282.637
0.1873	-1.41564	0.818572	-3.99717	-0.748096	282.637
0.1880	1.02241	2.95688	0.886946	1.99913	282.637
0.1887	2.28076	4.78614	1.80092	2.91404	282.637
0.1893	1.337	3.87151	-2.16584	-0.139004	282.637
0.1900	-0.157294	-0.70581	-2.16584	-0.748096	282.637
0.1907	0.0786469	-2.84412	-0.0287202	1.08171	282.637
0.1913	-0.157294	-1.31556	-1.25017	1.08171	282.637
0.1920	-2.35941	0.208819	-2.16584	1.38752	282.637
0.1927	-4.16829	1.7332	-2.16584	1.08171	282.637
0.1933	-5.11205	4.78614	-3.69139	-1.35971	282.637
0.1940	-7.5501	4.48127	-3.99717	-0.748096	282.637
0.1947	-7.23552	1.7332	-3.0815	1.08171	282.637
0.1953	-4.16829	-0.0960569	-2.46993	1.08171	282.637
0.1960	-4.16829	-0.400933	-1.86005	1.99913	282.637
0.1967	-6.92093	-0.400933	-2.16584	2.60823	282.637
0.1973	-5.66258	-0.0960569	-2.46993	0.166805	282.637
0.1980	-3.8537	-0.400933	-0.334505	0.472615	282.637
0.1987	-6.29175	0.513696	-0.0287202	1.99913	282.637
0.1993	-7.86469	1.42833	-2.16584	0.166805	282.637
0.2000	-4.79746	-0.0960569	-0.334505	0.472615	282.637
0.2007	-3.8537	-1.01069	2.41249	3.21985	282.637
0.2013	-7.86469	0.513696	-0.0287202	1.99913	282.637
0.2020	-11.4824	-0.0960569	-4.91284	-0.139004	282.637
0.2027	-9.98816	-2.23019	-3.3856	1.08171	282.637
0.2033	-7.86469	-1.31556	2.71659	1.99913	282.637
0.2040	-8.72981	-0.70581	2.10671	2.30242	282.637
0.2047	-11.1679	-3.149	-5.82681	2.91404	282.637
0.2053	-12.1116	-1.31556	-7.96393	1.69333	282.637
0.2060	-11.797	3.26176	-3.99717	1.69333	282.637
0.2067	-9.67357	2.65201	-3.3856	1.99913	282.637
0.2073	-7.23552	0.513696	-4.30127	0.472615	282.637
0.2080	-9.0444	3.26176	-3.3856	0.778424	282.637
0.2087	-11.1679	5.09102	-3.69139	3.52313	282.637
0.2093	-7.86469	3.87151	-3.3856	2.30242	282.637
0.2100	-5.34799	2.65201	-2.77572	-1.663	282.637
0.2107	-7.5501	2.34713	-3.69139	-1.35971	282.637
0.2113	-6.60634	1.42833	-3.0815	0.778424	282.637
0.2120	-1.41564	3.26176	-0.0287202	-1.05391	282.637
0.2127	-1.10106	6.92445	1.80092	-3.18952	282.637
0.2133	-4.16829	6.92445	1.49683	-1.96881	282.637
0.2140	-5.97717	3.56664	-0.334505	-0.748096	282.637
0.2147	-6.92093	0.513696	-3.0815	0.166805	282.637
0.2153	-7.5501	-1.92532	-1.25017	1.69333	282.637
0.2160	-6.60634	-3.149	1.49683	2.30242	282.637
0.2167	-7.86469	-2.23019	-0.640291	0.166805	282.637
0.2173	-11.4824	-1.92532	-2.16584	-1.663	282.637
0.2180	-12.4262	-4.67338	-1.25017	-1.663	282.637
0.2187	-11.1679	-4.97826	-1.55596	-2.27462	282.637
0.2193	-12.1116	-1.31556	-0.944386	-3.18952	282.637
0.2200	-13.2913	0.513696	-0.0287202	-2.58043	282.637
0.2207	-10.8533	-1.01069	-2.16584	-1.05391	282.637
0.2213	-8.72981	-1.01069	-2.46993	-1.663	282.637
0.2220	-11.797	1.42833	-0.0287202	-1.663	282.637
0.2227	-13.6059	1.12345	-0.640291	0.166805	282.637
0.2233	-10.5387	0.208819	-2.46993	0.472615	282.637
0.2240	-7.5501	1.42833	1.19104	-0.139004	282.637
0.2247	-7.86469	0.818572	4.85371	1.38752	282.637
0.2253	-9.67357	-0.0960569	1.49683	3.82894	282.637
0.2260	-12.1116	2.04225	-3.0815	2.30242	282.637
0.2267	-13.9205	3.26176	-2.16584	0.166805	282.637
0.2273	-13.2913	1.42833	1.49683	-0.442286	282.637
0.2280	-12.7408	0.513696	3.02237	-2.27462	282.637
0.2287	-13.2913	0.513696	1.80092	-4.41023	282.637
0.2293	-14.2351	0.818572	1.49683	-2.27462	282.637
0.2300	-13.9205	1.42833	0.581161	1.08171	282.637
0.2307	-11.797	2.65201	-2.16584	1.08171	282.637
0.2313	-12.7408	2.95688	-1.55596	0.472615	282.637
0.2320	-14.8643	3.56664	1.49683	0.472615	282.637
0.2327	-13.2913	5.09102	2.10671	-1.663	282.637
0.2333	-12.1116	3.87151	1.19104	-1.663	282.637
0.2340	-14.8643	-0.0960569	0.886946	0.778424	282.637
0.2347	-14.5497	-1.31556	1.19104	-0.748096	282.637
0.2353	-10.8533	-0.400933	1.80092	-2.58043	282.637
0.2360	-10.3027	0.513696	2.10671	1.08171	282.637
0.2367	-9.67357	2.95688	0.581161	2.91404	282.637
0.2373	-7.86469	3.87151	-0.640291	1.08171	282.637
0.2380	-6.29175	1.12345	-0.334505	1.99913	282.637
0.2387	-3.22452	0.208819	0.886946	2.91404	282.637
0.2393	-0.471881	2.34713	1.49683	2.30242	282.637
0.2400	-2.35941	0.208819	1.49683	2.91404	282.637
0.2407	-5.11205	-3.149	0.581161	3.21985	282.637
0.2413	-4.16829	-0.400933	-0.0287202	1.99913	282.637
0.2420	-4.79746	1.12345	0.581161	2.30242	282.637
0.2427	-5.97717	-3.149	0.275376	3.52313	282.637
0.2433	-4.79746	-5.28313	-0.944386	2.91404	282.637
0.2440	-4.16829	-2.84412	-2.16584	1.08171	282.637
0.2447	-5.97717	-2.23019	-1.25017	-1.35971	282.637
0.2453	-5.34799	-3.149	-0.0287202	-1.663	282.637
0.2460	-0.786469	-3.149	-0.944386	-0.139004	282.637
0.2467	0.707822	-2.84412	-2.46993	-0.748096	282.637
0.2473	-1.41564	-1.92532	-0.944386	-2.58043	282.637
0.2480	-1.10106	-1.31556	3.32816	0.778424	282.637
0.2487	1.337	-1.62044	4.54792	3.52313	282.637
0.2493	0.707822	-1.62044	2.41249	0.472615	282.637
0.2500	-0.786469	-1.92532	-0.334505	-1.663	282.637
0.2507	0.393235	-3.149	-0.0287202	-0.139004	282.637
0.2513	2.28076	-1.92532	1.49683	-0.139004	282.637
0.2520	3.14588	-1.31556	0.275376	-0.748096	282.637
0.2527	4.40423	-4.06363	-2.77572	0.166805	282.637
0.2533	4.71881	-4.67338	-3.3856	0.166805	282.637
0.2540	3.77505	-0.400933	-3.69139	-0.442286	282.637
0.2547	3.14588	2.34713	-4.60705	-0.748096	282.637
0.2553	2.83129	0.208819	-3.0815	-0.442286	282.637
0.2560	3.14588	-0.70581	-0.334505	0.778424	282.637
0.2567	3.14588	1.42833	-0.0287202	1.08171	282.637
0.2573	1.02241	2.04225	0.886946	-1.05391	282.637
0.2580	-0.471881	1.42833	1.80092	-2.58043	282.637
0.2587	0.393235	3.26176	-1.25017	-1.663	282.637
0.2593	1.02241	6.00565	-1.86005	-1.05391	282.637
0.2600	2.83129	6.00565	2.71659	-0.139004	282.637
0.2607	6.84228	3.56664	4.24383	1.38752	282.637
0.2613	6.84228	2.95688	1.80092	1.08171	282.637
0.2620	2.83129	3.26176	1.49683	0.472615	282.637
0.2627	4.08964	0.513696	2.41249	1.38752	282.637
0.2633	9.28034	-2.23019	3.63226	0.778424	282.637
0.2640	8.65116	-1.31556	2.41249	-1.05391	282.637
0.2647	4.08964	-1.31556	-0.640291	-1.663	282.637
0.2653	3.14588	-2.23019	0.581161	-0.748096	282.637
0.2660	4.08964	-1.01069	2.41249	1.69333	282.637
0.2667	4.40423	-0.70581	-0.334505	3.52313	282.637
0.2673	6.21311	-2.23019	-1.55596	2.91404	282.637
0.2680	4.08964	-1.31556	0.886946	2.91404	282.637
0.2687	-0.786469	-0.400933	-0.334505	2.60823	282.637
0.2693	1.02241	-1.31556	-2.77572	0.778424	282.637
0.2700	5.58393	-0.70581	-2.46993	0.778424	282.637
0.2707	4.40423	-0.70581	-1.86005	1.08171	282.637
0.2713	4.08964	-1.31556	0.275376	-0.139004	282.637
0.2720	8.33657	2.04225	3.63226	-0.748096	282.637
0.2727	9.59492	4.17639	3.32816	1.08171	282.637
0.2733	7.15687	1.42833	0.886946	0.472615	282.637
0.2740	6.84228	-1.31556	-0.0287202	-2.27462	282.637
0.2747	6.84228	-1.01069	-0.334505	-3.18952	282.637
0.2753	7.7074	2.65201	1.49683	-1.663	282.637
0.2760	9.90951	5.09102	3.02237	1.08171	282.637
0.2767	8.02199	3.26176	-0.640291	1.99913	282.637
0.2773	4.08964	1.42833	-3.0815	0.472615	282.637
0.2780	4.95476	3.56664	-0.640291	0.166805	282.637
0.2787	7.15687	2.95688	0.275376	1.99913	282.637
0.2793	5.58393	0.513696	-0.334505	1.08171	282.637
0.2800	4.08964	2.04225	1.49683	-0.748096	282.637
0.2807	4.71881	5.09102	1.19104	-0.748096	282.637
0.2813	4.40423	5.09102	-2.16584	-1.663	282.637
0.2820	3.46046	4.48127	-1.55596	-3.18952	282.637
0.2827	3.46046	2.65201	0.275376	-2.27462	282.637
0.2833	4.08964	-0.0960569	-0.334505	-2.27462	282.637
0.2840	4.95476	-0.400933	0.886946	-3.49533	282.637
0.2847	4.08964	0.208819	1.80092	-2.88371	282.637
0.2853	2.28076	0.513696	-0.0287202	-0.442286	282.637
0.2860	3.14588	0.513696	-0.334505	1.08171	282.637
0.2867	6.84228	0.513696	1.49683	1.08171	282.637
0.2873	8.65116	-1.31556	3.93804	0.166805	282.637
0.2880	5.58393	-3.75875	5.15949	1.69333	282.637
0.2887	2.28076	-6.81169	2.71659	3.82894	282.637
0.2893	0.393235	-8.64095	-0.944386	2.30242	282.637
0.2900	-2.04482	-7.42144	-0.334505	1.69333	282.637
0.2907	-3.53911	-7.42144	2.10671	3.82894	282.637
0.2913	-1.41564	-9.2507	2.41249	4.13475	282.637
0.2920	-0.157294	-8.64095	2.71659	2.91404	282.637
0.2927	-3.22452	-6.81169	2.41249	2.30242	282.637
0.2933	-4.48287	-9.55558	0.886946	2.60823	282.637
0.2940	-4.16829	-12.3036	2.10671	2.60823	282.637
0.2947	-6.29175	-11.389	3.02237	1.69333	282.637
0.2953	-6.92093	-8.64095	1.19104	0.472615	282.637
0.2960	-2.674	-5.28313	-0.640291	-0.139004	282.637
0.2967	0.393235	-2.53924	-0.334505	-0.442286	282.637
0.2973	-0.471881	-2.23019	-0.334505	0.778424	282.637
0.2980	-2.674	-3.149	-0.334505	3.52313	282.637
0.2987	-2.90994	-3.45387	2.41249	1.08171	282.637
0.2993	-2.35941	-3.45387	6.07347	-3.18952	282.637
0.3000	-3.22452	-1.92532	6.07347	-1.663	282.637
0.3007	-4.48287	-0.70581	3.32816	1.08171	282.637
0.3013	-5.11205	-1.62044	2.41249	-0.442286	282.637
0.3020	-7.86469	-1.92532	-0.0287202	-0.748096	282.637
0.3027	-9.0444	-3.149	-1.25017	-0.139004	282.637
0.3033	-4.48287	-4.97826	0.886946	-0.748096	282.637
0.3040	-2.35941	-3.149	1.80092	1.38752	282.637
0.3047	-7.5501	1.12345	1.19104	2.91404	282.637
0.3053	-9.0444	3.26176	2.41249	-0.442286	282.637
0.3060	-5.66258	6.00565	1.49683	-2.27462	282.637
0.3067	-4.16829	6.61958	-1.25017	0.166805	282.637
0.3073	-2.674	2.34713	1.49683	1.69333	282.637
0.3080	0.0786469	1.42833	4.24383	0.166805	282.637
0.3087	-0.786469	4.48127	1.49683	-1.96881	282.637
0.3093	-4.48287	5.09102	0.581161	-1.35971	282.637
0.3100	-5.66258	1.7332	2.41249	2.30242	282.637
0.3107	-3.8537	-0.400933	2.10671	2.30242	282.637
0.3113	-3.22452	0.208819	2.41249	-2.27462	282.637
0.3120	-4.79746	1.42833	3.02237	-3.49533	282.637
0.3127	-5.11205	0.513696	0.886946	-0.442286	282.637
0.3133	-3.8537	-0.0960569	-0.640291	-0.442286	282.637
0.3140	-3.8537	2.34713	-0.334505	-1.663	282.637
0.3147	-5.11205	2.65201	-1.25017	-0.139004	282.637
0.3153	-5.66258	2.34713	-2.16584	-0.442286	282.637
0.3160	-5.97717	4.17639	-0.640291	-2.58043	282.637
0.3167	-5.97717	5.09102	0.581161	-1.35971	282.637
0.3173	-6.29175	3.87151	-0.0287202	1.99913	282.637
0.3180	-8.72981	3.56664	0.886946	1.69333	282.637
0.3187	-9.67357	4.17639	1.49683	0.166805	282.637
0.3193	-5.34799	4.17639	2.10671	1.08171	282.637
0.3200	-1.73023	5.09102	3.63226	1.38752	282.637
0.3207	-3.22452	5.09102	4.24383	0.472615	282.637
0.3213	-7.23552	5.09102	0.275376	1.69333	282.637
0.3220	-7.23552	6.92445	-3.0815	2.91404	282.637
0.3227	-2.35941	8.14396	-1.86005	1.99913	282.637
0.3233	0.0786469	6.92445	-0.334505	1.99913	282.637
0.3240	-3.8537	5.09102	-0.0287202	1.99913	282.637
0.3247	-5.11205	4.48127	-0.0287202	-0.748096	282.637
0.3253	-0.157294	3.87151	-1.55596	-3.18952	282.637
0.3260	0.707822	2.34713	-3.3856	-2.88371	282.637
0.3267	-3.22452	1.42833	-1.86005	-4.10442	282.637
0.3273	-4.16829	2.34713	-0.944386	-5.63094	282.637
0.3280	-4.16829	2.04225	-1.86005	-4.41023	282.637
0.3287	-5.11205	-1.31556	-0.944386	-2.88371	282.637
0.3293	-4.48287	-2.53924	-0.0287202	-4.10442	282.637
0.3300	-3.53911	-1.31556	-1.86005	-5.02185	282.637
0.3307	-4.16829	-2.84412	-1.86005	-4.41023	282.637
0.3313	-2.35941	-4.97826	1.19104	-3.49533	282.637
0.3320	1.65159	-2.53924	2.10671	-2.58043	282.637
0.3327	2.28076	1.42833	1.80092	-0.139004	282.637
0.3333	0.393235	2.65201	1.49683	1.99913	282.637
0.3340	0.393235	1.42833	-0.640291	3.82894	282.637
0.3347	1.337	0.208819	-2.16584	4.74384	282.637
0.3353	2.83129	2.04225	-0.334505	2.91404	282.637
0.3360	4.71881	5.39589	0.886946	0.166805	282.637
0.3367	4.08964	4.48127	-2.46993	-0.748096	282.637
0.3373	2.28076	1.42833	-5.21693	0.166805	282.637
0.3380	2.5167	0.208819	-4.30127	-1.05391	282.637
0.3387	4.08964	-1.92532	-3.69139	-4.10442	282.637
0.3393	4.95476	-5.58801	-6.43838	-5.32513	282.637
0.3400	4.71881	-6.81169	-7.35405	-5.32513	282.637
0.3407	2.5167	-5.89288	-3.69139	-6.54584	282.637
0.3413	-1.73023	-4.97826	-2.16584	-5.32513	282.637
0.3420	-4.79746	-4.97826	-4.60705	-1.96881	282.637
0.3427	-5.34799	-4.97826	-3.0815	0.166805	282.637
0.3433	-5.11205	-2.84412	-0.334505	0.472615	282.637
0.3440	-3.22452	-0.70581	-3.0815	0.166805	282.637
0.3447	-1.73023	-0.70581	-5.82681	-0.442286	282.637
0.3453	-4.48287	0.513696	-3.3856	0.472615	282.637
0.3460	-6.92093	2.34713	-3.0815	2.91404	282.637
0.3467	-5.11205	1.7332	-3.99717	1.99913	282.637
0.3473	-4.16829	2.34713	-1.86005	0.166805	282.637
0.3480	-6.92093	5.09102	-1.86005	0.166805	282.637
0.3487	-8.41522	5.09102	-4.60705	0.778424	282.637
0.3493	-8.41522	2.65201	-1.86005	1.38752	282.637
0.3500	-8.72981	4.17639	0.581161	1.38752	282.637
0.3507	-7.86469	6.00565	-4.60705	-0.748096	282.637
0.3513	-6.92093	4.17639	-6.43838	-1.663	282.637
0.3520	-7.23552	2.34713	-2.16584	1.69333	282.637
0.3527	-8.41522	2.65201	-2.16584	1.99913	282.637
0.3533	-7.86469	2.95688	-4.91284	0.166805	282.637
0.3540	-6.29175	1.12345	-3.99717	1.08171	282.637
0.3547	-6.29175	-1.92532	-1.86005	3.82894	282.637
0.3553	-7.23552	-3.149	-2.46993	2.91404	282.637
0.3560	-5.66258	-2.23019	-3.3856	1.38752	282.637
0.3567	-4.79746	-1.92532	-2.77572	1.08171	282.637
0.3573	-8.41522	-2.53924	-1.86005	1.69333	282.637
0.3580	-10.5387	-4.06363	-1.86005	2.91404	282.637
0.3587	-6.92093	-5.89288	-2.77572	4.44056	282.637
0.3593	-5.66258	-5.58801	-1.86005	5.04965	282.637
0.3600	-8.72981	-4.3685	-0.0287202	5.04965	282.637
0.3607	-9.67357	-4.06363	-0.334505	4.13475	282.637
0.3613	-9.35898	-3.45387	-1.55596	4.13475	282.637
0.3620	-9.98816	-2.84412	-1.86005	4.74384	282.637
0.3627	-9.35898	-2.84412	-2.16584	2.60823	282.637
0.3633	-7.86469	-1.31556	-3.0815	1.99913	282.637
0.3640	-8.41522	0.513696	-3.99717	4.74384	282.637
0.3647	-8.41522	1.12345	-4.91284	4.74384	282.637
0.3653	-5.34799	1.42833	-5.21693	1.69333	282.637
0.3660	-3.22452	1.12345	-4.30127	0.166805	282.637
0.3667	-3.22452	-0.0960569	-2.16584	0.778424	282.637
0.3673	-3.22452	0.513696	-1.25017	1.08171	282.637
0.3680	-0.786469	1.42833	-1.25017	0.166805	282.637
0.3687	2.28076	1.42833	-1.86005	-1.96881	282.637
0.3693	2.28076	0.818572	-1.86005	-0.139004	282.637
0.3700	0.393235	-0.400933	-1.86005	1.69333	282.637
0.3707	1.337	-0.400933	-0.640291	-2.27462	282.637
0.3713	2.5167	3.26176	2.10671	-4.41023	282.637
0.3720	-0.157294	5.09102	3.93804	0.472615	282.637
0.3727	-2.04482	2.65201	2.41249	1.99913	282.637
0.3733	-0.786469	0.513696	0.581161	-3.49533	282.637
0.3740	-2.35941	0.513696	-0.640291	-4.10442	282.637
0.3747	-4.48287	0.208819	-0.640291	0.472615	282.637
0.3753	-1.41564	1.12345	-0.944386	1.08171	282.637
0.3760	1.337	2.65201	-1.55596	-1.05391	282.637
0.3767	-1.10106	3.26176	-0.334505	-0.139004	282.637
0.3773	-1.73023	3.87151	2.10671	1.08171	282.637
0.3780	0.0786469	4.48127	2.41249	-0.748096	282.637
0.3787	0.393235	2.34713	-0.0287202	-1.35971	282.637
0.3793	1.337	-0.0960569	-0.0287202	-0.139004	282.637
0.3800	4.08964	0.818572	2.41249	0.166805	282.637
0.3807	3.14588	-0.70581	2.10671	1.08171	282.637
0.3813	1.337	-4.97826	-0.640291	2.91404	282.637
0.3820	2.5167	-4.06363	-0.944386	3.82894	282.637
0.3827	3.14588	-0.400933	1.49683	3.21985	282.637
0.3833	-0.157294	-0.0960569	3.63226	1.69333	282.637
0.3840	-5.66258	1.12345	4.54792	0.472615	282.637
0.3847	-5.66258	4.78614	3.02237	1.38752	282.637
0.3853	-5.66258	3.56664	-0.334505	3.21985	282.637
0.3860	-5.66258	-0.70581	-0.0287202	2.60823	282.637
0.3867	-5.66258	-1.92532	2.10671	0.166805	282.637
0.3873	-5.66258	0.208819	0.886946	0.166805	282.637
0.3880	-5.66258	1.42833	-0.334505	1.99913	282.637
0.3887	-5.66258	0.513696	1.19104	1.99913	282.637
0.3893	-5.66258	0.818572	2.10671	-0.139004	282.637
0.3900	-5.66258	3.87151	0.886946	0.166805	282.637
0.3907	-5.66258	7.53421	1.49683	1.99913	282.637
0.3913	-5.66258	7.53421	3.32816	-1.05391	282.637
0.3920	-5.66258	4.17639	4.85371	-4.71604	282.637
0.3927	-5.66258	1.7332	6.37925	-2.58043	282.637
0.3933	-5.66258	2.95688	5.46359	-0.748096	282.637
0.3940	-5.66258	2.65201	2.71659	-0.748096	282.637
0.3947	-5.66258	-1.31556	3.32816	0.166805	282.637
0.3953	-5.66258	-3.149	6.68504	-0.748096	282.637
0.3960	-3.22452	-1.92532	6.98913	-3.18952	282.637
0.3967	-4.16829	-3.149	3.93804	-2.58043	282.637
0.3973	-4.79746	-6.19776	2.41249	0.472615	282.637
0.3980	-5.97717	-5.28313	3.32816	0.166805	282.637
0.3987	-7.5501	-3.75875	2.10671	-0.748096	282.637
0.3993	-7.86469	-4.67338	-0.334505	-0.139004	282.637
0.4000	-9.98816	-5.89288	-1.55596	-1.663	282.637
0.4007	-10.5387	-5.89288	-0.640291	-3.49533	282.637
0.4013	-5.11205	-4.97826	1.19104	-1.96881	282.637
0.4020	-5.34799	-3.45387	1.49683	-0.139004	282.637
0.4027	-10.8533	-3.75875	0.886946	-0.748096	282.637
0.4033	-8.72981	-5.58801	2.41249	-0.748096	282.637
0.4040	-2.674	-5.89288	3.32816	1.38752	282.637
0.4047	-1.41564	-5.89288	2.41249	2.91404	282.637
0.4053	-3.22452	-7.42144	1.49683	3.82894	282.637
0.4060	-5.97717	-5.89288	0.886946	4.44056	282.637
0.4067	-8.10063	-1.01069	-1.25017	2.91404	282.637
0.4073	-6.92093	1.42833	0.581161	2.60823	282.637
0.4080	-6.92093	0.818572	3.32816	4.13475	282.637
0.4087	-6.92093	0.513696	0.581161	3.52313	282.637
0.4093	-6.92093	-0.70581	-3.0815	0.472615	282.637
0.4100	-6.92093	-1.31556	-2.46993	0.166805	282.637
0.4107	-6.92093	-0.400933	-2.46993	3.21985	282.637
0.4113	-6.92093	-0.400933	-3.99717	4.13475	282.637
0.4120	-6.92093	-0.70581	-2.16584	3.21985	282.637
0.4127	-6.92093	-1.62044	0.275376	2.91404	282.637
0.4133	-6.92093	-4.97826	-0.0287202	2.60823	282.637
0.4140	-6.92093	-6.19776	-0.640291	1.99913	282.637
0.4147	-6.92093	-3.149	1.49683	1.08171	282.637
0.4153	-6.92093	-0.400933	3.02237	-0.442286	282.637
0.4160	-6.92093	0.208819	1.49683	-0.442286	282.637
0.4167	-6.92093	0.513696	1.49683	1.38752	282.637
0.4173	-6.92093	-0.0960569	3.63226	0.166805	282.637
0.4180	-6.92093	0.208819	3.32816	-3.49533	282.637
0.4187	-6.92093	1.42833	3.32816	-3.80114	282.637
0.4193	-6.92093	1.7332	6.07347	-3.49533	282.637
0.4200	-6.92093	0.818572	4.85371	-5.63094	282.637
0.4207	-6.92093	1.12345	-0.334505	-5.32513	282.637
0.4213	-6.92093	2.65201	-1.25017	-3.18952	282.637
0.4220	-6.92093	3.56664	0.275376	-3.80114	282.637
0.4227	-6.92093	4.17639	-0.0287202	-3.49533	282.637
0.4233	-6.92093	6.00565	0.275376	-0.748096	282.637
0.4240	-6.92093	6.3147	0.886946	-1.663	282.637
0.4247	-6.92093	3.26176	-0.0287202	-4.41023	282.637
0.4253	-6.92093	0.513696	-0.0287202	-5.63094	282.637
0.4260	-6.92093	0.513696	-0.334505	-4.41023	282.637
0.4267	-6.92093	0.208819	-1.86005	-0.442286	282.637
0.4273	-6.92093	-0.400933	0.581161	1.38752	282.637
0.4280	-6.92093	-1.01069	3.02237	-0.748096	282.637
0.4287	-6.92093	-4.97826	0.581161	-1.05391	282.637
0.4293	-6.92093	-10.1653	-1.25017	0.166805	282.637
0.4300	-6.92093	-12.3036	-1.55596	-1.35971	282.637
0.4307	-6.92093	-12.6085	-2.16584	-1.663	282.637
0.4313	-6.92093	-12.3036	0.275376	-1.35971	282.637
0.4320	0.0786469	-10.4702	1.49683	-1.96881	282.637
0.4327	0.393235	-10.1653	-2.46993	-1.35971	282.637
0.4333	1.96617	-10.4702	-4.91284	0.472615	282.637
0.4340	-0.157294	-8.94583	-3.0815	1.38752	282.637
0.4347	-3.22452	-8.0312	-3.99717	2.91404	282.637
0.4353	-2.35941	-6.81169	-5.82681	3.52313	282.637
0.4360	0.0786469	-2.84412	-3.0815	1.08171	282.637
0.4367	0.0786469	0.513696	-2.16584	-0.748096	282.637
0.4373	-1.41564	-0.400933	-3.99717	0.472615	282.637
0.4380	-1.41564	-1.62044	-4.91284	1.99913	282.637
0.4387	-0.471881	0.513696	-4.91284	1.38752	282.637
0.4393	0.393235	6.00565	-5.82681	-1.05391	282.637
0.4400	3.14588	9.97322	-4.60705	-1.35971	282.637
0.4407	4.95476	7.83908	-0.640291	1.99913	282.637
0.4413	4.40423	4.17639	0.886946	2.30242	282.637
0.4420	4.08964	4.17639	-1.25017	0.166805	282.637
0.4427	5.89852	6.61958	-1.55596	0.778424	282.637
0.4433	5.89852	7.83908	1.19104	-1.05391	282.637
0.4440	4.08964	5.70077	2.41249	-5.02185	282.637
0.4447	3.46046	1.7332	0.886946	-3.18952	282.637
0.4453	1.96617	2.65201	0.581161	0.166805	282.637
0.4460	-1.41564	4.78614	0.275376	-1.663	282.637
0.4467	-0.471881	3.26176	-1.55596	-2.27462	282.637
0.4473	2.5167	5.09102	-2.77572	-0.748096	282.637
0.4480	1.337	9.05859	-2.16584	-0.748096	282.637
0.4487	0.707822	7.83908	-1.25017	-0.139004	282.637
0.4493	4.08964	6.00565	-0.944386	1.08171	282.637
0.4500	4.40423	4.48127	-0.640291	0.166805	282.637
0.4507	2.83129	0.208819	0.275376	-0.748096	282.637
0.4513	4.95476	0.513696	1.80092	-0.139004	282.637
0.4520	8.96575	6.00565	3.32816	0.166805	282.637
0.4527	9.28034	6.00565	3.02237	0.472615	282.637
0.4533	8.96575	3.87151	-0.334505	-0.442286	282.637
0.4540	12.3476	5.09102	-2.77572	-1.35971	282.637
0.4547	15.9653	4.78614	-2.16584	0.166805	282.637
0.4553	17.5383	4.17639	1.19104	-0.139004	282.637
0.4560	16.5945	4.78614	3.02237	-1.35971	282.637
0.4567	15.3361	2.34713	1.80092	0.166805	282.637
0.4573	16.5945	-0.400933	0.581161	0.166805	282.637
0.4580	18.0888	-0.400933	0.275376	-1.35971	282.637
0.4587	17.7742	-1.92532	-0.944386	1.08171	282.637
0.4593	16.5945	-2.23019	-2.16584	3.52313	282.637
0.4600	16.5945	-1.31556	-0.334505	0.778424	282.637
0.4607	16.9091	0.513696	-0.334505	-0.748096	282.637
0.4613	17.2237	4.17639	-3.69139	-0.442286	282.637
0.4620	17.2237	5.70077	-3.0815	-1.663	282.637
0.4627	16.2799	0.208819	-0.640291	-1.96881	282.637
0.4633	16.9091	-2.53924	-1.25017	0.166805	282.637
0.4640	20.2123	1.12345	-1.55596	0.472615	282.637
0.4647	23.5941	0.818572	1.19104	-1.05391	282.637
0.4653	25.403	-2.23019	1.49683	-1.663	282.637
0.4660	24.2232	-1.31556	1.19104	-0.442286	282.637
0.4667	21.7852	-0.70581	3.32816	1.08171	282.637
0.4673	21.4706	-0.70581	4.85371	-1.35971	282.637
0.4680	21.156	3.56664	3.32816	-5.93675	282.637
0.4687	17.7742	5.09102	0.581161	-5.93675	282.637
0.4693	14.471	1.12345	-2.16584	-2.58043	282.637
0.4700	13.2127	-0.400933	-1.86005	-1.663	282.637
0.4707	12.3476	1.7332	0.581161	-1.35971	282.637
0.4713	13.2127	0.513696	0.886946	-0.442286	282.637
0.4720	15.3361	-2.23019	-2.16584	-1.96881	282.637
0.4727	15.1002	-2.23019	-3.99717	-3.80114	282.637
0.4733	15.3361	-2.23019	-2.46993	-2.88371	282.637
0.4740	16.2799	-3.149	-1.55596	-1.35971	282.637
0.4747	13.2127	-0.0960569	-1.25017	0.166805	282.637
0.4753	10.7746	3.26176	2.41249	1.08171	282.637
0.4760	14.1564	4.48127	5.76937	1.08171	282.637
0.4767	13.2127	6.92445	3.93804	0.472615	282.637
0.4773	7.15687	8.44883	1.19104	0.472615	282.637
0.4780	8.65116	5.39589	-0.640291	-0.442286	282.637
0.4787	13.2127	2.95688	-0.944386	0.472615	282.637
0.4793	8.96575	5.70077	2.71659	2.60823	282.637
0.4800	4.95476	6.92445	5.15949	2.91404	282.637
0.4807	8.02199	4.17639	0.581161	1.69333	282.637
0.4813	6.84228	3.87151	-3.0815	0.166805	282.637
0.4820	2.28076	6.00565	-1.25017	-1.35971	282.637
0.4827	4.08964	4.17639	-0.0287202	-1.35971	282.637
0.4833	7.47146	1.42833	-1.25017	0.472615	282.637
0.4840	5.89852	1.42833	-0.334505	1.99913	282.637
0.4847	3.46046	1.12345	1.19104	3.82894	282.637
0.4853	1.337	0.513696	-0.334505	5.66127	282.637
0.4860	-0.786469	1.42833	-0.944386	4.13475	282.637
0.4867	0.393235	-0.0960569	0.886946	2.91404	282.637
0.4873	1.02241	-2.53924	2.71659	4.74384	282.637
0.4880	-5.11205	-1.01069	2.71659	4.74384	282.637
0.4887	-15.1789	-1.31556	2.10671	0.778424	282.637
0.4893	-24.9311	-4.97826	-0.0287202	-0.748096	282.637
0.4900	-28.5488	-2.53924	-1.55596	1.69333	282.637
0.4907	-25.2457	1.7332	0.886946	1.08171	282.637
0.4913	-23.6727	1.42833	5.15949	-3.49533	282.637
0.4920	-27.9983	3.26176	3.32816	-4.71604	282.637
0.4927	-30.7509	6.61958	-0.944386	-1.05391	282.637
0.4933	-28.8634	5.70077	-0.334505	1.08171	282.637
0.4940	-30.1218	2.95688	-0.334505	-0.442286	282.637
0.4947	-34.0541	2.04225	-3.69139	-0.442286	282.637
0.4953	-35.3125	2.34713	-3.0815	0.778424	282.637
0.4960	-34.3687	5.09102	1.49683	0.166805	282.637
0.4967	-35.6271	7.22933	2.10671	1.08171	282.637
0.4973	-37.7505	6.92445	1.49683	2.91404	282.637
0.4980	-37.7505	6.61958	1.80092	2.30242	282.637
0.4987	-36.1776	4.78614	-0.334505	0.166805	282.637
0.4993	-34.6833	1.42833	-1.86005	-1.35971	282.637
0.5000	-31.6161	0.818572	3.02237	-1.05391	282.637
0.5007	-29.178	0.513696	5.46359	-0.748096	282.637
0.5013	-31.6161	-2.23019	0.275376	-0.748096	282.637
0.5020	-33.7395	-3.75875	-4.30127	0.166805	282.637
0.5027	-31.9306	-2.53924	-2.16584	1.38752	282.637
0.5033	-30.9869	-2.23019	1.49683	0.778424	282.637
0.5040	-31.6161	-3.45387	0.581161	1.69333	282.637
0.5047	-31.3015	-4.06363	-2.77572	4.44056	282.637
0.5053	-33.4249	-3.149	-3.99717	3.21985	282.637
0.5060	-34.9979	0.513696	-1.25017	0.778424	282.637
0.5067	-32.5598	2.34713	0.886946	2.30242	282.637
0.5073	-32.8744	0.513696	1.19104	3.52313	282.637
0.5080	-38.3797	1.42833	-0.334505	2.91404	282.637
0.5087	-40.8177	4.17639	-0.944386	2.91404	282.637
0.5093	-40.1886	2.95688	-0.334505	1.08171	282.637
0.5100	-41.6829	0.513696	-0.944386	1.08171	282.637
0.5107	-43.5704	2.95688	-2.46993	3.82894	282.637
0.5113	-43.5704	6.3147	-1.25017	2.60823	282.637
0.5120	-40.8177	6.61958	1.19104	-0.139004	282.637
0.5127	-39.874	6.92445	2.41249	-0.748096	282.637
0.5133	-42.312	7.83908	2.41249	-1.96881	282.637
0.5140	-42.312	7.22933	0.581161	0.166805	282.637
0.5147	-37.7505	6.00565	-0.0287202	4.74384	282.637
0.5153	-35.3125	4.17639	3.93804	2.91404	282.637
0.5160	-36.1776	0.208819	4.24383	-1.35971	282.637
0.5167	-36.1776	-2.23019	-2.16584	-0.442286	282.637
0.5173	-35.863	-1.92532	-5.82681	-1.05391	282.637
0.5180	-34.9979	-2.84412	-3.0815	-2.58043	282.637
0.5187	-33.4249	-2.23019	-1.55596	-0.139004	282.637
0.5193	-33.189	-0.0960569	-2.77572	-0.139004	282.637
0.5200	-32.2452	-2.84412	-2.16584	-4.41023	282.637
0.5207	-28.8634	-5.89288	-0.640291	-4.41023	282.637
0.5213	-27.0545	-3.149	-1.25017	-2.58043	282.637
0.5220	-27.0545	-3.75875	-1.25017	-3.49533	282.637
0.5227	-28.5488	-6.81169	0.581161	-3.49533	282.637
0.5233	-29.8072	-2.84412	0.275376	-1.663	282.637
0.5240	-25.5602	2.34713	-0.334505	-0.139004	282.637
0.5247	-18.7966	1.42833	2.71659	-0.139004	282.637
0.5253	-21.2347	0.513696	3.02237	-1.96881	282.637
0.5260	-27.3691	0.818572	-0.334505	-2.58043	282.637
0.5267	-24.9311	1.42833	0.886946	-1.663	282.637
0.5273	-18.482	3.26176	3.32816	-1.663	282.637
0.5280	-17.6169	2.95688	-0.0287202	-0.748096	282.637
0.5287	-17.6169	0.513696	-2.16584	0.166805	282.637
0.5293	-15.7294	0.208819	-0.640291	-0.442286	282.637
0.5300	-15.4934	-0.0960569	-2.16584	-0.442286	282.637
0.5307	-14.8643	-1.92532	-2.16584	2.60823	282.637
0.5313	-11.4824	0.513696	1.19104	3.82894	282.637
0.5320	-10.3027	2.65201	-1.25017	1.08171	282.637
0.5327	-11.797	0.513696	-4.91284	-1.05391	282.637
0.5333	-11.4824	2.04225	0.275376	-1.35971	282.637
0.5340	-12.1116	5.70077	4.54792	0.472615	282.637
0.5347	-13.6059	3.26176	1.80092	3.52313	282.637
0.5353	-9.35898	0.208819	1.80092	3.52313	282.637
0.5360	-2.35941	1.42833	4.24383	1.08171	282.637
0.5367	-4.16829	0.513696	2.41249	0.472615	282.637
0.5373	-9.67357	-0.400933	0.581161	1.08171	282.637
0.5380	-8.72981	2.34713	0.581161	1.08171	282.637
0.5387	-5.11205	3.56664	-0.334505	0.778424	282.637
0.5393	-3.8537	1.42833	0.275376	-0.139004	282.637
0.5400	-2.35941	0.513696	3.93804	-1.96881	282.637
0.5407	-2.90994	-0.400933	3.32816	-2.58043	282.637
0.5413	-6.92093	-0.70581	-1.25017	-1.663	282.637
0.5420	-8.72981	1.12345	-3.0815	0.778424	282.637
0.5427	-5.11205	1.42833	-2.46993	1.38752	282.637
0.5433	-2.04482	-2.23019	-2.16584	-0.748096	282.637
0.5440	-1.10106	-4.06363	-3.0815	-4.10442	282.637
0.5447	0.393235	-3.75875	-2.77572	-5.02185	282.637
0.5453	3.14588	-3.149	-2.77572	-3.80114	282.637
0.5460	6.21311	-1.31556	-4.30127	-3.18952	282.637
0.5467	9.59492	0.513696	-4.30127	-3.18952	282.637
0.5473	12.5835	-1.31556	-2.16584	-1.35971	282.637
0.5480	15.6507	-1.31556	-1.86005	0.472615	282.637
0.5487	16.5945	1.12345	-0.334505	-1.663	282.637
0.5493	13.2127	-0.400933	2.71659	-3.80114	282.637
0.5500	12.3476	-5.28313	1.80092	-2.58043	282.637
0.5507	18.718	-5.89288	-0.334505	-1.05391	282.637
0.5513	25.167	-2.23019	0.886946	-0.442286	282.637
0.5520	24.8524	-1.01069	-0.0287202	1.08171	282.637
0.5527	20.5268	-4.06363	-2.46993	0.166805	282.637
0.5533	18.0888	-4.97826	-2.77572	-1.35971	282.637
0.5540	17.5383	-1.92532	-2.77572	-0.139004	282.637
0.5547	17.7742	0.513696	-2.77572	0.166805	282.637
0.5553	18.4034	-1.31556	-1.25017	-0.139004	282.637
0.5560	17.2237	-3.149	-1.25017	2.60823	282.637
0.5567	15.9653	-2.23019	-2.16584	2.60823	282.637
0.5573	16.2799	-0.70581	-1.86005	-2.58043	282.637
0.5580	17.5383	1.42833	0.886946	-3.80114	282.637
0.5587	18.718	0.513696	3.02237	-1.663	282.637
0.5593	21.156	-3.75875	3.02237	-4.71604	282.637
0.5600	23.9087	-3.45387	1.49683	-7.15746	282.637
0.5607	24.5378	1.12345	0.581161	-3.80114	282.637
0.5613	23.2795	1.42833	1.49683	-2.58043	282.637
0.5620	20.8414	-1.31556	2.41249	-5.32513	282.637
0.5627	20.8414	0.818572	3.02237	-6.24256	282.637
0.5633	23.9087	6.61958	4.85371	-5.02185	282.637
0.5640	23.5941	8.44883	3.93804	-2.27462	282.637
0.5647	18.718	4.17639	-0.334505	0.166805	282.637
0.5653	16.2799	0.513696	-1.86005	-2.27462	282.637
0.5660	15.9653	2.34713	0.275376	-4.71604	282.637
0.5667	14.1564	5.09102	1.49683	-1.663	282.637
0.5673	13.5273	3.26176	1.49683	1.69333	282.637
0.5680	15.9653	0.513696	0.886946	-0.442286	282.637
0.5687	15.1002	-0.400933	-0.640291	-3.49533	282.637
0.5693	13.2127	0.818572	-1.55596	-2.58043	282.637
0.5700	13.5273	2.65201	-0.0287202	-0.748096	282.637
0.5707	14.7856	1.42833	0.581161	-0.748096	282.637
0.5713	17.5383	-0.400933	-0.334505	-0.442286	282.637
0.5720	19.6617	2.95688	-1.25017	-0.139004	282.637
0.5727	18.718	4.17639	-0.0287202	-1.05391	282.637
0.5733	17.7742	0.208819	-0.334505	-0.442286	282.637
0.5740	17.7742	1.12345	-3.0815	3.82894	282.637
0.5747	17.7742	6.92445	-2.16584	2.60823	282.637
0.5753	18.0888	6.00565	2.71659	-3.18952	282.637
0.5760	15.6507	1.42833	4.54792	-1.663	282.637
0.5767	10.46	1.12345	0.581161	3.52313	282.637
0.5773	8.65116	0.513696	-1.25017	-0.139004	282.637
0.5780	9.28034	0.208819	0.275376	-4.41023	282.637
0.5787	8.02199	2.34713	-0.334505	-0.139004	282.637
0.5793	8.02199	2.95688	-1.25017	1.99913	282.637
0.5800	6.84228	2.04225	0.581161	-2.58043	282.637
0.5807	4.08964	2.65201	0.581161	-3.49533	282.637
0.5813	4.08964	2.65201	-0.334505	-0.748096	282.637
0.5820	2.83129	1.42833	-0.334505	-1.35971	282.637
0.5827	1.65159	1.12345	-2.16584	-2.88371	282.637
0.5833	5.89852	-1.31556	-2.46993	-2.58043	282.637
0.5840	7.15687	-1.31556	0.581161	-0.748096	282.637
0.5847	3.14588	3.26176	1.49683	-1.35971	282.637
0.5853	3.77505	4.17639	-1.25017	-4.10442	282.637
0.5860	5.26934	0.513696	-0.334505	-4.41023	282.637
0.5867	2.28076	1.12345	4.24383	-2.58043	282.637
0.5873	1.96617	2.34713	4.85371	-3.80114	282.637
0.5880	2.28076	-2.23019	2.41249	-4.71604	282.637
0.5887	-2.90994	-5.89288	0.581161	-2.58043	282.637
0.5893	-5.97717	-6.81169	0.581161	-1.05391	282.637
0.5900	-4.16829	-7.72632	1.49683	-2.27462	282.637
0.5907	-4.16829	-7.11657	0.886946	-1.663	282.637
0.5913	-5.11205	-6.81169	-1.25017	0.472615	282.637
0.5920	-5.11205	-8.94583	-0.334505	1.38752	282.637
0.5927	-8.41522	-8.94583	3.02237	1.08171	282.637
0.5933	-12.1116	-6.81169	1.19104	0.778424	282.637
0.5940	-14.2351	-7.42144	-3.0815	1.99913	282.637
0.5947	-16.9877	-7.72632	-3.0815	3.82894	282.637
0.5953	-16.6731	-6.50264	-0.334505	3.21985	282.637
0.5960	-13.6059	-6.81169	2.41249	2.60823	282.637
0.5967	-13.2913	-7.11657	4.85371	3.52313	282.637
0.5973	-15.1789	-4.06363	3.32816	4.74384	282.637
0.5980	-13.2913	-1.01069	-2.46993	3.82894	282.637
0.5987	-9.67357	-0.70581	-3.0815	2.91404	282.637
0.5993	-6.92093	-0.0960569	2.41249	3.82894	282.637
0.6000	-5.97717	1.12345	3.32816	4.74384	282.637
0.6007	-5.97717	0.513696	-0.334505	3.21985	282.637
0.6013	-5.97717	0.513696	-0.334505	1.99913	282.637
0.6020	-4.79746	1.7332	1.19104	2.91404	282.637
0.6027	-5.11205	0.208819	-1.86005	2.91404	282.637
0.6033	-7.5501	-0.70581	-2.46993	2.91404	282.637
0.6040	-8.10063	1.42833	0.581161	3.82894	282.637
0.6047	-5.97717	1.42833	-0.334505	2.91404	282.637
0.6053	-4.79746	-0.70581	-1.55596	1.99913	282.637
0.6060	-5.97717	-1.01069	0.581161	2.91404	282.637
0.6067	-4.79746	-1.92532	1.49683	2.30242	282.637
0.6073	0.0786469	-4.97826	1.19104	1.38752	282.637
0.6080	3.46046	-5.28313	3.32816	2.91404	282.637
0.6087	4.08964	-5.58801	3.32816	2.30242	282.637
0.6093	4.95476	-7.72632	-1.25017	0.778424	282.637
0.6100	5.58393	-8.0312	-2.16584	4.13475	282.637
0.6107	4.08964	-5.89288	0.581161	6.88198	282.637
0.6113	4.95476	-5.28313	0.886946	2.91404	282.637
0.6120	8.33657	-7.11657	-1.55596	-0.442286	282.637
0.6127	8.02199	-8.0312	-1.55596	1.38752	282.637
0.6133	5.26934	-7.11657	-1.55596	1.99913	282.637
0.6140	5.58393	-5.89288	-3.3856	1.38752	282.637
0.6147	8.65116	-6.81169	-3.69139	1.99913	282.637
0.6153	11.0892	-7.72632	-1.25017	-0.442286	282.637
0.6160	8.65116	-3.149	-1.86005	-2.58043	282.637
0.6167	4.95476	0.818572	-3.0815	1.38752	282.637
0.6173	4.40423	-0.400933	-1.55596	4.13475	282.637
0.6180	5.89852	-1.31556	-2.16584	1.69333	282.637
0.6187	7.7074	-1.92532	-4.60705	0.472615	282.637
0.6193	11.4038	-2.53924	-3.3856	1.38752	282.637
0.6200	15.9653	-0.400933	-1.25017	0.472615	282.637
0.6207	18.4034	3.87151	-0.334505	-0.442286	282.637
0.6213	17.2237	5.70077	-1.25017	-1.663	282.637
0.6220	15.3361	6.3147	-2.16584	-1.96881	282.637
0.6227	17.7742	7.22933	-1.55596	-0.748096	282.637
0.6233	21.4706	8.44883	1.49683	-0.139004	282.637
0.6240	19.0326	9.97322	1.19104	-1.663	282.637
0.6247	17.7742	9.05859	-1.25017	-0.748096	282.637
0.6253	20.8414	6.92445	-0.640291	-1.663	282.637
0.6260	19.9763	7.22933	1.49683	-4.41023	282.637
0.6267	16.9091	8.75371	0.275376	-1.663	282.637
0.6273	20.5268	8.14396	-1.86005	1.08171	282.637
0.6280	23.2795	7.83908	-1.55596	-1.663	282.637
0.6287	20.5268	7.53421	-1.86005	-1.663	282.637
0.6293	20.5268	6.3147	-3.99717	1.08171	282.637
0.6300	22.9649	6.00565	-3.99717	-1.35971	282.637
0.6307	22.729	4.78614	0.581161	-2.58043	282.637
0.6313	23.5941	3.26176	3.32816	1.08171	282.637
0.6320	27.2905	5.09102	2.41249	1.69333	282.637
0.6327	28.4702	6.00565	3.32816	-0.139004	282.637
0.6333	27.841	2.34713	2.41249	0.166805	282.637
0.6340	29.4139	0.513696	-0.640291	0.778424	282.637
0.6347	30.5936	3.26176	0.581161	-0.139004	282.637
0.6353	30.0431	4.17639	3.63226	0.166805	282.637
0.6360	29.4139	1.12345	0.581161	0.778424	282.637
0.6367	27.841	-3.149	-1.25017	-1.663	282.637
0.6373	22.4144	-5.89288	0.886946	-2.58043	282.637
0.6380	19.0326	-6.50264	-0.944386	0.472615	282.637
0.6387	21.156	-4.97826	-4.60705	2.91404	282.637
0.6393	21.4706	-2.23019	-2.77572	1.69333	282.637
0.6400	18.718	-1.62044	-2.16584	1.08171	282.637
0.6407	20.5268	-4.97826	-3.69139	1.08171	282.637
0.6413	22.729	-8.64095	-2.16584	-0.748096	282.637
0.6420	19.6617	-8.33607	-0.334505	-1.663	282.637
0.6427	16.9091	-5.89288	-0.334505	-1.96881	282.637
0.6433	20.5268	-4.06363	0.275376	-3.49533	282.637
0.6440	27.2905	-2.84412	0.581161	-3.49533	282.637
0.6447	29.7285	-1.31556	1.19104	-2.88371	282.637
0.6453	25.167	0.513696	2.41249	-3.49533	282.637
0.6460	18.718	5.09102	0.581161	-3.49533	282.637
0.6467	18.0888	10.2781	-0.944386	-3.18952	282.637
0.6473	17.7742	13.331	3.32816	-3.80114	282.637
0.6480	12.5835	14.2457	4.85371	-2.88371	282.637
0.6487	8.33657	13.9408	-0.0287202	-1.663	282.637
0.6493	5.89852	13.0262	-1.55596	-1.35971	282.637
0.6500	0.393235	11.5018	2.41249	-2.58043	282.637
0.6507	-4.16829	9.97322	1.49683	-4.71604	282.637
0.6513	-2.90994	9.66834	-3.0815	-5.02185	282.637
0.6520	-2.35941	12.4164	-2.77572	-2.58043	282.637
0.6527	-8.72981	13.9408	-0.0287202	-2.88371	282.637
0.6533	-12.9767	10.892	-0.334505	-5.32513	282.637
0.6540	-12.1116	8.75371	-0.640291	-3.49533	282.637
0.6547	-12.4262	8.75371	0.581161	-2.27462	282.637
0.6553	-15.4934	8.14396	-0.0287202	-4.41023	282.637
0.6560	-16.6731	7.83908	-2.46993	-2.58043	282.637
0.6567	-16.3586	9.66834	-1.86005	0.166805	282.637
0.6573	-19.7404	8.14396	-0.640291	-0.748096	282.637
0.6580	-22.493	3.87151	-2.16584	-0.139004	282.637
0.6587	-19.7404	3.26176	-1.86005	0.472615	282.637
0.6593	-17.6169	4.48127	1.49683	-0.748096	282.637
0.6600	-20.3696	2.34713	3.32816	0.472615	282.637
0.6607	-22.8076	0.818572	1.49683	1.38752	282.637
0.6613	-23.6727	0.818572	-0.334505	-0.442286	282.637
0.6620	-26.1108	-1.62044	-0.640291	-0.139004	282.637
0.6627	-27.9983	-4.67338	-1.55596	1.08171	282.637
0.6633	-28.8634	-3.45387	-3.0815	0.166805	282.637
0.6640	-31.6161	-0.70581	-2.16584	-0.139004	282.637
0.6647	-31.9306	0.208819	-1.25017	0.472615	282.637
0.6653	-27.9983	-1.31556	-2.16584	1.69333	282.637
0.6660	-24.9311	-3.149	-2.46993	3.21985	282.637
0.6667	-25.2457	-3.45387	-0.944386	3.82894	282.637
0.6673	-24.3019	-3.149	-1.55596	2.60823	282.637
0.6680	-23.1222	-3.149	-2.77572	2.91404	282.637
0.6687	-25.2457	-1.31556	-0.944386	4.13475	282.637
0.6693	-30.7509	-0.0960569	0.581161	4.13475	282.637
0.6700	-33.189	-3.149	-0.640291	1.69333	282.637
0.6707	-28.8634	-4.97826	0.275376	-1.35971	282.637
0.6713	-25.2457	-0.400933	2.71659	-0.748096	282.637
0.6720	-27.0545	2.34713	2.41249	1.69333	282.637
0.6727	-29.4926	1.42833	1.49683	1.99913	282.637
0.6733	-27.9983	2.65201	0.581161	1.99913	282.637
0.6740	-27.9983	5.09102	-1.25017	3.52313	282.637
0.6747	-30.7509	6.00565	-2.16584	3.82894	282.637
0.6753	-30.7509	7.53421	-0.0287202	3.82894	282.637
0.6760	-28.8634	6.3147	0.581161	4.44056	282.637
0.6767	-29.4926	1.7332	0.275376	2.60823	282.637
0.6773	-29.8072	-1.31556	1.49683	1.38752	282.637
0.6780	-28.2342	-3.45387	0.581161	2.30242	282.637
0.6787	-27.0545	-6.50264	-2.16584	1.99913	282.637
0.6793	-25.5602	-6.81169	-1.86005	1.08171	282.637
0.6800	-22.1784	-5.89288	-0.334505	1.99913	282.637
0.6807	-20.3696	-4.97826	-0.0287202	2.91404	282.637
0.6813	-21.5493	-4.67338	0.581161	4.44056	282.637
0.6820	-21.5493	-6.50264	-0.334505	5.66127	282.637
0.6827	-19.4258	-7.72632	-0.334505	3.82894	282.637
0.6833	-19.1112	-4.3685	3.02237	1.69333	282.637
0.6840	-18.482	-1.92532	2.41249	1.99913	282.637
0.6847	-15.1789	-4.06363	-2.16584	1.99913	282.637
0.6853	-15.1789	-3.75875	-1.25017	1.08171	282.637
0.6860	-18.7966	-1.62044	2.41249	0.166805	282.637
0.6867	-18.1674	-3.45387	-0.640291	-1.05391	282.637
0.6873	-16.044	-4.97826	-2.77572	-1.96881	282.637
0.6880	-17.9315	-2.53924	1.19104	-1.96881	282.637
0.6887	-20.3696	-1.92532	1.49683	-2.27462	282.637
0.6893	-18.7966	-1.92532	-2.16584	-0.748096	282.637
0.6900	-16.9877	0.208819	-1.25017	1.99913	282.637
0.6907	-18.482	-1.01069	0.581161	1.08171	282.637
0.6913	-18.7966	-5.28313	-2.16584	0.166805	282.637
0.6920	-13.2913	-5.89288	-2.46993	0.472615	282.637
0.6927	-10.3027	-4.06363	0.275376	-0.442286	282.637
0.6933	-15.1789	-4.06363	-0.334505	0.166805	282.637
0.6940	-18.1674	-1.01069	-1.55596	3.82894	282.637
0.6947	-15.1789	2.34713	1.49683	2.91404	282.637
0.6953	-13.6059	0.208819	3.93804	-0.748096	282.637
0.6960	-15.7294	-0.70581	4.24383	-0.139004	282.637
0.6967	-17.6169	1.42833	5.46359	1.38752	282.637
0.6973	-18.1674	-1.01069	3.32816	1.99913	282.637
0.6980	-17.9315	-4.3685	-2.46993	3.52313	282.637
0.6987	-18.7966	-3.75875	-3.0815	1.99913	282.637
0.6993	-20.055	-3.75875	0.886946	-0.748096	282.637
0.7000	-19.7404	-3.149	0.886946	0.472615	282.637
0.7007	-20.9201	-0.400933	-1.25017	1.08171	282.637
0.7013	-23.6727	-0.70581	0.581161	-0.748096	282.637
0.7020	-22.493	-1.62044	1.49683	1.08171	282.637
0.7027	-21.8638	1.7332	-1.86005	2.30242	282.637
0.7033	-24.9311	2.65201	-2.16584	-0.748096	282.637
0.7040	-24.9311	-0.0960569	2.41249	-1.05391	282.637
0.7047	-23.1222	-0.400933	3.32816	2.91404	282.637
0.7053	-23.3581	-0.0960569	0.581161	4.74384	282.637
0.7060	-23.3581	-1.92532	1.49683	3.52313	282.637
0.7067	-22.8076	-1.31556	4.54792	2.91404	282.637
0.7073	-21.5493	1.42833	4.24383	2.91404	282.637
0.7080	-19.1112	1.7332	2.41249	2.30242	282.637
0.7087	-19.7404	-1.01069	1.80092	1.99913	282.637
0.7093	-23.1222	-1.62044	0.581161	1.38752	282.637
0.7100	-22.493	-0.0960569	0.581161	1.08171	282.637
0.7107	-19.1112	-1.31556	0.581161	1.08171	282.637
0.7113	-17.6169	-3.75875	-2.16584	0.472615	282.637
0.7120	-17.9315	-1.92532	-3.3856	-0.748096	282.637
0.7127	-18.482	0.513696	-0.944386	0.472615	282.637
0.7133	-16.6731	0.513696	0.886946	3.52313	282.637
0.7140	-12.1116	0.513696	0.581161	2.91404	282.637
0.7147	-11.797	1.12345	-0.334505	0.472615	282.637
0.7153	-13.9205	-0.70581	-1.25017	1.38752	282.637
0.7160	-10.5387	-1.62044	-1.86005	1.69333	282.637
0.7167	-7.23552	0.513696	-1.55596	-0.139004	282.637
0.7173	-9.67357	1.7332	-2.46993	-0.139004	282.637
0.7180	-9.98816	0.208819	-2.16584	0.778424	282.637
0.7187	-5.97717	-0.0960569	0.581161	0.472615	282.637
0.7193	-3.8537	2.34713	1.49683	0.166805	282.637
0.7200	-3.53911	3.87151	0.275376	-0.748096	282.637
0.7207	-5.66258	4.78614	0.275376	-1.663	282.637
0.7213	-8.72981	6.00565	-0.0287202	-0.748096	282.637
0.7220	-6.29175	3.87151	-1.86005	-1.663	282.637
0.7227	-0.471881	0.208819	-1.25017	-5.32513	282.637
0.7233	1.337	0.208819	0.581161	-4.41023	282.637
0.7240	1.02241	1.7332	-1.25017	-1.663	282.637
0.7247	2.83129	1.7332	-2.77572	-1.96881	282.637
0.7253	4.08964	0.513696	0.581161	-2.27462	282.637
0.7260	6.52769	-1.92532	0.581161	-0.442286	282.637
0.7267	11.4038	-2.53924	-3.0815	0.166805	282.637
0.7273	15.3361	-1.31556	-0.334505	0.472615	282.637
0.7280	17.2237	-1.31556	3.63226	1.99913	282.637
0.7287	18.4034	-3.45387	1.19104	1.08171	282.637
0.7293	18.0888	-4.3685	-2.16584	0.166805	282.637
0.7300	17.2237	-4.97826	-1.86005	2.91404	282.637
0.7307	17.7742	-4.97826	-0.640291	2.91404	282.637
0.7313	19.9763	-3.75875	0.581161	-1.05391	282.637
0.7320	19.9763	-2.53924	1.49683	-0.748096	282.637
0.7327	18.0888	-2.23019	0.581161	2.60823	282.637
0.7333	16.2799	-3.75875	-0.334505	1.08171	282.637
0.7340	15.1002	-4.97826	-1.25017	-1.05391	282.637
0.7347	14.1564	-2.23019	-2.77572	1.99913	282.637
0.7353	15.1002	-0.0960569	-0.334505	4.74384	282.637
0.7360	15.9653	-1.01069	2.10671	2.60823	282.637
0.7367	15.1002	-0.400933	0.581161	-1.05391	282.637
0.7373	15.6507	2.34713	-1.55596	-1.663	282.637
0.7380	17.7742	1.42833	-2.77572	-0.442286	282.637
0.7387	19.6617	-0.400933	-5.52272	-1.35971	282.637
0.7393	20.5268	-0.400933	-4.91284	-3.80114	282.637
0.7400	21.4706	-1.01069	-1.25017	-3.49533	282.637
0.7407	20.8414	-2.23019	-0.334505	-2.58043	282.637
0.7413	21.4706	-3.75875	-1.25017	-2.58043	282.637
0.7420	21.4706	-4.97826	-1.55596	-1.96881	282.637
0.7427	20.2123	-5.89288	-1.86005	-1.663	282.637
0.7433	20.8414	-4.06363	0.581161	-1.663	282.637
0.7440	22.0998	-2.23019	3.02237	-1.05391	282.637
0.7447	18.718	-2.53924	0.275376	-1.663	282.637
0.7453	16.5945	-3.149	-3.3856	-2.58043	282.637
0.7460	19.3471	-2.84412	-3.0815	0.166805	282.637
0.7467	19.0326	-3.75875	-2.16584	0.472615	282.637
0.7473	13.8419	-5.28313	-1.86005	-2.27462	282.637
0.7480	11.4038	-4.97826	-0.944386	-0.442286	282.637
0.7487	13.5273	-4.06363	-3.0815	1.99913	282.637
0.7493	15.1002	-5.28313	-4.91284	0.166805	282.637
0.7500	13.2127	-6.50264	-3.3856	0.166805	282.637
0.7507	9.90951	-5.58801	-1.86005	1.08171	282.637
0.7513	10.1455	-4.06363	-1.86005	-1.35971	282.637
0.7520	15.1002	-2.23019	-1.25017	-0.442286	282.637
0.7527	16.9091	-0.70581	-2.46993	2.91404	282.637
0.7533	11.0892	-0.400933	-3.99717	1.69333	282.637
0.7540	7.7074	-1.31556	-1.25017	-0.442286	282.637
0.7547	12.8981	-1.31556	0.581161	1.38752	282.637
0.7553	15.3361	1.42833	-1.25017	0.778424	282.637
0.7560	8.96575	2.34713	-2.16584	-2.58043	282.637
0.7567	4.95476	-1.31556	-2.16584	-3.18952	282.637
0.7573	5.26934	-3.149	-1.25017	-2.27462	282.637
0.7580	3.14588	0.208819	-0.334505	-2.88371	282.637
0.7587	1.337	2.34713	-0.0287202	-2.27462	282.637
0.7593	1.65159	0.208819	-1.55596	-1.05391	282.637
0.7600	0.393235	-1.62044	-3.99717	-1.05391	282.637
0.7607	-2.90994	0.513696	-3.69139	0.472615	282.637
0.7613	-5.11205	3.26176	0.581161	3.21985	282.637
0.7620	-6.92093	2.34713	2.71659	2.60823	282.637
0.7627	-7.23552	2.34713	1.19104	-0.748096	282.637
0.7633	-5.97717	4.78614	0.275376	-1.663	282.637
0.7640	-6.29175	2.95688	1.19104	-1.663	282.637
0.7647	-7.86469	-0.400933	1.49683	-2.58043	282.637
0.7653	-9.67357	1.42833	1.49683	-1.663	282.637
0.7660	-13.2913	2.04225	2.71659	0.778424	282.637
0.7667	-15.7294	-0.70581	3.32816	-1.663	282.637
0.7673	-15.4934	1.12345	3.63226	-3.80114	282.637
0.7680	-17.9315	2.34713	4.24383	-1.35971	282.637
0.7687	-22.8076	-3.149	2.41249	0.166805	282.637
0.7693	-22.1784	-4.97826	0.275376	-1.35971	282.637
0.7700	-20.6055	-1.92532	0.886946	0.472615	282.637
0.7707	-25.7962	-2.53924	0.886946	1.99913	282.637
0.7713	-29.4926	-3.45387	0.581161	-0.442286	282.637
0.7720	-27.0545	-1.31556	1.80092	-0.139004	282.637
0.7727	-26.4254	-1.31556	3.32816	1.69333	282.637
0.7733	-28.8634	-1.31556	2.41249	-0.748096	282.637
0.7740	-30.7509	3.26176	1.80092	-2.27462	282.637
0.7747	-32.2452	5.39589	2.41249	-1.05391	282.637
0.7753	-33.189	3.26176	2.71659	-2.27462	282.637
0.7760	-30.7509	3.87151	1.49683	-2.58043	282.637
0.7767	-29.8072	4.78614	0.581161	1.08171	282.637
0.7773	-32.2452	3.87151	2.10671	1.99913	282.637
0.7780	-32.5598	4.17639	3.63226	-1.35971	282.637
0.7787	-30.7509	5.09102	4.24383	-3.49533	282.637
0.7793	-28.8634	2.34713	6.37925	-3.49533	282.637
0.7800	-27.0545	-0.400933	7.9048	-1.663	282.637
0.7807	-28.8634	-1.01069	5.76937	2.91404	282.637
0.7813	-32.5598	-0.400933	2.41249	2.91404	282.637
0.7820	-31.9306	-0.400933	-0.0287202	-1.663	282.637
0.7827	-30.7509	-1.62044	-1.25017	-1.663	282.637
0.7833	-31.9306	-2.84412	-0.640291	1.38752	282.637
0.7840	-32.2452	-2.23019	-0.334505	1.99913	282.637
0.7847	-32.5598	-1.31556	-1.25017	1.69333	282.637
0.7853	-35.863	-2.23019	-0.334505	1.69333	282.637
0.7860	-35.863	-2.84412	0.581161	1.08171	282.637
0.7867	-32.8744	-3.149	-0.944386	2.30242	282.637
0.7873	-34.3687	-4.67338	-1.25017	2.91404	282.637
0.7880	-36.4922	-5.58801	-0.944386	1.69333	282.637
0.7887	-34.3687	-4.97826	-2.46993	1.99913	282.637
0.7893	-32.5598	-4.06363	-2.77572	2.60823	282.637
0.7900	-33.4249	-2.53924	0.886946	1.08171	282.637
0.7907	-30.7509	-0.400933	4.24383	0.166805	282.637
0.7913	-25.2457	1.42833	3.32816	-0.748096	282.637
0.7920	-24.6165	2.34713	-0.0287202	-1.05391	282.637
0.7927	-27.9983	2.95688	-2.77572	2.60823	282.637
0.7933	-29.4926	1.7332	-2.46993	4.74384	282.637
0.7940	-27.6837	-0.0960569	-0.944386	1.99913	282.637
0.7947	-25.7962	-2.84412	-1.86005	1.99913	282.637
0.7953	-25.2457	-4.97826	-3.3856	3.52313	282.637
0.7960	-25.2457	-4.06363	-2.16584	1.99913	282.637
0.7967	-24.3019	-3.45387	-0.334505	1.08171	282.637
0.7973	-21.5493	-4.97826	-1.25017	1.99913	282.637
0.7980	-17.9315	-2.84412	-0.334505	1.08171	282.637
0.7987	-15.1789	2.04225	1.49683	1.99913	282.637
0.7993	-15.1789	2.34713	0.581161	3.52313	282.637
0.8000	-16.6731	0.513696	-0.334505	2.60823	282.637
0.8007	-17.9315	2.04225	-0.944386	1.99913	282.637
0.8013	-18.1674	3.56664	-3.0815	1.99913	282.637
0.8020	-16.044	3.26176	-1.86005	1.38752	282.637
0.8027	-9.0444	4.17639	3.63226	2.60823	282.637
0.8033	-3.53911	6.3147	6.07347	3.21985	282.637
0.8040	-3.53911	6.92445	4.24383	1.69333	282.637
0.8047	-4.16829	4.17639	1.80092	0.166805	282.637
0.8053	-2.90994	0.513696	-0.944386	-0.748096	282.637
0.8060	-3.22452	0.513696	-2.16584	-2.58043	282.637
0.8067	-3.53911	2.65201	-0.334505	-1.663	282.637
0.8073	-1.10106	2.95688	-0.944386	0.778424	282.637
0.8080	0.393235	2.04225	-4.91284	1.99913	282.637
0.8087	-0.157294	1.42833	-3.99717	3.82894	282.637
0.8093	0.0786469	0.513696	-0.334505	6.27036	282.637
0.8100	2.28076	1.12345	-0.0287202	5.66127	282.637
0.8107	2.5167	2.34713	-2.16584	2.60823	282.637
0.8113	2.5167	2.04225	-2.77572	1.08171	282.637
0.8120	5.26934	3.87151	-0.334505	1.99913	282.637
0.8127	4.95476	8.14396	1.49683	1.69333	282.637
0.8133	0.393235	8.75371	-1.25017	0.778424	282.637
0.8140	1.96617	6.92445	-3.0815	0.472615	282.637
0.8147	7.7074	9.66834	-0.640291	-0.748096	282.637
0.8153	7.47146	12.4164	-0.640291	-1.663	282.637
0.8160	5.26934	11.8067	-5.21693	-0.139004	282.637
0.8167	7.15687	10.5871	-4.30127	0.166805	282.637
0.8173	7.7074	9.66834	-0.640291	-2.58043	282.637
0.8180	5.58393	7.83908	-1.86005	-1.05391	282.637
0.8187	6.84228	5.09102	-2.77572	2.91404	282.637
0.8193	8.65116	2.65201	-0.640291	1.69333	282.637
0.8200	8.65116	1.7332	-0.334505	-0.139004	282.637
0.8207	8.65116	1.12345	-1.86005	1.38752	282.637
0.8213	9.28034	-1.31556	-1.55596	1.08171	282.637
0.8220	9.59492	-3.75875	-1.25017	-0.139004	282.637
0.8227	9.59492	-3.149	-2.46993	0.472615	282.637
0.8233	10.46	-1.01069	-1.86005	-1.96881	282.637
0.8240	14.1564	1.42833	0.886946	-4.71604	282.637
0.8247	16.9091	2.65201	2.41249	-1.35971	282.637
0.8253	15.1002	1.12345	0.275376	1.08171	282.637
0.8260	13.5273	0.513696	-1.55596	-1.35971	282.637
0.8267	15.9653	1.7332	0.581161	-1.05391	282.637
0.8273	16.9091	1.42833	3.32816	1.99913	282.637
0.8280	15.6507	0.513696	2.10671	1.38752	282.637
0.8287	17.7742	1.42833	-0.334505	-0.139004	282.637
0.8293	18.718	3.26176	-0.944386	0.166805	282.637
0.8300	16.9091	5.09102	-1.86005	-0.748096	282.637
0.8307	17.2237	5.09102	-3.3856	-3.49533	282.637
0.8313	19.0326	4.17639	-2.46993	-3.80114	282.637
0.8320	17.7742	4.17639	-1.25017	-1.35971	282.637
0.8327	17.5383	3.87151	-1.86005	-0.748096	282.637
0.8333	20.8414	1.42833	-1.86005	-2.58043	282.637
0.8340	21.7852	-2.23019	-1.25017	-3.49533	282.637
0.8347	19.6617	-4.67338	-0.944386	-2.58043	282.637
0.8353	22.729	-3.149	0.275376	-3.18952	282.637
0.8360	28.7848	1.7332	0.886946	-3.18952	282.637
0.8367	28.7848	2.95688	-0.640291	-0.748096	282.637
0.8373	24.2232	0.513696	-0.640291	0.472615	282.637
0.8380	23.2795	1.7332	2.41249	1.08171	282.637
0.8387	25.167	4.48127	4.24383	2.91404	282.637
0.8393	25.403	3.56664	5.15949	1.99913	282.637
0.8400	26.0321	4.17639	4.24383	-1.663	282.637
0.8407	26.9759	6.61958	1.49683	-2.58043	282.637
0.8413	23.9087	6.92445	-0.0287202	1.08171	282.637
0.8420	20.5268	6.3147	0.581161	1.99913	282.637
0.8427	20.5268	6.92445	0.886946	-0.748096	282.637
0.8433	20.5268	5.39589	0.275376	-2.88371	282.637
0.8440	17.7742	2.65201	-0.334505	-1.96881	282.637
0.8447	16.2799	0.513696	-0.334505	-2.58043	282.637
0.8453	18.4034	0.513696	0.581161	-3.49533	282.637
0.8460	20.5268	2.04225	0.581161	-0.748096	282.637
0.8467	19.6617	0.208819	-0.334505	1.99913	282.637
0.8473	19.0326	-1.31556	1.19104	1.08171	282.637
0.8480	21.156	0.208819	3.93804	0.472615	282.637
0.8487	20.2123	-1.31556	3.32816	1.69333	282.637
0.8493	16.5945	-4.97826	0.886946	1.38752	282.637
0.8500	15.6507	-4.97826	-0.944386	1.08171	282.637
0.8507	16.9091	-3.149	-0.640291	1.08171	282.637
0.8513	17.7742	-4.06363	1.49683	0.472615	282.637
0.8520	17.2237	-4.06363	1.80092	0.472615	282.637
0.8527	14.1564	-2.23019	-0.640291	0.472615	282.637
0.8533	10.46	-1.31556	-0.640291	0.166805	282.637
0.8540	10.7746	-3.149	0.581161	2.30242	282.637
0.8547	12.5835	-4.67338	-0.944386	3.52313	282.637
0.8553	11.7184	-4.06363	-1.25017	0.778424	282.637
0.8560	10.7746	-2.84412	1.49683	-1.35971	282.637
0.8567	12.3476	-3.149	1.49683	-0.442286	282.637
0.8573	12.5835	-3.149	-1.25017	0.778424	282.637
0.8580	11.7184	-3.149	-2.16584	0.166805	282.637
0.8587	10.7746	-4.06363	-3.0815	0.472615	282.637
0.8593	10.46	-3.75875	-3.99717	1.08171	282.637
0.8600	10.1455	-3.149	-1.55596	-0.442286	282.637
0.8607	8.65116	-5.89288	-1.25017	-1.35971	282.637
0.8613	7.47146	-7.72632	-1.86005	1.69333	282.637
0.8620	8.96575	-8.33607	0.581161	3.82894	282.637
0.8627	11.4038	-9.55558	3.93804	1.08171	282.637
0.8633	11.0892	-10.4702	5.46359	0.166805	282.637
0.8640	9.59492	-8.33607	6.07347	1.99913	282.637
0.8647	9.28034	-7.11657	2.71659	1.99913	282.637
0.8653	8.65116	-8.33607	-2.16584	-0.139004	282.637
0.8660	6.84228	-9.86045	-2.16584	-0.748096	282.637
0.8667	3.46046	-9.55558	-0.944386	0.472615	282.637
0.8673	1.96617	-5.89288	-2.16584	2.91404	282.637
0.8680	2.28076	-2.53924	-1.86005	2.60823	282.637
0.8687	2.28076	-3.149	-1.55596	0.472615	282.637
0.8693	0.707822	-3.75875	-1.86005	2.60823	282.637
0.8700	0.393235	-1.01069	-0.0287202	4.44056	282.637
0.8707	2.28076	1.12345	-0.640291	1.69333	282.637
0.8713	3.14588	2.04225	-4.30127	-0.139004	282.637
0.8720	1.337	3.26176	-3.3856	-1.663	282.637
0.8727	0.393235	5.09102	-0.0287202	-4.10442	282.637
0.8733	0.707822	6.92445	-1.55596	-3.49533	282.637
0.8740	1.337	6.00565	-2.77572	-1.663	282.637
0.8747	2.5167	5.09102	0.886946	-2.88371	282.637
0.8753	4.08964	8.75371	3.32816	-2.27462	282.637
0.8760	2.28076	12.4164	2.41249	-1.35971	282.637
0.8767	-1.10106	11.5018	0.581161	-3.49533	282.637
0.8773	-1.41564	11.5018	-1.25017	-4.10442	282.637
0.8780	0.393235	14.2457	-3.0815	-3.18952	282.637
0.8787	-0.471881	12.4164	-2.16584	-5.02185	282.637
0.8793	-2.35941	10.5871	-0.640291	-4.41023	282.637
0.8800	-2.35941	12.7213	-0.640291	-0.748096	282.637
0.8807	-0.786469	12.4164	-2.77572	-1.35971	282.637
0.8813	-2.35941	9.66834	-3.0815	-2.58043	282.637
0.8820	-3.8537	10.892	-2.16584	-0.748096	282.637
0.8827	-3.22452	9.66834	-2.16584	-0.748096	282.637
0.8833	-3.22452	5.70077	-2.16584	-1.663	282.637
0.8840	-4.16829	6.3147	-1.25017	0.166805	282.637
0.8847	-3.53911	9.36346	-2.16584	1.08171	282.637
0.8853	-4.48287	8.14396	-3.99717	-0.748096	282.637
0.8860	-5.34799	7.53421	-2.77572	0.166805	282.637
0.8867	-1.41564	9.66834	3.02237	2.91404	282.637
0.8873	3.46046	10.5871	6.98913	1.08171	282.637
0.8880	2.28076	12.4164	3.93804	-2.58043	282.637
0.8887	0.393235	14.8596	-1.25017	-0.748096	282.637
0.8893	1.337	13.331	-2.16584	1.38752	282.637
0.8900	2.83129	11.8067	-0.944386	-0.442286	282.637
0.8907	4.40423	13.331	-2.77572	-1.663	282.637
0.8913	5.89852	12.4164	-3.99717	0.166805	282.637
0.8920	7.15687	10.5871	-1.55596	1.38752	282.637
0.8927	9.59492	11.5018	-1.25017	1.08171	282.637
0.8933	11.4038	10.892	-3.69139	0.778424	282.637
0.8940	10.1455	7.53421	-2.46993	-0.748096	282.637
0.8947	10.46	8.44883	0.275376	-0.748096	282.637
0.8953	12.3476	11.5018	-0.640291	0.778424	282.637
0.8960	12.3476	9.05859	-1.25017	0.472615	282.637
0.8967	14.1564	5.09102	-0.0287202	0.472615	282.637
0.8973	16.9091	4.78614	-2.16584	0.166805	282.637
0.8980	17.7742	5.09102	-3.99717	-3.80114	282.637
0.8987	18.718	5.09102	-1.55596	-6.24256	282.637
0.8993	22.0998	6.00565	0.275376	-2.88371	282.637
0.9000	21.7852	6.92445	-0.334505	-1.35971	282.637
0.9007	19.6617	4.78614	-0.334505	-3.80114	282.637
0.9013	21.156	1.42833	-2.16584	-2.27462	282.637
0.9020	23.9087	-0.400933	-2.16584	1.08171	282.637
0.9027	23.2795	-0.0960569	0.886946	0.778424	282.637
0.9033	20.2123	0.513696	-0.640291	-2.27462	282.637
0.9040	18.718	1.7332	-3.99717	-3.49533	282.637
0.9047	20.5268	2.65201	-0.944386	-2.88371	282.637
0.9053	22.9649	2.65201	1.19104	-1.663	282.637
0.9060	21.4706	2.34713	-0.334505	-3.18952	282.637
0.9067	18.4034	1.42833	0.581161	-3.49533	282.637
0.9073	20.5268	1.12345	0.581161	-1.663	282.637
0.9080	25.167	4.17639	-2.16584	-3.49533	282.637
0.9087	26.0321	7.22933	-1.55596	-5.02185	282.637
0.9093	25.7175	6.3147	0.275376	-2.27462	282.637
0.9100	26.9759	2.65201	0.581161	-1.663	282.637
0.9107	27.6051	2.04225	2.41249	-2.88371	282.637
0.9113	26.9759	3.56664	3.63226	0.472615	282.637
0.9120	28.7848	3.26176	1.80092	2.60823	282.637
0.9127	29.0994	1.7332	0.886946	0.472615	282.637
0.9133	26.9759	0.208819	0.581161	-0.139004	282.637
0.9140	26.9759	-1.31556	-0.640291	-0.748096	282.637
0.9147	27.841	-4.97826	-1.25017	-2.58043	282.637
0.9153	27.2905	-12.3036	-1.25017	-0.748096	282.637
0.9160	28.1556	-16.2712	0.581161	1.69333	282.637
0.9167	28.4702	-15.0517	1.49683	-0.139004	282.637
0.9173	25.403	-15.9663	0.886946	-1.05391	282.637
0.9180	25.403	-17.7956	0.581161	-0.748096	282.637
0.9187	28.1556	-15.9663	0.886946	-2.27462	282.637
0.9193	27.2905	-15.3566	0.581161	-1.96881	282.637
0.9200	25.167	-15.3566	0.275376	0.166805	282.637
0.9207	26.3467	-11.9988	0.886946	0.472615	282.637
0.9213	26.9759	-12.3036	1.49683	-0.442286	282.637
0.9220	26.3467	-16.5761	3.02237	0.166805	282.637
0.9227	29.4139	-17.1858	4.54792	-0.139004	282.637
0.9233	33.9755	-16.5761	5.15949	-2.58043	282.637
0.9240	35.7843	-15.3566	4.24383	-1.663	282.637
0.9247	34.9192	-11.9988	1.19104	1.08171	282.637
0.9253	33.3463	-11.6939	0.581161	0.166805	282.637
0.9260	33.9755	-14.1329	3.02237	-1.96881	282.637
0.9267	34.9192	-12.6085	2.10671	-1.663	282.637
0.9273	32.7958	-11.9988	-1.55596	-0.442286	282.637
0.9280	31.2228	-13.828	-0.944386	0.166805	282.637
0.9287	32.7958	-12.3036	0.886946	1.08171	282.637
0.9293	33.3463	-11.9988	-0.944386	1.08171	282.637
0.9300	31.5374	-14.4378	-1.86005	1.99913	282.637
0.9307	33.0317	-12.3036	0.581161	3.82894	282.637
0.9313	35.2338	-9.86045	2.41249	2.30242	282.637
0.9320	34.2901	-12.3036	1.49683	0.778424	282.637
0.9327	32.1666	-12.3036	-1.25017	1.99913	282.637
0.9333	31.5374	-10.7793	-1.25017	1.99913	282.637
0.9340	32.1666	-13.5231	0.581161	-0.442286	282.637
0.9347	33.3463	-15.9663	2.10671	0.166805	282.637
0.9353	35.2338	-15.3566	3.32816	1.99913	282.637
0.9360	35.7843	-15.3566	3.93804	2.91404	282.637
0.9367	34.2901	-15.6615	0.275376	5.35546	282.637
0.9373	32.1666	-14.4378	-1.25017	6.57617	282.637
0.9380	32.4812	-14.1329	2.10671	2.30242	282.637
0.9387	34.2901	-13.2183	2.41249	0.166805	282.637
0.9393	32.1666	-11.6939	-0.640291	1.99913	282.637
0.9400	29.7285	-10.4702	0.581161	2.91404	282.637
0.9407	30.5936	-8.94583	3.32816	2.60823	282.637
0.9413	31.2228	-7.42144	2.41249	3.52313	282.637
0.9420	29.7285	-7.72632	1.19104	2.91404	282.637
0.9427	30.5936	-6.81169	0.886946	1.08171	282.637
0.9433	31.852	-3.75875	1.49683	1.38752	282.637
0.9440	29.0994	-4.67338	3.02237	3.52313	282.637
0.9447	27.6051	-5.89288	3.93804	4.74384	282.637
0.9453	27.2905	-0.400933	3.63226	3.82894	282.637
0.9460	25.167	3.87151	4.24383	1.08171	282.637
0.9467	26.9759	0.513696	4.85371	1.69333	282.637
0.9473	31.852	-0.400933	5.15949	2.91404	282.637
0.9480	31.2228	2.34713	5.15949	1.08171	282.637
0.9487	26.0321	2.04225	3.93804	0.166805	282.637
0.9493	24.8524	1.42833	2.41249	1.99913	282.637
0.9500	25.167	4.17639	2.41249	1.99913	282.637
0.9507	24.8524	5.09102	1.49683	0.472615	282.637
0.9513	24.2232	2.04225	-2.16584	0.778424	282.637
0.9520	22.9649	-0.0960569	-4.91284	0.166805	282.637
0.9527	22.729	-0.400933	-3.0815	-1.663	282.637
0.9533	22.4144	-1.31556	-0.944386	0.166805	282.637
0.9540	20.5268	-0.70581	-0.334505	3.21985	282.637
0.9547	21.4706	1.42833	-0.334505	2.60823	282.637
0.9553	25.167	3.26176	-1.86005	0.166805	282.637
0.9560	23.9087	4.17639	-3.99717	-0.748096	282.637
0.9567	22.4144	6.3147	-4.30127	-1.663	282.637
0.9573	24.8524	7.22933	-2.77572	-2.27462	282.637
0.9580	26.0321	5.39589	-1.25017	-1.05391	282.637
0.9587	25.167	3.87151	1.80092	0.472615	282.637
0.9593	26.0321	2.04225	3.63226	0.778424	282.637
0.9600	25.167	-1.01069	2.41249	0.166805	282.637
0.9607	21.4706	-2.84412	-0.334505	0.166805	282.637
0.9613	18.4034	-2.84412	-2.46993	-0.748096	282.637
0.9620	15.6507	-2.23019	-3.0815	-0.748096	282.637
0.9627	13.8419	-1.31556	-0.640291	1.08171	282.637
0.9633	12.3476	-4.06363	0.581161	1.38752	282.637
0.9640	9.59492	-8.64095	-2.16584	-0.748096	282.637
0.9647	9.59492	-8.64095	-4.91284	-0.748096	282.637
0.9653	9.90951	-7.11657	-3.0815	1.99913	282.637
0.9660	6.52769	-8.0312	-1.25017	1.69333	282.637
0.9667	2.83129	-7.11657	-1.55596	-1.05391	282.637
0.9673	3.77505	-5.28313	-2.16584	-1.35971	282.637
0.9680	6.21311	-6.81169	-1.55596	2.60823	282.637
0.9687	7.15687	-6.50264	-2.16584	5.96455	282.637
0.9693	6.21311	-4.3685	-3.69139	3.52313	282.637
0.9700	4.95476	-6.81169	-1.86005	1.08171	282.637
0.9707	5.26934	-8.94583	2.10671	3.82894	282.637
0.9713	4.95476	-4.97826	2.71659	2.91404	282.637
0.9720	1.02241	-2.84412	-0.334505	-1.663	282.637
0.9727	-1.10106	-4.67338	-2.46993	-1.05391	282.637
0.9733	-0.157294	-4.06363	-2.16584	0.166805	282.637
0.9740	-1.41564	-2.53924	-3.0815	-2.58043	282.637
0.9747	-3.8537	-2.23019	-4.30127	-1.663	282.637
0.9753	-5.34799	-1.62044	-3.0815	-0.442286	282.637
0.9760	-6.29175	-0.400933	-1.25017	-3.49533	282.637
0.9767	-5.97717	0.513696	-3.0815	-4.41023	282.637
0.9773	-5.11205	2.34713	-4.91284	-3.18952	282.637
0.9780	-7.86469	2.34713	-2.46993	-5.02185	282.637
0.9787	-9.67357	0.513696	0.581161	-4.71604	282.637
0.9793	-10.8533	0.513696	-0.334505	-2.27462	282.637
0.9800	-13.6059	0.208819	-3.69139	-1.96881	282.637
0.9807	-14.8643	-0.0960569	-3.99717	-1.96881	282.637
0.9813	-14.2351	1.42833	-3.0815	-1.663	282.637
0.9820	-14.8643	2.95688	-3.99717	-1.96881	282.637
0.9827	-13.9205	4.48127	-3.99717	-0.442286	282.637
0.9833	-11.4824	7.83908	0.581161	0.472615	282.637
0.9840	-13.9205	6.92445	1.49683	-0.748096	282.637
0.9847	-16.9877	2.34713	-5.52272	-0.442286	282.637
0.9853	-16.9877	2.34713	-8.57381	-0.442286	282.637
0.9860	-20.055	3.87151	-2.16584	-3.49533	282.637
0.9867	-23.3581	1.12345	0.275376	-3.18952	282.637
0.9873	-21.5493	-1.31556	-4.60705	0.166805	282.637
0.9880	-22.493	-0.400933	-4.91284	0.778424	282.637
0.9887	-27.0545	0.513696	-1.55596	-1.96881	282.637
0.9893	-26.4254	-0.400933	-3.0815	-2.88371	282.637
0.9900	-22.493	-1.31556	-4.91284	-0.748096	282.637
0.9907	-22.1784	-2.23019	-3.69139	1.08171	282.637
0.9913	-23.3581	-1.01069	-2.16584	0.166805	282.637
0.9920	-24.3019	0.513696	-0.640291	-1.05391	282.637
0.9927	-24.9311	-0.70581	-0.334505	0.472615	282.637
0.9933	-24.3019	-1.01069	-1.86005	2.60823	282.637
0.9940	-23.6727	2.34713	-1.86005	2.91404	282.637
0.9947	-24.6165	3.26176	1.19104	4.13475	282.637
0.9953	-20.6055	2.34713	3.02237	5.66127	282.637
0.9960	-14.8643	2.95688	2.10671	4.74384	282.637
0.9967	-16.9877	2.65201	-0.944386	1.99913	282.637
0.9973	-23.1222	2.34713	-3.69139	0.166805	282.637
0.9980	-21.8638	3.87151	-1.25017	-0.139004	282.637
0.9987	-19.7404	5.09102	2.71659	-1.663	282.637
0.9993	-21.8638	4.44785	2.56116	-2.02441	0
1.0000	-22.8076	4.44785	-0.184147	-0.803698	0
1.0007	-19.7404	4.75273	-0.184147	-1.10951	0
1.0013	-20.9201	5.05761	1.03562	-1.72113	0
1.0020	-23.6727	4.75273	1.6455	0.111203	0
1.0027	-22.493	3.8381	1.6455	-0.194606	0
1.0033	-21.8638	4.14298	0.731519	-2.02441	0
1.0040	-23.6727	5.66736	0.119949	-0.803698	0
1.0047	-21.5493	5.05761	0.119949	1.33191	0
1.0053	-18.7966	3.8381	0.425734	1.33191	0
1.0060	-19.7404	4.14298	1.3414	1.33191	0
1.0067	-18.7966	3.53323	3.17273	0.720295	0
1.0073	-16.044	2.00884	6.22383	-2.33022	0
1.0080	-17.8528	0.480285	8.05516	-3.55093	0
1.0087	-21.5493	-1.34897	4.39249	-1.72113	0
1.0093	-20.9201	-3.18241	0.425734	-1.72113	0
1.0100	-18.482	-4.09704	2.86695	-1.72113	0
1.0107	-19.7404	-3.48728	3.78261	1.0261	0
1.0113	-20.9201	-3.18241	-1.09981	3.77334	0
1.0120	-19.7404	-3.18241	-0.489932	1.94101	0
1.0127	-19.4258	-2.2636	3.47683	-0.194606	0
1.0133	-21.2347	-2.2636	1.03562	-0.803698	0
1.0140	-21.8638	-2.2636	-0.184147	-2.63603	0
1.0147	-22.1784	-1.34897	3.47683	-4.46583	0
1.0153	-22.8076	2.31372	1.6455	-3.55093	0
1.0160	-17.6169	5.97641	-0.795717	-4.46583	0
1.0167	-12.6622	5.36248	1.6455	-4.77164	0
1.0173	-14.2351	4.14298	1.6455	-0.500416	0
1.0180	-15.7294	5.97641	0.731519	1.63772	0
1.0187	-12.4262	9.02518	4.39249	-0.194606	0
1.0193	-10.2241	7.50079	4.69828	1.63772	0
1.0200	-13.6059	4.44785	0.731519	3.16172	0
1.0207	-17.6169	5.36248	-0.184147	-0.803698	0
1.0213	-18.1674	6.58617	-0.184147	-3.24512	0
1.0220	-15.1789	6.58617	-1.09981	-2.63603	0
1.0227	-12.9767	7.19592	0.731519	-3.85674	0
1.0233	-13.6059	5.97641	1.95128	-2.94184	0
1.0240	-13.6059	2.31372	0.119949	0.720295	0
1.0247	-12.6622	2.31372	0.731519	0.720295	0
1.0253	-11.797	2.92347	2.25707	-0.803698	0
1.0260	-12.6622	-0.739221	0.731519	-1.72113	0
1.0267	-15.4148	-2.56848	-0.795717	-4.77164	0
1.0273	-14.5497	-1.34897	-1.09981	-5.68654	0
1.0280	-9.98816	-1.34897	-2.32126	-2.63603	0
1.0287	-9.0444	-0.129468	-2.01548	-1.72113	0
1.0293	-10.8533	2.92347	0.119949	-2.02441	0
1.0300	-9.98816	3.53323	1.3414	-0.803698	0
1.0307	-9.67357	3.53323	2.56116	-0.803698	0
1.0313	-10.2241	4.44785	4.0884	-0.803698	0
1.0320	-8.72981	4.75273	2.86695	0.111203	0
1.0327	-8.41522	4.44785	-0.184147	0.111203	0
1.0333	-10.5387	3.22835	-2.32126	-1.41532	0
1.0340	-8.10063	2.31372	-3.54103	-1.10951	0
1.0347	-5.34799	5.97641	-3.23693	-2.33022	0
1.0353	-7.78604	9.63493	-1.71138	-3.55093	0
1.0360	-7.78604	5.66736	-0.489932	-0.803698	0
1.0367	-3.8537	2.92347	-1.4056	0.417013	0
1.0373	-5.34799	4.44785	-2.62536	-1.72113	0
1.0380	-6.60634	3.53323	-2.01548	-1.41532	0
1.0387	-0.786469	2.6186	-1.71138	-0.500416	0
1.0393	0.707822	4.44785	-2.01548	-2.02441	0
1.0400	-2.35941	3.53323	-1.4056	-1.72113	0
1.0407	-0.471881	0.480285	-0.184147	-0.500416	0
1.0413	0.157294	-1.34897	0.425734	-0.500416	0
1.0420	-2.90994	-1.95873	1.6455	1.0261	0
1.0427	-1.10106	0.480285	2.86695	2.24682	0
1.0433	2.59535	3.8381	3.47683	1.94101	0
1.0440	0.707822	3.22835	3.78261	2.24682	0
1.0447	-2.59535	1.09004	1.6455	1.94101	0
1.0453	-3.22452	-0.739221	-2.32126	0.111203	0
1.0460	-2.35941	-4.40191	-1.4056	1.63772	0
1.0467	-2.35941	-4.40191	1.6455	4.07914	0
1.0473	-2.59535	-0.129468	0.425734	2.85843	0
1.0480	-1.73023	0.480285	-1.09981	1.0261	0
1.0487	-1.73023	-1.0441	-0.184147	0.417013	0
1.0493	-3.8537	0.175408	0.731519	0.111203	0
1.0500	-2.90994	1.09004	0.731519	0.111203	0
1.0507	0.157294	1.09004	-0.184147	-0.803698	0
1.0513	-0.786469	2.00884	-1.71138	-2.02441	0
1.0520	-2.59535	0.175408	-1.4056	0.111203	0
1.0527	-1.73023	-1.65385	1.95128	1.94101	0
1.0533	-2.35941	1.39491	2.56116	0.417013	0
1.0540	-3.53911	2.31372	0.119949	1.33191	0
1.0547	-2.59535	-0.434344	1.03562	1.94101	0
1.0553	-1.73023	2.00884	4.39249	-0.500416	0
1.0560	0.157294	4.14298	4.39249	-0.500416	0
1.0567	1.02241	-2.2636	1.3414	0.720295	0
1.0573	-0.471881	-6.84093	-0.184147	-1.72113	0
1.0580	-0.471881	-5.01167	-0.184147	-1.41532	0
1.0587	-1.41564	-5.9263	0.731519	1.94101	0
1.0593	-5.0334	-7.75973	0.731519	1.0261	0
1.0600	-4.79746	-8.06461	-0.184147	-0.803698	0
1.0607	-1.41564	-9.58899	-0.184147	-1.72113	0
1.0613	-2.04482	-10.5036	-0.795717	-2.63603	0
1.0620	-3.8537	-8.67436	-2.32126	-0.803698	0
1.0627	-3.22452	-6.53605	-1.71138	2.85843	0
1.0633	-2.90994	-5.01167	0.731519	3.77334	0
1.0640	-3.53911	-5.62142	0.119949	3.16172	0
1.0647	-3.53911	-6.84093	-1.71138	2.85843	0
1.0653	-3.53911	-4.40191	-2.01548	1.94101	0
1.0660	-2.35941	-2.56848	-2.01548	2.85843	0
1.0667	-1.41564	-4.40191	-0.184147	4.38243	0
1.0673	-1.73023	-5.9263	3.17273	3.46753	0
1.0680	-1.73023	-6.53605	2.56116	2.85843	0
1.0687	-4.48287	-7.14998	-0.489932	2.85843	0
1.0693	-7.47146	-4.70679	-1.09981	2.24682	0
1.0700	-5.34799	-2.56848	-2.01548	1.94101	0
1.0707	-4.79746	-3.18241	-3.84681	1.94101	0
1.0713	-8.10063	-2.2636	-1.4056	2.24682	0
1.0720	-5.97717	0.785161	1.03562	3.77334	0
1.0727	-1.41564	3.22835	-0.184147	3.77334	0
1.0733	-4.48287	4.14298	-0.489932	2.24682	0
1.0740	-7.78604	2.6186	-1.09981	1.94101	0
1.0747	-5.34799	2.6186	-3.84681	1.94101	0
1.0753	-2.90994	7.19592	-2.01548	2.55262	0
1.0760	-2.59535	8.7203	2.86695	2.85843	0
1.0767	-2.35941	5.66736	1.6455	1.94101	0
1.0773	-2.90994	5.97641	-1.09981	1.94101	0
1.0780	-2.59535	8.11055	-0.184147	2.85843	0
1.0787	-1.73023	8.41542	1.6455	1.33191	0
1.0793	-1.73023	9.33005	3.78261	-0.500416	0
1.0800	-1.41564	7.80567	5.00407	0.111203	0
1.0807	-0.786469	2.92347	0.425734	0.720295	0
1.0813	-2.90994	2.31372	-3.54103	0.720295	0
1.0820	-4.79746	4.44785	-1.71138	1.94101	0
1.0827	-4.48287	2.31372	0.119949	2.85843	0
1.0833	-4.79746	-1.0441	-0.184147	1.33191	0
1.0840	-7.23552	-0.434344	1.3414	-0.803698	0
1.0847	-7.47146	-0.129468	1.6455	-1.41532	0
1.0853	-5.34799	-1.0441	-1.09981	-0.194606	0
1.0860	-4.79746	-0.739221	-2.93115	1.0261	0
1.0867	-6.29175	-0.739221	-1.09981	1.0261	0
1.0873	-5.34799	-0.434344	0.425734	-0.803698	0
1.0880	-3.53911	1.09004	0.425734	-1.72113	0
1.0887	-4.79746	1.70397	-0.795717	0.111203	0
1.0893	-6.92093	1.39491	-2.01548	0.111203	0
1.0900	-6.92093	2.92347	-0.795717	-1.72113	0
1.0907	-6.29175	4.14298	3.47683	-2.33022	0
1.0913	-5.66258	2.31372	5.00407	-1.72113	0
1.0920	-6.29175	1.39491	1.6455	-1.41532	0
1.0927	-7.23552	1.09004	-1.09981	1.94101	0
1.0933	-6.60634	-0.434344	-0.184147	1.94101	0
1.0940	-5.97717	-1.0441	-0.184147	-2.63603	0
1.0947	-7.47146	0.480285	-1.09981	-3.85674	0
1.0953	-6.60634	2.00884	-1.71138	-1.41532	0
1.0960	-2.59535	1.39491	-1.71138	-2.02441	0
1.0967	-2.59535	0.480285	-0.184147	-1.72113	0
1.0973	-5.34799	1.70397	0.731519	0.417013	0
1.0980	-4.79746	5.05761	-0.184147	0.417013	0
1.0987	-2.59535	6.89104	-0.184147	-0.194606	0
1.0993	-1.10106	7.80567	1.03562	0.111203	0
1.1000	-0.786469	6.89104	-1.09981	-0.500416	0
1.1007	-1.73023	3.8381	-3.54103	-0.803698	0
1.1013	-3.53911	2.00884	-1.71138	0.111203	0
1.1020	-4.48287	2.92347	-1.09981	0.720295	0
1.1027	-3.22452	2.31372	-3.23693	1.63772	0
1.1033	-2.04482	1.70397	-2.01548	0.720295	0
1.1040	-2.59535	2.6186	-0.489932	-0.803698	0
1.1047	-3.53911	-0.434344	-1.71138	0.111203	0
1.1053	-2.04482	-3.79216	-0.795717	1.0261	0
1.1060	-2.35941	-2.2636	1.6455	0.111203	0
1.1067	-4.48287	-1.0441	-0.795717	0.417013	0
1.1073	-3.22452	-1.95873	-3.84681	0.720295	0
1.1080	-1.41564	-1.34897	-1.71138	-1.41532	0
1.1087	-3.53911	-2.2636	1.03562	-2.33022	0
1.1093	-1.73023	-3.48728	0.731519	-1.10951	0
1.1100	2.28076	-0.129468	-0.795717	0.111203	0
1.1107	1.337	0.785161	-1.09981	-0.194606	0
1.1113	0.393235	-3.18241	-0.184147	-1.41532	0
1.1120	5.0334	-2.56848	1.3414	0.111203	0
1.1127	4.71881	2.31372	2.25707	2.24682	0
1.1133	0.157294	3.8381	0.731519	0.111203	0
1.1140	1.02241	3.22835	-1.09981	-1.10951	0
1.1147	5.26934	2.31372	-0.184147	0.720295	0
1.1153	5.58393	2.31372	1.3414	1.0261	0
1.1160	5.0334	1.39491	0.731519	0.111203	0
1.1167	4.08964	-0.739221	0.119949	-0.194606	0
1.1173	2.83129	-1.34897	0.119949	0.111203	0
1.1180	5.89852	1.09004	-1.09981	0.720295	0
1.1187	8.02199	3.8381	-0.489932	0.111203	0
1.1193	5.0334	4.14298	2.86695	-0.803698	0
1.1200	4.71881	2.92347	3.78261	1.94101	0
1.1207	7.47146	1.39491	-0.184147	1.63772	0
1.1213	5.0334	3.22835	-1.4056	-2.33022	0
1.1220	3.46046	4.44785	0.119949	-0.803698	0
1.1227	6.52769	2.6186	0.425734	1.0261	0
1.1233	6.84228	1.39491	0.731519	-3.55093	0
1.1240	7.15687	1.70397	3.17273	-3.85674	0
1.1247	11.0892	0.175408	2.86695	0.111203	0
1.1253	10.7746	-1.34897	0.731519	-3.24512	0
1.1260	7.15687	-0.434344	-0.184147	-5.07745	0
1.1267	9.90951	0.785161	1.03562	1.0261	0
1.1273	12.8981	1.09004	2.56116	2.55262	0
1.1280	9.28034	-1.34897	2.25707	-0.803698	0
1.1287	5.89852	-3.48728	0.731519	1.0261	0
1.1293	6.52769	-2.2636	0.731519	2.55262	0
1.1300	5.89852	-0.434344	1.3414	-0.194606	0
1.1307	4.71881	0.175408	0.119949	-0.194606	0
1.1313	5.0334	0.480285	-0.795717	2.24682	0
1.1320	4.71881	-1.34897	-0.489932	2.24682	0
1.1327	3.77505	-2.2636	-1.09981	1.0261	0
1.1333	5.26934	-1.0441	0.119949	1.94101	0
1.1340	7.47146	-1.34897	2.25707	3.46753	0
1.1347	6.52769	-1.0441	0.731519	2.24682	0
1.1353	5.58393	2.31372	-0.184147	0.111203	0
1.1360	9.28034	2.31372	1.03562	0.720295	0
1.1367	12.033	-1.34897	0.119949	2.55262	0
1.1373	8.33657	1.39491	-1.09981	1.0261	0
1.1380	4.08964	6.28129	1.03562	-0.803698	0
1.1387	7.15687	5.97641	2.86695	0.417013	0
1.1393	10.7746	6.89104	2.56116	1.0261	0
1.1400	8.65116	9.02518	2.25707	-1.72113	0
1.1407	4.71881	5.97641	1.6455	-2.94184	0
1.1413	3.14588	0.175408	0.731519	-1.41532	0
1.1420	2.83129	-1.65385	-0.489932	-0.803698	0
1.1427	2.59535	-3.48728	-2.32126	-0.500416	0
1.1433	1.96617	-6.84093	-3.54103	0.720295	0
1.1440	1.337	-7.14998	-2.62536	0.720295	0
1.1447	3.14588	-7.14998	0.119949	-1.41532	0
1.1453	5.58393	-8.67436	3.17273	-2.02441	0
1.1460	4.71881	-7.75973	1.6455	0.111203	0
1.1467	1.96617	-4.09704	-2.01548	1.33191	0
1.1473	1.337	-4.70679	-1.09981	-0.194606	0
1.1480	4.08964	-8.06461	2.56116	-2.02441	0
1.1487	5.58393	-7.45485	1.6455	-0.803698	0
1.1493	4.08964	-3.48728	-0.184147	1.0261	0
1.1500	2.83129	-3.18241	-0.184147	1.0261	0
1.1507	3.14588	-5.01167	-0.184147	1.0261	0
1.1513	4.71881	-4.09704	1.95128	1.0261	0
1.1520	4.71881	-0.434344	5.30816	0.111203	0
1.1527	1.96617	2.00884	4.0884	-0.803698	0
1.1533	-1.10106	3.22835	0.425734	-0.500416	0
1.1540	-2.35941	4.44785	-0.184147	-0.803698	0
1.1547	-2.59535	4.44785	0.119949	0.720295	0
1.1553	-2.59535	4.14298	-0.795717	2.85843	0
1.1560	-2.59535	6.28129	-0.184147	1.94101	0
1.1567	-2.59535	8.41542	1.6455	-0.803698	0
1.1573	-2.04482	8.11055	1.95128	-0.500416	0
1.1580	-0.786469	5.97641	0.731519	0.417013	0
1.1587	-0.786469	4.14298	0.119949	-0.803698	0
1.1593	-0.786469	4.44785	0.731519	-0.803698	0
1.1600	1.65159	5.97641	0.731519	1.0261	0
1.1607	2.83129	3.53323	-0.184147	0.111203	0
1.1613	0.157294	0.480285	-0.184147	-1.10951	0
1.1620	-1.10106	2.00884	0.119949	1.33191	0
1.1627	2.83129	5.05761	1.3414	1.94101	0
1.1633	5.0334	5.05761	3.17273	-2.33022	0
1.1640	1.02241	4.14298	2.86695	-3.55093	0
1.1647	-1.41564	0.480285	1.03562	-0.500416	0
1.1653	-0.786469	-3.48728	0.425734	0.720295	0
1.1660	-2.04482	-4.09704	0.731519	0.111203	0
1.1667	-2.59535	-3.79216	0.731519	1.0261	0
1.1673	-1.10106	-5.01167	0.119949	1.33191	0
1.1680	-2.59535	-4.40191	-1.09981	0.720295	0
1.1687	-4.48287	-1.95873	-2.32126	-0.500416	0
1.1693	-4.16829	-0.129468	-2.01548	-1.72113	0
1.1700	-5.97717	1.39491	-1.4056	-0.194606	0
1.1707	-7.47146	0.480285	-0.184147	1.0261	0
1.1713	-5.34799	-2.87753	0.119949	-0.194606	0
1.1720	-4.48287	-3.79216	-1.4056	0.417013	0
1.1727	-6.60634	-2.2636	-1.71138	1.63772	0
1.1733	-7.23552	-2.87753	-1.09981	1.0261	0
1.1740	-6.92093	-2.2636	-2.62536	2.24682	0
1.1747	-6.92093	0.480285	-1.09981	4.38243	0
1.1753	-4.48287	2.92347	3.17273	1.94101	0
1.1760	-3.53911	3.53323	1.3414	-0.194606	0
1.1767	-5.0334	0.480285	-2.93115	1.94101	0
1.1773	-2.90994	-2.56848	-1.4056	1.0261	0
1.1780	-0.157294	-0.129468	-0.184147	-1.72113	0
1.1787	-3.22452	2.92347	-2.01548	-0.194606	0
1.1793	-8.10063	-0.434344	-1.71138	1.0261	0
1.1800	-7.23552	-1.65385	-1.71138	-2.02441	0
1.1807	-5.34799	0.785161	-3.54103	-1.72113	0
1.1813	-6.29175	-0.434344	-2.93115	0.111203	0
1.1820	-6.29175	-2.2636	-2.32126	0.111203	0
1.1827	-5.0334	-0.739221	-3.54103	0.417013	0
1.1833	-0.786469	-1.34897	-2.62536	1.0261	0
1.1840	4.40423	-2.87753	-0.184147	-1.72113	0
1.1847	2.28076	-0.434344	0.731519	-3.55093	0
1.1853	-4.16829	0.480285	-0.184147	-1.41532	0
1.1860	-3.8537	-0.434344	-1.09981	0.111203	0
1.1867	-0.471881	0.785161	-0.489932	-0.803698	0
1.1873	-0.786469	1.39491	1.03562	-0.803698	0
1.1880	-1.41564	0.480285	-0.184147	0.111203	0
1.1887	-0.786469	2.31372	-2.62536	-2.02441	0
1.1893	-3.53911	2.31372	-1.4056	-3.85674	0
1.1900	-5.97717	1.09004	0.425734	-1.72113	0
1.1907	-4.48287	2.31372	-2.01548	0.417013	0
1.1913	-2.35941	0.785161	-3.54103	-0.803698	0
1.1920	-1.73023	-1.34897	-0.184147	-0.803698	0
1.1927	-3.53911	1.09004	1.6455	1.63772	0
1.1933	-4.79746	0.175408	-0.489932	3.16172	0
1.1940	-3.53911	-4.40191	-2.32126	4.68824	0
1.1947	-3.53911	-3.48728	-1.71138	5.60314	0
1.1953	-3.22452	-1.34897	-1.09981	3.77334	0
1.1960	-0.471881	-3.18241	-0.184147	0.111203	0
1.1967	-0.157294	-2.2636	1.03562	-1.41532	0
1.1973	-3.53911	0.785161	-0.489932	-0.194606	0
1.1980	-6.92093	0.480285	-2.93115	0.417013	0
1.1987	-6.29175	2.6186	-0.184147	1.0261	0
1.1993	-3.22452	6.89104	4.39249	1.94101	0
1.2000	-2.90994	5.97641	4.39249	1.0261	0
1.2007	-5.97717	2.31372	1.6455	-0.803698	0
1.2013	-7.23552	2.31372	-0.184147	-0.803698	0
1.2020	-7.47146	3.22835	-1.4056	-2.33022	0
1.2027	-9.0444	3.22835	-1.09981	-4.46583	0
1.2033	-7.23552	3.22835	-0.184147	-2.33022	0
1.2040	-4.79746	3.8381	-0.184147	1.0261	0
1.2047	-7.23552	3.22835	-0.184147	-0.803698	0
1.2053	-8.72981	2.6186	-0.184147	-3.55093	0
1.2060	-6.92093	4.14298	-0.795717	-2.63603	0
1.2067	-7.23552	5.05761	0.425734	-2.63603	0
1.2073	-6.60634	4.14298	0.731519	-3.24512	0
1.2080	-3.8537	4.14298	-1.09981	-2.63603	0
1.2087	-4.48287	4.14298	-0.184147	-2.63603	0
1.2093	-5.66258	2.31372	2.56116	-4.16255	0
1.2100	-3.53911	-0.434344	2.56116	-3.55093	0
1.2107	-4.16829	0.175408	1.95128	-0.803698	0
1.2113	-6.60634	1.39491	3.78261	-0.194606	0
1.2120	-4.16829	-1.0441	2.86695	-0.803698	0
1.2127	-3.53911	-5.01167	-0.489932	0.720295	0
1.2133	-8.10063	-5.01167	-0.795717	1.94101	0
1.2140	-9.35898	-4.09704	0.119949	-0.803698	0
1.2147	-7.23552	-3.48728	-0.795717	-1.72113	0
1.2153	-7.47146	-0.739221	-1.09981	0.111203	0
1.2160	-7.78604	2.00884	0.119949	-0.803698	0
1.2167	-6.60634	3.22835	1.6455	-3.85674	0
1.2173	-6.92093	5.97641	1.6455	-1.72113	0
1.2180	-7.47146	6.89104	-0.184147	0.111203	0
1.2187	-7.23552	3.8381	-0.184147	-2.63603	0
1.2193	-4.48287	3.22835	-0.184147	-2.94184	0
1.2200	-0.786469	4.75273	-2.93115	-1.10951	0
1.2207	-1.41564	5.36248	-3.23693	-2.94184	0
1.2213	-4.48287	7.19592	1.03562	-2.63603	0
1.2220	-4.16829	6.89104	4.0884	0.720295	0
1.2227	-2.90994	4.14298	5.00407	-0.803698	0
1.2233	-4.48287	4.14298	6.22383	-4.77164	0
1.2240	-3.22452	4.14298	3.47683	-3.24512	0
1.2247	0.157294	0.175408	-0.184147	-0.803698	0
1.2253	-0.471881	-1.34897	0.425734	-0.803698	0
1.2260	-4.16829	-0.129468	1.03562	1.63772	0
1.2267	-4.16829	-1.95873	0.119949	3.77334	0
1.2273	-1.10106	-0.434344	1.6455	2.85843	0
1.2280	-2.35941	5.36248	2.56116	1.94101	0
1.2287	-6.92093	6.89104	-0.489932	1.94101	0
1.2293	-8.10063	2.6186	-1.09981	0.111203	0
1.2300	-7.23552	3.22835	1.3414	-0.803698	0
1.2307	-6.92093	7.19592	1.03562	0.417013	0
1.2313	-2.35941	7.80567	1.6455	0.111203	0
1.2320	2.28076	6.28129	4.39249	-2.02441	0
1.2327	-1.41564	6.28129	3.47683	-2.94184	0
1.2333	-5.66258	3.22835	1.6455	-2.33022	0
1.2340	-3.8537	-1.34897	1.3414	-1.41532	0
1.2347	-2.59535	-0.129468	1.03562	-0.803698	0
1.2353	-3.8537	2.92347	1.3414	-0.194606	0
1.2360	-3.22452	1.39491	1.95128	1.0261	0
1.2367	-3.53911	-0.434344	-0.184147	2.85843	0
1.2373	-6.60634	0.480285	-2.32126	1.94101	0
1.2380	-8.10063	-0.739221	-1.09981	0.111203	0
1.2387	-8.41522	-3.48728	-0.489932	1.63772	0
1.2393	-9.35898	-5.62142	-1.09981	2.55262	0
1.2400	-10.8533	-7.45485	-0.795717	1.0261	0
1.2407	-11.797	-8.67436	-0.184147	-0.194606	0
1.2413	-13.2913	-7.75973	-1.09981	-0.803698	0
1.2420	-13.6059	-5.9263	-0.184147	-0.500416	0
1.2427	-14.5497	-4.40191	-0.184147	1.63772	0
1.2433	-16.3586	-1.34897	-1.4056	1.94101	0
1.2440	-16.6731	1.70397	-1.4056	0.111203	0
1.2447	-16.3586	2.31372	-1.09981	1.94101	0
1.2453	-17.3023	-0.129468	-2.62536	3.46753	0
1.2460	-17.3023	-1.34897	-2.01548	1.63772	0
1.2467	-14.8643	-0.434344	0.731519	0.720295	0
1.2473	-12.9767	-0.129468	2.56116	2.24682	0
1.2480	-12.9767	-1.34897	2.25707	3.46753	0
1.2487	-13.6059	-2.87753	1.3414	3.77334	0
1.2493	-14.8643	-2.2636	-0.795717	2.24682	0
1.2500	-14.5497	-1.0441	-4.76248	0.111203	0
1.2507	-12.9767	-0.129468	-6.59381	0.111203	0
1.2513	-12.9767	0.785161	-2.01548	-0.803698	0
1.2520	-14.2351	2.31372	1.95128	-1.72113	0
1.2527	-14.5497	3.8381	-1.09981	0.720295	0
1.2533	-13.9205	2.6186	-3.84681	1.94101	0
1.2540	-11.4824	0.175408	-1.09981	1.33191	0
1.2547	-9.35898	-0.434344	0.731519	2.85843	0
1.2553	-9.67357	1.39491	-0.184147	2.85843	0
1.2560	-8.72981	2.6186	0.425734	0.111203	0
1.2567	-6.29175	1.39491	-0.489932	-0.194606	0
1.2573	-5.0334	-0.434344	-2.62536	1.0261	0
1.2580	-4.48287	-1.34897	-2.62536	2.55262	0
1.2587	-3.8537	1.39491	-1.09981	3.77334	0
1.2593	-3.8537	5.05761	1.3414	2.85843	0
1.2600	-1.41564	4.14298	2.56116	-0.194606	0
1.2607	0.157294	0.480285	-0.184147	-1.41532	0
1.2613	-4.48287	0.480285	-3.23693	-0.803698	0
1.2620	-7.78604	1.09004	-2.01548	-0.500416	0
1.2627	-4.16829	-1.0441	0.119949	-1.41532	0
1.2633	-0.471881	-2.2636	0.425734	-3.55093	0
1.2640	-2.35941	-3.18241	0.425734	-3.24512	0
1.2647	-5.34799	-5.9263	0.731519	-0.803698	0
1.2653	-5.34799	-7.45485	0.731519	-1.41532	0
1.2660	-3.53911	-7.75973	-0.184147	-2.33022	0
1.2667	-3.53911	-9.28411	-0.184147	-0.803698	0
1.2673	-4.48287	-9.28411	0.731519	-0.803698	0
1.2680	-3.53911	-7.75973	0.425734	-1.10951	0
1.2687	-1.10106	-6.84093	-1.4056	0.720295	0
1.2693	0.707822	-6.53605	-1.71138	1.63772	0
1.2700	1.65159	-8.06461	1.03562	1.63772	0
1.2707	1.337	-9.28411	3.78261	3.46753	0
1.2713	1.337	-6.84093	4.39249	3.77334	0
1.2720	3.14588	-4.70679	2.56116	0.111203	0
1.2727	2.83129	-6.53605	0.731519	-1.72113	0
1.2733	1.02241	-7.75973	-0.184147	-1.72113	0
1.2740	1.337	-7.75973	-1.09981	-2.63603	0
1.2747	3.46046	-8.67436	-3.54103	-1.10951	0
1.2753	3.77505	-8.06461	-4.45669	1.63772	0
1.2760	3.77505	-5.62142	-1.71138	1.0261	0
1.2767	4.40423	-3.48728	1.6455	-1.10951	0
1.2773	4.71881	-0.739221	2.25707	-2.02441	0
1.2780	5.58393	2.00884	-0.184147	-2.94184	0
1.2787	7.15687	2.31372	-2.93115	-2.63603	0
1.2793	7.15687	2.00884	-1.71138	-0.194606	0
1.2800	9.28034	3.53323	0.731519	-1.10951	0
1.2807	12.8981	4.14298	-0.795717	-1.72113	0
1.2813	12.3476	3.22835	-2.32126	1.33191	0
1.2820	9.90951	2.6186	-0.489932	1.94101	0
1.2827	11.0892	2.31372	-0.184147	-1.10951	0
1.2833	11.0892	1.70397	-2.62536	-1.72113	0
1.2840	7.47146	2.00884	-3.23693	-0.803698	0
1.2847	4.71881	3.53323	-2.32126	-0.803698	0
1.2853	3.77505	5.66736	-2.62536	1.0261	0
1.2860	5.0334	5.05761	-3.84681	1.63772	0
1.2867	7.47146	2.00884	-4.1526	1.0261	0
1.2873	8.33657	1.39491	-3.23693	2.55262	0
1.2880	8.02199	4.14298	-2.01548	3.16172	0
1.2887	6.52769	4.75273	-2.01548	0.720295	0
1.2893	5.0334	3.22835	-2.32126	-0.500416	0
1.2900	7.15687	2.6186	-1.09981	1.0261	0
1.2907	9.90951	1.70397	0.425734	1.0261	0
1.2913	5.89852	1.39491	-0.184147	-1.10951	0
1.2920	1.96617	2.6186	-2.01548	-1.72113	0
1.2927	6.52769	4.14298	-3.54103	-0.194606	0
1.2933	10.7746	5.05761	-4.1526	1.0261	0
1.2940	9.59492	5.97641	-4.1526	-0.194606	0
1.2947	9.90951	6.58617	-2.93115	0.111203	0
1.2953	10.2241	6.58617	0.119949	1.0261	0
1.2960	8.02199	5.66736	2.86695	0.720295	0
1.2967	6.84228	3.22835	0.731519	1.94101	0
1.2973	6.52769	0.480285	-2.01548	3.77334	0
1.2980	5.58393	-0.434344	-1.71138	1.0261	0
1.2987	7.15687	-2.2636	-2.32126	-1.72113	0
1.2993	8.33657	-4.40191	-4.76248	-0.500416	0
1.3000	5.58393	-4.09704	-4.76248	1.0261	0
1.3007	3.77505	-1.34897	-4.76248	0.417013	0
1.3013	4.40423	-2.2636	-3.84681	0.417013	0
1.3020	1.96617	-5.01167	-0.489932	-0.194606	0
1.3027	-0.786469	-5.9263	-2.01548	-1.72113	0
1.3033	-0.786469	-4.40191	-5.37236	-1.10951	0
1.3040	1.337	-3.18241	-2.93115	0.111203	0
1.3047	1.65159	-4.09704	-1.09981	0.111203	0
1.3053	0.393235	-4.70679	-3.23693	-1.72113	0
1.3060	1.02241	-1.95873	-0.184147	-2.63603	0
1.3067	3.77505	0.480285	3.78261	-0.803698	0
1.3073	6.84228	2.31372	2.56116	1.0261	0
1.3080	5.58393	3.53323	1.3414	-0.194606	0
1.3087	1.02241	1.39491	0.731519	-0.194606	0
1.3093	-1.10106	-2.2636	-2.93115	-0.803698	0
1.3100	0.707822	0.480285	-2.01548	-3.55093	0
1.3107	0.393235	5.05761	1.3414	-2.94184	0
1.3113	-1.10106	4.14298	-0.795717	0.111203	0
1.3120	0.707822	4.44785	-2.01548	-1.41532	0
1.3127	1.96617	7.19592	0.731519	-3.55093	0
1.3133	0.157294	8.7203	0.119949	-1.72113	0
1.3140	1.02241	11.1635	-1.09981	-1.72113	0
1.3147	4.40423	13.2976	-0.184147	-2.33022	0
1.3153	5.58393	9.63493	-1.09981	0.417013	0
1.3160	7.47146	6.89104	-1.71138	1.0261	0
1.3167	10.2241	8.7203	0.119949	-0.803698	0
1.3173	9.59492	7.80567	0.119949	0.417013	0
1.3180	7.47146	5.05761	-1.09981	1.94101	0
1.3187	6.84228	5.05761	0.731519	1.33191	0
1.3193	6.21311	4.75273	2.86695	1.94101	0
1.3200	5.58393	2.31372	2.56116	2.85843	0
1.3207	5.0334	-0.129468	1.03562	1.33191	0
1.3213	4.40423	-2.2636	-1.71138	0.417013	0
1.3220	5.0334	-3.18241	-3.54103	0.720295	0
1.3227	5.0334	-1.34897	-2.01548	1.0261	0
1.3233	3.46046	-0.739221	-0.795717	1.0261	0
1.3240	2.83129	-2.56848	-1.09981	0.111203	0
1.3247	4.08964	-2.87753	-0.184147	-0.803698	0
1.3253	3.77505	-3.18241	0.731519	0.111203	0
1.3260	1.96617	-4.09704	1.03562	0.111203	0
1.3267	-0.157294	-2.56848	1.03562	-1.41532	0
1.3273	0.707822	-0.739221	-0.489932	-2.33022	0
1.3280	5.0334	-1.0441	-0.795717	-1.72113	0
1.3287	6.52769	0.785161	1.95128	-2.33022	0
1.3293	3.14588	2.31372	0.731519	-2.94184	0
1.3300	1.337	-1.0441	-2.93115	-1.72113	0
1.3307	2.59535	-2.87753	0.425734	-0.803698	0
1.3313	3.77505	0.480285	5.00407	-1.10951	0
1.3320	3.77505	2.00884	0.731519	-2.02441	0
1.3327	1.96617	-1.0441	-2.93115	-2.94184	0
[truncated: 60,478 more rows]
