# Supplementary material for: Identification of Haptic Based Guiding Using Hard Reins
Source: PLoS One. 2015 Jul 22;10(7):e0132020. doi: 10.1371/journal.pone.0132020 (PMC4511788; doi:10.1371/journal.pone.0132020)
Supplement: S3 File — (ZIP) [file pone.0132020.s003.zip › EMGData1/Subject8/T5/t5.txt]

0.0000	15.6836	8.10805	3.47857	-27.9634	0
0.0007	27.868	5.36445	4.69755	-31.628	0
0.0013	41.3021	2.9241	3.47857	-28.5764	0
0.0020	51.3621	-0.12996	-0.489216	-28.2722	0
0.0027	59.9225	-1.0469	-1.7109	-31.628	0
0.0033	64.4838	-3.18401	-1.10006	-29.798	0
0.0040	64.4838	-4.09373	-1.10006	-25.5249	0
0.0047	65.7335	-2.26708	1.03519	-24.6076	0
0.0053	64.7962	-5.01067	2.5623	-18.8088	0
0.0060	56.8607	-9.89138	1.03519	-8.43262	0
0.0067	47.738	-7.14779	-0.183794	-3.55105	0
0.0073	40.4273	-4.09373	0.121628	-0.803755	0
0.0080	28.4928	-4.09373	0.729769	5.60358	0
0.0087	14.1839	0.17328	1.64604	14.1497	0
0.0093	1.93701	4.75075	2.25688	20.8613	0
0.0100	-10.5598	6.58463	1.64604	25.1344	0
0.0107	-19.995	10.5556	3.47857	28.1859	0
0.0113	-25.806	12.996	5.61382	33.072	0
0.0120	-33.7415	10.5556	4.39213	35.8148	0
0.0127	-42.9267	9.63868	2.86772	32.1547	0
0.0133	-47.4881	6.88787	1.34061	27.8817	0
0.0140	-48.9877	-0.736439	-0.794638	27.5774	0
0.0147	-50.2374	-7.76149	-0.183794	25.4386	0
0.0153	-47.8005	-13.2487	3.47857	18.4228	0
0.0160	-39.2401	-18.1366	3.78129	12.0109	0
0.0167	-29.1802	-20.2737	1.95146	5.29933	0
0.0173	-20.6198	-23.631	1.64604	-4.46833	0
0.0180	-10.5598	-27.2916	2.5623	-12.4014	0
0.0187	2.24944	-26.6779	1.03519	-15.453	0
0.0193	17.1832	-25.7609	-0.183794	-19.7261	0
0.0200	31.2422	-24.5407	1.64604	-25.5249	0
0.0207	43.1767	-19.66	3.78129	-29.4892	0
0.0213	51.3621	-14.4689	0.729769	-32.2365	0
0.0220	58.4228	-12.339	-1.40548	-33.7622	0
0.0227	69.9824	-11.1188	2.25688	-31.0149	0
0.0233	80.3548	-10.5051	4.69755	-28.8807	0
0.0240	80.6672	-7.76149	2.86772	-27.6592	0
0.0247	76.1059	-3.18401	1.95146	-23.6949	0
0.0253	73.3566	-1.95662	2.25688	-17.5872	0
0.0260	66.9832	0.786979	1.03519	-11.7929	0
0.0267	56.5483	6.88787	-0.183794	-5.68532	0
0.0273	48.0504	8.72175	-0.183794	1.02626	0
0.0280	38.5528	9.63868	0.729769	8.65512	0
0.0287	23.9315	14.8226	1.95146	14.7582	0
0.0293	7.74805	19.0969	1.34061	19.0313	0
0.0300	-5.37365	20.9307	-0.183794	24.8301	0
0.0307	-18.4954	21.8405	-0.794638	29.4074	0
0.0313	-30.9922	19.7106	-2.32175	30.3247	0
0.0320	-39.5526	16.9598	-2.32175	32.459	0
0.0327	-45.9885	15.4363	1.95146	32.7632	0
0.0333	-53.924	10.5556	3.78129	26.6601	0
0.0340	-59.3601	4.75075	0.121628	23.6086	0
0.0347	-56.3608	2.62086	-1.10006	23.0001	0
0.0353	-49.925	0.483739	0.729769	15.9797	0
0.0360	-45.0512	-3.18401	2.25688	8.65512	0
0.0367	-38.9277	-4.09373	2.25688	6.21661	0
0.0373	-30.3674	-4.40419	1.34061	-0.803755	0
0.0380	-20.3074	-5.92761	0.729769	-10.5714	0
0.0387	-7.1857	-5.01067	0.729769	-15.1487	0
0.0393	6.24843	-6.23085	0.424347	-18.8088	0
0.0400	17.4956	-10.8083	0.121628	-24.6076	0
0.0407	28.4928	-12.0285	1.34061	-29.4892	0
0.0413	37.678	-10.5051	0.729769	-33.1538	0
0.0420	44.3639	-12.339	-0.794638	-33.458	0
0.0427	51.1122	-14.1656	0.729769	-30.1022	0
0.0433	55.3611	-13.2487	0.729769	-30.1022	0
0.0440	57.1731	-12.339	-1.10006	-31.0149	0
0.0447	58.7353	-12.0285	0.121628	-25.5249	0
0.0453	55.0487	-8.67121	2.5623	-16.3703	0
0.0460	46.4883	-6.23085	1.03519	-8.73686	0
0.0467	38.5528	-5.62437	1.95146	-2.32953	0
0.0473	27.5556	-7.14779	6.22466	2.24779	0
0.0480	13.8715	-10.5051	6.22466	4.38205	0
0.0487	1.31217	-9.28491	1.64604	10.7939	0
0.0493	-13.3092	-3.79049	-0.489216	21.1701	0
0.0500	-28.8678	-1.95662	-1.10006	26.9644	0
0.0507	-40.8023	-3.18401	-1.40548	27.8817	0
0.0513	-51.1746	-2.87356	-1.7109	29.7117	0
0.0520	-60.2974	0.786979	-2.01633	30.3247	0
0.0527	-66.7332	5.97093	-2.01633	29.7117	0
0.0533	-72.7942	10.5556	-2.93259	30.3247	0
0.0540	-77.9804	12.3823	-4.457	28.4947	0
0.0547	-77.9804	12.3823	-3.84615	23.0001	0
0.0553	-74.9812	12.6855	-1.40548	18.4228	0
0.0560	-68.8577	11.4653	-1.40548	11.4024	0
0.0567	-59.6725	10.5556	-1.10006	2.55204	0
0.0573	-52.0494	11.7758	1.03519	-1.41679	0
0.0580	-41.9895	13.2992	0.729769	-5.68532	0
0.0587	-25.4936	11.7758	0.424347	-14.5357	0
0.0593	-11.1847	9.32823	4.39213	-20.3345	0
0.0600	-0.812296	7.80481	5.61382	-23.3861	0
0.0607	11.4346	7.19833	0.729769	-29.1849	0
0.0613	22.1194	6.28139	-2.93259	-32.2365	0
0.0620	29.4301	7.19833	-1.40548	-30.7107	0
0.0627	38.8652	10.5556	1.34061	-30.4065	0
0.0633	47.4256	11.4653	1.34061	-29.1849	0
0.0640	48.3629	9.32823	-0.794638	-24.6076	0
0.0647	46.8007	7.80481	-1.10006	-20.9476	0
0.0653	44.3639	7.50157	0.121628	-15.7572	0
0.0660	37.678	6.88787	0.729769	-6.90684	0
0.0667	29.4301	5.97093	0.121628	-1.108	0
0.0673	22.3694	4.14427	-0.489216	1.02626	0
0.0680	11.1222	0.483739	-1.40548	6.82511	0
0.0687	-4.74881	-1.35014	-1.10006	14.454	0
0.0693	-18.1829	-0.433199	0.729769	19.3355	0
0.0700	-28.5553	1.70392	0.424347	23.3044	0
0.0707	-39.2401	1.39346	-1.10006	27.8817	0
0.0713	-48.7378	0.483739	0.729769	30.629	0
0.0720	-58.7977	3.22733	2.5623	32.1547	0
0.0727	-69.1701	6.28139	0.121628	31.8505	0
0.0733	-74.0439	5.97093	-0.794638	27.5774	0
0.0740	-74.9812	6.88787	1.34061	22.0828	0
0.0747	-76.7932	10.8589	0.121628	20.2528	0
0.0753	-76.1684	11.7758	-2.32175	17.2013	0
0.0760	-69.4826	6.28139	-2.32175	9.26816	0
0.0767	-60.6098	-1.0469	-2.01633	2.55204	0
0.0773	-52.3619	-2.87356	-2.01633	-2.63377	0
0.0780	-41.9895	2.00716	-0.794638	-9.04565	0
0.0787	-30.3674	4.14427	-0.183794	-14.8445	0
0.0793	-17.2457	0.483739	-0.489216	-19.113	0
0.0800	-0.812296	-0.736439	0.121628	-23.9991	0
0.0807	13.2467	1.09022	1.95146	-27.6592	0
0.0813	22.9942	2.9241	1.64604	-27.3549	0
0.0820	33.9915	2.62086	-0.183794	-26.7464	0
0.0827	45.6135	-0.12996	1.64604	-27.9634	0
0.0833	51.1122	-1.65338	6.22466	-28.2722	0
0.0840	52.2994	-0.433199	4.39213	-26.4376	0
0.0847	53.2366	-2.87356	-1.10006	-21.8603	0
0.0853	49.8625	-5.92761	-2.32175	-15.7572	0
0.0860	43.1767	-3.79049	-1.10006	-9.65414	0
0.0867	36.1159	-3.79049	-0.489216	-4.46833	0
0.0873	25.7435	-6.84455	-0.183794	1.94354	0
0.0880	11.7471	-5.92761	-2.32175	8.65512	0
0.0887	0.124969	-2.87356	-3.84615	15.0625	0
0.0893	-10.8723	-1.35014	-2.62717	20.8613	0
0.0900	-24.6188	2.00716	-2.93259	25.7474	0
0.0907	-35.6161	4.14427	-4.15158	29.1032	0
0.0913	-43.5516	2.3104	-2.62717	31.5462	0
0.0920	-52.0494	2.3104	-2.93259	32.1547	0
0.0927	-59.3601	5.97093	-4.15158	31.2375	0
0.0933	-64.2964	7.80481	-4.15158	30.0205	0
0.0940	-67.0457	9.02499	-5.37326	28.7989	0
0.0947	-65.4836	14.5194	-4.457	25.4386	0
0.0953	-59.6725	18.7936	-1.10006	19.6443	0
0.0960	-54.7987	17.5735	-2.62717	13.2324	0
0.0967	-49.3001	16.0428	-4.76242	6.82511	0
0.0973	-40.4898	14.2162	-2.32175	1.63476	0
0.0980	-30.1174	6.58463	-2.93259	-5.38107	0
0.0987	-16.6833	-1.35014	-6.59225	-15.453	0
0.0993	0.124969	-5.01067	-4.76242	-21.5561	0
0.1000	14.7463	-9.89138	-2.01633	-23.3861	0
0.1007	26.6808	-16.9164	-3.54073	-26.7464	0
0.1013	38.2404	-18.7431	-3.84615	-28.8807	0
0.1020	46.1759	-17.5229	-4.15158	-27.9634	0
0.1027	54.1114	-16.3027	-5.67869	-29.1849	0
0.1033	62.0469	-14.1656	-5.67869	-30.7107	0
0.1040	64.2339	-14.1656	-2.93259	-27.3549	0
0.1047	62.3593	-15.3858	-1.40548	-22.1646	0
0.1053	60.5473	-12.339	-2.93259	-17.283	0
0.1060	55.6735	-5.01067	-4.76242	-9.95839	0
0.1067	48.0504	-1.35014	-4.15158	-3.8553	0
0.1073	39.1777	1.09022	-2.93259	0.722017	0
0.1080	26.3684	8.72175	-2.93259	7.74238	0
0.1087	11.7471	16.3533	-2.93259	15.6755	0
0.1093	-1.43714	16.0428	-1.10006	20.5571	0
0.1100	-16.3709	14.2162	-2.01633	25.4386	0
0.1107	-31.3046	16.9598	-4.457	30.629	0
0.1113	-41.9895	19.7106	-4.457	33.072	0
0.1120	-50.2374	16.0428	-3.23531	32.7632	0
0.1127	-57.2356	12.6855	-3.54073	30.9332	0
0.1133	-63.0467	13.2992	-3.84615	28.1859	0
0.1140	-66.7332	12.3823	-3.84615	25.4386	0
0.1147	-66.1084	7.80481	-3.84615	21.7786	0
0.1153	-61.547	2.3104	-4.15158	15.3712	0
0.1160	-56.6733	0.17328	-4.76242	8.65512	0
0.1167	-48.4253	-1.35014	-3.84615	3.77356	0
0.1173	-37.4281	-3.18401	-0.489216	-2.02528	0
0.1180	-25.806	-6.23085	0.121628	-9.65414	0
0.1187	-11.8095	-11.422	-1.10006	-16.6745	0
0.1193	1.93701	-17.8262	3.17314	-23.6949	0
0.1200	11.1222	-21.1834	7.13822	-30.1022	0
0.1207	20.5573	-23.3206	3.17314	-33.1538	0
0.1213	34.6163	-26.9811	-2.01633	-34.0665	0
0.1220	45.926	-27.898	-1.40548	-34.3753	0
0.1227	51.6745	-25.1544	-0.489216	-33.7622	0
0.1233	56.8607	-22.4036	-0.183794	-32.8495	0
0.1240	60.5473	-19.9633	2.5623	-30.1022	0
0.1247	60.5473	-15.9995	4.08671	-23.6949	0
0.1253	57.1731	-13.2487	0.729769	-15.453	0
0.1260	48.0504	-12.0285	-0.489216	-10.2626	0
0.1267	38.2404	-8.36797	1.64604	-5.68532	0
0.1273	31.867	-3.18401	0.729769	1.63476	0
0.1280	22.6818	1.39346	-0.183794	7.74238	0
0.1287	7.74805	3.22733	2.5623	12.0109	0
0.1293	-6.87327	3.53057	1.95146	18.4228	0
0.1300	-18.1829	3.22733	-2.01633	26.0516	0
0.1307	-28.5553	2.3104	0.424347	30.629	0
0.1313	-40.1774	1.39346	5.3084	32.1547	0
0.1320	-52.0494	3.53057	4.39213	31.5462	0
0.1327	-61.2346	4.75075	0.121628	30.3247	0
0.1333	-65.796	0.786979	-2.32175	30.0205	0
0.1340	-67.608	-2.26708	-3.23531	29.4074	0
0.1347	-68.2329	-0.12996	-2.62717	26.6601	0
0.1353	-64.2964	1.39346	-1.7109	21.1701	0
0.1360	-56.6733	-2.87356	-1.10006	13.2324	0
0.1367	-48.4253	-6.84455	0.121628	6.21661	0
0.1373	-37.1157	-5.92761	-1.10006	1.63476	0
0.1380	-24.6188	-5.31391	-2.93259	-5.07682	0
0.1387	-15.4336	-7.14779	-0.489216	-12.7057	0
0.1393	-4.43639	-6.23085	1.03519	-16.3703	0
0.1400	11.997	-1.35014	-2.32175	-20.3345	0
0.1407	25.4311	2.3104	-2.62717	-26.1334	0
0.1413	33.9915	6.28139	0.424347	-28.5764	0
0.1420	44.9887	12.3823	-0.489216	-29.4892	0
0.1427	56.8607	17.263	-0.794638	-30.4065	0
0.1433	61.1721	18.7936	3.47857	-29.1849	0
0.1440	61.7345	16.9598	5.61382	-27.3549	0
0.1447	62.6718	12.079	4.39213	-26.4376	0
0.1453	59.0477	8.72175	1.95146	-21.5561	0
0.1460	52.2994	7.50157	1.03519	-12.7057	0
0.1467	46.1759	4.14427	2.5623	-5.68532	0
0.1473	37.3656	-0.433199	1.95146	-0.803755	0
0.1480	23.6191	-1.65338	-1.7109	5.60358	0
0.1487	10.1849	-1.95662	-0.794638	13.8455	0
0.1493	0.124969	-3.79049	3.47857	20.2528	0
0.1500	-9.62258	-4.09373	1.34061	23.6086	0
0.1507	-21.8695	-3.18401	-1.7109	26.3559	0
0.1513	-34.3664	-5.01067	0.729769	29.7117	0
0.1520	-44.1139	-7.45103	1.64604	30.629	0
0.1527	-49.925	-5.01067	-0.183794	28.4947	0
0.1533	-52.9867	-0.736439	-1.40548	26.6601	0
0.1540	-53.924	-1.95662	-2.01633	26.3559	0
0.1547	-54.4863	-4.40419	-0.489216	24.5259	0
0.1553	-53.2991	-3.18401	3.17314	19.9486	0
0.1560	-48.9877	-1.95662	4.08671	12.6239	0
0.1567	-41.9895	-1.95662	1.95146	4.99509	0
0.1573	-31.9295	0.483739	1.64604	-0.803755	0
0.1580	-19.4326	3.22733	2.25688	-7.21109	0
0.1587	-6.87327	3.84103	0.424347	-16.0615	0
0.1593	4.3739	3.22733	-1.10006	-21.8603	0
0.1600	15.6836	3.22733	-0.183794	-23.9991	0
0.1607	27.5556	5.66769	0.424347	-26.4376	0
0.1613	39.4901	7.50157	-0.183794	-29.1849	0
0.1620	50.4873	4.14427	0.121628	-28.2722	0
0.1627	58.1104	-2.26708	1.03519	-28.2722	0
0.1633	62.9842	-6.53409	-0.183794	-29.1849	0
0.1640	66.9832	-10.5051	-0.489216	-25.5249	0
0.1647	68.7952	-12.6422	1.64604	-20.9476	0
0.1653	66.3583	-10.5051	1.03519	-17.5872	0
0.1660	60.5473	-8.06473	-0.794638	-10.8757	0
0.1667	53.2366	-8.36797	2.25688	-1.72103	0
0.1673	45.3011	-8.67121	5.3084	3.77356	0
0.1680	33.3666	-8.36797	2.25688	6.82511	0
0.1687	17.808	-7.14779	-1.10006	12.9282	0
0.1693	5.31117	-6.53409	-2.01633	19.3355	0
0.1700	-5.37365	-6.84455	-0.794638	23.3044	0
0.1707	-19.1202	-5.62437	1.64604	27.5774	0
0.1713	-31.9295	-2.57032	1.34061	30.9332	0
0.1720	-40.1774	-3.79049	-1.10006	30.3247	0
0.1727	-45.9885	-6.84455	-0.183794	27.5774	0
0.1733	-52.3619	-8.06473	1.95146	26.6601	0
0.1740	-57.8605	-9.58814	1.34061	25.4386	0
0.1747	-58.4853	-11.7253	-0.183794	21.7786	0
0.1753	-53.924	-12.6422	-0.794638	15.0625	0
0.1760	-47.1757	-12.6422	-0.794638	7.4336	0
0.1767	-40.4898	-12.339	0.424347	1.33051	0
0.1773	-32.8667	-10.5051	1.64604	-2.63377	0
0.1780	-19.995	-5.92761	2.5623	-8.12837	0
0.1787	-1.68708	-1.35014	4.08671	-16.6745	0
0.1793	12.9343	2.3104	5.00297	-23.3861	0
0.1800	20.5573	7.19833	1.64604	-25.2206	0
0.1807	30.3049	13.9057	-0.183794	-25.5249	0
0.1813	44.0514	19.0969	1.34061	-28.8807	0
0.1820	53.799	23.3711	1.64604	-32.5407	0
0.1827	59.61	28.2518	1.64604	-32.5407	0
0.1833	64.7962	30.6922	3.78129	-30.1022	0
0.1840	68.7952	28.8655	2.5623	-26.4376	0
0.1847	70.9197	27.6453	0.121628	-20.9476	0
0.1853	68.7952	24.8945	1.64604	-14.5357	0
0.1860	61.1721	19.7106	2.5623	-8.12837	0
0.1867	54.7363	17.5735	-0.489216	-1.72103	0
0.1873	48.6128	18.1799	-1.10006	2.55204	0
0.1880	35.8035	15.7396	-1.10006	6.21661	0
0.1887	22.9942	11.4653	-2.01633	13.8455	0
0.1893	12.9343	9.32823	-0.183794	20.8613	0
0.1900	-0.812296	5.66769	1.95146	24.5259	0
0.1907	-14.5588	-1.35014	1.03519	27.5774	0
0.1913	-23.6816	-6.53409	3.17314	29.7117	0
0.1920	-33.7415	-8.06473	4.69755	29.1032	0
0.1927	-45.676	-9.89138	0.424347	26.9644	0
0.1933	-52.0494	-14.4689	-1.7109	24.2216	0
0.1940	-53.924	-19.0463	0.424347	22.0828	0
0.1947	-55.4236	-19.0463	-0.794638	20.8613	0
0.1953	-54.1739	-16.606	-2.93259	16.5928	0
0.1960	-47.8005	-18.7431	-2.01633	9.87665	0
0.1967	-41.0522	-24.2375	0.424347	5.60358	0
0.1973	-35.866	-21.4939	1.03519	0.108984	0
0.1980	-26.7433	-15.6963	-1.10006	-8.73686	0
0.1987	-12.6843	-14.4689	-3.23531	-16.3703	0
0.1993	1.06223	-11.422	-1.40548	-20.6388	0
0.2000	12.9343	-3.18401	0.424347	-25.2206	0
0.2007	24.5563	0.17328	0.729769	-30.1022	0
0.2013	34.6163	-0.12996	0.729769	-31.3237	0
0.2020	45.3011	4.14427	-0.794638	-28.2722	0
0.2027	54.4238	6.28139	-0.183794	-26.7464	0
0.2033	56.8607	4.14427	6.22466	-27.6592	0
0.2040	57.798	3.84103	8.35991	-26.7464	0
0.2047	60.2349	3.22733	2.5623	-21.8603	0
0.2053	57.798	1.39346	1.03519	-15.7572	0
0.2060	49.2376	0.786979	3.17314	-9.95839	0
0.2067	42.2394	1.39346	0.729769	-3.8553	0
0.2073	36.4284	1.09022	-1.10006	4.69084	0
0.2080	24.2439	-0.12996	0.424347	12.3197	0
0.2087	8.68532	-3.79049	0.424347	15.3712	0
0.2093	-2.62434	-8.67121	1.64604	18.4228	0
0.2100	-12.6843	-9.28491	3.17314	23.9128	0
0.2107	-26.4309	-5.92761	-0.489216	27.2732	0
0.2113	-38.3029	-4.40419	-3.84615	28.4947	0
0.2120	-45.9885	-5.31391	-2.62717	31.2375	0
0.2127	-53.924	-3.48725	-1.10006	30.3247	0
0.2133	-60.6098	-0.433199	-0.794638	26.6601	0
0.2140	-62.4218	-0.433199	0.424347	26.6601	0
0.2147	-63.0467	-0.736439	0.729769	25.1344	0
0.2153	-63.3591	-0.433199	2.5623	17.5055	0
0.2160	-58.1729	-4.40419	4.39213	10.4851	0
0.2167	-48.4253	-9.58814	2.25688	6.52086	0
0.2173	-38.6153	-9.58814	-2.01633	0.108984	0
0.2180	-29.1802	-9.58814	-2.32175	-7.51988	0
0.2187	-18.1829	-10.5051	-2.01633	-12.7057	0
0.2193	-6.31091	-8.67121	-2.01633	-19.113	0
0.2200	6.49837	-7.45103	0.424347	-26.4376	0
0.2207	19.3701	-7.76149	1.95146	-29.1849	0
0.2213	29.4301	-4.70743	0.729769	-29.1849	0
0.2220	37.0532	0.786979	-0.489216	-32.8495	0
0.2227	45.3011	4.44751	-0.183794	-34.3753	0
0.2233	51.1122	9.94192	0.729769	-29.798	0
0.2240	52.6118	14.8226	2.86772	-26.7464	0
0.2247	53.5491	13.2992	4.39213	-25.2206	0
0.2253	52.6118	11.1621	3.17314	-19.113	0
0.2260	46.4883	13.9057	0.121628	-10.8757	0
0.2267	38.5528	14.2162	-0.183794	-5.68532	0
0.2273	31.2422	10.5556	1.64604	0.722017	0
0.2280	20.2449	9.32823	1.95146	8.04663	0
0.2287	5.62359	9.63868	0.424347	14.454	0
0.2293	-9.31016	9.63868	-0.794638	20.5571	0
0.2300	-22.4944	13.2992	-0.794638	26.0516	0
0.2307	-33.4291	16.9598	-1.7109	30.0205	0
0.2313	-44.7388	12.6855	-2.32175	31.5462	0
0.2320	-55.736	8.41851	-2.01633	31.2375	0
0.2327	-63.0467	9.63868	-2.01633	31.2375	0
0.2333	-66.1084	9.63868	-1.40548	30.3247	0
0.2340	-67.0457	9.32823	-0.183794	25.7474	0
0.2347	-68.5453	11.1621	-0.794638	23.0001	0
0.2353	-67.608	11.1621	-2.32175	20.2528	0
0.2360	-60.9222	10.2452	-2.01633	11.0982	0
0.2367	-51.1746	11.4653	-1.40548	1.63476	0
0.2373	-42.3019	11.1621	-3.23531	-2.02528	0
0.2380	-30.3674	7.19833	-2.93259	-7.82412	0
0.2387	-13.6216	3.22733	0.729769	-16.9788	0
0.2393	1.06223	-1.35014	2.86772	-21.8603	0
0.2400	11.1222	-3.79049	3.47857	-23.3861	0
0.2407	23.3066	-1.35014	4.39213	-27.0507	0
0.2413	36.1159	-1.65338	2.5623	-31.0149	0
0.2420	44.9887	-6.84455	-1.10006	-32.8495	0
0.2427	51.1122	-9.89138	-0.489216	-32.2365	0
0.2433	55.0487	-13.5591	1.64604	-28.8807	0
0.2440	59.0477	-19.9633	1.64604	-24.3034	0
0.2447	62.3593	-23.0173	2.5623	-21.2518	0
0.2453	58.7353	-22.4036	2.5623	-17.896	0
0.2460	49.2376	-21.4939	0.424347	-12.7057	0
0.2467	41.6146	-19.3568	1.64604	-6.6026	0
0.2473	34.6163	-14.7793	3.78129	0.722017	0
0.2480	23.6191	-6.84455	0.729769	9.26816	0
0.2487	11.4346	0.786979	-1.40548	16.897	0
0.2493	-0.499874	4.14427	1.64604	23.0001	0
0.2500	-13.3092	7.19833	2.86772	27.8817	0
0.2507	-24.3064	13.2992	1.64604	31.2375	0
0.2513	-33.7415	16.3533	4.08671	33.072	0
0.2520	-45.676	16.9598	3.47857	32.1547	0
0.2527	-56.3608	16.9598	-0.794638	30.0205	0
0.2533	-60.2974	12.079	0.729769	30.3247	0
0.2540	-62.1094	6.28139	2.5623	30.3247	0
0.2547	-64.2964	5.66769	-1.10006	25.4386	0
0.2553	-61.8595	4.44751	-1.7109	17.5055	0
0.2560	-54.1739	2.62086	2.86772	10.1809	0
0.2567	-47.1757	4.14427	2.86772	3.77356	0
0.2573	-41.0522	3.22733	1.03519	-0.803755	0
0.2580	-29.1802	-1.65338	1.64604	-4.46833	0
0.2587	-11.8095	-1.35014	-0.183794	-12.7057	0
0.2593	2.56186	0.483739	-1.7109	-22.1646	0
0.2600	12.9343	-2.26708	0.729769	-27.9634	0
0.2607	27.868	-4.40419	2.25688	-30.1022	0
0.2613	41.3021	-3.48725	2.5623	-30.1022	0
0.2620	48.0504	-4.09373	3.47857	-30.1022	0
0.2627	55.9859	-4.70743	4.39213	-30.1022	0
0.2633	66.6708	-2.57032	5.00297	-28.5764	0
0.2640	70.2948	-0.736439	4.69755	-25.8291	0
0.2647	67.858	-1.65338	2.5623	-22.7776	0
0.2653	64.4838	-4.70743	1.64604	-19.113	0
0.2660	59.9225	-6.23085	1.95146	-11.7929	0
0.2667	53.2366	-4.09373	1.64604	-3.55105	0
0.2673	44.3639	-0.433199	0.121628	2.85628	0
0.2680	33.0542	-0.433199	-2.01633	8.35088	0
0.2687	19.3701	-0.736439	-2.93259	14.7582	0
0.2693	4.06148	2.3104	-1.40548	19.3355	0
0.2700	-9.06022	4.14427	-0.489216	22.6959	0
0.2707	-18.1829	3.84103	-1.40548	27.5774	0
0.2713	-27.0557	6.88787	-0.489216	32.7632	0
0.2720	-38.9277	11.4653	1.03519	33.072	0
0.2727	-47.4881	9.63868	1.34061	31.2375	0
0.2733	-49.3001	6.28139	2.25688	29.7117	0
0.2740	-49.6125	9.63868	2.25688	27.8817	0
0.2747	-49.3001	12.996	2.5623	25.4386	0
0.2753	-45.676	10.8589	5.61382	20.5571	0
0.2760	-41.3646	9.32823	3.47857	9.5724	0
0.2767	-35.6161	10.8589	-4.15158	-0.499509	0
0.2773	-26.4309	14.2162	-3.84615	-2.32953	0
0.2780	-15.4336	16.0428	1.64604	-5.68532	0
0.2787	-4.12396	14.5194	0.424347	-16.0615	0
0.2793	10.1849	12.3823	-0.183794	-21.2518	0
0.2800	24.2439	12.3823	1.34061	-20.6388	0
0.2807	35.4911	8.72175	-0.489216	-24.6076	0
0.2813	46.8007	2.00716	-1.10006	-30.1022	0
0.2820	58.1104	-2.26708	1.64604	-31.0149	0
0.2827	66.9832	-2.26708	-0.183794	-30.1022	0
0.2833	71.857	0.17328	-0.489216	-28.8807	0
0.2840	73.0442	4.75075	2.5623	-27.3549	0
0.2847	72.1694	9.32823	1.34061	-24.9119	0
0.2853	70.6073	10.2452	-1.10006	-17.283	0
0.2860	65.1087	8.10805	0.121628	-7.82412	0
0.2867	56.8607	6.88787	-0.794638	-4.46833	0
0.2873	49.5501	5.97093	-1.7109	-1.108	0
0.2880	38.5528	4.44751	1.64604	8.35088	0
0.2887	23.6191	-0.12996	1.64604	15.6755	0
0.2893	10.4974	-6.23085	-2.62717	19.3355	0
0.2900	-2.93676	-10.5051	-2.01633	25.1344	0
0.2907	-17.8705	-12.0285	1.64604	30.0205	0
0.2913	-27.0557	-12.6422	0.424347	30.3247	0
0.2920	-33.7415	-12.6422	-1.10006	30.0205	0
0.2927	-43.8015	-14.4689	2.25688	31.2375	0
0.2933	-50.5498	-16.9164	2.5623	31.5462	0
0.2940	-52.9867	-13.2487	-2.32175	28.4947	0
0.2947	-54.4863	-9.58814	-2.01633	24.5259	0
0.2953	-50.8622	-12.339	1.34061	19.6443	0
0.2960	-44.1139	-15.0826	-0.794638	12.0109	0
0.2967	-38.9277	-12.6422	-2.93259	3.46932	0
0.2973	-31.9295	-12.339	0.121628	-1.72103	0
0.2980	-19.4326	-13.2487	1.34061	-5.68532	0
0.2987	-5.06123	-12.9454	0.729769	-11.7929	0
0.2993	8.06048	-13.2487	3.17314	-20.6388	0
0.3000	18.4329	-12.339	4.39213	-27.9634	0
0.3007	29.1177	-9.58814	0.729769	-30.4065	0
0.3013	39.8025	-9.58814	-3.23531	-28.5764	0
0.3020	48.0504	-8.67121	-2.62717	-28.8807	0
0.3027	54.1114	-4.09373	0.729769	-30.7107	0
0.3033	59.2976	-4.70743	0.729769	-29.1849	0
0.3040	62.6718	-9.28491	-1.10006	-25.8291	0
0.3047	65.1087	-12.0285	-2.01633	-24.9119	0
0.3053	63.9214	-12.339	-1.10006	-22.1646	0
0.3060	56.5483	-9.89138	0.121628	-15.1487	0
0.3067	47.738	-6.84455	1.34061	-7.51988	0
0.3073	41.3021	-6.53409	0.729769	-1.108	0
0.3080	30.6173	-6.84455	-1.7109	6.82511	0
0.3087	16.3084	-5.01067	-3.23531	13.8455	0
0.3093	3.81154	-4.09373	-2.01633	16.284	0
0.3100	-6.87327	-2.87356	-0.489216	20.8613	0
0.3107	-18.1829	-2.57032	-0.794638	26.6601	0
0.3113	-30.6798	-4.70743	-1.10006	26.0516	0
0.3120	-42.3019	-3.79049	-0.489216	23.9128	0
0.3127	-50.2374	0.17328	-1.40548	27.8817	0
0.3133	-54.4863	-1.0469	-3.84615	30.9332	0
0.3140	-58.7977	-3.48725	-3.84615	24.8301	0
0.3147	-61.2346	-0.433199	-2.93259	17.8098	0
0.3153	-60.2974	3.22733	-3.84615	15.3712	0
0.3160	-56.6733	3.22733	-4.457	12.0109	0
0.3167	-48.4253	2.3104	-2.93259	5.60358	0
0.3173	-37.1157	1.70392	-1.10006	-0.803755	0
0.3180	-27.3681	1.39346	-1.7109	-6.29835	0
0.3187	-18.1829	5.66769	-3.84615	-13.0099	0
0.3193	-5.99849	11.4653	-2.62717	-20.9476	0
0.3200	7.43563	13.6025	1.95146	-26.4376	0
0.3207	21.1822	12.996	3.17314	-28.2722	0
0.3213	33.3666	14.5194	0.424347	-28.2722	0
0.3220	42.8642	19.7106	-1.7109	-29.798	0
0.3227	52.2994	20.6203	-0.183794	-30.1022	0
0.3233	60.2349	13.6025	1.95146	-27.6592	0
0.3240	62.0469	9.02499	0.729769	-24.9119	0
0.3247	60.5473	11.7758	-1.10006	-22.7776	0
0.3253	58.7353	12.079	-0.183794	-17.896	0
0.3260	53.2366	6.88787	-1.10006	-9.04565	0
0.3267	43.739	7.50157	-2.32175	-2.94256	0
0.3273	33.3666	13.6025	-0.489216	0.108984	0
0.3280	22.6818	14.2162	0.121628	5.60358	0
0.3287	11.7471	8.72175	-1.10006	14.1497	0
0.3293	-0.812296	9.32823	0.121628	20.8613	0
0.3300	-14.5588	15.4363	-0.183794	25.1344	0
0.3307	-27.6805	14.8226	-3.54073	27.8817	0
0.3313	-38.9277	8.10805	-2.93259	29.4074	0
0.3320	-46.8632	5.66769	-0.794638	30.3247	0
0.3327	-52.3619	5.06121	-1.40548	30.0205	0
0.3333	-58.4853	-1.35014	-1.10006	29.4074	0
0.3340	-63.9839	-7.14779	-0.183794	28.7989	0
0.3347	-63.6715	-9.58814	-0.183794	25.4386	0
0.3353	-59.9849	-14.1656	3.17314	18.4228	0
0.3360	-56.9232	-19.9633	4.39213	10.1809	0
0.3367	-52.0494	-19.3568	-1.40548	2.55204	0
0.3373	-43.8015	-15.3858	-6.59225	-2.63377	0
0.3380	-34.0539	-15.6963	-5.06784	-6.29835	0
0.3387	-21.8695	-15.3858	-1.40548	-14.5357	0
0.3393	-8.12296	-10.5051	0.121628	-21.8603	0
0.3400	4.68632	-6.53409	0.121628	-22.7776	0
0.3407	15.6836	-7.14779	-0.489216	-23.9991	0
0.3413	26.056	-5.62437	-0.183794	-29.1849	0
0.3420	36.1159	-3.18401	0.121628	-30.4065	0
0.3427	43.4266	-6.53409	-0.183794	-28.2722	0
0.3433	47.738	-8.06473	0.121628	-28.5764	0
0.3440	51.3621	-3.79049	1.64604	-25.8291	0
0.3447	53.799	-1.35014	1.34061	-18.5045	0
0.3453	50.7997	-1.35014	0.729769	-12.7057	0
0.3460	44.0514	2.3104	1.64604	-9.34989	0
0.3467	39.1777	7.80481	2.25688	-5.07682	0
0.3473	31.867	9.02499	0.121628	0.108984	0
0.3480	18.1204	7.19833	-1.7109	6.82511	0
0.3487	4.99874	6.88787	-1.10006	14.454	0
0.3493	-3.56161	7.19833	-1.10006	20.2528	0
0.3500	-15.1212	1.70392	-2.93259	24.2216	0
0.3507	-30.1174	-2.57032	-1.7109	26.6601	0
0.3513	-39.5526	2.3104	-0.183794	27.5774	0
0.3520	-44.7388	5.66769	-1.7109	30.0205	0
0.3527	-52.0494	2.3104	-2.01633	31.2375	0
0.3533	-59.9849	2.3104	-1.10006	27.8817	0
0.3540	-63.9839	3.53057	-2.32175	24.8301	0
0.3547	-66.1084	1.39346	-2.62717	23.9128	0
0.3553	-64.6088	0.483739	-0.183794	19.3355	0
0.3560	-55.1112	-0.12996	0.729769	11.0982	0
0.3567	-45.676	-2.26708	1.03519	4.69084	0
0.3573	-38.6153	-3.48725	1.03519	-1.108	0
0.3580	-26.4309	-6.84455	-1.10006	-6.90684	0
0.3587	-8.43538	-11.1188	0.729769	-12.0972	0
0.3593	4.68632	-10.2018	6.22466	-19.4218	0
0.3600	13.8715	-10.2018	5.3084	-27.0507	0
0.3607	24.5563	-13.2487	0.424347	-30.1022	0
0.3613	35.8035	-12.339	-0.489216	-29.798	0
0.3620	45.6135	-9.89138	-1.10006	-30.4065	0
0.3627	55.0487	-10.8083	-2.01633	-29.798	0
0.3633	60.2349	-8.67121	0.424347	-26.4376	0
0.3640	61.4846	-4.09373	2.25688	-23.3861	0
0.3647	62.9842	-3.18401	0.121628	-19.7261	0
0.3653	62.6718	-1.0469	-0.183794	-13.9272	0
0.3660	57.798	3.22733	0.729769	-8.12837	0
0.3667	52.6118	5.06121	-0.183794	-2.94256	0
0.3673	46.1759	7.19833	-1.40548	1.33051	0
0.3680	33.9915	7.80481	-0.794638	8.04663	0
0.3687	21.1822	3.22733	-0.183794	15.3712	0
0.3693	10.8098	1.09022	-0.183794	18.727	0
0.3700	-1.68708	5.06121	-0.183794	21.7786	0
0.3707	-13.934	5.06121	0.121628	28.4947	0
0.3713	-22.7443	2.3104	1.34061	31.2375	0
0.3720	-31.3046	4.44751	1.03519	27.5774	0
0.3727	-40.1774	5.97093	-0.794638	28.4947	0
0.3733	-48.4253	1.39346	-1.7109	31.2375	0
0.3740	-54.7987	-0.433199	-0.183794	26.0516	0
0.3747	-54.4863	1.09022	-1.7109	19.3355	0
0.3753	-51.1746	-0.736439	-4.457	15.6755	0
0.3760	-48.1129	-4.09373	-2.93259	10.1809	0
0.3767	-39.865	-2.87356	-2.01633	3.77356	0
0.3773	-29.4926	-1.0469	-4.457	-2.32953	0
0.3780	-24.9312	-2.26708	-2.62717	-10.5714	0
0.3787	-17.2457	-2.57032	3.17314	-16.6745	0
0.3793	-0.499874	-0.12996	2.25688	-20.0303	0
0.3800	13.8715	0.17328	-0.183794	-26.1334	0
0.3807	23.9315	-0.736439	3.47857	-31.0149	0
0.3813	36.4284	1.70392	4.69755	-31.0149	0
0.3820	48.6128	4.14427	0.729769	-31.628	0
0.3827	58.4228	3.22733	1.34061	-31.628	0
0.3833	64.4838	2.00716	4.69755	-30.1022	0
0.3840	64.7962	1.70392	4.39213	-30.1022	0
0.3847	63.609	2.00716	2.5623	-26.7464	0
0.3853	62.9842	1.39346	1.03519	-17.5872	0
0.3860	56.2984	0.483739	-0.794638	-11.1799	0
0.3867	46.4883	1.39346	0.424347	-7.82412	0
0.3873	38.5528	3.84103	1.95146	-0.803755	0
0.3880	26.9932	4.75075	-0.489216	6.82511	0
0.3887	13.2467	6.28139	-2.01633	13.8455	0
0.3893	1.31217	9.32823	0.121628	19.3355	0
0.3900	-12.0595	9.32823	-0.183794	21.4743	0
0.3907	-27.0557	6.28139	-2.32175	23.3044	0
0.3913	-36.8033	4.44751	-0.489216	27.2732	0
0.3920	-43.8015	3.53057	1.95146	28.1859	0
0.3927	-52.0494	-0.12996	0.729769	26.9644	0
0.3933	-59.3601	-3.79049	-1.10006	27.5774	0
0.3940	-62.7342	-5.01067	-2.32175	27.8817	0
0.3947	-60.6098	-5.01067	-0.794638	24.8301	0
0.3953	-56.3608	-6.53409	3.17314	19.3355	0
0.3960	-53.924	-6.84455	3.47857	12.0109	0
0.3967	-48.1129	-5.31391	0.729769	6.52086	0
0.3973	-34.6788	-4.09373	0.424347	3.77356	0
0.3980	-21.8695	-3.18401	0.729769	-3.24681	0
0.3987	-12.3719	-2.26708	-0.183794	-12.4014	0
0.3993	-1.9995	-3.79049	0.424347	-17.283	0
0.4000	9.87252	-5.62437	-0.489216	-22.1646	0
0.4007	21.807	-5.01067	-4.457	-29.4892	0
0.4013	33.3666	-2.26708	-4.15158	-31.3237	0
0.4020	42.8642	-0.433199	0.729769	-29.1849	0
0.4027	49.5501	0.17328	2.25688	-30.1022	0
0.4033	55.0487	-0.433199	1.03519	-30.1022	0
0.4040	58.4228	1.39346	-0.489216	-25.2206	0
0.4047	58.7353	3.53057	-2.01633	-20.9476	0
0.4053	55.3611	3.53057	-2.32175	-17.5872	0
0.4060	47.738	3.22733	-2.32175	-11.7929	0
0.4067	40.4273	5.97093	-1.40548	-5.07682	0
0.4073	33.3666	10.2452	1.34061	1.02626	0
0.4080	20.2449	12.996	2.5623	8.95937	0
0.4087	3.81154	15.4363	0.121628	15.0625	0
0.4093	-8.43538	17.8767	-1.10006	18.4228	0
0.4100	-18.4954	19.7106	-1.10006	22.6959	0
0.4107	-30.1174	24.5913	-2.62717	26.9644	0
0.4113	-43.2391	31.9123	-2.32175	29.1032	0
0.4120	-52.3619	33.443	-0.183794	29.4074	0
0.4127	-57.2356	30.6922	0.729769	28.7989	0
0.4133	-62.1094	30.6922	-0.183794	27.8817	0
0.4140	-67.2956	29.7752	0.729769	25.7474	0
0.4147	-68.5453	25.8115	2.5623	21.7786	0
0.4153	-66.4208	23.6743	1.34061	16.5928	0
0.4160	-62.1094	22.7574	-2.01633	11.0982	0
0.4167	-53.924	18.4832	-2.93259	4.38205	0
0.4173	-44.1139	12.3823	-0.489216	-2.32953	0
0.4180	-34.6788	6.28139	0.121628	-6.90684	0
0.4187	-19.995	2.00716	1.95146	-12.0972	0
0.4193	-3.24918	-0.433199	6.22466	-19.113	0
0.4200	5.93601	-5.01067	5.91924	-24.3034	0
0.4207	13.8715	-10.5051	2.5623	-25.2206	0
0.4213	27.3056	-11.422	1.64604	-25.5249	0
0.4220	38.5528	-13.8624	0.729769	-28.2722	0
0.4227	44.3639	-20.2737	-1.10006	-30.1022	0
0.4233	49.5501	-22.4036	0.424347	-26.7464	0
0.4240	54.1114	-17.8262	2.86772	-23.3861	0
0.4247	55.6735	-13.2487	1.34061	-20.6388	0
0.4253	53.2366	-10.5051	-0.794638	-14.5357	0
0.4260	44.9887	-8.36797	-0.183794	-8.12837	0
0.4267	36.4284	-3.79049	0.729769	-4.46833	0
0.4273	27.868	3.22733	1.34061	0.108984	0
0.4280	15.0587	6.88787	1.64604	7.12935	0
0.4287	1.93701	5.36445	1.34061	13.8455	0
0.4293	-8.43538	3.53057	0.424347	19.3355	0
0.4300	-19.995	2.9241	0.121628	23.9128	0
0.4307	-30.1174	-0.433199	1.03519	27.2732	0
0.4313	-38.3029	-7.45103	2.5623	29.4074	0
0.4320	-49.6125	-15.0826	1.64604	28.7989	0
0.4327	-61.2346	-19.66	-1.10006	27.2732	0
0.4333	-63.9839	-21.1834	-0.183794	28.1859	0
0.4340	-63.9839	-24.2375	2.5623	27.5774	0
0.4347	-65.796	-27.5948	2.25688	23.0001	0
0.4353	-63.6715	-26.9811	-1.40548	18.4228	0
0.4360	-55.4236	-22.7141	-2.01633	13.8455	0
0.4367	-46.5508	-16.9164	0.424347	7.4336	0
0.4373	-38.3029	-8.67121	0.121628	2.24779	0
0.4380	-28.2429	-1.0469	-1.10006	-4.46833	0
0.4387	-15.1212	5.06121	2.25688	-14.8445	0
0.4393	-1.68708	9.32823	5.3084	-20.9476	0
0.4400	10.4974	8.72175	1.34061	-23.3861	0
0.4407	23.9315	3.53057	-2.32175	-27.6592	0
0.4413	37.0532	-0.433199	-0.183794	-30.1022	0
0.4420	48.3629	-2.57032	0.729769	-30.1022	0
0.4427	58.4228	-6.84455	-1.10006	-30.7107	0
0.4433	65.7335	-11.422	2.5623	-27.9634	0
0.4440	67.858	-12.6422	5.00297	-25.5249	0
0.4447	67.858	-11.7253	1.34061	-25.2206	0
0.4453	67.858	-10.5051	-0.794638	-20.0303	0
0.4460	62.3593	-9.58814	0.729769	-10.8757	0
0.4467	53.799	-6.84455	-0.183794	-5.9941	0
0.4473	45.926	-5.62437	-2.01633	0.722017	0
0.4480	35.8035	-5.01067	-2.62717	10.1809	0
0.4487	22.9942	-2.26708	-2.01633	15.3712	0
0.4493	10.4974	0.17328	-1.7109	20.5571	0
0.4500	-2.62434	-1.35014	-1.40548	27.5774	0
0.4507	-16.6833	-1.65338	-3.23531	30.3247	0
0.4513	-27.3681	-0.433199	-4.76242	31.2375	0
0.4520	-36.4908	-1.0469	-3.23531	33.3763	0
0.4527	-44.7388	-0.12996	-2.62717	33.3763	0
0.4533	-50.2374	3.22733	-3.84615	32.1547	0
0.4540	-54.1739	2.9241	-3.84615	30.629	0
0.4547	-55.4236	1.39346	-2.01633	25.7474	0
0.4553	-52.6743	1.39346	1.03519	19.9486	0
0.4560	-48.9877	-0.433199	1.95146	13.8455	0
0.4567	-44.7388	-3.79049	-0.794638	6.52086	0
0.4573	-37.1157	-4.40419	-4.15158	1.02626	0
0.4580	-26.7433	-5.01067	-4.15158	-5.38107	0
0.4587	-15.4336	-7.14779	-2.93259	-14.2315	0
0.4593	-3.56161	-7.14779	-3.84615	-19.113	0
0.4600	10.1849	-4.40419	-4.457	-20.6388	0
0.4607	24.2439	-2.57032	-3.84615	-25.5249	0
0.4613	34.9287	-2.87356	-4.76242	-29.1849	0
0.4620	43.1767	-2.57032	-4.457	-27.3549	0
0.4627	51.3621	-2.26708	-2.01633	-28.8807	0
0.4633	58.1104	-5.01067	-2.01633	-32.5407	0
0.4640	61.1721	-8.67121	-4.76242	-31.0149	0
0.4647	61.4846	-7.76149	-5.67869	-27.0507	0
0.4653	59.2976	-3.18401	-5.06784	-21.5561	0
0.4660	55.6735	-1.65338	-4.457	-13.3187	0
0.4667	49.8625	-4.40419	-1.10006	-6.6026	0
0.4673	39.4901	-6.53409	1.95146	-0.499509	0
0.4680	27.868	-1.65338	0.424347	6.82511	0
0.4687	17.4956	5.97093	-2.62717	10.7939	0
0.4693	4.68632	9.02499	-3.84615	13.2324	0
0.4700	-9.62258	9.63868	-3.84615	20.8613	0
0.4707	-21.5571	13.2992	-2.01633	26.6601	0
0.4713	-31.6171	16.9598	-3.23531	26.6601	0
0.4720	-41.0522	18.4832	-5.67869	27.5774	0
0.4727	-48.7378	19.7106	-1.7109	28.4947	0
0.4733	-55.4236	19.7106	1.95146	26.0516	0
0.4740	-59.6725	18.1799	-2.01633	26.6601	0
0.4747	-59.1102	18.1799	-2.93259	27.2732	0
0.4753	-56.9232	17.5735	0.729769	19.9486	0
0.4760	-53.2991	13.9057	-2.62717	9.5724	0
0.4767	-45.0512	9.94192	-5.37326	2.85628	0
0.4773	-35.6161	7.80481	-1.10006	-2.63377	0
0.4780	-25.4936	5.66769	-1.40548	-7.21109	0
0.4787	-10.5598	2.62086	-3.23531	-11.7929	0
0.4793	3.81154	-1.35014	1.95146	-19.113	0
0.4800	14.7463	-5.92761	1.95146	-24.3034	0
0.4807	27.3056	-8.98167	-3.54073	-27.3549	0
0.4813	39.1777	-10.5051	-2.62717	-30.1022	0
0.4820	46.8007	-11.422	-0.794638	-29.798	0
0.4827	52.9242	-13.2487	-2.32175	-28.2722	0
0.4833	58.1104	-14.7793	-0.183794	-27.9634	0
0.4840	60.2349	-12.339	0.729769	-24.9119	0
0.4847	60.8597	-9.58814	-3.23531	-20.9476	0
0.4853	57.798	-11.422	-3.23531	-19.113	0
0.4860	50.4873	-10.2018	0.729769	-11.4842	0
0.4867	43.1767	-3.79049	0.729769	-1.108	0
0.4873	35.8035	-1.35014	-0.794638	1.33051	0
0.4880	25.4311	-2.26708	0.121628	3.46932	0
0.4887	14.1839	1.70392	0.424347	12.6239	0
0.4893	2.24944	6.88787	0.424347	19.0313	0
0.4900	-12.0595	7.19833	1.95146	20.8613	0
0.4907	-23.994	7.50157	2.5623	24.8301	0
0.4913	-33.7415	9.32823	-0.489216	27.5774	0
0.4920	-45.3636	9.63868	-2.93259	26.9644	0
0.4927	-53.6115	8.72175	-1.10006	27.2732	0
0.4933	-57.8605	9.63868	0.424347	26.9644	0
0.4940	-62.1094	12.3823	-1.7109	25.1344	0
0.4947	-63.0467	12.079	-2.62717	24.8301	0
0.4953	-59.1102	10.8589	-2.01633	22.3871	0
0.4960	-53.924	12.6855	-1.40548	15.0625	0
0.4967	-46.8632	15.7396	0.424347	4.99509	0
0.4973	-38.3029	17.5735	2.5623	-2.63377	0
0.4980	-28.2429	17.8767	1.64604	-7.21109	0
0.4987	-15.4336	16.6565	-0.183794	-13.0099	0
0.4993	-2.62434	12.3823	0.729769	-19.113	0
0.5000	8.99774	6.88787	1.03519	-20.9476	0
0.5007	23.9315	0.483739	0.424347	-22.1646	0
0.5013	36.7408	-3.18401	1.64604	-27.9634	0
0.5020	43.4266	-2.26708	3.47857	-30.1022	0
0.5027	52.6118	0.483739	5.00297	-27.6592	0
0.5033	61.1721	1.39346	7.13822	-27.0507	0
0.5040	60.5473	0.17328	7.13822	-25.5249	0
0.5047	60.2349	-0.736439	3.78129	-21.8603	0
0.5053	62.3593	-1.0469	0.729769	-19.4218	0
0.5060	55.9859	-3.48725	-0.489216	-14.2315	0
0.5067	45.3011	-8.67121	-0.183794	-8.12837	0
0.5073	38.5528	-11.422	2.25688	-6.29835	0
0.5080	28.4928	-12.339	3.17314	-0.195262	0
0.5087	15.0587	-13.8624	1.03519	11.0982	0
0.5093	2.87428	-13.2487	-0.794638	16.897	0
0.5100	-9.31016	-11.1188	-0.794638	19.6443	0
0.5107	-23.6816	-9.28491	0.121628	26.6601	0
0.5113	-35.3036	-4.70743	0.424347	30.9332	0
0.5120	-42.9267	-1.0469	-0.794638	30.0205	0
0.5127	-49.3001	-3.18401	-1.40548	30.0205	0
0.5133	-56.9232	-2.87356	-0.489216	29.7117	0
0.5140	-60.6098	4.14427	0.121628	27.2732	0
0.5147	-58.1729	9.63868	0.729769	23.6086	0
0.5153	-55.736	9.32823	2.5623	16.5928	0
0.5160	-53.924	7.80481	2.86772	9.5724	0
0.5167	-46.5508	8.41851	-0.489216	5.29933	0
0.5173	-35.3036	10.5556	-3.84615	0.108984	0
0.5180	-25.806	11.1621	-3.84615	-5.9941	0
0.5187	-16.9957	9.63868	-2.01633	-9.95839	0
0.5193	-4.74881	9.32823	-1.10006	-14.5357	0
0.5200	8.99774	7.50157	-0.794638	-20.9476	0
0.5207	22.1194	3.22733	-1.10006	-25.8291	0
0.5213	33.679	1.70392	-1.7109	-28.8807	0
0.5220	43.739	3.22733	-1.10006	-31.0149	0
0.5227	52.6118	1.39346	-0.183794	-31.3237	0
0.5233	58.7353	-1.35014	-0.183794	-28.2722	0
0.5240	60.5473	-4.09373	-0.183794	-24.6076	0
0.5247	59.61	-7.76149	0.424347	-23.9991	0
0.5253	57.4856	-8.98167	-0.183794	-22.1646	0
0.5260	51.9869	-10.2018	-0.183794	-14.2315	0
0.5267	44.3639	-14.7793	3.17314	-5.38107	0
0.5273	37.0532	-18.4398	5.00297	-0.803755	0
0.5280	25.4311	-18.1366	3.17314	4.99509	0
0.5287	9.24768	-17.5229	0.729769	12.9282	0
0.5293	-3.56161	-12.9454	-1.10006	18.1185	0
0.5300	-13.6216	-5.62437	-2.93259	21.1701	0
0.5307	-27.3681	-2.26708	-1.40548	24.2216	0
0.5313	-40.4898	-1.35014	0.729769	27.5774	0
0.5320	-48.4253	4.14427	0.424347	30.0205	0
0.5327	-55.736	9.63868	0.729769	29.1032	0
0.5333	-63.3591	12.3823	1.64604	25.7474	0
0.5340	-66.4208	14.2162	1.95146	24.8301	0
0.5347	-66.7332	14.2162	4.39213	23.6086	0
0.5353	-66.1084	14.2162	6.22466	18.4228	0
0.5360	-60.2974	15.1331	3.47857	12.0109	0
0.5367	-51.1746	12.3823	3.17314	6.21661	0
0.5373	-44.1139	5.97093	5.61382	0.722017	0
0.5380	-33.7415	-2.26708	4.39213	-5.68532	0
0.5387	-17.2457	-8.67121	3.17314	-13.3187	0
0.5393	-2.93676	-9.89138	6.83551	-18.8088	0
0.5400	7.74805	-12.0285	8.05449	-21.2518	0
0.5407	21.1822	-17.8262	4.69755	-24.9119	0
0.5413	34.3039	-20.577	1.64604	-30.4065	0
0.5420	44.0514	-19.66	0.424347	-31.9322	0
0.5427	50.1749	-21.4939	2.5623	-29.1849	0
0.5433	53.5491	-23.631	5.91924	-27.9634	0
0.5440	55.3611	-22.4036	5.61382	-27.0507	0
0.5447	55.9859	-20.577	4.08671	-24.6076	0
0.5453	52.9242	-19.0463	4.69755	-20.9476	0
0.5460	47.738	-13.8624	4.39213	-13.3187	0
0.5467	40.4273	-5.01067	1.64604	-4.77258	0
0.5473	28.8053	2.3104	-1.10006	0.108984	0
0.5480	16.6208	7.80481	-2.93259	4.07781	0
0.5487	6.49837	12.079	-0.489216	11.0982	0
0.5493	-5.06123	16.9598	1.95146	18.4228	0
0.5500	-17.2457	20.6203	0.729769	23.0001	0
0.5507	-26.7433	21.234	0.424347	25.7474	0
0.5513	-35.3036	19.7106	2.25688	26.6601	0
0.5520	-45.0512	16.0428	1.03519	27.8817	0
0.5527	-52.9867	10.8589	-1.7109	31.2375	0
0.5533	-57.8605	3.22733	-2.01633	32.1547	0
0.5540	-62.1094	-4.40419	-1.40548	27.8817	0
0.5547	-63.9839	-10.5051	-0.183794	21.4743	0
0.5553	-63.3591	-14.7793	0.729769	16.897	0
0.5560	-57.548	-16.9164	-0.794638	13.8455	0
0.5567	-46.8632	-16.3027	0.424347	8.65512	0
0.5573	-36.8033	-12.9454	1.34061	1.33051	0
0.5580	-28.2429	-10.5051	-1.40548	-4.77258	0
0.5587	-16.6833	-9.58814	-2.01633	-10.8757	0
0.5593	-2.93676	-8.67121	-0.183794	-17.5872	0
0.5600	10.8098	-5.92761	-1.7109	-20.9476	0
0.5607	25.7435	-1.65338	-1.40548	-22.7776	0
0.5613	38.2404	1.09022	1.03519	-25.5249	0
0.5620	47.738	2.3104	-0.183794	-26.1334	0
0.5627	58.4228	5.06121	-1.10006	-25.5249	0
0.5633	66.3583	8.10805	2.5623	-25.2206	0
0.5640	66.0459	7.80481	3.47857	-22.4734	0
0.5647	65.1087	7.50157	0.424347	-20.3345	0
0.5653	65.1087	8.10805	-0.794638	-18.2003	0
0.5660	58.4228	7.50157	-0.489216	-8.73686	0
0.5667	48.9252	7.19833	-1.10006	1.02626	0
0.5673	40.4273	8.72175	-0.489216	1.94354	0
0.5680	26.9932	8.72175	0.121628	4.69084	0
0.5687	13.8715	9.63868	-1.10006	13.8455	0
0.5693	4.99874	12.3823	-2.01633	18.727	0
0.5700	-7.1857	13.6025	-1.7109	22.0828	0
0.5707	-24.6188	15.1331	-1.7109	28.4947	0
0.5713	-37.4281	18.7936	-2.01633	29.4074	0
0.5720	-45.0512	17.8767	-0.794638	27.2732	0
0.5727	-52.9867	14.2162	0.729769	30.3247	0
0.5733	-60.9222	15.1331	-0.794638	31.5462	0
0.5740	-63.0467	16.6565	-1.7109	25.4386	0
0.5747	-63.0467	15.1331	0.729769	19.9486	0
0.5753	-63.3591	15.7396	3.47857	15.3712	0
0.5760	-58.4853	15.4363	2.5623	8.95937	0
0.5767	-49.3001	9.63868	0.424347	3.77356	0
0.5773	-42.9267	2.62086	0.729769	0.108984	0
0.5780	-34.6788	-1.65338	0.121628	-5.9941	0
0.5787	-22.7443	-5.01067	-2.32175	-12.7057	0
0.5793	-11.1847	-8.67121	-1.40548	-19.113	0
0.5800	1.62459	-14.4689	1.64604	-23.9991	0
0.5807	16.6208	-19.0463	0.729769	-26.7464	0
0.5813	24.8688	-17.8262	-1.10006	-28.5764	0
0.5820	30.3049	-14.1656	-0.794638	-30.1022	0
0.5827	41.3021	-12.0285	-0.489216	-29.4892	0
0.5833	49.5501	-8.36797	-1.10006	-27.0507	0
0.5840	50.1749	-5.62437	-1.10006	-24.9119	0
0.5847	51.9869	-6.84455	-1.10006	-23.3861	0
0.5853	53.2366	-7.76149	0.424347	-19.113	0
0.5860	48.6128	-4.70743	0.424347	-10.8757	0
0.5867	42.2394	0.483739	-0.794638	-3.55105	0
0.5873	34.6163	2.3104	1.34061	0.108984	0
0.5880	22.1194	-0.12996	3.17314	6.52086	0
0.5887	8.99774	-0.12996	0.424347	14.7582	0
0.5893	-1.68708	0.786979	-1.40548	18.727	0
0.5900	-11.8095	-0.12996	-1.10006	21.7786	0
0.5907	-23.6816	1.70392	-1.7109	27.5774	0
0.5913	-37.1157	4.14427	-1.10006	30.0205	0
0.5920	-46.5508	3.22733	0.729769	29.4074	0
0.5927	-50.2374	4.75075	-1.40548	29.4074	0
0.5933	-55.736	7.50157	-4.76242	28.4947	0
0.5940	-62.7342	4.44751	-2.93259	26.0516	0
0.5947	-63.0467	1.09022	-0.183794	23.0001	0
0.5953	-58.1729	1.09022	0.729769	16.5928	0
0.5960	-52.3619	-1.0469	1.03519	8.95937	0
0.5967	-43.5516	-4.09373	0.424347	3.77356	0
0.5973	-33.7415	-5.62437	-1.10006	-1.72103	0
0.5980	-24.6188	-9.58814	-1.10006	-8.73686	0
0.5987	-9.93501	-12.9454	-1.40548	-14.5357	0
0.5993	5.62359	-12.339	-0.489216	-19.7261	0
0.6000	17.4956	-12.339	3.17314	-23.3861	0
0.6007	28.8053	-12.0285	3.47857	-24.9119	0
0.6013	41.927	-10.5051	-1.40548	-26.4376	0
0.6020	51.3621	-8.36797	-2.62717	-28.8807	0
0.6027	58.4228	-4.09373	1.03519	-30.1022	0
0.6033	65.1087	1.09022	1.95146	-27.9634	0
0.6040	69.4201	3.22733	0.424347	-24.6076	0
0.6047	69.4201	4.14427	-0.183794	-21.5561	0
0.6053	67.5455	9.63868	-1.10006	-16.9788	0
0.6060	64.4838	14.8226	-2.01633	-11.4842	0
0.6067	57.1731	14.2162	-1.10006	-5.9941	0
0.6073	45.6135	12.3823	1.34061	-0.499509	0
0.6080	34.6163	10.8589	2.86772	5.29933	0
0.6087	24.5563	7.80481	1.64604	11.4024	0
0.6093	11.1222	6.58463	-1.7109	18.1185	0
0.6100	-2.62434	7.80481	-0.794638	23.0001	0
0.6107	-12.6843	3.22733	3.47857	26.6601	0
0.6113	-23.3691	-3.18401	4.39213	29.4074	0
0.6120	-34.3664	-2.87356	1.95146	29.4074	0
0.6127	-42.9267	-1.35014	0.729769	28.4947	0
0.6133	-51.4246	-4.09373	-0.183794	28.7989	0
0.6140	-57.8605	-4.70743	-1.40548	26.6601	0
0.6147	-57.548	-3.18401	0.121628	21.1701	0
0.6153	-55.1112	-4.70743	1.64604	15.9797	0
0.6160	-52.0494	-5.62437	-0.183794	10.4851	0
0.6167	-43.2391	-2.87356	-1.10006	2.24779	0
0.6173	-31.9295	-0.433199	0.121628	-4.15955	0
0.6180	-23.6816	0.17328	-0.183794	-8.12837	0
0.6187	-13.3092	1.09022	-0.183794	-14.8445	0
0.6193	-0.187453	2.3104	1.64604	-22.4734	0
0.6200	12.6218	1.39346	1.34061	-27.0507	0
0.6207	24.8688	-3.18401	-0.794638	-27.9634	0
0.6213	35.2411	-5.31391	0.729769	-26.7464	0
0.6220	44.0514	-4.09373	2.86772	-27.6592	0
0.6227	55.6735	-4.70743	1.34061	-31.0149	0
0.6233	64.7962	-7.45103	0.121628	-30.7107	0
0.6240	65.7335	-8.67121	1.03519	-26.4376	0
0.6247	62.9842	-7.76149	1.34061	-23.9991	0
0.6253	61.4846	-6.23085	1.64604	-20.9476	0
0.6260	56.8607	-5.92761	1.64604	-12.0972	0
0.6267	47.738	-7.45103	-0.183794	-3.8553	0
0.6273	35.2411	-7.76149	-2.01633	1.02626	0
0.6280	23.3066	-5.62437	-1.40548	6.82511	0
0.6287	12.6218	-2.87356	-1.40548	13.8455	0
0.6293	-0.499874	-1.0469	-1.7109	18.1185	0
0.6300	-16.0585	-0.433199	-1.10006	22.6959	0
0.6307	-28.2429	1.70392	-1.10006	27.2732	0
0.6313	-38.0529	6.88787	0.121628	30.3247	0
0.6320	-47.4881	13.2992	2.25688	31.8505	0
0.6327	-55.1112	18.1799	1.95146	32.459	0
0.6333	-60.2974	22.4542	-0.489216	30.0205	0
0.6340	-62.1094	22.1509	-2.62717	25.1344	0
0.6347	-62.1094	17.8767	-2.01633	22.0828	0
0.6353	-60.2974	17.8767	0.729769	20.5571	0
0.6360	-54.7987	20.9307	1.64604	15.6755	0
0.6367	-45.3636	19.4001	0.729769	7.4336	0
0.6373	-37.7405	15.1331	2.25688	1.02626	0
0.6380	-29.4926	13.6025	3.17314	-5.68532	0
0.6387	-15.746	13.2992	0.729769	-12.7057	0
0.6393	-1.9995	12.3823	-0.489216	-16.6745	0
0.6400	9.87252	10.5556	0.729769	-19.7261	0
0.6407	23.9315	6.88787	0.729769	-24.9119	0
0.6413	37.678	4.14427	0.424347	-27.3549	0
0.6420	47.738	3.22733	0.729769	-26.1334	0
0.6427	55.3611	3.53057	1.34061	-29.1849	0
0.6433	59.2976	5.36445	2.25688	-31.0149	0
0.6440	62.9842	5.36445	2.5623	-24.6076	0
0.6447	69.4201	2.3104	1.64604	-20.9476	0
0.6453	68.4828	1.39346	-0.183794	-20.3345	0
0.6460	59.61	1.39346	-0.794638	-13.9272	0
0.6467	55.0487	-3.18401	1.03519	-5.38107	0
0.6473	49.5501	-8.67121	2.86772	-3.55105	0
0.6480	33.9915	-11.7253	1.95146	-0.195262	0
0.6487	18.1204	-15.9995	0.729769	8.65512	0
0.6493	7.12321	-19.66	0.424347	14.1497	0
0.6500	-5.68607	-19.66	-1.10006	18.4228	0
0.6507	-20.6198	-17.2197	-1.10006	25.7474	0
0.6513	-32.8667	-13.5591	0.121628	29.4074	0
0.6520	-43.5516	-8.98167	0.729769	28.4947	0
0.6527	-52.3619	-7.14779	0.729769	28.4947	0
0.6533	-58.1729	-8.67121	1.03519	26.6601	0
0.6540	-60.9222	-9.58814	-0.489216	22.3871	0
0.6547	-62.1094	-8.36797	-2.01633	20.5571	0
0.6553	-60.2974	-8.67121	-0.794638	18.4228	0
0.6560	-52.0494	-8.06473	0.729769	12.3197	0
0.6567	-40.1774	-3.79049	-1.10006	6.52086	0
0.6573	-31.9295	-2.87356	-3.84615	2.85628	0
0.6580	-25.4936	-6.23085	-2.62717	-3.55105	0
0.6587	-12.3719	-3.79049	1.34061	-11.4842	0
0.6593	4.3739	3.22733	3.17314	-18.2003	0
0.6600	16.6208	5.06121	3.17314	-22.1646	0
0.6607	26.6808	4.44751	3.47857	-23.9991	0
0.6613	39.1777	5.06121	0.729769	-25.5249	0
0.6620	48.3629	3.22733	-2.93259	-29.1849	0
0.6627	54.4238	2.3104	-1.40548	-31.9322	0
0.6633	61.1721	2.3104	0.121628	-28.2722	0
0.6640	66.0459	-1.95662	-1.40548	-22.7776	0
0.6647	67.858	-4.70743	-0.183794	-21.8603	0
0.6653	65.1087	-1.35014	1.95146	-18.8088	0
0.6660	56.2984	-1.35014	0.424347	-11.4842	0
0.6667	48.0504	-3.18401	0.121628	-5.38107	0
0.6673	41.927	-0.433199	1.95146	0.417771	0
0.6680	30.9297	1.39346	1.64604	7.4336	0
0.6687	16.9332	0.483739	0.729769	11.0982	0
0.6693	5.62359	0.483739	-0.183794	15.0625	0
0.6700	-7.1857	0.483739	-2.32175	23.0001	0
0.6707	-21.2447	0.17328	-0.183794	28.4947	0
0.6713	-31.9295	3.22733	4.39213	28.4947	0
0.6720	-41.677	8.10805	3.78129	30.0205	0
0.6727	-50.5498	10.2452	0.729769	31.2375	0
0.6733	-55.4236	9.02499	-1.10006	28.4947	0
0.6740	-59.3601	7.19833	-1.7109	26.6601	0
0.6747	-61.8595	6.88787	-2.01633	23.9128	0
0.6753	-59.9849	5.97093	-2.32175	17.2013	0
0.6760	-55.1112	4.14427	-2.01633	11.7067	0
0.6767	-47.4881	4.14427	-0.489216	7.4336	0
0.6773	-37.4281	4.14427	-0.183794	0.108984	0
0.6780	-28.8678	1.39346	-1.10006	-7.21109	0
0.6787	-19.995	-0.12996	0.424347	-10.8757	0
0.6793	-8.7478	-1.65338	-0.183794	-16.9788	0
0.6800	4.68632	-5.62437	-2.01633	-24.9119	0
0.6807	20.5573	-8.98167	1.64604	-28.5764	0
0.6813	33.0542	-11.1188	3.78129	-28.5764	0
0.6820	40.6773	-12.6422	-0.183794	-30.1022	0
0.6827	51.6745	-13.2487	0.424347	-32.8495	0
0.6833	61.7345	-14.7793	5.61382	-32.2365	0
0.6840	60.8597	-17.2197	4.39213	-27.6592	0
0.6847	59.0477	-17.8262	1.64604	-22.7776	0
0.6853	59.61	-17.5229	1.64604	-20.6388	0
0.6860	50.1749	-15.6963	0.121628	-14.5357	0
0.6867	39.4901	-8.67121	0.121628	-5.38107	0
0.6873	35.2411	-2.26708	2.25688	-1.108	0
0.6880	22.9942	0.483739	0.424347	1.94354	0
0.6887	4.99874	3.53057	-2.01633	10.1809	0
0.6893	-5.37365	7.80481	-1.10006	18.1185	0
0.6900	-15.1212	10.8589	-2.01633	22.0828	0
0.6907	-30.9922	16.0428	-3.84615	26.3559	0
0.6913	-43.5516	20.6203	-2.93259	30.0205	0
0.6920	-51.1746	19.4001	-2.93259	30.3247	0
0.6927	-59.6725	14.5194	-2.93259	28.7989	0
0.6933	-65.796	9.63868	-2.93259	27.5774	0
0.6940	-67.0457	5.97093	-4.457	26.6601	0
0.6947	-66.4208	4.14427	-1.7109	24.2216	0
0.6953	-62.4218	2.9241	4.39213	17.5055	0
0.6960	-55.736	0.483739	3.47857	10.1809	0
0.6967	-50.5498	-1.0469	-1.10006	6.82511	0
0.6973	-44.4263	-1.35014	0.729769	3.77356	0
0.6980	-31.9295	-1.95662	2.5623	-2.94256	0
0.6987	-17.2457	-2.87356	1.03519	-9.95839	0
0.6993	-5.37365	-3.79049	-1.10006	-16.0615	0
0.7000	6.49837	-4.40419	-2.62717	-21.8603	0
0.7007	19.6201	-3.79049	-1.10006	-25.8291	0
0.7013	29.7425	-1.95662	1.64604	-27.3549	0
0.7020	38.8652	0.483739	0.729769	-27.9634	0
0.7027	48.6128	1.39346	-0.794638	-28.5764	0
0.7033	54.1114	0.483739	0.121628	-29.1849	0
0.7040	55.9859	2.9241	-1.10006	-28.2722	0
0.7047	59.0477	6.88787	-1.10006	-26.1334	0
0.7053	59.61	5.97093	1.64604	-20.0303	0
0.7060	55.6735	5.06121	1.34061	-11.4842	0
0.7067	48.9252	8.41851	0.729769	-4.46833	0
0.7073	39.8025	13.9057	4.69755	0.108984	0
0.7080	28.4928	17.8767	4.69755	5.90783	0
0.7087	16.9332	19.0969	0.729769	14.1497	0
0.7093	3.1867	19.4001	0.729769	19.9486	0
0.7100	-11.8095	20.6203	0.729769	23.0001	0
0.7107	-24.3064	19.0969	-1.40548	25.1344	0
0.7113	-33.7415	16.9598	1.64604	27.5774	0
0.7120	-42.9267	18.7936	3.17314	29.1032	0
0.7127	-51.1746	18.7936	-1.7109	30.3247	0
0.7133	-57.8605	15.7396	-2.01633	30.629	0
0.7140	-60.2974	16.9598	1.64604	28.7989	0
0.7147	-61.2346	19.7106	-0.183794	24.8301	0
0.7153	-61.8595	16.0428	-2.93259	19.3355	0
0.7160	-56.9232	11.4653	-0.183794	12.6239	0
0.7167	-47.8005	9.63868	0.729769	7.4336	0
0.7173	-41.0522	7.80481	-2.01633	2.55204	0
0.7180	-31.6171	4.75075	-2.93259	-4.46833	0
0.7187	-14.2464	2.3104	0.424347	-12.0972	0
0.7193	1.06223	2.62086	4.08671	-18.2003	0
0.7200	10.1849	6.28139	4.08671	-24.3034	0
0.7207	21.4946	5.97093	2.25688	-28.5764	0
0.7213	34.9287	0.483739	1.03519	-28.8807	0
0.7220	42.8642	-4.09373	-1.10006	-28.8807	0
0.7227	48.9252	-5.31391	-3.54073	-31.0149	0
0.7233	56.5483	-6.23085	-2.93259	-31.0149	0
0.7240	60.2349	-8.67121	0.729769	-27.9634	0
0.7247	58.7353	-10.8083	1.95146	-23.6949	0
0.7253	56.2984	-9.58814	-0.489216	-19.113	0
0.7260	50.7997	-6.84455	-2.93259	-11.7929	0
0.7267	43.739	-6.84455	-1.40548	-5.9941	0
0.7273	38.2404	-8.67121	-0.489216	-2.02528	0
0.7280	30.3049	-9.28491	-2.62717	3.46932	0
0.7287	15.6836	-8.67121	-2.01633	11.0982	0
0.7293	0.749812	-5.31391	1.03519	17.8098	0
0.7300	-10.2474	-2.26708	0.729769	23.9128	0
0.7307	-20.6198	-4.09373	-1.10006	28.4947	0
0.7313	-32.2419	-9.58814	0.424347	29.4074	0
0.7320	-42.9267	-15.0826	0.729769	30.0205	0
0.7327	-51.4246	-16.9164	-1.40548	33.072	0
0.7333	-56.9232	-16.9164	-2.62717	33.072	0
0.7340	-60.2974	-17.5229	-1.7109	28.4947	0
0.7347	-63.9839	-19.3568	-1.40548	24.5259	0
0.7353	-66.4208	-17.5229	-1.10006	20.2528	0
0.7360	-60.9222	-12.339	-0.183794	12.6239	0
0.7367	-52.0494	-6.84455	-0.794638	3.77356	0
0.7373	-46.8632	-4.09373	-1.40548	-1.72103	0
0.7380	-40.1774	-3.18401	1.03519	-7.21109	0
0.7387	-26.7433	-2.87356	3.47857	-13.623	0
0.7393	-11.4971	-5.01067	0.729769	-17.5872	0
0.7400	0.749812	-10.5051	0.121628	-21.5561	0
0.7407	12.3094	-12.0285	4.39213	-26.4376	0
0.7413	25.1187	-9.89138	3.47857	-27.3549	0
0.7420	36.7408	-11.7253	-1.40548	-26.7464	0
0.7427	47.738	-13.8624	0.424347	-28.5764	0
0.7433	55.9859	-9.58814	4.39213	-27.3549	0
0.7440	55.9859	-5.92761	3.17314	-22.4734	0
0.7447	52.6118	-6.53409	0.424347	-20.9476	0
0.7453	52.9242	-3.18401	-1.10006	-17.5872	0
0.7460	51.3621	1.39346	-2.01633	-10.8757	0
0.7467	43.739	2.3104	-2.01633	-6.29835	0
0.7473	34.9287	5.06121	-2.62717	-0.803755	0
0.7480	26.6808	9.63868	-2.93259	9.26816	0
0.7487	15.6836	9.02499	-1.40548	15.6755	0
0.7493	3.1867	6.58463	-2.01633	18.727	0
0.7500	-10.2474	5.97093	-4.457	23.6086	0
0.7507	-24.9312	5.97093	-3.54073	25.7474	0
0.7513	-36.8033	4.75075	-2.01633	24.8301	0
0.7520	-43.8015	5.97093	-3.54073	26.9644	0
0.7527	-48.4253	8.72175	-2.01633	28.7989	0
0.7533	-56.3608	7.80481	2.5623	26.6601	0
0.7540	-64.6088	2.62086	2.25688	23.9128	0
0.7547	-62.4218	-1.35014	0.121628	22.0828	0
0.7553	-53.924	-3.18401	1.34061	19.0313	0
0.7560	-49.925	-5.01067	1.95146	12.9282	0
0.7567	-45.676	-5.62437	0.729769	4.99509	0
0.7573	-35.6161	-5.31391	-0.489216	-0.499509	0
0.7580	-24.9312	-7.76149	-2.32175	-4.46833	0
0.7587	-12.6843	-11.422	-2.62717	-10.8757	0
0.7593	1.31217	-12.6422	-0.183794	-19.113	0
0.7600	11.997	-13.2487	0.424347	-24.3034	0
0.7607	20.8698	-13.5591	-1.40548	-25.5249	0
0.7613	30.9297	-12.0285	-0.183794	-27.6592	0
0.7620	40.6773	-9.58814	0.121628	-29.798	0
0.7627	50.7997	-8.36797	-2.01633	-28.2722	0
0.7633	57.798	-6.23085	-2.32175	-25.5249	0
0.7640	59.2976	-1.95662	0.121628	-25.2206	0
0.7647	60.5473	2.3104	1.64604	-22.7776	0
0.7653	59.61	5.66769	1.03519	-16.0615	0
0.7660	52.2994	8.72175	0.121628	-9.04565	0
0.7667	44.9887	12.6855	1.03519	-5.07682	0
0.7673	38.5528	15.7396	4.69755	-0.803755	0
0.7680	25.4311	17.8767	5.91924	4.38205	0
0.7687	8.3729	19.0969	1.64604	11.4024	0
0.7693	-3.87403	17.8767	-1.7109	18.727	0
0.7700	-13.934	16.0428	-1.10006	23.0001	0
0.7707	-25.806	14.8226	-0.489216	25.4386	0
0.7713	-38.6153	10.2452	-1.10006	28.4947	0
0.7720	-50.2374	5.06121	-1.10006	28.4947	0
0.7727	-59.1102	5.36445	0.424347	26.9644	0
0.7733	-64.8587	6.88787	-0.183794	27.5774	0
0.7740	-67.2956	5.06121	-2.01633	26.6601	0
0.7747	-67.2956	4.44751	-1.7109	22.0828	0
0.7753	-66.7332	3.84103	-1.10006	17.2013	0
0.7760	-60.2974	1.09022	-2.32175	11.0982	0
0.7767	-48.4253	0.17328	-1.10006	3.16507	0
0.7773	-39.5526	0.17328	1.03519	-3.55105	0
0.7780	-29.805	-2.26708	1.03519	-8.12837	0
0.7787	-9.93501	-2.26708	2.25688	-13.9272	0
0.7793	8.68532	0.17328	4.08671	-18.8088	0
0.7800	18.1204	-0.12996	1.64604	-22.4734	0
0.7807	29.1177	-2.26708	-0.794638	-28.2722	0
0.7813	42.2394	-5.92761	-0.489216	-31.3237	0
0.7820	49.8625	-12.0285	-0.183794	-30.1022	0
0.7827	56.2984	-15.0826	0.424347	-30.1022	0
0.7833	63.609	-13.8624	1.03519	-29.798	0
0.7840	66.0459	-14.4689	0.121628	-24.3034	0
0.7847	66.9832	-16.606	-0.183794	-20.0303	0
0.7853	66.6708	-15.0826	1.34061	-17.5872	0
0.7860	58.7353	-12.339	1.64604	-9.95839	0
0.7867	50.1749	-11.422	0.729769	-2.32953	0
0.7873	45.926	-14.1656	0.424347	0.108984	0
0.7880	35.8035	-16.9164	-0.183794	5.90783	0
0.7887	17.808	-14.1656	-1.10006	15.3712	0
0.7893	1.06223	-10.5051	-1.10006	20.2528	0
0.7900	-13.6216	-11.422	1.64604	22.3871	0
0.7907	-26.4309	-7.76149	2.5623	26.0516	0
0.7913	-35.6161	-2.26708	0.729769	28.7989	0
0.7920	-43.8015	-3.79049	-0.183794	31.2375	0
0.7927	-54.1739	-4.40419	0.424347	33.072	0
0.7933	-63.6715	-1.0469	0.424347	30.9332	0
0.7940	-68.8577	-1.0469	-0.794638	28.4947	0
0.7947	-69.4826	-1.35014	-1.40548	25.4386	0
0.7953	-67.2956	-0.433199	-2.01633	15.6755	0
0.7960	-62.1094	-3.48725	-1.7109	7.4336	0
0.7967	-53.924	-6.53409	0.729769	4.69084	0
0.7973	-44.7388	-4.70743	2.25688	-0.499509	0
0.7980	-36.4908	-3.79049	2.5623	-6.90684	0
0.7987	-24.3064	-3.48725	3.47857	-10.5714	0
0.7993	-9.06022	-1.0469	4.08671	-17.283	0
0.8000	5.62359	-0.433199	3.47857	-24.9119	0
0.8007	18.1204	-0.12996	2.86772	-26.7464	0
0.8013	28.1804	2.62086	2.5623	-27.6592	0
0.8020	38.5528	4.14427	1.64604	-29.798	0
0.8027	52.2994	2.00716	2.5623	-30.7107	0
0.8033	61.1721	-0.433199	5.00297	-31.3237	0
0.8040	61.4846	-1.35014	3.17314	-28.8807	0
0.8047	61.1721	-3.18401	0.121628	-23.3861	0
0.8053	60.5473	-6.84455	-0.183794	-19.113	0
0.8060	53.5491	-7.45103	-0.794638	-14.2315	0
0.8067	44.3639	-5.62437	-1.10006	-6.90684	0
0.8073	37.3656	-6.53409	1.34061	-2.02528	0
0.8080	28.4928	-8.67121	0.729769	2.85628	0
0.8087	15.6836	-6.84455	-2.01633	11.0982	0
0.8093	1.06223	-4.70743	-1.10006	18.4228	0
0.8100	-12.6843	-4.09373	-0.183794	23.3044	0
0.8107	-24.6188	-1.0469	-1.10006	26.3559	0
0.8113	-35.6161	3.53057	-0.183794	26.6601	0
0.8120	-44.7388	5.06121	-0.183794	27.2732	0
0.8127	-50.2374	6.88787	-2.93259	28.4947	0
0.8133	-55.736	11.1621	-2.93259	26.6601	0
0.8140	-61.2346	15.1331	-1.40548	25.7474	0
0.8147	-62.1094	14.8226	-1.7109	25.4386	0
0.8153	-58.4853	11.4653	1.03519	19.9486	0
0.8160	-52.9867	9.63868	3.78129	11.7067	0
0.8167	-46.8632	9.94192	1.34061	6.52086	0
0.8173	-37.4281	8.72175	-2.32175	2.24779	0
0.8180	-25.806	6.88787	-2.32175	-3.55105	0
0.8187	-14.5588	8.72175	-0.794638	-11.4842	0
0.8193	-1.68708	9.02499	0.121628	-18.2003	0
0.8200	12.6218	4.44751	-0.489216	-22.7776	0
0.8207	24.5563	1.39346	-1.40548	-27.0507	0
0.8213	33.679	-0.433199	-0.489216	-30.4065	0
0.8220	44.0514	-5.92761	-2.01633	-31.628	0
0.8227	53.5491	-10.2018	-5.67869	-30.7107	0
0.8233	58.1104	-10.2018	-4.76242	-28.8807	0
0.8240	61.1721	-12.6422	0.121628	-26.4376	0
0.8247	64.4838	-15.3858	1.34061	-24.3034	0
0.8253	62.9842	-11.422	1.03519	-20.3345	0
0.8260	56.2984	-4.09373	1.64604	-13.623	0
0.8267	50.7997	2.3104	1.64604	-7.21109	0
0.8273	44.3639	7.19833	2.5623	-3.55105	0
0.8280	31.5546	11.1621	2.5623	3.16507	0
0.8287	16.3084	13.6025	-1.40548	13.8455	0
0.8293	4.99874	15.7396	-4.15158	21.1701	0
0.8300	-5.37365	16.9598	-2.01633	23.0001	0
0.8307	-19.745	16.9598	-0.794638	26.0516	0
0.8313	-34.3664	15.4363	-2.93259	30.3247	0
0.8320	-43.8015	12.3823	-2.62717	31.5462	0
0.8327	-49.3001	11.7758	0.121628	30.3247	0
0.8333	-56.9232	13.2992	0.729769	29.4074	0
0.8340	-61.2346	11.4653	-1.10006	27.5774	0
0.8347	-59.3601	6.88787	-0.794638	24.5259	0
0.8353	-57.548	2.3104	0.729769	18.4228	0
0.8360	-54.4863	-3.18401	0.729769	10.1809	0
0.8367	-44.4263	-8.67121	0.729769	4.99509	0
0.8373	-33.7415	-11.422	-1.10006	1.02626	0
0.8380	-26.7433	-15.0826	-2.93259	-4.15955	0
0.8387	-15.4336	-17.8262	-0.183794	-9.65414	0
0.8393	0.43739	-16.606	4.08671	-16.6745	0
0.8400	12.6218	-15.3858	3.47857	-24.3034	0
0.8407	22.1194	-15.6963	0.729769	-27.3549	0
0.8413	33.9915	-14.4689	0.121628	-28.2722	0
0.8420	46.4883	-14.7793	0.424347	-31.0149	0
0.8427	52.9242	-14.7793	-0.794638	-31.9322	0
0.8433	55.3611	-10.5051	-1.40548	-29.1849	0
0.8440	59.61	-8.06473	-0.489216	-25.8291	0
0.8447	63.2966	-8.98167	1.34061	-23.6949	0
0.8453	61.4846	-5.92761	2.5623	-19.7261	0
0.8460	55.9859	-2.57032	2.5623	-12.7057	0
0.8467	49.5501	-2.57032	0.729769	-5.68532	0
0.8473	39.4901	-0.433199	-2.01633	-1.72103	0
0.8480	27.5556	2.3104	-2.01633	3.16507	0
0.8487	14.1839	1.09022	-0.489216	13.2324	0
0.8493	-2.62434	-0.12996	-1.40548	20.2528	0
0.8500	-16.3709	2.00716	-2.93259	20.5571	0
0.8507	-22.7443	2.3104	-0.183794	23.9128	0
0.8513	-31.9295	1.70392	2.5623	28.4947	0
0.8520	-46.5508	3.22733	0.424347	26.9644	0
0.8527	-56.0484	5.97093	-2.01633	26.3559	0
0.8533	-60.9222	10.5556	-1.10006	29.4074	0
0.8540	-66.7332	15.4363	-1.10006	27.5774	0
0.8547	-68.5453	16.0428	-1.40548	22.0828	0
0.8553	-65.1711	16.9598	-0.183794	18.4228	0
0.8560	-60.9222	22.4542	-0.794638	12.0109	0
0.8567	-52.9867	26.1147	-1.10006	5.60358	0
0.8573	-41.9895	24.288	0.729769	4.38205	0
0.8580	-30.9922	23.0679	1.64604	0.108984	0
0.8587	-17.8705	23.0679	-1.10006	-10.5714	0
0.8593	-3.24918	19.0969	0.121628	-18.5045	0
0.8600	10.1849	13.2992	4.39213	-22.4734	0
0.8607	23.9315	8.10805	4.08671	-26.1334	0
0.8613	36.4284	3.22733	0.729769	-27.3549	0
0.8620	45.3011	-0.433199	1.95146	-27.9634	0
0.8627	55.6735	-0.433199	5.3084	-29.1849	0
0.8633	65.4211	-0.433199	4.39213	-27.3549	0
0.8640	65.4211	-1.35014	1.95146	-24.3034	0
0.8647	62.6718	-3.18401	2.25688	-21.2518	0
0.8653	65.1087	-6.84455	2.5623	-14.8445	0
0.8660	62.3593	-10.2018	1.95146	-6.6026	0
0.8667	52.2994	-8.06473	2.86772	-2.63377	0
0.8673	43.1767	-3.79049	3.47857	-0.499509	0
0.8680	32.8043	-3.48725	1.34061	5.60358	0
0.8687	18.4329	-4.70743	1.03519	13.5367	0
0.8693	6.49837	-1.65338	2.25688	18.727	0
0.8700	-4.43639	2.00716	0.121628	21.7786	0
0.8707	-17.8705	2.9241	-1.10006	25.7474	0
0.8713	-28.2429	5.06121	2.5623	28.7989	0
0.8720	-35.3036	8.10805	3.78129	30.629	0
0.8727	-44.4263	6.88787	1.03519	31.5462	0
0.8733	-54.4863	6.88787	-0.183794	30.3247	0
0.8740	-58.4853	9.32823	-0.183794	25.4386	0
0.8747	-53.924	8.72175	1.03519	19.9486	0
0.8753	-51.1746	6.28139	4.39213	16.284	0
0.8760	-51.737	4.44751	4.39213	11.0982	0
0.8767	-45.676	4.44751	3.17314	3.16507	0
0.8773	-32.8667	8.72175	3.47857	-2.94256	0
0.8780	-24.6188	12.6855	1.34061	-6.6026	0
0.8787	-15.746	9.02499	-1.40548	-11.7929	0
0.8793	-0.812296	5.06121	-0.183794	-19.113	0
0.8800	13.5591	6.88787	-0.489216	-23.0818	0
0.8807	23.6191	5.97093	-3.84615	-25.2206	0
0.8813	34.3039	-0.736439	-2.93259	-27.6592	0
0.8820	44.9887	-5.92761	-0.794638	-29.1849	0
0.8827	54.1114	-9.28491	-2.62717	-28.5764	0
0.8833	62.3593	-12.9454	-2.01633	-27.0507	0
0.8840	65.1087	-13.2487	1.64604	-26.4376	0
0.8847	65.1087	-12.339	1.64604	-25.5249	0
0.8853	64.7962	-11.7253	-0.183794	-21.8603	0
0.8860	60.5473	-8.98167	0.729769	-13.623	0
0.8867	53.2366	-7.45103	1.64604	-8.12837	0
0.8873	44.0514	-10.2018	1.64604	-6.29835	0
0.8880	31.5546	-8.67121	1.34061	0.722017	0
0.8887	17.808	-1.65338	-0.183794	10.1809	0
0.8893	6.24843	0.17328	-1.7109	14.454	0
0.8900	-8.12296	-0.12996	-1.10006	18.4228	0
0.8907	-22.7443	3.22733	-0.489216	26.0516	0
0.8913	-31.9295	5.06121	-0.183794	28.4947	0
0.8920	-39.5526	4.14427	0.424347	25.1344	0
0.8927	-49.3001	5.36445	-0.183794	27.2732	0
0.8933	-56.6733	5.06121	-2.32175	30.0205	0
0.8940	-60.2974	-1.35014	-3.84615	27.2732	0
0.8947	-62.4218	-8.67121	-3.84615	23.9128	0
0.8953	-59.9849	-11.7253	-3.84615	21.1701	0
0.8960	-52.3619	-13.2487	-4.76242	14.7582	0
0.8967	-45.676	-14.1656	-4.15158	9.26816	0
0.8973	-40.1774	-10.8083	-1.10006	5.60358	0
0.8980	-30.3674	-5.92761	0.729769	-0.803755	0
0.8987	-15.4336	-5.01067	1.64604	-7.21109	0
0.8993	-0.187453	-5.31391	2.86772	-13.0099	0
0.9000	12.3094	-3.18401	2.25688	-20.6388	0
0.9007	23.9315	-0.12996	-1.10006	-25.5249	0
0.9013	35.8035	3.84103	-2.01633	-26.1334	0
0.9020	46.8007	6.88787	-1.7109	-27.3549	0
0.9027	54.1114	5.06121	-2.01633	-29.4892	0
0.9033	58.7353	3.22733	-1.10006	-27.3549	0
0.9040	62.0469	5.36445	-1.7109	-22.7776	0
0.9047	64.2339	7.50157	-5.67869	-21.5561	0
0.9053	64.4838	9.94192	-3.84615	-19.4218	0
0.9060	60.8597	13.9057	0.729769	-12.7057	0
0.9067	51.3621	15.7396	-2.01633	-5.07682	0
0.9073	40.6773	17.8767	-2.93259	0.417771	0
0.9080	32.1794	21.5372	1.03519	4.07781	0
0.9087	19.9325	21.234	-1.7109	8.35088	0
0.9093	3.49912	18.7936	-5.37326	13.8455	0
0.9100	-11.8095	16.9598	-1.10006	20.2528	0
0.9107	-24.6188	14.2162	0.729769	25.7474	0
0.9113	-34.6788	12.3823	-1.40548	28.4947	0
0.9120	-44.4263	10.5556	-0.489216	26.3559	0
0.9127	-55.1112	4.44751	-1.10006	25.7474	0
0.9133	-65.796	-1.35014	-3.84615	28.4947	0
0.9140	-70.6698	-4.09373	-2.93259	26.6601	0
0.9147	-71.9194	-8.67121	-2.93259	20.5571	0
0.9153	-71.9194	-15.3858	-4.76242	17.2013	0
0.9160	-66.7332	-20.577	-2.01633	12.6239	0
0.9167	-57.548	-24.5407	-0.489216	4.99509	0
0.9173	-50.8622	-26.0714	-2.62717	1.33051	0
0.9180	-42.9267	-23.3206	-2.93259	-1.41679	0
0.9187	-27.3681	-21.4939	-2.62717	-10.5714	0
0.9193	-11.8095	-23.3206	-3.84615	-18.5045	0
0.9200	-1.12472	-22.1004	-3.84615	-20.9476	0
0.9207	12.6218	-15.9995	-1.10006	-25.2206	0
0.9213	26.3684	-9.58814	0.729769	-30.1022	0
0.9220	34.3039	-7.14779	-0.183794	-29.4892	0
0.9227	42.8642	-6.23085	0.424347	-28.5764	0
0.9233	52.2994	-1.95662	3.17314	-28.2722	0
0.9240	54.1114	3.53057	2.5623	-26.4376	0
0.9247	52.6118	1.70392	-1.10006	-24.6076	0
0.9253	51.3621	-2.26708	-0.183794	-21.2518	0
0.9260	44.9887	-0.12996	1.34061	-13.0099	0
0.9267	36.4284	3.84103	-1.7109	-8.12837	0
0.9273	29.7425	3.22733	-3.54073	-5.38107	0
0.9280	20.8698	1.70392	-1.10006	3.46932	0
0.9287	8.68532	0.17328	-0.794638	10.4851	0
0.9293	-3.56161	-1.35014	-2.01633	13.8455	0
0.9300	-16.9957	-0.736439	-1.10006	20.8613	0
0.9307	-30.1174	-2.26708	1.03519	25.7474	0
0.9313	-39.2401	-4.09373	1.34061	25.1344	0
0.9320	-48.1129	-2.26708	0.729769	29.1032	0
0.9327	-56.3608	-2.57032	0.729769	32.1547	0
0.9333	-61.2346	-5.01067	0.121628	27.5774	0
0.9340	-63.9839	-4.09373	-0.794638	25.4386	0
0.9347	-63.3591	-1.65338	-0.489216	25.4386	0
0.9353	-57.548	-1.35014	-0.183794	19.3355	0
0.9360	-51.737	0.786979	-0.183794	12.0109	0
0.9367	-46.2384	3.22733	-0.183794	7.4336	0
0.9373	-35.6161	4.14427	-2.32175	2.24779	0
0.9380	-22.7443	7.80481	-3.54073	-4.46833	0
0.9387	-9.93501	9.94192	0.424347	-12.4014	0
0.9393	3.49912	7.50157	2.5623	-19.113	0
0.9400	15.996	5.66769	-0.794638	-23.3861	0
0.9407	28.1804	5.97093	-0.183794	-25.8291	0
0.9413	42.2394	4.14427	3.47857	-26.4376	0
0.9420	52.2994	2.62086	2.25688	-26.4376	0
0.9427	57.798	1.70392	1.03519	-29.4892	0
0.9433	64.2339	-1.0469	2.86772	-31.628	0
0.9440	69.1076	-3.18401	2.5623	-28.2722	0
0.9447	69.4201	-2.87356	1.03519	-24.6076	0
0.9453	69.1076	-4.40419	2.5623	-21.8603	0
0.9460	66.6708	-7.76149	4.39213	-15.453	0
0.9467	58.4228	-8.36797	5.00297	-6.29835	0
0.9473	47.738	-6.23085	4.69755	1.02626	0
0.9480	34.9287	-4.09373	2.25688	6.21661	0
0.9487	20.5573	-1.35014	1.03519	11.7067	0
0.9493	7.43563	3.53057	1.64604	17.5055	0
0.9500	-5.37365	8.41851	0.424347	22.6959	0
0.9507	-19.1202	12.3823	-0.183794	25.7474	0
0.9513	-31.9295	16.0428	0.729769	27.5774	0
0.9520	-43.8015	17.8767	0.121628	28.7989	0
0.9527	-52.0494	17.8767	-0.183794	29.4074	0
0.9533	-55.4236	17.8767	2.25688	28.7989	0
0.9540	-58.7977	19.4001	1.34061	26.3559	0
0.9547	-63.6715	20.317	-2.32175	22.0828	0
0.9553	-63.3591	19.4001	-2.32175	18.4228	0
0.9560	-56.6733	16.6565	-0.183794	14.454	0
0.9567	-47.1757	13.9057	0.121628	10.1809	0
0.9573	-38.6153	11.7758	1.03519	6.52086	0
0.9580	-28.8678	8.72175	3.47857	-0.195262	0
0.9587	-15.4336	5.97093	5.3084	-11.1799	0
0.9593	-3.24918	5.97093	5.3084	-19.7261	0
0.9600	5.93601	6.88787	4.08671	-22.7776	0
0.9607	19.3701	5.97093	1.64604	-25.5249	0
0.9613	34.3039	0.786979	-0.794638	-29.1849	0
0.9620	42.8642	-4.70743	0.121628	-29.1849	0
0.9627	49.2376	-6.84455	1.64604	-28.5764	0
0.9633	58.1104	-10.2018	1.03519	-29.1849	0
0.9640	61.7345	-15.0826	-0.183794	-27.6592	0
0.9647	59.9225	-15.9995	0.121628	-23.6949	0
0.9653	58.7353	-16.606	1.64604	-19.113	0
0.9660	56.8607	-18.4398	2.86772	-12.7057	0
0.9667	49.5501	-13.8624	3.17314	-5.68532	0
0.9673	39.4901	-7.76149	3.17314	-0.499509	0
0.9680	29.1177	-9.28491	2.25688	2.85628	0
0.9687	16.3084	-8.36797	1.03519	9.26816	0
0.9693	2.24944	-3.79049	1.03519	16.5928	0
0.9700	-8.12296	-5.31391	0.729769	21.1701	0
0.9707	-19.1202	-6.23085	0.729769	25.1344	0
0.9713	-31.9295	-0.736439	2.5623	28.7989	0
0.9720	-41.9895	-0.12996	2.5623	28.4947	0
0.9727	-49.925	-4.70743	0.424347	28.4947	0
0.9733	-60.9222	-4.09373	-0.183794	30.0205	0
0.9740	-66.1084	-1.35014	-1.40548	26.6601	0
0.9747	-63.0467	-2.57032	-2.93259	22.0828	0
0.9753	-62.7342	-4.40419	-1.10006	20.2528	0
0.9760	-60.2974	-4.40419	1.34061	12.9282	0
0.9767	-50.2374	-4.09373	-1.40548	4.69084	0
0.9773	-41.9895	-3.18401	-2.62717	1.94354	0
0.9780	-35.6161	-0.433199	-0.489216	-2.63377	0
0.9787	-21.8695	3.22733	-1.10006	-10.8757	0
0.9793	-5.99849	5.97093	-2.01633	-15.453	0
0.9800	6.24843	6.88787	0.729769	-19.7261	0
0.9807	20.2449	7.19833	1.95146	-26.1334	0
0.9813	32.1794	9.32823	0.729769	-28.5764	0
0.9820	39.4901	15.1331	1.95146	-29.4892	0
0.9827	49.5501	20.6203	3.47857	-30.7107	0
0.9833	59.2976	19.4001	3.47857	-28.2722	0
0.9840	62.3593	16.0428	2.86772	-25.5249	0
0.9847	63.9214	14.2162	1.34061	-24.3034	0
0.9853	63.2966	9.94192	-1.10006	-19.113	0
0.9860	56.2984	5.36445	-0.183794	-12.4014	0
0.9867	49.2376	3.22733	0.729769	-7.51988	0
0.9873	41.927	-2.57032	-3.23531	-3.55105	0
0.9880	26.6808	-8.36797	-6.59225	0.417771	0
0.9887	11.1222	-7.76149	-2.93259	6.52086	0
0.9893	1.31217	-7.76149	-0.489216	16.5928	0
0.9900	-9.62258	-12.339	-2.62717	23.0001	0
0.9907	-21.2447	-12.9454	-2.93259	23.0001	0
0.9913	-30.9922	-10.5051	-2.93259	24.8301	0
0.9920	-44.1139	-9.89138	-4.76242	29.4074	0
0.9927	-55.736	-10.5051	-3.54073	30.9332	0
0.9933	-59.1102	-11.422	-1.10006	29.4074	0
0.9940	-60.9222	-12.339	-2.93259	26.3559	0
0.9947	-63.9839	-9.58814	-2.93259	23.0001	0
0.9953	-62.7342	-3.18401	0.121628	18.727	0
0.9960	-58.7977	0.17328	-0.183794	12.0109	0
0.9967	-54.1739	0.483739	-2.93259	4.69084	0
0.9973	-46.2384	2.62086	-3.23531	1.94354	0
0.9980	-35.3036	6.58463	-2.62717	-1.72103	0
0.9987	-24.3064	8.10805	-2.93259	-10.8757	0
0.9993	-13.1217	7.08281	-2.37851	-18.1776	0
1.0000	-0.624843	5.86263	-1.15682	-19.0949	0
1.0007	13.7465	4.64245	-1.15682	-22.4506	0
1.0013	25.931	3.11904	-1.76766	-28.2495	0
1.0020	34.1789	1.28516	-1.15682	-28.5537	0
1.0027	41.802	0.368219	-1.15682	-27.3368	0
1.0033	49.1127	0.678679	-2.07309	-27.3368	0
1.0040	53.4241	-0.541499	-1.15682	-25.1979	0
1.0047	54.2989	-4.20925	-0.851397	-21.5379	0
1.0053	52.4868	-5.73267	-1.46224	-18.4864	0
1.0060	48.2379	-5.11897	0.0621655	-12.6875	0
1.0067	43.614	-6.64961	2.50554	-5.05866	0
1.0073	35.991	-7.86979	0.978431	1.65746	0
1.0080	23.1817	-6.03591	0.0621655	8.98207	0
1.0087	7.93551	-2.37538	-0.240554	15.6937	0
1.0093	-6.99824	2.2021	-2.07309	19.3582	0
1.0100	-20.7448	4.94569	-2.07309	21.1883	0
1.0107	-32.3669	4.94569	-2.37851	23.9355	0
1.0113	-41.802	7.39327	-5.43002	26.0698	0
1.0120	-51.2996	12.8805	-2.07309	27.9044	0
1.0127	-62.8592	14.4111	4.33537	27.9044	0
1.0133	-72.3568	13.1909	0.673009	26.6828	0
1.0140	-72.9192	12.8805	-3.29477	25.7656	0
1.0147	-70.4823	10.1369	0.673009	23.0183	0
1.0153	-72.0444	5.86263	1.8947	17.5282	0
1.0160	-68.3578	5.86263	-0.240554	11.4206	0
1.0167	-57.9854	6.17309	0.978431	5.01325	0
1.0173	-49.4251	4.03597	1.28385	-2.61561	0
1.0180	-39.3651	2.2021	0.673009	-8.1102	0
1.0187	-23.1817	-1.76168	2.81096	-11.466	0
1.0193	-8.87277	-7.86979	4.94621	-16.3476	0
1.0200	3.37415	-11.8336	3.4191	-22.1464	0
1.0207	18.9327	-15.1909	1.58928	-26.1152	0
1.0213	30.4923	-20.0788	2.20012	-25.811	0
1.0220	39.0527	-21.9054	2.50554	-26.1152	0
1.0227	50.0499	-20.6853	0.367587	-28.5537	0
1.0233	57.0482	-19.7683	0.673009	-28.2495	0
1.0240	57.9854	-15.1909	3.72453	-25.1979	0
1.0247	60.7347	-7.86979	2.81096	-24.2807	0
1.0253	60.1099	-5.11897	0.673009	-20.9249	0
1.0260	53.1117	-3.59555	3.4191	-12.0745	0
1.0267	46.6758	1.28516	5.55706	-6.27565	0
1.0273	40.3024	5.55939	3.4191	-3.83714	0
1.0280	29.93	6.77957	0.978431	3.79173	0
1.0287	18.6203	4.94569	-0.851397	12.0336	0
1.0293	4.24893	0.678679	-1.76766	14.4767	0
1.0300	-9.43513	-0.541499	0.367587	18.441	0
1.0307	-18.3079	3.11904	2.50554	26.0698	0
1.0313	-28.9927	5.86263	2.50554	29.7344	0
1.0320	-42.7393	6.47633	1.8947	30.3429	0
1.0327	-49.4251	6.47633	1.8947	32.1729	0
1.0333	-50.0499	6.17309	0.0621655	30.9559	0
1.0340	-53.9864	5.86263	-0.851397	28.5129	0
1.0347	-59.2351	4.94569	0.0621655	27.9044	0
1.0353	-59.4851	3.42227	0.978431	23.0183	0
1.0360	-56.1734	3.11904	0.978431	11.1163	0
1.0367	-48.8002	3.11904	1.58928	2.87899	0
1.0373	-38.4278	0.368219	1.58928	1.04897	0
1.0380	-27.4931	-3.29231	-0.240554	-4.14138	0
1.0387	-16.1834	-3.29231	-0.851397	-12.9918	0
1.0393	-4.24893	-3.59555	0.978431	-17.8733	0
1.0400	9.43513	-5.11897	0.978431	-20.6206	0
1.0407	24.7438	-3.29231	0.367587	-25.5022	0
1.0413	36.9282	-1.45844	2.20012	-29.1668	0
1.0420	46.9882	-3.29231	3.4191	-28.5537	0
1.0427	58.9227	-2.98908	3.72453	-29.1668	0
1.0433	66.5458	0.0649799	6.1679	-30.3883	0
1.0440	65.9209	-0.541499	6.47062	-27.9452	0
1.0447	67.1081	-1.45844	1.8947	-25.1979	0
1.0453	69.8575	-0.541499	-1.76766	-21.8422	0
1.0460	62.2344	0.368219	-0.851397	-14.5175	0
1.0467	50.0499	4.03597	0.673009	-6.27565	0
1.0473	43.9265	8.61345	0.673009	-1.08984	0
1.0480	36.3034	9.21992	1.58928	4.709	0
1.0487	21.9945	12.274	2.20012	10.8121	0
1.0493	7.62309	18.9886	0.978431	16.6109	0
1.0500	-5.81104	18.6853	-1.15682	22.714	0
1.0507	-20.7448	16.8515	-2.98935	26.3786	0
1.0513	-32.9292	22.0354	-2.07309	27.2913	0
1.0520	-40.8647	22.9523	0.0621655	28.5129	0
1.0527	-49.1127	18.6853	0.367587	29.1214	0
1.0533	-54.6113	17.7684	-0.851397	28.2086	0
1.0540	-55.5485	15.0176	-0.240554	27.9044	0
1.0547	-55.861	6.77957	0.0621655	26.3786	0
1.0553	-54.6113	1.28516	1.28385	19.9667	0
1.0560	-50.0499	-0.541499	3.11368	11.7294	0
1.0567	-43.614	-3.29231	2.81096	6.84327	0
1.0573	-37.5531	-7.25609	0.367587	4.40476	0
1.0580	-28.0555	-11.5303	-0.545976	-1.39408	0
1.0587	-13.1217	-12.4473	-0.240554	-9.32719	0
1.0593	1.81204	-11.8336	-1.15682	-15.4348	0
1.0600	13.1217	-16.7215	-2.07309	-19.0949	0
1.0607	24.1189	-21.6022	-2.07309	-22.7549	0
1.0613	35.991	-21.6022	-2.98935	-25.811	0
1.0620	45.1762	-21.6022	-4.51376	-28.2495	0
1.0627	51.862	-20.382	-4.51376	-29.1668	0
1.0633	59.7975	-16.1078	-2.98935	-27.028	0
1.0640	64.6713	-15.8046	-2.37851	-24.2807	0
1.0647	63.4841	-17.328	-2.07309	-21.8422	0
1.0653	62.2344	-14.8876	0.0621655	-17.5691	0
1.0660	61.0472	-13.6674	1.28385	-12.6875	0
1.0667	54.6113	-13.3642	0.978431	-9.02294	0
1.0673	45.4886	-9.69644	1.58928	-2.31136	0
1.0680	33.8665	-6.95285	0.978431	5.93053	0
1.0687	17.0582	-6.95285	-1.46224	11.4206	0
1.0693	3.06173	-6.03591	-2.68393	17.5282	0
1.0700	-5.1862	-6.33915	-2.37851	23.9355	0
1.0707	-18.9327	-7.86979	-3.59749	26.0698	0
1.0713	-34.4913	-3.59555	-4.20834	25.1571	0
1.0720	-43.9265	2.2021	-3.29477	24.2398	0
1.0727	-53.7365	4.33921	-2.98935	24.8483	0
1.0733	-64.9837	5.25615	-2.07309	25.7656	0
1.0740	-67.733	7.39327	-1.46224	23.9355	0
1.0747	-66.5458	10.7506	-2.68393	19.3582	0
1.0753	-68.3578	13.7974	-2.68393	15.6937	0
1.0760	-63.7965	15.328	-0.545976	12.3379	0
1.0767	-51.862	15.9345	-0.851397	8.36904	0
1.0773	-42.7393	15.9345	-2.98935	2.26595	0
1.0780	-32.6793	13.1909	-4.20834	-6.27565	0
1.0787	-18.9327	9.52316	-2.37851	-13.296	0
1.0793	-7.31066	6.77957	2.50554	-17.2648	0
1.0800	1.81204	2.8158	5.25164	-21.8422	0
1.0807	15.2462	-0.851959	1.58928	-26.4195	0
1.0813	29.3051	-1.76168	-2.98935	-29.1668	0
1.0820	39.3651	-2.67862	-1.76766	-31.301	0
1.0827	47.9255	-5.73267	0.978431	-30.9968	0
1.0833	54.6113	-7.86979	0.978431	-28.5537	0
1.0840	57.673	-7.86979	-1.15682	-26.1152	0
1.0847	59.1726	-7.56655	-2.07309	-23.6722	0
1.0853	59.7975	-5.73267	-0.545976	-19.0949	0
1.0860	56.1734	-2.37538	0.978431	-12.0745	0
1.0867	47.9255	-1.45844	0.367587	-5.36291	0
1.0873	40.6148	-1.45844	-0.851397	-0.172558	0
1.0880	32.6793	1.28516	-1.76766	5.01325	0
1.0887	19.5576	4.64245	-2.98935	11.7294	0
1.0893	6.12346	6.77957	-2.98935	17.8325	0
1.0900	-4.56135	9.52316	-3.29477	23.0183	0
1.0907	-17.1207	12.8805	-3.29477	26.0698	0
1.0913	-29.6176	16.5482	0.673009	26.6828	0
1.0920	-38.1779	20.512	1.58928	28.5129	0
1.0927	-46.9882	22.6491	-3.59749	31.2602	0
1.0933	-56.4858	22.6491	-4.20834	30.0386	0
1.0940	-60.7347	19.9055	-0.545976	28.2086	0
1.0947	-62.5468	12.274	-2.07309	26.6828	0
1.0953	-62.8592	4.94569	-3.90291	20.5798	0
1.0960	-56.1734	0.0649799	-2.68393	12.3379	0
1.0967	-47.3006	-7.56655	-3.90291	6.84327	0
1.0973	-40.8647	-14.2739	-3.59749	1.04897	0
1.0980	-30.8048	-15.8046	-0.851397	-4.14138	0
1.0987	-17.9955	-17.9417	-1.46224	-6.88868	0
1.0993	-5.81104	-23.4289	-2.68393	-12.9918	0
1.1000	9.18519	-27.7031	-2.07309	-21.5379	0
1.1007	23.1817	-30.7572	-3.29477	-24.8937	0
1.1013	31.742	-32.2806	-3.90291	-27.028	0
1.1020	41.4896	-29.537	-1.46224	-31.6053	0
1.1027	55.5485	-25.566	-1.15682	-33.7441	0
1.1033	62.8592	-22.5191	-2.07309	-32.8268	0
1.1040	61.922	-16.1078	-0.240554	-31.6053	0
1.1047	62.5468	-9.08997	-2.07309	-27.9452	0
1.1053	65.2961	-5.42943	-5.43002	-22.7549	0
1.1060	62.8592	-2.98908	-3.90291	-19.0949	0
1.1067	54.2989	0.368219	-2.07309	-12.6875	0
1.1073	44.5513	4.03597	-3.90291	-3.53289	0
1.1080	34.4913	7.69651	-3.90291	1.65746	0
1.1087	23.1817	11.357	-0.545976	5.62628	0
1.1093	9.74755	15.9345	-0.545976	15.3894	0
1.1100	-3.06173	20.512	-2.37851	24.2398	0
1.1107	-15.2462	21.7322	-2.07309	27.5956	0
1.1113	-26.2434	22.6491	-0.545976	28.5129	0
1.1120	-34.1789	25.3927	0.0621655	29.1214	0
1.1127	-39.3651	26.9233	-0.545976	28.5129	0
1.1133	-44.8637	26.6129	-2.98935	28.5129	0
1.1140	-48.8002	29.6669	-3.29477	28.8171	0
1.1147	-48.2379	35.4646	1.28385	27.5956	0
1.1153	-46.3634	36.0783	4.33537	22.4098	0
1.1160	-42.7393	32.1073	0.978431	13.8636	0
1.1167	-34.8038	29.3637	-2.37851	8.0648	0
1.1173	-27.1807	25.7032	0.673009	5.62628	0
1.1180	-19.2452	17.7684	2.50554	0.131689	0
1.1187	-6.12346	8.30299	-0.851397	-7.19293	0
1.1193	7.62309	-1.1552	-1.76766	-12.6875	0
1.1200	18.6203	-11.5303	0.367587	-17.8733	0
1.1207	32.3669	-20.9885	-0.545976	-22.7549	0
1.1213	44.2389	-27.7031	-2.07309	-25.5022	0
1.1220	53.1117	-31.9773	-0.545976	-27.3368	0
1.1227	64.4213	-32.2806	-0.851397	-30.3883	0
1.1233	71.4196	-28.9233	-0.240554	-30.6925	0
1.1240	72.6068	-27.0966	2.81096	-28.2495	0
1.1247	76.2933	-27.7031	3.11368	-26.4195	0
1.1253	77.2306	-26.1797	0.673009	-23.0637	0
1.1260	69.8575	-21.9054	0.367587	-15.4348	0
1.1267	62.5468	-17.6312	3.11368	-7.80142	0
1.1273	54.9237	-12.4473	5.55706	-3.2241	0
1.1280	42.1144	-6.33915	4.33537	1.04897	0
1.1287	28.6803	-5.11897	0.978431	8.67783	0
1.1293	15.2462	-8.17303	0.367587	16.9152	0
1.1300	1.24969	-7.86979	1.58928	21.7967	0
1.1307	-12.4969	-4.20925	0.0621655	24.544	0
1.1313	-25.6186	-3.59555	-0.240554	27.2913	0
1.1320	-35.991	-2.67862	0.978431	27.2913	0
1.1327	-41.802	2.8158	0.367587	25.4613	0
1.1333	-49.1127	7.69651	0.367587	26.6828	0
1.1340	-55.5485	8.61345	1.8947	28.5129	0
1.1347	-56.7358	9.83362	1.28385	25.4613	0
1.1353	-57.3606	11.9707	0.0621655	19.3582	0
1.1360	-54.9237	13.4942	0.0621655	14.1679	0
1.1367	-44.5513	15.9345	-0.545976	9.28632	0
1.1373	-36.6158	18.0716	-0.240554	4.709	0
1.1380	-28.9927	15.9345	1.28385	0.131689	0
1.1387	-12.1844	12.274	3.11368	-5.66715	0
1.1393	3.93651	10.4401	5.55706	-12.6875	0
1.1400	13.1217	6.77957	5.25164	-20.0121	0
1.1407	24.9937	-0.541499	0.0621655	-25.5022	0
1.1413	36.9282	-5.42943	-1.15682	-27.3368	0
1.1420	44.2389	-6.95285	1.8947	-27.3368	0
1.1427	54.2989	-8.78673	1.28385	-27.3368	0
1.1433	63.1716	-9.08997	0.0621655	-28.5537	0
1.1440	65.2961	-6.03591	1.58928	-26.7237	0
1.1447	67.1081	-5.42943	0.0621655	-21.5379	0
1.1453	67.1081	-6.95285	-0.240554	-16.6518	0
1.1460	59.1726	-5.11897	4.33537	-13.296	0
1.1467	50.6748	-0.541499	5.25164	-7.49717	0
1.1473	43.614	1.89886	-0.240554	-0.785591	0
1.1480	33.8665	3.72551	-1.46224	3.18323	0
1.1487	24.1189	6.77957	1.28385	8.36904	0
1.1493	13.1217	7.39327	0.978431	15.6937	0
1.1500	-0.937265	4.64245	0.673009	21.1883	0
1.1507	-13.4341	3.11904	2.50554	25.4613	0
1.1513	-22.8693	4.94569	3.72453	29.4301	0
1.1520	-32.9292	4.64245	2.20012	29.4301	0
1.1527	-42.7393	0.368219	0.673009	27.9044	0
1.1533	-50.0499	-1.76168	0.0621655	27.9044	0
1.1540	-57.0482	-0.541499	-1.15682	25.7656	0
1.1547	-60.7347	-1.45844	-1.15682	23.0183	0
1.1553	-58.2979	-5.11897	0.673009	20.5798	0
1.1560	-53.7365	-6.33915	1.58928	13.5594	0
1.1567	-50.0499	-6.95285	0.673009	5.3175	0
1.1573	-44.2389	-10.3101	0.673009	0.131689	0
1.1580	-33.2417	-12.7505	0.367587	-6.88868	0
1.1587	-21.0572	-14.2739	0.367587	-13.6003	0
1.1593	-10.9972	-15.1909	1.58928	-16.3476	0
1.1600	-0.624843	-13.6674	1.58928	-21.2291	0
1.1607	13.1217	-10.6134	0.367587	-28.2495	0
1.1613	24.7438	-9.69644	0.0621655	-28.2495	0
1.1620	33.5541	-8.78673	-0.240554	-26.1152	0
1.1627	45.4886	-2.98908	0.978431	-28.5537	0
1.1633	56.7358	3.11904	5.25164	-28.2495	0
1.1640	58.9227	5.55939	6.1679	-22.7549	0
1.1647	57.3606	8.91669	3.4191	-20.0121	0
1.1653	58.6103	12.274	0.978431	-17.8733	0
1.1660	54.6113	11.9707	1.8947	-11.7702	0
1.1667	44.2389	11.9707	3.4191	-4.74987	0
1.1673	35.991	14.7143	2.50554	-0.785591	0
1.1680	26.5558	14.1006	-0.240554	2.87899	0
1.1687	11.6221	13.4942	-1.76766	10.2036	0
1.1693	-2.43689	16.8515	-1.15682	15.6937	0
1.1700	-15.2462	17.7684	0.673009	18.441	0
1.1707	-28.6803	15.9345	3.72453	21.4925	0
1.1713	-39.99	15.9345	4.33537	24.8483	0
1.1720	-47.613	13.1909	0.0621655	26.6828	0
1.1727	-55.861	9.52316	-2.07309	28.5129	0
1.1733	-65.2961	9.83362	-1.76766	29.4301	0
1.1740	-72.9192	9.52316	-2.98935	27.5956	0
1.1747	-74.4813	7.69651	-1.15682	23.6313	0
1.1753	-70.4823	8.91669	3.72453	17.8325	0
1.1760	-66.5458	11.9707	1.58928	12.3379	0
1.1767	-61.672	13.7974	-2.37851	8.36904	0
1.1773	-52.7992	13.4942	-1.46224	1.35321	0
1.1780	-42.4268	9.52316	-1.46224	-7.19293	0
1.1787	-29.93	7.08281	-3.59749	-10.5487	0
1.1793	-14.9338	8.61345	-2.68393	-12.3787	0
1.1800	-2.12447	7.08281	-2.07309	-20.0121	0
1.1807	9.74755	3.11904	-2.68393	-26.7237	0
1.1813	23.8065	0.0649799	-0.240554	-27.641	0
1.1820	33.5541	-1.45844	0.978431	-26.4195	0
1.1827	38.7403	-1.76168	-2.37851	-26.4195	0
1.1833	45.1762	-2.37538	-2.37851	-25.1979	0
1.1840	52.1744	-4.20925	-0.240554	-23.0637	0
1.1847	54.6113	-4.81573	-1.76766	-22.4506	0
1.1853	53.7365	-3.29231	-1.46224	-19.3991	0
1.1860	50.9872	-1.45844	2.20012	-11.466	0
1.1867	46.3634	2.2021	2.81096	-5.05866	0
1.1873	39.3651	5.86263	0.673009	-2.91986	0
1.1880	29.3051	5.25615	0.367587	1.04897	0
1.1887	18.3079	1.5884	-0.851397	8.36904	0
1.1893	6.43588	-1.76168	-2.37851	15.0852	0
1.1900	-6.99824	-2.98908	-1.76766	20.884	0
1.1907	-19.8075	-5.11897	-1.15682	25.7656	0
1.1913	-30.8048	-11.8336	-1.76766	26.3786	0
1.1920	-41.1772	-16.7215	-2.07309	27.5956	0
1.1927	-48.5503	-15.1909	-2.37851	32.1729	0
1.1933	-53.7365	-15.5013	-3.59749	32.1729	0
1.1940	-57.673	-18.8514	-3.90291	25.1571	0
1.1947	-60.1099	-17.0247	-2.37851	20.271	0
1.1953	-59.2351	-13.3642	-2.07309	17.5282	0
1.1960	-52.7992	-11.8336	-1.46224	12.3379	0
1.1967	-43.3641	-10.0069	-0.240554	5.62628	0
1.1973	-35.4286	-11.2271	-0.851397	0.131689	0
1.1980	-25.6186	-12.4473	-2.07309	-5.36291	0
1.1987	-9.74755	-8.47627	1.58928	-11.7702	0
1.1993	3.93651	-4.81573	7.08146	-17.2648	0
1.2000	14.059	-4.51249	5.86248	-21.5379	0
1.2007	25.931	2.50534	2.50554	-23.3679	0
1.2013	38.4278	10.4401	2.50554	-25.811	0
1.2020	46.9882	7.08281	2.50554	-29.1668	0
1.2027	55.2361	0.0649799	-0.240554	-27.9452	0
1.2033	62.8592	-1.76168	-0.851397	-24.8937	0
1.2040	67.1081	-5.11897	1.58928	-25.1979	0
1.2047	69.8575	-10.6134	2.81096	-24.5895	0
1.2053	69.2951	-12.4473	0.673009	-20.0121	0
1.2060	61.922	-13.0537	-0.240554	-12.9918	0
1.2067	50.0499	-14.2739	1.28385	-6.27565	0
1.2073	41.1772	-13.6674	1.8947	-0.481345	0
1.2080	33.8665	-13.0537	0.0621655	4.40476	0
1.2087	22.3069	-9.3932	-0.851397	8.98207	0
1.2093	7.62309	-1.1552	1.28385	15.6937	0
1.2100	-5.1862	3.42227	3.4191	23.3225	0
1.2107	-15.871	3.11904	4.02995	27.2913	0
1.2113	-27.1807	7.69651	4.33537	27.5956	0
1.2120	-38.7403	13.1909	4.02995	29.4301	0
1.2127	-49.1127	11.0538	1.28385	32.4817	0
1.2133	-56.4858	8.61345	-2.07309	30.3429	0
1.2140	-60.1099	9.52316	-1.15682	25.4613	0
1.2147	-63.7965	6.17309	-0.851397	24.8483	0
1.2153	-66.5458	1.28516	-3.29477	23.0183	0
1.2160	-63.7965	0.368219	-3.59749	14.4767	0
1.2167	-54.9237	-0.541499	-0.240554	5.62628	0
1.2173	-45.4886	-2.07214	-0.240554	1.35321	0
1.2180	-36.9282	-2.07214	-2.68393	-3.53289	0
1.2187	-25.6186	-2.67862	-2.37851	-10.5487	0
1.2193	-10.9972	-5.73267	0.0621655	-17.2648	0
1.2200	1.24969	-7.86979	2.20012	-21.2291	0
1.2207	11.872	-8.78673	1.58928	-23.6722	0
1.2213	24.1189	-9.3932	-0.545976	-26.4195	0
1.2220	36.6158	-7.86979	-0.851397	-28.5537	0
1.2227	48.8002	-6.03591	-0.240554	-27.9452	0
1.2233	57.3606	-5.73267	-0.240554	-27.641	0
1.2240	58.9227	-5.42943	1.58928	-28.2495	0
1.2247	58.6103	-3.59555	1.28385	-26.7237	0
1.2253	59.7975	-1.45844	-3.29477	-23.9764	0
1.2260	55.5485	0.981918	-2.68393	-20.0121	0
1.2267	47.3006	1.89886	3.4191	-13.6003	0
1.2273	41.1772	0.368219	3.11368	-6.88868	0
1.2280	32.6793	-0.23826	-1.15682	-1.08984	0
1.2287	19.5576	1.28516	0.367587	5.93053	0
1.2293	5.49862	2.2021	1.8947	12.9464	0
1.2300	-7.31066	-0.23826	-0.240554	17.5282	0
1.2307	-17.3706	-0.23826	-2.68393	20.271	0
1.2313	-27.4931	2.2021	-3.90291	23.3225	0
1.2320	-40.6148	-0.23826	-2.98935	25.1571	0
1.2327	-50.9872	-4.81573	1.28385	26.9871	0
1.2333	-54.6113	-4.20925	4.02995	27.9044	0
1.2340	-57.3606	-1.76168	2.50554	27.5956	0
1.2347	-60.4223	-2.37538	0.367587	26.6828	0
1.2353	-59.7975	-1.45844	1.28385	22.4098	0
1.2360	-55.5485	2.2021	2.81096	14.7809	0
1.2367	-49.7375	4.03597	1.8947	8.67783	0
1.2373	-43.3641	5.25615	-0.545976	4.40476	0
1.2380	-34.4913	6.77957	-1.15682	-2.91986	0
1.2387	-19.8075	7.69651	-1.46224	-10.2445	0
1.2393	-4.24893	7.08281	-2.98935	-16.3476	0
1.2400	5.49862	5.86263	-2.07309	-22.7549	0
1.2407	15.2462	4.03597	-1.15682	-26.7237	0
1.2413	29.6176	3.11904	-2.07309	-26.1152	0
1.2420	41.1772	3.72551	-1.46224	-25.811	0
1.2427	48.8002	3.42227	-0.240554	-27.641	0
1.2433	55.2361	0.678679	-0.240554	-26.7237	0
1.2440	59.4851	-2.37538	0.367587	-24.5895	0
1.2447	59.7975	-2.67862	2.20012	-22.7549	0
1.2453	59.1726	-2.07214	2.81096	-18.7906	0
1.2460	56.1734	-3.29231	3.4191	-10.5487	0
1.2467	48.8002	-2.98908	3.4191	-3.53289	0
1.2473	40.6148	-1.76168	1.58928	-0.785591	0
1.2480	31.4296	-3.29231	2.81096	2.57474	0
1.2487	18.6203	-3.59555	4.33537	10.8121	0
1.2493	4.87378	-0.23826	1.58928	17.5282	0
1.2500	-5.81104	3.11904	0.367587	20.884	0
1.2507	-17.1207	4.94569	0.978431	24.8483	0
1.2513	-31.4296	7.69651	-2.07309	27.9044	0
1.2520	-41.802	9.83362	-3.29477	27.5956	0
1.2527	-46.6758	10.1369	0.673009	29.1214	0
1.2533	-53.7365	12.274	0.673009	30.3429	0
1.2540	-61.3596	19.2918	-1.76766	27.2913	0
1.2547	-64.1089	26.9233	0.0621655	23.3225	0
1.2553	-63.7965	29.9702	1.58928	19.3582	0
1.2560	-58.2979	27.8403	-0.545976	12.3379	0
1.2567	-47.613	23.2628	-0.545976	7.15206	0
1.2573	-38.1779	19.2918	0.0621655	4.709	0
1.2580	-31.1172	18.3749	-0.240554	-1.69833	0
1.2587	-18.9327	18.0716	3.4191	-10.2445	0
1.2593	-3.68657	13.1909	5.55706	-16.0433	0
1.2600	6.99824	6.47633	2.20012	-20.9249	0
1.2607	17.3706	3.42227	0.978431	-25.5022	0
1.2613	29.6176	1.28516	2.20012	-27.3368	0
1.2620	39.6775	-3.59555	0.673009	-28.2495	0
1.2627	47.613	-10.3101	1.58928	-28.2495	0
1.2633	54.9237	-16.7215	2.81096	-28.2495	0
1.2640	58.6103	-20.9885	0.0621655	-27.641	0
1.2647	60.7347	-22.5191	-0.240554	-23.6722	0
1.2653	61.672	-21.9054	3.4191	-19.0949	0
1.2660	56.4858	-20.9885	2.50554	-14.5175	0
1.2667	48.2379	-17.6312	0.673009	-8.1102	0
1.2673	41.1772	-13.3642	3.4191	0.131689	0
1.2680	31.4296	-12.7505	3.4191	5.62628	0
1.2687	18.6203	-11.8336	-0.240554	10.5078	0
1.2693	5.81104	-6.33915	-0.851397	17.8325	0
1.2700	-6.99824	-0.851959	0.673009	23.3225	0
1.2707	-17.9955	0.368219	1.58928	25.1571	0
1.2713	-26.8683	3.11904	2.20012	27.2913	0
1.2720	-37.2406	6.77957	3.11368	30.0386	0
1.2727	-47.3006	4.33921	3.4191	30.6471	0
1.2733	-53.7365	-0.541499	1.8947	28.2086	0
1.2740	-59.2351	-0.541499	1.58928	23.6313	0
1.2747	-63.1716	1.28516	2.81096	21.1883	0
1.2753	-61.922	0.368219	0.673009	19.6625	0
1.2760	-57.3606	-1.45844	-2.98935	14.1679	0
1.2767	-50.9872	0.368219	-0.240554	6.53902	0
1.2773	-42.1144	6.17309	4.02995	1.96171	0
1.2780	-31.742	8.61345	2.50554	-2.31136	0
1.2787	-20.7448	6.17309	-0.240554	-10.853	0
1.2793	-8.87277	7.39327	-1.15682	-18.1776	0
1.2800	4.87378	12.274	-1.15682	-21.2291	0
1.2807	17.6831	12.274	0.367587	-23.3679	0
1.2813	28.3679	12.274	1.58928	-27.3368	0
1.2820	39.6775	18.3749	-1.15682	-29.1668	0
1.2827	51.5496	19.595	-1.76766	-26.1152	0
1.2833	59.1726	13.1909	2.50554	-24.5895	0
1.2840	62.8592	7.69651	4.02995	-27.9452	0
1.2847	64.6713	4.03597	1.58928	-27.641	0
1.2853	62.5468	-0.23826	-0.545976	-20.3164	0
1.2860	54.6113	-2.07214	-2.07309	-13.6003	0
1.2867	46.9882	-4.81573	-2.07309	-9.32719	0
1.2873	39.6775	-8.78673	0.0621655	-2.00712	0
1.2880	29.3051	-8.78673	0.673009	5.62628	0
1.2887	17.6831	-6.64961	-2.07309	10.2036	0
1.2893	4.87378	-6.64961	-2.98935	14.7809	0
1.2900	-10.6848	-4.51249	-2.07309	21.4925	0
1.2907	-25.3061	0.0649799	-1.15682	25.1571	0
1.2913	-34.8038	0.678679	-1.15682	25.4613	0
1.2920	-42.4268	-3.29231	-1.15682	25.1571	0
1.2927	-50.9872	-5.42943	0.367587	25.4613	0
1.2933	-59.4851	-3.29231	1.8947	26.6828	0
1.2940	-63.7965	-4.81573	0.978431	27.9044	0
1.2947	-63.4841	-12.4473	-1.15682	25.7656	0
1.2953	-62.2344	-17.0247	-2.07309	22.1055	0
1.2960	-58.6103	-16.7215	-2.07309	16.6109	0
1.2967	-49.7375	-19.7683	-2.98935	8.36904	0
1.2973	-40.8647	-22.2087	-2.07309	0.131689	0
1.2980	-35.1162	-19.4651	-1.46224	-5.66715	0
1.2987	-23.8065	-17.9417	-3.90291	-12.6875	0
1.2993	-6.99824	-15.8046	-4.51376	-19.0949	0
1.3000	6.68582	-10.6134	-1.15682	-21.8422	0
1.3007	17.3706	-9.69644	-0.240554	-23.6722	0
1.3013	28.6803	-13.3642	-1.76766	-25.5022	0
1.3020	39.0527	-13.6674	0.673009	-26.4195	0
1.3027	48.8002	-12.7505	1.58928	-28.2495	0
1.3033	57.0482	-13.9707	-1.15682	-30.6925	0
1.3040	60.1099	-12.144	-1.76766	-27.3368	0
1.3047	60.7347	-7.25609	-1.15682	-22.1464	0
1.3053	62.5468	-3.29231	-2.98935	-18.7906	0
1.3060	61.922	-0.541499	-1.15682	-13.296	0
1.3067	57.673	0.368219	1.28385	-7.19293	0
1.3073	47.9255	-0.541499	0.0621655	-3.53289	0
1.3080	33.2417	1.5884	-0.240554	1.65746	0
1.3087	19.2452	7.08281	-0.545976	8.98207	0
1.3093	8.56035	11.0538	-3.59749	15.6937	0
1.3100	-3.06173	10.7506	-3.59749	20.884	0
1.3107	-17.6831	9.83362	-2.98935	23.9355	0
1.3113	-30.2424	11.357	-4.20834	25.7656	0
1.3120	-40.6148	12.8805	-1.46224	28.5129	0
1.3127	-50.6748	11.0538	1.58928	31.2602	0
1.3133	-58.2979	10.4401	-2.98935	29.7344	0
1.3140	-61.0472	12.5772	-3.90291	26.3786	0
1.3147	-61.922	9.83362	0.673009	23.9355	0
1.3153	-61.922	1.5884	-2.07309	19.6625	0
1.3160	-58.9227	-0.541499	-6.04087	12.9464	0
1.3167	-50.6748	3.11904	-1.46224	5.93053	0
1.3173	-40.8647	3.11904	0.673009	0.740181	0
1.3180	-30.4923	0.981918	-0.545976	-4.74987	0
1.3187	-16.8083	2.50534	2.50554	-11.1617	0
1.3193	-2.12447	5.25615	3.72453	-16.3476	0
1.3200	9.74755	7.08281	0.978431	-19.7033	0
1.3207	21.3696	6.17309	1.58928	-24.5895	0
1.3213	32.3669	1.89886	1.8947	-28.5537	0
1.3220	40.6148	-1.1552	-2.07309	-29.471	0
1.3227	49.1127	-0.23826	-2.37851	-28.8625	0
1.3233	57.9854	0.981918	-0.240554	-27.3368	0
1.3240	60.7347	0.981918	-1.15682	-23.6722	0
1.3247	59.1726	-0.851959	-1.15682	-20.0121	0
1.3253	59.4851	-2.37538	0.673009	-17.5691	0
1.3260	57.9854	-0.851959	0.0621655	-12.6875	0
1.3267	50.6748	0.368219	-1.15682	-5.9714	0
1.3273	42.1144	-0.541499	-1.15682	-0.785591	0
1.3280	33.2417	2.2021	-2.07309	3.48748	0
1.3287	20.4324	7.99975	-3.29477	9.59057	0
1.3293	7.62309	7.39327	-1.15682	15.0852	0
1.3300	-3.06173	3.42227	-0.240554	19.054	0
1.3307	-14.9338	3.11904	-1.15682	24.8483	0
1.3313	-27.4931	1.89886	0.673009	30.0386	0
1.3320	-37.8655	-0.23826	3.4191	31.2602	0
1.3327	-47.3006	1.28516	-1.15682	30.9559	0
[truncated: 63,556 more rows]
