# Supplementary material for: Identification of Haptic Based Guiding Using Hard Reins
Source: PLoS One. 2015 Jul 22;10(7):e0132020. doi: 10.1371/journal.pone.0132020 (PMC4511788; doi:10.1371/journal.pone.0132020)
Supplement: S3 File — (ZIP) [file pone.0132020.s003.zip › EMGData1/Subject8/T6/t6.txt]

0.0000	-3.02629	-4.20415	1.58932	0.130516	0
0.0007	-3.02629	-5.12142	-1.15869	0.740425	0
0.0013	-3.02629	-8.78462	-3.9036	1.96275	0
0.0020	-3.02629	-8.78462	-3.9036	-0.173184	0
0.0027	-3.02629	-6.65021	-0.851976	-2.30912	0
0.0033	-3.02629	-9.09038	-1.15869	-0.783094	0
0.0040	-3.02629	-10.919	-3.9036	0.436725	0
0.0047	-3.02629	-10.0018	-2.07263	0.130516	0
0.0053	-3.02629	-12.4478	-0.548363	0.130516	0
0.0060	-3.02629	-16.111	-1.76901	1.04664	0
0.0067	-3.02629	-14.2765	0.368673	1.04664	0
0.0073	-3.02629	-10.3075	3.4203	0.436725	0
0.0080	-3.02629	-9.39614	2.50326	1.04664	0
0.0087	-3.02629	-10.6133	0.672287	1.04664	0
0.0093	-3.02629	-10.3075	-0.851976	0.436725	0
0.0100	-3.02629	-8.17311	-2.07263	1.04664	0
0.0107	-3.02629	-6.03869	-0.548363	2.57266	0
0.0113	-3.02629	-5.73294	0.672287	1.04664	0
0.0120	-3.02629	-7.86735	-2.07263	-1.69921	0
0.0127	-3.02629	-10.6133	-2.98966	-2.30912	0
0.0133	-3.02629	-11.5306	-0.548363	-1.69921	0
0.0140	-3.02629	-10.0018	0.672287	-1.0893	0
0.0147	-3.02629	-9.09038	0.0619619	-0.783094	0
0.0153	-3.02629	-8.78462	0.672287	-0.783094	0
0.0160	-3.02629	-6.03869	0.978998	-0.783094	0
0.0167	-3.02629	-2.37549	-0.851976	-0.783094	0
0.0173	-3.02629	-1.76398	-2.07263	-0.479394	0
0.0180	-3.02629	-1.76398	-2.07263	-0.783094	0
0.0187	-3.02629	-0.546834	-3.59999	-3.53145	0
0.0193	-3.02629	0.370436	-3.59999	-5.36118	0
0.0200	-3.02629	1.28771	0.368673	-3.53145	0
0.0207	-3.02629	0.981949	1.58932	-2.30912	0
0.0213	-3.02629	-0.546834	-1.4623	-2.61533	0
0.0220	-3.02629	-0.546834	-2.68295	-0.783094	0
0.0227	-3.02629	-1.45822	-0.241651	1.04664	0
0.0233	-3.02629	-4.50991	-0.241651	0.740425	0
0.0240	2.44431	-4.50991	-1.15869	1.65654	0
0.0247	0.931165	-2.37549	-1.15869	2.87887	0
0.0253	-0.931165	-2.68125	-3.29328	0.130516	0
0.0260	0.931165	-3.29276	-4.82064	-1.69921	0
0.0267	1.80413	-3.59852	-1.76901	0.740425	0
0.0273	0.290989	-7.86735	-0.548363	3.18257	0
0.0280	3.02629	-11.2248	-4.21031	3.18257	0
0.0287	4.88862	-9.70189	-4.82064	0.436725	0
0.0293	0.290989	-10.919	-0.851976	-0.783094	0
0.0300	-0.640176	-14.888	-0.548363	0.436725	0
0.0307	4.88862	-13.665	-2.98966	-0.479394	0
0.0313	4.88862	-11.5306	-1.15869	-1.0893	0
0.0320	1.22215	-13.665	1.58932	1.96275	0
0.0327	1.22215	-13.9707	1.58932	1.96275	0
0.0333	1.80413	-12.4478	0.672287	-0.783094	0
0.0340	-1.51314	-15.1938	-0.851976	0.130516	0
0.0347	-2.44431	-16.7167	1.58932	-0.479394	0
0.0353	3.02629	-14.2765	6.77863	-2.61533	0
0.0360	5.81978	-13.3592	6.47192	-0.783094	0
0.0367	0	-14.2765	0.978998	-0.173184	0
0.0373	-3.02629	-12.7536	-0.548363	-2.30912	0
0.0380	0.581978	-9.39614	0.672287	2.26645	0
0.0387	0.581978	-6.34445	-0.241651	6.84454	0
0.0393	-2.44431	-5.12142	-0.548363	2.57266	0
0.0400	-1.22215	-6.65021	1.58932	-1.69921	0
0.0407	0.290989	-6.95008	3.72391	-0.783094	0
0.0413	0.931165	-4.81567	2.50326	1.65654	0
0.0420	2.15332	-3.29276	-1.15869	2.87887	0
0.0427	0.581978	-3.29276	-1.4623	1.96275	0
0.0433	0.290989	-3.59852	2.19965	1.35284	0
0.0440	5.17961	-5.12142	4.33424	2.87887	0
0.0447	6.69275	-5.12142	3.4203	2.26645	0
0.0453	3.95745	-1.76398	2.50326	-1.69921	0
0.0460	4.24844	-0.846711	2.19965	-0.783094	0
0.0467	4.88862	-2.98701	3.72391	2.87887	0
0.0473	5.81978	-3.29276	5.55798	1.04664	0
0.0480	8.26409	-1.76398	2.80997	-1.69921	0
0.0487	7.04193	-3.29276	-2.07263	-2.30912	0
0.0493	3.95745	-6.03869	-2.68295	-1.69921	0
0.0500	4.88862	-7.86735	-1.15869	-1.69921	0
0.0507	4.24844	-7.86735	-0.241651	-2.30912	0
0.0513	1.22215	-8.47887	0.978998	-2.61533	0
0.0520	2.15332	-10.6133	1.58932	-1.0893	0
0.0527	3.95745	-11.5306	1.58932	0.130516	0
0.0533	3.02629	-9.70189	1.28261	-0.479394	0
0.0540	0.581978	-8.17311	-0.851976	0.740425	0
0.0547	-0.640176	-6.95008	-1.15869	1.04664	0
0.0553	2.15332	-3.29276	2.50326	-1.69921	0
0.0560	7.33292	-0.241077	3.4203	-2.61533	0
0.0567	8.84607	-0.546834	0.672287	-1.0893	0
0.0573	6.11077	0.981949	-0.851976	-1.0893	0
0.0580	4.24844	1.59346	0.672287	-1.0893	0
0.0587	4.59763	-1.15247	3.11359	0.436725	0
0.0593	6.69275	-2.37549	6.16831	0.130516	0
0.0600	8.55508	-0.546834	4.94456	-2.61533	0
0.0607	6.69275	-0.546834	0.672287	-3.22524	0
0.0613	4.88862	-0.846711	0.672287	-0.173184	0
0.0620	4.59763	-2.37549	2.19965	0.740425	0
0.0627	3.02629	-5.12142	0.672287	-2.00542	0
0.0633	2.15332	-3.8984	-0.241651	-2.30912	0
0.0640	4.88862	-0.846711	-0.241651	-1.69921	0
0.0647	5.17961	-2.06974	-1.4623	-3.53145	0
0.0653	3.02629	-2.06974	0.0619619	-3.53145	0
0.0660	3.02629	1.28771	0.978998	-1.0893	0
0.0667	4.88862	1.89922	-2.98966	-2.61533	0
0.0673	5.81978	3.11637	-2.98966	-3.83515	0
0.0680	6.11077	7.08532	4.33424	-1.69921	0
0.0687	7.04193	5.55654	6.47192	-1.69921	0
0.0693	7.04193	3.11637	1.28261	-2.61533	0
0.0700	4.88862	6.47381	-3.29328	0.436725	0
0.0707	4.88862	7.69684	-3.9036	2.87887	0
0.0713	6.69275	6.16805	-1.15869	2.26645	0
0.0720	6.11077	8.60822	1.58932	1.65654	0
0.0727	2.7353	10.137	-0.241651	0.740425	0
0.0733	1.80413	7.39108	-2.68295	0.130516	0
0.0740	2.15332	8.00259	-0.851976	0.740425	0
0.0747	2.15332	9.83125	0.0619619	0.130516	0
0.0753	4.24844	8.30835	-1.76901	1.04664	0
0.0760	5.81978	7.08532	-1.76901	3.48878	0
0.0767	4.88862	8.00259	-1.15869	1.96275	0
0.0773	4.24844	7.69684	-2.37934	-0.479394	0
0.0780	4.88862	7.39108	-2.98966	1.65654	0
0.0787	5.81978	7.69684	-1.15869	3.18257	0
0.0793	8.55508	4.64515	0.368673	-0.479394	0
0.0800	11.8724	1.28771	1.58932	-1.39551	0
0.0807	10.3592	2.50485	1.89294	1.04664	0
0.0813	7.04193	4.95091	0.978998	0.130516	0
0.0820	7.62391	3.42212	-0.548363	0.436725	0
0.0827	10.7084	3.72788	-0.241651	2.87887	0
0.0833	10.3592	5.8623	2.50326	2.87887	0
0.0840	7.33292	3.11637	2.50326	1.04664	0
0.0847	4.88862	0.0646793	-2.07263	1.96275	0
0.0853	5.17961	4.03364	-4.21031	1.96275	0
0.0860	6.11077	3.72788	-2.07263	1.04664	0
0.0867	4.24844	-2.98701	-1.15869	0.436725	0
0.0873	3.66646	-4.81567	-2.98966	-0.479394	0
0.0880	6.69275	-4.81567	-2.07263	-1.69921	0
0.0887	7.9149	-9.39614	0.368673	-1.69921	0
0.0893	4.88862	-10.3075	-0.241651	-1.69921	0
0.0900	3.95745	-7.25584	-2.07263	-0.783094	0
0.0907	5.17961	-7.25584	-1.76901	-0.783094	0
0.0913	6.11077	-7.25584	0.368673	-2.00542	0
0.0920	7.9149	-3.59852	2.19965	-0.783094	0
0.0927	11.5814	0.0646793	2.50326	1.65654	0
0.0933	11.5814	0.981949	1.58932	-0.173184	0
0.0940	9.48624	0.370436	0.368673	-0.783094	0
0.0947	9.77723	0.370436	-0.241651	1.96275	0
0.0953	11.2904	-0.846711	1.28261	2.87887	0
0.0960	9.13706	-4.81567	2.19965	1.96275	0
0.0967	6.69275	-6.65021	0.0619619	0.740425	0
0.0973	6.69275	-3.29276	-2.37934	-2.92154	0
0.0980	7.9149	-0.546834	-2.37934	-4.44757	0
0.0987	8.84607	-1.76398	-0.548363	-2.61533	0
0.0993	8.55508	-2.68125	-0.241651	-2.61533	0
0.1000	7.33292	-1.15247	-1.76901	-2.92154	0
0.1007	7.9149	1.59346	-2.07263	-1.39551	0
0.1013	7.62391	0.370436	0.672287	-0.783094	0
0.1020	5.17961	-4.50991	1.89294	-1.69921	0
0.1027	3.95745	-2.37549	0.672287	-0.783094	0
0.1033	6.40176	4.95091	2.19965	0.740425	0
0.1040	9.48624	5.25666	5.25127	0.130516	0
0.1047	10.9994	0.981949	3.4203	0.130516	0
0.1053	7.9149	1.89922	0.672287	1.96275	0
0.1060	3.95745	4.95091	0.672287	2.87887	0
0.1067	6.11077	4.64515	1.28261	1.96275	0
0.1073	8.55508	1.89922	3.4203	3.18257	0
0.1080	6.69275	-1.45822	4.64095	4.7086	0
0.1087	5.17961	-1.45822	0.0619619	2.87887	0
0.1093	4.59763	2.81061	-2.98966	0.130516	0
0.1100	2.15332	5.25666	0.368673	1.04664	0
0.1107	1.22215	3.42212	2.50326	1.35284	0
0.1113	1.22215	2.20498	0.672287	-1.69921	0
0.1120	-0.640176	4.03364	1.28261	-2.61533	0
0.1127	-0.290989	7.69684	1.58932	1.35284	0
0.1133	1.80413	10.4428	0.672287	2.57266	0
0.1140	2.44431	10.137	0.672287	0.740425	0
0.1147	2.15332	7.39108	0.672287	3.79248	0
0.1153	1.22215	5.55654	0.672287	8.37057	0
0.1160	1.22215	4.95091	3.72391	4.7086	0
0.1167	3.95745	3.11637	4.33424	0.130516	0
0.1173	3.95745	3.42212	0.978998	2.87887	0
0.1180	0.290989	6.77957	0.368673	4.7086	0
0.1187	1.80413	7.08532	2.50326	0.130516	0
0.1193	6.69275	3.72788	2.50326	-1.69921	0
0.1200	4.59763	3.11637	1.89294	2.57266	0
0.1207	0	4.95091	2.50326	3.79248	0
0.1213	-0.640176	4.03364	1.58932	1.65654	0
0.1220	-1.80413	2.81061	-1.15869	0.130516	0
0.1227	-4.24844	3.11637	-2.07263	-0.173184	0
0.1233	-4.88862	2.81061	0.0619619	-2.00542	0
0.1240	-3.95745	3.11637	2.19965	-2.92154	0
0.1247	-1.51314	4.03364	2.50326	-2.30912	0
0.1253	1.51314	2.81061	0.672287	-2.61533	0
0.1260	0.290989	-1.45822	-1.76901	-4.14136	0
0.1267	-2.7353	-3.59852	-0.548363	-2.61533	0
0.1273	-2.44431	-2.06974	2.19965	0.740425	0
0.1280	0.290989	1.28771	3.4203	0.130516	0
0.1287	3.02629	4.95091	3.4203	-2.61533	0
0.1293	2.44431	8.00259	2.50326	-1.69921	0
0.1300	0.290989	7.69684	1.28261	-0.479394	0
0.1307	0.931165	5.8623	2.50326	-0.783094	0
0.1313	2.7353	5.8623	4.64095	-0.783094	0
0.1320	2.44431	8.00259	3.72391	0.740425	0
0.1327	1.22215	8.30835	2.50326	1.35284	0
0.1333	-0.640176	7.39108	2.19965	1.04664	0
0.1340	-2.7353	7.69684	0.368673	-0.783094	0
0.1347	-4.24844	7.39108	0.672287	0.436725	0
0.1353	-3.66646	5.8623	3.11359	3.79248	0
0.1360	-3.02629	5.55654	2.50326	2.87887	0
0.1367	-3.02629	7.39108	0.368673	-0.783094	0
0.1373	-3.95745	7.69684	0.672287	-1.69921	0
0.1380	-5.81978	6.77957	0.368673	-0.783094	0
0.1387	-6.11077	5.25666	-0.851976	1.65654	0
0.1393	-2.44431	4.95091	0.368673	4.4049	0
0.1400	1.22215	5.8623	2.19965	1.96275	0
0.1407	-0.931165	5.8623	2.50326	-2.92154	0
0.1413	-6.11077	3.11637	1.58932	-3.22524	0
0.1420	-5.47059	4.03364	-0.851976	-0.783094	0
0.1427	-0.931165	6.77957	-1.15869	-0.783094	0
0.1433	0.931165	4.95091	0.978998	-1.69921	0
0.1440	-1.51314	3.72788	1.89294	-1.0893	0
0.1447	-5.17961	6.77957	0.978998	-0.173184	0
0.1453	-6.69275	4.03364	-1.15869	-0.479394	0
0.1460	-5.47059	-4.20415	-2.98966	-1.69921	0
0.1467	-5.47059	-4.50991	-2.98966	-2.00542	0
0.1473	-7.33292	-2.06974	-1.76901	-0.783094	0
0.1480	-7.04193	-6.03869	-1.4623	-0.783094	0
0.1487	-5.17961	-11.5306	0.0619619	-1.0893	0
0.1493	-5.81978	-13.9707	1.58932	-1.0893	0
0.1500	-8.26409	-16.7167	-0.548363	-0.783094	0
0.1507	-9.77723	-19.4626	-2.68295	-1.39551	0
0.1513	-7.62391	-22.2144	0.0619619	-3.53145	0
0.1520	-3.37547	-26.4832	3.11359	-3.22524	0
0.1527	-1.51314	-28.012	1.89294	0.130516	0
0.1533	-2.7353	-25.2661	-0.851976	-2.00542	0
0.1540	-3.95745	-23.7373	0.672287	-5.66739	0
0.1547	-3.66646	-25.2661	4.33424	-1.69921	0
0.1553	-4.24844	-24.3488	3.4203	1.04664	0
0.1560	-4.24844	-19.7683	-0.241651	-3.53145	0
0.1567	-4.24844	-15.8053	-0.548363	-3.53145	0
0.1573	-4.88862	-13.665	-2.07263	0.130516	0
0.1580	-5.81978	-10.3075	-5.12425	-0.783094	0
0.1587	-6.69275	-4.50991	-3.29328	-0.783094	0
0.1593	-7.62391	-2.06974	-1.4623	0.436725	0
0.1600	-6.40176	-4.20415	-3.29328	-2.61533	0
0.1607	-3.37547	-2.98701	-2.07263	-2.92154	0
0.1613	-2.7353	0.676193	0.978998	1.04664	0
0.1620	-5.17961	0.370436	-1.4623	1.35284	0
0.1627	-6.69275	-0.546834	-3.59999	1.65654	0
0.1633	-4.88862	1.89922	-1.4623	3.79248	0
0.1640	-1.51314	2.50485	0.0619619	2.87887	0
0.1647	1.80413	0.981949	0.672287	0.740425	0
0.1653	2.15332	2.20498	0.978998	0.130516	0
0.1660	-1.51314	4.64515	-0.851976	0.740425	0
0.1667	-2.15332	4.95091	-1.76901	1.96275	0
0.1673	2.15332	6.16805	0.672287	1.65654	0
0.1680	3.95745	6.77957	2.50326	-0.173184	0
0.1687	0.290989	4.33939	0.0619619	0.740425	0
0.1693	-2.44431	3.72788	-2.68295	1.96275	0
0.1700	-1.22215	6.16805	-2.98966	-0.173184	0
0.1707	0.581978	4.64515	-2.07263	-2.61533	0
0.1713	2.44431	2.20498	-2.07263	-1.39551	0
0.1720	3.02629	4.95091	-0.851976	0.130516	0
0.1727	0.931165	6.77957	0.672287	0.130516	0
0.1733	0.290989	4.33939	-0.548363	0.130516	0
0.1740	2.15332	4.03364	-1.76901	1.96275	0
0.1747	1.22215	5.8623	0.672287	3.18257	0
0.1753	0.290989	5.8623	2.19965	2.26645	0
0.1760	2.7353	4.95091	4.33424	1.96275	0
0.1767	2.15332	4.95091	7.38896	2.57266	0
0.1773	-3.66646	4.95091	3.72391	0.740425	0
0.1780	-6.11077	4.03364	-1.4623	-2.30912	0
0.1787	-4.24844	3.72788	2.19965	-0.479394	0
0.1793	-3.37547	4.95091	5.55798	1.65654	0
0.1800	-3.02629	7.39108	0.672287	1.04664	0
0.1807	-5.17961	7.69684	-2.68295	1.96275	0
0.1813	-9.13706	6.47381	-2.07263	1.96275	0
0.1820	-12.2215	6.77957	-2.98966	-2.61533	0
0.1827	-13.4437	6.77957	-3.29328	-3.22524	0
0.1833	-11.5814	4.95091	-2.07263	1.04664	0
0.1840	-7.04193	4.95091	-1.15869	1.96275	0
0.1847	-6.69275	5.8623	-0.851976	1.04664	0
0.1853	-8.26409	4.95091	-1.15869	1.96275	0
0.1860	-7.62391	3.42212	-2.68295	0.130516	0
0.1867	-7.62391	3.11637	-2.37934	-1.69921	0
0.1873	-7.04193	3.42212	-1.15869	0.740425	0
0.1880	-4.24844	3.72788	0.0619619	3.18257	0
0.1887	-6.11077	4.95091	-0.241651	1.04664	0
0.1893	-11.5814	6.77957	-1.76901	-1.39551	0
0.1900	-10.0682	6.77957	-1.15869	0.436725	0
0.1907	-4.24844	5.25666	0.368673	4.09869	0
0.1913	-4.24844	4.03364	-0.548363	3.79248	0
0.1920	-9.77723	4.03364	-1.4623	0.130516	0
0.1927	-12.5125	4.95091	-1.15869	-1.69921	0
0.1933	-11.5814	6.47381	-1.76901	0.740425	0
0.1940	-10.3592	6.47381	-1.15869	3.18257	0
0.1947	-10.3592	4.33939	-0.241651	3.48878	0
0.1953	-9.77723	4.64515	-2.07263	3.79248	0
0.1960	-8.84607	6.47381	-2.98966	3.79248	0
0.1967	-7.04193	5.8623	-0.241651	2.57266	0
0.1973	-2.7353	4.95091	0.672287	1.04664	0
0.1980	-0.290989	5.55654	-2.07263	1.04664	0
0.1987	-1.22215	3.42212	-3.59999	1.96275	0
0.1993	1.22215	0.370436	-2.37934	1.96275	0
0.2000	7.33292	0.676193	0.978998	1.35284	0
0.2007	9.48624	2.81061	3.4203	1.35284	0
0.2013	5.47059	4.95091	2.19965	0.130516	0
0.2020	3.02629	6.16805	0.672287	-0.173184	0
0.2027	6.69275	4.64515	2.19965	2.87887	0
0.2033	10.3592	3.11637	4.64095	3.79248	0
0.2040	10.0682	3.72788	4.03062	0.436725	0
0.2047	9.48624	2.50485	1.58932	-0.479394	0
0.2053	9.13706	0.370436	0.0619619	1.04664	0
0.2060	6.69275	0.370436	0.0619619	-0.783094	0
0.2067	8.55508	0.981949	0.368673	-1.69921	0
0.2073	12.8035	1.28771	1.58932	1.96275	0
0.2080	11.2904	3.11637	3.4203	3.18257	0
0.2087	7.33292	4.95091	1.89294	-0.783094	0
0.2093	8.55508	6.47381	0.0619619	-3.22524	0
0.2100	11.2904	8.30835	0.978998	-2.61533	0
0.2107	12.2215	10.137	2.50326	-2.61533	0
0.2113	14.0257	11.36	1.58932	-3.53145	0
0.2120	14.9568	11.6599	1.89294	-2.61533	0
0.2127	12.8035	10.4428	4.33424	-1.69921	0
0.2133	10.9994	10.137	3.4203	-2.61533	0
0.2140	11.2904	9.21974	0.0619619	-2.61533	0
0.2147	12.8035	5.25666	0.978998	-2.61533	0
0.2153	15.888	2.81061	4.03062	-3.22524	0
0.2160	17.1102	4.03364	4.03062	-2.61533	0
0.2167	13.0945	3.72788	2.50326	-1.39551	0
0.2173	8.55508	2.50485	-0.548363	-1.0893	0
0.2180	7.9149	2.81061	-3.29328	-0.783094	0
0.2187	8.55508	1.28771	-2.07263	-2.00542	0
0.2193	8.84607	0.370436	-0.851976	-3.53145	0
0.2200	10.3592	3.42212	-1.76901	0.130516	0
0.2207	11.2904	4.03364	-0.548363	2.57266	0
0.2213	9.48624	0.370436	1.89294	-0.479394	0
0.2220	6.69275	-1.45822	-1.4623	-1.69921	0
0.2227	5.81978	-2.37549	-5.43096	-0.783094	0
0.2233	7.62391	-6.03869	-2.07263	-2.00542	0
0.2240	9.13706	-8.17311	2.80997	-0.783094	0
0.2247	8.84607	-8.78462	1.89294	1.65654	0
0.2253	5.81978	-8.78462	-1.15869	-0.783094	0
0.2260	2.15332	-7.86735	-2.07263	-0.783094	0
0.2267	3.37547	-8.17311	-0.241651	1.96275	0
0.2273	6.69275	-9.70189	1.89294	0.740425	0
0.2280	7.04193	-8.78462	0.672287	-1.39551	0
0.2287	3.95745	-7.25584	-3.29328	0.436725	0
0.2293	2.15332	-6.95008	-2.98966	1.65654	0
0.2300	0.581978	-5.73294	0.0619619	0.740425	0
0.2307	-3.66646	-6.95008	-2.07263	-0.479394	0
0.2313	-6.11077	-9.39614	-4.51393	-0.783094	0
0.2320	-3.37547	-7.25584	-2.07263	1.04664	0
0.2327	-3.37547	-6.03869	-2.07263	0.740425	0
0.2333	-6.69275	-9.70189	-4.51393	-1.69921	0
0.2340	-5.81978	-8.78462	-2.98966	-0.479394	0
0.2347	-2.44431	-5.12142	-2.07263	2.87887	0
0.2353	-3.02629	-7.25584	-2.68295	2.26645	0
0.2360	-3.95745	-10.0018	-0.241651	1.96275	0
0.2367	-2.7353	-5.42718	2.19965	3.48878	0
0.2373	-3.95745	-0.546834	-1.15869	2.87887	0
0.2380	-4.24844	-2.37549	-4.82064	0.436725	0
0.2387	-1.22215	-4.20415	-2.98966	-1.69921	0
0.2393	-0.290989	-0.546834	0.978998	-2.92154	0
0.2400	-4.24844	2.50485	-0.548363	-1.39551	0
0.2407	-7.04193	-0.546834	-6.04129	1.04664	0
0.2413	-6.11077	-5.12142	-6.3449	-0.783094	0
0.2420	-4.24844	-5.12142	-2.07263	-4.14136	0
0.2427	-3.37547	-4.20415	-2.07263	-2.92154	0
0.2433	-2.15332	-3.8984	-2.98966	-0.783094	0
0.2440	-1.51314	-1.45822	-0.548363	-1.0893	0
0.2447	-1.51314	-0.846711	-0.851976	-2.92154	0
0.2453	-0.640176	-4.20415	-3.59999	-3.83515	0
0.2460	1.51314	-5.73294	-2.68295	-4.14136	0
0.2467	2.44431	-5.73294	0.672287	-3.53145	0
0.2473	1.80413	-7.86735	1.58932	-2.61533	0
0.2480	1.22215	-9.70189	1.58932	-1.0893	0
0.2487	2.15332	-10.6133	1.89294	-0.783094	0
0.2493	1.80413	-12.4478	0.978998	-0.783094	0
0.2500	0.581978	-13.665	-0.241651	-1.69921	0
0.2507	1.22215	-12.4478	1.58932	-2.61533	0
0.2513	1.51314	-8.78462	4.33424	-0.479394	0
0.2520	0	-6.65021	1.58932	1.65654	0
0.2527	0.290989	-7.5616	-2.68295	-0.173184	0
0.2533	2.7353	-7.25584	-2.68295	0.130516	0
0.2540	0.931165	-3.8984	-1.76901	3.79248	0
0.2547	-2.7353	-2.68125	-1.4623	2.57266	0
0.2553	0	-2.98701	-0.851976	-0.173184	0
0.2560	3.37547	-0.241077	-1.76901	1.96275	0
0.2567	0.290989	2.20498	-2.68295	2.57266	0
0.2573	-2.44431	3.11637	-0.548363	0.130516	0
0.2580	0	3.72788	-0.548363	0.436725	0
0.2587	-0.290989	2.20498	-2.68295	1.35284	0
0.2593	-1.22215	1.28771	0.368673	0.740425	0
0.2600	2.7353	3.72788	4.94456	1.04664	0
0.2607	4.88862	5.25666	3.4203	1.35284	0
0.2613	1.22215	5.55654	-1.4623	1.35284	0
0.2620	-0.290989	5.8623	-2.37934	2.87887	0
0.2627	0.931165	5.25666	-0.548363	2.87887	0
0.2633	0	5.55654	0.672287	1.65654	0
0.2640	0.931165	8.30835	-0.241651	1.04664	0
0.2647	3.02629	9.21974	-1.76901	0.130516	0
0.2653	2.15332	8.60822	-2.37934	-0.173184	0
0.2660	-1.22215	11.6599	-2.07263	1.65654	0
0.2667	-2.44431	13.4945	-0.548363	2.87887	0
0.2673	-3.37547	10.4428	0.368673	2.26645	0
0.2680	-4.24844	7.69684	-2.07263	1.65654	0
0.2687	-3.95745	8.60822	-2.37934	1.35284	0
0.2693	-4.24844	9.5255	-0.241651	2.26645	0
0.2700	-5.81978	7.39108	-1.4623	3.18257	0
0.2707	-6.11077	5.25666	-2.98966	1.96275	0
0.2713	-4.24844	6.47381	0.368673	1.04664	0
0.2720	-0.640176	6.77957	1.58932	1.96275	0
0.2727	0.581978	3.72788	1.58932	1.65654	0
0.2733	-3.37547	0.676193	1.89294	1.04664	0
0.2740	-5.81978	-1.76398	-1.76901	1.96275	0
0.2747	-2.7353	-5.12142	-3.29328	2.87887	0
0.2753	-0.290989	-4.50991	2.50326	1.96275	0
0.2760	-2.44431	-2.06974	4.33424	1.04664	0
0.2767	-5.47059	-2.68125	-0.548363	1.65654	0
0.2773	-5.17961	-3.29276	-0.241651	2.26645	0
0.2780	-4.24844	-1.45822	1.28261	1.04664	0
0.2787	-4.59763	0.370436	0.0619619	-0.479394	0
0.2793	-5.47059	1.28771	1.58932	0.130516	0
0.2800	-6.11077	1.28771	2.80997	0.130516	0
0.2807	-5.17961	2.20498	0.672287	-0.173184	0
0.2813	-3.66646	5.55654	0.672287	1.96275	0
0.2820	-4.24844	6.47381	0.978998	3.79248	0
0.2827	-7.33292	5.55654	-0.241651	1.65654	0
0.2833	-7.04193	6.16805	0.978998	1.04664	0
0.2840	-2.44431	4.95091	4.33424	3.48878	0
0.2847	0	3.72788	3.4203	3.18257	0
0.2853	-2.15332	6.77957	1.58932	0.130516	0
0.2860	-3.37547	7.69684	1.89294	0.130516	0
0.2867	-3.66646	5.55654	2.19965	1.04664	0
0.2873	-3.66646	8.91398	3.11359	0.436725	0
0.2880	-0.640176	12.5772	3.4203	-0.173184	0
0.2887	2.15332	11.36	0.672287	-0.173184	0
0.2893	-0.290989	9.5255	-0.851976	-0.783094	0
0.2900	-3.37547	8.91398	0.672287	-1.69921	0
0.2907	-2.15332	7.69684	-0.241651	-2.61533	0
0.2913	-0.640176	6.77957	-0.851976	-2.30912	0
0.2920	-4.24844	3.11637	1.58932	-2.00542	0
0.2927	-7.04193	0.370436	3.4203	-2.61533	0
0.2933	-5.17961	3.11637	2.19965	-0.783094	0
0.2940	-3.37547	2.81061	0.368673	1.96275	0
0.2947	-7.04193	-0.546834	-1.4623	2.57266	0
0.2953	-7.9149	2.50485	0.0619619	2.87887	0
0.2960	-2.44431	5.25666	4.33424	2.87887	0
0.2967	0	1.28771	4.33424	-1.0893	0
0.2973	-3.37547	-0.546834	2.19965	-4.44757	0
0.2980	-4.24844	-0.241077	1.58932	-0.783094	0
0.2987	-3.37547	-5.73294	1.28261	1.65654	0
0.2993	-2.44431	-7.25584	2.80997	-1.69921	0
0.3000	-2.44431	-1.76398	4.33424	-2.92154	0
0.3007	-2.7353	-2.68125	0.672287	-1.39551	0
0.3013	-2.44431	-8.17311	-2.07263	-3.83515	0
0.3020	-1.51314	-8.17311	0.672287	-6.2773	0
0.3027	-3.95745	-8.47887	-0.548363	-2.92154	0
0.3033	-4.88862	-12.7536	-4.21031	0.130516	0
0.3040	-2.15332	-12.4478	-3.59999	0.436725	0
0.3047	-3.37547	-9.70189	-2.37934	1.35284	0
0.3053	-7.04193	-10.3075	-1.76901	1.04664	0
0.3060	-6.11077	-10.3075	0.978998	-0.783094	0
0.3067	-5.17961	-10.0018	0.672287	0.130516	0
0.3073	-5.17961	-12.4478	-1.15869	1.96275	0
0.3080	-0.290989	-12.4478	1.89294	-0.783094	0
0.3087	3.37547	-9.70189	3.11359	-2.30912	0
0.3093	0.290989	-7.86735	-2.07263	-0.173184	0
0.3100	-2.15332	-6.34445	-3.9036	-0.783094	0
0.3107	-1.80413	-4.20415	0.672287	-0.783094	0
0.3113	-0.640176	-5.12142	2.50326	0.740425	0
0.3120	1.22215	-5.73294	-0.241651	-0.783094	0
0.3127	0	-4.81567	-1.76901	-3.53145	0
0.3133	-2.44431	-3.8984	-0.851976	-3.22524	0
0.3140	-1.22215	-3.59852	-1.4623	-3.22524	0
0.3147	-0.290989	-4.20415	-2.68295	-4.44757	0
0.3153	-2.44431	-4.20415	-1.4623	-1.69921	0
0.3160	-1.80413	-0.546834	-1.15869	-0.479394	0
0.3167	-1.51314	0.370436	-2.07263	-2.00542	0
0.3173	-5.17961	-2.68125	-0.548363	-1.69921	0
0.3180	-5.17961	-2.37549	0.0619619	0.130516	0
0.3187	-1.51314	0.981949	-2.68295	-0.479394	0
0.3193	-1.51314	0.981949	-3.29328	0.436725	0
0.3200	-0.640176	0.676193	0.978998	2.57266	0
0.3207	2.15332	1.28771	3.72391	1.96275	0
0.3213	1.22215	0.370436	2.50326	-1.0893	0
0.3220	-1.51314	0.370436	0.672287	-2.61533	0
0.3227	-0.640176	2.81061	1.28261	-1.0893	0
0.3233	0	2.50485	2.80997	0.740425	0
0.3240	-0.931165	2.20498	1.89294	0.130516	0
0.3247	-1.51314	3.11637	0.368673	-1.39551	0
0.3253	-2.7353	1.59346	-1.76901	-0.173184	0
0.3260	-3.37547	1.59346	-4.51393	1.35284	0
0.3267	-2.15332	4.33939	-3.59999	0.130516	0
0.3273	-4.59763	4.03364	0.368673	-1.0893	0
0.3280	-8.26409	1.89922	0.672287	-1.69921	0
0.3287	-6.11077	4.95091	-0.548363	-1.0893	0
0.3293	-2.44431	7.69684	0.0619619	-0.173184	0
0.3300	-4.59763	5.25666	-2.07263	-0.479394	0
0.3307	-5.17961	3.11637	-4.82064	-0.783094	0
0.3313	-0.290989	3.11637	-2.07263	0.130516	0
0.3320	2.7353	4.03364	0.368673	0.436725	0
0.3327	1.22215	4.95091	-3.59999	0.740425	0
0.3333	-0.290989	5.25666	-4.82064	1.96275	0
0.3340	-0.931165	4.03364	-1.4623	1.65654	0
0.3347	0.931165	2.81061	0.672287	0.130516	0
0.3353	5.47059	0.981949	0.672287	1.04664	0
0.3360	6.69275	-1.76398	1.58932	1.04664	0
0.3367	1.51314	-1.76398	1.58932	-0.783094	0
0.3373	-0.931165	3.11637	-1.4623	0.130516	0
0.3380	1.51314	5.8623	-2.98966	1.35284	0
0.3387	2.15332	4.03364	-0.548363	-0.783094	0
0.3393	-0.290989	3.11637	-0.241651	-1.39551	0
0.3400	-1.22215	3.11637	-1.15869	1.65654	0
0.3407	0.290989	1.59346	1.89294	2.87887	0
0.3413	2.15332	4.03364	1.89294	1.96275	0
0.3420	2.15332	10.4428	-1.15869	0.740425	0
0.3427	-1.22215	12.2714	0.0619619	-1.39551	0
0.3433	0.290989	9.5255	1.58932	-1.69921	0
0.3440	5.47059	11.0543	-0.241651	-0.783094	0
0.3447	5.81978	14.7175	1.28261	-0.479394	0
0.3453	3.37547	14.4117	2.50326	-0.783094	0
0.3460	5.17961	13.1887	-0.241651	1.04664	0
0.3467	7.33292	12.2714	1.28261	2.26645	0
0.3473	6.40176	8.00259	5.25127	1.04664	0
0.3480	6.69275	3.42212	3.11359	0.130516	0
0.3487	7.04193	2.81061	-0.548363	-0.173184	0
0.3493	4.88862	1.28771	-0.241651	-0.173184	0
0.3500	1.80413	-2.98701	0.368673	1.04664	0
0.3507	0.581978	-4.20415	0.672287	1.96275	0
0.3513	2.44431	-4.20415	1.89294	1.65654	0
0.3520	2.7353	-9.70189	2.50326	1.04664	0
0.3527	0	-14.888	1.58932	1.04664	0
0.3533	-0.931165	-16.111	0.978998	-0.173184	0
0.3540	-0.931165	-17.0224	-0.241651	-1.69921	0
0.3547	-3.02629	-16.7167	-1.4623	0.130516	0
0.3553	-0.640176	-15.4995	-1.15869	2.87887	0
0.3560	5.17961	-17.9397	0.978998	1.96275	0
0.3567	5.81978	-19.4626	1.58932	-0.783094	0
0.3573	2.7353	-15.1938	-0.241651	-0.479394	0
0.3580	3.02629	-12.4478	-0.241651	1.04664	0
0.3587	3.95745	-14.5822	2.80997	1.35284	0
0.3593	4.88862	-14.5822	4.94456	0.436725	0
0.3600	6.40176	-12.4478	4.33424	0.436725	0
0.3607	5.81978	-11.8363	2.19965	1.04664	0
0.3613	3.02629	-10.3075	-0.851976	1.96275	0
0.3620	2.15332	-6.95008	-0.548363	0.740425	0
0.3627	1.80413	-5.42718	1.58932	-1.39551	0
0.3633	1.80413	-6.03869	0.672287	0.740425	0
0.3640	0.581978	-5.12142	-0.241651	2.87887	0
0.3647	-1.22215	-1.76398	2.80997	-1.39551	0
0.3653	-0.640176	-0.241077	3.4203	-4.44757	0
0.3660	0.931165	-0.546834	0.0619619	-0.783094	0
0.3667	0.931165	1.28771	-0.851976	-0.173184	0
0.3673	1.51314	3.42212	0.0619619	-2.92154	0
0.3680	3.02629	3.42212	0.368673	-0.783094	0
0.3687	2.7353	4.64515	0.672287	1.65654	0
0.3693	0.581978	4.64515	0.978998	0.130516	0
0.3700	1.80413	1.89922	0.672287	0.130516	0
0.3707	5.47059	3.42212	1.58932	1.35284	0
0.3713	6.11077	8.60822	3.72391	-1.39551	0
0.3720	3.37547	8.60822	3.11359	-2.61533	0
0.3727	2.15332	5.8623	0.0619619	0.130516	0
0.3733	2.15332	4.95091	-1.15869	0.130516	0
0.3740	1.80413	5.25666	-0.241651	-2.00542	0
0.3747	2.7353	7.39108	0.0619619	1.04664	0
0.3753	1.51314	8.91398	-1.4623	5.01481	0
0.3760	-1.51314	7.39108	-2.98966	2.87887	0
0.3767	-0.290989	5.25666	-1.4623	0.436725	0
0.3773	2.44431	4.03364	0.672287	2.57266	0
0.3780	0.290989	1.28771	0.672287	2.26645	0
0.3787	-2.7353	0.981949	-0.851976	-0.783094	0
0.3793	-1.80413	1.89922	-1.15869	-2.30912	0
0.3800	0.290989	0.370436	0.978998	-3.83515	0
0.3807	1.22215	0.0646793	2.50326	-5.05748	0
0.3813	-0.290989	1.28771	0.672287	-2.00542	0
0.3820	-5.17961	0.676193	-2.07263	1.04664	0
0.3827	-5.47059	0.370436	-2.07263	0.130516	0
0.3833	-1.51314	1.89922	-0.241651	-0.479394	0
0.3840	-3.66646	0.370436	0.672287	-0.783094	0
0.3847	-10.7084	-1.76398	-1.15869	-2.00542	0
0.3853	-10.9994	-0.846711	-2.98966	-1.69921	0
0.3860	-7.04193	1.28771	-2.07263	-0.173184	0
0.3867	-6.69275	2.20498	-0.548363	0.130516	0
0.3873	-8.55508	2.50485	-1.15869	1.04664	0
0.3880	-9.13706	1.89922	-2.98966	3.18257	0
0.3887	-9.77723	0.370436	-2.98966	2.57266	0
0.3893	-7.9149	0.676193	-1.15869	0.436725	0
0.3900	-5.17961	0.981949	0.0619619	0.740425	0
0.3907	-5.17961	0.0646793	-1.15869	1.96275	0
0.3913	-4.88862	0.676193	-2.68295	0.130516	0
0.3920	-2.44431	2.20498	-1.15869	-1.39551	0
0.3927	-3.95745	3.42212	0.672287	0.740425	0
0.3933	-7.9149	5.55654	-0.241651	0.740425	0
0.3940	-6.11077	6.77957	-1.15869	-2.30912	0
0.3947	-0.640176	6.47381	-0.548363	-3.53145	0
0.3953	-0.290989	7.69684	0.368673	-3.53145	0
0.3960	-2.7353	10.137	0.978998	-4.44757	0
0.3967	-3.37547	8.60822	-0.241651	-2.61533	0
0.3973	-2.44431	5.25666	-3.9036	0.740425	0
0.3980	-3.02629	5.25666	-3.9036	2.26645	0
0.3987	-4.59763	5.55654	-1.15869	2.87887	0
0.3993	-4.59763	4.03364	-0.851976	3.18257	0
0.4000	-4.59763	3.42212	-1.15869	1.04664	0
0.4007	-5.17961	3.42212	-1.15869	-0.783094	0
0.4013	-3.95745	3.72788	-3.59999	0.740425	0
0.4020	-4.24844	4.95091	-3.9036	1.96275	0
0.4027	-8.26409	3.11637	-2.07263	0.436725	0
0.4033	-7.04193	-0.546834	-2.98966	-0.783094	0
0.4040	-2.15332	-0.846711	-2.37934	-1.0893	0
0.4047	-3.37547	0.370436	-0.548363	-0.479394	0
0.4053	-6.11077	-2.68125	-3.9036	1.04664	0
0.4060	-3.66646	-5.12142	-7.26194	1.35284	0
0.4067	-2.44431	-3.29276	-2.07263	-0.173184	0
0.4073	-3.02629	-1.15247	2.50326	-0.783094	0
0.4080	-3.02629	-2.37549	0.672287	0.436725	0
0.4087	-4.59763	-3.59852	-0.241651	0.130516	0
0.4093	-6.69275	-3.29276	0.368673	-1.0893	0
0.4100	-5.81978	-3.29276	-0.851976	0.130516	0
0.4107	-5.17961	-3.29276	-0.851976	1.04664	0
0.4113	-6.69275	-2.98701	0.368673	-0.173184	0
0.4120	-8.84607	-3.29276	-1.15869	-1.39551	0
0.4127	-9.77723	-3.29276	-3.9036	-0.173184	0
0.4133	-6.69275	-2.06974	-2.07263	1.96275	0
0.4140	-4.24844	-0.546834	0.368673	3.18257	0
0.4147	-6.69275	-0.241077	-0.851976	1.96275	0
0.4153	-6.11077	0.370436	-0.241651	-2.30912	0
0.4160	-0.640176	1.28771	2.50326	-2.92154	0
0.4167	-0.640176	2.20498	2.19965	0.130516	0
0.4173	-4.24844	2.20498	-1.15869	-0.783094	0
0.4180	-2.7353	0.676193	-2.68295	-2.30912	0
0.4187	-0.290989	-1.15247	-0.851976	-0.783094	0
0.4193	-0.640176	-0.546834	3.11359	0.130516	0
0.4200	-0.640176	-0.546834	4.64095	-0.783094	0
0.4207	-1.51314	-2.98701	1.28261	0.130516	0
0.4213	-3.37547	-4.20415	-1.15869	0.130516	0
0.4220	-3.37547	-3.59852	0.0619619	-0.783094	0
0.4227	0	-2.37549	-1.15869	0.130516	0
0.4233	2.7353	0.370436	-3.29328	0.436725	0
0.4240	1.22215	2.20498	-1.76901	-1.69921	0
0.4247	-0.640176	0.370436	0.672287	-1.39551	0
0.4253	2.44431	0.981949	0.978998	1.65654	0
0.4260	3.95745	5.55654	-1.15869	1.96275	0
0.4267	0.290989	5.8623	-2.37934	-0.173184	0
0.4273	-1.22215	3.11637	-0.241651	-1.0893	0
0.4280	3.95745	3.72788	2.80997	-0.783094	0
0.4287	7.04193	4.03364	2.50326	-0.479394	0
0.4293	3.95745	1.89922	0.672287	-0.479394	0
0.4300	0.290989	3.42212	-1.15869	-0.783094	0
0.4307	0.931165	6.77957	-2.07263	-0.783094	0
0.4313	4.59763	6.47381	1.28261	1.04664	0
0.4320	5.81978	4.95091	3.4203	2.57266	0
0.4327	3.02629	5.8623	-1.15869	-0.479394	0
0.4333	0.290989	5.8623	-2.98966	-2.61533	0
0.4340	0.581978	2.20498	0.0619619	-0.479394	0
0.4347	3.02629	-1.45822	-1.15869	1.04664	0
0.4353	5.81978	-0.241077	-2.98966	0.130516	0
0.4360	5.17961	4.03364	0.0619619	0.740425	0
0.4367	3.95745	4.95091	-1.15869	0.436725	0
0.4373	3.95745	3.11637	-3.9036	0.740425	0
0.4380	4.24844	3.11637	-2.07263	2.87887	0
0.4387	4.59763	5.55654	-2.37934	1.96275	0
0.4393	5.81978	5.55654	-2.98966	-1.69921	0
0.4400	5.47059	4.03364	2.50326	0.740425	0
0.4407	3.95745	1.89922	4.33424	5.62472	0
0.4413	3.02629	0.0646793	-1.15869	5.01481	0
0.4420	0.931165	0.370436	-2.98966	1.96275	0
0.4427	0	1.28771	-1.15869	0.130516	0
0.4433	2.15332	-1.45822	-0.548363	-0.783094	0
0.4440	1.80413	-5.73294	0.672287	1.04664	0
0.4447	-1.51314	-6.95008	0.672287	2.87887	0
0.4453	-1.51314	-5.42718	-2.07263	1.04664	0
0.4460	-0.640176	-3.29276	-2.07263	0.436725	0
0.4467	-3.66646	-3.59852	-0.241651	0.436725	0
0.4473	-5.81978	-5.12142	-2.07263	-0.783094	0
0.4480	-4.24844	-3.8984	-2.68295	-0.173184	0
0.4487	-2.7353	-0.241077	-1.15869	0.436725	0
0.4493	-1.51314	-0.241077	-1.15869	-2.30912	0
0.4500	-0.640176	0.981949	-1.76901	-2.30912	0
0.4507	0	7.39108	-1.15869	1.65654	0
0.4513	0.581978	12.2714	-0.851976	1.04664	0
0.4520	1.22215	11.9657	1.28261	-1.69921	0
0.4527	2.7353	11.6599	2.80997	-0.783094	0
0.4533	6.40176	10.4428	-0.241651	-1.69921	0
0.4540	7.62391	8.60822	-3.59999	-2.30912	0
0.4547	6.11077	10.137	-1.4623	1.04664	0
0.4553	7.33292	10.7485	1.58932	1.65654	0
0.4560	8.26409	7.69684	0.978998	-2.30912	0
0.4567	4.88862	6.16805	-1.15869	-1.69921	0
0.4573	3.02629	4.95091	-1.76901	1.35284	0
0.4580	5.17961	-0.241077	-1.15869	-0.173184	0
0.4587	7.33292	-5.12142	0.368673	-2.61533	0
0.4593	6.69275	-6.95008	1.28261	-1.39551	0
0.4600	4.24844	-8.47887	-0.241651	-0.173184	0
0.4607	2.15332	-10.6133	-2.68295	0.130516	0
0.4613	1.22215	-13.9707	-2.68295	0.436725	0
0.4620	0.290989	-18.857	-1.76901	-0.479394	0
0.4627	-1.22215	-22.5143	-1.4623	-0.783094	0
0.4633	-0.290989	-24.3488	1.58932	-0.479394	0
0.4640	0.931165	-25.2661	5.25127	-0.783094	0
0.4647	0.581978	-24.6546	4.64095	-1.69921	0
0.4653	0.931165	-24.3488	3.11359	-2.92154	0
0.4660	0.931165	-23.1258	3.4203	-4.14136	0
0.4667	-1.22215	-18.5512	3.11359	-3.83515	0
0.4673	-1.80413	-14.5822	2.50326	-2.30912	0
0.4680	-1.51314	-13.9707	4.33424	-0.783094	0
0.4687	-5.17961	-13.3592	3.4203	-0.783094	0
0.4693	-6.69275	-10.919	0.672287	-1.69921	0
0.4700	-3.66646	-9.09038	0.672287	-1.39551	0
0.4707	-3.37547	-8.17311	0.0619619	-0.783094	0
0.4713	-5.81978	-8.17311	-1.4623	-1.69921	0
0.4720	-5.17961	-9.39614	0.368673	-0.173184	0
0.4727	-5.81978	-8.78462	2.50326	3.18257	0
0.4733	-7.9149	-5.12142	1.28261	3.18257	0
0.4740	-6.69275	-2.98701	0.0619619	1.35284	0
0.4747	-5.81978	-2.68125	0.672287	0.436725	0
0.4753	-5.47059	-2.06974	0.368673	-1.69921	0
0.4760	-3.02629	-0.241077	1.28261	-2.61533	0
0.4767	-3.02629	1.89922	2.80997	-1.69921	0
0.4773	-7.33292	3.11637	1.58932	-2.61533	0
0.4780	-8.84607	1.59346	-1.76901	-3.53145	0
0.4787	-6.11077	1.59346	-1.15869	-2.61533	0
0.4793	-3.02629	4.95091	1.28261	-2.92154	0
0.4800	-2.44431	5.55654	1.58932	-2.61533	0
0.4807	-6.11077	3.11637	-0.241651	0.130516	0
0.4813	-7.04193	2.81061	-2.68295	2.26645	0
0.4820	-2.44431	3.11637	-2.07263	1.96275	0
0.4827	-2.15332	2.50485	1.28261	1.65654	0
0.4833	-6.11077	5.25666	1.58932	2.57266	0
0.4840	-6.11077	8.00259	-1.15869	3.18257	0
0.4847	-4.24844	7.39108	0.0619619	3.18257	0
0.4853	-5.81978	8.91398	1.89294	3.79248	0
0.4860	-5.81978	11.0543	0.368673	3.48878	0
0.4867	-5.17961	7.69684	-0.241651	1.04664	0
0.4873	-5.81978	6.47381	2.19965	0.130516	0
0.4880	-3.02629	10.4428	3.4203	2.26645	0
0.4887	0.290989	11.6599	4.64095	3.79248	0
0.4893	-3.02629	8.00259	4.94456	2.26645	0
0.4900	-6.69275	5.55654	0.978998	2.57266	0
0.4907	-1.22215	6.47381	-0.851976	3.48878	0
0.4913	4.59763	7.69684	2.50326	1.96275	0
0.4920	0.290989	5.8623	2.19965	0.436725	0
0.4927	-3.95745	2.20498	-1.4623	1.35284	0
0.4933	-2.15332	1.59346	-1.76901	1.04664	0
0.4940	-2.44431	1.89922	-2.07263	0.130516	0
0.4947	-5.81978	0.370436	-3.29328	1.65654	0
0.4953	-5.17961	0.676193	-1.4623	2.87887	0
0.4960	-3.66646	2.50485	-0.548363	1.04664	0
0.4967	-4.59763	2.20498	-3.29328	1.04664	0
0.4973	-3.95745	2.20498	-3.29328	1.96275	0
0.4980	-4.59763	3.11637	-1.15869	0.130516	0
0.4987	-7.33292	1.89922	-1.15869	-1.69921	0
0.4993	-4.88862	-0.546834	1.28261	-0.783094	0
0.5000	0	-1.15247	4.33424	-1.69921	0
0.5007	-1.22215	-1.15247	1.58932	-4.44757	0
0.5013	-3.37547	-0.546834	-0.851976	-2.61533	0
0.5020	-2.44431	1.59346	0.672287	0.436725	0
0.5027	-1.80413	1.28771	0.672287	0.436725	0
0.5033	-0.640176	2.20498	0.0619619	-0.173184	0
0.5040	2.15332	4.95091	1.58932	-1.39551	0
0.5047	0.290989	3.42212	0.368673	-2.61533	0
0.5053	-2.7353	-0.546834	-2.07263	-2.00542	0
0.5060	-2.7353	0.981949	-1.15869	-1.0893	0
0.5067	-2.15332	4.03364	-0.548363	-1.69921	0
0.5073	-3.02629	3.42212	-1.15869	-2.61533	0
0.5080	-3.37547	3.11637	0.368673	-3.22524	0
0.5087	-2.44431	2.81061	1.58932	-2.61533	0
0.5093	-2.44431	0.676193	0.978998	-0.173184	0
0.5100	-1.51314	1.59346	0.672287	0.740425	0
0.5107	-0.640176	3.11637	0.368673	-1.69921	0
0.5113	1.22215	1.28771	1.58932	-1.69921	0
0.5120	5.47059	0.676193	3.4203	1.35284	0
0.5127	7.33292	1.28771	2.80997	2.87887	0
0.5133	3.37547	2.50485	0.978998	1.04664	0
0.5140	0.290989	4.33939	0.672287	0.130516	0
0.5147	2.15332	3.11637	0.978998	1.96275	0
0.5153	2.7353	2.20498	3.4203	1.96275	0
0.5160	1.51314	5.8623	5.25127	1.65654	0
0.5167	0.931165	5.55654	2.50326	4.4049	0
0.5173	0.290989	1.28771	-0.241651	5.01481	0
0.5180	-2.15332	2.81061	0.672287	1.65654	0
0.5187	-3.37547	5.25666	-0.241651	0.130516	0
0.5193	-1.51314	3.11637	-1.15869	-0.173184	0
0.5200	-0.640176	2.20498	0.0619619	-1.69921	0
0.5207	-0.931165	3.11637	-1.4623	0.130516	0
0.5213	-0.640176	3.72788	-1.76901	2.26645	0
0.5220	-0.640176	5.8623	3.4203	-0.783094	0
0.5227	-1.22215	5.55654	3.72391	-1.69921	0
0.5233	-0.640176	0.676193	-2.07263	0.130516	0
0.5240	0.931165	1.28771	0.672287	-1.39551	0
0.5247	2.44431	4.64515	6.77863	-1.69921	0
0.5253	3.02629	-0.546834	3.4203	1.04664	0
0.5260	0.581978	-4.81567	-1.15869	1.96275	0
0.5267	-1.51314	1.89922	2.50326	1.04664	0
0.5273	1.22215	4.95091	7.38896	-0.173184	0
0.5280	3.02629	0.676193	4.33424	-3.53145	0
0.5287	0.290989	1.28771	-1.4623	-4.44757	0
0.5293	-1.51314	4.03364	-3.9036	-2.92154	0
0.5300	-1.51314	1.59346	-1.15869	-1.69921	0
0.5307	-2.44431	2.20498	1.58932	-1.69921	0
0.5313	-1.80413	5.25666	0.0619619	-1.69921	0
0.5320	-0.931165	2.20498	-1.15869	-0.783094	0
0.5327	-0.931165	-0.846711	0.368673	0.436725	0
0.5333	-0.640176	3.11637	0.672287	0.436725	0
0.5340	-2.15332	4.95091	-1.15869	-0.479394	0
0.5347	-3.37547	1.28771	0.672287	0.436725	0
0.5353	0.290989	0.676193	4.94456	0.436725	0
0.5360	5.81978	3.42212	6.77863	-0.783094	0
0.5367	5.81978	5.8623	6.16831	0.436725	0
0.5373	2.7353	6.77957	3.4203	1.65654	0
0.5380	1.22215	4.95091	-1.15869	-0.783094	0
0.5387	1.80413	2.20498	-0.241651	-1.39551	0
0.5393	4.24844	0.370436	4.94456	0.740425	0
0.5400	6.69275	-1.45822	4.03062	1.04664	0
0.5407	5.81978	-5.12142	-0.851976	1.04664	0
0.5413	3.66646	-7.25584	-0.241651	1.65654	0
0.5420	3.02629	-6.95008	2.50326	0.130516	0
0.5427	3.37547	-6.34445	0.672287	-1.69921	0
0.5433	3.95745	-6.95008	-1.15869	-1.39551	0
0.5440	3.02629	-6.95008	0.0619619	-2.30912	0
0.5447	0.290989	-9.09038	0.978998	-4.44757	0
0.5453	0.290989	-13.0593	0.368673	-3.53145	0
0.5460	1.22215	-14.2765	-0.851976	-0.783094	0
0.5467	-1.22215	-13.3592	-1.76901	-0.173184	0
0.5473	0	-13.3592	-0.851976	-1.69921	0
0.5480	7.04193	-11.5306	2.50326	-0.479394	0
0.5487	8.26409	-7.5616	2.19965	1.04664	0
0.5493	2.44431	-7.86735	-2.68295	-1.39551	0
0.5500	-0.290989	-9.70189	-5.73457	-1.69921	0
0.5507	1.22215	-6.34445	-2.98966	2.26645	0
0.5513	4.59763	-3.29276	1.58932	2.57266	0
0.5520	7.33292	-6.03869	1.28261	1.04664	0
0.5527	5.47059	-7.86735	-2.98966	1.96275	0
0.5533	2.15332	-6.95008	-4.82064	1.04664	0
0.5540	1.51314	-7.25584	-3.29328	-0.783094	0
0.5547	1.22215	-4.81567	-2.07263	1.35284	0
0.5553	1.51314	-1.45822	-1.4623	2.26645	0
0.5560	2.7353	-2.37549	-1.15869	-0.173184	0
0.5567	2.15332	-2.37549	-4.51393	-0.173184	0
0.5573	2.15332	0.370436	-6.95522	0.436725	0
0.5580	2.7353	0.676193	-3.29328	-0.479394	0
0.5587	2.15332	0.370436	0.368673	1.96275	0
0.5593	3.95745	4.03364	-0.851976	3.18257	0
0.5600	7.62391	6.47381	-0.241651	-1.0893	0
0.5607	8.55508	4.33939	3.4203	-2.00542	0
0.5613	7.62391	1.59346	2.80997	3.18257	0
0.5620	8.26409	1.59346	-1.4623	3.79248	0
0.5627	8.55508	4.33939	-1.15869	-0.173184	0
0.5633	9.13706	6.77957	1.58932	0.130516	0
0.5640	9.13706	5.25666	0.672287	1.65654	0
0.5647	7.9149	2.50485	-0.851976	0.130516	0
0.5653	7.33292	2.20498	0.0619619	0.130516	0
0.5660	5.47059	1.59346	0.672287	0.740425	0
0.5667	2.7353	0.370436	-1.76901	-2.61533	0
0.5673	3.02629	0.676193	-3.29328	-5.05748	0
0.5680	3.02629	0.676193	-2.07263	-2.61533	0
0.5687	-0.640176	-1.76398	-1.15869	-1.69921	0
0.5693	-0.290989	-2.37549	-1.76901	-3.53145	0
0.5700	2.7353	-0.546834	-1.15869	-2.30912	0
0.5707	1.22215	-0.846711	-1.15869	-1.0893	0
0.5713	-0.931165	-1.45822	-1.4623	-2.61533	0
0.5720	1.22215	-0.846711	2.19965	-1.39551	0
0.5727	3.66646	-1.45822	5.8616	1.96275	0
0.5733	2.7353	-0.241077	1.58932	1.96275	0
0.5740	1.80413	3.72788	-3.29328	2.26645	0
0.5747	3.02629	3.42212	-0.241651	2.87887	0
0.5753	5.81978	0.0646793	3.11359	1.65654	0
0.5760	7.62391	1.89922	0.978998	0.130516	0
0.5767	6.11077	4.33939	-1.15869	-1.0893	0
0.5773	5.17961	1.28771	-0.241651	-0.783094	0
0.5780	5.17961	1.28771	0.672287	2.57266	0
0.5787	3.66646	4.95091	0.672287	2.87887	0
0.5793	2.7353	4.64515	-0.851976	-0.479394	0
0.5800	3.02629	2.50485	-2.98966	-0.783094	0
0.5807	3.02629	3.42212	-2.98966	-0.479394	0
0.5813	4.88862	4.33939	-0.548363	-1.39551	0
0.5820	5.17961	4.33939	-1.15869	-0.783094	0
0.5827	3.66646	4.64515	-3.29328	0.130516	0
0.5833	5.17961	3.72788	-2.37934	0.740425	0
0.5840	8.55508	2.81061	0.0619619	3.18257	0
0.5847	6.69275	3.11637	-0.241651	2.26645	0
0.5853	5.17961	1.28771	-0.548363	-2.30912	0
0.5860	7.62391	-0.241077	-1.15869	-1.69921	0
0.5867	5.17961	0.981949	-2.98966	1.04664	0
0.5873	2.44431	-0.241077	-1.15869	0.740425	0
0.5880	4.24844	-4.50991	3.4203	0.130516	0
0.5887	3.66646	-7.86735	1.58932	0.436725	0
0.5893	0.581978	-8.78462	-2.98966	-0.479394	0
0.5900	1.80413	-8.17311	-2.98966	0.130516	0
0.5907	1.22215	-9.09038	-2.07263	1.04664	0
0.5913	-2.44431	-11.5306	-2.98966	-0.479394	0
0.5920	-1.51314	-10.6133	-2.07263	-0.173184	0
0.5927	1.22215	-6.03869	-1.15869	1.04664	0
0.5933	0	-3.59852	-2.37934	-1.39551	0
0.5940	-2.15332	-3.29276	-1.4623	-3.22524	0
0.5947	-1.80413	-0.846711	0.672287	-0.783094	0
0.5953	1.80413	0.370436	0.672287	-0.783094	0
0.5960	6.40176	0.0646793	1.58932	-3.53145	0
0.5967	6.11077	0.981949	3.72391	-2.00542	0
0.5973	2.15332	2.81061	2.19965	0.436725	0
0.5980	1.80413	2.50485	-0.241651	-0.783094	0
0.5987	4.88862	0.981949	2.19965	-1.39551	0
0.5993	6.69275	1.28771	4.94456	-2.61533	0
0.6000	6.40176	3.11637	1.58932	-4.44757	0
0.6007	3.95745	3.72788	-3.9036	-2.00542	0
0.6013	2.15332	2.20498	-5.43096	1.04664	0
0.6020	3.66646	1.28771	-3.29328	0.130516	0
0.6027	5.81978	0.676193	-2.37934	0.436725	0
0.6033	6.69275	0.981949	-1.76901	2.87887	0
0.6040	6.40176	2.50485	0.672287	1.65654	0
0.6047	4.59763	3.42212	0.368673	0.740425	0
0.6053	2.15332	2.81061	-1.76901	2.57266	0
0.6060	-1.51314	2.50485	-0.851976	1.96275	0
0.6067	-2.44431	3.72788	-0.548363	-0.479394	0
0.6073	0.581978	4.03364	-2.07263	0.740425	0
0.6080	3.02629	3.11637	2.19965	3.48878	0
0.6087	1.22215	2.20498	6.77863	2.87887	0
0.6093	0	1.28771	2.50326	0.130516	0
0.6100	0.290989	1.89922	-1.4623	1.65654	0
0.6107	0.290989	2.20498	0.978998	5.92842	0
0.6113	2.15332	0.370436	1.58932	3.79248	0
0.6120	3.66646	-0.546834	-0.851976	-0.783094	0
0.6127	1.22215	1.28771	-0.548363	1.96275	0
0.6133	-2.15332	0.676193	-0.241651	3.48878	0
0.6140	-3.37547	-1.45822	-1.15869	0.740425	0
0.6147	-2.44431	-1.15247	-2.37934	1.04664	0
0.6153	-1.51314	-0.241077	-2.98966	2.26645	0
0.6160	-2.44431	-0.241077	-2.07263	0.130516	0
0.6167	-3.37547	1.28771	-1.15869	0.130516	0
0.6173	-3.02629	1.89922	-1.76901	0.436725	0
0.6180	-3.66646	1.89922	-1.76901	-2.00542	0
0.6187	-6.11077	4.64515	-0.851976	-3.22524	0
0.6193	-4.24844	5.8623	-0.851976	-2.30912	0
0.6200	1.80413	4.95091	1.58932	-1.69921	0
0.6207	4.88862	7.69684	4.33424	-0.783094	0
0.6213	2.7353	12.2714	2.19965	-0.479394	0
0.6220	0.581978	11.6599	0.0619619	-1.69921	0
0.6227	1.51314	8.30835	1.58932	-2.00542	0
0.6233	3.02629	8.30835	3.11359	-1.69921	0
0.6240	3.02629	11.36	3.72391	-2.61533	0
0.6247	1.51314	11.0543	4.03062	-3.22524	0
0.6253	1.80413	6.77957	1.58932	-1.69921	0
0.6260	2.15332	4.33939	-1.15869	-0.783094	0
0.6267	1.22215	4.64515	-2.98966	-2.92154	0
0.6273	0.581978	4.03364	-3.9036	-4.14136	0
0.6280	1.22215	3.72788	-1.4623	-1.39551	0
0.6287	1.51314	1.89922	0.672287	1.35284	0
0.6293	0.290989	0.0646793	-0.851976	1.65654	0
0.6300	-0.640176	1.28771	-2.07263	2.26645	0
0.6307	-0.931165	2.20498	-2.07263	2.87887	0
0.6313	-0.640176	1.28771	-1.4623	0.436725	0
0.6320	0.290989	2.50485	2.50326	-0.783094	0
0.6327	0.290989	2.50485	5.55798	-1.0893	0
0.6333	-1.51314	-1.15247	2.50326	-1.39551	0
0.6340	-4.24844	0.370436	-1.15869	-0.783094	0
0.6347	-5.47059	4.03364	-0.851976	-0.783094	0
0.6353	-3.95745	1.28771	0.672287	-0.783094	0
0.6360	-4.24844	-1.76398	2.50326	1.65654	0
0.6367	-7.62391	-1.45822	0.672287	2.87887	0
0.6373	-8.84607	-2.37549	-4.21031	-0.173184	0
0.6380	-8.26409	-3.59852	-5.12425	-0.479394	0
0.6387	-9.48624	-3.29276	-2.07263	1.04664	0
0.6393	-9.13706	-4.20415	-2.68295	-1.69921	0
0.6400	-7.62391	-5.73294	-4.82064	-1.69921	0
0.6407	-8.84607	-7.5616	-2.68295	3.79248	0
0.6413	-9.77723	-8.78462	-0.548363	4.7086	0
0.6420	-8.26409	-7.86735	-2.07263	3.48878	0
0.6427	-10.3592	-8.47887	-2.98966	4.7086	0
0.6433	-12.5125	-11.5306	-2.07263	5.62472	0
0.6440	-7.9149	-12.1421	-1.4623	4.7086	0
0.6447	-4.59763	-9.09038	-0.548363	3.79248	0
0.6453	-6.40176	-6.34445	1.28261	1.96275	0
0.6460	-6.69275	-4.50991	0.672287	-0.783094	0
0.6467	-6.11077	-3.29276	-1.15869	-1.39551	0
0.6473	-6.40176	-2.06974	0.368673	-0.173184	0
0.6480	-4.24844	-1.45822	3.4203	-0.479394	0
0.6487	-4.24844	-3.8984	0.368673	-3.53145	0
0.6493	-9.77723	-5.12142	-4.82064	-5.36118	0
0.6500	-10.7084	-2.06974	-2.98966	-3.53145	0
0.6507	-7.04193	-0.846711	0.978998	-2.00542	0
0.6513	-5.17961	-2.37549	-1.15869	-4.14136	0
0.6520	-4.24844	-1.45822	-3.9036	-5.97109	0
0.6527	-2.7353	0.981949	-1.15869	-5.66739	0
0.6533	-1.22215	0.981949	0.672287	-5.05748	0
0.6540	0.931165	1.28771	-0.851976	-4.14136	0
0.6547	2.15332	0.981949	-2.98966	-2.30912	0
0.6553	1.22215	0.370436	-2.07263	-1.69921	0
0.6560	0.931165	0.0646793	1.58932	-2.30912	0
0.6567	1.51314	-0.241077	2.80997	-2.00542	0
0.6573	1.22215	0.676193	0.672287	-0.783094	0
0.6580	0	1.28771	-2.07263	-0.173184	0
0.6587	0.581978	-2.06974	-2.37934	1.04664	0
0.6593	4.88862	-4.50991	-0.548363	2.87887	0
0.6600	7.04193	-2.06974	0.672287	1.65654	0
0.6607	4.59763	-1.45822	-2.07263	-1.39551	0
0.6613	3.02629	-2.37549	-3.9036	-1.39551	0
0.6620	3.02629	1.28771	-1.15869	1.35284	0
0.6627	1.51314	2.20498	-0.241651	1.04664	0
0.6633	3.02629	-0.846711	-3.29328	-1.69921	0
0.6640	7.62391	0.676193	-4.51393	-1.0893	0
0.6647	4.88862	4.03364	-2.37934	1.96275	0
0.6653	0.290989	4.64515	-2.68295	2.26645	0
0.6660	2.7353	4.95091	-4.82064	1.04664	0
0.6667	3.95745	4.33939	-3.9036	2.87887	0
0.6673	0.290989	2.50485	-1.76901	4.7086	0
0.6680	2.15332	3.42212	-2.37934	3.18257	0
0.6687	5.81978	4.95091	-2.98966	2.87887	0
0.6693	3.95745	3.72788	0.0619619	2.87887	0
0.6700	2.15332	2.81061	1.89294	1.04664	0
0.6707	3.95745	2.20498	0.672287	1.35284	0
0.6713	5.17961	1.28771	1.89294	2.57266	0
0.6720	4.24844	2.20498	3.11359	1.04664	0
0.6727	2.7353	0.370436	-0.241651	-0.479394	0
0.6733	2.15332	-5.12142	-2.07263	-0.479394	0
0.6740	2.15332	-4.20415	-1.15869	-1.69921	0
0.6747	0	2.20498	-3.29328	-1.39551	0
0.6753	-1.80413	2.81061	-4.21031	0.130516	0
0.6760	-0.640176	-1.15247	0.368673	-1.39551	0
0.6767	0.931165	-0.241077	3.4203	-2.61533	0
0.6773	1.22215	1.28771	2.50326	-2.00542	0
0.6780	2.15332	-0.546834	1.89294	-2.92154	0
0.6787	3.95745	-2.06974	2.50326	-3.83515	0
0.6793	4.59763	-4.20415	2.80997	-2.61533	0
0.6800	4.59763	-8.17311	2.50326	-3.22524	0
0.6807	5.17961	-6.95008	3.4203	-4.44757	0
0.6813	5.81978	-3.29276	4.33424	-2.61533	0
0.6820	4.88862	-3.8984	4.03062	-0.783094	0
0.6827	4.88862	-5.12142	5.25127	-0.783094	0
0.6833	7.33292	-3.8984	7.38896	-0.783094	0
0.6840	5.81978	-3.59852	4.33424	-1.0893	0
0.6847	2.7353	-4.20415	-1.15869	-1.39551	0
0.6853	2.44431	-2.37549	-2.68295	0.130516	0
0.6860	0.931165	-1.15247	-1.15869	-0.173184	0
0.6867	-0.640176	-1.45822	-1.15869	-3.22524	0
0.6873	3.02629	-3.29276	0.0619619	-2.00542	0
0.6880	4.88862	-4.81567	1.28261	1.96275	0
0.6887	0.931165	-3.8984	-1.15869	2.26645	0
0.6893	-0.640176	-1.45822	-2.07263	-0.783094	0
0.6900	0.290989	-1.76398	1.58932	-1.39551	0
0.6907	0.290989	-1.76398	1.58932	1.35284	0
0.6913	3.95745	1.89922	-1.76901	2.26645	0
0.6920	7.62391	3.11637	2.19965	0.740425	0
0.6927	4.88862	0.981949	8.3029	1.04664	0
0.6933	0.290989	1.89922	4.94456	2.57266	0
0.6940	0.290989	3.42212	-0.548363	1.35284	0
0.6947	1.22215	1.89922	3.72391	1.04664	0
0.6953	1.80413	2.20498	8.3029	1.96275	0
0.6960	3.02629	5.25666	3.4203	1.04664	0
0.6967	2.15332	6.77957	-1.15869	1.35284	0
0.6973	-0.640176	5.8623	0.978998	3.18257	0
0.6980	-0.290989	5.25666	0.672287	2.87887	0
0.6987	3.02629	5.8623	-2.98966	0.436725	0
0.6993	4.24844	7.69684	-1.15869	0.740425	0
0.7000	3.02629	8.60822	1.58932	1.96275	0
0.7007	3.37547	8.30835	-0.241651	1.96275	0
0.7013	5.17961	9.21974	-1.15869	1.35284	0
0.7020	6.11077	8.60822	-1.76901	1.65654	0
0.7027	6.40176	6.16805	-2.98966	1.96275	0
0.7033	7.62391	8.00259	-2.07263	1.35284	0
0.7040	9.13706	10.7485	0.978998	0.740425	0
0.7047	8.26409	6.77957	1.89294	1.04664	0
0.7053	3.02629	1.89922	0.978998	1.96275	0
0.7060	-0.290989	1.28771	-0.241651	2.87887	0
0.7067	2.7353	-0.546834	-0.241651	1.65654	0
0.7073	5.17961	-2.06974	1.58932	0.436725	0
0.7080	3.02629	-0.846711	2.80997	1.96275	0
0.7087	1.22215	-2.98701	2.19965	1.35284	0
0.7093	0	-8.47887	1.28261	-2.30912	0
0.7100	-3.37547	-9.70189	0.0619619	-1.39551	0
0.7107	-4.24844	-7.5616	-1.15869	2.57266	0
0.7113	-3.02629	-7.25584	0.0619619	1.96275	0
0.7120	-3.37547	-10.0018	2.50326	-0.783094	0
0.7127	-3.66646	-12.1421	3.11359	0.130516	0
0.7133	-2.44431	-10.6133	2.50326	0.740425	0
0.7140	-0.931165	-8.78462	0.978998	-1.0893	0
0.7147	0.290989	-9.09038	-0.548363	-1.39551	0
0.7153	-0.640176	-10.0018	0.672287	-0.479394	0
0.7160	-0.290989	-9.70189	5.25127	-1.0893	0
0.7167	3.02629	-7.86735	6.47192	-2.00542	0
0.7173	3.37547	-5.42718	2.50326	-0.783094	0
0.7180	0.290989	-3.59852	0.0619619	-0.173184	0
0.7187	1.51314	-1.76398	2.50326	-0.783094	0
0.7193	4.88862	-0.546834	4.33424	0.130516	0
0.7200	1.80413	-0.546834	3.11359	1.35284	0
0.7207	-0.640176	0.370436	0.368673	0.436725	0
0.7213	0.290989	2.50485	-1.76901	0.130516	0
0.7220	-1.51314	1.28771	-1.76901	1.35284	0
0.7227	-3.37547	-2.37549	-1.15869	0.436725	0
0.7233	-0.640176	-2.37549	-1.15869	-1.39551	0
0.7240	-0.640176	-1.45822	-0.548363	-0.783094	0
0.7247	-3.66646	-1.76398	-0.241651	-1.39551	0
0.7253	-2.44431	1.28771	-0.851976	-3.53145	0
0.7260	-0.640176	5.25666	-0.548363	-2.61533	0
0.7267	-3.37547	3.11637	0.368673	-0.173184	0
0.7273	-2.7353	0.981949	0.672287	-0.783094	0
0.7280	4.88862	3.11637	2.80997	-2.61533	0
0.7287	8.55508	3.72788	4.94456	-2.61533	0
0.7293	5.47059	1.28771	1.28261	-1.0893	0
0.7300	3.37547	2.20498	-2.98966	-0.479394	0
0.7307	4.59763	4.03364	0.978998	-0.783094	0
0.7313	4.88862	0.676193	5.8616	-0.783094	0
0.7320	3.66646	-3.29276	3.11359	0.130516	0
0.7327	1.80413	-3.29276	-2.07263	0.130516	0
0.7333	1.22215	-2.37549	-2.37934	-2.61533	0
0.7340	0.290989	-3.59852	-1.15869	-2.61533	0
0.7347	-3.37547	-2.98701	-1.76901	1.04664	0
0.7353	-3.66646	0.370436	-2.07263	1.96275	0
0.7360	1.22215	2.20498	-1.15869	-0.173184	0
0.7367	2.44431	0.981949	-0.241651	-0.173184	0
0.7373	0.290989	-1.45822	-0.241651	0.130516	0
0.7380	0.931165	-3.59852	-1.15869	-1.69921	0
0.7387	0.290989	-4.20415	-1.15869	-2.61533	0
0.7393	1.22215	-4.20415	0.672287	-2.00542	0
0.7400	5.81978	-2.68125	3.72391	-2.61533	0
0.7407	4.59763	-0.241077	5.25127	-1.39551	0
0.7413	-2.44431	0.370436	4.33424	-0.173184	0
0.7420	-2.15332	-0.846711	2.19965	-2.30912	0
0.7427	2.7353	-1.15247	0.672287	-2.61533	0
0.7433	4.88862	-0.846711	1.58932	0.130516	0
0.7440	6.40176	-2.68125	1.89294	0.436725	0
0.7447	6.69275	-2.68125	-0.548363	-0.783094	0
0.7453	5.81978	-0.241077	-2.98966	-1.69921	0
0.7460	7.33292	1.28771	-2.98966	-0.479394	0
0.7467	7.04193	1.28771	-3.59999	1.96275	0
0.7473	4.88862	2.20498	-5.12425	2.57266	0
0.7480	6.69275	4.64515	-3.9036	0.130516	0
0.7487	6.69275	5.25666	0.672287	-0.173184	0
0.7493	1.80413	3.11637	1.58932	0.130516	0
0.7500	1.22215	1.89922	-2.68295	0.130516	0
0.7507	3.02629	3.72788	-3.59999	1.35284	0
0.7513	0.931165	4.03364	0.0619619	2.26645	0
0.7520	2.7353	2.20498	1.58932	1.04664	0
0.7527	6.11077	2.20498	0.978998	-0.479394	0
0.7533	3.95745	1.28771	1.28261	0.740425	0
0.7540	1.51314	-2.37549	-1.15869	2.87887	0
0.7547	0.931165	-0.546834	-2.68295	3.79248	0
0.7553	0	4.03364	2.19965	3.18257	0
0.7560	2.7353	1.89922	4.03062	1.35284	0
0.7567	5.81978	-2.37549	-2.07263	-0.479394	0
0.7573	3.02629	0.0646793	-5.12425	-0.783094	0
0.7580	1.22215	2.50485	-3.9036	-0.173184	0
0.7587	1.51314	0.370436	-4.82064	0.130516	0
0.7593	-0.640176	0.981949	-6.04129	0.130516	0
0.7600	-3.66646	2.20498	-5.73457	-0.173184	0
0.7607	-4.88862	-0.241077	-6.65161	-0.783094	0
0.7613	-5.47059	-0.846711	-5.12425	-0.479394	0
0.7620	-4.88862	1.89922	-2.98966	1.96275	0
0.7627	-4.88862	1.28771	-5.43096	1.96275	0
0.7633	-4.88862	0.0646793	-5.43096	1.35284	0
0.7640	-0.290989	2.20498	0.368673	1.96275	0
0.7647	1.51314	3.72788	2.50326	1.65654	0
0.7653	-3.37547	3.11637	-0.548363	0.130516	0
0.7660	-4.59763	3.11637	-1.15869	1.35284	0
0.7667	-0.931165	1.28771	-0.241651	2.57266	0
0.7673	-1.22215	-1.15247	-1.15869	1.04664	0
0.7680	-3.02629	0.676193	-1.4623	1.04664	0
0.7687	-2.7353	3.42212	-0.548363	1.65654	0
0.7693	-3.37547	2.20498	-1.15869	-1.0893	0
0.7700	-3.66646	0.370436	-3.59999	-3.83515	0
0.7707	-3.37547	0.676193	-4.82064	-3.53145	0
0.7713	-4.24844	1.89922	-4.21031	-3.53145	0
0.7720	-1.51314	4.95091	-3.9036	-3.83515	0
0.7727	1.51314	7.08532	-4.21031	-0.783094	0
0.7733	-0.640176	4.03364	-4.82064	2.57266	0
0.7740	-1.22215	0.0646793	-4.21031	1.35284	0
0.7747	1.22215	-0.546834	-3.29328	0.130516	0
0.7753	-1.22215	-1.45822	-2.07263	2.57266	0
0.7760	-2.7353	-2.06974	0.672287	3.79248	0
0.7767	0.931165	1.28771	1.89294	1.04664	0
0.7773	-0.290989	3.11637	0.368673	-0.783094	0
0.7780	-6.11077	0.0646793	-1.76901	-0.783094	0
0.7787	-5.47059	-0.846711	-1.76901	0.740425	0
0.7793	-1.80413	1.89922	-0.241651	1.96275	0
0.7800	-3.37547	1.28771	0.672287	1.04664	0
0.7807	-6.11077	-0.546834	-0.851976	-1.0893	0
0.7813	-7.9149	1.89922	-2.98966	-1.39551	0
0.7820	-8.55508	3.42212	-2.98966	-0.783094	0
0.7827	-8.55508	3.11637	-2.98966	-2.30912	0
0.7833	-9.77723	3.11637	-3.9036	-2.30912	0
0.7840	-12.2215	2.20498	-2.37934	-0.479394	0
0.7847	-14.3167	-0.546834	-2.37934	0.436725	0
0.7853	-14.9568	0.0646793	-5.73457	0.130516	0
0.7860	-12.5125	1.28771	-6.95522	0.130516	0
0.7867	-10.3592	-0.241077	-5.73457	1.04664	0
0.7873	-10.3592	-0.846711	-3.9036	-0.479394	0
0.7880	-7.9149	0.370436	-0.241651	-3.53145	0
0.7887	-2.7353	-1.76398	1.58932	-3.83515	0
0.7893	-3.02629	-4.20415	-2.07263	-2.00542	0
0.7900	-8.84607	-3.29276	-3.29328	-1.0893	0
0.7907	-8.84607	-1.45822	-0.241651	-1.39551	0
0.7913	-4.59763	-1.15247	2.50326	-2.30912	0
0.7920	-4.59763	-2.06974	2.50326	-2.61533	0
0.7927	-4.88862	-3.29276	-1.15869	-0.783094	0
0.7933	-3.37547	-3.8984	-5.73457	0.436725	0
0.7940	-5.47059	-3.59852	-4.21031	-1.0893	0
0.7947	-7.62391	-2.98701	0.368673	-1.0893	0
0.7953	-6.11077	-1.15247	-1.4623	0.130516	0
0.7960	-6.11077	0.0646793	-4.21031	0.436725	0
0.7967	-7.33292	-0.846711	-0.851976	0.130516	0
0.7973	-3.95745	-0.846711	0.368673	0.130516	0
0.7980	-1.22215	-0.546834	-2.98966	0.130516	0
0.7987	-2.7353	-0.846711	-2.98966	1.04664	0
0.7993	-1.51314	0.676193	-0.548363	1.96275	0
0.8000	1.22215	4.95091	1.89294	1.04664	0
0.8007	0.931165	9.21974	4.03062	1.04664	0
0.8013	-0.640176	11.36	0.672287	2.26645	0
0.8020	-1.80413	11.6599	-4.51393	2.26645	0
0.8027	-1.80413	12.8829	-1.15869	1.96275	0
0.8033	2.15332	14.106	4.94456	1.96275	0
0.8040	6.40176	11.9657	3.4203	1.04664	0
0.8047	5.81978	10.4428	-0.548363	-2.00542	0
0.8053	3.95745	14.7175	-1.4623	-4.44757	0
0.8060	3.37547	15.3231	-1.15869	-0.783094	0
0.8067	3.37547	10.4428	0.978998	3.79248	0
0.8073	4.88862	8.60822	3.4203	3.48878	0
0.8080	6.69275	6.47381	0.978998	1.35284	0
0.8087	7.04193	4.95091	-0.241651	0.130516	0
0.8093	8.84607	8.00259	3.4203	-1.0893	0
0.8100	13.4437	6.16805	4.33424	-1.0893	0
0.8107	14.9568	-2.98701	0.672287	-1.39551	0
0.8113	13.4437	-6.95008	0.672287	-2.92154	0
0.8120	14.0257	-7.86735	3.4203	-1.69921	0
0.8127	15.888	-10.6133	3.11359	0.740425	0
0.8133	14.6658	-11.8363	-0.548363	-0.479394	0
0.8140	11.2904	-13.665	-2.07263	-0.479394	0
0.8147	11.2904	-17.0224	0.368673	1.04664	0
0.8153	13.0945	-16.7167	1.89294	-0.783094	0
0.8160	13.0945	-17.3282	0.672287	-2.92154	0
0.8167	10.3592	-20.0741	-1.76901	-3.53145	0
0.8173	8.55508	-18.857	-2.37934	-3.22524	0
0.8180	9.13706	-19.7683	-0.851976	-2.61533	0
0.8187	9.48624	-22.5143	0.672287	-2.30912	0
0.8193	9.48624	-19.4626	-0.241651	-2.61533	0
0.8200	8.55508	-16.111	-1.15869	-1.69921	0
0.8207	7.04193	-16.111	-0.241651	-2.61533	0
0.8213	6.40176	-13.3592	0.672287	-3.53145	0
0.8220	6.11077	-10.6133	0.0619619	-0.173184	0
0.8227	4.59763	-8.78462	-2.07263	0.436725	0
0.8233	4.88862	-4.50991	-2.68295	-1.69921	0
0.8240	8.55508	-3.8984	0.0619619	0.436725	0
0.8247	10.0682	-6.95008	3.4203	1.65654	0
0.8253	7.62391	-5.12142	2.19965	-2.00542	0
0.8260	6.11077	-2.98701	-0.241651	-0.783094	0
0.8267	6.40176	-1.76398	2.50326	3.79248	0
0.8273	7.62391	2.50485	5.25127	2.57266	0
0.8280	8.26409	4.03364	3.72391	1.04664	0
0.8287	5.17961	-0.241077	0.672287	1.96275	0
0.8293	0	-1.45822	0.368673	0.130516	0
0.8300	-1.80413	-0.546834	0.672287	-0.783094	0
0.8307	-0.640176	-1.45822	0.672287	0.740425	0
0.8313	0.581978	-0.241077	0.978998	-0.783094	0
0.8320	0.581978	3.72788	1.58932	-0.783094	0
0.8327	0.290989	5.55654	1.89294	1.96275	0
0.8333	0.581978	6.77957	2.50326	1.04664	0
0.8340	0.581978	8.60822	0.978998	-2.61533	0
0.8347	-0.931165	8.30835	-1.4623	-1.39551	0
0.8353	0.581978	6.47381	-0.241651	1.04664	0
0.8360	4.88862	5.55654	5.55798	0.740425	0
0.8367	3.02629	6.16805	8.91322	0.130516	0
0.8373	-3.02629	7.08532	5.8616	-0.479394	0
0.8380	-5.17961	6.47381	0.672287	0.130516	0
0.8387	-2.44431	4.95091	1.58932	2.87887	0
0.8393	1.22215	5.8623	6.77863	4.09869	0
0.8400	1.80413	6.77957	5.25127	1.65654	0
0.8407	-2.15332	4.03364	-1.4623	-0.173184	0
0.8413	-5.17961	1.28771	-1.15869	1.04664	0
0.8420	-3.37547	2.20498	1.28261	2.26645	0
0.8427	-2.44431	1.28771	-0.851976	0.436725	0
0.8433	-3.37547	-1.45822	-0.851976	0.130516	0
0.8440	-2.15332	-2.68125	1.58932	2.87887	0
0.8447	-1.51314	-4.20415	0.672287	2.87887	0
0.8453	-3.95745	-8.78462	0.0619619	1.04664	0
0.8460	-3.66646	-10.6133	1.28261	0.130516	0
0.8467	-2.44431	-10.6133	0.672287	1.35284	0
0.8473	-4.24844	-12.7536	0.368673	3.18257	0
0.8480	-4.88862	-13.9707	0.672287	3.48878	0
0.8487	-2.44431	-11.5306	0.978998	1.35284	0
0.8493	-3.37547	-10.3075	3.11359	-0.479394	0
0.8500	-6.11077	-8.78462	3.11359	-0.173184	0
0.8507	-6.69275	-5.12142	0.368673	0.130516	0
0.8513	-5.47059	-4.20415	1.58932	0.436725	0
0.8520	-5.17961	-4.50991	3.4203	2.57266	0
0.8527	-6.11077	-1.45822	-0.241651	4.09869	0
0.8533	-6.69275	0.0646793	-2.68295	2.87887	0
0.8540	-6.40176	-0.546834	0.368673	0.436725	0
0.8547	-5.47059	1.89922	1.28261	0.130516	0
0.8553	-6.11077	3.11637	-0.851976	1.96275	0
0.8560	-7.04193	2.20498	-1.15869	1.96275	0
0.8567	-6.11077	4.33939	-0.241651	-0.479394	0
0.8573	-4.24844	4.95091	0.368673	-0.479394	0
0.8580	-6.69275	4.03364	-0.241651	2.26645	0
0.8587	-9.77723	4.95091	-0.851976	2.26645	0
0.8593	-7.33292	5.55654	2.50326	-1.69921	0
0.8600	-3.37547	4.03364	5.25127	-3.53145	0
0.8607	-4.24844	6.77957	3.11359	-1.69921	0
0.8613	-7.04193	11.0543	2.50326	-0.783094	0
0.8620	-8.84607	11.9657	3.4203	-2.61533	0
0.8627	-9.77723	12.2714	-0.548363	-4.44757	0
0.8633	-8.84607	11.36	-2.98966	-2.61533	0
0.8640	-6.11077	8.60822	1.58932	-0.173184	0
0.8647	-6.11077	8.91398	2.80997	-0.783094	0
0.8653	-8.84607	9.5255	-1.15869	-2.30912	0
0.8660	-8.84607	7.69684	-1.4623	-1.0893	0
0.8667	-10.3592	5.8623	-0.548363	-0.173184	0
0.8673	-14.6658	5.8623	-1.76901	-0.479394	0
0.8680	-14.3167	5.8623	-2.07263	0.130516	0
0.8687	-10.3592	5.8623	-1.15869	1.35284	0
0.8693	-9.48624	3.72788	-1.15869	1.96275	0
0.8700	-10.7084	-0.846711	-1.15869	1.65654	0
0.8707	-10.7084	-2.68125	-0.548363	1.96275	0
0.8713	-9.77723	-1.45822	-0.548363	1.96275	0
0.8720	-8.84607	-1.45822	1.58932	1.65654	0
0.8727	-9.77723	-1.45822	4.94456	0.740425	0
0.8733	-11.5814	-0.846711	3.4203	0.436725	0
0.8740	-11.5814	-1.15247	-0.241651	1.65654	0
0.8747	-8.55508	-2.37549	0.368673	2.87887	0
0.8753	-5.47059	-3.29276	3.72391	1.96275	0
0.8760	-6.11077	-1.45822	4.64095	0.130516	0
0.8767	-10.7084	0.370436	2.80997	-0.479394	0
0.8773	-14.0257	-0.241077	-0.241651	1.04664	0
0.8780	-12.2215	-0.846711	-1.15869	1.04664	0
0.8787	-8.84607	0.370436	0.672287	0.130516	0
0.8793	-8.84607	0.0646793	1.58932	-0.479394	0
0.8800	-11.9306	-1.15247	-0.241651	-0.783094	0
0.8807	-14.6658	-1.76398	-0.241651	0.130516	0
0.8813	-12.5125	-2.37549	1.28261	2.26645	0
0.8820	-8.55508	-0.846711	-0.241651	3.79248	0
0.8827	-8.84607	2.81061	-1.15869	2.87887	0
0.8833	-8.84607	2.81061	1.89294	1.04664	0
0.8840	-5.17961	0.676193	2.80997	-0.783094	0
0.8847	-5.47059	2.20498	0.978998	0.740425	0
0.8853	-8.84607	3.42212	0.672287	1.96275	0
0.8860	-7.62391	3.11637	0.672287	0.436725	0
0.8867	-5.17961	4.95091	0.978998	0.130516	0
0.8873	-4.88862	5.55654	2.50326	1.96275	0
0.8880	-1.22215	3.11637	3.4203	0.740425	0
0.8887	0	3.11637	1.58932	-0.783094	0
0.8893	-5.17961	4.03364	0.672287	-0.783094	0
0.8900	-7.33292	4.03364	0.368673	-1.39551	0
0.8907	-4.24844	4.03364	-0.241651	-1.69921	0
0.8913	-4.24844	2.81061	-0.241651	-1.69921	0
0.8920	-5.47059	0.370436	0.672287	-3.53145	0
0.8927	-2.7353	0.370436	1.28261	-4.14136	0
0.8933	-1.51314	1.28771	2.19965	-2.30912	0
0.8940	-4.88862	-0.846711	3.4203	-1.69921	0
0.8947	-6.69275	-1.45822	2.19965	-3.53145	0
0.8953	-3.37547	1.28771	1.58932	-3.83515	0
0.8960	1.22215	3.72788	4.33424	-1.39551	0
0.8967	2.15332	1.89922	4.94456	-1.0893	0
0.8973	-1.51314	-2.06974	1.58932	-4.14136	0
0.8980	-1.51314	-2.68125	-1.15869	-4.44757	0
0.8987	1.80413	0.676193	-0.241651	-0.783094	0
0.8993	3.02629	3.11637	3.11359	0.436725	0
0.9000	2.15332	2.20498	4.33424	-1.69921	0
0.9007	0.290989	0.370436	1.58932	-3.53145	0
0.9013	-0.931165	1.28771	-0.851976	-1.39551	0
0.9020	-0.290989	4.03364	1.28261	2.26645	0
0.9027	0	4.95091	1.58932	3.18257	0
0.9033	-3.02629	4.33939	-1.76901	0.436725	0
0.9040	-2.7353	5.8623	-3.9036	-2.61533	0
0.9047	1.51314	6.77957	-2.98966	-3.83515	0
0.9053	2.7353	4.33939	-2.98966	-1.69921	0
0.9060	0.290989	1.89922	-2.98966	1.65654	0
0.9067	-1.51314	0.676193	-3.59999	1.04664	0
0.9073	-1.51314	0.0646793	-2.98966	-0.479394	0
0.9080	2.15332	1.28771	-0.851976	-0.173184	0
0.9087	4.88862	2.50485	0.672287	-1.0893	0
0.9093	0.290989	0.676193	-1.4623	-3.83515	0
0.9100	-5.17961	-1.76398	-3.29328	-3.53145	0
0.9107	-3.02629	-2.98701	-1.76901	-0.783094	0
0.9113	-0.290989	-5.12142	0.0619619	0.436725	0
0.9120	-0.931165	-6.95008	-0.241651	-0.783094	0
0.9127	-2.15332	-6.03869	-2.07263	-1.69921	0
0.9133	-4.88862	-5.12142	-4.51393	-1.69921	0
0.9140	-8.26409	-6.65021	-3.9036	-1.69921	0
0.9147	-7.62391	-7.86735	-2.98966	-1.39551	0
0.9153	-4.88862	-5.12142	-3.9036	-1.0893	0
0.9160	-4.88862	-2.68125	-2.07263	-1.69921	0
0.9167	-3.95745	-1.45822	-0.241651	-1.69921	0
0.9173	-0.640176	3.11637	-2.37934	1.04664	0
0.9180	-0.290989	6.47381	-3.9036	1.96275	0
0.9187	-4.24844	6.47381	-2.07263	1.04664	0
0.9193	-5.17961	10.137	-1.4623	1.96275	0
0.9200	-0.931165	15.9346	-1.15869	3.79248	0
0.9207	1.80413	14.7175	0.672287	1.65654	0
0.9213	-1.51314	11.36	-1.4623	-1.39551	0
0.9220	-3.95745	14.106	-3.59999	2.57266	0
0.9227	-1.51314	15.0174	-0.851976	7.45445	0
0.9233	0.931165	13.1887	1.28261	4.7086	0
0.9240	-0.290989	13.8002	-0.851976	-0.173184	0
0.9247	-1.22215	11.36	-2.98966	-1.0893	0
0.9253	-1.22215	6.16805	-4.51393	-0.783094	0
0.9260	-2.15332	7.08532	-4.21031	-2.61533	0
0.9267	-2.44431	8.60822	-2.98966	-2.61533	0
0.9273	-1.22215	2.81061	-2.98966	0.130516	0
0.9280	-0.931165	-2.37549	-3.9036	0.130516	0
0.9287	-0.290989	-5.12142	-2.98966	-1.69921	0
0.9293	2.7353	-9.70189	-2.37934	1.65654	0
0.9300	3.37547	-12.7536	-2.37934	4.7086	0
0.9307	2.15332	-12.4478	-2.37934	1.96275	0
0.9313	3.66646	-14.888	-1.15869	-2.30912	0
0.9320	5.81978	-17.0224	1.58932	-1.39551	0
0.9327	3.66646	-15.8053	0.978998	-0.783094	0
0.9333	2.15332	-16.7167	-1.4623	-2.61533	0
0.9340	7.62391	-18.857	-1.15869	-2.30912	0
0.9347	15.888	-17.6339	-0.241651	0.130516	0
0.9353	22.2898	-14.5822	1.28261	-0.479394	0
0.9360	24.7341	-11.8363	3.72391	-2.61533	0
0.9367	25.9562	-10.0018	3.4203	-1.39551	0
0.9373	29.6227	-10.3075	-0.548363	2.57266	0
0.9380	35.3843	-9.70189	-2.07263	3.79248	0
0.9387	39.0507	-6.95008	-1.4623	1.04664	0
0.9393	39.6909	-6.03869	-1.4623	-1.69921	0
0.9400	40.2729	-4.50991	-0.851976	-1.69921	0
0.9407	41.495	-2.06974	-0.241651	0.130516	0
0.9413	40.5639	-1.45822	0.368673	-0.173184	0
0.9420	40.5639	-1.15247	0.368673	-2.61533	0
0.9427	41.495	0.0646793	-1.15869	-2.30912	0
0.9433	39.3417	-1.76398	0.368673	1.04664	0
0.9440	36.8974	-4.20415	6.16831	1.96275	0
0.9447	40.5639	-3.29276	6.47192	1.35284	0
0.9453	43.3574	-4.20415	-0.241651	0.436725	0
0.9460	39.9819	-5.12142	-2.98966	-0.173184	0
0.9467	40.5639	-1.45822	-0.548363	2.87887	0
0.9473	46.0927	0.370436	1.28261	6.84454	0
0.9480	45.1615	-3.29276	2.50326	4.7086	0
0.9487	39.9819	-3.59852	1.58932	1.04664	0
0.9493	37.5376	-2.37549	-2.07263	1.65654	0
0.9500	35.0933	-3.8984	-4.21031	0.436725	0
0.9507	30.8448	-6.65021	-2.98966	-1.69921	0
0.9513	28.4005	-8.47887	-1.76901	-1.69921	0
0.9520	28.0513	-8.78462	-1.15869	-2.00542	0
0.9527	28.0513	-5.12142	-0.548363	-3.53145	0
0.9533	27.1784	-2.37549	-0.851976	-3.83515	0
0.9540	23.8029	-3.29276	-0.241651	-5.36118	0
0.9547	19.5545	-2.37549	0.672287	-6.2773	0
0.9553	18.6233	0.370436	0.672287	-4.14136	0
0.9560	17.9831	1.89922	1.89294	-2.61533	0
0.9567	18.3323	3.42212	2.50326	-2.00542	0
0.9573	19.2053	2.81061	-1.4623	-1.69921	0
0.9580	14.6658	-1.45822	-3.9036	-2.61533	0
0.9587	7.9149	-2.06974	1.58932	-2.61533	0
0.9593	10.9994	0.370436	2.50326	-1.39551	0
0.9600	15.5388	-1.76398	-2.98966	-3.53145	0
0.9607	10.7084	-2.98701	-1.4623	-3.53145	0
0.9613	6.69275	2.20498	1.58932	0.740425	0
0.9620	8.55508	5.25666	-3.9036	-0.173184	0
0.9627	6.69275	2.20498	-5.73457	-3.83515	0
0.9633	3.66646	0.0646793	0.672287	-2.61533	0
0.9640	3.02629	0.0646793	0.978998	-1.39551	0
0.9647	0.290989	0.370436	-0.241651	-2.61533	0
0.9653	-1.80413	1.28771	2.50326	-0.783094	0
0.9660	-0.640176	1.28771	0.672287	0.436725	0
0.9667	-2.15332	2.81061	-1.15869	-0.783094	0
0.9673	-5.47059	5.25666	3.72391	0.740425	0
0.9680	-4.88862	3.72788	3.4203	2.26645	0
0.9687	-2.7353	0.676193	-0.241651	1.65654	0
0.9693	-5.47059	2.20498	2.50326	2.26645	0
0.9700	-11.5814	3.42212	5.55798	1.96275	0
0.9707	-13.0945	2.50485	4.33424	-0.479394	0
0.9713	-8.84607	2.81061	4.94456	2.57266	0
0.9720	-8.84607	3.11637	4.33424	5.62472	0
0.9727	-14.3167	2.20498	0.672287	3.18257	0
0.9733	-16.47	3.72788	0.368673	3.48878	0
0.9740	-16.179	3.42212	1.28261	5.31851	0
0.9747	-16.179	1.28771	-2.07263	2.26645	0
0.9753	-16.179	0.370436	-3.9036	0.740425	0
0.9760	-18.9143	-1.15247	-1.76901	2.26645	0
0.9767	-20.1364	-2.98701	-0.241651	1.04664	0
0.9773	-15.5388	-1.45822	-1.76901	0.436725	0
0.9780	-15.2478	0.0646793	-1.76901	1.96275	0
0.9787	-20.7766	-1.45822	-0.241651	0.740425	0
0.9793	-18.3323	-1.76398	0.368673	-0.173184	0
0.9800	-13.0945	0.981949	3.11359	1.96275	0
0.9807	-16.179	2.81061	5.25127	2.87887	0
0.9813	-19.8455	2.50485	2.80997	3.79248	0
0.9820	-17.6921	2.50485	-0.851976	4.7086	0
0.9827	-14.3167	2.20498	1.28261	2.57266	0
0.9833	-11.5814	4.03364	2.80997	-0.783094	0
0.9840	-11.5814	7.08532	-1.15869	-2.61533	0
0.9847	-15.2478	7.08532	-4.51393	-5.97109	0
0.9853	-16.761	7.39108	-3.9036	-7.19342	0
0.9860	-14.6658	11.0543	-5.43096	-3.22524	0
0.9867	-13.0945	10.4428	-6.65161	-0.783094	0
0.9873	-10.9994	4.95091	-2.98966	-3.22524	0
0.9880	-10.3592	6.77957	0.672287	-3.83515	0
0.9887	-12.5125	11.9657	-1.15869	-1.69921	0
0.9893	-12.5125	10.137	-4.51393	-2.00542	0
0.9900	-10.7084	8.60822	-5.12425	-3.22524	0
0.9907	-11.5814	8.91398	-3.29328	-0.783094	0
0.9913	-11.2904	6.47381	-0.241651	1.96275	0
0.9920	-7.9149	4.95091	1.89294	-0.173184	0
0.9927	-7.62391	5.55654	1.58932	-2.30912	0
0.9933	-9.48624	4.95091	-2.07263	-0.173184	0
0.9940	-9.48624	4.95091	-5.73457	2.57266	0
0.9947	-9.77723	4.95091	-3.9036	2.87887	0
0.9953	-8.84607	2.20498	2.19965	1.65654	0
0.9960	-6.69275	0.676193	1.89294	0.130516	0
0.9967	-7.9149	0.370436	-3.29328	-1.69921	0
0.9973	-11.2904	-0.846711	-2.68295	-0.783094	0
0.9980	-10.9994	-0.546834	0.368673	1.35284	0
0.9987	-8.84607	-0.546834	-1.4623	1.96275	0
0.9993	-9.83543	-0.405716	-1.11222	1.06671	0
1.0000	-11.6978	2.64597	2.24302	0.150595	0
1.0007	-12.5707	1.7287	0.108433	-0.459315	0
1.0013	-10.4756	-4.37467	-3.2499	-0.765525	0
1.0020	-8.32229	-5.89758	-1.41893	1.06671	0
1.0027	-9.25345	-4.68043	-2.02925	1.98032	0
1.0033	-10.1264	-6.50909	-3.86023	0.150595	0
1.0040	-6.45996	-7.42636	-0.501891	-0.459315	0
1.0047	-3.72466	-5.5977	2.54973	1.37041	0
1.0053	-6.80914	-5.29194	0.108433	0.150595	0
1.0060	-11.3486	-6.81485	-1.41893	-2.29155	0
1.0067	-10.1264	-7.1206	0.412047	-0.765525	0
1.0073	-7.10013	-5.29194	1.32908	1.06671	0
1.0080	-7.39112	-2.84589	1.32908	0.760505	0
1.0087	-8.61328	-1.62874	0.108433	1.67662	0
1.0093	-8.32229	-2.24026	-2.94319	2.89644	0
1.0100	-9.54444	-2.24026	-2.33287	1.67662	0
1.0107	-10.7666	-2.54601	0.718758	-0.155615	0
1.0113	-8.61328	-5.5977	-0.198278	-0.765525	0
1.0120	-8.32229	-9.56077	-2.02925	-0.765525	0
1.0127	-10.1264	-9.56077	-0.501891	0.454295	0
1.0133	-11.0576	-6.81485	0.108433	1.37041	0
1.0140	-11.9887	-7.73211	-2.94319	0.760505	0
1.0147	-13.2109	-10.1723	-4.77417	1.06671	0
1.0153	-11.9887	-9.56077	-2.33287	2.89644	0
1.0160	-10.4756	-8.64938	3.77038	3.81256	0
1.0167	-9.54444	-9.56077	6.51839	3.20265	0
1.0173	-8.90426	-9.56077	1.6327	3.81256	0
1.0180	-10.7666	-8.03787	-2.94319	4.72868	0
1.0187	-10.1264	-7.1206	-0.808603	4.42247	0
1.0193	-6.80914	-4.06892	2.54973	3.20265	0
1.0200	-8.0313	-1.62874	1.93941	3.20265	0
1.0207	-10.7666	-4.06892	0.718758	3.50635	0
1.0213	-11.0576	-3.4574	1.6327	1.98032	0
1.0220	-11.9887	0.505674	2.54973	0.454295	0
1.0227	-11.6978	-0.711472	0.718758	0.760505	0
1.0233	-10.4756	-3.15165	0.412047	1.67662	0
1.0240	-13.7929	0.505674	1.93941	2.89644	0
1.0247	-15.9462	2.95173	0.718758	1.98032	0
1.0253	-10.7666	4.16887	-1.41893	-2.59525	0
1.0260	-7.10013	8.44359	-0.501891	-4.42749	0
1.0267	-8.32229	9.0551	-1.11222	-2.90146	0
1.0273	-8.32229	6.9148	-2.33287	-1.68164	0
1.0280	-8.0313	10.578	1.32908	-1.07173	0
1.0287	-8.32229	12.4125	4.074	-1.37543	0
1.0293	-8.32229	6.00341	-0.501891	-1.68164	0
1.0300	-8.61328	3.25748	-2.63958	0.150595	0
1.0307	-8.32229	6.9148	2.24302	0.150595	0
1.0313	-7.39112	6.60905	4.38071	-1.37543	0
1.0320	-9.83543	2.95173	2.54973	-1.68164	0
1.0327	-11.6978	1.42294	1.6327	-2.29155	0
1.0333	-10.7666	0.811431	-0.808603	-3.51137	0
1.0340	-11.0576	-0.405716	-2.02925	-2.29155	0
1.0347	-11.6978	-1.62874	-2.02925	-1.68164	0
1.0353	-10.4756	-1.32299	-3.86023	-3.51137	0
1.0360	-12.5707	0.505674	-5.6912	-2.29155	0
1.0367	-14.1421	0.811431	-3.2499	1.06671	0
1.0373	-11.9887	-0.0999589	-1.11222	-0.155615	0
1.0380	-12.9199	0.811431	-0.198278	-2.29155	0
1.0387	-15.9462	1.7287	-1.72254	-1.98534	0
1.0393	-12.2797	1.11719	-3.2499	-1.37543	0
1.0400	-5.2378	0.505674	-1.11222	0.150595	0
1.0407	-3.43367	0.505674	2.24302	0.454295	0
1.0413	-7.39112	1.7287	-0.501891	1.06671	0
1.0420	-10.1264	3.25748	-2.94319	4.72868	0
1.0427	-7.39112	4.47463	0.108433	5.64229	0
1.0433	-2.50251	8.13783	2.54973	1.06671	0
1.0440	-2.50251	11.4953	0.412047	-0.765525	0
1.0447	-5.87798	9.66661	-1.11222	0.150595	0
1.0453	-7.39112	7.52632	-0.501891	0.150595	0
1.0460	-8.32229	8.74934	-0.198278	1.98032	0
1.0467	-10.4756	9.66661	-1.11222	3.81256	0
1.0473	-11.3486	9.36086	-2.02925	1.98032	0
1.0480	-9.25345	7.83207	-1.11222	1.67662	0
1.0487	-6.16897	7.83207	-1.41893	3.20265	0
1.0493	-6.45996	11.4953	-1.72254	1.37041	0
1.0500	-8.32229	14.2412	-0.808603	0.454295	0
1.0507	-8.32229	12.4125	-1.72254	1.06671	0
1.0513	-5.87798	12.4125	-1.41893	-3.51137	0
1.0520	-4.65582	13.6297	2.85335	-6.25973	0
1.0527	-4.65582	12.1068	4.68742	-1.68164	0
1.0533	-6.45996	11.1895	1.93941	0.150595	0
1.0540	-8.32229	10.8838	-1.11222	-3.20767	0
1.0547	-7.10013	7.52632	-1.11222	-3.51137	0
1.0553	-3.43367	4.16887	1.93941	-3.20767	0
1.0560	-4.65582	1.42294	3.46367	-4.12128	0
1.0567	-9.83543	-3.76316	-2.63958	-2.90146	0
1.0573	-11.6978	-9.25502	-6.30153	-2.90146	0
1.0580	-9.83543	-11.3953	-2.02925	-5.34361	0
1.0587	-8.32229	-12.6125	-2.02925	-4.42749	0
1.0593	-8.90426	-13.224	-5.38449	-1.68164	0
1.0600	-9.83543	-12.9182	-2.94319	-2.29155	0
1.0607	-11.0576	-12.6125	-1.72254	-2.59525	0
1.0613	-11.0576	-12.9182	-3.86023	-1.68164	0
1.0620	-10.1264	-14.1412	-2.33287	-2.59525	0
1.0627	-10.1264	-13.224	-1.41893	-3.81758	0
1.0633	-9.25345	-10.478	-2.63958	-1.68164	0
1.0640	-5.2378	-10.478	0.108433	1.37041	0
1.0647	-2.79349	-11.3953	2.85335	1.06671	0
1.0653	-4.65582	-8.64938	0.718758	-1.68164	0
1.0660	-5.58699	-5.89758	-0.501891	-1.37543	0
1.0667	-3.72466	-6.50909	0.718758	0.150595	0
1.0673	-1.28035	-5.29194	1.32908	-0.765525	0
1.0680	-1.92053	-4.98619	-0.198278	-1.37543	0
1.0687	-3.72466	-6.81485	-2.63958	0.150595	0
1.0693	-3.43367	-6.81485	-4.47055	-0.765525	0
1.0700	-3.43367	-4.98619	-2.33287	-1.68164	0
1.0707	-3.72466	-5.5977	0.718758	0.150595	0
1.0713	-1.92053	-5.89758	0.108433	1.06671	0
1.0720	-2.50251	-5.89758	-1.11222	-0.155615	0
1.0727	-5.58699	-6.81485	0.718758	0.760505	0
1.0733	-4.01565	-4.06892	1.6327	3.50635	0
1.0740	-0.989363	1.42294	0.412047	5.03238	0
1.0747	-3.72466	2.95173	0.108433	2.89644	0
1.0753	-5.2378	0.505674	0.412047	0.150595	0
1.0760	-0.698374	0.811431	1.02237	1.06671	0
1.0767	-0.0581978	2.34021	4.68742	3.81256	0
1.0773	-4.65582	2.34021	3.46367	2.89644	0
1.0780	-5.87798	2.34021	-2.63958	2.89644	0
1.0787	-4.01565	2.34021	0.718758	3.81256	0
1.0793	-2.21152	3.25748	7.12872	1.67662	0
1.0800	-1.92053	4.47463	3.46367	-0.765525	0
1.0807	-3.72466	6.30917	-1.41893	1.06671	0
1.0813	-4.36484	7.52632	0.718758	1.06671	0
1.0820	-2.50251	6.60905	0.412047	0.150595	0
1.0827	-1.92053	4.47463	-1.11222	1.67662	0
1.0833	-1.92053	2.34021	0.718758	2.59274	0
1.0840	-1.62954	-0.0999589	-1.11222	1.67662	0
1.0847	-4.65582	-1.62874	-3.86023	1.37041	0
1.0853	-4.94681	0.205798	-1.41893	0.150595	0
1.0860	-0.698374	0.505674	1.02237	-1.37543	0
1.0867	-0.0581978	-3.15165	0.412047	1.37041	0
1.0873	-1.28035	-2.24026	1.02237	4.11626	0
1.0880	3.89925	3.25748	2.54973	3.20265	0
1.0887	5.70339	4.16887	3.46367	2.28653	0
1.0893	-0.0581978	0.505674	4.68742	1.37041	0
1.0900	-1.92053	0.205798	3.77038	-0.765525	0
1.0907	2.03692	1.7287	3.46367	-0.459315	0
1.0913	3.60826	2.64597	5.29774	1.06671	0
1.0920	-1.28035	3.25748	4.68742	1.06671	0
1.0927	-1.28035	3.25748	1.6327	0.150595	0
1.0933	-1.28035	4.16887	0.718758	-1.37543	0
1.0940	-1.28035	6.00341	1.93941	-4.12128	0
1.0947	-1.28035	4.16887	1.32908	-5.0374	0
1.0953	-1.28035	0.505674	-0.808603	-2.59525	0
1.0960	-1.28035	2.03446	-1.11222	-0.765525	0
1.0967	-1.28035	4.16887	1.6327	-0.765525	0
1.0973	-1.28035	1.42294	2.85335	-1.68164	0
1.0980	-1.28035	-2.24026	1.6327	-1.68164	0
1.0987	-1.28035	-2.24026	2.85335	-0.155615	0
1.0993	-1.28035	-3.15165	4.38071	0.150595	0
1.1000	-1.28035	-4.98619	1.32908	-0.459315	0
1.1007	-1.28035	-5.29194	0.718758	-0.765525	0
1.1013	-1.28035	-4.37467	4.38071	-1.37543	0
1.1020	-1.28035	-2.54601	2.85335	-1.98534	0
1.1027	-1.28035	0.811431	0.108433	-1.37543	0
1.1033	-1.28035	2.64597	2.85335	-1.37543	0
1.1040	0.232791	1.42294	4.38071	-1.98534	0
1.1047	-2.21152	1.11719	1.6327	-1.68164	0
1.1053	-2.79349	2.34021	-0.198278	-2.59525	0
1.1060	-2.79349	-1.32299	-0.198278	-3.51137	0
1.1067	-2.21152	-5.89758	0.108433	-2.59525	0
1.1073	-2.50251	-1.32299	0.108433	-1.68164	0
1.1080	-4.65582	6.00341	-2.02925	-1.37543	0
1.1087	-6.45996	6.30917	-2.33287	1.37041	0
1.1093	-4.36484	7.83207	1.32908	3.50635	0
1.1100	-0.989363	11.1895	1.02237	1.98032	0
1.1107	-0.698374	9.66661	-1.11222	1.06671	0
1.1113	0.52378	8.44359	0.718758	2.28653	0
1.1120	4.19024	11.4953	-0.198278	3.81256	0
1.1127	4.19024	10.578	-2.63958	3.81256	0
1.1133	0.232791	8.44359	-0.501891	2.59274	0
1.1140	-0.0581978	8.74934	1.02237	1.06671	0
1.1147	2.03692	7.52632	-0.808603	1.67662	0
1.1153	3.60826	7.83207	0.108433	2.89644	0
1.1160	3.89925	10.8838	1.6327	2.89644	0
1.1167	1.45495	7.83207	-1.72254	0.150595	0
1.1173	-1.62954	2.95173	-2.33287	-0.765525	0
1.1180	0.814769	2.64597	1.6327	1.06671	0
1.1187	3.60826	2.03446	1.93941	1.98032	0
1.1193	1.45495	1.7287	-1.11222	1.06671	0
1.1200	-1.92053	3.25748	-1.11222	0.150595	0
1.1207	-1.62954	0.505674	-0.501891	0.150595	0
1.1213	-0.989363	-2.84589	-2.02925	-0.155615	0
1.1220	-1.92053	-3.76316	-1.41893	-1.37543	0
1.1227	-3.72466	-8.64938	-0.198278	-1.37543	0
1.1233	-3.72466	-10.7838	-1.11222	0.454295	0
1.1240	-0.989363	-4.37467	-0.198278	1.06671	0
1.1247	-0.989363	-3.4574	2.54973	-0.765525	0
1.1253	-4.36484	-11.0896	1.6327	-2.59525	0
1.1260	-3.72466	-13.224	-1.41893	-0.765525	0
1.1267	-1.28035	-9.25502	-0.501891	1.98032	0
1.1273	-0.989363	-7.73211	1.93941	0.760505	0
1.1280	-1.28035	-7.42636	1.6327	-2.29155	0
1.1287	-1.92053	-7.42636	0.108433	-2.59525	0
1.1293	-5.2378	-9.56077	-1.11222	-1.68164	0
1.1300	-8.90426	-8.64938	-1.41893	-0.765525	0
1.1307	-9.54444	-5.5977	-0.501891	-0.155615	0
1.1313	-8.32229	-6.50909	0.108433	1.67662	0
1.1320	-7.39112	-9.56077	-0.808603	1.67662	0
1.1327	-5.87798	-7.42636	-1.11222	-1.98534	0
1.1333	-2.79349	-3.76316	-1.11222	-4.42749	0
1.1340	-1.92053	-3.15165	-0.198278	-2.59525	0
1.1347	-4.01565	-2.84589	1.93941	-1.07173	0
1.1353	-3.43367	-2.24026	3.16006	-1.37543	0
1.1360	1.45495	-3.15165	2.24302	0.454295	0
1.1367	2.38611	-3.15165	1.6327	1.37041	0
1.1373	-0.989363	-0.405716	0.412047	-1.07173	0
1.1380	-2.50251	2.03446	-1.72254	-0.459315	0
1.1387	-1.28035	4.78039	0.718758	4.42247	0
1.1393	-0.989363	5.69766	5.29774	3.81256	0
1.1400	-1.92053	2.34021	4.38071	-0.765525	0
1.1407	-1.62954	-0.711472	1.32908	1.67662	0
1.1413	-0.0581978	-0.405716	0.412047	6.55841	0
1.1420	-0.0581978	-0.0999589	0.412047	3.50635	0
1.1427	-0.989363	4.16887	0.718758	-0.765525	0
1.1433	1.74593	10.8838	1.32908	0.760505	0
1.1440	4.19024	12.7183	-0.198278	1.98032	0
1.1447	3.25908	12.4125	-0.501891	0.150595	0
1.1453	2.6771	15.77	1.93941	1.06671	0
1.1460	2.6771	16.9871	1.6327	2.28653	0
1.1467	1.16396	14.547	-1.11222	1.06671	0
1.1473	2.03692	14.8527	1.6327	-0.459315	0
1.1480	5.12141	16.0699	4.99103	-0.765525	0
1.1487	4.83042	15.4642	4.99103	1.06671	0
1.1493	0.814769	12.4125	4.38071	3.81256	0
1.1500	-0.989363	8.74934	4.38071	1.67662	0
1.1507	1.74593	8.74934	4.074	-2.29155	0
1.1513	5.4124	11.1895	3.46367	-1.98534	0
1.1520	5.4124	13.0182	1.6327	-2.59525	0
1.1527	1.74593	13.9354	-0.808603	-4.7337	0
1.1533	-1.92053	12.1068	1.32908	-3.51137	0
1.1540	-3.43367	7.22056	2.85335	-1.68164	0
1.1547	-1.92053	4.16887	-0.501891	-2.90146	0
1.1553	-0.698374	3.25748	-2.02925	-3.20767	0
1.1560	-0.407385	-0.405716	1.32908	-1.37543	0
1.1567	-0.0581978	-3.15165	2.24302	-2.29155	0
1.1573	1.45495	-3.76316	0.718758	-4.12128	0
1.1580	1.74593	-5.89758	1.6327	-4.12128	0
1.1587	2.38611	-8.64938	1.93941	-3.81758	0
1.1593	3.60826	-9.86653	0.718758	-2.29155	0
1.1600	5.4124	-9.25502	0.108433	0.150595	0
1.1607	6.34356	-7.42636	0.108433	-0.765525	0
1.1613	4.48123	-6.81485	-0.198278	-2.59525	0
1.1620	2.6771	-9.86653	0.108433	0.760505	0
1.1627	3.60826	-14.1412	0.412047	2.89644	0
1.1633	6.92554	-16.8872	2.24302	-0.155615	0
1.1640	6.63455	-15.3584	4.074	-0.765525	0
1.1647	2.03692	-12.0009	0.718758	1.37041	0
1.1653	-0.989363	-11.3953	-2.63958	0.150595	0
1.1660	-0.407385	-14.1412	-0.808603	-0.765525	0
1.1667	0.232791	-14.1412	0.108433	-0.459315	0
1.1673	0.232791	-9.86653	-0.198278	-2.29155	0
1.1680	-0.698374	-5.89758	1.02237	-1.98534	0
1.1687	-2.79349	-4.06892	0.108433	1.98032	0
1.1693	-3.14268	-3.4574	-1.41893	1.98032	0
1.1700	-0.407385	-2.24026	0.412047	-0.459315	0
1.1707	-0.407385	-0.711472	-0.198278	0.150595	0
1.1713	-1.28035	-1.01723	-2.02925	-0.155615	0
1.1720	1.45495	-1.62874	-0.198278	-2.29155	0
1.1727	4.48123	-1.32299	1.02237	-2.29155	0
1.1733	4.19024	0.205798	-1.11222	-1.98534	0
1.1740	1.74593	-0.0999589	-0.808603	-1.68164	0
1.1747	-0.0581978	-0.0999589	1.93941	0.454295	0
1.1753	0.814769	1.42294	3.77038	1.06671	0
1.1760	2.03692	-0.405716	2.54973	-0.459315	0
1.1767	1.16396	-3.15165	-0.808603	0.150595	0
1.1773	-1.92053	-2.84589	-2.02925	1.06671	0
1.1780	-3.72466	-1.32299	-1.11222	-0.155615	0
1.1787	-3.43367	-1.01723	-2.33287	-0.155615	0
1.1793	-4.01565	-0.0999589	-2.94319	1.06671	0
1.1800	-4.65582	-0.405716	-1.41893	0.454295	0
1.1807	-2.79349	-2.24026	-2.63958	-0.155615	0
1.1813	-1.62954	-2.84589	-4.16384	1.06671	0
1.1820	-2.79349	-2.54601	-2.33287	2.28653	0
1.1827	-2.79349	-2.24026	-0.808603	1.98032	0
1.1833	-2.79349	-1.01723	-1.41893	1.98032	0
1.1840	-3.72466	-2.24026	-2.33287	1.98032	0
1.1847	-2.79349	-4.98619	-2.63958	1.98032	0
1.1853	-0.698374	-3.76316	-2.02925	0.760505	0
1.1860	-1.28035	-2.54601	-1.41893	0.760505	0
1.1867	-1.92053	-4.98619	0.108433	2.89644	0
1.1873	-1.92053	-3.76316	3.46367	3.81256	0
1.1880	-3.72466	0.505674	2.85335	2.28653	0
1.1887	-5.87798	-1.01723	-2.33287	1.98032	0
1.1893	-5.87798	-3.4574	-4.77417	1.98032	0
1.1900	-6.45996	-1.01723	-2.94319	1.67662	0
1.1907	-6.80914	-0.405716	-1.11222	2.59274	0
1.1913	-5.2378	-3.15165	-1.41893	1.67662	0
1.1920	-3.72466	-1.01723	-2.02925	-0.459315	0
1.1927	-3.72466	2.03446	-2.63958	0.760505	0
1.1933	-3.43367	0.811431	-1.41893	1.37041	0
1.1940	-1.62954	-1.01723	0.412047	0.150595	0
1.1947	-0.698374	-1.62874	-0.808603	1.37041	0
1.1953	-0.407385	-1.62874	-1.72254	3.50635	0
1.1960	0.814769	-1.01723	1.6327	2.89644	0
1.1967	1.74593	-2.54601	4.074	2.59274	0
1.1973	0.814769	-3.15165	0.718758	1.06671	0
1.1980	-0.0581978	2.95173	-4.47055	-0.765525	0
1.1987	1.45495	8.74934	-2.94319	2.28653	0
1.1993	2.38611	9.0551	1.6327	4.11626	0
1.2000	1.45495	9.66661	1.32908	-0.459315	0
1.2007	1.45495	11.4953	-2.02925	-2.59525	0
1.2013	1.74593	11.4953	-3.86023	0.150595	0
1.2020	-0.698374	11.801	-4.16384	-0.155615	0
1.2027	-1.92053	12.4125	-3.55352	-1.07173	0
1.2033	-0.0581978	9.36086	-1.72254	-0.459315	0
1.2040	-0.0581978	6.30917	-1.41893	-1.68164	0
1.2047	-0.989363	6.00341	-2.94319	-3.81758	0
1.2053	0.814769	5.69766	-2.94319	-2.59525	0
1.2060	2.03692	5.08614	-3.55352	-1.68164	0
1.2067	1.16396	6.00341	-3.55352	-2.29155	0
1.2073	3.25908	6.60905	-2.02925	-0.155615	0
1.2080	6.05257	4.47463	-1.11222	1.98032	0
1.2087	2.96809	2.03446	-2.63958	0.150595	0
1.2093	-0.0581978	2.03446	-2.94319	-1.98534	0
1.2100	1.74593	1.42294	-2.63958	-0.765525	0
1.2107	1.74593	-2.54601	-2.94319	0.760505	0
1.2113	0.814769	-5.89758	-1.72254	-1.07173	0
1.2120	1.74593	-6.50909	0.108433	-2.29155	0
1.2127	1.45495	-8.64938	-0.808603	1.06671	0
1.2133	-1.92053	-11.7011	-4.47055	2.89644	0
1.2140	-2.79349	-12.6125	-6.91185	-0.765525	0
1.2147	-1.92053	-12.3067	-5.08088	-3.51137	0
1.2153	-3.43367	-10.478	-2.63958	-2.59525	0
1.2160	-6.45996	-7.73211	-3.86023	-1.37543	0
1.2167	-6.16897	-6.20333	-4.77417	-1.68164	0
1.2173	-2.21152	-4.98619	-3.2499	-1.98534	0
1.2180	-0.989363	-3.4574	-3.2499	-0.459315	0
1.2187	-4.36484	-4.37467	-6.30153	1.37041	0
1.2193	-5.58699	-4.98619	-5.08088	1.06671	0
1.2200	-2.50251	-2.24026	1.32908	0.454295	0
1.2207	-0.989363	-1.62874	4.074	0.454295	0
1.2213	-2.79349	-4.68043	1.02237	0.150595	0
1.2220	-3.72466	-4.37467	-0.198278	-0.459315	0
1.2227	-1.92053	-1.32299	3.16006	0.150595	0
1.2233	-0.989363	1.11719	4.38071	-0.155615	0
1.2240	-0.698374	3.25748	1.6327	-0.765525	0
1.2247	0.52378	3.86312	-0.198278	-0.459315	0
1.2253	0.814769	2.34021	-0.808603	-1.68164	0
1.2260	-0.698374	3.25748	-1.41893	-2.59525	0
1.2267	-0.989363	4.16887	-2.02925	2.28653	0
1.2273	-0.989363	2.03446	-2.94319	5.33859	0
1.2280	-1.92053	2.64597	-2.94319	1.67662	0
1.2287	-0.989363	4.47463	-1.41893	-0.765525	0
1.2293	-0.0581978	2.34021	-0.198278	1.98032	0
1.2300	-1.92053	1.42294	-0.198278	2.89644	0
1.2307	-2.21152	3.55736	-2.02925	1.06671	0
1.2313	3.25908	4.16887	-1.72254	-0.765525	0
1.2320	7.8567	4.78039	3.46367	0.150595	0
1.2327	7.27473	5.3919	6.82201	1.06671	0
1.2333	5.12141	3.86312	2.54973	0.760505	0
1.2340	2.03692	3.25748	-1.41893	1.06671	0
1.2347	-0.989363	5.08614	0.718758	2.28653	0
1.2353	-0.0581978	7.22056	4.074	0.150595	0
1.2360	2.96809	7.52632	3.46367	-3.51137	0
1.2367	1.74593	4.78039	-0.198278	-1.07173	0
1.2373	-0.989363	0.811431	-1.72254	1.06671	0
1.2380	-0.989363	-0.0999589	0.412047	-3.51137	0
1.2387	-1.62954	1.42294	2.54973	-4.7337	0
1.2393	-2.79349	1.42294	0.412047	-1.37543	0
1.2400	-1.62954	1.42294	-1.11222	-3.51137	0
1.2407	0.814769	1.7287	1.93941	-8.08946	0
1.2413	0.814769	2.34021	3.46367	-8.08946	0
1.2420	-0.0581978	3.86312	-0.198278	-6.86964	0
1.2427	-0.989363	4.47463	-2.33287	-5.95352	0
1.2433	-2.50251	3.86312	0.412047	-3.51137	0
1.2440	-0.989363	1.7287	3.46367	-3.81758	0
1.2447	2.38611	-0.711472	2.54973	-5.0374	0
1.2453	1.74593	-1.32299	0.108433	-1.68164	0
1.2460	-0.407385	0.205798	0.108433	0.150595	0
1.2467	0.814769	-1.01723	1.6327	-3.51137	0
1.2473	2.38611	-3.15165	4.38071	-4.12128	0
1.2480	2.6771	-3.76316	6.21168	-1.37543	0
1.2487	0.814769	-4.98619	3.16006	-1.07173	0
1.2493	-4.36484	-6.20333	-0.198278	-2.59525	0
1.2500	-7.10013	-4.06892	0.718758	-1.68164	0
1.2507	-3.72466	-3.15165	1.02237	-0.155615	0
1.2513	-1.92053	-4.06892	-0.808603	-0.155615	0
1.2520	-6.45996	-3.4574	1.02237	0.454295	0
1.2527	-8.90426	-4.68043	2.54973	1.98032	0
1.2533	-8.32229	-7.73211	-0.501891	1.98032	0
1.2540	-7.68211	-6.81485	-2.02925	1.37041	0
1.2547	-7.10013	-3.4574	-0.808603	2.89644	0
1.2553	-5.87798	-2.84589	0.412047	4.11626	0
1.2560	-5.58699	-2.84589	3.77038	3.50635	0
1.2567	-7.10013	-2.54601	6.82201	2.89644	0
1.2573	-10.1264	-2.54601	4.38071	2.89644	0
1.2580	-11.0576	-1.32299	0.718758	2.89644	0
1.2587	-6.45996	1.42294	1.02237	4.42247	0
1.2593	-4.65582	3.25748	3.46367	5.64229	0
1.2600	-7.39112	3.55736	4.074	5.33859	0
1.2607	-8.0313	3.25748	0.718758	4.11626	0
1.2613	-5.2378	3.25748	-2.02925	1.06671	0
1.2620	-3.14268	2.34021	-0.808603	-1.68164	0
1.2627	-4.01565	0.505674	-0.501891	0.150595	0
1.2633	-5.87798	-1.32299	-2.63958	2.89644	0
1.2640	-6.45996	-0.405716	-2.02925	0.760505	0
1.2647	-5.58699	1.42294	-1.11222	-1.68164	0
1.2653	-4.36484	1.42294	-2.63958	1.06671	0
1.2660	-3.72466	-0.0999589	-3.55352	2.28653	0
1.2667	-3.14268	-0.711472	-1.11222	-1.07173	0
1.2673	-1.28035	-1.01723	1.6327	-3.20767	0
1.2680	1.74593	-0.405716	3.16006	-0.155615	0
1.2687	3.89925	1.7287	4.68742	1.98032	0
1.2693	2.38611	1.42294	3.46367	0.150595	0
1.2700	-0.989363	-0.405716	-1.72254	0.760505	0
1.2707	-1.62954	-0.0999589	-1.41893	3.81256	0
1.2713	-0.0581978	-0.405716	3.46367	1.98032	0
1.2720	0.814769	-2.24026	0.108433	-2.59525	0
1.2727	-0.989363	-2.54601	-2.02925	-0.459315	0
1.2733	-3.72466	-5.89758	-1.11222	-0.155615	0
1.2740	-5.58699	-7.1206	-2.94319	-1.98534	0
1.2747	-5.2378	-2.54601	-2.94319	-1.37543	0
1.2753	-4.65582	1.42294	-0.501891	-0.765525	0
1.2760	-4.94681	2.64597	-1.11222	-0.765525	0
1.2767	-4.01565	1.42294	-2.63958	1.06671	0
1.2773	-3.14268	-1.9345	-2.33287	2.89644	0
1.2780	-3.14268	-0.711472	-2.02925	1.98032	0
1.2787	-2.79349	2.03446	-0.198278	0.760505	0
1.2793	-0.0581978	-1.32299	2.24302	-0.155615	0
1.2800	2.6771	-2.84589	3.46367	0.454295	0
1.2807	0.814769	0.505674	4.38071	1.98032	0
1.2813	-3.72466	-0.711472	3.16006	1.67662	0
1.2820	-1.62954	-4.06892	-0.198278	1.06671	0
1.2827	3.60826	-2.24026	0.412047	2.59274	0
1.2833	2.03692	0.205798	3.77038	1.98032	0
1.2840	-0.698374	0.505674	2.24302	-1.68164	0
1.2847	0.52378	1.7287	-1.41893	-0.459315	0
1.2853	-2.21152	1.42294	-1.41893	3.81256	0
1.2860	-4.94681	2.03446	-1.11222	3.20265	0
1.2867	-0.989363	4.78039	-0.198278	1.06671	0
1.2873	-0.407385	4.78039	1.6327	1.98032	0
1.2880	-3.72466	3.55736	0.412047	2.89644	0
1.2887	-1.28035	4.16887	-2.02925	2.89644	0
1.2893	2.03692	4.78039	-0.808603	2.28653	0
1.2900	1.16396	6.00341	-0.198278	-1.07173	0
1.2907	1.16396	9.0551	-2.33287	-2.59525	0
1.2913	2.6771	9.96649	0.412047	-0.155615	0
1.2920	3.60826	7.83207	3.46367	0.760505	0
1.2927	3.60826	6.00341	0.412047	-0.765525	0
1.2933	-0.0581978	6.00341	-2.02925	0.150595	0
1.2940	-4.36484	6.00341	-0.808603	1.98032	0
1.2947	-2.79349	6.00341	-0.198278	1.98032	0
1.2953	0.814769	6.60905	1.6327	0.454295	0
1.2960	-0.989363	6.9148	3.16006	-0.459315	0
1.2967	-4.65582	6.00341	-0.198278	0.150595	0
1.2973	-3.43367	6.9148	-2.33287	0.150595	0
1.2980	-0.0581978	6.9148	-2.02925	-1.98534	0
1.2987	-0.989363	4.47463	-3.55352	-2.59525	0
1.2993	-3.43367	3.25748	-4.16384	-0.765525	0
1.3000	-2.50251	4.16887	-1.41893	0.150595	0
1.3007	-1.92053	4.78039	-2.02925	0.150595	0
1.3013	-3.72466	6.9148	-3.86023	0.760505	0
1.3020	-2.50251	7.83207	-1.41893	0.760505	0
1.3027	-1.28035	7.83207	-0.501891	1.06671	0
1.3033	-1.92053	10.2722	-2.94319	0.454295	0
1.3040	0.232791	11.1895	-1.11222	-0.765525	0
1.3047	2.38611	8.74934	3.16006	-0.155615	0
1.3053	-0.0581978	9.0551	2.85335	1.37041	0
1.3060	-0.989363	9.66661	1.02237	0.454295	0
1.3067	2.38611	7.22056	0.718758	0.150595	0
1.3073	3.89925	5.3919	0.718758	1.98032	0
1.3080	2.96809	3.25748	1.6327	0.150595	0
1.3087	1.74593	-1.62874	2.24302	-0.765525	0
1.3093	0.232791	-3.15165	0.108433	1.37041	0
1.3100	0.814769	-2.84589	-1.41893	0.760505	0
1.3107	0.814769	-4.98619	-1.11222	-3.20767	0
1.3113	-0.989363	-6.20333	-2.02925	-3.51137	0
1.3120	-1.92053	-6.81485	-2.33287	-1.68164	0
1.3127	-1.28035	-9.86653	0.108433	-1.68164	0
1.3133	-1.28035	-12.3067	0.412047	-2.59525	0
1.3140	-1.62954	-14.7528	-2.02925	-2.90146	0
1.3147	-3.14268	-15.6641	-1.41893	-2.59525	0
1.3153	-4.36484	-13.224	-0.198278	-0.765525	0
1.3160	0.232791	-13.224	0.412047	1.37041	0
1.3167	5.12141	-15.6641	1.6327	2.28653	0
1.3173	1.74593	-13.8355	0.108433	2.59274	0
1.3180	-2.79349	-11.7011	-2.63958	1.06671	0
1.3187	-0.698374	-12.9182	-0.501891	0.150595	0
1.3193	1.74593	-10.478	2.24302	0.150595	0
1.3200	-0.0581978	-4.98619	1.6327	-1.98534	0
1.3207	-0.989363	-3.15165	1.93941	-3.20767	0
1.3213	0.52378	-2.24026	1.6327	0.760505	0
1.3220	0.232791	-0.405716	-1.41893	2.89644	0
1.3227	-1.28035	1.42294	-1.11222	0.760505	0
1.3233	-1.62954	2.03446	2.54973	1.06671	0
1.3240	-1.92053	1.7287	0.718758	2.59274	0
1.3247	-2.21152	2.34021	-3.86023	0.150595	0
1.3253	-0.989363	3.25748	-1.11222	-2.90146	0
1.3260	-0.0581978	4.16887	3.16006	-3.51137	0
1.3267	-0.0581978	5.08614	0.718758	-3.51137	0
1.3273	-0.0581978	6.00341	-2.02925	-2.90146	0
1.3280	1.16396	3.55736	1.02237	-1.98534	0
1.3287	2.96809	1.42294	3.77038	-1.37543	0
1.3293	3.60826	2.34021	1.93941	-1.07173	0
1.3300	1.45495	4.16887	-0.501891	-1.68164	0
1.3307	1.45495	4.78039	0.718758	-1.68164	0
1.3313	5.70339	5.69766	2.54973	-0.155615	0
1.3320	7.27473	3.55736	1.6327	1.67662	0
1.3327	2.6771	-1.01723	-0.198278	2.59274	0
[truncated: 67,156 more rows]
