# Supplementary material for: Identification of Haptic Based Guiding Using Hard Reins
Source: PLoS One. 2015 Jul 22;10(7):e0132020. doi: 10.1371/journal.pone.0132020 (PMC4511788; doi:10.1371/journal.pone.0132020)
Supplement: S3 File — (ZIP) [file pone.0132020.s003.zip › EMGData1/Subject8/T7/t7.txt]

0.0000	-5.05839	4.08913	-1.64047	-4.64338	0
0.0007	-9.93613	1.95398	-2.25073	-4.64338	0
0.0013	-11.0201	1.95398	-1.64047	-1.58834	0
0.0020	-10.8394	3.79151	-4.69481	-1.28069	0
0.0027	-11.3814	3.79151	-5.91535	-3.41993	0
0.0033	-11.7427	2.26455	-3.16915	-2.19649	0
0.0040	-10.1168	4.69733	-1.9456	0.851406	0
0.0047	-6.14234	8.98057	-2.25073	-0.0643921	0
0.0053	-2.89051	10.197	-1.33533	-3.11228	0
0.0060	-5.23905	9.27819	-0.725068	-2.81179	0
0.0067	-9.57482	11.1157	-1.33533	-0.364888	0
0.0073	-9.93613	14.1696	-1.9456	-1.58834	0
0.0080	-7.76825	15.6836	-1.33533	-2.50414	0
0.0087	-7.40694	15.9942	0.19033	-0.980191	0
0.0093	-7.94891	17.2106	-0.419935	-1.28069	0
0.0100	-7.94891	18.1294	-2.25073	-0.980191	0
0.0107	-8.85219	16.913	-0.419935	1.7672	0
0.0113	-10.8394	15.0754	3.24166	-0.67254	0
0.0120	-10.8394	14.7778	2.32626	-5.55203	0
0.0127	-10.8394	12.9403	-0.419935	-3.11228	0
0.0133	-11.9234	9.27819	-1.33533	-0.0643921	0
0.0140	-12.2847	6.84542	-1.64047	-1.89599	0
0.0147	-9.57482	7.14304	-2.25073	-1.89599	0
0.0153	-7.94891	6.22428	-0.725068	-0.980191	0
0.0160	-8.85219	5.61609	-0.419935	-2.81179	0
0.0167	-8.85219	6.53485	-1.9456	-2.81179	0
0.0173	-9.2135	8.98057	-1.33533	-2.50414	0
0.0180	-10.4781	12.9403	-1.0302	-3.41993	0
0.0187	-8.85219	14.1696	-3.16915	-0.980191	0
0.0193	-6.50365	10.5075	-2.55586	1.46671	0
0.0200	-7.04562	7.75124	-1.0302	-1.89599	0
0.0207	-5.23905	6.84542	-2.25073	-3.41993	0
0.0213	-0.722628	5.31846	-3.16915	0.55091	0
0.0220	-0.722628	5.61609	-1.64047	2.99065	0
0.0227	-1.98723	8.35943	0.495463	3.5988	0
0.0233	-2.5292	6.84542	2.63139	3.90645	0
0.0240	-5.05839	3.79151	2.32626	1.7672	0
0.0247	-4.33577	2.87275	-0.114802	0.851406	0
0.0253	-1.62591	1.03522	-0.419935	3.29115	0
0.0260	-3.43248	-0.789358	-0.114802	3.5988	0
0.0267	-4.33577	1.03522	-1.0302	0.55091	0
0.0273	0.903285	0.129403	-0.725068	-0.0643921	0
0.0280	3.61314	-4.45146	0.495463	0.243259	0
0.0287	2.70985	-6.28898	-0.114802	-1.89599	0
0.0293	2.89051	-4.45146	-0.419935	-1.89599	0
0.0300	2.70985	-5.05966	1.41086	-0.0643921	0
0.0307	1.08394	-5.66785	0.800596	-0.364888	0
0.0313	-0.361314	-2.92451	0.19033	-0.67254	0
0.0320	-1.08394	0.737597	2.63139	1.15906	0
0.0327	1.80657	0.129403	3.24166	0.243259	0
0.0333	3.25183	-1.70812	0.495463	-3.11228	0
0.0340	0.541971	-0.789358	1.41086	-3.11228	0
0.0347	1.44526	1.65636	7.81865	-1.58834	0
0.0353	2.89051	2.26455	9.64945	-1.28069	0
0.0360	-2.16788	1.95398	5.37759	-0.0643921	0
0.0367	-5.60037	1.03522	3.85192	2.07486	0
0.0373	-3.7938	1.03522	4.76732	1.7672	0
0.0380	-5.23905	5.61609	4.15706	-0.980191	0
0.0387	-7.94891	11.1157	2.32626	-0.980191	0
0.0393	-7.04562	12.0215	0.800596	1.7672	0
0.0400	-10.1168	13.2509	0.19033	1.7672	0
0.0407	-14.4526	15.0754	1.10573	-1.58834	0
0.0413	-12.646	12.0215	2.32626	-1.89599	0
0.0420	-8.67153	7.14304	2.93653	1.7672	0
0.0427	-6.14234	7.45361	3.24166	2.683	0
0.0433	-5.05839	11.1157	2.32626	-0.980191	0
0.0440	-5.05839	12.0215	1.10573	-2.19649	0
0.0447	-7.94891	8.98057	1.41086	0.243259	0
0.0453	-8.85219	5.00789	1.10573	0.851406	0
0.0460	-4.69708	6.53485	0.495463	-0.0643921	0
0.0467	-2.16788	10.197	2.93653	1.46671	0
0.0473	-2.5292	9.27819	5.07245	1.7672	0
0.0480	3.25183	8.0618	3.54679	-0.0643921	0
0.0487	11.2007	12.0215	1.71599	0.55091	0
0.0493	12.4653	15.9942	0.495463	1.7672	0
0.0500	13.7299	18.4399	-1.9456	-0.980191	0
0.0507	20.4142	19.0481	-3.16915	-2.19649	0
0.0513	26.7372	15.6836	-2.25073	1.7672	0
0.0520	34.1442	13.8591	-1.33533	3.90645	0
0.0527	42.2737	18.4399	-0.725068	1.7672	0
0.0533	46.9708	20.5751	-1.64047	0.55091	0
0.0540	51.4872	15.9942	-3.77942	0.851406	0
0.0547	57.2683	11.1157	-3.16915	-0.0643921	0
0.0553	59.7975	6.53485	-1.0302	0.243259	0
0.0560	64.6752	-1.39755	0.495463	1.15906	0
0.0567	75.8759	-9.95109	1.10573	0.55091	0
0.0573	83.8248	-18.7893	-0.114802	-1.28069	0
0.0580	88.1606	-23.6807	-2.86402	-1.89599	0
0.0587	93.219	-23.0725	0.19033	0.55091	0
0.0593	96.1095	-23.0725	5.68272	2.38251	0
0.0600	97.0128	-24.2889	4.15706	-0.980191	0
0.0607	100.987	-23.6807	0.19033	-3.72759	0
0.0613	105.142	-25.8159	1.10573	-0.980191	0
0.0620	108.214	-27.951	2.63139	-0.0643921	0
0.0627	112.549	-25.8159	1.41086	-1.89599	0
0.0633	116.162	-27.6405	1.41086	-0.0643921	0
0.0640	118.33	-32.8295	1.41086	1.7672	0
0.0647	120.679	-31.6131	0.495463	0.851406	0
0.0653	121.763	-30.0862	0.800596	-0.67254	0
0.0660	119.234	-32.8295	1.10573	-1.28069	0
0.0667	115.801	-32.8295	-0.419935	-0.980191	0
0.0673	111.827	-31.9237	-1.64047	-0.67254	0
0.0680	108.575	-34.6671	-2.25073	0.243259	0
0.0687	109.478	-33.7483	-2.25073	1.15906	0
0.0693	110.923	-29.478	-1.64047	-1.89599	0
0.0700	105.865	-29.1674	-1.0302	-4.64338	0
0.0707	97.9161	-26.4241	0.495463	-0.0643921	0
0.0713	93.5803	-18.4917	2.63139	2.683	0
0.0720	89.9672	-12.6944	2.32626	-2.50414	0
0.0727	83.4635	-11.1675	-0.114802	-2.81179	0
0.0733	77.1405	-7.50537	-1.9456	1.7672	0
0.0740	71.5402	-2.00575	-3.16915	-0.364888	0
0.0747	67.0237	0.129403	-2.25073	-4.33573	0
0.0753	61.7847	0.129403	-0.114802	-2.81179	0
0.0760	54.1971	2.87275	0.19033	-0.0643921	0
0.0767	46.0675	5.61609	-1.33533	1.15906	0
0.0773	40.4672	5.00789	-3.77942	0.55091	0
0.0780	34.6861	6.84542	-5.91535	-2.19649	0
0.0787	27.6405	12.0215	-4.08455	-1.28069	0
0.0793	21.8595	14.1696	-1.0302	2.99065	0
0.0800	15.7172	14.7778	-2.25073	3.5988	0
0.0807	9.03285	16.913	-3.16915	1.46671	0
0.0813	4.87774	17.5212	-2.86402	-0.0643921	0
0.0820	0.180657	18.4399	-5.61021	-0.67254	0
0.0827	-6.14234	22.102	-6.52561	-0.67254	0
0.0833	-10.8394	23.3184	-2.86402	-0.0643921	0
0.0840	-14.8139	19.3457	-1.33533	-0.0643921	0
0.0847	-20.7755	15.9942	-3.16915	-1.89599	0
0.0853	-24.5693	14.4673	-4.99995	-2.50414	0
0.0860	-24.5693	9.88639	-5.61021	-0.980191	0
0.0867	-27.2792	2.26455	-4.69481	-0.0643921	0
0.0873	-33.9635	-2.00575	-3.47428	-1.58834	0
0.0880	-38.4799	-2.31631	-3.16915	-0.67254	0
0.0887	-40.1058	-2.62688	-3.16915	1.15906	0
0.0893	-42.4544	-4.14089	-4.08455	0.55091	0
0.0900	-44.9836	-5.37022	-5.61021	1.46671	0
0.0907	-47.3321	-6.28898	-4.08455	3.29115	0
0.0913	-50.7646	-7.1948	-4.08455	0.55091	0
0.0920	-55.6423	-7.1948	-6.83074	-1.28069	0
0.0927	-60.1588	-7.803	-6.52561	0.243259	0
0.0933	-64.8559	-7.50537	-3.47428	-1.28069	0
0.0940	-69.011	-9.03233	-3.47428	-2.81179	0
0.0947	-71.1788	-13.6132	-2.86402	0.55091	0
0.0953	-75.6953	-15.1272	-0.114802	1.46671	0
0.0960	-82.5602	-12.6944	-2.25073	0.243259	0
0.0967	-85.812	-16.3565	-6.83074	0.851406	0
0.0973	-87.6186	-22.1538	-5.61021	-0.364888	0
0.0980	-93.219	-20.9374	-2.86402	-1.89599	0
0.0987	-96.4708	-17.5729	-3.16915	-0.980191	0
0.0993	-96.8321	-16.6542	-3.16915	-0.0643921	0
0.1000	-98.0967	-14.2214	-0.725068	-1.89599	0
0.1007	-97.3741	-11.7757	-0.419935	-2.50414	0
0.1013	-94.1223	-10.8569	-2.25073	-0.0643921	0
0.1020	-93.761	-7.50537	-1.9456	2.07486	0
0.1027	-93.219	-4.45146	-0.725068	1.7672	0
0.1033	-89.2445	-4.76203	-1.9456	0.851406	0
0.1040	-86.7153	-2.31631	-2.25073	2.07486	0
0.1047	-84.9088	2.87275	-0.725068	3.5988	0
0.1053	-81.2956	5.00789	-1.33533	2.99065	0
0.1060	-81.6569	7.45361	-3.16915	4.20695	0
0.1067	-84.3668	11.7239	-2.25073	7.87014	0
0.1073	-83.1022	13.5485	0.19033	6.65385	0
0.1080	-83.1022	12.6427	2.02113	2.38251	0
0.1087	-87.438	12.6427	2.32626	1.7672	0
0.1093	-85.2701	10.8051	0.495463	2.683	0
0.1100	-77.8631	6.53485	-1.33533	0.851406	0
0.1107	-74.792	5.31846	-0.114802	1.15906	0
0.1113	-74.25	5.61609	0.495463	2.38251	0
0.1120	-70.6369	2.56218	-0.725068	1.15906	0
0.1127	-66.8431	-0.789358	0.495463	0.243259	0
0.1133	-65.7591	-1.70812	1.71599	-0.67254	0
0.1140	-62.8686	-2.92451	-0.725068	-2.81179	0
0.1147	-58.3522	-5.37022	-2.86402	-2.81179	0
0.1153	-56.9069	-7.1948	-0.725068	-0.980191	0
0.1160	-55.1004	-9.03233	1.41086	-0.980191	0
0.1167	-49.5	-7.1948	2.02113	-0.0643921	0
0.1173	-44.6223	-0.478791	1.71599	1.7672	0
0.1180	-44.0803	6.53485	0.495463	0.55091	0
0.1187	-42.8157	10.197	1.41086	-0.0643921	0
0.1193	-40.1058	13.8591	5.07245	3.5988	0
0.1200	-37.396	16.6024	5.37759	4.82225	0
0.1207	-32.6989	20.8727	1.41086	0.851406	0
0.1213	-28.1825	30.0344	0.19033	-0.0643921	0
0.1220	-24.75	38.575	1.41086	1.46671	0
0.1227	-18.7883	41.0207	1.41086	1.15906	0
0.1233	-12.8266	40.102	0.800596	0.851406	0
0.1240	-8.85219	40.7102	0.495463	1.7672	0
0.1247	-4.69708	42.2371	-1.64047	1.7672	0
0.1253	-4.69708	40.102	-2.25073	2.07486	0
0.1260	-7.04562	31.5614	-0.419935	2.683	0
0.1267	-3.43248	21.7915	1.41086	2.683	0
0.1273	1.44526	16.6024	1.71599	1.15906	0
0.1280	0.541971	13.8591	1.71599	0.243259	0
0.1287	-2.16788	8.35943	1.41086	0.851406	0
0.1293	-3.43248	4.69733	0.495463	0.851406	0
0.1300	-4.33577	4.69733	0.495463	-1.58834	0
0.1307	-1.62591	2.87275	2.63139	-2.19649	0
0.1313	1.44526	-3.23507	4.46219	0.851406	0
0.1320	0.180657	-7.1948	3.85192	1.46671	0
0.1327	-1.2646	-7.803	2.32626	-0.67254	0
0.1333	-0.722628	-10.2487	1.10573	-1.89599	0
0.1340	-0.180657	-14.2214	-0.419935	-1.28069	0
0.1347	-0.361314	-17.2753	-0.419935	1.7672	0
0.1353	-1.98723	-21.8432	0.495463	4.20695	0
0.1360	-3.43248	-27.951	0.800596	1.7672	0
0.1367	-3.7938	-29.7756	1.41086	-1.58834	0
0.1373	-3.7938	-28.2616	0.19033	-2.81179	0
0.1380	-4.33577	-25.8159	-1.64047	-2.81179	0
0.1387	-5.96168	-22.4514	-0.114802	-1.58834	0
0.1393	-8.85219	-20.0186	3.24166	-0.980191	0
0.1400	-10.8394	-20.6268	2.93653	-3.11228	0
0.1407	-10.8394	-17.8835	2.32626	-3.72759	0
0.1413	-12.646	-11.4651	2.93653	-0.67254	0
0.1420	-14.8139	-4.45146	1.41086	0.851406	0
0.1427	-14.8139	3.18331	0.800596	-0.0643921	0
0.1433	-17.1624	9.27819	3.54679	0.851406	0
0.1440	-22.7628	12.3321	5.07245	1.7672	0
0.1447	-23.3047	16.6024	2.63139	1.7672	0
0.1453	-19.8723	19.3457	-0.419935	0.851406	0
0.1460	-19.8723	17.8317	-0.419935	-0.0643921	0
0.1467	-22.4015	15.6836	0.495463	-0.67254	0
0.1473	-23.6661	13.8591	-0.114802	-0.364888	0
0.1480	-22.0401	12.0215	-0.725068	-0.0643921	0
0.1487	-18.7883	13.8591	1.10573	1.7672	0
0.1493	-16.8011	15.6836	1.71599	1.7672	0
0.1500	-18.0657	10.197	1.41086	-1.58834	0
0.1507	-18.0657	6.53485	2.32626	-4.02808	0
0.1513	-16.6204	8.35943	2.63139	-3.72759	0
0.1520	-18.427	7.45361	1.71599	-2.50414	0
0.1527	-19.6916	6.22428	3.54679	-0.0643921	0
0.1533	-18.0657	10.197	4.15706	0.851406	0
0.1540	-18.969	10.8051	2.02113	-1.58834	0
0.1547	-20.7755	4.69733	3.54679	-2.81179	0
0.1553	-18.969	2.87275	7.20838	-0.980191	0
0.1560	-17.1624	3.18331	4.46219	-1.58834	0
0.1567	-17.7044	1.03522	2.32626	-3.41993	0
0.1573	-16.2591	0.42703	5.07245	-2.81179	0
0.1580	-14.8139	4.3997	3.24166	-3.11228	0
0.1587	-15.3558	6.84542	-1.9456	-4.02808	0
0.1593	-14.9945	8.0618	-1.0302	-3.41993	0
0.1600	-14.4526	10.8051	2.32626	-4.64338	0
0.1607	-14.4526	12.0215	2.93653	-4.94388	0
0.1613	-11.0201	8.0618	2.32626	0.243259	0
0.1620	-8.67153	4.3997	0.800596	2.99065	0
0.1627	-9.93613	5.61609	0.495463	-0.0643921	0
0.1633	-8.85219	6.84542	1.71599	-1.89599	0
0.1640	-5.23905	4.69733	2.32626	-0.980191	0
0.1647	-6.14234	2.87275	2.93653	-0.67254	0
0.1653	-8.85219	2.56218	4.15706	-0.364888	0
0.1660	-7.40694	2.87275	3.24166	0.243259	0
0.1667	-3.97445	3.79151	2.93653	0.851406	0
0.1673	-2.5292	5.61609	5.98785	2.683	0
0.1680	-2.5292	8.0618	6.59812	2.683	0
0.1687	-3.07117	9.27819	2.32626	1.15906	0
0.1693	-3.7938	9.58876	0.19033	1.15906	0
0.1700	-5.23905	9.88639	1.10573	1.46671	0
0.1707	-5.23905	8.98057	2.32626	-0.0643921	0
0.1713	-3.07117	6.22428	1.71599	0.55091	0
0.1720	-1.62591	5.00789	1.10573	-0.0643921	0
0.1727	-2.5292	5.61609	1.41086	-3.41993	0
0.1733	-3.43248	4.69733	2.02113	-3.72759	0
0.1740	-2.89051	3.18331	1.71599	-0.980191	0
0.1747	0.180657	2.56218	2.63139	-0.67254	0
0.1753	3.61314	0.42703	2.93653	-0.980191	0
0.1760	2.89051	-4.76203	2.63139	-0.0643921	0
0.1767	1.08394	-12.6944	3.54679	-0.364888	0
0.1773	1.08394	-18.7893	2.63139	-1.28069	0
0.1780	1.44526	-19.4104	0.495463	-1.89599	0
0.1787	1.08394	-14.519	3.24166	-1.89599	0
0.1793	-0.180657	-9.03233	6.90325	-1.89599	0
0.1800	-0.722628	-5.66785	3.85192	-1.58834	0
0.1807	2.89051	-4.76203	0.19033	-2.19649	0
0.1813	4.51642	-2.62688	1.10573	-1.89599	0
0.1820	0.541971	2.26455	0.800596	-0.980191	0
0.1827	-0.180657	5.61609	0.800596	-0.980191	0
0.1833	2.34854	7.75124	2.32626	-1.89599	0
0.1840	1.80657	10.197	0.495463	-0.980191	0
0.1847	1.44526	12.9403	-0.419935	0.55091	0
0.1853	4.87774	17.8317	5.07245	0.243259	0
0.1860	6.32299	23.9266	5.68272	-0.364888	0
0.1867	6.68431	27.8993	0.800596	-0.364888	0
0.1873	6.32299	30.3321	1.41086	-0.0643921	0
0.1880	3.25183	32.7778	4.46219	0.55091	0
0.1887	-1.08394	35.5211	2.63139	1.15906	0
0.1893	-1.62591	37.3586	1.10573	0.55091	0
0.1900	-0.722628	36.7504	2.63139	0.55091	0
0.1907	0.180657	35.8317	4.15706	2.683	0
0.1913	0.180657	36.4399	6.90325	2.683	0
0.1920	1.08394	36.7504	6.29299	-0.67254	0
0.1927	4.87774	37.6563	1.71599	-0.67254	0
0.1933	7.22628	42.5477	-0.114802	2.38251	0
0.1940	5.78102	45.8992	1.41086	2.38251	0
0.1947	3.7938	45.8992	0.495463	1.15906	0
0.1953	5.05839	49.8719	-0.419935	1.7672	0
0.1960	7.22628	55.061	2.32626	1.7672	0
0.1967	9.39416	55.3586	2.32626	-0.980191	0
0.1973	9.75548	55.6692	-1.9456	-1.89599	0
0.1980	7.22628	56.8855	-1.9456	-0.364888	0
0.1987	5.96168	56.8855	2.02113	0.851406	0
0.1993	9.39416	59.0207	2.63139	1.15906	0
0.2000	9.03285	61.4664	1.10573	1.7672	0
0.2007	3.7938	58.4125	1.41086	1.7672	0
0.2013	1.08394	57.8043	-0.419935	0.851406	0
0.2020	1.98723	63.6016	-2.55586	0.243259	0
0.2027	-0.361314	63.291	0.19033	0.243259	0
0.2033	-5.96168	57.8043	2.93653	0.851406	0
0.2040	-9.93613	61.1558	-0.725068	0.851406	0
0.2047	-10.1168	67.5742	-2.25073	0.243259	0
0.2053	-7.94891	66.6555	0.495463	0.851406	0
0.2060	-6.86496	64.2097	-1.0302	0.851406	0
0.2067	-6.14234	64.5203	-4.99995	-0.980191	0
0.2073	-4.69708	59.9394	-3.77942	-0.67254	0
0.2080	-1.98723	52.6152	-1.33533	0.851406	0
0.2087	1.98723	48.6426	-2.55586	0.243259	0
0.2093	5.96168	44.0746	-4.69481	-1.58834	0
0.2100	9.75548	36.1422	-5.91535	-3.11228	0
0.2107	13.9106	29.4262	-6.83074	-3.11228	0
0.2113	17.5237	23.0078	-4.99995	0.243259	0
0.2120	21.3175	14.7778	-3.47428	1.7672	0
0.2127	25.4726	7.75124	-5.91535	-1.58834	0
0.2133	27.4599	2.87275	-6.22048	-3.72759	0
0.2140	26.7372	-2.62688	-4.69481	-1.58834	0
0.2147	29.8084	-8.11357	-4.99995	0.55091	0
0.2153	34.1442	-11.4651	-4.38968	-0.0643921	0
0.2160	33.4215	-13.6132	-1.33533	-0.980191	0
0.2167	32.8796	-15.4378	-3.16915	-0.67254	0
0.2173	35.0475	-16.3565	-7.74614	-0.0643921	0
0.2180	35.0475	-14.519	-5.91535	-3.11228	0
0.2187	33.2409	-10.8569	-2.55586	-6.46783	0
0.2193	34.1442	-6.28898	-4.99995	-2.81179	0
0.2200	35.2281	-3.5327	-8.96667	0.851406	0
0.2207	33.7829	-4.14089	-8.35641	-0.980191	0
0.2213	30.7117	-5.66785	-7.13588	-2.19649	0
0.2220	29.4471	-1.39755	-7.44101	-0.980191	0
0.2227	27.0985	3.48094	-7.13588	-0.67254	0
0.2233	24.0274	0.129403	-6.83074	-0.67254	0
0.2240	24.9307	-6.28898	-8.66154	0.55091	0
0.2247	24.0274	-9.64052	-10.7975	1.7672	0
0.2253	19.511	-12.6944	-8.35641	1.7672	0
0.2260	19.511	-12.6944	-4.08455	-0.0643921	0
0.2267	23.1241	-9.32995	-3.16915	-0.980191	0
0.2273	21.3175	-11.1675	-3.77942	0.243259	0
0.2280	19.511	-14.519	-3.16915	1.7672	0
0.2287	21.4982	-12.0862	-4.99995	0.243259	0
0.2293	21.3175	-8.42413	-8.05128	-2.50414	0
0.2300	20.9562	-8.72176	-8.66154	-3.11228	0
0.2307	23.4854	-10.8569	-7.74614	0.243259	0
0.2313	23.6661	-12.6944	-7.44101	1.7672	0
0.2320	23.4854	-12.6944	-5.61021	-1.89599	0
0.2327	24.3887	-11.1675	-4.38968	-2.50414	0
0.2333	23.1241	-9.95109	-7.74614	1.15906	0
0.2340	23.1241	-10.5593	-9.57694	1.46671	0
0.2347	26.7372	-11.7757	-5.61021	-0.980191	0
0.2353	28.9051	-14.519	-4.38968	-0.364888	0
0.2360	29.4471	-16.6542	-6.52561	0.851406	0
0.2367	28.9051	-17.2753	-6.22048	-0.0643921	0
0.2373	28.5438	-17.5729	-6.83074	-0.980191	0
0.2380	32.5183	-19.0999	-8.35641	-1.89599	0
0.2387	39.2026	-21.5456	-4.99995	-3.41993	0
0.2393	40.4672	-23.9784	-2.25073	-3.72759	0
0.2400	39.2026	-24.8971	-4.99995	-2.19649	0
0.2407	41.3704	-24.5995	-6.22048	0.243259	0
0.2413	43.8996	-23.9784	-5.61021	1.46671	0
0.2420	43.5383	-23.6807	-7.74614	-0.67254	0
0.2427	44.0803	-24.8971	-8.66154	-2.19649	0
0.2433	46.6095	-28.2616	-8.05128	-0.980191	0
0.2440	50.042	-30.0862	-9.57694	-0.980191	0
0.2447	52.9325	-32.2213	-8.96667	-1.89599	0
0.2453	53.8358	-36.4916	-7.13588	-0.0643921	0
0.2460	53.8358	-40.7619	-7.74614	0.851406	0
0.2467	56.9069	-42.91	-7.74614	-1.58834	0
0.2473	60.7007	-43.2076	-4.99995	-2.81179	0
0.2480	60.8814	-42.91	-4.69481	-1.28069	0
0.2487	59.4361	-42.2889	-5.30508	-0.980191	0
0.2493	57.6296	-41.3831	-4.99995	-1.89599	0
0.2500	55.823	-39.2479	-4.38968	-0.980191	0
0.2507	55.1004	-35.2752	-2.55586	0.851406	0
0.2513	52.7518	-32.5319	0.495463	0.243259	0
0.2520	48.7774	-30.6944	0.19033	-0.67254	0
0.2527	46.9708	-28.8698	-2.55586	-0.0643921	0
0.2533	47.8741	-26.7347	-2.86402	0.851406	0
0.2540	50.2226	-24.8971	-2.25073	1.7672	0
0.2547	51.1259	-21.5456	-3.16915	2.99065	0
0.2553	46.9708	-15.4378	-3.47428	4.5146	0
0.2560	42.2737	-12.9921	-1.33533	3.90645	0
0.2567	42.9964	-16.9647	-0.725068	0.851406	0
0.2573	42.0931	-20.0186	-2.25073	-1.89599	0
0.2580	38.2993	-20.9374	-3.16915	-0.980191	0
0.2587	38.6606	-23.9784	-1.9456	-0.364888	0
0.2593	38.2993	-27.6405	1.41086	-1.89599	0
0.2600	33.4215	-27.6405	4.15706	-0.0643921	0
0.2607	30.3504	-26.7347	3.24166	4.5146	0
0.2613	29.2664	-26.4241	1.41086	2.99065	0
0.2620	26.3759	-25.5053	2.02113	-0.364888	0
0.2627	22.7628	-25.5053	3.24166	1.15906	0
0.2633	17.3431	-25.2077	4.76732	2.683	0
0.2640	11.2007	-23.9784	6.59812	0.243259	0
0.2647	10.6588	-24.5995	5.07245	-0.0643921	0
0.2653	11.562	-26.7347	0.800596	1.7672	0
0.2660	8.49088	-27.0323	-0.419935	0.55091	0
0.2667	4.87774	-24.2889	1.41086	-1.28069	0
0.2673	2.34854	-21.235	2.32626	-1.89599	0
0.2680	-0.180657	-19.4104	1.71599	-1.89599	0
0.2687	-3.97445	-18.1811	1.41086	0.851406	0
0.2693	-8.85219	-18.4917	2.63139	4.82225	0
0.2700	-11.3814	-18.4917	3.54679	4.82225	0
0.2707	-11.7427	-14.2214	3.24166	1.7672	0
0.2713	-15.3558	-10.8569	2.32626	-0.364888	0
0.2720	-19.6916	-14.519	1.71599	-0.980191	0
0.2727	-16.6204	-19.0999	2.02113	0.243259	0
0.2733	-11.9234	-18.4917	3.24166	0.851406	0
0.2740	-14.4526	-20.0186	3.24166	0.851406	0
0.2747	-18.969	-23.0725	4.15706	1.15906	0
0.2753	-23.6661	-21.5456	8.12378	1.7672	0
0.2760	-27.6405	-18.7893	8.42892	1.15906	0
0.2767	-30.8923	-17.2753	5.07245	2.38251	0
0.2773	-32.5183	-13.6132	5.37759	3.29115	0
0.2780	-32.6989	-13.6132	5.68272	0.243259	0
0.2787	-33.6022	-18.4917	2.02113	-2.50414	0
0.2793	-35.4088	-20.6268	1.41086	-0.67254	0
0.2800	-36.4927	-22.762	3.24166	1.15906	0
0.2807	-34.3248	-30.0862	1.41086	-0.980191	0
0.2813	-32.6989	-35.5858	0.800596	-3.72759	0
0.2820	-34.5055	-39.2479	5.37759	-3.11228	0
0.2827	-37.396	-49.6131	6.90325	-1.58834	0
0.2833	-39.2026	-61.5182	4.46219	-0.67254	0
0.2840	-41.9124	-66.3967	3.54679	-0.364888	0
0.2847	-41.9124	-66.7072	3.54679	-0.980191	0
0.2853	-39.3832	-65.4908	3.24166	-2.50414	0
0.2860	-41.0091	-62.1264	4.46219	-1.89599	0
0.2867	-45.5256	-58.4643	6.29299	0.851406	0
0.2873	-47.6934	-55.1127	7.51352	0.851406	0
0.2880	-48.2354	-52.9776	6.90325	-3.72759	0
0.2887	-48.958	-52.9776	4.15706	-5.55203	0
0.2893	-47.1515	-50.2342	1.71599	-3.72759	0
0.2900	-45.5256	-42.91	1.71599	-2.19649	0
0.2907	-46.4288	-38.3292	2.93653	-0.980191	0
0.2913	-45.5256	-37.0998	2.93653	0.851406	0
0.2920	-43.3577	-34.0589	2.32626	-0.980191	0
0.2927	-43.719	-30.3968	2.32626	-2.19649	0
0.2933	-42.4544	-27.6405	0.800596	0.243259	0
0.2940	-39.2026	-23.9784	-0.114802	-0.364888	0
0.2947	-38.2993	-20.9374	2.02113	-4.02808	0
0.2953	-37.396	-21.235	3.24166	-2.19649	0
0.2960	-32.6989	-22.1538	2.02113	0.851406	0
0.2967	-31.615	-21.8432	2.02113	-0.67254	0
0.2973	-32.6989	-22.4514	1.71599	-1.89599	0
0.2980	-29.6277	-24.5995	-1.33533	-0.980191	0
0.2987	-26.9179	-27.3428	0.19033	-0.364888	0
0.2993	-30.3504	-28.5592	5.68272	-0.0643921	0
0.3000	-31.7956	-29.1674	3.54679	-1.28069	0
0.3007	-28.1825	-30.6944	-1.33533	-1.89599	0
0.3013	-27.2792	-31.0049	0.495463	0.851406	0
0.3020	-31.615	-27.6405	1.71599	-0.0643921	0
0.3027	-33.6022	-23.3702	-1.9456	-5.55203	0
0.3033	-33.6022	-20.6268	-2.25073	-4.02808	0
0.3040	-35.2281	-15.1272	-0.725068	0.55091	0
0.3047	-34.5055	-7.803	-1.33533	1.15906	0
0.3053	-31.615	-4.76203	-1.0302	1.7672	0
0.3060	-29.4471	-4.76203	0.19033	3.5988	0
0.3067	-27.6405	-2.31631	-0.419935	3.5988	0
0.3073	-23.6661	1.95398	-1.33533	3.5988	0
0.3080	-19.8723	7.45361	-2.55586	2.99065	0
0.3087	-20.7755	14.7778	-2.25073	2.07486	0
0.3093	-21.1369	20.8727	-0.114802	3.29115	0
0.3100	-17.1624	26.0618	0.19033	4.20695	0
0.3107	-11.3814	27.8993	-1.9456	3.90645	0
0.3113	-10.1168	23.3184	-0.725068	4.82225	0
0.3120	-10.1168	18.7375	0.495463	3.5988	0
0.3127	-5.60037	17.2106	-2.86402	0.55091	0
0.3133	-0.180657	13.2509	-4.38968	1.7672	0
0.3140	-1.98723	7.75124	-1.9456	4.20695	0
0.3147	-6.14234	4.69733	-1.9456	0.851406	0
0.3153	-5.23905	3.48094	-4.08455	-2.50414	0
0.3160	-5.60037	2.56218	-2.55586	-0.67254	0
0.3167	-8.31022	2.26455	-1.9456	1.46671	0
0.3173	-8.85219	1.03522	-5.30508	0.851406	0
0.3180	-11.7427	-0.181164	-5.61021	0.851406	0
0.3187	-18.969	1.34579	-2.25073	1.7672	0
0.3193	-22.9434	1.95398	-2.86402	2.683	0
0.3200	-23.6661	-0.789358	-3.16915	2.38251	0
0.3207	-24.5693	-3.5327	0.495463	-0.67254	0
0.3213	-19.8723	-6.28898	-0.114802	-1.28069	0
0.3220	-12.646	-8.11357	-4.38968	2.99065	0
0.3227	-12.2847	-6.89718	-1.64047	3.5988	0
0.3233	-15.8978	-4.45146	2.93653	-0.67254	0
0.3240	-15.3558	-6.89718	2.02113	-0.364888	0
0.3247	-13.5493	-8.72176	1.10573	1.7672	0
0.3253	-13.9106	-5.37022	0.800596	0.851406	0
0.3260	-14.8139	-1.09993	-2.55586	-0.0643921	0
0.3267	-14.0912	-1.09993	-4.08455	0.243259	0
0.3273	-11.7427	-2.00575	-1.33533	0.243259	0
0.3280	-9.93613	-1.70812	-1.0302	1.46671	0
0.3287	-8.85219	-1.09993	-4.08455	1.7672	0
0.3293	-8.85219	-2.00575	-4.08455	0.55091	0
0.3300	-8.85219	-2.92451	-2.25073	2.07486	0
0.3307	-7.76825	-1.70812	-0.419935	3.5988	0
0.3313	-6.86496	-0.789358	-1.64047	1.15906	0
0.3320	-5.60037	-3.23507	-2.86402	-0.67254	0
0.3327	-1.2646	-3.84327	-0.725068	0.851406	0
0.3333	3.7938	-2.62688	-0.419935	1.7672	0
0.3340	5.96168	-4.14089	-3.47428	0.851406	0
0.3347	8.49088	-5.97842	-1.33533	-0.67254	0
0.3353	11.2007	-5.37022	4.15706	-2.81179	0
0.3360	10.8394	-5.37022	1.71599	-2.19649	0
0.3367	10.8394	-5.05966	-4.08455	1.15906	0
0.3373	12.104	-4.76203	-1.9456	1.7672	0
0.3380	10.2974	-7.803	1.10573	0.55091	0
0.3387	7.58759	-8.72176	-0.725068	1.7672	0
0.3393	8.49088	-4.45146	-1.33533	1.7672	0
0.3400	11.2007	-3.5327	0.800596	-0.0643921	0
0.3407	13.0073	-6.28898	0.19033	-0.0643921	0
0.3413	14.8139	-5.97842	-2.25073	-0.67254	0
0.3420	18.2464	-2.31631	-3.16915	-2.50414	0
0.3427	22.7628	-0.181164	0.495463	-0.67254	0
0.3433	24.0274	1.65636	3.24166	1.7672	0
0.3440	22.7628	2.87275	0.495463	-0.0643921	0
0.3447	24.0274	4.3997	-3.16915	-2.19649	0
0.3453	24.0274	8.35943	-1.33533	-0.980191	0
0.3460	21.3175	10.197	0.800596	0.55091	0
0.3467	21.8595	10.5075	-0.419935	1.7672	0
0.3473	22.7628	14.4673	-1.0302	0.243259	0
0.3480	19.511	19.0481	-0.419935	-2.19649	0
0.3487	16.6204	21.4938	-2.86402	-2.19649	0
0.3493	15.5365	27.5887	-4.38968	-0.980191	0
0.3500	13.7299	35.5211	-4.08455	0.243259	0
0.3507	12.104	38.2774	-4.99995	2.38251	0
0.3513	11.7427	37.9668	-5.91535	2.99065	0
0.3520	10.6588	37.3586	-4.38968	0.851406	0
0.3527	10.2974	33.6965	-4.99995	-0.67254	0
0.3533	11.562	27.5887	-6.22048	-0.0643921	0
0.3540	14.8139	19.6563	-4.38968	1.46671	0
0.3547	21.4982	11.1157	-2.25073	1.15906	0
0.3553	28.5438	5.61609	-3.47428	-1.28069	0
0.3560	30.3504	1.34579	-4.69481	-2.81179	0
0.3567	30.3504	-5.66785	-1.64047	-1.58834	0
0.3573	31.2537	-10.8569	-0.419935	-2.81179	0
0.3580	30.1697	-10.8569	-4.08455	-5.25153	0
0.3587	26.1953	-9.64052	-4.99995	-3.72759	0
0.3593	24.5693	-10.2487	-0.419935	-2.19649	0
0.3600	21.4982	-11.1675	0.495463	-3.41993	0
0.3607	16.9818	-10.2487	-3.47428	-1.89599	0
0.3613	17.5237	-6.89718	-4.08455	-0.0643921	0
0.3620	20.9562	-5.37022	-1.64047	-2.50414	0
0.3627	19.1496	-7.1948	-3.47428	-1.89599	0
0.3633	15.7172	-7.1948	-5.91535	1.7672	0
0.3640	14.6332	-4.14089	-4.08455	1.7672	0
0.3647	13.9106	-2.62688	-1.33533	0.243259	0
0.3653	13.9106	-2.92451	-0.419935	1.7672	0
0.3660	13.0073	-0.789358	-1.33533	-0.364888	0
0.3667	10.6588	1.65636	-2.86402	-3.72759	0
0.3673	7.58759	3.18331	-1.64047	-0.0643921	0
0.3680	5.05839	3.79151	1.41086	2.683	0
0.3687	4.15511	3.18331	-0.725068	-1.28069	0
0.3693	5.78102	3.18331	-4.08455	-1.89599	0
0.3700	4.87774	7.45361	-2.25073	2.683	0
0.3707	0.903285	11.4133	-0.114802	1.7672	0
0.3713	-0.722628	10.8051	0.495463	-0.364888	0
0.3720	1.08394	9.88639	3.85192	0.851406	0
0.3727	3.61314	11.7239	2.32626	0.55091	0
0.3733	5.41971	12.9403	-4.69481	-1.89599	0
0.3740	3.7938	13.5485	-4.08455	-0.67254	0
0.3747	-0.361314	15.9942	1.10573	1.46671	0
0.3753	-1.2646	17.5212	0.495463	-0.980191	0
0.3760	0.180657	16.913	-0.114802	-2.50414	0
0.3767	-0.722628	15.386	-0.114802	-0.980191	0
0.3773	-2.16788	13.8591	-2.86402	-0.364888	0
0.3780	-4.69708	12.3321	-1.9456	-1.28069	0
0.3787	-8.85219	11.1157	0.800596	-1.89599	0
0.3793	-10.8394	11.1157	-0.419935	-2.19649	0
0.3800	-11.7427	12.3321	0.495463	-2.81179	0
0.3807	-15.3558	12.9403	2.93653	-2.19649	0
0.3813	-17.7044	11.1157	-0.419935	-0.67254	0
0.3820	-14.4526	11.1157	-1.9456	0.55091	0
0.3827	-11.0201	12.3321	1.10573	1.15906	0
0.3833	-11.3814	8.0618	2.93653	0.55091	0
0.3840	-11.7427	0.129403	2.63139	-0.0643921	0
0.3847	-11.0201	-4.76203	0.495463	1.7672	0
0.3853	-12.2847	-6.89718	-2.25073	2.683	0
0.3860	-11.3814	-7.803	-1.33533	0.851406	0
0.3867	-9.2135	-7.1948	-0.114802	-0.0643921	0
0.3873	-9.57482	-8.11357	-1.33533	-0.980191	0
0.3880	-9.93613	-10.5593	-1.64047	-3.72759	0
0.3887	-5.23905	-11.4651	-1.0302	-4.64338	0
0.3893	-1.2646	-10.8569	-1.0302	-2.81179	0
0.3900	-2.89051	-10.2487	0.19033	-3.11228	0
0.3907	-4.33577	-9.64052	0.495463	-4.02808	0
0.3913	-3.43248	-7.50537	0.495463	-3.72759	0
0.3920	-3.43248	-5.37022	2.32626	-3.72759	0
0.3927	-3.7938	-7.1948	3.85192	-2.50414	0
0.3933	-1.62591	-9.03233	2.02113	-1.89599	0
0.3940	0.541971	-5.37022	0.495463	-4.02808	0
0.3947	-1.08394	-3.23507	1.41086	-3.72759	0
0.3953	-1.98723	-5.66785	4.15706	-1.58834	0
0.3960	0.180657	-7.1948	4.15706	-2.81179	0
0.3967	0.541971	-5.37022	0.19033	-3.41993	0
0.3973	-0.722628	-4.45146	-1.33533	-0.0643921	0
0.3980	1.44526	-4.14089	1.41086	-0.364888	0
0.3987	3.61314	-3.84327	1.41086	-3.72759	0
0.3993	3.61314	-5.37022	-0.725068	-4.02808	0
0.4000	4.87774	-6.28898	0.495463	-4.02808	0
0.4007	6.68431	-4.76203	2.32626	-4.64338	0
0.4013	6.86496	-3.5327	2.32626	-3.72759	0
0.4020	8.67153	-2.31631	2.32626	-3.72759	0
0.4027	7.22628	0.129403	3.24166	-2.19649	0
0.4033	1.98723	2.87275	3.24166	-0.67254	0
0.4040	6.68431	5.00789	3.24166	-1.28069	0
0.4047	19.1496	6.22428	4.46219	-0.0643921	0
0.4053	27.4599	8.0618	3.24166	1.7672	0
0.4060	33.2409	9.58876	0.495463	-0.0643921	0
0.4067	40.8285	10.197	2.02113	-0.980191	0
0.4073	44.4416	10.5075	5.68272	2.38251	0
0.4080	46.0675	11.4133	5.07245	2.683	0
0.4087	48.4161	12.0215	3.24166	1.15906	0
0.4093	47.8741	11.7239	3.85192	1.7672	0
0.4100	48.958	10.8051	4.46219	-0.0643921	0
0.4107	53.6551	10.197	3.24166	-2.19649	0
0.4113	53.8358	8.98057	2.32626	-0.980191	0
0.4120	51.8485	5.92666	1.71599	-0.0643921	0
0.4127	52.3905	3.18331	2.63139	-0.364888	0
0.4133	49.6807	3.48094	3.54679	-0.980191	0
0.4140	44.4416	6.53485	4.15706	-2.19649	0
0.4147	43.177	8.35943	5.37759	-1.58834	0
0.4153	40.8285	5.92666	5.07245	0.851406	0
0.4160	35.5894	0.42703	5.07245	0.851406	0
0.4167	32.3376	-2.00575	7.81865	0.55091	0
0.4173	30.1697	-3.5327	8.12378	2.683	0
0.4180	27.0985	-8.11357	5.98785	2.683	0
0.4187	24.0274	-11.7757	8.12378	0.851406	0
0.4193	20.5949	-11.7757	11.4802	0.851406	0
0.4200	19.511	-11.7757	7.81865	1.7672	0
0.4207	18.6077	-10.8569	3.54679	1.7672	0
0.4213	14.6332	-7.50537	4.76732	0.851406	0
0.4220	10.2974	-6.28898	5.68272	-0.980191	0
0.4227	8.49088	-8.42413	4.46219	-0.980191	0
0.4233	5.96168	-9.32995	5.37759	1.46671	0
0.4240	3.7938	-6.58661	6.29299	2.38251	0
0.4247	3.25183	-5.37022	5.98785	0.851406	0
0.4253	3.7938	-8.72176	6.90325	-1.28069	0
0.4260	7.58759	-11.1675	7.51352	-0.0643921	0
0.4267	12.104	-7.803	5.07245	3.5988	0
0.4273	13.0073	-2.92451	6.29299	4.82225	0
0.4280	12.104	-2.62688	11.7854	2.07486	0
0.4287	11.562	-2.92451	12.3956	2.07486	0
0.4293	10.2974	-0.789358	8.73405	4.82225	0
0.4300	9.03285	2.56218	7.51352	4.20695	0
0.4307	12.104	8.0618	8.73405	1.7672	0
0.4313	13.9106	13.8591	9.64945	2.38251	0
0.4320	11.2007	15.386	9.34431	3.5988	0
0.4327	8.49088	12.0215	6.59812	1.7672	0
0.4333	6.68431	9.27819	4.76732	-0.0643921	0
0.4340	1.98723	7.14304	5.68272	1.46671	0
0.4347	0.541971	4.08913	5.37759	2.683	0
0.4353	4.87774	4.08913	4.15706	1.7672	0
0.4360	3.7938	5.31846	5.37759	-0.0643921	0
0.4367	0.180657	1.95398	5.98785	0.55091	0
0.4373	1.98723	-2.62688	5.07245	2.683	0
0.4380	1.98723	-4.76203	5.07245	3.5988	0
0.4387	-1.62591	-5.97842	5.07245	2.38251	0
0.4393	1.08394	-3.23507	5.07245	2.683	0
0.4400	1.98723	1.95398	8.73405	4.5146	0
0.4407	-5.23905	1.95398	12.0905	1.46671	0
0.4413	-8.31022	-0.789358	7.81865	-3.41993	0
0.4420	-5.23905	1.03522	1.10573	-3.72759	0
0.4427	-7.76825	4.3997	1.71599	-1.58834	0
0.4433	-11.0201	5.92666	6.90325	-1.28069	0
0.4440	-8.85219	5.61609	7.51352	-1.58834	0
0.4447	-6.14234	5.31846	4.15706	-0.980191	0
0.4453	-5.05839	8.0618	2.32626	0.243259	0
0.4460	-2.16788	12.6427	0.800596	-0.0643921	0
0.4467	-1.62591	12.9403	-0.419935	-2.19649	0
0.4473	-3.97445	11.7239	0.19033	-3.72759	0
0.4480	-5.23905	13.2509	0.800596	-1.58834	0
0.4487	-4.33577	12.6427	-0.114802	-0.67254	0
0.4493	-5.60037	10.8051	-0.419935	-1.89599	0
0.4500	-7.04562	12.3321	-0.419935	-1.28069	0
0.4507	-7.04562	12.9403	-1.33533	0.243259	0
0.4513	-7.94891	11.1157	-1.33533	1.7672	0
0.4520	-11.7427	10.5075	-1.64047	1.7672	0
0.4527	-14.9945	8.35943	-2.86402	-0.364888	0
0.4533	-16.6204	4.08913	-3.77942	-2.81179	0
0.4540	-18.427	2.26455	-3.47428	-2.50414	0
0.4547	-21.4982	-0.478791	-2.55586	-0.980191	0
0.4553	-25.4726	-5.37022	-0.725068	-0.980191	0
0.4560	-27.2792	-6.89718	-0.725068	-2.50414	0
0.4567	-27.6405	-7.803	-3.16915	-3.72759	0
0.4573	-29.0858	-9.95109	-4.99995	-2.81179	0
0.4580	-30.8923	-9.03233	-4.99995	-2.81179	0
0.4587	-28.7245	-8.11357	-7.13588	-3.72759	0
0.4593	-26.9179	-8.42413	-8.96667	-2.19649	0
0.4600	-28.7245	-5.05966	-8.35641	0.55091	0
0.4607	-28.1825	-2.62688	-7.74614	1.15906	0
0.4613	-25.1113	-3.84327	-6.52561	-0.0643921	0
0.4620	-24.208	-3.23507	-5.30508	-2.50414	0
0.4627	-24.208	-0.789358	-5.91535	-3.72759	0
0.4633	-23.6661	0.42703	-5.91535	-0.980191	0
0.4640	-24.75	3.79151	-5.30508	3.29115	0
0.4647	-27.2792	6.53485	-6.83074	2.683	0
0.4653	-29.9891	6.84542	-6.83074	-0.0643921	0
0.4660	-30.8923	9.27819	-5.30508	-0.0643921	0
0.4667	-29.0858	12.0215	-6.83074	0.55091	0
0.4673	-27.2792	12.0215	-7.44101	-1.28069	0
0.4680	-27.8212	12.9403	-5.61021	-2.50414	0
0.4687	-26.9179	14.7778	-7.44101	-0.364888	0
0.4693	-23.6661	13.8591	-8.96667	1.7672	0
0.4700	-21.4982	12.6427	-5.91535	1.46671	0
0.4707	-19.3303	11.7239	-6.83074	0.243259	0
0.4713	-16.2591	9.27819	-9.57694	-0.980191	0
0.4720	-15.3558	8.0618	-8.35641	-2.81179	0
0.4727	-13.9106	8.0618	-8.66154	-3.11228	0
0.4733	-10.1168	6.53485	-9.57694	-1.89599	0
0.4740	-8.85219	4.3997	-4.99995	-1.28069	0
0.4747	-11.7427	3.48094	-3.77942	-2.81179	0
0.4753	-10.8394	2.56218	-5.91535	-3.72759	0
0.4760	-7.94891	3.79151	-4.99995	-1.89599	0
0.4767	-7.94891	7.45361	-5.61021	-0.0643921	0
0.4773	-6.14234	8.35943	-8.05128	-0.364888	0
0.4780	-1.62591	7.45361	-4.99995	-1.58834	0
0.4787	-3.43248	7.14304	-1.64047	-0.0643921	0
0.4793	-9.93613	7.75124	-2.25073	1.46671	0
0.4800	-9.93613	7.45361	-2.86402	-0.0643921	0
0.4807	-8.67153	4.69733	-3.16915	0.243259	0
0.4813	-8.67153	1.03522	-4.08455	2.38251	0
0.4820	-4.33577	-0.789358	-4.69481	0.851406	0
0.4827	0.903285	-0.789358	-4.38968	-1.28069	0
0.4833	0.903285	-1.70812	-4.99995	0.243259	0
0.4840	1.98723	-1.70812	-5.91535	2.07486	0
0.4847	5.96168	0.129403	-5.91535	1.15906	0
0.4853	6.86496	1.34579	-3.16915	1.46671	0
0.4860	3.25183	1.34579	-1.9456	1.7672	0
0.4867	-0.180657	1.03522	-3.77942	-0.980191	0
0.4873	-2.16788	1.95398	-3.16915	-1.58834	0
0.4880	-3.7938	4.69733	-1.33533	1.15906	0
0.4887	-3.7938	6.53485	-0.419935	1.7672	0
0.4893	-1.2646	8.35943	0.495463	-0.980191	0
0.4900	2.70985	9.88639	-0.419935	-0.364888	0
0.4907	3.7938	9.27819	-1.33533	2.07486	0
0.4913	1.80657	10.197	2.32626	0.851406	0
0.4920	-0.180657	13.2509	3.85192	-0.67254	0
0.4927	2.34854	13.2509	-0.725068	1.46671	0
0.4933	6.32299	10.197	-2.86402	1.7672	0
0.4940	7.58759	9.58876	-0.725068	-2.19649	0
0.4947	8.49088	8.67	-1.0302	-2.81179	0
0.4953	8.67153	5.61609	-0.114802	0.851406	0
0.4960	7.22628	5.31846	3.24166	0.55091	0
0.4967	5.41971	5.61609	4.15706	-3.72759	0
0.4973	5.05839	1.95398	5.07245	-4.64338	0
0.4980	6.32299	-2.31631	5.68272	-2.81179	0
0.4987	13.3686	-6.28898	5.07245	-1.58834	0
0.4993	23.6661	-9.95109	5.07245	-0.0643921	0
0.5000	27.6405	-11.1675	7.51352	0.243259	0
0.5007	27.6405	-9.95109	8.73405	-0.980191	0
0.5013	30.3504	-7.1948	9.64945	-0.67254	0
0.5020	32.5183	-4.14089	10.87	-0.0643921	0
0.5027	32.5183	-5.66785	13.311	-1.89599	0
0.5033	32.5183	-9.03233	13.311	-2.50414	0
0.5040	30.3504	-5.05966	11.4802	-1.28069	0
0.5047	28.0018	-1.70812	10.87	-1.89599	0
0.5053	29.2664	-5.97842	13.6162	-2.81179	0
0.5060	31.2537	-6.89718	14.2264	-2.50414	0
0.5067	32.3376	-2.00575	12.3956	-3.72759	0
0.5073	33.2409	-1.09993	12.7008	-5.25153	0
0.5080	32.8796	-0.789358	12.7008	-3.41993	0
0.5087	31.073	2.87275	11.4802	-2.81179	0
0.5093	28.9051	5.00789	12.7008	-3.72759	0
0.5100	25.292	7.45361	16.0572	-0.980191	0
0.5107	20.4142	15.0754	17.888	0.55091	0
0.5113	14.8139	20.5751	18.4983	-1.89599	0
0.5120	5.78102	22.7102	19.1116	-1.89599	0
0.5127	-7.04562	25.1559	18.8034	-0.67254	0
0.5133	-18.0657	26.3723	16.3624	-0.980191	0
0.5140	-24.5693	26.0618	13.9213	0.55091	0
0.5147	-31.615	28.5075	15.447	2.683	0
0.5153	-40.1058	32.4801	19.4167	2.07486	0
0.5160	-47.6934	33.0883	19.1116	1.7672	0
0.5167	-54.7391	29.1157	16.0572	1.7672	0
0.5173	-60.1588	23.0078	14.2264	-0.0643921	0
0.5180	-61.9653	16.6024	13.0059	-0.980191	0
0.5187	-63.5912	8.35943	12.7008	-0.980191	0
0.5193	-66.6624	-3.23507	14.2264	-0.980191	0
0.5200	-69.7336	-14.519	13.9213	-0.0643921	0
0.5207	-69.9142	-21.8432	13.0059	-0.0643921	0
0.5213	-69.3723	-27.3428	14.2264	-0.0643921	0
0.5220	-71.1788	-31.9237	13.6162	1.7672	0
0.5227	-73.8887	-33.7483	10.5648	0.55091	0
0.5233	-75.1533	-31.3026	11.4802	-1.89599	0
0.5240	-76.0566	-28.2616	15.1418	-0.364888	0
0.5247	-76.7792	-28.2616	15.447	0.851406	0
0.5253	-76.0566	-27.6405	11.7854	0.243259	0
0.5260	-74.792	-24.2889	9.03918	0.243259	0
0.5267	-73.8887	-21.8432	9.03918	-1.89599	0
0.5273	-73.8887	-20.0186	9.95458	-2.81179	0
0.5280	-75.6953	-17.5729	9.03918	-0.980191	0
0.5287	-76.7792	-14.519	6.59812	-3.11228	0
0.5293	-74.792	-7.803	4.15706	-4.64338	0
0.5300	-73.708	-1.70812	2.32626	-0.980191	0
0.5307	-73.708	-2.62688	2.02113	-0.67254	0
0.5313	-72.9854	-4.14089	2.32626	-3.72759	0
0.5320	-72.8048	0.42703	0.495463	-1.89599	0
0.5327	-75.1533	5.61609	-3.77942	-0.0643921	0
0.5333	-77.6825	8.67	-4.69481	-1.58834	0
0.5340	-77.8631	10.197	-3.47428	-0.0643921	0
0.5347	-76.7792	12.0215	-4.99995	0.55091	0
0.5353	-74.792	14.1696	-6.83074	-2.19649	0
0.5360	-74.792	12.3321	-6.83074	-1.89599	0
0.5367	-75.6953	10.197	-8.35641	0.851406	0
0.5373	-75.1533	14.7778	-11.7129	0.243259	0
0.5380	-75.1533	18.7375	-15.0693	0.851406	0
0.5387	-77.6825	16.6024	-16.9001	1.7672	0
0.5393	-81.8376	17.5212	-15.9847	-0.0643921	0
0.5400	-86.7153	21.4938	-15.0693	-1.89599	0
0.5407	-94.1223	20.8727	-19.0361	-2.19649	0
0.5413	-100.445	19.9669	-22.6976	-2.19649	0
0.5420	-101.349	23.0078	-21.7822	-0.0643921	0
0.5427	-102.613	26.3723	-22.3925	2.683	0
0.5433	-108.755	30.9532	-25.4469	3.5988	0
0.5440	-111.465	33.9942	-25.752	4.82225	0
0.5447	-106.949	31.2508	-24.8366	5.73805	0
0.5453	-106.226	26.9805	-25.4469	4.5146	0
0.5460	-112.369	23.9266	-25.752	4.5146	0
0.5467	-114.175	19.3457	-26.0571	4.5146	0
0.5473	-112.369	16.3048	-26.3623	1.46671	0
0.5480	-115.078	14.1696	-24.8366	0.243259	0
0.5487	-119.776	11.1157	-22.6976	4.20695	0
0.5493	-120.318	8.35943	-25.1417	5.12275	0
0.5500	-119.776	5.31846	-29.1085	2.07486	0
0.5507	-121.943	-0.789358	-27.8879	2.38251	0
0.5513	-124.292	-3.5327	-24.8366	3.29115	0
0.5520	-127.002	-3.84327	-26.6674	-0.0643921	0
0.5527	-130.796	-9.64052	-29.7187	-0.980191	0
0.5533	-131.88	-18.1811	-28.8033	0.851406	0
0.5540	-134.409	-21.8432	-28.8033	-0.0643921	0
0.5547	-141.454	-20.0186	-31.5495	-0.364888	0
0.5553	-145.971	-17.8835	-33.0752	3.90645	0
0.5560	-143.442	-17.2753	-33.0752	4.5146	0
0.5567	-138.925	-17.2753	-33.0752	-1.28069	0
0.5573	-134.951	-15.4378	-32.1598	-4.64338	0
0.5580	-132.602	-14.519	-31.8547	-1.89599	0
0.5587	-132.602	-15.4378	-32.4649	0.55091	0
0.5593	-130.796	-11.7757	-29.1085	0.851406	0
0.5600	-127.724	-4.76203	-25.4469	1.46671	0
0.5607	-127.905	-1.39755	-27.5828	1.7672	0
0.5613	-127.363	-0.181164	-29.1085	1.46671	0
0.5620	-120.318	2.87275	-27.2777	1.7672	0
0.5627	-115.44	6.22428	-27.5828	2.99065	0
0.5633	-118.511	7.45361	-28.1931	2.99065	0
0.5640	-119.414	-20.0186	-26.0571	1.7672	0
0.5647	-114.537	-20.0186	-26.0571	1.7672	0
0.5653	-109.659	-20.0186	-26.9725	3.90645	0
0.5660	-103.878	-20.0186	-25.1417	5.12275	0
0.5667	-96.4708	-20.0186	-24.5315	3.5988	0
0.5673	-91.4124	-20.0186	-25.1417	1.7672	0
0.5680	-86.7153	-20.0186	-21.4771	1.7672	0
0.5687	-78.7664	-20.0186	-18.7309	2.07486	0
0.5693	-69.011	-20.0186	-20.5617	0.55091	0
0.5700	-58.7135	-20.0186	-20.5617	0.243259	0
0.5707	-47.1515	-20.0186	-17.8155	0.851406	0
0.5713	-37.938	-20.0186	-17.8155	-1.89599	0
0.5720	-31.7956	-20.0186	-15.9847	-2.81179	0
0.5727	-24.208	-20.0186	-13.2385	-0.67254	0
0.5733	-15.7172	-20.0186	-15.0693	-1.28069	0
0.5740	-8.85219	-20.0186	-17.8155	-1.89599	0
0.5747	-3.43248	-20.0186	-13.8488	-0.0643921	0
0.5753	1.98723	-20.0186	-8.05128	-1.89599	0
0.5760	7.58759	-13.9108	-6.83074	-4.64338	0
0.5767	13.0073	-10.8569	-7.74614	-3.11228	0
0.5773	18.7883	-9.32995	-9.57694	-2.81179	0
0.5780	27.4599	-7.50537	-10.7975	-3.72759	0
0.5787	38.2993	-3.5327	-10.4923	-2.81179	0
0.5793	46.0675	-1.70812	-8.66154	-2.81179	0
0.5800	50.2226	-1.09993	-6.83074	-4.64338	0
0.5807	56.365	1.95398	-6.52561	-3.11228	0
0.5813	65.2172	4.69733	-7.13588	-2.81179	0
0.5820	72.6241	5.00789	-5.91535	-4.02808	0
0.5827	78.9471	2.87275	-4.08455	-2.50414	0
0.5833	85.2701	-0.789358	-2.55586	-0.0643921	0
0.5840	89.9672	-2.92451	0.19033	-0.364888	0
0.5847	94.4836	-1.70812	1.10573	-0.0643921	0
0.5853	102.071	0.129403	-1.0302	0.243259	0
0.5860	111.827	1.03522	-0.725068	-0.0643921	0
0.5867	119.595	3.18331	2.93653	0.243259	0
0.5873	125.015	5.31846	5.68272	0.851406	0
0.5880	131.157	5.31846	5.37759	-0.0643921	0
0.5887	139.106	5.31846	3.24166	-2.81179	0
0.5893	146.693	5.31846	2.02113	-4.64338	0
0.5900	152.113	5.31846	3.54679	-3.11228	0
0.5907	158.978	5.31846	4.46219	-0.67254	0
0.5913	167.83	5.31846	4.15706	0.55091	0
0.5920	175.418	5.31846	5.07245	0.243259	0
0.5927	182.102	5.31846	5.98785	0.851406	0
0.5933	189.69	5.31846	7.51352	2.38251	0
0.5940	197.097	5.31846	8.42892	1.7672	0
0.5947	202.878	5.31846	6.90325	-0.980191	0
0.5953	205.226	5.31846	7.81865	-1.58834	0
0.5960	205.226	5.31846	12.3956	0.55091	0
0.5967	207.394	5.31846	13.9213	0.55091	0
0.5973	211.73	5.31846	11.4802	-2.81179	0
0.5980	212.995	5.31846	10.2597	-3.72759	0
0.5987	212.091	5.31846	11.7854	-0.980191	0
0.5993	210.827	5.31846	14.5316	-0.0643921	0
0.6000	125.015	-10.8569	15.1418	-1.58834	0
0.6007	125.015	-10.8569	14.5316	-0.980191	0
0.6013	125.015	-12.6944	13.9213	-1.28069	0
0.6020	125.015	-12.9921	11.4802	-2.50414	0
0.6027	125.015	-11.7757	12.0905	-0.980191	0
0.6033	125.015	-11.7757	16.0572	0.851406	0
0.6040	125.015	-7.1948	16.9726	0.243259	0
0.6047	125.015	2.87275	15.1418	0.851406	0
0.6053	125.015	10.197	15.1418	3.5988	0
0.6060	125.015	12.3321	14.2264	2.38251	0
0.6067	125.015	12.3321	15.1418	-0.364888	0
0.6073	125.015	12.0215	19.1116	1.46671	0
0.6080	125.015	14.7778	20.6372	3.90645	0
0.6087	125.015	19.3457	18.1932	2.683	0
0.6093	125.015	21.7915	16.9726	0.55091	0
0.6100	125.015	22.3997	16.6675	1.7672	0
0.6107	125.015	20.2645	16.6675	3.5988	0
0.6113	125.015	17.5212	16.3624	3.29115	0
0.6120	162.591	14.7778	15.447	2.38251	0
0.6127	161.327	6.53485	14.2264	2.683	0
0.6133	161.869	-3.5327	14.2264	1.7672	0
0.6140	159.881	-7.1948	13.9213	1.46671	0
0.6147	156.449	-9.64052	13.311	2.683	0
0.6153	154.281	-17.8835	13.6162	1.7672	0
0.6160	151.029	-22.762	14.5316	-0.364888	0
0.6167	147.235	-21.8432	14.2264	0.55091	0
0.6173	144.887	-19.0999	13.6162	1.7672	0
0.6180	140.009	-15.1272	13.9213	1.7672	0
0.6187	135.493	-10.8569	16.3624	2.38251	0
0.6193	134.409	-8.11357	19.7218	1.46671	0
0.6200	132.964	-4.45146	20.6372	-0.0643921	0
0.6207	130.434	0.129403	17.5829	0.851406	0
0.6213	128.447	0.42703	14.2264	0.851406	0
0.6220	121.943	-0.789358	14.8367	-1.89599	0
0.6227	115.259	-0.789358	16.0572	-3.41993	0
0.6233	110.381	-1.70812	17.2778	-2.19649	0
0.6240	98.0967	-4.45146	18.8034	-0.980191	0
0.6247	80.7537	-6.58661	17.888	-1.28069	0
0.6253	71.5402	-9.03233	16.0572	-2.50414	0
0.6260	67.927	-11.1675	15.447	-0.980191	0
0.6267	63.0493	-12.0862	13.9213	0.851406	0
0.6273	58.1715	-11.1675	12.3956	-1.58834	0
0.6280	49.6807	-9.64052	14.2264	-2.81179	0
0.6287	40.1058	-7.803	14.8367	-0.980191	0
0.6293	37.2153	-7.50537	13.6162	-0.980191	0
0.6300	34.6861	-10.8569	14.8367	-1.58834	0
0.6307	27.0985	-13.6132	15.1418	0.851406	0
0.6313	21.8595	-13.6132	13.311	-0.364888	0
0.6320	18.7883	-11.7757	14.5316	-5.55203	0
0.6327	15.5365	-9.95109	16.6675	-4.33573	0
0.6333	15.5365	-8.42413	14.2264	-1.58834	0
0.6340	13.9106	-7.803	11.7854	-2.81179	0
0.6347	6.68431	-6.28898	13.311	-0.67254	0
0.6353	1.44526	-2.31631	15.1418	3.5988	0
0.6360	125.015	1.65636	15.1418	2.07486	0
0.6367	125.015	2.87275	12.3956	-0.67254	0
0.6373	125.015	2.87275	8.73405	1.46671	0
0.6380	125.015	2.56218	9.64945	1.7672	0
0.6387	125.015	2.87275	11.7854	-0.980191	0
0.6393	125.015	4.08913	10.87	-2.81179	0
0.6400	125.015	4.69733	10.5648	-0.0643921	0
0.6407	125.015	2.87275	10.5648	2.99065	0
0.6413	125.015	-0.181164	9.64945	1.46671	0
0.6420	125.015	-3.23507	11.4802	-1.28069	0
0.6427	125.015	-6.58661	13.6162	-0.67254	0
0.6433	125.015	-8.11357	11.7854	0.851406	0
0.6440	125.015	-6.58661	11.4802	1.15906	0
0.6447	125.015	-6.28898	14.2264	2.683	0
0.6453	125.015	-5.05966	12.3956	4.20695	0
0.6460	125.015	-0.478791	8.12378	5.12275	0
0.6467	125.015	5.00789	7.20838	6.3462	0
0.6473	125.015	8.67	9.64945	4.82225	0
0.6480	125.015	10.8051	11.1751	1.7672	0
0.6487	125.015	10.5075	8.42892	1.7672	0
0.6493	125.015	8.98057	5.07245	2.38251	0
0.6500	125.015	8.35943	4.76732	1.46671	0
0.6507	125.015	8.67	4.46219	1.15906	0
0.6513	125.015	9.27819	3.24166	1.15906	0
0.6520	125.015	7.45361	5.37759	0.851406	0
0.6527	125.015	3.18331	7.81865	2.07486	0
0.6533	125.015	-0.478791	5.37759	3.29115	0
0.6540	125.015	-4.14089	4.15706	2.07486	0
0.6547	125.015	-7.803	6.59812	1.15906	0
0.6553	125.015	-9.03233	5.98785	2.38251	0
0.6560	125.015	-9.03233	3.54679	3.5988	0
0.6567	125.015	-9.64052	4.15706	1.7672	0
0.6573	125.015	-10.8569	3.24166	-2.50414	0
0.6580	125.015	-13.6132	1.41086	-3.72759	0
0.6587	125.015	-16.9647	2.63139	-2.19649	0
0.6593	125.015	-19.0999	3.24166	-0.980191	0
0.6600	125.015	-22.4514	1.41086	-0.364888	0
0.6607	125.015	-23.0725	0.19033	-2.81179	0
0.6613	125.015	-21.8432	0.19033	-4.33573	0
0.6620	125.015	-22.4514	-0.419935	-3.72759	0
0.6627	125.015	-22.762	-1.33533	-4.64338	0
0.6633	125.015	-20.9374	-3.16915	-7.38363	0
0.6640	125.015	-17.8835	-3.77942	-5.55203	0
0.6647	125.015	-14.8296	-2.55586	-1.28069	0
0.6653	125.015	-10.2487	-2.25073	-1.58834	0
0.6660	125.015	-4.45146	-4.99995	-3.72759	0
0.6667	125.015	0.129403	-5.61021	-1.89599	0
0.6673	125.015	-1.09993	-2.55586	1.7672	0
0.6680	125.015	-5.37022	-2.55586	0.851406	0
0.6687	125.015	-4.45146	-5.91535	-0.67254	0
0.6693	125.015	-5.05966	-5.61021	1.15906	0
0.6700	125.015	-10.8569	-4.08455	1.7672	0
0.6707	125.015	-12.3839	-4.38968	-1.58834	0
0.6713	125.015	-9.03233	-4.08455	-1.89599	0
0.6720	-202.155	-7.1948	-3.47428	1.7672	0
0.6727	-201.252	-5.37022	-5.91535	1.46671	0
0.6733	-200.529	-3.23507	-8.05128	-1.58834	0
0.6740	-196.916	-3.23507	-10.4923	-0.0643921	0
0.6747	-192.4	1.03522	-11.4077	2.99065	0
0.6753	-190.774	10.197	-9.27181	2.07486	0
0.6760	-184.451	15.9942	-10.1872	0.55091	0
0.6767	-172.527	21.1833	-13.8488	0.851406	0
0.6773	-164.578	24.5348	-11.7129	0.243259	0
0.6780	-157.894	21.4938	-8.66154	-0.980191	0
0.6787	-147.235	19.9669	-10.4923	-0.0643921	0
0.6793	-138.022	21.7915	-10.4923	0.243259	0
0.6800	-130.976	20.8727	-8.66154	-0.0643921	0
0.6807	-122.124	18.7375	-11.1026	0.55091	0
0.6813	-112.369	16.913	-13.2385	1.7672	0
0.6820	-99.542	12.9403	-11.4077	1.7672	0
0.6827	-86.1734	11.1157	-9.27181	0.55091	0
0.6833	-77.6825	12.9403	-7.74614	-0.0643921	0
0.6840	-64.8559	12.9403	-8.96667	0.243259	0
0.6847	-43.719	10.5075	-11.7129	-0.0643921	0
0.6853	-25.4726	9.27819	-12.3231	-2.50414	0
0.6860	-11.9234	8.0618	-11.7129	-3.11228	0
0.6867	0.180657	7.45361	-12.3231	-1.89599	0
0.6873	8.49088	6.53485	-13.5437	-1.28069	0
0.6880	15.7172	3.18331	-15.6796	-0.364888	0
0.6887	27.6405	2.26455	-15.6796	0.851406	0
0.6893	38.2993	1.34579	-11.7129	-1.28069	0
0.6900	42.2737	-4.14089	-11.4077	-2.19649	0
0.6907	42.2737	-9.32995	-15.6796	-0.0643921	0
0.6913	43.5383	-10.8569	-15.0693	-0.980191	0
0.6920	47.5128	-12.3839	-10.7975	-1.89599	0
0.6927	53.6551	-12.0862	-10.4923	0.243259	0
0.6933	68.2883	-6.28898	-12.9334	-0.980191	0
0.6940	90.8704	-0.478791	-12.9334	-3.72759	0
0.6947	104.058	1.34579	-10.7975	-2.19649	0
0.6953	100.987	2.26455	-8.66154	-0.980191	0
0.6960	89.2445	4.08913	-8.96667	-3.72759	0
0.6967	70.6369	7.45361	-12.3231	-4.33573	0
0.6973	48.7774	11.1157	-13.2385	-3.72759	0
0.6980	31.073	13.5485	-11.4077	-2.50414	0
0.6987	10.2974	14.1696	-12.6283	-0.0643921	0
0.6993	-15.7172	11.1157	-15.3745	-0.0643921	0
0.7000	-40.1058	7.75124	-13.8488	-1.28069	0
0.7007	-69.9142	8.35943	-11.7129	0.243259	0
0.7013	-107.491	8.0618	-11.4077	0.851406	0
0.7020	-138.564	2.87275	-9.57694	-0.364888	0
0.7027	-162.772	-0.789358	-10.1872	-0.364888	0
0.7033	-187.703	-1.70812	-13.2385	-1.28069	0
0.7040	-209.201	-5.05966	-10.4923	-2.19649	0
0.7047	-226.002	-7.50537	-5.91535	0.55091	0
0.7053	-238.828	-7.803	-8.96667	1.15906	0
0.7060	-242.984	-7.803	-13.2385	-1.89599	0
0.7067	-245.151	-7.1948	-10.4923	-1.58834	0
0.7073	-253.1	-4.45146	-6.52561	1.7672	0
0.7080	-257.617	-2.31631	-6.83074	1.7672	0
0.7087	-255.81	-0.789358	-8.96667	1.15906	0
0.7093	-256.352	1.65636	-11.7129	2.38251	0
0.7100	-257.075	3.79151	-11.1026	0.851406	0
0.7107	-252.197	4.3997	-6.52561	-0.364888	0
0.7113	-247.861	4.69733	-6.52561	1.46671	0
0.7120	-241.719	6.53485	-10.1872	1.7672	0
0.7127	-230.518	9.27819	-10.7975	1.46671	0
0.7133	-218.956	11.4133	-9.57694	2.683	0
0.7140	-207.394	11.1157	-9.27181	2.683	0
0.7147	-189.69	8.67	-9.57694	0.851406	0
0.7153	-172.889	6.53485	-8.66154	2.683	0
0.7160	-162.23	4.69733	-5.30508	2.99065	0
0.7167	-150.487	1.95398	-2.25073	-0.980191	0
0.7173	-133.505	0.129403	-3.77942	-1.89599	0
0.7180	-115.078	-0.789358	-5.91535	-0.364888	0
0.7187	-98.2774	1.03522	-2.55586	-1.28069	0
0.7193	-82.5602	5.61609	1.41086	-2.81179	0
0.7200	-67.5657	6.53485	0.800596	-1.89599	0
0.7207	-51.3066	2.87275	-2.86402	-0.0643921	0
0.7213	-37.0347	5.00789	-5.61021	-0.67254	0
0.7220	-25.1113	9.58876	-5.91535	-1.89599	0
0.7227	-12.646	8.98057	-5.61021	-2.19649	0
0.7233	-2.5292	6.53485	-4.99995	-3.41993	0
0.7240	4.87774	3.79151	-4.08455	-4.33573	0
0.7247	11.7427	-3.84327	-3.16915	-3.11228	0
0.7253	15.7172	-11.1675	-1.33533	-1.28069	0
0.7260	18.2464	-14.519	-1.9456	-1.89599	0
0.7267	23.4854	-17.5729	-3.16915	-3.72759	0
0.7273	24.3887	-20.0186	-2.55586	-3.11228	0
0.7280	20.4142	-22.1538	-2.25073	-0.980191	0
0.7287	22.2208	-26.4241	-2.25073	-0.364888	0
0.7293	28.3631	-28.2616	-0.419935	-1.28069	0
0.7300	32.3376	-24.5995	-1.33533	-1.28069	0
0.7307	37.7573	-24.2889	-3.77942	-0.67254	0
0.7313	41.7318	-25.2077	1.10573	-1.89599	0
0.7320	43.5383	-20.9374	5.07245	-3.11228	0
0.7327	48.0547	-15.4378	-0.725068	-1.89599	0
0.7333	51.8485	-12.6944	-5.61021	-0.364888	0
0.7340	50.5839	-10.8569	-4.08455	-0.0643921	0
0.7347	51.1259	-9.32995	-3.16915	-0.980191	0
0.7353	54.1971	-6.28898	-1.0302	-0.364888	0
0.7360	56.0037	-3.23507	1.41086	1.46671	0
0.7367	59.7975	-3.5327	-0.114802	2.99065	0
0.7373	65.7591	-2.00575	-0.725068	1.7672	0
0.7380	71.3595	1.03522	0.800596	-0.67254	0
0.7387	75.334	-3.5327	-1.33533	-0.0643921	0
0.7393	77.6825	-10.8569	-2.25073	1.7672	0
0.7400	78.5858	-10.8569	2.93653	1.46671	0
0.7407	78.9471	-9.95109	5.37759	-0.364888	0
0.7413	77.6825	-15.1272	2.32626	-1.28069	0
0.7420	75.5146	-18.1811	-0.419935	-2.81179	0
0.7427	72.2628	-16.3565	0.800596	-2.81179	0
0.7433	60.7007	-12.9921	3.85192	1.15906	0
0.7440	46.9708	-7.1948	3.24166	2.683	0
0.7447	40.4672	1.34579	0.495463	0.243259	0
0.7453	35.5894	9.58876	-0.725068	0.55091	0
0.7460	28.9051	17.5212	-0.114802	1.7672	0
0.7467	27.4599	24.5348	1.10573	0.55091	0
0.7473	26.7372	26.9805	3.85192	1.46671	0
0.7480	24.5693	26.67	4.15706	3.29115	0
0.7487	28.5438	29.4262	2.02113	0.55091	0
0.7493	32.5183	34.6153	4.46219	-0.67254	0
0.7500	21.3175	34.6153	7.81865	4.20695	0
0.7507	6.68431	30.3321	5.37759	4.5146	0
0.7513	3.25183	28.5075	4.76732	-0.0643921	0
0.7520	0.180657	28.1969	7.51352	-0.364888	0
0.7527	-6.86496	24.2372	7.81865	1.15906	0
0.7533	-5.96168	20.5751	7.20838	-0.67254	0
0.7540	-0.722628	21.7915	7.51352	-0.0643921	0
0.7547	-2.5292	24.2372	8.12378	3.29115	0
0.7553	-5.23905	25.1559	10.5648	2.07486	0
0.7560	-4.69708	23.9266	11.1751	-0.980191	0
0.7567	-6.14234	20.2645	5.98785	0.851406	0
0.7573	-5.60037	14.7778	2.93653	3.5988	0
0.7580	1.80657	10.8051	5.98785	1.46671	0
0.7587	9.39416	6.53485	7.81865	-0.364888	0
0.7593	13.3686	-1.70812	7.20838	1.7672	0
0.7600	16.6204	-9.95109	9.03918	0.851406	0
0.7607	20.4142	-14.519	9.64945	-2.81179	0
0.7613	23.6661	-16.3565	7.81865	-1.28069	0
0.7620	28.5438	-17.8835	8.12378	0.851406	0
0.7627	35.0475	-18.1811	7.81865	-0.67254	0
0.7633	44.8029	-17.5729	7.81865	-0.980191	0
0.7640	54.1971	-19.7081	12.3956	-0.364888	0
0.7647	57.8102	-21.5456	15.447	-1.89599	0
0.7653	60.7007	-20.3163	11.4802	-2.50414	0
0.7660	71.3595	-20.6268	8.73405	-1.89599	0
0.7667	83.4635	-21.235	11.4802	-2.81179	0
0.7673	89.2445	-17.2753	14.5316	-1.89599	0
0.7680	92.677	-14.519	14.2264	-0.980191	0
0.7687	100.084	-18.1811	11.7854	-2.50414	0
0.7693	109.478	-18.7893	9.95458	-1.89599	0
0.7700	117.066	-13.6132	9.64945	0.243259	0
0.7707	122.305	-13.9108	9.64945	-0.364888	0
0.7713	127.544	-18.7893	9.64945	-2.50414	0
0.7720	133.325	-17.2753	9.34431	-3.11228	0
0.7727	136.938	-13.9108	7.20838	-4.02808	0
0.7733	139.287	-17.8835	6.59812	-3.41993	0
0.7740	146.151	-20.3163	8.73405	-1.58834	0
0.7747	157.352	-16.3565	6.90325	-1.89599	0
0.7753	163.495	-15.4378	3.85192	-3.41993	0
0.7760	164.94	-16.3565	6.59812	-3.72759	0
0.7767	172.708	-13.6132	9.64945	-2.81179	0
0.7773	184.27	-7.1948	7.20838	-1.28069	0
0.7780	188.787	0.129403	4.15706	-1.28069	0
0.7787	188.245	7.45361	5.07245	-2.81179	0
0.7793	189.69	11.1157	6.59812	-2.19649	0
0.7800	-82.5602	14.4673	6.90325	-0.364888	0
0.7807	-82.5602	20.2645	3.85192	0.851406	0
0.7813	-82.5602	23.629	0.495463	1.46671	0
0.7820	-82.5602	23.9266	1.41086	-0.0643921	0
0.7827	-82.5602	27.2911	2.63139	-1.89599	0
0.7833	-82.5602	32.1696	1.41086	-0.0643921	0
0.7840	-82.5602	31.859	3.54679	2.38251	0
0.7847	-82.5602	29.7239	5.37759	0.851406	0
0.7853	-82.5602	27.8993	0.800596	-0.980191	0
0.7860	-82.5602	23.0078	-2.25073	-0.0643921	0
0.7867	-82.5602	17.5212	1.10573	1.15906	0
0.7873	-82.5602	15.0754	2.63139	-0.0643921	0
0.7880	-82.5602	10.197	2.63139	-1.89599	0
0.7887	-82.5602	2.87275	4.76732	-1.89599	0
0.7893	-82.5602	-1.70812	5.07245	0.243259	0
0.7900	-82.5602	-4.14089	2.63139	-0.364888	0
0.7907	-82.5602	-6.28898	2.32626	-0.980191	0
0.7913	-82.5602	-5.37022	4.15706	0.851406	0
0.7920	174.153	-3.5327	4.46219	0.55091	0
0.7927	169.276	-4.45146	1.41086	-0.980191	0
0.7933	168.734	-4.45146	-1.64047	0.851406	0
0.7940	163.133	-5.66785	-1.33533	1.15906	0
0.7947	158.617	-10.5593	-0.419935	-0.364888	0
0.7953	160.062	-12.3839	-1.0302	0.243259	0
0.7960	158.617	-10.2487	0.495463	0.851406	0
0.7967	151.571	-9.95109	2.02113	-0.980191	0
0.7973	146.693	-9.64052	-1.33533	-0.0643921	0
0.7980	142.719	-6.89718	-4.38968	0.851406	0
0.7987	137.299	-6.58661	-2.55586	-2.19649	0
0.7993	133.867	-8.42413	2.02113	-1.89599	0
0.8000	132.422	-9.03233	4.15706	0.851406	0
0.8007	129.35	-10.8569	2.32626	-0.0643921	0
0.8013	122.847	-14.2214	-0.419935	-1.89599	0
0.8020	116.524	-14.519	-1.33533	-2.50414	0
0.8027	110.923	-14.2214	-0.725068	-4.02808	0
0.8033	106.407	-14.519	0.495463	-5.25153	0
0.8040	102.794	-14.519	1.71599	-3.72759	0
0.8047	102.071	-13.3026	-0.419935	-1.28069	0
0.8053	103.336	-9.32995	-4.99995	-0.0643921	0
0.8060	105.865	-4.45146	-5.91535	-0.364888	0
0.8067	110.923	-2.00575	-3.77942	-0.980191	0
0.8073	116.524	-0.789358	-2.25073	0.55091	0
0.8080	118.692	2.87275	-1.64047	1.46671	0
0.8087	120.137	4.69733	-2.55586	0.851406	0
0.8093	122.847	3.79151	-4.38968	1.46671	0
0.8100	123.75	2.87275	-4.69481	1.46671	0
0.8107	123.208	2.26455	-3.47428	0.851406	0
0.8113	122.666	0.737597	-2.25073	1.15906	0
0.8120	112.549	-1.09993	0.495463	1.15906	0
0.8127	90.5091	-2.31631	1.41086	-0.67254	0
0.8133	68.8303	-3.84327	-1.64047	-1.28069	0
0.8140	49.3193	-4.14089	-3.47428	-0.980191	0
0.8147	22.4015	-1.70812	-1.9456	-0.980191	0
0.8153	-10.4781	0.129403	-0.114802	-0.980191	0
0.8160	-39.3832	0.129403	0.19033	-2.19649	0
0.8167	-62.3266	0.129403	-2.55586	-3.11228	0
0.8173	-79.1277	0.129403	-4.99995	-1.58834	0
0.8180	-92.3157	-0.789358	-3.47428	0.851406	0
0.8187	-105.323	0.129403	-4.08455	0.55091	0
0.8193	-115.982	2.87275	-6.52561	-1.58834	0
0.8200	-119.053	1.65636	-4.08455	-1.89599	0
0.8207	-114.898	0.129403	-1.64047	0.55091	0
0.8213	-111.465	2.26455	-4.08455	2.683	0
0.8220	-118.511	3.18331	-3.77942	2.38251	0
0.8227	-134.951	3.48094	-2.25073	0.851406	0
0.8233	-151.752	5.61609	-4.08455	-0.0643921	0
0.8240	-162.772	6.53485	-2.25073	-0.364888	0
0.8247	-171.624	8.67	1.41086	1.15906	0
0.8253	-178.308	12.9403	-3.16915	3.5988	0
0.8260	-182.825	12.9403	-7.74614	4.20695	0
0.8267	-189.69	10.5075	-4.38968	3.5988	0
0.8273	-201.252	13.8591	-0.725068	2.683	0
0.8280	-208.297	17.8317	-1.0302	2.38251	0
0.8287	-205.768	17.5212	-2.55586	2.07486	0
0.8293	-201.794	16.913	-4.38968	0.851406	0
0.8300	-199.987	17.5212	-4.99995	0.851406	0
0.8307	-195.651	15.9942	-4.08455	2.683	0
0.8313	-189.328	15.6836	-2.86402	2.683	0
0.8320	-184.812	15.0754	-4.08455	-0.0643921	0
0.8327	-181.741	12.0215	-5.30508	-1.28069	0
0.8333	-179.754	8.0618	-5.30508	0.851406	0
0.8340	-172.889	3.79151	-4.99995	2.07486	0
0.8347	-161.869	0.129403	-5.91535	0.851406	0
0.8353	-155.365	-2.62688	-4.38968	-0.67254	0
0.8360	-149.945	-6.28898	0.19033	0.851406	0
0.8367	-139.467	-10.8569	-0.725068	2.683	0
0.8373	-126.821	-13.6132	-5.91535	3.29115	0
0.8380	-111.104	-16.3565	-4.99995	2.683	0
0.8387	-93.761	-17.8835	-0.725068	2.683	0
0.8393	-83.4635	-17.2753	-1.33533	2.38251	0
0.8400	-75.1533	-13.6132	-3.77942	1.7672	0
0.8407	-61.7847	-8.11357	-4.38968	2.07486	0
0.8413	-51.6679	-7.50537	-5.91535	2.683	0
0.8420	-51.1259	-11.7757	-5.30508	2.683	0
0.8427	-52.9325	-11.7757	-3.47428	2.38251	0
0.8433	-52.9325	-6.28898	-4.69481	0.851406	0
0.8440	-48.2354	-4.45146	-5.91535	-0.364888	0
0.8447	-37.396	-6.28898	-4.99995	0.55091	0
0.8453	-25.4726	-8.42413	-5.61021	0.243259	0
0.8460	-19.8723	-13.6132	-4.99995	-1.28069	0
0.8467	-18.0657	-17.8835	-3.16915	-0.67254	0
0.8473	-15.7172	-17.8835	-3.16915	0.851406	0
0.8480	-14.4526	-18.1811	-1.33533	1.15906	0
0.8487	-12.646	-19.0999	3.85192	1.7672	0
0.8493	-6.14234	-17.8835	2.32626	1.46671	0
0.8500	3.25183	-15.1272	-4.99995	-1.89599	0
0.8507	5.96168	-10.8569	-3.77942	-2.50414	0
0.8513	-1.62591	-8.11357	4.15706	-0.67254	0
0.8520	-15.7172	-8.72176	5.07245	-0.0643921	0
0.8527	-23.6661	-6.28898	0.495463	-0.980191	0
0.8533	-18.0657	0.737597	0.19033	-1.58834	0
0.8540	-12.646	2.87275	2.32626	-0.364888	0
0.8547	-18.7883	1.65636	1.41086	0.851406	0
0.8553	-29.9891	2.87275	-0.114802	0.243259	0
0.8560	-37.938	5.61609	1.10573	-0.980191	0
0.8567	-41.0091	8.35943	0.495463	-0.364888	0
0.8573	-40.6478	11.1157	-1.33533	-0.0643921	0
0.8580	-39.2026	12.3321	-0.419935	0.851406	0
0.8587	-36.4927	14.1696	0.19033	2.683	0
0.8593	-30.8923	16.6024	1.71599	3.5988	0
0.8600	-28.1825	18.7375	5.98785	3.90645	0
0.8607	-29.0858	22.102	5.68272	2.683	0
0.8613	-24.208	25.1559	-0.419935	1.15906	0
0.8620	-14.4526	23.629	-2.55586	2.07486	0
0.8627	-9.2135	20.2645	1.10573	2.38251	0
0.8633	-7.04562	16.913	5.07245	-0.67254	0
0.8640	-4.33577	10.197	5.98785	-0.67254	0
0.8647	-1.2646	4.3997	2.93653	0.851406	0
0.8653	1.98723	2.56218	1.41086	-2.81179	0
0.8660	7.76825	-0.789358	2.63139	-5.85968	0
0.8667	13.0073	-2.62688	2.63139	-4.64338	0
0.8673	13.7299	1.03522	1.41086	-2.81179	0
0.8680	13.9106	2.26455	-0.114802	-0.67254	0
0.8687	17.5237	-0.478791	-1.33533	0.851406	0
0.8693	19.511	-1.09993	-0.419935	-0.0643921	0
0.8700	18.6077	-2.62688	1.41086	0.243259	0
0.8707	23.6661	-7.1948	0.495463	2.07486	0
0.8713	29.8084	-10.8569	-0.419935	1.15906	0
0.8720	30.1697	-12.9921	1.71599	-1.28069	0
0.8727	32.3376	-15.4378	3.24166	-2.50414	0
0.8733	39.2026	-15.4378	2.02113	-1.89599	0
0.8740	42.9964	-16.3565	0.495463	-0.364888	0
0.8747	47.1515	-20.6268	1.41086	-0.0643921	0
0.8753	52.9325	-23.3702	5.07245	-1.89599	0
0.8760	53.8358	-21.8432	6.59812	-2.50414	0
0.8767	54.5584	-21.5456	2.93653	-2.50414	0
0.8773	57.2683	-22.4514	1.10573	-4.64338	0
0.8780	54.1971	-20.6268	0.495463	-4.33573	0
0.8787	47.8741	-17.2753	-1.33533	-0.67254	0
0.8793	43.5383	-14.2214	-0.114802	-0.0643921	0
0.8800	35.9507	-9.64052	2.02113	-2.81179	0
0.8807	27.4599	-5.05966	0.19033	-1.58834	0
0.8813	22.2208	-2.31631	-1.0302	-0.0643921	0
0.8820	13.0073	1.95398	1.10573	-2.81179	0
0.8827	3.25183	6.22428	0.495463	-3.72759	0
0.8833	1.08394	7.45361	0.19033	-0.980191	0
0.8840	-4.33577	9.27819	4.15706	-0.980191	0
0.8847	-16.2591	14.7778	5.68272	-2.50414	0
0.8853	-15.3558	19.3457	2.32626	-0.980191	0
0.8860	-4.33577	21.1833	-0.419935	-0.0643921	0
0.8867	-3.97445	22.102	0.19033	-0.980191	0
0.8873	-10.1168	22.102	1.41086	0.243259	0
0.8880	-11.7427	23.629	2.93653	-0.364888	0
0.8887	-13.5493	26.3723	2.32626	-2.81179	0
0.8893	-18.969	27.5887	0.495463	-0.67254	0
0.8900	-25.6533	28.818	0.495463	3.29115	0
0.8907	-30.531	30.6426	2.02113	1.46671	0
0.8913	-32.1569	29.4262	0.495463	-0.980191	0
0.8920	-33.4215	28.818	-1.0302	-0.980191	0
0.8927	-38.2993	29.4262	0.19033	-1.89599	0
0.8933	-44.6223	25.4536	1.41086	-3.72759	0
0.8940	-48.2354	19.3457	-0.725068	-2.81179	0
0.8947	-47.3321	17.5212	-2.25073	0.55091	0
0.8953	-39.7445	16.6024	2.32626	2.07486	0
0.8960	-32.1569	12.9403	6.90325	1.15906	0
0.8967	-26.5566	8.35943	3.54679	-0.364888	0
0.8973	-15.8978	2.56218	-0.419935	-0.364888	0
0.8980	-6.14234	-0.181164	1.41086	-0.0643921	0
0.8987	-7.94891	1.34579	4.15706	-2.19649	0
0.8993	-14.0912	0.129403	3.85192	-4.02808	0
0.9000	-15.7172	-5.05966	3.24166	-1.28069	0
0.9007	-17.1624	-8.11357	3.24166	2.38251	0
0.9013	-19.3303	-10.8569	1.71599	1.7672	0
0.9020	-22.0401	-15.4378	-0.725068	-0.0643921	0
0.9027	-26.9179	-18.7893	-3.16915	-0.980191	0
0.9033	-32.6989	-21.235	-2.25073	-1.28069	0
0.9040	-38.2993	-26.1135	1.41086	-1.89599	0
0.9047	-41.9124	-31.0049	1.71599	-0.980191	0
0.9053	-40.1058	-31.9237	-2.25073	0.55091	0
0.9060	-32.1569	-28.2616	-3.16915	1.7672	0
0.9067	-21.6788	-23.6807	1.41086	0.55091	0
0.9073	-8.31022	-23.0725	4.46219	-2.19649	0
0.9080	1.98723	-21.5456	3.54679	-0.980191	0
0.9087	8.49088	-16.3565	4.15706	1.15906	0
0.9093	19.6916	-14.519	2.32626	-1.58834	0
0.9100	28.3631	-14.2214	-2.25073	-2.81179	0
0.9107	13.0073	-8.42413	-1.33533	0.851406	0
0.9113	-22.9434	-2.62688	2.93653	2.07486	0
0.9120	-57.9909	1.03522	1.71599	-0.67254	0
0.9127	-92.8577	6.53485	-0.419935	-2.81179	0
0.9133	-134.409	11.7239	0.800596	-2.81179	0
0.9140	-169.818	13.2509	0.19033	-0.0643921	0
0.9147	-190.593	12.6427	-0.725068	1.46671	0
0.9153	-209.743	10.197	2.32626	-0.980191	0
0.9160	-230.88	8.98057	2.32626	-2.19649	0
0.9167	-246.055	12.9403	-1.64047	1.15906	0
0.9173	-258.881	12.9403	-3.16915	2.683	0
0.9180	-269.179	7.14304	-2.25073	0.55091	0
0.9187	-272.069	6.22428	-3.16915	-0.980191	0
0.9193	-273.153	8.35943	-1.9456	-0.980191	0
0.9200	-281.102	5.31846	2.93653	-0.980191	0
0.9207	-288.87	1.65636	6.90325	-0.980191	0
0.9213	-289.412	1.34579	5.07245	0.851406	0
0.9220	-287.787	-1.09993	0.495463	2.683	0
0.9227	-288.509	-5.97842	0.495463	2.683	0
0.9233	-292.122	-7.803	5.98785	2.683	0
0.9240	-292.122	-9.32995	7.20838	2.38251	0
0.9247	-292.122	-13.6132	2.02113	0.851406	0
0.9253	-292.122	-15.4378	0.19033	0.243259	0
0.9260	-292.122	-14.519	1.41086	1.15906	0
0.9267	-292.122	-13.3026	0.19033	2.683	0
0.9273	-292.122	-11.7757	-1.64047	2.683	0
0.9280	-292.122	-9.03233	0.19033	0.243259	0
0.9287	-292.122	-7.1948	2.02113	-2.19649	0
0.9293	-292.122	-7.1948	1.71599	-1.58834	0
0.9300	-292.122	-6.89718	0.495463	0.851406	0
0.9307	-292.122	-5.37022	-1.33533	1.7672	0
0.9313	-292.122	-3.84327	-2.25073	1.7672	0
0.9320	-292.122	-2.31631	0.495463	2.38251	0
0.9327	-292.122	-0.478791	2.93653	1.15906	0
0.9333	-292.122	-0.181164	0.495463	0.851406	0
0.9340	-292.122	-0.478791	-2.55586	2.38251	0
0.9347	-292.122	1.34579	-0.725068	1.7672	0
0.9353	-292.122	5.00789	3.24166	-1.58834	0
0.9360	-292.122	6.84542	2.02113	-3.41993	0
0.9367	-292.122	4.3997	-2.55586	-2.81179	0
0.9373	-292.122	-1.09993	-3.77942	-1.89599	0
0.9380	-292.122	-4.45146	-2.25073	-0.364888	0
0.9387	-292.122	-5.66785	-2.25073	0.851406	0
0.9393	-292.122	-7.1948	-3.16915	1.7672	0
0.9400	-292.122	-7.803	-3.16915	1.7672	0
0.9407	-292.122	-7.803	-2.86402	1.15906	0
0.9413	-292.122	-8.72176	-3.77942	0.55091	0
0.9420	-292.122	-8.11357	-4.99995	-0.0643921	0
0.9427	-292.122	-6.89718	-4.38968	-0.0643921	0
0.9433	-292.122	-6.58661	-3.16915	2.38251	0
0.9440	-292.122	-3.5327	-3.16915	4.5146	0
0.9447	-292.122	2.87275	-2.86402	2.99065	0
0.9453	-292.122	7.14304	-0.725068	-0.0643921	0
0.9460	-292.122	7.45361	-1.9456	-0.67254	0
0.9467	-292.122	7.45361	-3.77942	-0.364888	0
0.9473	-292.122	8.0618	-1.64047	0.243259	0
0.9480	-1262.25	7.75124	-1.0302	0.851406	0
0.9487	-1279.77	5.61609	-4.38968	-0.980191	0
0.9493	-1288.81	0.737597	-6.83074	-3.11228	0
0.9500	-1292.24	-3.5327	-5.91535	-0.364888	0
0.9507	-1275.98	-3.23507	-5.91535	2.07486	0
0.9513	-1252.86	-2.31631	-5.91535	1.15906	0
0.9520	-1242.2	-4.14089	-5.61021	1.15906	0
0.9527	-1232.08	-7.1948	-5.61021	1.7672	0
0.9533	-1207.33	-10.2487	-4.08455	1.7672	0
0.9540	-1179.33	-13.6132	-1.64047	1.7672	0
0.9547	-1154.22	-16.6542	-0.725068	-2.19649	0
0.9553	-1125.85	-20.3163	-0.725068	-5.55203	0
0.9560	-1099.3	-22.1538	-0.419935	-1.89599	0
0.9567	-1072.2	-18.1811	-0.419935	0.55091	0
0.9573	-1033.18	-12.6944	-2.25073	-1.89599	0
0.9580	-995.239	-12.0862	-3.16915	-1.28069	0
0.9587	-958.927	-10.8569	-0.114802	-0.0643921	0
0.9593	-908.524	-6.28898	2.63139	-3.11228	0
0.9600	-864.082	-6.58661	0.495463	-4.33573	0
0.9607	-831.745	-9.03233	-3.16915	-3.72759	0
0.9613	-794.71	-6.58661	-3.47428	-3.41993	0
0.9620	-806.453	-4.45146	-3.47428	-1.58834	0
0.9627	-911.956	-4.14089	-4.38968	-1.28069	0
0.9633	-1058.47	-2.00575	-3.77942	-2.81179	0
0.9640	-1175.9	1.03522	-4.08455	-0.0643921	0
0.9647	-1233.89	2.87275	-5.91535	3.5988	0
0.9653	-1268.75	4.69733	-4.08455	1.15906	0
0.9660	-1409.12	3.48094	-1.33533	-0.980191	0
0.9667	-1692.57	1.95398	-1.33533	-0.67254	0
0.9673	-1972.77	4.69733	-1.33533	-0.980191	0
0.9680	-2164.09	6.22428	0.495463	-0.980191	0
0.9687	-2317.29	4.69733	0.495463	-0.67254	0
0.9693	-2440.31	7.14304	-1.0302	-0.0643921	0
0.9700	-2514.2	10.197	-4.08455	2.683	0
0.9707	-2564.43	9.58876	-4.99995	3.90645	0
0.9713	-2598.03	11.4133	-0.419935	1.46671	0
0.9720	-2598.03	15.0754	1.71599	0.243259	0
0.9727	-2598.03	15.386	-2.25073	-0.980191	0
0.9733	-2598.03	14.7778	-4.99995	-3.11228	0
0.9740	-2598.03	15.9942	-4.08455	-1.89599	0
0.9747	-2598.03	15.386	-3.77942	-1.28069	0
0.9753	-2598.03	15.386	-4.08455	-4.02808	0
0.9760	-2598.03	15.6836	-2.55586	-2.50414	0
0.9767	-2598.03	13.2509	-0.419935	0.851406	0
0.9773	-2598.03	11.4133	-1.33533	-1.89599	0
0.9780	-2598.03	11.1157	-3.16915	-2.81179	0
0.9787	-2598.03	11.7239	-3.16915	0.851406	0
0.9793	-2598.03	13.5485	-3.16915	0.851406	0
0.9800	-2598.03	13.8591	-1.9456	-2.19649	0
0.9807	-2598.03	9.58876	2.93653	-2.19649	0
0.9813	-2598.03	6.22428	2.93653	-1.28069	0
0.9820	-2598.03	4.69733	-3.16915	-1.28069	0
0.9827	-2598.03	2.87275	-2.25073	-2.19649	0
0.9833	-2598.03	2.87275	3.54679	-4.02808	0
0.9840	-871.128	6.53485	2.32626	-4.33573	0
0.9847	-740.152	10.8051	-0.725068	-2.81179	0
0.9853	-611.885	13.2509	-1.33533	-1.28069	0
0.9860	-483.799	12.3321	-3.16915	1.7672	0
0.9867	-351.92	9.58876	-2.25073	3.5988	0
0.9873	-218.595	11.1157	0.19033	1.46671	0
0.9880	-94.3029	13.8591	-2.25073	1.46671	0
0.9887	24.0274	12.9403	-3.77942	3.29115	0
0.9893	146.693	14.7778	0.800596	0.55091	0
0.9900	257.797	22.102	0.495463	-1.58834	0
0.9907	363.662	27.5887	-4.99995	0.851406	0
0.9913	490.664	28.818	-3.77942	2.99065	0
0.9920	608.091	30.3321	2.63139	3.5988	0
0.9927	688.664	31.5614	3.85192	2.683	0
0.9933	776.644	33.0883	0.495463	0.851406	0
0.9940	885.58	32.1696	-0.419935	1.46671	0
0.9947	977.354	26.9805	1.41086	3.5988	0
0.9953	1054.31	23.0078	2.32626	2.683	0
0.9960	1132.72	22.3997	0.19033	1.7672	0
0.9967	1207.87	19.3457	-2.25073	3.5988	0
0.9973	1288.45	13.8591	-1.64047	4.5146	0
0.9980	1371.37	11.1157	0.495463	4.20695	0
0.9987	1437.67	10.197	0.800596	3.90645	0
0.9993	1498.55	9.58876	0.495463	4.20695	0
1.0000	1565.21	6.53485	0.495463	5.73805	0
1.0007	1624.65	2.26455	-0.725068	4.5146	0
1.0013	1676.5	0.129403	0.19033	-0.0643921	0
1.0020	1729.61	-6.58661	3.24166	-0.67254	0
1.0027	1780.55	-20.0186	1.71599	1.7672	0
1.0033	1826.98	-26.4241	0.19033	1.15906	0
1.0040	1867.81	-26.4241	4.76732	-0.0643921	0
1.0047	1901.78	-31.6131	5.98785	-0.67254	0
1.0053	1936.64	-34.0589	0.495463	-0.364888	0
1.0060	1975.3	-26.4241	-0.419935	0.243259	0
1.0067	2011.25	-21.235	2.93653	0.851406	0
1.0073	2039.98	-19.4104	2.93653	-0.0643921	0
1.0080	2069.24	-15.1272	1.41086	-1.58834	0
1.0087	2094.9	-13.3026	0.800596	-1.89599	0
1.0093	2094.9	-13.9108	-1.0302	-0.0643921	0
1.0100	2072.14	-12.3839	-1.9456	0.851406	0
1.0107	2056.24	-12.9921	-1.0302	0.851406	0
1.0113	2051.54	-13.6132	-1.9456	0.55091	0
1.0120	2041.78	-12.3839	-1.33533	0.851406	0
1.0127	2032.75	-18.1811	2.32626	0.851406	0
1.0133	2026.25	-25.2077	3.24166	0.55091	0
1.0140	2015.23	-23.3702	2.02113	-0.0643921	0
1.0147	2007.1	-22.762	2.02113	-1.89599	0
1.0153	2004.39	-28.2616	1.41086	-2.81179	0
1.0160	1996.08	-28.2616	2.93653	-1.89599	0
1.0167	1988.67	-25.8159	6.90325	-1.89599	0
1.0173	1989.58	-27.951	5.07245	-0.980191	0
1.0180	1987.23	-27.0323	0.19033	-0.0643921	0
1.0187	1983.61	-21.8432	2.93653	-0.364888	0
1.0193	1978.37	-19.7081	5.68272	-0.0643921	0
1.0200	1962.84	-20.9374	2.32626	-1.89599	0
1.0207	1954.89	-19.4104	1.10573	-4.64338	0
1.0213	1953.08	-14.2214	1.41086	-3.11228	0
1.0220	1898.34	-7.1948	-0.419935	-0.67254	0
1.0227	1769.9	-1.09993	-0.419935	-1.89599	0
1.0233	1624.65	2.26455	0.495463	-3.11228	0
1.0240	1497.65	3.48094	-0.419935	-1.58834	0
1.0247	1373.17	5.00789	1.10573	-0.980191	0
1.0253	1249.06	8.35943	4.46219	-1.58834	0
1.0260	1134.89	11.1157	3.24166	-1.28069	0
1.0267	1025.23	10.8051	0.495463	-0.364888	0
1.0273	916.292	11.1157	2.93653	0.851406	0
1.0280	815.305	14.4673	4.15706	1.46671	0
1.0287	724.976	16.6024	2.32626	0.851406	0
1.0293	637.177	14.4673	1.41086	-0.980191	0
1.0300	550.462	12.0215	0.19033	-2.50414	0
1.0307	472.237	11.1157	-0.419935	-1.89599	0
1.0313	400.516	10.197	4.15706	1.7672	0
1.0320	326.989	8.0618	6.29299	2.683	0
1.0327	257.255	7.75124	1.41086	-0.364888	0
1.0333	198	7.75124	0.19033	-1.58834	0
1.0340	143.08	4.08913	3.24166	-1.58834	0
1.0347	87.7993	1.95398	2.32626	-3.11228	0
1.0353	36.854	5.61609	-0.114802	-2.50414	0
1.0360	-10.8394	9.27819	1.41086	0.243259	0
1.0367	-53.8358	8.35943	2.02113	-0.0643921	0
1.0373	-88.8832	8.35943	0.800596	-1.89599	0
1.0380	-121.582	10.197	1.41086	-0.980191	0
1.0387	-156.63	11.1157	0.495463	-0.980191	0
1.0393	-188.425	11.1157	-1.64047	-3.41993	0
1.0400	-215.524	12.0215	-1.0302	-4.33573	0
1.0407	-246.597	13.8591	0.19033	-0.980191	0
1.0413	-280.922	15.0754	-0.419935	1.7672	0
1.0420	-309.827	13.8591	-1.0302	0.851406	0
1.0427	-333.312	13.5485	1.41086	-0.364888	0
1.0433	-357.701	17.5212	5.07245	-0.0643921	0
1.0440	-382.089	20.2645	5.07245	-0.364888	0
1.0447	-399.794	19.3457	2.93653	-1.28069	0
1.0453	-411.717	18.4399	2.93653	-1.28069	0
1.0460	-424.363	15.6836	2.93653	-1.28069	0
1.0467	-437.37	14.1696	0.495463	-1.28069	0
1.0473	-448.933	15.6836	-1.64047	-0.0643921	0
1.0480	-459.411	13.8591	-1.0302	-0.0643921	0
1.0487	-467.54	7.45361	-1.0302	-2.50414	0
1.0493	-474.947	5.61609	-2.55586	-4.02808	0
1.0500	-484.703	5.61609	-3.47428	-3.72759	0
1.0507	-494.097	0.737597	-2.86402	-3.72759	0
1.0513	-498.794	-3.84327	-1.9456	-3.41993	0
1.0520	-505.117	-3.5327	-2.25073	-1.89599	0
1.0527	-513.066	-2.62688	-1.9456	0.243259	0
1.0533	-516.137	-2.31631	-1.33533	2.38251	0
1.0540	-516.498	-0.789358	-3.16915	1.7672	0
1.0547	-518.847	0.129403	-3.16915	-0.0643921	0
1.0553	-519.75	-1.09993	0.800596	-1.58834	0
1.0560	-517.943	-1.70812	-0.114802	-3.72759	0
1.0567	-511.801	-1.39755	-5.91535	-4.64338	0
1.0573	-503.672	-0.789358	-4.99995	-2.19649	0
1.0580	-498.794	-0.478791	-1.33533	-1.28069	0
1.0587	-496.084	-0.181164	-3.16915	-1.89599	0
1.0593	-488.135	0.129403	-4.69481	-0.0643921	0
1.0600	-476.392	4.69733	-1.64047	2.38251	0
1.0607	-467.54	12.0215	0.19033	1.7672	0
1.0613	-459.411	16.6024	-1.9456	0.55091	0
1.0620	-448.391	18.7375	-3.16915	0.851406	0
1.0627	-440.803	21.4938	-1.33533	1.7672	0
1.0633	-435.925	21.1833	-1.64047	2.38251	0
1.0640	-426.35	17.5212	-5.91535	1.7672	0
1.0647	-412.079	16.6024	-6.83074	0.55091	0
1.0653	-401.058	15.386	-3.47428	-0.0643921	0
1.0660	-390.761	9.27819	-2.86402	-0.980191	0
1.0667	-375.405	2.87275	-3.16915	-0.364888	0
1.0673	-360.591	1.03522	-2.25073	1.46671	0
1.0680	-349.21	0.42703	-3.77942	0.55091	0
1.0687	-334.035	-4.76203	-4.69481	-0.980191	0
1.0693	-313.801	-12.6944	-3.77942	1.46671	0
1.0700	-297	-21.235	-4.99995	2.99065	0
1.0707	-282.728	-31.6131	-4.08455	1.15906	0
1.0713	-266.83	-38.3292	-2.86402	1.15906	0
1.0720	-250.933	-35.5858	-7.74614	3.5988	0
1.0727	-237.203	-29.7756	-10.4923	2.683	0
1.0733	-224.376	-29.7756	-5.91535	-0.0643921	0
1.0740	-211.188	-29.7756	-5.61021	-0.67254	0
1.0747	-194.748	-24.2889	-9.27181	-0.0643921	0
1.0753	-176.502	-16.6542	-5.91535	-0.364888	0
1.0760	-160.604	-12.6944	-2.55586	-0.67254	0
1.0767	-146.332	-11.1675	-4.38968	-0.0643921	0
1.0773	-130.434	-7.803	-4.69481	-0.980191	0
1.0780	-110.562	0.129403	-4.69481	-0.980191	0
1.0787	-90.1478	7.45361	-5.91535	1.7672	0
1.0793	-76.7792	10.197	-1.64047	2.07486	0
1.0800	400.516	8.98057	2.02113	-1.58834	0
1.0807	400.516	6.53485	-3.16915	-1.28069	0
1.0813	400.516	3.48094	-7.74614	2.07486	0
1.0820	400.516	-2.31631	-5.91535	-0.364888	0
1.0827	400.516	-11.7757	-4.99995	-4.02808	0
1.0833	400.516	-22.1538	-5.91535	-2.19649	0
1.0840	400.516	-28.5592	-4.99995	-0.980191	0
1.0847	400.516	-30.0862	-4.38968	-2.50414	0
1.0853	400.516	-29.1674	-4.69481	-1.28069	0
1.0860	400.516	-28.2616	-4.99995	0.851406	0
1.0867	400.516	-26.4241	-5.30508	-0.980191	0
1.0873	400.516	-22.762	-4.99995	-2.19649	0
1.0880	400.516	-20.9374	-4.99995	-0.0643921	0
1.0887	400.516	-21.235	-4.08455	-0.364888	0
1.0893	400.516	-17.8835	-2.86402	-3.11228	0
1.0900	400.516	-11.1675	-2.86402	-1.89599	0
1.0907	400.516	-6.89718	-1.64047	1.15906	0
1.0913	400.516	-3.84327	0.495463	-0.980191	0
1.0920	400.516	-2.62688	-2.25073	-3.72759	0
1.0927	400.516	-4.14089	-6.52561	-2.19649	0
1.0933	400.516	-2.00575	-3.47428	0.55091	0
1.0940	400.516	4.69733	-1.33533	0.243259	0
1.0947	400.516	5.92666	-6.22048	-1.89599	0
1.0953	400.516	3.79151	-5.61021	-4.02808	0
1.0960	400.516	7.75124	0.495463	-3.72759	0
1.0967	400.516	13.2509	-1.33533	-0.980191	0
1.0973	400.516	13.5485	-4.99995	-0.0643921	0
1.0980	400.516	11.1157	-0.419935	-1.28069	0
1.0987	400.516	8.0618	2.32626	-0.0643921	0
1.0993	400.516	6.53485	0.19033	1.46671	0
1.1000	400.516	9.27819	2.32626	-0.364888	0
1.1007	400.516	11.1157	5.37759	-0.980191	0
1.1013	400.516	10.197	1.41086	0.851406	0
1.1020	400.516	14.7778	-2.55586	0.851406	0
1.1027	400.516	22.7102	-0.114802	-0.0643921	0
1.1033	400.516	23.0078	1.71599	0.243259	0
1.1040	400.516	21.1833	0.495463	-0.67254	0
1.1047	400.516	28.1969	-0.419935	-0.364888	0
1.1053	400.516	38.2774	-0.419935	2.683	0
1.1060	400.516	47.7368	-0.114802	3.5988	0
1.1067	400.516	55.9668	-0.419935	3.29115	0
1.1073	400.516	61.4664	0.19033	6.3462	0
1.1080	400.516	64.5203	3.85192	6.3462	0
1.1087	400.516	67.2637	6.59812	1.7672	0
1.1093	400.516	64.8179	3.85192	0.851406	0
1.1100	400.516	58.7231	1.41086	0.851406	0
1.1107	400.516	56.8855	2.02113	-0.364888	0
1.1113	400.516	55.6692	2.32626	1.7672	0
1.1120	400.516	53.2234	3.24166	1.7672	0
1.1127	400.516	52.9258	5.98785	-1.89599	0
1.1133	400.516	54.4528	5.98785	-0.67254	0
1.1140	400.516	54.1422	4.15706	1.7672	0
1.1147	400.516	51.3989	4.15706	-2.81179	0
1.1153	400.516	48.6426	3.54679	-5.85968	0
1.1160	663.372	47.1286	2.32626	-0.67254	0
1.1167	666.985	43.4665	2.32626	2.683	0
1.1173	669.153	37.3586	0.495463	0.851406	0
1.1180	670.418	32.4801	-0.419935	-1.89599	0
1.1187	670.599	30.9532	1.71599	-2.81179	0
1.1193	669.515	30.3321	0.495463	-2.19649	0
1.1200	668.611	33.6965	-2.55586	-1.58834	0
1.1207	666.985	41.0207	-0.114802	-1.58834	0
1.1213	664.637	45.8992	1.71599	-0.980191	0
1.1220	662.108	48.6426	-0.419935	-0.364888	0
1.1227	659.398	52.6152	-0.419935	-1.28069	0
1.1233	651.991	55.6692	1.41086	-0.980191	0
1.1240	641.152	58.7231	0.495463	-0.67254	0
1.1247	635.009	60.8582	-0.419935	-2.19649	0
1.1253	631.035	60.8582	1.10573	-0.980191	0
1.1260	622.725	62.6828	2.02113	2.683	0
1.1267	613.872	66.3449	2.63139	2.38251	0
1.1273	607.188	64.2097	4.15706	-0.364888	0
1.1280	599.239	61.1558	3.24166	-1.58834	0
1.1287	589.845	63.291	0.800596	-0.980191	0
1.1293	582.257	63.291	0.495463	-0.364888	0
1.1300	573.405	57.8043	0.495463	-0.980191	0
1.1307	563.288	55.6692	-0.419935	-1.89599	0
1.1313	554.075	57.4937	-0.419935	-1.58834	0
1.1320	545.042	57.8043	1.41086	-1.28069	0
1.1327	534.564	58.7231	2.02113	-0.67254	0
1.1333	524.808	59.6289	0.19033	0.851406	0
1.1340	515.595	57.8043	0.495463	0.851406	0
1.1347	504.756	54.7504	2.02113	-0.67254	0
1.1353	493.374	52.6152	0.495463	-0.364888	0
1.1360	483.619	49.8719	-0.114802	0.851406	0
1.1367	473.502	46.2098	1.41086	0.851406	0
1.1373	462.482	43.1559	1.41086	2.07486	0
1.1380	451.642	39.8044	0.19033	2.683	0
1.1387	441.526	36.7504	2.63139	-0.0643921	0
1.1393	430.506	33.9942	5.07245	-0.67254	0
1.1400	419.485	30.3321	3.54679	0.851406	0
1.1407	409.188	24.8454	2.02113	-0.0643921	0
1.1413	399.071	18.4399	2.32626	-1.89599	0
1.1420	388.954	12.6427	2.32626	-1.89599	0
1.1427	378.657	8.35943	1.71599	-1.89599	0
1.1433	368.901	3.79151	-0.114802	-0.364888	0
1.1440	358.423	-2.62688	-2.25073	0.851406	0
1.1447	347.765	-7.1948	-1.0302	-0.67254	0
1.1453	337.467	-12.9921	2.32626	-0.980191	0
1.1460	327.892	-20.0186	3.54679	-0.980191	0
1.1467	317.956	-20.6268	2.32626	-1.89599	0
1.1473	307.839	-17.8835	1.71599	-0.0643921	0
1.1480	298.445	-20.6268	5.07245	2.683	0
1.1487	289.593	-22.762	7.51352	-0.980191	0
1.1493	280.38	-19.4104	3.24166	-4.33573	0
1.1500	270.985	-19.0999	-0.419935	-0.980191	0
1.1507	260.507	-20.9374	3.85192	0.55091	0
1.1513	250.752	-19.4104	6.90325	-1.89599	0
1.1520	242.442	-21.5456	5.07245	-0.980191	0
1.1527	234.854	-27.951	4.15706	0.55091	0
1.1533	226.905	-29.7756	2.63139	0.851406	0
1.1540	218.053	-29.1674	1.41086	1.46671	0
1.1547	209.562	-32.8295	2.93653	0.243259	0
1.1553	201.613	-35.2752	3.24166	-2.81179	0
1.1560	194.026	-34.6671	1.41086	-3.41993	0
1.1567	186.077	-38.3292	1.71599	-0.364888	0
1.1573	178.67	-42.91	0.495463	1.7672	0
1.1580	171.443	-43.8158	-1.33533	0.851406	0
1.1587	164.759	-44.7346	0.495463	-0.67254	0
1.1593	157.714	-45.6534	0.800596	-0.0643921	0
1.1600	150.307	-45.3428	-0.419935	1.46671	0
1.1607	143.261	-47.1803	2.32626	2.38251	0
1.1613	137.48	-49.0049	3.85192	2.38251	0
1.1620	131.157	-47.4779	0.19033	3.5988	0
1.1627	124.111	-47.1803	-0.419935	5.4304	0
1.1633	118.33	-48.7073	2.32626	3.5988	0
1.1640	250.752	-48.3967	2.32626	0.243259	0
1.1647	250.752	-49.0049	1.10573	1.15906	0
1.1653	250.752	-51.4506	-0.114802	2.99065	0
1.1660	250.752	-50.5319	-1.33533	1.46671	0
1.1667	250.752	-46.5721	-0.725068	0.55091	0
1.1673	250.752	-43.8158	-0.725068	1.7672	0
1.1680	250.752	-43.5182	-2.86402	2.38251	0
1.1687	250.752	-43.5182	-3.16915	1.7672	0
1.1693	250.752	-43.5182	-1.64047	0.55091	0
1.1700	250.752	-43.5182	0.19033	-0.0643921	0
1.1707	250.752	-44.1264	0.495463	1.15906	0
1.1713	250.752	-42.5995	-0.419935	1.7672	0
1.1720	250.752	-32.8295	-0.419935	-0.67254	0
1.1727	250.752	-15.1272	0.19033	-0.364888	0
1.1733	250.752	1.65636	-2.55586	2.99065	0
1.1740	250.752	12.0215	-4.08455	2.99065	0
1.1747	250.752	22.102	-0.725068	0.243259	0
1.1753	250.752	37.6563	0.495463	-1.89599	0
1.1760	250.752	52.3047	-0.419935	-1.89599	0
1.1767	250.752	59.9394	-0.419935	0.55091	0
1.1773	250.752	66.3449	-1.9456	1.7672	0
1.1780	250.752	71.8445	-3.47428	-1.58834	0
1.1787	250.752	72.7633	-1.64047	-2.81179	0
1.1793	250.752	72.4527	-2.25073	-0.364888	0
1.1800	250.752	73.3715	-4.99995	-0.364888	0
1.1807	250.752	71.534	-4.38968	-2.19649	0
1.1813	250.752	66.0473	-2.25073	-0.980191	0
1.1820	250.752	59.0207	-2.55586	-1.28069	0
1.1827	250.752	49.5613	-2.55586	-2.19649	0
1.1833	250.752	40.4125	-2.55586	0.55091	0
1.1840	250.752	38.2774	-3.47428	2.38251	0
1.1847	250.752	36.7504	-2.25073	0.243259	0
1.1853	250.752	30.6426	-1.33533	-0.980191	0
1.1860	250.752	27.5887	-2.25073	-0.0643921	0
1.1867	250.752	27.8993	-1.9456	0.55091	0
1.1873	250.752	23.3184	-0.419935	-0.0643921	0
1.1880	-2.5292	17.5212	-0.419935	-1.28069	0
1.1887	-4.33577	15.6836	-0.114802	-1.58834	0
1.1893	-5.60037	10.197	-1.33533	-0.980191	0
1.1900	-6.50365	-0.789358	-5.61021	-2.19649	0
1.1907	-7.04562	-9.95109	-5.91535	-3.72759	0
1.1913	-7.04562	-19.4104	-2.55586	-1.28069	0
1.1920	-8.31022	-29.7756	-2.25073	-0.0643921	0
1.1927	-10.8394	-35.8834	-3.47428	-3.72759	0
1.1933	-10.8394	-40.7619	-2.25073	-6.46783	0
1.1940	-10.8394	-48.0861	-3.77942	-3.41993	0
1.1947	-11.9234	-54.8022	-6.83074	-1.89599	0
1.1953	-12.646	-63.9639	-6.22048	-4.33573	0
1.1960	-13.5493	-74.9502	-4.99995	-5.25153	0
1.1967	-14.4526	-80.7474	-4.08455	-3.72759	0
1.1973	-14.0912	-82.8826	-2.55586	-2.81179	0
1.1980	-14.0912	-85.6259	-3.16915	-1.89599	0
1.1987	-16.2591	-88.3693	-3.47428	-2.50414	0
1.1993	-16.2591	-91.7338	0.495463	-4.64338	0
1.2000	-14.9945	-97.2204	2.02113	-4.94388	0
1.2007	-15.3558	-98.7474	-0.725068	-3.72759	0
1.2013	-16.2591	-95.3959	-2.25073	-3.11228	0
1.2020	-15.3558	-93.5583	-1.33533	-1.89599	0
1.2027	-15.3558	-93.8689	-0.725068	-0.67254	0
1.2033	-16.6204	-92.3419	-0.419935	0.243259	0
1.2040	-16.2591	-90.815	-1.33533	0.55091	0
1.2047	-15.8978	-89.5986	-3.16915	0.243259	0
1.2053	-16.2591	-87.4635	-2.55586	0.55091	0
1.2060	-16.6204	-84.7072	-1.9456	0.851406	0
1.2067	-16.2591	-80.4369	-1.64047	-0.364888	0
1.2073	-16.2591	-75.869	0.800596	-0.980191	0
1.2080	-17.1624	-72.5045	4.15706	-0.0643921	0
1.2087	-16.8011	-69.1529	3.85192	0.243259	0
1.2093	-15.7172	-64.8826	0.800596	-0.0643921	0
1.2100	-14.8139	-64.5721	-1.33533	1.15906	0
1.2107	-15.3558	-67.3154	-1.64047	2.683	0
1.2113	-16.2591	-68.8424	-0.114802	0.851406	0
1.2120	-16.2591	-71.8963	2.02113	-2.19649	0
1.2127	-15.3558	-75.5584	1.41086	-0.980191	0
1.2133	-14.8139	-74.0314	0.19033	2.683	0
1.2140	-14.4526	-72.2068	-0.419935	1.7672	0
1.2147	-14.4526	-76.4771	-1.64047	-2.50414	0
1.2153	-13.5493	-78.9099	-2.25073	-2.81179	0
1.2160	-12.8266	-76.4771	-1.33533	-1.58834	0
1.2167	-13.188	-78.0041	-1.33533	-2.19649	0
1.2173	-13.188	-80.1393	-1.9456	-2.81179	0
1.2180	-13.5493	-73.7209	-1.0302	-2.81179	0
1.2187	-13.9106	-67.626	-0.725068	-2.81179	0
1.2193	-12.646	-68.5447	1.41086	-0.364888	0
1.2200	-11.3814	-65.4908	4.46219	1.46671	0
1.2207	-11.9234	-58.1666	3.54679	0.243259	0
1.2213	-12.646	-55.4103	-0.114802	0.851406	0
1.2220	-10.8394	-52.667	-1.0302	3.29115	0
1.2227	-9.93613	-44.7346	0.495463	2.683	0
1.2233	-10.8394	-40.4643	1.41086	1.15906	0
1.2240	-10.8394	-40.1537	1.71599	1.7672	0
1.2247	-10.4781	-37.0998	1.41086	2.07486	0
1.2253	-9.93613	-32.5319	0.19033	1.15906	0
1.2260	-9.57482	-33.4377	-0.419935	0.851406	0
1.2267	-9.2135	-36.4916	0.495463	1.15906	0
1.2273	-8.85219	-36.194	-0.419935	-0.0643921	0
1.2280	-7.76825	-33.7483	-1.33533	-2.50414	0
1.2287	-7.94891	-32.2213	-0.419935	-2.81179	0
1.2293	-8.67153	-31.0049	-1.33533	-0.0643921	0
1.2300	-7.04562	-29.7756	-3.16915	0.851406	0
1.2307	-6.50365	-30.0862	-0.419935	-0.980191	0
1.2313	-6.86496	-31.3026	1.71599	-0.0643921	0
1.2320	-6.86496	-28.2616	-1.9456	4.20695	0
1.2327	-6.14234	-23.9784	-3.16915	5.4304	0
1.2333	-5.96168	-22.1538	-1.33533	3.5988	0
1.2340	-5.23905	-18.1811	-2.25073	3.5988	0
1.2347	-5.60037	-10.8569	-1.9456	2.683	0
1.2353	-5.96168	-6.58661	2.32626	0.851406	0
1.2360	-4.33577	-6.58661	2.32626	3.29115	0
1.2367	-3.7938	-7.1948	-0.725068	3.90645	0
1.2373	-4.69708	-5.66785	-0.419935	0.55091	0
1.2380	-3.97445	-0.478791	0.19033	2.38251	0
1.2387	-3.07117	2.56218	0.19033	4.82225	0
1.2393	-3.07117	0.129403	1.71599	-1.28069	0
1.2400	-3.07117	0.129403	2.32626	-4.64338	0
1.2407	-2.5292	3.79151	0.495463	1.7672	0
1.2413	-2.5292	3.18331	-0.419935	3.29115	0
1.2420	-2.89051	3.18331	1.10573	-0.67254	0
1.2427	-2.5292	9.88639	3.24166	-0.0643921	0
1.2433	-2.16788	12.9403	3.85192	0.851406	0
1.2440	-1.98723	9.27819	2.32626	-0.67254	0
1.2447	-1.62591	8.67	1.10573	0.851406	0
1.2453	-2.5292	8.35943	1.41086	-0.0643921	0
1.2460	-2.16788	5.92666	2.63139	-2.81179	0
1.2467	-0.722628	6.84542	5.37759	0.243259	0
1.2473	-0.361314	5.92666	7.20838	4.20695	0
1.2480	-1.08394	1.03522	5.37759	2.07486	0
1.2487	-0.361314	1.03522	3.24166	0.55091	0
1.2493	0.180657	4.08913	4.76732	2.38251	0
1.2500	-0.361314	5.61609	6.90325	2.07486	0
1.2507	0.180657	10.5075	5.98785	-0.0643921	0
1.2513	0.903285	15.6836	3.24166	-1.28069	0
1.2520	0.180657	16.913	2.32626	-0.980191	0
1.2527	-0.361314	20.5751	3.24166	0.243259	0
1.2533	-0.361314	26.3723	3.24166	0.851406	0
1.2540	0.903285	30.6426	2.02113	-0.0643921	0
1.2547	1.08394	35.5211	2.63139	-0.0643921	0
1.2553	0.541971	37.3586	4.15706	-0.364888	0
1.2560	0.180657	34.3047	2.93653	-0.980191	0
1.2567	1.08394	29.7239	2.32626	-0.980191	0
1.2573	1.08394	22.3997	3.24166	-0.980191	0
1.2580	1.44526	12.0215	2.02113	-0.67254	0
1.2587	1.80657	3.79151	4.15706	1.7672	0
1.2593	1.08394	-3.23507	8.12378	2.683	0
1.2600	1.44526	-8.72176	5.68272	0.851406	0
1.2607	2.89051	-11.4651	1.71599	-2.50414	0
1.2613	1.80657	-15.1272	3.24166	-3.72759	0
1.2620	0.903285	-20.0186	2.93653	-1.89599	0
1.2627	1.98723	-23.0725	-0.419935	0.243259	0
1.2633	1.98723	-23.6807	2.32626	-0.0643921	0
1.2640	1.08394	-20.0186	6.29299	-0.0643921	0
1.2647	1.98723	-14.519	4.15706	-0.0643921	0
1.2653	2.89051	-14.8296	1.41086	-2.19649	0
1.2660	1.98723	-15.4378	1.71599	-2.81179	0
1.2667	1.80657	-10.5593	2.93653	-1.58834	0
1.2673	2.34854	-7.1948	1.71599	-2.50414	0
1.2680	1.98723	-7.803	0.495463	-3.72759	0
1.2687	1.98723	-6.28898	2.32626	-1.89599	0
1.2693	2.34854	-4.14089	5.07245	-1.58834	0
1.2700	2.34854	-1.70812	5.07245	-1.89599	0
1.2707	2.34854	1.03522	4.46219	-0.0643921	0
1.2713	2.89051	1.03522	4.76732	0.55091	0
1.2720	2.89051	-0.478791	3.85192	-1.28069	0
1.2727	1.98723	0.129403	1.71599	-0.67254	0
1.2733	1.80657	1.34579	0.800596	0.243259	0
1.2740	1.98723	1.03522	-0.419935	-0.980191	0
1.2747	2.89051	-1.09993	-2.55586	-1.58834	0
1.2753	2.34854	-5.66785	-1.33533	-1.58834	0
1.2760	1.44526	-12.0862	1.41086	-1.89599	0
1.2767	1.80657	-18.1811	-0.419935	-1.58834	0
1.2773	2.89051	-23.6807	-3.77942	-0.67254	0
1.2780	2.89051	-28.5592	-3.16915	-0.980191	0
1.2787	1.98723	-29.1674	-4.08455	-1.58834	0
1.2793	1.98723	-29.1674	-5.91535	-1.89599	0
1.2800	1.98723	-32.5319	-3.77942	-1.89599	0
1.2807	1.08394	-35.8834	-2.25073	-0.980191	0
1.2813	1.44526	-36.4916	-4.38968	-0.364888	0
1.2820	2.34854	-39.2479	-3.47428	-1.28069	0
1.2827	2.34854	-41.9913	-0.725068	-2.19649	0
1.2833	1.98723	-41.0725	0.495463	-1.28069	0
1.2840	1.08394	-37.721	-0.419935	0.243259	0
1.2847	1.08394	-34.6671	-4.38968	0.55091	0
1.2853	1.08394	-32.8295	-7.74614	-0.0643921	0
1.2860	1.08394	-33.1401	-4.69481	-0.980191	0
1.2867	1.08394	-34.0589	-2.55586	-1.58834	0
1.2873	1.08394	-33.1401	-6.22048	-0.980191	0
1.2880	1.08394	-30.3968	-7.44101	-0.980191	0
1.2887	1.08394	-26.7347	-5.91535	-3.11228	0
1.2893	1.08394	-22.762	-7.74614	-2.81179	0
1.2900	1.08394	-20.0186	-9.27181	-0.0643921	0
1.2907	1.08394	-14.8296	-7.74614	-1.89599	0
1.2913	1.08394	-6.58661	-5.91535	-4.94388	0
1.2920	1.08394	-1.09993	-5.61021	-1.89599	0
1.2927	1.08394	1.34579	-6.22048	0.55091	0
1.2933	1.08394	5.92666	-6.83074	-2.81179	0
1.2940	1.08394	10.197	-6.83074	-2.50414	0
1.2947	1.08394	12.6427	-5.91535	1.7672	0
1.2953	1.08394	15.386	-4.38968	1.7672	0
1.2960	1.08394	16.6024	-4.08455	-0.67254	0
1.2967	1.08394	16.6024	-6.52561	-2.81179	0
1.2973	1.08394	19.6563	-9.27181	-3.72759	0
1.2980	1.08394	22.102	-8.66154	-0.0643921	0
1.2987	1.08394	20.2645	-5.91535	2.683	0
1.2993	1.08394	20.2645	-6.22048	-0.0643921	0
1.3000	1.08394	23.9266	-8.66154	-1.58834	0
1.3007	1.08394	25.4536	-7.74614	0.851406	0
1.3013	1.08394	23.629	-6.83074	1.46671	0
1.3020	1.08394	22.102	-9.57694	-0.0643921	0
1.3027	1.08394	20.5751	-9.27181	1.7672	0
1.3033	1.08394	20.2645	-4.99995	2.683	0
1.3040	1.08394	21.7915	-5.91535	0.243259	0
1.3047	1.08394	22.3997	-7.44101	-0.0643921	0
1.3053	1.08394	22.102	-4.69481	2.683	0
1.3060	1.08394	23.629	-4.99995	3.5988	0
1.3067	1.08394	26.9805	-5.30508	2.683	0
1.3073	1.08394	32.1696	-0.419935	2.683	0
1.3080	1.98723	36.7504	-0.419935	0.851406	0
1.3087	2.70985	38.575	-6.22048	-0.0643921	0
1.3093	2.89051	39.1832	-7.13588	1.46671	0
1.3100	1.80657	39.1832	-5.61021	2.07486	0
1.3107	1.98723	36.4399	-6.52561	-0.0643921	0
1.3113	2.89051	33.9942	-5.91535	-1.89599	0
1.3120	2.34854	35.8317	-4.08455	-2.19649	0
1.3127	1.98723	37.3586	-3.47428	-1.89599	0
1.3133	2.34854	33.9942	-2.25073	1.15906	0
1.3140	1.98723	32.1696	-1.33533	3.90645	0
1.3147	2.34854	33.0883	-2.86402	3.29115	0
1.3153	2.34854	33.6965	-4.08455	2.38251	0
1.3160	1.44526	31.5614	-2.25073	2.99065	0
1.3167	1.08394	26.0618	-0.419935	2.38251	0
1.3173	1.08394	22.102	-2.55586	1.7672	0
1.3180	1.08394	23.0078	-5.61021	2.38251	0
1.3187	1.98723	22.102	-5.30508	2.38251	0
1.3193	1.80657	19.3457	-2.86402	2.683	0
1.3200	0.541971	20.5751	-2.25073	2.683	0
1.3207	1.80657	23.3184	-3.77942	-0.0643921	0
1.3213	2.34854	22.3997	-4.69481	-3.11228	0
1.3220	0.903285	23.629	-4.99995	-3.41993	0
1.3227	0.541971	28.5075	-4.69481	-2.81179	0
1.3233	1.08394	28.818	-4.99995	-1.89599	0
1.3240	0.903285	24.8454	-5.61021	-0.980191	0
1.3247	1.44526	24.8454	-5.30508	-0.0643921	0
1.3253	1.80657	26.3723	-3.77942	-1.28069	0
1.3260	0.903285	24.8454	-2.55586	-3.72759	0
1.3267	1.44526	24.5348	-2.25073	-4.64338	0
1.3273	1.80657	26.67	-2.25073	-2.50414	0
1.3280	0.541971	27.8993	-1.9456	-1.89599	0
1.3287	0.541971	31.2508	-1.0302	-3.72759	0
1.3293	1.08394	40.7102	-0.725068	-2.81179	0
1.3300	0.541971	50.4801	-1.64047	-0.980191	0
1.3307	0.541971	55.061	0.800596	-1.28069	0
1.3313	1.08394	58.1149	4.15706	-0.67254	0
1.3320	0.541971	60.25	3.24166	0.55091	0
1.3327	0.903285	59.6289	0.495463	2.38251	0
[truncated: 59,056 more rows]
