# Supplementary material for: Identification of Haptic Based Guiding Using Hard Reins
Source: PLoS One. 2015 Jul 22;10(7):e0132020. doi: 10.1371/journal.pone.0132020 (PMC4511788; doi:10.1371/journal.pone.0132020)
Supplement: S3 File — (ZIP) [file pone.0132020.s003.zip › EMGData1/Subject8/T8/t8.txt]

0.0000	1.84467	-5.66876	5.37656	1.1581	0
0.0007	0.790571	-6.58958	1.40922	1.46421	0
0.0013	0.527047	0.73857	-0.421867	2.37998	0
0.0020	0.790571	13.5532	-1.64259	-0.976991	0
0.0027	0.527047	19.9606	-2.55813	-4.33396	0
0.0033	0.790571	24.2385	0.493674	-2.80853	0
0.0040	0.790571	33.0822	3.54548	-0.0612214	0
0.0047	0.263524	37.9644	1.7144	-1.89276	0
0.0053	0.527047	38.5783	-0.116687	-5.24973	0
0.0060	1.31762	39.1922	1.7144	-4.03041	0
0.0067	1.05409	36.1324	3.54548	-3.7243	0
0.0073	0.263524	28.8138	2.32476	-6.47161	0
0.0080	0.790571	23.0108	0.188494	-5.85939	0
0.0087	1.31762	19.6536	2.32476	-2.80853	0
0.0093	0.790571	16.9104	5.07138	-2.80853	0
0.0100	0.527047	15.6922	3.54548	-1.89276	0
0.0107	1.05409	11.4143	2.93512	1.76777	0
0.0113	1.31762	4.09571	5.07138	1.76777	0
0.0120	0.790571	1.04551	4.46102	0.851997	0
0.0127	0	1.04551	1.40922	1.1581	0
0.0133	0.263524	0.124694	0.493674	1.76777	0
0.0140	1.05409	-1.40041	1.40922	3.90541	0
0.0147	1.05409	-1.70734	2.01958	4.20897	0
0.0153	0.790571	-1.70734	3.85066	1.46421	0
0.0160	1.84467	-4.4506	4.15584	0.851997	0
0.0167	1.84467	-8.72855	3.2403	3.59931	0
0.0173	0.263524	-8.11468	2.32476	3.59931	0
0.0180	0.263524	-4.14366	1.10404	2.07387	0
0.0187	1.05409	-3.53938	-0.116687	1.1581	0
0.0193	0.790571	-4.4506	1.7144	-0.0612214	0
0.0200	0.263524	-0.786529	3.54548	-0.367328	0
0.0207	0.263524	3.17489	3.2403	0.242335	0
0.0213	1.31762	4.69999	2.01958	-0.0612214	0
0.0220	1.05409	5.6208	2.32476	-0.673435	0
0.0227	-0.527047	1.95673	4.15584	-1.89276	0
0.0233	-0.527047	-1.70734	5.98692	-1.89276	0
0.0240	1.05409	0.73857	5.98692	-1.89276	0
0.0247	1.05409	3.78877	3.54548	-3.7243	0
0.0253	0.527047	2.26367	0.798855	-6.1655	0
0.0260	1.05409	3.78877	0.188494	-6.47161	0
0.0267	1.31762	7.45284	0.188494	-4.64007	0
0.0273	0.527047	6.53203	-1.33741	-1.2831	0
0.0280	0.263524	5.6208	-1.33741	0.242335	0
0.0287	0.790571	9.88916	2.01958	-2.19887	0
0.0293	0.790571	12.642	1.7144	-1.89276	0
0.0300	0.263524	11.1073	-1.94777	1.46421	0
0.0307	0	13.8602	-3.16849	0.548441	0
0.0313	0.527047	18.4355	-3.16849	0.242335	0
0.0320	1.05409	17.5242	-3.16849	3.59931	0
0.0327	0.527047	16.2965	-1.64259	3.59931	0
0.0333	0.263524	21.4857	-2.25295	1.76777	0
0.0340	0.790571	26.061	-4.08403	4.51507	0
0.0347	0.527047	26.061	-1.33741	6.34661	0
0.0353	0	26.6748	2.32476	6.34661	0
0.0360	0	26.9818	0.188494	6.95628	0
0.0367	0.790571	23.3177	-1.03223	7.26238	0
0.0373	1.31762	19.0493	0.188494	6.04051	0
0.0380	1.05409	15.6922	-2.25295	5.73695	0
0.0387	1.05409	8.97794	-3.77885	4.20897	0
0.0393	1.05409	1.64979	-1.33741	1.76777	0
0.0400	0.790571	0.124694	-1.33741	0.548441	0
0.0407	0.263524	0.431632	-4.08403	-0.976991	0
0.0413	-0.527047	-3.53938	-4.38921	-1.89276	0
0.0420	0	-7.80774	-3.16849	-1.5892	0
0.0427	1.05409	-8.72855	-4.08403	-1.89276	0
0.0433	1.05409	-11.1649	-3.77885	-3.7243	0
0.0440	0.263524	-13.6108	-3.16849	-3.7243	0
0.0447	1.05409	-9.63978	-4.99957	-2.19887	0
0.0453	1.05409	-7.20345	-4.99957	-3.41819	0
0.0460	0.263524	-15.1359	-1.94777	-3.7243	0
0.0467	0.263524	-24.5934	0.798855	-1.5892	0
0.0473	0.263524	-24.5934	1.40922	-2.80853	0
0.0480	0	-20.6224	-0.116687	-3.7243	0
0.0487	0.527047	-19.0973	-4.08403	-0.976991	0
0.0493	1.05409	-14.8289	-4.99957	0.242335	0
0.0500	0.527047	-4.4506	-1.94777	-2.19887	0
0.0507	0.790571	5.6208	-2.25295	-2.19887	0
0.0513	1.31762	13.2463	-4.99957	-1.2831	0
0.0520	1.05409	23.3177	-3.77885	-0.976991	0
0.0527	1.05409	31.2501	-2.86331	2.68354	0
0.0533	0.527047	30.3389	-2.55813	5.12474	0
0.0540	0.263524	26.9818	-1.03223	4.51507	0
0.0547	0.527047	26.6748	-2.86331	5.73695	0
0.0553	1.05409	23.6246	-6.52548	6.04051	0
0.0560	0.527047	17.2173	-3.47367	2.68354	0
0.0567	-0.527047	14.4645	0.493674	2.07387	0
0.0573	0	14.7714	-2.55813	3.59931	0
0.0580	0.790571	15.0783	-4.69439	3.59931	0
0.0587	0.527047	15.9991	-1.94777	4.51507	0
0.0593	0	15.0783	0.493674	2.98964	0
0.0600	0.263524	11.1073	1.10404	-0.367328	0
0.0607	1.05409	8.36406	0.493674	0.851997	0
0.0613	0.527047	11.1073	-0.421867	1.76777	0
0.0620	0.263524	14.7714	-1.64259	-1.2831	0
0.0627	1.05409	17.8216	-2.25295	-1.5892	0
0.0633	0.790571	21.1787	-1.03223	-0.0612214	0
0.0640	0.263524	23.3177	-0.421867	-2.80853	0
0.0647	1.05409	24.5359	-2.25295	-5.55584	0
0.0653	1.31762	23.9316	-1.94777	-4.64007	0
0.0660	0.527047	20.2675	1.10404	-4.64007	0
0.0667	1.05409	14.7714	0.798855	-4.64007	0
0.0673	1.31762	10.1961	-0.421867	-3.7243	0
0.0680	0.527047	3.17489	-0.727048	-4.94618	0
0.0687	0.527047	-5.9757	-1.33741	-5.55584	0
0.0693	2.10819	-11.7788	0.188494	-3.41819	0
0.0700	1.84467	-14.522	1.7144	-0.976991	0
0.0707	0.790571	-18.1861	-0.727048	0.851997	0
0.0713	0	-20.0181	-1.33741	1.1581	0
0.0720	-0.790571	-18.493	1.40922	-0.367328	0
0.0727	0.527047	-15.4428	0.188494	-0.367328	0
0.0733	2.63524	-12.69	-2.55813	2.37998	0
0.0740	2.10819	-12.383	-1.94777	2.68354	0
0.0747	0.263524	-14.8289	-2.55813	0.242335	0
0.0753	0.263524	-15.4428	-3.16849	1.76777	0
0.0760	0.790571	-11.7788	-1.64259	3.59931	0
0.0767	0.790571	-6.89652	-1.94777	2.37998	0
0.0773	1.05409	-3.84632	-1.33741	1.76777	0
0.0780	1.05409	-3.53938	1.10404	4.82118	0
0.0787	0.790571	-3.53938	0.188494	4.20897	0
0.0793	1.31762	0.124694	-2.25295	0.851997	0
0.0800	1.31762	3.17489	-1.03223	0.548441	0
0.0807	0.527047	2.86795	0.493674	1.76777	0
0.0813	0.527047	3.48183	-1.64259	0.242335	0
0.0820	1.31762	7.75019	-1.94777	-0.976991	0
0.0827	1.05409	10.503	1.40922	0.242335	0
0.0833	-0.527047	9.88916	3.2403	-0.367328	0
0.0840	0	9.28488	0.493674	-3.7243	0
0.0847	0.790571	9.28488	-2.86331	-5.24973	0
0.0853	0.263524	6.53203	-1.94777	-4.33396	0
0.0860	0.263524	1.34285	-1.64259	-3.7243	0
0.0867	0.790571	-2.61857	-4.38921	-2.80853	0
0.0873	1.05409	-4.14366	-2.86331	-2.50242	0
0.0880	0.263524	-4.4506	1.40922	-6.47161	0
0.0887	0.263524	-6.89652	0.798855	-8.30315	0
0.0893	0.527047	-13.3038	-0.421867	-4.94618	0
0.0900	0.527047	-20.6224	1.7144	-4.33396	0
0.0907	0.527047	-22.1571	2.32476	-6.47161	0
0.0913	0.527047	-20.3251	-1.03223	-3.7243	0
0.0920	0.263524	-20.9293	-2.86331	-0.0612214	0
0.0927	0.790571	-18.8	-1.64259	-0.0612214	0
0.0933	1.31762	-11.7788	-2.25295	0.851997	0
0.0940	1.05409	-10.2537	-3.47367	3.29575	0
0.0947	0.263524	-11.7788	-1.64259	3.59931	0
0.0953	0.263524	-4.4506	1.40922	3.29575	0
0.0960	0.263524	2.57061	1.40922	2.07387	0
0.0967	0.527047	-0.489183	-0.421867	1.76777	0
0.0973	0.790571	-3.23244	-0.727048	4.82118	0
0.0980	1.05409	-0.489183	-0.421867	6.04051	0
0.0987	1.31762	-0.786529	-0.727048	3.59931	0
0.0993	1.05409	-4.4506	-1.94777	3.59931	0
0.1000	0.263524	-5.37142	-1.64259	3.59931	0
0.1007	0.527047	-2.61857	-0.421867	-0.0612214	0
0.1013	1.05409	1.04551	-0.116687	-0.976991	0
0.1020	0.263524	0.431632	-1.03223	0.548441	0
0.1027	-0.527047	-4.4506	-0.421867	-2.80853	0
0.1033	0.527047	-5.06448	1.7144	-5.55584	0
0.1040	0.527047	0.124694	2.32476	-1.89276	0
0.1047	0.263524	0.73857	2.32476	-0.0612214	0
0.1053	0.263524	-0.786529	4.15584	-1.89276	0
0.1060	0.263524	9.28488	4.7662	-0.0612214	0
0.1067	0.527047	23.9316	4.46102	3.59931	0
0.1073	1.31762	26.061	4.15584	2.68354	0
0.1080	1.05409	22.0995	3.2403	0.851997	0
0.1087	0	24.8428	2.32476	-0.976991	0
0.1093	-0.527047	29.725	2.32476	-3.41819	0
0.1100	0.790571	29.4181	2.93512	-0.0612214	0
0.1107	1.05409	24.8428	2.32476	6.04051	0
0.1113	0.527047	16.9104	0.798855	3.59931	0
0.1120	0.263524	7.45284	-0.116687	-0.0612214	0
0.1127	1.05409	2.86795	0.798855	3.59931	0
0.1133	1.84467	1.95673	1.40922	4.51507	0
0.1140	0.527047	1.04551	0.493674	0.851997	0
0.1147	0.263524	0.124694	0.493674	1.76777	0
0.1153	0.790571	0.124694	1.10404	2.07387	0
0.1160	1.05409	2.86795	0.493674	-0.976991	0
0.1167	0.527047	6.22509	1.40922	-0.0612214	0
0.1173	0.527047	2.57061	2.62994	2.37998	0
0.1180	1.05409	-5.66876	1.7144	1.1581	0
0.1187	0.790571	-10.551	2.01958	2.07387	0
0.1193	0.263524	-12.9969	2.93512	3.59931	0
0.1200	-0.527047	-17.5722	0.798855	0.851997	0
0.1207	0.263524	-21.8502	-0.421867	-1.89276	0
0.1213	0.790571	-23.6822	2.32476	-1.89276	0
0.1220	1.05409	-25.5046	2.01958	-3.11464	0
0.1227	1.05409	-25.5046	-0.727048	-3.7243	0
0.1233	1.05409	-25.5046	1.10404	-3.41819	0
0.1240	0.527047	-24.5934	3.2403	-3.41819	0
0.1247	0.527047	-18.8	0.493674	-4.33396	0
0.1253	0.790571	-11.4718	-2.25295	-5.85939	0
0.1260	0.527047	-9.63978	-1.03223	-5.55584	0
0.1267	1.05409	-9.0259	-0.421867	-4.64007	0
0.1273	1.31762	-3.53938	-1.33741	-5.55584	0
0.1280	0.263524	1.95673	-1.33741	-6.1655	0
0.1287	0.263524	3.48183	-0.116687	-5.55584	0
0.1293	1.31762	5.6208	-0.421867	-4.64007	0
0.1300	1.84467	9.58222	-0.116687	-3.11464	0
0.1307	1.05409	12.0281	1.7144	-1.89276	0
0.1313	0.527047	12.9394	2.93512	-1.89276	0
0.1320	0	13.2463	1.7144	-0.673435	0
0.1327	0.263524	12.0281	-0.421867	2.07387	0
0.1333	1.05409	11.7212	-1.94777	3.29575	0
0.1340	1.05409	9.58222	-1.94777	3.90541	0
0.1347	1.05409	3.78877	-2.25295	3.90541	0
0.1353	1.05409	1.04551	-2.25295	2.37998	0
0.1360	1.05409	3.78877	0.188494	2.68354	0
0.1367	1.05409	6.53203	0.493674	5.43084	0
0.1373	1.84467	5.6208	-1.64259	4.51507	0
0.1380	1.05409	6.53203	-2.25295	1.76777	0
0.1387	0.263524	9.58222	-1.33741	2.07387	0
0.1393	1.05409	12.0281	-1.64259	3.90541	0
0.1400	1.05409	10.1961	-1.03223	3.29575	0
0.1407	0.527047	5.00693	0.493674	2.98964	0
0.1413	0	2.57061	-0.727048	4.20897	0
0.1420	0	4.40264	-3.16849	2.68354	0
0.1427	0.527047	5.6208	-1.33741	-0.367328	0
0.1433	1.31762	7.1459	1.40922	-0.976991	0
0.1440	0.790571	11.4143	1.40922	-2.80853	0
0.1447	-0.527047	13.8602	0.493674	-5.24973	0
0.1453	0.790571	10.81	0.493674	-4.64007	0
0.1460	1.05409	4.69999	-1.33741	-2.80853	0
0.1467	-0.790571	1.04551	-2.55813	-2.80853	0
0.1473	0.263524	1.04551	-1.33741	-3.7243	0
0.1480	2.10819	1.95673	0.493674	-3.7243	0
0.1487	1.05409	3.78877	0.798855	-2.80853	0
0.1493	0	6.53203	-0.116687	-1.89276	0
0.1500	0.790571	9.88916	0.493674	-2.19887	0
0.1507	0.790571	12.9394	1.7144	-0.673435	0
0.1513	0	14.1671	1.10404	2.68354	0
0.1520	0.263524	11.1073	0.493674	2.07387	0
0.1527	1.05409	7.45284	2.32476	1.76777	0
0.1533	1.05409	5.92774	1.40922	6.04051	0
0.1540	1.05409	2.86795	-1.64259	7.26238	0
0.1547	1.31762	-1.70734	1.40922	3.90541	0
0.1553	1.05409	-0.786529	6.90246	3.90541	0
0.1560	0.263524	1.64979	4.15584	5.12474	0
0.1567	-0.790571	1.95673	-1.03223	3.90541	0
0.1573	-0.527047	3.78877	-0.116687	4.51507	0
0.1580	0.790571	7.45284	1.10404	6.04051	0
0.1587	1.05409	7.45284	-1.03223	4.51507	0
0.1593	0.790571	6.22509	-1.33741	2.98964	0
0.1600	1.05409	7.45284	0.798855	1.76777	0
0.1607	1.31762	9.88916	0.493674	-0.673435	0
0.1613	1.31762	10.1961	-0.421867	-2.50242	0
0.1620	1.05409	9.28488	-0.727048	-2.80853	0
0.1627	0.527047	8.671	-1.33741	-3.41819	0
0.1633	0.263524	9.28488	-1.64259	-4.03041	0
0.1640	0.263524	8.671	-0.727048	-4.33396	0
0.1647	0.263524	6.22509	-1.33741	-5.85939	0
0.1653	0.263524	1.04551	-3.47367	-7.38738	0
0.1660	0.527047	-8.11468	-3.47367	-7.08127	0
0.1667	0.527047	-14.8289	-0.727048	-5.55584	0
0.1673	0.790571	-17.8791	0.493674	-4.64007	0
0.1680	0.263524	-21.8502	0.798855	-5.55584	0
0.1687	0.263524	-25.5046	2.01958	-5.55584	0
0.1693	0.790571	-27.3367	0.493674	-4.33396	0
0.1700	1.05409	-30.3965	-1.64259	-3.11464	0
0.1707	0.790571	-31.9216	0.188494	-3.11464	0
0.1713	1.05409	-27.3367	1.7144	-1.5892	0
0.1720	1.05409	-22.1571	-1.33741	2.07387	0
0.1727	0	-18.1861	-2.55813	2.98964	0
0.1733	0	-11.1649	-0.727048	1.76777	0
0.1740	0.527047	-4.75754	-2.25295	2.68354	0
0.1747	0.527047	-2.01428	-5.60993	3.90541	0
0.1753	0.790571	1.04551	-4.69439	3.59931	0
0.1760	1.05409	4.09571	-2.25295	5.12474	0
0.1767	0.527047	3.78877	-3.16849	7.26238	0
0.1773	0.263524	4.09571	-2.25295	5.73695	0
0.1780	0.527047	9.28488	2.01958	2.98964	0
0.1787	0.263524	14.7714	3.85066	2.68354	0
0.1793	-0.790571	16.9104	2.32476	1.76777	0
0.1800	0.527047	15.3853	2.32476	0.851997	0
0.1807	1.31762	12.9394	1.7144	1.76777	0
0.1813	0.263524	10.1961	-1.03223	2.37998	0
0.1820	-0.527047	8.671	-1.33741	0.851997	0
0.1827	0.263524	10.1961	0.798855	-0.673435	0
0.1833	1.05409	13.2463	1.40922	-1.89276	0
0.1840	0.790571	16.6034	1.40922	-2.80853	0
0.1847	0.263524	19.3563	0.798855	-3.7243	0
0.1853	0.263524	17.2173	-0.421867	-3.41819	0
0.1860	0.263524	9.58222	-0.421867	-0.976991	0
0.1867	1.84467	5.31387	-0.421867	-0.673435	0
0.1873	2.10819	4.69999	-0.421867	-4.03041	0
0.1880	0.263524	2.57061	0.493674	-4.64007	0
0.1887	0.527047	3.48183	0.493674	-0.976991	0
0.1893	2.37171	11.1073	-0.116687	-0.976991	0
0.1900	1.84467	16.2965	1.40922	-3.11464	0
0.1907	-0.527047	16.6034	1.7144	-0.976991	0
0.1913	-0.527047	17.5242	-0.421867	0.851997	0
0.1920	0.263524	16.6034	0.493674	0.548441	0
0.1927	1.05409	10.1961	2.32476	2.07387	0
0.1933	1.05409	1.95673	-0.421867	2.07387	0
0.1940	1.05409	-5.37142	-1.03223	-0.976991	0
0.1947	1.31762	-12.69	1.40922	-0.0612214	0
0.1953	1.31762	-19.0973	0.798855	3.29575	0
0.1960	0.263524	-23.6822	-1.33741	2.68354	0
0.1967	-0.527047	-27.0393	-1.03223	1.76777	0
0.1973	0.790571	-30.6938	1.10404	3.59931	0
0.1980	1.05409	-36.4969	2.01958	3.59931	0
0.1987	0.263524	-40.1609	1.40922	1.76777	0
0.1993	0.790571	-40.4583	0.493674	1.46421	0
0.2000	1.05409	-39.5471	0.493674	-0.976991	0
0.2007	0.790571	-37.1011	2.32476	-3.7243	0
0.2013	0.263524	-30.0895	3.85066	-4.03041	0
0.2020	0.263524	-20.9293	2.01958	-4.64007	0
0.2027	0.527047	-12.69	0.188494	-5.55584	0
0.2033	0.527047	-4.14366	2.32476	-3.11464	0
0.2040	0.790571	3.78877	3.85066	-0.673435	0
0.2047	1.84467	8.05713	0.798855	-2.19887	0
0.2053	1.05409	10.503	-0.727048	-3.7243	0
0.2060	0	13.2463	-0.116687	-0.976991	0
0.2067	0.263524	16.9104	-0.421867	1.76777	0
0.2073	1.31762	23.9316	-0.727048	-0.976991	0
0.2080	1.05409	29.1208	-0.421867	-3.41819	0
0.2087	0	28.5069	-1.33741	-0.976991	0
0.2093	0	24.8428	-1.03223	1.76777	0
0.2100	0	18.7424	0.493674	0.851997	0
0.2107	0.263524	8.36406	-1.03223	-0.0612214	0
0.2113	0.527047	1.04551	-3.16849	0.851997	0
0.2120	0.263524	-3.84632	-1.64259	1.1581	0
0.2127	0.263524	-13.6108	-1.03223	1.46421	0
0.2133	1.05409	-24.5934	-2.25295	2.07387	0
0.2140	1.05409	-27.3367	-2.25295	2.98964	0
0.2147	0.263524	-25.5046	-1.94777	4.51507	0
0.2153	0	-23.3753	-1.03223	4.82118	0
0.2160	0.263524	-17.8791	0.798855	3.90541	0
0.2167	0.527047	-12.0857	-0.421867	2.68354	0
0.2173	0.790571	-7.80774	-3.47367	0.851997	0
0.2180	1.05409	-0.786529	-3.16849	-0.0612214	0
0.2187	0.790571	5.92774	-0.421867	1.76777	0
0.2193	0.790571	5.6208	-0.421867	2.07387	0
0.2200	1.05409	1.95673	-2.25295	-0.976991	0
0.2207	1.05409	1.95673	-3.16849	-2.19887	0
0.2213	0.263524	6.53203	-3.77885	-0.976991	0
0.2220	0.263524	10.1961	-3.16849	-1.89276	0
0.2227	0.263524	8.36406	-1.33741	-4.03041	0
0.2233	0.263524	4.09571	0.188494	-4.94618	0
0.2240	0.527047	5.31387	0.188494	-5.24973	0
0.2247	1.05409	7.45284	-1.33741	-5.55584	0
0.2253	0.527047	5.00693	-3.77885	-5.85939	0
0.2260	0.263524	2.86795	-4.69439	-4.94618	0
0.2267	1.05409	1.95673	-1.94777	-2.80853	0
0.2273	1.31762	1.64979	1.7144	-2.19887	0
0.2280	0.527047	1.95673	3.54548	-3.41819	0
0.2287	0.263524	-0.489183	2.32476	-2.80853	0
0.2293	1.05409	-6.28264	-1.03223	-0.367328	0
0.2300	1.05409	-8.72855	-3.16849	0.548441	0
0.2307	0.263524	-7.20345	-2.25295	-0.976991	0
0.2313	0.527047	-8.42161	-1.33741	-0.976991	0
0.2320	1.84467	-9.0259	-2.25295	1.46421	0
0.2327	0.790571	-6.28264	-2.55813	2.68354	0
0.2333	0.263524	-3.23244	-3.47367	3.29575	0
0.2340	1.05409	-2.61857	-4.08403	5.43084	0
0.2347	1.05409	-1.70734	-2.25295	6.34661	0
0.2353	1.05409	-0.182245	-1.64259	5.12474	0
0.2360	1.05409	1.95673	-4.08403	3.59931	0
0.2367	-0.790571	1.95673	-4.69439	2.37998	0
0.2373	-1.05409	1.04551	-1.33741	2.68354	0
0.2380	2.10819	1.34285	-0.421867	5.43084	0
0.2387	2.10819	3.78877	0.188494	5.12474	0
0.2393	-0.790571	5.92774	2.32476	1.1581	0
0.2400	-0.527047	7.75019	2.32476	0.851997	0
0.2407	0.527047	10.1961	-0.421867	2.98964	0
0.2413	-0.527047	13.2463	-0.421867	2.98964	0
0.2420	0.263524	16.6034	0.188494	0.851997	0
0.2427	0.790571	20.2675	-1.33741	-0.0612214	0
0.2433	0.263524	23.0108	-1.33741	-0.0612214	0
0.2440	0.263524	24.2385	-0.421867	-0.976991	0
0.2447	0.527047	25.7636	-0.116687	-3.41819	0
0.2453	0.527047	30.6459	-0.421867	-4.94618	0
0.2460	1.31762	37.3601	-0.421867	-3.7243	0
0.2467	1.31762	41.3215	-0.421867	-1.89276	0
0.2473	0.527047	39.4895	-1.03223	-1.89276	0
0.2480	1.05409	33.3891	-2.25295	-3.7243	0
0.2487	1.31762	25.4567	-0.421867	-3.7243	0
0.2493	0	17.8216	1.40922	-1.89276	0
0.2500	0.263524	11.1073	1.10404	-1.5892	0
0.2507	1.05409	8.36406	2.01958	-3.7243	0
0.2513	0.263524	11.4143	4.46102	-2.50242	0
0.2520	-0.527047	11.1073	4.15584	2.68354	0
0.2527	0.263524	4.69999	1.40922	4.51507	0
0.2533	0.263524	5.31387	0.493674	1.46421	0
0.2540	0.527047	11.1073	0.798855	0.851997	0
0.2547	1.05409	8.97794	0.798855	2.68354	0
0.2553	1.05409	5.92774	-0.421867	2.37998	0
0.2560	0.527047	9.28488	-2.25295	1.76777	0
0.2567	0.263524	6.22509	-0.727048	2.68354	0
0.2573	0.527047	0.431632	0.493674	2.68354	0
0.2580	1.05409	2.26367	-0.727048	0.851997	0
0.2587	1.05409	0.124694	0.493674	0.242335	0
0.2593	1.05409	-9.94671	3.2403	-0.367328	0
0.2600	1.05409	-16.9679	1.40922	-1.89276	0
0.2607	1.31762	-25.8116	-1.94777	-2.50242	0
0.2613	1.05409	-40.1609	-1.94777	-0.976991	0
0.2620	0.790571	-51.1436	0.188494	-1.89276	0
0.2627	1.05409	-59.3829	0.493674	-4.64007	0
0.2633	0.790571	-68.2362	0.798855	-4.94618	0
0.2640	-0.527047	-69.7613	1.7144	-4.03041	0
0.2647	-0.790571	-64.5721	1.40922	-4.64007	0
0.2653	0.263524	-59.9968	-0.727048	-4.64007	0
0.2660	0.263524	-57.5509	-0.421867	-3.7243	0
0.2667	0.263524	-53.8868	0.493674	-2.80853	0
0.2673	0.527047	-42.9042	-1.33741	-1.89276	0
0.2680	0.527047	-27.3367	-1.64259	0.242335	0
0.2687	1.05409	-16.0471	2.32476	0.548441	0
0.2693	1.05409	-7.80774	3.54548	-1.2831	0
0.2700	0.527047	1.95673	-0.421867	-0.976991	0
0.2707	0.790571	8.05713	-1.33741	3.59931	0
0.2713	1.31762	9.88916	1.10404	4.51507	0
0.2720	0.790571	11.7212	0.493674	0.851997	0
0.2727	0.263524	13.2463	-1.03223	1.76777	0
0.2733	1.05409	17.5242	1.40922	6.34661	0
0.2740	1.05409	24.5359	4.15584	6.04051	0
0.2747	0.527047	27.893	2.32476	3.59931	0
0.2753	0.527047	28.5069	1.7144	5.73695	0
0.2760	0.790571	26.9818	3.85066	5.73695	0
0.2767	1.05409	20.2675	3.2403	2.37998	0
0.2773	0.527047	14.4645	0.798855	2.68354	0
0.2780	0	12.642	-0.116687	4.51507	0
0.2787	0.263524	9.58222	-0.727048	3.29575	0
0.2793	1.05409	5.6208	-0.421867	0.851997	0
0.2800	0.790571	2.26367	1.40922	-0.0612214	0
0.2807	0.527047	-3.23244	1.7144	-0.0612214	0
0.2813	0.527047	-8.42161	1.7144	-0.367328	0
0.2820	1.05409	-11.7788	3.2403	-3.11464	0
0.2827	1.31762	-15.1359	3.54548	-6.1655	0
0.2833	1.05409	-17.2653	2.32476	-6.47161	0
0.2840	0.263524	-15.7402	0.798855	-6.47161	0
0.2847	-0.527047	-13.9081	0.798855	-6.77516	0
0.2853	0.263524	-9.63978	2.01958	-4.64007	0
0.2860	1.05409	-2.61857	3.2403	-1.89276	0
0.2867	0.790571	1.64979	3.54548	-3.11464	0
0.2873	0.263524	2.57061	4.15584	-5.24973	0
0.2880	0.527047	3.78877	3.85066	-5.24973	0
0.2887	0.527047	8.36406	2.01958	-5.85939	0
0.2893	0.527047	16.2965	2.01958	-6.1655	0
0.2900	0.790571	22.4065	3.2403	-2.80853	0
0.2907	0.263524	21.1787	2.32476	1.1581	0
0.2913	0.263524	15.6922	1.10404	1.76777	0
0.2920	0.790571	12.0281	2.01958	1.76777	0
0.2927	0.790571	12.3351	2.32476	2.98964	0
0.2933	0.263524	10.81	-0.116687	5.43084	0
0.2940	0.790571	4.69999	-1.33741	8.17815	0
0.2947	1.05409	0.124694	-0.116687	8.78782	0
0.2953	1.05409	1.95673	0.798855	6.34661	0
0.2960	0.790571	3.78877	0.188494	4.51507	0
0.2967	0.527047	2.26367	0.188494	4.82118	0
0.2973	0.527047	5.00693	0.493674	3.29575	0
0.2980	0.263524	10.81	-1.33741	0.851997	0
0.2987	0.263524	12.0281	-1.33741	-1.2831	0
0.2993	0.263524	14.4645	2.93512	-1.89276	0
0.3000	0.263524	21.4857	3.54548	-0.0612214	0
0.3007	0.263524	25.4567	0.493674	0.851997	0
0.3013	1.05409	24.8428	0.188494	-0.976991	0
0.3020	1.05409	24.8428	0.188494	-1.89276	0
0.3027	0.527047	22.4065	-1.94777	-0.367328	0
0.3033	0.790571	19.3563	-2.55813	0.242335	0
0.3040	1.31762	19.6536	-3.16849	-1.89276	0
0.3047	1.05409	18.1285	-4.08403	-5.55584	0
0.3053	0.527047	13.8602	-1.33741	-6.47161	0
0.3060	0.263524	11.7212	1.7144	-4.94618	0
0.3067	0.263524	8.36406	1.10404	-3.41819	0
0.3073	0.527047	3.78877	0.188494	-3.11464	0
0.3080	0.263524	3.48183	-0.727048	-3.7243	0
0.3087	0.263524	2.86795	-3.16849	-3.7243	0
0.3093	0.263524	-4.75754	-3.47367	-2.50242	0
0.3100	0.263524	-11.4718	-1.94777	-1.5892	0
0.3107	0.263524	-11.7788	-1.03223	-2.19887	0
0.3113	1.05409	-12.0857	1.40922	-1.2831	0
0.3120	1.05409	-14.8289	2.01958	-0.673435	0
0.3127	0.527047	-16.661	-1.94777	-3.11464	0
0.3133	0.263524	-16.9679	-2.25295	-2.19887	0
0.3140	0	-17.2653	0.493674	3.59931	0
0.3147	-0.527047	-15.1359	-2.25295	3.90541	0
0.3153	0.527047	-10.551	-5.91511	1.1581	0
0.3160	0.790571	-5.9757	-2.55813	3.90541	0
0.3167	0.263524	-1.09347	-0.727048	7.87205	0
0.3173	0.263524	5.31387	-3.47367	7.26238	0
0.3180	0	8.671	-3.16849	7.26238	0
0.3187	-0.527047	5.6208	-0.421867	7.87205	0
0.3193	0.263524	2.57061	-2.25295	6.95628	0
0.3200	0.263524	1.04551	-4.99957	5.73695	0
0.3207	-0.527047	0.124694	-3.47367	4.51507	0
0.3213	0.790571	2.57061	-2.25295	1.1581	0
0.3220	1.31762	6.53203	-2.55813	-1.89276	0
0.3227	0.527047	10.81	-0.421867	-0.976991	0
0.3233	0.263524	16.2965	2.32476	2.07387	0
0.3240	0.527047	20.8814	0.798855	0.242335	0
0.3247	0.527047	22.7038	-2.25295	-3.7243	0
0.3253	0.527047	25.7636	-3.47367	-3.11464	0
0.3260	1.05409	31.2501	-2.86331	-1.5892	0
0.3267	1.05409	34.003	-3.16849	-4.03041	0
0.3273	0.790571	34.3099	-4.08403	-4.64007	0
0.3280	0.263524	36.7462	-4.08403	-2.19887	0
0.3287	0.263524	37.9644	-3.77885	-1.2831	0
0.3293	0.263524	33.696	-4.08403	-0.976991	0
0.3300	0.263524	28.5069	-4.08403	0.548441	0
0.3307	0.527047	26.6748	-1.33741	0.548441	0
0.3313	1.05409	22.0995	-0.116687	1.76777	0
0.3320	0.790571	11.4143	-2.25295	4.51507	0
0.3327	0.263524	2.57061	-4.08403	3.59931	0
0.3333	0.263524	-5.37142	-2.55813	2.37998	0
0.3340	0.527047	-14.522	-1.64259	6.65272	0
0.3347	0.263524	-20.9293	-1.64259	9.39748	0
0.3353	0	-21.8502	-0.421867	6.34661	0
0.3360	0.263524	-19.0973	1.40922	5.12474	0
0.3367	1.05409	-11.1649	0.188494	6.65272	0
0.3373	1.31762	-4.4506	-1.64259	5.43084	0
0.3380	1.31762	-2.61857	-0.421867	2.07387	0
0.3387	1.31762	0.73857	1.10404	1.46421	0
0.3393	0.263524	2.86795	-1.33741	2.68354	0
0.3400	0.263524	-3.84632	-2.55813	1.76777	0
0.3407	1.31762	-13.6108	-1.03223	0.242335	0
0.3413	2.63524	-22.1571	-0.727048	-0.0612214	0
0.3420	2.10819	-29.1687	-1.94777	-0.976991	0
0.3427	0.790571	-27.0393	-0.421867	-3.41819	0
0.3433	0.263524	-18.1861	2.93512	-4.94618	0
0.3440	0.527047	-16.9679	3.2403	-2.80853	0
0.3447	0.790571	-19.0973	0.493674	-1.2831	0
0.3453	0.790571	-15.4428	-1.03223	-2.80853	0
0.3460	0.790571	-9.0259	0.188494	-4.94618	0
0.3467	0.263524	-2.31163	3.54548	-3.7243	0
0.3473	0.263524	4.69999	6.59728	-2.19887	0
0.3480	0.790571	7.1459	4.7662	-2.19887	0
0.3487	0.790571	8.36406	-0.421867	-2.80853	0
0.3493	1.05409	12.3351	-0.421867	-3.11464	0
0.3500	1.05409	15.6922	2.32476	-2.19887	0
0.3507	0.263524	13.2463	2.01958	-0.976991	0
0.3513	0.263524	8.671	1.40922	-0.367328	0
0.3520	0.263524	6.22509	1.7144	1.76777	0
0.3527	0.263524	3.17489	-0.116687	3.29575	0
0.3533	0	-4.75754	-0.727048	1.76777	0
0.3540	0.263524	-12.69	2.62994	0.548441	0
0.3547	0.263524	-15.4428	4.15584	0.851997	0
0.3553	0	-19.4042	0.798855	0.851997	0
0.3560	0.263524	-27.9506	-1.03223	2.68354	0
0.3567	0.790571	-33.1397	1.7144	4.82118	0
0.3573	0.790571	-32.8328	3.85066	2.07387	0
0.3580	1.31762	-30.0895	2.01958	-0.0612214	0
0.3587	1.84467	-26.1185	1.10404	1.46421	0
0.3593	0.527047	-21.8502	2.93512	0.548441	0
0.3600	0.263524	-20.0181	2.01958	-0.976991	0
0.3607	0.790571	-18.1861	-0.421867	1.76777	0
0.3613	1.05409	-15.4428	0.493674	0.851997	0
0.3620	1.84467	-15.4428	1.40922	-4.03041	0
0.3627	1.84467	-16.0471	1.7144	-4.64007	0
0.3633	0.527047	-11.1649	2.32476	-3.7243	0
0.3640	-0.527047	-5.37142	2.32476	-7.38738	0
0.3647	0.263524	-4.75754	2.32476	-9.21636	0
0.3653	0.790571	-4.4506	2.01958	-8.30315	0
0.3660	1.05409	-1.70734	1.40922	-8.30315	0
0.3667	1.05409	-0.489183	1.7144	-6.47161	0
0.3673	0.790571	1.04551	1.40922	-3.7243	0
0.3680	0.527047	4.40264	-0.421867	-2.50242	0
0.3687	1.05409	4.40264	0.493674	-0.367328	0
0.3693	1.05409	1.34285	3.2403	2.07387	0
0.3700	0.790571	-0.786529	2.62994	0.242335	0
0.3707	0.263524	-2.01428	1.7144	-2.19887	0
0.3713	0.263524	-2.01428	2.32476	-1.5892	0
0.3720	1.05409	0.124694	1.10404	-0.367328	0
0.3727	1.05409	2.86795	0.798855	-0.673435	0
0.3733	0.527047	5.6208	2.93512	0.548441	0
0.3740	0.263524	5.6208	2.01958	2.68354	0
0.3747	-0.527047	1.95673	-0.421867	2.98964	0
0.3753	0	0.73857	-0.421867	-0.367328	0
0.3760	1.05409	3.48183	-0.116687	-2.19887	0
0.3767	1.84467	4.40264	1.10404	0.851997	0
0.3773	0.790571	4.40264	2.93512	3.29575	0
0.3780	0.263524	4.69999	1.40922	2.98964	0
0.3787	1.05409	1.95673	-0.421867	3.59931	0
0.3793	2.10819	0.431632	0.493674	3.59931	0
0.3800	2.10819	1.64979	1.7144	0.548441	0
0.3807	1.05409	-0.489183	1.10404	-0.0612214	0
0.3813	0.790571	-2.61857	1.40922	1.1581	0
0.3820	1.05409	1.95673	0.798855	-0.976991	0
0.3827	1.05409	7.1459	0.493674	-4.64007	0
0.3833	0.527047	8.36406	4.15584	-4.64007	0
0.3840	0.527047	10.81	5.07138	-1.5892	0
0.3847	0.263524	13.2463	-2.25295	-2.19887	0
0.3853	0.263524	14.7714	-6.83066	-5.55584	0
0.3860	1.05409	16.9104	-2.86331	-6.77516	0
0.3867	1.05409	17.5242	0.493674	-5.55584	0
0.3873	0	14.7714	-0.421867	-5.55584	0
0.3880	0.263524	14.7714	-0.727048	-5.85939	0
0.3887	1.84467	19.3563	-0.421867	-3.7243	0
0.3893	1.05409	20.8814	-1.33741	-0.0612214	0
0.3900	0.527047	19.0493	-1.64259	1.76777	0
0.3907	0.790571	17.2173	-1.03223	1.1581	0
0.3913	0.263524	16.2965	0.493674	2.07387	0
0.3920	0.263524	14.7714	1.40922	3.29575	0
0.3927	1.05409	10.81	-1.33741	3.90541	0
0.3933	0.263524	5.6208	-4.69439	5.12474	0
0.3940	-0.527047	0.73857	-2.55813	6.34661	0
0.3947	0.263524	-2.31163	1.10404	6.34661	0
0.3953	0.527047	-2.9255	-0.116687	5.43084	0
0.3960	0.263524	-2.61857	-1.64259	5.43084	0
0.3967	1.05409	-2.9255	-2.25295	5.73695	0
0.3973	1.05409	-2.61857	-3.16849	6.34661	0
0.3980	0.263524	-2.31163	-2.86331	6.04051	0
0.3987	0.527047	-4.75754	-0.421867	6.34661	0
0.3993	1.05409	-6.28264	-0.421867	5.12474	0
0.4000	0.263524	-5.9757	-1.33741	1.1581	0
0.4007	0.263524	-6.89652	1.40922	-0.976991	0
0.4013	1.05409	-7.20345	2.01958	-0.976991	0
0.4020	1.84467	-8.11468	-0.116687	-2.19887	0
0.4027	0.790571	-12.383	-0.727048	-1.89276	0
0.4033	0.263524	-15.1359	-1.94777	-0.976991	0
0.4040	1.05409	-16.0471	-3.16849	-2.80853	0
0.4047	1.05409	-20.6224	-1.03223	-3.11464	0
0.4053	0.263524	-21.5432	0.798855	-1.89276	0
0.4060	0.263524	-13.6108	-0.421867	-3.7243	0
0.4067	0.263524	-6.58958	2.32476	-3.7243	0
0.4073	-0.790571	-3.23244	5.68174	-2.80853	0
0.4080	0.263524	0.73857	3.2403	-5.24973	0
0.4087	1.84467	-2.01428	0.188494	-5.55584	0
0.4093	1.05409	-7.5008	0.493674	-2.50242	0
0.4100	0.263524	-5.06448	0.188494	-3.7243	0
0.4107	-0.527047	-1.70734	0.493674	-6.1655	0
0.4113	-1.05409	-4.14366	0.798855	-2.50242	0
0.4120	0	-3.84632	-1.33741	0.851997	0
0.4127	1.05409	0.73857	-3.16849	0.851997	0
0.4133	0.263524	3.78877	-2.25295	2.68354	0
0.4140	-0.790571	4.69999	-1.33741	4.51507	0
0.4147	0.263524	5.92774	-1.33741	4.51507	0
0.4153	0.790571	10.1961	-2.25295	5.73695	0
0.4160	0.790571	18.7424	-4.69439	5.12474	0
0.4167	0.527047	24.8428	-5.91511	2.68354	0
0.4173	0.263524	21.1787	-4.99957	3.90541	0
0.4180	0.527047	10.1961	-3.47367	5.43084	0
0.4187	1.84467	0.124694	-0.116687	4.51507	0
0.4193	1.05409	-5.06448	2.62994	5.12474	0
0.4200	-0.527047	-4.4506	-0.421867	5.43084	0
0.4207	0.263524	-2.31163	-4.08403	2.98964	0
0.4213	2.10819	-2.61857	-1.33741	1.76777	0
0.4220	1.84467	-5.37142	0.493674	0.851997	0
0.4227	0.527047	-9.94671	-2.86331	-2.80853	0
0.4233	0.527047	-15.4428	-5.91511	-3.41819	0
0.4240	0.790571	-19.0973	-3.16849	-1.5892	0
0.4247	0.790571	-20.3251	0.798855	-4.64007	0
0.4253	0.527047	-22.4544	2.62994	-6.47161	0
0.4260	0	-25.2073	3.2403	-3.7243	0
0.4267	0.263524	-26.4255	1.7144	-4.03041	0
0.4273	1.05409	-26.4255	-1.33741	-5.55584	0
0.4280	0.790571	-21.8502	-3.16849	-1.89276	0
0.4287	-0.527047	-11.7788	-1.33741	0.851997	0
0.4293	0.527047	-5.37142	0.188494	-1.89276	0
0.4300	1.84467	-4.14366	0.188494	-2.80853	0
0.4307	0.790571	-0.786529	2.93512	1.1581	0
0.4313	0.527047	2.86795	5.98692	3.59931	0
0.4320	1.05409	3.48183	4.46102	3.59931	0
0.4327	0.263524	8.671	1.40922	4.20897	0
0.4333	-0.527047	19.0493	0.188494	4.51507	0
0.4340	0.527047	25.7636	-1.03223	5.12474	0
0.4347	0.263524	26.9818	0.188494	6.95628	0
0.4353	0	27.5957	1.40922	6.34661	0
0.4360	0.790571	30.9528	0.188494	2.98964	0
0.4367	0.790571	32.171	-0.421867	2.68354	0
0.4373	0.263524	28.1999	0.493674	5.43084	0
0.4380	0.527047	23.0108	0.493674	2.37998	0
0.4387	0.790571	19.6536	2.32476	-1.5892	0
0.4393	0.527047	13.8602	2.93512	0.548441	0
0.4400	1.05409	6.53203	0.493674	0.851997	0
0.4407	0.790571	1.95673	1.40922	-4.03041	0
0.4413	0	-2.61857	2.93512	-4.94618	0
0.4420	0.527047	-7.20345	0.798855	-2.19887	0
0.4427	1.05409	-11.1649	1.40922	-1.89276	0
0.4433	-0.527047	-15.7402	4.46102	-1.2831	0
0.4440	0	-18.493	2.93512	-1.2831	0
0.4447	1.31762	-21.2363	-0.116687	-3.7243	0
0.4453	1.84467	-25.5046	0.188494	-4.33396	0
0.4460	1.05409	-23.9795	0.493674	-3.41819	0
0.4467	0.263524	-17.2653	0.493674	-5.55584	0
0.4473	-0.790571	-15.1359	0.798855	-6.1655	0
0.4480	0.263524	-13.6108	1.10404	-2.80853	0
0.4487	0.263524	-6.28264	2.01958	-1.89276	0
0.4493	-0.527047	0.73857	0.798855	-2.80853	0
0.4500	1.05409	4.69999	-1.64259	-1.89276	0
0.4507	1.84467	9.28488	-1.03223	-1.5892	0
0.4513	0.263524	8.97794	-0.727048	-2.50242	0
0.4520	0.527047	0.73857	-3.47367	-0.976991	0
0.4527	0.790571	-8.11468	-2.55813	2.68354	0
0.4533	-0.527047	-15.4428	0.188494	4.20897	0
0.4540	0.263524	-22.1571	-0.727048	4.51507	0
0.4547	1.31762	-26.4255	-0.116687	6.04051	0
0.4553	0.263524	-28.2575	3.2403	6.04051	0
0.4560	0.263524	-27.6436	2.62994	5.43084	0
0.4567	1.31762	-21.8502	-0.421867	5.73695	0
0.4573	1.05409	-13.9081	-1.94777	4.20897	0
0.4580	0.263524	-5.66876	-2.25295	0.851997	0
0.4587	0.527047	2.86795	-0.727048	1.76777	0
0.4593	0.790571	7.45284	1.10404	2.98964	0
0.4600	0.790571	7.45284	-0.116687	1.1581	0
0.4607	0.527047	7.1459	-2.25295	1.1581	0
0.4613	0.263524	7.1459	-1.64259	2.07387	0
0.4620	0.263524	4.69999	0.188494	-0.976991	0
0.4627	0.527047	2.57061	-0.421867	-2.80853	0
0.4633	0.790571	4.69999	-3.16849	-2.19887	0
0.4640	1.05409	8.671	-4.08403	-5.55584	0
0.4647	0.263524	12.0281	-1.94777	-6.77516	0
0.4653	0.263524	14.7714	-0.421867	-2.80853	0
0.4660	1.05409	13.8602	-0.421867	-3.7243	0
0.4667	0.527047	7.45284	-0.421867	-7.69093	0
0.4673	-0.527047	2.57061	1.40922	-7.38738	0
0.4680	0.263524	1.04551	2.93512	-7.69093	0
0.4687	0.790571	-1.70734	1.10404	-8.30315	0
0.4693	0.527047	-3.53938	-1.64259	-4.64007	0
0.4700	0.527047	-2.61857	-1.03223	-2.80853	0
0.4707	0.527047	-2.01428	0.188494	-2.80853	0
0.4713	0.790571	-0.786529	-2.25295	-0.673435	0
0.4720	1.05409	1.04551	-2.86331	-0.0612214	0
0.4727	1.31762	-0.786529	-1.03223	0.242335	0
0.4733	1.05409	-1.09347	-1.33741	4.51507	0
0.4740	0.790571	3.78877	-3.47367	5.43084	0
0.4747	0.527047	5.6208	-1.94777	2.98964	0
0.4753	0.790571	5.92774	0.493674	3.59931	0
0.4760	1.05409	8.36406	-0.421867	3.59931	0
0.4767	0.263524	5.00693	-2.25295	1.76777	0
0.4773	-1.05409	-3.53938	-2.86331	3.59931	0
0.4780	0	-7.5008	-2.25295	4.51507	0
0.4787	0.790571	-9.0259	-1.03223	-0.367328	0
0.4793	0.790571	-12.0857	2.62994	-1.5892	0
0.4800	0.790571	-11.7788	4.46102	1.76777	0
0.4807	0.263524	-9.94671	1.40922	0.851997	0
0.4813	0	-9.0259	-1.03223	-3.7243	0
0.4820	-0.527047	-4.75754	0.493674	-4.64007	0
0.4827	0	0.124694	0.493674	-3.11464	0
0.4833	0.527047	1.34285	-0.421867	-2.80853	0
0.4840	0.527047	1.04551	-0.116687	-3.7243	0
0.4847	0.263524	1.95673	-0.727048	-5.55584	0
0.4853	0.263524	1.64979	-1.33741	-6.1655	0
0.4860	0.790571	1.64979	-0.116687	-5.24973	0
0.4867	0.790571	1.95673	-1.33741	-5.85939	0
0.4873	1.05409	1.34285	-2.86331	-6.77516	0
0.4880	1.05409	0.431632	-0.727048	-4.64007	0
0.4887	0.527047	-0.786529	1.40922	-2.80853	0
0.4893	0.790571	-1.70734	0.798855	-2.50242	0
0.4900	1.05409	-0.182245	-0.421867	0.242335	0
0.4907	0.527047	4.09571	0.493674	3.59931	0
0.4913	0	7.45284	2.62994	2.68354	0
0.4920	0.527047	8.97794	2.62994	2.07387	0
0.4927	0.527047	10.503	-0.421867	3.59931	0
0.4933	0.263524	10.503	-1.33741	4.82118	0
0.4940	1.05409	8.671	0.493674	5.73695	0
0.4947	1.05409	7.45284	1.40922	6.34661	0
0.4953	0.263524	9.28488	-1.03223	5.43084	0
0.4960	0.527047	14.7714	-1.33741	6.65272	0
0.4967	1.05409	18.4355	1.7144	9.09392	0
0.4973	0.263524	12.9394	2.32476	7.26238	0
0.4980	-0.790571	5.6208	-1.03223	5.43084	0
0.4987	0.263524	5.6208	-2.25295	5.43084	0
0.4993	1.05409	5.00693	-1.03223	4.51507	0
0.5000	0.527047	0.431632	-1.94777	3.59931	0
0.5007	0.527047	0.124694	-2.86331	4.51507	0
0.5013	1.05409	0.73857	-1.64259	2.98964	0
0.5020	1.05409	-6.58958	-1.33741	0.548441	0
0.5027	0.263524	-16.661	0.493674	0.548441	0
0.5033	0	-22.7614	3.54548	0.851997	0
0.5040	0	-26.4255	2.62994	-2.50242	0
0.5047	0.263524	-28.8618	-1.03223	-5.85939	0
0.5053	0.263524	-29.4757	-1.64259	-5.24973	0
0.5060	0.263524	-26.7324	-1.64259	-3.7243	0
0.5067	0.263524	-20.0181	-1.33741	-5.24973	0
0.5073	0.790571	-10.2537	0.798855	-4.94618	0
0.5080	1.05409	0.124694	1.10404	-2.80853	0
0.5087	0.263524	10.1961	-2.55813	-2.19887	0
0.5093	0.527047	18.4355	-4.08403	-2.50242	0
0.5100	1.05409	25.7636	-3.16849	-0.976991	0
0.5107	0.790571	33.0822	-4.08403	0.851997	0
0.5113	0.790571	35.835	-4.08403	2.07387	0
0.5120	1.05409	36.7462	-3.16849	3.29575	0
0.5127	0.527047	39.4895	-2.55813	3.29575	0
0.5133	0.263524	38.2713	-0.421867	2.37998	0
0.5140	1.05409	30.3389	1.10404	2.68354	0
0.5147	0.527047	23.0108	-0.421867	5.43084	0
0.5153	-0.790571	18.1285	0.188494	7.26238	0
0.5160	-0.527047	9.58222	1.10404	5.12474	0
0.5167	0.263524	-0.182245	-1.64259	2.68354	0
0.5173	0	-6.89652	-2.86331	4.20897	0
0.5180	0.263524	-13.6108	-1.33741	4.20897	0
0.5187	1.05409	-21.5432	-1.64259	1.46421	0
0.5193	0.790571	-24.2865	-2.86331	1.1581	0
0.5200	0.263524	-21.2363	-3.16849	2.07387	0
0.5207	0.527047	-15.7402	-3.77885	1.1581	0
0.5213	0.790571	-5.37142	-2.25295	0.851997	0
0.5220	0.790571	10.503	-1.03223	1.76777	0
0.5227	1.05409	22.7038	-1.64259	2.37998	0
0.5233	0.790571	25.1497	-0.727048	-0.0612214	0
0.5240	0.790571	18.4355	0.493674	-4.33396	0
0.5247	1.05409	9.28488	0.493674	-5.24973	0
0.5253	0.527047	3.78877	1.40922	-3.7243	0
0.5260	-0.527047	-1.40041	-0.421867	-4.64007	0
0.5267	0.263524	-7.80774	-2.86331	-5.55584	0
0.5273	1.31762	-7.20345	1.40922	-2.50242	0
0.5280	1.05409	-1.70734	5.98692	-1.89276	0
0.5287	1.05409	-0.786529	2.01958	-3.7243	0
0.5293	1.05409	1.04551	-1.94777	-1.2831	0
0.5300	0.263524	6.53203	-0.421867	0.851997	0
0.5307	0	4.69999	0.798855	-3.11464	0
0.5313	1.31762	1.64979	2.01958	-4.94618	0
0.5320	1.31762	3.48183	2.32476	0.242335	0
0.5327	0	0.73857	-0.421867	2.68354	0
0.5333	0.527047	-1.40041	-0.421867	0.851997	0
0.5340	1.05409	5.31387	2.62994	1.76777	0
0.5347	0.790571	7.1459	0.798855	3.29575	0
0.5353	0.790571	0.124694	-2.25295	3.29575	0
0.5360	0.527047	-1.40041	2.01958	5.73695	0
0.5367	-0.527047	0.124694	5.98692	6.65272	0
0.5373	0	-3.53938	4.15584	4.20897	0
0.5380	1.05409	-7.20345	1.7144	3.90541	0
0.5387	1.05409	-9.0259	2.32476	4.82118	0
0.5393	0	-10.8579	2.93512	1.76777	0
0.5400	0	-10.8579	3.2403	-0.673435	0
0.5407	0.527047	-10.8579	2.62994	-1.2831	0
0.5413	0.790571	-10.8579	1.10404	-3.11464	0
0.5420	0	-7.20345	0.493674	-4.33396	0
0.5427	0.263524	-3.53938	1.40922	-3.7243	0
0.5433	1.31762	0.73857	1.40922	-4.64007	0
0.5440	1.05409	6.53203	-1.33741	-5.24973	0
0.5447	0.263524	8.97794	-1.33741	-3.7243	0
0.5453	1.05409	5.92774	1.40922	-3.7243	0
0.5460	1.31762	2.26367	2.01958	-7.38738	0
0.5467	0.527047	-2.61857	0.798855	-9.82858	0
0.5473	0.263524	-7.5008	1.40922	-7.38738	0
0.5480	0.263524	-11.7788	1.40922	-5.24973	0
0.5487	0.790571	-19.0973	0.798855	-4.64007	0
0.5493	1.84467	-27.0393	2.62994	-3.7243	0
0.5500	0.790571	-27.3367	2.93512	-3.7243	0
0.5507	-1.05409	-24.5934	2.32476	-3.7243	0
0.5513	0	-21.8502	6.2921	-0.976991	0
0.5520	1.05409	-19.0973	6.90246	1.76777	0
0.5527	0.790571	-20.0181	0.798855	1.1581	0
0.5533	1.05409	-20.0181	-1.03223	-0.367328	0
0.5540	1.31762	-12.69	0.798855	1.76777	0
0.5547	0.263524	-5.9757	-1.03223	4.51507	0
0.5553	-0.527047	-3.53938	-1.33741	3.59931	0
0.5560	0.527047	0.73857	0.798855	2.68354	0
0.5567	0.263524	4.69999	-0.421867	4.51507	0
0.5573	0.263524	7.45284	-2.86331	5.43084	0
0.5580	0.527047	11.7212	-1.33741	3.59931	0
0.5587	0.790571	11.1073	0.188494	3.29575	0
0.5593	0.263524	5.92774	-0.421867	3.29575	0
0.5600	0.263524	5.31387	-0.116687	1.1581	0
0.5607	0.263524	5.6208	-1.33741	-0.976991	0
0.5613	0.527047	2.26367	-4.08403	-0.673435	0
0.5620	0.527047	1.34285	-2.55813	0.242335	0
0.5627	0.263524	4.40264	2.32476	-0.976991	0
0.5633	0.263524	5.31387	3.2403	-4.64007	0
0.5640	0.790571	3.17489	1.40922	-6.47161	0
0.5647	0.790571	-0.182245	1.40922	-5.24973	0
0.5653	0.527047	-2.31163	0.493674	-5.24973	0
0.5660	1.05409	-2.61857	-1.33741	-6.1655	0
0.5667	1.31762	-2.9255	-0.421867	-4.64007	0
0.5673	1.31762	-2.61857	1.40922	-3.11464	0
0.5680	1.05409	-2.61857	-0.421867	-3.41819	0
0.5687	0.790571	-3.23244	-2.25295	-3.11464	0
0.5693	0.790571	-1.70734	-0.421867	-1.89276	0
0.5700	0.263524	1.64979	-0.116687	-0.673435	0
0.5707	0.263524	1.64979	-1.64259	-0.976991	0
0.5713	1.05409	-0.489183	-1.03223	-4.03041	0
0.5720	1.05409	-0.786529	-0.421867	-4.94618	0
0.5727	0.263524	-2.31163	-3.47367	-0.0612214	0
0.5733	-0.527047	-5.37142	-4.38921	2.98964	0
0.5740	0.790571	-8.11468	-0.727048	2.07387	0
0.5747	0.527047	-9.0259	2.32476	3.90541	0
0.5753	-0.790571	-6.89652	2.32476	6.34661	0
0.5760	0.263524	-5.37142	2.01958	6.65272	0
0.5767	0.527047	-7.5008	0.493674	6.95628	0
0.5773	0	-10.2537	-1.94777	5.43084	0
0.5780	0.263524	-12.0857	-2.55813	2.68354	0
0.5787	0.527047	-15.1359	-1.33741	4.20897	0
0.5793	0.263524	-20.0181	-1.33741	7.26238	0
0.5800	1.05409	-25.2073	-2.25295	3.59931	0
0.5807	1.31762	-28.2575	0.798855	-0.673435	0
0.5813	0.527047	-27.9506	3.85066	0.242335	0
0.5820	0.263524	-23.6822	1.40922	-0.0612214	0
0.5827	0.790571	-14.2151	-0.727048	-2.80853	0
0.5833	1.05409	-3.84632	1.40922	-1.89276	0
0.5840	0.527047	1.95673	0.493674	-2.19887	0
0.5847	0.263524	7.75019	-1.33741	-4.64007	0
0.5853	0	15.9991	0.493674	-4.33396	0
0.5860	-0.527047	18.4355	-0.116687	-1.2831	0
0.5867	-0.527047	14.1671	-1.94777	-0.976991	0
0.5873	0	11.1073	1.40922	-1.89276	0
0.5880	0.790571	9.58222	1.40922	-2.19887	0
0.5887	1.05409	7.45284	-2.55813	-2.80853	0
0.5893	0.527047	5.6208	-1.64259	-4.03041	0
0.5900	0.527047	6.83896	-0.421867	-3.7243	0
0.5907	1.05409	9.88916	-3.16849	-1.2831	0
0.5913	1.05409	10.1961	-3.16849	1.76777	0
0.5920	1.05409	8.671	-0.421867	2.37998	0
0.5927	0.790571	11.1073	-0.727048	-0.367328	0
0.5933	0.263524	14.7714	-1.03223	-0.976991	0
0.5940	0	14.7714	-2.25295	2.37998	0
0.5947	0.263524	12.0281	-4.99957	4.20897	0
0.5953	0.790571	10.1961	-3.47367	3.59931	0
0.5960	0.527047	8.671	-0.116687	3.90541	0
0.5967	0.790571	8.36406	-0.421867	2.68354	0
0.5973	1.05409	7.75019	-1.94777	0.242335	0
0.5980	1.05409	5.00693	-3.16849	1.76777	0
0.5987	0.790571	2.57061	-2.86331	4.51507	0
0.5993	0.790571	0.73857	0.493674	3.59931	0
0.6000	0.263524	-2.01428	2.62994	1.76777	0
0.6007	0.527047	-2.9255	0.798855	0.851997	0
0.6013	1.05409	-1.09347	-0.421867	-0.673435	0
0.6020	0.790571	1.04551	-0.421867	-0.673435	0
0.6027	0.263524	2.57061	-0.727048	-0.976991	0
0.6033	0	0.431632	0.798855	-3.7243	0
0.6040	0.790571	-3.53938	1.40922	-4.33396	0
0.6047	1.05409	-3.53938	-0.421867	-1.89276	0
0.6053	0.527047	0.73857	-1.94777	-1.89276	0
0.6060	0.263524	3.17489	-1.64259	-4.64007	0
0.6067	0.263524	1.04551	-1.33741	-4.64007	0
0.6073	0.263524	-2.61857	-1.33741	-3.11464	0
0.6080	-0.527047	-1.40041	-1.94777	-1.89276	0
0.6087	0.263524	5.6208	-1.03223	-0.976991	0
0.6093	0.527047	10.1961	-0.421867	-0.0612214	0
0.6100	0.263524	14.1671	-2.25295	0.548441	0
0.6107	0	23.9316	-1.33741	0.548441	0
0.6113	-0.527047	33.696	2.93512	-0.673435	0
0.6120	-0.527047	35.5281	2.01958	0.242335	0
0.6127	0.263524	34.6073	-3.47367	3.90541	0
0.6133	0.790571	32.7752	-3.47367	5.43084	0
0.6140	1.05409	29.4181	-0.116687	4.20897	0
0.6147	0.790571	28.5069	-0.727048	3.59931	0
0.6153	0.263524	27.893	-3.16849	4.51507	0
0.6160	0.527047	23.3177	-3.47367	6.34661	0
0.6167	1.84467	17.8216	-2.86331	6.95628	0
0.6173	1.84467	12.9394	-1.64259	4.51507	0
0.6180	1.05409	4.09571	-1.94777	2.98964	0
0.6187	0.790571	-4.75754	-4.99957	4.51507	0
0.6193	1.05409	-9.0259	-6.2203	3.90541	0
0.6200	0.527047	-12.0857	-3.77885	1.46421	0
0.6207	0.527047	-16.9679	-1.64259	1.46421	0
0.6213	0.263524	-18.1861	-1.03223	0.851997	0
0.6220	-0.527047	-19.7112	0.493674	-2.50242	0
0.6227	0	-25.5046	1.7144	-4.33396	0
0.6233	0.263524	-27.3367	1.10404	-2.80853	0
0.6240	0.527047	-25.8116	0.798855	-2.50242	0
0.6247	1.05409	-31.0007	0.798855	-5.55584	0
0.6253	1.05409	-38.6358	-0.727048	-8.6067	0
0.6260	0.527047	-38.3289	-2.55813	-9.21636	0
0.6267	0.263524	-33.1397	-1.94777	-8.30315	0
0.6273	0.263524	-29.1687	-0.421867	-7.99704	0
0.6280	0.790571	-25.5046	-0.421867	-8.30315	0
0.6287	1.05409	-24.2865	0.493674	-6.47161	0
0.6293	0.527047	-26.7324	2.32476	-3.7243	0
0.6300	0.263524	-28.8618	1.10404	-2.19887	0
0.6307	0.527047	-28.2575	-1.33741	-1.5892	0
0.6313	0.263524	-25.5046	0.188494	-0.367328	0
0.6320	0	-19.0973	2.01958	0.851997	0
0.6327	0.527047	-8.11468	1.10404	2.07387	0
0.6333	1.05409	0.124694	0.493674	3.29575	0
0.6340	0.527047	3.17489	2.32476	4.51507	0
0.6347	0	5.6208	3.54548	5.43084	0
0.6353	0.263524	9.28488	3.2403	5.43084	0
0.6360	-0.527047	9.58222	2.32476	4.82118	0
0.6367	-0.527047	7.75019	1.40922	5.73695	0
0.6373	0.263524	5.6208	2.01958	6.34661	0
0.6380	0.527047	2.86795	2.32476	4.20897	0
0.6387	0.263524	1.04551	0.493674	2.07387	0
0.6393	0.263524	1.34285	-0.421867	0.851997	0
0.6400	0.263524	-2.61857	1.10404	-0.976991	0
0.6407	0	-12.0857	1.40922	-2.50242	0
0.6413	0.790571	-20.3251	-0.116687	-3.11464	0
0.6420	2.10819	-27.9506	-1.33741	-4.03041	0
0.6427	1.84467	-36.1899	-1.33741	-3.7243	0
0.6433	0.790571	-40.7652	-0.727048	-3.11464	0
0.6440	1.05409	-41.0722	0.798855	-4.64007	0
0.6447	0	-39.2401	3.54548	-7.38738	0
0.6453	-0.790571	-35.576	3.2403	-7.38738	0
0.6460	1.05409	-27.6436	-0.116687	-6.47161	0
0.6467	2.10819	-19.0973	-0.421867	-6.47161	0
0.6473	0.527047	-12.69	2.93512	-7.69093	0
0.6480	0.263524	-7.5008	3.2403	-6.47161	0
0.6487	0.790571	-1.70734	-0.421867	-2.19887	0
0.6493	0.790571	3.48183	-2.25295	-1.89276	0
0.6500	0.263524	4.69999	-1.33741	-4.94618	0
0.6507	0.263524	2.26367	-1.33741	-3.41819	0
0.6513	0.527047	0.124694	-1.64259	-0.673435	0
0.6520	0	-1.40041	-0.421867	-3.11464	0
0.6527	-0.527047	-2.9255	-1.03223	-3.7243	0
0.6533	1.05409	-4.4506	-3.16849	-0.0612214	0
0.6540	2.10819	-5.9757	-1.64259	0.242335	0
0.6547	1.05409	-8.42161	0.188494	0.851997	0
0.6553	0	-9.0259	-1.33741	4.51507	0
0.6560	0.527047	-7.20345	-1.94777	3.59931	0
0.6567	1.05409	-6.58958	-1.64259	0.242335	0
0.6573	1.05409	-6.28264	-4.08403	2.68354	0
0.6580	1.05409	-3.53938	-4.99957	5.43084	0
0.6587	0.527047	-1.40041	-1.94777	4.82118	0
0.6593	-0.790571	-0.786529	0.493674	2.68354	0
0.6600	0.263524	0.73857	1.40922	0.851997	0
0.6607	0.790571	1.34285	-0.421867	2.07387	0
0.6613	0.263524	0.124694	-4.38921	4.20897	0
0.6620	-0.790571	1.64979	-4.69439	0.851997	0
0.6627	0	5.6208	-0.116687	-2.50242	0
0.6633	0.790571	7.1459	1.7144	-1.89276	0
0.6640	1.31762	6.22509	-0.421867	-2.80853	0
0.6647	1.05409	8.36406	-1.64259	-4.64007	0
0.6653	0.263524	11.7212	-1.33741	-3.7243	0
0.6660	0.527047	14.4645	-1.03223	-3.7243	0
0.6667	1.84467	17.5242	-1.94777	-4.94618	0
0.6673	0.527047	19.0493	-2.86331	-2.80853	0
0.6680	-0.527047	19.3563	-2.86331	-1.2831	0
0.6687	0.790571	21.4857	-2.86331	-0.976991	0
0.6693	1.05409	23.6246	-2.86331	0.851997	0
0.6700	0	22.0995	-2.55813	1.76777	0
0.6707	-0.790571	21.1787	-1.94777	0.548441	0
0.6713	-1.05409	21.4857	-0.727048	1.1581	0
0.6720	0.263524	23.0108	0.493674	3.59931	0
0.6727	1.84467	25.4567	-1.64259	4.51507	0
0.6733	1.05409	25.7636	-2.86331	4.20897	0
0.6740	0	22.7038	-1.33741	3.59931	0
0.6747	0.263524	19.3563	-2.25295	2.68354	0
0.6753	1.05409	14.4645	-3.16849	1.1581	0
0.6760	0.263524	7.1459	-0.421867	0.548441	0
0.6767	0.263524	2.57061	-1.94777	2.37998	0
0.6773	0.263524	-0.489183	-4.99957	4.51507	0
0.6780	0	-6.28264	-1.33741	5.43084	0
0.6787	0.527047	-12.69	0.798855	4.51507	0
0.6793	1.05409	-14.522	-2.25295	2.07387	0
0.6800	0.527047	-11.7788	-0.421867	-2.50242	0
0.6807	0.263524	-8.72855	1.10404	-5.55584	0
0.6813	0.263524	-8.72855	-3.16849	-4.64007	0
0.6820	0.527047	-8.72855	-4.38921	-4.03041	0
0.6827	0.263524	-4.4506	-0.727048	-7.38738	0
0.6833	-0.527047	-0.786529	0.493674	-7.38738	0
0.6840	0.263524	-0.182245	1.7144	-3.41819	0
0.6847	1.31762	1.64979	1.40922	-2.80853	0
0.6853	0.790571	3.17489	-2.25295	-4.64007	0
0.6860	0	2.26367	-2.86331	-3.11464	0
0.6867	0.527047	4.09571	-0.421867	-1.89276	0
0.6873	0.527047	8.05713	-1.33741	-0.976991	0
0.6880	0.263524	9.28488	-3.77885	0.851997	0
0.6887	0.263524	11.1073	-3.16849	-0.0612214	0
0.6893	0.790571	17.8216	-1.94777	-0.0612214	0
0.6900	1.05409	20.2675	-0.727048	2.68354	0
0.6907	1.84467	15.6922	-1.33741	3.90541	0
0.6913	1.31762	14.4645	-2.25295	3.29575	0
0.6920	0.527047	19.9606	0.493674	3.90541	0
0.6927	0.527047	19.9606	2.93512	2.98964	0
0.6933	1.05409	11.7212	1.40922	2.07387	0
0.6940	0.263524	7.45284	1.40922	5.73695	0
0.6947	0	10.1961	5.07138	8.17815	0
0.6953	0.263524	6.22509	6.90246	6.34661	0
0.6960	1.05409	-4.4506	3.85066	6.34661	0
0.6967	0.527047	-9.63978	1.10404	7.56594	0
0.6973	0.527047	-10.8579	2.01958	5.43084	0
0.6980	1.31762	-16.0471	2.62994	1.1581	0
0.6987	1.05409	-21.2363	0.493674	-0.0612214	0
0.6993	0.263524	-21.8502	-0.421867	1.1581	0
0.7000	0.527047	-22.1571	-0.421867	1.1581	0
0.7007	0.790571	-24.5934	-0.421867	-0.673435	0
0.7013	0	-26.7324	-0.116687	-1.89276	0
0.7020	0.263524	-25.5046	-0.116687	0.242335	0
0.7027	1.05409	-18.8	-1.33741	2.37998	0
0.7033	0.527047	-10.8579	-0.116687	0.548441	0
0.7040	0	-8.42161	2.93512	-4.33396	0
0.7047	0.263524	-8.72855	2.32476	-6.1655	0
0.7053	0.527047	-7.20345	0.188494	-3.41819	0
0.7060	-0.527047	-7.20345	0.493674	-2.19887	0
0.7067	-0.790571	-10.8579	2.32476	-3.7243	0
0.7073	-0.527047	-11.7788	3.54548	-3.7243	0
0.7080	0.263524	-8.11468	1.7144	-3.11464	0
0.7087	0.790571	-5.06448	-1.94777	-3.7243	0
0.7093	1.05409	-1.40041	-2.25295	-3.7243	0
0.7100	1.05409	3.48183	0.493674	-2.19887	0
0.7107	0.527047	5.92774	1.7144	0.548441	0
0.7113	0.527047	5.6208	0.493674	1.46421	0
0.7120	0.527047	5.92774	0.798855	0.851997	0
0.7127	0.790571	8.36406	2.62994	2.98964	0
0.7133	0.790571	10.503	1.7144	4.82118	0
0.7140	0.263524	10.503	-0.421867	3.59931	0
0.7147	0.263524	8.671	-0.116687	3.59931	0
0.7153	1.05409	8.671	1.10404	4.51507	0
0.7160	0.790571	10.81	1.40922	4.82118	0
0.7167	0.263524	9.58222	1.40922	5.73695	0
0.7173	0.263524	3.48183	-0.116687	6.04051	0
0.7180	0.263524	-3.53938	-1.94777	3.29575	0
0.7187	0.790571	-9.63978	1.10404	2.07387	0
0.7193	1.05409	-17.8791	5.98692	3.29575	0
0.7200	0.263524	-22.7614	5.07138	2.68354	0
0.7207	0.527047	-18.493	1.40922	1.46421	0
0.7213	2.10819	-12.0857	1.40922	-0.367328	0
0.7220	0.790571	-9.94671	1.7144	-2.80853	0
0.7227	0	-7.80774	1.7144	-2.80853	0
0.7233	1.05409	-3.23244	2.93512	-2.80853	0
0.7240	1.05409	-0.182245	1.7144	-5.85939	0
0.7247	0.263524	0.431632	-1.33741	-5.85939	0
0.7253	0.263524	-2.01428	-1.03223	-4.03041	0
0.7260	0.790571	-8.11468	1.40922	-4.33396	0
0.7267	0.790571	-11.4718	0.798855	-4.33396	0
0.7273	0.790571	-9.94671	-1.64259	-4.64007	0
0.7280	0.527047	-10.2537	-1.94777	-4.94618	0
0.7287	0.527047	-15.1359	-0.421867	-2.19887	0
0.7293	1.05409	-17.5722	0.188494	-0.367328	0
0.7300	1.05409	-15.1359	-0.727048	-1.2831	0
0.7307	0.263524	-12.383	0.493674	-0.0612214	0
0.7313	0.263524	-13.3038	3.54548	2.07387	0
0.7320	0.527047	-13.3038	2.32476	3.59931	0
0.7327	0.790571	-11.1649	-2.86331	5.73695	0
0.7333	0.527047	-9.0259	-4.99957	5.73695	0
0.7340	0.263524	-4.14366	-3.16849	2.07387	0
0.7347	0.263524	4.69999	-2.25295	2.07387	0
0.7353	0.263524	9.28488	-3.77885	4.51507	0
0.7360	0.790571	10.81	-4.38921	3.59931	0
0.7367	0.790571	13.5532	-2.25295	3.59931	0
0.7373	0.527047	12.642	-1.33741	6.04051	0
0.7380	0.263524	8.671	-3.16849	3.90541	0
0.7387	1.05409	8.05713	-4.99957	-0.976991	0
0.7393	1.05409	8.97794	-4.99957	-2.19887	0
0.7400	0.263524	8.36406	-3.16849	-1.89276	0
0.7407	0.263524	8.97794	-1.03223	-1.89276	0
0.7413	0.263524	8.36406	-3.16849	-1.89276	0
0.7420	0.263524	5.92774	-4.99957	-1.89276	0
0.7427	0.263524	4.69999	0.493674	-2.80853	0
0.7433	0.527047	2.86795	3.2403	-3.11464	0
0.7440	1.05409	1.95673	-0.421867	-4.03041	0
0.7447	1.31762	5.6208	-1.33741	-4.64007	0
0.7453	1.05409	6.83896	-0.727048	-4.03041	0
0.7460	0.263524	3.48183	-4.08403	-3.41819	0
0.7467	0.263524	5.31387	-4.08403	-2.80853	0
0.7473	0	11.4143	-1.33741	-4.03041	0
0.7480	0.790571	11.1073	-1.64259	-4.94618	0
0.7487	1.31762	8.36406	-1.64259	-3.41819	0
0.7493	0.263524	10.81	-0.421867	-2.80853	0
0.7500	0.263524	13.2463	-2.25295	-3.11464	0
0.7507	1.05409	10.503	-2.55813	0.548441	0
0.7513	1.05409	7.45284	-0.727048	2.98964	0
0.7520	0.527047	6.83896	-1.33741	0.242335	0
0.7527	0.527047	9.28488	-2.25295	0.851997	0
0.7533	0.790571	14.7714	-0.421867	4.82118	0
0.7540	0.790571	19.6536	-1.94777	4.82118	0
0.7547	1.05409	19.3563	-2.55813	4.82118	0
0.7553	0.263524	18.4355	2.32476	7.26238	0
0.7560	0	21.4857	4.15584	6.65272	0
0.7567	0.790571	22.7038	-1.03223	6.34661	0
0.7573	1.05409	18.7424	-1.94777	6.95628	0
0.7580	0	15.0783	0.493674	3.59931	0
0.7587	-1.05409	16.6034	-1.03223	1.1581	0
0.7593	0	20.5744	-2.25295	2.68354	0
0.7600	0.790571	18.4355	0.188494	3.59931	0
0.7607	0.263524	9.28488	-0.116687	2.07387	0
0.7613	0.527047	2.26367	-2.25295	0.548441	0
0.7620	0.790571	2.26367	-2.25295	-2.50242	0
0.7627	0.790571	3.78877	-1.33741	-2.80853	0
0.7633	0.527047	3.78877	0.798855	-1.2831	0
0.7640	0.527047	5.6208	1.40922	-2.80853	0
0.7647	0.527047	7.45284	-1.33741	-4.33396	0
0.7653	0.790571	5.6208	-1.64259	-2.19887	0
0.7660	0.790571	3.78877	0.798855	-1.2831	0
0.7667	0.263524	7.45284	0.188494	-2.50242	0
0.7673	0.263524	9.28488	-0.727048	-3.41819	0
0.7680	0	3.17489	0.188494	-3.41819	0
0.7687	0.263524	-4.4506	-2.25295	-2.80853	0
0.7693	0.790571	-10.2537	-4.69439	-2.80853	0
0.7700	0.790571	-17.2653	-1.03223	-3.7243	0
0.7707	0.527047	-22.4544	-0.421867	-3.7243	0
0.7713	1.05409	-20.0181	-4.99957	-1.5892	0
0.7720	0.263524	-14.522	-5.60993	-0.0612214	0
0.7727	-0.527047	-13.6108	-1.03223	-0.976991	0
0.7733	0.263524	-16.661	-0.116687	-1.5892	0
0.7740	1.05409	-15.4428	-3.16849	-0.0612214	0
0.7747	1.05409	-9.0259	-2.86331	0.242335	0
0.7753	1.31762	-7.5008	-1.33741	-0.0612214	0
0.7760	0.790571	-11.7788	-1.03223	1.1581	0
0.7767	-0.527047	-12.9969	-0.116687	2.37998	0
0.7773	0.790571	-7.20345	0.493674	3.59931	0
0.7780	2.10819	-2.61857	-1.03223	5.43084	0
0.7787	1.05409	-3.84632	0.798855	3.59931	0
0.7793	1.05409	-3.23244	4.15584	-0.976991	0
0.7800	2.10819	1.34285	2.62994	-0.976991	0
0.7807	1.31762	1.95673	0.493674	-0.0612214	0
0.7813	0.527047	0.73857	1.40922	-2.80853	0
0.7820	1.05409	3.48183	0.493674	-3.41819	0
0.7827	1.05409	1.64979	-1.64259	-3.7243	0
0.7833	0.263524	-8.72855	-0.116687	-5.85939	0
0.7840	0.527047	-17.2653	2.32476	-6.47161	0
0.7847	1.31762	-21.2363	1.10404	-7.38738	0
0.7853	1.05409	-25.8116	0.798855	-10.1321	0
0.7860	0.263524	-29.7826	3.2403	-9.21636	0
0.7867	0	-30.0895	2.32476	-5.85939	0
0.7873	1.05409	-23.0683	-1.33741	-4.94618	0
0.7880	1.05409	-9.33284	0.493674	-2.50242	0
0.7887	0.263524	3.17489	4.15584	0.242335	0
0.7893	0.263524	13.8602	1.7144	0.548441	0
0.7900	0.527047	26.061	-0.421867	1.76777	0
0.7907	-0.527047	35.5281	3.54548	2.37998	0
0.7913	0	38.5783	6.90246	2.37998	0
0.7920	0.263524	41.9354	4.15584	5.43084	0
0.7927	0.263524	45.9064	2.32476	5.43084	0
0.7933	0.790571	43.4605	3.54548	2.68354	0
0.7940	1.05409	34.6073	2.62994	5.12474	0
0.7947	0.263524	24.5359	0.493674	7.26238	0
0.7953	0.790571	16.9104	1.40922	3.90541	0
0.7960	1.05409	12.642	3.2403	2.68354	0
0.7967	0	4.40264	2.93512	4.51507	0
0.7973	0	-9.94671	1.40922	4.51507	0
0.7980	1.05409	-21.5432	-0.421867	5.73695	0
0.7987	0.527047	-27.3367	-1.33741	4.20897	0
0.7993	0	-29.1687	0.493674	-1.2831	0
0.8000	1.05409	-25.8116	2.01958	-0.367328	0
0.8007	1.05409	-22.1571	0.798855	3.29575	0
0.8013	0.263524	-24.5934	-0.116687	-0.0612214	0
0.8020	0.263524	-22.4544	0.188494	-2.50242	0
0.8027	0	-12.69	0.493674	-0.976991	0
0.8033	-1.05409	-7.80774	3.2403	-2.80853	0
0.8040	0.263524	-5.37142	5.07138	-5.24973	0
0.8047	1.05409	0.431632	0.493674	-5.55584	0
0.8053	-0.527047	1.64979	-3.77885	-6.47161	0
0.8060	-0.790571	0.124694	-1.33741	-5.55584	0
0.8067	1.05409	3.78877	0.188494	-3.7243	0
0.8073	1.05409	5.6208	-1.33741	-4.03041	0
0.8080	0.263524	2.57061	-1.03223	-3.7243	0
0.8087	0.263524	0.124694	-0.116687	-2.50242	0
0.8093	0.263524	-3.53938	-1.64259	-3.41819	0
0.8100	0.527047	-6.28264	-2.25295	-2.19887	0
0.8107	0.790571	-4.14366	-0.727048	-0.0612214	0
0.8113	0.527047	-5.06448	0.493674	-1.2831	0
0.8120	1.05409	-9.63978	-0.727048	-3.7243	0
0.8127	1.05409	-10.2537	-1.64259	-1.89276	0
0.8133	0.790571	-9.0259	-2.86331	0.242335	0
0.8140	0.527047	-8.42161	-5.60993	2.37998	0
0.8147	0.790571	-5.06448	-4.69439	5.12474	0
0.8153	0.263524	-2.61857	-0.116687	5.12474	0
0.8160	-0.527047	-3.53938	-0.727048	2.98964	0
0.8167	0.527047	-5.37142	-2.25295	2.68354	0
0.8173	0.790571	-5.9757	2.62994	4.51507	0
0.8180	0.263524	-4.4506	3.85066	4.51507	0
0.8187	0.263524	-3.53938	-1.64259	2.37998	0
0.8193	0.263524	-7.20345	-0.727048	-0.0612214	0
0.8200	0.263524	-8.72855	2.01958	-0.367328	0
0.8207	0.527047	-4.75754	-1.33741	0.548441	0
0.8213	1.05409	-2.61857	-1.94777	-0.673435	0
0.8220	1.05409	-3.53938	1.10404	-2.80853	0
0.8227	1.05409	-5.37142	0.493674	-3.11464	0
0.8233	0.790571	-5.06448	0.493674	-3.11464	0
0.8240	0.790571	-2.01428	1.10404	-5.24973	0
0.8247	1.05409	1.64979	0.493674	-6.1655	0
0.8253	0.527047	3.78877	0.493674	-4.33396	0
0.8260	0.263524	8.36406	1.10404	-3.7243	0
0.8267	-0.527047	14.7714	2.01958	-4.94618	0
0.8273	-0.790571	18.1285	5.37656	-3.7243	0
0.8280	0.263524	17.5242	5.98692	-0.976991	0
0.8287	1.05409	16.2965	0.493674	-2.80853	0
0.8293	0.263524	15.0783	-2.25295	-7.38738	0
0.8300	-0.527047	12.9394	0.188494	-5.55584	0
0.8307	0.263524	10.81	2.32476	-0.673435	0
0.8313	0.263524	8.97794	2.93512	0.851997	0
0.8320	0.263524	6.22509	2.62994	2.37998	0
0.8327	0.790571	2.26367	-0.116687	5.43084	0
0.8333	1.05409	1.95673	-1.33741	5.43084	0
0.8340	0.790571	4.69999	2.93512	5.43084	0
0.8347	0.790571	4.40264	5.68174	8.17815	0
0.8353	0.263524	1.04551	2.01958	8.17815	0
0.8360	0	-1.40041	-0.116687	4.51507	0
0.8367	0.263524	-2.31163	2.32476	4.20897	0
0.8373	0.263524	-0.786529	3.2403	6.34661	0
0.8380	0.790571	1.95673	1.10404	6.04051	0
0.8387	0.790571	5.00693	2.01958	4.20897	0
0.8393	0	8.05713	5.07138	2.98964	0
0.8400	-0.527047	11.7212	5.37656	0.851997	0
0.8407	0.263524	17.5242	2.32476	0.242335	0
0.8413	0.263524	25.1497	-0.421867	2.98964	0
0.8420	0.263524	28.1999	-0.421867	2.68354	0
0.8427	1.84467	27.5957	0.188494	-1.89276	0
0.8433	2.10819	29.4181	-0.727048	-4.03041	0
0.8440	1.05409	28.8138	-0.421867	-2.19887	0
0.8447	0.263524	22.0995	1.10404	-0.976991	0
0.8453	0	15.6922	1.10404	-2.19887	0
0.8460	0	10.81	-0.116687	-4.94618	0
0.8467	0.527047	1.95673	0.188494	-4.94618	0
0.8473	0.527047	-6.89652	0.188494	-2.50242	0
0.8480	0.263524	-12.383	-0.727048	-2.19887	0
0.8487	0.790571	-15.7402	-1.64259	-2.50242	0
0.8493	1.05409	-16.354	-1.33741	-0.673435	0
0.8500	0.790571	-15.4428	1.10404	-0.976991	0
0.8507	1.05409	-15.1359	2.93512	-1.89276	0
0.8513	1.05409	-14.522	2.62994	-0.673435	0
0.8520	0	-15.4428	2.32476	0.548441	0
0.8527	0.263524	-17.8791	0.798855	0.851997	0
0.8533	1.31762	-20.0181	-1.33741	2.68354	0
0.8540	0.790571	-21.2363	-0.421867	3.59931	0
0.8547	0.527047	-24.2865	0.798855	3.90541	0
0.8553	1.05409	-27.6436	-1.33741	4.51507	0
0.8560	1.05409	-26.4255	-2.25295	5.12474	0
0.8567	0.790571	-17.2653	1.40922	6.04051	0
0.8573	0.790571	-8.11468	1.40922	6.65272	0
0.8580	0.527047	-3.23244	-0.727048	3.59931	0
0.8587	0.263524	4.09571	1.40922	0.548441	0
0.8593	0.527047	14.7714	3.54548	0.851997	0
0.8600	0.790571	20.2675	1.40922	0.242335	0
0.8607	1.05409	17.2173	0.493674	-1.89276	0
0.8613	1.31762	14.1671	2.32476	-2.80853	0
0.8620	1.84467	15.6922	2.01958	-2.50242	0
0.8627	1.05409	13.8602	2.01958	-1.89276	0
0.8633	0.263524	8.36406	2.93512	-2.50242	0
0.8640	0.527047	7.45284	1.40922	-3.7243	0
0.8647	0.790571	8.97794	0.188494	-4.33396	0
0.8653	0.790571	5.00693	0.798855	-4.64007	0
0.8660	1.84467	-1.40041	-1.64259	-6.1655	0
0.8667	1.84467	-4.4506	-2.86331	-4.64007	0
0.8673	0	-6.28264	1.10404	-2.80853	0
0.8680	0.263524	-7.20345	1.7144	-5.24973	0
0.8687	2.37171	-7.20345	-1.33741	-6.1655	0
0.8693	1.05409	-9.0259	-1.33741	-3.7243	0
0.8700	-1.05409	-9.63978	-0.727048	-3.7243	0
0.8707	-0.527047	-6.89652	-1.33741	-4.03041	0
0.8713	0.790571	-2.31163	1.40922	-0.976991	0
0.8720	0.263524	2.57061	1.7144	-0.673435	0
0.8727	0.263524	2.26367	-3.16849	-3.41819	0
0.8733	0.790571	-3.23244	-4.69439	-2.80853	0
0.8740	1.05409	-5.06448	-0.421867	0.548441	0
0.8747	1.05409	-4.4506	0.188494	2.37998	0
0.8753	0	-7.20345	-1.03223	3.90541	0
0.8760	-0.790571	-8.11468	2.32476	4.82118	0
0.8767	0.790571	-3.84632	3.2403	1.76777	0
0.8773	1.05409	1.04551	-1.64259	0.242335	0
0.8780	0.263524	5.92774	-3.77885	1.76777	0
0.8787	1.05409	8.05713	-1.03223	-0.0612214	0
0.8793	1.31762	7.45284	-1.94777	-3.7243	0
0.8800	0.263524	13.5532	-3.16849	-3.11464	0
0.8807	0.263524	23.6246	-1.94777	-1.2831	0
0.8813	1.05409	28.5069	-3.16849	-3.41819	0
0.8820	0.263524	32.4779	-5.91511	-5.24973	0
0.8827	0	36.7462	-2.55813	-3.7243	0
0.8833	1.05409	34.003	0.493674	-0.976991	0
0.8840	1.05409	28.1999	-1.33741	-0.976991	0
0.8847	0.263524	25.7636	-1.03223	-2.80853	0
0.8853	0.527047	23.9316	0.493674	-3.11464	0
0.8860	1.05409	18.4355	0.188494	-1.2831	0
0.8867	0.263524	9.28488	3.2403	-0.0612214	0
0.8873	-0.527047	-2.61857	7.81801	-0.0612214	0
0.8880	0.263524	-11.4718	5.07138	-0.0612214	0
0.8887	0.263524	-14.522	-0.727048	-0.976991	0
0.8893	0	-16.661	-1.33741	-0.976991	0
0.8900	0.527047	-19.4042	-0.421867	1.1581	0
0.8907	1.05409	-19.0973	-1.64259	3.90541	0
0.8913	0.790571	-21.8502	-0.727048	4.51507	0
0.8920	1.05409	-28.2575	0.798855	2.37998	0
0.8927	1.31762	-29.1687	0.188494	-0.367328	0
0.8933	0.263524	-24.5934	-1.64259	0.851997	0
0.8940	0.263524	-21.5432	-1.64259	3.59931	0
0.8947	0.527047	-18.1861	-0.727048	1.76777	0
0.8953	-0.527047	-16.354	-1.64259	-0.976991	0
0.8960	0.263524	-19.4042	-3.16849	0.242335	0
0.8967	1.05409	-18.8	-2.86331	2.07387	0
0.8973	0.263524	-10.551	-2.55813	1.46421	0
0.8980	1.05409	-4.4506	-4.08403	0.548441	0
0.8987	2.10819	-3.23244	-1.94777	0.851997	0
0.8993	0.263524	-2.61857	3.2403	1.1581	0
0.9000	-0.790571	-2.61857	2.32476	0.548441	0
0.9007	1.05409	-2.9255	-1.94777	-2.19887	0
0.9013	1.05409	-1.40041	-2.86331	-3.11464	0
0.9020	0	-0.786529	-2.25295	-0.976991	0
0.9027	-0.527047	1.95673	-3.16849	-0.367328	0
0.9033	0	8.05713	-1.94777	-1.89276	0
0.9040	0.263524	8.97794	0.493674	-2.19887	0
0.9047	0.790571	5.92774	-1.33741	-0.367328	0
0.9053	0.527047	7.75019	-3.47367	0.851997	0
0.9060	0.263524	7.1459	-1.94777	-0.0612214	0
0.9067	0.527047	-2.61857	-0.421867	-1.2831	0
0.9073	0.527047	-9.94671	-1.33741	-0.0612214	0
0.9080	0.790571	-10.551	-1.94777	1.76777	0
0.9087	0.790571	-12.69	-1.33741	0.851997	0
0.9093	0	-17.2653	-1.33741	-0.0612214	0
0.9100	-0.790571	-18.1861	-0.727048	2.37998	0
0.9107	-0.790571	-14.522	0.798855	4.51507	0
0.9113	-0.527047	-8.42161	1.7144	3.59931	0
0.9120	-0.527047	-2.61857	0.798855	1.76777	0
0.9127	0.527047	1.64979	-1.33741	1.46421	0
0.9133	1.31762	6.53203	-3.47367	2.68354	0
0.9140	1.05409	14.1671	-3.47367	5.12474	0
0.9147	0.263524	20.2675	-3.16849	6.34661	0
0.9153	-0.527047	20.8814	-3.47367	3.59931	0
0.9160	-0.790571	16.9104	-2.55813	0.242335	0
0.9167	-0.527047	12.0281	-1.33741	0.548441	0
0.9173	0.263524	8.05713	-1.64259	1.76777	0
0.9180	1.05409	3.78877	-2.25295	0.242335	0
0.9187	0.527047	-1.70734	-2.55813	-0.0612214	0
0.9193	0.263524	-7.20345	-3.77885	1.46421	0
0.9200	0.527047	-9.33284	-3.77885	2.68354	0
0.9207	0.527047	-9.0259	-1.33741	1.76777	0
0.9213	0.263524	-10.2537	-0.116687	-0.976991	0
0.9220	0.263524	-14.522	-1.03223	-3.7243	0
0.9227	0.263524	-17.8791	-0.727048	-3.11464	0
0.9233	0.527047	-17.2653	1.10404	-2.19887	0
0.9240	0.790571	-16.0471	0.493674	-4.94618	0
0.9247	0.263524	-16.354	-3.16849	-7.69093	0
0.9253	0.263524	-17.2653	-4.08403	-5.24973	0
0.9260	0.790571	-17.2653	-1.64259	-2.50242	0
0.9267	0.263524	-12.383	-1.94777	-3.41819	0
0.9273	0	-4.4506	-5.30475	-4.64007	0
0.9280	0.263524	-2.31163	-4.08403	-2.80853	0
0.9287	0.263524	-2.61857	0.188494	-0.976991	0
0.9293	0.263524	1.64979	-1.03223	-1.89276	0
0.9300	1.05409	3.78877	-4.08403	-1.89276	0
0.9307	0.790571	-1.09347	-3.16849	0.242335	0
0.9313	-0.790571	-5.37142	-2.86331	-0.673435	0
0.9320	0	-7.20345	-3.16849	-2.80853	0
0.9327	1.05409	-10.8579	-0.421867	0.851997	0
0.9333	0.263524	-11.7788	0.798855	6.04051	0
0.9340	0	-8.42161	-0.421867	5.43084	0
0.9347	1.31762	-5.06448	-0.421867	4.20897	0
0.9353	1.31762	-3.53938	-0.116687	5.43084	0
0.9360	0.263524	-2.61857	-1.03223	6.34661	0
0.9367	0.527047	-1.40041	-1.64259	5.43084	0
0.9373	1.84467	0.73857	-2.25295	2.98964	0
0.9380	1.84467	2.57061	-2.55813	0.851997	0
0.9387	1.05409	3.48183	-1.94777	2.07387	0
0.9393	0.790571	4.69999	-1.94777	3.59931	0
0.9400	0.790571	6.22509	-2.25295	0.851997	0
0.9407	1.05409	9.28488	-1.64259	-1.2831	0
0.9413	1.05409	13.5532	-0.727048	-1.89276	0
0.9420	0.527047	15.6922	0.188494	-3.7243	0
0.9427	0.263524	15.0783	0.188494	-5.24973	0
0.9433	0.527047	14.4645	-1.03223	-5.55584	0
0.9440	0.263524	11.7212	-0.421867	-6.1655	0
0.9447	0.263524	7.45284	0.493674	-5.24973	0
0.9453	0.527047	7.1459	-0.116687	-4.03041	0
0.9460	0.263524	8.05713	-0.421867	-5.24973	0
0.9467	-0.790571	7.1459	1.10404	-5.24973	0
0.9473	-0.527047	9.28488	2.93512	-3.7243	0
0.9480	0.263524	12.642	2.32476	-3.41819	0
0.9487	0.263524	10.1961	-0.116687	-2.50242	0
0.9493	0.263524	6.53203	-1.33741	-1.89276	0
0.9500	1.05409	8.36406	-0.421867	-1.89276	0
0.9507	0.263524	8.36406	-0.421867	-0.976991	0
0.9513	0.263524	3.78877	-3.16849	1.76777	0
0.9520	1.05409	1.34285	-3.16849	3.90541	0
0.9527	0.790571	4.09571	-1.94777	4.20897	0
0.9533	-0.790571	8.05713	-1.33741	-0.0612214	0
0.9540	0	8.671	0.798855	-1.89276	0
0.9547	1.05409	6.53203	2.32476	3.59931	0
0.9553	0.790571	4.09571	-0.421867	6.34661	0
0.9560	0.263524	3.78877	-3.47367	2.68354	0
0.9567	0.527047	3.78877	-3.77885	1.46421	0
0.9573	1.05409	1.04551	-1.03223	2.68354	0
0.9580	1.84467	-2.01428	0.493674	2.98964	0
0.9587	0.527047	1.34285	-0.116687	3.59931	0
0.9593	-0.527047	8.36406	0.493674	1.76777	0
0.9600	0	10.1961	1.40922	-2.19887	0
0.9607	0.527047	8.671	-0.727048	-2.19887	0
0.9613	1.05409	11.1073	-1.64259	-2.50242	0
0.9620	1.05409	11.4143	0.493674	-6.47161	0
0.9627	0.263524	8.05713	0.188494	-6.47161	0
0.9633	0.263524	9.28488	-1.64259	-2.19887	0
0.9640	0.790571	15.6922	-2.25295	-0.367328	0
0.9647	0.263524	17.8216	-3.77885	-0.976991	0
0.9653	0	16.9104	-2.55813	-2.19887	0
0.9660	1.31762	19.3563	1.10404	-3.41819	0
0.9667	1.31762	21.1787	-0.116687	-0.976991	0
0.9673	0.263524	18.4355	-4.08403	0.548441	0
0.9680	0.263524	15.3853	-4.08403	-1.89276	0
0.9687	0.263524	12.9394	-1.64259	-1.2831	0
0.9693	0.263524	7.75019	-1.03223	1.76777	0
0.9700	1.84467	2.86795	-0.116687	1.1581	0
0.9707	0.790571	1.95673	0.493674	-0.0612214	0
0.9713	-1.31762	0.73857	1.10404	1.76777	0
0.9720	0	-4.4506	0.798855	3.29575	0
0.9727	1.05409	-11.1649	-1.33741	3.29575	0
0.9733	0.263524	-18.1861	-2.55813	3.59931	0
0.9740	0.790571	-26.4255	-0.421867	6.04051	0
0.9747	1.05409	-35.883	-0.727048	7.26238	0
0.9753	0.263524	-43.2111	-3.47367	2.68354	0
0.9760	0	-45.9544	-2.25295	0.548441	0
0.9767	0.527047	-47.1726	0.798855	5.43084	0
0.9773	1.05409	-49.0046	1.10404	6.04051	0
0.9780	1.31762	-47.7864	-1.03223	1.76777	0
0.9787	0.263524	-41.993	-2.55813	2.68354	0
0.9793	-0.790571	-36.1899	-1.33741	4.20897	0
0.9800	0.263524	-30.3965	1.10404	-0.673435	0
0.9807	0.263524	-21.2363	-1.03223	-2.50242	0
0.9813	0.263524	-10.8579	-3.16849	-0.367328	0
0.9820	1.05409	-5.66876	-1.64259	-2.80853	0
0.9827	0	-3.23244	-0.727048	-4.64007	0
0.9833	-1.05409	4.09571	0.493674	-2.80853	0
0.9840	0.527047	13.2463	3.85066	-2.19887	0
0.9847	0.790571	15.3853	2.32476	-4.64007	0
0.9853	0.263524	14.4645	-2.25295	-5.85939	0
0.9860	1.05409	20.2675	-1.33741	-6.47161	0
0.9867	1.05409	26.6748	2.01958	-4.64007	0
0.9873	0.263524	25.4567	1.7144	-2.80853	0
0.9880	1.05409	21.7926	1.40922	-4.33396	0
0.9887	0.790571	18.7424	1.40922	-6.47161	0
0.9893	-0.790571	12.3351	-0.421867	-4.64007	0
0.9900	0.263524	4.69999	0.798855	-1.2831	0
0.9907	1.05409	1.04551	2.62994	-0.367328	0
0.9913	0.263524	-2.61857	0.188494	-0.0612214	0
0.9920	0.263524	-6.58958	-1.94777	0.242335	0
0.9927	1.84467	-7.80774	-0.116687	1.1581	0
0.9933	1.05409	-7.20345	1.40922	4.82118	0
0.9940	0.527047	-7.20345	0.188494	6.34661	0
0.9947	2.10819	-6.28264	0.188494	2.07387	0
0.9953	1.84467	-3.53938	3.54548	0.242335	0
0.9960	0.527047	2.86795	6.2921	3.29575	0
0.9967	0.527047	15.6922	5.07138	4.82118	0
0.9973	0.790571	29.4181	1.7144	4.51507	0
0.9980	0.527047	34.9142	1.10404	4.20897	0
0.9987	0.263524	32.4779	1.40922	2.68354	0
0.9993	-0.263524	30.4828	2.21166	2.78047	0
1.0000	0	28.0369	2.51684	3.69624	0
1.0007	0.263524	21.6295	0.685758	-0.272945	0
1.0013	0	16.143	-1.14353	-3.0177	0
1.0020	0.263524	13.0832	0.685758	-0.272945	0
1.0027	0.527047	7.28978	3.73756	-1.49227	0
1.0033	0.263524	1.48673	4.34792	-6.07112	0
1.0040	0.263524	-1.56347	4.34792	-6.68078	0
1.0047	0.527047	-7.66386	3.73756	-5.76501	0
1.0053	0	-14.3781	2.21166	-5.4589	0
1.0060	-0.263524	-11.9418	2.82202	-3.0177	0
1.0067	0.527047	-7.66386	5.87383	-0.882608	0
1.0073	0.527047	-11.3279	6.78937	-1.79838	0
1.0080	-0.263524	-18.6561	5.26346	-4.23958	0
1.0087	0.263524	-21.3993	4.34792	-6.37467	0
1.0093	0.527047	-20.4785	2.51684	-4.54569	0
1.0100	-0.263524	-20.4785	1.29612	0.339268	0
1.0107	-0.790571	-24.4495	3.1272	1.25504	0
1.0113	0	-26.8955	3.73756	-0.272945	0
1.0120	0.527047	-25.0634	0.685758	0.339268	0
1.0127	0.263524	-25.3704	-1.14353	1.25504	0
1.0133	-0.263524	-25.3704	0.685758	0.642824	0
1.0140	-0.263524	-17.4283	2.51684	2.16826	0
1.0147	0	-10.4167	1.6013	4.3059	0
1.0153	-0.263524	-13.4669	-0.227988	3.08403	0
1.0160	-0.263524	-15.2989	-1.44871	1.8647	0
1.0167	0.263524	-10.4167	-1.14353	2.47436	0
1.0173	0.527047	-7.35692	-0.227988	2.78047	0
1.0180	0.527047	-5.83182	-0.227988	1.8647	0
1.0187	0.527047	-3.08856	1.6013	1.8647	0
1.0193	0	-1.25653	5.26346	0.948931	0
1.0200	-0.790571	1.48673	4.6531	-0.882608	0
1.0207	-0.263524	6.98284	-0.227988	-2.40804	0
1.0213	-0.263524	13.0832	-1.14353	-3.62992	0
1.0220	-1.05409	17.0542	0.685758	-4.84924	0
1.0227	-0.790571	20.4114	-1.14353	-4.84924	0
1.0233	0.263524	24.6797	-2.05907	-4.54569	0
1.0240	-0.263524	29.8689	0.380578	-4.54569	0
1.0247	-0.263524	32.6218	0.685758	-4.23958	0
1.0253	-0.263524	29.562	-1.44871	-4.23958	0
1.0260	0.263524	22.5504	-2.05907	-5.4589	0
1.0267	0.527047	16.4404	-1.75389	-4.54569	0
1.0273	0	10.9539	-2.05907	-2.71415	0
1.0280	-1.05409	6.98284	-0.838349	-3.0177	0
1.0287	-0.790571	6.07162	-0.838349	-3.62992	0
1.0293	-0.263524	4.23958	-2.66943	-2.40804	0
1.0300	-0.790571	-0.345305	-2.97461	-1.79838	0
1.0307	-0.790571	-0.642652	0.380578	-1.79838	0
1.0313	-1.05409	3.93264	2.51684	0.0331616	0
1.0320	-1.31762	5.45774	1.6013	3.69624	0
1.0327	-1.05409	3.93264	0.380578	6.13744	0
1.0333	-0.263524	4.53693	-0.838349	4.61201	0
1.0340	-0.263524	6.36897	-0.838349	1.8647	0
1.0347	-0.263524	4.53693	-0.227988	1.8647	0
1.0353	-1.05409	1.48673	-3.27979	4.3059	0
1.0360	-1.31762	1.79367	-6.94196	4.61201	0
1.0367	0	0.882447	-4.80569	3.69624	0
1.0373	0.527047	-3.08856	-1.14353	3.08403	0
1.0380	-0.790571	-5.52489	-2.97461	2.78047	0
1.0387	-1.05409	-6.75264	-2.97461	0.642824	0
1.0393	0.263524	-10.4167	0.380578	-0.882608	0
1.0400	0.527047	-9.18896	0.685758	0.0331616	0
1.0407	0.263524	-2.47469	-1.14353	-0.882608	0
1.0413	0.527047	-1.8704	-0.227988	-3.0177	0
1.0420	0.527047	-3.70244	0.990939	-1.18871	0
1.0427	-0.263524	1.48673	2.51684	0.0331616	0
1.0433	-0.790571	7.89406	5.26346	-3.93347	0
1.0440	0.527047	8.201	4.34792	-5.76501	0
1.0447	0.527047	5.76468	-0.838349	-4.54569	0
1.0453	-0.263524	5.76468	-4.19533	-5.15535	0
1.0460	0.263524	8.81488	-3.27979	-3.62992	0
1.0467	0.527047	11.5581	-0.227988	0.948931	0
1.0473	-1.05409	10.9539	-0.227988	2.47436	0
1.0480	-1.31762	12.172	-2.97461	1.8647	0
1.0487	-0.263524	14.311	-4.80569	-0.576501	0
1.0493	0	10.6469	-4.80569	-2.10193	0
1.0500	0.263524	5.1508	-3.58497	1.8647	0
1.0507	0.527047	1.48673	-1.14353	6.441	0
1.0513	-0.263524	-3.08856	-0.227988	4.61201	0
1.0520	-1.31762	-8.58468	-2.97461	4.91556	0
1.0527	-0.263524	-10.7141	-3.89015	8.27254	0
1.0533	0.263524	-9.80284	-2.36425	7.05321	0
1.0540	-0.263524	-7.66386	-3.58497	4.61201	0
1.0547	0.527047	-4.30673	-2.66943	6.441	0
1.0553	1.05409	-0.94959	2.51684	5.83133	0
1.0560	-0.263524	1.79367	3.73756	4.91556	0
1.0567	-1.58114	3.62571	-0.227988	5.52523	0
1.0573	0	3.62571	-2.97461	3.39013	0
1.0580	0.527047	0.575509	-0.533168	1.55859	0
1.0587	-0.790571	-5.83182	1.6013	2.78047	0
1.0593	-0.263524	-14.0712	-2.05907	0.948931	0
1.0600	0.790571	-20.7855	-5.41606	-1.18871	0
1.0607	0	-24.4495	-2.36425	-1.79838	0
1.0613	-0.790571	-27.8067	-0.227988	-3.32381	0
1.0620	0	-31.1638	-1.14353	-3.32381	0
1.0627	0.263524	-32.6889	-0.227988	-2.40804	0
1.0633	0.263524	-31.1638	0.380578	-4.23958	0
1.0640	0.527047	-27.1928	-1.14353	-4.23958	0
1.0647	0.527047	-23.2314	1.29612	-1.79838	0
1.0653	0.263524	-19.5673	2.51684	-1.18871	0
1.0660	-0.263524	-14.992	-1.75389	-1.79838	0
1.0667	-0.263524	-9.4959	-0.227988	-2.71415	0
1.0673	-0.263524	-5.83182	5.26346	-3.32381	0
1.0680	-0.263524	-1.56347	3.43238	-0.882608	0
1.0687	0	6.36897	0.685758	0.642824	0
1.0693	0.527047	13.3902	0.380578	-1.79838	0
1.0700	0.527047	14.9153	-1.14353	-1.79838	0
1.0707	-0.263524	14.9153	-1.14353	-0.576501	0
1.0713	-0.263524	15.2222	0.685758	-0.882608	0
1.0720	0.263524	12.172	-1.75389	3.08403	0
1.0727	0	6.98284	-3.27979	7.05321	0
1.0733	-0.263524	6.07162	-1.14353	2.78047	0
1.0740	-0.790571	7.89406	-1.44871	1.55859	0
1.0747	-0.263524	7.89406	-2.97461	8.27254	0
1.0753	0.527047	3.93264	-2.66943	9.1883	0
1.0760	0.527047	-1.25653	-2.97461	3.69624	0
1.0767	-0.790571	-3.70244	-2.97461	1.8647	0
1.0773	0	-4.61366	-1.14353	2.78047	0
1.0780	1.05409	-7.05958	-1.14353	3.39013	0
1.0787	0.527047	-10.4167	0.0753975	3.69624	0
1.0793	-0.263524	-11.6349	4.95828	0.948931	0
1.0800	-1.05409	-11.9418	4.95828	-2.71415	0
1.0807	-1.05409	-12.2392	0.685758	-3.0177	0
1.0813	0	-10.4167	0.685758	-0.882608	0
1.0820	0.790571	-6.75264	2.21166	-1.49227	0
1.0827	0.263524	-3.08856	-0.838349	-3.62992	0
1.0833	0	0.575509	-0.838349	-4.23958	0
1.0840	0.527047	3.62571	2.51684	-3.0177	0
1.0847	0.263524	4.84387	1.6013	-2.10193	0
1.0853	-0.263524	6.36897	-0.227988	-2.10193	0
1.0860	0	9.7261	0.685758	-3.32381	0
1.0867	0.527047	11.2512	2.51684	-4.54569	0
1.0873	0	11.5581	2.51684	-3.62992	0
1.0880	0	14.6083	1.29612	-2.40804	0
1.0887	0.263524	21.0253	-0.227988	-1.79838	0
1.0893	-0.263524	26.2048	-1.44871	-0.272945	0
1.0900	-0.790571	26.2048	-1.44871	1.25504	0
1.0907	-0.263524	21.6295	0.685758	1.55859	0
1.0913	-0.263524	17.0542	3.43238	2.16826	0
1.0920	0	14.311	3.43238	2.78047	0
1.0927	0	11.8651	0.685758	2.16826	0
1.0933	0	8.81488	-2.05907	2.78047	0
1.0940	0.263524	6.98284	-2.36425	5.22167	0
1.0947	0	8.81488	-1.44871	6.13744	0
1.0953	-0.263524	11.2512	-2.05907	6.441	0
1.0960	-1.31762	11.5581	-2.36425	6.7471	0
1.0967	-1.31762	10.6469	0.0753975	4.61201	0
1.0973	-0.790571	9.12182	1.6013	1.8647	0
1.0980	0.263524	6.6759	-1.44871	1.55859	0
1.0987	0.527047	2.10061	-2.97461	1.8647	0
1.0993	-0.263524	-4.61366	0.380578	0.948931	0
1.1000	-0.790571	-9.18896	0.685758	0.339268	0
1.1007	0.263524	-7.05958	-2.05907	-0.576501	0
1.1013	0.527047	-3.3955	-1.44871	-1.79838	0
1.1020	-0.263524	-4.30673	0.380578	-1.79838	0
1.1027	-0.263524	-4.9206	0.0753975	-2.10193	0
1.1033	0	-0.94959	1.29612	-6.68078	0
1.1040	-0.263524	0.268571	2.51684	-10.0378	0
1.1047	0.263524	-3.99979	1.90648	-7.59655	0
1.1053	0.790571	-8.58468	1.6013	-5.4589	0
1.1060	-0.263524	-10.4167	1.90648	-6.37467	0
1.1067	-1.31762	-9.4959	2.21166	-5.76501	0
1.1073	-0.263524	-4.61366	1.90648	-4.23958	0
1.1080	-0.263524	-2.47469	0.685758	-4.54569	0
1.1087	-0.263524	-4.61366	-0.533168	-3.62992	0
1.1093	0.263524	-7.9708	0.0753975	-1.49227	0
1.1100	-0.263524	-13.4669	0.685758	0.0331616	0
1.1107	-0.790571	-15.9032	0.990939	0.948931	0
1.1113	-0.263524	-11.3279	2.21166	2.16826	0
1.1120	0.527047	-6.75264	1.90648	2.47436	0
1.1127	0.527047	-4.61366	0.380578	3.39013	0
1.1133	0.527047	2.40755	-0.838349	4.61201	0
1.1140	-0.790571	9.12182	-0.227988	3.39013	0
1.1147	-1.05409	8.81488	2.51684	0.0331616	0
1.1153	0.263524	9.12182	3.43238	-0.882608	0
1.1160	0	10.9539	0.990939	1.55859	0
1.1167	-1.05409	7.59672	0.380578	3.39013	0
1.1173	-0.263524	2.10061	1.6013	2.16826	0
1.1180	0.790571	-3.08856	-1.14353	2.16826	0
1.1187	0.527047	-12.2392	-3.27979	3.69624	0
1.1193	0	-21.0924	-2.05907	2.16826	0
1.1200	0.527047	-23.5383	-0.227988	-1.79838	0
1.1207	0.527047	-23.2314	0.685758	-1.79838	0
1.1213	0.527047	-23.2314	1.6013	1.55859	0
1.1220	-0.790571	-19.8742	1.29612	1.25504	0
1.1227	-1.05409	-15.9032	0.380578	-2.40804	0
1.1233	0	-17.7353	-0.227988	-4.54569	0
1.1240	0.527047	-23.2314	0.685758	-4.54569	0
1.1247	0.527047	-25.0634	2.82202	-5.4589	0
1.1253	0.790571	-21.0924	1.90648	-5.4589	0
1.1260	0.527047	-15.5963	-2.36425	-2.71415	0
1.1267	-0.790571	-12.2392	-1.44871	-1.49227	0
1.1273	-0.790571	-10.1098	4.04274	-3.62992	0
1.1280	0	-4.9206	5.26346	-2.71415	0
1.1287	-0.263524	2.10061	1.6013	-0.576501	0
1.1293	-0.263524	6.07162	-0.838349	-0.576501	0
1.1300	0	12.172	-0.838349	0.339268	0
1.1307	0	23.1546	0.990939	3.69624	0
1.1313	0.263524	28.9577	0.990939	3.9998	0
1.1320	0.790571	25.2936	-0.533168	2.78047	0
1.1327	0.263524	20.7183	-1.14353	3.08403	0
1.1333	-0.263524	17.0542	-1.14353	3.39013	0
1.1340	0.263524	13.3902	-2.36425	3.39013	0
1.1347	0.527047	7.89406	-1.75389	3.69624	0
1.1353	0.263524	0.268571	-0.227988	2.47436	0
1.1360	0.527047	-5.52489	-0.227988	2.47436	0
1.1367	0.790571	-7.05958	-0.533168	4.91556	0
1.1373	-0.263524	-10.4167	-0.227988	4.3059	0
1.1380	-0.790571	-13.4669	-0.533168	0.948931	0
1.1387	0.263524	-11.3279	1.29612	0.0331616	0
1.1393	0.263524	-10.1098	3.43238	-0.882608	0
1.1400	0	-14.3781	2.82202	-2.71415	0
1.1407	0	-17.7353	0.0753975	-2.71415	0
1.1413	0	-18.3491	-0.533168	-2.40804	0
1.1420	0	-19.2604	-0.533168	-2.71415	0
1.1427	0.263524	-21.7063	-2.36425	-2.71415	0
1.1433	-0.263524	-24.1426	-2.66943	-5.76501	0
1.1440	-0.263524	-24.4495	0.0753975	-8.20621	0
1.1447	0.263524	-23.5383	0.380578	-4.54569	0
1.1453	0	-20.1812	-3.27979	-2.40804	0
1.1460	-0.263524	-12.2392	-3.89015	-5.15535	0
1.1467	0.263524	-5.22754	-1.44871	-5.4589	0
1.1473	0	-4.30673	-2.05907	-3.62992	0
1.1480	0.527047	-3.99979	-2.97461	-4.54569	0
1.1487	2.10819	-0.345305	-1.75389	-3.32381	0
1.1493	1.05409	2.10061	-0.838349	-0.882608	0
1.1500	-0.263524	1.79367	-1.14353	-0.272945	0
1.1507	-0.263524	1.48673	0.0753975	0.948931	0
1.1513	-0.263524	3.62571	2.51684	2.16826	0
1.1520	-0.263524	9.42875	2.51684	1.8647	0
1.1527	-0.263524	16.143	-0.227988	3.08403	0
1.1533	0.263524	19.1932	-4.19533	3.9998	0
1.1540	0.263524	17.9655	-6.02642	2.78047	0
1.1547	0.263524	15.5292	-6.3316	2.78047	0
1.1553	0	15.2222	-6.02642	3.69624	0
1.1560	-0.263524	15.2222	-4.80569	3.39013	0
1.1567	0	13.6971	-3.89015	3.39013	0
1.1573	0.790571	13.0832	-4.50051	2.78047	0
1.1580	1.05409	11.8651	-2.97461	1.8647	0
1.1587	-0.263524	9.12182	0.380578	0.642824	0
1.1593	-1.58114	6.98284	0.685758	-1.49227	0
1.1600	-0.263524	3.62571	-2.05907	-2.10193	0
1.1607	0.790571	-1.8704	-3.27979	-1.18871	0
1.1613	0	-3.08856	-2.05907	-1.79838	0
1.1620	-1.05409	-1.25653	-0.227988	-2.71415	0
1.1627	-0.263524	-3.08856	0.685758	-3.93347	0
1.1633	-0.790571	-5.22754	0.0753975	-5.4589	0
1.1640	-0.790571	-3.70244	-0.227988	-3.93347	0
1.1647	0.790571	1.48673	-0.227988	-1.79838	0
1.1653	0.790571	7.89406	-1.75389	-3.62992	0
1.1660	-0.263524	9.7261	-2.05907	-5.4589	0
1.1667	-0.263524	6.98284	-1.44871	-4.54569	0
1.1673	-0.263524	6.98284	-2.97461	-3.62992	0
1.1680	-1.05409	6.98284	-3.89015	-0.882608	0
1.1687	-0.263524	2.40755	-1.14353	0.339268	0
1.1693	0.263524	0.268571	-0.533168	-3.32381	0
1.1700	0	0.268571	-0.533168	-3.62992	0
1.1707	0.263524	-0.642652	0.0753975	2.78047	0
1.1713	0.527047	2.10061	-1.44871	5.83133	0
1.1720	0	5.76468	-2.97461	4.61201	0
1.1727	0	4.23958	-0.838349	4.61201	0
1.1733	0.263524	1.48673	-0.533168	4.3059	0
1.1740	-0.263524	1.48673	-2.36425	1.8647	0
1.1747	0	2.40755	-0.533168	2.47436	0
1.1753	0.527047	2.71448	3.1272	3.39013	0
1.1760	0	2.10061	2.82202	0.339268	0
1.1767	0	1.48673	0.380578	-0.882608	0
1.1773	0.527047	4.53693	-1.14353	2.78047	0
1.1780	-0.263524	5.1508	-2.97461	3.08403	0
1.1787	-1.31762	-2.78163	-2.97461	-1.49227	0
1.1793	-1.05409	-9.18896	0.380578	-3.0177	0
1.1800	-0.263524	-10.7141	2.51684	-1.18871	0
1.1807	-0.263524	-13.4669	0.990939	-1.79838	0
1.1813	-0.790571	-14.0712	1.6013	-2.71415	0
1.1820	-0.263524	-7.05958	3.43238	-1.79838	0
1.1827	0.263524	1.18939	1.6013	-2.10193	0
1.1833	0	7.89406	0.685758	-3.32381	0
1.1840	-0.263524	17.9655	2.82202	-2.71415	0
1.1847	0	28.3438	2.21166	-1.79838	0
1.1853	-0.263524	29.8689	-0.533168	-3.0177	0
1.1860	-0.263524	22.5504	0.990939	-3.62992	0
1.1867	-0.790571	14.6083	4.34792	-0.882608	0
1.1873	-0.263524	11.2512	5.56865	0.642824	0
1.1880	0	9.12182	5.26346	-1.79838	0
1.1887	0.263524	8.201	1.6013	-0.882608	0
1.1893	-0.263524	10.9539	-2.05907	3.69624	0
1.1900	-0.263524	13.0832	-0.533168	5.22167	0
1.1907	0	11.8651	1.90648	2.78047	0
1.1913	0.263524	10.6469	1.6013	3.39013	0
1.1920	0.263524	8.81488	0.685758	6.7471	0
1.1927	-1.05409	3.62571	0.380578	6.13744	0
1.1933	-1.31762	-3.08856	-0.227988	2.78047	0
1.1940	0.263524	-5.52489	-1.14353	1.8647	0
1.1947	0.263524	-3.3955	-1.75389	2.16826	0
1.1953	-1.31762	0.575509	-1.75389	1.55859	0
1.1960	-0.263524	5.1508	-1.44871	2.78047	0
1.1967	1.58114	6.36897	-2.36425	5.83133	0
1.1973	0.263524	1.48673	-2.36425	5.52523	0
1.1980	-1.05409	-7.9708	-0.227988	2.78047	0
1.1987	-0.263524	-18.6561	1.29612	-0.272945	0
1.1993	-0.263524	-28.7179	2.51684	-1.18871	0
1.2000	0	-35.1348	2.82202	-0.576501	0
1.2007	0.527047	-35.1348	-0.533168	-1.79838	0
1.2013	0.527047	-32.6889	-3.27979	-3.32381	0
1.2020	0.527047	-29.6387	-2.05907	-2.10193	0
1.2027	0.527047	-27.1928	-0.533168	-2.71415	0
1.2033	0	-27.8067	-1.14353	-5.4589	0
1.2040	-0.263524	-27.1928	-1.75389	-3.93347	0
1.2047	0.527047	-22.3106	-2.05907	-3.0177	0
1.2053	0.263524	-18.9534	-0.227988	-6.07112	0
1.2060	-0.790571	-16.5171	0.685758	-6.37467	0
1.2067	-0.263524	-9.18896	-1.14353	-4.54569	0
1.2073	0	-0.94959	-1.44871	-4.54569	0
1.2080	-0.263524	4.84387	1.6013	-3.62992	0
1.2087	-0.263524	11.2512	1.6013	-2.40804	0
1.2093	0.263524	16.143	-2.36425	-0.882608	0
1.2100	0.527047	15.2222	-2.97461	2.16826	0
1.2107	0	13.0832	0.685758	3.08403	0
1.2113	-1.31762	13.0832	2.51684	0.948931	0
1.2120	-1.31762	10.34	-0.227988	1.8647	0
1.2127	0	4.84387	-3.89015	4.3059	0
1.2133	0.790571	3.31877	-2.97461	3.69624	0
1.2140	0.263524	4.23958	-0.227988	2.78047	0
1.2147	0	1.18939	-0.227988	3.69624	0
1.2153	0.527047	-1.25653	1.29612	4.61201	0
1.2160	1.05409	-0.0383673	3.43238	4.61201	0
1.2167	0.263524	0.268571	1.90648	3.08403	0
1.2173	-0.790571	-0.0383673	-0.227988	1.8647	0
1.2180	0.263524	1.18939	-1.14353	0.948931	0
1.2187	0.790571	3.31877	-2.97461	-0.882608	0
1.2193	0	4.23958	-4.50051	-0.882608	0
1.2200	-0.263524	1.79367	-2.05907	0.642824	0
1.2207	0	-3.3955	0.685758	-2.40804	0
1.2213	-0.263524	-6.75264	-0.227988	-5.76501	0
1.2220	0	-7.9708	-1.14353	-4.54569	0
1.2227	0.263524	-10.1098	2.21166	-4.54569	0
1.2233	-0.790571	-10.4167	4.6531	-6.37467	0
1.2240	-0.263524	-10.7141	1.6013	-4.23958	0
1.2247	0.527047	-12.2392	-2.97461	-1.79838	0
1.2253	0.263524	-11.9418	-4.50051	-3.32381	0
1.2260	-0.263524	-7.9708	-2.97461	-3.32381	0
1.2267	0.527047	-3.08856	-0.227988	-2.10193	0
1.2273	0.527047	3.01183	-0.533168	-3.0177	0
1.2280	0	7.89406	-2.05907	-3.0177	0
1.2287	0.527047	10.6469	-2.05907	-1.79838	0
1.2293	0.790571	12.172	-2.36425	-0.882608	0
1.2300	-0.263524	10.6469	-2.36425	1.25504	0
1.2307	-0.263524	7.89406	-0.533168	2.78047	0
1.2313	1.05409	9.7261	-2.05907	1.8647	0
1.2320	0.263524	12.172	-3.89015	2.16826	0
1.2327	-1.31762	10.6469	0.0753975	3.9998	0
1.2333	-0.263524	10.033	-0.227988	4.91556	0
1.2340	0	12.172	-5.11087	5.22167	0
1.2347	-1.05409	15.2222	0.0753975	5.52523	0
1.2353	-0.263524	18.2724	4.95828	3.69624	0
1.2360	0.527047	18.2724	-0.533168	2.16826	0
1.2367	-0.263524	14.311	-1.14353	2.78047	0
1.2373	-1.05409	7.59672	4.04274	1.25504	0
1.2380	-0.263524	-0.0383673	0.990939	-0.882608	0
1.2387	-1.31762	-3.70244	-3.27979	0.0331616	0
1.2393	-1.58114	-1.8704	-1.44871	0.0331616	0
1.2400	-0.263524	-2.78163	-1.44871	-1.79838	0
1.2407	-0.263524	-10.4167	-2.05907	-0.882608	0
1.2413	-0.790571	-14.992	0.380578	-1.49227	0
1.2420	0.790571	-13.7643	0.0753975	-4.23958	0
1.2427	0.527047	-16.2102	-0.533168	-4.54569	0
1.2433	-1.31762	-22.6175	1.6013	-3.93347	0
1.2440	-0.790571	-25.6677	0.990939	-5.4589	0
1.2447	0.527047	-27.1928	-0.838349	-6.37467	0
1.2453	-0.263524	-29.0248	0.380578	-3.62992	0
1.2460	-0.790571	-25.0634	0.685758	0.0331616	0
1.2467	0.263524	-15.5963	-0.227988	0.339268	0
1.2473	0.527047	-7.05958	1.6013	-0.882608	0
1.2480	-0.263524	-1.25653	2.82202	0.948931	0
1.2487	-0.790571	4.23958	1.29612	3.08403	0
1.2493	-0.263524	9.7261	0.685758	0.948931	0
1.2500	0	14.311	1.90648	-1.49227	0
1.2507	-0.263524	16.143	2.82202	0.642824	0
1.2513	0	14.6083	1.29612	3.08403	0
1.2520	0.263524	9.12182	-1.14353	2.78047	0
1.2527	-0.263524	1.48673	-0.838349	2.78047	0
1.2533	0	-2.16775	0.685758	3.69624	0
1.2540	0.527047	-3.08856	0.0753975	4.61201	0
1.2547	-0.263524	-7.66386	0.685758	4.3059	0
1.2553	-1.05409	-13.16	2.51684	3.08403	0
1.2560	1.05409	-12.853	0.990939	1.55859	0
1.2567	1.58114	-8.88202	-0.227988	0.948931	0
1.2573	-0.263524	-5.83182	1.6013	2.78047	0
1.2580	-0.790571	-0.345305	1.6013	3.69624	0
1.2587	-0.263524	7.89406	2.51684	0.948931	0
1.2593	-0.790571	12.479	4.95828	-0.882608	0
1.2600	-0.790571	10.9539	2.82202	-0.882608	0
1.2607	0	9.42875	0.380578	-0.882608	0
1.2613	0.527047	9.7261	0.990939	-1.18871	0
1.2620	0.263524	6.98284	-0.227988	-2.10193	0
1.2627	0	4.23958	-2.05907	-3.93347	0
1.2633	0.263524	4.84387	0.685758	-3.32381	0
1.2640	0.527047	5.1508	3.43238	-1.79838	0
1.2647	0	1.48673	2.51684	-2.71415	0
1.2653	-0.263524	0.575509	0.0753975	-3.32381	0
1.2660	0	3.31877	-0.838349	-2.71415	0
1.2667	0	3.31877	0.685758	-3.32381	0
1.2673	0	-0.94959	0.685758	-4.54569	0
1.2680	0.263524	-6.75264	0.380578	-2.71415	0
1.2687	0.527047	-11.021	1.90648	0.0331616	0
1.2693	-0.263524	-10.4167	2.51684	0.0331616	0
1.2700	-1.05409	-5.52489	0.685758	0.948931	0
1.2707	-1.05409	-1.8704	1.6013	3.69624	0
1.2713	-0.263524	-1.25653	5.56865	3.08403	0
1.2720	-0.263524	-2.78163	6.17901	1.8647	0
1.2727	-0.790571	-3.70244	2.82202	5.52523	0
1.2733	-0.263524	-1.8704	0.380578	7.05321	0
1.2740	0.527047	2.40755	-1.14353	2.78047	0
1.2747	1.58114	7.28978	-1.14353	2.78047	0
1.2753	0.790571	10.6469	-0.227988	6.441	0
1.2760	-0.790571	12.7859	-0.227988	4.91556	0
1.2767	-1.05409	14.6083	0.685758	3.69624	0
1.2773	0.527047	15.2222	0.380578	6.441	0
1.2780	0.790571	13.0832	-2.36425	5.83133	0
1.2787	0.263524	10.6469	-2.05907	2.47436	0
1.2793	-0.263524	9.7261	2.51684	1.8647	0
1.2800	0.263524	10.033	2.51684	2.47436	0
1.2807	0.527047	9.7261	-1.75389	0.948931	0
1.2813	-0.263524	7.28978	-2.05907	-2.71415	0
1.2820	-1.05409	4.53693	0.685758	-4.54569	0
1.2827	0	2.10061	0.685758	-2.71415	0
1.2833	0.263524	-3.08856	0.685758	-0.882608	0
1.2840	-0.263524	-6.4457	2.21166	-3.32381	0
1.2847	-0.263524	-8.58468	0.685758	-5.4589	0
1.2853	0.527047	-15.9032	-2.05907	-5.4589	0
1.2860	0.527047	-24.7565	-2.05907	-5.4589	0
1.2867	0.263524	-24.4495	-1.14353	-4.84924	0
1.2873	0.527047	-22.0132	-1.14353	-2.71415	0
1.2880	0.527047	-21.3993	-1.14353	-1.79838	0
1.2887	0.263524	-18.3491	-0.838349	-1.79838	0
1.2893	-0.263524	-16.824	-2.36425	-1.79838	0
1.2900	-0.790571	-16.824	-4.80569	-0.882608	0
1.2907	-0.263524	-11.3279	-2.97461	0.642824	0
1.2913	0.527047	-7.66386	0.0753975	1.55859	0
1.2920	0	-11.021	-1.14353	0.642824	0
1.2927	0	-12.2392	-1.14353	-0.882608	0
1.2933	0	-10.1098	1.6013	0.948931	0
1.2940	-0.263524	-9.4959	2.21166	4.3059	0
1.2947	-0.790571	-5.83182	1.6013	5.52523	0
1.2953	-0.263524	0.575509	4.34792	3.69624	0
1.2960	-0.263524	2.40755	4.34792	1.8647	0
1.2967	-0.790571	0.575509	0.685758	0.0331616	0
1.2973	-0.263524	1.48673	0.380578	-1.49227	0
1.2980	0.263524	3.31877	1.6013	-0.882608	0
1.2987	0	1.48673	-1.14353	0.0331616	0
1.2993	0.263524	-3.08856	-3.58497	-2.71415	0
1.3000	0.527047	-2.16775	-2.36425	-4.84924	0
1.3007	0.263524	3.62571	-1.14353	-3.0177	0
1.3013	0.263524	6.07162	-0.227988	-2.40804	0
1.3020	0.263524	5.45774	1.6013	-3.93347	0
1.3027	-0.263524	5.45774	0.685758	-4.23958	0
1.3033	-0.263524	5.76468	-1.44871	-5.15535	0
1.3040	0.263524	6.36897	0.380578	-7.29044	0
1.3047	0	6.07162	1.6013	-6.68078	0
1.3053	-0.263524	3.01183	0.0753975	-5.15535	0
1.3060	-0.263524	1.18939	0.380578	-4.84924	0
1.3067	0.263524	2.40755	2.21166	-4.84924	0
1.3073	-0.263524	3.93264	3.1272	-4.84924	0
1.3080	-1.31762	10.9539	3.73756	-4.84924	0
1.3087	-1.05409	18.8863	2.82202	-2.71415	0
1.3093	0.527047	15.2222	-0.227988	-0.576501	0
1.3100	0.263524	5.45774	-0.227988	0.948931	0
1.3107	-0.263524	-0.0383673	1.29612	3.69624	0
1.3113	-0.263524	-3.08856	0.380578	5.52523	0
1.3120	0	-4.61366	-1.14353	3.69624	0
1.3127	-1.05409	-2.47469	0.0753975	3.9998	0
1.3133	-0.263524	-1.56347	2.51684	5.83133	0
1.3140	0.527047	-3.3955	1.6013	5.22167	0
1.3147	0	-5.83182	-0.838349	4.61201	0
1.3153	-0.790571	-6.4457	-1.14353	5.83133	0
1.3160	0.263524	-2.16775	-1.44871	5.52523	0
1.3167	0.527047	2.40755	-2.97461	4.91556	0
1.3173	-0.263524	-0.345305	-2.36425	4.61201	0
1.3180	-0.263524	-9.80284	-0.533168	0.948931	0
1.3187	0.527047	-16.824	0.380578	0.0331616	0
1.3193	0	-19.5673	1.6013	1.8647	0
1.3200	-0.790571	-20.4785	2.82202	0.948931	0
1.3207	-0.790571	-18.6561	2.21166	-1.18871	0
1.3213	-0.790571	-15.5963	2.21166	-1.49227	0
1.3220	-0.263524	-14.992	2.51684	-2.71415	0
1.3227	0.527047	-11.9418	0.685758	-3.32381	0
1.3233	0.790571	-0.0383673	0.380578	-2.40804	0
1.3240	0.527047	15.2222	-0.533168	-3.62992	0
1.3247	-0.263524	24.3824	-2.66943	-3.32381	0
1.3253	0	26.2048	-0.838349	0.0331616	0
1.3260	-0.263524	27.1257	1.90648	-0.576501	0
1.3267	-0.790571	29.8689	1.29612	-2.71415	0
1.3273	-0.263524	31.0967	1.90648	-1.49227	0
1.3280	-0.263524	29.562	2.82202	0.0331616	0
1.3287	-1.05409	29.8689	0.0753975	-0.272945	0
1.3293	-0.790571	30.1759	-0.227988	1.8647	0
1.3300	0.527047	22.2434	2.51684	4.3059	0
1.3307	0.527047	11.5581	4.04274	3.39013	0
1.3313	-0.790571	7.89406	5.26346	2.16826	0
1.3320	-0.263524	3.62571	4.34792	2.78047	0
1.3327	0.263524	-5.52489	-0.227988	3.69624	0
[truncated: 64,024 more rows]
