# Supplementary material for: Identification of Haptic Based Guiding Using Hard Reins
Source: PLoS One. 2015 Jul 22;10(7):e0132020. doi: 10.1371/journal.pone.0132020 (PMC4511788; doi:10.1371/journal.pone.0132020)
Supplement: S3 File — (ZIP) [file pone.0132020.s003.zip › EMGData1/Subject8/T9/t9.txt]

0.0000	-0.372965	5.76298	1.90714	-1.79729	0
0.0007	-0.0725209	8.81281	1.60296	-4.54698	0
0.0013	0.238283	9.72776	0.0756418	-1.79729	0
0.0020	0.238283	12.4766	-1.14428	-0.883282	0
0.0027	-0.372965	15.2214	-0.534321	-2.71129	0
0.0033	-0.372965	17.0553	-1.14428	-2.41174	0
0.0040	-0.0725209	22.8539	-1.75425	-1.79729	0
0.0047	-0.0725209	26.2087	-0.228535	-1.79729	0
0.0053	-0.372965	21.325	-1.45007	0.0307229	0
0.0060	-0.372965	13.0865	-3.89153	-0.268825	0
0.0067	0.238283	2.40421	-2.97578	-2.71129	0
0.0073	-0.0725209	-12.2429	-2.36582	-3.01852	0
0.0080	-0.372965	-23.5351	-2.36582	-3.6253	0
0.0087	-0.683769	-27.1949	0.0756418	-4.54698	0
0.0093	-0.984212	-29.9437	0.687214	-3.01852	0
0.0100	-0.372965	-32.0786	-2.06003	1.86641	0
0.0107	-0.0725209	-29.6388	-0.838497	4.30888	0
0.0113	-0.372965	-24.1451	3.43285	-0.576054	0
0.0120	-0.683769	-15.6016	3.43285	-5.15376	0
0.0127	-0.372965	-3.08943	2.21292	-0.883282	0
0.0133	0.238283	6.98291	0.687214	3.08765	0
0.0140	-0.372965	6.37295	-1.45007	-0.576054	0
0.0147	-0.372965	2.40421	-2.06003	-1.79729	0
0.0153	-0.0725209	4.23807	0.0756418	0.952409	0
0.0160	-0.372965	8.81281	0.99139	-1.79729	0
0.0167	-0.984212	6.06796	0.687214	-3.6253	0
0.0173	-0.372965	-2.17053	0.381428	-0.883282	0
0.0180	0.238283	-8.27414	-0.228535	-2.10452	0
0.0187	0.538727	-11.6329	-0.228535	-5.15376	0
0.0193	-0.372965	-17.4315	1.90714	-3.6253	0
0.0200	-1.29502	-29.6388	3.43285	-2.71129	0
0.0207	-0.683769	-42.7609	2.5171	-2.41174	0
0.0213	-0.0725209	-48.2546	0.687214	0.64518	0
0.0220	-0.0725209	-46.1157	-1.14428	1.86641	0
0.0227	-0.372965	-48.8645	-1.14428	0.337951	0
0.0233	-0.372965	-58.9369	1.60296	0.64518	0
0.0240	-0.0725209	-66.5654	1.60296	-0.576054	0
0.0247	-0.683769	-70.8352	-2.06003	-3.32575	0
0.0253	-0.372965	-72.974	-3.27996	-4.54698	0
0.0260	0.538727	-70.8352	-1.75425	-3.93253	0
0.0267	-0.372965	-65.3455	-1.14428	-2.10452	0
0.0273	-1.29502	-61.6817	-1.14428	-1.79729	0
0.0280	-0.372965	-57.103	-1.75425	-2.71129	0
0.0287	-0.372965	-51.3044	-2.06003	-0.883282	0
0.0293	-0.372965	-47.9496	1.29718	0.337951	0
0.0300	0.538727	-43.3709	1.60296	-2.71129	0
0.0307	0.538727	-37.8773	-3.89153	-3.01852	0
0.0313	0.238283	-34.8274	-3.27996	1.25196	0
0.0320	-0.0725209	-31.4687	3.43285	0.952409	0
0.0327	-0.0725209	-29.6388	2.5171	-2.71129	0
0.0333	0.238283	-30.5537	-3.27996	-3.6253	0
0.0340	0.538727	-25.365	-3.58574	-2.10452	0
0.0347	-0.372965	-16.8216	-2.36582	-0.576054	0
0.0353	-0.984212	-15.6016	-1.14428	1.25196	0
0.0360	-0.984212	-16.5166	1.29718	0.64518	0
0.0367	-0.683769	-13.7678	-1.14428	-0.883282	0
0.0373	0.238283	-12.5479	-4.80728	-1.79729	0
0.0380	0.538727	-11.3279	-2.97578	-2.41174	0
0.0387	-0.372965	-6.13926	-0.228535	-0.576054	0
0.0393	-0.683769	-3.08943	-1.75425	2.78042	0
0.0400	-0.372965	-1.86554	-3.89153	1.55919	0
0.0407	-0.984212	0.8793	-3.27996	-0.883282	0
0.0413	-0.372965	4.23807	-2.06003	0.952409	0
0.0420	0.538727	6.06796	-1.14428	1.86641	0
0.0427	-0.683769	4.23807	-1.75425	1.55919	0
0.0433	-0.683769	-0.34063	-1.45007	1.55919	0
0.0440	0.238283	0.8793	0.687214	1.55919	0
0.0447	-0.0725209	6.06796	0.687214	1.86641	0
0.0453	0.238283	10.3417	0.0756418	4.30888	0
0.0460	0.849531	17.6652	-0.228535	5.53011	0
0.0467	-0.0725209	26.2087	-1.14428	4.60843	0
0.0473	-0.984212	31.3974	-0.228535	3.08765	0
0.0480	-0.372965	39.9408	2.82289	1.25196	0
0.0487	-0.0725209	50.9281	1.29718	-0.883282	0
0.0493	-0.0725209	54.5919	-2.66999	0.337951	0
0.0500	0.538727	54.8969	-1.75425	2.78042	0
0.0507	-0.0725209	55.5068	-0.534321	1.86641	0
0.0513	-0.372965	46.0444	-2.97578	-1.49006	0
0.0520	-0.0725209	26.8187	-2.97578	-1.19051	0
0.0527	0.238283	7.89786	-1.14428	-0.268825	0
0.0533	-0.0725209	-11.3279	0.0756418	-1.79729	0
0.0540	-0.0725209	-29.9437	1.29718	-1.79729	0
0.0547	-0.372965	-39.7071	1.29718	1.25196	0
0.0553	-0.372965	-40.6261	0.687214	0.952409	0
0.0560	-0.372965	-39.7071	2.82289	-1.79729	0
0.0567	-0.683769	-39.0972	3.43285	-1.79729	0
0.0573	-0.372965	-40.931	-0.534321	0.952409	0
0.0580	0.538727	-44.2858	-1.75425	1.55919	0
0.0587	-0.0725209	-42.7609	1.29718	-1.19051	0
0.0593	-0.683769	-39.7071	3.43285	-2.71129	0
0.0600	-0.0725209	-40.3211	2.5171	0.0307229	0
0.0607	0.238283	-40.6261	0.687214	1.86641	0
0.0613	-0.984212	-35.4374	-2.06003	-1.79729	0
0.0620	-1.29502	-28.4188	-2.97578	-3.6253	0
0.0627	-0.372965	-24.7551	-2.06003	-2.10452	0
0.0633	-0.0725209	-22.3152	-1.14428	-1.19051	0
0.0640	0.538727	-17.1266	-1.14428	-2.41174	0
0.0647	0.849531	-11.3279	-1.45007	-3.32575	0
0.0653	0.849531	-9.19305	-1.45007	-2.41174	0
0.0660	0.849531	-8.88806	-0.838497	-1.49006	0
0.0667	0.538727	-7.96915	0.687214	-2.41174	0
0.0673	-0.372965	-7.05421	2.82289	-2.71129	0
0.0680	-0.683769	-4.91933	3.43285	-0.268825	0
0.0687	-0.372965	-1.86554	1.90714	1.86641	0
0.0693	-0.683769	-0.950595	-0.228535	2.78042	0
0.0700	-0.372965	-1.25558	-1.75425	3.69442	0
0.0707	0.238283	-0.0356473	0.0756418	3.08765	0
0.0713	-0.683769	3.93309	2.82289	1.55919	0
0.0720	-0.984212	11.5616	1.60296	1.86641	0
0.0727	0.238283	20.4101	-2.06003	2.78042	0
0.0733	0.238283	25.5987	-2.06003	2.78042	0
0.0740	0.238283	33.5322	-0.228535	4.30888	0
0.0747	0.538727	46.0444	-0.228535	5.53011	0
0.0753	0.538727	51.8431	-0.228535	4.60843	0
0.0760	0.238283	53.368	-0.534321	4.00165	0
0.0767	0.538727	62.8304	-1.45007	4.60843	0
0.0773	-0.0725209	70.4589	-1.45007	3.69442	0
0.0780	-0.372965	68.324	-0.838497	3.3872	0
0.0787	-0.372965	66.4941	-0.228535	2.78042	0
0.0793	-0.984212	61.0005	1.90714	0.337951	0
0.0800	-0.683769	45.1295	4.3486	0.337951	0
0.0807	-0.0725209	28.0386	4.65438	2.47319	0
0.0813	-0.0725209	12.7815	1.60296	1.86641	0
0.0820	-0.372965	-7.35919	-1.14428	0.337951	0
0.0827	-0.0725209	-25.0601	1.60296	1.55919	0
0.0833	-0.372965	-34.8274	5.26435	1.55919	0
0.0840	-0.984212	-45.2008	4.04281	0.0307229	0
0.0847	-0.372965	-56.1881	1.29718	0.64518	0
0.0853	0.238283	-60.7668	0.381428	1.86641	0
0.0860	0.238283	-58.323	-1.75425	0.64518	0
0.0867	0.238283	-50.6944	-2.36582	-1.49006	0
0.0873	0.538727	-40.3211	-0.228535	-2.41174	0
0.0880	0.538727	-30.5537	0.0756418	-4.54698	0
0.0887	0.538727	-22.9252	-2.06003	-6.68222	0
0.0893	-0.372965	-15.2967	-2.36582	-5.15376	0
0.0900	-0.0725209	-9.49803	-1.75425	-1.49006	0
0.0907	0.238283	-7.66417	-1.14428	0.64518	0
0.0913	-0.0725209	-8.88806	0.0756418	1.55919	0
0.0920	-0.683769	-10.413	1.90714	0.64518	0
0.0927	-0.683769	-11.9379	1.90714	-1.49006	0
0.0933	-0.372965	-13.1578	-0.534321	-1.49006	0
0.0940	-0.0725209	-11.3279	-2.97578	-0.883282	0
0.0947	0.238283	-6.74922	-1.75425	-1.79729	0
0.0953	-0.0725209	-4.61435	1.60296	0.0307229	0
0.0960	-0.372965	-5.22431	2.21292	2.47319	0
0.0967	0.238283	-2.47551	-0.534321	2.16596	0
0.0973	0.538727	5.15302	-2.36582	1.86641	0
0.0980	0.238283	14.3065	-0.534321	2.16596	0
0.0987	-0.372965	19.4951	-0.228535	1.86641	0
0.0993	-0.372965	22.5489	-2.97578	2.78042	0
0.1000	-0.372965	27.1236	-1.75425	4.91566	0
0.1007	-0.984212	28.6486	1.60296	2.78042	0
0.1013	-0.372965	25.2937	-1.75425	-2.10452	0
0.1020	-0.372965	21.935	-4.80728	-3.01852	0
0.1027	-0.683769	18.5802	-1.75425	0.0307229	0
0.1033	-0.683769	12.4766	1.60296	0.64518	0
0.1040	-0.372965	9.72776	1.60296	-0.576054	0
0.1047	-0.372965	10.3417	1.29718	0.64518	0
0.1053	-0.372965	7.89786	0.381428	2.78042	0
0.1060	-0.0725209	2.40421	-1.14428	1.86641	0
0.1067	0.238283	-3.6994	-1.14428	0.0307229	0
0.1073	0.238283	-6.44424	0.381428	-1.79729	0
0.1080	-0.372965	-1.86554	0.687214	-3.32575	0
0.1087	-0.372965	5.15302	-2.06003	-3.6253	0
0.1093	0.538727	6.98291	-3.89153	-2.41174	0
0.1100	-0.0725209	7.59288	-2.36582	-0.883282	0
0.1107	-0.683769	8.81281	-1.75425	-0.883282	0
0.1113	-0.0725209	7.28789	-3.27996	-3.01852	0
0.1120	0.538727	5.15302	-2.06003	-5.46099	0
0.1127	-0.683769	2.09923	0.0756418	-3.93253	0
0.1133	-0.372965	-4.00438	0.687214	-2.71129	0
0.1140	1.14997	-10.108	0.99139	-3.6253	0
0.1147	0.538727	-14.6827	-0.228535	-1.79729	0
0.1153	-0.0725209	-19.2614	-2.06003	0.0307229	0
0.1160	0.238283	-23.2302	2.21292	-1.49006	0
0.1167	-0.372965	-25.0601	5.57013	-2.71129	0
0.1173	-0.984212	-24.1451	3.12867	-4.23975	0
0.1180	0.238283	-21.0913	1.29718	-4.54698	0
0.1187	0.238283	-16.8216	2.21292	0.0307229	0
0.1193	-0.984212	-12.2429	2.5171	4.30888	0
0.1200	-0.372965	-7.35919	2.21292	1.86641	0
0.1207	0.538727	-1.25558	0.381428	-1.19051	0
0.1213	-0.0725209	9.72776	-0.228535	-1.79729	0
0.1220	-0.372965	23.1589	1.60296	-1.79729	0
0.1227	0.238283	30.1774	0.687214	-2.10452	0
0.1233	-0.372965	28.0386	-1.75425	-2.71129	0
0.1240	-0.683769	22.5489	-0.838497	-2.41174	0
0.1247	-0.372965	16.7503	-0.838497	0.337951	0
0.1253	-0.0725209	8.81281	-2.06003	0.952409	0
0.1260	-0.0725209	-2.17053	0.0756418	0.0307229	0
0.1267	0.538727	-9.80301	0.687214	1.55919	0
0.1273	0.538727	-11.9379	-0.228535	2.78042	0
0.1280	0.238283	-12.5479	4.65438	0.952409	0
0.1287	-0.372965	-14.0728	6.79006	0.952409	0
0.1293	-0.0725209	-15.9066	0.0756418	1.86641	0
0.1300	-0.372965	-19.8714	-3.89153	0.952409	0
0.1307	-1.29502	-23.2302	0.0756418	-2.71129	0
0.1313	-0.683769	-24.1451	3.12867	-4.23975	0
0.1320	0.538727	-24.1451	2.82289	-2.71129	0
0.1327	0.238283	-19.5664	0.687214	-2.41174	0
0.1333	-0.683769	-8.27414	-3.27996	-4.54698	0
0.1340	-0.372965	1.18428	-4.1957	-3.6253	0
0.1347	0.538727	6.98291	-2.06003	0.0307229	0
0.1353	0.538727	13.3915	-2.66999	1.55919	0
0.1360	-0.683769	17.3602	-3.27996	3.3872	0
0.1367	-0.683769	19.8001	-0.534321	6.13689	0
0.1373	0.538727	29.2625	0.687214	4.60843	0
0.1380	-0.0725209	42.6896	-1.45007	2.78042	0
0.1387	-0.372965	53.673	-0.228535	5.82966	0
0.1393	0.238283	61.0005	3.73863	8.57936	0
0.1400	-0.0725209	61.3055	4.3486	7.35813	0
0.1407	-0.984212	56.7268	2.5171	3.69442	0
0.1413	-0.0725209	55.2018	2.5171	0.64518	0
0.1420	1.14997	52.453	2.5171	1.86641	0
0.1427	0.538727	41.7747	2.82289	3.3872	0
0.1433	-0.0725209	29.2625	4.3486	0.0307229	0
0.1440	0.238283	19.1901	4.3486	-0.883282	0
0.1447	-0.372965	8.81281	0.381428	3.69442	0
0.1453	-0.0725209	-3.08943	-2.97578	3.3872	0
0.1460	0.849531	-13.1578	-1.14428	-0.268825	0
0.1467	0.238283	-21.7053	1.60296	0.64518	0
0.1473	-0.683769	-29.6388	-0.228535	1.86641	0
0.1480	-0.0725209	-34.8274	-2.97578	-0.268825	0
0.1487	0.538727	-33.2985	-2.06003	-1.49006	0
0.1493	0.538727	-28.4188	0.381428	-0.576054	0
0.1500	-0.372965	-22.3152	0.381428	0.0307229	0
0.1507	-0.984212	-13.7678	-1.14428	0.952409	0
0.1513	-0.683769	-3.08943	-0.534321	0.0307229	0
0.1520	-0.372965	9.72776	3.73863	0.0307229	0
0.1527	-1.29502	20.715	6.18009	1.25196	0
0.1533	-0.683769	23.1589	4.3486	1.55919	0
0.1540	0.538727	19.1901	3.43285	1.86641	0
0.1547	0.538727	15.8314	4.95856	2.78042	0
0.1553	-0.683769	12.4766	5.57013	3.3872	0
0.1560	-0.372965	10.6467	4.65438	3.3872	0
0.1567	0.538727	12.4766	3.12867	4.00165	0
0.1573	0.849531	12.7815	0.99139	2.47319	0
0.1580	0.538727	10.6467	1.90714	1.25196	0
0.1587	-0.0725209	10.6467	4.3486	3.69442	0
0.1593	-0.683769	10.6467	3.12867	5.53011	0
0.1600	-0.372965	8.81281	-0.534321	4.60843	0
0.1607	0.238283	13.0865	-0.228535	6.13689	0
0.1613	0.238283	21.63	2.21292	6.13689	0
0.1620	0.849531	25.2937	1.29718	0.952409	0
0.1627	0.849531	27.1236	-2.97578	-2.41174	0
0.1633	-0.0725209	29.2625	-3.27996	0.64518	0
0.1640	-0.683769	25.9037	0.0756418	1.86641	0
0.1647	-0.372965	20.715	1.60296	0.337951	0
0.1653	-0.372965	18.8852	-0.838497	1.86641	0
0.1660	-0.372965	16.1364	-2.06003	3.3872	0
0.1667	-0.372965	13.3915	-0.838497	0.64518	0
0.1673	-0.372965	12.4766	1.29718	-1.19051	0
0.1680	-0.984212	10.6467	0.0756418	0.0307229	0
0.1687	-0.372965	11.2566	-2.66999	1.86641	0
0.1693	-0.0725209	12.1716	-3.58574	1.86641	0
0.1700	-0.372965	8.81281	-4.1957	0.952409	0
0.1707	-0.984212	8.20284	-4.80728	1.25196	0
0.1713	-0.372965	11.2566	-1.75425	2.78042	0
0.1720	-0.0725209	6.67793	0.99139	0.952409	0
0.1727	-0.372965	1.48927	-2.06003	-2.71129	0
0.1733	0.238283	5.15302	-6.0272	-2.10452	0
0.1740	0.538727	6.98291	-4.1957	0.952409	0
0.1747	0.538727	2.40421	-1.14428	1.55919	0
0.1753	0.538727	0.574318	0.0756418	-0.883282	0
0.1760	0.238283	-3.08943	2.21292	-2.41174	0
0.1767	-0.683769	-16.5166	5.26435	-0.883282	0
0.1773	-0.372965	-33.6035	3.73863	0.952409	0
0.1780	0.538727	-47.9496	-2.36582	0.952409	0
0.1787	0.849531	-57.408	-2.06003	-0.268825	0
0.1793	0.238283	-61.6817	3.73863	-2.41174	0
0.1800	-0.372965	-64.4266	2.82289	-3.32575	0
0.1807	-0.984212	-66.2604	-3.27996	-1.49006	0
0.1813	-0.683769	-62.2917	-3.58574	0.952409	0
0.1820	-0.372965	-52.5243	-0.228535	0.64518	0
0.1827	-0.372965	-43.9809	-1.14428	-1.19051	0
0.1833	-0.683769	-38.4872	-2.66999	-2.71129	0
0.1840	-0.984212	-30.5537	-3.89153	-3.93253	0
0.1847	-0.984212	-17.1266	-4.80728	-3.32575	0
0.1853	-0.683769	-3.08943	-3.27996	-2.10452	0
0.1860	0.238283	4.23807	-2.06003	-4.54698	0
0.1867	0.538727	7.28789	-3.89153	-6.68222	0
0.1873	-0.372965	11.8666	-2.66999	-5.76822	0
0.1880	-0.372965	11.8666	0.99139	-5.46099	0
0.1887	0.538727	4.23807	-0.534321	-4.54698	0
0.1893	0.849531	-4.00438	-3.27996	-0.883282	0
0.1900	-0.0725209	-8.27414	-2.66999	-0.883282	0
0.1907	-0.372965	-11.9379	-0.534321	-3.93253	0
0.1913	0.238283	-14.3777	1.60296	-5.76822	0
0.1920	-0.0725209	-16.8216	2.5171	-4.54698	0
0.1927	-0.372965	-19.5664	-2.06003	-2.71129	0
0.1933	0.538727	-19.8714	-4.1957	-1.19051	0
0.1940	0.849531	-18.9564	-2.06003	-0.883282	0
0.1947	0.238283	-20.4814	-2.06003	-0.576054	0
0.1953	0.238283	-20.4814	-4.1957	0.337951	0
0.1960	0.538727	-15.9066	-2.97578	-0.576054	0
0.1967	-0.0725209	-9.49803	-2.97578	-0.883282	0
0.1973	0.538727	-4.91933	-3.58574	0.337951	0
0.1980	1.46078	-3.39442	0.0756418	0.952409	0
0.1987	0.538727	-4.00438	1.60296	0.0307229	0
0.1993	-0.683769	-4.30936	-1.14428	0.0307229	0
0.2000	-0.984212	-4.91933	-1.14428	0.0307229	0
0.2007	-0.372965	-6.74922	0.687214	0.952409	0
0.2013	0.849531	-10.108	-0.228535	3.08765	0
0.2020	1.46078	-10.108	-0.838497	3.69442	0
0.2027	0.538727	-4.91933	0.687214	0.952409	0
0.2033	-0.372965	-1.25558	2.82289	-2.41174	0
0.2040	0.238283	-1.56056	3.73863	-5.46099	0
0.2047	0.538727	-3.6994	1.90714	-7.289	0
0.2053	-0.372965	-5.52929	-0.534321	-4.54698	0
0.2060	-0.0725209	-7.66417	-2.06003	-0.576054	0
0.2067	0.538727	-7.05421	-2.06003	0.64518	0
0.2073	-0.372965	-5.22431	-0.838497	0.64518	0
0.2080	-1.29502	-4.91933	-1.14428	0.337951	0
0.2087	-0.372965	-4.91933	-2.66999	-1.79729	0
0.2093	-0.372965	-2.47551	-2.06003	-3.01852	0
0.2100	-0.683769	2.40421	-0.228535	-0.576054	0
0.2107	-0.372965	9.72776	0.687214	1.86641	0
0.2113	0.238283	16.1364	2.5171	4.00165	0
0.2120	-0.984212	18.8852	5.57013	4.91566	0
0.2127	-1.29502	19.4951	6.18009	2.47319	0
0.2133	-0.683769	20.1051	2.82289	1.25196	0
0.2140	-1.29502	22.5489	-0.228535	3.08765	0
0.2147	-1.29502	25.2937	1.60296	3.3872	0
0.2153	0.238283	24.9888	5.26435	2.47319	0
0.2160	1.14997	22.5489	1.29718	2.78042	0
0.2167	-0.372965	21.63	1.29718	1.55919	0
0.2173	-1.29502	20.715	1.29718	0.337951	0
0.2180	-0.372965	15.2214	1.29718	2.78042	0
0.2187	0.238283	6.37295	1.29718	3.69442	0
0.2193	-0.683769	0.574318	1.29718	0.0307229	0
0.2200	-0.984212	-0.0356473	1.29718	-1.79729	0
0.2207	0.238283	0.269335	1.29718	-0.268825	0
0.2213	1.46078	0.8793	1.29718	-0.883282	0
0.2220	1.14997	2.09923	1.29718	-4.23975	0
0.2227	-0.372965	0.8793	1.29718	-3.6253	0
0.2233	-0.984212	-0.0356473	1.29718	-0.883282	0
0.2240	-0.0725209	1.48927	1.29718	-1.79729	0
0.2247	-0.0725209	3.31916	1.29718	-3.01852	0
0.2253	-0.984212	6.06796	1.29718	0.0307229	0
0.2260	-0.683769	10.6467	1.29718	3.08765	0
0.2267	-0.683769	15.2214	1.29718	2.16596	0
0.2273	-0.984212	18.5802	1.29718	-0.268825	0
0.2280	-0.0725209	22.5489	2.21292	-0.883282	0
0.2287	0.538727	26.2087	-1.14428	1.86641	0
0.2293	-0.372965	26.5137	0.0756418	3.3872	0
0.2300	-0.0725209	22.24	-0.838497	0.0307229	0
0.2307	0.538727	16.1364	-1.75425	-1.79729	0
0.2313	-0.683769	10.6467	1.90714	-0.268825	0
0.2320	-0.984212	6.06796	1.60296	-0.576054	0
0.2327	0.538727	4.23807	-2.97578	-0.883282	0
0.2333	0.849531	6.06796	0.0756418	0.952409	0
0.2340	0.238283	6.98291	4.95856	0.952409	0
0.2347	-0.372965	6.06796	1.90714	-0.268825	0
0.2353	-0.372965	4.23807	0.0756418	0.337951	0
0.2360	-0.372965	0.574318	3.43285	-1.19051	0
0.2367	-0.372965	-5.52929	3.12867	-2.71129	0
0.2373	-0.0725209	-11.3279	0.99139	-0.883282	0
0.2380	0.538727	-14.9877	0.99139	0.952409	0
0.2387	-0.372965	-14.6827	0.687214	0.0307229	0
0.2393	-0.984212	-11.0229	0.687214	0.337951	0
0.2400	-0.372965	-9.80301	2.21292	0.952409	0
0.2407	0.238283	-10.413	1.60296	-0.576054	0
0.2413	-0.372965	-8.88806	-1.14428	-1.79729	0
0.2420	-0.0725209	-7.05421	-1.45007	-0.883282	0
0.2427	-0.372965	-4.30936	0.0756418	0.0307229	0
0.2433	-0.372965	-0.34063	0.687214	-0.268825	0
0.2440	0.849531	-0.34063	-0.228535	-1.79729	0
0.2447	0.849531	0.8793	-1.14428	-4.54698	0
0.2453	-0.372965	6.06796	0.381428	-6.37499	0
0.2460	-0.372965	8.50782	-0.838497	-6.06776	0
0.2467	-0.372965	6.67793	-4.80728	-3.93253	0
0.2473	-0.984212	6.98291	-3.89153	-2.71129	0
0.2480	0.238283	6.37295	1.90714	-3.6253	0
0.2487	0.538727	5.76298	2.5171	-3.6253	0
0.2493	-0.984212	9.72776	0.687214	-0.576054	0
0.2500	-0.372965	10.6467	1.29718	1.55919	0
0.2507	1.14997	5.15302	2.5171	0.952409	0
0.2513	0.238283	2.40421	3.12867	0.337951	0
0.2520	-0.372965	4.23807	1.60296	1.86641	0
0.2527	0.238283	2.09923	-1.14428	1.25196	0
0.2533	-0.372965	-1.25558	-1.45007	0.0307229	0
0.2540	0.238283	-2.78445	-3.58574	0.952409	0
0.2547	0.538727	-3.39442	-8.46866	1.55919	0
0.2553	-0.683769	-0.34063	-6.0272	0.64518	0
0.2560	-0.372965	3.93309	0.687214	1.25196	0
0.2567	1.14997	4.23807	-1.45007	1.86641	0
0.2573	0.538727	5.15302	-5.72141	0.952409	0
0.2580	-0.372965	10.0367	-2.66999	1.86641	0
0.2587	0.238283	12.4766	-1.45007	2.16596	0
0.2593	-0.0725209	6.37295	-4.1957	-1.49006	0
0.2600	-0.0725209	-7.05421	-2.36582	-1.79729	0
0.2607	0.238283	-23.2302	0.99139	1.55919	0
0.2613	-0.372965	-34.2175	-0.228535	0.952409	0
0.2620	-0.0725209	-36.0474	-2.06003	-0.268825	0
0.2627	0.538727	-32.3836	-1.14428	1.86641	0
0.2633	-0.683769	-30.2487	0.381428	3.08765	0
0.2640	-0.372965	-28.7238	0.0756418	3.08765	0
0.2647	0.849531	-24.7551	-2.06003	2.78042	0
0.2653	-0.0725209	-18.9564	-3.89153	0.0307229	0
0.2660	-0.372965	-12.5479	-3.27996	-0.883282	0
0.2667	0.538727	-5.22431	-3.58574	2.78042	0
0.2673	-0.0725209	-0.645612	-5.72141	2.78042	0
0.2680	-1.29502	1.18428	-5.72141	-1.49006	0
0.2687	-0.984212	5.76298	-3.89153	-1.79729	0
0.2693	-0.372965	8.20284	-3.27996	-0.576054	0
0.2700	-0.372965	1.79425	-2.97578	-1.19051	0
0.2707	-0.372965	-4.61435	-1.45007	0.337951	0
0.2713	-0.372965	-6.13926	0.381428	1.86641	0
0.2720	-0.984212	-11.0229	1.60296	0.0307229	0
0.2727	-0.683769	-14.9877	1.60296	-1.79729	0
0.2733	-0.0725209	-8.57912	0.687214	-0.576054	0
0.2740	0.538727	0.269335	1.29718	1.55919	0
0.2747	0.538727	1.79425	4.65438	3.3872	0
0.2753	-0.372965	0.574318	7.09584	4.00165	0
0.2760	-0.372965	2.09923	4.04281	2.47319	0
0.2767	-0.0725209	4.23807	-0.838497	0.952409	0
0.2773	0.238283	6.37295	-1.14428	1.55919	0
0.2780	0.238283	8.81281	0.687214	3.3872	0
0.2787	0.238283	8.50782	0.381428	2.78042	0
0.2793	0.238283	6.06796	-0.534321	0.952409	0
0.2800	0.238283	6.06796	-0.228535	0.952409	0
0.2807	0.538727	9.72776	-0.228535	1.86641	0
0.2813	0.238283	10.6467	0.687214	0.0307229	0
0.2820	-0.0725209	4.23807	1.60296	-2.71129	0
0.2827	0.238283	-3.08943	-0.228535	-3.93253	0
0.2833	0.238283	-5.83428	-0.534321	-3.32575	0
0.2840	-0.372965	-5.83428	3.43285	-0.883282	0
0.2847	-0.683769	-6.44424	3.73863	0.0307229	0
0.2853	-0.372965	-7.96915	-1.75425	-0.883282	0
0.2860	-0.0725209	-7.66417	-0.838497	-0.576054	0
0.2867	0.538727	-5.52929	5.26435	-1.19051	0
0.2873	0.238283	-5.52929	6.18009	-3.6253	0
0.2880	0.238283	-4.91933	3.43285	-3.6253	0
0.2887	1.14997	-1.25558	2.5171	-0.883282	0
0.2893	0.238283	-3.6994	1.90714	-1.79729	0
0.2900	-0.984212	-15.9066	1.29718	-4.23975	0
0.2907	-0.372965	-25.67	0.0756418	-3.6253	0
0.2913	0.238283	-27.1949	-1.14428	-0.883282	0
0.2920	-0.372965	-26.28	0.99139	2.16596	0
0.2927	-0.372965	-25.0601	4.3486	3.08765	0
0.2933	0.538727	-24.1451	1.60296	0.952409	0
0.2940	0.238283	-23.5351	-1.45007	-0.576054	0
0.2947	-0.372965	-22.3152	0.99139	-0.883282	0
0.2953	-0.372965	-21.4003	4.3486	-1.49006	0
0.2960	-0.372965	-22.0102	4.3486	-1.19051	0
0.2967	-0.372965	-16.8216	3.12867	0.0307229	0
0.2973	-0.372965	-5.83428	1.90714	0.0307229	0
0.2980	0.538727	-0.0356473	1.60296	0.0307229	0
0.2987	0.849531	-0.34063	3.43285	0.64518	0
0.2993	0.538727	-0.0356473	4.3486	0.0307229	0
0.3000	-0.372965	1.48927	0.381428	-1.19051	0
0.3007	-0.683769	5.15302	0.381428	-0.883282	0
0.3013	-0.683769	10.0367	0.381428	0.64518	0
0.3020	-0.372965	12.1716	0.381428	-0.576054	0
0.3027	0.538727	12.4766	0.381428	-1.19051	0
0.3033	-0.0725209	14.9164	0.381428	1.86641	0
0.3040	-0.372965	17.0553	0.381428	3.69442	0
0.3047	-0.372965	14.9164	0.381428	1.86641	0
0.3053	0.238283	14.3065	0.381428	0.952409	0
0.3060	0.238283	18.5802	0.381428	2.47319	0
0.3067	-0.0725209	21.63	0.381428	3.08765	0
0.3073	-0.372965	21.63	0.381428	2.78042	0
0.3080	-0.372965	20.715	0.381428	3.08765	0
0.3087	-0.372965	17.9702	0.381428	3.69442	0
0.3093	-0.372965	15.2214	0.381428	2.16596	0
0.3100	0.238283	16.4453	0.381428	-1.49006	0
0.3107	0.238283	16.1364	0.381428	-1.79729	0
0.3113	-0.683769	8.20284	0.381428	2.78042	0
0.3120	-1.29502	3.31916	4.65438	3.69442	0
0.3127	-0.372965	7.59288	-2.66999	0.337951	0
0.3133	-0.372965	9.11779	-3.89153	1.55919	0
0.3140	-0.372965	3.93309	-2.97578	4.00165	0
0.3147	0.538727	2.09923	-2.97578	1.86641	0
0.3153	0.238283	3.93309	-0.228535	0.952409	0
0.3160	-0.372965	0.574318	0.99139	3.69442	0
0.3167	-0.372965	-2.47551	-1.45007	3.69442	0
0.3173	-0.0725209	1.18428	-2.06003	1.86641	0
0.3180	-0.372965	7.28789	-2.66999	0.337951	0
0.3187	0.238283	14.3065	-4.80728	0.64518	0
0.3193	0.538727	22.5489	-1.75425	1.86641	0
0.3200	-0.0725209	27.1236	4.04281	0.337951	0
0.3207	-0.683769	30.1774	2.5171	-3.32575	0
0.3213	-0.984212	35.9761	-1.75425	-3.32575	0
0.3220	-0.372965	37.196	-1.45007	0.952409	0
0.3227	-0.372965	33.8372	-1.45007	3.08765	0
0.3233	-0.0725209	35.6711	-2.36582	1.86641	0
0.3240	-0.372965	40.5508	-0.838497	0.0307229	0
0.3247	-0.372965	44.5195	-1.14428	0.952409	0
0.3253	0.538727	53.673	-3.27996	2.78042	0
0.3260	1.46078	65.8802	-2.36582	1.86641	0
0.3267	0.238283	72.2888	-0.228535	0.0307229	0
0.3273	-1.29502	73.8177	-2.36582	1.86641	0
0.3280	-1.29502	71.6788	-4.1957	3.69442	0
0.3287	-0.0725209	66.4941	-3.27996	2.47319	0
0.3293	0.538727	64.0503	-3.27996	1.25196	0
0.3300	-0.372965	61.6104	-3.27996	0.0307229	0
0.3307	-0.683769	52.758	-1.14428	-1.79729	0
0.3313	0.238283	39.9408	-0.838497	0.0307229	0
0.3320	0.238283	23.4639	-2.06003	4.60843	0
0.3327	-0.683769	4.84803	-0.838497	4.00165	0
0.3333	-0.372965	-11.6329	0.0756418	0.0307229	0
0.3340	-0.0725209	-31.1637	-3.58574	0.0307229	0
0.3347	-0.372965	-56.1881	-5.11145	0.952409	0
0.3353	-0.372965	-74.8039	-0.228535	-1.19051	0
0.3360	0.538727	-85.7912	-2.36582	-3.6253	0
0.3367	0.238283	-100.743	-2.36582	-5.46099	0
0.3373	-0.683769	-112.95	-2.36582	-6.37499	0
0.3380	-0.984212	-115.699	-2.36582	-6.68222	0
0.3387	-0.372965	-115.085	-2.36582	-5.76822	0
0.3393	-0.0725209	-109.596	-2.36582	-4.54698	0
0.3400	0.238283	-92.1998	-2.36582	-4.54698	0
0.3407	0.538727	-73.279	-2.36582	-5.46099	0
0.3413	0.538727	-61.6817	-2.36582	-3.6253	0
0.3420	0.238283	-52.5243	-2.36582	0.0307229	0
0.3427	0.538727	-42.4559	-2.36582	0.952409	0
0.3433	0.538727	-33.9125	-2.36582	0.337951	0
0.3440	-1.29502	-25.67	-2.36582	0.0307229	0
0.3447	-0.984212	-18.6515	-2.36582	-1.49006	0
0.3453	0.538727	-13.7678	-2.36582	-2.10452	0
0.3460	-0.0725209	-8.88806	-2.36582	-0.268825	0
0.3467	-0.683769	-4.61435	-2.36582	0.0307229	0
0.3473	-0.0725209	-3.08943	-2.36582	-2.10452	0
0.3480	-0.0725209	-4.30936	5.26435	-3.32575	0
0.3487	-0.372965	-5.83428	0.381428	-2.71129	0
0.3493	-0.0725209	-5.83428	-2.66999	-1.79729	0
0.3500	-0.372965	-6.74922	-0.228535	-1.49006	0
0.3507	-0.372965	-11.3279	1.60296	-2.10452	0
0.3513	-0.0725209	-14.9877	0.687214	-2.41174	0
0.3520	-0.683769	-14.9877	0.687214	-2.41174	0
0.3527	-0.984212	-16.5166	1.29718	-2.71129	0
0.3533	-0.372965	-16.5166	-0.228535	-1.79729	0
0.3540	0.238283	-13.1578	-2.06003	-1.19051	0
0.3547	0.538727	-12.2429	-1.75425	-2.41174	0
0.3553	0.538727	-11.6329	0.687214	-1.49006	0
0.3560	-0.372965	-6.44424	3.12867	0.952409	0
0.3567	-0.372965	-4.30936	4.04281	0.0307229	0
0.3573	-0.372965	-7.96915	-0.228535	-0.883282	0
0.3580	-1.29502	-8.57912	-3.89153	0.952409	0
0.3587	-0.372965	-5.83428	-0.534321	0.952409	0
0.3593	0.849531	-4.30936	2.5171	-1.79729	0
0.3600	-0.0725209	-5.52929	-0.534321	-0.576054	0
0.3607	-0.372965	-10.718	-2.97578	3.3872	0
0.3613	0.538727	-14.0728	-2.06003	2.78042	0
0.3620	0.238283	-8.57912	-2.97578	-0.576054	0
0.3627	0.238283	-3.08943	-2.36582	-0.576054	0
0.3633	0.849531	-2.17053	0.99139	0.0307229	0
0.3640	0.538727	0.269335	0.687214	-1.19051	0
0.3647	-0.372965	3.31916	-2.06003	0.0307229	0
0.3653	-0.372965	3.93309	-2.06003	2.78042	0
0.3660	-0.0725209	6.06796	-1.45007	1.25196	0
0.3667	-0.683769	9.11779	-2.06003	-1.79729	0
0.3673	-0.984212	9.72776	-0.228535	-1.79729	0
0.3680	-0.372965	9.72776	2.5171	-0.268825	0
0.3687	-0.372965	10.9516	3.43285	-0.883282	0
0.3693	-0.0725209	11.5616	1.60296	-1.19051	0
0.3700	-0.372965	13.0865	-1.45007	0.0307229	0
0.3707	-0.984212	15.2214	-0.838497	1.25196	0
0.3713	-1.29502	14.6114	2.5171	0.64518	0
0.3720	-0.372965	14.9164	3.43285	0.0307229	0
0.3727	0.538727	17.6652	1.60296	0.952409	0
0.3733	-0.372965	17.0553	-0.228535	3.08765	0
0.3740	-0.683769	13.3915	-0.534321	3.69442	0
0.3747	0.238283	15.2214	0.381428	2.16596	0
0.3753	-0.0725209	18.8852	-0.534321	0.0307229	0
0.3760	-0.683769	17.0553	-3.27996	-0.883282	0
0.3767	0.238283	10.6467	-2.97578	0.952409	0
0.3773	0.538727	7.89786	-0.838497	1.86641	0
0.3780	-0.683769	10.0367	-2.06003	0.0307229	0
0.3787	-0.683769	14.3065	-3.27996	-0.268825	0
0.3793	-0.0725209	20.715	-2.06003	0.952409	0
0.3800	-0.372965	30.4824	-0.228535	0.337951	0
0.3807	-0.984212	39.0259	0.99139	-2.41174	0
0.3813	-0.0725209	41.4697	0.99139	-2.41174	0
0.3820	0.238283	37.196	-0.838497	-1.79729	0
0.3827	-0.372965	31.7023	-1.14428	-2.71129	0
0.3833	-0.0725209	28.3436	-1.14428	-3.01852	0
0.3840	0.538727	22.5489	-2.06003	-2.71129	0
0.3847	-0.0725209	13.6965	-2.97578	-3.01852	0
0.3853	-0.683769	9.42277	-2.06003	-3.32575	0
0.3860	-0.984212	8.20284	-2.97578	-2.41174	0
0.3867	-0.372965	2.09923	-3.89153	-2.10452	0
0.3873	0.538727	-4.30936	-2.66999	-1.79729	0
0.3880	0.238283	-6.44424	-2.06003	-0.268825	0
0.3887	-0.372965	-12.2429	-3.27996	0.337951	0
0.3893	-0.0725209	-21.7053	-2.97578	0.952409	0
0.3900	-0.372965	-26.585	-2.06003	3.69442	0
0.3907	-0.372965	-27.4999	-3.27996	5.22289	0
0.3913	0.238283	-26.28	-2.97578	2.78042	0
0.3920	0.238283	-21.4003	0.0756418	0.0307229	0
0.3927	-0.372965	-14.0728	1.29718	0.0307229	0
0.3933	-0.372965	-2.17053	-1.14428	0.952409	0
0.3940	-0.372965	16.4453	-3.89153	0.0307229	0
0.3947	-0.683769	32.0073	-4.50149	0.952409	0
0.3953	-0.372965	40.2458	-0.228535	3.08765	0
0.3960	-0.0725209	47.8783	1.60296	2.16596	0
0.3967	-0.372965	53.673	-5.11145	-1.19051	0
0.3973	-0.0725209	51.8431	-10.6043	-3.6253	0
0.3980	-0.0725209	47.5733	-6.0272	-1.79729	0
0.3987	-0.683769	42.6896	-2.36582	2.47319	0
0.3993	-0.372965	35.3661	-4.50149	1.86641	0
0.4000	-0.372965	28.0386	-4.50149	-1.79729	0
0.4007	-1.29502	26.2087	-3.27996	0.64518	0
0.4013	-0.984212	28.0386	-3.89153	4.00165	0
0.4020	-0.0725209	26.5137	-2.06003	3.69442	0
0.4027	-0.0725209	18.8852	-2.06003	4.30888	0
0.4033	-0.683769	9.42277	-3.58574	4.60843	0
0.4040	-0.372965	-0.645612	0.99139	0.337951	0
0.4047	0.238283	-12.2429	5.87431	-1.49006	0
0.4053	-0.0725209	-21.0913	2.21292	1.86641	0
0.4060	-0.0725209	-23.8401	-1.75425	1.55919	0
0.4067	-0.372965	-29.3338	-0.228535	-2.10452	0
0.4073	-0.372965	-39.4022	0.687214	-2.41174	0
0.4080	-0.372965	-45.5058	1.29718	-1.79729	0
0.4087	-0.0725209	-47.9496	2.21292	-4.54698	0
0.4093	0.849531	-51.6094	0.687214	-5.15376	0
0.4100	0.538727	-54.3582	-1.45007	-1.79729	0
0.4107	-0.0725209	-53.1383	-0.228535	-0.883282	0
0.4113	-0.0725209	-49.4745	2.21292	-2.41174	0
0.4120	0.538727	-43.3709	1.60296	-0.576054	0
0.4127	-0.0725209	-36.9623	-0.534321	1.25196	0
0.4133	-0.372965	-28.7238	-0.228535	0.0307229	0
0.4140	0.238283	-16.2116	0.687214	0.952409	0
0.4147	0.538727	-6.44424	-0.534321	3.69442	0
0.4153	0.849531	-7.05421	-0.228535	0.337951	0
0.4160	1.14997	-12.2429	2.5171	-2.71129	0
0.4167	-0.0725209	-14.0728	3.43285	-1.19051	0
0.4173	-1.29502	-17.7365	1.29718	-0.883282	0
0.4180	-0.0725209	-25.0601	-1.14428	-1.49006	0
0.4187	0.849531	-28.1138	-0.838497	-1.19051	0
0.4193	-0.372965	-23.5351	1.90714	-3.32575	0
0.4200	-1.29502	-21.4003	3.43285	-4.54698	0
0.4207	-0.372965	-24.1451	1.90714	-2.10452	0
0.4213	0.238283	-25.0601	0.0756418	-0.883282	0
0.4220	-0.372965	-25.365	-0.228535	-1.79729	0
0.4227	-0.372965	-25.0601	-1.14428	-0.883282	0
0.4233	-0.0725209	-19.2614	-1.14428	0.337951	0
0.4240	-0.372965	-9.19305	1.29718	-0.268825	0
0.4247	-0.0725209	-2.17053	4.04281	0.0307229	0
0.4253	0.238283	2.40421	1.60296	3.69442	0
0.4260	-0.0725209	7.59288	-2.97578	5.22289	0
0.4267	-0.0725209	12.7815	-2.36582	2.47319	0
0.4273	-0.0725209	17.6652	2.5171	1.25196	0
0.4280	-0.984212	22.5489	4.95856	1.86641	0
0.4287	-1.29502	27.1236	3.43285	0.952409	0
0.4293	0.238283	31.0924	-0.228535	1.86641	0
0.4300	0.538727	34.4472	-3.27996	3.69442	0
0.4307	-0.984212	35.3661	-1.14428	1.55919	0
0.4313	-0.683769	35.0611	3.12867	-0.268825	0
0.4320	-0.0725209	32.6173	1.60296	0.952409	0
0.4327	-0.683769	23.4639	0.687214	0.0307229	0
0.4333	-0.372965	11.5616	3.43285	-1.79729	0
0.4340	1.46078	5.15302	3.12867	-1.49006	0
0.4347	0.849531	0.574318	0.0756418	-2.10452	0
0.4353	-0.683769	-7.05421	-1.14428	-2.71129	0
0.4360	-0.372965	-15.9066	-0.534321	-1.19051	0
0.4367	-0.0725209	-26.585	0.99139	-0.576054	0
0.4373	-0.984212	-37.5723	0.687214	-1.49006	0
0.4380	-0.372965	-39.0972	-2.06003	-1.19051	0
0.4387	0.538727	-32.6886	-2.06003	-0.268825	0
0.4393	-0.372965	-28.7238	1.29718	-1.19051	0
0.4400	-0.372965	-26.89	3.43285	-4.54698	0
0.4407	-0.372965	-22.6202	4.04281	-4.23975	0
0.4413	-0.683769	-16.8216	1.90714	0.0307229	0
0.4420	-0.984212	-8.57912	-0.534321	0.952409	0
0.4427	-0.372965	0.269335	2.5171	-0.883282	0
0.4433	0.238283	4.23807	5.87431	-0.268825	0
0.4440	-0.0725209	5.15302	4.3486	-1.79729	0
0.4447	-0.372965	6.98291	1.90714	-3.93253	0
0.4453	-0.683769	8.50782	0.687214	-2.10452	0
0.4460	-0.372965	8.20284	-1.75425	-0.883282	0
0.4467	0.538727	7.89786	-1.14428	-1.19051	0
0.4473	0.538727	7.28789	0.381428	0.337951	0
0.4480	0.538727	6.37295	0.381428	0.337951	0
0.4487	-0.0725209	5.15302	0.99139	-2.10452	0
0.4493	-0.683769	4.54305	1.60296	-2.41174	0
0.4500	-0.372965	3.31916	-0.228535	-0.883282	0
0.4507	-0.372965	0.574318	-1.14428	-1.79729	0
0.4513	-0.683769	-2.17053	-1.45007	-1.79729	0
0.4520	-0.683769	-4.91933	-0.228535	0.0307229	0
0.4527	-0.683769	-8.88806	2.5171	0.0307229	0
0.4533	-0.984212	-11.9379	0.99139	-0.883282	0
0.4540	-0.0725209	-13.1578	-3.27996	-0.268825	0
0.4547	0.538727	-14.0728	-1.14428	0.0307229	0
0.4553	-0.0725209	-13.4628	4.3486	-0.883282	0
0.4560	-0.372965	-12.8528	3.73863	-1.79729	0
0.4567	-0.372965	-13.1578	-0.228535	-2.10452	0
0.4573	-1.29502	-11.3279	-1.75425	-1.19051	0
0.4580	-0.984212	-6.74922	-1.75425	2.78042	0
0.4587	-0.0725209	-0.34063	-0.534321	7.9649	0
0.4593	-0.0725209	8.20284	0.687214	8.27213	0
0.4600	-0.372965	17.9702	-0.228535	2.47319	0
0.4607	-0.683769	21.63	-2.36582	-1.19051	0
0.4613	-0.984212	21.325	-0.838497	0.0307229	0
0.4620	0.238283	24.0738	1.60296	0.952409	0
0.4627	0.538727	26.8187	2.21292	0.0307229	0
0.4633	-0.0725209	23.1589	2.82289	1.25196	0
0.4640	-0.372965	16.7503	3.43285	0.952409	0
0.4647	-0.372965	12.4766	3.43285	-1.79729	0
0.4653	-0.683769	9.42277	1.90714	-0.268825	0
0.4660	-0.372965	6.37295	0.381428	2.47319	0
0.4667	0.538727	4.54305	0.99139	0.952409	0
0.4673	0.538727	3.93309	2.82289	-0.883282	0
0.4680	0.238283	2.7092	2.82289	0.64518	0
0.4687	0.538727	-0.950595	0.687214	0.952409	0
0.4693	-0.0725209	-5.83428	-1.14428	-0.883282	0
0.4700	-0.0725209	-6.74922	-0.228535	-0.883282	0
0.4707	0.849531	-4.61435	1.29718	0.0307229	0
0.4713	0.538727	-4.00438	1.29718	0.0307229	0
0.4720	-0.0725209	-2.17053	0.99139	-2.10452	0
0.4727	-0.0725209	4.54305	2.21292	-4.23975	0
0.4733	-0.372965	11.8666	2.5171	-4.54698	0
0.4740	-0.683769	17.6652	0.381428	-3.01852	0
0.4747	0.538727	18.2752	-0.228535	-2.10452	0
0.4753	1.14997	9.72776	0.99139	-4.54698	0
0.4760	-0.372965	0.8793	3.43285	-6.37499	0
0.4767	-0.984212	0.8793	5.26435	-2.71129	0
0.4773	-0.683769	5.15302	3.43285	0.0307229	0
0.4780	-0.372965	9.72776	-1.14428	-1.49006	0
0.4787	-0.0725209	18.5802	-0.228535	-2.10452	0
0.4793	-0.372965	26.8187	3.43285	-2.10452	0
0.4800	-0.984212	30.7874	2.5171	-4.54698	0
0.4807	-1.29502	30.4824	-0.534321	-3.93253	0
0.4813	-0.372965	29.5675	-1.14428	0.0307229	0
0.4820	-0.0725209	32.9223	-1.75425	0.952409	0
0.4827	-0.372965	36.586	-1.75425	0.952409	0
0.4833	-0.372965	36.586	-0.228535	1.25196	0
0.4840	-0.372965	37.196	-1.14428	1.55919	0
0.4847	-0.372965	38.1109	-2.97578	3.08765	0
0.4853	-0.372965	36.891	-1.75425	4.91566	0
0.4860	0.538727	40.5508	-1.14428	4.60843	0
0.4867	0.538727	43.9096	-2.97578	5.53011	0
0.4873	-0.372965	39.0259	-2.97578	6.44412	0
0.4880	-0.683769	34.4472	0.687214	4.60843	0
0.4887	-0.984212	30.7874	2.5171	4.60843	0
0.4893	-1.59546	15.5264	0.99139	5.53011	0
0.4900	-1.29502	-2.78445	-2.66999	4.91566	0
0.4907	-0.372965	-14.0728	-2.97578	5.53011	0
0.4913	0.538727	-27.4999	0.687214	4.60843	0
0.4920	-0.372965	-41.541	2.82289	-0.576054	0
0.4927	-0.984212	-47.3396	2.82289	-2.71129	0
0.4933	-0.0725209	-47.0346	2.82289	0.0307229	0
0.4940	1.14997	-47.9496	2.82289	0.337951	0
0.4947	0.538727	-51.9144	2.82289	-0.883282	0
0.4953	-0.683769	-54.3582	2.82289	-0.576054	0
0.4960	-0.984212	-53.7482	2.82289	-0.576054	0
0.4967	0.238283	-54.3582	2.82289	-1.19051	0
0.4973	0.538727	-57.103	2.82289	-1.79729	0
0.4980	-0.372965	-55.5781	2.82289	-3.32575	0
0.4987	-1.29502	-51.3044	2.82289	-4.23975	0
0.4993	-0.984212	-50.9994	2.82289	-3.6253	0
0.5000	-0.984212	-52.5243	2.82289	-2.71129	0
0.5007	-0.984212	-49.7795	2.82289	-3.01852	0
0.5013	-0.372965	-43.6759	2.82289	-3.93253	0
0.5020	-0.372965	-38.7922	2.82289	-3.6253	0
0.5027	-0.683769	-37.2673	2.82289	-2.10452	0
0.5033	-1.29502	-38.7922	2.82289	-1.19051	0
0.5040	-0.372965	-38.7922	2.5171	-2.71129	0
0.5047	0.538727	-36.0474	0.687214	-3.6253	0
0.5053	0.538727	-29.3338	0.99139	-1.79729	0
0.5060	-0.372965	-17.7365	0.99139	1.25196	0
0.5067	-0.372965	-5.83428	-1.75425	1.86641	0
0.5073	-0.984212	1.18428	-1.14428	0.0307229	0
0.5080	-0.984212	6.98291	2.82289	-1.19051	0
0.5087	0.538727	14.0015	1.90714	-0.576054	0
0.5093	0.538727	16.4453	-0.228535	2.16596	0
0.5100	-0.372965	14.3065	1.29718	3.3872	0
0.5107	0.538727	15.2214	2.21292	2.16596	0
0.5113	0.849531	18.5802	1.29718	0.952409	0
0.5120	-0.984212	16.1364	2.5171	0.64518	0
0.5127	-1.29502	11.5616	4.3486	1.25196	0
0.5133	-0.372965	8.81281	1.60296	3.69442	0
0.5140	-0.372965	3.31916	-2.66999	4.00165	0
0.5147	-0.372965	-5.83428	-2.36582	0.952409	0
0.5153	-0.0725209	-9.49803	1.90714	0.952409	0
0.5160	-0.683769	-7.35919	2.82289	2.78042	0
0.5167	-0.984212	-6.74922	1.29718	1.86641	0
0.5173	-0.0725209	-7.66417	2.21292	-0.268825	0
0.5180	0.538727	-6.13926	1.60296	-0.883282	0
0.5187	0.238283	-1.86554	-1.14428	0.0307229	0
0.5193	-0.0725209	1.48927	0.99139	0.952409	0
0.5200	-0.372965	3.31916	3.43285	1.25196	0
0.5207	-0.683769	6.06796	-1.14428	0.0307229	0
0.5213	-0.0725209	6.98291	-2.97578	0.0307229	0
0.5220	0.238283	6.98291	0.0756418	2.47319	0
0.5227	0.238283	10.9516	-0.838497	2.16596	0
0.5233	-0.372965	14.6114	-1.75425	0.0307229	0
0.5240	-0.984212	11.5616	3.12867	-1.79729	0
0.5247	-0.683769	6.98291	4.95856	-1.79729	0
0.5253	-0.0725209	6.98291	1.60296	-1.49006	0
0.5260	-0.0725209	8.50782	0.687214	-0.883282	0
0.5267	-0.0725209	11.5616	1.60296	-0.268825	0
0.5273	0.238283	15.2214	2.21292	-0.576054	0
0.5280	0.538727	15.2214	2.21292	-0.883282	0
0.5287	0.538727	13.6965	2.21292	-0.883282	0
0.5293	0.538727	16.1364	2.21292	-1.49006	0
0.5300	-0.372965	18.8852	2.21292	-3.01852	0
0.5307	-0.372965	17.6652	2.21292	-1.79729	0
0.5313	0.538727	14.3065	2.21292	1.86641	0
0.5320	0.849531	12.4766	2.21292	3.3872	0
0.5327	0.538727	15.8314	2.21292	0.337951	0
0.5333	0.238283	17.0553	2.21292	-1.19051	0
0.5340	-0.0725209	13.3915	2.21292	0.952409	0
0.5347	-0.372965	10.6467	2.21292	1.25196	0
0.5353	-0.0725209	9.72776	2.21292	-1.49006	0
0.5360	-0.372965	10.6467	2.21292	-2.10452	0
0.5367	-0.372965	14.9164	2.21292	-0.883282	0
0.5373	0.238283	16.4453	2.21292	-2.10452	0
0.5380	0.238283	14.3065	2.21292	-2.71129	0
0.5387	-1.29502	15.8314	2.21292	0.0307229	0
0.5393	-1.59546	17.9702	2.21292	0.952409	0
0.5400	-0.683769	12.4766	2.5171	-0.268825	0
0.5407	-0.0725209	6.37295	0.381428	0.0307229	0
0.5413	0.238283	3.31916	-1.75425	0.952409	0
0.5420	0.538727	-0.34063	-0.534321	-1.19051	0
0.5427	0.538727	-2.17053	0.99139	-2.10452	0
0.5433	0.238283	-0.950595	-1.45007	-0.268825	0
0.5440	0.238283	4.23807	-2.66999	0.952409	0
0.5447	-0.0725209	12.1716	0.381428	0.952409	0
0.5453	-0.372965	17.6652	0.99139	0.952409	0
0.5460	0.538727	19.1901	0.0756418	1.25196	0
0.5467	0.238283	22.24	2.21292	1.86641	0
0.5473	-0.683769	24.3788	2.5171	3.08765	0
0.5480	-0.372965	23.4639	0.687214	1.86641	0
0.5487	0.849531	24.3788	4.04281	0.952409	0
0.5493	0.538727	23.1589	6.18009	2.47319	0
0.5500	-0.372965	13.0865	-0.534321	4.30888	0
0.5507	-0.372965	0.269335	-3.58574	4.30888	0
0.5513	0.238283	-6.74922	-0.228535	2.78042	0
0.5520	-0.372965	-7.35919	-1.14428	2.78042	0
0.5527	-0.372965	-4.61435	-3.89153	4.00165	0
0.5533	0.238283	-3.6994	-2.36582	3.3872	0
0.5540	0.238283	-4.00438	-1.45007	0.64518	0
0.5547	-0.0725209	-0.34063	-2.97578	1.55919	0
0.5553	-0.0725209	6.98291	-2.36582	3.08765	0
0.5560	-0.0725209	11.5616	-2.06003	-0.576054	0
0.5567	-0.0725209	13.3915	-2.06003	-3.6253	0
0.5573	-0.0725209	13.3915	-1.14428	-3.32575	0
0.5580	-0.984212	9.11779	-1.45007	-4.54698	0
0.5587	-1.59546	0.8793	-3.58574	-4.54698	0
0.5593	-1.29502	-7.66417	-1.45007	-2.71129	0
0.5600	-0.372965	-12.2429	1.90714	-3.93253	0
0.5607	-0.372965	-11.6329	0.687214	-4.54698	0
0.5613	0.238283	-11.6329	-2.06003	-2.10452	0
0.5620	-0.0725209	-18.6515	-2.36582	-1.79729	0
0.5627	-0.372965	-28.4188	-0.838497	-2.10452	0
0.5633	-0.0725209	-31.1637	0.0756418	0.0307229	0
0.5640	-0.372965	-25.975	-0.838497	-1.19051	0
0.5647	-0.372965	-20.4814	-3.27996	-5.15376	0
0.5653	0.538727	-14.9877	-4.80728	-4.54698	0
0.5660	0.538727	-10.108	-3.89153	-0.883282	0
0.5667	-0.372965	-7.66417	-2.06003	-0.268825	0
0.5673	0.238283	-5.52929	-1.14428	-3.01852	0
0.5680	0.538727	1.48927	-1.75425	-3.6253	0
0.5687	-0.372965	8.81281	-2.36582	-1.79729	0
0.5693	-0.372965	13.6965	-0.534321	-0.576054	0
0.5700	0.538727	18.8852	0.687214	-2.41174	0
0.5707	-0.0725209	21.935	-2.06003	-3.6253	0
0.5713	-0.984212	20.715	-4.80728	-3.32575	0
0.5720	-1.29502	18.8852	-0.228535	-2.41174	0
0.5727	-0.984212	15.2214	4.65438	-0.883282	0
0.5733	-0.372965	6.06796	1.60296	0.0307229	0
0.5740	-0.372965	-3.08943	-3.89153	0.952409	0
0.5747	-0.372965	-10.108	-2.97578	1.25196	0
0.5753	-0.372965	-17.1266	0.687214	0.337951	0
0.5760	-0.683769	-22.3152	-0.228535	0.0307229	0
0.5767	-0.683769	-26.28	-2.97578	2.47319	0
0.5773	-0.0725209	-29.9437	-2.97578	1.86641	0
0.5780	-0.372965	-31.4687	-2.66999	0.337951	0
0.5787	-0.683769	-30.2487	-2.36582	2.16596	0
0.5793	-0.372965	-29.6388	-2.36582	2.78042	0
0.5800	-0.0725209	-27.8089	-4.1957	0.64518	0
0.5807	-0.372965	-23.8401	-5.72141	2.78042	0
0.5813	-0.372965	-18.6515	-3.58574	5.53011	0
0.5820	-0.372965	-12.2429	-2.97578	3.3872	0
0.5827	-0.0725209	-8.27414	-5.72141	2.47319	0
0.5833	-0.372965	-7.35919	-4.80728	2.78042	0
0.5840	-0.984212	-3.39442	0.381428	1.25196	0
0.5847	-0.683769	2.40421	1.60296	1.25196	0
0.5853	0.238283	6.06796	-1.14428	2.47319	0
0.5860	0.238283	7.89786	-2.06003	2.16596	0
0.5867	-0.372965	10.6467	-1.45007	2.78042	0
0.5873	-0.372965	12.1716	-0.228535	2.78042	0
0.5880	0.538727	12.4766	2.5171	1.25196	0
0.5887	0.538727	9.72776	3.12867	1.86641	0
0.5893	0.238283	6.98291	-0.228535	1.86641	0
0.5900	-0.0725209	8.20284	-2.06003	-0.268825	0
0.5907	0.849531	8.20284	-0.228535	0.952409	0
0.5913	0.849531	2.09923	-0.228535	3.69442	0
0.5920	-0.683769	-4.91933	-2.36582	0.952409	0
0.5927	-0.683769	-6.74922	-1.45007	-2.71129	0
0.5933	0.238283	-4.30936	1.60296	-2.41174	0
0.5940	0.238283	1.18428	3.12867	-2.71129	0
0.5947	-0.372965	3.31916	4.04281	-2.10452	0
0.5953	-0.0725209	3.62414	5.57013	0.64518	0
0.5960	-0.372965	10.6467	5.57013	0.337951	0
0.5967	-0.683769	19.8001	4.95856	-2.71129	0
0.5973	-0.372965	21.325	4.95856	-2.41174	0
0.5980	-0.683769	21.02	4.04281	-0.576054	0
0.5987	-0.984212	19.4951	2.5171	-1.79729	0
0.5993	-0.683769	10.6467	3.43285	-3.6253	0
0.6000	-0.984212	-1.25558	4.65438	-3.01852	0
0.6007	-1.29502	-7.96915	2.5171	-2.71129	0
0.6013	-0.372965	-11.0229	0.687214	-2.41174	0
0.6020	-0.0725209	-12.5479	1.29718	-0.576054	0
0.6027	-0.683769	-14.3777	0.99139	-0.883282	0
0.6033	-0.372965	-16.2116	0.99139	-2.41174	0
0.6040	0.238283	-15.2967	2.21292	-0.883282	0
0.6047	-0.0725209	-15.2967	1.60296	1.86641	0
0.6053	0.538727	-19.5664	0.687214	1.55919	0
0.6060	0.849531	-21.4003	0.0756418	0.337951	0
0.6067	0.238283	-19.5664	-1.14428	0.952409	0
0.6073	-0.372965	-17.1266	-0.228535	1.55919	0
0.6080	-0.0725209	-10.718	4.04281	1.25196	0
0.6087	-0.984212	-1.25558	5.57013	0.0307229	0
0.6093	-1.29502	0.8793	2.5171	-1.19051	0
0.6100	-0.984212	-5.83428	-0.838497	-1.49006	0
0.6107	-0.372965	-13.1578	1.29718	-0.268825	0
0.6113	-0.0725209	-14.9877	5.26435	0.952409	0
0.6120	0.238283	-13.7678	4.04281	0.952409	0
0.6127	-0.372965	-16.8216	-0.534321	-1.19051	0
0.6133	-1.29502	-20.7863	-1.14428	-1.49006	0
0.6140	-0.372965	-16.8216	0.381428	0.64518	0
0.6147	-0.372965	-10.718	0.99139	-0.883282	0
0.6153	-0.683769	-11.3279	2.21292	-4.84653	0
0.6160	0.538727	-9.80301	2.21292	-3.6253	0
0.6167	0.849531	-3.6994	1.60296	0.0307229	0
0.6173	0.538727	-1.25558	3.43285	0.64518	0
0.6180	-0.0725209	2.7092	3.43285	0.952409	0
0.6187	-0.683769	13.0865	2.5171	1.55919	0
0.6193	-0.984212	18.2752	4.3486	0.64518	0
0.6200	0.538727	15.2214	5.26435	0.64518	0
0.6207	0.538727	14.9164	4.04281	0.952409	0
0.6213	-0.372965	17.9702	4.3486	-0.576054	0
0.6220	-0.372965	19.1901	4.3486	-0.883282	0
0.6227	-0.0725209	19.1901	4.65438	1.86641	0
0.6233	-0.683769	17.0553	7.7058	2.47319	0
0.6240	-0.984212	8.50782	6.48427	0.337951	0
0.6247	-0.0725209	-0.34063	1.90714	-0.883282	0
0.6253	0.238283	-4.91933	1.29718	0.0307229	0
0.6260	-0.683769	-10.108	1.60296	2.16596	0
0.6267	-0.372965	-16.2116	-0.228535	2.47319	0
0.6273	0.238283	-17.7365	0.687214	0.0307229	0
0.6280	0.238283	-14.3777	2.82289	-0.883282	0
0.6287	0.238283	-9.19305	1.90714	1.86641	0
0.6293	0.538727	-2.47551	-0.228535	1.86641	0
0.6300	-0.372965	-0.0356473	0.381428	-2.10452	0
0.6307	-0.372965	-3.08943	0.99139	-2.41174	0
0.6313	0.238283	-1.86554	-0.228535	2.78042	0
0.6320	-0.372965	3.62414	-0.228535	4.91566	0
0.6327	-1.59546	5.458	3.12867	0.952409	0
0.6333	-0.372965	5.458	4.3486	-1.19051	0
0.6340	1.14997	4.84803	1.90714	0.64518	0
0.6347	-0.372965	1.48927	1.29718	0.64518	0
0.6353	-0.984212	-2.17053	1.60296	-1.79729	0
0.6360	0.538727	-5.83428	-0.838497	-1.49006	0
0.6367	0.849531	-9.49803	-1.45007	1.55919	0
0.6373	-0.372965	-8.88806	-0.228535	2.47319	0
0.6380	-0.683769	-6.44424	-0.228535	-0.268825	0
0.6387	-0.372965	-7.66417	0.687214	-1.49006	0
0.6393	-0.0725209	-8.57912	2.21292	-0.268825	0
0.6400	-0.0725209	-10.413	-0.838497	-1.79729	0
0.6407	-0.372965	-17.4315	-3.58574	-3.6253	0
0.6413	-0.683769	-22.9252	-1.14428	-1.49006	0
0.6420	-0.372965	-22.9252	-0.228535	-1.79729	0
0.6427	0.849531	-20.4814	-0.838497	-5.46099	0
0.6433	0.849531	-11.9379	0.0756418	-4.54698	0
0.6440	-0.372965	-1.25558	-0.228535	-1.79729	0
0.6447	-0.683769	3.01418	-0.838497	-2.10452	0
0.6453	-0.0725209	6.98291	0.381428	-0.883282	0
0.6460	-0.372965	17.0553	-1.14428	0.952409	0
0.6467	-0.683769	26.5137	-3.27996	-0.268825	0
0.6473	-0.0725209	33.2273	-0.228535	-2.41174	0
0.6480	0.238283	36.891	-0.228535	-3.01852	0
0.6487	-0.372965	38.1109	-0.228535	-2.10452	0
0.6493	-0.372965	42.3847	-0.228535	1.25196	0
0.6500	0.238283	47.2644	-0.228535	2.16596	0
0.6507	-0.0725209	42.9946	-0.228535	0.0307229	0
0.6513	-0.0725209	36.281	-0.228535	0.952409	0
0.6520	-0.984212	32.3123	-0.228535	1.86641	0
0.6527	-1.29502	22.5489	-0.228535	-0.576054	0
0.6533	0.538727	12.1716	-0.228535	-0.883282	0
0.6540	0.538727	8.50782	-0.228535	1.25196	0
0.6547	-0.984212	5.15302	-0.228535	2.78042	0
0.6553	-0.372965	2.09923	-0.228535	4.60843	0
0.6560	1.46078	3.31916	-0.228535	6.13689	0
0.6567	-0.372965	5.15302	-0.228535	3.69442	0
0.6573	-1.59546	4.54305	-0.228535	0.952409	0
0.6580	-0.372965	3.93309	-0.228535	0.952409	0
0.6587	0.538727	2.09923	-0.228535	3.08765	0
0.6593	0.238283	1.18428	-0.228535	2.78042	0
0.6600	0.238283	1.48927	-0.534321	-1.49006	0
0.6607	0.538727	-0.950595	-0.228535	-3.6253	0
0.6613	-0.372965	-3.08943	-2.36582	-0.576054	0
0.6620	0.538727	-0.645612	-4.80728	0.64518	0
0.6627	1.46078	0.269335	-3.27996	-1.79729	0
0.6633	0.238283	-2.78445	-1.14428	-0.576054	0
0.6640	-0.984212	-4.91933	-1.45007	3.08765	0
0.6647	-0.372965	-4.91933	-1.14428	4.00165	0
0.6653	-0.372965	-4.91933	-0.228535	1.86641	0
0.6660	-0.984212	-3.08943	-3.27996	0.337951	0
0.6667	-0.372965	3.01418	-6.63716	3.08765	0
0.6673	-0.372965	9.11779	-2.97578	5.82966	0
0.6680	-0.984212	10.6467	3.12867	3.69442	0
0.6687	-1.29502	9.42277	1.60296	1.25196	0
0.6693	-0.683769	8.20284	-2.36582	1.86641	0
0.6700	-0.372965	7.89786	-2.36582	1.25196	0
0.6707	-0.683769	7.28789	-1.75425	0.337951	0
0.6713	-0.372965	5.15302	-1.45007	0.64518	0
0.6720	0.238283	0.574318	-1.75425	-2.71129	0
0.6727	-0.372965	-3.08943	-3.58574	-6.68222	0
0.6733	-0.683769	-6.13926	-4.80728	-5.46099	0
0.6740	-0.372965	-13.1578	-3.89153	-2.71129	0
0.6747	-0.372965	-23.2302	-3.27996	-0.883282	0
0.6753	-0.372965	-33.6035	-1.75425	-0.576054	0
0.6760	-0.0725209	-41.541	-1.14428	-2.10452	0
0.6767	0.538727	-47.0346	-3.27996	-3.01852	0
0.6773	-0.372965	-50.6944	-4.80728	-1.79729	0
0.6780	-0.0725209	-52.8333	-2.97578	-2.10452	0
0.6787	0.238283	-51.9144	-3.89153	-3.01852	0
0.6793	-0.0725209	-50.3895	-6.0272	-0.883282	0
0.6800	-0.0725209	-51.3044	-4.80728	0.0307229	0
0.6807	0.538727	-50.6944	-2.36582	-1.19051	0
0.6813	-0.0725209	-46.7297	-2.06003	-0.883282	0
0.6820	-0.372965	-39.4022	-2.97578	-1.49006	0
0.6827	-0.372965	-26.89	-1.14428	-2.71129	0
0.6833	-0.372965	-13.4628	0.687214	-2.71129	0
0.6840	-0.372965	-3.08943	-0.228535	-3.6253	0
0.6847	-0.372965	6.98291	-1.14428	-3.6253	0
0.6853	-0.372965	17.0553	-2.06003	0.64518	0
0.6860	-0.372965	23.1589	-3.27996	0.952409	0
0.6867	-0.372965	25.2937	-3.89153	-3.32575	0
0.6873	-0.984212	24.3788	-2.36582	-4.54698	0
0.6880	-1.29502	18.8852	-0.838497	-3.01852	0
0.6887	-0.372965	8.81281	-0.228535	-1.49006	0
0.6893	0.538727	-0.34063	-2.06003	0.0307229	0
0.6900	0.538727	-9.19305	-3.27996	-0.268825	0
0.6907	-0.372965	-15.9066	-1.14428	0.0307229	0
0.6913	-0.683769	-17.7365	0.0756418	2.78042	0
0.6920	-0.372965	-18.6515	0.0756418	1.25196	0
0.6927	-0.372965	-21.0913	2.5171	-1.79729	0
0.6933	-0.683769	-21.7053	0.381428	0.337951	0
0.6940	0.538727	-21.4003	-3.58574	1.86641	0
0.6947	1.46078	-22.0102	-0.228535	-1.79729	0
0.6953	0.238283	-17.4315	3.43285	-0.883282	0
0.6960	-0.0725209	-7.66417	1.60296	1.86641	0
0.6967	0.238283	-4.00438	0.99139	-0.883282	0
0.6973	-0.0725209	-5.52929	0.687214	-2.10452	0
0.6980	0.238283	-3.6994	-3.89153	1.86641	0
0.6987	0.538727	1.18428	-3.89153	1.86641	0
0.6993	0.238283	3.31916	0.381428	-1.79729	0
0.7000	0.849531	2.40421	-0.228535	-0.883282	0
0.7007	1.46078	-0.645612	-2.06003	0.0307229	0
0.7013	-0.0725209	-1.25558	-1.45007	-2.10452	0
0.7020	-0.683769	2.40421	-1.45007	-1.49006	0
0.7027	-0.372965	5.15302	-1.75425	1.86641	0
0.7033	-0.372965	7.28789	0.687214	0.952409	0
0.7040	-0.683769	10.9516	1.29718	-1.49006	0
0.7047	-0.372965	14.3065	-0.838497	-0.883282	0
0.7053	-0.683769	17.0553	0.687214	0.64518	0
0.7060	-0.984212	21.935	3.43285	0.64518	0
0.7067	0.238283	27.1236	1.60296	0.952409	0
0.7073	-0.372965	28.9575	1.60296	0.952409	0
0.7080	-1.29502	26.2087	4.04281	-1.19051	0
0.7087	-0.372965	22.5489	0.687214	-1.49006	0
0.7093	0.538727	21.02	-3.58574	0.0307229	0
0.7100	-0.0725209	16.1364	-0.534321	0.952409	0
0.7107	-0.372965	8.20284	1.29718	1.25196	0
0.7113	-0.372965	6.67793	-1.45007	3.08765	0
0.7120	-0.372965	9.42277	-0.228535	4.30888	0
0.7127	-0.372965	6.67793	1.60296	2.16596	0
0.7133	-0.0725209	2.09923	0.0756418	0.0307229	0
0.7140	0.238283	3.62414	0.0756418	0.952409	0
0.7147	0.238283	6.98291	0.0756418	2.47319	0
0.7153	-0.683769	7.59288	-2.06003	1.55919	0
0.7160	-0.683769	9.42277	0.99139	1.86641	0
0.7167	0.538727	11.2566	6.18009	3.3872	0
0.7173	0.538727	10.6467	3.43285	2.78042	0
0.7180	-0.683769	10.0367	0.381428	0.952409	0
0.7187	-0.683769	9.72776	4.3486	-0.883282	0
0.7193	-0.683769	7.89786	7.40002	-2.10452	0
0.7200	-1.29502	6.98291	0.687214	-1.49006	0
0.7207	-0.372965	6.06796	-1.45007	0.0307229	0
0.7213	-0.0725209	2.40421	0.0756418	0.0307229	0
0.7220	-0.372965	3.01418	1.29718	-0.883282	0
0.7227	-0.683769	8.50782	-0.228535	-0.268825	0
0.7233	-0.372965	10.9516	-2.06003	0.952409	0
0.7240	0.538727	9.11779	0.687214	0.337951	0
0.7247	-0.0725209	8.50782	1.60296	0.952409	0
0.7253	-0.683769	9.42277	-1.75425	3.69442	0
0.7260	-0.0725209	10.3417	-2.36582	3.69442	0
0.7267	0.538727	12.4766	0.99139	0.64518	0
0.7273	-0.683769	15.2214	3.73863	1.25196	0
0.7280	-0.984212	18.2752	6.18009	2.16596	0
0.7287	-0.372965	18.2752	5.57013	-0.576054	0
0.7293	-0.372965	15.5264	0.687214	-0.268825	0
0.7300	-0.0725209	15.5264	-0.228535	1.25196	0
0.7307	-0.372965	14.6114	5.26435	-0.576054	0
0.7313	-0.0725209	7.89786	6.48427	-0.268825	0
0.7320	0.538727	3.31916	2.82289	3.08765	0
0.7327	0.238283	6.67793	-0.228535	0.952409	0
0.7333	-0.0725209	11.2566	-2.97578	-1.79729	0
0.7340	0.849531	14.0015	-3.89153	0.0307229	0
0.7347	1.14997	14.6114	-2.36582	1.25196	0
0.7353	0.238283	9.11779	-2.97578	0.0307229	0
0.7360	0.238283	0.8793	-2.97578	0.952409	0
0.7367	0.538727	-0.34063	-0.838497	1.86641	0
0.7373	-0.0725209	2.40421	-1.45007	2.16596	0
0.7380	0.238283	1.79425	-2.97578	1.86641	0
0.7387	0.538727	-3.39442	-1.14428	0.0307229	0
0.7393	-0.0725209	-12.2429	1.60296	0.0307229	0
0.7400	-0.683769	-20.7863	2.21292	2.16596	0
0.7407	-0.984212	-22.3152	0.687214	0.952409	0
0.7413	-1.29502	-19.5664	-2.06003	-1.79729	0
0.7420	-0.984212	-21.4003	-1.14428	-1.79729	0
0.7427	-0.0725209	-25.365	2.21292	-1.79729	0
0.7433	0.538727	-25.0601	1.60296	-1.19051	0
0.7440	-0.0725209	-23.2302	-0.534321	-0.883282	0
0.7447	-0.372965	-24.1451	0.381428	-0.883282	0
0.7453	0.238283	-24.4501	-0.228535	0.0307229	0
0.7460	-0.372965	-20.7863	-2.97578	1.55919	0
0.7467	-1.29502	-16.8216	-2.97578	0.0307229	0
0.7473	-0.683769	-14.0728	-2.36582	-0.883282	0
0.7480	-0.0725209	-10.413	-2.66999	-1.19051	0
0.7487	-0.372965	-8.88806	-1.75425	-2.41174	0
0.7493	-0.0725209	-12.2429	-0.838497	-2.71129	0
0.7500	-0.0725209	-14.0728	-0.228535	-1.49006	0
0.7507	-0.984212	-12.2429	-0.228535	-0.268825	0
0.7513	-0.683769	-8.57912	-1.45007	-0.268825	0
0.7520	-0.0725209	-1.56056	-0.838497	0.0307229	0
0.7527	-0.372965	4.84803	2.5171	0.64518	0
0.7533	-0.372965	6.98291	1.60296	0.337951	0
0.7540	0.538727	7.89786	-1.75425	-0.576054	0
0.7547	0.238283	7.28789	0.687214	0.0307229	0
0.7553	-0.372965	4.54305	4.65438	2.16596	0
0.7560	-0.372965	6.06796	2.5171	2.78042	0
0.7567	-1.29502	10.3417	-1.75425	3.69442	0
0.7573	-0.984212	12.4766	-2.66999	4.00165	0
0.7580	0.849531	15.2214	-1.14428	0.64518	0
0.7587	1.14997	19.1901	-0.228535	-1.19051	0
0.7593	0.238283	23.1589	1.29718	0.64518	0
0.7600	0.538727	28.6486	3.12867	0.0307229	0
0.7607	0.538727	33.5322	0.99139	-2.10452	0
0.7613	-0.372965	37.196	-2.36582	0.0307229	0
0.7620	-0.0725209	43.6046	0.687214	1.86641	0
0.7627	0.238283	53.673	5.57013	-1.49006	0
0.7633	-0.683769	59.1666	3.43285	-3.6253	0
0.7640	-1.29502	57.0317	2.5171	-1.19051	0
0.7647	-1.29502	50.9281	6.48427	1.86641	0
0.7653	-0.372965	43.6046	6.18009	0.0307229	0
0.7660	-0.0725209	34.4472	2.21292	-4.54698	0
0.7667	-0.372965	22.5489	1.60296	-3.93253	0
0.7673	-0.372965	10.0367	3.73863	-0.883282	0
0.7680	-0.372965	-0.645612	5.57013	-3.01852	0
0.7687	-0.683769	-14.6827	3.43285	-4.54698	0
0.7693	-0.683769	-31.4687	0.0756418	-2.71129	0
0.7700	-0.0725209	-44.5908	0.687214	-4.54698	0
0.7707	-0.372965	-54.0532	1.60296	-6.98945	0
0.7713	-0.984212	-61.0718	-2.66999	-1.49006	0
0.7720	-0.372965	-65.3455	-4.1957	2.16596	0
0.7727	0.538727	-69.0053	-0.838497	-2.41174	0
0.7733	0.538727	-72.364	-0.838497	-5.15376	0
0.7740	0.238283	-68.7003	-2.36582	-3.32575	0
0.7747	-0.0725209	-58.018	-1.45007	-3.6253	0
0.7753	-0.372965	-47.9496	-1.14428	-5.46099	0
0.7760	-0.372965	-43.6759	0.0756418	-4.23975	0
0.7767	-0.683769	-45.8108	2.21292	-2.71129	0
0.7773	-1.29502	-48.8645	0.0756418	-3.6253	0
0.7780	-0.683769	-45.2008	-2.97578	-3.32575	0
0.7787	-0.372965	-36.9623	-1.14428	-0.883282	0
0.7793	-0.372965	-29.3338	2.21292	-0.268825	0
0.7800	-0.372965	-21.4003	0.687214	-3.93253	0
0.7807	0.238283	-15.9066	0.687214	-5.46099	0
0.7813	-0.372965	-10.413	-0.228535	-2.71129	0
0.7820	-0.372965	-4.61435	-3.58574	-1.79729	0
0.7827	0.538727	1.48927	-4.80728	-2.10452	0
0.7833	0.238283	7.89786	-2.06003	-1.49006	0
0.7840	-0.372965	13.6965	-1.14428	-0.268825	0
0.7847	0.538727	14.3065	-2.97578	-0.576054	0
0.7853	-0.0725209	10.0367	-1.75425	-0.883282	0
0.7860	-1.29502	7.89786	-0.228535	-1.79729	0
0.7867	-0.372965	9.72776	-2.06003	-2.10452	0
0.7873	0.238283	9.72776	-2.66999	-1.79729	0
0.7880	-0.372965	4.23807	0.381428	-0.883282	0
0.7887	-0.0725209	1.18428	0.0756418	0.64518	0
0.7893	0.538727	2.40421	-2.66999	0.337951	0
0.7900	-0.372965	-0.34063	-0.534321	-1.79729	0
0.7907	-0.372965	-7.05421	3.43285	-1.49006	0
0.7913	-0.372965	-8.27414	2.82289	0.952409	0
0.7920	-0.683769	-5.83428	-0.228535	0.64518	0
0.7927	-0.0725209	-6.74922	-2.36582	-0.268825	0
0.7933	0.538727	-8.57912	-3.58574	1.55919	0
0.7940	-0.372965	-7.66417	-2.06003	1.86641	0
0.7947	-1.29502	-7.35919	-0.228535	0.64518	0
0.7953	-0.372965	-6.74922	-0.838497	1.25196	0
0.7960	0.538727	-6.44424	-0.228535	2.16596	0
0.7967	-0.0725209	-5.83428	2.21292	2.47319	0
0.7973	-0.372965	-4.30936	0.687214	4.30888	0
0.7980	-0.372965	-3.6994	-2.06003	5.82966	0
0.7987	-0.984212	-2.17053	-0.534321	4.91566	0
0.7993	-1.29502	5.15302	2.82289	4.60843	0
0.8000	-0.372965	13.3915	5.26435	3.08765	0
0.8007	-0.0725209	18.8852	4.3486	-1.49006	0
0.8013	-0.372965	28.6486	-0.534321	-2.41174	0
0.8020	0.238283	40.5508	-3.58574	3.3872	0
0.8027	0.238283	45.1295	0.0756418	4.60843	0
0.8033	-1.29502	43.9096	2.82289	0.64518	0
0.8040	-1.8959	43.9096	-0.534321	2.16596	0
0.8047	-0.372965	42.6896	-2.66999	6.13689	0
0.8053	1.46078	38.7209	-0.228535	3.08765	0
0.8060	0.849531	37.501	0.687214	0.0307229	0
0.8067	-0.372965	39.0259	-2.97578	2.78042	0
0.8073	-0.984212	33.8372	-3.89153	3.08765	0
0.8080	-0.372965	22.5489	-2.06003	-0.268825	0
0.8087	-0.0725209	13.3915	-1.14428	0.337951	0
0.8093	-0.372965	5.15302	-1.75425	1.55919	0
0.8100	-0.372965	-6.13926	-0.228535	-0.883282	0
0.8107	0.238283	-14.3777	-1.75425	-1.79729	0
0.8113	-0.372965	-16.2116	-4.80728	-0.268825	0
0.8120	-0.984212	-20.4814	-2.97578	-0.576054	0
0.8127	-0.683769	-25.975	0.99139	-1.19051	0
0.8133	-0.372965	-26.585	-0.228535	0.952409	0
0.8140	-0.372965	-26.585	-2.36582	1.86641	0
0.8147	-0.372965	-28.7238	-0.534321	1.25196	0
0.8153	-0.372965	-28.7238	2.21292	0.952409	0
0.8160	0.538727	-26.28	0.99139	0.64518	0
0.8167	0.538727	-23.5351	-2.36582	1.55919	0
0.8173	-0.0725209	-18.6515	-2.66999	2.16596	0
0.8180	0.538727	-14.0728	-1.14428	-0.883282	0
0.8187	0.538727	-11.0229	-1.75425	-2.71129	0
0.8193	-0.0725209	-9.49803	-1.45007	-0.883282	0
0.8200	-0.0725209	-8.57912	0.381428	-0.576054	0
0.8207	0.538727	-4.91933	-1.45007	-1.19051	0
0.8213	-0.0725209	0.574318	-3.27996	0.952409	0
0.8220	-0.984212	3.93309	0.0756418	1.55919	0
0.8227	-0.683769	5.15302	2.21292	0.952409	0
0.8233	-0.0725209	3.62414	-0.228535	2.47319	0
0.8240	-0.0725209	-1.25558	0.687214	2.78042	0
0.8247	-0.683769	-4.00438	3.73863	0.0307229	0
0.8253	-0.683769	0.574318	1.60296	1.25196	0
0.8260	-0.372965	5.15302	-1.45007	4.60843	0
0.8267	-0.372965	6.98291	-0.228535	6.13689	0
0.8273	-0.683769	10.3417	1.29718	6.44412	0
0.8280	-0.984212	13.3915	0.687214	3.69442	0
0.8287	-0.372965	12.7815	-0.838497	0.0307229	0
0.8293	-0.0725209	13.3915	-2.66999	2.16596	0
0.8300	-0.372965	17.0553	-4.50149	5.82966	0
0.8307	-0.984212	19.4951	-3.27996	4.60843	0
0.8313	-0.0725209	18.5802	-1.14428	1.55919	0
0.8320	0.538727	14.3065	-1.14428	-0.268825	0
0.8327	-0.372965	9.72776	-2.97578	-1.79729	0
0.8333	-0.0725209	6.67793	-4.1957	0.0307229	0
0.8340	0.849531	2.40421	-4.80728	2.16596	0
0.8347	0.238283	-2.17053	-4.80728	1.25196	0
0.8353	-0.372965	-2.17053	-4.50149	0.64518	0
0.8360	-0.0725209	1.48927	-1.45007	1.55919	0
0.8367	-0.372965	4.54305	1.60296	0.337951	0
0.8373	-0.683769	6.98291	0.687214	-0.268825	0
0.8380	0.238283	6.98291	-2.66999	0.64518	0
0.8387	-0.372965	7.89786	-1.45007	-0.576054	0
0.8393	-1.29502	14.3065	2.82289	-2.41174	0
0.8400	-0.372965	20.715	2.5171	-1.49006	0
0.8407	0.538727	20.4101	-3.89153	-0.576054	0
0.8413	-0.372965	17.0553	-6.63716	-1.19051	0
0.8420	-0.984212	13.0865	-2.97578	-0.268825	0
0.8427	-0.372965	4.54305	-0.534321	0.0307229	0
0.8433	-0.372965	-7.05421	-1.14428	-1.79729	0
0.8440	-0.372965	-15.2967	-0.228535	-1.79729	0
0.8447	-0.372965	-14.9877	-0.534321	0.64518	0
0.8453	-0.372965	-10.413	-2.97578	1.86641	0
0.8460	0.538727	-11.0229	-2.97578	0.952409	0
0.8467	0.849531	-14.9877	-1.45007	-1.19051	0
0.8473	0.238283	-14.0728	-0.838497	-3.01852	0
0.8480	-0.0725209	-8.88806	1.90714	-1.79729	0
0.8487	-0.372965	-4.30936	3.43285	0.64518	0
0.8493	-0.683769	-1.25558	0.381428	-0.576054	0
0.8500	-0.372965	1.48927	-0.534321	-1.19051	0
0.8507	-0.372965	4.23807	2.5171	0.952409	0
0.8513	-0.683769	5.15302	3.12867	2.47319	0
0.8520	-0.0725209	1.18428	0.381428	1.55919	0
0.8527	-0.0725209	-5.83428	0.0756418	-2.10452	0
0.8533	-1.29502	-9.80301	0.687214	-5.15376	0
0.8540	-0.683769	-15.9066	0.381428	-3.32575	0
0.8547	0.538727	-27.1949	0.0756418	0.0307229	0
0.8553	0.538727	-36.0474	0.0756418	-0.268825	0
0.8560	0.238283	-37.8773	-1.14428	-1.19051	0
0.8567	-0.372965	-39.7071	-2.97578	0.0307229	0
0.8573	-1.59546	-40.3211	-3.27996	0.64518	0
0.8580	-1.29502	-32.6886	-2.06003	0.337951	0
0.8587	-0.372965	-20.1764	-1.75425	0.0307229	0
0.8593	-0.683769	-7.66417	-1.14428	-0.883282	0
0.8600	0.238283	7.89786	0.687214	-0.268825	0
0.8607	0.238283	25.2937	2.21292	-0.268825	0
0.8613	-1.59546	37.196	-0.228535	-1.79729	0
0.8620	-1.29502	47.5733	-2.36582	-1.19051	0
0.8627	0.538727	61.3055	-0.534321	-0.268825	0
0.8633	-0.372965	65.5752	3.12867	-1.19051	0
0.8640	-1.8959	50.3182	3.43285	-0.883282	0
0.8647	-0.984212	28.0386	1.29718	0.337951	0
0.8653	-0.372965	10.6467	-0.838497	-1.79729	0
0.8660	-0.0725209	-2.17053	-2.06003	-2.41174	0
0.8667	0.238283	-11.9379	-2.06003	0.952409	0
0.8673	-0.372965	-14.9877	-0.534321	2.78042	0
0.8680	-0.372965	-17.1266	0.381428	1.86641	0
0.8687	1.14997	-20.4814	0.687214	1.25196	0
0.8693	1.14997	-21.4003	1.90714	0.952409	0
0.8700	-0.372965	-20.1764	1.90714	0.0307229	0
0.8707	-0.372965	-19.8714	-0.838497	-0.883282	0
0.8713	0.238283	-19.2614	-0.838497	0.0307229	0
0.8720	0.238283	-16.8216	3.43285	0.952409	0
0.8727	-0.683769	-13.7678	4.65438	0.64518	0
0.8733	-1.29502	-10.108	1.29718	-0.883282	0
0.8740	-0.984212	-5.83428	-0.534321	-0.883282	0
0.8747	-0.0725209	-0.645612	0.99139	0.952409	0
0.8753	-0.0725209	3.01418	3.43285	0.64518	0
0.8760	-0.372965	2.40421	5.87431	-1.49006	0
0.8767	-0.372965	0.574318	4.65438	-1.19051	0
0.8773	-0.372965	4.23807	0.0756418	0.64518	0
0.8780	-0.372965	10.9516	-1.14428	0.952409	0
0.8787	-0.683769	13.6965	0.99139	-0.883282	0
0.8793	0.238283	12.1716	1.60296	-2.71129	0
0.8800	0.849531	7.89786	1.60296	-2.71129	0
0.8807	0.238283	3.31916	2.21292	-2.10452	0
0.8813	-0.0725209	3.93309	1.29718	-1.49006	0
0.8820	0.849531	6.98291	2.82289	-2.10452	0
0.8827	0.538727	6.98291	6.48427	-2.71129	0
0.8833	-0.0725209	6.37295	5.57013	0.0307229	0
0.8840	0.538727	10.9516	3.43285	2.16596	0
0.8847	-0.372965	15.8314	4.3486	0.337951	0
0.8853	-0.984212	15.5264	4.04281	-0.576054	0
0.8860	0.238283	10.9516	2.5171	0.952409	0
0.8867	-0.683769	3.31916	4.3486	0.952409	0
0.8873	-1.8959	-5.83428	4.95856	1.25196	0
0.8880	-0.0725209	-10.413	2.5171	2.47319	0
0.8887	1.46078	-9.19305	1.60296	1.86641	0
0.8893	-0.372965	-8.57912	1.90714	1.55919	0
0.8900	-0.984212	-11.0229	-0.534321	1.25196	0
0.8907	-0.683769	-13.1578	-1.75425	-0.576054	0
0.8913	-0.683769	-14.0728	-0.228535	0.952409	0
0.8920	0.238283	-15.2967	-0.838497	3.08765	0
0.8927	-0.0725209	-16.8216	-3.58574	1.25196	0
0.8933	-1.59546	-15.2967	-1.75425	0.0307229	0
0.8940	-0.683769	-13.4628	2.82289	0.952409	0
0.8947	0.849531	-16.8216	2.82289	-2.71129	0
0.8953	0.238283	-20.4814	0.381428	-3.6253	0
0.8960	-0.372965	-21.7053	1.60296	0.0307229	0
0.8967	-0.0725209	-24.7551	2.5171	-1.19051	0
0.8973	-0.0725209	-27.8089	-0.838497	-3.93253	0
0.8980	0.238283	-22.9252	-3.27996	-0.576054	0
0.8987	-0.0725209	-16.8216	-2.06003	1.55919	0
0.8993	-1.29502	-15.9066	-1.14428	-1.79729	0
0.9000	-0.683769	-12.2429	-1.14428	-1.79729	0
0.9007	0.238283	-5.22431	-1.14428	-0.883282	0
0.9013	-0.372965	-1.56056	-1.45007	-2.71129	0
0.9020	-0.372965	0.269335	-2.36582	-2.71129	0
0.9027	0.238283	3.31916	-3.58574	-0.883282	0
0.9033	-0.372965	5.15302	-3.58574	-0.268825	0
0.9040	-0.372965	8.20284	-2.06003	0.952409	0
0.9047	-0.0725209	10.6467	-0.838497	1.86641	0
0.9053	-0.0725209	9.11779	-1.14428	0.0307229	0
0.9060	-0.0725209	10.0367	-1.75425	-1.49006	0
0.9067	-0.372965	12.4766	-2.06003	-0.576054	0
0.9073	-0.372965	6.98291	-0.838497	0.337951	0
0.9080	-0.0725209	0.574318	1.60296	0.952409	0
0.9087	-0.372965	1.48927	2.82289	0.0307229	0
0.9093	-1.29502	-0.0356473	1.60296	-2.41174	0
0.9100	-0.372965	-2.78445	0.0756418	-3.6253	0
0.9107	0.538727	2.09923	0.99139	-2.71129	0
0.9113	-0.372965	8.50782	3.12867	-1.79729	0
0.9120	-0.372965	8.81281	1.90714	0.0307229	0
0.9127	-0.372965	8.81281	-1.14428	1.86641	0
0.9133	-0.683769	12.1716	-1.14428	0.0307229	0
0.9140	-0.0725209	17.9702	-0.228535	-2.41174	0
0.9147	0.849531	23.1589	-0.838497	-1.79729	0
0.9153	-0.0725209	23.1589	-0.228535	-2.71129	0
0.9160	-0.984212	18.8852	-0.534321	-3.32575	0
0.9167	-0.0725209	17.9702	-2.97578	-1.49006	0
0.9173	-0.0725209	20.4101	-1.75425	-1.79729	0
0.9180	-0.372965	20.1051	1.29718	-3.01852	0
0.9187	-0.372965	17.6652	-0.228535	-0.883282	0
0.9193	-0.683769	15.5264	-1.14428	0.0307229	0
0.9200	-1.29502	14.0015	1.60296	-0.268825	0
0.9207	-0.372965	12.7815	2.5171	1.25196	0
0.9213	0.238283	14.6114	0.0756418	1.86641	0
0.9220	0.538727	17.0553	-1.45007	0.952409	0
0.9227	0.849531	17.0553	-0.228535	2.78042	0
0.9233	-0.372965	15.5264	3.43285	1.86641	0
0.9240	-0.683769	14.3065	4.3486	-2.10452	0
0.9247	0.238283	10.3417	0.99139	-0.576054	0
0.9253	0.238283	4.54305	-1.14428	2.78042	0
0.9260	-0.984212	0.574318	-1.14428	1.25196	0
0.9267	-0.372965	-2.17053	-0.534321	0.0307229	0
0.9273	0.538727	-5.52929	1.29718	-0.268825	0
0.9280	0.238283	-13.1578	1.60296	-1.79729	0
0.9287	-0.0725209	-23.5351	-1.14428	-1.19051	0
0.9293	-0.372965	-30.5537	-1.45007	0.0307229	0
0.9300	-0.0725209	-34.8274	0.687214	-0.576054	0
0.9307	0.538727	-38.1822	0.687214	-1.19051	0
0.9313	-0.372965	-38.7922	1.90714	-0.883282	0
0.9320	-1.59546	-36.0474	4.04281	-1.19051	0
0.9327	-0.683769	-32.9936	2.21292	-0.268825	0
0.9333	-0.372965	-27.8089	0.0756418	0.337951	0
0.9340	-0.984212	-24.1451	0.99139	0.0307229	0
0.9347	-0.372965	-22.9252	2.5171	0.952409	0
0.9353	-0.372965	-16.5166	1.90714	0.0307229	0
0.9360	-1.29502	-5.83428	0.0756418	-2.10452	0
0.9367	-0.372965	-0.34063	-0.228535	-1.79729	0
0.9373	1.46078	2.40421	0.687214	0.64518	0
0.9380	-0.0725209	5.76298	0.0756418	0.952409	0
0.9387	-1.29502	5.15302	-0.838497	0.337951	0
0.9393	-0.372965	3.31916	0.99139	-0.883282	0
0.9400	-0.372965	5.15302	0.687214	-1.19051	0
0.9407	-1.29502	6.06796	-2.06003	0.952409	0
0.9413	-0.683769	4.84803	0.687214	0.952409	0
0.9420	0.238283	4.54305	2.82289	-1.19051	0
0.9427	0.238283	2.40421	-1.75425	-1.79729	0
0.9433	0.538727	1.48927	-2.97578	-2.41174	0
0.9440	0.238283	2.40421	3.12867	-1.79729	0
0.9447	-0.372965	-3.08943	5.26435	0.952409	0
0.9453	0.238283	-12.2429	1.90714	0.0307229	0
0.9460	0.538727	-15.2967	1.29718	-1.79729	0
0.9467	-0.683769	-17.4315	3.43285	2.78042	0
0.9473	-1.29502	-22.0102	5.26435	5.22289	0
0.9480	-0.683769	-20.4814	5.26435	0.952409	0
0.9487	-0.372965	-11.3279	3.73863	-0.883282	0
0.9493	-0.372965	-3.6994	1.60296	-1.49006	0
0.9500	-0.372965	0.574318	0.687214	-3.32575	0
0.9507	-0.372965	3.31916	0.99139	-0.883282	0
0.9513	-0.372965	7.89786	0.687214	2.16596	0
0.9520	-0.0725209	12.1716	-1.14428	0.0307229	0
0.9527	-0.0725209	10.6467	-1.75425	0.0307229	0
0.9533	-0.372965	5.15302	-0.228535	1.86641	0
0.9540	-0.372965	1.48927	0.99139	0.0307229	0
0.9547	-0.372965	-0.34063	0.687214	-0.883282	0
0.9553	-0.372965	0.269335	-0.534321	0.337951	0
0.9560	-0.683769	4.54305	-0.228535	-1.49006	0
0.9567	-0.683769	7.89786	2.21292	-1.79729	0
0.9573	-0.372965	8.50782	1.60296	2.16596	0
0.9580	-0.0725209	10.6467	-1.14428	2.78042	0
0.9587	0.849531	13.3915	0.687214	2.47319	0
0.9593	0.538727	17.0553	2.5171	3.08765	0
0.9600	-0.683769	23.4639	-0.534321	-0.883282	0
0.9607	-0.372965	28.6486	-2.97578	-4.54698	0
0.9613	0.238283	29.8724	-1.75425	-1.79729	0
0.9620	-0.683769	29.2625	-1.14428	1.25196	0
0.9627	-0.372965	24.3788	-1.45007	0.337951	0
0.9633	0.849531	13.3915	-2.66999	0.0307229	0
0.9640	0.538727	2.40421	-2.97578	-0.268825	0
0.9647	-0.372965	-4.61435	-1.14428	-2.71129	0
0.9653	-0.372965	-7.66417	-1.14428	-2.71129	0
0.9660	0.538727	-7.66417	-3.58574	0.0307229	0
0.9667	0.538727	-6.13926	-2.97578	3.69442	0
0.9673	-0.0725209	-5.22431	-1.14428	5.22289	0
0.9680	-0.372965	-4.91933	-0.838497	3.69442	0
0.9687	-0.372965	-7.05421	0.381428	2.16596	0
0.9693	0.238283	-7.96915	0.381428	1.86641	0
0.9700	0.849531	-3.08943	-2.06003	0.952409	0
0.9707	0.538727	2.09923	-0.534321	0.337951	0
0.9713	-0.683769	4.23807	2.82289	0.0307229	0
0.9720	-0.372965	8.81281	2.21292	-1.79729	0
0.9727	0.538727	13.3915	-0.228535	-1.79729	0
0.9733	-0.683769	12.4766	-2.97578	0.337951	0
0.9740	-0.372965	9.72776	-3.89153	1.86641	0
0.9747	0.538727	5.458	-1.14428	3.3872	0
0.9753	-0.683769	0.574318	-1.45007	3.69442	0
0.9760	-0.984212	1.48927	-5.41724	2.78042	0
0.9767	0.849531	6.06796	-3.89153	2.78042	0
0.9773	0.238283	4.54305	0.381428	4.91566	0
0.9780	-1.29502	-0.0356473	-0.228535	4.60843	0
0.9787	0.538727	0.574318	-1.14428	2.78042	0
0.9793	1.46078	1.48927	2.21292	1.86641	0
0.9800	-0.683769	-0.34063	4.95856	0.0307229	0
0.9807	-1.59546	2.09923	4.3486	-0.576054	0
0.9813	-0.372965	7.89786	0.687214	1.25196	0
0.9820	-0.372965	9.72776	-1.75425	1.86641	0
0.9827	-0.683769	7.59288	1.60296	0.0307229	0
0.9833	-0.372965	5.458	5.57013	0.0307229	0
0.9840	-0.683769	3.62414	4.95856	1.86641	0
0.9847	-0.0725209	-0.0356473	2.5171	0.0307229	0
0.9853	0.538727	-1.86554	0.687214	-2.41174	0
0.9860	-0.372965	2.40421	0.687214	-1.49006	0
0.9867	-0.984212	7.59288	0.687214	0.952409	0
0.9873	0.238283	9.42277	0.0756418	0.0307229	0
0.9880	-0.0725209	11.5616	0.0756418	-2.71129	0
0.9887	-0.0725209	15.5264	0.0756418	-2.41174	0
0.9893	1.46078	17.6652	-1.14428	0.64518	0
0.9900	0.849531	19.4951	-0.838497	1.25196	0
0.9907	-0.372965	17.9702	1.60296	0.337951	0
0.9913	0.538727	5.458	0.99139	1.55919	0
0.9920	0.538727	-7.05421	-0.228535	1.25196	0
0.9927	-0.984212	-9.19305	1.29718	-1.79729	0
0.9933	-1.29502	-13.4628	0.687214	-2.41174	0
0.9940	-0.683769	-24.1451	-2.06003	-0.883282	0
0.9947	-0.0725209	-30.8587	-0.534321	-0.883282	0
0.9953	0.238283	-37.2673	3.43285	0.337951	0
0.9960	-0.372965	-43.3709	2.5171	1.55919	0
0.9967	-0.683769	-41.846	-0.534321	-1.19051	0
0.9973	-0.683769	-39.7071	-0.534321	-2.71129	0
0.9980	-0.372965	-43.3709	-0.838497	0.0307229	0
0.9987	-0.0725209	-45.2008	-3.58574	0.952409	0
0.9993	0.424765	-41.8935	-4.82337	-0.821837	0
1.0000	-0.186482	-37.6198	-2.68609	0.399397	0
1.0007	-0.186482	-29.0763	0.0595478	0.706626	0
1.0013	0.725209	-21.7528	-0.550415	-0.821837	0
1.0020	0.725209	-18.394	-2.38191	1.62063	0
1.0027	0.725209	-15.6492	-1.16038	3.45632	0
1.0033	0.725209	-15.0392	1.28108	-0.821837	0
1.0040	-0.186482	-14.1243	2.50101	-2.64985	0
1.0047	0.113961	-7.40672	2.80679	0.0998493	0
1.0053	1.02565	-1.61205	0.67112	-1.12138	0
1.0060	0.725209	0.526788	-0.854591	-3.56385	0
1.0067	-0.79773	6.93538	0.365334	-2.64985	0
1.0073	-0.79773	13.039	2.19683	-1.73584	0
1.0080	-0.497286	13.039	1.89104	-3.56385	0
1.0087	-0.186482	15.4789	0.0595478	-4.47786	0
1.0093	0.424765	20.3625	-2.38191	-2.64985	0
1.0100	0.725209	20.0576	-2.68609	-0.514608	0
1.0107	0.725209	19.1426	-0.854591	0.0998493	0
1.0113	0.113961	21.8874	-0.550415	0.0998493	0
1.0120	-0.186482	19.1426	-1.46616	1.3134	0
1.0127	0.424765	11.8191	-1.16038	1.92786	0
1.0133	0.113961	8.15531	-0.550415	1.01385	0
1.0140	-0.497286	2.96665	0.0595478	-0.514608	0
1.0147	0.424765	-7.10174	1.89104	-1.12138	0
1.0153	1.33646	-13.5103	1.58687	-2.04307	0
1.0160	0.113961	-15.3442	0.365334	-2.04307	0
1.0167	-1.10853	-19.6139	1.28108	-2.04307	0
1.0173	-0.497286	-23.2777	0.67112	-1.73584	0
1.0180	0.424765	-19.9189	-1.46616	-0.821837	0
1.0187	0.424765	-11.9854	-0.244629	0.706626	0
1.0193	-0.186482	-4.05191	2.50101	0.0998493	0
1.0200	-0.186482	3.57661	2.50101	-1.73584	0
1.0207	-0.186482	11.8191	-0.854591	-3.56385	0
1.0213	0.113961	19.1426	-3.60184	-2.95708	0
1.0220	0.725209	22.8024	-3.90762	-1.12138	0
1.0227	0.725209	19.7526	-3.29605	-1.73584	0
1.0233	-0.186482	13.039	-2.68609	-2.04307	0
1.0240	-0.186482	8.15531	-2.38191	-0.821837	0
1.0247	0.424765	6.6304	-2.99187	-0.207379	0
1.0253	0.113961	7.24037	-2.68609	-0.207379	0
1.0260	-0.186482	7.54535	-0.550415	0.399397	0
1.0267	0.424765	8.15531	-0.244629	-0.514608	0
1.0273	0.113961	9.68023	-2.68609	-0.821837	0
1.0280	-0.79773	8.4603	-1.16038	1.01385	0
1.0287	-1.10853	7.85033	2.80679	-0.514608	0
1.0293	-1.10853	9.98521	0.67112	-2.64985	0
1.0300	-0.186482	9.68023	-2.99187	1.01385	0
1.0307	0.424765	5.71545	1.58687	3.45632	0
1.0313	-0.497286	4.8005	5.85821	0.0998493	0
1.0320	-0.497286	7.24037	1.89104	-1.73584	0
1.0327	0.113961	9.37524	-2.07613	1.01385	0
1.0333	0.424765	13.344	-1.16038	2.84186	0
1.0340	0.424765	16.0888	-1.77034	1.92786	0
1.0347	0.725209	14.8689	-2.07613	2.23509	0
1.0353	0.725209	15.4789	-0.244629	2.23509	0
1.0360	0.725209	18.5326	-0.854591	1.92786	0
1.0367	-0.186482	19.4476	-1.16038	2.84186	0
1.0373	-0.79773	20.3625	0.67112	3.75587	0
1.0380	0.424765	25.5512	0.365334	3.75587	0
1.0387	0.725209	30.7399	-1.77034	1.92786	0
1.0393	-0.186482	31.0448	1.28108	0.0998493	0
1.0400	-0.186482	26.1612	5.55404	-0.821837	0
1.0407	0.725209	18.8376	5.24825	-0.207379	0
1.0413	1.02565	10.5952	2.50101	-0.207379	0
1.0420	0.424765	0.221805	-0.244629	0.399397	0
1.0427	-0.186482	-8.93559	-0.854591	1.92786	0
1.0433	-0.186482	-13.8153	2.50101	1.62063	0
1.0440	0.113961	-16.2591	2.80679	0.0998493	0
1.0447	0.424765	-20.2239	-2.99187	1.3134	0
1.0453	0.424765	-21.7528	-6.65326	2.23509	0
1.0460	0.725209	-18.699	-2.99187	0.0998493	0
1.0467	0.725209	-17.784	-0.550415	-0.821837	0
1.0473	0.725209	-20.2239	-2.07613	1.01385	0
1.0480	0.424765	-19.9189	-3.90762	1.01385	0
1.0487	0.113961	-18.089	-4.82337	-0.821837	0
1.0493	-0.186482	-16.2591	-3.90762	-1.12138	0
1.0500	-0.186482	-10.7655	-2.68609	-0.821837	0
1.0507	0.113961	-6.18679	-1.46616	-0.821837	0
1.0513	-0.186482	-7.40672	0.0595478	-0.514608	0
1.0520	-0.79773	-4.66188	1.58687	1.01385	0
1.0527	-0.186482	6.93538	0.0595478	-0.821837	0
1.0533	0.725209	11.8191	-2.38191	-2.64985	0
1.0540	0.113961	6.02043	-3.29605	0.0998493	0
1.0547	-0.186482	2.35668	-0.244629	1.92786	0
1.0553	-0.186482	3.27163	4.3325	-0.207379	0
1.0560	-0.497286	1.13675	4.02672	-0.514608	0
1.0567	0.113961	-0.998125	-2.07613	-0.514608	0
1.0573	1.02565	0.221805	-3.90762	-2.95708	0
1.0580	0.725209	0.831771	-1.16038	-1.12138	0
1.0587	-0.186482	-1.30311	-2.07613	2.23509	0
1.0593	0.113961	-4.66188	-2.07613	-0.207379	0
1.0600	-0.186482	-10.7655	0.0595478	-2.04307	0
1.0607	-0.79773	-20.8378	-0.244629	-0.514608	0
1.0613	-0.186482	-31.2112	-1.16038	-0.514608	0
1.0620	-0.186482	-38.5347	0.67112	-0.821837	0
1.0627	-0.186482	-39.1487	0.975296	0.399397	0
1.0633	0.725209	-34.875	0.365334	0.399397	0
1.0640	0.725209	-30.6012	1.89104	-0.207379	0
1.0647	-0.186482	-24.1926	3.11258	0.399397	0
1.0653	-0.497286	-12.9004	0.67112	1.3134	0
1.0660	-0.186482	-1.61205	-1.16038	1.62063	0
1.0667	-0.79773	9.07026	1.58687	1.01385	0
1.0673	-0.497286	22.4974	4.94247	0.706626	0
1.0680	0.424765	33.7897	2.80679	0.0998493	0
1.0687	-0.186482	36.5385	-1.16038	-0.514608	0
1.0693	-0.79773	37.1485	-1.16038	0.706626	0
1.0700	0.113961	39.2833	-1.16038	2.84186	0
1.0707	1.02565	35.9246	-2.99187	1.01385	0
1.0713	0.725209	25.5512	-2.99187	-1.42861	0
1.0720	0.725209	14.2589	-3.60184	0.0998493	0
1.0727	0.725209	5.41047	-5.73751	1.3134	0
1.0733	-0.186482	1.44174	-2.99187	0.399397	0
1.0740	-0.186482	-0.0831771	0.67112	-0.207379	0
1.0747	0.424765	-4.96686	-1.77034	-0.821837	0
1.0753	0.113961	-11.9854	-4.51758	0.0998493	0
1.0760	0.113961	-16.5641	0.365334	1.01385	0
1.0767	0.725209	-21.7528	4.3325	0.0998493	0
1.0773	0.113961	-26.6365	0.67112	-0.821837	0
1.0780	-0.79773	-26.3275	-2.99187	-0.207379	0
1.0787	0.113961	-21.4478	-0.550415	-2.34262	0
1.0793	0.725209	-15.0392	2.80679	-2.04307	0
1.0800	-0.497286	-9.24058	0.67112	1.92786	0
1.0807	-0.79773	-2.527	-3.90762	1.3134	0
1.0813	-0.186482	8.4603	-5.73751	-1.73584	0
1.0820	0.424765	18.2277	-3.90762	1.01385	0
1.0827	0.113961	21.8874	-2.68609	1.3134	0
1.0833	-0.186482	25.8562	-3.90762	-0.514608	0
1.0840	-0.497286	31.9598	-2.07613	3.14909	0
1.0847	-0.186482	33.7897	0.975296	5.28433	0
1.0853	0.113961	32.2648	-1.46616	1.01385	0
1.0860	1.02565	31.9598	-6.04329	0.399397	0
1.0867	0.725209	28.906	-4.82337	4.0631	0
1.0873	-0.497286	24.6363	-0.244629	4.37033	0
1.0880	-1.10853	24.6363	1.28108	2.53464	0
1.0887	-0.79773	25.5512	-0.244629	1.01385	0
1.0893	-0.186482	21.5825	-2.07613	0.0998493	0
1.0900	0.725209	14.5639	-2.68609	1.92786	0
1.0907	0.725209	10.5952	-0.854591	4.0631	0
1.0913	-0.186482	6.6304	1.58687	1.3134	0
1.0920	-0.186482	-1.91703	0.67112	-1.73584	0
1.0927	0.424765	-7.40672	-2.07613	-0.514608	0
1.0933	-0.186482	-7.40672	-2.07613	0.399397	0
1.0940	0.113961	-11.9854	-0.550415	-2.04307	0
1.0947	0.113961	-19.9189	-1.16038	-3.87108	0
1.0953	-0.497286	-21.1428	-2.68609	-2.34262	0
1.0960	-0.186482	-20.8378	-1.77034	-0.207379	0
1.0967	0.424765	-26.3275	-2.07613	0.399397	0
1.0973	-0.186482	-32.1261	-4.51758	-0.821837	0
1.0980	-0.186482	-35.4849	-3.90762	-3.2643	0
1.0987	0.725209	-37.3148	-1.16038	-4.17831	0
1.0993	0.113961	-36.7048	-0.244629	-2.64985	0
1.1000	-0.186482	-34.875	0.67112	-1.73584	0
1.1007	0.113961	-33.655	1.58687	-3.56385	0
1.1013	0.725209	-30.2963	0.365334	-3.56385	0
1.1020	0.424765	-25.4126	-0.244629	-2.34262	0
1.1027	0.113961	-19.309	1.58687	-3.2643	0
1.1033	0.424765	-9.85054	2.19683	-2.95708	0
1.1040	0.424765	-3.13696	0.67112	-1.42861	0
1.1047	-0.186482	-4.05191	-1.16038	-2.95708	0
1.1053	-0.497286	-7.40672	-3.29605	-4.47786	0
1.1060	-0.186482	-7.40672	-3.90762	-1.42861	0
1.1067	0.725209	-1.91703	-0.550415	0.0998493	0
1.1073	0.725209	3.27163	2.19683	0.0998493	0
1.1080	0.725209	2.66167	0.0595478	1.62063	0
1.1087	0.424765	2.35668	-2.07613	1.01385	0
1.1093	-0.186482	5.41047	-0.244629	-0.821837	0
1.1100	-0.186482	4.8005	0.0595478	0.0998493	0
1.1107	-0.186482	0.831771	-2.68609	-0.514608	0
1.1113	0.113961	0.221805	-2.07613	-3.2643	0
1.1120	-0.186482	1.74672	1.89104	-2.04307	0
1.1127	-0.186482	2.96665	2.50101	-0.207379	0
1.1133	1.02565	6.6304	0.365334	-0.821837	0
1.1140	1.02565	10.9002	-0.244629	0.0998493	0
1.1147	-0.186482	15.7838	0.67112	0.706626	0
1.1153	-0.497286	24.0263	1.89104	-1.73584	0
1.1160	0.113961	31.3498	2.80679	-0.821837	0
1.1167	0.725209	35.6196	0.975296	1.01385	0
1.1173	0.424765	41.4182	-1.16038	-2.34262	0
1.1180	-0.186482	48.4368	-0.854591	-3.56385	0
1.1187	-0.497286	50.8806	-0.854591	1.01385	0
1.1193	-0.497286	49.3557	-2.99187	2.84186	0
1.1200	-0.186482	42.9471	-2.68609	0.0998493	0
1.1207	0.424765	29.8249	0.0595478	-0.514608	0
1.1213	0.725209	13.649	0.365334	1.62063	0
1.1220	0.424765	0.526788	-1.46616	1.92786	0
1.1227	0.424765	-10.7655	-1.16038	0.0998493	0
1.1233	0.424765	-19.9189	0.975296	-0.207379	0
1.1240	0.725209	-25.7176	1.58687	1.01385	0
1.1247	0.725209	-30.2963	0.975296	-0.207379	0
1.1253	0.424765	-35.1799	1.58687	-2.04307	0
1.1260	0.113961	-37.3148	1.89104	0.0998493	0
1.1267	0.424765	-36.0949	2.19683	3.75587	0
1.1273	0.113961	-32.4311	4.3325	3.14909	0
1.1280	-0.497286	-23.2777	5.55404	1.01385	0
1.1287	-0.186482	-11.0705	2.19683	3.75587	0
1.1293	0.424765	-3.13696	-2.99187	7.11234	0
1.1300	0.424765	1.13675	-4.2118	4.66987	0
1.1307	-0.186482	4.18658	-1.46616	1.92786	0
1.1313	-0.186482	2.96665	-0.244629	2.53464	0
1.1320	0.424765	0.221805	-0.854591	1.3134	0
1.1327	-0.186482	1.74672	0.67112	1.62063	0
1.1333	-0.186482	4.49156	2.50101	3.75587	0
1.1340	-0.186482	4.49156	0.365334	2.53464	0
1.1347	-0.497286	1.44174	-1.46616	1.01385	0
1.1353	-0.497286	-3.74693	0.0595478	3.75587	0
1.1360	0.725209	-9.24058	1.28108	3.14909	0
1.1367	0.424765	-13.8153	1.89104	-1.12138	0
1.1373	-0.497286	-19.004	3.41675	-0.821837	0
1.1380	0.424765	-20.5329	1.58687	1.01385	0
1.1387	1.6369	-16.8691	0.365334	-0.821837	0
1.1393	0.424765	-14.4292	3.72254	-2.04307	0
1.1400	-0.186482	-11.0705	4.02672	-1.42861	0
1.1407	0.424765	-3.74693	0.0595478	-0.821837	0
1.1413	0.424765	0.831771	1.28108	-0.821837	0
1.1420	-0.186482	2.0517	3.41675	-0.207379	0
1.1427	0.113961	8.4603	-0.550415	0.0998493	0
1.1433	-0.186482	16.3938	-2.07613	1.01385	0
1.1440	-1.10853	19.1426	0.67112	1.01385	0
1.1447	-0.186482	20.6675	0.975296	1.01385	0
1.1453	0.113961	21.2775	0.975296	0.399397	0
1.1460	-0.186482	17.3127	3.11258	-1.12138	0
1.1467	0.113961	12.734	1.58687	-0.514608	0
1.1473	0.113961	10.9002	0.67112	1.3134	0
1.1480	-1.10853	9.98521	4.3325	0.399397	0
1.1487	-1.10853	10.2902	5.24825	1.3134	0
1.1493	0.424765	11.2091	1.89104	4.66987	0
1.1500	0.113961	9.07026	0.0595478	2.84186	0
1.1507	-0.497286	4.49156	1.58687	0.0998493	0
1.1513	-0.186482	3.8816	4.3325	1.3134	0
1.1520	-0.186482	9.98521	4.94247	0.706626	0
1.1527	-1.10853	17.9227	0.67112	-2.95708	0
1.1533	-0.186482	20.9725	-2.99187	-2.64985	0
1.1540	0.725209	19.1426	-0.244629	-1.42861	0
1.1547	0.113961	17.6177	3.72254	-0.821837	0
1.1553	-0.186482	18.8376	2.50101	1.01385	0
1.1560	-0.186482	18.2277	0.975296	0.0998493	0
1.1567	-0.186482	14.2589	0.67112	-1.73584	0
1.1573	-0.497286	11.5141	-1.46616	0.706626	0
1.1580	-0.186482	10.9002	-1.77034	3.14909	0
1.1587	0.424765	9.07026	-0.244629	1.62063	0
1.1593	0.725209	6.93538	-1.77034	0.0998493	0
1.1600	0.424765	7.54535	-3.90762	0.0998493	0
1.1607	-0.186482	6.6304	-2.07613	1.01385	0
1.1613	-0.79773	3.57661	-0.244629	2.23509	0
1.1620	-0.497286	0.221805	0.0595478	2.84186	0
1.1627	-0.186482	-2.527	1.58687	1.92786	0
1.1633	-0.186482	-3.13696	3.41675	0.0998493	0
1.1640	-0.497286	-3.13696	3.72254	-1.12138	0
1.1647	-0.79773	-5.57682	3.72254	0.399397	0
1.1653	-1.10853	-8.02065	1.58687	1.92786	0
1.1660	-0.497286	-10.1555	-1.16038	-0.514608	0
1.1667	0.113961	-11.0705	-0.244629	-1.42861	0
1.1673	0.113961	-8.32563	0.67112	1.01385	0
1.1680	-0.186482	-4.05191	-1.77034	0.399397	0
1.1687	0.113961	-3.44195	-1.77034	-1.73584	0
1.1693	0.113961	-3.44195	0.0595478	-0.821837	0
1.1700	-0.497286	-1.91703	-1.46616	0.0998493	0
1.1707	-0.186482	-0.998125	-1.46616	0.0998493	0
1.1713	-0.186482	2.0517	1.28108	-0.207379	0
1.1720	-0.186482	4.49156	0.975296	-2.64985	0
1.1727	-0.186482	-0.38816	-0.550415	-1.73584	0
1.1733	-0.497286	-5.27184	0.365334	1.62063	0
1.1740	-0.186482	-4.66188	1.28108	0.399397	0
1.1747	0.113961	-3.74693	3.11258	-2.04307	0
1.1753	-0.186482	-3.74693	5.24825	-1.73584	0
1.1760	-1.10853	-3.13696	3.41675	-1.73584	0
1.1767	-0.186482	-5.57682	0.0595478	-1.73584	0
1.1773	0.725209	-5.27184	1.58687	-0.514608	0
1.1780	-0.186482	-0.0831771	4.3325	-2.64985	0
1.1787	-1.40898	-3.74693	3.72254	-3.2643	0
1.1793	-0.497286	-14.1243	1.28108	-0.207379	0
1.1800	1.33646	-16.2591	-0.854591	-0.821837	0
1.1807	0.725209	-12.9004	-1.16038	-3.2643	0
1.1813	-1.40898	-11.9854	-0.244629	-1.73584	0
1.1820	-1.10853	-9.24058	0.67112	-1.42861	0
1.1827	0.424765	-6.49177	1.58687	-2.64985	0
1.1833	0.424765	-3.74693	0.67112	-0.821837	0
1.1840	0.424765	6.32542	-0.550415	0.0998493	0
1.1847	0.725209	20.0576	0.365334	-1.73584	0
1.1853	0.113961	27.3811	0.975296	-2.64985	0
1.1860	0.113961	29.516	0.67112	-2.34262	0
1.1867	0.424765	30.1299	2.50101	-0.821837	0
1.1873	-0.186482	27.9911	4.02672	-0.821837	0
1.1880	-0.186482	23.7213	1.58687	-2.64985	0
1.1887	0.113961	15.1739	-0.550415	-1.73584	0
1.1893	-0.497286	3.57661	-2.07613	0.0998493	0
1.1900	-0.79773	-5.57682	-2.99187	-1.42861	0
1.1907	-0.186482	-15.6492	-2.07613	-2.34262	0
1.1913	-0.186482	-28.7713	-0.244629	0.706626	0
1.1920	0.113961	-38.2298	0.67112	2.23509	0
1.1927	0.725209	-41.5885	0.67112	0.706626	0
1.1933	0.725209	-44.0284	0.365334	-0.207379	0
1.1940	-0.186482	-44.0284	-1.16038	1.3134	0
1.1947	-0.497286	-40.0636	-2.99187	4.66987	0
1.1953	0.113961	-37.6198	-3.90762	5.89111	0
1.1960	0.725209	-35.1799	-2.07613	4.66987	0
1.1967	-0.497286	-25.7176	0.0595478	2.84186	0
1.1973	-1.10853	-13.8153	-0.244629	2.53464	0
1.1980	0.725209	-7.40672	0.365334	1.01385	0
1.1987	1.33646	-2.83198	3.11258	0.0998493	0
1.1993	-0.497286	2.0517	2.50101	1.92786	0
1.2000	-0.497286	4.8005	0.0595478	2.53464	0
1.2007	0.725209	2.66167	-0.244629	0.399397	0
1.2013	0.113961	1.13675	-0.244629	0.0998493	0
1.2020	-0.186482	4.49156	-0.854591	0.706626	0
1.2027	-0.186482	7.85033	-1.16038	-0.821837	0
1.2033	-0.497286	7.54535	-2.68609	-2.64985	0
1.2040	0.113961	9.07026	-1.16038	-1.73584	0
1.2047	1.02565	11.5141	3.41675	-1.12138	0
1.2053	-0.186482	10.2902	4.3325	-1.42861	0
1.2060	-0.186482	9.37524	0.67112	-0.207379	0
1.2067	0.725209	10.9002	-1.16038	1.3134	0
1.2073	-0.186482	9.98521	-0.550415	0.399397	0
1.2080	-0.497286	6.32542	1.58687	0.0998493	0
1.2087	0.113961	2.66167	4.94247	2.23509	0
1.2093	-0.186482	-1.61205	3.72254	3.14909	0
1.2100	-0.186482	-2.83198	-0.550415	1.3134	0
1.2107	0.424765	-0.0831771	-0.550415	0.0998493	0
1.2113	-0.186482	-1.61205	1.58687	0.0998493	0
1.2120	-0.186482	-8.02065	3.41675	-0.207379	0
1.2127	0.113961	-11.6804	4.02672	0.0998493	0
1.2133	-0.497286	-10.4605	0.67112	0.706626	0
1.2140	-1.10853	-6.18679	-2.07613	0.0998493	0
1.2147	-0.186482	-0.693142	0.67112	0.0998493	0
1.2153	-0.186482	5.10549	3.72254	2.23509	0
1.2160	-0.186482	12.734	1.28108	3.75587	0
1.2167	0.424765	21.8874	-2.07613	1.62063	0
1.2173	0.424765	29.211	-1.77034	-0.207379	0
1.2180	0.424765	35.0096	-2.07613	2.53464	0
1.2187	0.424765	37.4534	-2.68609	4.0631	0
1.2193	-0.497286	37.1485	-0.854591	1.3134	0
1.2200	-1.40898	34.0947	1.58687	-0.207379	0
1.2207	-1.10853	27.3811	2.50101	0.0998493	0
1.2213	0.424765	20.0576	2.50101	-0.821837	0
1.2220	1.6369	13.039	2.50101	-0.207379	0
1.2227	0.725209	3.57661	1.28108	3.75587	0
1.2233	-0.79773	-5.88181	1.89104	2.53464	0
1.2240	-0.497286	-11.9854	3.41675	-1.73584	0
1.2247	0.725209	-18.699	1.28108	-0.821837	0
1.2253	0.424765	-24.4976	-1.16038	2.53464	0
1.2260	-0.186482	-22.9727	-1.16038	2.84186	0
1.2267	0.113961	-20.2239	-0.854591	1.62063	0
1.2273	-0.186482	-16.8691	-1.77034	1.01385	0
1.2280	-0.186482	-9.85054	-3.29605	1.62063	0
1.2287	-0.186482	-3.13696	-4.82337	1.3134	0
1.2293	-0.186482	-0.998125	-2.68609	-1.12138	0
1.2300	-0.186482	2.35668	0.975296	-2.64985	0
1.2307	0.424765	7.24037	0.365334	-0.821837	0
1.2313	-0.497286	10.5952	-2.99187	0.399397	0
1.2320	-1.10853	12.124	-2.07613	-1.73584	0
1.2327	-0.186482	11.2091	0.67112	-3.2643	0
1.2333	-0.186482	10.2902	0.365334	-1.73584	0
1.2340	-0.497286	11.5141	-0.550415	2.23509	0
1.2347	0.113961	10.2902	0.975296	2.23509	0
1.2353	0.113961	7.24037	2.50101	-1.73584	0
1.2360	-1.10853	5.71545	0.975296	-2.04307	0
1.2367	-0.497286	2.66167	-0.550415	1.01385	0
1.2373	0.725209	-4.66188	-1.16038	1.92786	0
1.2380	0.725209	-7.40672	-2.99187	1.92786	0
1.2387	0.424765	-4.35689	-4.51758	1.92786	0
1.2393	-0.79773	-0.693142	-3.60184	-0.821837	0
1.2400	-1.40898	1.13675	-3.29605	-1.73584	0
1.2407	-0.186482	3.27163	-4.2118	0.0998493	0
1.2413	1.02565	6.93538	-2.68609	-1.73584	0
1.2420	0.424765	11.2091	-1.77034	-2.95708	0
1.2427	0.113961	12.429	-3.90762	0.706626	0
1.2433	1.33646	12.429	-4.2118	0.399397	0
1.2440	1.6369	13.649	-0.244629	-2.64985	0
1.2447	0.725209	9.68023	1.58687	0.399397	0
1.2453	-0.497286	2.35668	-0.550415	2.53464	0
1.2460	-0.186482	1.74672	-2.07613	-0.821837	0
1.2467	1.02565	5.41047	-1.77034	-0.514608	0
1.2473	0.725209	2.96665	-0.244629	2.53464	0
1.2480	-0.186482	-0.0831771	1.28108	1.01385	0
1.2487	-0.186482	3.8816	-1.16038	-0.514608	0
1.2493	0.424765	7.54535	-5.73751	1.92786	0
1.2500	0.424765	6.32542	-6.65326	1.92786	0
1.2507	-0.186482	8.15531	-2.68609	-0.821837	0
1.2513	-0.186482	10.9002	-2.38191	-1.12138	0
1.2520	0.113961	7.24037	-5.43333	-0.514608	0
1.2527	0.424765	2.35668	-3.90762	-1.42861	0
1.2533	-0.186482	4.49156	-1.77034	-0.821837	0
1.2540	-0.186482	9.37524	-5.43333	2.23509	0
1.2547	0.725209	12.429	-6.65326	3.75587	0
1.2553	0.424765	16.3938	-2.07613	2.23509	0
1.2560	-0.186482	20.3625	-1.16038	1.62063	0
1.2567	-0.186482	19.7526	-3.60184	-0.514608	0
1.2573	-0.186482	14.5639	-2.68609	-2.64985	0
1.2580	-0.186482	6.93538	-0.854591	-1.73584	0
1.2587	-0.186482	-0.693142	0.67112	-0.821837	0
1.2593	0.113961	-7.10174	2.80679	-3.56385	0
1.2600	-0.497286	-15.9542	1.28108	-2.95708	0
1.2607	-0.79773	-28.7713	-2.38191	-0.207379	0
1.2613	0.113961	-36.3999	-1.77034	-1.42861	0
1.2620	0.113961	-32.1261	-0.854591	-2.34262	0
1.2627	-1.10853	-24.8026	-3.60184	1.01385	0
1.2633	-1.10853	-25.1076	-2.99187	1.01385	0
1.2640	-0.186482	-29.0763	-0.244629	-1.73584	0
1.2647	0.113961	-26.3275	-1.46616	-2.34262	0
1.2653	0.424765	-18.699	-2.99187	-1.73584	0
1.2660	0.113961	-16.5641	-1.46616	-2.95708	0
1.2667	-0.79773	-19.6139	-1.16038	-2.64985	0
1.2673	-0.186482	-20.2239	-2.07613	-2.34262	0
1.2680	0.725209	-16.5641	-0.550415	-3.56385	0
1.2687	-0.79773	-13.2053	0.0595478	-3.56385	0
1.2693	-1.71978	-11.9854	-1.16038	-2.64985	0
1.2700	-0.186482	-12.2904	0.67112	-2.64985	0
1.2707	0.424765	-12.5954	4.3325	-0.821837	0
1.2713	-0.497286	-11.9854	5.24825	1.01385	0
1.2720	-0.497286	-12.5954	3.41675	0.0998493	0
1.2727	-0.186482	-15.6492	2.19683	0.706626	0
1.2733	0.113961	-14.7342	2.50101	1.3134	0
1.2740	-0.186482	-8.32563	2.80679	-1.73584	0
1.2747	-0.186482	-1.30311	1.89104	-3.56385	0
1.2753	-0.186482	1.13675	0.975296	-1.73584	0
1.2760	-0.186482	0.831771	1.58687	-1.73584	0
1.2767	-0.497286	2.96665	3.11258	-2.04307	0
1.2773	-0.186482	8.15531	3.41675	-0.821837	0
1.2780	0.725209	12.734	1.58687	-2.04307	0
1.2787	0.424765	15.7838	0.975296	-2.64985	0
1.2793	-0.186482	19.4476	3.11258	0.399397	0
1.2800	-0.186482	22.1924	5.24825	0.399397	0
1.2807	-0.497286	22.8024	4.3325	-0.821837	0
1.2813	-0.79773	22.1924	2.50101	1.01385	0
1.2820	-0.497286	19.1426	0.975296	1.01385	0
1.2827	0.113961	13.039	2.50101	0.0998493	0
1.2833	0.113961	6.6304	7.07975	1.01385	0
1.2840	0.725209	-0.0831771	6.164	0.399397	0
1.2847	1.02565	-6.49177	0.975296	-0.821837	0
1.2853	0.113961	-8.32563	0.365334	0.0998493	0
1.2860	-0.497286	-7.10174	2.50101	0.706626	0
1.2867	0.424765	-4.05191	-0.244629	0.706626	0
1.2873	0.424765	1.13675	-2.07613	1.62063	0
1.2880	-0.497286	3.57661	0.365334	1.01385	0
1.2887	-0.497286	-0.0831771	1.28108	-0.514608	0
1.2893	-0.497286	-0.0831771	-0.854591	-0.514608	0
1.2900	-0.186482	7.24037	-2.38191	-1.73584	0
1.2907	0.725209	10.9002	-2.99187	-2.64985	0
1.2913	0.725209	6.93538	-2.68609	-2.64985	0
1.2920	-1.10853	4.49156	-0.244629	-3.56385	0
1.2927	-0.79773	5.10549	3.11258	-2.64985	0
1.2933	1.02565	3.8816	1.89104	1.62063	0
1.2940	1.33646	2.66167	-1.77034	2.23509	0
1.2947	0.725209	2.96665	-2.38191	0.0998493	0
1.2953	0.113961	4.18658	-0.550415	-0.207379	0
1.2960	-0.497286	5.10549	-0.854591	-0.821837	0
1.2967	0.113961	4.8005	-2.07613	1.3134	0
1.2973	0.725209	1.74672	-3.60184	4.9771	0
1.2980	0.725209	-1.61205	-4.82337	4.37033	0
1.2987	0.113961	-3.74693	-3.90762	1.92786	0
1.2993	-0.186482	-6.18679	-0.854591	1.01385	0
1.3000	-0.186482	-7.7117	-0.550415	0.399397	0
1.3007	-0.186482	-8.02065	-2.07613	1.01385	0
1.3013	-0.497286	-8.32563	-1.46616	2.23509	0
1.3020	-0.186482	-10.4605	-0.550415	0.0998493	0
1.3027	0.725209	-11.9854	-2.07613	-0.821837	0
1.3033	-0.497286	-11.0705	-2.38191	1.01385	0
1.3040	-2.02023	-9.85054	-0.244629	0.0998493	0
1.3047	-1.10853	-11.9854	0.67112	-1.73584	0
1.3053	0.113961	-15.6492	-2.07613	-0.821837	0
1.3060	0.424765	-15.3442	-2.99187	-0.207379	0
1.3067	1.02565	-11.0705	0.0595478	0.0998493	0
1.3073	0.113961	-5.57682	3.41675	0.399397	0
1.3080	-0.497286	-2.83198	2.80679	1.92786	0
1.3087	-0.497286	-2.527	-1.16038	4.37033	0
1.3093	-0.497286	-1.91703	-2.38191	1.62063	0
1.3100	-0.497286	-1.91703	-1.16038	-2.95708	0
1.3107	-0.497286	-3.13696	-2.07613	-0.821837	0
1.3113	-0.497286	-1.91703	-3.90762	1.3134	0
1.3120	-0.497286	1.74672	-1.16038	-0.514608	0
1.3127	-0.497286	2.66167	0.67112	1.01385	0
1.3133	-0.497286	3.27163	1.28108	1.62063	0
1.3140	-0.497286	5.71545	3.41675	-2.64985	0
1.3147	-0.497286	8.76528	3.11258	-1.73584	0
1.3153	-0.497286	11.2091	-0.244629	1.62063	0
1.3160	-0.497286	13.9539	2.80679	-1.42861	0
1.3167	-0.497286	15.4789	7.68971	-2.64985	0
1.3173	-0.497286	17.3127	4.02672	2.23509	0
1.3180	-0.497286	18.2277	-0.854591	3.75587	0
1.3187	-0.497286	15.4789	1.89104	2.84186	0
1.3193	-0.497286	14.8689	4.3325	3.14909	0
1.3200	0.725209	18.2277	-0.244629	3.45632	0
1.3207	0.725209	18.2277	-1.77034	3.14909	0
1.3213	0.113961	19.1426	-0.244629	2.53464	0
1.3220	-0.186482	25.5512	1.28108	1.01385	0
1.3227	-0.186482	28.601	0.365334	0.0998493	0
1.3233	0.424765	29.211	-1.46616	-0.207379	0
1.3240	-0.79773	32.8747	-1.77034	-0.207379	0
1.3247	-1.40898	33.1797	-1.16038	1.92786	0
1.3253	-0.186482	26.4661	0.67112	1.92786	0
1.3260	0.424765	21.5825	2.50101	0.0998493	0
1.3267	0.113961	17.9227	3.41675	1.01385	0
1.3273	0.113961	8.76528	3.41675	1.01385	0
1.3280	-0.186482	-2.22202	4.02672	-3.2643	0
1.3287	-0.79773	-11.0705	4.3325	-3.56385	0
1.3293	-0.186482	-19.309	3.11258	1.3134	0
1.3300	0.725209	-23.2777	-0.244629	1.01385	0
1.3307	-0.497286	-20.2239	-0.244629	-1.12138	0
1.3313	-1.10853	-13.2053	3.41675	0.0998493	0
1.3320	-0.497286	-7.40672	3.11258	0.0998493	0
1.3327	0.113961	-3.74693	-0.244629	-0.514608	0
[truncated: 67,606 more rows]
