# Supplementary material for: Identification of Haptic Based Guiding Using Hard Reins
Source: PLoS One. 2015 Jul 22;10(7):e0132020. doi: 10.1371/journal.pone.0132020 (PMC4511788; doi:10.1371/journal.pone.0132020)
Supplement: S4 File — (ZIP) [file pone.0132020.s004.zip]

Archive with 288 entries (140 files):
- EMGData2/
- EMGData2/Subject10/
- EMGData2/Subject10/T10/
- EMGData2/Subject10/T10/t10.txt
- EMGData2/Subject10/T11/
- EMGData2/Subject10/T11/t11.txt
- EMGData2/Subject10/T12/
- EMGData2/Subject10/T12/t12.txt
- EMGData2/Subject10/T13/
- EMGData2/Subject10/T13/t13.txt
- EMGData2/Subject10/T14/
- EMGData2/Subject10/T14/t14.txt
- EMGData2/Subject10/T15/
- EMGData2/Subject10/T15/t15.txt
- EMGData2/Subject10/T16/
- EMGData2/Subject10/T16/t16.txt
- EMGData2/Subject10/T17/
- EMGData2/Subject10/T17/t17.txt
- EMGData2/Subject10/T18/
- EMGData2/Subject10/T18/t18.txt
- EMGData2/Subject10/T19/
- EMGData2/Subject10/T19/t19.txt
- EMGData2/Subject10/T1/
- EMGData2/Subject10/T1/t1.txt
- EMGData2/Subject10/T20/
- EMGData2/Subject10/T20/t20.txt
- EMGData2/Subject10/T2/
- EMGData2/Subject10/T2/t2.txt
- EMGData2/Subject10/T3/
- EMGData2/Subject10/T3/t3.txt
- EMGData2/Subject10/T4/
- EMGData2/Subject10/T4/t4.txt
- EMGData2/Subject10/T5/
- EMGData2/Subject10/T5/t5.txt
- EMGData2/Subject10/T6/
- EMGData2/Subject10/T6/t6.txt
- EMGData2/Subject10/T7/
- EMGData2/Subject10/T7/t7.txt
- EMGData2/Subject10/T8/
- EMGData2/Subject10/T8/t8.txt
- EMGData2/Subject10/T9/
- EMGData2/Subject10/T9/t9.txt
- EMGData2/Subject11/
- EMGData2/Subject11/T10/
- EMGData2/Subject11/T10/t10.txt
- EMGData2/Subject11/T11/
- EMGData2/Subject11/T11/t11.txt
- EMGData2/Subject11/T12/
- EMGData2/Subject11/T12/t12.txt
- EMGData2/Subject11/T13/
- EMGData2/Subject11/T13/t13.txt
- EMGData2/Subject11/T14/
- EMGData2/Subject11/T14/t14.txt
- EMGData2/Subject11/T15/
- EMGData2/Subject11/T15/t15.txt
- EMGData2/Subject11/T16/
- EMGData2/Subject11/T16/t16.txt
- EMGData2/Subject11/T17/
- EMGData2/Subject11/T17/t17.txt
- EMGData2/Subject11/T18/
- EMGData2/Subject11/T18/t18.txt
- EMGData2/Subject11/T19/
- EMGData2/Subject11/T19/t19.txt
- EMGData2/Subject11/T1/
- EMGData2/Subject11/T1/t1.txt
- EMGData2/Subject11/T20/
- EMGData2/Subject11/T20/t20.txt
- EMGData2/Subject11/T2/
- EMGData2/Subject11/T2/t2.txt
- EMGData2/Subject11/T3/
- EMGData2/Subject11/T3/t3.txt
- EMGData2/Subject11/T4/
- EMGData2/Subject11/T4/t4.txt
- EMGData2/Subject11/T5/
- EMGData2/Subject11/T5/t5.txt
- EMGData2/Subject11/T6/
- EMGData2/Subject11/T6/t6.txt
- EMGData2/Subject11/T7/
- EMGData2/Subject11/T7/t7.txt
- EMGData2/Subject11/T8/
- EMGData2/Subject11/T8/t8.txt
- EMGData2/Subject11/T9/
- EMGData2/Subject11/T9/t9.txt
- EMGData2/Subject12/
- EMGData2/Subject12/T10/
- EMGData2/Subject12/T10/t10.txt
- EMGData2/Subject12/T11/
- EMGData2/Subject12/T11/t11.txt
- EMGData2/Subject12/T12/
- EMGData2/Subject12/T12/t12.txt
- EMGData2/Subject12/T13/
- EMGData2/Subject12/T13/t13.txt
- EMGData2/Subject12/T14/
- EMGData2/Subject12/T14/t14.txt
- EMGData2/Subject12/T15/
- EMGData2/Subject12/T15/t15.txt
- EMGData2/Subject12/T16/
- EMGData2/Subject12/T16/t16.txt
- EMGData2/Subject12/T17/
- EMGData2/Subject12/T17/t17.txt
- EMGData2/Subject12/T18/
- EMGData2/Subject12/T18/t18.txt
- EMGData2/Subject12/T19/
- EMGData2/Subject12/T19/t19.txt
- EMGData2/Subject12/T1/
- EMGData2/Subject12/T1/t1.txt
- EMGData2/Subject12/T20/
- EMGData2/Subject12/T20/t20.txt
- EMGData2/Subject12/T2/
- EMGData2/Subject12/T2/t2.txt
- EMGData2/Subject12/T3/
- EMGData2/Subject12/T3/t3.txt
- EMGData2/Subject12/T4/
- EMGData2/Subject12/T4/t4.txt
- EMGData2/Subject12/T5/
- EMGData2/Subject12/T5/t5.txt
- EMGData2/Subject12/T6/
- EMGData2/Subject12/T6/t6.txt
- EMGData2/Subject12/T7/
- EMGData2/Subject12/T7/t7.txt
- EMGData2/Subject12/T8/
- EMGData2/Subject12/T8/t8.txt
- EMGData2/Subject12/T9/
- EMGData2/Subject12/T9/t9.txt
- EMGData2/Subject13/
- EMGData2/Subject13/T10/
- EMGData2/Subject13/T10/t10.txt
- EMGData2/Subject13/T11/
- EMGData2/Subject13/T11/t11.txt
- EMGData2/Subject13/T12/
- EMGData2/Subject13/T12/t12.txt
- EMGData2/Subject13/T13/
- EMGData2/Subject13/T13/t13.txt
- EMGData2/Subject13/T14/
- EMGData2/Subject13/T14/t14.txt
- EMGData2/Subject13/T15/
- EMGData2/Subject13/T15/t15.txt
- EMGData2/Subject13/T16/
- EMGData2/Subject13/T16/t16.txt
- EMGData2/Subject13/T17/
- EMGData2/Subject13/T17/t17.txt
- EMGData2/Subject13/T18/
- EMGData2/Subject13/T18/t18.txt
- EMGData2/Subject13/T19/
- EMGData2/Subject13/T19/t19.txt
- EMGData2/Subject13/T1/
- EMGData2/Subject13/T1/t1.txt
- EMGData2/Subject13/T20/
- EMGData2/Subject13/T20/t20.txt
- EMGData2/Subject13/T2/
- EMGData2/Subject13/T2/t2.txt
- EMGData2/Subject13/T3/
- EMGData2/Subject13/T3/t3.txt
- EMGData2/Subject13/T4/
- EMGData2/Subject13/T4/t4.txt
- EMGData2/Subject13/T5/
- EMGData2/Subject13/T5/t5.txt
- EMGData2/Subject13/T6/
- EMGData2/Subject13/T6/t6.txt
- EMGData2/Subject13/T7/
- EMGData2/Subject13/T7/t7.txt
- EMGData2/Subject13/T8/
- EMGData2/Subject13/T8/t8.txt
- EMGData2/Subject13/T9/
- EMGData2/Subject13/T9/t9.txt
- EMGData2/Subject14/
- EMGData2/Subject14/T10/
- EMGData2/Subject14/T10/t10.txt
- EMGData2/Subject14/T11/
- EMGData2/Subject14/T11/t11.txt
- EMGData2/Subject14/T12/
- EMGData2/Subject14/T12/t12.txt
- EMGData2/Subject14/T13/
- EMGData2/Subject14/T13/t13.txt
- EMGData2/Subject14/T14/
- EMGData2/Subject14/T14/t14.txt
- EMGData2/Subject14/T15/
- EMGData2/Subject14/T15/t15.txt
- EMGData2/Subject14/T16/
- EMGData2/Subject14/T16/t16.txt
- EMGData2/Subject14/T17/
- EMGData2/Subject14/T17/t17.txt
- EMGData2/Subject14/T18/
- EMGData2/Subject14/T18/t18.txt
- EMGData2/Subject14/T19/
- EMGData2/Subject14/T19/t19.txt
- EMGData2/Subject14/T1/
- EMGData2/Subject14/T1/t1.txt
- EMGData2/Subject14/T20/
- EMGData2/Subject14/T20/t20.txt
- EMGData2/Subject14/T2/
- EMGData2/Subject14/T2/t2.txt
- EMGData2/Subject14/T3/
- EMGData2/Subject14/T3/t3.txt
- EMGData2/Subject14/T4/
- EMGData2/Subject14/T4/t4.txt
- EMGData2/Subject14/T5/
- EMGData2/Subject14/T5/t5.txt
- EMGData2/Subject14/T6/
- EMGData2/Subject14/T6/t6.txt
- EMGData2/Subject14/T7/
- EMGData2/Subject14/T7/t7.txt
- EMGData2/Subject14/T8/
- EMGData2/Subject14/T8/t8.txt
- EMGData2/Subject14/T9/
- EMGData2/Subject14/T9/t9.txt
- EMGData2/Subject15/
- EMGData2/Subject15/T10/
- EMGData2/Subject15/T10/t10.txt
- EMGData2/Subject15/T11/
- EMGData2/Subject15/T11/t11.txt
- EMGData2/Subject15/T12/
- EMGData2/Subject15/T12/t12.txt
- EMGData2/Subject15/T13/
- EMGData2/Subject15/T13/t13.txt
- EMGData2/Subject15/T14/
- EMGData2/Subject15/T14/t14.txt
- EMGData2/Subject15/T15/
- EMGData2/Subject15/T15/t15.txt
- EMGData2/Subject15/T16/
- EMGData2/Subject15/T16/t16.txt
- EMGData2/Subject15/T17/
- EMGData2/Subject15/T17/t17.txt
- EMGData2/Subject15/T18/
- EMGData2/Subject15/T18/t18.txt
- EMGData2/Subject15/T19/
- EMGData2/Subject15/T19/t19.txt
- EMGData2/Subject15/T1/
- EMGData2/Subject15/T1/t1.txt
- EMGData2/Subject15/T20/
- EMGData2/Subject15/T20/t20.txt
- EMGData2/Subject15/T2/
- EMGData2/Subject15/T2/t2.txt
- EMGData2/Subject15/T3/
- EMGData2/Subject15/T3/t3.txt
- EMGData2/Subject15/T4/
- EMGData2/Subject15/T4/t4.txt
- EMGData2/Subject15/T5/
- EMGData2/Subject15/T5/t5.txt
- EMGData2/Subject15/T6/
- EMGData2/Subject15/T6/t6.txt
- EMGData2/Subject15/T7/
- EMGData2/Subject15/T7/t7.txt
- EMGData2/Subject15/T8/
- EMGData2/Subject15/T8/t8.txt
- EMGData2/Subject15/T9/
- EMGData2/Subject15/T9/t9.txt
- EMGData2/Subject9/
- EMGData2/Subject9/T10/
- EMGData2/Subject9/T10/t10.txt
- EMGData2/Subject9/T11/
- EMGData2/Subject9/T11/t11.txt
- EMGData2/Subject9/T12/
- EMGData2/Subject9/T12/t12.txt
- EMGData2/Subject9/T13/
- EMGData2/Subject9/T13/t13.txt
- EMGData2/Subject9/T14/
- EMGData2/Subject9/T14/t14.txt
- EMGData2/Subject9/T15/
- EMGData2/Subject9/T15/t15.txt
- EMGData2/Subject9/T16/
- EMGData2/Subject9/T16/t16.txt
- EMGData2/Subject9/T17/
- EMGData2/Subject9/T17/t17.txt
- EMGData2/Subject9/T18/
- EMGData2/Subject9/T18/t18.txt
- EMGData2/Subject9/T19/
- EMGData2/Subject9/T19/t19.txt
- EMGData2/Subject9/T1/
- EMGData2/Subject9/T1/t1.txt
- EMGData2/Subject9/T20/
- EMGData2/Subject9/T20/t20.txt
- EMGData2/Subject9/T2/
- EMGData2/Subject9/T2/t2.txt
- EMGData2/Subject9/T3/
- EMGData2/Subject9/T3/t3.txt
- EMGData2/Subject9/T4/
- EMGData2/Subject9/T4/t4.txt
- EMGData2/Subject9/T5/
- EMGData2/Subject9/T5/t5.txt
- EMGData2/Subject9/T6/
- EMGData2/Subject9/T6/t6.txt
- EMGData2/Subject9/T7/
- EMGData2/Subject9/T7/t7.txt
- EMGData2/Subject9/T8/
- EMGData2/Subject9/T8/t8.txt
- EMGData2/Subject9/T9/
- EMGData2/Subject9/T9/t9.txt
