# Supplementary material for: Identification of Haptic Based Guiding Using Hard Reins
Source: PLoS One. 2015 Jul 22;10(7):e0132020. doi: 10.1371/journal.pone.0132020 (PMC4511788; doi:10.1371/journal.pone.0132020)
Supplement: S4 File — (ZIP) [file pone.0132020.s004.zip › EMGData2/Subject10/T10/t10.txt]

0.0000	-5.85024	1.55027	-16.7046	-49.5567	0
0.0007	-7.07268	-1.19593	-15.4845	-61.7678	0
0.0013	-8.90634	-1.80681	-6.02141	-73.3615	0
0.0020	-11.6535	-2.41677	2.51904	-82.2146	0
0.0027	-15.0051	-2.41677	2.82861	-86.7938	0
0.0033	-17.7522	-2.41677	0.995476	-93.1978	0
0.0040	-18.6724	-3.63761	-5.41442	-96.2506	0
0.0047	-18.9747	-4.85845	-23.1145	-90.145	0
0.0053	-20.1971	-6.07929	-37.1543	-83.1304	0
0.0060	-20.1971	-6.99469	-32.268	-73.6668	0
0.0067	-18.9747	-5.16389	-23.7215	-56.2728	0
0.0073	-17.7522	-4.24849	-25.2511	-39.4893	0
0.0080	-15.0051	-5.16389	-23.7215	-28.2008	0
0.0087	-11.0423	-3.63761	-13.3479	-12.6317	0
0.0093	-7.07268	-2.11225	-8.77111	8.42566	0
0.0100	-2.18964	-2.72221	-13.3479	27.0408	0
0.0107	2.38443	0.0239923	-17.9246	43.2137	0
0.0113	5.13156	3.07656	-17.0081	54.1969	0
0.0120	6.354	0.634874	-13.6514	58.4708	0
0.0127	7.26747	0.940315	-7.85455	63.05	0
0.0133	8.79887	3.99196	0.691977	68.8502	0
0.0140	9.71235	0.634874	4.65567	70.9872	0
0.0147	7.87869	-1.19593	3.43561	69.1555	0
0.0153	7.26747	3.07656	5.26874	64.5763	0
0.0160	8.79887	2.77112	9.542	54.1969	0
0.0167	7.87869	-0.280526	10.4586	39.8557	0
0.0173	5.13156	3.07656	11.0656	25.2091	0
0.0180	2.38443	5.51732	13.2022	9.34149	0
0.0187	-0.0537336	2.16023	15.0353	-8.05932	0
0.0193	0.557486	-0.280526	14.7258	-24.5375	0
0.0200	2.08218	-1.19593	12.2856	-40.4052	0
0.0207	-0.362702	-2.41677	8.01237	-56.2728	0
0.0213	-6.77043	-1.50137	0.382408	-69.0945	0
0.0220	-10.431	-0.280526	-10.2947	-75.8038	0
0.0227	-11.3445	0.329433	-17.9246	-77.3302	0
0.0233	-13.7894	0.940315	-20.6743	-81.2988	0
0.0240	-17.141	-1.19593	-19.4543	-87.7096	0
0.0247	-18.3635	-4.55301	-10.9077	-87.099	0
0.0253	-16.8388	-4.24849	4.04867	-77.9407	0
0.0260	-15.3141	-3.33217	10.149	-67.5681	0
0.0267	-12.8692	-5.16389	0.0789097	-53.5253	0
0.0273	-7.38165	-5.16389	-15.181	-34.6049	0
0.0280	-3.10311	-0.891408	-24.3345	-19.9584	0
0.0287	-2.18964	-0.585967	-21.5848	-4.39599	0
0.0293	0.859737	-2.72221	-9.37811	18.7983	0
0.0300	6.96522	-1.50137	9.23243	38.6346	0
0.0307	13.0707	0.634874	29.6822	51.1509	0
0.0313	16.7313	-0.585967	44.329	63.6605	0
0.0320	19.7807	0.329433	49.2154	75.8648	0
0.0327	22.5278	3.99196	49.5189	81.9704	0
0.0333	21.6143	5.2128	47.3822	83.1915	0
0.0340	20.3919	3.99196	39.7523	84.4126	0
0.0347	21.6143	3.38108	23.8853	86.8548	0
0.0353	22.2256	3.99196	5.26874	82.5809	0
0.0360	19.7807	3.99196	-9.37811	67.9344	0
0.0367	16.7313	2.77112	-17.6211	49.9298	0
0.0373	14.5954	0.940315	-18.8412	34.0554	0
0.0380	12.4595	-0.280526	-16.0976	20.3247	0
0.0387	9.40338	-0.891408	-15.181	8.42566	0
0.0393	5.74278	-2.11225	-14.2644	-7.44877	0
0.0400	1.47096	-2.41677	-11.5147	-28.5061	0
0.0407	-2.49861	-3.33217	-13.3479	-44.679	0
0.0413	-5.54799	-5.46841	-17.3176	-55.0517	0
0.0420	-7.98615	-4.24849	-17.3176	-65.1258	0
0.0427	-11.9557	-1.50137	-25.2511	-71.2246	0
0.0433	-16.2275	-5.16389	-46.9148	-75.8038	0
0.0440	-17.45	-10.6563	-60.9547	-80.9935	0
0.0447	-16.5365	-8.21553	-63.7044	-79.7724	0
0.0453	-17.7522	-4.24849	-64.0079	-73.0563	0
0.0460	-18.9747	-4.24849	-51.1881	-63.9047	0
0.0467	-18.6724	-3.02765	-27.6912	-47.4265	0
0.0473	-18.3635	-1.50137	-17.0081	-29.1099	0
0.0480	-15.9253	-2.11225	-15.181	-17.2109	0
0.0487	-11.3445	-0.891408	-7.55105	-5.31183	0
0.0493	-6.46146	0.634874	-2.66472	12.998	0
0.0500	-1.27617	-0.585967	-6.63448	33.7501	0
0.0507	2.6934	-1.50137	-5.41442	52.9758	0
0.0513	5.13156	0.0239923	3.7391	67.0186	0
0.0520	10.3236	1.55027	12.8987	74.3384	0
0.0527	15.8178	2.16023	21.4391	78.307	0
0.0533	17.3425	1.24483	29.6822	83.1915	0
0.0540	20.7009	-0.585967	35.1755	86.5495	0
0.0547	25.5772	-0.891408	41.8889	85.3284	0
0.0553	24.0525	-0.280526	50.7389	78.9176	0
0.0560	20.7009	0.329433	55.3157	67.6291	0
0.0567	20.3919	1.55027	55.0122	51.7615	0
0.0573	19.4784	2.16023	51.959	34.3607	0
0.0580	18.256	1.24483	45.5491	19.4089	0
0.0587	16.1201	3.07656	38.8357	4.15177	0
0.0593	7.26747	5.2128	30.5987	-16.295	0
0.0600	-1.57842	3.07656	18.6955	-38.5735	0
0.0607	-4.0233	0.329433	8.62543	-55.9675	0
0.0613	-7.07268	-0.280526	0.995476	-64.8206	0
0.0620	-12.2647	-1.50137	-15.181	-70.0035	0
0.0627	-13.7894	-2.41677	-36.2377	-77.6354	0
0.0633	-15.9253	-0.891408	-46.9148	-83.741	0
0.0640	-20.4994	0.329433	-49.361	-83.1304	0
0.0647	-21.7218	-0.891408	-47.8314	-81.9093	0
0.0653	-20.1971	-2.11225	-42.6476	-79.4671	0
0.0660	-19.8881	-1.50137	-38.3744	-68.1786	0
0.0667	-18.6724	0.329433	-32.8811	-49.2514	0
0.0673	-14.7029	0.329433	-20.6743	-32.4679	0
0.0680	-10.431	0.329433	-7.85455	-19.3478	0
0.0687	-8.29512	0.329433	2.21554	-4.39599	0
0.0693	-6.46146	-1.19593	13.2022	14.5244	0
0.0700	-3.10311	-0.891408	24.1888	34.0554	0
0.0707	1.16871	2.16023	32.4258	49.9298	0
0.0713	3.91584	3.68652	36.3956	61.5236	0
0.0720	4.82931	2.46568	32.4258	67.9344	0
0.0727	6.96522	1.85572	26.9325	71.5977	0
0.0733	10.6258	1.24483	24.1888	78.0018	0
0.0740	13.0707	1.55027	17.779	82.2757	0
0.0747	15.2066	3.07656	16.8624	78.9176	0
0.0753	17.0335	2.77112	24.4923	73.7279	0
0.0760	15.2066	0.329433	21.7487	66.1027	0
0.0767	10.3236	0.940315	5.87574	47.4876	0
0.0773	6.96522	2.77112	-4.49785	28.5672	0
0.0780	6.96522	2.16023	-6.63448	17.5772	0
0.0787	6.05175	1.85572	-9.68768	3.23594	0
0.0793	0.557486	1.24483	-14.8714	-16.295	0
0.0800	-6.15921	-1.19593	-24.031	-33.0785	0
0.0807	-10.7333	-2.41677	-33.488	-48.9529	0
0.0813	-15.0051	-1.50137	-35.6247	-64.8206	0
0.0820	-15.3141	-1.19593	-32.5715	-72.4457	0
0.0827	-13.4804	-0.585967	-33.7976	-75.1932	0
0.0833	-17.45	2.46568	-36.5412	-82.8251	0
0.0840	-23.5555	2.46568	-31.3514	-90.4503	0
0.0847	-21.4196	-1.80681	-20.3648	-89.236	0
0.0853	-17.7522	-4.55301	-14.2644	-82.2146	0
0.0860	-17.7522	-3.94305	-12.1278	-72.4457	0
0.0867	-15.0051	-3.33217	-3.27779	-55.6622	0
0.0873	-8.59737	-5.16389	12.2856	-37.3524	0
0.0880	-5.54799	-5.77385	21.7487	-24.5375	0
0.0887	-3.71433	-3.63761	22.3557	-10.1895	0
0.0893	-0.0537336	-0.891408	24.4923	11.1732	0
0.0900	6.354	-1.50137	31.5153	32.2305	0
0.0907	13.3729	-2.41677	34.872	46.877	0
0.0913	17.0335	0.329433	33.3424	57.555	0
0.0920	18.8672	1.85572	34.2589	67.0186	0
0.0927	22.2256	0.940315	40.6688	74.3384	0
0.0933	24.6637	2.77112	45.2456	78.307	0
0.0940	26.1884	4.90736	47.3822	80.7493	0
0.0947	28.9355	3.38108	51.6555	79.5282	0
0.0953	28.0221	3.99196	45.8587	72.8188	0
0.0960	25.5772	5.82276	26.022	62.4394	0
0.0967	26.1884	3.07656	10.7621	46.5718	0
0.0973	24.0525	0.329433	6.7923	29.1777	0
0.0980	15.8178	2.77112	6.1853	16.0508	0
0.0987	10.0146	4.29648	10.4586	2.93066	0
0.0993	10.0146	3.07656	4.35217	-17.2109	0
0.1000	9.10113	3.07656	-34.1011	-36.4366	0
0.1007	4.21809	2.77112	-80.7914	-50.7778	0
0.1013	-1.57842	1.85572	-98.4914	-64.8206	0
0.1020	-4.93677	1.24483	-91.1649	-75.8038	0
0.1027	-7.6839	0.329433	-73.7745	-80.3829	0
0.1033	-12.2647	-0.585967	-54.8544	-85.2674	0
0.1040	-14.7029	-0.585967	-46.3078	-87.7096	0
0.1047	-14.0916	-1.50137	-42.9511	-82.8251	0
0.1053	-15.6163	-1.50137	-38.9814	-77.9407	0
0.1060	-17.45	0.329433	-48.141	-69.6982	0
0.1067	-13.1782	2.16023	-64.6149	-51.0831	0
0.1073	-9.81981	3.99196	-64.9244	-32.7732	0
0.1080	-12.8692	4.60192	-54.5448	-22.4006	0
0.1087	-15.0051	2.77112	-43.5581	-6.53294	0
0.1093	-10.431	2.16023	-23.418	16.0508	0
0.1100	-4.0233	4.90736	-1.44465	34.3607	0
0.1107	-0.967205	4.29648	11.6786	49.3193	0
0.1113	0.557486	0.329433	20.8322	60.913	0
0.1120	2.99565	0.329433	28.7656	66.1027	0
0.1127	5.74278	2.77112	33.0389	73.4226	0
0.1133	8.48991	3.07656	41.2758	82.8862	0
0.1140	11.8483	3.07656	50.7389	85.0231	0
0.1147	12.4595	3.68652	56.5357	81.0545	0
0.1153	7.87869	3.07656	61.7256	78.0018	0
0.1160	4.52034	3.99196	58.0654	69.1555	0
0.1167	3.91584	6.1282	36.3956	51.4562	0
0.1173	1.16871	2.16023	12.5891	32.2305	0
0.1180	-2.18964	-2.41677	3.13211	16.3561	0
0.1187	-5.23902	-0.280526	2.82861	1.099	0
0.1193	-12.8692	3.07656	4.96524	-17.5161	0
0.1200	-19.5859	1.55027	9.542	-40.0999	0
0.1207	-23.2465	0.0239923	12.5891	-58.715	0
0.1213	-27.5183	-2.41677	11.0656	-68.4839	0
0.1220	-30.5744	-6.07929	0.691977	-74.5827	0
0.1227	-28.7408	-5.16389	-14.5679	-81.2988	0
0.1233	-29.9632	-1.50137	-24.638	-86.4885	0
0.1240	-34.235	-2.41677	-31.661	-87.099	0
0.1247	-32.4014	-4.55301	-41.7311	-84.9621	0
0.1253	-28.7408	-4.55301	-45.0878	-81.2988	0
0.1260	-29.043	-3.33217	-37.1543	-70.9193	0
0.1267	-27.8273	-3.94305	-25.8581	-54.4411	0
0.1273	-22.333	-6.07929	-12.4313	-38.2682	0
0.1280	-18.6724	-7.91009	-0.837656	-24.2322	0
0.1287	-16.2275	-5.16389	2.21554	-7.75405	0
0.1293	-14.4006	-2.41677	2.82861	11.1732	0
0.1300	-12.8692	-3.02765	5.26874	30.3988	0
0.1307	-9.20859	-3.33217	4.96524	47.4876	0
0.1313	-4.0233	-0.585967	5.87574	59.6919	0
0.1320	-1.27617	-0.280526	10.7621	67.0186	0
0.1327	0.859737	-2.72221	13.5057	72.5136	0
0.1333	5.74278	-3.33217	13.8153	75.5595	0
0.1340	8.79887	-1.50137	17.172	78.0018	0
0.1347	9.40338	-0.280526	21.4391	79.2229	0
0.1353	9.71235	0.634874	24.1888	74.3384	0
0.1360	10.0146	2.16023	26.022	64.2711	0
0.1367	10.3236	1.24483	23.2723	51.4562	0
0.1373	9.71235	-2.72221	17.779	34.9712	0
0.1380	7.87869	-4.55301	15.9519	19.4089	0
0.1387	5.74278	-2.41677	14.1188	7.50982	0
0.1393	2.38443	-0.585967	5.26874	-8.96837	0
0.1400	-1.27617	-2.41677	-2.36122	-31.2468	0
0.1407	-4.93677	-4.24849	-6.63448	-48.3424	0
0.1413	-10.1221	-3.02765	-12.4313	-60.5467	0
0.1420	-14.0916	-2.11225	-14.2644	-70.0035	0
0.1427	-12.5669	-3.33217	-11.5147	-73.9721	0
0.1433	-12.8692	-3.94305	-12.7348	-77.3302	0
0.1440	-17.7522	-3.94305	-14.2644	-82.8251	0
0.1447	-17.7522	-4.55301	-8.77111	-82.2146	0
0.1453	-13.1782	-5.16389	-3.88478	-75.8038	0
0.1460	-13.1782	-4.55301	-0.528088	-67.8733	0
0.1467	-12.8692	-3.63761	12.2856	-52.9147	0
0.1473	-7.6839	-2.11225	27.849	-33.9943	0
0.1480	-4.93677	-0.891408	39.1453	-19.9584	0
0.1487	-3.10311	-1.50137	47.9953	-6.53294	0
0.1493	4.21809	-2.41677	47.9953	11.4784	0
0.1500	11.5393	-0.585967	36.0921	30.3988	0
0.1507	14.8976	0.329433	30.5987	46.877	0
0.1513	19.7807	-0.585967	39.7523	60.3025	0
0.1520	24.0525	-0.585967	55.6192	69.4608	0
0.1527	25.2749	0.329433	76.6759	76.4754	0
0.1533	28.0221	1.24483	97.1257	81.0545	0
0.1540	31.3804	1.55027	96.5126	80.7493	0
0.1547	28.0221	2.16023	73.3192	77.3912	0
0.1553	22.5278	3.38108	54.0956	74.3384	0
0.1560	21.9166	3.68652	44.329	63.6605	0
0.1567	21.0031	1.85572	24.1888	44.1295	0
0.1573	15.8178	-0.585967	-3.27779	27.6513	0
0.1580	11.5393	-0.585967	-14.8714	16.3561	0
0.1587	11.5393	0.329433	-11.5147	-0.122111	0
0.1593	9.71235	-1.19593	-14.5679	-20.2636	0
0.1600	4.21809	-2.41677	-41.7311	-36.1313	0
0.1607	-0.664953	-0.280526	-82.928	-50.4725	0
0.1613	-6.77043	0.329433	-103.068	-64.5153	0
0.1620	-14.0916	-2.41677	-94.2181	-73.0563	0
0.1627	-16.8388	-3.02765	-82.0114	-79.4671	0
0.1633	-16.2275	-2.11225	-69.1977	-86.4885	0
0.1640	-16.8388	-3.02765	-46.3078	-87.7096	0
0.1647	-17.45	-3.94305	-20.3648	-84.9621	0
0.1653	-18.3635	-3.63761	1.91204	-81.9093	0
0.1660	-18.9747	-3.63761	5.26874	-71.2246	0
0.1667	-17.45	-2.11225	-29.2148	-52.6095	0
0.1673	-15.9253	-1.50137	-74.078	-37.3524	0
0.1680	-15.0051	-3.63761	-92.9981	-27.8956	0
0.1687	-9.51756	-5.16389	-95.4382	-14.4634	0
0.1693	-3.10311	-2.72221	-85.6716	8.42566	0
0.1700	-1.27617	-0.280526	-54.5448	30.3988	0
0.1707	1.77993	0.329433	-29.2148	44.4348	0
0.1713	8.48991	0.0239923	-29.8279	57.2497	0
0.1720	13.0707	0.329433	-33.7976	70.0713	0
0.1727	14.8976	0.329433	-32.5715	75.5595	0
0.1733	15.2066	-1.80681	-33.488	78.6123	0
0.1740	16.1201	-1.80681	-29.5244	82.8862	0
0.1747	20.0896	1.24483	-17.9246	80.444	0
0.1753	24.0525	1.24483	-9.07461	71.903	0
0.1760	22.5278	-2.11225	-2.97429	63.9658	0
0.1767	20.3919	-0.891408	1.29897	50.2351	0
0.1773	19.7807	1.55027	0.995476	31.3147	0
0.1780	17.3425	0.329433	1.29897	17.8825	0
0.1787	13.0707	0.329433	4.96524	5.06761	0
0.1793	6.96522	1.55027	2.51904	-14.4634	0
0.1800	-0.0537336	-1.19593	-3.27779	-33.6891	0
0.1807	-3.10311	-3.33217	-2.97429	-48.3424	0
0.1813	-5.85024	-2.72221	-2.36122	-61.1572	0
0.1820	-11.3445	-5.16389	-7.85455	-72.1404	0
0.1827	-14.0916	-8.21553	-11.5147	-78.8565	0
0.1833	-14.7029	-6.99469	-10.9077	-82.8251	0
0.1840	-18.0612	-5.16389	-13.0444	-84.0463	0
0.1847	-21.4196	-5.16389	-12.4313	-82.2146	0
0.1853	-21.1106	-5.77385	-5.11092	-77.3302	0
0.1860	-20.8083	-6.07929	-0.837656	-67.2628	0
0.1867	-21.1106	-5.16389	-2.66472	-51.3884	0
0.1873	-17.7522	-3.33217	-2.05772	-34.9102	0
0.1880	-13.1782	-3.94305	1.60854	-22.0953	0
0.1887	-9.81981	-3.94305	7.70887	-8.96837	0
0.1893	-7.6839	-1.50137	17.779	10.8679	0
0.1900	-4.0233	0.634874	22.9688	32.2305	0
0.1907	0.557486	0.634874	19.6121	47.7929	0
0.1913	2.99565	-1.50137	18.0825	57.2497	0
0.1920	3.91584	-2.11225	22.6653	63.6605	0
0.1927	7.57644	0.329433	28.4621	70.3766	0
0.1933	13.9842	2.16023	33.3424	78.9176	0
0.1940	17.3425	0.634874	38.5322	84.7179	0
0.1947	17.0335	0.0239923	44.0255	81.9704	0
0.1953	15.8178	0.329433	47.3822	76.7807	0
0.1960	13.3729	2.16023	44.329	70.6819	0
0.1967	11.237	4.60192	36.0921	55.1127	0
0.1973	10.0146	2.16023	29.6822	34.6659	0
0.1980	8.48991	-2.11225	22.9688	22.1564	0
0.1987	5.13156	-0.585967	16.5589	10.2573	0
0.1993	1.47096	2.16023	15.0353	-9.8842	0
0.2000	-1.27617	1.85572	14.1188	-29.7205	0
0.2007	-4.0233	2.16023	9.542	-46.5107	0
0.2013	-8.59737	1.55027	2.82861	-61.7678	0
0.2020	-12.2647	-0.585967	-8.15805	-68.4839	0
0.2027	-14.0916	0.940315	-17.9246	-72.1404	0
0.2033	-16.2275	2.77112	-19.4543	-81.604	0
0.2040	-20.4994	0.329433	-15.181	-87.4043	0
0.2047	-21.1106	-1.50137	-6.33098	-82.5199	0
0.2053	-19.2836	-0.585967	6.4888	-76.7196	0
0.2060	-18.0612	-0.585967	15.9519	-67.5681	0
0.2067	-16.5365	-0.891408	23.2723	-49.5567	0
0.2073	-14.4006	-0.280526	29.6822	-31.5521	0
0.2080	-12.2647	0.329433	26.629	-18.1267	0
0.2087	-9.51756	0.329433	24.4923	-3.17489	0
0.2093	-7.6839	0.329433	33.6519	16.6614	0
0.2100	-5.85024	0.634874	29.3787	34.9712	0
0.2107	-1.88739	1.55027	1.91204	49.9298	0
0.2113	3.91584	2.16023	-14.2644	61.5236	0
0.2120	8.79887	2.77112	-7.24148	69.7661	0
0.2127	12.1505	4.29648	0.382408	75.5595	0
0.2133	12.1505	5.51732	2.21554	80.7493	0
0.2140	12.4595	6.1282	6.1853	85.0231	0
0.2147	13.6819	7.0436	9.23243	83.4968	0
0.2153	12.4595	6.73816	9.542	77.0859	0
0.2160	11.5393	5.82276	12.2856	66.408	0
0.2167	12.4595	3.99196	19.3086	50.8456	0
0.2173	10.6258	2.77112	26.629	34.3607	0
0.2180	6.05175	2.16023	28.4621	21.8511	0
0.2187	2.6934	2.46568	26.629	7.50982	0
0.2193	0.557486	2.16023	25.7124	-13.5475	0
0.2200	-0.362702	1.55027	20.2191	-33.0785	0
0.2207	-2.18964	0.329433	6.4888	-48.0371	0
0.2213	-7.6839	-0.585967	-10.6042	-62.3783	0
0.2220	-10.7333	0.329433	-23.1145	-74.2774	0
0.2227	-9.81981	0.940315	-25.8581	-80.6882	0
0.2233	-12.8692	-0.280526	-21.2813	-86.7938	0
0.2240	-18.6724	-0.891408	-21.5848	-90.4503	0
0.2247	-20.4994	-1.50137	-25.5546	-86.7938	0
0.2253	-21.1106	-2.41677	-25.2511	-81.9093	0
0.2260	-19.5859	-0.280526	-27.3877	-76.4143	0
0.2267	-14.0916	3.99196	-32.8811	-60.852	0
0.2273	-12.5669	2.16023	-31.9645	-41.6263	0
0.2280	-15.6163	-1.50137	-24.9476	-31.5521	0
0.2287	-10.431	-1.19593	-17.3176	-20.8742	0
0.2293	-1.88739	-1.19593	-12.1278	1.40428	0
0.2300	1.47096	-2.41677	-11.5147	24.5986	0
0.2307	5.13156	-1.50137	-13.3479	39.5504	0
0.2313	10.6258	-1.19593	-9.68768	52.372	0
0.2320	10.0146	-1.50137	-1.14116	63.9658	0
0.2327	9.10113	1.24483	9.8455	70.6819	0
0.2333	16.1201	3.07656	18.999	74.6437	0
0.2340	21.6143	0.329433	21.4391	76.4754	0
0.2347	18.8672	-0.891408	19.9156	74.3384	0
0.2353	14.5954	1.55027	20.5287	70.3766	0
0.2360	13.9842	1.85572	20.8322	63.3552	0
0.2367	12.4595	-1.19593	18.392	48.4034	0
0.2373	6.96522	-2.41677	15.0353	29.483	0
0.2380	2.6934	0.329433	15.3388	14.8297	0
0.2387	1.47096	3.07656	15.3388	3.54122	0
0.2393	0.248518	2.77112	9.542	-12.0211	0
0.2400	-2.18964	0.329433	6.7923	-32.7732	0
0.2407	-3.71433	-1.80681	13.2022	-51.3884	0
0.2413	-5.85024	-4.24849	12.5891	-64.8206	0
0.2420	-11.0423	-4.24849	4.35217	-74.8879	0
0.2427	-16.5365	-2.41677	5.87574	-82.2146	0
0.2433	-18.9747	-3.33217	8.01237	-86.7938	0
0.2440	-18.6724	-5.77385	-4.80135	-91.6714	0
0.2447	-21.4196	-5.16389	-22.5014	-92.282	0
0.2453	-28.7408	-5.16389	-32.8811	-84.9621	0
0.2460	-32.4014	-6.07929	-36.2377	-75.8038	0
0.2467	-28.1295	-6.38473	-36.5412	-63.9047	0
0.2473	-25.0802	-6.38473	-39.8979	-47.1213	0
0.2480	-24.16	-6.68925	-44.1712	-31.8574	0
0.2487	-19.2836	-5.46841	-43.2546	-19.0425	0
0.2493	-12.8692	-5.16389	-44.4747	0.183166	0
0.2500	-6.77043	-3.33217	-46.6113	22.1564	0
0.2507	0.557486	1.24483	-37.1543	37.7187	0
0.2513	5.13156	1.24483	-22.5014	49.9298	0
0.2520	6.65625	-4.55301	-13.3479	60.6077	0
0.2527	10.6258	-5.16389	-2.05772	65.4922	0
0.2533	15.2066	-1.50137	14.4223	70.6819	0
0.2540	16.4223	-0.891408	28.4621	76.1701	0
0.2547	17.6448	-1.50137	33.6519	74.3384	0
0.2553	19.7807	0.329433	29.6822	69.4608	0
0.2560	20.7009	0.940315	24.1888	63.6605	0
0.2567	18.8672	0.634874	23.2723	48.7087	0
0.2573	15.5089	-0.585967	20.2191	29.483	0
0.2580	11.237	-1.50137	15.3388	16.0508	0
0.2587	6.96522	0.329433	8.92893	2.32011	0
0.2593	0.859737	0.329433	-5.41442	-17.2109	0
0.2600	-4.32555	-3.02765	-20.9778	-37.3524	0
0.2607	-7.07268	-2.72221	-29.8279	-55.6622	0
0.2613	-10.431	0.0239923	-38.9814	-72.1404	0
0.2620	-11.6535	-0.280526	-43.5581	-79.4671	0
0.2627	-8.29512	-0.585967	-36.2377	-84.3515	0
0.2633	-8.59737	-1.19593	-27.9947	-94.1136	0
0.2640	-15.3141	-3.33217	-26.4712	-98.0822	0
0.2647	-19.2836	-3.02765	-26.1677	-93.1978	0
0.2653	-19.5859	-1.50137	-29.8279	-89.5413	0
0.2660	-22.333	-4.55301	-34.7081	-82.2146	0
0.2667	-21.4196	-5.46841	-28.3043	-63.9047	0
0.2673	-14.0916	-0.891408	-16.7046	-46.2054	0
0.2680	-9.51756	0.329433	-11.5147	-33.6891	0
0.2687	-10.431	-2.11225	-6.33098	-18.432	0
0.2693	-7.07268	0.329433	0.382408	-1.03794	0
0.2700	1.16871	4.29648	4.35217	16.9666	0
0.2707	6.96522	3.99196	8.32193	35.8871	0
0.2713	7.87869	3.38108	17.4755	51.7615	0
0.2720	10.9348	4.90736	28.7656	60.6077	0
0.2727	16.1201	4.90736	37.3121	65.7975	0
0.2733	19.7807	4.29648	40.0558	70.6819	0
0.2740	21.6143	4.90736	38.8357	74.0332	0
0.2747	22.8368	5.51732	39.4488	74.3384	0
0.2753	21.9166	4.29648	45.8587	69.7661	0
0.2760	21.6143	3.07656	54.3991	58.7761	0
0.2767	21.6143	2.46568	60.5055	43.2137	0
0.2773	18.8672	2.46568	62.6421	28.2619	0
0.2780	12.7617	2.77112	56.8453	16.9666	0
0.2787	6.96522	3.07656	34.872	2.93066	0
0.2793	2.99565	1.24483	1.29897	-17.8214	0
0.2800	-1.88739	-0.585967	-25.8581	-36.4366	0
0.2807	-7.6839	0.329433	-38.0648	-50.1673	0
0.2813	-12.2647	-0.280526	-39.8979	-63.2942	0
0.2820	-13.1782	-2.41677	-32.5715	-73.3615	0
0.2827	-14.0916	-2.41677	-20.6743	-77.6354	0
0.2833	-16.8388	-1.80681	-10.2947	-81.9093	0
0.2840	-18.6724	-5.16389	2.51904	-83.4357	0
0.2847	-18.3635	-5.77385	9.542	-79.4671	0
0.2853	-17.141	-3.02765	0.691977	-76.109	0
0.2860	-15.9253	-2.11225	-9.68768	-69.0945	0
0.2867	-15.3141	-2.11225	-8.77111	-51.9989	0
0.2873	-15.6163	0.329433	-9.07461	-35.2154	0
0.2880	-13.1782	1.55027	-13.0444	-25.4534	0
0.2887	-9.20859	0.329433	-10.9077	-11.7159	0
0.2893	-5.23902	-0.585967	-9.37811	9.95204	0
0.2900	-0.362702	0.329433	-10.2947	32.2305	0
0.2907	4.52034	0.0239923	-3.88478	51.1509	0
0.2913	9.40338	-1.50137	4.35217	65.4922	0
0.2920	14.5954	-1.50137	4.96524	74.949	0
0.2927	16.1201	0.940315	3.43561	81.6651	0
0.2933	14.8976	3.07656	4.65567	86.2443	0
0.2940	17.3425	3.07656	7.40537	88.9918	0
0.2947	20.3919	2.46568	9.23243	90.2129	0
0.2953	17.9537	1.55027	7.70887	85.939	0
0.2960	17.3425	1.55027	4.04867	75.2543	0
0.2967	19.7807	3.38108	0.995476	60.6077	0
0.2973	16.4223	3.38108	-1.44465	42.6032	0
0.2980	11.8483	2.77112	-0.837656	28.8725	0
0.2987	11.8483	3.99196	0.382408	20.3247	0
0.2993	7.26747	3.07656	-2.36122	2.01483	0
0.3000	-0.362702	0.329433	-4.19435	-24.2322	0
0.3007	-2.18964	0.0239923	-0.224589	-41.9315	0
0.3013	-4.93677	0.0239923	1.29897	-53.5253	0
0.3020	-11.0423	-2.41677	0.382408	-65.7364	0
0.3027	-13.1782	-2.11225	2.21554	-71.2246	0
0.3033	-15.0051	-0.585967	5.26874	-73.9721	0
0.3040	-20.4994	-3.02765	11.3691	-78.8565	0
0.3047	-21.4196	-3.02765	17.779	-76.7196	0
0.3053	-18.6724	-0.585967	4.96524	-69.6982	0
0.3060	-18.9747	-2.41677	-24.3345	-67.5681	0
0.3067	-17.45	-2.41677	-40.2014	-57.7992	0
0.3073	-11.9557	0.634874	-34.4046	-37.3524	0
0.3080	-8.59737	-0.280526	-23.7215	-21.1795	0
0.3087	-8.59737	-2.41677	-20.6743	-9.8842	0
0.3093	-5.85024	-1.50137	-25.2511	7.8151	0
0.3100	0.248518	-1.50137	-27.0782	27.6513	0
0.3107	3.30462	-0.585967	-20.9778	44.7401	0
0.3113	1.47096	3.38108	-17.9246	56.9444	0
0.3120	2.38443	3.99196	-16.0976	63.9658	0
0.3127	6.05175	2.16023	-5.71792	70.6819	0
0.3133	8.18766	1.85572	5.26874	80.7493	0
0.3140	10.6258	0.634874	8.01237	86.2443	0
0.3147	14.2864	-0.280526	8.92893	84.4126	0
0.3153	14.5954	0.0239923	11.3691	79.8334	0
0.3160	13.9842	0.329433	11.6786	72.8188	0
0.3167	14.2864	3.68652	9.8455	59.6919	0
0.3173	11.8483	6.1282	7.40537	41.0768	0
0.3180	10.3236	2.16023	7.40537	23.988	0
0.3187	9.71235	0.329433	9.542	9.64677	0
0.3193	3.30462	4.90736	8.62543	-7.75405	0
0.3200	-3.10311	3.38108	8.62543	-27.8956	0
0.3207	-3.41208	-1.80681	13.2022	-44.679	0
0.3213	-6.77043	0.0239923	13.5057	-58.4097	0
0.3220	-12.2647	3.38108	11.3691	-69.3997	0
0.3227	-13.4804	3.07656	17.779	-77.3302	0
0.3233	-15.9253	2.16023	23.2723	-84.0463	0
0.3240	-18.6724	-0.280526	21.1357	-89.8465	0
0.3247	-17.141	-2.11225	23.2723	-88.6254	0
0.3253	-17.141	-0.891408	25.7124	-81.2988	0
0.3260	-19.5859	-0.891408	11.6786	-72.4457	0
0.3267	-15.9253	-0.585967	-4.49785	-58.4097	0
0.3273	-10.431	2.16023	-8.77111	-41.0157	0
0.3280	-9.51756	0.329433	-17.3176	-26.6745	0
0.3287	-7.6839	-2.41677	-31.661	-12.3264	0
0.3293	-4.32555	0.329433	-34.4046	7.50982	0
0.3300	-0.362702	1.24483	-27.9947	26.4302	0
0.3307	7.26747	-2.11225	-19.1447	41.9926	0
0.3313	11.5393	-2.41677	-0.528088	56.0286	0
0.3320	10.0146	-0.891408	19.6121	67.6291	0
0.3327	11.8483	1.24483	28.7656	72.5136	0
0.3333	17.9537	3.99196	35.1755	74.949	0
0.3340	20.7009	3.07656	40.0558	79.8334	0
0.3347	18.8672	1.55027	30.5987	83.4968	0
0.3353	17.6448	5.2128	7.0958	79.8334	0
0.3360	17.9537	6.73816	-12.1278	67.9344	0
0.3367	17.0335	3.38108	-14.2644	53.2811	0
0.3373	12.4595	1.55027	-6.93798	37.1082	0
0.3380	7.87869	0.329433	0.0789097	22.7669	0
0.3387	6.354	-0.891408	3.7391	9.64677	0
0.3393	2.99565	1.85572	7.40537	-7.75405	0
0.3400	-2.49861	0.940315	10.4586	-28.5061	0
0.3407	-4.93677	-3.33217	10.7621	-45.5949	0
0.3413	-6.77043	-1.50137	11.3691	-59.6309	0
0.3420	-9.81981	0.0239923	8.62543	-71.2246	0
0.3427	-11.3445	-3.94305	-7.24148	-78.246	0
0.3433	-13.1782	-3.02765	-32.5715	-82.8251	0
0.3440	-16.2275	0.329433	-48.141	-86.1832	0
0.3447	-15.9253	-3.33217	-50.5811	-84.9621	0
0.3453	-13.7894	-6.07929	-49.0515	-81.604	0
0.3460	-16.5365	-2.41677	-39.8979	-73.6668	0
0.3467	-20.1971	-0.891408	-24.9476	-56.8834	0
0.3473	-19.2836	-1.19593	-17.0081	-40.7104	0
0.3480	-16.5365	0.329433	-13.3479	-32.1627	0
0.3487	-13.4804	0.0239923	-4.19435	-20.8742	0
0.3493	-8.59737	-1.50137	5.87574	-1.6485	0
0.3500	-4.93677	-1.80681	17.779	17.5772	0
0.3507	-3.10311	-3.63761	34.2589	34.9712	0
0.3513	1.47096	-4.24849	48.9058	49.9298	0
0.3520	6.05175	-0.280526	57.7558	60.6077	0
0.3527	7.87869	2.16023	58.6724	66.1027	0
0.3533	10.9348	-0.585967	49.5189	69.4608	0
0.3540	13.6819	-2.41677	37.0086	71.903	0
0.3547	11.8483	-0.585967	21.4391	72.8188	0
0.3553	9.71235	1.55027	-2.97429	69.1555	0
0.3560	11.237	1.55027	-20.0613	61.2183	0
0.3567	10.6258	0.940315	-18.8412	48.4034	0
0.3573	7.26747	1.55027	-13.3479	31.3147	0
0.3580	5.44053	0.329433	-11.5147	16.0508	0
0.3587	3.91584	-2.41677	-11.5147	4.45705	0
0.3593	-0.664953	-1.50137	-17.9246	-15.0739	0
0.3600	-6.15921	-0.280526	-28.3043	-39.1841	0
0.3607	-10.431	-3.94305	-36.2377	-54.7464	0
0.3613	-15.3141	-6.07929	-45.6948	-64.8206	0
0.3620	-18.6724	-3.33217	-51.8012	-76.7196	0
0.3627	-20.4994	-3.02765	-47.5279	-85.2674	0
0.3633	-24.16	-4.24849	-42.3381	-90.4503	0
0.3640	-26.3026	-3.02765	-40.511	-95.3347	0
0.3647	-24.16	-2.41677	-34.4046	-96.2506	0
0.3653	-22.333	-3.02765	-26.4712	-92.282	0
0.3660	-22.9442	-1.50137	-20.6743	-83.741	0
0.3667	-20.1971	-1.50137	-11.5147	-67.8733	0
0.3673	-16.5365	-3.33217	-3.27779	-48.9529	0
0.3680	-13.1782	-3.33217	0.691977	-34.6049	0
0.3687	-6.77043	-2.41677	7.40537	-21.79	0
0.3693	-1.57842	-2.72221	15.6423	-4.39599	0
0.3700	0.557486	-1.50137	22.0522	17.2719	0
0.3707	4.82931	0.329433	29.0691	37.7187	0
0.3713	8.79887	1.55027	32.4258	52.0668	0
0.3720	8.48991	3.07656	28.4621	58.7761	0
0.3727	10.6258	3.07656	21.1357	63.3552	0
0.3733	14.2864	2.46568	13.5057	70.6819	0
0.3740	13.9842	4.60192	10.4586	76.1701	0
0.3747	12.4595	6.43272	15.3388	75.2543	0
0.3753	11.5393	3.99196	20.2191	73.1241	0
0.3760	12.1505	2.46568	21.1357	68.8502	0
0.3767	13.9842	2.46568	22.9688	53.8916	0
0.3773	11.5393	1.24483	23.8853	34.0554	0
0.3780	5.13156	0.940315	26.022	20.9352	0
0.3787	2.08218	3.38108	28.4621	8.73093	0
0.3793	0.248518	3.99196	14.1188	-9.57893	0
0.3800	-4.93677	1.24483	-16.7046	-27.285	0
0.3807	-8.90634	-1.50137	-40.511	-42.8474	0
0.3813	-12.2647	-2.41677	-50.5811	-59.6309	0
0.3820	-16.8388	-1.50137	-51.8012	-73.6668	0
0.3827	-18.6724	0.329433	-42.6476	-79.4671	0
0.3833	-21.4196	1.55027	-35.3212	-85.5726	0
0.3840	-25.9936	-0.280526	-39.2909	-92.282	0
0.3847	-25.0802	-3.02765	-43.2546	-91.0609	0
0.3853	-22.333	-2.41677	-39.2909	-82.8251	0
0.3860	-24.7712	-3.02765	-29.5244	-75.1932	0
0.3867	-25.9936	-6.68925	-15.181	-63.9047	0
0.3873	-22.6353	-5.16389	-0.837656	-45.5949	0
0.3880	-18.6724	-0.891408	11.0656	-29.4152	0
0.3887	-14.7029	-2.11225	23.2723	-17.5161	0
0.3893	-9.81981	-3.33217	36.0921	2.01483	0
0.3900	-5.85024	-0.585967	50.7389	25.8197	0
0.3907	0.557486	-0.585967	65.9988	41.382	0
0.3913	7.87869	-0.280526	75.4559	53.5864	0
0.3920	10.6258	2.16023	80.6457	66.1027	0
0.3927	12.4595	1.85572	87.6626	72.2083	0
0.3933	17.0335	0.634874	96.8222	77.0859	0
0.3940	21.0031	2.46568	99.2623	83.4968	0
0.3947	21.6143	3.99196	77.5925	82.2757	0
0.3953	20.0896	4.90736	34.2589	75.5595	0
0.3960	18.8672	4.60192	-3.88478	68.545	0
0.3967	17.9537	1.24483	-24.3345	54.8075	0
0.3973	17.3425	-0.585967	-38.3744	36.1923	0
0.3980	14.2864	0.940315	-46.6113	22.1564	0
0.3987	8.18766	1.55027	-50.8846	9.03621	0
0.3993	1.47096	0.634874	-59.1216	-9.27365	0
0.4000	-3.41208	-0.585967	-63.7044	-27.285	0
0.4007	-7.38165	-2.41677	-57.598	-43.7632	0
0.4013	-10.431	-3.02765	-56.991	-58.1045	0
0.4020	-11.3445	-1.19593	-64.3114	-66.6522	0
0.4027	-11.9557	-0.891408	-63.3948	-72.1404	0
0.4033	-12.5669	-2.41677	-53.6282	-78.246	0
0.4040	-13.4804	-2.41677	-46.0043	-81.9093	0
0.4047	-16.5365	-1.50137	-41.7311	-79.7724	0
0.4053	-19.2836	-3.33217	-38.3744	-73.3615	0
0.4060	-16.8388	-6.07929	-33.1846	-66.6522	0
0.4067	-15.6163	-5.46841	-22.5014	-56.8834	0
0.4073	-18.0612	-1.50137	-12.7348	-40.7104	0
0.4080	-16.8388	-0.585967	-6.33098	-25.4534	0
0.4087	-9.51756	-1.50137	4.35217	-14.4634	0
0.4093	-3.10311	0.0239923	17.779	4.45705	0
0.4100	0.248518	0.940315	26.9325	28.2619	0
0.4107	4.82931	-1.50137	35.1755	43.8243	0
0.4113	11.237	-2.72221	42.502	56.0286	0
0.4120	15.5089	-0.585967	41.5854	71.903	0
0.4127	17.0335	0.634874	40.6688	81.9704	0
0.4133	20.7009	-1.50137	44.6325	85.0231	0
0.4140	24.9727	-1.50137	51.959	87.4654	0
0.4147	22.8368	2.77112	60.5055	86.2443	0
0.4153	20.3919	6.1282	54.3991	81.0545	0
0.4160	22.2256	6.73816	22.6653	75.5595	0
0.4167	20.7009	4.90736	-7.24148	63.6605	0
0.4173	15.2066	2.46568	-11.8243	45.0454	0
0.4180	12.4595	1.85572	-3.27779	29.483	0
0.4187	9.10113	3.07656	5.26874	15.7455	0
0.4193	2.99565	3.07656	11.0656	-3.48016	0
0.4200	-1.27617	2.46568	5.26874	-23.927	0
0.4207	-5.85024	1.24483	-9.68768	-42.5421	0
0.4213	-13.1782	0.329433	-26.7747	-57.4939	0
0.4220	-17.141	0.0239923	-44.1712	-66.6522	0
0.4227	-17.45	-1.19593	-56.3779	-72.751	0
0.4233	-18.9747	-3.02765	-58.2111	-80.0777	0
0.4240	-22.0241	-3.33217	-54.8544	-81.9093	0
0.4247	-22.6353	-2.41677	-49.968	-79.1618	0
0.4253	-21.1106	-2.41677	-45.3913	-80.0777	0
0.4260	-18.0612	-3.02765	-42.6476	-77.6354	0
0.4267	-15.9253	-3.94305	-37.1543	-62.6836	0
0.4273	-14.7029	-2.41677	-27.0782	-44.0685	0
0.4280	-13.1782	0.634874	-18.8412	-29.4152	0
0.4287	-13.1782	1.24483	-12.4313	-15.6845	0
0.4293	-13.4804	0.329433	-0.837656	-0.732666	0
0.4300	-7.98615	1.24483	16.2554	17.5772	0
0.4307	-0.664953	3.99196	29.6822	38.024	0
0.4313	1.16871	5.82276	34.5624	52.9758	0
0.4320	2.6934	5.2128	33.9554	60.913	0
0.4327	9.40338	3.68652	26.9325	67.9344	0
0.4333	14.8976	3.07656	18.0825	73.4226	0
0.4340	17.9537	3.07656	19.9156	77.0859	0
0.4347	24.3615	3.07656	29.3787	78.307	0
0.4353	28.3243	3.99196	37.3121	75.8648	0
0.4360	26.7996	4.29648	47.9953	68.8502	0
0.4367	25.2749	2.46568	58.6724	55.1127	0
0.4373	25.2749	2.77112	60.5055	35.8871	0
0.4380	22.8368	5.51732	60.202	20.3247	0
0.4387	20.0896	4.60192	62.6421	8.42566	0
0.4393	15.2066	1.55027	57.1488	-10.1895	0
0.4400	6.96522	0.940315	41.8889	-30.9416	0
0.4407	1.16871	0.329433	18.392	-47.4265	0
0.4413	-4.93677	-1.50137	-14.2644	-62.0731	0
0.4420	-12.5669	-0.891408	-43.2546	-73.0563	0
0.4427	-15.6163	0.329433	-59.4311	-77.6354	0
0.4433	-18.9747	-0.280526	-72.8579	-85.8779	0
0.4440	-27.8273	0.329433	-85.0646	-95.0295	0
0.4447	-31.4879	0.329433	-87.5048	-92.5872	0
0.4453	-27.8273	-2.41677	-79.2678	-84.3515	0
0.4460	-26.6048	-3.94305	-64.9244	-78.5513	0
0.4467	-25.0802	-2.41677	-49.0515	-65.7364	0
0.4473	-18.9747	-1.19593	-38.9814	-46.816	0
0.4480	-15.0051	-1.50137	-33.488	-32.7732	0
0.4487	-12.8692	-0.585967	-25.2511	-19.3478	0
0.4493	-7.07268	0.634874	-17.0081	-0.427388	0
0.4500	-0.664953	1.85572	-9.68768	17.2719	0
0.4507	4.21809	3.38108	3.13211	31.3147	0
0.4513	8.79887	2.16023	18.6955	48.7087	0
0.4520	13.3729	1.24483	28.4621	63.6605	0
0.4527	15.8178	3.07656	34.2589	67.9344	0
0.4533	17.3425	3.68652	42.8055	69.1555	0
0.4540	19.4784	0.634874	51.6555	74.3384	0
0.4547	19.7807	1.55027	52.8755	75.8648	0
0.4553	16.4223	5.82276	52.2625	70.0713	0
0.4560	14.2864	5.82276	51.959	59.6919	0
0.4567	14.8976	2.46568	37.6156	45.9612	0
0.4573	14.2864	1.55027	9.23243	31.0094	0
0.4580	12.4595	3.38108	-12.4313	16.9666	0
0.4587	12.4595	3.68652	-23.1145	3.8465	0
0.4593	9.71235	0.940315	-29.8279	-13.5475	0
0.4600	2.38443	-0.891408	-25.8581	-33.9943	0
0.4607	-2.18964	-0.280526	-14.8714	-51.9989	0
0.4613	-2.80086	-1.80681	-8.15805	-65.7364	0
0.4620	-4.32555	-5.46841	-0.837656	-77.3302	0
0.4627	-7.6839	-4.24849	5.87574	-84.6568	0
0.4633	-11.3445	-0.585967	6.7923	-88.6254	0
0.4640	-12.8692	-1.50137	9.542	-91.9767	0
0.4647	-13.4804	-3.33217	11.6786	-91.3661	0
0.4653	-15.9253	-3.02765	1.91204	-86.1832	0
0.4660	-19.2836	-3.94305	-4.80135	-78.8565	0
0.4667	-18.0612	-3.63761	-1.44465	-66.6522	0
0.4673	-13.1782	-0.585967	-5.11092	-50.4725	0
0.4680	-10.7333	-1.19593	-12.4313	-37.6577	0
0.4687	-9.20859	-4.24849	-14.5679	-25.7586	0
0.4693	-4.93677	-3.02765	-25.5546	-7.14349	0
0.4700	-3.10311	-0.280526	-38.9814	15.7455	0
0.4707	-3.71433	0.0239923	-36.2377	34.0554	0
0.4713	0.557486	0.329433	-24.3345	49.014	0
0.4720	6.65625	1.24483	-12.4313	61.5236	0
0.4727	9.71235	1.24483	2.21554	69.7661	0
0.4733	13.3729	1.55027	13.2022	74.3384	0
0.4740	16.4223	3.07656	16.8624	77.0859	0
0.4747	16.7313	1.24483	19.3086	78.0018	0
0.4753	18.256	-2.41677	21.4391	74.949	0
0.4760	22.2256	-0.585967	22.3557	69.7661	0
0.4767	21.0031	3.99196	19.6121	58.1655	0
0.4773	14.5954	1.85572	10.7621	39.5504	0
0.4780	7.87869	-1.50137	0.382408	23.988	0
0.4787	3.30462	1.85572	-7.55105	14.8297	0
0.4793	-0.0537336	2.46568	-12.4313	-0.122111	0
0.4800	-3.71433	-3.02765	-15.181	-24.5375	0
0.4807	-7.38165	-5.16389	-18.2281	-46.5107	0
0.4813	-9.51756	-4.24849	-22.5014	-60.5467	0
0.4820	-11.0423	-4.55301	-22.5014	-69.3997	0
0.4827	-15.0051	-3.63761	-20.6743	-74.8879	0
0.4833	-18.0612	-3.33217	-21.5848	-78.5513	0
0.4840	-16.8388	-5.16389	-20.6743	-80.0777	0
0.4847	-16.5365	-2.72221	-17.9246	-80.0777	0
0.4853	-18.9747	-0.891408	-17.9246	-79.1618	0
0.4860	-20.4994	-4.24849	-14.2644	-73.9721	0
0.4867	-18.3635	-5.16389	-6.33098	-62.0731	0
0.4873	-15.6163	-3.33217	-1.75422	-45.5949	0
0.4880	-12.2647	-3.33217	3.43561	-29.7205	0
0.4887	-8.59737	-2.41677	13.5057	-16.6003	0
0.4893	-6.77043	-1.80681	22.3557	-1.6485	0
0.4900	-2.49861	-2.11225	28.1586	20.0194	0
0.4907	3.30462	2.16023	34.2589	39.8557	0
0.4913	3.91584	6.43272	39.1453	51.4562	0
0.4920	4.21809	3.07656	40.3653	60.6077	0
0.4927	10.0146	-0.585967	37.3121	70.9872	0
0.4933	13.3729	0.0239923	31.2057	77.0859	0
0.4940	11.5393	2.16023	26.3255	78.9176	0
0.4947	12.7617	4.90736	22.3557	80.444	0
0.4953	16.1201	5.2128	16.8624	78.6123	0
0.4960	17.0335	1.85572	14.1188	70.3766	0
0.4967	16.1201	0.940315	14.7258	57.555	0
0.4973	13.0707	3.07656	14.7258	42.2979	0
0.4980	8.48991	2.16023	12.2856	26.7355	0
0.4987	7.26747	0.0239923	7.70887	12.6928	0
0.4993	5.13156	-1.50137	0.995476	-4.09072	0
0.5000	-0.362702	-3.33217	-5.71792	-21.79	0
0.5007	-4.93677	-3.02765	-12.4313	-38.8788	0
0.5013	-10.1221	-0.891408	-18.5377	-56.8834	0
0.5020	-17.45	-2.11225	-20.3648	-71.8352	0
0.5027	-20.1971	-3.33217	-17.0081	-77.6354	0
0.5033	-19.5859	-2.41677	-15.181	-83.1304	0
0.5040	-21.1106	-3.02765	-14.8714	-91.0609	0
0.5047	-21.7218	-4.85845	-11.2112	-88.6254	0
0.5053	-19.5859	-5.46841	-2.66472	-78.5513	0
0.5060	-18.6724	-5.46841	4.65567	-72.1404	0
0.5067	-18.3635	-4.24849	10.4586	-62.3783	0
0.5073	-15.9253	-3.63761	18.6955	-44.3738	0
0.5080	-14.0916	-4.55301	26.9325	-27.285	0
0.5087	-13.4804	-3.94305	31.8188	-12.937	0
0.5093	-10.431	-1.19593	35.7825	4.76233	0
0.5100	-4.93677	-1.50137	36.6991	24.2933	0
0.5107	-1.27617	-2.72221	31.5153	42.6032	0
0.5113	-0.362702	-1.50137	27.5455	57.8602	0
0.5120	-0.362702	-1.80681	27.242	67.0186	0
0.5127	0.859737	-1.80681	26.9325	71.5977	0
0.5133	4.21809	2.16023	24.1888	76.1701	0
0.5140	9.40338	3.38108	12.8987	81.9704	0
0.5147	12.4595	2.16023	-9.68768	85.3284	0
0.5153	11.8483	5.51732	-30.4349	82.5809	0
0.5160	10.6258	6.73816	-41.7311	72.8188	0
0.5167	8.79887	0.940315	-45.3913	58.7761	0
0.5173	6.96522	-0.891408	-39.5944	42.9084	0
0.5180	6.05175	1.55027	-26.7747	27.9566	0
0.5187	6.96522	-0.585967	-17.9246	14.2191	0
0.5193	7.26747	-3.94305	-16.0976	-0.732666	0
0.5200	3.91584	-2.41677	-16.0976	-18.1267	0
0.5207	-0.664953	-2.41677	-14.8714	-36.4366	0
0.5213	-4.0233	-5.16389	-11.5147	-54.4411	0
0.5220	-8.29512	-4.85845	-3.88478	-65.7364	0
0.5227	-10.7333	-3.02765	-2.36122	-71.5299	0
0.5233	-10.1221	-3.02765	-15.181	-75.8038	0
0.5240	-11.3445	-4.24849	-31.661	-78.5513	0
0.5247	-14.7029	-4.24849	-38.9814	-78.246	0
0.5253	-14.7029	-3.63761	-36.5412	-77.6354	0
0.5260	-14.0916	-4.24849	-21.5848	-73.3615	0
0.5267	-15.9253	-3.94305	-3.27779	-60.5467	0
0.5273	-16.8388	-0.891408	-2.66472	-43.4579	0
0.5280	-16.8388	-1.19593	-13.6514	-30.0257	0
0.5287	-15.0051	-4.24849	-12.7348	-19.0425	0
0.5293	-10.431	-3.33217	-3.27779	-2.56433	0
0.5300	-6.77043	-1.50137	1.60854	22.4616	0
0.5307	-3.10311	-2.72221	8.32193	43.2137	0
0.5313	2.38443	-3.33217	19.9156	54.1969	0
0.5320	3.91584	-0.891408	29.6822	63.9658	0
0.5327	3.30462	-0.280526	29.6822	73.1241	0
0.5333	5.44053	-1.50137	12.2856	78.0018	0
0.5340	4.52034	-1.50137	-18.2281	81.6651	0
0.5347	2.99565	0.329433	-41.118	83.4968	0
0.5353	9.71235	2.16023	-49.968	78.9176	0
0.5360	13.3729	1.24483	-49.6645	71.903	0
0.5367	6.96522	0.634874	-42.3381	62.4394	0
0.5373	6.65625	2.46568	-33.1846	46.2665	0
0.5380	13.0707	3.07656	-25.5546	30.0936	0
0.5387	11.5393	2.16023	-17.9246	18.1877	0
0.5393	4.82931	2.16023	-15.181	1.70955	0
0.5400	1.47096	1.24483	-18.8412	-21.79	0
0.5407	-1.88739	-1.19593	-17.9246	-41.6263	0
0.5413	-5.23902	-2.41677	-13.3479	-55.0517	0
0.5420	-7.07268	-1.80681	-12.7348	-67.8733	0
0.5427	-10.431	-0.585967	-11.2112	-76.4143	0
0.5433	-13.4804	-0.585967	-4.80135	-78.5513	0
0.5440	-15.3141	-3.33217	-2.36122	-82.2146	0
0.5447	-16.8388	-5.16389	-2.05772	-86.1832	0
0.5453	-16.5365	-3.33217	4.96524	-80.9935	0
0.5460	-14.7029	-0.585967	11.9821	-71.5299	0
0.5467	-15.9253	-1.80681	12.5891	-62.9889	0
0.5473	-16.2275	-3.94305	11.0656	-48.6476	0
0.5480	-12.2647	-3.33217	1.29897	-30.9416	0
0.5487	-10.431	-2.41677	-19.7578	-17.8214	0
0.5493	-10.431	-3.33217	-31.9645	-3.17489	0
0.5500	-4.93677	-2.72221	-23.418	18.493	0
0.5507	3.30462	0.940315	-8.77111	38.024	0
0.5513	8.18766	2.16023	6.7923	51.4562	0
0.5520	13.3729	0.329433	22.3557	61.5236	0
0.5527	17.9537	0.329433	28.1586	68.8502	0
0.5533	20.3919	0.329433	28.1586	74.3384	0
0.5540	23.139	-0.891408	32.4258	79.2229	0
0.5547	25.2749	0.329433	33.3424	81.0545	0
0.5553	22.5278	1.55027	27.849	78.9176	0
0.5560	17.9537	-0.280526	22.9688	72.5136	0
0.5567	14.2864	-1.19593	17.172	60.3025	0
0.5573	10.3236	0.329433	12.2856	41.9926	0
0.5580	6.96522	0.329433	13.8153	24.9039	0
0.5587	5.44053	-0.585967	13.8153	12.0822	0
0.5593	2.99565	-2.11225	7.70887	-3.48016	0
0.5600	0.859737	-3.33217	5.26874	-23.3164	0
0.5607	0.557486	-1.50137	7.0958	-40.7104	0
0.5613	-3.10311	2.46568	6.1853	-54.4411	0
0.5620	-8.59737	2.16023	2.21554	-69.3997	0
0.5627	-12.2647	-0.891408	-5.11092	-78.8565	0
0.5633	-15.9253	-1.50137	-13.3479	-81.2988	0
0.5640	-23.2465	-0.891408	-15.181	-85.5726	0
0.5647	-27.5183	-0.585967	-14.2644	-88.6254	0
0.5653	-22.333	-1.80681	-20.9778	-83.741	0
0.5660	-15.3141	-5.77385	-28.6078	-75.4985	0
0.5667	-15.0051	-6.07929	-25.2511	-62.9889	0
0.5673	-15.0051	-2.11225	-15.4845	-43.7632	0
0.5680	-9.20859	-1.50137	-7.55105	-28.5061	0
0.5687	-4.32555	-4.24849	-2.36122	-18.432	0
0.5693	-3.10311	-4.55301	-0.528088	-1.6485	0
0.5700	0.557486	-2.41677	0.382408	20.63	0
0.5707	4.21809	-1.50137	4.04867	38.3293	0
0.5713	5.13156	-1.50137	9.542	52.372	0
0.5720	7.26747	-1.80681	15.6423	65.1869	0
0.5727	10.3236	0.329433	21.7487	73.4226	0
0.5733	12.1505	3.68652	27.242	77.0859	0
0.5740	16.1201	2.77112	33.6519	81.0545	0
0.5747	19.1695	1.85572	38.8357	83.802	0
0.5753	17.0335	5.82276	38.8357	79.2229	0
0.5760	15.2066	6.73816	36.0921	69.4608	0
0.5767	16.4223	2.46568	31.8188	57.8602	0
0.5773	15.2066	3.07656	25.1054	41.382	0
0.5780	12.4595	4.90736	20.5287	23.0722	0
0.5787	8.79887	1.85572	20.5287	9.34149	0
0.5793	3.91584	0.329433	17.4755	-5.6171	0
0.5800	-1.27617	3.07656	6.7923	-24.8428	0
0.5807	-5.54799	1.24483	-4.19435	-41.6263	0
0.5813	-10.431	-3.33217	-9.99118	-57.7992	0
0.5820	-11.6535	-3.02765	-15.4845	-72.1404	0
0.5827	-11.0423	-0.280526	-28.3043	-77.9407	0
0.5833	-15.6163	0.634874	-43.5581	-82.2146	0
0.5840	-21.4196	-0.280526	-51.8012	-88.0149	0
0.5847	-23.2465	-0.585967	-53.3247	-87.7096	0
0.5853	-25.0802	-2.41677	-52.1047	-84.0463	0
0.5860	-25.0802	-4.24849	-46.9148	-79.7724	0
0.5867	-21.7218	-2.11225	-34.1011	-65.7364	0
0.5873	-18.3635	2.16023	-18.8412	-48.3424	0
0.5880	-15.0051	2.77112	-7.85455	-38.5735	0
0.5887	-10.431	1.24483	-1.44465	-26.3692	0
0.5893	-9.20859	2.16023	4.65567	-6.22766	0
0.5900	-6.77043	3.07656	12.2856	14.2191	0
0.5907	-1.27617	2.77112	23.2723	31.62	0
0.5913	2.6934	2.46568	32.4258	46.877	0
0.5920	5.13156	3.07656	33.6519	58.1655	0
0.5927	9.71235	4.60192	32.7354	64.8816	0
0.5933	11.5393	4.90736	38.2287	70.0713	0
0.5940	11.5393	3.99196	44.9421	76.1701	0
0.5947	12.4595	5.82276	50.7389	78.0018	0
0.5953	12.4595	8.56896	60.5055	73.1241	0
0.5960	13.9842	7.65356	65.0823	67.9344	0
0.5967	15.8178	5.82276	54.0956	59.3866	0
0.5973	13.6819	6.43272	34.2589	39.2451	0
0.5980	11.5393	5.82276	16.2554	20.9352	0
0.5987	10.6258	5.2128	3.13211	12.998	0
0.5993	6.354	5.2128	-10.6042	-1.6485	0
0.6000	1.47096	3.07656	-31.661	-26.9797	0
0.6007	-0.967205	0.0239923	-52.4082	-45.5949	0
0.6013	-4.0233	0.634874	-60.0381	-56.8834	0
0.6020	-6.77043	2.16023	-58.2111	-69.3997	0
0.6027	-8.59737	-0.585967	-55.4614	-77.9407	0
0.6033	-14.7029	-4.24849	-52.1047	-81.9093	0
0.6040	-20.8083	-4.24849	-48.4445	-86.7938	0
0.6047	-23.2465	-3.02765	-43.8677	-87.7096	0
0.6053	-25.9936	-4.24849	-38.6779	-82.8251	0
0.6060	-28.1295	-4.24849	-34.1011	-77.3302	0
0.6067	-25.3824	-3.02765	-26.7747	-68.4839	0
0.6073	-20.1971	-4.24849	-17.3176	-50.4725	0
0.6080	-16.2275	-4.55301	-11.5147	-32.4679	0
0.6087	-11.9557	-2.11225	-4.49785	-21.1795	0
0.6093	-6.15921	-1.50137	8.92893	-6.22766	0
0.6100	-0.0537336	-2.41677	21.7487	16.6614	0
0.6107	3.60687	-0.891408	27.849	36.1923	0
0.6113	3.60687	0.634874	30.2892	49.014	0
0.6120	5.13156	0.0239923	34.2589	58.7761	0
0.6127	10.6258	0.329433	42.1924	64.2711	0
0.6133	14.2864	1.85572	52.2625	70.6819	0
0.6140	15.2066	2.46568	57.7558	81.9704	0
0.6147	18.256	1.55027	56.5357	84.7179	0
0.6153	19.1695	-0.585967	57.1488	76.1701	0
0.6160	17.0335	-2.11225	60.809	70.9872	0
0.6167	16.1201	-1.50137	60.5055	63.9658	0
0.6173	15.2066	0.329433	55.3157	45.0454	0
0.6180	11.5393	0.329433	54.3991	26.7355	0
0.6187	7.87869	-1.19593	56.2322	14.8297	0
0.6193	5.44053	-2.41677	51.959	-1.34322	0
0.6200	2.99565	-2.11225	36.3956	-19.9584	0
0.6207	1.77993	-1.50137	-7.24148	-37.9629	0
0.6213	-0.0537336	-2.41677	-76.2146	-56.5781	0
0.6220	-4.32555	-3.63761	-122.298	-70.3088	0
0.6227	-7.98615	-5.16389	-118.025	-77.6354	0
0.6233	-11.3445	-6.07929	-95.7478	-86.4885	0
0.6240	-16.5365	-4.24849	-80.1844	-91.9767	0
0.6247	-18.9747	-3.33217	-64.6149	-89.5413	0
0.6253	-18.6724	-5.77385	-55.4614	-85.8779	0
0.6260	-19.5859	-6.07929	-57.2945	-81.2988	0
0.6267	-19.5859	-3.94305	-54.2413	-68.4839	0
0.6273	-14.0916	-3.94305	-44.7782	-51.9989	0
0.6280	-9.51756	-4.55301	-34.7081	-37.0471	0
0.6287	-10.1221	-3.33217	-20.0613	-21.79	0
0.6293	-7.98615	-3.63761	-4.19435	-3.78544	0
0.6300	0.557486	-4.55301	7.70887	15.135	0
0.6307	7.87869	-3.63761	17.172	33.1396	0
0.6313	9.71235	-2.11225	16.8624	47.7929	0
0.6320	12.4595	-0.891408	1.91204	59.6919	0
0.6327	17.6448	0.0239923	-11.2112	67.9344	0
0.6333	21.0031	0.329433	-12.1278	71.2924	0
0.6340	21.6143	0.329433	-6.93798	74.3384	0
0.6347	22.5278	1.24483	1.60854	77.0859	0
0.6353	22.8368	2.46568	8.32193	73.7279	0
0.6360	21.3054	2.77112	8.62543	64.5763	0
0.6367	20.0896	0.634874	9.23243	52.0668	0
0.6373	19.1695	-1.50137	13.8153	35.8871	0
0.6380	16.1201	-0.280526	13.8153	20.3247	0
0.6387	10.0146	1.85572	9.542	7.20455	0
0.6393	4.52034	1.24483	8.32193	-8.35782	0
0.6400	0.557486	-0.585967	5.26874	-26.0639	0
0.6407	-4.0233	-1.50137	-6.63448	-43.1527	0
0.6413	-7.38165	-2.11225	-17.6211	-59.9361	0
0.6420	-8.90634	-0.891408	-17.6211	-72.751	0
0.6427	-10.431	-0.585967	-13.9609	-78.5513	0
0.6433	-12.5669	-2.11225	-15.4845	-82.5199	0
0.6440	-15.0051	-1.50137	-18.5377	-87.4043	0
0.6447	-19.2836	1.24483	-21.5848	-86.4885	0
0.6453	-20.8083	-0.585967	-24.031	-81.604	0
0.6460	-16.8388	-4.24849	-19.7578	-76.7196	0
0.6467	-15.6163	-3.33217	-11.5147	-65.7364	0
0.6473	-18.3635	-0.585967	-7.55105	-49.2514	0
0.6480	-15.9253	1.55027	-3.27779	-35.2154	0
0.6487	-11.3445	3.07656	3.13211	-21.1795	0
0.6493	-10.7333	0.329433	7.40537	-3.48016	0
0.6500	-8.29512	-3.33217	11.6786	15.7455	0
0.6507	-2.18964	-0.585967	20.5287	33.7501	0
0.6513	2.38443	3.07656	28.7656	49.9298	0
0.6520	7.26747	3.99196	37.3121	63.3552	0
0.6527	12.4595	4.90736	47.0787	73.1241	0
0.6533	14.2864	3.99196	51.6555	78.9176	0
0.6540	15.2066	0.940315	50.7389	82.8862	0
0.6547	17.0335	2.16023	48.9058	85.0231	0
0.6553	16.1201	5.2128	44.329	81.6651	0
0.6560	12.4595	3.07656	36.6991	73.7279	0
0.6567	9.10113	1.85572	30.5987	64.2711	0
0.6573	7.87869	2.46568	25.4089	48.7087	0
0.6580	7.26747	1.24483	22.3557	31.3147	0
0.6587	5.13156	0.329433	21.1357	17.5772	0
0.6593	1.16871	2.16023	16.5589	1.099	0
0.6600	-3.71433	1.55027	12.2856	-20.8742	0
0.6607	-8.29512	-1.50137	4.04867	-40.0999	0
0.6613	-11.6535	-4.55301	-21.5848	-54.7464	0
0.6620	-13.7894	-5.16389	-49.968	-66.6522	0
0.6627	-17.45	-1.80681	-56.3779	-73.3615	0
0.6633	-20.4994	-0.585967	-56.3779	-77.6354	0
0.6640	-22.0241	-4.85845	-63.7044	-83.4357	0
0.6647	-23.2465	-6.68925	-62.7878	-85.2674	0
0.6653	-24.16	-5.16389	-55.1579	-80.3829	0
0.6660	-23.2465	-3.94305	-53.6282	-72.1404	0
0.6667	-20.8083	-2.11225	-45.0878	-61.7678	0
0.6673	-17.7522	-0.585967	-27.9947	-46.5107	0
0.6680	-15.0051	-1.50137	-23.418	-29.7205	0
0.6687	-12.5669	-1.50137	-25.8581	-17.2109	0
0.6693	-9.51756	-0.891408	-17.6211	-5.31183	0
0.6700	-4.32555	-1.80681	-2.05772	15.7455	0
0.6707	1.47096	0.329433	12.8987	39.8557	0
0.6713	4.82931	4.90736	25.1054	54.8075	0
0.6720	4.21809	3.99196	32.4258	64.8816	0
0.6727	5.13156	1.24483	34.872	75.2543	0
0.6733	9.71235	2.16023	31.5153	80.7493	0
0.6740	13.6819	3.68652	25.4089	85.0231	0
0.6747	15.2066	3.38108	23.5758	90.5181	0
0.6753	14.8976	3.99196	25.4089	88.3812	0
0.6760	12.7617	3.99196	25.7124	78.9176	0
0.6767	11.5393	4.29648	22.0522	70.6819	0
0.6773	11.5393	4.60192	15.0353	56.6391	0
0.6780	10.6258	2.16023	8.32193	36.8029	0
0.6787	8.79887	0.329433	5.87574	21.2405	0
0.6793	5.13156	1.55027	4.04867	6.59399	0
0.6800	1.77993	1.24483	0.995476	-13.2423	0
0.6807	-2.49861	-0.891408	-0.528088	-31.2468	0
0.6813	-9.51756	1.24483	-2.05772	-46.2054	0
0.6820	-13.7894	3.07656	-6.02141	-58.4097	0
0.6827	-12.8692	0.634874	-6.63448	-66.6522	0
0.6833	-14.4006	0.329433	-5.11092	-73.6668	0
0.6840	-19.5859	0.0239923	-7.85455	-80.3829	0
0.6847	-21.4196	-3.02765	-13.3479	-81.604	0
0.6853	-22.333	-3.33217	-16.7046	-78.8565	0
0.6860	-23.8577	-0.891408	-18.8412	-73.3615	0
0.6867	-20.8083	-2.41677	-17.9246	-59.3256	0
0.6873	-15.9253	-3.33217	-10.2947	-41.321	0
0.6880	-14.4006	-0.891408	-2.36122	-27.8956	0
0.6887	-9.81981	1.55027	-0.837656	-13.5475	0
0.6893	-2.80086	1.55027	0.995476	4.45705	0
0.6900	1.16871	0.329433	9.542	22.1564	0
0.6907	4.21809	0.940315	20.5287	40.7715	0
0.6913	9.10113	2.77112	27.849	57.8602	0
0.6920	13.3729	2.16023	33.0389	70.0713	0
0.6927	17.9537	1.24483	40.0558	79.5282	0
0.6933	23.139	3.68652	47.0787	85.6337	0
0.6940	26.7996	5.82276	49.8223	88.9918	0
0.6947	27.7198	7.0436	46.4657	91.7393	0
0.6953	26.4974	7.959	33.9554	89.6023	0
0.6960	24.3615	3.99196	20.2191	78.9176	0
0.6967	22.2256	0.0239923	18.0825	66.1027	0
0.6973	18.8672	1.85572	20.8322	50.8456	0
0.6980	15.2066	0.940315	15.9519	34.0554	0
0.6987	11.8483	-2.41677	9.23243	21.5458	0
0.6993	6.96522	-0.891408	6.7923	5.37288	0
0.7000	2.99565	0.329433	0.691977	-18.1267	0
0.7007	-2.18964	-0.585967	-12.1278	-37.3524	0
0.7013	-11.6535	0.0239923	-27.0782	-51.3884	0
0.7020	-19.5859	0.329433	-42.0346	-64.8206	0
0.7027	-22.0241	-1.19593	-52.7177	-73.0563	0
0.7033	-25.9936	0.329433	-57.9015	-80.3829	0
0.7040	-31.1789	0.329433	-61.5678	-87.7096	0
0.7047	-32.0991	-2.41677	-61.8713	-86.7938	0
0.7053	-30.8767	-2.72221	-60.0381	-82.2146	0
0.7060	-28.7408	-1.19593	-57.9015	-78.8565	0
0.7067	-25.3824	-0.280526	-52.7177	-68.1786	0
0.7073	-24.16	0.940315	-42.9511	-51.3884	0
0.7080	-24.16	2.16023	-30.1314	-39.1841	0
0.7087	-18.6724	0.329433	-13.0444	-25.7586	0
0.7093	-10.7333	-2.41677	6.7923	-8.05932	0
0.7100	-5.85024	-3.33217	25.4089	10.2573	0
0.7107	-2.18964	-1.80681	38.8357	29.1777	0
0.7113	2.99565	0.329433	38.5322	46.877	0
0.7120	9.71235	2.77112	29.3787	58.4708	0
0.7127	13.6819	5.2128	22.3557	67.0186	0
0.7133	15.2066	5.82276	8.32193	74.0332	0
0.7140	19.4784	5.2128	-15.181	77.3912	0
0.7147	23.4413	4.29648	-28.6078	78.0018	0
0.7153	22.2256	3.07656	-24.3345	75.2543	0
0.7160	21.6143	2.16023	-15.4845	68.8502	0
0.7167	24.3615	3.07656	-5.11092	56.9444	0
0.7173	20.7009	2.77112	3.13211	39.5504	0
0.7180	13.3729	3.38108	4.04867	22.7669	0
0.7187	11.5393	4.90736	2.51904	10.5626	0
0.7193	8.18766	4.29648	-2.05772	-6.83821	0
0.7200	-1.27617	2.77112	-15.181	-30.0257	0
0.7207	-6.77043	2.16023	-25.5546	-48.3424	0
0.7213	-9.51756	0.940315	-26.1677	-62.0731	0
0.7220	-15.6163	0.634874	-24.3345	-76.7196	0
0.7227	-18.0612	0.634874	-21.5848	-87.099	0
0.7233	-16.5365	-1.19593	-15.181	-92.282	0
0.7240	-19.2836	-1.50137	-11.5147	-97.4717	0
0.7247	-21.7218	-0.585967	-7.55105	-98.6928	0
0.7253	-18.9747	-1.80681	1.29897	-95.0295	0
0.7260	-16.2275	-1.50137	8.32193	-88.6254	0
0.7267	-15.0051	0.634874	14.4223	-78.246	0
0.7273	-12.5669	-1.50137	20.5287	-61.7678	0
0.7280	-10.7333	-4.24849	12.5891	-43.7632	0
0.7287	-7.6839	-1.50137	-2.97429	-29.1099	0
0.7293	-2.18964	-0.280526	-0.528088	-14.4634	0
0.7300	1.77993	-0.585967	16.8624	6.28871	0
0.7307	3.91584	3.07656	28.1586	27.6513	0
0.7313	7.87869	5.82276	36.6991	43.2137	0
0.7320	13.3729	3.38108	44.329	56.0286	0
0.7327	16.4223	0.940315	32.4258	67.9344	0
0.7333	18.5582	1.24483	7.0958	74.3384	0
0.7340	20.0896	2.16023	-0.528088	78.307	0
0.7347	18.5582	2.77112	1.29897	84.4126	0
0.7353	14.8976	1.24483	-5.11092	84.4126	0
0.7360	13.9842	0.329433	-6.93798	75.8648	0
0.7367	12.4595	1.85572	-0.528088	62.4394	0
0.7373	9.71235	0.940315	-1.75422	46.877	0
0.7380	9.10113	-1.50137	-6.63448	32.2305	0
0.7387	7.87869	0.329433	-5.41442	19.4089	0
0.7393	3.30462	1.24483	-6.02141	2.01483	0
0.7400	-1.27617	-1.50137	-9.68768	-18.1267	0
0.7407	-4.63452	-3.02765	-11.5147	-35.826	0
0.7413	-9.20859	-1.50137	-12.1278	-53.8306	0
0.7420	-11.3445	-1.80681	-13.0444	-68.4839	0
0.7427	-13.1782	-1.50137	-13.3479	-74.8879	0
0.7433	-18.0612	-0.891408	-14.5679	-80.0777	0
0.7440	-20.4994	-3.33217	-13.3479	-87.7096	0
0.7447	-16.2275	-5.16389	-8.15805	-89.5413	0
0.7453	-13.4804	-5.77385	-2.36122	-83.741	0
0.7460	-16.8388	-7.30013	0.995476	-76.7196	0
0.7467	-18.9747	-6.68925	4.04867	-65.7364	0
0.7473	-15.9253	-3.63761	9.542	-49.2514	0
0.7480	-11.3445	-3.33217	10.4586	-33.0785	0
0.7487	-9.51756	-4.24849	2.51904	-17.5161	0
0.7493	-7.38165	-1.19593	-2.97429	-0.427388	0
0.7500	-3.10311	1.24483	-0.528088	17.8825	0
0.7507	-0.967205	0.0239923	0.995476	38.024	0
0.7513	1.16871	-0.280526	2.21554	57.555	0
0.7520	7.87869	1.24483	11.3691	70.6819	0
0.7527	15.2066	1.24483	23.2723	78.307	0
0.7533	17.6448	-0.280526	28.7656	84.7179	0
0.7540	18.5582	-1.19593	31.5153	90.8234	0
0.7547	19.4784	0.0239923	37.0086	94.48	0
0.7553	17.3425	2.16023	42.502	92.9604	0
0.7560	14.8976	2.77112	45.8587	85.0231	0
0.7567	14.2864	0.634874	45.2456	74.3384	0
0.7573	10.6258	0.0239923	33.9554	61.5236	0
0.7580	4.21809	0.634874	13.5057	45.3507	0
0.7587	2.38443	-0.280526	-5.11092	30.3988	0
0.7593	0.859737	-1.19593	-18.8412	15.7455	0
0.7600	-6.15921	-0.585967	-33.488	-5.31183	0
0.7607	-12.5669	-2.11225	-44.4747	-26.9797	0
0.7613	-15.9253	-4.24849	-47.8314	-41.9315	0
0.7620	-18.9747	-4.24849	-47.2244	-52.6095	0
0.7627	-20.1971	-4.24849	-46.6113	-61.1572	0
0.7633	-18.6724	-5.77385	-45.6948	-65.7364	0
0.7640	-19.2836	-5.77385	-45.0878	-69.6982	0
0.7647	-22.333	-4.85845	-43.5581	-73.3615	0
0.7653	-23.5555	-4.55301	-38.3744	-71.2246	0
0.7660	-21.4196	-3.33217	-28.3043	-64.8206	0
0.7667	-18.9747	-2.41677	-17.3176	-54.1359	0
0.7673	-18.6724	-3.63761	-7.85455	-37.0471	0
0.7680	-14.4006	-2.72221	2.82861	-20.8742	0
0.7687	-7.07268	-1.19593	9.542	-9.8842	0
0.7693	-6.15921	-3.02765	8.62543	5.67816	0
0.7700	-5.85024	-3.94305	8.32193	27.6513	0
0.7707	2.38443	-2.11225	13.2022	45.9612	0
0.7713	6.354	-1.50137	18.392	60.6077	0
0.7720	3.30462	-1.50137	22.0522	72.8188	0
0.7727	5.13156	-0.891408	26.629	81.3598	0
0.7733	9.40338	-0.891408	30.2892	87.7706	0
0.7740	11.5393	-0.585967	32.1223	93.2656	0
0.7747	13.3729	0.634874	33.3424	94.7852	0
0.7753	15.8178	-0.280526	32.4258	92.3498	0
0.7760	16.1201	-1.50137	30.9022	86.8548	0
0.7767	14.2864	0.940315	28.4621	74.949	0
0.7773	10.6258	2.16023	26.3255	55.418	0
0.7780	9.71235	0.0239923	29.0691	35.5818	0
0.7787	13.0707	-0.585967	31.5153	21.5458	0
0.7793	10.6258	0.634874	24.4923	6.89927	0
0.7800	4.52034	-0.280526	8.62543	-14.7686	0
0.7807	0.557486	-1.50137	-9.68768	-36.7418	0
0.7813	-2.49861	-1.50137	-22.1979	-52.6095	0
0.7820	-4.93677	-3.02765	-24.9476	-64.8206	0
0.7827	-3.41208	-3.63761	-21.5848	-73.9721	0
0.7833	-4.93677	-3.02765	-17.0081	-81.2988	0
0.7840	-10.1221	-3.33217	-13.9609	-88.6254	0
0.7847	-14.7029	-3.94305	-18.5377	-91.3661	0
0.7853	-17.7522	-3.33217	-24.3345	-89.5413	0
0.7860	-18.3635	-3.33217	-19.7578	-85.8779	0
0.7867	-18.0612	-2.72221	-17.0081	-77.0249	0
0.7873	-21.1106	-2.11225	-25.5546	-60.2414	0
0.7880	-20.4994	-3.94305	-31.661	-41.6263	0
0.7887	-14.4006	-4.85845	-35.0177	-28.2008	0
0.7893	-11.3445	-1.19593	-42.6476	-16.295	0
0.7900	-8.59737	1.24483	-37.7613	2.32011	0
0.7907	-0.362702	2.16023	-18.8412	24.2933	0
0.7913	4.21809	4.60192	-6.93798	39.5504	0
0.7920	3.30462	3.99196	-0.528088	49.014	0
0.7927	6.354	-2.11225	11.3691	59.3866	0
0.7933	11.5393	-3.33217	20.5287	68.2397	0
0.7940	12.4595	1.55027	25.1054	72.8188	0
0.7947	13.3729	2.16023	30.2892	74.3384	0
0.7953	14.2864	1.24483	29.6822	71.903	0
0.7960	12.7617	4.90736	25.1054	67.0186	0
0.7967	11.5393	3.99196	28.7656	60.6077	0
0.7973	12.4595	-1.50137	32.7354	45.6559	0
0.7980	11.8483	-0.891408	28.4621	24.5986	0
0.7987	9.71235	2.46568	24.1888	6.89927	0
0.7993	8.48991	0.0239923	22.6653	-8.35782	0
0.8000	6.65625	-3.02765	18.6955	-26.0639	0
0.8007	3.30462	-2.41677	16.5589	-44.679	0
0.8013	0.557486	-3.02765	15.9519	-61.1572	0
0.8020	-2.80086	-2.41677	4.96524	-73.6668	0
0.8027	-7.6839	0.634874	-15.181	-81.2988	0
0.8033	-11.6535	-0.585967	-28.6078	-89.5413	0
0.8040	-14.0916	-3.94305	-28.6078	-96.8611	0
0.8047	-15.3141	-1.80681	-24.3345	-97.1664	0
0.8053	-15.6163	0.329433	-22.5014	-94.1136	0
0.8060	-15.6163	-1.50137	-16.7046	-88.6254	0
0.8067	-16.5365	-4.55301	-9.99118	-74.8879	0
0.8073	-16.5365	-6.07929	-17.3176	-56.2728	0
0.8080	-15.6163	-5.16389	-34.7081	-42.5421	0
0.8087	-14.7029	-2.72221	-39.2909	-30.0257	0
0.8093	-11.6535	-0.585967	-29.8279	-11.7159	0
0.8100	-5.54799	1.85572	-19.7578	9.34149	0
0.8107	-0.0537336	1.85572	-7.85455	28.5672	0
0.8113	1.16871	-0.280526	9.542	45.0454	0
0.8120	0.557486	1.24483	21.4391	57.2497	0
0.8127	2.38443	3.99196	29.6822	66.1027	0
0.8133	6.354	2.46568	37.6156	72.5136	0
0.8140	10.9348	3.38108	32.7354	78.9176	0
0.8147	15.2066	8.56896	11.6786	82.5809	0
0.8153	16.7313	6.73816	-5.71792	78.307	0
0.8160	15.2066	2.16023	-6.63448	68.545	0
0.8167	15.5089	1.24483	-0.528088	57.8602	0
0.8173	15.5089	0.0239923	4.35217	44.1295	0
0.8180	14.2864	-0.280526	6.7923	27.3461	0
0.8187	12.7617	2.77112	2.82861	12.0822	0
0.8193	8.48991	1.24483	-5.71792	-3.48016	0
0.8200	2.38443	-1.80681	-9.68768	-22.7059	0
0.8207	1.47096	0.329433	-9.68768	-42.8474	0
0.8213	2.38443	1.24483	-11.2112	-58.1045	0
0.8220	-2.18964	-2.72221	-12.4313	-70.3088	0
0.8227	-5.85024	-3.33217	-11.5147	-82.2146	0
0.8233	-4.0233	0.0239923	-8.77111	-89.5413	0
0.8240	-5.54799	0.329433	-4.19435	-90.4503	0
0.8247	-12.2647	-2.11225	-2.66472	-91.3661	0
0.8253	-16.5365	-4.24849	-2.97429	-92.282	0
0.8260	-17.45	-4.24849	-0.224589	-88.0149	0
0.8267	-18.6724	-1.50137	-2.05772	-78.246	0
0.8273	-20.8083	0.329433	-9.68768	-63.2942	0
0.8280	-22.0241	-0.585967	-12.4313	-45.2896	0
0.8287	-19.5859	-0.585967	-11.5147	-31.5521	0
0.8293	-13.4804	2.46568	-6.02141	-18.1267	0
0.8300	-7.38165	3.99196	9.8455	4.76233	0
0.8307	-4.93677	0.940315	26.022	29.1777	0
0.8313	-3.10311	-0.585967	33.3424	43.519	0
0.8320	2.08218	1.55027	42.502	54.5022	0
0.8327	5.44053	2.16023	46.7692	66.408	0
0.8333	4.21809	1.55027	37.9191	73.4226	0
0.8340	6.96522	2.46568	36.6991	75.8648	0
0.8347	13.0707	3.38108	47.0787	77.6965	0
0.8353	13.9842	3.99196	48.6023	75.8648	0
0.8360	12.4595	3.99196	44.329	70.3766	0
0.8367	14.5954	3.07656	37.9191	60.913	0
0.8373	14.2864	3.99196	12.5891	42.9084	0
0.8380	10.6258	4.60192	-17.3176	23.988	0
0.8387	9.40338	3.07656	-27.9947	13.6086	0
0.8393	7.26747	2.46568	-32.8811	0.793721	0
0.8400	0.248518	2.16023	-41.4215	-23.3164	0
0.8407	-4.93677	1.24483	-38.6779	-45.9002	0
0.8413	-5.54799	2.77112	-32.5715	-60.2414	0
0.8420	-7.07268	3.38108	-38.0648	-73.0563	0
0.8427	-12.5669	0.329433	-44.4747	-82.8251	0
0.8433	-15.0051	-1.50137	-42.0346	-86.7938	0
0.8440	-14.7029	0.0239923	-37.4578	-92.282	0
0.8447	-18.6724	0.940315	-34.4046	-95.64	0
0.8453	-22.9442	-1.50137	-30.4349	-92.282	0
0.8460	-18.3635	-3.33217	-25.2511	-86.7938	0
0.8467	-14.0916	-1.80681	-18.8412	-78.246	0
0.8473	-15.0051	-1.50137	-10.6042	-62.0731	0
0.8480	-13.1782	-3.02765	-4.19435	-42.8474	0
0.8487	-10.1221	-2.11225	-1.44465	-27.285	0
0.8493	-8.90634	0.329433	0.382408	-13.2423	0
0.8500	-4.0233	-0.585967	4.96524	6.59399	0
0.8507	1.47096	-1.80681	7.70887	28.5672	0
0.8513	2.6934	0.0239923	7.0958	44.4348	0
0.8520	5.13156	1.24483	6.1853	55.1127	0
0.8527	9.10113	1.85572	8.01237	66.1027	0
0.8533	9.71235	2.16023	17.779	75.2543	0
0.8540	11.237	0.329433	29.6822	79.8334	0
0.8547	13.6819	-1.19593	32.1223	82.2757	0
0.8553	14.5954	0.329433	29.0691	81.3598	0
0.8560	16.4223	0.329433	27.5455	76.7807	0
0.8567	18.256	-1.19593	18.392	68.545	0
0.8573	14.2864	-0.891408	3.7391	52.9758	0
0.8580	9.10113	0.329433	-2.36122	32.8343	0
0.8587	8.48991	0.329433	-2.97429	17.5772	0
0.8593	6.05175	-0.585967	-4.19435	5.67816	0
0.8600	-0.967205	-2.72221	-2.36122	-12.0211	0
0.8607	-5.85024	-3.94305	-1.75422	-34.6049	0
0.8613	-7.98615	-4.24849	-6.02141	-53.5253	0
0.8620	-11.6535	-5.16389	-12.7348	-64.5153	0
0.8627	-13.1782	-3.33217	-23.1145	-72.1404	0
0.8633	-13.1782	-0.585967	-35.9282	-79.7724	0
0.8640	-16.5365	-2.72221	-41.118	-87.7096	0
0.8647	-18.6724	-5.46841	-36.8447	-91.3661	0
0.8653	-17.45	-5.16389	-27.0782	-87.7096	0
0.8660	-17.7522	-5.77385	-17.3176	-80.6882	0
0.8667	-19.5859	-6.07929	-9.68768	-72.1404	0
0.8673	-18.9747	-4.85845	-2.05772	-55.6622	0
0.8680	-17.7522	-4.85845	-0.224589	-36.1313	0
0.8687	-15.9253	-4.55301	-13.6514	-24.5375	0
0.8693	-11.6535	-2.11225	-30.7444	-12.6317	0
0.8700	-7.6839	-1.50137	-31.661	9.03621	0
0.8707	-3.10311	-1.50137	-21.8944	29.483	0
0.8713	2.38443	1.24483	-10.9077	44.1295	0
0.8720	6.05175	3.07656	2.51904	58.4708	0
0.8727	8.18766	1.85572	12.8987	68.8502	0
0.8733	10.6258	1.24483	17.172	74.3384	0
0.8740	14.2864	1.85572	23.8853	80.7493	0
0.8747	19.4784	3.99196	29.6822	84.4126	0
0.8753	21.9166	7.65356	29.0691	81.0545	0
0.8760	21.3054	6.73816	30.2892	74.3384	0
0.8767	20.3919	3.07656	33.3424	65.7975	0
0.8773	18.8672	3.38108	30.2892	51.7615	0
0.8780	14.8976	4.90736	25.7124	35.2765	0
0.8787	11.237	2.16023	25.1054	21.2405	0
0.8793	8.48991	1.24483	20.5287	6.59399	0
0.8800	5.44053	2.46568	9.542	-11.7159	0
0.8807	1.47096	1.55027	-0.837656	-31.2468	0
0.8813	-3.41208	-0.585967	-7.85455	-50.4725	0
0.8820	-6.77043	-1.50137	-13.3479	-65.4311	0
0.8827	-10.1221	-2.41677	-19.1447	-71.5299	0
0.8833	-13.4804	-2.11225	-21.5848	-75.8038	0
0.8840	-14.0916	0.329433	-21.5848	-84.0463	0
0.8847	-15.3141	0.329433	-22.1979	-87.4043	0
0.8853	-20.4994	-2.41677	-21.2813	-84.0463	0
0.8860	-22.0241	-3.63761	-18.8412	-80.9935	0
0.8867	-18.3635	-2.11225	-18.8412	-73.0563	0
0.8873	-17.45	0.0239923	-20.9778	-56.5781	0
0.8880	-16.5365	0.634874	-18.8412	-41.321	0
0.8887	-11.0423	-0.280526	-9.68768	-29.1099	0
0.8893	-5.54799	-0.891408	6.7923	-10.8	0
0.8900	-0.967205	-0.891408	25.1054	12.0822	0
0.8907	3.30462	-0.585967	39.7523	30.3988	0
0.8913	5.74278	0.329433	48.9058	45.9612	0
0.8920	8.18766	2.16023	47.0787	62.4394	0
0.8927	10.6258	2.16023	35.1755	74.3384	0
0.8933	11.5393	0.634874	26.9325	79.8334	0
0.8940	14.2864	0.634874	28.7656	85.6337	0
0.8947	17.9537	1.85572	37.6156	89.6023	0
0.8953	18.256	1.85572	50.7389	86.2443	0
0.8960	19.1695	1.24483	65.3858	80.444	0
0.8967	18.5582	3.07656	75.4559	74.0332	0
0.8973	12.7617	3.38108	66.9154	59.3866	0
0.8980	10.6258	1.55027	26.9325	40.1609	0
0.8987	11.5393	3.68652	-24.3345	23.6827	0
0.8993	6.96522	7.0436	-50.2715	5.67816	0
0.9000	0.248518	3.07656	-50.8846	-15.6845	0
0.9007	-3.10311	-1.19593	-45.3913	-33.6891	0
0.9013	-5.23902	-0.280526	-31.3514	-48.9529	0
0.9020	-5.54799	-1.50137	-14.5679	-63.2942	0
0.9027	-4.93677	-4.55301	-19.4543	-71.5299	0
0.9033	-8.59737	-3.02765	-45.3913	-76.109	0
0.9040	-13.1782	-2.41677	-64.6149	-83.1304	0
0.9047	-12.8692	-4.24849	-64.0079	-88.0149	0
0.9053	-11.3445	-3.94305	-58.2111	-84.0463	0
0.9060	-10.431	-3.63761	-55.4614	-76.109	0
0.9067	-8.59737	-4.24849	-49.968	-67.2628	0
0.9073	-6.77043	-0.585967	-37.4578	-52.9147	0
0.9080	-5.54799	1.24483	-23.7215	-35.5207	0
0.9087	-3.10311	-1.19593	-11.2112	-22.0953	0
0.9093	-1.88739	-1.50137	-3.58128	-8.05932	0
0.9100	-1.57842	0.634874	-2.36122	12.998	0
0.9107	0.248518	1.24483	2.51904	34.6659	0
0.9113	-0.967205	0.940315	13.2022	48.7087	0
0.9120	-6.77043	0.329433	16.5589	57.555	0
0.9127	-9.81981	0.329433	11.6786	65.7975	0
0.9133	-7.07268	1.55027	9.542	74.0332	0
0.9140	-4.93677	3.07656	10.4586	79.8334	0
0.9147	-2.18964	3.07656	7.70887	80.444	0
0.9153	3.30462	1.24483	3.13211	78.6123	0
0.9160	3.60687	-1.50137	-1.14116	75.2543	0
0.9167	1.47096	-0.585967	-4.80135	64.2711	0
0.9173	4.21809	3.07656	-6.33098	45.3507	0
0.9180	5.13156	3.68652	-4.80135	28.5672	0
0.9187	1.47096	1.24483	-0.837656	15.7455	0
0.9193	1.77993	1.24483	4.04867	-1.03794	0
0.9200	3.30462	1.24483	10.7621	-22.0953	0
0.9207	-1.88739	-1.19593	15.6423	-42.2368	0
0.9213	-7.07268	-2.41677	11.3691	-59.3256	0
0.9220	-6.46146	-1.19593	-2.66472	-72.751	0
0.9227	-6.46146	-0.585967	-16.7046	-80.3829	0
0.9233	-11.0423	-1.50137	-26.4712	-86.7938	0
0.9240	-16.8388	-0.891408	-30.1314	-94.1136	0
0.9247	-17.141	-1.19593	-23.1145	-98.6928	0
0.9253	-13.7894	-3.63761	-11.2112	-96.8611	0
0.9260	-15.0051	-3.94305	-7.85455	-92.282	0
0.9267	-17.45	-1.19593	-11.5147	-82.5199	0
0.9273	-13.1782	-0.891408	-7.85455	-64.8206	0
0.9280	-10.1221	-2.11225	-0.224589	-46.5107	0
0.9287	-14.0916	-0.585967	2.21554	-33.6891	0
0.9293	-15.6163	1.85572	3.7391	-18.432	0
0.9300	-11.0423	0.329433	8.32193	4.45705	0
0.9307	-8.59737	-1.19593	10.4586	26.125	0
0.9313	-5.54799	1.24483	12.2856	42.2979	0
0.9320	2.38443	4.60192	15.9519	56.9444	0
0.9327	7.57644	3.99196	16.8624	66.7133	0
0.9333	6.96522	3.99196	18.999	70.3766	0
0.9340	7.57644	8.56896	29.0691	76.1701	0
0.9347	10.0146	9.48528	40.3653	81.9704	0
0.9353	10.6258	5.51732	45.2456	78.0018	0
0.9360	12.1505	3.99196	47.9953	69.1555	0
0.9367	13.3729	5.82276	53.7921	61.5236	0
0.9373	10.6258	6.1282	52.2625	49.014	0
0.9380	6.05175	5.82276	31.2057	32.2305	0
0.9387	3.30462	5.51732	4.96524	17.8825	0
0.9393	0.248518	3.07656	-3.58128	3.8465	0
0.9400	-3.41208	0.634874	-1.75422	-14.4634	0
0.9407	-4.93677	0.940315	-9.07461	-35.5207	0
0.9413	-5.85024	1.55027	-24.3345	-53.22	0
0.9420	-8.59737	0.940315	-38.0648	-64.5153	0
0.9427	-12.8692	-1.50137	-44.1712	-73.6668	0
0.9433	-15.6163	-3.33217	-47.5279	-81.9093	0
0.9440	-16.5365	-1.80681	-57.2945	-85.2674	0
0.9447	-17.45	-0.891408	-66.7515	-84.0463	0
0.9453	-18.6724	-2.41677	-63.3948	-82.8251	0
0.9460	-17.45	-3.02765	-54.5448	-79.4671	0
0.9467	-14.0916	-0.891408	-45.0878	-70.3088	0
0.9473	-11.9557	0.634874	-29.5244	-55.6622	0
0.9480	-9.51756	0.634874	-17.0081	-40.0999	0
0.9487	-4.93677	-0.585967	-9.68768	-26.3692	0
0.9493	1.16871	-2.11225	4.35217	-11.7159	0
0.9500	4.21809	-1.50137	17.779	8.12038	0
0.9507	6.96522	-0.585967	22.9688	30.7041	0
0.9513	12.4595	-1.80681	32.4258	49.9298	0
0.9520	16.4223	-0.891408	43.109	63.6605	0
0.9527	17.6448	2.16023	44.329	72.2083	0
0.9533	20.7009	2.16023	44.329	78.9176	0
0.9540	25.5772	0.0239923	48.6023	86.2443	0
0.9547	25.2749	0.634874	48.2988	90.2129	0
0.9553	20.7009	3.68652	43.722	86.2443	0
0.9560	17.6448	3.68652	36.0921	79.8334	0
0.9567	17.6448	2.46568	23.2723	72.5136	0
0.9573	17.3425	2.77112	14.1188	57.8602	0
0.9580	15.5089	2.16023	15.9519	39.5504	0
0.9587	12.4595	1.24483	19.6121	24.2933	0
0.9593	7.57644	3.38108	15.9519	5.06761	0
0.9600	1.47096	4.60192	8.62543	-18.7372	0
0.9607	-3.71433	-0.280526	2.21554	-37.3524	0
0.9613	-7.98615	-3.94305	-3.27779	-50.7778	0
0.9620	-11.9557	-3.63761	-13.9609	-63.9047	0
0.9627	-15.0051	-3.94305	-27.3877	-72.4457	0
0.9633	-16.8388	-3.94305	-28.3043	-76.7196	0
0.9640	-18.6724	-3.94305	-18.2281	-84.6568	0
0.9647	-18.9747	-5.16389	-13.3479	-90.145	0
0.9653	-18.6724	-5.16389	-8.77111	-88.3201	0
0.9660	-18.6724	-4.55301	-1.44465	-84.0463	0
0.9667	-18.3635	-5.16389	-11.2112	-73.9721	0
0.9673	-15.9253	-3.94305	-30.4349	-54.7464	0
0.9680	-12.2647	-2.72221	-32.8811	-37.9629	0
0.9687	-8.59737	-4.85845	-22.811	-25.7586	0
0.9693	-6.46146	-6.07929	-10.2947	-9.8842	0
0.9700	-2.49861	-3.63761	5.87574	9.64677	0
0.9707	4.21809	-1.50137	8.92893	27.6513	0
0.9713	7.26747	-0.585967	-3.88478	45.0454	0
0.9720	6.96522	-1.80681	-6.02141	58.4708	0
0.9727	9.40338	-2.72221	5.26874	66.1027	0
0.9733	14.2864	-3.02765	12.8987	74.3384	0
0.9740	17.3425	-3.33217	19.6121	81.6651	0
0.9747	20.7009	-3.02765	29.9857	82.5809	0
0.9753	21.6143	-0.280526	33.0389	79.8334	0
0.9760	20.3919	0.329433	26.629	76.7807	0
0.9767	19.4784	-0.585967	18.6955	66.1027	0
0.9773	17.0335	0.634874	12.2856	46.877	0
0.9780	10.6258	2.16023	7.40537	28.5672	0
0.9787	6.354	1.55027	5.87574	16.0508	0
0.9793	6.05175	0.0239923	8.01237	2.32011	0
0.9800	5.44053	-0.585967	7.0958	-16.6003	0
0.9807	2.99565	-0.280526	-5.71792	-35.826	0
0.9813	-1.27617	-1.80681	-24.3345	-53.22	0
0.9820	-7.98615	-5.16389	-35.6247	-68.7892	0
0.9827	-14.7029	-2.11225	-39.8979	-76.7196	0
0.9833	-20.4994	2.46568	-43.8677	-80.3829	0
0.9840	-25.0802	-1.50137	-44.4747	-89.236	0
0.9847	-25.6914	-6.07929	-39.5944	-95.0295	0
0.9853	-23.2465	-3.63761	-33.7976	-89.5413	0
0.9860	-20.4994	-3.33217	-26.1677	-82.5199	0
0.9867	-19.5859	-4.55301	-16.0976	-77.0249	0
0.9873	-19.5859	-1.50137	-6.33098	-61.7678	0
0.9880	-15.3141	-0.585967	5.87574	-41.0157	0
0.9887	-8.90634	-3.94305	16.2554	-25.7586	0
0.9893	-7.6839	-3.33217	18.6955	-12.0211	0
0.9900	-9.51756	-0.585967	17.779	6.89927	0
0.9907	-8.59737	-1.80681	14.7258	25.5144	0
0.9913	-6.46146	-1.50137	5.87574	42.6032	0
0.9920	-4.63452	1.85572	3.13211	59.0814	0
0.9927	-2.18964	3.07656	9.23243	69.7661	0
0.9933	-0.362702	2.46568	14.1188	74.3384	0
0.9940	2.6934	2.46568	25.4089	78.9176	0
0.9947	6.96522	2.46568	37.9191	81.6651	0
0.9953	6.96522	2.46568	23.5758	80.444	0
0.9960	6.65625	2.16023	-5.41442	76.1701	0
0.9967	9.40338	0.940315	-16.4011	67.3238	0
0.9973	7.87869	0.634874	-18.8412	50.5404	0
0.9980	4.21809	1.24483	-27.3877	32.529	0
0.9987	5.13156	1.55027	-32.5715	18.493	0
0.9993	5.74278	0.940315	-36.2377	3.8465	0
1.0000	2.08218	0.329433	-43.5581	-14.4634	0
1.0007	-1.27617	-0.280526	-43.8677	-32.7732	0
1.0013	-6.15921	-1.19593	-38.9814	-50.7778	0
1.0020	-13.4804	-2.72221	-39.8979	-65.4311	0
1.0027	-16.8388	-3.33217	-41.4215	-73.6668	0
1.0033	-18.0612	-3.33217	-37.1543	-81.2988	0
1.0040	-21.4196	-3.33217	-32.5715	-90.145	0
1.0047	-23.2465	-1.19593	-30.4349	-93.1978	0
1.0053	-24.16	0.0239923	-28.6078	-90.7556	0
1.0060	-27.2161	-1.50137	-24.3345	-88.6254	0
1.0067	-28.4385	-0.585967	-17.9246	-80.3829	0
1.0073	-27.2161	3.07656	-13.3479	-63.9047	0
1.0080	-23.5555	0.634874	-8.77111	-45.5949	0
1.0087	-16.8388	-3.33217	-1.75422	-30.9416	0
1.0093	-10.1221	0.329433	7.40537	-18.1267	0
1.0100	-5.85024	3.07656	16.5589	-0.732666	0
1.0107	-0.967205	-0.585967	24.1888	23.0722	0
1.0113	3.30462	-2.41677	32.1223	42.2979	0
1.0120	5.74278	1.55027	41.5854	53.5864	0
1.0127	10.6258	3.99196	47.9953	63.9658	0
1.0133	14.2864	1.85572	47.0787	72.2083	0
1.0140	14.2864	-0.280526	49.2154	76.4754	0
1.0147	17.6448	0.329433	58.0654	81.3598	0
1.0153	21.0031	2.16023	62.9456	81.9704	0
1.0160	20.7009	2.16023	61.7256	75.5595	0
1.0167	21.0031	1.85572	59.2854	67.9344	0
1.0173	19.1695	1.24483	42.502	55.7233	0
1.0180	12.1505	0.329433	10.149	35.2765	0
1.0187	10.6258	0.329433	-13.0444	16.6614	0
1.0193	13.3729	1.55027	-17.9246	0.183166	0
1.0200	10.3236	0.0239923	-16.7046	-19.9584	0
1.0207	7.87869	-2.41677	-12.4313	-40.0999	0
1.0213	8.18766	-2.72221	-6.02141	-54.7464	0
1.0220	4.21809	-1.50137	-1.44465	-68.1786	0
1.0227	0.557486	-1.50137	1.29897	-78.5513	0
1.0233	-0.362702	-3.63761	0.382408	-84.0463	0
1.0240	-5.23902	-5.77385	-2.97429	-87.7096	0
1.0247	-10.431	-4.55301	-0.528088	-90.145	0
1.0253	-11.3445	-3.02765	3.43561	-88.6254	0
1.0260	-14.0916	-4.24849	2.82861	-84.9621	0
1.0267	-15.0051	-5.16389	6.7923	-77.6354	0
1.0273	-8.29512	-3.94305	15.3388	-62.3783	0
1.0280	-0.664953	-3.33217	14.1188	-44.679	0
1.0287	1.47096	-3.02765	4.35217	-29.7205	0
1.0293	2.99565	-1.50137	-4.19435	-14.1581	0
1.0300	5.13156	0.0239923	-11.2112	5.98344	0
1.0307	7.87869	1.24483	-13.9609	25.5144	0
1.0313	11.5393	1.85572	-9.68768	39.5504	0
1.0320	13.6819	1.85572	-2.36122	51.4562	0
1.0327	16.1201	1.85572	4.65567	63.9658	0
1.0333	20.7009	1.24483	7.40537	74.3384	0
1.0340	22.5278	0.940315	4.96524	79.5282	0
1.0347	21.3054	1.55027	6.7923	81.0545	0
1.0353	22.5278	2.16023	10.7621	80.7493	0
1.0360	25.8862	2.16023	3.13211	78.307	0
1.0367	22.8368	3.07656	-9.68768	70.6819	0
1.0373	15.2066	3.07656	-13.3479	55.418	0
1.0380	10.6258	3.07656	-12.4313	38.024	0
1.0387	9.10113	3.99196	-6.63448	24.2933	0
1.0393	8.79887	3.07656	2.21554	9.03621	0
1.0400	5.44053	0.634874	4.04867	-11.4106	0
1.0407	-2.49861	0.329433	1.91204	-29.1099	0
1.0413	-6.77043	1.24483	3.7391	-44.0685	0
1.0420	-3.10311	-0.280526	-6.02141	-59.3256	0
1.0427	-2.18964	-1.80681	-29.8279	-70.0035	0
1.0433	-8.29512	-0.891408	-45.3913	-73.9721	0
1.0440	-10.431	-0.891408	-46.3078	-79.1618	0
1.0447	-7.98615	-3.33217	-42.3381	-84.0463	0
1.0453	-9.51756	-4.55301	-36.2377	-82.8251	0
1.0460	-13.7894	-3.63761	-32.5715	-77.3302	0
1.0467	-19.2836	-4.55301	-29.8279	-66.9575	0
1.0473	-24.7712	-5.77385	-19.7578	-50.1673	0
1.0480	-24.4689	-3.33217	-6.93798	-32.7732	0
1.0487	-18.9747	-1.50137	2.21554	-18.1267	0
1.0493	-14.7029	-3.63761	8.62543	-2.86961	0
1.0500	-11.3445	-1.80681	9.542	16.0508	0
1.0507	-5.85024	1.24483	2.21554	38.024	0
1.0513	-1.27617	0.0239923	-1.14116	56.9444	0
1.0520	1.47096	-0.280526	6.1853	69.1555	0
1.0527	3.60687	3.07656	13.2022	79.2229	0
1.0533	2.6934	3.99196	16.5589	88.6865	0
1.0540	2.38443	2.77112	27.5455	94.48	0
1.0547	5.44053	4.60192	36.0921	97.2275	0
1.0553	4.82931	6.73816	26.022	97.2275	0
1.0560	-0.362702	5.2128	15.9519	89.9076	0
1.0567	0.557486	2.16023	20.5287	79.5282	0
1.0573	3.30462	0.0239923	16.8624	68.2397	0
1.0580	0.557486	0.940315	2.82861	49.9298	0
1.0587	-0.362702	2.16023	0.0789097	29.7883	0
1.0593	0.557486	0.634874	-2.97429	15.4403	0
1.0600	-4.63452	0.634874	-18.5377	-0.732666	0
1.0607	-10.431	2.77112	-28.9113	-21.79	0
1.0613	-12.5669	1.24483	-27.9947	-41.0157	0
1.0620	-16.2275	-1.50137	-29.8279	-56.5781	0
1.0627	-18.6724	-3.02765	-32.268	-69.3997	0
1.0633	-19.8881	-5.16389	-32.5715	-77.6354	0
1.0640	-25.0802	-5.46841	-33.488	-82.8251	0
1.0647	-28.7408	-3.33217	-32.8811	-87.099	0
1.0653	-27.8273	-3.63761	-30.1314	-88.6254	0
1.0660	-29.6542	-3.94305	-28.6078	-88.0149	0
1.0667	-32.4014	-0.585967	-29.2148	-81.604	0
1.0673	-31.1789	0.634874	-29.8279	-64.8206	0
1.0680	-27.5183	-1.50137	-20.0613	-47.4265	0
1.0687	-22.333	-1.50137	-1.14116	-35.826	0
1.0693	-16.2275	0.0239923	12.2856	-20.2636	0
1.0700	-12.2647	0.329433	19.6121	1.40428	0
1.0707	-7.6839	1.24483	31.2057	20.63	0
1.0713	-1.88739	2.16023	43.722	37.7187	0
1.0720	2.08218	1.24483	53.4825	53.2811	0
1.0727	6.05175	1.24483	63.8622	61.5236	0
1.0733	9.71235	2.77112	73.6288	66.408	0
1.0740	10.9348	3.07656	82.7823	74.3384	0
1.0747	12.4595	2.46568	85.5259	79.8334	0
1.0753	16.1201	3.38108	75.1524	79.5282	0
1.0760	18.8672	3.99196	58.3689	76.7807	0
1.0767	18.8672	2.77112	38.5322	70.3766	0
1.0773	17.0335	2.16023	11.3691	56.0286	0
1.0780	13.3729	2.16023	-9.68768	37.7187	0
1.0787	10.3236	1.55027	-17.0081	21.2405	0
1.0793	7.87869	2.16023	-30.1314	5.06761	0
1.0800	6.05175	2.77112	-48.748	-15.6845	0
1.0807	4.82931	-0.585967	-51.8012	-35.826	0
1.0813	2.6934	-4.24849	-43.5581	-51.3884	0
1.0820	-4.32555	-3.02765	-41.118	-65.7364	0
1.0827	-11.9557	-0.585967	-42.6476	-77.9407	0
1.0833	-14.0916	-2.41677	-39.8979	-82.8251	0
1.0840	-15.3141	-5.16389	-33.1846	-87.099	0
1.0847	-18.6724	-5.77385	-27.0782	-93.5031	0
1.0853	-20.4994	-5.77385	-26.1677	-91.6714	0
1.0860	-19.8881	-5.77385	-26.7747	-84.0463	0
1.0867	-19.5859	-4.55301	-23.418	-76.4143	0
1.0873	-17.7522	-2.41677	-13.9609	-61.1572	0
1.0880	-12.8692	-1.80681	0.995476	-40.0999	0
1.0887	-8.29512	-2.41677	15.3388	-26.3692	0
1.0893	-4.93677	-1.80681	22.6653	-15.0739	0
1.0900	-2.18964	-1.19593	25.7124	3.8465	0
1.0907	-0.362702	-1.80681	24.1888	23.6827	0
1.0913	0.557486	-0.585967	14.4223	39.5504	0
1.0920	4.21809	2.16023	7.40537	54.1969	0
1.0927	8.79887	2.16023	14.7258	64.8816	0
1.0933	13.0707	2.77112	25.1054	70.6819	0
1.0940	15.2066	3.99196	29.6822	76.1701	0
1.0947	16.4223	3.07656	37.0086	79.8334	0
1.0953	19.1695	2.77112	47.9953	77.0859	0
1.0960	23.139	3.99196	49.2154	72.5136	0
1.0967	23.7502	3.07656	39.4488	66.1027	0
1.0973	21.0031	1.85572	28.7656	51.1509	0
1.0980	19.1695	2.16023	19.3086	30.3988	0
1.0987	17.3425	1.55027	6.7923	13.3033	0
1.0993	13.3729	0.329433	-6.93798	0.183166	0
1.1000	9.71235	2.16023	-18.5377	-16.6003	0
1.1007	5.13156	3.38108	-29.8279	-36.4366	0
1.1013	-0.0537336	0.634874	-35.3212	-55.9675	0
1.1020	-3.10311	-0.280526	-28.6078	-73.3615	0
1.1027	-4.63452	2.16023	-19.4543	-84.6568	0
1.1033	-9.20859	1.24483	-15.788	-90.145	0
1.1040	-15.0051	-2.41677	-13.3479	-95.9453	0
1.1047	-15.6163	-2.41677	-13.3479	-99.9139	0
1.1053	-14.7029	-0.585967	-18.5377	-96.5558	0
1.1060	-18.3635	-0.585967	-19.4543	-89.236	0
1.1067	-21.7218	-0.891408	-16.0976	-82.2146	0
1.1073	-19.5859	-0.891408	-12.4313	-69.3997	0
1.1080	-15.3141	-2.41677	-6.93798	-48.3424	0
1.1087	-11.0423	-2.72221	-12.7348	-30.9416	0
1.1093	-6.46146	-1.80681	-34.4046	-17.8214	0
1.1100	-2.80086	-1.19593	-45.3913	1.099	0
1.1107	2.38443	-1.50137	-37.7613	22.7669	0
1.1113	10.0146	-2.41677	-27.0782	38.024	0
1.1120	15.5089	-1.80681	-10.6042	53.2811	0
1.1127	15.8178	0.634874	13.5057	67.9344	0
1.1133	16.1201	2.16023	29.9857	74.3384	0
1.1140	20.7009	2.16023	42.502	77.0859	0
1.1147	23.4413	2.77112	52.2625	82.5809	0
1.1153	19.4784	3.07656	41.2758	84.1073	0
1.1160	16.4223	0.940315	18.392	79.8334	0
1.1167	17.9537	0.634874	4.96524	70.6819	0
1.1173	16.7313	2.16023	-0.224589	54.1969	0
1.1180	11.237	0.329433	0.995476	35.8871	0
1.1187	7.87869	-1.50137	4.35217	24.2933	0
1.1193	6.05175	0.329433	-2.36122	13.3033	0
1.1200	3.91584	1.24483	-12.7348	-4.70127	0
1.1207	2.99565	-0.891408	-13.3479	-25.1481	0
1.1213	-0.0537336	-1.50137	-14.8714	-41.9315	0
1.1220	-6.77043	-0.585967	-21.8944	-56.8834	0
1.1227	-10.7333	-1.50137	-25.8581	-70.9193	0
1.1233	-13.7894	-3.63761	-30.1314	-78.5513	0
1.1240	-18.6724	-4.55301	-34.7081	-80.6882	0
1.1247	-22.0241	-4.85845	-30.1314	-84.9621	0
1.1253	-22.333	-3.94305	-17.9246	-86.1832	0
1.1260	-23.2465	-1.80681	-10.6042	-78.5513	0
1.1267	-21.1106	-2.41677	-11.5147	-69.0945	0
1.1273	-17.7522	-3.33217	-15.181	-61.1572	0
1.1280	-16.8388	-1.50137	-16.0976	-47.4265	0
1.1287	-13.7894	-0.891408	-16.0976	-28.5061	0
1.1293	-7.6839	-3.94305	-12.7348	-10.8	0
1.1300	-5.54799	-3.33217	-0.837656	7.50982	0
1.1307	-3.10311	1.55027	13.8153	26.125	0
1.1313	4.52034	3.07656	24.1888	43.2137	0
1.1320	10.0146	0.634874	30.5987	56.9444	0
1.1327	12.1505	-0.585967	26.9325	67.0186	0
1.1333	15.2066	2.46568	16.2554	72.8188	0
1.1340	18.256	6.43272	14.1188	78.6123	0
1.1347	18.8672	6.1282	18.0825	84.4126	0
1.1353	17.9537	3.07656	15.0353	84.7179	0
1.1360	15.2066	3.38108	14.1188	79.5282	0
1.1367	13.3729	5.2128	20.5287	71.5977	0
1.1373	15.2066	4.60192	24.4923	57.2497	0
1.1380	12.7617	3.99196	26.9325	37.7187	0
1.1387	4.21809	4.90736	29.6822	21.2405	0
1.1393	-0.967205	3.38108	24.8019	5.98344	0
1.1400	-2.49861	1.85572	16.8624	-13.2423	0
1.1407	-7.98615	1.55027	13.8153	-33.3838	0
1.1413	-14.4006	0.634874	10.4586	-50.7778	0
1.1420	-16.5365	-1.50137	7.0958	-65.1258	0
1.1427	-18.3635	-2.11225	5.26874	-75.1932	0
1.1433	-22.0241	-2.41677	-1.44465	-80.3829	0
1.1440	-25.0802	-3.33217	-13.3479	-84.9621	0
1.1447	-27.5183	-3.94305	-25.2511	-89.236	0
1.1453	-28.4385	-4.85845	-40.2014	-90.4503	0
1.1460	-27.2161	-5.77385	-53.6282	-85.8779	0
1.1467	-25.9936	-3.33217	-53.0212	-74.5827	0
1.1473	-24.16	-0.585967	-41.118	-59.3256	0
1.1480	-18.6724	-0.891408	-28.9113	-43.1527	0
1.1487	-13.4804	-1.19593	-18.5377	-29.1099	0
1.1493	-10.431	1.24483	-12.4313	-15.3792	0
1.1500	-5.23902	1.85572	-17.0081	3.8465	0
1.1507	0.859737	1.85572	-26.1677	25.8197	0
1.1513	3.91584	4.90736	-25.2511	42.9084	0
1.1520	7.26747	5.82276	-13.9609	54.5022	0
1.1527	13.6819	3.38108	-0.224589	64.8816	0
1.1533	17.9537	4.60192	13.8153	73.7279	0
1.1540	18.5582	6.73816	24.4923	81.6651	0
1.1547	21.3054	4.90736	30.2892	86.5495	0
1.1553	24.6637	3.07656	32.4258	84.4126	0
1.1560	24.3615	3.07656	30.2892	79.5282	0
1.1567	22.2256	1.55027	22.9688	72.2083	0
1.1573	20.3919	1.24483	15.0353	56.0286	0
1.1580	16.4223	2.16023	6.7923	36.8029	0
1.1587	10.9348	2.16023	-2.36122	24.2933	0
1.1593	6.96522	3.07656	-5.11092	10.8679	0
1.1600	3.60687	1.55027	-3.27779	-10.4948	0
1.1607	-0.0537336	-0.585967	-1.44465	-31.8574	0
1.1613	-3.10311	1.24483	1.29897	-49.2514	0
1.1620	-5.54799	2.46568	1.29897	-62.0731	0
1.1627	-8.29512	-1.50137	-2.36122	-72.1404	0
1.1633	-12.5669	-2.41677	0.382408	-82.2146	0
1.1640	-15.6163	0.329433	5.26874	-89.236	0
1.1647	-14.7029	-1.50137	4.04867	-88.9307	0
1.1653	-12.2647	-4.24849	5.57224	-85.8779	0
1.1660	-11.3445	-2.41677	8.01237	-83.4357	0
1.1667	-11.3445	-0.585967	-6.33098	-76.109	0
1.1673	-11.0423	-1.19593	-29.5244	-61.1572	0
1.1680	-8.59737	-0.585967	-40.8145	-43.7632	0
1.1687	-5.85024	0.329433	-40.511	-29.4152	0
1.1693	-4.0233	0.940315	-32.5715	-17.2109	0
1.1700	-1.27617	-0.280526	-14.8714	0.183166	0
1.1707	3.91584	-2.41677	7.70887	23.988	0
1.1713	8.79887	-2.41677	27.5455	44.1295	0
1.1720	11.5393	-0.280526	40.3653	59.6919	0
1.1727	14.2864	-0.891408	43.4125	71.903	0
1.1733	14.5954	-1.19593	37.9191	78.9176	0
1.1740	13.0707	2.46568	31.8188	82.8862	0
1.1747	11.5393	3.99196	30.9022	88.9918	0
1.1753	10.3236	2.16023	32.4258	88.9918	0
1.1760	8.79887	2.16023	32.4258	80.7493	0
1.1767	8.79887	3.07656	30.5987	73.4226	0
1.1773	7.87869	1.55027	27.849	63.3552	0
1.1780	3.30462	0.0239923	25.7124	45.6559	0
1.1787	0.859737	-0.280526	32.4258	28.8725	0
1.1793	1.47096	-1.50137	40.3653	15.4403	0
1.1800	-0.362702	-1.80681	25.1054	-4.39599	0
1.1807	-4.32555	-1.50137	-5.11092	-25.4534	0
1.1813	-6.77043	-3.63761	-16.0976	-42.5421	0
1.1820	-10.1221	-5.16389	-9.68768	-58.715	0
1.1827	-15.0051	-3.02765	-6.93798	-70.9193	0
1.1833	-17.141	-2.11225	-6.63448	-77.3302	0
1.1840	-15.9253	-4.24849	-14.2644	-84.6568	0
1.1847	-14.7029	-4.85845	-45.3913	-89.236	0
1.1853	-15.9253	-4.85845	-80.4879	-85.2674	0
1.1860	-16.8388	-5.46841	-95.1347	-81.604	0
1.1867	-16.8388	-3.63761	-96.0513	-79.4671	0
1.1873	-18.6724	-1.50137	-90.8615	-67.5681	0
1.1880	-19.8881	-4.24849	-74.078	-49.2514	0
1.1887	-15.0051	-8.21553	-49.968	-33.6891	0
1.1893	-8.59737	-6.68925	-31.0479	-19.0425	0
1.1900	-7.38165	-2.72221	-19.7578	1.099	0
1.1907	-4.32555	-3.02765	-12.1278	22.1564	0
1.1913	3.30462	-3.94305	-1.75422	38.024	0
1.1920	6.354	-2.41677	12.2856	51.4562	0
1.1927	5.13156	-2.11225	26.3255	64.5763	0
1.1933	6.96522	-3.02765	31.2057	71.5977	0
1.1940	7.87869	-1.50137	22.3557	75.2543	0
1.1947	8.48991	0.634874	8.92893	82.2757	0
1.1953	11.237	-0.585967	3.7391	83.802	0
1.1960	13.6819	-3.63761	5.87574	78.0018	0
1.1967	13.6819	-3.33217	8.92893	73.1241	0
1.1973	13.0707	-1.19593	9.8455	62.7447	0
1.1980	9.10113	-0.280526	4.96524	41.382	0
1.1987	3.60687	-0.585967	-6.02141	22.7669	0
1.1993	2.38443	-2.72221	-12.7348	8.12038	0
1.2000	2.38443	-6.07929	-11.2112	-12.937	0
1.2007	-0.967205	-6.07929	-7.85455	-33.6891	0
1.2013	-4.0233	-3.63761	-7.55105	-48.3424	0
1.2020	-6.15921	-4.24849	-9.37811	-63.9047	0
1.2027	-11.3445	-6.68925	-16.7046	-76.109	0
1.2033	-15.9253	-7.30013	-28.3043	-80.0777	0
1.2040	-15.0051	-8.52005	-35.0177	-84.9621	0
1.2047	-14.7029	-9.13093	-31.661	-91.3661	0
1.2053	-18.6724	-6.07929	-26.4712	-90.4503	0
1.2060	-19.5859	-4.85845	-24.3345	-85.2674	0
1.2067	-18.6724	-6.99469	-20.6743	-80.0777	0
1.2073	-19.5859	-4.55301	-10.6042	-66.6522	0
1.2080	-16.8388	-0.891408	1.60854	-46.5107	0
1.2087	-11.9557	-3.63761	12.8987	-31.5521	0
1.2093	-11.3445	-6.68925	22.9688	-18.432	0
1.2100	-8.59737	-4.55301	31.5153	1.099	0
1.2107	-0.664953	-1.50137	37.9191	23.0722	0
1.2113	-0.0537336	0.0239923	40.6688	39.5504	0
1.2120	-2.49861	0.329433	33.9554	52.372	0
1.2127	2.38443	-1.80681	25.1054	61.2183	0
1.2133	6.354	-1.80681	25.7124	68.8502	0
1.2140	7.57644	0.634874	30.5987	77.0859	0
1.2147	14.2864	0.329433	36.6991	81.9704	0
1.2153	18.8672	-1.19593	46.4657	81.6651	0
1.2160	17.0335	0.329433	44.9421	79.5282	0
1.2167	17.6448	1.55027	22.0522	70.9872	0
1.2173	18.8672	0.329433	0.382408	53.2811	0
1.2180	15.8178	-0.280526	-4.80135	35.8871	0
1.2187	14.2864	-0.585967	-3.58128	22.4616	0
1.2193	11.8483	-1.80681	-1.14116	6.89927	0
1.2200	5.13156	-1.80681	6.7923	-11.7159	0
1.2207	2.38443	-0.280526	10.4586	-29.1099	0
1.2213	1.77993	0.329433	7.70887	-45.9002	0
1.2220	-4.0233	0.329433	7.40537	-62.0731	0
1.2227	-8.59737	0.329433	5.87574	-73.0563	0
1.2233	-11.3445	0.940315	-5.11092	-79.1618	0
1.2240	-15.9253	1.24483	-17.0081	-85.2674	0
1.2247	-16.2275	0.0239923	-21.2813	-91.3661	0
1.2253	-14.0916	-2.41677	-20.6743	-90.4503	0
1.2260	-16.8388	-3.02765	-17.3176	-83.1304	0
1.2267	-18.6724	-4.24849	-12.4313	-74.8879	0
1.2273	-15.9253	-5.77385	-6.02141	-60.2414	0
1.2280	-16.5365	-3.33217	-1.14116	-38.2682	0
1.2287	-19.2836	0.634874	-5.71792	-22.0953	0
1.2293	-16.8388	0.940315	-16.0976	-9.8842	0
1.2300	-10.431	0.0239923	-21.2813	9.34149	0
1.2307	-3.71433	1.55027	-25.5546	31.3147	0
1.2313	1.16871	3.07656	-34.4046	49.9298	0
1.2320	3.30462	1.85572	-34.4046	67.0186	0
1.2327	4.21809	0.634874	-27.0782	79.8334	0
1.2333	5.74278	-0.280526	-18.8412	87.1601	0
1.2340	8.48991	0.0239923	-6.02141	94.48	0
1.2347	13.6819	2.77112	2.82861	99.0591	0
1.2353	17.3425	4.60192	-1.44465	97.838	0
1.2360	15.5089	3.07656	0.382408	91.7393	0
1.2367	15.8178	3.68652	13.2022	83.1915	0
1.2373	20.7009	7.0436	20.8322	71.5977	0
1.2380	19.7807	7.65356	23.2723	56.0286	0
1.2387	14.2864	4.90736	26.629	38.6346	0
1.2393	11.8483	3.38108	29.9857	21.8511	0
1.2400	9.71235	3.07656	33.9554	3.8465	0
1.2407	2.6934	3.07656	31.8188	-16.295	0
1.2413	-2.18964	4.60192	26.629	-34.6049	0
1.2420	-3.10311	3.99196	32.4258	-49.2514	0
1.2427	-4.93677	2.16023	40.3653	-61.1572	0
1.2433	-9.51756	2.46568	37.9191	-67.5681	0
1.2440	-13.4804	2.46568	33.9554	-73.0563	0
1.2447	-16.2275	0.329433	20.5287	-80.6882	0
1.2453	-16.8388	0.634874	-9.68768	-82.2146	0
1.2460	-15.9253	3.07656	-31.3514	-76.109	0
1.2467	-16.5365	3.38108	-34.4046	-69.3997	0
1.2473	-17.141	2.16023	-35.9282	-60.2414	0
1.2480	-14.7029	1.55027	-35.9282	-46.5107	0
1.2487	-11.3445	0.634874	-27.6912	-32.7732	0
1.2493	-7.38165	0.940315	-13.3479	-17.2109	0
1.2500	-0.967205	2.77112	7.70887	1.40428	0
1.2507	5.74278	2.16023	24.1888	20.3247	0
1.2513	9.71235	0.940315	30.5987	36.8029	0
1.2520	13.3729	2.16023	32.4258	53.5864	0
1.2527	17.0335	3.68652	20.8322	67.0186	0
1.2533	19.7807	2.16023	-6.93798	73.4226	0
1.2540	22.2256	2.46568	-26.4712	74.949	0
1.2547	24.0525	4.29648	-27.9947	75.2543	0
1.2553	23.139	4.29648	-23.418	73.4226	0
1.2560	20.7009	4.60192	-13.9609	70.3766	0
1.2567	18.5582	5.51732	-5.11092	65.1869	0
1.2573	13.9842	5.82276	-9.07461	51.4562	0
1.2580	8.48991	6.1282	-16.0976	33.1396	0
1.2587	6.05175	6.43272	-14.2644	18.493	0
1.2593	3.60687	6.43272	-12.1278	2.32011	0
1.2600	-3.10311	7.0436	-13.9609	-19.0425	0
1.2607	-9.51756	5.82276	-18.2281	-38.5735	0
1.2613	-11.3445	3.07656	-24.3345	-54.1359	0
1.2620	-13.1782	2.16023	-28.9113	-69.0945	0
1.2627	-15.6163	2.16023	-32.8811	-80.3829	0
1.2633	-15.3141	0.940315	-37.7613	-88.3201	0
1.2640	-14.7029	0.940315	-37.4578	-94.1136	0
1.2647	-17.7522	0.0239923	-29.5244	-94.7242	0
1.2653	-20.4994	-1.50137	-21.5848	-92.8925	0
1.2660	-18.9747	0.329433	-16.0976	-93.1978	0
1.2667	-16.8388	1.24483	-9.07461	-88.6254	0
1.2673	-15.9253	-1.19593	-1.14116	-72.4457	0
1.2680	-12.2647	0.329433	2.82861	-52.6095	0
1.2687	-8.29512	1.24483	-1.75422	-37.3524	0
1.2693	-7.07268	-1.19593	-10.6042	-25.4534	0
1.2700	-5.23902	-0.585967	-7.24148	-7.44877	0
1.2707	0.557486	2.46568	9.542	15.135	0
1.2713	6.05175	2.16023	20.5287	34.0554	0
1.2720	10.6258	0.634874	22.6653	46.5718	0
1.2727	16.1201	0.329433	28.7656	55.1127	0
1.2733	17.0335	0.940315	32.7354	61.5236	0
1.2740	15.2066	3.07656	27.849	69.1555	0
1.2747	16.4223	4.90736	26.022	76.1701	0
1.2753	17.9537	4.29648	25.1054	76.7807	0
1.2760	16.4223	4.29648	20.2191	72.8188	0
1.2767	16.1201	5.2128	20.5287	66.408	0
1.2773	16.7313	4.29648	26.629	52.6773	0
1.2780	15.5089	3.07656	27.5455	34.3607	0
1.2787	13.3729	2.77112	28.1586	19.4089	0
1.2793	7.87869	2.46568	31.5153	5.37288	0
1.2800	2.08218	2.16023	31.2057	-13.2423	0
1.2807	-0.967205	1.24483	30.5987	-33.3838	0
1.2813	-5.23902	-1.80681	24.1888	-52.6095	0
1.2820	-11.3445	-3.33217	-3.58128	-68.7892	0
1.2827	-15.9253	-0.585967	-39.2909	-78.5513	0
1.2833	-21.4196	1.24483	-55.4614	-85.5726	0
1.2840	-26.9071	-0.891408	-50.8846	-94.7242	0
1.2847	-27.2161	-2.41677	-42.6476	-99.3033	0
1.2853	-26.3026	-2.72221	-40.8145	-95.9453	0
1.2860	-27.8273	-4.24849	-42.6476	-92.8925	0
1.2867	-25.9936	-3.63761	-38.3744	-89.5413	0
1.2873	-21.4196	-1.50137	-26.1677	-76.4143	0
1.2880	-17.45	-3.33217	-16.0976	-56.2728	0
1.2887	-12.5669	-4.55301	-10.6042	-38.2682	0
1.2893	-9.51756	-2.11225	-4.19435	-22.7059	0
1.2900	-8.59737	-2.41677	1.91204	-4.39599	0
1.2907	-5.85024	-4.24849	7.70887	13.9139	0
1.2913	-1.88739	-3.33217	16.2554	30.3988	0
1.2920	1.47096	-1.19593	26.9325	47.4876	0
1.2927	5.44053	-1.80681	38.8357	62.4394	0
1.2933	9.40338	-2.11225	51.6555	70.6819	0
1.2940	11.8483	-0.280526	64.1657	74.3384	0
1.2947	14.8976	2.46568	72.4087	78.6123	0
1.2953	15.2066	3.07656	64.4692	80.7493	0
1.2960	12.4595	1.24483	34.2589	76.1701	0
1.2967	12.7617	1.24483	-2.36122	67.9344	0
1.2973	12.4595	2.16023	-29.2148	57.8602	0
1.2980	6.96522	0.634874	-50.2715	42.2979	0
1.2987	3.91584	-0.585967	-61.2582	25.8197	0
1.2993	5.74278	-0.585967	-54.2413	11.4784	0
1.3000	4.21809	-1.50137	-44.1712	-5.00655	0
1.3007	0.557486	-0.891408	-42.3381	-24.5375	0
1.3013	-1.27617	0.0239923	-35.9282	-40.4052	0
1.3020	-6.77043	-2.72221	-26.1677	-53.5253	0
1.3027	-13.1782	-5.16389	-26.4712	-68.4839	0
1.3033	-15.9253	-3.33217	-26.4712	-79.1618	0
1.3040	-18.6724	-3.02765	-19.1447	-83.1304	0
1.3047	-24.16	-5.77385	-14.5679	-85.8779	0
1.3053	-26.6048	-5.77385	-10.6042	-88.0149	0
1.3060	-25.0802	-4.55301	-1.75422	-84.9621	0
1.3067	-24.16	-5.46841	3.7391	-76.109	0
1.3073	-22.9442	-3.94305	9.23243	-64.21	0
1.3080	-19.8881	-0.585967	20.5287	-50.7778	0
1.3087	-16.8388	-0.891408	24.1888	-34.6049	0
1.3093	-12.5669	-2.72221	21.4391	-17.2109	0
1.3100	-5.85024	-2.41677	29.0691	1.099	0
1.3107	-0.664953	-2.41677	45.5491	21.5458	0
1.3113	1.16871	-2.41677	53.179	40.7715	0
1.3120	5.13156	-1.19593	46.4657	56.0286	0
1.3127	10.6258	-1.19593	30.2892	67.9344	0
1.3133	12.7617	-1.19593	12.8987	76.1701	0
1.3140	14.2864	0.634874	0.382408	82.2757	0
1.3147	14.8976	3.07656	-4.49785	87.1601	0
1.3153	11.8483	4.90736	1.29897	88.6865	0
1.3160	10.9348	4.60192	16.2554	85.3284	0
1.3167	13.3729	2.46568	32.4258	79.8334	0
1.3173	10.9348	2.16023	41.8889	67.9344	0
1.3180	9.40338	2.16023	36.3956	48.0982	0
1.3187	12.4595	0.940315	14.7258	28.5672	0
1.3193	10.6258	1.85572	-10.2947	11.7837	0
1.3200	3.30462	3.07656	-25.2511	-8.35782	0
1.3207	0.248518	0.0239923	-28.9113	-28.2008	0
1.3213	-0.362702	-2.41677	-22.5014	-42.8474	0
1.3220	-4.63452	-1.50137	-10.9077	-56.8834	0
1.3227	-10.431	-2.11225	-0.528088	-72.1404	0
1.3233	-13.1782	-1.80681	7.0958	-80.3829	0
1.3240	-15.0051	-0.585967	5.87574	-84.0463	0
1.3247	-19.5859	-3.94305	-8.46761	-89.5413	0
1.3253	-24.16	-7.91009	-26.1677	-91.9767	0
1.3260	-23.2465	-6.07929	-36.2377	-85.8779	0
1.3267	-18.6724	-3.63761	-37.1543	-77.0249	0
1.3273	-18.0612	-4.55301	-31.661	-65.7364	0
1.3280	-18.6724	-5.16389	-27.3877	-47.7318	0
1.3287	-15.3141	-4.24849	-28.9113	-29.1099	0
1.3293	-11.3445	-4.85845	-26.1677	-16.9056	0
1.3300	-8.59737	-3.33217	-13.0444	-1.95378	0
1.3307	-4.93677	1.24483	2.51904	20.9352	0
1.3313	-1.27617	1.24483	11.6786	39.8557	0
1.3320	2.38443	-0.585967	17.779	51.1509	0
1.3327	7.87869	3.07656	20.5287	62.1341	0
[truncated: 53,422 more rows]
