# Supplementary material for: Identification of Haptic Based Guiding Using Hard Reins
Source: PLoS One. 2015 Jul 22;10(7):e0132020. doi: 10.1371/journal.pone.0132020 (PMC4511788; doi:10.1371/journal.pone.0132020)
Supplement: S4 File — (ZIP) [file pone.0132020.s004.zip › EMGData2/Subject10/T11/t11.txt]

0.0000	9.7098	0.935143	25.1017	9.6506	0
0.0007	20.393	0.329032	17.4733	16.0559	0
0.0013	28.9323	3.37691	1.30087	23.9984	0
0.0020	37.7918	5.52427	-20.3655	36.1826	0
0.0027	44.5074	4.90084	-33.7973	44.1252	0
0.0033	48.7708	3.08251	-28.9096	45.6624	0
0.0040	53.3546	2.77079	-8.15884	45.6624	0
0.0047	54.5745	4.00033	9.54181	47.7975	0
0.0053	52.7385	3.08251	1.30087	50.2458	0
0.0060	49.0789	0.935143	-25.247	47.4844	0
0.0067	40.5397	3.08251	-49.9698	35.898	0
0.0073	26.4925	4.90084	-62.4796	23.9984	0
0.0080	16.7334	1.24686	-52.4136	15.7427	0
0.0087	11.2377	-0.588794	-24.6407	4.75413	0
0.0093	1.46633	1.55857	-6.32753	-7.14543	0
0.0100	-12.8766	2.45908	0.688324	-15.088	0
0.0107	-25.9996	1.55857	3.4353	-26.3612	0
0.0113	-35.7587	0.329032	-11.2089	-43.1573	0
0.0120	-44.0022	-1.50662	-27.9939	-51.0998	0
0.0127	-48.5737	-1.80102	-20.675	-51.0998	0
0.0133	-50.4096	-0.588794	-8.77139	-55.37	0
0.0140	-51.6295	-2.71884	-16.0967	-58.416	0
0.0147	-52.2333	-3.63667	-31.966	-57.1919	0
0.0153	-49.7935	-0.883191	-45.0884	-55.6547	0
0.0160	-46.1339	-0.277079	-46.6102	-50.4735	0
0.0167	-38.8146	-1.50662	-31.0503	-38.2608	0
0.0173	-27.5152	-1.19491	-16.7029	-26.3612	0
0.0180	-18.3599	-1.19491	-17.6186	-17.8209	0
0.0187	-11.3486	-0.883191	-24.0282	-8.96737	0
0.0193	-0.665393	1.24686	-31.3535	1.70807	0
0.0200	13.9856	2.45908	-33.7973	13.9208	0
0.0207	27.1086	2.45908	-14.8716	25.5072	0
0.0213	37.1757	4.90084	21.4391	34.987	0
0.0220	46.6391	6.73649	54.4028	44.4383	0
0.0227	56.1024	6.42478	68.4408	52.3809	0
0.0233	61.8938	6.13038	69.3565	54.2028	0
0.0240	60.982	5.81867	74.2379	53.2918	0
0.0247	58.2342	4.60645	80.035	52.3809	0
0.0253	58.2342	4.00033	65.3844	49.9326	0
0.0260	54.2665	3.37691	36.0896	46.8866	0
0.0267	42.6714	2.16468	18.389	39.5419	0
0.0273	29.8564	2.16468	17.7827	25.8203	0
0.0280	19.4812	0.329032	26.3268	14.8318	0
0.0287	8.48992	-1.50662	37.6178	10.8747	0
0.0293	-4.017	-0.588794	44.3306	2.02122	0
0.0300	-17.4481	-0.277079	47.0775	-14.4617	0
0.0307	-29.0432	-2.42445	42.1961	-28.2116	0
0.0313	-38.5065	-5.1606	31.2082	-36.1257	0
0.0320	-44.3102	-5.1606	34.8708	-41.9332	0
0.0327	-49.7935	-4.24278	44.9431	-47.1143	0
0.0333	-56.5091	-4.24278	17.4733	-52.0108	0
0.0340	-59.873	-4.86621	-45.0884	-55.37	0
0.0347	-56.201	-4.86621	-88.7243	-55.0568	0
0.0353	-52.5414	-4.24278	-91.1681	-52.6086	0
0.0360	-49.4978	-3.32495	-73.7706	-48.3384	0
0.0367	-43.3861	-1.80102	-55.7668	-39.1718	0
0.0373	-32.4071	-1.80102	-38.3693	-25.4503	0
0.0380	-19.5798	-2.71884	-19.4499	-15.3726	0
0.0387	-7.38093	-1.50662	0.997753	-7.74326	0
0.0393	1.77438	-0.277079	17.7827	3.24534	0
0.0400	11.5458	-1.50662	26.0174	15.7427	0
0.0407	23.7447	-0.588794	29.9894	26.1335	0
0.0413	35.6478	1.24686	39.7523	35.898	0
0.0420	45.4192	1.24686	60.1999	42.6164	0
0.0427	51.8267	0.640746	80.035	46.5734	0
0.0433	54.5745	1.24686	73.0191	52.6655	0
0.0440	54.8826	2.16468	29.3769	55.1138	0
0.0447	54.5745	2.16468	-16.3998	50.5304	0
0.0453	51.8267	1.55857	-26.1626	47.7975	0
0.0460	47.859	1.24686	-5.10875	45.3493	0
0.0467	39.9236	3.08251	27.8487	35.898	0
0.0473	28.3285	4.00033	59.2842	22.7743	0
0.0480	17.9533	2.77079	69.9627	10.2484	0
0.0487	10.3259	1.24686	59.2842	-1.65114	0
0.0493	-0.0492883	-0.883191	46.1619	-10.7893	0
0.0500	-13.1723	-3.94838	15.3389	-22.0911	0
0.0507	-25.0754	-6.07843	-33.1848	-37.0367	0
0.0513	-34.5388	-6.07843	-50.8854	-48.0253	0
0.0520	-43.3861	-6.07843	-25.8595	-55.9678	0
0.0527	-49.7935	-6.99626	-0.227336	-63.9103	0
0.0533	-54.3774	-8.20848	7.71049	-66.6432	0
0.0540	-58.9488	-6.99626	-2.97432	-67.8674	0
0.0547	-61.0929	-4.86621	-36.2349	-72.1375	0
0.0553	-58.9488	-6.07843	-77.4332	-71.5397	0
0.0560	-53.1575	-8.20848	-103.678	-64.8213	0
0.0567	-43.078	-7.91408	-100.325	-57.5051	0
0.0573	-29.6593	-6.07843	-68.2766	-49.8757	0
0.0580	-18.976	-6.39015	-37.46	-39.7981	0
0.0587	-12.8766	-6.99626	-24.6407	-30.0336	0
0.0593	-5.23689	-4.24278	0.385209	-22.7173	0
0.0600	7.27003	-0.588794	39.1397	-14.4617	0
0.0607	19.7769	-1.50662	41.2805	-2.56211	0
0.0613	27.7124	-4.24278	6.18228	10.2484	0
0.0620	32.2962	-3.32495	-19.4499	20.6392	0
0.0627	38.0876	-1.50662	-29.5221	26.4182	0
0.0633	43.5832	-1.50662	-38.0662	28.5533	0
0.0640	47.2429	-1.50662	-40.5101	28.8664	0
0.0647	48.167	0.0173175	-37.1505	29.7774	0
0.0653	47.2429	0.935143	-34.713	29.4927	0
0.0660	42.3633	2.16468	-27.9939	25.8203	0
0.0667	35.044	4.00033	-17.928	16.369	0
0.0673	24.9645	3.37691	-13.3497	2.93219	0
0.0680	11.2377	1.85297	-10.6027	-7.45858	0
0.0687	-0.973445	1.55857	-7.24318	-13.8638	0
0.0693	-8.60081	0.935143	-5.10875	-23.6283	0
0.0700	-19.8878	-1.19491	-2.36177	-37.0367	0
0.0707	-36.0667	-2.11273	0.385209	-47.4274	0
0.0713	-49.1898	-2.42445	-3.27743	-58.416	0
0.0720	-54.9811	-2.71884	-7.55261	-70.3156	0
0.0727	-57.1252	-2.11273	0.385209	-75.1836	0
0.0733	-59.565	-2.11273	14.1201	-75.8099	0
0.0740	-61.6967	-3.32495	22.3547	-77.6318	0
0.0747	-61.6967	-3.32495	30.2926	-76.7209	0
0.0753	-58.9488	-2.42445	36.0896	-70.3156	0
0.0760	-55.2892	-3.63667	28.1581	-64.5082	0
0.0767	-47.3538	-3.03056	10.4575	-58.1029	0
0.0773	-32.4071	-0.277079	-4.19309	-48.0253	0
0.0780	-18.0642	-0.277079	-12.7371	-37.3498	0
0.0787	-9.51265	-1.80102	-14.5685	-26.3612	0
0.0793	-0.35734	-1.50662	-5.10875	-12.6397	0
0.0800	16.1173	0.640746	13.5076	0.170807	0
0.0807	30.4602	3.08251	28.7643	10.2484	0
0.0813	38.7037	2.16468	31.5113	21.8633	0
0.0820	46.9471	0.935143	31.2082	33.1366	0
0.0827	55.1783	4.90084	44.3306	40.766	0
0.0833	57.3223	8.26043	72.4066	44.7515	0
0.0840	56.1024	4.29473	98.0387	46.8866	0
0.0847	56.1024	1.24686	94.9887	46.8866	0
0.0853	55.4863	4.00033	49.8245	45.0361	0
0.0860	51.8267	4.90084	-11.2089	42.6164	0
0.0867	42.6714	2.16468	-44.4758	35.5848	0
0.0873	27.7124	2.16468	-42.0319	23.9984	0
0.0880	13.6775	4.60645	-27.3877	11.1594	0
0.0887	5.74209	4.00033	-18.8436	-0.740164	0
0.0893	-2.79711	1.55857	-13.6528	-10.5046	0
0.0900	-16.8443	-0.277079	-6.94007	-19.3581	0
0.0907	-30.5711	-1.19491	-0.833566	-27.8985	0
0.0913	-43.3861	-1.80102	8.62615	-36.1257	0
0.0920	-53.4655	-2.11273	22.3547	-44.6661	0
0.0927	-57.1252	-2.11273	17.7827	-52.0108	0
0.0933	-59.2569	-2.42445	-7.85573	-56.5656	0
0.0940	-63.8407	-2.71884	-13.6528	-57.5051	0
0.0947	-62.9166	-2.42445	1.60398	-55.0568	0
0.0953	-58.9488	-0.588794	-2.66489	-52.9217	0
0.0960	-58.037	0.0173175	-22.1969	-54.1459	0
0.0967	-51.0134	-1.50662	-21.5906	-49.5625	0
0.0973	-33.627	-2.71884	-6.63695	-35.2147	0
0.0980	-20.812	-1.19491	-1.74923	-20.8669	0
0.0987	-14.0965	2.16468	-3.58055	-12.9529	0
0.0993	-3.10517	2.77079	3.13219	-2.87525	0
0.1000	10.6216	1.55857	18.6984	11.4725	0
0.1007	21.921	2.16468	37.9209	23.9984	0
0.1013	32.6042	3.68862	54.4028	34.0476	0
0.1020	41.7595	2.45908	61.7281	44.4383	0
0.1027	46.9471	1.85297	66.3001	52.3809	0
0.1033	50.9149	4.29473	79.1193	55.1138	0
0.1040	55.4863	6.13038	79.1193	56.651	0
0.1047	56.3982	5.52427	39.7523	58.473	0
0.1053	53.3546	6.73649	-16.0967	58.7861	0
0.1060	49.0789	7.96603	-50.8854	56.0247	0
0.1067	42.3633	7.34261	-59.4295	48.7085	0
0.1073	29.8564	8.26043	-50.8854	37.1221	0
0.1080	17.3372	8.57215	-37.1505	23.9984	0
0.1087	11.2377	4.60645	-32.2691	13.6076	0
0.1093	2.08243	2.45908	-34.4035	4.75413	0
0.1100	-15.0083	4.90084	-30.7409	-6.83228	0
0.1107	-29.0432	3.37691	-19.1468	-18.134	0
0.1113	-37.8904	-0.883191	-4.49621	-25.4503	0
0.1120	-46.1339	-0.588794	5.26662	-30.3467	0
0.1127	-51.6295	1.55857	2.51964	-36.1257	0
0.1133	-53.7613	0.329032	-6.02441	-40.709	0
0.1140	-56.8171	-0.588794	-6.02441	-42.2463	0
0.1147	-58.037	0.329032	0.688324	-41.0222	0
0.1153	-56.201	1.24686	3.4353	-38.8871	0
0.1160	-52.8494	1.55857	5.87917	-34.6169	0
0.1167	-45.8258	0.329032	11.3731	-27.5854	0
0.1173	-33.9227	-1.50662	7.71049	-19.6428	0
0.1180	-22.0319	0.329032	-2.36177	-10.1915	0
0.1187	-11.6567	3.37691	7.40106	2.02122	0
0.1193	-1.26917	3.68862	34.8708	13.0098	0
0.1200	9.40175	4.00033	56.5373	21.237	0
0.1207	20.7011	6.13038	76.6818	31.6278	0
0.1213	33.8241	5.81867	98.6513	43.2142	0
0.1220	44.5074	5.81867	101.701	51.4414	0
0.1227	50.6068	7.34261	91.9386	57.8751	0
0.1233	55.4863	5.81867	99.5669	62.43	0
0.1240	59.146	3.08251	104.145	62.1453	0
0.1247	55.4863	4.00033	65.6939	59.3839	0
0.1253	50.6068	5.21256	12.5919	57.2489	0
0.1260	50.6068	4.90084	-2.97432	52.3809	0
0.1267	45.4192	5.81867	-6.94007	43.5274	0
0.1273	30.1521	5.21256	-51.498	32.8234	0
0.1280	17.3372	3.08251	-113.447	21.237	0
0.1287	8.79797	3.08251	-138.164	9.6506	0
0.1293	-0.973445	2.45908	-124.738	-2.87525	0
0.1300	-12.5685	2.77079	-105.206	-15.3726	0
0.1307	-27.8233	4.60645	-105.819	-25.1371	0
0.1313	-43.3861	3.08251	-127.176	-36.4389	0
0.1320	-49.1898	-2.42445	-140.298	-48.3384	0
0.1327	-51.0134	-3.94838	-126.873	-53.2349	0
0.1333	-58.037	-2.71884	-106.734	-53.8327	0
0.1340	-61.6967	-3.32495	-92.9995	-56.8788	0
0.1347	-59.873	-3.63667	-82.9272	-58.7292	0
0.1353	-61.0929	-3.03056	-78.0458	-55.6547	0
0.1360	-61.6967	-2.71884	-72.5518	-49.2494	0
0.1367	-51.3215	-2.11273	-59.7326	-40.1112	0
0.1373	-36.3748	-1.80102	-50.8854	-29.7204	0
0.1380	-25.0754	-2.71884	-46.004	-20.8669	0
0.1387	-14.7002	-1.80102	-30.1347	-12.0134	0
0.1393	-1.88528	0.329032	-11.5184	-1.33799	0
0.1400	11.8415	3.08251	1.60398	10.2484	0
0.1407	24.3608	5.52427	20.5234	23.059	0
0.1413	35.3521	6.73649	44.6337	34.987	0
0.1420	45.7273	7.34261	62.0312	44.1252	0
0.1427	53.6627	8.57215	66.3001	52.3809	0
0.1433	55.4863	8.86654	53.7903	56.9357	0
0.1440	53.0466	9.17826	32.427	56.9357	0
0.1447	52.1347	9.17826	16.8671	56.9357	0
0.1453	53.6627	8.26043	7.09794	58.473	0
0.1460	52.1347	7.04821	-1.44611	57.2489	0
0.1467	42.6714	7.65432	-0.530451	51.1567	0
0.1473	28.9323	7.65432	7.71049	39.2572	0
0.1480	17.9533	4.90084	7.71049	27.0445	0
0.1487	11.8415	3.37691	0.997753	20.0129	0
0.1493	2.68621	3.37691	2.82907	11.7857	0
0.1500	-11.6567	2.45908	15.642	-1.96428	0
0.1507	-25.9996	1.55857	21.7485	-13.2376	0
0.1513	-35.7587	0.640746	11.3731	-19.3581	0
0.1520	-43.3861	0.935143	-1.44611	-27.2722	0
0.1527	-52.5414	0.640746	-1.44611	-33.6775	0
0.1533	-60.4768	-1.50662	4.04785	-35.5279	0
0.1540	-59.873	-3.32495	8.0136	-37.3498	0
0.1547	-54.6854	-0.883191	11.6762	-35.841	0
0.1553	-55.9053	0.935143	6.4854	-31.8555	0
0.1560	-56.201	-2.71884	-5.10875	-32.7665	0
0.1567	-45.8258	-4.86621	-6.02441	-28.2116	0
0.1573	-31.1872	-1.50662	4.35096	-11.7288	0
0.1580	-18.668	0.640746	15.9514	1.39492	0
0.1587	-5.54494	0.329032	31.5113	8.73963	0
0.1593	6.05014	1.24686	49.5151	22.148	0
0.1600	18.5571	-1.50662	62.0312	37.1221	0
0.1607	33.208	-4.24278	69.6596	47.7975	0
0.1613	44.8031	0.329032	75.7661	58.7861	0
0.1620	52.4305	4.00033	84.3102	67.3265	0
0.1627	59.146	1.85297	91.9386	69.7747	0
0.1633	62.5099	2.77079	74.541	72.8208	0
0.1640	61.5858	5.81867	27.8487	77.4041	0
0.1647	61.8938	5.81867	-13.3497	77.6888	0
0.1653	60.6739	4.60645	-26.472	76.18	0
0.1660	55.4863	2.16468	-18.8436	73.4186	0
0.1667	48.167	-2.11273	2.51964	66.4155	0
0.1673	36.2639	-2.11273	26.933	56.0247	0
0.1680	22.5248	1.24686	44.6337	43.812	0
0.1687	12.7657	1.55857	63.5594	32.2256	0
0.1693	3.30232	-0.588794	76.9849	22.148	0
0.1700	-10.4245	-4.24278	69.0471	9.6506	0
0.1707	-22.9437	-6.68454	45.8588	-4.09937	0
0.1713	-33.3189	-5.47232	13.5076	-14.1485	0
0.1720	-44.3102	-4.55449	-34.1004	-22.7173	0
0.1727	-51.0134	-5.47232	-81.7084	-31.8555	0
0.1733	-55.5972	-6.07843	-104.29	-37.3498	0
0.1740	-60.1687	-6.39015	-100.325	-40.1112	0
0.1747	-58.9488	-6.07843	-82.9272	-41.62	0
0.1753	-52.2333	-3.32495	-65.536	-40.1112	0
0.1760	-47.9699	-4.55449	-54.5481	-36.4389	0
0.1767	-41.8581	-7.91408	-46.004	-30.9446	0
0.1773	-30.5711	-5.1606	-33.4879	-23.002	0
0.1780	-19.2841	-1.50662	-20.9781	-14.4617	0
0.1787	-9.2046	-2.11273	-11.5184	-3.78622	0
0.1793	1.46633	-1.50662	-1.44611	7.51551	0
0.1800	13.9856	-1.50662	5.87917	13.0098	0
0.1807	28.9323	-3.32495	8.62615	19.4151	0
0.1813	43.5832	-1.80102	15.642	31.0015	0
0.1820	52.4305	1.24686	27.5456	40.4528	0
0.1827	56.7062	0.329032	29.9894	45.3493	0
0.1833	61.8938	-0.588794	23.5798	49.6195	0
0.1840	66.4776	-0.277079	25.1017	49.0216	0
0.1847	67.3895	-0.588794	30.9051	46.2603	0
0.1853	65.5535	0.640746	21.136	45.3493	0
0.1860	61.8938	1.55857	3.13219	41.0791	0
0.1867	54.5745	0.0173175	-1.74923	28.8664	0
0.1873	42.3633	1.24686	1.91341	14.8318	0
0.1880	28.9323	3.37691	0.385209	3.24534	0
0.1887	17.3372	-0.588794	-1.44611	-6.83228	0
0.1893	4.5222	-4.24278	-0.530451	-17.2231	0
0.1900	-8.60081	-3.63667	-4.80563	-27.8985	0
0.1907	-22.3276	-3.32495	-8.77139	-35.841	0
0.1913	-37.2866	-4.24278	-6.94007	-47.4274	0
0.1920	-48.2779	-5.47232	-3.27743	-62.9994	0
0.1927	-52.5414	-6.07843	3.13219	-70.9134	0
0.1933	-55.9053	-5.47232	12.2888	-70.0025	0
0.1940	-58.9488	-6.68454	19.6141	-69.6893	0
0.1947	-59.2569	-8.52019	30.9051	-69.4046	0
0.1953	-57.1252	-5.76672	47.9932	-67.5542	0
0.1960	-50.7177	-4.24278	53.4872	-66.0454	0
0.1967	-40.6382	-8.83191	55.0091	-60.238	0
0.1973	-29.3512	-11.2737	70.2722	-47.4274	0
0.1980	-17.7561	-7.91408	73.0191	-35.2147	0
0.1987	-7.98471	-5.76672	39.7523	-27.2722	0
0.1993	0.862546	-5.76672	-0.530451	-18.134	0
0.2000	15.5135	-3.94838	-13.3497	-4.09937	0
0.2007	31.0763	-2.11273	1.60398	9.93528	0
0.2013	39.0117	-0.277079	29.9894	19.4151	0
0.2020	46.9471	4.00033	39.4492	26.7313	0
0.2027	59.146	6.73649	9.84492	34.987	0
0.2033	63.7298	4.00033	-37.7631	39.2572	0
0.2040	61.8938	0.329032	-65.8391	38.6309	0
0.2047	63.7298	0.640746	-56.3794	38.0331	0
0.2053	63.1137	1.85297	-27.3877	38.3177	0
0.2060	56.3982	0.329032	-10.6027	34.0476	0
0.2067	49.0789	0.640746	-4.49621	25.8203	0
0.2073	37.7918	2.45908	2.51964	15.4296	0
0.2080	22.229	2.16468	-6.94007	5.6651	0
0.2087	10.9297	0.329032	-28.6065	-3.15993	0
0.2093	1.77438	0.0173175	-25.8595	-11.4156	0
0.2100	-11.9524	0.0173175	3.13219	-21.4932	0
0.2107	-26.2953	-0.588794	25.7143	-34.9016	0
0.2113	-36.0667	-3.32495	13.5076	-48.3384	0
0.2120	-45.8258	-6.39015	-29.8252	-57.1919	0
0.2127	-55.5972	-6.07843	-62.789	-61.149	0
0.2133	-60.7848	-6.07843	-61.5639	-64.8213	0
0.2140	-59.873	-6.99626	-55.4637	-67.5542	0
0.2147	-58.6531	-2.42445	-58.5138	-65.7323	0
0.2153	-60.4768	2.16468	-58.5138	-62.0599	0
0.2160	-59.565	-2.71884	-67.361	-59.327	0
0.2167	-49.4978	-6.68454	-82.0115	-52.2954	0
0.2173	-35.1549	-1.19491	-78.3489	-37.9761	0
0.2180	-24.1636	0.640746	-66.4516	-24.2261	0
0.2187	-13.7884	-3.03056	-55.1543	-15.9989	0
0.2193	1.77438	-1.50662	-24.3313	-5.92131	0
0.2200	18.5571	0.329032	16.8671	9.02431	0
0.2207	28.9323	-1.50662	50.1276	23.059	0
0.2213	38.3956	-0.588794	88.8885	32.5388	0
0.2220	52.4305	2.45908	128.862	42.3032	0
0.2227	61.5858	1.85297	139.547	53.2918	0
0.2233	63.7298	3.08251	119.402	58.7861	0
0.2240	67.6975	5.81867	88.2759	59.6971	0
0.2247	69.5212	3.68862	51.959	63.0563	0
0.2253	64.0379	0.640746	14.7263	64.8782	0
0.2260	60.982	1.55857	-14.5685	59.6971	0
0.2267	58.2342	2.16468	-35.6286	51.7546	0
0.2273	44.5074	1.24686	-48.751	43.2142	0
0.2280	27.1086	0.329032	-52.1042	34.0476	0
0.2287	17.6452	-2.11273	-50.8854	26.4182	0
0.2293	8.48992	-3.03056	-52.1042	20.0129	0
0.2300	-6.46909	-3.63667	-53.6324	9.02431	0
0.2307	-20.5039	-6.99626	-49.9698	-3.47308	0
0.2313	-30.5711	-8.20848	-43.8633	-12.6397	0
0.2320	-39.7264	-5.47232	-38.9818	-18.134	0
0.2327	-48.5737	-6.39015	-31.0503	-22.0911	0
0.2333	-54.9811	-8.83191	-18.8436	-23.002	0
0.2340	-58.037	-8.52019	-9.37762	-25.7634	0
0.2347	-56.201	-10.0441	-7.55261	-28.8095	0
0.2353	-52.5414	-12.4859	-6.94007	-25.1371	0
0.2360	-49.7935	-10.3558	-2.66489	-17.8209	0
0.2367	-45.5301	-7.91408	0.0820936	-10.1915	0
0.2373	-35.1549	-9.1263	3.74473	0.170807	0
0.2380	-21.4158	-9.43802	16.8671	11.1594	0
0.2387	-11.3486	-6.07843	32.427	20.0129	0
0.2393	-2.19333	-4.86621	33.0395	31.0015	0
0.2400	10.6216	-6.39015	20.5234	42.6164	0
0.2407	24.9645	-6.07843	14.7263	51.7546	0
0.2413	39.3074	-4.55449	27.8487	63.341	0
0.2420	51.8267	-4.24278	50.4308	73.4186	0
0.2427	57.3223	-3.63667	68.1314	77.091	0
0.2433	60.0702	-1.19491	78.8162	79.5392	0
0.2440	65.5535	-1.19491	69.0471	83.4962	0
0.2447	66.1696	-3.63667	26.0174	83.4962	0
0.2453	60.3659	-3.32495	-20.675	80.137	0
0.2460	58.2342	-1.50662	-34.4035	76.18	0
0.2467	54.2665	-2.42445	-23.4156	67.3265	0
0.2473	40.8354	-2.42445	-10.9058	56.0247	0
0.2480	25.2726	-1.19491	-2.66489	45.9471	0
0.2487	14.5893	-3.32495	4.04785	34.6738	0
0.2493	4.21415	-6.99626	15.3389	21.5502	0
0.2500	-9.51265	-5.47232	28.1581	10.2484	0
0.2507	-26.9114	-3.03056	29.3769	0.170807	0
0.2513	-41.8581	-2.71884	19.9172	-13.5507	0
0.2520	-49.7935	-3.63667	4.96351	-28.2116	0
0.2527	-54.3774	-5.76672	-26.1626	-35.5279	0
0.2533	-58.3451	-7.91408	-65.536	-36.4389	0
0.2540	-59.873	-8.52019	-83.2303	-38.8871	0
0.2547	-60.4768	-8.52019	-73.1644	-42.8441	0
0.2553	-60.7848	-10.0441	-53.0199	-42.8441	0
0.2560	-58.037	-11.5681	-33.4879	-39.1718	0
0.2567	-50.7177	-10.3558	-19.7593	-33.3928	0
0.2573	-38.8146	-8.52019	-13.3497	-24.5393	0
0.2580	-23.8556	-8.20848	-4.49621	-15.3726	0
0.2587	-13.4804	-6.39015	8.0136	-8.36955	0
0.2593	-4.94116	-3.32495	17.7827	-0.740164	0
0.2600	9.10602	-2.42445	26.0174	9.33746	0
0.2607	23.7447	-3.03056	37.3084	17.8778	0
0.2613	34.1199	-3.03056	49.212	26.1335	0
0.2620	45.4192	-1.19491	60.1999	34.6738	0
0.2627	53.9584	2.77079	67.8283	40.766	0
0.2633	55.1783	4.90084	65.0813	42.3032	0
0.2640	56.1024	3.08251	56.2341	43.2142	0
0.2647	58.8503	1.55857	52.8746	44.1252	0
0.2653	58.5422	1.24686	57.1498	40.766	0
0.2660	55.7944	-1.80102	63.5594	35.5848	0
0.2667	49.3869	-2.42445	69.3565	29.1796	0
0.2673	35.3521	0.640746	69.9627	17.5647	0
0.2680	19.7769	0.0173175	59.5873	3.24534	0
0.2687	10.6216	-3.32495	49.212	-7.14543	0
0.2693	2.39048	-3.32495	47.0775	-16.2836	0
0.2700	-11.6567	-2.71884	40.0554	-29.7204	0
0.2707	-29.3512	-2.42445	25.4111	-42.8441	0
0.2713	-42.4742	-3.32495	19.6141	-53.8327	0
0.2720	-50.4096	-6.07843	12.895	-63.284	0
0.2727	-57.1252	-7.91408	-31.6566	-71.5397	0
0.2733	-63.5327	-6.39015	-104.903	-77.6318	0
0.2740	-67.5004	-4.86621	-152.511	-81.3042	0
0.2747	-69.0283	-5.1606	-150.067	-80.0801	0
0.2753	-68.1042	-4.55449	-116.8	-76.7209	0
0.2760	-63.5327	-5.1606	-80.4897	-76.4077	0
0.2767	-56.5091	-7.60237	-58.5138	-73.6748	0
0.2773	-46.1339	-7.91408	-50.2729	-63.5972	0
0.2780	-31.791	-7.91408	-39.8975	-51.0998	0
0.2787	-20.5039	-9.1263	-24.9438	-40.3959	0
0.2793	-10.4245	-6.68454	-15.7872	-29.1226	0
0.2800	4.5222	-1.50662	-12.434	-18.7318	0
0.2807	20.7011	-1.19491	-2.36177	-9.87835	0
0.2813	32.9	-3.32495	13.8107	-0.113871	0
0.2820	43.5832	-1.80102	22.6642	10.2484	0
0.2827	49.9907	2.45908	19.6141	19.1019	0
0.2833	52.1347	4.29473	14.7263	23.9984	0
0.2840	57.6181	3.08251	16.8671	24.5962	0
0.2847	62.2019	1.24686	21.4391	23.9984	0
0.2853	57.6181	1.55857	25.7143	24.2831	0
0.2860	52.7385	3.37691	30.9051	22.4611	0
0.2867	47.5509	5.21256	34.2583	15.7427	0
0.2873	31.6801	5.81867	33.0395	4.75413	0
0.2880	14.2936	4.90084	30.2926	-6.83228	0
0.2887	7.27003	2.77079	30.2926	-15.3726	0
0.2893	-1.26917	1.85297	36.0896	-22.0911	0
0.2900	-16.2282	1.24686	40.3648	-32.1687	0
0.2907	-29.6593	1.24686	29.0738	-44.6661	0
0.2913	-41.8581	1.55857	6.4854	-54.4305	0
0.2920	-54.3774	0.935143	-5.41187	-61.7752	0
0.2927	-62.6208	-0.883191	-5.10875	-68.4937	0
0.2933	-66.5885	-1.19491	-9.68705	-71.8244	0
0.2940	-68.4122	-1.19491	-17.928	-69.4046	0
0.2947	-69.0283	-2.11273	-19.7593	-68.1805	0
0.2953	-67.1923	0.329032	-22.5063	-68.4937	0
0.2960	-62.9166	3.37691	-26.472	-64.5082	0
0.2967	-56.201	1.24686	-17.928	-55.0568	0
0.2973	-46.1339	-1.50662	0.385209	-42.8441	0
0.2980	-31.4829	1.24686	14.4232	-30.0336	0
0.2987	-17.14	5.52427	17.7827	-19.6428	0
0.2993	-7.68898	6.73649	7.71049	-10.7893	0
0.3000	4.5222	6.73649	-8.77139	2.93219	0
0.3007	22.8328	6.42478	-13.3497	17.5647	0
0.3013	38.7037	6.42478	-4.19309	29.1796	0
0.3020	47.859	5.81867	9.23238	42.3032	0
0.3027	54.8826	6.42478	16.8671	52.9787	0
0.3033	62.2019	8.57215	18.6984	54.8006	0
0.3040	66.4776	10.4078	21.7485	56.0247	0
0.3047	64.0379	9.17826	32.1239	59.0708	0
0.3053	59.4541	7.65432	43.718	57.562	0
0.3060	56.3982	9.17826	55.9247	55.1138	0
0.3067	50.6068	10.0961	65.997	54.2028	0
0.3073	39.0117	7.65432	62.6438	45.3493	0
0.3080	27.4166	5.52427	47.0775	34.0476	0
0.3087	17.9533	6.13038	30.5957	28.5533	0
0.3093	6.05014	7.34261	19.9172	18.191	0
0.3100	-9.51265	5.81867	18.6984	2.93219	0
0.3107	-25.3835	3.68862	17.1702	-5.60817	0
0.3113	-39.4183	4.29473	2.51964	-13.5507	0
0.3120	-49.7935	4.00033	-12.434	-24.5393	0
0.3127	-54.3774	0.329032	-8.77139	-30.0336	0
0.3133	-55.9053	0.0173175	7.71049	-31.2577	0
0.3140	-60.1687	3.08251	21.4391	-33.9906	0
0.3147	-65.6644	1.24686	11.3731	-34.6169	0
0.3153	-63.5327	-2.42445	-32.5722	-32.7665	0
0.3160	-55.9053	-0.883191	-85.0616	-30.9446	0
0.3167	-47.9699	0.640746	-107.037	-24.8524	0
0.3173	-36.6705	-1.50662	-88.4212	-14.1485	0
0.3180	-25.3835	-0.277079	-44.7789	-4.38405	0
0.3187	-18.3599	3.68862	-3.27743	2.93219	0
0.3193	-7.68898	2.45908	15.642	9.33746	0
0.3200	9.7098	-0.277079	13.2044	20.326	0
0.3207	23.4489	2.16468	4.04785	33.7629	0
0.3213	34.4279	5.81867	0.0820936	43.2142	0
0.3220	46.331	5.52427	2.21653	50.8436	0
0.3227	54.5745	4.29473	5.26662	59.3839	0
0.3233	58.2342	5.81867	16.5577	62.43	0
0.3240	61.5858	5.81867	33.3426	60.9212	0
0.3247	63.7298	2.45908	28.7643	60.9212	0
0.3253	63.4218	1.24686	-6.02441	60.6081	0
0.3260	61.5858	4.90084	-46.004	56.3379	0
0.3267	54.5745	5.81867	-78.6583	50.5304	0
0.3273	41.4515	1.24686	-94.2182	41.0791	0
0.3280	27.1086	-2.11273	-80.1802	28.5533	0
0.3287	14.2936	-0.588794	-51.498	19.1019	0
0.3293	1.1706	0.640746	-32.5722	10.2484	0
0.3300	-13.1723	0.935143	-23.4156	-3.47308	0
0.3307	-27.5152	1.24686	-21.5906	-16.9099	0
0.3313	-41.2543	0.0173175	-24.3313	-28.2116	0
0.3320	-52.5414	-3.03056	-19.1468	-38.8871	0
0.3327	-59.2569	-3.32495	-11.5184	-47.1143	0
0.3333	-64.4445	-3.03056	-7.85573	-51.3845	0
0.3340	-68.1042	-4.55449	0.0820936	-53.8327	0
0.3347	-66.5885	-3.63667	3.4353	-54.1459	0
0.3353	-64.7525	-0.588794	-16.0967	-52.0108	0
0.3360	-65.3563	-2.71884	-39.5944	-52.0108	0
0.3367	-58.3451	-5.1606	-36.2349	-49.5625	0
0.3373	-43.078	-3.63667	-7.85573	-38.8871	0
0.3380	-30.5711	-3.63667	15.9514	-27.8985	0
0.3387	-23.5475	-3.94838	0.688324	-21.7779	0
0.3393	-13.4804	-1.50662	-44.4758	-14.4617	0
0.3400	2.39048	-0.588794	-68.2766	-2.24896	0
0.3407	20.393	-2.42445	-49.0541	9.02431	0
0.3413	33.8241	-1.19491	-12.434	19.7282	0
0.3420	40.8354	0.640746	21.4391	28.5533	0
0.3427	47.859	2.45908	47.0775	32.2256	0
0.3433	57.0143	6.42478	67.2157	34.6738	0
0.3440	61.8938	6.13038	92.8542	38.6309	0
0.3447	61.29	2.16468	100.786	38.6309	0
0.3453	62.818	3.68862	51.0433	36.1826	0
0.3460	63.4218	6.42478	-25.247	36.4958	0
0.3467	54.8826	5.81867	-56.07	31.0015	0
0.3473	40.5397	6.73649	-40.5101	15.4296	0
0.3480	27.1086	7.96603	-25.8595	1.11025	0
0.3487	15.2055	5.21256	-23.4156	-7.14543	0
0.3493	2.68621	1.85297	-22.5063	-16.2836	0
0.3500	-12.2605	0.329032	-21.8937	-28.8095	0
0.3507	-29.6593	-0.277079	-19.1468	-39.1718	0
0.3513	-43.6941	1.24686	-16.0967	-47.7406	0
0.3520	-49.7935	1.24686	-22.8094	-56.8788	0
0.3527	-55.2892	0.0173175	-30.4378	-63.5972	0
0.3533	-61.6967	0.640746	-23.4156	-66.3586	0
0.3540	-65.3563	1.24686	-9.37762	-68.4937	0
0.3547	-68.7203	0.329032	-0.530451	-70.3156	0
0.3553	-69.0283	0.640746	2.21653	-68.4937	0
0.3560	-62.0047	0.329032	0.0820936	-63.284	0
0.3567	-52.5414	-1.19491	-4.80563	-57.7897	0
0.3573	-43.3861	2.16468	-4.19309	-48.6516	0
0.3580	-29.0432	5.81867	4.04785	-34.6169	0
0.3587	-16.5362	5.81867	9.84492	-23.913	0
0.3593	-8.90887	5.81867	0.385209	-16.5968	0
0.3600	6.96198	5.81867	-22.1969	-5.01034	0
0.3607	30.7682	4.90084	-42.0319	7.80019	0
0.3613	46.331	6.13038	-45.0884	17.28	0
0.3620	52.7385	8.57215	-25.247	28.5533	0
0.3627	59.7621	7.96603	5.26662	37.4068	0
0.3633	64.6417	8.57215	21.4391	38.0331	0
0.3640	66.4776	10.0961	22.0516	40.4528	0
0.3647	68.3013	10.4078	22.0516	45.0361	0
0.3653	69.8292	10.4078	22.0516	40.4528	0
0.3660	67.3895	9.78437	22.3547	35.898	0
0.3667	60.6739	8.26043	27.2425	36.1826	0
0.3673	48.7708	8.57215	32.427	27.6423	0
0.3680	33.8241	9.48997	42.1961	12.0988	0
0.3687	21.921	7.65432	55.0091	4.75413	0
0.3693	11.2377	4.90084	53.4872	0.7971	0
0.3700	-2.79711	4.00033	38.8366	-10.5046	0
0.3707	-19.5798	4.60645	21.4391	-22.7173	0
0.3713	-35.1549	5.21256	3.74473	-33.3928	0
0.3720	-46.4419	3.37691	7.40106	-44.9792	0
0.3727	-51.3215	0.640746	28.7643	-51.0998	0
0.3733	-54.9811	0.329032	19.6141	-51.3845	0
0.3740	-61.6967	0.640746	-16.3998	-52.2954	0
0.3747	-65.3563	-0.588794	-31.6566	-53.5196	0
0.3753	-62.6208	-1.50662	-18.8436	-52.0108	0
0.3760	-59.565	-2.11273	9.84492	-48.3384	0
0.3767	-54.0693	-3.03056	41.8867	-42.8441	0
0.3773	-37.8904	-3.03056	31.5113	-32.4818	0
0.3780	-17.7561	-1.19491	-23.7251	-20.8669	0
0.3787	-5.85299	0.935143	-62.789	-13.5507	0
0.3793	1.46633	0.640746	-62.4796	-4.38405	0
0.3800	14.8974	0.329032	-47.8353	9.6506	0
0.3807	34.1199	1.55857	-25.247	22.148	0
0.3813	49.0789	2.45908	2.21653	31.6278	0
0.3820	58.8503	3.08251	19.6141	42.3032	0
0.3827	66.4776	4.90084	30.5957	51.1567	0
0.3833	70.1373	7.04821	44.9431	54.2028	0
0.3840	71.0491	6.13038	58.0655	55.4269	0
0.3847	73.4889	4.90084	69.3565	57.2489	0
0.3853	73.797	5.81867	80.035	56.3379	0
0.3860	69.5212	5.81867	76.9849	52.3809	0
0.3867	64.6417	4.29473	47.9932	48.7085	0
0.3873	55.4863	2.16468	6.4854	42.6164	0
0.3880	40.8354	1.24686	-16.0967	32.2256	0
0.3887	28.6365	-0.588794	-4.80563	21.5502	0
0.3893	17.3372	-1.80102	22.0516	13.0098	0
0.3900	1.46633	-0.588794	27.8487	3.24534	0
0.3907	-15.0083	1.55857	0.385209	-8.96737	0
0.3913	-29.0432	-0.883191	-31.0503	-20.5823	0
0.3920	-42.4742	-6.39015	-37.1505	-30.0336	0
0.3927	-51.3215	-7.30797	-31.6566	-36.752	0
0.3933	-56.201	-4.24278	-45.0884	-41.0222	0
0.3940	-61.6967	-2.42445	-71.6362	-41.9332	0
0.3947	-63.5327	-3.03056	-82.0115	-39.7981	0
0.3953	-59.873	-4.24278	-62.789	-39.1718	0
0.3960	-57.1252	-4.24278	-27.6908	-42.8441	0
0.3967	-52.8494	-2.42445	-15.181	-39.7981	0
0.3973	-40.9463	-2.11273	-49.3572	-26.6744	0
0.3980	-24.1636	-2.71884	-92.9995	-15.3726	0
0.3987	-9.51265	-3.03056	-95.7464	-9.87835	0
0.3993	2.39048	-1.50662	-65.8391	-1.96428	0
0.4000	16.1173	1.24686	-43.5601	8.73963	0
0.4007	32.6042	2.16468	-38.9818	19.7282	0
0.4013	46.9471	1.24686	-37.7631	31.3146	0
0.4020	57.3223	1.55857	-28.9096	38.944	0
0.4027	66.1696	4.00033	-13.3497	42.3032	0
0.4033	71.0491	5.81867	2.21653	47.7975	0
0.4040	72.269	7.96603	14.4232	52.9787	0
0.4047	73.4889	8.57215	25.7143	52.3809	0
0.4053	74.7088	5.21256	33.0395	49.6195	0
0.4060	71.9733	3.08251	34.2583	47.7975	0
0.4067	63.4218	5.81867	35.7865	38.6309	0
0.4073	48.4628	6.13038	39.4492	21.237	0
0.4080	32.6042	2.77079	33.0395	8.11334	0
0.4087	21.921	2.45908	14.1201	1.70807	0
0.4093	12.4576	3.68862	1.30087	-6.83228	0
0.4100	-3.72127	0.329032	-2.36177	-19.956	0
0.4107	-23.8556	-3.32495	-13.0403	-33.6775	0
0.4113	-40.3425	-3.32495	-24.0282	-43.7551	0
0.4120	-53.1575	-3.94838	-16.7029	-52.9217	0
0.4127	-64.1364	-5.47232	-4.19309	-62.9994	0
0.4133	-72.3799	-4.24278	4.96351	-67.8674	0
0.4140	-77.5675	-2.11273	21.4391	-67.5542	0
0.4147	-82.7551	-2.71884	22.0516	-67.5542	0
0.4153	-86.119	-4.86621	-18.2311	-68.1805	0
0.4160	-83.3712	-5.47232	-56.07	-65.4191	0
0.4167	-76.6557	-4.86621	-49.9698	-61.149	0
0.4173	-66.5885	-3.63667	-24.6407	-52.9217	0
0.4180	-49.7935	-1.80102	-2.66489	-41.0222	0
0.4187	-32.7028	0.329032	18.6984	-31.5424	0
0.4193	-22.3276	2.16468	30.2926	-23.6283	0
0.4200	-9.51265	0.935143	31.5113	-14.1485	0
0.4207	9.40175	-0.588794	38.8366	-5.32349	0
0.4213	24.0527	0.935143	49.8245	4.75413	0
0.4220	34.736	2.16468	53.7903	16.369	0
0.4227	45.7273	1.55857	52.8746	24.2831	0
0.4233	51.8267	1.24686	53.7903	28.2686	0
0.4240	53.6627	0.0173175	61.7281	34.0476	0
0.4247	57.6181	-0.588794	76.3723	36.8089	0
0.4253	59.146	2.16468	89.4947	33.4497	0
0.4260	54.5745	5.52427	96.82	31.3146	0
0.4267	48.167	4.90084	94.6855	28.8664	0
0.4273	39.0117	2.77079	86.4446	18.5041	0
0.4280	25.2726	2.16468	88.2759	7.51551	0
0.4287	12.4576	1.55857	85.2258	2.93219	0
0.4293	1.77438	0.935143	43.1118	-5.60817	0
0.4300	-10.7325	0.640746	-19.7593	-19.045	0
0.4307	-27.2195	-1.50662	-54.5481	-27.8985	0
0.4313	-44.3102	-2.71884	-56.3794	-36.752	0
0.4320	-57.729	-1.50662	-46.9197	-50.4735	0
0.4327	-64.1364	-3.32495	-42.9476	-57.5051	0
0.4333	-69.6321	-6.68454	-53.323	-56.5656	0
0.4340	-74.2159	-7.30797	-62.789	-59.9248	0
0.4347	-73.5998	-6.99626	-59.4295	-62.9994	0
0.4353	-69.9401	-4.86621	-67.361	-58.1029	0
0.4360	-67.1923	-2.11273	-89.3368	-54.4305	0
0.4367	-62.3128	-4.24278	-94.2182	-53.8327	0
0.4373	-50.7177	-7.91408	-78.0458	-44.6661	0
0.4380	-36.3748	-5.1606	-64.3109	-28.4963	0
0.4387	-23.5475	-1.50662	-58.2107	-17.5077	0
0.4393	-10.4245	-2.42445	-49.0541	-10.5046	0
0.4400	6.3582	-2.42445	-31.6566	0.7971	0
0.4407	21.6129	-0.883191	-13.6528	14.8318	0
0.4413	34.736	-0.883191	-1.74923	25.8203	0
0.4420	49.9907	0.935143	8.31672	34.3607	0
0.4427	61.8938	4.60645	18.6984	41.9901	0
0.4433	63.7298	4.90084	25.4111	47.4844	0
0.4440	64.9497	2.45908	26.933	49.0216	0
0.4447	69.2255	1.24686	31.2082	49.9326	0
0.4453	67.0814	1.24686	44.3306	50.8436	0
0.4460	60.982	-0.277079	55.3185	48.0822	0
0.4467	56.7062	-1.50662	39.7523	41.6769	0
0.4473	47.5509	-0.588794	-0.227336	33.4497	0
0.4480	31.6801	0.935143	-28.3034	24.5962	0
0.4487	19.1732	0.329032	-24.3313	16.0559	0
0.4493	8.79797	0.0173175	-3.27743	8.42649	0
0.4500	-8.29276	-0.883191	15.3389	-1.65114	0
0.4507	-27.8233	-3.03056	30.9051	-14.1485	0
0.4513	-43.078	-3.63667	49.8245	-26.3612	0
0.4520	-55.5972	-3.03056	67.2157	-35.5279	0
0.4527	-66.5885	-3.32495	84.3102	-41.0222	0
0.4533	-75.1277	-2.42445	106.589	-44.9792	0
0.4540	-79.6992	-1.50662	110.555	-47.7406	0
0.4547	-79.0955	-2.42445	72.7097	-48.9362	0
0.4553	-76.6557	-1.50662	29.0738	-50.7867	0
0.4560	-74.5116	-1.50662	20.8328	-52.2954	0
0.4567	-68.1042	-4.24278	22.3547	-49.5625	0
0.4573	-54.3774	-6.07843	-11.5184	-41.3069	0
0.4580	-40.3425	-3.63667	-86.5898	-30.0336	0
0.4587	-28.4394	-2.42445	-167.155	-19.956	0
0.4593	-15.9201	-1.50662	-199.81	-13.5507	0
0.4600	-0.0492883	0.640746	-169.902	-5.92131	0
0.4607	19.4812	1.55857	-119.857	5.97825	0
0.4613	39.3074	2.16468	-87.2024	16.9668	0
0.4620	54.8826	3.68862	-72.2487	23.059	0
0.4627	64.0379	4.60645	-62.4796	25.8203	0
0.4633	69.8292	4.90084	-43.257	27.9554	0
0.4640	74.7088	4.00033	-12.434	31.6278	0
0.4647	78.3808	2.45908	16.8671	34.0476	0
0.4653	76.5448	4.00033	38.5335	31.3146	0
0.4660	68.6094	5.21256	45.8588	26.4182	0
0.4667	59.4541	4.60645	25.7143	20.6392	0
0.4673	47.2429	5.81867	-10.6027	6.88922	0
0.4680	29.8564	5.52427	-33.7973	-9.28052	0
0.4687	11.8415	0.329032	-39.285	-18.134	0
0.4693	-2.19333	-0.883191	-38.9818	-27.2722	0
0.4700	-15.9201	0.329032	-34.1004	-40.1112	0
0.4707	-32.099	-3.03056	-25.5564	-50.1604	0
0.4713	-47.3538	-4.86621	-21.5906	-60.238	0
0.4720	-59.873	-2.42445	-23.4156	-72.1375	0
0.4727	-69.0283	-3.32495	-24.9438	-79.4538	0
0.4733	-76.6557	-6.07843	-24.3313	-83.4393	0
0.4740	-83.3712	-6.07843	-22.5063	-87.7095	0
0.4747	-87.3389	-6.07843	-17.6186	-88.3073	0
0.4753	-86.119	-7.60237	-11.5184	-86.1722	0
0.4760	-80.6234	-7.91408	-8.15884	-84.6634	0
0.4767	-74.2159	-6.99626	-10.6027	-79.4538	0
0.4773	-61.3886	-4.86621	-20.9781	-70.3156	0
0.4780	-41.5624	-3.32495	-30.7409	-60.238	0
0.4787	-25.0754	-2.71884	-22.8094	-50.4735	0
0.4793	-14.0965	-1.50662	-2.66489	-43.1573	0
0.4800	1.46633	-1.80102	14.4232	-35.5279	0
0.4807	22.229	-4.24278	27.2425	-22.4042	0
0.4813	38.7037	-2.42445	38.2241	-8.65423	0
0.4820	51.5186	2.16468	47.3807	0.483954	0
0.4827	60.982	2.45908	57.1498	6.60454	0
0.4833	64.9497	-0.277079	65.997	10.5616	0
0.4840	66.4776	0.0173175	73.0191	13.9208	0
0.4847	69.2255	1.85297	80.035	17.5647	0
0.4853	68.9174	3.37691	80.9506	16.369	0
0.4860	63.4218	4.60645	81.8663	11.1594	0
0.4867	55.7944	3.08251	90.7198	7.51551	0
0.4873	42.6714	0.640746	90.1072	0.170807	0
0.4880	24.0527	0.640746	69.0471	-11.4156	0
0.4887	8.48992	-0.588794	37.9209	-20.5823	0
0.4893	-3.10517	-3.32495	-1.74923	-30.0336	0
0.4900	-19.2841	-3.32495	-36.8474	-41.9332	0
0.4907	-40.0345	-2.42445	-41.1163	-50.1604	0
0.4913	-57.729	-2.71884	-20.675	-59.6402	0
0.4920	-68.1042	-2.71884	-3.27743	-71.5397	0
0.4927	-75.1277	-4.24278	-6.02441	-76.7209	0
0.4933	-80.0073	-8.52019	-37.46	-77.3187	0
0.4940	-84.5911	-10.3558	-82.6241	-81.902	0
0.4947	-87.6347	-9.1263	-104.29	-82.2152	0
0.4953	-84.5911	-7.91408	-86.5898	-76.123	0
0.4960	-77.8756	-7.30797	-45.6946	-73.6748	0
0.4967	-71.4681	-8.83191	-14.5685	-70.6287	0
0.4973	-61.0929	-10.0441	-19.7593	-60.238	0
0.4980	-44.3102	-6.39015	-50.8854	-47.4274	0
0.4987	-29.3512	-2.71884	-74.6863	-37.3498	0
0.4993	-16.8443	-3.32495	-77.7427	-26.6744	0
0.5000	-0.0492883	-3.32495	-66.1422	-14.4617	0
0.5007	15.5135	-2.11273	-45.0884	-1.33799	0
0.5013	26.1968	-2.42445	-13.3497	9.93528	0
0.5020	39.9236	-0.588794	29.0738	18.7888	0
0.5027	53.3546	4.00033	67.5252	27.6423	0
0.5033	57.3223	4.90084	85.2258	34.0476	0
0.5040	59.7621	3.08251	85.2258	37.7199	0
0.5047	65.2578	1.85297	80.9506	42.6164	0
0.5053	64.3336	1.24686	80.035	47.4844	0
0.5060	56.7062	0.640746	80.3381	48.0822	0
0.5067	48.167	-0.277079	80.035	45.0361	0
0.5073	34.736	-0.588794	85.8321	39.855	0
0.5080	17.6452	0.329032	80.035	33.1366	0
0.5087	3.30232	1.24686	18.389	24.9094	0
0.5093	-9.51265	0.0173175	-89.9494	15.7427	0
0.5100	-26.2953	-2.42445	-167.465	7.51551	0
0.5107	-42.4742	-4.55449	-170.818	-0.113871	0
0.5113	-55.5972	-4.86621	-132.367	-8.0564	0
0.5120	-66.2805	-3.32495	-96.3527	-15.6858	0
0.5127	-75.4358	-3.63667	-77.1301	-19.956	0
0.5133	-81.8433	-6.39015	-67.361	-21.4932	0
0.5140	-85.1949	-6.39015	-67.361	-21.1801	0
0.5147	-85.811	-3.94838	-85.9773	-20.5823	0
0.5153	-84.8992	-3.32495	-108.256	-19.045	0
0.5160	-82.1513	-4.24278	-104.903	-15.6858	0
0.5167	-75.4358	-4.55449	-81.0959	-8.96737	0
0.5173	-62.3128	-5.1606	-57.5982	0.170807	0
0.5180	-43.6941	-3.32495	-36.8474	12.6967	0
0.5187	-27.8233	0.640746	-14.5685	26.4182	0
0.5193	-15.9201	1.85297	6.4854	36.4958	0
0.5200	-0.665393	0.0173175	23.2704	45.6624	0
0.5207	18.2613	0.0173175	27.2425	60.6081	0
0.5213	33.5161	3.08251	19.6141	76.4647	0
0.5220	43.8913	7.34261	17.1702	86.2291	0
0.5227	53.6627	9.17826	23.8829	93.2607	0
0.5233	59.7621	7.04821	32.7364	99.3528	0
0.5240	64.3336	6.42478	39.7523	102.712	0
0.5247	69.2255	9.48997	39.7523	101.488	0
0.5253	69.5212	9.78437	35.174	99.9791	0
0.5260	67.3895	7.65432	38.8366	99.9791	0
0.5267	64.9497	9.48997	47.3807	97.844	0
0.5273	53.9584	11.9317	45.2462	85.6313	0
0.5280	35.9558	9.17826	38.8366	70.6857	0
0.5287	21.921	4.90084	40.0554	63.6541	0
0.5293	11.2377	2.77079	47.6901	56.3379	0
0.5300	-4.94116	0.935143	55.3185	41.3923	0
0.5307	-24.4717	-0.588794	61.1156	29.1796	0
0.5313	-40.6382	0.329032	69.9627	19.4151	0
0.5320	-52.5414	1.85297	77.288	6.2914	0
0.5327	-61.6967	1.85297	58.6717	-3.47308	0
0.5333	-68.7203	0.0173175	8.31672	-6.83228	0
0.5340	-71.16	-1.19491	-33.7973	-11.7288	0
0.5347	-70.852	-1.50662	-36.5443	-15.088	0
0.5353	-70.852	-2.71884	-15.181	-12.9529	0
0.5360	-67.1923	-3.63667	0.0820936	-10.7893	0
0.5367	-58.6531	-2.11273	-6.94007	-6.23446	0
0.5373	-47.0457	-0.588794	-27.6908	2.93219	0
0.5380	-31.4829	0.0173175	-33.4879	11.7857	0
0.5387	-15.9201	1.24686	-13.3497	19.1019	0
0.5393	-5.23689	2.77079	8.92926	27.6423	0
0.5400	7.27003	2.45908	18.389	35.2717	0
0.5407	26.4925	4.00033	27.8487	44.7515	0
0.5413	46.331	7.65432	42.1961	57.2489	0
0.5420	63.4218	8.86654	45.2462	64.2804	0
0.5427	74.7088	9.78437	39.1397	66.1024	0
0.5433	78.9846	10.0961	40.6679	70.9704	0
0.5440	83.2603	7.96603	37.9209	74.6427	0
0.5447	87.8318	7.65432	17.1702	72.8208	0
0.5453	85.7001	10.4078	5.87917	69.7747	0
0.5460	82.9523	10.4078	23.5798	66.1024	0
0.5467	82.9523	7.34261	39.7523	58.473	0
0.5473	73.1932	6.42478	27.5456	48.0822	0
0.5480	56.1024	6.73649	8.62615	36.8089	0
0.5487	41.1434	6.42478	9.84492	26.7313	0
0.5493	26.8005	6.13038	22.9673	15.4296	0
0.5500	10.0179	5.21256	29.68	1.11025	0
0.5507	-8.29276	4.60645	29.0738	-11.7288	0
0.5513	-29.6593	4.90084	17.7827	-23.002	0
0.5520	-46.1339	2.45908	-26.1626	-36.4389	0
0.5527	-51.6295	-1.19491	-98.184	-46.8012	0
0.5533	-54.0693	-3.32495	-146.708	-50.1604	0
0.5540	-56.8171	-5.47232	-139.692	-53.5196	0
0.5547	-58.9488	-6.07843	-89.9494	-56.5656	0
0.5553	-60.7848	-3.32495	-23.4156	-54.7437	0
0.5560	-57.1252	-1.19491	29.0738	-52.0108	0
0.5567	-46.1339	-1.50662	40.3648	-51.0998	0
0.5573	-33.9227	-3.32495	15.642	-45.6055	0
0.5580	-18.976	-2.71884	-14.8716	-36.4389	0
0.5587	-0.973445	0.640746	-36.2349	-27.2722	0
0.5593	13.6775	0.935143	-51.8011	-17.5077	0
0.5600	29.5484	-2.71884	-63.7047	-7.14543	0
0.5607	49.9907	-0.588794	-63.0921	2.93219	0
0.5613	65.2578	4.90084	-43.5601	11.7857	0
0.5620	75.6329	4.90084	-12.434	20.9239	0
0.5627	86.92	4.60645	11.3731	28.8664	0
0.5633	94.2393	7.65432	19.6141	30.6883	0
0.5640	98.5151	7.34261	25.7143	28.8664	0
0.5647	103.703	4.60645	34.8708	30.6883	0
0.5653	103.099	5.81867	38.8366	34.0476	0
0.5660	96.3833	7.96603	41.5836	30.4037	0
0.5667	89.6678	6.73649	48.2963	22.7743	0
0.5673	76.8528	3.37691	44.3306	17.28	0
0.5680	57.3223	0.935143	22.0516	9.93528	0
0.5687	42.6714	1.24686	0.688324	-2.24896	0
0.5693	33.8241	2.45908	-7.24318	-13.5507	0
0.5700	19.4812	1.24686	-2.97432	-25.4503	0
0.5707	-0.35734	-1.19491	10.4575	-41.0222	0
0.5713	-18.976	-2.11273	25.4111	-53.5196	0
0.5720	-32.7028	-3.63667	33.0395	-61.149	0
0.5727	-41.5624	-5.47232	29.68	-68.7783	0
0.5733	-47.9699	-6.99626	15.9514	-76.4077	0
0.5740	-53.4655	-7.60237	4.96351	-79.4538	0
0.5747	-56.8171	-6.07843	9.84492	-80.3932	0
0.5753	-58.9488	-3.32495	13.5076	-81.902	0
0.5760	-58.3451	-3.32495	-5.72129	-81.3042	0
0.5767	-50.4096	-6.99626	-36.2349	-77.6318	0
0.5773	-36.0667	-7.91408	-55.4637	-70.0025	0
0.5780	-20.5039	-3.63667	-55.4637	-59.327	0
0.5787	-7.68898	-2.42445	-42.9476	-49.2494	0
0.5793	2.68621	-5.47232	-26.7752	-39.4849	0
0.5800	16.1173	-5.76672	-5.41187	-26.3612	0
0.5807	31.9881	-3.32495	19.3046	-12.9529	0
0.5813	44.5074	-2.42445	33.6521	-3.47308	0
0.5820	55.4863	-1.50662	34.2583	4.15631	0
0.5827	67.3895	-1.50662	26.3268	11.7857	0
0.5833	73.797	-2.71884	13.2044	16.369	0
0.5840	77.4566	-1.80102	7.09794	17.5647	0
0.5847	83.5684	1.55857	13.2044	18.191	0
0.5853	82.9523	3.68862	11.9794	18.5041	0
0.5860	73.1932	3.37691	12.5919	18.191	0
0.5867	64.6417	2.16468	41.5836	14.2339	0
0.5873	53.3546	0.640746	69.3565	4.46945	0
0.5880	34.4279	-0.588794	57.756	-7.45858	0
0.5887	18.5571	-3.03056	33.6521	-16.2836	0
0.5893	6.3582	-5.47232	28.1581	-23.6283	0
0.5900	-15.3164	-6.07843	37.3084	-33.0796	0
0.5907	-39.7264	-6.07843	56.5373	-42.531	0
0.5913	-56.201	-6.99626	56.5373	-50.7867	0
0.5920	-71.4681	-8.83191	-0.227336	-60.5511	0
0.5927	-86.119	-10.3558	-82.0115	-67.5542	0
0.5933	-93.7464	-11.2737	-134.81	-70.3156	0
0.5940	-99.8458	-8.83191	-153.117	-74.8989	0
0.5947	-105.65	-5.47232	-145.186	-78.856	0
0.5953	-102.902	-6.68454	-117.716	-74.8989	0
0.5960	-98.3179	-9.74973	-91.4713	-70.6287	0
0.5967	-98.3179	-10.3558	-71.0236	-69.0915	0
0.5973	-87.6347	-9.74973	-49.3572	-59.0139	0
0.5980	-65.0606	-8.52019	-35.9318	-42.8441	0
0.5987	-47.9699	-3.03056	-32.2691	-31.8555	0
0.5993	-38.1985	2.45908	-25.8595	-23.6283	0
0.6000	-23.2518	2.16468	-15.7872	-13.5507	0
0.6007	-3.72127	1.24686	-4.19309	-1.65114	0
0.6013	14.2936	3.08251	11.0637	11.7857	0
0.6020	27.1086	3.08251	17.7827	24.9094	0
0.6027	36.2639	1.24686	8.62615	32.8234	0
0.6033	46.331	2.45908	7.71049	37.1221	0
0.6040	57.0143	5.52427	30.2926	41.6769	0
0.6047	60.3659	5.81867	54.7059	45.0361	0
0.6053	56.7062	4.29473	69.3565	45.9471	0
0.6060	52.7385	3.68862	92.8542	45.3493	0
0.6067	45.4192	4.60645	121.846	41.9901	0
0.6073	29.5484	5.52427	127.03	35.2717	0
0.6080	10.6216	4.29473	109.33	27.0445	0
0.6087	-4.017	2.16468	92.5511	18.5041	0
0.6093	-18.3599	0.329032	80.9506	9.02431	0
0.6100	-36.0667	-0.588794	54.4028	-1.65114	0
0.6107	-56.5091	-1.19491	0.385209	-11.7288	0
0.6113	-74.5116	-2.42445	-62.4796	-19.956	0
0.6120	-89.1626	-4.24278	-104.903	-29.1226	0
0.6127	-101.978	-6.68454	-121.688	-36.752	0
0.6133	-109.913	-9.1263	-125.344	-40.1112	0
0.6140	-112.365	-10.0441	-123.519	-41.62	0
0.6147	-115.101	-8.83191	-118.025	-42.8441	0
0.6153	-118.156	-7.91408	-103.072	-41.0222	0
0.6160	-115.101	-9.43802	-78.9614	-37.3498	0
0.6167	-107.473	-11.2737	-57.295	-31.8555	0
0.6173	-97.4061	-10.6502	-45.3915	-20.5823	0
0.6180	-79.4035	-7.91408	-39.8975	-8.0564	0
0.6187	-58.037	-5.1606	-34.713	0.483954	0
0.6193	-42.4742	-4.24278	-21.5906	9.02431	0
0.6200	-26.9114	-2.42445	-8.15884	21.237	0
0.6207	-5.85299	-0.277079	-9.0745	33.7629	0
0.6213	13.6775	0.935143	-11.5184	43.2142	0
0.6220	30.1521	3.37691	-5.72129	51.4414	0
0.6227	43.8913	6.42478	-12.434	61.2059	0
0.6233	49.9907	6.73649	-34.4035	67.9243	0
0.6240	53.0466	5.81867	-47.2228	67.0133	0
0.6247	58.2342	5.52427	-40.8132	66.7002	0
0.6253	59.146	4.90084	-23.4156	70.6857	0
0.6260	55.4863	6.73649	-5.72129	70.9704	0
0.6267	51.5186	8.57215	5.87917	66.1024	0
0.6273	40.8354	6.13038	12.5919	56.3379	0
0.6280	22.229	4.60645	20.8328	43.2142	0
0.6287	7.27003	6.13038	34.2583	33.1366	0
0.6293	-4.32505	5.21256	51.6558	26.7313	0
0.6300	-22.0319	2.77079	67.2157	14.8318	0
0.6307	-42.4742	3.08251	68.1314	0.483954	0
0.6313	-61.6967	2.77079	40.6679	-12.3266	0
0.6320	-77.8756	0.329032	1.91341	-25.4503	0
0.6327	-87.9427	-2.71884	-12.7371	-36.4389	0
0.6333	-92.8223	-4.55449	-8.77139	-40.709	0
0.6340	-96.4942	-3.32495	-19.4499	-44.3814	0
0.6347	-97.098	-0.277079	-37.7631	-48.3384	0
0.6353	-95.5701	0.0173175	-40.8132	-49.2494	0
0.6360	-95.5701	-2.11273	-35.0161	-50.1604	0
0.6367	-91.6024	-2.71884	-19.1468	-49.5625	0
0.6373	-74.8197	-2.42445	6.4854	-41.0222	0
0.6380	-51.0134	-2.42445	19.6141	-29.1226	0
0.6387	-34.5388	-1.80102	16.8671	-21.4932	0
0.6393	-24.4717	-2.42445	18.6984	-14.7748	0
0.6400	-6.16104	-1.80102	27.8487	-3.15993	0
0.6407	18.8651	-0.277079	41.2805	8.73963	0
0.6413	37.1757	0.935143	55.9247	17.28	0
0.6420	48.7708	3.08251	66.3001	25.8203	0
0.6427	62.818	6.42478	79.1193	34.3607	0
0.6433	73.797	5.21256	96.2074	39.5419	0
0.6440	78.0727	2.77079	94.6855	42.9011	0
0.6447	80.8205	4.00033	72.7097	43.2142	0
0.6453	81.1163	4.60645	56.8404	40.4528	0
0.6460	79.2926	3.08251	63.5594	38.6309	0
0.6467	77.7647	4.00033	80.6475	36.1826	0
0.6473	67.6975	3.37691	81.8663	27.0445	0
0.6480	44.8031	-0.277079	63.25	14.8318	0
0.6487	26.8005	-0.588794	45.8588	5.97825	0
0.6493	17.0414	-1.19491	30.5957	-1.96428	0
0.6500	1.1706	-5.47232	-4.19309	-12.3266	0
0.6507	-19.5798	-6.99626	-44.1727	-23.3152	0
0.6513	-35.4506	-6.39015	-49.0541	-34.3038	0
0.6520	-49.4978	-8.83191	-22.1969	-45.2924	0
0.6527	-62.0047	-11.8798	-11.2089	-54.1459	0
0.6533	-69.9401	-12.7976	-31.6566	-56.5656	0
0.6540	-73.9079	-12.4859	-54.2386	-55.6547	0
0.6547	-74.5116	-10.962	-60.9577	-59.327	0
0.6553	-71.7761	-10.962	-64.3109	-62.9994	0
0.6560	-71.16	-12.4859	-70.108	-57.7897	0
0.6567	-70.852	-11.5681	-78.9614	-49.2494	0
0.6573	-62.6208	-8.20848	-84.146	-42.2463	0
0.6580	-45.8258	-7.30797	-71.9393	-30.6314	0
0.6587	-28.1313	-7.60237	-45.3915	-16.5968	0
0.6593	-11.9524	-6.07843	-19.7593	-8.0564	0
0.6600	6.3582	-5.1606	5.57605	-1.65114	0
0.6607	27.4166	-6.07843	27.8487	9.33746	0
0.6613	49.9907	-4.24278	37.9209	23.059	0
0.6620	70.1373	-0.588794	46.1619	33.7629	0
0.6627	82.0404	-0.588794	51.959	41.3923	0
0.6633	86.6119	-0.588794	37.3084	47.1712	0
0.6640	91.1957	2.16468	9.23238	51.1567	0
0.6647	94.8554	4.60645	-10.6027	52.6655	0
0.6653	94.5473	4.00033	-13.3497	53.2918	0
0.6660	91.7995	2.16468	-3.58055	53.2918	0
0.6667	84.7883	1.24686	5.87917	49.0216	0
0.6673	70.4454	1.24686	6.4854	39.855	0
0.6680	54.5745	0.935143	9.54181	29.7774	0
0.6687	43.5832	-0.277079	10.4575	20.326	0
0.6693	29.8564	-1.19491	-5.10875	10.5616	0
0.6700	10.3259	-2.42445	-26.472	0.7971	0
0.6707	-11.0406	-2.71884	-39.8975	-7.74326	0
0.6713	-29.3512	-1.50662	-45.6946	-16.9099	0
0.6720	-44.6059	-3.32495	-42.0319	-28.2116	0
0.6727	-56.5091	-10.0441	-35.0161	-37.3498	0
0.6733	-62.3128	-11.5681	-40.5101	-39.1718	0
0.6740	-62.6208	-8.20848	-48.4416	-39.1718	0
0.6747	-63.8407	-9.74973	-41.4257	-41.62	0
0.6753	-64.7525	-12.7976	-26.1626	-40.709	0
0.6760	-60.7848	-10.0441	-12.7371	-34.3038	0
0.6767	-54.3774	-7.91408	-1.74923	-28.8095	0
0.6773	-44.6059	-10.0441	5.57605	-22.7173	0
0.6780	-26.6034	-9.74973	14.1201	-10.7893	0
0.6787	-9.2046	-7.30797	26.933	2.93219	0
0.6793	1.1706	-6.99626	38.5335	12.0988	0
0.6800	16.7334	-5.76672	56.2341	22.4611	0
0.6807	39.9236	-2.11273	86.4446	35.5848	0
0.6813	59.7621	0.0173175	108.414	46.8866	0
0.6820	75.3249	0.640746	104.758	58.473	0
0.6827	88.756	2.16468	87.9728	69.7747	0
0.6833	94.5473	2.45908	78.8162	77.6888	0
0.6840	96.6914	2.16468	87.0571	83.1831	0
0.6847	102.175	2.77079	109.942	87.1686	0
0.6853	105.231	3.08251	137.406	88.9905	0
0.6860	104.011	3.68862	160.6	90.8125	0
0.6867	100.351	4.90084	161.516	89.9015	0
0.6873	90.2716	3.37691	109.639	82.8984	0
0.6880	71.9733	0.329032	5.57605	74.0449	0
0.6887	54.8826	0.329032	-89.0337	67.0133	0
0.6893	41.7595	1.24686	-114.053	59.3839	0
0.6900	27.1086	0.0173175	-75.6019	50.2458	0
0.6907	9.7098	-0.588794	-28.9096	39.2572	0
0.6913	-7.98471	-1.19491	-10.6027	25.8203	0
0.6920	-26.9114	-2.42445	-11.5184	13.9208	0
0.6927	-44.0022	-1.19491	-16.0967	5.38042	0
0.6933	-54.6854	-0.588794	-24.3313	-2.24896	0
0.6940	-59.873	-1.50662	-25.8595	-6.51914	0
0.6947	-64.4445	-0.588794	-16.0967	-6.23446	0
0.6953	-68.1042	0.0173175	-18.8436	-6.51914	0
0.6960	-67.1923	-1.80102	-34.713	-8.65423	0
0.6967	-64.1364	-1.80102	-30.7409	-5.32349	0
0.6973	-57.4332	-0.883191	-7.85573	3.24534	0
0.6980	-41.2543	-1.50662	4.04785	12.3835	0
0.6987	-23.5475	0.0173175	-4.19309	21.237	0
0.6993	-10.7325	4.29473	-32.2691	29.4927	0
0.7000	6.05014	5.81867	-77.7427	37.1221	0
0.7007	27.1086	7.65432	-104.903	46.8866	0
0.7013	43.5832	11.62	-85.3711	56.9357	0
0.7020	60.982	14.3735	-40.8132	63.341	0
0.7027	78.3808	14.6679	-3.58055	68.8353	0
0.7033	84.7883	16.1918	28.4612	73.1339	0
0.7040	87.5361	17.7331	65.3844	75.269	0
0.7047	93.6355	15.5857	86.1415	76.18	0
0.7053	92.1076	13.144	59.5873	73.7317	0
0.7060	87.8318	14.6679	-2.05866	68.2374	0
0.7067	86.92	17.4214	-49.9698	62.43	0
0.7073	73.797	17.4214	-61.8733	52.6655	0
0.7080	49.9907	15.8974	-48.4416	39.5419	0
0.7087	37.1757	11.9317	-27.3877	29.4927	0
0.7093	28.0204	7.96603	-14.5685	17.8778	0
0.7100	7.88613	9.48997	-18.5342	1.11025	0
0.7107	-14.0965	10.7022	-36.2349	-12.3266	0
0.7113	-32.099	5.81867	-56.3794	-20.8669	0
0.7120	-51.6295	2.77079	-64.6203	-33.6775	0
0.7127	-65.3563	3.68862	-57.9013	-45.2924	0
0.7133	-72.3799	1.55857	-54.5481	-50.4735	0
0.7140	-79.0955	-1.50662	-56.3794	-55.9678	0
0.7147	-82.1513	-1.19491	-48.1384	-61.7752	0
0.7153	-80.6234	-1.19491	-32.8817	-62.0599	0
0.7160	-79.0955	-2.42445	-23.4156	-60.5511	0
0.7167	-75.7439	-2.42445	-15.181	-59.9248	0
0.7173	-64.4445	-2.71884	-5.10875	-55.6547	0
0.7180	-47.3538	-1.50662	1.60398	-47.4274	0
0.7187	-29.3512	2.45908	9.84492	-39.4849	0
0.7193	-15.3164	2.16468	18.389	-33.3928	0
0.7200	-3.41322	-1.50662	22.3547	-26.6744	0
0.7207	14.8974	-0.588794	27.8487	-19.6428	0
0.7213	37.1757	2.16468	37.9209	-9.87835	0
0.7220	54.2665	1.85297	45.2462	0.483954	0
0.7227	65.8615	2.16468	48.9089	5.38042	0
0.7233	74.4131	6.13038	53.4872	6.60454	0
0.7240	78.9846	7.65432	58.3686	10.2484	0
0.7247	84.1722	5.52427	61.7281	12.3835	0
0.7253	88.756	4.90084	61.7281	10.2484	0
0.7260	85.7001	6.13038	61.4187	7.80019	0
0.7267	77.1609	4.90084	62.3343	4.75413	0
0.7273	66.4776	2.45908	61.7281	-4.38405	0
0.7280	50.2987	3.08251	58.0655	-18.134	0
0.7287	32.6042	3.37691	60.8124	-27.8985	0
0.7293	16.7334	1.55857	72.1035	-33.9906	0
0.7300	-1.26917	-0.277079	82.1694	-43.7551	0
0.7307	-22.9437	-1.80102	91.326	-57.7897	0
0.7313	-44.914	-3.32495	102.011	-70.0025	0
0.7320	-62.3128	-4.24278	97.4325	-81.902	0
0.7327	-70.852	-6.99626	61.7281	-94.1147	0
0.7333	-76.6557	-9.43802	7.09794	-99.609	0
0.7340	-85.811	-8.83191	-34.713	-99.2959	0
0.7347	-92.2185	-8.83191	-52.4136	-100.207	0
0.7353	-91.9104	-9.43802	-61.5639	-101.431	0
0.7360	-88.2508	-6.68454	-71.6362	-99.609	0
0.7367	-82.1513	-6.68454	-71.9393	-94.4279	0
0.7373	-70.852	-8.52019	-62.4796	-86.4853	0
0.7380	-55.2892	-5.47232	-58.8169	-76.123	0
0.7387	-36.3748	-3.32495	-60.6483	-66.0454	0
0.7393	-19.8878	-3.94838	-53.6324	-57.7897	0
0.7400	-3.72127	-2.11273	-35.9318	-49.5625	0
0.7407	17.0414	0.329032	-21.2812	-37.0367	0
0.7413	35.3521	0.935143	-12.1246	-21.4932	0
0.7420	47.859	4.00033	5.57605	-11.1025	0
0.7427	62.5099	7.04821	29.68	-6.23446	0
0.7433	73.1932	5.81867	42.1961	-0.740164	0
0.7440	72.269	5.81867	45.2462	5.6651	0
0.7447	72.5771	7.65432	50.4308	9.6506	0
0.7453	79.2926	7.96603	54.4028	12.3835	0
0.7460	79.8964	7.65432	54.4028	13.9208	0
0.7467	71.3572	9.17826	48.9089	13.0098	0
0.7473	57.3223	9.17826	29.9894	8.73963	0
0.7480	38.0876	5.81867	-1.44611	-0.427018	0
0.7487	20.085	3.08251	-35.3192	-10.1915	0
0.7493	6.96198	3.37691	-66.1422	-17.2231	0
0.7500	-10.4245	3.37691	-88.4212	-24.5393	0
0.7507	-31.4829	1.24686	-92.6963	-33.6775	0
0.7513	-48.5737	-1.50662	-77.4332	-43.4704	0
0.7520	-63.2246	-2.71884	-51.8011	-52.0108	0
0.7527	-79.0955	-3.63667	-31.0503	-59.327	0
0.7533	-90.0868	-3.32495	-21.5906	-64.5082	0
0.7540	-95.2744	-3.32495	-17.928	-66.0454	0
0.7547	-99.2421	-4.86621	-18.8436	-65.7323	0
0.7553	-101.978	-4.55449	-16.3998	-65.4191	0
0.7560	-101.066	-4.24278	-2.66489	-64.5082	0
0.7567	-96.1862	-6.07843	-3.27743	-60.8643	0
0.7573	-83.667	-8.52019	-38.3693	-52.9217	0
0.7580	-63.5327	-8.20848	-74.6863	-40.1112	0
0.7587	-46.75	-7.91408	-79.8771	-25.4503	0
0.7593	-35.4506	-7.30797	-59.1264	-15.088	0
0.7600	-17.7561	-5.47232	-26.472	-4.38405	0
0.7607	5.43404	-3.94838	-1.44611	9.33746	0
0.7613	24.0527	-3.32495	3.13219	21.237	0
0.7620	39.6155	-0.883191	1.60398	30.4037	0
0.7627	53.6627	3.08251	5.57605	39.5419	0
0.7633	61.8938	4.90084	8.62615	46.5734	0
0.7640	68.9174	4.60645	14.7263	50.8436	0
0.7647	76.2367	5.52427	17.7827	53.2918	0
0.7653	77.4566	6.73649	-6.02441	55.4269	0
0.7660	74.7088	6.13038	-46.3071	58.1598	0
0.7667	70.7411	5.81867	-62.789	55.4269	0
0.7673	57.3223	6.73649	-44.4758	45.0361	0
0.7680	37.1757	4.00033	-9.37762	37.4068	0
0.7687	22.8328	0.0173175	23.2704	33.1366	0
0.7693	13.0737	-0.277079	31.2082	26.1335	0
0.7700	-2.79711	-0.588794	3.74473	20.326	0
0.7707	-23.2518	-2.71884	-38.9818	13.9208	0
0.7713	-38.8146	-5.1606	-69.5017	2.02122	0
0.7720	-51.6295	-7.91408	-81.0959	-8.0564	0
0.7727	-63.8407	-8.52019	-78.3489	-12.3266	0
0.7733	-74.2159	-6.99626	-64.6203	-16.2836	0
0.7740	-80.6234	-8.83191	-47.5259	-18.4187	0
0.7747	-86.4148	-9.74973	-36.2349	-17.2231	0
0.7753	-89.1626	-6.07843	-28.3034	-13.8638	0
0.7760	-83.667	-5.47232	-15.181	-8.96737	0
0.7767	-75.1277	-8.52019	2.82907	-3.47308	0
0.7773	-63.8407	-6.99626	15.9514	3.53001	0
0.7780	-44.3102	-1.19491	17.7827	16.0559	0
0.7787	-22.9437	2.16468	11.3731	30.0905	0
0.7793	-7.98471	3.08251	8.0136	38.944	0
0.7800	7.57808	3.08251	16.8671	47.7975	0
0.7807	29.8564	3.68862	32.1239	60.6081	0
0.7813	52.1347	5.52427	40.0554	72.5076	0
0.7820	71.0491	7.04821	42.8024	83.4962	0
0.7827	88.1399	8.86654	45.5493	93.2607	0
0.7833	99.4269	9.78437	44.3306	100.89	0
0.7840	105.847	9.48997	45.5493	105.473	0
0.7847	111.33	10.4078	58.3686	107.608	0
0.7853	114.694	11.3083	73.0191	107.608	0
0.7860	113.166	11.62	82.1694	107.922	0
0.7867	108.89	14.0618	91.6354	105.16	0
0.7873	102.175	14.9796	95.2918	95.3958	0
0.7880	89.0517	11.62	88.8885	86.8554	0
0.7887	71.0491	10.4078	89.1916	83.1831	0
0.7893	54.5745	10.0961	100.483	74.3296	0
0.7900	38.3956	7.34261	110.555	61.519	0
0.7907	17.0414	6.42478	116.655	53.5765	0
0.7913	-5.85299	6.13038	107.505	44.4383	0
0.7920	-21.7238	2.16468	68.1314	27.0445	0
0.7927	-31.4829	-1.19491	16.8671	14.2339	0
0.7933	-40.3425	-0.588794	-20.675	12.0988	0
0.7940	-49.4978	-0.588794	-46.004	8.11334	0
0.7947	-61.3886	-2.11273	-52.7167	2.3059	0
0.7953	-71.4681	-3.32495	-37.7631	2.3059	0
0.7960	-69.6321	-3.32495	-33.4879	3.53001	0
0.7967	-59.873	-3.32495	-55.7668	3.53001	0
0.7973	-48.8817	-3.63667	-78.3489	7.51551	0
0.7980	-32.4071	-3.03056	-86.893	13.9208	0
0.7987	-12.5685	1.24686	-86.893	19.7282	0
0.7993	2.39048	1.85297	-73.4675	28.2686	0
0.8000	19.7769	-1.19491	-47.2228	36.4958	0
0.8007	40.8354	1.24686	-23.4156	42.6164	0
0.8013	56.1024	5.81867	-10.2933	52.3809	0
0.8020	68.6094	6.73649	2.51964	63.341	0
0.8027	84.1722	9.48997	25.1017	68.8353	0
0.8033	95.4715	12.2261	36.7022	70.9704	0
0.8040	100.351	9.48997	7.09794	71.2835	0
0.8047	104.011	8.57215	-48.4416	69.4616	0
0.8053	104.011	11.0139	-83.5397	68.8353	0
0.8060	99.4269	9.48997	-77.4332	70.6857	0
0.8067	93.9436	6.73649	-48.751	67.6396	0
0.8073	82.9523	7.65432	-24.6407	56.0247	0
0.8080	65.2578	6.42478	-15.7872	43.2142	0
0.8087	45.4192	3.37691	-13.0403	34.0476	0
0.8093	27.1086	3.08251	-11.8215	26.1335	0
0.8100	8.79797	0.935143	-13.6528	16.0559	0
0.8107	-10.1288	-2.71884	-14.8716	4.46945	0
0.8113	-30.5711	-2.71884	-15.4841	-7.45858	0
0.8120	-48.8817	-2.42445	-18.5342	-16.9099	0
0.8127	-63.5327	-5.1606	-17.928	-22.4042	0
0.8133	-73.5998	-6.39015	-15.4841	-27.2722	0
0.8140	-78.1836	-5.1606	-16.3998	-32.7665	0
0.8147	-79.6992	-4.86621	-15.181	-36.4389	0
0.8153	-82.4471	-5.47232	-13.3497	-39.1718	0
0.8160	-83.667	-5.1606	-13.3497	-41.0222	0
0.8167	-79.4035	-5.1606	-10.6027	-37.3498	0
0.8173	-68.1042	-6.07843	-2.05866	-27.8985	0
0.8180	-51.3215	-6.99626	1.60398	-19.3581	0
0.8187	-35.1549	-6.07843	2.82907	-12.3266	0
0.8193	-21.7238	-4.55449	10.7606	-3.47308	0
0.8200	-4.6331	-3.63667	20.8328	5.06728	0
0.8207	14.8974	-2.42445	23.8829	14.5186	0
0.8213	31.3843	-0.883191	26.3268	26.4182	0
0.8220	47.5509	0.640746	35.174	35.898	0
0.8227	62.2019	2.77079	42.4992	40.1681	0
0.8233	70.7411	4.60645	42.4992	42.9011	0
0.8240	77.4566	4.60645	42.4992	46.5734	0
0.8247	82.9523	3.08251	44.9431	49.3063	0
0.8253	80.8205	3.08251	44.6337	48.3954	0
0.8260	75.6329	6.73649	45.5493	45.0361	0
0.8267	72.269	8.26043	48.9089	43.2142	0
0.8273	61.29	5.52427	47.3807	38.3177	0
0.8280	40.8354	3.37691	41.5836	24.9094	0
0.8287	23.1409	2.16468	37.9209	11.7857	0
0.8293	11.5458	-0.588794	36.0896	6.2914	0
0.8300	-3.72127	-2.11273	30.9051	-0.427018	0
0.8307	-25.6915	-2.42445	25.1017	-12.3266	0
0.8313	-47.3538	-5.1606	23.2704	-23.6283	0
0.8320	-66.5885	-6.99626	22.3547	-33.6775	0
0.8327	-82.4471	-7.91408	9.84492	-42.8441	0
0.8333	-90.3825	-10.3558	-16.0967	-49.2494	0
0.8340	-93.7464	-13.092	-37.7631	-55.37	0
0.8347	-98.626	-13.4037	-37.7631	-61.7752	0
0.8353	-101.066	-12.7976	-25.5564	-63.284	0
0.8360	-96.1862	-12.1742	-14.8716	-61.7752	0
0.8367	-90.9986	-9.74973	-6.02441	-61.149	0
0.8373	-83.667	-8.83191	2.82907	-59.327	0
0.8380	-69.6321	-9.74973	12.5919	-52.6086	0
0.8387	-52.5414	-8.20848	19.9172	-44.6661	0
0.8393	-37.8904	-5.47232	10.4575	-40.709	0
0.8400	-21.4158	-6.07843	-14.8716	-37.663	0
0.8407	-0.973445	-6.99626	-31.3535	-31.2577	0
0.8413	19.1732	-5.1606	-33.4879	-22.7173	0
0.8420	36.5719	-2.71884	-35.0161	-14.4617	0
0.8427	49.9907	-2.71884	-34.1004	-8.0564	0
0.8433	60.0702	-2.71884	-27.0783	-6.23446	0
0.8440	67.3895	-1.19491	-20.9781	-5.92131	0
0.8447	70.7411	0.0173175	-15.181	-3.47308	0
0.8453	69.8292	0.329032	-5.10875	-3.15993	0
0.8460	68.0056	1.24686	0.688324	-7.14543	0
0.8467	64.0379	1.85297	-0.530451	-10.1915	0
0.8473	53.6627	0.329032	-2.05866	-14.4617	0
0.8480	36.2639	-0.588794	-2.97432	-25.4503	0
0.8487	16.7334	0.0173175	-5.72129	-36.752	0
0.8493	-0.0492883	-0.588794	-8.77139	-44.9792	0
0.8500	-15.9201	-3.32495	-12.434	-54.7437	0
0.8507	-36.9786	-6.07843	-19.4499	-64.8213	0
0.8513	-59.565	-5.76672	-28.9096	-73.0485	0
0.8520	-75.4358	-5.47232	-36.5443	-84.0371	0
0.8527	-84.8992	-8.52019	-40.2006	-95.9367	0
0.8533	-93.7464	-12.1742	-38.9818	-100.833	0
0.8540	-101.066	-12.7976	-35.6286	-102.057	0
0.8547	-105.033	-13.092	-34.713	-106.014	0
0.8553	-105.033	-14.6159	-34.4035	-106.925	0
0.8560	-101.066	-14.6159	-33.4879	-100.52	0
0.8567	-93.4384	-13.092	-31.6566	-95.0257	0
0.8573	-81.8433	-13.4037	-26.472	-91.0687	0
0.8580	-63.5327	-13.4037	-18.8436	-81.3042	0
0.8587	-43.078	-10.3558	-14.5685	-70.9134	0
0.8593	-26.6034	-9.43802	-11.5184	-63.284	0
0.8600	-10.4245	-10.0441	-4.49621	-52.9217	0
0.8607	9.40175	-6.07843	3.13219	-40.3959	0
0.8613	27.7124	-2.11273	11.0637	-29.7204	0
0.8620	43.5832	-2.42445	22.9673	-17.8209	0
0.8627	57.6181	-0.588794	32.427	-6.23446	0
0.8633	64.9497	2.16468	32.427	-1.65114	0
0.8640	68.6094	2.45908	26.0174	-0.740164	0
0.8647	76.2367	4.00033	17.4733	3.84316	0
0.8653	82.0404	4.90084	13.2044	8.11334	0
0.8660	78.9846	1.55857	15.3389	7.51551	0
0.8667	71.9733	0.935143	14.4232	5.6651	0
0.8673	62.2019	2.16468	8.62615	5.38042	0
0.8680	44.5074	-0.588794	3.13219	-0.740164	0
0.8687	26.8005	-3.32495	-1.44611	-11.4156	0
0.8693	15.8092	-2.42445	-6.94007	-16.2836	0
0.8700	0.554494	-1.50662	-8.77139	-19.956	0
0.8707	-21.7238	-1.50662	-11.2089	-31.8555	0
0.8713	-40.9463	-2.11273	-20.675	-43.4704	0
0.8720	-58.037	-5.1606	-30.1347	-48.6516	0
0.8727	-74.5116	-6.99626	-33.1848	-54.7437	0
0.8733	-83.3712	-6.68454	-38.0662	-59.6402	0
0.8740	-84.5911	-6.07843	-47.8353	-59.9248	0
0.8747	-87.6347	-4.86621	-54.8512	-61.149	0
0.8753	-91.3066	-4.55449	-54.5481	-63.9103	0
0.8760	-89.1626	-5.1606	-44.4758	-63.5972	0
0.8767	-82.4471	-3.32495	-27.9939	-61.149	0
0.8773	-72.688	-3.32495	-18.5342	-56.5656	0
0.8780	-55.5972	-6.68454	-18.8436	-46.5165	0
0.8787	-34.8469	-6.07843	-15.4841	-37.0367	0
0.8793	-18.3599	-2.71884	-6.32753	-29.7204	0
0.8800	-4.94116	-2.42445	7.09794	-19.956	0
0.8807	12.1496	-2.11273	19.6141	-10.5046	0
0.8813	32.9	0.329032	13.5076	-2.24896	0
0.8820	51.5186	3.68862	-13.3497	8.73963	0
0.8827	64.6417	6.13038	-33.4879	19.4151	0
0.8833	73.797	7.04821	-28.3034	23.9984	0
0.8840	81.7324	7.65432	-7.85573	24.5962	0
0.8847	86.0081	9.48997	14.1201	27.6423	0
0.8853	86.3162	10.4078	28.4612	31.3146	0
0.8860	83.8641	11.0139	36.0896	31.3146	0
0.8867	77.7647	11.9317	40.6679	26.7313	0
0.8873	67.3895	10.0961	41.2805	19.7282	0
0.8880	51.8267	6.42478	37.0053	11.1594	0
0.8887	33.8241	5.81867	33.0395	1.39492	0
0.8893	20.085	6.42478	40.3648	-5.60817	0
0.8900	7.88613	4.00033	56.5373	-10.7893	0
0.8907	-12.5685	1.24686	50.1276	-19.956	0
0.8913	-33.627	1.24686	1.60398	-31.8555	0
0.8920	-47.3538	0.329032	-61.8733	-39.7981	0
0.8927	-60.7848	-1.50662	-102.459	-46.2033	0
0.8933	-73.5998	-1.50662	-105.509	-54.4305	0
0.8940	-79.0955	-0.883191	-82.0115	-58.1029	0
0.8947	-83.0632	-3.63667	-62.4796	-58.7292	0
0.8953	-88.2508	-4.24278	-60.9577	-61.149	0
0.8960	-86.4148	-0.277079	-58.8169	-59.327	0
0.8967	-82.4471	-0.883191	-43.257	-52.2954	0
0.8973	-76.3476	-4.24278	-23.4156	-48.0253	0
0.8980	-58.037	-1.19491	-12.7371	-41.62	0
0.8987	-36.6705	2.16468	-24.0282	-28.2116	0
0.8993	-24.7797	0.935143	-48.1384	-17.5077	0
0.9000	-10.1288	1.24686	-53.0199	-12.6397	0
0.9007	13.3695	2.45908	-32.8817	-2.87525	0
0.9013	33.8241	1.24686	-11.5184	10.2484	0
0.9020	50.6068	2.77079	3.4353	20.6392	0
0.9027	66.7734	7.04821	15.9514	29.1796	0
0.9033	76.8528	7.65432	22.9673	35.898	0
0.9040	81.7324	7.96603	25.7143	39.5419	0
0.9047	87.228	9.48997	29.68	41.6769	0
0.9053	90.8877	9.17826	31.5113	43.2142	0
0.9060	88.1399	9.17826	31.2082	43.5274	0
0.9067	82.9523	11.0139	33.3426	41.0791	0
0.9073	75.6329	9.48997	29.3769	34.0476	0
0.9080	62.818	7.04821	13.2044	24.9094	0
0.9087	44.5074	7.04821	-3.58055	17.28	0
0.9093	28.9323	5.81867	-10.6027	10.5616	0
0.9100	13.3695	3.68862	-12.1246	3.24534	0
0.9107	-8.60081	4.29473	-13.3497	-6.23446	0
0.9113	-32.099	4.60645	-16.3998	-18.134	0
0.9120	-47.9699	1.55857	-18.8436	-30.0336	0
0.9127	-59.873	-0.883191	-17.3154	-37.3498	0
0.9133	-72.688	-3.03056	-17.3154	-42.2463	0
0.9140	-78.7874	-5.1606	-21.5906	-48.0253	0
0.9147	-80.0073	-5.47232	-22.5063	-52.6086	0
0.9153	-81.8433	-5.1606	-19.7593	-52.9217	0
0.9160	-80.6234	-6.07843	-17.928	-52.2954	0
0.9167	-73.5998	-5.1606	-16.3998	-51.6976	0
0.9173	-63.5327	-5.1606	-12.7371	-48.0253	0
0.9180	-47.6618	-7.91408	-7.85573	-40.1112	0
0.9187	-28.4394	-7.30797	-1.143	-31.2577	0
0.9193	-12.2605	-2.42445	5.87917	-23.913	0
0.9200	4.5222	0.935143	12.5919	-16.2836	0
0.9207	24.3608	1.24686	22.0516	-6.23446	0
0.9213	42.9794	3.08251	37.9209	3.84316	0
0.9220	57.6181	3.37691	55.3185	12.6967	0
0.9227	70.1373	3.08251	64.7782	19.4151	0
0.9233	78.6765	5.52427	66.9126	23.9984	0
0.9240	83.8641	7.65432	71.794	27.3576	0
0.9247	87.8318	7.34261	82.4788	28.8664	0
0.9253	91.1957	6.73649	91.9386	29.1796	0
0.9260	90.2716	6.73649	96.5169	30.4037	0
0.9267	85.392	6.42478	101.701	31.0015	0
0.9273	75.0168	6.73649	105.061	25.1941	0
0.9280	58.5422	6.13038	85.5289	16.0559	0
0.9287	42.6714	3.68862	39.4492	8.11334	0
0.9293	31.3843	2.16468	4.04785	0.483954	0
0.9300	16.7334	2.16468	-6.32753	-7.45858	0
0.9307	-4.6331	1.24686	-20.3655	-15.3726	0
0.9313	-24.1636	-0.588794	-35.6286	-24.8524	0
0.9320	-39.4183	-1.50662	-24.6407	-34.9016	0
0.9327	-55.2892	-2.11273	-15.181	-41.9332	0
0.9333	-66.5885	-3.32495	-45.3915	-46.2033	0
0.9340	-70.852	-4.24278	-96.6621	-50.7867	0
0.9347	-76.3476	-2.71884	-130.838	-54.1459	0
0.9353	-83.0632	-2.42445	-139.995	-53.8327	0
0.9360	-81.8433	-5.76672	-126.873	-52.6086	0
0.9367	-75.1277	-6.68454	-103.072	-50.1604	0
0.9373	-68.1042	-3.32495	-87.5055	-44.0682	0
0.9380	-54.9811	-2.42445	-73.7706	-36.1257	0
0.9387	-35.4506	-3.32495	-45.0884	-29.1226	0
0.9393	-19.8878	-1.50662	-11.5184	-20.8669	0
0.9400	-5.85299	-0.588794	5.87917	-10.7893	0
0.9407	13.3695	-2.11273	4.96351	-1.65114	0
0.9413	33.8241	-0.588794	-6.32753	8.11334	0
0.9420	49.3869	2.16468	-19.7593	19.4151	0
0.9427	64.0379	3.37691	-17.928	28.5533	0
0.9433	78.0727	3.68862	2.51964	33.1366	0
0.9440	85.392	4.90084	22.9673	35.898	0
0.9447	86.6119	6.73649	36.3927	40.1681	0
0.9453	86.92	7.34261	38.5335	45.3493	0
0.9460	87.5361	7.65432	11.9794	46.8866	0
0.9467	83.8641	9.48997	-27.9939	42.9011	0
0.9473	73.797	9.78437	-42.9476	35.2717	0
0.9480	58.2342	7.04821	-33.1848	27.6423	0
0.9487	40.2316	7.34261	-24.6407	22.7743	0
0.9493	25.8887	8.26043	-21.5906	19.1019	0
0.9500	13.0737	4.90084	-20.0624	9.6506	0
0.9507	-4.32505	3.68862	-18.8436	-3.47308	0
0.9513	-26.2953	5.81867	-17.0123	-12.0134	0
0.9520	-45.5301	3.08251	-19.4499	-18.134	0
0.9527	-59.565	-1.80102	-29.8252	-26.3612	0
0.9533	-69.6321	-0.588794	-41.1163	-31.2577	0
0.9540	-77.2595	1.24686	-45.3915	-33.3928	0
0.9547	-84.5911	-1.50662	-39.8975	-37.0367	0
0.9553	-89.1626	-3.94838	-30.7409	-37.3498	0
0.9560	-85.811	-3.32495	-22.8094	-31.5424	0
0.9567	-80.0073	-2.42445	-15.181	-26.9875	0
0.9573	-73.5998	-3.63667	-6.94007	-23.3152	0
0.9580	-58.9488	-3.32495	-0.833566	-14.4617	0
0.9587	-38.8146	-0.588794	7.09794	-3.47308	0
0.9593	-25.0754	0.329032	16.5577	3.53001	0
0.9600	-11.6567	1.24686	21.4391	10.2484	0
0.9607	9.7098	3.08251	26.933	19.7282	0
0.9613	32.2962	3.68862	35.174	30.4037	0
0.9620	49.9907	4.60645	41.8867	44.1252	0
0.9627	64.6417	7.96603	48.2963	56.0247	0
0.9633	73.1932	7.65432	53.4872	60.0102	0
0.9640	76.8528	4.90084	54.0934	62.43	0
0.9647	80.8205	7.96603	58.9811	67.0133	0
0.9653	83.5684	10.7022	68.1314	66.1024	0
0.9660	83.5684	8.57215	62.9469	63.6541	0
0.9667	83.2603	8.57215	42.8024	64.8782	0
0.9673	76.5448	8.57215	24.7986	63.0563	0
0.9680	58.2342	4.00033	15.642	53.8896	0
0.9687	37.4838	3.37691	14.1201	45.0361	0
0.9693	22.5248	6.73649	17.1702	38.3177	0
0.9700	7.88613	4.29473	18.389	28.8664	0
0.9707	-11.3486	2.16468	13.2044	20.326	0
0.9713	-32.4071	3.08251	5.26662	13.6076	0
0.9720	-51.9376	-0.588794	-0.530451	3.84316	0
0.9727	-66.8843	-6.07843	-2.36177	-8.0564	0
0.9733	-75.4358	-7.30797	-2.36177	-16.2836	0
0.9740	-81.8433	-8.20848	-2.97432	-19.3581	0
0.9747	-89.4706	-10.3558	-2.36177	-21.4932	0
0.9753	-93.4384	-9.74973	-1.74923	-24.8524	0
0.9760	-88.5588	-9.1263	-0.530451	-27.2722	0
0.9767	-83.3712	-9.74973	4.04785	-24.5393	0
0.9773	-78.1836	-8.83191	7.71049	-19.6428	0
0.9780	-63.5327	-7.91408	10.148	-15.9989	0
0.9787	-42.7823	-8.52019	15.0358	-10.7893	0
0.9793	-27.8233	-8.83191	22.3547	-5.01034	0
0.9800	-13.1723	-8.83191	31.2082	-0.113871	0
0.9807	6.96198	-6.39015	42.4992	8.42649	0
0.9813	25.8887	-1.50662	51.6558	20.326	0
0.9820	42.3633	0.640746	57.1498	27.3576	0
0.9827	58.8503	2.77079	63.5594	32.2256	0
0.9833	66.7734	7.65432	69.3565	36.8089	0
0.9840	68.9174	7.65432	68.1314	37.7199	0
0.9847	75.3249	3.37691	67.2157	38.3177	0
0.9853	79.2926	3.08251	73.6254	40.4528	0
0.9860	74.7088	3.37691	73.9348	38.3177	0
0.9867	69.5212	1.85297	50.4308	33.4497	0
0.9873	61.5858	3.37691	15.642	28.8664	0
0.9880	47.2429	4.00033	-4.49621	18.7888	0
0.9887	31.6801	0.640746	-4.80563	5.06728	0
0.9893	14.8974	1.24686	5.87917	-4.09937	0
0.9900	-4.017	1.24686	19.6141	-12.9529	0
0.9907	-23.2518	-3.63667	29.9894	-25.7634	0
0.9913	-43.6941	-6.68454	34.8708	-37.0367	0
0.9920	-63.5327	-6.99626	37.3084	-47.4274	0
0.9927	-76.0396	-8.83191	41.2805	-59.6402	0
0.9933	-86.7228	-9.74973	43.718	-69.0915	0
0.9940	-96.1862	-9.74973	38.5335	-72.7638	0
0.9947	-98.626	-12.1742	31.8208	-76.123	0
0.9953	-100.154	-11.5681	30.2926	-80.0801	0
0.9960	-103.506	-9.74973	17.4733	-82.813	0
0.9967	-99.8458	-13.4037	-15.4841	-84.0371	0
0.9973	-89.4706	-15.2394	-46.9197	-80.3932	0
0.9980	-73.5998	-11.8798	-59.4295	-69.4046	0
0.9987	-51.9376	-11.5681	-52.7167	-59.0139	0
0.9993	-33.8611	-13.2998	-23.8135	-50.7867	0
1.0000	-23.1778	-10.8581	8.53142	-44.3529	0
1.0007	-5.17528	-6.89235	23.182	-35.2147	0
1.0013	17.1031	-4.15619	27.4572	-25.7634	0
1.0020	34.4895	-2.32054	28.6759	-17.1946	0
1.0027	49.1405	-2.92665	22.2663	-9.5652	0
1.0033	61.3517	-1.71443	25.3164	-3.47308	0
1.0040	68.671	3.48081	45.1578	2.02122	0
1.0047	74.1666	6.8404	45.4609	4.75413	0
1.0053	76.2983	5.00475	5.78444	5.38042	0
1.0060	73.8586	4.39864	-34.4983	6.88922	0
1.0067	73.5628	6.8404	-37.8515	6.88922	0
1.0073	68.3752	6.8404	-25.0322	0.199275	0
1.0080	50.6684	5.00475	-33.8857	-8.96737	0
1.0087	29.918	6.52868	-54.9396	-15.0595	0
1.0093	15.2671	7.74091	-54.6365	-20.5538	0
1.0100	-2.13172	5.00475	-38.464	-26.6744	0
1.0107	-26.8498	2.8747	-19.5446	-33.6775	0
1.0113	-46.9841	3.1691	6.39699	-41.9332	0
1.0120	-59.1953	1.95687	20.435	-50.1604	0
1.0127	-72.9221	0.432937	-7.33791	-58.1029	0
1.0133	-87.265	-1.40271	-58.9117	-65.106	0
1.0140	-93.3768	-4.15619	-106.52	-66.6432	0
1.0147	-96.1246	-4.7623	-144.055	-64.8213	0
1.0153	-102.224	-3.23837	-153.818	-66.6432	0
1.0160	-104.664	-3.23837	-129.102	-66.6432	0
1.0167	-100.388	-2.92665	-96.7505	-61.4621	0
1.0173	-93.3768	-1.10832	-73.2528	-56.2809	0
1.0180	-78.4177	0.432937	-55.8552	-48.3384	0
1.0187	-56.4475	3.1691	-47.0081	-35.8126	0
1.0193	-39.6648	5.92257	-40.2953	-27.2722	0
1.0200	-26.5418	5.00475	-24.7291	-21.1801	0
1.0207	-6.39516	5.61086	-10.9942	-9.87835	0
1.0213	16.4869	9.57656	-3.36584	3.84316	0
1.0220	34.4895	8.97045	8.53142	14.2339	0
1.0227	49.1405	7.74091	22.8789	23.9984	0
1.0233	60.1318	11.4122	30.2041	31.3146	0
1.0240	67.7591	13.2479	33.5574	35.898	0
1.0247	76.0026	12.33	40.2701	40.4813	0
1.0253	81.4983	15.984	46.9891	43.2142	0
1.0260	78.1343	18.1314	48.511	44.1252	0
1.0267	71.7269	15.984	46.9891	43.5274	0
1.0273	67.143	15.984	49.4267	38.944	0
1.0280	54.6361	15.6896	48.511	31.9409	0
1.0287	34.4895	12.6244	31.4229	25.5072	0
1.0293	19.5428	11.4122	10.3627	17.8778	0
1.0300	5.8037	11.4122	1.81869	9.96375	0
1.0307	-16.7704	9.57656	-0.92829	4.15631	0
1.0313	-39.3567	9.28216	-6.72536	-3.47308	0
1.0320	-55.5356	8.65873	-11.3037	-15.3726	0
1.0327	-69.5705	4.69303	-14.0506	-25.4503	0
1.0333	-80.5618	1.33344	-18.3195	-28.4963	0
1.0340	-86.0451	-0.484889	-21.3759	-29.0941	0
1.0347	-90.937	-2.92665	-23.5104	-31.8555	0
1.0353	-92.7607	-3.84448	-25.0322	-35.8126	0
1.0360	-91.2327	-2.63225	-22.8978	-35.5279	0
1.0367	-89.409	-3.23837	-18.9321	-31.8555	0
1.0373	-80.8575	-3.84448	-15.882	-27.8985	0
1.0380	-62.5469	-2.32054	-11.3037	-19.956	0
1.0387	-45.1604	-2.00883	-6.11282	-8.96737	0
1.0393	-32.0374	-2.32054	-2.75961	-0.113871	0
1.0400	-14.9467	0.432937	1.51557	6.60454	0
1.0407	7.02359	3.48081	8.22831	16.6822	0
1.0413	27.1702	4.08692	14.6379	27.6423	0
1.0420	45.1728	4.69303	21.9632	38.0331	0
1.0427	59.8237	7.1348	28.6759	46.5734	0
1.0433	70.507	8.36434	31.1198	50.5304	0
1.0440	77.8263	6.8404	31.726	51.7546	0
1.0447	83.63	6.52868	33.8605	55.7401	0
1.0453	86.6859	7.1348	33.8605	60.0102	0
1.0460	86.3778	6.52868	32.0355	61.519	0
1.0467	83.63	5.00475	31.726	60.6081	0
1.0473	76.0026	4.08692	31.1198	57.562	0
1.0480	60.4398	2.56298	25.0133	49.6195	0
1.0487	41.8212	1.03905	17.3849	39.5703	0
1.0493	26.5664	0.432937	11.5878	31.0015	0
1.0500	10.6956	-0.484889	3.04378	23.0874	0
1.0507	-9.45104	-3.23837	-5.50659	13.0098	0
1.0513	-28.0697	-5.99184	-9.47234	1.42339	0
1.0520	-44.8524	-6.89235	-14.0506	-8.96737	0
1.0527	-62.5469	-7.81018	-21.0665	-16.9099	0
1.0533	-75.978	-10.2519	-20.1508	-24.5393	0
1.0540	-80.5618	-11.1698	-10.9942	-31.5424	0
1.0547	-82.6935	-9.64583	-1.2314	-34.5884	0
1.0553	-88.4849	-9.64583	5.48133	-34.9016	0
1.0560	-92.7607	-11.4815	10.0596	-36.1257	0
1.0567	-89.101	-10.8581	18.3006	-36.4389	0
1.0573	-78.1097	-9.64583	32.3386	-31.8555	0
1.0580	-61.9431	-10.2519	46.6797	-25.1371	0
1.0587	-44.2363	-9.64583	60.1115	-17.8209	0
1.0593	-30.2014	-8.728	72.3182	-11.4156	0
1.0600	-16.1666	-8.12189	68.9587	-5.60817	0
1.0607	5.50797	-6.59795	47.5954	2.61904	0
1.0613	27.1702	-4.45059	29.2885	13.0098	0
1.0620	43.6448	-5.07402	22.8789	20.326	0
1.0627	60.4398	-4.45059	9.14397	26.4466	0
1.0633	74.4747	-1.40271	-26.2573	33.7629	0
1.0640	79.9703	-0.484889	-70.5058	38.944	0
1.0647	83.938	-3.23837	-91.566	41.3923	0
1.0653	88.5095	-3.55008	-77.528	42.3032	0
1.0660	88.2015	-1.10832	-46.705	41.7054	0
1.0667	85.7617	0.432937	-18.0164	39.855	0
1.0673	77.5306	0.727334	-0.0126298	33.7629	0
1.0680	59.2199	-1.40271	0.90303	22.7743	0
1.0687	41.5131	-4.15619	-7.94414	14.2339	0
1.0693	30.5218	-4.15619	-10.0849	8.11334	0
1.0700	16.1789	-4.15619	-11.9099	-0.427018	0
1.0707	-4.86722	-7.81018	-23.5104	-9.5652	0
1.0713	-24.102	-10.5637	-33.2732	-20.2691	0
1.0720	-40.8847	-10.5637	-34.8014	-33.3928	0
1.0727	-58.8872	-12.6937	-45.1768	-40.709	0
1.0733	-72.3183	-13.6115	-62.8774	-42.8441	0
1.0740	-78.1097	-12.6937	-65.9275	-48.6516	0
1.0747	-82.0774	-16.0533	-56.4678	-54.7437	0
1.0753	-87.5731	-19.1012	-49.4519	-53.8327	0
1.0760	-88.4849	-16.365	-41.8172	-51.9823	0
1.0767	-83.2973	-15.4472	-30.5262	-53.8327	0
1.0773	-76.286	-18.8068	-20.1508	-51.9823	0
1.0780	-63.163	-17.8889	-8.55668	-41.62	0
1.0787	-40.8847	-13.6115	2.73435	-29.0941	0
1.0793	-23.1778	-13.2998	6.39699	-21.4648	0
1.0800	-12.8026	-12.6937	7.92519	-17.8209	0
1.0807	4.89187	-10.5637	10.9753	-9.87835	0
1.0813	28.6981	-9.95754	9.75651	4.46945	0
1.0820	47.9206	-10.2519	11.8909	17.28	0
1.0827	64.0995	-5.99184	23.7945	24.9094	0
1.0833	77.2225	-2.92665	30.5073	30.4037	0
1.0840	83.938	-5.07402	28.3728	34.987	0
1.0847	90.0375	-6.28624	28.0634	39.2572	0
1.0853	94.917	-2.92665	32.9511	43.2142	0
1.0860	91.2574	-1.10832	36.6074	45.0361	0
1.0867	84.8499	-1.40271	38.7482	42.6164	0
1.0873	81.794	-1.40271	40.2701	38.0331	0
1.0880	69.2871	-0.796603	40.8826	31.6278	0
1.0887	47.9206	-2.00883	38.7482	24.9094	0
1.0893	31.754	-4.15619	33.8605	20.0129	0
1.0900	18.9267	-4.7623	28.0634	13.0098	0
1.0907	-1.51562	-4.15619	22.5694	4.15631	0
1.0913	-23.4859	-5.07402	16.1661	-3.47308	0
1.0920	-39.6648	-6.89235	10.6722	-12.9244	0
1.0927	-52.4798	-7.81018	7.61576	-25.1371	0
1.0933	-62.5469	-9.95754	7.61576	-29.4073	0
1.0940	-68.6587	-12.3993	9.14397	-27.5854	0
1.0947	-74.142	-11.4815	2.73435	-30.3183	0
1.0953	-77.1979	-9.95754	-14.6569	-32.7665	0
1.0960	-75.0661	-11.4815	-30.8356	-29.0941	0
1.0967	-72.0103	-10.2519	-36.6327	-27.2722	0
1.0973	-66.2189	-6.28624	-31.1387	-24.824	0
1.0980	-51.8637	-5.99184	-13.7412	-14.4617	0
1.0987	-31.4213	-5.99184	7.31265	-2.56211	0
1.0993	-13.1107	-4.15619	24.0976	4.46945	0
1.1000	3.36393	-2.92665	41.4952	13.6076	0
1.1007	19.8509	-1.40271	60.7177	25.2225	0
1.1013	36.6336	2.56298	78.7215	34.6738	0
1.1020	54.6361	5.61086	92.4564	43.2142	0
1.1027	70.507	7.74091	82.081	53.2918	0
1.1033	79.0462	10.4944	32.6417	62.4585	0
1.1040	81.794	10.8061	-21.9821	67.3265	0
1.1047	86.3778	10.4944	-43.0423	67.9243	0
1.1053	92.4772	12.33	-31.1387	67.0133	0
1.1060	92.1692	14.1657	-4.59093	69.7747	0
1.1067	84.8499	12.6244	20.1319	70.9988	0
1.1073	77.5306	12.33	30.5073	65.5045	0
1.1080	66.8473	14.7718	28.3728	56.3379	0
1.1087	49.4485	14.1657	24.4008	47.7975	0
1.1093	30.8299	10.8061	22.8789	40.4813	0
1.1100	14.0472	11.4122	21.9632	32.5388	0
1.1107	-4.57149	12.9361	9.44708	23.0874	0
1.1113	-25.3219	9.28216	-20.1508	13.323	0
1.1120	-43.6325	5.00475	-44.8736	5.69357	0
1.1127	-59.7991	4.08692	-47.6206	-2.56211	0
1.1133	-74.7581	4.08692	-40.5985	-10.7893	0
1.1140	-83.6053	4.08692	-34.8014	-14.4617	0
1.1147	-87.265	5.00475	-27.7792	-16.2836	0
1.1153	-91.8488	4.08692	-23.8135	-21.7779	0
1.1160	-94.5966	0.432937	-22.5947	-26.3612	0
1.1167	-91.8488	-1.10832	-16.4882	-24.5393	0
1.1173	-84.5295	1.33344	-9.16923	-18.134	0
1.1180	-71.0984	3.48081	-3.67527	-9.87835	0
1.1187	-51.5679	3.1691	3.95944	-0.740164	0
1.1193	-35.081	3.1691	12.8066	3.84316	0
1.1200	-22.266	5.92257	18.6037	7.51551	0
1.1207	-3.04355	9.28216	25.3164	17.28	0
1.1213	18.9267	8.97045	33.8605	28.8664	0
1.1220	38.1615	8.36434	38.4388	37.7199	0
1.1227	54.3281	9.57656	41.1857	45.0361	0
1.1233	64.0995	11.4122	46.0735	50.8436	0
1.1240	70.507	13.5423	49.1236	52.9787	0
1.1247	80.2661	16.9018	46.9891	54.8291	0
1.1253	83.938	17.8197	45.1578	57.562	0
1.1260	78.4424	15.984	44.5453	57.562	0
1.1267	76.9145	17.8197	43.0171	52.9787	0
1.1273	74.7827	17.8197	39.0513	45.3493	0
1.1280	58.9119	14.1657	30.8104	34.987	0
1.1287	38.1615	12.9361	22.8789	23.6853	0
1.1293	23.2025	12.9361	21.3507	15.7427	0
1.1300	9.77141	8.36434	20.1319	11.1879	0
1.1307	-5.79138	3.77521	11.2784	1.42339	0
1.1313	-25.0138	3.48081	3.65001	-12.0134	0
1.1320	-46.6761	3.48081	1.51557	-22.6889	0
1.1327	-64.0748	2.25127	-3.67527	-29.7204	0
1.1333	-73.2301	-0.484889	-8.25357	-36.4389	0
1.1340	-79.9457	-4.45059	-6.42225	-42.8441	0
1.1347	-85.7494	-4.7623	-7.33791	-48.6516	0
1.1353	-87.265	-3.84448	-11.9099	-53.5196	0
1.1360	-85.4413	-5.07402	-8.55668	-53.5196	0
1.1367	-83.6053	-4.45059	-2.75961	-49.2494	0
1.1373	-77.5059	-3.23837	-1.84395	-46.5165	0
1.1380	-62.5469	-4.15619	4.86878	-42.8441	0
1.1387	-43.0164	-2.63225	16.7724	-33.6775	0
1.1393	-29.5976	-0.484889	21.9632	-27.2722	0
1.1400	-17.6945	-2.00883	26.2321	-25.4503	0
1.1407	3.36393	-3.55008	38.4388	-17.5077	0
1.1413	27.1702	-1.71443	46.0735	-3.47308	0
1.1420	44.569	0.432937	48.2079	4.15631	0
1.1427	60.4398	1.95687	59.4989	7.51551	0
1.1433	76.0026	1.33344	75.0652	14.8318	0
1.1440	83.938	2.25127	83.2998	20.326	0
1.1447	86.6859	5.00475	90.3219	21.8633	0
1.1453	89.4214	5.00475	97.0347	23.9984	0
1.1460	90.3455	1.95687	92.4564	25.8203	0
1.1467	86.6859	2.25127	75.9808	21.5502	0
1.1473	79.6623	4.39864	54.9206	13.9208	0
1.1480	67.4511	4.08692	34.1699	7.20237	0
1.1487	47.9206	3.48081	5.78444	2.02122	0
1.1493	31.446	1.95687	-44.5642	-4.0709	0
1.1500	21.3665	0.121222	-102.548	-14.4617	0
1.1507	3.36393	-0.484889	-136.427	-25.4503	0
1.1513	-22.5741	-2.63225	-143.746	-31.8555	0
1.1520	-40.2686	-4.7623	-142.83	-41.0222	0
1.1527	-51.5679	-4.7623	-141.005	-53.5196	0
1.1533	-65.2947	-8.728	-135.202	-61.7752	0
1.1540	-74.45	-14.8411	-120.248	-61.7752	0
1.1547	-77.814	-13.2998	-99.4975	-60.5511	0
1.1553	-81.7817	-9.03972	-84.5438	-63.9103	0
1.1560	-81.1656	-10.8581	-76.6123	-65.7323	0
1.1567	-74.7581	-12.6937	-68.0683	-62.3731	0
1.1573	-68.9544	-12.3993	-59.2148	-57.1919	0
1.1580	-55.8314	-12.3993	-47.9237	-50.4735	0
1.1587	-33.553	-13.2998	-34.8014	-39.7981	0
1.1593	-15.8585	-12.3993	-24.426	-30.0336	0
1.1600	-3.95539	-10.5637	-14.6569	-24.5393	0
1.1607	14.0472	-5.99184	-3.06272	-14.4617	0
1.1613	35.4137	-2.63225	6.7001	-1.33799	0
1.1620	53.7243	-2.92665	15.5536	8.11334	0
1.1627	68.3752	-0.484889	23.4851	15.7427	0
1.1633	76.9145	4.39864	25.6258	24.9094	0
1.1640	82.102	5.92257	26.8446	30.4037	0
1.1647	89.4214	3.48081	25.0133	32.5388	0
1.1653	94.0052	2.56298	13.4192	35.5848	0
1.1660	92.1692	3.1691	1.81869	39.5703	0
1.1667	88.8176	3.77521	1.81869	40.4813	0
1.1673	83.3219	3.1691	6.39699	37.7199	0
1.1680	68.3752	2.56298	7.31265	32.2256	0
1.1687	48.2286	2.8747	3.65001	24.5962	0
1.1693	31.754	1.03905	-2.75961	18.5041	0
1.1700	18.9267	-0.484889	-8.55668	13.6076	0
1.1707	2.45209	-0.484889	-10.9942	5.38042	0
1.1713	-18.6063	-2.32054	-12.5224	-5.01034	0
1.1720	-37.8288	-5.36841	-14.6569	-13.5507	0
1.1727	-53.3916	-5.07402	-15.882	-20.8669	0
1.1733	-65.9108	-4.45059	-15.5725	-27.2722	0
1.1740	-74.142	-7.20407	-16.4882	-30.3183	0
1.1747	-79.0338	-8.12189	-21.0665	-31.8555	0
1.1753	-84.2214	-7.20407	-25.3417	-32.7665	0
1.1760	-86.0451	-8.43361	-25.6448	-33.3928	0
1.1767	-82.6935	-9.64583	-25.6448	-32.1687	0
1.1773	-76.286	-8.728	-20.7634	-26.0481	0
1.1780	-64.0748	-7.51578	-10.0849	-15.6858	0
1.1787	-43.6325	-4.45059	-3.67527	-6.51914	0
1.1793	-25.6299	-1.71443	-0.92829	2.93219	0
1.1800	-13.1107	-1.71443	8.22831	13.323	0
1.1807	4.28809	-1.10832	17.688	20.326	0
1.1813	26.8621	0.432937	21.9632	28.8664	0
1.1820	45.4808	-0.190492	28.3728	43.2142	0
1.1827	60.7356	2.25127	35.6918	56.0247	0
1.1833	73.8586	6.8404	39.0513	60.2949	0
1.1840	83.3219	6.8404	39.3544	62.7432	0
1.1847	88.8176	6.8404	39.6639	67.9243	0
1.1853	90.0375	12.0183	40.2701	71.2835	0
1.1860	88.2015	12.9361	41.1857	68.8637	0
1.1867	86.6859	9.28216	40.2701	66.1024	0
1.1873	80.2661	9.57656	35.6918	63.9673	0
1.1880	65.0113	10.1827	28.3728	55.1138	0
1.1887	44.877	7.74091	19.2162	41.0791	0
1.1893	26.8621	7.74091	14.6379	34.3607	0
1.1900	13.1353	8.97045	15.8567	33.1366	0
1.1907	-1.20756	5.92257	10.9753	25.8203	0
1.1913	-22.266	1.95687	1.51557	11.4725	0
1.1920	-44.2363	1.64516	-0.315745	-2.24896	0
1.1927	-57.9754	0.727334	-1.2314	-10.7893	0
1.1933	-68.0425	-2.63225	-9.16923	-16.2836	0
1.1940	-76.5941	-5.07402	-11.9099	-21.7779	0
1.1947	-82.3855	-5.07402	-9.16923	-25.4503	0
1.1953	-86.3532	-6.59795	-12.8256	-26.0481	0
1.1960	-87.265	-7.20407	-18.0164	-25.7634	0
1.1967	-83.0016	-6.89235	-21.3759	-26.6744	0
1.1973	-79.9457	-9.33411	-34.1888	-24.824	0
1.1980	-70.7904	-9.64583	-52.1989	-17.1946	0
1.1987	-49.1282	-4.7623	-59.8273	-7.14543	0
1.1993	-30.5095	-1.40271	-56.4678	-3.47308	0
1.2000	-19.8262	-3.84448	-44.8736	-2.87525	0
1.2007	0.616104	-5.99184	-30.5262	4.15631	0
1.2013	25.9503	-5.07402	-21.9821	16.6822	0
1.2020	42.1292	-3.55008	-15.882	26.4466	0
1.2027	56.4721	-2.00883	-5.19716	34.987	0
1.2033	71.4188	-2.00883	3.65001	41.0791	0
1.2040	78.1343	-2.63225	6.09387	44.1252	0
1.2047	81.1902	-2.32054	10.0596	47.4844	0
1.2053	86.6859	-1.71443	15.2505	47.7975	0
1.2060	85.1579	-2.32054	15.5536	43.2142	0
1.2067	77.5306	-3.55008	14.941	40.4813	0
1.2073	72.9467	-4.7623	19.2162	38.6309	0
1.2080	62.8796	-2.92665	23.7945	29.4927	0
1.2087	43.041	-1.40271	26.5415	18.8173	0
1.2093	27.1702	-3.84448	26.5415	10.2484	0
1.2100	15.2671	-5.36841	21.3507	-0.113871	0
1.2107	-7.9231	-4.7623	7.92519	-9.28052	0
1.2113	-33.8611	-6.89235	-6.72536	-17.5077	0
1.2120	-48.8201	-10.5637	-13.7412	-30.0336	0
1.2127	-62.5469	-12.3993	-11.3037	-42.8441	0
1.2133	-77.1979	-14.5294	0.2968	-50.7867	0
1.2140	-84.2214	-18.8068	11.8909	-56.5656	0
1.2147	-90.3209	-20.019	6.39699	-59.0139	0
1.2153	-97.3445	-16.9711	-16.4882	-58.416	0
1.2160	-94.5966	-16.9711	-33.8857	-59.6117	0
1.2167	-87.265	-20.6251	-30.5262	-61.149	0
1.2173	-83.6053	-22.1664	-14.0506	-57.4766	0
1.2180	-72.9221	-20.9368	3.04378	-48.9362	0
1.2187	-54.3157	-18.8068	16.4692	-37.9477	0
1.2193	-39.0487	-16.0533	25.6258	-30.6314	0
1.2200	-25.0138	-14.5294	35.6918	-24.824	0
1.2207	-4.57149	-14.2176	49.4267	-14.4617	0
1.2213	17.1031	-12.3993	50.3423	-3.47308	0
1.2220	36.3255	-9.95754	31.1198	4.46945	0
1.2227	52.8001	-7.81018	14.3348	13.0098	0
1.2233	64.0995	-5.07402	9.14397	20.326	0
1.2240	71.1107	-3.55008	-10.9942	20.6392	0
1.2247	78.7504	-4.15619	-50.3676	22.148	0
1.2253	84.2338	-4.7623	-81.1906	28.8664	0
1.2260	83.63	-5.99184	-87.9033	31.6278	0
1.2267	79.0462	-5.68013	-72.6402	28.5817	0
1.2273	72.9467	-3.23837	-43.6486	25.8203	0
1.2280	60.1318	-2.32054	-21.0665	19.7282	0
1.2287	42.733	-3.55008	-15.5725	9.6506	0
1.2293	27.1702	-4.7623	-14.9663	2.02122	0
1.2300	13.4434	-4.45059	-14.6569	-4.6972	0
1.2307	-5.79138	-5.07402	-24.7291	-15.0595	0
1.2313	-27.1456	-8.12189	-41.5141	-25.4503	0
1.2320	-45.4562	-11.1698	-50.3676	-33.6775	0
1.2327	-61.019	-10.2519	-45.7893	-43.1573	0
1.2333	-74.45	-9.03972	-35.1045	-50.1604	0
1.2340	-82.6935	-10.8581	-27.4761	-51.9823	0
1.2347	-89.409	-10.5637	-24.7291	-53.8327	0
1.2353	-94.5966	-7.81018	-20.4603	-57.7897	0
1.2360	-93.3768	-8.43361	-14.0506	-61.7752	0
1.2367	-88.1892	-10.2519	-10.6911	-62.9709	0
1.2373	-85.4413	-9.33411	-6.11282	-58.416	0
1.2380	-76.5941	-7.81018	2.43123	-48.9362	0
1.2387	-55.2276	-7.51578	4.26255	-37.9477	0
1.2393	-34.1691	-6.89235	-2.75961	-29.0941	0
1.2400	-22.5741	-3.84448	-5.8097	-23.002	0
1.2407	-7.61505	-0.190492	-0.92829	-15.6858	0
1.2413	14.3552	0.727334	9.44708	-3.78622	0
1.2420	34.1938	3.1691	22.8789	8.11334	0
1.2427	49.1405	7.74091	33.8605	16.6822	0
1.2433	60.4398	7.74091	38.1357	24.3115	0
1.2440	68.671	5.00475	40.2701	29.7774	0
1.2447	75.3865	7.1348	42.714	33.1366	0
1.2453	79.9703	11.4122	43.0171	38.3462	0
1.2460	80.8822	14.4601	43.3265	42.9011	0
1.2467	78.7504	15.984	43.0171	40.4813	0
1.2473	72.6387	12.6244	39.3544	34.3607	0
1.2480	61.0436	10.1827	34.7761	29.1796	0
1.2487	44.569	13.2479	31.1198	21.237	0
1.2493	26.2584	11.7239	26.5415	12.3835	0
1.2500	11.2994	6.21697	21.0475	6.2914	0
1.2507	-3.35161	7.1348	15.2505	0.199275	0
1.2513	-23.1778	8.65873	10.0596	-11.4156	0
1.2520	-42.1046	4.08692	4.86878	-23.002	0
1.2527	-55.8314	2.25127	-0.315745	-29.0941	0
1.2533	-69.8785	3.77521	-4.2815	-33.0796	0
1.2540	-82.6935	1.33344	-5.50659	-37.3498	0
1.2547	-86.0451	-0.190492	-6.42225	-40.0827	0
1.2553	-87.265	1.33344	-8.25357	-41.0222	0
1.2560	-90.937	1.33344	-7.33791	-39.4849	0
1.2567	-87.265	1.03905	-3.67527	-36.4389	0
1.2573	-75.978	1.64516	-1.2314	-33.3928	0
1.2580	-63.7668	2.25127	0.90303	-27.8985	0
1.2587	-49.7319	4.08692	5.78444	-16.2836	0
1.2593	-34.1691	6.52868	10.0596	-6.20599	0
1.2600	-20.1343	6.21697	11.5878	-0.113871	0
1.2607	-2.42745	5.92257	14.941	8.11334	0
1.2613	17.7068	8.36434	21.0475	20.0129	0
1.2620	36.3255	9.57656	25.0133	30.7168	0
1.2627	52.8001	10.8061	28.9791	40.1681	0
1.2633	65.9231	13.854	33.2542	46.8866	0
1.2640	75.6946	15.984	36.6074	50.5304	0
1.2647	83.0139	15.984	42.1014	54.2028	0
1.2653	87.2896	15.984	48.2079	57.8751	0
1.2660	86.9816	16.2957	48.511	58.473	0
1.2667	85.1579	15.984	47.2922	57.2489	0
1.2673	81.1902	14.7718	44.8484	52.9787	0
1.2680	69.2871	13.854	35.3887	44.7515	0
1.2687	50.0646	12.6244	26.2321	35.5848	0
1.2693	33.5777	12.33	24.0976	26.4466	0
1.2700	21.6745	12.0183	21.0475	16.6822	0
1.2707	3.36393	10.4944	13.7223	8.73963	0
1.2713	-21.3542	8.05262	8.84085	-0.113871	0
1.2720	-40.5766	5.00475	4.56567	-13.5507	0
1.2727	-52.1717	2.25127	-1.84395	-26.0481	0
1.2733	-60.7232	0.121222	-9.77546	-32.7665	0
1.2740	-67.7345	-2.32054	-21.3759	-36.7235	0
1.2747	-75.3742	-3.84448	-32.0544	-40.0827	0
1.2753	-83.0016	-4.15619	-32.9701	-41.3069	0
1.2760	-82.0774	-4.7623	-29.6105	-42.2178	0
1.2767	-74.45	-5.68013	-28.0887	-44.3529	0
1.2773	-68.9544	-6.59795	-25.9479	-44.0682	0
1.2780	-61.6351	-6.89235	-21.9821	-38.8871	0
1.2787	-44.2363	-5.99184	-18.0164	-30.3183	0
1.2793	-25.3219	-4.7623	-12.5224	-22.6889	0
1.2800	-11.287	-3.84448	-7.33791	-15.9989	0
1.2807	4.28809	-0.796603	-3.67527	-8.0564	0
1.2813	25.3342	2.8747	2.73435	2.02122	0
1.2820	44.569	3.48081	11.2784	12.3835	0
1.2827	57.692	3.48081	18.3006	21.237	0
1.2833	68.671	5.61086	25.0133	26.4466	0
1.2840	78.7504	6.8404	31.1198	29.7774	0
1.2847	85.7617	7.1348	33.5574	34.076	0
1.2853	86.6859	8.05262	33.8605	36.8089	0
1.2860	85.4537	7.74091	36.6074	35.898	0
1.2867	85.7617	5.92257	37.5231	32.8519	0
1.2873	79.9703	5.61086	31.726	29.7774	0
1.2880	65.6274	5.61086	25.929	23.6853	0
1.2887	49.4485	4.39864	23.7945	12.0988	0
1.2893	32.3578	3.48081	21.0475	2.61904	0
1.2900	14.959	1.64516	18.3006	-2.24896	0
1.2907	0.616104	-0.796603	19.2162	-9.87835	0
1.2913	-15.8585	-0.190492	19.2162	-22.0911	0
1.2920	-36.0051	-1.40271	19.5193	-32.4534	0
1.2927	-52.4798	-8.12189	21.9632	-41.3069	0
1.2933	-64.6909	-9.95754	27.7603	-50.1604	0
1.2940	-74.142	-5.99184	40.2701	-52.9217	0
1.2947	-77.814	-5.36841	49.4267	-53.8327	0
1.2953	-82.6935	-7.20407	41.7983	-59.327	0
1.2960	-90.3209	-8.12189	26.2321	-63.284	0
1.2967	-86.6612	-9.03972	10.9753	-61.4621	0
1.2973	-72.6264	-8.728	-16.4882	-57.1919	0
1.2980	-59.7991	-6.28624	-52.1989	-49.2494	0
1.2987	-44.8524	-5.68013	-75.0841	-38.8871	0
1.2993	-28.6735	-5.07402	-75.0841	-31.8555	0
1.3000	-15.8585	-4.15619	-52.1989	-24.5393	0
1.3007	1.83599	-4.15619	-22.2916	-12.9244	0
1.3013	23.8186	-3.23837	-11.9099	-1.33799	0
1.3020	39.6771	-1.10832	-13.7412	8.42649	0
1.3027	53.1082	-0.190492	-2.75961	17.28	0
1.3033	70.507	1.64516	6.09387	24.9094	0
1.3040	82.102	6.21697	-7.94414	32.2256	0
1.3047	85.7617	8.65873	-23.5104	36.8089	0
1.3053	89.1256	7.74091	-25.6448	37.4068	0
1.3060	91.2574	8.97045	-20.7634	38.3462	0
1.3067	89.7294	10.8061	-7.94414	40.1681	0
1.3073	85.1579	8.65873	5.48133	34.987	0
1.3080	72.343	6.8404	-3.36584	24.9094	0
1.3087	51.2845	8.36434	-31.1387	17.8778	0
1.3093	34.4895	8.65873	-53.4177	11.1879	0
1.3100	25.3342	6.21697	-58.6022	3.24534	0
1.3107	9.47568	3.1691	-55.8552	-2.56211	0
1.3113	-14.3306	0.432937	-55.5521	-9.5652	0
1.3120	-33.2573	0.727334	-57.996	-19.956	0
1.3127	-47.2922	2.8747	-58.6022	-27.8985	0
1.3133	-62.5469	0.121222	-55.5521	-33.0796	0
1.3140	-73.8463	-3.23837	-50.3676	-39.1718	0
1.3147	-79.0338	-2.00883	-43.0423	-42.2178	0
1.3153	-81.7817	-3.23837	-36.9358	-41.0222	0
1.3160	-80.5618	-6.28624	-34.8014	-41.9332	0
1.3167	-78.1097	-4.15619	-35.1045	-41.0222	0
1.3173	-77.1979	-3.23837	-32.9701	-35.5279	0
1.3180	-68.0425	-4.7623	-22.8978	-30.0336	0
1.3187	-48.204	-2.32054	-8.8598	-22.0911	0
1.3193	-30.5095	1.33344	-0.92829	-11.7003	0
1.3200	-17.9902	0.432937	2.43123	-5.29502	0
1.3207	-3.35161	0.432937	10.0596	-0.427018	0
1.3213	14.3552	3.1691	22.2663	11.7857	0
1.3220	32.6658	5.92257	32.0355	25.2225	0
1.3227	50.0646	5.92257	38.4388	34.076	0
1.3233	61.6597	5.29914	43.6296	42.3032	0
1.3240	70.815	6.52868	48.8141	49.3348	0
1.3247	80.2661	8.97045	54.6175	50.5304	0
1.3253	84.2338	9.57656	64.9929	51.7546	0
1.3260	82.4101	10.4944	74.4526	53.605	0
1.3267	80.2661	12.33	70.79	52.3809	0
1.3273	76.9145	10.1827	58.5833	49.3348	0
1.3280	67.143	8.65873	48.511	43.8405	0
1.3287	50.9765	9.57656	33.8605	33.1366	0
1.3293	32.0497	6.52868	10.9753	23.0874	0
1.3300	14.959	3.1691	-4.59093	16.6822	0
1.3307	-2.13172	6.52868	-10.388	7.82866	0
1.3313	-23.1778	7.1348	-18.9321	-5.29502	0
1.3320	-42.1046	1.64516	-27.7792	-16.9099	0
1.3327	-54.3157	-1.10832	-31.1387	-25.1371	0
[truncated: 60,082 more rows]
