# Supplementary material for: Identification of Haptic Based Guiding Using Hard Reins
Source: PLoS One. 2015 Jul 22;10(7):e0132020. doi: 10.1371/journal.pone.0132020 (PMC4511788; doi:10.1371/journal.pone.0132020)
Supplement: S4 File — (ZIP) [file pone.0132020.s004.zip › EMGData2/Subject10/T12/t12.txt]

0.0000	-7.07307	1.16129	-13.7455	2.69539	0
0.0007	-4.02079	1.16129	-19.8447	-1.88431	0
0.0013	-0.356379	1.16129	-35.4109	-3.10502	0
0.0020	-0.968512	1.16129	-45.178	-0.966735	0
0.0027	-1.88252	1.16129	-44.2624	-0.663606	0
0.0033	-0.662446	1.16129	-39.0736	-0.663606	0
0.0040	-0.356379	1.16129	-31.4431	0.864327	0
0.0047	-2.18859	1.16129	-24.7282	0.557102	0
0.0053	-3.40866	1.16129	-20.7603	-1.88431	0
0.0060	-1.27458	1.16129	-14.6559	-2.7978	0
0.0067	1.7777	1.16129	-3.67318	-2.18744	0
0.0073	2.38984	1.16129	7.31479	-1.88431	0
0.0080	1.47164	1.16129	12.8088	-2.7978	0
0.0087	2.69171	1.16129	18.9132	-3.40815	0
0.0093	5.74399	1.16129	27.1489	-2.49467	0
0.0100	6.05006	1.16129	30.2011	-0.356381	0
0.0107	3.91598	1.16129	29.8959	0.864327	0
0.0113	2.38984	1.16129	31.1168	0.253973	0
0.0120	1.47164	1.46695	26.2332	-0.663606	0
0.0127	0.251562	2.68717	15.5558	-0.966735	0
0.0133	-0.356379	-0.974696	11.2827	0.253973	0
0.0140	-0.356379	-3.41635	12.5036	1.47468	0
0.0147	-0.356379	-2.50057	16.4714	1.47468	0
0.0153	1.47164	-3.41635	22.5706	1.16746	0
0.0160	2.99778	-3.41635	25.0124	2.08504	0
0.0167	0.557628	-0.974696	20.1341	3.60887	0
0.0173	-2.18859	-0.669029	16.1662	3.60887	0
0.0180	-3.10259	-2.19491	13.4192	3.60887	0
0.0187	-5.853	-1.89047	5.17824	3.60887	0
0.0193	-7.37914	-1.5848	-12.5246	3.60887	0
0.0200	-3.71473	-1.5848	-36.6318	4.21923	0
0.0207	-1.88252	-0.36459	-53.1085	5.74716	0
0.0213	-5.24087	-0.669029	-50.6667	5.74716	0
0.0220	-4.9348	-1.28036	-37.5475	4.21923	0
0.0227	0.251562	0.245515	-30.5274	4.52645	0
0.0233	-0.054505	1.16129	-28.6961	4.21923	0
0.0240	-4.62873	1.16129	-21.3708	1.16746	0
0.0247	-4.32686	1.16129	-12.5246	0.864327	0
0.0253	-1.27458	1.16129	-7.64106	2.69539	0
0.0260	-1.88252	1.16129	1.51558	1.47468	0
0.0267	-3.10259	1.16129	13.114	0.557102	0
0.0273	-1.88252	1.16129	20.4393	2.08504	0
0.0280	-0.662446	1.16129	25.3176	1.47468	0
0.0287	-2.18859	1.16129	24.0967	1.16746	0
0.0293	-2.18859	1.16129	8.84089	4.52645	0
0.0300	1.16976	1.16129	-8.2515	4.21923	0
0.0307	1.7777	1.16129	-12.2194	2.38816	0
0.0313	0.557628	1.16129	-2.75752	3.9161	0
0.0320	2.38984	1.16129	14.9453	4.82958	0
0.0327	3.60991	1.16129	26.5385	3.60887	0
0.0333	0.863695	1.16129	29.8959	4.21923	0
0.0340	0.557628	1.16129	34.4742	5.74716	0
0.0347	5.13605	1.16129	29.8959	7.57822	0
0.0353	6.66219	1.16129	4.5678	7.88135	0
0.0360	5.13605	1.16129	-19.5394	3.9161	0
0.0367	6.05006	1.16129	-27.7804	0.864327	0
0.0373	7.88226	1.16129	-27.17	4.52645	0
0.0380	6.96406	1.16129	-18.6238	8.18858	0
0.0387	3.91598	1.16129	-8.86194	6.96787	0
0.0393	2.99778	1.16129	-11.3037	5.13681	0
0.0400	3.60991	1.16129	-17.4029	6.35751	0
0.0407	0.863695	1.16129	-14.9611	6.35751	0
0.0413	-1.58065	1.16129	-8.86194	4.21923	0
0.0420	0.557628	1.16129	-1.23141	4.21923	0
0.0427	2.38984	1.16129	9.14612	5.43993	0
0.0433	-0.662446	1.16129	17.0819	4.52645	0
0.0440	-2.49465	1.16129	15.2505	4.52645	0
0.0447	-3.40866	1.16129	8.53567	6.35751	0
0.0453	-7.98708	1.16129	5.17824	3.60887	0
0.0460	-12.5655	1.16129	5.17824	1.16746	0
0.0467	-13.7856	1.16129	5.48346	4.82958	0
0.0473	-12.2594	1.16129	3.34691	4.52645	0
0.0480	-8.29315	-0.36459	-1.23141	-2.18744	0
0.0487	-4.62873	1.16129	1.21036	-4.62886	0
0.0493	-4.62873	-0.669029	14.3349	-1.27396	0
0.0500	-3.10259	-2.50057	21.6549	-0.0532524	0
0.0507	-0.054505	-2.19491	18.608	-1.27396	0
0.0513	0.863695	-2.50057	22.8758	-0.663606	0
0.0520	1.47164	-2.50057	30.5063	0.557102	0
0.0527	2.38984	-1.28036	22.2654	0.557102	0
0.0533	1.7777	-0.974696	7.00957	0.557102	0
0.0540	1.7777	-1.5848	3.95735	-0.356381	0
0.0547	2.69171	-1.5848	6.39912	-1.88431	0
0.0553	2.08377	0.245515	6.39912	-0.966735	0
0.0560	2.99778	3.29727	12.1983	2.99852	0
0.0567	3.60991	2.38273	25.3176	4.21923	0
0.0573	1.16976	-1.5848	27.1489	0.864327	0
0.0580	2.69171	-0.0589237	9.14612	-0.0532524	0
0.0587	6.05006	3.60294	-19.8447	2.08504	0
0.0593	1.47164	2.07706	-51.5824	0.557102	0
0.0600	-1.27458	0.245515	-75.3897	-3.40815	0
0.0607	5.13605	1.77139	-77.221	-3.10502	0
0.0613	8.18833	0.856848	-60.1286	-3.10502	0
0.0620	5.13605	0.245515	-41.8206	-5.84957	0
0.0627	3.60991	2.38273	-31.1378	-5.84957	0
0.0633	1.47164	1.16129	-28.6961	-2.7978	0
0.0640	0.251562	-2.19491	-27.17	-3.71538	0
0.0647	0.557628	-1.5848	-15.2663	-6.76715	0
0.0653	-1.58065	-1.28036	0.599918	-7.68063	0
0.0660	-2.18859	-3.41635	12.5036	-6.45992	0
0.0667	2.08377	-1.5848	19.8289	-5.23921	0
0.0673	3.60991	0.856848	22.8758	-5.23921	0
0.0680	2.99778	-0.669029	20.7445	-4.93609	0
0.0687	4.21785	-2.19491	21.0497	-3.71538	0
0.0693	1.7777	-1.5848	27.1489	-4.93609	0
0.0700	-1.27458	-0.974696	33.5586	-7.07028	0
0.0707	2.08377	0.856848	40.2734	-4.32573	0
0.0713	3.30384	1.46695	47.904	-3.10502	0
0.0720	0.863695	-0.669029	47.2935	-7.98786	0
0.0727	4.82998	-2.50057	22.5706	-9.81892	0
0.0733	9.10234	-2.50057	-18.6238	-5.54644	0
0.0740	4.82998	-2.19491	-46.0937	-3.71538	0
0.0747	0.557628	-1.5848	-45.4832	-4.93609	0
0.0753	3.60991	-1.28036	-31.7483	-4.32573	0
0.0760	5.44212	-1.5848	-17.4029	-2.7978	0
0.0767	3.30384	0.245515	-4.28362	-2.49467	0
0.0773	1.47164	1.16129	6.39912	-2.7978	0
0.0780	1.7777	-0.669029	14.3349	-1.88431	0
0.0787	2.38984	-0.36459	18.3028	0.253973	0
0.0793	2.69171	2.99283	21.0497	1.47468	0
0.0800	4.21785	4.51871	25.6228	0.557102	0
0.0807	4.82998	4.82315	28.0646	-0.0532524	0
0.0813	2.08377	5.43448	30.5063	-0.663606	0
0.0820	0.251562	3.29727	39.0525	-1.57709	0
0.0827	2.08377	2.38273	46.0726	-1.57709	0
0.0833	2.08377	5.43448	50.0405	-2.18744	0
0.0840	-0.968512	5.12881	51.8718	-4.32573	0
0.0847	-1.88252	-0.669029	36.3056	-4.01851	0
0.0853	-0.662446	-3.41635	6.0939	-0.966735	0
0.0860	-0.356379	-0.974696	-9.16717	0.253973	0
0.0867	-2.49465	0.856848	-12.2194	-0.0532524	0
0.0873	-4.62873	1.16129	-23.2021	0.864327	0
0.0880	-4.9348	0.245515	-32.6639	-0.0532524	0
0.0887	-3.10259	-1.5848	-33.5796	-2.7978	0
0.0893	-1.27458	-1.28036	-36.937	-1.57709	0
0.0900	-0.968512	0.551182	-39.3788	1.47468	0
0.0907	-1.27458	0.856848	-38.4632	2.69539	0
0.0913	0.557628	1.16129	-43.0415	2.69539	0
0.0920	2.38984	2.99283	-46.0937	2.08504	0
0.0927	0.863695	2.99283	-34.1901	0.864327	0
0.0933	0.557628	2.38273	-17.4029	1.16746	0
0.0940	3.91598	1.16129	-11.9142	2.69539	0
0.0947	5.13605	-0.974696	-12.8298	4.21923	0
0.0953	4.21785	-0.36459	-11.3037	4.52645	0
0.0960	3.91598	2.68717	-8.55672	2.99852	0
0.0967	5.13605	1.46695	-9.47239	2.69539	0
0.0973	7.27013	-1.89047	-9.77761	4.52645	0
0.0980	9.4084	-2.50057	-7.03062	4.82958	0
0.0987	7.88226	-1.28036	-1.23141	2.99852	0
0.0993	6.05006	-0.669029	8.84089	5.43993	0
0.1000	6.05006	-0.669029	20.7445	9.71241	0
0.1007	5.13605	-0.974696	26.5385	7.88135	0
0.1013	3.30384	-0.36459	31.1168	3.30574	0
0.1020	2.38984	0.245515	37.5264	3.9161	0
0.1027	-0.054505	0.245515	28.9802	5.74716	0
0.1033	-1.27458	0.856848	3.34691	2.99852	0
0.1040	0.557628	1.16129	-12.8298	0.253973	0
0.1047	0.557628	0.245515	-12.8298	0.864327	0
0.1053	-2.80072	-0.36459	-13.135	0.864327	0
0.1060	-1.58065	-1.28036	-13.4403	0.253973	0
0.1067	1.47164	-1.89047	-8.55672	2.69539	0
0.1073	-0.356379	-0.36459	-8.86194	4.82958	0
0.1080	-4.02079	0.245515	-16.182	1.77781	0
0.1087	-4.02079	-2.50057	-14.9611	-2.18744	0
0.1093	-3.10259	-3.41635	-1.84185	-1.27396	0
0.1100	-2.18859	-1.5848	6.0939	1.77781	0
0.1107	-1.27458	-1.89047	-0.315746	2.08504	0
0.1113	-0.662446	-2.50057	-8.55672	1.77781	0
0.1120	1.16976	-0.974696	-7.94628	1.16746	0
0.1127	1.7777	0.245515	-2.14707	-0.356381	0
0.1133	-2.49465	-0.0589237	4.87302	0.253973	0
0.1140	-7.37914	-0.974696	9.75656	3.30574	0
0.1147	-6.76701	-0.0589237	9.75656	4.82958	0
0.1153	-4.02079	1.16129	10.367	4.21923	0
0.1160	-3.40866	1.46695	16.1662	4.21923	0
0.1167	-2.49465	0.856848	21.9602	4.52645	0
0.1173	-1.27458	-0.669029	26.2332	4.52645	0
0.1180	1.16976	-2.19491	34.4742	5.43993	0
0.1187	6.05006	0.551182	45.4622	6.96787	0
0.1193	6.66219	3.9086	51.8718	5.74716	0
0.1200	1.7777	2.68717	40.2734	3.30574	0
0.1207	0.557628	0.551182	10.6722	2.99852	0
0.1213	2.99778	1.16129	-14.9611	2.69539	0
0.1220	3.30384	0.551182	-25.3386	1.47468	0
0.1227	2.69171	-0.0589237	-29.3065	2.69539	0
0.1233	3.30384	1.46695	-31.4431	4.52645	0
0.1240	1.47164	1.16129	-28.3908	5.13681	0
0.1247	-0.356379	-0.669029	-21.3708	6.35751	0
0.1253	-0.968512	0.245515	-15.8768	6.96787	0
0.1260	-2.18859	1.77139	-16.4872	3.60887	0
0.1267	-3.71473	-0.36459	-20.4551	2.38816	0
0.1273	-5.24087	-2.19491	-22.2864	2.69539	0
0.1280	-7.07307	0.245515	-24.1178	-0.356381	0
0.1287	-6.76701	2.07706	-25.9491	-0.966735	0
0.1293	-8.59921	-0.36459	-23.2021	2.99852	0
0.1300	-12.8716	-3.41635	-15.2663	3.60887	0
0.1307	-13.1734	-2.50057	-3.67318	0.253973	0
0.1313	-11.0394	0.245515	12.1983	-2.7978	0
0.1320	-13.1734	0.856848	24.4019	-3.40815	0
0.1327	-12.2594	-0.669029	33.5586	-1.88431	0
0.1333	-6.15487	-2.19491	49.1249	-0.356381	0
0.1340	-2.18859	-2.80624	60.4128	-0.966735	0
0.1347	-2.80072	-2.19491	53.3979	-1.27396	0
0.1353	-4.02079	-2.19491	43.3256	-1.57709	0
0.1360	-5.54693	-3.11068	47.2935	-2.49467	0
0.1367	-4.32686	-1.5848	56.7501	-1.57709	0
0.1373	-1.27458	0.551182	55.8397	0.864327	0
0.1380	-0.662446	-0.974696	29.2855	2.08504	0
0.1387	-1.27458	-4.63656	-17.0977	1.77781	0
0.1393	-0.054505	-3.41635	-48.2302	1.47468	0
0.1400	0.557628	0.551182	-46.0937	1.77781	0
0.1407	0.557628	1.16129	-40.2945	0.864327	0
0.1413	2.08377	0.245515	-50.3615	-1.88431	0
0.1420	3.30384	0.856848	-55.5503	-1.57709	0
0.1427	1.47164	0.856848	-43.3467	2.69539	0
0.1433	-0.054505	-0.669029	-29.6117	0.253973	0
0.1440	0.863695	-1.89047	-20.4551	-5.84957	0
0.1447	2.38984	-3.41635	-8.55672	-4.62886	0
0.1453	2.38984	-4.33212	-2.14707	-1.27396	0
0.1460	2.38984	-3.41635	-13.135	-2.7978	0
0.1467	3.30384	-2.50057	-28.6961	-3.71538	0
0.1473	4.82998	-3.11068	-32.9692	-2.18744	0
0.1480	5.74399	-2.80624	-27.17	-3.40815	0
0.1487	5.74399	-3.41635	-18.6238	-2.49467	0
0.1493	6.05006	-5.24666	-8.2515	1.47468	0
0.1500	6.96406	-4.63656	-0.926189	1.16746	0
0.1507	6.35612	-1.5848	-0.315746	-2.7978	0
0.1513	3.60991	-0.0589237	-0.315746	-3.71538	0
0.1520	3.30384	0.245515	6.0939	-0.663606	0
0.1527	4.21785	1.16129	15.2505	0.864327	0
0.1533	2.08377	-1.28036	19.8289	-0.0532524	0
0.1540	-0.662446	-2.80624	18.608	0.557102	0
0.1547	0.251562	0.551182	13.4192	2.08504	0
0.1553	1.16976	1.46695	6.39912	2.69539	0
0.1560	2.08377	-1.5848	-1.84185	0.864327	0
0.1567	4.52392	-1.89047	-9.16717	-0.0532524	0
0.1573	4.21785	-1.5848	-14.0454	2.69539	0
0.1580	1.16976	-3.41635	-18.6238	5.43993	0
0.1587	-1.27458	-2.19491	-22.2864	4.52645	0
0.1593	-3.71473	-1.5848	-21.0655	3.60887	0
0.1600	-5.54693	-3.41635	-13.7455	4.82958	0
0.1607	-3.71473	-2.50057	-3.9784	4.82958	0
0.1613	-0.662446	0.551182	4.26257	3.60887	0
0.1620	2.38984	-0.669029	5.17824	3.60887	0
0.1627	4.82998	-2.19491	5.17824	3.60887	0
0.1633	2.38984	-0.669029	12.5036	1.77781	0
0.1640	-0.054505	-0.669029	21.0497	0.864327	0
0.1647	1.47164	-1.5848	22.8758	1.77781	0
0.1653	0.863695	-0.974696	25.3176	2.69539	0
0.1660	-1.27458	-0.669029	29.5907	2.38816	0
0.1667	1.16976	-1.5848	29.8959	2.69539	0
0.1673	2.38984	-2.80624	31.1168	1.77781	0
0.1680	0.251562	-3.11068	32.6429	-1.57709	0
0.1687	2.08377	-2.50057	28.0646	-4.32573	0
0.1693	6.05006	-2.50057	28.0646	-2.49467	0
0.1700	3.91598	-3.72078	34.4742	0.557102	0
0.1707	-0.662446	-2.19491	35.3899	0.864327	0
0.1713	-2.18859	1.16129	35.6951	0.557102	0
0.1720	0.251562	0.856848	36.916	0.864327	0
0.1727	1.16976	-0.974696	23.4863	0.864327	0
0.1733	-0.968512	-0.669029	3.95735	0.864327	0
0.1740	-1.88252	-1.5848	-5.80973	2.08504	0
0.1747	-0.356379	-2.50057	-14.0454	3.30574	0
0.1753	-1.27458	1.46695	-25.3386	0.864327	0
0.1760	-3.10259	4.21304	-28.6961	0.253973	0
0.1767	-3.10259	0.551182	-26.8647	3.30574	0
0.1773	-3.10259	-1.28036	-23.5073	3.60887	0
0.1780	-2.18859	1.16129	-17.7081	2.69539	0
0.1787	-1.27458	1.77139	-13.135	5.13681	0
0.1793	-5.853	1.16129	-7.33584	4.52645	0
0.1800	-10.4272	2.99283	3.95735	-1.57709	0
0.1807	-5.853	2.99283	10.6722	-2.7978	0
0.1813	-0.356379	1.77139	7.92523	0.864327	0
0.1820	-1.58065	0.856848	7.92523	0.864327	0
0.1827	-2.80072	-0.36459	13.7244	0.253973	0
0.1833	-1.58065	2.07706	16.4714	2.08504	0
0.1840	-1.27458	5.43448	16.4714	1.77781	0
0.1847	0.251562	4.51871	20.4393	-0.966735	0
0.1853	2.99778	2.99283	19.8289	-1.57709	0
0.1860	5.13605	2.68717	10.0618	-2.49467	0
0.1867	5.44212	0.856848	2.73647	-2.49467	0
0.1873	6.05006	1.77139	-3.06274	-0.966735	0
0.1880	6.66219	5.73892	-15.2663	-0.966735	0
0.1887	5.44212	5.73892	-22.2864	-2.18744	0
0.1893	2.99778	2.38273	-15.8768	-2.7978	0
0.1900	2.99778	2.07706	-12.2194	-3.71538	0
0.1907	2.99778	2.99283	-16.7924	-2.18744	0
0.1913	0.863695	2.68717	-16.182	-0.356381	0
0.1920	1.7777	2.07706	-5.80973	-3.71538	0
0.1927	3.91598	1.77139	5.48346	-7.3775	0
0.1933	3.30384	2.99283	11.8931	-3.71538	0
0.1940	5.13605	3.9086	16.7766	-0.966735	0
0.1947	8.79627	2.68717	23.7915	-3.40815	0
0.1953	6.96406	1.16129	32.0325	-1.27396	0
0.1960	4.52392	1.16129	34.7794	3.30574	0
0.1967	4.21785	0.245515	17.0819	3.60887	0
0.1973	-0.356379	-0.0589237	-25.0334	3.9161	0
0.1980	-7.37914	1.77139	-64.7069	5.74716	0
0.1987	-10.4272	3.60294	-74.474	3.9161	0
0.1993	-10.1254	3.9086	-62.5704	1.77781	0
0.2000	-7.98708	4.82315	-47.6198	3.9161	0
0.2007	-7.98708	4.51871	-34.8005	4.82958	0
0.2013	-11.3454	1.46695	-24.423	2.38816	0
0.2020	-12.2594	0.551182	-15.5716	2.08504	0
0.2027	-8.59921	2.68717	-10.6933	3.60887	0
0.2033	-6.15487	2.68717	-13.135	1.77781	0
0.2040	-8.29315	1.77139	-15.5716	-2.18744	0
0.2047	-11.3454	1.77139	-11.3037	-2.18744	0
0.2053	-11.0394	-0.0589237	-7.64106	-0.663606	0
0.2060	-8.59921	-0.669029	-5.50451	-1.88431	0
0.2067	-7.98708	2.99283	2.73647	-1.88431	0
0.2073	-5.853	2.99283	15.2505	-0.966735	0
0.2080	-0.968512	-0.669029	25.928	-4.01851	0
0.2087	0.557628	-1.89047	29.8959	-5.23921	0
0.2093	-0.356379	-2.19491	27.1489	-1.88431	0
0.2100	2.08377	-2.50057	23.4863	-0.0532524	0
0.2107	3.91598	0.245515	24.4019	0.864327	0
0.2113	0.863695	1.77139	28.3698	2.69539	0
0.2120	0.557628	0.245515	34.169	0.864327	0
0.2127	3.91598	1.77139	32.3377	-1.88431	0
0.2133	5.74399	2.99283	22.5706	-0.663606	0
0.2140	6.96406	0.245515	20.4393	0.253973	0
0.2147	8.79627	-0.0589237	27.4541	1.16746	0
0.2153	7.27013	2.38273	26.2332	1.77781	0
0.2160	3.60991	1.16129	20.7445	-2.18744	0
0.2167	3.30384	-0.669029	25.6228	-4.93609	0
0.2173	4.52392	-0.0589237	29.2855	-1.88431	0
0.2180	2.69171	-0.669029	11.5879	-0.0532524	0
0.2187	-0.356379	-2.50057	-14.6559	-2.18744	0
0.2193	-4.62873	-2.19491	-25.9491	-3.10502	0
0.2200	-8.59921	0.245515	-24.423	-1.88431	0
0.2207	-9.51322	0.551182	-21.676	0.864327	0
0.2213	-8.59921	-0.0589237	-20.7603	-0.663606	0
0.2220	-11.0394	0.245515	-20.7603	-4.62886	0
0.2227	-12.2594	1.16129	-16.7924	-0.966735	0
0.2233	-9.51322	1.46695	-5.50451	2.69539	0
0.2240	-6.15487	3.29727	-3.67318	-3.10502	0
0.2247	-5.24087	5.73892	-27.17	-4.62886	0
0.2253	-6.46094	3.29727	-57.3816	-0.356381	0
0.2260	-6.76701	0.245515	-66.5383	-2.7978	0
0.2267	-3.71473	3.60294	-61.0443	-6.45992	0
0.2273	-2.80072	5.43448	-57.6868	-3.71538	0
0.2280	-5.853	1.16129	-52.1929	-5.54644	0
0.2287	-4.9348	-0.974696	-38.1579	-8.90134	0
0.2293	0.251562	-0.0589237	-22.8969	-3.71538	0
0.2300	1.16976	-2.80624	-12.2194	-0.966735	0
0.2307	-0.356379	-3.41635	-3.67318	-5.54644	0
0.2313	0.557628	0.856848	4.26257	-5.84957	0
0.2320	2.99778	0.856848	14.3349	-3.40815	0
0.2327	6.05006	-2.19491	26.8437	-3.71538	0
0.2333	7.5762	-2.50057	36.916	-3.40815	0
0.2340	5.44212	-2.50057	39.0525	-1.27396	0
0.2347	2.99778	-3.41635	28.0646	-1.27396	0
0.2353	4.52392	-2.19491	7.00957	-1.27396	0
0.2360	6.96406	0.245515	-5.50451	-0.966735	0
0.2367	4.21785	0.856848	-3.06274	-2.49467	0
0.2373	2.08377	0.245515	4.87302	-1.57709	0
0.2380	4.82998	-0.0589237	16.7766	1.77781	0
0.2387	3.30384	1.16129	25.3176	2.08504	0
0.2393	-3.10259	2.68717	14.3349	-0.966735	0
0.2400	-3.10259	0.551182	-5.80973	-3.10502	0
0.2407	1.47164	-2.50057	-13.135	-2.18744	0
0.2413	1.47164	-3.11068	-17.7081	-1.27396	0
0.2420	2.38984	-2.50057	-23.2021	-2.18744	0
0.2427	6.96406	-2.19491	-14.9611	-1.57709	0
0.2433	6.96406	-1.89047	-0.0105249	-0.0532524	0
0.2440	5.13605	-2.19491	10.6722	-0.966735	0
0.2447	5.74399	-2.19491	24.0967	-0.966735	0
0.2453	3.30384	-1.5848	33.2533	-0.0532524	0
0.2460	2.08377	-0.974696	25.3176	-1.88431	0
0.2467	6.05006	-1.5848	10.0618	-2.7978	0
0.2473	4.82998	-2.19491	-1.23141	-1.88431	0
0.2480	-2.80072	-0.669029	-9.47239	-3.10502	0
0.2487	-6.76701	0.245515	-10.6933	-2.49467	0
0.2493	-7.07307	-1.5848	-4.28362	1.77781	0
0.2500	-6.46094	-2.50057	2.43125	1.77781	0
0.2507	-3.71473	-1.5848	4.26257	-1.27396	0
0.2513	-1.27458	-0.36459	2.43125	-0.0532524	0
0.2520	-2.18859	-0.0589237	0.599918	1.16746	0
0.2527	-3.10259	-0.974696	4.26257	-0.356381	0
0.2533	-1.27458	-2.50057	9.45134	0.864327	0
0.2540	1.7777	-3.41635	10.6722	3.60887	0
0.2547	4.21785	-3.41635	11.8931	4.52645	0
0.2553	4.82998	-2.50057	15.2505	4.52645	0
0.2560	6.05006	-3.11068	16.1662	3.9161	0
0.2567	9.10234	-3.11068	17.6923	3.9161	0
0.2573	8.79627	-1.28036	22.5706	3.9161	0
0.2580	7.5762	-1.28036	27.1489	3.30574	0
0.2587	8.4902	-2.50057	26.2332	4.52645	0
0.2593	6.66219	-0.974696	19.2184	5.43993	0
0.2600	2.38984	0.856848	11.8931	3.60887	0
0.2607	0.557628	-1.28036	9.45134	5.13681	0
0.2613	-1.27458	-1.89047	8.84089	6.35751	0
0.2620	-5.853	1.16129	7.00957	2.08504	0
0.2627	-7.98708	2.99283	4.87302	0.864327	0
0.2633	-7.68101	2.07706	2.73647	3.60887	0
0.2640	-7.68101	1.16129	2.73647	2.08504	0
0.2647	-6.15487	-0.669029	7.62001	1.77781	0
0.2653	-1.58065	-0.669029	10.6722	4.21923	0
0.2660	2.69171	1.16129	6.0939	1.77781	0
0.2667	3.60991	1.16129	0.905139	0.253973	0
0.2673	2.38984	-0.974696	-0.0105249	3.9161	0
0.2680	1.47164	-1.28036	-4.28362	2.69539	0
0.2687	-0.968512	0.856848	-9.16717	-0.356381	0
0.2693	-1.88252	2.38273	-3.67318	1.77781	0
0.2700	1.47164	-0.0589237	3.34691	1.47468	0
0.2707	2.38984	-3.41635	0.599918	-1.27396	0
0.2713	-0.356379	-1.5848	-0.926189	0.864327	0
0.2720	0.251562	2.07706	5.17824	2.99852	0
0.2727	2.08377	1.16129	8.84089	0.864327	0
0.2733	-0.968512	-0.669029	9.75656	-0.0532524	0
0.2740	-2.49465	0.551182	13.4192	1.77781	0
0.2747	0.251562	2.38273	14.3349	2.38816	0
0.2753	-0.662446	2.07706	14.6401	1.47468	0
0.2760	-4.32686	-0.669029	16.7766	1.16746	0
0.2767	-4.02079	-3.72078	16.1662	0.557102	0
0.2773	-1.88252	-4.63656	16.4714	-1.88431	0
0.2780	-1.27458	-3.11068	19.8289	-1.88431	0
0.2787	-2.18859	-2.50057	21.6549	2.69539	0
0.2793	-2.18859	-3.11068	27.1489	4.21923	0
0.2800	-0.356379	-3.41635	36.3056	1.16746	0
0.2807	0.557628	-3.72078	32.0325	1.16746	0
0.2813	-2.18859	-3.41635	24.7071	0.864327	0
0.2820	-4.62873	-1.89047	33.5586	-3.10502	0
0.2827	-3.10259	-1.5848	46.6831	-2.18744	0
0.2833	-1.58065	0.245515	50.9562	0.557102	0
0.2840	-1.88252	2.99283	48.2092	-1.27396	0
0.2847	0.251562	0.856848	30.8116	-1.88431	0
0.2853	2.38984	-4.33212	4.26257	-0.966735	0
0.2860	1.7777	-4.02645	-9.47239	-2.7978	0
0.2867	1.16976	-0.669029	-13.7455	-2.49467	0
0.2873	0.863695	0.245515	-27.17	-0.0532524	0
0.2880	-0.356379	0.245515	-43.0415	-3.71538	0
0.2887	-1.27458	0.245515	-47.0094	-7.3775	0
0.2893	-0.968512	-2.50057	-40.5997	-4.62886	0
0.2900	-1.27458	-4.94222	-36.937	-3.10502	0
0.2907	-2.80072	-2.19491	-47.6198	-4.32573	0
0.2913	-3.10259	1.16129	-61.6547	-2.18744	0
0.2920	-1.27458	-0.0589237	-62.2652	-0.966735	0
0.2927	0.557628	-1.5848	-53.719	-3.10502	0
0.2933	0.557628	-2.50057	-46.7041	-4.32573	0
0.2940	-0.054505	-4.94222	-38.7684	-2.49467	0
0.2947	2.08377	-5.858	-31.1378	-1.57709	0
0.2953	2.99778	-3.11068	-25.6439	-2.49467	0
0.2960	2.08377	-0.974696	-18.3185	-0.966735	0
0.2967	2.38984	-1.5848	-10.9985	2.08504	0
0.2973	1.47164	-3.11068	-4.89407	0.253973	0
0.2980	0.557628	-3.72078	3.34691	-2.18744	0
0.2987	3.30384	-1.5848	8.84089	1.47468	0
0.2993	4.21785	-0.36459	10.6722	3.60887	0
0.3000	1.7777	-3.11068	16.7766	-1.27396	0
0.3007	2.69171	-3.72078	23.7915	-4.32573	0
0.3013	4.82998	-1.5848	24.4019	-2.49467	0
0.3020	1.16976	-3.72078	22.2654	-1.88431	0
0.3027	-0.662446	-4.94222	23.7915	-2.18744	0
0.3033	1.47164	-2.19491	28.0646	-1.27396	0
0.3040	0.863695	-2.80624	26.2332	-1.27396	0
0.3047	-1.27458	-4.94222	11.8931	-1.27396	0
0.3053	-1.58065	-3.41635	-2.14707	-0.663606	0
0.3060	-1.88252	-4.02645	-1.53663	-1.88431	0
0.3067	-2.18859	-6.16243	5.17824	-2.7978	0
0.3073	-2.80072	-4.33212	5.17824	-0.966735	0
0.3080	-3.10259	0.245515	-5.19929	-0.0532524	0
0.3087	-1.27458	3.60294	-22.2864	-2.49467	0
0.3093	-2.18859	2.68717	-33.2744	-3.10502	0
0.3100	-4.9348	-1.89047	-28.3908	-2.49467	0
0.3107	-0.356379	-3.72078	-12.2194	-2.7978	0
0.3113	4.21785	-1.5848	4.87302	-1.57709	0
0.3120	-0.054505	-2.80624	11.2827	-0.0532524	0
0.3127	-1.27458	-7.07821	-0.315746	-1.88431	0
0.3133	3.60991	-7.07821	-18.929	-2.7978	0
0.3140	2.38984	-4.94222	-30.5274	-0.0532524	0
0.3147	-1.27458	-4.02645	-27.4752	1.16746	0
0.3153	2.08377	-2.50057	-13.135	-0.966735	0
0.3160	6.05006	-2.50057	0.905139	-0.966735	0
0.3167	3.91598	-3.11068	11.5879	1.77781	0
0.3173	2.08377	-2.50057	18.9132	2.99852	0
0.3180	4.82998	-2.50057	9.45134	1.77781	0
0.3187	8.18833	-3.41635	-16.4872	1.77781	0
0.3193	6.96406	-1.89047	-33.2744	1.77781	0
0.3200	4.21785	-0.36459	-32.0535	-0.0532524	0
0.3207	4.21785	-1.28036	-23.5073	0.557102	0
0.3213	3.30384	-3.11068	-10.3881	2.08504	0
0.3220	2.99778	-1.89047	4.5678	0.557102	0
0.3227	6.05006	1.16129	12.8088	-1.88431	0
0.3233	7.5762	0.856848	13.114	-3.71538	0
0.3240	5.13605	-2.80624	7.62001	-5.54644	0
0.3247	5.13605	-3.11068	-0.315746	-4.32573	0
0.3253	7.88226	0.551182	-3.9784	-3.71538	0
0.3260	8.18833	-0.0589237	-3.67318	-4.93609	0
0.3267	7.5762	-3.41635	-2.14707	-4.32573	0
0.3273	5.74399	-3.11068	2.43125	-3.40815	0
0.3280	1.47164	-0.36459	5.17824	-4.93609	0
0.3287	-1.27458	0.551182	-0.620968	-4.32573	0
0.3293	-2.18859	1.16129	-7.64106	-2.49467	0
0.3300	-3.40866	2.99283	-5.80973	-4.62886	0
0.3307	-2.49465	3.9086	2.43125	-7.07028	0
0.3313	-0.054505	2.07706	7.00957	-7.68063	0
0.3320	-0.662446	0.551182	6.0939	-5.84957	0
0.3327	-0.968512	2.07706	7.31479	-2.49467	0
0.3333	3.60991	2.07706	12.1983	-2.7978	0
0.3340	7.27013	0.856848	13.114	-6.45992	0
0.3347	7.27013	2.99283	14.0297	-5.84957	0
0.3353	6.96406	5.12881	16.1662	-4.62886	0
0.3360	6.96406	3.60294	4.5678	-8.29098	0
0.3367	6.05006	2.38273	-22.2864	-9.51169	0
0.3373	5.44212	2.07706	-39.684	-6.45992	0
0.3380	7.27013	0.245515	-32.3587	-5.54644	0
0.3387	11.8486	-0.0589237	-11.6089	-4.93609	0
0.3393	17.0349	1.46695	5.17824	-5.84957	0
0.3400	16.733	1.16129	12.5036	-8.90134	0
0.3407	12.7626	-1.28036	13.4192	-8.90134	0
0.3413	10.3224	-3.41635	5.17824	-8.29098	0
0.3420	7.88226	-2.50057	-10.3881	-11.65	0
0.3427	2.99778	0.245515	-22.2864	-11.0396	0
0.3433	-1.58065	1.46695	-30.8326	-6.15679	0
0.3440	-3.10259	1.77139	-37.2423	-7.07028	0
0.3447	-3.10259	1.46695	-32.3587	-9.20856	0
0.3453	-1.27458	-0.974696	-20.1499	-7.68063	0
0.3460	0.557628	-3.41635	-17.7081	-7.3775	0
0.3467	-1.58065	-1.89047	-18.6238	-6.76715	0
0.3473	-7.07307	0.245515	-13.4403	-5.54644	0
0.3480	-10.7333	-0.974696	-12.2194	-9.20856	0
0.3487	-11.3454	-3.41635	-17.7081	-11.9531	0
0.3493	-12.2594	-2.50057	-17.7081	-10.4293	0
0.3500	-12.5655	-0.669029	-11.9142	-8.29098	0
0.3507	-10.7333	-2.50057	-5.50451	-6.45992	0
0.3513	-9.51322	-3.72078	1.51558	-4.93609	0
0.3520	-10.7333	-1.5848	5.17824	-4.93609	0
0.3527	-10.4272	-1.5848	3.95735	-3.40815	0
0.3533	-7.98708	-5.24666	3.34691	-1.57709	0
0.3540	-8.90109	-6.16243	7.31479	-3.40815	0
0.3547	-10.7333	-5.55233	10.6722	-3.71538	0
0.3553	-8.90109	-5.55233	9.75656	-0.966735	0
0.3560	-4.9348	-3.41635	10.9774	-0.0532524	0
0.3567	-4.9348	-1.5848	15.2505	-0.0532524	0
0.3573	-8.29315	-2.50057	16.7766	1.16746	0
0.3580	-9.81929	-2.50057	17.9975	2.69539	0
0.3587	-9.20716	-1.5848	19.8289	4.82958	0
0.3593	-11.3454	-1.5848	17.3871	5.13681	0
0.3600	-15.9239	0.245515	15.5558	-0.0532524	0
0.3607	-15.9239	0.856848	18.9132	-3.71538	0
0.3613	-12.2594	-1.5848	20.7445	-1.57709	0
0.3620	-9.51322	-2.80624	19.8289	1.47468	0
0.3627	-8.59921	-3.72078	21.6549	3.60887	0
0.3633	-6.46094	-4.94222	22.5706	4.52645	0
0.3640	-4.02079	-2.80624	21.3497	3.30574	0
0.3647	-5.24087	-0.0589237	22.8758	2.69539	0
0.3653	-9.81929	0.245515	25.3176	4.52645	0
0.3660	-12.2594	-0.669029	22.5706	3.60887	0
0.3667	-13.4795	-1.28036	17.0819	2.08504	0
0.3673	-15.3117	-0.669029	17.9975	4.52645	0
0.3680	-15.0057	3.9086	25.6228	5.13681	0
0.3687	-12.5655	4.82315	29.2855	2.38816	0
0.3693	-11.3454	-0.669029	29.8959	4.21923	0
0.3700	-10.4272	-3.41635	35.3899	8.4917	0
0.3707	-7.37914	0.551182	42.1048	7.271	0
0.3713	-6.15487	2.38273	43.9361	4.52645	0
0.3720	-8.59921	0.245515	37.2212	4.82958	0
0.3727	-10.1254	-0.974696	8.53567	3.9161	0
0.3733	-7.68101	-0.0589237	-30.5274	3.60887	0
0.3740	-4.02079	-0.0589237	-44.8728	7.271	0
0.3747	-1.27458	0.245515	-34.8005	9.40928	0
0.3753	0.863695	2.38273	-25.0334	9.40928	0
0.3760	3.30384	2.38273	-14.0454	10.0196	0
0.3767	4.52392	1.16129	-0.926189	8.4917	0
0.3773	4.52392	2.68717	1.51558	7.271	0
0.3780	4.52392	3.60294	-1.23141	9.10206	0
0.3787	3.91598	1.16129	0.599918	10.3228	0
0.3793	1.47164	0.245515	-1.23141	8.79893	0
0.3800	0.251562	2.99283	-7.94628	9.40928	0
0.3807	0.863695	3.60294	-11.3037	10.3228	0
0.3813	0.557628	1.46695	-10.3881	7.57822	0
0.3820	-2.49465	1.16129	-9.77761	6.35751	0
0.3827	-5.853	1.77139	-14.0454	9.10206	0
0.3833	-7.68101	-0.36459	-21.9812	8.79893	0
0.3840	-5.24087	-0.974696	-24.7282	6.05029	0
0.3847	2.69171	1.16129	-20.4551	5.74716	0
0.3853	10.0163	1.16129	-15.2663	7.271	0
0.3860	11.5425	0.856848	-11.3037	7.57822	0
0.3867	12.4607	2.07706	-5.80973	7.271	0
0.3873	17.0349	0.245515	0.294696	8.79893	0
0.3880	17.341	-2.50057	6.0939	10.9331	0
0.3887	13.3747	0.245515	10.9774	9.71241	0
0.3893	12.4607	2.99283	14.9453	6.05029	0
0.3900	13.3747	0.856848	19.8289	6.96787	0
0.3907	11.8486	-0.669029	23.4863	9.71241	0
0.3913	8.4902	1.16129	22.8758	8.4917	0
0.3920	5.44212	2.07706	20.7445	7.57822	0
0.3927	2.08377	0.856848	16.1662	8.4917	0
0.3933	-1.27458	-0.974696	6.70435	7.57822	0
0.3940	-4.32686	-1.28036	-0.926189	8.18858	0
0.3947	-6.76701	-0.36459	-1.84185	10.9331	0
0.3953	-7.68101	0.245515	-3.67318	9.71241	0
0.3960	-6.76701	0.245515	-7.64106	6.66064	0
0.3967	-7.07307	-1.5848	-7.64106	6.96787	0
0.3973	-7.07307	-3.72078	-6.42017	7.88135	0
0.3980	-2.18859	-3.41635	-11.3037	6.66064	0
0.3987	2.38984	-2.50057	-18.6238	6.05029	0
0.3993	3.91598	-3.41635	-20.7603	5.13681	0
0.4000	7.27013	-4.02645	-16.182	5.43993	0
0.4007	14.2887	-3.11068	-10.9985	7.271	0
0.4013	19.7853	-3.41635	-10.3881	7.88135	0
0.4020	22.5315	-4.33212	-12.2194	5.13681	0
0.4027	24.0577	-4.33212	-12.2194	4.21923	0
0.4033	26.8039	-3.11068	-9.77761	5.43993	0
0.4040	29.8562	-1.28036	-5.80973	5.13681	0
0.4047	25.5838	-0.974696	-3.9784	4.21923	0
0.4053	15.2069	-1.28036	-4.28362	4.21923	0
0.4060	12.4607	0.245515	-2.14707	2.99852	0
0.4067	17.341	1.77139	-0.0105249	1.77781	0
0.4073	18.5611	0.856848	-3.9784	1.16746	0
0.4080	19.1732	-0.974696	-7.64106	-0.966735	0
0.4087	22.8334	-1.5848	-5.80973	-2.7978	0
0.4093	23.1395	-0.0589237	-5.50451	-1.88431	0
0.4100	19.4793	1.16129	-5.80973	-0.356381	0
0.4107	13.3747	-0.669029	-6.72539	-0.0532524	0
0.4113	4.21785	-2.19491	-11.6089	0.253973	0
0.4120	1.47164	-0.669029	-15.2663	1.47468	0
0.4127	8.18833	-0.974696	-12.2194	2.08504	0
0.4133	12.4607	-1.5848	-7.33584	2.08504	0
0.4140	11.5425	2.07706	-4.89407	2.99852	0
0.4147	13.0686	2.68717	-5.50451	3.30574	0
0.4153	13.0686	0.856848	-6.72539	0.253973	0
0.4160	11.8486	2.07706	-3.06274	-0.966735	0
0.4167	12.7626	1.46695	1.8208	2.69539	0
0.4173	12.4607	-1.89047	0.599918	3.60887	0
0.4180	10.0163	0.245515	-1.53663	0.864327	0
0.4187	8.79627	3.9086	-3.9784	1.47468	0
0.4193	6.96406	1.16129	-12.2194	2.38816	0
0.4200	5.13605	0.856848	-19.5394	1.47468	0
0.4207	5.44212	4.82315	-15.8768	2.38816	0
0.4213	4.21785	2.07706	-9.77761	1.47468	0
0.4220	3.30384	-1.5848	-6.42017	-1.27396	0
0.4227	4.82998	1.46695	-0.315746	1.77781	0
0.4233	4.21785	2.07706	5.17824	3.9161	0
0.4240	4.21785	-2.50057	3.95735	0.864327	0
0.4247	7.88226	-1.89047	5.17824	0.864327	0
0.4253	8.18833	1.16129	12.5036	2.99852	0
0.4260	5.74399	0.245515	15.5558	0.557102	0
0.4267	7.5762	-1.28036	16.1662	-1.57709	0
0.4273	10.0163	-1.5848	20.1341	0.557102	0
0.4280	10.6285	-1.5848	22.5706	0.253973	0
0.4287	12.4607	-0.36459	22.8758	-0.663606	0
0.4293	14.5948	1.16129	27.7594	1.77781	0
0.4300	15.8148	1.46695	31.7272	2.99852	0
0.4307	17.0349	3.29727	30.8116	4.52645	0
0.4313	14.2887	4.21304	30.8116	6.66064	0
0.4320	9.71447	0.245515	28.675	6.05029	0
0.4327	6.96406	-1.5848	19.5236	4.52645	0
0.4333	-2.18859	1.46695	10.367	5.43993	0
0.4340	-13.1734	2.99283	1.51558	6.66064	0
0.4347	-14.0916	1.77139	-10.3881	6.35751	0
0.4353	-11.9534	2.68717	-14.9611	6.35751	0
0.4360	-16.2257	2.68717	-12.8298	8.18858	0
0.4367	-17.45	1.77139	-11.3037	10.0196	0
0.4373	-14.0916	3.60294	-5.80973	8.4917	0
0.4380	-15.3117	4.21304	3.95735	7.57822	0
0.4387	-17.7519	1.16129	8.84089	10.0196	0
0.4393	-16.2257	1.77139	10.0618	10.0196	0
0.4400	-16.5318	6.65469	5.48346	6.96787	0
0.4407	-18.6701	7.8749	-5.50451	9.10206	0
0.4413	-18.9719	5.73892	-8.55672	11.2403	0
0.4420	-18.364	3.9086	-6.11495	9.40928	0
0.4427	-17.7519	3.9086	-15.2663	11.2403	0
0.4433	-17.7519	5.73892	-28.6961	13.9849	0
0.4440	-20.1962	8.48624	-33.2744	10.0196	0
0.4447	-22.3303	7.8749	-31.7483	6.66064	0
0.4453	-22.9424	6.65469	-25.0334	9.71241	0
0.4460	-24.7704	6.34903	-15.5716	10.9331	0
0.4467	-25.0765	7.2648	-13.135	10.3228	0
0.4473	-21.1102	8.48624	-12.5246	11.2403	0
0.4480	-16.8379	8.48624	-7.94628	11.5435	0
0.4487	-15.9239	8.48624	-5.80973	10.0196	0
0.4493	-14.3977	8.79068	-3.9784	10.0196	0
0.4500	-12.2594	9.09634	2.12602	12.4611	0
0.4507	-11.0394	9.40078	5.17824	11.5435	0
0.4513	-9.81929	11.2323	6.39912	7.271	0
0.4520	-7.37914	13.0639	12.1983	9.10206	0
0.4527	-4.9348	12.7582	14.6401	12.7642	0
0.4533	-5.54693	10.9267	12.5036	9.10206	0
0.4540	-7.68101	11.2323	13.7244	4.52645	0
0.4547	-7.98708	12.7582	15.861	6.66064	0
0.4553	-10.1254	14.5897	12.5036	5.13681	0
0.4560	-15.9239	15.81	8.23045	-0.966735	0
0.4567	-17.7519	13.9784	5.48346	1.77781	0
0.4573	-15.0057	9.70645	1.51558	8.18858	0
0.4580	-15.9239	9.40078	-0.926189	7.88135	0
0.4587	-18.364	11.2323	-0.315746	5.43993	0
0.4593	-17.7519	10.3166	1.51558	6.66064	0
0.4600	-17.7519	9.70645	3.34691	6.35751	0
0.4607	-19.5841	10.9267	7.62001	2.69539	0
0.4613	-17.7519	9.09634	11.2827	1.16746	0
0.4620	-14.6996	7.8749	12.5036	2.69539	0
0.4627	-12.5655	10.3166	13.4192	2.69539	0
0.4633	-11.3454	10.0121	13.114	-0.0532524	0
0.4640	-11.9534	7.8749	7.62001	-1.27396	0
0.4647	-13.1734	8.48624	-4.89407	-0.663606	0
0.4653	-13.1734	7.8749	-16.4872	1.16746	0
0.4660	-13.4795	6.96036	-17.7081	2.38816	0
0.4667	-13.7856	9.40078	-10.3881	1.47468	0
0.4673	-12.2594	10.6222	-3.06274	-1.57709	0
0.4680	-10.4272	8.18057	4.26257	-4.01851	0
0.4687	-7.68101	7.2648	14.3349	-3.40815	0
0.4693	-4.02079	8.18057	19.8289	-0.0532524	0
0.4700	-2.18859	7.8749	15.2505	2.08504	0
0.4707	-4.32686	6.96036	7.31479	2.08504	0
0.4713	-7.07307	6.04459	2.73647	2.38816	0
0.4720	-7.07307	4.82315	0.905139	3.9161	0
0.4727	-4.9348	4.51871	2.43125	6.05029	0
0.4733	-4.02079	4.82315	5.78868	6.35751	0
0.4740	-4.62873	4.82315	9.14612	4.52645	0
0.4747	-4.02079	2.99283	12.5036	4.82958	0
0.4753	-3.71473	2.07706	13.7244	7.88135	0
0.4760	-3.40866	2.68717	12.5036	9.10206	0
0.4767	-0.662446	3.29727	15.2505	9.10206	0
0.4773	3.60991	3.29727	22.5706	8.79893	0
0.4780	6.05006	2.68717	27.7594	10.63	0
0.4787	5.13605	3.60294	27.7594	14.9025	0
0.4793	1.7777	6.65469	23.7915	15.5128	0
0.4800	-0.356379	6.96036	17.6923	9.10206	0
0.4807	-0.356379	2.38273	11.5879	7.271	0
0.4813	-0.054505	-0.36459	7.92523	10.63	0
0.4820	-1.27458	0.245515	6.70435	9.71241	0
0.4827	-2.49465	-1.5848	9.75656	7.271	0
0.4833	-1.88252	-3.72078	15.2505	9.40928	0
0.4840	1.47164	-2.50057	16.4714	10.63	0
0.4847	2.38984	-2.19491	17.3871	9.10206	0
0.4853	-1.27458	-2.50057	19.5236	9.40928	0
0.4860	-5.54693	-1.89047	17.9975	8.18858	0
0.4867	-8.90109	-3.11068	14.0297	6.35751	0
0.4873	-14.6996	-6.16243	10.6722	7.57822	0
0.4880	-16.8379	-5.24666	7.92523	6.96787	0
0.4887	-13.1734	-2.19491	11.2827	4.21923	0
0.4893	-11.6515	-2.50057	22.8758	4.21923	0
0.4900	-12.2594	-5.24666	33.5586	5.74716	0
0.4907	-10.7333	-5.24666	34.7794	6.05029	0
0.4913	-10.7333	-4.63656	24.7071	4.52645	0
0.4920	-14.0916	-7.99398	1.21036	0.557102	0
0.4927	-14.6996	-10.7401	-29.3065	-1.88431	0
0.4933	-11.3454	-9.8243	-54.9398	-1.88431	0
0.4940	-10.7333	-7.99398	-67.7591	-1.27396	0
0.4947	-15.3117	-8.90975	-64.7069	-0.966735	0
0.4953	-18.0579	-10.4356	-52.4981	-0.966735	0
0.4960	-14.0916	-9.51986	-38.7684	-3.10502	0
0.4967	-9.81929	-8.29842	-24.423	-4.01851	0
0.4973	-9.51322	-11.3502	-13.135	-2.7978	0
0.4980	-7.37914	-14.4019	-7.64106	-2.7978	0
0.4987	-4.02079	-12.5716	-0.926189	-5.23921	0
0.4993	-4.02079	-12.5716	6.0939	-8.59821	0
0.5000	-3.71473	-15.3177	8.84089	-10.7324	0
0.5007	-2.18859	-15.0133	8.84089	-9.20856	0
0.5013	-4.9348	-13.7918	9.45134	-10.122	0
0.5020	-8.90109	-15.0133	13.4192	-15.6152	0
0.5027	-7.37914	-10.4356	11.8931	-17.4463	0
0.5033	-6.46094	-6.4681	-11.3037	-16.5328	0
0.5040	-10.1254	-11.0457	-40.5997	-20.4981	0
0.5047	-10.1254	-15.0133	-47.3146	-22.026	0
0.5053	-6.76701	-13.1817	-37.8527	-17.1432	0
0.5060	-5.853	-12.5716	-26.8647	-17.4463	0
0.5067	-5.54693	-12.5716	-14.3507	-21.7188	0
0.5073	-3.40866	-11.6558	-5.50451	-21.1084	0
0.5080	-1.58065	-13.1817	-2.4523	-20.1949	0
0.5087	1.16976	-13.1817	2.43125	-25.3809	0
0.5093	5.13605	-11.6558	6.39912	-28.1295	0
0.5100	5.44212	-13.4874	7.00957	-25.6881	0
0.5107	3.30384	-15.9278	8.84089	-24.7705	0
0.5113	2.99778	-15.6234	8.23045	-26.9088	0
0.5120	4.21785	-15.3177	7.00957	-27.5192	0
0.5127	5.13605	-15.0133	14.3349	-25.3809	0
0.5133	6.05006	-13.4874	22.2654	-25.9913	0
0.5140	7.88226	-12.876	24.7071	-29.3502	0
0.5147	10.3224	-11.6558	29.8959	-29.043	0
0.5153	11.8486	-10.7401	34.169	-27.5192	0
0.5160	11.8486	-11.6558	31.7272	-30.571	0
0.5167	11.2406	-13.4874	31.7272	-33.0124	0
0.5173	12.4607	-13.1817	36.6108	-30.2637	0
0.5180	14.9008	-12.5716	41.7995	-27.5192	0
0.5187	15.2069	-13.4874	45.4622	-26.2985	0
0.5193	14.2887	-12.2659	41.1891	-25.9913	0
0.5200	13.3747	-8.90975	30.5063	-26.9088	0
0.5207	11.2406	-8.29842	27.7594	-28.4327	0
0.5213	8.79627	-9.21419	30.8116	-28.7399	0
0.5220	6.35612	-9.21419	27.1489	-27.5192	0
0.5227	4.21785	-8.90975	20.7445	-24.7705	0
0.5233	2.99778	-7.38387	16.4714	-25.3809	0
0.5240	3.30384	-5.55233	7.92523	-28.4327	0
0.5247	3.30384	-6.16243	-3.36796	-26.6016	0
0.5253	1.47164	-6.77254	-9.47239	-23.8571	0
0.5260	0.557628	-5.24666	-9.77761	-24.7705	0
0.5267	-0.054505	-3.41635	-6.72539	-24.1602	0
0.5273	-0.968512	-2.19491	-0.926189	-20.8053	0
0.5280	-0.356379	-1.5848	2.12602	-23.2467	0
0.5287	2.38984	-1.28036	3.34691	-25.9913	0
0.5293	3.60991	-1.28036	5.17824	-20.4981	0
0.5300	3.60991	-2.80624	-2.75752	-16.5328	0
0.5307	4.82998	-3.11068	-21.0655	-19.2774	0
0.5313	4.21785	-0.36459	-30.2222	-18.9742	0
0.5320	1.47164	0.551182	-24.1178	-14.3945	0
0.5327	1.47164	-0.974696	-14.6559	-14.0914	0
0.5333	4.21785	-0.36459	-6.11495	-15.6152	0
0.5340	7.5762	2.07706	3.34691	-12.8707	0
0.5347	11.5425	3.29727	12.8088	-9.20856	0
0.5353	12.7626	3.9086	26.2332	-10.7324	0
0.5360	10.3224	3.9086	39.663	-12.8707	0
0.5367	7.88226	3.60294	37.5264	-10.4293	0
0.5373	6.96406	4.51871	23.4863	-7.3775	0
0.5380	6.66219	6.04459	19.8289	-6.76715	0
0.5387	7.88226	7.2648	27.7594	-4.93609	0
0.5393	7.88226	8.48624	30.5063	-4.62886	0
0.5400	4.21785	8.18057	30.8116	-7.3775	0
0.5407	2.38984	5.73892	33.8638	-7.07028	0
0.5413	5.13605	4.82315	28.3698	-3.71538	0
0.5420	5.13605	6.34903	22.2654	-3.10502	0
0.5427	2.08377	6.65469	31.7272	-2.18744	0
0.5433	1.47164	5.43448	31.1168	0.253973	0
0.5440	-0.356379	6.65469	-3.06274	-0.663606	0
0.5447	-4.9348	9.70645	-39.0736	-2.49467	0
0.5453	-4.62873	10.3166	-45.178	-0.966735	0
0.5460	0.557628	10.3166	-27.4752	-0.966735	0
0.5467	3.30384	11.2323	-8.55672	-2.7978	0
0.5473	2.38984	11.538	-5.19929	-2.18744	0
0.5480	1.47164	11.8424	-15.5716	0.864327	0
0.5487	1.47164	13.0639	-26.2543	2.38816	0
0.5493	-0.054505	12.7582	-37.5475	1.77781	0
0.5500	-0.356379	12.1481	-42.1258	2.69539	0
0.5507	0.557628	15.81	-36.6318	5.13681	0
0.5513	-2.49465	18.8617	-45.4832	5.13681	0
0.5520	-7.37914	16.7257	-66.5383	2.99852	0
0.5527	-6.76701	14.2841	-65.9278	3.60887	0
0.5533	-1.88252	13.3683	-47.925	6.05029	0
0.5540	-0.054505	13.0639	-34.8005	6.66064	0
0.5547	-1.27458	14.5897	-21.3708	6.05029	0
0.5553	-1.27458	15.81	-8.55672	6.66064	0
0.5560	1.47164	14.2841	-1.53663	8.18858	0
0.5567	3.30384	14.8942	4.87302	8.4917	0
0.5573	1.47164	16.7257	10.0618	8.18858	0
0.5580	-2.18859	14.8942	12.8088	9.40928	0
0.5587	-2.18859	13.3683	10.6722	11.5435	0
0.5593	0.251562	14.2841	-10.0828	11.8507	0
0.5600	3.60991	11.538	-40.5997	11.8507	0
0.5607	5.13605	9.70645	-52.8033	12.7642	0
0.5613	0.557628	12.4525	-48.8407	12.7642	0
0.5620	-4.32686	13.674	-44.2624	12.4611	0
0.5627	-3.10259	11.2323	-36.6318	15.2056	0
0.5633	-3.10259	8.79068	-30.5274	15.816	0
0.5640	-7.68101	6.04459	-30.2222	11.5435	0
0.5647	-7.68101	5.73892	-25.6439	9.40928	0
0.5653	-2.49465	7.8749	-16.7924	12.7642	0
0.5660	-1.58065	7.2648	-13.135	14.5952	0
0.5667	-3.71473	4.51871	-9.47239	11.8507	0
0.5673	-1.27458	4.51871	1.8208	9.71241	0
0.5680	4.21785	4.82315	13.114	10.9331	0
0.5687	6.05006	3.29727	19.2184	10.9331	0
0.5693	5.44212	3.9086	24.4019	8.4917	0
0.5700	7.27013	5.12881	31.422	7.271	0
0.5707	9.71447	4.21304	41.1891	8.4917	0
0.5713	9.71447	2.38273	52.1771	7.57822	0
0.5720	8.79627	2.07706	58.2762	6.96787	0
0.5727	7.88226	1.16129	61.0232	8.18858	0
0.5733	6.05006	-2.80624	61.3284	6.35751	0
0.5740	6.96406	-3.72078	46.3779	3.60887	0
0.5747	7.88226	1.46695	10.6722	5.43993	0
0.5753	4.21785	1.77139	-27.7804	6.05029	0
0.5760	-0.968512	-4.33212	-49.1406	3.30574	0
0.5767	-0.054505	-4.94222	-49.7511	2.99852	0
0.5773	3.30384	-2.50057	-36.937	3.30574	0
0.5780	4.21785	-4.94222	-25.0334	1.77781	0
0.5787	0.557628	-6.4681	-18.6238	0.864327	0
0.5793	-4.9348	-4.33212	-11.9142	-0.0532524	0
0.5800	-5.853	-5.24666	-7.03062	-0.966735	0
0.5807	-3.10259	-7.07821	-8.55672	0.557102	0
0.5813	-3.40866	-5.55233	-8.55672	-0.663606	0
0.5820	-5.54693	-4.94222	-3.9784	-3.71538	0
0.5827	-4.02079	-5.24666	-0.315746	-3.71538	0
0.5833	-1.27458	-3.11068	3.34691	-2.49467	0
0.5840	0.251562	-2.50057	5.78868	-3.40815	0
0.5847	1.47164	-5.55233	2.73647	-5.54644	0
0.5853	-0.356379	-7.07821	-4.58885	-6.45992	0
0.5860	-3.71473	-5.858	-10.3881	-5.54644	0
0.5867	-2.80072	-3.41635	-9.47239	-5.84957	0
0.5873	-1.88252	-2.80624	-3.9784	-8.29098	0
0.5880	-3.10259	-5.24666	0.294696	-10.7324	0
0.5887	-1.88252	-7.99398	1.51558	-12.2603	0
0.5893	-0.356379	-8.90975	-2.4523	-10.7324	0
0.5900	-2.18859	-7.68831	-12.8298	-5.84957	0
0.5907	-0.356379	-7.38387	-19.5394	-4.62886	0
0.5913	3.30384	-8.29842	-16.182	-5.54644	0
0.5920	3.91598	-7.99398	-8.55672	-2.7978	0
0.5927	5.13605	-7.07821	-0.315746	-1.27396	0
0.5933	6.05006	-7.07821	7.00957	-3.71538	0
0.5940	3.30384	-7.99398	11.5879	-2.49467	0
0.5947	3.91598	-7.68831	14.6401	-1.27396	0
0.5953	9.71447	-5.55233	17.9975	-3.71538	0
0.5960	10.6285	-5.24666	15.5558	-1.57709	0
0.5967	8.4902	-6.16243	10.9774	2.38816	0
0.5973	10.6285	-6.16243	9.75656	1.77781	0
0.5980	12.4607	-3.11068	7.92523	3.60887	0
0.5987	10.6285	0.245515	-0.0105249	9.10206	0
0.5993	6.35612	-0.36459	-11.3037	8.79893	0
0.6000	2.99778	-4.02645	-18.6238	4.82958	0
0.6007	3.91598	-6.16243	-15.8768	3.9161	0
0.6013	5.44212	-5.55233	-11.3037	3.9161	0
0.6020	0.863695	-5.24666	-13.135	2.69539	0
0.6027	-2.80072	-4.63656	-15.2663	1.77781	0
0.6033	-0.968512	-3.72078	-12.2194	1.77781	0
0.6040	-1.88252	-4.02645	-9.77761	3.60887	0
0.6047	-6.76701	-4.63656	-8.86194	5.43993	0
0.6053	-8.59921	-4.33212	-6.42017	6.05029	0
0.6060	-11.3454	-3.72078	-3.36796	4.82958	0
0.6067	-17.7519	-3.72078	-0.315746	2.69539	0
0.6073	-19.5841	-4.63656	3.65213	4.82958	0
0.6080	-15.6178	-6.16243	5.78868	9.71241	0
0.6087	-12.2594	-6.16243	6.39912	9.71241	0
0.6093	-11.9534	-3.72078	10.6722	6.96787	0
0.6100	-11.0394	-2.50057	15.861	9.71241	0
0.6107	-7.98708	-2.50057	19.2184	12.4611	0
0.6113	-5.24087	-0.974696	23.7915	10.63	0
0.6120	-4.32686	-2.50057	28.3698	9.71241	0
0.6127	-2.18859	-5.55233	29.2855	10.9331	0
0.6133	0.557628	-4.33212	30.8116	11.5435	0
0.6140	1.16976	-3.11068	29.2855	14.9025	0
0.6147	-1.27458	-3.11068	14.3349	18.2574	0
0.6153	-3.10259	-2.50057	-5.80973	17.3439	0
0.6160	-1.88252	-3.41635	-10.6933	16.7335	0
0.6167	0.863695	-5.55233	-4.89407	18.2574	0
0.6173	-0.054505	-4.33212	-1.23141	17.647	0
0.6180	-3.71473	-2.80624	5.17824	17.9542	0
0.6187	-3.71473	-3.41635	12.5036	20.3957	0
0.6193	-2.49465	-2.19491	8.53567	20.0884	0
0.6200	-4.32686	-1.28036	-2.14707	18.2574	0
0.6207	-4.9348	-3.11068	-8.55672	20.0884	0
0.6213	-4.32686	-3.72078	-10.3881	20.0884	0
0.6220	-7.07307	-2.50057	-3.06274	18.2574	0
0.6227	-8.59921	-1.89047	8.84089	20.0884	0
0.6233	-6.15487	-2.19491	12.5036	21.3091	0
0.6240	-3.10259	-2.80624	15.861	18.2574	0
0.6247	-0.356379	-1.89047	25.3176	18.2574	0
0.6253	2.08377	0.245515	31.1168	21.3091	0
0.6260	0.863695	-0.669029	34.7794	20.0884	0
0.6267	-1.58065	-2.50057	35.0847	18.2574	0
0.6273	-2.80072	0.245515	19.5236	21.006	0
0.6280	-4.9348	1.16129	2.12602	22.5299	0
0.6287	-8.29315	-3.11068	-4.58885	20.3957	0
0.6293	-8.90109	-4.33212	-9.16717	18.8677	0
0.6300	-6.46094	-1.5848	-5.80973	18.8677	0
0.6307	-4.9348	-2.50057	3.04169	19.7853	0
0.6313	-6.76701	-4.94222	-7.64106	21.006	0
0.6320	-8.29315	-3.41635	-26.2543	22.2267	0
0.6327	-6.76701	-1.28036	-39.0736	21.3091	0
0.6333	-4.9348	-1.28036	-65.9278	20.3957	0
0.6340	-3.10259	-0.669029	-92.782	21.3091	0
0.6347	-0.054505	0.551182	-88.2037	24.6681	0
0.6353	1.16976	0.856848	-72.3375	24.6681	0
0.6360	-1.27458	0.551182	-63.486	21.006	0
0.6367	-3.10259	-0.36459	-47.3146	19.4781	0
0.6373	-2.80072	-1.5848	-31.7483	23.7506	0
0.6380	-0.356379	-1.28036	-25.9491	25.5816	0
0.6387	4.21785	-0.36459	-17.4029	23.4474	0
0.6393	8.79627	-2.50057	-7.94628	21.6164	0
0.6400	10.3224	-5.24666	-4.28362	19.7853	0
0.6407	10.0163	-4.63656	1.51558	17.9542	0
0.6413	9.71447	-2.80624	9.14612	19.7853	0
0.6420	8.79627	-2.50057	12.1983	21.3091	0
0.6427	8.79627	-1.5848	16.7766	19.1749	0
0.6433	6.35612	-1.89047	21.6549	18.5646	0
0.6440	1.16976	-4.33212	22.2654	19.7853	0
0.6447	-1.27458	-5.858	25.928	18.2574	0
0.6453	-1.27458	-4.94222	34.4742	16.7335	0
0.6460	-2.18859	-3.41635	37.5264	17.3439	0
0.6467	-3.71473	-2.50057	34.4742	17.647	0
0.6473	-4.02079	-3.11068	24.0967	17.3439	0
0.6480	-5.853	-4.94222	-1.84185	16.4263	0
0.6487	-8.29315	-4.02645	-30.8326	13.6818	0
0.6493	-6.76701	-2.80624	-37.2423	11.5435	0
0.6500	-3.10259	-4.94222	-23.2021	13.3745	0
0.6507	-0.356379	-5.24666	-9.47239	14.9025	0
0.6513	0.557628	-2.50057	0.599918	12.7642	0
0.6520	1.7777	-2.80624	7.62001	12.4611	0
0.6527	1.47164	-5.55233	8.53567	14.2921	0
0.6533	0.557628	-4.63656	7.00957	13.0714	0
0.6540	2.99778	-1.28036	8.23045	10.63	0
0.6547	4.82998	-0.36459	9.75656	10.0196	0
0.6553	2.38984	-2.50057	11.8931	10.63	0
0.6560	2.38984	-3.41635	17.9975	12.4611	0
0.6567	4.21785	-1.5848	22.5706	13.6818	0
0.6573	3.91598	-2.19491	22.8758	10.0196	0
0.6580	5.13605	-4.02645	25.6228	6.66064	0
0.6587	7.27013	-2.50057	30.8116	8.4917	0
0.6593	4.21785	1.46695	31.1168	8.4917	0
0.6600	0.557628	1.46695	26.8437	4.21923	0
0.6607	0.251562	-2.50057	18.9132	2.38816	0
0.6613	-4.02079	-3.41635	6.70435	4.52645	0
0.6620	-9.20716	-0.974696	-9.47239	6.05029	0
0.6627	-9.20716	1.16129	-29.3065	5.13681	0
0.6633	-10.1254	1.16129	-46.7041	3.30574	0
0.6640	-12.5655	-0.36459	-49.1406	2.38816	0
0.6647	-11.6515	-1.28036	-38.7684	2.69539	0
0.6653	-11.6515	-0.0589237	-27.7804	1.77781	0
0.6660	-12.5655	-0.669029	-18.929	-0.966735	0
0.6667	-9.20716	-4.33212	-11.3037	-1.57709	0
0.6673	-4.9348	-3.72078	-5.50451	-0.0532524	0
0.6680	-2.18859	0.245515	2.43125	-0.663606	0
0.6687	0.251562	-0.36459	10.367	-1.88431	0
0.6693	-1.58065	-1.5848	11.5879	-2.7978	0
0.6700	-2.18859	1.46695	16.7766	-2.7978	0
0.6707	0.863695	2.38273	27.4541	-4.62886	0
0.6713	-0.356379	-0.0589237	22.2654	-7.3775	0
0.6720	-3.10259	1.16129	-2.75752	-8.59821	0
0.6727	2.08377	2.07706	-21.0655	-6.45992	0
0.6733	4.82998	-0.0589237	-20.4551	-3.10502	0
0.6740	-2.49465	-0.974696	-11.9142	-1.88431	0
0.6747	-7.07307	0.856848	-4.58885	-3.71538	0
0.6753	-4.9348	1.46695	-0.620968	-6.15679	0
0.6760	-4.32686	0.551182	1.51558	-5.84957	0
0.6767	-4.62873	-0.0589237	3.65213	-4.01851	0
0.6773	-3.10259	-1.28036	-0.620968	-6.45992	0
0.6780	0.251562	-2.50057	-10.3881	-9.20856	0
0.6787	6.05006	-1.5848	-11.3037	-5.84957	0
0.6793	10.9345	0.551182	-2.75752	-4.32573	0
0.6800	12.7626	0.551182	3.95735	-7.98786	0
0.6807	12.4607	-0.669029	8.23045	-9.51169	0
0.6813	7.88226	-0.669029	12.5036	-10.122	0
0.6820	2.69171	0.245515	12.5036	-12.8707	0
0.6827	1.47164	2.07706	11.8931	-12.8707	0
0.6833	-2.18859	4.21304	10.6722	-12.5635	0
0.6840	-8.59921	3.9086	1.51558	-16.8359	0
0.6847	-7.68101	2.38273	-7.03062	-18.0567	0
0.6853	-0.662446	2.38273	-1.23141	-14.0914	0
0.6860	2.38984	1.16129	4.87302	-13.481	0
0.6867	4.52392	-0.974696	-1.23141	-16.5328	0
0.6873	6.05006	-0.669029	-7.03062	-18.0567	0
0.6880	3.60991	1.16129	-7.94628	-18.0567	0
0.6887	2.69171	2.07706	-9.16717	-17.7535	0
0.6893	5.44212	1.16129	-8.55672	-18.3639	0
0.6900	6.66219	-1.28036	-5.50451	-19.8877	0
0.6907	7.27013	-1.89047	-5.19929	-18.667	0
0.6913	8.79627	-0.0589237	-4.89407	-16.8359	0
0.6920	7.88226	0.551182	-1.23141	-17.4463	0
0.6927	6.66219	1.16129	6.0939	-19.2774	0
0.6933	5.13605	2.38273	15.861	-19.5846	0
0.6940	-0.662446	1.16129	19.8289	-19.8877	0
0.6947	-7.68101	2.99283	18.9132	-19.2774	0
0.6953	-9.51322	6.96036	16.1662	-18.667	0
0.6960	-8.59921	2.07706	1.8208	-20.4981	0
0.6967	-6.76701	-4.33212	-18.929	-22.026	0
0.6973	-4.02079	-1.89047	-22.2864	-21.1084	0
0.6980	-1.58065	0.856848	-14.9611	-18.667	0
0.6987	0.557628	-0.974696	-11.6089	-16.5328	0
0.6993	3.60991	-1.28036	-3.06274	-15.6152	0
0.7000	3.60991	-0.0589237	0.905139	-16.8359	0
0.7007	0.557628	-0.669029	-10.3881	-15.9225	0
0.7013	-2.18859	-0.974696	-13.4403	-15.6152	0
0.7020	-1.27458	0.245515	-4.58885	-18.3639	0
0.7027	1.47164	1.46695	-3.9784	-19.8877	0
0.7033	3.30384	1.16129	-4.89407	-19.2774	0
0.7040	2.99778	0.551182	-0.0105249	-19.2774	0
0.7047	2.08377	1.46695	0.294696	-18.9742	0
0.7053	0.863695	2.07706	-1.23141	-16.2256	0
0.7060	-0.054505	0.551182	4.5678	-15.0049	0
0.7067	-1.27458	1.46695	9.75656	-16.2256	0
0.7073	-2.80072	4.82315	12.8088	-17.7535	0
0.7080	-1.88252	4.51871	17.9975	-19.8877	0
0.7087	3.30384	0.551182	20.7445	-21.1084	0
0.7093	6.96406	-0.974696	21.6549	-20.4981	0
0.7100	5.74399	0.856848	20.4393	-18.3639	0
0.7107	3.91598	1.46695	14.6401	-16.5328	0
0.7113	3.91598	-0.669029	13.114	-17.1432	0
0.7120	2.38984	-1.5848	17.9975	-18.0567	0
0.7127	-0.356379	0.856848	18.608	-15.3121	0
0.7133	-0.356379	2.99283	17.6923	-12.8707	0
0.7140	1.47164	2.38273	20.7445	-14.7018	0
0.7147	4.21785	2.38273	25.3176	-15.3121	0
0.7153	6.96406	2.99283	32.6429	-13.7842	0
0.7160	6.96406	4.21304	43.9361	-13.7842	0
0.7167	3.91598	5.43448	51.8718	-13.1738	0
0.7173	3.30384	4.21304	54.9241	-12.8707	0
0.7180	5.13605	2.99283	54.6188	-12.8707	0
0.7187	0.251562	4.82315	45.4622	-12.2603	0
0.7193	-5.853	6.65469	26.2332	-12.8707	0
0.7200	-5.24087	7.2648	7.92523	-16.5328	0
0.7207	-4.32686	5.43448	5.78868	-16.5328	0
0.7213	-7.37914	1.46695	16.1662	-13.1738	0
0.7220	-8.29315	-0.669029	23.7915	-13.481	0
0.7227	-7.37914	1.77139	28.3698	-15.3121	0
0.7233	-7.37914	2.99283	23.181	-13.481	0
0.7240	-6.46094	1.77139	-15.5716	-12.5635	0
0.7247	-5.853	1.16129	-71.727	-13.7842	0
0.7253	-6.46094	0.856848	-94.9186	-13.481	0
0.7260	-4.9348	2.07706	-80.2732	-11.3428	0
0.7267	-2.49465	4.82315	-57.6868	-11.0396	0
0.7273	-2.18859	3.60294	-37.2423	-12.2603	0
0.7280	-2.80072	-0.36459	-20.4551	-11.9531	0
0.7287	-4.02079	0.245515	-11.3037	-11.9531	0
0.7293	-5.853	2.07706	-7.33584	-11.9531	0
0.7300	-2.18859	2.38273	-7.33584	-11.3428	0
0.7307	2.38984	3.29727	-8.86194	-9.81892	0
0.7313	-0.356379	3.29727	-10.9985	-10.122	0
0.7320	-1.58065	0.856848	-18.0133	-12.5635	0
0.7327	3.30384	-1.5848	-25.9491	-11.9531	0
0.7333	3.30384	-2.19491	-23.8125	-9.20856	0
0.7340	0.557628	-1.5848	-16.182	-10.122	0
0.7347	2.99778	-0.669029	-9.47239	-11.9531	0
0.7353	3.60991	-1.28036	-0.315746	-8.90134	0
0.7360	1.7777	-1.28036	7.92523	-5.84957	0
0.7367	5.13605	-0.669029	11.8931	-6.76715	0
0.7373	8.18833	-1.89047	11.5879	-7.07028	0
0.7380	5.13605	-2.50057	7.00957	-5.54644	0
0.7387	3.30384	-0.669029	7.31479	-4.62886	0
0.7393	3.60991	-0.974696	16.7766	-4.01851	0
0.7400	3.30384	-3.72078	25.6228	-4.93609	0
0.7407	4.21785	-4.02645	32.3377	-5.84957	0
0.7413	4.21785	-2.80624	36.3056	-3.10502	0
0.7420	3.30384	-2.19491	26.2332	0.864327	0
0.7427	3.60991	-0.669029	3.65213	2.08504	0
0.7433	2.38984	-0.0589237	-11.9142	-0.0532524	0
0.7440	-4.02079	-0.0589237	-11.3037	-3.10502	0
0.7447	-6.76701	-1.28036	-1.84185	-2.7978	0
0.7453	-3.71473	-2.50057	12.5036	-0.356381	0
0.7460	-2.80072	-1.5848	30.8116	-0.966735	0
0.7467	-4.32686	0.856848	43.9361	-0.966735	0
0.7473	-3.71473	0.856848	34.4742	2.38816	0
0.7480	-1.58065	-0.0589237	-0.0105249	2.08504	0
0.7487	-0.356379	-1.5848	-36.937	-0.966735	0
0.7493	-0.356379	-5.24666	-58.2973	-0.663606	0
0.7500	0.863695	-4.94222	-61.6547	1.77781	0
0.7507	3.91598	-0.974696	-49.7511	2.38816	0
0.7513	6.05006	-1.5848	-32.3587	3.60887	0
0.7520	5.13605	-3.41635	-21.3708	6.05029	0
0.7527	2.38984	-1.5848	-18.0133	5.13681	0
0.7533	1.47164	-1.28036	-13.135	2.69539	0
0.7540	3.91598	-4.33212	-5.50451	3.60887	0
0.7547	6.66219	-2.19491	-0.620968	6.35751	0
0.7553	6.96406	-0.0589237	-0.620968	4.52645	0
0.7560	6.05006	-3.41635	-0.315746	0.253973	0
0.7567	7.88226	-3.41635	4.5678	2.08504	0
0.7573	10.0163	-1.28036	9.75656	7.88135	0
0.7580	8.79627	-3.41635	10.6722	9.71241	0
0.7587	6.96406	-4.94222	12.1983	8.4917	0
0.7593	7.88226	-3.41635	17.3871	7.88135	0
0.7600	12.1546	-3.41635	18.9132	6.66064	0
0.7607	16.1209	-2.50057	14.9453	6.66064	0
0.7613	17.9531	-1.28036	16.1662	8.79893	0
0.7620	17.9531	-3.72078	21.3497	8.18858	0
0.7627	15.513	-6.4681	21.6549	6.35751	0
0.7633	14.2887	-4.94222	21.0497	7.271	0
0.7640	16.1209	-1.89047	21.0497	9.10206	0
0.7647	15.2069	-0.669029	15.861	8.79893	0
0.7653	10.9345	-0.669029	12.5036	8.4917	0
0.7660	7.27013	-0.974696	16.7766	8.79893	0
0.7667	-0.054505	-1.5848	20.4393	8.18858	0
0.7673	-11.3454	-2.50057	17.6923	7.271	0
0.7680	-16.2257	-2.50057	9.14612	5.13681	0
0.7687	-14.0916	-0.669029	3.34691	3.60887	0
0.7693	-13.1734	-1.89047	6.39912	5.43993	0
0.7700	-14.0916	-4.33212	13.114	7.57822	0
0.7707	-13.7856	-2.80624	17.9975	6.05029	0
0.7713	-14.3977	-2.19491	25.6228	5.43993	0
0.7720	-14.0916	-3.72078	29.8959	6.05029	0
0.7727	-12.2594	-2.80624	20.7445	3.60887	0
0.7733	-11.9534	-1.89047	0.599918	2.99852	0
0.7740	-13.1734	-3.11068	-18.3185	5.43993	0
0.7747	-12.5655	-1.5848	-26.8647	5.13681	0
0.7753	-9.51322	-0.36459	-26.2543	4.21923	0
0.7760	-5.24087	-2.80624	-21.3708	6.35751	0
0.7767	-1.27458	-3.41635	-11.9142	6.35751	0
0.7773	0.251562	-1.28036	-5.80973	2.69539	0
0.7780	1.47164	-1.5848	-17.0977	1.77781	0
0.7787	2.99778	-0.669029	-33.2744	5.74716	0
0.7793	1.7777	1.46695	-37.2423	9.10206	0
0.7800	0.557628	-0.0589237	-36.0214	6.05029	0
0.7807	3.60991	-1.5848	-29.0013	3.30574	0
0.7813	6.35612	-0.669029	-13.135	5.74716	0
0.7820	5.44212	-1.5848	-1.53663	6.05029	0
0.7827	2.99778	-1.5848	1.51558	1.77781	0
0.7833	0.557628	-0.36459	7.31479	1.77781	0
0.7840	0.863695	-1.28036	16.1662	2.08504	0
0.7847	4.21785	-1.5848	22.5706	-0.663606	0
0.7853	5.13605	-0.0589237	26.2332	1.47468	0
0.7860	5.13605	-1.28036	28.9802	4.52645	0
0.7867	4.21785	-1.5848	35.3899	0.253973	0
0.7873	1.47164	0.551182	44.8518	-0.966735	0
0.7880	0.557628	0.245515	50.3457	3.30574	0
0.7887	3.91598	-2.50057	54.6188	3.30574	0
0.7893	4.82998	-2.50057	61.0232	0.557102	0
0.7900	4.52392	-0.974696	62.8545	2.08504	0
0.7907	4.82998	0.245515	48.8196	3.9161	0
0.7913	-1.27458	0.551182	16.7766	3.30574	0
0.7920	-7.68101	-0.974696	-11.6089	2.99852	0
0.7927	-5.54693	-1.5848	-16.7924	4.52645	0
0.7933	-2.49465	0.856848	-11.3037	6.35751	0
0.7940	-4.62873	1.16129	-8.55672	6.96787	0
0.7947	-4.9348	-1.5848	-11.9142	4.82958	0
0.7953	-4.02079	-1.28036	-32.6639	3.60887	0
0.7960	-4.9348	1.46695	-66.233	6.35751	0
0.7967	-4.9348	2.07706	-80.2732	8.79893	0
0.7973	-4.02079	0.856848	-68.0644	7.57822	0
0.7980	-4.9348	0.551182	-54.3294	7.271	0
0.7987	-5.24087	0.856848	-48.2302	8.4917	0
0.7993	-4.32686	-0.669029	-39.684	7.57822	0
0.8000	-4.62873	-1.5848	-28.3908	6.66064	0
0.8007	-4.62873	-0.36459	-25.3386	8.18858	0
0.8013	-3.10259	0.245515	-28.0856	9.10206	0
0.8020	-1.58065	0.856848	-21.9812	8.4917	0
0.8027	-2.18859	2.07706	-9.47239	7.88135	0
0.8033	-4.9348	2.99283	-3.9784	7.57822	0
0.8040	-6.15487	2.68717	-7.94628	7.271	0
0.8047	-4.02079	1.46695	-15.8768	7.57822	0
0.8053	-3.10259	0.551182	-24.7282	8.18858	0
0.8060	-4.02079	1.16129	-26.8647	9.10206	0
0.8067	-3.71473	1.46695	-21.0655	9.40928	0
0.8073	-3.71473	-0.669029	-14.9611	8.79893	0
0.8080	-4.32686	-1.89047	-12.8298	7.88135	0
0.8087	-2.49465	-0.0589237	-12.2194	5.74716	0
0.8093	0.251562	-0.669029	-8.55672	2.69539	0
0.8100	-0.356379	-2.80624	-1.23141	2.38816	0
0.8107	-0.356379	-2.50057	4.5678	4.52645	0
0.8113	5.13605	-0.669029	9.14612	6.35751	0
0.8120	10.6285	0.245515	16.1662	8.18858	0
0.8127	10.0163	1.46695	18.9132	9.10206	0
0.8133	8.79627	0.551182	16.1662	6.35751	0
0.8140	10.9345	-0.974696	17.6923	6.96787	0
0.8147	11.2406	0.245515	24.0967	10.0196	0
0.8153	6.96406	2.07706	24.4019	8.18858	0
0.8160	4.52392	1.46695	16.4714	4.82958	0
0.8167	3.60991	1.16129	11.5879	7.271	0
0.8173	1.7777	2.38273	10.9774	10.0196	0
0.8180	2.38984	2.99283	7.00957	9.10206	0
0.8187	2.38984	2.07706	-0.620968	11.5435	0
0.8193	-1.58065	-0.0589237	-5.19929	13.9849	0
0.8200	-1.58065	-0.36459	-5.80973	10.9331	0
0.8207	1.16976	1.16129	-0.0105249	9.10206	0
0.8213	1.16976	1.77139	10.367	11.8507	0
0.8220	2.99778	1.77139	15.861	12.4611	0
0.8227	6.05006	1.46695	15.861	9.40928	0
0.8233	5.13605	2.07706	18.9132	9.10206	0
0.8240	5.74399	5.43448	23.7915	9.10206	0
0.8247	8.18833	5.12881	25.928	7.271	0
0.8253	6.66219	-0.36459	27.7594	9.10206	0
0.8260	5.74399	-0.0589237	31.7272	11.5435	0
0.8267	6.96406	4.82315	34.4742	8.79893	0
0.8273	3.30384	2.99283	31.7272	5.43993	0
0.8280	0.557628	0.856848	28.3698	6.05029	0
0.8287	0.557628	5.12881	31.7272	6.05029	0
0.8293	-3.71473	4.82315	26.2332	6.05029	0
0.8300	-8.59921	0.551182	-0.0105249	8.4917	0
0.8307	-8.90109	2.38273	-23.2021	8.18858	0
0.8313	-10.1254	2.68717	-23.8125	5.43993	0
0.8320	-11.3454	-0.669029	-12.2194	6.96787	0
0.8327	-8.59921	2.07706	0.599918	10.0196	0
0.8333	-5.54693	4.21304	6.39912	8.18858	0
0.8340	-3.10259	0.856848	-7.64106	6.66064	0
0.8347	-1.58065	1.46695	-25.6439	7.57822	0
0.8353	-3.10259	5.12881	-26.5595	6.96787	0
0.8360	-2.18859	2.38273	-15.5716	5.74716	0
0.8367	3.30384	-0.669029	-1.53663	6.35751	0
0.8373	4.21785	2.07706	14.3349	5.74716	0
0.8380	2.99778	2.99283	25.3176	3.9161	0
0.8387	6.96406	2.07706	31.7272	5.43993	0
0.8393	9.71447	3.9086	39.3578	6.35751	0
0.8400	7.5762	4.51871	47.904	3.60887	0
0.8407	7.27013	1.46695	56.4502	1.77781	0
0.8413	6.05006	-0.974696	65.6015	2.08504	0
0.8420	-0.356379	-0.669029	72.0112	1.77781	0
0.8427	-5.54693	1.16129	60.1076	1.77781	0
0.8433	-4.9348	2.07706	23.4863	2.99852	0
0.8440	-4.9348	0.551182	-13.7455	2.99852	0
0.8447	-8.90109	-2.50057	-26.8647	0.557102	0
0.8453	-13.4795	-2.50057	-25.0334	-2.18744	0
0.8460	-15.9239	-0.0589237	-22.8969	-3.71538	0
0.8467	-16.2257	-0.974696	-28.6961	-3.10502	0
0.8473	-14.0916	-0.36459	-47.925	-1.88431	0
0.8480	-11.0394	3.9086	-67.1487	-1.57709	0
0.8487	-10.7333	3.29727	-69.8957	-1.88431	0
0.8493	-11.3454	-0.0589237	-64.0965	-4.01851	0
0.8500	-6.76701	0.551182	-54.9398	-4.62886	0
0.8507	-2.18859	2.38273	-38.1579	-2.7978	0
0.8513	-2.49465	2.38273	-24.7282	-4.93609	0
0.8520	-3.40866	3.9086	-21.676	-8.90134	0
0.8527	-3.10259	2.99283	-23.8125	-7.98786	0
0.8533	-3.10259	-1.89047	-26.8647	-5.54644	0
0.8540	-2.18859	-3.41635	-21.676	-6.15679	0
0.8547	-0.356379	0.245515	-7.64106	-4.62886	0
0.8553	-0.356379	2.99283	4.5678	-3.40815	0
0.8560	0.557628	1.77139	12.5036	-6.45992	0
0.8567	3.30384	-0.36459	22.5706	-7.3775	0
0.8573	5.13605	-2.50057	27.4541	-4.01851	0
0.8580	4.21785	-2.80624	23.4863	-4.01851	0
0.8587	2.38984	-1.28036	21.6549	-4.62886	0
0.8593	2.69171	0.245515	30.8116	-2.18744	0
0.8600	3.91598	-0.0589237	39.9682	-2.18744	0
0.8607	2.38984	-2.19491	30.8116	-3.71538	0
0.8613	0.251562	-3.11068	5.48346	-3.71538	0
0.8620	0.251562	-1.89047	-15.2663	-3.40815	0
0.8627	0.863695	0.245515	-20.7603	-3.71538	0
0.8633	0.863695	1.16129	-17.7081	-3.71538	0
0.8640	1.47164	-1.5848	-15.5716	-6.76715	0
0.8647	2.69171	-4.94222	-20.4551	-8.29098	0
0.8653	1.7777	-4.33212	-32.3587	-4.93609	0
0.8660	-0.356379	-2.80624	-43.3467	-3.71538	0
0.8667	-1.58065	-3.41635	-46.3989	-6.76715	0
0.8673	-0.968512	-3.41635	-43.3467	-7.3775	0
0.8680	1.16976	-3.72078	-38.1579	-4.01851	0
0.8687	3.30384	-4.33212	-30.5274	-3.71538	0
0.8693	3.91598	-3.72078	-18.6238	-7.3775	0
0.8700	3.30384	-2.80624	-9.47239	-8.29098	0
0.8707	4.52392	-2.19491	-7.94628	-5.54644	0
0.8713	6.96406	-0.669029	-7.64106	-3.71538	0
0.8720	7.5762	0.245515	-6.72539	-3.71538	0
0.8727	6.05006	-0.974696	-10.0828	-2.7978	0
0.8733	4.21785	-2.80624	-12.2194	-1.57709	0
0.8740	4.21785	-2.80624	-5.80973	-2.18744	0
0.8747	6.35612	0.856848	5.78868	-2.7978	0
0.8753	5.44212	2.99283	8.84089	-2.18744	0
0.8760	0.557628	-0.669029	-1.23141	-3.10502	0
0.8767	-0.054505	-3.41635	-13.135	-2.7978	0
0.8773	2.08377	-0.669029	-14.6559	-0.966735	0
0.8780	-0.662446	1.16129	-9.47239	0.864327	0
0.8787	-3.40866	-0.36459	-3.06274	3.9161	0
0.8793	-1.88252	0.245515	3.34691	6.96787	0
0.8800	-1.27458	2.38273	6.70435	5.13681	0
0.8807	-2.18859	2.07706	7.00957	1.77781	0
0.8813	-1.27458	-0.36459	8.84089	2.08504	0
0.8820	-0.662446	-1.89047	10.367	3.30574	0
0.8827	1.16976	-1.28036	11.5879	1.77781	0
0.8833	4.21785	-0.0589237	15.861	0.864327	0
0.8840	3.30384	-0.669029	21.0497	1.77781	0
0.8847	1.47164	-0.669029	23.4863	1.16746	0
0.8853	3.60991	-0.0589237	25.3176	-0.0532524	0
0.8860	6.66219	0.245515	26.5385	1.47468	0
0.8867	6.35612	2.68717	25.0124	3.60887	0
0.8873	4.82998	5.73892	22.2654	2.99852	0
0.8880	3.30384	5.43448	22.5706	0.557102	0
0.8887	3.30384	4.51871	22.5706	-1.88431	0
0.8893	1.16976	3.29727	20.1341	-3.40815	0
0.8900	-2.18859	0.856848	19.8289	-1.27396	0
0.8907	-3.10259	0.245515	19.5236	3.60887	0
0.8913	-0.662446	1.16129	10.367	5.13681	0
0.8920	0.863695	-0.669029	-3.06274	2.99852	0
0.8927	0.863695	-2.19491	-7.94628	2.99852	0
0.8933	1.16976	-0.36459	-7.64106	5.43993	0
0.8940	2.38984	2.07706	-7.94628	5.43993	0
0.8947	2.99778	2.68717	-6.11495	3.60887	0
0.8953	1.47164	2.07706	-2.14707	2.69539	0
0.8960	2.38984	-1.28036	-0.315746	2.99852	0
0.8967	3.30384	-3.11068	-1.84185	4.52645	0
0.8973	-0.968512	-1.28036	-3.9784	4.82958	0
0.8980	-4.02079	-0.669029	-4.89407	2.69539	0
0.8987	-1.58065	-0.974696	-2.75752	0.253973	0
0.8993	-3.10259	0.551182	-1.23141	0.253973	0
0.9000	-6.76701	-0.0589237	-2.14707	-0.966735	0
0.9007	-3.10259	-2.80624	1.21036	-2.7978	0
0.9013	0.251562	-2.19491	7.92523	-1.88431	0
0.9020	-1.27458	-1.28036	10.367	-1.27396	0
0.9027	-0.356379	-3.72078	10.6722	-3.71538	0
0.9033	-0.662446	-3.41635	12.5036	-4.01851	0
0.9040	-4.9348	-1.28036	12.8088	-0.663606	0
0.9047	-6.76701	-0.669029	14.3349	0.864327	0
0.9053	-7.07307	-0.0589237	17.3871	-0.356381	0
0.9060	-7.68101	-0.669029	15.861	-1.88431	0
0.9067	-4.9348	-2.19491	12.5036	-3.10502	0
0.9073	-2.18859	-0.36459	15.2505	-1.88431	0
0.9080	-2.80072	0.856848	17.3871	-0.0532524	0
0.9087	-1.58065	-2.19491	12.1983	-3.10502	0
0.9093	1.7777	-1.28036	8.23045	-5.84957	0
0.9100	2.38984	2.99283	8.23045	-1.88431	0
0.9107	-0.054505	2.07706	7.00957	-0.356381	0
0.9113	-3.10259	1.77139	5.48346	-5.54644	0
0.9120	-3.40866	2.99283	6.0939	-6.45992	0
0.9127	-1.58065	-0.36459	3.95735	-1.88431	0
0.9133	-2.80072	-2.50057	-0.0105249	-1.27396	0
0.9140	-5.24087	-0.36459	1.8208	-3.71538	0
0.9147	-3.71473	-0.669029	5.17824	-3.10502	0
0.9153	-2.18859	-0.974696	5.17824	-3.71538	0
0.9160	-1.58065	1.77139	6.70435	-4.62886	0
0.9167	1.7777	2.07706	11.5879	-1.88431	0
0.9173	3.30384	0.245515	10.6722	-0.663606	0
0.9180	-0.054505	1.16129	6.0939	-4.01851	0
0.9187	-0.968512	2.99283	7.00957	-3.71538	0
0.9193	-0.054505	0.245515	8.84089	1.16746	0
0.9200	-0.356379	-2.50057	6.70435	-0.0532524	0
0.9207	2.38984	-1.5848	4.26257	-3.71538	0
0.9213	4.52392	1.77139	2.12602	-3.10502	0
0.9220	3.30384	4.82315	-2.75752	-3.71538	0
0.9227	3.30384	5.43448	-5.80973	-5.23921	0
0.9233	4.82998	3.60294	-4.89407	-3.71538	0
0.9240	2.99778	2.99283	-3.06274	-4.93609	0
0.9247	4.21785	2.68717	-1.53663	-8.29098	0
0.9253	7.27013	0.245515	1.51558	-6.45992	0
0.9260	6.05006	-1.28036	4.26257	-3.71538	0
0.9267	2.99778	0.856848	3.34691	-4.01851	0
0.9273	3.30384	2.07706	2.73647	-4.62886	0
0.9280	4.52392	-0.669029	5.78868	-4.93609	0
0.9287	4.21785	-2.50057	7.00957	-5.23921	0
0.9293	0.557628	-0.974696	5.17824	-4.62886	0
0.9300	-2.18859	-0.36459	5.17824	-5.54644	0
0.9307	-0.968512	-2.50057	7.00957	-6.45992	0
0.9313	-3.10259	-3.11068	7.31479	-5.23921	0
0.9320	-9.20716	-0.36459	3.65213	-3.40815	0
0.9327	-8.90109	0.551182	-3.06274	-3.71538	0
0.9333	-6.76701	-0.669029	-7.64106	-4.32573	0
0.9340	-7.98708	-0.0589237	-4.89407	-3.10502	0
0.9347	-4.9348	1.16129	2.12602	-0.0532524	0
0.9353	-1.27458	0.245515	4.26257	0.864327	0
0.9360	-4.62873	-0.974696	2.12602	-3.40815	0
0.9367	-6.15487	-1.5848	-1.23141	-5.23921	0
0.9373	-4.62873	-2.50057	-6.72539	-2.7978	0
0.9380	-6.76701	-1.89047	-14.9611	-1.57709	0
0.9387	-8.29315	0.245515	-20.4551	-0.966735	0
0.9393	-6.46094	0.245515	-18.3185	-0.0532524	0
0.9400	-5.24087	-2.50057	-13.4403	-0.966735	0
0.9407	-4.9348	-4.33212	-11.9142	-0.356381	0
0.9413	-3.71473	-3.41635	-12.2194	2.69539	0
0.9420	-3.40866	-2.19491	-12.8298	1.77781	0
0.9427	-3.40866	-0.974696	-13.135	-1.27396	0
0.9433	-2.18859	-0.669029	-13.135	-0.356381	0
0.9440	-0.968512	-1.28036	-11.6089	1.77781	0
0.9447	-3.10259	-2.50057	-10.3881	1.47468	0
0.9453	-6.46094	-3.72078	-9.47239	1.16746	0
0.9460	-6.46094	-1.89047	-7.03062	1.77781	0
0.9467	-4.9348	1.16129	-6.72539	0.864327	0
0.9473	-7.07307	2.07706	-11.6089	-1.27396	0
0.9480	-9.51322	0.245515	-12.8298	-1.88431	0
0.9487	-6.76701	-0.974696	-5.80973	-3.10502	0
0.9493	-2.80072	-1.5848	1.8208	-4.62886	0
0.9500	-0.054505	-1.28036	1.51558	-2.18744	0
0.9507	0.557628	0.245515	-4.58885	1.47468	0
0.9513	0.863695	-0.669029	-11.3037	-1.27396	0
0.9520	2.99778	-4.33212	-11.3037	-4.01851	0
0.9527	4.52392	-4.33212	-4.58885	1.16746	0
0.9533	3.30384	-0.974696	0.599918	4.82958	0
0.9540	3.30384	0.551182	2.12602	-0.663606	0
0.9547	4.82998	-1.28036	2.43125	-3.71538	0
0.9553	3.30384	-3.41635	1.51558	0.557102	0
0.9560	0.863695	-3.41635	0.599918	2.69539	0
0.9567	0.557628	-1.5848	-0.0105249	1.47468	0
0.9573	-0.356379	-0.669029	-5.19929	2.69539	0
0.9580	-0.662446	-0.669029	-10.9985	4.21923	0
0.9587	-1.27458	-0.0589237	-9.47239	3.30574	0
0.9593	-5.853	0.856848	-6.42017	3.9161	0
0.9600	-7.68101	1.16129	-3.9784	4.52645	0
0.9607	-2.80072	0.551182	1.8208	0.557102	0
0.9613	0.557628	-0.974696	7.00957	-1.57709	0
0.9620	-1.27458	-2.50057	5.78868	1.16746	0
0.9627	-5.24087	-2.50057	0.905139	1.47468	0
0.9633	-11.9534	-1.5848	-3.06274	-0.356381	0
0.9640	-15.0057	-0.974696	-7.33584	0.557102	0
0.9647	-10.7333	-0.669029	-9.77761	-0.0532524	0
0.9653	-7.98708	-0.974696	-7.64106	-2.18744	0
0.9660	-9.81929	-0.669029	-3.9784	0.864327	0
0.9667	-11.3454	0.551182	-4.89407	2.99852	0
0.9673	-10.4272	1.16129	-8.2515	-1.57709	0
0.9680	-5.54693	-0.36459	-6.42017	-3.71538	0
0.9687	-1.27458	-0.36459	-1.53663	-0.0532524	0
0.9693	-2.80072	1.16129	-0.0105249	-1.57709	0
0.9700	-2.80072	1.77139	1.8208	-5.54644	0
0.9707	1.47164	0.245515	4.26257	-2.7978	0
0.9713	0.863695	-0.0589237	5.48346	-0.663606	0
0.9720	-2.80072	2.38273	7.92523	-4.01851	0
0.9727	-1.27458	3.60294	11.5879	-3.71538	0
0.9733	1.16976	-0.0589237	17.0819	-0.0532524	0
0.9740	0.863695	-2.19491	25.3176	-0.663606	0
0.9747	1.47164	0.551182	28.9802	-1.57709	0
0.9753	1.47164	0.551182	22.5706	-0.966735	0
0.9760	0.863695	-3.41635	9.75656	-1.88431	0
0.9767	2.38984	-3.41635	-9.47239	-0.966735	0
0.9773	2.38984	-0.36459	-32.3587	1.77781	0
0.9780	-0.054505	1.16129	-44.2624	2.08504	0
0.9787	-0.662446	0.856848	-38.7684	2.38816	0
0.9793	1.47164	0.245515	-26.2543	4.21923	0
0.9800	3.60991	-1.5848	-15.2663	2.99852	0
0.9807	4.21785	-4.02645	-8.2515	0.864327	0
0.9813	3.60991	-4.33212	-3.67318	0.864327	0
0.9820	3.60991	-0.36459	0.599918	-0.0532524	0
0.9827	4.21785	3.9086	6.70435	-0.663606	0
0.9833	2.69171	2.99283	12.8088	-0.0532524	0
0.9840	-0.356379	1.16129	12.5036	-1.27396	0
0.9847	-0.356379	1.46695	1.21036	-3.71538	0
0.9853	3.30384	0.245515	-9.77761	-3.10502	0
0.9860	5.44212	-1.28036	-12.2194	-3.40815	0
0.9867	4.21785	-0.974696	-10.3881	-3.71538	0
0.9873	3.60991	-1.5848	-7.64106	-1.88431	0
0.9880	5.74399	-0.669029	-2.75752	-2.18744	0
0.9887	6.96406	0.245515	-1.23141	-4.93609	0
0.9893	6.66219	-2.50057	-2.4523	-4.62886	0
0.9900	6.66219	-3.11068	-1.23141	-3.71538	0
0.9907	6.35612	0.856848	1.8208	-4.62886	0
0.9913	4.21785	0.245515	4.87302	-4.62886	0
0.9920	4.52392	-2.50057	8.84089	-3.71538	0
0.9927	8.18833	-0.974696	14.0297	-3.40815	0
0.9933	9.10234	0.245515	16.4714	-2.18744	0
0.9940	6.96406	0.245515	14.0297	-2.18744	0
0.9947	6.96406	2.07706	10.367	-3.10502	0
0.9953	7.88226	2.99283	10.6722	-3.10502	0
0.9960	8.18833	2.07706	12.5036	-4.32573	0
0.9967	10.6285	4.21304	14.9453	-4.62886	0
0.9973	12.4607	3.9086	21.9602	-2.49467	0
0.9980	12.1546	-0.36459	29.8959	-1.88431	0
0.9987	10.9345	-0.36459	32.3377	-1.88431	0
0.9993	9.10234	0.245515	32.6429	-0.0532524	0
1.0000	6.96406	-1.5848	34.7794	-0.356381	0
1.0007	5.13605	0.245515	36.3056	-4.01851	0
1.0013	2.38984	2.99283	38.1369	-3.71538	0
1.0020	-2.80072	0.245515	40.2734	-1.57709	0
1.0027	-6.15487	-1.5848	40.8839	-1.57709	0
1.0033	-5.853	-0.0589237	36.0003	-2.49467	0
1.0040	-6.76701	-0.974696	20.4393	-2.7978	0
1.0047	-11.0394	-2.19491	-1.23141	-2.7978	0
1.0053	-13.1734	0.245515	-14.0454	-0.966735	0
1.0060	-10.7333	2.07706	-19.2342	-0.356381	0
1.0067	-8.90109	1.16129	-32.9692	-1.88431	0
1.0073	-11.3454	-0.669029	-52.8033	-1.88431	0
1.0080	-12.2594	-1.5848	-58.9077	-1.57709	0
1.0087	-8.29315	-0.974696	-49.7511	-2.7978	0
1.0093	-4.32686	0.245515	-37.8527	-3.71538	0
1.0100	-4.02079	0.856848	-29.6117	-0.356381	0
1.0107	-3.40866	1.16129	-21.3708	1.47468	0
1.0113	-2.18859	-0.36459	-15.2663	-3.40815	0
1.0120	-2.80072	-2.19491	-13.135	-5.84957	0
1.0127	-4.62873	-0.974696	-11.6089	-1.88431	0
1.0133	-5.853	0.856848	-10.6933	0.253973	0
1.0140	-6.15487	0.245515	-14.3507	-0.0532524	0
1.0147	-4.9348	-0.36459	-18.3185	0.864327	0
1.0153	-3.71473	-0.36459	-15.8768	-0.0532524	0
1.0160	-4.62873	-0.974696	-10.6933	-2.49467	0
1.0167	-4.02079	-1.5848	-6.72539	-0.0532524	0
1.0173	1.16976	-0.974696	-3.67318	3.60887	0
1.0180	5.74399	-0.669029	0.599918	3.30574	0
1.0187	5.44212	1.16129	4.5678	2.08504	0
1.0193	1.47164	1.46695	5.17824	1.77781	0
1.0200	-1.88252	-0.0589237	2.43125	-0.663606	0
1.0207	-1.88252	-0.669029	2.12602	-2.7978	0
1.0213	-1.58065	1.46695	2.43125	-2.49467	0
1.0220	-3.10259	2.07706	-0.926189	-1.57709	0
1.0227	-3.40866	-0.974696	-1.23141	-1.27396	0
1.0233	-3.10259	-1.28036	7.00957	-0.0532524	0
1.0240	-2.18859	1.16129	14.3349	2.69539	0
1.0247	1.16976	0.245515	13.4192	2.69539	0
1.0253	3.30384	-1.28036	13.4192	-0.663606	0
1.0260	2.08377	2.99283	14.3349	-0.0532524	0
1.0267	0.863695	4.82315	7.62001	2.08504	0
1.0273	1.16976	1.16129	-2.14707	-0.966735	0
1.0280	0.557628	2.07706	-3.36796	-2.49467	0
1.0287	-1.88252	4.21304	-1.23141	1.47468	0
1.0293	-6.76701	1.16129	-4.28362	2.08504	0
1.0300	-8.59921	-0.0589237	-10.3881	-0.0532524	0
1.0307	-6.76701	3.29727	-15.5716	2.99852	0
1.0313	-10.1254	5.43448	-20.4551	4.21923	0
1.0320	-16.5318	5.12881	-20.4551	-0.0532524	0
1.0327	-14.6996	3.9086	-16.7924	1.77781	0
1.0333	-10.4272	0.856848	-13.7455	6.96787	0
1.0340	-10.7333	-0.669029	-10.3881	5.74716	0
1.0347	-9.81929	1.16129	-7.64106	3.9161	0
1.0353	-7.98708	1.46695	-8.2515	4.52645	0
1.0360	-8.59921	0.551182	-7.64106	4.21923	0
1.0367	-7.68101	0.551182	-5.80973	6.96787	0
1.0373	-5.853	2.38273	-5.80973	11.2403	0
1.0380	-4.32686	2.68717	-3.9784	9.10206	0
1.0387	-1.27458	-0.669029	3.34691	6.35751	0
1.0393	1.47164	-0.36459	9.75656	9.40928	0
1.0400	4.52392	4.51871	14.3349	10.0196	0
1.0407	8.18833	5.73892	18.9132	6.96787	0
1.0413	7.5762	2.07706	21.0497	7.271	0
1.0420	5.13605	0.856848	20.1341	9.10206	0
1.0427	6.96406	1.16129	19.5236	7.57822	0
1.0433	7.27013	1.77139	19.8289	4.82958	0
1.0440	3.30384	2.38273	18.3028	2.99852	0
1.0447	2.99778	1.16129	15.2505	3.30574	0
1.0453	4.52392	-0.669029	12.5036	5.43993	0
1.0460	3.30384	0.245515	9.14612	7.271	0
1.0467	1.47164	-0.669029	-0.0105249	6.66064	0
1.0473	-2.49465	-3.41635	-14.0454	4.52645	0
1.0480	-7.37914	-1.5848	-22.8969	4.82958	0
1.0487	-6.76701	0.856848	-23.2021	7.57822	0
1.0493	-3.40866	-2.50057	-20.1499	8.18858	0
1.0500	-4.9348	-6.4681	-14.0454	6.05029	0
1.0507	-6.76701	-5.24666	-6.72539	5.13681	0
1.0513	-3.40866	-1.5848	-3.67318	5.13681	0
1.0520	-1.27458	-1.28036	-2.14707	4.82958	0
1.0527	-1.88252	-2.50057	2.12602	5.74716	0
1.0533	-0.054505	-1.28036	4.87302	6.35751	0
1.0540	2.08377	0.245515	4.87302	6.96787	0
1.0547	-1.27458	-0.974696	4.5678	8.18858	0
1.0553	-6.76701	-1.5848	3.34691	7.271	0
1.0560	-6.76701	-0.669029	3.95735	4.82958	0
1.0567	-0.356379	-2.19491	8.84089	5.43993	0
1.0573	5.13605	-4.02645	10.6722	5.43993	0
1.0580	5.13605	-4.33212	7.92523	3.60887	0
1.0587	3.30384	-4.63656	10.0618	3.9161	0
1.0593	3.30384	-4.63656	10.9774	6.96787	0
1.0600	2.69171	-3.11068	1.8208	5.74716	0
1.0607	-1.58065	-2.80624	-5.19929	1.77781	0
1.0613	-2.49465	-3.72078	-3.06274	0.253973	0
1.0620	3.30384	-3.41635	-1.23141	0.864327	0
1.0627	6.96406	-2.50057	-2.14707	0.557102	0
1.0633	6.96406	-2.50057	-0.926189	-0.966735	0
1.0640	10.3224	-2.50057	1.8208	-0.966735	0
1.0647	12.1546	-3.11068	4.26257	-0.0532524	0
1.0653	7.27013	-3.41635	5.78868	0.253973	0
1.0660	6.05006	-2.80624	7.62001	0.864327	0
1.0667	10.6285	-2.80624	10.367	2.08504	0
1.0673	13.6808	-3.41635	14.6401	-1.57709	0
1.0680	12.4607	-2.19491	19.5236	-6.45992	0
1.0687	9.71447	-1.89047	24.4019	-6.45992	0
1.0693	7.27013	-3.41635	31.1168	-4.32573	0
1.0700	7.88226	-3.41635	36.3056	-3.71538	0
1.0707	6.35612	-3.41635	36.0003	-3.71538	0
1.0713	2.69171	-4.02645	35.0847	-5.54644	0
1.0720	2.69171	-3.41635	37.2212	-6.76715	0
1.0727	2.08377	-2.50057	34.4742	-3.71538	0
1.0733	-5.24087	-3.72078	28.3698	-2.18744	0
1.0740	-10.1254	-4.63656	25.0124	-5.23921	0
1.0747	-7.68101	-4.33212	19.8289	-5.54644	0
1.0753	-4.62873	-4.33212	18.9132	-4.32573	0
1.0760	-2.18859	-4.33212	25.3176	-5.84957	0
1.0767	-1.27458	-4.02645	12.1983	-5.84957	0
1.0773	-4.02079	-4.33212	-24.7282	-5.23921	0
1.0780	-4.9348	-4.33212	-46.0937	-5.54644	0
1.0787	-3.10259	-3.11068	-41.5154	-3.10502	0
1.0793	-5.853	-3.41635	-34.4953	-2.18744	0
1.0800	-8.29315	-5.858	-32.3587	-7.68063	0
1.0807	-6.15487	-6.16243	-32.6639	-11.3428	0
1.0813	-9.20716	-4.94222	-35.7162	-8.90134	0
1.0820	-13.7856	-6.16243	-31.4431	-7.3775	0
1.0827	-9.51322	-7.99398	-22.2864	-8.90134	0
1.0833	-3.10259	-5.24666	-20.1499	-10.122	0
1.0840	-4.62873	-1.5848	-19.5394	-10.122	0
1.0847	-7.37914	-2.19491	-14.0454	-8.29098	0
1.0853	-7.37914	-2.50057	-11.3037	-7.3775	0
1.0860	-7.68101	-2.19491	-11.3037	-8.29098	0
1.0867	-6.76701	-3.41635	-10.6933	-8.90134	0
1.0873	-3.71473	-4.33212	-10.3881	-8.90134	0
1.0880	-1.88252	-3.41635	-7.94628	-8.90134	0
1.0887	-1.88252	-2.50057	-3.9784	-9.20856	0
1.0893	-0.968512	-2.19491	-5.50451	-11.0396	0
1.0900	-1.27458	-3.41635	-7.94628	-9.81892	0
1.0907	-4.02079	-5.24666	-3.67318	-4.93609	0
1.0913	-4.9348	-3.41635	2.12602	-7.3775	0
1.0920	-2.18859	-1.5848	3.34691	-11.9531	0
1.0927	0.251562	-3.41635	4.26257	-6.76715	0
1.0933	1.16976	-4.94222	8.23045	-1.57709	0
1.0940	0.251562	-4.33212	12.5036	-6.45992	0
1.0947	-1.58065	-3.41635	13.4192	-8.29098	0
1.0953	-2.49465	-0.974696	11.2827	-2.7978	0
1.0960	-3.10259	-0.669029	8.84089	-1.88431	0
1.0967	-3.71473	-4.33212	7.31479	-2.49467	0
1.0973	-4.62873	-4.02645	4.5678	-0.0532524	0
1.0980	-5.853	-0.36459	1.8208	-0.0532524	0
1.0987	-6.76701	-1.28036	1.21036	0.253973	0
1.0993	-5.24087	-2.80624	3.04169	3.60887	0
1.1000	-3.40866	-0.974696	6.0939	2.69539	0
1.1007	-4.32686	-0.669029	9.75656	0.864327	0
1.1013	-4.32686	-0.0589237	11.5879	3.60887	0
1.1020	-1.88252	2.07706	11.5879	3.9161	0
1.1027	-0.356379	1.77139	12.5036	2.69539	0
1.1033	-0.054505	2.07706	12.5036	5.43993	0
1.1040	0.863695	2.68717	13.114	4.52645	0
1.1047	1.16976	-0.36459	14.9453	-1.57709	0
1.1053	1.47164	0.245515	17.0819	-1.27396	0
1.1060	4.82998	4.21304	17.9975	4.82958	0
1.1067	5.74399	2.38273	17.3871	5.13681	0
1.1073	-0.662446	-0.669029	15.2505	2.08504	0
1.1080	-3.71473	2.07706	12.8088	2.99852	0
1.1087	-0.356379	2.38273	12.5036	4.82958	0
1.1093	-0.356379	-0.36459	11.8931	1.77781	0
1.1100	-2.18859	2.07706	11.2827	-1.27396	0
1.1107	-1.58065	4.21304	12.8088	0.253973	0
1.1113	-2.18859	2.07706	14.0297	1.77781	0
1.1120	-2.80072	2.07706	9.75656	2.69539	0
1.1127	-0.054505	4.51871	3.04169	5.43993	0
1.1133	-0.054505	4.51871	-0.315746	6.05029	0
1.1140	-1.27458	3.9086	-0.620968	4.52645	0
1.1147	2.69171	4.82315	-1.53663	5.74716	0
1.1153	4.82998	4.21304	-7.64106	6.35751	0
1.1160	2.69171	2.68717	-15.5716	2.99852	0
1.1167	5.13605	1.77139	-18.6238	3.30574	0
1.1173	8.18833	1.77139	-15.8768	5.74716	0
1.1180	7.5762	2.99283	-12.2194	4.52645	0
1.1187	8.79627	2.99283	-7.03062	5.74716	0
1.1193	12.4607	2.99283	-0.315746	10.9331	0
1.1200	12.7626	6.04459	2.12602	10.0196	0
1.1207	9.71447	6.65469	0.294696	6.05029	0
1.1213	7.88226	2.68717	-1.53663	8.18858	0
1.1220	8.4902	2.07706	-5.80973	9.40928	0
1.1227	7.5762	5.12881	-12.2194	5.74716	0
1.1233	5.74399	4.51871	-14.9611	3.60887	0
1.1240	6.05006	2.07706	-15.5716	5.13681	0
1.1247	6.05006	2.99283	-13.7455	6.66064	0
1.1253	4.21785	4.51871	-9.47239	6.35751	0
1.1260	5.44212	6.34903	-5.80973	6.35751	0
1.1267	7.88226	7.57046	-4.28362	6.96787	0
1.1273	3.30384	5.43448	-0.315746	5.74716	0
1.1280	0.251562	3.29727	3.65213	3.30574	0
1.1287	1.7777	2.99283	0.599918	2.69539	0
1.1293	-1.27458	2.99283	-5.80973	2.69539	0
1.1300	-6.46094	4.51871	-9.47239	2.38816	0
1.1307	-6.76701	5.12881	-10.9985	3.9161	0
1.1313	-7.37914	1.77139	-10.6933	5.13681	0
1.1320	-8.59921	0.856848	-9.47239	4.52645	0
1.1327	-6.15487	3.29727	-7.33584	4.52645	0
1.1333	-2.80072	2.07706	-3.9784	3.9161	0
1.1340	-1.27458	-0.36459	-1.53663	1.77781	0
1.1347	-0.054505	0.856848	-0.315746	2.69539	0
1.1353	-1.27458	2.07706	2.12602	3.9161	0
1.1360	-4.62873	2.38273	3.95735	2.69539	0
1.1367	-4.9348	0.856848	3.95735	4.21923	0
1.1373	-4.02079	-0.36459	6.70435	6.66064	0
1.1380	-4.32686	4.21304	12.5036	5.43993	0
1.1387	-4.9348	7.57046	16.1662	4.52645	0
1.1393	-6.15487	3.9086	16.1662	5.43993	0
1.1400	-8.29315	2.38273	14.3349	4.21923	0
1.1407	-10.1254	3.60294	15.2505	3.60887	0
1.1413	-11.3454	1.77139	17.9975	6.35751	0
1.1420	-13.1734	1.16129	13.114	6.35751	0
1.1427	-15.9239	2.07706	1.8208	3.30574	0
1.1433	-18.0579	0.551182	-3.06274	2.69539	0
1.1440	-18.9719	1.77139	-1.23141	4.52645	0
1.1447	-20.8041	2.68717	-1.53663	3.9161	0
1.1453	-21.7223	-0.36459	-4.28362	2.08504	0
1.1460	-18.6701	-0.36459	-3.36796	0.864327	0
1.1467	-15.0057	1.77139	1.51558	0.557102	0
1.1473	-12.5655	0.245515	5.17824	1.77781	0
1.1480	-9.81929	0.245515	6.0939	3.30574	0
1.1487	-8.29315	1.46695	6.70435	1.77781	0
1.1493	-8.59921	0.856848	7.62001	-0.0532524	0
1.1500	-7.68101	1.16129	10.0618	1.16746	0
1.1507	-6.15487	2.68717	15.2505	2.69539	0
1.1513	-7.07307	2.38273	17.6923	0.864327	0
1.1520	-7.37914	3.60294	16.1662	-0.0532524	0
1.1527	-3.10259	4.82315	15.861	0.253973	0
1.1533	1.7777	2.38273	17.9975	-0.356381	0
1.1540	2.99778	0.245515	15.2505	-0.356381	0
1.1547	-0.054505	-0.669029	8.84089	0.557102	0
1.1553	-3.10259	-1.5848	5.17824	-0.356381	0
1.1560	-4.02079	-0.669029	4.5678	-1.88431	0
1.1567	-4.02079	0.551182	4.5678	-0.356381	0
1.1573	-4.9348	-0.669029	3.34691	2.69539	0
1.1580	-6.76701	-0.669029	3.04169	4.52645	0
1.1587	-7.07307	0.551182	3.34691	3.30574	0
1.1593	-3.10259	0.245515	1.8208	1.77781	0
1.1600	-0.054505	-1.28036	1.51558	3.60887	0
1.1607	-2.18859	-1.5848	6.70435	4.52645	0
1.1613	-3.10259	-0.669029	10.0618	2.38816	0
1.1620	0.557628	0.551182	8.84089	2.08504	0
1.1627	1.16976	1.77139	9.75656	3.60887	0
1.1633	-0.662446	2.07706	10.0618	0.864327	0
1.1640	0.251562	0.551182	6.0939	-2.7978	0
1.1647	1.47164	0.551182	7.00957	-1.27396	0
1.1653	0.251562	1.77139	10.9774	1.16746	0
1.1660	-0.356379	0.245515	7.92523	0.864327	0
1.1667	-0.054505	-2.80624	3.04169	1.47468	0
1.1673	-0.054505	-3.41635	2.43125	3.30574	0
1.1680	0.557628	-3.41635	-0.926189	2.69539	0
1.1687	-0.054505	-3.11068	-6.42017	-0.0532524	0
1.1693	-1.58065	-2.19491	-6.72539	-1.27396	0
1.1700	1.47164	-1.28036	-2.4523	0.864327	0
1.1707	3.91598	-1.5848	3.04169	2.69539	0
1.1713	-0.054505	-1.89047	6.70435	0.864327	0
1.1720	-2.18859	-2.19491	7.92523	0.557102	0
1.1727	2.38984	-2.80624	10.9774	4.21923	0
1.1733	6.96406	-2.50057	16.4714	4.21923	0
1.1740	9.71447	-2.50057	21.0497	0.864327	0
1.1747	13.6808	-3.11068	25.6228	2.99852	0
1.1753	14.2887	-1.5848	27.7594	4.82958	0
1.1760	12.1546	-0.669029	24.4019	-0.0532524	0
1.1767	13.6808	-1.89047	19.8289	-0.663606	0
1.1773	16.733	-2.19491	12.1983	4.82958	0
1.1780	13.9868	-1.5848	-2.14707	4.82958	0
1.1787	9.4084	-2.50057	-9.47239	2.38816	0
1.1793	8.79627	-2.50057	-4.89407	5.43993	0
1.1800	8.79627	-0.669029	-4.89407	7.88135	0
1.1807	5.13605	-0.669029	-14.3507	5.43993	0
1.1813	2.38984	-2.50057	-21.676	2.99852	0
1.1820	2.08377	-3.11068	-23.5073	2.99852	0
1.1827	-0.968512	-2.80624	-27.7804	2.99852	0
1.1833	-6.15487	-3.41635	-32.3587	1.77781	0
1.1840	-9.51322	-4.94222	-28.0856	-0.0532524	0
1.1847	-10.4272	-5.24666	-20.4551	-0.356381	0
1.1853	-13.1734	-4.94222	-18.6238	-0.0532524	0
1.1860	-15.6178	-4.63656	-18.6238	0.557102	0
1.1867	-13.1734	-3.41635	-17.7081	1.47468	0
1.1873	-8.59921	-2.50057	-19.5394	-0.0532524	0
1.1880	-6.46094	-3.41635	-17.0977	-4.32573	0
1.1887	-4.32686	-4.02645	-8.86194	-7.07028	0
1.1893	-1.27458	-2.50057	-5.80973	-6.45992	0
1.1900	-1.88252	-2.50057	-6.42017	-3.40815	0
1.1907	-3.71473	-3.41635	-3.36796	-0.0532524	0
1.1913	-2.18859	-3.41635	-3.36796	-0.663606	0
1.1920	0.557628	-4.02645	-7.64106	-2.7978	0
1.1927	-0.054505	-3.72078	-9.77761	-0.966735	0
1.1933	-2.49465	-1.5848	-12.2194	-0.356381	0
1.1940	-1.27458	-1.89047	-14.9611	-3.40815	0
1.1947	4.21785	-4.02645	-14.0454	-2.7978	0
1.1953	9.4084	-4.33212	-10.9985	0.864327	0
1.1960	10.9345	-2.50057	-8.55672	-0.356381	0
1.1967	9.4084	-0.669029	-5.19929	-2.7978	0
1.1973	7.5762	-0.669029	-1.53663	-0.966735	0
1.1980	10.9345	-1.5848	0.599918	0.253973	0
1.1987	16.427	-0.0589237	1.21036	-1.27396	0
1.1993	13.9868	2.68717	0.599918	-1.57709	0
1.2000	7.27013	0.856848	-1.53663	-2.7978	0
1.2007	6.96406	-2.50057	-4.89407	-4.93609	0
1.2013	8.18833	-2.50057	-6.72539	-2.49467	0
1.2020	6.66219	-1.5848	-6.11495	0.864327	0
1.2027	6.96406	-0.36459	-6.72539	-1.88431	0
1.2033	6.05006	0.856848	-8.55672	-5.23921	0
1.2040	0.557628	-0.669029	-8.55672	-2.18744	0
1.2047	-4.02079	-1.5848	-10.0828	-0.966735	0
1.2053	-3.10259	1.16129	-12.8298	-4.32573	0
1.2060	-0.054505	2.99283	-9.77761	-4.32573	0
1.2067	2.38984	1.46695	-3.9784	-1.88431	0
1.2073	0.557628	0.551182	-3.36796	-2.7978	0
1.2080	-2.18859	0.245515	-0.926189	-3.40815	0
1.2087	2.08377	0.245515	4.87302	-1.57709	0
1.2093	6.35612	0.856848	5.78868	-2.7978	0
1.2100	6.96406	1.46695	5.17824	-3.71538	0
1.2107	7.88226	3.29727	6.70435	1.77781	0
1.2113	5.44212	4.82315	2.43125	3.60887	0
1.2120	1.47164	4.21304	-6.72539	-3.40815	0
1.2127	4.52392	2.07706	-10.3881	-4.32573	0
1.2133	8.18833	0.551182	-7.03062	2.69539	0
1.2140	7.88226	1.16129	-3.36796	2.69539	0
1.2147	10.6285	2.99283	-0.315746	-1.27396	0
1.2153	15.8148	2.68717	2.43125	1.16746	0
1.2160	16.733	0.245515	6.70435	4.52645	0
1.2167	17.647	0.245515	9.75656	5.43993	0
1.2173	20.0872	1.46695	7.62001	6.05029	0
1.2180	18.8671	2.07706	2.43125	3.60887	0
1.2187	14.2887	3.9086	-3.36796	0.864327	0
1.2193	8.79627	3.9086	-9.47239	3.60887	0
1.2200	6.05006	1.16129	-13.135	5.74716	0
1.2207	6.96406	0.856848	-12.5246	4.52645	0
1.2213	6.96406	2.99283	-9.16717	5.43993	0
1.2220	5.74399	4.21304	-4.28362	7.271	0
1.2227	5.44212	5.43448	-1.84185	5.13681	0
1.2233	4.21785	5.12881	-3.06274	1.77781	0
1.2240	2.38984	3.9086	-4.58885	-0.0532524	0
1.2247	2.69171	3.60294	-3.9784	1.16746	0
1.2253	2.69171	2.38273	-3.67318	4.52645	0
1.2260	1.47164	1.77139	-3.9784	5.13681	0
1.2267	1.47164	3.60294	-5.50451	3.60887	0
1.2273	2.99778	2.68717	-4.89407	2.69539	0
1.2280	5.13605	-0.669029	-0.620968	3.60887	0
1.2287	6.35612	-0.669029	-0.315746	3.9161	0
1.2293	4.21785	0.551182	-7.03062	2.08504	0
1.2300	5.13605	-0.36459	-8.86194	1.77781	0
1.2307	10.0163	-0.36459	-7.94628	4.82958	0
1.2313	10.3224	-0.36459	-14.3507	5.43993	0
1.2320	7.88226	-0.974696	-18.929	1.77781	0
1.2327	9.71447	0.856848	-12.5246	2.38816	0
1.2333	7.88226	2.07706	-6.72539	4.82958	0
1.2340	-0.968512	-0.36459	-6.11495	3.9161	0
1.2347	-6.15487	-1.5848	-3.9784	3.60887	0
1.2353	-5.54693	2.07706	-3.06274	3.60887	0
1.2360	-4.02079	2.07706	-6.72539	0.557102	0
1.2367	-1.58065	-1.5848	-7.03062	0.864327	0
1.2373	-0.662446	-1.89047	-2.75752	4.52645	0
1.2380	-5.54693	0.245515	-0.315746	3.30574	0
1.2387	-9.51322	-0.974696	-1.84185	1.77781	0
1.2393	-7.07307	-2.80624	-2.14707	6.35751	0
1.2400	-5.54693	-1.5848	-2.14707	6.96787	0
1.2407	-7.68101	-0.669029	-3.67318	2.38816	0
1.2413	-8.59921	-0.974696	-4.89407	1.47468	0
1.2420	-6.76701	-1.5848	-3.67318	3.30574	0
1.2427	-4.9348	-2.50057	-0.315746	0.864327	0
1.2433	0.251562	-1.5848	3.34691	-1.27396	0
1.2440	5.74399	-1.28036	5.48346	0.557102	0
1.2447	6.35612	-3.41635	5.78868	0.557102	0
1.2453	4.82998	-5.24666	7.62001	-1.88431	0
1.2460	5.44212	-4.63656	11.5879	0.253973	0
1.2467	6.96406	-3.11068	13.7244	4.21923	0
1.2473	6.35612	-1.5848	14.3349	1.16746	0
1.2480	6.96406	-3.41635	14.9453	-2.7978	0
1.2487	7.5762	-6.77254	14.3349	-4.01851	0
1.2493	7.88226	-5.55233	14.9453	-7.07028	0
1.2500	8.18833	-2.80624	19.8289	-8.29098	0
1.2507	9.10234	-4.33212	20.7445	-4.01851	0
1.2513	6.35612	-5.24666	15.5558	-3.71538	0
1.2520	1.47164	-3.72078	11.8931	-5.54644	0
1.2527	-0.968512	-4.94222	10.367	-2.7978	0
1.2533	-2.49465	-5.24666	5.78868	-1.27396	0
1.2540	-7.68101	-2.19491	-0.315746	-4.62886	0
1.2547	-13.1734	-2.80624	-7.94628	-5.84957	0
1.2553	-13.7856	-7.38387	-18.6238	-5.23921	0
1.2560	-11.0394	-6.16243	-24.7282	-4.01851	0
1.2567	-8.59921	-0.974696	-23.2021	-1.57709	0
1.2573	-6.15487	-0.669029	-19.5394	-1.57709	0
1.2580	-2.18859	-3.41635	-14.9611	-3.71538	0
1.2587	-0.968512	-1.5848	-10.6933	-3.71538	0
1.2593	-3.40866	2.38273	-10.6933	-4.62886	0
1.2600	-6.76701	2.07706	-14.0454	-7.07028	0
1.2607	-9.51322	-0.669029	-15.8768	-6.45992	0
1.2613	-11.3454	-2.19491	-12.2194	-4.32573	0
1.2620	-8.59921	-2.80624	-6.11495	-4.62886	0
1.2627	-3.40866	-3.41635	-5.50451	-5.23921	0
1.2633	-2.49465	-2.50057	-12.5246	-5.54644	0
1.2640	-4.62873	-0.669029	-19.5394	-7.07028	0
1.2647	-5.853	0.245515	-22.8969	-7.68063	0
1.2653	-4.62873	-0.36459	-25.3386	-8.29098	0
1.2660	-3.10259	-1.28036	-25.0334	-8.29098	0
1.2667	-3.71473	-0.0589237	-22.8969	-7.07028	0
1.2673	-4.9348	0.245515	-22.2864	-8.29098	0
1.2680	-4.62873	-1.28036	-21.676	-11.3428	0
1.2687	-5.54693	-0.669029	-17.7081	-10.7324	0
1.2693	-8.90109	0.245515	-13.135	-11.3428	0
1.2700	-8.59921	-0.0589237	-9.47239	-13.1738	0
1.2707	-6.76701	2.07706	-4.28362	-10.122	0
1.2713	-8.29315	4.21304	-2.4523	-8.29098	0
1.2720	-7.98708	2.68717	-2.75752	-12.8707	0
1.2727	-4.32686	2.07706	-0.0105249	-13.7842	0
1.2733	-2.80072	4.51871	2.43125	-8.59821	0
1.2740	-3.10259	3.9086	2.43125	-6.45992	0
1.2747	-1.27458	2.07706	4.26257	-7.3775	0
1.2753	1.47164	2.07706	7.00957	-8.29098	0
1.2760	3.30384	-0.0589237	7.92523	-9.51169	0
1.2767	6.05006	-2.50057	9.14612	-7.3775	0
1.2773	7.88226	0.245515	9.75656	-3.71538	0
1.2780	8.79627	2.99283	8.53567	-4.32573	0
1.2787	8.18833	1.16129	9.14612	-5.54644	0
1.2793	8.4902	-0.974696	7.92523	-5.23921	0
1.2800	9.4084	0.245515	0.905139	-6.15679	0
1.2807	5.74399	2.07706	-2.14707	-8.29098	0
1.2813	-0.356379	2.38273	1.8208	-7.98786	0
1.2820	0.251562	1.16129	5.78868	-7.3775	0
1.2827	4.82998	-0.669029	10.9774	-8.59821	0
1.2833	5.44212	-0.669029	17.3871	-10.7324	0
1.2840	6.35612	1.16129	18.3028	-10.122	0
1.2847	9.10234	1.77139	19.5236	-9.51169	0
1.2853	7.88226	1.16129	27.1489	-9.20856	0
1.2860	6.35612	1.46695	28.0646	-6.76715	0
1.2867	6.35612	1.46695	16.1662	-6.45992	0
1.2873	3.30384	-0.36459	5.78868	-7.98786	0
1.2880	1.47164	-1.89047	5.48346	-6.76715	0
1.2887	6.05006	-0.669029	10.0618	-4.62886	0
1.2893	8.79627	0.245515	13.4192	-6.45992	0
1.2900	6.05006	-0.669029	12.1983	-6.45992	0
1.2907	1.47164	-1.5848	4.26257	-4.62886	0
1.2913	-1.27458	-0.974696	-8.2515	-6.15679	0
1.2920	-2.18859	-0.669029	-20.4551	-5.84957	0
1.2927	-4.62873	-0.669029	-29.0013	-1.27396	0
1.2933	-7.68101	0.551182	-30.5274	1.16746	0
1.2940	-4.62873	1.16129	-24.1178	0.864327	0
1.2947	2.08377	2.07706	-17.0977	0.864327	0
1.2953	0.557628	5.12881	-18.0133	0.557102	0
1.2960	-7.07307	4.82315	-22.2864	-0.966735	0
1.2967	-8.90109	1.16129	-22.8969	-0.966735	0
1.2973	-7.37914	0.551182	-23.8125	1.47468	0
1.2980	-10.1254	1.16129	-24.423	2.69539	0
1.2987	-11.6515	0.856848	-18.6238	1.16746	0
1.2993	-5.853	2.38273	-9.77761	2.69539	0
1.3000	-0.968512	2.68717	-3.67318	8.18858	0
1.3007	-0.968512	0.245515	-1.23141	8.18858	0
1.3013	0.557628	0.856848	0.599918	3.30574	0
1.3020	2.69171	2.99283	3.34691	2.38816	0
1.3027	0.863695	2.38273	6.39912	3.60887	0
1.3033	-0.968512	2.07706	5.48346	2.69539	0
1.3040	-1.27458	2.07706	4.26257	2.69539	0
1.3047	-4.02079	0.245515	8.23045	6.05029	0
1.3053	-3.10259	0.245515	13.7244	9.10206	0
1.3060	3.91598	2.99283	15.2505	9.71241	0
1.3067	8.4902	2.07706	14.3349	8.4917	0
1.3073	6.05006	0.245515	11.2827	6.96787	0
1.3080	4.21785	0.856848	5.17824	4.52645	0
1.3087	4.52392	0.856848	-0.620968	3.30574	0
1.3093	4.21785	1.46695	-2.14707	4.52645	0
1.3100	2.38984	3.60294	-1.53663	6.66064	0
1.3107	1.7777	3.29727	-2.75752	6.66064	0
1.3113	4.21785	-0.974696	-2.14707	6.35751	0
1.3120	8.18833	-3.41635	2.12602	7.271	0
1.3127	11.5425	-1.5848	7.00957	9.40928	0
1.3133	12.7626	1.16129	10.6722	11.2403	0
1.3140	11.5425	2.07706	13.7244	10.0196	0
1.3147	9.4084	3.60294	15.2505	7.271	0
1.3153	6.35612	5.43448	13.114	6.35751	0
1.3160	2.08377	3.60294	9.45134	8.18858	0
1.3167	-3.40866	1.16129	7.00957	9.10206	0
1.3173	-12.8716	2.07706	7.00957	8.18858	0
1.3180	-23.2443	2.99283	7.00957	9.10206	0
1.3187	-26.9087	0.245515	4.5678	11.5435	0
1.3193	-24.1625	-1.5848	2.12602	10.9331	0
1.3200	-20.4981	-0.669029	3.34691	7.88135	0
1.3207	-15.6178	-0.36459	5.48346	7.57822	0
1.3213	-10.7333	-0.669029	7.31479	9.71241	0
1.3220	-10.4272	0.245515	10.9774	9.10206	0
1.3227	-11.3454	1.16129	13.4192	7.271	0
1.3233	-10.4272	-0.36459	11.5879	8.4917	0
1.3240	-9.51322	-2.19491	7.92523	10.3228	0
1.3247	-10.1254	-1.89047	-0.0105249	9.71241	0
1.3253	-9.20716	-1.28036	-11.3037	8.18858	0
1.3260	-6.15487	-0.974696	-15.2663	7.271	0
1.3267	-4.02079	-0.669029	-8.55672	7.271	0
1.3273	-2.18859	-0.669029	-2.14707	5.43993	0
1.3280	0.863695	-3.11068	-1.23141	2.69539	0
1.3287	2.08377	-5.24666	0.599918	2.38816	0
1.3293	-0.356379	-4.33212	2.12602	4.21923	0
1.3300	-0.356379	-1.89047	2.12602	4.21923	0
1.3307	3.60991	0.245515	6.0939	2.99852	0
1.3313	4.21785	1.46695	8.84089	1.77781	0
1.3320	2.99778	0.551182	4.87302	0.557102	0
1.3327	5.44212	-1.28036	2.43125	0.864327	0
[truncated: 48,328 more rows]
