# Supplementary material for: Identification of Haptic Based Guiding Using Hard Reins
Source: PLoS One. 2015 Jul 22;10(7):e0132020. doi: 10.1371/journal.pone.0132020 (PMC4511788; doi:10.1371/journal.pone.0132020)
Supplement: S4 File — (ZIP) [file pone.0132020.s004.zip › EMGData2/Subject10/T13/t13.txt]

0.0000	-11.4622	2.15891	-6.02745	9.01791	0
0.0007	-7.5002	-2.41798	0.0832808	6.87815	0
0.0013	-4.14206	-3.0288	3.43533	5.96539	0
0.0020	-2.9238	-0.893053	4.04953	8.10016	0
0.0027	-3.22042	-1.50281	4.35142	9.62642	0
0.0033	-3.22042	-0.587646	4.04953	9.62642	0
0.0040	-2.00217	1.54915	7.40158	9.32216	0
0.0047	1.04876	-0.587646	15.9483	6.26964	0
0.0053	2.57422	-3.3342	20.5287	1.69086	0
0.0060	1.35597	-1.19741	18.3842	1.99511	0
0.0067	1.66318	1.24374	18.3842	2.91286	0
0.0073	4.71411	1.24374	20.5287	0.164597	0
0.0080	6.8434	2.15891	16.5625	-1.66592	0
0.0087	5.01072	3.9903	9.23376	-1.05741	0
0.0093	0.434333	3.07513	5.88171	-2.57868	0
0.0100	-0.476707	2.15891	8.01578	-5.32695	0
0.0107	1.35597	2.46432	13.2	-5.93546	0
0.0113	-0.169496	3.07513	13.2	-7.46172	0
0.0120	-2.61659	3.07513	4.96562	-11.7363	0
0.0127	-0.783919	1.85456	1.30126	-13.2625	0
0.0133	0.741545	1.24374	4.35142	-11.432	0
0.0140	0.127122	3.37949	4.96562	-9.60148	0
0.0147	0.127122	3.37949	2.21735	-8.07522	0
0.0153	-1.69496	0.63293	-0.530915	-8.68373	0
0.0160	-3.22042	2.15891	-1.7489	-14.1753	0
0.0167	-0.476707	3.6849	-2.66499	-16.9235	0
0.0173	-0.476707	0.328576	-4.49716	-13.871	0
0.0180	-6.57856	-0.282238	-5.11136	-13.2625	0
0.0187	-9.02566	1.24374	-2.66499	-17.2278	0
0.0193	-7.5002	-1.19741	-5.41325	-18.7541	0
0.0200	-7.19298	-1.19741	-9.9937	-15.7015	0
0.0207	-4.44927	2.76973	-6.94354	-15.3973	0
0.0213	2.26701	2.15891	0.385174	-17.2278	0
0.0220	6.8434	1.54915	5.88171	-15.093	0
0.0227	8.98328	4.90547	11.3678	-11.7363	0
0.0233	10.2015	3.9903	10.4517	-13.2625	0
0.0240	6.8434	1.85456	3.13344	-17.537	0
0.0247	4.40689	2.76973	-0.530915	-19.0583	0
0.0253	8.98328	1.24374	-1.447	-19.0583	0
0.0260	12.9453	-0.587646	2.21735	-17.8413	0
0.0267	10.816	0.328576	14.1161	-13.5668	0
0.0273	8.67607	0.0231688	22.3609	-11.432	0
0.0280	7.15061	0.0231688	25.0988	-12.3448	0
0.0287	2.26701	1.24374	26.0148	-10.8185	0
0.0293	-2.61659	0.63293	9.23376	-10.5142	0
0.0300	-2.61659	1.24374	-18.8423	-13.871	0
0.0307	-3.22042	2.76973	-26.7748	-14.4845	0
0.0313	-8.71845	1.24374	-22.8085	-14.4845	0
0.0320	-12.0766	0.328576	-32.5732	-16.9235	0
0.0327	-8.41124	1.54915	-43.5663	-16.9235	0
0.0333	-9.9367	0.328576	-43.5663	-15.7015	0
0.0340	-18.7929	-0.893053	-40.818	-17.537	0
0.0347	-20.6149	0.938337	-35.9357	-17.2278	0
0.0353	-15.1275	1.54915	-29.2212	-15.093	0
0.0360	-12.0766	1.24374	-29.523	-18.1455	0
0.0367	-9.62949	1.24374	-30.1372	-20.5846	0
0.0373	-5.66752	0.328576	-23.7246	-19.9761	0
0.0380	-4.14206	-1.50281	-16.094	-20.5846	0
0.0387	-3.52763	-2.41798	-9.9937	-20.5846	0
0.0393	0.127122	-2.11363	-2.97729	-18.1455	0
0.0400	3.79247	-3.0288	0.99937	-19.9761	0
0.0407	4.40689	-3.63961	2.51924	-22.1108	0
0.0413	3.18864	-2.41798	5.88171	-18.1455	0
0.0420	1.9598	-0.587646	6.7978	-15.093	0
0.0427	3.18864	-0.282238	-2.0612	-17.2278	0
0.0433	6.23957	-0.587646	-13.9599	-19.6718	0
0.0440	8.98328	-1.19741	-18.8423	-20.5846	0
0.0447	10.5087	-1.50281	-15.7921	-20.8938	0
0.0453	12.3414	0.0231688	-9.6918	-18.7541	0
0.0460	15.6996	2.15891	-2.0612	-15.093	0
0.0467	17.8289	2.15891	3.43533	-13.2625	0
0.0473	16.6106	1.24374	2.21735	-12.3448	0
0.0480	15.3924	1.24374	-2.36309	-12.0405	0
0.0487	16.9178	1.24374	-3.89338	-11.432	0
0.0493	16.9178	0.63293	-5.71515	-9.60148	0
0.0500	17.225	0.328576	-10.9098	-8.68373	0
0.0507	18.1361	0.328576	-11.8259	-9.60148	0
0.0513	16.3034	0.328576	-7.85963	-8.68373	0
0.0520	15.0851	-0.587646	-8.77571	-4.41419	0
0.0527	16.9178	-1.50281	-9.07761	-0.139658	0
0.0533	15.9962	-2.41798	-1.14511	-0.443913	0
0.0540	12.0342	-3.0288	4.04953	-3.49644	0
0.0547	6.23957	-1.19741	3.13344	-4.41419	0
0.0553	-0.476707	-0.893053	6.1836	-1.36166	0
0.0560	-1.69496	-3.0288	7.70347	0.778094	0
0.0567	-1.39834	-3.94397	1.30126	0.468852	0
0.0573	-9.33287	-3.94397	-1.14511	2.60861	0
0.0580	-17.8712	-3.63961	2.21735	6.87815	0
0.0587	-18.7929	-0.587646	4.04953	8.70867	0
0.0593	-18.7929	1.54915	3.73723	8.70867	0
0.0600	-19.3967	0.0231688	2.21735	9.93067	0
0.0607	-18.4857	-2.41798	1.30126	9.93067	0
0.0613	-19.7039	-4.24937	2.21735	9.62642	0
0.0620	-18.7929	-5.46995	-3.58107	12.3747	0
0.0627	-11.4622	-4.55478	-13.6581	13.2875	0
0.0633	-6.27135	-3.94397	-11.5136	12.3747	0
0.0640	-4.14206	-5.46995	-0.229022	14.5095	0
0.0647	-0.476707	-6.38617	4.96562	16.34	0
0.0653	3.18864	-4.24937	8.61956	14.5095	0
0.0660	7.45782	-2.11363	16.8644	15.4222	0
0.0667	10.5087	-3.3342	21.4448	19.6968	0
0.0673	9.59771	-5.16454	23.8808	19.0882	0
0.0680	10.2015	-3.3342	29.6792	17.8662	0
0.0687	12.9453	-0.893053	35.4776	20.3053	0
0.0693	7.45782	-1.19741	34.2596	20.001	0
0.0700	-1.39834	-1.50281	28.7631	18.1705	0
0.0707	-1.09113	0.0231688	29.6792	20.001	0
0.0713	-0.476707	1.54915	33.9577	19.6968	0
0.0720	-7.5002	2.15891	32.4275	13.5917	0
0.0727	-8.71845	0.0231688	33.3436	10.5392	0
0.0733	-2.9238	-1.80822	41.2761	11.4569	0
0.0740	-1.39834	0.328576	34.2596	13.2875	0
0.0747	-3.83485	1.54915	14.1161	14.2052	0
0.0753	-3.83485	0.0231688	8.61956	12.3747	0
0.0760	-2.9238	-0.587646	15.9483	7.7959	0
0.0767	-1.39834	-0.587646	17.7805	6.5739	0
0.0773	0.434333	-1.50281	19.6126	8.70867	0
0.0780	1.35597	-0.893053	22.6628	8.10016	0
0.0787	3.18864	-1.50281	15.9483	5.04764	0
0.0793	6.23957	-2.72339	2.82114	2.29937	0
0.0800	6.53619	-0.587646	-5.71515	1.99511	0
0.0807	4.40689	-0.282238	-7.85963	3.21712	0
0.0813	5.01072	-4.24937	-1.447	4.43913	0
0.0820	8.06165	-4.86019	7.70347	5.04764	0
0.0827	9.2905	-0.893053	6.7978	4.13487	0
0.0833	4.71411	-0.893053	0.99937	0.778094	0
0.0840	-1.39834	-2.41798	-1.447	-0.748167	0
0.0847	-0.476707	0.0231688	-7.24543	0.164597	0
0.0853	3.18864	1.24374	-13.6581	1.08235	0
0.0860	3.48526	-1.50281	-8.16152	3.21712	0
0.0867	2.26701	-2.11363	3.73723	5.04764	0
0.0873	-0.476707	1.24374	8.93187	2.91286	0
0.0880	-7.80741	3.07513	5.26751	2.29937	0
0.0887	-14.2059	1.24374	-2.97729	5.66113	0
0.0893	-17.2674	0.938337	-3.27918	4.13487	0
0.0900	-19.7039	0.938337	3.73723	1.08235	0
0.0907	-21.2294	-0.587646	-6.63123	2.29937	0
0.0913	-20.3183	-0.282238	-36.5395	2.91286	0
0.0920	-16.653	3.37949	-49.9685	2.29937	0
0.0927	-10.8583	4.29571	-36.8518	2.60861	0
0.0933	-7.5002	3.07513	-24.6407	-1.97017	0
0.0940	-6.27135	3.9903	-16.3959	-7.46172	0
0.0947	-1.69496	4.90547	-1.14511	-3.19218	0
0.0953	3.18864	5.21088	6.7978	1.3866	0
0.0960	4.09968	4.90547	-1.14511	-2.88793	0
0.0967	4.71411	3.07513	-5.11136	-5.63121	0
0.0973	4.09968	3.07513	-0.832808	-1.05741	0
0.0980	3.18864	5.21088	2.51924	1.3866	0
0.0987	4.71411	3.9903	6.48549	0.164597	0
0.0993	4.71411	0.938337	11.0659	-0.443913	0
0.1000	4.09968	2.76973	9.23376	-1.05741	0
0.1007	8.36886	4.90547	7.70347	-2.27443	0
0.1013	10.816	3.07513	11.982	-2.88793	0
0.1020	8.67607	2.15891	11.982	-2.27443	0
0.1027	8.36886	4.90547	6.1836	-1.66592	0
0.1033	8.98328	4.29571	3.13344	-1.05741	0
0.1040	10.2015	2.15891	2.82114	-0.443913	0
0.1047	13.5597	3.37949	0.687067	0.468852	0
0.1053	11.727	4.29571	-1.14511	0.164597	0
0.1060	5.93236	4.90547	2.21735	0.468852	0
0.1067	5.31793	6.12605	6.7978	4.13487	0
0.1073	3.18864	5.82169	6.7978	6.87815	0
0.1080	-2.30938	3.07513	7.70347	4.74338	0
0.1087	0.741545	3.07513	14.418	2.91286	0
0.1093	5.01072	4.29571	15.6464	4.74338	0
0.1100	-0.169496	3.9903	9.53565	7.49165	0
0.1107	-3.52763	3.07513	8.61956	8.70867	0
0.1113	-1.69496	2.15891	11.3678	7.7959	0
0.1120	-2.30938	1.54915	12.2839	6.5739	0
0.1127	-3.52763	3.6849	18.3842	10.2349	0
0.1133	-3.83485	4.90547	23.277	13.5917	0
0.1140	-5.0531	1.85456	19.9145	10.2349	0
0.1147	-5.0531	0.0231688	19.9145	7.49165	0
0.1153	-4.14206	2.46432	15.6464	9.32216	0
0.1160	-4.74589	3.07513	-8.46341	7.49165	0
0.1167	-3.22042	1.24374	-27.9928	3.52137	0
0.1173	-1.39834	0.938337	-24.6407	5.04764	0
0.1180	-0.169496	1.54915	-18.5404	6.87815	0
0.1187	0.434333	3.37949	-21.5905	5.35189	0
0.1193	-2.30938	6.73686	-27.389	5.04764	0
0.1200	-6.27135	5.82169	-30.4391	4.74338	0
0.1207	-3.22042	2.15891	-24.6407	4.13487	0
0.1213	2.26701	2.76973	-14.2618	5.66113	0
0.1220	3.48526	3.6849	-10.5975	8.40441	0
0.1227	4.71411	0.328576	-7.54732	9.62642	0
0.1233	5.93236	-2.11363	-0.832808	8.70867	0
0.1240	6.8434	0.328576	1.30126	8.40441	0
0.1247	9.2905	1.54915	0.385174	9.01791	0
0.1253	9.2905	0.938337	2.21735	8.70867	0
0.1260	8.06165	0.938337	4.04953	8.40441	0
0.1267	10.2015	0.938337	6.48549	10.5392	0
0.1273	9.59771	0.0231688	9.23376	12.3747	0
0.1280	5.62515	0.63293	10.4517	13.2875	0
0.1287	7.15061	2.15891	11.0659	15.118	0
0.1293	8.36886	1.24374	10.764	15.118	0
0.1300	3.18864	0.63293	12.2839	13.2875	0
0.1307	1.35597	3.07513	20.5287	14.2052	0
0.1313	1.35597	4.60112	27.847	12.3747	0
0.1320	-3.22042	2.46432	30.8972	7.7959	0
0.1327	-4.44927	-0.282238	37.0079	9.62642	0
0.1333	0.434333	-2.11363	44.3262	12.9832	0
0.1340	3.79247	-2.41798	44.0243	8.70867	0
0.1347	5.93236	-0.282238	39.7562	6.5739	0
0.1353	7.15061	0.328576	35.1757	9.93067	0
0.1360	3.18864	-2.72339	26.9309	8.70867	0
0.1367	-1.09113	-4.24937	16.8644	5.04764	0
0.1373	-1.39834	-0.893053	5.26751	6.87815	0
0.1380	-4.14206	1.24374	-13.6581	8.40441	0
0.1387	-8.71845	0.63293	-30.741	6.87815	0
0.1393	-9.02566	-0.893053	-31.6571	7.7959	0
0.1400	-9.02566	-2.11363	-29.8249	9.93067	0
0.1407	-10.8583	-0.587646	-36.8518	9.62642	0
0.1413	-9.33287	0.938337	-36.8518	9.32216	0
0.1420	-5.97473	0.328576	-19.7584	10.5392	0
0.1427	-11.155	0.0231688	-4.79906	8.70867	0
0.1433	-20.6149	1.24374	-1.14511	4.13487	0
0.1440	-20.3183	-0.587646	2.51924	1.3866	0
0.1447	-11.155	-3.3342	4.35142	2.29937	0
0.1453	-6.88577	-1.80822	0.687067	3.82563	0
0.1460	-6.57856	-0.282238	0.687067	5.66113	0
0.1467	-2.9238	-1.50281	3.43533	5.35189	0
0.1473	0.434333	-3.0288	1.30126	4.43913	0
0.1480	0.434333	-2.11363	2.51924	8.70867	0
0.1487	-1.09113	-1.19741	8.61956	12.0654	0
0.1493	-4.14206	-2.41798	6.48549	7.49165	0
0.1500	-4.14206	-3.3342	1.30126	5.04764	0
0.1507	0.434333	-3.3342	4.96562	9.32216	0
0.1513	1.9598	-2.41798	8.61956	9.62642	0
0.1520	2.26701	-1.50281	7.40158	5.96539	0
0.1527	4.40689	0.0231688	5.5694	5.35189	0
0.1533	2.88143	-0.587646	4.04953	5.04764	0
0.1540	0.741545	-1.80822	3.43533	3.82563	0
0.1547	2.57422	0.0231688	4.65332	4.74338	0
0.1553	-0.476707	2.46432	-0.530915	5.04764	0
0.1560	-6.57856	0.938337	-13.0439	2.91286	0
0.1567	-2.9238	-2.41798	-19.7584	2.60861	0
0.1573	2.57422	-3.94397	-16.3959	3.52137	0
0.1580	-0.783919	-2.72339	-11.2117	2.91286	0
0.1587	-2.61659	-0.282238	-6.02745	1.99511	0
0.1593	1.9598	1.24374	0.385174	1.3866	0
0.1600	2.26701	0.328576	5.26751	-0.443913	0
0.1607	-3.22042	-2.41798	8.01578	-2.57868	0
0.1613	-6.88577	-2.72339	12.2839	-2.57868	0
0.1620	-7.5002	-2.11363	20.2164	-0.443913	0
0.1627	-6.57856	-2.72339	27.5451	-0.748167	0
0.1633	-4.44927	-4.24937	29.6792	-4.10494	0
0.1640	-3.83485	-3.63961	25.4111	-5.63121	0
0.1647	-7.5002	-2.72339	16.8644	-4.10494	0
0.1653	-8.10402	-3.63961	9.84796	-3.49644	0
0.1660	-2.9238	-3.94397	5.88171	-2.27443	0
0.1667	-1.39834	-1.50281	3.43533	0.468852	0
0.1673	-6.57856	-0.282238	2.82114	-0.443913	0
0.1680	-6.57856	-2.41798	6.1836	-3.80069	0
0.1687	-1.39834	-3.94397	13.8142	-3.49644	0
0.1693	-2.30938	-3.3342	20.5287	-3.19218	0
0.1700	-3.52763	-5.16454	22.0486	-5.0227	0
0.1707	0.434333	-6.99593	21.4448	-4.10494	0
0.1713	0.741545	-4.55478	17.7805	-4.10494	0
0.1720	-3.22042	-2.72339	2.51924	-8.37947	0
0.1727	-4.44927	-3.94397	-16.094	-8.98798	0
0.1733	-4.74589	-3.3342	-21.5905	-7.15747	0
0.1740	-5.97473	-3.63961	-17.312	-8.98798	0
0.1747	-4.44927	-5.46995	-13.9599	-8.98798	0
0.1753	-2.9238	-3.94397	-7.85963	-4.41419	0
0.1760	-3.83485	-1.80822	-0.530915	-5.93546	0
0.1767	-4.14206	-4.55478	1.90505	-11.7363	0
0.1773	-2.30938	-4.24937	2.21735	-11.432	0
0.1780	1.04876	0.328576	4.04953	-8.68373	0
0.1787	4.40689	0.328576	4.96562	-11.432	0
0.1793	6.23957	-1.80822	7.40158	-14.1753	0
0.1800	7.76503	-2.11363	12.2839	-13.2625	0
0.1807	11.1232	-3.3342	13.2	-12.654	0
0.1813	15.3924	-4.24937	6.7978	-11.432	0
0.1820	18.4433	-2.72339	4.96562	-8.37947	0
0.1827	19.6615	-1.50281	14.1161	-8.98798	0
0.1833	20.276	-0.587646	24.7969	-12.0405	0
0.1840	19.9687	0.328576	31.8133	-10.5142	0
0.1847	14.1741	-0.282238	33.9577	-8.68373	0
0.1853	6.23957	-0.587646	27.847	-10.8185	0
0.1860	3.79247	-0.282238	19.3003	-8.68373	0
0.1867	1.9598	-1.50281	12.8981	-3.49644	0
0.1873	-3.52763	-2.41798	6.48549	-4.41419	0
0.1880	-4.74589	-1.50281	4.96562	-5.93546	0
0.1887	-2.9238	-0.893053	-3.58107	-1.05741	0
0.1893	-5.36031	0.938337	-34.7073	1.3866	0
0.1900	-5.0531	3.9903	-59.4313	-2.27443	0
0.1907	0.434333	4.29571	-56.683	-3.19218	0
0.1913	1.35597	1.24374	-58.2133	-1.66592	0
0.1920	-2.9238	0.938337	-66.7496	-3.19218	0
0.1927	-4.14206	3.07513	-56.683	-3.19218	0
0.1933	-5.0531	3.6849	-47.2202	-0.443913	0
0.1940	-9.9367	2.46432	-52.7168	-1.66592	0
0.1947	-12.0766	1.24374	-49.6666	-0.748167	0
0.1953	-11.155	2.15891	-41.7341	4.13487	0
0.1960	-10.8583	3.9903	-45.0861	3.21712	0
0.1967	-10.8583	3.9903	-45.388	-0.748167	0
0.1973	-8.71845	1.54915	-38.9858	0.164597	0
0.1980	-3.83485	1.24374	-35.9357	-0.139658	0
0.1987	0.741545	1.54915	-31.6571	-2.57868	0
0.1993	0.434333	1.24374	-22.5066	0.164597	0
0.2000	-1.09113	1.54915	-15.1779	2.29937	0
0.2007	1.35597	3.07513	-9.07761	-0.443913	0
0.2013	4.09968	4.90547	-4.19527	-0.443913	0
0.2020	5.93236	5.51629	-5.11136	1.99511	0
0.2027	8.06165	5.51629	-3.58107	-0.139658	0
0.2033	8.67607	5.82169	1.90505	-2.88793	0
0.2040	9.2905	5.82169	2.21735	-1.36166	0
0.2047	11.4198	4.60112	3.13344	-0.443913	0
0.2053	14.1741	3.07513	15.3341	-1.05741	0
0.2060	17.5322	3.07513	26.0148	0.164597	0
0.2067	17.8289	3.9903	28.1593	1.99511	0
0.2073	12.9453	3.6849	36.0918	-0.139658	0
0.2080	10.5087	3.6849	42.494	-1.36166	0
0.2087	14.1741	3.9903	26.0148	1.3866	0
0.2093	16.9178	4.90547	-0.229022	1.3866	0
0.2100	16.6106	3.9903	-9.9937	-0.139658	0
0.2107	15.6996	-0.282238	-8.16152	1.08235	0
0.2113	12.3414	-0.587646	-3.27918	-0.139658	0
0.2120	7.45782	2.76973	4.04953	-3.80069	0
0.2127	1.04876	3.07513	7.09969	-2.27443	0
0.2133	-6.57856	3.07513	1.90505	1.99511	0
0.2140	-7.80741	5.82169	-2.97729	2.29937	0
0.2147	-5.66752	5.21088	-4.49716	2.91286	0
0.2153	-5.97473	3.07513	-2.97729	2.60861	0
0.2160	-3.22042	3.6849	2.21735	-1.97017	0
0.2167	-3.52763	1.54915	5.5694	-5.0227	0
0.2173	-12.3838	-1.19741	4.35142	-4.41419	0
0.2180	-17.8712	2.46432	0.385174	-4.41419	0
0.2187	-17.8712	4.60112	-9.6918	-4.10494	0
0.2193	-19.7039	0.328576	-23.4227	-1.66592	0
0.2200	-19.7039	-0.282238	-27.389	-2.27443	0
0.2207	-15.4347	1.24374	-19.1442	-6.85321	0
0.2213	-15.1275	-0.587646	-11.8259	-6.85321	0
0.2220	-13.602	-1.50281	-6.94354	-3.49644	0
0.2227	-9.02566	-1.19741	-0.229022	-5.0227	0
0.2233	-7.80741	-3.3342	2.51924	-6.85321	0
0.2240	-5.97473	-4.24937	-0.229022	-5.0227	0
0.2247	-2.30938	-3.0288	0.0832808	-6.2447	0
0.2253	-2.9238	-2.11363	-0.229022	-7.77096	0
0.2260	-3.52763	-0.282238	-4.19527	-2.57868	0
0.2267	-2.9238	1.54915	-2.66499	1.3866	0
0.2273	-4.74589	1.24374	1.30126	-3.19218	0
0.2280	-5.66752	-0.587646	-0.530915	-6.2447	0
0.2287	-6.57856	-1.19741	-2.97729	-1.36166	0
0.2293	-10.5511	-1.50281	-3.27918	2.29937	0
0.2300	-11.155	-2.41798	-5.71515	0.468852	0
0.2307	-6.88577	-4.24937	-2.36309	0.468852	0
0.2313	-5.97473	-4.24937	7.40158	3.21712	0
0.2320	-7.5002	-0.587646	11.982	2.29937	0
0.2327	-6.27135	0.328576	10.4517	-0.443913	0
0.2333	-5.66752	-3.3342	8.61956	0.468852	0
0.2340	-5.97473	-5.16454	7.09969	2.29937	0
0.2347	-3.22042	-4.24937	5.88171	-0.139658	0
0.2353	-1.09113	-2.72339	5.5694	-0.748167	0
0.2360	-2.30938	-2.41798	2.51924	-0.748167	0
0.2367	-3.52763	-3.3342	-0.530915	-4.41419	0
0.2373	-0.783919	-3.0288	2.82114	-6.85321	0
0.2380	2.88143	0.328576	8.93187	-5.93546	0
0.2387	5.31793	0.63293	14.1161	-5.0227	0
0.2393	6.8434	-0.587646	17.7805	-5.0227	0
0.2400	8.98328	0.63293	16.8644	-5.63121	0
0.2407	10.816	0.0231688	12.5858	-6.85321	0
0.2413	12.9453	-3.3342	9.84796	-5.32695	0
0.2420	15.0851	-3.3342	8.93187	-3.80069	0
0.2427	15.3924	-2.41798	9.23376	-5.63121	0
0.2433	14.4707	-5.16454	12.2839	-6.85321	0
0.2440	15.6996	-6.69052	15.0322	-3.49644	0
0.2447	15.9962	-5.16454	14.418	-1.05741	0
0.2453	12.3414	-4.55478	15.6464	-2.57868	0
0.2460	9.59771	-3.3342	19.6126	-3.19218	0
0.2467	9.2905	-3.3342	20.5287	-1.66592	0
0.2473	8.98328	-5.16454	16.8644	-2.88793	0
0.2480	8.98328	-4.24937	12.8981	-3.19218	0
0.2487	7.45782	-2.72339	8.93187	-0.443913	0
0.2493	1.35597	-4.24937	3.43533	0.468852	0
0.2500	-1.39834	-3.94397	-3.27918	-2.27443	0
0.2507	0.434333	-2.11363	-8.16152	-3.49644	0
0.2513	-2.30938	-3.63961	-7.85963	-5.63121	0
0.2520	-7.19298	-5.46995	-5.41325	-7.77096	0
0.2527	-5.66752	-4.55478	-6.02745	-4.10494	0
0.2533	-3.83485	-5.16454	-8.77571	-1.05741	0
0.2540	-5.0531	-6.38617	-9.9937	-4.41419	0
0.2547	-4.14206	-5.46995	-7.24543	-5.0227	0
0.2553	-3.22042	-4.55478	-0.832808	-2.27443	0
0.2560	-2.9238	-5.46995	4.35142	-5.63121	0
0.2567	0.127122	-6.38617	5.88171	-8.68373	0
0.2573	1.35597	-5.16454	8.61956	-5.63121	0
0.2580	-2.30938	-3.3342	12.5858	-5.0227	0
0.2587	-5.0531	-3.0288	11.982	-9.29722	0
0.2593	-8.71845	-4.55478	8.31767	-9.90574	0
0.2600	-15.1275	-3.63961	9.53565	-6.85321	0
0.2607	-20.0111	-1.19741	14.1161	-6.2447	0
0.2613	-18.1784	-1.50281	15.0322	-7.77096	0
0.2620	-10.8583	-3.0288	8.61956	-6.85321	0
0.2627	-4.44927	-2.41798	-6.32934	-5.0227	0
0.2633	-2.30938	-2.11363	-21.8924	-8.07522	0
0.2640	-0.476707	-2.72339	-25.2549	-12.654	0
0.2647	1.04876	-2.72339	-16.7082	-13.2625	0
0.2653	1.35597	-2.41798	-8.16152	-10.5142	0
0.2660	3.18864	-1.80822	-2.66499	-5.93546	0
0.2667	5.93236	-1.80822	0.687067	-4.10494	0
0.2673	4.40689	-1.80822	4.04953	-6.2447	0
0.2680	5.01072	0.0231688	9.23376	-5.63121	0
0.2687	9.59771	0.0231688	12.2839	-0.443913	0
0.2693	6.8434	-2.72339	6.7978	-0.443913	0
0.2700	2.26701	-1.50281	1.30126	-2.57868	0
0.2707	5.31793	1.24374	4.04953	-1.05741	0
0.2713	5.01072	-1.19741	7.40158	-2.27443	0
0.2720	-2.30938	-4.86019	6.48549	-5.0227	0
0.2727	-1.69496	-3.94397	7.09969	-3.49644	0
0.2733	4.71411	-2.11363	9.53565	-3.80069	0
0.2740	3.18864	-1.50281	8.31767	-5.63121	0
0.2747	-0.783919	0.328576	4.65332	-2.57868	0
0.2753	-1.39834	2.46432	0.0832808	-0.443913	0
0.2760	-2.61659	1.54915	-3.89338	-5.63121	0
0.2767	-2.00217	1.24374	-5.11136	-9.90574	0
0.2773	-0.476707	2.15891	-5.41325	-8.37947	0
0.2780	-5.36031	1.24374	-9.6918	-4.41419	0
0.2787	-9.9367	-0.893053	-15.4902	-4.10494	0
0.2793	-6.88577	-0.587646	-17.9262	-7.15747	0
0.2800	-4.14206	0.328576	-17.0101	-5.93546	0
0.2807	-5.0531	1.24374	-15.1779	-2.27443	0
0.2813	-3.52763	2.76973	-12.742	-3.80069	0
0.2820	-2.9238	3.07513	-9.6918	-4.71844	0
0.2827	-6.88577	1.85456	-7.85963	-2.57868	0
0.2833	-7.80741	1.54915	-9.9937	-4.10494	0
0.2840	-5.0531	1.54915	-12.4297	-5.32695	0
0.2847	-5.97473	1.54915	-13.0439	-2.27443	0
0.2853	-6.88577	3.6849	-14.2618	-3.49644	0
0.2860	-2.30938	4.90547	-15.7921	-5.0227	0
0.2867	0.434333	2.76973	-15.7921	-0.748167	0
0.2873	-2.30938	2.46432	-16.3959	-0.139658	0
0.2880	-0.169496	4.90547	-16.094	-2.57868	0
0.2887	5.93236	4.90547	-6.32934	1.99511	0
0.2893	5.62515	2.76973	5.88171	4.43913	0
0.2900	3.18864	3.07513	4.04953	1.3866	0
0.2907	4.40689	4.90547	-5.71515	3.82563	0
0.2913	3.18864	2.15891	-9.6918	6.26964	0
0.2920	-2.00217	-0.282238	-8.46341	1.3866	0
0.2927	-4.14206	3.07513	-2.97729	-0.748167	0
0.2933	-3.52763	6.12605	6.48549	2.60861	0
0.2940	-2.00217	3.37949	11.3678	3.21712	0
0.2947	-0.169496	2.15891	10.4517	1.3866	0
0.2953	0.127122	3.37949	11.6801	1.3866	0
0.2960	-0.476707	2.15891	12.2839	0.468852	0
0.2967	1.04876	-0.893053	9.53565	0.164597	0
0.2973	3.18864	-0.587646	9.53565	1.3866	0
0.2980	5.93236	2.46432	12.5858	2.60861	0
0.2987	6.8434	3.07513	14.1161	3.52137	0
0.2993	4.71411	0.0231688	13.5019	2.29937	0
0.3000	3.48526	-0.282238	10.4517	-0.443913	0
0.3007	6.23957	2.15891	0.385174	-0.443913	0
0.3013	5.01072	2.15891	-13.0439	2.29937	0
0.3020	1.9598	0.0231688	-20.0603	4.13487	0
0.3027	4.09968	0.328576	-19.1442	4.74338	0
0.3033	5.01072	-0.282238	-16.094	5.96539	0
0.3040	3.18864	-0.587646	-16.094	6.26964	0
0.3047	5.93236	1.54915	-19.7584	4.74338	0
0.3053	8.06165	2.15891	-20.6745	2.29937	0
0.3060	4.71411	-0.587646	-15.7921	3.21712	0
0.3067	3.48526	-1.50281	-11.8259	5.04764	0
0.3073	4.09968	-1.19741	-11.5136	3.21712	0
0.3080	-0.476707	-1.80822	-9.6918	2.91286	0
0.3087	-4.74589	-1.80822	-6.94354	5.35189	0
0.3093	-6.27135	-1.50281	-6.94354	5.96539	0
0.3100	-9.33287	-2.41798	-6.32934	5.66113	0
0.3107	-10.8583	-3.3342	-10.2956	7.18241	0
0.3113	-12.3838	-0.893053	-23.7246	5.96539	0
0.3120	-20.6149	1.24374	-33.4893	0.778094	0
0.3127	-26.113	-3.0288	-28.9089	-0.139658	0
0.3133	-20.6149	-6.99593	-21.8924	4.43913	0
0.3140	-14.5131	-3.63961	-18.8423	5.96539	0
0.3147	-13.2948	-0.587646	-15.1779	4.13487	0
0.3153	-10.2439	-3.3342	-8.16152	5.04764	0
0.3160	-7.80741	-5.16454	2.21735	5.04764	0
0.3167	-9.62949	-5.77536	11.3678	0.778094	0
0.3173	-8.41124	-5.77536	12.5858	-1.05741	0
0.3180	-4.74589	-0.587646	10.4517	0.468852	0
0.3187	-3.83485	3.07513	10.764	0.164597	0
0.3193	-0.169496	-2.11363	15.0322	0.468852	0
0.3200	7.45782	-5.16454	24.1827	0.468852	0
0.3207	9.59771	0.0231688	30.2934	-3.19218	0
0.3213	9.59771	1.54915	22.9647	-3.19218	0
0.3220	14.7779	-0.893053	12.5858	2.60861	0
0.3227	17.8289	0.938337	13.2	3.21712	0
0.3233	13.8669	2.76973	14.1161	-1.36166	0
0.3240	10.5087	0.328576	6.7978	-1.66592	0
0.3247	10.816	-0.893053	0.385174	-0.748167	0
0.3253	8.98328	-1.80822	0.687067	-1.97017	0
0.3260	6.53619	-2.72339	6.1836	-1.05741	0
0.3267	5.93236	0.328576	17.1663	1.69086	0
0.3273	4.71411	3.07513	32.1256	2.29937	0
0.3280	3.18864	0.328576	42.1921	1.3866	0
0.3287	2.26701	-1.19741	42.1921	1.3866	0
0.3293	-0.476707	0.328576	36.6956	-0.139658	0
0.3300	-4.74589	-0.282238	26.9309	-1.36166	0
0.3307	-3.83485	-1.50281	10.764	-0.139658	0
0.3313	-1.39834	0.0231688	0.687067	1.99511	0
0.3320	-3.22042	2.15891	9.84796	0.468852	0
0.3327	-4.14206	1.54915	21.4448	-2.27443	0
0.3333	0.127122	-1.19741	20.5287	-1.66592	0
0.3340	1.35597	-0.587646	22.3609	0.164597	0
0.3347	-0.476707	3.07513	24.495	0.468852	0
0.3353	0.741545	3.6849	8.61956	1.08235	0
0.3360	1.9598	1.24374	-10.2956	0.468852	0
0.3367	0.434333	0.938337	-14.876	-1.66592	0
0.3373	0.741545	-0.282238	-24.9426	-1.05741	0
0.3380	1.35597	-1.80822	-42.9521	1.3866	0
0.3387	1.35597	-0.587646	-45.388	1.99511	0
0.3393	3.79247	1.24374	-36.5395	1.3866	0
0.3400	6.53619	0.328576	-31.0533	1.69086	0
0.3407	5.93236	-0.893053	-22.5066	1.08235	0
0.3413	2.26701	-1.50281	-14.2618	1.3866	0
0.3420	-2.61659	-1.19741	-20.6745	3.21712	0
0.3427	-5.0531	-0.893053	-31.3552	4.13487	0
0.3433	-5.0531	-1.50281	-32.8751	4.13487	0
0.3440	-5.0531	-1.19741	-30.4391	3.82563	0
0.3447	-5.0531	0.63293	-27.9928	3.82563	0
0.3453	-3.83485	-0.587646	-25.2549	6.5739	0
0.3460	-5.0531	0.0231688	-24.3388	7.7959	0
0.3467	-9.62949	2.15891	-23.4227	4.13487	0
0.3473	-13.602	0.63293	-18.2281	4.43913	0
0.3480	-15.1275	-2.11363	-12.4297	10.5392	0
0.3487	-13.2948	-0.282238	-7.85963	12.3747	0
0.3493	-10.5511	0.0231688	-2.36309	10.8484	0
0.3500	-10.5511	-1.80822	1.30126	12.3747	0
0.3507	-10.5511	-0.587646	2.82114	12.0654	0
0.3513	-7.80741	0.63293	6.1836	11.4569	0
0.3520	-5.97473	-1.19741	13.2	13.9009	0
0.3527	-6.27135	-0.587646	21.7467	13.9009	0
0.3533	-3.83485	1.24374	27.847	11.4569	0
0.3540	-0.476707	1.24374	28.7631	13.2875	0
0.3547	-1.39834	0.938337	20.5287	14.5095	0
0.3553	-2.30938	0.328576	6.1836	11.4569	0
0.3560	-0.476707	0.938337	-3.58107	11.1527	0
0.3567	0.434333	1.54915	-4.19527	11.4569	0
0.3573	0.434333	0.938337	-3.27918	8.40441	0
0.3580	5.01072	0.938337	-1.7489	7.49165	0
0.3587	7.45782	3.07513	3.13344	8.40441	0
0.3593	4.40689	4.90547	6.7978	5.66113	0
0.3600	3.48526	3.07513	4.35142	4.43913	0
0.3607	5.93236	-0.587646	-2.66499	7.7959	0
0.3613	6.8434	-2.41798	-11.5136	9.62642	0
0.3620	6.23957	-1.50281	-13.3457	10.2349	0
0.3627	6.8434	-1.19741	-6.02745	11.7612	0
0.3633	5.31793	-1.50281	-4.49716	10.2349	0
0.3640	3.18864	0.328576	-12.4297	7.49165	0
0.3647	4.09968	1.24374	-15.4902	8.70867	0
0.3653	6.53619	0.328576	-13.3457	9.32216	0
0.3660	7.76503	2.15891	-13.3457	9.32216	0
0.3667	7.15061	3.07513	-11.5136	11.4569	0
0.3673	6.8434	1.24374	-4.79906	12.3747	0
0.3680	7.15061	2.15891	-0.229022	11.4569	0
0.3687	5.62515	2.15891	-0.229022	11.4569	0
0.3693	2.26701	-0.282238	1.30126	10.8484	0
0.3700	0.434333	-1.19741	5.88171	10.5392	0
0.3707	-0.169496	1.24374	7.09969	13.2875	0
0.3713	-2.30938	1.85456	6.48549	12.6789	0
0.3720	-3.22042	0.328576	8.61956	7.7959	0
0.3727	-2.00217	-0.587646	11.3678	8.40441	0
0.3733	-1.39834	0.0231688	11.3678	11.7612	0
0.3740	-1.39834	0.63293	11.6801	10.5392	0
0.3747	1.35597	-0.282238	12.2839	11.1527	0
0.3753	5.01072	-0.893053	9.84796	12.3747	0
0.3760	5.31793	-0.893053	5.5694	7.7959	0
0.3767	3.18864	-0.893053	0.687067	4.43913	0
0.3773	1.04876	-1.19741	-4.19527	9.32216	0
0.3780	1.9598	-2.11363	-5.11136	11.4569	0
0.3787	4.71411	-2.72339	0.687067	6.5739	0
0.3793	5.93236	-1.50281	7.70347	4.74338	0
0.3800	5.93236	-0.587646	9.53565	5.96539	0
0.3807	6.8434	-1.80822	9.53565	3.82563	0
0.3813	9.2905	-2.11363	11.6801	1.69086	0
0.3820	15.3924	0.0231688	11.6801	4.13487	0
0.3827	24.2379	2.46432	11.3678	5.96539	0
0.3833	27.5961	3.6849	16.2502	2.91286	0
0.3840	26.0706	1.54915	22.0486	-0.443913	0
0.3847	25.7634	-1.19741	22.3609	0.164597	0
0.3853	23.9307	-0.893053	19.9145	0.468852	0
0.3860	19.3543	0.938337	18.6965	-1.97017	0
0.3867	16.3034	1.24374	22.3609	-2.57868	0
0.3873	13.8669	0.328576	27.847	-1.36166	0
0.3880	9.59771	-0.893053	29.6792	-2.88793	0
0.3887	6.53619	-0.282238	29.3773	-4.71844	0
0.3893	3.48526	0.328576	29.9811	-3.19218	0
0.3900	-0.476707	-2.11363	26.9309	-2.27443	0
0.3907	-0.783919	-2.41798	19.6126	-2.27443	0
0.3913	0.741545	-0.587646	14.7303	-3.19218	0
0.3920	-2.61659	-0.282238	17.1663	-4.71844	0
0.3927	-7.19298	-0.587646	24.7969	-7.46172	0
0.3933	-7.80741	-0.587646	30.5953	-7.77096	0
0.3940	-9.33287	-1.50281	31.5114	-6.2447	0
0.3947	-11.4622	0.328576	27.847	-5.63121	0
0.3953	-14.5131	2.76973	14.7303	-6.85321	0
0.3960	-23.062	0.328576	-10.2956	-9.60148	0
0.3967	-28.2529	-3.0288	-31.9694	-10.8185	0
0.3973	-22.4476	-1.50281	-38.3716	-10.8185	0
0.3980	-15.1275	-0.282238	-37.4555	-12.0405	0
0.3987	-12.0766	-1.19741	-35.9357	-15.093	0
0.3993	-6.57856	0.0231688	-28.3051	-16.315	0
0.4000	-2.00217	0.63293	-17.0101	-16.0108	0
0.4007	-1.69496	-0.587646	-14.2618	-16.9235	0
0.4013	1.04876	-0.587646	-22.5066	-17.8413	0
0.4020	5.62515	0.328576	-25.2549	-15.093	0
0.4027	8.36886	0.328576	-16.3959	-13.2625	0
0.4033	12.3414	0.328576	-9.07761	-16.315	0
0.4040	17.225	1.54915	-3.89338	-18.4498	0
0.4047	17.5322	3.37949	6.7978	-15.7015	0
0.4053	14.1741	2.76973	15.9483	-13.2625	0
0.4060	12.0342	-0.587646	18.3842	-13.2625	0
0.4067	11.4198	-1.50281	19.6126	-12.9583	0
0.4073	6.8434	0.63293	19.3003	-13.871	0
0.4080	-0.476707	0.0231688	16.5625	-16.6193	0
0.4087	-1.39834	-1.50281	17.1663	-15.3973	0
0.4093	4.40689	-0.587646	18.6965	-12.3448	0
0.4100	6.53619	-1.19741	16.8644	-11.432	0
0.4107	-0.169496	-3.3342	11.0659	-11.7363	0
0.4113	-10.8583	-1.50281	-4.49716	-12.3448	0
0.4120	-20.6149	1.24374	-19.1442	-12.3448	0
0.4127	-26.7274	0.938337	-16.094	-10.5142	0
0.4133	-28.5495	-0.587646	-7.85963	-10.5142	0
0.4140	-29.7783	-1.50281	-9.07761	-14.4845	0
0.4147	-29.1639	-2.41798	-9.07761	-16.9235	0
0.4153	-25.2019	-3.0288	-0.832808	-13.871	0
0.4160	-20.6149	-2.41798	8.01578	-12.3448	0
0.4167	-18.7929	-2.41798	7.70347	-12.9583	0
0.4173	-17.8712	-2.11363	-3.89338	-12.3448	0
0.4180	-17.8712	-0.282238	-11.8259	-13.2625	0
0.4187	-18.7929	1.85456	-8.77571	-14.7888	0
0.4193	-18.4857	1.54915	-21.2887	-14.7888	0
0.4200	-15.1275	-0.282238	-55.465	-13.5668	0
0.4207	-11.155	-1.80822	-76.8265	-13.2625	0
0.4213	-10.2439	-2.11363	-75.2963	-12.654	0
0.4220	-9.33287	0.328576	-69.1959	-9.60148	0
0.4227	-8.10402	1.85456	-60.0455	-6.85321	0
0.4233	-9.33287	-1.50281	-46.3041	-8.37947	0
0.4240	-9.33287	-4.24937	-39.2877	-9.90574	0
0.4247	-5.97473	-2.41798	-38.0697	-7.77096	0
0.4253	-2.9238	0.63293	-30.741	-5.0227	0
0.4260	-0.783919	0.328576	-20.9764	-5.0227	0
0.4267	3.79247	-0.893053	-18.2281	-4.10494	0
0.4273	6.53619	-2.11363	-15.1779	-1.36166	0
0.4280	5.62515	-1.80822	-5.41325	0.468852	0
0.4287	5.01072	-0.587646	3.13344	1.3866	0
0.4293	4.09968	-1.19741	4.35142	0.468852	0
0.4300	2.26701	-1.50281	4.04953	0.778094	0
0.4307	2.57422	1.54915	5.26751	2.29937	0
0.4313	1.35597	3.07513	5.88171	-0.139658	0
0.4320	-3.22042	1.24374	8.01578	-5.0227	0
0.4327	-2.9238	0.328576	12.2839	-5.0227	0
0.4333	1.04876	1.24374	16.2502	-4.41419	0
0.4340	-1.39834	0.938337	18.6965	-6.85321	0
0.4347	-5.0531	-0.282238	16.8644	-5.93546	0
0.4353	-5.36031	-0.282238	9.84796	-2.27443	0
0.4360	-5.66752	-1.19741	4.04953	-3.49644	0
0.4367	-6.27135	-3.3342	-2.36309	-6.85321	0
0.4373	-3.83485	-3.3342	-10.2956	-6.85321	0
0.4380	0.434333	-1.19741	-13.0439	-5.93546	0
0.4387	4.09968	-1.80822	-11.8259	-7.15747	0
0.4393	6.8434	-4.86019	-11.5136	-9.60148	0
0.4400	7.76503	-4.24937	-6.02745	-10.5142	0
0.4407	7.45782	-1.80822	3.13344	-9.60148	0
0.4413	7.76503	-2.41798	8.61956	-8.68373	0
0.4420	8.36886	-2.11363	16.8644	-9.90574	0
0.4427	8.67607	0.328576	29.3773	-10.5142	0
0.4433	8.98328	-1.50281	32.7294	-9.90574	0
0.4440	10.5087	-3.0288	32.7294	-10.8185	0
0.4447	12.3414	-1.50281	37.924	-12.3448	0
0.4453	12.6486	-2.72339	41.2761	-12.0405	0
0.4460	14.4707	-4.24937	41.2761	-8.37947	0
0.4467	15.3924	-0.893053	43.4101	-5.0227	0
0.4473	12.3414	-0.282238	43.4101	-5.93546	0
0.4480	9.59771	-3.3342	41.5779	-8.37947	0
0.4487	8.67607	-2.11363	38.2259	-7.77096	0
0.4493	5.01072	-0.282238	23.8808	-7.77096	0
0.4500	-1.39834	-1.50281	4.96562	-9.60148	0
0.4507	-5.36031	-2.41798	-1.447	-6.54896	0
0.4513	-8.71845	-3.0288	-2.97729	-2.88793	0
0.4520	-11.4622	-3.0288	-10.2956	-4.71844	0
0.4527	-11.7694	-0.587646	-13.9599	-6.2447	0
0.4533	-13.2948	-0.282238	-9.9937	-4.71844	0
0.4540	-15.7419	-0.587646	-4.49716	-3.19218	0
0.4547	-15.4347	3.37949	-0.229022	-2.27443	0
0.4553	-15.1275	6.12605	0.385174	-1.66592	0
0.4560	-17.8712	3.9903	-4.49716	-4.10494	0
0.4567	-18.7929	2.46432	-8.77571	-5.63121	0
0.4573	-16.653	3.07513	-10.2956	-4.10494	0
0.4580	-15.1275	2.46432	-12.4297	-2.27443	0
0.4587	-14.2059	-0.282238	-12.4297	-1.97017	0
0.4593	-9.9367	-2.72339	-8.77571	-3.80069	0
0.4600	-2.30938	-1.50281	-1.447	-4.41419	0
0.4607	3.18864	1.54915	7.70347	-3.80069	0
0.4613	5.62515	1.85456	11.982	-3.49644	0
0.4620	8.67607	-0.587646	10.4517	-1.97017	0
0.4627	10.5087	-2.41798	15.0322	0.468852	0
0.4633	10.5087	-1.50281	22.3609	-0.443913	0
0.4640	10.5087	0.63293	21.7467	-1.66592	0
0.4647	10.2015	-0.282238	18.3842	-0.139658	0
0.4653	8.36886	-4.24937	17.7805	-1.36166	0
0.4660	8.06165	-4.55478	15.9483	-2.27443	0
0.4667	8.67607	-1.19741	14.1161	1.3866	0
0.4673	4.09968	1.24374	10.4517	1.99511	0
0.4680	-0.169496	0.0231688	2.21735	-1.36166	0
0.4687	-0.476707	-3.3342	-2.0612	-0.443913	0
0.4693	-1.39834	-4.55478	1.30126	1.3866	0
0.4700	-3.52763	-2.41798	2.82114	2.29937	0
0.4707	-5.0531	-2.11363	2.82114	5.04764	0
0.4713	-8.41124	-3.3342	6.7978	5.35189	0
0.4720	-10.2439	-2.72339	8.61956	3.21712	0
0.4727	-9.02566	-2.11363	4.04953	5.04764	0
0.4733	-10.5511	-3.63961	-0.832808	6.26964	0
0.4740	-13.602	-2.72339	-3.27918	3.21712	0
0.4747	-13.2948	0.0231688	-1.447	3.21712	0
0.4753	-12.3838	-0.893053	2.21735	3.82563	0
0.4760	-10.5511	-2.41798	3.43533	2.60861	0
0.4767	-6.27135	-0.893053	3.13344	4.13487	0
0.4773	-1.69496	0.328576	3.73723	5.35189	0
0.4780	2.57422	0.328576	-0.832808	3.21712	0
0.4787	5.01072	0.938337	-9.6918	4.13487	0
0.4793	3.18864	0.328576	-12.4297	5.35189	0
0.4800	3.18864	-1.19741	-9.3795	2.29937	0
0.4807	8.98328	-1.50281	-7.85963	1.08235	0
0.4813	12.3414	-1.50281	-6.94354	3.52137	0
0.4820	12.9453	-2.11363	-3.58107	6.26964	0
0.4827	16.3034	-0.893053	1.30126	6.5739	0
0.4833	16.9178	0.0231688	8.31767	2.91286	0
0.4840	13.2525	-0.893053	16.8644	0.468852	0
0.4847	12.6486	-0.893053	22.3609	2.60861	0
0.4853	14.1741	-0.282238	22.9647	3.52137	0
0.4860	12.6486	0.328576	24.1827	1.69086	0
0.4867	10.5087	2.15891	26.629	1.69086	0
0.4873	8.36886	3.37949	24.7969	1.69086	0
0.4880	4.71411	2.15891	16.5625	2.29937	0
0.4887	0.127122	1.85456	4.96562	4.13487	0
0.4893	-3.52763	3.07513	-5.41325	3.82563	0
0.4900	-4.74589	5.21088	-8.77571	3.52137	0
0.4907	-6.88577	5.82169	-6.94354	6.87815	0
0.4913	-15.4347	4.29571	-5.41325	7.49165	0
0.4920	-27.9456	3.37949	-3.27918	2.29937	0
0.4927	-34.9585	3.6849	-1.14511	-0.443913	0
0.4933	-29.4711	3.07513	0.0832808	2.29937	0
0.4940	-16.9602	2.46432	0.687067	4.13487	0
0.4947	-6.88577	3.37949	3.43533	2.60861	0
0.4953	-4.14206	2.46432	6.7978	1.69086	0
0.4960	-4.44927	1.54915	5.5694	1.3866	0
0.4967	-6.57856	3.07513	-6.02745	-0.443913	0
0.4973	-9.9367	2.15891	-20.6745	0.164597	0
0.4980	-12.3838	0.328576	-24.3388	2.29937	0
0.4987	-10.8583	2.15891	-18.2281	-0.139658	0
0.4993	-6.27135	3.37949	-14.2618	-3.19218	0
0.5000	-0.476707	1.85456	-11.5136	-1.05741	0
0.5007	4.40689	2.15891	-6.63123	1.3866	0
0.5013	7.45782	2.15891	-2.36309	1.3866	0
0.5020	7.76503	1.54915	-1.447	2.91286	0
0.5027	6.8434	4.29571	-0.832808	3.21712	0
0.5033	5.01072	7.34768	0.0832808	0.164597	0
0.5040	2.26701	4.29571	2.21735	-0.748167	0
0.5047	0.741545	0.328576	2.21735	-0.748167	0
0.5053	1.66318	0.328576	-2.97729	-1.36166	0
0.5060	1.04876	1.54915	-5.41325	1.3866	0
0.5067	-2.61659	1.54915	-1.447	3.21712	0
0.5073	-3.52763	1.24374	1.90505	0.468852	0
0.5080	-2.9238	0.63293	1.30126	0.164597	0
0.5087	-5.0531	0.328576	-1.447	3.21712	0
0.5093	-9.33287	1.24374	-6.63123	2.91286	0
0.5100	-13.9093	2.15891	-12.742	0.468852	0
0.5107	-17.2674	0.328576	-13.6581	1.69086	0
0.5113	-17.8712	-1.19741	-12.4297	1.69086	0
0.5120	-18.1784	-1.19741	-15.4902	-1.05741	0
0.5127	-20.6149	-0.282238	-17.9262	-1.05741	0
0.5133	-21.2294	1.54915	-15.1779	-0.139658	0
0.5140	-21.5366	3.07513	-13.0439	-2.27443	0
0.5147	-23.3693	2.15891	-14.2618	-2.57868	0
0.5153	-24.2803	1.24374	-16.094	-1.36166	0
0.5160	-23.3693	2.46432	-15.1779	-5.93546	0
0.5167	-19.0895	2.76973	-10.9098	-9.29722	0
0.5173	-10.8583	0.328576	-3.27918	-6.85321	0
0.5180	-5.36031	-1.50281	3.13344	-6.85321	0
0.5187	-3.22042	-1.50281	3.13344	-9.90574	0
0.5193	-1.09113	-2.11363	-1.447	-8.68373	0
0.5200	0.434333	-2.41798	-3.27918	-6.54896	0
0.5207	1.35597	-0.893053	-0.530915	-7.77096	0
0.5213	2.57422	-0.282238	2.21735	-8.07522	0
0.5220	5.01072	-1.50281	5.88171	-6.54896	0
0.5227	8.36886	-1.50281	10.4517	-7.15747	0
0.5233	11.727	0.328576	7.09969	-8.37947	0
0.5240	12.3414	1.24374	-2.36309	-6.85321	0
0.5247	13.2525	-0.587646	-8.77571	-5.63121	0
0.5253	15.0851	-2.11363	-11.5136	-7.46172	0
0.5260	13.2525	-0.587646	-9.6918	-7.46172	0
0.5267	10.816	2.76973	-1.447	-4.71844	0
0.5273	10.2015	2.15891	6.7978	-5.93546	0
0.5280	9.89433	-0.893053	8.93187	-8.98798	0
0.5287	9.89433	-1.50281	10.764	-5.0227	0
0.5293	9.2905	-0.587646	12.8981	-0.748167	0
0.5300	7.45782	-1.19741	13.8142	-3.49644	0
0.5307	7.15061	-1.80822	18.9984	-4.41419	0
0.5313	6.53619	-1.50281	23.277	-1.97017	0
0.5320	3.18864	-1.80822	18.9984	-4.10494	0
0.5327	3.18864	-1.19741	10.1498	-5.0227	0
0.5333	5.01072	-0.587646	1.60316	1.3866	0
0.5340	3.18864	0.0231688	-3.27918	5.04764	0
0.5347	2.88143	0.0231688	-2.97729	2.91286	0
0.5353	5.62515	-1.80822	-1.7489	0.468852	0
0.5360	5.01072	-2.11363	-1.7489	-1.36166	0
0.5367	0.434333	0.938337	1.30126	-2.27443	0
0.5373	-4.44927	1.54915	4.04953	-3.19218	0
0.5380	-6.27135	0.0231688	2.21735	-4.41419	0
0.5387	-3.83485	1.24374	0.385174	-5.0227	0
0.5393	-1.69496	3.9903	-0.530915	-4.41419	0
0.5400	-3.83485	3.9903	-0.530915	-6.85321	0
0.5407	-5.0531	1.24374	-0.229022	-8.68373	0
0.5413	-3.22042	0.0231688	0.0832808	-5.63121	0
0.5420	-2.00217	0.0231688	1.30126	-2.27443	0
0.5427	1.04876	-0.587646	3.73723	-3.49644	0
0.5433	4.71411	-1.19741	4.04953	-4.10494	0
0.5440	6.23957	0.328576	6.1836	-2.57868	0
0.5447	7.45782	1.24374	10.4517	-3.19218	0
0.5453	7.15061	1.24374	10.4517	-5.63121	0
0.5460	7.15061	3.07513	9.53565	-4.10494	0
0.5467	11.1232	5.82169	11.3678	-2.27443	0
0.5473	13.5597	3.9903	12.5858	-3.49644	0
0.5480	9.89433	1.24374	17.7805	-2.57868	0
0.5487	6.8434	3.07513	26.0148	1.08235	0
0.5493	5.01072	4.29571	22.6628	-1.36166	0
0.5500	1.9598	2.15891	9.53565	-4.10494	0
0.5507	-0.476707	2.46432	4.35142	0.164597	0
0.5513	-4.14206	3.9903	5.26751	2.29937	0
0.5520	-11.4622	2.46432	6.1836	-3.80069	0
0.5527	-15.4347	1.24374	8.93187	-6.2447	0
0.5533	-12.9876	0.938337	10.4517	-3.19218	0
0.5540	-9.02566	-1.19741	11.3678	-3.19218	0
0.5547	-5.66752	-1.50281	13.2	-2.57868	0
0.5553	-1.69496	0.328576	8.31767	1.08235	0
0.5560	0.127122	-1.19741	-1.447	-0.443913	0
0.5567	-0.476707	-2.41798	-1.447	-6.2447	0
0.5573	0.434333	1.24374	1.60316	-7.15747	0
0.5580	3.18864	1.85456	-2.36309	-5.93546	0
0.5587	2.57422	-1.19741	-6.02745	-8.68373	0
0.5593	1.35597	-1.50281	-7.85963	-9.60148	0
0.5600	6.23957	-1.50281	-9.6918	-5.0227	0
0.5607	10.2015	-3.0288	-5.11136	-4.10494	0
0.5613	7.15061	-1.50281	-4.19527	-8.68373	0
0.5620	8.98328	-0.893053	-13.3457	-7.46172	0
0.5627	14.1741	-5.16454	-21.5905	-1.66592	0
0.5633	11.727	-6.08076	-26.171	-3.19218	0
0.5640	8.67607	-1.50281	-29.8249	-7.77096	0
0.5647	12.9453	-0.587646	-21.5905	-6.2447	0
0.5653	15.0851	-3.3342	-6.94354	-2.88793	0
0.5660	14.1741	-4.24937	-2.97729	-2.27443	0
0.5667	15.3924	-5.46995	-4.79906	-1.97017	0
0.5673	13.2525	-5.77536	-6.02745	0.164597	0
0.5680	9.89433	-2.41798	-13.3457	2.29937	0
0.5687	12.0342	-0.587646	-23.1104	4.13487	0
0.5693	13.2525	-3.0288	-27.0871	3.21712	0
0.5700	10.5087	-3.0288	-24.6407	2.60861	0
0.5707	11.4198	-1.19741	-14.2618	5.04764	0
0.5713	14.7779	-2.41798	-4.19527	6.87815	0
0.5720	15.0851	-2.11363	-0.229022	5.96539	0
0.5727	16.9178	-0.282238	9.84796	3.82563	0
0.5733	20.5832	-2.41798	27.2432	0.778094	0
0.5740	20.276	-3.63961	36.3937	-1.05741	0
0.5747	15.3924	0.328576	38.2259	0.778094	0
0.5753	9.89433	1.54915	38.8401	1.3866	0
0.5760	5.01072	-1.80822	37.3098	-2.27443	0
0.5767	2.26701	-3.94397	41.5779	-4.10494	0
0.5773	3.79247	-5.46995	50.1246	-1.05741	0
0.5780	4.09968	-6.69052	56.2354	1.99511	0
0.5787	-1.09113	-4.86019	58.3694	3.21712	0
0.5793	-7.80741	-3.3342	36.3937	5.04764	0
0.5800	-11.7694	-3.3342	-17.9262	8.10016	0
0.5807	-16.9602	-1.19741	-64.9278	9.62642	0
0.5813	-25.4985	-1.19741	-83.5411	8.10016	0
0.5820	-29.7783	-3.94397	-93.9199	8.70867	0
0.5827	-27.3312	-2.41798	-96.054	12.3747	0
0.5833	-22.7548	-0.587646	-79.2625	15.118	0
0.5840	-18.1784	-1.50281	-60.6493	13.9009	0
0.5847	-16.0386	0.328576	-49.9685	12.6789	0
0.5853	-17.2674	1.54915	-40.818	13.2875	0
0.5860	-16.653	-0.282238	-32.2713	15.118	0
0.5867	-13.2948	1.24374	-22.5066	17.8662	0
0.5873	-13.9093	2.15891	-12.742	18.1705	0
0.5880	-15.7419	-3.3342	-9.07761	15.4222	0
0.5887	-14.2059	-4.24937	-7.24543	15.118	0
0.5893	-13.2948	0.938337	-4.19527	18.779	0
0.5900	-14.5131	-0.587646	-3.89338	20.6145	0
0.5907	-15.7419	-3.63961	-2.36309	19.6968	0
0.5913	-17.8712	-1.50281	4.96562	19.0882	0
0.5920	-19.7039	-2.11363	14.1161	18.779	0
0.5927	-18.1784	-3.94397	18.9984	18.4747	0
0.5933	-16.0386	-0.587646	14.418	20.3053	0
0.5940	-14.5131	0.63293	4.65332	22.7493	0
0.5947	-11.4622	-2.41798	-1.447	22.7493	0
0.5953	-9.62949	-3.0288	-2.97729	22.445	0
0.5960	-6.88577	-1.50281	-2.36309	22.445	0
0.5967	-4.44927	-1.19741	-0.530915	21.223	0
0.5973	-4.74589	0.63293	0.385174	19.6968	0
0.5980	-1.39834	1.85456	0.385174	20.6145	0
0.5987	6.23957	-0.282238	7.70347	21.5273	0
0.5993	8.98328	-2.11363	22.3609	19.6968	0
0.6000	8.06165	-2.41798	35.1757	17.562	0
0.6007	10.816	-3.3342	42.494	17.8662	0
0.6013	9.2905	-3.3342	51.6549	21.223	0
0.6020	1.35597	-3.94397	56.5373	24.2755	0
0.6027	-1.69496	-3.94397	44.6385	23.662	0
0.6033	-2.30938	-2.41798	30.8972	22.1358	0
0.6040	-7.19298	-0.587646	36.3937	22.1358	0
0.6047	-12.3838	-0.893053	45.5546	22.445	0
0.6053	-12.3838	-2.41798	42.8063	21.5273	0
0.6060	-8.71845	-4.24937	42.494	22.445	0
0.6067	-5.36031	-5.16454	40.9742	24.2755	0
0.6073	-4.74589	-3.3342	16.8644	22.445	0
0.6080	-5.66752	-0.587646	-18.8423	18.1705	0
0.6087	-5.0531	0.328576	-40.2038	16.9485	0
0.6093	-5.0531	0.328576	-44.472	18.779	0
0.6100	-5.0531	0.328576	-38.0697	21.223	0
0.6107	-2.30938	0.328576	-31.6571	22.445	0
0.6113	-0.476707	0.63293	-35.3215	19.6968	0
0.6120	-1.69496	-0.587646	-37.1537	14.5095	0
0.6127	-1.09113	-3.3342	-27.6909	13.9009	0
0.6133	1.04876	-3.0288	-20.6745	17.8662	0
0.6140	-0.476707	-0.587646	-20.6745	19.3925	0
0.6147	-2.30938	-1.19741	-15.4902	16.9485	0
0.6153	1.9598	-3.3342	-6.94354	15.118	0
0.6160	5.31793	-2.72339	-4.49716	15.4222	0
0.6167	3.18864	-0.893053	0.687067	14.8137	0
0.6173	3.48526	-2.11363	11.982	12.3747	0
0.6180	6.8434	-3.0288	16.5625	10.2349	0
0.6187	6.53619	0.328576	13.8142	9.32216	0
0.6193	6.8434	3.07513	9.23376	10.2349	0
0.6200	9.59771	0.63293	-4.49716	11.1527	0
0.6207	6.8434	-2.41798	-25.2549	9.93067	0
0.6213	3.18864	-3.3342	-34.4054	8.70867	0
0.6220	5.93236	-2.72339	-27.6909	9.62642	0
0.6227	7.15061	-1.50281	-22.1943	10.5392	0
0.6233	3.79247	0.63293	-22.1943	8.70867	0
0.6240	5.01072	-0.587646	-16.3959	6.26964	0
0.6247	8.98328	-2.41798	-5.11136	4.43913	0
0.6253	10.2015	-1.80822	0.687067	5.04764	0
0.6260	11.727	-1.80822	-0.530915	8.70867	0
0.6267	13.8669	-3.0288	-3.27918	9.62642	0
0.6273	12.9453	-2.41798	-2.36309	7.18241	0
0.6280	12.3414	-2.11363	3.73723	7.7959	0
0.6287	12.6486	-1.50281	12.2839	9.93067	0
0.6293	11.727	-0.893053	19.3003	9.01791	0
0.6300	12.3414	-3.3342	22.9647	8.10016	0
0.6307	13.2525	-4.24937	23.5789	8.40441	0
0.6313	11.4198	-1.19741	21.4448	6.87815	0
0.6320	9.2905	-1.50281	19.6126	5.96539	0
0.6327	7.76503	-4.24937	18.6965	5.35189	0
0.6333	5.01072	-3.3342	19.6126	3.52137	0
0.6340	2.88143	-2.41798	25.7129	4.74338	0
0.6347	2.57422	-2.41798	37.0079	6.87815	0
0.6353	2.26701	0.63293	47.0745	4.13487	0
0.6360	1.9598	0.938337	47.0745	-0.139658	0
0.6367	0.434333	-3.0288	32.4275	-1.05741	0
0.6373	-2.00217	-4.55478	12.8981	-0.443913	0
0.6380	-1.39834	-3.3342	-0.530915	-0.443913	0
0.6387	0.741545	-3.3342	-3.27918	-1.36166	0
0.6393	4.40689	-2.72339	8.01578	-1.66592	0
0.6400	10.816	-2.11363	25.0988	0.164597	0
0.6407	15.0851	-1.50281	29.9811	-0.443913	0
0.6413	15.0851	-1.50281	28.4612	-4.10494	0
0.6420	18.1361	-1.50281	32.4275	-2.27443	0
0.6427	20.5832	-0.587646	28.7631	2.29937	0
0.6433	15.0851	-1.50281	9.53565	0.468852	0
0.6440	11.4198	-5.16454	-14.2618	-3.80069	0
0.6447	12.3414	-4.24937	-37.1537	-5.0227	0
0.6453	9.2905	1.24374	-48.1363	-5.0227	0
0.6460	7.76503	-1.19741	-42.9521	-1.36166	0
0.6467	9.59771	-4.55478	-41.4218	2.60861	0
0.6473	3.79247	0.938337	-51.1865	-1.36166	0
0.6480	-5.66752	4.60112	-53.9347	-8.07522	0
0.6487	-7.80741	-0.587646	-46.0022	-6.85321	0
0.6493	-9.9367	-2.11363	-37.1537	-1.66592	0
0.6500	-15.7419	0.63293	-28.9089	-1.36166	0
0.6507	-14.5131	-0.893053	-20.6745	-4.10494	0
0.6513	-8.71845	-3.63961	-13.9599	-4.71844	0
0.6520	-7.19298	-3.3342	-9.6918	-5.0227	0
0.6527	-8.41124	-2.41798	-9.3795	-5.93546	0
0.6533	-7.5002	-3.3342	-10.2956	-4.71844	0
0.6540	-6.88577	-3.0288	-11.5136	-3.80069	0
0.6547	-9.62949	-2.11363	-16.3959	-7.46172	0
0.6553	-10.5511	-1.19741	-20.6745	-9.60148	0
0.6560	-8.71845	0.0231688	-17.9262	-6.2447	0
0.6567	-12.3838	1.24374	-14.5741	-6.54896	0
0.6573	-19.7039	2.15891	-12.742	-9.90574	0
0.6580	-17.8712	0.938337	-6.02745	-8.68373	0
0.6587	-7.80741	1.24374	3.73723	-8.37947	0
0.6593	-2.00217	3.07513	11.6801	-12.9583	0
0.6600	1.9598	2.15891	21.1325	-14.7888	0
0.6607	7.45782	0.328576	28.7631	-12.3448	0
0.6613	9.2905	2.15891	29.6792	-9.90574	0
0.6620	8.67607	3.6849	30.5953	-7.77096	0
0.6627	9.89433	1.54915	37.0079	-5.32695	0
0.6633	10.2015	0.938337	40.9742	-4.71844	0
0.6640	9.59771	1.85456	39.7562	-3.19218	0
0.6647	12.6486	1.54915	42.494	-1.97017	0
0.6653	14.1741	1.54915	48.9067	-5.0227	0
0.6660	9.89433	2.46432	52.2587	-5.32695	0
0.6667	4.71411	2.15891	50.7388	-2.57868	0
0.6673	1.66318	2.46432	42.8063	-3.80069	0
0.6680	2.26701	3.07513	26.629	-5.63121	0
0.6687	2.26701	2.15891	10.4517	-1.97017	0
0.6693	-0.476707	1.24374	-4.79906	0.778094	0
0.6700	-2.00217	1.24374	-20.6745	1.08235	0
0.6707	-1.69496	1.85456	-24.0265	3.52137	0
0.6713	-4.74589	3.6849	-10.5975	4.13487	0
0.6720	-6.88577	4.90547	4.04953	0.468852	0
0.6727	-4.74589	2.15891	15.6464	0.468852	0
0.6733	-4.74589	-0.587646	17.4786	3.82563	0
0.6740	-7.80741	0.328576	-0.229022	5.04764	0
0.6747	-6.88577	1.85456	-13.3457	4.74338	0
0.6753	-4.74589	1.24374	-3.89338	4.43913	0
0.6760	-3.22042	0.63293	5.26751	3.82563	0
0.6767	-0.476707	2.15891	1.30126	2.29937	0
0.6773	2.57422	2.15891	-2.0612	2.29937	0
0.6780	4.40689	2.15891	-7.54732	2.91286	0
0.6787	6.23957	2.15891	-22.8085	1.69086	0
0.6793	6.8434	2.15891	-35.3215	-0.443913	0
0.6800	10.5087	3.6849	-35.6234	-0.139658	0
0.6807	16.6106	5.21088	-27.0871	1.08235	0
0.6813	17.5322	3.9903	-18.2281	0.164597	0
0.6820	17.8289	3.6849	-18.8423	2.60861	0
0.6827	25.4668	6.73686	-24.0265	7.7959	0
0.6833	30.0432	7.95744	-22.8085	5.96539	0
0.6840	27.2888	6.12605	-17.312	0.164597	0
0.6847	26.685	6.43145	-14.2618	1.08235	0
0.6853	26.9922	7.65203	-12.742	4.13487	0
0.6860	26.3778	7.95744	-12.4297	3.21712	0
0.6867	29.4287	8.56825	-11.8259	3.21712	0
0.6873	32.7869	8.56825	-6.02745	4.74338	0
0.6880	32.4797	8.56825	3.73723	2.60861	0
0.6887	32.1724	8.26284	10.4517	0.468852	0
0.6893	30.0432	6.43145	11.982	0.468852	0
0.6900	24.8523	4.90547	10.1498	-2.88793	0
0.6907	20.5832	6.43145	6.7978	-7.77096	0
0.6913	15.0851	5.82169	4.35142	-10.5142	0
0.6920	8.67607	3.07513	8.61956	-13.5668	0
0.6927	4.09968	3.6849	11.6801	-16.9235	0
0.6933	0.434333	5.82169	-2.66499	-16.6193	0
0.6940	-3.52763	4.60112	-22.1943	-16.9235	0
0.6947	-4.74589	3.9903	-25.8587	-20.2803	0
0.6953	-7.80741	5.21088	-24.3388	-24.2506	0
0.6960	-16.9602	3.6849	-28.607	-29.7421	0
0.6967	-22.4476	0.0231688	-24.3388	-34.6252	0
0.6973	-20.6149	-0.587646	-12.4297	-35.2337	0
0.6980	-19.0895	-0.282238	-9.6918	-33.7074	0
0.6987	-20.9222	-1.50281	-4.19527	-34.3209	0
0.6993	-22.4476	-1.80822	14.1161	-36.1514	0
0.7000	-21.8438	-1.19741	24.1827	-38.5905	0
0.7007	-21.8438	-1.80822	22.9647	-40.7302	0
0.7013	-24.2803	-2.72339	27.847	-40.421	0
0.7020	-27.024	-3.0288	25.0988	-39.5082	0
0.7027	-27.024	-4.24937	-4.79906	-39.5082	0
0.7033	-28.2529	-5.46995	-38.9858	-39.204	0
0.7040	-30.6894	-4.86019	-56.683	-38.8947	0
0.7047	-30.3821	-4.55478	-63.6994	-41.3387	0
0.7053	-27.9456	-6.08076	-62.1795	-43.4735	0
0.7060	-26.7274	-6.08076	-51.1865	-41.643	0
0.7067	-26.113	-5.16454	-41.7341	-39.8125	0
0.7073	-27.9456	-3.3342	-37.7678	-42.5607	0
0.7080	-30.6894	-2.11363	-34.7073	-45.304	0
0.7087	-27.024	-3.94397	-32.8751	-42.865	0
0.7093	-23.9731	-7.30134	-33.1874	-37.982	0
0.7100	-28.8567	-6.99593	-30.1372	-35.2337	0
0.7107	-33.1365	-4.24937	-18.2281	-34.0117	0
0.7113	-30.6894	-5.16454	-5.11136	-31.5727	0
0.7120	-31.9076	-6.99593	-2.97729	-31.2684	0
0.7127	-38.6239	-6.99593	-7.85963	-32.7947	0
0.7133	-42.5964	-6.69052	-7.24543	-31.5727	0
0.7140	-40.7638	-5.77536	-4.79906	-29.1336	0
0.7147	-37.0984	-3.3342	-4.49716	-29.1336	0
0.7153	-31.9076	-3.3342	-1.447	-28.2159	0
0.7160	-26.4202	-5.16454	2.21735	-26.0811	0
0.7167	-21.2294	-4.24937	3.43533	-26.3854	0
0.7173	-19.7039	-3.63961	9.53565	-26.0811	0
0.7180	-21.8438	-4.86019	17.7805	-24.2506	0
0.7187	-25.8058	-4.55478	18.6965	-23.9414	0
0.7193	-30.0749	-3.63961	13.2	-23.6371	0
0.7200	-32.8292	-5.16454	7.70347	-23.3328	0
0.7207	-30.6894	-6.08076	7.70347	-24.5548	0
0.7213	-27.6384	-5.16454	7.70347	-22.7243	0
0.7220	-25.8058	-4.24937	2.21735	-16.9235	0
0.7227	-23.3693	-4.24937	-2.66499	-15.3973	0
0.7233	-22.4476	-4.86019	-0.229022	-16.9235	0
0.7240	-21.2294	-6.08076	4.96562	-13.871	0
0.7247	-15.4347	-6.69052	7.40158	-8.98798	0
0.7253	-9.62949	-6.08076	8.61956	-6.2447	0
0.7260	-7.19298	-3.3342	10.4517	-3.80069	0
0.7267	-3.52763	-1.50281	11.982	-3.80069	0
0.7273	-1.69496	-4.24937	11.982	-6.85321	0
0.7280	-4.14206	-6.99593	11.0659	-5.93546	0
0.7287	-5.0531	-3.3342	11.3678	-0.443913	0
0.7293	-5.36031	-0.587646	12.2839	2.60861	0
0.7300	-8.41124	-3.94397	13.8142	3.52137	0
0.7307	-10.5511	-3.3342	16.5625	5.66113	0
0.7313	-12.3838	1.24374	18.3842	5.35189	0
0.7320	-16.0386	-0.893053	18.3842	1.99511	0
0.7327	-14.2059	-3.63961	19.6126	2.29937	0
0.7333	-9.33287	-0.587646	21.4448	5.66113	0
0.7340	-10.5511	1.54915	18.3842	6.87815	0
0.7347	-12.9876	0.0231688	11.982	7.18241	0
0.7353	-11.4622	0.328576	8.61956	9.01791	0
0.7360	-10.5511	0.63293	9.53565	9.01791	0
0.7367	-9.33287	-0.587646	13.5019	6.87815	0
0.7373	-2.30938	-0.587646	19.9145	6.87815	0
0.7380	5.01072	-1.50281	25.4111	8.70867	0
0.7387	8.36886	-3.0288	30.5953	9.32216	0
0.7393	12.3414	-2.41798	34.8738	9.01791	0
0.7400	17.225	-1.80822	30.8972	7.49165	0
0.7407	17.225	-1.80822	15.0322	5.66113	0
0.7413	14.1741	-0.282238	-1.14511	6.26964	0
0.7420	14.1741	1.24374	-3.89338	9.01791	0
0.7427	15.6996	0.938337	2.21735	10.5392	0
0.7433	12.9453	0.63293	4.35142	8.10016	0
0.7440	9.59771	2.15891	4.04953	4.13487	0
0.7447	10.5087	2.46432	8.31767	3.21712	0
0.7453	11.1232	0.63293	14.7303	6.26964	0
0.7460	12.3414	-0.587646	20.5287	9.62642	0
0.7467	17.225	1.24374	24.1827	11.4569	0
0.7473	17.5322	2.46432	18.6965	11.1527	0
0.7480	7.45782	2.15891	3.43533	12.3747	0
0.7487	-1.69496	2.46432	-7.24543	17.2577	0
0.7493	-3.83485	3.37949	-11.2117	18.779	0
0.7500	-5.0531	3.37949	-15.4902	15.118	0
0.7507	-4.14206	2.76973	-16.7082	12.6789	0
0.7513	1.35597	1.85456	-9.3795	12.9832	0
0.7520	2.26701	1.24374	0.0832808	11.1527	0
0.7527	-2.61659	2.15891	6.1836	9.62642	0
0.7533	-6.57856	3.37949	9.84796	11.4569	0
0.7540	-7.19298	3.37949	14.7303	12.9832	0
0.7547	-5.97473	3.6849	20.5287	12.3747	0
0.7553	-4.14206	4.90547	16.2502	8.70867	0
0.7560	-4.14206	4.90547	3.13344	4.74338	0
0.7567	-1.39834	3.07513	2.51924	4.13487	0
0.7573	3.18864	1.24374	7.70347	6.26964	0
0.7580	1.35597	1.54915	-3.27918	5.96539	0
0.7587	-3.52763	3.07513	-14.876	5.04764	0
0.7593	-0.476707	1.85456	-15.4902	5.96539	0
0.7600	6.23957	0.328576	-27.0871	7.7959	0
0.7607	6.8434	2.15891	-48.1363	8.10016	0
0.7613	6.53619	2.15891	-55.465	7.7959	0
0.7620	12.0342	0.63293	-50.8846	8.70867	0
0.7627	16.6106	1.24374	-42.3379	7.7959	0
0.7633	15.0851	1.24374	-29.8249	4.43913	0
0.7640	13.5597	-0.587646	-20.0603	3.21712	0
0.7647	14.7779	0.328576	-15.1779	5.35189	0
0.7653	12.6486	2.15891	-10.5975	6.5739	0
0.7660	12.0342	0.63293	-8.16152	6.5739	0
0.7667	17.225	-0.282238	-5.41325	6.26964	0
0.7673	19.6615	0.63293	0.687067	3.82563	0
0.7680	17.8289	-0.282238	2.21735	2.60861	0
0.7687	17.8289	-1.19741	-0.530915	5.66113	0
0.7693	16.9178	-1.80822	0.385174	5.96539	0
0.7700	15.0851	-3.3342	2.51924	3.82563	0
0.7707	19.0577	-2.72339	6.7978	5.04764	0
0.7713	20.8798	-0.893053	14.418	6.5739	0
0.7720	17.225	-1.50281	16.2502	5.04764	0
0.7727	17.5322	-0.893053	11.0659	4.43913	0
0.7733	19.6615	-0.587646	9.84796	4.13487	0
0.7740	16.6106	-3.3342	15.9483	4.74338	0
0.7747	13.2525	-3.3342	24.1827	6.87815	0
0.7753	11.4198	-1.19741	28.4612	6.87815	0
0.7760	8.67607	-0.893053	27.2432	5.04764	0
0.7767	10.5087	1.24374	27.5451	7.18241	0
0.7773	16.3034	3.9903	29.6792	6.87815	0
0.7780	20.5832	1.85456	33.3436	4.43913	0
0.7787	22.4052	-1.19741	44.0243	5.04764	0
0.7793	22.1086	1.24374	55.3193	4.13487	0
0.7800	20.5832	3.07513	57.7552	-0.443913	0
0.7807	22.1086	1.54915	57.1515	0.164597	0
0.7813	23.3269	-1.19741	50.1246	5.66113	0
0.7820	19.6615	-2.41798	28.4612	7.18241	0
0.7827	12.0342	-1.19741	11.0659	4.43913	0
0.7833	4.40689	-0.282238	11.3678	0.468852	0
0.7840	-0.476707	-1.50281	11.3678	-1.36166	0
0.7847	-4.14206	-2.72339	2.51924	-0.443913	0
0.7853	-8.71845	-2.41798	-9.3795	-1.36166	0
0.7860	-10.2439	-0.282238	-22.5066	-3.80069	0
0.7867	-10.5511	2.15891	-23.7246	-3.19218	0
0.7873	-11.7694	1.85456	-13.3457	-2.27443	0
0.7880	-9.62949	0.63293	-22.1943	-2.27443	0
0.7887	-5.97473	-0.282238	-49.0524	1.3866	0
0.7893	-8.71845	-2.41798	-58.2133	4.43913	0
0.7900	-9.62949	-2.41798	-44.1701	4.13487	0
0.7907	-4.74589	1.24374	-27.6909	3.52137	0
0.7913	-5.0531	3.6849	-15.7921	2.91286	0
0.7920	-8.71845	2.15891	-6.63123	0.778094	0
0.7927	-6.57856	-0.587646	3.13344	0.778094	0
0.7933	-4.44927	-1.50281	10.1498	2.29937	0
0.7940	-6.88577	-0.587646	6.7978	1.69086	0
0.7947	-5.36031	0.328576	-1.14511	0.468852	0
0.7953	1.35597	-1.19741	-2.36309	-0.748167	0
0.7960	5.31793	-1.50281	-0.530915	-1.36166	0
0.7967	2.57422	0.0231688	1.30126	-1.66592	0
0.7973	-0.783919	-0.587646	6.7978	-4.10494	0
0.7980	1.66318	-1.50281	12.5858	-5.32695	0
0.7987	5.01072	-1.50281	15.9483	-3.80069	0
0.7993	3.79247	-2.11363	16.5625	-2.88793	0
0.8000	3.79247	-1.50281	10.4517	-3.19218	0
0.8007	6.53619	-1.50281	0.385174	-3.19218	0
0.8013	5.93236	-3.3342	-3.27918	-3.49644	0
0.8020	6.8434	-2.72339	0.385174	-3.80069	0
0.8027	12.9453	0.328576	-1.14511	-1.36166	0
0.8033	14.1741	0.63293	-11.5136	-1.36166	0
0.8040	12.3414	-0.893053	-15.7921	-4.41419	0
0.8047	15.0851	-1.50281	-9.3795	-4.71844	0
0.8053	19.6615	-1.19741	-4.19527	-1.36166	0
0.8060	20.5832	0.328576	0.99937	0.468852	0
0.8067	21.4942	2.46432	12.8981	0.778094	0
0.8073	23.0197	3.9903	19.3003	0.778094	0
0.8080	21.8014	2.76973	18.9984	-0.139658	0
0.8087	19.9687	0.0231688	25.7129	1.3866	0
0.8093	19.0577	0.328576	31.5114	5.04764	0
0.8100	20.5832	2.15891	29.0754	5.66113	0
0.8107	22.4052	1.24374	27.847	4.43913	0
0.8113	20.5832	0.328576	27.847	5.35189	0
0.8120	14.1741	3.07513	23.8808	5.35189	0
0.8127	5.31793	4.29571	19.6126	5.04764	0
0.8133	-3.22042	3.6849	16.8644	7.7959	0
0.8140	-8.71845	3.37949	13.5019	8.70867	0
0.8147	-12.0766	3.37949	10.4517	5.96539	0
0.8153	-16.3458	4.90547	2.21735	3.21712	0
0.8160	-20.6149	6.43145	-11.5136	2.60861	0
0.8167	-22.4476	3.9903	-21.5905	1.3866	0
0.8173	-23.3693	1.24374	-23.1104	1.3866	0
0.8180	-23.9731	1.24374	-21.5905	2.29937	0
0.8187	-20.0111	0.63293	-20.0603	1.69086	0
0.8193	-12.3838	0.328576	-17.9262	0.778094	0
0.8200	-7.19298	1.54915	-14.876	1.08235	0
0.8207	-6.27135	1.54915	-10.9098	1.69086	0
0.8213	-4.44927	1.24374	-5.71515	1.3866	0
0.8220	1.66318	2.46432	0.385174	1.69086	0
0.8227	7.15061	3.07513	4.04953	1.3866	0
0.8233	8.67607	2.15891	5.5694	-0.139658	0
0.8240	9.2905	2.76973	8.31767	-0.443913	0
0.8247	10.816	3.07513	10.764	0.468852	0
0.8253	11.4198	1.24374	8.93187	-1.36166	0
0.8260	12.0342	0.328576	5.26751	-2.27443	0
0.8267	13.2525	3.6849	4.04953	1.3866	0
0.8273	13.5597	6.73686	5.88171	2.29937	0
0.8280	11.727	5.51629	6.7978	-2.27443	0
0.8287	11.4198	3.07513	4.96562	-2.57868	0
0.8293	12.3414	2.15891	3.43533	0.468852	0
0.8300	10.2015	1.24374	5.5694	0.468852	0
0.8307	2.88143	0.938337	6.48549	1.08235	0
0.8313	-4.74589	0.938337	2.82114	1.69086	0
0.8320	-9.62949	1.24374	-2.0612	-1.36166	0
0.8327	-14.2059	1.85456	-6.02745	-2.57868	0
0.8333	-19.3967	1.24374	-11.2117	-1.05741	0
0.8340	-24.2803	-0.587646	-12.742	-1.66592	0
0.8347	-27.024	-0.282238	-8.77571	-1.66592	0
0.8353	-25.2019	2.76973	-3.89338	-0.443913	0
0.8360	-18.7929	2.15891	-0.530915	-3.19218	0
0.8367	-14.2059	-0.893053	2.21735	-6.85321	0
0.8373	-12.9876	-0.587646	2.51924	-6.85321	0
0.8380	-7.80741	1.54915	1.30126	-5.93546	0
0.8387	-1.39834	0.328576	2.51924	-5.0227	0
0.8393	-0.169496	-1.80822	6.7978	-4.41419	0
0.8400	0.434333	-1.50281	8.61956	-6.85321	0
0.8407	2.88143	0.328576	4.96562	-10.5142	0
0.8413	3.18864	0.938337	1.30126	-9.29722	0
0.8420	2.57422	2.15891	0.385174	-4.10494	0
0.8427	5.01072	2.46432	0.385174	-2.27443	0
0.8433	5.62515	-0.282238	0.385174	-5.93546	0
0.8440	2.57422	-2.41798	1.90505	-6.85321	0
0.8447	0.127122	-0.587646	-2.36309	-3.19218	0
0.8453	-2.30938	0.63293	-12.4297	-4.41419	0
0.8460	-6.27135	-0.587646	-13.3457	-7.77096	0
0.8467	-11.4622	-2.72339	-8.16152	-5.63121	0
0.8473	-12.3838	-3.63961	-10.2956	-4.41419	0
0.8480	-7.80741	-2.41798	-14.2618	-6.2447	0
0.8487	-5.97473	0.0231688	-11.5136	-3.80069	0
0.8493	-9.02566	-1.50281	-8.46341	-1.66592	0
0.8500	-9.62949	-5.77536	-7.24543	-4.10494	0
0.8507	-6.88577	-4.24937	-5.11136	-5.32695	0
0.8513	-5.36031	1.24374	-7.85963	-5.93546	0
0.8520	-2.9238	1.24374	-13.0439	-8.68373	0
0.8527	-1.09113	-2.41798	-12.1278	-8.37947	0
0.8533	-2.9238	-3.94397	-6.63123	-5.63121	0
0.8540	-2.30938	-3.3342	-2.97729	-5.32695	0
0.8547	1.9598	-3.3342	-2.36309	-5.0227	0
0.8553	4.09968	-3.3342	-0.530915	-4.41419	0
0.8560	5.01072	-3.3342	7.09969	-5.93546	0
0.8567	3.79247	-3.3342	13.2	-7.77096	0
0.8573	-1.69496	-3.0288	8.61956	-6.54896	0
0.8580	-2.9238	-2.41798	2.21735	-3.19218	0
0.8587	1.04876	-3.0288	-1.447	-4.10494	0
0.8593	-1.39834	-3.3342	-10.5975	-8.68373	0
0.8600	-7.5002	-3.0288	-18.8423	-8.07522	0
0.8607	-7.5002	-3.94397	-17.6243	-3.49644	0
0.8613	-4.44927	-5.16454	-13.0439	-4.10494	0
0.8620	-2.61659	-2.72339	-8.46341	-5.32695	0
0.8627	-2.00217	0.328576	-2.36309	-2.27443	0
0.8633	-2.9238	-0.587646	0.385174	-2.57868	0
0.8640	-1.39834	-2.41798	1.30126	-5.32695	0
0.8647	4.09968	-1.80822	4.96562	-4.10494	0
0.8653	5.01072	-3.0288	5.88171	-3.19218	0
0.8660	3.18864	-4.86019	0.0832808	-3.19218	0
0.8667	3.79247	-4.24937	-6.02745	0.164597	0
0.8673	1.35597	-4.55478	-7.85963	0.468852	0
0.8680	-6.88577	-5.77536	-6.02745	-0.139658	0
0.8687	-11.4622	-4.55478	-3.89338	3.82563	0
0.8693	-10.5511	-2.72339	-1.7489	3.82563	0
0.8700	-9.62949	-1.50281	1.90505	-1.05741	0
0.8707	-9.62949	-1.80822	4.04953	0.468852	0
0.8713	-10.5511	-3.3342	1.60316	4.13487	0
0.8720	-13.2948	-1.80822	-1.14511	1.99511	0
0.8727	-15.1275	-0.282238	-1.14511	-0.443913	0
0.8733	-15.1275	-2.41798	-0.229022	0.778094	0
0.8740	-13.9093	-2.11363	-1.447	1.69086	0
0.8747	-9.62949	2.15891	-6.02745	2.60861	0
0.8753	-5.66752	1.54915	-8.77571	3.52137	0
0.8760	-5.0531	-2.41798	-8.16152	1.3866	0
0.8767	-5.97473	-2.72339	-7.54732	-0.443913	0
0.8773	-3.83485	-0.587646	-5.71515	0.778094	0
0.8780	1.35597	0.0231688	-1.14511	4.13487	0
0.8787	4.09968	0.0231688	2.82114	7.18241	0
0.8793	4.40689	0.328576	4.96562	7.7959	0
0.8800	6.23957	0.0231688	4.35142	8.10016	0
0.8807	8.67607	-2.11363	-0.530915	8.40441	0
0.8813	6.23957	-4.24937	-6.32934	7.7959	0
0.8820	3.79247	-2.41798	-6.02745	9.62642	0
0.8827	7.76503	1.54915	-2.97729	12.3747	0
0.8833	13.8669	3.07513	-2.0612	11.7612	0
0.8840	15.0851	0.938337	1.60316	11.4569	0
0.8847	14.1741	-0.893053	4.65332	14.8137	0
0.8853	15.0851	-0.587646	-0.229022	14.8137	0
0.8860	20.5832	-0.587646	-6.32934	14.8137	0
0.8867	30.3398	-0.587646	-6.32934	20.3053	0
0.8873	34.3123	0.0231688	-3.58107	19.3925	0
0.8880	27.9033	1.85456	0.687067	12.0654	0
0.8887	22.7125	1.85456	7.40158	14.5095	0
0.8893	22.4052	-1.50281	5.88171	21.5273	0
0.8900	18.4433	-4.24937	-6.32934	21.5273	0
0.8907	11.727	-1.80822	-13.6581	22.445	0
0.8913	6.23957	0.328576	-12.742	27.0188	0
0.8920	0.127122	-2.41798	-15.7921	24.5798	0
0.8927	-3.83485	-3.3342	-21.2887	20.6145	0
0.8933	-4.14206	1.24374	-21.5905	21.8315	0
0.8940	-5.97473	2.15891	-18.5404	21.5273	0
0.8947	-9.33287	-1.50281	-13.0439	18.779	0
0.8953	-12.3838	-0.587646	-6.94354	20.001	0
0.8960	-19.7039	2.15891	-4.79906	20.9188	0
0.8967	-30.0749	1.54915	-6.94354	19.3925	0
0.8973	-35.2658	1.24374	-7.24543	18.1705	0
0.8980	-31.611	1.24374	-5.11136	17.8662	0
0.8987	-25.4985	0.328576	-4.19527	16.6442	0
0.8993	-23.3693	1.24374	-9.6918	15.118	0
0.9000	-22.4476	3.37949	-20.3726	12.3747	0
0.9007	-18.1784	3.37949	-25.2549	9.93067	0
0.9013	-14.5131	1.24374	-20.0603	9.93067	0
0.9020	-13.9093	-0.587646	-11.5136	10.5392	0
0.9027	-15.1275	-1.80822	-5.11136	9.62642	0
0.9033	-18.1784	-2.11363	-1.447	8.10016	0
0.9040	-16.9602	-1.19741	-0.229022	7.7959	0
0.9047	-9.62949	0.328576	-0.832808	7.18241	0
0.9053	-7.19298	1.24374	-1.14511	5.35189	0
0.9060	-8.41124	2.15891	1.30126	4.43913	0
0.9067	-4.14206	3.9903	3.13344	5.04764	0
0.9073	-2.00217	3.37949	0.385174	3.52137	0
0.9080	-4.14206	-0.282238	-1.447	1.08235	0
0.9087	-0.476707	-0.587646	-1.447	2.29937	0
0.9093	4.09968	2.15891	-3.58107	3.82563	0
0.9100	0.741545	3.37949	-4.49716	2.29937	0
0.9107	-4.14206	4.60112	0.385174	1.08235	0
0.9113	-4.14206	4.90547	3.73723	1.08235	0
0.9120	-3.83485	2.76973	4.96562	-0.748167	0
0.9127	-4.14206	0.328576	4.04953	-2.88793	0
0.9133	-5.0531	-0.893053	-3.27918	-2.57868	0
0.9140	-6.57856	-3.0288	-6.32934	-0.748167	0
0.9147	-5.97473	-3.3342	-0.530915	-0.139658	0
0.9153	-6.27135	-1.50281	-0.530915	-1.05741	0
0.9160	-9.9367	-1.19741	-7.85963	-1.36166	0
0.9167	-12.3838	-2.72339	-12.4297	-0.443913	0
0.9173	-11.155	-4.24937	-15.1779	0.164597	0
0.9180	-9.02566	-3.63961	-13.3457	-2.27443	0
0.9187	-7.80741	-1.80822	-5.11136	-5.0227	0
0.9193	-5.0531	-2.11363	-0.832808	-5.93546	0
0.9200	-1.09113	-4.55478	-2.36309	-4.10494	0
0.9207	1.35597	-3.63961	0.385174	-2.27443	0
0.9213	-0.476707	-0.587646	4.96562	-4.10494	0
0.9220	-0.476707	0.328576	6.7978	-5.93546	0
0.9227	3.48526	-0.587646	5.26751	-4.41419	0
0.9233	4.09968	-1.80822	-4.19527	-5.93546	0
0.9240	-0.476707	-2.41798	-16.094	-11.1277	0
0.9247	-2.00217	-1.80822	-17.6243	-11.1277	0
0.9253	0.434333	-1.50281	-12.1278	-8.07522	0
0.9260	3.48526	-3.3342	-8.77571	-8.68373	0
0.9267	8.36886	-3.3342	-7.85963	-7.77096	0
0.9273	12.3414	-1.50281	-6.94354	-3.80069	0
0.9280	13.5597	-2.41798	-5.41325	-3.49644	0
0.9287	13.5597	-2.72339	-1.447	-4.41419	0
0.9293	9.89433	-1.50281	1.30126	-3.19218	0
0.9300	3.79247	-1.50281	2.21735	-5.0227	0
0.9307	1.35597	-2.41798	2.21735	-7.46172	0
0.9313	1.04876	-3.63961	2.21735	-6.2447	0
0.9320	-0.783919	-5.16454	3.13344	-6.2447	0
0.9327	-3.52763	-4.55478	4.96562	-6.85321	0
0.9333	-8.71845	-3.3342	3.43533	-4.10494	0
0.9340	-15.1275	-5.16454	-1.7489	-2.27443	0
0.9347	-19.0895	-3.3342	-4.79906	-5.63121	0
0.9353	-21.5366	0.0231688	-4.19527	-7.46172	0
0.9360	-21.8438	-1.50281	-2.36309	-6.85321	0
0.9367	-16.653	-3.3342	0.0832808	-7.77096	0
0.9373	-10.8583	-0.587646	3.73723	-8.68373	0
0.9380	-8.10402	-1.80822	11.3678	-6.54896	0
0.9387	-3.83485	-5.16454	20.2164	-5.32695	0
0.9393	0.434333	-3.3342	23.5789	-5.93546	0
0.9400	2.26701	-0.282238	24.1827	-5.32695	0
0.9407	7.15061	-0.282238	26.0148	-4.71844	0
0.9413	14.1741	-0.893053	25.0988	-5.32695	0
0.9420	19.3543	-0.587646	22.9647	-4.10494	0
0.9427	23.3269	0.328576	23.5789	-0.748167	0
0.9433	23.3269	0.328576	23.5789	-1.66592	0
0.9440	18.4433	-1.19741	20.8306	-4.10494	0
0.9447	11.727	-2.11363	19.3003	-2.27443	0
0.9453	3.79247	-0.893053	16.8644	-2.27443	0
0.9460	-4.14206	-0.282238	12.2839	-3.80069	0
0.9467	-8.71845	0.328576	7.70347	-0.443913	0
0.9473	-13.2948	2.76973	-1.7489	2.91286	0
0.9480	-20.0111	2.76973	-13.3457	0.468852	0
0.9487	-20.9222	0.0231688	-13.0439	-0.443913	0
0.9493	-16.3458	-1.50281	-5.11136	2.60861	0
0.9500	-16.9602	-0.587646	-3.89338	5.04764	0
0.9507	-22.4476	-0.587646	-5.41325	5.66113	0
0.9513	-23.9731	-0.282238	-3.27918	5.04764	0
0.9520	-19.7039	0.63293	-3.27918	2.91286	0
0.9527	-14.8203	1.85456	-5.11136	1.69086	0
0.9533	-12.0766	3.6849	-6.94354	2.60861	0
0.9540	-10.2439	4.29571	-6.94354	3.21712	0
0.9547	-6.88577	2.76973	-2.66499	2.29937	0
0.9553	-3.83485	0.63293	0.687067	3.52137	0
0.9560	-4.74589	0.0231688	-3.27918	5.66113	0
0.9567	-5.97473	0.328576	-6.94354	5.04764	0
0.9573	-3.22042	1.85456	-5.11136	1.3866	0
0.9580	-0.476707	2.15891	-3.89338	1.99511	0
0.9587	-2.00217	2.46432	-2.66499	5.04764	0
0.9593	-3.52763	4.90547	0.0832808	1.69086	0
0.9600	-0.476707	5.82169	4.04953	-2.27443	0
0.9607	4.40689	3.07513	11.3678	1.69086	0
0.9613	6.53619	1.54915	16.5625	5.04764	0
0.9620	6.23957	1.54915	14.7303	2.29937	0
0.9627	8.06165	1.54915	14.7303	4.43913	0
0.9633	10.5087	1.85456	16.5625	9.01791	0
0.9640	10.5087	1.24374	12.8981	5.96539	0
0.9647	8.67607	0.0231688	12.2839	2.91286	0
0.9653	6.8434	0.0231688	19.6126	5.04764	0
0.9660	8.67607	0.0231688	22.6628	5.66113	0
0.9667	12.6486	0.328576	20.2164	4.74338	0
0.9673	12.6486	2.15891	16.8644	6.87815	0
0.9680	10.5087	1.24374	9.53565	7.49165	0
0.9687	10.5087	-0.282238	-2.66499	5.96539	0
0.9693	6.8434	-0.282238	-11.2117	7.7959	0
0.9700	1.9598	0.328576	-13.3457	10.5392	0
0.9707	2.88143	2.15891	-14.2618	8.70867	0
0.9713	4.09968	4.60112	-14.2618	5.35189	0
0.9720	1.04876	2.76973	-13.9599	2.91286	0
0.9727	1.35597	-0.587646	-12.4297	0.778094	0
0.9733	2.26701	-1.19741	-9.3795	-0.443913	0
0.9740	-5.66752	-1.80822	-6.02745	0.164597	0
0.9747	-13.2948	-2.41798	-1.7489	0.468852	0
0.9753	-15.1275	0.0231688	6.48549	-0.443913	0
0.9760	-15.4347	2.15891	16.2502	-2.57868	0
0.9767	-13.602	0.938337	22.9647	-5.63121	0
0.9773	-9.33287	-0.587646	26.9309	-6.54896	0
0.9780	-6.88577	0.328576	28.1593	-5.63121	0
0.9787	-4.14206	1.54915	20.5287	-6.54896	0
0.9793	1.66318	1.24374	7.09969	-8.68373	0
0.9800	5.93236	0.0231688	-1.14511	-8.07522	0
0.9807	5.62515	-0.282238	-5.11136	-7.46172	0
0.9813	1.35597	0.328576	-8.46341	-8.68373	0
0.9820	-0.169496	1.24374	-3.58107	-8.68373	0
0.9827	3.18864	2.15891	3.73723	-5.93546	0
0.9833	3.18864	2.15891	-6.02745	-5.32695	0
0.9840	0.127122	1.24374	-24.0265	-10.21	0
0.9847	-0.476707	-0.893053	-29.8249	-13.2625	0
0.9853	-0.476707	-2.72339	-26.4729	-11.7363	0
0.9860	0.434333	-1.80822	-21.5905	-11.7363	0
0.9867	5.62515	0.328576	-14.2618	-11.7363	0
0.9873	8.67607	0.328576	-7.24543	-8.68373	0
0.9880	8.36886	0.0231688	0.385174	-6.85321	0
0.9887	10.2015	0.328576	9.53565	-6.85321	0
0.9893	12.0342	0.328576	12.2839	-4.71844	0
0.9900	13.2525	-1.50281	10.1498	-5.0227	0
0.9907	15.0851	-2.41798	8.93187	-6.85321	0
0.9913	11.4198	-0.587646	1.60316	-4.41419	0
0.9920	3.48526	1.54915	-7.85963	-2.88793	0
0.9927	0.127122	1.54915	-9.6918	-4.71844	0
0.9933	-0.476707	0.328576	-10.5975	-3.49644	0
0.9940	-4.44927	1.24374	-14.5741	-1.36166	0
0.9947	-12.3838	3.6849	-12.4297	-2.88793	0
0.9953	-19.7039	4.90547	-9.6918	-3.49644	0
0.9960	-22.7548	3.37949	-15.1779	-2.88793	0
0.9967	-22.1404	0.938337	-24.0265	-3.19218	0
0.9973	-18.7929	0.0231688	-32.5732	-3.19218	0
0.9980	-14.8203	-0.587646	-37.1537	-2.57868	0
0.9987	-13.2948	-1.50281	-29.2212	-3.49644	0
0.9993	-12.9876	-0.282238	-17.0101	-2.27443	0
1.0000	-6.27135	2.76973	-13.3457	-0.443913	0
1.0007	0.127122	2.15891	-10.5975	-2.57868	0
1.0013	-2.00217	-0.893053	-3.58107	-3.80069	0
1.0020	-3.22042	0.328576	-1.7489	-1.36166	0
1.0027	1.66318	1.24374	-0.530915	-0.748167	0
1.0033	7.76503	-0.282238	8.31767	-1.36166	0
1.0040	12.9453	-0.282238	17.7805	0.468852	0
1.0047	16.9178	0.938337	22.3609	0.778094	0
1.0053	17.225	0.63293	23.277	-0.748167	0
1.0060	16.9178	2.46432	21.4448	1.08235	0
1.0067	15.9962	4.90547	19.6126	4.74338	0
1.0073	12.6486	3.07513	19.6126	3.52137	0
1.0080	10.5087	1.24374	18.6965	1.08235	0
1.0087	11.1232	0.938337	18.0823	3.82563	0
1.0093	10.5087	0.938337	18.3842	8.70867	0
1.0100	6.8434	1.24374	12.2839	8.40441	0
1.0107	3.79247	2.15891	0.385174	6.26964	0
1.0113	1.66318	1.24374	-6.63123	7.49165	0
1.0120	-2.30938	0.328576	-9.3795	7.18241	0
1.0127	-8.71845	0.0231688	-13.0439	5.04764	0
1.0133	-14.2059	0.0231688	-15.7921	4.13487	0
1.0140	-16.3458	-0.587646	-13.9599	4.13487	0
1.0147	-13.2948	-2.11363	-9.3795	2.29937	0
1.0153	-8.71845	-2.41798	-3.27918	1.69086	0
1.0160	-5.36031	-0.282238	1.30126	2.60861	0
1.0167	-2.9238	-0.587646	3.43533	3.21712	0
1.0173	1.04876	-2.72339	3.13344	3.21712	0
1.0180	5.01072	-2.11363	6.7978	1.3866	0
1.0187	7.76503	-0.282238	13.5019	-0.139658	0
1.0193	9.89433	-0.282238	14.7303	1.3866	0
1.0200	11.1232	0.63293	11.6801	1.99511	0
1.0207	12.3414	0.0231688	13.2	0.164597	0
1.0213	15.3924	-2.41798	16.2502	1.08235	0
1.0220	19.0577	-1.80822	14.7303	4.13487	0
1.0227	21.8014	-1.50281	14.1161	4.13487	0
1.0233	23.0197	-4.24937	15.3341	1.99511	0
1.0240	22.1086	-3.0288	15.3341	0.778094	0
1.0247	20.276	0.328576	15.9483	2.91286	0
1.0253	18.7505	-1.19741	16.8644	5.96539	0
1.0260	17.5322	-1.50281	14.1161	7.18241	0
1.0267	15.3924	2.15891	10.764	8.70867	0
1.0273	12.3414	0.328576	8.61956	10.5392	0
1.0280	9.59771	-3.63961	5.5694	9.93067	0
1.0287	8.06165	-1.50281	6.1836	7.7959	0
1.0293	8.98328	0.328576	11.3678	8.40441	0
1.0300	11.4198	-1.50281	15.0322	9.62642	0
1.0307	14.1741	-0.893053	15.6464	9.62642	0
1.0313	13.2525	0.0231688	15.0322	7.7959	0
1.0320	8.06165	-0.587646	15.9483	5.66113	0
1.0327	5.01072	0.328576	18.3842	4.43913	0
1.0333	5.01072	-0.587646	18.6965	7.18241	0
1.0340	1.9598	-4.24937	12.8981	10.5392	0
1.0347	-4.14206	-3.3342	5.88171	9.32216	0
1.0353	-5.97473	-0.282238	8.61956	6.5739	0
1.0360	-3.83485	-1.50281	16.8644	6.26964	0
1.0367	-4.14206	-4.24937	12.8981	5.66113	0
1.0373	-3.52763	-4.24937	-3.27918	3.82563	0
1.0380	-0.476707	-3.3342	-10.5975	5.66113	0
1.0387	-2.30938	-0.587646	-8.16152	7.18241	0
1.0393	-5.0531	0.938337	-11.5136	4.13487	0
1.0400	-1.69496	-1.50281	-13.3457	4.13487	0
1.0407	1.35597	-2.41798	-7.24543	6.5739	0
1.0413	1.04876	0.0231688	-2.66499	5.04764	0
1.0420	5.01072	-0.587646	0.385174	5.66113	0
1.0427	6.53619	-1.80822	3.73723	10.2349	0
1.0433	0.434333	-0.587646	-4.19527	6.5739	0
1.0440	0.741545	-2.72339	-18.8423	0.164597	0
1.0447	8.67607	-4.24937	-25.2549	2.29937	0
1.0453	9.2905	-0.587646	-23.7246	3.21712	0
1.0460	4.40689	0.63293	-20.9764	-1.66592	0
1.0467	3.18864	-2.41798	-17.0101	-1.36166	0
1.0473	1.04876	-3.3342	-17.0101	1.3866	0
1.0480	-1.69496	-3.0288	-23.4227	-0.443913	0
1.0487	-1.69496	-3.0288	-30.4391	0.468852	0
1.0493	-1.39834	-3.3342	-31.9694	3.52137	0
1.0500	-0.476707	-3.63961	-25.5568	1.99511	0
1.0507	-0.169496	-2.41798	-14.2618	-0.443913	0
1.0513	-5.36031	0.328576	-6.63123	-0.748167	0
1.0520	-11.4622	0.328576	-4.19527	-2.27443	0
1.0527	-13.2948	1.24374	-3.27918	-4.10494	0
1.0533	-16.653	2.46432	-3.89338	-2.27443	0
1.0540	-18.7929	2.15891	-4.49716	-0.748167	0
1.0547	-17.2674	3.9903	-1.7489	-4.10494	0
1.0553	-19.7039	6.43145	-1.447	-6.85321	0
1.0560	-20.9222	4.29571	-6.02745	-5.63121	0
1.0567	-15.1275	2.15891	-8.16152	-5.32695	0
1.0573	-10.8583	3.07513	-7.54732	-6.85321	0
1.0580	-10.8583	2.76973	-8.46341	-8.68373	0
1.0587	-8.41124	0.938337	-7.85963	-9.90574	0
1.0593	-6.88577	0.328576	-3.27918	-9.60148	0
1.0600	-5.66752	0.0231688	0.385174	-7.77096	0
1.0607	-1.39834	0.63293	-2.36309	-8.98798	0
1.0613	-1.69496	2.15891	-10.2956	-11.7363	0
1.0620	-3.83485	2.46432	-16.094	-9.90574	0
1.0627	0.127122	3.6849	-16.3959	-7.15747	0
1.0633	0.741545	4.90547	-13.3457	-7.77096	0
1.0640	-2.30938	3.9903	-11.5136	-7.77096	0
1.0647	-0.476707	1.85456	-12.4297	-7.77096	0
1.0653	-0.783919	3.37949	-15.7921	-9.60148	0
1.0660	-5.66752	6.12605	-15.1779	-8.68373	0
1.0667	-2.61659	5.82169	-10.5975	-4.10494	0
1.0673	0.127122	5.82169	-8.77571	-3.19218	0
1.0680	-5.36031	7.04227	-10.5975	-5.32695	0
1.0687	-5.66752	5.21088	-9.6918	-3.49644	0
1.0693	-0.476707	2.76973	-6.02745	0.778094	0
1.0700	-2.00217	4.90547	-6.02745	1.3866	0
1.0707	-4.74589	7.95744	-6.94354	0.468852	0
1.0713	-1.09113	6.73686	-2.36309	1.3866	0
1.0720	1.35597	3.07513	4.35142	2.29937	0
1.0727	-1.39834	2.15891	7.70347	4.13487	0
1.0733	-4.44927	4.29571	11.3678	6.87815	0
1.0740	-4.74589	3.9903	14.418	6.26964	0
1.0747	-5.0531	2.15891	11.3678	3.21712	0
1.0753	-5.0531	2.76973	4.35142	2.29937	0
1.0760	-2.61659	3.9903	3.73723	4.13487	0
1.0767	0.434333	3.37949	7.09969	5.35189	0
1.0773	1.04876	3.9903	9.53565	5.35189	0
1.0780	4.09968	5.51629	13.2	5.96539	0
1.0787	10.2015	4.29571	16.2502	7.7959	0
1.0793	11.4198	3.07513	15.6464	6.87815	0
1.0800	9.59771	3.6849	12.2839	4.13487	0
1.0807	9.89433	2.76973	8.61956	3.82563	0
1.0813	12.3414	0.328576	7.09969	3.21712	0
1.0820	14.1741	0.63293	13.5019	2.29937	0
1.0827	15.0851	3.9903	23.5789	3.82563	0
1.0833	14.7779	4.60112	27.2432	4.13487	0
1.0840	15.3924	1.24374	26.9309	3.21712	0
1.0847	15.0851	-0.282238	26.0148	4.13487	0
1.0853	12.3414	1.24374	23.5789	3.21712	0
1.0860	11.4198	0.63293	21.1325	0.778094	0
1.0867	12.3414	-0.587646	19.3003	4.43913	0
1.0873	10.5087	0.63293	16.5625	6.87815	0
1.0880	8.98328	1.24374	15.0322	3.21712	0
1.0887	8.67607	-0.282238	16.2502	4.43913	0
1.0893	7.45782	-1.50281	16.2502	8.40441	0
1.0900	8.67607	-1.19741	15.3341	5.04764	0
1.0907	11.4198	1.85456	13.8142	2.60861	0
1.0913	11.727	3.07513	11.6801	5.04764	0
1.0920	11.4198	0.328576	11.982	2.91286	0
1.0927	13.2525	-0.587646	15.0322	-2.27443	0
1.0933	12.3414	0.328576	20.2164	-2.88793	0
1.0940	8.36886	-1.19741	22.3609	-1.66592	0
1.0947	6.8434	-3.3342	13.8142	-0.748167	0
1.0953	8.67607	-2.41798	0.385174	-0.443913	0
1.0960	8.36886	-3.0288	-2.0612	-2.88793	0
1.0967	7.45782	-4.55478	4.35142	-3.49644	0
1.0973	8.36886	-3.63961	6.7978	-0.748167	0
1.0980	9.2905	-0.893053	6.7978	-0.748167	0
1.0987	8.98328	0.328576	7.70347	-3.80069	0
1.0993	9.2905	0.328576	8.31767	-4.71844	0
1.1000	12.0342	-0.282238	13.2	-3.19218	0
1.1007	15.6996	-0.282238	23.277	-3.80069	0
1.1013	16.3034	-0.893053	27.2432	-6.85321	0
1.1020	14.1741	-2.41798	23.277	-9.29722	0
1.1027	11.4198	-3.0288	15.9483	-9.60148	0
1.1033	10.5087	-2.72339	7.40158	-11.432	0
1.1040	10.2015	-3.3342	2.82114	-15.093	0
1.1047	9.59771	-3.63961	-0.832808	-14.7888	0
1.1053	7.15061	-2.72339	-11.5136	-11.7363	0
1.1060	3.79247	-0.587646	-17.9262	-10.5142	0
1.1067	2.57422	-0.282238	-11.5136	-9.29722	0
1.1073	2.88143	-3.3342	-2.36309	-6.54896	0
1.1080	0.434333	-3.3342	3.43533	-5.63121	0
1.1087	-2.00217	0.63293	6.7978	-6.54896	0
1.1093	-4.14206	-2.11363	1.60316	-6.2447	0
1.1100	-7.5002	-6.08076	-5.11136	-6.85321	0
1.1107	-12.0766	-2.72339	-7.24543	-8.68373	0
1.1113	-15.1275	0.328576	-23.4227	-5.93546	0
1.1120	-18.7929	-1.19741	-51.8007	-1.97017	0
1.1127	-24.5875	0.0231688	-65.2297	-5.93546	0
1.1133	-28.2529	0.328576	-60.6493	-10.8185	0
1.1140	-26.4202	-2.41798	-53.3309	-8.98798	0
1.1147	-23.3693	-2.41798	-43.5663	-6.85321	0
1.1153	-21.5366	-0.587646	-30.4391	-7.77096	0
1.1160	-16.9602	-0.587646	-20.0603	-7.77096	0
1.1167	-11.7694	0.0231688	-19.4565	-7.15747	0
1.1173	-10.5511	0.63293	-29.8249	-9.90574	0
1.1180	-10.2439	-0.893053	-36.2376	-10.5142	0
1.1187	-7.80741	-0.587646	-32.5732	-7.77096	0
1.1193	-6.27135	1.54915	-35.3215	-7.77096	0
1.1200	-2.61659	0.328576	-40.5057	-9.60148	0
1.1207	2.26701	-1.50281	-33.7912	-10.5142	0
1.1213	2.88143	-0.893053	-26.171	-9.29722	0
1.1220	2.26701	0.938337	-25.5568	-6.2447	0
1.1227	5.62515	0.63293	-20.6745	-4.10494	0
1.1233	8.36886	-1.50281	-14.5741	-5.0227	0
1.1240	9.59771	-2.11363	-11.5136	-5.0227	0
1.1247	12.9453	-1.19741	-5.71515	-0.443913	0
1.1253	14.1741	-1.50281	-2.36309	3.52137	0
1.1260	13.2525	-1.19741	-3.58107	3.21712	0
1.1267	13.2525	0.328576	-0.530915	2.29937	0
1.1273	10.816	1.85456	1.30126	3.52137	0
1.1280	7.76503	2.15891	-5.71515	3.21712	0
1.1287	8.98328	0.328576	-7.54732	2.91286	0
1.1293	9.59771	-2.72339	-2.66499	5.66113	0
1.1300	5.01072	-3.3342	-3.58107	8.10016	0
1.1307	1.04876	-1.50281	-6.32934	5.96539	0
1.1313	-0.476707	-2.11363	-3.27918	5.04764	0
1.1320	-1.39834	-4.24937	1.30126	7.7959	0
1.1327	-1.69496	-3.3342	4.96562	9.01791	0
1.1333	-1.09113	-1.50281	9.53565	10.5392	0
1.1340	-1.09113	-0.587646	11.6801	13.2875	0
1.1347	-2.9238	1.24374	11.3678	12.3747	0
1.1353	-3.52763	-0.587646	12.2839	10.2349	0
1.1360	-0.476707	-4.24937	13.2	13.2875	0
1.1367	1.35597	-3.3342	13.2	16.6442	0
1.1373	0.434333	-0.587646	13.2	16.6442	0
1.1380	2.26701	-2.41798	12.8981	16.6442	0
1.1387	4.71411	-1.80822	12.2839	16.9485	0
1.1393	2.57422	1.24374	12.2839	15.118	0
1.1400	4.71411	0.0231688	11.982	13.9009	0
1.1407	12.3414	-2.11363	12.5858	14.2052	0
1.1413	14.4707	-1.80822	13.2	14.8137	0
1.1420	12.0342	-3.0288	13.2	16.9485	0
1.1427	13.2525	-3.3342	15.3341	19.6968	0
1.1433	13.2525	0.63293	17.4786	19.6968	0
1.1440	9.59771	1.24374	16.5625	20.3053	0
1.1447	8.67607	-1.80822	14.418	21.8315	0
1.1453	10.5087	-2.11363	13.2	21.8315	0
1.1460	11.4198	-2.11363	11.6801	22.445	0
1.1467	11.727	-2.72339	10.4517	24.5798	0
1.1473	10.816	-0.893053	11.3678	24.2755	0
1.1480	8.67607	-0.587646	12.8981	23.9713	0
1.1487	7.45782	-2.72339	13.8142	26.7146	0
1.1493	4.71411	-0.587646	13.5019	27.9366	0
1.1500	2.26701	1.54915	13.5019	26.7146	0
1.1507	1.9598	-0.893053	13.5019	27.0188	0
1.1513	-1.39834	-1.19741	10.4517	26.1061	0
1.1520	-7.5002	0.63293	6.1836	21.5273	0
1.1527	-7.19298	-0.587646	6.7978	18.779	0
1.1533	-3.52763	-0.282238	8.93187	20.9188	0
1.1540	-4.74589	0.938337	10.1498	22.7493	0
1.1547	-6.88577	-2.41798	11.0659	20.9188	0
1.1553	-4.14206	-4.55478	10.4517	17.8662	0
1.1560	-0.783919	-2.72339	12.2839	16.9485	0
1.1567	-0.783919	-2.41798	18.9984	16.9485	0
1.1573	-1.69496	-2.41798	24.1827	14.5095	0
1.1580	-0.169496	-1.80822	26.0148	12.3747	0
1.1587	2.26701	-3.63961	26.9309	11.4569	0
1.1593	-0.169496	-4.24937	26.9309	8.70867	0
1.1600	-3.52763	-2.11363	27.2432	5.96539	0
1.1607	-1.39834	-2.41798	27.5451	5.04764	0
1.1613	1.35597	-2.72339	26.629	5.04764	0
1.1620	0.434333	-1.19741	29.6792	6.87815	0
1.1627	2.88143	-0.893053	35.1757	9.01791	0
1.1633	5.93236	-1.50281	28.4612	5.96539	0
1.1640	4.09968	-1.50281	10.1498	1.08235	0
1.1647	5.01072	-1.80822	-3.89338	1.3866	0
1.1653	8.36886	-3.0288	-9.9937	3.21712	0
1.1660	3.48526	-3.3342	-17.0101	1.99511	0
1.1667	-3.83485	-3.3342	-25.5568	2.29937	0
1.1673	-5.0531	-3.63961	-28.9089	2.91286	0
1.1680	-5.0531	-2.11363	-25.8587	1.3866	0
1.1687	-6.27135	0.63293	-19.7584	2.29937	0
1.1693	-7.19298	0.328576	-12.4297	1.69086	0
1.1700	-9.02566	-0.587646	-4.19527	-1.05741	0
1.1707	-8.71845	0.0231688	-2.97729	1.3866	0
1.1713	-7.80741	1.24374	-9.6918	5.35189	0
1.1720	-12.6804	2.46432	-15.4902	2.60861	0
1.1727	-17.2674	3.07513	-17.9262	-0.139658	0
1.1733	-16.0386	1.24374	-14.5741	0.468852	0
1.1740	-14.2059	0.63293	-4.79906	-1.36166	0
1.1747	-13.2948	2.76973	0.385174	-3.49644	0
1.1753	-10.2439	3.07513	-2.36309	-5.0227	0
1.1760	-8.10402	2.76973	-2.66499	-10.5142	0
1.1767	-6.27135	3.9903	-5.71515	-13.2625	0
1.1773	-3.83485	3.07513	-17.9262	-8.68373	0
1.1780	-3.52763	1.24374	-25.2549	-8.98798	0
1.1787	-3.83485	2.15891	-22.8085	-13.2625	0
1.1793	-1.39834	2.15891	-21.5905	-12.3448	0
1.1800	2.26701	0.0231688	-18.8423	-9.60148	0
1.1807	5.93236	0.938337	-8.77571	-11.432	0
1.1813	5.62515	4.90547	0.0832808	-11.1277	0
1.1820	0.434333	6.73686	0.385174	-8.98798	0
1.1827	-1.39834	4.60112	-4.19527	-9.90574	0
1.1833	1.66318	2.15891	-7.54732	-12.3448	0
1.1840	1.04876	1.54915	-7.85963	-14.1753	0
1.1847	-4.14206	2.46432	-9.07761	-15.093	0
1.1853	-8.10402	2.15891	-11.5136	-14.1753	0
1.1860	-9.62949	2.15891	-10.9098	-13.5668	0
1.1867	-11.155	3.37949	-10.5975	-13.5668	0
1.1873	-16.0386	2.46432	-14.2618	-15.3973	0
1.1880	-22.1404	0.328576	-19.7584	-17.8413	0
1.1887	-23.9731	-0.282238	-24.6407	-17.2278	0
1.1893	-24.8947	0.328576	-27.6909	-12.9583	0
1.1900	-26.4202	1.85456	-24.6407	-10.5142	0
1.1907	-24.2803	3.07513	-18.8423	-12.3448	0
1.1913	-20.3183	1.24374	-16.3959	-12.9583	0
1.1920	-19.7039	-1.80822	-15.7921	-12.3448	0
1.1927	-20.3183	-1.50281	-13.6581	-13.2625	0
1.1933	-16.9602	0.63293	-9.9937	-14.7888	0
1.1940	-11.4622	0.63293	-6.02745	-16.315	0
1.1947	-12.0766	0.0231688	-4.19527	-17.8413	0
1.1953	-16.3458	0.63293	-3.27918	-16.9235	0
1.1960	-12.6804	0.938337	-3.27918	-15.3973	0
1.1967	-5.97473	-0.282238	-6.32934	-16.0108	0
1.1973	-7.5002	-1.50281	-7.85963	-16.0108	0
1.1980	-7.80741	-0.587646	-2.36309	-13.2625	0
1.1987	-0.169496	3.07513	2.21735	-13.2625	0
1.1993	2.88143	3.6849	1.60316	-17.8413	0
1.2000	2.26701	2.46432	3.73723	-20.5846	0
1.2007	8.36886	2.15891	7.70347	-19.6718	0
1.2013	15.0851	1.24374	7.09969	-17.2278	0
1.2020	17.225	-1.19741	7.40158	-14.4845	0
1.2027	20.5832	-1.50281	11.0659	-13.871	0
1.2033	22.1086	0.938337	14.1161	-15.7015	0
1.2040	20.8798	2.46432	18.0823	-16.6193	0
1.2047	22.4052	1.85456	22.3609	-16.0108	0
1.2053	23.3269	-0.587646	22.6628	-16.9235	0
1.2060	20.276	-1.19741	21.4448	-19.6718	0
1.2067	17.8289	-0.282238	23.277	-19.9761	0
1.2073	15.0851	-0.587646	24.495	-17.8413	0
1.2080	10.5087	-2.41798	21.4448	-15.7015	0
1.2087	8.06165	-2.41798	15.9483	-15.093	0
1.2093	7.76503	-0.587646	12.8981	-14.7888	0
1.2100	5.01072	-0.587646	13.8142	-14.7888	0
1.2107	0.434333	-0.587646	13.5019	-14.7888	0
1.2113	-4.14206	-1.19741	7.40158	-16.6193	0
1.2120	-8.41124	-2.72339	1.60316	-20.2803	0
1.2127	-9.62949	-2.72339	-0.530915	-22.7243	0
1.2133	-7.80741	-2.41798	-5.71515	-21.1981	0
1.2140	-8.41124	-3.0288	-13.0439	-18.7541	0
1.2147	-12.6804	-2.72339	-20.0603	-19.3676	0
1.2153	-16.0386	-1.50281	-27.0871	-21.8066	0
1.2160	-15.7419	-1.50281	-30.741	-21.8066	0
1.2167	-15.7419	-1.80822	-30.741	-20.5846	0
1.2173	-16.0386	-0.587646	-29.8249	-21.1981	0
1.2180	-13.2948	-0.282238	-26.7748	-21.5023	0
1.2187	-10.5511	-2.41798	-21.2887	-20.5846	0
1.2193	-11.4622	-3.3342	-20.6745	-22.1108	0
1.2200	-8.41124	-2.41798	-20.3726	-22.1108	0
1.2207	-2.30938	-2.41798	-15.4902	-19.3676	0
1.2213	-0.783919	-3.94397	-12.4297	-20.8938	0
1.2220	1.66318	-3.3342	-10.9098	-22.4151	0
1.2227	8.36886	0.938337	-6.94354	-16.0108	0
1.2233	5.93236	3.6849	-8.77571	-13.2625	0
1.2240	-2.9238	2.15891	-13.9599	-19.6718	0
1.2247	-4.14206	1.24374	-12.4297	-19.3676	0
1.2253	-2.00217	0.938337	-8.46341	-13.871	0
1.2260	-3.52763	-1.19741	-8.77571	-13.2625	0
1.2267	-5.0531	-0.893053	-5.11136	-12.3448	0
1.2273	-4.14206	1.54915	1.90505	-9.29722	0
1.2280	-4.14206	0.328576	6.1836	-9.60148	0
1.2287	-5.36031	-2.41798	8.01578	-8.68373	0
1.2293	-8.10402	-2.41798	7.40158	-7.15747	0
1.2300	-10.2439	-2.72339	6.48549	-9.60148	0
1.2307	-9.62949	-1.50281	7.70347	-8.68373	0
1.2313	-9.62949	0.63293	7.70347	-3.80069	0
1.2320	-11.4622	-0.893053	6.48549	-4.71844	0
1.2327	-13.2948	-2.72339	7.40158	-8.98798	0
1.2333	-15.1275	-2.41798	5.88171	-9.29722	0
1.2340	-14.2059	-3.63961	2.51924	-7.15747	0
1.2347	-12.3838	-3.3342	4.04953	-7.46172	0
1.2353	-14.2059	-0.282238	4.96562	-8.68373	0
1.2360	-16.0386	-1.50281	2.21735	-8.68373	0
1.2367	-12.9876	-5.77536	4.35142	-7.15747	0
1.2373	-10.2439	-6.08076	9.84796	-7.15747	0
1.2380	-11.155	-5.77536	11.3678	-6.2447	0
1.2387	-12.9876	-6.99593	11.3678	-3.49644	0
1.2393	-12.3838	-6.69052	13.5019	-3.49644	0
1.2400	-11.4622	-5.16454	18.9984	-4.10494	0
1.2407	-12.3838	-4.86019	23.277	-1.97017	0
1.2413	-14.2059	-4.55478	22.9647	0.164597	0
1.2420	-12.3838	-5.16454	23.277	2.29937	0
1.2427	-8.10402	-4.86019	26.9309	4.43913	0
1.2433	-7.19298	-4.24937	25.4111	3.82563	0
1.2440	-6.88577	-4.86019	19.9145	4.13487	0
1.2447	-5.97473	-5.16454	15.9483	5.96539	0
1.2453	-7.19298	-2.41798	11.3678	5.35189	0
1.2460	-8.10402	-0.587646	6.48549	4.43913	0
1.2467	-5.0531	-2.41798	6.1836	9.32216	0
1.2473	-5.97473	-3.3342	7.09969	11.1527	0
1.2480	-11.4622	-2.11363	5.5694	5.35189	0
1.2487	-12.6804	-1.80822	6.7978	3.21712	0
1.2493	-11.7694	-3.0288	10.4517	7.7959	0
1.2500	-14.5131	-1.80822	11.6801	10.5392	0
1.2507	-18.4857	-0.587646	8.61956	10.2349	0
1.2513	-20.3183	-2.41798	1.90505	11.4569	0
1.2520	-19.7039	-3.3342	-3.58107	11.1527	0
1.2527	-17.564	-2.41798	-1.7489	8.10016	0
1.2533	-17.8712	-2.41798	1.60316	8.70867	0
1.2540	-18.7929	-1.19741	0.0832808	11.1527	0
1.2547	-16.0386	-1.19741	-1.14511	10.2349	0
1.2553	-12.0766	-3.3342	-0.530915	8.70867	0
1.2560	-8.71845	-2.72339	-0.530915	10.8484	0
1.2567	-3.83485	-1.19741	2.21735	10.5392	0
1.2573	-2.30938	-1.80822	4.96562	7.49165	0
1.2580	-2.61659	-0.587646	3.13344	7.49165	0
1.2587	1.04876	0.328576	3.43533	7.7959	0
1.2593	2.57422	-1.50281	6.7978	4.74338	0
1.2600	-4.14206	-1.50281	4.96562	2.60861	0
1.2607	-10.5511	0.328576	-1.7489	3.21712	0
1.2613	-10.5511	-1.80822	-7.85963	1.99511	0
1.2620	-9.62949	-1.50281	-14.5741	3.52137	0
1.2627	-10.8583	1.85456	-17.9262	7.18241	0
1.2633	-10.8583	-0.587646	-13.0439	5.04764	0
1.2640	-8.71845	-1.50281	-6.02745	1.99511	0
1.2647	-7.5002	1.24374	-1.447	5.04764	0
1.2653	-7.19298	-0.587646	0.385174	4.13487	0
1.2660	-3.52763	-4.24937	0.687067	-1.05741	0
1.2667	1.66318	-1.19741	3.13344	0.164597	0
1.2673	3.79247	1.24374	8.61956	3.82563	0
1.2680	5.93236	-1.19741	15.0322	4.43913	0
1.2687	9.59771	-2.11363	17.1663	4.74338	0
1.2693	8.67607	-0.587646	16.8644	3.82563	0
1.2700	4.40689	1.54915	17.7805	2.91286	0
1.2707	1.35597	3.6849	18.3842	5.35189	0
1.2713	-3.83485	3.37949	12.2839	4.13487	0
1.2720	-11.155	2.76973	4.35142	-1.97017	0
1.2727	-13.9093	3.07513	3.43533	-3.19218	0
1.2733	-11.7694	0.328576	5.88171	-0.443913	0
1.2740	-11.4622	-3.3342	4.04953	-0.139658	0
1.2747	-13.9093	0.0231688	0.385174	-0.443913	0
1.2753	-15.1275	3.9903	-3.58107	-0.139658	0
1.2760	-15.4347	2.15891	-8.77571	-1.36166	0
1.2767	-20.6149	0.328576	-14.876	-2.27443	0
1.2773	-27.6384	0.0231688	-20.6745	-3.19218	0
1.2780	-27.3312	-1.50281	-26.7748	-3.19218	0
1.2787	-25.2019	-1.50281	-36.2376	-4.10494	0
1.2793	-27.6384	0.938337	-45.388	-5.93546	0
1.2800	-25.2019	0.63293	-43.8682	-4.10494	0
1.2807	-15.7419	-1.19741	-35.3215	-0.443913	0
1.2813	-12.0766	-0.282238	-29.8249	-1.36166	0
1.2820	-11.4622	2.15891	-23.4227	-2.27443	0
1.2827	-3.83485	5.21088	-13.3457	1.69086	0
1.2833	4.40689	6.73686	-6.32934	1.3866	0
1.2840	4.71411	5.21088	1.90505	-3.80069	0
1.2847	3.79247	2.15891	13.5019	-2.57868	0
1.2853	7.15061	0.63293	18.3842	1.08235	0
1.2860	11.4198	-0.282238	16.8644	-0.443913	0
1.2867	11.4198	-1.50281	17.7805	-0.443913	0
1.2873	8.36886	-0.587646	18.6965	1.3866	0
1.2880	6.8434	0.63293	16.8644	0.778094	0
1.2887	7.76503	0.328576	17.1663	2.29937	0
1.2893	6.8434	0.328576	18.6965	6.87815	0
1.2900	4.09968	3.07513	17.4786	6.87815	0
1.2907	0.741545	3.9903	13.2	4.43913	0
1.2913	-4.14206	1.24374	8.61956	4.43913	0
1.2920	-9.02566	1.24374	7.40158	4.43913	0
1.2927	-10.8583	3.9903	6.7978	2.29937	0
1.2933	-10.5511	3.9903	-0.530915	2.60861	0
1.2940	-7.5002	2.15891	-9.6918	5.35189	0
1.2947	-4.14206	3.07513	-8.77571	5.04764	0
1.2953	-5.97473	5.51629	-1.14511	2.60861	0
1.2960	-9.33287	6.73686	4.35142	2.29937	0
1.2967	-7.80741	6.12605	10.4517	0.468852	0
1.2973	-3.22042	5.21088	14.418	-1.36166	0
1.2980	-1.39834	4.90547	10.764	1.99511	0
1.2987	0.434333	4.90547	5.88171	4.74338	0
1.2993	2.88143	3.37949	0.385174	2.91286	0
1.3000	3.79247	2.15891	-13.0439	3.21712	0
1.3007	2.88143	2.15891	-26.4729	5.35189	0
1.3013	1.66318	3.6849	-28.9089	2.60861	0
1.3020	2.88143	4.60112	-27.9928	0.164597	0
1.3027	5.31793	3.07513	-29.8249	2.29937	0
1.3033	5.62515	2.46432	-27.0871	3.21712	0
1.3040	5.93236	5.82169	-19.7584	2.60861	0
1.3047	5.93236	7.34768	-16.7082	5.66113	0
1.3053	2.26701	4.29571	-18.8423	8.40441	0
1.3060	1.35597	3.37949	-19.7584	7.7959	0
1.3067	6.23957	5.21088	-18.5404	6.5739	0
1.3073	5.31793	4.90547	-20.6745	4.43913	0
1.3080	-0.169496	3.37949	-21.8924	2.29937	0
1.3087	1.35597	3.07513	-15.4902	5.04764	0
1.3093	2.57422	3.07513	-8.77571	9.62642	0
1.3100	-2.00217	2.76973	-8.77571	9.62642	0
1.3107	-3.22042	2.15891	-7.85963	8.70867	0
1.3113	-0.169496	0.938337	-5.11136	9.32216	0
1.3120	-1.09113	0.938337	-6.32934	9.62642	0
1.3127	-3.52763	-0.282238	-8.16152	8.70867	0
1.3133	-4.44927	-2.41798	-6.02745	10.5392	0
1.3140	-5.0531	0.328576	-4.19527	12.3747	0
1.3147	-5.0531	3.9903	-3.89338	10.5392	0
1.3153	-2.61659	2.15891	-2.97729	9.32216	0
1.3160	1.9598	1.24374	-1.7489	10.5392	0
1.3167	5.01072	3.37949	-0.229022	11.4569	0
1.3173	3.79247	0.938337	0.0832808	12.3747	0
1.3180	2.57422	-2.41798	-2.36309	16.34	0
1.3187	5.31793	1.24374	-2.66499	18.1705	0
1.3193	8.67607	3.07513	-0.530915	14.8137	0
1.3200	9.2905	-0.587646	1.90505	13.2875	0
1.3207	8.67607	-0.587646	3.13344	15.7315	0
1.3213	10.2015	1.24374	4.04953	16.34	0
1.3220	13.8669	-1.19741	4.96562	16.6442	0
1.3227	13.8669	-2.11363	4.04953	18.779	0
1.3233	11.727	-1.19741	-1.447	18.4747	0
1.3240	15.9962	-2.41798	-5.71515	17.8662	0
1.3247	20.276	-3.63961	-0.530915	20.6145	0
1.3253	15.9962	-2.72339	7.70347	21.5273	0
1.3260	12.9453	-0.893053	9.84796	18.1705	0
1.3267	18.1361	-0.587646	10.4517	18.779	0
1.3273	21.4942	-3.94397	15.3341	20.6145	0
1.3280	17.8289	-6.08076	22.9647	19.6968	0
1.3287	13.2525	-3.63961	29.6792	20.6145	0
1.3293	11.4198	-2.11363	33.9577	20.6145	0
1.3300	8.67607	-3.3342	35.7795	18.1705	0
1.3307	1.35597	-3.3342	36.0918	18.779	0
1.3313	-7.5002	-2.11363	32.7294	20.001	0
1.3320	-15.1275	-0.893053	26.3271	14.5095	0
1.3327	-19.7039	-2.11363	23.277	9.32216	0
[truncated: 50,164 more rows]
