# Supplementary material for: Identification of Haptic Based Guiding Using Hard Reins
Source: PLoS One. 2015 Jul 22;10(7):e0132020. doi: 10.1371/journal.pone.0132020 (PMC4511788; doi:10.1371/journal.pone.0132020)
Supplement: S4 File — (ZIP) [file pone.0132020.s004.zip › EMGData2/Subject10/T14/t14.txt]

0.0000	-1.02786	-0.546785	64.9657	146.821	0
0.0007	18.5015	1.58973	49.0963	190.15	0
0.0013	32.8402	4.94132	45.4309	226.463	0
0.0020	41.9984	5.55898	69.5411	246.605	0
0.0027	52.9863	5.86275	78.9981	258.514	0
0.0033	59.3899	8.60681	64.0472	264.007	0
0.0040	58.177	8.60681	55.8064	257.899	0
0.0047	53.9011	4.94132	42.9901	244.481	0
0.0053	47.7956	4.63755	15.8268	219.139	0
0.0060	38.3392	5.24509	-0.654845	168.794	0
0.0067	28.2662	2.19727	-15.9119	110.2	0
0.0073	20.6395	-1.77199	-48.8667	67.4713	0
0.0080	13.9275	-4.21227	-69.3115	23.8342	0
0.0087	0.801732	-6.95632	-69.0138	-36.2821	0
0.0093	-17.5045	-9.39661	-71.4546	-96.7062	0
0.0100	-30.3219	-10.9256	-70.23	-145.236	0
0.0107	-38.8737	-12.7583	-61.3768	-184.904	0
0.0113	-50.468	-14.5911	-65.9607	-215.723	0
0.0120	-58.7115	-17.0313	-79.0831	-238.619	0
0.0127	-60.5411	-19.1679	-79.6954	-256.006	0
0.0133	-64.5086	-19.7754	-74.2016	-259.976	0
0.0140	-66.9446	-19.4716	-70.5361	-253.267	0
0.0147	-62.9771	-18.8641	-60.773	-241.358	0
0.0153	-55.9568	-16.4137	-45.8136	-214.508	0
0.0160	-44.0644	-13.6696	-26.8997	-162.623	0
0.0167	-27.5775	-13.3659	-6.44639	-107.385	0
0.0173	-17.5045	-10.6218	4.23523	-65.5787	0
0.0180	-8.35652	-4.51604	7.27983	-20.7261	0
0.0187	9.04519	-1.77199	20.4022	40.6212	0
0.0193	24.2987	1.28596	35.0555	102.876	0
0.0200	30.4042	7.07783	35.3616	153.222	0
0.0207	36.5097	11.3509	35.3616	196.874	0
0.0213	42.6152	12.2723	46.3494	228.91	0
0.0220	49.9335	13.1836	58.2472	246.312	0
0.0227	60.9214	14.4088	65.5695	260.653	0
0.0233	64.8889	18.0642	68.6226	269.5	0
0.0240	57.8686	19.5931	66.488	260.961	0
0.0247	53.9011	14.0949	66.1818	245.389	0
0.0253	52.6779	11.6546	63.4349	224.632	0
0.0260	42.9132	14.0949	48.484	180.688	0
0.0267	28.8726	12.5761	33.8308	121.802	0
0.0273	19.108	9.51812	29.2554	75.4109	0
0.0280	9.34326	8.60681	20.7084	30.5429	0
0.0287	-4.68705	4.33378	2.0921	-30.4813	0
0.0293	-19.6424	-0.850555	-14.0749	-90.3053	0
0.0300	-31.247	-2.37953	-24.7565	-138.82	0
0.0307	-40.7033	-6.04502	-34.222	-183.38	0
0.0313	-51.3828	-10.0143	-40.0221	-218.17	0
0.0320	-58.7115	-7.87776	-42.4629	-237.096	0
0.0327	-61.7642	-7.87776	-45.2098	-251.436	0
0.0333	-65.1151	-13.0621	-47.0383	-259.668	0
0.0340	-64.2003	-13.6696	-45.2098	-252.344	0
0.0347	-58.4031	-9.70038	-37.8789	-235.572	0
0.0353	-56.5735	-9.09284	-27.1973	-211.461	0
0.0360	-48.6384	-8.78907	-14.6872	-169.948	0
0.0367	-26.9711	-6.04502	0.875961	-117.771	0
0.0373	-11.1009	-4.51604	16.7453	-71.6872	0
0.0380	-3.47417	-3.29084	24.0677	-25.6037	0
0.0387	14.2256	-0.243016	28.3369	34.2049	0
0.0393	31.0106	3.42247	40.8555	97.3833	0
0.0400	36.5097	7.6955	50.9248	146.821	0
0.0407	47.4975	11.3509	44.8186	183.442	0
0.0413	60.0066	12.5761	41.7655	214.262	0
0.0420	61.5278	13.1836	53.0594	237.45	0
0.0427	64.8889	14.4088	59.1656	252.406	0
0.0433	72.824	14.4088	54.8879	256.991	0
0.0440	72.2073	14.0949	52.7533	252.098	0
0.0447	67.9417	13.7911	50.9248	239.588	0
0.0453	63.9741	12.8798	41.4593	212.123	0
0.0460	52.0715	12.2723	25.2923	162.377	0
0.0467	37.4244	11.9584	6.36985	105.323	0
0.0473	24.607	9.82188	-7.36488	54.9618	0
0.0480	11.4812	5.86275	-14.9934	4.30831	0
0.0487	-1.94266	0.972063	-26.8997	-53.6847	0
0.0493	-14.462	-4.21227	-40.3197	-112.278	0
0.0500	-27.8859	-7.87776	-47.6506	-164.454	0
0.0507	-41.0117	-10.318	-55.2791	-206.568	0
0.0513	-53.2124	-13.0621	-64.7361	-235.572	0
0.0520	-65.7318	-14.2772	-69.0138	-255.406	0
0.0527	-75.7945	-13.6696	-74.2016	-270.654	0
0.0533	-82.5168	-14.2772	-85.7932	-275.547	0
0.0540	-82.5168	-13.9734	-92.2055	-265.777	0
0.0547	-74.5817	-12.7583	-89.7647	-249.605	0
0.0553	-63.5938	-13.6696	-81.5239	-223.663	0
0.0560	-50.7764	-13.3659	-59.8545	-173.61	0
0.0567	-33.0766	-7.87776	-27.1973	-115.94	0
0.0573	-15.6749	-4.81981	-2.17715	-73.5183	0
0.0580	-1.94266	-6.04502	15.5207	-28.6503	0
0.0587	12.7044	-2.37953	37.8024	35.1281	0
0.0593	28.2662	5.86275	59.1656	94.9367	0
0.0600	45.6576	7.3816	74.1165	141.02	0
0.0607	65.4954	5.86275	87.2389	186.181	0
0.0613	79.2276	8.91057	99.1452	220.97	0
0.0620	82.8971	12.2723	106.468	239.281	0
0.0627	83.5035	11.9584	109.214	254.852	0
0.0633	84.1099	12.2723	109.521	264.007	0
0.0640	83.1951	13.4874	107.99	256.683	0
0.0647	79.2276	12.8798	98.2267	241.727	0
0.0653	67.9417	11.9584	68.6226	215.785	0
0.0660	48.7104	9.21434	25.2923	166.963	0
0.0667	28.2662	4.03001	-12.8588	112.939	0
0.0673	13.6192	1.28596	-37.8789	70.2255	0
0.0680	2.93969	0.364524	-54.3606	20.7876	0
0.0687	-12.0157	-3.29084	-64.7361	-40.5597	0
0.0693	-30.3219	-7.87776	-69.9238	-98.2295	0
0.0700	-44.3625	-9.09284	-69.9238	-148.591	0
0.0707	-57.7967	-9.70038	-66.2669	-192.843	0
0.0713	-73.3585	-12.7583	-64.7361	-223.971	0
0.0720	-81.5917	-15.5024	-60.1607	-243.189	0
0.0727	-82.8148	-16.7276	-48.5606	-256.929	0
0.0733	-82.8148	-18.2464	-45.8136	-260.591	0
0.0740	-77.6241	-17.9427	-57.7199	-252.052	0
0.0747	-71.5289	-16.4137	-67.483	-235.865	0
0.0753	-68.1678	-16.4137	-65.9607	-208.707	0
0.0760	-55.9568	-13.9734	-54.3606	-160.792	0
0.0767	-33.9914	-9.39661	-33.6097	-103.123	0
0.0773	-20.8656	-9.09284	-12.5526	-55.5157	0
0.0780	-9.87775	-9.39661	0.5698	-12.4787	0
0.0787	10.8748	-3.60473	14.3045	45.1911	0
0.0793	28.2662	1.28596	29.2554	108.369	0
0.0800	36.2013	3.10858	35.3616	158.423	0
0.0807	45.6576	6.47029	37.4962	198.998	0
0.0813	53.9011	8.30304	43.6025	233.187	0
0.0820	55.7307	7.3816	47.5655	254.544	0
0.0827	58.177	10.1358	45.4309	266.746	0
0.0833	57.2622	12.5761	41.1617	270.716	0
0.0840	51.1567	9.51812	40.8555	263.392	0
0.0847	51.1567	7.3816	44.2063	249.667	0
0.0853	54.8159	9.21434	44.5124	225.863	0
0.0860	49.0187	7.6955	37.1901	179.472	0
0.0867	36.2013	2.19727	24.0677	121.187	0
0.0873	26.4366	0.0607539	12.4676	72.3489	0
0.0880	16.0552	-0.546785	1.18212	27.804	0
0.0887	2.02489	-5.42735	-14.0749	-29.5735	0
0.0893	-12.3241	-9.70038	-31.4751	-93.9674	0
0.0900	-25.7479	-10.9256	-43.3728	-147.067	0
0.0907	-37.6506	-13.3659	-50.7037	-186.134	0
0.0913	-48.3301	-16.1099	-57.4137	-217.862	0
0.0920	-56.2652	-16.4137	-61.0792	-240.45	0
0.0927	-60.5411	-17.3351	-61.683	-255.098	0
0.0933	-61.4559	-18.2464	-57.1076	-264.253	0
0.0940	-58.0948	-16.1099	-42.1567	-261.499	0
0.0947	-50.468	-14.2772	-22.9281	-246.559	0
0.0953	-43.1394	-13.9734	-7.36488	-221.216	0
0.0960	-34.2895	-11.5331	10.0268	-178.195	0
0.0967	-19.9508	-7.56386	21.933	-120.51	0
0.0973	-5.61213	-4.81981	20.7084	-72.3027	0
0.0980	2.93969	-3.60473	26.2023	-30.189	0
0.0987	14.2256	-0.546785	46.3494	27.804	0
0.0993	30.0958	5.24509	61.9126	92.798	0
0.1000	42.3068	9.51812	68.3165	144.375	0
0.1007	50.8483	10.4395	72.5942	187.719	0
0.1013	57.2622	11.0471	66.488	223.417	0
0.1020	57.8686	11.6546	51.8433	244.481	0
0.1027	56.039	12.8798	43.6025	259.13	0
0.1033	56.6455	15.0163	40.2432	267.669	0
0.1040	55.7307	14.7126	34.4431	260.653	0
0.1047	52.9863	13.1836	24.68	245.697	0
0.1053	53.5927	13.1836	6.98218	222.201	0
0.1060	50.54	12.5761	-14.0749	173.071	0
0.1067	37.7225	8.30304	-26.8997	112.339	0
0.1073	23.6922	5.55898	-32.0874	64.4247	0
0.1080	13.9275	4.94132	-40.0221	16.2023	0
0.1087	2.02489	2.19727	-53.1445	-43.914	0
0.1093	-13.8453	-2.37953	-67.483	-101.892	0
0.1100	-27.8859	-6.65255	-79.0831	-151.637	0
0.1107	-41.3098	-9.70038	-86.4055	-196.813	0
0.1113	-53.8291	-12.1508	-88.2339	-229.772	0
0.1120	-60.5411	-14.2772	-87.324	-248.682	0
0.1127	-63.8919	-15.1986	-88.8463	-262.115	0
0.1133	-67.8594	-13.9734	-91.8994	-267.608	0
0.1140	-68.7742	-13.6696	-87.324	-261.807	0
0.1147	-62.9771	-13.3659	-72.3646	-247.466	0
0.1153	-54.4356	-12.4546	-51.0013	-216.954	0
0.1160	-44.6709	-11.5331	-27.8096	-164.454	0
0.1167	-30.9386	-7.87776	-5.23025	-109.523	0
0.1173	-16.5897	-2.6833	15.8268	-68.3329	0
0.1180	-4.38897	0.668293	36.2716	-24.3881	0
0.1187	9.04519	3.10858	56.7249	35.1281	0
0.1193	22.7774	6.16652	77.4758	92.798	0
0.1200	33.4569	9.82188	95.1736	140.405	0
0.1207	45.3595	13.4874	95.7859	184.35	0
0.1213	58.4751	15.3201	80.5289	218.231	0
0.1220	64.8889	15.3201	80.2227	235.619	0
0.1227	66.4102	16.5453	100.667	247.836	0
0.1233	68.5481	18.0642	112.565	253.929	0
0.1240	69.4629	16.8491	105.855	244.174	0
0.1247	65.1973	15.9277	93.3451	225.863	0
0.1253	58.4751	16.2314	68.3165	198.998	0
0.1260	48.7104	13.4874	29.5616	150.791	0
0.1267	34.0633	9.21434	-1.87098	93.4135	0
0.1273	18.1932	5.86275	-20.4873	47.9454	0
0.1280	3.54612	2.50104	-36.0505	2.76963	0
0.1287	-12.9305	-1.16445	-49.1729	-57.3467	0
0.1293	-32.4599	-4.81981	-58.936	-119.602	0
0.1300	-49.2449	-9.09284	-64.4299	-168.117	0
0.1307	-59.0096	-10.6218	-68.0953	-206.876	0
0.1313	-67.5614	-8.78907	-84.577	-239.234	0
0.1320	-76.7093	-9.09284	-110.822	-263.33	0
0.1327	-78.8473	-12.4546	-118.144	-279.209	0
0.1333	-75.7945	-13.3659	-104.409	-282.871	0
0.1340	-73.6669	-13.0621	-91.8994	-272.485	0
0.1347	-71.827	-13.6696	-80.9116	-255.714	0
0.1353	-64.2003	-12.4546	-64.4299	-230.372	0
0.1360	-50.7764	-10.0143	-47.0383	-183.688	0
0.1367	-35.5126	-6.95632	-30.2504	-126.003	0
0.1373	-21.7804	-2.98707	-14.0749	-79.3191	0
0.1380	-9.27131	0.668293	1.48828	-33.2356	0
0.1387	5.68408	2.50104	18.2676	29.635	0
0.1393	21.8626	4.94132	35.0555	94.629	0
0.1400	35.5949	9.82188	50.6186	144.375	0
0.1407	49.3271	13.1836	67.1003	187.104	0
0.1413	63.3574	12.5761	78.3858	222.801	0
0.1420	74.3453	14.0949	81.1327	244.774	0
0.1427	81.3655	19.5931	85.7166	260.037	0
0.1433	84.1099	22.3372	91.5082	268.285	0
0.1440	83.1951	18.0642	90.5982	262.792	0
0.1447	84.1099	15.3201	87.5451	249.667	0
0.1453	81.3655	16.5453	86.6266	226.463	0
0.1460	67.6333	14.7126	78.6919	180.688	0
0.1467	52.0715	9.21434	64.6595	125.464	0
0.1473	44.1364	6.77406	54.5817	82.4273	0
0.1480	31.6273	5.86275	44.5124	37.867	0
0.1487	6.59887	1.8935	24.9862	-23.4649	0
0.1493	-16.8981	-3.60473	3.31675	-85.1199	0
0.1500	-32.4599	-6.04502	-13.7773	-135.158	0
0.1507	-49.5532	-6.95632	-32.3936	-178.195	0
0.1513	-66.0298	-10.0143	-50.0914	-212.061	0
0.1520	-74.8797	-14.8948	-62.2953	-234.034	0
0.1527	-80.9852	-16.7276	-75.1115	-249.913	0
0.1533	-86.7824	-16.1099	-90.6747	-257.237	0
0.1540	-85.8676	-17.0313	-93.7278	-247.774	0
0.1547	-79.464	-17.0313	-85.7932	-230.679	0
0.1553	-70.6141	-14.5911	-80.2993	-208.707	0
0.1560	-56.2652	-12.4546	-71.1485	-166.285	0
0.1567	-37.9589	-10.0143	-51.0013	-107.692	0
0.1573	-22.3971	-7.87776	-31.4751	-57.9468	0
0.1580	-9.87775	-6.04502	-16.218	-13.0942	0
0.1587	3.54612	-3.29084	3.01058	45.4989	0
0.1593	18.8099	-1.77199	24.9862	108.369	0
0.1600	32.8402	0.972063	42.0716	160.854	0
0.1607	41.9984	7.3816	53.9779	207.245	0
0.1613	47.1891	10.4395	62.5164	243.866	0
0.1620	52.3798	6.77406	68.3165	262.792	0
0.1627	56.9538	6.77406	70.4511	275.901	0
0.1633	59.0918	11.3509	65.8757	285.672	0
0.1640	60.3149	11.3509	56.7249	279.563	0
0.1647	60.3149	8.30304	48.484	263.7	0
0.1653	55.1242	5.86275	38.1086	240.204	0
0.1660	44.1364	3.10858	25.2923	192.597	0
0.1667	31.6273	1.8935	15.5207	130.034	0
0.1673	20.6395	4.94132	7.58599	79.3807	0
0.1680	9.04519	2.80481	-5.84258	30.8506	0
0.1687	-6.52692	-4.81981	-24.4589	-30.189	0
0.1693	-23.9183	-9.39661	-43.3728	-89.3821	0
0.1700	-36.7358	-12.4546	-58.3322	-138.82	0
0.1707	-47.4153	-17.3351	-68.7077	-184.596	0
0.1713	-58.4031	-19.7754	-72.3646	-218.478	0
0.1720	-66.9446	-19.7754	-70.8423	-235.865	0
0.1727	-70.6141	-19.4716	-68.7077	-249.605	0
0.1733	-71.5289	-18.5502	-69.0138	-257.837	0
0.1740	-70.9122	-18.5502	-65.6546	-251.436	0
0.1747	-68.1678	-19.1679	-55.8914	-235.572	0
0.1753	-60.8494	-17.3351	-41.5444	-207.491	0
0.1760	-48.032	-12.4546	-22.3157	-156.53	0
0.1767	-33.0766	-8.78907	-2.78947	-100.368	0
0.1773	-22.3971	-8.4853	8.81064	-57.9468	0
0.1780	-10.7926	-7.87776	15.2145	-13.4019	0
0.1787	8.12011	-2.37953	27.1208	47.9454	0
0.1793	27.3514	4.03001	39.0185	108.369	0
0.1800	39.5624	4.94132	48.7902	158.115	0
0.1807	49.6252	5.55898	60.3818	201.444	0
0.1813	60.3149	9.82188	71.3696	233.788	0
0.1820	66.7185	11.6546	77.7819	252.406	0
0.1827	68.8565	10.7433	80.5289	262.792	0
0.1833	70.3777	14.0949	71.6757	266.746	0
0.1840	69.7713	17.1529	51.231	262.176	0
0.1847	67.0269	14.7126	36.8839	246.605	0
0.1853	62.1445	11.3509	31.6962	213.354	0
0.1860	50.2419	12.2723	20.4022	162.085	0
0.1867	32.5421	13.1836	4.23523	107.154	0
0.1873	19.7247	10.4395	-3.69945	59.8394	0
0.1880	11.7896	6.47029	-8.88718	12.848	0
0.1887	1.71653	4.94132	-22.6219	-46.3605	0
0.1893	-9.27131	3.42247	-38.1851	-109.523	0
0.1900	-21.7804	-1.46822	-45.8136	-160.792	0
0.1907	-39.7885	-5.12358	-52.5322	-199.244	0
0.1913	-56.8819	-5.42735	-63.2138	-232.203	0
0.1920	-64.5086	-9.39661	-69.9238	-258.76	0
0.1927	-68.1678	-13.6696	-70.8423	-273.716	0
0.1933	-73.0501	-12.1508	-70.8423	-275.547	0
0.1940	-74.8797	-10.318	-70.8423	-267.915	0
0.1947	-71.5289	-11.2294	-65.3484	-254.483	0
0.1953	-65.1151	-9.39661	-55.2791	-228.848	0
0.1960	-53.5208	-5.12358	-40.3197	-181.549	0
0.1967	-37.9589	-2.07576	-19.875	-125.095	0
0.1973	-22.6952	0.972063	-2.48331	-78.3959	0
0.1980	-8.35652	2.80481	3.31675	-31.7123	0
0.1987	6.29051	4.03001	7.27983	28.1117	0
0.1993	19.7247	8.60681	23.4553	88.5358	0
0.2000	29.181	15.0163	43.9086	138.882	0
0.2007	39.8605	16.5453	57.031	183.442	0
0.2013	52.9863	16.2314	66.1818	217.308	0
0.2020	61.2297	18.0642	73.8103	235.926	0
0.2027	66.7185	18.9856	77.4758	250.882	0
0.2033	74.0472	19.8969	78.3858	260.345	0
0.2040	76.4832	21.1221	76.5573	253.637	0
0.2047	72.2073	18.6818	71.0634	239.281	0
0.2053	68.8565	15.0163	65.2634	216.708	0
0.2060	61.8362	11.9584	55.5002	170.625	0
0.2067	47.1891	7.6955	42.0716	114.17	0
0.2073	35.5949	4.63755	34.4431	71.1333	0
0.2080	27.6598	4.94132	27.4269	27.4963	0
0.2087	11.7896	2.50104	9.72912	-35.3743	0
0.2093	-7.44172	-2.6833	-11.328	-101.292	0
0.2100	-23.3119	-6.34878	-27.8096	-154.699	0
0.2107	-38.257	-9.70038	-42.1567	-198.952	0
0.2113	-51.0745	-12.1508	-50.7037	-233.126	0
0.2120	-57.7967	-13.0621	-51.6137	-255.406	0
0.2127	-64.5086	-15.5024	-53.4506	-269.439	0
0.2133	-74.5817	-17.6389	-61.9891	-274.316	0
0.2140	-84.6444	-16.1099	-80.9116	-267.3	0
0.2147	-89.5268	-14.2772	-108.075	-252.96	0
0.2153	-84.6444	-13.6696	-124.854	-225.802	0
0.2160	-70.3058	-11.5331	-113.569	-178.195	0
0.2167	-50.468	-10.0143	-84.2709	-121.433	0
0.2173	-31.247	-9.70038	-57.1076	-74.1338	0
0.2180	-16.5897	-6.95632	-32.9974	-27.127	0
0.2187	-2.85746	-2.07576	-8.58952	35.4359	0
0.2193	15.4488	-0.546785	11.5576	102.876	0
0.2200	33.1485	0.668293	27.1208	157.5	0
0.2207	45.966	4.33378	43.6025	202.368	0
0.2213	56.039	7.3816	60.0756	237.45	0
0.2220	63.9741	8.60681	71.9819	257.591	0
0.2227	70.6861	11.6546	77.4758	271.639	0
0.2233	76.7916	14.0949	76.5573	282.01	0
0.2240	77.7064	12.2723	72.9004	276.517	0
0.2247	73.1324	10.1358	70.4511	258.822	0
0.2253	70.3777	9.21434	65.2634	235.619	0
0.2260	64.2825	7.6955	54.8879	190.766	0
0.2267	50.2419	5.24509	41.4593	127.295	0
0.2273	33.1485	3.10858	24.0677	73.2721	0
0.2280	16.3636	-1.46822	2.39826	24.1419	0
0.2287	-3.77225	-7.56386	-20.1811	-37.8054	0
0.2293	-24.2267	-12.4546	-40.0221	-98.5373	0
0.2300	-39.1821	-14.2772	-54.3606	-146.452	0
0.2307	-49.8616	-16.1099	-68.0953	-190.397	0
0.2313	-60.5411	-19.4716	-77.8585	-226.109	0
0.2320	-69.6993	-20.3829	-75.4177	-245.943	0
0.2327	-73.3585	-19.1679	-67.1769	-259.976	0
0.2333	-74.2733	-20.3829	-63.8261	-267.608	0
0.2340	-76.7093	-21.6081	-58.026	-260.899	0
0.2347	-75.1881	-19.7754	-46.4259	-243.189	0
0.2353	-63.5938	-17.0313	-35.4382	-211.461	0
0.2360	-47.7236	-14.2772	-19.5688	-160.792	0
0.2367	-34.2895	-10.318	1.48828	-108.616	0
0.2373	-23.3119	-7.87776	16.133	-64.6709	0
0.2380	-12.3241	-4.51604	28.9492	-12.7865	0
0.2387	1.11009	1.28596	49.7002	49.7764	0
0.2393	16.3636	4.63755	63.4349	105.923	0
0.2400	29.181	7.6955	61.6064	154.761	0
0.2407	39.5624	12.5761	55.5002	201.137	0
0.2413	52.0715	11.9584	51.8433	235.619	0
0.2420	61.2297	10.1358	51.8433	255.76	0
0.2427	62.4426	14.7126	59.4718	270.408	0
0.2433	62.4426	17.1529	70.1534	275.901	0
0.2440	64.5806	14.7126	76.8635	268.577	0
0.2447	63.9741	17.7604	75.6388	252.713	0
0.2453	58.177	22.3372	64.0472	224.032	0
0.2460	49.3271	17.4566	43.6025	174.287	0
0.2467	38.9457	10.4395	20.7084	116.309	0
0.2473	30.4042	8.60681	-3.09563	67.1635	0
0.2480	19.4163	7.07783	-28.7281	18.9566	0
0.2487	-0.113065	5.24509	-55.2791	-41.4675	0
0.2493	-20.8656	2.50104	-76.03	-104.646	0
0.2500	-36.1293	-2.37953	-86.7116	-157.13	0
0.2507	-53.8291	-4.51604	-98.3032	-200.167	0
0.2513	-71.2206	-3.29084	-117.226	-235.265	0
0.2520	-76.1029	-4.81981	-125.773	-259.976	0
0.2527	-72.7418	-7.87776	-116.622	-276.455	0
0.2533	-71.2206	-9.70038	-104.409	-282.256	0
0.2540	-66.9446	-12.4546	-91.8994	-274.316	0
0.2547	-61.4559	-12.7583	-75.4177	-260.591	0
0.2553	-59.6263	-8.4853	-60.1607	-238.927	0
0.2560	-51.6912	-5.42735	-43.9852	-191.92	0
0.2567	-33.3747	-4.51604	-23.2342	-129.973	0
0.2573	-18.4296	-1.16445	-5.84258	-81.4579	0
0.2580	-8.6546	3.72624	10.6391	-39.6365	0
0.2587	4.46092	6.47029	29.2554	19.5567	0
0.2593	17.2784	6.77406	44.8186	85.1815	0
0.2600	26.4366	9.21434	57.6348	137.666	0
0.2607	38.3392	15.0163	71.0634	182.519	0
0.2613	51.1567	18.6818	76.5573	220.062	0
0.2620	57.8686	17.4566	71.6757	239.281	0
0.2627	61.2297	17.7604	67.1003	250.267	0
0.2633	62.751	19.5931	66.7942	259.73	0
0.2640	61.8362	18.0642	67.4065	254.852	0
0.2647	62.751	15.6239	66.488	236.542	0
0.2653	63.6658	14.0949	63.7411	213.954	0
0.2660	54.8159	11.3509	53.3656	171.84	0
0.2667	36.5097	8.60681	35.3616	110.2	0
0.2673	21.2459	8.60681	18.8799	59.5317	0
0.2680	9.65162	6.16652	8.81064	17.7256	0
0.2687	-4.38897	1.28596	-5.84258	-42.6985	0
0.2693	-22.6952	-3.29084	-26.8997	-109.523	0
0.2700	-41.0117	-7.87776	-42.4629	-160.192	0
0.2707	-53.8291	-12.4546	-49.7852	-204.737	0
0.2713	-59.9243	-14.5911	-57.4137	-244.42	0
0.2720	-63.8919	-14.5911	-65.3484	-266.7	0
0.2727	-67.8594	-13.3659	-67.7892	-279.209	0
0.2733	-72.7418	-14.2772	-65.9607	-288.965	0
0.2740	-75.7945	-15.1986	-62.6015	-284.395	0
0.2747	-70.6141	-11.8369	-58.026	-266.992	0
0.2753	-58.0948	-10.6218	-49.7852	-241.666	0
0.2760	-44.6709	-13.9734	-33.6097	-195.582	0
0.2767	-31.247	-13.3659	-13.1649	-135.773	0
0.2773	-16.2916	-9.39661	3.92907	-86.0278	0
0.2780	-1.64458	-7.26009	17.6553	-39.0364	0
0.2787	10.8748	-5.12358	35.3616	24.1419	0
0.2793	24.607	-1.46822	56.1125	90.9669	0
0.2800	41.6901	1.8935	69.8473	146.821	0
0.2807	56.039	5.24509	75.945	195.336	0
0.2813	63.6658	7.99927	79.3042	233.495	0
0.2820	69.7713	9.51812	81.1327	255.16	0
0.2827	74.0472	11.6546	81.4389	269.5	0
0.2833	71.2925	12.2723	82.9697	279.563	0
0.2840	68.2398	12.2723	80.835	275.901	0
0.2847	70.3777	13.7911	73.5042	261.868	0
0.2853	69.4629	12.2723	64.6595	237.157	0
0.2860	58.4751	9.82188	50.3125	189.55	0
0.2867	40.7753	9.82188	28.9492	127.295	0
0.2873	21.8626	8.60681	9.72912	72.9644	0
0.2880	5.68408	3.72624	-5.84258	22.3109	0
0.2887	-10.1861	0.668293	-26.5935	-37.2054	0
0.2893	-28.8007	-1.46822	-48.2544	-97.014	0
0.2900	-44.3625	-5.74125	-58.6384	-149.206	0
0.2907	-54.1272	-8.18153	-62.6015	-195.582	0
0.2913	-63.2855	-9.70038	-68.4015	-229.156	0
0.2920	-70.3058	-11.8369	-70.5361	-247.466	0
0.2927	-71.5289	-13.3659	-68.0953	-261.807	0
0.2933	-72.7418	-13.3659	-67.1769	-268.823	0
0.2940	-73.3585	-12.1508	-64.4299	-259.668	0
0.2947	-70.6141	-10.6218	-58.3322	-242.589	0
0.2953	-65.1151	-9.70038	-52.226	-216.647	0
0.2960	-53.2124	-7.26009	-40.6259	-166.593	0
0.2967	-35.2146	-3.29084	-22.3157	-106.785	0
0.2973	-21.7804	-0.850555	-10.1118	-59.7778	0
0.2980	-13.2389	0.668293	-1.25866	-11.5709	0
0.2987	-1.33622	6.16652	16.4392	52.2075	0
0.2993	13.9275	11.6546	34.137	112.647	0
0.3000	27.9578	14.0949	39.937	160.254	0
0.3007	40.7753	15.0163	45.7371	204.199	0
0.3013	52.0715	15.3201	57.941	239.588	0
0.3020	59.3899	14.4088	64.6595	261.868	0
0.3027	64.8889	15.6239	65.5695	275.609	0
0.3033	70.3777	18.3679	66.1818	279.563	0
0.3040	74.6536	18.6818	63.4349	273.162	0
0.3047	75.8768	16.8491	60.6879	261.561	0
0.3053	73.1324	15.3201	60.3818	234.711	0
0.3060	63.6658	11.6546	52.7533	183.442	0
0.3067	51.1567	7.6955	37.8024	123.633	0
0.3073	40.4772	6.16652	26.2023	73.8876	0
0.3080	26.4366	4.03001	15.8268	25.973	0
0.3087	7.20531	0.0607539	-2.17715	-34.4511	0
0.3093	-7.13336	-2.37953	-17.7403	-100.061	0
0.3100	-16.2916	-4.21227	-25.9812	-154.391	0
0.3107	-31.5451	-7.56386	-37.2751	-195.29	0
0.3113	-48.6384	-10.6218	-50.7037	-230.372	0
0.3120	-56.8819	-12.4546	-64.1237	-256.622	0
0.3127	-62.3707	-14.2772	-82.7401	-270.054	0
0.3133	-66.0298	-16.1099	-98.3032	-274.624	0
0.3140	-63.5938	-17.6389	-96.7809	-270.054	0
0.3147	-60.8494	-15.5024	-86.4055	-255.406	0
0.3153	-56.8819	-13.0621	-74.5077	-228.541	0
0.3160	-42.2246	-12.1508	-52.8383	-180.026	0
0.3167	-26.3647	-9.70038	-31.1689	-121.125	0
0.3173	-18.1212	-5.74125	-21.0996	-75.6571	0
0.3180	-7.7398	-5.74125	-11.328	-33.2356	0
0.3187	8.42847	-6.34878	3.62291	30.2351	0
0.3193	22.7774	-1.16445	17.9615	98.2911	0
0.3200	34.6801	4.94132	35.9739	151.391	0
0.3207	47.7956	6.77406	54.8879	197.782	0
0.3213	59.3899	8.91057	64.6595	236.542	0
0.3220	66.7185	13.1836	70.4511	258.822	0
0.3227	69.1648	15.0163	78.6919	274.07	0
0.3233	68.8565	12.5761	79.9166	281.102	0
0.3240	67.6333	11.3509	73.5042	271.331	0
0.3247	64.2825	12.5761	65.5695	256.375	0
0.3253	59.0918	10.4395	54.5817	233.495	0
0.3260	52.3798	4.94132	40.2432	184.35	0
0.3267	40.1688	2.50104	25.8961	123.018	0
0.3273	25.8302	1.28596	9.72912	75.4109	0
0.3280	14.534	-1.46822	-10.418	30.2351	0
0.3287	1.71653	-4.21227	-29.6466	-31.0968	0
0.3293	-14.7601	-6.65255	-43.9852	-97.3217	0
0.3300	-30.6303	-11.5331	-55.8914	-152.253	0
0.3307	-45.894	-14.2772	-67.1769	-196.813	0
0.3313	-56.8819	-14.8948	-75.1115	-231.603	0
0.3320	-62.3707	-17.3351	-76.9485	-253.575	0
0.3327	-69.391	-19.1679	-77.2462	-268.531	0
0.3333	-77.326	-18.8641	-78.4708	-278.594	0
0.3340	-75.1881	-20.6867	-76.3362	-274.932	0
0.3347	-66.9446	-21.6081	-67.483	-257.237	0
0.3353	-63.8919	-17.0313	-56.1891	-231.295	0
0.3360	-57.7967	-12.4546	-42.4629	-191.012	0
0.3367	-39.1821	-11.2294	-25.3689	-135.158	0
0.3373	-20.2592	-9.39661	-10.1118	-82.9812	0
0.3380	-9.57967	-6.34878	2.39826	-34.4511	0
0.3387	0.801732	-4.21227	17.6553	28.7118	0
0.3393	16.3636	-1.46822	35.9739	98.5988	0
0.3400	31.9254	2.50104	52.1409	153.53	0
0.3407	44.7428	4.33378	64.6595	197.167	0
0.3413	53.5927	6.16652	71.9819	235.619	0
0.3420	57.5603	10.4395	74.7288	260.345	0
0.3427	60.9214	13.1836	76.8635	274.378	0
0.3433	63.6658	13.1836	76.5573	282.318	0
0.3440	62.751	14.0949	71.0634	278.348	0
0.3447	59.3899	15.0163	65.8757	264.915	0
0.3453	55.4223	12.5761	59.1656	241.419	0
0.3460	48.1039	8.60681	46.9532	192.597	0
0.3467	38.3392	8.30304	33.5246	126.064	0
0.3473	29.181	10.4395	20.7084	69.9178	0
0.3480	18.8099	7.6955	6.67601	21.3877	0
0.3487	5.68408	0.364524	-6.14023	-38.1132	0
0.3493	-8.04816	-5.12358	-18.965	-100.676	0
0.3500	-22.6952	-7.56386	-37.8789	-153.176	0
0.3507	-39.4802	-9.39661	-58.6384	-197.413	0
0.3513	-54.7439	-11.2294	-73.5892	-231.295	0
0.3520	-62.3707	-14.2772	-80.9116	-252.344	0
0.3527	-65.7318	-17.0313	-81.5239	-267.3	0
0.3533	-66.3382	-17.0313	-76.03	-275.855	0
0.3540	-62.3707	-17.0313	-68.4015	-270.054	0
0.3547	-57.7967	-16.1099	-62.2953	-253.267	0
0.3553	-52.606	-12.4546	-54.6668	-222.14	0
0.3560	-43.4477	-9.70038	-40.3197	-168.117	0
0.3567	-34.9062	-7.87776	-22.9281	-108.923	0
0.3573	-30.9386	-4.51604	-8.88718	-62.8398	0
0.3580	-22.0888	-0.850555	6.06369	-14.3098	0
0.3587	-3.47417	3.72624	23.7615	48.5455	0
0.3593	14.2256	8.91057	37.8024	109.277	0
0.3600	28.2662	10.1358	49.7002	160.254	0
0.3607	44.4447	10.1358	60.3818	209.984	0
0.3613	57.5603	13.4874	65.2634	249.051	0
0.3620	63.0593	15.9277	64.6595	270.116	0
0.3627	66.1121	15.6239	64.6595	283.841	0
0.3633	70.9944	17.4566	65.2634	291.165	0
0.3640	73.7388	18.0642	64.6595	285.98	0
0.3647	70.9944	14.4088	61.6064	272.239	0
0.3653	63.3574	11.3509	53.0594	242.943	0
0.3660	52.0715	9.51812	38.7209	188.319	0
0.3667	39.254	7.07783	23.4553	128.203	0
0.3673	27.9578	4.94132	13.386	81.8118	0
0.3680	18.5015	3.10858	5.14521	34.5127	0
0.3687	5.99243	-0.243016	-11.0303	-29.2658	0
0.3693	-12.3241	-3.9085	-30.5566	-97.9372	0
0.3700	-30.9386	-6.34878	-45.2098	-154.391	0
0.3707	-44.6709	-8.4853	-55.5853	-196.505	0
0.3713	-55.9568	-10.0143	-65.9607	-229.772	0
0.3720	-66.9446	-11.5331	-69.9238	-255.714	0
0.3727	-73.0501	-14.2772	-68.4015	-272.485	0
0.3733	-72.4437	-16.1099	-67.483	-279.517	0
0.3740	-68.7742	-16.7276	-67.483	-276.147	0
0.3747	-66.9446	-17.3351	-63.8261	-261.807	0
0.3753	-60.5411	-16.4137	-56.1891	-233.126	0
0.3760	-47.7236	-12.4546	-45.2098	-183.688	0
0.3767	-33.9914	-7.87776	-30.8627	-124.479	0
0.3773	-21.174	-3.9085	-15.2996	-75.6571	0
0.3780	-6.52692	-0.850555	1.79444	-29.2658	0
0.3787	8.12011	0.364524	21.933	32.9894	0
0.3793	21.2459	3.72624	40.5493	101.045	0
0.3800	34.6801	9.82188	54.8879	157.5	0
0.3807	45.0512	12.8798	69.2349	204.491	0
0.3813	53.2946	13.4874	84.1858	239.896	0
0.3820	64.2825	16.8491	93.9575	261.253	0
0.3827	72.2073	18.9856	97.6144	277.732	0
0.3833	70.3777	18.6818	98.5329	285.056	0
0.3840	66.7185	18.6818	93.9575	276.517	0
0.3847	63.0593	18.0642	83.8797	262.792	0
0.3853	52.6779	15.9277	70.1534	239.896	0
0.3860	38.3392	14.0949	43.9086	190.15	0
0.3867	24.607	11.6546	3.01058	126.988	0
0.3873	6.59887	7.3816	-36.969	76.3187	0
0.3880	-13.8453	4.33378	-65.0422	28.7118	0
0.3887	-30.6303	2.80481	-84.2709	-35.0666	0
0.3893	-44.0644	0.0607539	-95.8625	-103.723	0
0.3900	-55.042	-4.51604	-99.2217	-160.5	0
0.3907	-62.3707	-9.39661	-101.05	-206.276	0
0.3913	-68.1678	-11.5331	-101.969	-242.589	0
0.3920	-71.2206	-10.6218	-97.3933	-266.084	0
0.3927	-71.5289	-11.8369	-91.8994	-281.641	0
0.3933	-71.2206	-15.5024	-88.2339	-289.888	0
0.3940	-68.7742	-15.5024	-79.0831	-284.395	0
0.3947	-64.8067	-12.1508	-65.3484	-268.823	0
0.3953	-60.5411	-9.70038	-54.9729	-244.42	0
0.3960	-50.1597	-7.87776	-41.2382	-199.244	0
0.3967	-32.1618	-6.04502	-20.1811	-139.128	0
0.3973	-16.2916	-4.81981	0.263639	-86.6432	0
0.3980	-5.30377	-2.37953	17.3576	-39.3441	0
0.3987	6.59887	1.58973	33.5246	22.3109	0
0.3993	21.8626	3.10858	47.2594	89.4436	0
0.4000	38.9457	6.47029	60.0756	144.067	0
0.4007	52.3798	13.1836	70.4511	189.55	0
0.4013	60.3149	14.4088	72.9004	228.294	0
0.4020	64.5806	11.6546	67.7041	252.098	0
0.4027	67.0269	14.7126	63.4349	266.746	0
0.4033	68.5481	18.0642	62.5164	276.209	0
0.4040	71.2925	17.7604	61.3003	272.547	0
0.4047	72.2073	16.8491	59.1656	257.899	0
0.4053	65.8037	15.0163	53.3656	234.403	0
0.4060	52.3798	11.9584	37.8024	185.581	0
0.4067	38.3392	11.3509	19.4923	118.432	0
0.4073	26.4366	9.51812	8.50448	62.2859	0
0.4080	14.2256	3.72624	-0.348684	12.2325	0
0.4087	-0.113065	0.0607539	-14.6872	-51.5459	0
0.4093	-16.2916	-3.29084	-29.3404	-116.848	0
0.4100	-29.7155	-7.26009	-39.1036	-169.04	0
0.4107	-40.0969	-8.78907	-48.8667	-215.723	0
0.4113	-48.9468	-11.2294	-57.1076	-251.436	0
0.4120	-55.9568	-15.1986	-61.0792	-269.131	0
0.4127	-60.8494	-13.3659	-62.9076	-283.179	0
0.4133	-65.1151	-12.4546	-64.1237	-292.627	0
0.4140	-65.4234	-17.0313	-62.6015	-285.303	0
0.4147	-61.4559	-17.6389	-60.1607	-267.3	0
0.4153	-58.0948	-13.9734	-53.1445	-240.45	0
0.4160	-54.1272	-12.4546	-36.969	-188.258	0
0.4167	-41.9265	-10.6218	-19.2626	-123.264	0
0.4173	-25.4396	-6.65255	-8.58952	-74.1338	0
0.4180	-12.0157	-3.29084	3.31675	-27.4347	0
0.4187	-0.113065	1.58973	22.2392	38.4825	0
0.4193	13.6192	5.55898	39.0185	105.923	0
0.4200	27.6598	5.55898	47.8717	156.884	0
0.4207	38.3392	6.47029	59.1656	202.368	0
0.4213	43.2216	9.82188	74.7288	240.204	0
0.4220	48.1039	11.0471	82.6635	262.176	0
0.4227	60.0066	11.3509	82.3574	277.132	0
0.4233	72.2073	14.0949	82.9697	285.056	0
0.4240	77.0999	13.1836	81.745	279.563	0
0.4247	77.398	8.30304	75.035	267.054	0
0.4253	75.8768	6.47029	67.7041	242.035	0
0.4260	69.1648	7.3816	55.5002	190.458	0
0.4267	56.6455	4.03001	34.4431	131.25	0
0.4273	45.6576	-1.77199	17.3576	84.566	0
0.4280	37.1161	-5.12358	7.89215	33.8972	0
0.4287	16.6719	-6.34878	-8.58952	-31.4045	0
0.4293	-20.8656	-9.70038	-34.222	-95.1829	0
0.4300	-56.5735	-13.3659	-52.8383	-148.898	0
0.4307	-75.7945	-14.8948	-62.9076	-193.751	0
0.4313	-83.7296	-15.5024	-74.2016	-227.633	0
0.4320	-83.4315	-16.1099	-82.1362	-252.344	0
0.4327	-78.2408	-17.0313	-81.5239	-270.654	0
0.4333	-76.7093	-18.8641	-78.1646	-276.147	0
0.4340	-77.9325	-19.1679	-75.7239	-269.439	0
0.4347	-77.9325	-17.3351	-72.6708	-257.237	0
0.4353	-77.0177	-15.8061	-69.6176	-230.372	0
0.4360	-66.9446	-14.2772	-62.6015	-178.81	0
0.4367	-45.894	-11.8369	-45.8136	-118.371	0
0.4373	-28.4923	-8.78907	-26.5935	-68.3329	0
0.4380	-11.7073	-6.04502	-9.4995	-18.895	0
0.4387	13.6192	-3.60473	11.2514	44.591	0
0.4393	35.5949	0.364524	32.0023	112.339	0
0.4400	50.2419	5.24509	44.8186	169.101	0
0.4407	66.7185	7.99927	53.0594	214.569	0
0.4413	75.5684	9.82188	59.1656	249.974	0
0.4420	72.2073	13.1836	60.3818	275.901	0
0.4427	72.824	16.8491	60.9941	293.304	0
0.4433	79.8443	17.1529	58.5533	297.889	0
0.4440	83.8119	15.0163	51.5371	288.734	0
0.4447	79.2276	11.9584	49.7002	274.07	0
0.4453	68.8565	9.21434	50.0063	246.005	0
0.4460	61.5278	8.60681	38.7209	191.981	0
0.4467	57.8686	6.77406	22.5454	130.957	0
0.4473	47.7956	1.28596	11.8637	81.8118	0
0.4480	33.755	-1.46822	-4.00561	29.3273	0
0.4487	12.7044	-0.546785	-24.7565	-38.7287	0
0.4493	-28.4923	-4.21227	-37.8789	-104.338	0
0.4500	-71.5289	-9.39661	-47.3444	-158.054	0
0.4507	-81.5917	-7.56386	-57.1076	-206.876	0
0.4513	-66.9446	-6.95632	-59.8545	-245.02	0
0.4520	-57.18	-11.5331	-58.936	-264.869	0
0.4527	-58.4031	-13.0621	-60.773	-275.547	0
0.4533	-65.7318	-12.4546	-60.1607	-282.871	0
0.4540	-75.4965	-13.6696	-55.2791	-279.81	0
0.4547	-80.3788	-11.8369	-50.0914	-264.253	0
0.4553	-75.4965	-8.4853	-42.4629	-236.172	0
0.4560	-56.8819	-7.87776	-29.3404	-188.566	0
0.4567	-25.7479	-6.34878	-15.2996	-129.665	0
0.4573	3.54612	-2.98707	-4.61793	-80.2269	0
0.4580	16.9803	-2.07576	4.53289	-30.4813	0
0.4587	20.9375	-0.546785	13.9984	35.4359	0
0.4593	39.254	4.94132	23.7615	103.184	0
0.4600	74.6536	11.3509	31.6962	156.884	0
0.4607	93.2682	15.3201	40.2432	203.891	0
0.4613	84.1099	15.0163	50.3125	241.727	0
0.4620	80.7591	13.1836	59.1656	262.176	0
0.4627	85.6414	16.8491	63.7411	275.901	0
0.4633	57.2622	21.4259	66.1818	285.056	0
0.4640	7.20531	20.8082	67.7041	279.871	0
0.4647	-8.96296	18.6818	63.7411	264.007	0
0.4653	9.95998	18.0642	53.3656	234.711	0
0.4660	23.0755	16.8491	41.7655	181.919	0
0.4667	23.6922	15.9277	30.7862	122.095	0
0.4673	23.6922	14.7126	15.8268	73.8876	0
0.4680	18.8099	10.4395	-0.348684	21.3877	0
0.4687	10.8748	4.03001	-13.1649	-45.745	0
0.4693	3.54612	0.0607539	-28.7281	-110.139	0
0.4700	-18.1212	-1.46822	-47.0383	-163.854	0
0.4707	-46.8088	-4.51604	-59.8545	-212.677	0
0.4713	-60.2327	-9.70038	-66.8707	-249.913	0
0.4720	-82.2084	-10.6218	-71.1485	-272.193	0
0.4727	-142.02	-9.70038	-72.6708	-287.441	0
0.4733	-200.001	-12.7583	-72.6708	-295.689	0
0.4740	-215.573	-15.5024	-72.6708	-292.027	0
0.4747	-199.703	-12.4546	-67.7892	-280.117	0
0.4753	-162.464	-9.70038	-55.5853	-255.098	0
0.4760	-115.47	-10.0143	-40.6259	-205.353	0
0.4767	-89.8351	-6.95632	-27.1973	-144.313	0
0.4773	-83.4315	-2.6833	-14.0749	-95.4907	0
0.4780	-66.0298	-0.243016	4.83905	-46.6683	0
0.4787	-34.5978	4.33378	25.8961	20.4799	0
0.4793	-5.91021	8.91057	44.2063	87.9203	0
0.4800	14.2256	9.21434	63.1287	138.882	0
0.4807	31.0106	11.9584	79.6104	186.181	0
0.4813	50.2419	17.1529	89.0674	228.602	0
0.4820	67.0269	17.1529	96.6959	253.021	0
0.4827	74.0472	14.4088	102.19	268.577	0
0.4833	78.9295	15.0163	99.4428	279.563	0
0.4840	89.609	15.3201	96.3982	273.47	0
0.4847	95.0978	15.0163	97.6144	256.683	0
0.4853	89.9174	15.9277	93.6513	233.788	0
0.4860	79.8443	13.7911	82.0512	187.104	0
0.4867	66.1121	8.30304	65.8757	123.325	0
0.4873	51.1567	4.03001	45.1248	72.6566	0
0.4880	36.8077	-0.850555	25.2923	25.0498	0
0.4887	19.4163	-5.12358	4.23523	-39.9442	0
0.4893	-2.25102	-6.04502	-24.1527	-108.616	0
0.4900	-21.472	-6.95632	-48.8667	-164.762	0
0.4907	-39.1821	-9.70038	-62.6015	-216.031	0
0.4913	-57.18	-13.9734	-77.5523	-259.976	0
0.4920	-69.9974	-20.6867	-94.6463	-284.395	0
0.4927	-80.0704	-26.1849	-107.156	-293.858	0
0.4933	-88.9203	-25.2635	-116.316	-297.212	0
0.4940	-86.1759	-21.9119	-118.757	-290.796	0
0.4947	-72.1353	-21.6081	-108.985	-272.485	0
0.4953	-57.4883	-23.1371	-90.9809	-241.358	0
0.4960	-37.0441	-23.1371	-67.483	-191.012	0
0.4967	-12.3241	-18.8641	-42.4629	-130.896	0
0.4973	1.71653	-13.3659	-25.675	-80.5347	0
0.4980	9.04519	-11.2294	-15.9119	-29.5735	0
0.4987	23.6922	-9.39661	-6.75255	37.867	0
0.4993	37.4244	-4.21227	-2.78947	105.615	0
0.5000	43.2216	0.364524	-3.09563	158.423	0
0.5007	50.54	2.50104	3.01058	205.414	0
0.5013	60.0066	3.42247	17.0515	244.174	0
0.5020	70.3777	5.24509	32.9208	268.285	0
0.5027	82.8971	7.99927	46.9532	285.056	0
0.5033	88.3858	8.91057	54.2841	291.78	0
0.5040	84.1099	7.3816	54.5817	283.533	0
0.5047	83.1951	8.30304	54.5817	269.5	0
0.5053	85.0247	8.60681	54.5817	244.481	0
0.5060	76.1748	4.03001	47.2594	190.15	0
0.5067	59.3899	0.0607539	32.6147	124.849	0
0.5073	41.9984	0.0607539	19.4923	75.4109	0
0.5080	24.607	-0.850555	5.14521	25.0498	0
0.5087	7.20531	-4.21227	-13.4711	-43.6063	0
0.5093	-10.4945	-7.26009	-30.8627	-113.186	0
0.5100	-24.5248	-10.6218	-45.2098	-166.901	0
0.5107	-29.7155	-14.8948	-62.6015	-211.769	0
0.5113	-34.5978	-17.3351	-79.9931	-247.774	0
0.5120	-46.5005	-17.9427	-90.9809	-269.439	0
0.5127	-56.5735	-17.0313	-95.5648	-283.472	0
0.5133	-54.1272	-16.4137	-92.5117	-292.027	0
0.5140	-44.3625	-17.6389	-79.9931	-287.441	0
0.5147	-38.257	-17.3351	-66.8707	-271.578	0
0.5153	-38.8737	-14.2772	-53.4506	-245.328	0
0.5160	-35.821	-12.1508	-32.9974	-198.336	0
0.5167	-22.0888	-10.6218	-10.418	-137.297	0
0.5173	-9.87775	-6.65255	3.01058	-83.5813	0
0.5180	-5.91021	-1.77199	12.7737	-31.7123	0
0.5187	0.801732	2.80481	30.7862	35.1281	0
0.5193	16.6719	7.6955	53.0594	104.707	0
0.5200	36.5097	11.3509	67.7041	161.162	0
0.5207	56.6455	13.7911	77.4758	209.076	0
0.5213	70.9944	17.4566	89.0674	246.005	0
0.5220	75.5684	21.7297	91.2105	268.885	0
0.5227	76.1748	24.1699	79.9166	285.98	0
0.5233	77.7064	24.7775	68.3165	294.827	0
0.5240	75.8768	24.7775	60.9941	289.334	0
0.5247	70.3777	24.4737	51.231	274.993	0
0.5253	67.9417	24.1699	42.0716	249.667	0
0.5260	63.3574	22.0334	34.4431	200.229	0
0.5267	50.2419	19.5931	23.1492	137.666	0
0.5273	35.5949	18.3679	12.4676	83.6428	0
0.5280	26.4366	16.5453	2.39826	32.9894	0
0.5287	16.9803	14.4088	-14.0749	-29.5735	0
0.5293	1.40817	11.0471	-31.4751	-96.7062	0
0.5300	-16.2916	4.94132	-45.2098	-153.776	0
0.5307	-30.9386	-1.46822	-58.936	-200.475	0
0.5313	-40.395	-3.60473	-69.9238	-237.696	0
0.5320	-45.894	-3.29084	-72.6708	-261.807	0
0.5327	-51.3828	-3.9085	-73.5892	-275.855	0
0.5333	-58.7115	-5.42735	-74.5077	-282.256	0
0.5340	-58.0948	-7.56386	-70.23	-276.455	0
0.5347	-50.7764	-7.56386	-66.573	-261.499	0
0.5353	-44.0644	-5.12358	-64.7361	-236.788	0
0.5360	-33.0766	-3.29084	-51.6137	-189.797	0
0.5367	-17.5045	-1.77199	-27.8096	-127.234	0
0.5373	-5.61213	1.28596	-9.19334	-74.1338	0
0.5380	6.29051	4.03001	4.83905	-26.2192	0
0.5387	25.5218	7.07783	24.0677	34.8204	0
0.5393	41.6901	9.82188	43.6025	101.953	0
0.5400	52.6779	10.7433	56.4187	161.469	0
0.5407	67.9417	10.4395	69.8473	211.215	0
0.5413	81.6739	9.51812	87.5451	248.143	0
0.5420	87.1627	10.4395	103.108	271.331	0
0.5427	91.1302	12.2723	111.349	288.118	0
0.5433	93.5765	12.2723	111.655	297.889	0
0.5440	92.6618	11.0471	105.549	293.919	0
0.5447	89.9174	11.3509	99.4428	281.394	0
0.5453	80.4508	11.9584	94.5613	256.683	0
0.5460	65.4954	8.30304	83.8797	206.03	0
0.5467	53.2946	3.10858	64.9657	141.328	0
0.5473	42.6152	-0.546785	47.2594	85.4738	0
0.5480	26.745	-4.21227	33.5246	34.8204	0
0.5487	6.90723	-6.65255	16.4392	-25.9114	0
0.5493	-18.4296	-9.39661	-5.23025	-91.2131	0
0.5500	-42.2246	-13.9734	-28.7281	-150.729	0
0.5507	-53.2124	-17.0313	-51.6137	-203.829	0
0.5513	-56.2652	-16.1099	-68.7077	-242.897	0
0.5520	-67.8594	-16.1099	-73.8954	-265.777	0
0.5527	-82.5168	-21.6081	-71.7608	-280.117	0
0.5533	-86.7824	-26.4887	-69.6176	-286.841	0
0.5540	-83.4315	-26.7925	-70.23	-281.641	0
0.5547	-85.2611	-25.5774	-77.2462	-268.223	0
0.5553	-89.5268	-24.3522	-87.6301	-239.835	0
0.5560	-82.2084	-19.7754	-86.7116	-187.658	0
0.5567	-64.5086	-16.1099	-72.3646	-128.757	0
0.5573	-49.2449	-15.1986	-60.773	-79.6269	0
0.5580	-34.9062	-11.5331	-53.7483	-25.6037	0
0.5587	-16.8981	-6.95632	-36.3566	41.8368	0
0.5593	0.195294	-5.12358	-9.80566	108.369	0
0.5600	17.2784	-1.16445	15.5207	166.347	0
0.5607	35.8929	3.72624	35.6678	216.4	0
0.5613	46.5724	3.72624	41.1617	250.267	0
0.5620	50.8483	4.63755	33.5246	269.5	0
0.5627	60.9214	8.91057	34.4431	285.364	0
0.5633	73.7388	10.7433	46.6471	292.088	0
0.5640	78.6212	9.82188	54.5817	285.056	0
0.5647	80.1424	9.51812	62.8226	271.947	0
0.5653	79.8443	10.1358	71.9819	244.774	0
0.5660	69.1648	10.4395	67.4065	191.074	0
0.5667	51.1567	7.6955	54.8879	128.819	0
0.5673	38.0309	2.50104	47.8717	79.9808	0
0.5680	26.1283	-0.546785	39.937	31.4661	0
0.5687	9.04519	-2.98707	28.9492	-33.5433	0
0.5693	-7.44172	-4.81981	20.4022	-101.292	0
0.5700	-27.5775	-4.51604	4.23523	-158.054	0
0.5707	-60.8494	-7.26009	-19.5688	-205.66	0
0.5713	-88.612	-11.5331	-34.5282	-242.897	0
0.5720	-95.3342	-10.6218	-39.4097	-265.161	0
0.5727	-97.4619	-9.09284	-47.9567	-278.902	0
0.5733	-102.046	-11.5331	-61.683	-286.226	0
0.5740	-98.9934	-12.4546	-72.9769	-280.733	0
0.5747	-94.4091	-11.5331	-77.2462	-265.469	0
0.5753	-95.6323	-9.70038	-72.6708	-240.45	0
0.5760	-87.0907	-6.04502	-58.026	-194.982	0
0.5767	-66.9446	-4.81981	-35.132	-135.158	0
0.5773	-53.2124	-3.29084	-14.6872	-82.6734	0
0.5780	-43.7561	0.668293	-4.31177	-32.6201	0
0.5787	-23.61	3.10858	3.31675	32.6816	0
0.5793	-1.94266	5.86275	21.6269	103.492	0
0.5800	9.34326	11.6546	50.0063	163.3	0
0.5807	19.108	15.3201	70.1534	215.185	0
0.5813	30.4042	15.9277	71.9819	256.375	0
0.5820	36.5097	18.0642	71.9819	279.871	0
0.5827	41.0836	20.2007	81.1327	295.135	0
0.5833	47.4975	21.4259	84.492	305.213	0
0.5840	52.0715	22.9447	69.5411	300.012	0
0.5847	54.8159	21.4259	44.5124	282.625	0
0.5853	52.9863	19.5931	21.6269	254.544	0
0.5860	41.9984	19.8969	2.39826	203.891	0
0.5867	29.181	18.0642	-12.8588	141.636	0
0.5873	20.9375	12.2723	-20.4873	90.0591	0
0.5880	9.95998	8.60681	-23.2342	38.7902	0
0.5887	-8.35652	5.86275	-34.5282	-27.4347	0
0.5893	-29.4071	1.28596	-53.1445	-93.6596	0
0.5900	-47.7236	-3.60473	-62.6015	-148.898	0
0.5907	-57.18	-6.04502	-65.0422	-197.413	0
0.5913	-61.4559	-7.26009	-75.4177	-233.741	0
0.5920	-68.7742	-10.9256	-90.9809	-255.406	0
0.5927	-81.5917	-15.5024	-101.356	-271.578	0
0.5933	-91.9731	-15.1986	-102.275	-281.641	0
0.5940	-90.1435	-11.8369	-90.3686	-280.425	0
0.5947	-81.2936	-15.1986	-77.8585	-270.654	0
0.5953	-77.0177	-17.9427	-81.8301	-245.02	0
0.5960	-73.9649	-12.4546	-94.3402	-194.674	0
0.5967	-63.2855	-7.56386	-100.14	-134.25	0
0.5973	-48.6384	-8.78907	-94.034	-83.5813	0
0.5980	-28.8007	-5.74125	-70.23	-32.6201	0
0.5987	-5.30377	3.10858	-31.7812	33.6048	0
0.5993	14.2256	6.77406	5.14521	104.092	0
0.6000	31.0106	6.77406	31.39	162.685	0
0.6007	50.54	9.82188	48.7902	210.907	0
0.6013	64.5806	14.0949	59.778	251.498	0
0.6020	71.2925	16.8491	69.2349	278.656	0
0.6027	77.7064	19.5931	81.745	293.612	0
0.6033	83.8119	18.9856	89.6797	300.628	0
0.6040	86.5563	17.1529	88.7612	297.889	0
0.6047	87.1627	17.7604	83.8797	286.287	0
0.6053	81.3655	18.6818	77.1696	260.961	0
0.6060	68.5481	15.3201	62.8226	209.076	0
0.6067	51.1567	11.3509	39.0185	142.236	0
0.6073	31.319	10.4395	13.0799	89.1359	0
0.6080	12.0877	10.4395	-10.418	39.698	0
0.6087	-7.13336	5.86275	-32.0874	-27.127	0
0.6093	-26.9711	-0.546785	-51.3075	-97.014	0
0.6100	-38.8737	-3.60473	-64.7361	-154.699	0
0.6107	-42.5329	-4.81981	-71.7608	-211.153	0
0.6113	-50.468	-7.87776	-73.5892	-259.668	0
0.6120	-59.3179	-10.0143	-73.5892	-283.472	0
0.6127	-62.3707	-11.8369	-72.6708	-295.381	0
0.6133	-68.1678	-16.7276	-65.9607	-303.921	0
0.6140	-77.6241	-17.9427	-55.8914	-299.351	0
0.6147	-76.7093	-14.8948	-47.3444	-283.472	0
0.6153	-66.0298	-15.5024	-35.132	-254.791	0
0.6160	-50.468	-16.1099	-15.9119	-200.783	0
0.6167	-30.0238	-9.70038	0.5698	-137.604	0
0.6173	-13.2389	-5.12358	9.72912	-89.3821	0
0.6180	-4.68705	-5.74125	19.7984	-38.1132	0
0.6187	8.42847	-2.6833	35.6678	31.7738	0
0.6193	30.0958	2.50104	50.3125	99.8298	0
0.6200	47.4975	5.55898	60.9941	154.761	0
0.6207	59.3899	8.91057	71.6757	202.968	0
0.6213	71.6009	11.0471	79.6104	238.373	0
0.6220	80.1424	11.3509	82.3574	259.73	0
0.6227	78.0147	15.3201	84.7981	277.732	0
0.6233	71.2925	15.9277	85.7166	285.364	0
0.6240	68.2398	11.9584	81.1327	275.901	0
0.6247	67.6333	11.9584	75.035	260.345	0
0.6253	63.3574	12.2723	70.7572	234.403	0
0.6260	51.465	6.47029	59.4718	183.134	0
0.6267	36.2013	1.8935	39.937	121.494	0
0.6273	23.6922	1.28596	23.4553	71.1333	0
0.6280	13.6192	-1.77199	14.6107	21.3877	0
0.6287	-1.33622	-5.74125	6.36985	-43.2985	0
0.6293	-17.5045	-8.78907	-7.9772	-111.354	0
0.6300	-26.6627	-12.4546	-24.7565	-169.948	0
0.6307	-31.8534	-14.5911	-37.2751	-218.17	0
0.6313	-40.395	-16.4137	-46.7321	-253.575	0
0.6320	-50.1597	-19.7754	-56.4952	-276.147	0
0.6327	-56.2652	-20.3829	-64.7361	-293.55	0
0.6333	-58.7115	-18.5502	-70.8423	-301.182	0
0.6340	-55.9568	-17.0313	-79.6954	-292.027	0
0.6347	-51.3828	-16.4137	-88.5401	-274.024	0
0.6353	-50.1597	-17.0313	-90.0709	-248.682	0
0.6360	-47.1069	-16.4137	-81.5239	-200.475	0
0.6367	-35.5126	-12.7583	-63.5199	-136.081	0
0.6373	-21.7804	-10.9256	-42.769	-81.1501	0
0.6380	-9.27131	-10.6218	-26.8997	-32.6201	0
0.6387	7.82203	-5.12358	-12.8588	32.9894	0
0.6393	27.3514	1.58973	6.98218	104.707	0
0.6400	44.1364	3.10858	31.0839	161.777	0
0.6407	59.3899	2.80481	49.7002	209.984	0
0.6413	70.3777	4.63755	59.1656	250.882	0
0.6420	74.3453	7.6955	65.2634	275.609	0
0.6427	78.6212	11.0471	71.9819	291.473	0
0.6433	85.3331	12.2723	78.9981	300.628	0
0.6440	92.045	11.6546	86.6266	293.919	0
0.6447	96.9274	11.9584	93.039	278.04	0
0.6453	94.183	11.6546	90.9044	253.637	0
0.6460	81.0572	10.4395	81.4389	204.491	0
0.6467	67.6333	8.91057	71.0634	142.851	0
0.6473	57.8686	5.86275	62.2188	91.5824	0
0.6480	47.4975	1.28596	53.3656	39.0979	0
0.6487	33.755	-2.98707	38.1086	-28.3579	0
0.6493	13.6192	-6.04502	14.6107	-95.7984	0
0.6500	-9.27131	-9.39661	-5.84258	-153.468	0
0.6507	-22.0888	-13.0621	-19.5688	-207.184	0
0.6513	-29.7155	-15.8061	-35.7443	-250.513	0
0.6520	-46.5005	-14.8948	-52.5322	-275.855	0
0.6527	-69.6993	-12.7583	-69.9238	-292.027	0
0.6533	-88.3139	-14.2772	-93.7278	-303.921	0
0.6540	-101.429	-15.8061	-113.875	-300.874	0
0.6547	-109.066	-14.2772	-119.973	-283.472	0
0.6553	-107.227	-14.2772	-114.173	-256.006	0
0.6560	-90.7499	-14.5911	-97.0871	-207.184	0
0.6567	-65.7318	-11.2294	-70.23	-142.482	0
0.6573	-52.2976	-6.34878	-45.8136	-89.3821	0
0.6580	-53.8291	-3.60473	-25.0627	-39.6365	0
0.6587	-50.468	-0.546785	-4.31177	29.635	0
0.6593	-42.5329	4.94132	14.3045	99.8298	0
0.6600	-44.0644	8.60681	31.0839	152.622	0
0.6607	-42.5329	9.51812	46.9532	203.583	0
0.6613	-22.0888	11.0471	57.941	249.359	0
0.6620	6.29051	14.0949	63.7411	274.07	0
0.6627	25.5218	15.9277	65.5695	289.642	0
0.6633	37.7225	14.7126	62.5164	301.551	0
0.6640	46.2743	11.9584	58.5533	295.75	0
0.6647	49.3271	11.9584	53.6717	279.271	0
0.6653	45.966	13.7911	43.2963	255.76	0
0.6660	38.0309	12.2723	26.8146	207.553	0
0.6667	28.5746	7.6955	3.92907	141.328	0
0.6673	19.7247	4.63755	-16.5242	85.7816	0
0.6680	6.90723	0.972063	-23.8466	36.036	0
0.6687	-11.7073	-3.29084	-28.7281	-27.7425	0
0.6693	-27.5775	-6.04502	-39.4097	-98.5373	0
0.6700	-38.5654	-9.39661	-46.4259	-162.023	0
0.6707	-49.8616	-12.1508	-53.4506	-218.785	0
0.6713	-62.3707	-12.1508	-66.2669	-262.73	0
0.6720	-67.5614	-13.9734	-69.9238	-286.226	0
0.6727	-66.6466	-17.6389	-61.3768	-297.828	0
0.6733	-64.2003	-19.4716	-57.1076	-303.013	0
0.6740	-60.5411	-20.3829	-54.6668	-296.289	0
0.6747	-57.7967	-19.7754	-48.8667	-278.902	0
0.6753	-55.042	-15.1986	-41.5444	-248.682	0
0.6760	-42.5329	-11.2294	-27.5035	-194.366	0
0.6767	-23.9183	-9.70038	-8.28336	-128.142	0
0.6773	-12.0157	-6.34878	3.62291	-77.4881	0
0.6780	-3.16581	-3.29084	13.386	-28.3579	0
0.6787	11.7896	-1.77199	31.0839	41.2213	0
0.6793	28.2662	3.10858	48.1779	112.939	0
0.6800	42.9132	8.30304	60.6879	168.794	0
0.6807	56.9538	10.1358	75.035	218.539	0
0.6813	67.6333	11.9584	87.2389	258.822	0
0.6820	75.8768	14.4088	91.8143	282.318	0
0.6827	82.5887	15.0163	93.9575	298.489	0
0.6833	83.8119	15.3201	93.9575	305.813	0
0.6840	83.1951	17.1529	88.7612	297.889	0
0.6847	83.5035	16.8491	82.6635	282.318	0
0.6853	74.962	14.7126	76.2511	255.76	0
0.6860	55.4223	12.8798	60.6879	202.368	0
0.6867	37.7225	10.4395	39.937	137.051	0
0.6873	25.2135	7.3816	23.4553	84.2583	0
0.6880	14.534	3.42247	5.14521	29.635	0
0.6887	4.16284	-1.46822	-19.2626	-41.7752	0
0.6893	-12.0157	-5.12358	-38.4913	-113.801	0
0.6900	-29.4071	-7.87776	-49.7852	-172.702	0
0.6907	-38.5654	-11.5331	-67.1769	-225.494	0
0.6913	-44.0644	-14.8948	-87.0178	-268.531	0
0.6920	-51.6912	-15.1986	-93.1155	-292.027	0
0.6927	-58.0948	-14.2772	-89.7647	-304.536	0
0.6933	-61.4559	-13.9734	-84.577	-311.245	0
0.6940	-60.5411	-14.2772	-77.2462	-306.059	0
0.6947	-56.2652	-13.9734	-69.9238	-293.55	0
0.6953	-52.9143	-11.5331	-60.773	-272.193	0
0.6960	-45.894	-8.78907	-42.769	-223.048	0
0.6967	-29.109	-8.78907	-19.2626	-156.838	0
0.6973	-14.7601	-9.39661	-1.25866	-101.292	0
0.6980	-6.52692	-6.34878	13.386	-49.7149	0
0.6987	7.82203	-0.850555	30.7862	16.8178	0
0.6993	28.2662	2.50104	48.7902	88.2281	0
0.7000	41.9984	4.94132	64.6595	150.791	0
0.7007	51.7631	8.60681	77.7819	204.491	0
0.7013	61.2297	12.2723	86.0228	243.866	0
0.7020	65.8037	12.8798	87.5451	266.746	0
0.7027	65.8037	12.8798	87.2389	283.225	0
0.7033	68.5481	14.0949	88.7612	293.612	0
0.7040	71.2925	13.7911	88.1574	289.334	0
0.7047	68.8565	12.5761	78.3858	273.162	0
0.7053	59.3899	11.3509	57.3287	244.481	0
0.7060	45.6576	8.60681	33.5246	193.813	0
0.7067	32.5421	5.86275	18.2676	132.481	0
0.7073	23.3839	6.16652	9.42296	80.2885	0
0.7080	13.0127	4.03001	-7.67104	28.1117	0
0.7087	-1.33622	-2.37953	-36.3566	-39.3441	0
0.7093	-16.8981	-7.87776	-66.2669	-108.923	0
0.7100	-30.3219	-11.5331	-82.7401	-167.209	0
0.7107	-40.0969	-15.1986	-84.8832	-221.216	0
0.7113	-47.1069	-16.7276	-82.7401	-264.253	0
0.7120	-53.2124	-16.7276	-83.0462	-288.365	0
0.7127	-55.042	-18.2464	-82.1362	-306.367	0
0.7133	-53.2124	-20.0792	-79.9931	-319.184	0
0.7140	-49.5532	-19.1679	-81.8301	-311.86	0
0.7147	-43.7561	-17.6389	-83.0462	-292.627	0
0.7153	-36.1293	-15.1986	-78.1646	-266.7	0
0.7160	-27.8859	-10.6218	-64.7361	-214.508	0
0.7167	-16.8981	-6.95632	-42.4629	-146.144	0
0.7173	-5.61213	-6.95632	-22.3157	-92.1363	0
0.7180	6.59887	-4.51604	-11.9403	-41.1752	0
0.7187	28.2662	3.72624	1.48828	27.4963	0
0.7193	43.828	9.51812	21.6269	96.46	0
0.7200	35.2865	8.91057	36.8839	154.145	0
0.7207	28.5746	10.7433	48.7902	209.692	0
0.7213	43.828	15.0163	63.7411	253.329	0
0.7220	58.177	15.9277	70.7572	278.656	0
0.7227	63.3574	15.3201	71.0634	297.581	0
0.7233	73.7388	15.9277	74.4227	309.783	0
0.7240	82.8971	16.8491	73.8103	305.813	0
0.7247	85.9498	17.7604	65.8757	291.78	0
0.7253	84.1099	16.8491	56.1125	265.838	0
0.7260	63.9741	13.7911	40.5493	214.262	0
0.7267	36.2013	9.82188	21.3207	150.175	0
0.7273	26.4366	6.47029	9.72912	94.629	0
0.7280	17.5867	4.03001	0.875961	39.698	0
0.7287	-8.35652	1.28596	-13.1649	-27.7425	0
0.7293	-26.6627	-2.6833	-28.422	-97.3217	0
0.7300	-33.3747	-6.95632	-41.2382	-159.885	0
0.7307	-51.3828	-8.18153	-52.5322	-216.647	0
0.7313	-71.827	-7.87776	-58.936	-261.499	0
0.7320	-81.5917	-10.318	-63.2138	-287.749	0
0.7327	-95.9406	-17.0313	-67.483	-300.566	0
0.7333	-117.002	-21.0006	-67.1769	-302.705	0
0.7340	-129.819	-20.3829	-63.5199	-297.212	0
0.7347	-133.17	-19.7754	-60.4668	-284.703	0
0.7353	-127.373	-17.9427	-51.6137	-252.344	0
0.7360	-110.588	-10.9256	-36.6628	-191.92	0
0.7367	-96.249	-6.34878	-22.9281	-127.834	0
0.7373	-88.3139	-8.4853	-9.4995	-77.4881	0
0.7380	-68.4762	-6.34878	7.58599	-22.5571	0
0.7387	-35.821	0.364524	26.2023	48.5455	0
0.7393	-7.44172	2.80481	42.9901	121.494	0
0.7400	13.9275	4.03001	57.6348	183.134	0
0.7407	33.1485	7.99927	71.0634	231.049	0
0.7413	51.465	9.21434	79.6104	267.669	0
0.7420	64.8889	10.4395	80.2227	296.058	0
0.7427	63.6658	16.5453	78.3858	315.276	0
0.7433	46.8808	18.6818	78.0881	320.462	0
0.7440	35.5949	14.0949	71.3696	312.83	0
0.7447	41.392	11.0471	58.5533	297.581	0
0.7453	47.4975	10.4395	46.3494	268.577	0
0.7460	39.254	8.30304	28.9492	215.477	0
0.7467	24.2987	5.86275	6.98218	151.391	0
0.7473	14.534	3.10858	-4.00561	98.9065	0
0.7480	8.42847	-1.46822	-7.67104	47.9454	0
0.7487	-1.94266	-5.12358	-20.7934	-20.1106	0
0.7493	-18.1212	-6.04502	-39.7159	-94.2751	0
0.7500	-29.4071	-8.78907	-50.7037	-158.961	0
0.7507	-35.5126	-13.3659	-56.1891	-211.153	0
0.7513	-42.8413	-14.5911	-60.773	-245.943	0
0.7520	-47.7236	-14.5911	-63.5199	-268.223	0
0.7527	-48.6384	-17.3351	-63.2138	-288.057	0
0.7533	-53.2124	-19.7754	-62.9076	-297.212	0
0.7540	-58.4031	-17.3351	-59.8545	-288.057	0
0.7547	-54.4356	-12.7583	-51.9198	-272.793	0
0.7553	-46.8088	-11.5331	-39.7159	-249.605	0
0.7560	-34.9062	-11.2294	-21.4058	-201.075	0
0.7567	-15.3768	-8.18153	-0.348684	-134.25	0
0.7573	2.93969	-6.65255	16.133	-75.3493	0
0.7580	16.0552	-6.34878	27.7331	-22.8648	0
0.7587	32.8402	-3.29084	40.8555	42.4523	0
0.7593	48.1039	1.58973	52.4471	116.001	0
0.7600	59.0918	4.94132	59.778	178.857	0
0.7607	73.7388	7.6955	70.7572	231.664	0
0.7613	82.5887	9.82188	79.3042	274.993	0
0.7620	79.8443	10.4395	75.3412	299.72	0
0.7627	80.1424	11.9584	68.3165	314.368	0
0.7633	80.7591	14.4088	64.6595	325.647	0
0.7640	73.1324	14.0949	60.0756	324.124	0
0.7647	69.7713	13.1836	58.2472	308.875	0
0.7653	72.824	13.1836	56.1125	280.794	0
0.7660	68.8565	10.4395	44.8186	225.556	0
0.7667	60.3149	7.07783	34.4431	155.669	0
0.7673	45.3595	7.3816	30.1739	99.2143	0
0.7680	16.3636	6.47029	17.9615	45.4989	0
0.7687	-13.2389	0.364524	-4.00561	-25.6037	0
0.7693	-26.6627	-5.74125	-23.2342	-98.5373	0
0.7700	-31.247	-7.26009	-40.0221	-158.054	0
0.7707	-39.4802	-9.09284	-56.8014	-212.985	0
0.7713	-49.5532	-11.8369	-69.6176	-259.068	0
0.7720	-56.8819	-12.4546	-76.03	-287.134	0
0.7727	-60.5411	-12.4546	-76.9485	-304.228	0
0.7733	-60.8494	-14.2772	-75.7239	-311.86	0
0.7740	-61.1475	-14.5911	-74.8054	-306.983	0
0.7747	-62.3707	-13.9734	-69.9238	-294.766	0
0.7753	-60.8494	-13.0621	-62.6015	-270.362	0
0.7760	-52.2976	-7.26009	-60.4668	-217.554	0
0.7767	-37.6506	-0.546785	-59.8545	-149.206	0
0.7773	-20.2592	0.364524	-54.9729	-91.5209	0
0.7780	-0.729782	0.364524	-45.2098	-37.8054	0
0.7787	16.3636	4.94132	-30.8627	29.635	0
0.7793	27.6598	8.30304	-8.88718	101.953	0
0.7800	41.9984	9.51812	17.3576	164.516	0
0.7807	63.6658	12.2723	39.3247	218.847	0
0.7813	81.9823	13.4874	50.6186	260.653	0
0.7820	87.7794	14.4088	51.5371	286.287	0
0.7827	88.0775	17.7604	50.0063	301.243	0
0.7833	93.5765	18.9856	51.8433	307.337	0
0.7840	100.597	17.1529	52.4471	301.551	0
0.7847	101.512	17.4566	49.0963	287.195	0
0.7853	99.3737	18.6818	45.4309	260.961	0
0.7860	89.609	15.6239	40.5493	209.076	0
0.7867	60.0066	12.5761	29.8677	141.944	0
0.7873	23.3839	12.2723	15.2145	84.8738	0
0.7880	5.07764	9.82188	2.39826	32.0662	0
0.7887	-4.08061	4.94132	-10.418	-36.8976	0
0.7893	-21.174	1.58973	-22.3157	-112.878	0
0.7900	-40.395	-0.850555	-29.6466	-179.103	0
0.7907	-54.7439	-5.12358	-38.7974	-239.234	0
0.7913	-62.9771	-8.18153	-52.5322	-287.134	0
0.7920	-69.6993	-10.0143	-65.3484	-312.768	0
0.7927	-86.1759	-13.3659	-74.5077	-327.416	0
0.7933	-108.152	-15.1986	-85.1808	-337.495	0
0.7940	-109.066	-14.5911	-94.034	-333.217	0
0.7947	-93.1962	-13.3659	-92.8179	-317.661	0
0.7953	-83.4315	-12.4546	-81.8301	-289.272	0
0.7960	-75.1881	-12.7583	-62.2953	-233.741	0
0.7967	-65.7318	-12.7583	-38.7974	-166.285	0
0.7973	-66.9446	-8.78907	-20.4873	-113.801	0
0.7980	-65.1151	-4.21227	-7.67104	-61.0088	0
0.7987	-37.3422	-2.37953	8.50448	9.49367	0
0.7993	-4.68705	0.972063	28.0393	82.735	0
0.8000	3.23776	5.86275	44.2063	145.298	0
0.8007	-8.35652	7.6955	57.6348	200.829	0
0.8013	-14.7601	7.3816	69.2349	242.343	0
0.8020	-2.85746	9.51812	77.4758	268.285	0
0.8027	20.9375	13.1836	81.4389	286.887	0
0.8033	36.2013	15.3201	82.9697	294.827	0
0.8040	42.3068	14.0949	81.1327	288.426	0
0.8047	53.9011	9.82188	83.8797	274.378	0
0.8053	66.4102	7.6955	88.7612	246.005	0
0.8060	67.0269	9.21434	83.8797	189.843	0
0.8067	60.3149	8.60681	71.6757	122.095	0
0.8073	54.5075	4.03001	58.2472	66.2557	0
0.8080	46.8808	0.0607539	29.8677	14.3713	0
0.8087	34.3717	-2.37953	-14.3811	-53.3769	0
0.8093	20.6395	-4.21227	-45.2098	-128.757	0
0.8100	10.5664	-8.4853	-54.9729	-192.843	0
0.8107	5.99243	-12.1508	-65.3484	-245.328	0
0.8113	5.37572	-12.7583	-76.03	-286.841	0
0.8120	6.29051	-13.3659	-75.7239	-310.937	0
0.8127	2.93969	-17.6389	-73.5892	-323.754	0
0.8133	-6.825	-19.7754	-72.6708	-331.078	0
0.8140	-13.8453	-17.9427	-65.3484	-327.416	0
0.8147	-8.35652	-17.3351	-56.1891	-311.86	0
0.8153	0.801732	-17.6389	-47.6506	-283.472	0
0.8160	3.54612	-15.1986	-34.222	-230.987	0
0.8167	-4.99541	-13.0621	-19.5688	-160.5	0
0.8173	-30.3219	-11.8369	-10.418	-99.4605	0
0.8180	-55.3504	-9.39661	-2.78947	-44.5295	0
0.8187	-48.9468	-5.12358	11.5576	26.8808	0
0.8193	-25.7479	-1.46822	32.6147	105.015	0
0.8200	-31.247	0.668293	53.6717	169.409	0
0.8207	-55.3504	4.63755	67.7041	223.725	0
0.8213	-47.7236	9.21434	76.8635	267.669	0
0.8220	-14.462	9.51812	86.6266	295.443	0
0.8227	2.63133	7.6955	95.4798	316.199	0
0.8233	1.40817	9.51812	96.3982	329.924	0
0.8240	2.02489	13.1836	90.5982	326.57	0
0.8247	4.16284	11.9584	86.9328	310.999	0
0.8253	6.29051	7.6955	83.8797	282.625	0
0.8260	13.3108	5.24509	65.2634	229.218	0
0.8267	15.1404	3.10858	25.2923	164.208	0
0.8273	5.99243	1.58973	-16.5242	110.2	0
0.8280	-2.85746	0.668293	-41.5444	57.4083	0
0.8287	-9.87775	-2.07576	-54.3606	-12.4787	0
0.8293	-23.3119	-8.78907	-65.3484	-85.72	0
0.8300	-36.7358	-13.3659	-76.3362	-146.452	0
0.8307	-44.9792	-13.6696	-88.8463	-198.029	0
0.8313	-53.2124	-15.1986	-100.14	-241.358	0
0.8320	-57.4883	-17.0313	-101.356	-270.362	0
0.8327	-51.6912	-15.1986	-98.0056	-288.365	0
0.8333	-43.1394	-14.8948	-101.356	-300.566	0
0.8340	-44.9792	-17.0313	-106.238	-299.351	0
0.8347	-57.4883	-13.6696	-104.409	-284.703	0
0.8353	-60.2327	-9.09284	-97.3933	-256.929	0
0.8360	-41.3098	-10.318	-82.7401	-202.906	0
0.8367	-15.6749	-10.0143	-61.683	-132.419	0
0.8373	2.02489	-5.12358	-41.5444	-75.3493	0
0.8380	17.2784	-1.46822	-18.6588	-20.7261	0
0.8387	33.4569	2.19727	6.06369	56.1773	0
0.8393	43.828	6.47029	21.3207	134.912	0
0.8400	50.2419	9.21434	30.48	196.567	0
0.8407	58.4751	10.1358	44.5124	253.929	0
0.8413	71.9092	9.82188	60.9941	302.459	0
0.8420	89.609	9.51812	76.5573	331.755	0
0.8427	108.83	11.3509	89.3735	352.205	0
0.8433	120.435	13.4874	93.3451	365.022	0
0.8440	124.402	14.0949	91.8143	359.529	0
0.8447	128.976	13.7911	90.9044	344.265	0
0.8453	133.55	12.2723	84.7981	317.107	0
0.8460	128.359	9.21434	68.3165	260.653	0
0.8467	114.936	5.86275	47.5655	189.55	0
0.8473	99.0653	4.03001	31.6962	131.25	0
0.8480	88.0775	1.28596	18.5738	77.2419	0
0.8487	87.471	-2.37953	0.263639	6.73943	0
0.8493	89.9174	-5.12358	-19.875	-69.8562	0
0.8500	90.5238	-5.42735	-32.3936	-137.297	0
0.8507	96.9274	-6.04502	-40.3197	-197.721	0
0.8513	92.3534	-8.4853	-48.2544	-249.605	0
0.8520	47.4975	-11.8369	-52.5322	-281.04	0
0.8527	-11.1009	-15.5024	-54.0545	-295.381	0
0.8533	-31.5451	-17.0313	-53.7483	-303.321	0
0.8540	-19.036	-15.5024	-45.2098	-299.043	0
0.8547	-10.1861	-12.4546	-34.222	-280.425	0
0.8553	-10.4945	-12.7583	-24.7565	-249.913	0
0.8560	-7.44172	-12.7583	-8.28336	-196.505	0
0.8567	-8.35652	-7.26009	12.7737	-126.003	0
0.8573	-28.8007	-2.37953	26.2023	-67.4097	0
0.8580	-60.2327	-3.29084	36.8839	-13.4019	0
0.8587	-81.5917	-1.46822	51.231	61.9782	0
0.8593	-84.3463	4.63755	63.7411	141.328	0
0.8600	-70.6141	6.77406	73.8103	204.199	0
0.8607	-53.2124	10.1358	85.7166	258.206	0
0.8613	-51.0745	16.8491	94.5613	302.151	0
0.8620	-58.0948	17.4566	96.3982	329.924	0
0.8627	-60.2327	17.1529	91.2105	348.235	0
0.8633	-56.8819	22.3372	81.1327	352.82	0
0.8640	-52.2976	20.8082	73.8103	341.834	0
0.8647	-48.3301	15.0163	72.9004	326.878	0
0.8653	-40.7033	17.1529	66.488	301.551	0
0.8660	-27.5775	18.6818	42.9901	245.081	0
0.8667	-33.3747	12.5761	14.6107	172.763	0
0.8673	-65.4234	8.91057	-3.40179	112.939	0
0.8680	-78.2408	7.3816	-12.5526	56.1773	0
0.8687	-60.2327	2.50104	-22.3157	-17.3717	0
0.8693	-51.0745	1.28596	-37.5813	-96.7062	0
0.8700	-51.6912	2.19727	-56.1891	-163.854	0
0.8707	-43.1394	-0.546785	-70.5361	-220.924	0
0.8713	-39.1821	-1.77199	-71.7608	-266.992	0
0.8720	-40.395	-0.850555	-63.5199	-296.597	0
0.8727	-33.9914	-2.37953	-62.6015	-315.83	0
0.8733	-33.9914	-3.29084	-70.8423	-324.985	0
0.8740	-42.2246	-2.37953	-69.9238	-317.353	0
0.8747	-44.0644	-2.37953	-59.8545	-300.874	0
0.8753	-62.3707	-0.546785	-56.1891	-272.793	0
0.8760	-106.014	2.50104	-47.9567	-214.816	0
0.8767	-124.012	2.50104	-21.0996	-139.743	0
0.8773	-94.111	1.58973	3.62291	-79.3191	0
0.8780	-61.1475	3.10858	17.3576	-24.6959	0
0.8787	-48.032	5.86275	35.9739	48.2531	0
0.8793	-32.4599	9.51812	51.8433	128.203	0
0.8800	-10.1861	13.1836	54.5817	198.998	0
0.8807	5.68408	14.7126	64.6595	260.653	0
0.8813	20.9375	13.7911	82.6635	307.337	0
0.8820	42.3068	14.7126	85.4105	336.341	0
0.8827	61.2297	18.6818	77.4758	357.39	0
0.8833	71.9092	20.5044	69.5411	369.592	0
0.8840	78.0147	18.0642	57.3287	366.237	0
0.8847	80.1424	14.7126	50.0063	352.512	0
0.8853	76.7916	13.4874	44.5124	324.431	0
0.8860	69.1648	12.8798	18.8799	267.669	0
0.8867	60.613	11.3509	-14.3811	193.813	0
0.8873	52.9863	10.1358	-28.1158	128.511	0
0.8880	43.828	7.3816	-27.1973	65.0247	0
0.8887	30.4042	1.8935	-29.3404	-14.002	0
0.8893	19.108	-2.6833	-35.132	-97.014	0
0.8900	11.4812	-4.21227	-41.8505	-167.824	0
0.8907	2.02489	-6.65255	-50.7037	-230.372	0
0.8913	-10.1861	-9.39661	-63.5199	-284.703	0
0.8920	-20.8656	-10.9256	-75.4177	-323.754	0
0.8927	-24.8331	-13.6696	-73.5892	-350.312	0
0.8933	-19.036	-16.7276	-60.773	-365.883	0
0.8940	-10.7926	-15.8061	-52.5322	-365.883	0
0.8947	-15.6749	-13.0621	-45.2098	-356.713	0
0.8953	-28.8007	-12.1508	-30.8627	-332.909	0
0.8960	-25.4396	-10.318	-20.7934	-277.978	0
0.8967	-0.113065	-7.26009	-22.6219	-207.491	0
0.8973	20.0227	-6.34878	-22.9281	-152.868	0
0.8980	24.9051	-4.81981	-9.19334	-99.7682	0
0.8987	33.755	0.972063	11.5576	-23.7727	0
0.8993	48.1039	5.86275	30.7862	56.4851	0
0.9000	53.9011	8.30304	50.3125	121.187	0
0.9007	57.5603	11.9584	71.0634	179.472	0
0.9013	65.8037	13.4874	85.1043	230.125	0
0.9020	67.0269	11.9584	93.039	261.253	0
0.9027	64.2825	12.2723	97.3082	277.732	0
0.9033	73.7388	15.9277	97.3082	288.734	0
0.9040	87.1627	17.4566	93.9575	286.595	0
0.9047	91.1302	18.0642	85.1043	270.408	0
0.9053	87.7794	18.6818	66.1818	239.896	0
0.9060	78.6212	15.6239	44.5124	183.134	0
0.9067	64.8889	10.7433	23.4553	107.446	0
0.9073	49.3271	10.4395	-5.84258	41.8368	0
0.9080	31.319	9.82188	-38.4913	-15.233	0
0.9087	13.6192	4.94132	-59.2422	-89.0744	0
0.9093	4.46092	1.28596	-66.2669	-174.533	0
0.9100	0.801732	0.364524	-63.5199	-250.513	0
0.9107	-2.25102	-2.37953	-55.5853	-315.522	0
0.9113	-9.57967	-4.21227	-55.8914	-365.883	0
0.9120	-31.8534	-5.12358	-67.7892	-395.18	0
0.9127	-61.7642	-7.87776	-75.4177	-413.783	0
0.9133	-69.391	-10.9256	-74.2016	-425.384	0
0.9140	-52.2976	-11.5331	-75.4177	-418.676	0
0.9147	-38.8737	-10.318	-80.9116	-399.134	0
0.9153	-37.6506	-8.78907	-79.9931	-367.714	0
0.9160	-32.7682	-6.95632	-63.5199	-304.228	0
0.9167	-19.9508	-5.12358	-39.4097	-220.309	0
0.9173	-11.4093	-3.29084	-23.8466	-151.945	0
0.9180	-8.96296	-0.546785	-18.3527	-91.5209	0
0.9187	-3.16581	2.19727	-9.4995	-10.6477	0
0.9193	7.20531	3.42247	4.23523	81.8118	0
0.9200	19.7247	6.16652	15.2145	162.685	0
0.9207	34.3717	11.3509	26.8146	229.833	0
0.9213	43.5299	14.4088	46.3494	283.533	0
0.9220	44.7428	14.4088	67.4065	321.985	0
0.9227	52.3798	15.9277	81.1327	347.619	0
0.9233	68.5481	18.6818	84.1858	358.605	0
0.9240	78.6212	16.8491	76.2511	354.036	0
0.9247	85.6414	13.4874	58.5533	341.218	0
0.9253	93.8746	12.2723	33.5246	318.03	0
0.9260	83.1951	9.21434	6.98218	266.746	0
0.9267	52.9863	5.86275	-13.1649	193.505	0
0.9273	31.6273	5.86275	-23.8466	128.819	0
0.9280	16.6719	4.03001	-31.4751	73.2721	0
0.9287	-6.21856	-4.21227	-41.5444	1.24633	0
0.9293	-23.9183	-11.5331	-50.7037	-83.889	0
0.9300	-40.0969	-13.6696	-60.773	-159.885	0
0.9307	-71.5289	-14.2772	-79.0831	-223.971	0
0.9313	-96.5471	-13.9734	-96.4748	-275.24	0
0.9320	-99.9082	-13.3659	-100.14	-308.198	0
0.9327	-110.896	-15.8061	-100.14	-332.617	0
0.9333	-132.861	-19.1679	-100.753	-347.558	0
0.9340	-127.373	-17.9427	-90.3686	-340.234	0
0.9347	-97.7702	-12.7583	-73.5892	-318.877	0
0.9353	-85.2611	-10.318	-60.773	-291.103	0
0.9360	-96.5471	-10.318	-44.9036	-236.788	0
0.9367	-98.685	-8.78907	-28.422	-158.054	0
0.9373	-77.6241	-7.26009	-20.4873	-89.3821	0
0.9380	-51.9995	-7.56386	-13.7773	-28.6503	0
0.9387	-33.0766	-5.42735	0.875961	51.9152	0
0.9393	-13.8453	-0.546785	20.7084	141.636	0
0.9400	10.2581	3.42247	41.7655	217.616	0
0.9407	36.2013	5.55898	56.4187	284.764	0
0.9413	47.7956	7.6955	58.2472	338.464	0
0.9420	28.2662	9.51812	57.3287	366.853	0
0.9427	2.93969	8.60681	60.0756	385.779	0
0.9433	9.04519	7.6955	61.3003	401.95	0
0.9440	31.0106	10.7433	61.3003	398.596	0
0.9447	41.392	13.7911	61.9126	380.886	0
0.9453	45.966	11.3509	57.3287	354.343	0
0.9460	47.4975	6.77406	45.7371	292.996	0
0.9467	38.6476	4.03001	32.6147	203.583	0
0.9473	30.0958	3.42247	22.5454	129.126	0
0.9480	24.607	2.19727	18.5738	65.0247	0
0.9487	10.8748	-2.37953	16.4392	-16.7563	0
0.9493	-4.68705	-6.04502	8.81064	-101.292	0
0.9500	-13.5472	-6.04502	-2.17715	-170.255	0
0.9507	-22.6952	-7.87776	-6.75255	-231.295	0
0.9513	-33.0766	-12.4546	-7.9772	-281.04	0
0.9520	-35.821	-14.5911	-11.328	-313.999	0
0.9527	-34.9062	-14.2772	-13.1649	-336.572	0
0.9533	-34.5978	-15.8061	-14.0749	-347.558	0
0.9540	-33.0766	-16.4137	-19.2626	-343.896	0
0.9547	-33.0766	-15.5024	-26.2873	-331.694	0
0.9553	-39.1821	-14.5911	-30.5566	-298.12	0
0.9560	-38.5654	-11.5331	-36.0505	-228.248	0
0.9567	-28.1943	-6.95632	-44.2913	-149.514	0
0.9573	-25.1415	-5.42735	-46.4259	-86.0278	0
0.9580	-25.4396	-4.51604	-35.132	-18.5873	0
0.9587	-9.27131	-2.07576	-15.9119	64.1169	0
0.9593	15.7571	1.28596	3.92907	142.851	0
0.9600	33.755	6.16652	24.68	213.646	0
0.9607	49.0187	8.91057	47.2594	281.394	0
0.9613	63.0593	6.77406	67.4065	332.679	0
0.9620	70.6861	5.24509	81.745	364.406	0
0.9627	75.8768	9.51812	85.4105	389.733	0
0.9633	80.1424	12.8798	77.4758	404.089	0
0.9640	80.4508	11.0471	71.0634	398.596	0
0.9647	80.4508	10.1358	74.7288	381.809	0
0.9653	79.8443	12.2723	78.3858	348.235	0
0.9660	72.2073	10.1358	80.2227	285.98	0
0.9667	62.1445	3.72624	82.0512	209.984	0
0.9673	53.2946	1.58973	73.5042	143.159	0
0.9680	38.6476	2.50104	50.3125	76.6264	0
0.9687	13.9275	-0.243016	12.7737	-8.81665	0
0.9693	-8.35652	-4.21227	-36.0505	-102.507	0
0.9700	-20.2592	-6.65255	-70.23	-181.549	0
0.9707	-30.6303	-9.09284	-76.3362	-243.804	0
0.9713	-43.4477	-10.0143	-85.1808	-297.212	0
0.9720	-51.9995	-10.0143	-106.544	-336.279	0
0.9727	-56.8819	-12.7583	-119.36	-359.467	0
0.9733	-61.4559	-14.2772	-128.52	-372.592	0
0.9740	-64.2003	-14.2772	-139.507	-373.208	0
0.9747	-66.9446	-13.6696	-135.842	-360.083	0
0.9753	-67.8594	-10.9256	-126.997	-331.078	0
0.9760	-59.0096	-8.4853	-127.601	-274.024	0
0.9767	-49.5532	-9.09284	-123.026	-198.644	0
0.9773	-47.7236	-6.95632	-106.544	-136.681	0
0.9780	-37.6506	-1.46822	-85.1808	-80.2269	0
0.9787	-13.5472	0.668293	-57.1076	0.646247	0
0.9793	6.59887	1.58973	-29.3404	91.8902	0
0.9800	17.8951	4.94132	-12.5526	164.824	0
0.9807	30.7125	7.99927	-4.00561	224.94	0
0.9813	41.6901	12.2723	-1.25866	273.47	0
0.9820	48.7104	15.9277	3.01058	301.551	0
0.9827	57.5603	17.4566	15.2145	319.246	0
0.9833	62.4426	21.7297	24.68	330.848	0
0.9840	60.3149	25.3951	26.2023	325.647	0
0.9847	61.5278	20.8082	32.6147	307.952	0
0.9853	64.5806	16.8491	42.3778	278.656	0
0.9860	57.5603	18.0642	43.6025	220.062	0
0.9867	43.5299	15.0163	44.2063	139.497	0
0.9873	32.8402	9.51812	48.7902	67.779	0
0.9880	22.7774	11.0471	48.1779	1.24633	0
0.9887	2.63133	11.9584	41.7655	-80.5347	0
0.9893	-27.2795	5.24509	33.5246	-169.655	0
0.9900	-52.2976	1.58973	18.8799	-247.774	0
0.9907	-65.1151	3.10858	-2.17715	-314.599	0
0.9913	-75.7945	1.8935	-20.4873	-369.238	0
0.9920	-89.2287	-1.16445	-34.8343	-404.935	0
0.9927	-98.685	-2.37953	-47.6506	-428.431	0
0.9933	-101.738	-2.37953	-55.5853	-440.956	0
0.9940	-103.876	1.28596	-57.4137	-433.924	0
0.9947	-108.758	5.86275	-60.1607	-414.706	0
0.9953	-112.119	3.72624	-67.1769	-384.194	0
0.9960	-102.961	0.364524	-70.23	-323.754	0
0.9967	-77.9325	2.80481	-62.2953	-239.234	0
0.9973	-50.1597	6.16652	-41.8505	-165.993	0
0.9980	-29.4071	7.07783	-10.7241	-102.199	0
0.9987	-10.4945	8.60681	25.2923	-18.2796	0
0.9993	10.8748	9.82188	58.2472	77.8574	0
1.0000	29.7977	12.2723	82.9697	158.715	0
1.0007	41.392	16.8491	94.5613	226.463	0
1.0013	48.4123	18.6818	90.292	285.98	0
1.0020	56.6455	17.1529	82.0512	325.647	0
1.0027	62.751	17.1529	83.8797	347.327	0
1.0033	59.6982	19.2894	91.2105	361.36	0
1.0040	54.2094	21.1221	92.1205	363.191	0
1.0047	57.5603	22.0334	82.9697	348.543	0
1.0053	62.751	21.1221	61.9126	316.199	0
1.0060	59.6982	18.0642	31.6962	253.637	0
1.0067	47.7956	13.4874	5.75753	167.87	0
1.0073	31.0106	8.60681	-10.1118	91.2747	0
1.0080	15.1404	5.55898	-23.5404	25.973	0
1.0087	3.23776	3.10858	-39.4097	-52.4537	0
1.0093	-6.52692	-2.98707	-56.1891	-137.297	0
1.0100	-16.2916	-8.4853	-78.1646	-208.707	0
1.0107	-28.1943	-9.70038	-101.05	-267.915	0
1.0113	-43.4477	-12.4546	-112.956	-315.215	0
1.0120	-58.0948	-17.6389	-113.875	-342.988	0
1.0127	-71.827	-20.0792	-114.479	-359.159	0
1.0133	-78.8473	-19.4716	-119.36	-368.315	0
1.0140	-67.8594	-18.5502	-121.197	-359.467	0
1.0147	-51.9995	-19.4716	-112.956	-334.741	0
1.0153	-44.3625	-20.6867	-94.6463	-295.381	0
1.0160	-30.3219	-18.5502	-69.0138	-227.633	0
1.0167	-10.4945	-14.2772	-40.6259	-142.79	0
1.0173	-0.113065	-13.3659	-19.2626	-73.826	0
1.0180	13.0127	-10.9256	-1.25866	-11.2632	0
1.0187	31.6273	-6.04502	27.4269	74.1953	0
1.0193	36.5097	-3.9085	58.8595	166.963	0
1.0200	39.254	-3.9085	83.5735	243.25	0
1.0207	52.6779	-1.46822	108.296	309.168	0
1.0213	55.4223	0.364524	128.137	363.499	0
1.0220	45.3595	0.668293	130.578	397.365	0
1.0227	39.5624	3.10858	123.859	421.476	0
1.0233	35.5949	4.94132	115.618	438.879	0
1.0240	34.0633	3.10858	99.749	437.048	0
1.0247	38.9457	2.50104	79.6104	419.645	0
1.0253	35.5949	3.10858	68.0103	384.24	0
1.0260	24.2987	0.972063	61.3003	320.769	0
1.0267	17.2784	-2.6833	46.6471	242.943	0
1.0273	8.73683	-5.42735	23.4553	176.118	0
1.0280	-6.52692	-6.65255	2.0921	107.446	0
1.0287	-25.4396	-6.95632	-18.0465	20.1721	0
1.0293	-47.7236	-9.70038	-43.3728	-71.3795	0
1.0300	-66.9446	-14.2772	-61.9891	-149.514	0
1.0307	-72.7418	-13.0621	-64.1237	-214.816	0
1.0313	-75.7945	-10.318	-61.0792	-267.915	0
1.0320	-81.9	-14.5911	-58.936	-306.059	0
1.0327	-82.2084	-19.1679	-55.2791	-332.909	0
1.0333	-74.2733	-18.8641	-56.8014	-345.434	0
1.0340	-71.5289	-18.8641	-63.5199	-340.234	0
1.0347	-83.4315	-18.8641	-65.9607	-325.293	0
1.0353	-96.249	-16.7276	-68.7077	-295.689	0
1.0360	-86.1759	-14.8948	-72.3646	-234.957	0
1.0367	-58.4031	-13.0621	-65.0422	-153.776	0
1.0373	-36.7358	-8.78907	-48.8667	-83.2889	0
1.0380	-23.0035	-4.21227	-30.5566	-19.8029	0
1.0387	-12.9305	-0.243016	-7.05872	62.2859	0
1.0393	-13.2389	4.03001	13.6922	154.145	0
1.0400	-16.8981	7.6955	22.5454	230.125	0
1.0407	-10.4945	11.3509	27.7331	294.519	0
1.0413	-1.94266	13.1836	37.1901	350.681	0
1.0420	2.63133	12.8798	48.1779	385.779	0
1.0427	11.4812	15.9277	58.5533	403.781	0
1.0433	23.0755	20.8082	65.2634	413.536	0
1.0440	32.8402	18.6818	69.8473	406.828	0
1.0447	44.7428	13.7911	79.9166	385.779	0
1.0453	55.7307	12.5761	87.5451	355.559	0
1.0460	56.039	11.9584	79.6104	294.227	0
1.0467	49.6252	8.30304	67.1003	207.245	0
1.0473	45.6576	5.55898	64.6595	134.004	0
1.0480	41.9984	4.63755	57.941	66.5634	0
1.0487	31.9254	3.10858	30.7862	-24.6959	0
1.0493	19.108	-0.546785	-0.348684	-121.433	0
1.0500	9.34326	-4.81981	-18.0465	-201.691	0
1.0507	-0.113065	-7.26009	-34.222	-275.24	0
1.0513	-12.9305	-9.70038	-54.3606	-337.495	0
1.0520	-26.6627	-11.8369	-72.6708	-379.609	0
1.0527	-38.8737	-11.8369	-98.3032	-411.659	0
1.0533	-48.9468	-11.5331	-127.601	-430.877	0
1.0540	-51.9995	-13.3659	-137.977	-429.046	0
1.0547	-47.4153	-13.0621	-134.32	-418.676	0
1.0553	-41.6181	-10.0143	-134.626	-393.949	0
1.0560	-32.1618	-8.78907	-124.557	-332.002	0
1.0567	-15.6749	-6.95632	-92.8179	-250.513	0
1.0573	-4.08061	-3.9085	-59.2422	-184.904	0
1.0580	-1.02786	-2.37953	-37.8789	-125.095	0
1.0587	8.73683	-0.243016	-23.8466	-44.5295	0
1.0593	21.8626	4.03001	-13.1649	46.1143	0
1.0600	29.181	6.16652	-0.952501	125.757	0
1.0607	39.254	7.99927	18.2676	194.12	0
1.0613	50.54	13.7911	37.1901	247.836	0
1.0620	51.1567	17.1529	52.1409	281.702	0
1.0627	49.3271	15.3201	66.7942	305.813	0
1.0633	55.7307	14.4088	81.4389	321.692	0
1.0640	60.613	15.6239	89.3735	317.107	0
1.0647	61.2297	14.0949	88.4636	297.274	0
1.0653	59.6982	12.2723	83.5735	264.915	0
1.0660	51.465	13.4874	72.9004	198.09	0
1.0667	38.3392	13.7911	54.2841	102.569	0
1.0673	26.4366	11.6546	35.9739	19.8644	0
1.0680	12.7044	8.91057	20.1046	-47.5761	0
1.0687	-3.77225	4.94132	-0.952501	-127.526	0
1.0693	-19.3444	-0.850555	-22.3157	-215.123	0
1.0700	-33.9914	-6.34878	-35.132	-292.934	0
1.0707	-45.894	-8.78907	-44.2913	-360.39	0
1.0713	-51.3828	-9.70038	-48.5606	-412.875	0
1.0720	-51.9995	-10.6218	-42.1567	-444.91	0
1.0727	-52.2976	-11.2294	-37.5813	-468.421	0
1.0733	-55.042	-12.1508	-44.5975	-485.501	0
1.0740	-58.7115	-13.9734	-51.9198	-482.454	0
1.0747	-59.3179	-16.7276	-52.8383	-460.174	0
1.0753	-59.3179	-17.0313	-50.7037	-418.368	0
1.0760	-57.7967	-15.1986	-42.4629	-344.203	0
1.0767	-44.9792	-12.7583	-24.4589	-253.883	0
1.0773	-25.7479	-8.78907	-2.78947	-179.103	0
1.0780	-13.8453	-3.60473	18.2676	-107.692	0
1.0787	-1.94266	-0.243016	36.5778	-16.4485	0
1.0793	18.1932	1.28596	50.9248	75.4109	0
1.0800	32.8402	1.28596	60.0756	155.361	0
1.0807	40.4772	2.50104	63.1287	233.788	0
1.0813	53.2946	4.94132	65.5695	296.966	0
1.0820	64.8889	7.3816	71.9819	331.755	0
1.0827	68.2398	8.60681	79.9166	357.39	0
1.0833	73.1324	9.82188	87.5451	376.316	0
1.0840	80.1424	10.1358	95.7859	376.623	0
1.0847	81.3655	9.82188	97.0021	366.545	0
1.0853	78.3128	10.4395	92.1205	341.526	0
1.0860	72.2073	9.21434	87.8512	279.563	0
1.0867	59.0918	4.94132	78.3858	200.229	0
1.0873	44.4447	2.80481	54.8879	135.835	0
1.0880	32.5421	1.8935	30.48	75.4109	0
1.0887	17.8951	-0.850555	11.2514	-3.32356	0
1.0893	-4.68705	-3.29084	-16.8219	-91.8286	0
1.0900	-33.3747	-5.12358	-48.2544	-170.563	0
1.0907	-62.3707	-7.26009	-60.773	-234.034	0
1.0913	-75.1881	-8.18153	-60.4668	-282.256	0
1.0920	-68.4762	-10.6218	-64.4299	-315.522	0
1.0927	-61.4559	-14.5911	-65.3484	-336.572	0
1.0933	-65.4234	-14.5911	-58.936	-345.434	0
1.0940	-70.6141	-12.4546	-54.6668	-338.403	0
1.0947	-73.6669	-12.4546	-50.7037	-316.43	0
1.0953	-74.2733	-13.0621	-34.5282	-280.425	0
1.0960	-60.2327	-11.8369	-8.88718	-216.647	0
1.0967	-34.2895	-10.6218	7.89215	-132.111	0
1.0973	-19.3444	-8.4853	10.6391	-59.1778	0
1.0980	-12.9305	-5.42735	18.5738	3.69284	0
1.0987	0.801732	-1.46822	44.5124	87.3049	0
1.0993	13.6192	4.03001	74.7288	182.519	0
1.1000	11.7896	7.07783	98.5329	264.007	0
1.1007	9.04519	6.77406	117.149	333.586	0
1.1013	19.7247	7.99927	127.831	390.041	0
1.1020	36.5097	9.51812	128.741	425.138	0
1.1027	47.7956	10.4395	127.831	449.865	0
1.1033	50.54	12.2723	122.949	466.036	0
1.1040	48.7104	13.1836	105.855	460.236	0
1.1047	47.1891	12.2723	84.1858	437.955	0
1.1053	43.5299	13.1836	64.9657	403.473	0
1.1060	32.2337	11.3509	39.0185	340.295	0
1.1067	20.3311	5.86275	-1.25866	254.544	0
1.1073	15.1404	2.19727	-41.5444	177.949	0
1.1080	9.95998	0.668293	-57.7199	109.277	0
1.1087	-0.421423	-2.37953	-44.2913	23.2187	0
1.1093	-10.7926	-6.04502	-33.3035	-75.6571	0
1.1100	-20.5572	-7.87776	-49.7852	-162.023	0
1.1107	-33.0766	-9.70038	-77.5523	-230.679	0
1.1113	-41.3098	-13.0621	-94.9525	-287.134	0
1.1120	-43.4477	-16.4137	-108.381	-329.863	0
1.1127	-46.8088	-17.0313	-121.197	-360.683	0
1.1133	-52.606	-16.1099	-119.36	-378.085	0
1.1140	-51.6912	-17.6389	-105.634	-374.115	0
1.1147	-44.0644	-18.8641	-97.3933	-357.021	0
1.1153	-40.7033	-16.1099	-94.6463	-332.309	0
1.1160	-39.4802	-14.5911	-79.0831	-278.902	0
1.1167	-24.2267	-16.1099	-47.6506	-195.582	0
1.1173	2.63133	-15.1986	-22.0096	-118.679	0
1.1180	22.1607	-11.8369	-9.4995	-54.5925	0
1.1187	35.8929	-8.78907	8.81064	27.1885	0
1.1193	49.3271	-6.34878	32.3085	124.233	0
1.1200	52.9863	-4.81981	46.9532	207.245	0
1.1207	45.966	-2.6833	63.4349	273.162	0
1.1213	42.3068	0.972063	88.4636	330.232	0
1.1220	47.1891	3.42247	104.027	369.592	0
1.1227	58.177	4.03001	104.631	394.011	0
1.1233	65.8037	3.42247	93.9575	409.582	0
1.1240	63.9741	2.50104	71.0634	407.751	0
1.1247	59.0918	2.19727	46.9532	391.272	0
1.1253	51.1567	2.80481	34.4431	361.975	0
1.1260	29.181	2.50104	27.4269	298.181	0
1.1267	6.29051	-0.243016	14.3045	205.414	0
1.1273	-1.64458	-3.29084	-10.1118	126.064	0
1.1280	-9.27131	-5.42735	-38.4913	57.4083	0
1.1287	-30.3219	-7.87776	-58.026	-32.6201	0
1.1293	-51.3828	-11.5331	-61.683	-129.065	0
1.1300	-60.2327	-15.8061	-60.1607	-207.184	0
1.1307	-60.2327	-19.4716	-71.7608	-274.316	0
1.1313	-64.5086	-21.3044	-100.446	-329.555	0
1.1320	-77.9325	-20.6867	-125.773	-363.129	0
1.1327	-85.2611	-21.3044	-129.744	-386.317	0
1.1333	-80.3788	-24.656	-120.279	-402.504	0
1.1340	-70.9122	-24.3522	-106.85	-400.673	0
1.1347	-59.0096	-20.0792	-91.287	-382.655	0
1.1353	-47.1069	-19.4716	-79.0831	-347.865	0
1.1360	-36.1293	-17.9427	-67.483	-281.948	0
1.1367	-17.8128	-12.1508	-47.3444	-198.029	0
1.1373	2.63133	-8.78907	-25.0627	-128.142	0
1.1380	13.6192	-6.04502	-9.19334	-64.0554	0
1.1387	22.4691	0.364524	4.53289	21.3877	0
1.1393	23.9903	3.10858	19.4923	113.863	0
1.1400	4.16284	1.28596	38.1086	189.843	0
1.1407	-10.1861	4.63755	58.2472	258.514	0
1.1413	4.46092	9.21434	68.9288	318.03	0
1.1420	28.2662	9.51812	71.0634	353.42	0
1.1427	44.7428	11.3509	71.9819	374.177	0
1.1433	56.9538	15.0163	66.488	387.302	0
1.1440	61.2297	15.0163	60.6879	383.024	0
1.1447	62.751	13.4874	64.6595	366.545	0
1.1453	66.1121	13.1836	68.3165	334.51	0
1.1460	62.1445	11.9584	60.9941	267.054	0
1.1467	55.1242	9.51812	48.7902	180.995	0
1.1473	52.6779	9.51812	36.8839	110.816	0
1.1480	42.9132	9.82188	26.8146	45.8066	0
1.1487	27.043	6.47029	18.8799	-39.9442	0
1.1493	18.1932	0.668293	7.58599	-133.019	0
1.1500	7.82203	-0.546785	-2.48331	-210.538	0
1.1507	-11.1009	0.972063	-8.58952	-274.024	0
1.1513	-23.3119	-2.37953	-23.2342	-327.416	0
1.1520	-26.6627	-6.04502	-48.8667	-365.576	0
1.1527	-33.3747	-5.42735	-65.3484	-388.764	0
1.1533	-42.8413	-4.51604	-69.3115	-401.889	0
1.1540	-46.1921	-5.42735	-69.9238	-399.75	0
1.1547	-42.5329	-4.21227	-71.1485	-382.363	0
1.1553	-34.2895	-2.07576	-70.8423	-349.697	0
1.1560	-27.8859	-1.77199	-61.0792	-287.134	0
1.1567	-28.8007	1.28596	-35.4382	-202.614	0
1.1573	-31.8534	5.86275	-2.78947	-131.496	0
1.1580	-32.1618	7.3816	20.7084	-68.933	0
1.1587	-33.0766	8.60681	24.3738	17.4179	0
1.1593	-28.4923	12.8798	18.8799	114.17	0
1.1600	-12.3241	14.7126	23.1492	193.505	0
1.1607	7.20531	15.3201	36.2716	263.084	0
1.1613	18.1932	19.8969	49.7002	322.6	0
1.1620	27.3514	23.5624	67.1003	359.529	0
1.1627	42.9132	23.8662	90.292	382.409	0
1.1633	57.8686	25.3951	108.602	395.842	0
1.1640	64.5806	25.0812	109.827	390.349	0
1.1647	67.6333	21.1221	98.2267	370.207	0
1.1653	68.8565	19.8969	86.0228	336.033	0
1.1660	64.8889	19.5931	78.3858	269.5	0
1.1667	56.039	14.0949	68.9288	183.442	0
1.1673	45.3595	8.60681	58.2472	110.508	0
1.1680	34.9781	7.6955	52.7533	44.2833	0
1.1687	27.043	5.24509	46.0432	-42.6985	0
1.1693	15.4488	1.58973	22.5454	-141.574	0
1.1700	-8.04816	0.668293	-11.9403	-228.541	0
1.1707	-35.2146	-0.850555	-41.5444	-302.397	0
1.1713	-50.7764	-4.21227	-70.8423	-363.129	0
1.1720	-55.042	-6.04502	-105.94	-402.196	0
1.1727	-56.2652	-7.26009	-126.385	-427.831	0
1.1733	-55.042	-10.318	-118.757	-448.28	0
1.1740	-49.5532	-11.2294	-104.716	-452.542	0
1.1747	-42.8413	-9.39661	-100.446	-437.894	0
1.1753	-38.5654	-8.18153	-96.4748	-409.828	0
1.1760	-33.683	-8.78907	-87.9278	-353.974	0
1.1767	-26.0563	-8.4853	-79.3893	-274.024	0
1.1773	-17.2064	-4.21227	-73.5892	-202.906	0
1.1780	-5.61213	-1.16445	-67.1769	-139.743	0
1.1787	10.8748	-1.77199	-53.4506	-57.039	0
1.1793	27.3514	-1.46822	-31.7812	36.3437	0
1.1800	39.8605	2.80481	-11.9403	119.356	0
1.1807	51.7631	4.63755	4.53289	191.674	0
1.1813	61.5278	4.94132	23.7615	252.098	0
1.1820	64.8889	6.16652	42.3778	290.257	0
1.1827	62.4426	5.86275	52.1409	315.276	0
1.1833	55.7307	5.86275	52.7533	334.202	0
1.1840	48.4123	6.77406	47.8717	336.941	0
1.1847	48.1039	7.07783	41.7655	322.6	0
1.1853	52.0715	5.86275	38.1086	292.088	0
1.1860	46.8808	4.63755	33.227	234.403	0
1.1867	30.7125	3.10858	24.0677	153.222	0
1.1873	16.3636	1.8935	15.8268	77.8574	0
1.1880	5.37572	-1.16445	10.0268	13.7558	0
1.1887	-12.9305	-6.95632	-0.0425224	-62.2243	0
1.1893	-36.4274	-10.6218	-13.7773	-149.514	0
1.1900	-51.3828	-12.4546	-21.0996	-224.879	0
1.1907	-63.8919	-16.4137	-19.5688	-285.303	0
1.1913	-81.5917	-20.3829	-16.218	-333.525	0
1.1920	-93.1962	-21.0006	-15.6057	-363.129	0
1.1927	-93.8027	-21.6081	-15.2996	-377.777	0
1.1933	-89.8351	-24.0484	-9.4995	-383.271	0
1.1940	-80.0704	-24.0484	4.23523	-375.639	0
1.1947	-67.8594	-22.2157	17.0515	-353.051	0
1.1953	-56.8819	-21.3044	27.4269	-313.076	0
1.1960	-40.7033	-19.7754	42.0716	-243.189	0
1.1967	-22.0888	-17.6389	53.0594	-154.391	0
1.1973	-10.1861	-16.1099	52.7533	-76.5649	0
1.1980	0.801732	-13.9734	56.4187	-5.77006	0
1.1987	17.2784	-9.39661	70.4511	81.8118	0
1.1993	33.4569	-5.74125	75.3412	176.118	0
1.2000	49.9335	-5.12358	62.5164	257.591	0
1.2007	68.2398	-2.6833	47.8717	328.093	0
1.2013	81.3655	1.58973	38.4147	388.517	0
1.2020	87.1627	0.668293	30.48	430.631	0
1.2027	87.7794	-2.37953	25.8961	461.451	0
1.2033	84.1099	0.364524	31.0839	484.347	0
1.2040	81.3655	4.94132	45.1248	484.347	0
1.2047	84.1099	3.10858	53.6717	461.143	0
1.2053	88.6942	0.668293	46.9532	426.661	0
1.2060	86.8646	1.8935	37.1901	372.038	0
1.2067	76.7916	-0.546785	32.6147	297.889	0
1.2073	62.1445	-5.42735	21.6269	229.218	0
1.2080	43.828	-6.04502	-0.348684	166.039	0
1.2087	20.9375	-6.34878	-24.4589	81.8118	0
1.2093	-1.94266	-11.5331	-48.8667	-11.5709	0
1.2100	-18.7276	-14.8948	-69.0138	-86.3355	0
1.2107	-35.5126	-13.0621	-81.5239	-147.683	0
1.2113	-58.4031	-12.4546	-90.3686	-203.522	0
1.2120	-75.1881	-16.4137	-96.4748	-242.281	0
1.2127	-77.326	-20.0792	-95.5648	-264.253	0
1.2133	-73.0501	-20.3829	-88.8463	-277.978	0
1.2140	-69.391	-18.8641	-79.6954	-277.978	0
1.2147	-62.3707	-18.5502	-67.483	-263.33	0
1.2153	-52.2976	-19.4716	-52.5322	-233.126	0
1.2160	-41.3098	-17.3351	-35.132	-171.779	0
1.2167	-27.8859	-13.0621	-15.9119	-90.3053	0
1.2173	-12.9305	-8.78907	6.06369	-22.8648	0
1.2180	1.40817	-5.74125	28.9492	36.6514	0
1.2187	17.2784	-3.9085	52.1409	118.432	0
1.2193	30.0958	0.668293	78.0881	209.076	0
1.2200	33.1485	7.07783	99.749	283.225	0
1.2207	33.755	9.82188	104.333	345.788	0
1.2213	38.0309	11.3509	102.19	397.057	0
1.2220	39.254	15.0163	111.349	427.892	0
1.2227	37.4244	15.6239	114.708	445.895	0
1.2233	32.8402	15.0163	94.2551	454.127	0
1.2240	24.2987	17.1529	70.1534	441.925	0
1.2247	23.9903	17.7604	65.5695	416.598	0
1.2253	37.1161	14.0949	77.1696	383.948	0
1.2260	41.9984	10.7433	86.6266	323.523	0
1.2267	28.5746	11.0471	85.7166	237.45	0
1.2273	11.7896	11.3509	78.9981	160.854	0
1.2280	-3.77225	9.51812	66.488	92.1979	0
1.2287	-22.0888	6.47029	39.0185	5.21614	0
1.2293	-36.1293	2.19727	3.01058	-92.4441	0
1.2300	-41.6181	-1.46822	-22.0096	-180.026	0
1.2307	-46.5005	-2.6833	-30.8627	-256.929	0
1.2313	-53.5208	-2.6833	-27.8096	-318.569	0
1.2320	-55.042	-4.51604	-14.9934	-360.39	0
1.2327	-48.9468	-5.12358	1.18212	-390.595	0
1.2333	-43.7561	-4.21227	18.8799	-409.828	0
1.2340	-41.6181	-3.9085	33.5246	-410.121	0
1.2347	-42.2246	-2.37953	34.137	-397.919	0
1.2353	-44.9792	0.364524	13.9984	-372.9	0
1.2360	-43.1394	0.364524	-25.0627	-317.661	0
1.2367	-40.395	2.19727	-78.1646	-239.527	0
1.2373	-48.6384	7.3816	-123.332	-169.948	0
1.2380	-48.3301	9.51812	-136.454	-108.923	0
1.2387	-18.4296	10.7433	-114.479	-30.789	0
1.2393	16.3636	15.0163	-72.3646	58.9316	0
1.2400	34.6801	18.6818	-25.0627	134.912	0
1.2407	51.465	19.8969	9.42296	200.829	0
1.2413	69.1648	21.7297	15.2145	258.514	0
1.2420	79.8443	22.3372	1.18212	295.135	0
1.2427	90.5238	23.2586	-2.48331	314.061	0
1.2433	97.2357	23.2586	10.9453	327.186	0
1.2440	92.3534	22.641	22.5454	325.647	0
1.2447	87.1627	25.0812	29.5616	308.568	0
1.2453	83.8119	26.0027	41.4593	283.225	0
1.2460	74.0472	21.4259	48.484	228.91	0
1.2467	60.613	17.7604	40.8555	141.944	0
1.2473	37.4244	16.8491	30.48	61.9782	0
1.2480	2.32297	11.6546	19.7984	-3.32356	0
1.2487	-22.0888	7.07783	-5.84258	-82.9812	0
1.2493	-23.9183	4.63755	-46.7321	-171.178	0
1.2500	-20.2592	0.668293	-82.7401	-245.943	0
1.2507	-24.8331	-2.98707	-102.887	-311.86	0
1.2513	-31.247	-5.12358	-116.01	-365.883	0
1.2520	-36.4274	-9.70038	-125.773	-399.134	0
1.2527	-44.0644	-13.9734	-125.773	-417.445	0
1.2533	-58.0948	-14.8948	-124.557	-425.077	0
1.2540	-68.1678	-14.2772	-133.401	-417.152	0
1.2547	-67.8594	-13.9734	-143.164	-397.611	0
1.2553	-69.391	-12.7583	-134.014	-361.914	0
1.2560	-74.2733	-10.9256	-105.022	-295.381	0
1.2567	-65.1151	-9.70038	-71.4546	-211.769	0
1.2573	-45.894	-8.78907	-47.0383	-138.512	0
1.2580	-31.247	-6.04502	-26.2873	-69.2407	0
1.2587	-12.0157	-2.37953	2.0921	16.2023	0
1.2593	18.1932	-0.546785	32.0023	108.062	0
1.2600	45.0512	2.19727	54.2841	188.012	0
1.2607	59.3899	6.47029	72.9004	258.822	0
1.2613	61.2297	9.51812	86.9328	318.938	0
1.2620	53.9011	11.3509	90.5982	359.836	0
1.2627	48.4123	12.8798	93.039	384.855	0
1.2633	51.1567	12.2723	101.892	396.765	0
1.2640	61.2297	11.3509	106.774	391.872	0
1.2647	69.7713	11.3509	103.108	376.623	0
1.2653	68.5481	10.4395	96.6959	347.927	0
1.2660	58.4751	7.07783	82.3574	289.026	0
1.2667	46.5724	4.33378	51.231	209.076	0
1.2673	34.9781	4.03001	15.2145	137.666	0
1.2680	21.5543	2.19727	-13.1649	74.1953	0
1.2687	7.20531	-1.46822	-38.7974	-6.67788	0
1.2693	-3.77225	-4.21227	-60.1607	-99.4605	0
1.2700	-12.0157	-5.12358	-61.9891	-178.195	0
1.2707	-24.8331	-5.42735	-49.7852	-241.358	0
1.2713	-43.1394	-6.95632	-48.5606	-297.212	0
1.2720	-59.9243	-10.6218	-57.1076	-336.879	0
1.2727	-81.5917	-14.2772	-61.3768	-362.221	0
1.2733	-107.227	-14.2772	-67.483	-378.701	0
1.2740	-113.034	-13.6696	-81.5239	-377.777	0
1.2747	-98.9934	-14.8948	-90.6747	-362.221	0
1.2753	-87.0907	-14.2772	-85.487	-335.664	0
1.2760	-73.3585	-10.318	-66.8707	-280.425	0
1.2767	-45.2773	-6.65255	-40.3197	-198.952	0
1.2773	-21.174	-5.12358	-14.0749	-129.065	0
1.2780	-5.91021	-2.6833	13.9984	-70.4717	0
1.2787	13.6192	1.28596	50.0063	6.73943	0
1.2793	29.181	3.72624	79.6104	95.2445	0
1.2800	32.5421	6.16652	89.3735	172.148	0
1.2807	40.1688	12.8798	93.039	238.065	0
1.2813	52.6779	18.3679	104.333	289.949	0
1.2820	57.5603	19.5931	115.618	325.047	0
1.2827	61.8362	21.1221	123.859	348.85	0
1.2833	68.5481	23.5624	130.272	354.651	0
1.2840	68.2398	21.7297	131.488	340.603	0
1.2847	62.1445	18.6818	130.578	319.861	0
1.2853	52.3798	18.0642	127.831	285.056	0
1.2860	31.0106	16.5453	101.892	217.308	0
1.2867	6.59887	12.8798	42.9901	135.835	0
1.2873	-2.85746	11.3509	-23.8466	69.9178	0
1.2880	-3.47417	9.82188	-67.1769	4.00058	0
1.2887	-10.1861	5.55898	-82.1362	-82.9812	0
1.2893	-22.0888	-0.546785	-82.4424	-175.441	0
1.2900	-31.247	-3.29084	-76.9485	-255.098	0
1.2907	-38.8737	-3.29084	-67.1769	-324.37	0
1.2913	-44.0644	-3.29084	-58.936	-381.44	0
1.2920	-44.0644	-5.12358	-57.4137	-420.507	0
1.2927	-42.2246	-8.4853	-55.2791	-447.664	0
1.2933	-42.8413	-11.5331	-54.9729	-462.005	0
1.2940	-43.7561	-11.5331	-68.4015	-453.773	0
1.2947	-44.6709	-8.78907	-83.6585	-434.539	0
1.2953	-44.9792	-8.78907	-80.6054	-407.074	0
1.2960	-39.4802	-11.5331	-65.6546	-346.342	0
1.2967	-30.3219	-11.5331	-49.7852	-261.499	0
1.2973	-30.0238	-8.78907	-30.8627	-190.704	0
1.2980	-34.2895	-6.65255	-15.2996	-125.403	0
1.2987	-25.1415	-3.60473	0.875961	-37.8054	0
1.2993	0.801732	-1.46822	22.8515	55.2695	0
1.3000	25.2135	-0.546785	21.6269	135.835	0
1.3007	38.6476	2.80481	-8.58952	208.153	0
1.3013	48.1039	6.16652	-23.8466	264.623	0
1.3020	55.4223	7.3816	-11.328	300.32	0
1.3027	58.7834	7.99927	3.31675	329.309	0
1.3033	64.8889	8.91057	13.6922	348.543	0
1.3040	74.962	9.82188	21.0146	348.85	0
1.3047	80.4508	11.9584	22.8515	339.387	0
1.3053	78.6212	9.51812	27.1208	315.276	0
1.3060	70.0796	1.58973	34.4431	256.991	0
1.3067	53.9011	-1.46822	36.8839	181.611	0
1.3073	34.6801	0.668293	32.0023	120.263	0
1.3080	15.7571	-2.6833	12.4676	61.3627	0
1.3087	-4.99541	-10.6218	-18.3527	-17.6641	0
1.3093	-25.1415	-15.8061	-40.3197	-103.123	0
1.3100	-33.683	-20.0792	-56.4952	-174.225	0
1.3107	-34.9062	-24.3522	-81.5239	-235.265	0
1.3113	-38.5654	-25.8812	-97.0871	-286.226	0
1.3120	-42.8413	-24.3522	-90.0709	-316.138	0
1.3127	-45.894	-24.9597	-82.7401	-332.002	0
1.3133	-49.5532	-27.7139	-81.2178	-340.849	0
1.3140	-51.0745	-28.0177	-70.8423	-333.833	0
1.3147	-49.2449	-24.656	-56.4952	-311.245	0
1.3153	-45.2773	-24.0484	-50.7037	-276.455	0
1.3160	-34.9062	-25.8812	-47.0383	-211.461	0
1.3167	-24.8331	-24.656	-43.3728	-122.341	0
1.3173	-19.6424	-20.3829	-52.5322	-47.8838	0
1.3180	-7.44172	-16.1099	-64.1237	15.5869	0
1.3187	12.396	-12.7583	-53.4506	104.707	0
1.3193	26.4366	-8.78907	-25.675	203.583	0
1.3200	40.1688	-6.04502	3.01058	281.102	0
1.3207	63.0593	-5.42735	33.227	350.989	0
1.3213	82.8971	-4.81981	61.3003	415.075	0
1.3220	92.045	-1.46822	76.5573	453.219	0
1.3227	97.8422	0.972063	87.8512	478.546	0
1.3233	106.086	1.28596	103.414	503.257	0
1.3240	111.585	1.8935	109.827	504.18	0
1.3247	101.81	1.8935	108.602	480.069	0
1.3253	79.8443	-0.850555	115.618	449.557	0
1.3260	64.8889	-2.37953	121.418	397.673	0
1.3267	60.613	-3.60473	112.565	318.323	0
1.3273	52.0715	-6.95632	97.6144	242.65	0
1.3280	32.2337	-9.39661	80.835	175.502	0
1.3287	3.85448	-12.7583	52.7533	93.7212	0
1.3293	-19.036	-17.0313	18.8799	1.55407	0
1.3300	-29.4071	-17.9427	-1.25866	-82.3657	0
1.3307	-47.4153	-18.5502	-6.75255	-159.885	0
1.3313	-77.326	-21.9119	-18.6588	-226.71	0
1.3320	-95.6323	-24.656	-40.932	-268.531	0
1.3327	-98.3767	-26.1849	-56.4952	-287.749	0
[truncated: 52,288 more rows]
