# Supplementary material for: Identification of Haptic Based Guiding Using Hard Reins
Source: PLoS One. 2015 Jul 22;10(7):e0132020. doi: 10.1371/journal.pone.0132020 (PMC4511788; doi:10.1371/journal.pone.0132020)
Supplement: S4 File — (ZIP) [file pone.0132020.s004.zip › EMGData2/Subject10/T15/t15.txt]

0.0000	14.8315	-1.79862	20.2112	29.5225	0
0.0007	13.9189	-0.882824	12.2768	19.1497	0
0.0013	13.0063	-1.18809	3.42763	7.24764	0
0.0020	9.3369	-3.6302	0.986665	-7.7057	0
0.0027	5.98446	-3.01967	5.8686	-19.9181	0
0.0033	4.45712	-1.79862	10.1441	-29.3748	0
0.0040	1.10467	-2.40915	11.9736	-37.0066	0
0.0047	-3.47732	-2.10388	3.73596	-41.8901	0
0.0053	-6.2246	-0.882824	-23.1198	-47.0764	0
0.0060	-6.2246	-1.18809	-52.1134	-51.657	0
0.0067	-7.13716	-2.40915	-61.2708	-53.1789	0
0.0073	-7.13716	-1.79862	-59.1331	-52.2628	0
0.0080	-5.30244	-0.272296	-53.3364	-48.2955	0
0.0087	-6.53199	-1.18809	-39.297	-40.9739	0
0.0093	-8.97188	-2.71441	-25.5659	-31.207	0
0.0100	-6.2246	0.0317475	-20.6788	-19.3049	0
0.0107	-1.6426	2.1686	-13.0528	-8.62181	0
0.0113	-1.94999	0.0317475	-1.4543	0.531937	0
0.0120	-4.08249	-0.272296	5.56541	11.5179	0
0.0127	-2.86255	0.94754	11.0589	24.0332	0
0.0133	2.32462	-1.49335	19.6048	34.1031	0
0.0140	9.64429	-1.79862	25.7047	42.6436	0
0.0147	14.8315	0.642276	27.5392	49.9725	0
0.0153	15.1388	-0.272296	28.454	53.6296	0
0.0160	14.8315	-1.49335	27.5392	55.4618	0
0.0167	15.4462	-0.272296	22.9605	56.378	0
0.0173	17.5787	0.642276	19.2965	54.856	0
0.0180	19.4135	2.77913	19.2965	51.4945	0
0.0187	16.9736	3.38965	17.1587	44.4759	0
0.0193	11.7864	-1.49335	11.6704	32.5738	0
0.0200	12.0842	-3.6302	11.6704	20.6717	0
0.0207	13.6115	-0.272296	11.6704	9.9886	0
0.0213	9.03912	0.0317475	-2.67736	-2.51931	0
0.0220	5.36968	-0.57756	-21.5936	-14.4214	0
0.0227	3.85195	1.86333	-28.9216	-24.1884	0
0.0233	-3.47732	1.86333	-32.5805	-37.0066	0
0.0240	-10.1918	1.86333	-39.6002	-49.8248	0
0.0247	-8.97188	2.47386	-39.297	-52.876	0
0.0253	-10.797	-0.882824	-31.6658	-53.1789	0
0.0260	-17.2137	-3.01967	-27.3954	-58.0624	0
0.0267	-19.0388	-0.57756	-27.3954	-59.5844	0
0.0273	-19.0388	-2.71441	-27.3954	-54.398	0
0.0280	-20.8735	-6.37636	-24.6461	-48.9087	0
0.0287	-20.2588	-1.79862	-17.02	-41.5798	0
0.0293	-18.1263	0.0317475	-6.94776	-29.988	0
0.0300	-16.2915	-3.32494	1.59819	-19.3049	0
0.0307	-12.6317	-1.18809	2.81611	-8.016	0
0.0313	-8.97188	1.55807	-5.42152	6.02123	0
0.0320	-6.2246	-0.882824	-12.7444	17.9233	0
0.0327	-2.86255	-0.882824	-9.38873	28.0006	0
0.0333	-0.730046	0.94754	0.0719443	38.9866	0
0.0340	2.01723	0.0317475	8.6179	48.1403	0
0.0347	4.76451	1.86333	12.8883	54.5457	0
0.0353	6.59923	5.52528	11.0589	57.2941	0
0.0360	9.3369	3.69492	9.53262	56.378	0
0.0367	13.6115	0.94754	11.6704	56.9912	0
0.0373	16.0514	1.2528	8.30957	58.8234	0
0.0380	16.9736	0.642276	-3.28374	55.1589	0
0.0387	16.6662	0.642276	-10.0003	46.3081	0
0.0393	13.0063	1.55807	-11.5265	37.4572	0
0.0400	11.1716	0.642276	-13.6591	28.9093	0
0.0407	11.479	0.337012	-13.9675	19.1497	0
0.0413	8.73173	2.1686	-10.0003	7.85346	0
0.0420	5.0719	0.94754	-6.33624	-5.87347	0
0.0427	4.45712	-0.882824	-5.11832	-18.6917	0
0.0433	2.01723	1.55807	-4.80999	-28.7689	0
0.0440	-1.33522	4.91475	-5.42152	-35.1743	0
0.0447	-1.6426	3.69492	-2.98055	-38.8388	0
0.0453	-2.25738	0.0317475	-1.15111	-43.7223	0
0.0460	-4.69727	-1.79862	-4.5068	-47.0764	0
0.0467	-6.2246	-0.57756	-7.25096	-47.0764	0
0.0473	-7.75193	0.642276	-6.33624	-47.6896	0
0.0480	-10.797	0.337012	-7.25096	-46.1603	0
0.0487	-11.1044	-1.49335	-7.25096	-36.3934	0
0.0493	-8.3571	-1.79862	-3.28374	-25.1045	0
0.0500	-8.3571	0.642276	-3.28374	-15.9507	0
0.0507	-9.88444	1.86333	-10.0003	-4.04863	0
0.0513	-8.3571	-0.57756	-12.7444	9.07987	0
0.0520	-6.53199	-1.49335	-4.5068	20.6717	0
0.0527	-6.82977	0.642276	6.48013	33.7928	0
0.0533	-4.69727	2.77913	14.1114	44.4759	0
0.0540	1.10467	3.69492	23.2637	50.5784	0
0.0547	5.36968	3.69492	37.6063	56.075	0
0.0553	7.51179	2.47386	47.6785	58.5131	0
0.0560	11.1716	2.47386	55.6129	59.4292	0
0.0567	14.5337	2.77913	65.3768	62.7907	0
0.0573	14.5337	1.55807	59.5802	61.8746	0
0.0580	15.7536	1.86333	32.1129	54.856	0
0.0587	18.7987	4.91475	5.25707	46.0052	0
0.0593	17.2713	6.44108	-11.8297	34.406	0
0.0600	13.6115	4.60949	-24.6461	22.201	0
0.0607	13.0063	2.77913	-25.2576	12.434	0
0.0613	12.3916	1.55807	-14.8822	0.531937	0
0.0620	8.73173	-0.882824	-12.4412	-13.2024	0
0.0627	3.85195	-3.01967	-12.4412	-22.3561	0
0.0633	-1.6426	-3.6302	-3.59208	-30.9041	0
0.0640	-8.04972	-1.79862	1.90138	-40.3607	0
0.0647	-11.1044	0.642276	-2.06583	-45.5471	0
0.0653	-11.7192	-0.57756	-2.36902	-51.0438	0
0.0660	-12.6317	-4.23951	-7.25096	-57.4492	0
0.0667	-15.379	-5.1553	-32.8888	-58.9785	0
0.0673	-17.2137	-4.54477	-61.8772	-56.5331	0
0.0680	-15.379	-5.1553	-72.8642	-52.5657	0
0.0687	-13.2465	-4.54477	-71.6462	-43.7223	0
0.0693	-14.4664	-2.40915	-64.015	-33.0392	0
0.0700	-12.9391	-2.71441	-48.7577	-25.7103	0
0.0707	-8.97188	-3.32494	-33.5003	-16.2536	0
0.0713	-7.44455	0.337012	-22.8166	-3.73834	0
0.0720	-4.69727	2.47386	-10.915	6.93735	0
0.0727	1.10467	0.337012	-0.842776	17.0146	0
0.0733	4.76451	-1.79862	4.34235	29.5225	0
0.0740	6.89701	-1.79862	9.83581	39.2895	0
0.0747	9.3369	-0.882824	15.3293	43.5597	0
0.0753	10.2591	0.642276	18.9933	46.9213	0
0.0760	11.7864	0.337012	23.572	50.5784	0
0.0767	15.4462	-0.882824	26.3162	50.2755	0
0.0773	17.8861	-0.882824	26.3162	49.0564	0
0.0780	17.5787	-0.57756	26.9277	46.611	0
0.0787	18.1935	-0.882824	24.7899	37.1543	0
0.0793	18.5009	-0.882824	18.3818	23.1171	0
0.0800	15.7536	0.94754	12.8883	12.7369	0
0.0807	11.7864	2.47386	8.30957	4.19639	0
0.0813	7.81918	1.86333	0.0719443	-7.7057	0
0.0820	5.0719	1.86333	-6.64457	-19.9181	0
0.0827	1.10467	4.00018	-10.6118	-33.3421	0
0.0833	-6.2246	4.30423	-18.5462	-47.9926	0
0.0840	-14.4664	1.55807	-26.4806	-56.8434	0
0.0847	-16.2915	0.0317475	-25.5659	-58.3653	0
0.0853	-13.5443	-0.882824	-20.0725	-61.4166	0
0.0860	-14.4664	-1.79862	-17.02	-65.081	0
0.0867	-16.9063	-1.49335	-16.1052	-63.2488	0
0.0873	-16.5989	-1.18809	-14.579	-59.8946	0
0.0880	-16.5989	-1.79862	-9.08554	-57.1463	0
0.0887	-15.379	-0.57756	0.375138	-49.2116	0
0.0893	-9.27927	0.0317475	8.30957	-37.6124	0
0.0900	-5.00466	-2.71441	16.244	-28.1557	0
0.0907	-7.13716	-3.32494	26.3162	-18.6917	0
0.0913	-7.13716	-2.71441	35.4737	-5.26766	0
0.0920	-0.730046	-3.32494	42.1851	9.07987	0
0.0927	5.98446	-1.79862	39.4409	20.982	0
0.0933	9.64429	-0.272296	19.2965	30.4386	0
0.0940	13.0063	-1.49335	-0.539582	38.0704	0
0.0947	16.6662	0.0317475	-5.72471	44.4759	0
0.0953	16.6662	2.1686	-5.42152	47.5271	0
0.0960	13.9189	0.94754	-1.7575	48.7461	0
0.0967	14.5337	0.94754	10.7505	49.3593	0
0.0973	18.5009	0.94754	19.6048	49.0564	0
0.0980	19.1061	-2.10388	15.6376	46.9213	0
0.0987	15.7536	-2.40915	9.53262	39.9027	0
0.0993	12.0842	0.337012	5.8686	27.0845	0
0.1000	7.81918	0.94754	0.986665	14.8721	0
0.1007	3.54456	1.55807	-5.42152	6.02123	0
0.1013	0.489899	0.94754	-11.8297	-6.18377	0
0.1020	-2.56477	-0.882824	-12.7444	-19.9181	0
0.1027	-5.00466	-0.882824	-9.08554	-30.2909	0
0.1033	-6.2246	-1.79862	-7.86248	-39.7549	0
0.1040	-7.13716	-4.54477	-7.25096	-48.5984	0
0.1047	-9.88444	-2.71441	-4.80999	-53.1789	0
0.1053	-13.5443	0.0317475	-12.138	-57.4492	0
0.1060	-15.9842	-1.18809	-30.1395	-62.0298	0
0.1067	-17.5115	-1.18809	-42.0412	-61.1137	0
0.1073	-19.6536	0.94754	-40.5149	-58.9785	0
0.1080	-19.0388	0.337012	-31.6658	-58.9785	0
0.1087	-12.9391	-2.10388	-22.5134	-51.657	0
0.1093	-8.3571	-3.32494	-18.8494	-37.3095	0
0.1100	-8.3571	-2.40915	-17.9347	-26.9367	0
0.1107	-7.13716	-1.79862	-15.4937	-17.1698	0
0.1113	-0.730046	-1.79862	-9.69192	-3.43543	0
0.1120	3.85195	0.337012	2.51291	9.68569	0
0.1127	2.01723	1.2528	14.7177	19.7556	0
0.1133	0.182511	-0.882824	10.4473	30.7415	0
0.1140	-0.422658	-1.79862	-4.2036	38.9866	0
0.1147	-1.94999	0.0317475	-11.2182	45.0891	0
0.1153	-1.33522	0.337012	-9.08554	51.8048	0
0.1160	3.85195	1.86333	-4.80999	55.4618	0
0.1167	6.89701	3.69492	-0.842776	53.6296	0
0.1173	8.11696	1.2528	1.90138	52.1077	0
0.1180	9.3369	-0.272296	4.03916	48.4432	0
0.1187	7.81918	1.55807	1.28986	39.9027	0
0.1193	3.54456	2.47386	-6.94776	29.2196	0
0.1200	0.797287	1.86333	-10.6118	18.2336	0
0.1207	-0.422658	0.94754	-7.25096	5.41542	0
0.1213	0.489899	-1.18809	-5.42152	-5.87347	0
0.1220	2.92979	-3.01967	-4.5068	-15.9507	0
0.1227	-0.11527	-3.6302	-2.67736	-27.8528	0
0.1233	-6.82977	-3.93547	-6.64457	-38.8388	0
0.1240	-8.97188	-4.85004	-10.0003	-45.2442	0
0.1247	-8.97188	-5.46057	-6.03304	-48.5984	0
0.1253	-11.7192	-5.76583	-4.80999	-53.4818	0
0.1260	-14.4664	-4.54477	-7.25096	-58.9785	0
0.1267	-14.4664	-4.23951	-5.11832	-60.1976	0
0.1273	-14.4664	-4.54477	-1.15111	-55.3141	0
0.1280	-15.379	-3.93547	0.986665	-49.8248	0
0.1287	-16.2915	-4.85004	5.25707	-45.2442	0
0.1293	-15.379	-6.98689	10.7505	-36.0905	0
0.1300	-10.797	-5.46057	13.1915	-23.2723	0
0.1307	-6.82977	-1.79862	15.6376	-10.757	0
0.1313	-4.69727	-1.49335	20.2112	1.44805	0
0.1320	-1.6426	-2.71441	23.572	11.8208	0
0.1327	1.40246	-3.01967	28.454	21.8907	0
0.1333	4.45712	-3.6302	36.0801	35.3221	0
0.1340	9.3369	-4.54477	37.6063	46.3081	0
0.1347	13.9189	-3.6302	33.3359	49.3593	0
0.1353	15.7536	-1.79862	34.8621	53.3267	0
0.1360	16.6662	-2.10388	41.8819	59.7321	0
0.1367	19.4135	-2.71441	43.0998	60.3453	0
0.1373	21.8533	-2.71441	39.1326	56.9912	0
0.1380	22.7659	-0.272296	37.6063	54.5457	0
0.1387	21.2386	0.642276	38.8294	47.5271	0
0.1393	17.5787	-1.18809	36.6916	35.3221	0
0.1400	14.8315	-1.79862	32.7244	26.4713	0
0.1407	14.8315	-0.272296	38.521	20.0659	0
0.1413	13.9189	0.0317475	51.3425	8.46667	0
0.1420	9.64429	0.642276	62.0211	-7.40279	0
0.1427	4.76451	0.94754	69.6524	-22.0532	0
0.1433	-0.730046	-0.272296	63.2442	-34.2582	0
0.1440	-4.69727	0.0317475	25.7047	-42.193	0
0.1447	-7.75193	2.47386	-26.7838	-44.9413	0
0.1453	-10.797	-0.272296	-66.7643	-46.7735	0
0.1460	-13.5443	-3.6302	-90.5676	-48.9087	0
0.1467	-17.5115	-0.272296	-96.3642	-47.9926	0
0.1473	-22.6987	2.1686	-83.2395	-44.9413	0
0.1480	-24.226	0.0317475	-68.5938	-40.6636	0
0.1487	-22.4009	-1.18809	-58.8299	-31.5099	0
0.1493	-22.4009	-0.882824	-45.7052	-19.3049	0
0.1500	-19.9514	-1.79862	-31.6658	-11.0672	0
0.1507	-12.0169	-2.10388	-23.1198	-1.90611	0
0.1513	-6.82977	-3.32494	-13.6591	13.0472	0
0.1520	-5.30244	-3.6302	-3.28374	25.8581	0
0.1527	-0.730046	-0.882824	2.81611	33.187	0
0.1533	5.67707	1.86333	5.56541	42.6436	0
0.1540	9.03912	1.55807	10.7505	53.3267	0
0.1547	11.1716	0.642276	17.1587	58.5131	0
0.1553	12.699	2.1686	20.2112	60.3453	0
0.1560	13.6115	3.08439	21.4343	60.9585	0
0.1567	16.6662	0.94754	25.4015	60.0424	0
0.1573	20.9408	0.337012	29.9802	60.3453	0
0.1580	23.3807	3.69492	29.0655	60.0424	0
0.1587	22.1607	3.69492	22.6522	50.8887	0
0.1593	17.8861	0.642276	16.244	38.3734	0
0.1600	14.8315	1.2528	11.6704	30.7415	0
0.1607	14.5337	2.77913	6.48013	20.982	0
0.1613	11.1716	0.642276	4.65068	6.93735	0
0.1620	4.76451	-0.882824	9.83581	-4.35154	0
0.1627	2.32462	0.642276	15.9408	-14.7243	0
0.1633	2.92979	0.642276	17.7702	-27.2396	0
0.1640	2.01723	0.94754	17.7702	-36.0905	0
0.1647	-1.03743	0.642276	19.2965	-38.8388	0
0.1653	-4.69727	-2.71441	22.0458	-42.4959	0
0.1660	-8.04972	-2.71441	24.1784	-47.0764	0
0.1667	-10.797	1.55807	22.6522	-47.0764	0
0.1673	-14.4664	3.38965	15.3293	-45.2442	0
0.1680	-16.2915	0.642276	6.17693	-44.3281	0
0.1687	-14.4664	-2.10388	2.81611	-36.3934	0
0.1693	-12.6317	-2.40915	8.30957	-22.9693	0
0.1700	-10.797	-1.79862	6.48013	-14.1185	0
0.1707	-9.88444	-1.79862	-12.7444	-6.48668	0
0.1713	-9.57705	-1.79862	-30.1395	7.85346	0
0.1720	-6.2246	-0.882824	-28.3101	22.5039	0
0.1727	1.10467	0.642276	-17.6264	31.6576	0
0.1733	4.76451	2.77913	-6.03304	41.1217	0
0.1740	7.51179	3.08439	8.30957	50.8887	0
0.1747	11.1716	0.642276	15.3293	55.4618	0
0.1753	8.42435	-0.272296	12.8883	58.5131	0
0.1760	6.89701	2.1686	11.9736	61.8746	0
0.1767	13.3041	0.94754	11.9736	61.5643	0
0.1773	16.6662	-2.40915	8.6179	57.2941	0
0.1780	14.5337	-0.882824	8.30957	53.3267	0
0.1787	15.7536	2.1686	6.78332	45.392	0
0.1793	13.9189	0.94754	-4.5068	30.4386	0
0.1800	6.89701	0.94754	-17.02	17.3175	0
0.1807	3.85195	1.86333	-22.8166	9.68569	0
0.1813	1.70984	-0.272296	-24.9544	0.531937	0
0.1820	-3.16994	-1.79862	-24.9544	-12.2863	0
0.1827	-4.69727	-1.49335	-22.8166	-24.4913	0
0.1833	-5.30244	-2.40915	-20.3757	-35.1743	0
0.1840	-8.97188	-2.10388	-15.4937	-43.412	0
0.1847	-11.1044	-1.18809	-10.915	-47.3793	0
0.1853	-12.6317	-2.71441	-11.8297	-51.657	0
0.1860	-16.2915	-3.32494	-12.7444	-54.7083	0
0.1867	-19.3462	-2.10388	-11.8297	-55.9273	0
0.1873	-19.9514	-1.79862	-12.7444	-56.2302	0
0.1880	-19.9514	-3.6302	-12.7444	-52.5657	0
0.1887	-19.0388	-5.46057	-5.42152	-41.5798	0
0.1893	-15.379	-4.23951	1.90138	-30.2909	0
0.1900	-10.797	0.642276	3.73596	-21.7429	0
0.1907	-9.88444	2.1686	1.90138	-11.9834	0
0.1913	-12.6317	-1.79862	-3.28374	-0.687086	0
0.1920	-12.9391	-3.93547	-9.08554	10.2989	0
0.1927	-9.57705	-2.10388	-9.08554	21.8907	0
0.1933	-3.47732	-1.49335	-2.67736	31.6576	0
0.1940	3.54456	-0.882824	6.48013	39.5924	0
0.1947	7.51179	-0.272296	17.1587	46.3081	0
0.1953	8.42435	-1.79862	25.7047	49.9725	0
0.1960	13.0063	-2.71441	31.5065	52.1077	0
0.1967	17.5787	0.0317475	38.2178	53.3267	0
0.1973	18.1935	1.2528	40.6588	50.2755	0
0.1980	19.7208	-0.272296	29.3687	43.87	0
0.1987	20.9408	-2.71441	13.4998	36.2382	0
0.1993	16.9736	-3.01967	6.48013	26.7742	0
0.2000	12.0842	-0.882824	1.59819	17.9233	0
0.2007	8.11696	0.0317475	-10.3035	8.46667	0
0.2013	2.01723	-1.79862	-21.2904	-6.48668	0
0.2020	-1.94999	-2.10388	-25.8691	-21.1371	0
0.2027	-3.78471	0.94754	-27.6986	-31.5099	0
0.2033	-9.57705	2.47386	-30.751	-43.7223	0
0.2040	-14.159	-0.882824	-33.8035	-55.9273	0
0.2047	-14.159	-3.93547	-34.7183	-58.3653	0
0.2053	-15.9842	-2.71441	-32.8888	-57.4492	0
0.2060	-18.7314	-1.18809	-30.1395	-60.8108	0
0.2067	-18.4337	-2.71441	-29.2248	-63.5517	0
0.2073	-19.6536	-3.01967	-29.2248	-61.7269	0
0.2080	-20.8735	-3.93547	-24.6461	-56.5331	0
0.2087	-16.9063	-5.76583	-16.4084	-47.0764	0
0.2093	-12.3243	-2.71441	-13.0528	-35.1743	0
0.2100	-9.88444	1.2528	-12.138	-26.6264	0
0.2107	-8.04972	-0.882824	-5.11832	-17.7756	0
0.2113	-7.13716	-4.85004	1.90138	-4.35154	0
0.2120	-5.30244	-3.6302	4.65068	10.6018	0
0.2127	0.489899	-1.79862	8.30957	22.5039	0
0.2133	5.67707	-2.71441	15.6376	30.1357	0
0.2140	9.3369	-0.882824	22.6522	36.5411	0
0.2147	12.0842	2.1686	28.7572	44.4759	0
0.2153	13.0063	2.77913	33.6391	48.1403	0
0.2160	15.1388	1.86333	35.7769	44.7788	0
0.2167	18.1935	2.77913	35.4737	44.4759	0
0.2173	15.7536	3.08439	32.1129	47.8374	0
0.2180	13.6115	-0.882824	27.5392	43.2568	0
0.2187	17.5787	-4.54477	22.349	31.9679	0
0.2193	20.326	-3.6302	17.7702	21.8907	0
0.2200	17.5787	-0.882824	17.1587	12.434	0
0.2207	13.9189	0.0317475	18.3818	2.36417	0
0.2213	10.8642	-0.882824	17.1587	-9.23502	0
0.2220	8.11696	-1.79862	19.2965	-22.3561	0
0.2227	5.36968	-1.49335	24.7899	-34.5611	0
0.2233	-0.730046	-1.49335	16.244	-44.3281	0
0.2240	-7.13716	-2.40915	-9.08554	-52.876	0
0.2247	-10.4992	-2.71441	-31.0542	-58.3653	0
0.2253	-12.3243	-3.6302	-38.0739	-61.7269	0
0.2260	-12.3243	-3.32494	-35.633	-65.3839	0
0.2267	-12.3243	-0.882824	-36.2445	-64.7781	0
0.2273	-15.0716	0.642276	-39.6002	-62.643	0
0.2280	-15.6864	-0.882824	-36.2445	-62.643	0
0.2287	-12.0169	-4.54477	-29.5331	-55.3141	0
0.2293	-10.797	-5.1553	-28.3101	-38.8388	0
0.2300	-10.797	-1.49335	-23.1198	-27.5425	0
0.2307	-8.66449	0.642276	-10.6118	-19.3049	0
0.2313	-5.00466	-1.79862	2.81611	-4.65445	0
0.2320	-1.6426	-0.882824	16.5523	9.68569	0
0.2327	2.01723	3.38965	30.2834	18.8394	0
0.2333	6.29184	2.47386	36.6916	30.7415	0
0.2340	11.1716	0.0317475	34.8621	41.7275	0
0.2347	13.9189	1.55807	19.908	44.4759	0
0.2353	13.3041	0.94754	-2.06583	45.0891	0
0.2360	15.4462	0.337012	-11.2182	49.6622	0
0.2367	17.8861	2.77913	-6.33624	52.1077	0
0.2373	15.7536	5.22002	-1.7575	49.9725	0
0.2380	16.6662	6.13581	3.42763	44.7788	0
0.2387	19.7208	7.0516	6.78332	37.1543	0
0.2393	15.1388	5.83055	-2.06583	25.2522	0
0.2400	10.2591	3.69492	-11.5265	11.5179	0
0.2407	11.1716	3.69492	-6.94776	1.44805	0
0.2413	9.64429	2.77913	-1.15111	-7.09988	0
0.2420	5.0719	1.2528	-2.36902	-17.7756	0
0.2427	2.32462	2.1686	-3.59208	-28.7689	0
0.2433	-1.6426	3.38965	-7.25096	-36.6963	0
0.2440	-5.60983	3.08439	-15.7969	-44.3281	0
0.2447	-7.13716	1.86333	-18.5462	-51.3467	0
0.2453	-10.4992	0.94754	-16.4084	-55.3141	0
0.2460	-13.8517	1.2528	-15.7969	-55.6244	0
0.2467	-14.4664	0.642276	-13.0528	-54.398	0
0.2473	-16.9063	-1.18809	-8.7772	-54.7083	0
0.2480	-20.2588	-0.882824	-6.33624	-52.5657	0
0.2487	-21.4787	0.0317475	-6.94776	-41.8901	0
0.2493	-22.6987	-0.272296	-13.0528	-28.1557	0
0.2500	-20.8735	1.86333	-27.3954	-19.9181	0
0.2507	-13.5443	4.00018	-35.9413	-12.2863	0
0.2513	-7.44455	2.77913	-30.1395	1.14514	0
0.2520	-4.69727	2.77913	-14.8822	14.5692	0
0.2527	0.797287	4.60949	2.51291	24.3361	0
0.2533	6.59923	3.69492	17.7702	35.0192	0
0.2540	11.1716	1.86333	25.7047	46.3081	0
0.2547	15.7536	0.94754	27.8424	51.1916	0
0.2553	17.5787	1.2528	29.3687	51.8048	0
0.2560	18.5009	1.2528	33.3359	54.2428	0
0.2567	22.1607	0.94754	37.9146	55.4618	0
0.2573	25.5132	1.86333	39.4409	51.8048	0
0.2580	27.9531	3.69492	36.0801	48.1403	0
0.2587	30.4026	1.86333	32.4212	41.1217	0
0.2593	28.5678	-0.57756	30.2834	28.6064	0
0.2600	20.326	2.77913	24.4868	16.7043	0
0.2607	11.479	5.22002	9.53262	5.71832	0
0.2613	3.54456	1.86333	-10.3035	-8.016	0
0.2620	-3.47732	0.94754	-27.3954	-19.6078	0
0.2627	-5.60983	3.08439	-42.0412	-27.8528	0
0.2633	-7.13716	1.55807	-54.8627	-39.7549	0
0.2640	-9.88444	0.0317475	-60.351	-50.1277	0
0.2647	-10.797	1.55807	-57.3036	-52.5657	0
0.2653	-11.7192	0.0317475	-49.9756	-54.398	0
0.2660	-13.8517	-1.18809	-42.0412	-58.3653	0
0.2667	-13.2465	-0.272296	-35.633	-59.5844	0
0.2673	-9.57705	-1.49335	-30.751	-55.3141	0
0.2680	-8.3571	-2.40915	-25.8691	-48.9087	0
0.2687	-9.88444	-0.882824	-26.1723	-41.2768	0
0.2693	-8.97188	-1.79862	-31.3626	-30.9041	0
0.2700	-5.00466	-2.71441	-31.9741	-20.221	0
0.2707	-0.11527	0.0317475	-26.4806	-10.757	0
0.2713	2.32462	0.94754	-19.4609	-0.384177	0
0.2720	3.85195	-2.10388	-13.3559	13.6531	0
0.2727	7.81918	-1.49335	-9.08554	28.6064	0
0.2733	13.6115	1.2528	-5.72471	38.3734	0
0.2740	16.3588	0.94754	-0.23125	43.87	0
0.2747	15.7536	1.2528	6.48013	49.0564	0
0.2753	16.6662	3.69492	9.83581	51.1916	0
0.2760	19.4135	3.38965	9.83581	49.0564	0
0.2767	19.4135	0.642276	11.9736	49.9725	0
0.2773	18.7987	-0.272296	17.467	52.7135	0
0.2780	22.1607	0.642276	20.8227	48.7461	0
0.2787	23.9858	0.94754	18.9933	37.7602	0
0.2793	19.4135	0.0317475	18.0786	27.0845	0
0.2800	15.7536	-1.79862	20.5195	17.9233	0
0.2807	15.7536	-2.10388	21.7375	7.55055	0
0.2813	12.3916	-1.79862	20.2112	-4.96475	0
0.2820	9.03912	-0.882824	13.803	-17.1698	0
0.2827	6.59923	-2.71441	2.81611	-26.9367	0
0.2833	2.32462	-5.1553	-2.67736	-35.1743	0
0.2840	-1.33522	-5.46057	0.986665	-43.1091	0
0.2847	-3.47732	-4.54477	2.51291	-47.9926	0
0.2853	-10.797	-5.46057	3.42763	-50.7409	0
0.2860	-15.379	-5.76583	11.0589	-54.0951	0
0.2867	-12.6317	-4.85004	14.7177	-54.0951	0
0.2873	-13.2465	-4.23951	8.6179	-51.657	0
0.2880	-18.1263	-2.71441	3.73596	-48.9087	0
0.2887	-16.9063	-3.32494	1.90138	-40.0578	0
0.2893	-14.4664	-6.98689	-5.42152	-26.6264	0
0.2900	-13.8517	-6.68162	-14.2707	-15.9507	0
0.2907	-8.66449	-2.10388	-17.02	-6.48668	0
0.2913	-4.38988	-1.49335	-12.7444	6.93735	0
0.2920	-7.13716	-5.1553	-2.67736	18.8394	0
0.2927	-8.04972	-6.37636	10.4473	28.9093	0
0.2933	-4.38988	-3.93547	20.2112	38.3734	0
0.2940	-1.03743	-0.882824	27.5392	47.2242	0
0.2947	2.01723	-1.49335	34.8621	53.6296	0
0.2953	4.76451	-3.93547	37.9146	57.2941	0
0.2960	5.36968	-3.6302	36.3884	59.1263	0
0.2967	5.98446	-0.882824	33.6391	59.4292	0
0.2973	4.45712	0.0317475	31.1981	58.8234	0
0.2980	1.40246	-0.882824	27.8424	56.378	0
0.2987	2.01723	-0.272296	25.7047	49.0564	0
0.2993	2.32462	0.337012	23.8752	35.0192	0
0.3000	-3.16994	-0.882824	19.2965	21.5878	0
0.3007	-7.13716	-3.01967	16.244	13.0472	0
0.3013	-5.30244	-3.6302	18.685	0.834846	0
0.3020	-5.30244	-2.40915	24.4868	-14.1185	0
0.3027	-10.1918	-1.79862	27.2309	-23.8855	0
0.3033	-16.2915	-0.882824	22.9605	-31.5099	0
0.3040	-19.3462	0.94754	12.8883	-40.9739	0
0.3047	-21.7861	0.337012	6.17693	-45.5471	0
0.3053	-24.5334	-2.71441	2.51291	-46.1603	0
0.3060	-25.4459	-4.54477	-12.7444	-47.9926	0
0.3067	-26.3681	-4.85004	-39.297	-49.5145	0
0.3073	-29.7206	-3.6302	-54.5543	-46.1603	0
0.3080	-30.3353	-2.40915	-50.5871	-37.3095	0
0.3087	-26.9733	-3.6302	-42.6527	-27.2396	0
0.3093	-26.0607	-5.46057	-33.5003	-19.9181	0
0.3100	-23.9186	-3.6302	-20.9872	-11.3702	0
0.3107	-17.2137	-0.57756	-19.1526	2.05387	0
0.3113	-11.7192	-1.18809	-30.4479	14.2663	0
0.3120	-7.13716	-0.882824	-38.0739	22.8068	0
0.3127	0.489899	2.47386	-32.8888	33.187	0
0.3133	4.76451	2.77913	-20.3757	43.87	0
0.3140	6.29184	0.0317475	-9.08554	50.8887	0
0.3147	11.479	-1.79862	-2.36902	55.1589	0
0.3153	15.1388	-0.272296	4.34235	59.4292	0
0.3160	15.7536	0.0317475	12.5851	61.8746	0
0.3167	20.0186	-3.01967	17.1587	60.6482	0
0.3173	22.1607	-3.93547	16.5523	56.9912	0
0.3180	19.7208	-0.57756	17.1587	51.4945	0
0.3187	18.7987	2.1686	17.1587	42.6436	0
0.3193	19.1061	0.94754	13.803	31.6576	0
0.3200	16.6662	-0.882824	13.1915	22.8068	0
0.3207	15.4462	-0.882824	15.6376	14.2663	0
0.3213	14.5337	0.337012	13.1915	0.834846	0
0.3220	9.95168	2.77913	7.09165	-14.7243	0
0.3227	4.76451	3.08439	4.65068	-26.6264	0
0.3233	2.92979	1.86333	2.81611	-36.0905	0
0.3240	0.797287	0.0317475	-2.67736	-45.2442	0
0.3247	-3.16994	-2.71441	-5.42152	-49.8248	0
0.3253	-6.2246	-3.6302	-6.64457	-50.4306	0
0.3260	-8.97188	-0.882824	-10.0003	-53.4818	0
0.3267	-10.797	0.0317475	-13.3559	-56.8434	0
0.3273	-13.5443	-1.79862	-17.3232	-54.398	0
0.3280	-19.9514	-1.49335	-18.2379	-47.9926	0
0.3287	-22.6987	-1.79862	-10.915	-38.8388	0
0.3293	-17.8189	-4.23951	-0.842776	-26.9367	0
0.3300	-15.379	-3.32494	1.90138	-17.7756	0
0.3307	-18.7314	0.0317475	0.0719443	-11.3702	0
0.3313	-19.3462	0.337012	0.375138	-0.997382	0
0.3320	-16.5989	-0.272296	4.65068	13.956	0
0.3327	-14.7642	-0.57756	4.95388	27.0845	0
0.3333	-10.797	-0.882824	-6.33624	34.406	0
0.3340	-3.16994	0.0317475	-19.1526	39.5924	0
0.3347	2.01723	2.1686	-19.7641	47.5271	0
0.3353	2.63201	2.77913	-12.7444	51.8048	0
0.3360	2.92979	2.1686	-3.59208	49.6622	0
0.3367	7.51179	1.86333	8.30957	48.1403	0
0.3373	14.5337	1.2528	14.7177	47.8374	0
0.3380	16.6662	0.337012	10.1441	44.173	0
0.3387	13.6115	-0.882824	5.25707	37.1543	0
0.3393	11.1716	-1.49335	7.09165	27.0845	0
0.3400	10.2591	0.337012	8.92109	16.0985	0
0.3407	7.51179	1.55807	1.90138	8.16376	0
0.3413	3.85195	-0.57756	-10.915	-3.13252	0
0.3420	2.01723	-0.882824	-16.4084	-18.6917	0
0.3427	-0.422658	0.337012	-13.0528	-28.7689	0
0.3433	-5.30244	-0.272296	-12.138	-35.7876	0
0.3440	-8.97188	-1.49335	-14.8822	-46.1603	0
0.3447	-9.57705	0.337012	-14.2707	-52.5657	0
0.3453	-11.7192	0.0317475	-12.4412	-54.398	0
0.3460	-14.4664	-0.882824	-10.6118	-56.8434	0
0.3467	-13.2465	1.86333	-5.72471	-55.9273	0
0.3473	-12.6317	2.77913	-2.36902	-53.4818	0
0.3480	-15.379	-0.57756	-1.4543	-51.9599	0
0.3487	-15.379	-0.882824	3.73596	-44.0252	0
0.3493	-11.1044	0.94754	11.6704	-29.6777	0
0.3500	-8.04972	-0.882824	16.5523	-19.6078	0
0.3507	-5.60983	0.0317475	21.4343	-11.3702	0
0.3513	-0.730046	4.00018	29.6719	0.834846	0
0.3520	4.76451	2.77913	35.1653	16.4014	0
0.3527	7.2044	-0.882824	34.5538	30.4386	0
0.3533	9.95168	0.642276	34.8621	39.9027	0
0.3540	14.8315	2.77913	37.9146	46.3081	0
0.3547	16.6662	2.77913	30.2834	51.1916	0
0.3553	17.5787	3.38965	9.83581	54.2428	0
0.3560	21.8533	3.08439	-6.33624	56.378	0
0.3567	23.9858	1.86333	-10.0003	58.8234	0
0.3573	22.1607	2.77913	-7.25096	56.075	0
0.3580	22.4681	4.91475	-2.67736	50.2755	0
0.3587	20.9408	5.52528	-0.23125	43.5597	0
0.3593	13.0063	5.52528	-3.59208	30.7415	0
0.3600	9.3369	4.60949	-7.86248	17.0146	0
0.3607	10.8642	2.77913	-7.25096	8.16376	0
0.3613	8.73173	2.77913	-6.33624	-3.43543	0
0.3620	3.54456	2.47386	-10.3035	-18.6917	0
0.3627	-0.730046	0.642276	-14.8822	-29.0718	0
0.3633	-5.30244	-0.272296	-17.02	-36.0905	0
0.3640	-6.53199	0.0317475	-15.7969	-43.412	0
0.3647	-6.53199	-0.882824	-14.579	-48.2955	0
0.3653	-9.27927	-1.79862	-14.579	-52.876	0
0.3660	-10.4992	-0.57756	-14.579	-54.7083	0
0.3667	-9.57705	0.0317475	-10.915	-51.9599	0
0.3673	-12.0169	-1.18809	-5.42152	-52.2628	0
0.3680	-13.2465	-2.40915	-3.28374	-49.5145	0
0.3687	-8.66449	-1.79862	-2.06583	-36.3934	0
0.3693	-7.13716	-0.272296	4.95388	-26.0206	0
0.3700	-9.88444	0.0317475	12.2768	-21.1371	0
0.3707	-7.13716	-0.272296	11.9736	-8.31891	0
0.3713	-2.25738	0.0317475	10.1441	6.33153	0
0.3720	-1.03743	0.94754	10.1441	14.5692	0
0.3727	0.797287	1.86333	5.8686	26.4713	0
0.3733	7.2044	0.94754	1.90138	39.5924	0
0.3740	13.3041	-1.49335	8.30957	44.7788	0
0.3747	13.9189	-0.882824	16.244	50.8887	0
0.3753	11.479	1.55807	13.803	58.2102	0
0.3760	12.0842	0.94754	9.83581	57.597	0
0.3767	16.9736	-0.882824	13.4998	55.1589	0
0.3773	18.5009	0.642276	14.4146	55.4618	0
0.3780	15.7536	1.2528	6.17693	49.9725	0
0.3787	14.5337	0.337012	-1.15111	38.9866	0
0.3793	14.2263	-0.272296	-4.5068	28.0006	0
0.3800	11.1716	-0.882824	-6.94776	17.6204	0
0.3807	8.42435	0.337012	-7.25096	8.76958	0
0.3813	6.89701	1.55807	-7.25096	-3.43543	0
0.3820	3.85195	-0.882824	-10.0003	-19.002	0
0.3827	-2.56477	-2.40915	-11.8297	-30.5938	0
0.3833	-9.27927	-1.18809	-12.7444	-38.2256	0
0.3840	-10.1918	-3.32494	-13.6591	-46.4632	0
0.3847	-7.75193	-6.0711	-8.17082	-51.0438	0
0.3853	-10.797	-4.54477	-0.842776	-51.9599	0
0.3860	-16.9063	-3.01967	-1.15111	-55.6244	0
0.3867	-15.9842	-3.6302	-3.59208	-57.1463	0
0.3873	-13.5443	-3.01967	-6.03304	-52.5657	0
0.3880	-14.7642	-3.32494	-12.7444	-47.9926	0
0.3887	-14.7642	-4.23951	-17.6264	-39.7549	0
0.3893	-13.5443	-2.71441	-15.4937	-23.5752	0
0.3900	-13.5443	-0.57756	-11.2182	-11.9834	0
0.3907	-11.7192	-0.57756	-6.64457	-6.78959	0
0.3913	-7.75193	-1.49335	-2.67736	4.19639	0
0.3920	-5.00466	-1.79862	3.42763	20.982	0
0.3927	-3.16994	-1.18809	12.8883	32.5738	0
0.3933	1.10467	0.0317475	20.2112	40.2056	0
0.3940	6.29184	1.2528	26.6194	48.4432	0
0.3947	9.64429	2.47386	34.8621	54.5457	0
0.3953	9.95168	1.86333	30.2834	56.6809	0
0.3960	11.1716	0.94754	18.9933	56.075	0
0.3967	14.2263	1.55807	18.685	54.5457	0
0.3973	14.8315	1.55807	11.9736	53.6296	0
0.3980	13.6115	0.94754	-12.7444	49.9725	0
0.3987	13.9189	1.2528	-26.4806	42.0378	0
0.3993	14.8315	1.55807	-20.6788	31.0518	0
0.4000	12.3916	0.94754	-16.1052	20.6717	0
0.4007	8.42435	1.2528	-12.7444	9.9886	0
0.4013	4.45712	0.642276	-9.38873	-4.04863	0
0.4020	-1.33522	0.0317475	-13.6591	-17.4727	0
0.4027	-6.2246	0.94754	-20.9872	-26.9367	0
0.4033	-6.82977	-0.272296	-22.5134	-34.5611	0
0.4040	-6.2246	-2.40915	-19.1526	-42.4959	0
0.4047	-8.97188	-0.272296	-15.7969	-49.8248	0
0.4053	-11.1044	1.2528	-18.2379	-54.398	0
0.4060	-10.1918	-1.18809	-23.7313	-56.2302	0
0.4067	-12.3243	-2.10388	-21.2904	-55.6244	0
0.4073	-16.2915	-0.882824	-15.4937	-55.3141	0
0.4080	-15.379	-2.40915	-12.4412	-54.398	0
0.4087	-12.0169	-3.93547	-5.42152	-46.1603	0
0.4093	-10.1918	-2.40915	0.986665	-32.7289	0
0.4100	-6.82977	-1.79862	-2.67736	-23.2723	0
0.4107	-2.56477	-2.71441	-9.69192	-14.7243	0
0.4113	-0.422658	-2.10388	-10.0003	-2.2164	0
0.4120	2.32462	-1.49335	-2.67736	11.215	0
0.4127	4.14973	-3.32494	5.56541	22.8068	0
0.4133	2.63201	-4.54477	7.39485	34.406	0
0.4140	1.40246	-3.6302	5.56541	42.3407	0
0.4147	4.14973	-2.40915	8.30957	45.6949	0
0.4153	8.42435	-2.10388	11.9736	49.9725	0
0.4160	13.0063	-0.57756	16.244	52.7135	0
0.4167	16.0514	0.94754	21.7375	49.9725	0
0.4173	15.7536	1.2528	23.8752	49.0564	0
0.4180	14.2263	1.55807	20.8227	47.2242	0
0.4187	13.6115	3.38965	19.6048	34.406	0
0.4193	9.3369	5.52528	16.8555	17.9233	0
0.4200	4.76451	4.30423	5.25707	7.85346	0
0.4207	5.0719	0.642276	-8.47401	-1.90611	0
0.4213	3.23718	-1.79862	-15.7969	-14.1185	0
0.4220	-1.33522	-0.882824	-20.0725	-23.5752	0
0.4227	-2.25738	-0.882824	-22.2051	-31.5099	0
0.4233	-3.47732	-3.32494	-19.1526	-42.8062	0
0.4240	-8.97188	-4.54477	-14.8822	-51.3467	0
0.4247	-11.7192	-3.93547	-12.4412	-54.7083	0
0.4253	-12.6317	-3.6302	-6.33624	-58.9785	0
0.4260	-14.4664	-3.93547	0.0719443	-62.0298	0
0.4267	-14.7642	-3.93547	0.986665	-59.8946	0
0.4273	-15.0716	-3.6302	2.20972	-55.6244	0
0.4280	-19.0388	-4.85004	-2.36902	-51.657	0
0.4287	-22.0935	-4.54477	-20.9872	-42.4959	0
0.4293	-20.8735	-1.49335	-37.7708	-29.6777	0
0.4300	-17.2137	-0.57756	-36.856	-19.6078	0
0.4307	-12.6317	-3.6302	-25.2576	-11.3702	0
0.4313	-10.1918	-5.1553	-12.7444	-0.687086	0
0.4320	-8.66449	-3.01967	-1.4543	11.5179	0
0.4327	-1.94999	-2.10388	7.39485	24.0332	0
0.4333	5.36968	-2.71441	18.0786	35.625	0
0.4340	8.42435	-3.6302	29.0655	43.2568	0
0.4347	12.0842	-3.6302	34.8621	48.4432	0
0.4353	16.0514	-3.01967	39.4409	53.6296	0
0.4360	17.2713	-0.882824	44.9344	56.378	0
0.4367	17.5787	-0.272296	45.2375	54.5457	0
0.4373	19.1061	-1.49335	41.5735	51.1916	0
0.4380	19.7208	-1.18809	33.3359	47.5271	0
0.4387	19.4135	0.94754	15.0261	38.9866	0
0.4393	16.3588	0.642276	-5.11832	25.8581	0
0.4400	12.3916	-1.79862	-14.579	15.4853	0
0.4407	10.5665	-1.79862	-17.9347	7.85346	0
0.4413	6.59923	-0.57756	-18.2379	-4.04863	0
0.4420	0.182511	-1.79862	-12.7444	-16.8668	0
0.4427	-1.6426	-2.40915	-10.915	-26.6264	0
0.4433	-3.47732	-0.57756	-18.5462	-37.6124	0
0.4440	-12.3243	-1.18809	-27.087	-48.2955	0
0.4447	-17.5115	-3.01967	-28.9216	-52.2628	0
0.4453	-15.9842	-2.71441	-27.3954	-53.4818	0
0.4460	-16.5989	-1.79862	-23.7313	-55.9273	0
0.4467	-19.3462	-2.71441	-20.0725	-54.7083	0
0.4473	-18.1263	-2.71441	-20.3757	-51.3467	0
0.4480	-16.5989	-1.49335	-21.9019	-47.9926	0
0.4487	-14.4664	-1.79862	-23.4281	-38.5285	0
0.4493	-8.97188	-2.71441	-24.6461	-24.8016	0
0.4500	-5.30244	-0.882824	-21.9019	-14.1185	0
0.4507	-6.2246	0.94754	-15.7969	-4.35154	0
0.4513	-3.47732	-1.79862	-11.5265	9.68569	0
0.4520	2.63201	-2.71441	-4.5068	22.5039	0
0.4527	4.45712	0.337012	7.39485	34.1031	0
0.4533	5.36968	1.55807	14.7177	44.7788	0
0.4540	11.479	1.86333	17.1587	52.7135	0
0.4547	17.8861	4.60949	22.349	57.597	0
0.4553	17.5787	4.91475	28.1456	60.3453	0
0.4560	16.0514	0.94754	31.1981	58.8234	0
0.4567	17.8861	-0.272296	31.8097	59.1263	0
0.4573	16.6662	0.94754	26.013	62.7907	0
0.4580	12.699	0.0317475	17.1587	59.7321	0
0.4587	11.1716	0.0317475	12.8883	47.5271	0
0.4593	11.7864	2.47386	10.4473	37.1543	0
0.4600	9.64429	2.47386	6.48013	29.8254	0
0.4607	8.42435	0.642276	4.95388	19.4526	0
0.4613	6.59923	-0.57756	3.73596	6.02123	0
0.4620	1.10467	-0.882824	0.0719443	-5.87347	0
0.4627	-4.69727	0.0317475	-1.7575	-16.5565	0
0.4633	-7.13716	0.642276	-5.42152	-26.3235	0
0.4640	-7.75193	-0.882824	-10.915	-33.0392	0
0.4647	-9.27927	-2.71441	-10.915	-36.6963	0
0.4653	-12.0169	-2.71441	-8.47401	-40.9739	0
0.4660	-15.379	-1.18809	-8.17082	-44.9413	0
0.4667	-16.2915	0.337012	-7.25096	-43.412	0
0.4673	-15.379	0.94754	-6.03304	-39.7549	0
0.4680	-15.379	-0.882824	-4.80999	-36.6963	0
0.4687	-14.4664	-2.40915	-1.15111	-27.2396	0
0.4693	-12.3243	-1.18809	2.81611	-13.2024	0
0.4700	-10.4992	-0.57756	5.56541	-4.04863	0
0.4707	-6.2246	-2.10388	9.53262	4.4993	0
0.4713	-0.730046	-3.93547	14.4146	18.5365	0
0.4720	1.10467	-3.32494	19.2965	31.6576	0
0.4727	3.54456	0.0317475	22.9605	41.7275	0
0.4733	10.2591	1.86333	23.8752	52.7135	0
0.4740	13.0063	-0.882824	25.0983	60.9585	0
0.4747	11.1716	-3.32494	28.454	64.0098	0
0.4753	15.4462	0.642276	28.1456	67.3639	0
0.4760	20.326	4.60949	28.454	71.9445	0
0.4767	18.5009	2.77913	31.5065	70.4152	0
0.4773	17.8861	0.94754	29.9802	67.061	0
0.4780	20.9408	2.1686	24.7899	64.3127	0
0.4787	18.7987	1.2528	20.5195	54.5457	0
0.4793	13.9189	1.2528	10.1441	38.9866	0
0.4800	8.42435	3.69492	-0.842776	27.6903	0
0.4807	2.92979	2.77913	-0.842776	18.5365	0
0.4813	2.92979	-0.272296	2.20972	4.4993	0
0.4820	3.54456	-0.272296	-1.7575	-8.62181	0
0.4827	-3.16994	0.94754	-7.25096	-17.4727	0
0.4833	-8.97188	0.642276	-11.5265	-26.3235	0
0.4840	-8.97188	-0.57756	-19.1526	-35.1743	0
0.4847	-11.1044	-1.79862	-28.9216	-40.3607	0
0.4853	-14.4664	-2.71441	-35.3298	-43.412	0
0.4860	-13.5443	-1.79862	-34.7183	-46.1603	0
0.4867	-11.4118	-1.79862	-26.4806	-46.1603	0
0.4873	-11.1044	-2.10388	-19.1526	-45.2442	0
0.4880	-11.7192	-0.882824	-18.5462	-40.6636	0
0.4887	-11.1044	-2.10388	-16.4084	-31.8202	0
0.4893	-10.1918	-4.54477	-8.17082	-23.5752	0
0.4900	-11.4118	-3.32494	-2.06583	-15.3375	0
0.4907	-12.0169	0.94754	-2.67736	-2.2164	0
0.4913	-10.4992	1.86333	-7.55929	9.68569	0
0.4920	-11.7192	0.337012	-14.8822	15.1824	0
0.4927	-13.2465	-0.882824	-17.02	24.3361	0
0.4933	-8.04972	-1.18809	-10.6118	37.7602	0
0.4940	-1.94999	0.337012	-4.2036	46.0052	0
0.4947	-0.730046	0.642276	0.986665	49.3593	0
0.4953	2.92979	-0.57756	8.6179	52.4106	0
0.4960	9.3369	1.55807	13.803	51.8048	0
0.4967	11.479	4.30423	17.467	50.2755	0
0.4973	11.1716	2.1686	22.9605	51.1916	0
0.4980	13.0063	0.94754	26.6194	45.6949	0
0.4987	13.0063	2.47386	25.0983	30.4386	0
0.4993	10.2591	2.47386	19.6048	17.6204	0
0.5000	9.03912	1.86333	10.4473	12.1311	0
0.5007	7.51179	1.86333	2.20972	2.66707	0
0.5013	5.67707	0.94754	-2.36902	-13.8082	0
0.5020	5.67707	0.0317475	-7.25096	-27.5425	0
0.5027	2.92979	2.47386	-9.08554	-36.6963	0
0.5033	-3.47732	4.00018	-9.08554	-47.9926	0
0.5040	-6.82977	2.1686	-11.8297	-58.6756	0
0.5047	-5.30244	-0.882824	-9.38873	-62.643	0
0.5053	-6.82977	-1.79862	0.986665	-64.4678	0
0.5060	-10.1918	0.337012	5.25707	-68.1323	0
0.5067	-9.27927	1.86333	5.56541	-69.9645	0
0.5073	-6.53199	0.337012	10.7505	-66.9133	0
0.5080	-7.13716	0.0317475	9.22429	-59.2814	0
0.5087	-11.1044	0.94754	-1.7575	-48.5984	0
0.5093	-14.4664	0.0317475	-9.38873	-38.8388	0
0.5100	-12.9391	0.0317475	-11.8297	-30.2909	0
0.5107	-8.66449	-0.57756	-10.915	-19.3049	0
0.5113	-8.04972	-1.79862	-5.42152	-6.78959	0
0.5120	-8.97188	-0.57756	-1.4543	6.02123	0
0.5127	-8.04972	1.86333	0.986665	17.6204	0
0.5133	-5.60983	0.94754	6.17693	26.1684	0
0.5140	-1.6426	0.94754	7.70318	32.2709	0
0.5147	4.14973	2.77913	5.56541	38.9866	0
0.5153	6.59923	0.94754	8.6179	41.4246	0
0.5160	6.29184	-0.57756	16.244	38.6763	0
0.5167	10.2591	0.94754	19.2965	37.4572	0
0.5173	15.7536	1.55807	16.8555	36.844	0
0.5180	16.9736	0.0317475	14.1114	30.4386	0
0.5187	14.8315	-0.882824	11.6704	21.2849	0
0.5193	13.9189	0.94754	8.30957	12.7369	0
0.5200	13.9189	0.642276	4.95388	2.96998	0
0.5207	11.479	-1.18809	3.42763	-7.7057	0
0.5213	7.51179	-1.49335	1.59819	-18.3888	0
0.5220	5.98446	-1.79862	4.03916	-29.988	0
0.5227	3.23718	-3.6302	11.9736	-41.5798	0
0.5233	-2.25738	-3.6302	16.5523	-52.5657	0
0.5240	-4.38988	-3.6302	19.2965	-61.7269	0
0.5247	-5.30244	-4.85004	19.2965	-63.862	0
0.5253	-11.4118	-3.01967	-6.64457	-64.4678	0
0.5260	-16.2915	-0.272296	-50.2839	-68.4352	0
0.5267	-14.4664	-0.882824	-69.5085	-68.7455	0
0.5273	-14.7642	-1.49335	-64.015	-64.7781	0
0.5280	-15.6864	-1.79862	-55.4691	-62.643	0
0.5287	-10.797	-3.93547	-36.5477	-55.0112	0
0.5293	-6.2246	-4.23951	-13.6591	-39.7549	0
0.5300	-5.00466	-4.54477	-5.11832	-28.4586	0
0.5307	-1.6426	-6.0711	-1.15111	-20.5239	0
0.5313	1.10467	-3.32494	6.48013	-5.57056	0
0.5320	1.70984	0.337012	9.22429	9.38278	0
0.5327	3.85195	-1.49335	9.22429	16.7043	0
0.5333	6.29184	-3.6302	3.42763	24.3361	0
0.5340	7.81918	-0.882824	-17.6264	34.1031	0
0.5347	12.3916	2.1686	-35.9413	41.1217	0
0.5353	17.2713	2.47386	-35.633	46.3081	0
0.5360	18.7987	1.2528	-27.3954	48.4432	0
0.5367	18.7987	0.337012	-17.02	45.392	0
0.5373	19.4135	0.0317475	-5.11832	43.87	0
0.5380	20.326	0.0317475	0.375138	42.9539	0
0.5387	21.2386	0.94754	0.683471	33.7928	0
0.5393	17.5787	1.86333	-0.842776	19.4526	0
0.5400	10.5665	1.86333	-7.25096	8.76958	0
0.5407	6.89701	0.337012	-11.5265	1.44805	0
0.5413	6.29184	-0.882824	-5.42152	-10.454	0
0.5420	2.92979	-1.79862	-2.06583	-23.8855	0
0.5427	-1.6426	-0.882824	-9.08554	-34.2582	0
0.5433	-4.08249	0.642276	-13.9675	-43.1091	0
0.5440	-5.60983	-0.882824	-12.4412	-51.657	0
0.5447	-8.97188	-4.23951	-12.4412	-53.4818	0
0.5453	-12.6317	-3.93547	-15.1854	-52.5657	0
0.5460	-14.4664	-1.79862	-14.579	-55.6244	0
0.5467	-16.2915	-2.71441	-12.138	-58.0624	0
0.5473	-17.2137	-3.6302	-12.138	-53.4818	0
0.5480	-14.159	-0.882824	-10.915	-46.1603	0
0.5487	-9.88444	1.55807	-4.2036	-37.9227	0
0.5493	-6.2246	0.0317475	0.986665	-27.2396	0
0.5500	-1.6426	0.0317475	2.20972	-16.8668	0
0.5507	1.70984	2.77913	5.8686	-4.96475	0
0.5513	0.489899	4.60949	11.0589	7.55055	0
0.5520	-1.33522	3.69492	11.3621	17.0146	0
0.5527	2.63201	1.86333	11.0589	28.0006	0
0.5533	9.3369	-0.57756	14.4146	40.5085	0
0.5540	13.0063	-0.882824	16.5523	46.611	0
0.5547	13.6115	2.1686	19.6048	49.6622	0
0.5553	15.4462	2.1686	26.3162	55.4618	0
0.5560	18.5009	-1.49335	30.2834	57.2941	0
0.5567	21.8533	-1.79862	30.2834	53.6296	0
0.5573	23.0733	1.55807	30.2834	51.8048	0
0.5580	18.5009	2.47386	27.5392	46.611	0
0.5587	13.3041	1.55807	22.0458	33.4899	0
0.5593	13.9189	1.86333	18.685	23.7229	0
0.5600	15.1388	1.86333	20.2112	20.6717	0
0.5607	9.95168	-0.57756	18.3818	10.6018	0
0.5613	2.92979	-2.71441	11.0589	-8.016	0
0.5620	0.797287	-2.40915	2.51291	-20.221	0
0.5627	0.489899	-2.10388	-6.64457	-26.9367	0
0.5633	-4.38988	-2.71441	-16.1052	-38.2256	0
0.5640	-10.797	-3.01967	-20.0725	-50.4306	0
0.5647	-13.5443	-3.32494	-16.7116	-55.6244	0
0.5653	-13.5443	-4.23951	-14.579	-58.0624	0
0.5660	-17.2137	-5.1553	-18.5462	-58.9785	0
0.5667	-20.5662	-5.46057	-20.9872	-57.1463	0
0.5673	-20.2588	-4.85004	-19.1526	-54.7083	0
0.5680	-22.4009	-4.54477	-19.4609	-48.9087	0
0.5687	-26.3681	-4.85004	-20.6788	-37.6124	0
0.5693	-25.7533	-4.54477	-16.1052	-26.9367	0
0.5700	-20.8735	-3.01967	-8.17082	-19.9181	0
0.5707	-15.6864	-1.79862	-1.7575	-9.84084	0
0.5713	-12.3243	-0.882824	4.34235	5.11251	0
0.5720	-8.97188	-1.49335	8.6179	18.8394	0
0.5727	-4.38988	-3.6302	5.25707	28.6064	0
0.5733	-0.422658	-3.93547	-1.15111	36.5411	0
0.5740	1.10467	-0.882824	-2.06583	43.5597	0
0.5747	4.45712	1.55807	0.986665	49.0564	0
0.5753	8.42435	0.0317475	3.42763	52.7135	0
0.5760	7.81918	-1.79862	6.48013	54.2428	0
0.5767	8.42435	0.0317475	14.1114	53.6296	0
0.5773	12.0842	0.94754	22.0458	51.8048	0
0.5780	13.3041	0.0317475	26.6194	46.0052	0
0.5787	14.2263	0.0317475	28.7572	35.625	0
0.5793	17.5787	-0.57756	29.9802	25.2522	0
0.5800	17.5787	-1.79862	29.0655	17.3175	0
0.5807	13.0063	-1.79862	27.2309	6.63444	0
0.5813	10.8642	-1.79862	25.7047	-7.40279	0
0.5820	9.3369	-3.93547	23.2637	-17.1698	0
0.5827	5.98446	-4.23951	20.2112	-26.0206	0
0.5833	2.63201	-1.79862	15.6376	-38.8388	0
0.5840	-1.03743	-1.49335	9.83581	-49.2116	0
0.5847	-5.60983	-3.6302	4.65068	-51.657	0
0.5853	-9.88444	-4.54477	-0.842776	-54.7083	0
0.5860	-13.2465	-2.71441	-7.86248	-59.8946	0
0.5867	-15.379	-0.882824	-12.4412	-57.7595	0
0.5873	-18.1263	0.0317475	-17.9347	-52.5657	0
0.5880	-20.5662	0.0317475	-27.3954	-51.0438	0
0.5887	-18.1263	-2.10388	-31.6658	-45.8574	0
0.5893	-12.6317	-5.76583	-28.0069	-33.3421	0
0.5900	-10.797	-6.68162	-30.1395	-21.44	0
0.5907	-13.5443	-3.6302	-36.856	-10.454	0
0.5913	-11.7192	-1.79862	-34.7183	4.19639	0
0.5920	-5.30244	-2.71441	-23.4281	17.9233	0
0.5927	-1.03743	-3.6302	-13.6591	28.0006	0
0.5933	2.63201	-3.6302	-8.17082	38.6763	0
0.5940	7.81918	-1.79862	-4.5068	47.8374	0
0.5947	12.0842	1.2528	-0.842776	50.5784	0
0.5953	14.5337	1.2528	3.73596	52.1077	0
0.5960	18.5009	-1.49335	8.00637	54.5457	0
0.5967	21.2386	-2.71441	9.22429	53.0238	0
0.5973	18.5009	-1.79862	7.09165	49.9725	0
0.5980	14.8315	-1.18809	4.65068	47.2242	0
0.5987	14.2263	1.55807	3.12444	36.2382	0
0.5993	14.5337	3.38965	0.375138	20.982	0
0.6000	13.3041	1.55807	-2.67736	12.7369	0
0.6007	11.1716	0.642276	-2.36902	5.11251	0
0.6013	8.42435	0.94754	-3.59208	-9.53793	0
0.6020	6.59923	0.337012	-6.94776	-21.44	0
0.6027	3.85195	0.0317475	-9.08554	-28.1557	0
0.6033	-1.03743	0.0317475	-10.915	-37.0066	0
0.6040	-3.47732	-1.18809	-11.8297	-46.7735	0
0.6047	-3.47732	-2.10388	-7.55929	-51.657	0
0.6053	-5.30244	-1.49335	-1.4543	-54.0951	0
0.6060	-8.97188	-1.49335	1.28986	-54.0951	0
0.6067	-10.797	-2.10388	3.12444	-51.657	0
0.6073	-9.88444	-1.79862	5.25707	-49.8248	0
0.6080	-7.13716	-1.49335	8.30957	-44.3281	0
0.6087	-7.13716	-0.882824	15.0261	-32.426	0
0.6093	-9.27927	0.0317475	21.1311	-21.44	0
0.6100	-8.04972	1.86333	22.349	-13.8082	0
0.6107	-3.47732	2.77913	23.8752	-2.2164	0
0.6113	0.489899	3.69492	28.454	12.1311	0
0.6120	4.76451	4.30423	33.9474	22.201	0
0.6127	9.03912	3.08439	36.6916	30.7415	0
0.6133	11.1716	-0.272296	36.3884	40.5085	0
0.6140	11.1716	-1.18809	26.6194	48.7461	0
0.6147	11.7864	0.642276	5.56541	54.5457	0
0.6153	14.8315	1.55807	-12.138	57.597	0
0.6160	18.7987	1.86333	-10.3035	57.597	0
0.6167	21.2386	3.38965	-3.59208	57.2941	0
0.6173	21.2386	3.38965	-6.33624	56.075	0
0.6180	21.546	0.94754	-8.17082	49.3593	0
0.6187	21.2386	0.0317475	-2.36902	37.4572	0
0.6193	19.7208	1.2528	-0.23125	24.9493	0
0.6200	17.5787	2.77913	-2.98055	16.0985	0
0.6207	13.0063	3.69492	-5.42152	9.68569	0
0.6213	7.2044	3.69492	-7.25096	-1.90611	0
0.6220	4.76451	0.642276	-8.17082	-18.3888	0
0.6227	2.92979	-1.79862	-6.64457	-30.2909	0
0.6233	0.182511	0.642276	-4.5068	-37.3095	0
0.6240	-1.94999	2.1686	-2.06583	-47.0764	0
0.6247	-5.60983	-0.272296	-1.15111	-55.3141	0
0.6253	-11.7192	-2.10388	-2.36902	-57.4492	0
0.6260	-15.379	-1.79862	-3.59208	-57.1463	0
0.6267	-15.6864	-2.10388	-11.8297	-56.5331	0
0.6273	-17.2137	-2.10388	-28.9216	-53.4818	0
0.6280	-18.1263	-0.57756	-39.297	-47.6896	0
0.6287	-15.6864	-0.57756	-35.9413	-38.5285	0
0.6293	-15.6864	-1.18809	-27.6986	-27.5425	0
0.6300	-18.1263	-0.272296	-18.8494	-18.3888	0
0.6307	-17.5115	-0.57756	-11.8297	-8.62181	0
0.6313	-13.8517	-1.79862	-6.94776	5.11251	0
0.6320	-9.57705	0.0317475	0.683471	18.5365	0
0.6327	-4.08249	1.86333	10.7505	26.7742	0
0.6333	0.182511	1.55807	15.6376	33.187	0
0.6340	2.63201	0.0317475	19.2965	42.0378	0
0.6347	6.89701	0.0317475	23.8752	49.9725	0
0.6353	10.5665	1.2528	27.8424	51.8048	0
0.6360	10.5665	1.2528	32.1129	50.8887	0
0.6367	11.479	0.0317475	36.6916	50.2755	0
0.6373	14.5337	0.0317475	36.0801	47.8374	0
0.6380	14.8315	0.337012	29.6719	42.0378	0
0.6387	12.0842	-1.79862	24.1784	32.5738	0
0.6393	9.3369	-3.32494	25.4015	21.2849	0
0.6400	8.42435	-1.79862	26.013	12.434	0
0.6407	7.2044	-1.49335	19.6048	3.8861	0
0.6413	2.01723	-2.71441	13.4998	-10.1511	0
0.6420	-3.16994	-2.71441	3.42763	-24.4913	0
0.6427	-5.91721	-2.71441	-28.0069	-34.8714	0
0.6433	-11.4118	-2.71441	-64.9297	-43.7223	0
0.6440	-16.5989	0.0317475	-75.0019	-50.7409	0
0.6447	-15.9842	1.86333	-67.9822	-52.876	0
0.6453	-16.2915	0.337012	-62.4888	-55.9273	0
0.6460	-22.4009	0.0317475	-53.9428	-58.6756	0
0.6467	-23.6208	2.77913	-42.9559	-57.4492	0
0.6473	-20.5662	2.77913	-37.4676	-56.2302	0
0.6480	-18.7314	-0.272296	-32.8888	-53.4818	0
0.6487	-14.159	-1.79862	-24.6461	-43.1091	0
0.6493	-7.13716	-2.71441	-17.9347	-28.7689	0
0.6500	-5.30244	-3.93547	-14.2707	-19.9181	0
0.6507	-4.38988	-3.6302	-9.08554	-10.1511	0
0.6513	-0.422658	-2.40915	0.0719443	6.02123	0
0.6520	3.85195	-1.79862	10.1441	21.5878	0
0.6527	8.42435	-1.79862	15.3293	31.9679	0
0.6533	13.6115	-0.882824	17.7702	41.7275	0
0.6540	14.2263	0.642276	21.4343	48.7461	0
0.6547	11.1716	0.94754	22.0458	52.4106	0
0.6553	10.2591	1.55807	18.685	57.597	0
0.6560	12.0842	1.86333	16.8555	60.6482	0
0.6567	13.0063	0.94754	16.8555	56.6809	0
0.6573	12.0842	0.0317475	16.5523	53.0238	0
0.6580	10.5665	-0.57756	16.8555	49.9725	0
0.6587	9.03912	2.47386	11.3621	39.9027	0
0.6593	5.67707	4.60949	0.0719443	26.4713	0
0.6600	2.01723	1.2528	-3.59208	17.0146	0
0.6607	-0.730046	-2.71441	-0.842776	7.85346	0
0.6613	-3.47732	-1.49335	-3.89527	-2.2164	0
0.6620	-6.2246	0.337012	-10.0003	-11.6731	0
0.6627	-7.13716	-0.882824	-10.0003	-23.8855	0
0.6633	-8.04972	-0.882824	-9.38873	-36.6963	0
0.6640	-8.97188	0.0317475	-10.3035	-42.4959	0
0.6647	-8.97188	-1.49335	-10.915	-45.2442	0
0.6653	-9.57705	-3.93547	-12.7444	-49.8248	0
0.6660	-11.1044	-3.93547	-13.0528	-51.0438	0
0.6667	-11.1044	-0.882824	-10.3035	-47.9926	0
0.6673	-8.3571	0.337012	-9.08554	-45.2442	0
0.6680	-6.53199	-2.71441	-4.5068	-38.5285	0
0.6687	-7.44455	-4.54477	5.25707	-26.9367	0
0.6693	-8.04972	-3.6302	8.00637	-16.2536	0
0.6700	-5.30244	-3.6302	5.56541	-6.18377	0
0.6707	-3.47732	-2.10388	9.22429	6.93735	0
0.6713	-5.30244	0.642276	14.7177	19.7556	0
0.6720	-4.69727	-0.57756	17.1587	28.9093	0
0.6727	1.10467	-2.10388	21.1311	38.3734	0
0.6733	5.0719	-0.882824	22.0458	47.2242	0
0.6740	5.36968	-0.882824	19.908	53.6296	0
0.6747	6.29184	-0.882824	22.349	59.4292	0
0.6753	7.51179	0.94754	24.7899	64.6156	0
0.6760	8.42435	0.642276	22.0458	65.842	0
0.6767	11.7864	-0.882824	23.572	63.6995	0
0.6773	13.6115	-0.272296	28.454	60.0424	0
0.6780	11.7864	-0.272296	26.6194	53.9399	0
0.6787	9.3369	-0.57756	19.2965	44.173	0
0.6793	6.59923	1.55807	12.5851	33.4899	0
0.6800	2.32462	2.47386	5.56541	25.2522	0
0.6807	-0.730046	2.1686	0.0719443	14.5692	0
0.6813	-3.16994	2.77913	-3.59208	-0.384177	0
0.6820	-5.00466	2.1686	-9.08554	-13.2024	0
0.6827	-5.91721	0.94754	-16.4084	-21.7429	0
0.6833	-8.97188	1.86333	-19.1526	-30.5938	0
0.6840	-14.159	0.94754	-15.4937	-40.0578	0
0.6847	-14.7642	-1.18809	-11.2182	-45.2442	0
0.6853	-12.0169	-0.882824	-10.915	-46.1603	0
0.6860	-11.4118	-0.882824	-12.4412	-46.4632	0
0.6867	-13.5443	-2.71441	-13.3559	-47.9926	0
0.6873	-15.379	-3.01967	-12.7444	-45.8574	0
0.6880	-14.4664	-3.6302	-9.38873	-37.9227	0
0.6887	-11.7192	-3.93547	-4.2036	-26.3235	0
0.6893	-10.797	-2.71441	2.81611	-16.5565	0
0.6900	-9.88444	-1.18809	10.1441	-9.23502	0
0.6907	-5.60983	0.0317475	10.7505	1.14514	0
0.6913	-3.47732	1.55807	7.09165	14.2663	0
0.6920	-4.38988	0.94754	10.7505	26.1684	0
0.6927	-0.11527	-0.882824	16.5523	36.844	0
0.6933	6.59923	0.337012	11.9736	46.9213	0
0.6940	9.3369	1.86333	6.48013	53.3267	0
0.6947	12.3916	0.642276	10.1441	57.597	0
0.6953	16.0514	1.2528	13.803	61.5643	0
0.6960	14.5337	2.47386	13.803	62.4805	0
0.6967	12.699	0.642276	14.1114	60.9585	0
0.6973	15.7536	-0.882824	10.7505	59.1263	0
0.6980	16.0514	0.0317475	3.73596	53.6296	0
0.6987	11.1716	-1.18809	0.986665	44.4759	0
0.6993	7.51179	-1.18809	0.0719443	33.7928	0
0.7000	8.42435	2.47386	-0.842776	23.1171	0
0.7007	7.51179	3.38965	0.683471	11.8208	0
0.7013	2.92979	-0.57756	1.28986	-1.30029	0
0.7020	0.182511	-1.79862	-2.06583	-15.0346	0
0.7027	1.10467	-0.57756	-4.2036	-26.0206	0
0.7033	-0.730046	-1.79862	-4.5068	-35.1743	0
0.7040	-4.08249	-3.32494	-8.17082	-43.412	0
0.7047	-5.30244	-1.49335	-10.915	-47.0764	0
0.7053	-7.75193	-1.79862	-10.0003	-49.2116	0
0.7060	-11.7192	-3.6302	-9.69192	-50.7409	0
0.7067	-12.6317	-1.79862	-10.6118	-48.9087	0
0.7073	-14.4664	0.642276	-11.8297	-47.9926	0
0.7080	-18.1263	-1.18809	-11.8297	-47.3793	0
0.7087	-16.2915	-2.71441	-8.47401	-37.3095	0
0.7093	-9.88444	-1.49335	-2.98055	-21.44	0
0.7100	-6.82977	-2.40915	1.28986	-11.3702	0
0.7107	-6.2246	-3.32494	4.95388	-1.30029	0
0.7113	-4.38988	-1.79862	11.0589	13.0472	0
0.7120	0.182511	-1.18809	16.5523	23.7229	0
0.7127	6.59923	-2.71441	16.244	32.5738	0
0.7133	7.81918	-2.10388	13.4998	44.173	0
0.7140	2.01723	-2.10388	11.0589	52.7135	0
0.7147	-0.422658	-3.01967	7.39485	56.378	0
0.7153	2.32462	-1.79862	1.90138	60.6482	0
0.7160	4.45712	0.0317475	1.90138	63.0937	0
0.7167	5.67707	-0.272296	6.17693	62.7907	0
0.7173	7.81918	-0.57756	11.0589	60.9585	0
0.7180	8.73173	0.337012	13.1915	54.2428	0
0.7187	7.51179	0.94754	11.3621	40.8114	0
0.7193	3.85195	1.86333	9.83581	27.0845	0
0.7200	2.01723	3.08439	11.9736	16.7043	0
0.7207	4.14973	1.86333	10.1441	7.85346	0
0.7213	2.32462	-1.49335	1.28986	-4.65445	0
0.7220	-6.2246	-3.01967	-6.03304	-20.5239	0
0.7227	-11.4118	-2.40915	-7.25096	-32.426	0
0.7233	-11.1044	-1.79862	-6.94776	-36.3934	0
0.7240	-12.6317	-1.79862	-10.915	-40.0578	0
0.7247	-14.4664	-0.882824	-23.7313	-46.7735	0
0.7253	-15.6864	-1.79862	-37.7708	-51.3467	0
0.7260	-17.8189	-4.23951	-42.0412	-51.657	0
0.7267	-17.2137	-2.71441	-39.297	-50.1277	0
0.7273	-12.6317	-0.272296	-35.3298	-47.3793	0
0.7280	-8.66449	-2.40915	-27.3954	-40.6636	0
0.7287	-7.44455	-3.93547	-16.4084	-30.5938	0
0.7293	-7.13716	-1.79862	-7.25096	-21.1371	0
0.7300	-3.47732	-1.79862	1.59819	-12.2863	0
0.7307	2.92979	-3.32494	10.7505	-0.997382	0
0.7313	5.67707	-0.882824	17.467	11.8208	0
0.7320	5.67707	0.94754	18.685	22.201	0
0.7327	8.73173	-1.18809	15.6376	32.8767	0
0.7333	14.8315	-1.79862	13.803	44.4759	0
0.7340	18.5009	0.0317475	17.1587	51.8048	0
0.7347	20.9408	1.2528	19.6048	55.7647	0
0.7353	22.4681	0.94754	20.5195	58.5131	0
0.7360	22.1607	1.86333	21.1311	59.4292	0
0.7367	19.1061	3.08439	19.2965	59.4292	0
0.7373	15.7536	3.69492	15.6376	58.2102	0
0.7380	15.4462	2.47386	11.3621	51.1916	0
0.7387	15.1388	0.94754	7.70318	38.0704	0
0.7393	9.64429	1.55807	5.56541	26.7742	0
0.7400	2.92979	1.86333	3.42763	18.8394	0
0.7407	-0.11527	1.86333	-2.06583	8.76958	0
0.7413	-2.25738	2.1686	-7.25096	-6.48668	0
0.7420	-4.08249	2.77913	-7.25096	-20.221	0
0.7427	-5.30244	3.38965	-5.42152	-29.3748	0
0.7433	-10.1918	2.77913	-3.89527	-38.5285	0
0.7440	-15.379	0.94754	-6.64457	-47.6896	0
0.7447	-15.379	0.0317475	-18.2379	-52.2628	0
0.7453	-13.5443	0.337012	-33.5003	-54.7083	0
0.7460	-14.4664	-1.49335	-42.3495	-58.0624	0
0.7467	-16.9063	-2.71441	-44.4821	-57.1463	0
0.7473	-19.6536	-0.57756	-41.738	-51.657	0
0.7480	-19.0388	0.642276	-32.8888	-45.8574	0
0.7487	-14.159	-1.79862	-20.6788	-37.6124	0
0.7493	-10.797	-3.32494	-10.0003	-26.9367	0
0.7500	-9.27927	-3.6302	0.375138	-17.4727	0
0.7507	-5.60983	-4.54477	12.2768	-7.7057	0
0.7513	-0.730046	-4.23951	22.0458	4.4993	0
0.7520	3.23718	-1.49335	24.7899	16.4014	0
0.7527	6.89701	0.337012	22.6522	28.6064	0
0.7533	9.95168	0.0317475	19.6048	40.8114	0
0.7540	13.0063	1.55807	20.5195	47.8374	0
0.7547	15.7536	5.52528	26.3162	49.3593	0
0.7553	14.8315	4.30423	22.6522	49.9725	0
0.7560	13.6115	1.55807	1.90138	50.5784	0
0.7567	17.5787	2.47386	-17.02	51.1916	0
0.7573	20.9408	1.86333	-21.2904	50.8887	0
0.7580	18.5009	1.55807	-18.2379	44.4759	0
0.7587	15.1388	4.60949	-14.579	32.8767	0
0.7593	14.8315	3.69492	-12.138	22.5039	0
0.7600	14.2263	-0.882824	-14.8822	14.8721	0
0.7607	9.64429	1.2528	-17.3232	4.80221	0
0.7613	5.67707	4.00018	-13.6591	-8.93211	0
0.7620	3.85195	1.2528	-11.5265	-25.1045	0
0.7627	0.489899	0.94754	-12.7444	-40.6636	0
0.7633	-4.69727	3.08439	-13.0528	-49.8248	0
0.7640	-7.13716	0.642276	-12.7444	-55.0112	0
0.7647	-10.4992	-2.71441	-12.138	-60.8108	0
0.7653	-16.9063	-3.32494	-11.2182	-66.3001	0
0.7660	-18.1263	-3.32494	-8.47401	-65.6942	0
0.7667	-17.2137	-0.57756	-5.42152	-61.4166	0
0.7673	-19.9514	2.1686	-5.72471	-59.2814	0
0.7680	-20.8735	-0.57756	-6.33624	-56.8434	0
0.7687	-16.9063	-3.32494	-1.7575	-46.1603	0
0.7693	-13.5443	-2.40915	6.17693	-32.426	0
0.7700	-10.1918	-2.10388	11.3621	-25.1045	0
0.7707	-5.00466	-1.49335	13.803	-15.9507	0
0.7713	-3.78471	1.55807	11.9736	0.229029	0
0.7720	-5.30244	2.47386	6.17693	14.5692	0
0.7727	-1.03743	0.94754	3.73596	23.42	0
0.7733	4.76451	-0.272296	9.53262	33.4899	0
0.7740	7.81918	-1.79862	12.2768	40.2056	0
0.7747	11.7864	-1.79862	2.81611	42.6436	0
0.7753	15.4462	0.0317475	-10.915	47.2242	0
0.7760	18.1935	0.0317475	-12.7444	52.1077	0
0.7767	21.2386	0.642276	-4.5068	51.1916	0
0.7773	21.2386	1.55807	1.90138	48.4432	0
0.7780	16.6662	1.2528	1.90138	44.4759	0
0.7787	14.5337	3.08439	-0.23125	32.2709	0
0.7793	13.3041	4.60949	-2.98055	15.4853	0
0.7800	8.42435	1.86333	-8.7772	6.02123	0
0.7807	3.54456	-0.272296	-13.9675	-1.6032	0
0.7813	1.10467	1.86333	-15.4937	-15.0346	0
0.7820	-1.33522	1.55807	-14.8822	-28.1557	0
0.7827	-3.47732	-0.882824	-14.8822	-37.0066	0
0.7833	-6.2246	-0.882824	-14.579	-47.9926	0
0.7840	-9.27927	-0.57756	-16.1052	-57.7595	0
0.7847	-8.97188	-0.57756	-20.0725	-60.8108	0
0.7853	-9.88444	-1.79862	-21.9019	-62.3327	0
0.7860	-15.0716	-3.6302	-18.5462	-65.3839	0
0.7867	-18.1263	-2.40915	-13.9675	-64.4678	0
0.7873	-17.2137	0.0317475	-10.915	-59.2814	0
0.7880	-18.1263	-2.10388	-7.25096	-50.7409	0
0.7887	-19.3462	-5.46057	-1.7575	-39.1417	0
0.7893	-17.5115	-4.23951	5.25707	-30.9041	0
0.7900	-14.159	-1.18809	10.4473	-23.2723	0
0.7907	-9.88444	0.0317475	11.9736	-9.53793	0
0.7913	-7.13716	0.337012	12.8883	4.4993	0
0.7920	-6.2246	0.0317475	12.8883	14.2663	0
0.7927	-2.56477	-1.18809	11.0589	24.0332	0
0.7933	4.45712	-1.79862	14.1114	35.0192	0
0.7940	8.73173	-1.18809	22.349	43.5597	0
0.7947	11.1716	-0.882824	27.5392	48.7461	0
0.7953	13.9189	-0.272296	28.454	51.8048	0
0.7960	18.5009	0.0317475	28.7572	54.856	0
0.7967	22.4681	0.94754	28.454	56.378	0
0.7973	23.3807	1.86333	27.5392	52.1077	0
0.7980	21.8533	1.86333	27.2309	42.9539	0
0.7987	19.4135	1.2528	24.7899	32.5738	0
0.7993	17.8861	0.94754	22.349	23.42	0
0.8000	16.9736	1.55807	25.4015	16.4014	0
0.8007	14.2263	1.55807	26.013	5.71832	0
0.8013	8.73173	0.0317475	16.5523	-11.6731	0
0.8020	4.76451	-0.57756	8.30957	-25.4074	0
0.8027	0.797287	0.94754	4.34235	-32.426	0
0.8033	-6.2246	1.86333	-7.55929	-41.5798	0
0.8040	-14.159	0.0317475	-25.5659	-51.657	0
0.8047	-19.9514	-3.01967	-34.7183	-56.2302	0
0.8053	-23.3134	-4.85004	-36.856	-57.7595	0
0.8060	-23.9186	-4.54477	-38.6855	-58.0624	0
0.8067	-26.3681	-3.93547	-37.1592	-57.1463	0
0.8073	-30.6331	-4.54477	-33.5003	-54.7083	0
0.8080	-31.8531	-3.6302	-34.1067	-47.3793	0
0.8087	-30.3353	-2.71441	-35.3298	-34.8714	0
0.8093	-27.2807	-2.40915	-29.5331	-24.1884	0
0.8100	-21.1809	-0.882824	-20.6788	-16.5565	0
0.8107	-14.4664	0.94754	-14.579	-4.96475	0
0.8113	-8.04972	-0.272296	-9.38873	9.38278	0
0.8120	-1.33522	-0.882824	-1.15111	22.201	0
0.8127	2.01723	1.55807	4.65068	33.4899	0
0.8133	2.92979	2.77913	6.48013	42.9539	0
0.8140	8.11696	0.642276	9.22429	50.2755	0
0.8147	13.9189	-0.57756	11.9736	56.6809	0
0.8153	14.2263	1.2528	10.1441	59.7321	0
0.8160	12.3916	3.69492	11.0589	59.1263	0
0.8167	13.0063	2.77913	15.9408	57.597	0
0.8173	14.5337	1.55807	17.467	55.4618	0
0.8180	15.7536	2.1686	16.244	47.8374	0
0.8187	14.8315	1.55807	14.7177	37.7602	0
0.8193	11.7864	-1.18809	11.9736	28.9093	0
0.8200	8.11696	-0.57756	9.22429	19.4526	0
0.8207	6.29184	1.86333	8.92109	7.55055	0
0.8213	4.45712	0.642276	7.39485	-4.65445	0
0.8220	1.70984	-0.882824	4.03916	-16.2536	0
0.8227	0.182511	-1.79862	0.986665	-28.7689	0
0.8233	-1.6426	-4.54477	-2.67736	-38.8388	0
0.8240	-6.82977	-4.54477	-4.5068	-44.9413	0
0.8247	-11.7192	-1.79862	-4.5068	-48.9087	0
0.8253	-12.9391	-1.79862	-7.55929	-53.1789	0
0.8260	-13.2465	-2.40915	-9.38873	-56.2302	0
0.8267	-11.7192	-0.57756	-5.42152	-54.398	0
0.8273	-11.4118	-0.57756	-0.842776	-51.3467	0
0.8280	-13.5443	-3.6302	0.375138	-47.6896	0
0.8287	-13.2465	-4.54477	2.81611	-36.3934	0
0.8293	-9.88444	-3.01967	2.81611	-20.221	0
0.8300	-9.57705	-3.32494	-0.842776	-9.53793	0
0.8307	-8.04972	-5.1553	-2.06583	-0.384177	0
0.8313	-1.03743	-4.54477	0.986665	14.8721	0
0.8320	3.85195	-1.49335	4.95388	28.6064	0
0.8327	4.76451	-1.79862	11.9736	37.7602	0
0.8333	6.89701	-4.54477	20.5195	48.1403	0
0.8340	10.2591	-4.54477	22.9605	55.1589	0
0.8347	13.0063	-2.71441	24.7899	56.9912	0
0.8353	16.0514	-3.01967	29.6719	60.3453	0
0.8360	18.7987	-3.32494	28.454	65.2288	0
0.8367	21.2386	-1.79862	18.3818	63.6995	0
0.8373	22.4681	0.0317475	10.1441	58.5131	0
0.8380	20.9408	0.94754	5.56541	51.4945	0
0.8387	18.5009	0.337012	0.986665	40.5085	0
0.8393	15.4462	0.0317475	-0.842776	28.6064	0
0.8400	11.1716	0.337012	1.28986	18.5365	0
0.8407	7.51179	-0.882824	3.73596	6.93735	0
0.8413	3.23718	-3.32494	2.20972	-6.18377	0
0.8420	-1.6426	-4.85004	-2.98055	-17.7756	0
0.8427	-3.47732	-4.54477	-7.55929	-29.3748	0
0.8433	-4.38988	-3.6302	-11.5265	-39.7549	0
0.8440	-8.66449	-4.23951	-15.1854	-45.2442	0
0.8447	-12.3243	-5.46057	-17.02	-46.7735	0
0.8453	-15.9842	-4.54477	-18.2379	-49.5145	0
0.8460	-19.9514	-2.71441	-23.4281	-52.2628	0
0.8467	-19.0388	-3.6302	-27.3954	-49.2116	0
0.8473	-16.9063	-6.0711	-23.7313	-44.0252	0
0.8480	-18.7314	-4.54477	-15.4937	-39.7549	0
0.8487	-19.6536	-0.272296	-9.38873	-30.2909	0
0.8493	-16.2915	0.0317475	-5.72471	-16.8668	0
0.8500	-11.7192	-2.40915	-1.4543	-7.09988	0
0.8507	-6.2246	-0.882824	7.39485	4.80221	0
0.8513	-2.86255	2.77913	16.244	20.3688	0
0.8520	-0.422658	2.77913	22.0458	30.7415	0
0.8527	6.29184	1.2528	27.5392	38.9866	0
0.8533	11.7864	-0.57756	33.3359	50.2755	0
0.8540	13.3041	-2.10388	39.7441	57.597	0
0.8547	17.8861	-0.882824	48.9016	59.7321	0
0.8553	23.0733	0.0317475	55.3097	62.7907	0
0.8560	22.1607	-0.882824	53.7835	65.842	0
0.8567	20.326	0.94754	48.29	65.2288	0
0.8573	22.1607	2.47386	39.4409	60.9585	0
0.8580	20.6334	0.642276	26.6194	51.8048	0
0.8587	15.1388	0.642276	12.5851	39.9027	0
0.8593	12.0842	3.08439	-4.80999	30.7415	0
0.8600	12.0842	1.55807	-26.4806	22.5039	0
0.8607	8.42435	0.337012	-39.297	12.434	0
0.8613	0.489899	2.77913	-41.1264	-1.30029	0
0.8620	-4.69727	2.77913	-45.402	-15.9507	0
0.8627	-8.97188	0.642276	-50.8955	-26.9367	0
0.8633	-16.2915	1.55807	-52.1134	-35.1743	0
0.8640	-21.1809	-0.272296	-53.6396	-42.4959	0
0.8647	-20.5662	-3.93547	-55.1659	-47.3793	0
0.8653	-19.9514	-2.10388	-52.7249	-49.5145	0
0.8660	-21.7861	0.0317475	-48.1461	-50.7409	0
0.8667	-23.3134	-2.71441	-41.1264	-49.8248	0
0.8673	-22.6987	-3.32494	-31.0542	-47.0764	0
0.8680	-19.0388	-0.882824	-21.5936	-40.9739	0
0.8687	-15.0716	0.0317475	-11.2182	-28.1557	0
0.8693	-14.4664	0.0317475	1.59819	-15.6404	0
0.8700	-12.9391	-0.272296	8.30957	-8.016	0
0.8707	-9.88444	-1.18809	4.65068	5.11251	0
0.8713	-10.797	-2.10388	-1.7575	20.982	0
0.8720	-11.7192	-1.79862	-4.5068	29.2196	0
0.8727	-5.60983	-0.882824	0.986665	37.1543	0
0.8733	2.01723	1.2528	11.3621	50.8887	0
0.8740	7.51179	2.1686	18.685	58.2102	0
0.8747	12.699	0.94754	22.9605	61.2614	0
0.8753	13.9189	0.642276	22.9605	66.1449	0
0.8760	10.8642	1.86333	15.9408	64.6156	0
0.8767	10.2591	1.55807	9.83581	60.9585	0
0.8773	9.95168	-0.57756	7.70318	62.7907	0
0.8780	5.36968	-1.79862	0.375138	59.1263	0
0.8787	3.54456	-1.79862	-8.17082	44.7788	0
0.8793	7.51179	-1.18809	-5.72471	34.406	0
0.8800	8.42435	-1.49335	-0.539582	28.6064	0
0.8807	4.76451	-1.49335	-1.4543	15.7882	0
0.8813	2.01723	-0.57756	-1.7575	-1.30029	0
0.8820	1.10467	0.337012	-0.23125	-14.1185	0
0.8827	0.182511	0.0317475	-1.7575	-25.1045	0
0.8833	-3.78471	-1.79862	-2.06583	-35.1743	0
0.8840	-7.44455	-5.46057	-0.842776	-41.5798	0
0.8847	-9.27927	-6.37636	-0.539582	-47.0764	0
0.8853	-12.6317	-2.71441	-0.842776	-51.0438	0
0.8860	-15.6864	-0.57756	0.0719443	-49.8248	0
0.8867	-15.0716	-0.882824	4.65068	-47.0764	0
0.8873	-13.8517	0.0317475	11.0589	-46.4632	0
0.8880	-14.4664	0.0317475	7.39485	-43.412	0
0.8887	-11.4118	-1.79862	-6.33624	-32.7289	0
0.8893	-4.38988	-1.49335	-13.6591	-20.221	0
0.8900	-1.33522	0.337012	-12.7444	-9.53793	0
0.8907	-1.33522	0.0317475	-9.38873	3.58319	0
0.8913	0.489899	-1.79862	-0.539582	17.9233	0
0.8920	5.98446	-3.6302	11.0589	28.3035	0
0.8927	12.3916	-3.32494	16.8555	36.2382	0
0.8933	16.3588	0.0317475	19.6048	44.4759	0
0.8940	17.5787	1.2528	24.1784	52.1077	0
0.8947	19.4135	0.0317475	27.2309	60.0424	0
0.8953	21.546	0.94754	29.3687	63.6995	0
0.8960	22.7659	2.1686	30.8949	61.5643	0
0.8967	23.9858	0.642276	26.6194	58.2102	0
0.8973	25.2058	-0.882824	19.2965	55.4618	0
0.8980	24.2932	0.337012	15.6376	49.3593	0
0.8987	22.1607	2.1686	14.1114	38.9866	0
0.8993	21.2386	2.47386	10.1441	26.1684	0
0.9000	20.326	2.1686	5.56541	12.7369	0
0.9007	15.7536	1.86333	2.81611	1.14514	0
0.9013	11.1716	0.642276	-0.842776	-10.454	0
0.9020	9.64429	-1.79862	-4.80999	-23.2723	0
0.9027	5.36968	-2.71441	-8.7772	-34.8714	0
0.9033	-1.6426	-2.71441	-12.7444	-43.1091	0
0.9040	-3.47732	-3.6302	-16.4084	-49.5145	0
0.9047	-3.78471	-1.79862	-18.2379	-54.398	0
0.9053	-10.1918	0.642276	-20.9872	-57.1463	0
0.9060	-16.2915	-1.18809	-23.1198	-57.7595	0
0.9067	-19.0388	-3.01967	-23.7313	-57.1463	0
0.9073	-21.7861	-1.49335	-24.3429	-56.5331	0
0.9080	-23.6208	-1.79862	-23.1198	-49.8248	0
0.9087	-19.9514	-3.93547	-19.1526	-37.6124	0
0.9093	-14.4664	-5.46057	-14.579	-28.7689	0
0.9100	-8.97188	-5.1553	-8.47401	-20.5239	0
0.9107	-3.47732	-1.79862	-0.842776	-6.78959	0
0.9113	-0.730046	1.55807	1.90138	6.02123	0
0.9120	0.182511	-0.272296	3.42763	13.3501	0
0.9127	2.92979	-3.6302	8.92109	25.5551	0
0.9133	9.3369	-3.6302	13.803	38.9866	0
0.9140	15.1388	-2.71441	17.467	44.4759	0
0.9147	16.0514	-2.71441	22.6522	48.7461	0
0.9153	16.0514	-2.71441	25.4015	53.3267	0
0.9160	19.4135	-1.49335	24.7899	51.8048	0
0.9167	20.9408	-0.882824	26.6194	50.8887	0
0.9173	19.1061	-2.40915	27.8424	50.8887	0
0.9180	19.7208	-2.71441	25.0983	41.4246	0
0.9187	21.2386	-1.79862	19.6048	26.4713	0
0.9193	20.0186	-3.32494	14.7177	17.6204	0
0.9200	17.8861	-4.85004	13.803	7.85346	0
0.9207	14.2263	-1.49335	15.3293	-6.78959	0
0.9213	10.2591	1.55807	12.5851	-19.3049	0
0.9220	9.64429	-0.272296	7.39485	-30.5938	0
0.9227	6.59923	-1.18809	6.17693	-43.7223	0
0.9233	-0.730046	-1.79862	6.48013	-54.398	0
0.9240	-4.08249	-6.37636	5.25707	-61.7269	0
0.9247	-6.2246	-7.29215	3.73596	-65.6942	0
0.9253	-8.97188	-1.18809	2.51291	-65.3839	0
0.9260	-7.75193	0.642276	0.375138	-66.3001	0
0.9267	-7.44455	-3.6302	-2.98055	-68.1323	0
0.9273	-12.0169	-3.01967	-6.03304	-64.4678	0
0.9280	-12.9391	-0.57756	-2.67736	-56.2302	0
0.9287	-10.1918	-3.32494	0.683471	-46.7735	0
0.9293	-10.797	-4.54477	-4.80999	-35.7876	0
0.9300	-9.88444	-0.882824	-9.08554	-26.0206	0
0.9307	-6.82977	0.642276	-7.55929	-15.9507	0
0.9313	-5.60983	-0.272296	-10.3035	-1.90611	0
0.9320	-4.38988	0.337012	-14.579	11.8208	0
0.9327	-4.38988	0.642276	-13.6591	21.5878	0
0.9333	-5.30244	-0.272296	-15.1854	30.1357	0
0.9340	-1.6426	1.86333	-14.579	38.3734	0
0.9347	4.76451	6.13581	-6.33624	43.2568	0
0.9353	5.67707	7.66213	-2.06583	44.7788	0
0.9360	5.67707	6.74634	-2.36902	43.87	0
0.9367	7.81918	5.83055	2.20972	42.6436	0
0.9373	9.95168	4.60949	6.17693	41.7275	0
0.9380	12.0842	2.77913	4.34235	35.9353	0
0.9387	11.7864	2.77913	-0.842776	23.42	0
0.9393	6.29184	4.00018	-9.69192	11.5179	0
0.9400	2.01723	4.60949	-17.9347	4.19639	0
0.9407	-1.03743	3.38965	-18.2379	-4.96475	0
0.9413	-6.2246	1.2528	-14.8822	-18.0859	0
0.9420	-7.75193	0.337012	-11.5265	-33.3421	0
0.9427	-4.38988	0.642276	-6.03304	-45.2442	0
0.9433	-5.00466	0.94754	-1.4543	-52.2628	0
0.9440	-9.27927	1.86333	-0.539582	-58.6756	0
0.9447	-10.797	2.77913	-2.98055	-63.5517	0
0.9453	-10.4992	0.0317475	-6.33624	-67.5191	0
0.9460	-10.1918	-4.54477	-2.67736	-71.1835	0
0.9467	-11.1044	-2.10388	6.78332	-70.8806	0
0.9473	-15.0716	2.77913	9.22429	-68.4352	0
0.9480	-17.2137	0.94754	9.22429	-65.3839	0
0.9487	-12.0169	-1.79862	16.5523	-56.8434	0
0.9493	-7.13716	-0.272296	23.2637	-42.193	0
0.9500	-5.91721	-0.272296	18.3818	-31.5099	0
0.9507	-3.78471	-2.71441	2.81611	-22.0532	0
0.9513	-2.56477	-1.79862	-15.4937	-7.7057	0
0.9520	-5.30244	0.642276	-26.7838	6.93735	0
0.9527	-8.04972	0.94754	-28.0069	16.0985	0
0.9533	-4.69727	0.0317475	-26.1723	24.9493	0
0.9540	-0.730046	0.0317475	-19.7641	34.406	0
0.9547	0.182511	0.642276	-6.03304	39.9027	0
0.9553	0.182511	1.86333	-1.7575	42.0378	0
0.9560	0.797287	2.77913	-15.4937	44.173	0
0.9567	1.10467	1.86333	-24.0397	46.0052	0
0.9573	1.40246	0.642276	-17.6264	42.6436	0
0.9580	4.76451	3.69492	-12.4412	32.5738	0
0.9587	8.42435	6.44108	-12.138	20.0659	0
0.9593	7.51179	2.47386	-9.08554	9.68569	0
0.9600	4.76451	-1.18809	-5.11832	-0.384177	0
0.9607	3.23718	1.86333	-2.67736	-11.9834	0
0.9613	0.182511	4.60949	0.986665	-23.8855	0
0.9620	-3.47732	2.47386	3.42763	-33.9553	0
0.9627	-4.38988	-0.882824	-1.15111	-42.8062	0
0.9633	-5.30244	-3.6302	-10.915	-53.1789	0
0.9640	-8.04972	-2.71441	-17.9347	-60.8108	0
0.9647	-11.1044	-0.272296	-19.1526	-64.1649	0
0.9653	-12.6317	-2.71441	-19.1526	-65.3839	0
0.9660	-12.6317	-7.29215	-18.2379	-64.4678	0
0.9667	-12.9391	-6.0711	-11.8297	-62.3327	0
0.9673	-14.159	-2.71441	-1.4543	-58.9785	0
0.9680	-12.0169	-1.79862	7.09165	-50.1277	0
0.9687	-8.97188	-0.882824	13.803	-38.2256	0
0.9693	-8.04972	-1.49335	23.572	-30.2909	0
0.9700	-5.60983	-1.49335	29.3687	-20.5239	0
0.9707	-2.56477	0.642276	19.908	-4.96475	0
0.9713	-2.56477	0.94754	2.81611	8.76958	0
0.9720	-0.730046	-0.57756	-6.33624	16.4014	0
0.9727	5.67707	-0.272296	-9.08554	27.0845	0
0.9733	9.64429	-0.882824	-9.38873	38.9866	0
0.9740	11.1716	-2.40915	-0.842776	47.2242	0
0.9747	15.7536	-1.18809	12.8883	49.9725	0
0.9753	21.2386	-0.272296	18.3818	51.1916	0
0.9760	21.546	-0.57756	17.7702	52.7135	0
0.9767	17.8861	0.94754	18.9933	53.6296	0
0.9773	16.6662	2.77913	20.2112	49.0564	0
0.9780	16.9736	2.1686	18.9933	40.8114	0
0.9787	13.0063	0.0317475	14.4146	31.9679	0
0.9793	8.42435	-0.272296	10.1441	21.5878	0
0.9800	9.3369	0.642276	11.0589	8.76958	0
0.9807	8.11696	0.94754	10.4473	-4.96475	0
0.9813	2.92979	-0.57756	3.12444	-18.0859	0
0.9820	2.01723	0.0317475	-1.7575	-29.0718	0
0.9827	3.85195	3.38965	2.20972	-38.8388	0
0.9833	-1.94999	3.08439	5.8686	-48.9087	0
0.9840	-8.97188	-0.272296	3.73596	-57.1463	0
0.9847	-8.3571	-0.882824	3.73596	-60.8108	0
0.9853	-8.04972	-0.882824	7.39485	-62.9459	0
0.9860	-13.2465	-3.01967	3.73596	-62.643	0
0.9867	-15.379	-2.10388	-6.94776	-60.8108	0
0.9873	-14.4664	0.642276	-13.6591	-58.9785	0
0.9880	-18.1263	0.0317475	-13.9675	-52.5657	0
0.9887	-21.7861	-1.18809	-9.69192	-39.1417	0
0.9893	-17.8189	-1.18809	-2.98055	-27.8528	0
0.9900	-12.0169	-0.272296	2.20972	-18.6917	0
0.9907	-9.88444	0.94754	6.48013	-4.96475	0
0.9913	-6.53199	0.0317475	10.1441	10.6018	0
0.9920	-2.56477	-2.10388	11.6704	20.6717	0
0.9927	-1.33522	-1.49335	12.8883	28.9093	0
0.9933	-0.730046	-0.882824	14.7177	36.5411	0
0.9940	1.10467	-1.18809	11.3621	45.0891	0
0.9947	2.92979	2.77913	5.56541	53.6296	0
0.9953	5.36968	4.60949	7.39485	57.2941	0
0.9960	9.3369	0.642276	15.9408	53.3267	0
0.9967	13.3041	-0.272296	21.7375	50.2755	0
0.9973	14.5337	1.86333	25.0983	51.1916	0
0.9980	13.0063	-0.272296	28.454	46.9213	0
0.9987	12.0842	-0.882824	23.572	35.3221	0
0.9993	12.0842	0.642276	6.48013	25.2522	0
1.0000	11.1716	-0.57756	-11.5265	15.1824	0
1.0007	9.3369	0.0317475	-17.9347	1.44805	0
1.0013	7.81918	3.69492	-18.2379	-12.5892	0
1.0020	4.14973	3.69492	-20.0725	-23.2723	0
1.0027	-1.6426	-0.272296	-22.5134	-33.645	0
1.0033	-4.38988	-1.79862	-24.0397	-42.4959	0
1.0040	-5.30244	-1.49335	-25.2576	-47.9926	0
1.0047	-6.53199	-2.10388	-23.7313	-50.7409	0
1.0053	-8.04972	-3.6302	-18.2379	-52.5657	0
1.0060	-9.57705	-2.71441	-14.2707	-53.7921	0
1.0067	-12.3243	0.94754	-15.7969	-52.2628	0
1.0073	-16.2915	3.69492	-19.7641	-47.3793	0
1.0080	-18.7314	1.86333	-20.0725	-41.2768	0
1.0087	-17.2137	-0.272296	-18.8494	-31.8202	0
1.0093	-12.6317	0.0317475	-19.1526	-20.221	0
1.0100	-10.797	-0.272296	-17.9347	-10.454	0
1.0107	-10.797	-2.10388	-11.8297	0.834846	0
1.0113	-7.44455	-1.79862	-4.2036	17.0146	0
1.0120	-1.33522	1.86333	4.34235	30.4386	0
1.0127	3.85195	1.86333	14.7177	38.9866	0
1.0133	9.3369	0.0317475	22.349	48.1403	0
1.0140	15.4462	0.337012	26.3162	55.4618	0
1.0147	18.5009	1.86333	29.0655	58.5131	0
1.0153	18.5009	0.94754	26.9277	63.0937	0
1.0160	18.5009	-0.57756	18.685	66.4478	0
1.0167	18.7987	-0.57756	14.7177	64.0098	0
1.0173	19.1061	0.0317475	18.685	61.2614	0
1.0180	21.2386	0.642276	21.1311	55.4618	0
1.0187	21.546	1.86333	17.467	42.6436	0
1.0193	18.5009	3.38965	11.9736	29.8254	0
1.0200	16.6662	0.94754	6.48013	18.8394	0
1.0207	15.1388	-3.01967	-0.539582	4.80221	0
1.0213	9.3369	-2.40915	-6.94776	-7.7057	0
1.0220	2.63201	0.337012	-11.8297	-16.8668	0
1.0227	-1.6426	-0.882824	-16.1052	-28.4586	0
1.0233	-5.30244	-2.71441	-16.7116	-38.5285	0
1.0240	-9.57705	-1.79862	-14.579	-42.4959	0
1.0247	-12.9391	-1.79862	-15.4937	-44.631	0
1.0253	-15.0716	-4.23951	-17.3232	-47.0764	0
1.0260	-15.0716	-4.85004	-14.8822	-48.5984	0
1.0267	-14.4664	-3.93547	-14.2707	-48.9087	0
1.0273	-14.4664	-3.6302	-17.3232	-44.3281	0
1.0280	-13.8517	-2.71441	-16.4084	-33.9553	0
1.0287	-12.3243	-1.79862	-12.7444	-22.9693	0
1.0293	-13.5443	-3.6302	-10.915	-13.2024	0
1.0300	-14.159	-4.54477	-6.33624	-3.13252	0
1.0307	-9.88444	-1.18809	-0.23125	8.16376	0
1.0313	-2.86255	0.0317475	-2.36902	19.7556	0
1.0320	2.01723	-3.32494	-4.80999	32.2709	0
1.0327	5.67707	-3.01967	2.81611	43.5597	0
1.0333	10.2591	0.642276	10.1441	53.6296	0
1.0340	13.3041	1.2528	7.39485	60.6482	0
1.0347	12.3916	-0.882824	2.20972	62.7907	0
1.0353	11.1716	-0.882824	2.20972	63.6995	0
1.0360	12.0842	0.0317475	4.95388	65.5317	0
1.0367	11.7864	0.0317475	8.92109	65.5317	0
1.0373	12.3916	0.337012	14.1114	60.0424	0
1.0380	15.7536	0.94754	19.2965	51.8048	0
1.0387	16.3588	1.86333	21.1311	42.6436	0
1.0393	13.9189	2.77913	19.2965	30.7415	0
1.0400	13.0063	1.2528	15.6376	17.9233	0
1.0407	7.51179	-0.882824	11.0589	8.16376	0
1.0413	-1.03743	-0.882824	3.42763	-3.73834	0
1.0420	-2.86255	0.94754	-5.42152	-19.3049	0
1.0427	-1.6426	2.77913	-10.915	-29.988	0
1.0433	-6.82977	1.86333	-15.4937	-35.7876	0
1.0440	-12.6317	0.0317475	-20.9872	-43.7223	0
1.0447	-13.2465	-1.49335	-21.9019	-49.8248	0
1.0453	-13.2465	-2.10388	-17.9347	-50.7409	0
1.0460	-13.5443	-2.10388	-14.2707	-50.7409	0
1.0467	-14.4664	-1.49335	-13.0528	-50.1277	0
1.0473	-15.9842	-1.79862	-11.2182	-45.8574	0
1.0480	-14.7642	-3.01967	-8.7772	-38.2256	0
1.0487	-12.0169	-3.6302	-5.42152	-27.8528	0
1.0493	-10.4992	-1.79862	0.0719443	-17.1698	0
1.0500	-8.97188	0.94754	4.65068	-8.016	0
1.0507	-6.82977	2.47386	8.30957	4.19639	0
1.0513	-3.47732	0.94754	14.1114	19.4526	0
1.0520	0.182511	-0.882824	20.2112	31.9679	0
1.0527	3.54456	-0.882824	22.349	41.1217	0
1.0533	5.98446	0.337012	22.0458	48.4432	0
1.0540	9.3369	2.77913	21.1311	53.6296	0
1.0547	13.0063	6.13581	18.9933	58.2102	0
1.0553	14.8315	7.35687	12.8883	60.6482	0
1.0560	14.8315	6.13581	4.03916	58.8234	0
1.0567	14.8315	3.69492	0.375138	57.9073	0
1.0573	15.7536	0.94754	2.81611	57.2941	0
1.0580	17.5787	-0.272296	3.42763	49.9725	0
1.0587	15.4462	1.2528	0.683471	36.2382	0
1.0593	10.5665	1.55807	-2.36902	25.2522	0
1.0600	7.51179	0.337012	-7.25096	18.8394	0
1.0607	5.36968	2.47386	-14.579	6.93735	0
1.0613	2.92979	3.69492	-19.4609	-10.454	0
1.0620	-0.422658	-0.57756	-20.6788	-23.8855	0
1.0627	-3.47732	-3.01967	-18.5462	-33.0392	0
1.0633	-3.47732	-2.40915	-14.579	-42.8062	0
1.0640	-0.730046	-3.32494	-11.8297	-49.8248	0
1.0647	-2.25738	-3.93547	-12.7444	-53.7921	0
1.0653	-6.2246	-1.79862	-15.4937	-58.6756	0
1.0660	-6.2246	-1.18809	-17.6264	-59.8946	0
1.0667	-3.47732	-0.882824	-17.02	-56.2302	0
1.0673	-5.30244	1.55807	-17.9347	-54.398	0
1.0680	-9.27927	0.642276	-19.1526	-49.5145	0
1.0687	-7.13716	-2.40915	-14.2707	-37.3095	0
1.0693	0.489899	-2.71441	-5.72471	-26.0206	0
1.0700	3.85195	-1.18809	0.986665	-16.8668	0
1.0707	2.32462	-1.79862	8.6179	-2.82222	0
1.0713	5.67707	-2.40915	16.244	12.7369	0
1.0720	11.1716	-1.79862	18.9933	23.42	0
1.0727	11.479	-2.10388	22.6522	33.187	0
1.0733	13.9189	-3.32494	29.9802	43.5597	0
1.0740	20.6334	-2.40915	28.454	48.1403	0
1.0747	23.0733	0.94754	19.2965	50.8887	0
1.0753	22.4681	0.337012	15.3293	56.075	0
1.0760	24.908	-1.49335	16.8555	57.9073	0
1.0767	26.4353	0.0317475	19.6048	54.2428	0
1.0773	26.7331	0.94754	20.8227	49.3593	0
1.0780	29.4804	0.337012	7.39485	42.9539	0
1.0787	31.3151	3.69492	-20.3757	31.6576	0
1.0793	27.0405	4.91475	-38.6855	17.6204	0
1.0800	22.1607	0.94754	-37.4676	6.33153	0
1.0807	17.8861	-0.882824	-32.5805	-3.13252	0
1.0813	11.7864	-0.57756	-29.5331	-15.6404	0
1.0820	6.59923	-0.57756	-24.3429	-29.3748	0
1.0827	2.63201	0.0317475	-18.8494	-38.2256	0
1.0833	-4.08249	-0.882824	-16.4084	-45.2442	0
1.0840	-9.88444	-3.32494	-14.579	-52.876	0
1.0847	-13.5443	-2.71441	-12.7444	-57.4492	0
1.0853	-19.0388	-2.71441	-13.6591	-58.3653	0
1.0860	-23.6208	-5.46057	-17.02	-59.8946	0
1.0867	-23.6208	-5.46057	-17.02	-59.8946	0
1.0873	-24.5334	-4.54477	-13.0528	-54.7083	0
1.0880	-27.2807	-5.46057	-9.38873	-45.8574	0
1.0887	-26.3681	-5.46057	-6.03304	-34.2582	0
1.0893	-23.6208	-5.46057	-2.98055	-24.1884	0
1.0900	-22.6987	-5.46057	-1.15111	-15.0346	0
1.0907	-18.7314	-1.79862	2.81611	-1.90611	0
1.0913	-13.5443	-0.272296	10.1441	11.8208	0
1.0920	-11.1044	-3.6302	15.0261	21.5878	0
1.0927	-10.4992	-3.6302	19.908	30.7415	0
1.0933	-8.04972	-0.57756	25.7047	41.1217	0
1.0940	-3.47732	-1.79862	29.9802	47.2242	0
1.0947	0.797287	-4.54477	32.1129	49.9725	0
1.0953	3.54456	-3.32494	34.2506	52.7135	0
1.0960	4.14973	-1.79862	36.6916	53.9399	0
1.0967	5.0719	-1.49335	40.6588	53.3267	0
1.0973	8.42435	-0.882824	44.0145	49.0564	0
1.0980	10.5665	-0.882824	39.4409	40.2056	0
1.0987	6.29184	0.0317475	31.8097	29.2196	0
1.0993	0.797287	0.0317475	28.7572	18.2336	0
1.1000	0.182511	-1.79862	25.7047	7.85346	0
1.1007	-1.6426	-2.40915	18.0786	-3.73834	0
1.1013	-8.97188	0.0317475	11.0589	-18.3888	0
1.1020	-12.6317	0.94754	8.30957	-31.207	0
1.1027	-13.2465	0.337012	4.03916	-37.6124	0
1.1033	-19.9514	0.0317475	-4.5068	-45.2442	0
1.1040	-27.2807	-0.882824	-16.4084	-56.5331	0
1.1047	-29.1154	-2.71441	-25.5659	-62.643	0
1.1053	-30.9405	-2.71441	-28.3101	-62.643	0
1.1060	-32.4678	-1.18809	-30.4479	-61.7269	0
1.1067	-32.1604	-2.10388	-31.9741	-58.6756	0
1.1073	-30.9405	-5.46057	-28.0069	-52.5657	0
1.1080	-28.808	-6.37636	-24.9544	-44.9413	0
1.1087	-27.588	-4.54477	-23.4281	-33.9553	0
1.1093	-28.1932	-4.54477	-15.7969	-22.3561	0
1.1100	-24.5334	-3.32494	-10.915	-13.2024	0
1.1107	-18.4337	0.94754	-15.4937	-0.687086	0
1.1113	-16.2915	1.86333	-16.7116	14.2663	0
1.1120	-12.6317	-1.79862	-9.69192	24.639	0
1.1127	-5.00466	-2.71441	-5.42152	34.406	0
1.1133	-1.6426	0.0317475	-1.7575	45.6949	0
1.1140	1.10467	0.94754	7.39485	52.7135	0
1.1147	6.59923	1.55807	12.5851	57.597	0
1.1153	8.42435	5.22002	13.1915	61.8746	0
1.1160	9.03912	5.22002	13.803	60.0424	0
1.1167	13.6115	0.0317475	12.8883	55.4618	0
1.1173	16.0514	-0.882824	12.8883	55.4618	0
1.1180	16.0514	2.77913	16.244	49.3593	0
1.1187	15.7536	1.55807	18.3818	34.7089	0
1.1193	12.0842	-1.18809	17.7702	24.639	0
1.1200	9.95168	0.94754	16.8555	19.4526	0
1.1207	9.95168	0.94754	12.5851	7.24764	0
1.1213	6.59923	-2.40915	5.56541	-8.93211	0
1.1220	2.32462	-1.79862	2.81611	-20.8342	0
1.1227	1.10467	0.0317475	0.986665	-31.8202	0
1.1233	-3.47732	-1.18809	-5.42152	-42.4959	0
1.1240	-8.97188	-0.882824	-10.6118	-48.2955	0
1.1247	-9.27927	-0.882824	-10.3035	-51.657	0
1.1253	-9.27927	-3.6302	-9.08554	-57.1463	0
1.1260	-11.7192	-3.01967	-10.915	-59.2814	0
1.1267	-14.4664	0.0317475	-17.02	-56.2302	0
1.1273	-19.0388	-1.18809	-24.3429	-51.9599	0
1.1280	-22.6987	-4.54477	-24.6461	-45.5471	0
1.1287	-19.9514	-4.54477	-20.3757	-33.9553	0
1.1293	-15.6864	-3.6302	-24.3429	-20.5239	0
1.1300	-15.6864	-2.40915	-33.192	-10.454	0
1.1307	-15.379	-0.57756	-31.9741	0.531937	0
1.1313	-9.88444	0.337012	-20.6788	14.2663	0
1.1320	-3.78471	-0.272296	-10.6118	27.6903	0
1.1327	-0.730046	-0.882824	-5.11832	37.7602	0
1.1333	2.92979	-1.18809	-0.539582	46.3081	0
1.1340	7.51179	-2.10388	6.48013	52.7135	0
1.1347	10.8642	-0.882824	11.9736	54.5457	0
1.1353	13.9189	1.55807	12.5851	52.7135	0
1.1360	17.5787	0.94754	11.9736	50.2755	0
1.1367	19.1061	-0.882824	15.6376	49.9725	0
1.1373	19.1061	-1.18809	17.7702	48.7461	0
1.1380	18.5009	-0.272296	13.4998	41.1217	0
1.1387	16.9736	2.47386	7.09165	29.2196	0
1.1393	14.5337	4.60949	1.28986	18.5365	0
1.1400	11.479	0.94754	-2.36902	7.85346	0
1.1407	9.64429	-3.01967	-3.59208	-4.04863	0
1.1413	9.95168	-2.10388	-4.80999	-15.9507	0
1.1420	9.03912	-0.272296	-7.25096	-28.1557	0
1.1427	4.14973	0.0317475	-8.17082	-39.7549	0
1.1433	-1.33522	1.55807	-9.08554	-47.3793	0
1.1440	-3.78471	0.94754	-10.0003	-51.657	0
1.1447	-5.60983	-2.71441	-10.0003	-53.7921	0
1.1453	-6.82977	-2.71441	-10.6118	-56.2302	0
1.1460	-5.91721	-0.882824	-10.0003	-58.9785	0
1.1467	-7.13716	-1.49335	-7.25096	-56.2302	0
1.1473	-10.797	-1.18809	-5.11832	-49.8248	0
1.1480	-9.88444	0.94754	-1.7575	-43.412	0
1.1487	-5.30244	0.0317475	5.8686	-32.7289	0
1.1493	-5.30244	-0.882824	13.4998	-18.6917	0
1.1500	-5.30244	1.2528	17.1587	-7.7057	0
1.1507	-1.33522	3.69492	18.3818	5.11251	0
1.1513	-0.11527	3.38965	17.7702	19.7556	0
1.1520	0.182511	1.86333	18.9933	26.1684	0
1.1527	5.98446	2.77913	21.7375	32.5738	0
1.1533	10.5665	4.00018	17.467	45.392	0
1.1540	12.3916	2.77913	5.56541	53.6296	0
1.1547	17.5787	1.86333	-0.842776	56.6809	0
1.1553	20.9408	3.38965	2.20972	63.3966	0
1.1560	19.4135	3.08439	5.8686	65.5317	0
1.1567	20.9408	2.1686	4.95388	60.6482	0
1.1573	23.0733	3.69492	2.81611	56.378	0
1.1580	19.1061	3.69492	1.90138	49.0564	0
1.1587	14.8315	2.1686	2.51291	35.9353	0
1.1593	14.2263	2.77913	1.90138	25.2522	0
1.1600	14.5337	1.86333	1.90138	17.0146	0
1.1607	12.0842	0.337012	3.73596	4.19639	0
1.1613	6.89701	1.55807	2.20972	-9.53793	0
1.1620	2.01723	2.1686	-1.7575	-20.5239	0
1.1627	-1.6426	0.0317475	-1.7575	-28.1557	0
1.1633	-6.2246	-1.79862	1.90138	-36.0905	0
1.1640	-9.27927	-0.882824	2.81611	-47.0764	0
1.1647	-9.88444	-0.272296	5.56541	-55.3141	0
1.1653	-11.1044	-1.79862	9.83581	-57.7595	0
1.1660	-13.2465	-3.6302	-3.59208	-57.1463	0
1.1667	-15.0716	-4.54477	-30.1395	-54.398	0
1.1673	-19.0388	-3.93547	-41.738	-48.9087	0
1.1680	-19.3462	-2.71441	-35.3298	-41.2768	0
1.1687	-12.3243	-0.272296	-29.2248	-30.5938	0
1.1693	-8.3571	-0.882824	-21.9019	-19.6078	0
1.1700	-8.66449	-3.32494	-11.2182	-10.454	0
1.1707	-4.08249	-2.71441	-7.86248	-0.0812682	0
1.1713	3.85195	-1.49335	-9.38873	12.7369	0
1.1720	9.3369	-3.6302	-4.80999	26.1684	0
1.1727	13.3041	-3.32494	2.20972	39.9027	0
1.1733	15.1388	-1.18809	6.17693	48.1403	0
1.1740	17.2713	-1.79862	12.2768	50.2755	0
1.1747	22.1607	-1.79862	21.1311	54.5457	0
1.1753	24.6006	0.642276	24.7899	58.8234	0
1.1760	23.0733	0.0317475	25.4015	57.2941	0
1.1767	23.6881	-2.10388	27.8424	55.1589	0
1.1773	24.908	-0.882824	27.2309	53.0238	0
1.1780	23.9858	0.94754	21.7375	44.4759	0
1.1787	20.6334	0.94754	18.0786	32.5738	0
1.1793	16.9736	-0.57756	15.9408	21.8907	0
1.1800	13.3041	-0.882824	10.7505	9.07987	0
1.1807	8.73173	-0.272296	0.683471	-3.73834	0
1.1813	2.01723	-1.18809	-15.4937	-14.1185	0
1.1820	-4.08249	-3.6302	-31.0542	-25.4074	0
1.1827	-10.1918	-4.23951	-35.633	-35.1743	0
1.1833	-18.4337	-3.93547	-35.0215	-40.6636	0
1.1840	-23.6208	-3.32494	-35.0215	-46.1603	0
1.1847	-24.5334	-2.71441	-31.0542	-53.1789	0
1.1853	-25.4459	-3.32494	-26.1723	-56.2302	0
1.1860	-23.0061	-2.10388	-24.6461	-55.0112	0
1.1867	-18.1263	0.94754	-19.1526	-53.4818	0
1.1873	-20.2588	0.0317475	-12.4412	-49.8248	0
1.1880	-22.6987	-3.6302	-10.3035	-42.4959	0
1.1887	-17.5115	-4.54477	-5.42152	-32.7289	0
1.1893	-14.4664	-3.6302	3.42763	-22.0532	0
1.1900	-12.6317	-3.01967	7.09165	-10.454	0
1.1907	-5.60983	-2.71441	8.00637	2.66707	0
1.1913	-1.03743	-3.01967	10.7505	15.7882	0
1.1920	0.182511	-2.71441	11.6704	28.9093	0
1.1927	5.98446	-1.49335	9.83581	40.8114	0
1.1933	11.1716	-0.272296	6.48013	48.4432	0
1.1940	12.3916	-1.18809	4.65068	53.3267	0
1.1947	14.8315	-2.40915	10.1441	57.2941	0
1.1953	16.3588	-1.18809	16.8555	61.5643	0
1.1960	16.3588	0.642276	15.6376	64.6156	0
1.1967	17.8861	-0.57756	13.4998	63.3966	0
1.1973	18.1935	-2.71441	19.6048	57.2941	0
1.1980	16.3588	-0.272296	26.6194	48.1403	0
1.1987	16.6662	2.1686	26.6194	36.2382	0
1.1993	15.7536	0.94754	24.7899	21.2849	0
1.2000	10.2591	-0.57756	25.7047	8.76958	0
1.2007	6.59923	0.0317475	27.8424	-0.0812682	0
1.2013	5.0719	0.0317475	26.3162	-11.3702	0
1.2020	0.182511	-1.18809	22.0458	-23.8855	0
1.2027	-5.30244	-2.10388	17.467	-33.0392	0
1.2033	-6.53199	-2.71441	6.17693	-39.7549	0
1.2040	-7.13716	-0.882824	-15.7969	-47.0764	0
1.2047	-11.4118	0.642276	-37.1592	-52.5657	0
1.2053	-17.2137	-2.10388	-44.7905	-55.3141	0
1.2060	-19.9514	-2.71441	-42.9559	-56.8434	0
1.2067	-19.9514	0.337012	-39.297	-56.8434	0
1.2073	-19.3462	-1.49335	-35.0215	-51.9599	0
1.2080	-18.7314	-6.37636	-31.0542	-40.0578	0
1.2087	-15.379	-4.23951	-24.9544	-27.2396	0
1.2093	-10.797	0.0317475	-17.3232	-18.6917	0
1.2100	-8.97188	-0.272296	-16.1052	-8.93211	0
1.2107	-7.75193	-1.49335	-20.0725	3.28028	0
1.2113	-3.47732	-0.882824	-17.9347	14.2663	0
1.2120	0.489899	0.337012	-12.138	24.3361	0
1.2127	3.54456	1.2528	-10.0003	35.9353	0
1.2133	9.3369	1.55807	-4.5068	44.173	0
1.2140	14.5337	0.94754	6.17693	49.0564	0
1.2147	16.6662	2.1686	12.2768	53.6296	0
1.2153	19.1061	2.77913	15.3293	56.378	0
1.2160	23.0733	0.94754	20.8227	56.6809	0
1.2167	24.908	1.2528	24.1784	55.4618	0
1.2173	23.3807	3.69492	22.9605	50.8887	0
1.2180	19.1061	3.38965	20.8227	42.0378	0
1.2187	15.4462	0.94754	13.1915	30.7415	0
1.2193	12.0842	-0.272296	0.986665	17.9233	0
1.2200	6.59923	-1.49335	-6.94776	6.63444	0
1.2207	2.01723	-0.882824	-10.3035	-3.13252	0
1.2213	-0.730046	2.1686	-13.6591	-16.5565	0
1.2220	-5.00466	3.38965	-13.9675	-30.5938	0
1.2227	-8.3571	0.94754	-13.9675	-40.6636	0
1.2233	-9.88444	0.337012	-19.1526	-50.7409	0
1.2240	-13.5443	1.2528	-21.5936	-60.1976	0
1.2247	-14.4664	-0.57756	-17.6264	-62.0298	0
1.2253	-11.4118	-1.18809	-16.4084	-61.7269	0
1.2260	-12.0169	0.0317475	-16.1052	-64.4678	0
1.2267	-14.4664	-1.79862	-12.4412	-64.4678	0
1.2273	-15.0716	-3.6302	-12.138	-58.9785	0
1.2280	-15.379	-3.01967	-14.579	-50.4306	0
1.2287	-14.4664	-2.71441	-10.3035	-39.4446	0
1.2293	-12.9391	-4.54477	-4.80999	-28.4586	0
1.2300	-12.9391	-2.71441	-4.2036	-18.3888	0
1.2307	-8.97188	1.86333	0.0719443	-5.57056	0
1.2313	-2.86255	2.47386	6.48013	6.93735	0
1.2320	-3.47732	0.94754	5.56541	17.6204	0
1.2327	-4.38988	0.0317475	2.51291	31.6576	0
1.2333	0.797287	-0.57756	5.8686	41.7275	0
1.2340	5.0719	0.0317475	11.3621	42.3407	0
1.2347	8.42435	2.77913	16.5523	43.5597	0
1.2353	11.1716	5.22002	18.9933	48.4432	0
1.2360	10.2591	3.69492	18.9933	49.0564	0
1.2367	9.3369	2.1686	20.2112	47.2242	0
1.2373	11.479	2.77913	21.1311	45.392	0
1.2380	13.6115	2.47386	19.2965	36.844	0
1.2387	14.8315	2.1686	20.2112	24.0332	0
1.2393	14.2263	3.08439	19.2965	16.0985	0
1.2400	9.3369	2.47386	13.1915	8.76958	0
1.2407	5.67707	0.0317475	8.6179	-4.96475	0
1.2413	3.23718	-0.882824	3.73596	-18.3888	0
1.2420	-1.94999	0.0317475	-5.42152	-30.2909	0
1.2427	-4.08249	-0.57756	-9.69192	-41.8901	0
1.2433	-1.6426	-1.79862	-8.17082	-49.8248	0
1.2440	-2.56477	-0.882824	-8.47401	-53.1789	0
1.2447	-7.44455	0.94754	-6.94776	-57.7595	0
1.2453	-11.7192	0.94754	-2.67736	-62.643	0
1.2460	-15.9842	0.642276	-3.28374	-63.2488	0
1.2467	-17.2137	1.86333	-6.03304	-60.8108	0
1.2473	-17.5115	0.94754	-7.55929	-58.0624	0
1.2480	-19.6536	-2.10388	-7.25096	-51.657	0
1.2487	-17.8189	-1.49335	-0.842776	-40.9739	0
1.2493	-12.6317	1.55807	3.12444	-28.1557	0
1.2500	-10.797	0.94754	0.0719443	-16.2536	0
1.2507	-9.57705	-1.49335	3.73596	-4.65445	0
1.2513	-4.38988	-0.57756	15.6376	9.68569	0
1.2520	0.797287	1.86333	20.2112	23.7229	0
1.2527	2.92979	1.2528	21.7375	35.9353	0
1.2533	5.67707	0.642276	28.1456	45.0891	0
1.2540	12.699	1.86333	32.4212	51.8048	0
1.2547	19.4135	0.94754	33.3359	56.9912	0
1.2553	22.1607	-0.57756	33.9474	59.7321	0
1.2560	23.9858	0.337012	31.1981	58.8234	0
1.2567	26.4353	1.86333	24.7899	56.9912	0
1.2573	26.7331	0.94754	18.0786	54.5457	0
1.2580	24.6006	0.642276	7.70318	46.0052	0
1.2587	21.2386	1.55807	-4.2036	33.7928	0
1.2593	15.7536	3.38965	-11.8297	20.6717	0
1.2600	10.2591	3.38965	-14.579	7.24764	0
1.2607	9.3369	1.55807	-13.9675	-4.04863	0
1.2613	6.29184	-0.57756	-12.7444	-14.1185	0
1.2620	-0.11527	-2.40915	-12.7444	-26.9367	0
1.2627	-3.47732	-3.6302	-13.9675	-36.6963	0
1.2633	-5.30244	-3.01967	-14.579	-40.6636	0
1.2640	-12.3243	-1.18809	-13.6591	-45.8574	0
1.2647	-17.5115	-1.18809	-12.4412	-51.657	0
1.2653	-16.2915	-1.49335	-12.4412	-52.876	0
1.2660	-17.2137	-1.49335	-16.1052	-52.5657	0
1.2667	-21.4787	-2.40915	-22.8166	-52.2628	0
1.2673	-22.0935	-2.71441	-25.8691	-50.1277	0
1.2680	-20.5662	-0.57756	-20.9872	-44.9413	0
1.2687	-19.9514	0.94754	-11.8297	-30.5938	0
1.2693	-17.2137	0.337012	-6.33624	-12.2863	0
1.2700	-12.9391	0.337012	-2.67736	-1.30029	0
1.2707	-10.797	0.94754	3.73596	8.76958	0
1.2713	-7.75193	1.2528	8.30957	24.3361	0
1.2720	-1.94999	0.642276	9.22429	32.8767	0
1.2727	3.23718	-0.882824	12.8883	36.844	0
1.2733	7.51179	-0.882824	20.2112	46.0052	0
1.2740	14.5337	0.337012	27.2309	53.6296	0
1.2747	19.4135	0.337012	31.8097	55.4618	0
1.2753	17.5787	-0.57756	32.7244	58.8234	0
1.2760	15.1388	-0.272296	28.7572	62.4805	0
1.2767	18.5009	-0.882824	19.6048	60.9585	0
1.2773	20.326	-1.18809	8.30957	56.075	0
1.2780	18.1935	-0.57756	2.20972	47.2242	0
1.2787	19.1061	0.0317475	2.51291	35.3221	0
1.2793	19.1061	0.0317475	2.20972	22.8068	0
1.2800	12.699	1.55807	1.28986	12.7369	0
1.2807	8.42435	1.55807	2.81611	2.36417	0
1.2813	8.73173	-0.272296	2.20972	-11.3702	0
1.2820	7.51179	-0.272296	-2.67736	-25.1045	0
1.2827	4.76451	0.642276	-7.25096	-33.9553	0
1.2833	0.489899	0.337012	-10.0003	-40.0578	0
1.2840	-8.04972	0.642276	-13.6591	-48.9087	0
1.2847	-13.2465	0.94754	-16.4084	-55.3141	0
1.2853	-14.159	-0.882824	-17.3232	-55.3141	0
1.2860	-19.0388	-0.882824	-22.2051	-54.0951	0
1.2867	-23.6208	0.642276	-29.5331	-53.1789	0
1.2873	-21.1809	1.55807	-30.1395	-50.1277	0
1.2880	-18.1263	-0.882824	-24.3429	-43.7223	0
1.2887	-16.2915	-3.32494	-21.2904	-32.7289	0
1.2893	-12.3243	-2.71441	-23.7313	-20.8342	0
1.2900	-11.1044	-0.57756	-24.6461	-10.757	0
1.2907	-12.3243	-0.882824	-20.9872	1.75096	0
1.2913	-8.04972	-0.882824	-15.4937	16.0985	0
1.2920	-3.78471	0.94754	-10.0003	27.6903	0
1.2927	-3.47732	1.55807	-7.25096	37.7602	0
1.2933	-2.25738	0.642276	-6.03304	45.392	0
1.2940	1.10467	1.55807	1.28986	49.9725	0
1.2947	4.45712	3.69492	11.6704	55.7647	0
1.2953	7.51179	4.60949	14.7177	59.7321	0
1.2960	9.3369	2.77913	11.3621	55.4618	0
1.2967	10.5665	0.94754	11.0589	52.1077	0
1.2973	12.699	1.2528	11.9736	50.2755	0
1.2980	13.3041	0.94754	10.1441	38.9866	0
1.2987	12.0842	0.337012	9.83581	25.2522	0
1.2993	11.1716	0.94754	14.4146	19.4526	0
1.3000	10.8642	0.0317475	18.0786	10.6018	0
1.3007	8.42435	-3.01967	15.0261	-4.04863	0
1.3013	6.29184	-3.32494	11.0589	-17.4727	0
1.3020	5.36968	-1.49335	11.9736	-29.3748	0
1.3027	2.92979	-3.01967	12.5851	-38.8388	0
1.3033	-2.56477	-4.54477	8.30957	-45.5471	0
1.3040	-6.82977	-2.40915	4.95388	-52.5657	0
1.3047	-9.57705	-1.79862	2.81611	-57.7595	0
1.3053	-12.3243	-3.01967	0.375138	-58.0624	0
1.3060	-15.0716	-2.71441	4.03916	-58.6756	0
1.3067	-17.8189	-2.40915	11.0589	-57.4492	0
1.3073	-20.2588	-2.71441	11.0589	-53.7921	0
1.3080	-19.9514	-1.18809	5.25707	-50.7409	0
1.3087	-15.379	-1.49335	-3.59208	-42.193	0
1.3093	-11.7192	-4.54477	-13.0528	-25.7103	0
1.3100	-9.57705	-4.54477	-12.138	-13.2024	0
1.3107	-5.91721	-0.57756	-7.25096	-3.43543	0
1.3113	-2.25738	0.94754	-17.6264	11.215	0
1.3120	0.182511	-0.57756	-30.751	23.7229	0
1.3127	4.14973	-0.272296	-25.8691	31.0518	0
1.3133	9.3369	0.94754	-14.2707	38.9866	0
1.3140	12.699	0.337012	-5.42152	45.392	0
1.3147	16.0514	-0.882824	8.6179	46.9213	0
1.3153	19.1061	-0.57756	26.013	48.7461	0
1.3160	20.326	1.55807	32.4212	51.8048	0
1.3167	22.4681	2.1686	19.2965	50.5784	0
1.3173	23.0733	0.0317475	-2.98055	45.392	0
1.3180	20.0186	0.0317475	-14.579	37.7602	0
1.3187	16.9736	2.77913	-16.4084	26.4713	0
1.3193	14.2263	4.60949	-19.7641	13.3501	0
1.3200	7.51179	4.60949	-23.4281	1.44805	0
1.3207	0.182511	3.69492	-24.6461	-10.757	0
1.3213	-0.11527	0.94754	-26.1723	-23.5752	0
1.3220	0.489899	-1.18809	-26.4806	-33.3421	0
1.3227	-2.56477	0.94754	-25.2576	-41.8901	0
1.3233	-5.00466	1.86333	-24.9544	-51.657	0
1.3240	-6.2246	-0.882824	-23.4281	-56.8434	0
1.3247	-11.1044	-2.10388	-20.0725	-59.2814	0
1.3253	-15.379	-2.71441	-17.3232	-62.9459	0
1.3260	-14.159	-1.79862	-13.9675	-62.643	0
1.3267	-10.797	1.55807	-12.7444	-57.4492	0
1.3273	-9.27927	2.47386	-11.8297	-53.4818	0
1.3280	-8.97188	-0.882824	-4.5068	-44.9413	0
1.3287	-7.44455	-0.882824	2.81611	-32.426	0
1.3293	-5.00466	0.337012	4.03916	-24.1884	0
1.3300	-2.56477	-2.71441	6.48013	-16.5565	0
1.3307	-0.422658	-2.71441	11.6704	-3.13252	0
1.3313	2.01723	0.337012	12.8883	9.68569	0
1.3320	3.54456	-0.57756	16.5523	18.5365	0
1.3327	6.59923	-1.79862	24.4868	28.9093	0
[truncated: 48,544 more rows]
