# Supplementary material for: Identification of Haptic Based Guiding Using Hard Reins
Source: PLoS One. 2015 Jul 22;10(7):e0132020. doi: 10.1371/journal.pone.0132020 (PMC4511788; doi:10.1371/journal.pone.0132020)
Supplement: S4 File — (ZIP) [file pone.0132020.s004.zip › EMGData2/Subject10/T16/t16.txt]

0.0000	-28.4288	3.5852	-20.5424	20.9203	0
0.0007	-30.5599	-0.687716	-19.9343	16.9522	0
0.0013	-29.3402	-2.21293	-14.4401	17.865	0
0.0020	-26.9008	-1.29738	-13.2196	18.782	0
0.0027	-25.3728	-2.51881	-13.5258	16.9522	0
0.0033	-23.5365	-4.04403	-10.1664	16.3394	0
0.0040	-19.8773	-3.73919	-6.1988	17.2564	0
0.0047	-17.7462	-4.04403	-4.06403	16.0352	0
0.0053	-17.1296	-4.65474	-2.84356	14.5096	0
0.0060	-14.6902	-3.43436	0.511674	14.5096	0
0.0067	-11.3393	-1.29738	3.87111	14.2053	0
0.0073	-7.97506	-0.992548	4.47924	11.4584	0
0.0080	-2.47964	-1.60327	5.39774	10.8457	0
0.0087	2.09094	-0.992548	9.05914	12.3755	0
0.0093	1.48779	-0.687716	10.2796	10.5414	0
0.0100	3.00238	-1.60327	9.97344	10.8457	0
0.0107	7.89464	-1.60327	10.5858	16.3394	0
0.0113	7.27808	-1.29738	11.1939	15.4266	0
0.0120	2.7075	-1.29738	7.83867	7.4903	0
0.0127	3.31066	-1.9081	3.25877	7.18602	0
0.0133	5.75009	-3.73919	1.73214	12.6797	0
0.0140	4.2355	-5.26546	2.95261	12.6797	0
0.0147	1.48779	-4.04403	4.17727	12.6797	0
0.0153	-0.34849	-1.9081	3.87111	14.2053	0
0.0160	-4.00764	-0.992548	1.43017	12.067	0
0.0167	-9.50306	-0.0769989	-1.6231	10.5414	0
0.0173	-13.1622	-0.0769989	-1.92926	12.6797	0
0.0180	-11.6342	-1.29738	-1.31693	12.067	0
0.0187	-7.06363	-1.29738	-1.92926	9.6286	0
0.0193	-5.53563	-0.687716	-3.45589	9.93288	0
0.0200	-6.15219	-0.687716	-5.59066	8.40731	0
0.0207	-5.84391	0.227832	-10.1664	4.43916	0
0.0213	-4.93248	1.14338	-14.4401	3.8306	0
0.0220	-4.6242	1.7541	-15.6606	5.96473	0
0.0227	-4.31592	2.97448	-13.5258	6.26901	0
0.0233	-5.84391	2.97448	-10.1664	5.35617	0
0.0240	-6.75535	-0.0769989	-6.1988	2.91359	0
0.0247	-3.0962	-1.60327	-3.45589	0.166729	0
0.0253	-0.0402104	0.227832	-1.31693	-0.441832	0
0.0260	-2.18477	1.14338	0.817839	-0.137551	0
0.0267	-3.69936	-1.29738	2.65064	-1.97157	0
0.0273	-0.65677	-3.12848	3.25877	-4.71426	0
0.0280	4.2355	-2.51881	3.25877	-4.40998	0
0.0287	6.9698	-0.38183	2.65064	-4.1057	0
0.0293	6.05837	-0.0769989	1.73214	-6.244	0
0.0300	4.83865	-1.29738	2.65064	-5.02271	0
0.0307	5.14693	-1.60327	4.47924	-2.27585	0
0.0313	5.14693	-1.60327	3.56494	-5.32699	0
0.0320	5.45521	-1.60327	2.03831	-8.07385	0
0.0327	7.89464	-0.687716	6.00588	-5.02271	0
0.0333	6.9698	-0.687716	10.5858	-5.02271	0
0.0340	5.45521	-1.29738	10.2796	-6.244	0
0.0347	6.9698	0.83855	9.66728	-0.441832	0
0.0353	6.9698	3.27931	11.8062	1.08374	0
0.0360	4.53037	0.83855	10.8877	-6.244	0
0.0367	4.2355	-2.82365	6.00588	-6.54828	0
0.0373	4.53037	-1.29738	2.34447	-1.35884	0
0.0380	1.48779	-0.0769989	2.34447	-3.49714	0
0.0387	-1.25993	-2.51881	4.47924	-6.244	0
0.0393	-0.34849	-2.21293	4.78541	-2.88441	0
0.0400	1.48779	-0.0769989	4.17727	-2.88441	0
0.0407	-0.34849	-0.687716	6.61821	-5.93555	0
0.0413	-3.0962	-0.687716	7.83867	-3.80142	0
0.0420	-3.40448	1.14338	4.78541	-3.49714	0
0.0427	-4.00764	0.227832	1.124	-7.76957	0
0.0433	-5.53563	-1.9081	1.124	-8.68241	0
0.0440	-4.00764	-0.0769989	1.73214	-7.46112	0
0.0447	-2.18477	0.83855	2.03831	-9.29514	0
0.0453	-4.00764	-0.992548	2.34447	-11.125	0
0.0460	-4.31592	-1.60327	2.34447	-10.208	0
0.0467	-2.47964	-0.992548	1.124	-9.9037	0
0.0473	-2.47964	-1.60327	-4.3702	-11.4293	0
0.0480	-2.18477	-0.687716	-8.9459	-13.5676	0
0.0487	0.871226	0.227832	-6.1988	-14.4804	0
0.0493	1.78266	-1.60327	-2.84356	-12.6506	0
0.0500	0.562946	-1.9081	-3.45589	-9.59942	0
0.0507	1.48779	-0.687716	-0.0964631	-8.37813	0
0.0513	2.09094	-0.687716	2.95261	-7.76957	0
0.0520	0.562946	-0.992548	-1.01077	-8.68241	0
0.0527	2.39922	-0.38183	-1.6231	-10.5164	0
0.0533	4.53037	0.227832	2.95261	-8.37813	0
0.0540	4.83865	0.227832	2.95261	-4.71426	0
0.0547	6.36665	-1.9081	1.124	-3.80142	0
0.0553	8.80608	-2.21293	3.25877	-3.80142	0
0.0560	8.18952	0.83855	2.95261	-3.18869	0
0.0567	6.9698	1.14338	3.25877	-2.88441	0
0.0573	7.58636	-1.60327	8.14065	-1.05456	0
0.0580	7.89464	-1.29738	10.2796	1.08374	0
0.0587	6.9698	1.14338	9.36111	-0.75028	0
0.0593	5.14693	0.83855	8.44681	-3.80142	0
0.0600	2.39922	-0.38183	6.31204	-5.63127	0
0.0607	3.00238	-1.29738	6.61821	-8.37813	0
0.0613	6.67493	-1.60327	10.8877	-8.07385	0
0.0620	6.67493	-0.0769989	13.941	-5.02271	0
0.0627	2.39922	0.227832	13.941	-5.02271	0
0.0633	0.562946	-0.0769989	13.0267	-4.71426	0
0.0640	1.48779	0.533719	10.2796	-2.27585	0
0.0647	-2.47964	-0.687716	8.44681	-5.32699	0
0.0653	-10.4145	-1.60327	6.61821	-8.68241	0
0.0660	-13.4705	0.227832	1.124	-4.40998	0
0.0667	-12.2508	0.533719	-5.59066	-2.88441	0
0.0673	-13.4705	-2.51881	-7.72544	-8.07385	0
0.0680	-14.9985	-1.9081	-7.1173	-7.46112	0
0.0687	-13.1622	0.227832	-6.81113	-3.80142	0
0.0693	-12.5591	-2.21293	-6.1988	-4.71426	0
0.0700	-13.4705	-4.34991	-6.50497	-4.1057	0
0.0707	-11.0311	-0.0769989	-8.64393	-1.35884	0
0.0713	-8.59162	4.50075	-8.9459	-4.1057	0
0.0720	-8.59162	2.05893	-8.0316	-5.63127	0
0.0727	-7.06363	-2.51881	-8.0316	-1.35884	0
0.0733	-5.84391	-1.9081	-6.1988	-1.66312	0
0.0740	-7.37191	-1.60327	-1.31693	-2.88441	0
0.0747	-4.00764	-5.26546	2.03831	1.6923	0
0.0753	-0.0402104	-5.26546	2.34447	4.13488	0
0.0760	-1.56821	0.533719	2.95261	1.6923	0
0.0767	-2.18477	2.05893	3.56494	2.91359	0
0.0773	1.17951	-1.60327	2.65064	5.04772	0
0.0780	0.562946	-1.29738	1.124	4.43916	0
0.0787	-0.0402104	0.83855	-0.0964631	5.04772	0
0.0793	4.2355	-1.9081	3.87111	6.88174	0
0.0800	6.05837	-2.51881	12.4144	5.35617	0
0.0807	4.53037	0.227832	17.9086	3.8306	0
0.0813	6.67493	0.227832	19.129	5.04772	0
0.0820	8.80608	0.227832	21.2638	5.35617	0
0.0827	8.4978	3.5852	22.1823	5.35617	0
0.0833	7.58636	4.80558	22.1823	5.35617	0
0.0840	6.36665	1.7541	27.0642	1.99658	0
0.0847	6.67493	-0.0769989	33.7789	-1.35884	0
0.0853	10.3341	-0.992548	36.8279	0.77529	0
0.0860	12.7735	-1.60327	39.575	2.60931	0
0.0867	11.8621	-0.687716	37.7464	-1.35884	0
0.0873	8.18952	-0.687716	26.1499	-3.18869	0
0.0880	3.31066	-0.992548	16.6881	-0.441832	0
0.0887	-0.96505	-0.992548	12.1082	0.166729	0
0.0893	-4.31592	-0.687716	-0.0964631	-1.05456	0
0.0900	-7.66678	1.14338	-16.881	0.77529	0
0.0907	-7.66678	2.97448	-22.3752	1.38802	0
0.0913	-6.44707	2.97448	-22.0691	-1.66312	0
0.0920	-5.84391	2.05893	-28.1714	-1.97157	0
0.0927	-5.53563	0.83855	-32.7513	1.38802	0
0.0933	-6.44707	-1.9081	-29.3961	2.30086	0
0.0940	-7.66678	-0.992548	-24.51	2.91359	0
0.0947	-5.84391	3.27931	-17.1872	7.18602	0
0.0953	-4.93248	3.89003	-10.1664	7.18602	0
0.0960	-7.37191	2.05893	-12.3053	1.99658	0
0.0967	-6.75535	2.36482	-16.881	0.77529	0
0.0973	-4.93248	0.533719	-15.0524	4.43916	0
0.0980	-6.75535	-1.9081	-12.6115	5.35617	0
0.0987	-10.7228	-0.38183	-15.3544	4.43916	0
0.0993	-13.4705	1.7541	-19.02	4.13488	0
0.1000	-14.087	1.14338	-23.5957	2.91359	0
0.1007	-13.1622	1.14338	-31.2247	1.6923	0
0.1013	-13.7788	0.83855	-35.8046	1.38802	0
0.1020	-15.6016	-0.38183	-33.3595	1.6923	0
0.1027	-14.6902	-0.0769989	-27.2571	2.60931	0
0.1033	-13.4705	1.14338	-21.1548	2.91359	0
0.1040	-14.6902	0.83855	-13.5258	1.99658	0
0.1047	-14.087	-0.0769989	-5.2845	0.471009	0
0.1053	-11.9425	-0.0769989	-0.0964631	-2.27585	0
0.1060	-12.2508	2.05893	0.817839	-2.88441	0
0.1067	-11.3393	2.97448	-0.708794	-1.05456	0
0.1073	-7.66678	1.14338	-6.1988	-3.80142	0
0.1080	-5.22735	-0.687716	-10.7787	-9.29514	0
0.1087	-4.00764	-0.687716	-7.1173	-9.29514	0
0.1093	-1.25993	1.14338	-1.6231	-6.54828	0
0.1100	2.09094	1.7541	-0.0964631	-4.71426	0
0.1107	2.09094	0.83855	-3.45589	-2.58013	0
0.1113	0.562946	0.533719	-12.6115	-3.80142	0
0.1120	1.78266	1.7541	-22.3752	-6.244	0
0.1127	6.05837	0.227832	-23.5957	-3.49714	0
0.1133	7.89464	-2.51881	-20.5424	-2.27585	0
0.1140	7.27808	-1.60327	-17.4934	-5.32699	0
0.1147	6.05837	1.7541	-11.0849	-2.27585	0
0.1153	4.83865	2.05893	-3.45589	2.60931	0
0.1160	5.14693	0.533719	-0.708794	1.6923	0
0.1167	4.53037	-1.29738	0.209702	2.30086	0
0.1173	0.871226	-1.29738	-0.0964631	4.43916	0
0.1180	-3.0962	1.44927	-1.6231	2.60931	0
0.1187	-2.78792	2.97448	0.209702	1.99658	0
0.1193	0.268069	1.14338	2.34447	2.30086	0
0.1200	0.562946	-0.38183	1.124	-1.05456	0
0.1207	-1.25993	-0.38183	1.73214	-1.97157	0
0.1213	0.268069	0.227832	5.69971	1.6923	0
0.1220	3.92722	1.7541	8.75298	2.60931	0
0.1227	3.31066	2.05893	11.5001	0.77529	0
0.1233	2.7075	-0.687716	15.1615	-0.441832	0
0.1240	4.2355	-1.9081	13.941	-0.75028	0
0.1247	3.00238	0.227832	7.22634	-0.137551	0
0.1253	2.39922	0.227832	2.03831	-0.137551	0
0.1260	6.67493	-1.29738	0.817839	-1.05456	0
0.1267	8.80608	0.227832	2.95261	-1.05456	0
0.1273	7.89464	0.533719	6.61821	-0.137551	0
0.1280	9.11436	-2.82365	11.8062	-0.441832	0
0.1287	9.11436	-3.43436	13.941	-1.97157	0
0.1293	6.9698	-0.0769989	13.941	-2.58013	0
0.1300	8.4978	0.533719	17.6024	0.77529	0
0.1307	10.9372	0.533719	24.9252	3.8306	0
0.1313	10.0258	2.36482	24.9252	0.77529	0
0.1320	8.80608	1.7541	20.3495	-2.27585	0
0.1327	10.6424	-1.60327	20.0434	1.08374	0
0.1333	11.5538	-2.21293	18.5167	1.6923	0
0.1340	11.2455	-0.0769989	12.1082	-0.75028	0
0.1347	12.7735	-0.687716	12.1082	1.6923	0
0.1353	11.8621	-1.9081	17.6024	4.43916	0
0.1360	7.89464	-2.51881	17.9086	4.13488	0
0.1367	8.80608	-2.51881	14.8553	5.04772	0
0.1373	11.5538	-1.60327	12.7205	6.26901	0
0.1380	7.89464	0.227832	8.14065	5.04772	0
0.1387	3.92722	0.227832	2.95261	5.35617	0
0.1393	6.67493	0.227832	2.34447	6.57329	0
0.1400	6.05837	0.227832	5.39774	8.10303	0
0.1407	1.78266	-0.687716	10.5858	9.93288	0
0.1413	2.39922	-1.60327	16.0758	7.79458	0
0.1420	3.92722	-0.38183	18.5167	3.8306	0
0.1427	3.31066	1.14338	18.5167	5.35617	0
0.1433	5.75009	1.14338	17.6024	6.57329	0
0.1440	7.58636	1.14338	11.1939	1.08374	0
0.1447	6.9698	-1.60327	0.817839	-3.80142	0
0.1453	9.11436	-4.34991	-4.06403	-1.97157	0
0.1460	11.2455	-2.82365	1.124	1.38802	0
0.1467	9.71752	1.14338	9.36111	-0.137551	0
0.1473	9.71752	0.83855	15.1615	-2.88441	0
0.1480	10.9372	-0.992548	15.4676	-1.05456	0
0.1487	7.89464	-0.687716	9.36111	1.38802	0
0.1493	6.05837	-2.21293	4.78541	-0.75028	0
0.1500	8.80608	-2.51881	1.43017	-1.35884	0
0.1507	11.2455	1.7541	-10.1664	1.6923	0
0.1513	10.9372	1.14338	-21.7629	1.99658	0
0.1520	9.71752	-3.12848	-19.9343	0.77529	0
0.1527	10.3341	0.227832	-12.9135	1.6923	0
0.1533	13.9932	2.97448	-9.8644	2.60931	0
0.1540	18.5772	-0.38183	-3.45589	3.52215	0
0.1547	19.1804	2.05893	3.87111	5.35617	0
0.1553	17.9606	6.02596	9.36111	4.13488	0
0.1560	18.8721	1.14338	14.8553	2.60931	0
0.1567	18.5772	-1.9081	18.2147	5.04772	0
0.1573	15.5212	2.97448	19.129	7.4903	0
0.1580	14.3015	4.50075	21.57	7.18602	0
0.1587	14.3015	2.05893	20.6557	6.88174	0
0.1593	11.5538	0.533719	13.0267	6.57329	0
0.1600	7.89464	-0.687716	7.83867	7.79458	0
0.1607	6.67493	0.227832	7.53251	9.6286	0
0.1613	7.27808	0.533719	7.53251	8.40731	0
0.1620	6.05837	-1.60327	4.17727	5.96473	0
0.1627	-0.34849	-0.687716	-7.1173	5.35617	0
0.1633	-7.66678	1.14338	-20.8486	5.04772	0
0.1640	-10.4145	-1.29738	-27.2571	2.91359	0
0.1647	-14.3819	-0.992548	-27.5633	0.77529	0
0.1653	-20.4939	1.7541	-28.7837	-1.05456	0
0.1660	-19.5691	0.533719	-29.3961	-0.75028	0
0.1667	-15.3068	1.14338	-26.3428	1.38802	0
0.1673	-16.2182	2.05893	-22.0691	-0.75028	0
0.1680	-17.1296	-1.29738	-19.9343	-3.80142	0
0.1687	-12.2508	-3.43436	-18.1015	-5.32699	0
0.1693	-8.59162	-1.9081	-13.832	-5.63127	0
0.1700	-9.50306	-1.60327	-9.8644	-0.75028	0
0.1707	-7.66678	-0.0769989	-6.81113	5.96473	0
0.1713	-4.93248	1.44927	-4.3702	1.6923	0
0.1720	-5.84391	0.533719	-3.45589	-4.71426	0
0.1727	-7.37191	1.14338	-4.06403	-0.441832	0
0.1733	-7.66678	2.05893	-5.2845	1.99658	0
0.1740	-8.28334	-0.0769989	-8.0316	-1.97157	0
0.1747	-6.75535	1.14338	-10.7787	0.77529	0
0.1753	-6.44707	2.97448	-10.4725	5.04772	0
0.1760	-7.06363	1.44927	-8.9459	4.13488	0
0.1767	-4.93248	2.36482	-8.0316	4.13488	0
0.1773	-2.18477	4.80558	-5.2845	4.43916	0
0.1780	-3.69936	2.97448	-1.6231	3.52215	0
0.1787	-4.00764	1.7541	1.43017	6.26901	0
0.1793	-3.69936	3.89003	2.65064	6.26901	0
0.1800	-4.93248	2.66965	0.817839	-1.05456	0
0.1807	-4.93248	-0.687716	0.209702	-2.58013	0
0.1813	-3.40448	-0.38183	2.95261	2.60931	0
0.1820	-3.40448	0.83855	3.87111	1.38802	0
0.1827	-3.0962	1.7541	3.25877	-2.27585	0
0.1833	-1.87649	2.66965	6.31204	-0.137551	0
0.1840	-0.0402104	2.05893	6.00588	1.08374	0
0.1847	0.871226	1.14338	0.817839	-1.97157	0
0.1853	-0.34849	0.83855	1.124	-2.27585	0
0.1860	0.562946	0.227832	6.61821	-0.441832	0
0.1867	3.00238	-0.687716	6.92018	-1.97157	0
0.1873	2.39922	-0.687716	4.78541	-4.71426	0
0.1880	1.78266	0.83855	6.00588	-3.49714	0
0.1887	3.00238	1.14338	5.69971	-1.97157	0
0.1893	2.39922	1.14338	4.47924	-3.80142	0
0.1900	2.7075	2.05893	9.05914	-3.80142	0
0.1907	3.00238	3.27931	12.7205	-1.97157	0
0.1913	-0.96505	3.27931	8.44681	-2.58013	0
0.1920	0.562946	1.14338	3.87111	-4.40998	0
0.1927	6.9698	-1.29738	3.87111	-4.71426	0
0.1933	6.05837	-1.29738	4.78541	-4.1057	0
0.1940	1.48779	-1.29738	7.22634	-2.27585	0
0.1947	1.48779	-2.51881	11.5001	0.77529	0
0.1953	-0.34849	-2.51881	13.941	-0.137551	0
0.1960	-2.18477	-1.60327	13.941	-0.75028	0
0.1967	0.562946	-2.51881	14.5492	3.52215	0
0.1973	2.39922	-2.82365	13.941	5.35617	0
0.1980	0.268069	-2.51881	13.0267	0.166729	0
0.1987	0.562946	-2.82365	8.75298	-1.35884	0
0.1993	0.562946	-0.687716	1.124	-0.137551	0
0.2000	-1.56821	2.36482	-2.5374	-2.27585	0
0.2007	-4.93248	-0.38183	-3.75787	-3.80142	0
0.2013	-8.59162	-4.04403	-6.1988	-2.88441	0
0.2020	-7.66678	-1.29738	-4.06403	-3.80142	0
0.2027	-4.00764	1.44927	2.65064	-4.71426	0
0.2033	-4.31592	-0.0769989	5.39774	-3.18869	0
0.2040	-6.15219	-1.60327	5.69971	-5.02271	0
0.2047	-5.53563	-2.51881	10.8877	-9.29514	0
0.2053	-5.84391	-5.26546	15.4676	-9.59942	0
0.2060	-6.75535	-4.95957	14.5492	-7.76957	0
0.2067	-4.00764	-2.82365	11.8062	-8.68241	0
0.2073	-2.47964	-3.43436	11.1939	-10.208	0
0.2080	-1.56821	-4.34991	12.1082	-9.9037	0
0.2087	3.00238	-2.51881	10.5858	-11.4293	0
0.2093	5.14693	-1.9081	9.36111	-13.8719	0
0.2100	2.7075	-2.82365	13.6348	-12.9548	0
0.2107	3.31066	-2.82365	19.4352	-10.208	0
0.2113	5.45521	-2.82365	19.129	-9.9037	0
0.2120	5.45521	-2.51881	15.7738	-8.68241	0
0.2127	3.31066	-2.21293	9.05914	-7.46112	0
0.2133	-2.18477	-5.26546	-5.2845	-7.46112	0
0.2140	-4.93248	-5.57029	-14.4401	-7.46112	0
0.2147	-0.34849	0.83855	-11.0849	-5.63127	0
0.2153	0.268069	2.97448	-9.8644	-3.80142	0
0.2160	-4.31592	-2.51881	-12.3053	-2.27585	0
0.2167	-1.87649	-4.34991	-5.2845	-2.58013	0
0.2173	3.00238	-0.687716	2.65064	-2.27585	0
0.2180	-0.0402104	0.227832	-1.92926	-0.441832	0
0.2187	-3.40448	-2.51881	-8.9459	0.471009	0
0.2193	-3.0962	-3.43436	-10.7787	0.166729	0
0.2200	-4.93248	-2.21293	-11.693	-0.137551	0
0.2207	-5.84391	-2.21293	-11.3868	-1.05456	0
0.2213	-3.69936	-2.21293	-11.3868	-1.05456	0
0.2220	-4.00764	-1.29738	-16.881	1.38802	0
0.2227	-5.84391	-1.29738	-23.5957	0.77529	0
0.2233	-5.84391	-1.29738	-25.1223	-1.05456	0
0.2240	-4.31592	1.7541	-24.51	-1.05456	0
0.2247	-4.93248	2.05893	-25.4285	-1.66312	0
0.2253	-4.93248	-3.12848	-22.6814	-3.49714	0
0.2260	-3.0962	-4.34991	-13.832	-4.40998	0
0.2267	-0.0402104	-2.21293	-8.0316	-5.63127	0
0.2273	-0.0402104	-3.43436	-12.6115	-8.37813	0
0.2280	-1.25993	-4.34991	-20.8486	-8.98669	0
0.2287	0.562946	-2.21293	-21.4609	-8.37813	0
0.2293	3.31066	-2.82365	-12.6115	-8.37813	0
0.2300	3.92722	-4.34991	-3.14973	-6.54828	0
0.2307	6.36665	-2.51881	4.78541	-4.71426	0
0.2313	9.42264	-2.82365	11.8062	-4.71426	0
0.2320	7.89464	-4.95957	19.129	-5.63127	0
0.2327	6.67493	-2.82365	25.8437	-6.85256	0
0.2333	8.4978	-1.60327	29.8113	-7.15684	0
0.2340	7.89464	-2.51881	30.4194	-3.80142	0
0.2347	5.14693	-2.21293	30.1133	1.08374	0
0.2353	4.83865	-1.9081	28.2847	1.08374	0
0.2360	5.75009	-3.43436	22.4843	-0.441832	0
0.2367	5.14693	-2.51881	14.5492	3.52215	0
0.2373	4.2355	-1.29738	10.2796	6.26901	0
0.2380	2.09094	-2.51881	11.5001	2.91359	0
0.2387	-2.18477	-0.38183	12.7205	2.60931	0
0.2393	-5.22735	2.36482	5.39774	3.21787	0
0.2400	-4.93248	1.14338	-9.25207	-2.88441	0
0.2407	-4.00764	1.14338	-22.6814	-5.63127	0
0.2413	-4.31592	1.44927	-31.2247	0.77529	0
0.2420	-4.00764	-0.992548	-33.3595	3.52215	0
0.2427	-3.0962	-2.21293	-27.5633	-0.75028	0
0.2433	-4.6242	0.227832	-19.02	-2.27585	0
0.2440	-6.75535	0.533719	-14.4401	-2.88441	0
0.2447	-4.6242	-0.687716	-11.0849	-4.71426	0
0.2453	-2.78792	-0.38183	-5.59066	-5.32699	0
0.2460	-3.69936	0.83855	-6.50497	-5.02271	0
0.2467	-4.93248	1.7541	-16.5749	-6.244	0
0.2473	-6.75535	1.14338	-24.51	-5.93555	0
0.2480	-5.84391	0.227832	-22.6814	-5.02271	0
0.2487	-0.34849	2.36482	-18.7138	-7.15684	0
0.2493	1.48779	4.80558	-17.7995	-9.59942	0
0.2500	-0.34849	2.05893	-16.2729	-7.15684	0
0.2507	1.78266	1.14338	-14.4401	-2.88441	0
0.2513	3.31066	5.41629	-16.2729	-2.88441	0
0.2520	1.78266	5.72113	-19.9343	-6.54828	0
0.2527	3.61894	2.05893	-19.02	-6.244	0
0.2533	5.14693	1.14338	-15.9667	-3.80142	0
0.2540	3.61894	2.05893	-12.9135	-2.88441	0
0.2547	4.2355	2.05893	-8.9459	-1.35884	0
0.2553	6.05837	0.227832	-6.81113	-0.137551	0
0.2560	5.75009	-1.60327	-7.42346	-0.137551	0
0.2567	7.27808	-0.992548	-4.3702	0.166729	0
0.2573	6.05837	1.7541	2.03831	1.38802	0
0.2580	2.09094	3.5852	5.09157	1.6923	0
0.2587	0.562946	2.36482	7.83867	1.99658	0
0.2593	-2.18477	2.05893	12.4144	2.91359	0
0.2600	-6.15219	3.27931	13.941	2.91359	0
0.2607	-4.93248	2.97448	13.3287	0.77529	0
0.2613	-6.75535	1.44927	14.2472	-1.05456	0
0.2620	-13.1622	3.27931	14.5492	0.77529	0
0.2627	-11.3393	5.72113	14.8553	2.60931	0
0.2633	-6.44707	4.19486	16.9943	-1.05456	0
0.2640	-10.4145	3.27931	15.7738	-5.32699	0
0.2647	-11.3393	3.89003	11.5001	-5.93555	0
0.2653	-6.75535	2.66965	6.61821	-4.40998	0
0.2660	-7.66678	2.36482	-1.6231	-2.88441	0
0.2667	-11.3393	4.19486	-9.8644	-3.80142	0
0.2673	-7.66678	2.36482	-8.64393	-5.93555	0
0.2680	-2.18477	-0.0769989	-0.708794	-3.80142	0
0.2687	-0.96505	2.05893	2.95261	-1.05456	0
0.2693	-0.96505	3.89003	2.95261	-2.88441	0
0.2700	0.562946	2.05893	3.25877	-3.18869	0
0.2707	1.48779	0.227832	3.87111	-0.441832	0
0.2713	1.48779	0.227832	4.78541	-1.05456	0
0.2720	2.39922	0.83855	8.75298	-2.88441	0
0.2727	3.92722	0.83855	13.941	-1.97157	0
0.2733	2.7075	-0.0769989	12.1082	-1.97157	0
0.2740	-0.34849	1.44927	4.78541	-1.97157	0
0.2747	-0.34849	4.80558	-2.84356	0.77529	0
0.2753	-0.34849	2.97448	-11.0849	1.99658	0
0.2760	-2.18477	-0.687716	-14.4401	1.08374	0
0.2767	-2.47964	-0.687716	-6.1988	1.99658	0
0.2773	-1.56821	0.533719	2.65064	2.30086	0
0.2780	-4.31592	0.83855	4.78541	1.08374	0
0.2787	-7.66678	0.83855	5.39774	2.60931	0
0.2793	-7.66678	-1.60327	1.73214	4.43916	0
0.2800	-10.4145	-2.51881	-8.9459	3.21787	0
0.2807	-15.9099	-0.687716	-19.02	1.38802	0
0.2813	-15.9099	-0.687716	-28.4776	1.6923	0
0.2820	-12.2508	-1.60327	-38.2455	1.08374	0
0.2827	-14.087	-0.38183	-39.7722	0.77529	0
0.2833	-16.2182	-0.0769989	-33.6656	1.99658	0
0.2840	-11.6342	-0.687716	-27.2571	0.77529	0
0.2847	-8.59162	1.14338	-20.8486	-2.27585	0
0.2853	-11.0311	1.7541	-15.3544	-3.80142	0
0.2860	-9.19478	0.533719	-11.3868	-3.80142	0
0.2867	-4.00764	2.66965	-6.1988	-4.1057	0
0.2873	-3.40448	4.19486	-1.92926	-4.1057	0
0.2880	-4.00764	2.05893	0.511674	-5.63127	0
0.2887	-0.34849	-0.0769989	5.69971	-6.54828	0
0.2893	4.83865	-0.687716	11.8062	-5.02271	0
0.2900	6.67493	-0.687716	14.2472	-3.80142	0
0.2907	5.45521	1.14338	14.8553	-4.71426	0
0.2913	3.92722	2.36482	17.9086	-3.80142	0
0.2920	5.45521	0.83855	22.1823	-1.97157	0
0.2927	6.9698	0.227832	21.2638	-1.66312	0
0.2933	5.45521	2.05893	13.0267	-1.05456	0
0.2940	6.05837	2.97448	9.05914	-1.35884	0
0.2947	8.80608	0.227832	11.5001	-1.66312	0
0.2953	8.18952	-1.60327	12.1082	-0.137551	0
0.2960	6.05837	-1.29738	12.1082	4.13488	0
0.2967	4.53037	-2.21293	16.0758	7.18602	0
0.2973	-0.0402104	-1.9081	17.2963	4.13488	0
0.2980	-4.6242	1.44927	10.8877	0.166729	0
0.2987	-5.22735	1.7541	-1.01077	4.13488	0
0.2993	-6.75535	-0.38183	-13.5258	6.26901	0
0.3000	-8.8999	1.7541	-18.1015	-2.88441	0
0.3007	-5.84391	2.05893	-10.4725	-7.76957	0
0.3013	-1.25993	-2.21293	-1.6231	-0.137551	0
0.3020	-0.65677	-1.60327	-2.5374	4.13488	0
0.3027	-2.18477	0.533719	-9.55823	1.08374	0
0.3033	-3.69936	-2.51881	-12.6115	0.471009	0
0.3040	-5.22735	-3.43436	-10.7787	0.77529	0
0.3047	-4.93248	-0.687716	-11.0849	-2.27585	0
0.3053	-3.69936	-2.21293	-11.9992	-3.80142	0
0.3060	-2.18477	-3.73919	-5.2845	-1.97157	0
0.3067	0.268069	-2.51881	3.87111	-0.137551	0
0.3073	1.78266	-4.34991	6.00588	0.77529	0
0.3080	4.2355	-6.18101	9.97344	-0.441832	0
0.3087	7.58636	-2.51881	17.6024	-3.49714	0
0.3093	8.18952	0.533719	17.6024	-2.88441	0
0.3100	8.80608	1.14338	14.8553	3.52215	0
0.3107	10.9372	2.66965	17.2963	6.26901	0
0.3113	9.11436	2.36482	17.2963	-0.137551	0
0.3120	6.05837	-0.992548	13.941	-2.27585	0
0.3127	7.58636	-2.51881	13.941	1.6923	0
0.3133	7.89464	-1.60327	9.66728	2.60931	0
0.3140	4.83865	-1.60327	2.03831	3.8306	0
0.3147	4.2355	-0.38183	4.17727	9.01587	0
0.3153	4.2355	0.83855	10.2796	9.93288	0
0.3160	3.00238	-0.0769989	11.5001	8.40731	0
0.3167	3.61894	-0.38183	17.6024	9.01587	0
0.3173	4.2355	0.533719	21.8762	8.10303	0
0.3180	2.09094	0.227832	7.53251	6.57329	0
0.3187	0.268069	0.227832	-12.6115	8.71159	0
0.3193	-0.34849	0.227832	-19.02	9.93288	0
0.3200	-0.0402104	0.83855	-16.2729	8.10303	0
0.3207	1.48779	1.7541	-12.6115	6.88174	0
0.3213	0.562946	0.533719	-6.81113	6.26901	0
0.3220	-3.0962	-0.992548	-0.402629	7.18602	0
0.3227	-4.00764	1.44927	0.511674	9.01587	0
0.3233	-5.22735	3.5852	-2.23543	7.18602	0
0.3240	-9.50306	1.14338	-5.89683	1.99658	0
0.3247	-10.7228	-0.992548	-11.0849	-0.137551	0
0.3253	-7.66678	0.227832	-15.3544	1.6923	0
0.3260	-7.06363	0.83855	-14.7463	-0.137551	0
0.3267	-9.81134	0.227832	-11.693	-2.27585	0
0.3273	-7.66678	0.533719	-8.0316	1.38802	0
0.3280	-0.65677	-0.38183	-0.708794	3.52215	0
0.3287	2.39922	-2.51881	7.83867	-0.441832	0
0.3293	1.78266	-3.43436	13.6348	-1.66312	0
0.3300	4.2355	-2.51881	16.3819	2.60931	0
0.3307	7.27808	-2.51881	17.2963	1.6923	0
0.3313	6.67493	-1.9081	16.0758	-2.58013	0
0.3320	6.36665	0.227832	14.8553	-1.05456	0
0.3327	7.58636	-0.0769989	16.6881	0.77529	0
0.3333	6.9698	-1.9081	22.1823	-2.58013	0
0.3340	6.36665	0.227832	27.6723	-1.97157	0
0.3347	7.27808	3.89003	33.1665	3.52215	0
0.3353	6.36665	2.97448	37.7464	3.52215	0
0.3360	4.53037	1.14338	35.3013	-0.75028	0
0.3367	5.14693	2.05893	28.2847	0.77529	0
0.3373	5.14693	2.97448	30.4194	2.91359	0
0.3380	2.7075	0.227832	37.7464	1.6923	0
0.3387	0.562946	-2.51881	34.387	1.99658	0
0.3393	-0.34849	-1.9081	25.8437	1.6923	0
0.3400	-4.00764	1.14338	16.6881	-1.97157	0
0.3407	-8.8999	1.14338	-4.67636	-1.35884	0
0.3413	-10.1196	0.227832	-27.2571	0.77529	0
0.3420	-9.50306	1.14338	-35.4984	-1.97157	0
0.3427	-8.59162	2.05893	-42.2131	-4.71426	0
0.3433	-5.84391	1.14338	-47.4011	-2.88441	0
0.3440	-2.78792	1.44927	-33.9718	-2.88441	0
0.3447	-4.93248	-0.687716	-14.4401	-6.54828	0
0.3453	-7.66678	-3.73919	-9.25207	-9.29514	0
0.3460	-7.66678	-1.60327	-11.693	-9.29514	0
0.3467	-8.8999	2.36482	-14.1339	-8.98669	0
0.3473	-10.7228	2.05893	-18.1015	-10.5164	0
0.3480	-8.8999	0.227832	-22.6814	-13.8719	0
0.3487	-4.31592	-0.687716	-25.4285	-14.4804	0
0.3493	-0.34849	-2.51881	-22.6814	-9.9037	0
0.3500	1.48779	-2.82365	-15.0524	-6.244	0
0.3507	1.17951	0.533719	-13.5258	-7.46112	0
0.3513	0.268069	2.36482	-15.3544	-10.208	0
0.3520	-0.34849	1.14338	-9.8644	-9.9037	0
0.3527	-0.65677	-0.687716	-1.92926	-8.37813	0
0.3533	0.268069	-1.9081	1.124	-8.07385	0
0.3540	3.00238	-2.21293	6.61821	-7.15684	0
0.3547	6.36665	-1.60327	12.4144	-5.63127	0
0.3553	6.9698	-2.21293	9.36111	-6.54828	0
0.3560	5.45521	-1.29738	3.87111	-6.244	0
0.3567	3.31066	0.227832	2.03831	-3.80142	0
0.3573	-1.25993	-1.29738	-1.6231	-3.80142	0
0.3580	-4.31592	-0.992548	-5.2845	-5.02271	0
0.3587	-3.0962	2.36482	-2.23543	-2.88441	0
0.3593	-4.6242	2.05893	2.95261	-3.49714	0
0.3600	-7.97506	1.14338	5.39774	-8.98669	0
0.3607	-6.44707	2.97448	0.209702	-10.208	0
0.3613	-3.40448	-0.0769989	-11.9992	-7.46112	0
0.3620	-4.00764	-5.26546	-20.8486	-6.54828	0
0.3627	-1.87649	-3.12848	-19.9343	-3.80142	0
0.3633	2.39922	-0.687716	-14.7463	-3.80142	0
0.3640	2.7075	-2.51881	-5.89683	-8.98669	0
0.3647	2.39922	-1.60327	7.53251	-8.68241	0
0.3653	2.39922	-0.687716	15.4676	-4.40998	0
0.3660	-0.34849	-1.9081	16.0758	-5.63127	0
0.3667	-2.18477	-0.992548	15.7738	-7.76957	0
0.3673	-1.56821	0.533719	13.0267	-5.93555	0
0.3680	-3.40448	-0.38183	7.53251	-5.32699	0
0.3687	-6.15219	-0.992548	2.65064	-5.63127	0
0.3693	-6.75535	-1.29738	-5.89683	-4.40998	0
0.3700	-5.22735	-1.60327	-13.5258	-3.80142	0
0.3707	-4.00764	0.227832	-11.9992	-3.49714	0
0.3713	-4.93248	1.14338	-11.693	-3.80142	0
0.3720	-7.66678	-0.38183	-19.6281	-7.15684	0
0.3727	-5.84391	-1.9081	-22.6814	-7.15684	0
0.3733	-3.0962	-4.04403	-16.2729	-2.88441	0
0.3740	-3.40448	-2.51881	-12.9135	0.471009	0
0.3747	-2.47964	0.83855	-15.0524	2.30086	0
0.3753	1.48779	-1.29738	-15.6606	1.99658	0
0.3760	2.39922	-3.73919	-13.2196	-0.137551	0
0.3767	0.562946	-0.687716	-8.64393	1.99658	0
0.3773	-0.65677	-0.687716	-1.31693	5.04772	0
0.3780	-0.34849	-3.73919	7.53251	3.21787	0
0.3787	0.562946	-1.60327	12.7205	1.99658	0
0.3793	0.871226	0.83855	12.1082	2.60931	0
0.3800	-0.65677	-1.60327	12.4144	0.471009	0
0.3807	-1.87649	-3.12848	16.3819	-0.137551	0
0.3813	-1.56821	-1.60327	24.0109	1.6923	0
0.3820	-0.34849	-0.0769989	34.387	1.6923	0
0.3827	0.562946	0.533719	38.6607	2.60931	0
0.3833	-1.56821	-0.687716	35.3013	1.99658	0
0.3840	-4.93248	-1.60327	36.5218	-2.88441	0
0.3847	-5.22735	-0.992548	42.016	-4.71426	0
0.3853	-2.47964	-1.60327	48.1225	0.166729	0
0.3860	0.562946	-3.73919	57.2739	0.471009	0
0.3867	0.871226	-2.51881	40.1874	-2.88441	0
0.3873	-2.47964	-0.992548	-19.02	-2.27585	0
0.3880	-4.31592	-2.51881	-66.0143	-0.137551	0
0.3887	-4.00764	-2.82365	-67.5409	0.77529	0
0.3893	-5.53563	-0.0769989	-57.1649	1.6923	0
0.3900	-5.22735	0.227832	-50.144	3.52215	0
0.3907	0.268069	-1.9081	-35.4984	3.8306	0
0.3913	2.39922	-2.21293	-24.208	2.91359	0
0.3920	-0.0402104	-0.687716	-20.8486	3.52215	0
0.3927	1.48779	0.227832	-14.7463	5.35617	0
0.3933	5.14693	0.533719	-10.1664	5.35617	0
0.3940	6.05837	1.7541	-8.64393	6.57329	0
0.3947	6.36665	3.5852	-5.2845	10.2372	0
0.3953	5.45521	3.5852	-2.5374	9.93288	0
0.3960	3.92722	2.36482	0.209702	6.26901	0
0.3967	7.89464	2.05893	2.95261	6.26901	0
0.3973	10.9372	1.14338	1.73214	10.2372	0
0.3980	4.83865	-0.38183	0.209702	14.2053	0
0.3987	1.17951	-0.0769989	-0.402629	16.3394	0
0.3993	4.53037	1.14338	-8.64393	13.5926	0
0.4000	4.83865	0.83855	-18.7138	9.93288	0
0.4007	2.39922	0.533719	-19.322	11.4584	0
0.4013	2.39922	1.7541	-14.4401	12.067	0
0.4020	1.48779	3.27931	-11.3868	9.93288	0
0.4027	1.48779	3.89003	-7.42346	9.93288	0
0.4033	5.14693	1.7541	-1.6231	9.93288	0
0.4040	5.45521	-0.0769989	2.65064	7.18602	0
0.4047	2.39922	1.44927	3.56494	6.88174	0
0.4053	1.48779	2.97448	1.73214	8.10303	0
0.4060	-0.0402104	2.97448	-0.402629	8.71159	0
0.4067	-3.69936	6.63667	-3.45589	9.01587	0
0.4073	-4.93248	8.7726	-8.33777	6.57329	0
0.4080	-4.93248	3.5852	-8.9459	4.43916	0
0.4087	-5.53563	-0.687716	-3.45589	5.35617	0
0.4093	-4.00764	0.227832	0.817839	6.57329	0
0.4100	-0.0402104	0.533719	0.209702	6.57329	0
0.4107	2.39922	-0.687716	2.03831	7.4903	0
0.4113	3.31066	1.44927	7.53251	6.26901	0
0.4120	3.92722	2.36482	12.1082	5.66045	0
0.4127	3.31066	0.533719	13.0267	9.32015	0
0.4133	2.39922	-0.687716	7.83867	9.93288	0
0.4140	2.39922	-0.38183	2.34447	8.40731	0
0.4147	1.48779	1.7541	3.25877	11.7627	0
0.4153	0.871226	2.97448	7.22634	12.6797	0
0.4160	3.00238	-0.38183	9.36111	10.8457	0
0.4167	6.05837	-2.51881	10.5858	13.901	0
0.4173	4.53037	-0.0769989	8.44681	15.1223	0
0.4180	-0.0402104	1.14338	4.78541	9.93288	0
0.4187	-1.56821	-0.38183	5.39774	9.01587	0
0.4193	-2.18477	-0.687716	6.61821	10.5414	0
0.4200	-4.00764	-0.687716	3.87111	6.26901	0
0.4207	-3.40448	-3.73919	5.09157	2.30086	0
0.4213	-1.25993	-5.26546	11.5001	4.13488	0
0.4220	-1.25993	-3.73919	14.8553	4.43916	0
0.4227	-1.56821	-1.60327	13.941	2.60931	0
0.4233	-0.65677	-0.992548	12.4144	0.471009	0
0.4240	-0.34849	-2.51881	10.2796	-1.05456	0
0.4247	-2.18477	-4.34991	9.36111	-0.75028	0
0.4253	-3.69936	-6.18101	10.8877	-0.137551	0
0.4260	-1.56821	-7.40139	13.941	-2.88441	0
0.4267	2.39922	-5.26546	17.9086	-3.80142	0
0.4273	2.39922	-2.51881	22.7905	-1.66312	0
0.4280	2.39922	-2.82365	26.758	-1.97157	0
0.4287	5.14693	-4.04403	28.5908	-5.02271	0
0.4293	7.89464	-2.51881	28.2847	-3.49714	0
0.4300	7.58636	-2.51881	28.5908	-1.05456	0
0.4307	5.14693	-3.43436	25.8437	-3.18869	0
0.4313	3.31066	-3.12848	17.2963	-5.63127	0
0.4320	6.67493	-3.12848	12.4144	-5.02271	0
0.4327	9.11436	-4.95957	15.1615	-5.93555	0
0.4333	5.14693	-6.18101	16.3819	-5.63127	0
0.4340	2.7075	-5.26546	13.0267	-1.66312	0
0.4347	6.67493	-3.12848	8.14065	-0.137551	0
0.4353	7.89464	-1.9081	1.124	-2.88441	0
0.4360	6.05837	-4.04403	-3.45589	-3.18869	0
0.4367	5.45521	-5.87512	-4.06403	-0.441832	0
0.4373	3.31066	-5.57029	-5.59066	-1.97157	0
0.4380	0.268069	-5.26546	-5.2845	-3.18869	0
0.4387	-0.65677	-5.26546	-1.6231	-1.97157	0
0.4393	-2.18477	-4.65474	-1.31693	-4.40998	0
0.4400	-3.0962	-3.73919	-2.5374	-8.98669	0
0.4407	-1.87649	-1.60327	2.34447	-7.76957	0
0.4413	-2.18477	-0.687716	1.124	-6.244	0
0.4420	-4.00764	-2.51881	-13.2196	-9.29514	0
0.4427	-5.53563	-3.73919	-26.3428	-9.9037	0
0.4433	-8.8999	-2.21293	-33.6656	-8.37813	0
0.4440	-12.2508	-1.9081	-39.1598	-13.5676	0
0.4447	-13.1622	-4.34991	-35.4984	-17.5315	0
0.4453	-14.9985	-4.65474	-20.8486	-15.7017	0
0.4460	-15.9099	-4.34991	-8.0316	-16.006	0
0.4467	-13.1622	-4.04403	-3.45589	-18.1443	0
0.4473	-11.6342	-3.43436	-1.92926	-14.1761	0
0.4480	-10.4145	-2.82365	-4.97833	-12.042	0
0.4487	-7.37191	-2.82365	-7.72544	-16.006	0
0.4493	-3.69936	-3.12848	-5.89683	-17.5315	0
0.4500	-0.34849	-2.21293	-8.9459	-14.7889	0
0.4507	1.78266	-0.0769989	-19.02	-14.1761	0
0.4513	0.562946	-1.29738	-22.6814	-14.4804	0
0.4520	-1.87649	-3.43436	-17.4934	-13.2591	0
0.4527	-1.87649	-0.992548	-12.6115	-12.3463	0
0.4533	-2.18477	1.7541	-8.33777	-11.4293	0
0.4540	-2.47964	-0.38183	-3.14973	-9.29514	0
0.4547	-0.65677	-0.0769989	0.817839	-9.9037	0
0.4553	0.871226	2.66965	2.95261	-13.8719	0
0.4560	-0.34849	-0.687716	2.34447	-14.7889	0
0.4567	-3.40448	-4.04403	-1.31693	-10.208	0
0.4573	-4.6242	0.83855	-4.3702	-8.37813	0
0.4580	-4.93248	4.50075	-6.81113	-10.5164	0
0.4587	-8.59162	1.14338	-10.7787	-10.208	0
0.4593	-11.0311	-0.687716	-11.9992	-9.29514	0
0.4600	-7.66678	0.83855	-8.9459	-11.125	0
0.4607	-2.78792	0.227832	-3.75787	-10.8207	0
0.4613	-1.25993	-1.29738	-1.01077	-8.37813	0
0.4620	0.562946	-1.29738	-3.45589	-10.208	0
0.4627	2.39922	-1.9081	-8.0316	-12.042	0
0.4633	-0.0402104	-2.51881	-7.1173	-10.8207	0
0.4640	-1.56821	-0.687716	-0.0964631	-11.7336	0
0.4647	1.17951	1.44927	3.87111	-12.9548	0
0.4653	5.14693	1.14338	6.00588	-12.6506	0
0.4660	6.36665	0.533719	14.2472	-13.8719	0
0.4667	6.67493	3.5852	21.2638	-15.3974	0
0.4673	6.9698	5.72113	14.8553	-13.8719	0
0.4680	6.9698	3.27931	-0.0964631	-13.8719	0
0.4687	4.2355	1.7541	-11.0849	-17.84	0
0.4693	0.562946	1.7541	-15.9667	-17.5315	0
0.4700	0.562946	-0.687716	-16.5749	-12.042	0
0.4707	1.78266	-0.38183	-14.1339	-9.59942	0
0.4713	-0.65677	2.97448	-13.5258	-10.5164	0
0.4720	-4.31592	2.36482	-13.5258	-8.98669	0
0.4727	-3.69936	0.227832	-10.7787	-6.244	0
0.4733	-2.78792	2.97448	-9.55823	-4.71426	0
0.4740	-4.93248	4.19486	-9.8644	-2.88441	0
0.4747	-6.44707	3.27931	-7.1173	-0.137551	0
0.4753	-4.93248	3.89003	-5.2845	0.471009	0
0.4760	-3.69936	4.19486	-1.6231	-0.137551	0
0.4767	-2.47964	2.97448	6.92018	0.471009	0
0.4773	-0.65677	3.89003	12.7205	1.08374	0
0.4780	2.39922	5.72113	14.8553	1.6923	0
0.4787	3.61894	6.63667	22.1823	3.52215	0
0.4793	1.17951	4.80558	26.4519	3.52215	0
0.4800	-1.56821	2.05893	23.4028	1.08374	0
0.4807	1.48779	2.36482	26.758	-0.137551	0
0.4813	5.45521	3.27931	32.2522	3.52215	0
0.4820	2.39922	2.36482	28.5908	5.96473	0
0.4827	-3.0962	3.27931	22.4843	4.43916	0
0.4833	-4.00764	4.50075	9.66728	4.13488	0
0.4840	-4.6242	3.27931	-13.5258	5.66045	0
0.4847	-7.06363	3.27931	-28.4776	5.66045	0
0.4853	-9.81134	2.97448	-27.8694	5.35617	0
0.4860	-11.0311	0.227832	-28.4776	5.04772	0
0.4867	-9.50306	1.14338	-30.9185	2.60931	0
0.4873	-7.66678	3.5852	-24.51	2.91359	0
0.4880	-6.75535	2.97448	-15.9667	6.26901	0
0.4887	-4.6242	4.50075	-10.4725	6.26901	0
0.4893	-0.65677	6.33184	-4.3702	4.74344	0
0.4900	2.7075	3.5852	2.65064	6.88174	0
0.4907	4.83865	2.36482	7.83867	7.79458	0
0.4913	4.2355	5.41629	10.2796	5.04772	0
0.4920	1.78266	4.80558	10.8877	3.52215	0
0.4927	1.48779	3.27931	13.941	5.35617	0
0.4933	4.53037	4.50075	19.129	8.10303	0
0.4940	6.05837	3.89003	16.0758	11.4584	0
0.4947	6.05837	2.66965	4.78541	12.067	0
0.4953	5.14693	2.66965	-3.14973	11.7627	0
0.4960	1.48779	1.44927	-1.6231	15.4266	0
0.4967	-2.18477	1.7541	2.03831	19.3947	0
0.4973	-2.47964	2.97448	-1.31693	17.865	0
0.4980	-1.87649	2.05893	-6.81113	15.7309	0
0.4987	-1.25993	0.83855	-5.2845	17.2564	0
0.4993	0.562946	1.14338	-3.14973	16.6479	0
0.5000	1.48779	0.533719	-4.3702	14.8139	0
0.5007	-0.34849	1.14338	-1.31693	16.3394	0
0.5013	0.562946	2.97448	4.78541	15.4266	0
0.5020	3.31066	2.05893	7.53251	12.6797	0
0.5027	4.2355	1.14338	8.44681	14.5096	0
0.5033	2.7075	2.97448	6.61821	15.4266	0
0.5040	2.09094	1.7541	5.39774	9.6286	0
0.5047	3.61894	-2.21293	9.05914	6.57329	0
0.5053	6.67493	-1.60327	11.1939	9.01587	0
0.5060	7.89464	2.05893	6.61821	7.18602	0
0.5067	6.05837	2.66965	2.34447	4.43916	0
0.5073	4.2355	2.05893	1.124	6.26901	0
0.5080	4.53037	1.7541	0.511674	5.35617	0
0.5087	5.14693	0.83855	0.209702	-0.137551	0
0.5093	4.83865	-0.38183	-2.84356	0.471009	0
0.5100	5.14693	-0.687716	-8.0316	4.43916	0
0.5107	6.67493	-1.9081	-5.59066	2.60931	0
0.5113	6.9698	-1.60327	1.73214	-0.75028	0
0.5120	6.36665	-0.38183	6.61821	1.08374	0
0.5127	6.9698	-1.29738	10.2796	2.60931	0
0.5133	6.9698	-1.60327	13.3287	1.6923	0
0.5140	6.9698	0.533719	13.6348	4.13488	0
0.5147	6.36665	-0.0769989	11.1939	6.26901	0
0.5153	-0.0402104	-2.21293	7.83867	3.52215	0
0.5160	-6.75535	-1.60327	6.61821	0.166729	0
0.5167	-4.93248	-0.687716	6.00588	1.6923	0
0.5173	-4.31592	-1.60327	4.17727	3.52215	0
0.5180	-9.50306	-2.21293	2.65064	3.52215	0
0.5187	-8.8999	-4.04403	1.73214	2.91359	0
0.5193	-6.44707	-5.26546	-1.92926	-0.137551	0
0.5200	-8.59162	-3.12848	-4.3702	-4.40998	0
0.5207	-8.8999	-1.29738	-4.67636	-3.80142	0
0.5213	-5.84391	-3.43436	-6.50497	-1.97157	0
0.5220	-5.22735	-3.73919	-8.9459	-4.40998	0
0.5227	-5.84391	-1.60327	-9.25207	-5.93555	0
0.5233	-4.93248	-1.29738	-8.33777	-5.02271	0
0.5240	-2.18477	-2.82365	-4.97833	-5.63127	0
0.5247	1.17951	-2.82365	-1.01077	-6.54828	0
0.5253	2.39922	-1.60327	0.209702	-5.93555	0
0.5260	4.2355	-1.60327	2.03831	-6.85256	0
0.5267	7.89464	-1.60327	4.78541	-6.85256	0
0.5273	7.27808	-0.0769989	6.61821	-5.63127	0
0.5280	6.36665	-0.38183	8.44681	-6.54828	0
0.5287	11.5538	-2.21293	9.97344	-8.37813	0
0.5293	12.7735	-1.60327	9.97344	-7.15684	0
0.5300	10.0258	-0.0769989	9.97344	-3.49714	0
0.5307	11.2455	-1.60327	9.05914	-2.88441	0
0.5313	11.8621	-3.43436	8.44681	-5.32699	0
0.5320	8.80608	-3.73919	9.05914	-3.80142	0
0.5327	6.9698	-3.43436	4.78541	-2.58013	0
0.5333	2.39922	-2.21293	-4.97833	-4.71426	0
0.5340	-3.69936	-0.38183	-7.1173	-2.27585	0
0.5347	-4.93248	-0.687716	-1.6231	1.6923	0
0.5353	-4.31592	-1.60327	0.511674	-1.35884	0
0.5360	-4.6242	-1.29738	2.03831	-2.58013	0
0.5367	-0.34849	-1.60327	7.53251	2.30086	0
0.5373	2.7075	-2.51881	7.22634	0.77529	0
0.5380	1.78266	-1.60327	-1.6231	-2.58013	0
0.5387	3.31066	-0.687716	-3.75787	1.6923	0
0.5393	5.75009	-1.60327	1.124	1.6923	0
0.5400	5.14693	-0.687716	-3.45589	-4.1057	0
0.5407	7.89464	-0.687716	-13.5258	-5.32699	0
0.5413	11.5538	-4.34991	-12.6115	-2.88441	0
0.5420	11.2455	-5.87512	-6.1988	-2.88441	0
0.5427	10.0258	-2.82365	-7.72544	-4.1057	0
0.5433	9.11436	-2.82365	-11.3868	-5.63127	0
0.5440	6.9698	-5.57029	-11.693	-4.40998	0
0.5447	7.89464	-4.34991	-11.693	-4.40998	0
0.5453	10.6424	-1.9081	-8.0316	-8.07385	0
0.5460	9.71752	-1.9081	-0.402629	-9.29514	0
0.5467	8.18952	-1.9081	0.209702	-8.98669	0
0.5473	9.71752	-1.60327	-7.1173	-11.7336	0
0.5480	8.80608	-0.687716	-12.6115	-11.7336	0
0.5487	6.05837	1.14338	-15.3544	-8.98669	0
0.5493	6.05837	-0.687716	-17.4934	-8.68241	0
0.5500	6.9698	-1.9081	-19.02	-7.46112	0
0.5507	6.9698	1.44927	-21.1548	-6.54828	0
0.5513	5.45521	2.97448	-23.2895	-12.042	0
0.5520	3.31066	-0.687716	-20.5424	-15.0931	0
0.5527	0.562946	-0.992548	-12.6115	-12.6506	0
0.5533	0.562946	2.05893	-4.06403	-9.59942	0
0.5540	0.562946	1.7541	4.47924	-6.54828	0
0.5547	-1.87649	-0.38183	9.36111	-4.1057	0
0.5553	-2.47964	0.227832	7.53251	-5.32699	0
0.5560	-0.96505	1.7541	3.87111	-5.02271	0
0.5567	-0.65677	1.44927	4.17727	-3.49714	0
0.5573	-4.00764	0.227832	5.69971	-5.93555	0
0.5580	-8.28334	0.83855	4.78541	-8.07385	0
0.5587	-10.4145	2.36482	3.25877	-8.37813	0
0.5593	-11.6342	1.7541	1.124	-9.29514	0
0.5600	-14.6902	1.44927	-0.0964631	-8.07385	0
0.5607	-15.3068	2.66965	3.25877	-5.32699	0
0.5613	-12.5591	1.14338	6.61821	-5.63127	0
0.5620	-11.0311	1.14338	7.22634	-8.37813	0
0.5627	-11.3393	4.80558	9.36111	-7.46112	0
0.5633	-12.8673	4.80558	9.66728	-5.02271	0
0.5640	-13.1622	0.533719	2.65064	-7.76957	0
0.5647	-11.3393	-0.687716	-6.1988	-12.9548	0
0.5653	-11.3393	0.227832	-12.6115	-12.042	0
0.5660	-14.9985	0.227832	-16.881	-8.98669	0
0.5667	-15.9099	-0.687716	-16.2729	-11.4293	0
0.5673	-12.5591	-1.9081	-8.33777	-14.1761	0
0.5680	-9.81134	-0.992548	0.209702	-11.7336	0
0.5687	-9.81134	0.227832	4.47924	-6.85256	0
0.5693	-10.4145	-0.992548	5.39774	-5.32699	0
0.5700	-10.4145	-0.687716	2.95261	-7.46112	0
0.5707	-8.59162	2.97448	-0.402629	-9.29514	0
0.5713	-6.75535	2.66965	-1.01077	-8.07385	0
0.5720	-5.84391	0.83855	1.124	-6.85256	0
0.5727	-4.93248	2.97448	3.87111	-8.37813	0
0.5733	-5.84391	2.05893	5.39774	-7.46112	0
0.5740	-5.84391	-0.38183	6.31204	-3.49714	0
0.5747	-3.69936	3.89003	8.14065	-0.441832	0
0.5753	-4.93248	8.7726	9.36111	1.6923	0
0.5760	-8.28334	4.80558	8.44681	3.52215	0
0.5767	-6.15219	-0.992548	10.8877	1.99658	0
0.5773	-4.00764	-0.687716	17.9086	-1.35884	0
0.5780	-6.75535	1.44927	21.2638	-1.05456	0
0.5787	-6.44707	1.14338	19.129	2.60931	0
0.5793	-2.18477	0.533719	18.5167	3.52215	0
0.5800	-1.25993	1.14338	17.9086	1.08374	0
0.5807	-1.56821	1.14338	16.6881	1.6923	0
0.5813	-0.34849	2.05893	17.6024	5.35617	0
0.5820	-0.96505	2.66965	14.8553	4.74344	0
0.5827	-3.40448	2.66965	6.92018	2.91359	0
0.5833	-5.22735	2.05893	6.31204	5.04772	0
0.5840	-6.44707	0.533719	6.61821	6.88174	0
0.5847	-6.75535	0.227832	-2.5374	4.74344	0
0.5853	-4.93248	1.14338	-7.1173	4.13488	0
0.5860	-2.78792	2.05893	2.03831	4.13488	0
0.5867	-2.78792	4.80558	8.75298	1.38802	0
0.5873	-2.18477	6.63667	5.69971	-0.137551	0
0.5880	0.562946	2.66965	-1.01077	1.38802	0
0.5887	2.39922	-2.21293	-8.9459	2.30086	0
0.5893	1.78266	-1.29738	-12.6115	4.13488	0
0.5900	1.17951	0.227832	-10.1664	6.88174	0
0.5907	0.268069	-0.687716	-6.1988	6.26901	0
0.5913	-2.18477	-0.0769989	-2.5374	5.35617	0
0.5920	-2.18477	-0.38183	0.511674	7.18602	0
0.5927	0.562946	-1.60327	0.209702	8.40731	0
0.5933	0.562946	-1.60327	-4.3702	9.01587	0
0.5940	-0.96505	-0.992548	-12.9135	13.2883	0
0.5947	-0.65677	-0.0769989	-17.7995	14.5096	0
0.5953	0.562946	1.7541	-10.7787	10.2372	0
0.5960	1.17951	2.05893	1.124	11.1542	0
0.5967	2.39922	1.44927	10.2796	16.3394	0
0.5973	1.48779	1.14338	17.6024	13.5926	0
0.5980	2.39922	1.14338	23.7048	9.93288	0
0.5987	6.9698	2.97448	28.5908	15.4266	0
0.5993	7.89464	3.89003	29.199	16.3394	0
0.6000	2.09094	1.7541	14.5492	9.6286	0
0.6007	-1.25993	0.227832	-12.6115	12.3755	0
0.6013	-2.47964	1.44927	-26.649	18.1735	0
0.6020	-7.37191	0.83855	-18.7138	14.8139	0
0.6027	-10.7228	-0.687716	-8.33777	13.901	0
0.6033	-7.97506	0.533719	-3.14973	16.9522	0
0.6040	-4.6242	1.14338	1.124	12.6797	0
0.6047	-3.0962	-0.992548	-2.84356	9.93288	0
0.6053	-2.18477	-0.687716	-16.2729	12.067	0
0.6060	-2.47964	1.14338	-22.3752	9.01587	0
0.6067	-5.22735	0.227832	-14.4401	5.04772	0
0.6073	-4.31592	-1.29738	-7.42346	5.66045	0
0.6080	-1.25993	0.227832	-5.59066	5.35617	0
0.6087	-3.0962	-1.60327	-1.92926	5.66045	0
0.6093	-7.37191	-4.95957	2.34447	8.71159	0
0.6100	-5.84391	-3.43436	7.22634	9.01587	0
0.6107	-3.40448	-0.687716	15.7738	6.57329	0
0.6113	-5.22735	-1.60327	17.6024	4.74344	0
0.6120	-6.75535	-3.12848	7.53251	3.52215	0
0.6127	-5.22735	-4.04403	-2.5374	4.43916	0
0.6133	-4.00764	-5.57029	-8.33777	6.57329	0
0.6140	-2.78792	-5.26546	-17.7995	7.79458	0
0.6147	-1.56821	-4.04403	-24.51	9.32015	0
0.6153	-1.25993	-6.18101	-19.02	10.8457	0
0.6160	1.78266	-7.09656	-11.693	10.8457	0
0.6167	5.14693	-5.26546	-13.5258	9.93288	0
0.6173	3.31066	-5.57029	-22.0691	9.32015	0
0.6180	-0.65677	-5.57029	-31.2247	9.93288	0
0.6187	-1.25993	-4.04403	-39.1598	10.8457	0
0.6193	-0.65677	-3.73919	-40.0741	8.40731	0
0.6200	-0.34849	-3.43436	-32.7513	6.26901	0
0.6207	-1.56821	-2.21293	-25.1223	8.40731	0
0.6213	-2.78792	-3.12848	-21.7629	7.18602	0
0.6220	-2.18477	-2.21293	-21.1548	2.60931	0
0.6227	-1.25993	2.97448	-21.1548	5.96473	0
0.6233	-3.0962	4.50075	-19.02	8.71159	0
0.6240	-4.00764	0.227832	-14.4401	-0.137551	0
0.6247	-0.65677	-2.21293	-9.55823	-6.244	0
0.6253	2.7075	-1.60327	-3.75787	-1.35884	0
0.6260	2.39922	-0.687716	1.73214	0.166729	0
0.6267	2.39922	0.227832	2.95261	-6.244	0
0.6273	6.36665	-0.687716	2.03831	-8.37813	0
0.6280	9.11436	-1.60327	5.39774	-4.40998	0
0.6287	6.67493	-0.992548	10.2796	-2.58013	0
0.6293	6.36665	1.14338	7.53251	-3.18869	0
0.6300	12.4652	2.97448	-3.14973	-1.66312	0
0.6307	14.9047	1.14338	-11.0849	-0.137551	0
0.6313	12.7735	-1.9081	-11.693	-1.05456	0
0.6320	13.6849	-0.0769989	-8.0316	-2.58013	0
0.6327	14.9047	3.89003	-2.23543	-1.97157	0
0.6333	11.5538	3.5852	5.09157	-2.88441	0
0.6340	10.9372	1.14338	7.83867	-3.18869	0
0.6347	13.6849	1.14338	5.09157	-0.75028	0
0.6353	10.3341	1.44927	3.25877	-0.137551	0
0.6360	6.05837	1.44927	4.78541	-1.97157	0
0.6367	8.18952	1.7541	6.31204	-1.05456	0
0.6373	7.89464	0.227832	6.00588	0.166729	0
0.6380	2.39922	-1.29738	5.09157	-1.05456	0
0.6387	0.268069	0.227832	4.78541	-1.35884	0
0.6393	2.39922	1.7541	6.61821	0.166729	0
0.6400	3.31066	2.05893	9.66728	-1.97157	0
0.6407	0.871226	2.05893	10.8877	-4.40998	0
0.6413	-2.18477	2.05893	11.1939	-3.18869	0
0.6420	-2.18477	0.83855	12.1082	-2.58013	0
0.6427	-0.34849	-0.992548	13.0267	-3.49714	0
0.6433	-2.18477	-1.60327	13.941	-4.40998	0
0.6440	-3.0962	0.227832	15.4676	-6.244	0
0.6447	2.09094	2.05893	17.2963	-8.37813	0
0.6453	4.2355	1.7541	16.6881	-9.29514	0
0.6460	1.17951	-1.29738	13.941	-10.5164	0
0.6467	1.48779	-2.21293	15.7738	-9.29514	0
0.6473	4.2355	0.533719	21.2638	-6.54828	0
0.6480	5.14693	2.05893	21.57	-8.37813	0
0.6487	6.9698	-0.687716	20.6557	-12.9548	0
0.6493	8.80608	-2.51881	23.7048	-12.3463	0
0.6500	7.89464	0.227832	26.1499	-8.68241	0
0.6507	6.67493	-0.687716	27.0642	-8.37813	0
0.6513	8.18952	-4.65474	28.2847	-8.68241	0
0.6520	7.89464	-4.04403	20.9618	-7.46112	0
0.6527	3.92722	-0.38183	9.05914	-8.07385	0
0.6533	1.48779	-1.9081	8.44681	-9.59942	0
0.6540	1.78266	-4.34991	13.941	-8.37813	0
0.6547	1.48779	-1.9081	14.8553	-6.244	0
0.6553	0.268069	-1.29738	16.3819	-5.63127	0
0.6560	2.39922	-4.65474	19.4352	-4.71426	0
0.6567	2.39922	-5.87512	16.9943	-4.40998	0
0.6573	-4.93248	-3.73919	13.0267	-5.93555	0
0.6580	-9.81134	-2.21293	11.1939	-5.02271	0
0.6587	-6.75535	-0.687716	7.83867	-3.49714	0
0.6593	-5.84391	0.83855	2.95261	-7.15684	0
0.6600	-11.3393	-0.687716	2.65064	-11.125	0
0.6607	-11.3393	-4.65474	5.09157	-8.37813	0
0.6613	-7.97506	-5.26546	4.47924	-5.63127	0
0.6620	-10.4145	-1.9081	0.817839	-8.37813	0
0.6627	-13.1622	-0.687716	0.511674	-8.37813	0
0.6633	-12.2508	-1.60327	3.87111	-6.54828	0
0.6640	-10.4145	-1.29738	3.87111	-9.29514	0
0.6647	-8.28334	-1.29738	1.124	-12.042	0
0.6653	-5.22735	-0.992548	-5.2845	-12.9548	0
0.6660	-5.84391	1.14338	-17.4934	-13.8719	0
0.6667	-6.15219	0.83855	-29.0899	-13.8719	0
0.6673	-2.47964	-2.21293	-32.7513	-12.9548	0
0.6680	-1.25993	-1.60327	-32.4451	-15.0931	0
0.6687	-2.18477	-0.0769989	-31.837	-15.3974	0
0.6693	0.871226	-2.21293	-27.5633	-10.5164	0
0.6700	2.09094	-2.21293	-22.6814	-8.68241	0
0.6707	-1.25993	1.14338	-18.4077	-9.9037	0
0.6713	-2.47964	2.97448	-12.6115	-7.46112	0
0.6720	-1.25993	1.14338	-7.1173	-6.85256	0
0.6727	-0.34849	-0.687716	-3.45589	-11.4293	0
0.6733	2.09094	-1.9081	0.209702	-10.208	0
0.6740	2.7075	-0.687716	2.95261	-3.80142	0
0.6747	-0.0402104	0.533719	2.03831	-2.27585	0
0.6753	-0.65677	0.227832	2.95261	-4.40998	0
0.6760	1.17951	-0.687716	6.31204	-2.88441	0
0.6767	0.268069	-1.60327	4.78541	-1.35884	0
0.6773	-3.40448	-2.51881	0.511674	-3.18869	0
0.6780	-5.53563	-1.29738	3.87111	-2.88441	0
0.6787	-5.22735	-0.687716	13.0267	-0.137551	0
0.6793	-5.84391	-1.29738	16.6881	-1.97157	0
0.6800	-7.66678	-2.51881	12.1082	-5.32699	0
0.6807	-7.66678	-2.82365	3.25877	-3.80142	0
0.6813	-7.06363	-2.51881	-1.6231	-1.05456	0
0.6820	-7.97506	-1.60327	2.34447	-1.35884	0
0.6827	-9.19478	-0.0769989	6.61821	-1.35884	0
0.6833	-8.59162	1.44927	2.95261	-3.18869	0
0.6840	-7.97506	0.227832	-4.97833	-9.9037	0
0.6847	-9.50306	-3.43436	-9.8644	-12.6506	0
0.6853	-11.3393	-2.82365	-6.50497	-8.98669	0
0.6860	-11.0311	-1.9081	5.09157	-8.37813	0
0.6867	-6.75535	-3.73919	15.4676	-11.125	0
0.6873	-3.69936	-1.60327	24.6233	-8.98669	0
0.6880	-5.22735	2.05893	32.2522	-5.63127	0
0.6887	-5.22735	-0.38183	13.941	-7.46112	0
0.6893	-0.34849	-3.12848	-32.7513	-6.85256	0
0.6900	3.00238	-1.29738	-65.1	-2.88441	0
0.6907	3.31066	-0.38183	-66.0143	-5.63127	0
0.6913	4.2355	0.227832	-57.471	-10.208	0
0.6920	5.45521	0.83855	-44.3479	-6.54828	0
0.6927	5.45521	-0.38183	-29.698	-3.18869	0
0.6933	5.14693	-0.0769989	-24.51	-6.244	0
0.6940	6.05837	2.36482	-21.7629	-4.40998	0
0.6947	6.05837	1.44927	-12.6115	1.6923	0
0.6953	4.2355	0.227832	-7.1173	0.77529	0
0.6960	3.61894	1.7541	-5.89683	-2.88441	0
0.6967	4.83865	1.14338	-2.5374	-1.35884	0
0.6973	2.7075	-2.51881	-1.6231	1.08374	0
0.6980	-0.34849	-3.12848	-3.75787	1.38802	0
0.6987	-0.96505	-0.992548	-4.3702	1.6923	0
0.6993	-2.78792	0.227832	-4.97833	0.77529	0
0.7000	-6.75535	0.83855	-5.2845	-1.05456	0
0.7007	-7.97506	0.533719	-3.45589	-0.441832	0
0.7013	-7.66678	-0.992548	-3.75787	0.77529	0
0.7020	-9.50306	-1.60327	-6.1988	1.08374	0
0.7027	-10.1196	-0.687716	-5.59066	1.99658	0
0.7033	-8.59162	-0.687716	-4.67636	1.38802	0
0.7040	-8.8999	-2.51881	-8.0316	-1.35884	0
0.7047	-10.1196	-1.60327	-11.693	-1.66312	0
0.7053	-7.06363	0.533719	-11.693	0.166729	0
0.7060	-3.0962	0.227832	-11.3868	-1.05456	0
0.7067	-3.0962	-0.38183	-12.3053	-3.80142	0
0.7073	-3.40448	2.36482	-10.1664	-5.63127	0
0.7080	-2.47964	4.50075	-5.89683	-7.15684	0
0.7087	-1.87649	2.05893	-3.45589	-7.46112	0
0.7093	0.562946	-0.687716	2.03831	-3.80142	0
0.7100	4.2355	0.227832	11.1939	-0.137551	0
0.7107	5.14693	2.05893	17.6024	-0.75028	0
0.7113	3.61894	0.83855	23.7048	-1.66312	0
0.7120	3.92722	-0.0769989	31.3379	-0.137551	0
0.7127	4.53037	1.14338	31.3379	1.6923	0
0.7133	4.53037	0.227832	26.4519	3.21787	0
0.7140	5.75009	0.227832	26.4519	5.35617	0
0.7147	7.27808	2.05893	22.7905	5.35617	0
0.7153	6.9698	1.14338	13.0267	2.91359	0
0.7160	6.05837	-0.687716	10.8877	4.74344	0
0.7167	3.92722	-0.0769989	12.4144	9.6286	0
0.7173	2.39922	-0.687716	9.36111	9.6286	0
0.7180	3.31066	-1.29738	10.8877	7.79458	0
0.7187	3.00238	1.7541	14.8553	8.40731	0
0.7193	0.562946	1.7541	11.8062	6.26901	0
0.7200	1.17951	-0.992548	9.36111	1.99658	0
0.7207	3.31066	0.83855	9.36111	1.99658	0
0.7213	3.31066	2.66965	6.61821	4.43916	0
0.7220	2.09094	0.227832	7.53251	5.35617	0
0.7227	0.871226	-0.687716	11.8062	6.88174	0
0.7233	-0.0402104	0.227832	12.1082	5.96473	0
0.7240	1.48779	-0.992548	11.8062	3.21787	0
0.7247	2.39922	-2.21293	15.7738	3.52215	0
0.7253	-0.34849	-0.687716	18.5167	4.43916	0
0.7260	-1.56821	-0.38183	17.2963	3.21787	0
0.7267	2.39922	-1.60327	17.2963	3.8306	0
0.7273	5.45521	-1.60327	20.3495	3.52215	0
0.7280	5.45521	-2.21293	24.9252	1.38802	0
0.7287	6.05837	-2.51881	26.758	2.30086	0
0.7293	8.4978	-0.38183	27.3704	5.96473	0
0.7300	10.6424	1.14338	27.6723	6.26901	0
0.7307	10.9372	0.227832	20.3495	5.04772	0
0.7313	8.4978	1.44927	4.78541	5.04772	0
0.7320	5.14693	3.5852	-0.708794	3.52215	0
0.7327	5.45521	1.44927	8.14065	1.99658	0
0.7333	8.4978	-0.992548	11.5001	3.8306	0
0.7340	10.3341	-0.0769989	1.124	7.79458	0
0.7347	7.89464	0.227832	-8.9459	7.79458	0
0.7353	4.2355	-2.51881	-12.3053	5.35617	0
0.7360	2.39922	-3.12848	-15.6606	7.4903	0
0.7367	0.871226	-0.687716	-18.1015	11.7627	0
0.7373	-1.25993	0.227832	-17.7995	11.4584	0
0.7380	-2.18477	-1.29738	-18.7138	10.8457	0
0.7387	-4.00764	-1.60327	-17.7995	12.6797	0
0.7393	-5.84391	-0.38183	-13.5258	11.1542	0
0.7400	-3.0962	-0.687716	-9.8644	8.10303	0
0.7407	0.268069	-1.29738	-4.06403	8.40731	0
0.7413	-0.96505	-0.687716	2.95261	9.01587	0
0.7420	-2.78792	0.227832	4.47924	9.93288	0
0.7427	-1.87649	0.83855	1.73214	11.4584	0
0.7433	-1.87649	0.227832	-1.6231	7.18602	0
0.7440	-3.0962	-0.992548	-4.3702	1.38802	0
0.7447	-1.56821	-0.687716	-2.5374	2.30086	0
0.7453	-0.34849	-0.38183	4.78541	4.43916	0
0.7460	-0.34849	-2.51881	9.66728	2.91359	0
0.7467	0.871226	-1.60327	12.4144	2.60931	0
0.7473	4.53037	0.533719	16.3819	3.8306	0
0.7480	5.75009	-0.992548	18.8229	4.43916	0
0.7487	3.61894	-2.51881	20.3495	2.91359	0
0.7493	3.00238	-0.687716	23.0966	1.99658	0
0.7500	3.31066	-0.38183	24.9252	2.91359	0
0.7507	2.09094	-1.60327	23.0966	4.74344	0
0.7513	0.871226	-1.29738	18.5167	5.04772	0
0.7520	1.48779	0.227832	12.1082	4.74344	0
0.7527	3.61894	2.05893	0.209702	3.52215	0
0.7533	6.05837	2.36482	-15.0524	2.30086	0
0.7540	8.80608	0.227832	-21.4609	4.43916	0
0.7547	8.80608	-0.687716	-17.4934	7.18602	0
0.7553	6.05837	2.05893	-17.7995	4.43916	0
0.7560	3.61894	2.97448	-22.9834	1.6923	0
0.7567	2.39922	0.83855	-22.9834	3.21787	0
0.7573	-0.34849	0.227832	-21.7629	5.35617	0
0.7580	-3.0962	-0.0769989	-24.8162	6.26901	0
0.7587	-3.0962	-1.29738	-28.7837	6.26901	0
0.7593	-3.69936	-0.38183	-34.8861	4.74344	0
0.7600	-5.84391	0.83855	-40.0741	2.60931	0
0.7607	-6.75535	0.227832	-35.4984	4.13488	0
0.7613	-9.50306	0.227832	-29.3961	7.18602	0
0.7620	-12.5591	0.533719	-30.3104	7.79458	0
0.7627	-11.3393	0.533719	-29.698	5.66045	0
0.7633	-8.59162	1.44927	-26.3428	3.21787	0
0.7640	-7.66678	2.97448	-26.649	0.77529	0
0.7647	-5.84391	2.05893	-26.9509	-1.05456	0
0.7653	-3.69936	1.14338	-23.2895	-1.66312	0
0.7660	-5.22735	1.7541	-21.7629	-2.27585	0
0.7667	-7.97506	2.97448	-24.51	-2.88441	0
0.7673	-8.28334	3.5852	-27.2571	-0.137551	0
0.7680	-6.75535	2.66965	-26.3428	0.77529	0
0.7687	-6.15219	1.14338	-20.2405	-2.88441	0
0.7693	-4.93248	1.14338	-11.3868	-0.441832	0
0.7700	-2.78792	1.14338	-4.97833	5.35617	0
0.7707	-0.96505	-0.0769989	-2.23543	2.60931	0
0.7713	-0.34849	0.227832	-1.31693	0.166729	0
0.7720	-1.56821	1.44927	1.73214	5.66045	0
0.7727	-4.00764	1.44927	3.87111	6.26901	0
0.7733	-5.84391	2.05893	0.511674	3.21787	0
0.7740	-4.31592	2.66965	-1.31693	6.26901	0
0.7747	-2.78792	1.44927	2.95261	7.79458	0
0.7753	-2.18477	1.44927	7.53251	4.74344	0
0.7760	-0.96505	3.5852	10.8877	8.40731	0
0.7767	-2.47964	3.27931	16.6881	12.6797	0
0.7773	-5.22735	2.36482	19.7372	8.10303	0
0.7780	-4.6242	3.89003	18.2147	5.96473	0
0.7787	-4.00764	3.89003	18.5167	8.71159	0
0.7793	-7.37191	2.05893	20.3495	5.35617	0
0.7800	-8.8999	0.227832	22.1823	-1.05456	0
0.7807	-7.37191	0.227832	25.2314	-0.137551	0
0.7813	-7.97506	0.533719	31.3379	2.91359	0
0.7820	-8.8999	1.14338	38.6607	2.91359	0
0.7827	-5.84391	1.44927	36.5218	1.08374	0
0.7833	-2.18477	1.7541	17.6024	-1.97157	0
0.7840	-1.25993	0.533719	-1.6231	-4.71426	0
0.7847	-1.25993	-0.992548	-7.1173	-4.71426	0
0.7853	-1.56821	-0.0769989	-5.2845	-4.71426	0
0.7860	0.562946	2.36482	-3.75787	-6.244	0
0.7867	3.61894	2.05893	0.817839	-6.244	0
0.7873	5.14693	0.227832	7.22634	-5.63127	0
0.7880	4.2355	-0.38183	11.5001	-6.244	0
0.7887	4.2355	0.227832	12.4144	-6.85256	0
0.7893	3.31066	-0.38183	12.4144	-8.37813	0
0.7900	3.92722	0.227832	14.2472	-8.98669	0
0.7907	6.9698	2.36482	10.5858	-6.54828	0
0.7913	7.58636	2.36482	-3.75787	-5.32699	0
0.7920	3.31066	1.14338	-15.0524	-6.244	0
0.7927	2.39922	1.44927	-12.3053	-6.54828	0
0.7933	3.92722	1.44927	-3.45589	-6.54828	0
0.7940	1.78266	0.227832	-0.708794	-6.244	0
0.7947	0.562946	1.7541	0.209702	-4.40998	0
0.7953	2.39922	2.97448	7.53251	-4.40998	0
0.7960	3.61894	-0.687716	15.1615	-4.71426	0
0.7967	5.14693	-2.21293	12.4144	-1.66312	0
0.7973	5.14693	-0.0769989	2.95261	-0.137551	0
0.7980	2.09094	-0.687716	-2.5374	-1.05456	0
0.7987	0.562946	-0.38183	-4.97833	-1.97157	0
0.7993	1.48779	2.05893	-5.2845	-4.71426	0
0.8000	0.562946	0.227832	-1.6231	-6.244	0
0.8007	0.562946	-2.51881	3.56494	-4.71426	0
0.8013	2.09094	-0.687716	8.44681	-6.244	0
0.8020	1.78266	1.7541	14.8553	-7.46112	0
0.8027	1.48779	1.44927	17.9086	-3.80142	0
0.8033	0.562946	1.14338	17.6024	-4.71426	0
0.8040	-2.18477	0.227832	12.7205	-12.6506	0
0.8047	-2.18477	-1.9081	-0.402629	-12.3463	0
0.8053	-0.65677	-0.992548	-10.7787	-6.85256	0
0.8060	-1.25993	0.533719	-10.4725	-7.46112	0
0.8067	-1.25993	-1.60327	-6.50497	-9.59942	0
0.8073	2.09094	-4.34991	-3.75787	-8.37813	0
0.8080	2.39922	-2.82365	-3.14973	-7.46112	0
0.8087	-0.0402104	-0.38183	-8.0316	-6.54828	0
0.8093	-1.56821	0.533719	-12.6115	-5.93555	0
0.8100	-0.34849	0.533719	-8.9459	-6.244	0
0.8107	2.7075	-0.687716	-2.84356	-3.80142	0
0.8113	3.31066	-2.82365	1.124	-1.35884	0
0.8120	2.7075	-2.51881	2.95261	-3.80142	0
0.8127	3.00238	-0.687716	-4.3702	-4.40998	0
0.8133	1.78266	-0.992548	-13.832	-0.441832	0
0.8140	2.09094	-3.43436	-12.6115	1.99658	0
0.8147	5.14693	-5.26546	-7.72544	1.6923	0
0.8153	3.92722	-4.95957	-8.0316	2.30086	0
0.8160	-1.25993	-4.34991	-7.72544	3.8306	0
0.8167	-1.87649	-4.04403	-4.06403	3.8306	0
0.8173	-1.25993	-4.04403	-1.31693	1.99658	0
0.8180	-4.00764	-4.04403	1.43017	2.30086	0
0.8187	-5.22735	-4.95957	2.65064	4.13488	0
0.8193	-4.31592	-6.79067	0.209702	2.91359	0
0.8200	-5.22735	-6.18101	-3.45589	0.471009	0
0.8207	-5.84391	-1.9081	-4.67636	1.6923	0
0.8213	-3.40448	-0.687716	-6.1988	3.52215	0
0.8220	-1.56821	-3.43436	-7.72544	3.21787	0
0.8227	-1.56821	-2.82365	-7.1173	3.21787	0
0.8233	-4.00764	-1.60327	-2.5374	0.77529	0
0.8240	-5.84391	-3.43436	-0.708794	-2.88441	0
0.8247	-4.93248	-4.34991	-3.14973	-1.35884	0
0.8253	-2.78792	-2.21293	-5.2845	1.38802	0
0.8260	-1.25993	-3.43436	-3.14973	-0.137551	0
0.8267	-0.34849	-4.04403	5.09157	-2.88441	0
0.8273	-0.65677	-0.38183	13.0267	-5.02271	0
0.8280	-1.25993	0.227832	15.1615	-7.76957	0
0.8287	-1.25993	-3.12848	18.2147	-7.15684	0
0.8293	-0.0402104	-4.04403	23.7048	-3.80142	0
0.8300	1.48779	-2.82365	23.7048	-1.05456	0
0.8307	2.39922	-2.51881	20.6557	0.471009	0
0.8313	1.48779	-2.51881	23.0966	-1.05456	0
0.8320	1.48779	-2.21293	27.6723	-2.27585	0
0.8327	2.39922	-1.60327	25.8437	0.166729	0
0.8333	-0.0402104	-0.687716	17.2963	4.13488	0
0.8340	-1.25993	0.83855	8.14065	5.35617	0
0.8347	0.562946	2.05893	1.124	5.66045	0
0.8353	-0.0402104	1.44927	-7.72544	5.35617	0
0.8360	-1.87649	0.227832	-13.5258	5.35617	0
0.8367	-0.96505	1.7541	-10.1664	6.26901	0
0.8373	-2.18477	2.66965	-12.9135	4.74344	0
0.8380	-5.53563	1.44927	-30.9185	5.35617	0
0.8387	-5.84391	2.36482	-40.3803	9.32015	0
0.8393	-6.44707	2.97448	-34.5841	8.10303	0
0.8400	-8.8999	-0.687716	-29.698	4.13488	0
0.8407	-7.66678	-0.0769989	-24.208	5.96473	0
0.8413	-3.0962	3.89003	-13.5258	9.01587	0
0.8420	-2.47964	0.533719	-6.50497	6.26901	0
0.8427	-4.6242	-4.34991	-3.45589	4.43916	0
0.8433	-4.93248	-1.60327	0.209702	4.74344	0
0.8440	-3.0962	-0.0769989	2.34447	2.91359	0
0.8447	-0.96505	-2.21293	4.78541	1.6923	0
0.8453	-3.0962	-0.38183	6.92018	4.43916	0
0.8460	-6.75535	2.36482	3.87111	4.74344	0
0.8467	-6.15219	1.14338	-0.0964631	2.60931	0
0.8473	-1.87649	0.227832	0.209702	3.21787	0
0.8480	0.268069	2.05893	0.817839	4.74344	0
0.8487	0.871226	3.5852	1.43017	3.8306	0
0.8493	3.00238	3.27931	4.78541	4.13488	0
0.8500	6.9698	2.66965	8.14065	5.96473	0
0.8507	9.11436	3.27931	11.8062	4.74344	0
0.8513	9.11436	5.41629	15.7738	2.60931	0
0.8520	9.11436	6.33184	13.0267	2.30086	0
0.8527	10.6424	3.89003	-0.0964631	0.77529	0
0.8533	13.3901	1.14338	-11.693	0.77529	0
0.8540	13.0818	1.44927	-10.7787	5.04772	0
0.8547	8.80608	2.36482	-4.67636	6.57329	0
0.8553	5.14693	1.44927	-4.67636	3.8306	0
0.8560	5.14693	2.66965	-7.42346	3.52215	0
0.8567	1.78266	4.80558	-7.72544	3.8306	0
0.8573	-5.53563	3.89003	-7.72544	3.21787	0
0.8580	-8.59162	4.19486	-8.9459	5.35617	0
0.8587	-7.66678	6.02596	-9.8644	6.26901	0
0.8593	-10.1196	3.27931	-9.55823	2.60931	0
0.8600	-14.087	1.14338	-9.25207	0.77529	0
0.8607	-13.1622	3.5852	-9.8644	3.52215	0
0.8613	-12.2508	3.89003	-8.64393	2.60931	0
0.8620	-13.4705	2.97448	-7.42346	0.77529	0
0.8627	-13.7788	3.89003	-8.9459	1.38802	0
0.8633	-12.8673	3.27931	-7.72544	-0.137551	0
0.8640	-11.3393	3.27931	-2.84356	-4.71426	0
0.8647	-7.37191	6.02596	-1.31693	-5.32699	0
0.8653	-2.47964	4.80558	-2.23543	-3.80142	0
0.8660	-0.34849	0.83855	0.817839	-3.80142	0
0.8667	0.562946	2.66965	3.25877	-4.40998	0
0.8673	2.7075	4.50075	1.43017	-3.80142	0
0.8680	3.61894	2.97448	0.817839	-4.71426	0
0.8687	2.39922	2.66965	2.95261	-5.63127	0
0.8693	1.78266	3.27931	3.87111	-2.88441	0
0.8700	3.61894	3.27931	4.78541	0.166729	0
0.8707	6.67493	3.89003	9.36111	-3.80142	0
0.8713	7.27808	2.05893	13.941	-8.07385	0
0.8720	4.83865	-0.38183	13.0267	-5.32699	0
0.8727	2.39922	1.14338	10.5858	-2.88441	0
0.8733	3.00238	3.5852	11.5001	-4.40998	0
0.8740	4.83865	2.97448	12.1082	-2.27585	0
0.8747	2.7075	3.5852	5.69971	-0.75028	0
0.8753	-0.65677	3.89003	-2.5374	-3.18869	0
0.8760	-2.18477	-0.687716	-4.06403	-2.27585	0
0.8767	-4.00764	-2.51881	-3.45589	0.77529	0
0.8773	-5.53563	1.7541	-5.2845	-1.35884	0
0.8780	-2.47964	2.66965	-4.06403	-1.97157	0
0.8787	0.562946	-0.992548	-0.708794	1.08374	0
0.8793	-0.34849	-0.992548	-0.0964631	0.166729	0
0.8800	-3.40448	-0.687716	0.511674	-2.58013	0
0.8807	-5.53563	-3.12848	3.56494	-1.05456	0
0.8813	-3.69936	-0.687716	3.87111	-1.05456	0
0.8820	-0.34849	3.27931	2.65064	-2.88441	0
0.8827	-0.34849	0.227832	4.47924	-2.27585	0
0.8833	-0.0402104	-2.51881	5.69971	-4.71426	0
0.8840	2.7075	0.227832	5.39774	-8.37813	0
0.8847	3.31066	-1.29738	8.44681	-5.93555	0
0.8853	4.2355	-5.26546	12.4144	-3.18869	0
0.8860	6.05837	-2.21293	14.8553	-8.37813	0
0.8867	3.31066	2.05893	16.6881	-11.125	0
0.8873	-0.34849	0.227832	14.8553	-8.37813	0
0.8880	-1.56821	-3.43436	11.5001	-9.59942	0
0.8887	-3.0962	-5.26546	11.8062	-13.8719	0
0.8893	-2.18477	-7.40139	12.1082	-11.125	0
0.8900	1.78266	-8.92766	10.2796	-6.85256	0
0.8907	1.48779	-6.18101	13.3287	-7.15684	0
0.8913	-0.96505	-3.73919	19.7372	-7.46112	0
0.8920	2.09094	-4.65474	24.9252	-6.54828	0
0.8927	3.92722	-4.95957	29.8113	-8.37813	0
0.8933	1.48779	-4.04403	33.1665	-7.46112	0
0.8940	3.31066	-5.26546	34.9993	-3.80142	0
0.8947	7.89464	-6.79067	37.4403	-4.40998	0
0.8953	8.80608	-5.87512	35.9136	-5.02271	0
0.8960	7.58636	-7.09656	24.3171	-1.05456	0
0.8967	6.36665	-7.09656	3.56494	-0.137551	0
0.8973	2.7075	-3.43436	-21.7629	-3.18869	0
0.8980	-0.65677	-2.51881	-37.0251	-2.88441	0
0.8987	-3.0962	-2.21293	-33.3595	-1.35884	0
0.8993	-7.66678	0.227832	-30.0042	-5.32699	0
0.9000	-9.81134	-1.29738	-40.3803	-8.37813	0
0.9007	-5.84391	-5.26546	-45.5683	-7.15684	0
0.9013	-0.96505	-4.34991	-36.7189	-5.93555	0
0.9020	-1.56821	-2.51881	-27.5633	-5.02271	0
0.9027	-4.31592	-3.43436	-21.1548	-3.80142	0
0.9033	-4.00764	-2.82365	-13.5258	-5.63127	0
0.9040	-2.47964	-2.21293	-8.64393	-6.85256	0
0.9047	-4.31592	-3.73919	-8.0316	-4.40998	0
0.9053	-5.84391	-3.12848	-10.7787	-3.80142	0
0.9060	-3.0962	-0.38183	-15.9667	-8.37813	0
0.9067	-2.78792	-1.9081	-22.6814	-10.208	0
0.9073	-6.44707	-5.57029	-33.3595	-8.37813	0
0.9080	-6.75535	-4.34991	-44.3479	-6.85256	0
0.9087	-4.6242	-1.60327	-45.5683	-5.93555	0
0.9093	-4.93248	-3.12848	-37.6332	-4.40998	0
0.9100	-3.69936	-3.12848	-27.2571	-3.80142	0
0.9107	-1.56821	0.227832	-21.7629	-5.02271	0
0.9113	-3.0962	-0.992548	-22.3752	-6.54828	0
0.9120	-3.0962	-3.43436	-22.6814	-7.15684	0
0.9127	2.09094	-0.687716	-16.2729	-6.244	0
0.9133	5.14693	-0.992548	-9.25207	-3.80142	0
0.9140	3.92722	-6.18101	-6.1988	-1.35884	0
0.9147	2.7075	-4.65474	-5.89683	-0.75028	0
0.9153	2.39922	-1.29738	-5.59066	-1.05456	0
0.9160	2.09094	-3.73919	-2.5374	-1.66312	0
0.9167	1.17951	-3.43436	2.03831	-0.75028	0
0.9173	-0.34849	-0.687716	3.25877	2.30086	0
0.9180	0.268069	-3.12848	5.69971	3.52215	0
0.9187	0.268069	-3.43436	11.1939	1.99658	0
0.9193	-2.47964	-0.687716	12.7205	1.38802	0
0.9200	-3.0962	-1.60327	11.8062	2.91359	0
0.9207	-1.56821	-1.9081	13.941	3.21787	0
0.9213	-2.18477	0.227832	13.941	0.77529	0
0.9220	-2.78792	-0.0769989	14.5492	-0.75028	0
0.9227	-0.34849	-1.29738	18.5167	-0.137551	0
0.9233	0.562946	0.83855	15.7738	-1.05456	0
0.9240	0.268069	2.05893	10.2796	-4.71426	0
0.9247	2.39922	1.7541	14.8553	-8.37813	0
0.9253	2.39922	0.533719	20.9618	-8.68241	0
0.9260	-0.65677	-0.0769989	19.129	-8.37813	0
0.9267	-0.0402104	-0.0769989	18.5167	-8.68241	0
0.9273	1.48779	-0.992548	18.5167	-8.37813	0
0.9280	-0.34849	-2.51881	10.5858	-7.15684	0
0.9287	-1.25993	-1.29738	2.34447	-6.244	0
0.9293	-0.96505	0.533719	-1.6231	-4.71426	0
0.9300	-2.78792	0.227832	-3.75787	-3.80142	0
0.9307	-2.18477	1.14338	0.209702	-4.71426	0
0.9313	0.871226	1.7541	8.14065	-5.93555	0
0.9320	2.39922	-0.687716	13.941	-5.63127	0
0.9327	4.83865	-0.992548	20.3495	-6.54828	0
0.9333	6.9698	2.36482	21.2638	-7.46112	0
0.9340	6.9698	4.80558	9.97344	-4.71426	0
0.9347	6.9698	3.89003	-2.5374	-0.137551	0
0.9353	7.89464	2.97448	-5.59066	-0.441832	0
0.9360	6.67493	5.41629	-1.6231	-1.97157	0
0.9367	6.05837	6.02596	6.92018	-2.88441	0
0.9373	5.45521	1.14338	14.8553	-3.80142	0
0.9380	3.31066	-1.9081	14.8553	-3.80142	0
0.9387	1.48779	0.533719	14.8553	-1.97157	0
0.9393	-0.34849	2.36482	18.8229	-1.66312	0
0.9400	-1.25993	2.97448	23.0966	-2.88441	0
0.9407	2.09094	3.5852	27.9785	-4.1057	0
0.9413	4.2355	1.14338	27.6723	-4.40998	0
0.9420	3.00238	1.14338	18.8229	-2.58013	0
0.9427	5.14693	5.11041	13.6348	-1.35884	0
0.9433	5.45521	3.89003	15.7738	-5.63127	0
0.9440	-1.25993	-0.0769989	15.7738	-10.208	0
0.9447	-4.93248	2.36482	11.1939	-8.37813	0
0.9453	-3.69936	3.5852	-0.708794	-7.76957	0
0.9460	-5.53563	1.14338	-23.9019	-9.9037	0
0.9467	-10.1196	3.89003	-42.8212	-9.29514	0
0.9473	-11.3393	6.63667	-45.8745	-9.59942	0
0.9480	-11.0311	2.97448	-42.8212	-13.2591	0
0.9487	-10.4145	0.227832	-36.1066	-12.042	0
0.9493	-7.06363	0.227832	-23.9019	-7.46112	0
0.9500	-2.18477	0.227832	-15.3544	-8.98669	0
0.9507	-0.0402104	2.05893	-11.9992	-10.8207	0
0.9513	0.562946	1.44927	-7.72544	-7.46112	0
0.9520	2.39922	-1.29738	-4.67636	-4.71426	0
0.9527	3.31066	-0.38183	-4.97833	-5.02271	0
0.9533	1.48779	1.44927	-5.59066	-2.58013	0
0.9540	1.17951	-0.0769989	-4.3702	1.38802	0
0.9547	-0.0402104	-0.38183	-1.01077	1.38802	0
0.9553	-1.25993	0.83855	0.817839	0.166729	0
0.9560	0.562946	-0.0769989	0.209702	1.99658	0
0.9567	0.268069	0.227832	1.124	3.52215	0
0.9573	-6.44707	1.7541	1.43017	1.08374	0
0.9580	-9.50306	1.14338	-1.6231	0.77529	0
0.9587	-8.28334	0.227832	-0.402629	3.52215	0
0.9593	-10.4145	1.14338	3.56494	0.77529	0
0.9600	-12.8673	-0.687716	3.25877	-5.32699	0
0.9607	-11.0311	-4.34991	2.65064	-5.63127	0
0.9613	-7.66678	-5.26546	2.95261	-2.58013	0
0.9620	-4.93248	-4.34991	1.124	-2.58013	0
0.9627	-5.53563	-4.65474	1.43017	-2.88441	0
0.9633	-5.84391	-5.26546	3.87111	-3.49714	0
0.9640	-3.0962	-3.43436	2.03831	-6.54828	0
0.9647	-2.47964	-0.687716	1.124	-7.46112	0
0.9653	-5.53563	-0.687716	3.87111	-6.54828	0
0.9660	-4.00764	-2.51881	2.03831	-8.37813	0
0.9667	-0.0402104	-1.9081	-1.01077	-7.76957	0
0.9673	0.562946	-0.0769989	-0.708794	-6.244	0
0.9680	1.48779	-0.992548	-3.75787	-8.68241	0
0.9687	5.14693	-1.9081	-4.97833	-8.68241	0
0.9693	6.05837	-0.687716	0.817839	-5.93555	0
0.9700	4.2355	0.83855	4.47924	-5.93555	0
0.9707	3.31066	0.227832	4.17727	-5.63127	0
0.9713	5.14693	-2.21293	5.69971	-3.80142	0
0.9720	5.45521	-3.43436	6.00588	-5.63127	0
0.9727	4.83865	-2.51881	6.61821	-6.54828	0
0.9733	8.80608	-3.12848	9.05914	-3.80142	0
0.9740	12.1569	-5.87512	8.75298	-3.80142	0
0.9747	8.18952	-4.95957	6.00588	-3.80142	0
0.9753	5.45521	-1.29738	4.78541	-0.137551	0
0.9760	6.9698	-0.0769989	2.34447	0.77529	0
0.9767	1.78266	-0.0769989	-4.3702	-2.27585	0
0.9773	-5.84391	-1.60327	-9.55823	-2.88441	0
0.9780	-5.84391	-4.34991	-8.0316	-0.75028	0
0.9787	-5.84391	-4.04403	-4.3702	-0.137551	0
0.9793	-10.7228	-0.992548	-8.0316	-2.58013	0
0.9800	-12.2508	-1.29738	-16.5749	-4.40998	0
0.9807	-11.9425	-0.687716	-18.1015	-2.88441	0
0.9813	-15.6016	2.05893	-12.3053	-3.18869	0
0.9820	-15.3068	1.44927	-8.0316	-6.244	0
0.9827	-9.19478	1.14338	-6.81113	-4.71426	0
0.9833	-9.50306	3.89003	-10.7787	-1.97157	0
0.9840	-15.6016	3.27931	-17.1872	-4.71426	0
0.9847	-13.7788	0.227832	-15.0524	-6.244	0
0.9853	-5.84391	0.533719	-9.25207	-5.02271	0
0.9860	-1.87649	0.533719	-9.25207	-5.32699	0
0.9867	-0.65677	-0.687716	-7.42346	-4.71426	0
0.9873	2.39922	1.14338	-1.92926	-4.71426	0
0.9880	3.31066	2.05893	-2.84356	-6.85256	0
0.9887	3.61894	-0.687716	-2.23543	-6.54828	0
0.9893	7.27808	-3.43436	4.78541	-4.1057	0
0.9900	9.42264	-4.34991	4.78541	-6.54828	0
0.9907	6.9698	-2.82365	1.124	-8.37813	0
0.9913	6.05837	0.227832	3.87111	-5.32699	0
0.9920	4.83865	0.227832	5.39774	-3.49714	0
0.9927	1.48779	-2.21293	2.03831	-3.80142	0
0.9933	1.48779	-2.82365	2.34447	-2.88441	0
0.9940	6.05837	-2.82365	5.39774	-1.97157	0
0.9947	8.80608	-3.73919	4.78541	-2.58013	0
0.9953	6.05837	-3.12848	4.78541	-3.80142	0
0.9960	4.83865	-1.9081	6.00588	-2.88441	0
0.9967	7.27808	-2.21293	6.61821	-1.66312	0
0.9973	9.11436	-1.60327	9.97344	-1.66312	0
0.9980	8.4978	-1.9081	13.0267	-0.137551	0
0.9987	6.36665	-4.04403	8.75298	2.60931	0
0.9993	1.48779	-3.43436	-0.402629	2.30086	0
1.0000	-0.65677	-1.9081	-2.23543	-0.137551	0
1.0007	2.39922	-3.43436	3.25877	-1.05456	0
1.0013	3.31066	-4.34991	7.53251	-1.05456	0
1.0020	1.17951	-2.21293	10.8877	-0.137551	0
1.0027	2.09094	-1.29738	14.8553	-0.137551	0
1.0033	2.39922	-2.82365	13.6348	-2.58013	0
1.0040	1.78266	-3.43436	10.5858	-4.71426	0
1.0047	3.92722	-0.687716	11.5001	-4.1057	0
1.0053	2.7075	0.83855	9.36111	-5.63127	0
1.0060	-2.47964	-0.38183	6.00588	-7.76957	0
1.0067	-2.47964	-0.687716	11.1939	-6.85256	0
1.0073	0.871226	-0.0769989	15.7738	-6.54828	0
1.0080	3.31066	-0.687716	15.7738	-8.07385	0
1.0087	7.89464	-1.9081	23.0966	-7.46112	0
1.0093	11.8621	-1.9081	27.3704	-4.40998	0
1.0100	10.9372	-0.992548	16.6881	-4.40998	0
1.0107	11.2455	-0.687716	5.39774	-7.76957	0
1.0113	13.3901	-2.21293	-1.6231	-8.37813	0
1.0120	10.0258	-3.12848	-11.0849	-5.63127	0
1.0127	5.14693	0.227832	-15.0524	-4.1057	0
1.0133	6.05837	1.7541	-12.3053	-3.18869	0
1.0140	9.42264	-2.51881	-10.7787	0.471009	0
1.0147	9.42264	-3.12848	-6.1988	2.60931	0
1.0153	5.75009	0.227832	2.03831	2.60931	0
1.0160	2.7075	0.227832	4.78541	3.52215	0
1.0167	2.39922	-1.60327	5.69971	3.8306	0
1.0173	-0.0402104	-1.60327	7.22634	1.38802	0
1.0180	-2.78792	-2.21293	3.87111	0.77529	0
1.0187	-0.96505	-0.687716	2.03831	2.30086	0
1.0193	-0.34849	1.44927	4.17727	0.77529	0
1.0200	-7.37191	-0.992548	0.511674	-2.58013	0
1.0207	-13.4705	-2.21293	-12.6115	-2.88441	0
1.0213	-14.3819	0.533719	-25.1223	-0.441832	0
1.0220	-14.9985	0.227832	-27.5633	1.6923	0
1.0227	-16.5265	-2.21293	-18.4077	3.52215	0
1.0233	-14.9985	-1.9081	-8.64393	3.21787	0
1.0240	-12.8673	-0.992548	-7.1173	0.166729	0
1.0247	-13.4705	0.227832	-14.4401	-1.05456	0
1.0253	-15.6016	1.44927	-26.649	0.166729	0
1.0260	-14.087	-0.687716	-32.7513	0.166729	0
1.0267	-10.4145	-1.60327	-28.7837	-0.441832	0
1.0273	-10.1196	-0.0769989	-23.5957	0.166729	0
1.0280	-10.4145	1.14338	-18.1015	-1.05456	0
1.0287	-5.84391	2.05893	-8.33777	-1.05456	0
1.0293	-2.78792	3.5852	-6.1988	2.30086	0
1.0300	-3.69936	3.27931	-14.7463	2.91359	0
1.0307	-2.18477	4.19486	-18.7138	1.08374	0
1.0313	-0.0402104	5.72113	-13.2196	3.8306	0
1.0320	-0.96505	4.19486	-9.55823	5.04772	0
1.0327	-0.0402104	2.97448	-8.9459	1.08374	0
1.0333	4.2355	3.27931	-4.97833	2.30086	0
1.0340	7.27808	1.14338	0.209702	6.26901	0
1.0347	6.9698	-1.60327	0.511674	4.43916	0
1.0353	6.05837	-0.38183	0.511674	2.91359	0
1.0360	6.05837	2.66965	7.53251	5.96473	0
1.0367	8.80608	3.27931	6.92018	6.26901	0
1.0373	10.6424	3.27931	-9.8644	6.26901	0
1.0380	10.6424	3.89003	-19.6281	8.40731	0
1.0387	8.80608	4.19486	-13.2196	6.26901	0
1.0393	6.67493	3.5852	-7.42346	3.21787	0
1.0400	5.75009	2.97448	-3.45589	5.96473	0
1.0407	4.83865	2.66965	1.124	7.18602	0
1.0413	0.562946	1.44927	-2.23543	4.43916	0
1.0420	-1.87649	1.14338	-5.89683	7.18602	0
1.0427	-0.96505	2.66965	-1.92926	10.2372	0
1.0433	-4.6242	3.89003	-3.14973	4.13488	0
1.0440	-10.4145	2.36482	-8.33777	-0.441832	0
1.0447	-9.50306	-0.38183	-5.2845	3.21787	0
1.0453	-7.66678	0.533719	-1.6231	4.43916	0
1.0460	-7.97506	2.66965	-3.75787	2.91359	0
1.0467	-4.31592	2.36482	-1.6231	5.66045	0
1.0473	0.562946	2.36482	4.47924	7.4903	0
1.0480	2.09094	4.19486	6.31204	5.35617	0
1.0487	3.31066	4.80558	6.00588	5.66045	0
1.0493	4.2355	3.5852	7.53251	8.40731	0
1.0500	4.2355	2.66965	9.36111	8.40731	0
1.0507	5.45521	4.19486	10.5858	9.01587	0
1.0513	5.75009	4.50075	9.66728	11.7627	0
1.0520	4.2355	1.7541	12.1082	12.3755	0
1.0527	4.83865	1.14338	18.2147	9.93288	0
1.0533	4.83865	3.89003	18.8229	10.2372	0
1.0540	4.2355	4.19486	15.1615	13.901	0
1.0547	6.36665	4.19486	13.941	14.5096	0
1.0553	4.83865	6.63667	10.2796	12.6797	0
1.0560	-2.18477	6.02596	2.95261	12.984	0
1.0567	-4.00764	3.5852	-1.01077	13.5926	0
1.0573	-2.47964	3.5852	-0.402629	11.1542	0
1.0580	-5.53563	3.27931	1.124	11.4584	0
1.0587	-7.06363	2.05893	1.43017	14.2053	0
1.0593	-4.00764	2.66965	0.817839	12.6797	0
1.0600	-2.78792	3.5852	2.95261	10.2372	0
1.0607	-2.18477	3.27931	7.83867	12.6797	0
1.0613	-1.25993	2.97448	6.92018	13.2883	0
1.0620	-3.0962	1.44927	3.56494	11.1542	0
1.0627	-3.40448	1.14338	6.92018	10.8457	0
1.0633	-0.96505	2.97448	9.36111	9.32015	0
1.0640	-0.34849	3.27931	5.69971	7.18602	0
1.0647	-1.25993	2.05893	5.69971	8.10303	0
1.0653	0.268069	2.05893	7.22634	6.57329	0
1.0660	2.09094	1.14338	4.17727	2.91359	0
1.0667	3.92722	2.36482	5.09157	5.35617	0
1.0673	4.53037	7.55222	9.36111	7.18602	0
1.0680	3.92722	6.94151	9.05914	3.52215	0
1.0687	6.67493	1.14338	8.14065	4.43916	0
1.0693	10.3341	0.227832	9.97344	9.6286	0
1.0700	8.80608	2.05893	8.14065	8.71159	0
1.0707	6.05837	0.227832	6.61821	6.26901	0
1.0713	6.05837	-0.687716	8.75298	8.10303	0
1.0720	5.14693	1.7541	9.36111	8.71159	0
1.0727	3.31066	1.7541	9.66728	8.10303	0
1.0733	2.09094	-0.687716	13.0267	10.8457	0
1.0740	0.562946	0.227832	13.0267	12.067	0
1.0747	0.268069	2.97448	7.83867	11.1542	0
1.0753	0.562946	3.27931	4.78541	13.901	0
1.0760	-0.34849	1.7541	6.00588	15.7309	0
1.0767	-1.87649	2.05893	5.39774	13.5926	0
1.0773	-4.00764	2.97448	3.25877	12.6797	0
1.0780	-4.31592	1.14338	3.87111	13.2883	0
1.0787	-1.87649	-0.687716	3.56494	10.2372	0
1.0793	-3.69936	2.05893	-1.6231	5.35617	0
1.0800	-9.50306	3.5852	-5.2845	4.43916	0
1.0807	-9.19478	0.227832	-2.5374	5.96473	0
1.0813	-4.93248	-1.60327	1.73214	7.18602	0
1.0820	-3.69936	-0.38183	3.87111	6.26901	0
1.0827	-3.0962	-0.687716	4.78541	3.52215	0
1.0833	-2.47964	0.227832	3.87111	1.08374	0
1.0840	-3.0962	1.14338	3.87111	-0.441832	0
1.0847	-2.18477	-1.29738	4.47924	0.77529	0
1.0853	-2.18477	-3.43436	1.124	2.30086	0
1.0860	-3.69936	-1.9081	-2.84356	-0.75028	0
1.0867	-2.47964	-1.9081	-2.23543	-3.80142	0
1.0873	-0.65677	-3.73919	1.124	-1.97157	0
1.0880	-0.65677	-2.51881	3.87111	-1.35884	0
1.0887	1.48779	-1.29738	7.83867	-1.97157	0
1.0893	2.39922	-1.29738	10.2796	1.08374	0
1.0900	0.562946	-0.687716	12.4144	1.99658	0
1.0907	1.78266	0.227832	13.941	-2.27585	0
1.0913	3.92722	0.83855	9.97344	-3.18869	0
1.0920	0.562946	1.14338	2.03831	-1.97157	0
1.0927	-1.87649	0.533719	-4.06403	-4.1057	0
1.0933	-0.0402104	-0.687716	-8.0316	-2.88441	0
1.0940	-0.0402104	-1.60327	-11.3868	2.30086	0
1.0947	-1.87649	-1.60327	-11.693	2.30086	0
1.0953	-3.0962	-0.38183	-7.72544	1.99658	0
1.0960	-4.93248	-0.38183	-2.5374	5.66045	0
1.0967	-4.93248	-3.12848	-3.45589	5.66045	0
1.0973	-2.78792	-4.34991	-13.832	4.43916	0
1.0980	-4.00764	-3.12848	-25.7305	6.26901	0
1.0987	-6.75535	-2.82365	-32.4451	5.04772	0
1.0993	-7.06363	-1.60327	-35.1922	-0.137551	0
1.1000	-6.75535	-2.21293	-31.837	0.471009	0
1.1007	-7.97506	-4.65474	-23.5957	2.30086	0
1.1013	-8.59162	-3.73919	-22.0691	0.471009	0
1.1020	-8.28334	-0.0769989	-26.3428	0.77529	0
1.1027	-9.50306	0.83855	-26.3428	2.60931	0
1.1033	-10.4145	1.14338	-24.8162	-1.05456	0
1.1040	-10.1196	0.83855	-24.51	-5.02271	0
1.1047	-8.59162	-1.60327	-18.7138	-3.49714	0
1.1053	-5.84391	-2.51881	-12.3053	-1.05456	0
1.1060	-2.18477	-1.60327	-11.3868	-1.97157	0
1.1067	1.17951	-0.687716	-8.64393	-2.27585	0
1.1073	2.39922	0.533719	-3.45589	-1.66312	0
1.1080	3.31066	0.227832	-0.708794	-2.88441	0
1.1087	6.36665	-3.12848	4.78541	-4.1057	0
1.1093	9.11436	-3.43436	10.8877	-2.88441	0
1.1100	8.80608	-0.687716	11.8062	-2.88441	0
1.1107	7.89464	0.533719	12.4144	-4.1057	0
1.1113	8.18952	0.533719	13.941	-3.80142	0
1.1120	7.89464	0.83855	14.5492	-2.88441	0
1.1127	8.18952	1.14338	18.5167	-3.80142	0
1.1133	8.80608	0.227832	23.0966	-2.88441	0
1.1140	7.89464	1.44927	23.0966	0.471009	0
1.1147	8.18952	4.80558	24.3171	1.38802	0
1.1153	10.3341	4.80558	26.4519	-0.137551	0
1.1160	8.80608	1.14338	19.4352	-0.75028	0
1.1167	5.14693	-0.0769989	9.66728	-1.35884	0
1.1173	2.7075	-0.687716	7.83867	-1.05456	0
1.1180	2.39922	-2.51881	8.14065	1.6923	0
1.1187	1.17951	-0.687716	5.09157	1.6923	0
1.1193	-0.34849	1.14338	2.65064	-1.35884	0
1.1200	-0.65677	-1.29738	0.209702	-2.58013	0
1.1207	-0.34849	-1.29738	-5.2845	-1.97157	0
1.1213	-2.18477	1.14338	-12.3053	-2.88441	0
1.1220	-5.84391	0.83855	-20.2405	-4.1057	0
1.1227	-4.93248	0.83855	-27.8694	-4.40998	0
1.1233	-2.18477	1.14338	-29.0899	-5.32699	0
1.1240	-3.40448	-3.12848	-23.5957	-6.244	0
1.1247	-3.0962	-3.73919	-16.2729	-6.244	0
1.1253	0.268069	0.83855	-11.0849	-7.15684	0
1.1260	-1.25993	2.36482	-6.1988	-7.76957	0
1.1267	-3.0962	2.05893	-3.45589	-8.07385	0
1.1273	-0.0402104	1.44927	-4.3702	-8.98669	0
1.1280	-0.34849	-0.687716	-5.89683	-11.125	0
1.1287	-4.93248	0.227832	-3.14973	-12.042	0
1.1293	-1.87649	1.7541	2.95261	-10.208	0
1.1300	3.92722	-0.38183	6.00588	-6.54828	0
1.1307	2.39922	-0.38183	5.69971	-6.54828	0
1.1313	1.17951	2.66965	4.78541	-10.208	0
1.1320	5.14693	0.533719	4.78541	-10.5164	0
1.1327	6.9698	-3.12848	5.69971	-7.46112	0
1.1333	5.14693	-1.60327	3.56494	-7.46112	0
1.1340	4.53037	-0.0769989	0.209702	-8.37813	0
1.1347	5.45521	-0.687716	1.124	-5.93555	0
1.1353	5.14693	-0.0769989	3.56494	-3.80142	0
1.1360	2.7075	0.227832	5.69971	-3.80142	0
1.1367	0.871226	-0.687716	8.75298	-4.1057	0
1.1373	1.17951	-0.0769989	8.75298	-3.80142	0
1.1380	2.09094	0.533719	7.53251	-2.88441	0
1.1387	1.48779	-0.38183	10.8877	-1.66312	0
1.1393	-0.96505	-0.687716	11.1939	-4.1057	0
1.1400	-3.69936	-0.687716	6.31204	-7.46112	0
1.1407	-2.78792	-2.51881	8.44681	-5.63127	0
1.1413	-0.34849	-3.73919	15.7738	-3.80142	0
1.1420	-1.25993	-2.21293	17.2963	-5.63127	0
1.1427	-1.87649	0.533719	15.7738	-5.93555	0
1.1433	2.39922	-1.29738	17.6024	-3.80142	0
1.1440	4.83865	-4.95957	18.2147	-5.63127	0
1.1447	2.39922	-3.73919	17.6024	-8.07385	0
1.1453	1.17951	0.227832	19.7372	-6.54828	0
1.1460	1.48779	-1.29738	20.0434	-5.32699	0
1.1467	1.48779	-5.57029	17.9086	-5.63127	0
1.1473	3.31066	-5.26546	18.5167	-5.02271	0
1.1480	4.83865	-3.43436	20.0434	-5.93555	0
1.1487	1.78266	-2.51881	18.8229	-5.63127	0
1.1493	-0.0402104	-0.687716	15.4676	-1.05456	0
1.1500	3.61894	-0.992548	10.5858	0.77529	0
1.1507	5.14693	-2.51881	5.39774	-0.441832	0
1.1513	0.268069	-1.29738	5.69971	0.77529	0
1.1520	-4.00764	-0.992548	7.83867	0.166729	0
1.1527	-5.22735	-4.34991	4.78541	-1.35884	0
1.1533	-6.15219	-5.57029	5.09157	2.60931	0
1.1540	-6.75535	-3.73919	12.1082	5.96473	0
1.1547	-6.15219	-4.65474	11.5001	3.21787	0
1.1553	-6.75535	-5.26546	5.69971	3.52215	0
1.1560	-8.59162	-3.43436	6.61821	8.71159	0
1.1567	-8.28334	-3.12848	-0.0964631	9.6286	0
1.1573	-6.75535	-2.51881	-19.6281	7.18602	0
1.1580	-6.75535	-1.60327	-30.3104	7.79458	0
1.1587	-7.97506	-2.82365	-28.1714	8.10303	0
1.1593	-8.28334	-4.04403	-27.5633	5.35617	0
1.1600	-8.59162	-3.43436	-28.7837	5.35617	0
1.1607	-11.6342	-4.34991	-27.2571	7.18602	0
1.1613	-14.087	-4.34991	-26.3428	6.26901	0
1.1620	-12.8673	-1.60327	-24.51	5.66045	0
1.1627	-11.6342	-0.38183	-22.3752	7.79458	0
1.1633	-13.1622	-3.43436	-21.4609	5.96473	0
1.1640	-10.4145	-5.26546	-18.1015	0.77529	0
1.1647	-4.00764	-3.73919	-9.8644	1.38802	0
1.1653	-1.56821	-4.04403	-2.23543	3.8306	0
1.1660	-3.0962	-5.26546	-3.45589	1.99658	0
1.1667	-2.78792	-3.43436	-12.6115	0.77529	0
1.1673	-2.47964	-0.992548	-17.4934	3.21787	0
1.1680	-4.00764	-1.60327	-12.6115	3.52215	0
1.1687	-3.69936	-2.51881	-5.59066	2.60931	0
1.1693	-2.78792	-1.60327	-3.14973	4.13488	0
1.1700	-3.0962	-1.29738	-3.14973	5.35617	0
1.1707	-2.47964	-2.51881	-6.81113	3.52215	0
1.1713	-1.56821	-2.21293	-15.9667	2.60931	0
1.1720	-0.0402104	0.227832	-22.6814	2.60931	0
1.1727	3.31066	0.533719	-22.6814	3.52215	0
1.1733	5.14693	-2.51881	-18.1015	6.26901	0
1.1740	4.2355	-3.43436	-10.4725	8.10303	0
1.1747	3.92722	-0.992548	-4.06403	6.88174	0
1.1753	2.39922	-0.687716	-6.1988	5.35617	0
1.1760	-3.0962	-1.60327	-15.3544	5.35617	0
1.1767	-6.75535	-0.0769989	-19.6281	4.74344	0
1.1773	-4.93248	1.7541	-17.7995	6.26901	0
1.1780	-4.00764	0.83855	-15.3544	9.01587	0
1.1787	-6.44707	-1.60327	-12.6115	7.18602	0
1.1793	-7.06363	-3.12848	-7.72544	3.21787	0
1.1800	-4.00764	-2.51881	-4.67636	3.21787	0
1.1807	-3.0962	-0.38183	-6.81113	5.04772	0
1.1813	-4.93248	-0.38183	-11.693	3.8306	0
1.1820	-4.93248	-0.992548	-14.4401	2.30086	0
1.1827	-4.31592	0.227832	-13.2196	0.166729	0
1.1833	-6.44707	-0.0769989	-9.8644	-1.97157	0
1.1840	-4.93248	-1.60327	-6.1988	-1.05456	0
1.1847	-1.25993	-0.687716	-1.92926	0.471009	0
1.1853	-1.56821	-0.38183	0.817839	-4.1057	0
1.1860	-0.65677	-1.60327	0.209702	-6.85256	0
1.1867	3.92722	-0.687716	1.73214	-3.80142	0
1.1873	3.00238	0.533719	3.87111	-4.71426	0
1.1880	-0.96505	-0.687716	0.209702	-9.29514	0
1.1887	1.17951	-0.992548	-3.45589	-7.76957	0
1.1893	3.92722	-0.38183	-1.6231	-2.88441	0
1.1900	3.31066	-0.992548	-1.01077	-3.18869	0
1.1907	4.2355	-0.0769989	-0.708794	-5.63127	0
1.1913	7.58636	1.14338	4.17727	-4.1057	0
1.1920	8.4978	-1.60327	9.05914	-2.58013	0
1.1927	6.36665	-4.65474	11.5001	-4.40998	0
1.1933	4.2355	-2.82365	13.941	-5.32699	0
1.1940	2.39922	0.227832	13.941	-3.80142	0
1.1947	0.562946	0.227832	12.7205	-3.49714	0
1.1953	-0.0402104	-1.29738	11.8062	-0.75028	0
1.1960	0.268069	-2.51881	11.1939	4.13488	0
1.1967	-3.40448	-2.21293	13.941	2.91359	0
1.1973	-6.44707	0.227832	17.6024	-1.05456	0
1.1980	-2.18477	1.7541	17.9086	0.77529	0
1.1987	0.268069	0.83855	18.5167	0.77529	0
1.1993	-5.84391	0.227832	20.3495	-5.93555	0
1.2000	-8.8999	-0.38183	18.5167	-8.68241	0
1.2007	-4.93248	-2.51881	16.6881	-6.85256	0
1.2013	-2.18477	-3.12848	19.129	-6.244	0
1.2020	-1.25993	-2.82365	16.6881	-4.1057	0
1.2027	-0.96505	-3.73919	6.31204	-3.49714	0
1.2033	-2.18477	-3.12848	-2.5374	-6.85256	0
1.2040	-3.0962	-1.60327	-5.2845	-8.68241	0
1.2047	-0.96505	-3.12848	-3.45589	-9.29514	0
1.2053	0.562946	-4.34991	1.124	-12.9548	0
1.2060	3.61894	-1.9081	6.61821	-13.8719	0
1.2067	7.58636	-0.992548	10.2796	-11.125	0
1.2073	7.89464	-3.12848	11.1939	-10.208	0
1.2080	8.4978	-2.51881	10.8877	-12.042	0
1.2087	11.5538	1.14338	11.8062	-11.4293	0
1.2093	11.5538	0.83855	12.7205	-11.125	0
1.2100	10.9372	-1.29738	12.7205	-11.125	0
1.2107	13.3901	1.14338	14.2472	-9.29514	0
1.2113	12.7735	2.97448	15.4676	-7.46112	0
1.2120	7.89464	-0.0769989	12.4144	-9.9037	0
1.2127	6.9698	-1.60327	12.1082	-11.7336	0
1.2133	11.2455	1.14338	15.7738	-10.208	0
1.2140	11.5538	2.05893	16.6881	-8.07385	0
1.2147	7.89464	2.05893	12.7205	-8.07385	0
1.2153	5.14693	2.97448	7.83867	-7.76957	0
1.2160	3.61894	1.14338	0.511674	-5.93555	0
1.2167	0.268069	-1.60327	-10.7787	-5.63127	0
1.2173	-4.93248	-0.687716	-20.5424	-6.54828	0
1.2180	-7.06363	1.44927	-22.6814	-4.71426	0
1.2187	-7.06363	2.05893	-17.7995	-2.27585	0
1.2193	-7.37191	1.14338	-12.6115	-4.71426	0
1.2200	-4.93248	0.83855	-13.5258	-6.54828	0
1.2207	0.268069	0.83855	-16.2729	-5.63127	0
1.2213	2.09094	0.227832	-14.7463	-7.46112	0
1.2220	1.48779	-1.29738	-11.693	-7.15684	0
1.2227	0.268069	-0.687716	-11.3868	-3.80142	0
1.2233	-3.0962	1.7541	-13.832	-6.244	0
1.2240	-5.84391	1.44927	-14.7463	-13.2591	0
1.2247	-4.31592	0.533719	-13.2196	-13.8719	0
1.2253	-2.18477	1.44927	-13.5258	-11.4293	0
1.2260	-1.56821	1.14338	-15.3544	-12.042	0
1.2267	0.268069	-0.0769989	-13.5258	-10.8207	0
1.2273	2.39922	0.83855	-8.9459	-10.8207	0
1.2280	4.53037	1.14338	-5.2845	-13.8719	0
1.2287	6.9698	-0.992548	-2.84356	-13.8719	0
1.2293	10.0258	0.227832	-1.31693	-12.042	0
1.2300	13.0818	2.97448	0.209702	-9.59942	0
1.2307	14.6098	1.7541	4.47924	-5.93555	0
1.2313	14.9047	0.227832	8.75298	-3.80142	0
1.2320	16.7409	0.227832	8.75298	-4.1057	0
1.2327	18.8721	-2.21293	7.83867	-1.66312	0
1.2333	19.7969	-3.12848	11.1939	1.08374	0
1.2340	20.0918	1.14338	16.6881	1.08374	0
1.2347	19.4886	3.5852	20.0434	1.6923	0
1.2353	14.6098	2.05893	19.129	3.21787	0
1.2360	10.3341	0.83855	15.7738	1.38802	0
1.2367	10.0258	0.227832	14.8553	-0.441832	0
1.2373	11.5538	-0.38183	15.4676	-0.137551	0
1.2380	10.3341	0.227832	13.941	0.77529	0
1.2387	7.27808	1.14338	13.941	0.77529	0
1.2393	6.36665	1.14338	17.6024	0.77529	0
1.2400	6.9698	0.533719	20.9618	0.166729	0
1.2407	4.83865	0.83855	21.2638	-0.75028	0
1.2413	-0.34849	-0.687716	20.3495	-1.66312	0
1.2420	-4.6242	-2.21293	18.5167	-2.58013	0
1.2427	-6.44707	-0.992548	21.2638	-3.18869	0
1.2433	-6.44707	-0.687716	28.5908	-4.40998	0
1.2440	-7.06363	-1.9081	27.6723	-4.1057	0
1.2447	-11.9425	-1.60327	12.1082	-1.97157	0
1.2453	-14.9985	-0.687716	-6.81113	-2.88441	0
1.2460	-14.087	-0.0769989	-24.8162	-5.63127	0
1.2467	-16.2182	1.7541	-42.8212	-5.63127	0
1.2473	-21.4053	2.36482	-53.8096	-4.71426	0
1.2480	-21.0971	-1.29738	-55.0301	-6.54828	0
1.2487	-18.6576	-4.04403	-55.3321	-4.40998	0
1.2493	-17.7462	-2.51881	-53.8096	-1.05456	0
1.2500	-17.1296	-0.687716	-48.0093	-2.58013	0
1.2507	-17.7462	0.227832	-40.6865	-3.18869	0
1.2513	-17.7462	1.14338	-33.6656	-0.75028	0
1.2520	-14.3819	1.14338	-25.4285	-0.441832	0
1.2527	-11.3393	1.44927	-18.7138	-0.441832	0
1.2533	-12.2508	0.83855	-14.4401	1.99658	0
1.2540	-13.7788	-0.687716	-9.55823	1.6923	0
1.2547	-13.1622	-0.992548	-3.45589	-1.05456	0
1.2553	-11.9425	-0.687716	-1.31693	1.6923	0
1.2560	-11.9425	-1.60327	-1.92926	7.79458	0
1.2567	-14.087	-1.9081	-1.6231	8.71159	0
1.2573	-15.6016	-0.687716	-1.6231	5.96473	0
1.2580	-14.9985	2.05893	-5.2845	5.35617	0
1.2587	-14.3819	2.97448	-8.0316	5.04772	0
1.2593	-15.6016	2.05893	-7.42346	1.99658	0
1.2600	-16.2182	0.533719	-5.2845	0.77529	0
1.2607	-15.9099	1.14338	-2.23543	0.77529	0
1.2613	-14.3819	-0.992548	2.34447	-1.05456	0
1.2620	-12.2508	-3.73919	7.53251	-1.66312	0
1.2627	-11.3393	-1.29738	11.8062	0.471009	0
1.2633	-10.4145	1.7541	13.6348	-2.88441	0
1.2640	-8.59162	-0.0769989	13.0267	-6.54828	0
1.2647	-8.59162	-0.687716	11.1939	-3.49714	0
1.2653	-9.19478	1.14338	10.2796	-3.18869	0
1.2660	-5.84391	1.44927	12.7205	-8.37813	0
1.2667	-1.87649	1.14338	18.5167	-7.46112	0
1.2673	-1.56821	1.14338	21.57	-4.1057	0
1.2680	-1.25993	1.44927	23.7048	-5.63127	0
1.2687	2.09094	2.97448	27.0642	-4.71426	0
1.2693	4.2355	3.89003	21.8762	-1.97157	0
1.2700	3.31066	1.7541	6.61821	-2.58013	0
1.2707	2.39922	2.05893	-2.5374	-2.88441	0
1.2713	2.7075	4.80558	-2.5374	-1.97157	0
1.2720	1.78266	2.66965	1.43017	-5.02271	0
1.2727	2.39922	-0.687716	10.2796	-6.54828	0
1.2733	4.2355	1.14338	18.2147	-2.58013	0
1.2740	3.61894	1.7541	17.6024	-0.137551	0
1.2747	2.09094	-0.687716	15.4676	-0.441832	0
1.2753	3.31066	0.83855	15.1615	2.30086	0
1.2760	4.53037	2.66965	13.3287	3.8306	0
1.2767	2.7075	0.227832	13.0267	1.6923	0
1.2773	2.39922	-0.0769989	11.8062	0.471009	0
1.2780	4.53037	2.66965	2.95261	1.08374	0
1.2787	6.05837	2.05893	-3.75787	-0.75028	0
1.2793	4.2355	-0.38183	-1.92926	-3.80142	0
1.2800	3.31066	-0.0769989	2.65064	-2.88441	0
1.2807	4.83865	0.227832	5.69971	-1.66312	0
1.2813	4.53037	-0.687716	3.87111	-2.88441	0
1.2820	3.92722	-0.687716	-3.45589	-0.75028	0
1.2827	6.67493	0.533719	-4.97833	3.21787	0
1.2833	7.89464	0.227832	-1.92926	-1.05456	0
1.2840	4.2355	-0.992548	-2.5374	-6.54828	0
1.2847	2.39922	-1.29738	-0.402629	-3.80142	0
1.2853	0.562946	-0.687716	3.87111	-2.27585	0
1.2860	-5.84391	-0.992548	-4.3702	-5.32699	0
1.2867	-9.81134	-1.29738	-17.1872	-4.40998	0
1.2873	-7.66678	1.7541	-18.1015	-4.71426	0
1.2880	-6.15219	3.5852	-11.693	-9.9037	0
1.2887	-2.18477	-1.60327	-7.1173	-8.07385	0
1.2893	4.2355	-6.18101	-3.14973	-2.27585	0
1.2900	5.45521	-4.04403	0.209702	-2.88441	0
1.2907	2.7075	0.227832	-0.708794	-4.71426	0
1.2913	2.39922	1.14338	-5.89683	-3.80142	0
1.2920	2.39922	1.14338	-13.2196	-4.1057	0
1.2927	2.09094	0.227832	-18.7138	-4.40998	0
1.2933	2.09094	-1.29738	-20.2405	-1.97157	0
1.2940	0.562946	-1.29738	-18.4077	1.6923	0
1.2947	-1.25993	0.227832	-12.6115	4.13488	0
1.2953	-1.87649	2.05893	-8.9459	1.6923	0
1.2960	-4.00764	2.66965	-10.7787	-1.97157	0
1.2967	-4.93248	-0.992548	-10.4725	-0.137551	0
1.2973	-3.69936	-4.34991	-5.2845	5.35617	0
1.2980	-5.22735	-3.12848	-1.31693	5.35617	0
1.2987	-6.75535	-2.21293	1.43017	2.60931	0
1.2993	-3.69936	-2.51881	5.69971	1.6923	0
1.3000	-0.96505	-0.992548	8.44681	2.60931	0
1.3007	-0.34849	-2.21293	6.61821	3.8306	0
1.3013	-0.0402104	-4.95957	1.73214	2.91359	0
1.3020	0.562946	-2.51881	1.124	1.6923	0
1.3027	2.39922	1.14338	6.00588	0.77529	0
1.3033	6.05837	-0.687716	7.53251	-1.35884	0
1.3040	7.58636	-1.29738	5.09157	-2.88441	0
1.3047	5.75009	-0.0769989	5.09157	-0.137551	0
1.3053	5.14693	-1.9081	5.69971	-1.05456	0
1.3060	7.89464	-1.29738	3.25877	-4.71426	0
1.3067	8.80608	2.36482	1.124	-2.27585	0
1.3073	4.83865	1.14338	0.817839	-1.05456	0
1.3080	2.09094	-2.21293	1.73214	-6.244	0
1.3087	6.05837	-0.38183	3.56494	-5.63127	0
1.3093	10.0258	0.83855	5.09157	-1.05456	0
1.3100	8.80608	-1.60327	7.83867	-2.58013	0
1.3107	7.89464	-1.29738	10.8877	-2.58013	0
1.3113	8.18952	0.83855	9.36111	3.8306	0
1.3120	7.89464	0.533719	5.69971	3.52215	0
1.3127	6.67493	0.533719	3.56494	-2.88441	0
1.3133	4.53037	0.227832	1.73214	-1.97157	0
1.3140	2.39922	-1.29738	1.124	3.21787	0
1.3147	2.09094	-0.0769989	2.95261	3.52215	0
1.3153	0.871226	0.83855	2.03831	4.13488	0
1.3160	-1.25993	-1.60327	1.43017	5.35617	0
1.3167	-1.25993	-1.60327	3.56494	4.43916	0
1.3173	0.268069	1.14338	5.09157	5.04772	0
1.3180	0.562946	1.14338	6.00588	8.40731	0
1.3187	-0.34849	1.7541	7.22634	7.4903	0
1.3193	-1.25993	2.97448	6.61821	3.8306	0
1.3200	-1.25993	0.227832	3.56494	2.60931	0
1.3207	0.268069	-2.21293	-0.402629	1.38802	0
1.3213	0.562946	-1.60327	-3.75787	-0.137551	0
1.3220	-0.34849	-0.992548	-4.06403	1.08374	0
1.3227	0.562946	-1.9081	-3.14973	1.6923	0
1.3233	2.09094	-2.51881	-3.14973	-1.35884	0
1.3240	2.39922	-1.60327	-1.01077	-2.88441	0
1.3247	1.48779	-0.38183	2.34447	-1.35884	0
1.3253	3.00238	-1.29738	3.25877	-2.88441	0
1.3260	5.75009	-1.60327	5.69971	-3.80142	0
1.3267	7.58636	2.36482	9.05914	-0.441832	0
1.3273	8.4978	2.97448	9.97344	1.38802	0
1.3280	10.6424	-2.51881	12.7205	-1.35884	0
1.3287	12.7735	-2.51881	18.5167	-2.88441	0
1.3293	11.2455	1.44927	18.2147	-0.441832	0
1.3300	9.11436	0.533719	13.941	1.6923	0
1.3307	8.80608	-0.38183	14.8553	1.6923	0
1.3313	7.58636	2.97448	15.4676	-0.137551	0
1.3320	6.67493	2.97448	10.2796	-2.88441	0
1.3327	8.4978	1.7541	7.22634	-1.05456	0
[truncated: 50,272 more rows]
