# Supplementary material for: Identification of Haptic Based Guiding Using Hard Reins
Source: PLoS One. 2015 Jul 22;10(7):e0132020. doi: 10.1371/journal.pone.0132020 (PMC4511788; doi:10.1371/journal.pone.0132020)
Supplement: S4 File — (ZIP) [file pone.0132020.s004.zip › EMGData2/Subject10/T17/t17.txt]

0.0000	-13.1695	-4.32779	27.8391	-13.1401	0
0.0007	2.39684	-7.68488	41.8768	30.8094	0
0.0013	17.0464	-6.76915	32.7221	80.8603	0
0.0020	28.3364	0.249987	19.5944	122.977	0
0.0027	40.8511	2.9963	20.8168	154.401	0
0.0033	52.7502	2.08056	23.8661	179.432	0
0.0040	60.3795	4.52193	29.9715	196.518	0
0.0047	64.6558	8.48981	42.4811	204.764	0
0.0053	67.092	8.18397	45.8429	204.764	0
0.0060	66.4829	7.26824	40.3487	198.35	0
0.0067	62.8222	8.18397	40.3487	187.064	0
0.0073	58.2446	6.96329	40.3487	165.396	0
0.0080	52.7502	3.91203	33.3264	126.028	0
0.0087	42.0692	2.9963	26.0054	79.944	0
0.0093	30.4713	3.30125	17.462	44.5429	0
0.0100	18.5723	1.16483	5.55671	10.6724	0
0.0107	1.48002	-1.27653	-10.3077	-36.6297	0
0.0113	-18.3561	-0.970694	-31.062	-87.5969	0
0.0120	-33.3069	-1.58148	-50.2883	-129.714	0
0.0127	-42.4621	-5.54847	-60.6654	-163.282	0
0.0133	-47.9565	-9.21051	-64.9371	-187.084	0
0.0140	-50.7004	-10.1262	-63.1034	-200.214	0
0.0147	-53.7521	-11.6519	-60.6654	-209.054	0
0.0153	-55.8936	-14.3991	-66.4652	-212.719	0
0.0160	-55.278	-13.4833	-70.4313	-206.617	0
0.0167	-52.5341	-11.3469	-62.1935	-193.498	0
0.0173	-47.6487	-11.9577	-48.7602	-171.518	0
0.0180	-36.9677	-11.9577	-34.7225	-132.463	0
0.0187	-24.7608	-8.90556	-20.0736	-86.6806	0
0.0193	-13.1695	-7.07499	-8.48093	-51.5919	0
0.0200	-1.26391	-6.15925	4.63986	-16.7947	0
0.0207	13.6869	-3.10711	21.4281	31.7256	0
0.0213	28.0287	0.249987	36.077	80.5479	0
0.0220	38.4084	2.08056	47.0654	119.312	0
0.0227	46.3455	5.43766	56.22	152.579	0
0.0233	52.7502	7.57407	58.0468	175.465	0
0.0240	57.0265	7.26824	56.5257	186.147	0
0.0247	61.6041	7.57407	59.5749	195.914	0
0.0253	65.5661	9.0997	61.4086	202.015	0
0.0260	65.5661	9.40465	59.8805	195.602	0
0.0267	62.2131	10.9312	60.7974	183.7	0
0.0273	56.4109	12.7617	58.3524	161.731	0
0.0280	48.4804	10.6253	44.3148	119.614	0
0.0287	39.9343	7.26824	29.3603	76.5809	0
0.0293	31.3882	5.74261	22.0393	45.4592	0
0.0300	21.0149	4.82688	15.017	7.9236	0
0.0307	8.80807	1.47067	4.03556	-40.9091	0
0.0313	-4.92466	-1.88643	-4.51483	-87.295	0
0.0320	-17.1315	-3.10711	-10.3077	-127.881	0
0.0327	-26.9023	-2.80216	-15.1907	-160.534	0
0.0333	-37.8845	-5.24352	-16.4131	-179.765	0
0.0340	-49.7902	-7.37993	-17.33	-194.415	0
0.0347	-59.2466	-5.8543	-20.6849	-206.919	0
0.0353	-68.1005	-5.24352	-20.0736	-209.054	0
0.0360	-70.2354	-8.60061	-17.33	-202.65	0
0.0367	-62.6061	-9.8213	-22.8242	-193.498	0
0.0373	-58.0285	-7.07499	-31.9789	-171.518	0
0.0380	-58.6375	-5.54847	-34.4169	-130.328	0
0.0387	-51.0082	-5.24352	-35.6394	-85.1605	0
0.0393	-37.2755	-3.71789	-36.5562	-49.7594	0
0.0400	-25.9854	-1.88643	-25.5678	-13.442	0
0.0407	-13.4708	0.249987	-5.42474	35.0783	0
0.0413	0.563193	2.69135	7.39043	85.7436	0
0.0420	13.3856	4.21698	9.52282	126.028	0
0.0427	26.8106	4.82688	13.1902	156.233	0
0.0433	37.7994	5.43766	20.8168	178.213	0
0.0440	44.5119	8.18397	26.6167	191.031	0
0.0447	50.9231	11.846	35.7713	199.881	0
0.0453	53.9748	10.9312	47.9753	201.703	0
0.0460	53.9748	8.48981	47.6697	192.249	0
0.0467	54.5838	12.4568	29.6659	176.381	0
0.0473	49.3972	15.2031	8.30729	150.132	0
0.0480	37.1904	10.3204	-3.59797	109.546	0
0.0487	27.7274	6.65834	-4.20921	68.3449	0
0.0493	24.3679	6.65834	0.062513	35.3907	0
0.0500	17.6554	3.91203	-4.20921	-3.06115	0
0.0507	6.05759	0.554936	-16.4131	-50.6756	0
0.0513	-5.84149	-0.665745	-26.4847	-94.927	0
0.0520	-18.3561	-1.58148	-33.2014	-131.848	0
0.0527	-28.7294	-3.41206	-40.5223	-163.282	0
0.0533	-35.1406	-5.24352	-43.8772	-184.336	0
0.0540	-40.0194	-8.90556	-41.4392	-195.633	0
0.0547	-47.0397	-10.737	-36.5562	-202.65	0
0.0553	-53.1431	-8.90556	-35.3338	-205.399	0
0.0560	-54.3677	-8.90556	-39.9111	-198.985	0
0.0567	-52.2263	-11.3469	-36.8618	-183.732	0
0.0573	-49.7902	-10.737	-22.8242	-157.181	0
0.0580	-42.4621	-7.98983	-18.8581	-115.678	0
0.0587	-29.6462	-6.4642	-28.624	-72.6451	0
0.0593	-22.3247	-3.71789	-28.3184	-40.2948	0
0.0600	-18.6574	-0.665745	-15.4963	-5.50799	0
0.0607	-5.84149	-0.970694	-4.51483	42.4084	0
0.0613	12.161	-1.27653	8.30729	88.4923	0
0.0620	25.8938	2.08056	24.4773	124.799	0
0.0627	36.8826	5.13271	34.5489	157.462	0
0.0633	46.3455	4.82688	38.8206	180.952	0
0.0640	51.2243	5.43766	44.0092	191.634	0
0.0647	55.5007	7.57407	50.4202	200.485	0
0.0653	60.9885	7.57407	54.3863	205.67	0
0.0660	61.9053	7.57407	50.1146	198.652	0
0.0667	57.6356	9.40465	41.8768	183.7	0
0.0673	52.7502	9.0997	35.7713	157.462	0
0.0680	46.0377	7.26824	28.1378	116.563	0
0.0687	36.5748	6.35339	13.1902	73.8425	0
0.0693	26.2016	4.52193	0.673751	38.4414	0
0.0700	13.9947	3.60619	-4.82045	1.50975	0
0.0707	-1.26391	3.60619	-12.7527	-42.4293	0
0.0713	-16.8303	-0.360797	-27.0959	-88.5132	0
0.0720	-26.2867	-4.93857	-35.0281	-131.244	0
0.0727	-31.4798	-5.24352	-35.0281	-162.98	0
0.0733	-37.8845	-6.4642	-35.6394	-180.369	0
0.0740	-46.1229	-8.60061	-37.1675	-191.364	0
0.0747	-53.1431	-8.60061	-33.8126	-201.432	0
0.0753	-56.5026	-11.042	-29.2283	-204.181	0
0.0760	-59.2466	-13.4833	-27.0959	-196.851	0
0.0767	-62.2983	-9.8213	-25.2622	-183.117	0
0.0773	-58.6375	-7.07499	-21.6017	-159.315	0
0.0780	-43.6867	-9.21051	-14.885	-118.729	0
0.0787	-26.9023	-8.60061	-8.17531	-74.7796	0
0.0793	-17.1315	-6.15925	-2.68111	-42.1273	0
0.0800	-6.75831	-6.4642	9.2172	-6.42426	0
0.0807	8.80807	-2.80216	27.5335	43.0123	0
0.0813	21.0149	3.30125	40.0431	89.7106	0
0.0820	28.9455	3.91203	45.8429	125.112	0
0.0827	38.4084	3.91203	52.8582	156.233	0
0.0833	43.9028	7.26824	60.4918	176.381	0
0.0840	44.5119	9.40465	63.8466	187.98	0
0.0847	47.2558	9.71049	62.6242	199.881	0
0.0853	51.5321	9.71049	60.7974	203.848	0
0.0860	51.5321	9.0997	61.4086	194.685	0
0.0867	50.0063	9.40465	60.7974	182.18	0
0.0873	45.1209	10.0154	52.8582	158.368	0
0.0880	31.0804	6.65834	40.3487	115.345	0
0.0887	12.4688	3.91203	26.9223	73.5302	0
0.0893	-3.09756	5.43766	9.2172	41.7941	0
0.0900	-14.3876	3.30125	-8.17531	4.25854	0
0.0907	-26.9023	-0.665745	-17.9412	-42.4293	0
0.0913	-40.635	-0.665745	-29.5339	-87.9093	0
0.0920	-50.3992	-3.41206	-48.7602	-125.445	0
0.0927	-55.5858	-8.60061	-60.6654	-154.432	0
0.0933	-63.5229	-8.29567	-60.6654	-177.932	0
0.0940	-74.5051	-8.60061	-62.4991	-192.884	0
0.0947	-81.8332	-11.9577	-67.0765	-196.549	0
0.0953	-84.2759	-10.737	-68.292	-197.153	0
0.0960	-80.9164	-8.90556	-74.0918	-198.069	0
0.0967	-70.8444	-11.9577	-82.6353	-188.001	0
0.0973	-58.9453	-12.8726	-79.2804	-158.701	0
0.0980	-48.2643	-10.737	-61.2767	-116.595	0
0.0987	-35.1406	-9.8213	-38.9942	-75.3939	0
0.0993	-18.9652	-7.07499	-19.1637	-41.8254	0
0.1000	-1.5717	-3.71789	-1.45864	-6.72621	0
0.1007	15.2127	-2.49721	18.3788	41.4922	0
0.1013	28.0287	-0.970694	35.7713	91.2307	0
0.1020	34.1321	1.47067	48.2809	128.464	0
0.1027	39.0175	3.60619	56.22	155.317	0
0.1033	46.9545	5.43766	50.4202	178.213	0
0.1040	57.3278	7.57407	30.8884	194.685	0
0.1047	65.5661	8.79475	22.3449	201.401	0
0.1053	66.4829	9.40465	29.9715	201.703	0
0.1060	62.8222	9.0997	34.2432	198.048	0
0.1067	59.1614	9.40465	32.7221	182.784	0
0.1073	50.9231	11.2361	29.6659	148.914	0
0.1080	37.7994	10.3204	20.2056	105.881	0
0.1087	28.9455	7.26824	10.1341	68.6469	0
0.1093	22.5408	5.74261	4.94548	34.4744	0
0.1100	10.3339	4.82688	-4.20921	-5.80995	0
0.1107	-3.09756	0.249987	-17.0244	-50.9776	0
0.1113	-12.2527	-3.41206	-29.2283	-95.8433	0
0.1120	-19.882	-4.32779	-42.9673	-135.211	0
0.1127	-30.2552	-6.4642	-57.0049	-164.199	0
0.1133	-42.1609	-9.21051	-64.9371	-180.983	0
0.1140	-49.1746	-10.737	-68.9032	-191.364	0
0.1147	-53.7521	-12.8726	-70.4313	-199.902	0
0.1153	-62.2983	-14.3991	-65.854	-200.214	0
0.1160	-64.4397	-11.6519	-55.4768	-190.749	0
0.1167	-52.8419	-11.042	-43.8772	-176.1	0
0.1173	-43.3789	-14.0932	-33.2014	-148.935	0
0.1180	-40.635	-11.6519	-20.9905	-106.516	0
0.1187	-30.563	-5.24352	-8.17531	-66.5437	0
0.1193	-18.0484	-3.10711	2.81309	-36.0258	0
0.1200	-8.59196	-3.41206	12.2734	1.82212	0
0.1207	6.05759	-1.88643	25.6998	48.5099	0
0.1213	22.5408	-0.665745	42.1824	90.3145	0
0.1220	34.4399	0.554936	57.4356	126.944	0
0.1227	44.2041	2.69135	63.2354	157.462	0
0.1233	49.0894	3.60619	57.4356	176.381	0
0.1240	50.9231	5.43766	51.0315	190.114	0
0.1247	55.5007	8.48981	53.7751	201.401	0
0.1253	58.2446	10.3204	59.5749	199.568	0
0.1260	57.0265	11.2361	60.1862	188.584	0
0.1267	57.0265	10.9312	54.9976	174.548	0
0.1273	54.2761	7.57407	44.926	147.081	0
0.1280	45.7299	5.43766	36.077	104.964	0
0.1287	37.1904	5.74261	35.1601	65.5962	0
0.1293	26.8106	4.52193	33.0208	31.1113	0
0.1300	10.6352	1.16483	18.9831	-7.64247	0
0.1307	-6.75831	0.554936	0.979371	-50.6756	0
0.1313	-20.491	-0.0558481	-10.9189	-93.6984	0
0.1320	-28.7294	-3.41206	-18.2469	-133.983	0
0.1327	-31.7811	-4.93857	-21.9073	-165.115	0
0.1333	-34.8328	-5.24352	-25.8734	-183.419	0
0.1340	-38.8013	-8.90556	-42.0504	-193.186	0
0.1347	-41.8531	-12.2627	-63.7147	-199.902	0
0.1353	-44.9048	-10.737	-73.175	-202.952	0
0.1360	-46.1229	-7.98983	-68.5976	-196.549	0
0.1367	-45.8216	-8.29567	-56.0881	-181.597	0
0.1373	-42.4621	-10.1262	-40.2167	-154.734	0
0.1380	-31.4798	-10.1262	-25.8734	-112.628	0
0.1387	-20.491	-7.37993	-15.8019	-70.8126	0
0.1393	-20.7988	-4.32779	-7.56408	-41.513	0
0.1400	-19.882	-2.49721	0.062513	-5.50799	0
0.1407	-7.67514	0.249987	8.30729	46.3754	0
0.1413	3.31367	2.9963	17.462	91.5431	0
0.1420	10.6352	3.91203	26.311	125.716	0
0.1427	22.5408	6.96329	33.0208	156.233	0
0.1433	33.5231	11.2361	36.3826	177.297	0
0.1440	39.9343	11.2361	31.8052	189.802	0
0.1447	48.1726	10.9312	25.0886	200.183	0
0.1453	55.5007	12.7617	25.3942	199.881	0
0.1460	56.7187	10.9312	33.0208	190.114	0
0.1467	54.8851	8.79475	40.3487	179.432	0
0.1473	51.2243	11.2361	37.6051	155.629	0
0.1480	42.6782	10.3204	21.7337	111.982	0
0.1487	33.8308	6.96329	6.16795	70.1775	0
0.1493	28.9455	7.87902	0.062513	38.4414	0
0.1500	23.1498	7.57407	-4.82045	1.50975	0
0.1507	10.6352	2.69135	-14.2808	-44.2618	0
0.1513	-3.09756	1.77562	-24.651	-88.2112	0
0.1520	-13.4708	1.16483	-36.5562	-125.445	0
0.1527	-22.6259	-3.71789	-49.0658	-154.734	0
0.1533	-29.3384	-7.07499	-54.8656	-174.267	0
0.1540	-30.563	-7.98983	-55.4768	-186.168	0
0.1547	-33.916	-7.98983	-58.5261	-194.716	0
0.1553	-40.635	-6.15925	-61.2767	-197.465	0
0.1560	-41.8531	-8.60061	-57.9148	-191.364	0
0.1567	-36.9677	-11.9577	-51.2051	-177.016	0
0.1573	-31.1721	-9.8213	-38.6956	-150.465	0
0.1580	-21.4079	-7.37993	-18.5525	-109.264	0
0.1587	-14.3876	-7.98983	-3.59797	-65.3254	0
0.1593	-13.4708	-6.4642	3.42432	-31.1426	0
0.1600	-3.3988	-4.63274	13.4959	4.87286	0
0.1607	16.1296	-2.80216	27.5335	52.7789	0
0.1613	27.4196	1.47067	38.8206	98.8628	0
0.1620	34.4399	2.9963	49.1978	132.733	0
0.1627	41.4601	2.38551	57.7412	162.949	0
0.1633	35.3567	6.35339	58.3524	186.449	0
0.1640	27.1184	10.9312	56.22	195.914	0
0.1647	31.696	12.4568	57.4356	199.267	0
0.1653	27.4196	13.0667	55.3032	202.015	0
0.1660	10.6352	12.1518	48.5865	197.434	0
0.1667	6.36539	11.846	43.0923	181.264	0
0.1673	10.0261	14.2874	35.7713	148.612	0
0.1680	6.36539	14.2874	24.7829	102.215	0
0.1687	5.14077	10.3204	15.017	61.9415	0
0.1693	6.97442	4.82688	6.47357	30.8094	0
0.1700	-0.654875	0.554936	-6.3416	-8.55874	0
0.1707	-11.3359	-0.665745	-19.4693	-55.5589	0
0.1713	-19.5742	-0.0558481	-29.8396	-96.4472	0
0.1720	-29.954	-3.41206	-35.6394	-129.412	0
0.1727	-40.3272	-6.15925	-40.2167	-158.399	0
0.1733	-47.9565	-4.32779	-47.239	-178.234	0
0.1740	-55.8936	-6.15925	-53.6431	-188.303	0
0.1747	-61.6892	-9.21051	-54.2544	-195.935	0
0.1753	-62.6061	-8.29567	-53.0388	-196.237	0
0.1760	-60.4712	-6.4642	-50.2883	-185.252	0
0.1767	-55.278	-7.98983	-42.0504	-167.864	0
0.1773	-47.9565	-8.90556	-32.5901	-142.229	0
0.1780	-37.5833	-6.15925	-23.7411	-101.632	0
0.1787	-25.9854	-1.58148	-12.1414	-61.0461	0
0.1793	-16.8303	0.249987	-0.243106	-31.1426	0
0.1800	-6.14928	-1.58148	9.52282	4.87286	0
0.1807	9.71835	0.554936	22.6506	54.0075	0
0.1813	24.3679	3.91203	35.7713	99.4771	0
0.1820	34.7477	3.30125	46.7597	135.482	0
0.1827	44.8197	3.91203	55.9144	163.865	0
0.1833	52.7502	6.65834	59.8805	182.784	0
0.1840	56.4109	6.35339	59.5749	194.685	0
0.1847	58.2446	6.35339	60.4918	201.099	0
0.1853	59.7705	10.0154	56.8243	197.434	0
0.1860	59.7705	11.5411	51.0315	188.584	0
0.1867	58.2446	9.40465	50.1146	175.152	0
0.1873	53.667	7.57407	44.0092	145.551	0
0.1880	44.5119	9.0997	26.0054	101.31	0
0.1887	33.5231	10.6253	10.1341	60.7129	0
0.1893	25.8938	6.65834	-0.847399	28.0606	0
0.1900	18.8735	1.16483	-13.6695	-9.77695	0
0.1907	8.19249	1.16483	-24.0467	-56.4752	0
0.1913	-6.14928	2.08056	-28.9296	-101.632	0
0.1920	-18.6574	-2.19138	-31.062	-137.033	0
0.1927	-26.2867	-5.8543	-33.507	-162.668	0
0.1933	-32.6979	-6.76915	-42.0504	-180.681	0
0.1940	-37.8845	-7.98983	-55.7825	-192.582	0
0.1947	-38.8013	-7.98983	-62.1935	-199.6	0
0.1953	-37.5833	-7.07499	-55.7825	-199.902	0
0.1960	-39.4104	-8.90556	-44.4884	-191.051	0
0.1967	-45.5138	-11.9577	-37.1675	-175.183	0
0.1973	-46.7384	-11.9577	-32.8957	-149.247	0
0.1980	-36.0574	-9.8213	-22.8242	-109.264	0
0.1987	-23.5428	-7.98983	-9.39779	-66.8456	0
0.1993	-18.9652	-5.8543	0.368132	-34.4953	0
0.2000	-20.491	-2.80216	12.2734	0.905852	0
0.2007	-19.882	0.249987	29.3603	50.0301	0
0.2013	-10.4191	3.30125	39.4318	95.812	0
0.2020	7.58345	6.35339	43.3979	129.683	0
0.2027	24.3679	9.40465	49.809	157.15	0
0.2033	29.8623	11.846	51.9483	177.297	0
0.2040	29.8623	12.7617	47.364	187.98	0
0.2047	35.0489	12.1518	48.8921	194.081	0
0.2053	41.7679	11.2361	55.9144	194.685	0
0.2060	43.2938	11.5411	55.6088	188.282	0
0.2067	42.6782	12.1518	50.4202	175.152	0
0.2073	41.1524	11.5411	47.9753	146.779	0
0.2080	35.3567	8.48981	36.3826	103.444	0
0.2087	28.9455	5.74261	10.1341	64.076	0
0.2093	23.4511	6.04756	-11.2246	32.6419	0
0.2100	12.161	6.35339	-20.0736	-5.50799	0
0.2107	-1.26391	4.21698	-31.062	-52.5082	0
0.2113	-10.7269	1.47067	-42.9673	-96.4472	0
0.2120	-21.4079	-0.665745	-45.7109	-131.848	0
0.2127	-35.7496	-2.80216	-48.7602	-159.315	0
0.2133	-46.7384	-4.93857	-58.8317	-178.848	0
0.2140	-54.669	-5.8543	-65.854	-190.749	0
0.2147	-63.5229	-6.15925	-63.1034	-197.153	0
0.2153	-68.4017	-6.76915	-52.7332	-198.985	0
0.2160	-70.5431	-8.29567	-43.8772	-193.186	0
0.2167	-73.8961	-9.8213	-43.2729	-176.1	0
0.2173	-72.069	-8.90556	-39.6055	-145.884	0
0.2180	-59.8556	-7.07499	-26.1791	-104.694	0
0.2187	-44.2958	-7.07499	-13.6695	-63.7949	0
0.2193	-29.6462	-7.98983	0.062513	-29.612	0
0.2200	-15.3044	-4.93857	22.0393	7.61124	0
0.2207	-3.3988	1.47067	33.0208	53.6951	0
0.2213	6.05759	2.08056	28.4434	98.8628	0
0.2220	20.0981	1.47067	30.2771	135.18	0
0.2227	36.2735	6.35339	36.077	161.731	0
0.2233	45.4287	9.0997	33.3264	180.952	0
0.2240	49.0894	7.87902	32.7221	193.769	0
0.2247	53.3592	11.2361	37.9037	200.485	0
0.2253	56.4109	13.0667	40.0431	198.35	0
0.2260	57.3278	10.6253	40.6543	189.802	0
0.2267	56.7187	11.5411	37.6051	172.101	0
0.2273	50.9231	13.9824	21.1225	136.7	0
0.2280	39.9343	10.9312	-2.37549	93.0632	0
0.2287	34.1321	8.18397	-17.6356	58.8804	0
0.2293	32.305	6.65834	-24.3523	27.1443	0
0.2300	21.9252	2.69135	-27.4015	-15.8784	0
0.2307	5.75635	0.249987	-32.8957	-61.6604	0
0.2313	-7.67514	0.249987	-39.6055	-100.727	0
0.2320	-18.6574	-3.10711	-38.0843	-135.211	0
0.2327	-25.0686	-6.4642	-29.2283	-161.752	0
0.2333	-28.1203	-7.07499	-26.4847	-177.63	0
0.2340	-36.0574	-7.98983	-27.0959	-189.219	0
0.2347	-45.8216	-7.98983	-22.8242	-196.237	0
0.2353	-49.7902	-7.07499	-17.0244	-193.8	0
0.2360	-53.4509	-7.98983	-17.33	-187.084	0
0.2367	-60.4712	-10.4312	-23.7411	-172.435	0
0.2373	-60.4712	-10.737	-26.4847	-136.732	0
0.2380	-48.8733	-7.68488	-20.3792	-91.262	0
0.2387	-33.0057	-5.24352	-16.4131	-57.9953	0
0.2393	-19.5742	-6.15925	-21.2961	-29.31	0
0.2400	-7.97638	-5.24352	-21.9073	11.2763	0
0.2407	6.05759	-1.27653	-9.09217	56.4439	0
0.2413	23.4511	0.249987	8.00167	96.7283	0
0.2420	37.4916	-1.58148	20.2056	134.264	0
0.2427	41.1524	0.554936	31.194	162.647	0
0.2433	35.9657	4.52193	41.2655	178.213	0
0.2440	33.2218	4.82688	44.3148	191.031	0
0.2447	38.7162	4.82688	41.2655	200.183	0
0.2453	43.595	6.04756	38.2094	196.518	0
0.2460	45.1209	6.65834	36.6882	187.98	0
0.2467	46.3455	7.57407	33.0208	175.766	0
0.2473	42.6782	8.79475	27.8391	142.812	0
0.2480	31.9972	6.04756	23.2618	96.4264	0
0.2487	22.842	2.9963	18.3788	62.2435	0
0.2493	18.5723	2.9963	13.4959	31.7256	0
0.2500	10.6352	2.08056	7.39043	-11.3075	0
0.2507	-4.31563	0.249987	-1.76426	-56.4752	0
0.2513	-20.1833	-0.360797	-10.009	-94.6146	0
0.2520	-27.8125	-3.10711	-12.7527	-133.066	0
0.2527	-31.1721	-7.68488	-14.5864	-164.199	0
0.2533	-37.2755	-9.8213	-18.2469	-178.234	0
0.2540	-43.988	-10.4312	-21.9073	-187.386	0
0.2547	-46.1229	-11.3469	-24.3523	-195.331	0
0.2553	-44.2958	-11.042	-20.3792	-193.498	0
0.2560	-41.5453	-11.042	-6.64722	-183.732	0
0.2567	-35.7496	-11.6519	9.2172	-168.78	0
0.2573	-25.9854	-9.8213	22.0393	-137.95	0
0.2580	-14.9966	-6.4642	27.5335	-95.229	0
0.2587	-7.67514	-4.93857	14.7114	-59.2135	0
0.2593	-0.347084	-4.32779	-10.6133	-28.3938	0
0.2600	12.161	-3.71789	-18.2469	13.1088	0
0.2607	23.4511	-1.88643	-4.82045	60.4109	0
0.2613	29.5545	2.08056	11.6622	101.914	0
0.2620	34.7477	5.74261	27.5335	136.096	0
0.2627	39.9343	8.48981	38.515	162.949	0
0.2633	43.595	10.0154	27.8391	179.13	0
0.2640	45.1209	9.0997	5.86233	187.667	0
0.2647	42.6782	7.57407	-0.54178	192.853	0
0.2653	39.6265	8.79475	5.25109	192.853	0
0.2660	40.8511	9.40465	6.16795	186.147	0
0.2667	39.9343	7.57407	0.062513	169.665	0
0.2673	30.7791	7.57407	-12.447	140.063	0
0.2680	18.2645	7.26824	-28.3184	99.1647	0
0.2687	6.97442	4.52193	-38.3899	60.4109	0
0.2693	-4.31563	2.69135	-40.5223	28.3625	0
0.2700	-15.9135	1.16483	-40.2167	-10.3913	0
0.2707	-26.9023	-1.58148	-41.4392	-58.6096	0
0.2713	-36.0574	-2.49721	-44.4884	-100.414	0
0.2720	-42.7699	-0.665745	-46.3222	-133.983	0
0.2727	-47.9565	-3.41206	-45.7109	-163.282	0
0.2733	-51.6173	-8.60061	-47.5446	-181.899	0
0.2740	-53.4509	-8.90556	-48.7602	-188.917	0
0.2747	-54.9768	-7.98983	-45.0997	-193.8	0
0.2753	-56.1948	-10.4312	-39.6055	-195.331	0
0.2760	-53.4509	-11.042	-32.8957	-188.615	0
0.2767	-48.8733	-8.90556	-22.8242	-173.351	0
0.2773	-43.3789	-9.8213	-12.7527	-141.917	0
0.2780	-31.4798	-11.042	-3.59797	-97.3634	0
0.2787	-16.8303	-6.76915	4.94548	-62.5767	0
0.2793	-7.97638	-3.41206	13.1902	-34.8076	0
0.2800	0.26195	-5.8543	21.1225	7.30929	0
0.2807	15.5205	-4.63274	28.1378	58.5784	0
0.2813	28.9455	0.554936	34.5489	100.393	0
0.2820	37.7994	2.08056	40.3487	134.264	0
0.2827	46.3455	2.08056	44.0092	161.117	0
0.2833	52.7502	3.60619	46.7597	177.297	0
0.2840	55.8019	4.82688	52.247	188.282	0
0.2847	60.9885	6.04756	58.3524	195.602	0
0.2853	66.4829	7.87902	61.103	194.998	0
0.2860	68.0088	7.26824	61.4086	188.282	0
0.2867	66.1817	6.96329	60.4918	169.967	0
0.2873	58.8536	9.40465	58.6581	132.431	0
0.2880	46.9545	8.48981	55.3032	86.9618	0
0.2887	36.8826	5.43766	48.5865	51.2587	0
0.2893	28.6442	3.91203	40.6543	19.8246	0
0.2900	17.0464	0.859884	29.3603	-19.2415	0
0.2907	3.9227	-2.19138	14.7114	-63.4929	0
0.2913	-7.67514	-2.19138	6.16795	-104.995	0
0.2920	-18.6574	-4.32779	-1.15302	-138.564	0
0.2927	-29.6462	-7.98983	-21.9073	-162.668	0
0.2933	-37.8845	-8.90556	-44.7941	-179.15	0
0.2940	-44.2958	-10.737	-48.4545	-189.219	0
0.2947	-51.6173	-12.5676	-42.9673	-194.415	0
0.2953	-53.7521	-10.737	-37.4731	-192.582	0
0.2960	-47.3475	-11.3469	-34.4169	-182.514	0
0.2967	-41.5453	-13.4833	-45.7109	-163.282	0
0.2973	-38.1923	-11.6519	-63.7147	-131.546	0
0.2980	-27.8125	-8.29567	-61.5823	-88.2112	0
0.2987	-13.7786	-6.15925	-45.0997	-49.7594	0
0.2993	-4.31563	-4.32779	-29.5339	-21.376	0
0.3000	5.14077	-4.63274	-10.3077	14.327	0
0.3007	19.1813	-5.24352	8.30729	61.9415	0
0.3013	31.696	-0.360797	20.2056	104.662	0
0.3020	42.986	3.91203	36.077	137.617	0
0.3027	55.5007	3.91203	54.0807	163.564	0
0.3033	63.739	4.82688	56.8243	179.432	0
0.3040	68.9256	6.04756	44.3148	189.198	0
0.3047	73.1954	7.57407	29.6659	196.82	0
0.3053	74.7213	9.71049	20.2056	195.3	0
0.3060	73.1954	10.3204	18.3788	183.097	0
0.3067	69.2334	9.71049	14.1002	163.564	0
0.3073	59.7705	9.40465	1.89623	131.827	0
0.3080	46.3455	6.65834	-6.64722	90.3145	0
0.3087	33.5231	4.82688	-8.78655	53.6951	0
0.3093	19.4891	5.13271	-11.5302	21.3448	0
0.3100	6.66663	3.91203	-12.7527	-18.3253	0
0.3107	-2.18073	1.77562	-18.5525	-60.7441	0
0.3113	-13.1695	2.08056	-38.0843	-99.4979	0
0.3120	-28.4281	-1.27653	-56.3937	-136.117	0
0.3127	-40.635	-8.29567	-60.3598	-165.115	0
0.3133	-48.2643	-8.29567	-58.2205	-180.067	0
0.3140	-57.4194	-5.8543	-55.7825	-188.615	0
0.3147	-66.5746	-9.51635	-51.5107	-194.102	0
0.3153	-69.9276	-11.6519	-46.6278	-191.051	0
0.3160	-69.0173	-9.51635	-41.1336	-182.514	0
0.3167	-66.5746	-9.8213	-32.2845	-167.864	0
0.3173	-60.7724	-11.6519	-20.0736	-136.117	0
0.3180	-48.5655	-8.90556	-5.12607	-92.7821	0
0.3187	-34.8328	-5.24352	10.1341	-56.7771	0
0.3193	-25.9854	-4.32779	23.5605	-25.9573	0
0.3200	-17.1315	-2.49721	36.9938	16.1596	0
0.3207	-5.54024	1.16483	48.5865	64.6799	0
0.3213	3.31367	4.52193	56.22	103.132	0
0.3220	11.8598	4.82688	65.0691	133.348	0
0.3227	26.5028	5.43766	74.2238	158.68	0
0.3233	37.7994	8.48981	81.5448	175.152	0
0.3240	39.9343	9.40465	86.4277	185.533	0
0.3247	42.986	6.65834	82.4616	191.634	0
0.3253	49.0894	7.26824	69.0352	189.802	0
0.3260	50.0063	9.40465	56.5257	182.482	0
0.3267	43.595	8.79475	47.0654	168.447	0
0.3273	31.696	7.26824	34.8545	135.794	0
0.3280	17.9632	6.65834	21.1225	90.9288	0
0.3287	6.97442	5.43766	8.30729	56.142	0
0.3293	-4.62342	2.69135	-4.20921	26.2281	0
0.3300	-19.5742	-1.27653	-15.8019	-16.7947	0
0.3307	-32.6979	-3.10711	-29.2283	-63.4929	0
0.3313	-42.4621	-2.80216	-46.6278	-102.247	0
0.3320	-53.4509	-6.15925	-60.3598	-136.732	0
0.3327	-65.35	-10.737	-65.854	-163.282	0
0.3333	-72.069	-11.042	-66.1596	-178.234	0
0.3340	-70.8444	-9.8213	-63.7147	-189.219	0
0.3347	-68.7095	-9.8213	-61.2767	-196.549	0
0.3353	-69.0173	-7.07499	-58.2205	-194.415	0
0.3360	-67.1836	-6.4642	-52.122	-186.782	0
0.3367	-62.2983	-9.8213	-48.4545	-171.831	0
0.3373	-56.8039	-10.4312	-47.8503	-137.95	0
0.3380	-47.0397	-7.37993	-38.0843	-94.6146	0
0.3387	-36.0574	-4.93857	-22.8242	-58.9116	0
0.3393	-27.8125	-2.49721	-12.7527	-25.0411	0
0.3400	-15.9135	-1.58148	-4.20921	17.0758	0
0.3407	0.26195	-1.88643	7.69605	62.8578	0
0.3413	13.6869	0.859884	18.9831	104.048	0
0.3420	25.2847	5.13271	32.1109	139.147	0
0.3427	36.2735	7.57407	42.4811	164.48	0
0.3433	42.986	8.48981	45.8429	178.817	0
0.3440	50.0063	8.79475	51.3371	189.198	0
0.3447	59.1614	10.0154	59.5749	195.914	0
0.3453	62.5144	10.9312	62.0129	194.685	0
0.3460	60.9885	9.0997	62.3185	185.533	0
0.3467	60.6873	8.18397	55.3032	164.167	0
0.3473	56.1097	10.0154	29.3603	124.195	0
0.3480	45.1209	10.0154	3.42432	80.5479	0
0.3487	35.3567	6.96329	-5.12607	47.8956	0
0.3493	27.4196	3.91203	-7.8697	15.2433	0
0.3500	16.1296	1.16483	-13.6695	-26.5612	0
0.3507	2.70463	-1.58148	-20.0736	-68.9801	0
0.3513	-8.59196	-3.41206	-28.0128	-107.744	0
0.3520	-20.1833	-4.32779	-33.8126	-143.145	0
0.3527	-32.3901	-6.15925	-37.4731	-167.551	0
0.3533	-40.9362	-7.98983	-45.4053	-181.899	0
0.3540	-44.9048	-10.1262	-50.2883	-192.582	0
0.3547	-49.1746	-11.9577	-48.7602	-195.331	0
0.3553	-53.1431	-12.2627	-47.5446	-190.749	0
0.3560	-51.925	-11.042	-43.8772	-182.514	0
0.3567	-45.5138	-8.90556	-32.2845	-162.366	0
0.3573	-35.1406	-7.68488	-18.8581	-124.831	0
0.3580	-24.1518	-6.4642	-7.25846	-83.6299	0
0.3587	-15.9135	-3.41206	3.72994	-50.6756	0
0.3593	-9.50224	-2.49721	14.1002	-17.711	0
0.3600	0.563193	-3.41206	23.2618	21.6571	0
0.3607	11.8598	-2.19138	28.749	64.6799	0
0.3613	19.7903	1.16483	32.1109	108.327	0
0.3620	29.5545	3.30125	38.515	144.947	0
0.3627	42.986	5.43766	43.7036	167.218	0
0.3633	52.7502	7.57407	43.7036	181.868	0
0.3640	59.4627	8.48981	49.5034	194.685	0
0.3647	67.7075	10.9312	58.9637	199.267	0
0.3653	70.7593	11.846	59.5749	192.853	0
0.3660	67.3997	10.6253	57.7412	181.566	0
0.3667	64.9571	10.3204	55.9144	160.815	0
0.3673	57.9368	9.71049	45.5373	121.749	0
0.3680	39.3253	6.65834	33.0208	80.246	0
0.3687	24.6757	5.74261	25.0886	49.7281	0
0.3693	21.0149	5.43766	12.2734	15.2433	0
0.3700	10.943	2.38551	-3.29235	-30.2263	0
0.3707	-8.59196	0.554936	-12.1414	-71.7289	0
0.3713	-23.235	1.47067	-20.3792	-108.046	0
0.3720	-33.6147	-0.665745	-31.9789	-145.884	0
0.3727	-46.7384	-5.8543	-42.0504	-173.351	0
0.3733	-56.1948	-8.90556	-53.9487	-184.336	0
0.3740	-58.3297	-9.21051	-60.6654	-193.498	0
0.3747	-58.6375	-7.98983	-54.56	-200.214	0
0.3753	-60.4712	-9.8213	-45.7109	-194.716	0
0.3760	-60.7724	-13.4833	-41.1336	-182.514	0
0.3767	-56.8039	-14.0932	-30.1452	-166.635	0
0.3773	-47.9565	-10.4312	-15.4963	-134.899	0
0.3780	-36.0574	-8.29567	-4.51483	-90.96	0
0.3787	-26.9023	-7.98983	5.25109	-55.2465	0
0.3793	-20.491	-6.15925	12.8846	-24.1248	0
0.3800	-11.9449	-2.80216	16.5451	18.6064	0
0.3807	0.26195	-0.360797	18.0732	68.6469	0
0.3813	12.161	-0.0558481	12.579	108.629	0
0.3820	23.7589	0.249987	8.30729	139.147	0
0.3827	35.3567	4.52193	22.6506	164.48	0
0.3833	43.9028	9.40465	37.2994	179.733	0
0.3840	50.9231	10.3204	28.749	185.533	0
0.3847	59.1614	10.0154	16.5451	189.198	0
0.3853	62.5144	9.0997	18.0732	190.114	0
0.3860	57.9368	7.87902	20.2056	184.002	0
0.3867	50.9231	7.87902	16.5451	167.218	0
0.3873	43.2938	8.48981	8.61291	132.129	0
0.3880	34.4399	6.65834	-2.68111	86.9618	0
0.3887	26.8106	5.74261	-7.25846	51.2587	0
0.3893	17.9632	3.91203	-6.3416	19.8246	0
0.3900	7.58345	1.16483	-13.6695	-22.2923	0
0.3907	-3.09756	1.47067	-25.5678	-66.8456	0
0.3913	-14.9966	1.47067	-31.9789	-102.247	0
0.3920	-26.9023	-3.10711	-35.0281	-135.815	0
0.3927	-33.916	-6.76915	-37.4731	-163.282	0
0.3933	-38.8013	-6.76915	-38.6956	-176.714	0
0.3940	-45.5138	-8.60061	-37.7787	-184.648	0
0.3947	-49.7902	-8.60061	-35.945	-192.884	0
0.3953	-51.6173	-5.24352	-41.4392	-190.749	0
0.3960	-52.8419	-6.15925	-52.7332	-179.765	0
0.3967	-49.1746	-10.1262	-49.677	-163.282	0
0.3973	-42.7699	-9.8213	-34.7225	-129.412	0
0.3980	-36.0574	-7.98983	-27.4015	-82.7136	0
0.3987	-25.0686	-7.98983	-22.213	-47.9268	0
0.3993	-14.6954	-5.8543	-6.03598	-18.3253	0
0.4000	-10.7269	-1.58148	13.8015	27.1443	0
0.4007	-4.31563	0.859884	27.2279	77.4972	0
0.4013	9.71835	2.38551	36.9938	116.261	0
0.4020	22.5408	3.91203	44.926	146.779	0
0.4027	31.0804	4.52193	52.8582	169.363	0
0.4033	40.8511	6.65834	55.9144	184.002	0
0.4040	49.3972	10.6253	53.1639	195.914	0
0.4047	53.667	11.846	57.13	200.485	0
0.4053	53.667	9.40465	65.3747	195.602	0
0.4060	52.1412	7.57407	59.2693	187.667	0
0.4067	47.8714	10.0154	47.0654	167.531	0
0.4073	39.6265	11.5411	37.6051	125.112	0
0.4080	30.7791	9.40465	16.5451	79.6421	0
0.4087	21.9252	6.96329	-6.64722	48.5099	0
0.4093	11.552	5.43766	-11.2246	18.294	0
0.4100	1.48002	2.08056	-12.7527	-25.0411	0
0.4107	-5.54024	-1.27653	-23.1298	-71.1146	0
0.4113	-12.8617	-3.41206	-32.8957	-108.661	0
0.4120	-23.235	-5.24352	-41.7448	-139.48	0
0.4127	-32.3901	-5.54847	-51.2051	-163.282	0
0.4133	-39.4104	-6.4642	-56.0881	-178.234	0
0.4140	-45.2126	-10.737	-64.6315	-188.615	0
0.4147	-52.5341	-12.8726	-74.7031	-192.27	0
0.4153	-62.6061	-11.3469	-73.175	-184.336	0
0.4160	-67.1836	-9.8213	-67.0765	-171.216	0
0.4167	-62.6061	-9.8213	-60.3598	-151.996	0
0.4173	-58.6375	-7.68488	-45.4053	-115.366	0
0.4180	-57.1117	-4.93857	-28.3184	-72.6451	0
0.4187	-47.3475	-3.71789	-18.2469	-40.9091	0
0.4193	-29.0372	-4.32779	-9.70341	-9.475	0
0.4200	-11.6437	-3.41206	-1.45864	32.9438	0
0.4207	3.9227	-2.19138	6.47357	76.8933	0
0.4213	19.7903	-0.0558481	17.462	115.345	0
0.4220	32.305	3.60619	28.749	147.081	0
0.4227	39.3253	6.35339	34.8545	170.279	0
0.4233	46.0377	4.82688	38.2094	186.751	0
0.4240	52.7502	5.43766	44.0092	196.518	0
0.4247	53.667	8.79475	51.3371	198.048	0
0.4253	51.8334	9.40465	54.0807	194.383	0
0.4260	52.4489	7.57407	53.1639	186.147	0
0.4267	50.9231	8.79475	52.247	163.564	0
0.4273	42.986	10.3204	46.7597	124.195	0
0.4280	34.4399	8.79475	39.4318	83.2967	0
0.4287	28.0287	5.74261	36.6882	49.1242	0
0.4293	19.7903	2.69135	24.4773	12.4945	0
0.4300	9.4171	2.38551	-5.42474	-32.3608	0
0.4307	-0.347084	2.9963	-29.2283	-75.6959	0
0.4313	-10.1178	0.249987	-36.5562	-111.711	0
0.4320	-19.882	-3.71789	-39.9111	-144.062	0
0.4327	-26.2867	-4.93857	-41.1336	-169.696	0
0.4333	-30.8643	-5.8543	-38.9942	-185.252	0
0.4340	-38.8013	-8.90556	-39.6055	-195.331	0
0.4347	-46.7384	-11.6519	-39.9111	-200.214	0
0.4353	-46.7384	-11.042	-35.3338	-195.633	0
0.4360	-41.244	-8.90556	-31.6733	-183.419	0
0.4367	-35.7496	-7.37993	-27.0959	-162.98	0
0.4373	-28.7294	-5.54847	-17.33	-127.881	0
0.4380	-18.9652	-4.63274	-10.6133	-87.295	0
0.4387	-10.7269	-6.15925	-6.95284	-54.3303	0
0.4393	-2.78977	-6.15925	3.11871	-21.678	0
0.4400	9.4171	-0.970694	14.4058	22.5734	0
0.4407	19.7903	3.30125	17.7676	69.8755	0
0.4413	23.4511	2.38551	20.2056	106.797	0
0.4420	26.2016	2.08056	26.9223	137.315	0
0.4427	31.696	6.65834	33.0208	162.335	0
0.4433	36.2735	10.9312	38.8206	176.381	0
0.4440	39.9343	10.3204	46.7597	181.868	0
0.4447	43.2938	8.18397	50.4202	185.533	0
0.4453	44.5119	8.48981	48.2809	185.533	0
0.4460	43.595	9.71049	46.7597	177.599	0
0.4467	38.1006	9.0997	44.3148	157.15	0
0.4473	25.8938	7.87902	31.194	118.698	0
0.4480	13.0779	8.79475	14.7114	74.4464	0
0.4487	8.80807	8.18397	9.82844	39.9616	0
0.4493	6.97442	3.30125	9.82844	7.61124	0
0.4500	-3.09756	0.249987	1.28499	-36.9421	0
0.4507	-18.3561	1.16483	-8.78655	-83.6299	0
0.4513	-31.4798	-0.970694	-10.9189	-122.082	0
0.4520	-42.7699	-6.15925	-16.1075	-153.214	0
0.4527	-50.7004	-7.68488	-33.8126	-175.183	0
0.4533	-55.278	-7.07499	-53.3375	-190.448	0
0.4540	-58.9453	-8.29567	-63.1034	-203.265	0
0.4547	-62.6061	-8.60061	-61.2767	-206.316	0
0.4553	-62.2983	-8.60061	-54.8656	-199.298	0
0.4560	-58.0285	-10.1262	-56.3937	-192.884	0
0.4567	-52.5341	-9.21051	-63.1034	-177.63	0
0.4573	-41.8531	-7.07499	-60.0542	-138.564	0
0.4580	-26.9023	-7.07499	-42.9673	-94.3127	0
0.4587	-18.9652	-6.15925	-24.9566	-61.0461	0
0.4593	-12.554	-2.80216	-9.09217	-26.5612	0
0.4600	2.39684	-1.27653	9.2172	18.294	0
0.4607	15.5205	0.249987	23.8661	63.1597	0
0.4613	18.8735	2.9963	33.0208	101.31	0
0.4620	24.9769	4.82688	43.3979	133.046	0
0.4627	36.2735	6.04756	52.247	155.317	0
0.4633	40.8511	8.79475	49.809	171.498	0
0.4640	37.4916	10.3204	39.4318	183.7	0
0.4647	34.4399	10.0154	30.8884	186.147	0
0.4653	34.7477	8.48981	25.6998	180.035	0
0.4660	39.6265	8.48981	24.7829	170.883	0
0.4667	43.595	9.40465	25.6998	149.83	0
0.4673	38.4084	9.0997	19.2887	107.099	0
0.4680	27.1184	6.65834	8.61291	61.9415	0
0.4687	19.4891	6.04756	2.50747	30.5074	0
0.4693	13.3856	4.21698	0.062513	-2.14489	0
0.4700	1.48002	-0.360797	-6.3416	-47.6249	0
0.4707	-11.3359	-2.19138	-17.0244	-91.8763	0
0.4713	-19.5742	-2.49721	-24.651	-126.049	0
0.4720	-26.9023	-5.54847	-26.4847	-155.046	0
0.4727	-35.1406	-7.98983	-27.7072	-178.234	0
0.4733	-39.4104	-8.29567	-30.1452	-192.27	0
0.4740	-41.8531	-8.90556	-29.2283	-200.818	0
0.4747	-46.1229	-10.4312	-25.8734	-202.349	0
0.4753	-46.4306	-11.3469	-25.5678	-194.716	0
0.4760	-42.4621	-12.2627	-24.651	-182.514	0
0.4767	-40.0194	-10.737	-16.1075	-160.232	0
0.4773	-36.9677	-7.68488	-3.90359	-122.082	0
0.4780	-28.7294	-7.07499	7.39043	-81.1935	0
0.4787	-17.7471	-5.8543	14.1002	-47.9268	0
0.4793	-8.28417	-2.49721	15.6283	-14.0563	0
0.4800	1.48002	-0.970694	18.3788	26.8424	0
0.4807	12.4688	-0.665745	24.4773	71.6976	0
0.4813	21.624	1.47067	31.194	111.68	0
0.4820	27.1184	3.91203	40.0431	140.98	0
0.4827	30.7791	6.96329	48.5865	159.898	0
0.4833	37.1904	10.6253	52.5526	174.85	0
0.4840	43.2938	11.2361	55.9144	187.366	0
0.4847	47.2558	10.3204	57.7412	191.333	0
0.4853	52.4489	10.9312	53.1639	183.7	0
0.4860	58.2446	10.9312	53.1639	171.498	0
0.4867	57.9368	10.0154	56.8243	151.662	0
0.4873	53.058	9.40465	41.5712	115.033	0
0.4880	48.7816	7.87902	14.7114	72.9263	0
0.4887	43.595	5.74261	2.50747	41.1902	0
0.4893	36.8826	5.13271	-3.59797	6.39302	0
0.4900	31.9972	3.60619	-19.1637	-39.6909	0
0.4907	26.2016	1.47067	-37.4731	-80.2772	0
0.4913	11.552	0.554936	-50.2883	-113.544	0
0.4920	-7.67514	-2.19138	-57.6162	-147.716	0
0.4927	-21.7091	-6.76915	-57.0049	-171.518	0
0.4933	-31.7811	-8.60061	-52.122	-180.681	0
0.4940	-40.0194	-8.29567	-49.9826	-188.001	0
0.4947	-42.1609	-9.51635	-47.239	-193.186	0
0.4953	-45.5138	-10.737	-42.9673	-187.386	0
0.4960	-57.4194	-10.1262	-41.1336	-176.1	0
0.4967	-64.741	-9.51635	-34.7225	-156.265	0
0.4973	-54.3677	-9.21051	-17.33	-119.645	0
0.4980	-36.3587	-8.90556	-3.29235	-78.1427	0
0.4987	-29.6462	-6.76915	-1.76426	-44.2618	0
0.4993	-38.8013	-2.80216	-0.243106	-8.25679	0
0.5000	-44.9048	1.16483	8.00167	38.4414	0
0.5007	-32.6979	2.9963	13.1902	82.6928	0
0.5013	-14.3876	2.9963	12.2734	117.48	0
0.5020	-0.962666	4.52193	15.017	147.383	0
0.5027	14.9115	7.57407	24.4773	171.185	0
0.5033	28.3364	10.0154	34.8545	184.315	0
0.5040	30.7791	11.2361	42.1824	190.114	0
0.5047	31.696	10.0154	45.8429	192.551	0
0.5053	35.9657	6.65834	46.7597	190.114	0
0.5060	35.3567	8.18397	45.8429	180.952	0
0.5067	30.1701	11.2361	42.1824	158.68	0
0.5073	24.3679	8.48981	28.749	121.145	0
0.5080	16.1296	6.04756	9.2172	79.944	0
0.5087	10.3339	6.65834	-4.20921	46.9793	0
0.5093	7.28221	4.52193	-10.009	14.327	0
0.5100	-2.78977	2.08056	-16.4131	-28.3938	0
0.5107	-17.1315	2.08056	-26.1791	-73.5614	0
0.5113	-25.6777	-0.665745	-38.0843	-110.795	0
0.5120	-29.6462	-4.93857	-47.5446	-140.397	0
0.5127	-37.8845	-7.07499	-49.677	-161.45	0
0.5133	-51.6173	-8.29567	-48.7602	-175.798	0
0.5140	-65.0487	-7.07499	-48.4545	-187.084	0
0.5147	-69.9276	-5.24352	-45.7109	-191.364	0
0.5153	-65.9656	-7.07499	-46.6278	-184.648	0
0.5160	-59.8556	-9.51635	-54.8656	-174.569	0
0.5167	-49.7902	-10.737	-53.0388	-156.567	0
0.5173	-35.1406	-11.9577	-38.0843	-118.417	0
0.5180	-23.235	-9.51635	-24.9566	-74.7796	0
0.5187	-15.3044	-5.24352	-17.9412	-42.4293	0
0.5193	-6.14928	-4.93857	-9.70341	-8.55874	0
0.5200	1.48002	-4.02284	0.979371	37.2128	0
0.5207	5.14077	-0.970694	13.8015	80.246	0
0.5213	11.2442	-0.360797	27.5335	115.033	0
0.5220	22.842	2.08056	37.6051	147.081	0
0.5227	34.4399	6.04756	43.0923	169.051	0
0.5233	42.0692	5.43766	48.8921	178.515	0
0.5240	47.2558	4.82688	53.1639	187.064	0
0.5247	52.7502	9.40465	52.247	193.769	0
0.5253	55.8019	10.3204	50.4202	189.198	0
0.5260	57.6356	7.57407	50.4202	176.985	0
0.5267	59.1614	7.87902	44.926	152.266	0
0.5273	56.1097	8.18397	32.1109	108.327	0
0.5280	46.6468	4.52193	23.2618	64.6799	0
0.5287	40.5433	1.47067	22.9562	35.0783	0
0.5293	35.3567	0.554936	20.5112	-0.624725	0
0.5300	19.4891	-1.58148	11.0509	-48.8431	0
0.5307	-1.26391	-3.41206	-0.847399	-90.0437	0
0.5313	-14.3876	-3.41206	-13.9751	-121.78	0
0.5320	-23.235	-4.93857	-30.7564	-151.381	0
0.5327	-31.1721	-8.29567	-42.0504	-171.518	0
0.5333	-39.7182	-11.042	-42.9673	-183.419	0
0.5340	-49.7902	-12.5676	-42.9673	-194.415	0
0.5347	-56.1948	-12.2627	-46.3222	-197.465	0
0.5353	-58.6375	-10.737	-45.7109	-188.615	0
0.5360	-61.3814	-10.1262	-42.6617	-177.016	0
0.5367	-60.4712	-8.90556	-41.1336	-154.734	0
0.5373	-49.7902	-7.68488	-38.0843	-114.148	0
0.5380	-35.1406	-8.60061	-30.1452	-72.9471	0
0.5387	-22.3247	-7.07499	-21.9073	-41.8254	0
0.5393	-12.2527	-2.19138	-12.7527	-7.94442	0
0.5400	-1.26391	-1.58148	-3.59797	34.4744	0
0.5407	12.161	-2.80216	6.47357	75.3627	0
0.5413	20.3994	1.77562	15.6283	110.462	0
0.5420	21.624	5.13271	21.4281	140.667	0
0.5427	24.9769	4.82688	24.7829	163.564	0
0.5433	31.0804	7.57407	30.8884	177.901	0
0.5440	36.5748	8.18397	37.6051	187.366	0
0.5447	43.2938	5.13271	41.5712	187.366	0
0.5453	50.9231	7.87902	44.926	178.213	0
0.5460	52.1412	10.3204	44.3148	167.832	0
0.5467	45.7299	4.21698	35.1601	149.216	0
0.5473	39.0175	2.08056	23.8661	110.462	0
0.5480	33.8308	6.65834	18.0732	66.8248	0
0.5487	24.0667	5.43766	13.1902	36.307	0
0.5493	10.943	0.859884	8.91852	2.42602	0
0.5500	1.17878	0.859884	8.30729	-45.1781	0
0.5507	-7.97638	1.16483	4.94548	-88.8151	0
0.5513	-19.882	-1.88643	-5.12607	-123.3	0
0.5520	-28.7294	-5.54847	-10.6133	-156.265	0
0.5527	-33.6147	-9.8213	-12.7527	-178.234	0
0.5533	-36.6665	-13.7883	-19.4693	-186.48	0
0.5540	-36.9677	-13.1784	-23.7411	-192.582	0
0.5547	-36.9677	-10.737	-20.9905	-195.633	0
0.5553	-36.6665	-12.8726	-21.6017	-188.917	0
0.5560	-30.563	-15.6198	-20.0736	-176.1	0
0.5567	-22.3247	-12.8726	-12.7527	-155.046	0
0.5573	-14.9966	-7.98983	-15.8019	-118.115	0
0.5580	-7.67514	-5.8543	-24.651	-76.9141	0
0.5587	-2.18073	-6.15925	-22.8242	-43.3455	0
0.5593	3.31367	-7.07499	-19.4693	-9.475	0
0.5600	13.9947	-7.07499	-16.4131	33.5582	0
0.5607	24.3679	-4.02284	0.062513	76.8933	0
0.5613	24.9769	-0.970694	17.462	113.815	0
0.5620	26.8106	0.249987	25.6998	145.249	0
0.5627	35.3567	4.52193	38.515	169.051	0
0.5633	39.9343	9.71049	49.1978	179.432	0
0.5640	42.6782	8.48981	43.7036	183.399	0
0.5647	48.1726	6.65834	33.9376	186.449	0
0.5653	42.986	9.40465	29.0547	184.002	0
0.5660	24.3679	9.0997	27.2279	171.498	0
0.5667	12.4688	5.74261	26.6167	149.216	0
0.5673	13.3856	4.82688	21.7337	114.429	0
0.5680	15.8218	3.91203	10.7453	74.4464	0
0.5687	15.2127	2.08056	4.63986	40.8779	0
0.5693	10.943	2.38551	2.50747	6.70539	0
0.5700	3.31367	2.38551	-6.64722	-37.546	0
0.5707	-4.31563	-0.0558481	-22.213	-81.7974	0
0.5713	-12.2527	-3.41206	-35.6394	-115.98	0
0.5720	-20.491	-7.07499	-42.6617	-143.447	0
0.5727	-26.9023	-7.98983	-44.1828	-164.199	0
0.5733	-30.8643	-6.4642	-43.2729	-176.1	0
0.5740	-30.563	-8.90556	-41.1336	-184.336	0
0.5747	-29.6462	-11.9577	-41.1336	-186.48	0
0.5753	-35.4418	-10.4312	-48.1559	-180.067	0
0.5760	-40.3272	-9.51635	-53.0388	-168.468	0
0.5767	-36.3587	-10.737	-46.3222	-145.884	0
0.5773	-29.954	-8.90556	-35.3338	-105.912	0
0.5780	-26.9023	-7.68488	-27.4015	-65.9293	0
0.5787	-26.9023	-7.98983	-19.768	-35.1096	0
0.5793	-28.7294	-4.32779	-11.5302	2.72797	0
0.5800	-21.4079	0.859884	-3.59797	50.6444	0
0.5807	-5.84149	1.47067	7.39043	92.7613	0
0.5813	5.14077	2.9963	23.8661	129.995	0
0.5820	18.2645	6.96329	39.7374	162.647	0
0.5827	34.7477	8.79475	46.7597	179.13	0
0.5833	39.9343	8.48981	47.6697	188.282	0
0.5840	40.5433	10.0154	52.8582	202.932	0
0.5847	48.7816	12.1518	56.8243	208.419	0
0.5853	53.3592	12.4568	51.6427	199.568	0
0.5860	51.8334	12.1518	44.926	188.282	0
0.5867	50.0063	13.9824	40.3487	163.564	0
0.5873	40.8511	14.2874	30.2771	117.782	0
0.5880	27.4196	8.79475	16.2395	75.3627	0
0.5887	23.7589	3.60619	7.69605	46.0631	0
0.5893	21.0149	4.52193	2.81309	10.6724	0
0.5900	9.71835	5.43766	-5.42474	-34.1933	0
0.5907	-2.18073	2.08056	-15.4963	-75.3939	0
0.5913	-9.50224	-1.27653	-20.9905	-110.795	0
0.5920	-15.9135	-2.49721	-23.7411	-139.48	0
0.5927	-22.0169	-5.24352	-28.624	-157.785	0
0.5933	-26.9023	-7.07499	-33.2014	-170.3	0
0.5940	-32.3901	-6.15925	-35.6394	-178.848	0
0.5947	-36.9677	-4.63274	-36.2506	-178.848	0
0.5953	-37.8845	-4.93857	-36.2506	-173.351	0
0.5960	-36.9677	-4.63274	-34.7225	-162.064	0
0.5967	-36.3587	-4.93857	-29.2283	-133.379	0
0.5973	-30.2552	-5.24352	-21.9073	-90.0437	0
0.5980	-16.8303	-2.49721	-15.1907	-51.8938	0
0.5987	-8.59196	2.69135	-10.3077	-21.9903	0
0.5993	-8.28417	3.91203	-2.37549	11.5782	0
0.6000	-0.347084	2.9963	9.2172	51.2587	0
0.6007	18.8735	3.30125	21.7337	92.4593	0
0.6013	34.1321	5.74261	35.1601	131.213	0
0.6020	35.3567	9.40465	47.6697	160.513	0
0.6027	30.4713	10.9312	53.1639	177.901	0
0.6033	30.4713	8.79475	53.4695	190.718	0
0.6040	36.8826	9.0997	56.8243	199.267	0
0.6047	44.2041	11.846	58.0468	196.82	0
0.6053	47.5636	11.2361	51.9483	186.449	0
0.6060	46.3455	10.0154	48.5865	173.33	0
0.6067	39.0175	11.5411	48.8921	147.997	0
0.6073	28.0287	11.5411	41.5712	106.182	0
0.6080	17.3476	8.18397	31.8052	66.5124	0
0.6087	11.2442	4.21698	19.2887	36.6089	0
0.6093	6.05759	2.69135	-6.95284	-1.54099	0
0.6100	-3.09756	2.69135	-33.8126	-47.0106	0
0.6107	-15.9135	1.16483	-42.356	-83.3279	0
0.6113	-25.9854	-2.80216	-42.6617	-117.511	0
0.6120	-32.0889	-5.24352	-42.9673	-152.298	0
0.6127	-38.4936	-5.8543	-37.4731	-170.602	0
0.6133	-43.988	-9.8213	-32.8957	-177.016	0
0.6140	-45.5138	-13.4833	-33.2014	-186.48	0
0.6147	-47.6487	-11.3469	-31.6733	-188.303	0
0.6153	-49.4824	-9.8213	-28.3184	-179.765	0
0.6160	-47.0397	-11.6519	-28.9296	-170.914	0
0.6167	-43.0711	-11.3469	-29.2283	-147.716	0
0.6173	-36.9677	-8.60061	-23.1298	-104.079	0
0.6180	-26.5945	-8.29567	-12.1414	-66.8456	0
0.6187	-14.9966	-7.98983	-3.59797	-41.8254	0
0.6193	-5.23245	-5.24352	2.50747	-5.80995	0
0.6200	6.05759	-4.93857	12.579	40.8779	0
0.6207	15.2127	-3.41206	20.2056	79.0278	0
0.6213	21.0149	0.859884	17.7676	110.764	0
0.6220	28.9455	2.08056	20.2056	140.365	0
0.6227	37.1904	3.60619	34.5489	158.982	0
0.6233	38.7162	6.65834	42.4811	168.749	0
0.6240	39.9343	5.43766	36.3826	176.381	0
0.6247	46.3455	4.21698	31.194	177.599	0
0.6253	50.9231	6.65834	35.1601	169.967	0
0.6260	48.4804	5.74261	37.9037	157.15	0
0.6267	43.595	2.69135	34.5489	132.431	0
0.6273	33.5231	3.91203	26.311	94.5938	0
0.6280	20.0981	4.82688	13.8015	55.5277	0
0.6287	9.71835	2.38551	3.42432	20.7409	0
0.6293	-0.347084	0.554936	-4.82045	-17.1071	0
0.6300	-15.9135	-2.49721	-24.651	-62.5767	0
0.6307	-28.7294	-5.54847	-51.5107	-106.828	0
0.6313	-37.8845	-6.15925	-62.1935	-142.229	0
0.6320	-49.7902	-7.07499	-57.9148	-169.998	0
0.6327	-61.997	-9.8213	-55.1712	-191.968	0
0.6333	-67.4914	-11.3469	-55.1712	-206.617	0
0.6340	-70.8444	-10.737	-57.6162	-213.635	0
0.6347	-75.7298	-9.51635	-66.1596	-213.937	0
0.6353	-79.9995	-8.60061	-72.2581	-207.836	0
0.6360	-79.0827	-9.21051	-70.737	-196.237	0
0.6367	-68.4017	-10.737	-66.4652	-174.569	0
0.6373	-54.9768	-9.8213	-58.8317	-137.648	0
0.6380	-47.0397	-6.4642	-45.4053	-93.6984	0
0.6387	-39.1091	-5.24352	-30.7564	-57.0791	0
0.6393	-26.5945	-6.4642	-20.6849	-19.5435	0
0.6400	-12.8617	-6.15925	-16.4131	28.0606	0
0.6407	-0.347084	-2.19138	-12.1414	71.3957	0
0.6413	10.3339	2.08056	-2.06988	103.746	0
0.6420	18.8735	5.74261	10.1341	133.348	0
0.6427	25.2847	8.48981	21.4281	158.982	0
0.6433	29.5545	8.18397	33.0208	174.548	0
0.6440	35.3567	6.65834	42.1824	184.617	0
0.6447	43.595	8.48981	44.926	187.064	0
0.6453	47.2558	10.9312	44.6204	182.784	0
0.6460	47.2558	11.5411	46.1485	173.934	0
0.6467	46.9545	12.4568	45.5373	146.165	0
0.6473	39.0175	12.1518	35.4657	101.31	0
0.6480	24.3679	10.0154	21.1225	65.5962	0
0.6487	17.6554	6.65834	13.8015	39.0453	0
0.6493	15.5205	3.91203	8.30729	-0.0104121	0
0.6500	6.05759	2.08056	-1.76426	-42.4293	0
0.6507	-5.84149	0.249987	-10.3077	-77.8304	0
0.6513	-14.9966	-1.88643	-16.4131	-111.399	0
0.6520	-24.1518	-3.41206	-23.1298	-140.084	0
0.6527	-30.2552	-2.49721	-27.4015	-155.046	0
0.6533	-31.7811	-3.41206	-28.624	-164.501	0
0.6540	-31.7811	-5.8543	-31.3676	-171.831	0
0.6547	-30.8643	-7.37993	-32.5901	-168.78	0
0.6553	-31.1721	-7.68488	-30.7564	-156.879	0
0.6560	-33.916	-6.76915	-28.3184	-141.001	0
0.6567	-31.1721	-6.15925	-20.9905	-114.45	0
0.6573	-21.1001	-5.24352	-7.25846	-74.1757	0
0.6580	-10.1178	-2.49721	3.72994	-32.9751	0
0.6587	-0.0458413	1.77562	11.0509	0.593489	0
0.6593	12.7701	3.91203	19.5944	34.4744	0
0.6600	26.5028	4.82688	30.2771	73.8425	0
0.6607	39.6265	6.96329	41.8768	114.731	0
0.6613	53.667	9.0997	52.8582	151.964	0
0.6620	67.3997	10.3204	59.8805	180.348	0
0.6627	74.7213	11.846	65.6804	196.518	0
0.6633	76.2471	13.6775	70.5633	207.503	0
0.6640	78.6898	14.8982	72.3901	215.135	0
0.6647	82.0493	15.5081	71.4732	215.135	0
0.6653	80.8247	14.5932	67.8127	210.251	0
0.6660	76.5549	12.4568	62.3185	198.35	0
0.6667	70.1437	12.1518	55.9144	168.749	0
0.6673	59.4627	12.7617	45.8429	126.33	0
0.6680	47.5636	11.5411	33.632	91.2307	0
0.6687	36.8826	8.79475	22.0393	61.6292	0
0.6693	24.3679	7.26824	7.69605	20.4285	0
0.6700	10.0261	5.43766	-7.8697	-28.0918	0
0.6707	-2.18073	2.69135	-17.6356	-67.4599	0
0.6713	-15.6057	2.08056	-26.4847	-98.2797	0
0.6720	-27.2035	1.16483	-34.7225	-127.881	0
0.6727	-33.3069	-6.15925	-36.5562	-149.549	0
0.6733	-41.244	-10.737	-37.1675	-159.617	0
0.6740	-56.1948	-7.07499	-41.1336	-165.417	0
0.6747	-67.4914	-4.63274	-42.0504	-166.635	0
0.6753	-66.8758	-7.37993	-39.6055	-160.534	0
0.6760	-57.4194	-7.98983	-35.0281	-147.716	0
0.6767	-43.6867	-7.98983	-25.2622	-121.478	0
0.6773	-29.6462	-8.29567	-12.7527	-81.7974	0
0.6780	-18.6574	-7.07499	-1.15302	-45.7924	0
0.6787	-10.4191	-6.15925	8.00167	-18.6272	0
0.6793	-2.18073	-6.15925	15.6283	16.4615	0
0.6800	9.71835	-1.58148	25.0886	61.9415	0
0.6807	23.7589	2.08056	35.7713	100.997	0
0.6813	34.7477	1.77562	41.2655	131.515	0
0.6820	39.9343	4.82688	44.0092	159.898	0
0.6827	43.2938	9.40465	44.926	180.952	0
0.6833	44.5119	8.48981	40.0431	188.584	0
0.6840	42.6782	6.35339	36.9938	191.031	0
0.6847	40.8511	6.65834	39.4318	192.551	0
0.6853	42.6782	7.26824	36.6882	186.751	0
0.6860	42.6782	7.26824	29.3603	173.018	0
0.6867	36.2735	5.74261	23.5605	147.081	0
0.6873	27.1184	2.08056	15.6283	105.579	0
0.6880	22.5408	1.16483	5.86233	65.2942	0
0.6887	20.3994	2.9963	-0.243106	35.9946	0
0.6893	10.6352	2.08056	-8.17531	-0.624725	0
0.6900	-4.01438	-0.970694	-20.3792	-49.1451	0
0.6907	-13.7786	-1.88643	-31.062	-90.3457	0
0.6913	-21.7091	-3.41206	-36.2506	-122.394	0
0.6920	-31.1721	-7.98983	-38.9942	-151.381	0
0.6927	-37.2755	-11.3469	-42.356	-170.602	0
0.6933	-41.5453	-11.042	-44.7941	-182.514	0
0.6940	-46.1229	-9.8213	-43.8772	-190.749	0
0.6947	-46.7384	-7.07499	-44.1828	-188.001	0
0.6953	-45.8216	-5.24352	-46.0165	-180.067	0
0.6960	-47.0397	-8.60061	-41.1336	-173.049	0
0.6967	-45.8216	-11.6519	-31.062	-147.414	0
0.6973	-39.1091	-8.90556	-25.5678	-102.549	0
0.6980	-29.0372	-6.76915	-26.4847	-67.4599	0
0.6987	-18.0484	-6.4642	-24.651	-41.8254	0
0.6993	-6.75831	-4.32779	-16.1075	-3.67547	0
0.7000	3.61491	-2.49721	-2.06988	42.4084	0
0.7007	14.6037	-2.19138	11.3565	80.5479	0
0.7013	26.2016	-1.27653	21.1225	112.596	0
0.7020	36.2735	2.08056	30.2771	137.929	0
0.7027	42.6782	4.52193	38.515	153.485	0
0.7033	49.3972	5.13271	43.0923	167.218	0
0.7040	57.3278	6.65834	46.7597	177.599	0
0.7047	60.0782	7.57407	50.4202	175.766	0
0.7053	55.8019	6.35339	50.4202	167.218	0
0.7060	51.8334	5.74261	47.6697	155.629	0
0.7067	49.0894	7.87902	42.4811	125.414	0
0.7073	38.4084	7.57407	33.3264	76.8933	0
0.7080	25.5925	3.91203	24.7829	37.5252	0
0.7087	19.7903	2.08056	21.4281	9.44376	0
0.7093	14.6037	1.77562	15.017	-28.3938	0
0.7100	2.39684	-1.58148	2.20185	-72.6451	0
0.7107	-11.9449	-5.24352	-11.8358	-110.181	0
0.7113	-24.1518	-6.4642	-25.8734	-144.968	0
0.7120	-34.2238	-6.15925	-41.1336	-172.133	0
0.7127	-41.5453	-7.37993	-49.677	-186.168	0
0.7133	-47.6487	-9.51635	-47.239	-197.465	0
0.7140	-53.1431	-12.2627	-39.9111	-206.003	0
0.7147	-53.4509	-13.4833	-35.6394	-200.818	0
0.7153	-50.0914	-12.5676	-39.6055	-191.364	0
0.7160	-48.8733	-11.042	-48.1559	-179.15	0
0.7167	-46.4306	-9.8213	-50.8995	-149.247	0
0.7173	-39.7182	-6.4642	-46.6278	-108.046	0
0.7180	-32.0889	-5.24352	-39.9111	-73.5614	0
0.7187	-25.6777	-5.8543	-26.7903	-41.211	0
0.7193	-19.5742	-2.80216	-8.17531	-3.06115	0
0.7200	-11.6437	2.08056	10.1341	37.2128	0
0.7207	-0.0458413	3.60619	30.8884	77.4972	0
0.7213	13.0779	4.82688	50.1146	114.731	0
0.7220	21.0149	6.65834	55.9144	140.667	0
0.7227	24.6757	6.96329	51.6427	156.848	0
0.7233	28.0287	7.57407	39.7374	169.051	0
0.7240	30.7791	8.48981	15.3226	175.766	0
0.7247	31.3882	8.48981	-8.17531	173.018	0
0.7253	30.1701	10.0154	-14.5864	163.564	0
0.7260	28.3364	10.6253	-13.9751	148.299	0
0.7267	24.3679	9.40465	-15.8019	120.53	0
0.7273	17.9632	9.40465	-16.4131	81.7765	0
0.7280	11.2442	8.18397	-18.8581	47.2917	0
0.7287	4.83953	4.21698	-25.8734	15.5452	0
0.7293	-4.01438	1.16483	-31.062	-25.0411	0
0.7300	-14.3876	0.859884	-35.3338	-68.9801	0
0.7307	-25.9854	0.249987	-42.9673	-105.599	0
0.7313	-37.8845	-0.360797	-50.2883	-139.782	0
0.7320	-46.4306	-2.19138	-54.2544	-166.635	0
0.7327	-49.7902	-6.15925	-55.4768	-182.514	0
0.7333	-52.2263	-8.60061	-53.6431	-195.018	0
0.7340	-55.278	-8.29567	-50.2883	-201.734	0
0.7347	-56.1948	-7.68488	-49.0658	-198.069	0
0.7353	-56.1948	-8.90556	-47.239	-192.27	0
0.7360	-53.1431	-11.3469	-42.0504	-180.681	0
0.7367	-45.2126	-10.737	-35.3338	-148.331	0
0.7373	-36.6665	-8.90556	-28.9296	-104.694	0
0.7380	-28.7294	-7.07499	-19.4693	-70.8126	0
0.7387	-21.1001	-4.02284	-6.64722	-41.8254	0
0.7393	-11.0281	-0.665745	5.86233	-3.06115	0
0.7400	4.23049	-0.360797	17.7676	41.4922	0
0.7407	20.0981	0.859884	29.9715	81.1622	0
0.7413	29.8623	1.77562	39.7374	114.127	0
0.7420	39.0175	1.47067	46.7597	140.063	0
0.7427	48.1726	5.43766	52.8582	155.931	0
0.7433	50.9231	10.9312	54.692	166.614	0
0.7440	51.8334	10.6253	51.0315	173.018	0
0.7447	54.5838	8.18397	48.2809	172.101	0
0.7453	54.2761	7.57407	48.8921	166	0
0.7460	51.8334	6.65834	45.5373	153.485	0
0.7467	45.7299	6.96329	33.0208	125.716	0
0.7473	32.6062	8.48981	17.462	85.7436	0
0.7480	20.0981	6.35339	7.39043	50.3424	0
0.7487	12.4688	1.47067	2.81309	21.3448	0
0.7493	2.39684	0.249987	-3.90359	-16.1908	0
0.7500	-7.67514	1.16483	-14.2808	-62.2643	0
0.7507	-15.9135	-1.58148	-21.6017	-102.549	0
0.7513	-26.9023	-6.15925	-24.9566	-133.379	0
0.7520	-36.9677	-7.37993	-28.624	-160.534	0
0.7527	-40.635	-6.4642	-33.8126	-180.681	0
0.7533	-47.0397	-7.37993	-38.3899	-192.884	0
0.7540	-54.3677	-7.68488	-40.2167	-198.985	0
0.7547	-56.1948	-6.4642	-37.1675	-195.331	0
0.7553	-58.0285	-7.98983	-34.1113	-184.034	0
0.7560	-61.997	-11.3469	-33.8126	-171.518	0
0.7567	-54.9768	-11.9577	-28.3184	-145.884	0
0.7573	-39.7182	-10.1262	-17.33	-101.028	0
0.7580	-30.2552	-7.37993	-6.3416	-60.1298	0
0.7587	-24.1518	-5.8543	4.94548	-33.277	0
0.7593	-10.1178	-4.32779	20.2056	3.04033	0
0.7600	6.36539	-1.58148	33.9376	51.8626	0
0.7607	16.1296	1.16483	42.1824	91.845	0
0.7613	24.6757	2.08056	45.8429	122.665	0
0.7620	36.5748	2.08056	45.5373	150.132	0
0.7627	43.9028	3.30125	42.4811	166.916	0
0.7633	45.7299	4.82688	40.6543	176.985	0
0.7640	48.4804	6.35339	39.1262	185.835	0
0.7647	47.8714	7.57407	38.515	184.315	0
0.7653	42.986	7.87902	40.3487	174.548	0
0.7660	44.5119	7.57407	38.2094	164.167	0
0.7667	46.3455	6.96329	29.3603	135.794	0
0.7673	35.3567	8.48981	20.2056	87.5761	0
0.7680	22.842	9.0997	13.8015	49.1242	0
0.7687	22.233	5.13271	6.47357	22.261	0
0.7693	21.9252	1.16483	-1.76426	-18.0233	0
0.7700	10.6352	0.249987	-11.5302	-65.3254	0
0.7707	-4.92466	-0.0558481	-21.9073	-101.945	0
0.7713	-19.882	-0.970694	-29.8396	-133.983	0
0.7720	-32.3901	-3.71789	-33.8126	-162.668	0
0.7727	-43.0711	-7.07499	-35.6394	-178.234	0
0.7733	-54.9768	-7.98983	-38.0843	-185.252	0
0.7740	-64.741	-7.98983	-39.9111	-188.615	0
0.7747	-68.4017	-8.29567	-39.6055	-184.648	0
0.7753	-69.9276	-8.90556	-37.1675	-177.016	0
0.7760	-70.2354	-8.90556	-31.062	-162.668	0
0.7767	-64.1319	-8.90556	-22.5186	-130.63	0
0.7773	-54.9768	-7.07499	-17.0244	-90.0437	0
0.7780	-49.7902	-4.93857	-14.5864	-57.0791	0
0.7787	-47.0397	-3.41206	-9.70341	-24.7287	0
0.7793	-39.1091	-0.665745	-0.847399	15.8576	0
0.7800	-22.6259	1.16483	10.7453	58.2765	0
0.7807	-3.3988	2.9963	24.7829	98.5608	0
0.7813	12.7701	5.13271	38.515	132.733	0
0.7820	26.2016	5.74261	47.9753	155.931	0
0.7827	36.2735	5.74261	52.247	170.883	0
0.7833	41.1524	8.48981	52.8582	183.399	0
0.7840	45.4287	10.0154	53.4695	189.802	0
0.7847	49.6985	9.71049	49.5034	185.835	0
0.7853	50.0063	10.6253	36.3826	175.766	0
0.7860	46.9545	8.79475	21.1225	159.596	0
0.7867	42.6782	4.82688	9.2172	130.599	0
0.7873	35.3567	3.91203	-1.45864	92.147	0
0.7880	25.5925	4.52193	-6.03598	56.4439	0
0.7887	16.7386	0.859884	-8.48093	23.4897	0
0.7893	9.4171	-1.88643	-19.768	-18.0233	0
0.7900	-1.26391	-0.360797	-31.062	-63.4929	0
0.7907	-16.5225	0.859884	-34.1113	-97.9778	0
0.7913	-29.0372	-0.665745	-41.1336	-126.049	0
0.7920	-34.2238	-3.41206	-52.122	-152.6	0
0.7927	-37.8845	-6.76915	-54.56	-170.602	0
0.7933	-41.5453	-9.8213	-52.122	-180.067	0
0.7940	-43.3789	-10.4312	-50.5939	-185.564	0
0.7947	-44.597	-9.8213	-46.6278	-184.034	0
0.7953	-44.9048	-9.8213	-42.6617	-174.569	0
0.7960	-40.635	-9.8213	-38.6956	-157.785	0
0.7967	-32.6979	-9.21051	-29.2283	-126.663	0
0.7973	-22.0169	-6.4642	-16.4131	-86.993	0
0.7980	-11.3359	-4.02284	-5.42474	-52.1958	0
0.7987	-4.31563	-3.10711	4.94548	-20.1578	0
0.7993	5.44856	-0.360797	15.6283	21.3448	0
0.8000	22.5408	2.9963	25.0886	66.5124	0
0.8007	35.9657	2.9963	35.4657	104.662	0
0.8013	41.7679	4.52193	47.9753	136.7	0
0.8020	50.6153	7.57407	60.4918	162.949	0
0.8027	60.3795	8.48981	68.424	179.13	0
0.8033	61.2963	10.3204	69.9521	187.667	0
0.8040	59.1614	12.4568	68.7296	190.718	0
0.8047	60.0782	11.846	67.8127	188.282	0
0.8053	57.0265	11.2361	64.4579	183.7	0
0.8060	48.4804	11.2361	53.4695	171.498	0
0.8067	40.8511	7.26824	33.9376	138.231	0
0.8073	32.6062	3.91203	12.8846	93.0632	0
0.8080	21.9252	4.82688	-1.76426	59.1927	0
0.8087	15.2127	5.43766	-10.9189	29.8931	0
0.8093	8.80807	3.91203	-20.9905	-12.2238	0
0.8100	-3.09756	0.249987	-34.7225	-57.9953	0
0.8107	-16.2213	-3.71789	-44.7941	-94.0107	0
0.8113	-25.9854	-4.63274	-48.7602	-126.049	0
0.8120	-33.6147	-3.41206	-48.1559	-152.902	0
0.8127	-38.8013	-4.93857	-46.3222	-167.551	0
0.8133	-43.0711	-7.68488	-45.7109	-178.546	0
0.8140	-47.0397	-9.8213	-42.9673	-187.386	0
0.8147	-47.0397	-8.90556	-35.6394	-183.419	0
0.8153	-46.4306	-6.76915	-31.062	-172.747	0
0.8160	-50.0914	-9.21051	-29.2283	-160.534	0
0.8167	-46.7384	-13.1784	-21.6017	-131.546	0
0.8173	-33.916	-10.4312	-9.09217	-88.2112	0
0.8180	-25.6777	-7.07499	-0.847399	-53.4244	0
0.8187	-20.7988	-8.29567	5.25109	-23.2085	0
0.8193	-7.67514	-7.68488	17.7676	18.9084	0
0.8200	9.10931	-4.02284	35.7713	64.6799	0
0.8207	23.1498	-3.10711	49.809	101.612	0
0.8213	35.3567	-1.27653	55.6088	134.566	0
0.8220	42.6782	1.77562	56.8243	161.117	0
0.8227	44.8197	2.69135	51.9483	175.766	0
0.8233	46.0377	3.30125	37.6051	187.064	0
0.8240	47.5636	5.43766	27.5335	194.383	0
0.8247	50.6153	6.04756	35.1601	191.333	0
0.8253	55.8019	5.74261	47.6697	185.231	0
0.8260	56.4109	5.43766	50.4202	171.185	0
0.8267	50.3075	6.65834	44.926	132.431	0
0.8273	44.5119	7.26824	35.7713	84.213	0
0.8280	35.3567	2.9963	27.8391	51.2587	0
0.8287	19.1813	-2.49721	18.3788	20.7409	0
0.8293	1.78781	-3.41206	-3.29235	-22.2923	0
0.8300	-15.3044	-3.10711	-29.5339	-65.3254	0
0.8307	-33.916	-5.24352	-46.6278	-101.028	0
0.8313	-47.9565	-8.29567	-63.1034	-134.899	0
0.8320	-55.278	-10.737	-82.6353	-159.315	0
0.8327	-63.5229	-11.6519	-89.9632	-173.049	0
0.8333	-70.8444	-11.6519	-84.1634	-186.168	0
0.8340	-71.7612	-12.2627	-78.3635	-194.415	0
0.8347	-68.1005	-13.4833	-71.3482	-188.917	0
0.8353	-61.997	-13.7883	-58.8317	-177.016	0
0.8360	-54.3677	-13.4833	-46.6278	-160.232	0
0.8367	-46.1229	-11.9577	-35.3338	-127.579	0
0.8373	-36.6665	-10.737	-21.6017	-84.5462	0
0.8380	-26.9023	-8.90556	-11.8358	-49.1451	0
0.8387	-17.7471	-5.24352	-5.12607	-17.711	0
0.8393	-8.59196	-2.19138	10.7453	22.261	0
0.8400	2.39684	-1.27653	32.1109	64.9923	0
0.8407	12.161	1.16483	42.7867	101.31	0
0.8413	17.0464	3.91203	45.2316	133.046	0
0.8420	20.3994	4.82688	54.0807	159.284	0
0.8427	28.3364	4.82688	68.424	174.85	0
0.8433	40.8511	6.65834	74.2238	184.617	0
0.8440	50.0063	9.0997	63.2354	190.114	0
0.8447	52.4489	8.48981	45.8429	185.835	0
0.8453	50.6153	6.96329	38.8206	174.85	0
0.8460	46.6468	7.57407	37.9037	157.462	0
0.8467	39.0175	8.48981	22.0393	125.716	0
0.8473	28.9455	5.74261	-6.03598	83.911	0
0.8480	22.5408	2.38551	-18.5525	49.1242	0
0.8487	17.6554	2.08056	-17.33	17.0758	0
0.8493	8.50028	0.249987	-29.2283	-23.5105	0
0.8500	-4.01438	-1.58148	-53.9487	-65.9293	0
0.8507	-14.9966	-0.0558481	-67.9864	-100.112	0
0.8513	-26.2867	-0.970694	-72.5637	-133.066	0
0.8520	-37.5833	-5.8543	-75.6199	-162.366	0
0.8527	-44.2958	-8.90556	-69.5145	-178.848	0
0.8533	-50.0914	-10.737	-57.9148	-188.001	0
0.8540	-57.7207	-13.4833	-55.1712	-193.498	0
0.8547	-58.9453	-14.3991	-56.3937	-189.531	0
0.8553	-55.8936	-12.5676	-53.3375	-179.452	0
0.8560	-54.3677	-11.3469	-48.4545	-163.282	0
0.8567	-47.9565	-9.8213	-38.3899	-130.932	0
0.8573	-36.3587	-9.21051	-20.6849	-89.1275	0
0.8580	-25.9854	-8.90556	-3.59797	-55.2465	0
0.8587	-14.9966	-6.76915	10.1341	-22.9066	0
0.8593	-2.78977	-3.41206	24.1717	19.2103	0
0.8600	7.89125	-1.58148	36.6882	63.7636	0
0.8607	19.7903	1.77562	49.1978	101.612	0
0.8613	31.696	5.13271	62.0129	133.962	0
0.8620	41.1524	5.74261	66.2916	159.596	0
0.8627	50.0063	7.87902	58.6581	176.683	0
0.8633	56.7187	12.7617	50.7258	185.533	0
0.8640	58.5524	11.2361	51.3371	187.98	0
0.8647	60.0782	6.65834	54.692	185.835	0
0.8653	62.5144	9.0997	54.3863	177.599	0
0.8660	61.9053	11.846	53.1639	158.982	0
0.8667	57.9368	8.48981	50.4202	127.85	0
0.8673	49.0894	6.96329	37.9037	89.3982	0
0.8680	40.8511	9.0997	18.6775	52.4769	0
0.8687	36.5748	5.74261	4.94548	17.9921	0
0.8693	26.8106	1.16483	-0.847399	-22.2923	0
0.8700	6.97442	1.16483	-8.48093	-66.8456	0
0.8707	-9.50224	0.249987	-16.7188	-104.079	0
0.8713	-20.1833	-4.02284	-20.0736	-135.815	0
0.8720	-31.1721	-5.54847	-24.9566	-161.752	0
0.8727	-43.6867	-4.02284	-39.2999	-177.318	0
0.8733	-54.0599	-3.41206	-52.7332	-186.168	0
0.8740	-58.9453	-5.8543	-55.4768	-191.364	0
0.8747	-57.1117	-8.90556	-55.7825	-188.001	0
0.8753	-54.3677	-5.54847	-53.6431	-178.234	0
0.8760	-54.9768	-1.58148	-40.828	-162.366	0
0.8767	-50.7004	-4.63274	-27.4015	-129.714	0
0.8773	-38.4936	-8.60061	-23.4354	-87.295	0
0.8780	-24.7608	-5.54847	-14.5864	-51.5919	0
0.8787	-11.3359	-2.49721	5.55671	-17.1071	0
0.8793	4.83953	-1.58148	28.4434	25.0098	0
0.8800	21.9252	0.249987	47.0654	68.3449	0
0.8807	34.4399	2.08056	62.6242	105.881	0
0.8813	42.377	2.9963	73.6126	138.845	0
0.8820	48.4804	6.65834	76.0506	162.335	0
0.8827	53.667	9.0997	73.3069	176.381	0
0.8833	58.2446	8.18397	67.8127	187.667	0
0.8840	60.9885	9.0997	44.0092	192.249	0
0.8847	60.0782	11.2361	-0.243106	187.366	0
0.8853	55.5007	10.3204	-27.0959	179.13	0
0.8860	50.0063	10.3204	-17.33	162.949	0
0.8867	42.377	13.3725	-1.76426	126.944	0
0.8873	32.305	12.7617	2.20185	81.7765	0
0.8880	24.3679	7.57407	5.55671	44.5429	0
0.8887	16.1296	3.91203	4.63986	9.75613	0
0.8893	1.17878	2.08056	-6.95284	-32.3608	0
0.8900	-19.5742	1.16483	-15.1907	-73.5614	0
0.8907	-36.9677	0.859884	-13.3639	-108.348	0
0.8913	-48.2643	-2.49721	-13.6695	-137.648	0
0.8920	-54.3677	-4.93857	-15.4963	-159.93	0
0.8927	-58.6375	-5.24352	-13.6695	-173.351	0
0.8933	-63.5229	-7.98983	-25.5678	-181.597	0
0.8940	-69.9276	-9.8213	-60.3598	-185.564	0
0.8947	-76.3388	-8.29567	-88.7407	-182.514	0
0.8953	-80.9164	-8.90556	-89.6576	-173.351	0
0.8960	-77.5569	-8.90556	-75.9255	-153.516	0
0.8967	-64.741	-5.8543	-60.3598	-116.595	0
0.8973	-50.0914	-4.93857	-43.8772	-75.092	0
0.8980	-39.7182	-3.41206	-29.2283	-43.3455	0
0.8987	-30.563	1.16483	-16.4131	-11.3075	0
0.8993	-18.6574	2.08056	-8.78655	30.5074	0
0.9000	-4.01438	0.249987	1.59061	72.01	0
0.9007	11.552	3.91203	20.5112	108.629	0
0.9013	24.3679	6.04756	29.9715	141.896	0
0.9020	34.1321	2.9963	17.7676	166.916	0
0.9027	44.2041	5.13271	7.39043	181.868	0
0.9033	54.8851	10.6253	12.8846	191.634	0
0.9040	62.8222	10.3204	24.7829	194.998	0
0.9047	68.3166	9.40465	41.2655	190.718	0
0.9053	68.9256	10.3204	62.3185	181.566	0
0.9060	62.8222	9.40465	76.0506	161.731	0
0.9067	52.7502	8.48981	71.1676	124.195	0
0.9073	42.0692	8.48981	52.247	81.1622	0
0.9080	35.3567	4.82688	34.8545	47.8956	0
0.9087	28.0287	1.47067	21.4281	15.2433	0
0.9093	12.4688	2.08056	-0.847399	-27.4775	0
0.9100	-9.50224	0.554936	-24.651	-71.1146	0
0.9107	-26.9023	-0.970694	-34.7225	-106.828	0
0.9113	-40.3272	-0.665745	-40.828	-138.866	0
0.9120	-47.9565	-1.88643	-51.5107	-163.897	0
0.9127	-50.7004	-4.32779	-59.1373	-177.932	0
0.9133	-57.1117	-5.54847	-65.5484	-187.084	0
0.9140	-67.1836	-8.60061	-71.6538	-191.364	0
0.9147	-67.7927	-12.2627	-66.4652	-187.386	0
0.9153	-62.9073	-11.6519	-55.7825	-177.932	0
0.9160	-59.8556	-10.737	-50.2883	-158.701	0
0.9167	-52.5341	-10.737	-44.1828	-125.445	0
0.9173	-39.4104	-7.37993	-35.0281	-86.993	0
0.9180	-26.9023	-4.02284	-23.7411	-52.5082	0
0.9187	-14.3876	-3.41206	-8.17531	-17.711	0
0.9193	-0.347084	-2.19138	5.55671	25.3118	0
0.9200	12.4688	-0.360797	16.2395	71.0937	0
0.9207	23.4511	0.249987	33.0208	108.015	0
0.9213	31.9972	2.08056	49.1978	136.096	0
0.9220	39.0175	6.65834	51.0315	159.898	0
0.9227	44.8197	9.40465	46.7597	177.297	0
0.9233	46.9545	9.40465	45.5373	184.315	0
0.9240	46.0377	9.40465	42.1824	183.7	0
0.9247	48.1726	10.6253	42.1824	181.566	0
0.9253	50.9231	12.1518	46.4541	175.465	0
0.9260	46.3455	11.2361	40.6543	155.629	0
0.9267	35.9657	8.48981	25.3942	119.312	0
0.9273	27.1184	6.04756	15.6283	80.5479	0
0.9280	21.0149	4.82688	11.0509	48.5099	0
0.9287	15.2127	3.30125	5.86233	13.1088	0
0.9293	6.05759	1.16483	0.979371	-31.1426	0
0.9300	-4.92466	-0.0558481	-4.51483	-75.3939	0
0.9307	-15.9135	-1.58148	-10.9189	-113.846	0
0.9313	-25.3764	-4.63274	-14.5864	-144.062	0
0.9320	-33.3069	-6.76915	-14.885	-166.031	0
0.9327	-40.3272	-7.07499	-10.009	-181.597	0
0.9333	-47.0397	-7.98983	-8.48093	-193.498	0
0.9340	-49.1746	-7.07499	-30.1452	-197.153	0
0.9347	-46.1229	-5.24352	-60.971	-191.968	0
0.9353	-44.2958	-6.15925	-67.3821	-182.201	0
0.9360	-42.4621	-7.07499	-54.2544	-166.031	0
0.9367	-33.3069	-5.24352	-39.9111	-133.066	0
0.9373	-22.0169	-3.10711	-18.8581	-89.4294	0
0.9380	-14.6954	-3.10711	1.89623	-52.1958	0
0.9387	-6.45052	-2.80216	10.1341	-18.9396	0
0.9393	6.66663	0.249987	20.2056	23.1773	0
0.9400	18.8735	4.82688	39.7374	68.3449	0
0.9407	29.8623	7.26824	53.4695	105.579	0
0.9413	41.7679	7.26824	58.9637	137.929	0
0.9420	49.6985	7.57407	62.3185	164.167	0
0.9427	54.5838	10.0154	60.7974	177.901	0
0.9433	62.8222	13.3725	60.4918	185.533	0
0.9440	71.0605	13.0667	67.8127	191.031	0
0.9447	73.1954	10.6253	73.6126	188.584	0
0.9453	70.7593	11.846	74.5294	180.348	0
0.9460	66.4829	13.9824	73.0013	161.429	0
0.9467	57.6356	11.846	65.3747	121.749	0
0.9473	44.5119	9.71049	48.8921	74.1445	0
0.9480	30.1701	9.40465	29.3603	37.8271	0
0.9487	18.2645	6.65834	15.6283	5.47676	0
0.9493	7.58345	2.9963	8.30729	-35.7239	0
0.9500	-8.59196	2.08056	-3.90359	-79.9648	0
0.9507	-28.4281	0.249987	-22.8242	-118.417	0
0.9513	-45.2126	-2.49721	-37.4731	-148.935	0
0.9520	-56.5026	-4.32779	-45.0997	-170.602	0
0.9527	-65.35	-5.24352	-49.3714	-182.514	0
0.9533	-69.9276	-7.07499	-46.0165	-189.833	0
0.9540	-69.3185	-7.98983	-43.2729	-195.018	0
0.9547	-65.35	-6.15925	-51.2051	-191.051	0
0.9553	-59.5543	-5.24352	-54.8656	-176.1	0
0.9560	-51.925	-7.07499	-42.0504	-152.902	0
0.9567	-40.635	-7.37993	-24.0467	-117.511	0
0.9573	-26.9023	-5.54847	-8.48093	-75.9978	0
0.9580	-15.3044	-3.41206	10.1341	-41.513	0
0.9587	-5.23245	-1.58148	24.4773	-8.55874	0
0.9593	6.36539	1.16483	25.3942	34.4744	0
0.9600	20.7072	2.9963	22.3449	77.4972	0
0.9607	35.3567	5.13271	30.2771	113.211	0
0.9613	47.5636	7.26824	45.8429	146.467	0
0.9620	54.5838	7.87902	55.6088	171.799	0
0.9627	55.8019	8.48981	59.8805	186.449	0
0.9633	55.8019	9.40465	63.8466	198.35	0
0.9640	57.3278	8.48981	63.541	202.932	0
0.9647	59.7705	8.48981	58.9637	195.602	0
0.9653	57.3278	9.40465	58.6581	184.315	0
0.9660	49.6985	8.48981	60.1862	163.564	0
0.9667	39.9343	6.96329	48.8921	124.799	0
0.9673	29.8623	4.82688	29.0547	82.0785	0
0.9680	16.1296	2.08056	15.6283	48.208	0
0.9687	-2.18073	2.08056	-1.45864	12.4945	0
0.9693	-23.8506	1.16483	-40.2167	-32.3608	0
0.9700	-39.1091	-3.41206	-87.2126	-75.9978	0
0.9707	-45.8216	-5.8543	-121.699	-110.483	0
0.9713	-51.925	-4.93857	-139.397	-141.313	0
0.9720	-58.3297	-6.15925	-136.959	-168.166	0
0.9727	-58.9453	-9.8213	-117.427	-185.252	0
0.9733	-58.0285	-12.2627	-96.0686	-194.415	0
0.9740	-58.9453	-12.8726	-75.9255	-196.237	0
0.9747	-55.278	-12.2627	-56.6993	-189.531	0
0.9753	-52.5341	-13.4833	-40.2167	-178.234	0
0.9760	-52.8419	-16.2296	-19.4693	-159.617	0
0.9767	-43.3789	-16.2296	-1.76426	-122.998	0
0.9773	-29.3384	-12.2627	8.30729	-80.8811	0
0.9780	-24.4596	-8.90556	31.4996	-48.5412	0
0.9787	-16.8303	-8.60061	62.9298	-13.442	0
0.9793	-0.0458413	-7.68488	72.0845	33.8601	0
0.9800	14.2959	-3.41206	72.3901	79.3297	0
0.9807	25.2847	0.249987	80.9335	115.345	0
0.9813	36.2735	0.249987	76.0506	145.551	0
0.9820	42.0692	1.16483	57.13	168.134	0
0.9827	46.3455	4.82688	45.5373	182.784	0
0.9833	54.8851	5.74261	37.6051	191.947	0
0.9840	60.3795	4.82688	26.9223	193.467	0
0.9847	60.6873	7.26824	27.5335	188.584	0
0.9853	61.6041	6.96329	47.0654	178.213	0
0.9860	60.3795	4.21698	59.5749	156.546	0
0.9867	52.7502	3.60619	25.6998	120.228	0
0.9873	39.6265	2.9963	-32.8957	79.0278	0
0.9880	24.6757	-0.360797	-55.7825	44.5429	0
0.9887	11.8598	-2.19138	-49.3714	10.36	0
0.9893	3.31367	-1.88643	-50.8995	-35.1096	0
0.9900	-4.31563	-2.49721	-48.7602	-82.4117	0
0.9907	-14.3876	-4.32779	-36.5562	-118.115	0
0.9913	-25.6777	-5.54847	-38.6956	-148.029	0
0.9920	-35.1406	-6.15925	-50.2883	-174.881	0
0.9927	-42.4621	-6.76915	-51.5107	-191.051	0
0.9933	-49.1746	-9.51635	-52.122	-199.902	0
0.9940	-54.669	-11.042	-57.9148	-204.785	0
0.9947	-57.1117	-8.90556	-59.7486	-201.12	0
0.9953	-55.8936	-7.98983	-57.0049	-191.666	0
0.9960	-49.1746	-9.8213	-47.8503	-172.435	0
0.9967	-36.0574	-10.4312	-26.7903	-133.983	0
0.9973	-23.235	-10.737	-2.06988	-90.0437	0
0.9980	-14.9966	-9.8213	10.1341	-57.6934	0
0.9987	-7.97638	-6.15925	5.86233	-23.2085	0
0.9993	3.31367	-4.32779	-7.56408	24.3955	0
1.0000	14.2959	-4.02284	-20.0736	72.312	0
1.0007	22.233	-1.27653	-20.9905	110.16	0
1.0013	31.0804	1.77562	-6.03598	140.667	0
1.0020	42.6782	2.08056	13.1902	164.48	0
1.0027	53.058	2.9963	23.8661	180.65	0
1.0033	57.0265	4.82688	25.3942	193.165	0
1.0040	53.3592	6.35339	22.0393	196.216	0
1.0047	46.3455	7.57407	14.7114	188.584	0
1.0053	42.377	7.57407	4.63986	179.13	0
1.0060	41.4601	7.57407	-4.51483	160.2	0
1.0067	37.4916	8.48981	-10.6133	117.48	0
1.0073	28.3364	6.65834	-11.8358	70.1775	0
1.0080	21.3162	2.9963	-7.8697	37.2128	0
1.0087	19.4891	2.08056	-3.90359	0.593489	0
1.0093	12.7701	1.47067	-6.3416	-47.0106	0
1.0100	-1.26391	-1.88643	-11.8358	-89.1275	0
1.0107	-14.6954	-5.24352	-17.0244	-123.914	0
1.0113	-25.9854	-7.07499	-21.9073	-157.785	0
1.0120	-36.0574	-9.21051	-24.0467	-180.067	0
1.0127	-41.8531	-11.3469	-26.7903	-190.448	0
1.0133	-47.6487	-12.5676	-34.4169	-200.516	0
1.0140	-55.5858	-12.2627	-37.7787	-205.399	0
1.0147	-60.7724	-10.737	-33.8126	-196.549	0
1.0153	-62.2983	-12.5676	-34.7225	-179.765	0
1.0160	-59.5543	-14.704	-35.3338	-154.432	0
1.0167	-49.4824	-10.737	-20.9905	-114.762	0
1.0173	-39.7182	-6.15925	2.81309	-73.5614	0
1.0180	-34.2238	-6.15925	21.1225	-41.513	0
1.0187	-26.2867	-3.10711	31.194	-5.20604	0
1.0193	-12.2527	2.08056	45.2316	42.0961	0
1.0200	2.39684	1.77562	63.541	86.9618	0
1.0207	17.6554	0.249987	79.1068	125.414	0
1.0213	29.8623	1.77562	97.7217	159.284	0
1.0220	36.2735	3.91203	112.676	182.18	0
1.0227	41.7679	5.43766	90.6995	196.518	0
1.0233	50.0063	6.04756	39.4318	209.335	0
1.0240	56.4109	4.52193	9.2172	211.47	0
1.0247	58.2446	5.74261	8.61291	202.932	0
1.0253	60.3795	9.71049	7.69605	192.551	0
1.0260	61.2963	8.79475	4.94548	169.363	0
1.0267	54.2761	4.52193	8.30729	126.028	0
1.0273	41.7679	2.08056	7.69605	85.7436	0
1.0280	34.7477	0.859884	6.47357	57.6621	0
1.0287	28.3364	1.16483	10.7453	19.2103	0
1.0293	13.3856	1.16483	9.82844	-32.6627	0
1.0300	-2.18073	-4.32779	-0.847399	-76.9141	0
1.0307	-11.3359	-8.90556	-7.8697	-111.097	0
1.0313	-20.7988	-6.15925	-6.3416	-144.968	0
1.0320	-29.0372	-4.63274	-4.51483	-171.518	0
1.0327	-30.563	-7.98983	0.979371	-186.168	0
1.0333	-29.6462	-10.4312	15.6283	-194.415	0
1.0340	-30.563	-12.5676	23.8661	-195.633	0
1.0347	-29.3384	-15.9247	22.3449	-188.917	0
1.0353	-28.7294	-15.3139	23.8661	-177.016	0
1.0360	-26.9023	-10.4312	13.4959	-154.13	0
1.0367	-19.882	-7.07499	-9.09217	-115.678	0
1.0373	-14.3876	-6.76915	-11.5302	-75.3939	0
1.0380	-13.4708	-7.07499	-6.64722	-42.4293	0
1.0387	-5.23245	-6.4642	-29.5339	-6.42426	0
1.0393	11.552	-4.02284	-50.5939	41.7941	0
1.0400	25.8938	-0.970694	-38.3899	90.0125	0
1.0407	35.658	1.77562	-17.33	128.464	0
1.0413	43.2938	2.9963	-1.76426	158.982	0
1.0420	43.595	4.82688	17.1564	184.002	0
1.0427	39.6265	8.48981	27.8391	200.183	0
1.0433	42.6782	9.40465	30.2771	206.899	0
1.0440	50.9231	7.57407	38.515	206.284	0
1.0447	55.8019	7.87902	47.0654	201.703	0
1.0453	57.9368	8.48981	44.6204	191.634	0
1.0460	57.0265	6.65834	34.5489	167.218	0
1.0467	50.6153	6.65834	23.8661	126.944	0
1.0473	42.377	5.43766	19.9	84.8273	0
1.0480	36.5748	1.16483	22.9562	50.3424	0
1.0487	27.4196	0.249987	20.2056	13.7231	0
1.0493	12.7701	1.16483	6.47357	-33.579	0
1.0500	-1.26391	-1.88643	-1.45864	-81.7974	0
1.0507	-13.1695	-5.24352	-0.54178	-121.165	0
1.0513	-25.3764	-4.63274	-5.42474	-152.6	0
1.0520	-35.4418	-5.24352	-14.2808	-176.402	0
1.0527	-43.988	-7.68488	-22.5186	-191.968	0
1.0533	-52.5341	-8.90556	-38.9942	-201.734	0
1.0540	-57.4194	-8.29567	-55.7825	-203.567	0
1.0547	-57.7207	-6.76915	-61.2767	-198.069	0
1.0553	-59.8556	-7.98983	-66.7709	-188.917	0
1.0560	-63.5229	-8.90556	-73.7862	-168.78	0
1.0567	-59.8556	-6.15925	-62.1935	-126.965	0
1.0573	-47.6487	-4.32779	-38.6956	-79.9648	0
1.0580	-34.8328	-4.63274	-25.5678	-45.7924	0
1.0587	-24.1518	-2.49721	-16.4131	-10.3913	0
1.0593	-13.1695	1.16483	-1.45864	39.0453	0
1.0600	-1.5717	2.9963	10.1341	86.6598	0
1.0607	12.4688	4.52193	18.6775	125.112	0
1.0613	27.1184	7.57407	35.7713	158.68	0
1.0620	35.9657	10.6253	47.0654	181.868	0
1.0627	41.7679	13.9824	32.4165	195.3	0
1.0633	48.1726	16.1188	7.39043	207.201	0
1.0640	51.5321	16.7287	-4.51483	209.335	0
1.0647	51.2243	17.0346	-3.59797	199.568	0
1.0653	51.2243	17.3395	0.062513	191.031	0
1.0660	48.4804	17.3395	-0.847399	169.363	0
1.0667	38.1006	16.4238	-9.39779	121.447	0
1.0673	24.0667	13.9824	-18.2469	75.0607	0
1.0680	14.9115	10.3204	-22.8242	43.3247	0
1.0687	7.89125	8.18397	-28.3184	2.12407	0
1.0693	-3.70659	7.57407	-34.7225	-48.5412	0
1.0700	-14.9966	8.18397	-37.7787	-90.0437	0
1.0707	-23.235	6.35339	-40.2167	-125.445	0
1.0713	-34.2238	2.08056	-42.6617	-159.617	0
1.0720	-46.1229	0.554936	-39.6055	-182.815	0
1.0727	-48.8733	2.08056	-35.0281	-196.549	0
1.0733	-48.8733	1.47067	-36.2506	-204.785	0
1.0740	-53.7521	-0.0558481	-37.1675	-204.483	0
1.0747	-57.1117	-1.58148	-31.3676	-196.549	0
1.0753	-55.278	-3.10711	-26.4847	-182.514	0
1.0760	-53.4509	-2.19138	-23.7411	-154.432	0
1.0767	-49.7902	0.249987	-10.009	-111.399	0
1.0773	-40.3272	-0.665745	10.1341	-71.4269	0
1.0780	-31.7811	0.554936	26.6167	-40.6071	0
1.0787	-28.1203	6.35339	44.0092	-1.54099	0
1.0793	-23.235	10.0154	53.1639	47.2917	0
1.0800	-12.2527	10.3204	35.7713	88.18	0
1.0807	2.70463	10.9312	11.6622	122.061	0
1.0813	15.2127	10.3204	5.55671	156.233	0
1.0820	22.5408	10.9312	5.25109	179.733	0
1.0827	27.4196	14.8982	5.86233	190.114	0
1.0833	34.1321	16.1188	17.462	198.35	0
1.0840	40.5433	13.3725	32.1109	202.317	0
1.0847	43.595	12.4568	40.6543	195.602	0
1.0853	43.595	12.1518	46.4541	180.348	0
1.0860	38.4084	8.48981	45.2316	151.964	0
1.0867	28.0287	8.48981	32.1109	109.546	0
1.0873	17.0464	10.9312	16.5451	68.3449	0
1.0880	6.97442	9.0997	8.00167	33.5582	0
1.0887	-5.84149	4.82688	2.81309	-7.64247	0
1.0893	-18.6574	2.08056	-5.42474	-59.2135	0
1.0900	-26.5945	-0.360797	-15.1907	-106.214	0
1.0907	-35.1406	-1.58148	-20.0736	-141.001	0
1.0913	-49.1746	-3.41206	-22.8242	-172.133	0
1.0920	-60.4712	-7.68488	-28.3184	-199.902	0
1.0927	-65.6578	-11.6519	-32.8957	-215.468	0
1.0933	-70.8444	-12.5676	-35.3338	-220.965	0
1.0940	-73.2871	-12.8726	-38.0843	-220.965	0
1.0947	-70.5431	-13.4833	-33.2014	-213.635	0
1.0953	-64.741	-14.3991	-19.4693	-196.851	0
1.0960	-56.5026	-15.3139	-8.48093	-168.78	0
1.0967	-47.0397	-13.7883	2.81309	-129.412	0
1.0973	-38.4936	-12.5676	18.3788	-90.96	0
1.0980	-29.3384	-10.737	20.2056	-56.1628	0
1.0987	-17.4393	-7.68488	5.55671	-12.8277	0
1.0993	-3.09756	-5.54847	3.11871	38.1291	0
1.1000	11.8598	-4.63274	23.8661	82.9948	0
1.1007	22.233	-1.58148	51.0315	119.916	0
1.1013	28.0287	0.249987	71.4732	152.579	0
1.1020	38.1006	0.554936	87.9558	177.297	0
1.1027	47.8714	5.13271	101.993	194.685	0
1.1033	50.0063	8.48981	109.926	203.848	0
1.1040	51.5321	5.74261	105.654	202.317	0
1.1047	55.8019	3.91203	86.1221	196.216	0
1.1053	55.5007	6.65834	59.8805	187.064	0
1.1060	48.7816	5.74261	47.6697	163.251	0
1.1067	38.1006	4.52193	44.926	123.279	0
1.1073	25.2847	5.13271	24.7829	82.9948	0
1.1080	16.7386	2.08056	-4.82045	48.208	0
1.1087	11.8598	-1.88643	-21.9073	8.83986	0
1.1093	3.31367	-3.10711	-35.0281	-37.244	0
1.1100	-8.28417	-4.32779	-50.5939	-80.2772	0
1.1107	-23.5428	-7.37993	-60.6654	-116.595	0
1.1113	-41.5453	-9.21051	-71.3482	-146.8	0
1.1120	-51.6173	-9.21051	-85.3858	-166.947	0
1.1127	-53.1431	-9.51635	-93.9293	-179.452	0
1.1133	-58.0285	-10.1262	-94.5405	-188.917	0
1.1140	-63.5229	-10.4312	-85.9971	-188.001	0
1.1147	-60.4712	-8.90556	-74.7031	-178.234	0
1.1153	-58.0285	-8.29567	-82.024	-169.998	0
1.1160	-56.8039	-10.737	-97.2842	-149.247	0
1.1167	-43.6867	-10.737	-92.0956	-104.381	0
1.1173	-25.9854	-7.98983	-69.2089	-57.9953	0
1.1180	-16.8303	-7.98983	-38.6956	-23.5105	0
1.1187	-7.97638	-8.29567	-5.12607	16.4615	0
1.1193	8.19249	-3.71789	18.6775	66.5124	0
1.1200	26.8106	-1.88643	32.7221	111.066	0
1.1207	42.377	-4.32779	46.7597	146.467	0
1.1213	51.8334	-2.19138	54.9976	176.985	0
1.1220	58.5524	2.9963	55.6088	199.267	0
1.1227	66.4829	4.21698	55.3032	213	0
1.1233	70.4515	5.43766	50.4202	223.069	0
1.1240	68.0088	7.57407	43.0923	227.036	0
1.1247	65.5661	7.26824	40.9599	220.934	0
1.1253	62.8222	7.57407	33.9376	206.284	0
1.1260	53.3592	9.40465	15.017	178.213	0
1.1267	39.9343	8.18397	-3.59797	131.827	0
1.1273	26.8106	4.82688	-13.9751	82.3804	0
1.1280	13.6869	3.30125	-18.5525	44.5429	0
1.1287	0.870984	2.69135	-19.1637	5.17481	0
1.1293	-14.9966	1.77562	-21.2961	-44.2618	0
1.1300	-31.4798	-0.0558481	-30.4508	-90.3457	0
1.1307	-38.4936	-3.71789	-41.4392	-125.747	0
1.1313	-38.8013	-6.76915	-46.6278	-153.214	0
1.1320	-43.3789	-7.98983	-46.9334	-172.435	0
1.1327	-48.8733	-9.51635	-47.5446	-186.48	0
1.1333	-50.0914	-9.8213	-49.677	-198.069	0
1.1340	-50.3992	-8.29567	-52.122	-199.902	0
1.1347	-50.0914	-7.37993	-50.5939	-192.582	0
1.1353	-44.9048	-7.37993	-42.9673	-180.369	0
1.1360	-36.0574	-6.4642	-29.5339	-151.996	0
1.1367	-25.6777	-5.8543	-15.4963	-107.744	0
1.1373	-13.7786	-4.93857	-3.90359	-69.8963	0
1.1380	-4.01438	-2.19138	6.47357	-41.513	0
1.1387	2.39684	2.08056	21.1225	-3.97742	0
1.1393	11.8598	6.04756	39.4318	42.0961	0
1.1400	22.5408	7.26824	53.7751	82.6928	0
1.1407	28.9455	6.65834	66.2916	118.396	0
1.1413	35.9657	7.57407	82.156	151.964	0
1.1420	42.986	10.6253	90.3938	174.246	0
1.1427	40.8511	12.1518	87.039	185.533	0
1.1433	37.1904	10.9312	83.3785	193.165	0
1.1440	40.8511	9.71049	78.8011	193.467	0
1.1447	41.7679	10.6253	71.4732	183.7	0
1.1453	38.1006	13.9824	75.1407	169.363	0
1.1460	37.1904	15.8139	84.2953	143.728	0
1.1467	32.305	12.1518	84.2953	99.4771	0
1.1473	23.4511	8.48981	82.4616	55.2257	0
1.1480	19.4891	8.48981	73.9182	20.4285	0
1.1487	12.4688	6.65834	45.8429	-19.5435	0
1.1493	-2.18073	0.554936	16.8507	-69.5944	0
1.1500	-13.1695	-2.19138	0.062513	-114.45	0
1.1507	-21.4079	-0.665745	-25.2622	-150.465	0
1.1513	-33.3069	-2.19138	-56.3937	-180.067	0
1.1520	-40.0194	-5.8543	-68.5976	-198.985	0
1.1527	-40.9362	-6.15925	-67.9864	-211.501	0
1.1533	-46.7384	-6.15925	-68.5976	-220.965	0
1.1540	-52.5341	-7.37993	-70.4313	-219.435	0
1.1547	-53.7521	-7.68488	-77.7523	-209.366	0
1.1553	-52.8419	-8.60061	-85.0802	-196.851	0
1.1560	-48.2643	-10.737	-76.8424	-170.914	0
1.1567	-38.1923	-7.98983	-57.6162	-126.965	0
1.1573	-27.8125	-3.41206	-43.8772	-84.2442	0
1.1580	-15.9135	-4.32779	-33.2014	-51.2795	0
1.1587	-0.654875	-4.63274	-16.1075	-11.6095	0
1.1593	13.6869	-0.665745	3.72994	40.5759	0
1.1600	24.0667	1.77562	19.2887	89.3982	0
1.1607	32.914	2.08056	34.8545	127.246	0
1.1613	40.8511	4.21698	54.9976	158.68	0
1.1620	46.3455	6.96329	69.6465	181.868	0
1.1627	48.1726	9.0997	73.6126	194.998	0
1.1633	47.2558	11.2361	73.3069	201.401	0
1.1640	49.0894	13.0667	66.8959	200.797	0
1.1647	55.5007	12.4568	54.0807	192.853	0
1.1653	59.1614	9.40465	43.0923	180.65	0
1.1660	53.3592	5.74261	30.8884	155.317	0
1.1667	40.8511	5.74261	10.7453	114.127	0
1.1673	22.5408	6.04756	-2.37549	74.1445	0
1.1680	3.00588	3.30125	-6.3416	41.1902	0
1.1687	-9.50224	1.16483	-19.1637	-1.84294	0
1.1693	-14.9966	1.16483	-33.2014	-53.1121	0
1.1700	-22.3247	-0.360797	-33.507	-96.7595	0
1.1707	-32.6979	-1.88643	-37.1675	-133.983	0
1.1713	-37.2755	-3.41206	-50.5939	-167.864	0
1.1720	-35.7496	-6.15925	-53.9487	-188.303	0
1.1727	-38.8013	-7.37993	-53.0388	-198.683	0
1.1733	-47.3475	-9.8213	-61.8879	-208.45	0
1.1740	-50.0914	-11.6519	-64.3259	-211.803	0
1.1747	-47.0397	-8.29567	-54.8656	-205.087	0
1.1753	-47.9565	-5.54847	-48.1559	-193.186	0
1.1760	-46.7384	-7.98983	-32.2845	-166.947	0
1.1767	-37.2755	-8.60061	-5.73036	-121.478	0
1.1773	-27.8125	-7.07499	-4.20921	-77.2265	0
1.1780	-22.6259	-6.15925	-27.4015	-42.7416	0
1.1787	-14.0798	-3.41206	-32.5901	-0.322775	0
1.1793	-1.87294	0.554936	-12.1414	52.175	0
1.1800	10.3339	1.16483	13.8015	96.114	0
1.1807	19.1813	2.08056	40.0431	131.515	0
1.1813	23.1498	4.82688	59.5749	165.084	0
1.1820	28.9455	8.48981	70.5633	188.282	0
1.1827	40.8511	10.6253	76.3562	201.099	0
1.1833	49.6985	10.0154	61.4086	209.637	0
1.1840	52.4489	7.87902	29.0547	207.201	0
1.1847	54.5838	7.57407	16.5451	194.998	0
1.1853	54.5838	8.48981	25.0886	183.097	0
1.1860	50.0063	9.0997	26.311	157.15	0
1.1867	43.595	10.6253	15.9339	107.099	0
1.1873	35.3567	10.0154	-6.03598	58.2765	0
1.1880	26.2016	6.65834	-39.2999	24.3955	0
1.1887	17.3476	5.74261	-60.6654	-15.8784	0
1.1893	6.36539	4.52193	-60.971	-66.2417	0
1.1900	-6.75831	-0.970694	-58.5261	-109.264	0
1.1907	-19.5742	-4.32779	-58.2205	-143.749	0
1.1913	-30.563	-3.41206	-59.1373	-173.049	0
1.1920	-34.5316	-4.32779	-67.0765	-192.582	0
1.1927	-33.6147	-6.4642	-75.3143	-204.785	0
1.1933	-36.9677	-6.4642	-74.7031	-211.803	0
1.1940	-43.6867	-8.90556	-69.2089	-208.45	0
1.1947	-45.8216	-12.2627	-61.8879	-199.902	0
1.1953	-45.2126	-12.2627	-53.3375	-188.615	0
1.1960	-44.597	-10.1262	-40.2167	-158.097	0
1.1967	-40.3272	-8.60061	-18.2469	-110.181	0
1.1973	-31.1721	-7.68488	0.979371	-73.2595	0
1.1980	-19.5742	-7.37993	11.0509	-44.5742	0
1.1987	-6.75831	-3.71789	21.1225	-0.322775	0
1.1993	1.78781	0.859884	30.5828	49.1242	0
1.2000	6.05759	0.859884	31.194	86.6598	0
1.2007	11.8598	1.16483	32.7221	122.665	0
1.2013	20.7072	3.91203	43.0923	159.898	0
1.2020	31.696	4.21698	54.3863	181.264	0
1.2027	44.2041	3.91203	60.1862	189.198	0
1.2033	54.2761	6.96329	62.3185	195.602	0
1.2040	56.7187	8.48981	63.2354	196.518	0
1.2047	56.1097	5.43766	63.2354	187.98	0
1.2053	56.1097	4.52193	61.7073	171.498	0
1.2060	51.8334	5.43766	58.3524	143.416	0
1.2067	38.7162	4.21698	51.9483	102.83	0
1.2073	24.3679	2.08056	40.3487	61.6292	0
1.2080	19.4891	-0.0558481	28.4434	27.1443	0
1.2087	15.2127	-2.49721	20.2056	-13.1401	0
1.2093	-0.0458413	-4.63274	4.63986	-61.6604	0
1.2100	-19.273	-5.24352	-13.6695	-104.694	0
1.2107	-33.916	-5.54847	-19.768	-136.117	0
1.2113	-46.7384	-7.07499	-16.7188	-165.729	0
1.2120	-53.4509	-10.737	-15.4963	-192.582	0
1.2127	-50.3992	-14.3991	-13.0583	-205.701	0
1.2133	-44.597	-15.3139	-4.82045	-205.399	0
1.2140	-39.7182	-14.704	0.979371	-200.516	0
1.2147	-33.3069	-15.6198	-8.48093	-192.582	0
1.2153	-30.2552	-16.2296	-28.0128	-177.932	0
1.2160	-28.4281	-16.2296	-32.2845	-148.029	0
1.2167	-18.3561	-16.5346	-13.6695	-105.297	0
1.2173	-4.62342	-14.3991	8.00167	-66.2417	0
1.2180	1.78781	-9.8213	25.6998	-32.3608	0
1.2187	2.08905	-7.68488	37.9037	11.5782	0
1.2193	3.31367	-6.15925	36.077	63.1597	0
1.2200	9.71835	-2.80216	40.6543	107.713	0
1.2207	19.7903	0.249987	65.986	145.551	0
1.2213	21.3162	1.77562	69.6465	177.599	0
1.2220	16.7386	2.38551	44.0092	199.568	0
1.2227	20.7072	3.30125	43.0923	213	0
1.2233	32.6062	5.74261	56.8243	218.487	0
1.2240	39.6265	6.96329	29.9715	212.698	0
1.2247	40.2421	5.74261	-14.885	201.401	0
1.2253	37.1904	3.91203	-31.9789	186.147	0
1.2260	28.6442	2.38551	-30.1452	153.485	0
1.2267	16.4374	0.859884	-32.8957	106.182	0
1.2273	6.97442	1.16483	-46.9334	64.3779	0
1.2280	-0.347084	2.38551	-66.7709	30.1951	0
1.2287	-7.97638	1.16483	-77.4467	-12.5257	0
1.2293	-17.4393	-3.41206	-75.9255	-63.4929	0
1.2300	-25.0686	-7.07499	-69.2089	-108.348	0
1.2307	-32.6979	-6.15925	-58.5261	-144.364	0
1.2313	-43.3789	-6.76915	-50.8995	-175.485	0
1.2320	-51.0082	-11.6519	-45.7109	-196.237	0
1.2327	-54.0599	-12.8726	-38.3899	-205.399	0
1.2333	-58.6375	-9.8213	-44.4884	-210.886	0
1.2340	-61.6892	-10.4312	-63.1034	-208.752	0
1.2347	-60.4712	-12.2627	-68.5976	-196.549	0
1.2353	-60.7724	-11.3469	-60.0542	-181.597	0
1.2360	-59.5543	-10.737	-48.4545	-155.963	0
1.2367	-47.9565	-10.737	-34.1113	-113.231	0
1.2373	-33.0057	-7.98983	-27.4015	-72.6451	0
1.2380	-23.235	-6.4642	-28.9296	-39.3785	0
1.2387	-8.59196	-5.54847	-14.885	5.17481	0
1.2393	12.4688	-1.88643	16.5451	57.6621	0
1.2400	31.0804	0.249987	39.7374	100.695	0
1.2407	43.2938	-0.0558481	44.926	138.533	0
1.2413	50.0063	3.30125	46.1485	171.799	0
1.2420	53.058	8.18397	54.3863	190.416	0
1.2427	57.0265	7.26824	62.6242	202.317	0
1.2433	63.4312	5.74261	66.2916	213.302	0
1.2440	65.5661	8.18397	72.6957	212.084	0
1.2447	63.739	10.3204	81.5448	200.485	0
1.2453	62.8222	10.0154	87.039	185.533	0
1.2460	62.2131	10.3204	91.9219	155.317	0
1.2467	55.5007	9.40465	87.9558	107.099	0
1.2473	44.2041	7.57407	75.1407	62.2435	0
1.2480	34.4399	6.04756	65.6804	25.9261	0
1.2487	25.2847	3.91203	47.364	-17.711	0
1.2493	10.3339	-0.665745	10.7453	-68.6781	0
1.2500	-11.0281	-4.32779	-13.6695	-110.483	0
1.2507	-29.3384	-7.07499	-16.4131	-141.917	0
1.2513	-39.1091	-9.51635	-20.3792	-168.78	0
1.2520	-45.2126	-11.6519	-28.3184	-189.219	0
1.2527	-51.0082	-13.4833	-41.1336	-201.432	0
1.2533	-55.278	-13.1784	-66.7709	-207.232	0
1.2540	-57.1117	-11.3469	-88.1295	-203.869	0
1.2547	-56.1948	-10.737	-98.8123	-193.8	0
1.2553	-51.925	-10.737	-109.189	-177.932	0
1.2560	-41.8531	-11.3469	-104.918	-145.28	0
1.2567	-29.6462	-12.2627	-80.5029	-97.6654	0
1.2573	-22.3247	-10.737	-60.6654	-57.9953	0
1.2580	-16.2213	-6.15925	-47.8503	-25.343	0
1.2587	-4.31563	-2.19138	-33.507	20.1266	0
1.2593	8.80807	-0.0558481	-27.0959	69.5632	0
1.2600	21.624	1.16483	-20.9905	107.713	0
1.2607	41.7679	3.60619	1.89623	142.5	0
1.2613	59.7705	5.43766	24.7829	173.632	0
1.2620	63.739	6.04756	31.8052	191.634	0
1.2627	63.4312	7.87902	36.077	204.764	0
1.2633	65.5661	10.9312	41.5712	214.52	0
1.2640	60.9885	11.2361	42.1824	211.47	0
1.2647	51.8334	8.79475	48.8921	200.797	0
1.2653	49.0894	7.26824	62.3185	183.7	0
1.2660	46.3455	5.74261	58.6581	148.914	0
1.2667	37.1904	3.91203	39.1262	103.132	0
1.2673	30.1701	2.69135	28.749	66.5124	0
1.2680	27.1184	0.859884	28.4434	33.5582	0
1.2687	22.233	-1.58148	19.9	-13.1401	0
1.2693	14.2959	-3.10711	9.52282	-65.3254	0
1.2700	4.53174	-4.02284	6.77919	-105.912	0
1.2707	-6.75831	-5.24352	0.062513	-136.43	0
1.2713	-18.0484	-7.37993	-10.9189	-166.031	0
1.2720	-30.2552	-10.737	-11.8358	-191.968	0
1.2727	-44.2958	-13.4833	-19.4693	-210.886	0
1.2733	-57.1117	-14.0932	-60.6654	-218.519	0
1.2740	-65.6578	-13.4833	-112.85	-210.886	0
1.2747	-69.0173	-12.8726	-132.993	-195.633	0
1.2753	-65.6578	-12.2627	-118.955	-178.848	0
1.2760	-55.278	-11.9577	-92.4012	-148.029	0
1.2767	-43.3789	-12.2627	-64.0203	-102.861	0
1.2773	-36.6665	-13.1784	-40.2167	-63.7949	0
1.2780	-31.4798	-11.6519	-23.4354	-31.4445	0
1.2787	-20.7988	-6.4642	-1.45864	10.6724	0
1.2793	-2.18073	-4.02284	29.3603	58.2765	0
1.2800	19.1813	-4.93857	54.0807	101.31	0
1.2807	37.4916	-2.80216	69.6465	138.533	0
1.2813	51.5321	2.08056	85.8165	166.916	0
1.2820	62.8222	4.21698	99.2498	184.315	0
1.2827	70.4515	5.43766	103.827	196.216	0
1.2833	71.9773	7.26824	108.71	202.317	0
1.2840	69.5346	6.96329	113.899	198.965	0
1.2847	65.5661	5.43766	108.099	188.282	0
1.2853	55.5007	3.30125	97.1105	170.883	0
1.2860	35.9657	1.77562	87.039	139.449	0
1.2867	10.0261	1.16483	69.3408	97.0303	0
1.2873	-17.7471	0.249987	50.4202	58.2765	0
1.2880	-40.635	-1.58148	34.8545	23.4897	0
1.2887	-51.6173	-3.41206	-4.51483	-20.4598	0
1.2893	-55.278	-6.4642	-62.7978	-71.4269	0
1.2900	-58.0285	-9.21051	-92.4012	-114.762	0
1.2907	-59.8556	-9.8213	-88.4351	-149.549	0
1.2913	-65.9656	-11.9577	-78.9748	-180.067	0
1.2920	-76.9478	-16.5346	-65.2428	-199.6	0
1.2927	-81.8332	-17.1454	-48.1559	-210.584	0
1.2933	-80.3073	-15.009	-43.5716	-219.133	0
1.2940	-79.0827	-15.009	-46.3222	-217.3	0
1.2947	-75.422	-14.3991	-48.7602	-202.952	0
1.2953	-70.2354	-11.6519	-55.1712	-185.866	0
1.2960	-65.6578	-11.042	-54.2544	-158.097	0
1.2967	-53.1431	-11.3469	-31.9789	-113.231	0
1.2973	-34.8328	-9.51635	-5.12607	-70.8126	0
1.2980	-22.3247	-7.68488	8.30729	-36.9421	0
1.2987	-8.8932	-6.4642	16.8507	8.5275	0
1.2993	9.71835	-4.02284	29.9715	62.5454	0
1.3000	26.2016	-0.360797	40.9599	104.964	0
1.3007	40.5433	1.77562	48.2809	138.533	0
1.3013	56.1097	3.60619	57.13	168.749	0
1.3020	65.8739	7.57407	62.6242	188.282	0
1.3027	68.3166	11.2361	58.6581	202.015	0
1.3033	68.3166	10.3204	54.9976	212.084	0
1.3040	66.4829	8.79475	58.3524	207.503	0
1.3047	64.0402	10.3204	60.4918	195.3	0
1.3053	61.2963	12.1518	51.9483	181.868	0
1.3060	53.058	12.4568	42.1824	147.695	0
1.3067	39.6265	12.1518	38.8206	94.8958	0
1.3073	28.0287	10.6253	33.3264	51.5607	0
1.3080	19.7903	9.40465	20.2056	15.5452	0
1.3087	10.6352	7.57407	1.89623	-28.6957	0
1.3093	-2.18073	3.91203	-29.2283	-74.4777	0
1.3100	-19.5742	1.47067	-69.2089	-114.148	0
1.3107	-32.6979	1.47067	-87.5182	-150.465	0
1.3113	-35.1406	0.859884	-76.2312	-178.848	0
1.3120	-37.5833	-0.970694	-57.0049	-197.153	0
1.3127	-46.1229	-2.49721	-42.9673	-209.97	0
1.3133	-51.316	-3.41206	-38.0843	-215.77	0
1.3140	-51.6173	-4.32779	-48.4545	-211.199	0
1.3147	-57.1117	-2.19138	-61.8879	-199.6	0
1.3153	-65.35	0.249987	-57.9148	-178.848	0
1.3160	-63.8241	1.16483	-38.9942	-142.833	0
1.3167	-54.9768	1.16483	-18.5525	-98.2797	0
1.3173	-44.2958	2.9963	3.72994	-61.9623	0
1.3180	-27.8125	6.65834	30.2771	-28.3938	0
1.3187	-6.75831	10.3204	51.0315	19.2103	0
1.3193	9.71835	13.0667	63.8466	69.5632	0
1.3200	17.9632	15.2031	75.4463	104.36	0
1.3207	26.2016	15.8139	79.1068	134.566	0
1.3213	33.5231	17.6445	64.7635	167.531	0
1.3220	36.2735	21.6123	40.3487	189.5	0
1.3227	40.8511	24.3587	26.6167	199.267	0
1.3233	50.0063	23.4429	35.4657	203.848	0
1.3240	55.1929	22.5272	50.4202	202.015	0
1.3247	56.4109	22.2222	54.3863	193.769	0
1.3253	58.2446	21.9173	59.5749	175.465	0
1.3260	55.8019	22.2222	51.3371	138.845	0
1.3267	44.8197	21.3065	-12.7527	92.4593	0
1.3273	33.2218	16.7287	-94.5405	53.6951	0
1.3280	26.8106	13.9824	-120.171	17.3778	0
1.3287	19.1813	13.9824	-107.05	-28.6957	0
1.3293	7.58345	11.5411	-96.9785	-79.059	0
1.3300	-2.18073	9.71049	-78.6692	-119.333	0
1.3307	-11.9449	11.5411	-59.4429	-150.767	0
1.3313	-27.5113	8.79475	-58.5261	-182.201	0
1.3320	-40.9362	1.47067	-57.6162	-208.148	0
1.3327	-45.2126	-1.58148	-53.0388	-218.82	0
[truncated: 53,224 more rows]
