# Supplementary material for: Identification of Haptic Based Guiding Using Hard Reins
Source: PLoS One. 2015 Jul 22;10(7):e0132020. doi: 10.1371/journal.pone.0132020 (PMC4511788; doi:10.1371/journal.pone.0132020)
Supplement: S4 File — (ZIP) [file pone.0132020.s004.zip › EMGData2/Subject10/T18/t18.txt]

0.0000	-9.57329	1.22856	-1.27403	-6.01387	0
0.0007	-11.4028	-1.21321	-9.51447	-6.92931	0
0.0013	-9.57329	-0.297309	-8.59717	-5.09843	0
0.0020	-8.35	-0.297309	-7.99073	-3.57416	0
0.0027	-8.65582	-2.4341	-4.32661	-5.09843	0
0.0033	-8.04418	-2.4341	-2.79777	-5.09843	0
0.0040	-7.73836	-1.51819	-11.344	-3.87638	0
0.0047	-8.65582	-1.51819	-20.196	-5.70726	0
0.0053	-9.26747	-2.4341	-24.1607	-6.6227	0
0.0060	-9.87365	-2.12912	-32.0954	-3.57416	0
0.0067	-7.13218	-0.60325	-37.2833	-3.26755	0
0.0073	-1.63833	0.312654	-30.2659	-5.70726	0
0.0080	0.50242	0.312654	-18.6671	-6.92931	0
0.0087	-0.415043	0.00767249	-12.2613	-8.15135	0
0.0093	1.41442	-0.60325	-8.2914	-8.76019	0
0.0100	4.77299	0.922617	-4.02085	-6.92931	0
0.0107	5.07881	3.05941	1.47278	-6.6227	0
0.0113	3.24389	2.1435	1.77855	-8.15135	0
0.0120	2.33188	-1.82318	-3.10354	-7.53814	0
0.0127	3.24389	-1.51819	-2.4971	-6.6227	0
0.0133	2.94353	0.312654	4.52536	-7.23592	0
0.0140	3.24389	-1.51819	6.96641	-7.23592	0
0.0147	5.38463	-2.4341	2.69076	-8.15135	0
0.0153	5.07881	-0.908231	-0.356729	-9.67563	0
0.0160	2.63771	0.00767249	0.861246	-7.84475	0
0.0167	3.24389	0.00767249	4.52536	-6.32048	0
0.0173	4.16135	-0.60325	6.96641	-7.84475	0
0.0180	3.24389	-1.82318	8.79592	-7.23592	0
0.0187	3.24389	-1.51819	12.46	-5.09843	0
0.0193	5.07881	0.922617	16.1191	-6.01387	0
0.0200	6.90828	0.922617	21.0011	-7.53814	0
0.0207	8.73774	-0.60325	28.6351	-6.92931	0
0.0213	9.6552	-1.51819	32.5999	-4.79182	0
0.0220	9.6552	-1.51819	33.2115	-1.43667	0
0.0227	12.0963	1.22856	34.7352	-1.43667	0
0.0233	13.3196	4.28029	31.6826	-5.09843	0
0.0240	12.708	3.05941	27.1063	-5.70726	0
0.0247	13.9258	-0.297309	28.0236	-4.18299	0
0.0253	13.9258	-0.60325	22.8358	-4.79182	0
0.0260	11.1788	0.00767249	6.96641	-4.79182	0
0.0267	8.73774	0.312654	-1.88557	-2.65872	0
0.0273	5.99081	1.53354	-2.19134	-2.35211	0
0.0280	4.16135	1.22856	-3.40931	-3.26755	0
0.0287	4.16135	0.00767249	-0.356729	-2.65872	0
0.0293	1.41442	-0.297309	5.1318	-2.96094	0
0.0300	-2.85615	-0.60325	8.49015	-5.09843	0
0.0307	-4.07943	-1.51819	15.2068	-5.40504	0
0.0313	-5.29726	-0.908231	18.2543	-2.35211	0
0.0320	-6.21472	-1.21321	-0.356729	0.091982	0
0.0327	-4.68561	-1.82318	-25.6896	-1.13006	0
0.0333	-4.07943	-1.21321	-34.8422	-3.87638	0
0.0340	-2.85615	0.00767249	-29.0479	-3.57416	0
0.0347	0.196599	1.22856	-17.7549	-2.35211	0
0.0353	-1.33251	3.05941	-2.4971	-4.79182	0
0.0360	-2.85615	1.53354	11.8485	-7.23592	0
0.0367	1.72024	-0.60325	15.2068	-6.6227	0
0.0373	5.69045	1.22856	0.555478	-5.09843	0
0.0380	7.82574	2.1435	-20.196	-3.57416	0
0.0387	11.7905	-0.908231	-27.8249	-1.43667	0
0.0393	12.0963	-1.51819	-22.0255	-0.214625	0
0.0400	7.82574	0.312654	-15.0081	-0.521231	0
0.0407	6.60246	0.617636	-12.2613	0.394208	0
0.0413	5.69045	0.312654	-17.4491	-0.214625	0
0.0420	2.94353	0.312654	-27.5191	-3.87638	0
0.0427	1.72024	0.312654	-30.5717	-4.18299	0
0.0433	0.80278	-1.21321	-25.0781	-1.43667	0
0.0440	-1.02668	-3.34904	-22.637	-1.43667	0
0.0447	-1.63833	-2.73908	-26.9076	-1.43667	0
0.0453	-1.94415	-1.21321	-29.6544	0.700815	0
0.0460	-1.02668	-2.12912	-23.2485	2.22509	0
0.0467	-0.109222	-1.51819	-14.0908	1.00742	0
0.0473	-3.16197	1.22856	-10.4318	-2.35211	0
0.0480	-5.60308	-0.60325	-8.59717	-5.09843	0
0.0487	-2.24451	-3.34904	-4.02085	-4.18299	0
0.0493	-2.24451	-2.12912	-2.19134	-2.0455	0
0.0500	-5.29726	-0.60325	-3.10354	-2.65872	0
0.0507	-4.99143	1.22856	1.16701	-3.26755	0
0.0513	-3.16197	2.44848	8.79592	-2.35211	0
0.0520	-3.46779	-0.297309	12.1543	-2.65872	0
0.0527	-2.24451	-3.04406	17.0364	-3.26755	0
0.0533	-0.415043	-1.51819	28.9358	-3.26755	0
0.0540	-1.33251	-0.908231	37.1763	-3.26755	0
0.0547	-0.109222	-1.51819	37.482	-4.79182	0
0.0553	2.94353	0.00767249	35.041	-6.01387	0
0.0560	3.24389	0.922617	19.1716	-6.6227	0
0.0567	1.41442	-0.297309	-10.4318	-6.01387	0
0.0573	1.41442	-0.60325	-29.3486	-5.09843	0
0.0580	5.07881	-0.60325	-25.3838	-5.09843	0
0.0587	7.2141	0.312654	-13.1786	-6.01387	0
0.0593	4.16135	0.617636	-2.19134	-6.01387	0
0.0600	3.24389	-0.60325	6.66064	-6.01387	0
0.0607	7.2141	0.312654	10.3248	-7.23592	0
0.0613	9.34938	2.1435	12.46	-9.36902	0
0.0620	6.90828	0.312654	11.237	-7.84475	0
0.0627	4.16135	-1.21321	1.77855	-5.70726	0
0.0633	2.33188	-0.297309	-6.76766	-6.92931	0
0.0640	1.1086	-1.51819	-4.93815	-8.45358	0
0.0647	1.41442	-3.34904	-0.0560574	-6.01387	0
0.0653	1.1086	-2.4341	0.555478	-3.87638	0
0.0660	1.41442	-2.12912	-1.88557	-4.4896	0
0.0667	3.24389	-1.51819	-4.63238	-6.92931	0
0.0673	0.80278	1.22856	-4.02085	-7.84475	0
0.0680	-2.24451	1.53354	-1.27403	-5.40504	0
0.0687	1.1086	-0.60325	1.47278	-3.57416	0
0.0693	3.24389	-1.51819	3.30229	-6.6227	0
0.0700	0.50242	-0.297309	-1.88557	-6.01387	0
0.0707	-0.720864	1.53354	-15.3139	-2.35211	0
0.0713	-0.720864	2.44848	-23.5543	-4.79182	0
0.0720	-0.415043	1.22856	-17.7549	-9.36902	0
0.0727	3.24389	-0.297309	-6.15612	-7.84475	0
0.0733	5.07881	0.312654	0.555478	-4.18299	0
0.0740	2.33188	0.617636	-3.10354	-4.18299	0
0.0747	1.1086	0.312654	-10.4318	-6.01387	0
0.0753	1.72024	0.617636	-11.6498	-7.23592	0
0.0760	-1.33251	2.1435	-9.82024	-6.01387	0
0.0767	-4.99143	2.1435	-7.3792	-6.01387	0
0.0773	-5.9089	1.22856	-2.79777	-9.06679	0
0.0780	-6.52054	-0.297309	-0.968265	-8.15135	0
0.0787	-8.96165	-2.12912	-1.88557	-5.70726	0
0.0793	-10.4853	-2.12912	2.69076	-6.32048	0
0.0800	-8.04418	-0.60325	11.5427	-4.79182	0
0.0807	-4.07943	-1.21321	20.7005	-2.0455	0
0.0813	-1.02668	-2.4341	29.5474	-4.18299	0
0.0820	-1.33251	-1.82318	36.5698	-6.92931	0
0.0827	-4.38525	-0.908231	42.6699	-4.79182	0
0.0833	-6.82636	-1.21321	38.0936	-3.57416	0
0.0840	-5.9089	-1.21321	12.46	-5.09843	0
0.0847	-4.07943	-2.4341	-19.5844	-6.01387	0
0.0853	-1.63833	-2.73908	-36.6768	-6.6227	0
0.0860	-1.33251	0.617636	-37.8948	-5.40504	0
0.0867	-1.63833	2.44848	-27.5191	-4.18299	0
0.0873	0.80278	0.922617	-11.0382	-5.09843	0
0.0880	4.16135	0.312654	0.24971	-4.18299	0
0.0887	2.63771	0.922617	6.66064	-2.35211	0
0.0893	1.1086	-0.60325	10.3248	-4.18299	0
0.0900	1.1086	-2.4341	2.08432	-6.6227	0
0.0907	-0.415043	-2.4341	-11.344	-4.4896	0
0.0913	1.1086	-0.60325	-13.1786	-4.79182	0
0.0920	5.07881	2.1435	-7.68496	-6.01387	0
0.0927	2.94353	2.44848	-4.02085	-2.65872	0
0.0933	-1.33251	-0.908231	3.91383	-2.0455	0
0.0940	-0.415043	-2.4341	11.5427	-5.09843	0
0.0947	0.80278	0.922617	11.237	-3.87638	0
0.0953	-1.33251	3.36439	6.96641	-2.65872	0
0.0960	-2.24451	1.22856	0.24971	-7.84475	0
0.0967	-1.63833	-0.60325	-14.3966	-10.5911	0
0.0973	0.196599	0.617636	-31.1832	-6.92931	0
0.0980	2.63771	-0.60325	-34.5365	-5.09843	0
0.0987	2.63771	-3.65498	-26.3011	-5.09843	0
0.0993	2.94353	-0.60325	-17.7549	-3.87638	0
0.1000	5.69045	3.05941	-12.2613	-3.26755	0
0.1007	5.69045	1.22856	-7.68496	-3.26755	0
0.1013	4.16135	0.312654	-3.40931	-4.18299	0
0.1020	5.07881	-0.297309	-1.5798	-5.09843	0
0.1027	4.46717	-2.4341	-0.356729	-5.09843	0
0.1033	2.94353	-1.82318	3.30229	-6.01387	0
0.1040	5.07881	1.22856	7.27218	-6.92931	0
0.1047	8.13156	1.53354	7.87862	-5.40504	0
0.1053	9.04356	0.617636	8.79592	-4.18299	0
0.1060	9.6552	0.312654	13.3722	-3.26755	0
0.1067	12.0963	-0.60325	17.0364	-2.35211	0
0.1073	13.62	-1.51819	14.2895	-3.57416	0
0.1080	14.8432	-0.297309	9.40745	-6.6227	0
0.1087	15.4549	0.922617	8.79592	-6.01387	0
0.1093	14.2316	0.922617	10.9312	-4.79182	0
0.1100	11.7905	0.312654	11.237	-5.09843	0
0.1107	11.4847	-0.297309	10.9312	-3.87638	0
0.1113	9.96103	-1.21321	10.9312	-3.26755	0
0.1120	7.82574	-2.73908	7.87862	-4.79182	0
0.1127	8.73774	-3.04406	4.21959	-5.09843	0
0.1133	8.73774	-0.908231	5.74334	-6.01387	0
0.1140	5.99081	0.312654	8.79592	-7.23592	0
0.1147	6.90828	-0.60325	9.71322	-6.32048	0
0.1153	7.2141	-3.04406	8.79592	-5.40504	0
0.1160	0.50242	-3.65498	5.1318	-6.32048	0
0.1167	-4.07943	-1.21321	2.08432	-6.92931	0
0.1173	-1.94415	0.922617	2.39008	-7.23592	0
0.1180	-1.33251	-0.297309	0.555478	-7.84475	0
0.1187	-1.33251	-1.51819	-1.5798	-8.15135	0
0.1193	0.50242	-1.51819	-0.356729	-7.84475	0
0.1200	-2.85615	-0.60325	-0.662497	-7.84475	0
0.1207	-5.9089	-0.908231	-5.24392	-8.15135	0
0.1213	-1.94415	-2.12912	-12.2613	-6.92931	0
0.1220	0.196599	-1.51819	-22.3312	-6.01387	0
0.1227	-2.24451	0.617636	-31.1832	-5.70726	0
0.1233	-1.94415	0.922617	-29.0479	-4.79182	0
0.1240	-0.415043	0.617636	-22.3312	-2.35211	0
0.1247	-2.85615	2.44848	-18.0607	-1.43667	0
0.1253	-5.60308	1.83852	-14.3966	-3.26755	0
0.1260	-4.68561	0.00767249	-11.0382	-3.87638	0
0.1267	-4.68561	2.44848	-9.51447	-0.521231	0
0.1273	-7.73836	3.97435	-7.68496	0.091982	0
0.1280	-8.65582	1.53354	-2.79777	-2.35211	0
0.1287	-6.82636	0.617636	4.21959	-2.35211	0
0.1293	-6.21472	2.75443	9.71322	-1.74328	0
0.1300	-6.21472	4.58527	13.0665	-2.65872	0
0.1307	-5.60308	5.80616	17.9537	-0.823458	0
0.1313	-7.13218	5.50022	23.4473	0.394208	0
0.1320	-9.57329	3.97435	24.3595	-2.65872	0
0.1327	-8.35	3.97435	19.4774	-3.57416	0
0.1333	-7.43254	3.97435	9.40745	-0.214625	0
0.1340	-9.57329	3.05941	-1.88557	0.394208	0
0.1347	-9.57329	2.1435	-4.63238	-1.13006	0
0.1353	-7.43254	1.22856	-0.356729	-1.74328	0
0.1360	-8.35	2.1435	1.77855	-2.96094	0
0.1367	-11.4028	3.05941	4.83113	-3.26755	0
0.1373	-12.3202	0.312654	13.3722	-0.823458	0
0.1380	-10.7911	-1.51819	23.4473	0.394208	0
0.1387	-10.1795	0.922617	30.7704	1.00742	0
0.1393	-12.6206	3.05941	36.2641	2.53169	0
0.1400	-14.7613	2.1435	37.482	3.75374	0
0.1407	-13.538	1.22856	29.5474	4.05597	0
0.1413	-13.8439	1.22856	9.71322	3.44713	0
0.1420	-16.285	2.1435	-9.82024	3.44713	0
0.1427	-15.9791	3.05941	-13.1786	4.66918	0
0.1433	-14.7613	1.22856	-7.99073	5.58462	0
0.1440	-16.285	0.617636	-8.90294	4.05597	0
0.1447	-15.6733	1.53354	-7.99073	3.14053	0
0.1453	-12.3202	0.312654	1.47278	4.66918	0
0.1460	-13.538	-0.908231	1.47278	5.88685	0
0.1467	-15.3675	1.22856	-16.5318	4.66918	0
0.1473	-12.6206	1.53354	-34.2358	3.44713	0
0.1480	-10.4853	-1.51819	-33.93	4.97141	0
0.1487	-11.7086	-1.51819	-19.8902	5.88685	0
0.1493	-11.4028	0.922617	-9.82024	4.66918	0
0.1500	-7.73836	-0.60325	-8.2914	4.97141	0
0.1507	-6.52054	-3.65498	-4.93815	6.80229	0
0.1513	-8.96165	-2.73908	-0.356729	4.97141	0
0.1520	-9.87365	-0.908231	-3.40931	4.05597	0
0.1527	-8.04418	-3.65498	-6.46189	6.50006	0
0.1533	-7.73836	-4.56993	-2.4971	7.71773	0
0.1540	-7.13218	0.922617	-5.54459	6.80229	0
0.1547	-4.07943	3.05941	-16.8376	6.80229	0
0.1553	-2.24451	0.00767249	-19.2787	6.50006	0
0.1560	-1.94415	0.312654	-10.4318	4.97141	0
0.1567	-0.415043	1.22856	-1.5798	5.27801	0
0.1573	-0.720864	-2.73908	4.83113	5.58462	0
0.1580	-2.24451	-3.04406	9.71322	6.80229	0
0.1587	-0.415043	-0.60325	12.7658	9.5486	0
0.1593	0.80278	-3.65498	17.0364	9.5486	0
0.1600	0.50242	-4.56993	23.4473	8.33094	0
0.1607	3.24389	-0.60325	29.8531	9.5486	0
0.1613	6.60246	-2.73908	35.041	8.33094	0
0.1620	6.60246	-6.0958	38.3993	7.10889	0
0.1627	7.51992	-3.95997	37.7878	9.5486	0
0.1633	8.43192	-3.95997	35.3468	8.63317	0
0.1640	4.16135	-5.18085	32.5999	5.88685	0
0.1647	-0.415043	-3.04406	17.0364	6.80229	0
0.1653	0.50242	-2.4341	-14.0908	7.4155	0
0.1660	2.33188	-4.87491	-37.2833	6.80229	0
0.1667	2.94353	-2.4341	-40.0301	9.5486	0
0.1673	1.1086	-0.297309	-38.2006	8.63317	0
0.1680	-2.55033	-2.4341	-36.3711	3.44713	0
0.1687	-3.16197	-1.82318	-29.6544	4.05597	0
0.1693	-1.63833	0.922617	-27.8249	7.71773	0
0.1700	-3.46779	-0.908231	-34.2358	6.80229	0
0.1707	-4.99143	-3.04406	-34.2358	5.88685	0
0.1713	-2.55033	-1.82318	-25.0781	7.10889	0
0.1720	1.1086	-1.51819	-20.8075	6.50006	0
0.1727	3.24389	-1.51819	-22.3312	4.66918	0
0.1733	2.94353	1.22856	-20.5017	4.66918	0
0.1740	0.50242	1.83852	-15.0081	5.58462	0
0.1747	-0.720864	-2.73908	-11.0382	5.88685	0
0.1753	1.1086	-4.26495	-8.59717	4.97141	0
0.1760	2.63771	-1.21321	-4.02085	4.05597	0
0.1767	1.1086	-0.297309	-2.19134	4.05597	0
0.1773	-2.55033	-2.12912	-5.24392	4.97141	0
0.1780	-2.85615	-1.51819	-4.02085	4.97141	0
0.1787	-0.415043	0.617636	4.21959	4.05597	0
0.1793	-2.24451	0.617636	10.6254	2.8383	0
0.1800	-4.99143	-0.297309	15.2068	1.30965	0
0.1807	-4.99143	0.312654	24.3595	0.700815	0
0.1813	-3.46779	0.312654	30.7704	1.92286	0
0.1820	-0.415043	-1.82318	30.4647	3.14053	0
0.1827	2.02606	-3.34904	33.2115	3.44713	0
0.1833	0.50242	-1.82318	41.7577	2.53169	0
0.1840	-0.109222	-0.60325	39.0109	1.92286	0
0.1847	2.02606	-1.21321	18.8659	2.22509	0
0.1853	0.80278	0.00767249	-8.59717	3.44713	0
0.1860	0.80278	2.1435	-31.1832	4.05597	0
0.1867	2.94353	0.617636	-40.3359	4.66918	0
0.1873	0.50242	-1.51819	-37.8948	3.75374	0
0.1880	1.1086	-0.60325	-29.9601	2.53169	0
0.1887	5.99081	0.617636	-15.3139	3.14053	0
0.1893	4.46717	-0.60325	0.861246	3.75374	0
0.1900	2.02606	-0.908231	12.46	3.75374	0
0.1907	3.85553	1.83852	20.7005	4.97141	0
0.1913	1.41442	3.05941	23.748	4.05597	0
0.1920	-0.720864	0.617636	22.2242	-1.43667	0
0.1927	4.16135	0.312654	22.8358	-2.96094	0
0.1933	6.60246	1.22856	14.9011	2.53169	0
0.1940	4.77299	0.312654	-9.51447	5.58462	0
0.1947	7.82574	-2.4341	-24.1607	3.75374	0
0.1953	10.5727	-3.34904	-18.9729	3.14053	0
0.1960	8.43192	-2.4341	-14.7023	2.53169	0
0.1967	7.51992	-1.51819	-17.4491	1.30965	0
0.1973	7.82574	0.312654	-19.2787	1.30965	0
0.1980	5.38463	0.922617	-19.2787	3.14053	0
0.1987	3.54971	-1.51819	-13.785	3.14053	0
0.1993	2.33188	-3.34904	-4.93815	3.75374	0
0.2000	1.41442	-2.4341	-0.0560574	5.27801	0
0.2007	2.33188	-1.51819	5.1318	5.27801	0
0.2013	3.24389	0.312654	12.46	4.66918	0
0.2020	1.41442	2.1435	16.1191	8.02433	0
0.2027	0.80278	0.617636	18.8659	11.6861	0
0.2033	2.33188	-0.297309	21.9185	7.4155	0
0.2040	1.41442	0.312654	20.3947	2.8383	0
0.2047	0.50242	-1.51819	15.8133	6.50006	0
0.2053	3.24389	-1.51819	10.6254	8.63317	0
0.2060	5.38463	1.53354	4.83113	7.10889	0
0.2067	4.16135	0.617636	7.87862	10.7707	0
0.2073	4.16135	-2.73908	22.2242	13.2104	0
0.2080	4.16135	-1.82318	32.5999	9.5486	0
0.2087	2.02606	0.312654	29.8531	10.7707	0
0.2093	1.72024	-1.82318	13.678	14.1302	0
0.2100	4.46717	-3.65498	-12.2613	10.1618	0
0.2107	5.69045	-2.4341	-29.6544	7.4155	0
0.2113	5.38463	-0.297309	-27.5191	10.1618	0
0.2120	4.16135	0.922617	-17.4491	9.5486	0
0.2127	0.50242	0.312654	-10.126	8.63317	0
0.2133	-0.720864	0.312654	-1.27403	10.464	0
0.2140	2.33188	1.53354	6.96641	9.24638	0
0.2147	2.94353	1.22856	13.3722	9.24638	0
0.2153	-1.94415	-1.51819	17.9537	11.3795	0
0.2160	-4.99143	-2.4341	11.237	6.19345	0
0.2167	-3.16197	-0.60325	-6.76766	1.30965	0
0.2173	-1.94415	0.312654	-19.5844	6.50006	0
0.2180	-2.24451	-0.908231	-22.3312	11.3795	0
0.2187	-2.24451	-0.60325	-20.8075	7.71773	0
0.2193	-2.24451	0.617636	-18.9729	4.97141	0
0.2200	-1.33251	0.00767249	-20.196	6.50006	0
0.2207	1.41442	0.312654	-21.7197	8.93977	0
0.2213	2.02606	0.617636	-15.6196	10.1618	0
0.2220	-1.94415	-0.60325	-5.85036	7.71773	0
0.2227	-2.85615	0.00767249	4.21959	4.05597	0
0.2233	0.50242	3.05941	17.3421	4.05597	0
0.2240	3.24389	2.75443	30.1589	5.27801	0
0.2247	3.24389	0.312654	40.2288	6.50006	0
0.2253	1.41442	0.312654	51.2161	8.93977	0
0.2260	-0.415043	0.312654	48.1635	11.3795	0
0.2267	0.196599	-0.60325	23.4473	10.7707	0
0.2273	1.41442	0.617636	2.69076	7.4155	0
0.2280	2.63771	1.83852	1.77855	2.8383	0
0.2287	3.85553	0.922617	5.74334	3.44713	0
0.2293	0.80278	-0.60325	7.87862	7.10889	0
0.2300	-3.16197	-1.51819	11.237	5.27801	0
0.2307	-2.85615	-0.60325	4.21959	1.30965	0
0.2313	-2.24451	0.00767249	-14.7023	2.22509	0
0.2320	-3.46779	-0.60325	-29.9601	4.05597	0
0.2327	-2.85615	-0.60325	-38.5064	3.44713	0
0.2333	-1.33251	1.53354	-47.0526	4.66918	0
0.2340	-2.85615	2.1435	-50.7116	5.27801	0
0.2347	-5.29726	0.312654	-43.6942	3.44713	0
0.2353	-5.9089	0.00767249	-32.707	2.22509	0
0.2360	-4.99143	0.312654	-23.855	2.22509	0
0.2367	-4.07943	-0.297309	-14.0908	0.700815	0
0.2373	-2.85615	1.22856	-5.85036	-0.823458	0
0.2380	0.50242	4.58527	-7.68496	0.700815	0
0.2387	3.24389	4.28029	-15.6196	4.05597	0
0.2393	2.33188	2.1435	-17.4491	3.44713	0
0.2400	1.41442	1.53354	-14.0908	-0.521231	0
0.2407	3.85553	1.22856	-14.0908	-3.57416	0
0.2413	5.07881	0.922617	-11.0382	-3.57416	0
0.2420	3.85553	2.44848	-2.19134	-1.13006	0
0.2427	1.72024	3.36439	-0.0560574	0.394208	0
0.2433	0.196599	1.83852	-2.79777	-1.43667	0
0.2440	0.196599	2.1435	4.21959	-3.87638	0
0.2447	2.33188	3.05941	18.5601	-4.18299	0
0.2453	3.54971	1.53354	27.1063	-4.4896	0
0.2460	1.72024	3.05941	28.0236	-3.57416	0
0.2467	-1.33251	4.89026	22.2242	-1.43667	0
0.2473	-4.07943	0.922617	15.8133	-2.35211	0
0.2480	-4.99143	-2.4341	17.9537	-4.4896	0
0.2487	-5.9089	0.312654	21.9185	-2.35211	0
0.2493	-6.21472	2.1435	23.1415	-1.74328	0
0.2500	-4.99143	1.22856	28.0236	-5.70726	0
0.2507	-1.33251	3.97435	23.4473	-5.70726	0
0.2513	0.196599	6.41612	-3.10354	-4.4896	0
0.2520	0.196599	5.19524	-24.7723	-6.92931	0
0.2527	0.50242	4.89026	-35.148	-6.92931	0
0.2533	-2.24451	4.28029	-50.1	-5.09843	0
0.2540	-5.9089	2.1435	-58.6463	-5.70726	0
0.2547	-3.46779	2.1435	-50.1	-6.92931	0
0.2553	-0.415043	3.36439	-40.3359	-6.32048	0
0.2560	-1.63833	0.922617	-31.489	-7.53814	0
0.2567	-1.63833	-1.21321	-17.1434	-9.98223	0
0.2573	0.50242	0.312654	-5.54459	-9.98223	0
0.2580	-0.720864	0.312654	0.861246	-8.45358	0
0.2587	-3.16197	-0.297309	3.30229	-8.76019	0
0.2593	-2.24451	-0.60325	4.52536	-10.5911	0
0.2600	1.41442	-0.908231	13.3722	-8.76019	0
0.2607	2.33188	0.00767249	15.5126	-6.01387	0
0.2613	-1.33251	1.22856	-4.02085	-7.84475	0
0.2620	-2.24451	-0.60325	-18.6671	-10.2845	0
0.2627	0.80278	-0.60325	-13.4793	-8.15135	0
0.2633	-1.02668	1.53354	-12.2613	-8.76019	0
0.2640	-5.60308	-1.51819	-17.7549	-12.1153	0
0.2647	-3.16197	-7.0117	-15.0081	-12.7286	0
0.2653	1.41442	-6.0958	-7.68496	-11.5065	0
0.2660	2.02606	-2.4341	-2.19134	-8.76019	0
0.2667	2.02606	-2.12912	4.52536	-6.6227	0
0.2673	0.50242	-2.12912	6.66064	-7.84475	0
0.2680	-2.24451	-1.51819	5.1318	-9.67563	0
0.2687	-0.109222	-2.4341	8.49015	-7.84475	0
0.2693	2.94353	-2.4341	13.0665	-7.23592	0
0.2700	2.63771	-1.21321	16.1191	-9.67563	0
0.2707	2.94353	-1.51819	21.3069	-10.8977	0
0.2713	2.33188	-2.4341	25.8883	-9.67563	0
0.2720	0.196599	-2.4341	29.2416	-8.45358	0
0.2727	1.1086	-2.4341	39.0109	-8.15135	0
0.2733	3.24389	-2.4341	47.8577	-8.15135	0
0.2740	2.63771	-0.908231	37.7878	-7.84475	0
0.2747	1.1086	2.1435	9.71322	-7.84475	0
0.2753	-1.33251	3.05941	-16.5318	-10.5911	0
0.2760	-2.55033	1.22856	-27.8249	-13.3374	0
0.2767	1.41442	-0.60325	-26.3011	-14.2528	0
0.2773	4.46717	-0.908231	-16.5318	-13.9462	0
0.2780	2.33188	-1.21321	-0.662497	-13.0308	0
0.2787	1.41442	-2.73908	12.1543	-10.5911	0
0.2793	3.24389	-4.26495	13.3722	-8.76019	0
0.2800	3.54971	-3.65498	13.678	-9.36902	0
0.2807	3.54971	-0.908231	22.53	-10.5911	0
0.2813	3.24389	0.312654	31.6826	-7.84475	0
0.2820	2.94353	-2.4341	40.5346	-5.09843	0
0.2827	4.77299	-4.87491	49.3866	-6.01387	0
0.2833	5.38463	-4.26495	38.7051	-8.76019	0
0.2840	1.41442	-2.4341	9.71322	-7.84475	0
0.2847	-0.109222	-3.04406	-5.24392	-6.01387	0
0.2853	1.1086	-3.34904	-2.19134	-7.84475	0
0.2860	1.41442	-0.908231	-1.5798	-6.92931	0
0.2867	-0.109222	1.83852	-4.02085	-3.26755	0
0.2873	-2.55033	2.1435	-4.02085	-4.79182	0
0.2880	-4.99143	-1.51819	-2.19134	-9.67563	0
0.2887	-4.07943	-5.18085	-2.4971	-9.06679	0
0.2893	-1.02668	-5.18085	-8.90294	-6.6227	0
0.2900	-0.415043	-3.04406	-18.6671	-7.84475	0
0.2907	-2.85615	-1.51819	-23.855	-7.53814	0
0.2913	-4.99143	-1.51819	-23.855	-6.01387	0
0.2920	-1.63833	-3.65498	-18.0607	-5.70726	0
0.2927	2.33188	-4.26495	-7.3792	-3.87638	0
0.2933	-0.415043	0.00767249	2.39008	-2.65872	0
0.2940	-3.46779	2.1435	8.18438	-5.09843	0
0.2947	-0.720864	-0.60325	12.1543	-6.01387	0
0.2953	0.80278	0.00767249	18.5601	-4.18299	0
0.2960	0.80278	2.1435	28.3294	-4.4896	0
0.2967	2.33188	0.00767249	31.6826	-5.40504	0
0.2973	2.02606	-2.12912	23.4473	-6.01387	0
0.2980	0.196599	-2.4341	17.0364	-6.01387	0
0.2987	0.196599	-2.73908	14.2895	-4.18299	0
0.2993	-1.63833	-0.60325	-4.02085	-3.26755	0
0.3000	-4.07943	1.22856	-31.7897	-6.01387	0
0.3007	-2.55033	-0.60325	-47.0526	-5.70726	0
0.3013	-1.63833	-3.34904	-45.5237	-2.65872	0
0.3020	-1.94415	-3.04406	-36.6768	-2.35211	0
0.3027	-1.33251	-3.04406	-26.9076	-2.65872	0
0.3033	-2.85615	-3.34904	-17.7549	-3.26755	0
0.3040	-3.16197	-3.34904	-11.344	-4.79182	0
0.3047	1.41442	-3.04406	-11.6498	-3.26755	0
0.3053	3.24389	-2.12912	-17.4491	0.700815	0
0.3060	1.41442	-0.60325	-16.8376	2.53169	0
0.3067	2.02606	0.922617	-5.85036	2.22509	0
0.3073	1.41442	2.1435	7.87862	2.22509	0
0.3080	-1.33251	0.617636	20.0889	2.22509	0
0.3087	-1.33251	-1.21321	23.748	2.22509	0
0.3093	-0.109222	0.00767249	15.8133	1.92286	0
0.3100	1.41442	2.44848	9.71322	0.394208	0
0.3107	3.24389	3.05941	17.6479	1.00742	0
0.3113	0.50242	1.83852	26.189	1.00742	0
0.3120	-4.38525	0.312654	23.1415	-1.43667	0
0.3127	-1.94415	0.00767249	11.8485	-1.43667	0
0.3133	1.41442	0.617636	-0.356729	1.61625	0
0.3140	-2.85615	0.00767249	-9.82024	2.22509	0
0.3147	-7.73836	-1.51819	-14.0908	-0.214625	0
0.3153	-6.21472	-1.82318	-17.1434	-0.214625	0
0.3160	-5.29726	-1.51819	-18.0607	0.700815	0
0.3167	-6.52054	-0.60325	-13.4793	-0.214625	0
0.3173	-4.99143	-0.60325	-7.07343	1.30965	0
0.3180	-4.07943	-1.51819	2.39008	3.14053	0
0.3187	-6.82636	0.312654	17.0364	1.00742	0
0.3193	-8.65582	3.05941	28.0236	-0.521231	0
0.3200	-3.77361	2.1435	33.5172	1.30965	0
0.3207	0.196599	0.922617	38.7051	0.394208	0
0.3213	-3.16197	1.22856	39.9231	-1.13006	0
0.3220	-4.99143	2.1435	35.3468	0.091982	0
0.3227	-1.33251	5.19524	24.971	-0.823458	0
0.3233	-1.33251	6.41612	2.39008	-3.57416	0
0.3240	-4.38525	3.05941	-20.5017	-1.43667	0
0.3247	-0.415043	2.1435	-28.4364	1.30965	0
0.3253	3.24389	3.05941	-30.2659	2.22509	0
0.3260	0.50242	0.617636	-27.8249	2.53169	0
0.3267	-0.415043	2.1435	-16.5318	1.92286	0
0.3273	1.72024	7.63701	-15.0081	0.700815	0
0.3280	-0.415043	7.33203	-22.3312	1.61625	0
0.3287	-2.55033	3.36439	-15.0081	1.30965	0
0.3293	-1.02668	3.97435	-3.71508	-0.823458	0
0.3300	-0.109222	5.19524	-2.79777	-1.13006	0
0.3307	-0.415043	3.05941	-2.19134	0.394208	0
0.3313	-0.720864	2.1435	-10.4318	0.394208	0
0.3320	-0.720864	3.05941	-32.4012	1.00742	0
0.3327	-0.109222	3.66937	-36.6768	0.394208	0
0.3333	-1.02668	4.58527	-22.3312	-1.74328	0
0.3340	-3.16197	6.11114	-20.8075	-2.65872	0
0.3347	-2.24451	6.72111	-22.637	-2.96094	0
0.3353	-0.720864	7.02705	-13.1786	-4.18299	0
0.3360	-1.94415	6.72111	-7.3792	-5.09843	0
0.3367	-1.33251	5.80616	-4.02085	-5.40504	0
0.3373	0.196599	4.58527	9.10169	-5.40504	0
0.3380	-0.720864	4.58527	20.0889	-4.18299	0
0.3387	-0.415043	3.66937	26.189	-2.96094	0
0.3393	0.50242	2.1435	35.9583	-2.65872	0
0.3400	0.50242	1.53354	36.2641	-2.65872	0
0.3407	2.33188	1.22856	28.6351	-3.87638	0
0.3413	3.54971	0.922617	27.4121	-4.79182	0
0.3420	3.85553	0.922617	15.5126	-2.96094	0
0.3427	5.07881	0.617636	-19.2787	-1.43667	0
0.3433	3.54971	0.00767249	-47.659	-2.35211	0
0.3440	0.50242	-0.297309	-49.1878	-2.96094	0
0.3447	1.72024	0.617636	-38.5064	-2.35211	0
0.3453	4.16135	0.617636	-24.4665	-0.521231	0
0.3460	4.77299	-0.297309	-10.4318	2.22509	0
0.3467	5.69045	1.53354	-4.93815	2.53169	0
0.3473	1.41442	3.05941	-8.59717	-1.43667	0
0.3480	-4.68561	0.617636	-7.07343	-2.96094	0
0.3487	-2.24451	-0.60325	2.99652	-2.0455	0
0.3493	1.1086	2.44848	10.019	-3.57416	0
0.3500	0.196599	1.83852	11.237	-4.79182	0
0.3507	1.41442	-1.51819	15.5126	-2.35211	0
0.3513	2.33188	0.312654	19.7832	-2.35211	0
0.3520	-1.33251	2.1435	13.3722	-5.09843	0
0.3527	-1.94415	-0.60325	3.60806	-3.87638	0
0.3533	1.41442	0.312654	-1.88557	-2.65872	0
0.3540	3.24389	3.05941	-2.19134	-4.79182	0
0.3547	4.46717	1.22856	5.1318	-6.01387	0
0.3553	4.46717	-0.908231	17.0364	-5.40504	0
0.3560	3.24389	0.312654	24.6653	-4.18299	0
0.3567	2.02606	2.1435	28.9358	-1.43667	0
0.3573	0.80278	3.05941	21.6127	-0.521231	0
0.3580	1.41442	2.1435	-0.662497	-1.43667	0
0.3587	2.63771	0.312654	-13.4793	0.700815	0
0.3593	1.1086	2.1435	-12.2613	0.091982	0
0.3600	0.196599	3.97435	-14.0908	-3.87638	0
0.3607	2.33188	1.22856	-16.8376	-2.65872	0
0.3613	1.1086	-0.60325	-13.1786	1.92286	0
0.3620	-1.63833	0.922617	-11.344	2.53169	0
0.3627	0.50242	-0.297309	-7.68496	0.700815	0
0.3633	1.72024	-1.51819	-1.27403	0.394208	0
0.3640	-0.415043	0.922617	1.16701	3.14053	0
0.3647	-0.415043	3.05941	4.21959	5.88685	0
0.3653	0.50242	0.617636	11.5427	4.05597	0
0.3660	0.80278	-1.82318	16.4248	3.14053	0
0.3667	2.63771	-1.21321	21.6127	7.10889	0
0.3673	3.54971	-0.60325	22.53	6.80229	0
0.3680	0.80278	-0.60325	14.5953	4.36257	0
0.3687	-1.94415	0.312654	9.10169	6.80229	0
0.3693	-1.33251	1.53354	11.5427	5.88685	0
0.3700	0.50242	0.922617	15.8133	3.75374	0
0.3707	1.41442	0.312654	21.6127	7.4155	0
0.3713	-0.415043	1.53354	18.8659	7.71773	0
0.3720	-3.46779	1.83852	2.39008	1.30965	0
0.3727	-5.60308	-0.60325	-9.2087	3.14053	0
0.3733	-4.68561	-2.12912	-7.99073	8.33094	0
0.3740	-3.46779	-1.21321	-6.46189	6.50006	0
0.3747	-6.21472	-0.297309	-3.71508	5.58462	0
0.3753	-9.57329	-0.908231	-4.02085	8.63317	0
0.3760	-8.35	-2.4341	-18.3664	8.33094	0
0.3767	-5.9089	-2.4341	-34.2358	8.63317	0
0.3773	-5.9089	-1.51819	-36.0653	10.7707	0
0.3780	-7.13218	-0.60325	-30.8774	8.63317	0
0.3787	-6.52054	-0.297309	-24.7723	6.50006	0
0.3793	-2.55033	-0.297309	-13.4793	8.63317	0
0.3800	1.41442	-0.297309	0.555478	9.5486	0
0.3807	1.1086	-0.297309	13.3722	8.93977	0
0.3813	0.50242	-0.60325	13.678	9.5486	0
0.3820	2.02606	-1.51819	-2.4971	10.1618	0
0.3827	2.33188	-0.60325	-20.196	10.464	0
0.3833	-0.720864	0.312654	-25.6896	11.3795	0
0.3840	-1.63833	-1.82318	-22.0255	11.6861	0
0.3847	-0.415043	-3.34904	-13.1786	13.2104	0
0.3853	0.50242	-1.51819	-0.968265	14.1302	0
0.3860	1.1086	0.617636	6.66064	13.2104	0
0.3867	1.1086	-1.82318	9.10169	15.0456	0
0.3873	-0.415043	-3.95997	13.3722	17.1787	0
0.3880	0.196599	-1.51819	20.0889	14.4324	0
0.3887	2.94353	0.00767249	24.0537	13.517	0
0.3893	3.54971	-1.82318	28.0236	14.739	0
0.3900	2.33188	-2.4341	35.3468	12.9081	0
0.3907	2.02606	-0.60325	28.9358	12.6015	0
0.3913	2.63771	-0.60325	-5.54459	15.6545	0
0.3920	4.46717	-3.65498	-38.8121	15.6545	0
0.3927	4.16135	-4.87491	-43.0827	14.739	0
0.3933	-0.109222	-2.73908	-30.5717	15.9611	0
0.3940	-2.24451	-1.51819	-20.196	15.9611	0
0.3947	-0.415043	-3.04406	-13.1786	15.6545	0
0.3953	-3.16197	-3.34904	-10.126	15.0456	0
0.3960	-5.9089	-2.73908	-7.99073	11.9927	0
0.3967	-2.24451	-4.87491	-2.4971	10.464	0
0.3973	1.41442	-5.48583	4.83113	12.9081	0
0.3980	0.80278	-2.4341	13.9838	13.2104	0
0.3987	2.33188	-2.73908	22.8358	11.3795	0
0.3993	2.63771	-6.40078	21.6127	11.9927	0
0.4000	-2.24451	-6.0958	14.9011	13.2104	0
0.4007	-4.99143	-5.18085	17.0364	12.2949	0
0.4013	-4.07943	-5.79081	25.2768	12.2949	0
0.4020	-4.99143	-4.87491	29.8531	13.517	0
0.4027	-6.21472	-4.26495	34.7352	14.1302	0
0.4033	-5.9089	-5.18085	41.7577	11.3795	0
0.4040	-4.38525	-5.18085	42.0584	9.85521	0
0.4047	-1.63833	-5.18085	33.2115	13.8236	0
0.4053	-1.63833	-4.26495	18.5601	16.5699	0
0.4060	-4.07943	-1.51819	-0.662497	15.9611	0
0.4067	-3.16197	-0.908231	-18.3664	15.6545	0
0.4073	-1.33251	-2.12912	-28.7422	14.1302	0
0.4080	-3.16197	-2.73908	-34.8422	11.0773	0
0.4087	-3.77361	-4.26495	-40.0301	10.464	0
0.4093	0.50242	-6.0958	-43.3884	11.0773	0
0.4100	3.24389	-5.18085	-44.9122	9.85521	0
0.4107	0.50242	-3.65498	-40.6416	10.1618	0
0.4113	-2.24451	-3.95997	-25.6896	10.7707	0
0.4120	-1.33251	-4.26495	-8.59717	9.5486	0
0.4127	-1.33251	-3.04406	0.24971	9.24638	0
0.4133	-2.85615	-1.51819	6.04911	9.5486	0
0.4140	-2.24451	-2.12912	14.5953	7.10889	0
0.4147	-1.33251	-3.65498	14.2895	6.19345	0
0.4153	-3.16197	-2.73908	-3.40931	7.71773	0
0.4160	-3.46779	-1.51819	-20.196	7.71773	0
0.4167	-2.55033	-2.4341	-19.8902	6.19345	0
0.4173	-4.07943	-3.65498	-12.8728	6.50006	0
0.4180	-3.16197	-3.34904	-8.2914	6.19345	0
0.4187	1.41442	-1.51819	2.39008	3.75374	0
0.4193	0.196599	-0.60325	17.0364	2.22509	0
0.4200	-4.07943	-1.51819	22.53	2.22509	0
0.4207	-1.33251	-1.51819	19.7832	0.394208	0
0.4213	3.24389	0.312654	17.3421	-0.521231	0
0.4220	3.54971	0.312654	9.71322	1.30965	0
0.4227	3.85553	-0.60325	-3.40931	3.14053	0
0.4233	3.85553	1.22856	-5.24392	1.92286	0
0.4240	2.63771	2.1435	6.96641	1.00742	0
0.4247	4.46717	1.22856	19.7832	1.30965	0
0.4253	4.46717	0.617636	22.53	1.30965	0
0.4260	-0.720864	1.22856	11.5427	2.8383	0
0.4267	-2.85615	3.05941	-1.5798	4.05597	0
0.4273	-2.24451	3.36439	-7.07343	1.61625	0
0.4280	-5.29726	1.83852	-17.4491	-0.521231	0
0.4287	-10.4853	0.922617	-36.9775	-0.823458	0
0.4293	-13.2322	0.922617	-43.0827	-2.35211	0
0.4300	-13.2322	0.312654	-37.2833	-4.18299	0
0.4307	-10.4853	2.75443	-41.5589	-3.57416	0
0.4313	-8.65582	5.19524	-46.7468	-3.87638	0
0.4320	-10.7911	2.1435	-36.0653	-6.01387	0
0.4327	-9.26747	-1.21321	-17.7549	-5.09843	0
0.4333	-3.77361	1.22856	-1.5798	-3.26755	0
0.4340	-4.07943	3.97435	11.5427	-4.18299	0
0.4347	-8.65582	1.53354	17.6479	-5.70726	0
0.4353	-9.26747	0.312654	18.8659	-5.40504	0
0.4360	-6.21472	2.1435	16.1191	-6.6227	0
0.4367	-3.46779	1.83852	9.71322	-9.06679	0
0.4373	-1.02668	0.617636	5.1318	-10.5911	0
0.4380	1.1086	1.22856	1.47278	-11.5065	0
0.4387	2.02606	0.312654	-2.19134	-11.5065	0
0.4393	1.41442	-0.60325	4.21959	-10.8977	0
0.4400	1.41442	1.83852	20.7005	-10.2845	0
0.4407	2.33188	3.05941	34.1237	-9.98223	0
0.4413	2.63771	1.22856	37.1763	-12.4219	0
0.4420	4.46717	2.1435	24.971	-14.2528	0
0.4427	7.2141	4.89026	1.47278	-11.1999	0
0.4433	7.2141	5.80616	-10.4318	-8.76019	0
0.4440	4.77299	5.80616	-5.24392	-13.3374	0
0.4447	4.16135	5.19524	-4.93815	-16.9991	0
0.4453	5.07881	3.05941	-15.3139	-13.3374	0
0.4460	4.46717	1.22856	-17.7549	-9.67563	0
0.4467	2.94353	1.53354	-10.4318	-11.1999	0
0.4473	2.02606	0.922617	-3.10354	-12.7286	0
0.4480	2.02606	-1.51819	6.96641	-13.3374	0
0.4487	0.50242	-2.4341	17.9537	-14.8617	0
0.4493	-2.24451	0.312654	16.1191	-15.4749	0
0.4500	-3.16197	2.1435	6.66064	-14.2528	0
0.4507	-3.16197	-0.908231	5.1318	-14.2528	0
0.4513	-3.16197	-1.21321	9.40745	-16.0837	0
0.4520	-0.415043	3.05941	8.79592	-16.3903	0
0.4527	2.63771	4.89026	2.39008	-16.9991	0
0.4533	-0.109222	3.05941	-4.32661	-18.83	0
0.4540	-1.33251	1.83852	-2.79777	-18.83	0
0.4547	0.80278	1.22856	6.04911	-17.6124	0
0.4553	-2.24451	1.22856	12.46	-20.6609	0
0.4560	-6.52054	1.53354	14.5953	-24.6293	0
0.4567	-5.29726	0.617636	5.43757	-23.105	0
0.4573	-6.82636	0.617636	-22.0255	-21.5763	0
0.4580	-12.3202	1.53354	-50.4058	-22.4918	0
0.4587	-12.0144	0.922617	-58.952	-22.4918	0
0.4593	-8.35	-0.297309	-52.5462	-23.105	0
0.4600	-9.57329	-0.60325	-40.3359	-24.3227	0
0.4607	-11.7086	-1.51819	-24.7723	-22.4918	0
0.4613	-9.57329	-1.82318	-15.3139	-22.1896	0
0.4620	-8.65582	-1.82318	-15.3139	-24.0204	0
0.4627	-10.4853	-2.4341	-17.4491	-23.4072	0
0.4633	-10.4853	-2.4341	-15.0081	-23.4072	0
0.4640	-7.73836	-2.12912	-8.59717	-25.2381	0
0.4647	-6.82636	-2.4341	-0.356729	-25.5447	0
0.4653	-6.82636	-2.4341	6.35487	-26.4601	0
0.4660	-3.46779	-1.51819	12.46	-26.4601	0
0.4667	1.1086	0.00767249	19.4774	-22.1896	0
0.4673	0.50242	1.83852	28.3294	-22.4918	0
0.4680	-3.77361	0.922617	36.2641	-28.5976	0
0.4687	-3.16197	-1.82318	35.6525	-29.5131	0
0.4693	-1.02668	-2.73908	27.1063	-27.6822	0
0.4700	-2.85615	-3.04406	17.0364	-29.8153	0
0.4707	-4.38525	-3.34904	7.87862	-29.5131	0
0.4713	-3.16197	-2.4341	6.66064	-27.9844	0
0.4720	-2.85615	-1.82318	8.79592	-29.5131	0
0.4727	-3.16197	-0.60325	-8.59717	-29.2065	0
0.4733	-1.33251	0.00767249	-36.3711	-27.069	0
0.4740	-1.63833	-1.51819	-43.3884	-28.291	0
0.4747	-4.38525	-3.04406	-35.148	-29.5131	0
0.4753	-3.46779	-2.4341	-28.7422	-27.9844	0
0.4760	-1.02668	-2.12912	-19.8902	-27.6822	0
0.4767	-1.63833	-3.34904	-11.344	-28.8999	0
0.4773	-4.99143	-5.18085	-10.4318	-30.4285	0
0.4780	-8.04418	-6.0958	-9.51447	-31.0373	0
0.4787	-10.4853	-3.04406	-6.15612	-29.8153	0
0.4793	-11.0969	1.83852	-5.85036	-27.9844	0
0.4800	-10.4853	0.617636	-4.63238	-28.291	0
0.4807	-7.73836	-3.95997	0.555478	-27.9844	0
0.4813	-4.99143	-3.34904	6.04911	-28.5976	0
0.4820	-5.29726	-0.908231	11.5427	-29.8153	0
0.4827	-6.52054	-1.82318	13.0665	-27.3756	0
0.4833	-5.29726	-2.4341	10.6254	-26.1535	0
0.4840	-4.38525	-0.60325	9.40745	-26.4601	0
0.4847	-3.16197	-0.908231	10.6254	-24.3227	0
0.4853	-1.33251	-1.21321	12.1543	-21.5763	0
0.4860	-0.415043	1.22856	17.6479	-20.3587	0
0.4867	0.50242	0.617636	23.748	-20.0521	0
0.4873	2.33188	-3.34904	21.6127	-22.7984	0
0.4880	1.72024	-2.73908	14.2895	-24.6293	0
0.4887	-1.02668	-0.908231	13.678	-20.3587	0
0.4893	-4.68561	-4.26495	17.3421	-18.5278	0
0.4900	-4.38525	-4.26495	20.7005	-21.5763	0
0.4907	0.50242	1.53354	26.189	-19.1366	0
0.4913	-0.415043	2.44848	31.0762	-16.3903	0
0.4920	-6.52054	-2.12912	34.4294	-21.5763	0
0.4927	-3.16197	-2.4341	42.0584	-24.0204	0
0.4933	2.63771	-0.60325	48.7751	-19.7455	0
0.4940	0.196599	-2.73908	46.334	-18.83	0
0.4947	1.41442	-3.95997	46.6398	-19.4432	0
0.4953	7.51992	-1.51819	59.4565	-17.9146	0
0.4960	5.69045	-0.60325	67.697	-18.83	0
0.4967	2.63771	-1.51819	55.4867	-20.6609	0
0.4973	5.69045	-0.60325	34.4294	-16.3903	0
0.4980	2.33188	-1.21321	17.9537	-14.8617	0
0.4987	-4.07943	-2.12912	-2.19134	-18.2212	0
0.4993	-3.46779	1.22856	-26.9076	-16.6969	0
0.5000	-4.07943	3.36439	-44	-10.5911	0
0.5007	-7.73836	-0.297309	-52.5462	-10.5911	0
0.5013	-4.99143	-2.4341	-55.8994	-14.2528	0
0.5020	-1.33251	1.22856	-44.3057	-14.2528	0
0.5027	-4.07943	4.28029	-31.489	-12.4219	0
0.5033	-6.21472	2.1435	-43.0827	-12.7286	0
0.5040	-4.07943	0.00767249	-62.6161	-14.5594	0
0.5047	-4.99143	-0.297309	-65.9694	-13.9462	0
0.5053	-8.04418	1.22856	-62.9219	-8.45358	0
0.5060	-6.52054	1.83852	-59.8693	-4.79182	0
0.5067	-2.85615	0.922617	-51.0173	-6.01387	0
0.5073	-2.55033	0.922617	-39.7243	-6.92931	0
0.5080	-4.07943	2.44848	-27.8249	-6.92931	0
0.5087	-3.16197	3.05941	-15.0081	-6.32048	0
0.5093	-1.94415	2.1435	-10.126	-4.4896	0
0.5100	-0.415043	2.75443	-10.4318	-3.87638	0
0.5107	1.1086	3.05941	-4.93815	-5.09843	0
0.5113	1.72024	1.22856	2.69076	-4.4896	0
0.5120	2.33188	0.00767249	4.21959	-1.74328	0
0.5127	2.33188	0.617636	2.99652	-0.823458	0
0.5133	-0.415043	0.312654	4.21959	-1.13006	0
0.5140	-3.46779	0.312654	7.27218	-0.521231	0
0.5147	-3.16197	2.44848	10.019	0.700815	0
0.5153	-1.63833	4.28029	15.2068	0.394208	0
0.5160	-3.16197	1.83852	21.6127	-2.96094	0
0.5167	-3.16197	-1.82318	24.6653	-5.09843	0
0.5173	-1.02668	-2.73908	27.4121	-1.43667	0
0.5180	-1.94415	-2.12912	31.6826	4.05597	0
0.5187	-3.16197	-1.21321	31.3769	4.05597	0
0.5193	-0.415043	0.00767249	28.0236	2.22509	0
0.5200	2.02606	0.00767249	20.7005	3.14053	0
0.5207	2.02606	-0.908231	3.30229	4.66918	0
0.5213	3.24389	-0.297309	-15.9203	3.44713	0
0.5220	5.99081	1.53354	-21.4139	4.05597	0
0.5227	7.82574	1.22856	-15.6196	6.80229	0
0.5233	6.90828	-1.82318	-4.02085	6.19345	0
0.5240	6.29663	-2.73908	11.5427	6.50006	0
0.5247	6.90828	-0.297309	25.2768	8.33094	0
0.5253	5.99081	0.922617	37.1763	6.50006	0
0.5260	5.99081	-2.4341	50.9103	5.88685	0
0.5267	7.82574	-3.95997	58.845	10.1618	0
0.5273	5.38463	-0.60325	53.9629	10.464	0
0.5280	-0.109222	1.53354	39.3115	5.27801	0
0.5287	-1.33251	0.617636	28.0236	4.97141	0
0.5293	-1.33251	0.617636	29.8531	7.71773	0
0.5300	-4.68561	0.617636	34.4294	8.33094	0
0.5307	-4.07943	0.312654	37.1763	8.63317	0
0.5313	-0.415043	0.922617	48.1635	7.10889	0
0.5320	0.50242	0.312654	43.5872	6.80229	0
0.5327	-0.109222	-1.82318	6.96641	9.85521	0
0.5333	2.33188	-0.60325	-25.0781	11.0773	0
0.5340	4.77299	-0.60325	-37.8948	8.93977	0
0.5347	3.54971	-2.73908	-58.6463	8.63317	0
0.5353	0.50242	-2.4341	-75.7387	8.33094	0
0.5360	1.1086	0.312654	-66.8867	7.4155	0
0.5367	4.16135	0.617636	-55.5937	9.5486	0
0.5373	4.16135	0.312654	-52.8469	10.7707	0
0.5380	3.85553	-0.297309	-46.7468	8.93977	0
0.5387	5.38463	-1.21321	-43.3884	8.63317	0
0.5393	4.46717	-0.297309	-43.3884	8.63317	0
0.5400	2.63771	0.922617	-33.6243	6.80229	0
0.5407	5.07881	0.00767249	-21.1133	7.10889	0
0.5413	8.13156	-1.21321	-15.6196	9.85521	0
0.5420	8.43192	-1.51819	-11.344	11.3795	0
0.5427	7.82574	-1.51819	-4.02085	12.2949	0
0.5433	9.04356	0.00767249	4.83113	12.6015	0
0.5440	13.0138	1.83852	14.5953	12.6015	0
0.5447	16.3669	0.312654	23.1415	13.2104	0
0.5453	16.3669	-1.21321	28.0236	13.2104	0
0.5460	15.1491	0.312654	29.2416	12.2949	0
0.5467	13.3196	1.83852	24.6653	11.6861	0
0.5473	10.2668	0.922617	17.0364	11.0773	0
0.5480	8.73774	0.312654	12.46	10.7707	0
0.5487	6.29663	-0.60325	13.3722	13.2104	0
0.5493	1.41442	-0.60325	14.9011	13.8236	0
0.5500	0.50242	1.22856	11.5427	11.9927	0
0.5507	3.24389	3.36439	3.30229	13.8236	0
0.5513	0.196599	2.75443	-10.7324	14.4324	0
0.5520	-1.33251	2.1435	-28.4364	9.5486	0
0.5527	2.33188	1.22856	-36.3711	8.63317	0
0.5533	4.16135	-0.60325	-30.5717	12.2949	0
0.5540	3.54971	-0.60325	-24.1607	10.1618	0
0.5547	3.54971	1.22856	-22.3312	8.33094	0
0.5553	0.196599	1.22856	-23.855	12.2949	0
0.5560	-3.77361	2.1435	-27.8249	13.8236	0
0.5567	-4.38525	5.19524	-30.5717	12.2949	0
0.5573	-6.82636	4.58527	-27.8249	12.9081	0
0.5580	-8.96165	0.922617	-21.1133	14.1302	0
0.5587	-5.29726	0.312654	-13.4793	16.5699	0
0.5593	-3.16197	0.00767249	-9.2087	17.7919	0
0.5600	-5.29726	-0.297309	-5.85036	15.0456	0
0.5607	-4.99143	0.922617	-0.356729	15.3478	0
0.5613	-2.55033	0.922617	1.77855	18.7074	0
0.5620	-0.415043	1.53354	-1.27403	16.8765	0
0.5627	2.94353	5.19524	0.555478	15.3478	0
0.5633	2.94353	5.19524	5.74334	18.7074	0
0.5640	-1.33251	2.1435	8.49015	17.1787	0
0.5647	-0.720864	3.05941	14.2895	13.8236	0
0.5653	2.33188	4.28029	14.9011	16.8765	0
0.5660	1.41442	2.1435	1.16701	21.7559	0
0.5667	1.1086	2.75443	-9.51447	23.2846	0
0.5673	2.33188	3.05941	-9.51447	21.4537	0
0.5680	0.50242	1.53354	-7.68496	19.6228	0
0.5687	-2.85615	4.58527	-0.0560574	21.1471	0
0.5693	-2.24451	7.94199	16.1191	23.2846	0
0.5700	-1.33251	6.11114	28.9358	20.5383	0
0.5707	-2.85615	3.97435	37.1763	19.0096	0
0.5713	-1.94415	4.89026	41.7577	21.7559	0
0.5720	5.07881	3.97435	40.8404	20.5383	0
0.5727	10.2668	3.05941	41.7577	16.8765	0
0.5733	7.2141	3.97435	47.2462	19.6228	0
0.5740	4.16135	4.58527	52.1334	24.2	0
0.5747	7.51992	4.89026	61.8976	24.2	0
0.5753	8.73774	3.66937	66.7797	22.6714	0
0.5760	7.51992	0.922617	54.5744	22.3691	0
0.5767	10.5727	1.53354	42.6699	22.6714	0
0.5773	11.7905	3.36439	37.7878	24.5022	0
0.5780	6.29663	1.53354	11.5427	25.7243	0
0.5787	4.16135	0.922617	-35.148	26.0309	0
0.5793	7.82574	4.89026	-69.022	26.9463	0
0.5800	5.99081	5.50022	-80.0092	26.3331	0
0.5807	3.24389	0.312654	-76.3451	23.8934	0
0.5813	4.16135	-0.908231	-60.7815	24.2	0
0.5820	3.24389	1.22856	-43.6942	26.9463	0
0.5827	0.50242	0.312654	-36.3711	27.8618	0
0.5833	1.1086	-1.51819	-33.0127	25.7243	0
0.5840	-0.720864	-0.908231	-24.4665	25.1155	0
0.5847	-6.82636	-0.297309	-17.4491	25.4177	0
0.5853	-9.26747	0.312654	-19.5844	26.0309	0
0.5860	-6.82636	1.83852	-29.6544	29.0794	0
0.5867	-6.21472	2.1435	-38.8121	31.5235	0
0.5873	-7.73836	1.83852	-34.8422	26.9463	0
0.5880	-9.87365	0.312654	-18.0607	22.3691	0
0.5887	-9.57329	-1.51819	-0.662497	25.4177	0
0.5893	-6.82636	-1.51819	17.0364	26.6397	0
0.5900	-4.99143	-2.12912	32.9057	24.2	0
0.5907	-3.77361	-3.65498	28.9358	26.6397	0
0.5913	-2.24451	-1.21321	5.1318	28.7772	0
0.5920	-2.55033	2.75443	-12.2613	23.8934	0
0.5927	-2.85615	-0.297309	-14.7023	22.978	0
0.5933	0.50242	-4.26495	-9.2087	26.9463	0
0.5940	4.77299	-1.82318	3.30229	26.0309	0
0.5947	5.07881	0.922617	10.6254	22.978	0
0.5953	3.24389	-1.21321	8.79592	23.2846	0
0.5960	2.02606	-3.65498	14.2895	22.978	0
0.5967	2.02606	-3.04406	17.9537	20.8405	0
0.5973	3.24389	-1.82318	2.39008	20.5383	0
0.5980	5.99081	-3.34904	-13.4793	20.5383	0
0.5987	8.43192	-3.34904	-11.0382	19.6228	0
0.5993	7.2141	0.00767249	-4.32661	19.3162	0
0.6000	3.24389	0.312654	-1.27403	18.7074	0
0.6007	-0.109222	-2.4341	4.83113	18.4008	0
0.6013	-1.33251	-2.4341	10.9312	18.4008	0
0.6020	-2.55033	-2.12912	14.2895	17.7919	0
0.6027	-4.68561	-3.34904	15.8133	17.1787	0
0.6033	-7.73836	-3.04406	16.7306	17.7919	0
0.6040	-8.96165	-2.73908	14.2895	19.6228	0
0.6047	-6.52054	-3.34904	-3.10354	18.7074	0
0.6053	-1.94415	-3.34904	-35.148	15.0456	0
0.6060	-0.109222	-4.56993	-58.0347	14.739	0
0.6067	-1.33251	-5.48583	-61.6988	16.2633	0
0.6073	-1.33251	-3.04406	-58.952	15.3478	0
0.6080	0.196599	-3.34904	-49.7994	15.0456	0
0.6087	0.50242	-7.0117	-30.5717	15.6545	0
0.6093	-0.109222	-7.0117	-15.9203	13.517	0
0.6100	1.41442	-3.34904	-10.7324	11.6861	0
0.6107	2.33188	-0.297309	-4.93815	11.3795	0
0.6113	0.50242	0.922617	2.08432	8.63317	0
0.6120	0.80278	-2.4341	5.43757	5.88685	0
0.6127	4.77299	-7.0117	8.49015	5.58462	0
0.6133	7.2141	-6.70672	11.8485	5.88685	0
0.6140	8.43192	-3.65498	12.46	7.4155	0
0.6147	9.04356	-3.34904	12.46	7.4155	0
0.6153	7.82574	-3.34904	15.2068	3.75374	0
0.6160	7.2141	-1.51819	19.1716	2.8383	0
0.6167	9.04356	-1.82318	21.3069	6.19345	0
0.6173	9.6552	-2.4341	22.53	5.27801	0
0.6180	10.5727	-1.51819	25.2768	1.30965	0
0.6187	14.2316	-2.12912	27.4121	0.394208	0
0.6193	16.3669	-4.26495	28.0236	0.394208	0
0.6200	14.8432	-3.95997	26.8005	0.091982	0
0.6207	11.4847	-2.4341	21.6127	1.30965	0
0.6213	9.6552	-2.73908	10.3248	1.61625	0
0.6220	9.96103	-3.34904	0.555478	1.61625	0
0.6227	6.29663	-1.51819	-2.79777	0.091982	0
0.6233	-2.24451	-0.60325	-6.76766	-5.09843	0
0.6240	-6.82636	-1.82318	-12.8728	-6.6227	0
0.6247	-4.38525	-2.4341	-13.1786	-2.0455	0
0.6253	-2.24451	-2.4341	-6.76766	-0.521231	0
0.6260	-1.33251	-2.73908	1.47278	-2.96094	0
0.6267	0.80278	-2.4341	8.18438	-3.87638	0
0.6273	1.1086	-1.82318	12.1543	-5.40504	0
0.6280	1.72024	-1.21321	13.678	-6.6227	0
0.6287	4.16135	-0.60325	16.1191	-6.32048	0
0.6293	5.99081	-0.60325	18.8659	-9.67563	0
0.6300	7.82574	0.312654	22.53	-13.644	0
0.6307	9.34938	0.617636	27.4121	-11.5065	0
0.6313	7.82574	0.312654	29.8531	-9.06679	0
0.6320	6.90828	-0.297309	28.9358	-11.5065	0
0.6327	7.2141	0.00767249	27.1063	-12.1153	0
0.6333	2.94353	0.00767249	25.2768	-11.5065	0
0.6340	0.50242	0.922617	25.2768	-14.5594	0
0.6347	3.24389	2.1435	29.8531	-15.1683	0
0.6353	-0.720864	1.53354	26.189	-12.4219	0
0.6360	-9.57329	0.00767249	11.8485	-14.2528	0
0.6367	-10.7911	-0.60325	2.39008	-17.9146	0
0.6373	-10.4853	-0.908231	-4.93815	-17.9146	0
0.6380	-14.1497	-1.51819	-22.637	-17.9146	0
0.6387	-13.2322	-1.21321	-40.6416	-19.4432	0
0.6393	-9.57329	0.312654	-44.3057	-18.83	0
0.6400	-11.4028	0.617636	-40.3359	-18.5278	0
0.6407	-10.7911	-0.60325	-33.6243	-20.9675	0
0.6413	-5.9089	-0.60325	-25.3838	-22.1896	0
0.6420	-5.9089	0.312654	-20.8075	-21.2741	0
0.6427	-8.04418	-0.60325	-19.5844	-20.0521	0
0.6433	-7.13218	-2.12912	-17.1434	-19.4432	0
0.6440	-5.9089	-1.51819	-12.8728	-19.4432	0
0.6447	-5.9089	-1.51819	-6.76766	-18.83	0
0.6453	-5.60308	-2.12912	-0.356729	-18.83	0
0.6460	-7.73836	0.922617	9.40745	-20.6609	0
0.6467	-12.0144	3.05941	19.7832	-20.3587	0
0.6473	-13.8439	1.22856	15.2068	-20.3587	0
0.6480	-13.2322	1.53354	-7.07343	-25.2381	0
0.6487	-10.7911	2.1435	-26.9076	-27.069	0
0.6493	-7.73836	-1.51819	-33.6243	-23.7138	0
0.6500	-8.35	-3.34904	-28.7422	-24.3227	0
0.6507	-10.4853	0.312654	-15.0081	-26.4601	0
0.6513	-8.65582	0.617636	-2.4971	-24.9359	0
0.6520	-4.68561	-1.51819	9.40745	-23.4072	0
0.6527	-2.24451	-1.21321	25.2768	-24.3227	0
0.6533	-2.24451	-0.297309	30.7704	-24.3227	0
0.6540	-3.77361	-0.297309	24.971	-24.0204	0
0.6547	-2.24451	-0.297309	22.2242	-25.2381	0
0.6553	2.02606	-0.908231	13.9838	-26.1535	0
0.6560	1.1086	-0.297309	-6.76766	-26.4601	0
0.6567	-2.85615	2.75443	-19.5844	-27.9844	0
0.6573	-3.16197	2.75443	-19.5844	-28.8999	0
0.6580	-2.55033	-0.297309	-17.7549	-27.3756	0
0.6587	-2.55033	0.312654	-15.9203	-25.8513	0
0.6593	-1.33251	3.97435	-18.6671	-26.1535	0
0.6600	-2.24451	4.89026	-21.4139	-28.291	0
0.6607	-2.24451	3.66937	-15.0081	-29.8153	0
0.6613	0.80278	3.66937	-12.2613	-27.6822	0
0.6620	0.196599	2.1435	-22.637	-24.3227	0
0.6627	-4.38525	-1.21321	-29.0479	-24.6293	0
0.6633	-4.68561	-2.12912	-24.4665	-26.1535	0
0.6640	-3.46779	-1.21321	-18.6671	-24.9359	0
0.6647	-4.99143	-1.21321	-13.1786	-24.6293	0
0.6653	-6.21472	-0.60325	-10.4318	-24.0204	0
0.6660	-5.60308	-1.21321	-10.4318	-19.7455	0
0.6667	-2.55033	-1.82318	-7.68496	-19.4432	0
0.6673	-0.109222	-0.60325	-2.4971	-23.105	0
0.6680	-1.63833	-0.297309	1.47278	-22.7984	0
0.6687	-1.33251	-1.21321	5.43757	-23.7138	0
0.6693	0.50242	-0.60325	8.79592	-28.5976	0
0.6700	-2.24451	0.312654	9.10169	-26.7668	0
0.6707	-3.46779	0.922617	9.71322	-23.4072	0
0.6713	-0.720864	0.617636	10.6254	-27.6822	0
0.6720	-3.46779	-1.51819	10.019	-30.7307	0
0.6727	-6.52054	-2.4341	10.019	-27.9844	0
0.6733	-0.415043	-0.908231	9.71322	-27.9844	0
0.6740	2.63771	-0.297309	10.3248	-30.7307	0
0.6747	-0.415043	-0.297309	11.237	-30.7307	0
0.6753	0.50242	0.312654	10.6254	-31.6462	0
0.6760	2.63771	0.00767249	9.71322	-31.6462	0
0.6767	1.72024	0.312654	4.52536	-29.8153	0
0.6773	1.72024	0.922617	-2.4971	-29.8153	0
0.6780	0.80278	-0.60325	-0.0560574	-28.8999	0
0.6787	-2.55033	-1.51819	8.79592	-26.1535	0
0.6793	-3.46779	0.00767249	12.1543	-26.4601	0
0.6800	-2.24451	-0.297309	15.2068	-27.3756	0
0.6807	-1.94415	-0.908231	20.0889	-25.2381	0
0.6813	-1.33251	1.22856	21.3069	-26.1535	0
0.6820	-0.415043	2.1435	27.1063	-29.5131	0
0.6827	0.80278	0.312654	38.0936	-27.3756	0
0.6833	1.1086	0.00767249	41.7577	-25.2381	0
0.6840	-0.415043	0.922617	42.3641	-27.9844	0
0.6847	1.41442	0.312654	41.1461	-30.4285	0
0.6853	6.29663	-1.51819	23.4473	-28.8999	0
0.6860	6.90828	-1.51819	-1.88557	-26.7668	0
0.6867	5.99081	0.312654	-12.2613	-24.3227	0
0.6873	8.13156	1.83852	-12.2613	-23.4072	0
0.6880	6.60246	2.1435	-10.126	-24.0204	0
0.6887	0.50242	2.44848	-5.85036	-24.6293	0
0.6893	-2.55033	2.75443	-0.662497	-26.1535	0
0.6900	-4.07943	1.53354	6.96641	-27.9844	0
0.6907	-5.60308	-0.60325	14.2895	-27.9844	0
0.6913	-3.16197	-0.60325	16.4248	-27.069	0
0.6920	-0.415043	0.617636	18.5601	-26.7668	0
0.6927	-1.63833	0.312654	21.6127	-25.2381	0
0.6933	-3.77361	-1.51819	21.6127	-26.1535	0
0.6940	-3.16197	0.00767249	24.3595	-29.8153	0
0.6947	-2.55033	3.97435	30.4647	-28.8999	0
0.6953	-2.24451	4.89026	30.1589	-26.1535	0
0.6960	-0.109222	3.05941	28.0236	-29.5131	0
0.6967	3.85553	2.75443	28.0236	-32.2594	0
0.6973	6.90828	2.1435	25.2768	-28.8999	0
0.6980	9.04356	0.312654	19.1716	-27.3756	0
0.6987	12.0963	0.00767249	8.79592	-27.9844	0
0.6993	13.9258	0.312654	-10.7324	-24.6293	0
0.7000	12.4021	-0.60325	-29.6544	-22.1896	0
0.7007	9.96103	0.312654	-37.5891	-24.9359	0
0.7013	7.82574	2.75443	-35.7595	-26.1535	0
0.7020	5.99081	3.05941	-26.9076	-23.7138	0
0.7027	4.16135	0.922617	-19.8902	-23.4072	0
0.7033	1.41442	-1.82318	-20.5017	-24.0204	0
0.7040	-3.16197	-1.51819	-20.196	-24.0204	0
0.7047	-5.29726	2.1435	-14.0908	-23.7138	0
0.7053	-4.68561	2.1435	-6.15612	-22.1896	0
0.7060	-5.9089	-1.21321	-2.19134	-20.3587	0
0.7067	-8.65582	0.00767249	-15.0081	-20.0521	0
0.7073	-10.4853	3.05941	-43.3884	-20.3587	0
0.7080	-11.4028	0.617636	-62.6161	-22.4918	0
0.7087	-13.2322	-3.34904	-62.0046	-24.0204	0
0.7093	-11.4028	-3.04406	-52.5462	-22.4918	0
0.7100	-7.73836	-1.51819	-38.2006	-21.5763	0
0.7107	-8.35	-0.908231	-24.1607	-22.1896	0
0.7113	-10.4853	-0.60325	-18.3664	-19.1366	0
0.7120	-6.52054	-0.60325	-12.5671	-16.9991	0
0.7127	-1.33251	0.312654	-5.54459	-17.9146	0
0.7133	-1.63833	0.312654	-8.59717	-16.9991	0
0.7140	-2.24451	-1.51819	-17.7549	-14.2528	0
0.7147	0.50242	-2.12912	-19.5844	-14.2528	0
0.7153	1.41442	-1.51819	-16.5318	-15.1683	0
0.7160	1.1086	-1.51819	-12.2613	-17.3058	0
0.7167	3.24389	-1.21321	-4.02085	-16.9991	0
0.7173	5.69045	-1.51819	4.21959	-12.4219	0
0.7180	6.90828	-3.34904	6.96641	-10.5911	0
0.7187	5.69045	-0.908231	4.83113	-11.1999	0
0.7193	1.41442	2.44848	-0.356729	-10.5911	0
0.7200	-1.33251	0.00767249	-6.15612	-11.5065	0
0.7207	-1.33251	-2.73908	-9.51447	-12.7286	0
0.7213	-4.07943	-1.21321	-9.51447	-9.67563	0
0.7220	-6.52054	-0.297309	-13.4793	-7.84475	0
0.7227	-6.21472	-0.908231	-21.7197	-8.76019	0
0.7233	-7.43254	-1.82318	-23.2485	-6.32048	0
0.7240	-8.65582	-1.51819	-15.0081	-4.18299	0
0.7247	-5.9089	0.312654	-9.2087	-5.09843	0
0.7253	-2.85615	-0.297309	-10.126	-4.18299	0
0.7260	-1.94415	-2.4341	-8.59717	-0.521231	0
0.7267	-1.33251	-0.60325	-2.19134	1.00742	0
0.7273	-1.33251	0.617636	0.555478	0.394208	0
0.7280	-1.94415	-1.82318	-0.356729	1.92286	0
0.7287	-0.720864	-1.82318	2.08432	3.14053	0
0.7293	-0.720864	-0.60325	8.49015	2.22509	0
0.7300	-2.24451	-2.73908	13.678	2.53169	0
0.7307	-1.63833	-1.51819	17.3421	4.66918	0
0.7313	-0.415043	2.1435	19.4774	4.05597	0
0.7320	-1.33251	0.312654	18.8659	2.22509	0
0.7327	-0.415043	-3.65498	24.3595	4.05597	0
0.7333	1.72024	-2.4341	37.7878	6.80229	0
0.7340	2.94353	-0.60325	48.4693	7.71773	0
0.7347	4.16135	-2.73908	59.1508	7.71773	0
0.7353	4.46717	-3.34904	74.4086	7.10889	0
0.7360	3.24389	-0.60325	85.7016	6.80229	0
0.7367	2.33188	0.312654	91.501	7.71773	0
0.7373	2.33188	-2.12912	85.0901	8.02433	0
0.7380	0.50242	-1.51819	52.4341	8.63317	0
0.7387	-0.720864	1.22856	11.8485	11.9927	0
0.7393	2.02606	2.75443	-6.46189	14.1302	0
0.7400	5.99081	2.1435	-8.2914	12.9081	0
0.7407	6.29663	1.53354	-5.54459	12.9081	0
0.7413	4.16135	0.617636	-0.356729	13.8236	0
0.7420	3.24389	0.922617	-3.10354	14.739	0
0.7427	3.54971	2.1435	-8.59717	17.7919	0
0.7433	2.63771	3.05941	-4.02085	18.7074	0
0.7440	2.63771	5.19524	-8.2914	16.2633	0
0.7447	2.33188	5.80616	-33.3185	15.3478	0
0.7453	-0.415043	1.22856	-56.8167	18.0942	0
0.7460	-0.720864	-1.21321	-62.9219	20.8405	0
0.7467	1.72024	1.22856	-60.7815	23.2846	0
0.7473	2.33188	2.1435	-58.0347	23.2846	0
0.7480	1.41442	0.312654	-59.8693	21.1471	0
0.7487	2.33188	0.617636	-61.6988	21.1471	0
0.7493	1.72024	1.83852	-53.4584	24.5022	0
0.7500	1.41442	3.36439	-38.2006	26.0309	0
0.7507	2.94353	5.19524	-26.3011	24.2	0
0.7513	3.24389	3.05941	-18.6671	23.5868	0
0.7520	4.16135	-0.297309	-12.2613	25.1155	0
0.7527	5.99081	0.617636	-7.07343	26.3331	0
0.7533	3.24389	2.1435	-4.02085	26.0309	0
0.7540	0.80278	1.22856	-0.968265	25.4177	0
0.7547	4.46717	2.1435	3.30229	28.164	0
0.7553	4.46717	3.05941	2.08432	28.7772	0
0.7560	-1.33251	1.22856	-8.2914	22.6714	0
0.7567	-0.720864	0.312654	-19.5844	19.925	0
0.7573	4.16135	0.312654	-22.9428	23.5868	0
0.7580	4.16135	1.22856	-16.8376	25.7243	0
0.7587	3.24389	2.75443	-6.76766	25.1155	0
0.7593	4.46717	1.22856	3.60806	26.3331	0
0.7600	4.16135	-0.908231	9.40745	26.9463	0
0.7607	2.63771	1.22856	8.79592	27.8618	0
0.7613	2.33188	3.36439	5.1318	29.6927	0
0.7620	2.63771	0.312654	2.39008	28.164	0
0.7627	4.16135	-1.82318	0.555478	28.4706	0
0.7633	4.77299	-0.908231	0.555478	32.439	0
0.7640	4.16135	-1.82318	7.27218	31.5235	0
0.7647	5.07881	-4.26495	13.3722	27.2486	0
0.7653	5.99081	-3.04406	10.6254	28.7772	0
0.7660	6.90828	0.00767249	6.04911	33.0478	0
0.7667	9.6552	0.00767249	6.35487	32.439	0
0.7673	9.6552	-1.82318	6.96641	30.6081	0
0.7680	7.82574	-1.51819	8.79592	29.6927	0
0.7687	8.13156	-0.60325	14.9011	27.8618	0
0.7693	7.82574	-3.34904	18.8659	29.6927	0
0.7700	6.90828	-5.18085	17.3421	32.439	0
0.7707	8.73774	-3.34904	15.8133	29.386	0
0.7713	7.51992	-1.51819	20.7005	26.3331	0
0.7720	5.07881	-1.82318	28.6351	28.7772	0
0.7727	5.99081	-2.4341	31.6826	30.6081	0
0.7733	4.16135	-1.51819	34.4294	28.7772	0
0.7740	-0.415043	-0.60325	41.4519	28.164	0
0.7747	0.50242	-0.60325	42.0584	28.7772	0
0.7753	0.80278	-3.34904	39.3115	28.7772	0
0.7760	-3.77361	-6.0958	43.5872	26.9463	0
0.7767	-3.16197	-5.48583	41.1461	26.0309	0
0.7773	0.50242	-3.34904	30.7704	26.0309	0
0.7780	-1.33251	-2.4341	29.8531	26.0309	0
0.7787	-2.24451	-1.51819	26.189	25.7243	0
0.7793	-1.33251	0.00767249	11.5427	27.2486	0
0.7800	-3.46779	2.1435	8.79592	27.2486	0
0.7807	-4.07943	1.22856	8.18438	24.2	0
0.7813	-1.63833	-1.21321	-11.344	26.0309	0
0.7820	-2.24451	-0.297309	-25.9954	29.6927	0
0.7827	-2.24451	1.83852	-25.9954	26.3331	0
0.7833	0.80278	-0.908231	-29.9601	23.8934	0
0.7840	-0.109222	-3.34904	-26.9076	27.5552	0
0.7847	-2.55033	0.00767249	-4.63238	27.8618	0
0.7853	-1.33251	3.05941	7.87862	24.8089	0
0.7860	-1.63833	0.312654	-4.93815	25.4177	0
0.7867	-4.38525	-1.82318	-20.8075	26.9463	0
0.7873	-2.55033	1.22856	-25.9954	26.9463	0
0.7880	0.196599	2.44848	-21.1133	27.5552	0
0.7887	-2.24451	-0.297309	-6.46189	26.6397	0
0.7893	-4.07943	-0.60325	10.6254	25.7243	0
0.7900	-2.24451	1.22856	20.7005	26.3331	0
0.7907	-3.16197	3.05941	23.4473	23.2846	0
0.7913	-6.82636	4.89026	8.79592	18.0942	0
0.7920	-7.73836	3.97435	-28.4364	19.3162	0
0.7927	-3.16197	0.922617	-60.1751	21.4537	0
0.7933	-0.109222	0.312654	-64.4456	18.7074	0
0.7940	-1.63833	-0.60325	-55.293	16.8765	0
0.7947	-3.16197	-2.12912	-40.9474	17.4853	0
0.7953	-1.94415	-1.21321	-22.0255	15.0456	0
0.7960	-1.33251	-0.60325	-13.1786	13.8236	0
0.7967	-3.16197	-1.51819	-7.99073	17.7919	0
0.7973	-2.24451	-0.908231	9.40745	18.0942	0
0.7980	2.94353	-0.908231	22.53	15.0456	0
0.7987	5.07881	-1.51819	23.4473	15.9611	0
0.7993	2.63771	0.312654	25.5826	16.8765	0
0.8000	3.54971	0.312654	16.1191	13.517	0
0.8007	7.2141	-1.21321	-11.9555	11.6861	0
0.8013	6.60246	-0.60325	-28.7422	12.2949	0
0.8020	5.07881	0.617636	-22.9428	11.9927	0
0.8027	7.2141	0.312654	-12.5671	11.6861	0
0.8033	6.90828	1.53354	-3.10354	10.464	0
0.8040	6.29663	1.22856	7.57794	6.80229	0
0.8047	8.73774	-0.297309	16.1191	6.80229	0
0.8053	6.90828	1.22856	23.4473	10.464	0
0.8060	4.77299	2.1435	30.1589	11.3795	0
0.8067	9.6552	0.312654	33.5172	11.3795	0
0.8073	12.4021	-0.908231	34.1237	11.3795	0
0.8080	9.04356	-0.60325	33.2115	9.5486	0
0.8087	8.43192	-0.60325	27.7178	9.5486	0
0.8093	9.6552	-1.51819	18.5601	9.24638	0
0.8100	9.04356	-2.73908	7.57794	7.71773	0
0.8107	10.2668	-2.73908	-7.3792	8.63317	0
0.8113	10.5727	-1.51819	-16.2261	9.5486	0
0.8120	9.96103	-0.60325	-9.82024	8.02433	0
0.8127	9.6552	-0.60325	-0.0560574	7.4155	0
0.8133	7.82574	-0.60325	-3.40931	5.58462	0
0.8140	7.51992	0.312654	-14.0908	4.97141	0
0.8147	11.1788	2.44848	-29.3486	8.63317	0
0.8153	10.5727	3.05941	-47.0526	8.63317	0
0.8160	6.29663	-0.60325	-51.9347	3.75374	0
0.8167	7.2141	-3.34904	-41.2532	4.36257	0
0.8173	8.73774	-2.4341	-31.489	7.10889	0
0.8180	6.29663	-2.4341	-23.2485	6.80229	0
0.8187	6.29663	-2.4341	-9.82024	8.63317	0
0.8193	6.60246	-1.21321	2.99652	10.464	0
0.8200	2.94353	0.312654	10.6254	9.24638	0
0.8207	1.72024	1.22856	19.1716	9.5486	0
0.8213	5.38463	1.83852	25.5826	11.6861	0
0.8220	5.07881	0.312654	21.6127	11.6861	0
0.8227	1.41442	-0.60325	9.71322	11.0773	0
0.8233	2.33188	1.22856	2.39008	10.7707	0
0.8240	5.38463	1.53354	0.861246	11.3795	0
0.8247	3.24389	0.00767249	-2.19134	11.6861	0
0.8253	2.33188	0.00767249	-11.344	11.0773	0
0.8260	5.07881	1.83852	-19.2787	11.3795	0
0.8267	4.16135	3.36439	-16.8376	13.2104	0
0.8273	-1.33251	3.97435	-5.54459	11.3795	0
0.8280	-3.77361	3.97435	-5.54459	8.93977	0
0.8287	-4.99143	3.05941	-25.6896	8.63317	0
0.8293	-8.35	1.22856	-42.4711	9.24638	0
0.8300	-8.65582	0.312654	-40.3359	11.3795	0
0.8307	-5.60308	1.22856	-29.9601	14.1302	0
0.8313	-4.99143	1.22856	-19.5844	14.1302	0
0.8320	-6.52054	1.22856	-7.68496	14.1302	0
0.8327	-7.13218	1.83852	-0.0560574	13.517	0
0.8333	-7.73836	1.22856	2.39008	10.464	0
0.8340	-8.65582	-0.60325	5.1318	11.3795	0
0.8347	-8.65582	0.312654	10.6254	13.8236	0
0.8353	-8.04418	1.53354	17.9537	9.85521	0
0.8360	-8.65582	0.00767249	22.53	6.80229	0
0.8367	-10.7911	-1.51819	25.2768	10.464	0
0.8373	-11.4028	-0.60325	28.6351	10.464	0
0.8380	-8.35	1.53354	22.8358	8.02433	0
0.8387	-6.82636	3.66937	2.08432	10.1618	0
0.8393	-9.57329	2.44848	-15.9203	8.02433	0
0.8400	-11.0969	0.312654	-17.4491	2.22509	0
0.8407	-8.65582	0.312654	-9.2087	4.66918	0
0.8413	-8.65582	0.312654	2.08432	10.464	0
0.8420	-12.0144	-2.4341	12.46	8.63317	0
0.8427	-11.4028	-4.26495	18.2543	5.27801	0
0.8433	-8.35	-3.34904	23.4473	5.88685	0
0.8440	-8.65582	-3.34904	29.8531	7.10889	0
0.8447	-8.35	-3.95997	35.6525	6.80229	0
0.8453	-6.82636	-1.82318	39.0109	7.71773	0
0.8460	-7.43254	1.22856	42.6699	8.63317	0
0.8467	-6.82636	0.312654	47.552	6.19345	0
0.8473	-4.99143	-1.82318	49.993	4.05597	0
0.8480	-5.60308	0.312654	42.0584	5.88685	0
0.8487	-4.99143	2.44848	26.189	6.80229	0
0.8493	-2.55033	-0.908231	15.8133	2.53169	0
0.8500	-3.46779	-3.34904	13.3722	0.700815	0
0.8507	-4.99143	0.312654	6.04911	4.05597	0
0.8513	-3.46779	2.44848	-10.4318	2.8383	0
0.8520	-5.60308	-2.12912	-23.2485	-2.65872	0
0.8527	-8.35	-5.18085	-19.5844	-3.26755	0
0.8533	-4.99143	-2.4341	-6.46189	-1.13006	0
0.8540	-1.63833	-1.82318	3.91383	-0.521231	0
0.8547	-1.94415	-4.87491	12.1543	-1.43667	0
0.8553	-2.85615	-1.51819	24.0537	-2.65872	0
0.8560	-4.68561	3.66937	28.9358	-4.18299	0
0.8567	-3.77361	1.22856	12.1543	-4.79182	0
0.8573	0.80278	-0.60325	-15.0081	-4.4896	0
0.8580	1.1086	1.53354	-25.9954	-5.09843	0
0.8587	-2.24451	1.53354	-17.4491	-6.32048	0
0.8593	0.50242	0.312654	-7.68496	-6.92931	0
0.8600	5.38463	1.83852	-4.02085	-6.01387	0
0.8607	4.77299	1.22856	-4.93815	-6.92931	0
0.8613	2.02606	-1.51819	-7.3792	-9.67563	0
0.8620	2.02606	0.00767249	-4.93815	-9.67563	0
0.8627	2.94353	2.44848	-3.71508	-7.84475	0
0.8633	-0.109222	2.44848	-16.8376	-9.06679	0
0.8640	-3.16197	1.22856	-37.2833	-12.4219	0
0.8647	-0.415043	0.00767249	-42.7769	-12.7286	0
0.8653	3.24389	-0.297309	-31.7897	-11.5065	0
0.8660	1.41442	0.312654	-18.9729	-10.5911	0
0.8667	-1.33251	-0.908231	-10.7324	-9.67563	0
0.8673	-3.77361	-2.73908	-3.10354	-9.06679	0
0.8680	-6.82636	-1.51819	6.66064	-10.8977	0
0.8687	-6.21472	1.22856	17.0364	-11.5065	0
0.8693	-3.16197	1.53354	17.0364	-11.5065	0
0.8700	-4.07943	0.922617	2.99652	-13.3374	0
0.8707	-5.9089	0.922617	-12.2613	-15.1683	0
0.8713	-3.16197	1.22856	-13.785	-14.2528	0
0.8720	-3.16197	2.1435	-7.68496	-14.2528	0
0.8727	-6.82636	1.53354	-5.85036	-14.2528	0
0.8733	-6.52054	-0.297309	-3.71508	-13.0308	0
0.8740	-2.24451	-1.51819	4.21959	-12.1153	0
0.8747	-2.24451	-1.51819	6.66064	-11.1999	0
0.8753	-5.60308	-0.297309	-0.0560574	-11.5065	0
0.8760	-6.82636	0.617636	-3.10354	-15.1683	0
0.8767	-7.73836	-0.60325	-1.27403	-16.0837	0
0.8773	-7.73836	-1.21321	-0.968265	-14.2528	0
0.8780	-5.9089	0.312654	-3.10354	-13.3374	0
0.8787	-4.07943	-1.82318	-6.15612	-13.0308	0
0.8793	-4.38525	-5.18085	-7.07343	-10.5911	0
0.8800	-4.07943	-1.82318	-6.76766	-10.2845	0
0.8807	-4.07943	0.312654	-12.2613	-11.5065	0
0.8813	-2.55033	-3.95997	-22.3312	-11.5065	0
0.8820	1.72024	-4.87491	-25.3838	-10.5911	0
0.8827	2.33188	-1.21321	-24.4665	-9.67563	0
0.8833	0.50242	1.22856	-23.2485	-9.67563	0
0.8840	2.33188	2.1435	-14.7023	-11.5065	0
0.8847	1.41442	2.44848	-4.32661	-10.5911	0
0.8853	-3.77361	0.312654	-0.968265	-9.06679	0
0.8860	-1.33251	0.617636	1.47278	-9.06679	0
0.8867	2.33188	3.97435	4.21959	-8.15135	0
0.8873	-4.99143	3.66937	1.47278	-6.92931	0
0.8880	-10.1795	2.44848	-3.10354	-9.67563	0
0.8887	-5.9089	3.36439	-4.93815	-12.4219	0
0.8893	-3.77361	2.1435	-4.93815	-12.4219	0
0.8900	-5.29726	-0.60325	-7.99073	-11.8131	0
0.8907	-3.77361	0.922617	-15.9203	-10.5911	0
0.8913	-3.77361	1.53354	-19.8902	-9.67563	0
0.8920	-4.07943	-0.60325	-11.9555	-9.67563	0
0.8927	-1.63833	0.617636	-3.10354	-10.2845	0
0.8933	-2.24451	2.44848	-4.02085	-9.06679	0
0.8940	-6.82636	-0.908231	-4.63238	-9.67563	0
0.8947	-7.73836	-1.51819	-0.0560574	-12.1153	0
0.8953	-5.9089	1.22856	3.30229	-13.9462	0
0.8960	-6.82636	-1.51819	8.79592	-12.4219	0
0.8967	-6.82636	-3.95997	18.5601	-9.67563	0
0.8973	-5.9089	1.22856	22.2242	-9.67563	0
0.8980	-5.60308	3.66937	21.6127	-11.5065	0
0.8987	-2.85615	-0.297309	24.3595	-11.1999	0
0.8993	-1.33251	0.00767249	27.1063	-9.98223	0
0.9000	-4.07943	3.36439	29.8531	-10.5911	0
0.9007	-3.16197	2.1435	35.9583	-11.1999	0
0.9013	1.1086	-0.60325	44.5045	-9.98223	0
0.9020	1.1086	-0.60325	55.1809	-8.45358	0
0.9027	0.50242	1.22856	66.4739	-6.92931	0
0.9033	2.63771	3.05941	73.797	-6.01387	0
0.9040	2.63771	2.75443	72.8848	-6.92931	0
0.9047	-0.415043	1.22856	51.5219	-9.06679	0
0.9053	-2.55033	0.617636	4.21959	-8.15135	0
0.9060	-2.24451	0.312654	-36.9775	-6.6227	0
0.9067	-1.33251	0.617636	-43.6942	-7.53814	0
0.9073	-4.07943	1.22856	-29.3486	-8.15135	0
0.9080	-7.43254	0.312654	-20.5017	-6.92931	0
0.9087	-6.82636	-1.21321	-29.3486	-7.23592	0
0.9093	-6.82636	0.312654	-52.5462	-8.15135	0
0.9100	-8.35	1.22856	-72.9919	-6.92931	0
0.9107	-8.65582	0.922617	-75.4329	-7.23592	0
0.9113	-12.3202	0.922617	-65.6687	-9.98223	0
0.9120	-16.8966	1.22856	-53.7642	-11.5065	0
0.9127	-16.285	0.617636	-43.0827	-10.5911	0
0.9133	-12.9264	0.00767249	-38.8121	-10.5911	0
0.9140	-12.3202	-0.908231	-38.2006	-11.5065	0
0.9147	-13.538	0.617636	-31.489	-11.5065	0
0.9153	-14.7613	3.05941	-22.3312	-10.8977	0
0.9160	-12.9264	1.22856	-18.3664	-10.5911	0
0.9167	-10.4853	-0.297309	-15.0081	-10.8977	0
0.9173	-10.7911	0.617636	-7.68496	-13.9462	0
0.9180	-10.4853	0.922617	-2.19134	-14.8617	0
0.9187	-5.29726	1.22856	0.861246	-10.8977	0
0.9193	-2.24451	3.36439	9.71322	-8.45358	0
0.9200	-3.46779	1.22856	18.8659	-11.1999	0
0.9207	-3.46779	-2.4341	23.4473	-13.0308	0
0.9213	-0.720864	-1.21321	31.3769	-13.3374	0
0.9220	1.41442	0.617636	42.6699	-13.9462	0
0.9227	0.50242	0.00767249	44.5045	-11.5065	0
0.9233	-2.85615	2.1435	39.9231	-9.67563	0
0.9240	-2.55033	4.58527	38.0936	-13.3374	0
0.9247	-0.720864	2.1435	31.0762	-15.4749	0
0.9253	-2.24451	0.922617	11.8485	-12.4219	0
0.9260	-4.07943	2.44848	-11.0382	-9.06679	0
0.9267	-4.68561	0.312654	-25.0781	-9.06679	0
0.9273	-5.60308	-2.12912	-28.4364	-10.5911	0
0.9280	-4.99143	0.922617	-30.8774	-11.1999	0
0.9287	-3.46779	3.97435	-38.2006	-11.8131	0
0.9293	-4.99143	3.05941	-38.8121	-13.3374	0
0.9300	-5.9089	2.1435	-32.0954	-12.4219	0
0.9307	-4.99143	1.22856	-28.7422	-9.67563	0
0.9313	-4.99143	-1.51819	-24.7723	-11.5065	0
0.9320	-5.60308	-1.51819	-14.7023	-14.2528	0
0.9327	-4.68561	1.22856	-11.344	-13.3374	0
0.9333	-6.21472	1.53354	-15.9203	-12.7286	0
0.9340	-8.96165	0.617636	-16.8376	-14.2528	0
0.9347	-9.26747	3.05941	-16.8376	-12.7286	0
0.9353	-9.26747	5.19524	-21.7197	-12.7286	0
0.9360	-9.26747	3.05941	-22.0255	-15.7771	0
0.9367	-6.21472	0.922617	-13.1786	-15.4749	0
0.9373	-3.77361	2.44848	-4.32661	-14.2528	0
0.9380	-4.68561	2.44848	-0.356729	-15.1683	0
0.9387	-6.52054	-0.60325	2.08432	-13.3374	0
0.9393	-6.82636	-1.21321	4.21959	-11.5065	0
0.9400	-6.52054	0.312654	7.57794	-13.3374	0
0.9407	-5.60308	0.00767249	11.237	-14.2528	0
0.9413	-5.29726	-0.60325	12.7658	-13.0308	0
0.9420	-4.07943	0.00767249	15.2068	-12.4219	0
0.9427	-2.24451	-0.297309	20.0889	-13.3374	0
0.9433	-2.55033	-0.908231	22.8358	-14.2528	0
0.9440	-4.68561	-0.297309	24.3595	-14.2528	0
0.9447	-5.9089	0.312654	27.4121	-13.9462	0
0.9453	-7.13218	-0.908231	23.4473	-13.9462	0
0.9460	-6.82636	-1.21321	11.8485	-13.0308	0
0.9467	-3.46779	1.22856	4.83113	-11.5065	0
0.9473	-3.77361	1.53354	3.60806	-13.3374	0
0.9480	-8.35	-0.297309	6.04911	-16.0837	0
0.9487	-9.57329	-0.297309	12.46	-16.3903	0
0.9493	-6.52054	0.312654	15.2068	-16.0837	0
0.9500	-5.29726	-0.908231	9.40745	-15.4749	0
0.9507	-6.82636	-0.60325	6.66064	-13.9462	0
0.9513	-8.35	0.312654	10.019	-14.2528	0
0.9520	-8.35	-0.60325	12.46	-15.1683	0
0.9527	-6.52054	0.617636	13.9838	-13.644	0
0.9533	-5.9089	3.05941	15.5126	-13.9462	0
0.9540	-8.04418	0.312654	18.8659	-16.0837	0
0.9547	-9.57329	-3.34904	23.4473	-16.0837	0
0.9553	-7.73836	-2.12912	25.2768	-16.6969	0
0.9560	-5.60308	0.00767249	28.6351	-16.9991	0
0.9567	-5.9089	-0.60325	35.6525	-14.2528	0
0.9573	-7.73836	-1.51819	28.6351	-13.3374	0
0.9580	-7.73836	-0.908231	-2.4971	-13.644	0
0.9587	-6.52054	1.53354	-34.5365	-10.2845	0
0.9593	-6.52054	2.75443	-47.0526	-11.5065	0
0.9600	-6.82636	-0.60325	-43.6942	-17.9146	0
0.9607	-4.99143	-3.34904	-33.6243	-16.3903	0
0.9613	-3.46779	-1.51819	-21.4139	-11.8131	0
0.9620	-5.29726	1.53354	-11.9555	-14.2528	0
0.9627	-6.52054	1.83852	-7.68496	-16.0837	0
0.9633	-5.9089	0.312654	-7.3792	-11.5065	0
0.9640	-7.43254	0.00767249	-5.24392	-8.76019	0
0.9647	-9.57329	1.83852	-4.02085	-10.2845	0
0.9653	-8.04418	3.05941	-5.85036	-10.5911	0
0.9660	-6.52054	1.22856	-5.85036	-9.36902	0
0.9667	-8.35	1.53354	-3.71508	-9.98223	0
0.9673	-10.1795	3.36439	-2.79777	-11.8131	0
0.9680	-9.26747	1.83852	1.47278	-11.8131	0
0.9687	-8.35	-0.297309	10.6254	-11.8131	0
0.9693	-7.73836	2.1435	12.1543	-13.9462	0
0.9700	-4.99143	4.28029	5.74334	-13.0308	0
0.9707	-3.16197	3.66937	-0.0560574	-9.67563	0
0.9713	-5.29726	2.44848	-4.93815	-12.1153	0
0.9720	-5.9089	1.22856	-6.76766	-16.6969	0
0.9727	-0.109222	0.312654	-1.88557	-15.7771	0
0.9733	4.46717	0.922617	4.21959	-13.3374	0
0.9740	3.24389	-0.60325	7.27218	-13.3374	0
0.9747	1.72024	-2.4341	11.5427	-12.4219	0
0.9753	2.94353	0.00767249	17.3421	-9.98223	0
0.9760	4.16135	3.66937	22.2242	-9.67563	0
0.9767	5.99081	2.75443	26.8005	-9.06679	0
0.9773	6.60246	-0.60325	30.4647	-7.84475	0
0.9780	3.24389	-1.51819	32.2942	-8.15135	0
0.9787	1.41442	-0.60325	32.2942	-8.76019	0
0.9793	3.54971	-1.51819	31.6826	-6.92931	0
0.9800	4.16135	-2.4341	34.7352	-5.40504	0
0.9807	2.33188	-0.297309	34.7352	-3.26755	0
0.9813	2.33188	2.1435	26.189	-1.43667	0
0.9820	3.24389	0.617636	19.4774	-1.74328	0
0.9827	2.63771	0.00767249	12.1543	-2.35211	0
0.9833	2.33188	1.83852	-5.54459	-0.521231	0
0.9840	2.33188	1.83852	-16.5318	-0.823458	0
0.9847	2.94353	-0.297309	-12.2613	-3.87638	0
0.9853	4.16135	-1.51819	-4.02085	-3.26755	0
0.9860	5.69045	-2.4341	9.71322	1.00742	0
0.9867	5.38463	-0.60325	21.0011	2.22509	0
0.9873	4.16135	2.44848	10.9312	1.61625	0
0.9880	2.33188	2.1435	-0.356729	2.8383	0
0.9887	0.50242	-0.60325	7.27218	2.22509	0
0.9893	-2.24451	0.312654	16.1191	-0.521231	0
0.9900	-4.07943	3.05941	23.748	0.394208	0
0.9907	-4.38525	2.1435	37.482	3.14053	0
0.9913	-3.77361	-0.60325	51.2161	2.53169	0
0.9920	-2.55033	-1.51819	66.1681	-0.214625	0
0.9927	-2.24451	0.922617	64.9502	-0.521231	0
0.9933	-1.63833	1.22856	19.7832	-0.521231	0
0.9940	2.02606	-2.4341	-41.2532	-0.521231	0
0.9947	5.69045	-3.04406	-73.6034	1.92286	0
0.9953	4.46717	0.00767249	-81.8387	2.8383	0
0.9960	1.41442	-2.4341	-78.1797	-0.521231	0
0.9967	0.196599	-6.40078	-56.511	-2.65872	0
0.9973	-0.109222	-5.48583	-27.8249	-1.43667	0
0.9980	0.196599	-5.79081	-19.5844	0.700815	0
0.9987	-1.02668	-7.31668	-46.1353	2.22509	0
0.9993	-5.29726	-5.18085	-81.8387	2.22509	0
1.0000	-6.82636	-3.34904	-89.4727	0.394208	0
1.0007	-3.46779	-6.40078	-78.7913	0.394208	0
1.0013	-2.55033	-6.40078	-72.6861	1.92286	0
1.0020	-3.16197	-3.34904	-62.0046	3.14053	0
1.0027	-0.720864	-3.34904	-47.0526	3.75374	0
1.0033	-1.02668	-5.48583	-42.1705	4.66918	0
1.0040	-4.99143	-5.79081	-40.6416	4.97141	0
1.0047	-6.82636	-4.26495	-39.4237	4.97141	0
1.0053	-6.21472	-3.65498	-42.4711	3.75374	0
1.0060	-6.21472	-5.18085	-38.5064	3.14053	0
1.0067	-5.29726	-6.70672	-28.1306	2.8383	0
1.0073	-4.99143	-4.56993	-22.3312	0.700815	0
1.0080	-4.68561	-3.34904	-16.5318	-2.35211	0
1.0087	-2.24451	-5.18085	-9.82024	-2.35211	0
1.0093	1.41442	-5.18085	-7.99073	0.700815	0
1.0100	4.16135	-4.26495	-4.02085	3.75374	0
1.0107	5.07881	-6.70672	3.30229	3.14053	0
1.0113	4.16135	-8.53757	2.08432	1.00742	0
1.0120	3.24389	-6.70672	-2.79777	0.394208	0
1.0127	3.54971	-5.79081	-3.40931	1.30965	0
1.0133	3.85553	-7.0117	-4.02085	-0.823458	0
1.0140	5.07881	-5.18085	0.24971	-3.57416	0
1.0147	7.82574	-3.34904	10.6254	-2.35211	0
1.0153	10.2668	-5.18085	16.1191	-0.214625	0
1.0160	13.3196	-6.70672	17.6479	-0.823458	0
1.0167	15.4549	-6.0958	22.2242	-0.823458	0
1.0173	15.1491	-6.40078	24.3595	-1.43667	0
1.0180	15.4549	-5.48583	23.4473	-2.96094	0
1.0187	17.896	-1.51819	25.2768	-1.43667	0
1.0193	15.4549	0.922617	23.748	1.00742	0
1.0200	11.4847	-1.82318	18.2543	-1.43667	0
1.0207	12.4021	-3.65498	18.8659	-3.87638	0
1.0213	14.2316	-1.82318	20.7005	-2.35211	0
1.0220	12.4021	-0.908231	18.5601	-1.74328	0
1.0227	10.5727	-2.4341	16.7306	-2.35211	0
1.0233	8.43192	-3.34904	15.5126	-2.65872	0
1.0240	5.69045	-3.65498	11.8485	-2.96094	0
1.0247	5.07881	-4.56993	9.40745	-1.74328	0
1.0253	3.54971	-3.65498	8.18438	-0.521231	0
1.0260	0.50242	-1.51819	6.96641	-1.43667	0
1.0267	0.50242	-2.73908	6.96641	-2.65872	0
1.0273	1.72024	-4.56993	5.74334	-3.26755	0
1.0280	0.196599	-3.34904	6.04911	-4.4896	0
1.0287	-0.109222	-3.34904	9.71322	-5.09843	0
1.0293	3.24389	-5.79081	11.5427	-6.32048	0
1.0300	4.77299	-6.0958	14.5953	-8.15135	0
1.0307	2.33188	-2.73908	22.2242	-7.53814	0
1.0313	0.50242	-0.297309	24.6653	-8.76019	0
1.0320	2.02606	-1.51819	18.8659	-12.7286	0
1.0327	4.46717	-4.56993	13.0665	-14.2528	0
1.0333	6.29663	-4.87491	8.49015	-13.3374	0
1.0340	7.82574	-2.4341	6.04911	-13.644	0
1.0347	7.51992	-2.12912	10.6254	-13.644	0
1.0353	5.07881	-1.51819	16.7306	-15.1683	0
1.0360	4.46717	0.617636	21.6127	-17.3058	0
1.0367	7.2141	0.00767249	28.3294	-15.1683	0
1.0373	8.73774	-2.73908	33.5172	-13.3374	0
1.0380	8.73774	-1.21321	36.8705	-14.2528	0
1.0387	9.96103	1.53354	34.4294	-14.2528	0
1.0393	13.9258	1.83852	11.5427	-13.0308	0
1.0400	16.9785	3.05941	-19.2787	-13.3374	0
1.0407	16.9785	3.36439	-29.9601	-13.3374	0
1.0413	14.2316	0.922617	-27.8249	-12.4219	0
1.0420	11.7905	0.922617	-25.0781	-12.1153	0
1.0427	10.2668	3.36439	-14.7023	-10.8977	0
1.0433	7.51992	3.36439	-4.32661	-11.8131	0
1.0440	5.07881	1.83852	-3.40931	-13.644	0
1.0447	5.69045	0.00767249	-1.27403	-11.5065	0
1.0453	8.13156	-2.12912	3.30229	-8.76019	0
1.0460	9.96103	-0.60325	2.39008	-8.76019	0
1.0467	10.8785	2.1435	5.1318	-9.06679	0
1.0473	10.8785	1.83852	13.9838	-10.2845	0
1.0480	11.7905	1.22856	19.1716	-11.5065	0
1.0487	14.2316	2.1435	21.6127	-10.5911	0
1.0493	16.0665	0.312654	24.971	-11.1999	0
1.0500	16.0665	-1.21321	30.7704	-11.5065	0
1.0507	16.0665	1.22856	36.8705	-9.67563	0
1.0513	15.7607	2.1435	38.0936	-9.98223	0
1.0520	14.2316	0.617636	36.2641	-9.36902	0
1.0527	13.0138	1.22856	36.2641	-5.09843	0
1.0533	12.0963	1.83852	28.9358	-5.40504	0
1.0540	13.0138	1.22856	13.0665	-8.76019	0
1.0547	13.3196	2.75443	2.39008	-6.01387	0
1.0553	8.73774	4.89026	-8.59717	-5.09843	0
1.0560	3.24389	2.1435	-24.7723	-10.5911	0
1.0567	-0.109222	-1.51819	-36.3711	-10.5911	0
1.0573	-3.77361	-0.908231	-44.3057	-5.40504	0
1.0580	-8.04418	0.312654	-55.293	-4.79182	0
1.0587	-9.57329	-1.51819	-57.1225	-5.70726	0
1.0593	-8.65582	-1.82318	-44.6115	-2.96094	0
1.0600	-7.73836	0.617636	-32.4012	-0.214625	0
1.0607	-6.82636	3.05941	-25.6896	-0.214625	0
1.0613	-5.9089	2.1435	-17.7549	-0.521231	0
1.0620	-4.38525	-0.908231	-10.7324	1.00742	0
1.0627	-1.94415	-2.12912	-8.59717	1.30965	0
1.0633	0.80278	-0.908231	-6.76766	-0.521231	0
1.0640	3.24389	0.00767249	-3.10354	-0.521231	0
1.0647	3.85553	-0.60325	-1.27403	0.394208	0
1.0653	2.63771	-0.297309	-0.968265	-1.74328	0
1.0660	2.02606	1.22856	-0.0560574	-2.0455	0
1.0667	2.02606	2.1435	0.24971	0.394208	0
1.0673	1.72024	1.83852	-0.356729	-2.0455	0
1.0680	2.02606	1.22856	0.861246	-3.87638	0
1.0687	1.72024	-0.60325	2.39008	-0.521231	0
1.0693	1.41442	-3.34904	2.39008	0.091982	0
1.0700	3.24389	-3.04406	3.60806	-2.96094	0
1.0707	4.77299	-1.21321	7.87862	-2.0455	0
1.0713	2.33188	-1.51819	8.49015	0.394208	0
1.0720	1.41442	-0.297309	6.35487	0.700815	0
1.0727	2.33188	2.44848	5.43757	0.394208	0
1.0733	0.50242	0.922617	3.30229	-2.65872	0
1.0740	-2.24451	-1.51819	0.24971	-3.87638	0
1.0747	-3.16197	0.922617	2.39008	-0.214625	0
1.0753	-3.46779	1.83852	6.04911	-0.823458	0
1.0760	-3.16197	-0.60325	9.71322	-3.87638	0
1.0767	-0.415043	1.22856	15.8133	1.00742	0
1.0773	1.1086	3.66937	19.4774	3.14053	0
1.0780	2.63771	1.83852	16.1191	-2.65872	0
1.0787	4.77299	0.617636	13.3722	-2.35211	0
1.0793	4.16135	2.44848	9.71322	0.700815	0
1.0800	2.33188	3.05941	-2.4971	-4.18299	0
1.0807	0.50242	1.83852	-9.82024	-6.32048	0
1.0813	0.50242	1.22856	-5.85036	-1.43667	0
1.0820	3.85553	1.83852	-6.46189	-0.823458	0
1.0827	5.07881	2.44848	-15.6196	-3.57416	0
1.0833	1.41442	1.83852	-19.8902	-2.35211	0
1.0840	-0.720864	1.22856	-18.6671	-1.43667	0
1.0847	0.80278	2.1435	-15.9203	-1.74328	0
1.0853	0.50242	3.05941	-8.59717	-0.521231	0
1.0860	1.72024	2.75443	-0.356729	-0.823458	0
1.0867	5.38463	2.44848	1.47278	-3.57416	0
1.0873	4.77299	3.36439	-0.356729	-3.26755	0
1.0880	2.33188	4.28029	0.555478	-1.74328	0
1.0887	1.72024	3.36439	2.39008	-2.35211	0
1.0893	2.63771	1.53354	3.30229	-3.57416	0
1.0900	4.46717	2.1435	4.21959	-5.09843	0
1.0907	6.60246	4.58527	7.57794	-6.92931	0
1.0913	5.07881	3.97435	10.6254	-7.23592	0
1.0920	2.33188	1.53354	8.18438	-7.84475	0
1.0927	4.16135	1.22856	4.83113	-8.76019	0
1.0933	6.90828	3.05941	3.91383	-7.23592	0
1.0940	6.29663	3.36439	-0.356729	-5.40504	0
1.0947	4.16135	3.05941	-7.68496	-6.92931	0
1.0953	3.85553	3.97435	-10.126	-7.84475	0
1.0960	3.24389	5.50022	-7.68496	-5.40504	0
1.0967	0.80278	4.58527	-5.85036	-5.70726	0
1.0973	0.196599	1.53354	-5.85036	-8.15135	0
1.0980	0.50242	0.312654	-5.85036	-5.70726	0
1.0987	-0.109222	3.05941	-4.93815	-2.35211	0
1.0993	1.41442	5.50022	-1.88557	-4.18299	0
1.1000	4.16135	2.44848	0.861246	-5.09843	0
1.1007	5.69045	-0.60325	2.69076	-2.96094	0
1.1013	8.43192	1.22856	4.52536	-3.87638	0
1.1020	10.8785	3.05941	6.96641	-5.09843	0
1.1027	9.04356	3.97435	8.79592	-2.35211	0
1.1033	6.90828	5.50022	8.79592	-0.823458	0
1.1040	8.13156	3.66937	5.1318	-4.18299	0
1.1047	9.04356	-0.60325	3.30229	-5.09843	0
1.1053	8.73774	-0.60325	7.27218	-1.43667	0
1.1060	7.82574	0.922617	10.6254	0.700815	0
1.1067	5.99081	-0.60325	10.3248	-0.521231	0
1.1073	4.46717	-0.60325	9.71322	0.394208	0
1.1080	6.29663	0.312654	13.0665	0.700815	0
1.1087	7.82574	-1.51819	17.6479	-2.35211	0
1.1093	4.77299	-2.73908	17.0364	-4.18299	0
1.1100	-0.109222	-1.51819	8.49015	-2.35211	0
1.1107	-3.16197	-1.82318	-2.19134	-1.13006	0
1.1113	-4.68561	-3.04406	-11.344	-0.823458	0
1.1120	-6.21472	-1.51819	-19.5844	0.091982	0
1.1127	-11.0969	0.312654	-26.9076	-0.521231	0
1.1133	-14.7613	-1.51819	-30.8774	-1.74328	0
1.1140	-11.4028	-3.65498	-28.7422	-0.214625	0
1.1147	-6.82636	-2.4341	-21.4139	2.22509	0
1.1153	-8.96165	-0.297309	-16.2261	0.091982	0
1.1160	-11.7086	-0.60325	-14.7023	-3.26755	0
1.1167	-7.13218	-3.04406	-10.7324	-3.87638	0
1.1173	-1.94415	-4.26495	-7.3792	-2.65872	0
1.1180	-2.24451	-4.26495	-7.07343	-0.521231	0
1.1187	-4.07943	-2.4341	-3.10354	2.22509	0
1.1193	-4.99143	-1.51819	4.21959	2.8383	0
1.1200	-5.9089	-3.04406	6.96641	0.700815	0
1.1207	-5.9089	-3.34904	8.79592	1.30965	0
1.1213	-4.38525	-1.51819	14.5953	3.75374	0
1.1220	-3.16197	-0.908231	20.0889	4.36257	0
1.1227	-3.16197	-1.51819	21.0011	6.80229	0
1.1233	-3.16197	-1.82318	21.3069	9.5486	0
1.1240	-1.33251	-1.51819	28.9358	8.02433	0
1.1247	0.80278	-0.908231	39.0109	6.80229	0
1.1253	2.33188	-1.21321	41.1461	8.93977	0
1.1260	2.94353	-2.4341	44.8052	9.85521	0
1.1267	-0.109222	-0.908231	51.8276	9.24638	0
1.1273	-2.55033	2.1435	35.041	8.63317	0
1.1280	0.50242	0.617636	-9.82024	5.88685	0
1.1287	2.33188	-2.12912	-46.7468	2.22509	0
1.1293	0.80278	0.00767249	-54.0699	4.05597	0
1.1300	2.33188	0.617636	-40.9474	9.5486	0
1.1307	4.16135	-1.82318	-21.4139	9.5486	0
1.1313	2.33188	-0.60325	-3.71508	6.50006	0
1.1320	2.94353	1.22856	8.79592	7.71773	0
1.1327	2.33188	-2.4341	16.1191	8.93977	0
1.1333	-1.33251	-3.34904	13.0665	7.10889	0
1.1340	-0.415043	0.312654	-2.19134	8.63317	0
1.1347	1.72024	0.617636	-13.1786	11.3795	0
1.1353	-1.33251	-0.908231	-11.344	9.5486	0
1.1360	-2.24451	-0.908231	-7.99073	7.71773	0
1.1367	-1.94415	-1.51819	-13.1786	9.85521	0
1.1373	-6.82636	-0.60325	-18.6671	10.1618	0
1.1380	-10.7911	3.36439	-22.9428	8.63317	0
1.1387	-9.87365	3.66937	-33.3185	9.5486	0
1.1393	-10.7911	0.922617	-47.0526	9.85521	0
1.1400	-10.4853	1.22856	-51.6289	7.4155	0
1.1407	-5.60308	1.53354	-45.8295	6.80229	0
1.1413	-2.55033	-0.60325	-36.9775	9.5486	0
1.1420	-3.46779	-1.51819	-26.3011	12.2949	0
1.1427	-4.68561	-0.60325	-13.1786	10.464	0
1.1433	-3.16197	-0.60325	-1.27403	8.63317	0
1.1440	0.196599	-0.60325	10.9312	12.2949	0
1.1447	1.41442	0.312654	20.0889	16.8765	0
1.1453	-1.33251	0.312654	19.4774	15.3478	0
1.1460	-2.24451	-3.04406	10.9312	11.3795	0
1.1467	-1.33251	-5.48583	-0.0560574	10.7707	0
1.1473	-1.63833	-4.26495	-14.0908	13.2104	0
1.1480	-2.24451	-3.04406	-27.8249	14.1302	0
1.1487	-3.77361	-2.12912	-33.0127	13.2104	0
1.1493	-5.9089	-0.297309	-29.6544	12.6015	0
1.1500	-3.77361	0.312654	-19.5844	12.2949	0
1.1507	-0.109222	-1.51819	-5.24392	11.3795	0
1.1513	-2.24451	-1.51819	3.60806	10.464	0
1.1520	-6.82636	0.312654	2.69076	8.93977	0
1.1527	-6.82636	0.312654	0.861246	7.10889	0
1.1533	-5.9089	-2.12912	1.47278	6.80229	0
1.1540	-5.9089	-2.4341	-1.27403	8.02433	0
1.1547	-5.60308	-0.60325	-10.126	8.93977	0
1.1553	-4.38525	0.922617	-21.1133	9.24638	0
1.1560	-2.55033	0.922617	-23.855	9.85521	0
1.1567	-0.415043	0.00767249	-14.0908	10.7707	0
1.1573	1.41442	-0.60325	-3.10354	11.0773	0
1.1580	3.54971	0.617636	2.39008	9.5486	0
1.1587	3.85553	3.36439	6.96641	8.63317	0
1.1593	2.02606	3.05941	6.04911	9.5486	0
1.1600	1.1086	-0.297309	-0.356729	9.5486	0
1.1607	1.41442	-1.21321	-1.5798	10.464	0
1.1613	2.63771	0.00767249	1.47278	11.9927	0
1.1620	3.24389	-1.51819	2.69076	11.9927	0
1.1627	1.41442	-2.4341	3.91383	11.6861	0
1.1633	-1.02668	0.312654	3.30229	12.6015	0
1.1640	-1.94415	1.22856	1.47278	9.5486	0
1.1647	-2.55033	-1.51819	2.69076	6.80229	0
1.1653	-1.02668	-2.4341	2.99652	11.9927	0
1.1660	3.54971	-0.908231	-2.4971	15.0456	0
1.1667	2.94353	-1.51819	-5.54459	9.24638	0
1.1673	-4.07943	-2.73908	-4.02085	6.80229	0
1.1680	-7.13218	-3.04406	-5.24392	11.3795	0
1.1687	-6.82636	-2.73908	-7.3792	8.63317	0
1.1693	-8.35	-0.908231	-4.02085	3.44713	0
1.1700	-8.35	0.922617	2.69076	6.80229	0
1.1707	-6.82636	-1.21321	7.27218	7.71773	0
1.1713	-6.21472	-4.26495	6.96641	2.22509	0
1.1720	-4.38525	-4.56993	5.43757	2.53169	0
1.1727	-4.99143	-4.26495	7.27218	5.88685	0
1.1733	-8.96165	-4.26495	9.71322	2.53169	0
1.1740	-8.65582	-2.4341	8.49015	1.61625	0
1.1747	-4.68561	0.312654	5.43757	5.88685	0
1.1753	-4.99143	1.22856	6.04911	3.75374	0
1.1760	-7.73836	0.312654	10.6254	-1.74328	0
1.1767	-7.73836	-0.908231	13.678	-1.43667	0
1.1773	-4.99143	-1.21321	9.71322	1.00742	0
1.1780	-1.33251	-1.51819	2.69076	1.00742	0
1.1787	-0.415043	-2.73908	-0.356729	1.30965	0
1.1793	-0.720864	-3.04406	3.30229	2.22509	0
1.1800	1.1086	-3.65498	9.10169	3.14053	0
1.1807	3.24389	-3.65498	12.7658	3.14053	0
1.1813	3.24389	-2.12912	14.9011	0.394208	0
1.1820	3.24389	-1.21321	15.5126	0.091982	0
1.1827	2.33188	-2.4341	10.6254	5.27801	0
1.1833	-0.109222	-1.21321	2.69076	8.02433	0
1.1840	0.50242	0.00767249	1.16701	4.97141	0
1.1847	2.33188	-1.51819	3.91383	2.22509	0
1.1853	2.33188	-2.73908	4.52536	2.22509	0
1.1860	2.63771	-1.82318	6.96641	3.75374	0
1.1867	3.54971	1.53354	8.79592	5.58462	0
1.1873	1.72024	5.19524	4.83113	4.05597	0
1.1880	0.50242	4.89026	3.30229	-0.521231	0
1.1887	2.63771	1.83852	10.019	-0.521231	0
1.1893	4.77299	1.53354	12.46	4.97141	0
1.1900	5.07881	1.22856	9.71322	7.71773	0
1.1907	5.07881	-1.51819	11.237	4.97141	0
1.1913	5.99081	-2.73908	14.2895	4.05597	0
1.1920	8.13156	-1.21321	13.9838	5.27801	0
1.1927	9.96103	-1.21321	13.9838	4.66918	0
1.1933	10.2668	-0.908231	12.46	2.22509	0
1.1940	9.96103	0.312654	10.3248	0.394208	0
1.1947	8.43192	0.312654	11.5427	0.394208	0
1.1953	3.85553	0.617636	12.1543	1.30965	0
1.1960	-1.02668	2.44848	9.40745	2.8383	0
1.1967	-1.63833	1.53354	5.74334	2.8383	0
1.1973	-0.720864	-0.908231	1.16701	2.22509	0
1.1980	-2.24451	0.617636	0.861246	2.8383	0
1.1987	-2.55033	3.05941	6.96641	2.8383	0
1.1993	-0.415043	1.22856	8.49015	0.394208	0
1.2000	0.80278	-1.82318	7.87862	-2.35211	0
1.2007	2.02606	-1.82318	14.2895	-1.13006	0
1.2013	3.85553	-0.60325	20.3947	1.30965	0
1.2020	1.72024	-0.60325	25.2768	0.394208	0
1.2027	-2.24451	-1.51819	29.2416	0.394208	0
1.2033	-2.24451	-0.60325	13.3722	3.14053	0
1.2040	-1.33251	1.22856	-16.8376	3.44713	0
1.2047	-2.24451	-0.297309	-29.3486	2.22509	0
1.2053	-3.16197	-3.04406	-26.9076	3.75374	0
1.2060	-4.99143	0.00767249	-29.6544	6.19345	0
1.2067	-6.82636	3.66937	-27.5191	5.58462	0
1.2073	-4.99143	1.22856	-16.8376	3.14053	0
1.2080	-1.33251	-0.60325	-12.8728	2.22509	0
1.2087	0.80278	1.22856	-12.2613	2.53169	0
1.2093	2.02606	0.922617	-7.68496	2.22509	0
1.2100	3.24389	1.53354	-6.46189	3.14053	0
1.2107	1.41442	5.80616	-9.51447	6.50006	0
1.2113	-2.55033	5.50022	-11.9555	6.80229	0
1.2120	-4.38525	1.53354	-13.4793	2.22509	0
1.2127	-4.99143	0.312654	-18.6671	-0.214625	0
1.2133	-8.35	0.00767249	-25.0781	2.22509	0
1.2140	-9.87365	-1.21321	-27.5191	4.05597	0
1.2147	-5.9089	0.312654	-25.9954	3.75374	0
1.2153	-2.85615	1.22856	-24.7723	3.44713	0
1.2160	-2.24451	0.00767249	-21.1133	2.22509	0
1.2167	-0.415043	0.312654	-13.4793	1.30965	0
1.2173	-1.33251	0.312654	-9.51447	3.14053	0
1.2180	-2.55033	-1.51819	-7.68496	3.44713	0
1.2187	2.02606	-0.908231	-2.4971	1.30965	0
1.2193	2.94353	2.1435	3.30229	-0.521231	0
1.2200	-1.94415	1.22856	8.79592	1.00742	0
1.2207	-0.415043	-0.60325	17.6479	2.8383	0
1.2213	4.16135	0.312654	24.0537	2.22509	0
1.2220	4.46717	-0.60325	25.8883	2.22509	0
1.2227	6.29663	-1.51819	33.5172	4.05597	0
1.2233	7.51992	1.22856	39.3115	4.36257	0
1.2240	4.46717	3.36439	24.0537	2.22509	0
1.2247	6.90828	2.1435	0.555478	1.92286	0
1.2253	12.4021	0.312654	-6.46189	2.53169	0
1.2260	10.5727	0.312654	-3.71508	2.53169	0
1.2267	7.2141	0.922617	-2.79777	4.05597	0
1.2273	7.2141	0.922617	-0.356729	5.27801	0
1.2280	6.90828	-0.297309	1.47278	4.66918	0
1.2287	5.99081	-0.60325	-0.968265	3.14053	0
1.2293	4.16135	-1.21321	-0.356729	2.22509	0
1.2300	0.80278	-3.65498	4.21959	2.53169	0
1.2307	-2.85615	-2.73908	7.57794	2.53169	0
1.2313	-4.99143	-0.60325	9.40745	2.22509	0
1.2320	-5.29726	-3.34904	8.18438	4.05597	0
1.2327	-6.21472	-4.26495	3.30229	6.50006	0
1.2333	-10.7911	0.312654	5.1318	5.27801	0
1.2340	-15.0617	1.22856	11.5427	3.44713	0
1.2347	-15.9791	-1.51819	12.46	3.75374	0
1.2353	-17.8086	-1.51819	12.46	2.8383	0
1.2360	-18.4203	-0.297309	16.4248	0.091982	0
1.2367	-13.2322	-0.60325	17.9537	-0.214625	0
1.2373	-9.57329	-0.297309	23.4473	2.8383	0
1.2380	-10.4853	0.312654	27.7178	5.27801	0
1.2387	-10.7911	-1.82318	1.47278	6.19345	0
1.2393	-11.4028	-3.95997	-41.5589	5.88685	0
1.2400	-12.9264	-4.26495	-63.5283	5.88685	0
1.2407	-10.1795	-3.34904	-72.6861	4.66918	0
1.2413	-9.26747	-2.4341	-82.756	3.14053	0
1.2420	-11.4028	-1.82318	-73.6034	2.8383	0
1.2427	-8.04418	-1.82318	-49.7994	2.22509	0
1.2433	-2.55033	-1.21321	-35.148	4.05597	0
1.2440	-1.63833	-0.60325	-25.0781	8.63317	0
1.2447	-1.33251	-0.60325	-14.0908	9.5486	0
1.2453	-0.415043	-0.60325	-6.76766	7.10889	0
1.2460	-1.33251	0.617636	0.555478	7.4155	0
1.2467	-1.94415	3.05941	5.74334	10.464	0
1.2473	-3.77361	3.66937	6.35487	9.24638	0
1.2480	-6.82636	1.83852	12.46	4.97141	0
1.2487	-5.9089	-0.60325	12.46	5.27801	0
1.2493	-3.46779	0.312654	-4.93815	7.71773	0
1.2500	-4.99143	2.75443	-18.6671	7.71773	0
1.2507	-5.29726	3.97435	-19.8902	8.33094	0
1.2513	-2.55033	3.36439	-23.2485	9.5486	0
1.2520	1.1086	3.97435	-18.6671	7.4155	0
1.2527	5.07881	4.28029	-3.71508	5.88685	0
1.2533	5.38463	2.1435	-4.63238	8.02433	0
1.2540	2.63771	0.922617	-21.1133	8.63317	0
1.2547	3.54971	1.83852	-29.0479	6.50006	0
1.2553	5.99081	0.922617	-27.8249	6.19345	0
1.2560	3.24389	-1.21321	-24.1607	8.63317	0
1.2567	2.02606	-0.908231	-16.8376	8.93977	0
1.2573	5.07881	-0.297309	-8.59717	6.50006	0
1.2580	5.99081	0.617636	-1.27403	5.88685	0
1.2587	4.77299	4.28029	5.1318	10.1618	0
1.2593	3.85553	6.11114	9.71322	12.2949	0
1.2600	3.54971	2.75443	14.9011	8.02433	0
1.2607	5.99081	-0.297309	18.8659	4.66918	0
1.2613	8.73774	1.53354	16.1191	5.88685	0
1.2620	7.51992	3.05941	12.46	6.80229	0
1.2627	4.77299	0.312654	12.46	8.02433	0
1.2633	4.77299	-1.82318	13.3722	10.464	0
1.2640	5.69045	0.922617	17.6479	8.93977	0
1.2647	5.38463	1.83852	24.971	7.4155	0
1.2653	4.16135	-1.51819	26.4948	10.464	0
1.2660	2.94353	-1.82318	19.1716	13.2104	0
1.2667	1.72024	1.53354	1.47278	10.464	0
1.2673	-1.02668	2.1435	-22.3312	8.33094	0
1.2680	-2.24451	0.312654	-34.8422	9.5486	0
1.2687	-1.33251	0.922617	-28.7422	10.7707	0
1.2693	-2.85615	2.1435	-16.2261	9.5486	0
1.2700	-3.16197	0.922617	-4.93815	10.464	0
1.2707	0.50242	-0.60325	-1.88557	13.2104	0
1.2713	-2.55033	0.312654	-15.9203	13.2104	0
1.2720	-8.65582	-1.21321	-31.489	10.464	0
1.2727	-5.9089	-3.65498	-29.6544	7.71773	0
1.2733	-2.24451	-3.65498	-22.3312	6.80229	0
1.2740	-4.07943	-4.26495	-20.196	8.02433	0
1.2747	-4.07943	-5.48583	-15.0081	8.63317	0
1.2753	-2.24451	-2.73908	-10.7324	6.80229	0
1.2760	-3.16197	-0.297309	-12.2613	7.4155	0
1.2767	-2.85615	-2.73908	-9.51447	9.85521	0
1.2773	-1.33251	-2.73908	-1.27403	8.33094	0
1.2780	-1.02668	0.312654	2.08432	6.50006	0
1.2787	2.63771	-0.297309	5.1318	8.63317	0
1.2793	5.07881	-2.12912	12.1543	9.85521	0
1.2800	1.41442	-1.51819	16.1191	9.85521	0
1.2807	-0.415043	-1.51819	18.5601	10.464	0
1.2813	1.72024	-2.73908	23.1415	8.63317	0
1.2820	4.16135	-1.51819	26.4948	6.19345	0
1.2827	5.99081	1.22856	30.7704	8.02433	0
1.2833	5.38463	0.00767249	35.9583	8.63317	0
1.2840	2.33188	-3.34904	37.1763	5.88685	0
1.2847	2.94353	-3.34904	39.9231	6.50006	0
1.2853	5.38463	-1.21321	41.7577	8.93977	0
1.2860	3.54971	0.00767249	24.3595	7.4155	0
1.2867	3.54971	0.617636	-3.10354	6.80229	0
1.2873	5.99081	-0.60325	-15.9203	9.24638	0
1.2880	3.24389	-3.34904	-16.8376	8.63317	0
1.2887	-0.415043	-3.65498	-16.8376	6.80229	0
1.2893	-0.415043	-1.51819	-8.59717	6.19345	0
1.2900	-0.720864	-0.297309	5.1318	5.27801	0
1.2907	-1.02668	1.22856	16.7306	4.66918	0
1.2913	2.02606	1.53354	27.7178	5.58462	0
1.2920	2.63771	-0.908231	37.482	4.05597	0
1.2927	0.50242	-0.908231	41.7577	1.30965	0
1.2933	0.196599	1.22856	44.1987	0.394208	0
1.2940	1.41442	0.312654	48.1635	1.61625	0
1.2947	0.196599	1.22856	48.7751	3.14053	0
1.2953	-4.38525	2.1435	48.1635	1.00742	0
1.2960	-9.26747	-1.21321	51.8276	-3.57416	0
1.2967	-7.13218	-2.4341	54.5744	-2.35211	0
1.2973	-1.33251	0.922617	55.7924	0.394208	0
1.2980	-1.33251	0.617636	59.1508	-1.43667	0
1.2987	-4.07943	-2.4341	40.5346	-0.521231	0
1.2993	-1.63833	-1.51819	-22.9428	3.14053	0
1.3000	2.94353	-0.60325	-90.3849	0.091982	0
1.3007	3.54971	-1.21321	-107.477	-2.96094	0
1.3013	2.63771	-0.60325	-84.5855	-1.43667	0
1.3020	2.33188	-0.297309	-61.6988	-3.26755	0
1.3027	2.33188	-0.297309	-52.2404	-5.09843	0
1.3033	-0.109222	1.83852	-48.2705	-2.0455	0
1.3040	-2.55033	2.1435	-39.7243	-1.74328	0
1.3047	-1.94415	0.312654	-23.2485	-4.18299	0
1.3053	0.196599	0.312654	-8.59717	-3.26755	0
1.3060	1.1086	0.922617	-0.968265	-2.35211	0
1.3067	2.02606	2.1435	1.16701	-2.96094	0
1.3073	-0.109222	4.58527	2.69076	-4.4896	0
1.3080	-6.21472	4.89026	11.237	-7.23592	0
1.3087	-8.35	2.75443	21.6127	-7.53814	0
1.3093	-4.99143	1.83852	28.9358	-6.01387	0
1.3100	-4.38525	2.44848	39.0109	-6.32048	0
1.3107	-5.29726	3.97435	46.6398	-5.40504	0
1.3113	-2.55033	3.66937	46.6398	-6.01387	0
1.3120	-1.33251	1.53354	49.6924	-8.45358	0
1.3127	-2.55033	3.05941	46.9455	-6.92931	0
1.3133	-0.720864	5.50022	21.6127	-4.79182	0
1.3140	2.33188	1.83852	-5.54459	-7.23592	0
1.3147	1.1086	-1.82318	-17.7549	-7.84475	0
1.3153	-1.33251	-0.60325	-22.3312	-6.6227	0
1.3160	-0.415043	0.312654	-15.9203	-9.06679	0
1.3167	1.1086	0.312654	-6.76766	-10.8977	0
1.3173	-0.415043	2.1435	-20.8075	-10.5911	0
1.3180	-2.24451	1.53354	-44.6115	-9.06679	0
1.3187	-0.415043	1.22856	-46.441	-5.09843	0
1.3193	0.50242	4.89026	-37.8948	-5.40504	0
1.3200	-3.77361	4.28029	-34.8422	-13.0308	0
1.3207	-4.07943	-0.297309	-27.8249	-15.1683	0
1.3213	0.80278	-0.908231	-18.0607	-10.5911	0
1.3220	-0.415043	2.44848	-12.8728	-8.76019	0
1.3227	-5.60308	3.05941	-8.59717	-7.84475	0
1.3233	-4.38525	1.22856	-3.40931	-5.40504	0
1.3240	-1.63833	1.53354	1.47278	-7.23592	0
1.3247	-1.63833	3.97435	8.18438	-10.5911	0
1.3253	-0.109222	3.05941	13.3722	-9.06679	0
1.3260	1.41442	0.00767249	12.46	-4.79182	0
1.3267	-1.33251	0.00767249	11.237	-3.26755	0
1.3273	-1.63833	0.617636	12.7658	-6.01387	0
1.3280	0.50242	-1.51819	14.2895	-7.84475	0
1.3287	0.50242	-1.51819	18.5601	-6.92931	0
1.3293	-1.02668	0.00767249	24.971	-7.84475	0
1.3300	-0.415043	-0.60325	27.1063	-8.45358	0
1.3307	-0.109222	0.617636	29.5474	-5.40504	0
1.3313	-2.24451	2.1435	34.4294	-6.32048	0
1.3320	-2.55033	-0.297309	22.2242	-11.1999	0
1.3327	2.02606	-2.73908	-6.15612	-10.5911	0
[truncated: 48,940 more rows]
