# Supplementary material for: Identification of Haptic Based Guiding Using Hard Reins
Source: PLoS One. 2015 Jul 22;10(7):e0132020. doi: 10.1371/journal.pone.0132020 (PMC4511788; doi:10.1371/journal.pone.0132020)
Supplement: S4 File — (ZIP) [file pone.0132020.s004.zip › EMGData2/Subject10/T19/t19.txt]

0.0000	-6.28783	-0.597089	-23.6391	-44.8578	0
0.0007	-9.33825	-3.34343	-25.4682	-50.9593	0
0.0013	-11.4751	-3.64873	-23.3305	-54.9266	0
0.0020	-14.8301	-4.25798	-22.7245	-61.6433	0
0.0027	-18.4949	-4.25798	-24.2507	-65.3093	0
0.0033	-20.0227	-2.42753	-24.5536	-63.175	0
0.0040	-18.1904	-2.73283	-23.9421	-60.1242	0
0.0047	-17.8858	-3.64873	-23.6391	-58.5925	0
0.0053	-19.4084	-3.34343	-20.8897	-50.658	0
0.0060	-15.7489	-2.73283	-15.3965	-33.5711	0
0.0067	-9.94727	-2.42753	-12.3442	-18.6185	0
0.0073	-7.81571	-1.81694	-9.29178	-9.4662	0
0.0080	-2.93289	-1.51164	-1.35786	3.96727	0
0.0087	4.08682	-2.42753	6.26746	22.2719	0
0.0093	5.00569	-3.34343	10.2344	36.0067	0
0.0100	4.70118	-2.12223	17.5624	46.3894	0
0.0107	9.27414	0.318808	25.1877	56.7596	0
0.0113	12.9389	1.54	24.8847	62.5598	0
0.0120	15.6848	0.929406	23.0555	64.0915	0
0.0127	20.2631	-1.20634	26.7139	67.4436	0
0.0133	22.4	-1.81694	29.7662	69.2766	0
0.0140	22.0955	0.0135088	29.4633	67.1423	0
0.0147	23.9226	0.624107	27.9371	64.0915	0
0.0153	23.3136	0.318808	24.2731	54.324	0
0.0160	18.1262	1.23471	18.477	36.9232	0
0.0167	12.6344	2.1506	13.8984	24.1049	0
0.0173	8.96963	0.318808	7.79365	14.0361	0
0.0180	7.44709	-1.51164	0.168329	-2.44816	0
0.0187	5.91921	-2.42753	-7.15961	-19.535	0
0.0193	1.0364	-1.81694	-12.3442	-33.2698	0
0.0200	-5.3743	-2.42753	-15.3965	-47.6072	0
0.0207	-8.12022	-5.47917	-20.5867	-59.8103	0
0.0213	-9.94727	-6.08977	-25.1652	-65.3093	0
0.0220	-12.3887	-2.73283	-24.2507	-69.5779	0
0.0227	-14.2211	0.0135088	-23.0275	-73.5451	0
0.0233	-15.7489	0.0135088	-27.2974	-74.4616	0
0.0240	-16.967	-1.51164	-29.4352	-73.5451	0
0.0247	-17.2715	-4.25798	-28.2176	-69.8917	0
0.0253	-16.0535	-5.78447	-26.6914	-58.5925	0
0.0260	-11.1706	-5.17387	-22.1129	-43.9413	0
0.0267	-4.75994	-3.34343	-14.4819	-31.4368	0
0.0273	-1.70952	-1.81694	-7.77121	-20.4515	0
0.0280	0.731888	-2.42753	2.60911	-8.85103	0
0.0287	4.08682	-4.25798	12.0692	5.80025	0
0.0293	5.00569	-2.73283	12.9838	21.6693	0
0.0300	4.08682	0.318808	13.8984	35.4041	0
0.0307	5.6147	0.929406	22.1409	45.4729	0
0.0313	8.96963	-0.597089	29.1603	52.7923	0
0.0320	10.193	-0.901038	30.6808	58.5925	0
0.0327	10.193	1.23471	30.6808	62.2585	0
0.0333	11.7155	2.4559	27.6341	61.0281	0
0.0340	14.7713	1.54	23.9701	57.0609	0
0.0347	15.6848	0.318808	21.5293	54.0101	0
0.0353	12.0254	0.318808	15.7276	46.6907	0
0.0360	6.83274	-0.29179	8.40525	31.4368	0
0.0367	5.31019	-0.597089	5.66148	18.0034	0
0.0373	4.70118	-0.29179	3.82669	9.76752	0
0.0380	2.86879	-2.12223	-0.140274	-4.88376	0
0.0387	2.86879	-3.64873	-7.4626	-24.1049	0
0.0393	1.64541	-2.42753	-14.7849	-37.8397	0
0.0400	-4.15093	-0.901038	-17.2313	-48.2224	0
0.0407	-9.03374	-0.901038	-14.7849	-60.7268	0
0.0413	-9.03374	-2.42753	-17.2313	-68.0587	0
0.0420	-9.33825	-3.34343	-23.6391	-70.8082	0
0.0427	-12.0842	-2.73283	-24.8566	-75.3781	0
0.0433	-13.3075	-0.597089	-19.9751	-75.9933	0
0.0440	-13.003	-0.901038	-15.0935	-71.4108	0
0.0447	-13.9166	-2.73283	-14.4819	-68.0587	0
0.0453	-13.003	-0.901038	-15.0935	-59.8103	0
0.0460	-9.33825	3.06515	-9.60039	-43.3386	0
0.0467	-7.20135	3.67575	-3.19265	-29.3025	0
0.0473	-6.28783	1.23471	-3.19265	-20.7528	0
0.0480	-4.45543	3.37045	-0.751871	-7.93454	0
0.0487	-2.01403	6.11679	7.49066	9.76752	0
0.0493	0.42738	3.37045	12.9838	25.6366	0
0.0500	2.86879	0.624107	16.0362	39.3714	0
0.0507	5.6147	1.23471	20.6147	50.9593	0
0.0513	9.58399	0.624107	23.3585	58.2912	0
0.0520	13.8524	1.23471	24.2731	62.8611	0
0.0527	15.3803	5.81284	24.8847	66.5271	0
0.0533	12.6344	7.03269	21.2207	67.4436	0
0.0540	8.36062	3.06515	17.8654	66.5271	0
0.0547	8.05611	1.8453	17.5624	63.175	0
0.0553	10.802	3.37045	13.8984	52.1897	0
0.0560	11.411	3.37045	6.57607	36.3206	0
0.0567	10.4975	2.1506	1.08292	24.4188	0
0.0573	10.802	3.06515	-3.49564	17.0869	0
0.0580	10.193	5.81284	-8.6858	4.26858	0
0.0587	5.00569	7.64329	-12.6528	-14.0361	0
0.0593	-2.62304	5.50754	-15.7051	-32.3533	0
0.0600	-7.20135	2.1506	-19.0605	-46.3894	0
0.0607	-7.20135	1.23471	-19.9751	-53.4075	0
0.0613	-9.03374	1.54	-19.9751	-56.1569	0
0.0620	-15.4444	1.23471	-20.8897	-59.8103	0
0.0627	-19.4084	-1.20634	-20.8897	-63.4763	0
0.0633	-18.4949	-3.34343	-18.4489	-62.5598	0
0.0640	-17.5813	-1.20634	-16.3111	-58.2912	0
0.0647	-19.1039	1.8453	-16.6197	-54.324	0
0.0653	-19.1039	1.23471	-16.3111	-44.2551	0
0.0660	-14.5256	-0.597089	-12.6528	-27.7709	0
0.0667	-9.94727	0.318808	-8.0742	-14.0361	0
0.0673	-9.33825	1.54	-3.19265	-3.35209	0
0.0680	-6.59233	1.23471	3.5237	11.9018	0
0.0687	0.42738	1.23471	10.543	27.4696	0
0.0693	4.70118	3.06515	16.0362	39.6727	0
0.0700	5.6147	3.67575	21.2207	53.4075	0
0.0707	8.66513	3.98105	26.1079	65.6106	0
0.0713	11.7155	4.89694	27.9371	70.4943	0
0.0720	14.4668	3.37045	29.4633	72.93	0
0.0727	19.3496	1.23471	32.207	75.9933	0
0.0733	21.1767	2.1506	30.3778	77.8137	0
0.0740	18.4308	3.67575	27.3255	75.9933	0
0.0747	18.4308	3.37045	28.2401	70.4943	0
0.0753	19.0398	3.37045	26.7139	61.9446	0
0.0760	16.5984	2.4559	19.6945	48.5237	0
0.0767	15.3803	0.0135088	15.7276	31.7382	0
0.0773	13.5479	0.624107	14.2014	18.9199	0
0.0780	8.36062	2.75985	9.93143	7.01805	0
0.0787	4.70118	0.318808	4.74128	-11.6005	0
0.0793	1.3409	-3.34343	-2.88404	-29.6039	0
0.0800	-5.67881	-2.73283	-16.0081	-40.2879	0
0.0807	-11.7797	-1.20634	-25.7712	-50.3567	0
0.0813	-15.4444	-2.42753	-27.2974	-57.3747	0
0.0820	-18.7994	-3.95403	-30.0468	-58.5925	0
0.0827	-19.7129	-2.73283	-34.6254	-62.2585	0
0.0833	-19.1039	-0.597089	-35.5399	-66.841	0
0.0840	-21.2408	-0.597089	-34.6254	-64.6941	0
0.0847	-24.2912	-2.42753	-35.237	-60.7268	0
0.0853	-24.9056	-4.25798	-31.876	-53.4075	0
0.0860	-21.5453	-3.34343	-25.4682	-36.9232	0
0.0867	-16.6625	-0.901038	-20.2781	-21.0541	0
0.0873	-15.1399	-0.597089	-14.1789	-11.2866	0
0.0880	-13.3075	-1.51164	-6.24502	1.2178	0
0.0887	-6.28783	-1.81694	0.774315	17.0869	0
0.0893	-1.40501	-1.51164	5.66148	30.5203	0
0.0900	1.94992	0.0135088	9.62844	42.1083	0
0.0907	8.36062	1.23471	12.9838	51.2732	0
0.0913	13.2434	0.929406	15.7276	57.0609	0
0.0920	13.2434	0.624107	17.5624	63.7776	0
0.0927	14.7713	3.06515	19.6945	69.2766	0
0.0933	17.5172	3.98105	20.6147	68.6614	0
0.0940	17.8217	2.1506	19.3915	65.6106	0
0.0947	17.5172	3.37045	16.9508	62.2585	0
0.0953	13.8524	5.50754	16.0362	51.2732	0
0.0960	7.44709	3.98105	13.8984	31.7382	0
0.0967	6.52823	1.8453	9.31984	15.8691	0
0.0973	8.36062	0.624107	4.43829	7.31936	0
0.0980	4.70118	-0.29179	0.168329	-5.49894	0
0.0987	-1.40501	0.318808	-6.24502	-22.8871	0
0.0993	-3.84642	0.624107	-12.9558	-36.0067	0
0.1000	-5.67881	-0.597089	-16.9227	-46.0881	0
0.1007	-9.94727	0.0135088	-18.4489	-58.2912	0
0.1013	-13.612	0.318808	-19.3635	-67.1423	0
0.1020	-16.358	-1.81694	-19.0605	-69.5779	0
0.1027	-19.1039	-1.20634	-19.0605	-71.7122	0
0.1033	-18.4949	-0.29179	-20.8897	-73.5451	0
0.1040	-16.358	-3.34343	-21.1983	-70.8082	0
0.1047	-15.4444	-4.25798	-18.1459	-65.6106	0
0.1053	-13.612	-1.20634	-14.7849	-57.3747	0
0.1060	-10.8661	0.318808	-10.212	-43.9413	0
0.1067	-9.94727	0.929406	-4.10724	-28.3861	0
0.1073	-8.42472	2.4559	0.168329	-16.7856	0
0.1080	-2.93289	1.8453	3.82669	-7.31936	0
0.1087	1.94992	-0.597089	9.62844	7.93454	0
0.1093	4.70118	-1.20634	15.7276	27.1557	0
0.1100	9.27414	-1.51164	20.0031	41.807	0
0.1107	14.4668	-3.34343	20.3061	52.491	0
0.1113	16.5984	-3.03813	16.9508	59.8103	0
0.1120	16.5984	0.318808	15.4246	62.2585	0
0.1127	17.5172	1.23471	15.7276	63.7776	0
0.1133	19.6541	0.318808	16.6478	67.7449	0
0.1140	22.7046	1.23471	19.3915	68.0587	0
0.1147	23.6181	1.23471	22.7469	60.1242	0
0.1153	22.0955	-1.81694	23.3585	47.3059	0
0.1160	19.6541	-2.42753	23.9701	33.5711	0
0.1167	15.6848	-0.901038	21.5293	22.5858	0
0.1173	10.193	-3.95403	8.70824	13.7348	0
0.1180	5.6147	-4.56328	-6.54801	0.301312	0
0.1187	2.86879	0.929406	-14.4819	-16.7856	0
0.1193	-3.54191	3.37045	-20.8897	-30.8217	0
0.1200	-12.3887	0.929406	-28.5206	-42.4222	0
0.1207	-17.2715	0.929406	-30.9614	-53.1062	0
0.1213	-17.8858	1.23471	-28.2176	-59.8103	0
0.1220	-18.7994	-1.81694	-25.7712	-64.3928	0
0.1227	-20.6318	-3.95403	-25.1652	-68.9752	0
0.1233	-22.4642	-4.25798	-25.1652	-69.2766	0
0.1240	-23.6822	-4.25798	-25.7712	-66.2258	0
0.1247	-22.7687	-3.03813	-24.5536	-61.6433	0
0.1253	-19.1039	-2.42753	-19.9751	-51.5745	0
0.1260	-13.612	-4.25798	-15.3965	-36.9232	0
0.1267	-10.5616	-4.86858	-12.3442	-23.8036	0
0.1273	-9.33825	-2.42753	-8.0742	-11.6005	0
0.1280	-5.3743	-1.51164	-1.35786	3.35209	0
0.1287	1.0364	-2.42753	5.04988	18.6185	0
0.1293	4.70118	-2.42753	9.93143	32.6546	0
0.1300	7.44709	-2.42753	16.9508	44.5564	0
0.1307	11.1065	-1.20634	24.2731	54.9266	0
0.1313	11.7155	1.54	24.2731	61.0281	0
0.1320	12.6344	2.1506	19.6945	62.8611	0
0.1327	16.5984	-1.20634	20.9177	62.8611	0
0.1333	18.7353	-2.42753	26.1079	64.6941	0
0.1340	19.0398	0.318808	26.7139	66.5271	0
0.1347	21.791	1.23471	25.4963	62.5598	0
0.1353	23.0091	0.0135088	26.1079	51.8758	0
0.1360	19.9586	-0.901038	23.3585	36.3206	0
0.1367	16.5984	-0.597089	16.6478	25.0214	0
0.1373	11.411	-0.29179	12.0692	16.1704	0
0.1380	5.6147	-1.20634	7.49066	1.51911	0
0.1387	2.86879	-1.81694	-1.66646	-16.7856	0
0.1393	-0.181636	0.0135088	-8.98879	-31.123	0
0.1400	-4.45543	1.23471	-12.6528	-42.7235	0
0.1407	-8.12022	-0.901038	-17.2313	-53.1062	0
0.1413	-12.6985	-3.03813	-23.3305	-59.8103	0
0.1420	-17.2715	-2.12223	-26.6914	-65.6106	0
0.1427	-20.9363	-0.29179	-30.0468	-69.8917	0
0.1433	-25.5146	0.318808	-33.7108	-69.2766	0
0.1440	-26.4281	-1.20634	-34.0138	-68.0587	0
0.1447	-21.8498	-3.95403	-28.5206	-66.2258	0
0.1453	-18.1904	-5.78447	-19.9751	-55.2405	0
0.1460	-15.1399	-5.17387	-12.6528	-39.0575	0
0.1467	-10.8661	-3.64873	-7.77121	-26.8544	0
0.1473	-10.8661	-3.64873	-2.88404	-16.4843	0
0.1480	-11.1706	-3.03813	4.74128	-1.2178	0
0.1487	-5.3743	0.318808	12.6808	14.6513	0
0.1493	0.122872	2.75985	16.9508	28.6874	0
0.1500	2.56428	1.23471	18.477	42.1083	0
0.1507	8.05611	0.0135088	18.477	52.1897	0
0.1513	11.411	2.1506	18.477	57.3747	0
0.1520	12.3299	4.59165	19.3915	62.5598	0
0.1527	16.2939	5.20224	20.6147	66.5271	0
0.1533	18.7353	6.42209	20.6147	64.6941	0
0.1540	19.3496	6.11679	21.2207	61.0281	0
0.1547	23.0091	4.59165	22.1409	56.4583	0
0.1553	21.1767	5.20224	18.477	42.7235	0
0.1560	15.0758	6.72739	12.0692	25.9379	0
0.1567	14.7713	5.20224	8.70824	14.0361	0
0.1573	14.157	2.75985	5.66148	3.96727	0
0.1580	7.14259	2.1506	1.08292	-9.15234	0
0.1587	1.0364	2.4559	-5.32482	-24.1049	0
0.1593	-4.45543	2.1506	-12.6528	-39.6727	0
0.1600	-10.5616	0.624107	-16.0081	-52.7923	0
0.1607	-11.4751	-0.597089	-14.1789	-63.7776	0
0.1613	-11.4751	0.318808	-15.0935	-72.6286	0
0.1620	-15.4444	1.54	-18.1459	-76.2946	0
0.1627	-17.2715	0.318808	-18.1459	-76.5959	0
0.1633	-18.1904	-3.03813	-18.4489	-77.5124	0
0.1640	-18.4949	-5.17387	-20.8897	-73.859	0
0.1647	-15.1399	-3.95403	-19.9751	-65.008	0
0.1653	-12.0842	-0.901038	-16.9227	-55.8431	0
0.1660	-12.0842	0.624107	-12.0412	-43.0248	0
0.1667	-8.72923	0.624107	-4.10724	-26.8544	0
0.1673	-4.75994	0.0135088	-0.751871	-14.35	0
0.1680	-4.15093	-0.597089	-0.443267	-2.13429	0
0.1687	0.122872	0.318808	6.87906	15.5678	0
0.1693	7.7516	2.75985	13.2868	32.6546	0
0.1700	12.0254	3.37045	13.8984	44.5564	0
0.1707	13.8524	1.8453	17.2538	53.7088	0
0.1713	15.3803	2.1506	21.2207	59.2077	0
0.1720	17.5172	2.1506	18.477	62.8611	0
0.1727	19.0398	0.624107	15.1216	67.7449	0
0.1733	17.5172	1.54	16.6478	71.1095	0
0.1740	15.6848	4.28635	21.2207	70.4943	0
0.1747	17.2127	4.89694	23.0555	63.4763	0
0.1753	16.2939	2.75985	17.8654	49.4402	0
0.1760	12.6344	0.929406	11.1546	34.4876	0
0.1767	11.1065	0.929406	8.40525	24.4188	0
0.1773	9.27414	1.23471	4.43829	13.4209	0
0.1780	5.31019	1.23471	-1.05486	-2.13429	0
0.1787	3.1733	2.1506	-5.32482	-16.7856	0
0.1793	-2.62304	3.67575	-12.3442	-30.5203	0
0.1800	-13.612	1.8453	-19.3635	-45.1716	0
0.1807	-16.0535	-2.12223	-19.3635	-54.324	0
0.1813	-11.1706	-3.34343	-18.1459	-57.0734	0
0.1820	-11.4751	-2.73283	-19.0605	-60.7268	0
0.1827	-15.4444	-2.73283	-19.0605	-66.2258	0
0.1833	-16.0535	-3.34343	-19.0605	-66.2258	0
0.1840	-14.8301	-3.95403	-20.2781	-61.6433	0
0.1847	-13.9166	-4.25798	-21.8043	-54.6253	0
0.1853	-11.4751	-4.86858	-22.4159	-42.7235	0
0.1860	-7.50586	-5.17387	-19.9751	-27.7709	0
0.1867	-5.98332	-3.34343	-14.7849	-14.9526	0
0.1873	-6.28783	-2.12223	-9.90338	-2.13429	0
0.1880	-2.62304	-2.73283	-2.27806	13.1196	0
0.1887	3.1733	-1.51164	7.49066	28.0722	0
0.1893	5.91921	0.318808	12.0692	43.64	0
0.1900	8.05611	0.318808	14.51	57.6761	0
0.1907	12.3299	2.1506	19.3915	67.1423	0
0.1913	14.4668	4.59165	20.9177	71.1095	0
0.1920	13.8524	1.54	18.477	74.7629	0
0.1927	12.0254	-1.51164	18.477	80.5632	0
0.1933	9.8885	1.23471	20.3061	84.2291	0
0.1940	10.802	2.1506	20.3061	83.0113	0
0.1947	13.2434	-1.51164	18.78	77.5124	0
0.1953	11.411	-0.597089	17.5624	65.6106	0
0.1960	8.96963	1.54	15.4246	48.2224	0
0.1967	8.36062	-0.597089	10.2344	35.4041	0
0.1973	4.70118	-1.51164	4.74128	25.9379	0
0.1980	1.0364	1.23471	1.38591	10.9853	0
0.1987	0.122872	1.8453	-3.49564	-7.01805	0
0.1993	-4.45543	0.318808	-10.515	-20.4515	0
0.2000	-11.7797	-1.20634	-14.4819	-30.8217	0
0.2007	-16.358	-2.42753	-17.2313	-40.5892	0
0.2013	-20.3273	-3.34343	-19.6721	-49.1389	0
0.2020	-22.1543	-3.34343	-20.8897	-56.1569	0
0.2027	-19.1039	-2.12223	-22.7245	-58.9064	0
0.2033	-18.1904	-0.597089	-22.1129	-57.6761	0
0.2040	-22.4642	-1.81694	-17.5343	-56.7596	0
0.2047	-23.6822	-4.25798	-13.5673	-52.491	0
0.2053	-20.6318	-4.86858	-12.3442	-39.6727	0
0.2060	-16.358	-4.25798	-9.60039	-24.1049	0
0.2067	-11.7797	-4.25798	-4.10724	-12.2031	0
0.2073	-7.81571	-3.34343	1.08292	-1.2178	0
0.2080	-4.45543	-3.34343	5.96447	14.6513	0
0.2087	0.731888	-5.78447	9.62844	33.8724	0
0.2093	5.91921	-4.86858	14.2014	48.2224	0
0.2100	9.58399	-0.901038	21.5293	55.2405	0
0.2107	13.2434	0.0135088	26.1079	62.5598	0
0.2113	14.7713	-1.20634	24.8847	71.4108	0
0.2120	15.3803	0.0135088	22.1409	74.7629	0
0.2127	19.3496	-0.29179	21.2207	74.7629	0
0.2133	23.0091	-2.73283	20.9177	77.2111	0
0.2140	22.4	-1.51164	21.8323	77.2111	0
0.2147	23.0091	2.4559	20.0031	67.7449	0
0.2153	22.4	3.37045	14.51	54.324	0
0.2160	17.2127	0.624107	11.1546	39.6727	0
0.2167	13.8524	-1.81694	9.93143	25.9379	0
0.2173	13.8524	-2.42753	5.66148	15.5678	0
0.2180	9.58399	-1.51164	1.08292	3.35209	0
0.2187	4.70118	-1.20634	-4.41023	-15.2539	0
0.2193	2.86879	-3.64873	-12.3442	-31.4368	0
0.2200	-2.62304	-6.08977	-18.7575	-40.2879	0
0.2207	-10.8661	-5.17387	-22.4159	-48.2224	0
0.2213	-14.5256	-3.34343	-25.7712	-55.8431	0
0.2220	-14.8301	-3.34343	-26.9944	-59.2077	0
0.2227	-16.358	-3.34343	-24.8566	-61.6433	0
0.2233	-16.0535	-3.64873	-24.8566	-61.9572	0
0.2240	-14.5256	-5.17387	-25.1652	-58.9064	0
0.2247	-15.4444	-5.47917	-20.5867	-53.4075	0
0.2253	-16.358	-4.25798	-14.4819	-41.2044	0
0.2260	-13.003	-1.51164	-9.29178	-24.7201	0
0.2267	-8.72923	-0.597089	-5.02183	-14.0361	0
0.2273	-8.72923	-2.12223	-5.02183	-7.31936	0
0.2280	-9.03374	-2.12223	-4.71883	7.63323	0
0.2287	-3.2374	0.0135088	2.9121	24.4188	0
0.2293	3.78231	0.0135088	11.1546	36.3206	0
0.2300	7.44709	-1.20634	12.3722	48.2224	0
0.2307	8.96963	-0.29179	14.813	60.4255	0
0.2313	8.96963	0.624107	19.3915	67.4436	0
0.2320	8.96963	1.23471	19.3915	70.193	0
0.2327	10.802	3.06515	18.174	71.1095	0
0.2333	12.6344	2.75985	19.3915	70.193	0
0.2340	12.9389	0.624107	18.78	68.9627	0
0.2347	12.0254	0.929406	19.0886	63.7776	0
0.2353	10.802	3.06515	19.3915	52.1897	0
0.2360	11.1065	2.4559	14.813	37.5384	0
0.2367	12.0254	0.0135088	10.846	24.7201	0
0.2373	8.36062	-0.901038	8.10225	11.9018	0
0.2380	4.39133	0.318808	0.168329	-3.05078	0
0.2387	4.70118	1.54	-7.15961	-18.6185	0
0.2393	1.64541	2.1506	-9.60039	-34.1863	0
0.2400	-3.54191	1.23471	-13.8703	-48.825	0
0.2407	-4.15093	-0.597089	-17.2313	-57.9899	0
0.2413	-5.98332	-2.12223	-16.3111	-62.2585	0
0.2420	-13.612	-1.81694	-19.3635	-66.5271	0
0.2427	-18.7994	-0.597089	-23.6391	-70.8082	0
0.2433	-17.5813	-0.597089	-22.7245	-70.193	0
0.2440	-15.7489	-1.20634	-23.0275	-66.841	0
0.2447	-16.0535	-1.51164	-21.8043	-61.342	0
0.2453	-17.5813	-1.51164	-15.0935	-51.5745	0
0.2460	-18.1904	-0.29179	-13.2644	-38.7562	0
0.2467	-14.2211	2.4559	-15.7051	-25.0214	0
0.2473	-8.72923	3.67575	-10.515	-11.2866	0
0.2480	-4.45543	1.8453	0.168329	2.4356	0
0.2487	-1.40501	2.1506	6.57607	17.0869	0
0.2493	1.0364	3.67575	10.2344	31.7382	0
0.2500	3.1733	2.1506	14.2014	45.4729	0
0.2507	5.00569	1.54	15.7276	56.4583	0
0.2513	7.7516	4.89694	12.0692	60.4255	0
0.2520	13.5479	5.81284	9.93143	60.1242	0
0.2527	20.2631	4.59165	15.1216	64.3928	0
0.2533	24.8415	4.89694	19.3915	68.6614	0
0.2540	25.4505	6.72739	16.6478	65.3093	0
0.2547	20.2631	7.03269	12.6808	59.8103	0
0.2553	15.0758	5.50754	9.31984	52.491	0
0.2560	14.7713	2.1506	6.57607	36.3206	0
0.2567	12.9389	0.929406	7.18767	21.0541	0
0.2573	9.27414	2.4559	6.87906	11.2866	0
0.2580	8.36062	1.8453	1.99751	-4.88376	0
0.2587	5.91921	0.318808	-2.58105	-25.9379	0
0.2593	2.86879	2.1506	-7.77121	-40.2879	0
0.2600	2.25977	4.28635	-12.9558	-50.0554	0
0.2607	-2.01403	2.4559	-13.2644	-57.9899	0
0.2613	-10.5616	-0.597089	-10.212	-63.7776	0
0.2620	-11.7797	-1.20634	-9.60039	-70.4943	0
0.2627	-8.42472	2.1506	-11.4296	-73.859	0
0.2633	-10.8661	3.98105	-14.7849	-71.7122	0
0.2640	-14.5256	1.23471	-17.2313	-70.8082	0
0.2647	-13.612	-0.901038	-14.4819	-68.0587	0
0.2653	-10.5616	0.318808	-10.818	-55.2405	0
0.2660	-4.15093	0.929406	-10.515	-39.6727	0
0.2667	2.86879	0.929406	-8.37719	-29.9052	0
0.2673	4.70118	1.8453	-2.58105	-20.7528	0
0.2680	5.91921	1.8453	2.60911	-6.71674	0
0.2687	10.802	1.23471	6.57607	10.3701	0
0.2693	14.7713	2.1506	8.10225	26.5531	0
0.2700	17.8217	3.06515	8.40525	38.4549	0
0.2707	22.4	3.06515	10.846	45.4729	0
0.2713	24.8415	3.06515	12.9838	50.9593	0
0.2720	24.2324	3.98105	12.9838	56.4583	0
0.2727	25.4505	3.67575	14.813	59.8103	0
0.2733	26.6738	1.54	16.9508	58.2912	0
0.2740	27.2829	2.1506	15.7276	54.9266	0
0.2747	26.6738	5.50754	12.0692	49.4402	0
0.2753	21.4812	5.20224	7.18767	34.4876	0
0.2760	14.4668	3.06515	1.99751	15.2539	0
0.2767	12.9389	3.67575	-1.35786	3.66596	0
0.2773	11.1065	3.98105	-4.10724	-4.88376	0
0.2780	2.86879	1.23471	-11.4296	-18.9199	0
0.2787	-4.75994	0.0135088	-19.0605	-35.4041	0
0.2793	-8.12022	-0.29179	-23.3305	-50.658	0
0.2800	-10.8661	0.318808	-26.3828	-63.7776	0
0.2807	-13.612	0.318808	-27.2974	-70.8082	0
0.2813	-15.7489	-1.81694	-24.5536	-75.0768	0
0.2820	-19.1039	-3.64873	-23.6391	-81.4797	0
0.2827	-22.7687	-1.51164	-23.0275	-85.7608	0
0.2833	-24.5957	-0.597089	-20.8897	-85.1456	0
0.2840	-23.6822	-1.51164	-20.5867	-80.877	0
0.2847	-22.7687	0.0135088	-19.9751	-71.4108	0
0.2853	-22.4642	0.0135088	-14.1789	-57.9899	0
0.2860	-19.1039	-0.901038	-5.63342	-46.0881	0
0.2867	-13.003	1.54	-1.05486	-35.7054	0
0.2873	-10.2571	1.23471	0.168329	-23.1884	0
0.2880	-10.8661	-3.34343	5.35288	-9.76752	0
0.2887	-9.33825	-4.25798	15.1216	5.18507	0
0.2893	-5.67881	-2.12223	19.6945	20.7528	0
0.2900	-0.795995	-1.51164	17.5624	33.5711	0
0.2907	3.78231	-2.73283	20.0031	43.64	0
0.2913	5.31019	-3.95403	26.7139	50.9593	0
0.2920	6.83274	-2.42753	29.7662	54.6253	0
0.2927	7.44709	-1.20634	29.1603	56.4583	0
0.2933	6.22372	-2.12223	29.4633	57.0609	0
0.2940	6.52823	-0.597089	29.4633	53.0936	0
0.2947	9.27414	2.4559	29.1603	44.8578	0
0.2953	7.7516	0.318808	26.7139	33.8724	0
0.2960	2.56428	-2.12223	24.2731	21.9706	0
0.2967	-1.40501	1.54	22.7469	11.9018	0
0.2973	-3.54191	2.1506	16.9508	-0.301312	0
0.2980	-6.89684	-1.51164	9.93143	-17.7021	0
0.2987	-9.33825	-1.20634	7.49066	-33.2698	0
0.2993	-11.7797	0.318808	2.3005	-43.3386	0
0.3000	-14.8301	-0.901038	-6.54801	-57.3747	0
0.3007	-15.7489	-2.42753	-8.0742	-69.8917	0
0.3013	-13.612	-3.64873	-4.41023	-73.5451	0
0.3020	-16.967	-4.86858	-5.93642	-75.6794	0
0.3027	-23.6822	-5.17387	-9.60039	-79.0441	0
0.3033	-24.2912	-5.78447	-12.6528	-76.2946	0
0.3040	-20.9363	-6.70037	-16.9227	-73.2438	0
0.3047	-18.4949	-5.17387	-15.3965	-69.2766	0
0.3053	-13.612	-2.73283	-6.24502	-57.3747	0
0.3060	-10.5616	-2.73283	-1.35786	-42.1208	0
0.3067	-12.0842	-3.34343	-2.58105	-29.3025	0
0.3073	-11.1706	-1.81694	-2.58105	-14.9526	0
0.3080	-9.64276	0.318808	-0.140274	-0.615178	0
0.3087	-10.8661	0.929406	3.21509	13.4209	0
0.3093	-7.20135	0.624107	8.40525	28.3861	0
0.3100	1.94992	2.1506	14.51	41.807	0
0.3107	5.91921	3.98105	16.6478	51.2732	0
0.3113	6.52823	3.67575	17.2538	59.2077	0
0.3120	8.05611	3.06515	19.3915	61.9446	0
0.3127	8.96963	4.28635	23.9701	61.9446	0
0.3133	12.0254	5.81284	27.6341	63.7776	0
0.3140	15.3803	6.72739	26.4109	61.9446	0
0.3147	14.7713	5.20224	20.3061	54.0101	0
0.3153	15.0758	2.4559	14.51	44.5564	0
0.3160	18.1262	0.318808	10.543	32.6546	0
0.3167	14.7713	1.23471	4.74128	18.6185	0
0.3173	7.7516	3.37045	-4.41023	7.01805	0
0.3180	3.78231	3.67575	-11.7382	-6.71674	0
0.3187	-1.1005	2.75985	-15.7051	-24.1049	0
0.3193	-7.50586	1.54	-21.5013	-37.8397	0
0.3200	-10.2571	0.0135088	-26.9944	-47.9085	0
0.3207	-12.0842	-1.51164	-26.9944	-57.9899	0
0.3213	-14.5256	-1.20634	-25.1652	-63.175	0
0.3220	-14.2211	-0.597089	-24.5536	-63.4763	0
0.3227	-12.6985	-0.29179	-23.0275	-65.3093	0
0.3233	-13.9166	0.929406	-22.7245	-66.841	0
0.3240	-15.4444	0.0135088	-23.6391	-65.6106	0
0.3247	-16.358	-3.64873	-21.5013	-60.7268	0
0.3253	-16.967	-3.34343	-18.7575	-48.5237	0
0.3260	-14.8301	1.54	-16.3111	-30.5203	0
0.3267	-11.1706	1.8453	-11.7382	-16.7856	0
0.3273	-7.81571	-1.51164	-5.63342	-6.71674	0
0.3280	-2.62304	0.0135088	-0.751871	7.63323	0
0.3287	1.64541	1.23471	5.66148	24.1049	0
0.3293	2.25977	-1.51164	10.2344	39.0575	0
0.3300	5.00569	-2.73283	12.0692	52.491	0
0.3307	9.8885	-1.51164	12.6808	60.4255	0
0.3313	10.4975	-1.51164	12.0692	64.3928	0
0.3320	10.193	-0.29179	12.9838	70.4943	0
0.3327	14.4668	1.54	17.8654	76.2946	0
0.3333	17.5172	0.624107	20.9177	75.9933	0
0.3340	16.9082	-0.901038	18.78	72.93	0
0.3347	18.1262	-0.901038	16.6478	65.9119	0
0.3353	17.8217	2.1506	12.9838	50.658	0
0.3360	14.7713	5.20224	8.40525	35.4041	0
0.3367	13.8524	1.8453	5.04988	28.9887	0
0.3373	12.3299	-2.12223	0.168329	19.8363	0
0.3380	6.83274	1.23471	-5.93642	1.2178	0
0.3387	1.94992	2.75985	-9.90338	-14.9526	0
0.3393	-0.795995	-0.901038	-15.7051	-25.0214	0
0.3400	-2.62304	-0.597089	-22.7245	-37.5384	0
0.3407	-5.06445	-0.597089	-23.3305	-49.1389	0
0.3413	-8.72923	-4.25798	-19.9751	-53.1062	0
0.3420	-10.8661	-4.25798	-18.1459	-54.0227	0
0.3427	-11.4751	-2.42753	-19.0605	-56.1569	0
0.3433	-15.1399	-5.47917	-20.2781	-55.5418	0
0.3440	-15.7489	-6.08977	-21.1983	-50.9593	0
0.3447	-9.33825	-3.34343	-20.8897	-42.7235	0
0.3453	-5.3743	-3.34343	-17.8373	-27.1557	0
0.3460	-6.28783	-4.25798	-11.7382	-9.76752	0
0.3467	-3.54191	-3.34343	-4.10724	2.4356	0
0.3473	1.0364	-3.34343	1.38591	12.517	0
0.3480	4.39133	-2.73283	6.26746	26.8544	0
0.3487	8.96963	-2.12223	12.6808	42.4222	0
0.3493	11.1065	-3.34343	16.0362	56.4583	0
0.3500	11.1065	-3.34343	16.6478	69.2766	0
0.3507	14.7713	-1.81694	19.6945	79.9606	0
0.3513	16.5984	-2.42753	21.2207	87.5812	0
0.3520	15.3803	-2.42753	18.477	91.5485	0
0.3527	18.4308	1.23471	19.3915	94.298	0
0.3533	20.2631	1.23471	23.9701	95.5158	0
0.3540	16.5984	-2.42753	23.0555	91.2472	0
0.3547	15.6848	-1.51164	18.477	81.1784	0
0.3553	17.2127	2.1506	16.6478	70.7957	0
0.3560	14.7713	0.318808	12.9838	60.7268	0
0.3567	11.1065	-3.64873	6.26746	47.3059	0
0.3573	8.96963	-2.42753	0.774315	31.4368	0
0.3580	5.00569	0.318808	-3.49564	17.0869	0
0.3587	2.86879	-0.597089	-8.0742	3.96727	0
0.3593	0.122872	-1.51164	-13.5673	-13.4335	0
0.3600	-7.20135	-1.51164	-19.6721	-30.8217	0
0.3607	-12.6985	-3.95403	-23.6391	-40.5892	0
0.3613	-12.0842	-5.78447	-23.3305	-45.1716	0
0.3620	-13.612	-4.25798	-22.1129	-48.825	0
0.3627	-17.5813	-3.64873	-23.9421	-49.1389	0
0.3633	-16.358	-4.25798	-26.9944	-49.4402	0
0.3640	-13.9166	-2.42753	-24.5536	-49.7415	0
0.3647	-13.612	-1.51164	-17.2313	-43.3386	0
0.3653	-9.64276	-4.25798	-13.5673	-30.8217	0
0.3660	-1.70952	-4.25798	-14.4819	-18.0034	0
0.3667	1.64541	-1.20634	-11.4296	-7.63323	0
0.3673	0.122872	-2.12223	-3.49564	4.88376	0
0.3680	2.86879	-2.73283	4.43829	20.4515	0
0.3687	9.58399	0.318808	10.846	35.4041	0
0.3693	13.2434	-0.597089	16.6478	46.9921	0
0.3700	14.4668	-1.81694	20.6147	59.2077	0
0.3707	15.9893	3.37045	23.9701	69.8792	0
0.3713	15.6848	5.81284	23.0555	72.6286	0
0.3720	13.8524	1.23471	20.3061	71.7122	0
0.3727	14.4668	0.624107	22.1409	72.93	0
0.3733	16.5984	1.8453	24.8847	72.026	0
0.3740	19.0398	-1.51164	21.8323	69.2766	0
0.3747	18.4308	-0.29179	16.9508	62.5598	0
0.3753	14.7713	4.89694	14.2014	48.5237	0
0.3760	10.802	3.98105	10.846	33.5711	0
0.3767	8.36062	2.1506	8.10225	22.2719	0
0.3773	6.52823	3.37045	3.5237	7.93454	0
0.3780	2.56428	1.8453	-6.85101	-7.93454	0
0.3787	-3.2374	-2.42753	-15.3965	-20.4515	0
0.3793	-8.72923	-4.25798	-17.5343	-34.7889	0
0.3800	-12.0842	-4.56328	-19.3635	-49.7415	0
0.3807	-17.2715	-3.34343	-22.1129	-59.2077	0
0.3813	-22.7687	-0.597089	-21.8043	-66.5271	0
0.3820	-22.4642	-0.597089	-21.8043	-72.6286	0
0.3827	-20.3273	-2.12223	-24.2507	-72.6286	0
0.3833	-22.1543	-1.81694	-25.4682	-71.7122	0
0.3840	-23.9867	-1.20634	-23.3305	-72.6286	0
0.3847	-22.7687	-1.20634	-19.0605	-66.5271	0
0.3853	-20.0227	0.0135088	-15.3965	-52.491	0
0.3860	-15.4444	0.318808	-12.6528	-38.4549	0
0.3867	-10.8661	-1.20634	-9.29178	-26.8544	0
0.3873	-7.50586	-3.34343	-4.41023	-14.9526	0
0.3880	-3.2374	-3.64873	1.08292	-0.615178	0
0.3887	2.86879	-1.81694	5.35288	14.3374	0
0.3893	7.44709	0.624107	10.846	28.0722	0
0.3900	11.1065	1.54	19.6945	39.3714	0
0.3907	14.4668	0.318808	26.7139	45.4729	0
0.3913	17.8217	0.318808	28.5487	48.2224	0
0.3920	21.1767	2.75985	31.601	53.7088	0
0.3927	22.0955	1.54	33.1272	57.3747	0
0.3933	21.4812	-1.51164	27.9371	55.5418	0
0.3940	20.2631	0.318808	27.6341	52.491	0
0.3947	18.7353	3.67575	30.3778	46.3894	0
0.3953	16.9082	2.4559	20.0031	28.9887	0
0.3960	15.6848	0.0135088	3.5237	9.76752	0
0.3967	14.7713	-0.901038	-2.58105	1.2178	0
0.3973	10.802	-1.51164	-4.10724	-7.31936	0
0.3980	6.22372	-0.901038	-7.15961	-24.1049	0
0.3987	2.86879	-0.597089	-9.60039	-41.807	0
0.3993	-0.491487	-2.42753	-15.7051	-53.4075	0
0.4000	-6.89684	-1.51164	-21.8043	-64.3928	0
0.4007	-14.5256	-0.597089	-20.8897	-74.7755	0
0.4013	-20.0227	-2.12223	-21.8043	-80.877	0
0.4020	-21.5453	-2.42753	-26.0798	-83.9278	0
0.4027	-21.2408	-1.51164	-24.5536	-84.5304	0
0.4033	-22.1543	-2.73283	-20.2781	-81.7935	0
0.4040	-23.6822	-2.42753	-19.9751	-77.2111	0
0.4047	-23.6822	-0.29179	-20.8897	-69.8917	0
0.4053	-21.2408	-1.51164	-22.1129	-57.6761	0
0.4060	-18.4949	-3.34343	-23.0275	-44.2551	0
0.4067	-16.6625	-1.20634	-19.3635	-32.3533	0
0.4073	-13.612	0.318808	-14.4819	-19.535	0
0.4080	-9.94727	-0.597089	-11.7382	-5.80025	0
0.4087	-5.3743	-0.597089	-5.63342	7.93454	0
0.4093	1.0364	0.318808	1.99751	23.5023	0
0.4100	6.83274	0.929406	6.26746	37.2245	0
0.4107	9.27414	0.929406	12.6808	44.8578	0
0.4113	11.1065	0.624107	23.3585	50.0428	0
0.4120	13.8524	1.54	30.0749	56.4583	0
0.4127	15.9893	3.98105	29.4633	58.2912	0
0.4133	17.5172	5.20224	28.2401	56.4583	0
0.4140	18.4308	3.67575	27.6341	54.6253	0
0.4147	17.5172	2.1506	25.4963	47.3059	0
0.4153	15.6848	1.8453	22.1409	32.6546	0
0.4160	14.157	0.0135088	17.2538	20.7528	0
0.4167	12.9389	-3.03813	12.0692	12.517	0
0.4173	9.27414	-3.03813	9.62844	-2.44816	0
0.4180	5.31019	1.23471	5.96447	-19.535	0
0.4187	1.64541	3.06515	-0.140274	-32.0395	0
0.4193	-2.01403	0.318808	-5.63342	-45.4729	0
0.4200	-7.20135	-4.25798	-12.0412	-61.342	0
0.4207	-11.7797	-5.78447	-19.0605	-68.0587	0
0.4213	-14.5256	-4.25798	-20.8897	-68.6614	0
0.4220	-18.1904	-2.42753	-21.5013	-72.6286	0
0.4227	-23.0732	-4.25798	-27.606	-75.6794	0
0.4233	-24.5957	-7.00567	-33.0992	-72.3273	0
0.4240	-21.5453	-4.86858	-32.7906	-68.0587	0
0.4247	-20.9363	-2.12223	-29.4352	-61.342	0
0.4253	-22.1543	-2.42753	-20.8897	-46.9921	0
0.4260	-19.4084	-1.51164	-10.818	-32.956	0
0.4267	-11.7797	0.0135088	-7.15961	-22.5858	0
0.4273	-5.3743	-1.20634	-6.24502	-9.15234	0
0.4280	-0.795995	-1.51164	1.38591	9.76752	0
0.4287	3.78231	-0.597089	8.10225	28.3861	0
0.4293	9.27414	-0.901038	10.2344	42.7235	0
0.4300	12.0254	-0.597089	15.4246	52.1897	0
0.4307	12.9389	2.1506	22.1409	60.1242	0
0.4313	15.6848	2.75985	23.0555	67.4436	0
0.4320	18.4308	2.75985	21.2207	70.4943	0
0.4327	18.4308	3.67575	21.2207	71.7122	0
0.4333	19.3496	2.75985	23.0555	73.5451	0
0.4340	22.4	0.929406	23.3585	72.6286	0
0.4347	22.0955	2.1506	20.3061	65.3093	0
0.4353	18.4308	3.06515	17.2538	51.8758	0
0.4360	16.5984	1.8453	14.2014	39.0575	0
0.4367	14.157	1.54	8.40525	29.6039	0
0.4373	7.7516	3.06515	2.9121	17.7021	0
0.4380	1.64541	2.1506	0.168329	-0.301312	0
0.4387	-2.62304	-0.29179	-4.41023	-15.8691	0
0.4393	-6.59233	0.0135088	-10.515	-28.0722	0
0.4400	-8.72923	1.23471	-12.9558	-39.6727	0
0.4407	-12.0842	0.624107	-14.7849	-47.9085	0
0.4413	-17.8858	-1.20634	-17.5343	-52.7923	0
0.4420	-18.4949	-3.03813	-18.7575	-56.7596	0
0.4427	-16.358	-3.34343	-18.1459	-57.0734	0
0.4433	-19.4084	-0.901038	-18.1459	-57.6761	0
0.4440	-22.1543	1.23471	-20.5867	-58.2912	0
0.4447	-18.1904	0.0135088	-20.8897	-50.0554	0
0.4453	-10.8661	-2.12223	-16.6197	-34.1863	0
0.4460	-4.45543	-1.81694	-11.7382	-20.1377	0
0.4467	-3.54191	-2.42753	-8.98879	-9.76752	0
0.4473	-7.50586	-3.34343	-4.41023	2.13429	0
0.4480	-5.06445	-0.901038	2.60911	18.6185	0
0.4487	1.64541	2.1506	10.2344	36.9232	0
0.4493	1.3409	1.23471	16.9508	50.9593	0
0.4500	1.94992	0.0135088	19.6945	61.0281	0
0.4507	10.193	1.23471	20.3061	69.8792	0
0.4513	15.0758	1.23471	24.2731	75.0768	0
0.4520	17.5172	0.318808	27.0225	77.5124	0
0.4527	21.791	1.8453	24.8847	81.1784	0
0.4533	23.0091	3.06515	23.0555	82.0948	0
0.4540	22.7046	3.06515	23.3585	77.5124	0
0.4547	23.0091	4.28635	21.5293	68.0587	0
0.4553	17.5172	4.28635	16.6478	53.0936	0
0.4560	10.193	1.23471	9.31984	36.9232	0
0.4567	7.7516	-0.597089	2.3005	23.8036	0
0.4573	4.39133	0.0135088	-1.05486	9.76752	0
0.4580	-1.70952	-0.597089	-5.63342	-5.80025	0
0.4587	-7.81571	-2.12223	-12.6528	-17.7021	0
0.4593	-14.5256	-1.81694	-18.1459	-28.9887	0
0.4600	-19.1039	-1.51164	-22.4159	-43.3386	0
0.4607	-19.1039	-1.81694	-26.6914	-52.491	0
0.4613	-19.1039	-1.51164	-29.1322	-55.5418	0
0.4620	-20.3273	-1.51164	-28.8236	-59.509	0
0.4627	-20.6318	-2.73283	-27.2974	-60.4255	0
0.4633	-21.5453	-3.34343	-25.4682	-58.5925	0
0.4640	-21.2408	-3.34343	-24.5536	-57.3747	0
0.4647	-19.7129	-3.34343	-22.7245	-49.7415	0
0.4653	-19.4084	-2.73283	-14.7849	-33.5711	0
0.4660	-16.358	-1.81694	-7.77121	-20.7528	0
0.4667	-8.42472	-2.12223	-4.71883	-11.2866	0
0.4673	-4.15093	-2.12223	-0.751871	0.615178	0
0.4680	-2.62304	-1.51164	8.10225	14.0361	0
0.4687	1.0364	-1.51164	15.7276	27.7709	0
0.4693	4.70118	-2.12223	17.2538	42.7235	0
0.4700	8.96963	-0.901038	15.7276	55.2405	0
0.4707	13.8524	-0.29179	16.9508	61.9446	0
0.4713	16.5984	-1.20634	21.2207	66.2258	0
0.4720	18.1262	0.318808	23.6671	71.1095	0
0.4727	20.8722	3.37045	24.2731	74.7629	0
0.4733	19.0398	3.67575	26.1079	73.2438	0
0.4740	16.9082	0.929406	27.0225	68.6614	0
0.4747	20.2631	-0.597089	23.9701	60.7268	0
0.4753	20.8722	0.624107	18.174	45.1591	0
0.4760	17.5172	3.06515	13.8984	28.9887	0
0.4767	14.7713	2.1506	12.0692	20.4515	0
0.4773	9.8885	-0.29179	9.93143	9.45365	0
0.4780	3.4778	2.4559	6.26746	-9.4662	0
0.4787	2.25977	7.64329	2.9121	-25.6366	0
0.4793	1.0364	5.81284	-1.66646	-38.7562	0
0.4800	-5.3743	1.23471	-8.37719	-53.7088	0
0.4807	-7.20135	1.23471	-12.6528	-64.0915	0
0.4813	-6.28783	3.06515	-15.0935	-67.7449	0
0.4820	-12.0842	1.23471	-18.7575	-71.7122	0
0.4827	-17.5813	0.318808	-20.8897	-73.859	0
0.4833	-17.5813	1.8453	-19.6721	-71.7122	0
0.4840	-17.2715	0.318808	-19.3635	-67.4436	0
0.4847	-17.2715	-2.42753	-21.5013	-57.9899	0
0.4853	-15.1399	-0.597089	-19.6721	-43.0248	0
0.4860	-14.2211	1.54	-12.6528	-30.8217	0
0.4867	-14.2211	0.318808	-7.15961	-23.1884	0
0.4873	-10.8661	-0.597089	-5.32482	-11.2866	0
0.4880	-5.3743	1.54	-1.96945	7.63323	0
0.4887	-2.62304	2.4559	5.66148	24.4188	0
0.4893	1.3409	1.54	10.846	35.7054	0
0.4900	8.66513	2.1506	11.1546	46.3894	0
0.4907	12.0254	4.89694	10.543	55.5418	0
0.4913	9.27414	5.81284	9.93143	58.8939	0
0.4920	11.1065	3.67575	9.93143	57.9774	0
0.4927	18.7353	1.54	12.3722	59.2077	0
0.4933	22.7046	2.1506	15.1216	61.0281	0
0.4940	20.2631	2.1506	15.7276	57.6761	0
0.4947	15.6848	1.23471	13.5954	48.5237	0
0.4953	9.27414	3.06515	7.18767	35.0902	0
0.4960	4.39133	4.59165	0.471322	21.6693	0
0.4967	5.31019	3.67575	-1.66646	9.76752	0
0.4973	3.4778	4.59165	-4.10724	-3.66596	0
0.4980	-2.62304	3.67575	-10.212	-20.4515	0
0.4987	-5.06445	-0.901038	-15.0935	-35.4041	0
0.4993	-4.45543	-1.20634	-17.8373	-47.6072	0
0.5000	-5.98332	2.1506	-19.0605	-59.8103	0
0.5007	-8.72923	-0.29179	-19.0605	-68.6614	0
0.5013	-10.8661	-1.81694	-20.5867	-72.9425	0
0.5020	-12.6985	3.06515	-21.8043	-76.2946	0
0.5027	-13.3075	6.42209	-19.0605	-76.2946	0
0.5033	-15.1399	3.98105	-18.1459	-73.2438	0
0.5040	-16.6625	2.1506	-20.8897	-72.3273	0
0.5047	-14.8301	1.23471	-20.5867	-66.2258	0
0.5053	-11.7797	-0.597089	-13.5673	-48.5237	0
0.5060	-8.72923	-0.597089	-6.24502	-31.4368	0
0.5067	-5.98332	-0.901038	-2.88404	-22.8871	0
0.5073	-5.3743	-1.51164	-1.35786	-12.2031	0
0.5080	-2.93289	-1.20634	3.82669	6.10156	0
0.5087	3.1733	0.0135088	11.1546	21.6693	0
0.5093	5.91921	-0.597089	16.6478	32.3533	0
0.5100	8.36062	0.318808	18.78	43.0248	0
0.5107	15.3803	2.1506	20.6147	52.7923	0
0.5113	19.6541	2.75985	23.9701	58.8939	0
0.5120	21.1767	3.06515	27.0225	61.9446	0
0.5127	24.2324	2.4559	24.8847	61.9446	0
0.5133	23.9226	0.318808	21.2207	58.5925	0
0.5140	21.4812	-0.597089	23.3585	56.1569	0
0.5147	23.9226	1.8453	25.7993	51.5745	0
0.5153	24.8415	3.67575	20.3061	36.3206	0
0.5160	20.2631	2.75985	13.8984	18.0034	0
0.5167	17.8217	-0.29179	11.1546	7.93454	0
0.5173	15.0758	-2.42753	5.66148	-1.83298	0
0.5180	8.66513	-2.73283	0.168329	-17.7021	0
0.5187	1.94992	-1.20634	-3.49564	-33.8724	0
0.5193	-5.06445	-0.597089	-10.818	-46.0881	0
0.5200	-13.3075	-2.12223	-17.2313	-57.0734	0
0.5207	-19.4084	-3.34343	-17.2313	-65.6106	0
0.5213	-21.8498	-2.42753	-18.1459	-71.1095	0
0.5220	-20.9363	-0.597089	-20.8897	-74.1603	0
0.5227	-21.8498	-2.73283	-19.6721	-74.1603	0
0.5233	-24.2912	-5.17387	-18.7575	-72.9425	0
0.5240	-25.5146	-2.42753	-19.0605	-69.2766	0
0.5247	-26.7326	1.23471	-14.4819	-57.9899	0
0.5253	-27.6515	0.929406	-8.6858	-43.3386	0
0.5260	-20.9363	1.23471	-5.02183	-32.6546	0
0.5267	-12.0842	2.1506	-1.35786	-20.7528	0
0.5273	-10.8661	0.318808	2.60911	-4.58245	0
0.5280	-8.12022	-1.20634	5.66148	9.76752	0
0.5287	-1.70952	0.0135088	11.7606	21.9706	0
0.5293	1.64541	-0.901038	17.5624	37.2245	0
0.5300	4.39133	0.318808	16.6478	50.0428	0
0.5307	9.8885	5.20224	12.0692	57.3747	0
0.5313	12.6344	5.20224	11.7606	62.8611	0
0.5320	13.8524	1.8453	16.0362	68.6614	0
0.5327	17.5172	3.37045	17.8654	71.1095	0
0.5333	20.8722	5.50754	15.7276	68.6614	0
0.5340	21.1767	4.89694	15.7276	65.6106	0
0.5347	19.0398	5.20224	16.9508	59.509	0
0.5353	15.6848	3.98105	13.8984	45.7742	0
0.5360	12.3299	1.8453	8.40525	28.0722	0
0.5367	10.193	2.75985	6.57607	16.4843	0
0.5373	6.83274	2.1506	4.43829	7.31936	0
0.5380	1.0364	0.318808	-0.751871	-7.31936	0
0.5387	-4.15093	3.06515	-4.71883	-25.3353	0
0.5393	-6.89684	2.4559	-9.60039	-42.4222	0
0.5400	-8.12022	-1.20634	-14.4819	-54.9266	0
0.5407	-10.5616	0.929406	-13.8703	-61.0407	0
0.5413	-13.003	1.54	-10.818	-64.6941	0
0.5420	-14.5256	-2.42753	-10.818	-68.3601	0
0.5427	-16.967	-2.42753	-10.515	-66.5271	0
0.5433	-18.1904	-0.597089	-8.37719	-63.175	0
0.5440	-16.0535	-1.81694	-8.98879	-61.0407	0
0.5447	-13.612	-1.81694	-8.0742	-51.5745	0
0.5453	-10.8661	-1.81694	-0.751871	-36.0067	0
0.5460	-7.20135	-4.25798	5.66148	-24.4188	0
0.5467	-6.59233	-4.25798	4.13529	-14.0361	0
0.5473	-6.59233	-1.20634	-4.71883	1.83298	0
0.5480	-0.181636	0.318808	-13.5673	18.0034	0
0.5487	6.22372	0.0135088	-12.9558	33.8724	0
0.5493	6.83274	-1.20634	-4.10724	48.2224	0
0.5500	8.66513	-0.597089	3.82669	57.9774	0
0.5507	10.193	3.06515	8.40525	64.6941	0
0.5513	6.22372	4.28635	12.3722	69.5779	0
0.5520	5.91921	3.06515	15.7276	69.2766	0
0.5527	12.9389	4.89694	16.6478	68.3601	0
0.5533	16.9082	5.20224	15.7276	70.4943	0
0.5540	18.1262	0.929406	13.2868	70.193	0
0.5547	16.2939	0.318808	11.7606	62.8611	0
0.5553	9.58399	2.4559	10.2344	47.9085	0
0.5560	6.22372	0.318808	5.66148	31.7382	0
0.5567	8.36062	-1.51164	-1.35786	20.7528	0
0.5573	5.91921	-0.597089	-5.93642	8.85103	0
0.5580	2.86879	-1.51164	-9.29178	-7.31936	0
0.5587	1.64541	-2.42753	-13.5673	-21.0541	0
0.5593	-4.45543	-3.03813	-16.3111	-34.1863	0
0.5600	-9.94727	-3.64873	-19.0605	-46.9921	0
0.5607	-12.3887	-2.73283	-21.8043	-53.7088	0
0.5613	-18.1904	-2.42753	-22.4159	-59.2077	0
0.5620	-23.0732	-3.03813	-20.2781	-65.9245	0
0.5627	-22.7687	-0.29179	-19.6721	-65.3093	0
0.5633	-26.4281	2.1506	-23.0275	-62.2585	0
0.5640	-28.8695	-1.51164	-24.8566	-61.9572	0
0.5647	-21.5453	-3.95403	-20.5867	-53.1062	0
0.5653	-14.5256	-2.73283	-13.8703	-35.7054	0
0.5660	-13.9166	-2.42753	-10.515	-23.1884	0
0.5667	-11.7797	-1.51164	-7.15961	-13.1196	0
0.5673	-7.20135	-0.597089	-0.751871	1.2178	0
0.5680	-1.1005	-2.12223	4.13529	14.9526	0
0.5687	6.22372	-1.51164	7.49066	29.29	0
0.5693	8.66513	0.929406	13.2868	46.0756	0
0.5700	9.27414	0.929406	20.3061	58.8939	0
0.5707	13.8524	1.54	21.5293	64.3928	0
0.5713	17.8217	3.67575	19.3915	66.5271	0
0.5720	19.3496	3.06515	21.2207	68.3601	0
0.5727	20.5677	2.1506	25.4963	70.193	0
0.5733	20.8722	2.75985	28.5487	69.8792	0
0.5740	20.5677	3.67575	29.1603	67.4436	0
0.5747	20.2631	4.89694	27.6341	59.2077	0
0.5753	18.4308	4.59165	21.8323	43.0248	0
0.5760	13.8524	1.8453	10.846	26.2392	0
0.5767	9.27414	0.318808	3.21509	14.3374	0
0.5773	7.44709	0.0135088	1.38591	2.74947	0
0.5780	7.14259	-0.29179	-2.27806	-11.2866	0
0.5787	2.86879	-0.597089	-10.515	-25.9379	0
0.5793	-1.40501	-2.42753	-17.2313	-41.2044	0
0.5800	0.122872	-4.56328	-21.1983	-52.1897	0
0.5807	-2.01403	-3.03813	-23.0275	-58.9064	0
0.5813	-9.94727	-1.51164	-22.7245	-65.3093	0
0.5820	-12.6985	-2.42753	-20.8897	-70.193	0
0.5827	-13.3075	-2.73283	-18.1459	-71.4108	0
0.5833	-19.1039	-3.34343	-13.5673	-71.7122	0
0.5840	-23.6822	-3.95403	-12.0412	-67.1423	0
0.5847	-22.7687	-1.51164	-11.1266	-55.5418	0
0.5853	-19.4084	0.0135088	-8.0742	-43.3386	0
0.5860	-13.9166	-0.901038	-5.32482	-32.3533	0
0.5867	-9.94727	0.0135088	-5.02183	-19.2212	0
0.5873	-10.2571	1.54	-3.49564	-5.18507	0
0.5880	-8.12022	2.1506	1.38591	9.76752	0
0.5887	-2.01403	3.37045	6.87906	25.6366	0
0.5893	2.86879	3.98105	9.93143	39.0575	0
0.5900	7.7516	2.1506	12.0692	50.0428	0
0.5907	13.2434	2.4559	15.4246	58.5925	0
0.5913	16.5984	3.67575	19.0886	63.4763	0
0.5920	17.5172	2.1506	20.6147	65.6106	0
0.5927	16.5984	2.4559	19.3915	65.9119	0
0.5933	16.2939	5.20224	16.6478	63.175	0
0.5940	18.4308	3.98105	16.9508	58.2912	0
0.5947	19.0398	0.318808	17.8654	48.825	0
0.5953	15.0758	1.23471	12.3722	33.5711	0
0.5960	12.0254	2.4559	6.87906	20.1377	0
0.5967	8.66513	1.8453	5.04988	9.15234	0
0.5973	2.86879	0.318808	-1.35786	-8.23585	0
0.5980	-0.795995	-0.597089	-10.515	-26.2518	0
0.5987	-0.795995	3.06515	-14.1789	-36.9232	0
0.5993	-4.75994	6.72739	-17.5343	-46.9921	0
0.6000	-11.1706	3.06515	-22.7245	-59.8103	0
0.6007	-13.612	-4.86858	-25.7712	-67.7449	0
0.6013	-13.3075	-7.31097	-27.606	-72.026	0
0.6020	-13.003	-5.47917	-27.2974	-75.3781	0
0.6027	-13.3075	-5.17387	-22.7245	-75.6794	0
0.6033	-14.2211	-5.78447	-20.8897	-73.5451	0
0.6040	-13.612	-6.08977	-22.4159	-69.5779	0
0.6047	-10.5616	-6.39507	-17.8373	-60.1242	0
0.6053	-8.72923	-5.78447	-8.98879	-46.0881	0
0.6060	-8.42472	-4.56328	-2.58105	-31.4368	0
0.6067	-5.06445	-4.86858	-0.443267	-18.9199	0
0.6073	0.42738	-6.08977	0.168329	-7.63323	0
0.6080	4.70118	-5.47917	3.21509	7.31936	0
0.6087	9.58399	-2.42753	11.1546	24.7201	0
0.6093	13.2434	-0.29179	17.5624	37.2245	0
0.6100	13.8524	1.23471	20.6147	46.3894	0
0.6107	14.157	3.06515	23.0555	54.6253	0
0.6113	13.8524	2.1506	24.2731	58.2912	0
0.6120	11.411	-0.29179	22.7469	59.2077	0
0.6127	11.1065	0.0135088	23.3585	60.7268	0
0.6133	13.8524	0.0135088	25.1877	59.8103	0
0.6140	15.6848	-3.34343	24.2731	56.1569	0
0.6147	13.8524	-4.25798	21.2207	48.2224	0
0.6153	10.193	-0.597089	17.5624	33.8724	0
0.6160	8.36062	0.318808	11.1546	22.2719	0
0.6167	7.44709	-1.81694	3.82669	13.7348	0
0.6173	2.86879	-2.12223	-2.58105	-3.96727	0
0.6180	-3.54191	-0.597089	-8.6858	-24.4188	0
0.6187	-5.06445	-1.51164	-13.5673	-34.7889	0
0.6193	-5.3743	-4.25798	-17.5343	-45.7742	0
0.6200	-10.8661	-4.86858	-19.9751	-58.9064	0
0.6207	-16.6625	-3.95403	-23.0275	-63.7776	0
0.6213	-18.1904	-5.17387	-25.7712	-67.4436	0
0.6220	-18.1904	-5.78447	-24.5536	-75.3781	0
0.6227	-19.1039	-3.95403	-20.8897	-76.2946	0
0.6233	-19.4084	-4.56328	-21.5013	-71.7122	0
0.6240	-17.8858	-6.39507	-22.1129	-70.8082	0
0.6247	-16.0535	-3.95403	-16.9227	-63.7776	0
0.6253	-13.9166	-3.34343	-10.212	-45.4729	0
0.6260	-11.1706	-4.56328	-6.24502	-28.6874	0
0.6267	-7.81571	-2.12223	-1.96945	-17.0869	0
0.6273	-3.2374	-1.51164	1.69452	-3.05078	0
0.6280	2.56428	-4.25798	4.13529	14.6513	0
0.6287	7.14259	-1.51164	10.543	29.6039	0
0.6293	10.193	3.06515	18.174	40.2879	0
0.6300	13.5479	0.624107	23.0555	51.8758	0
0.6307	15.9893	-2.12223	25.7993	62.5598	0
0.6313	18.7353	-1.51164	26.1079	67.1423	0
0.6320	22.7046	-1.51164	24.8847	69.2766	0
0.6327	23.9226	-1.51164	23.6671	73.8464	0
0.6333	23.0091	1.8453	21.5293	75.6794	0
0.6340	23.0091	3.98105	19.6945	71.1095	0
0.6347	21.1767	3.06515	17.5624	59.8103	0
0.6353	14.4668	0.624107	12.0692	43.9413	0
0.6360	8.36062	-0.901038	5.66148	30.8217	0
0.6367	5.6147	-0.597089	2.60911	20.7528	0
0.6373	1.94992	0.0135088	-2.58105	7.63323	0
0.6380	-2.01403	-0.597089	-8.0742	-7.63323	0
0.6387	-3.2374	-2.42753	-10.515	-19.535	0
0.6393	-3.54191	-3.34343	-13.8703	-32.956	0
0.6400	-5.3743	-2.73283	-17.8373	-45.1716	0
0.6407	-8.72923	-3.34343	-17.2313	-50.658	0
0.6413	-12.3887	-3.64873	-18.1459	-55.2405	0
0.6420	-14.5256	-2.42753	-23.6391	-60.7268	0
0.6427	-15.1399	-3.64873	-26.3828	-58.5925	0
0.6433	-15.1399	-6.70037	-23.9421	-54.324	0
0.6440	-15.1399	-5.17387	-21.5013	-54.324	0
0.6447	-13.9166	-1.81694	-19.3635	-47.6072	0
0.6453	-11.1706	-3.03813	-14.4819	-30.219	0
0.6460	-8.42472	-3.03813	-7.15961	-15.2539	0
0.6467	-7.81571	0.318808	-3.49564	-5.49894	0
0.6473	-8.72923	0.318808	-5.63342	7.93454	0
0.6480	-6.28783	-1.20634	-4.41023	23.5023	0
0.6487	0.122872	1.23471	1.38591	37.5384	0
0.6493	4.70118	2.4559	6.87906	51.2732	0
0.6500	8.05611	-0.597089	12.6808	62.2585	0
0.6507	12.9389	-1.81694	17.8654	68.0587	0
0.6513	15.3803	0.318808	19.3915	72.3273	0
0.6520	14.157	2.1506	21.8323	74.7629	0
0.6527	14.157	3.06515	25.4963	72.93	0
0.6533	15.6848	3.06515	24.5817	69.8792	0
0.6540	14.157	1.8453	20.3061	66.8284	0
0.6547	13.2434	1.23471	17.8654	56.4583	0
0.6553	15.6848	2.1506	16.9508	39.974	0
0.6560	18.1262	3.06515	13.2868	28.0722	0
0.6567	16.5984	2.1506	6.26746	17.0869	0
0.6573	11.1065	1.23471	1.38591	-0.301312	0
0.6580	5.31019	2.1506	0.168329	-16.4843	0
0.6587	3.4778	3.98105	-4.41023	-27.7709	0
0.6593	0.42738	3.06515	-12.0412	-41.807	0
0.6600	-8.12022	1.23471	-15.3965	-57.0734	0
0.6607	-13.3075	-0.29179	-15.7051	-64.6941	0
0.6613	-12.0842	-1.20634	-16.9227	-67.1423	0
0.6620	-13.003	-0.901038	-19.0605	-70.193	0
0.6627	-16.358	0.624107	-20.2781	-69.8917	0
0.6633	-17.8858	0.318808	-20.8897	-67.1423	0
0.6640	-20.0227	-2.12223	-22.7245	-63.175	0
0.6647	-22.1543	-1.81694	-25.1652	-53.4075	0
0.6653	-19.7129	0.318808	-23.6391	-38.4549	0
0.6660	-15.7489	1.8453	-18.1459	-25.0214	0
0.6667	-12.3887	1.8453	-12.6528	-13.7348	0
0.6673	-8.12022	0.318808	-5.32482	0.615178	0
0.6680	-4.45543	-0.29179	1.99751	17.0869	0
0.6687	-1.1005	3.06515	2.9121	29.29	0
0.6693	3.78231	3.98105	2.3005	39.974	0
0.6700	10.193	2.1506	6.87906	54.0101	0
0.6707	14.7713	2.4559	13.8984	65.9119	0
0.6713	14.7713	3.06515	18.174	68.0587	0
0.6720	13.5479	3.06515	18.477	64.9954	0
0.6727	17.5172	5.50754	17.5624	67.1423	0
0.6733	21.4812	3.98105	19.3915	70.7957	0
0.6740	20.5677	-1.51164	20.0031	67.1423	0
0.6747	18.4308	0.318808	15.1216	56.7596	0
0.6753	14.157	4.59165	12.6808	43.0248	0
0.6760	7.44709	1.23471	14.2014	28.9887	0
0.6767	4.70118	-1.81694	12.0692	16.4843	0
0.6773	4.08682	0.929406	5.66148	3.05078	0
0.6780	1.0364	1.23471	-3.19265	-11.9018	0
0.6787	-2.31854	-2.42753	-13.8703	-25.6366	0
0.6793	-4.75994	-3.64873	-19.0605	-38.7562	0
0.6800	-8.12022	-3.03813	-16.3111	-50.9593	0
0.6807	-9.64276	-2.12223	-15.3965	-58.9064	0
0.6813	-11.7797	-1.20634	-19.0605	-63.4763	0
0.6820	-16.0535	-1.20634	-19.9751	-65.3093	0
0.6827	-17.8858	-2.12223	-19.0605	-64.3928	0
0.6833	-17.2715	-3.34343	-19.3635	-64.3928	0
0.6840	-17.5813	-3.03813	-17.2313	-63.175	0
0.6847	-14.2211	-3.03813	-12.6528	-54.0227	0
0.6853	-7.81571	-6.39507	-7.15961	-38.7562	0
0.6860	-5.06445	-7.31097	-4.41023	-24.4188	0
0.6867	-5.06445	-2.42753	-3.19265	-11.6005	0
0.6873	-3.54191	-0.29179	0.471322	2.74947	0
0.6880	0.122872	-3.34343	7.49066	17.7021	0
0.6887	3.4778	-4.25798	13.8984	32.0395	0
0.6893	6.52823	-3.03813	19.0886	45.1591	0
0.6900	11.1065	-3.34343	22.1409	56.7596	0
0.6907	15.3803	-3.34343	22.1409	65.6106	0
0.6913	16.9082	-0.901038	23.0555	70.193	0
0.6920	19.3496	1.23471	26.4109	71.7122	0
0.6927	21.1767	1.23471	25.1877	70.7957	0
0.6933	19.3496	0.318808	23.0555	69.8792	0
0.6940	19.3496	0.0135088	24.8847	67.1423	0
0.6947	22.4	0.318808	23.0555	57.0609	0
0.6953	19.3496	0.318808	14.51	38.141	0
0.6960	12.0254	0.318808	7.79365	21.6693	0
0.6967	9.27414	1.54	6.57607	11.6005	0
0.6973	8.36062	0.929406	3.82669	-0.301312	0
0.6980	4.70118	-2.42753	-3.19265	-15.8691	0
0.6987	0.122872	-4.86858	-11.4296	-29.6039	0
0.6993	-4.45543	-4.25798	-16.3111	-41.2044	0
0.7000	-10.8661	-3.34343	-19.3635	-52.491	0
0.7007	-16.0535	-3.03813	-24.5536	-58.9064	0
0.7013	-19.1039	-2.42753	-29.1322	-61.342	0
0.7020	-21.8498	-3.34343	-30.6584	-64.0915	0
0.7027	-22.7687	-5.17387	-30.9614	-65.3093	0
0.7033	-20.9363	-3.34343	-30.6584	-63.4763	0
0.7040	-19.7129	-1.20634	-26.9944	-58.5925	0
0.7047	-19.7129	-3.64873	-20.8897	-46.3894	0
0.7053	-17.2715	-6.08977	-16.3111	-30.8217	0
0.7060	-13.612	-3.34343	-10.818	-18.6185	0
0.7067	-12.6985	-0.597089	-5.02183	-6.71674	0
0.7073	-11.7797	-0.901038	-2.58105	8.23585	0
0.7080	-7.50586	-0.901038	-0.751871	21.6693	0
0.7087	-2.01403	0.0135088	4.74128	34.4876	0
0.7093	1.94992	-0.29179	10.2344	49.1263	0
0.7100	3.78231	-0.901038	14.813	62.2585	0
0.7107	7.14259	0.624107	19.0886	70.193	0
0.7113	12.9389	2.75985	21.2207	74.7629	0
0.7120	15.6848	1.54	22.1409	77.5124	0
0.7127	14.4668	0.318808	24.5817	77.8137	0
0.7133	15.6848	3.98105	24.8847	75.3781	0
0.7140	17.5172	5.20224	20.9177	68.0587	0
0.7147	13.8524	2.1506	16.6478	55.8431	0
0.7153	10.193	2.4559	13.5954	42.7235	0
0.7160	10.4975	3.98105	9.62844	31.4368	0
0.7167	8.66513	2.1506	5.96447	19.8363	0
0.7173	2.86879	2.1506	1.99751	4.26858	0
0.7180	-1.1005	4.89694	-3.79863	-11.9018	0
0.7187	-5.98332	2.75985	-10.515	-24.1049	0
0.7193	-10.8661	-0.29179	-15.0935	-37.5384	0
0.7200	-12.0842	-0.597089	-19.3635	-50.658	0
0.7207	-12.3887	-2.42753	-23.6391	-58.9064	0
0.7213	-16.358	-4.25798	-23.9421	-63.4763	0
0.7220	-19.4084	-3.34343	-21.5013	-64.3928	0
0.7227	-18.4949	-2.42753	-20.8897	-62.5598	0
0.7233	-18.4949	-0.901038	-21.5013	-63.175	0
0.7240	-19.7129	-0.29179	-20.8897	-61.6433	0
0.7247	-19.1039	-1.81694	-18.4489	-49.7415	0
0.7253	-18.1904	-3.34343	-15.0935	-33.2698	0
0.7260	-16.358	-0.29179	-10.515	-22.8871	0
0.7267	-10.2571	3.06515	-7.15961	-12.517	0
0.7273	-2.62304	3.06515	-4.41023	2.74947	0
0.7280	0.731888	3.37045	2.9121	18.9199	0
0.7287	1.94992	4.89694	11.7606	32.0395	0
0.7293	7.44709	4.59165	16.6478	43.64	0
0.7300	12.9389	2.75985	19.3915	53.7088	0
0.7307	13.8524	4.59165	22.1409	61.0281	0
0.7313	12.9389	8.86448	24.2731	62.8611	0
0.7320	16.5984	9.47373	24.8847	61.0281	0
0.7327	21.4812	7.03269	24.5817	62.8611	0
0.7333	20.8722	7.33799	24.8847	64.9954	0
0.7340	20.5677	7.64329	25.7993	60.7268	0
0.7347	22.7046	5.20224	21.2207	49.4402	0
0.7353	19.6541	3.06515	14.51	33.5711	0
0.7360	15.0758	3.06515	11.1546	18.3047	0
0.7367	14.157	2.4559	8.10225	7.93454	0
0.7373	9.8885	2.75985	2.60911	-4.88376	0
0.7380	1.94992	3.06515	-1.66646	-22.2845	0
0.7387	-2.93289	2.1506	-8.37719	-35.4041	0
0.7393	-9.03374	1.23471	-16.9227	-46.9921	0
0.7400	-17.2715	1.8453	-21.8043	-67.1423	0
0.7407	-20.9363	1.23471	-25.4682	-90.6446	0
0.7413	-21.2408	1.23471	-29.7438	-103.764	0
0.7420	-21.5453	2.1506	-24.5536	-107.418	0
0.7427	-21.5453	1.23471	-15.3965	-106.815	0
0.7433	-24.5957	0.0135088	-18.1459	-105.283	0
0.7440	-27.0371	0.624107	-23.9421	-101.015	0
0.7447	-23.3777	-0.901038	-17.8373	-90.0294	0
0.7453	-17.2715	-3.03813	-8.98879	-72.6286	0
0.7460	-14.5256	-0.597089	-3.79863	-55.5418	0
0.7467	-10.5616	0.624107	1.69452	-39.6727	0
0.7473	-4.75994	-1.51164	2.60911	-21.9706	0
0.7480	-2.62304	0.0135088	-2.58105	-3.35209	0
0.7487	-1.70952	1.23471	-2.58105	14.3374	0
0.7493	3.78231	-1.51164	4.74128	31.123	0
0.7500	8.05611	0.318808	10.846	42.7235	0
0.7507	7.44709	3.06515	16.6478	49.1263	0
0.7513	8.36062	-1.20634	22.7469	54.0101	0
0.7520	12.9389	-1.20634	24.8847	58.8939	0
0.7527	13.5479	3.98105	24.2731	61.0281	0
0.7533	11.411	2.1506	23.0555	60.1242	0
0.7540	14.157	-1.20634	19.6945	55.5418	0
0.7547	17.5172	1.8453	15.7276	45.7742	0
0.7553	13.8524	3.98105	10.543	31.7382	0
0.7560	8.36062	1.23471	1.99751	17.0869	0
0.7567	8.36062	-0.29179	-3.49564	5.48638	0
0.7573	8.36062	-1.51164	-2.58105	-4.58245	0
0.7580	3.78231	-3.95403	-6.85101	-17.4007	0
0.7587	0.731888	-2.73283	-15.3965	-32.6546	0
0.7593	-2.01403	0.929406	-19.3635	-45.7742	0
0.7600	-5.06445	0.318808	-19.6721	-54.324	0
0.7607	-4.15093	-3.03813	-23.6391	-60.1242	0
0.7613	-4.45543	-2.42753	-27.2974	-64.3928	0
0.7620	-9.94727	-1.51164	-26.3828	-66.2258	0
0.7627	-12.0842	-3.64873	-24.2507	-64.0915	0
0.7633	-11.4751	-4.86858	-23.6391	-61.0407	0
0.7640	-14.5256	-3.34343	-23.6391	-56.1569	0
0.7647	-14.2211	-2.73283	-20.2781	-44.2551	0
0.7653	-9.03374	-3.03813	-12.6528	-28.6874	0
0.7660	-10.8661	-1.51164	-4.41023	-16.7856	0
0.7667	-15.4444	-0.597089	1.99751	-3.96727	0
0.7673	-15.4444	0.318808	7.49066	11.6005	0
0.7680	-14.2211	3.06515	10.543	24.4188	0
0.7687	-11.4751	3.06515	10.846	36.6219	0
0.7693	-2.62304	0.318808	12.6808	51.5745	0
0.7700	4.70118	0.929406	17.8654	62.8611	0
0.7707	3.78231	3.37045	21.5293	69.2766	0
0.7713	1.64541	1.54	20.9177	75.3781	0
0.7720	3.78231	-0.597089	20.0031	78.4289	0
0.7727	8.36062	1.8453	20.9177	78.4289	0
0.7733	13.2434	2.75985	22.4439	75.6794	0
0.7740	15.6848	0.0135088	21.2207	68.3601	0
0.7747	13.8524	-1.20634	16.0362	55.2405	0
0.7753	12.3299	-0.29179	10.2344	41.5057	0
0.7760	13.8524	-0.597089	5.96447	31.123	0
0.7767	12.9389	-1.51164	1.38591	19.2212	0
0.7773	9.58399	-1.51164	-1.96945	2.4356	0
0.7780	7.44709	-1.51164	-4.41023	-13.4335	0
0.7787	3.4778	-2.12223	-7.15961	-25.0214	0
0.7793	-3.54191	0.0135088	-10.515	-37.5384	0
0.7800	-5.67881	2.1506	-14.4819	-50.658	0
0.7807	-3.84642	-0.901038	-19.0605	-57.9899	0
0.7813	-8.12022	-3.64873	-20.8897	-59.509	0
0.7820	-13.612	-2.12223	-19.0605	-61.6433	0
0.7827	-15.1399	-2.12223	-17.2313	-62.2585	0
0.7833	-15.4444	-5.17387	-16.9227	-58.9064	0
0.7840	-15.7489	-5.78447	-14.7849	-52.491	0
0.7847	-12.3887	-3.34343	-9.90338	-43.0248	0
0.7853	-9.94727	-3.03813	-4.10724	-31.123	0
0.7860	-9.94727	-4.25798	-0.140274	-18.6185	0
0.7867	-5.3743	-3.34343	4.43829	-4.58245	0
0.7873	2.25977	-1.51164	9.31984	11.6005	0
0.7880	7.44709	-0.597089	9.62844	26.2392	0
0.7887	11.411	-1.81694	6.26746	39.974	0
0.7893	15.0758	-2.42753	5.35288	53.7088	0
0.7900	16.9082	1.23471	9.62844	64.6941	0
0.7907	19.0398	4.89694	14.813	69.8792	0
0.7913	21.1767	3.67575	16.0362	72.6286	0
0.7920	21.791	1.23471	14.813	75.6794	0
0.7927	23.0091	0.318808	15.4246	76.2946	0
0.7933	25.146	-2.42753	16.6478	73.2438	0
0.7940	27.5874	-4.56328	16.9508	68.3601	0
0.7947	25.755	-2.42753	16.3392	60.7268	0
0.7953	18.4308	-0.29179	12.9838	47.6072	0
0.7960	12.3299	-1.81694	8.10225	32.6546	0
0.7967	12.0254	-2.12223	4.74128	19.535	0
0.7973	10.4975	-0.597089	1.38591	5.18507	0
0.7980	5.31019	-0.597089	-3.49564	-12.2031	0
0.7987	0.122872	0.0135088	-8.98879	-27.7709	0
0.7993	-4.45543	-0.597089	-14.7849	-39.974	0
0.8000	-7.50586	-2.73283	-20.5867	-50.3567	0
0.8007	-9.94727	-2.73283	-20.8897	-57.3747	0
0.8013	-13.612	-3.34343	-19.3635	-61.6433	0
0.8020	-15.7489	-7.92022	-19.0605	-65.3093	0
0.8027	-15.1399	-8.83611	-17.5343	-65.3093	0
0.8033	-15.1399	-5.78447	-17.8373	-61.6433	0
0.8040	-16.6625	-6.08977	-21.8043	-57.9899	0
0.8047	-16.6625	-7.00567	-20.2781	-48.5237	0
0.8053	-13.9166	-3.34343	-13.2644	-30.8217	0
0.8060	-8.42472	-2.42753	-9.60039	-15.5678	0
0.8067	-3.84642	-3.34343	-5.32482	-5.80025	0
0.8073	-2.62304	-1.81694	2.9121	7.31936	0
0.8080	-0.181636	-1.81694	9.31984	24.4188	0
0.8087	3.78231	-2.42753	14.813	39.0575	0
0.8093	5.6147	0.318808	18.477	50.658	0
0.8100	6.22372	2.1506	18.174	61.0281	0
0.8107	9.58399	0.929406	18.477	67.4436	0
0.8113	12.9389	-0.597089	23.3585	71.1095	0
0.8120	15.3803	-0.597089	25.7993	73.8464	0
0.8127	18.4308	1.54	25.1877	72.93	0
0.8133	20.8722	5.20224	25.7993	67.7449	0
0.8140	20.8722	3.98105	25.1877	62.5598	0
0.8147	18.4308	0.929406	20.3061	53.0936	0
0.8153	13.8524	0.929406	13.5954	36.0067	0
0.8160	9.58399	1.23471	7.49066	19.8363	0
0.8167	8.36062	1.23471	1.99751	10.684	0
0.8173	8.36062	2.75985	-2.27806	0.301312	0
0.8180	4.08682	3.98105	-5.63342	-14.9526	0
0.8187	-1.40501	2.1506	-10.515	-31.7382	0
0.8193	-3.84642	-1.20634	-14.7849	-44.2551	0
0.8200	-5.3743	-3.03813	-15.7051	-50.3567	0
0.8207	-7.20135	-0.597089	-15.7051	-55.5418	0
0.8213	-9.33825	0.929406	-17.8373	-64.0915	0
0.8220	-11.7797	-1.51164	-18.7575	-68.0587	0
0.8227	-14.5256	-0.597089	-16.9227	-66.2258	0
0.8233	-15.4444	0.0135088	-16.0081	-64.3928	0
0.8240	-15.7489	-3.64873	-14.7849	-59.8103	0
0.8247	-17.2715	-3.03813	-11.1266	-46.0881	0
0.8253	-16.967	2.1506	-8.0742	-31.7382	0
0.8260	-12.3887	2.75985	-5.63342	-19.8363	0
0.8267	-9.33825	1.23471	-0.751871	-6.71674	0
0.8273	-10.2571	3.06515	3.21509	6.71674	0
0.8280	-6.89684	1.54	4.74128	18.9199	0
0.8287	1.94992	-0.597089	8.40525	33.5711	0
0.8293	7.44709	-0.29179	10.543	47.9085	0
0.8300	8.36062	0.0135088	9.62844	56.4583	0
0.8307	11.1065	1.23471	13.8984	63.4763	0
0.8313	13.8524	3.67575	23.3585	71.4108	0
0.8320	14.4668	3.06515	27.6341	73.8464	0
0.8327	14.4668	0.929406	26.7139	68.3601	0
0.8333	14.7713	1.54	24.8847	63.7776	0
0.8340	13.8524	3.67575	22.1409	61.0281	0
0.8347	11.1065	3.37045	17.5624	50.9593	0
0.8353	5.6147	2.1506	12.6808	35.4041	0
0.8360	4.08682	2.75985	9.31984	23.5023	0
0.8367	4.70118	5.50754	6.87906	10.0688	0
0.8373	0.122872	5.20224	2.3005	-6.41543	0
0.8380	-4.75994	2.75985	-4.71883	-19.2212	0
0.8387	-4.45543	1.23471	-11.1266	-31.123	0
0.8393	-5.67881	0.0135088	-18.1459	-46.9921	0
0.8400	-10.8661	-0.597089	-23.6391	-58.9064	0
0.8407	-13.612	0.929406	-22.7245	-62.5598	0
0.8413	-14.8301	0.624107	-22.1129	-66.2258	0
0.8420	-16.6625	-1.81694	-26.0798	-69.8917	0
0.8427	-16.6625	-2.12223	-25.4682	-68.0587	0
0.8433	-15.7489	-0.597089	-21.5013	-64.6941	0
0.8440	-15.7489	0.318808	-19.0605	-63.175	0
0.8447	-15.7489	1.23471	-12.6528	-54.9266	0
0.8453	-13.003	0.318808	-5.02183	-38.7562	0
0.8460	-9.33825	-0.597089	-1.96945	-25.6366	0
0.8467	-6.89684	0.318808	3.82669	-15.5678	0
0.8473	-2.93289	0.318808	12.9838	-0.301312	0
0.8480	2.25977	-0.901038	16.3392	16.4843	0
0.8487	4.39133	0.624107	17.2538	29.9052	0
0.8493	3.78231	3.67575	17.8654	43.64	0
0.8500	6.22372	3.98105	15.1216	54.9266	0
0.8507	9.8885	3.06515	13.5954	59.2077	0
0.8513	10.193	4.28635	12.6808	61.0281	0
0.8520	10.193	6.11679	6.57607	63.7776	0
0.8527	12.9389	4.28635	5.96447	63.175	0
0.8533	16.2939	0.318808	13.8984	61.342	0
0.8540	17.2127	1.23471	13.8984	57.3747	0
0.8547	14.4668	5.81284	5.35288	46.6907	0
0.8553	12.0254	4.59165	-0.443267	32.6546	0
0.8560	10.802	1.8453	-1.66646	21.3555	0
0.8567	5.00569	4.28635	-3.19265	8.85103	0
0.8573	-2.62304	4.89694	-4.10724	-8.23585	0
0.8580	-6.28783	-0.29179	-4.41023	-22.8871	0
0.8587	-10.8661	-2.42753	-6.24502	-34.7889	0
0.8593	-16.358	-0.597089	-10.818	-48.2224	0
0.8600	-17.2715	0.318808	-13.8703	-59.509	0
0.8607	-18.1904	0.318808	-14.1789	-64.3928	0
0.8613	-20.9363	0.318808	-17.2313	-67.4436	0
0.8620	-21.8498	-0.597089	-20.2781	-71.4108	0
0.8627	-21.8498	-2.42753	-18.1459	-71.7122	0
0.8633	-24.5957	-3.95403	-17.5343	-69.2766	0
0.8640	-23.9867	-3.64873	-19.0605	-64.6941	0
0.8647	-19.7129	-2.12223	-14.7849	-53.7088	0
0.8653	-15.4444	-1.81694	-8.0742	-38.4549	0
0.8660	-9.33825	-2.42753	-5.63342	-25.0214	0
0.8667	-1.70952	-1.20634	-1.96945	-13.1196	0
0.8673	3.1733	-0.597089	3.21509	1.51911	0
0.8680	6.52823	0.318808	6.57607	17.3882	0
0.8687	11.411	3.06515	11.1546	32.3533	0
0.8693	13.8524	2.1506	16.9508	44.8578	0
0.8700	13.8524	1.8453	23.0555	54.324	0
0.8707	17.2127	6.11679	29.4633	60.4255	0
0.8713	21.4812	4.89694	30.0749	65.3093	0
0.8720	23.3136	-1.51164	28.2401	69.2766	0
0.8727	23.9226	0.929406	30.6808	69.5779	0
0.8733	24.5369	6.72739	32.5156	66.8284	0
0.8740	23.9226	5.20224	29.4633	61.6433	0
0.8747	21.4812	4.28635	24.8847	49.7415	0
0.8753	15.6848	6.11679	18.174	32.3533	0
0.8760	12.0254	4.89694	10.543	17.0869	0
0.8767	11.411	4.28635	6.57607	4.88376	0
0.8773	6.52823	4.28635	2.9121	-8.23585	0
0.8780	-1.40501	1.54	-4.41023	-21.0541	0
0.8787	-4.45543	0.0135088	-12.3442	-33.5711	0
0.8793	-5.3743	0.0135088	-19.9751	-46.3894	0
0.8800	-9.33825	-1.51164	-27.2974	-56.1569	0
0.8807	-12.0842	-1.20634	-34.6254	-62.5598	0
0.8813	-14.8301	-0.29179	-39.5069	-67.4436	0
0.8820	-20.0227	-1.51164	-38.8953	-68.3601	0
0.8827	-23.6822	-0.901038	-35.237	-67.1423	0
0.8833	-24.9056	-0.29179	-33.7108	-66.2258	0
0.8840	-24.5957	-1.51164	-31.2644	-58.9064	0
0.8847	-20.9363	0.318808	-24.5536	-44.5564	0
0.8853	-16.358	2.4559	-17.8373	-33.8724	0
0.8860	-10.8661	0.318808	-12.6528	-23.1884	0
0.8867	-3.84642	1.23471	-7.15961	-4.88376	0
0.8873	-1.40501	5.81284	-0.140274	11.6005	0
0.8880	-0.491487	4.89694	6.87906	19.8363	0
0.8887	7.44709	2.1506	12.9838	32.6546	0
0.8893	16.2939	3.98105	18.477	49.7415	0
0.8900	18.7353	5.50754	24.5817	58.8939	0
0.8907	21.791	4.28635	28.5487	64.3928	0
0.8913	26.364	3.37045	29.7662	69.8792	0
0.8920	26.364	4.89694	31.2924	69.8792	0
0.8927	24.5369	6.11679	31.2924	69.5779	0
0.8933	25.755	6.42209	29.1603	68.9627	0
0.8940	25.755	6.11679	25.7993	60.4255	0
0.8947	21.791	5.81284	18.477	48.5237	0
0.8953	16.5984	3.37045	11.1546	37.2245	0
0.8960	13.8524	0.318808	9.01684	23.1884	0
0.8967	10.193	1.23471	5.35288	9.45365	0
0.8973	2.86879	0.929406	-4.10724	-5.80025	0
0.8980	-4.45543	-3.34343	-8.98879	-24.1049	0
0.8987	-7.81571	-3.34343	-11.7382	-37.8397	0
0.8993	-11.1706	0.318808	-19.9751	-46.9921	0
0.9000	-14.2211	-1.20634	-27.909	-59.8103	0
0.9007	-15.4444	-4.56328	-32.4876	-66.2258	0
0.9013	-18.1904	-4.25798	-40.7301	-65.008	0
0.9020	-20.0227	-5.17387	-46.2233	-67.4436	0
0.9027	-19.7129	-7.61492	-42.8623	-69.2766	0
0.9033	-18.1904	-4.86858	-38.5923	-65.3093	0
0.9040	-15.4444	-2.12223	-32.7906	-60.7268	0
0.9047	-13.003	-4.25798	-23.9421	-50.3567	0
0.9053	-12.6985	-4.25798	-19.6721	-33.2698	0
0.9060	-11.7797	-1.51164	-16.9227	-21.368	0
0.9067	-8.42472	-3.64873	-9.90338	-10.684	0
0.9073	-5.3743	-7.00567	-3.49564	5.48638	0
0.9080	-1.70952	-3.95403	2.3005	21.0541	0
0.9087	1.0364	0.0135088	10.2344	35.7054	0
0.9093	1.0364	0.318808	12.9838	49.7415	0
0.9100	4.39133	1.23471	11.4576	56.4583	0
0.9107	9.27414	2.75985	15.7276	60.4255	0
0.9113	9.27414	1.23471	19.3915	66.5271	0
0.9120	7.44709	-1.51164	18.477	67.1423	0
0.9127	9.27414	-1.51164	21.2207	65.3093	0
0.9133	12.6344	-0.597089	24.2731	65.3093	0
0.9140	14.157	-1.20634	20.9177	57.3747	0
0.9147	14.157	-1.81694	16.3392	40.8905	0
0.9153	13.5479	-2.42753	13.2868	27.1557	0
0.9160	12.3299	-1.51164	9.31984	17.7021	0
0.9167	11.7155	0.624107	5.96447	6.40287	0
0.9173	8.96963	-0.29179	1.99751	-9.4662	0
0.9180	3.78231	-3.34343	-1.96945	-25.9379	0
0.9187	-0.795995	-3.34343	-5.63342	-38.4549	0
0.9193	-3.54191	-3.64873	-10.818	-47.9085	0
0.9200	-6.89684	-5.17387	-15.3965	-58.2912	0
0.9207	-12.3887	-3.95403	-16.0081	-66.5271	0
0.9213	-16.358	-3.03813	-18.7575	-69.8917	0
0.9220	-18.1904	-6.08977	-21.5013	-71.7122	0
0.9227	-17.2715	-4.25798	-19.0605	-72.6286	0
0.9233	-15.1399	0.318808	-20.8897	-70.193	0
0.9240	-14.5256	-1.51164	-24.2507	-66.2258	0
0.9247	-13.612	-4.25798	-15.3965	-57.0734	0
0.9253	-9.03374	-5.17387	-6.24502	-39.6727	0
0.9260	-4.45543	-7.00567	-8.0742	-23.5023	0
0.9267	-2.01403	-5.47917	-3.49564	-14.0361	0
0.9273	1.3409	-0.597089	9.01684	-0.615178	0
0.9280	5.6147	-2.12223	11.7606	18.9199	0
0.9287	10.193	-5.47917	13.5954	32.956	0
0.9293	15.3803	-2.42753	20.6147	40.2879	0
0.9300	18.4308	-0.29179	21.2207	49.4402	0
0.9307	19.0398	-2.73283	18.477	57.9774	0
0.9313	22.4	-2.42753	21.2207	61.342	0
0.9320	24.8415	0.0135088	22.1409	62.5598	0
0.9327	23.3136	0.929406	20.3061	61.342	0
0.9333	23.3136	1.23471	21.2207	58.2912	0
0.9340	26.9784	2.1506	19.0886	52.7923	0
0.9347	27.5874	3.37045	12.3722	40.8905	0
0.9353	21.791	4.59165	5.35288	23.5023	0
0.9360	16.5984	4.89694	0.168329	10.3701	0
0.9367	15.0758	2.75985	-0.751871	0	0
0.9373	11.1065	-0.597089	-3.49564	-14.0361	0
0.9380	3.4778	-1.81694	-12.0412	-28.3861	0
0.9387	-2.31854	-0.29179	-18.1459	-40.5892	0
0.9393	-5.06445	-0.29179	-21.8043	-52.491	0
0.9400	-7.20135	-2.42753	-26.3828	-60.4255	0
0.9407	-7.50586	-1.51164	-27.2974	-67.1423	0
0.9413	-9.33825	0.0135088	-26.3828	-73.5451	0
0.9420	-12.3887	-1.20634	-28.2176	-73.5451	0
0.9427	-11.7797	-1.51164	-27.606	-68.9752	0
0.9433	-9.94727	-0.901038	-25.1652	-66.841	0
0.9440	-10.8661	-3.03813	-23.6391	-60.7268	0
0.9447	-11.1706	-4.25798	-18.1459	-46.9921	0
0.9453	-9.94727	-2.42753	-11.7382	-33.2698	0
0.9460	-7.20135	0.318808	-9.90338	-22.2845	0
0.9467	-2.62304	2.75985	-9.60039	-8.23585	0
0.9473	1.3409	3.06515	-5.63342	6.40287	0
0.9480	2.86879	2.4559	1.99751	19.2212	0
0.9487	7.14259	3.06515	11.1546	32.956	0
0.9493	13.8524	3.06515	18.174	46.6907	0
0.9500	17.8217	1.23471	22.4439	56.1569	0
0.9507	19.3496	0.318808	25.7993	62.5598	0
0.9513	18.7353	1.8453	24.8847	65.6106	0
0.9520	17.5172	3.37045	23.6671	65.3093	0
0.9527	19.0398	4.28635	25.7993	66.2258	0
0.9533	22.7046	3.98105	25.7993	65.3093	0
0.9540	22.4	2.1506	27.6341	57.3747	0
0.9547	15.6848	0.318808	31.601	45.4729	0
0.9553	7.44709	-0.597089	27.6341	33.2573	0
0.9560	4.39133	-0.597089	18.78	20.1377	0
0.9567	1.0364	-0.29179	14.813	7.31936	0
0.9573	-9.64276	0.0135088	9.93143	-8.23585	0
0.9580	-18.7994	0.929406	1.99751	-25.3353	0
0.9587	-20.0227	2.4559	-2.88404	-37.2371	0
0.9593	-23.3777	2.4559	-6.85101	-46.6907	0
0.9600	-29.174	0.624107	-12.0412	-59.8103	0
0.9607	-29.7884	0.0135088	-15.3965	-69.8917	0
0.9613	-28.2605	-1.20634	-18.7575	-71.1095	0
0.9620	-31.0064	-2.73283	-20.2781	-71.7122	0
0.9627	-32.5343	-2.42753	-18.1459	-72.6286	0
0.9633	-30.7019	-2.12223	-16.6197	-68.0587	0
0.9640	-30.7019	-3.34343	-17.2313	-60.1242	0
0.9647	-30.0929	-3.34343	-11.7382	-49.4402	0
0.9653	-24.9056	-1.81694	-2.58105	-35.4041	0
0.9660	-20.3273	-1.81694	2.9121	-22.8871	0
0.9667	-19.7129	-1.20634	6.57607	-12.2031	0
0.9673	-16.967	-0.597089	14.2014	1.51911	0
0.9680	-9.03374	-2.12223	21.5293	18.0034	0
0.9687	-3.54191	-0.901038	26.1079	35.0902	0
0.9693	-3.84642	2.4559	29.4633	47.9085	0
0.9700	-2.62304	3.37045	29.4633	54.6253	0
0.9707	1.0364	3.67575	24.5817	60.4255	0
0.9713	1.3409	4.59165	19.3915	64.6941	0
0.9720	1.3409	3.06515	16.6478	63.4763	0
0.9727	5.6147	1.54	16.9508	62.2585	0
0.9733	10.4975	3.06515	18.174	63.7776	0
0.9740	11.1065	3.06515	16.9508	59.8103	0
0.9747	9.27414	0.318808	14.813	46.9921	0
0.9753	6.22372	-0.597089	11.1546	30.5203	0
0.9760	1.94992	1.23471	3.5237	16.7856	0
0.9767	-1.70952	2.75985	-5.32482	6.10156	0
0.9773	-4.45543	1.8453	-8.37719	-8.54972	0
0.9780	-8.42472	0.624107	-8.6858	-26.5531	0
0.9787	-12.0842	0.0135088	-9.29178	-39.974	0
0.9793	-12.3887	-1.20634	-11.7382	-51.8758	0
0.9800	-11.1706	-2.42753	-15.3965	-63.4763	0
0.9807	-12.3887	-1.81694	-17.5343	-68.0587	0
0.9813	-15.1399	-1.51164	-17.8373	-68.6614	0
0.9820	-16.358	-1.51164	-19.9751	-70.4943	0
0.9827	-16.358	0.0135088	-24.2507	-68.6614	0
0.9833	-17.2715	-0.597089	-24.8566	-65.9245	0
0.9840	-18.1904	-4.25798	-20.8897	-63.4763	0
0.9847	-14.8301	-4.25798	-16.0081	-52.491	0
0.9853	-8.42472	-1.51164	-12.6528	-35.0902	0
0.9860	-2.62304	-1.81694	-7.77121	-22.5858	0
0.9867	1.0364	-3.95403	1.08292	-11.9018	0
0.9873	4.08682	-4.86858	6.57607	3.35209	0
0.9880	7.44709	-4.25798	8.40525	20.1377	0
0.9887	9.8885	-1.51164	12.9838	36.0067	0
0.9893	11.7155	0.929406	17.5624	48.2224	0
0.9900	13.8524	-1.81694	19.3915	57.3747	0
0.9907	15.3803	-4.56328	22.4439	64.6941	0
0.9913	16.5984	-1.81694	25.7993	66.5271	0
0.9920	20.2631	1.23471	27.3255	65.9119	0
0.9927	25.146	-0.29179	27.6341	66.8284	0
0.9933	26.0595	-1.51164	25.7993	66.2258	0
0.9940	23.0091	-0.901038	20.3061	60.1242	0
0.9947	20.8722	-1.51164	16.6478	47.3059	0
0.9953	18.4308	-1.81694	13.8984	29.9052	0
0.9960	14.157	-0.29179	9.01684	14.3374	0
0.9967	11.7155	-0.597089	3.21509	2.13429	0
0.9973	8.66513	-4.25798	-1.35786	-12.8183	0
0.9980	2.25977	-4.56328	-5.32482	-27.4696	0
0.9987	-2.62304	-0.901038	-8.6858	-38.7562	0
0.9993	-5.06445	0.0135088	-12.0412	-50.0554	0
1.0000	-10.8661	-2.12223	-16.9227	-59.8103	0
1.0007	-16.6625	-2.73283	-19.9751	-62.5598	0
1.0013	-16.6625	-3.03813	-19.3635	-65.008	0
1.0020	-16.358	-3.03813	-22.7245	-68.9752	0
1.0027	-20.3273	-2.73283	-31.876	-68.3601	0
1.0033	-21.5453	-3.64873	-39.2039	-64.3928	0
1.0040	-17.2715	-5.17387	-37.6777	-57.0734	0
1.0047	-13.612	-5.47917	-32.7906	-43.3386	0
1.0053	-10.5616	-4.86858	-29.1322	-28.6874	0
1.0060	-6.89684	-2.42753	-23.0275	-16.1704	0
1.0067	-5.67881	0.318808	-13.5673	-1.53167	0
1.0073	-5.06445	-0.29179	-7.4626	13.4209	0
1.0080	0.731888	-0.901038	-3.19265	24.7201	0
1.0087	6.83274	-0.29179	5.04988	38.141	0
1.0093	10.4975	-0.597089	14.813	53.4075	0
1.0100	16.2939	-0.901038	18.78	61.9446	0
1.0107	22.0955	1.54	20.3061	66.2258	0
1.0113	21.1767	2.75985	22.4439	72.026	0
1.0120	17.5172	0.624107	21.2207	75.6794	0
1.0127	18.4308	-1.51164	17.8654	73.8464	0
1.0133	21.1767	-1.51164	17.5624	71.4108	0
1.0140	21.1767	0.624107	15.7276	66.5271	0
1.0147	20.2631	2.4559	9.31984	53.0936	0
1.0153	19.0398	-0.29179	5.66148	36.3206	0
1.0160	15.9893	-2.42753	6.57607	24.7201	0
1.0167	12.6344	0.624107	5.66148	14.9526	0
1.0173	9.8885	2.1506	0.774315	-0.615178	0
1.0180	4.70118	-0.901038	-2.88404	-16.7856	0
1.0187	-2.01403	-0.597089	-5.63342	-28.0722	0
1.0193	-7.20135	1.54	-13.5673	-39.0575	0
1.0200	-9.94727	0.0135088	-22.7245	-50.658	0
1.0207	-10.2571	-1.81694	-26.6914	-56.4583	0
1.0213	-10.5616	-1.20634	-29.4352	-59.2077	0
1.0220	-13.9166	-1.81694	-33.0992	-59.8103	0
1.0227	-16.358	-3.03813	-31.573	-56.4583	0
1.0233	-15.4444	-2.42753	-26.0798	-53.4075	0
1.0240	-13.9166	-2.42753	-20.5867	-48.2224	0
1.0247	-14.5256	-0.901038	-14.4819	-33.8724	0
1.0253	-14.5256	0.318808	-10.212	-19.2212	0
1.0260	-11.4751	-0.597089	-8.0742	-10.3827	0
1.0267	-5.98332	-0.597089	-1.35786	3.35209	0
1.0273	-0.795995	1.54	7.79365	22.2719	0
1.0280	4.08682	3.06515	12.6808	36.9232	0
1.0287	10.193	3.67575	14.813	49.1263	0
1.0293	14.7713	3.37045	18.477	61.0281	0
1.0300	16.5984	3.06515	23.0555	69.2766	0
1.0307	20.5677	6.11679	25.1877	75.6794	0
1.0313	25.4505	8.25388	24.8847	79.3454	0
1.0320	27.5874	4.89694	24.2731	77.5124	0
1.0327	28.1964	2.75985	26.1079	75.6794	0
1.0333	28.1964	3.98105	27.3255	73.5451	0
1.0340	27.2829	3.37045	22.1409	65.6106	0
1.0347	24.8415	2.4559	12.6808	53.7088	0
1.0353	20.2631	4.28635	8.40525	40.8905	0
1.0360	16.5984	4.89694	9.62844	27.1557	0
1.0367	10.4975	3.06515	5.96447	13.1196	0
1.0373	-0.795995	2.75985	-4.10724	-1.2178	0
1.0380	-11.7797	3.06515	-9.29178	-15.5678	0
1.0387	-15.7489	2.75985	-9.60039	-29.6039	0
1.0393	-16.6625	1.23471	-12.6528	-43.64	0
1.0400	-19.1039	-1.20634	-15.0935	-55.2405	0
1.0407	-22.7687	-1.81694	-14.7849	-61.9572	0
1.0413	-26.1236	-1.20634	-16.9227	-64.6941	0
1.0420	-26.4281	-2.12223	-19.0605	-65.3093	0
1.0427	-27.0371	-2.42753	-18.1459	-64.3928	0
1.0433	-30.0929	-0.597089	-19.0605	-64.0915	0
1.0440	-28.565	1.54	-21.1983	-61.342	0
1.0447	-20.9363	2.4559	-18.4489	-49.7415	0
1.0453	-15.7489	1.23471	-11.7382	-35.4041	0
1.0460	-13.612	-0.901038	-6.24502	-24.1049	0
1.0467	-7.81571	-0.597089	-2.88404	-12.2031	0
1.0473	-2.93289	0.624107	0.774315	4.26858	0
1.0480	-0.795995	-0.597089	5.96447	19.8363	0
1.0487	4.39133	-1.51164	13.8984	34.1738	0
1.0493	9.27414	0.318808	20.6147	47.3059	0
1.0500	9.8885	1.8453	23.3585	57.0609	0
1.0507	10.802	2.1506	24.8847	61.9446	0
1.0513	15.0758	3.06515	27.9371	64.6941	0
1.0520	20.2631	4.28635	27.6341	66.8284	0
1.0527	22.0955	4.89694	22.1409	66.5271	0
1.0533	19.6541	3.06515	19.0886	62.2585	0
1.0540	17.2127	2.4559	19.3915	54.9266	0
1.0547	15.6848	3.37045	16.6478	43.0248	0
1.0553	11.7155	3.37045	9.93143	25.3227	0
1.0560	5.31019	2.75985	3.5237	7.31936	0
1.0567	2.86879	3.06515	-2.58105	-6.10156	0
1.0573	3.4778	1.23471	-9.90338	-16.7856	0
1.0580	0.731888	-1.20634	-15.3965	-30.5203	0
1.0587	-4.45543	0.0135088	-16.3111	-44.5564	0
1.0593	-6.59233	0.929406	-15.7051	-56.1569	0
1.0600	-9.03374	-0.597089	-18.4489	-64.0915	0
1.0607	-13.612	-1.51164	-21.5013	-68.6614	0
1.0613	-16.6625	-2.73283	-21.8043	-71.7122	0
1.0620	-17.2715	-4.86858	-22.1129	-73.5451	0
1.0627	-17.5813	-4.86858	-20.8897	-72.6286	0
1.0633	-16.967	-1.81694	-16.9227	-69.8917	0
1.0640	-14.5256	2.1506	-12.9558	-64.6941	0
1.0647	-12.6985	3.06515	-10.818	-51.2732	0
1.0653	-11.4751	-0.597089	-7.4626	-35.0902	0
1.0660	-7.20135	-2.42753	-1.96945	-22.8871	0
1.0667	-2.01403	0.929406	3.21509	-10.3827	0
1.0673	1.0364	1.23471	6.57607	4.58245	0
1.0680	2.56428	-2.12223	10.846	15.8691	0
1.0687	6.22372	-0.901038	19.0886	27.4696	0
1.0693	12.3299	2.1506	25.7993	43.3386	0
1.0700	17.2127	2.1506	26.7139	53.7088	0
1.0707	20.2631	2.4559	24.8847	57.3747	0
1.0713	23.0091	3.37045	24.8847	60.4255	0
1.0720	21.4812	3.06515	25.1877	62.8611	0
1.0727	17.2127	3.06515	23.0555	61.6433	0
1.0733	18.1262	2.4559	20.3061	56.7596	0
1.0740	20.8722	1.8453	19.6945	46.6907	0
1.0747	16.2939	3.37045	14.813	33.5711	0
1.0753	11.7155	3.98105	5.66148	22.5858	0
1.0760	13.2434	1.23471	2.9121	12.8183	0
1.0767	10.193	0.624107	6.57607	-1.2178	0
1.0773	0.122872	3.06515	2.9121	-18.9199	0
1.0780	-4.75994	2.75985	-6.54801	-34.7889	0
1.0787	-8.72923	1.8453	-12.6528	-46.0881	0
1.0793	-17.2715	2.1506	-18.4489	-57.6761	0
1.0800	-20.9363	-1.51164	-25.1652	-68.9752	0
1.0807	-18.4949	-5.17387	-26.3828	-75.0768	0
1.0813	-20.6318	-4.25798	-25.4682	-75.0768	0
1.0820	-24.5957	-4.25798	-31.2644	-74.4616	0
1.0827	-23.6822	-5.17387	-37.9807	-74.1603	0
1.0833	-22.7687	-3.03813	-35.8429	-71.4108	0
1.0840	-23.3777	-3.64873	-28.8236	-64.3928	0
1.0847	-20.3273	-5.78447	-24.5536	-51.5745	0
1.0853	-13.612	-2.42753	-21.5013	-36.0067	0
1.0860	-9.64276	-0.901038	-15.3965	-23.1884	0
1.0867	-9.03374	-4.56328	-8.0742	-11.2866	0
1.0873	-5.98332	-3.95403	-0.443267	4.88376	0
1.0880	1.64541	-0.597089	6.87906	21.6693	0
1.0887	6.22372	-1.81694	13.5954	36.0067	0
1.0893	5.6147	-1.81694	18.174	48.825	0
1.0900	8.66513	0.0135088	20.3061	57.9774	0
1.0907	15.0758	-1.51164	20.9177	61.9446	0
1.0913	18.4308	-0.901038	22.7469	64.3928	0
1.0920	19.0398	2.75985	23.6671	65.6106	0
1.0927	20.2631	1.54	20.3061	64.0915	0
1.0933	21.4812	-1.81694	18.477	61.9446	0
1.0940	21.1767	-1.20634	20.9177	57.9774	0
1.0947	19.6541	-0.29179	17.5624	46.3894	0
1.0953	17.5172	-0.29179	9.31984	33.5711	0
1.0960	16.5984	0.318808	4.74128	24.1049	0
1.0967	13.8524	-0.29179	2.9121	11.6005	0
1.0973	6.52823	-2.42753	-2.58105	-7.31936	0
1.0980	1.64541	-2.42753	-8.37719	-22.8871	0
1.0987	0.42738	-1.51164	-15.0935	-32.6546	0
1.0993	-1.70952	0.0135088	-22.1129	-44.2551	0
1.1000	-3.84642	-0.597089	-23.6391	-54.324	0
1.1007	-7.20135	-4.86858	-22.7245	-57.3747	0
1.1013	-14.5256	-6.39507	-24.5536	-60.7268	0
1.1020	-18.7994	-2.42753	-26.6914	-63.4763	0
1.1027	-15.1399	-1.20634	-28.2176	-59.8103	0
1.1033	-15.4444	-2.73283	-29.1322	-57.6761	0
1.1040	-21.2408	-2.42753	-26.3828	-55.5418	0
1.1047	-20.9363	-1.20634	-19.9751	-41.5057	0
1.1053	-15.4444	0.0135088	-11.7382	-24.7201	0
1.1060	-11.7797	0.929406	-5.02183	-14.9526	0
1.1067	-9.64276	-0.597089	-3.79863	-1.2178	0
1.1073	-8.12022	-3.34343	0.471322	18.3047	0
1.1080	-6.59233	-3.34343	11.1546	32.0395	0
1.1087	-0.795995	-0.597089	15.4246	42.7235	0
1.1093	6.52823	2.4559	15.4246	54.9266	0
1.1100	8.05611	2.75985	21.2207	63.4763	0
1.1107	7.7516	0.929406	23.6671	69.8792	0
1.1113	10.802	0.318808	18.174	75.9933	0
1.1120	12.9389	1.23471	18.174	77.8137	0
1.1127	13.5479	2.1506	20.3061	75.6794	0
1.1133	17.5172	3.37045	16.3392	73.8464	0
1.1140	19.3496	3.98105	14.51	68.6614	0
1.1147	15.6848	2.75985	16.6478	53.7088	0
1.1153	11.411	1.54	12.6808	34.4876	0
1.1160	9.27414	0.0135088	6.26746	20.7528	0
1.1167	5.6147	-1.51164	3.21509	10.3701	0
1.1173	1.94992	-1.20634	0.168329	-3.35209	0
1.1180	0.42738	-1.20634	-1.35786	-18.6185	0
1.1187	-3.54191	-2.42753	-0.443267	-30.8217	0
1.1193	-8.12022	-2.12223	-2.58105	-41.807	0
1.1200	-8.42472	-2.12223	-5.32482	-50.0554	0
1.1207	-10.5616	-4.56328	-9.90338	-53.4075	0
1.1213	-14.8301	-6.39507	-22.1129	-57.0734	0
1.1220	-13.612	-4.86858	-35.237	-59.509	0
1.1227	-11.1706	-4.25798	-37.0661	-56.4583	0
1.1233	-13.9166	-6.39507	-33.7108	-51.8758	0
1.1240	-15.1399	-6.08977	-31.2644	-44.5564	0
1.1247	-11.1706	-5.17387	-25.4682	-30.219	0
1.1253	-10.5616	-5.78447	-16.6197	-15.8691	0
1.1260	-10.8661	-3.64873	-11.7382	-5.49894	0
1.1267	-5.3743	1.23471	-5.93642	8.54972	0
1.1273	0.122872	0.929406	2.3005	22.5858	0
1.1280	1.94992	-3.03813	6.57607	32.3533	0
1.1287	6.52823	-2.42753	8.40525	45.7742	0
1.1293	12.3299	0.929406	13.8984	62.2585	0
1.1300	15.0758	1.23471	20.6147	70.4943	0
1.1307	17.8217	0.0135088	25.4963	74.4616	0
1.1313	22.0955	-0.597089	27.6341	80.2619	0
1.1320	22.7046	0.0135088	27.6341	81.781	0
1.1327	17.5172	1.54	30.3778	76.2946	0
1.1333	13.8524	2.1506	33.1272	70.7957	0
1.1340	14.7713	1.23471	27.6341	63.7776	0
1.1347	15.6848	0.0135088	17.2538	50.658	0
1.1353	12.9389	0.318808	9.31984	36.3206	0
1.1360	8.36062	2.1506	3.82669	25.3227	0
1.1367	2.86879	0.929406	-0.443267	12.8183	0
1.1373	-3.84642	-1.51164	-5.93642	-3.05078	0
1.1380	-5.3743	0.624107	-12.6528	-18.0034	0
1.1387	-3.54191	2.4559	-15.0935	-30.219	0
1.1393	-7.50586	-0.597089	-15.7051	-42.4222	0
1.1400	-12.0842	-1.81694	-20.5867	-54.324	0
1.1407	-12.6985	-0.597089	-20.8897	-60.7268	0
1.1413	-15.1399	-4.25798	-17.2313	-61.342	0
1.1420	-18.7994	-7.00567	-20.8897	-60.7268	0
1.1427	-19.1039	-4.86858	-23.6391	-59.8103	0
1.1433	-17.8858	-2.73283	-19.9751	-57.3747	0
1.1440	-16.6625	-1.81694	-18.1459	-50.9593	0
1.1447	-13.3075	-0.29179	-15.3965	-37.8397	0
1.1453	-9.33825	-1.51164	-8.6858	-23.5023	0
1.1460	-5.98332	-3.34343	-6.24502	-13.7348	0
1.1467	-2.01403	-1.20634	-2.58105	-2.13429	0
1.1473	2.86879	0.318808	7.18767	15.8691	0
1.1480	7.7516	-0.597089	13.5954	30.5203	0
1.1487	8.96963	0.0135088	16.3392	40.2879	0
1.1493	9.27414	1.23471	23.6671	51.2732	0
1.1500	15.6848	1.54	31.2924	61.0281	0
1.1507	22.0955	2.4559	31.904	68.3601	0
1.1513	22.7046	3.37045	27.3255	72.93	0
1.1520	22.4	2.1506	23.9701	69.2766	0
1.1527	23.6181	-0.29179	24.5817	64.6941	0
1.1533	20.8722	0.318808	24.8847	65.3093	0
1.1540	16.5984	2.1506	21.8323	59.2077	0
1.1547	13.2434	2.1506	14.51	42.7235	0
1.1553	11.411	0.318808	5.66148	28.6874	0
1.1560	11.411	-0.597089	0.471322	18.3047	0
1.1567	8.66513	-0.597089	-2.58105	3.05078	0
1.1573	0.122872	0.318808	-9.60039	-14.6513	0
1.1580	-7.50586	0.318808	-17.8373	-29.3025	0
1.1587	-12.3887	-2.42753	-23.0275	-41.807	0
1.1593	-16.967	-4.56328	-26.0798	-53.4075	0
1.1600	-20.0227	-3.95403	-26.3828	-61.6433	0
1.1607	-22.4642	-4.25798	-24.5536	-66.2258	0
1.1613	-25.2101	-6.08977	-23.3305	-70.4943	0
1.1620	-25.5146	-6.08977	-19.0605	-73.5451	0
1.1627	-22.4642	-5.17387	-14.1789	-71.7122	0
1.1633	-21.2408	-4.86858	-15.3965	-67.7449	0
1.1640	-22.4642	-3.34343	-18.7575	-63.4763	0
1.1647	-20.6318	-2.42753	-15.3965	-50.658	0
1.1653	-15.4444	-3.95403	-9.29178	-33.2698	0
1.1660	-12.3887	-3.95403	-4.41023	-22.2845	0
1.1667	-9.64276	-2.42753	0.168329	-10.0688	0
1.1673	-4.45543	-2.12223	6.57607	9.15234	0
1.1680	1.0364	-0.597089	13.8984	23.8036	0
1.1687	4.70118	2.1506	18.174	33.5711	0
1.1693	7.14259	2.4559	20.3061	45.4729	0
1.1700	8.36062	3.06515	22.7469	54.6253	0
1.1707	11.1065	3.06515	26.7139	59.509	0
1.1713	17.8217	0.929406	30.9894	63.4763	0
1.1720	22.4	1.8453	30.3778	62.5598	0
1.1727	21.791	4.59165	24.8847	57.6761	0
1.1733	21.1767	3.06515	23.0555	56.4583	0
1.1740	21.4812	2.75985	24.2731	51.8758	0
1.1747	19.0398	4.59165	18.78	35.4041	0
1.1753	16.2939	3.67575	10.543	17.3882	0
1.1760	14.7713	1.8453	7.49066	5.48638	0
1.1767	12.0254	1.23471	2.60911	-7.31936	0
1.1773	7.44709	0.0135088	-5.63342	-22.8871	0
1.1780	3.1733	-1.51164	-10.818	-36.0067	0
1.1787	-1.1005	-2.73283	-12.9558	-47.9085	0
1.1793	-6.28783	-3.03813	-13.5673	-58.5925	0
1.1800	-11.1706	-0.29179	-12.0412	-65.3093	0
1.1807	-15.1399	0.318808	-14.1789	-69.5779	0
1.1813	-17.2715	-3.34343	-22.7245	-73.5451	0
1.1820	-17.5813	-3.34343	-29.1322	-74.4616	0
1.1827	-20.0227	-1.51164	-29.7438	-72.3273	0
1.1833	-22.4642	-2.42753	-26.9944	-69.5779	0
1.1840	-20.9363	-0.901038	-20.8897	-61.6433	0
1.1847	-18.4949	3.06515	-16.0081	-46.3894	0
1.1853	-20.0227	2.1506	-14.4819	-32.3533	0
1.1860	-19.1039	-1.51164	-11.7382	-21.0541	0
1.1867	-12.6985	-0.597089	-3.79863	-7.01805	0
1.1873	-9.03374	2.1506	3.82669	5.80025	0
1.1880	-6.89684	2.1506	8.40525	15.2539	0
1.1887	0.731888	2.1506	12.9838	29.9052	0
1.1893	9.27414	3.06515	17.2538	43.9413	0
1.1900	11.7155	1.8453	20.3061	50.658	0
1.1907	11.1065	0.0135088	23.9701	55.8431	0
1.1913	12.0254	1.8453	27.3255	59.8103	0
1.1920	14.157	4.89694	26.7139	58.2912	0
1.1927	14.7713	5.50754	25.7993	56.7596	0
1.1933	12.9389	3.98105	25.1877	54.6253	0
1.1940	11.1065	2.75985	20.3061	46.3894	0
1.1947	8.36062	1.23471	11.7606	34.1738	0
1.1953	6.52823	-0.597089	6.57607	21.0541	0
1.1960	6.22372	-1.81694	4.74128	7.93454	0
1.1967	3.78231	-1.81694	0.471322	-4.58245	0
1.1973	-1.70952	-1.20634	-7.77121	-19.535	0
1.1980	-5.98332	-0.597089	-17.2313	-38.4549	0
1.1987	-7.50586	-0.29179	-25.4682	-50.3567	0
1.1993	-9.64276	-0.597089	-29.4352	-58.2912	0
1.2000	-9.94727	-0.901038	-31.876	-69.2766	0
1.2007	-9.94727	-1.20634	-32.7906	-75.9933	0
1.2013	-12.6985	-2.42753	-29.4352	-76.9098	0
1.2020	-16.0535	-4.86858	-24.2507	-78.1276	0
1.2027	-18.1904	-4.86858	-23.3305	-76.2946	0
1.2033	-18.4949	-3.34343	-24.8566	-68.6614	0
1.2040	-14.8301	-3.34343	-22.7245	-61.0407	0
1.2047	-10.8661	-4.25798	-15.0935	-49.7415	0
1.2053	-10.8661	-3.95403	-6.24502	-34.1863	0
1.2060	-9.03374	-3.64873	0.168329	-22.8871	0
1.2067	-5.06445	-3.03813	3.82669	-12.517	0
1.2073	-1.40501	-1.51164	7.79365	6.10156	0
1.2080	2.56428	-0.597089	13.2868	24.4188	0
1.2087	5.6147	0.0135088	18.477	34.4876	0
1.2093	8.66513	0.624107	22.1409	44.5564	0
1.2100	13.2434	2.75985	23.3585	55.5418	0
1.2107	14.7713	7.64329	23.0555	59.2077	0
1.2113	12.6344	7.94859	23.6671	59.2077	0
1.2120	15.9893	3.06515	24.5817	59.8103	0
1.2127	22.7046	2.1506	25.1877	57.9774	0
1.2133	23.6181	3.98105	24.8847	57.3747	0
1.2140	21.1767	2.1506	19.3915	54.324	0
1.2147	16.5984	-0.597089	10.2344	37.8397	0
1.2153	10.193	0.624107	6.26746	20.7528	0
1.2160	7.44709	2.4559	5.35288	14.3374	0
1.2167	8.05611	3.06515	0.168329	2.74947	0
1.2173	5.91921	1.23471	-7.4626	-16.7856	0
1.2180	0.731888	-0.597089	-14.1789	-30.5203	0
1.2187	-7.50586	0.318808	-19.9751	-41.5057	0
1.2193	-15.1399	-0.597089	-21.8043	-54.324	0
1.2200	-14.5256	-2.42753	-21.8043	-59.8103	0
1.2207	-11.7797	-2.12223	-25.7712	-62.5598	0
1.2213	-17.8858	-0.901038	-28.8236	-68.0587	0
1.2220	-25.2101	-2.42753	-25.7712	-69.5779	0
1.2227	-25.5146	-2.12223	-22.4159	-65.9245	0
1.2233	-26.4281	0.0135088	-20.2781	-61.6433	0
1.2240	-30.0929	-0.29179	-16.3111	-54.9266	0
1.2247	-25.2101	-1.81694	-12.3442	-42.4222	0
1.2253	-14.8301	-2.12223	-9.60039	-28.3861	0
1.2260	-10.5616	-1.51164	-7.15961	-15.5678	0
1.2267	-9.03374	-2.42753	-2.58105	-3.05078	0
1.2273	-2.62304	-3.34343	4.74128	14.0361	0
1.2280	3.1733	-1.20634	13.2868	32.0395	0
1.2287	6.22372	1.54	19.0886	45.4729	0
1.2293	12.0254	0.0135088	23.0555	55.5418	0
1.2300	17.2127	-1.20634	27.6341	62.8611	0
1.2307	15.9893	2.1506	28.5487	67.4436	0
1.2313	15.6848	3.98105	26.4109	71.1095	0
1.2320	21.1767	2.1506	32.207	71.1095	0
1.2327	24.2324	2.1506	39.838	68.9627	0
1.2333	22.0955	2.1506	33.7332	66.8284	0
1.2340	21.1767	1.23471	18.477	59.8103	0
1.2347	20.2631	3.67575	8.40525	44.2551	0
1.2353	15.3803	5.81284	3.21509	28.0722	0
1.2360	9.27414	3.67575	-3.49564	15.2539	0
1.2367	6.52823	2.1506	-9.29178	3.05078	0
1.2373	3.78231	1.8453	-11.4296	-10.684	0
1.2380	-1.1005	0.318808	-11.7382	-24.1049	0
1.2387	-7.20135	0.929406	-14.7849	-36.9232	0
1.2393	-11.4751	1.23471	-19.9751	-47.3059	0
1.2400	-13.3075	-0.597089	-22.1129	-55.5418	0
1.2407	-13.3075	-0.29179	-21.5013	-60.7268	0
1.2413	-16.0535	1.54	-21.5013	-61.0407	0
1.2420	-18.1904	0.318808	-23.3305	-58.9064	0
1.2427	-16.967	-0.901038	-24.8566	-56.1569	0
1.2433	-16.358	0.0135088	-23.6391	-53.1062	0
1.2440	-17.8858	0.0135088	-19.3635	-45.1716	0
1.2447	-14.8301	-0.901038	-15.0935	-31.123	0
1.2453	-9.94727	-0.901038	-10.515	-17.0869	0
1.2460	-8.72923	-0.597089	-4.41023	-6.71674	0
1.2467	-5.3743	0.929406	-1.66646	7.31936	0
1.2473	-1.1005	1.23471	-2.27806	23.1884	0
1.2480	-0.491487	-0.901038	1.69452	35.4041	0
1.2487	2.86879	-1.51164	10.846	46.3894	0
1.2493	11.411	1.8453	18.174	58.5925	0
1.2500	17.8217	3.37045	20.0031	67.4436	0
1.2507	20.2631	2.1506	18.477	73.8464	0
1.2513	22.7046	2.75985	18.78	77.2111	0
1.2520	23.9226	4.59165	21.8323	76.2946	0
1.2527	21.791	5.20224	23.0555	75.0768	0
1.2533	19.9586	4.59165	21.2207	72.026	0
1.2540	19.6541	2.75985	18.477	61.342	0
1.2547	19.0398	2.4559	12.6808	46.3894	0
1.2553	17.5172	3.98105	5.66148	34.4876	0
1.2560	15.6848	3.06515	4.13529	25.0214	0
1.2567	8.36062	1.8453	3.82669	10.3701	0
1.2573	-1.70952	0.624107	-1.96945	-8.54972	0
1.2580	-4.75994	-2.42753	-5.63342	-22.2845	0
1.2587	-2.62304	-2.42753	-5.32482	-32.3533	0
1.2593	-5.3743	2.75985	-9.90338	-43.64	0
1.2600	-10.8661	2.4559	-14.4819	-54.0227	0
1.2607	-13.9166	-4.25798	-12.6528	-58.9064	0
1.2613	-16.358	-4.25798	-12.0412	-62.2585	0
1.2620	-17.2715	-0.597089	-14.4819	-61.9572	0
1.2627	-15.7489	-2.12223	-12.9558	-59.2077	0
1.2633	-15.7489	-3.64873	-10.818	-57.0734	0
1.2640	-17.2715	-0.901038	-9.90338	-50.0554	0
1.2647	-15.4444	0.318808	-4.71883	-34.7889	0
1.2653	-12.0842	-0.597089	1.08292	-20.1377	0
1.2660	-7.50586	-0.597089	3.82669	-9.4662	0
1.2667	-2.31854	-0.597089	8.40525	4.26858	0
1.2673	0.122872	0.318808	14.51	19.2212	0
1.2680	2.25977	2.1506	19.3915	33.2573	0
1.2687	6.52823	0.624107	24.8847	46.6907	0
1.2693	8.36062	-2.12223	24.2731	58.2912	0
1.2700	9.27414	-0.29179	16.0362	64.9954	0
1.2707	13.2434	4.59165	11.7606	69.5779	0
1.2713	17.5172	6.72739	10.543	72.6286	0
1.2720	20.8722	5.81284	8.10225	72.026	0
1.2727	23.0091	3.67575	10.846	69.2766	0
1.2733	21.4812	1.54	16.3392	66.8284	0
1.2740	16.9082	0.624107	12.0692	60.1242	0
1.2747	11.7155	0.318808	3.21509	44.5564	0
1.2753	7.44709	-0.29179	-1.05486	29.9052	0
1.2760	5.91921	0.318808	-3.49564	19.8363	0
1.2767	5.91921	1.23471	-6.24502	6.10156	0
1.2773	3.1733	-0.597089	-9.90338	-11.9018	0
1.2780	-0.795995	-1.51164	-15.3965	-25.9379	0
1.2787	-2.31854	-0.29179	-19.9751	-38.4549	0
1.2793	-5.3743	-2.42753	-21.1983	-50.3567	0
1.2800	-10.8661	-5.17387	-22.7245	-56.7596	0
1.2807	-14.5256	-4.25798	-26.0798	-60.1242	0
1.2813	-15.4444	-4.86858	-26.3828	-65.9245	0
1.2820	-16.358	-7.61492	-23.6391	-67.7449	0
1.2827	-20.3273	-5.17387	-24.5536	-64.0915	0
1.2833	-23.0732	-2.73283	-28.2176	-62.2585	0
1.2840	-21.5453	-6.08977	-26.0798	-57.6761	0
1.2847	-18.7994	-7.00567	-16.9227	-42.4222	0
1.2853	-17.2715	-4.56328	-7.77121	-25.0214	0
1.2860	-13.612	-6.08977	-4.41023	-15.2539	0
1.2867	-7.20135	-6.39507	-1.96945	-5.18507	0
1.2873	-3.2374	-3.03813	5.04988	10.684	0
1.2880	-2.62304	-4.25798	12.9838	26.5531	0
1.2887	0.731888	-6.08977	16.0362	38.7562	0
1.2893	10.193	-2.12223	19.6945	48.2224	0
1.2900	16.5984	0.0135088	23.9701	55.2405	0
1.2907	17.2127	-0.597089	24.5817	59.509	0
1.2913	18.4308	1.8453	24.8847	64.3928	0
1.2920	23.0091	3.06515	23.9701	67.1423	0
1.2927	23.3136	1.23471	21.2207	62.2585	0
1.2933	21.791	2.4559	22.1409	55.5418	0
1.2940	22.0955	4.89694	24.8847	50.658	0
1.2947	19.0398	3.37045	18.174	38.141	0
1.2953	12.9389	2.1506	8.10225	18.0034	0
1.2960	12.0254	2.75985	2.60911	3.35209	0
1.2967	10.4975	1.54	-3.19265	-5.80025	0
1.2973	3.1733	-0.29179	-9.90338	-18.0034	0
1.2980	-2.62304	-1.51164	-13.5673	-32.3533	0
1.2987	-5.3743	-2.42753	-16.9227	-44.5564	0
1.2993	-8.42472	-2.42753	-21.5013	-55.2405	0
1.3000	-9.03374	-1.51164	-25.7712	-61.9572	0
1.3007	-10.5616	-2.42753	-28.2176	-64.3928	0
1.3013	-14.8301	-3.95403	-26.6914	-67.1423	0
1.3020	-13.9166	-3.95403	-22.7245	-68.9752	0
1.3027	-11.7797	-3.34343	-17.8373	-65.3093	0
1.3033	-15.7489	-3.64873	-12.6528	-58.5925	0
1.3040	-16.358	-2.12223	-10.212	-47.9085	0
1.3047	-13.612	0.624107	-11.7382	-33.2698	0
1.3053	-16.358	0.929406	-10.515	-21.6693	0
1.3060	-17.5813	0.0135088	-4.71883	-10.684	0
1.3067	-11.4751	1.23471	0.471322	7.31936	0
1.3073	-7.50586	1.8453	4.43829	23.5023	0
1.3080	-2.31854	0.318808	9.01684	31.4368	0
1.3087	6.52823	0.318808	14.813	42.7235	0
1.3093	6.83274	2.1506	19.6945	57.6761	0
1.3100	3.4778	2.4559	21.2207	64.9954	0
1.3107	7.7516	2.1506	20.6147	67.7449	0
1.3113	12.3299	2.1506	21.2207	71.4108	0
1.3120	14.4668	3.06515	23.0555	72.93	0
1.3127	19.0398	3.06515	22.4439	71.1095	0
1.3133	20.2631	0.624107	19.0886	65.9119	0
1.3140	15.9893	-0.29179	15.1216	55.2405	0
1.3147	14.157	3.06515	12.0692	42.7235	0
1.3153	12.6344	4.28635	6.57607	30.8217	0
1.3160	7.14259	2.4559	0.774315	17.3882	0
1.3167	2.56428	1.8453	-3.49564	2.4356	0
1.3173	-0.795995	2.75985	-10.818	-13.4335	0
1.3180	-3.54191	3.06515	-17.8373	-28.0722	0
1.3187	-4.75994	3.67575	-17.2313	-39.6727	0
1.3193	-8.72923	2.1506	-17.8373	-52.1897	0
1.3200	-15.4444	-0.29179	-23.6391	-61.9572	0
1.3207	-16.0535	-1.51164	-22.4159	-65.3093	0
1.3213	-12.0842	-3.34343	-16.9227	-66.5271	0
1.3220	-13.3075	-5.17387	-19.3635	-67.1423	0
1.3227	-17.5813	-3.64873	-21.8043	-63.7776	0
1.3233	-18.1904	-1.81694	-18.4489	-59.8103	0
1.3240	-16.6625	-1.81694	-15.3965	-54.324	0
1.3247	-13.003	-2.73283	-11.4296	-42.1208	0
1.3253	-5.67881	-3.95403	-4.41023	-27.7709	0
1.3260	-1.1005	-3.34343	-0.140274	-14.9526	0
1.3267	-3.54191	-1.51164	4.43829	0	0
1.3273	-1.40501	-1.51164	10.2344	15.8691	0
1.3280	7.14259	-2.42753	12.9838	28.9887	0
1.3287	11.1065	-1.51164	16.6478	41.807	0
1.3293	12.6344	-0.597089	21.8323	50.9593	0
1.3300	19.3496	3.06515	23.9701	56.1569	0
1.3307	23.0091	6.72739	24.8847	62.8611	0
1.3313	18.4308	5.20224	23.9701	64.9954	0
1.3320	15.3803	1.54	22.7469	60.4255	0
1.3327	17.5172	-0.597089	24.8847	59.2077	0
[truncated: 48,184 more rows]
