# Supplementary material for: Identification of Haptic Based Guiding Using Hard Reins
Source: PLoS One. 2015 Jul 22;10(7):e0132020. doi: 10.1371/journal.pone.0132020 (PMC4511788; doi:10.1371/journal.pone.0132020)
Supplement: S4 File — (ZIP) [file pone.0132020.s004.zip › EMGData2/Subject10/T1/t1.txt]

0.0000	-18.563	3.01668	-15.1557	14.3839	0
0.0007	-21.3117	0.268677	-21.2572	-11.2374	0
0.0013	-23.1472	-3.08781	-23.3918	-41.756	0
0.0020	-26.8092	-4.00249	-23.7001	-69.5302	0
0.0027	-28.6356	-3.69825	-30.1039	-90.8932	0
0.0033	-28.943	-5.22339	-39.259	-109.204	0
0.0040	-30.4711	-5.5296	-44.4473	-123.233	0
0.0047	-29.5488	-3.69825	-46.2795	-130.26	0
0.0053	-28.3282	-5.5296	-44.7556	-134.234	0
0.0060	-29.5488	-7.9714	-41.3996	-135.748	0
0.0067	-28.0298	-6.44429	-38.6542	-128.746	0
0.0073	-26.1943	-6.7505	-36.5137	-115	0
0.0080	-24.9736	-8.88608	-30.4123	-97.9195	0
0.0087	-21.3117	-5.83384	-21.5596	-73.5047	0
0.0093	-14.901	-1.86691	-12.7128	-46.3456	0
0.0100	-9.10516	-3.39204	-4.47082	-24.9826	0
0.0107	-0.253172	-3.39204	5.59742	0.662418	0
0.0113	9.20463	-0.646009	15.6716	32.695	0
0.0120	15.3079	-1.25646	23.2969	57.725	0
0.0127	20.4979	-2.17312	31.2365	79.0879	0
0.0133	28.1293	0.268677	41.0023	103.81	0
0.0140	33.9251	0.268677	45.8822	119.377	0
0.0147	34.54	-0.646009	45.2715	125.173	0
0.0153	33.9251	0.879126	46.493	131.892	0
0.0160	35.7606	1.79579	44.05	134.944	0
0.0167	32.7044	-0.0355601	25.4374	130.047	0
0.0173	23.545	-0.646009	1.3282	122.121	0
0.0180	17.7492	0.574889	-7.8269	105.632	0
0.0187	14.3947	1.79579	-6.60543	76.3436	0
0.0193	6.15751	1.79579	-8.43764	48.5694	0
0.0200	-0.253172	0.574889	-11.4913	28.7442	0
0.0207	-4.52998	-0.341772	-13.0152	4.32937	0
0.0213	-14.5936	-1.25646	-15.4581	-28.342	0
0.0220	-21.0043	-1.86691	-19.1225	-57.3228	0
0.0227	-19.4762	-0.646009	-25.224	-79.3009	0
0.0233	-21.3117	0.879126	-30.7147	-100.049	0
0.0240	-24.0604	-1.56267	-30.7147	-115	0
0.0247	-20.091	-4.3087	-29.1908	-121.104	0
0.0253	-16.7365	-4.3087	-31.9361	-124.771	0
0.0260	-17.9572	-5.83384	-34.6815	-125.386	0
0.0267	-16.1217	-7.36095	-32.8552	-119.59	0
0.0273	-13.6804	-4.91915	-29.1908	-112.256	0
0.0280	-12.4597	-2.47736	-25.224	-99.1261	0
0.0287	-8.79774	-3.39204	-17.9011	-71.3518	0
0.0293	-6.97128	-2.78357	-9.65911	-43.6013	0
0.0300	-10.3258	-1.56267	-2.63861	-24.9826	0
0.0307	-11.239	-2.17312	2.85208	-0.567787	0
0.0313	-5.75063	-0.646009	10.7857	33.3101	0
0.0320	2.49556	0.574889	22.0814	62.906	0
0.0327	10.1179	-0.646009	32.1496	87.0133	0
0.0333	14.3947	-0.646009	34.5925	109.299	0
0.0340	16.2211	2.10002	36.1164	123.943	0
0.0347	19.5847	2.10002	42.8286	130.047	0
0.0353	21.7186	1.79579	45.2715	133.406	0
0.0360	20.1905	3.62516	41.0023	134.944	0
0.0367	19.8831	2.71047	38.8618	131.892	0
0.0373	20.8053	0.268677	37.9486	125.481	0
0.0380	17.1434	1.48957	35.2033	111.121	0
0.0387	11.9534	3.01668	33.3711	84.269	0
0.0393	10.7327	2.40624	28.7935	56.2109	0
0.0400	10.7327	2.10002	19.6384	36.0544	0
0.0407	7.67655	0.879126	8.9535	11.9472	0
0.0413	3.10136	-1.56267	-3.55768	-21.3157	0
0.0420	-2.38705	-2.47736	-15.1557	-49.3974	0
0.0427	-11.239	-3.08781	-22.4786	-70.4529	0
0.0433	-21.9175	-4.3087	-31.6337	-93.3299	0
0.0440	-28.0298	-2.17312	-40.1781	-112.256	0
0.0447	-27.415	-1.56267	-38.3459	-120.797	0
0.0453	-24.9736	-4.3087	-31.6337	-125.694	0
0.0460	-24.9736	-2.47736	-30.1039	-127.823	0
0.0467	-25.2811	1.48957	-29.8015	-123.541	0
0.0473	-26.1943	0.268677	-29.8015	-114.078	0
0.0480	-26.5017	-1.86691	-27.6669	-97.612	0
0.0487	-22.5323	-0.646009	-20.0357	-71.9669	0
0.0493	-16.1217	-0.646009	-13.6259	-45.7305	0
0.0500	-10.6332	-1.56267	-12.4045	-24.06	0
0.0507	-5.44321	-0.341772	-6.60543	3.09917	0
0.0513	0.660057	1.48957	3.16041	35.1318	0
0.0520	7.98397	1.48957	9.87257	60.7768	0
0.0527	17.1434	1.79579	14.7525	81.8322	0
0.0533	23.2467	3.01668	18.4169	103.503	0
0.0540	22.9392	5.45651	18.4169	118.147	0
0.0547	23.2467	6.6774	18.1086	124.866	0
0.0553	27.5144	6.98362	21.1623	129.148	0
0.0560	29.9557	8.20451	25.7398	129.739	0
0.0567	29.0425	9.42541	31.5389	125.173	0
0.0573	28.1293	8.81496	33.6735	118.454	0
0.0580	25.9863	7.28785	28.7935	102.888	0
0.0587	21.7186	7.59406	21.773	75.7285	0
0.0593	17.7492	8.81496	12.6179	49.4921	0
0.0600	12.5592	8.81496	0.717466	27.514	0
0.0607	2.79394	7.8983	-9.35671	-0.260236	0
0.0613	-10.3258	6.06695	-16.3713	-31.0863	0
0.0620	-22.2249	3.93137	-24.3108	-57.6303	0
0.0627	-30.4711	2.40624	-29.1908	-81.7376	0
0.0633	-33.5182	2.10002	-30.1039	-103.101	0
0.0640	-33.5182	2.40624	-30.7147	-116.538	0
0.0647	-33.2108	3.01668	-29.4932	-126.001	0
0.0653	-32.605	3.01668	-28.2776	-134.234	0
0.0660	-30.7695	2.10002	-29.1908	-134.234	0
0.0667	-26.8092	0.879126	-26.4454	-127.208	0
0.0673	-21.3117	-0.341772	-20.9488	-121.412	0
0.0680	-14.901	0.879126	-17.2903	-109.512	0
0.0687	-10.3258	2.71047	-10.8806	-82.0452	0
0.0693	-6.04901	1.18534	-3.55768	-52.7568	0
0.0700	0.0542512	1.18534	1.93894	-31.7014	0
0.0707	5.85009	4.84606	9.26183	-7.87804	0
0.0713	7.67655	6.6774	17.5038	22.6405	0
0.0720	11.6459	3.32092	22.0814	48.877	0
0.0727	18.6624	3.01668	26.6589	71.1626	0
0.0733	22.6318	4.23561	30.3174	93.4246	0
0.0740	25.0731	2.40624	26.3506	109.606	0
0.0747	28.4276	1.48957	20.2491	120.276	0
0.0753	28.4276	3.93137	18.4169	128.225	0
0.0760	25.3805	5.15227	18.7193	128.84	0
0.0767	22.026	3.62516	18.4169	123.943	0
0.0773	16.2211	2.71047	18.7193	119.377	0
0.0780	8.8972	4.84606	17.8062	105.324	0
0.0787	4.32201	7.59406	14.7525	77.2663	0
0.0793	1.88071	6.98362	10.7857	48.877	0
0.0800	0.660057	5.76272	8.9535	28.4366	0
0.0807	0.660057	5.15227	7.73796	5.84347	0
0.0813	-1.1664	2.10002	1.93894	-24.06	0
0.0820	-6.04901	-1.25646	-4.77915	-53.6558	0
0.0827	-11.239	-0.0355601	-7.21617	-77.1717	0
0.0833	-15.8142	0.268677	-10.8806	-97.612	0
0.0840	-19.4762	-3.39204	-15.7605	-115	0
0.0847	-20.6968	-5.22339	-19.4249	-125.079	0
0.0853	-22.5323	-3.69825	-23.3918	-130.567	0
0.0860	-23.4456	-4.3087	-25.5264	-134.542	0
0.0867	-25.5885	-4.91915	-26.4454	-132.389	0
0.0873	-30.7695	-5.22339	-31.9361	-123.233	0
0.0880	-31.0769	-6.44429	-35.9029	-108.589	0
0.0887	-25.2811	-5.22339	-29.1908	-83.2754	0
0.0893	-22.8398	-3.39204	-23.3918	-53.9634	0
0.0900	-19.7836	-3.69825	-20.9488	-31.7014	0
0.0907	-10.9316	-2.47736	-9.65911	-8.49314	0
0.0913	-4.22255	-0.341772	2.54967	22.9244	0
0.0920	-0.560596	-3.39204	6.81889	52.5439	0
0.0927	5.23524	-4.61294	16.5847	76.9587	0
0.0933	9.51205	-0.0355601	27.572	99.2207	0
0.0940	12.5592	2.10002	25.7398	116.018	0
0.0947	15.9227	1.18534	23.9076	127.302	0
0.0953	15.3079	2.40624	27.2637	134.021	0
0.0960	13.7798	2.71047	22.9945	134.021	0
0.0967	17.1434	1.18534	18.1086	131.277	0
0.0973	20.4979	3.01668	22.9945	126.687	0
0.0980	19.8831	5.76272	23.9076	111.736	0
0.0987	18.364	3.32092	12.9262	86.4219	0
0.0993	15.6153	1.48957	3.16041	60.4693	0
0.1000	9.81947	3.62516	-0.812338	36.9771	0
0.1007	4.93686	4.23561	-4.16842	12.2547	0
0.1013	0.96748	2.10002	-9.96744	-15.2119	0
0.1020	-5.75063	-0.646009	-15.4581	-43.2937	0
0.1027	-11.8539	-2.47736	-18.2035	-67.7085	0
0.1033	-13.6804	-2.47736	-20.6464	-89.0715	0
0.1040	-16.1217	-1.56267	-24.9156	-105.845	0
0.1047	-21.0043	-2.47736	-26.1371	-116.538	0
0.1053	-23.1472	-3.08781	-24.6132	-123.233	0
0.1060	-22.2249	-2.78357	-23.3918	-126.9	0
0.1067	-22.8398	-2.78357	-21.2572	-122.027	0
0.1073	-22.8398	-2.47736	-17.2903	-115.308	0
0.1080	-17.6497	-2.47736	-12.102	-107.69	0
0.1087	-9.41259	-4.00249	-5.08156	-83.8668	0
0.1093	-3.60771	-4.3087	-1.72548	-49.0899	0
0.1100	-0.560596	-2.17312	-1.41714	-25.2902	0
0.1107	2.79394	-0.646009	0.409133	-6.36394	0
0.1113	5.85009	-0.646009	1.6306	25.0772	0
0.1120	8.2914	0.268677	4.68428	58.0325	0
0.1127	12.5592	3.32092	15.974	82.7549	0
0.1133	17.1434	3.32092	26.9613	104.425	0
0.1140	18.6624	-0.0355601	31.5389	120.584	0
0.1147	20.8053	0.268677	35.5057	127.61	0
0.1153	26.2938	3.01668	36.4247	135.251	0
0.1160	27.8218	1.79579	32.7603	141.048	0
0.1167	21.1037	0.268677	32.1496	136.766	0
0.1173	12.8666	2.10002	34.2842	127.61	0
0.1180	11.0401	2.40624	32.1496	115.71	0
0.1187	12.8666	3.32092	22.9945	88.8586	0
0.1193	10.4253	4.84606	8.04036	56.2109	0
0.1200	3.71621	3.01668	-4.47082	33.3101	0
0.1207	-1.47383	1.48957	-10.8806	11.6396	0
0.1213	-4.52998	3.32092	-16.982	-19.494	0
0.1220	-6.66386	1.48957	-23.7001	-49.0899	0
0.1227	-8.49032	-2.47736	-24.0025	-71.9669	0
0.1233	-12.4597	-2.78357	-22.1703	-93.0224	0
0.1240	-17.3423	-2.47736	-23.0894	-108.282	0
0.1247	-21.3117	-4.3087	-26.7478	-116.846	0
0.1253	-24.9736	-5.83384	-31.023	-125.079	0
0.1260	-24.9736	-5.22339	-33.4659	-129.053	0
0.1267	-22.2249	-2.78357	-35.9029	-125.694	0
0.1273	-22.2249	-1.56267	-41.0912	-117.745	0
0.1280	-21.9175	-3.08781	-38.3459	-103.101	0
0.1287	-18.8704	-4.3087	-27.6669	-78.0707	0
0.1293	-16.7365	-4.00249	-21.8679	-50.9115	0
0.1300	-13.9878	-4.00249	-17.5927	-26.4967	0
0.1307	-7.57709	-2.78357	-7.21617	-2.69699	0
0.1313	-2.69448	-0.0355601	0.409133	23.2319	0
0.1320	0.96748	0.268677	4.07355	50.6986	0
0.1327	7.07074	-0.0355601	14.1418	76.3436	0
0.1333	14.0872	1.48957	25.7398	98.3217	0
0.1340	19.2773	2.40624	29.7066	114.788	0
0.1347	24.4673	1.18534	29.0959	122.121	0
0.1353	28.1293	0.879126	26.6589	125.173	0
0.1360	26.2938	2.40624	25.1291	130.354	0
0.1367	22.026	4.23561	23.9076	130.662	0
0.1373	20.8053	4.23561	19.3301	120.891	0
0.1380	22.3244	2.40624	12.9262	103.81	0
0.1387	19.8831	2.40624	8.9535	79.0879	0
0.1393	15.3079	4.84606	6.20816	51.6213	0
0.1400	15.0005	4.54182	4.68428	28.7442	0
0.1407	13.4814	1.79579	2.85208	4.92082	0
0.1413	5.23524	0.574889	-3.86009	-26.1892	0
0.1420	-0.560596	-0.0355601	-10.2698	-55.5011	0
0.1427	-3.91513	-2.17312	-10.8806	-79.6084	0
0.1433	-9.41259	-1.56267	-12.102	-102.485	0
0.1440	-13.0745	-0.341772	-15.4581	-118.36	0
0.1447	-12.7671	-2.78357	-16.3713	-126.9	0
0.1453	-15.8142	-5.83384	-18.8142	-134.849	0
0.1460	-19.1778	-5.22339	-23.7001	-138.185	0
0.1467	-17.6497	-4.61294	-24.6132	-133.619	0
0.1473	-15.5159	-5.22339	-20.9488	-127.208	0
0.1480	-13.9878	-5.22339	-18.5118	-116.231	0
0.1487	-12.1523	-5.22339	-17.2903	-93.0224	0
0.1493	-10.3258	-4.3087	-13.0152	-63.734	0
0.1500	-9.41259	-3.39204	-5.69229	-39.0117	0
0.1507	-7.57709	-3.39204	3.46281	-16.1346	0
0.1513	-1.1664	-2.47736	12.9262	11.3321	0
0.1520	7.37817	-0.952221	19.3301	40.9516	0
0.1527	11.6459	-0.646009	19.3301	66.8805	0
0.1533	14.3947	-0.952221	19.0277	88.8586	0
0.1540	19.8831	-0.646009	26.3506	105.94	0
0.1547	23.545	0.268677	35.814	116.633	0
0.1553	25.3805	0.574889	38.5593	123.943	0
0.1560	30.2631	0.574889	37.6403	127.61	0
0.1567	34.8383	0.879126	37.6403	124.251	0
0.1573	34.54	1.18534	36.7271	118.454	0
0.1580	32.7044	-0.341772	30.015	108.684	0
0.1587	29.0425	-0.952221	22.0814	86.1143	0
0.1593	22.3244	0.268677	17.1955	57.4174	0
0.1600	16.5285	0.879126	9.26183	36.0544	0
0.1607	11.6459	-0.646009	-2.33621	13.4849	0
0.1613	4.62944	-3.08781	-9.35671	-17.6487	0
0.1620	-3.0019	-6.14005	-10.8806	-49.0899	0
0.1627	-10.3258	-7.05474	-13.6259	-74.7113	0
0.1633	-17.3423	-4.91915	-20.9488	-95.7667	0
0.1640	-22.2249	-2.47736	-28.2776	-112.256	0
0.1647	-23.1472	-2.17312	-33.4659	-122.642	0
0.1653	-22.2249	-2.47736	-39.259	-129.952	0
0.1660	-23.753	-1.56267	-45.9771	-133.312	0
0.1667	-26.8092	0.574889	-48.7225	-132.389	0
0.1673	-30.4711	-0.0355601	-48.4141	-128.131	0
0.1680	-31.9901	-1.86691	-44.4473	-116.846	0
0.1687	-27.7224	-1.56267	-30.7147	-91.5083	0
0.1693	-19.1778	-0.646009	-14.8474	-59.7595	0
0.1700	-16.4291	-0.646009	-6.30303	-36.5749	0
0.1707	-16.7365	0.268677	3.76521	-16.726	0
0.1713	-7.57709	-0.0355601	16.8931	12.8698	0
0.1720	7.37817	-1.56267	23.2969	45.21	0
0.1727	12.5592	0.574889	26.9613	70.2399	0
0.1733	8.8972	4.84606	31.8472	92.8094	0
0.1740	7.37817	4.23561	32.1496	110.529	0
0.1747	13.7798	2.10002	34.5925	118.762	0
0.1753	22.3244	3.62516	42.2178	125.481	0
0.1760	26.2938	5.45651	41.3047	131.892	0
0.1767	28.1293	4.84606	32.452	130.969	0
0.1773	29.9557	2.40624	31.2365	124.251	0
0.1780	25.688	0.879126	27.572	111.121	0
0.1787	16.5285	2.10002	8.34869	85.1916	0
0.1793	9.51205	4.23561	-12.102	52.2364	0
0.1800	2.18813	3.01668	-16.6796	25.9762	0
0.1807	-5.13578	-0.0355601	-15.4581	5.22837	0
0.1813	-6.97128	0.879126	-17.9011	-21.3157	0
0.1820	-9.41259	1.18534	-18.5118	-52.4493	0
0.1827	-19.4762	-1.56267	-17.2903	-78.6858	0
0.1833	-29.5488	-2.47736	-18.8142	-98.8185	0
0.1840	-34.7389	-1.56267	-18.8142	-115	0
0.1847	-40.2363	-3.39204	-17.2903	-126.9	0
0.1853	-44.1967	-5.5296	-19.1225	-132.696	0
0.1860	-41.457	-5.22339	-22.1703	-134.542	0
0.1867	-36.2669	-5.22339	-23.3918	-132.389	0
0.1873	-33.5182	-5.83384	-22.781	-126.9	0
0.1880	-28.943	-6.14005	-19.1225	-113.794	0
0.1887	-21.9175	-5.22339	-13.9343	-89.0715	0
0.1893	-16.7365	-3.39204	-9.96744	-60.9897	0
0.1900	-12.4597	-1.56267	-2.33621	-39.9343	0
0.1907	-4.22255	-0.646009	5.59742	-17.9563	0
0.1913	4.32201	1.18534	4.37595	10.7406	0
0.1920	9.81947	1.79579	1.93894	39.7214	0
0.1927	15.3079	0.574889	4.68428	66.573	0
0.1933	19.2773	0.879126	5.90575	92.5256	0
0.1940	22.9392	2.10002	10.175	110.529	0
0.1947	29.0425	2.10002	20.5515	119.377	0
0.1953	33.0119	1.18534	26.6589	126.096	0
0.1960	29.0425	2.40624	26.0482	130.354	0
0.1967	22.9392	2.10002	26.6589	127.61	0
0.1973	20.8053	-0.341772	27.572	121.814	0
0.1980	18.9698	-0.646009	28.4852	110.837	0
0.1987	15.3079	0.268677	30.9281	87.3208	0
0.1993	14.3947	-0.952221	28.4852	57.4174	0
0.2000	16.2211	-0.0355601	22.9945	34.8479	0
0.2007	13.7798	2.10002	18.4169	15.9217	0
0.2013	6.4559	-0.0355601	8.34869	-12.1601	0
0.2020	0.352633	-2.47736	-1.72548	-43.2937	0
0.2027	-5.13578	0.268677	-3.86009	-68.3	0
0.2033	-11.5465	1.18534	-9.04837	-89.663	0
0.2040	-13.9878	-0.952221	-24.6132	-108.897	0
0.2047	-14.901	-4.00249	-38.3459	-120.181	0
0.2053	-20.3985	-7.66518	-45.058	-126.285	0
0.2060	-27.1075	-7.66518	-47.501	-131.49	0
0.2067	-31.6918	-3.08781	-50.5547	-130.26	0
0.2073	-35.9595	-2.47736	-60.3205	-123.541	0
0.2080	-33.2108	-5.83384	-67.3351	-113.486	0
0.2087	-24.0604	-6.7505	-57.8776	-92.1234	0
0.2093	-17.0349	-6.14005	-40.7888	-62.1963	0
0.2100	-15.8142	-5.22339	-30.1039	-39.0117	0
0.2107	-14.2952	-3.69825	-21.8679	-17.3411	0
0.2113	-10.9316	-1.86691	-10.2698	12.8698	0
0.2120	-4.82836	0.574889	2.24134	43.3884	0
0.2127	2.49556	1.18534	13.8394	67.1881	0
0.2133	8.8972	-0.646009	23.2969	91.6029	0
0.2140	15.9227	1.79579	28.7935	112.351	0
0.2147	21.1037	6.98362	32.452	123.636	0
0.2153	25.3805	5.45651	36.7271	129.148	0
0.2160	31.1764	1.18534	39.1701	130.969	0
0.2167	36.3664	2.10002	39.1701	129.739	0
0.2173	37.8945	3.01668	39.4725	127.61	0
0.2180	38.2019	2.40624	40.0832	117.532	0
0.2187	34.54	2.40624	37.6403	94.0397	0
0.2193	28.1293	0.879126	32.1496	66.2654	0
0.2200	26.2938	0.268677	26.6589	43.6959	0
0.2207	23.545	2.10002	19.3301	19.8725	0
0.2213	15.3079	0.574889	9.87257	-9.10824	0
0.2220	8.59882	-2.78357	-0.812338	-36.2674	0
0.2227	2.18813	-3.39204	-11.4913	-61.6048	0
0.2233	-10.3258	-2.47736	-20.9488	-88.1489	0
0.2240	-22.2249	-2.47736	-27.3586	-107.075	0
0.2247	-27.1075	-2.47736	-30.1039	-115.616	0
0.2253	-30.1637	-3.39204	-29.1908	-122.642	0
0.2260	-31.3843	-3.69825	-27.0562	-127.823	0
0.2267	-28.6356	-2.78357	-28.8884	-124.771	0
0.2273	-25.5885	-4.00249	-33.7683	-121.412	0
0.2280	-24.0604	-5.22339	-37.7352	-117.13	0
0.2287	-22.5323	-3.39204	-39.5674	-95.7667	0
0.2293	-18.8704	-0.952221	-35.2922	-62.8114	0
0.2300	-12.4597	-0.952221	-24.9156	-39.0117	0
0.2307	-6.66386	-0.952221	-16.0689	-20.7006	0
0.2313	-4.22255	-0.0355601	-8.13523	7.68878	0
0.2320	-0.253172	0.268677	4.07355	42.7733	0
0.2327	9.20463	0.574889	16.2823	70.5475	0
0.2333	19.2773	3.01668	25.1291	90.0651	0
0.2340	25.0731	4.23561	32.1496	105.632	0
0.2347	27.5144	2.40624	37.0295	119.377	0
0.2353	30.5706	3.01668	41.6071	131.277	0
0.2360	33.6177	4.23561	43.7476	137.996	0
0.2367	32.7044	2.40624	37.6403	136.15	0
0.2373	28.1293	1.48957	29.7066	130.662	0
0.2380	26.2938	4.54182	27.8744	119.377	0
0.2387	24.7657	5.76272	24.216	94.6548	0
0.2393	17.1434	3.32092	11.3964	63.5211	0
0.2400	7.07074	2.10002	-3.24935	39.1063	0
0.2407	1.57329	1.79579	-10.8806	15.9217	0
0.2413	-0.560596	0.268677	-13.3235	-13.0827	0
0.2420	-3.91513	-0.952221	-14.545	-40.857	0
0.2427	-5.75063	-0.646009	-14.545	-66.1708	0
0.2433	-4.52998	-1.25646	-13.6259	-91.5083	0
0.2440	-8.49032	-3.69825	-20.3381	-109.819	0
0.2447	-21.9175	-5.22339	-36.2113	-117.745	0
0.2453	-31.9901	-4.61294	-48.1117	-125.079	0
0.2460	-31.9901	-3.39204	-48.4141	-132.389	0
0.2467	-30.4711	-4.3087	-42.0103	-131.182	0
0.2473	-29.5488	-5.22339	-36.2113	-123.541	0
0.2480	-24.9736	-4.3087	-32.5469	-113.486	0
0.2487	-21.3117	-4.00249	-28.2776	-93.945	0
0.2493	-22.5323	-6.7505	-25.5264	-64.3491	0
0.2500	-21.0043	-6.7505	-25.5264	-38.089	0
0.2507	-16.4291	-1.56267	-21.2572	-16.726	0
0.2513	-11.8539	1.48957	-9.04837	8.89532	0
0.2520	-3.30933	-0.646009	3.76521	38.4912	0
0.2527	6.4559	-0.952221	12.9262	65.3664	0
0.2533	10.7327	-0.341772	21.1623	89.4737	0
0.2540	11.6459	-0.0355601	29.0959	109.299	0
0.2547	14.7021	1.48957	31.2365	121.506	0
0.2553	15.6153	3.01668	30.015	127.918	0
0.2560	15.6153	1.18534	31.2365	131.277	0
0.2567	18.9698	-0.646009	32.452	131.277	0
0.2573	22.3244	-1.25646	31.8472	126.38	0
0.2580	22.3244	-0.952221	33.9818	113.889	0
0.2587	23.545	-0.646009	37.6403	93.7321	0
0.2593	24.1599	-0.0355601	33.0627	69.6248	0
0.2600	19.8831	-0.0355601	22.9945	46.1327	0
0.2607	13.7798	-0.646009	15.0609	22.9244	0
0.2613	7.98397	-2.78357	5.29502	-5.13374	0
0.2620	0.660057	-3.39204	-5.38989	-37.4976	0
0.2627	-5.75063	-1.56267	-11.183	-65.2481	0
0.2633	-10.3258	-1.25646	-16.982	-85.097	0
0.2640	-13.6804	-2.47736	-23.0894	-104.023	0
0.2647	-12.4597	-4.3087	-25.5264	-119.59	0
0.2653	-12.1523	-5.22339	-31.023	-125.079	0
0.2660	-20.3985	-4.3087	-41.702	-127.515	0
0.2667	-29.5488	-4.3087	-45.9771	-129.645	0
0.2673	-30.4711	-7.05474	-44.1449	-123.848	0
0.2680	-27.415	-7.05474	-41.0912	-111.026	0
0.2687	-22.5323	-4.00249	-33.4659	-94.5601	0
0.2693	-15.2084	-4.3087	-20.0357	-70.1453	0
0.2700	-9.41259	-6.14005	-7.21617	-40.857	0
0.2707	-4.82836	-4.3087	2.54967	-17.6487	0
0.2713	1.88071	-2.47736	10.4833	6.76612	0
0.2720	8.59882	-3.08781	19.3301	40.3365	0
0.2727	11.9534	-3.39204	29.4042	70.5475	0
0.2733	14.3947	-2.78357	35.814	90.0651	0
0.2740	19.2773	0.268677	40.694	109.299	0
0.2747	24.4673	3.62516	46.1847	126.687	0
0.2753	26.2938	3.32092	50.4598	131.892	0
0.2760	26.2938	3.01668	53.2051	133.406	0
0.2767	30.8689	4.54182	56.5612	136.766	0
0.2773	36.3664	3.93137	59.0042	133.099	0
0.2780	33.6177	3.01668	56.5612	121.814	0
0.2787	25.0731	4.84606	48.0169	103.195	0
0.2793	18.364	4.84606	36.7271	75.7285	0
0.2800	14.3947	0.574889	26.3506	49.1845	0
0.2807	10.4253	-1.56267	16.2823	27.8215	0
0.2813	8.8972	-0.646009	4.07355	-0.567787	0
0.2820	7.07074	-0.646009	-5.38989	-33.5231	0
0.2827	-1.1664	-0.341772	-11.7937	-60.3746	0
0.2833	-10.3258	0.268677	-21.5596	-82.9678	0
0.2840	-15.5159	-2.47736	-38.0435	-104.023	0
0.2847	-24.3678	-5.5296	-53.6024	-115.923	0
0.2853	-35.3537	-4.91915	-61.8444	-121.412	0
0.2860	-38.0934	-3.69825	-59.7098	-126.593	0
0.2867	-36.5744	-4.3087	-50.5547	-128.746	0
0.2873	-38.7083	-3.39204	-43.8366	-125.079	0
0.2880	-36.5744	-2.47736	-42.0103	-116.231	0
0.2887	-28.943	-2.78357	-36.2113	-98.5346	0
0.2893	-24.0604	-2.17312	-25.8347	-72.2745	0
0.2900	-19.1778	-1.56267	-17.2903	-45.1154	0
0.2907	-11.239	-0.646009	-10.8806	-21.3157	0
0.2913	-5.75063	2.71047	-4.47082	4.02182	0
0.2920	-1.1664	3.32092	0.409133	33.3101	0
0.2927	7.67655	0.268677	5.59742	62.906	0
0.2933	17.1434	0.879126	13.2287	86.4219	0
0.2940	21.4112	3.93137	22.3838	104.733	0
0.2947	24.1599	2.71047	32.1496	118.454	0
0.2953	28.4276	3.32092	40.3916	127.61	0
0.2960	32.7044	6.37317	44.9691	132.2	0
0.2967	34.54	3.93137	46.1847	133.099	0
0.2973	33.6177	2.10002	46.493	129.739	0
0.2980	31.7912	6.37317	46.493	119.685	0
0.2987	29.0425	8.81496	41.3047	98.0142	0
0.2993	22.9392	5.45651	25.7398	67.4956	0
0.3000	14.0872	3.93137	10.175	40.6441	0
0.3007	7.98397	4.54182	5.59742	20.1801	0
0.3013	2.49556	1.18534	3.76521	-5.74884	0
0.3020	-7.26966	-0.646009	-2.94695	-38.089	0
0.3027	-15.2084	1.48957	-7.21617	-67.401	0
0.3033	-15.2084	1.79579	-9.96744	-89.663	0
0.3040	-13.9878	-0.646009	-20.0357	-107.075	0
0.3047	-18.563	-0.646009	-29.8015	-119.59	0
0.3053	-24.0604	1.18534	-29.8015	-129.645	0
0.3060	-27.7224	-0.0355601	-29.1908	-136.056	0
0.3067	-29.8563	-2.17312	-31.6337	-134.234	0
0.3073	-30.1637	-2.47736	-31.3254	-127.823	0
0.3080	-29.5488	-1.86691	-31.023	-119.59	0
0.3087	-27.7224	-0.952221	-31.6337	-100.049	0
0.3093	-23.1472	-0.952221	-26.4454	-70.1453	0
0.3100	-17.6497	-1.56267	-18.2035	-45.4229	0
0.3107	-12.1523	-0.952221	-14.2367	-25.2902	0
0.3113	-8.49032	0.879126	-8.43764	1.27752	0
0.3120	-6.66386	2.10002	0.409133	30.5658	0
0.3127	-1.47383	3.01668	5.29502	57.4174	0
0.3133	8.59882	3.62516	8.34869	83.6776	0
0.3140	15.6153	3.62516	15.974	104.118	0
0.3147	18.9698	3.93137	23.2969	114.788	0
0.3153	23.8525	3.62516	28.7935	122.429	0
0.3160	26.9086	2.10002	35.2033	129.148	0
0.3167	23.545	2.71047	39.1701	127.918	0
0.3173	19.2773	6.06695	39.4725	120.584	0
0.3180	17.4418	6.06695	38.5593	112.658	0
0.3187	17.1434	3.01668	32.7603	96.4764	0
0.3193	16.836	3.93137	24.216	69.0097	0
0.3200	16.2211	6.37317	20.5515	44.2874	0
0.3207	13.7798	3.93137	20.2491	24.4621	0
0.3213	10.1179	2.10002	15.3633	-3.31209	0
0.3220	5.54267	3.62516	8.34869	-35.3447	0
0.3227	-1.1664	3.62516	2.54967	-61.9124	0
0.3233	-9.71097	2.10002	-4.77915	-86.6111	0
0.3240	-15.8142	2.40624	-13.0152	-110.127	0
0.3247	-16.1217	0.268677	-17.2903	-121.412	0
0.3253	-15.2084	-4.91915	-15.7605	-127.208	0
0.3260	-16.1217	-5.22339	-12.102	-136.056	0
0.3267	-14.901	-2.47736	-8.13523	-138.8	0
0.3273	-13.3729	-3.08781	-7.5245	-131.797	0
0.3280	-13.9878	-5.22339	-10.8806	-122.334	0
0.3287	-11.8539	-5.5296	-10.5722	-106.152	0
0.3293	-8.49032	-5.22339	-6.60543	-79.3009	0
0.3300	-9.41259	-4.61294	-6.91376	-52.7568	0
0.3307	-12.1523	-4.00249	-7.21617	-30.7788	0
0.3313	-7.88451	-2.78357	-0.504005	-6.67149	0
0.3320	1.57329	-1.56267	7.73796	23.847	0
0.3327	9.81947	-1.25646	12.6179	55.5958	0
0.3333	12.5592	-0.646009	14.1418	80.6257	0
0.3340	9.51205	1.18534	12.0072	96.784	0
0.3347	4.01459	3.01668	6.51649	111.428	0
0.3353	1.88071	4.54182	2.85208	123.044	0
0.3360	3.71621	5.15227	2.85208	126.38	0
0.3367	7.37817	4.23561	2.85208	124.558	0
0.3373	9.81947	2.71047	0.10673	122.121	0
0.3380	11.3385	3.01668	-3.55768	117.532	0
0.3387	11.9534	4.23561	-6.91376	103.195	0
0.3393	9.51205	2.71047	-9.96744	74.522	0
0.3400	4.93686	-0.0355601	-11.7937	44.2874	0
0.3407	4.32201	-0.0355601	-10.8806	25.0772	0
0.3413	3.40879	1.18534	-11.7937	3.09917	0
0.3420	-1.47383	-0.0355601	-16.3713	-30.7788	0
0.3427	-6.66386	-2.47736	-20.9488	-60.9897	0
0.3433	-11.239	-2.78357	-21.8679	-85.4046	0
0.3440	-17.6497	-2.78357	-22.4786	-108.589	0
0.3447	-20.3985	-3.69825	-22.4786	-122.027	0
0.3453	-21.3117	-3.69825	-21.8679	-126.001	0
0.3460	-27.7224	-4.00249	-21.8679	-131.797	0
0.3467	-31.6918	-3.69825	-24.3108	-134.542	0
0.3473	-28.3282	-2.17312	-26.4454	-131.182	0
0.3480	-25.5885	-2.78357	-23.7001	-127.515	0
0.3487	-21.9175	-6.7505	-16.6796	-112.564	0
0.3493	-13.3729	-7.05474	-9.04837	-82.0452	0
0.3500	-6.66386	-4.3087	-2.94695	-56.7077	0
0.3507	-3.0019	-4.3087	1.93894	-38.7041	0
0.3513	2.49556	-4.3087	5.59742	-9.72335	0
0.3520	11.6459	-1.86691	12.6179	25.6923	0
0.3527	20.1905	-0.341772	21.773	53.4429	0
0.3533	26.2938	-0.646009	30.015	76.6512	0
0.3540	29.3499	-2.47736	38.5593	99.5283	0
0.3547	31.4838	-2.47736	48.0169	115.71	0
0.3553	33.9251	-0.341772	53.2051	123.943	0
0.3560	36.3664	1.79579	53.2051	129.148	0
0.3567	35.7606	1.18534	51.0705	131.277	0
0.3573	30.8689	0.268677	47.1037	128.533	0
0.3580	28.4276	1.18534	42.8286	121.199	0
0.3587	27.8218	3.93137	37.3379	104.118	0
0.3593	16.836	6.6774	25.4374	74.8059	0
0.3600	-1.1664	4.54182	10.4833	45.21	0
0.3607	-9.71097	-0.341772	2.24134	23.847	0
0.3613	-10.9316	-1.56267	1.01987	0.969969	0
0.3620	-13.3729	-1.25646	-0.812338	-30.1637	0
0.3627	-15.5159	-2.17312	-6.91376	-60.9897	0
0.3633	-17.6497	-2.47736	-14.545	-86.0197	0
0.3640	-23.1472	-3.39204	-23.7001	-105.537	0
0.3647	-27.7224	-4.3087	-34.3791	-117.13	0
0.3653	-30.7695	-3.08781	-46.5879	-124.771	0
0.3660	-31.9901	-3.08781	-52.9917	-131.797	0
0.3667	-28.6356	-4.3087	-48.4141	-131.49	0
0.3673	-24.0604	-3.08781	-39.8698	-124.156	0
0.3680	-22.2249	-2.78357	-35.6005	-117.437	0
0.3687	-20.091	-4.3087	-32.5469	-102.178	0
0.3693	-13.9878	-2.47736	-24.3108	-71.6594	0
0.3700	-9.10516	-0.952221	-13.6259	-42.9862	0
0.3707	-6.35644	-0.646009	-8.13523	-25.8816	0
0.3713	-0.253172	1.18534	-2.63861	-3.31209	0
0.3720	6.4559	1.18534	7.12722	29.9507	0
0.3727	12.5592	0.268677	13.5311	57.725	0
0.3733	20.8053	2.10002	13.8394	79.3955	0
0.3740	29.0425	1.48957	18.4169	102.273	0
0.3747	31.4838	1.79579	26.6589	118.454	0
0.3753	29.3499	6.06695	30.9281	124.866	0
0.3760	28.1293	6.37317	32.1496	131.277	0
0.3767	26.6012	3.93137	33.3711	135.251	0
0.3773	25.9863	5.76272	32.1496	131.585	0
0.3780	27.207	5.45651	30.9281	123.636	0
0.3787	28.1293	2.10002	31.2365	107.477	0
0.3793	25.9863	3.01668	26.6589	78.7804	0
0.3800	19.8831	3.93137	20.2491	51.3137	0
0.3807	13.7798	2.10002	17.1955	31.4885	0
0.3813	10.4253	1.18534	12.9262	4.92082	0
0.3820	5.23524	0.879126	1.01987	-27.1118	0
0.3827	-5.75063	1.79579	-12.7128	-53.6558	0
0.3833	-19.1778	3.93137	-22.781	-76.8641	0
0.3840	-26.8092	0.268677	-30.4123	-101.87	0
0.3847	-28.6356	-3.39204	-38.0435	-118.36	0
0.3853	-31.3843	-1.25646	-43.8366	-125.079	0
0.3860	-36.8728	-1.56267	-45.3664	-130.875	0
0.3867	-37.795	-4.3087	-41.0912	-133.619	0
0.3873	-34.1331	-1.86691	-33.7683	-130.26	0
0.3880	-31.6918	-1.56267	-29.4932	-123.233	0
0.3887	-29.8563	-4.3087	-26.4454	-108.282	0
0.3893	-25.8869	-2.47736	-19.4249	-81.1225	0
0.3900	-21.3117	-0.341772	-11.4913	-53.0644	0
0.3907	-14.5936	-1.25646	-8.13523	-31.0863	0
0.3913	-4.22255	0.574889	-5.38989	-6.97904	0
0.3920	3.40879	1.79579	1.93894	23.5395	0
0.3927	6.15751	0.268677	7.73796	51.9288	0
0.3933	8.8972	2.10002	8.6511	76.6512	0
0.3940	13.174	6.06695	12.0072	99.5283	0
0.3947	14.7021	6.06695	20.2491	115.095	0
0.3953	13.7798	3.93137	26.6589	122.737	0
0.3960	16.5285	3.01668	31.5389	126.995	0
0.3967	22.9392	2.71047	37.0295	127.61	0
0.3973	28.7351	3.01668	40.3916	126.38	0
0.3980	30.8689	3.32092	41.9154	124.251	0
0.3987	28.1293	2.71047	40.3916	110.529	0
0.3993	20.8053	1.48957	33.3711	81.8322	0
0.4000	16.5285	0.268677	24.8267	52.5439	0
0.4007	14.7021	-0.646009	19.3301	30.8734	0
0.4013	9.81947	-0.646009	10.4833	5.53592	0
0.4020	2.79394	-0.0355601	-1.11474	-24.6751	0
0.4027	-3.91513	-0.646009	-6.91376	-53.3483	0
0.4033	-12.1523	-2.47736	-9.04837	-79.3009	0
0.4040	-14.5936	-2.78357	-14.545	-101.279	0
0.4047	-12.1523	-3.39204	-20.9488	-115.308	0
0.4053	-13.9878	-5.83384	-28.2776	-125.694	0
0.4060	-14.2952	-6.14005	-34.9898	-134.542	0
0.4067	-8.79774	-2.17312	-37.1244	-135.441	0
0.4073	-8.79774	-0.646009	-35.2922	-129.645	0
0.4080	-14.901	-3.39204	-34.6815	-124.771	0
0.4087	-15.8142	-5.22339	-32.5469	-113.486	0
0.4093	-11.239	-4.91915	-26.4454	-86.3272	0
0.4100	-5.75063	-4.3087	-17.9011	-56.1162	0
0.4107	-2.69448	-4.61294	-12.102	-34.4457	0
0.4113	-1.1664	-6.44429	-8.13523	-11.545	0
0.4120	6.4559	-7.9714	-2.02788	19.8725	0
0.4127	16.2211	-5.22339	5.29502	48.877	0
0.4133	17.4418	-1.56267	6.51649	73.5993	0
0.4140	18.0566	-1.56267	3.76521	95.5774	0
0.4147	21.4112	-3.39204	5.90575	110.222	0
0.4153	15.6153	-2.47736	11.7048	119.992	0
0.4160	6.76332	0.268677	12.3155	128.533	0
0.4167	6.4559	1.79579	9.26183	130.047	0
0.4173	8.8972	1.18534	11.3964	126.687	0
0.4180	12.5592	0.574889	19.0277	123.044	0
0.4187	18.9698	1.48957	23.9076	108.069	0
0.4193	17.4418	2.40624	19.6384	76.6512	0
0.4200	10.4253	2.40624	10.4833	46.4402	0
0.4207	8.8972	1.79579	1.93894	26.8989	0
0.4213	6.15751	-0.341772	-1.11474	5.22837	0
0.4220	-3.30933	-2.17312	-1.41714	-24.06	0
0.4227	-12.1523	-2.17312	-7.5245	-54.5785	0
0.4233	-16.1217	-3.39204	-16.3713	-79.916	0
0.4240	-18.563	-4.3087	-15.4581	-99.1261	0
0.4247	-21.6191	-2.17312	-8.13523	-113.486	0
0.4253	-22.2249	-2.47736	-6.91376	-125.079	0
0.4260	-17.9572	-7.36095	-5.9947	-133.312	0
0.4267	-15.8142	-7.9714	-6.30303	-134.234	0
0.4273	-20.091	-5.22339	-17.5927	-129.053	0
0.4280	-22.5323	-4.91915	-26.4454	-121.412	0
0.4287	-19.7836	-6.14005	-20.9488	-107.383	0
0.4293	-16.7365	-4.61294	-16.0689	-81.1225	0
0.4300	-11.239	-2.78357	-12.7128	-51.8342	0
0.4307	-3.91513	-0.341772	-2.63861	-29.5486	0
0.4313	-0.86802	1.79579	5.90575	-6.97904	0
0.4320	1.57329	0.574889	8.6511	22.6405	0
0.4327	7.67655	-1.56267	13.8394	51.3137	0
0.4333	11.3385	-0.646009	14.1418	77.2663	0
0.4340	14.3947	1.18534	7.42963	102.888	0
0.4347	18.0566	0.268677	7.42963	121.199	0
0.4353	15.9227	0.879126	12.0072	129.432	0
0.4360	13.174	3.93137	9.26183	134.021	0
0.4367	18.0566	3.93137	6.51649	136.458	0
0.4373	22.026	3.01668	9.56424	133.714	0
0.4380	20.1905	3.93137	11.3964	125.788	0
0.4387	19.2773	3.62516	12.9262	111.428	0
0.4393	18.0566	2.10002	14.1418	87.0133	0
0.4400	14.3947	2.71047	12.9262	58.3401	0
0.4407	12.5592	3.32092	12.6179	34.2328	0
0.4413	11.6459	3.01668	12.9262	10.4331	0
0.4420	6.15751	3.32092	5.29502	-20.0855	0
0.4427	-2.38705	2.40624	-7.21617	-50.2964	0
0.4433	-10.6332	0.879126	-16.3713	-73.1972	0
0.4440	-17.9572	1.18534	-26.4454	-92.1234	0
0.4447	-23.1472	0.268677	-35.6005	-110.434	0
0.4453	-23.753	-1.56267	-35.2922	-123.848	0
0.4460	-20.091	-1.25646	-29.4932	-129.053	0
0.4467	-17.6497	-0.952221	-24.6132	-129.337	0
0.4473	-20.3985	-2.47736	-16.982	-130.26	0
0.4480	-24.3678	-2.17312	-8.43764	-127.208	0
0.4487	-24.0604	-0.646009	-4.16842	-110.434	0
0.4493	-17.6497	-1.56267	0.409133	-82.0452	0
0.4500	-8.49032	-1.86691	5.90575	-54.2709	0
0.4507	-3.30933	-0.646009	6.51649	-31.0863	0
0.4513	-2.69448	-0.0355601	6.20816	-8.18559	0
0.4520	1.2749	0.879126	11.7048	20.4876	0
0.4527	7.67655	2.10002	17.5038	52.2364	0
0.4533	10.1179	1.18534	21.4706	78.1653	0
0.4540	13.4814	0.879126	25.7398	100.143	0
0.4547	17.4418	3.32092	27.2637	118.762	0
0.4553	12.5592	4.84606	22.3838	127.61	0
0.4560	6.15751	3.93137	17.5038	130.354	0
0.4567	10.7327	3.32092	18.4169	134.329	0
0.4573	18.6624	4.23561	23.6052	133.099	0
0.4580	22.3244	3.93137	27.2637	125.173	0
0.4587	24.1599	3.32092	26.6589	114.172	0
0.4593	21.7186	4.84606	23.6052	92.8094	0
0.4600	16.836	5.15227	19.3301	62.007	0
0.4607	13.7798	1.79579	15.6716	38.7988	0
0.4613	8.2914	0.574889	10.175	17.7433	0
0.4620	1.57329	2.71047	1.01987	-12.4676	0
0.4627	0.0542512	2.10002	-10.2698	-42.6786	0
0.4633	-1.1664	0.574889	-20.0357	-68.3	0
0.4640	-5.75063	2.71047	-24.6132	-94.2526	0
0.4647	-7.57709	2.10002	-22.1703	-111.333	0
0.4653	-8.49032	-1.25646	-19.1225	-116.538	0
0.4660	-11.239	-1.56267	-19.1225	-122.949	0
0.4667	-13.9878	-0.952221	-18.5118	-129.053	0
0.4673	-21.9175	-0.952221	-19.1225	-127.208	0
0.4680	-33.2108	-0.646009	-25.8347	-122.949	0
0.4687	-34.7389	-1.56267	-33.7683	-114.385	0
0.4693	-29.2505	-2.78357	-32.2445	-90.8932	0
0.4700	-27.415	-1.86691	-25.8347	-58.553	0
0.4707	-26.1943	-1.56267	-23.0894	-33.5231	0
0.4713	-19.7836	-1.25646	-19.7333	-12.4676	0
0.4720	-11.239	0.268677	-9.96744	16.2292	0
0.4727	-3.0019	0.879126	1.01987	47.3392	0
0.4733	-0.253172	-0.646009	8.34869	72.9842	0
0.4740	-3.30933	0.268677	16.2823	94.9623	0
0.4747	-1.47383	2.10002	24.8267	111.428	0
0.4753	6.76332	4.23561	29.4042	120.584	0
0.4760	11.6459	5.45651	32.1496	127.302	0
0.4767	15.0005	4.23561	35.814	131.585	0
0.4773	18.9698	2.10002	33.9818	130.354	0
0.4780	18.9698	2.10002	27.2637	125.173	0
0.4787	17.1434	5.15227	20.8599	112.658	0
0.4793	15.3079	8.20451	13.2287	85.1916	0
0.4800	11.6459	5.76272	5.90575	53.4429	0
0.4807	7.98397	0.574889	5.59742	30.8734	0
0.4813	4.93686	-1.56267	4.98669	9.51043	0
0.4820	-2.38705	-1.25646	-4.47082	-20.0855	0
0.4827	-11.239	-1.86691	-14.545	-52.7568	0
0.4833	-17.9572	-2.78357	-18.2035	-80.815	0
0.4840	-24.6662	-4.00249	-20.0357	-101.279	0
0.4847	-26.8092	-4.3087	-20.9488	-115.923	0
0.4853	-22.2249	-3.39204	-20.9488	-126.9	0
0.4860	-19.4762	-3.39204	-22.4786	-133.927	0
0.4867	-21.0043	-4.3087	-24.6132	-134.849	0
0.4873	-20.3985	-3.39204	-27.0562	-133.004	0
0.4880	-17.0349	-2.78357	-26.4454	-129.337	0
0.4887	-13.9878	-3.39204	-20.6464	-117.13	0
0.4893	-11.5465	-2.47736	-13.3235	-90.2781	0
0.4900	-9.10516	0.268677	-9.04837	-60.0671	0
0.4907	-8.49032	2.40624	-5.08156	-39.0117	0
0.4913	-6.66386	1.18534	-1.41714	-19.494	0
0.4920	0.0542512	-2.47736	-0.201602	9.81798	0
0.4927	6.76332	-2.17312	2.54967	41.5431	0
0.4933	9.51205	0.574889	12.0072	67.4956	0
0.4940	14.0872	-0.341772	22.9945	90.6803	0
0.4947	21.7186	-1.25646	28.1828	107.477	0
0.4953	24.4673	1.18534	25.7398	117.532	0
0.4960	24.4673	2.40624	21.1623	125.788	0
0.4967	27.5144	2.10002	18.1086	129.148	0
0.4973	29.9557	2.71047	20.2491	126.687	0
0.4980	29.3499	2.40624	25.7398	122.737	0
0.4987	29.0425	2.10002	26.9613	109.606	0
0.4993	25.688	3.93137	22.9945	83.0624	0
0.5000	20.8053	4.54182	19.0277	55.2882	0
0.5007	18.9698	2.10002	15.974	33.6177	0
0.5013	14.3947	0.879126	12.9262	9.51043	0
0.5020	8.8972	0.268677	10.175	-19.494	0
0.5027	9.20463	-0.0355601	7.12722	-48.1672	0
0.5033	7.67655	1.79579	0.10673	-74.4037	0
0.5040	0.96748	3.01668	-9.65911	-98.8185	0
0.5047	-2.08867	-0.646009	-13.6259	-117.13	0
0.5053	-9.41259	-2.78357	-15.4581	-127.515	0
0.5060	-24.9736	-1.86691	-20.6464	-133.312	0
0.5067	-31.3843	-1.86691	-26.4454	-136.056	0
0.5073	-24.9736	-4.3087	-26.4454	-134.234	0
0.5080	-24.0604	-7.05474	-23.7001	-127.515	0
0.5087	-31.3843	-7.9714	-22.4786	-115.923	0
0.5093	-31.6918	-3.39204	-25.224	-94.8677	0
0.5100	-24.9736	-0.341772	-28.2776	-67.401	0
0.5107	-19.4762	-4.61294	-23.7001	-42.9862	0
0.5113	-13.6804	-5.5296	-13.6259	-20.393	0
0.5120	-4.52998	1.18534	-6.91376	8.28022	0
0.5127	2.49556	2.40624	-2.63861	40.6441	0
0.5133	4.93686	-1.56267	3.76521	68.4183	0
0.5140	7.98397	-0.341772	11.094	90.0651	0
0.5147	10.4253	2.40624	18.4169	108.376	0
0.5153	10.4253	3.01668	24.5184	121.199	0
0.5160	15.3079	3.01668	27.8744	127.302	0
0.5167	23.8525	1.79579	32.7603	130.969	0
0.5173	28.1293	-0.341772	35.814	131.277	0
0.5180	27.8218	0.268677	32.7603	126.687	0
0.5187	26.2938	1.18534	27.572	116.018	0
0.5193	22.9392	1.18534	24.5184	93.7321	0
0.5200	18.9698	1.48957	19.6384	63.2136	0
0.5207	15.0005	-0.0355601	14.1418	39.7214	0
0.5213	9.81947	-1.56267	9.56424	20.4876	0
0.5220	4.32201	0.268677	1.6306	-7.87804	0
0.5227	-1.1664	0.268677	-7.5245	-39.0117	0
0.5233	-6.35644	-2.47736	-13.3235	-64.9642	0
0.5240	-11.8539	-1.25646	-20.0357	-89.0715	0
0.5247	-19.1778	2.10002	-28.58	-108.589	0
0.5253	-23.753	-1.56267	-32.5469	-120.797	0
0.5260	-22.2249	-7.05474	-33.4659	-130.26	0
0.5267	-22.2249	-5.22339	-37.1244	-132.389	0
0.5273	-26.1943	-1.86691	-39.259	-126.9	0
0.5280	-25.5885	-4.3087	-35.6005	-125.079	0
0.5287	-20.3985	-5.22339	-30.7147	-119.898	0
0.5293	-17.0349	-2.47736	-23.7001	-96.6893	0
0.5300	-12.4597	-2.47736	-13.3235	-66.1708	0
0.5307	-6.66386	-3.69825	-7.5245	-43.9088	0
0.5313	-4.52998	-4.00249	-7.21617	-22.2383	0
0.5320	-3.0019	-3.39204	-3.24935	8.28022	0
0.5327	1.57329	-1.86691	3.76521	40.029	0
0.5333	6.76332	0.268677	9.87257	66.2654	0
0.5340	10.7327	1.18534	17.5038	90.0651	0
0.5347	15.3079	2.40624	25.4374	109.299	0
0.5353	18.9698	3.01668	31.8472	120.891	0
0.5360	22.6318	2.10002	38.5593	127.918	0
0.5367	27.207	4.54182	42.2178	132.2	0
0.5373	30.8689	6.6774	41.3047	132.791	0
0.5380	33.3193	3.93137	41.6071	129.432	0
0.5387	33.3193	2.40624	41.3047	117.532	0
0.5393	25.9863	5.15227	34.8949	92.218	0
0.5400	15.3079	4.84606	26.0482	62.3146	0
0.5407	7.98397	2.40624	13.8394	38.7988	0
0.5413	1.57329	3.32092	0.10673	16.8207	0
0.5420	-3.91513	3.01668	-8.74597	-11.8525	0
0.5427	-4.52998	-1.25646	-13.0152	-42.6786	0
0.5433	-5.75063	-2.47736	-17.2903	-69.8378	0
0.5440	-10.3258	1.18534	-20.3381	-93.6375	0
0.5447	-13.9878	1.18534	-23.3918	-112.256	0
0.5453	-19.1778	-2.47736	-26.7478	-120.797	0
0.5460	-26.1943	-3.39204	-27.3586	-125.386	0
0.5467	-28.0298	-2.47736	-30.1039	-131.49	0
0.5473	-24.9736	-5.5296	-36.822	-132.389	0
0.5480	-21.6191	-7.36095	-41.3996	-124.771	0
0.5487	-20.3985	-4.3087	-44.4473	-112.564	0
0.5493	-21.9175	-2.78357	-44.4473	-92.1234	0
0.5500	-24.9736	-2.47736	-35.2922	-62.8114	0
0.5507	-23.1472	2.10002	-22.1703	-36.2674	0
0.5513	-16.4291	4.84606	-13.0152	-13.9817	0
0.5520	-8.49032	1.79579	-3.55768	12.2547	0
0.5527	0.96748	1.79579	8.6511	41.8506	0
0.5533	10.4253	3.93137	16.5847	69.0097	0
0.5540	14.7021	3.32092	20.8599	93.4246	0
0.5547	13.7798	3.01668	24.8267	110.837	0
0.5553	12.5592	5.45651	25.7398	120.584	0
0.5560	17.1434	5.76272	23.9076	128.533	0
0.5567	22.9392	4.54182	20.8599	134.944	0
0.5573	23.2467	5.45651	17.5038	133.099	0
0.5580	24.4673	5.76272	16.5847	126.096	0
0.5587	27.207	4.54182	16.8931	116.94	0
0.5593	17.4418	3.93137	14.7525	96.4764	0
0.5600	0.352633	3.01668	13.2287	65.3664	0
0.5607	-4.82836	0.879126	12.9262	41.5431	0
0.5613	-2.08867	-0.0355601	9.87257	20.4876	0
0.5620	-3.0019	-0.646009	3.76521	-10.6223	0
0.5627	-6.35644	-3.39204	-5.38989	-42.0635	0
0.5633	-13.3729	-4.61294	-15.4581	-65.8632	0
0.5640	-23.1472	-3.39204	-21.8679	-89.663	0
0.5647	-26.5017	-4.91915	-25.224	-109.819	0
0.5653	-27.7224	-7.9714	-30.1039	-119.898	0
0.5660	-32.2976	-7.66518	-33.7683	-128.131	0
0.5667	-32.2976	-7.9714	-34.6815	-135.157	0
0.5673	-30.1637	-8.88608	-38.3459	-133.312	0
0.5680	-33.8256	-5.5296	-45.3664	-127.823	0
0.5687	-35.9595	-4.3087	-50.2463	-119.59	0
0.5693	-28.943	-8.27563	-46.2795	-98.5346	0
0.5700	-21.3117	-8.88608	-34.0707	-67.7085	0
0.5707	-17.6497	-4.91915	-22.1703	-41.756	0
0.5713	-13.9878	-4.3087	-15.4581	-19.7779	0
0.5720	-8.49032	-4.91915	-8.43764	7.07367	0
0.5727	-3.0019	-3.39204	-0.201602	38.4912	0
0.5733	4.01459	-2.78357	4.68428	67.1881	0
0.5740	11.3385	-1.56267	9.26183	90.9878	0
0.5747	15.3079	1.79579	17.1955	109.299	0
0.5753	16.836	3.01668	24.8267	121.199	0
0.5760	19.8831	0.574889	29.4042	128.533	0
0.5767	20.8053	-0.646009	33.0627	134.636	0
0.5773	18.6624	0.268677	36.7271	135.843	0
0.5780	20.1905	2.10002	38.5593	131.277	0
0.5787	24.4673	3.01668	36.4247	122.429	0
0.5793	23.545	2.40624	32.1496	103.81	0
0.5800	19.8831	1.48957	27.572	75.7285	0
0.5807	18.0566	1.48957	20.5515	47.9543	0
0.5813	15.6153	0.268677	12.9262	25.9762	0
0.5820	9.81947	-1.25646	7.12722	0.662418	0
0.5827	4.62944	-0.341772	0.409133	-31.9853	0
0.5833	3.40879	-0.0355601	-8.74597	-62.8114	0
0.5840	-0.253172	-1.56267	-15.7605	-85.4046	0
0.5847	-6.66386	-2.47736	-22.781	-103.408	0
0.5853	-11.8539	-3.69825	-31.023	-117.745	0
0.5860	-14.901	-4.91915	-37.1244	-123.848	0
0.5867	-18.563	-3.08781	-38.0435	-126.593	0
0.5873	-20.3985	-2.17312	-36.5137	-128.746	0
0.5880	-18.8704	-5.22339	-33.1576	-126.9	0
0.5887	-17.6497	-7.9714	-28.2776	-116.846	0
0.5893	-13.6804	-7.05474	-20.9488	-97.3044	0
0.5900	-6.04901	-4.61294	-9.96744	-69.5302	0
0.5907	-0.253172	-3.69825	-0.201602	-43.6013	0
0.5913	0.660057	-4.3087	1.01987	-21.3157	0
0.5920	1.57329	-3.08781	3.76521	6.76612	0
0.5927	5.54267	-2.17312	13.8394	37.8998	0
0.5933	9.51205	-3.39204	22.9945	64.1362	0
0.5940	11.3385	-3.39204	26.6589	89.1662	0
0.5947	15.3079	-1.56267	30.3174	111.428	0
0.5953	21.1037	-2.47736	36.1164	123.044	0
0.5960	20.8053	-3.69825	38.5593	130.354	0
0.5967	18.0566	-0.952221	31.8472	137.996	0
0.5973	19.2773	1.18534	21.1623	138.587	0
0.5980	22.6318	1.18534	20.5515	133.099	0
0.5987	22.6318	1.48957	26.6589	123.044	0
0.5993	18.9698	1.79579	25.1291	98.9132	0
0.6000	14.7021	1.18534	14.1418	66.573	0
0.6007	10.7327	-0.0355601	5.59742	44.2874	0
0.6013	7.98397	-1.86691	3.16041	25.0772	0
0.6020	5.23524	-1.86691	2.24134	-5.13374	0
0.6027	3.10136	-1.25646	-1.41714	-36.8825	0
0.6033	-0.253172	-3.08781	-7.5245	-62.1963	0
0.6040	-6.35644	-4.3087	-15.4581	-86.3272	0
0.6047	-10.3258	-3.39204	-24.3108	-106.152	0
0.6053	-11.8539	-4.3087	-29.4932	-115.923	0
0.6060	-15.5159	-5.5296	-29.4932	-120.489	0
0.6067	-19.1778	-4.3087	-29.1908	-126.9	0
0.6073	-18.8704	-4.61294	-30.1039	-129.645	0
0.6080	-17.6497	-5.22339	-27.9693	-124.156	0
0.6087	-18.563	-3.69825	-25.5264	-114.078	0
0.6093	-18.563	-4.00249	-24.3108	-95.7667	0
0.6100	-17.3423	-4.00249	-17.5927	-67.401	0
0.6107	-13.9878	0.268677	-5.9947	-40.857	0
0.6113	-10.3258	2.10002	1.93894	-22.5459	0
0.6120	-8.79774	-1.86691	7.73796	1.58507	0
0.6127	-5.75063	-2.47736	15.0609	34.2328	0
0.6133	0.0542512	1.18534	17.8062	63.2136	0
0.6140	6.15751	1.18534	18.4169	87.3208	0
0.6147	10.4253	-0.952221	25.4374	108.684	0
0.6153	12.2608	1.18534	32.452	121.814	0
0.6160	15.6153	3.93137	32.1496	128.533	0
0.6167	20.8053	3.62516	31.2365	135.535	0
0.6173	22.3244	3.62516	32.452	136.766	0
0.6180	22.6318	5.15227	31.2365	130.969	0
0.6187	24.7657	4.84606	28.1828	122.737	0
0.6193	22.6318	3.93137	28.1828	103.195	0
0.6200	16.2211	3.93137	28.7935	71.754	0
0.6207	15.0005	3.62516	25.7398	45.5176	0
0.6213	16.2211	2.40624	20.2491	25.9762	0
0.6220	12.5592	2.10002	15.6716	-1.46678	0
0.6227	7.98397	1.18534	10.4833	-33.5231	0
0.6233	4.01459	0.268677	-0.504005	-60.9897	0
0.6240	-3.91513	0.268677	-16.0689	-86.6111	0
0.6247	-10.0184	0.268677	-31.023	-107.69	0
0.6253	-10.6332	-1.56267	-40.4805	-118.667	0
0.6260	-13.0745	-2.78357	-45.3664	-126.9	0
0.6267	-17.3423	-3.39204	-48.4141	-134.542	0
0.6273	-19.1778	-3.69825	-48.4141	-134.234	0
0.6280	-20.3985	-2.78357	-44.7556	-129.645	0
0.6287	-19.7836	-1.86691	-41.3996	-124.156	0
0.6293	-13.9878	-2.47736	-37.4328	-105.845	0
0.6300	-6.35644	-2.78357	-25.5264	-75.6339	0
0.6307	-0.253172	-3.08781	-11.183	-49.0899	0
0.6313	6.76332	-2.47736	0.10673	-27.7269	0
0.6320	14.3947	0.879126	11.7048	-0.260236	0
0.6327	21.7186	3.01668	22.9945	32.3875	0
0.6333	28.1293	1.79579	31.5389	59.8542	0
0.6340	32.7044	3.01668	36.7271	80.9096	0
0.6347	36.3664	8.20451	38.5593	100.143	0
0.6353	39.1151	10.3401	33.9818	114.788	0
0.6360	38.2019	6.98362	27.2637	122.429	0
0.6367	35.7606	3.93137	25.1291	127.61	0
0.6373	30.2631	5.76272	28.4852	131.277	0
0.6380	19.8831	9.42541	26.6589	128.533	0
0.6387	12.5592	8.20451	19.0277	120.276	0
0.6393	11.3385	5.76272	12.6179	103.81	0
0.6400	5.54267	7.8983	5.90575	75.1134	0
0.6407	-3.91513	9.1192	-7.8269	46.1327	0
0.6413	-7.88451	3.32092	-23.7001	25.3848	0
0.6420	-9.41259	0.574889	-35.6005	1.27752	0
0.6427	-12.7671	3.93137	-40.7888	-31.0863	0
0.6433	-14.2952	4.54182	-39.259	-61.2973	0
0.6440	-14.5936	1.18534	-36.5137	-85.7121	0
0.6447	-18.2555	-1.56267	-36.822	-106.768	0
0.6453	-23.1472	-2.78357	-38.9566	-120.489	0
0.6460	-26.5017	-1.25646	-43.5342	-127.823	0
0.6467	-29.5488	1.18534	-49.9439	-132.696	0
0.6473	-33.2108	-0.646009	-52.3869	-134.234	0
0.6480	-33.2108	-3.08781	-49.9439	-132.389	0
0.6487	-31.0769	-2.47736	-45.6688	-126.285	0
0.6493	-28.6356	-2.47736	-37.7352	-108.897	0
0.6500	-25.2811	-2.17312	-28.58	-78.9933	0
0.6507	-22.2249	-1.25646	-21.8679	-50.9115	0
0.6513	-19.7836	-2.47736	-14.545	-29.8561	0
0.6520	-12.7671	-1.56267	-5.38989	-3.92719	0
0.6527	-6.66386	3.32092	4.68428	29.0281	0
0.6533	-5.13578	4.84606	16.5847	57.4174	0
0.6540	1.2749	4.54182	27.572	80.0106	0
0.6547	9.20463	5.76272	29.4042	101.066	0
0.6553	7.37817	5.76272	26.6589	117.532	0
0.6560	7.07074	6.6774	29.0959	124.558	0
0.6567	14.0872	10.0339	32.7603	128.533	0
0.6573	15.9227	8.20451	31.8472	132.2	0
0.6580	14.0872	5.45651	33.3711	131.277	0
0.6587	15.9227	7.59406	38.5593	122.121	0
0.6593	13.174	7.8983	38.5593	101.066	0
0.6600	6.4559	5.76272	33.9818	69.9324	0
0.6607	5.23524	5.76272	27.8744	44.2874	0
0.6613	2.18813	4.84606	22.6862	26.8989	0
0.6620	-5.13578	3.01668	21.4706	0.354867	0
0.6627	-8.49032	3.01668	20.5515	-34.4457	0
0.6633	-10.0184	1.79579	11.7048	-61.9124	0
0.6640	-14.5936	0.268677	0.10673	-82.9678	0
0.6647	-17.6497	0.879126	-5.38989	-103.716	0
0.6653	-19.4762	0.574889	-8.13523	-116.231	0
0.6660	-21.9175	-0.646009	-11.7937	-120.797	0
0.6667	-22.5323	-1.86691	-14.545	-126.593	0
0.6673	-22.2249	-3.08781	-15.4581	-129.053	0
0.6680	-19.4762	-4.3087	-10.5722	-126.001	0
0.6687	-16.4291	-4.91915	-4.16842	-119.283	0
0.6693	-20.3985	-4.61294	-7.5245	-100.664	0
0.6700	-25.2811	-2.78357	-15.4581	-71.6594	0
0.6707	-25.2811	-1.86691	-16.982	-46.6531	0
0.6713	-26.8092	-1.56267	-12.102	-26.8043	0
0.6720	-25.8869	-0.341772	-0.504005	-1.46678	0
0.6727	-14.2952	-1.86691	15.0609	28.7442	0
0.6733	-3.60771	-4.00249	24.216	57.4174	0
0.6740	2.18813	-0.646009	27.8744	81.8322	0
0.6747	9.51205	1.79579	33.6735	101.965	0
0.6753	14.0872	-0.952221	35.814	116.633	0
0.6760	15.3079	-0.646009	31.2365	128.84	0
0.6767	18.9698	3.01668	31.5389	137.381	0
0.6773	21.7186	4.23561	36.7271	136.766	0
0.6780	20.8053	2.71047	39.4725	129.148	0
0.6787	22.3244	1.79579	37.9486	121.814	0
0.6793	20.1905	3.62516	32.452	109.299	0
0.6800	13.7798	6.06695	25.7398	81.8322	0
0.6807	11.3385	3.32092	20.5515	51.9288	0
0.6813	10.4253	-0.0355601	14.1418	30.2583	0
0.6820	6.76332	2.40624	4.68428	4.02182	0
0.6827	1.57329	4.23561	-5.69229	-28.6496	0
0.6833	-6.35644	0.879126	-16.6796	-54.886	0
0.6840	-15.8142	-2.47736	-25.224	-78.0707	0
0.6847	-20.6968	-4.3087	-29.4932	-102.178	0
0.6853	-21.6191	-6.14005	-33.7683	-118.052	0
0.6860	-23.1472	-5.83384	-35.6005	-124.464	0
0.6867	-23.1472	-4.91915	-34.3791	-130.567	0
0.6873	-21.3117	-5.22339	-33.4659	-133.004	0
0.6880	-20.091	-5.22339	-31.6337	-129.952	0
0.6887	-17.6497	-5.5296	-27.0562	-123.233	0
0.6893	-13.9878	-5.5296	-23.3918	-107.69	0
0.6900	-12.4597	-4.61294	-19.1225	-81.4301	0
0.6907	-11.239	-5.22339	-10.5722	-54.886	0
0.6913	-3.91513	-7.05474	-2.63861	-32.6004	0
0.6920	5.23524	-4.00249	4.37595	-8.18559	0
0.6927	8.2914	1.18534	12.9262	23.2319	0
0.6933	8.8972	0.574889	21.773	54.3656	0
0.6940	15.9227	-1.56267	30.3174	78.1653	0
0.6947	23.545	2.10002	38.5593	96.4764	0
0.6953	23.8525	5.76272	41.3047	110.222	0
0.6960	22.9392	4.84606	38.5593	118.762	0
0.6967	28.4276	3.01668	36.7271	125.788	0
0.6973	32.7044	2.10002	34.8949	130.047	0
0.6980	28.7351	2.40624	31.2365	126.38	0
0.6987	22.3244	3.62516	24.8267	116.94	0
0.6993	17.7492	2.71047	13.2287	102.888	0
0.7000	12.8666	0.268677	2.24134	76.3436	0
0.7007	10.7327	0.574889	-0.201602	47.0553	0
0.7013	9.20463	1.18534	-1.72548	26.2838	0
0.7020	3.40879	-1.56267	-10.2698	3.71427	0
0.7027	-1.78125	-2.17312	-21.8679	-29.241	0
0.7033	-2.69448	-0.341772	-29.8015	-61.2973	0
0.7040	-4.82836	-1.56267	-31.9361	-85.7121	0
0.7047	-9.71097	-3.39204	-31.3254	-106.768	0
0.7053	-12.1523	-2.47736	-33.4659	-122.334	0
0.7060	-16.1217	-1.56267	-37.4328	-131.49	0
0.7067	-22.5323	-1.56267	-38.9566	-136.056	0
0.7073	-26.8092	-0.952221	-38.6542	-138.493	0
0.7080	-28.0298	-1.56267	-38.9566	-138.8	0
0.7087	-29.2505	-4.00249	-35.9029	-134.234	0
0.7093	-29.5488	-6.14005	-31.023	-118.667	0
0.7100	-26.8092	-7.66518	-26.1371	-90.2781	0
0.7107	-20.6968	-6.14005	-20.3381	-60.9897	0
0.7113	-15.8142	-3.08781	-13.6259	-37.19	0
0.7120	-11.5465	-1.56267	-6.30303	-12.4676	0
0.7127	-4.82836	-0.952221	2.85208	18.0509	0
0.7133	-0.253172	-0.646009	11.7048	48.5694	0
0.7140	-0.253172	-0.952221	17.5038	75.1134	0
0.7147	3.40879	1.18534	19.3301	96.4764	0
0.7153	10.7327	3.93137	20.2491	110.837	0
0.7160	16.2211	3.01668	23.9076	120.584	0
0.7167	22.6318	2.40624	28.4852	127.61	0
0.7173	28.7351	5.76272	30.6257	129.739	0
0.7180	30.5706	6.37317	33.0627	128.533	0
0.7187	29.9557	3.93137	35.814	122.121	0
0.7193	29.0425	6.06695	31.8472	103.503	0
0.7200	26.9086	7.8983	24.5184	75.421	0
0.7207	24.7657	3.32092	20.2491	49.4921	0
0.7213	21.1037	1.18534	13.8394	26.2838	0
0.7220	12.2608	3.62516	4.98669	1.27752	0
0.7227	3.40879	2.10002	0.717466	-27.1118	0
0.7233	0.0542512	-0.646009	-3.55768	-57.3228	0
0.7240	-2.08867	-0.0355601	-10.8806	-83.5593	0
0.7247	-6.97128	0.268677	-17.2903	-102.178	0
0.7253	-10.9316	1.18534	-24.6132	-115	0
0.7260	-11.8539	1.48957	-30.1039	-125.079	0
0.7267	-12.7671	-1.25646	-27.3586	-132.389	0
0.7273	-14.901	-3.39204	-24.9156	-133.312	0
0.7280	-17.6497	-2.78357	-28.2776	-126.593	0
0.7287	-19.7836	-4.61294	-29.1908	-117.745	0
0.7293	-20.091	-6.14005	-26.7478	-103.716	0
0.7300	-17.3423	-1.56267	-23.0894	-77.4556	0
0.7307	-12.1523	2.71047	-13.6259	-48.7823	0
0.7313	-9.10516	1.18534	-5.38989	-28.9335	0
0.7320	-5.75063	-1.56267	-1.72548	-7.87804	0
0.7327	0.660057	-2.17312	8.34869	23.2319	0
0.7333	7.67655	-2.47736	20.8599	53.7505	0
0.7340	11.6459	-0.646009	24.5184	79.703	0
0.7347	16.2211	1.18534	27.2637	102.273	0
0.7353	22.6318	1.18534	30.3174	117.532	0
0.7360	25.3805	0.268677	23.9076	124.866	0
0.7367	23.8525	-0.0355601	18.1086	130.354	0
0.7373	23.545	0.268677	20.2491	133.099	0
0.7380	22.6318	-0.0355601	19.3301	129.148	0
0.7387	18.364	-1.25646	15.0609	121.199	0
0.7393	13.4814	-1.25646	15.3633	107.785	0
0.7400	13.174	-0.0355601	14.7525	81.8322	0
0.7407	13.4814	-0.0355601	11.7048	53.4429	0
0.7413	7.98397	-0.646009	12.0072	31.796	0
0.7420	2.18813	0.268677	10.7857	7.68878	0
0.7427	1.2749	-0.952221	1.01987	-23.7524	0
0.7433	-1.47383	-3.69825	-12.7128	-52.7568	0
0.7440	-9.71097	-2.78357	-24.6132	-78.0707	0
0.7447	-15.8142	-2.47736	-30.4123	-103.716	0
0.7453	-16.4291	-5.22339	-28.2776	-120.489	0
0.7460	-15.2084	-5.83384	-23.7001	-126.9	0
0.7467	-16.4291	-3.69825	-20.9488	-134.234	0
0.7473	-18.563	-4.91915	-21.8679	-139.108	0
0.7480	-18.563	-7.9714	-20.9488	-133.927	0
0.7487	-16.1217	-8.27563	-15.4581	-124.771	0
0.7493	-12.7671	-7.9714	-8.13523	-114.693	0
0.7500	-6.35644	-7.9714	-5.38989	-92.1234	0
0.7507	-1.1664	-6.7505	-5.38989	-60.0671	0
0.7513	-1.47383	-5.5296	-6.91376	-35.6523	0
0.7520	-0.253172	-5.83384	-8.74597	-16.4422	0
0.7527	6.15751	-4.61294	-5.69229	12.5623	0
0.7533	9.81947	-2.78357	1.01987	46.1327	0
0.7540	11.6459	-3.39204	4.07355	72.6767	0
0.7547	16.5285	-4.00249	4.98669	95.8613	0
0.7553	19.8831	-0.952221	8.9535	114.172	0
0.7560	22.3244	0.879126	13.8394	121.199	0
0.7567	24.7657	-0.952221	17.5038	125.788	0
0.7573	23.545	-1.56267	20.2491	132.2	0
0.7580	18.0566	0.268677	21.4706	131.277	0
0.7587	14.3947	-1.25646	22.3838	124.866	0
0.7593	10.4253	-4.91915	20.2491	113.581	0
0.7600	5.23524	-2.78357	12.0072	89.1662	0
0.7607	1.2749	0.879126	4.68428	57.4174	0
0.7613	-3.30933	-1.56267	2.54967	35.1318	0
0.7620	-6.35644	-3.39204	-1.72548	15.6141	0
0.7627	-6.97128	-1.86691	-7.21617	-15.5195	0
0.7633	-9.41259	-3.08781	-9.04837	-49.0899	0
0.7640	-12.1523	-4.3087	-11.7937	-73.5047	0
0.7647	-15.5159	-2.47736	-18.2035	-94.8677	0
0.7653	-20.3985	-2.47736	-26.4454	-113.179	0
0.7660	-23.4456	-3.69825	-31.9361	-121.104	0
0.7667	-23.4456	-1.56267	-32.5469	-125.079	0
0.7673	-27.7224	0.268677	-31.6337	-130.567	0
0.7680	-32.605	-1.56267	-33.1576	-129.337	0
0.7687	-31.3843	-4.00249	-33.4659	-121.719	0
0.7693	-27.7224	-6.44429	-30.7147	-109.819	0
0.7700	-24.9736	-6.7505	-25.8347	-86.3272	0
0.7707	-18.563	-6.14005	-16.3713	-56.7077	0
0.7713	-12.7671	-7.05474	-5.9947	-33.5231	0
0.7720	-9.71097	-5.5296	-2.02788	-10.0309	0
0.7727	-4.82836	-2.17312	-1.11474	21.4103	0
0.7733	2.49556	-1.86691	5.90575	52.8515	0
0.7740	7.98397	-1.25646	16.2823	79.0879	0
0.7747	10.7327	1.79579	22.0814	101.965	0
0.7753	12.5592	2.71047	24.8267	117.532	0
0.7760	13.4814	2.10002	26.6589	128.533	0
0.7767	15.3079	2.40624	26.9613	138.303	0
0.7773	20.1905	1.18534	26.6589	140.433	0
0.7780	25.9863	1.79579	30.9281	136.15	0
0.7787	29.0425	3.93137	35.814	131.892	0
0.7793	29.0425	5.15227	34.8949	118.454	0
0.7800	23.545	5.45651	29.4042	90.0651	0
0.7807	16.5285	3.32092	22.9945	61.6995	0
0.7813	15.9227	-0.646009	16.2823	40.6441	0
0.7820	16.5285	-0.0355601	8.04036	16.8207	0
0.7827	10.4253	3.01668	-3.55768	-13.3903	0
0.7833	4.32201	0.879126	-15.4581	-44.8078	0
0.7840	2.18813	-2.47736	-21.5596	-71.068	0
0.7847	-3.91513	-1.25646	-22.4786	-91.5083	0
0.7853	-13.6804	1.18534	-24.0025	-109.512	0
0.7860	-19.4762	-0.646009	-26.7478	-122.334	0
0.7867	-21.9175	-3.39204	-28.2776	-126.001	0
0.7873	-25.8869	-1.86691	-29.8015	-127.208	0
0.7880	-28.3282	0.879126	-28.58	-127.823	0
0.7887	-28.0298	0.268677	-23.0894	-121.412	0
0.7893	-28.943	-1.56267	-17.2903	-106.768	0
0.7900	-27.7224	-0.646009	-14.545	-83.2754	0
0.7907	-20.3985	2.10002	-12.4045	-53.9634	0
0.7913	-16.4291	3.01668	-8.74597	-31.0863	0
0.7920	-15.8142	2.71047	-3.24935	-11.545	0
0.7927	-8.19194	2.10002	5.59742	18.666	0
0.7933	3.10136	2.71047	17.5038	51.6213	0
0.7940	8.2914	3.01668	27.572	76.0361	0
0.7947	13.4814	2.71047	32.1496	98.3217	0
0.7953	20.8053	3.01668	32.1496	114.788	0
0.7960	24.4673	4.84606	31.2365	122.737	0
0.7967	25.3805	4.54182	31.8472	132.2	0
0.7973	25.9863	3.62516	32.452	137.996	0
0.7980	25.0731	5.76272	30.3174	131.892	0
0.7987	23.545	7.59406	27.572	123.943	0
0.7993	23.545	5.76272	26.3506	113.889	0
0.8000	23.545	3.01668	24.5184	90.0651	0
0.8007	21.7186	3.01668	21.4706	60.7768	0
0.8013	18.9698	2.40624	21.1623	37.8998	0
0.8020	14.3947	0.879126	20.2491	15.6141	0
0.8027	7.37817	1.79579	13.8394	-12.1601	0
0.8033	-0.253172	3.62516	7.42963	-43.6013	0
0.8040	-6.66386	2.10002	-0.504005	-74.1198	0
0.8047	-13.9878	-0.646009	-15.1557	-95.7667	0
0.8053	-20.3985	-2.17312	-30.1039	-110.742	0
0.8060	-20.6968	-4.61294	-34.0707	-122.334	0
0.8067	-17.0349	-6.14005	-30.7147	-129.645	0
0.8073	-14.5936	-4.3087	-25.224	-132.105	0
0.8080	-13.0745	-3.69825	-18.2035	-131.49	0
0.8087	-11.5465	-7.05474	-13.6259	-126.001	0
0.8093	-9.71097	-8.27563	-12.4045	-114.078	0
0.8100	-6.35644	-5.83384	-6.30303	-91.5083	0
0.8107	-4.22255	-4.3087	-2.02788	-61.6048	0
0.8113	-3.60771	-4.3087	-4.77915	-37.19	0
0.8120	-1.1664	-3.08781	-4.16842	-15.8271	0
0.8127	1.57329	-2.17312	4.68428	14.0764	0
0.8133	7.67655	-3.08781	14.7525	45.5176	0
0.8140	18.6624	-2.47736	23.2969	69.9324	0
0.8147	24.4673	0.574889	25.7398	92.8094	0
0.8153	20.4979	2.40624	18.4169	112.043	0
0.8160	16.836	1.18534	11.7048	120.891	0
0.8167	17.1434	-0.646009	9.87257	125.788	0
0.8173	16.2211	0.268677	7.42963	130.354	0
0.8180	13.4814	2.71047	5.59742	128.84	0
0.8187	10.7327	1.79579	5.59742	123.636	0
0.8193	6.76332	-1.56267	3.76521	114.172	0
0.8200	2.49556	-1.25646	1.01987	91.6029	0
0.8207	-1.1664	0.879126	-3.86009	62.5985	0
0.8213	-5.44321	-0.341772	-15.4581	40.029	0
0.8220	-10.6332	-1.56267	-27.9693	15.6141	0
0.8227	-14.2952	-1.25646	-33.4659	-16.1346	0
0.8233	-17.0349	-3.08781	-35.9029	-46.3456	0
0.8240	-21.9175	-4.3087	-37.4328	-72.8896	0
0.8247	-28.3282	-3.39204	-36.2113	-97.612	0
0.8253	-30.4711	-3.08781	-35.2922	-115.308	0
0.8260	-27.7224	-3.39204	-37.4328	-125.079	0
0.8267	-27.1075	-3.69825	-39.5674	-131.49	0
0.8273	-28.0298	-5.22339	-36.5137	-136.671	0
0.8280	-28.6356	-5.5296	-30.7147	-138.493	0
0.8287	-30.7695	-4.3087	-28.8884	-135.157	0
0.8293	-32.2976	-6.44429	-31.6337	-122.334	0
0.8300	-29.2505	-8.88608	-33.4659	-98.5346	0
0.8307	-25.2811	-6.14005	-30.1039	-69.2226	0
0.8313	-21.0043	-3.69825	-20.6464	-44.8078	0
0.8320	-13.0745	-4.00249	-9.96744	-22.2383	0
0.8327	-6.66386	-3.39204	-2.33621	9.20287	0
0.8333	-4.22255	-3.08781	1.93894	42.1582	0
0.8340	0.352633	-2.47736	4.68428	66.8805	0
0.8347	8.8972	0.879126	9.26183	90.6803	0
0.8353	16.5285	3.62516	19.0277	113.273	0
0.8360	21.7186	2.10002	29.4042	124.251	0
0.8367	26.6012	-0.646009	33.9818	128.84	0
0.8373	32.397	-0.0355601	37.3379	135.535	0
0.8380	34.8383	3.32092	41.3047	136.766	0
0.8387	35.1458	5.76272	40.3916	130.354	0
0.8393	36.6738	5.45651	35.2033	119.377	0
0.8400	36.9813	4.84606	31.8472	98.3217	0
0.8407	32.7044	2.10002	30.015	69.0097	0
0.8413	27.8218	-1.56267	27.8744	45.21	0
0.8420	22.6318	-1.56267	25.4374	23.5395	0
0.8427	14.0872	0.879126	19.9408	-7.57049	0
0.8433	6.15751	1.79579	11.094	-39.0117	0
0.8440	0.0542512	1.48957	2.85208	-60.9897	0
0.8447	-8.79774	0.574889	-3.24935	-83.2754	0
0.8453	-18.2555	-2.47736	-11.183	-105.537	0
0.8460	-20.3985	-6.14005	-20.3381	-117.745	0
0.8467	-18.8704	-7.05474	-22.781	-123.541	0
0.8473	-19.4762	-6.14005	-17.5927	-128.746	0
0.8480	-20.3985	-6.44429	-17.2903	-126.9	0
0.8487	-19.7836	-8.27563	-20.0357	-120.489	0
0.8493	-17.9572	-7.36095	-15.7605	-109.512	0
0.8500	-14.5936	-4.3087	-10.5722	-86.9187	0
0.8507	-12.1523	-3.39204	-12.102	-56.7077	0
0.8513	-13.0745	-3.08781	-15.4581	-34.4457	0
0.8520	-10.0184	-0.341772	-12.7128	-14.9044	0
0.8527	0.660057	-0.646009	-1.72548	15.9217	0
0.8533	10.7327	-3.69825	13.2287	52.2364	0
0.8540	14.3947	-3.39204	24.8267	78.7804	0
0.8547	17.4418	-0.341772	29.4042	100.143	0
0.8553	21.7186	1.79579	33.9818	119.992	0
0.8560	24.1599	2.10002	38.5593	132.2	0
0.8567	25.3805	1.79579	39.4725	138.587	0
0.8573	26.9086	2.40624	37.3379	144.691	0
0.8580	25.3805	3.93137	33.9818	144.999	0
0.8587	21.7186	4.23561	31.2365	137.073	0
0.8593	20.4979	5.45651	29.7066	124.866	0
0.8600	18.9698	7.59406	22.9945	104.425	0
0.8607	11.9534	6.37317	9.26183	75.421	0
0.8613	5.23524	3.01668	-2.33621	50.1072	0
0.8620	1.88071	3.01668	-11.183	28.4366	0
0.8627	-5.13578	4.54182	-24.0025	-3.00454	0
0.8633	-12.7671	4.84606	-32.8552	-37.4976	0
0.8640	-14.2952	3.93137	-31.9361	-64.0416	0
0.8647	-16.1217	2.10002	-33.7683	-86.6111	0
0.8653	-20.091	0.268677	-39.8698	-107.075	0
0.8660	-20.3985	-1.56267	-40.4805	-118.667	0
0.8667	-19.7836	-2.78357	-39.5674	-124.464	0
0.8673	-23.1472	-2.47736	-41.0912	-129.645	0
0.8680	-25.2811	-1.86691	-37.4328	-128.438	0
0.8687	-26.5017	-2.47736	-31.3254	-121.412	0
0.8693	-27.1075	-2.47736	-29.1908	-111.641	0
0.8700	-24.0604	-0.341772	-27.0562	-90.2781	0
0.8707	-17.9572	3.01668	-19.7333	-59.7595	0
0.8713	-13.3729	3.01668	-9.96744	-35.6523	0
0.8720	-8.49032	1.18534	-3.86009	-13.9817	0
0.8727	-1.47383	1.79579	-2.02788	16.5368	0
0.8733	5.54267	3.93137	2.54967	47.0553	0
0.8740	13.174	5.45651	10.175	71.1626	0
0.8747	18.0566	7.59406	14.1418	95.2699	0
0.8753	19.8831	10.6443	19.3301	115.71	0
0.8760	23.545	10.3401	29.4042	123.328	0
0.8767	28.7351	6.6774	35.814	127.302	0
0.8773	31.4838	3.93137	37.6403	133.714	0
0.8780	30.2631	4.84606	43.4393	133.714	0
0.8787	27.207	7.59406	45.8822	126.687	0
0.8793	23.2467	9.42541	41.3047	115.403	0
0.8800	18.9698	6.06695	35.814	93.7321	0
0.8807	14.7021	0.879126	27.572	64.7513	0
0.8813	10.4253	1.18534	15.0609	40.029	0
0.8820	5.23524	4.54182	5.59742	18.3584	0
0.8827	-1.1664	3.01668	-1.72548	-9.41579	0
0.8833	-8.79774	0.268677	-8.74597	-41.756	0
0.8840	-13.0745	-0.0355601	-10.2698	-71.3518	0
0.8847	-15.8142	-0.0355601	-12.102	-94.8677	0
0.8853	-22.5323	-0.646009	-21.5596	-112.256	0
0.8860	-29.5488	-0.646009	-27.3586	-125.079	0
0.8867	-29.8563	-0.646009	-23.0894	-132.389	0
0.8873	-29.5488	-2.17312	-24.3108	-136.056	0
0.8880	-34.1331	-3.08781	-36.822	-138.8	0
0.8887	-37.4876	-2.17312	-45.6688	-136.979	0
0.8893	-34.4314	-1.56267	-39.5674	-125.079	0
0.8900	-28.3282	-3.39204	-23.7001	-103.101	0
0.8907	-20.3985	-4.3087	-8.74597	-74.7113	0
0.8913	-12.4597	-1.56267	-0.812338	-48.4748	0
0.8920	-9.41259	0.574889	0.409133	-27.7269	0
0.8927	-6.66386	0.268677	0.717466	-2.38944	0
0.8933	-1.1664	0.268677	4.68428	30.5658	0
0.8940	4.01459	1.79579	12.6179	59.5466	0
0.8947	8.8972	1.18534	24.8267	83.37	0
0.8953	14.3947	0.879126	36.7271	103.81	0
0.8960	19.2773	2.10002	41.3047	114.788	0
0.8967	22.6318	2.40624	43.1369	121.199	0
0.8973	23.8525	1.48957	48.0169	128.533	0
0.8980	21.7186	3.62516	47.7145	130.047	0
0.8987	18.6624	5.15227	36.4247	122.737	0
0.8993	17.1434	3.01668	22.6862	112.043	0
0.9000	11.9534	2.10002	10.7857	93.117	0
0.9007	4.01459	2.10002	1.01987	63.8287	0
0.9013	1.57329	0.574889	-2.33621	37.2847	0
0.9020	2.79394	-0.0355601	-1.72548	16.5368	0
0.9027	-1.1664	-0.341772	-4.47082	-10.9299	0
0.9033	-6.97128	-2.78357	-6.30303	-43.6013	0
0.9040	-7.57709	-4.00249	-8.13523	-68.9151	0
0.9047	-8.19194	-2.78357	-16.0689	-89.663	0
0.9053	-12.7671	-4.3087	-23.0894	-111.949	0
0.9060	-15.8142	-6.14005	-23.7001	-127.823	0
0.9067	-15.5159	-5.22339	-26.1371	-135.157	0
0.9073	-14.5936	-4.00249	-30.4123	-141.852	0
0.9080	-13.6804	-4.91915	-29.1908	-143.39	0
0.9087	-13.9878	-5.5296	-25.224	-137.286	0
0.9093	-18.2555	-4.3087	-23.7001	-129.053	0
0.9100	-19.4762	-2.78357	-20.0357	-111.026	0
0.9107	-14.2952	-3.08781	-15.4581	-77.4556	0
0.9113	-13.0745	-3.08781	-16.982	-48.4748	0
0.9120	-15.5159	-2.17312	-18.5118	-30.4712	0
0.9127	-11.239	-2.47736	-13.3235	-4.23474	0
0.9133	-3.60771	-3.39204	-6.91376	30.5658	0
0.9140	-0.86802	-3.08781	-6.30303	58.3401	0
0.9147	2.49556	-3.39204	-6.60543	81.5247	0
0.9153	8.8972	-1.56267	0.10673	102.58	0
0.9160	12.8666	1.79579	11.3964	114.48	0
0.9167	18.0566	0.574889	18.7193	121.199	0
0.9173	25.0731	-2.47736	21.1623	128.225	0
0.9180	25.3805	-1.56267	24.5184	129.432	0
0.9187	22.6318	1.18534	29.7066	123.943	0
0.9193	27.5144	1.48957	32.7603	112.966	0
0.9200	30.8689	1.48957	30.6257	91.9105	0
0.9207	26.9086	1.18534	24.8267	62.3146	0
0.9213	24.7657	0.268677	19.9408	36.6696	0
0.9220	24.1599	0.268677	16.8931	17.4358	0
0.9227	13.4814	1.18534	10.175	-6.97904	0
0.9233	-1.78125	0.268677	-0.812338	-39.9343	0
0.9240	-8.19194	-2.17312	-8.13523	-71.3518	0
0.9247	-7.26966	-3.39204	-12.7128	-94.8677	0
0.9253	-10.3258	-3.08781	-20.0357	-112.564	0
0.9260	-18.2555	-3.08781	-29.1908	-125.079	0
0.9267	-26.1943	-4.61294	-39.259	-131.797	0
0.9273	-31.3843	-6.44429	-48.4141	-136.056	0
0.9280	-31.9901	-7.05474	-49.3332	-135.748	0
0.9287	-29.5488	-5.5296	-42.0103	-130.26	0
0.9293	-29.5488	-4.00249	-32.8552	-118.975	0
0.9300	-30.7695	-4.3087	-23.7001	-99.1261	0
0.9307	-25.8869	-5.5296	-14.545	-71.6594	0
0.9313	-16.4291	-4.3087	-10.2698	-46.3456	0
0.9320	-10.6332	-3.39204	-9.04837	-24.6751	0
0.9327	-6.04901	-3.69825	-3.55768	2.79162	0
0.9333	0.660057	-1.56267	7.42963	35.4393	0
0.9340	7.37817	2.71047	17.5038	65.6503	0
0.9347	13.4814	4.23561	22.9945	91.9105	0
0.9353	20.8053	5.15227	24.5184	112.043	0
0.9360	24.7657	4.54182	23.2969	123.943	0
0.9367	24.7657	2.10002	24.216	132.2	0
0.9373	27.8218	3.01668	28.4852	138.895	0
0.9380	32.0896	6.06695	30.9281	138.587	0
0.9387	32.397	5.15227	27.572	134.021	0
0.9393	29.9557	4.23561	22.6862	125.788	0
0.9400	28.1293	5.76272	21.1623	104.733	0
0.9407	25.0731	3.01668	20.8599	75.421	0
0.9413	21.7186	0.268677	17.8062	51.0062	0
0.9420	16.836	2.10002	12.3155	29.0281	0
0.9427	8.8972	0.879126	9.56424	-1.46678	0
0.9433	3.40879	-3.39204	7.12722	-34.4457	0
0.9440	1.2749	-1.56267	0.409133	-61.2973	0
0.9447	-2.69448	2.10002	-7.8269	-86.0197	0
0.9453	-7.88451	-0.646009	-12.4045	-111.026	0
0.9460	-10.3258	-4.61294	-11.7937	-126.001	0
0.9467	-13.0745	-3.69825	-10.8806	-129.645	0
0.9473	-16.7365	-0.0355601	-14.545	-135.157	0
0.9480	-16.4291	0.268677	-18.8142	-142.16	0
0.9487	-14.5936	-2.78357	-20.3381	-139.108	0
0.9493	-15.8142	-4.91915	-22.1703	-126.001	0
0.9500	-15.8142	-3.69825	-20.0357	-107.974	0
0.9507	-11.239	-3.69825	-11.7937	-82.6603	0
0.9513	-6.35644	-4.61294	-5.69229	-53.6558	0
0.9520	-5.13578	-3.08781	-5.38989	-30.4712	0
0.9527	-5.13578	-0.646009	-4.77915	-8.80069	0
0.9533	-0.86802	-0.0355601	-2.02788	22.9244	0
0.9540	6.15751	-0.341772	4.07355	57.1099	0
0.9547	9.81947	0.268677	12.0072	83.37	0
0.9553	13.4814	1.48957	16.8931	101.374	0
0.9560	16.836	2.10002	20.2491	114.788	0
0.9567	13.4814	3.01668	24.8267	124.866	0
0.9573	8.8972	5.45651	26.6589	132.2	0
0.9580	9.20463	5.76272	29.0959	132.791	0
0.9587	7.37817	4.84606	33.9818	127.61	0
0.9593	2.18813	5.76272	32.1496	118.147	0
0.9600	3.40879	5.76272	24.216	97.7066	0
0.9607	7.37817	4.23561	19.3301	67.1881	0
0.9613	7.67655	4.23561	18.4169	42.4657	0
0.9620	5.85009	4.23561	15.6716	25.0772	0
0.9627	1.57329	3.32092	10.175	-4.23474	0
0.9633	-5.13578	3.01668	1.93894	-42.3711	0
0.9640	-8.49032	0.574889	-4.47082	-71.9669	0
0.9647	-9.71097	-2.78357	-7.5245	-93.0224	0
0.9653	-13.0745	-3.08781	-11.183	-112.256	0
0.9660	-15.2084	-2.47736	-15.4581	-126.001	0
0.9667	-15.8142	-3.08781	-19.1225	-132.389	0
0.9673	-19.4762	-0.952221	-26.4454	-137.901	0
0.9680	-23.1472	0.268677	-35.9029	-139.723	0
0.9687	-22.2249	-2.17312	-42.9234	-134.234	0
0.9693	-19.7836	-3.39204	-42.3127	-123.848	0
0.9700	-17.9572	-1.56267	-30.7147	-105.537	0
0.9707	-14.901	-0.646009	-18.2035	-76.249	0
0.9713	-12.1523	-0.646009	-15.4581	-50.0125	0
0.9720	-9.71097	-1.56267	-12.4045	-33.5231	0
0.9727	-4.52998	-1.56267	-2.94695	-9.72335	0
0.9733	0.660057	0.574889	-1.11474	27.2064	0
0.9740	3.40879	1.18534	-4.47082	58.3401	0
0.9747	8.8972	0.268677	1.3282	81.5247	0
0.9753	15.3079	1.79579	12.0072	104.733	0
0.9760	17.7492	3.01668	19.3301	120.276	0
0.9767	21.4112	2.40624	24.8267	126.38	0
0.9773	25.9863	2.40624	24.8267	130.969	0
0.9780	24.4673	2.40624	22.6862	132.484	0
0.9787	21.7186	3.01668	23.9076	129.432	0
0.9793	23.545	4.84606	23.9076	122.121	0
0.9800	22.026	3.93137	20.5515	104.425	0
0.9807	16.2211	2.40624	19.3301	75.7285	0
0.9813	11.9534	3.62516	17.5038	49.1845	0
0.9820	9.81947	3.93137	13.8394	29.3356	0
0.9827	8.8972	3.93137	11.094	5.84347	0
0.9833	4.62944	6.06695	4.98669	-26.8043	0
0.9840	-3.60771	5.45651	-6.60543	-59.452	0
0.9847	-7.88451	2.10002	-18.2035	-85.4046	0
0.9853	-7.57709	1.79579	-23.7001	-105.845	0
0.9860	-11.5465	1.48957	-25.224	-121.719	0
0.9867	-19.1778	-1.56267	-32.2445	-129.952	0
0.9873	-22.5323	-3.39204	-42.621	-133.312	0
0.9880	-22.2249	-2.17312	-44.1449	-134.234	0
0.9887	-22.5323	-2.17312	-37.7352	-131.49	0
0.9893	-24.6662	-4.3087	-32.5469	-125.079	0
0.9900	-24.9736	-4.00249	-27.3586	-107.69	0
0.9907	-18.563	-0.952221	-17.5927	-78.0707	0
0.9913	-9.41259	-0.646009	-8.43764	-50.9115	0
0.9920	-3.30933	-1.25646	-0.812338	-31.0863	0
0.9927	1.2749	1.18534	8.6511	-7.28659	0
0.9933	8.8972	3.01668	20.5515	24.1546	0
0.9940	16.2211	3.01668	27.2637	55.2882	0
0.9947	19.5847	6.37317	26.6589	82.4473	0
0.9953	19.2773	7.28785	24.8267	101.681	0
0.9960	15.9227	3.93137	24.216	114.788	0
0.9967	13.4814	3.62516	20.2491	126.995	0
0.9973	16.2211	5.45651	17.5038	134.944	0
0.9980	18.9698	4.84606	22.0814	134.636	0
0.9987	18.0566	5.76272	25.4374	130.354	0
0.9993	18.364	6.98362	21.773	123.943	0
1.0000	18.6624	5.76272	17.8062	108.376	0
1.0007	10.4253	6.06695	13.8394	80.0106	0
1.0013	0.0542512	6.37317	6.51649	50.3911	0
1.0020	-4.82836	4.23561	-0.812338	28.4366	0
1.0027	-9.41259	5.15227	-7.21617	4.92082	0
1.0033	-12.7671	6.37317	-14.2367	-27.4194	0
1.0040	-10.3258	3.01668	-16.982	-58.553	0
1.0047	-12.1523	0.879126	-17.2903	-82.9678	0
1.0053	-20.6968	-0.0355601	-20.0357	-104.922	0
1.0060	-22.5323	-2.17312	-20.6464	-119.283	0
1.0067	-20.091	-2.78357	-17.9011	-124.156	0
1.0073	-22.5323	-2.78357	-19.4249	-131.49	0
1.0080	-24.3678	-3.69825	-23.7001	-139.723	0
1.0087	-22.2249	-2.78357	-26.1371	-138.185	0
1.0093	-22.8398	-3.08781	-28.2776	-128.131	0
1.0100	-22.8398	-5.22339	-25.5264	-110.434	0
1.0107	-18.2555	-4.61294	-18.8142	-82.6603	0
1.0113	-14.5936	-3.08781	-16.3713	-54.5785	0
1.0120	-12.7671	-3.69825	-12.102	-32.6004	0
1.0127	-7.88451	-3.39204	1.01987	-7.87804	0
1.0133	-1.47383	-2.47736	12.9262	24.4621	0
1.0140	4.01459	-2.17312	19.3301	56.2109	0
1.0147	7.67655	-1.56267	25.4374	82.7549	0
1.0153	9.81947	-0.646009	28.7935	105.632	0
1.0160	13.4814	0.268677	28.1828	122.121	0
1.0167	18.6624	2.10002	29.0959	129.739	0
1.0173	22.9392	3.01668	28.4852	134.944	0
1.0180	26.2938	3.32092	23.9076	140.125	0
1.0187	27.8218	4.84606	22.0814	137.381	0
1.0193	24.4673	4.84606	24.5184	124.866	0
1.0200	18.9698	3.32092	22.0814	106.247	0
1.0207	15.3079	2.40624	13.8394	80.3181	0
1.0213	7.98397	1.79579	7.12722	54.058	0
1.0220	-1.47383	-0.341772	5.29502	33.0026	0
1.0227	-4.82836	-1.56267	2.85208	7.68878	0
1.0233	-3.30933	-1.56267	-4.16842	-23.7524	0
1.0240	-5.75063	-1.86691	-12.102	-53.0644	0
1.0247	-9.41259	-2.47736	-16.6796	-78.6858	0
1.0253	-10.3258	-2.78357	-21.5596	-100.356	0
1.0260	-10.3258	-4.3087	-25.5264	-111.949	0
1.0267	-11.5465	-5.5296	-25.5264	-119.59	0
1.0273	-13.0745	-5.5296	-24.9156	-129.337	0
1.0280	-15.8142	-5.22339	-27.6669	-131.797	0
1.0287	-17.6497	-4.61294	-27.6669	-125.694	0
1.0293	-14.2952	-4.3087	-22.781	-118.052	0
1.0300	-8.79774	-4.3087	-17.2903	-101.279	0
1.0307	-6.35644	-4.00249	-9.96744	-70.4529	0
1.0313	-6.66386	-3.39204	-2.63861	-42.6786	0
1.0320	-7.57709	-3.69825	0.10673	-25.2902	0
1.0327	-6.97128	-4.61294	2.85208	-1.18289	0
1.0333	-1.78125	-4.3087	9.87257	34.2328	0
1.0340	4.32201	-4.00249	17.5038	64.7513	0
1.0347	10.7327	-2.47736	21.773	88.8586	0
1.0353	20.4979	0.268677	21.773	112.351	0
1.0360	23.8525	1.79579	22.0814	127.61	0
1.0367	14.7021	0.879126	26.0482	134.636	0
1.0373	10.4253	0.879126	29.0959	142.562	0
1.0380	17.1434	1.48957	27.8744	146.536	0
1.0387	21.1037	0.879126	27.572	140.433	0
1.0393	21.1037	0.879126	31.2365	131.277	0
1.0400	23.2467	2.10002	35.2033	117.532	0
1.0407	20.8053	2.40624	34.5925	90.9878	0
1.0413	15.3079	2.71047	28.7935	61.0844	0
1.0420	15.3079	3.01668	22.9945	38.7988	0
1.0427	11.6459	1.18534	18.4169	16.8207	0
1.0433	1.57329	-0.646009	9.56424	-14.5968	0
1.0440	-6.04901	-1.56267	-3.55768	-48.1672	0
1.0447	-10.6332	-4.91915	-14.545	-74.1198	0
1.0453	-15.5159	-6.14005	-19.4249	-93.3299	0
1.0460	-16.4291	-2.78357	-18.8142	-108.897	0
1.0467	-16.7365	-2.78357	-18.2035	-120.181	0
1.0473	-21.6191	-6.44429	-21.8679	-127.823	0
1.0480	-24.6662	-5.22339	-27.3586	-129.645	0
1.0487	-21.6191	-2.78357	-34.9898	-124.156	0
1.0493	-20.3985	-6.14005	-42.621	-117.745	0
1.0500	-20.3985	-8.27563	-43.5342	-107.383	0
1.0507	-19.1778	-5.22339	-38.3459	-81.7376	0
1.0513	-17.6497	-4.3087	-33.4659	-51.8342	0
1.0520	-13.9878	-5.22339	-25.5264	-30.4712	0
1.0527	-9.41259	-2.17312	-14.2367	-5.44129	0
1.0533	-5.75063	1.18534	-5.38989	27.514	0
1.0540	-0.560596	-0.0355601	2.54967	56.2109	0
1.0547	7.98397	0.879126	11.7048	80.9096	0
1.0553	12.2608	3.93137	18.4169	103.81	0
1.0560	11.6459	3.01668	19.0277	118.454	0
1.0567	13.7798	0.268677	16.5847	127.61	0
1.0573	17.1434	1.48957	15.0609	134.944	0
1.0580	18.9698	3.93137	17.5038	134.944	0
1.0587	19.5847	3.62516	20.8599	133.099	0
1.0593	20.8053	0.879126	24.5184	130.354	0
1.0600	22.6318	0.574889	29.7066	115.71	0
1.0607	20.1905	3.01668	29.4042	86.7294	0
1.0613	12.8666	3.93137	17.5038	58.6476	0
1.0620	8.59882	1.48957	6.81889	36.9771	0
1.0627	7.07074	-0.341772	3.16041	13.4849	0
1.0633	2.49556	-0.646009	-3.55768	-18.5714	0
1.0640	-1.47383	-1.86691	-12.7128	-52.4493	0
1.0647	-3.91513	-3.39204	-15.7605	-79.916	0
1.0653	-11.5465	-4.91915	-16.982	-100.356	0
1.0660	-18.563	-4.3087	-22.4786	-116.231	0
1.0667	-21.6191	-3.08781	-28.2776	-126.9	0
1.0673	-27.415	-3.69825	-36.5137	-134.542	0
1.0680	-34.1331	-5.83384	-46.8903	-138.8	0
1.0687	-34.1331	-6.14005	-49.3332	-136.979	0
1.0693	-31.0769	-6.14005	-42.9234	-130.875	0
1.0700	-27.7224	-7.9714	-34.0707	-118.36	0
1.0707	-22.8398	-6.44429	-24.6132	-93.0224	0
1.0713	-18.2555	-3.39204	-18.5118	-63.4265	0
1.0720	-13.9878	-4.00249	-15.4581	-42.3711	0
1.0727	-7.57709	-4.00249	-10.5722	-19.494	0
1.0733	-1.78125	-1.56267	-5.08156	14.6915	0
1.0740	0.352633	-1.56267	0.717466	46.4402	0
1.0747	3.10136	-2.47736	9.26183	70.855	0
1.0753	10.4253	1.18534	16.5847	95.5774	0
1.0760	20.1905	3.62516	22.3838	114.172	0
1.0767	27.207	1.18534	32.7603	122.737	0
1.0773	29.6483	-0.341772	41.0023	130.354	0
1.0780	31.4838	2.71047	40.0832	135.535	0
1.0787	33.3193	4.84606	38.251	130.662	0
1.0793	33.3193	4.54182	38.251	120.891	0
1.0800	29.0425	3.93137	35.814	105.632	0
1.0807	18.9698	3.01668	30.9281	80.3181	0
1.0813	8.2914	1.48957	21.773	51.9288	0
1.0820	2.49556	0.268677	7.42963	28.1291	0
1.0827	0.660057	-0.646009	-2.33621	4.02182	0
1.0833	-3.60771	-2.47736	-6.30303	-24.6751	0
1.0840	-12.1523	-4.61294	-13.9343	-56.1162	0
1.0847	-18.2555	-6.14005	-20.9488	-83.5593	0
1.0853	-19.4762	-5.5296	-22.781	-104.023	0
1.0860	-23.753	-3.69825	-28.58	-118.36	0
1.0867	-30.7695	-4.3087	-38.3459	-129.053	0
1.0873	-34.4314	-7.05474	-41.0912	-136.056	0
1.0880	-35.6521	-7.05474	-36.822	-138.493	0
1.0887	-35.0463	-4.3087	-29.8015	-134.234	0
1.0893	-30.4711	-4.3087	-22.4786	-125.386	0
1.0900	-24.6662	-5.22339	-16.6796	-111.026	0
1.0907	-20.3985	-4.00249	-9.35671	-87.2262	0
1.0913	-14.2952	-2.17312	1.3282	-60.0671	0
1.0920	-7.57709	-1.56267	9.26183	-39.0117	0
1.0927	-0.253172	-1.56267	14.4501	-16.1346	0
1.0933	8.8972	-1.56267	22.0814	16.8207	0
1.0940	15.9227	0.574889	30.6257	50.6986	0
1.0947	18.6624	3.93137	32.7603	76.9587	0
1.0953	22.3244	3.01668	28.4852	99.8358	0
1.0960	25.688	0.574889	26.6589	118.454	0
1.0967	22.9392	1.18534	33.9818	130.354	0
1.0973	20.4979	2.40624	44.05	136.766	0
1.0980	22.9392	2.71047	46.7954	139.51	0
1.0987	25.688	3.32092	44.05	136.766	0
1.0993	28.7351	3.32092	38.8618	128.533	0
1.1000	30.8689	3.32092	28.4852	114.48	0
1.1007	24.4673	3.62516	16.2823	90.6803	0
1.1013	10.4253	2.10002	7.42963	61.0844	0
1.1020	2.49556	1.48957	0.10673	36.9771	0
1.1027	-2.08867	4.84606	-11.7937	15.9217	0
1.1033	-11.8539	5.15227	-24.3108	-13.6742	0
1.1040	-17.9572	1.18534	-30.4123	-48.7823	0
1.1047	-16.7365	-1.25646	-27.6669	-75.9415	0
1.1053	-20.091	-2.47736	-23.7001	-97.3044	0
1.1060	-23.753	-2.78357	-22.781	-115.308	0
1.1067	-21.3117	-0.646009	-22.1703	-124.464	0
1.1073	-21.6191	-0.646009	-23.3918	-129.645	0
1.1080	-25.5885	-2.47736	-27.3586	-134.542	0
1.1087	-24.3678	-3.39204	-30.1039	-133.004	0
1.1093	-23.4456	-4.91915	-31.023	-125.386	0
1.1100	-23.1472	-6.14005	-30.4123	-114.078	0
1.1107	-16.1217	-5.22339	-24.9156	-88.764	0
1.1113	-9.41259	-3.69825	-17.2903	-56.7077	0
1.1120	-6.66386	-3.69825	-15.1557	-35.3447	0
1.1127	0.352633	-3.69825	-13.6259	-15.2119	0
1.1133	7.07074	-4.00249	-8.13523	17.1282	0
1.1140	9.20463	-2.17312	-3.86009	50.6986	0
1.1147	14.3947	2.10002	-1.11474	76.0361	0
1.1153	21.7186	3.01668	7.42963	98.3217	0
1.1160	24.1599	1.18534	17.5038	114.788	0
1.1167	26.9086	-0.0355601	22.3838	123.943	0
1.1173	31.4838	-2.17312	26.9613	131.277	0
1.1180	32.7044	-4.3087	30.015	136.458	0
1.1187	32.7044	-0.646009	28.4852	135.251	0
1.1193	32.0896	4.54182	26.6589	130.047	0
1.1200	30.2631	2.71047	26.6589	118.454	0
1.1207	27.207	-0.646009	23.2969	95.5774	0
1.1213	21.7186	1.18534	16.2823	66.573	0
1.1220	15.3079	1.79579	8.6511	40.6441	0
1.1227	8.8972	-1.56267	1.01987	16.8207	0
1.1233	1.57329	-2.47736	-8.13523	-10.9299	0
1.1240	-8.19194	-1.86691	-19.1225	-43.2937	0
1.1247	-16.4291	-2.17312	-27.6669	-73.1972	0
1.1253	-21.9175	-1.86691	-31.023	-96.6893	0
1.1260	-25.2811	-4.3087	-32.5469	-114.078	0
1.1267	-26.5017	-5.83384	-31.9361	-126.285	0
1.1273	-30.1637	-1.56267	-26.7478	-135.157	0
1.1280	-36.5744	-0.0355601	-21.8679	-139.723	0
1.1287	-36.5744	-4.61294	-22.781	-138.8	0
1.1293	-29.5488	-5.83384	-24.0025	-134.234	0
1.1300	-24.3678	-3.69825	-18.2035	-123.848	0
1.1307	-20.091	-4.3087	-7.5245	-99.4336	0
1.1313	-12.4597	-5.22339	1.93894	-66.1708	0
1.1320	-5.13578	-3.69825	6.20816	-39.9343	0
1.1327	0.660057	-2.47736	4.68428	-19.494	0
1.1333	8.2914	-1.56267	6.81889	7.97267	0
1.1340	14.7021	-0.341772	18.1086	40.3365	0
1.1347	17.7492	-0.646009	30.015	68.4183	0
1.1353	19.8831	-1.56267	35.2033	91.9105	0
1.1360	19.8831	-0.646009	34.2842	109.299	0
1.1367	15.3079	2.10002	26.6589	120.891	0
1.1373	13.4814	5.15227	18.4169	130.354	0
1.1380	17.1434	6.37317	21.773	135.251	0
1.1387	17.1434	6.37317	31.2365	132.791	0
1.1393	14.0872	6.06695	34.5925	125.788	0
1.1400	20.4979	4.84606	32.452	112.351	0
1.1407	27.207	3.01668	25.7398	87.6284	0
1.1413	17.1434	1.18534	11.094	59.2627	0
1.1420	1.88071	2.10002	-3.86009	35.4393	0
1.1427	-2.38705	3.93137	-10.5722	9.20287	0
1.1433	-2.69448	3.32092	-13.6259	-22.5459	0
1.1440	-6.35644	1.48957	-20.0357	-51.5266	0
1.1447	-10.6332	2.40624	-27.3586	-75.9415	0
1.1453	-17.6497	3.01668	-33.1576	-100.356	0
1.1460	-23.753	3.01668	-37.4328	-118.667	0
1.1467	-24.9736	3.01668	-41.3996	-127.515	0
1.1473	-28.6356	-0.341772	-44.4473	-135.441	0
1.1480	-37.795	-4.61294	-41.3996	-140.03	0
1.1487	-41.7554	-2.17312	-34.6815	-136.363	0
1.1493	-39.0157	0.268677	-34.0707	-130.26	0
1.1500	-34.1331	-1.25646	-34.6815	-118.667	0
1.1507	-28.6356	0.268677	-27.3586	-93.0224	0
1.1513	-26.5017	3.62516	-20.9488	-64.3491	0
1.1520	-25.2811	2.71047	-23.7001	-44.8078	0
1.1527	-17.9572	1.48957	-19.1225	-23.7524	0
1.1533	-7.26966	1.18534	-2.94695	7.97267	0
1.1540	0.96748	0.879126	8.9535	40.6441	0
1.1547	8.8972	5.15227	14.7525	69.0097	0
1.1553	17.4418	9.1192	24.5184	95.5774	0
1.1560	23.545	6.37317	32.1496	115.71	0
1.1567	27.8218	4.84606	32.1496	124.866	0
1.1573	31.7912	6.6774	33.0627	130.354	0
1.1580	34.8383	5.76272	35.814	134.636	0
1.1587	36.3664	5.15227	35.5057	133.099	0
1.1593	34.54	6.6774	34.8949	127.302	0
1.1600	32.7044	6.37317	33.0627	116.325	0
1.1607	29.9557	5.76272	24.8267	93.117	0
1.1613	23.545	3.93137	13.2287	62.007	0
1.1620	19.8831	0.574889	7.12722	36.9771	0
1.1627	20.1905	-0.0355601	4.37595	17.4358	0
1.1633	13.7798	-0.0355601	-3.55768	-10.3384	0
1.1640	5.23524	-2.78357	-11.183	-43.6013	0
1.1647	4.01459	-2.47736	-9.65911	-72.8896	0
1.1653	0.0542512	0.268677	-6.91376	-96.9969	0
1.1660	-10.0184	-1.56267	-13.0152	-115.923	0
1.1667	-14.901	-3.69825	-19.4249	-126.001	0
1.1673	-15.8142	-2.78357	-19.1225	-132.389	0
1.1680	-18.563	-4.3087	-18.5118	-137.286	0
1.1687	-18.563	-6.44429	-20.0357	-135.441	0
1.1693	-16.4291	-4.91915	-18.5118	-128.746	0
1.1700	-16.7365	-3.08781	-14.545	-118.36	0
1.1707	-15.5159	-2.47736	-9.65911	-98.5346	0
1.1713	-10.3258	-1.56267	-4.16842	-69.8378	0
1.1720	-7.26966	-1.86691	2.85208	-43.6013	0
1.1727	-4.52998	-4.61294	14.1418	-21.6232	0
1.1733	0.660057	-3.39204	22.0814	5.53592	0
1.1740	2.49556	2.40624	22.0814	40.029	0
1.1747	1.57329	6.37317	24.5184	70.855	0
1.1753	4.62944	6.06695	32.1496	91.6029	0
1.1760	11.6459	4.54182	36.7271	104.733	0
1.1767	17.7492	2.10002	40.0832	117.532	0
1.1773	21.4112	-0.646009	44.3584	130.354	0
1.1780	22.9392	0.268677	41.9154	137.381	0
1.1787	21.7186	2.71047	34.5925	134.021	0
1.1793	18.6624	1.18534	32.1496	127.61	0
1.1800	15.9227	-1.56267	32.452	120.276	0
1.1807	11.6459	0.268677	29.4042	101.066	0
1.1813	5.85009	2.10002	21.773	70.2399	0
1.1820	2.18813	-0.646009	11.7048	44.0035	0
1.1827	2.49556	-2.47736	5.29502	22.3329	0
1.1833	0.352633	-1.56267	0.409133	-6.36394	0
1.1840	-6.97128	-2.17312	-12.7128	-38.089	0
1.1847	-14.901	-3.69825	-30.4123	-65.8632	0
1.1853	-19.4762	-3.39204	-38.0435	-90.2781	0
1.1860	-21.3117	-4.00249	-37.4328	-108.897	0
1.1867	-23.753	-4.3087	-38.0435	-121.412	0
1.1873	-27.7224	-2.47736	-39.5674	-131.797	0
1.1880	-28.6356	-1.56267	-37.4328	-138.8	0
1.1887	-23.1472	-4.61294	-32.8552	-136.671	0
1.1893	-19.1778	-5.5296	-32.5469	-128.746	0
1.1900	-19.7836	-3.39204	-34.6815	-115.308	0
1.1907	-17.6497	-3.69825	-29.1908	-93.0224	0
1.1913	-10.9316	-6.44429	-15.1557	-65.5557	0
1.1920	-4.22255	-6.44429	-4.16842	-41.4484	0
1.1927	-0.86802	-3.69825	2.54967	-17.6487	0
1.1933	0.96748	-1.56267	8.34869	10.7406	0
1.1940	5.23524	-1.56267	12.9262	42.1582	0
1.1947	12.8666	-2.47736	19.9408	70.2399	0
1.1953	18.0566	-1.25646	29.4042	92.8094	0
1.1960	20.1905	-0.646009	33.3711	109.299	0
1.1967	22.3244	-2.17312	31.2365	121.506	0
1.1973	21.4112	-2.47736	30.015	130.047	0
1.1980	18.6624	-0.0355601	31.5389	135.251	0
1.1987	18.0566	1.79579	33.0627	135.535	0
1.1993	17.1434	1.79579	33.6735	129.432	0
1.2000	16.836	0.879126	31.8472	116.633	0
1.2007	20.8053	-0.341772	28.1828	93.7321	0
1.2013	22.9392	-1.86691	22.9945	64.4438	0
1.2020	19.5847	-3.69825	18.1086	40.3365	0
1.2027	15.3079	-4.3087	14.4501	21.1027	0
1.2033	11.6459	-2.47736	8.04036	-7.28659	0
1.2040	5.85009	-2.47736	-3.55768	-41.756	0
1.2047	-1.1664	-4.00249	-14.2367	-68.3	0
1.2053	-7.57709	-4.3087	-21.2572	-88.764	0
1.2060	-13.6804	-5.22339	-29.1908	-110.127	0
1.2067	-22.2249	-6.7505	-35.9029	-126.001	0
1.2073	-32.2976	-5.22339	-42.0103	-134.234	0
1.2080	-38.4008	-3.69825	-54.2132	-137.286	0
1.2087	-39.6215	-4.61294	-65.8112	-136.671	0
1.2093	-41.1496	-4.91915	-67.3351	-131.49	0
1.2100	-41.457	-4.00249	-60.9312	-120.489	0
1.2107	-39.3141	-2.47736	-49.9439	-98.5346	0
1.2113	-38.4008	-0.646009	-39.259	-70.1453	0
1.2120	-36.8728	-3.39204	-31.9361	-47.5521	0
1.2127	-31.0769	-7.05474	-22.4786	-27.1118	0
1.2133	-24.0604	-3.39204	-9.04837	2.17652	0
1.2140	-14.5936	1.18534	3.76521	35.1318	0
1.2147	-3.0019	-0.952221	16.2823	62.3146	0
1.2153	7.07074	-2.47736	23.9076	87.0133	0
1.2160	14.3947	1.18534	22.0814	109.914	0
1.2167	17.1434	4.54182	17.8062	122.737	0
1.2173	18.0566	4.54182	19.0277	128.533	0
1.2180	22.9392	1.79579	21.4706	135.843	0
1.2187	30.8689	-0.0355601	25.7398	138.303	0
1.2193	35.1458	2.10002	32.7603	131.892	0
1.2200	38.2019	3.93137	35.814	121.199	0
1.2207	40.0284	3.62516	31.2365	102.888	0
1.2213	35.4532	4.54182	21.773	73.9069	0
1.2220	28.7351	5.76272	13.5311	47.0553	0
1.2227	23.2467	4.84606	11.3964	25.3848	0
1.2233	12.2608	4.23561	10.7857	-3.61964	0
1.2240	4.01459	2.71047	7.73796	-38.089	0
1.2247	5.23524	-0.952221	4.68428	-66.4783	0
1.2253	0.660057	-1.56267	-3.86009	-90.5856	0
1.2260	-12.1523	0.574889	-19.7333	-111.333	0
1.2267	-19.4762	-1.56267	-28.2776	-121.412	0
1.2273	-22.2249	-4.00249	-24.6132	-126.9	0
1.2280	-24.6662	-2.47736	-24.0025	-134.234	0
1.2287	-21.9175	-1.25646	-29.1908	-135.441	0
1.2293	-19.4762	-4.61294	-29.1908	-131.49	0
1.2300	-20.3985	-8.27563	-24.6132	-123.233	0
1.2307	-21.0043	-6.14005	-22.1703	-102.793	0
1.2313	-25.8869	-1.25646	-19.7333	-75.3264	0
1.2320	-33.8256	0.268677	-13.9343	-51.8342	0
1.2327	-30.1637	-0.341772	-9.35671	-28.0345	0
1.2333	-15.8142	-0.0355601	-4.47082	1.27752	0
1.2340	-3.0019	1.79579	4.98669	32.0799	0
1.2347	6.15751	4.23561	13.8394	62.906	0
1.2353	11.9534	5.76272	16.5847	87.936	0
1.2360	17.1434	4.54182	19.3301	102.888	0
1.2367	25.688	3.01668	24.8267	116.325	0
1.2373	30.2631	3.01668	27.8744	130.354	0
1.2380	28.1293	3.32092	30.3174	136.458	0
1.2387	29.6483	4.54182	36.4247	134.944	0
1.2393	31.7912	5.45651	40.694	131.277	0
1.2400	27.5144	4.84606	38.5593	121.506	0
1.2407	23.545	5.45651	33.6735	101.066	0
1.2413	21.4112	6.37317	28.4852	73.9069	0
1.2420	16.2211	3.93137	21.1623	47.9543	0
1.2427	12.2608	1.18534	14.4501	25.3848	0
1.2433	8.59882	1.18534	9.56424	0.0473155	0
1.2440	-0.86802	1.79579	3.46281	-29.8561	0
1.2447	-8.49032	1.18534	-5.38989	-60.6822	0
1.2453	-10.0184	-0.646009	-13.6259	-87.5338	0
1.2460	-12.1523	-1.56267	-21.8679	-106.152	0
1.2467	-16.7365	0.879126	-32.8552	-117.437	0
1.2473	-22.5323	0.879126	-42.0103	-129.645	0
1.2480	-30.1637	-3.69825	-43.8366	-140.953	0
1.2487	-35.9595	-4.3087	-42.0103	-140.953	0
1.2493	-38.7083	-2.17312	-42.3127	-134.849	0
1.2500	-39.6215	-4.61294	-41.702	-127.208	0
1.2507	-34.4314	-6.44429	-33.7683	-107.383	0
1.2513	-25.5885	-4.00249	-23.7001	-76.249	0
1.2520	-20.3985	-4.3087	-17.5927	-50.2964	0
1.2527	-16.4291	-5.22339	-13.9343	-28.0345	0
1.2533	-9.41259	-1.56267	-9.04837	0.969969	0
1.2540	-2.08867	-0.0355601	-0.812338	33.6177	0
1.2547	4.01459	-3.39204	11.3964	62.906	0
1.2553	11.0401	-4.00249	22.0814	89.1662	0
1.2560	19.8831	-0.646009	27.572	108.684	0
1.2567	26.2938	2.10002	31.5389	120.584	0
1.2573	27.207	1.18534	36.4247	130.354	0
1.2580	26.9086	0.268677	37.6403	138.303	0
1.2587	29.9557	1.79579	35.814	138.587	0
1.2593	32.7044	3.93137	33.6735	132.2	0
1.2600	32.7044	3.93137	30.3174	122.429	0
1.2607	33.9251	1.48957	26.9613	103.81	0
1.2613	33.6177	-0.646009	24.5184	73.2918	0
1.2620	27.5144	-0.952221	19.9408	45.21	0
1.2627	21.7186	-0.0355601	11.094	25.9762	0
1.2633	15.0005	-1.86691	-2.63861	-0.567787	0
1.2640	5.23524	-3.08781	-17.5927	-35.0372	0
1.2647	-1.78125	0.268677	-27.3586	-63.4265	0
1.2653	-6.66386	0.268677	-29.1908	-86.0197	0
1.2660	-12.1523	-4.00249	-27.9693	-107.383	0
1.2667	-15.2084	-5.5296	-27.3586	-118.667	0
1.2673	-16.7365	-6.14005	-25.8347	-123.848	0
1.2680	-20.091	-8.58185	-21.8679	-129.645	0
1.2687	-23.1472	-7.9714	-18.2035	-129.053	0
1.2693	-24.3678	-7.36095	-19.7333	-123.233	0
1.2700	-24.3678	-8.88608	-19.7333	-117.745	0
1.2707	-19.4762	-6.44429	-13.6259	-99.4336	0
1.2713	-13.9878	-3.39204	-8.13523	-69.2226	0
1.2720	-11.5465	-4.3087	-5.69229	-46.6531	0
1.2727	-7.26966	-3.08781	-0.504005	-28.6496	0
1.2733	-0.253172	-0.952221	5.90575	1.86896	0
1.2740	4.62944	-3.69825	12.6179	36.9771	0
1.2747	9.20463	-4.61294	18.1086	64.7513	0
1.2753	13.7798	-1.25646	20.5515	88.551	0
1.2760	16.2211	0.574889	22.9945	109.299	0
1.2767	18.0566	2.10002	28.4852	123.044	0
1.2773	22.026	3.32092	33.0627	132.2	0
1.2780	26.2938	1.48957	34.8949	137.688	0
1.2787	29.9557	-0.341772	34.5925	137.688	0
1.2793	30.5706	1.48957	27.2637	133.406	0
1.2800	28.7351	3.32092	19.3301	125.788	0
1.2807	26.2938	3.93137	17.1955	108.376	0
1.2813	22.6318	4.54182	15.3633	79.703	0
1.2820	18.0566	4.84606	10.175	50.6986	0
1.2827	12.8666	3.93137	5.90575	28.7442	0
1.2833	6.15751	3.62516	2.85208	4.92082	0
1.2840	-0.253172	2.10002	-1.41714	-28.6496	0
1.2847	-4.82836	-0.341772	-7.5245	-61.6048	0
1.2853	-9.71097	-2.78357	-14.545	-84.7895	0
1.2860	-14.2952	-2.78357	-20.9488	-104.023	0
1.2867	-18.563	-0.646009	-26.4454	-118.667	0
1.2873	-24.6662	0.268677	-33.1576	-126.9	0
1.2880	-29.5488	-2.47736	-37.4328	-133.927	0
1.2887	-31.3843	-4.00249	-38.3459	-136.363	0
1.2893	-31.9901	-4.3087	-40.4805	-131.182	0
1.2900	-32.2976	-5.22339	-41.0912	-124.464	0
1.2907	-31.3843	-5.22339	-37.1244	-109.512	0
1.2913	-30.1637	-4.3087	-32.5469	-78.6858	0
1.2920	-27.415	-3.39204	-28.2776	-50.0125	0
1.2927	-24.0604	-2.47736	-20.3381	-30.4712	0
1.2933	-20.091	0.268677	-12.7128	-3.92719	0
1.2940	-11.5465	2.71047	-5.38989	30.5658	0
1.2947	-1.1664	2.40624	3.76521	61.6995	0
1.2953	3.40879	2.10002	12.9262	88.551	0
1.2960	5.23524	3.32092	18.1086	107.477	0
1.2967	11.9534	3.93137	23.2969	117.532	0
1.2973	20.1905	3.01668	32.1496	128.533	0
1.2980	25.3805	3.01668	39.4725	136.458	0
1.2987	29.0425	4.84606	41.0023	136.15	0
1.2993	29.9557	5.76272	40.694	134.636	0
1.3000	28.7351	5.45651	44.6608	129.148	0
1.3007	24.4673	4.84606	43.1369	110.222	0
1.3013	16.836	4.23561	26.6589	82.1398	0
1.3020	7.98397	2.40624	5.90575	54.6731	0
1.3027	2.18813	0.574889	-3.55768	29.6432	0
1.3033	-0.253172	0.268677	-6.91376	4.02182	0
1.3040	-1.78125	0.268677	-13.0152	-23.7524	0
1.3047	-5.75063	-1.56267	-20.9488	-53.9634	0
1.3053	-12.1523	-3.39204	-25.224	-80.815	0
1.3060	-16.7365	-4.3087	-27.9693	-101.279	0
1.3067	-19.4762	-5.22339	-31.9361	-115.616	0
1.3073	-21.9175	-5.22339	-35.2922	-126.9	0
1.3080	-22.2249	-4.00249	-37.1244	-135.441	0
1.3087	-22.2249	-5.22339	-37.4328	-136.363	0
1.3093	-24.9736	-7.9714	-36.2113	-131.49	0
1.3100	-25.5885	-7.05474	-32.2445	-124.156	0
1.3107	-22.2249	-5.83384	-24.9156	-105.23	0
1.3113	-17.9572	-6.14005	-14.2367	-74.4037	0
1.3120	-10.6332	-5.5296	-3.24935	-47.5521	0
1.3127	-4.22255	-5.22339	0.409133	-27.1118	0
1.3133	-4.82836	-5.22339	0.10673	0.354867	0
1.3140	-2.69448	-3.39204	4.37595	33.3101	0
1.3147	6.15751	-1.25646	9.87257	62.3146	0
1.3153	12.5592	-2.17312	11.094	86.4219	0
1.3160	15.0005	-3.39204	13.8394	106.247	0
1.3167	21.1037	-2.47736	22.0814	120.276	0
1.3173	27.207	-2.17312	31.8472	130.354	0
1.3180	25.9863	-0.0355601	38.5593	137.688	0
1.3187	23.2467	4.84606	40.694	140.433	0
1.3193	25.688	6.06695	37.6403	135.843	0
1.3200	29.3499	2.40624	31.2365	125.173	0
1.3207	26.2938	1.18534	25.4374	108.376	0
1.3213	16.836	2.10002	21.1623	81.5247	0
1.3220	7.07074	1.18534	16.5847	52.2364	0
1.3227	-2.69448	0.574889	10.7857	30.5658	0
1.3233	-9.10516	1.18534	6.51649	7.68878	0
1.3240	-10.3258	1.18534	1.01987	-25.8816	0
1.3247	-11.239	-0.0355601	-6.30303	-60.0671	0
1.3253	-13.6804	-2.47736	-10.2698	-86.0197	0
1.3260	-14.2952	-3.39204	-12.7128	-105.845	0
1.3267	-16.7365	-2.17312	-20.3381	-118.667	0
1.3273	-20.6968	-2.78357	-25.8347	-127.208	0
1.3280	-23.4456	-4.3087	-27.0562	-134.234	0
1.3287	-27.1075	-4.00249	-31.9361	-136.671	0
1.3293	-33.2108	-4.00249	-35.6005	-133.619	0
1.3300	-37.795	-5.22339	-32.8552	-128.438	0
1.3307	-38.7083	-4.00249	-30.4123	-111.641	0
1.3313	-35.0463	-2.47736	-30.1039	-83.2754	0
1.3320	-26.8092	-2.47736	-28.2776	-59.452	0
1.3327	-20.3985	-2.47736	-26.7478	-39.9343	0
[truncated: 66,382 more rows]
