# Supplementary material for: Identification of Haptic Based Guiding Using Hard Reins
Source: PLoS One. 2015 Jul 22;10(7):e0132020. doi: 10.1371/journal.pone.0132020 (PMC4511788; doi:10.1371/journal.pone.0132020)
Supplement: S4 File — (ZIP) [file pone.0132020.s004.zip › EMGData2/Subject10/T20/t20.txt]

0.0000	-41.2717	2.90437	0.3119	-2.65569	0
0.0007	-43.402	3.20942	4.8895	-2.95648	0
0.0013	-26.9214	0.157975	10.0817	-2.65569	0
0.0020	-13.4958	-1.06224	17.7049	0.0953702	0
0.0027	-5.86419	0.157975	27.7775	0.396153	0
0.0033	6.64842	-0.452134	34.1898	-3.2646	0
0.0040	13.964	-0.757188	35.7126	-3.56538	0
0.0047	0.842758	1.98921	37.2446	-2.34757	0
0.0053	-15.3335	1.98921	39.6847	-4.4824	0
0.0060	-11.6699	0.157975	43.0423	-4.18162	0
0.0067	1.14709	1.07405	44.2623	-0.821651	0
0.0073	7.25708	1.98921	40.2902	-1.73867	0
0.0080	7.86574	1.3791	33.2724	-3.56538	0
0.0087	5.11507	2.59932	30.2176	0.396153	0
0.0093	1.45142	1.98921	28.3921	2.53832	0
0.0100	4.81074	-0.452134	17.7049	0.0953702	0
0.0107	13.051	1.3791	0.614627	-0.821651	0
0.0113	17.6277	4.7356	-7.92594	-1.73867	0
0.0120	14.5844	3.51539	-7.92594	-7.23346	0
0.0127	4.81074	1.3791	-9.76065	-7.23346	0
0.0133	-7.39754	1.07405	-6.09123	-0.513532	0
0.0140	-11.6699	0.157975	-3.04562	0.396153	0
0.0147	-8.0062	1.07405	-21.356	-4.18162	0
0.0153	-15.6378	1.98921	-42.712	-3.8735	0
0.0160	-39.7384	1.68415	-38.1344	-2.65569	0
0.0167	-52.8596	3.82044	-25.6217	-6.92535	0
0.0173	-38.8254	4.43055	-23.7962	-9.97719	0
0.0180	-22.0405	1.07405	-23.7962	-9.06017	0
0.0187	-20.2145	1.07405	-28.3738	-9.66907	0
0.0193	-21.1275	3.82044	-39.0518	-10.5861	0
0.0200	-19.9102	2.90437	-47.6015	-11.8112	0
0.0207	-23.8781	1.98921	-57.3621	-14.555	0
0.0213	-25.3998	2.59932	-64.0772	-13.6379	0
0.0220	-17.1595	1.3791	-54.922	-8.75939	0
0.0227	-8.91919	1.3791	-42.4093	-9.06017	0
0.0233	-8.0062	3.51539	-39.3545	-13.6379	0
0.0240	-7.70187	3.51539	-29.8966	-12.4201	0
0.0247	0.234099	3.20942	-11.5862	-8.45127	0
0.0253	14.2684	4.43055	-1.51363	-11.195	0
0.0260	28.01	3.20942	2.44934	-12.7209	0
0.0267	27.7057	1.98921	6.72421	-6.92535	0
0.0273	6.03976	2.90437	6.10958	-4.4824	0
0.0280	-15.9422	2.90437	5.50412	-8.14315	0
0.0287	-16.8552	2.90437	10.0817	-7.53425	0
0.0293	-4.34254	4.1255	13.4392	-4.18162	0
0.0300	6.34409	3.20942	15.5767	-4.79052	0
0.0307	17.019	0.768083	20.457	-3.56538	0
0.0313	29.836	1.07405	21.9798	-1.43055	0
0.0320	37.4676	3.51539	17.0995	-6.00832	0
0.0327	29.836	4.1255	12.2192	-7.84237	0
0.0333	8.4744	1.98921	9.76982	-1.43055	0
0.0340	-9.22352	1.07405	9.46709	0.0953702	0
0.0347	-13.1915	2.29426	11.3018	-4.18162	0
0.0353	-9.83218	2.90437	12.8246	-3.8735	0
0.0360	-3.73389	2.29426	12.5219	-4.4824	0
0.0367	3.89776	2.59932	14.6593	-7.23346	0
0.0373	9.38739	1.07405	17.4022	-4.18162	0
0.0380	10.6164	-0.757188	17.7049	-2.95648	0
0.0387	2.37611	-0.14708	17.4022	-8.45127	0
0.0393	-20.8231	1.07405	18.6223	-8.14315	0
0.0400	-41.5761	-0.757188	17.0995	-3.2646	0
0.0407	-35.1617	-0.757188	12.8246	-5.0913	0
0.0413	-9.83218	1.3791	10.6872	-8.14315	0
0.0420	9.69172	2.90437	4.8895	-6.92535	0
0.0427	14.2684	1.98921	-13.1182	-8.14315	0
0.0433	2.37611	0.157975	-29.5938	-10.5861	0
0.0440	-18.6811	-1.3682	-26.2363	-8.14315	0
0.0447	-26.9214	-1.3682	-11.5862	-5.39942	0
0.0453	-14.1045	0.157975	0.3119	-7.84237	0
0.0460	7.86574	1.98921	11.3018	-7.84237	0
0.0467	26.1723	3.20942	21.6771	-4.18162	0
0.0473	31.978	4.7356	27.4748	-4.4824	0
0.0480	30.4446	4.43055	28.6948	-6.31644	0
0.0487	34.1083	1.98921	26.2547	-4.4824	0
0.0493	34.1083	0.157975	23.8145	-2.65569	0
0.0500	20.074	0.768083	24.1172	-2.34757	0
0.0507	10.3121	0.768083	21.0624	-1.43055	0
0.0513	14.2684	0.768083	14.3566	-3.56538	0
0.0520	15.4974	1.68415	12.2192	-6.92535	0
0.0527	13.3554	1.98921	9.46709	-3.56538	0
0.0533	10.3121	1.68415	0.614627	0.0953702	0
0.0540	-11.6699	0.768083	-10.6688	-2.34757	0
0.0547	-44.315	-0.452134	-23.4934	-3.8735	0
0.0553	-49.2077	1.07405	-34.4742	-3.2646	0
0.0560	-32.7271	2.90437	-35.3915	-4.18162	0
0.0567	-42.489	0.157975	-30.1993	-5.39942	0
0.0573	-76.3632	-1.67326	-25.0162	-6.61723	0
0.0580	-88.8758	0.157975	-17.0811	-7.84237	0
0.0587	-71.7866	-0.14708	-11.2835	-7.23346	0
0.0593	-51.9467	-1.67326	-10.0634	-6.92535	0
0.0600	-35.7704	0.157975	-4.2657	-8.75939	0
0.0607	-16.8552	0.157975	6.72421	-10.8942	0
0.0613	-2.50486	-2.58842	12.2192	-11.195	0
0.0620	2.37611	-2.28337	15.8794	-8.75939	0
0.0627	5.72373	-0.757188	22.5944	-6.00832	0
0.0633	9.99605	-3.50358	25.9519	-6.92535	0
0.0640	12.4424	-5.33482	27.7775	-8.14315	0
0.0647	12.4424	-1.67326	33.2724	-7.23346	0
0.0653	13.3554	1.07405	31.4377	-5.70754	0
0.0660	18.5524	-0.757188	20.457	-3.56538	0
0.0667	22.2043	-3.19853	15.8794	-1.43055	0
0.0673	19.161	-2.58842	19.8424	-2.65569	0
0.0680	17.019	-1.67326	21.6771	-2.03946	0
0.0687	18.8567	-0.757188	22.2825	1.62129	0
0.0693	20.6827	0.768083	21.6771	1.92208	0
0.0700	21.5957	0.157975	15.8794	1.31317	0
0.0707	22.2043	-2.28337	10.0817	3.14722	0
0.0713	17.932	-1.97831	5.19222	0.0953702	0
0.0720	8.17007	-0.14708	-7.92594	-5.39942	0
0.0727	-8.91919	0.157975	-20.4386	-2.03946	0
0.0733	-27.5301	-0.452134	-20.1359	2.8391	0
0.0740	-26.0084	-1.67326	-16.1638	0.0953702	0
0.0747	-2.20053	-4.41966	-15.8611	-2.95648	0
0.0753	16.4104	-5.63987	-15.2464	-2.03946	0
0.0760	21.5957	-2.89348	-13.4209	-2.65569	0
0.0767	26.4766	-0.757188	-11.5862	-2.95648	0
0.0773	33.4996	-1.67326	-9.76065	-0.212749	0
0.0780	35.946	-0.757188	-10.3661	-0.212749	0
0.0787	24.3463	0.463029	-11.8889	-4.18162	0
0.0793	3.59343	-0.14708	-15.2464	-5.70754	0
0.0800	-3.12523	-0.757188	-24.0989	-5.39942	0
0.0807	3.59343	0.463029	-29.2911	-6.61723	0
0.0813	4.20208	0.463029	-23.1815	-6.31644	0
0.0820	9.69172	0.157975	-19.5213	-2.65569	0
0.0827	25.2593	1.3791	-30.8139	-3.2646	0
0.0833	20.987	2.29426	-41.8038	-9.06017	0
0.0840	-2.20053	1.07405	-36.0061	-10.5861	0
0.0847	-18.3768	-0.452134	-23.1815	-6.31644	0
0.0853	-31.4981	-0.757188	-20.4386	-3.56538	0
0.0860	-40.347	1.07405	-21.0441	-3.2646	0
0.0867	-23.8781	3.20942	-16.7784	-2.65569	0
0.0873	2.37611	3.51539	-14.9437	-1.12977	0
0.0880	13.051	4.1255	-16.1638	1.31317	0
0.0887	16.4104	5.95673	-13.7236	3.448	0
0.0893	20.6827	4.7356	-13.4209	1.92208	0
0.0900	22.2043	1.07405	-15.2464	1.92208	0
0.0907	26.1723	1.07405	-10.6688	4.67314	0
0.0913	32.891	2.90437	-4.2657	3.75612	0
0.0920	35.946	3.82044	-2.43099	0.396153	0
0.0927	38.9893	3.82044	2.14661	1.31317	0
0.0933	48.1543	2.29426	12.5219	2.8391	0
0.0940	54.5569	0.463029	19.5396	2.2302	0
0.0947	53.6439	1.3791	21.3743	2.8391	0
0.0953	49.0672	2.90437	21.3743	2.8391	0
0.0960	38.0763	2.90437	19.5396	-1.43055	0
0.0967	21.9	1.3791	15.8794	-4.4824	0
0.0973	13.3554	-0.14708	15.2648	-3.56538	0
0.0980	14.2684	0.463029	17.7049	-2.95648	0
0.0987	13.964	2.59932	16.7968	-4.18162	0
0.0993	15.1931	2.59932	10.0817	-4.18162	0
0.1000	13.3554	1.3791	5.19222	-2.34757	0
0.1007	-16.8552	0.463029	4.8895	-2.34757	0
0.1013	-60.4913	-0.452134	6.10958	-3.56538	0
0.1020	-69.0359	0.157975	9.76982	-2.34757	0
0.1027	-47.6743	0.463029	13.1273	-0.212749	0
0.1033	-42.1847	-0.757188	12.5219	-2.03946	0
0.1040	-49.8164	-0.452134	12.2192	-4.4824	0
0.1047	-43.402	0.768083	10.9991	-3.56538	0
0.1053	-27.8344	-1.67326	3.97214	-2.65569	0
0.1060	-16.8552	-1.97831	-5.18305	-0.821651	0
0.1067	-10.4408	2.90437	-10.6688	1.92208	0
0.1073	-15.6378	2.59932	-13.4209	-0.513532	0
0.1080	-31.8024	-2.58842	-11.5862	-4.18162	0
0.1087	-38.8254	-2.89348	-2.73372	-2.65569	0
0.1093	-31.4981	-0.757188	5.80685	-0.821651	0
0.1100	-19.6058	-1.06224	9.16437	-1.43055	0
0.1107	-4.34254	-0.452134	6.10958	0.396153	0
0.1113	0.234099	-0.14708	0.3119	-0.212749	0
0.1120	-25.3998	-1.67326	-0.605454	-3.56538	0
0.1127	-53.48	-1.3682	3.36669	-0.212749	0
0.1133	-45.2397	-1.06224	5.80685	4.06424	0
0.1140	-16.8552	-3.50358	7.64156	1.62129	0
0.1147	2.07178	-3.50358	11.3018	0.0953702	0
0.1153	14.2684	-0.757188	14.0447	2.2302	0
0.1160	24.3463	-0.757188	15.8794	1.01239	0
0.1167	26.781	-2.89348	14.962	-1.12977	0
0.1173	27.7057	-2.89348	11.3018	-1.43055	0
0.1180	35.946	-1.67326	7.64156	-2.65569	0
0.1187	35.3256	-1.06224	3.66942	-3.2646	0
0.1193	9.69172	-3.50358	-4.2657	-3.56538	0
0.1200	-15.6378	-5.63987	-10.9807	-5.0913	0
0.1207	-7.09321	-5.33482	-10.0634	-5.39942	0
0.1213	6.34409	-4.72471	-3.96297	-3.2646	0
0.1220	-15.9422	-5.33482	3.06396	-2.65569	0
0.1227	-41.2717	-5.02976	9.46709	-4.4824	0
0.1233	-29.3678	-5.33482	12.2192	-5.70754	0
0.1240	-15.0175	-6.25089	9.76982	-5.39942	0
0.1247	-33.6401	-5.33482	4.8895	-2.65569	0
0.1253	-51.6423	-5.33482	2.44934	-0.821651	0
0.1260	-36.6951	-5.33482	2.44934	-1.43055	0
0.1267	-16.8552	-3.50358	2.75206	-1.43055	0
0.1273	-15.9422	-4.72471	3.97214	-0.513532	0
0.1280	-15.0175	-7.16605	6.10958	-0.821651	0
0.1287	-1.28755	-4.72471	7.64156	0.0953702	0
0.1293	11.2251	-2.58842	10.3844	2.2302	0
0.1300	15.4974	-4.72471	10.9991	2.8391	0
0.1307	14.8887	-4.41966	6.72421	2.8391	0
0.1313	6.95275	-2.89348	2.14661	1.62129	0
0.1320	-2.20053	-4.41966	2.14661	-1.12977	0
0.1327	0.842758	-4.41966	3.97214	1.01239	0
0.1333	16.106	-3.50358	6.72421	4.97392	0
0.1340	32.2823	-5.63987	11.3018	2.8391	0
0.1347	37.7719	-7.16605	16.1821	1.01239	0
0.1353	19.4654	-7.16605	19.5396	3.75612	0
0.1360	-10.4408	-8.08121	16.7968	1.62129	0
0.1367	-18.6811	-7.16605	8.54974	-1.73867	0
0.1373	-3.73389	-5.63987	3.97214	1.31317	0
0.1380	6.95275	-7.16605	6.72421	1.01239	0
0.1387	10.6164	-7.47111	7.64156	-4.18162	0
0.1393	16.4104	-5.33482	3.06396	-4.79052	0
0.1400	17.932	-5.02976	-0.90818	-3.56538	0
0.1407	13.964	-4.41966	-1.51363	-3.8735	0
0.1413	12.7467	-1.67326	-4.87115	-0.821651	0
0.1420	11.8337	-0.452134	-8.22867	3.448	0
0.1427	8.17007	0.157975	-7.31131	3.75612	0
0.1433	9.99605	1.68415	-7.00858	1.01239	0
0.1440	17.3234	1.68415	-7.92594	-1.73867	0
0.1447	21.2913	0.157975	-4.2657	-2.95648	0
0.1453	20.6827	-0.757188	1.22925	-2.95648	0
0.1460	22.2043	-1.3682	2.14661	-0.821651	0
0.1467	27.097	-1.97831	-0.605454	2.8391	0
0.1473	31.0533	-3.19853	-8.84329	4.67314	0
0.1480	31.978	-1.3682	-17.0811	5.59016	0
0.1487	29.2273	2.59932	-17.3839	7.41687	0
0.1493	26.1723	2.29426	-20.1359	6.19906	0
0.1500	25.2593	0.157975	-29.5938	4.67314	0
0.1507	26.781	1.98921	-31.7313	8.33389	0
0.1513	27.4013	3.82044	-27.7591	8.33389	0
0.1520	26.1723	1.98921	-27.4564	5.28204	0
0.1527	16.4104	1.07405	-26.5391	8.64201	0
0.1533	-0.0702298	1.68415	-20.7414	11.9946	0
0.1540	-4.03822	3.20942	-14.3382	8.02577	0
0.1547	6.95275	3.82044	-8.84329	6.49985	0
0.1553	6.95275	2.59932	-3.96297	8.02577	0
0.1560	-12.5828	1.98921	2.75206	3.448	0
0.1567	-31.1937	2.90437	11.3018	1.62129	0
0.1573	-36.0747	1.98921	16.7968	6.80797	0
0.1580	-28.7591	1.3791	19.2369	8.33389	0
0.1587	-16.5508	2.59932	23.8145	2.53832	0
0.1593	-7.39754	2.90437	25.3373	-0.212749	0
0.1600	-3.12523	2.90437	20.7597	2.2302	0
0.1607	0.538429	2.29426	16.4849	2.8391	0
0.1613	3.2891	1.07405	14.3566	0.0953702	0
0.1620	5.11507	1.98921	11.9073	1.31317	0
0.1627	8.4744	2.59932	8.86164	4.36502	0
0.1633	12.1381	0.463029	7.64156	1.92208	0
0.1640	16.106	1.98921	9.76982	1.62129	0
0.1647	20.987	6.26178	10.3844	4.97392	0
0.1653	23.7377	6.87189	3.36669	3.75612	0
0.1660	25.5637	5.65167	-9.14602	3.75612	0
0.1667	28.01	6.26178	-18.9158	9.25091	0
0.1673	26.4766	7.482	-23.4934	7.72499	0
0.1680	24.042	7.17695	-22.2734	3.14722	0
0.1687	28.923	7.482	-16.1638	6.49985	0
0.1693	31.3693	7.17695	-9.76065	9.25091	0
0.1700	18.8567	5.34571	-7.00858	8.33389	0
0.1707	-2.8209	4.43055	-7.92594	11.6939	0
0.1713	-17.4638	5.34571	-11.5862	12.6035	0
0.1720	-14.7131	4.7356	-14.9437	8.64201	0
0.1727	-8.61486	2.59932	-13.1182	9.25091	0
0.1733	-22.0405	2.29426	-8.84329	10.7768	0
0.1740	-39.434	2.59932	-10.0634	7.41687	0
0.1747	-31.4981	1.68415	-14.3382	6.80797	0
0.1753	-13.8002	1.3791	-11.5862	8.33389	0
0.1760	-17.1595	1.98921	-6.09123	6.80797	0
0.1767	-34.2487	2.59932	-6.70586	4.97392	0
0.1773	-44.0107	4.7356	-6.09123	4.36502	0
0.1780	-46.1527	6.56684	-0.605454	3.75612	0
0.1787	-48.8917	6.56684	1.22925	4.06424	0
0.1793	-48.8917	6.26178	-1.51363	3.14722	0
0.1800	-38.8254	4.1255	-1.51363	0.0953702	0
0.1807	-23.2578	2.90437	0.00917354	-1.12977	0
0.1813	-11.9742	3.82044	1.22925	1.92208	0
0.1820	-4.9512	4.1255	7.32966	4.06424	0
0.1827	3.2891	2.29426	16.7968	1.01239	0
0.1833	9.69172	2.90437	21.6771	-2.34757	0
0.1840	15.4974	3.51539	21.6771	0.396153	0
0.1847	21.5957	1.98921	22.5944	3.14722	0
0.1853	19.7697	1.07405	25.0346	1.31317	0
0.1860	11.5294	0.768083	26.5574	1.62129	0
0.1867	8.4744	-0.757188	26.8601	4.06424	0
0.1873	6.03976	-0.452134	28.3921	3.448	0
0.1880	0.842758	1.68415	29.9149	2.53832	0
0.1887	-0.678888	1.98921	24.42	3.75612	0
0.1893	0.842758	1.07405	10.3844	3.448	0
0.1900	1.14709	-0.14708	-3.65107	2.53832	0
0.1907	-5.86419	-0.14708	-11.5862	2.8391	0
0.1913	-20.5188	1.68415	-18.6039	1.62129	0
0.1920	-26.0084	1.98921	-27.7591	-1.43055	0
0.1927	-15.3335	-0.452134	-34.4742	-1.73867	0
0.1933	-4.03822	-1.67326	-36.9143	-0.821651	0
0.1940	3.89776	-1.3682	-34.4742	-0.212749	0
0.1947	16.106	-1.67326	-25.9336	0.0953702	0
0.1953	25.2593	0.157975	-16.7784	-1.73867	0
0.1960	36.2503	1.98921	-14.3382	-4.4824	0
0.1967	49.9802	-1.06224	-13.7236	-3.56538	0
0.1973	34.1083	-3.80955	-8.84329	-1.73867	0
0.1980	-9.22352	-1.97831	-4.87115	-3.2646	0
0.1987	-28.7591	-2.28337	-3.04562	-3.56538	0
0.1993	-16.8552	-5.33482	1.53198	-1.12977	0
0.2000	-3.12523	-5.33482	4.58677	-2.34757	0
0.2007	8.4744	-3.19853	2.14661	-6.00832	0
0.2013	20.6827	-3.80955	3.06396	-5.0913	0
0.2020	31.978	-3.19853	9.16437	-1.43055	0
0.2027	37.7719	-0.757188	11.3018	-1.12977	0
0.2033	11.5294	-2.58842	7.64156	-4.4824	0
0.2040	-40.6631	-4.41966	6.10958	-6.31644	0
0.2047	-62.0246	-2.28337	7.64156	-6.31644	0
0.2053	-41.8804	-1.97831	6.42148	-6.31644	0
0.2060	-20.2145	-5.94583	4.28404	-5.70754	0
0.2067	-6.16852	-5.94583	3.97214	-3.56538	0
0.2073	2.07178	-3.50358	3.36669	-1.43055	0
0.2080	3.2891	-4.41966	7.32966	0.0953702	0
0.2087	3.2891	-4.72471	15.2648	-0.212749	0
0.2093	-8.31053	-2.58842	16.7968	-2.95648	0
0.2100	-32.4228	-1.67326	13.1273	-2.95648	0
0.2107	-37.9124	-2.89348	14.962	2.2302	0
0.2113	-23.5621	-4.1146	15.8794	3.448	0
0.2120	-10.4408	-4.41966	10.6872	-0.821651	0
0.2127	4.50641	-2.58842	8.86164	-1.43055	0
0.2133	10.6164	-1.67326	8.54974	0.396153	0
0.2140	0.842758	-2.58842	3.97214	-0.821651	0
0.2147	1.14709	-1.06224	1.84388	1.31317	0
0.2153	7.56141	1.07405	3.06396	3.448	0
0.2160	-9.52785	-0.757188	1.53198	-2.95648	0
0.2167	-28.7591	-3.19853	-2.43099	-6.00832	0
0.2173	-24.4868	-2.58842	-8.84329	0.704272	0
0.2180	-15.6378	-1.67326	-14.3382	0.0953702	0
0.2187	-19.9102	-1.67326	-13.4209	-5.70754	0
0.2193	-30.2808	-1.06224	-8.84329	-2.65569	0
0.2200	-35.7704	-1.06224	-8.22867	1.01239	0
0.2207	-29.0634	-1.06224	-9.76065	-2.03946	0
0.2213	-11.6699	-1.3682	-7.31131	0.0953702	0
0.2220	6.03976	-2.28337	-3.96297	4.67314	0
0.2227	16.4104	-1.3682	-4.2657	1.92208	0
0.2233	22.2043	0.157975	-5.48578	0.0953702	0
0.2240	24.3463	0.463029	-4.2657	3.448	0
0.2247	20.6827	1.68415	-2.43099	3.75612	0
0.2253	13.6597	2.90437	-2.73372	2.2302	0
0.2260	10.9207	1.68415	-2.43099	5.28204	0
0.2267	9.69172	0.768083	-1.51363	8.02577	0
0.2273	6.64842	1.98921	-1.51363	6.49985	0
0.2280	11.2251	1.07405	2.44934	6.19906	0
0.2287	23.7377	-0.757188	9.76982	8.94279	0
0.2293	30.749	0.157975	14.0447	11.9946	0
0.2300	28.6187	1.07405	14.0447	14.1295	0
0.2307	26.4766	0.768083	13.742	14.7457	0
0.2313	28.3143	1.68415	14.962	12.9117	0
0.2320	34.1083	0.768083	15.8794	12.3028	0
0.2327	40.8269	-0.757188	17.0995	15.6554	0
0.2333	43.8819	0.768083	20.1543	15.9635	0
0.2340	41.1313	1.07405	22.5944	12.6035	0
0.2347	31.6737	-1.06224	22.8972	14.1295	0
0.2353	22.2043	-1.3682	24.1172	16.5724	0
0.2360	20.074	-0.757188	27.4748	11.9946	0
0.2367	21.9	-2.58842	28.6948	8.02577	0
0.2373	23.4334	-2.58842	25.9519	10.4687	0
0.2380	23.7377	0.463029	21.3743	11.0776	0
0.2387	20.074	1.98921	14.6593	8.94279	0
0.2393	14.8887	1.07405	6.10958	7.11609	0
0.2400	16.4104	-0.757188	-0.293553	1.62129	0
0.2407	21.2913	-3.80955	-0.605454	-1.12977	0
0.2413	17.019	-3.50358	3.06396	5.28204	0
0.2420	6.03976	-1.97831	5.50412	9.25091	0
0.2427	3.2891	-3.50358	6.42148	4.97392	0
0.2433	9.38739	-3.50358	3.97214	3.14722	0
0.2440	2.37611	-1.06224	-4.2657	4.36502	0
0.2447	-29.3678	-2.89348	-14.0263	1.01239	0
0.2453	-71.7866	-5.02976	-19.824	-0.513532	0
0.2460	-108.107	-1.67326	-22.2734	3.448	0
0.2467	-125.501	0.157975	-25.319	3.75612	0
0.2473	-112.684	-2.58842	-33.5568	0.396153	0
0.2480	-82.7776	-0.757188	-46.3814	1.92208	0
0.2487	-62.6333	1.68415	-57.9768	4.97392	0
0.2493	-52.5553	-1.67326	-61.0224	2.8391	0
0.2500	-40.0427	-3.80955	-55.5366	1.01239	0
0.2507	-28.4548	-1.06224	-44.244	4.36502	0
0.2513	-24.1825	1.07405	-35.3915	4.67314	0
0.2520	-17.7681	-0.14708	-30.8139	-0.821651	0
0.2527	-3.73389	-2.58842	-21.6587	-1.73867	0
0.2533	8.77873	-3.80955	-9.76065	1.31317	0
0.2540	14.5844	-4.41966	-5.48578	1.62129	0
0.2547	23.129	-4.41966	-2.43099	-0.513532	0
0.2553	31.0533	-4.41966	7.32966	-1.73867	0
0.2560	28.6187	-3.50358	10.9991	-3.56538	0
0.2567	24.6507	-2.89348	5.80685	-4.4824	0
0.2573	28.3143	-2.58842	3.97214	-1.73867	0
0.2580	32.2823	-2.28337	4.8895	-2.65569	0
0.2587	34.4126	-2.58842	4.28404	-7.84237	0
0.2593	38.9893	-3.80955	4.8895	-8.45127	0
0.2600	46.3166	-3.19853	4.58677	-5.39942	0
0.2607	51.1975	-1.97831	3.97214	-6.61723	0
0.2613	39.5979	-3.19853	6.10958	-9.06017	0
0.2620	12.4424	-3.50358	4.28404	-9.06017	0
0.2627	-4.9512	-1.67326	-3.04562	-9.36829	0
0.2633	-8.0062	0.157975	-9.44875	-9.97719	0
0.2640	-16.2465	-0.452134	-12.8063	-11.195	0
0.2647	-22.6491	-2.89348	-14.9437	-12.7209	0
0.2653	-15.3335	-3.80955	-15.8611	-9.97719	0
0.2660	-5.25553	-0.14708	-19.824	-5.39942	0
0.2667	-0.374559	2.29426	-22.8788	-6.92535	0
0.2673	-8.61486	-0.757188	-19.5213	-9.97719	0
0.2680	-36.9994	-2.58842	-14.3382	-6.00832	0
0.2687	-62.9376	-1.67326	-12.5035	-2.65569	0
0.2693	-55.306	-1.67326	-8.84329	-4.79052	0
0.2700	-23.8781	-1.3682	-3.34834	-6.31644	0
0.2707	-0.0702298	0.768083	-0.90818	-6.31644	0
0.2713	-2.8209	-0.757188	0.3119	-8.45127	0
0.2720	-27.5301	-2.28337	3.36669	-9.36829	0
0.2727	-48.8917	1.68415	6.72421	-6.92535	0
0.2733	-47.37	4.1255	7.02693	-5.70754	0
0.2740	-29.6721	1.98921	5.50412	-4.4824	0
0.2747	-11.3655	1.98921	4.8895	-2.65569	0
0.2753	-2.8209	2.59932	3.36669	-6.31644	0
0.2760	-3.73389	1.07405	0.3119	-11.5031	0
0.2767	2.07178	1.07405	-0.605454	-9.06017	0
0.2773	16.106	3.51539	0.3119	-5.39942	0
0.2780	15.8017	1.98921	3.06396	-8.14315	0
0.2787	3.89776	-1.3682	8.54974	-10.2853	0
0.2793	10.3121	-1.67326	14.3566	-9.06017	0
0.2800	27.4013	0.157975	14.962	-9.66907	0
0.2807	31.3693	1.07405	14.962	-9.97719	0
0.2813	32.5866	1.07405	17.0995	-6.92535	0
0.2820	40.8269	0.463029	20.457	-7.23346	0
0.2827	42.3486	0.463029	21.9798	-10.2853	0
0.2833	41.4356	-0.452134	21.6771	-10.5861	0
0.2840	43.5659	-2.28337	21.9798	-8.45127	0
0.2847	32.5866	-1.3682	24.1172	-7.23346	0
0.2853	10.6164	0.157975	27.7775	-5.0913	0
0.2860	-1.28755	-0.757188	30.8323	-2.34757	0
0.2867	-6.78888	-0.14708	29.6122	-0.821651	0
0.2873	-13.4958	1.07405	22.5944	-1.73867	0
0.2880	-15.6378	0.157975	14.962	-2.34757	0
0.2887	-14.1045	1.07405	9.16437	-2.34757	0
0.2893	-9.52785	2.59932	3.06396	-3.56538	0
0.2900	1.76745	-0.757188	0.3119	-3.56538	0
0.2907	11.2251	-2.58842	2.75206	-0.821651	0
0.2913	15.1931	0.157975	3.06396	-0.513532	0
0.2920	20.074	1.07405	-2.43099	-1.43055	0
0.2927	20.6827	-0.14708	-6.70586	1.92208	0
0.2933	18.2363	0.463029	-6.09123	3.75612	0
0.2940	18.2363	-0.14708	-4.56842	0.0953702	0
0.2947	11.8337	-2.28337	-3.65107	1.01239	0
0.2953	-1.28755	-1.67326	0.926528	4.67314	0
0.2960	-0.678888	-0.452134	7.32966	3.75612	0
0.2967	12.7467	-1.06224	13.1273	2.8391	0
0.2973	21.5957	-1.67326	17.7049	2.8391	0
0.2980	19.7697	-1.67326	18.3196	0.0953702	0
0.2987	11.5294	-1.3682	15.8794	-0.821651	0
0.2993	10.6164	-0.757188	14.0447	0.0953702	0
0.3000	21.5957	-0.14708	14.3566	-3.8735	0
0.3007	21.9	0.157975	14.0447	-6.61723	0
0.3013	1.45142	-1.06224	14.0447	-0.821651	0
0.3020	-6.47285	-2.89348	10.6872	3.75612	0
0.3027	9.38739	-3.50358	3.06396	-1.12977	0
0.3033	13.3554	-3.19853	-0.293553	-3.8735	0
0.3040	-7.09321	-4.41966	3.97214	-1.43055	0
0.3047	-25.3998	-4.41966	3.36669	-2.65569	0
0.3053	-23.2578	-2.89348	-1.51363	-4.18162	0
0.3060	-14.1045	-2.58842	-0.605454	-1.12977	0
0.3067	-13.8002	-3.50358	1.22925	0.0953702	0
0.3073	-14.4088	-1.97831	-1.51363	-2.34757	0
0.3080	-8.61486	0.768083	-1.21091	0.396153	0
0.3087	-11.3655	0.157975	2.14661	5.59016	0
0.3093	-18.6811	-2.58842	0.3119	3.14722	0
0.3100	-14.4088	-1.67326	-3.34834	0.0953702	0
0.3107	-15.9422	1.3791	-4.56842	4.06424	0
0.3113	-32.4228	3.82044	-8.22867	3.75612	0
0.3120	-33.0314	4.7356	-15.2464	-3.8735	0
0.3127	-22.9534	3.20942	-22.2734	-2.65569	0
0.3133	-36.9994	0.157975	-28.6765	4.67314	0
0.3140	-57.132	0.157975	-30.8139	4.67314	0
0.3147	-47.9787	2.90437	-26.2363	3.14722	0
0.3153	-28.1505	2.90437	-23.7962	5.59016	0
0.3160	-17.4638	1.98921	-25.0162	4.97392	0
0.3167	-8.31053	1.98921	-21.356	3.75612	0
0.3173	1.45142	2.90437	-14.3382	6.49985	0
0.3180	9.69172	1.98921	-10.9807	5.59016	0
0.3187	14.8887	2.59932	-10.3661	1.92208	0
0.3193	14.8887	5.65167	-10.6688	1.01239	0
0.3200	15.4974	7.482	-8.84329	2.2302	0
0.3207	22.5087	5.65167	-0.90818	4.36502	0
0.3213	29.836	4.1255	1.84388	7.72499	0
0.3220	34.4126	6.56684	-5.18305	9.25091	0
0.3227	35.0213	7.482	-7.92594	7.41687	0
0.3233	21.5957	6.87189	-5.48578	4.67314	0
0.3240	-4.9512	8.39807	-13.1182	2.8391	0
0.3247	-18.3768	8.09302	-26.2363	4.67314	0
0.3253	-4.03822	3.82044	-28.3738	7.41687	0
0.3260	19.7697	2.90437	-22.2734	7.41687	0
0.3267	35.3256	4.43055	-17.3839	7.11609	0
0.3273	46.0122	2.90437	-13.7236	10.1679	0
0.3280	49.3716	3.82044	-13.4209	13.5206	0
0.3287	42.6529	6.56684	-17.3839	13.8287	0
0.3293	39.5979	5.34571	-17.0811	13.8287	0
0.3300	43.5659	2.90437	-10.6688	16.8805	0
0.3307	32.5866	2.90437	-8.84329	18.0983	0
0.3313	3.89776	1.68415	-9.76065	13.8287	0
0.3320	-8.61486	1.68415	-3.96297	11.3857	0
0.3327	6.03976	2.90437	1.53198	13.8287	0
0.3333	3.2891	1.98921	1.53198	13.2198	0
0.3340	-46.457	1.3791	6.42148	10.4687	0
0.3347	-101.388	3.51539	14.962	13.2198	0
0.3353	-113.901	3.20942	17.7049	14.7457	0
0.3360	-97.4205	0.768083	18.0168	7.41687	0
0.3367	-76.3632	0.157975	18.9342	2.8391	0
0.3373	-49.2077	0.463029	15.8794	5.59016	0
0.3380	-26.0084	1.07405	14.0447	5.59016	0
0.3387	-22.9534	-0.757188	16.1821	2.53832	0
0.3393	-27.8344	-4.41966	17.0995	1.92208	0
0.3400	-22.9534	-5.33482	16.4849	1.31317	0
0.3407	-11.0612	-3.19853	16.4849	1.01239	0
0.3413	-1.28755	-2.58842	13.1273	2.53832	0
0.3420	3.2891	-3.19853	9.46709	1.92208	0
0.3427	5.4194	-4.1146	9.76982	0.704272	0
0.3433	6.95275	-6.25089	14.0447	1.92208	0
0.3440	2.68044	-7.77616	17.0995	0.704272	0
0.3447	-7.09321	-8.08121	15.8794	-2.65569	0
0.3453	-6.78888	-8.38718	12.8246	0.0953702	0
0.3460	6.64842	-6.25089	15.2648	4.67314	0
0.3467	16.4104	-1.67326	19.5396	2.8391	0
0.3473	16.4104	-0.757188	15.8794	-1.73867	0
0.3480	11.2251	-6.25089	7.32966	-3.56538	0
0.3487	2.68044	-10.5235	2.14661	-3.8735	0
0.3493	0.234099	-8.99728	0.926528	-4.79052	0
0.3500	10.6164	-7.77616	-0.90818	-6.31644	0
0.3507	21.9	-8.99728	-6.40313	-7.23346	0
0.3513	23.4334	-8.08121	-13.4209	-6.61723	0
0.3520	21.2913	-7.47111	-16.7784	-6.92535	0
0.3527	21.9	-10.5235	-15.5583	-8.14315	0
0.3533	24.3463	-12.6598	-15.8611	-8.75939	0
0.3540	23.4334	-9.91245	-20.4386	-9.06017	0
0.3547	17.932	-7.16605	-26.2363	-9.97719	0
0.3553	11.8337	-7.47111	-28.071	-10.2853	0
0.3560	9.38739	-9.30234	-25.9336	-11.8112	0
0.3567	9.08306	-9.30234	-23.4934	-13.9461	0
0.3573	12.1381	-7.47111	-20.4386	-14.555	0
0.3580	17.019	-7.16605	-14.3382	-16.0809	0
0.3587	19.161	-7.16605	-7.92594	-18.5238	0
0.3593	20.6827	-4.1146	-4.87115	-19.1327	0
0.3600	24.3463	-4.41966	-3.04562	-19.1327	0
0.3607	24.955	-8.99728	-1.21091	-21.8765	0
0.3613	23.129	-8.08121	0.3119	-21.8765	0
0.3620	28.3143	-3.50358	1.22925	-19.4335	0
0.3627	36.2503	-4.72471	2.44934	-20.0498	0
0.3633	38.9893	-7.77616	4.8895	-19.1327	0
0.3640	39.914	-5.33482	10.0817	-14.555	0
0.3647	37.1633	-3.19853	12.8246	-13.6379	0
0.3653	25.2593	-3.80955	12.5219	-13.9461	0
0.3660	11.5294	-3.80955	13.1273	-9.36829	0
0.3667	9.69172	-2.28337	12.2192	-7.84237	0
0.3673	14.8887	-0.757188	8.54974	-11.8112	0
0.3680	13.3554	0.157975	3.66942	-9.36829	0
0.3687	6.34409	-0.14708	-3.34834	-3.56538	0
0.3693	2.37611	-1.3682	-10.6688	-2.95648	0
0.3700	4.81074	-0.452134	-12.8063	-1.73867	0
0.3707	9.99605	1.98921	-13.4209	-2.65569	0
0.3713	9.38739	3.82044	-13.1182	-9.06017	0
0.3720	-6.47285	3.82044	-7.00858	-9.06017	0
0.3727	-35.1617	4.43055	-0.605454	-1.73867	0
0.3733	-64.1549	3.51539	0.614627	-1.12977	0
0.3740	-78.1892	1.98921	4.28404	-3.56538	0
0.3747	-70.8736	2.90437	13.4392	0.0953702	0
0.3753	-50.7293	4.43055	22.2825	1.62129	0
0.3760	-31.4981	4.7356	27.7775	-1.12977	0
0.3767	-16.2465	5.34571	30.5295	-0.212749	0
0.3773	-4.03822	6.56684	34.4925	1.92208	0
0.3780	2.37611	3.82044	37.5473	1.01239	0
0.3787	-0.374559	0.157975	33.2724	-0.821651	0
0.3793	-12.2785	2.59932	26.5574	0.396153	0
0.3800	-21.4318	6.26178	23.5118	2.2302	0
0.3807	-16.8552	4.7356	21.3743	3.448	0
0.3813	-7.70187	4.1255	18.0168	4.67314	0
0.3820	-5.25553	7.78705	14.6593	7.11609	0
0.3827	-3.12523	9.31323	3.06396	8.94279	0
0.3833	-3.12523	7.482	-13.4209	9.55169	0
0.3840	-10.4408	6.56684	-18.6039	9.55169	0
0.3847	-9.83218	6.56684	-14.3382	7.41687	0
0.3853	1.14709	5.04066	-12.5035	8.33389	0
0.3860	-0.374559	4.43055	-10.0634	14.7457	0
0.3867	-18.9855	6.87189	-4.87115	17.4894	0
0.3873	-32.7271	8.09302	-2.43099	15.0465	0
0.3880	-33.3358	4.43055	-1.51363	19.3235	0
0.3887	-30.8894	2.90437	0.3119	23.9012	0
0.3893	-31.4981	6.87189	-1.21091	20.2332	0
0.3900	-30.2808	7.17695	-4.2657	19.6243	0
0.3907	-26.0084	2.29426	-2.43099	23.9012	0
0.3913	-24.1825	2.90437	0.926528	20.8494	0
0.3920	-18.3768	7.17695	2.75206	18.4065	0
0.3927	-5.25553	5.04066	3.66942	22.6761	0
0.3933	6.03976	1.07405	3.06396	20.2332	0
0.3940	14.8887	3.51539	2.14661	14.7457	0
0.3947	29.2273	6.56684	2.14661	19.6243	0
0.3953	42.6529	5.34571	0.614627	21.1502	0
0.3960	48.1543	3.51539	-2.43099	11.9946	0
0.3967	52.4266	3.82044	0.3119	10.1679	0
0.3973	59.1335	3.20942	8.24701	12.9117	0
0.3980	64.3188	-0.14708	6.72421	8.33389	0
0.3987	68.2868	-1.67326	-5.7885	6.49985	0
0.3993	72.8634	-0.452134	-12.2008	9.55169	0
0.4000	71.0375	1.3791	-6.09123	6.19906	0
0.4007	42.0443	1.3791	2.44934	3.14722	0
0.4013	-17.4638	-0.14708	8.54974	7.11609	0
0.4020	-66.6013	-1.67326	13.1273	6.49985	0
0.4027	-65.6766	-1.06224	13.4392	0.0953702	0
0.4033	-36.0747	-0.757188	12.5219	-0.821651	0
0.4040	-32.4228	-2.28337	14.6593	0.704272	0
0.4047	-55.9146	-2.89348	16.7968	-2.65569	0
0.4053	-64.4593	-2.58842	17.7049	-5.39942	0
0.4060	-49.8164	-3.50358	19.8424	-2.65569	0
0.4067	-40.347	-3.80955	21.3743	0.704272	0
0.4073	-40.0427	-2.89348	20.457	-0.513532	0
0.4080	-36.0747	-3.80955	14.0447	-3.56538	0
0.4087	-33.3358	-4.1146	-0.605454	-3.56538	0
0.4093	-36.9994	-3.19853	-14.641	-1.43055	0
0.4100	-34.8574	-5.63987	-12.8063	-1.12977	0
0.4107	-24.7911	-7.16605	0.00917354	-3.56538	0
0.4113	-14.1045	-5.63987	3.66942	-6.31644	0
0.4120	-6.47285	-6.861	-5.18305	-6.31644	0
0.4127	-1.59188	-7.16605	-13.4209	-5.0913	0
0.4133	0.538429	-3.50358	-17.3839	-5.39942	0
0.4140	3.2891	-4.1146	-20.7414	-6.31644	0
0.4147	7.56141	-7.77616	-22.2734	-6.31644	0
0.4153	14.2684	-6.25089	-25.319	-8.14315	0
0.4160	22.8247	-5.33482	-28.071	-10.8942	0
0.4167	29.836	-8.08121	-22.8788	-11.8112	0
0.4173	32.5866	-7.47111	-12.5035	-12.4201	0
0.4180	29.836	-5.33482	-3.34834	-13.029	0
0.4187	21.5957	-5.63987	4.8895	-11.195	0
0.4193	9.69172	-5.33482	8.54974	-11.195	0
0.4200	0.538429	-6.25089	4.58677	-16.3817	0
0.4207	3.59343	-8.08121	0.926528	-16.0809	0
0.4213	15.8017	-6.861	-2.73372	-9.66907	0
0.4220	19.7697	-5.63987	-8.54057	-10.8942	0
0.4227	6.34409	-8.99728	-7.00858	-15.7728	0
0.4233	-6.78888	-10.8285	-0.605454	-14.555	0
0.4240	-4.34254	-8.99728	-0.293553	-13.3372	0
0.4247	2.68044	-7.77616	-4.56842	-15.1639	0
0.4253	1.76745	-6.861	-10.9807	-12.7209	0
0.4260	-2.8209	-5.33482	-22.8788	-8.14315	0
0.4267	-5.86419	-4.72471	-33.5568	-7.23346	0
0.4273	-10.1365	-5.33482	-33.8687	-7.84237	0
0.4280	-13.8002	-5.63987	-28.9792	-5.39942	0
0.4287	-11.6699	-4.72471	-24.4016	-2.95648	0
0.4293	-3.42956	-3.80955	-21.9615	-2.65569	0
0.4300	4.20208	-2.58842	-17.0811	-0.212749	0
0.4307	6.34409	-0.14708	-8.22867	2.8391	0
0.4313	9.69172	1.07405	-3.34834	-0.212749	0
0.4320	14.5844	1.3791	-6.09123	-4.79052	0
0.4327	11.8337	0.157975	-7.31131	-3.2646	0
0.4333	2.68044	-2.58842	-6.40313	0.0953702	0
0.4340	-3.42956	-4.41966	-7.62321	1.01239	0
0.4347	-11.0612	-4.41966	-4.2657	1.92208	0
0.4353	-21.4318	-2.58842	4.58677	1.92208	0
0.4360	-22.3448	0.157975	10.0817	1.62129	0
0.4367	-7.70187	0.157975	10.9991	4.06424	0
0.4373	10.3121	-3.19853	13.742	4.67314	0
0.4380	16.106	-2.58842	20.1543	2.53832	0
0.4387	9.99605	1.68415	25.64	4.06424	0
0.4393	4.20208	2.29426	22.5944	6.80797	0
0.4400	3.89776	-0.452134	14.962	5.89095	0
0.4407	4.20208	-1.3682	14.0447	7.11609	0
0.4413	12.4424	-1.67326	18.0168	8.94279	0
0.4420	22.5087	-2.58842	14.962	7.11609	0
0.4427	3.89776	-3.19853	4.28404	7.41687	0
0.4433	-34.5531	-2.58842	-6.70586	9.25091	0
0.4440	-44.6194	-0.757188	-11.5862	6.49985	0
0.4447	-22.3448	1.98921	-6.09123	6.80797	0
0.4453	-4.03822	0.157975	3.97214	12.9117	0
0.4460	2.68044	-2.89348	8.54974	15.3546	0
0.4467	7.56141	-2.28337	9.76982	15.3546	0
0.4473	4.81074	0.157975	10.0817	17.4894	0
0.4480	-1.28755	0.157975	10.3844	18.4065	0
0.4487	5.11507	-0.452134	14.3566	17.4894	0
0.4493	20.074	1.07405	21.6771	19.0154	0
0.4500	29.836	1.98921	25.0346	20.2332	0
0.4507	31.6737	-0.757188	23.8145	19.9324	0
0.4513	29.836	-2.58842	21.3743	18.7072	0
0.4520	25.868	0.157975	20.7597	17.4894	0
0.4527	19.7697	2.59932	23.1999	19.3235	0
0.4533	11.2251	1.07405	24.42	20.8494	0
0.4540	11.2251	1.98921	21.6771	18.4065	0
0.4547	23.4334	3.82044	17.4022	18.7072	0
0.4553	22.5087	2.90437	10.3844	18.4065	0
0.4560	-2.20053	2.29426	1.22925	10.7768	0
0.4567	-23.5621	1.98921	-7.31131	6.49985	0
0.4573	-24.1825	0.157975	-17.0811	11.0776	0
0.4580	-15.9422	0.768083	-24.7135	11.0776	0
0.4587	-3.42956	3.20942	-17.9985	6.19906	0
0.4593	9.69172	2.90437	-4.87115	6.19906	0
0.4600	9.99605	1.98921	-2.43099	8.02577	0
0.4607	1.14709	2.90437	-5.18305	6.49985	0
0.4613	1.76745	2.90437	-4.2657	5.59016	0
0.4620	14.5844	0.463029	-8.84329	4.67314	0
0.4627	24.6507	-0.14708	-19.5213	3.448	0
0.4633	22.2043	1.07405	-24.0989	5.59016	0
0.4640	13.3554	1.3791	-20.7414	5.28204	0
0.4647	11.2251	1.07405	-17.9985	-0.212749	0
0.4653	20.6827	1.3791	-16.1638	-1.73867	0
0.4660	32.2823	1.68415	-15.2464	3.75612	0
0.4667	28.923	2.90437	-17.0811	4.36502	0
0.4673	5.72373	3.82044	-17.6958	0.0953702	0
0.4680	-21.7361	1.3791	-10.3661	0.0953702	0
0.4687	-44.6194	-1.67326	-0.605454	3.448	0
0.4693	-68.4273	-1.3682	0.614627	3.75612	0
0.4700	-81.2442	-0.757188	-2.73372	3.75612	0
0.4707	-69.0359	-1.67326	-1.51363	3.448	0
0.4713	-50.7293	-2.58842	4.58677	-0.212749	0
0.4720	-47.9787	-2.89348	7.94429	-1.43055	0
0.4727	-47.6743	-2.58842	5.50412	3.75612	0
0.4733	-36.9994	-3.19853	2.14661	3.448	0
0.4740	-30.8894	-3.50358	0.614627	-2.03946	0
0.4747	-41.5761	-2.28337	-3.34834	-1.43055	0
0.4753	-55.0017	-2.58842	-9.44875	1.01239	0
0.4760	-53.48	-3.50358	-12.5035	-2.95648	0
0.4767	-41.2717	-1.97831	-14.9437	-3.56538	0
0.4773	-29.6721	0.157975	-19.2186	-1.12977	0
0.4780	-20.5188	0.157975	-18.3012	-4.4824	0
0.4787	-12.2785	0.463029	-8.84329	-6.31644	0
0.4793	-4.9512	0.157975	-1.51363	-3.56538	0
0.4800	3.2891	-1.3682	0.926528	-7.23346	0
0.4807	12.1381	-0.452134	4.8895	-10.8942	0
0.4813	20.6827	1.3791	8.54974	-5.39942	0
0.4820	27.4013	0.157975	7.94429	-3.56538	0
0.4827	32.891	-2.28337	8.54974	-8.14315	0
0.4833	40.8269	-1.97831	13.1273	-6.31644	0
0.4840	49.9802	0.157975	15.8794	-4.4824	0
0.4847	53.3396	0.768083	14.962	-8.14315	0
0.4853	53.6439	-1.06224	10.6872	-8.75939	0
0.4860	57.9162	-0.757188	3.97214	-4.4824	0
0.4867	60.9712	2.29426	3.36669	-3.8735	0
0.4873	61.2755	2.29426	10.3844	-3.8735	0
0.4880	59.1335	0.157975	14.962	0.0953702	0
0.4887	46.6209	0.463029	13.1273	1.01239	0
0.4893	30.1403	1.98921	11.9073	-3.56538	0
0.4900	22.5087	1.68415	11.3018	-3.56538	0
0.4907	15.8017	2.59932	9.46709	-0.513532	0
0.4913	5.72373	3.82044	8.24701	-1.73867	0
0.4920	3.89776	1.98921	8.24701	-4.4824	0
0.4927	4.20208	-0.14708	4.8895	-4.18162	0
0.4933	-4.03822	0.157975	-1.51363	-4.4824	0
0.4940	-13.8002	0.463029	-7.00858	-3.2646	0
0.4947	-24.1825	0.463029	-9.76065	-0.821651	0
0.4953	-34.5531	2.59932	-11.2835	-3.56538	0
0.4960	-31.8024	2.90437	-11.5862	-6.61723	0
0.4967	-19.2898	0.463029	-10.6688	-6.00832	0
0.4973	-15.9422	0.463029	-10.9807	-7.23346	0
0.4980	-19.6058	2.90437	-10.6688	-10.2853	0
0.4987	-18.0725	1.98921	-6.09123	-8.14315	0
0.4993	-9.22352	-0.757188	-2.43099	-5.70754	0
0.5000	2.98477	-0.14708	-3.04562	-7.84237	0
0.5007	1.76745	1.98921	-2.12826	-8.45127	0
0.5013	-18.0725	3.51539	3.06396	-5.39942	0
0.5020	-29.3678	3.82044	7.32966	-3.56538	0
0.5027	-16.8552	3.51539	10.0817	-5.39942	0
0.5033	0.234099	3.82044	12.8246	-5.70754	0
0.5040	6.64842	4.7356	14.0447	-5.39942	0
0.5047	8.77873	4.43055	14.0447	-7.23346	0
0.5053	11.5294	2.59932	16.1821	-7.53425	0
0.5060	13.6597	1.98921	20.7597	-5.39942	0
0.5067	9.38739	2.90437	24.42	-5.0913	0
0.5073	-3.12523	2.90437	26.5574	-4.4824	0
0.5080	-12.2785	1.3791	26.2547	-0.821651	0
0.5087	-10.4408	1.98921	21.3743	-0.821651	0
0.5093	-5.86419	3.20942	14.3566	-4.18162	0
0.5100	-4.03822	2.90437	8.54974	-4.18162	0
0.5107	-6.16852	1.3791	3.66942	-3.56538	0
0.5113	-9.22352	2.29426	1.22925	-6.61723	0
0.5120	-7.09321	4.1255	-0.293553	-7.84237	0
0.5127	-0.0702298	4.43055	-6.70586	-5.39942	0
0.5133	6.03976	2.90437	-18.9158	-5.39942	0
0.5140	11.5294	2.90437	-31.1166	-4.79052	0
0.5147	17.019	6.56684	-37.8317	-4.18162	0
0.5153	17.019	7.78705	-39.0518	-8.45127	0
0.5160	15.4974	4.7356	-38.749	-13.6379	0
0.5167	18.8567	1.98921	-39.6664	-13.6379	0
0.5173	22.5087	0.463029	-38.749	-12.7209	0
0.5180	27.097	-0.452134	-32.9514	-13.9461	0
0.5187	38.0763	-0.452134	-26.5391	-13.3372	0
0.5193	46.0122	-0.757188	-21.6587	-11.8112	0
0.5200	44.7949	-1.67326	-15.5583	-11.195	0
0.5207	45.7079	-1.06224	-9.14602	-9.66907	0
0.5213	46.6209	-0.757188	-4.56842	-7.84237	0
0.5220	31.978	-3.19853	0.614627	-9.06017	0
0.5227	11.5294	-3.50358	7.32966	-11.8112	0
0.5233	5.4194	-0.757188	7.94429	-12.7209	0
0.5240	11.8337	-1.3682	4.28404	-12.4201	0
0.5247	17.6277	-3.80955	5.80685	-14.2468	0
0.5253	6.03976	-3.19853	9.76982	-18.2157	0
0.5260	-35.1617	-0.757188	8.86164	-17.6068	0
0.5267	-79.1139	-0.14708	8.24701	-13.6379	0
0.5273	-78.1892	-0.14708	13.1273	-14.2468	0
0.5280	-39.7384	0.157975	20.457	-18.8246	0
0.5287	-13.4958	-1.67326	27.4748	-21.2676	0
0.5293	-15.0175	-3.50358	30.8323	-20.0498	0
0.5300	-15.3335	-2.58842	27.172	-15.7728	0
0.5307	-6.16852	-1.67326	22.8972	-12.7209	0
0.5313	-12.8872	-3.19853	22.8972	-12.4201	0
0.5320	-35.7704	-2.58842	21.6771	-9.36829	0
0.5327	-42.7934	-0.757188	19.2369	-5.39942	0
0.5333	-25.7041	-2.28337	20.457	-6.31644	0
0.5340	-2.8209	-3.80955	21.3743	-7.23346	0
0.5347	7.86574	-2.58842	16.7968	-4.4824	0
0.5353	-14.1045	-2.58842	8.54974	-5.39942	0
0.5360	-65.3723	-3.19853	-3.65107	-7.84237	0
0.5367	-94.6698	-0.757188	-20.7414	-4.4824	0
0.5373	-75.4502	-0.14708	-36.3089	-2.65569	0
0.5380	-43.7064	-1.67326	-43.6294	-5.70754	0
0.5387	-31.8024	-0.757188	-42.1066	-6.31644	0
0.5393	-30.5851	1.68415	-36.3089	-4.79052	0
0.5400	-28.4548	0.463029	-30.8139	-4.4824	0
0.5407	-22.3448	-1.67326	-21.6587	-2.34757	0
0.5413	-10.7452	0.157975	-9.14602	-0.821651	0
0.5420	-1.89621	1.3791	-3.65107	-2.95648	0
0.5427	-1.89621	-0.757188	-4.56842	-5.39942	0
0.5433	-2.8209	-2.58842	-0.605454	-4.18162	0
0.5440	2.68044	-1.06224	6.10958	-2.34757	0
0.5447	10.6164	0.463029	6.72421	-1.43055	0
0.5453	14.2684	0.463029	3.97214	-0.821651	0
0.5460	13.964	-0.452134	0.3119	1.62129	0
0.5467	14.8887	-0.757188	-4.2657	5.59016	0
0.5473	18.8567	-0.757188	-5.48578	8.64201	0
0.5480	23.4334	0.157975	-3.04562	9.25091	0
0.5487	24.042	-0.452134	-0.90818	9.55169	0
0.5493	20.987	-0.757188	1.53198	9.85981	0
0.5500	20.6827	1.07405	6.10958	12.9117	0
0.5507	23.4334	1.98921	7.94429	14.7457	0
0.5513	26.781	1.98921	4.8895	9.85981	0
0.5520	30.4446	2.59932	4.28404	6.19906	0
0.5527	32.5866	1.98921	7.94429	11.3857	0
0.5533	31.6737	-0.14708	6.72421	14.7457	0
0.5540	29.2273	-1.67326	1.84388	12.9117	0
0.5547	20.074	-0.757188	0.926528	14.7457	0
0.5553	9.08306	0.768083	2.44934	15.6554	0
0.5560	9.38739	1.07405	4.58677	12.9117	0
0.5567	19.4654	0.463029	10.3844	14.4376	0
0.5573	26.1723	1.3791	13.4392	17.4894	0
0.5580	20.6827	2.29426	7.32966	15.6554	0
0.5587	-2.20053	-0.452134	-2.12826	15.9635	0
0.5593	-27.2258	-2.28337	-7.31131	19.3235	0
0.5600	-32.7271	1.07405	-6.40313	16.2716	0
0.5607	-25.7041	2.29426	-1.51363	14.7457	0
0.5613	-23.5621	0.157975	1.22925	21.1502	0
0.5620	-22.3448	1.07405	1.53198	22.9842	0
0.5627	-19.9102	2.90437	4.28404	19.6243	0
0.5633	-22.0405	1.07405	5.50412	20.2332	0
0.5640	-20.5188	0.768083	3.06396	19.9324	0
0.5647	-13.8002	1.07405	2.14661	18.4065	0
0.5653	-8.91919	-2.58842	-0.90818	23.5931	0
0.5660	-4.64687	-3.50358	-3.34834	27.8628	0
0.5667	3.2891	-1.06224	1.53198	26.0361	0
0.5673	11.2251	-1.3682	7.64156	28.1709	0
0.5680	17.019	-1.06224	12.2192	30.9146	0
0.5687	18.8567	1.07405	15.8794	24.8109	0
0.5693	21.5957	0.768083	9.46709	19.9324	0
0.5700	27.7057	-0.757188	-3.34834	21.7591	0
0.5707	25.2593	-1.67326	-1.51363	21.1502	0
0.5713	16.106	-0.757188	8.54974	17.7976	0
0.5720	21.9	0.157975	11.9073	18.4065	0
0.5727	32.5866	0.463029	14.962	17.7976	0
0.5733	29.5316	1.3791	20.1543	12.9117	0
0.5740	26.1723	2.90437	19.8424	10.7768	0
0.5747	24.6507	2.90437	18.6223	11.0776	0
0.5753	-0.374559	0.463029	16.7968	9.55169	0
0.5760	-36.0747	-0.757188	10.9991	7.41687	0
0.5767	-45.544	-0.452134	7.64156	6.19906	0
0.5773	-31.8024	1.98921	10.0817	4.67314	0
0.5780	-19.6058	4.1255	9.76982	4.06424	0
0.5787	-10.7452	1.68415	6.72421	4.36502	0
0.5793	-0.374559	-0.452134	3.66942	2.2302	0
0.5800	3.2891	2.29426	-1.21091	0.0953702	0
0.5807	-0.983218	3.20942	-11.2835	1.01239	0
0.5813	-1.28755	1.98921	-28.071	1.01239	0
0.5820	1.45142	2.29426	-46.3814	-0.821651	0
0.5827	1.45142	1.98921	-52.1791	-1.43055	0
0.5833	2.98477	1.07405	-44.244	0.704272	0
0.5840	10.6164	2.29426	-33.2541	1.62129	0
0.5847	25.5637	2.59932	-24.4016	1.01239	0
0.5853	38.3806	1.3791	-16.1638	1.01239	0
0.5860	25.868	1.98921	-7.92594	1.92208	0
0.5867	-1.28755	1.98921	-0.605454	4.06424	0
0.5873	-2.20053	1.07405	3.97214	5.59016	0
0.5880	17.932	1.07405	3.97214	2.8391	0
0.5887	22.5087	0.463029	4.58677	1.01239	0
0.5893	19.7697	0.463029	10.0817	3.14722	0
0.5900	27.4013	1.07405	16.4849	6.49985	0
0.5907	28.01	-1.67326	15.8794	6.80797	0
0.5913	20.6827	-5.94583	11.9073	5.59016	0
0.5920	17.019	-5.33482	12.2192	4.97392	0
0.5927	0.538429	-1.3682	9.46709	4.67314	0
0.5933	-31.8024	0.157975	-1.82553	1.01239	0
0.5940	-55.0017	-1.67326	-10.6688	-2.03946	0
0.5947	-70.8736	-2.89348	-8.22867	-0.821651	0
0.5953	-94.3655	-1.97831	-1.51363	-0.821651	0
0.5960	-103.519	-1.67326	3.66942	-3.8735	0
0.5967	-86.4295	-2.58842	7.32966	-2.95648	0
0.5973	-66.297	-1.3682	10.0817	-1.73867	0
0.5980	-53.164	0.463029	12.2192	-4.79052	0
0.5987	-38.2167	0.768083	10.9991	-6.61723	0
0.5993	-22.9534	-0.757188	5.80685	-6.92535	0
0.6000	-6.78888	-3.50358	5.80685	-9.66907	0
0.6007	2.07178	-3.80955	11.9073	-9.66907	0
0.6013	-13.8002	-1.67326	8.54974	-6.92535	0
0.6020	-35.4661	-2.58842	-1.82553	-9.97719	0
0.6027	-31.1937	-5.33482	-4.2657	-12.7209	0
0.6033	-13.1915	-2.89348	-4.56842	-8.45127	0
0.6040	-7.70187	-0.757188	-10.6688	-8.14315	0
0.6047	-7.39754	-2.89348	-12.2008	-13.029	0
0.6053	-3.12523	-2.28337	-7.31131	-11.195	0
0.6060	-2.50486	-2.28337	-5.18305	-5.39942	0
0.6067	-3.12523	-5.02976	-3.04562	-6.61723	0
0.6073	2.37611	-2.89348	1.22925	-10.2853	0
0.6080	10.6164	0.157975	4.8895	-9.06017	0
0.6087	19.7697	-1.67326	6.72421	-8.45127	0
0.6093	28.923	-3.50358	3.36669	-10.8942	0
0.6100	29.5316	-1.97831	-4.2657	-11.5031	0
0.6107	21.5957	-0.757188	-8.54057	-12.112	0
0.6113	12.7467	1.68415	-8.84329	-14.555	0
0.6120	-4.64687	2.59932	-7.00858	-15.472	0
0.6127	-27.8344	0.768083	-2.12826	-11.8112	0
0.6133	-30.8894	-0.757188	2.75206	-9.06017	0
0.6140	-11.3655	-1.3682	5.50412	-9.66907	0
0.6147	4.50641	-1.97831	7.32966	-10.5861	0
0.6153	9.69172	-0.757188	8.24701	-11.8112	0
0.6160	14.8887	-0.757188	11.6045	-15.472	0
0.6167	21.2913	-1.67326	18.3196	-17.9076	0
0.6173	24.955	-0.14708	19.5396	-15.472	0
0.6180	25.5637	1.68415	15.8794	-13.6379	0
0.6187	24.042	0.157975	14.962	-13.9461	0
0.6193	22.5087	0.157975	11.3018	-14.555	0
0.6200	24.3463	0.768083	6.42148	-13.9461	0
0.6207	28.6187	-0.757188	9.76982	-11.195	0
0.6213	34.4126	0.157975	13.1273	-7.53425	0
0.6220	38.0763	3.82044	7.94429	-8.14315	0
0.6227	39.914	3.51539	3.66942	-11.195	0
0.6233	40.8269	1.98921	3.06396	-11.5031	0
0.6240	38.0763	1.3791	-0.605454	-12.4201	0
0.6247	32.891	0.768083	-9.76065	-13.3372	0
0.6253	29.836	1.98921	-20.4386	-9.36829	0
0.6260	26.4766	4.7356	-25.319	-5.39942	0
0.6267	18.8567	3.82044	-19.5213	-5.39942	0
0.6273	14.2684	1.3791	-11.5862	-3.2646	0
0.6280	17.3234	1.3791	-8.84329	0.396153	0
0.6287	20.3784	0.768083	-7.92594	-0.212749	0
0.6293	15.1931	-0.452134	-8.22867	-0.513532	0
0.6300	6.64842	0.463029	-7.62321	1.01239	0
0.6307	4.81074	1.07405	-4.87115	-2.65569	0
0.6313	8.77873	-0.14708	-6.09123	-5.0913	0
0.6320	6.64842	-1.06224	-9.14602	1.01239	0
0.6327	3.2891	-0.757188	-10.3661	2.8391	0
0.6333	11.8337	-0.14708	-10.3661	-3.56538	0
0.6340	21.9	-0.452134	-6.09123	-1.43055	0
0.6347	16.4104	0.157975	-2.43099	5.89095	0
0.6353	6.95275	2.29426	-7.62321	2.8391	0
0.6360	9.69172	4.7356	-9.76065	-4.18162	0
0.6367	13.3554	3.20942	0.00917354	-4.18162	0
0.6373	9.08306	1.3791	3.06396	-1.73867	0
0.6380	10.9207	1.98921	-0.605454	-2.03946	0
0.6387	20.6827	1.07405	5.80685	-1.12977	0
0.6393	24.6507	-1.3682	13.1273	1.01239	0
0.6400	24.042	1.07405	8.54974	2.8391	0
0.6407	23.4334	3.51539	5.19222	3.75612	0
0.6413	14.8887	0.157975	9.76982	4.36502	0
0.6420	3.59343	-0.757188	14.962	3.14722	0
0.6427	11.8337	1.98921	17.7049	1.31317	0
0.6433	33.1953	1.98921	18.6223	0.704272	0
0.6440	35.0213	0.157975	17.7049	-0.212749	0
0.6447	17.6277	1.68415	10.6872	-0.821651	0
0.6453	9.08306	1.07405	-4.2657	2.53832	0
0.6460	6.03976	0.768083	-15.5583	8.33389	0
0.6467	-9.52785	4.1255	-14.3382	11.0776	0
0.6473	-26.9214	3.51539	-9.76065	10.1679	0
0.6480	-34.2487	-0.757188	-9.14602	8.64201	0
0.6487	-42.489	-1.06224	-11.5862	6.49985	0
0.6493	-48.5873	-0.14708	-13.1182	6.49985	0
0.6500	-43.402	-1.3682	-11.8889	9.25091	0
0.6507	-34.2487	-1.67326	-10.6688	10.1679	0
0.6513	-26.3128	-3.50358	-9.76065	9.25091	0
0.6520	-27.5301	-4.1146	-8.84329	10.1679	0
0.6527	-49.2077	0.768083	-10.3661	11.6939	0
0.6533	-68.4273	1.98921	-17.0811	10.7768	0
0.6540	-58.361	-1.06224	-21.6587	9.85981	0
0.6547	-38.2167	-0.757188	-18.6039	9.55169	0
0.6553	-30.8894	0.157975	-12.8063	8.33389	0
0.6560	-26.0084	-2.58842	-8.54057	7.41687	0
0.6567	-15.9422	-0.757188	-3.65107	7.41687	0
0.6573	-10.1365	1.68415	0.00917354	6.19906	0
0.6580	-8.61486	-0.757188	3.06396	4.67314	0
0.6587	-9.22352	-0.14708	7.64156	4.97392	0
0.6593	-12.2785	2.90437	9.46709	2.8391	0
0.6600	-13.1915	1.3791	6.72421	-1.73867	0
0.6607	-10.4408	0.768083	5.80685	0.0953702	0
0.6613	-8.91919	1.98921	5.19222	3.75612	0
0.6620	-9.52785	-0.14708	-1.51363	1.31317	0
0.6627	-9.22352	-2.28337	-8.54057	1.92208	0
0.6633	-7.70187	1.07405	-9.14602	5.59016	0
0.6640	-5.55986	3.82044	-8.22867	2.8391	0
0.6647	-1.28755	1.07405	-5.7885	0.396153	0
0.6653	3.2891	-1.97831	2.14661	4.67314	0
0.6660	8.17007	0.463029	8.24701	4.36502	0
0.6667	12.4424	2.90437	7.94429	1.31317	0
0.6673	15.4974	0.463029	8.54974	4.97392	0
0.6680	17.6277	0.157975	10.3844	8.33389	0
0.6687	17.019	1.98921	9.16437	6.49985	0
0.6693	14.5844	2.29426	8.54974	5.89095	0
0.6700	16.4104	3.82044	13.1273	8.02577	0
0.6707	21.2913	6.26178	21.0624	7.72499	0
0.6713	21.5957	3.20942	23.1999	4.67314	0
0.6720	19.7697	0.463029	21.3743	3.448	0
0.6727	24.042	1.98921	24.1172	4.67314	0
0.6733	26.781	1.98921	29.6122	3.75612	0
0.6740	23.4334	-0.14708	30.2176	1.92208	0
0.6747	23.4334	1.3791	25.9519	1.92208	0
0.6753	24.6507	2.29426	15.8794	1.01239	0
0.6760	18.8567	1.3791	1.22925	1.01239	0
0.6767	12.7467	1.07405	-4.2657	3.75612	0
0.6773	14.2684	1.3791	-2.73372	1.31317	0
0.6780	16.4104	1.98921	-7.00858	-4.18162	0
0.6787	17.932	1.68415	-12.5035	-3.2646	0
0.6793	17.019	-0.14708	-13.4209	0.0953702	0
0.6800	6.95275	0.157975	-13.4209	-1.12977	0
0.6807	-6.47285	2.29426	-13.4209	-1.43055	0
0.6813	-7.70187	0.463029	-11.2835	-0.212749	0
0.6820	-0.374559	-2.28337	-10.0634	-0.821651	0
0.6827	6.03976	0.768083	-12.5035	-0.513532	0
0.6833	12.7467	3.51539	-13.7236	-0.212749	0
0.6840	19.161	1.3791	-9.76065	-4.79052	0
0.6847	19.7697	-0.757188	-3.04562	-6.92535	0
0.6853	19.4654	-0.757188	-0.293553	-2.03946	0
0.6860	18.5524	-0.14708	2.14661	0.704272	0
0.6867	2.68044	0.463029	7.94429	-0.513532	0
0.6873	-21.7361	0.768083	10.3844	1.31317	0
0.6880	-29.6721	1.68415	6.10958	4.06424	0
0.6887	-19.6058	2.90437	-2.12826	1.92208	0
0.6893	-6.47285	0.768083	-7.92594	0.0953702	0
0.6900	1.14709	-2.58842	-7.00858	2.8391	0
0.6907	0.538429	-0.452134	-3.96297	2.8391	0
0.6913	-4.03822	1.07405	-6.70586	-0.821651	0
0.6920	-3.42956	-3.50358	-9.76065	-0.212749	0
0.6927	1.76745	-3.19853	-7.92594	2.8391	0
0.6933	5.72373	1.68415	-9.76065	3.75612	0
0.6940	12.4424	-0.757188	-9.76065	2.8391	0
0.6947	22.8247	-3.50358	-1.51363	2.53832	0
0.6953	26.781	-0.452134	3.06396	1.31317	0
0.6960	17.932	0.463029	1.22925	-2.03946	0
0.6967	6.34409	-1.3682	4.8895	-4.18162	0
0.6973	8.77873	-0.14708	10.6872	-4.4824	0
0.6980	16.4104	-0.757188	11.9073	-6.31644	0
0.6987	4.50641	-3.50358	11.6045	-6.31644	0
0.6993	-18.6811	-2.89348	11.3018	-3.56538	0
0.7000	-17.7681	-1.67326	11.3018	-5.39942	0
0.7007	3.2891	-1.67326	12.2192	-8.45127	0
0.7013	13.964	-1.06224	11.3018	-6.00832	0
0.7020	9.38739	-2.58842	8.54974	-4.4824	0
0.7027	-5.86419	-3.50358	6.42148	-6.31644	0
0.7033	-36.3908	-0.757188	1.22925	-6.92535	0
0.7040	-66.6013	-0.452134	-4.2657	-6.61723	0
0.7047	-76.3632	-3.19853	-3.65107	-6.31644	0
0.7053	-74.8416	-2.58842	-3.34834	-3.8735	0
0.7060	-69.9489	-0.757188	-6.40313	-2.65569	0
0.7067	-56.5233	-0.757188	-8.22867	-3.56538	0
0.7073	-41.5761	-1.67326	-9.44875	-2.95648	0
0.7080	-31.8024	-2.28337	-8.84329	-3.2646	0
0.7087	-21.4318	-3.19853	-3.34834	-5.39942	0
0.7093	-10.4408	-2.89348	0.614627	-4.4824	0
0.7100	-5.86419	-1.97831	1.84388	-0.212749	0
0.7107	-2.8209	-2.58842	7.02693	0.704272	0
0.7113	1.45142	-4.1146	14.0447	-2.03946	0
0.7120	4.20208	-5.33482	16.1821	-2.03946	0
0.7127	4.81074	-4.41966	15.8794	1.62129	0
0.7133	5.72373	-1.67326	14.6593	2.53832	0
0.7140	7.25708	-1.67326	12.2192	1.01239	0
0.7147	8.77873	-2.58842	10.3844	0.704272	0
0.7153	7.86574	-1.06224	8.54974	-0.821651	0
0.7160	6.95275	-0.14708	5.19222	-2.34757	0
0.7167	9.08306	-1.97831	-0.293553	-0.821651	0
0.7173	11.5294	-3.80955	-10.6688	-2.65569	0
0.7180	11.5294	-1.97831	-22.5761	-5.70754	0
0.7187	12.4424	0.157975	-27.4564	-3.2646	0
0.7193	13.964	-1.3682	-21.6587	-2.03946	0
0.7200	15.4974	-2.28337	-12.5035	-5.0913	0
0.7207	19.4654	0.157975	-4.56842	-2.65569	0
0.7213	23.129	-0.757188	1.84388	-0.212749	0
0.7220	21.5957	-3.19853	5.50412	-3.56538	0
0.7227	14.8887	0.157975	5.50412	-1.73867	0
0.7233	8.77873	3.20942	3.36669	2.53832	0
0.7240	8.77873	-0.452134	3.36669	-0.821651	0
0.7247	13.6597	-2.28337	5.19222	-1.73867	0
0.7253	16.4104	1.07405	6.72421	4.06424	0
0.7260	19.4654	1.3791	3.97214	3.75612	0
0.7267	25.2593	-0.14708	-3.65107	1.62129	0
0.7273	24.6507	-0.452134	-12.5035	6.80797	0
0.7280	11.8337	-2.58842	-16.1638	10.4687	0
0.7287	-4.03822	-4.41966	-15.2464	8.33389	0
0.7293	-7.70187	-2.28337	-14.0263	7.41687	0
0.7300	0.234099	0.157975	-13.4209	8.64201	0
0.7307	-0.374559	1.07405	-13.7236	8.33389	0
0.7313	-14.7131	2.90437	-19.824	8.02577	0
0.7320	-22.6491	3.51539	-32.3367	7.72499	0
0.7327	-18.9855	1.68415	-39.9691	8.33389	0
0.7333	-14.7131	1.98921	-34.1714	9.55169	0
0.7340	-7.09321	2.59932	-21.9615	10.1679	0
0.7347	0.538429	-0.14708	-16.1638	9.55169	0
0.7353	-3.42956	-1.67326	-14.9437	8.33389	0
0.7360	-5.86419	0.157975	-12.5035	7.41687	0
0.7367	3.2891	-0.757188	-9.44875	10.1679	0
0.7373	0.538429	-0.757188	-6.40313	11.3857	0
0.7380	-18.3768	1.98921	-3.34834	5.28204	0
0.7387	-22.3448	2.59932	-1.51363	1.01239	0
0.7393	-8.0062	0.157975	-0.293553	4.67314	0
0.7400	4.20208	-0.452134	2.14661	6.49985	0
0.7407	13.6597	-0.757188	3.36669	5.59016	0
0.7413	26.781	-1.97831	1.22925	7.41687	0
0.7420	28.6187	-0.757188	-0.605454	5.59016	0
0.7427	11.2251	1.07405	1.22925	2.2302	0
0.7433	-7.70187	0.157975	3.06396	5.59016	0
0.7440	-11.3655	-1.3682	4.8895	5.59016	0
0.7447	-6.78888	-1.97831	9.46709	0.396153	0
0.7453	-7.70187	-3.19853	15.8794	4.36502	0
0.7460	-8.0062	-5.02976	18.6223	10.1679	0
0.7467	4.20208	-4.1146	14.3566	6.19906	0
0.7473	16.106	-1.3682	5.80685	6.19906	0
0.7480	12.7467	-1.3682	-0.293553	9.85981	0
0.7487	6.34409	-3.80955	-1.51363	4.36502	0
0.7493	10.6164	-3.50358	-2.43099	3.75612	0
0.7500	14.2684	-0.757188	-1.51363	11.6939	0
0.7507	2.98477	-0.14708	1.22925	7.72499	0
0.7513	-15.9422	-1.67326	0.3119	1.01239	0
0.7520	-22.9534	-2.89348	-2.12826	9.85981	0
0.7527	-15.6378	-3.19853	-1.21091	13.8287	0
0.7533	-8.31053	-1.97831	-2.12826	4.67314	0
0.7540	-4.9512	-1.06224	-5.48578	3.14722	0
0.7547	2.07178	-1.06224	-4.56842	5.59016	0
0.7553	6.95275	-1.06224	-0.605454	1.01239	0
0.7560	5.72373	-1.97831	3.97214	1.31317	0
0.7567	4.81074	-3.50358	9.46709	5.28204	0
0.7573	-9.22352	-3.19853	12.2192	0.0953702	0
0.7580	-43.0977	-2.89348	10.6872	-3.2646	0
0.7587	-62.329	-3.19853	7.94429	1.92208	0
0.7593	-51.6423	-2.28337	3.97214	1.31317	0
0.7600	-40.6631	-1.67326	-1.51363	-3.2646	0
0.7607	-39.434	-2.58842	-4.87115	-0.212749	0
0.7613	-37.3037	-3.50358	-9.44875	2.53832	0
0.7620	-37.6081	-3.80955	-13.4209	0.0953702	0
0.7627	-38.8254	-2.58842	-13.1182	-0.821651	0
0.7633	-30.5851	-0.757188	-12.5035	0.0953702	0
0.7640	-16.8552	-1.3682	-14.3382	-1.43055	0
0.7647	-10.1365	-3.19853	-11.8889	0.704272	0
0.7653	-9.83218	-3.50358	-4.2657	4.97392	0
0.7660	-7.70187	-3.19853	3.06396	4.67314	0
0.7667	-3.12523	-1.06224	5.50412	3.448	0
0.7673	-2.50486	1.07405	1.84388	3.448	0
0.7680	-4.9512	0.157975	-3.04562	1.92208	0
0.7687	-2.20053	-1.67326	-2.12826	1.62129	0
0.7693	3.2891	-0.14708	1.84388	3.75612	0
0.7700	5.11507	0.157975	4.58677	4.67314	0
0.7707	9.99605	-0.757188	8.54974	2.53832	0
0.7713	17.932	-0.452134	13.4392	2.8391	0
0.7720	21.5957	-0.757188	15.8794	6.80797	0
0.7727	22.8247	-2.89348	14.6593	7.41687	0
0.7733	26.781	-2.28337	13.742	2.8391	0
0.7740	26.4766	0.157975	13.1273	0.0953702	0
0.7747	19.161	-0.14708	4.28404	1.92208	0
0.7753	12.1381	-2.28337	-8.84329	2.8391	0
0.7760	12.4424	-1.67326	-10.3661	1.92208	0
0.7767	17.3234	0.768083	-3.04562	-0.212749	0
0.7773	18.8567	0.463029	-2.73372	-3.56538	0
0.7780	19.7697	-1.67326	-2.43099	-3.56538	0
0.7787	27.097	-1.67326	6.42148	0.0953702	0
0.7793	29.836	0.157975	9.46709	-1.12977	0
0.7800	23.129	-0.757188	5.19222	-4.4824	0
0.7807	29.836	-3.19853	9.16437	-3.2646	0
0.7813	49.0672	-3.80955	16.1821	-1.12977	0
0.7820	50.8932	-2.58842	14.962	-2.65569	0
0.7827	32.2823	-1.3682	11.3018	-2.95648	0
0.7833	7.86574	-3.19853	10.3844	-3.56538	0
0.7840	-12.5828	-4.41966	11.3018	-4.79052	0
0.7847	-11.6699	-1.67326	14.3566	-1.73867	0
0.7853	9.69172	0.157975	18.3196	1.62129	0
0.7860	24.3463	-0.14708	20.7597	0.0953702	0
0.7867	27.4013	0.157975	23.5118	1.01239	0
0.7873	28.6187	-0.757188	21.9798	3.14722	0
0.7880	17.6277	-2.89348	11.6045	1.01239	0
0.7887	4.20208	-3.80955	2.14661	0.0953702	0
0.7893	4.81074	-3.50358	1.22925	1.92208	0
0.7900	-8.61486	-3.50358	1.53198	0.0953702	0
0.7907	-51.6423	-3.19853	-2.43099	-0.821651	0
0.7913	-82.7776	-2.58842	-6.09123	-0.212749	0
0.7920	-72.0909	-1.97831	-7.62321	-2.95648	0
0.7927	-45.2397	-1.67326	-7.00858	-6.00832	0
0.7933	-39.7384	-3.19853	-4.56842	-4.18162	0
0.7940	-59.5783	-2.58842	-6.09123	-2.34757	0
0.7947	-72.6996	0.463029	-12.8063	-3.56538	0
0.7953	-62.6333	-1.67326	-16.4665	-5.70754	0
0.7960	-51.6423	-5.63987	-12.8063	-6.00832	0
0.7967	-47.37	-2.89348	-7.92594	-6.00832	0
0.7973	-36.0747	-0.14708	-5.18305	-9.06017	0
0.7980	-19.9102	-2.28337	-4.2657	-10.8942	0
0.7987	-8.0062	-1.97831	-3.34834	-8.14315	0
0.7993	2.68044	0.157975	0.00917354	-8.75939	0
0.8000	9.99605	-1.67326	3.36669	-10.8942	0
0.8007	12.4424	-5.33482	3.97214	-6.31644	0
0.8013	15.1931	-5.02976	5.50412	-2.95648	0
0.8020	16.7147	-1.67326	7.94429	-6.92535	0
0.8027	15.1931	0.463029	6.42148	-7.23346	0
0.8033	13.6597	0.157975	3.36669	-5.0913	0
0.8040	9.69172	-0.757188	8.86164	-8.14315	0
0.8047	3.2891	-1.3682	19.5396	-9.97719	0
0.8053	1.14709	-1.67326	25.0346	-5.39942	0
0.8060	6.03976	-0.757188	26.2547	-4.18162	0
0.8067	12.1381	-0.452134	29.9149	-4.18162	0
0.8073	12.1381	-1.06224	32.9697	-0.821651	0
0.8080	5.4194	-1.67326	30.5295	1.01239	0
0.8087	-0.374559	-1.97831	25.0346	0.704272	0
0.8093	-4.03822	-1.06224	17.7049	1.92208	0
0.8100	-8.31053	0.157975	9.46709	1.92208	0
0.8107	-11.3655	-1.06224	6.72421	-0.212749	0
0.8113	-10.4408	-1.97831	5.80685	1.01239	0
0.8120	-5.55986	0.768083	-0.605454	1.62129	0
0.8127	1.14709	0.157975	-8.22867	-0.821651	0
0.8133	5.72373	-4.41966	-13.4209	-1.73867	0
0.8140	8.17007	-2.58842	-24.7135	-0.821651	0
0.8147	8.4744	3.82044	-39.0518	-0.212749	0
0.8153	7.86574	3.82044	-42.712	0.704272	0
0.8160	13.964	1.98921	-33.2541	1.01239	0
0.8167	25.868	3.82044	-22.5761	-0.821651	0
0.8173	28.3143	3.51539	-19.2186	-2.34757	0
0.8180	20.074	0.157975	-18.9158	-1.43055	0
0.8187	14.5844	-0.757188	-18.9158	-1.43055	0
0.8193	13.3554	-0.14708	-23.4934	-2.95648	0
0.8200	12.4424	-1.97831	-29.8966	-2.65569	0
0.8207	14.8887	-2.58842	-29.5938	0.0953702	0
0.8213	15.1931	-0.757188	-23.4934	-0.513532	0
0.8220	6.03976	-0.757188	-18.6039	-1.73867	0
0.8227	-4.03822	-0.452134	-17.0811	0.0953702	0
0.8233	-4.9512	0.768083	-24.4016	-0.821651	0
0.8240	-1.59188	0.157975	-32.6486	-4.79052	0
0.8247	0.842758	-1.67326	-29.2911	-2.95648	0
0.8253	4.20208	-1.06224	-21.356	0.396153	0
0.8260	6.95275	0.463029	-15.2464	-1.73867	0
0.8267	8.77873	0.463029	-6.09123	-0.212749	0
0.8273	9.38739	-1.3682	0.3119	4.97392	0
0.8280	9.99605	-3.50358	0.3119	2.8391	0
0.8287	12.1381	-3.80955	2.44934	-2.95648	0
0.8293	14.5844	-1.67326	6.10958	-0.821651	0
0.8300	15.1931	-1.3682	6.42148	3.14722	0
0.8307	14.2684	-2.58842	9.16437	1.01239	0
0.8313	14.2684	-1.67326	14.962	-2.03946	0
0.8320	14.2684	-0.14708	18.6223	1.01239	0
0.8327	15.4974	0.157975	21.6771	3.448	0
0.8333	16.7147	-0.452134	23.1999	1.92208	0
0.8340	16.106	-2.58842	21.9798	3.14722	0
0.8347	16.7147	-5.33482	22.2825	5.59016	0
0.8353	17.6277	-3.50358	18.6223	1.01239	0
0.8360	15.1931	-0.452134	10.3844	-1.73867	0
0.8367	9.69172	-1.67326	6.10958	1.31317	0
0.8373	7.86574	-3.50358	9.16437	-0.821651	0
0.8380	11.5294	-1.67326	13.742	-4.4824	0
0.8387	13.6597	-0.14708	13.742	-0.513532	0
0.8393	8.77873	-1.06224	3.97214	-0.212749	0
0.8400	2.07178	-0.757188	-6.70586	-6.00832	0
0.8407	3.89776	-1.3682	-4.2657	-5.39942	0
0.8413	12.1381	-3.19853	1.84388	-2.95648	0
0.8420	14.5844	-2.89348	-0.293553	-6.00832	0
0.8427	8.17007	-1.3682	0.3119	-6.00832	0
0.8433	1.45142	-0.757188	5.80685	-5.39942	0
0.8440	0.538429	0.157975	7.02693	-9.06017	0
0.8447	5.72373	-0.452134	8.54974	-8.14315	0
0.8453	10.6164	-0.452134	14.962	-2.95648	0
0.8460	11.5294	1.07405	15.2648	-3.56538	0
0.8467	14.5844	0.463029	10.6872	-5.39942	0
0.8473	28.01	0.157975	6.42148	-3.56538	0
0.8480	41.4356	2.29426	-1.51363	-3.2646	0
0.8487	44.7949	3.51539	-10.3661	-4.18162	0
0.8493	47.8382	2.29426	-10.6688	-3.56538	0
0.8500	43.5659	2.59932	-7.62321	-3.2646	0
0.8507	7.56141	3.20942	-6.40313	-3.56538	0
0.8513	-40.347	3.51539	-7.31131	-5.39942	0
0.8520	-56.219	3.82044	-9.76065	-8.75939	0
0.8527	-47.37	2.59932	-10.9807	-8.45127	0
0.8533	-44.9354	1.3791	-9.76065	-3.8735	0
0.8540	-49.8164	2.59932	-9.44875	-1.73867	0
0.8547	-60.4913	2.90437	-8.84329	-6.00832	0
0.8553	-79.4182	1.98921	-4.87115	-10.8942	0
0.8560	-92.2352	1.98921	-1.51363	-10.5861	0
0.8567	-91.9308	3.20942	-0.90818	-8.75939	0
0.8573	-91.9308	3.82044	0.3119	-10.8942	0
0.8580	-91.0061	1.98921	0.614627	-11.5031	0
0.8587	-78.1892	-1.06224	0.3119	-8.14315	0
0.8593	-57.7523	-0.757188	2.75206	-8.75939	0
0.8600	-38.8254	3.20942	5.80685	-11.5031	0
0.8607	-25.3998	2.59932	5.80685	-9.66907	0
0.8613	-14.7131	-1.97831	7.64156	-9.06017	0
0.8620	-3.42956	-0.757188	10.3844	-12.7209	0
0.8627	5.11507	4.7356	6.42148	-11.5031	0
0.8633	6.03976	4.1255	-3.65107	-8.14315	0
0.8640	6.34409	-0.757188	-9.44875	-8.14315	0
0.8647	11.5294	-0.757188	-5.7885	-7.53425	0
0.8653	12.7467	1.07405	0.3119	-3.56538	0
0.8660	9.69172	0.768083	2.14661	-2.65569	0
0.8667	13.964	-1.3682	3.06396	-2.65569	0
0.8673	19.7697	-1.3682	9.46709	0.0953702	0
0.8680	11.2251	0.157975	18.6223	1.01239	0
0.8687	-1.59188	1.3791	25.0346	-0.821651	0
0.8693	2.68044	0.157975	28.6948	1.01239	0
0.8700	16.106	-1.3682	27.4748	4.67314	0
0.8707	17.019	-1.06224	19.5396	4.36502	0
0.8713	8.17007	0.157975	15.5767	3.75612	0
0.8720	2.68044	1.07405	16.7968	5.59016	0
0.8727	0.234099	0.157975	8.86164	5.59016	0
0.8733	-0.678888	-0.757188	-5.18305	3.75612	0
0.8740	2.98477	0.157975	-7.92594	5.28204	0
0.8747	5.72373	1.68415	-5.18305	5.89095	0
0.8753	2.37611	1.3791	-11.5862	1.92208	0
0.8760	0.538429	1.98921	-16.1638	-1.12977	0
0.8767	6.03976	0.768083	-15.2464	-0.821651	0
0.8773	10.6164	-2.58842	-16.7784	-1.12977	0
0.8780	12.1381	-2.89348	-18.9158	-2.03946	0
0.8787	17.019	-0.452134	-17.0811	-1.73867	0
0.8793	23.129	-1.67326	-14.9437	-1.73867	0
0.8800	27.7057	-3.19853	-8.84329	-0.821651	0
0.8807	32.5866	-1.67326	3.36669	2.8391	0
0.8813	33.4996	-0.757188	10.3844	4.67314	0
0.8820	31.3693	-0.757188	11.6045	2.53832	0
0.8827	32.5866	-0.452134	17.7049	1.01239	0
0.8833	28.923	-1.97831	25.64	0.704272	0
0.8840	7.86574	-2.58842	26.5574	1.01239	0
0.8847	-11.0612	-0.757188	24.42	3.448	0
0.8853	-3.73389	-1.06224	23.1999	5.59016	0
0.8860	11.5294	-1.67326	18.3196	5.59016	0
0.8867	8.4744	1.68415	11.6045	6.49985	0
0.8873	-4.9512	2.29426	8.86164	7.11609	0
0.8880	-9.52785	-0.452134	6.72421	3.75612	0
0.8887	-4.03822	-0.452134	2.14661	1.31317	0
0.8893	3.2891	0.463029	3.97214	4.97392	0
0.8900	4.50641	-1.06224	9.46709	6.80797	0
0.8907	-1.59188	-2.28337	3.06396	3.448	0
0.8913	-5.55986	-1.97831	-16.1638	3.448	0
0.8920	-3.12523	-1.06224	-30.8139	8.94279	0
0.8927	-2.20053	0.157975	-32.9514	10.1679	0
0.8933	-3.73389	-0.757188	-32.3367	6.49985	0
0.8940	-0.374559	-2.58842	-32.6486	6.49985	0
0.8947	5.11507	-0.14708	-31.7313	7.41687	0
0.8953	7.86574	2.90437	-28.071	4.06424	0
0.8960	9.69172	1.3791	-20.7414	1.92208	0
0.8967	9.99605	-0.452134	-13.4209	1.92208	0
0.8973	12.4424	1.07405	-11.8889	-1.12977	0
0.8980	15.8017	1.98921	-14.3382	-1.12977	0
0.8987	9.99605	1.07405	-21.356	2.53832	0
0.8993	3.2891	2.59932	-31.1166	1.01239	0
0.9000	6.64842	3.20942	-32.9514	-1.43055	0
0.9007	3.2891	1.68415	-23.4934	2.2302	0
0.9013	-10.4408	2.59932	-15.8611	3.75612	0
0.9020	-11.9742	3.51539	-13.1182	1.92208	0
0.9027	-0.374559	0.463029	-8.22867	4.36502	0
0.9033	12.4424	0.157975	-4.2657	3.75612	0
0.9040	22.5087	4.43055	-4.2657	0.704272	0
0.9047	7.86574	5.04066	-3.34834	6.19906	0
0.9053	-24.7911	2.29426	-0.605454	11.0776	0
0.9060	-29.3678	1.98921	-1.82553	7.11609	0
0.9067	-11.3655	3.20942	-2.43099	6.49985	0
0.9073	-8.61486	3.51539	3.97214	10.1679	0
0.9080	-12.8872	2.90437	11.9073	8.33389	0
0.9087	-10.1365	2.90437	17.0995	5.59016	0
0.9093	-8.61486	2.90437	23.5118	7.72499	0
0.9100	1.45142	3.82044	31.135	8.33389	0
0.9107	16.7147	4.1255	34.1898	6.49985	0
0.9113	13.6597	4.43055	34.7952	5.59016	0
0.9120	4.81074	5.04066	35.1071	3.448	0
0.9127	2.68044	4.7356	32.3551	1.62129	0
0.9133	-12.2785	3.20942	27.172	4.06424	0
0.9140	-32.7271	1.3791	24.7319	7.41687	0
0.9147	-28.7591	0.463029	22.2825	7.41687	0
0.9153	-14.7131	1.68415	15.2648	6.19906	0
0.9160	-19.2898	2.90437	5.19222	8.02577	0
0.9167	-29.0634	3.20942	-3.04562	8.33389	0
0.9173	-24.7911	4.43055	-7.92594	4.36502	0
0.9180	-12.2785	4.7356	-8.54057	2.8391	0
0.9187	-4.03822	2.29426	-7.92594	3.75612	0
0.9193	-0.0702298	1.68415	-7.92594	1.62129	0
0.9200	7.25708	2.29426	-6.70586	1.92208	0
0.9207	17.019	2.59932	-2.43099	7.11609	0
0.9213	18.8567	2.59932	-1.51363	5.89095	0
0.9220	16.106	2.59932	-5.18305	1.92208	0
0.9227	19.7697	2.90437	-4.2657	4.97392	0
0.9233	23.4334	3.82044	6.10958	6.19906	0
0.9240	28.01	1.68415	16.1821	0.0953702	0
0.9247	42.0443	0.157975	20.457	1.01239	0
0.9253	33.4996	1.3791	20.457	6.49985	0
0.9260	-15.9422	1.07405	17.0995	5.89095	0
0.9267	-51.9467	-1.06224	10.3844	6.80797	0
0.9273	-38.8254	-0.757188	3.36669	12.6035	0
0.9280	-11.9742	-0.757188	0.614627	11.0776	0
0.9287	-2.50486	-1.67326	3.36669	7.41687	0
0.9293	-8.91919	0.157975	9.16437	9.85981	0
0.9300	-18.6811	0.157975	11.6045	10.1679	0
0.9307	-17.4638	-2.28337	7.64156	4.97392	0
0.9313	-7.70187	-0.14708	-1.82553	6.19906	0
0.9320	-4.34254	2.90437	-10.6688	9.55169	0
0.9327	-4.9512	-0.14708	-13.4209	7.11609	0
0.9333	0.538429	-1.3682	-15.8611	6.19906	0
0.9340	7.56141	2.90437	-23.4934	10.1679	0
0.9347	9.99605	3.82044	-35.0888	8.94279	0
0.9353	12.1381	1.07405	-41.1892	3.14722	0
0.9360	20.074	0.463029	-35.0888	0.0953702	0
0.9367	29.2273	-0.452134	-20.7414	-2.34757	0
0.9373	32.2823	-1.67326	-8.84329	-3.56538	0
0.9380	37.1633	0.157975	-2.73372	-0.821651	0
0.9387	40.2183	0.768083	1.84388	1.01239	0
0.9393	18.2363	-2.58842	4.8895	-1.73867	0
0.9400	-11.9742	-3.80955	5.80685	-1.43055	0
0.9407	-14.4088	0.157975	7.32966	1.92208	0
0.9413	-3.12523	1.98921	8.54974	0.396153	0
0.9420	-3.73389	0.463029	5.80685	-2.34757	0
0.9427	-9.52785	-1.3682	-0.605454	-2.34757	0
0.9433	-11.0612	-3.50358	-6.70586	-2.95648	0
0.9440	-10.4408	-3.50358	-10.0634	-2.95648	0
0.9447	-11.9742	-1.3682	-10.0634	-0.212749	0
0.9453	-16.8552	-0.14708	-7.00858	1.01239	0
0.9460	-14.1045	-0.14708	-5.48578	1.31317	0
0.9467	-4.03822	1.07405	-6.40313	1.92208	0
0.9473	-8.61486	2.29426	-6.09123	0.0953702	0
0.9480	-22.9534	1.07405	-4.2657	-3.56538	0
0.9487	-23.2578	-1.06224	-3.96297	-3.8735	0
0.9493	-17.4638	-0.452134	-4.87115	-2.65569	0
0.9500	-16.5508	0.157975	-2.12826	-0.513532	0
0.9507	-13.1915	-2.58842	3.97214	1.31317	0
0.9513	-3.73389	-3.19853	7.32966	1.92208	0
0.9520	8.77873	0.768083	6.42148	1.01239	0
0.9527	19.7697	1.68415	2.75206	-0.821651	0
0.9533	20.6827	-0.757188	-1.21091	-2.34757	0
0.9540	16.106	0.157975	-2.12826	0.396153	0
0.9547	11.5294	1.3791	0.00917354	2.8391	0
0.9553	-0.0702298	-0.757188	4.8895	0.704272	0
0.9560	-9.22352	-0.757188	10.9991	-1.73867	0
0.9567	-2.50486	0.768083	13.1273	-2.65569	0
0.9573	9.38739	0.463029	11.3018	-5.0913	0
0.9580	18.8567	1.07405	10.6872	-4.18162	0
0.9587	25.868	1.98921	8.54974	0.0953702	0
0.9593	20.3784	0.463029	0.614627	-2.03946	0
0.9600	8.17007	-2.58842	-2.43099	-7.23346	0
0.9607	9.38739	-3.80955	5.19222	-6.92535	0
0.9613	20.6827	-2.89348	11.6045	-6.31644	0
0.9620	28.923	-1.3682	14.962	-6.92535	0
0.9627	32.5866	-1.06224	18.6223	-5.39942	0
0.9633	37.4676	-1.67326	15.8794	-4.4824	0
0.9640	39.5979	-2.28337	10.9991	-3.56538	0
0.9647	23.129	-2.58842	14.3566	-0.821651	0
0.9653	-8.91919	-1.3682	16.7968	-0.513532	0
0.9660	-28.1505	0.463029	8.54974	-2.34757	0
0.9667	-32.4228	-1.06224	-2.12826	-1.43055	0
0.9673	-38.8254	-3.50358	-7.00858	0.0953702	0
0.9680	-43.7064	-2.58842	-6.40313	-0.821651	0
0.9687	-34.5531	-2.58842	-0.605454	-0.821651	0
0.9693	-19.6058	-5.63987	5.19222	0.704272	0
0.9700	-8.91919	-5.33482	7.94429	0.396153	0
0.9707	-7.70187	-1.67326	9.46709	0.0953702	0
0.9713	-5.55986	-1.06224	7.94429	-0.212749	0
0.9720	10.6164	-2.58842	5.19222	-2.65569	0
0.9727	30.4446	-3.50358	7.32966	-2.65569	0
0.9733	38.6849	-4.1146	10.6872	1.01239	0
0.9740	38.3806	-2.89348	10.3844	0.704272	0
0.9747	29.5316	-0.757188	10.9991	-2.34757	0
0.9753	17.932	-1.06224	13.1273	-1.73867	0
0.9760	19.7697	-1.67326	9.46709	-0.821651	0
0.9767	21.5957	0.463029	-5.18305	-3.2646	0
0.9773	9.38739	1.3791	-27.7591	-5.39942	0
0.9780	3.59343	0.157975	-44.8494	-5.39942	0
0.9787	-0.0702298	1.07405	-42.712	-5.39942	0
0.9793	-33.3358	1.98921	-28.9792	-6.00832	0
0.9800	-69.0359	-0.452134	-20.4386	-4.4824	0
0.9807	-63.5463	-0.757188	-16.1638	-1.12977	0
0.9813	-35.7704	0.768083	-9.44875	-0.821651	0
0.9820	-17.7681	-0.757188	-2.73372	-3.8735	0
0.9827	-8.61486	-0.757188	1.53198	-2.34757	0
0.9833	-3.12523	1.07405	3.97214	-2.03946	0
0.9840	1.14709	-1.06224	5.80685	-9.06017	0
0.9847	6.03976	-4.41966	9.16437	-8.14315	0
0.9853	3.2891	-3.50358	11.9073	0.704272	0
0.9860	-3.73389	-2.58842	11.3018	-0.513532	0
0.9867	-1.28755	-1.97831	15.2648	-3.56538	0
0.9873	6.64842	0.463029	22.8972	2.53832	0
0.9880	12.1381	0.768083	20.457	3.75612	0
0.9887	13.3554	-0.757188	8.54974	0.0953702	0
0.9893	8.4744	1.07405	0.3119	3.448	0
0.9900	3.59343	1.98921	-3.34834	3.448	0
0.9907	8.4744	0.157975	-6.40313	-2.95648	0
0.9913	12.4424	1.07405	-10.3661	-0.821651	0
0.9920	-3.42956	1.98921	-17.6958	3.75612	0
0.9927	-37.9124	2.59932	-21.6587	1.01239	0
0.9933	-64.4593	3.51539	-14.641	0.704272	0
0.9940	-60.7956	2.90437	-6.09123	2.53832	0
0.9947	-40.6631	1.98921	-3.04562	-1.43055	0
0.9953	-28.7591	3.82044	0.00917354	-4.4824	0
0.9960	-25.0955	4.43055	2.75206	-3.2646	0
0.9967	-18.6811	2.29426	3.06396	-3.56538	0
0.9973	-11.0612	1.07405	3.36669	-5.0913	0
0.9980	-4.9512	0.768083	2.14661	-3.56538	0
0.9987	1.14709	1.68415	-1.51363	-2.03946	0
0.9993	8.17007	3.20942	-1.51363	-2.34757	0
1.0000	17.019	0.768083	2.14661	-1.12977	0
1.0007	24.955	-0.757188	4.8895	0.704272	0
1.0013	26.1723	2.29426	4.28404	-0.212749	0
1.0020	22.2043	2.29426	-7.92594	-3.56538	0
1.0027	17.019	-0.757188	-29.2911	-4.4824	0
1.0033	14.5844	-0.14708	-38.1344	-3.56538	0
1.0040	20.6827	-0.757188	-24.4016	-2.65569	0
1.0047	27.7057	-2.58842	-9.76065	-1.43055	0
1.0053	25.2593	-0.757188	-5.7885	0.396153	0
1.0060	23.7377	-1.3682	-1.82553	1.92208	0
1.0067	28.01	-2.28337	3.66942	4.36502	0
1.0073	20.6827	2.90437	1.22925	4.06424	0
1.0080	4.50641	4.43055	-2.73372	0.0953702	0
1.0087	2.07178	-0.757188	0.3119	0.0953702	0
1.0093	9.69172	-1.67326	4.8895	5.59016	0
1.0100	16.106	0.768083	4.28404	5.28204	0
1.0107	24.6507	-0.757188	-0.90818	1.92208	0
1.0113	30.1403	-0.452134	-8.84329	3.75612	0
1.0120	27.097	1.98921	-15.5583	6.49985	0
1.0127	20.6827	-0.452134	-19.5213	4.06424	0
1.0133	8.77873	-3.50358	-19.2186	1.92208	0
1.0140	-5.86419	-2.58842	-15.5583	3.448	0
1.0147	-11.0612	-1.97831	-11.5862	5.28204	0
1.0153	-12.2785	-3.50358	-7.62321	4.36502	0
1.0160	-21.4318	-1.67326	-3.34834	3.75612	0
1.0167	-34.2487	-0.14708	-4.2657	1.92208	0
1.0173	-48.283	-1.97831	-8.54057	-1.73867	0
1.0180	-59.274	-2.58842	-6.70586	-2.03946	0
1.0187	-54.6973	0.768083	-0.605454	0.0953702	0
1.0193	-38.8254	1.07405	0.3119	-2.65569	0
1.0200	-26.9214	-2.58842	-0.605454	-8.14315	0
1.0207	-16.2465	-2.89348	3.36669	-6.92535	0
1.0213	1.45142	-1.06224	10.0817	-3.2646	0
1.0220	22.2043	-2.28337	16.4849	-2.03946	0
1.0227	30.4446	-3.50358	20.7597	-1.43055	0
1.0233	14.2684	-2.89348	21.3743	-2.65569	0
1.0240	-5.86419	-2.58842	21.6771	-4.18162	0
1.0247	-4.03822	-3.19853	23.5118	-1.73867	0
1.0253	10.3121	-4.41966	23.5118	-0.821651	0
1.0260	15.1931	-5.33482	19.5396	-3.56538	0
1.0267	11.2251	-5.02976	12.8246	0.396153	0
1.0273	5.4194	-5.02976	5.80685	5.28204	0
1.0280	2.37611	-5.33482	-0.90818	1.92208	0
1.0287	5.4194	-5.94583	-3.65107	1.31317	0
1.0293	3.89776	-6.25089	-1.51363	5.89095	0
1.0300	-14.4088	-5.94583	0.614627	3.448	0
1.0307	-41.5761	-4.41966	-1.21091	-2.03946	0
1.0313	-58.361	-2.58842	-5.18305	-1.43055	0
1.0320	-51.9467	-1.67326	-5.48578	-0.821651	0
1.0327	-26.9214	-3.19853	1.84388	-3.56538	0
1.0333	-1.28755	-5.33482	9.76982	-2.95648	0
1.0340	7.25708	-6.55594	12.2192	0.0953702	0
1.0347	1.45142	-7.16605	14.6593	-0.513532	0
1.0353	1.76745	-6.861	17.0995	-3.56538	0
1.0360	15.4974	-4.41966	12.2192	-3.2646	0
1.0367	26.4766	-3.50358	3.97214	-1.73867	0
1.0373	21.9	-6.25089	2.14661	-3.2646	0
1.0380	10.6164	-7.16605	4.28404	-3.8735	0
1.0387	4.20208	-5.33482	7.64156	-1.43055	0
1.0393	1.76745	-3.50358	11.9073	-2.95648	0
1.0400	2.37611	-1.67326	12.5219	-6.31644	0
1.0407	4.20208	-0.452134	8.86164	-5.0913	0
1.0413	5.4194	-2.58842	5.80685	-4.79052	0
1.0420	4.20208	-3.50358	1.53198	-6.31644	0
1.0427	1.76745	0.157975	-6.09123	-3.56538	0
1.0433	-1.28755	1.3791	-10.0634	-3.2646	0
1.0440	-3.73389	-0.757188	-8.84329	-9.66907	0
1.0447	-8.91919	-0.14708	-8.84329	-10.5861	0
1.0453	-20.5188	2.90437	-7.92594	-5.39942	0
1.0460	-26.0084	1.3791	-2.73372	-3.8735	0
1.0467	-16.8552	-1.67326	2.44934	-1.73867	0
1.0473	-4.03822	0.157975	6.42148	4.06424	0
1.0480	4.50641	3.51539	10.3844	4.36502	0
1.0487	12.7467	3.51539	14.962	0.704272	0
1.0493	19.7697	1.07405	18.9342	1.92208	0
1.0500	20.6827	-0.14708	19.2369	3.75612	0
1.0507	17.019	-1.06224	14.962	1.62129	0
1.0513	17.019	-0.757188	14.3566	1.31317	0
1.0520	23.7377	1.07405	18.3196	2.8391	0
1.0527	23.129	0.768083	15.2648	1.62129	0
1.0533	16.106	-1.3682	4.58677	0.0953702	0
1.0540	21.5957	-0.757188	-4.2657	1.92208	0
1.0547	23.7377	1.98921	-8.84329	3.75612	0
1.0553	-2.20053	1.68415	-10.6688	3.14722	0
1.0560	-24.7911	-0.757188	-7.00858	0.396153	0
1.0567	-12.5828	-1.67326	-3.65107	-2.03946	0
1.0573	8.17007	-2.28337	-3.34834	-0.821651	0
1.0580	16.7147	-2.89348	0.3119	1.31317	0
1.0587	20.6827	-0.14708	7.02693	1.01239	0
1.0593	24.3463	2.29426	8.24701	0.396153	0
1.0600	27.7057	0.157975	6.10958	2.8391	0
1.0607	32.2823	-2.28337	10.3844	3.448	0
1.0613	39.914	-0.757188	18.0168	0.704272	0
1.0620	49.0672	1.98921	22.2825	0.704272	0
1.0627	46.3166	1.68415	23.1999	3.448	0
1.0633	32.5866	0.157975	18.0168	3.14722	0
1.0640	24.955	0.157975	6.42148	1.92208	0
1.0647	9.69172	0.768083	-0.605454	2.2302	0
1.0653	-23.5621	0.768083	0.3119	2.8391	0
1.0660	-43.0977	1.98921	-1.51363	4.06424	0
1.0667	-37.3037	5.04066	-8.54057	6.49985	0
1.0673	-29.3678	4.7356	-13.7236	5.59016	0
1.0680	-19.9102	2.29426	-19.5213	1.01239	0
1.0687	1.76745	1.98921	-23.4934	0.704272	0
1.0693	16.7147	1.98921	-18.9158	3.14722	0
1.0700	-1.28755	0.157975	-12.2008	4.36502	0
1.0707	-44.6194	0.768083	-12.8063	4.67314	0
1.0713	-68.4273	1.07405	-18.9158	6.19906	0
1.0720	-48.283	-1.3682	-20.7414	6.49985	0
1.0727	-21.1275	-1.67326	-16.1638	4.97392	0
1.0733	-16.8552	-0.14708	-12.5035	5.59016	0
1.0740	-21.4318	-1.06224	-16.1638	6.80797	0
1.0747	-19.6058	-2.28337	-24.4016	4.67314	0
1.0753	-13.4958	-1.67326	-27.1537	1.62129	0
1.0760	-8.31053	-1.97831	-24.4016	2.2302	0
1.0767	-12.5828	-3.50358	-19.824	2.53832	0
1.0773	-22.3448	-2.89348	-16.1638	1.62129	0
1.0780	-25.0955	-1.3682	-13.7236	4.06424	0
1.0787	-20.5188	0.157975	-11.2835	4.36502	0
1.0793	-12.5828	0.157975	-12.5035	0.704272	0
1.0800	-8.31053	-2.58842	-18.9158	1.01239	0
1.0807	-15.9422	-5.33482	-24.4016	3.14722	0
1.0813	-22.9534	-4.41966	-25.9336	0.396153	0
1.0820	-13.4958	-1.3682	-24.7135	-1.12977	0
1.0827	-1.28755	-1.06224	-21.356	-0.212749	0
1.0833	2.37611	-2.89348	-20.4386	-1.12977	0
1.0840	9.08306	-0.757188	-21.356	0.704272	0
1.0847	17.6277	1.98921	-15.5583	5.28204	0
1.0853	9.69172	-0.14708	-7.92594	5.28204	0
1.0860	-11.3655	-1.67326	-5.48578	4.06424	0
1.0867	-18.6811	-0.14708	-1.82553	6.49985	0
1.0873	-2.20053	-1.67326	4.28404	7.41687	0
1.0880	13.3554	-4.1146	9.46709	5.59016	0
1.0887	4.20208	-1.67326	13.742	5.59016	0
1.0893	-11.6699	-1.67326	10.0817	4.97392	0
1.0900	-9.22352	-3.50358	-0.293553	3.14722	0
1.0907	-0.0702298	-0.757188	-2.43099	4.97392	0
1.0913	1.45142	2.90437	1.22925	7.41687	0
1.0920	4.81074	0.157975	-0.90818	5.28204	0
1.0927	13.3554	-2.89348	-2.12826	3.14722	0
1.0933	17.932	-2.89348	4.58677	5.59016	0
1.0940	20.074	-2.58842	11.3018	6.49985	0
1.0947	24.3463	-1.67326	14.962	2.2302	0
1.0953	21.9	0.157975	17.0995	1.01239	0
1.0960	5.4194	0.157975	17.7049	2.53832	0
1.0967	-14.1045	-0.757188	18.6223	-0.821651	0
1.0973	-19.2898	-1.06224	18.6223	-5.39942	0
1.0980	-10.7452	-1.06224	19.8424	-2.03946	0
1.0987	-5.55986	-2.58842	23.1999	0.704272	0
1.0993	-7.39754	-2.89348	23.1999	-2.34757	0
1.1000	-2.50486	-1.06224	22.5944	-0.821651	0
1.1007	11.8337	-0.14708	25.9519	2.8391	0
1.1013	23.7377	-0.14708	26.8601	-1.12977	0
1.1020	29.836	1.98921	25.64	-3.2646	0
1.1027	37.1633	2.90437	25.9519	1.01239	0
1.1033	41.1313	0.463029	18.3196	-0.513532	0
1.1040	33.4996	-0.757188	-0.293553	-6.00832	0
1.1047	25.5637	-0.757188	-13.4209	-4.4824	0
1.1053	23.129	-1.67326	-17.0811	0.0953702	0
1.1060	9.38739	0.157975	-15.2464	1.01239	0
1.1067	-11.6699	2.90437	-6.70586	1.92208	0
1.1073	-12.5828	0.463029	2.14661	5.28204	0
1.1080	5.11507	-0.757188	1.22925	6.80797	0
1.1087	11.5294	1.3791	-4.2657	6.49985	0
1.1093	1.45142	0.157975	-8.84329	5.59016	0
1.1100	-3.12523	-2.58842	-12.2008	3.75612	0
1.1107	2.07178	-0.14708	-11.5862	1.92208	0
1.1113	2.07178	1.07405	-10.6688	2.53832	0
1.1120	-6.78888	-1.97831	-13.4209	4.67314	0
1.1127	-11.3655	-2.58842	-13.4209	3.14722	0
1.1133	-7.39754	-0.757188	-6.70586	0.0953702	0
1.1140	-2.20053	-0.14708	-5.18305	0.704272	0
1.1147	1.14709	1.07405	-13.1182	1.01239	0
1.1153	2.98477	2.90437	-21.0441	-2.65569	0
1.1160	6.95275	3.51539	-23.1815	-5.39942	0
1.1167	14.2684	4.43055	-18.9158	-6.31644	0
1.1173	8.77873	2.90437	-12.5035	-6.00832	0
1.1180	-12.2785	-0.757188	-13.4209	-4.79052	0
1.1187	-22.0405	-1.67326	-20.1359	-4.4824	0
1.1193	-11.3655	-1.67326	-18.9158	-4.79052	0
1.1200	-3.73389	-2.58842	-10.6688	-3.56538	0
1.1207	-4.9512	0.157975	-7.00858	-3.2646	0
1.1213	-2.50486	2.90437	-6.70586	-5.39942	0
1.1220	3.2891	-0.452134	-3.96297	-5.0913	0
1.1227	9.38739	-3.80955	-0.293553	-4.18162	0
1.1233	16.106	-1.67326	3.66942	-6.00832	0
1.1240	17.932	-0.757188	6.72421	-6.31644	0
1.1247	15.1931	-2.58842	8.54974	-2.03946	0
1.1253	13.964	-1.97831	10.3844	-1.12977	0
1.1260	5.11507	0.463029	11.3018	-2.95648	0
1.1267	-15.9422	2.90437	7.94429	0.396153	0
1.1273	-31.8024	4.43055	7.32966	2.8391	0
1.1280	-31.4981	3.20942	13.1273	-2.65569	0
1.1287	-21.4318	-1.06224	18.9342	-3.56538	0
1.1293	-12.2785	-2.28337	22.2825	1.01239	0
1.1300	-7.39754	1.98921	26.5574	-0.821651	0
1.1307	-4.9512	3.20942	28.9976	-3.8735	0
1.1313	-1.89621	-0.452134	27.4748	0.704272	0
1.1320	0.538429	-0.757188	25.9519	1.01239	0
1.1327	2.98477	2.59932	29.6122	-1.73867	0
1.1333	6.64842	2.90437	34.4925	2.8391	0
1.1340	7.25708	1.98921	37.5473	4.67314	0
1.1347	4.81074	2.90437	39.3728	-0.821651	0
1.1353	7.25708	2.29426	40.2902	-1.12977	0
1.1360	13.964	1.3791	40.5929	0.0953702	0
1.1367	17.6277	0.768083	39.9875	-2.34757	0
1.1373	19.7697	-1.3682	34.1898	-0.821651	0
1.1380	23.129	-1.06224	21.9798	0.0953702	0
1.1387	23.7377	3.20942	10.0817	-2.34757	0
1.1393	22.2043	3.82044	1.22925	-1.43055	0
1.1400	20.6827	-0.452134	-2.43099	-1.43055	0
1.1407	20.6827	-1.06224	1.22925	-4.4824	0
1.1413	20.3784	-0.14708	2.14661	-3.56538	0
1.1420	12.4424	-0.757188	-6.40313	-0.821651	0
1.1427	-4.9512	-0.757188	-14.3382	-0.821651	0
1.1433	-14.1045	0.463029	-17.9985	-0.513532	0
1.1440	-3.12523	0.157975	-21.6587	0.396153	0
1.1447	10.6164	-1.67326	-24.0989	0.0953702	0
1.1453	6.03976	-1.3682	-27.7591	0.396153	0
1.1460	-11.3655	0.157975	-34.4742	1.01239	0
1.1467	-18.9855	1.07405	-33.2541	3.14722	0
1.1473	-11.3655	0.157975	-23.7962	4.67314	0
1.1480	-4.34254	-0.452134	-17.0811	1.92208	0
1.1487	-8.61486	-0.14708	-11.2835	1.92208	0
1.1493	-13.1915	0.768083	-1.82553	7.11609	0
1.1500	-8.61486	3.82044	4.58677	7.41687	0
1.1507	-3.12523	6.56684	4.8895	4.36502	0
1.1513	-2.20053	5.95673	3.06396	5.59016	0
1.1520	-2.50486	2.90437	2.44934	5.59016	0
1.1527	-5.86419	1.98921	7.64156	2.2302	0
1.1533	-11.9742	3.20942	13.4392	4.67314	0
1.1540	-15.3335	2.59932	14.0447	6.49985	0
1.1547	-18.6811	1.68415	10.3844	3.75612	0
1.1553	-27.8344	3.82044	4.8895	1.92208	0
1.1560	-41.5761	4.7356	1.84388	2.53832	0
1.1567	-51.6423	1.98921	4.8895	0.396153	0
1.1573	-44.9354	1.07405	6.10958	0.704272	0
1.1580	-22.9534	2.29426	0.00917354	2.8391	0
1.1587	-6.16852	1.07405	-4.87115	1.31317	0
1.1593	-2.8209	1.07405	0.00917354	-0.513532	0
1.1600	-3.73389	4.7356	7.32966	2.8391	0
1.1607	-8.61486	3.82044	8.24701	4.67314	0
1.1613	-10.7452	0.768083	1.22925	0.0953702	0
1.1620	-0.374559	2.90437	-6.09123	-0.821651	0
1.1627	10.6164	5.04066	-8.54057	2.53832	0
1.1633	12.4424	2.90437	-7.62321	0.0953702	0
1.1640	10.6164	0.157975	-10.9807	-2.65569	0
1.1647	4.20208	-0.757188	-22.8788	1.62129	0
1.1653	-2.20053	-1.3682	-36.9143	5.59016	0
1.1660	1.14709	-1.06224	-42.1066	5.59016	0
1.1667	6.34409	0.157975	-36.9143	7.41687	0
1.1673	4.81074	1.07405	-27.7591	8.33389	0
1.1680	1.45142	1.07405	-20.7414	7.72499	0
1.1687	2.07178	0.768083	-17.9985	8.33389	0
1.1693	8.4744	1.07405	-16.1638	6.80797	0
1.1700	2.37611	0.157975	-11.5862	3.75612	0
1.1707	-35.1617	-2.58842	-4.56842	4.67314	0
1.1713	-70.2649	-3.50358	-0.90818	4.67314	0
1.1720	-66.297	-1.3682	-1.82553	1.62129	0
1.1727	-48.283	-0.757188	-4.2657	1.01239	0
1.1733	-41.5761	-2.28337	-3.96297	2.8391	0
1.1740	-36.3908	-1.67326	1.84388	2.53832	0
1.1747	-39.7384	0.463029	3.97214	2.2302	0
1.1753	-52.251	-0.757188	-2.12826	1.01239	0
1.1760	-47.9787	-5.02976	-5.18305	-4.4824	0
1.1767	-27.5301	-6.55594	1.22925	-8.14315	0
1.1773	-9.22352	-5.63987	4.8895	-6.92535	0
1.1780	11.5294	-5.94583	-0.293553	-6.92535	0
1.1787	27.097	-5.02976	-6.09123	-8.14315	0
1.1793	28.01	-2.89348	-9.76065	-5.39942	0
1.1800	31.3693	-4.41966	-12.5035	-2.34757	0
1.1807	42.3486	-6.861	-11.5862	-4.4824	0
1.1813	42.9572	-6.25089	-5.18305	-7.23346	0
1.1820	38.9893	-5.94583	1.22925	-7.23346	0
1.1827	41.7399	-6.861	7.32966	-8.75939	0
1.1833	44.7949	-6.25089	13.1273	-11.5031	0
1.1840	40.2183	-5.33482	16.7968	-9.06017	0
1.1847	19.4654	-5.33482	16.7968	-4.18162	0
1.1853	-9.52785	-6.25089	13.4392	-5.70754	0
1.1860	-17.4638	-5.02976	10.3844	-6.31644	0
1.1867	-11.9742	-1.3682	8.24701	0.0953702	0
1.1873	-24.7911	1.07405	3.36669	0.704272	0
1.1880	-45.544	-1.97831	-3.34834	-7.23346	0
1.1887	-47.9787	-5.63987	-8.22867	-7.84237	0
1.1893	-37.9124	-4.72471	-11.8889	-1.73867	0
1.1900	-27.8344	-2.58842	-14.3382	-2.65569	0
1.1907	-17.7681	-2.89348	-12.5035	-5.70754	0
1.1913	-10.4408	-5.33482	-10.3661	-2.03946	0
1.1920	-10.4408	-5.63987	-9.44875	1.01239	0
1.1927	-13.1915	-2.58842	-3.96297	-2.03946	0
1.1933	-10.7452	-0.757188	6.72421	-5.39942	0
1.1940	-4.34254	-1.06224	14.3566	-6.61723	0
1.1947	-0.374559	-1.67326	15.8794	-7.23346	0
1.1953	4.20208	-0.757188	13.1273	-6.31644	0
1.1960	16.106	-1.67326	9.16437	-4.79052	0
1.1967	25.2593	-2.89348	5.80685	-5.39942	0
1.1973	25.868	-2.58842	3.97214	-6.31644	0
1.1980	24.6507	0.157975	5.80685	-6.00832	0
1.1987	22.5087	3.82044	8.86164	-6.31644	0
1.1993	19.161	5.34571	7.94429	-6.61723	0
1.2000	21.5957	3.51539	6.72421	-4.79052	0
1.2007	29.5316	2.29426	10.3844	-4.4824	0
1.2013	32.2823	3.82044	12.2192	-7.23346	0
1.2020	21.5957	4.7356	9.16437	-7.23346	0
1.2027	0.538429	3.51539	8.54974	-5.39942	0
1.2033	-10.4408	1.3791	12.2192	-6.00832	0
1.2040	2.37611	0.157975	14.6593	-5.39942	0
1.2047	16.4104	1.68415	15.2648	-2.34757	0
1.2053	10.6164	1.98921	14.0447	-2.65569	0
1.2060	0.538429	1.07405	10.9991	-3.56538	0
1.2067	3.2891	0.157975	8.24701	-0.821651	0
1.2073	7.56141	1.07405	5.80685	1.01239	0
1.2080	1.45142	1.98921	5.50412	0.0953702	0
1.2087	-12.5828	1.98921	7.02693	1.31317	0
1.2093	-26.9214	0.157975	1.84388	3.14722	0
1.2100	-31.8024	-1.06224	-10.6688	1.92208	0
1.2107	-23.2578	0.157975	-18.3012	0.396153	0
1.2113	-12.8872	0.463029	-21.356	1.92208	0
1.2120	-8.31053	0.157975	-26.2363	2.8391	0
1.2127	-0.374559	-0.757188	-28.9792	0.396153	0
1.2133	10.3121	-2.28337	-25.0162	-0.212749	0
1.2140	14.8887	-1.97831	-16.1638	1.01239	0
1.2147	17.019	-1.06224	-6.40313	-0.821651	0
1.2153	23.4334	-1.97831	1.53198	-2.65569	0
1.2160	29.5316	-2.28337	5.80685	-0.513532	0
1.2167	30.1403	-0.452134	5.50412	-1.43055	0
1.2173	25.2593	0.768083	2.14661	-3.2646	0
1.2180	22.5087	0.768083	0.00917354	0.0953702	0
1.2187	31.6737	0.463029	2.44934	-0.212749	0
1.2193	42.0443	-0.757188	8.54974	-3.8735	0
1.2200	34.4126	-2.28337	8.54974	-0.212749	0
1.2207	16.106	-2.28337	-7.00858	2.2302	0
1.2213	1.45142	0.157975	-29.5938	-4.4824	0
1.2220	-15.0175	1.98921	-39.6664	-4.79052	0
1.2227	-29.6721	1.68415	-34.4742	3.14722	0
1.2233	-30.8894	1.07405	-27.1537	1.92208	0
1.2240	-20.2145	2.59932	-21.356	-3.2646	0
1.2247	-7.09321	2.59932	-14.9437	-0.821651	0
1.2253	-0.983218	0.463029	-10.6688	1.01239	0
1.2260	-4.34254	0.463029	-6.09123	1.31317	0
1.2267	-8.31053	0.768083	-2.43099	5.89095	0
1.2273	-7.09321	0.157975	-5.18305	8.33389	0
1.2280	-6.16852	1.3791	-8.84329	7.41687	0
1.2287	-4.34254	2.29426	-3.65107	8.94279	0
1.2293	0.538429	-0.14708	0.3119	9.25091	0
1.2300	4.20208	-1.06224	-0.605454	5.89095	0
1.2307	5.72373	-0.757188	4.58677	6.49985	0
1.2313	9.69172	-2.58842	14.962	8.94279	0
1.2320	15.1931	-2.58842	20.7597	9.25091	0
1.2327	18.8567	1.07405	23.8145	8.33389	0
1.2333	17.932	2.29426	25.9519	7.41687	0
1.2340	16.4104	1.98921	27.7775	7.72499	0
1.2347	20.987	2.90437	32.667	7.72499	0
1.2353	24.6507	3.51539	35.1071	5.28204	0
1.2360	22.2043	1.3791	31.4377	2.8391	0
1.2367	23.4334	-1.3682	28.3921	2.2302	0
1.2373	28.01	-1.3682	25.3373	2.8391	0
1.2380	25.868	1.3791	19.5396	5.59016	0
1.2387	21.5957	2.59932	15.8794	6.80797	0
1.2393	26.781	0.157975	11.6045	4.36502	0
1.2400	35.3256	-0.757188	0.614627	4.97392	0
1.2407	38.9893	1.98921	-7.92594	7.41687	0
1.2413	37.1633	2.59932	-8.54057	3.448	0
1.2420	36.2503	-0.452134	-8.54057	1.62129	0
1.2427	39.914	-2.58842	-10.6688	5.59016	0
1.2433	34.4126	-1.97831	-12.2008	4.97392	0
1.2440	13.051	0.768083	-9.44875	1.92208	0
1.2447	-5.55986	3.51539	-0.605454	4.67314	0
1.2453	-17.7681	2.29426	8.54974	5.59016	0
1.2460	-32.4228	-0.14708	10.0817	4.67314	0
1.2467	-37.9124	1.98921	3.97214	8.94279	0
1.2473	-32.7271	5.04066	-4.2657	10.7768	0
1.2480	-33.6401	3.20942	-12.8063	4.97392	0
1.2487	-30.8894	0.463029	-20.7414	1.92208	0
1.2493	-11.9742	1.07405	-27.7591	5.28204	0
1.2500	4.50641	0.768083	-34.4742	6.19906	0
1.2507	5.11507	-2.58842	-36.0061	4.97392	0
1.2513	2.07178	-3.50358	-31.1166	5.59016	0
1.2520	12.1381	-0.452134	-26.2363	6.80797	0
1.2527	28.923	1.3791	-22.2734	7.41687	0
1.2533	18.8567	0.157975	-18.6039	6.49985	0
1.2540	-12.5828	-1.3682	-16.7784	4.36502	0
1.2547	-18.0725	-1.06224	-16.1638	2.53832	0
1.2553	-7.70187	-0.452134	-14.3382	4.67314	0
1.2560	-31.4981	-1.67326	-12.2008	5.28204	0
1.2567	-70.2649	-3.80955	-9.44875	0.704272	0
1.2573	-79.1139	-2.28337	-4.2657	-2.03946	0
1.2580	-65.6766	-0.14708	5.19222	-0.212749	0
1.2587	-48.8917	-1.67326	15.5767	-0.821651	0
1.2593	-34.2487	-4.1146	17.7049	-1.73867	0
1.2600	-33.0314	-3.19853	17.7049	1.31317	0
1.2607	-46.1527	-0.757188	25.3373	-0.821651	0
1.2613	-55.306	-2.58842	32.3551	-4.4824	0
1.2620	-50.7293	-5.02976	28.9976	-0.513532	0
1.2627	-38.2167	-5.33482	23.1999	2.8391	0
1.2633	-21.1275	-6.25089	22.2825	-1.73867	0
1.2640	-4.03822	-7.77616	23.1999	-1.73867	0
1.2647	1.45142	-6.55594	25.64	2.8391	0
1.2653	-6.78888	-4.41966	26.8601	1.92208	0
1.2660	-18.3768	-4.41966	25.9519	0.704272	0
1.2667	-22.3448	-5.02976	25.0346	3.14722	0
1.2673	-16.8552	-3.50358	19.5396	2.2302	0
1.2680	-10.4408	-3.50358	8.86164	0.0953702	0
1.2687	-12.8872	-3.80955	2.14661	1.62129	0
1.2693	-15.6378	-3.80955	2.14661	2.2302	0
1.2700	-5.25553	-4.41966	5.19222	1.01239	0
1.2707	5.4194	-3.50358	8.54974	2.8391	0
1.2713	2.37611	-0.14708	2.75206	2.53832	0
1.2720	-3.12523	0.463029	-11.5862	-2.65569	0
1.2727	-1.28755	-2.58842	-14.9437	-5.39942	0
1.2733	3.2891	-3.80955	-7.92594	-2.34757	0
1.2740	6.95275	-2.28337	-11.8889	-1.43055	0
1.2747	11.5294	-1.67326	-22.5761	-5.39942	0
1.2753	17.019	-1.97831	-17.9985	-4.4824	0
1.2760	24.6507	-1.67326	-3.34834	-0.513532	0
1.2767	30.749	-3.19853	-1.51363	-2.95648	0
1.2773	35.3256	-5.94583	-12.5035	-6.00832	0
1.2780	38.0763	-5.33482	-19.824	-2.95648	0
1.2787	25.2593	-3.19853	-21.6587	-3.56538	0
1.2793	-1.28755	-4.41966	-21.6587	-6.92535	0
1.2800	-11.6699	-5.02976	-16.4665	-3.2646	0
1.2807	-2.8209	-1.06224	-7.31131	-0.212749	0
1.2813	5.11507	-0.757188	-1.51363	-5.0913	0
1.2820	12.7467	-5.33482	3.36669	-7.53425	0
1.2827	15.1931	-4.41966	10.0817	-7.23346	0
1.2833	-6.47285	-0.14708	9.16437	-9.06017	0
1.2840	-31.8024	-2.58842	3.06396	-8.75939	0
1.2847	-32.4228	-5.33482	4.8895	-5.39942	0
1.2853	-22.3448	-3.80955	10.0817	-2.95648	0
1.2860	-15.9422	-4.1146	10.3844	-0.821651	0
1.2867	-7.09321	-5.63987	13.742	1.62129	0
1.2873	0.842758	-4.1146	20.457	0.0953702	0
1.2880	6.03976	-1.97831	18.3196	-2.03946	0
1.2887	11.5294	-1.06224	10.0817	-1.12977	0
1.2893	13.3554	0.157975	6.42148	1.01239	0
1.2900	13.3554	-0.452134	3.06396	2.8391	0
1.2907	15.4974	-1.67326	0.926528	3.448	0
1.2913	17.932	-1.06224	7.02693	3.75612	0
1.2920	23.4334	-0.757188	13.1273	3.75612	0
1.2927	29.2273	-1.67326	11.3018	3.14722	0
1.2933	26.4766	-1.06224	13.1273	1.01239	0
1.2940	24.3463	0.157975	15.2648	0.0953702	0
1.2947	28.923	0.463029	8.24701	1.62129	0
1.2953	30.1403	1.07405	2.14661	1.92208	0
1.2960	28.923	1.07405	3.97214	-0.821651	0
1.2967	25.2593	-1.06224	4.8895	-3.56538	0
1.2973	16.4104	-3.50358	9.46709	-3.56538	0
1.2980	18.5524	-1.97831	21.3743	-2.65569	0
1.2987	32.2823	0.157975	29.6122	-1.73867	0
1.2993	29.836	0.157975	32.0523	-0.821651	0
1.3000	13.6597	1.98921	25.9519	1.01239	0
1.3007	8.4744	4.1255	2.75206	0.396153	0
1.3013	16.4104	1.07405	-20.1359	-1.73867	0
1.3020	32.891	-1.97831	-20.7414	-0.212749	0
1.3027	46.9252	0.157975	-12.8063	1.92208	0
1.3033	42.0443	1.07405	-14.3382	-0.513532	0
1.3040	24.6507	-0.14708	-18.3012	-0.821651	0
1.3047	9.69172	1.68415	-24.4016	3.14722	0
1.3053	-1.89621	2.29426	-37.2262	3.14722	0
1.3060	-6.47285	0.157975	-41.1892	1.62129	0
1.3067	-12.2785	1.98921	-31.4285	4.06424	0
1.3073	-33.6401	4.7356	-27.1537	4.67314	0
1.3080	-49.8164	3.51539	-35.3915	1.62129	0
1.3087	-40.9674	0.768083	-39.9691	1.01239	0
1.3093	-32.4228	0.157975	-33.5568	3.75612	0
1.3100	-34.2487	0.157975	-22.8788	5.59016	0
1.3107	-26.9214	0.463029	-12.5035	5.59016	0
1.3113	-12.5828	1.07405	-6.09123	4.06424	0
1.3120	-9.22352	0.157975	-4.87115	2.8391	0
1.3127	-12.8872	-1.97831	-4.2657	2.8391	0
1.3133	-8.0062	-3.19853	-2.12826	2.8391	0
1.3140	5.72373	-1.3682	-2.43099	1.62129	0
1.3147	17.019	1.07405	-5.48578	0.704272	0
1.3153	19.4654	1.07405	-7.62321	1.01239	0
1.3160	22.2043	1.3791	-4.2657	-0.212749	0
1.3167	28.6187	2.90437	4.28404	-3.8735	0
1.3173	33.4996	1.98921	13.1273	-5.39942	0
1.3180	39.914	1.07405	20.457	-2.65569	0
1.3187	40.5226	3.82044	27.7775	-0.821651	0
1.3193	16.7147	4.7356	29.6122	-2.95648	0
1.3200	-11.6699	2.29426	25.64	-5.39942	0
1.3207	-11.3655	1.3791	22.8972	-5.70754	0
1.3213	1.45142	1.98921	18.3196	-4.4824	0
1.3220	1.45142	1.98921	5.50412	-2.65569	0
1.3227	2.37611	2.59932	-4.2657	-2.65569	0
1.3233	8.77873	2.59932	-2.43099	-4.4824	0
1.3240	6.03976	1.3791	-0.90818	-2.65569	0
1.3247	-1.28755	1.98921	-5.7885	1.01239	0
1.3253	-4.9512	3.82044	-8.84329	-0.513532	0
1.3260	-10.4408	4.7356	-10.6688	-0.821651	0
1.3267	-15.0175	3.82044	-17.9985	2.8391	0
1.3273	-11.3655	1.98921	-28.071	3.14722	0
1.3280	-4.03822	1.07405	-35.3915	0.396153	0
1.3287	-5.86419	1.98921	-37.8317	1.92208	0
1.3293	-24.4868	1.98921	-31.7313	2.53832	0
1.3300	-50.425	4.1255	-20.7414	-0.821651	0
1.3307	-60.7956	8.09302	-12.8063	1.01239	0
1.3313	-53.7843	9.00818	-6.09123	3.75612	0
1.3320	-43.7064	5.65167	0.614627	-1.12977	0
1.3327	-28.7591	1.98921	6.10958	-4.4824	0
[truncated: 45,556 more rows]
