# Supplementary material for: Identification of Haptic Based Guiding Using Hard Reins
Source: PLoS One. 2015 Jul 22;10(7):e0132020. doi: 10.1371/journal.pone.0132020 (PMC4511788; doi:10.1371/journal.pone.0132020)
Supplement: S4 File — (ZIP) [file pone.0132020.s004.zip › EMGData2/Subject10/T2/t2.txt]

0.0000	8.63123	-13.6913	13.7684	70.7712	0
0.0007	26.339	-14.3012	25.979	88.477	0
0.0013	44.6493	-12.4694	33.9135	104.657	0
0.0020	51.9707	-10.0278	38.4878	118.686	0
0.0027	51.3552	-7.89333	40.9324	124.788	0
0.0033	54.7081	-7.89333	39.7101	125.101	0
0.0040	58.991	-9.11304	39.4035	124.488	0
0.0047	58.0742	-6.97636	42.1506	120.825	0
0.0053	56.8561	-3.61995	38.4878	111.672	0
0.0060	52.5732	-3.61995	23.841	91.5279	0
0.0067	37.9303	-3.01009	9.19415	61.0056	0
0.0073	21.1393	-0.568476	-0.571786	33.5472	0
0.0080	10.4649	-1.17834	-12.7782	12.4906	0
0.0087	-3.57561	-2.09313	-25.5978	-14.6679	0
0.0093	-23.7195	-0.263546	-33.5323	-47.9413	0
0.0100	-39.2793	1.26328	-43.9074	-77.2381	0
0.0107	-51.4861	0.0413833	-55.1981	-102.871	0
0.0113	-67.6615	-0.873406	-58.8608	-125.753	0
0.0120	-80.7852	-0.568476	-61.3012	-138.57	0
0.0127	-87.1898	-0.568476	-68.9333	-144.072	0
0.0133	-91.1584	-2.39806	-74.1208	-147.735	0
0.0140	-93.9088	-5.1446	-72.5961	-147.123	0
0.0147	-91.7739	-5.1446	-68.3201	-142.233	0
0.0153	-85.3562	-4.83967	-60.0831	-133.993	0
0.0160	-75.2973	-6.97636	-46.0453	-114.775	0
0.0167	-61.5581	-7.58622	-28.3448	-85.1653	0
0.0173	-47.8188	-6.06157	-12.4757	-58.9195	0
0.0180	-35.0095	-5.75664	-0.878396	-39.7012	0
0.0187	-20.0522	-7.28129	7.66525	-14.6679	0
0.0193	-1.44072	-7.89333	14.6841	17.9796	0
0.0200	17.1839	-6.06157	21.703	47.2764	0
0.0207	32.1281	-2.70516	30.5533	67.1205	0
0.0213	41.8988	-1.48327	35.7408	82.9879	0
0.0220	51.9707	-0.568476	38.7944	96.1043	0
0.0227	61.1259	2.78793	48.5604	104.344	0
0.0233	63.8632	4.00983	53.1388	106.183	0
0.0240	62.3439	2.17807	43.6753	102.206	0
0.0247	64.1776	3.39997	38.4878	94.8788	0
0.0253	64.7801	5.53448	43.3729	85.726	0
0.0260	54.4069	4.61969	39.4035	66.8076	0
0.0267	34.8785	5.53448	26.588	37.2109	0
0.0273	18.7032	9.50292	15.5998	10.3523	0
0.0280	7.71441	10.1128	1.86866	-11.9299	0
0.0287	-7.54414	9.19799	-14.3071	-38.4756	0
0.0293	-27.3737	11.6396	-27.1225	-69.6108	0
0.0300	-46.2995	14.0812	-40.2446	-97.682	0
0.0307	-63.3917	13.7763	-53.9799	-123.315	0
0.0313	-79.8683	12.2495	-63.1326	-143.759	0
0.0320	-90.8571	10.4177	-68.6267	-155.05	0
0.0327	-95.7425	9.50292	-68.6267	-159.939	0
0.0333	-98.1786	9.50292	-60.6922	-163.903	0
0.0340	-100.012	8.28102	-53.9799	-164.815	0
0.0347	-99.0954	7.67116	-49.4015	-160.552	0
0.0353	-96.345	8.58813	-42.076	-151.699	0
0.0360	-90.2415	6.45144	-32.9233	-136.444	0
0.0367	-78.349	3.09504	-22.8507	-110.199	0
0.0373	-61.2568	4.00983	-12.4757	-81.5016	0
0.0380	-44.1647	5.84158	-3.31884	-59.2324	0
0.0387	-28.9061	3.7049	6.44709	-35.7246	0
0.0393	-12.4295	2.483	19.5692	-4.90235	0
0.0400	6.79758	4.31476	31.1665	23.4687	0
0.0407	23.8898	5.84158	38.4878	46.6636	0
0.0413	38.2315	5.84158	45.5067	64.9822	0
0.0420	48.3035	5.53448	50.3917	73.8221	0
0.0427	52.272	6.14651	48.5604	79.3242	0
0.0433	55.9393	8.28102	43.3729	85.726	0
0.0440	61.4271	10.1128	37.5721	82.675	0
0.0447	61.1259	9.50292	28.1128	72.2966	0
0.0453	55.6249	9.19799	18.3469	63.1439	0
0.0460	48.3035	11.0276	11.0255	46.0508	0
0.0467	33.6605	12.5544	1.86866	17.9796	0
0.0473	15.3502	11.9445	-10.0353	-7.95328	0
0.0480	2.52781	11.3347	-21.0193	-31.761	0
0.0487	-9.98027	9.80785	-34.7546	-61.0577	0
0.0493	-29.8229	8.58813	-50.6238	-90.9673	0
0.0500	-47.2164	10.4177	-61.3012	-117.213	0
0.0507	-56.0702	11.6396	-64.0483	-140.708	0
0.0513	-62.4749	7.36623	-64.0483	-159.626	0
0.0520	-68.8796	2.78793	-62.8302	-172.443	0
0.0527	-72.5469	2.483	-59.7765	-180.383	0
0.0533	-75.8998	4.31476	-58.8608	-185.272	0
0.0540	-76.8166	4.31476	-60.3856	-184.347	0
0.0547	-72.5469	2.78793	-58.2517	-176.719	0
0.0553	-65.5266	0.653421	-50.0105	-166.341	0
0.0560	-54.2366	-1.48327	-35.6703	-148.035	0
0.0567	-36.2276	-3.92488	-16.7475	-115.688	0
0.0573	-17.6161	-5.1446	0.646367	-83.9528	0
0.0580	-5.71049	-4.22981	13.7684	-63.4959	0
0.0587	5.27828	-2.70516	28.4194	-36.9502	0
0.0593	21.1393	-3.92488	41.2349	-3.07701	0
0.0600	37.0134	-6.67143	47.6447	23.4687	0
0.0607	50.1371	-7.89333	53.7479	45.4511	0
0.0613	62.6452	-8.19826	58.9354	68.9458	0
0.0620	71.4991	-7.28129	52.5256	84.5134	0
0.0627	75.4676	-5.1446	42.4572	93.0534	0
0.0633	79.7374	-2.39806	43.0662	99.4682	0
0.0640	84.6227	-2.39806	46.1199	99.4682	0
0.0647	84.924	-2.39806	42.4572	94.279	0
0.0653	81.8723	-0.568476	38.7944	88.477	0
0.0660	75.7688	0.653421	37.2697	70.7712	0
0.0667	64.7801	1.87314	30.2508	41.7873	0
0.0673	51.0539	3.39997	16.5155	15.8414	0
0.0680	38.2315	3.39997	3.09096	-5.82806	0
0.0687	24.191	2.483	-5.15022	-30.2355	0
0.0693	6.79758	4.61969	-12.4757	-58.0068	0
0.0700	-9.37778	7.0613	-21.935	-84.2526	0
0.0707	-21.2703	6.45144	-29.2605	-107.448	0
0.0713	-33.1759	3.39997	-35.9728	-126.679	0
0.0720	-45.3827	1.26328	-47.8767	-139.182	0
0.0727	-51.7874	1.26328	-55.1981	-145.597	0
0.0733	-54.5378	1.26328	-52.1485	-147.423	0
0.0740	-58.2051	0.348491	-49.0949	-144.672	0
0.0747	-58.5064	-1.48327	-48.4858	-136.744	0
0.0753	-52.403	-4.22981	-40.8578	-125.14	0
0.0760	-45.0815	-5.45171	-25.9044	-105.609	0
0.0767	-34.0927	-5.45171	-10.9509	-75.0999	0
0.0773	-18.5329	-6.97636	0.952976	-45.1903	0
0.0780	-3.57561	-7.28129	8.27847	-23.221	0
0.0787	8.93247	-4.83967	14.6841	2.41206	0
0.0793	23.5885	-4.22981	19.8716	37.2109	0
0.0800	42.2	-6.06157	21.703	66.8076	0
0.0807	60.209	-5.45171	25.3657	90.3024	0
0.0813	73.9352	-2.70516	32.0822	112.285	0
0.0820	83.7059	-2.70516	35.4383	126.927	0
0.0827	90.4249	-3.31502	39.7101	134.254	0
0.0833	94.3803	0.0413833	48.2538	139.743	0
0.0840	94.3803	3.09504	51.0008	138.218	0
0.0847	92.861	2.78793	46.1199	130.59	0
0.0853	91.9442	2.17807	43.0662	124.488	0
0.0860	85.8408	4.00983	38.1854	111.059	0
0.0867	70.281	4.92462	27.8062	82.675	0
0.0873	52.8876	5.84158	20.1782	53.6912	0
0.0880	42.8156	6.14651	14.6841	33.5472	0
0.0887	30.91	5.22955	4.61572	9.12672	0
0.0893	10.7661	4.00983	-6.67498	-22.3083	0
0.0900	-6.62732	5.22955	-12.1691	-50.0796	0
0.0907	-21.2703	5.84158	-17.6632	-72.6617	0
0.0913	-39.5805	5.84158	-27.4291	-94.631	0
0.0920	-52.7042	6.14651	-37.4976	-109.273	0
0.0927	-60.34	4.92462	-44.823	-113.849	0
0.0933	-69.7964	1.87314	-53.6733	-118.126	0
0.0940	-69.7964	1.56821	-61.9145	-120.264	0
0.0947	-56.0702	3.09504	-64.0483	-112.637	0
0.0953	-40.8117	0.958351	-59.474	-101.033	0
0.0960	-20.969	-2.39806	-49.7081	-87.0037	0
0.0967	12.2985	-2.39806	-35.0571	-59.8452	0
0.0973	45.2517	-2.39806	-18.2723	-25.959	0
0.0980	73.3327	-4.22981	-5.45683	-1.55154	0
0.0987	108.735	-5.1446	3.39342	20.7307	0
0.0993	158.165	-5.1446	12.8528	54.2909	0
0.1000	217.68	-4.22981	22.9253	86.6517	0
0.1007	276.278	-4.22981	33.3003	109.234	0
0.1013	327.541	-4.22981	45.2042	128.765	0
0.1020	367.829	-1.48327	54.9702	144.319	0
0.1027	388.274	1.26328	59.5445	151.947	0
0.1033	397.115	0.348491	65.3452	156.223	0
0.1040	409.938	0.348491	75.1111	157.136	0
0.1047	416.342	2.78793	80.9077	151.347	0
0.1053	416.657	3.39997	79.3829	142.494	0
0.1060	429.165	4.00983	72.6707	123.876	0
0.1067	427.947	6.75637	65.0386	89.7026	0
0.1073	402	6.45144	57.4106	58.2676	0
0.1080	402.616	4.00983	46.729	37.8237	0
0.1087	422.144	5.22955	32.9978	11.265	0
0.1093	405.052	5.84158	22.0096	-23.221	0
0.1100	371.182	4.00983	11.0255	-51.2922	0
0.1107	351.654	3.39997	-3.31884	-74.4871	0
0.1113	329.061	4.00983	-11.56	-95.5437	0
0.1120	309.847	3.09504	-11.8666	-106.535	0
0.1127	306.179	0.653421	-16.4409	-111.724	0
0.1133	296.107	-1.48327	-23.7664	-116.6	0
0.1140	281.465	-2.39806	-20.7127	-116.6	0
0.1147	274.746	-2.39806	-19.188	-110.199	0
0.1153	261.923	-2.70516	-36.5819	-101.033	0
0.1160	245.446	-3.31502	-58.2517	-82.7272	0
0.1167	238.426	-5.1446	-60.0831	-52.2048	0
0.1173	230.489	-6.3665	-49.4015	-23.5209	0
0.1180	219.815	-3.31502	-46.6544	-3.07701	0
0.1187	215.545	-0.873406	-51.2328	22.2562	0
0.1193	210.961	-3.92488	-51.2328	56.4292	0
0.1200	204.857	-5.75664	-45.4321	86.3388	0
0.1207	203.024	-3.92488	-36.8885	107.096	0
0.1213	197.536	-3.31502	-25.5978	125.401	0
0.1220	187.464	-3.31502	-12.7782	139.13	0
0.1227	179.841	-2.39806	1.25959	145.245	0
0.1233	168.237	-4.22981	16.213	147.983	0
0.1240	149.324	-3.61995	25.6724	147.071	0
0.1247	129.783	0.0413833	26.8947	140.656	0
0.1253	111.473	0.0413833	22.0096	128.452	0
0.1260	89.5081	-1.17834	7.36278	108.621	0
0.1267	61.7284	1.87314	-15.8318	80.8497	0
0.1273	33.0449	3.39997	-31.3944	51.8528	0
0.1280	8.01565	2.17807	-33.2257	27.1324	0
0.1287	-19.751	4.00983	-33.839	1.49939	0
0.1293	-52.1017	5.84158	-38.4132	-29.6227	0
0.1300	-78.9515	3.09504	-43.9074	-58.6196	0
0.1307	-100.313	1.26328	-51.5395	-80.289	0
0.1313	-125.644	0.653421	-60.9988	-102.258	0
0.1320	-149.756	-0.263546	-68.6267	-121.49	0
0.1327	-163.181	-0.263546	-75.9522	-129.417	0
0.1333	-173.555	-1.48327	-80.5307	-132.168	0
0.1340	-184.242	-5.75664	-80.5307	-133.993	0
0.1347	-187.294	-6.97636	-75.6456	-129.417	0
0.1353	-186.678	-5.45171	-65.2706	-118.126	0
0.1360	-185.159	-5.75664	-50.3172	-100.12	0
0.1367	-175.689	-6.67143	-34.7546	-70.2105	0
0.1373	-159.213	-6.97636	-20.4103	-39.0884	0
0.1380	-146.705	-8.80812	-6.37251	-18.6446	0
0.1387	-137.55	-9.7229	7.36278	3.33777	0
0.1393	-124.727	-9.7229	21.4005	35.9853	0
0.1400	-110.385	-8.50319	36.6564	67.7202	0
0.1407	-101.532	-6.67143	48.867	93.0534	0
0.1413	-98.1786	-6.06157	59.5445	114.11	0
0.1420	-94.8256	-5.45171	68.3947	126.927	0
0.1427	-94.5113	-3.31502	72.0574	133.028	0
0.1433	-101.846	-1.17834	71.4484	137.605	0
0.1440	-112.219	-0.263546	71.1418	137.005	0
0.1447	-121.073	-0.568476	71.755	130.59	0
0.1453	-129.914	-2.09313	69.617	122.05	0
0.1460	-144.255	-0.873406	63.8204	104.957	0
0.1467	-165.015	3.09504	54.0545	76.5732	0
0.1473	-186.979	3.7049	42.1506	49.1148	0
0.1480	-207.123	3.39997	31.7755	25.9199	0
0.1487	-227.267	5.84158	24.7567	-0.938748	0
0.1493	-248.93	4.00983	15.5998	-32.6736	0
0.1500	-268.158	0.653421	2.47774	-62.8961	0
0.1507	-283.115	3.09504	-9.11957	-88.2162	0
0.1513	-297.155	5.53448	-16.4409	-108.36	0
0.1520	-309.663	3.09504	-22.2416	-122.089	0
0.1527	-318.818	1.56821	-24.6821	-130.33	0
0.1533	-325.236	0.348491	-25.9044	-134.906	0
0.1540	-331.025	-1.48327	-26.8201	-134.606	0
0.1547	-332.859	0.348491	-22.5441	-127.279	0
0.1553	-329.807	1.56821	-15.5252	-117.513	0
0.1560	-322.486	-2.70516	-11.8666	-103.784	0
0.1567	-309.362	-7.28129	-4.54114	-76.6253	0
0.1573	-291.052	-6.67143	5.83387	-41.8395	0
0.1580	-271.825	-5.45171	15.2973	-15.5936	0
0.1587	-251.38	-7.28129	28.7219	7.91417	0
0.1593	-228.184	-8.80812	45.5067	42.7	0
0.1600	-198.584	-7.28129	56.8015	76.8861	0
0.1607	-160.745	-5.1446	67.479	102.206	0
0.1613	-123.208	-4.83967	79.0763	124.788	0
0.1620	-98.7942	-3.92488	85.1795	142.181	0
0.1627	-82.9201	-2.09313	89.7579	150.121	0
0.1633	-69.7964	-2.39806	97.0834	155.311	0
0.1640	-63.9942	-2.09313	99.5239	156.836	0
0.1647	-65.2254	1.87314	97.9991	147.983	0
0.1653	-65.5266	3.09504	96.4744	135.779	0
0.1660	-69.4951	1.56821	89.1489	117.774	0
0.1667	-81.4007	4.00983	73.5864	84.8133	0
0.1673	-94.8256	6.75637	55.5792	47.8892	0
0.1680	-105.814	4.61969	33.9135	21.6434	0
0.1687	-119.239	4.31476	9.49662	-4.90235	0
0.1693	-136.934	5.84158	-11.2534	-39.3883	0
0.1700	-154.642	3.7049	-28.6473	-73.5744	0
0.1707	-169.9	2.17807	-43.6049	-101.958	0
0.1713	-183.024	2.17807	-50.3172	-123.015	0
0.1720	-192.48	0.348491	-51.2328	-134.306	0
0.1727	-197.051	-1.17834	-54.8956	-141.321	0
0.1733	-200.417	-1.7882	-59.1674	-148.035	0
0.1740	-202.854	-4.22981	-59.474	-148.648	0
0.1747	-201.635	-4.22981	-57.9451	-141.621	0
0.1753	-196.449	-2.39806	-53.0642	-132.168	0
0.1760	-186.377	-4.22981	-41.7735	-114.462	0
0.1767	-169.586	-5.1446	-29.2605	-82.7272	0
0.1773	-150.058	-4.53474	-20.4103	-51.9049	0
0.1780	-131.132	-6.06157	-11.2534	-30.5484	0
0.1787	-113.136	-7.58622	0.0372904	-4.60247	0
0.1793	-95.4281	-6.67143	11.0255	30.1834	0
0.1800	-76.201	-6.06157	21.0939	61.0056	0
0.1807	-55.7559	-5.1446	31.4689	84.8133	0
0.1813	-38.6637	-3.61995	42.1506	105.57	0
0.1820	-26.7712	-4.22981	49.4761	119.299	0
0.1827	-18.8342	-4.22981	52.5256	126.014	0
0.1833	-15.7824	-1.7882	55.8859	130.59	0
0.1840	-14.8656	0.0413833	57.7172	129.978	0
0.1847	-13.9488	0.958351	53.7479	120.525	0
0.1853	-13.9488	2.17807	48.2538	106.483	0
0.1860	-16.6993	2.78793	42.1506	86.6517	0
0.1867	-24.9376	3.09504	28.7219	55.8164	0
0.1873	-39.2793	3.39997	12.2437	21.6434	0
0.1880	-53.9223	3.7049	0.952976	-6.12794	0
0.1887	-65.2254	6.75637	-8.20388	-32.3738	0
0.1893	-78.349	9.50292	-21.935	-66.2469	0
0.1900	-93.9088	7.67116	-37.4976	-101.646	0
0.1907	-108.866	6.75637	-49.7081	-129.117	0
0.1913	-121.374	9.19799	-57.9451	-151.086	0
0.1920	-132.049	6.75637	-65.5772	-170.318	0
0.1927	-138.152	1.56821	-71.3738	-181.609	0
0.1933	-138.466	0.653421	-74.1208	-187.098	0
0.1940	-136.633	0.958351	-74.1208	-188.01	0
0.1947	-135.415	-1.7882	-71.6804	-180.996	0
0.1953	-134.498	-3.31502	-67.7111	-169.705	0
0.1960	-129.311	-1.7882	-62.2169	-155.05	0
0.1967	-114.053	-1.17834	-50.9262	-128.204	0
0.1973	-89.0235	-4.22981	-34.448	-94.631	0
0.1980	-66.7447	-7.89333	-23.4598	-68.6851	0
0.1987	-51.4861	-7.89333	-15.5252	-42.7522	0
0.1993	-34.7083	-6.67143	-1.79408	-8.87899	0
0.2000	-14.25	-6.97636	13.466	22.8689	0
0.2007	2.52781	-5.75664	24.1476	51.24	0
0.2013	16.2671	-3.61995	31.4689	77.4858	0
0.2020	27.8583	-4.22981	33.9135	91.8278	0
0.2027	33.9617	-2.70516	33.6069	98.2426	0
0.2033	35.4941	1.26328	35.1317	107.096	0
0.2040	36.7122	1.87314	34.5226	107.708	0
0.2047	36.3979	-1.17834	30.2508	98.5425	0
0.2053	33.9617	-1.17834	26.8947	94.279	0
0.2060	27.5571	2.78793	22.9253	84.5134	0
0.2067	15.3502	7.67116	15.2973	54.9037	0
0.2073	2.22657	7.67116	6.14048	23.7816	0
0.2080	-8.46096	1.26328	-1.79408	2.11218	0
0.2087	-19.4497	-0.568476	-9.42204	-24.1336	0
0.2093	-33.7915	4.31476	-20.4103	-57.394	0
0.2100	-49.05	5.53448	-34.448	-88.829	0
0.2107	-63.9942	2.17807	-46.3478	-115.688	0
0.2113	-77.1179	1.87314	-57.6426	-136.132	0
0.2120	-86.273	0.653421	-69.849	-148.648	0
0.2127	-94.5113	-1.48327	-78.3927	-157.188	0
0.2133	-100.929	-0.263546	-81.4463	-163.903	0
0.2140	-100.929	1.26328	-80.224	-162.377	0
0.2147	-96.345	-1.48327	-73.2052	-153.225	0
0.2153	-95.4281	-3.01009	-65.2706	-142.546	0
0.2160	-89.9403	-2.39806	-59.1674	-127.592	0
0.2167	-71.63	-5.1446	-48.4858	-97.9818	0
0.2173	-51.7874	-8.80812	-33.2257	-60.445	0
0.2180	-39.2793	-8.50319	-21.326	-30.5484	0
0.2187	-26.1556	-8.19826	-14.6095	-3.98968	0
0.2193	-7.2429	-10.3328	-6.67498	30.7962	0
0.2200	12.5998	-10.3328	6.14048	66.5077	0
0.2207	31.5256	-7.58622	20.7873	93.9661	0
0.2213	51.0539	-7.28129	31.1665	117.774	0
0.2220	68.1461	-8.80812	38.7944	136.692	0
0.2227	79.7374	-6.97636	45.8133	146.158	0
0.2233	87.6744	-4.83967	49.1694	151.034	0
0.2240	95.6115	-5.1446	47.6447	153.485	0
0.2247	100.497	-3.31502	45.8133	149.209	0
0.2253	100.798	0.958351	43.0662	140.969	0
0.2260	96.5283	1.56821	33.9135	125.714	0
0.2267	82.7891	1.56821	19.2626	95.1917	0
0.2273	62.0427	5.22955	3.70003	58.8804	0
0.2280	44.6493	5.53448	-8.50635	32.0217	0
0.2287	31.5256	3.09504	-17.0541	7.30137	0
0.2293	16.2671	5.22955	-25.5978	-27.1846	0
0.2300	2.82905	6.75637	-37.4976	-61.0577	0
0.2307	-9.37778	4.31476	-50.0105	-85.4782	0
0.2313	-24.9376	4.00983	-57.0294	-107.135	0
0.2320	-38.6637	4.31476	-59.474	-124.228	0
0.2327	-45.684	3.7049	-60.3856	-133.693	0
0.2333	-47.8188	4.00983	-61.3012	-138.883	0
0.2340	-49.9668	2.78793	-60.6922	-139.495	0
0.2347	-53.9223	0.348491	-59.1674	-133.38	0
0.2353	-53.9223	2.483	-55.5047	-122.702	0
0.2360	-45.9983	3.39997	-47.8767	-103.171	0
0.2367	-37.4457	0.348491	-36.2794	-72.6617	0
0.2373	-30.4254	0.348491	-23.1573	-43.3649	0
0.2380	-20.0522	1.26328	-11.8666	-18.6446	0
0.2387	-7.2429	-0.873406	0.0372904	10.0524	0
0.2393	3.74587	-1.7882	13.7684	42.9999	0
0.2400	17.7864	-0.568476	27.5037	75.0477	0
0.2407	35.1798	-1.17834	40.9324	104.957	0
0.2413	47.3866	-2.09313	53.1388	127.539	0
0.2420	54.1056	0.0413833	61.3758	141.269	0
0.2427	59.2922	2.17807	66.5675	153.785	0
0.2433	60.8115	1.87314	71.4484	162.325	0
0.2440	59.5935	0.348491	74.1954	159.587	0
0.2447	58.991	2.17807	72.0574	153.172	0
0.2453	55.0224	5.84158	67.1766	145.845	0
0.2460	44.9505	6.75637	56.8015	128.765	0
0.2467	30.2944	6.75637	38.7944	100.381	0
0.2473	14.4334	8.58813	23.5344	68.333	0
0.2480	0.0916823	8.89306	17.7378	40.2619	0
0.2487	-12.4295	6.14651	11.0255	15.2286	0
0.2493	-27.9893	4.31476	-1.18501	-15.5936	0
0.2500	-45.9983	5.84158	-11.2534	-51.9049	0
0.2507	-61.5581	7.0613	-20.1037	-81.8145	0
0.2513	-76.5154	4.92462	-31.3944	-104.397	0
0.2520	-89.6391	2.17807	-41.1603	-121.79	0
0.2527	-96.345	1.56821	-47.5701	-131.255	0
0.2533	-101.846	1.56821	-53.9799	-133.693	0
0.2540	-106.718	-0.873406	-58.2517	-133.693	0
0.2547	-107.334	-2.70516	-59.7765	-129.417	0
0.2553	-105.814	-2.39806	-60.3856	-119.964	0
0.2560	-101.846	-4.22981	-56.4203	-100.733	0
0.2567	-87.8054	-7.58622	-45.7387	-68.6851	0
0.2573	-70.7132	-7.89333	-30.4787	-35.1248	0
0.2580	-58.8076	-6.67143	-12.7782	-10.4045	0
0.2587	-44.1647	-7.58622	3.09096	16.1543	0
0.2593	-24.0208	-9.41797	14.6841	52.4656	0
0.2600	-6.01174	-8.50319	27.1971	88.7769	0
0.2607	10.1636	-6.3665	41.8481	119.299	0
0.2613	25.4222	-6.97636	53.1388	145.245	0
0.2620	34.8785	-7.89333	60.1577	163.251	0
0.2627	40.982	-4.53474	65.6518	171.791	0
0.2633	47.701	-1.7882	69.0079	176.667	0
0.2640	52.8876	-2.39806	69.617	176.667	0
0.2647	54.4069	-1.48327	67.7856	169.653	0
0.2653	55.3237	1.26328	64.7361	160.8	0
0.2660	52.8876	0.0413833	59.5445	146.158	0
0.2667	40.982	-1.17834	50.0851	116.248	0
0.2673	22.3705	2.17807	36.9631	81.7624	0
0.2680	8.32999	4.31476	23.5344	55.5165	0
0.2687	-0.82514	2.78793	12.5503	27.1324	0
0.2693	-15.1669	2.78793	4.0025	-8.87899	0
0.2700	-34.0927	4.61969	-6.0659	-42.4392	0
0.2707	-51.1849	3.7049	-21.935	-72.9616	0
0.2713	-65.8279	1.26328	-37.8042	-100.733	0
0.2720	-78.6503	0.0413833	-47.5701	-117.513	0
0.2727	-84.4525	-1.48327	-54.8956	-127.592	0
0.2733	-88.1066	-3.31502	-59.7765	-137.657	0
0.2740	-91.7739	-3.01009	-55.8113	-137.657	0
0.2747	-89.9403	-0.263546	-46.961	-128.504	0
0.2753	-83.5356	-0.568476	-42.6892	-122.402	0
0.2760	-77.1179	-4.22981	-38.1108	-110.798	0
0.2767	-64.3086	-6.97636	-26.5135	-79.0635	0
0.2773	-43.5491	-7.28129	-13.3914	-41.8395	0
0.2780	-27.3737	-7.89333	-3.62545	-15.2807	0
0.2787	-15.1669	-6.97636	7.66525	8.82684	0
0.2793	3.44463	-4.83967	22.6187	42.4001	0
0.2800	23.5885	-5.45171	36.0474	80.2369	0
0.2807	37.9303	-7.28129	45.8133	113.197	0
0.2813	49.5215	-5.45171	52.2231	136.392	0
0.2820	60.209	-0.568476	54.0545	150.734	0
0.2827	65.6969	2.17807	50.3917	159.887	0
0.2833	67.2293	0.348491	43.0662	166.602	0
0.2840	69.3642	-1.48327	36.0474	168.74	0
0.2847	69.0629	1.26328	35.7408	163.851	0
0.2853	66.9149	4.00983	40.3192	154.085	0
0.2860	64.7801	4.92462	38.7944	136.079	0
0.2867	55.6249	7.97609	28.4194	102.519	0
0.2873	36.3979	9.80785	15.5998	62.844	0
0.2880	23.5885	6.75637	6.44709	32.0217	0
0.2887	19.9212	4.61969	-2.70977	3.33777	0
0.2893	6.1951	6.75637	-15.5252	-32.3738	0
0.2900	-18.8342	7.0613	-30.1762	-66.8597	0
0.2907	-34.7083	4.92462	-42.9917	-95.2438	0
0.2913	-41.7154	4.00983	-51.2328	-120.264	0
0.2920	-50.5693	4.61969	-53.9799	-138.27	0
0.2927	-56.974	4.00983	-53.9799	-148.035	0
0.2933	-58.5064	1.87314	-55.8113	-154.437	0
0.2940	-60.6413	-0.263546	-56.727	-156.888	0
0.2947	-60.6413	-2.39806	-53.3667	-152.612	0
0.2953	-55.4547	-5.1446	-47.5701	-142.846	0
0.2960	-47.5176	-6.06157	-37.8042	-123.315	0
0.2967	-34.0927	-6.97636	-23.7664	-90.0546	0
0.2973	-15.1669	-9.11304	-9.42204	-54.9559	0
0.2980	0.694166	-8.19826	2.17527	-27.1846	0
0.2987	14.1191	-5.75664	9.19415	-0.325954	0
0.2993	30.2944	-8.80812	11.9371	32.9344	0
0.3000	47.0854	-11.5547	16.5155	66.8076	0
0.3007	62.6452	-7.58622	27.5037	98.2426	0
0.3013	78.2181	-6.3665	36.354	125.101	0
0.3020	91.3286	-9.7229	39.101	143.107	0
0.3027	101.099	-7.89333	46.1199	152.56	0
0.3033	109.036	-3.31502	57.104	158.062	0
0.3040	114.524	0.0413833	61.0734	158.362	0
0.3047	114.223	1.26328	60.7668	152.56	0
0.3053	109.036	0.0413833	62.5981	142.181	0
0.3060	101.401	-0.263546	58.6329	122.05	0
0.3067	89.8093	2.483	43.9819	89.7026	0
0.3073	75.7688	3.39997	30.2508	54.9037	0
0.3080	67.2293	2.483	23.5344	26.5196	0
0.3087	58.6766	3.09504	16.5155	-0.325954	0
0.3093	39.4496	2.78793	4.0025	-35.1248	0
0.3100	18.7032	3.7049	-9.42204	-71.4361	0
0.3107	5.27828	7.67116	-17.9698	-99.5073	0
0.3113	-10.8971	7.36623	-24.6821	-123.928	0
0.3120	-27.9893	4.00983	-35.3637	-146.81	0
0.3127	-36.2276	4.61969	-46.6544	-156.888	0
0.3133	-40.1961	4.31476	-50.6238	-157.801	0
0.3140	-44.1647	0.348491	-48.4858	-161.465	0
0.3147	-42.0298	-0.568476	-45.1297	-159.626	0
0.3153	-36.8432	0.958351	-40.5512	-147.423	0
0.3160	-32.5603	-0.568476	-33.839	-129.417	0
0.3167	-23.1039	-2.70516	-26.2069	-98.9075	0
0.3173	-6.62732	-3.92488	-16.1384	-58.9195	0
0.3180	8.01565	-4.53474	-5.15022	-30.8483	0
0.3187	19.3188	-3.31502	3.70003	-7.35353	0
0.3193	32.1281	-0.568476	13.466	33.5472	0
0.3200	49.2203	0.0413833	25.6724	73.8221	0
0.3207	63.8632	-2.09313	34.8292	100.068	0
0.3213	73.9352	-3.31502	40.0167	125.101	0
0.3220	87.6744	0.348491	47.0356	147.37	0
0.3227	103.85	3.09504	56.4949	157.136	0
0.3233	111.171	1.26328	63.2072	162.025	0
0.3240	111.473	0.348491	67.1766	164.164	0
0.3247	113.005	3.39997	68.3947	158.974	0
0.3253	113.922	5.84158	66.2609	151.034	0
0.3260	108.12	8.28102	61.3758	137.005	0
0.3267	95.9127	10.4177	52.2231	104.957	0
0.3273	80.0386	8.89306	39.4035	66.5077	0
0.3280	65.0944	8.58813	27.8062	39.3492	0
0.3287	50.7527	10.4177	15.2973	14.9287	0
0.3293	30.91	7.36623	-1.48747	-21.3826	0
0.3300	9.84929	4.61969	-17.9698	-61.3707	0
0.3307	-6.62732	8.58813	-31.0919	-92.4928	0
0.3313	-22.1871	10.7226	-39.9421	-115.688	0
0.3320	-35.9263	7.0613	-44.214	-133.693	0
0.3327	-42.331	4.92462	-46.6544	-145.597	0
0.3333	-46.9151	4.92462	-46.961	-153.225	0
0.3340	-51.1849	4.61969	-45.1297	-157.501	0
0.3347	-50.5693	4.31476	-45.7387	-151.999	0
0.3353	-48.1332	1.87314	-50.3172	-140.095	0
0.3360	-43.8634	-0.568476	-50.3172	-125.453	0
0.3367	-29.8229	0.0413833	-38.7198	-97.682	0
0.3373	-14.8656	-0.568476	-23.7664	-58.3067	0
0.3380	-5.09491	-3.31502	-20.7127	-25.959	0
0.3387	7.71441	-3.92488	-26.8201	-0.63887	0
0.3393	25.1078	-1.48327	-23.1573	34.4599	0
0.3400	41.2832	-0.263546	-8.20388	75.6605	0
0.3407	58.3754	-1.48327	4.30911	108.621	0
0.3413	74.5508	-3.01009	14.6841	133.954	0
0.3420	84.0071	-1.48327	29.6376	152.873	0
0.3427	90.4249	-0.568476	41.2349	163.551	0
0.3433	96.8296	-0.568476	46.729	171.791	0
0.3440	100.497	2.483	52.2231	175.455	0
0.3447	100.497	5.22955	53.4413	168.74	0
0.3453	96.5283	4.00983	49.1694	159.887	0
0.3460	90.1106	3.7049	46.729	144.632	0
0.3467	81.571	7.67116	41.8481	107.708	0
0.3473	66.0112	8.58813	26.588	65.8949	0
0.3480	45.553	7.67116	9.19415	38.7364	0
0.3487	29.3907	7.67116	-3.93206	9.12672	0
0.3493	12.901	7.0613	-18.2723	-30.5484	0
0.3500	-8.14662	6.45144	-36.5819	-64.4216	0
0.3507	-25.5532	7.36623	-50.3172	-94.3181	0
0.3513	-38.9781	5.22955	-57.6426	-125.753	0
0.3520	-53.9223	2.483	-65.5772	-143.459	0
0.3527	-65.2254	3.09504	-75.6456	-150.474	0
0.3533	-71.9313	1.26328	-83.2777	-160.852	0
0.3540	-77.1179	-2.09313	-84.1893	-164.815	0
0.3547	-78.349	-1.7882	-80.224	-155.05	0
0.3553	-75.2973	-2.39806	-76.8679	-144.672	0
0.3560	-67.0459	-6.97636	-69.849	-128.504	0
0.3567	-51.4861	-9.7229	-54.589	-95.8436	0
0.3573	-34.0927	-9.11304	-35.3637	-58.6196	0
0.3580	-19.4497	-7.89333	-16.1384	-27.7974	0
0.3587	-2.0432	-6.06157	3.39342	1.19951	0
0.3593	16.5683	-6.97636	18.9601	34.4599	0
0.3600	31.8268	-9.11304	28.7219	69.8585	0
0.3607	47.0854	-7.28129	38.4878	102.519	0
0.3613	64.1776	-5.75664	44.2885	127.539	0
0.3620	76.6857	-6.06157	42.7638	145.245	0
0.3627	82.7891	-3.31502	41.5415	158.062	0
0.3633	86.4564	-1.48327	45.8133	163.551	0
0.3640	89.5081	-3.31502	51.6099	164.164	0
0.3647	91.9442	-2.09313	55.2726	159.587	0
0.3653	89.5081	1.56821	52.2231	149.509	0
0.3660	80.353	4.31476	42.1506	131.203	0
0.3667	69.3642	7.0613	32.0822	98.8554	0
0.3673	55.9393	7.0613	22.0096	58.5675	0
0.3680	38.8471	4.92462	9.19415	26.5196	0
0.3687	22.973	5.53448	-1.48747	-2.16434	0
0.3693	8.93247	7.36623	-10.0353	-41.5266	0
0.3700	-9.67903	7.67116	-23.7664	-81.8145	0
0.3707	-31.041	8.89306	-36.2794	-112.937	0
0.3713	-48.7357	8.28102	-42.9917	-140.095	0
0.3720	-60.9425	6.14651	-50.0105	-163.903	0
0.3727	-69.1939	5.53448	-55.5047	-177.032	0
0.3733	-73.4637	4.00983	-53.6733	-183.134	0
0.3740	-74.3805	1.26328	-50.9262	-185.572	0
0.3747	-71.63	-0.568476	-49.4015	-180.083	0
0.3753	-67.0459	-2.09313	-44.823	-168.792	0
0.3760	-60.9425	-2.39806	-37.1951	-153.225	0
0.3767	-46.6008	-1.48327	-27.1225	-124.84	0
0.3773	-27.0725	-2.70516	-15.2228	-84.5525	0
0.3780	-14.25	-3.31502	-5.75929	-53.4304	0
0.3787	-4.49243	-1.48327	0.3439	-28.71	0
0.3793	12.5998	-1.48327	7.05617	8.82684	0
0.3800	32.7437	-1.48327	17.4312	52.1657	0
0.3807	48.919	-0.873406	30.8599	84.8133	0
0.3813	64.1776	-1.48327	44.8976	109.834	0
0.3820	79.4361	-0.568476	55.8859	131.203	0
0.3827	88.8925	3.39997	61.6824	144.319	0
0.3833	92.2454	6.45144	64.4295	149.822	0
0.3840	95.2972	6.14651	64.7361	150.734	0
0.3847	99.58	4.92462	64.1229	145.545	0
0.3853	99.8813	4.92462	65.0386	137.305	0
0.3860	91.3286	7.0613	63.8204	120.525	0
0.3867	78.2181	9.80785	54.6636	87.5643	0
0.3873	63.2608	10.7226	39.101	49.7145	0
0.3880	47.3866	9.50292	23.2319	19.818	0
0.3887	30.2944	7.67116	9.49662	-8.87899	0
0.3893	11.3817	6.45144	-3.62545	-46.7158	0
0.3900	-8.46096	7.67116	-16.4409	-86.078	0
0.3907	-26.4569	8.28102	-29.2605	-118.439	0
0.3913	-41.4142	5.84158	-41.1603	-146.51	0
0.3920	-52.7042	4.61969	-48.1792	-166.954	0
0.3927	-59.7244	5.53448	-48.7924	-176.107	0
0.3933	-66.1422	4.92462	-50.3172	-180.996	0
0.3940	-70.7132	4.00983	-54.589	-183.734	0
0.3947	-68.8796	4.00983	-55.8113	-177.632	0
0.3953	-66.7447	1.26328	-54.2824	-166.954	0
0.3960	-64.6098	-2.70516	-51.8419	-153.524	0
0.3967	-51.4861	-3.31502	-42.076	-124.228	0
0.3973	-29.5086	-4.22981	-23.7664	-82.1144	0
0.3980	-15.4812	-6.67143	-8.20388	-46.4159	0
0.3987	-4.79367	-5.1446	4.0025	-16.8062	0
0.3993	11.6829	-3.61995	18.9601	20.1179	0
0.4000	30.2944	-6.06157	34.8292	61.6184	0
0.4007	47.701	-6.3665	46.729	97.017	0
0.4013	62.9595	-2.70516	56.8015	126.627	0
0.4020	71.1978	-0.263546	63.2072	148.596	0
0.4027	73.3327	0.348491	63.8204	161.113	0
0.4033	77.6025	-1.7882	61.6824	169.953	0
0.4040	83.0903	-5.1446	59.5445	172.404	0
0.4047	83.4047	-3.01009	58.6329	165.989	0
0.4053	80.9554	1.56821	57.7172	158.062	0
0.4060	79.4361	3.09504	54.0545	145.245	0
0.4067	72.7171	5.84158	45.5067	111.359	0
0.4073	55.3237	8.58813	33.9135	67.4204	0
0.4080	36.3979	4.92462	20.4848	36.2852	0
0.4087	21.7549	-0.263546	6.74956	8.82684	0
0.4093	4.96394	0.653421	-5.45683	-29.0099	0
0.4100	-13.032	2.17807	-16.4409	-67.4725	0
0.4107	-27.0725	1.26328	-27.1225	-99.2074	0
0.4113	-41.4142	-0.568476	-39.3289	-127.592	0
0.4120	-56.974	-3.31502	-50.6238	-147.123	0
0.4127	-69.7964	-5.75664	-58.5583	-154.75	0
0.4133	-82.6188	-6.06157	-66.1863	-161.152	0
0.4140	-91.4596	-6.67143	-75.0365	-164.516	0
0.4147	-90.5559	-8.50319	-76.8679	-155.976	0
0.4153	-87.1898	-11.5547	-71.6804	-142.233	0
0.4160	-82.9201	-11.8596	-65.2706	-125.753	0
0.4167	-69.7964	-9.41797	-53.0642	-95.2438	0
0.4173	-52.1017	-9.7229	-34.7546	-54.9559	0
0.4180	-33.7915	-10.9448	-19.8012	-21.0827	0
0.4187	-14.8656	-6.97636	-7.2882	9.73951	0
0.4193	2.52781	-5.45171	8.58093	46.3637	0
0.4200	20.2356	-10.6399	23.841	82.0622	0
0.4207	41.8988	-11.8596	36.9631	113.497	0
0.4213	62.3439	-9.11304	50.0851	143.407	0
0.4220	76.3844	-10.3328	59.8511	165.689	0
0.4227	86.7576	-9.7229	66.2609	177.893	0
0.4233	94.0791	-5.75664	71.755	184.907	0
0.4240	97.1308	-5.75664	72.9731	185.52	0
0.4247	97.7464	-6.97636	69.0079	178.506	0
0.4253	94.9959	-3.61995	65.9543	169.353	0
0.4260	89.5081	-1.7882	63.2072	152.873	0
0.4267	79.4361	-0.873406	53.4413	118.387	0
0.4273	62.9595	1.56821	37.8787	76.2733	0
0.4280	45.553	1.26328	25.0633	43.9256	0
0.4287	30.91	-1.48327	16.5155	15.5415	0
0.4293	12.5998	0.348491	4.91819	-22.9081	0
0.4300	-8.46096	2.483	-12.7782	-66.2469	0
0.4307	-28.2905	1.56821	-32.0076	-101.033	0
0.4313	-46.9151	0.348491	-45.7387	-128.504	0
0.4320	-60.0257	-1.17834	-51.2328	-150.786	0
0.4327	-64.911	-3.31502	-52.7576	-164.203	0
0.4333	-70.412	-4.22981	-56.727	-172.143	0
0.4340	-78.0347	-3.61995	-64.0483	-177.632	0
0.4347	-78.0347	-4.83967	-71.0672	-172.443	0
0.4353	-72.5469	-6.3665	-71.6804	-158.714	0
0.4360	-67.0459	-7.28129	-64.0483	-142.846	0
0.4367	-55.1534	-9.11304	-52.1485	-114.775	0
0.4373	-35.612	-11.8596	-38.4132	-73.5744	0
0.4380	-19.4497	-12.4694	-26.2069	-40.6139	0
0.4387	-9.37778	-10.0278	-20.4103	-14.0682	0
0.4393	4.36146	-7.89333	-17.0541	25.3071	0
0.4400	24.191	-8.50319	-8.20388	70.7712	0
0.4407	43.1169	-9.11304	3.70003	104.344	0
0.4413	57.1573	-8.19826	13.466	132.116	0
0.4420	68.1461	-6.67143	20.7873	155.923	0
0.4427	78.2181	-4.53474	29.3351	168.127	0
0.4433	85.5395	-2.70516	41.2349	175.142	0
0.4440	89.5081	-2.39806	51.6099	179.718	0
0.4447	90.4249	-1.7882	54.0545	174.229	0
0.4453	89.1937	1.26328	50.3917	162.638	0
0.4460	83.0903	3.09504	44.8976	148.596	0
0.4467	67.5305	2.483	33.6069	119.299	0
0.4473	48.0022	2.483	19.2626	78.0986	0
0.4480	33.3461	3.09504	9.19415	44.2255	0
0.4487	19.0044	4.92462	-0.269319	15.2286	0
0.4493	-1.74196	7.67116	-14.0005	-23.221	0
0.4500	-23.1039	8.58813	-30.1762	-65.0213	0
0.4507	-41.4142	7.36623	-42.3826	-100.433	0
0.4513	-58.5064	6.45144	-50.6238	-132.168	0
0.4520	-69.7964	6.45144	-57.6426	-155.976	0
0.4527	-75.2973	5.84158	-62.2169	-167.866	0
0.4533	-79.8683	4.92462	-63.4392	-176.719	0
0.4540	-84.1381	4.92462	-61.3012	-180.683	0
0.4547	-83.5356	4.31476	-57.336	-174.581	0
0.4553	-80.1696	2.17807	-53.9799	-166.041	0
0.4560	-73.7649	0.348491	-51.5395	-153.837	0
0.4567	-60.9425	-1.48327	-45.4321	-123.015	0
0.4573	-41.1129	-3.31502	-31.701	-79.6762	0
0.4580	-21.5846	-4.83967	-17.9698	-44.2776	0
0.4587	-6.32608	-5.1446	-10.0353	-15.8935	0
0.4593	10.4649	-5.75664	1.86866	19.818	0
0.4600	30.2944	-6.06157	22.9253	61.9313	0
0.4607	46.7841	-5.75664	39.101	99.4682	0
0.4613	61.1259	-4.83967	45.8133	130.59	0
0.4620	77.6025	-3.01009	52.8322	152.56	0
0.4627	89.8093	-0.873406	61.3758	166.302	0
0.4633	95.9127	-0.568476	65.9543	175.755	0
0.4640	100.798	0.348491	68.7013	180.331	0
0.4647	100.798	2.17807	67.479	174.842	0
0.4653	94.0791	2.78793	60.4601	163.851	0
0.4660	86.7576	4.92462	51.3074	147.983	0
0.4667	75.7688	9.19799	41.2349	113.197	0
0.4673	57.4586	8.58813	29.3351	68.333	0
0.4680	39.1483	4.61969	18.9601	36.2852	0
0.4687	26.339	4.61969	8.27847	8.21405	0
0.4693	8.93247	7.0613	-6.98159	-32.3738	0
0.4700	-14.25	7.67116	-21.935	-74.4871	0
0.4707	-34.7083	5.84158	-35.9728	-107.448	0
0.4713	-50.5693	2.17807	-49.4015	-136.744	0
0.4720	-64.3086	1.26328	-56.727	-157.801	0
0.4727	-72.5469	4.92462	-58.8608	-167.866	0
0.4733	-79.2528	4.61969	-61.9145	-174.281	0
0.4740	-87.1898	-0.873406	-64.964	-176.107	0
0.4747	-89.9403	-3.61995	-64.0483	-171.843	0
0.4753	-85.6705	-3.31502	-60.9988	-163.603	0
0.4760	-77.7335	-4.53474	-53.6733	-144.984	0
0.4767	-62.4749	-5.75664	-39.3289	-109.273	0
0.4773	-43.2478	-6.3665	-23.7664	-68.6851	0
0.4780	-28.9061	-6.06157	-10.0353	-34.1991	0
0.4787	-14.25	-4.22981	5.53141	-3.07701	0
0.4793	5.88076	-4.22981	22.3162	32.9344	0
0.4800	24.5054	-6.97636	37.5721	71.0841	0
0.4807	43.7324	-6.06157	51.9165	106.183	0
0.4813	65.6969	-3.31502	65.9543	137.605	0
0.4820	80.6542	-2.39806	76.0268	162.638	0
0.4827	87.9757	-0.873406	81.2143	178.193	0
0.4833	96.8296	1.26328	82.7391	183.995	0
0.4840	102.632	3.09504	77.245	186.133	0
0.4847	102.317	5.84158	63.5138	184.607	0
0.4853	100.497	7.0613	50.0851	174.542	0
0.4860	95.9127	6.75637	42.7638	153.485	0
0.4867	82.7891	7.36623	35.7408	121.125	0
0.4873	66.6137	8.58813	24.7567	82.675	0
0.4880	51.6564	8.89306	15.2973	49.1148	0
0.4887	36.0966	9.50292	7.36278	17.6798	0
0.4893	17.1839	9.50292	-3.62545	-21.0827	0
0.4900	-2.96003	9.50292	-18.2723	-61.9704	0
0.4907	-22.1871	11.3347	-31.3944	-94.3181	0
0.4913	-40.4974	10.7226	-42.076	-121.79	0
0.4920	-56.974	6.75637	-50.3172	-145.897	0
0.4927	-65.8279	4.00983	-56.1137	-162.077	0
0.4933	-71.0145	3.09504	-59.474	-172.143	0
0.4940	-77.1179	3.09504	-59.474	-174.894	0
0.4947	-78.0347	4.00983	-58.8608	-167.567	0
0.4953	-76.201	4.00983	-60.3856	-157.188	0
0.4960	-75.8998	-0.263546	-58.2517	-143.146	0
0.4967	-64.6098	-3.31502	-43.9074	-113.25	0
0.4973	-41.1129	-3.01009	-24.9887	-73.5744	0
0.4980	-23.7195	-2.39806	-13.0848	-38.4756	0
0.4987	-11.5127	-2.70516	-1.79408	-5.51515	0
0.4993	8.01565	-3.31502	15.2973	32.6345	0
0.5000	31.5256	-4.53474	32.0822	73.2224	0
0.5007	50.7527	-3.31502	45.2042	110.446	0
0.5013	66.6137	-0.263546	58.6329	140.056	0
0.5020	78.5193	1.56821	68.7013	161.413	0
0.5027	85.8408	3.09504	69.3104	179.118	0
0.5033	90.7261	5.53448	62.5981	190.096	0
0.5040	93.4766	7.0613	55.5792	190.096	0
0.5047	92.5598	5.84158	51.3074	182.782	0
0.5053	89.5081	4.00983	48.2538	173.316	0
0.5060	84.6227	5.22955	42.7638	158.362	0
0.5067	74.852	7.67116	34.5226	129.678	0
0.5073	56.5418	8.28102	23.841	87.5643	0
0.5080	36.3979	8.58813	11.0255	48.502	0
0.5087	20.8381	8.89306	-1.79408	18.5924	0
0.5093	4.36146	6.75637	-15.8318	-16.8062	0
0.5100	-18.8342	4.61969	-33.2257	-61.0577	0
0.5107	-41.1129	4.92462	-48.4858	-101.033	0
0.5113	-56.6727	5.84158	-57.6426	-131.555	0
0.5120	-68.8796	4.92462	-65.5772	-154.137	0
0.5127	-78.6503	4.00983	-72.2895	-167.267	0
0.5133	-85.9718	3.7049	-76.2547	-176.107	0
0.5140	-92.0752	2.17807	-78.0861	-180.683	0
0.5147	-93.6076	1.87314	-75.3431	-175.807	0
0.5153	-90.8571	3.09504	-68.6267	-166.954	0
0.5160	-85.6705	1.26328	-64.6615	-155.05	0
0.5167	-74.983	-2.39806	-55.5047	-123.928	0
0.5173	-56.3715	-3.92488	-36.5819	-80.289	0
0.5180	-38.3625	-4.22981	-20.4103	-45.4902	0
0.5187	-22.1871	-5.75664	-9.11957	-16.8062	0
0.5193	0.0916823	-5.45171	9.19415	19.2052	0
0.5200	25.4222	-3.61995	28.4194	61.0056	0
0.5207	44.0337	-4.53474	42.4572	100.994	0
0.5213	59.5935	-5.1446	56.1883	136.079	0
0.5220	75.4676	-2.39806	68.7013	158.974	0
0.5227	87.6744	-0.568476	75.7202	169.953	0
0.5233	95.6115	-2.39806	80.9077	179.718	0
0.5240	100.497	-1.48327	84.2638	186.133	0
0.5247	99.8813	2.17807	82.4366	181.557	0
0.5253	94.0791	4.61969	78.1606	171.791	0
0.5260	88.2769	4.92462	71.4484	157.136	0
0.5267	78.2181	5.53448	57.104	122.35	0
0.5273	57.4586	5.84158	38.4878	74.135	0
0.5280	35.7954	5.84158	22.9253	38.1236	0
0.5287	22.3705	5.84158	9.19415	10.3523	0
0.5293	6.1951	6.75637	-6.37251	-27.1846	0
0.5300	-18.5329	5.84158	-19.4946	-68.6851	0
0.5307	-40.8117	3.09504	-30.7853	-103.784	0
0.5313	-56.974	1.56821	-46.6544	-133.993	0
0.5320	-70.412	1.26328	-60.3856	-157.501	0
0.5327	-80.1696	-0.263546	-64.0483	-170.617	0
0.5333	-87.8054	-3.61995	-64.964	-179.77	0
0.5340	-94.8256	-4.83967	-67.7111	-182.521	0
0.5347	-95.1269	-4.83967	-67.7111	-175.807	0
0.5353	-90.8571	-5.75664	-68.6267	-166.041	0
0.5360	-88.1066	-6.06157	-65.5772	-148.648	0
0.5367	-77.7335	-6.06157	-51.8419	-111.724	0
0.5373	-57.8908	-7.58622	-34.7546	-70.2105	0
0.5380	-41.4142	-8.50319	-21.0193	-40.314	0
0.5387	-28.6049	-7.58622	-6.0659	-9.47875	0
0.5393	-11.1983	-7.89333	9.19415	32.9344	0
0.5400	9.54805	-8.80812	24.4501	75.3476	0
0.5407	30.2944	-7.28129	42.1506	110.446	0
0.5413	51.9707	-6.06157	55.2726	142.181	0
0.5420	69.0629	-6.97636	61.6824	165.076	0
0.5427	78.5193	-6.3665	66.5675	177.593	0
0.5433	84.924	-4.53474	70.5327	186.433	0
0.5440	89.8093	-4.22981	73.8888	191.009	0
0.5447	89.8093	-4.22981	75.7202	186.746	0
0.5453	84.0071	-1.7882	72.0574	176.367	0
0.5460	77.3012	-0.263546	67.479	159.887	0
0.5467	66.3125	0.348491	60.7668	127.839	0
0.5473	47.3866	1.26328	39.4035	85.4261	0
0.5480	27.8583	1.87314	8.27847	48.8019	0
0.5487	12.5998	2.78793	-14.6095	18.2926	0
0.5493	-4.19119	4.31476	-32.0076	-19.5573	0
0.5500	-25.2388	4.31476	-47.5701	-62.2833	0
0.5507	-46.9151	3.39997	-59.7765	-97.682	0
0.5513	-67.0459	2.17807	-69.849	-128.804	0
0.5520	-79.8683	-0.568476	-77.1704	-155.05	0
0.5527	-86.8886	-1.17834	-79.615	-168.792	0
0.5533	-93.6076	-0.568476	-80.5307	-175.807	0
0.5540	-97.2618	-1.48327	-79.9174	-181.909	0
0.5547	-96.345	-2.70516	-75.0365	-179.157	0
0.5553	-95.7425	-5.45171	-70.4581	-167.866	0
0.5560	-90.5559	-9.11304	-65.5772	-152.312	0
0.5567	-75.2973	-8.50319	-53.0642	-123.015	0
0.5573	-56.3715	-7.28129	-34.448	-79.9761	0
0.5580	-38.6637	-10.6399	-19.188	-41.8395	0
0.5587	-21.8859	-11.5547	-8.20388	-11.3171	0
0.5593	-4.19119	-7.89333	7.36278	27.1324	0
0.5600	16.2671	-8.50319	26.2814	71.9968	0
0.5607	37.9303	-10.0278	39.4035	111.672	0
0.5613	55.9393	-6.3665	47.6447	143.407	0
0.5620	70.281	-2.39806	58.0197	167.215	0
0.5627	77.6025	-1.48327	65.0386	183.695	0
0.5633	78.8205	-0.873406	64.1229	194.673	0
0.5640	81.2698	-1.17834	60.7668	197.424	0
0.5647	84.3215	-0.568476	58.0197	190.709	0
0.5653	80.9554	0.958351	53.7479	181.856	0
0.5660	73.9352	0.348491	49.1694	168.127	0
0.5667	63.8632	-0.263546	40.6258	137.305	0
0.5673	45.553	0.653421	26.2814	94.279	0
0.5680	26.339	1.26328	13.7684	56.4292	0
0.5687	11.0674	3.09504	4.30911	25.3071	0
0.5693	-8.14662	4.61969	-9.42204	-13.1425	0
0.5700	-27.3737	1.87314	-25.5978	-58.0068	0
0.5707	-41.7154	1.26328	-36.8885	-97.0692	0
0.5713	-58.8076	3.09504	-46.3478	-128.804	0
0.5720	-76.201	0.653421	-59.1674	-154.437	0
0.5727	-84.1381	-3.31502	-68.6267	-170.005	0
0.5733	-89.3247	-1.48327	-69.849	-177.945	0
0.5740	-96.345	0.348491	-68.9333	-182.521	0
0.5747	-97.2618	-0.568476	-69.2358	-179.47	0
0.5753	-93.6076	-2.39806	-66.7954	-169.705	0
0.5760	-89.6391	-5.1446	-59.1674	-155.663	0
0.5767	-78.349	-6.67143	-47.2635	-127.891	0
0.5773	-56.974	-6.97636	-31.701	-85.4782	0
0.5780	-35.9263	-9.11304	-17.0541	-46.103	0
0.5787	-21.5846	-9.7229	-4.23453	-14.9809	0
0.5793	-5.71049	-8.50319	11.0255	21.9432	0
0.5800	17.1839	-8.80812	28.1128	67.1205	0
0.5807	37.3147	-7.58622	43.3729	108.621	0
0.5813	50.4383	-3.01009	55.5792	140.656	0
0.5820	66.0112	-2.39806	63.2072	162.325	0
0.5827	80.353	-3.92488	69.0079	175.455	0
0.5833	85.8408	-3.31502	72.6707	185.52	0
0.5840	90.4249	-1.48327	71.755	191.009	0
0.5847	95.6115	0.348491	70.8393	188.571	0
0.5853	93.1623	3.09504	73.2797	180.944	0
0.5860	86.7576	4.00983	69.617	164.463	0
0.5867	76.3844	4.92462	55.8859	126.627	0
0.5873	54.1056	6.45144	39.7101	78.4115	0
0.5880	32.7437	3.39997	25.6724	43.6127	0
0.5887	21.7549	0.348491	12.2437	14.3159	0
0.5893	7.11192	2.483	-1.79408	-29.0099	0
0.5900	-18.2186	3.09504	-17.6632	-77.2381	0
0.5907	-40.8117	0.348491	-35.6703	-114.775	0
0.5913	-58.8076	0.0413833	-52.1485	-144.984	0
0.5920	-73.4637	1.26328	-64.3549	-170.318	0
0.5927	-82.3045	-1.7882	-68.6267	-185.572	0
0.5933	-88.4079	-6.06157	-68.6267	-192.587	0
0.5940	-93.9088	-6.97636	-72.5961	-195.951	0
0.5947	-95.4281	-5.75664	-74.7299	-194.112	0
0.5953	-95.4281	-6.3665	-68.3201	-184.347	0
0.5960	-91.4596	-7.28129	-60.9988	-164.815	0
0.5967	-77.4322	-7.89333	-52.1485	-132.468	0
0.5973	-57.8908	-9.7229	-35.6703	-90.9673	0
0.5980	-41.7154	-9.41797	-18.8855	-52.5177	0
0.5987	-26.1556	-5.1446	-7.2882	-18.6446	0
0.5993	-6.92856	-4.53474	5.2248	19.818	0
0.6000	13.5166	-5.75664	17.7378	61.9313	0
0.6007	31.8268	-3.61995	29.6376	99.7681	0
0.6013	50.1371	-2.70516	44.2885	132.116	0
0.6020	67.2293	-3.31502	59.5445	155.923	0
0.6027	79.4361	0.0413833	69.3104	168.427	0
0.6033	86.142	2.78793	73.5864	179.418	0
0.6040	91.643	0.653421	74.1954	188.884	0
0.6047	94.9959	0.0413833	73.2797	185.52	0
0.6053	92.5598	3.09504	72.3641	173.616	0
0.6060	85.8408	4.92462	67.7856	158.661	0
0.6067	75.7688	4.31476	55.5792	126.627	0
0.6073	57.1573	3.7049	37.8787	79.3242	0
0.6080	37.3147	4.00983	21.0939	40.8747	0
0.6087	22.973	5.53448	6.74956	9.73951	0
0.6093	7.11192	5.84158	-6.67498	-30.8483	0
0.6100	-16.398	6.45144	-21.326	-74.4871	0
0.6107	-40.4974	9.50292	-36.8885	-112.024	0
0.6113	-60.9425	9.19799	-50.3172	-146.21	0
0.6120	-78.6503	3.09504	-61.3012	-173.968	0
0.6127	-89.0235	-0.263546	-69.2358	-189.536	0
0.6133	-93.2932	2.78793	-72.2895	-197.476	0
0.6140	-97.2618	2.483	-71.0672	-201.14	0
0.6147	-99.0954	-2.09313	-71.9829	-199.002	0
0.6153	-95.4281	-2.70516	-74.1208	-191.374	0
0.6160	-88.1066	-1.7882	-66.7954	-173.369	0
0.6167	-75.2973	-4.53474	-51.2328	-140.708	0
0.6173	-55.1534	-6.97636	-37.4976	-100.12	0
0.6180	-36.8432	-4.53474	-23.4598	-61.3707	0
0.6187	-23.1039	-2.39806	-7.2882	-26.2719	0
0.6193	-5.09491	-2.70516	6.14048	12.1776	0
0.6200	17.4851	-3.01009	19.5692	57.3549	0
0.6207	38.2315	-1.48327	37.5721	101.294	0
0.6213	57.4586	0.348491	52.8322	136.392	0
0.6220	75.7688	0.653421	62.2915	160.5	0
0.6227	86.142	1.26328	70.5327	176.367	0
0.6233	88.2769	3.39997	76.9425	188.271	0
0.6240	90.7261	5.84158	76.6359	192.848	0
0.6247	94.0791	6.45144	73.5864	187.958	0
0.6253	93.7778	6.14651	71.4484	178.193	0
0.6260	88.8925	7.36623	64.7361	164.164	0
0.6267	76.6857	10.7226	51.6099	133.341	0
0.6273	54.7081	13.1643	38.4878	90.6153	0
0.6280	34.263	10.7226	26.588	51.8528	0
0.6287	20.2356	7.67116	11.0255	17.9796	0
0.6293	3.14339	9.19799	-5.45683	-21.3826	0
0.6300	-19.751	7.97609	-20.1037	-67.1596	0
0.6307	-40.4974	2.78793	-35.0571	-111.724	0
0.6313	-56.974	0.348491	-49.4015	-148.648	0
0.6320	-71.3288	1.56821	-59.474	-174.281	0
0.6327	-83.2213	1.56821	-66.4929	-189.849	0
0.6333	-92.6908	0.348491	-73.2052	-202.053	0
0.6340	-100.313	0.348491	-79.3084	-209.98	0
0.6347	-103.981	0.0413833	-82.6645	-205.716	0
0.6353	-101.532	-2.39806	-80.8331	-195.038	0
0.6360	-94.5113	-4.22981	-74.1208	-182.208	0
0.6367	-84.4525	-4.53474	-63.1326	-152.612	0
0.6373	-67.0459	-6.3665	-45.4321	-104.696	0
0.6380	-45.9983	-6.67143	-24.6821	-64.7215	0
0.6387	-27.688	-3.31502	-9.11957	-36.3374	0
0.6393	-9.37778	-2.39806	4.30911	3.93753	0
0.6400	14.4334	-4.22981	21.0939	53.6912	0
0.6407	35.4941	-3.92488	38.4878	94.5789	0
0.6413	51.6564	-0.568476	51.9165	128.452	0
0.6420	68.1461	2.483	64.1229	157.136	0
0.6427	81.8723	3.7049	74.502	173.616	0
0.6433	91.3286	2.17807	78.1606	183.382	0
0.6440	97.7464	3.09504	78.4673	191.009	0
0.6447	98.0476	7.36623	79.3829	189.184	0
0.6453	94.9959	7.36623	77.245	179.418	0
0.6460	92.5598	5.84158	71.4484	163.251	0
0.6467	84.0071	8.58813	64.7361	126.927	0
0.6473	66.0112	9.80785	52.2231	75.9604	0
0.6480	48.3035	6.45144	33.9135	34.4599	0
0.6487	33.3461	3.7049	20.1782	2.41206	0
0.6493	13.5166	1.87314	7.36278	-38.1758	0
0.6500	-11.8139	-0.263546	-14.6095	-84.5525	0
0.6507	-34.0927	-0.873406	-35.3637	-124.541	0
0.6513	-51.4861	-1.48327	-44.823	-158.714	0
0.6520	-66.7447	-3.31502	-53.0642	-187.398	0
0.6527	-78.6503	-4.22981	-64.0483	-203.578	0
0.6533	-86.273	-5.1446	-70.1515	-212.731	0
0.6540	-91.7739	-5.75664	-75.0365	-219.745	0
0.6547	-96.0437	-6.3665	-79.615	-217.307	0
0.6553	-98.4798	-7.89333	-79.0017	-205.403	0
0.6560	-97.2618	-10.6399	-73.8142	-186.185	0
0.6567	-85.6705	-10.3328	-62.8302	-153.524	0
0.6573	-66.1422	-9.41797	-44.823	-108.673	0
0.6580	-48.7357	-9.11304	-27.7358	-69.6108	0
0.6587	-32.5603	-7.89333	-14.6095	-39.7012	0
0.6593	-13.032	-6.06157	0.952976	-0.63887	0
0.6600	8.93247	-5.1446	18.6535	48.8019	0
0.6607	30.2944	-3.92488	32.9978	92.1407	0
0.6613	51.0539	-2.70516	45.8133	125.101	0
0.6620	65.3956	-1.48327	57.4106	151.347	0
0.6627	73.3327	0.653421	62.2915	169.953	0
0.6633	82.1735	3.09504	61.3758	179.718	0
0.6640	89.8093	3.09504	60.7668	183.382	0
0.6647	90.4249	2.483	60.7668	179.118	0
0.6653	86.7576	4.92462	59.5445	168.127	0
0.6660	82.7891	7.0613	54.3569	153.172	0
0.6667	72.1146	5.84158	40.6258	122.05	0
0.6673	51.9707	4.00983	21.0939	75.3476	0
0.6680	31.5256	4.00983	5.83387	34.7598	0
0.6687	14.4334	3.39997	-3.62545	4.86324	0
0.6693	-4.49243	1.56821	-17.0541	-35.1248	0
0.6700	-25.5532	0.653421	-31.701	-84.8654	0
0.6707	-47.5176	1.26328	-43.9074	-126.366	0
0.6713	-67.9627	0.0413833	-58.2517	-160.552	0
0.6720	-78.9515	-3.31502	-71.3738	-190.761	0
0.6727	-85.6705	-5.75664	-75.9522	-209.38	0
0.6733	-96.345	-6.3665	-75.9522	-219.146	0
0.6740	-101.532	-7.89333	-78.0861	-224.635	0
0.6747	-96.345	-8.80812	-77.477	-220.358	0
0.6753	-92.6908	-10.6399	-73.8142	-207.854	0
0.6760	-89.9403	-11.5547	-68.0177	-191.974	0
0.6767	-76.8166	-10.6399	-56.727	-160.852	0
0.6773	-56.974	-9.11304	-41.1603	-112.937	0
0.6780	-38.6637	-8.19826	-26.2069	-69.9107	0
0.6787	-22.1871	-6.67143	-9.42204	-36.9502	0
0.6793	-4.49243	-4.22981	7.66525	3.63765	0
0.6800	16.8695	-2.70516	21.4005	53.9911	0
0.6807	40.982	-1.17834	36.6564	100.068	0
0.6813	60.209	2.483	53.1388	138.218	0
0.6820	74.5508	6.75637	62.2915	168.427	0
0.6827	85.8408	8.89306	67.1766	187.046	0
0.6833	91.9442	9.19799	74.1954	200.175	0
0.6840	95.9127	9.50292	76.9425	208.102	0
0.6847	100.183	9.80785	74.1954	204.438	0
0.6853	97.432	9.50292	73.2797	194.673	0
0.6860	90.1106	9.80785	71.4484	182.782	0
0.6867	82.1735	11.3347	60.4601	152.26	0
0.6873	65.6969	11.0276	43.0662	103.732	0
0.6880	42.8156	10.1128	26.588	63.1439	0
0.6887	23.8898	8.58813	12.2437	32.0217	0
0.6893	6.79758	5.53448	-0.878396	-11.9299	0
0.6900	-14.25	3.09504	-16.7475	-64.1087	0
0.6907	-34.7083	0.958351	-36.5819	-108.36	0
0.6913	-53.9223	-4.22981	-53.6733	-145.897	0
0.6920	-71.0145	-7.89333	-63.4392	-173.968	0
0.6927	-82.9201	-6.97636	-68.9333	-188.01	0
0.6933	-90.8571	-8.80812	-73.5118	-198.389	0
0.6940	-95.4281	-10.9448	-75.0365	-207.542	0
0.6947	-92.3764	-8.50319	-72.2895	-202.965	0
0.6953	-89.3247	-7.89333	-67.7111	-190.149	0
0.6960	-87.1898	-12.1645	-62.2169	-177.632	0
0.6967	-75.8998	-17.9625	-53.3667	-148.648	0
0.6973	-56.0702	-23.7606	-37.8042	-98.9075	0
0.6980	-39.5805	-27.729	-20.1037	-54.3431	0
0.6987	-26.1556	-28.0339	-7.2882	-20.4699	0
0.6993	-9.37778	-30.7805	4.30911	23.4687	0
0.7000	11.3817	-34.1369	20.1782	77.186	0
0.7007	32.7437	-32.6122	37.2697	123.263	0
0.7013	50.7527	-28.9487	52.2231	161.113	0
0.7020	65.6969	-24.3726	65.0386	191.622	0
0.7027	78.5193	-17.3527	71.4484	210.24	0
0.7033	86.4564	-11.5547	72.6707	220.319	0
0.7040	88.2769	-8.50319	74.1954	225.808	0
0.7047	87.3732	-4.83967	72.3641	223.057	0
0.7053	84.924	-3.31502	68.3947	213.604	0
0.7060	80.6542	-4.22981	65.9543	197.724	0
0.7067	73.0184	-3.92488	56.8015	161.712	0
0.7073	55.9393	-3.01009	37.8787	108.008	0
0.7080	33.9617	-3.31502	22.0096	62.844	0
0.7087	19.3188	-3.31502	10.1098	29.2707	0
0.7093	6.79758	-3.61995	-3.31884	-11.0173	0
0.7100	-14.8656	-5.75664	-17.3566	-61.0577	0
0.7107	-39.2793	-6.06157	-32.9233	-109.273	0
0.7113	-57.8908	-6.06157	-49.7081	-146.81	0
0.7120	-71.9313	-8.50319	-61.9145	-172.756	0
0.7127	-82.9201	-10.9448	-68.3201	-191.061	0
0.7133	-92.6908	-10.9448	-71.6804	-205.403	0
0.7140	-98.4798	-10.6399	-73.2052	-211.505	0
0.7147	-97.2618	-10.0278	-75.6456	-206.629	0
0.7153	-94.2101	-8.19826	-76.8679	-195.638	0
0.7160	-90.8571	-7.28129	-70.7647	-177.332	0
0.7167	-79.8683	-6.67143	-57.336	-144.072	0
0.7173	-60.34	-4.22981	-40.5512	-98.5946	0
0.7180	-40.8117	-0.873406	-23.1573	-56.1815	0
0.7187	-23.7195	3.09504	-10.9509	-18.6446	0
0.7193	-5.40925	8.89306	0.646367	24.3944	0
0.7200	15.3502	12.5544	19.2626	75.0477	0
0.7207	36.3979	13.1643	38.7944	122.05	0
0.7213	54.7081	15.9108	49.4761	160.8	0
0.7220	70.281	19.5743	54.3569	191.622	0
0.7227	84.0071	20.1842	58.0197	210.24	0
0.7233	92.2454	21.4039	60.7668	220.319	0
0.7240	97.7464	25.0674	64.4295	227.946	0
0.7247	104.767	26.5921	69.0079	226.421	0
0.7253	105.068	25.6773	69.3104	213.604	0
0.7260	98.6632	25.9822	62.2915	196.811	0
0.7267	89.5081	25.0674	48.5604	166.602	0
0.7273	72.1146	23.2356	30.5533	116.861	0
0.7280	51.9707	21.4039	11.9371	70.1714	0
0.7287	39.1483	18.9623	-0.878396	35.9853	0
0.7293	24.5054	16.8278	-9.11957	-7.04061	0
0.7300	0.694166	15.3009	-22.8507	-58.0068	0
0.7307	-23.4052	11.6396	-40.8578	-99.8202	0
0.7313	-44.7671	8.28102	-55.5047	-135.519	0
0.7320	-64.6098	7.36623	-70.4581	-169.705	0
0.7327	-77.1179	3.39997	-87.2429	-191.374	0
0.7333	-83.5356	-2.39806	-95.1775	-199.914	0
0.7340	-90.5559	-4.53474	-92.4304	-203.578	0
0.7347	-92.6908	-5.1446	-86.6339	-199.914	0
0.7353	-86.273	-5.45171	-77.7836	-189.236	0
0.7360	-78.0347	-2.39806	-65.8797	-173.056	0
0.7367	-68.8796	0.348491	-53.0642	-139.795	0
0.7373	-53.0185	0.348491	-39.0265	-90.3545	0
0.7380	-34.3939	3.09504	-23.7664	-43.9647	0
0.7387	-21.2703	5.84158	-9.42204	-5.82806	0
0.7393	-3.27437	5.22955	7.97186	39.0363	0
0.7400	24.191	7.36623	26.2814	91.2281	0
0.7407	48.0022	14.0812	41.8481	138.83	0
0.7413	61.7284	18.6573	55.8859	179.418	0
0.7420	74.852	20.1842	69.617	211.153	0
0.7427	87.9757	22.9307	79.6896	230.085	0
0.7433	95.2972	23.2356	85.1795	240.15	0
0.7440	97.7464	21.099	87.0109	248.39	0
0.7447	98.9644	22.0159	87.0109	250.528	0
0.7453	98.6632	22.6258	85.1795	243.201	0
0.7460	93.7778	19.5743	79.0763	226.421	0
0.7467	82.4878	18.0475	70.5327	193.46	0
0.7473	67.5305	17.7426	60.4601	145.845	0
0.7480	51.6564	14.0812	47.0356	102.206	0
0.7487	35.4941	11.3347	33.6069	66.5077	0
0.7493	17.7864	11.6396	21.0939	23.4687	0
0.7500	-2.96003	7.67116	5.2248	-29.6227	0
0.7507	-24.0208	2.17807	-10.0353	-79.3764	0
0.7513	-43.5491	0.653421	-20.4103	-119.351	0
0.7520	-60.0257	-1.48327	-31.0919	-150.474	0
0.7527	-71.9313	-6.06157	-39.3289	-172.443	0
0.7533	-81.4007	-7.89333	-42.9917	-188.01	0
0.7540	-87.1898	-8.50319	-47.2635	-194.425	0
0.7547	-86.273	-9.41797	-50.3172	-188.923	0
0.7553	-83.5356	-8.80812	-50.0105	-177.632	0
0.7560	-82.3045	-7.89333	-49.4015	-161.765	0
0.7567	-72.5469	-9.41797	-45.1297	-127.592	0
0.7573	-54.2366	-9.7229	-35.0571	-77.538	0
0.7580	-38.6637	-8.80812	-27.7358	-32.9866	0
0.7587	-25.8544	-6.06157	-17.0541	4.25044	0
0.7593	-6.32608	-0.568476	3.39342	50.9401	0
0.7600	18.0876	3.09504	22.9253	104.045	0
0.7607	39.1483	3.09504	37.5721	149.822	0
0.7613	56.5418	4.92462	53.1388	188.571	0
0.7620	73.0184	9.50292	64.4295	220.619	0
0.7627	87.3732	11.0276	69.617	237.712	0
0.7633	94.6947	10.7226	74.1954	246.252	0
0.7640	97.1308	12.8593	76.6359	255.105	0
0.7647	99.58	13.7763	76.9425	252.667	0
0.7653	99.58	12.2495	76.6359	237.399	0
0.7660	96.8296	12.2495	72.9731	218.78	0
0.7667	88.8925	13.7763	62.5981	187.046	0
0.7673	70.281	14.0812	46.1199	134.867	0
0.7680	48.3035	12.2495	28.1128	83.9006	0
0.7687	33.9617	7.97609	15.5998	44.5253	0
0.7693	19.0044	4.00983	2.17527	-1.23863	0
0.7700	-2.0432	1.56821	-17.6632	-55.8686	0
0.7707	-23.1039	-0.263546	-36.5819	-105.609	0
0.7713	-41.7154	-4.53474	-49.7081	-145.897	0
0.7720	-58.8076	-9.41797	-61.3012	-178.245	0
0.7727	-69.7964	-10.6399	-68.6267	-201.14	0
0.7733	-77.1179	-10.9448	-72.2895	-217.007	0
0.7740	-83.5356	-13.0793	-76.2547	-226.773	0
0.7747	-86.273	-14.3012	-75.6456	-226.46	0
0.7753	-84.4525	-14.9111	-68.0177	-217.62	0
0.7760	-78.9515	-16.133	-60.9988	-201.14	0
0.7767	-68.8796	-14.3012	-53.3667	-167.267	0
0.7773	-55.4547	-11.5547	-38.1108	-117.513	0
0.7780	-38.0612	-10.9448	-21.6284	-72.3488	0
0.7787	-18.8342	-8.19826	-8.50635	-36.6503	0
0.7793	-2.65879	-2.09313	6.44709	6.07579	0
0.7800	15.3502	1.26328	21.0939	59.4801	0
0.7807	38.2315	3.7049	33.3003	109.534	0
0.7813	58.3754	6.14651	47.9513	150.734	0
0.7820	72.1146	6.45144	62.2915	185.22	0
0.7827	81.571	7.67116	67.479	207.19	0
0.7833	86.7576	11.9445	69.617	215.73	0
0.7840	91.3286	13.1643	72.3641	220.919	0
0.7847	95.9127	12.5544	69.3104	221.232	0
0.7853	95.2972	14.0812	62.9047	208.715	0
0.7860	91.0274	14.3862	60.4601	189.184	0
0.7867	82.1735	12.8593	53.4413	158.362	0
0.7873	63.562	11.9445	35.4383	106.783	0
0.7880	44.6493	9.19799	19.2626	53.6912	0
0.7887	31.8268	4.31476	10.4123	15.5415	0
0.7893	14.1191	1.26328	-1.79408	-26.2719	0
0.7900	-9.06345	0.0413833	-18.8855	-82.4273	0
0.7907	-28.6049	-0.568476	-33.2257	-132.168	0
0.7913	-48.7357	-3.61995	-45.1297	-171.53	0
0.7920	-66.1422	-9.11304	-57.0294	-209.067	0
0.7927	-73.1493	-11.5547	-64.3549	-235.013	0
0.7933	-78.0347	-11.5547	-68.0177	-245.691	0
0.7940	-85.6705	-13.9963	-71.6804	-254.544	0
0.7947	-88.7222	-17.0478	-72.2895	-257.595	0
0.7953	-87.1898	-16.7428	-68.3201	-245.391	0
0.7960	-83.5356	-14.6061	-63.1326	-227.386	0
0.7967	-73.4637	-13.6913	-52.1485	-199.002	0
0.7973	-56.0702	-13.0793	-35.0571	-147.735	0
0.7980	-39.2793	-10.6399	-21.0193	-95.5437	0
0.7987	-24.9376	-7.89333	-10.9509	-58.9195	0
0.7993	-7.54414	-5.45171	4.0025	-15.5936	0
0.8000	13.8178	-3.01009	20.4848	40.8747	0
0.8007	33.6605	-0.873406	31.7755	90.3024	0
0.8013	48.3035	0.958351	43.0662	131.816	0
0.8020	62.9595	5.22955	54.9702	170.265	0
0.8027	74.852	9.50292	60.4601	194.673	0
0.8033	77.9037	9.50292	60.7668	206.577	0
0.8040	77.6025	9.50292	60.7668	214.517	0
0.8047	80.9554	11.3347	57.7172	212.992	0
0.8053	81.2698	10.4177	52.2231	203.526	0
0.8060	76.3844	8.28102	47.6447	189.184	0
0.8067	66.9149	7.67116	39.4035	157.136	0
0.8073	50.1371	5.84158	25.6724	104.657	0
0.8080	31.2113	3.09504	12.8528	55.8164	0
0.8087	18.0876	0.958351	2.17527	17.6798	0
0.8093	2.52781	-2.39806	-11.8666	-25.959	0
0.8100	-19.4497	-6.06157	-29.2605	-79.0635	0
0.8107	-38.6637	-7.28129	-45.7387	-129.73	0
0.8113	-55.1534	-9.11304	-59.474	-173.056	0
0.8120	-71.63	-14.9111	-71.3738	-207.854	0
0.8127	-83.2213	-17.9625	-78.6993	-230.437	0
0.8133	-90.5559	-17.0478	-81.4463	-244.466	0
0.8140	-96.345	-17.0478	-82.362	-253.931	0
0.8147	-98.4798	-17.9625	-82.9711	-252.406	0
0.8153	-97.563	-17.6576	-82.0554	-239.889	0
0.8160	-94.8256	-17.3527	-75.9522	-224.635	0
0.8167	-84.7537	-17.9625	-62.8302	-195.338	0
0.8173	-66.7447	-17.6576	-46.0453	-142.233	0
0.8180	-48.4344	-14.9111	-30.7853	-90.0546	0
0.8187	-32.8746	-10.6399	-16.7475	-52.2048	0
0.8193	-17.3018	-7.58622	-4.23453	-6.42782	0
0.8200	2.82905	-5.75664	10.1098	50.0275	0
0.8207	26.339	-3.31502	28.4194	98.8554	0
0.8213	44.9505	-1.17834	44.8976	140.656	0
0.8220	57.4586	-0.263546	54.9702	178.193	0
0.8227	69.6654	3.09504	61.989	201.088	0
0.8233	81.8723	7.36623	69.3104	214.204	0
0.8240	88.2769	7.36623	72.3641	224.895	0
0.8247	88.5913	5.84158	71.755	225.808	0
0.8253	86.4564	7.67116	69.617	216.655	0
0.8260	83.0903	10.1128	63.2072	200.175	0
0.8267	74.852	10.4177	52.2231	162.025	0
0.8273	56.8561	8.89306	37.5721	103.432	0
0.8280	34.8785	5.84158	22.0096	54.6039	0
0.8287	18.4019	0.653421	8.88754	20.7307	0
0.8293	4.06021	-3.92488	-4.23453	-23.5209	0
0.8300	-13.032	-6.67143	-19.188	-82.7272	0
0.8307	-31.041	-8.19826	-33.5323	-135.832	0
0.8313	-50.2681	-9.7229	-46.6544	-175.807	0
0.8320	-69.7964	-13.3864	-60.3856	-207.542	0
0.8327	-83.5356	-16.4379	-71.3738	-228.911	0
0.8333	-89.9403	-17.3527	-78.6993	-241.115	0
0.8340	-95.7425	-18.5724	-81.4463	-249.042	0
0.8347	-100.313	-19.4894	-80.224	-248.442	0
0.8353	-99.3967	-19.4894	-78.6993	-236.538	0
0.8360	-94.2101	-20.0992	-77.7836	-215.482	0
0.8367	-86.273	-19.1844	-71.3738	-180.683	0
0.8373	-72.8481	-15.5209	-59.7765	-130.33	0
0.8380	-55.1534	-12.4694	-46.6544	-81.8145	0
0.8387	-40.1961	-10.6399	-32.6167	-43.3649	0
0.8393	-27.688	-7.89333	-15.5252	1.19951	0
0.8400	-8.46096	-5.45171	4.61572	55.5165	0
0.8407	16.8695	-3.31502	24.7567	105.87	0
0.8413	39.1483	-1.17834	40.6258	150.734	0
0.8420	56.8561	0.348491	53.4413	189.184	0
0.8427	71.4991	4.31476	65.0386	212.379	0
0.8433	81.2698	9.50292	75.1111	223.67	0
0.8440	86.7576	9.80785	81.5209	232.21	0
0.8447	88.5913	8.89306	82.13	232.21	0
0.8453	86.7576	11.3347	79.6896	219.706	0
0.8460	83.4047	11.3347	77.8582	202.313	0
0.8467	75.7688	8.58813	72.3641	170.878	0
0.8473	61.1259	7.0613	60.1577	117.774	0
0.8480	43.1169	5.53448	46.729	65.2821	0
0.8487	26.0247	3.09504	35.1317	26.8326	0
0.8493	10.4649	3.09504	23.5344	-17.7189	0
0.8500	-8.7622	3.39997	9.80323	-74.7869	0
0.8507	-34.0927	1.26328	-8.20388	-125.453	0
0.8513	-57.2883	-2.39806	-30.1762	-168.179	0
0.8520	-70.7132	-7.89333	-48.4858	-207.542	0
0.8527	-81.0864	-11.2497	-58.5583	-233.175	0
0.8533	-92.992	-10.3328	-66.7954	-245.078	0
0.8540	-99.711	-11.5547	-75.9522	-253.931	0
0.8547	-100.012	-16.133	-80.5307	-254.844	0
0.8553	-100.929	-16.4379	-78.6993	-242.64	0
0.8560	-98.7942	-12.4694	-74.1208	-224.022	0
0.8567	-89.0235	-10.6399	-68.0177	-192.587	0
0.8573	-73.4637	-10.3328	-60.0831	-142.233	0
0.8580	-55.4547	-7.58622	-51.2328	-92.1929	0
0.8587	-38.6637	-5.45171	-41.7735	-52.5177	0
0.8593	-23.1039	-5.1446	-28.3448	-8.56608	0
0.8600	-2.65879	-1.17834	-10.0353	45.7509	0
0.8607	21.4536	4.00983	9.19415	100.068	0
0.8613	40.0651	4.92462	27.1971	146.458	0
0.8620	53.8044	5.22955	43.9819	183.382	0
0.8627	66.6137	11.0276	57.7172	208.715	0
0.8633	75.7688	15.9108	64.1229	222.444	0
0.8640	78.2181	14.0812	62.2915	227.633	0
0.8647	80.0386	12.2495	58.9354	226.721	0
0.8653	81.8723	15.6059	60.1577	220.006	0
0.8660	79.4361	15.9108	59.5445	204.751	0
0.8667	72.1146	11.9445	50.0851	173.616	0
0.8673	56.5418	11.3347	36.354	123.263	0
0.8680	35.7954	11.3347	24.1476	70.1714	0
0.8687	19.3188	6.75637	12.5503	30.7962	0
0.8693	6.1951	2.17807	-1.18501	-10.7043	0
0.8700	-13.032	0.958351	-17.6632	-68.0723	0
0.8707	-35.0095	-1.17834	-37.4976	-123.015	0
0.8713	-53.3198	-3.61995	-55.8113	-165.128	0
0.8720	-67.9627	-6.06157	-65.8797	-203.578	0
0.8727	-79.2528	-10.6399	-68.3201	-232.262	0
0.8733	-86.8886	-13.3864	-68.6267	-245.691	0
0.8740	-91.4596	-12.7744	-68.3201	-254.231	0
0.8747	-93.2932	-13.6913	-64.964	-256.07	0
0.8753	-91.7739	-14.9111	-57.9451	-245.391	0
0.8760	-86.8886	-11.2497	-50.6238	-229.511	0
0.8767	-74.6817	-8.19826	-40.2446	-201.44	0
0.8773	-55.1534	-10.6399	-22.5441	-148.948	0
0.8780	-36.8432	-11.8596	-3.31884	-93.4054	0
0.8787	-24.6363	-7.28129	9.49662	-53.4304	0
0.8793	-12.4295	-3.31502	19.5692	-10.0915	0
0.8800	3.44463	-1.7882	30.5533	48.1891	0
0.8807	21.4536	2.17807	38.7944	102.206	0
0.8813	38.2315	4.92462	45.2042	144.632	0
0.8820	52.8876	4.00983	54.3569	182.169	0
0.8827	64.1776	6.14651	64.7361	208.415	0
0.8833	71.1978	11.3347	71.4484	222.144	0
0.8840	76.3844	10.4177	75.4136	232.21	0
0.8847	80.353	8.58813	76.3293	233.135	0
0.8853	79.4361	12.8593	74.502	223.057	0
0.8860	72.7171	14.3862	67.7856	209.328	0
0.8867	59.2922	11.9445	51.9165	177.28	0
0.8873	38.8471	11.6396	30.2508	118.387	0
0.8880	19.62	10.4177	13.7684	65.582	0
0.8887	9.24681	7.0613	5.2248	32.6345	0
0.8893	-0.222657	4.92462	-9.72865	-11.3171	0
0.8900	-20.6678	0.348491	-33.839	-70.8233	0
0.8907	-42.331	-6.06157	-56.1137	-123.015	0
0.8913	-55.7559	-7.89333	-75.0365	-163.903	0
0.8920	-68.5783	-8.80812	-95.1775	-197.163	0
0.8927	-83.5356	-11.5547	-105.25	-218.833	0
0.8933	-91.1584	-13.0793	-101.587	-233.488	0
0.8940	-92.6908	-14.6061	-96.3998	-243.866	0
0.8947	-96.345	-15.5209	-91.8214	-240.502	0
0.8953	-96.345	-14.3012	-86.6339	-226.773	0
0.8960	-89.0235	-14.3012	-85.1049	-210.592	0
0.8967	-79.8683	-16.4379	-76.8679	-178.245	0
0.8973	-65.2254	-14.9111	-54.589	-123.928	0
0.8980	-42.331	-10.9448	-32.31	-71.4361	0
0.8987	-23.4052	-6.06157	-17.0541	-33.5994	0
0.8993	-8.7622	-1.17834	1.86866	8.82684	0
0.9000	12.2985	-0.263546	24.7567	64.3694	0
0.9007	36.0966	-0.568476	42.1506	118.686	0
0.9013	53.49	3.09504	55.5792	164.776	0
0.9020	69.0629	5.84158	69.617	201.7	0
0.9027	84.0071	7.67116	83.9614	223.97	0
0.9033	92.2454	11.0276	92.505	237.399	0
0.9040	96.8296	12.8593	96.1678	248.39	0
0.9047	100.497	13.7763	99.8305	249.616	0
0.9053	99.8813	14.0812	99.5239	239.537	0
0.9060	96.8296	12.2495	93.7273	224.895	0
0.9067	89.5081	11.9445	85.4861	193.46	0
0.9073	72.4159	14.6911	69.617	140.356	0
0.9080	50.1371	13.4692	43.0662	89.3897	0
0.9087	29.692	8.58813	18.6535	50.9401	0
0.9093	10.4649	4.92462	0.0372904	6.07579	0
0.9100	-9.98027	2.483	-17.9698	-48.2412	0
0.9107	-31.041	0.348491	-31.701	-97.369	0
0.9113	-52.403	-3.31502	-39.6355	-140.708	0
0.9120	-68.5783	-7.89333	-49.4015	-178.858	0
0.9127	-78.9515	-9.7229	-59.474	-203.578	0
0.9133	-88.1066	-10.0278	-73.2052	-217.307	0
0.9140	-95.4281	-11.5547	-94.2618	-225.247	0
0.9147	-97.8774	-11.5547	-106.166	-223.722	0
0.9153	-96.0437	-11.5547	-99.7559	-213.031	0
0.9160	-89.9403	-13.6913	-87.852	-198.089	0
0.9167	-77.1179	-14.3012	-75.0365	-168.792	0
0.9173	-60.0257	-11.8596	-54.589	-118.439	0
0.9180	-42.0298	-8.19826	-33.5323	-66.8597	0
0.9187	-25.8544	-4.22981	-18.2723	-26.8847	0
0.9193	-9.37778	-3.31502	-2.40316	17.067	0
0.9200	12.5998	-3.92488	15.5998	74.7478	0
0.9207	35.4941	0.0413833	29.9442	128.765	0
0.9213	53.1888	5.84158	44.2885	170.265	0
0.9220	69.9667	8.58813	63.2072	205.364	0
0.9227	85.8408	11.9445	78.4673	232.523	0
0.9233	91.643	15.9108	84.5704	246.252	0
0.9240	92.861	14.996	87.0109	252.354	0
0.9247	98.9644	13.7763	88.8423	253.579	0
0.9253	102.317	16.2157	89.1489	247.477	0
0.9260	96.5283	17.4376	87.9266	232.823	0
0.9267	86.4564	14.0812	80.6052	204.751	0
0.9273	70.281	11.3347	65.9543	157.136	0
0.9280	49.2203	11.3347	51.9165	104.045	0
0.9287	32.7437	9.80785	38.4878	62.2312	0
0.9293	16.8695	4.92462	21.0939	21.0306	0
0.9300	-3.87685	1.26328	2.47774	-32.9866	0
0.9307	-26.4569	-1.17834	-12.7782	-87.3036	0
0.9313	-46.6008	-4.22981	-25.2912	-130.942	0
0.9320	-62.4749	-6.06157	-33.2257	-168.792	0
0.9327	-72.5469	-6.97636	-38.4132	-197.163	0
0.9333	-80.1696	-9.7229	-44.214	-210.905	0
0.9340	-86.273	-10.9448	-48.4858	-217.307	0
0.9347	-88.7222	-9.7229	-53.9799	-218.533	0
0.9353	-89.9403	-9.41797	-61.3012	-211.818	0
0.9360	-89.3247	-9.7229	-61.3012	-199.914	0
0.9367	-80.7852	-9.7229	-50.0105	-173.369	0
0.9373	-64.3086	-9.7229	-28.6473	-123.315	0
0.9380	-45.684	-6.97636	-5.15022	-70.5235	0
0.9387	-28.6049	-2.70516	7.36278	-31.4611	0
0.9393	-13.032	-2.09313	14.6841	11.265	0
0.9400	7.41317	0.348491	32.6912	67.4204	0
0.9407	29.9932	5.84158	47.6447	121.438	0
0.9413	48.3035	7.36623	53.7479	165.376	0
0.9420	66.3125	7.0613	65.3452	201.088	0
0.9427	82.7891	11.6396	71.4484	225.495	0
0.9433	90.1106	14.0812	60.4601	241.376	0
0.9440	93.7778	12.2495	54.6636	252.054	0
0.9447	98.3489	13.1643	54.9702	252.054	0
0.9453	95.9127	14.6911	47.0356	245.026	0
0.9460	89.8093	14.996	39.4035	232.523	0
0.9467	83.4047	15.9108	34.216	198.65	0
0.9473	65.6969	15.3009	16.5155	142.494	0
0.9480	42.2	13.1643	-5.45683	90.6153	0
0.9487	29.9932	11.0276	-17.3566	52.4656	0
0.9493	18.0876	5.84158	-28.0382	7.91417	0
0.9500	-4.79367	0.348491	-42.076	-47.0156	0
0.9507	-26.7712	-1.17834	-57.336	-97.0692	0
0.9513	-44.1647	-1.7882	-73.8142	-137.044	0
0.9520	-63.0774	-6.06157	-87.2429	-172.443	0
0.9527	-76.201	-11.8596	-91.5147	-199.002	0
0.9533	-82.0032	-14.6061	-88.7677	-212.731	0
0.9540	-89.0235	-12.7744	-87.5495	-220.971	0
0.9547	-95.4281	-12.7744	-92.737	-221.884	0
0.9553	-97.563	-16.133	-99.4493	-210.905	0
0.9560	-97.563	-16.4379	-100.974	-194.112	0
0.9567	-91.7739	-13.3864	-93.6527	-167.567	0
0.9573	-76.201	-11.2497	-75.3431	-119.351	0
0.9580	-54.2366	-8.80812	-53.0642	-67.1596	0
0.9587	-35.0095	-5.1446	-35.6703	-29.6227	0
0.9593	-19.751	-3.31502	-19.188	10.9651	0
0.9600	-2.65879	-0.873406	-2.70977	64.9822	0
0.9607	18.0876	2.17807	12.2437	114.723	0
0.9613	37.3147	3.09504	31.1665	158.062	0
0.9620	55.3237	4.00983	52.8322	197.424	0
0.9627	71.4991	8.58813	63.8204	221.232	0
0.9633	83.4047	11.0276	67.7856	233.135	0
0.9640	88.5913	10.4177	75.1111	241.063	0
0.9647	89.5081	13.4692	78.4673	240.763	0
0.9653	90.1106	16.8278	74.502	232.21	0
0.9660	87.3732	14.996	71.4484	217.868	0
0.9667	79.1218	13.4692	67.479	187.658	0
0.9673	66.6137	14.0812	58.9354	137.918	0
0.9680	49.5215	11.3347	48.5604	89.0898	0
0.9687	30.91	6.75637	37.5721	51.24	0
0.9693	17.4851	4.31476	27.1971	7.91417	0
0.9700	2.82905	3.09504	15.2973	-47.6284	0
0.9707	-21.2703	0.653421	-0.571786	-97.9818	0
0.9713	-45.684	-3.01009	-12.7782	-137.657	0
0.9720	-59.7244	-6.97636	-20.4103	-175.807	0
0.9727	-69.1939	-8.80812	-32.0076	-203.878	0
0.9733	-77.1179	-9.11304	-44.214	-217.007	0
0.9740	-80.4839	-11.2497	-48.4858	-226.46	0
0.9747	-82.9201	-12.4694	-52.451	-230.736	0
0.9753	-85.9718	-11.2497	-61.9145	-221.884	0
0.9760	-83.2213	-10.6399	-68.9333	-207.242	0
0.9767	-74.6817	-9.7229	-68.6267	-181.609	0
0.9773	-60.6413	-6.06157	-58.5583	-133.993	0
0.9780	-40.4974	-3.92488	-41.7735	-82.1144	0
0.9787	-23.4052	-3.01009	-24.6821	-44.2776	0
0.9793	-10.2946	-1.48327	-6.37251	-3.98968	0
0.9800	9.84929	-0.263546	18.3469	50.3273	0
0.9807	32.7437	1.26328	39.4035	103.432	0
0.9813	48.3035	5.53448	50.6983	147.983	0
0.9820	62.9595	11.3347	59.8511	185.52	0
0.9827	78.8205	15.6059	70.8393	211.153	0
0.9833	86.7576	15.9108	80.2986	224.895	0
0.9840	90.4249	14.0812	82.4366	231.61	0
0.9847	96.8296	13.1643	74.502	230.684	0
0.9853	98.6632	14.0812	64.4295	223.97	0
0.9860	94.9959	16.2157	58.6329	212.079	0
0.9867	89.5081	17.1327	51.9165	183.695	0
0.9873	75.7688	14.3862	40.3192	135.48	0
0.9880	56.2405	10.1128	27.5037	86.0389	0
0.9887	38.2315	8.58813	14.6841	46.3637	0
0.9893	20.2356	7.67116	1.56205	5.46299	0
0.9900	-0.222657	4.92462	-11.56	-46.4159	0
0.9907	-19.4497	1.87314	-26.5135	-101.958	0
0.9913	-37.76	-1.17834	-44.823	-147.423	0
0.9920	-55.1534	-4.83967	-60.3856	-181.609	0
0.9927	-67.0459	-6.97636	-70.7647	-207.542	0
0.9933	-76.201	-6.97636	-78.6993	-224.022	0
0.9940	-83.8369	-7.28129	-82.6645	-231.649	0
0.9947	-85.3562	-6.97636	-80.5307	-231.962	0
0.9953	-82.6188	-6.06157	-75.0365	-226.16	0
0.9960	-80.4839	-7.89333	-70.1515	-215.782	0
0.9967	-72.5469	-10.0278	-63.1326	-193.499	0
0.9973	-53.9223	-9.41797	-47.2635	-146.81	0
0.9980	-33.7915	-8.50319	-26.5135	-93.1056	0
0.9987	-20.6678	-6.97636	-11.8666	-54.3431	0
0.9993	-5.40925	-2.39806	3.39342	-13.7553	0
1.0000	20.5368	1.26328	25.6724	40.8747	0
1.0007	48.919	1.87314	43.9819	93.3533	0
1.0013	71.1978	4.00983	53.4413	136.079	0
1.0020	90.7261	6.45144	61.989	172.704	0
1.0027	106.902	7.36623	66.8699	198.65	0
1.0033	115.14	9.80785	66.5675	213.904	0
1.0040	121.544	14.3862	68.7013	225.195	0
1.0047	127.347	15.3009	72.9731	226.421	0
1.0053	124.295	14.3862	72.3641	215.73	0
1.0060	116.358	14.6911	69.617	201.088	0
1.0067	111.473	13.4692	62.2915	173.616	0
1.0073	98.0476	10.1128	45.8133	125.101	0
1.0080	75.1664	7.97609	28.1128	71.9968	0
1.0087	58.991	6.45144	16.8221	31.1091	0
1.0093	46.4698	3.39997	5.83387	-9.17887	0
1.0100	25.4222	0.348491	-9.72865	-61.9704	0
1.0107	2.22657	-2.39806	-24.6821	-114.775	0
1.0113	-18.2186	-5.45171	-37.4976	-154.137	0
1.0120	-38.0612	-8.80812	-50.0105	-187.711	0
1.0127	-53.0185	-11.2497	-60.3856	-214.569	0
1.0133	-61.2568	-13.3864	-64.964	-227.386	0
1.0140	-69.7964	-14.9111	-64.964	-234.1	0
1.0147	-75.2973	-16.133	-65.8797	-238.364	0
1.0153	-74.3805	-18.5724	-66.1863	-230.437	0
1.0160	-72.8481	-20.0992	-61.6079	-212.731	0
1.0167	-67.3603	-17.9625	-52.451	-184.347	0
1.0173	-53.3198	-13.6913	-40.2446	-137.357	0
1.0180	-38.3625	-10.3328	-24.3755	-86.078	0
1.0187	-26.7712	-7.89333	-9.42204	-49.7667	0
1.0193	-12.7307	-5.45171	2.78435	-13.1425	0
1.0200	5.57952	-3.01009	19.2626	37.5108	0
1.0207	24.5054	-1.48327	40.6258	88.7769	0
1.0213	44.9505	-0.568476	57.4106	131.503	0
1.0220	61.4271	2.17807	70.5327	167.514	0
1.0227	70.5822	7.0613	83.9614	193.147	0
1.0233	77.3012	9.50292	92.1984	207.489	0
1.0240	83.7059	10.4177	92.505	216.042	0
1.0247	86.4564	12.2495	86.4018	217.568	0
1.0253	85.8408	11.0276	70.5327	209.941	0
1.0260	84.3215	8.58813	52.2231	196.511	0
1.0267	75.7688	9.19799	42.1506	168.127	0
1.0273	58.3754	7.97609	31.1665	118.686	0
1.0280	41.5975	1.87314	16.8221	70.1714	0
1.0287	25.4222	-1.17834	7.36278	33.2343	0
1.0293	4.36146	1.87314	-4.23453	-8.87899	0
1.0300	-17.6161	0.653421	-23.7664	-61.6705	0
1.0307	-38.3625	-4.53474	-41.4669	-110.798	0
1.0313	-60.34	-6.67143	-53.3667	-151.386	0
1.0320	-78.0347	-7.89333	-63.7458	-186.485	0
1.0327	-87.8054	-12.4694	-68.6267	-212.118	0
1.0333	-97.2618	-13.6913	-71.6804	-227.686	0
1.0340	-106.417	-11.5547	-80.224	-238.364	0
1.0347	-109.469	-12.4694	-85.7182	-240.802	0
1.0353	-109.167	-15.216	-82.0554	-231.962	0
1.0360	-110.687	-15.216	-77.7836	-215.782	0
1.0367	-105.199	-16.133	-71.9829	-191.374	0
1.0373	-87.1898	-17.3527	-56.4203	-149.561	0
1.0380	-65.5266	-12.7744	-39.3289	-98.2948	0
1.0387	-51.4861	-6.97636	-27.4291	-56.1815	0
1.0393	-38.9781	-6.67143	-14.0005	-16.8062	0
1.0400	-19.4497	-4.83967	3.09096	35.6855	0
1.0407	3.44463	-0.263546	20.1782	90.0025	0
1.0413	19.9212	0.958351	34.5226	132.416	0
1.0420	33.3461	2.17807	42.1506	169.953	0
1.0427	48.919	7.67116	42.7638	200.175	0
1.0433	60.209	9.50292	44.591	214.517	0
1.0440	62.3439	7.97609	50.3917	219.393	0
1.0447	63.562	8.58813	54.9702	221.232	0
1.0453	67.8318	9.50292	58.0197	216.342	0
1.0460	67.2293	9.50292	58.0197	202.613	0
1.0467	57.4586	11.6396	52.8322	179.118	0
1.0473	42.8156	10.7226	43.6753	138.83	0
1.0480	26.339	5.22955	32.9978	89.0898	0
1.0487	10.4649	1.56821	22.9253	46.9765	0
1.0493	-3.87685	1.87314	12.2437	7.60125	0
1.0500	-21.2703	1.26328	-3.93206	-43.3649	0
1.0507	-42.331	-0.568476	-22.8507	-97.0692	0
1.0513	-60.34	-2.70516	-35.6703	-139.182	0
1.0520	-74.3805	-4.83967	-43.6049	-172.443	0
1.0527	-88.4079	-7.89333	-55.8113	-198.689	0
1.0533	-100.313	-11.8596	-69.5424	-213.643	0
1.0540	-104.583	-13.3864	-75.0365	-223.722	0
1.0547	-105.5	-12.4694	-72.5961	-227.686	0
1.0553	-106.417	-12.4694	-68.9333	-219.445	0
1.0560	-103.666	-13.3864	-65.2706	-205.403	0
1.0567	-93.6076	-14.3012	-55.8113	-183.434	0
1.0573	-79.5671	-13.9963	-38.7198	-137.657	0
1.0580	-64.911	-11.2497	-19.188	-82.1144	0
1.0587	-50.2681	-7.89333	-2.40316	-41.8395	0
1.0593	-33.7915	-4.83967	12.2437	-4.60247	0
1.0600	-13.032	-1.48327	26.588	47.8892	0
1.0607	7.11192	1.26328	40.6258	101.593	0
1.0613	25.4222	3.7049	46.1199	145.845	0
1.0620	45.553	7.0613	44.8976	182.782	0
1.0627	61.1259	9.50292	47.6447	208.102	0
1.0633	68.4473	11.9445	50.6983	223.37	0
1.0640	75.7688	15.9108	47.6447	234.961	0
1.0647	80.353	16.8278	49.1694	236.186	0
1.0653	77.6025	14.3862	56.8015	227.946	0
1.0660	75.7688	15.3009	57.7172	216.042	0
1.0667	71.1978	17.4376	53.4413	187.358	0
1.0673	53.8044	14.996	47.9513	135.167	0
1.0680	35.4941	13.1643	35.7408	84.5134	0
1.0687	27.2427	12.5544	18.9601	48.1891	0
1.0693	13.5166	7.67116	1.25959	7.30137	0
1.0700	-7.2429	2.17807	-20.7127	-44.2776	0
1.0707	-25.8544	0.653421	-42.9917	-93.1056	0
1.0713	-43.8634	-1.7882	-57.336	-136.444	0
1.0720	-63.0774	-6.06157	-65.8797	-174.894	0
1.0727	-77.1179	-6.67143	-74.1208	-200.827	0
1.0733	-85.6705	-6.67143	-79.615	-214.569	0
1.0740	-91.7739	-8.80812	-79.3084	-223.722	0
1.0747	-95.4281	-9.41797	-76.2547	-225.247	0
1.0753	-96.345	-6.97636	-74.4275	-217.307	0
1.0760	-91.7739	-6.97636	-73.2052	-203.578	0
1.0767	-83.5356	-9.41797	-67.4086	-176.107	0
1.0773	-71.0145	-8.80812	-53.3667	-129.73	0
1.0780	-51.4861	-3.61995	-35.0571	-79.0635	0
1.0787	-33.1759	0.348491	-20.7127	-38.1758	0
1.0793	-21.5846	3.09504	-9.72865	0.886595	0
1.0800	-3.87685	4.92462	8.88754	49.1148	0
1.0807	22.6717	4.92462	31.4689	100.381	0
1.0813	42.2	5.84158	47.6447	145.245	0
1.0820	57.7598	10.1128	59.242	178.506	0
1.0827	75.1664	12.2495	72.0574	201.7	0
1.0833	84.924	11.0276	79.992	217.255	0
1.0840	88.8925	12.2495	82.7391	225.808	0
1.0847	94.3803	14.3862	83.0457	227.633	0
1.0853	94.9959	13.4692	78.7739	221.232	0
1.0860	90.1106	13.1643	73.2797	206.277	0
1.0867	84.924	14.6911	67.7856	179.418	0
1.0873	71.8003	13.4692	57.7172	133.341	0
1.0880	51.0539	10.7226	41.2349	81.4625	0
1.0887	35.4941	9.19799	27.5037	43.6127	0
1.0893	24.8066	5.53448	15.5998	4.25044	0
1.0900	8.32999	0.653421	1.25959	-49.7667	0
1.0907	-12.4295	-0.568476	-13.6939	-101.033	0
1.0913	-32.2591	-1.7882	-27.7358	-143.759	0
1.0920	-48.4344	-8.19826	-39.9421	-186.185	0
1.0927	-58.8076	-12.4694	-46.6544	-215.482	0
1.0933	-64.911	-11.5547	-48.4858	-224.335	0
1.0940	-71.0145	-12.7744	-51.8419	-231.036	0
1.0947	-75.8998	-17.0478	-55.1981	-236.538	0
1.0953	-76.201	-17.3527	-53.0642	-229.511	0
1.0960	-72.5469	-15.216	-47.5701	-216.694	0
1.0967	-67.6615	-15.216	-42.076	-194.725	0
1.0973	-57.5896	-16.133	-31.701	-150.474	0
1.0980	-41.1129	-14.6061	-19.8012	-98.2948	0
1.0987	-26.4569	-12.4694	-14.6095	-59.8452	0
1.0993	-13.032	-10.0278	-11.2534	-21.3826	0
1.1000	6.49634	-7.89333	0.952976	30.1834	0
1.1007	27.5571	-3.31502	19.2626	82.3752	0
1.1013	42.5013	2.483	34.8292	124.189	0
1.1020	57.1573	4.00983	47.9513	159.887	0
1.1027	71.1978	3.7049	57.104	187.358	0
1.1033	79.4361	6.75637	58.9354	202.913	0
1.1040	83.0903	10.4177	59.8511	212.079	0
1.1047	85.2252	8.58813	63.2072	216.655	0
1.1053	85.8408	6.75637	62.5981	211.466	0
1.1060	84.0071	9.19799	57.4106	199.562	0
1.1067	75.7688	8.28102	51.9165	178.193	0
1.1073	59.9078	3.09504	44.591	137.005	0
1.1080	44.0337	0.958351	34.8292	85.4261	0
1.1087	30.91	1.26328	24.4501	43.6127	0
1.1093	16.2671	-1.7882	14.6841	5.16312	0
1.1100	-2.0432	-4.83967	5.53141	-45.1903	0
1.1107	-22.8027	-6.06157	-7.89727	-97.9818	0
1.1113	-43.5491	-8.19826	-24.6821	-139.495	0
1.1120	-58.8076	-10.6399	-33.839	-175.507	0
1.1127	-67.6615	-12.7744	-36.5819	-204.804	0
1.1133	-77.4322	-16.133	-46.6544	-220.971	0
1.1140	-87.1898	-15.216	-63.1326	-230.124	0
1.1147	-89.0235	-12.4694	-76.2547	-234.4	0
1.1153	-86.8886	-15.216	-85.7182	-227.985	0
1.1160	-86.273	-19.7943	-87.852	-214.256	0
1.1167	-80.1696	-18.8795	-78.6993	-192.587	0
1.1173	-64.911	-15.216	-61.3012	-149.561	0
1.1180	-47.5176	-12.7744	-40.2446	-94.3181	0
1.1187	-33.7915	-10.9448	-21.326	-51.9049	0
1.1193	-20.969	-9.7229	-11.56	-15.2807	0
1.1200	-3.27437	-7.28129	-7.89727	35.6855	0
1.1207	18.7032	-3.01009	-3.01638	90.6153	0
1.1213	37.629	0.348491	1.56205	134.554	0
1.1220	51.9707	1.56821	7.36278	172.091	0
1.1227	66.3125	4.31476	19.2626	201.388	0
1.1233	75.7688	6.75637	30.5533	217.255	0
1.1240	77.6025	7.36623	35.7408	227.334	0
1.1247	79.1218	9.19799	39.4035	231.61	0
1.1253	81.2698	12.5544	42.7638	226.108	0
1.1260	79.4361	14.996	44.591	214.517	0
1.1267	71.8003	14.3862	42.4572	188.571	0
1.1273	55.3237	12.5544	31.1665	140.056	0
1.1280	35.7954	9.80785	16.213	87.5643	0
1.1287	23.5885	6.45144	7.36278	47.2764	0
1.1293	12.5998	4.31476	0.952976	7.91417	0
1.1300	-6.01174	1.87314	-12.7782	-41.2267	0
1.1307	-26.4569	-1.7882	-30.1762	-93.1056	0
1.1313	-44.7671	-3.61995	-46.3478	-138.57	0
1.1320	-62.4749	-6.3665	-60.6922	-173.369	0
1.1327	-75.8998	-12.1645	-69.2358	-196.863	0
1.1333	-83.5356	-15.216	-71.0672	-212.431	0
1.1340	-88.7222	-13.3864	-70.4581	-223.109	0
1.1347	-90.2415	-11.5547	-69.849	-225.247	0
1.1353	-89.9403	-10.6399	-68.3201	-215.482	0
1.1360	-89.6391	-10.6399	-62.5235	-199.914	0
1.1367	-84.7537	-11.8596	-53.0642	-175.807	0
1.1373	-71.9313	-11.2497	-42.6892	-131.255	0
1.1380	-52.403	-9.41797	-29.2605	-79.9761	0
1.1387	-33.1759	-6.97636	-11.56	-41.5266	0
1.1393	-20.3535	-2.39806	2.47774	-2.16434	0
1.1400	-6.01174	1.87314	13.466	50.0275	0
1.1407	17.7864	2.17807	31.1665	98.8554	0
1.1413	40.982	3.09504	51.3074	139.743	0
1.1420	56.8561	7.67116	63.5138	179.118	0
1.1427	71.1978	11.3347	72.3641	205.964	0
1.1433	80.9554	13.1643	80.6052	218.78	0
1.1440	84.924	14.6911	83.6548	230.085	0
1.1447	89.1937	15.9108	81.8234	234.348	0
1.1453	91.3286	15.9108	80.6052	225.495	0
1.1460	86.4564	14.996	77.8582	212.992	0
1.1467	78.8205	14.3862	71.1418	189.184	0
1.1473	68.7486	14.3862	59.242	142.494	0
1.1480	53.1888	12.2495	43.9819	91.2281	0
1.1487	37.3147	9.19799	31.1665	53.3783	0
1.1493	23.2873	8.28102	20.1782	12.4906	0
1.1500	5.27828	7.0613	4.61572	-42.1394	0
1.1507	-17.6161	4.00983	-15.2228	-94.631	0
1.1513	-40.1961	1.26328	-31.0919	-135.519	0
1.1520	-58.5064	-1.48327	-42.6892	-172.443	0
1.1527	-70.0976	-5.45171	-51.2328	-202.053	0
1.1533	-79.5671	-6.06157	-55.8113	-217.307	0
1.1540	-87.5042	-4.83967	-59.474	-225.547	0
1.1547	-90.2415	-7.58622	-63.7458	-230.124	0
1.1553	-88.1066	-10.9448	-63.1326	-224.934	0
1.1560	-84.7537	-11.5547	-57.6426	-212.118	0
1.1567	-78.0347	-11.5547	-49.4015	-190.149	0
1.1573	-65.2254	-10.0278	-34.7546	-148.948	0
1.1580	-46.9151	-5.1446	-18.2723	-98.2948	0
1.1587	-27.688	-3.01009	-8.20388	-57.0941	0
1.1593	-12.1152	-2.39806	2.78435	-18.0318	0
1.1600	4.06021	-0.568476	20.7873	30.7962	0
1.1607	23.2873	2.17807	36.6564	82.9879	0
1.1613	40.3664	4.92462	47.6447	128.765	0
1.1620	55.9393	8.89306	60.4601	164.776	0
1.1627	69.6654	12.2495	73.2797	190.096	0
1.1633	76.3844	13.1643	79.0763	206.577	0
1.1640	80.9554	12.5544	81.5209	216.042	0
1.1647	88.5913	11.3347	85.1795	218.78	0
1.1653	88.8925	10.7226	85.1795	214.817	0
1.1660	83.0903	10.4177	75.7202	204.751	0
1.1667	79.4361	10.4177	59.5445	181.244	0
1.1673	69.3642	10.4177	42.1506	138.218	0
1.1680	50.1371	9.50292	23.2319	87.2514	0
1.1687	34.263	7.0613	6.14048	46.3637	0
1.1693	19.0044	5.84158	-0.878396	8.82684	0
1.1700	-1.44072	3.7049	-4.23453	-42.1394	0
1.1707	-20.969	-1.48327	-16.1384	-96.4564	0
1.1713	-37.1444	-5.1446	-30.4787	-139.795	0
1.1720	-52.403	-6.97636	-36.8885	-176.107	0
1.1727	-64.911	-8.50319	-41.4669	-204.491	0
1.1733	-77.1179	-8.80812	-48.1792	-220.971	0
1.1740	-85.0549	-8.80812	-52.1485	-230.124	0
1.1747	-85.0549	-11.5547	-59.1674	-233.488	0
1.1753	-85.9718	-14.3012	-72.2895	-228.298	0
1.1760	-88.4079	-13.3864	-79.9174	-218.533	0
1.1767	-82.3045	-11.8596	-77.477	-198.689	0
1.1773	-67.9627	-11.5547	-71.9829	-156.575	0
1.1780	-51.4861	-9.7229	-61.3012	-104.084	0
1.1787	-35.0095	-6.97636	-43.9074	-60.7579	0
1.1793	-20.6678	-6.97636	-24.9887	-21.0827	0
1.1800	-6.32608	-6.97636	-8.20388	29.2707	0
1.1807	12.5998	-3.92488	7.97186	82.9879	0
1.1813	31.5256	1.26328	19.2626	126.627	0
1.1820	48.0022	5.53448	26.588	163.551	0
1.1827	62.9595	9.50292	36.9631	193.76	0
1.1833	73.3327	10.7226	47.9513	210.853	0
1.1840	79.7374	8.89306	54.0545	219.093	0
1.1847	84.924	9.50292	56.8015	224.895	0
1.1853	86.7576	12.2495	57.7172	221.232	0
1.1860	84.924	12.2495	56.1883	209.328	0
1.1867	79.1218	10.4177	51.9165	184.607	0
1.1873	66.0112	7.97609	43.0662	135.779	0
1.1880	48.3035	6.45144	29.3351	80.2369	0
1.1887	33.0449	5.53448	17.1287	43.9256	0
1.1893	20.5368	3.09504	7.36278	10.6522	0
1.1900	5.27828	-0.263546	-6.37251	-39.7012	0
1.1907	-14.8656	-2.09313	-21.935	-94.3181	0
1.1913	-35.0095	-4.22981	-32.0076	-140.408	0
1.1920	-50.2681	-7.28129	-39.6355	-179.77	0
1.1927	-61.8593	-10.6399	-48.4858	-207.242	0
1.1933	-72.8481	-13.6913	-53.0642	-222.496	0
1.1940	-82.0032	-15.216	-53.3667	-231.962	0
1.1947	-87.8054	-14.3012	-51.8419	-231.962	0
1.1953	-89.0235	-12.7744	-48.1792	-223.109	0
1.1960	-86.273	-13.3864	-43.2983	-210.592	0
1.1967	-80.1696	-15.8259	-36.5819	-186.798	0
1.1973	-68.5783	-15.5209	-25.5978	-143.146	0
1.1980	-49.6525	-10.3328	-13.3914	-90.9673	0
1.1987	-32.2591	-4.22981	-2.70977	-47.0156	0
1.1993	-19.751	-2.39806	8.88754	-10.4045	0
1.2000	-2.0432	-3.31502	23.841	35.9853	0
1.2007	22.6717	-3.31502	43.0662	91.2281	0
1.2013	41.2832	0.348491	59.5445	138.531	0
1.2020	52.8876	5.22955	60.4601	172.704	0
1.2027	63.8632	6.75637	51.3074	200.475	0
1.2033	73.3327	6.75637	50.3917	218.78	0
1.2040	82.1735	8.58813	54.0545	226.421	0
1.2047	90.4249	10.4177	52.8322	229.772	0
1.2053	91.3286	11.9445	51.3074	227.334	0
1.2060	84.6227	12.5544	51.9165	215.43	0
1.2067	79.7374	9.80785	48.867	191.935	0
1.2073	71.1978	7.67116	42.1506	148.896	0
1.2080	53.49	8.58813	32.9978	98.5425	0
1.2087	36.0966	7.0613	24.4501	60.4058	0
1.2093	22.3705	4.61969	16.8221	22.556	0
1.2100	3.14339	4.31476	0.3439	-27.7974	0
1.2107	-19.751	2.483	-25.5978	-76.3124	0
1.2113	-40.4974	-0.568476	-45.7387	-117.513	0
1.2120	-57.8908	-3.61995	-58.8608	-156.888	0
1.2127	-69.4951	-10.0278	-75.0365	-185.272	0
1.2133	-75.8998	-13.9963	-87.5495	-202.053	0
1.2140	-82.6188	-11.2497	-89.6834	-214.256	0
1.2147	-87.8054	-10.9448	-87.852	-216.394	0
1.2153	-87.1898	-14.3012	-81.4463	-207.242	0
1.2160	-84.4525	-12.7744	-71.3738	-196.251	0
1.2167	-80.7852	-10.6399	-61.9145	-174.894	0
1.2173	-68.8796	-10.9448	-50.6238	-133.081	0
1.2180	-50.2681	-9.41797	-37.1951	-83.6399	0
1.2187	-36.8432	-8.19826	-25.2912	-41.8395	0
1.2193	-24.9376	-7.89333	-14.6095	-2.77713	0
1.2200	-7.54414	-1.48327	-4.23453	45.4511	0
1.2207	11.0674	4.31476	7.66525	96.7171	0
1.2213	29.0764	4.31476	23.2319	141.581	0
1.2220	50.7527	5.53448	39.101	179.718	0
1.2227	66.0112	9.50292	51.3074	210.24	0
1.2233	70.281	11.6396	61.6824	227.633	0
1.2240	76.6857	11.6396	69.617	234.961	0
1.2247	86.7576	12.2495	72.9731	238.312	0
1.2253	88.5913	12.2495	73.2797	234.661	0
1.2260	86.142	13.1643	71.4484	221.844	0
1.2267	83.7059	13.4692	65.6518	199.562	0
1.2273	70.281	11.3347	53.1388	161.413	0
1.2280	49.5215	8.58813	37.8787	111.672	0
1.2287	34.5773	7.97609	27.5037	68.333	0
1.2293	21.7549	7.36623	17.7378	29.8835	0
1.2300	1.61099	4.00983	1.86866	-16.8062	0
1.2307	-21.2703	0.958351	-15.5252	-70.8233	0
1.2313	-40.1961	-0.263546	-30.1762	-118.739	0
1.2320	-54.2366	-2.09313	-42.6892	-157.801	0
1.2327	-66.4434	-5.1446	-50.3172	-185.272	0
1.2333	-77.1179	-6.67143	-53.0642	-199.914	0
1.2340	-83.8369	-8.19826	-55.8113	-209.68	0
1.2347	-86.5873	-10.3328	-57.336	-217.007	0
1.2353	-87.5042	-10.3328	-57.336	-215.482	0
1.2360	-87.1898	-10.3328	-54.8956	-204.491	0
1.2367	-82.0032	-12.1645	-45.7387	-182.821	0
1.2373	-67.6615	-11.2497	-32.9233	-142.846	0
1.2380	-49.6525	-7.58622	-20.1037	-93.7184	0
1.2387	-36.8432	-6.06157	-3.62545	-52.8176	0
1.2393	-24.0208	-5.45171	13.7684	-15.5936	0
1.2400	-5.09491	-2.70516	26.588	32.3216	0
1.2407	15.0359	-0.568476	39.4035	85.4261	0
1.2413	33.6605	0.348491	54.6636	130.89	0
1.2420	51.3552	3.09504	67.479	167.215	0
1.2427	65.6969	5.84158	76.9425	194.673	0
1.2433	76.3844	7.0613	79.6896	212.679	0
1.2440	84.924	9.19799	76.9425	224.582	0
1.2447	87.6744	10.7226	76.0268	230.997	0
1.2453	85.2252	9.80785	75.1111	227.334	0
1.2460	82.4878	9.80785	69.0079	213.604	0
1.2467	77.9037	11.0276	61.3758	186.433	0
1.2473	66.6137	9.50292	52.2231	140.356	0
1.2480	50.1371	6.14651	38.7944	89.0898	0
1.2487	35.4941	4.00983	23.841	50.9401	0
1.2493	24.8066	0.958351	11.328	15.5415	0
1.2500	10.4649	-2.39806	-1.48747	-32.3738	0
1.2507	-10.5958	-4.22981	-14.3071	-86.3909	0
1.2513	-28.6049	-5.75664	-24.073	-131.555	0
1.2520	-41.1129	-8.19826	-32.31	-166.041	0
1.2527	-54.2366	-10.6399	-44.5164	-190.761	0
1.2533	-66.4434	-11.5547	-57.9451	-207.542	0
1.2540	-76.201	-12.4694	-68.0177	-218.833	0
1.2547	-85.9718	-13.6913	-76.2547	-221.584	0
1.2553	-91.1584	-14.3012	-84.1893	-215.482	0
1.2560	-89.9403	-13.9963	-84.1893	-203.578	0
1.2567	-85.3562	-13.9963	-73.2052	-180.383	0
1.2573	-74.983	-14.3012	-57.336	-138.57	0
1.2580	-55.4547	-10.6399	-41.4669	-87.9164	0
1.2587	-36.2276	-5.45171	-26.2069	-47.0156	0
1.2593	-23.1039	-3.31502	-11.8666	-11.3171	0
1.2600	-6.01174	-1.7882	3.39342	34.4599	0
1.2607	16.2671	0.653421	19.2626	86.3388	0
1.2613	35.1798	0.348491	30.5533	133.641	0
1.2620	50.1371	-0.263546	34.5226	172.704	0
1.2627	64.4788	3.7049	38.4878	198.949	0
1.2633	74.852	6.45144	47.9513	213.904	0
1.2640	81.2698	4.61969	57.104	224.895	0
1.2647	86.4564	5.22955	60.7668	228.859	0
1.2653	87.0589	8.28102	60.1577	220.319	0
1.2660	84.0071	8.58813	57.4106	207.802	0
1.2667	82.1735	8.58813	52.8322	188.571	0
1.2673	76.0701	8.58813	44.8976	147.683	0
1.2680	60.8115	6.75637	32.3846	95.4915	0
1.2687	43.1169	5.22955	18.3469	54.9037	0
1.2693	28.1595	4.92462	5.83387	18.5924	0
1.2700	11.0674	3.39997	-9.11957	-29.9356	0
1.2707	-11.5127	0.653421	-27.4291	-81.2017	0
1.2713	-35.612	-2.70516	-42.9917	-123.928	0
1.2720	-55.1534	-6.06157	-54.589	-162.377	0
1.2727	-65.2254	-7.89333	-65.2706	-192.9	0
1.2733	-70.7132	-8.50319	-71.0672	-209.68	0
1.2740	-77.1179	-10.6399	-68.9333	-219.445	0
1.2747	-80.7852	-12.4694	-66.7954	-223.722	0
1.2753	-80.4839	-12.4694	-65.8797	-217.62	0
1.2760	-78.0347	-13.6913	-62.2169	-204.491	0
1.2767	-71.3288	-13.9963	-56.1137	-184.347	0
1.2773	-57.2883	-10.9448	-47.5701	-144.984	0
1.2780	-41.7154	-8.50319	-36.5819	-93.4054	0
1.2787	-28.6049	-6.97636	-25.2912	-50.9923	0
1.2793	-13.3463	-4.53474	-13.6939	-16.1934	0
1.2800	6.49634	-3.01009	0.3439	29.5836	0
1.2807	26.0247	-0.568476	15.5998	84.2005	0
1.2813	42.8156	4.00983	30.5533	128.765	0
1.2820	58.3754	8.28102	44.8976	163.551	0
1.2827	71.4991	11.3347	54.0545	194.673	0
1.2833	79.4361	14.996	57.7172	213.904	0
1.2840	85.8408	14.996	62.9047	220.319	0
1.2847	91.9442	12.8593	70.2261	223.37	0
1.2853	93.1623	15.3009	72.3641	221.232	0
1.2860	87.9757	16.2157	68.0922	211.153	0
1.2867	80.9554	12.5544	59.5445	194.073	0
1.2873	70.281	12.8593	47.6447	156.836	0
1.2880	52.8876	14.6911	31.1665	104.344	0
1.2887	36.7122	10.7226	14.075	63.7566	0
1.2893	23.5885	6.75637	0.646367	29.8835	0
1.2900	4.36146	4.92462	-13.0848	-18.6446	0
1.2907	-18.8342	2.17807	-32.9233	-71.736	0
1.2913	-36.5288	0.958351	-51.2328	-114.775	0
1.2920	-52.403	0.0413833	-58.8608	-153.837	0
1.2927	-67.0459	-5.1446	-62.2169	-183.734	0
1.2933	-75.2973	-9.7229	-67.102	-200.214	0
1.2940	-80.1696	-8.80812	-67.7111	-210.592	0
1.2947	-87.5042	-6.97636	-63.1326	-213.643	0
1.2953	-91.7739	-7.89333	-62.2169	-209.067	0
1.2960	-89.9403	-9.7229	-64.964	-204.491	0
1.2967	-84.1381	-11.2497	-61.3012	-189.849	0
1.2973	-71.0145	-11.5547	-45.4321	-149.261	0
1.2980	-51.4861	-9.11304	-27.7358	-96.4564	0
1.2987	-33.7915	-6.06157	-16.4409	-56.1815	0
1.2993	-20.969	-2.70516	-6.98159	-20.4699	0
1.3000	-3.87685	-1.17834	4.61572	26.2198	0
1.3007	18.7032	-0.873406	16.213	77.4858	0
1.3013	39.1483	2.78793	30.2508	122.35	0
1.3020	53.1888	6.75637	42.7638	162.938	0
1.3027	63.8632	6.45144	46.4224	192.235	0
1.3033	73.6339	6.75637	47.6447	205.664	0
1.3040	83.4047	10.4177	54.9702	216.042	0
1.3047	91.3286	10.4177	61.3758	223.97	0
1.3053	91.9442	8.28102	63.2072	219.706	0
1.3060	89.5081	10.7226	64.7361	209.328	0
1.3067	87.6744	13.4692	61.989	189.184	0
1.3073	76.0701	12.5544	48.867	143.407	0
1.3080	55.9393	10.7226	29.3351	89.7026	0
1.3087	40.0651	7.36623	11.0255	51.8528	0
1.3093	26.9415	2.17807	-0.878396	15.5415	0
1.3100	8.01565	0.653421	-13.0848	-32.9866	0
1.3107	-12.1152	0.653421	-31.701	-82.7272	0
1.3113	-29.5086	-2.39806	-46.6544	-126.679	0
1.3120	-47.8188	-4.53474	-51.8419	-164.815	0
1.3127	-63.0774	-6.67143	-57.6426	-191.674	0
1.3133	-72.5469	-11.2497	-67.102	-207.854	0
1.3140	-79.8683	-13.3864	-69.849	-218.833	0
1.3147	-83.8369	-13.3864	-68.6267	-222.496	0
1.3153	-83.5356	-15.216	-70.4581	-217.007	0
1.3160	-80.7852	-15.5209	-69.5424	-206.629	0
1.3167	-75.8998	-11.5547	-62.2169	-187.711	0
1.3173	-66.7447	-9.7229	-54.8956	-147.423	0
1.3180	-52.1017	-10.0278	-46.3478	-95.5437	0
1.3187	-36.5288	-6.97636	-34.1414	-54.9559	0
1.3193	-24.6363	-3.31502	-21.6284	-22.3083	0
1.3200	-10.2946	-2.70516	-5.15022	22.8689	0
1.3207	9.84929	-2.09313	17.4312	76.2733	0
1.3213	31.8268	0.653421	35.7408	120.825	0
1.3220	49.5215	3.09504	47.9513	156.536	0
1.3227	63.8632	4.92462	61.3758	186.133	0
1.3233	73.9352	6.45144	72.0574	204.751	0
1.3240	80.9554	7.0613	77.8582	213.904	0
1.3247	85.8408	8.58813	82.7391	217.568	0
1.3253	86.4564	10.4177	78.4673	213.604	0
1.3260	82.4878	10.7226	64.7361	202.613	0
1.3267	76.9869	8.89306	56.1883	182.469	0
1.3273	68.7486	7.67116	51.3074	143.107	0
1.3280	54.7081	6.14651	40.0167	91.2281	0
1.3287	37.9303	3.09504	27.1971	50.3273	0
1.3293	23.8898	0.653421	16.213	14.3159	0
1.3300	8.32999	-0.568476	2.78435	-34.1991	0
1.3307	-14.5644	-1.48327	-10.3377	-84.5525	0
1.3313	-37.1444	-2.70516	-24.6821	-124.228	0
1.3320	-52.403	-5.1446	-42.076	-161.465	0
1.3327	-63.693	-9.11304	-53.9799	-192.287	0
[truncated: 60,064 more rows]
