# Supplementary material for: Identification of Haptic Based Guiding Using Hard Reins
Source: PLoS One. 2015 Jul 22;10(7):e0132020. doi: 10.1371/journal.pone.0132020 (PMC4511788; doi:10.1371/journal.pone.0132020)
Supplement: S4 File — (ZIP) [file pone.0132020.s004.zip › EMGData2/Subject10/T3/t3.txt]

0.0000	6.06028	-2.28102	-28.2765	-18.9254	0
0.0007	9.71972	-2.89127	-18.5144	-16.1783	0
0.0013	10.6364	-2.5855	-5.69488	-14.96	0
0.0020	10.942	-1.67077	11.0909	-13.4311	0
0.0027	13.9903	-2.5855	20.2431	-10.3794	0
0.0033	13.3792	-1.67077	26.043	-10.6901	0
0.0040	9.71972	0.161271	27.5697	-11.2992	0
0.0047	10.3308	0.161271	7.42758	-4.89125	0
0.0053	11.2475	-0.754749	-22.7836	-2.75323	0
0.0060	7.5808	-1.67077	-34.6863	-5.80493	0
0.0067	6.06028	-3.19575	-37.4327	-3.05779	0
0.0073	6.97696	-2.5855	-49.9453	0.60303	0
0.0080	5.1436	-0.144499	-52.6918	0.29847	0
0.0087	3.31024	0.465751	-38.3496	1.82736	0
0.0093	3.6158	-0.754749	-36.5199	3.04561	0
0.0100	1.78243	1.38177	-45.6721	2.13193	0
0.0107	-2.18257	5.34904	-36.5199	3.35017	0
0.0113	-3.09925	5.65352	-18.2075	2.43649	0
0.0120	-2.18257	3.21252	-12.7145	-1.22433	0
0.0127	-4.01593	1.99202	-13.0215	0.907591	0
0.0133	-4.92534	1.076	-11.4948	5.18362	0
0.0140	-3.40481	-0.450269	-13.6314	5.18362	0
0.0147	-3.40481	0.161271	-14.8511	6.09731	0
0.0153	-4.01593	3.82277	-8.13843	7.93076	0
0.0160	-1.26589	4.73879	-1.4217	6.40187	0
0.0167	0.873029	1.68625	-3.55829	5.79275	0
0.0173	1.47687	0.161271	-7.83147	7.6262	0
0.0180	4.53248	1.68625	-7.22159	8.84445	0
0.0187	4.53248	2.2965	-4.47513	10.6779	0
0.0193	-0.0436515	2.60227	-2.03158	11.5916	0
0.0200	0.873029	1.99202	-4.16817	11.5916	0
0.0207	5.75472	-0.754749	-9.96806	12.8098	0
0.0213	4.22692	-0.754749	-8.44135	13.1144	0
0.0220	0.567469	2.90675	-4.47513	10.6779	0
0.0227	1.78243	4.12854	-17.9005	10.0627	0
0.0233	2.69911	1.076	-35.6031	10.0627	0
0.0240	1.78243	-1.365	-28.2765	9.45357	0
0.0247	3.6158	-1.67077	-8.13843	12.2007	0
0.0253	6.97696	-0.754749	1.93464	15.557	0
0.0260	7.27524	-0.144499	6.51074	15.557	0
0.0267	6.6714	0.161271	14.1403	17.3904	0
0.0273	5.44916	1.38177	19.3303	21.3558	0
0.0280	1.78243	0.465751	16.8867	19.833	0
0.0287	-0.960332	-1.97525	10.174	15.557	0
0.0293	1.17859	-1.97525	9.25721	15.8615	0
0.0300	2.39355	1.076	15.667	16.1661	0
0.0307	-1.87701	2.90675	15.667	14.3387	0
0.0313	-6.7587	1.99202	11.0909	14.6433	0
0.0320	-6.7587	1.68625	11.3938	15.2524	0
0.0327	-4.92534	2.60227	12.6136	12.5053	0
0.0333	-3.40481	1.68625	10.7839	12.2007	0
0.0340	-1.87701	-1.97525	13.8373	15.2524	0
0.0347	-2.18257	-2.5855	16.8867	13.7296	0
0.0353	-5.84202	-0.144499	13.8373	8.84445	0
0.0360	-8.2865	-0.754749	12.9205	7.01099	0
0.0367	-6.7587	-2.5855	13.2275	5.79275	0
0.0373	-5.84202	-1.67077	12.9205	5.18362	0
0.0380	-4.92534	-2.5855	20.2431	5.48819	0
0.0387	-2.18257	-5.33227	31.5359	3.95929	0
0.0393	1.78243	-3.806	39.4724	3.35017	0
0.0400	3.6158	-1.365	48.6246	7.31555	0
0.0407	5.1436	-3.50152	54.4245	8.53988	0
0.0413	6.97696	-4.72202	54.1175	4.26385	0
0.0420	6.06028	-1.67077	57.1709	1.5228	0
0.0427	4.53248	0.161271	58.6976	1.21215	0
0.0433	5.75472	-2.89127	50.7612	-1.5289	0
0.0440	6.6714	-5.02779	40.3852	-3.97147	0
0.0447	0.873029	-3.50152	22.9895	-3.97147	0
0.0453	-5.84202	-2.5855	1.32477	-3.36235	0
0.0460	-4.61978	-3.50152	1.01781	-3.36235	0
0.0467	-1.26589	-3.50152	12.0037	-2.14411	0
0.0473	-3.09925	-2.5855	4.37415	-0.615213	0
0.0480	-7.36982	-2.5855	-3.86525	-3.05779	0
0.0487	-7.98094	-2.5855	6.20782	-6.71861	0
0.0493	-6.7587	-4.11177	12.9205	-5.80493	0
0.0500	-6.7587	-5.63804	2.85148	-3.66691	0
0.0507	-10.7237	-5.02779	-17.2906	-5.19581	0
0.0513	-13.7793	-3.50152	-40.1792	-4.58059	0
0.0520	-11.3348	-2.5855	-45.3692	-1.22433	0
0.0527	-7.98094	-1.67077	-27.0567	-1.22433	0
0.0533	-9.50874	0.771521	-12.7145	-0.310652	0
0.0540	-11.0293	-0.144499	-17.5976	2.43649	0
0.0547	-10.1199	-3.806	-33.7735	1.5228	0
0.0553	-6.7587	-4.41754	-49.9453	0.60303	0
0.0560	-2.18257	-1.06052	-51.472	3.04561	0
0.0567	0.567469	0.161271	-33.7735	3.95929	0
0.0573	1.47687	-1.67077	-17.2906	2.43649	0
0.0580	3.6158	-2.5855	-3.86525	2.74105	0
0.0587	4.83804	0.161271	17.8036	5.18362	0
0.0593	5.1436	0.161271	17.4966	6.40187	0
0.0600	7.88636	-2.89127	-25.2271	5.48819	0
0.0607	9.1086	-2.89127	-60.0184	4.26385	0
0.0613	8.80304	0.771521	-47.8087	4.26385	0
0.0620	12.1642	1.076	-18.2075	7.01099	0
0.0627	13.6847	-1.67077	-1.4217	10.9825	0
0.0633	9.1086	-1.67077	-2.64549	11.8961	0
0.0640	6.36584	0.771521	-19.1243	12.5053	0
0.0647	6.97696	-0.450269	-25.837	14.3387	0
0.0653	4.83804	-2.5855	-11.7977	15.2524	0
0.0660	1.47687	-0.144499	-3.55829	14.3387	0
0.0667	2.39355	3.82277	-13.0215	15.2524	0
0.0673	3.6158	2.90675	-20.9539	18.3041	0
0.0680	3.00467	1.076	-16.9877	19.5223	0
0.0687	2.08799	2.90675	-8.13843	19.5223	0
0.0693	0.567469	4.43302	-2.33854	20.4421	0
0.0700	-0.349212	2.60227	-3.25537	21.6604	0
0.0707	-0.654772	1.38177	-5.69488	21.9649	0
0.0713	-1.87701	2.90675	-3.55829	21.0512	0
0.0720	-4.01593	3.82277	-4.16817	20.1376	0
0.0727	-5.2309	2.90675	-16.6807	21.0512	0
0.0733	-3.09925	1.99202	-34.6863	22.5801	0
0.0740	1.17859	2.60227	-36.8228	22.2695	0
0.0747	3.31024	3.51829	-18.8173	21.3558	0
0.0753	2.69911	2.90675	0.407931	21.0512	0
0.0760	4.22692	0.161271	8.34441	22.5801	0
0.0767	6.97696	-1.06052	9.56417	22.8847	0
0.0773	6.36584	0.161271	6.51074	20.4421	0
0.0780	5.44916	0.771521	4.68111	19.833	0
0.0787	6.97696	0.161271	10.477	22.8847	0
0.0793	8.49748	0.771521	19.9402	21.0512	0
0.0800	10.6364	1.38177	25.1261	16.4706	0
0.0807	14.2959	2.2965	25.4331	17.9995	0
0.0813	16.7403	3.82277	22.9895	21.6604	0
0.0820	16.1292	3.82277	19.6332	21.9649	0
0.0827	13.9903	3.21252	17.8036	21.6604	0
0.0833	12.1642	4.73879	14.7501	21.0512	0
0.0840	10.3308	4.12854	8.34441	19.2178	0
0.0847	7.88636	2.2965	0.714889	19.833	0
0.0853	5.44916	1.99202	-5.39196	21.6604	0
0.0860	6.06028	1.076	-1.11878	20.7467	0
0.0867	7.88636	-0.754749	13.8373	20.4421	0
0.0873	6.97696	0.771521	20.2431	21.0512	0
0.0880	2.39355	0.161271	11.0909	19.5223	0
0.0887	-1.26589	-3.50152	5.59795	17.9995	0
0.0893	-0.654772	-3.50152	13.2275	18.9132	0
0.0900	-0.349212	-1.365	19.0233	17.9995	0
0.0907	-4.01593	-2.5855	21.1599	14.6433	0
0.0913	-6.14758	-4.41754	22.9895	11.8961	0
0.0920	-5.84202	-5.33227	22.9895	10.0627	0
0.0927	-5.2309	-3.50152	32.1458	9.45357	0
0.0933	-4.92534	-1.365	48.6246	8.84445	0
0.0940	-4.01593	-0.754749	50.4582	6.70643	0
0.0947	-4.92534	-1.06052	48.3217	4.5745	0
0.0953	-4.61978	-0.144499	52.8978	3.35017	0
0.0960	-3.40481	-0.754749	41.302	-0.310652	0
0.0967	-3.40481	-2.89127	25.736	-4.89125	0
0.0973	-2.48813	-3.806	31.2289	-5.80493	0
0.0980	-0.349212	-3.50152	37.3358	-4.58059	0
0.0987	-0.349212	-2.5855	43.1316	-5.50037	0
0.0993	0.567469	-2.5855	55.0343	-7.02317	0
0.1000	2.39355	-3.19575	19.0233	-5.50037	0
0.1007	-0.0436515	-3.19575	-58.1847	-3.36235	0
0.1013	-2.48813	-2.5855	-87.1761	-7.63229	0
0.1020	2.39355	-3.806	-72.224	-13.1266	0
0.1027	6.06028	-3.50152	-76.1902	-14.0463	0
0.1033	1.17859	-1.67077	-79.8535	-14.6555	0
0.1040	-0.349212	-2.5855	-59.7114	-14.96	0
0.1047	3.31024	-3.806	-44.7593	-11.9083	0
0.1053	0.873029	-2.28102	-38.3496	-12.5174	0
0.1060	-2.48813	-0.754749	-18.5144	-17.7072	0
0.1067	3.00467	-1.97525	5.90086	-15.8737	0
0.1073	5.1436	-2.5855	3.46136	-13.1266	0
0.1080	-1.57145	-1.67077	-27.3637	-18.6208	0
0.1087	-3.09925	-2.28102	-43.8425	-19.5345	0
0.1093	-0.349212	-2.5855	-28.8904	-13.7418	0
0.1100	-2.48813	-0.754749	-19.1243	-13.7418	0
0.1107	-5.53646	-0.144499	-23.7004	-15.8737	0
0.1113	-7.06426	-2.28102	-16.0709	-13.1266	0
0.1120	-9.50874	-1.365	-2.64549	-11.9083	0
0.1127	-6.45314	2.60227	1.32477	-13.1266	0
0.1133	-0.654772	1.68625	8.95429	-11.9083	0
0.1140	-0.960332	-1.67077	19.3303	-11.2992	0
0.1147	-2.79369	-0.450269	23.2965	-14.96	0
0.1153	-0.654772	2.2965	29.7063	-16.4828	0
0.1160	2.39355	3.51829	40.0823	-14.96	0
0.1167	4.83804	3.82277	40.9951	-15.5691	0
0.1173	4.83804	3.21252	39.4724	-17.098	0
0.1180	4.22692	1.076	45.8781	-15.8737	0
0.1187	6.06028	-0.450269	48.0147	-15.2646	0
0.1193	2.39355	-0.450269	40.3852	-18.6208	0
0.1200	-4.01593	0.465751	34.5893	-21.368	0
0.1207	-2.79369	1.38177	23.2965	-22.2817	0
0.1213	-1.57145	1.076	-1.72866	-22.5862	0
0.1220	-5.2309	-0.450269	-17.9005	-22.8969	0
0.1227	-3.09925	-1.97525	-7.22159	-21.6725	0
0.1233	-0.960332	-2.5855	14.7501	-20.4543	0
0.1240	-4.61978	-0.144499	30.0092	-18.6208	0
0.1247	-2.79369	1.99202	44.0485	-16.4828	0
0.1253	1.78243	-0.754749	53.8146	-15.2646	0
0.1260	0.261909	-4.72202	31.8429	-14.96	0
0.1267	0.873029	-3.50152	-23.3975	-14.0463	0
0.1273	2.69911	0.465751	-63.6776	-14.0463	0
0.1280	-1.87701	0.771521	-64.2875	-13.7418	0
0.1287	-3.40481	-1.06052	-63.9846	-10.3794	0
0.1293	-0.349212	-1.06052	-80.4634	-8.55207	0
0.1300	-1.57145	0.161271	-84.7366	-10.3794	0
0.1307	-3.09925	0.465751	-69.4775	-10.3794	0
0.1313	-1.26589	0.771521	-55.7452	-8.85663	0
0.1320	-2.48813	0.771521	-46.589	-12.2129	0
0.1327	-6.14758	-0.754749	-33.4665	-14.0463	0
0.1333	-6.7587	-2.28102	-22.4806	-8.55207	0
0.1340	-4.92534	-1.06052	-22.4806	-5.19581	0
0.1347	-4.01593	-0.144499	-26.4469	-8.55207	0
0.1353	-6.45314	-2.28102	-20.0371	-10.0749	0
0.1360	-8.59206	-3.50152	-3.86525	-8.24751	0
0.1367	-6.45314	-1.97525	10.7839	-7.02317	0
0.1373	-4.61978	-1.365	19.9402	-5.50037	0
0.1380	-4.32149	-1.97525	18.4134	-3.36235	0
0.1387	-3.71037	-0.754749	5.59795	-3.97147	0
0.1393	-3.09925	1.076	-1.4217	-4.58059	0
0.1400	-1.26589	1.076	1.93464	-2.14411	0
0.1407	2.39355	1.38177	-2.33854	-0.310652	0
0.1413	2.39355	1.68625	-10.8849	0.29847	0
0.1420	3.31024	1.68625	-7.22159	0.60303	0
0.1427	5.44916	2.90675	-5.085	-0.00609122	0
0.1433	2.08799	4.12854	-22.4806	-0.615213	0
0.1440	-3.09925	2.90675	-44.7593	0.907591	0
0.1447	-3.09925	1.38177	-47.5058	3.35017	0
0.1453	-2.48813	0.465751	-31.027	3.65473	0
0.1460	-3.09925	1.076	-13.6314	4.5745	0
0.1467	-0.960332	2.2965	-4.47513	7.6262	0
0.1473	-0.960332	1.076	5.59795	7.93076	0
0.1480	-3.40481	1.076	19.9402	5.18362	0
0.1487	-1.87701	3.82277	30.6191	3.04561	0
0.1493	0.567469	5.04327	40.0823	1.5228	0
0.1500	-1.26589	3.51829	51.0681	0.60303	0
0.1507	-1.57145	2.90675	58.6976	-0.00609122	0
0.1513	-0.960332	3.21252	60.5273	-2.44867	0
0.1520	-2.48813	4.43302	56.5611	-4.89125	0
0.1527	-2.18257	5.65352	49.5414	-4.89125	0
0.1533	1.47687	5.95929	48.3217	-5.50037	0
0.1540	4.83804	6.56954	48.0147	-7.32773	0
0.1547	4.83804	8.09581	38.5555	-9.16119	0
0.1553	2.08799	7.79004	26.6528	-12.2129	0
0.1560	-0.654772	6.26377	10.174	-15.5691	0
0.1567	1.47687	5.04327	-7.83147	-17.4026	0
0.1573	6.36584	2.90675	-9.35818	-17.7072	0
0.1580	8.80304	1.076	-4.47513	-16.7935	0
0.1587	9.71972	1.076	-11.1878	-17.7072	0
0.1593	13.3792	1.076	-6.91463	-20.4543	0
0.1600	16.7403	1.68625	15.0571	-20.4543	0
0.1607	16.1292	3.82277	27.5697	-19.5345	0
0.1613	13.3792	2.90675	27.5697	-22.2817	0
0.1620	11.2475	-0.450269	16.5838	-25.0288	0
0.1627	9.41416	-1.06052	-8.7483	-25.0288	0
0.1633	10.0253	-0.754749	-15.461	-26.2531	0
0.1640	12.4698	-1.365	4.07123	-27.7759	0
0.1647	10.0253	-1.365	16.5838	-25.6379	0
0.1653	3.00467	-0.754749	25.1261	-22.8969	0
0.1660	0.261909	-0.754749	37.6387	-24.1151	0
0.1667	2.39355	-0.754749	20.853	-25.0288	0
0.1673	2.39355	0.161271	-16.3778	-25.0288	0
0.1680	0.261909	0.161271	-25.53	-28.6896	0
0.1687	-3.09925	-1.06052	-0.811823	-32.3565	0
0.1693	-5.84202	-1.06052	33.6725	-30.5231	0
0.1700	-5.84202	-1.67077	45.5752	-29.0003	0
0.1707	-4.32149	-2.5855	1.32477	-29.3048	0
0.1713	-5.84202	-3.19575	-68.2578	-26.8623	0
0.1720	-6.45314	-3.806	-91.7562	-26.8623	0
0.1727	-4.92534	-5.63804	-72.224	-31.1322	0
0.1733	-4.92534	-6.85854	-61.848	-29.0003	0
0.1740	-4.92534	-7.16302	-63.0678	-24.7242	0
0.1747	-2.18257	-7.16302	-57.8818	-28.6896	0
0.1753	0.567469	-5.02779	-49.3354	-33.2702	0
0.1760	0.261909	-4.41754	-38.9594	-29.914	0
0.1767	-0.349212	-6.85854	-29.5003	-26.8623	0
0.1773	0.567469	-7.16302	-27.3637	-28.3851	0
0.1780	1.47687	-4.72202	-23.7004	-28.3851	0
0.1787	0.567469	-5.63804	-16.3778	-24.7242	0
0.1793	-1.26589	-7.16302	-20.651	-22.5862	0
0.1800	0.261909	-5.33227	-31.027	-23.506	0
0.1807	5.1436	-4.41754	-29.5003	-21.6725	0
0.1813	8.19192	-5.94252	-20.0371	-18.3163	0
0.1820	8.80304	-7.77327	-12.1046	-18.6208	0
0.1827	8.80304	-8.38481	-3.55829	-17.7072	0
0.1833	7.88636	-7.16302	2.85148	-13.4311	0
0.1840	5.1436	-7.46879	9.86709	-12.5174	0
0.1847	2.08799	-8.07904	22.0767	-12.2129	0
0.1853	-0.0436515	-5.33227	36.112	-7.63229	0
0.1860	0.261909	-4.41754	53.8146	-5.80493	0
0.1867	1.47687	-7.46879	59.6104	-5.19581	0
0.1873	0.567469	-7.16302	26.3499	-0.310652	0
0.1880	-2.18257	-4.41754	-16.6807	0.907591	0
0.1887	-3.71037	-7.16302	-20.344	-2.14411	0
0.1893	-5.84202	-8.38481	-2.64549	0.29847	0
0.1900	-8.59206	-4.72202	7.42758	4.5745	0
0.1907	-8.89762	-3.19575	20.55	4.26385	0
0.1913	-8.59206	-3.19575	28.4825	4.87906	0
0.1920	-7.67538	-2.28102	18.1065	7.31555	0
0.1927	-5.2309	-3.50152	14.7501	8.84445	0
0.1933	-5.2309	-2.28102	22.0767	9.75813	0
0.1940	-9.50874	1.68625	20.853	11.5916	0
0.1947	-10.7237	-0.144499	19.3303	12.8098	0
0.1953	-6.7587	-4.72202	17.4966	14.6433	0
0.1960	-5.53646	-2.5855	1.93464	15.8615	0
0.1967	-7.36982	1.68625	-13.9343	17.3904	0
0.1973	-7.06426	2.60227	-20.0371	20.7467	0
0.1980	-5.84202	3.82277	-20.0371	22.5801	0
0.1987	-6.14758	2.90675	-12.7145	22.5801	0
0.1993	-4.61978	0.161271	-4.47513	23.1893	0
0.2000	-0.349212	2.60227	-0.811823	24.4075	0
0.2007	2.39355	6.26377	9.25721	25.3212	0
0.2013	1.78243	4.73879	15.0571	25.3212	0
0.2020	-0.349212	4.43302	2.23756	26.241	0
0.2027	-0.349212	7.79004	-4.77804	29.2927	0
0.2033	2.39355	9.01054	9.56417	29.9018	0
0.2040	3.31024	8.40029	29.7063	27.1546	0
0.2047	2.39355	10.231	43.1316	28.6835	0
0.2053	3.00467	10.5368	46.1851	31.4246	0
0.2060	3.31024	7.79004	45.2682	30.2063	0
0.2067	0.873029	7.17979	48.9315	30.8155	0
0.2073	-1.26589	8.70606	53.2047	32.9535	0
0.2080	-2.48813	9.01054	53.2047	31.7352	0
0.2087	-4.92534	9.01054	36.112	31.12	0
0.2093	-5.84202	9.31631	-17.2906	33.5626	0
0.2100	-5.53646	9.31631	-72.224	31.7352	0
0.2107	-6.7587	9.62079	-72.224	28.9881	0
0.2113	-7.98094	9.92656	-43.5355	30.5109	0
0.2120	-7.06426	9.92656	-37.7397	28.9881	0
0.2127	-6.7587	9.62079	-44.7593	23.4938	0
0.2133	-7.06426	10.5368	-41.096	22.5801	0
0.2140	-7.06426	11.1471	-29.5003	25.3212	0
0.2147	-8.2865	10.231	-20.344	26.241	0
0.2153	-10.7237	7.48556	-24.3103	26.241	0
0.2160	-11.6404	6.26377	-30.4131	25.6318	0
0.2167	-11.0293	6.56954	-25.53	23.1893	0
0.2173	-10.4181	5.95929	-21.5638	22.5801	0
0.2180	-5.84202	3.82277	-13.0215	24.7121	0
0.2187	-1.57145	3.51829	3.46136	24.4075	0
0.2193	-2.18257	2.90675	-2.64549	21.3558	0
0.2200	-2.48813	0.161271	-21.8708	21.9649	0
0.2207	1.17859	-0.144499	-9.96806	23.1893	0
0.2213	3.00467	1.076	15.0571	20.7467	0
0.2220	4.22692	1.076	26.6528	18.6087	0
0.2227	7.5808	1.68625	41.6049	19.833	0
0.2233	7.27524	3.51829	41.302	20.4421	0
0.2240	6.36584	1.99202	8.34441	19.2178	0
0.2247	9.71972	0.161271	-2.94841	19.833	0
0.2253	10.0253	-0.144499	22.9895	20.1376	0
0.2260	5.1436	-0.754749	22.9895	19.833	0
0.2267	3.31024	-0.144499	-9.6611	21.3558	0
0.2273	2.08799	1.076	-21.8708	23.1893	0
0.2280	-4.61978	-1.67077	-13.9343	20.4421	0
0.2287	-10.1199	-4.72202	-13.0215	17.0859	0
0.2293	-9.8143	-5.33227	-11.7977	18.6087	0
0.2300	-9.50874	-4.41754	-0.508904	18.9132	0
0.2307	-10.1199	-4.72202	1.62769	15.2524	0
0.2313	-9.50874	-5.94252	-9.35818	15.2524	0
0.2320	-10.4181	-7.46879	-6.30476	15.8615	0
0.2327	-12.2515	-7.77327	5.90086	11.287	0
0.2333	-9.8143	-6.85854	-6.30476	8.84445	0
0.2340	-5.53646	-6.24829	-28.2765	10.9825	0
0.2347	-4.32149	-5.02779	-21.5638	10.0627	0
0.2353	-3.40481	-3.19575	1.01781	5.48819	0
0.2360	0.873029	-4.41754	13.5304	4.26385	0
0.2367	4.53248	-6.24829	19.3303	2.74105	0
0.2373	5.1436	-4.41754	23.6035	-0.615213	0
0.2380	6.06028	-1.67077	22.0767	-0.310652	0
0.2387	8.80304	-2.5855	21.4669	1.5228	0
0.2393	7.88636	-4.41754	15.9739	-2.14411	0
0.2400	4.22692	-3.50152	2.85148	-5.80493	0
0.2407	5.1436	-3.806	0.100973	-3.97147	0
0.2413	8.49748	-6.85854	5.29099	-3.97147	0
0.2420	8.80304	-6.85854	-9.05122	-6.71861	0
0.2427	8.49748	-3.50152	-28.5834	-5.80493	0
0.2433	9.71972	-4.11177	-26.7538	-4.89125	0
0.2440	9.1086	-7.46879	-9.05122	-6.71861	0
0.2447	7.5808	-8.99506	14.7501	-4.89125	0
0.2453	6.06028	-7.16302	37.6387	-3.05779	0
0.2460	4.22692	-5.94252	45.2682	-6.71861	0
0.2467	4.22692	-6.24829	49.5414	-6.71861	0
0.2473	5.1436	-6.24829	55.9512	-3.97147	0
0.2480	3.00467	-4.41754	39.4724	-7.63229	0
0.2487	1.47687	-3.19575	11.0909	-9.46575	0
0.2493	2.69911	-3.19575	3.1544	-6.71861	0
0.2500	1.47687	-2.5855	-1.4217	-8.55207	0
0.2507	-4.01593	-1.67077	-17.2906	-11.9083	0
0.2513	-7.36982	-1.06052	-21.8708	-10.6901	0
0.2520	-8.2865	-0.144499	-17.5976	-11.6038	0
0.2527	-7.36982	-0.144499	-23.7004	-13.1266	0
0.2533	-5.84202	-3.19575	-28.2765	-10.3794	0
0.2540	-4.92534	-6.24829	-21.8708	-8.24751	0
0.2547	-3.71037	-4.41754	-18.2075	-9.46575	0
0.2553	-2.79369	-1.67077	-20.0371	-10.3794	0
0.2560	-6.45314	-2.28102	-6.00184	-11.2992	0
0.2567	-8.59206	-2.5855	24.8232	-11.2992	0
0.2573	-3.71037	-1.67077	25.736	-9.77031	0
0.2580	-0.960332	-2.89127	-14.5442	-9.16119	0
0.2587	-3.09925	-3.50152	-36.8228	-10.6901	0
0.2593	-1.87701	-0.144499	-18.2075	-12.2129	0
0.2600	2.08799	1.68625	0.100973	-11.2992	0
0.2607	3.31024	1.076	7.42758	-8.85663	0
0.2613	3.92136	1.99202	18.4134	-8.55207	0
0.2620	6.06028	1.38177	23.2965	-9.46575	0
0.2627	5.1436	0.465751	23.9064	-9.16119	0
0.2633	2.69911	4.43302	28.4825	-10.0749	0
0.2640	2.39355	7.48556	20.2431	-11.6038	0
0.2647	3.31024	4.12854	-4.47513	-8.55207	0
0.2653	3.31024	1.076	-24.0073	-4.58059	0
0.2660	2.69911	1.076	-24.6172	-6.71861	0
0.2667	2.08799	1.99202	-12.7145	-8.55207	0
0.2673	1.17859	1.68625	-10.5779	-6.71861	0
0.2680	0.261909	1.99202	-21.8708	-6.41405	0
0.2687	1.17859	3.51829	-18.2075	-6.71861	0
0.2693	3.6158	3.82277	1.32477	-3.97147	0
0.2700	4.83804	1.99202	14.7501	-3.66691	0
0.2707	1.78243	1.68625	27.2627	-4.27603	0
0.2713	-1.57145	3.82277	37.9457	-3.05779	0
0.2720	0.567469	4.43302	30.3161	-3.05779	0
0.2727	4.22692	3.82277	27.5697	-3.05779	0
0.2733	2.08799	3.21252	43.7415	-1.22433	0
0.2740	-0.349212	1.99202	32.7557	-2.75323	0
0.2747	0.567469	2.2965	-10.8849	-5.50037	0
0.2753	-0.960332	4.73879	-31.3299	-3.36235	0
0.2760	-3.71037	4.12854	-16.0709	-3.97147	0
0.2767	-1.26589	1.076	-2.03158	-8.55207	0
0.2773	1.17859	1.076	0.100973	-8.24751	0
0.2780	0.261909	3.21252	2.54452	-5.50037	0
0.2787	-0.654772	2.90675	5.29099	-7.32773	0
0.2793	-0.960332	2.2965	9.25721	-7.63229	0
0.2800	-1.26589	3.82277	19.3303	-3.97147	0
0.2807	1.47687	4.12854	24.8232	-1.83955	0
0.2813	5.1436	2.60227	28.4825	-2.44867	0
0.2820	3.6158	1.99202	43.4386	-3.97147	0
0.2827	1.17859	1.38177	44.3554	-3.05779	0
0.2833	2.69911	-1.06052	6.8177	0.29847	0
0.2840	5.1436	-1.365	-31.027	-0.919774	0
0.2847	4.53248	1.076	-48.4186	-3.97147	0
0.2853	2.08799	1.99202	-74.0536	-1.5289	0
0.2860	0.873029	2.90675	-91.7562	2.13193	0
0.2867	0.261909	5.65352	-74.9705	1.5228	0
0.2873	-1.87701	5.34904	-53.6086	1.21215	0
0.2880	-4.01593	1.38177	-42.9257	2.43649	0
0.2887	-2.79369	0.161271	-22.7836	3.04561	0
0.2893	-0.654772	0.465751	-0.811823	3.35017	0
0.2900	-4.01593	-1.97525	8.34441	3.04561	0
0.2907	-9.20318	-4.41754	5.29099	2.13193	0
0.2913	-10.4181	-2.5855	-9.05122	3.35017	0
0.2920	-11.6404	-0.144499	-19.1243	4.5745	0
0.2927	-11.9459	-1.67077	-11.7977	1.82736	0
0.2933	-10.4181	-3.19575	-2.64549	-0.615213	0
0.2940	-11.9459	-2.28102	0.100973	0.60303	0
0.2947	-15.0015	-1.67077	2.85148	1.5228	0
0.2953	-11.3348	-1.97525	6.51074	0.29847	0
0.2960	-6.14758	-1.67077	14.4472	-0.00609122	0
0.2967	-4.92534	-1.67077	22.6866	0.29847	0
0.2973	-2.48813	-3.19575	29.3993	-1.22433	0
0.2980	2.69911	-2.5855	40.0823	-1.5289	0
0.2987	4.83804	1.076	36.419	0.60303	0
0.2993	1.17859	1.99202	1.62769	-0.00609122	0
0.3000	-3.40481	0.161271	-24.9201	-2.44867	0
0.3007	-2.18257	1.076	-21.8708	-1.22433	0
0.3013	1.17859	2.2965	-19.7342	0.907591	0
0.3020	2.08799	-0.754749	-21.8708	0.60303	0
0.3027	4.83804	-3.806	-15.461	0.907591	0
0.3033	7.27524	-2.89127	-14.2412	2.43649	0
0.3040	5.44916	-2.28102	-17.2906	2.43649	0
0.3047	6.6714	-3.50152	-11.4948	3.65473	0
0.3053	9.71972	-4.11177	-4.47513	4.5745	0
0.3060	4.53248	-3.19575	-0.201946	3.95929	0
0.3067	-2.18257	-1.67077	4.98403	5.48819	0
0.3073	-2.18257	-1.67077	3.1544	7.01099	0
0.3080	-0.960332	-3.806	-1.72866	6.40187	0
0.3087	-2.79369	-5.02779	2.23756	6.40187	0
0.3093	-4.32149	-3.19575	12.9205	8.84445	0
0.3100	-3.40481	-1.67077	24.8232	10.0627	0
0.3107	-0.960332	-0.754749	28.4825	10.6779	0
0.3113	-1.87701	0.771521	22.0767	11.5916	0
0.3120	-7.06426	-0.754749	23.2965	10.6779	0
0.3127	-9.20318	-4.11177	19.3303	6.40187	0
0.3133	-8.59206	-4.41754	-9.35818	4.26385	0
0.3140	-10.7237	-1.67077	-28.8904	9.14901	0
0.3147	-11.9459	-0.754749	-20.9539	11.8961	0
0.3153	-10.4181	-0.754749	-20.0371	7.01099	0
0.3160	-9.50874	-1.67077	-24.6172	5.48819	0
0.3167	-6.7587	-1.97525	-15.461	7.93076	0
0.3173	-4.01593	-1.67077	-7.83147	6.70643	0
0.3180	-2.48813	-1.67077	-5.69488	6.09731	0
0.3187	1.47687	-2.5855	-0.201946	7.6262	0
0.3193	6.06028	-4.41754	2.54452	3.35017	0
0.3200	4.22692	-2.89127	11.0909	1.21215	0
0.3207	3.31024	-0.754749	26.3499	7.31555	0
0.3213	5.75472	-3.50152	26.3499	8.84445	0
0.3220	5.1436	-5.94252	18.7204	5.79275	0
0.3227	3.31024	-3.19575	15.36	7.6262	0
0.3233	4.83804	-1.365	-3.55829	7.93076	0
0.3240	4.22692	-2.5855	-21.8708	5.79275	0
0.3247	1.47687	-2.5855	-9.96806	7.6262	0
0.3253	2.39355	-1.97525	9.25721	9.14901	0
0.3260	4.22692	-0.754749	14.4472	9.75813	0
0.3267	4.22692	0.161271	24.8232	12.5053	0
0.3273	3.31024	-2.28102	32.1458	11.5916	0
0.3280	1.17859	-4.41754	13.8373	8.84445	0
0.3287	-2.48813	-2.89127	-14.2412	11.5916	0
0.3293	-2.79369	-2.5855	-24.3103	13.7296	0
0.3300	-2.18257	-2.5855	-13.6314	10.3672	0
0.3307	-4.01593	1.076	1.32477	9.45357	0
0.3313	-5.84202	2.90675	4.98403	12.8098	0
0.3320	-7.06426	1.076	-2.94841	14.3387	0
0.3327	-7.06426	0.161271	-12.7145	13.4189	0
0.3333	-4.61978	0.465751	-17.9005	13.1144	0
0.3340	-1.26589	1.99202	-13.9343	12.5053	0
0.3347	-0.349212	3.21252	-1.11878	10.3672	0
0.3353	-2.18257	2.60227	4.68111	7.31555	0
0.3360	-4.01593	2.60227	-3.55829	7.31555	0
0.3367	-3.71037	4.43302	-9.6611	9.45357	0
0.3373	-0.654772	2.90675	-8.13843	8.53988	0
0.3380	0.567469	0.465751	-12.7145	7.01099	0
0.3387	-0.349212	4.43302	-25.53	6.09731	0
0.3393	0.873029	7.17979	-25.2271	3.65473	0
0.3400	3.00467	4.73879	-9.05122	3.95929	0
0.3407	2.08799	4.43302	4.37415	8.53988	0
0.3413	1.47687	5.95929	14.7501	7.6262	0
0.3420	4.22692	5.34904	26.6528	3.35017	0
0.3427	4.83804	5.04327	29.0964	2.43649	0
0.3433	3.31024	5.34904	39.1654	1.5228	0
0.3440	4.22692	4.73879	66.937	1.5228	0
0.3447	6.36584	4.73879	68.1568	6.70643	0
0.3453	4.83804	4.12854	37.6387	6.40187	0
0.3460	4.22692	4.73879	22.6866	-0.00609122	0
0.3467	8.19192	7.79004	14.7501	0.29847	0
0.3473	8.49748	9.31631	-12.4076	3.65473	0
0.3480	4.53248	6.56954	-23.3975	1.5228	0
0.3487	5.75472	4.73879	-5.69488	-2.14411	0
0.3493	5.44916	4.43302	0.100973	-2.14411	0
0.3500	-3.71037	3.21252	-9.05122	-2.44867	0
0.3507	-7.36982	2.90675	-2.03158	-3.66691	0
0.3513	-2.48813	2.90675	12.3106	-3.97147	0
0.3520	-4.92534	1.99202	-2.03158	-5.80493	0
0.3527	-12.2515	2.2965	-38.9594	-9.46575	0
0.3533	-13.1682	4.12854	-52.9987	-11.9083	0
0.3540	-13.4737	4.12854	-35.6031	-10.3794	0
0.3547	-16.5221	1.99202	-17.2906	-11.6038	0
0.3553	-15.9182	-1.67077	-2.64549	-16.7935	0
0.3560	-14.0849	-4.41754	13.8373	-18.9254	0
0.3567	-14.0849	-2.5855	13.2275	-17.098	0
0.3573	-11.3348	-0.754749	-5.085	-18.6208	0
0.3580	-7.67538	-2.5855	-25.53	-20.4543	0
0.3587	-5.84202	-2.89127	-43.2326	-18.9254	0
0.3593	-3.09925	-1.97525	-43.8425	-21.0634	0
0.3600	-2.79369	-3.50152	-25.53	-25.0288	0
0.3607	-2.48813	-5.02779	-19.1243	-25.0288	0
0.3613	2.69911	-4.41754	-33.7735	-25.9486	0
0.3620	6.36584	-6.24829	-37.4327	-26.5577	0
0.3627	3.6158	-6.24829	-25.53	-25.0288	0
0.3633	2.39355	-1.365	-18.8173	-25.9486	0
0.3640	4.22692	-0.450269	-16.9877	-28.6896	0
0.3647	3.00467	-4.41754	-9.35818	-24.7242	0
0.3653	0.873029	-5.94252	-2.64549	-21.0634	0
0.3660	0.261909	-5.94252	1.93464	-24.7242	0
0.3667	-0.654772	-6.24829	10.7839	-25.0288	0
0.3673	-1.26589	-6.24829	9.25721	-20.4543	0
0.3680	-2.18257	-7.16302	-11.7977	-21.368	0
0.3687	-4.32149	-8.99506	-21.8708	-24.7242	0
0.3693	-5.84202	-8.38481	-3.86525	-22.2817	0
0.3700	-4.01593	-8.38481	15.9739	-20.7589	0
0.3707	-0.960332	-10.52	22.9895	-21.9771	0
0.3713	-1.26589	-8.99506	24.8232	-21.368	0
0.3720	-3.40481	-6.85854	22.9895	-21.368	0
0.3727	-4.92534	-8.99506	21.7698	-23.506	0
0.3733	-4.01593	-9.29954	24.5163	-22.2817	0
0.3740	-2.48813	-7.16302	17.1937	-18.9254	0
0.3747	-2.18257	-8.99506	3.1544	-19.8452	0
0.3753	-3.09925	-8.99506	3.76427	-23.8106	0
0.3760	-3.71037	-4.11177	5.90086	-23.506	0
0.3767	-3.40481	-4.11177	-9.96806	-21.0634	0
0.3773	-3.40481	-7.46879	-20.651	-20.4543	0
0.3780	-2.18257	-4.72202	-9.05122	-19.5345	0
0.3787	2.39355	-1.67077	8.03745	-17.7072	0
0.3793	5.75472	-6.24829	16.5838	-18.6208	0
0.3800	6.97696	-8.99506	21.1599	-18.3163	0
0.3807	6.97696	-5.94252	24.2133	-13.1266	0
0.3813	6.36584	-4.11177	25.1261	-11.2992	0
0.3820	8.19192	-2.5855	28.4825	-12.2129	0
0.3827	9.71972	-0.450269	32.4527	-8.55207	0
0.3833	6.06028	-1.67077	22.0767	-6.71861	0
0.3840	2.08799	-2.5855	-8.13843	-11.6038	0
0.3847	1.78243	-1.06052	-32.2467	-10.0749	0
0.3853	2.08799	-0.754749	-28.2765	-2.75323	0
0.3860	4.22692	-1.67077	-9.35818	-1.22433	0
0.3867	7.27524	-1.67077	1.62769	-1.83955	0
0.3873	4.22692	-1.97525	7.42758	1.5228	0
0.3880	-0.349212	-2.5855	16.2769	3.35017	0
0.3887	2.39355	0.161271	27.2627	3.65473	0
0.3893	6.97696	0.771521	41.302	5.48819	0
0.3900	5.1436	-1.67077	52.2879	7.01099	0
0.3907	2.39355	0.161271	48.0147	8.53988	0
0.3913	1.17859	3.51829	36.7259	9.45357	0
0.3920	0.873029	3.51829	30.926	9.75813	0
0.3927	-1.26589	2.60227	20.853	9.75813	0
0.3933	-4.61978	3.82277	6.51074	9.14901	0
0.3940	-3.71037	5.65352	7.42758	8.84445	0
0.3947	1.47687	7.79004	16.5838	10.6779	0
0.3953	3.92136	7.17979	10.174	12.2007	0
0.3960	2.39355	3.21252	-2.64549	10.6779	0
0.3967	2.69911	2.2965	-4.16817	9.75813	0
0.3973	3.31024	3.82277	-2.94841	10.3672	0
0.3980	3.31024	1.99202	-3.86525	9.75813	0
0.3987	5.75472	2.2965	4.07123	9.14901	0
0.3993	7.88636	5.65352	20.2431	9.75813	0
0.4000	6.36584	4.73879	25.736	9.45357	0
0.4007	5.44916	2.60227	12.6136	9.75813	0
0.4013	6.36584	3.51829	-3.55829	11.5916	0
0.4020	4.53248	3.21252	-9.96806	11.5916	0
0.4027	2.08799	2.90675	-13.9343	9.75813	0
0.4033	2.39355	4.73879	-20.344	9.75813	0
0.4040	2.39355	4.12854	-23.7004	12.5053	0
0.4047	1.17859	2.90675	-34.6863	13.7296	0
0.4053	-0.0436515	5.34904	-57.8818	12.2007	0
0.4060	-1.26589	6.56954	-62.4579	12.5053	0
0.4067	-3.09925	5.04327	-35.6031	15.2524	0
0.4073	-4.01593	4.43302	-10.8849	15.2524	0
0.4080	-4.92534	2.90675	-1.11878	11.5916	0
0.4087	-6.14758	1.076	17.4966	10.9825	0
0.4093	-5.2309	1.99202	32.7557	13.4189	0
0.4100	-4.01593	1.99202	12.9205	13.1144	0
0.4107	-5.53646	1.38177	-21.2609	10.6779	0
0.4113	-6.7587	1.076	-33.7735	11.287	0
0.4120	-4.61978	-0.144499	-13.6314	12.8098	0
0.4127	-4.01593	-0.144499	26.3499	12.5053	0
0.4133	-4.32149	1.99202	37.9457	11.8961	0
0.4140	-1.57145	2.60227	-8.13843	12.8098	0
0.4147	0.873029	1.38177	-52.9987	11.5916	0
0.4153	-0.960332	2.2965	-45.6721	8.84445	0
0.4160	-0.960332	3.51829	-18.2075	8.84445	0
0.4167	1.17859	2.2965	-1.11878	10.6779	0
0.4173	-0.0436515	1.38177	2.54452	9.45357	0
0.4180	1.47687	1.38177	-8.44135	8.84445	0
0.4187	6.97696	1.38177	-16.9877	11.5916	0
0.4193	6.97696	1.68625	-14.8511	10.9825	0
0.4200	3.31024	1.99202	-16.3778	9.45357	0
0.4207	4.83804	1.99202	-20.0371	12.5053	0
0.4213	6.06028	3.82277	-24.0073	14.0342	0
0.4220	4.22692	4.73879	-36.5199	11.5916	0
0.4227	6.06028	3.51829	-36.213	12.5053	0
0.4233	10.0253	2.2965	-15.154	14.3387	0
0.4240	10.942	3.82277	-4.47513	13.7296	0
0.4247	9.41416	5.04327	-6.30476	14.0342	0
0.4253	9.1086	2.90675	-6.30476	15.557	0
0.4260	9.1086	1.076	-11.4948	15.2524	0
0.4267	6.97696	1.38177	-16.3778	15.8615	0
0.4273	5.1436	1.99202	-10.8849	17.9995	0
0.4280	5.44916	1.68625	-2.64549	19.5223	0
0.4287	2.69911	1.99202	4.07123	18.9132	0
0.4293	0.261909	2.60227	10.477	17.9995	0
0.4300	4.22692	2.90675	10.174	17.695	0
0.4307	6.36584	3.21252	6.8177	16.7813	0
0.4313	0.873029	2.60227	9.25721	13.7296	0
0.4320	-3.09925	2.90675	10.7839	12.2007	0
0.4327	-3.71037	4.12854	12.6136	12.5053	0
0.4333	-4.01593	3.21252	20.853	10.6779	0
0.4340	-2.18257	1.076	27.2627	9.75813	0
0.4347	-0.0436515	0.465751	28.1796	9.45357	0
0.4353	-1.26589	1.68625	29.7063	5.79275	0
0.4360	0.261909	3.51829	28.4825	2.13193	0
0.4367	3.6158	2.90675	26.9598	1.82736	0
0.4373	3.92136	1.076	36.419	-0.615213	0
0.4380	6.36584	1.99202	48.6246	-2.14411	0
0.4387	10.0253	2.60227	54.7314	0.907591	0
0.4393	7.88636	-1.06052	66.0202	0.60303	0
0.4400	5.75472	-2.28102	77.616	-3.66691	0
0.4407	6.97696	0.465751	61.4441	-3.97147	0
0.4413	6.36584	-1.365	24.8232	-3.66691	0
0.4420	6.36584	-3.19575	-0.811823	-5.80493	0
0.4427	8.49748	1.38177	-9.96806	-5.80493	0
0.4433	6.6714	3.21252	-13.0215	-6.71861	0
0.4440	4.22692	0.161271	-12.4076	-9.46575	0
0.4447	5.75472	0.161271	-10.5779	-7.63229	0
0.4453	6.06028	0.465751	-4.47513	-5.80493	0
0.4460	6.06028	-1.06052	10.7839	-8.85663	0
0.4467	7.88636	0.161271	13.5304	-11.2992	0
0.4473	5.75472	1.076	-14.5442	-10.6901	0
0.4480	-0.349212	-1.06052	-43.5355	-11.2992	0
0.4487	-2.48813	-2.5855	-40.4861	-13.1266	0
0.4493	-1.26589	-3.50152	-23.7004	-14.0463	0
0.4500	-1.26589	-4.72202	-13.6314	-13.7418	0
0.4507	-2.48813	-3.806	0.100973	-13.1266	0
0.4513	-6.45314	-2.28102	13.8373	-15.8737	0
0.4520	-11.3348	-1.67077	5.90086	-17.7072	0
0.4527	-13.1682	-0.754749	-14.8511	-15.2646	0
0.4533	-13.1682	-0.450269	-20.9539	-15.8737	0
0.4540	-12.2515	-0.450269	-9.96806	-18.6208	0
0.4547	-8.59206	0.465751	4.68111	-18.6208	0
0.4553	-7.06426	1.076	17.4966	-19.5345	0
0.4560	-7.67538	-0.144499	31.2289	-23.2014	0
0.4567	-4.92534	-3.19575	44.3554	-23.8106	0
0.4573	-3.09925	-6.24829	50.1513	-22.2817	0
0.4580	-3.40481	-5.02779	47.1019	-21.6725	0
0.4587	-1.26589	-2.89127	43.4386	-20.4543	0
0.4593	1.47687	-5.33227	32.1458	-20.4543	0
0.4600	2.69911	-6.55277	-1.4217	-20.4543	0
0.4607	5.1436	-4.41754	-40.4861	-20.4543	0
0.4613	8.19192	-5.63804	-57.5748	-22.5862	0
0.4620	8.80304	-8.07904	-58.7946	-23.2014	0
0.4627	7.27524	-5.33227	-53.6086	-19.5345	0
0.4633	3.31024	-4.41754	-35.6031	-21.368	0
0.4640	-0.349212	-7.77327	-18.8173	-23.8106	0
0.4647	-1.87701	-8.68929	-8.44135	-18.6208	0
0.4653	-2.18257	-6.24829	13.8373	-15.8737	0
0.4660	-2.18257	-4.41754	28.4825	-16.7935	0
0.4667	-2.48813	-3.19575	20.2431	-11.9083	0
0.4673	-5.84202	-3.50152	17.4966	-8.55207	0
0.4680	-6.7587	-6.24829	7.42758	-12.5174	0
0.4687	-4.01593	-6.55277	-36.8228	-12.5174	0
0.4693	-3.40481	-3.806	-56.0481	-9.46575	0
0.4700	-4.01593	-3.19575	-29.1933	-10.3794	0
0.4707	-3.09925	-4.41754	-31.027	-9.16119	0
0.4713	-4.32149	-3.19575	-60.9312	-4.27603	0
0.4720	-6.7587	-1.06052	-56.658	-2.14411	0
0.4727	-5.84202	-1.97525	-33.7735	-2.75323	0
0.4733	-4.61978	-1.67077	-21.5638	-2.75323	0
0.4740	-4.92534	1.076	-7.83147	-0.919774	0
0.4747	-4.92534	0.161271	2.85148	2.13193	0
0.4753	-4.01593	-2.28102	2.85148	2.74105	0
0.4760	-3.09925	-0.754749	6.8177	2.43649	0
0.4767	-1.26589	0.161271	12.0037	2.43649	0
0.4773	0.567469	-1.06052	8.34441	0.60303	0
0.4780	1.78243	-0.754749	5.59795	0.29847	0
0.4787	1.17859	0.771521	8.64733	4.26385	0
0.4793	-0.960332	0.161271	11.7008	5.18362	0
0.4800	-1.26589	-0.450269	14.1403	3.35017	0
0.4807	1.17859	1.99202	15.0571	6.40187	0
0.4813	5.1436	4.12854	14.7501	9.75813	0
0.4820	9.1086	2.2965	11.3938	7.93076	0
0.4827	10.0253	-0.450269	2.23756	8.84445	0
0.4833	10.0253	1.076	-2.03158	12.5053	0
0.4840	11.2475	3.51829	10.7839	11.8961	0
0.4847	10.0253	1.68625	26.3499	10.6779	0
0.4853	7.88636	0.161271	18.7204	12.2007	0
0.4860	9.1086	1.38177	-5.39196	12.2007	0
0.4867	12.4698	1.38177	-11.4948	12.2007	0
0.4873	12.4698	1.99202	7.42758	15.557	0
0.4880	9.71972	4.43302	25.4331	17.0859	0
0.4887	3.6158	5.65352	32.1458	14.9478	0
0.4893	-1.26589	4.43302	37.6387	14.3387	0
0.4900	-1.26589	4.43302	38.5555	14.0342	0
0.4907	-1.87701	5.65352	34.2824	12.8098	0
0.4913	-5.84202	6.26377	39.4724	11.8961	0
0.4920	-9.50874	4.73879	47.1019	10.3672	0
0.4927	-9.50874	2.2965	26.9598	9.75813	0
0.4933	-6.14758	1.99202	-20.9539	11.5916	0
0.4940	-4.92534	4.73879	-49.3354	10.0627	0
0.4947	-8.2865	5.04327	-31.027	6.40187	0
0.4953	-10.7237	2.90675	-9.05122	6.09731	0
0.4960	-6.14758	1.68625	-20.344	5.48819	0
0.4967	-0.654772	0.771521	-35.2961	3.04561	0
0.4973	0.567469	-0.754749	-24.9201	3.04561	0
0.4980	1.47687	0.771521	-8.13843	2.74105	0
0.4987	6.36584	3.82277	1.32477	0.60303	0
0.4993	10.3308	2.90675	6.20782	0.907591	0
0.5000	10.3308	0.161271	9.56417	3.95929	0
0.5007	9.71972	-0.450269	18.4134	5.18362	0
0.5013	10.942	-0.754749	25.1261	4.26385	0
0.5020	10.6364	-1.97525	21.1599	2.43649	0
0.5027	8.80304	-0.754749	19.9402	3.04561	0
0.5033	8.80304	1.99202	20.853	6.09731	0
0.5040	8.49748	1.99202	11.7008	4.87906	0
0.5047	5.1436	-0.450269	9.25721	1.82736	0
0.5053	4.22692	-2.5855	11.0909	3.35017	0
0.5060	6.97696	-2.5855	-10.8849	4.5745	0
0.5067	6.97696	-1.97525	-32.2467	3.95929	0
0.5073	4.22692	-0.754749	-22.7836	6.09731	0
0.5080	3.31024	1.38177	-7.22159	9.75813	0
0.5087	2.39355	-0.144499	-5.39196	11.5916	0
0.5093	-1.26589	-3.806	-3.55829	11.287	0
0.5100	-2.48813	-1.67077	2.85148	8.23532	0
0.5107	-1.87701	0.161271	13.2275	5.18362	0
0.5113	-2.18257	-5.02779	15.667	6.40187	0
0.5120	-1.57145	-6.24829	-2.33854	9.75813	0
0.5127	-0.349212	-0.754749	-17.2906	8.53988	0
0.5133	-3.09925	0.771521	-3.25537	7.93076	0
0.5140	-4.01593	-0.754749	22.9895	10.0627	0
0.5147	0.567469	-0.450269	33.6725	9.75813	0
0.5153	1.47687	-0.754749	38.2486	7.01099	0
0.5160	-2.79369	0.161271	57.7808	6.09731	0
0.5167	0.567469	0.465751	77.9229	3.35017	0
0.5173	8.80304	-2.5855	66.937	1.21215	0
0.5180	11.8586	-4.41754	36.112	3.95929	0
0.5187	12.4698	-1.97525	12.3106	4.87906	0
0.5193	13.0736	-2.28102	-16.3778	1.5228	0
0.5200	11.8586	-3.50152	-58.7946	2.74105	0
0.5207	12.1642	-2.89127	-78.6338	5.18362	0
0.5213	13.6847	-3.19575	-49.3354	1.5228	0
0.5220	13.3792	-2.28102	-0.811823	0.60303	0
0.5227	14.907	-0.450269	8.34441	5.79275	0
0.5233	18.2681	-2.28102	-36.8228	7.6262	0
0.5240	16.7403	-3.806	-84.7366	3.95929	0
0.5247	14.2959	-1.365	-89.0098	3.65473	0
0.5253	16.4348	-1.67077	-66.1212	6.09731	0
0.5260	17.0459	-3.806	-46.589	5.79275	0
0.5267	15.8237	-0.450269	-34.0764	5.18362	0
0.5273	14.2959	1.99202	-24.9201	4.5745	0
0.5280	10.3308	-2.28102	-18.5144	1.82736	0
0.5287	6.36584	-3.806	-11.1878	0.60303	0
0.5293	7.27524	-0.754749	-4.16817	3.95929	0
0.5300	7.5808	-1.06052	0.100973	4.5745	0
0.5307	4.22692	-2.5855	4.37415	0.60303	0
0.5313	3.00467	-1.365	6.8177	-0.00609122	0
0.5320	6.06028	0.161271	7.42758	2.13193	0
0.5327	7.27524	1.076	12.6136	1.21215	0
0.5333	4.22692	0.161271	19.6332	-0.310652	0
0.5340	2.39355	-1.365	16.2769	-0.919774	0
0.5347	3.00467	0.465751	4.68111	-2.75323	0
0.5353	2.39355	3.51829	-1.72866	-3.97147	0
0.5360	2.69911	2.90675	-4.47513	-3.05779	0
0.5367	3.92136	2.60227	-11.7977	-3.36235	0
0.5373	2.39355	4.73879	-18.8173	-3.66691	0
0.5380	0.567469	5.34904	-16.9877	-1.83955	0
0.5387	3.92136	4.73879	-4.47513	-2.14411	0
0.5393	6.97696	6.26377	5.59795	-5.50037	0
0.5400	6.36584	5.65352	15.36	-7.94295	0
0.5407	5.44916	2.2965	44.0485	-7.94295	0
0.5413	3.92136	2.2965	63.5807	-7.32773	0
0.5420	1.47687	3.82277	34.8922	-7.32773	0
0.5427	0.873029	3.82277	1.62769	-5.80493	0
0.5433	0.567469	2.90675	13.8373	-2.44867	0
0.5440	1.47687	3.82277	38.8585	-2.75323	0
0.5447	4.22692	4.73879	51.371	-3.97147	0
0.5453	2.69911	2.90675	51.0681	-3.05779	0
0.5460	0.567469	-0.144499	18.7204	-2.14411	0
0.5467	2.39355	0.161271	-22.4806	-2.14411	0
0.5473	1.78243	0.161271	-21.2609	0.29847	0
0.5480	-2.18257	-1.365	-1.72866	2.43649	0
0.5487	-3.09925	-1.06052	-8.7483	2.43649	0
0.5493	-3.09925	-0.754749	-22.1737	1.5228	0
0.5500	-5.84202	-0.450269	-24.6172	0.60303	0
0.5507	-9.20318	2.90675	-33.7735	-0.310652	0
0.5513	-14.0849	5.04327	-46.8959	-1.22433	0
0.5520	-18.661	1.99202	-42.0129	-3.66691	0
0.5527	-18.0499	-1.06052	-28.2765	-5.80493	0
0.5533	-16.2165	-1.67077	-22.7836	-5.80493	0
0.5540	-15.9182	-1.365	-19.4272	-3.97147	0
0.5547	-15.6127	-1.67077	-8.7483	-6.10949	0
0.5553	-12.8626	-3.50152	3.1544	-10.9946	0
0.5560	-9.50874	-3.806	6.51074	-10.6901	0
0.5567	-8.89762	-1.06052	-4.16817	-7.02317	0
0.5573	-11.3348	-1.97525	-22.7836	-8.85663	0
0.5580	-8.89762	-5.33227	-25.837	-11.6038	0
0.5587	-3.71037	-4.41754	-8.13843	-10.3794	0
0.5593	-4.01593	-2.5855	6.8177	-10.0749	0
0.5600	-6.14758	-5.63804	12.0037	-9.77031	0
0.5607	-3.71037	-6.24829	17.4966	-7.94295	0
0.5613	-3.71037	-2.89127	18.4134	-10.3794	0
0.5620	-6.45314	-3.50152	8.95429	-12.2129	0
0.5627	-6.45314	-5.33227	-9.6611	-8.85663	0
0.5633	-6.7587	-2.5855	-29.1933	-9.46575	0
0.5640	-9.50874	-0.754749	-32.2467	-14.0463	0
0.5647	-12.8626	-1.67077	-17.2906	-12.2129	0
0.5653	-15.9182	-1.67077	-8.44135	-9.16119	0
0.5660	-18.0499	-2.89127	-15.154	-9.46575	0
0.5667	-17.7443	-6.55277	-23.0905	-9.46575	0
0.5673	-18.0499	-6.85854	-18.2075	-8.85663	0
0.5680	-18.3554	-4.72202	-1.72866	-10.9946	0
0.5687	-16.5221	-4.41754	14.1403	-10.0749	0
0.5693	-15.0015	-3.50152	23.9064	-5.80493	0
0.5700	-15.0015	-3.806	33.0626	-5.50037	0
0.5707	-16.2165	-6.55277	39.7753	-8.55207	0
0.5713	-19.2721	-5.02779	55.9512	-8.55207	0
0.5720	-18.3554	-0.754749	87.9919	-5.80493	0
0.5727	-14.696	-1.67077	87.3821	-3.66691	0
0.5733	-14.0849	-5.33227	31.2289	-3.97147	0
0.5740	-13.1682	-5.94252	-9.96806	-5.80493	0
0.5747	-9.50874	-4.41754	2.85148	-7.63229	0
0.5753	-10.4181	-3.50152	12.0037	-7.32773	0
0.5760	-13.7793	-3.50152	-16.3778	-9.46575	0
0.5767	-11.3348	-3.19575	-45.6721	-12.5174	0
0.5773	-8.59206	-2.89127	-44.7593	-10.9946	0
0.5780	-7.67538	-1.97525	-25.53	-7.94295	0
0.5787	-4.61978	-2.28102	-9.05122	-9.16119	0
0.5793	-3.40481	-5.33227	-3.25537	-10.3794	0
0.5800	-4.32149	-6.85854	-6.30476	-8.55207	0
0.5807	-2.48813	-3.50152	-15.154	-6.10949	0
0.5813	-0.349212	-0.754749	-19.1243	-4.27603	0
0.5820	-2.18257	-0.450269	-7.52451	-5.80493	0
0.5827	-5.84202	0.771521	9.25721	-7.63229	0
0.5833	-8.59206	0.161271	14.1403	-2.14411	0
0.5840	-6.7587	-1.97525	13.8373	2.74105	0
0.5847	-4.92534	-2.28102	15.9739	-0.310652	0
0.5853	-7.67538	-1.67077	17.4966	-1.22433	0
0.5860	-9.50874	-2.5855	15.667	3.04561	0
0.5867	-7.06426	-1.67077	9.25721	4.26385	0
0.5873	-7.06426	1.076	3.1544	3.65473	0
0.5880	-9.8143	1.076	13.8373	3.95929	0
0.5887	-10.4181	-0.450269	38.5555	2.74105	0
0.5893	-11.0293	-1.67077	40.0823	4.26385	0
0.5900	-14.696	-1.06052	-0.811823	8.84445	0
0.5907	-17.7443	0.465751	-47.5058	8.23532	0
0.5913	-17.4388	0.771521	-62.1509	4.87906	0
0.5920	-15.9182	-0.450269	-48.7255	5.18362	0
0.5927	-14.0849	0.161271	-26.4469	6.70643	0
0.5933	-11.3348	-0.144499	-10.5779	7.31555	0
0.5940	-8.2865	-0.754749	-7.83147	7.01099	0
0.5947	-9.50874	1.076	-9.05122	5.18362	0
0.5953	-11.3348	3.21252	-6.91463	4.87906	0
0.5960	-9.50874	1.99202	-7.52451	7.01099	0
0.5967	-9.50874	0.771521	-11.1878	5.48819	0
0.5973	-11.3348	1.99202	-16.3778	1.21215	0
0.5980	-9.8143	1.99202	-22.4806	2.13193	0
0.5987	-7.98094	1.99202	-19.7342	5.18362	0
0.5993	-8.59206	3.82277	-7.52451	0.60303	0
0.6000	-7.06426	3.82277	2.85148	-4.89125	0
0.6007	-3.09925	1.076	12.6136	-3.05779	0
0.6013	-0.349212	0.161271	22.0767	0.60303	0
0.6020	1.47687	-0.754749	29.7063	0.60303	0
0.6027	3.00467	-1.67077	44.6584	-1.22433	0
0.6033	2.39355	0.771521	55.0343	-2.44867	0
0.6040	1.78243	1.99202	30.926	-1.83955	0
0.6047	1.78243	0.771521	-9.96806	0.907591	0
0.6053	1.47687	1.99202	-25.53	2.43649	0
0.6060	-0.349212	2.90675	-15.768	2.43649	0
0.6067	-3.09925	-0.754749	2.54452	3.65473	0
0.6073	-5.53646	-1.97525	22.6866	5.48819	0
0.6080	-4.61978	0.161271	34.5893	5.48819	0
0.6087	-3.71037	-1.67077	36.112	5.48819	0
0.6093	-4.92534	-3.19575	35.5021	4.5745	0
0.6100	-3.40481	1.076	32.1458	3.35017	0
0.6107	-0.654772	3.51829	25.736	5.18362	0
0.6113	-3.09925	2.2965	13.8373	5.18362	0
0.6120	-6.7587	1.38177	-12.4076	0.29847	0
0.6127	-5.84202	-0.144499	-45.0622	-1.83955	0
0.6133	-8.59206	-1.365	-65.8142	0.29847	0
0.6140	-11.3348	-0.144499	-71.3072	-0.919774	0
0.6147	-7.98094	0.161271	-66.1212	-3.05779	0
0.6153	-4.01593	-0.754749	-53.9115	-1.5289	0
0.6160	-3.71037	-1.365	-45.3692	-0.310652	0
0.6167	-2.79369	-1.67077	-41.3989	-0.00609122	0
0.6173	-3.40481	-2.5855	-31.027	2.43649	0
0.6180	-4.61978	-2.28102	-19.7342	3.04561	0
0.6187	-1.26589	-1.67077	-9.96806	-0.310652	0
0.6193	1.47687	-1.67077	8.03745	-1.83955	0
0.6200	1.47687	-0.450269	16.5838	0.60303	0
0.6207	3.00467	0.161271	-3.55829	3.35017	0
0.6213	4.22692	-2.28102	-24.3103	1.82736	0
0.6220	4.22692	-2.28102	-24.0073	-0.615213	0
0.6227	5.75472	0.771521	-20.651	-0.310652	0
0.6233	4.83804	0.771521	-20.0371	1.5228	0
0.6240	1.17859	-2.89127	-12.7145	0.29847	0
0.6247	0.567469	-2.89127	-5.39196	-1.22433	0
0.6253	2.39355	-0.450269	-2.64549	1.21215	0
0.6260	3.31024	-1.67077	3.1544	4.26385	0
0.6267	3.92136	-2.5855	12.3106	5.48819	0
0.6273	2.39355	-0.450269	22.9895	6.09731	0
0.6280	-0.654772	1.076	33.0626	7.01099	0
0.6287	-3.09925	1.076	36.112	6.09731	0
0.6293	-4.61978	1.076	31.8429	4.5745	0
0.6300	-6.45314	-0.450269	28.1796	6.09731	0
0.6307	-8.59206	-1.67077	29.3993	7.01099	0
0.6313	-9.50874	-1.365	34.8922	5.48819	0
0.6320	-6.45314	-1.97525	33.0626	5.48819	0
0.6327	-3.09925	-1.365	17.4966	7.01099	0
0.6333	-3.09925	0.771521	10.174	5.79275	0
0.6340	-1.26589	0.161271	22.9895	5.48819	0
0.6347	-0.349212	0.161271	25.736	7.6262	0
0.6353	-1.57145	1.68625	3.76427	7.01099	0
0.6360	0.261909	0.465751	-12.7145	3.35017	0
0.6367	2.39355	-1.06052	-8.44135	-0.310652	0
0.6373	1.47687	0.161271	4.68111	-1.83955	0
0.6380	3.31024	0.465751	17.8036	-0.310652	0
0.6387	5.75472	0.465751	27.5697	-0.00609122	0
0.6393	3.6158	0.465751	29.3993	-1.5289	0
0.6400	3.31024	-1.06052	30.0092	-1.22433	0
0.6407	4.22692	-0.450269	25.736	0.907591	0
0.6413	1.47687	1.38177	1.93464	0.907591	0
0.6420	0.567469	0.161271	-23.3975	1.21215	0
0.6427	1.78243	-0.144499	-15.461	1.5228	0
0.6433	0.261909	1.076	4.98403	-1.22433	0
0.6440	-0.960332	-0.754749	-5.39196	-3.05779	0
0.6447	0.261909	-1.67077	-31.3299	-0.919774	0
0.6453	1.47687	1.076	-34.0764	1.21215	0
0.6460	1.47687	1.99202	-22.4806	1.5228	0
0.6467	-0.654772	1.99202	-16.3778	2.74105	0
0.6473	-4.92534	3.21252	-12.1046	2.43649	0
0.6480	-4.92534	2.90675	-7.52451	0.907591	0
0.6487	-1.26589	0.161271	-4.47513	1.21215	0
0.6493	0.567469	-1.97525	5.29099	2.43649	0
0.6500	0.261909	-1.67077	9.25721	1.21215	0
0.6507	-3.09925	0.161271	-2.64549	-0.310652	0
0.6513	-5.84202	-0.754749	-9.35818	0.60303	0
0.6520	-5.53646	-3.50152	-2.64549	3.35017	0
0.6527	-6.7587	-2.5855	-2.94841	2.74105	0
0.6533	-9.8143	-1.67077	-11.1878	-0.615213	0
0.6540	-9.8143	-1.67077	-11.1878	-1.5289	0
0.6547	-6.7587	-0.754749	-0.201946	-0.919774	0
0.6553	-4.92534	-0.144499	11.3938	-1.83955	0
0.6560	-3.40481	-0.754749	7.42758	-1.22433	0
0.6567	-1.87701	-0.754749	-12.4076	-0.00609122	0
0.6573	-1.57145	-1.365	-20.651	-2.44867	0
0.6580	-0.349212	-1.97525	-6.30476	-3.97147	0
0.6587	5.1436	-0.144499	4.07123	-1.83955	0
0.6593	9.41416	-0.144499	-3.55829	-3.97147	0
0.6600	6.97696	-2.5855	-9.96806	-8.55207	0
0.6607	6.06028	-1.06052	-4.47513	-6.10949	0
0.6613	10.0253	1.99202	1.93464	-3.97147	0
0.6620	13.0736	1.076	1.93464	-7.32773	0
0.6627	13.9903	-0.450269	3.76427	-6.10949	0
0.6633	15.2125	-0.754749	9.86709	-1.22433	0
0.6640	12.7753	-0.144499	6.51074	-2.14411	0
0.6647	8.19192	1.99202	-6.30476	-3.05779	0
0.6653	6.97696	2.90675	-6.30476	0.907591	0
0.6660	6.97696	1.68625	5.29099	1.5228	0
0.6667	3.92136	0.771521	-4.47513	-0.919774	0
0.6673	1.47687	0.465751	-36.5199	1.21215	0
0.6680	-0.349212	0.465751	-53.3016	2.74105	0
0.6687	-1.87701	1.076	-45.3692	2.13193	0
0.6693	0.567469	0.465751	-34.0764	2.74105	0
0.6700	3.92136	0.465751	-23.7004	3.04561	0
0.6707	3.31024	4.12854	-9.96806	1.5228	0
0.6713	2.39355	4.12854	-1.4217	0.60303	0
0.6720	4.22692	0.771521	1.01781	-1.22433	0
0.6727	5.75472	0.161271	-0.508904	-3.05779	0
0.6733	5.75472	0.771521	-11.7977	1.21215	0
0.6740	5.1436	-0.144499	-16.6807	5.48819	0
0.6747	3.31024	0.161271	1.01781	3.04561	0
0.6753	2.39355	-0.450269	15.667	0.29847	0
0.6760	2.69911	-1.97525	4.37415	1.21215	0
0.6767	1.47687	-1.67077	-6.91463	0.60303	0
0.6773	0.567469	-0.754749	-0.811823	-0.310652	0
0.6780	2.08799	0.161271	-4.16817	0.29847	0
0.6787	3.92136	1.99202	-35.6031	1.5228	0
0.6793	4.83804	-0.144499	-71.6141	1.5228	0
0.6800	6.97696	-2.5855	-76.8001	1.5228	0
0.6807	7.88636	1.076	-56.3551	0.60303	0
0.6813	6.97696	1.99202	-38.0426	1.5228	0
0.6820	8.49748	-0.754749	-25.53	3.65473	0
0.6827	10.0253	0.161271	-14.2412	3.95929	0
0.6833	5.1436	1.99202	-14.5442	2.74105	0
0.6840	-1.87701	1.076	-18.2075	2.13193	0
0.6847	-1.26589	1.076	-8.13843	1.21215	0
0.6853	1.47687	1.38177	5.59795	0.60303	0
0.6860	-1.26589	-0.450269	12.6136	1.21215	0
0.6867	-4.32149	-1.06052	21.4669	1.5228	0
0.6873	-4.01593	-0.754749	30.926	4.87906	0
0.6880	-5.53646	-0.144499	32.1458	7.01099	0
0.6887	-10.1199	1.076	30.6191	4.26385	0
0.6893	-14.0849	0.771521	29.0964	2.74105	0
0.6900	-15.6127	-0.144499	27.8726	5.79275	0
0.6907	-16.5221	0.161271	33.9794	6.40187	0
0.6913	-15.3071	0.465751	40.9951	4.87906	0
0.6920	-13.1682	0.161271	32.1458	5.18362	0
0.6927	-14.696	1.076	6.8177	5.18362	0
0.6933	-15.3071	0.161271	-20.651	5.79275	0
0.6940	-9.8143	-0.754749	-35.2961	8.23532	0
0.6947	-4.61978	3.21252	-24.9201	7.93076	0
0.6953	-5.84202	6.56954	1.62769	4.26385	0
0.6960	-6.7587	5.65352	22.0767	2.74105	0
0.6967	-5.53646	4.73879	24.8232	2.43649	0
0.6973	-7.98094	5.65352	14.4472	2.13193	0
0.6980	-9.50874	5.65352	-2.33854	3.35017	0
0.6987	-5.84202	5.65352	-18.2075	5.18362	0
0.6993	-3.71037	4.73879	-26.4469	6.09731	0
0.7000	-2.48813	1.99202	-24.3103	6.70643	0
0.7007	-0.0436515	2.90675	-15.768	6.40187	0
0.7013	-2.18257	3.82277	-9.35818	5.18362	0
0.7020	-6.14758	0.161271	-11.7977	3.35017	0
0.7027	-5.2309	-1.365	-18.2075	2.74105	0
0.7033	-4.01593	1.68625	-15.154	3.35017	0
0.7040	-5.2309	1.076	-4.77804	3.04561	0
0.7047	-3.09925	-0.450269	-3.55829	2.43649	0
0.7053	-0.960332	0.161271	-5.69488	4.26385	0
0.7060	-2.79369	-1.67077	-0.201946	4.5745	0
0.7067	-3.71037	-4.41754	2.23756	2.43649	0
0.7073	-4.32149	-2.5855	1.32477	2.13193	0
0.7080	-7.67538	-0.754749	6.51074	3.04561	0
0.7087	-7.67538	-2.5855	16.5838	2.74105	0
0.7093	-3.40481	-3.50152	40.3852	1.5228	0
0.7100	-3.09925	-3.50152	66.0202	-0.310652	0
0.7107	-5.84202	-4.41754	55.9512	-0.615213	0
0.7113	-8.2865	-5.02779	26.043	0.60303	0
0.7120	-8.59206	-3.50152	23.9064	0.907591	0
0.7127	-6.14758	-2.5855	41.9119	0.29847	0
0.7133	-3.09925	-5.33227	58.6976	1.82736	0
0.7140	-3.71037	-5.94252	60.5273	1.21215	0
0.7147	-5.84202	-1.97525	18.1065	-3.97147	0
0.7153	-5.84202	-0.754749	-39.8763	-6.10949	0
0.7160	-4.61978	-3.19575	-46.589	-3.66691	0
0.7167	-4.01593	-3.806	-22.7836	-3.97147	0
0.7173	-2.48813	-3.806	-14.5442	-7.63229	0
0.7180	0.261909	-5.33227	-5.39196	-8.85663	0
0.7187	5.44916	-5.02779	1.01781	-7.94295	0
0.7193	8.80304	-2.5855	-18.5144	-8.55207	0
0.7200	6.06028	-2.28102	-32.2467	-8.24751	0
0.7207	5.44916	-4.11177	-19.1243	-4.89125	0
0.7213	9.71972	-6.24829	-4.47513	-4.89125	0
0.7220	11.2475	-7.46879	9.25721	-8.24751	0
0.7227	10.3308	-6.85854	28.4825	-7.63229	0
0.7233	11.8586	-4.41754	36.419	-4.58059	0
0.7240	10.6364	-3.806	30.0092	-5.80493	0
0.7247	6.97696	-4.41754	20.2431	-6.71861	0
0.7253	7.88636	-2.89127	8.34441	-4.58059	0
0.7260	7.88636	-1.06052	0.407931	-4.89125	0
0.7267	3.31024	-1.67077	-0.508904	-7.02317	0
0.7273	0.567469	-2.5855	-0.811823	-5.80493	0
0.7280	-1.87701	-2.28102	3.76427	-4.27603	0
0.7287	-5.53646	-3.50152	5.59795	-5.80493	0
0.7293	-4.32149	-2.5855	-16.3778	-5.80493	0
0.7300	-2.18257	1.68625	-45.9791	-3.97147	0
0.7307	-6.7587	2.90675	-52.0819	-4.58059	0
0.7313	-9.20318	1.38177	-40.4861	-6.71861	0
0.7320	-5.84202	1.68625	-25.837	-6.41405	0
0.7327	-3.09925	1.68625	-11.4948	-4.89125	0
0.7333	-3.40481	0.161271	-9.96806	-4.89125	0
0.7340	-2.48813	-0.754749	-20.0371	-5.50037	0
0.7347	1.17859	-0.754749	-26.7538	-5.80493	0
0.7353	5.44916	-0.144499	-26.4469	-7.02317	0
0.7360	6.36584	0.465751	-15.768	-7.94295	0
0.7367	3.92136	2.2965	-3.25537	-8.55207	0
0.7373	4.22692	2.90675	-9.05122	-10.3794	0
0.7380	6.6714	0.465751	-17.2906	-8.85663	0
0.7387	7.27524	-2.28102	-4.16817	-4.27603	0
0.7393	7.27524	-1.365	8.95429	-4.89125	0
0.7400	9.71972	0.771521	11.7008	-6.71861	0
0.7407	11.8586	1.68625	20.2431	-2.44867	0
0.7413	11.5531	2.60227	17.1937	0.907591	0
0.7420	11.5531	2.90675	-6.30476	-2.14411	0
0.7427	11.5531	1.076	-12.1046	-2.14411	0
0.7433	7.5808	1.076	6.20782	-0.615213	0
0.7440	2.08799	2.90675	15.667	-3.36235	0
0.7447	1.78243	1.68625	14.1403	-5.19581	0
0.7453	4.53248	-1.06052	12.0037	-2.14411	0
0.7460	3.31024	0.161271	1.01781	0.29847	0
0.7467	-0.654772	1.38177	-6.30476	1.5228	0
0.7473	-2.48813	1.38177	7.42758	3.35017	0
0.7480	-1.87701	2.60227	16.2769	4.26385	0
0.7487	-2.18257	2.2965	-4.47513	4.87906	0
0.7493	-3.71037	-0.144499	-24.6172	5.18362	0
0.7500	-4.32149	0.465751	-21.8708	4.26385	0
0.7507	-4.32149	2.60227	-12.1046	3.65473	0
0.7513	-4.32149	1.99202	-1.72866	4.26385	0
0.7520	-3.40481	1.38177	12.9205	6.09731	0
0.7527	-2.79369	2.2965	20.2431	7.31555	0
0.7533	-4.01593	2.2965	22.3797	7.93076	0
0.7540	-2.79369	3.82277	27.8726	8.23532	0
0.7547	-1.26589	5.95929	26.6528	8.84445	0
0.7553	-1.26589	4.43302	22.9895	6.40187	0
0.7560	-0.349212	1.38177	26.9598	3.95929	0
0.7567	1.47687	0.161271	21.4669	3.35017	0
0.7573	0.567469	-0.144499	5.29099	3.35017	0
0.7580	0.873029	0.161271	-4.77804	3.65473	0
0.7587	5.1436	2.2965	-16.9877	5.48819	0
0.7593	6.36584	1.99202	-29.1933	7.01099	0
0.7600	6.6714	0.161271	-14.5442	6.09731	0
0.7607	8.80304	0.161271	11.3938	4.87906	0
0.7613	9.1086	1.076	27.5697	4.26385	0
0.7620	7.88636	1.076	52.2879	4.5745	0
0.7627	11.5531	-0.754749	64.4935	4.26385	0
0.7633	16.7403	-2.5855	20.853	3.35017	0
0.7640	16.1292	-1.06052	-35.2961	4.26385	0
0.7647	10.6364	1.99202	-38.9594	5.18362	0
0.7653	8.49748	0.465751	-13.6314	3.35017	0
0.7660	11.8586	-1.365	0.407931	4.26385	0
0.7667	14.2959	1.99202	9.25721	7.6262	0
0.7673	9.71972	4.12854	14.1403	6.70643	0
0.7680	3.31024	1.38177	12.9205	4.26385	0
0.7687	1.47687	0.771521	17.4966	4.87906	0
0.7693	-0.0436515	1.99202	26.043	4.26385	0
0.7700	-4.92534	0.161271	26.9598	3.35017	0
0.7707	-9.20318	-2.5855	19.0233	4.87906	0
0.7713	-9.50874	-2.5855	8.34441	5.48819	0
0.7720	-7.67538	-2.5855	3.76427	4.87906	0
0.7727	-5.53646	-3.19575	6.51074	5.48819	0
0.7733	-4.01593	-3.19575	8.34441	5.18362	0
0.7740	-4.32149	-1.97525	7.12062	4.26385	0
0.7747	-6.14758	0.161271	-1.4217	4.5745	0
0.7753	-5.53646	1.38177	-11.7977	2.43649	0
0.7760	-4.01593	0.771521	-1.72866	-0.310652	0
0.7767	-3.71037	-1.67077	14.1403	0.60303	0
0.7773	-3.71037	-3.19575	-5.69488	1.5228	0
0.7780	-3.09925	-1.67077	-41.096	1.5228	0
0.7787	-2.18257	0.465751	-45.6721	3.04561	0
0.7793	-0.0436515	0.771521	-35.6031	1.82736	0
0.7800	0.567469	2.60227	-36.5199	-3.05779	0
0.7807	-0.0436515	2.90675	-29.1933	-2.14411	0
0.7813	2.39355	-1.67077	-9.6611	1.82736	0
0.7820	5.44916	-3.50152	6.20782	0.907591	0
0.7827	2.39355	0.161271	18.7204	-0.615213	0
0.7833	-1.87701	0.161271	26.6528	-0.615213	0
0.7840	-2.18257	-1.97525	15.667	-1.5289	0
0.7847	-1.26589	-0.450269	-6.30476	-0.310652	0
0.7853	-1.87701	0.161271	-13.3244	-0.310652	0
0.7860	-1.26589	-0.754749	-0.508904	-3.36235	0
0.7867	-0.349212	-1.06052	8.34441	-2.14411	0
0.7873	-0.349212	-2.5855	2.85148	3.35017	0
0.7880	-3.40481	-3.50152	2.85148	2.43649	0
0.7887	-7.36982	-2.28102	5.90086	-0.615213	0
0.7893	-7.36982	-1.97525	-6.00184	-1.22433	0
0.7900	-4.32149	-0.754749	-17.2906	-2.14411	0
0.7907	-4.01593	4.12854	-11.1878	-1.83955	0
0.7913	-4.92534	4.43302	-1.11878	-0.615213	0
0.7920	-5.2309	0.161271	4.98403	-3.05779	0
0.7927	-5.84202	-0.754749	9.25721	-4.89125	0
0.7933	-4.01593	0.161271	13.8373	-1.83955	0
0.7940	0.261909	-1.06052	32.1458	-1.22433	0
0.7947	2.39355	0.161271	50.4582	-4.89125	0
0.7953	3.00467	0.465751	29.3993	-6.71861	0
0.7960	4.22692	-1.67077	-8.7483	-4.89125	0
0.7967	5.1436	-0.754749	-14.8511	-2.75323	0
0.7973	5.75472	1.076	0.407931	-4.58059	0
0.7980	6.06028	-0.754749	8.64733	-7.94295	0
0.7987	6.97696	-1.67077	9.56417	-5.19581	0
0.7993	7.88636	-0.144499	10.7839	-1.22433	0
0.8000	8.49748	-0.144499	12.6136	-3.66691	0
0.8007	5.1436	-0.144499	10.174	-5.50037	0
0.8013	-0.0436515	1.076	0.714889	-3.97147	0
0.8020	-1.26589	1.076	-4.16817	-4.89125	0
0.8027	0.261909	0.465751	-10.5779	-4.89125	0
0.8033	-0.349212	1.076	-31.027	-4.27603	0
0.8040	-0.654772	1.68625	-41.096	-6.71861	0
0.8047	2.39355	1.076	-23.0905	-6.10949	0
0.8053	6.06028	-0.754749	-1.4217	-0.919774	0
0.8060	6.06028	-2.5855	6.8177	1.82736	0
0.8067	4.22692	-2.28102	-0.811823	2.43649	0
0.8073	3.31024	-1.97525	-23.0905	2.43649	0
0.8080	2.08799	-2.5855	-37.1298	0.29847	0
0.8087	-1.26589	-1.365	-27.3637	0.60303	0
0.8093	-4.32149	1.076	-11.7977	4.26385	0
0.8100	-5.53646	0.161271	-1.72866	4.5745	0
0.8107	-6.45314	-4.41754	5.90086	1.21215	0
0.8113	-7.67538	-4.41754	8.03745	-1.22433	0
0.8120	-6.14758	0.465751	7.12062	-1.22433	0
0.8127	-4.01593	1.68625	12.0037	1.21215	0
0.8133	-5.53646	-2.5855	20.55	1.5228	0
0.8140	-7.67538	-3.50152	22.3797	-0.00609122	0
0.8147	-6.7587	0.771521	17.1937	0.29847	0
0.8153	-4.32149	2.2965	12.3106	-0.310652	0
0.8160	-2.79369	-0.754749	6.20782	-3.36235	0
0.8167	-2.79369	-3.19575	-11.4948	-3.97147	0
0.8173	-3.71037	-2.5855	-28.2765	-1.22433	0
0.8180	-2.18257	-1.67077	-22.7836	-0.310652	0
0.8187	0.567469	-1.67077	-6.00184	-0.310652	0
0.8193	0.261909	-2.89127	0.100973	0.29847	0
0.8200	0.261909	-4.41754	1.93464	1.5228	0
0.8207	2.69911	-3.50152	8.95429	5.18362	0
0.8213	4.53248	-1.67077	6.51074	4.5745	0
0.8220	4.22692	-1.67077	-8.13843	-0.615213	0
0.8227	2.39355	-1.67077	-21.5638	-1.5289	0
0.8233	-1.87701	-0.754749	-35.906	1.5228	0
0.8240	-2.79369	-1.67077	-47.5058	0.907591	0
0.8247	2.39355	-2.5855	-40.1792	1.5228	0
0.8253	6.06028	-2.5855	-22.7836	5.48819	0
0.8260	6.97696	-1.67077	-12.7145	7.01099	0
0.8267	8.19192	1.076	-4.77804	7.01099	0
0.8273	6.36584	4.12854	1.93464	6.70643	0
0.8280	-0.0436515	2.60227	-5.39196	3.65473	0
0.8287	-2.48813	-2.5855	-15.461	1.5228	0
0.8293	-0.0436515	-4.72202	-9.05122	2.43649	0
0.8300	0.261909	-2.5855	9.25721	3.35017	0
0.8307	-3.40481	0.161271	21.1599	5.18362	0
0.8313	-7.67538	1.38177	24.2133	7.01099	0
0.8320	-8.59206	-0.754749	28.1796	5.48819	0
0.8327	-7.67538	-1.67077	31.8429	3.35017	0
0.8333	-7.06426	0.161271	27.5697	3.65473	0
0.8340	-4.92534	-1.06052	23.6035	3.95929	0
0.8347	-2.18257	-3.806	28.4825	5.18362	0
0.8353	-3.09925	-1.67077	33.0626	5.48819	0
0.8360	-4.01593	2.2965	35.8091	4.26385	0
0.8367	-0.349212	1.99202	37.6387	4.5745	0
0.8373	-0.654772	1.38177	20.853	3.35017	0
0.8380	-5.53646	4.73879	-8.7483	1.21215	0
0.8387	-3.40481	5.65352	-16.3778	3.35017	0
0.8393	2.39355	2.90675	-14.2412	5.18362	0
0.8400	2.08799	2.2965	-26.1439	0.907591	0
0.8407	2.39355	2.90675	-31.9398	2.13193	0
0.8413	7.88636	1.68625	-22.1737	6.70643	0
0.8420	10.3308	1.99202	-16.6807	5.48819	0
0.8427	9.71972	3.51829	-16.3778	6.09731	0
0.8433	9.71972	2.2965	-13.6314	7.6262	0
0.8440	9.71972	1.076	-13.0215	3.95929	0
0.8447	9.41416	3.82277	-9.35818	4.26385	0
0.8453	9.41416	4.73879	-2.64549	10.0627	0
0.8460	5.44916	2.60227	1.01781	9.14901	0
0.8467	1.17859	1.99202	7.42758	6.09731	0
0.8473	1.47687	2.90675	15.9739	8.53988	0
0.8480	0.873029	3.82277	25.1261	8.84445	0
0.8487	-3.09925	4.43302	35.1992	7.01099	0
0.8493	-4.92534	3.21252	27.8726	7.93076	0
0.8500	-4.32149	2.60227	9.86709	7.93076	0
0.8507	-4.92534	4.73879	22.3797	6.09731	0
0.8513	-5.2309	5.34904	43.7415	5.48819	0
0.8520	-5.2309	2.60227	22.3797	3.95929	0
0.8527	-4.92534	1.076	-11.1878	0.907591	0
0.8533	-1.57145	1.076	-13.3244	1.5228	0
0.8540	1.47687	0.771521	-1.4217	4.87906	0
0.8547	-0.0436515	0.465751	6.51074	6.09731	0
0.8553	-0.960332	-0.450269	12.6136	2.74105	0
0.8560	2.08799	-1.06052	16.8867	-0.310652	0
0.8567	4.22692	0.771521	24.5163	-0.00609122	0
0.8573	6.97696	1.99202	34.2824	-0.00609122	0
0.8580	11.5531	1.38177	38.8585	-3.05779	0
0.8587	13.9903	0.161271	39.4724	-4.89125	0
0.8593	13.3792	-1.67077	28.7894	-3.05779	0
0.8600	11.8586	-1.67077	9.25721	-2.14411	0
0.8607	10.942	0.161271	2.85148	-1.83955	0
0.8613	12.4698	0.771521	6.51074	-1.5289	0
0.8620	14.907	1.38177	1.01781	-3.36235	0
0.8627	13.9903	2.90675	-4.47513	-4.89125	0
0.8633	10.942	2.60227	-1.11878	-5.50037	0
0.8640	9.41416	-1.06052	-0.508904	-7.32773	0
0.8647	9.1086	-2.89127	-6.91463	-6.71861	0
0.8653	9.71972	-1.67077	-16.3778	-2.14411	0
0.8660	8.19192	-0.754749	-21.8708	-1.22433	0
0.8667	6.06028	-3.50152	-16.0709	-3.66691	0
0.8673	6.6714	-4.72202	-9.96806	-2.75323	0
0.8680	7.27524	-2.5855	-4.16817	-0.310652	0
0.8687	5.1436	-1.06052	11.7008	-0.919774	0
0.8693	3.92136	-1.67077	27.5697	-0.919774	0
0.8700	3.92136	-1.67077	43.1316	-0.310652	0
0.8707	0.873029	-0.754749	59.3075	-2.75323	0
0.8713	-1.87701	-0.754749	30.3161	-5.19581	0
0.8720	-3.09925	-0.144499	-36.8228	-5.50037	0
0.8727	-5.84202	-0.144499	-53.9115	-5.80493	0
0.8733	-6.14758	-0.450269	-24.6172	-6.71861	0
0.8740	-3.71037	0.161271	-38.3496	-5.80493	0
0.8747	-2.48813	-0.754749	-74.3606	-4.89125	0
0.8753	-1.57145	-0.450269	-67.034	-5.80493	0
0.8760	-1.26589	2.2965	-43.2326	-7.63229	0
0.8767	-4.01593	0.465751	-33.7735	-10.3794	0
0.8773	-1.87701	-3.50152	-23.0905	-11.2992	0
0.8780	6.6714	-1.67077	-16.0709	-8.24751	0
0.8787	8.49748	0.161271	-17.2906	-5.50037	0
0.8793	3.92136	-3.50152	-16.3778	-7.02317	0
0.8800	4.22692	-3.19575	-18.2075	-7.32773	0
0.8807	8.19192	1.076	-22.7836	-3.97147	0
0.8813	8.49748	1.99202	-19.1243	-2.75323	0
0.8820	6.97696	0.771521	-12.7145	-4.58059	0
0.8827	5.1436	-0.450269	-7.83147	-4.89125	0
0.8833	2.39355	-0.754749	-0.811823	-4.89125	0
0.8840	1.47687	-0.754749	3.46136	-3.97147	0
0.8847	0.567469	-0.450269	6.51074	-2.44867	0
0.8853	-0.349212	0.161271	8.95429	-2.14411	0
0.8860	1.47687	1.99202	4.37415	0.29847	0
0.8867	2.39355	2.90675	2.85148	3.95929	0
0.8873	-0.0436515	2.90675	8.95429	3.35017	0
0.8880	-3.40481	2.60227	10.174	-0.615213	0
0.8887	-4.32149	1.076	12.3106	-0.919774	0
0.8893	-2.48813	0.771521	21.4669	-0.00609122	0
0.8900	-0.0436515	1.38177	20.2431	-1.22433	0
0.8907	-1.26589	-0.754749	12.9205	-2.44867	0
0.8913	-3.40481	-2.5855	22.6866	-2.44867	0
0.8920	-0.960332	-0.144499	39.4724	-0.00609122	0
0.8927	0.567469	0.771521	44.9653	2.43649	0
0.8933	-2.18257	-1.365	44.6584	-0.615213	0
0.8940	-3.09925	-0.754749	47.1019	-3.66691	0
0.8947	-0.654772	-0.754749	53.2047	-0.615213	0
0.8953	-1.57145	-2.5855	55.0343	-0.919774	0
0.8960	-2.79369	-0.450269	40.3852	-3.66691	0
0.8967	-1.57145	2.60227	8.95429	-2.14411	0
0.8973	-2.18257	1.076	-16.6807	-2.75323	0
0.8980	-2.48813	0.465751	-14.8511	-4.58059	0
0.8987	0.567469	1.99202	-4.16817	-0.919774	0
0.8993	1.78243	1.076	-24.9201	-0.919774	0
0.9000	-0.349212	1.076	-67.6479	-6.71861	0
0.9007	-2.18257	1.38177	-84.7366	-5.80493	0
0.9013	-1.57145	-0.450269	-75.2774	-1.5289	0
0.9020	-1.26589	-0.754749	-63.3747	-1.22433	0
0.9027	-1.57145	0.771521	-48.1157	0.60303	0
0.9033	-3.09925	-0.754749	-29.5003	1.21215	0
0.9040	-4.32149	-1.67077	-20.344	-2.14411	0
0.9047	-3.71037	0.161271	-15.154	-1.22433	0
0.9053	-3.09925	0.465751	-5.085	2.74105	0
0.9060	-4.01593	-0.754749	2.85148	1.21215	0
0.9067	-4.32149	0.161271	2.54452	-0.919774	0
0.9073	-5.53646	-0.144499	1.01781	1.21215	0
0.9080	-7.98094	-1.67077	2.54452	1.5228	0
0.9087	-8.59206	-1.365	1.01781	0.907591	0
0.9093	-6.45314	-1.97525	-4.77804	3.65473	0
0.9100	-4.92534	-3.50152	-6.30476	6.09731	0
0.9107	-4.92534	-1.06052	0.100973	4.26385	0
0.9113	-6.14758	1.076	4.68111	1.5228	0
0.9120	-9.50874	-1.365	2.23756	-0.615213	0
0.9127	-9.50874	-1.97525	1.01781	-0.919774	0
0.9133	-5.84202	0.161271	8.03745	1.21215	0
0.9140	-4.92534	0.161271	13.8373	3.04561	0
0.9147	-6.7587	-1.06052	3.46136	3.35017	0
0.9153	-6.7587	-0.754749	-8.13843	3.35017	0
0.9160	-6.45314	-3.50152	-2.03158	1.82736	0
0.9167	-6.7587	-4.11177	8.95429	0.60303	0
0.9173	-3.71037	0.771521	8.34441	1.5228	0
0.9180	1.17859	1.076	3.76427	2.43649	0
0.9187	0.567469	-4.11177	5.29099	-0.310652	0
0.9193	-2.18257	-3.19575	9.86709	-2.44867	0
0.9200	0.567469	0.771521	13.8373	-0.00609122	0
0.9207	4.53248	-0.450269	17.4966	3.35017	0
0.9213	3.31024	-1.365	21.4669	1.82736	0
0.9220	1.78243	1.076	30.0092	-0.310652	0
0.9227	3.6158	1.99202	44.0485	3.35017	0
0.9233	5.1436	1.99202	52.5948	4.87906	0
0.9240	3.00467	1.99202	48.3217	-0.310652	0
0.9247	0.261909	-0.450269	52.2879	-0.00609122	0
0.9253	-1.26589	-2.5855	66.937	6.09731	0
0.9260	-2.18257	-1.97525	47.1019	5.18362	0
0.9267	-2.79369	-1.67077	-6.91463	2.43649	0
0.9273	-1.57145	-0.754749	-34.9932	5.18362	0
0.9280	-0.654772	-1.67077	-25.53	6.40187	0
0.9287	-2.48813	-4.11177	-11.1878	4.26385	0
0.9293	-4.92534	-4.41754	0.714889	3.35017	0
0.9300	-4.61978	-2.5855	9.25721	2.43649	0
0.9307	-3.40481	-1.365	4.37415	2.43649	0
0.9313	-4.92534	-1.365	-4.16817	3.95929	0
0.9320	-6.45314	-3.806	4.68111	4.5745	0
0.9327	-5.53646	-5.94252	27.5697	5.18362	0
0.9333	-5.84202	-4.11177	30.3161	6.09731	0
0.9340	-6.7587	-2.5855	-9.05122	5.18362	0
0.9347	-4.61978	-3.19575	-59.1015	3.04561	0
0.9353	-3.09925	-0.450269	-74.0536	2.43649	0
0.9360	-5.84202	1.99202	-59.4045	2.43649	0
0.9367	-4.01593	0.161271	-40.1792	0.60303	0
0.9373	1.47687	-0.754749	-24.0073	-3.66691	0
0.9380	2.08799	0.161271	-9.96806	-3.97147	0
0.9387	0.873029	-1.06052	-1.11878	-1.22433	0
0.9393	3.31024	-2.5855	-8.13843	-3.05779	0
0.9400	5.44916	-1.67077	-30.4131	-5.50037	0
0.9407	5.44916	-0.450269	-42.3158	-2.44867	0
0.9413	4.83804	0.161271	-30.72	-0.919774	0
0.9420	3.00467	0.161271	-12.7145	-3.97147	0
0.9427	2.39355	0.465751	-0.811823	-4.89125	0
0.9433	3.00467	1.68625	2.85148	-3.05779	0
0.9440	0.261909	1.99202	-1.72866	-3.05779	0
0.9447	-3.09925	1.076	-2.33854	-3.05779	0
0.9453	-2.18257	1.076	4.37415	-1.5289	0
0.9460	-0.960332	1.99202	8.34441	-2.44867	0
0.9467	-2.48813	2.2965	7.12062	-2.75323	0
0.9473	-6.45314	1.076	8.03745	-0.310652	0
0.9480	-10.4181	-0.450269	16.2769	0.29847	0
0.9487	-9.20318	1.99202	24.2133	-1.22433	0
0.9493	-4.92534	4.73879	14.4472	0.29847	0
0.9500	-5.2309	2.2965	-4.47513	0.907591	0
0.9507	-6.14758	-1.67077	-9.6611	-3.05779	0
0.9513	-3.71037	-1.365	-10.275	-4.27603	0
0.9520	-3.09925	1.68625	-11.1878	-0.310652	0
0.9527	-5.2309	2.90675	1.32477	-0.310652	0
0.9533	-3.09925	-0.754749	12.6136	-3.05779	0
0.9540	1.47687	-3.50152	15.0571	-0.615213	0
0.9547	2.39355	-1.06052	27.2627	1.21215	0
0.9553	2.69911	1.99202	30.926	-2.44867	0
0.9560	5.44916	1.076	5.59795	-3.05779	0
0.9567	5.1436	1.38177	-13.3244	-1.5289	0
0.9573	1.78243	2.90675	-4.47513	-3.97147	0
0.9580	2.39355	2.60227	21.7698	-3.97147	0
0.9587	6.97696	1.68625	51.0681	-0.919774	0
0.9593	9.41416	1.076	48.6246	-1.22433	0
0.9600	8.19192	1.38177	6.20782	-4.89125	0
0.9607	6.06028	1.99202	-18.2075	-6.10949	0
0.9613	7.5808	1.38177	-5.39196	-5.50037	0
0.9620	10.6364	-0.754749	3.76427	-3.05779	0
0.9627	9.71972	-0.450269	1.32477	-0.919774	0
0.9633	5.44916	1.68625	-4.47513	-1.5289	0
0.9640	1.47687	1.68625	-22.7836	-2.14411	0
0.9647	0.567469	0.161271	-35.6031	-0.919774	0
0.9653	0.261909	-0.754749	-23.7004	0.60303	0
0.9660	0.567469	-0.754749	-9.96806	0.60303	0
0.9667	2.08799	1.38177	-6.61171	0.60303	0
0.9673	1.17859	3.82277	1.62769	2.74105	0
0.9680	-4.92534	3.82277	14.7501	4.26385	0
0.9687	-9.50874	3.82277	19.9402	2.43649	0
0.9693	-7.67538	3.82277	19.9402	1.21215	0
0.9700	-4.92534	2.60227	25.736	3.35017	0
0.9707	-7.36982	2.90675	26.043	4.5745	0
0.9713	-10.7237	4.43302	5.29099	1.5228	0
0.9720	-11.3348	3.51829	-16.9877	-0.310652	0
0.9727	-10.4181	2.2965	-16.9877	0.907591	0
0.9733	-9.8143	3.51829	-10.8849	1.82736	0
0.9740	-9.50874	2.60227	-15.461	0.907591	0
0.9747	-8.89762	0.161271	-21.8708	0.60303	0
0.9753	-7.36982	1.38177	-20.651	0.60303	0
0.9760	-4.92534	2.90675	-13.6314	-0.00609122	0
0.9767	-2.18257	1.38177	-5.69488	0.29847	0
0.9773	-0.349212	-0.754749	0.714889	-1.5289	0
0.9780	0.567469	-1.06052	12.0037	-3.05779	0
0.9787	2.39355	0.161271	22.6866	-0.310652	0
0.9793	4.83804	0.161271	11.3938	1.5228	0
0.9800	4.22692	-1.67077	-9.96806	-0.310652	0
0.9807	3.00467	-1.365	-10.5779	0.60303	0
0.9813	4.53248	-0.754749	5.59795	2.43649	0
0.9820	8.19192	-2.28102	18.4134	0.60303	0
0.9827	11.2475	-1.67077	26.3499	-1.22433	0
0.9833	11.5531	1.076	32.1458	-1.22433	0
0.9840	8.49748	-0.450269	40.0823	-2.44867	0
0.9847	7.27524	-3.50152	53.2047	-1.22433	0
0.9853	10.3308	-3.50152	59.0006	2.43649	0
0.9860	11.5531	-3.19575	46.7949	2.43649	0
0.9867	7.88636	-1.97525	19.3303	1.82736	0
0.9873	3.31024	-0.754749	-13.3244	5.18362	0
0.9880	0.261909	-1.67077	-31.9398	4.26385	0
0.9887	-2.18257	-1.67077	-25.837	0.60303	0
0.9893	-3.40481	-0.754749	-17.9005	2.43649	0
0.9900	-3.09925	-2.28102	-22.1737	5.18362	0
0.9907	-1.57145	-4.41754	-21.8708	1.5228	0
0.9913	-2.18257	-4.41754	-12.1046	-1.83955	0
0.9920	-4.32149	-4.11177	-6.61171	0.907591	0
0.9927	-7.36982	-2.28102	-3.55829	3.04561	0
0.9933	-10.4181	-0.144499	5.29099	1.5228	0
0.9940	-9.8143	-1.06052	8.34441	2.43649	0
0.9947	-7.06426	-1.67077	-1.72866	3.95929	0
0.9953	-7.67538	-1.06052	-9.05122	-2.14411	0
0.9960	-7.98094	-1.97525	-4.77804	-7.02317	0
0.9967	-3.40481	-2.5855	-6.30476	-4.27603	0
0.9973	0.567469	-2.28102	-20.9539	-3.36235	0
0.9980	2.69911	-2.89127	-28.5834	-5.80493	0
0.9987	6.06028	-3.19575	-17.2906	-4.89125	0
0.9993	5.75472	-1.67077	1.62769	-4.89125	0
1.0000	4.22692	-1.06052	18.4134	-7.02317	0
1.0007	7.5808	-2.5855	34.8922	-4.58059	0
1.0013	10.6364	-3.806	49.5414	-1.5289	0
1.0020	9.41416	-3.806	55.3413	-3.05779	0
1.0027	8.49748	-3.50152	58.6976	-2.14411	0
1.0033	7.88636	-4.41754	69.9864	0.60303	0
1.0040	7.5808	-5.02779	68.4638	-1.22433	0
1.0047	7.27524	-3.806	33.6725	-0.919774	0
1.0053	4.22692	-2.5855	-3.55829	2.43649	0
1.0060	0.567469	-1.365	-16.6807	2.13193	0
1.0067	-0.349212	0.161271	-27.6666	-0.00609122	0
1.0073	-4.92534	-1.06052	-39.2664	1.5228	0
1.0080	-12.2515	-3.806	-31.027	2.43649	0
1.0087	-12.5571	-3.806	-24.9201	1.5228	0
1.0093	-7.67538	-2.5855	-47.5058	3.04561	0
1.0100	-6.45314	-2.5855	-69.4775	4.26385	0
1.0107	-11.3348	-3.19575	-62.7648	2.13193	0
1.0113	-16.5221	-3.50152	-46.282	1.21215	0
1.0120	-16.2165	-3.806	-38.3496	2.43649	0
1.0127	-11.6404	-4.41754	-36.213	0.907591	0
1.0133	-7.67538	-4.11177	-33.7735	-1.5289	0
1.0140	-4.01593	-2.28102	-27.3637	-0.919774	0
1.0147	-1.57145	-1.67077	-18.5144	-0.310652	0
1.0153	-4.61978	-3.50152	-12.1046	-0.310652	0
1.0160	-7.06426	-3.19575	-10.5779	1.5228	0
1.0167	-6.45314	-1.06052	-15.461	0.907591	0
1.0173	-7.67538	-1.365	-23.7004	-1.5289	0
1.0180	-7.67538	-1.06052	-23.7004	0.907591	0
1.0187	-3.09925	1.99202	-15.461	4.26385	0
1.0193	-1.57145	1.68625	-8.7483	1.21215	0
1.0200	-0.349212	-1.97525	0.100973	-3.36235	0
1.0207	5.1436	-1.06052	14.4472	-3.05779	0
1.0213	6.97696	1.68625	23.9064	-0.615213	0
1.0220	4.83804	-0.754749	23.9064	0.60303	0
1.0227	5.75472	-3.806	25.736	0.60303	0
1.0233	7.27524	-1.06052	32.7557	1.5228	0
1.0240	6.97696	1.076	35.1992	1.82736	0
1.0247	5.44916	-0.144499	25.736	1.5228	0
1.0253	4.83804	-1.97525	7.12062	2.43649	0
1.0260	5.44916	-3.19575	-8.13843	3.35017	0
1.0267	5.44916	-2.5855	-10.8849	1.5228	0
1.0273	2.39355	-0.144499	-1.4217	1.5228	0
1.0280	1.47687	-0.754749	8.95429	3.95929	0
1.0287	3.92136	-1.97525	12.6136	3.35017	0
1.0293	3.92136	0.161271	14.4472	3.65473	0
1.0300	0.873029	2.90675	17.4966	7.01099	0
1.0307	-2.18257	3.21252	8.34441	5.79275	0
1.0313	-4.32149	2.60227	-13.6314	1.5228	0
1.0320	-4.92534	1.38177	-25.837	1.5228	0
1.0327	-5.84202	1.076	-22.4806	3.95929	0
1.0333	-9.50874	1.076	-20.9539	4.5745	0
1.0340	-11.9459	-0.754749	-18.2075	3.65473	0
1.0347	-11.3348	-1.365	-7.22159	0.907591	0
1.0353	-11.0293	0.771521	0.100973	-0.310652	0
1.0360	-9.20318	1.076	1.01781	0.60303	0
1.0367	-5.84202	0.465751	5.59795	-0.919774	0
1.0373	-4.01593	1.68625	8.34441	-3.97147	0
1.0380	-2.18257	1.076	9.25721	-3.66691	0
1.0387	-1.87701	0.161271	17.4966	-1.22433	0
1.0393	-2.18257	0.465751	19.6332	-1.5289	0
1.0400	-0.349212	-0.754749	12.9205	-2.75323	0
1.0407	1.17859	0.161271	15.36	-1.83955	0
1.0413	-0.654772	2.90675	15.667	-1.5289	0
1.0420	-0.349212	2.2965	-5.69488	-2.75323	0
1.0427	3.31024	1.076	-23.7004	-2.75323	0
1.0433	5.1436	3.82277	-16.3778	-4.89125	0
1.0440	3.6158	4.73879	-5.085	-8.24751	0
1.0447	3.6158	1.99202	-3.55829	-7.02317	0
1.0453	3.92136	0.771521	-0.811823	-3.66691	0
1.0460	3.6158	1.38177	2.54452	-4.27603	0
1.0467	4.53248	1.99202	1.62769	-5.80493	0
1.0473	5.1436	2.60227	3.46136	-4.89125	0
1.0480	1.17859	1.68625	9.25721	-3.66691	0
1.0487	-3.71037	1.68625	9.56417	-3.97147	0
1.0493	-2.79369	3.82277	3.46136	-3.97147	0
1.0500	-0.960332	3.82277	-1.72866	-3.66691	0
1.0507	-4.32149	2.2965	-4.16817	-5.19581	0
1.0513	-6.45314	1.38177	-1.72866	-7.32773	0
1.0520	-5.2309	-0.754749	5.90086	-7.94295	0
1.0527	-6.7587	-1.365	11.3938	-9.46575	0
1.0533	-7.98094	1.99202	15.667	-10.3794	0
1.0540	-3.40481	4.43302	27.8726	-7.94295	0
1.0547	-0.0436515	3.21252	31.8429	-6.10949	0
1.0553	-1.26589	1.99202	11.0909	-10.0749	0
1.0560	-2.79369	1.38177	-10.8849	-12.5174	0
1.0567	-0.654772	0.771521	-8.44135	-11.2992	0
1.0573	3.6158	0.161271	6.51074	-13.1266	0
1.0580	7.27524	-0.450269	19.9402	-14.3509	0
1.0587	8.80304	0.161271	33.3655	-12.2129	0
1.0593	10.0253	0.771521	44.0485	-11.2992	0
1.0600	12.4698	-0.754749	50.7612	-12.2129	0
1.0607	13.0736	-1.365	60.2244	-11.2992	0
1.0613	11.8586	1.38177	66.3272	-11.6038	0
1.0620	11.5531	1.99202	64.1906	-13.1266	0
1.0627	11.5531	0.161271	70.9033	-10.9946	0
1.0633	9.71972	1.38177	84.3327	-9.16119	0
1.0640	9.71972	1.99202	69.3766	-11.6038	0
1.0647	11.5531	1.38177	27.2627	-13.1266	0
1.0653	11.5531	1.68625	-3.86525	-11.2992	0
1.0660	7.5808	-0.450269	-17.5976	-9.46575	0
1.0667	1.78243	-2.28102	-27.9736	-7.94295	0
1.0673	-2.79369	1.68625	-37.4327	-8.85663	0
1.0680	-6.14758	3.51829	-54.8284	-10.9946	0
1.0687	-7.36982	-0.754749	-74.3606	-10.3794	0
1.0693	-6.14758	-1.06052	-71.3072	-7.63229	0
1.0700	-4.92534	0.465751	-53.9115	-7.63229	0
1.0707	-5.2309	-1.67077	-42.6227	-8.85663	0
1.0713	-7.67538	-1.67077	-31.9398	-7.63229	0
1.0720	-9.20318	0.771521	-17.2906	-5.80493	0
1.0727	-6.14758	-0.754749	-5.085	-6.71861	0
1.0733	-3.40481	-2.5855	0.714889	-6.41405	0
1.0740	-3.09925	-2.5855	-18.2075	-2.75323	0
1.0747	-2.18257	-2.89127	-56.658	-2.14411	0
1.0753	-1.87701	-0.144499	-73.1408	-7.02317	0
1.0760	-4.61978	2.60227	-56.658	-9.16119	0
1.0767	-5.84202	0.161271	-37.1298	-6.10949	0
1.0773	-4.61978	-1.97525	-28.2765	-5.80493	0
1.0780	-3.40481	0.161271	-22.1737	-6.71861	0
1.0787	0.873029	1.68625	-14.8511	-3.36235	0
1.0793	5.75472	2.90675	-7.22159	-0.615213	0
1.0800	6.36584	3.82277	-3.55829	-3.36235	0
1.0807	7.88636	1.076	-4.77804	-3.97147	0
1.0813	11.5531	-1.67077	-2.33854	0.29847	0
1.0820	10.942	0.771521	9.25721	2.43649	0
1.0827	8.80304	2.90675	22.6866	1.82736	0
1.0833	8.80304	1.076	32.1458	3.35017	0
1.0840	8.49748	-0.754749	40.3852	4.87906	0
1.0847	7.5808	-0.754749	48.6246	3.04561	0
1.0853	7.88636	-0.754749	62.6639	3.65473	0
1.0860	5.1436	0.161271	75.7863	6.40187	0
1.0867	0.261909	0.465751	50.1513	6.09731	0
1.0873	-0.349212	-1.06052	-13.9343	7.31555	0
1.0880	1.47687	-1.67077	-53.6086	12.2007	0
1.0887	1.17859	-0.754749	-49.3354	10.9825	0
1.0893	-0.349212	-1.06052	-42.0129	7.01099	0
1.0900	-0.349212	-1.06052	-38.6525	9.75813	0
1.0907	-1.26589	1.38177	-22.7836	11.5916	0
1.0913	-3.09925	2.60227	-8.7483	6.40187	0
1.0920	-3.40481	1.076	-3.25537	3.35017	0
1.0927	-1.87701	0.161271	1.93464	4.87906	0
1.0933	-2.48813	-1.67077	5.29099	6.70643	0
1.0940	-3.40481	-3.19575	7.42758	8.84445	0
1.0947	-2.48813	-3.19575	10.174	6.70643	0
1.0953	-5.2309	-3.19575	0.100973	2.74105	0
1.0960	-9.50874	-4.41754	-22.7836	5.18362	0
1.0967	-9.20318	-5.33227	-39.8763	9.75813	0
1.0973	-7.67538	-4.41754	-46.589	7.01099	0
1.0980	-8.89762	-3.50152	-46.589	4.26385	0
1.0987	-7.67538	-4.72202	-36.5199	5.18362	0
1.0993	-5.53646	-2.89127	-26.7538	6.09731	0
1.1000	-4.92534	0.161271	-34.9932	7.01099	0
1.1007	-3.09925	-1.365	-48.1157	9.75813	0
1.1013	-0.349212	-3.50152	-46.282	9.14901	0
1.1020	-0.349212	-1.67077	-35.6031	7.01099	0
1.1027	-1.26589	1.076	-27.3637	7.6262	0
1.1033	-1.87701	0.161271	-18.2075	8.84445	0
1.1040	-2.79369	-1.06052	-9.05122	7.93076	0
1.1047	-0.960332	-3.806	-0.508904	6.40187	0
1.1053	1.47687	-4.41754	6.8177	5.18362	0
1.1060	0.567469	-1.67077	12.9205	5.18362	0
1.1067	1.47687	-1.06052	20.2431	6.09731	0
1.1073	4.53248	-2.5855	30.6191	7.93076	0
1.1080	3.92136	-1.97525	38.5555	10.3672	0
1.1087	3.6158	-2.5855	42.2188	10.6779	0
1.1093	5.44916	-3.50152	40.6921	8.84445	0
1.1100	2.69911	-2.28102	37.3358	7.01099	0
1.1107	-2.79369	-1.97525	36.112	5.79275	0
1.1113	-4.61978	-4.41754	25.736	2.74105	0
1.1120	-4.92534	-3.50152	-2.94841	3.04561	0
1.1127	-6.45314	-1.67077	-25.2271	6.70643	0
1.1133	-6.7587	-2.5855	-20.344	7.01099	0
1.1140	-5.84202	-2.5855	-7.22159	5.18362	0
1.1147	-5.2309	-0.754749	-2.94841	5.79275	0
1.1153	-6.7587	-0.754749	-2.03158	4.26385	0
1.1160	-7.67538	-2.5855	0.407931	-0.310652	0
1.1167	-5.2309	-1.97525	0.100973	-0.310652	0
1.1173	-3.09925	-1.97525	-2.33854	1.5228	0
1.1180	-1.87701	-4.41754	-3.86525	-0.00609122	0
1.1187	2.39355	-4.72202	-1.4217	-1.83955	0
1.1193	4.83804	-2.28102	6.51074	-1.83955	0
1.1200	1.47687	-1.67077	12.6136	-2.14411	0
1.1207	1.47687	-2.5855	12.6136	0.29847	0
1.1213	7.5808	-2.5855	15.667	2.13193	0
1.1220	9.41416	-2.5855	26.6528	-0.310652	0
1.1227	7.27524	-2.28102	33.3655	-1.22433	0
1.1233	6.97696	-1.06052	33.9794	1.5228	0
1.1240	6.6714	-2.28102	33.9794	1.5228	0
1.1247	5.75472	-3.50152	23.6035	-1.22433	0
1.1253	4.22692	-2.5855	2.54452	-1.83955	0
1.1260	3.31024	-2.5855	-4.47513	-0.00609122	0
1.1267	2.08799	-3.50152	8.64733	2.74105	0
1.1273	1.47687	-2.89127	25.736	4.87906	0
1.1280	1.78243	-3.50152	38.5555	3.04561	0
1.1287	0.261909	-4.41754	33.9794	0.907591	0
1.1293	-3.09925	-2.89127	5.59795	2.74105	0
1.1300	-3.40481	-1.67077	-18.2075	4.5745	0
1.1307	-0.960332	-1.67077	-17.5976	3.04561	0
1.1313	-2.18257	-1.06052	-6.61171	2.13193	0
1.1320	-5.84202	0.161271	3.1544	3.35017	0
1.1327	-5.84202	-0.144499	13.5304	4.26385	0
1.1333	-6.45314	-1.06052	19.6332	3.95929	0
1.1340	-9.50874	-2.89127	20.853	4.5745	0
1.1347	-9.8143	-2.89127	22.0767	3.35017	0
1.1353	-7.36982	-0.144499	17.1937	0.60303	0
1.1360	-9.50874	-0.450269	-9.96806	-0.310652	0
1.1367	-13.1682	-2.28102	-49.3354	-0.310652	0
1.1373	-10.4181	0.161271	-70.3944	-3.97147	0
1.1380	-3.71037	3.21252	-64.2875	-5.19581	0
1.1387	-0.960332	1.99202	-53.9115	-2.44867	0
1.1393	-2.18257	0.465751	-49.3354	-2.14411	0
1.1400	-3.40481	1.99202	-41.7059	-3.97147	0
1.1407	0.567469	2.90675	-29.1933	-1.22433	0
1.1413	7.5808	1.99202	-14.2412	0.907591	0
1.1420	10.0253	0.161271	-6.30476	-0.919774	0
1.1427	6.06028	-0.754749	-0.811823	-0.00609122	0
1.1433	4.53248	-0.144499	15.667	1.5228	0
1.1440	8.49748	-0.144499	21.1599	-1.5289	0
1.1447	10.6364	-0.144499	-11.4948	-2.14411	0
1.1453	7.88636	1.38177	-45.6721	2.13193	0
1.1460	5.44916	2.90675	-40.7891	3.04561	0
1.1467	5.44916	3.21252	-24.0073	1.5228	0
1.1473	4.22692	2.90675	-20.0371	2.13193	0
1.1480	3.92136	1.99202	-13.6314	2.43649	0
1.1487	3.00467	2.2965	-3.25537	1.5228	0
1.1493	-0.349212	3.51829	1.01781	1.82736	0
1.1500	-0.960332	2.2965	3.46136	2.43649	0
1.1507	0.261909	1.076	-0.201946	3.35017	0
1.1513	-3.09925	1.68625	-12.7145	2.43649	0
1.1520	-6.14758	1.076	-17.9005	-0.310652	0
1.1527	-5.53646	-0.450269	-9.6611	-1.5289	0
1.1533	-6.14758	1.38177	4.37415	-0.00609122	0
1.1540	-6.7587	3.21252	16.5838	1.5228	0
1.1547	-3.09925	2.90675	21.7698	0.907591	0
1.1553	-1.26589	1.99202	16.5838	-0.615213	0
1.1560	-1.57145	0.465751	9.56417	-1.22433	0
1.1567	-0.654772	-2.28102	5.59795	-0.919774	0
1.1573	-2.79369	-2.89127	3.46136	-2.14411	0
1.1580	-4.92534	-1.67077	4.37415	-2.75323	0
1.1587	0.567469	-0.144499	4.37415	-1.22433	0
1.1593	7.27524	0.161271	-0.508904	-0.310652	0
1.1600	7.88636	0.161271	-2.94841	-0.919774	0
1.1607	5.1436	1.99202	4.98403	-1.22433	0
1.1613	4.83804	1.99202	24.8232	-1.5289	0
1.1620	7.88636	-0.754749	44.6584	-1.22433	0
1.1627	10.6364	1.076	39.1654	0.60303	0
1.1633	8.19192	5.04327	8.03745	1.21215	0
1.1640	5.1436	2.90675	-13.6314	-2.44867	0
1.1647	6.6714	-0.754749	-7.83147	-3.97147	0
1.1653	7.5808	1.076	9.56417	1.5228	0
1.1660	5.44916	2.2965	17.4966	4.5745	0
1.1667	3.31024	1.38177	5.59795	3.35017	0
1.1673	0.261909	1.076	-11.1878	4.26385	0
1.1680	-3.09925	-0.144499	-9.35818	7.01099	0
1.1687	-4.01593	0.161271	1.32477	6.09731	0
1.1693	-4.92534	3.21252	1.93464	4.87906	0
1.1700	-6.7587	1.99202	1.32477	2.43649	0
1.1707	-6.14758	-2.28102	4.98403	-0.310652	0
1.1713	-4.01593	-0.450269	4.98403	2.13193	0
1.1720	-5.84202	1.99202	8.95429	5.79275	0
1.1727	-9.8143	-0.754749	16.2769	3.35017	0
1.1733	-10.4181	-1.06052	6.20782	0.60303	0
1.1740	-9.20318	1.99202	-17.9005	3.35017	0
1.1747	-9.8143	1.99202	-32.2467	3.65473	0
1.1753	-11.6404	2.2965	-28.2765	-0.310652	0
1.1760	-11.6404	2.90675	-15.461	-2.14411	0
1.1767	-9.50874	-1.06052	-9.05122	-2.44867	0
1.1773	-6.14758	-4.41754	-17.5976	-3.66691	0
1.1780	-2.18257	-0.450269	-30.1102	-2.75323	0
1.1787	1.47687	1.99202	-30.4131	-1.22433	0
1.1793	3.92136	-0.754749	-27.0567	-1.22433	0
1.1800	6.06028	-1.67077	-24.0073	-1.22433	0
1.1807	8.80304	-1.67077	-13.0215	-0.919774	0
1.1813	9.71972	-4.41754	0.714889	-2.14411	0
1.1820	8.49748	-3.806	5.90086	-2.75323	0
1.1827	7.88636	-0.450269	7.42758	-3.05779	0
1.1833	7.88636	-1.06052	11.0909	-3.97147	0
1.1840	6.36584	-3.50152	14.7501	-3.05779	0
1.1847	5.44916	-3.50152	18.1065	-0.00609122	0
1.1853	4.83804	-3.19575	21.1599	1.5228	0
1.1860	2.39355	-1.67077	22.9895	1.5228	0
1.1867	2.39355	1.68625	23.9064	1.5228	0
1.1873	4.22692	3.21252	22.9895	0.907591	0
1.1880	1.78243	2.2965	23.9064	1.5228	0
1.1887	-2.18257	1.99202	28.4825	3.65473	0
1.1893	-2.18257	1.99202	30.6191	4.26385	0
1.1900	-1.26589	1.076	33.0626	3.65473	0
1.1907	-2.18257	0.465751	37.0288	3.35017	0
1.1913	-3.09925	0.771521	33.9794	3.95929	0
1.1920	-4.61978	1.076	34.2824	5.79275	0
1.1927	-8.59206	1.99202	43.7415	7.01099	0
1.1933	-10.4181	1.99202	31.8429	4.87906	0
1.1940	-9.50874	0.161271	2.23756	3.95929	0
1.1947	-8.89762	-0.754749	-8.13843	4.87906	0
1.1953	-9.20318	-0.450269	-6.30476	3.35017	0
1.1960	-7.98094	0.161271	-2.33854	2.43649	0
1.1967	-6.7587	0.161271	13.5304	3.95929	0
1.1973	-6.14758	1.38177	11.0909	2.13193	0
1.1980	-5.53646	1.99202	-16.6807	0.29847	0
1.1987	-4.92534	1.99202	-20.344	3.35017	0
1.1993	-4.92534	1.076	-9.6611	2.13193	0
1.2000	-2.79369	0.161271	-27.3637	-3.05779	0
1.2007	1.47687	0.161271	-41.7059	-0.310652	0
1.2013	4.22692	0.771521	-25.53	5.18362	0
1.2020	4.53248	1.076	-8.13843	2.74105	0
1.2027	5.75472	0.161271	3.1544	-0.310652	0
1.2033	8.80304	-1.06052	15.9739	2.43649	0
1.2040	10.6364	0.161271	21.1599	3.95929	0
1.2047	8.49748	2.90675	21.4669	3.35017	0
1.2053	6.36584	1.99202	19.0233	4.26385	0
1.2060	7.5808	-2.28102	7.42758	4.87906	0
1.2067	8.19192	-2.28102	-1.11878	4.5745	0
1.2073	3.6158	0.161271	0.407931	5.18362	0
1.2080	-2.18257	-0.450269	0.714889	4.26385	0
1.2087	-3.71037	-1.365	4.07123	3.04561	0
1.2093	-2.79369	-1.06052	14.7501	3.04561	0
1.2100	-0.349212	-1.365	15.9739	2.74105	0
1.2107	1.47687	0.161271	1.32477	2.43649	0
1.2113	-4.01593	1.99202	-14.5442	1.5228	0
1.2120	-12.2515	2.2965	-17.2906	-1.22433	0
1.2127	-12.8626	2.90675	-10.275	-2.14411	0
1.2133	-10.1199	2.90675	-11.4948	-0.00609122	0
1.2140	-9.20318	0.465751	-17.9005	-0.310652	0
1.2147	-6.45314	-0.754749	-9.6611	-2.14411	0
1.2153	-4.92534	0.771521	5.29099	-3.97147	0
1.2160	-6.45314	1.68625	7.12062	-5.80493	0
1.2167	-4.92534	1.076	9.25721	-4.27603	0
1.2173	-1.87701	0.465751	21.7698	-2.14411	0
1.2180	-0.349212	0.771521	36.7259	-3.97147	0
1.2187	2.39355	0.465751	52.8978	-4.27603	0
1.2193	3.6158	-0.754749	59.0006	-2.14411	0
1.2200	0.873029	-0.754749	39.4724	-3.97147	0
1.2207	1.17859	1.99202	11.3938	-3.97147	0
1.2213	5.44916	2.60227	-11.1878	-0.919774	0
1.2220	7.88636	0.465751	-32.2467	-3.05779	0
1.2227	9.71972	0.771521	-39.5693	-4.89125	0
1.2233	10.6364	1.38177	-33.4665	-2.44867	0
1.2240	8.19192	-0.144499	-39.8763	-3.97147	0
1.2247	6.97696	-2.28102	-50.2523	-6.41405	0
1.2253	7.88636	-2.5855	-38.6525	-1.83955	0
1.2260	6.6714	-1.67077	-18.8173	2.43649	0
1.2267	4.53248	-0.754749	-10.8849	0.907591	0
1.2273	3.6158	-0.144499	-4.16817	1.21215	0
1.2280	0.873029	0.465751	8.34441	2.74105	0
1.2287	-2.48813	1.076	16.8867	1.5228	0
1.2293	-4.32149	-0.754749	9.56417	1.5228	0
1.2300	-6.7587	-1.67077	-6.61171	3.35017	0
1.2307	-7.67538	-0.450269	-9.05122	3.95929	0
1.2313	-6.14758	0.161271	4.98403	2.74105	0
1.2320	-7.67538	1.076	9.25721	2.13193	0
1.2327	-11.3348	3.51829	-6.30476	2.43649	0
1.2333	-11.3348	1.99202	-21.8708	3.35017	0
1.2340	-7.36982	-0.754749	-22.7836	4.5745	0
1.2347	-4.92534	2.90675	-13.6314	2.43649	0
1.2353	-4.01593	4.73879	-4.47513	-2.14411	0
1.2360	-4.01593	-0.450269	4.07123	-2.75323	0
1.2367	-3.40481	-3.50152	10.7839	-1.22433	0
1.2373	-3.09925	-2.28102	7.12062	-4.58059	0
1.2380	-3.71037	-1.67077	-3.86525	-6.71861	0
1.2387	-1.57145	-1.365	-7.52451	-2.14411	0
1.2393	1.47687	-1.06052	-0.811823	-0.310652	0
1.2400	1.47687	-2.28102	7.42758	-3.05779	0
1.2407	2.39355	-2.28102	11.0909	-1.5289	0
1.2413	7.27524	-1.365	11.0909	0.60303	0
1.2420	9.71972	-1.97525	9.86709	-3.05779	0
1.2427	6.6714	-3.50152	4.07123	-4.27603	0
1.2433	4.22692	-4.72202	-7.52451	-1.83955	0
1.2440	4.83804	-4.72202	-11.7977	-1.83955	0
1.2447	5.44916	-2.5855	-1.4217	-1.22433	0
1.2453	5.1436	-0.450269	9.56417	0.60303	0
1.2460	3.00467	-0.754749	15.0571	0.60303	0
1.2467	-0.654772	-1.06052	19.3303	-0.00609122	0
1.2473	-1.87701	-0.450269	18.1065	-0.919774	0
1.2480	-0.960332	-1.365	13.2275	-3.97147	0
1.2487	-0.960332	-1.97525	12.9205	-3.97147	0
1.2493	-1.57145	-1.67077	14.7501	-0.00609122	0
1.2500	-3.09925	-3.50152	19.3303	0.907591	0
1.2507	-5.84202	-5.33227	23.9064	-0.919774	0
1.2513	-5.2309	-3.50152	15.0571	-1.22433	0
1.2520	-2.48813	-2.5855	-2.94841	-0.310652	0
1.2527	-4.61978	-2.89127	-9.35818	-0.919774	0
1.2533	-7.98094	-2.28102	-2.03158	-0.310652	0
1.2540	-6.7587	-0.754749	5.90086	0.60303	0
1.2547	-4.01593	-1.365	3.76427	-0.310652	0
1.2553	-3.40481	-1.67077	-11.7977	-3.36235	0
1.2560	-1.57145	-1.365	-22.1737	-3.05779	0
1.2567	0.567469	-2.28102	-13.6314	-0.310652	0
1.2573	1.47687	-1.06052	-0.811823	-2.14411	0
1.2580	4.22692	2.90675	5.29099	-4.27603	0
1.2587	7.5808	2.90675	10.477	-1.22433	0
1.2593	6.97696	-0.754749	18.7204	-1.22433	0
1.2600	4.53248	-1.365	24.8232	-5.80493	0
1.2607	7.5808	0.161271	24.8232	-5.19581	0
1.2613	10.942	-0.754749	28.1796	-2.14411	0
1.2620	10.0253	-2.28102	38.5555	-3.05779	0
1.2627	9.71972	-2.28102	44.0485	-3.66691	0
1.2633	11.5531	-1.97525	48.9315	-1.5289	0
1.2640	9.71972	-0.754749	63.5807	-2.14411	0
1.2647	6.06028	-0.450269	58.6976	-3.05779	0
1.2653	3.31024	-1.365	18.1065	-0.00609122	0
1.2660	-0.349212	-0.450269	-13.0215	2.43649	0
1.2667	-2.18257	1.076	-9.96806	1.5228	0
1.2673	-1.57145	-0.754749	6.20782	1.5228	0
1.2680	-3.09925	-1.365	22.9895	2.43649	0
1.2687	-3.40481	1.076	36.112	1.5228	0
1.2693	-2.18257	1.076	47.7118	-0.00609122	0
1.2700	-2.18257	-2.28102	64.8005	0.907591	0
1.2707	-3.09925	-2.28102	72.123	0.60303	0
1.2713	-5.2309	0.465751	57.4779	-2.44867	0
1.2720	-7.67538	-0.144499	30.3161	-3.36235	0
1.2727	-5.53646	-1.67077	-10.8849	-3.97147	0
1.2733	-2.48813	-0.144499	-49.6424	-4.89125	0
1.2740	-4.92534	1.076	-53.9115	-1.83955	0
1.2747	-9.20318	-1.06052	-40.4861	0.60303	0
1.2753	-9.50874	-2.89127	-41.096	-3.05779	0
1.2760	-8.89762	-0.754749	-48.4186	-4.58059	0
1.2767	-8.59206	3.51829	-62.1509	-3.97147	0
1.2773	-6.7587	2.90675	-81.0733	-6.71861	0
1.2780	-6.7587	0.465751	-78.0239	-6.71861	0
1.2787	-7.67538	1.99202	-57.2719	-3.05779	0
1.2793	-4.01593	3.82277	-42.9257	-3.05779	0
1.2800	1.17859	1.68625	-30.72	-5.19581	0
1.2807	1.78243	1.99202	-15.154	-3.36235	0
1.2813	1.47687	3.51829	-3.55829	-2.75323	0
1.2820	4.22692	1.68625	4.68111	-4.89125	0
1.2827	4.83804	0.465751	12.0037	-3.36235	0
1.2833	0.261909	1.99202	19.3303	0.60303	0
1.2840	-2.18257	2.2965	22.3797	0.29847	0
1.2847	0.261909	1.99202	13.8373	-1.22433	0
1.2853	0.873029	1.99202	8.95429	0.60303	0
1.2860	-1.26589	1.99202	18.4134	3.35017	0
1.2867	-1.26589	3.51829	12.6136	4.26385	0
1.2873	1.47687	3.51829	-25.2271	4.26385	0
1.2880	2.39355	-0.144499	-62.1509	6.09731	0
1.2887	0.567469	-0.450269	-68.2578	7.01099	0
1.2893	-1.26589	1.076	-53.9115	6.09731	0
1.2900	-1.57145	-0.144499	-36.5199	5.18362	0
1.2907	-3.40481	1.38177	-22.4806	6.70643	0
1.2913	-4.32149	2.90675	-18.8173	7.31555	0
1.2920	-3.71037	-1.06052	-29.5003	4.87906	0
1.2927	-7.06426	-1.97525	-43.5355	3.65473	0
1.2933	-10.4181	3.21252	-41.096	3.65473	0
1.2940	-5.84202	4.73879	-22.4806	3.35017	0
1.2947	-1.26589	4.73879	-7.22159	4.5745	0
1.2953	-3.09925	7.48556	-0.811823	5.79275	0
1.2960	-2.79369	5.04327	6.51074	3.35017	0
1.2967	0.567469	-0.144499	14.4472	1.5228	0
1.2973	0.567469	-0.144499	15.9739	1.82736	0
1.2980	3.31024	-0.754749	14.7501	1.21215	0
1.2987	8.80304	-3.19575	17.1937	2.74105	0
1.2993	9.41416	-0.450269	22.9895	4.26385	0
1.3000	9.1086	2.90675	28.7894	2.13193	0
1.3007	11.2475	-0.450269	28.4825	2.43649	0
1.3013	10.6364	-1.97525	18.4134	4.26385	0
1.3020	10.942	-0.144499	5.59795	2.13193	0
1.3027	12.4698	-0.754749	-5.39196	1.21215	0
1.3033	10.0253	-1.06052	-16.3778	3.04561	0
1.3040	7.88636	0.161271	-20.0371	1.5228	0
1.3047	8.80304	0.771521	-13.3244	2.43649	0
1.3053	6.6714	1.076	-9.96806	7.31555	0
1.3060	4.22692	2.60227	-16.0709	6.70643	0
1.3067	3.92136	3.51829	-21.8708	4.26385	0
1.3073	0.567469	5.04327	-20.9539	6.40187	0
1.3080	-4.92534	4.43302	-16.9877	7.01099	0
1.3087	-5.2309	1.68625	-10.275	3.95929	0
1.3093	-4.01593	2.60227	-4.16817	4.5745	0
1.3100	-5.53646	4.73879	-2.33854	6.09731	0
1.3107	-7.67538	1.99202	-3.55829	3.35017	0
1.3113	-8.89762	-0.754749	-3.55829	3.04561	0
1.3120	-8.59206	1.076	-0.508904	6.40187	0
1.3127	-7.67538	2.60227	4.68111	6.40187	0
1.3133	-7.36982	2.60227	8.95429	5.18362	0
1.3140	-5.84202	4.12854	12.3106	7.6262	0
1.3147	-2.48813	4.73879	15.667	7.01099	0
1.3153	-0.960332	3.21252	19.3303	2.43649	0
1.3160	-2.79369	2.2965	22.0767	2.43649	0
1.3167	-4.01593	3.51829	26.043	3.65473	0
1.3173	-1.87701	3.82277	32.4527	0.60303	0
1.3180	-0.0436515	1.99202	35.8091	1.21215	0
1.3187	0.261909	1.99202	28.1796	6.09731	0
1.3193	-0.349212	4.73879	13.5304	3.95929	0
1.3200	-0.654772	4.12854	2.85148	-2.14411	0
1.3207	0.567469	0.161271	4.37415	-2.14411	0
1.3213	4.22692	-0.754749	15.0571	1.5228	0
1.3220	6.36584	-1.67077	17.4966	2.43649	0
1.3227	4.83804	-1.67077	3.76427	2.43649	0
1.3233	2.39355	0.465751	-9.05122	3.35017	0
1.3240	1.47687	0.161271	-8.13843	4.26385	0
1.3247	1.47687	-1.67077	-2.64549	4.5745	0
1.3253	4.22692	1.076	2.23756	4.26385	0
1.3260	6.06028	1.68625	8.95429	5.79275	0
1.3267	4.22692	-1.67077	13.8373	7.01099	0
1.3273	0.873029	-0.754749	13.5304	7.31555	0
1.3280	-0.960332	1.68625	13.8373	8.53988	0
1.3287	-3.09925	-0.450269	17.4966	8.53988	0
1.3293	-6.45314	-1.67077	18.7204	8.84445	0
1.3300	-7.67538	-0.754749	17.8036	10.3672	0
1.3307	-6.7587	-1.67077	17.4966	7.01099	0
1.3313	-7.67538	-1.06052	13.5304	-0.00609122	0
1.3320	-9.8143	2.2965	19.3303	-0.615213	0
1.3327	-9.20318	1.076	46.488	1.5228	0
[truncated: 53,512 more rows]
