# Supplementary material for: Identification of Haptic Based Guiding Using Hard Reins
Source: PLoS One. 2015 Jul 22;10(7):e0132020. doi: 10.1371/journal.pone.0132020 (PMC4511788; doi:10.1371/journal.pone.0132020)
Supplement: S4 File — (ZIP) [file pone.0132020.s004.zip › EMGData2/Subject10/T4/t4.txt]

0.0000	-3.27271	1.9441	12.3158	4.90654	0
0.0007	1.30908	0.112688	11.4025	2.16184	0
0.0013	0.389187	-1.41272	15.3668	4.29719	0
0.0020	-0.221129	-0.802559	15.979	5.21386	0
0.0027	3.14003	1.02794	14.4535	4.29719	0
0.0033	4.05109	0.722853	15.3668	5.51588	0
0.0040	4.97098	-1.41272	13.5353	6.73986	0
0.0047	6.80193	-0.192394	10.4842	6.13052	0
0.0053	7.71298	-0.497477	8.35144	6.73986	0
0.0060	9.54393	-2.32889	4.3822	7.65653	0
0.0067	10.4638	0.112688	-2.94414	6.73986	0
0.0073	7.41225	0.722853	-8.7401	6.73986	0
0.0080	6.80193	-2.63397	-12.7093	5.8232	0
0.0087	10.1542	-1.10764	-14.8421	3.07851	0
0.0093	9.85351	1.9441	-15.4543	4.90654	0
0.0100	11.3749	1.33302	-16.6737	9.18254	0
0.0107	18.7075	2.85935	-16.6737	8.56789	0
0.0113	20.5385	3.77459	-14.2349	5.51588	0
0.0120	16.2574	-0.802559	-13.0154	4.29719	0
0.0127	17.1773	-1.71872	-12.7093	1.5525	0
0.0133	18.3979	2.85935	-8.43403	1.5525	0
0.0140	13.2058	3.16443	-3.8575	5.21386	0
0.0147	9.85351	1.33302	-2.63806	4.60451	0
0.0153	6.80193	1.02794	-0.500406	2.16184	0
0.0160	-6.93461	0.417771	0.71903	3.38053	0
0.0167	-20.9719	0.722853	-5.68908	2.46387	0
0.0173	-23.1036	1.9441	-15.1482	-0.588149	0
0.0180	-23.1036	1.63902	-18.1992	1.24518	0
0.0187	-24.9345	1.63902	-15.7604	3.38053	0
0.0193	-18.8314	1.02794	-13.0154	0.635836	0
0.0200	-9.67661	0.112688	-10.2656	-1.49951	0
0.0207	-7.23534	1.9441	-9.95954	-1.19749	0
0.0213	-4.18376	4.07968	-12.0972	-3.33284	0
0.0220	3.14003	2.55426	-9.95954	-5.77551	0
0.0227	2.52972	1.9441	-3.24535	-3.02552	0
0.0233	-6.32429	3.77459	0.71903	-0.890171	0
0.0240	-9.06629	2.55426	1.63725	-2.41618	0
0.0247	-2.35281	0.417771	3.77005	-4.24951	0
0.0253	0.389187	1.9441	5.90771	-3.63486	0
0.0260	-1.44176	3.46951	8.04536	-3.02552	0
0.0267	1.30908	2.24918	10.7903	-3.02552	0
0.0273	5.88203	0.722853	11.7085	-3.63486	0
0.0280	4.97098	0.722853	10.7903	-2.11416	0
0.0287	4.36067	1.9441	11.4025	0.635836	0
0.0293	5.88203	3.46951	11.7085	1.5525	0
0.0300	5.88203	3.46951	9.2648	-1.19749	0
0.0307	5.27172	1.02794	5.90771	-2.41618	0
0.0313	3.14003	0.417771	0.111741	-2.11416	0
0.0320	0.389187	1.9441	-6.60245	-1.80683	0
0.0327	-0.831445	0.417771	-9.04618	-1.19749	0
0.0333	0.389187	-1.41272	-7.52067	-0.890171	0
0.0340	4.36067	0.722853	-6.90852	-2.11416	0
0.0347	8.63288	1.33302	-7.52067	-2.11416	0
0.0353	8.3233	-0.192394	-8.43403	-0.890171	0
0.0360	5.88203	2.24918	-7.82674	-2.7235	0
0.0367	6.49235	4.38476	-2.94414	-4.85885	0
0.0373	8.63288	0.112688	2.55061	-1.80683	0
0.0380	9.85351	-2.32889	4.99434	0.635836	0
0.0387	9.54393	0.722853	5.90771	-2.11416	0
0.0393	6.80193	0.722853	6.21378	-5.77551	0
0.0400	4.05109	-2.02381	4.07612	-4.85885	0
0.0407	2.22014	-1.41272	2.55061	-3.94219	0
0.0413	0.999504	0.722853	1.63725	-4.55153	0
0.0420	4.05109	1.63902	1.33118	-3.63486	0
0.0427	9.2432	1.33302	3.16276	-2.7235	0
0.0433	9.54393	-0.192394	5.60163	-3.63486	0
0.0440	8.02256	-1.10764	5.29556	-3.63486	0
0.0447	8.93362	-0.192394	3.77005	-3.33284	0
0.0453	7.71298	-1.10764	2.55061	-4.85885	0
0.0460	5.88203	-1.10764	-1.11255	-3.33284	0
0.0467	7.10267	0.722853	-9.35225	-0.890171	0
0.0473	5.88203	0.112688	-20.3369	-3.63486	0
0.0480	4.05109	-1.71872	-24.9134	-7.30152	0
0.0487	7.71298	-0.192394	-17.5919	-4.85885	0
0.0493	11.3749	-0.802559	-7.21459	-2.11416	0
0.0500	11.6845	-3.54922	-0.80648	-2.41618	0
0.0507	13.2058	-1.71872	4.68827	-2.11416	0
0.0513	15.3464	-0.802559	10.4842	-0.280828	0
0.0520	13.2058	-3.24414	12.3158	-0.280828	0
0.0527	6.80193	-1.71872	6.21378	-1.80683	0
0.0533	1.30908	0.417771	-5.68908	-2.11416	0
0.0540	0.389187	-1.41272	-14.8421	-1.80683	0
0.0547	0.999504	-1.71872	-17.5919	-2.7235	0
0.0553	0.389187	-0.192394	-14.8421	-3.02552	0
0.0560	2.52972	-2.63397	-7.82674	-1.19749	0
0.0567	5.88203	-4.77046	-1.11255	-1.19749	0
0.0573	4.97098	-3.24414	0.111741	-3.02552	0
0.0580	2.83045	-1.41272	-0.500406	-1.49951	0
0.0587	1.30908	-1.71872	0.111741	-0.588149	0
0.0593	-2.35281	-0.802559	-2.02592	-5.16087	0
0.0600	-4.18376	1.02794	-4.77572	-7.60354	0
0.0607	-2.66239	-0.802559	-5.38301	-4.85885	0
0.0613	-6.62503	-4.15938	-10.2656	-4.24951	0
0.0620	-11.5076	-3.54922	-16.9798	-7.60354	0
0.0627	-7.84566	-1.71872	-17.2859	-6.68688	0
0.0633	-7.84566	-3.54922	-17.2859	-3.02552	0
0.0640	-19.1409	-4.77046	-27.0511	-4.24951	0
0.0647	-21.5822	-2.32889	-36.2041	-6.07754	0
0.0653	-8.76556	-0.802559	-31.3215	-4.85885	0
0.0660	-2.66239	0.112688	-20.0308	-4.24951	0
0.0667	-6.93461	1.9441	-16.6737	-4.55153	0
0.0673	-6.93461	-0.192394	-16.9798	-1.49951	0
0.0680	-1.7425	-1.41272	-13.9288	-0.890171	0
0.0687	1.30908	2.24918	-9.65832	-2.11416	0
0.0693	5.88203	2.55426	-6.60245	0.937859	0
0.0700	7.41225	-0.802559	-2.94414	3.68785	0
0.0707	3.14003	1.9441	-1.11255	2.46387	0
0.0713	0.698768	4.69076	-2.33199	2.46387	0
0.0720	1.60982	0.722853	-2.02592	0.937859	0
0.0727	2.83045	-2.93905	0.71903	-3.63486	0
0.0733	6.80193	-2.63397	4.68827	-0.280828	0
0.0740	4.97098	-1.41272	10.7903	5.8232	0
0.0747	-8.15524	-0.192394	13.8413	2.46387	0
0.0753	-16.3901	-0.497477	11.0964	-1.19749	0
0.0760	-11.5076	-2.63397	9.87695	0.937859	0
0.0767	-7.23534	-3.54922	11.7085	0.635836	0
0.0773	-5.10366	-3.54922	11.7085	-0.588149	0
0.0780	0.698768	-1.71872	11.0964	1.5525	0
0.0787	2.52972	0.112688	13.5353	1.85452	0
0.0793	-0.831445	0.112688	15.0608	-0.890171	0
0.0800	-1.44176	0.112688	12.6219	-1.19749	0
0.0807	-1.44176	1.63902	9.87695	0.937859	0
0.0813	-3.27271	1.63902	9.87695	0.937859	0
0.0820	-3.27271	0.722853	10.7903	-1.19749	0
0.0827	-3.27271	0.722853	12.0097	-1.49951	0
0.0833	-6.01471	-1.10764	12.0097	-0.890171	0
0.0840	-9.98619	-1.71872	10.4842	-2.11416	0
0.0847	-9.67661	-0.497477	9.87695	-2.11416	0
0.0853	-4.18376	-0.802559	10.4842	0.0264932	0
0.0860	-1.7425	-1.41272	7.73929	0.635836	0
0.0867	-4.18376	-0.192394	2.85669	0.635836	0
0.0873	-4.18376	-2.63397	0.111741	3.07851	0
0.0880	-5.4044	-4.46538	-1.41863	2.46387	0
0.0887	-11.5076	-0.497477	-2.94414	-1.19749	0
0.0893	-14.2584	1.02794	-1.41863	-2.11416	0
0.0900	-12.4275	-1.71872	2.24454	-0.588149	0
0.0907	-13.3385	-1.71872	3.16276	-0.280828	0
0.0913	-14.8687	-1.71872	3.77005	2.46387	0
0.0920	-9.67661	-2.93905	6.51985	4.29719	0
0.0927	-2.35281	-2.32889	8.04536	1.5525	0
0.0933	-1.44176	-1.71872	7.43322	0.635836	0
0.0940	-2.35281	-2.63397	8.95873	4.29719	0
0.0947	2.22014	0.112688	10.4842	5.51588	0
0.0953	4.6614	3.16443	10.7903	2.16184	0
0.0960	2.52972	1.02794	12.0097	0.0264932	0
0.0967	4.6614	-1.71872	14.4535	-0.280828	0
0.0973	8.3233	-0.802559	14.7596	-1.19749	0
0.0980	6.19162	-0.802559	12.3158	0.0264932	0
0.0987	4.97098	-2.02381	6.21378	2.46387	0
0.0993	5.5813	-0.802559	-2.63806	0.937859	0
0.1000	2.83045	0.417771	-8.43403	-2.7235	0
0.1007	0.389187	-1.71872	-7.52067	-1.80683	0
0.1013	-0.521865	-2.93905	-4.46965	0.0264932	0
0.1020	-5.4044	-1.71872	-3.55143	-1.80683	0
0.1027	-5.71398	-2.93905	-0.194332	-2.7235	0
0.1033	1.9194	-4.46538	9.57087	-1.80683	0
0.1040	8.3233	-1.41272	18.1166	-2.11416	0
0.1047	11.0741	0.417771	18.4179	-2.7235	0
0.1053	10.7646	-3.24414	17.1984	-2.11416	0
0.1060	8.63288	-5.07555	14.4535	-1.19749	0
0.1067	7.10267	-3.54922	0.412957	-0.280828	0
0.1073	5.88203	-3.54922	-16.0664	-1.80683	0
0.1080	5.5813	-3.24414	-19.7247	-4.85885	0
0.1087	8.02256	-3.24414	-14.8421	-4.85885	0
0.1093	10.1542	-4.77046	-12.0972	-2.7235	0
0.1100	8.93362	-4.46538	-9.04618	-3.33284	0
0.1107	6.80193	-2.93905	-4.46965	-2.41618	0
0.1113	-2.05208	-3.8543	-1.11255	1.5525	0
0.1120	-16.3901	-4.77046	-0.80648	2.77119	0
0.1127	-23.1036	-2.32889	-4.77572	1.5525	0
0.1133	-18.8314	-1.10764	-9.35225	2.46387	0
0.1140	-10.5965	-2.93905	-10.2656	4.60451	0
0.1147	-3.27271	-3.24414	-10.8778	3.38053	0
0.1153	-2.96313	-1.10764	-13.0154	0.635836	0
0.1160	-6.01471	-0.192394	-16.3677	0.328515	0
0.1167	-2.35281	-0.497477	-18.5053	-0.280828	0
0.1173	5.5813	0.112688	-15.4543	-2.41618	0
0.1180	8.3233	0.722853	-6.60245	-1.19749	0
0.1187	6.80193	3.77459	0.71903	1.24518	0
0.1193	2.52972	6.82634	3.46398	-0.890171	0
0.1200	-2.05208	4.38476	2.24454	-4.24951	0
0.1207	-3.57345	-0.802559	0.412957	-3.63486	0
0.1213	-4.49334	-0.802559	1.63725	-3.63486	0
0.1220	-6.93461	-0.192394	2.55061	-5.16087	0
0.1227	-10.5965	-3.54922	-2.94414	-4.24951	0
0.1233	-15.1695	-2.63397	-12.4033	-2.11416	0
0.1240	-15.1695	1.9441	-20.3369	-2.7235	0
0.1247	-9.67661	1.33302	-26.745	-2.41618	0
0.1253	-6.01471	-1.71872	-25.2195	-0.280828	0
0.1260	-6.01471	-0.497477	-14.2349	-0.280828	0
0.1267	-2.96313	-0.497477	-6.60245	-1.19749	0
0.1273	1.9194	-1.71872	-5.68908	0.328515	0
0.1280	3.14003	0.722853	-4.16357	1.5525	0
0.1287	3.44077	1.9441	-1.11255	0.937859	0
0.1293	4.6614	-1.71872	1.0251	-0.890171	0
0.1300	6.80193	-2.32889	1.63725	-2.11416	0
0.1307	8.93362	0.417771	3.16276	1.24518	0
0.1313	9.2432	0.112688	5.29556	5.51588	0
0.1320	7.71298	-1.10764	5.29556	2.46387	0
0.1327	8.02256	0.112688	3.16276	-2.11416	0
0.1333	7.41225	1.02794	4.99434	0.937859	0
0.1340	5.88203	-1.71872	9.57087	6.73986	0
0.1347	6.49235	-2.63397	10.7903	6.13052	0
0.1353	8.02256	-0.497477	9.87695	2.46387	0
0.1360	8.02256	1.33302	8.04536	0.635836	0
0.1367	8.93362	0.112688	7.12714	1.85452	0
0.1373	11.3749	-1.71872	10.1782	3.07851	0
0.1380	13.8161	-1.71872	17.1984	0.937859	0
0.1387	15.0368	-1.71872	19.3361	0.328515	0
0.1393	15.6471	-1.41272	19.03	1.85452	0
0.1400	14.736	-0.192394	22.6932	1.85452	0
0.1407	10.7646	1.02794	21.775	2.46387	0
0.1413	7.41225	1.02794	10.7903	2.46387	0
0.1420	6.49235	1.9441	1.0251	-0.280828	0
0.1427	1.30908	2.85935	-7.52067	-1.19749	0
0.1433	-10.5965	0.722853	-23.694	0.635836	0
0.1440	-16.3901	-0.802559	-34.0713	-2.11416	0
0.1447	-11.2068	1.02794	-26.745	-2.41618	0
0.1453	-4.49334	1.63902	-18.8114	2.46387	0
0.1460	-1.13218	-0.802559	-19.4235	2.46387	0
0.1467	-2.35281	-0.497477	-14.8421	0.937859	0
0.1473	-8.76556	0.722853	-6.60245	3.38053	0
0.1480	-10.8972	-0.802559	-3.55143	3.07851	0
0.1487	-7.54493	0.112688	0.111741	0.0264932	0
0.1493	-5.4044	3.46951	4.68827	1.5525	0
0.1500	-4.18376	1.63902	4.07612	4.29719	0
0.1507	-2.35281	-2.32889	3.77005	4.29719	0
0.1513	-3.88303	-0.802559	3.46398	5.8232	0
0.1520	-6.01471	2.24918	-6.30123	6.73986	0
0.1527	-5.71398	1.9441	-16.3677	4.29719	0
0.1533	-6.01471	2.24918	-16.6737	3.07851	0
0.1540	-5.10366	3.77459	-16.0664	5.21386	0
0.1547	-2.35281	2.85935	-19.7247	5.8232	0
0.1553	-3.88303	0.722853	-19.4235	3.07851	0
0.1560	-5.4044	1.02794	-13.6227	0.937859	0
0.1567	-1.44176	1.63902	-9.95954	2.46387	0
0.1573	0.389187	0.722853	-8.7401	3.68785	0
0.1580	-1.44176	0.112688	-5.68908	3.38053	0
0.1587	-1.44176	0.112688	-1.41863	4.60451	0
0.1593	0.999504	0.112688	1.63725	4.60451	0
0.1600	1.60982	-0.192394	2.24454	1.85452	0
0.1607	3.14003	-0.192394	1.0251	1.24518	0
0.1613	2.52972	1.02794	-2.02592	2.16184	0
0.1620	-0.831445	1.02794	-6.60245	1.5525	0
0.1627	-1.7425	0.112688	-9.04618	2.16184	0
0.1633	-2.35281	0.722853	-7.52067	3.68785	0
0.1640	-6.01471	1.33302	-6.60245	3.38053	0
0.1647	-6.93461	-0.497477	-4.46965	2.77119	0
0.1653	-3.27271	-1.71872	2.24454	3.07851	0
0.1660	-0.521865	0.417771	4.68827	2.46387	0
0.1667	-0.831445	2.55426	1.63725	2.46387	0
0.1673	-0.831445	0.417771	4.3822	2.16184	0
0.1680	3.14003	-2.32889	12.6219	-0.588149	0
0.1687	11.3749	-1.71872	15.0608	-0.588149	0
0.1693	17.4869	0.112688	12.6219	2.46387	0
0.1700	17.1773	0.112688	11.0964	3.38053	0
0.1707	15.6471	-0.802559	10.7903	4.29719	0
0.1713	15.3464	-2.02381	12.3158	5.8232	0
0.1720	13.2058	-2.93905	15.3668	5.51588	0
0.1727	8.63288	-1.71872	13.8413	5.21386	0
0.1733	5.27172	0.722853	7.43322	5.21386	0
0.1740	4.6614	1.02794	5.29556	4.29719	0
0.1747	8.63288	-0.497477	8.65265	4.29719	0
0.1753	11.6845	-2.02381	11.4025	6.13052	0
0.1760	10.4638	-2.63397	11.4025	5.51588	0
0.1767	8.3233	-1.41272	11.7085	3.68785	0
0.1773	2.83045	-0.802559	14.1474	3.98987	0
0.1780	-12.4275	-1.41272	17.1984	5.8232	0
0.1787	-27.075	0.417771	17.8106	6.73986	0
0.1793	-27.075	3.16443	20.8616	3.98987	0
0.1800	-17.0004	3.16443	28.7952	-0.280828	0
0.1807	-8.15524	1.9441	30.0147	-0.890171	0
0.1813	-3.57345	1.02794	23.6065	-0.280828	0
0.1820	-5.4044	-0.192394	20.2494	0.635836	0
0.1827	-10.5965	-0.497477	16.2851	1.85452	0
0.1833	-9.98619	0.112688	0.71903	1.5525	0
0.1840	-7.23534	-0.802559	-13.9288	0.0264932	0
0.1847	-16.0894	0.112688	-17.2859	2.46387	0
0.1853	-31.648	2.24918	-18.1992	4.60451	0
0.1860	-39.2814	0.722853	-20.0308	1.5525	0
0.1867	-37.1408	-2.63397	-18.1992	-0.280828	0
0.1873	-28.5964	-1.71872	-16.0664	0.937859	0
0.1880	-16.0894	1.9441	-17.5919	0.328515	0
0.1887	-9.67661	2.85935	-17.5919	0.328515	0
0.1893	-11.8171	-0.497477	-13.0154	2.77119	0
0.1900	-11.5076	-2.63397	-5.99516	2.77119	0
0.1907	-8.76556	0.112688	-1.41863	1.85452	0
0.1913	-10.8972	2.85935	-2.02592	2.46387	0
0.1920	-10.5965	1.02794	-4.46965	1.85452	0
0.1927	-2.35281	-1.41272	-3.24535	0.328515	0
0.1933	4.6614	-1.10764	1.63725	-0.280828	0
0.1940	6.19162	-1.71872	8.95873	-1.19749	0
0.1947	7.10267	-1.71872	11.7085	-1.49951	0
0.1953	11.0741	-2.02381	6.21378	-0.280828	0
0.1960	13.2058	-3.54922	-0.194332	0.328515	0
0.1967	10.1542	-4.46538	0.111741	-0.280828	0
0.1973	6.80193	-3.54922	2.24454	0.328515	0
0.1980	4.97098	-2.02381	2.55061	0.328515	0
0.1987	2.83045	-0.802559	1.0251	-1.49951	0
0.1993	2.52972	-0.497477	-3.8575	-3.63486	0
0.2000	0.999504	-2.32889	-6.30123	-5.16087	0
0.2007	-8.76556	-4.46538	-3.8575	-5.46819	0
0.2013	-14.8687	-3.8543	-2.02592	-4.55153	0
0.2020	-5.71398	-1.10764	0.71903	-4.24951	0
0.2027	4.97098	0.112688	7.73929	-4.55153	0
0.2033	4.97098	-0.192394	12.3158	-5.77551	0
0.2040	0.698768	-0.192394	12.0097	-7.60354	0
0.2047	-9.67661	0.112688	8.35144	-6.9942	0
0.2053	-24.6338	-0.802559	-0.80648	-5.16087	0
0.2060	-27.3758	-1.10764	-10.2656	-6.38486	0
0.2067	-17.0004	-0.497477	-14.5409	-5.77551	0
0.2073	-9.67661	-0.802559	-16.0664	-2.7235	0
0.2080	-8.45598	-2.02381	-13.0154	-3.63486	0
0.2087	-6.93461	-2.63397	-4.77572	-6.68688	0
0.2093	-5.10366	-2.63397	-0.194332	-6.38486	0
0.2100	-2.96313	-2.02381	-1.41863	-4.85885	0
0.2107	-0.221129	0.417771	-4.16357	-4.55153	0
0.2113	0.0884516	2.55426	-5.68908	-4.85885	0
0.2120	-1.13218	0.417771	-4.77572	-5.46819	0
0.2127	-1.44176	-1.71872	-6.60245	-4.85885	0
0.2133	-1.13218	0.417771	-14.8421	-3.33284	0
0.2140	1.60982	1.9441	-20.643	-2.41618	0
0.2147	4.36067	1.9441	-18.8114	-3.02552	0
0.2153	2.22014	2.55426	-18.5053	-5.16087	0
0.2160	1.30908	1.02794	-19.1175	-6.9942	0
0.2167	5.27172	-3.24414	-13.6227	-4.85885	0
0.2173	8.3233	-3.54922	-6.30123	-3.02552	0
0.2180	9.54393	-2.63397	-1.11255	-4.85885	0
0.2187	11.9852	-4.77046	2.55061	-5.16087	0
0.2193	11.3749	-5.07555	4.68827	-3.94219	0
0.2200	8.93362	-0.802559	5.29556	-6.68688	0
0.2207	10.7646	0.417771	4.99434	-8.52021	0
0.2213	12.2948	-0.802559	3.77005	-6.68688	0
0.2220	8.93362	-2.02381	1.93847	-6.68688	0
0.2227	4.97098	-2.93905	1.63725	-8.52021	0
0.2233	3.14003	-1.41272	5.90771	-6.68688	0
0.2240	4.97098	1.02794	12.928	-5.77551	0
0.2247	8.02256	-0.802559	12.928	-7.60354	0
0.2253	9.54393	-3.24414	8.95873	-9.12955	0
0.2260	8.93362	-1.41272	10.7903	-7.30152	0
0.2267	7.71298	0.722853	8.95873	-4.85885	0
0.2273	3.44077	0.112688	-5.68908	-4.85885	0
0.2280	1.9194	0.417771	-14.5409	-7.60354	0
0.2287	6.19162	0.112688	-9.04618	-8.52021	0
0.2293	6.80193	-0.802559	-6.90852	-4.85885	0
0.2300	3.14003	-0.192394	-10.8778	-0.280828	0
0.2307	5.88203	1.9441	-8.43403	0.635836	0
0.2313	10.7646	1.63902	-3.8575	-1.80683	0
0.2320	10.4638	0.112688	-1.11255	-3.33284	0
0.2327	9.85351	0.417771	6.51985	-3.94219	0
0.2333	11.3749	0.417771	13.234	-3.02552	0
0.2340	12.2948	-0.802559	12.0097	-1.19749	0
0.2347	11.6845	0.112688	10.7903	-2.11416	0
0.2353	10.4638	2.55426	12.0097	-4.85885	0
0.2360	9.2432	2.24918	14.1474	-3.94219	0
0.2367	9.54393	0.417771	18.1166	-1.49951	0
0.2373	7.71298	1.02794	19.03	-3.94219	0
0.2380	5.5813	3.16443	12.3158	-5.16087	0
0.2387	4.97098	4.07968	6.21378	-3.02552	0
0.2393	1.60982	2.85935	4.3822	-4.85885	0
0.2400	-1.13218	0.417771	2.55061	-7.91086	0
0.2407	0.698768	-0.192394	1.0251	-6.68688	0
0.2413	1.9194	1.63902	2.55061	-6.07754	0
0.2420	0.389187	2.85935	4.3822	-6.38486	0
0.2427	-0.521865	2.55426	3.46398	-4.85885	0
0.2433	-1.7425	1.9441	2.24454	-3.94219	0
0.2440	-3.88303	0.112688	3.77005	-4.85885	0
0.2447	-3.57345	-0.192394	9.2648	-5.77551	0
0.2453	-3.88303	2.55426	17.1984	-6.38486	0
0.2460	-4.79408	2.24918	23.3005	-4.55153	0
0.2467	-2.96313	-1.10764	25.7442	-3.02552	0
0.2473	-2.66239	-2.02381	25.4381	-3.63486	0
0.2480	-2.05208	-1.71872	21.775	-2.11416	0
0.2487	1.60982	-1.71872	16.2851	-0.280828	0
0.2493	0.0884516	-0.802559	14.4535	-2.11416	0
0.2500	-6.01471	0.112688	16.5911	-2.7235	0
0.2507	-8.45598	1.33302	14.4535	0.635836	0
0.2513	-10.2869	2.85935	9.87695	2.46387	0
0.2520	-11.2068	1.9441	11.7085	1.5525	0
0.2527	-5.4044	0.112688	14.7596	1.24518	0
0.2533	-0.221129	0.417771	11.7085	1.24518	0
0.2540	0.999504	0.112688	8.95873	1.5525	0
0.2547	3.44077	-1.41272	10.7903	1.5525	0
0.2553	4.36067	0.112688	14.4535	0.937859	0
0.2560	1.60982	1.02794	11.7085	0.937859	0
0.2567	0.389187	0.112688	1.0251	0.328515	0
0.2573	-0.831445	0.112688	-8.12796	-0.280828	0
0.2580	-4.18376	-0.497477	-11.1838	1.24518	0
0.2587	-4.18376	-0.497477	-15.7604	0.635836	0
0.2593	-3.88303	1.02794	-22.1685	-2.11416	0
0.2600	-7.84566	0.112688	-23.3879	-3.94219	0
0.2607	-11.2068	-1.71872	-25.8316	-3.02552	0
0.2613	-12.7282	0.112688	-30.7142	-1.19749	0
0.2620	-15.1695	2.85935	-31.0203	-0.280828	0
0.2627	-18.5306	2.24918	-32.8519	-1.49951	0
0.2633	-22.4933	1.9441	-40.7855	-0.890171	0
0.2640	-24.6338	3.16443	-42.9183	0.328515	0
0.2647	-22.1925	1.9441	-38.0357	-2.41618	0
0.2653	-17.6107	1.02794	-34.3774	-2.41618	0
0.2660	-13.0378	2.85935	-28.8827	3.38053	0
0.2667	-9.67661	3.16443	-22.1685	4.90654	0
0.2673	-8.45598	0.112688	-19.4235	2.77119	0
0.2680	-7.84566	-1.71872	-17.5919	5.21386	0
0.2687	-5.10366	-0.497477	-16.6737	6.13052	0
0.2693	-3.27271	-1.10764	-18.8114	3.07851	0
0.2700	-2.96313	-2.02381	-14.8421	3.38053	0
0.2707	-2.35281	0.112688	-6.30123	5.21386	0
0.2713	0.0884516	1.02794	-3.24535	5.21386	0
0.2720	2.83045	-1.10764	-1.41863	6.13052	0
0.2727	4.36067	-2.32889	4.3822	6.73986	0
0.2733	4.97098	-0.802559	7.12714	7.04189	0
0.2740	6.19162	1.33302	5.60163	7.65653	0
0.2747	7.10267	1.33302	6.51985	7.04189	0
0.2753	5.88203	-1.10764	7.12714	6.13052	0
0.2760	6.80193	-3.54922	6.21378	5.21386	0
0.2767	10.1542	-2.93905	9.87695	5.51588	0
0.2773	11.9852	-2.63397	13.5353	7.95855	0
0.2780	11.0741	-2.02381	11.7085	9.48456	0
0.2787	10.4638	-0.497477	10.1782	7.95855	0
0.2793	12.9051	-0.802559	13.5353	6.73986	0
0.2800	14.736	-2.93905	15.6729	7.34921	0
0.2807	12.2948	-3.8543	15.0608	7.04189	0
0.2813	9.2432	-4.77046	14.4535	7.65653	0
0.2820	8.02256	-4.46538	12.928	10.4012	0
0.2827	5.88203	-1.71872	8.95873	8.87522	0
0.2833	2.52972	-2.02381	5.29556	5.21386	0
0.2840	-0.521865	-4.46538	3.77005	6.43254	0
0.2847	-4.79408	-4.77046	3.16276	9.18254	0
0.2853	-7.84566	-3.54922	1.63725	7.04189	0
0.2860	-5.4044	-1.71872	-1.11255	7.34921	0
0.2867	-0.521865	1.63902	-2.94414	13.1459	0
0.2873	3.14003	1.33302	0.111741	13.7553	0
0.2880	6.49235	-0.802559	3.46398	7.04189	0
0.2887	8.63288	0.417771	2.55061	4.29719	0
0.2893	7.71298	1.33302	4.07612	8.56789	0
0.2900	6.49235	-0.497477	11.7085	10.4012	0
0.2907	8.02256	-1.41272	19.6422	8.87522	0
0.2913	7.71298	-0.497477	24.8308	10.7032	0
0.2920	4.97098	0.112688	29.1013	11.3179	0
0.2927	3.44077	0.112688	29.7134	7.95855	0
0.2933	1.9194	-0.802559	29.4074	8.26587	0
0.2940	-0.221129	-2.63397	28.1879	11.3179	0
0.2947	2.52972	-3.24414	12.928	9.79188	0
0.2953	6.80193	-2.63397	-8.7401	6.13052	0
0.2960	7.41225	-2.93905	-15.7604	6.43254	0
0.2967	5.88203	-3.54922	-12.4033	7.95855	0
0.2973	4.36067	-3.54922	-10.5717	7.95855	0
0.2980	4.6614	-2.63397	-5.68908	7.95855	0
0.2987	5.88203	-1.10764	-3.8575	7.04189	0
0.2993	0.999504	-1.71872	-13.6227	4.29719	0
0.3000	-7.84566	-2.93905	-24.9134	3.38053	0
0.3007	-10.8972	-2.32889	-32.8519	4.29719	0
0.3013	-11.5076	-0.802559	-40.4795	3.07851	0
0.3020	-14.2584	0.417771	-41.0916	0.937859	0
0.3027	-14.5591	1.02794	-33.7653	2.16184	0
0.3033	-17.31	-0.497477	-28.5766	3.38053	0
0.3040	-27.9861	-1.71872	-24.6122	1.24518	0
0.3047	-36.2298	0.112688	-22.1685	0.328515	0
0.3053	-32.5679	1.9441	-23.694	2.46387	0
0.3060	-24.6338	0.112688	-19.7247	2.46387	0
0.3067	-18.5306	-1.71872	-10.2656	1.5525	0
0.3073	-15.1695	-1.10764	-4.77572	0.635836	0
0.3080	-13.3385	-0.802559	1.33118	0.0264932	0
0.3087	-9.67661	-1.71872	8.35144	2.16184	0
0.3093	-4.49334	-2.02381	7.12714	2.46387	0
0.3100	-1.44176	-0.802559	4.3822	-1.19749	0
0.3107	0.389187	0.112688	8.95873	-2.7235	0
0.3113	0.389187	0.722853	6.51985	-1.19749	0
0.3120	-3.27271	1.02794	-3.8575	-3.33284	0
0.3127	-5.71398	-0.497477	-7.21459	-5.46819	0
0.3133	-3.27271	-1.71872	-6.60245	-2.11416	0
0.3140	0.999504	-1.71872	-12.0972	-0.280828	0
0.3147	0.389187	-1.71872	-18.5053	-2.7235	0
0.3153	-2.96313	-1.71872	-22.4746	-2.11416	0
0.3160	-2.66239	-1.41272	-20.3369	-1.19749	0
0.3167	0.698768	-0.802559	-10.2656	-4.24951	0
0.3173	2.22014	0.112688	-2.33199	-6.68688	0
0.3180	4.6614	0.112688	0.412957	-4.85885	0
0.3187	8.3233	-1.71872	7.12714	-4.24951	0
0.3193	5.88203	-3.8543	10.7903	-7.60354	0
0.3200	1.9194	-3.54922	6.21378	-7.60354	0
0.3207	3.14003	-1.41272	6.21378	-4.24951	0
0.3213	4.05109	-0.802559	10.1782	-4.85885	0
0.3220	3.14003	-1.10764	4.99434	-6.07754	0
0.3227	5.5813	-1.71872	-1.41863	-2.41618	0
0.3233	5.88203	-3.24414	0.71903	-2.41618	0
0.3240	2.22014	-4.15938	3.46398	-7.60354	0
0.3247	4.05109	-2.63397	6.21378	-7.30152	0
0.3253	8.63288	-2.02381	11.7085	-3.02552	0
0.3260	9.2432	-4.77046	15.0608	-3.02552	0
0.3267	10.4638	-7.21113	15.3668	-5.16087	0
0.3273	10.4638	-5.07555	13.8413	-6.07754	0
0.3280	6.80193	-2.32889	9.2648	-6.68688	0
0.3287	8.3233	-1.10764	1.93847	-6.68688	0
0.3293	13.8161	-1.10764	-5.07694	-6.38486	0
0.3300	13.2058	-2.02381	-6.60245	-5.16087	0
0.3307	4.97098	-2.63397	0.412957	-3.02552	0
0.3313	-11.2068	-2.63397	5.60163	-3.02552	0
0.3320	-28.2957	-4.15938	2.24454	-4.24951	0
0.3327	-29.5163	-4.46538	-0.80648	-3.02552	0
0.3333	-16.6997	-1.10764	-0.500406	-2.11416	0
0.3340	-7.23534	-0.802559	-1.11255	-2.7235	0
0.3347	-1.44176	-2.32889	1.93847	-3.02552	0
0.3353	4.97098	1.02794	5.29556	-4.55153	0
0.3360	6.19162	3.16443	1.93847	-5.77551	0
0.3367	5.5813	-1.41272	1.63725	-5.46819	0
0.3373	5.88203	-3.54922	5.90771	-5.77551	0
0.3380	2.22014	-0.802559	1.63725	-4.55153	0
0.3387	-2.35281	-0.192394	-8.43403	-2.41618	0
0.3393	-1.44176	-1.10764	-9.04618	-5.46819	0
0.3400	0.999504	-2.32889	-3.24535	-8.21289	0
0.3407	4.05109	-3.8543	-1.41863	-6.07754	0
0.3413	6.19162	-2.63397	-1.71984	-6.68688	0
0.3420	0.698768	0.112688	-1.11255	-9.43687	0
0.3427	-6.93461	-0.497477	-0.194332	-7.30152	0
0.3433	-6.93461	-1.41272	0.111741	-5.77551	0
0.3440	-12.1179	-0.497477	1.0251	-6.9942	0
0.3447	-28.906	0.112688	1.63725	-4.85885	0
0.3453	-37.4504	1.02794	1.63725	-3.33284	0
0.3460	-27.075	1.63902	0.71903	-5.77551	0
0.3467	-12.4275	1.02794	1.93847	-5.46819	0
0.3473	-9.37587	2.55426	3.77005	-3.02552	0
0.3480	-13.3385	4.07968	3.46398	-5.77551	0
0.3487	-14.2584	1.02794	1.93847	-7.91086	0
0.3493	-10.5965	-1.71872	0.412957	-4.24951	0
0.3500	-5.71398	0.722853	-2.94414	-1.49951	0
0.3507	-2.35281	1.63902	-5.68908	-1.49951	0
0.3513	-0.521865	0.722853	-3.55143	-1.19749	0
0.3520	0.0884516	2.85935	0.71903	-2.11416	0
0.3527	1.30908	2.85935	2.24454	-3.33284	0
0.3533	2.52972	-0.802559	2.55061	-1.49951	0
0.3540	2.22014	-0.192394	8.04536	-0.588149	0
0.3547	4.05109	1.9441	15.979	-3.02552	0
0.3553	10.1542	0.112688	21.775	-3.33284	0
0.3560	13.5154	1.02794	27.2697	-2.7235	0
0.3567	11.3749	3.46951	31.8462	-4.24951	0
0.3573	8.93362	2.85935	31.8462	-4.55153	0
0.3580	7.10267	4.38476	29.4074	-2.7235	0
0.3587	3.75035	8.04758	29.7134	-1.80683	0
0.3593	1.9194	6.21617	31.5402	-2.11416	0
0.3600	2.22014	3.46951	29.1013	-3.33284	0
0.3607	4.05109	4.07968	21.4737	-3.94219	0
0.3613	7.71298	1.9441	12.928	-3.33284	0
0.3620	11.0741	-0.192394	6.51985	-3.94219	0
0.3627	10.4638	2.24918	-0.500406	-4.85885	0
0.3633	9.2432	4.99584	-8.12796	-4.24951	0
0.3640	10.1542	4.07968	-11.485	-3.94219	0
0.3647	11.3749	1.33302	-8.12796	-3.63486	0
0.3653	11.6845	-1.10764	-3.55143	-1.19749	0
0.3660	11.0741	0.112688	-8.43403	-2.11416	0
0.3667	9.85351	3.46951	-18.5053	-4.85885	0
0.3673	11.6845	3.77459	-21.2551	-3.02552	0
0.3680	13.5154	1.33302	-20.3369	-0.890171	0
0.3687	10.1542	1.02794	-24.0001	-4.24951	0
0.3693	5.88203	2.85935	-24.0001	-4.85885	0
0.3700	5.88203	3.46951	-15.7604	-0.588149	0
0.3707	7.41225	1.33302	-10.8778	2.16184	0
0.3713	7.10267	0.112688	-13.9288	2.46387	0
0.3720	4.97098	2.24918	-21.8624	2.16184	0
0.3727	3.14003	3.46951	-28.2705	-0.890171	0
0.3733	2.83045	1.33302	-27.3572	-2.41618	0
0.3740	1.30908	1.63902	-23.0818	-0.890171	0
0.3747	-2.66239	3.16443	-21.5563	-1.19749	0
0.3753	-4.79408	0.722853	-20.0308	-2.41618	0
0.3760	-1.7425	-0.802559	-15.1482	-0.280828	0
0.3767	1.60982	2.55426	-11.485	0.635836	0
0.3773	2.83045	2.85935	-8.43403	-0.280828	0
0.3780	3.44077	-0.497477	-3.8575	1.5525	0
0.3787	3.75035	-0.802559	-0.194332	3.68785	0
0.3793	2.22014	-0.497477	2.55061	0.635836	0
0.3800	1.30908	-2.63397	5.29556	-0.280828	0
0.3807	1.30908	-2.63397	7.12714	1.5525	0
0.3813	-0.521865	-0.802559	2.55061	-0.280828	0
0.3820	-1.7425	-1.10764	-5.38301	-1.19749	0
0.3827	-1.13218	-0.192394	-12.4033	2.77119	0
0.3833	-3.27271	1.02794	-15.7604	2.46387	0
0.3840	-8.15524	-1.41272	-15.1482	-1.19749	0
0.3847	-8.76556	-2.93905	-13.0154	0.328515	0
0.3853	-10.5965	-2.63397	-13.6227	4.29719	0
0.3860	-18.221	-3.54922	-13.0154	4.29719	0
0.3867	-19.7513	-3.54922	-5.99516	3.68785	0
0.3873	-10.8972	-3.8543	1.93847	3.38053	0
0.3880	-4.18376	-5.07555	4.07612	2.46387	0
0.3887	-3.88303	-4.77046	6.51985	3.98987	0
0.3893	-1.7425	-4.46538	13.5353	5.8232	0
0.3900	0.999504	-6.29588	15.0608	4.29719	0
0.3907	0.0884516	-7.21113	8.95873	4.29719	0
0.3913	0.389187	-4.77046	6.21378	6.73986	0
0.3920	4.6614	-2.32889	4.68827	7.04189	0
0.3927	5.88203	-1.10764	-3.8575	5.8232	0
0.3933	3.44077	-2.32889	-14.2349	6.13052	0
0.3940	6.80193	-2.63397	-18.5053	7.65653	0
0.3947	11.3749	-1.71872	-20.0308	8.56789	0
0.3953	9.2432	-2.02381	-19.7247	7.95855	0
0.3960	6.80193	-3.54922	-13.6227	6.43254	0
0.3967	8.63288	-3.24414	-2.94414	5.51588	0
0.3973	5.88203	-2.63397	7.43322	5.8232	0
0.3980	1.30908	-2.93905	14.1474	7.04189	0
0.3987	2.52972	-1.71872	15.3668	8.26587	0
0.3993	2.83045	-2.02381	14.7596	7.34921	0
0.4000	-2.35281	-4.46538	14.7596	4.29719	0
0.4007	-6.32429	-4.15938	15.3668	3.38053	0
0.4013	-6.93461	-2.63397	16.8923	3.68785	0
0.4020	-8.45598	-3.54922	16.8923	2.16184	0
0.4027	-9.67661	-4.46538	15.3668	1.5525	0
0.4033	-7.84566	-2.32889	17.5045	3.98987	0
0.4040	-5.10366	0.112688	20.5555	5.21386	0
0.4047	-3.27271	-0.802559	17.8106	5.51588	0
0.4053	-4.18376	-2.63397	14.7596	5.8232	0
0.4060	-6.62503	-2.32889	18.7239	4.90654	0
0.4067	-8.76556	-1.71872	20.8616	4.90654	0
0.4073	-9.98619	-2.32889	9.87695	6.13052	0
0.4080	-7.84566	-1.71872	-5.38301	4.29719	0
0.4087	-3.27271	0.417771	-10.2656	3.38053	0
0.4093	-3.27271	-0.802559	-9.95954	4.29719	0
0.4100	-6.01471	-3.24414	-14.8421	3.98987	0
0.4107	-6.62503	-2.02381	-18.8114	4.29719	0
0.4113	-6.01471	-1.10764	-13.9288	5.8232	0
0.4120	-5.10366	-1.71872	-10.2656	4.29719	0
0.4127	-4.49334	-1.71872	-11.1838	3.98987	0
0.4133	-6.01471	-2.63397	-8.43403	5.21386	0
0.4140	-6.01471	-2.32889	-4.16357	2.46387	0
0.4147	-3.27271	-0.802559	-4.16357	-0.588149	0
0.4153	-2.35281	-0.802559	-3.8575	1.85452	0
0.4160	-3.27271	-1.71872	-0.194332	3.68785	0
0.4167	-0.221129	-0.192394	2.55061	2.16184	0
0.4173	2.22014	-1.10764	5.29556	2.77119	0
0.4180	1.60982	-3.24414	9.57087	3.98987	0
0.4187	2.22014	-0.497477	9.87695	3.38053	0
0.4193	3.75035	1.63902	2.85669	4.60451	0
0.4200	3.14003	-0.802559	-1.41863	3.68785	0
0.4207	3.44077	-0.802559	3.77005	0.635836	0
0.4213	7.10267	1.63902	10.7903	1.24518	0
0.4220	11.6845	0.417771	10.1782	3.07851	0
0.4227	13.8161	-0.802559	4.68827	1.24518	0
0.4233	16.567	1.02794	-2.02592	1.5525	0
0.4240	23.2805	1.63902	-10.8778	3.38053	0
0.4247	28.163	0.722853	-17.2859	0.635836	0
0.4253	28.4726	1.02794	-13.9288	-0.280828	0
0.4260	28.4726	0.722853	-4.46965	2.16184	0
0.4267	28.7733	-0.497477	3.46398	1.5525	0
0.4273	27.8623	-2.02381	6.51985	-0.890171	0
0.4280	26.3321	-2.93905	5.29556	1.24518	0
0.4287	22.9797	-1.71872	5.29556	2.46387	0
0.4293	17.1773	0.722853	5.29556	1.24518	0
0.4300	12.9051	0.722853	0.71903	0.937859	0
0.4307	7.71298	0.417771	-5.68908	1.5525	0
0.4313	-3.88303	1.9441	-6.30123	0.635836	0
0.4320	-15.1695	2.85935	-5.68908	-0.890171	0
0.4327	-13.6481	2.24918	-5.38301	-2.11416	0
0.4333	-3.57345	2.24918	0.71903	-1.80683	0
0.4340	-6.93461	1.9441	4.99434	0.328515	0
0.4347	-30.7369	-0.802559	2.55061	0.635836	0
0.4353	-48.1265	-1.41272	1.63725	-1.19749	0
0.4360	-44.4646	1.9441	2.55061	-0.588149	0
0.4367	-34.3988	2.85935	-1.11255	0.635836	0
0.4373	-30.7369	0.112688	-3.8575	-1.19749	0
0.4380	-30.7369	-1.10764	-4.46965	-1.80683	0
0.4387	-35.9202	-0.192394	-7.82674	-0.588149	0
0.4393	-39.2814	0.112688	-7.52067	-2.11416	0
0.4400	-32.2583	0.112688	-0.194332	-2.7235	0
0.4407	-24.0235	1.02794	3.16276	-1.19749	0
0.4413	-22.4933	1.63902	3.46398	-3.02552	0
0.4420	-20.9719	1.9441	8.95873	-5.77551	0
0.4427	-19.4417	1.63902	12.928	-3.33284	0
0.4433	-19.7513	1.63902	8.95873	-3.94219	0
0.4440	-16.0894	2.85935	5.29556	-8.21289	0
0.4447	-10.2869	2.24918	3.46398	-5.46819	0
0.4453	-6.93461	1.33302	-0.80648	-0.588149	0
0.4460	-3.27271	1.33302	-3.8575	-3.63486	0
0.4467	0.389187	-0.497477	-1.71984	-6.38486	0
0.4473	0.698768	-1.71872	0.111741	-3.33284	0
0.4480	2.52972	-0.192394	0.71903	-3.02552	0
0.4487	6.80193	0.112688	6.21378	-3.94219	0
0.4493	9.54393	-1.71872	13.234	0.0264932	0
0.4500	10.4638	-2.02381	15.6729	3.38053	0
0.4507	10.7646	-1.10764	16.5911	1.5525	0
0.4513	9.2432	-0.802559	15.3668	-0.588149	0
0.4520	8.93362	0.112688	0.71903	-1.49951	0
0.4527	10.4638	0.417771	-17.898	-2.7235	0
0.4533	10.4638	0.417771	-23.0818	-1.80683	0
0.4540	9.2432	1.02794	-20.3369	0.635836	0
0.4547	10.1542	1.63902	-22.7806	0.0264932	0
0.4553	11.3749	2.85935	-21.2551	-2.11416	0
0.4560	8.93362	4.69076	-13.3166	-4.24951	0
0.4567	3.75035	2.85935	-8.7401	-5.77551	0
0.4573	0.0884516	0.112688	-6.60245	-5.46819	0
0.4580	2.52972	1.02794	-0.194332	-3.02552	0
0.4587	9.54393	1.9441	5.29556	-2.7235	0
0.4593	11.6845	1.02794	7.12714	-3.02552	0
0.4600	6.80193	1.9441	7.43322	-0.588149	0
0.4607	2.52972	2.55426	4.99434	0.0264932	0
0.4613	-0.221129	-0.802559	0.71903	-3.02552	0
0.4620	-12.4275	-0.802559	0.412957	-3.02552	0
0.4627	-29.817	1.9441	1.93847	-0.280828	0
0.4633	-31.648	0.417771	2.55061	-1.49951	0
0.4640	-18.8314	-0.192394	4.3822	-1.80683	0
0.4647	-9.37587	1.9441	5.90771	0.328515	0
0.4653	-6.01471	0.417771	3.46398	-1.80683	0
0.4660	-0.221129	-0.497477	3.77005	-3.94219	0
0.4667	6.19162	3.16443	8.95873	-1.19749	0
0.4673	8.02256	3.16443	8.35144	-1.80683	0
0.4680	5.88203	-0.802559	0.111741	-7.30152	0
0.4687	3.75035	-1.71872	-5.68908	-8.21289	0
0.4693	3.14003	0.112688	-7.82674	-3.33284	0
0.4700	2.22014	0.112688	-7.82674	0.635836	0
0.4707	0.389187	0.112688	-5.68908	-0.588149	0
0.4713	1.30908	-0.802559	-8.43403	-3.33284	0
0.4720	2.52972	-2.02381	-18.8114	-4.55153	0
0.4727	0.698768	0.112688	-27.3572	-5.16087	0
0.4733	-1.44176	1.33302	-25.8316	-5.77551	0
0.4740	-2.66239	-0.192394	-17.898	-2.41618	0
0.4747	-2.96313	-0.802559	-11.1838	-1.19749	0
0.4753	0.389187	-0.802559	-10.8778	-5.77551	0
0.4760	5.88203	-1.41272	-13.0154	-6.68688	0
0.4767	7.41225	-1.71872	-10.8778	-3.02552	0
0.4773	6.49235	-0.802559	-7.52067	-3.94219	0
0.4780	6.49235	1.9441	-6.90852	-4.24951	0
0.4787	6.19162	6.52125	-4.46965	-1.19749	0
0.4793	4.05109	5.30092	-2.33199	-2.7235	0
0.4800	1.60982	0.112688	-2.02592	-5.46819	0
0.4807	2.52972	1.02794	1.63725	-3.02552	0
0.4813	5.88203	4.07968	6.21378	-2.11416	0
0.4820	7.71298	1.9441	9.87695	-5.16087	0
0.4827	10.1542	0.112688	14.7596	-4.85885	0
0.4833	10.4638	2.85935	14.4535	-2.41618	0
0.4840	5.88203	2.85935	6.82107	-2.11416	0
0.4847	4.05109	0.722853	4.3822	-2.11416	0
0.4853	6.80193	0.722853	6.82107	-0.890171	0
0.4860	6.19162	2.55426	6.21378	-1.19749	0
0.4867	2.83045	3.77459	4.07612	-2.41618	0
0.4873	2.52972	3.16443	2.55061	-4.85885	0
0.4880	4.36067	0.417771	1.0251	-5.46819	0
0.4887	6.19162	-2.32889	2.55061	-2.7235	0
0.4893	6.49235	-2.63397	7.12714	-0.588149	0
0.4900	4.97098	-1.71872	11.4025	-2.11416	0
0.4907	5.88203	-0.497477	13.8413	-3.33284	0
0.4913	8.02256	0.417771	13.5353	-2.41618	0
0.4920	7.41225	-1.71872	10.7903	-3.02552	0
0.4927	7.71298	-5.9908	13.5353	-3.94219	0
0.4933	11.0741	-6.29588	21.775	-1.19749	0
0.4940	12.2948	-3.54922	28.1879	1.5525	0
0.4947	10.4638	-2.32889	30.0147	-2.11416	0
0.4953	7.10267	-2.63397	28.7952	-4.24951	0
0.4960	3.44077	-2.63397	25.4381	-0.280828	0
0.4967	1.30908	-3.8543	13.8413	0.328515	0
0.4973	1.30908	-5.07555	-4.77572	-3.94219	0
0.4980	0.999504	-3.8543	-17.5919	-3.33284	0
0.4987	0.389187	-2.93905	-21.2551	-1.19749	0
0.4993	-1.13218	-3.24414	-24.0001	-2.7235	0
0.5000	-3.27271	-2.32889	-24.0001	-1.49951	0
0.5007	-5.71398	-0.802559	-20.643	0.635836	0
0.5013	-8.76556	-1.41272	-26.4389	-2.41618	0
0.5020	-10.2869	-1.71872	-36.2041	-3.63486	0
0.5027	-8.76556	1.33302	-33.1531	-0.280828	0
0.5033	-8.15524	3.16443	-23.0818	-2.11416	0
0.5040	-7.84566	-0.497477	-16.9798	-5.77551	0
0.5047	-4.79408	-3.54922	-9.35225	-3.63486	0
0.5053	-5.71398	-1.71872	-3.24535	0.0264932	0
0.5060	-10.5965	-0.497477	-2.02592	0.328515	0
0.5067	-8.76556	-0.802559	1.93847	0.0264932	0
0.5073	-2.35281	-0.802559	2.55061	0.328515	0
0.5080	0.0884516	-0.802559	-10.2656	0.635836	0
0.5087	0.999504	-1.41272	-18.5053	1.85452	0
0.5093	3.14003	0.112688	-13.0154	2.16184	0
0.5100	4.36067	-0.192394	-8.7401	2.46387	0
0.5107	7.10267	-1.71872	-5.07694	5.21386	0
0.5113	11.0741	0.417771	3.46398	6.73986	0
0.5120	14.1257	1.63902	9.2648	4.60451	0
0.5127	16.8766	-2.32889	11.4025	3.38053	0
0.5133	19.0083	-2.93905	14.4535	4.60451	0
0.5140	20.5385	0.722853	17.8106	4.60451	0
0.5147	22.6702	1.02794	19.03	1.85452	0
0.5153	20.8392	-0.802559	15.979	0.937859	0
0.5160	15.0368	-1.10764	10.1782	2.46387	0
0.5167	13.2058	-1.71872	10.1782	3.07851	0
0.5173	18.0972	-0.192394	12.3158	3.38053	0
0.5180	24.5011	1.9441	6.51985	5.8232	0
0.5187	26.6416	-1.10764	0.71903	5.21386	0
0.5193	19.6186	-4.46538	2.55061	2.46387	0
0.5200	7.10267	-2.02381	-0.194332	2.46387	0
0.5207	0.0884516	-0.497477	-11.1838	3.38053	0
0.5213	-1.7425	-0.802559	-16.3677	1.85452	0
0.5220	-5.10366	0.112688	-13.0154	2.46387	0
0.5227	-8.15524	-0.802559	-10.2656	5.21386	0
0.5233	-8.76556	-2.63397	-9.35225	5.21386	0
0.5240	-7.23534	-0.802559	-5.68908	4.60451	0
0.5247	-6.01471	0.112688	-1.11255	5.51588	0
0.5253	-6.93461	-2.63397	-2.02592	4.60451	0
0.5260	-13.3385	-2.63397	-4.77572	4.29719	0
0.5267	-28.2957	0.112688	-4.77572	7.65653	0
0.5273	-52.3988	1.63902	-7.21459	7.95855	0
0.5280	-71.9377	0.112688	-12.0972	3.68785	0
0.5287	-68.8861	-1.41272	-10.5717	3.68785	0
0.5293	-47.2155	-1.71872	-2.63806	7.95855	0
0.5300	-28.906	-0.802559	3.77005	7.34921	0
0.5307	-21.8829	-0.192394	7.43322	5.21386	0
0.5313	-17.9203	0.112688	8.95873	5.21386	0
0.5320	-14.2584	0.417771	9.87695	7.04189	0
0.5327	-12.4275	-0.802559	10.7903	9.48456	0
0.5333	-12.4275	-2.63397	11.0964	10.4012	0
0.5340	-12.1179	-3.54922	8.35144	7.65653	0
0.5347	-11.5076	-2.63397	5.60163	6.13052	0
0.5353	-9.06629	-0.802559	3.16276	7.95855	0
0.5360	-4.79408	-0.192394	1.63725	7.65653	0
0.5367	-1.7425	-0.802559	2.55061	6.13052	0
0.5373	-1.13218	-0.497477	4.99434	7.95855	0
0.5380	-0.521865	0.112688	7.43322	8.87522	0
0.5387	0.389187	1.63902	8.65265	5.21386	0
0.5393	0.698768	3.77459	5.29556	3.98987	0
0.5400	1.60982	3.77459	0.71903	6.13052	0
0.5407	3.14003	1.9441	0.71903	6.43254	0
0.5413	4.05109	1.9441	4.3822	4.90654	0
0.5420	5.27172	2.55426	6.51985	6.13052	0
0.5427	5.88203	1.02794	6.51985	7.34921	0
0.5433	5.88203	-0.192394	5.29556	5.8232	0
0.5440	4.97098	1.02794	3.46398	5.51588	0
0.5447	5.88203	1.33302	0.71903	7.04189	0
0.5453	9.54393	-2.02381	-1.71984	7.04189	0
0.5460	11.3749	-3.8543	2.55061	4.90654	0
0.5467	7.71298	-1.71872	10.7903	4.29719	0
0.5473	5.88203	-0.802559	13.234	3.68785	0
0.5480	9.2432	-0.497477	8.95873	4.29719	0
0.5487	9.54393	1.9441	8.95873	5.21386	0
0.5493	7.10267	1.63902	16.2851	3.98987	0
0.5500	8.93362	-0.192394	21.775	3.38053	0
0.5507	9.85351	2.55426	20.8616	4.90654	0
0.5513	5.5813	4.07968	20.8616	4.90654	0
0.5520	1.9194	-0.192394	17.5045	3.98987	0
0.5527	-1.13218	-2.63397	6.21378	3.07851	0
0.5533	-5.10366	-1.41272	0.412957	1.5525	0
0.5540	-6.01471	-1.71872	3.46398	3.07851	0
0.5547	-3.27271	-0.802559	2.85669	5.8232	0
0.5553	-2.35281	0.722853	2.24454	3.68785	0
0.5560	-0.831445	-0.802559	4.99434	0.635836	0
0.5567	0.698768	-2.32889	-6.60245	2.16184	0
0.5573	2.22014	-0.802559	-28.5766	3.07851	0
0.5580	4.36067	0.112688	-33.4592	1.5525	0
0.5587	4.97098	0.112688	-22.1685	1.5525	0
0.5593	1.60982	0.722853	-13.9288	1.24518	0
0.5600	0.698768	-0.192394	-10.2656	-0.588149	0
0.5607	4.6614	0.417771	-6.30123	-1.80683	0
0.5613	5.27172	2.24918	-6.30123	-3.94219	0
0.5620	3.44077	2.85935	-9.95954	-5.16087	0
0.5627	4.97098	3.77459	-13.6227	-3.02552	0
0.5633	5.88203	3.77459	-14.5409	-2.7235	0
0.5640	4.6614	0.722853	-11.7911	-4.85885	0
0.5647	3.75035	-0.497477	-7.82674	-3.33284	0
0.5653	3.14003	0.417771	-5.68908	-0.890171	0
0.5660	3.14003	-0.192394	-4.46965	-2.41618	0
0.5667	4.6614	0.112688	-2.33199	-3.94219	0
0.5673	4.97098	1.02794	-0.194332	-3.33284	0
0.5680	2.52972	-1.71872	-0.80648	-4.85885	0
0.5687	3.14003	-2.32889	-2.02592	-5.46819	0
0.5693	5.88203	0.417771	-1.11255	-3.33284	0
0.5700	7.10267	-0.802559	1.0251	-3.33284	0
0.5707	6.19162	-3.54922	2.85669	-3.63486	0
0.5713	5.88203	-1.71872	5.29556	-1.80683	0
0.5720	8.63288	1.63902	7.43322	-2.11416	0
0.5727	10.1542	1.9441	11.0964	-4.24951	0
0.5733	8.02256	0.417771	15.3668	-3.94219	0
0.5740	8.3233	-0.497477	17.1984	-1.49951	0
0.5747	11.9852	1.33302	15.979	-1.19749	0
0.5753	8.3233	2.85935	9.57087	-2.11416	0
0.5760	-0.831445	1.02794	-4.77572	-4.24951	0
0.5767	-5.4044	-0.192394	-17.5919	-6.68688	0
0.5773	-6.32429	-0.497477	-21.2551	-5.46819	0
0.5780	-9.37587	-1.71872	-19.1175	-1.19749	0
0.5787	-12.7282	-3.24414	-18.1992	0.328515	0
0.5793	-14.5591	-2.63397	-21.8624	-3.63486	0
0.5800	-12.7282	-2.32889	-26.1377	-6.9942	0
0.5807	-7.84566	-2.02381	-25.8316	-6.68688	0
0.5813	-5.10366	-0.497477	-24.0001	-6.68688	0
0.5820	-3.88303	0.112688	-26.4389	-8.21289	0
0.5827	-2.05208	-2.02381	-27.6632	-7.30152	0
0.5833	-1.13218	-1.71872	-24.6122	-6.38486	0
0.5840	2.52972	1.9441	-18.1992	-6.68688	0
0.5847	8.63288	2.85935	-9.04618	-4.85885	0
0.5853	9.85351	-0.192394	-2.02592	-3.02552	0
0.5860	4.97098	-2.63397	0.412957	-5.16087	0
0.5867	-3.88303	-0.802559	1.33118	-5.77551	0
0.5873	-13.6481	2.85935	-1.11255	-4.55153	0
0.5880	-15.1695	1.9441	-5.38301	-5.77551	0
0.5887	-8.76556	-2.93905	-2.02592	-7.30152	0
0.5893	-4.79408	-5.07555	5.29556	-4.85885	0
0.5900	-2.35281	-2.93905	10.1782	-3.94219	0
0.5907	0.389187	-2.32889	14.7596	-6.68688	0
0.5913	-2.35281	-3.24414	18.7239	-6.9942	0
0.5920	-8.15524	-2.93905	20.5555	-3.94219	0
0.5927	-10.2869	-2.93905	23.3005	-4.24951	0
0.5933	-12.1179	-4.15938	25.4381	-5.46819	0
0.5940	-12.1179	-2.63397	24.8308	-2.11416	0
0.5947	-6.93461	-0.497477	21.775	-0.890171	0
0.5953	-5.4044	-1.10764	16.2851	-4.85885	0
0.5960	-8.45598	-3.54922	12.0097	-5.16087	0
0.5967	-8.76556	-2.32889	8.04536	-1.19749	0
0.5973	-10.8972	-1.10764	0.71903	-2.41618	0
0.5980	-14.2584	-2.63397	-1.71984	-6.38486	0
0.5987	-13.6481	-2.02381	0.111741	-6.38486	0
0.5993	-13.9488	0.417771	-11.1838	-6.07754	0
0.6000	-16.0894	-1.10764	-26.745	-7.60354	0
0.6007	-13.3385	-4.15938	-24.3061	-8.21289	0
0.6013	-7.84566	-3.54922	-18.5053	-8.52021	0
0.6020	-6.62503	-1.71872	-26.1377	-6.68688	0
0.6027	-4.79408	-1.41272	-33.4592	-4.55153	0
0.6033	-2.05208	-2.32889	-31.0203	-6.38486	0
0.6040	-0.521865	-3.24414	-26.4389	-7.60354	0
0.6047	1.9194	-2.32889	-21.2551	-3.94219	0
0.6053	4.05109	-1.71872	-16.3677	-3.02552	0
0.6060	4.36067	-2.02381	-15.7604	-6.68688	0
0.6067	4.97098	-1.71872	-16.9798	-5.77551	0
0.6073	3.14003	-0.802559	-14.8421	-2.41618	0
0.6080	-1.13218	-1.71872	-8.43403	-4.24951	0
0.6087	-3.88303	-1.41272	-2.33199	-5.77551	0
0.6093	-4.79408	-1.71872	-1.71984	-3.94219	0
0.6100	-6.01471	-3.54922	-1.11255	-1.80683	0
0.6107	-6.01471	-3.54922	1.63725	-0.280828	0
0.6113	-6.01471	-0.802559	2.55061	1.5525	0
0.6120	-5.10366	-0.192394	3.46398	-0.280828	0
0.6127	-0.521865	-2.63397	7.73929	-2.11416	0
0.6133	4.36067	-3.54922	8.04536	-1.19749	0
0.6140	5.88203	-3.54922	6.21378	-1.19749	0
0.6147	5.27172	-2.63397	5.29556	-1.49951	0
0.6153	4.36067	-0.802559	1.0251	-0.588149	0
0.6160	4.97098	-0.802559	-3.55143	0.328515	0
0.6167	7.41225	-2.93905	-3.8575	-1.19749	0
0.6173	7.71298	-3.24414	-2.94414	-3.02552	0
0.6180	5.88203	-1.71872	0.71903	-1.49951	0
0.6187	3.44077	-1.10764	8.35144	0.0264932	0
0.6193	2.83045	-1.41272	8.35144	-0.890171	0
0.6200	3.75035	-1.41272	4.68827	-1.19749	0
0.6207	1.60982	-2.32889	6.51985	-0.280828	0
0.6213	0.389187	-2.02381	6.21378	-0.588149	0
0.6220	5.88203	0.417771	2.55061	0.328515	0
0.6227	4.05109	1.63902	4.3822	2.77119	0
0.6233	-10.2869	1.02794	5.60163	0.937859	0
0.6240	-13.9488	1.02794	4.07612	-3.33284	0
0.6247	-1.13218	1.02794	7.43322	-3.02552	0
0.6253	4.6614	-0.497477	13.8413	-1.19749	0
0.6260	0.389187	-0.192394	17.8106	-1.19749	0
0.6267	-0.831445	0.722853	17.8106	-0.280828	0
0.6273	2.52972	-0.497477	14.7596	0.635836	0
0.6280	7.41225	-1.71872	14.4535	0.328515	0
0.6287	11.3749	-2.32889	16.8923	0.937859	0
0.6293	11.3749	-2.93905	16.2851	0.0264932	0
0.6300	11.9852	-0.802559	15.0608	-1.49951	0
0.6307	15.3464	1.9441	15.0608	0.635836	0
0.6313	15.0368	0.112688	11.4025	5.51588	0
0.6320	12.2948	-2.93905	8.04536	6.13052	0
0.6327	12.2948	-1.71872	8.95873	3.38053	0
0.6333	12.9051	0.112688	9.57087	3.38053	0
0.6340	14.1257	-1.10764	9.87695	4.60451	0
0.6347	16.2574	-0.497477	10.7903	2.77119	0
0.6353	15.6471	1.9441	6.21378	0.635836	0
0.6360	16.8766	1.33302	0.71903	1.85452	0
0.6367	23.2805	-0.497477	4.99434	0.937859	0
0.6373	23.8908	-0.802559	9.2648	-1.80683	0
0.6380	19.3178	-3.54922	4.07612	-0.280828	0
0.6387	18.3979	-6.60096	-0.194332	1.5525	0
0.6393	15.9567	-4.77046	-0.80648	0.635836	0
0.6400	9.85351	-2.93905	-5.68908	-0.280828	0
0.6407	8.3233	-3.54922	-9.35225	-2.11416	0
0.6413	5.88203	-2.02381	-5.99516	-4.55153	0
0.6420	-2.05208	-0.802559	-5.38301	-3.33284	0
0.6427	-9.67661	-3.8543	-9.35225	-2.11416	0
0.6433	-20.6623	-6.29588	-8.7401	-4.24951	0
0.6440	-34.0893	-4.15938	-5.07694	-5.46819	0
0.6447	-35.3099	-2.63397	-7.82674	-2.7235	0
0.6453	-24.0235	-5.68571	-15.7604	0.0264932	0
0.6460	-15.1695	-5.9908	-21.8624	0.0264932	0
0.6467	-12.4275	-0.192394	-23.0818	-1.19749	0
0.6473	-9.98619	1.02794	-20.3369	-2.11416	0
0.6480	-8.76556	-4.77046	-17.5919	-4.24951	0
0.6487	-6.93461	-5.38063	-17.5919	-6.68688	0
0.6493	-3.88303	-0.192394	-18.5053	-4.55153	0
0.6500	0.389187	-0.802559	-17.5919	-1.19749	0
0.6507	4.6614	-4.46538	-12.4033	-1.19749	0
0.6513	6.80193	-3.8543	-3.8575	-0.280828	0
0.6520	6.80193	-2.63397	3.46398	2.16184	0
0.6527	8.63288	-1.10764	8.35144	0.635836	0
0.6533	10.4638	-0.802559	11.4025	-0.588149	0
0.6540	10.4638	-4.46538	10.7903	1.24518	0
0.6547	8.93362	-6.29588	7.12714	0.0264932	0
0.6553	8.63288	-1.71872	2.55061	-2.7235	0
0.6560	7.10267	-0.802559	0.71903	-1.49951	0
0.6567	1.60982	-2.93905	2.24454	-0.280828	0
0.6573	-6.93461	-3.54922	4.3822	-1.80683	0
0.6580	-12.1179	-2.32889	4.99434	-0.280828	0
0.6587	-10.5965	-0.802559	4.68827	1.85452	0
0.6593	-7.84566	0.112688	5.29556	-0.280828	0
0.6600	-6.01471	-0.192394	8.04536	-4.55153	0
0.6607	-2.35281	-1.10764	11.0964	-6.07754	0
0.6613	-0.521865	-1.71872	10.7903	-5.46819	0
0.6620	-3.88303	-1.71872	9.2648	-4.85885	0
0.6627	-7.23534	0.722853	9.2648	-5.16087	0
0.6633	-8.15524	1.02794	6.21378	-3.94219	0
0.6640	-7.54493	-0.802559	-1.71984	-2.11416	0
0.6647	-7.23534	-0.802559	-4.77572	-1.49951	0
0.6653	-10.5965	-1.71872	-0.194332	-1.80683	0
0.6660	-15.1695	-3.8543	2.55061	-2.41618	0
0.6667	-17.0004	-2.93905	0.412957	-3.63486	0
0.6673	-20.9719	-0.497477	-1.41863	-4.55153	0
0.6680	-30.1266	-0.802559	-0.500406	-4.85885	0
0.6687	-36.2298	-1.41272	2.55061	-3.33284	0
0.6693	-34.3988	-2.02381	4.99434	-0.588149	0
0.6700	-27.3758	-0.802559	4.3822	0.0264932	0
0.6707	-19.1409	2.85935	2.24454	0.328515	0
0.6713	-16.0894	3.77459	4.3822	1.24518	0
0.6720	-16.0894	0.112688	6.82107	-1.19749	0
0.6727	-12.4275	-0.192394	5.29556	-4.24951	0
0.6733	-9.06629	1.33302	5.29556	-3.02552	0
0.6740	-9.06629	0.112688	10.4842	-1.19749	0
0.6747	-7.84566	-0.802559	12.6219	-4.85885	0
0.6753	-4.79408	0.112688	8.95873	-4.85885	0
0.6760	-1.44176	0.417771	5.29556	-0.280828	0
0.6767	1.9194	-1.10764	-0.194332	-0.280828	0
0.6773	2.52972	-2.63397	-7.52067	-3.94219	0
0.6780	2.22014	-2.02381	-8.43403	-1.80683	0
0.6787	1.9194	0.417771	-3.55143	1.5525	0
0.6793	-1.7425	0.722853	-2.33199	0.328515	0
0.6800	-6.01471	0.112688	-3.8575	-1.19749	0
0.6807	-9.37587	0.112688	-5.07694	-1.19749	0
0.6813	-14.2584	-0.802559	-9.35225	-2.7235	0
0.6820	-16.3901	0.112688	-9.35225	-2.11416	0
0.6827	-15.7798	3.77459	-2.33199	1.5525	0
0.6833	-18.221	4.07968	-2.02592	1.5525	0
0.6840	-17.0004	1.02794	-9.35225	-2.11416	0
0.6847	-9.37587	0.417771	-9.35225	-2.11416	0
0.6853	-8.15524	1.02794	-6.60245	0.635836	0
0.6860	-12.7282	1.02794	-6.90852	2.46387	0
0.6867	-9.98619	2.55426	-5.68908	3.38053	0
0.6873	-4.79408	3.77459	-2.94414	2.46387	0
0.6880	-4.49334	2.85935	-2.02592	-0.890171	0
0.6887	-3.27271	1.9441	4.3822	1.24518	0
0.6893	0.999504	1.9441	10.1782	6.73986	0
0.6900	4.6614	2.55426	8.65265	6.43254	0
0.6907	7.10267	2.55426	8.04536	3.98987	0
0.6913	6.19162	1.02794	7.12714	6.13052	0
0.6920	3.44077	0.112688	-4.77572	7.04189	0
0.6927	4.97098	1.02794	-16.3677	5.51588	0
0.6933	6.80193	1.02794	-15.7604	5.21386	0
0.6940	5.88203	-0.497477	-12.0972	5.51588	0
0.6947	7.71298	-0.192394	-8.7401	6.13052	0
0.6953	8.93362	0.722853	-2.94414	7.04189	0
0.6960	6.49235	0.417771	-1.11255	4.60451	0
0.6967	6.80193	-0.192394	-2.94414	0.937859	0
0.6973	10.7646	-0.497477	-1.11255	1.85452	0
0.6980	11.9852	-0.802559	1.63725	5.21386	0
0.6987	11.9852	-0.497477	1.63725	5.8232	0
0.6993	15.9567	0.112688	2.55061	3.38053	0
0.7000	18.7075	-2.02381	5.29556	2.77119	0
0.7007	16.8766	-3.8543	7.12714	4.29719	0
0.7013	14.1257	-2.63397	8.95873	3.68785	0
0.7020	14.736	-1.10764	10.7903	2.16184	0
0.7027	17.1773	-2.32889	5.60163	2.46387	0
0.7033	15.9567	-3.24414	-7.52067	2.46387	0
0.7040	12.2948	-2.32889	-13.6227	1.24518	0
0.7047	13.8161	-2.32889	-7.52067	2.16184	0
0.7053	17.1773	-3.8543	-2.63806	3.38053	0
0.7060	15.6471	-3.8543	-3.24535	2.46387	0
0.7067	12.9051	-1.10764	-2.33199	3.98987	0
0.7073	10.4638	-0.192394	1.93847	5.21386	0
0.7080	7.71298	-2.93905	5.29556	2.77119	0
0.7087	11.3749	-3.54922	6.82107	0.635836	0
0.7093	19.6186	-0.802559	4.3822	3.07851	0
0.7100	18.7075	-1.71872	-2.02592	5.21386	0
0.7107	9.54393	-4.77046	-3.8575	5.51588	0
0.7113	4.05109	-4.46538	0.71903	4.90654	0
0.7120	0.698768	-2.32889	4.07612	3.98987	0
0.7127	-2.96313	-0.192394	4.3822	4.60451	0
0.7133	-4.49334	1.02794	4.3822	6.43254	0
0.7140	-5.10366	-0.802559	2.55061	6.13052	0
0.7147	-6.32429	-4.15938	-0.194332	4.29719	0
0.7153	-10.5965	-5.07555	-1.71984	3.07851	0
0.7160	-18.5306	-4.46538	-2.63806	2.77119	0
0.7167	-22.1925	-4.46538	-4.16357	2.46387	0
0.7173	-18.5306	-3.8543	-5.68908	3.38053	0
0.7180	-19.4417	-0.802559	-4.16357	4.29719	0
0.7187	-25.8544	2.85935	3.16276	6.13052	0
0.7193	-24.3242	3.77459	6.82107	4.29719	0
0.7200	-14.5591	1.63902	0.412957	-1.19749	0
0.7207	-6.62503	1.02794	-3.8575	-3.33284	0
0.7213	-1.44176	1.63902	-1.71984	-0.280828	0
0.7220	4.6614	0.417771	-2.94414	1.85452	0
0.7227	8.93362	-1.10764	-4.16357	3.38053	0
0.7233	9.54393	0.417771	3.46398	4.60451	0
0.7240	11.6845	1.9441	11.4025	2.77119	0
0.7247	15.9567	0.112688	11.4025	2.16184	0
0.7253	15.3464	-0.802559	9.87695	4.29719	0
0.7260	11.9852	1.02794	8.65265	3.07851	0
0.7267	12.2948	1.9441	6.21378	-1.19749	0
0.7273	12.5955	2.55426	4.3822	-0.890171	0
0.7280	8.3233	1.9441	1.63725	2.16184	0
0.7287	3.14003	1.02794	-3.55143	2.46387	0
0.7293	0.389187	0.112688	-7.52067	2.46387	0
0.7300	-1.13218	0.112688	-7.52067	3.07851	0
0.7307	-1.13218	1.9441	-5.99516	2.16184	0
0.7313	2.22014	4.07968	-6.60245	1.5525	0
0.7320	4.97098	3.46951	-6.60245	1.5525	0
0.7327	0.999504	1.02794	-2.33199	1.5525	0
0.7333	-6.01471	0.112688	1.63725	1.5525	0
0.7340	-4.79408	0.417771	-1.11255	2.16184	0
0.7347	3.14003	1.02794	-6.60245	0.635836	0
0.7353	6.80193	1.02794	-9.35225	-0.280828	0
0.7360	6.49235	2.85935	-12.0972	2.46387	0
0.7367	6.19162	3.46951	-13.9288	2.77119	0
0.7373	6.19162	1.9441	-12.4033	-0.280828	0
0.7380	5.27172	1.02794	-9.35225	-0.890171	0
0.7387	4.97098	1.33302	-8.12796	0.635836	0
0.7393	3.75035	1.9441	-6.60245	-0.280828	0
0.7400	-0.831445	2.85935	-4.46965	-0.890171	0
0.7407	-5.10366	3.77459	-5.38301	-0.588149	0
0.7413	-3.57345	3.16443	-8.7401	-3.02552	0
0.7420	-1.7425	2.85935	-5.68908	-3.63486	0
0.7427	-9.37587	4.07968	4.3822	-1.19749	0
0.7433	-19.7513	3.46951	8.95873	-1.19749	0
0.7440	-18.221	1.02794	5.90771	-4.24951	0
0.7447	-8.76556	1.02794	4.3822	-3.94219	0
0.7453	-6.01471	3.77459	2.55061	-2.11416	0
0.7460	-11.2068	3.77459	-5.99516	-1.19749	0
0.7467	-13.9488	0.722853	-14.8421	0.328515	0
0.7473	-12.1179	-2.32889	-17.5919	0.635836	0
0.7480	-7.84566	-1.71872	-14.8421	-1.19749	0
0.7487	-2.66239	-0.497477	-8.12796	-1.19749	0
0.7493	0.698768	-1.10764	-2.02592	0.635836	0
0.7500	3.14003	-1.10764	-1.11255	0.328515	0
0.7507	6.49235	1.63902	-2.33199	-0.280828	0
0.7513	4.36067	2.55426	-3.8575	0.0264932	0
0.7520	-4.18376	1.02794	-5.99516	0.635836	0
0.7527	-7.84566	1.02794	-8.43403	2.77119	0
0.7533	-6.01471	2.24918	-11.1838	4.90654	0
0.7540	-7.84566	1.9441	-10.8778	4.29719	0
0.7547	-9.67661	3.46951	-4.46965	3.68785	0
0.7553	-7.23534	5.60601	-0.194332	3.38053	0
0.7560	-4.49334	3.16443	1.0251	-1.19749	0
0.7567	-1.44176	0.112688	4.3822	-4.24951	0
0.7573	1.9194	2.24918	5.60163	-0.280828	0
0.7580	0.389187	3.46951	3.46398	3.68785	0
0.7587	-0.831445	0.722853	5.29556	2.46387	0
0.7593	2.52972	0.112688	7.73929	0.635836	0
0.7600	4.05109	1.02794	6.21378	0.635836	0
0.7607	2.52972	0.417771	6.82107	-0.280828	0
0.7613	2.83045	0.722853	7.12714	-0.280828	0
0.7620	3.75035	1.02794	2.55061	0.328515	0
0.7627	4.97098	-0.192394	-1.71984	1.24518	0
0.7633	7.71298	0.722853	-2.33199	2.46387	0
0.7640	9.2432	1.63902	-3.24535	2.77119	0
0.7647	9.54393	1.33302	-2.33199	3.38053	0
0.7653	9.2432	2.85935	1.33118	2.46387	0
0.7660	6.49235	3.77459	3.46398	0.937859	0
0.7667	4.97098	1.63902	3.46398	3.98987	0
0.7673	4.6614	1.9441	2.55061	6.73986	0
0.7680	5.88203	2.55426	3.46398	2.77119	0
0.7687	11.9852	0.112688	8.65265	-0.280828	0
0.7693	20.5385	-0.802559	15.6729	2.46387	0
0.7700	22.9797	0.112688	19.03	3.38053	0
0.7707	22.3694	-1.10764	18.4179	1.24518	0
0.7713	25.1114	-1.71872	18.4179	3.07851	0
0.7720	26.0313	-0.802559	15.6729	3.98987	0
0.7727	24.2004	-3.24414	7.73929	2.16184	0
0.7733	23.2805	-5.07555	0.111741	3.38053	0
0.7740	22.6702	-2.63397	-0.80648	4.29719	0
0.7747	19.6186	-0.802559	0.412957	1.5525	0
0.7753	15.0368	-1.71872	-0.500406	1.24518	0
0.7760	13.2058	-1.10764	-1.41863	3.38053	0
0.7767	14.4265	-0.802559	-1.71984	3.38053	0
0.7773	9.85351	-1.41272	-2.94414	0.328515	0
0.7780	-3.88303	-0.497477	-2.94414	-0.280828	0
0.7787	-15.479	0.417771	-3.8575	2.46387	0
0.7793	-19.7513	1.63902	-7.52067	2.46387	0
0.7800	-24.3242	1.9441	-10.2656	-0.890171	0
0.7807	-29.5163	-1.41272	-9.95954	-1.80683	0
0.7813	-29.5163	-5.07555	-8.7401	-0.280828	0
0.7820	-22.4933	-3.8543	-5.68908	-1.19749	0
0.7827	-13.3385	-1.41272	-3.24535	-1.49951	0
0.7833	-7.84566	-1.10764	-6.30123	-0.588149	0
0.7840	-5.4044	-0.802559	-9.35225	-1.80683	0
0.7847	-2.66239	-0.802559	-8.12796	-1.80683	0
0.7853	-2.05208	-2.02381	-6.90852	0.635836	0
0.7860	-3.57345	-2.02381	-7.21459	1.24518	0
0.7867	-1.7425	0.417771	-4.77572	0.328515	0
0.7873	0.389187	-0.192394	-0.194332	0.635836	0
0.7880	0.389187	-2.32889	3.77005	0.328515	0
0.7887	0.389187	-1.10764	4.68827	1.24518	0
0.7893	-1.7425	0.112688	-0.194332	3.38053	0
0.7900	-8.76556	-1.10764	-3.8575	1.5525	0
0.7907	-14.8687	-0.802559	-2.33199	0.0264932	0
0.7913	-19.4417	-0.192394	-2.94414	2.46387	0
0.7920	-22.4933	-1.71872	-5.68908	3.07851	0
0.7927	-16.0894	-1.41272	-5.38301	-0.890171	0
0.7933	-6.01471	-0.802559	-2.33199	-0.280828	0
0.7940	-3.57345	-3.24414	0.71903	4.29719	0
0.7947	-4.18376	-1.71872	5.29556	3.38053	0
0.7953	-2.05208	2.85935	10.7903	-1.49951	0
0.7960	-2.05208	0.112688	14.1474	-1.80683	0
0.7967	-5.10366	-4.77046	17.1984	1.5525	0
0.7973	-6.01471	-2.63397	18.1166	1.85452	0
0.7980	-4.49334	0.112688	14.4535	-0.280828	0
0.7987	-1.44176	-0.802559	8.95873	-0.588149	0
0.7993	1.9194	1.02794	8.04536	0.0264932	0
0.8000	4.36067	1.9441	9.87695	0.635836	0
0.8007	4.05109	0.112688	10.1782	0.635836	0
0.8013	2.83045	0.417771	10.7903	0.0264932	0
0.8020	5.5813	2.55426	10.7903	0.328515	0
0.8027	8.63288	2.85935	6.82107	0.635836	0
0.8033	7.41225	3.77459	-1.41863	-0.280828	0
0.8040	4.97098	3.16443	-8.7401	-2.11416	0
0.8047	5.27172	-0.497477	-13.9288	-1.80683	0
0.8053	4.36067	0.417771	-17.2859	-0.890171	0
0.8060	3.14003	4.07968	-15.1482	-0.890171	0
0.8067	4.97098	2.55426	-9.35225	-1.19749	0
0.8073	6.19162	0.112688	-7.82674	-1.19749	0
0.8080	6.80193	1.33302	-9.35225	-2.41618	0
0.8087	7.71298	1.33302	-5.68908	-3.02552	0
0.8093	3.14003	0.112688	0.111741	-0.280828	0
0.8100	-9.06629	0.112688	-0.500406	-0.588149	0
0.8107	-17.9203	-0.802559	-5.68908	-3.02552	0
0.8113	-17.0004	-0.802559	-8.7401	-2.7235	0
0.8120	-16.0894	0.722853	-11.1838	-1.80683	0
0.8127	-17.0004	-1.71872	-13.0154	-3.94219	0
0.8133	-14.5591	-2.93905	-11.485	-3.33284	0
0.8140	-12.1179	-0.497477	-6.60245	-1.49951	0
0.8147	-12.7282	-0.802559	-3.55143	-3.94219	0
0.8153	-10.5965	-2.63397	-3.8575	-5.77551	0
0.8160	-3.57345	-0.497477	-2.02592	-5.46819	0
0.8167	1.60982	-1.41272	4.99434	-7.30152	0
0.8173	1.9194	-5.38063	8.95873	-8.52021	0
0.8180	2.22014	-4.77046	8.95873	-7.30152	0
0.8187	4.97098	-2.02381	8.95873	-6.9942	0
0.8193	5.5813	-2.02381	9.87695	-7.91086	0
0.8200	1.60982	-1.71872	10.4842	-7.30152	0
0.8207	-0.221129	-1.71872	9.87695	-6.07754	0
0.8213	2.52972	-2.63397	8.04536	-7.30152	0
0.8220	4.36067	-1.71872	6.82107	-9.12955	0
0.8227	2.52972	0.417771	8.04536	-8.52021	0
0.8233	-1.44176	0.722853	6.82107	-8.21289	0
0.8240	-9.06629	-0.192394	2.85669	-8.52021	0
0.8247	-17.6107	-0.802559	-1.11255	-5.46819	0
0.8253	-21.2726	0.417771	-8.43403	-3.33284	0
0.8260	-16.6997	2.24918	-14.5409	-5.77551	0
0.8267	-8.45598	2.24918	-9.95954	-4.55153	0
0.8273	-3.27271	1.63902	-4.77572	-1.80683	0
0.8280	-1.44176	0.722853	-7.52067	-5.77551	0
0.8287	-0.221129	-1.71872	-5.99516	-8.82753	0
0.8293	-1.7425	-2.63397	1.33118	-6.07754	0
0.8300	-4.49334	-0.802559	2.55061	-4.85885	0
0.8307	-2.35281	-2.02381	-0.500406	-3.94219	0
0.8313	0.389187	-4.46538	-2.33199	-0.890171	0
0.8320	-0.521865	-2.63397	-5.68908	-1.80683	0
0.8327	-2.05208	0.112688	-9.04618	-2.11416	0
0.8333	-2.66239	-0.802559	-6.30123	0.328515	0
0.8340	-4.18376	-1.10764	1.63725	-2.41618	0
0.8347	-3.27271	0.112688	7.12714	-6.38486	0
0.8353	-0.521865	0.722853	9.87695	-3.02552	0
0.8360	0.0884516	1.02794	14.4535	-1.19749	0
0.8367	-1.13218	0.722853	11.4025	-3.94219	0
0.8373	-1.13218	1.02794	-6.90852	-3.94219	0
0.8380	0.698768	2.85935	-21.2551	-0.890171	0
0.8387	3.44077	3.16443	-21.2551	0.0264932	0
0.8393	2.52972	1.9441	-23.0818	-1.49951	0
0.8400	-1.44176	1.9441	-26.745	-3.94219	0
0.8407	-2.96313	0.722853	-22.1685	-5.16087	0
0.8413	-0.521865	-1.41272	-15.7604	-5.46819	0
0.8420	2.52972	-0.802559	-12.7093	-3.63486	0
0.8427	3.44077	1.02794	-4.77572	0.0264932	0
0.8433	2.52972	1.02794	3.16276	0.328515	0
0.8440	1.9194	0.722853	4.3822	-3.33284	0
0.8447	3.75035	0.112688	6.82107	-3.02552	0
0.8453	7.71298	0.112688	10.7903	-0.280828	0
0.8460	14.1257	2.24918	8.65265	-1.19749	0
0.8467	20.2289	2.85935	4.3822	-1.19749	0
0.8473	22.3694	1.02794	6.21378	0.635836	0
0.8480	20.2289	1.02794	11.0964	0.0264932	0
0.8487	17.4869	2.85935	13.5353	0.635836	0
0.8493	16.567	3.16443	15.979	5.21386	0
0.8500	19.3178	2.55426	21.1677	6.13052	0
0.8507	22.3694	2.55426	23.9126	3.38053	0
0.8513	19.6186	3.46951	20.5555	2.46387	0
0.8520	15.9567	4.38476	14.1474	2.16184	0
0.8527	15.9567	4.07968	5.29556	2.16184	0
0.8533	13.2058	1.9441	-6.60245	4.29719	0
0.8540	9.54393	0.417771	-14.2349	5.21386	0
0.8547	8.3233	2.24918	-13.0154	3.68785	0
0.8553	-1.44176	1.9441	-6.30123	3.98987	0
0.8560	-18.8314	-1.71872	-1.41863	4.29719	0
0.8567	-21.8829	-1.71872	-1.41863	5.21386	0
0.8573	-13.3385	0.722853	-2.63806	7.04189	0
0.8580	-10.2869	0.112688	0.71903	7.65653	0
0.8587	-7.84566	-1.71872	5.29556	4.90654	0
0.8593	-6.62503	-0.802559	4.3822	3.07851	0
0.8600	-17.9203	-1.10764	0.412957	5.51588	0
0.8607	-32.5679	-1.71872	-3.55143	7.34921	0
0.8613	-34.3988	0.112688	-7.52067	3.38053	0
0.8620	-24.6338	1.63902	-7.82674	0.635836	0
0.8627	-14.8687	1.33302	-2.33199	6.43254	0
0.8633	-15.1695	2.55426	-0.500406	10.0939	0
0.8640	-19.7513	2.55426	-8.43403	5.21386	0
0.8647	-16.3901	0.112688	-13.9288	2.77119	0
0.8653	-9.67661	-1.71872	-11.7911	5.8232	0
0.8660	-8.15524	-1.41272	-10.8778	6.73986	0
0.8667	-8.15524	-0.802559	-13.0154	5.51588	0
0.8673	-6.93461	-0.802559	-13.9288	5.21386	0
0.8680	-7.84566	-1.71872	-15.1482	4.29719	0
0.8687	-8.45598	-3.24414	-16.6737	5.51588	0
0.8693	-6.93461	-2.32889	-15.7604	7.65653	0
0.8700	-8.15524	-0.802559	-16.6737	6.13052	0
0.8707	-10.8972	-1.41272	-18.8114	4.60451	0
0.8713	-11.2068	-2.32889	-13.6227	6.43254	0
0.8720	-9.06629	-1.71872	-5.07694	6.43254	0
0.8727	-6.62503	-2.32889	-1.71984	5.21386	0
0.8733	-4.18376	-4.77046	0.71903	4.90654	0
0.8740	0.999504	-4.77046	6.21378	3.38053	0
0.8747	5.27172	-2.32889	8.95873	1.5525	0
0.8753	3.14003	-1.71872	7.12714	0.635836	0
0.8760	0.698768	-3.54922	8.65265	-1.80683	0
0.8767	4.97098	-4.77046	13.8413	-2.7235	0
0.8773	6.80193	-5.07555	18.1166	-0.280828	0
0.8780	4.36067	-5.68571	21.775	2.46387	0
0.8787	4.05109	-5.38063	25.4381	3.07851	0
0.8793	3.14003	-2.63397	24.8308	0.937859	0
0.8800	-0.521865	-1.10764	21.4737	0.0264932	0
0.8807	-1.44176	-3.24414	18.1166	2.16184	0
0.8813	0.389187	-4.15938	13.5353	0.635836	0
0.8820	2.22014	-1.10764	9.2648	-3.94219	0
0.8827	-0.221129	-0.497477	6.21378	-1.49951	0
0.8833	-6.01471	-4.15938	-2.94414	0.937859	0
0.8840	-5.10366	-5.9908	-18.8114	-1.49951	0
0.8847	2.52972	-3.8543	-29.1887	0.0264932	0
0.8853	0.389187	-1.71872	-28.2705	3.38053	0
0.8860	-6.01471	0.112688	-24.0001	0.328515	0
0.8867	-2.05208	0.417771	-19.4235	-1.80683	0
0.8873	2.52972	-1.10764	-11.7911	-0.280828	0
0.8880	0.389187	-1.71872	-5.99516	-3.94219	0
0.8887	1.30908	-1.10764	-7.52067	-5.77551	0
0.8893	2.22014	-1.71872	-9.35225	0.0264932	0
0.8900	-0.831445	-2.93905	-7.52067	2.16184	0
0.8907	-1.44176	-2.63397	-6.60245	-0.280828	0
0.8913	-0.221129	-1.71872	-9.04618	0.937859	0
0.8920	-3.27271	-1.41272	-9.65832	2.77119	0
0.8927	-4.18376	-0.802559	-9.65832	0.635836	0
0.8933	-1.13218	-1.71872	-10.2656	-0.890171	0
0.8940	0.999504	-2.02381	-9.04618	0.937859	0
0.8947	4.05109	-1.10764	-5.99516	0.635836	0
0.8953	5.5813	-0.192394	-2.94414	-3.02552	0
0.8960	3.75035	-0.802559	0.412957	-3.63486	0
0.8967	4.05109	-1.71872	4.3822	-0.280828	0
0.8973	6.19162	-1.10764	6.51985	0.328515	0
0.8980	4.36067	-0.802559	6.21378	-2.41618	0
0.8987	3.14003	-0.497477	3.46398	-3.02552	0
0.8993	4.05109	0.722853	-1.11255	-2.7235	0
0.9000	1.30908	0.112688	-4.46965	-4.24951	0
0.9007	-0.221129	-2.32889	-2.94414	-5.16087	0
0.9013	0.999504	-2.63397	1.33118	-4.24951	0
0.9020	0.0884516	-1.71872	2.24454	-4.24951	0
0.9027	1.30908	-0.497477	1.33118	-5.46819	0
0.9033	8.02256	0.722853	3.16276	-6.68688	0
0.9040	13.8161	-0.802559	3.77005	-6.07754	0
0.9047	17.1773	-3.24414	-2.02592	-5.16087	0
0.9053	15.9567	-3.24414	-7.52067	-5.16087	0
0.9060	2.22014	-2.02381	-4.46965	-4.55153	0
0.9067	-12.7282	-1.71872	1.33118	-3.33284	0
0.9073	-10.8972	-1.71872	4.07612	-4.24951	0
0.9080	-2.35281	-1.71872	6.51985	-5.77551	0
0.9087	1.30908	-2.32889	8.95873	-5.77551	0
0.9093	5.5813	-0.802559	8.65265	-4.85885	0
0.9100	8.3233	1.02794	8.95873	-3.02552	0
0.9107	4.97098	1.33302	12.3158	-0.890171	0
0.9113	1.30908	1.02794	15.6729	-1.19749	0
0.9120	-5.4044	-0.192394	16.5911	-1.49951	0
0.9127	-19.7513	-1.71872	12.3158	-1.19749	0
0.9133	-30.1266	-2.02381	5.29556	-2.7235	0
0.9140	-27.9861	-1.41272	1.93847	-3.63486	0
0.9147	-20.052	-1.71872	1.33118	-3.33284	0
0.9153	-12.4275	-1.41272	-0.80648	-3.94219	0
0.9160	-6.93461	-1.41272	-2.94414	-4.85885	0
0.9167	-6.01471	-2.02381	-2.94414	-4.55153	0
0.9173	-6.01471	-1.71872	-1.11255	-3.33284	0
0.9180	-3.27271	-1.41272	0.412957	-0.890171	0
0.9187	-2.35281	-2.63397	-1.71984	-0.280828	0
0.9193	-2.96313	-2.93905	-2.94414	-4.24951	0
0.9200	-2.05208	-1.71872	1.0251	-6.07754	0
0.9207	-0.521865	-1.41272	1.93847	-4.24951	0
0.9213	0.999504	-2.32889	-2.02592	-5.46819	0
0.9220	2.52972	-1.10764	1.63725	-7.60354	0
0.9227	2.83045	1.02794	7.43322	-4.85885	0
0.9233	2.52972	1.33302	1.33118	-3.63486	0
0.9240	4.97098	0.112688	-5.68908	-7.30152	0
0.9247	7.71298	-1.10764	-0.500406	-7.91086	0
0.9253	7.71298	-2.02381	5.29556	-5.77551	0
0.9260	7.41225	-1.41272	4.99434	-4.55153	0
0.9267	7.71298	-1.10764	4.68827	-3.33284	0
0.9273	6.80193	-2.63397	4.99434	-3.02552	0
0.9280	5.5813	-2.32889	4.99434	-3.94219	0
0.9287	4.97098	-0.192394	7.73929	-0.280828	0
0.9293	1.9194	-0.497477	8.95873	3.38053	0
0.9300	-2.35281	-1.71872	6.51985	0.635836	0
0.9307	-0.831445	-1.10764	4.3822	-1.49951	0
0.9313	4.36067	-0.802559	3.46398	1.24518	0
0.9320	6.19162	-0.802559	0.412957	1.5525	0
0.9327	5.88203	0.112688	-2.63806	0.937859	0
0.9333	6.49235	0.417771	-4.46965	3.07851	0
0.9340	5.5813	0.417771	-4.77572	3.07851	0
0.9347	6.19162	2.55426	-2.94414	1.5525	0
0.9353	9.54393	1.9441	0.111741	2.16184	0
0.9360	9.2432	-0.192394	3.46398	0.328515	0
0.9367	5.88203	1.33302	3.16276	-2.11416	0
0.9373	5.27172	2.24918	-2.63806	-1.19749	0
0.9380	5.5813	-0.802559	-8.43403	-0.280828	0
0.9387	5.27172	-1.71872	-9.35225	-0.890171	0
0.9393	8.93362	-0.497477	-8.43403	0.0264932	0
0.9400	11.0741	-2.63397	-5.38301	-0.280828	0
0.9407	5.88203	-3.24414	1.0251	-0.588149	0
0.9413	-1.7425	-0.802559	5.90771	-0.280828	0
0.9420	-5.4044	-2.02381	5.29556	-0.588149	0
0.9427	-3.27271	-4.46538	3.46398	-1.19749	0
0.9433	2.52972	-3.54922	3.46398	0.635836	0
0.9440	7.71298	-2.32889	7.73929	0.635836	0
0.9447	8.63288	-2.63397	14.1474	-1.49951	0
0.9453	5.27172	-1.71872	18.1166	0.328515	0
0.9460	-1.13218	1.02794	17.5045	2.77119	0
0.9467	-5.10366	1.02794	14.4535	0.937859	0
0.9473	-6.62503	-1.71872	8.95873	-1.49951	0
0.9480	-7.54493	-4.15938	1.63725	-3.02552	0
0.9487	-6.93461	-3.8543	-1.41863	-3.33284	0
0.9493	-4.18376	-2.63397	-0.500406	-0.588149	0
0.9500	-3.27271	-1.10764	-2.63806	3.07851	0
0.9507	-4.49334	0.112688	-4.77572	3.07851	0
0.9513	-4.79408	0.417771	-2.02592	1.5525	0
0.9520	-5.71398	-1.41272	-1.71984	1.85452	0
0.9527	-10.2869	-3.54922	-6.60245	2.77119	0
0.9533	-15.1695	-3.8543	-7.52067	2.16184	0
0.9540	-16.0894	-2.63397	-2.94414	1.5525	0
0.9547	-13.6481	-1.41272	-1.71984	2.46387	0
0.9553	-11.5076	-0.802559	-5.07694	3.38053	0
0.9560	-8.76556	-2.02381	-9.35225	1.5525	0
0.9567	-5.71398	-2.93905	-12.0972	-0.280828	0
0.9573	-8.15524	-2.63397	-13.9288	-0.890171	0
0.9580	-11.2068	-1.41272	-16.0664	0.0264932	0
0.9587	-9.06629	1.02794	-18.5053	0.937859	0
0.9593	-6.93461	2.24918	-17.2859	-0.280828	0
0.9600	-5.10366	1.9441	-10.8778	-2.41618	0
0.9607	0.0884516	1.02794	-3.55143	-2.11416	0
0.9613	3.44077	1.63902	0.412957	-0.588149	0
0.9620	4.36067	1.02794	1.93847	0.0264932	0
0.9627	6.49235	0.112688	0.71903	-1.80683	0
0.9633	5.27172	0.112688	-4.77572	-3.94219	0
0.9640	1.9194	-0.802559	-10.8778	-2.11416	0
0.9647	1.9194	-2.32889	-11.7911	1.85452	0
0.9653	1.30908	-1.71872	-8.43403	1.24518	0
0.9660	0.999504	-1.41272	-5.68908	-0.280828	0
0.9667	5.88203	-2.02381	-5.99516	3.38053	0
0.9673	7.71298	-2.32889	-7.82674	3.38053	0
0.9680	3.14003	-1.71872	-10.2656	0.0264932	0
0.9687	3.14003	0.112688	-11.7911	2.77119	0
0.9693	5.88203	1.33302	-12.0972	7.04189	0
0.9700	5.27172	1.33302	-8.7401	5.8232	0
0.9707	4.97098	1.33302	-2.33199	6.13052	0
0.9713	4.36067	1.63902	-0.194332	7.04189	0
0.9720	1.30908	0.112688	-4.46965	1.5525	0
0.9727	1.30908	-1.71872	-6.60245	-2.41618	0
0.9733	5.88203	0.112688	-2.94414	1.5525	0
0.9740	7.10267	1.63902	-1.11255	3.68785	0
0.9747	1.30908	0.112688	-1.41863	0.635836	0
0.9753	-5.10366	-1.41272	-1.11255	0.328515	0
0.9760	-6.93461	-1.71872	-0.80648	3.38053	0
0.9767	-9.67661	-1.71872	-0.80648	3.38053	0
0.9773	-14.8687	-0.802559	-0.80648	0.635836	0
0.9780	-18.221	-0.802559	-1.41863	0.635836	0
0.9787	-19.1409	-0.802559	-1.71984	3.07851	0
0.9793	-17.9203	-1.71872	-3.8575	3.07851	0
0.9800	-13.3385	-2.02381	-9.04618	0.0264932	0
0.9807	-7.23534	-0.802559	-6.90852	-1.19749	0
0.9813	-2.66239	0.112688	-0.500406	-2.11416	0
0.9820	0.389187	-0.802559	-3.24535	-3.33284	0
0.9827	2.22014	0.417771	-10.2656	-0.280828	0
0.9833	2.52972	2.55426	-8.43403	3.38053	0
0.9840	3.14003	0.722853	-1.41863	-0.588149	0
0.9847	4.05109	-2.32889	7.12714	-4.24951	0
0.9853	1.30908	-3.54922	16.2851	-1.80683	0
0.9860	-2.66239	-2.63397	18.4179	-1.19749	0
0.9867	-2.35281	1.02794	15.979	-3.02552	0
0.9873	2.22014	2.85935	17.1984	-2.11416	0
0.9880	6.19162	-1.10764	18.4179	-1.19749	0
0.9887	8.63288	-3.8543	16.5911	-0.588149	0
0.9893	11.3749	-2.02381	16.2851	0.937859	0
0.9900	13.5154	-1.41272	17.1984	0.635836	0
0.9907	13.5154	-2.63397	21.4737	-0.280828	0
0.9913	11.3749	-2.63397	28.1879	1.5525	0
0.9920	8.63288	-2.63397	31.2389	1.24518	0
0.9927	5.5813	-1.10764	30.6268	-0.588149	0
0.9933	1.30908	1.9441	29.4074	-1.19749	0
0.9940	-6.62503	2.24918	24.2187	-1.80683	0
0.9947	-17.9203	-0.497477	16.5911	-2.11416	0
0.9953	-24.3242	-2.63397	12.6219	0.0264932	0
0.9960	-19.1409	-2.93905	12.6219	-0.280828	0
0.9967	-8.15524	-2.93905	13.5353	-2.41618	0
0.9973	-2.35281	-2.63397	12.928	-1.49951	0
0.9980	0.389187	-1.71872	6.21378	0.0264932	0
0.9987	3.44077	-2.32889	-3.8575	0.635836	0
0.9993	0.389187	-4.15938	-11.485	0.937859	0
1.0000	-6.01471	-2.63397	-20.949	-0.280828	0
1.0007	-6.93461	1.9441	-33.1531	-1.80683	0
1.0013	-6.62503	0.112688	-41.6989	-1.19749	0
1.0020	-9.06629	-5.07555	-44.4438	-0.588149	0
1.0027	-9.98619	-4.15938	-44.7499	0.635836	0
1.0033	-9.06629	0.112688	-40.1734	2.46387	0
1.0040	-8.76556	0.417771	-29.796	1.24518	0
1.0047	-9.06629	-0.802559	-20.949	-1.19749	0
1.0053	-11.5076	-0.497477	-18.5053	-0.588149	0
1.0060	-16.0894	-1.41272	-19.4235	0.328515	0
1.0067	-20.6623	-1.71872	-18.8114	-0.588149	0
1.0073	-23.1036	0.112688	-14.8421	-0.280828	0
1.0080	-19.1409	1.63902	-8.7401	0.328515	0
1.0087	-9.67661	0.417771	-3.24535	-2.11416	0
1.0093	-2.66239	-2.63397	0.71903	-3.94219	0
1.0100	1.30908	-3.54922	8.35144	-0.890171	0
1.0107	5.88203	-2.32889	16.5911	1.85452	0
1.0113	6.80193	-1.41272	20.5555	1.24518	0
1.0120	4.6614	-1.71872	23.6065	0.635836	0
1.0127	4.97098	0.112688	28.4891	1.85452	0
1.0133	8.63288	-0.192394	30.0147	2.77119	0
1.0140	12.2948	-2.63397	29.7134	3.07851	0
1.0147	13.2058	-0.802559	30.6268	2.16184	0
1.0153	14.4265	0.417771	30.6268	0.0264932	0
1.0160	18.0972	-1.71872	31.8462	-0.280828	0
1.0167	20.2289	-1.10764	33.6778	1.5525	0
1.0173	18.7075	0.112688	29.4074	1.85452	0
1.0180	16.567	-2.63397	24.2187	0.635836	0
1.0187	11.3749	-2.63397	21.775	1.24518	0
1.0193	3.44077	0.722853	11.4025	1.85452	0
1.0200	0.0884516	-0.802559	-3.24535	-0.890171	0
1.0207	1.30908	-1.71872	-7.21459	-3.02552	0
1.0213	2.83045	2.55426	0.412957	-2.7235	0
1.0220	4.05109	2.24918	15.3668	-2.41618	0
1.0227	5.5813	-0.802559	28.1879	-2.11416	0
1.0233	6.49235	-0.192394	15.979	-0.890171	0
1.0240	5.27172	0.112688	-14.5409	0.0264932	0
1.0247	4.05109	-0.192394	-31.3215	0.937859	0
1.0253	4.36067	1.9441	-34.6786	1.85452	0
1.0260	3.75035	1.9441	-40.1734	1.24518	0
1.0267	-1.13218	-0.802559	-42.9183	0.0264932	0
1.0273	-2.96313	0.112688	-36.8163	1.85452	0
1.0280	3.44077	1.9441	-27.0511	3.38053	0
1.0287	9.54393	0.722853	-21.2551	2.46387	0
1.0293	7.71298	0.112688	-22.1685	2.77119	0
1.0300	3.75035	0.722853	-22.7806	5.21386	0
1.0307	7.41225	1.33302	-17.5919	5.8232	0
1.0313	13.2058	2.85935	-14.8421	4.29719	0
1.0320	12.5955	2.24918	-14.5409	3.98987	0
1.0327	10.4638	0.722853	-12.0972	3.38053	0
1.0333	10.7646	1.33302	-9.04618	2.46387	0
1.0340	6.49235	1.9441	-5.68908	3.38053	0
1.0347	-2.35281	-0.192394	-2.02592	5.51588	0
1.0353	-7.23534	-1.10764	-2.02592	5.21386	0
1.0360	-9.67661	0.112688	-5.38301	4.29719	0
1.0367	-12.4275	1.02794	-9.04618	5.51588	0
1.0373	-12.1179	1.02794	-15.4543	6.73986	0
1.0380	-12.7282	1.9441	-22.7806	5.21386	0
1.0387	-17.0004	1.33302	-26.4389	3.07851	0
1.0393	-18.8314	-0.802559	-29.1887	2.46387	0
1.0400	-18.221	-0.497477	-29.4948	3.38053	0
1.0407	-18.8314	1.02794	-24.0001	3.38053	0
1.0413	-17.9203	-0.192394	-14.5409	1.5525	0
1.0420	-12.1179	-0.802559	-2.94414	0.635836	0
1.0427	-3.27271	1.63902	8.35144	3.68785	0
1.0433	2.22014	3.46951	12.3158	4.90654	0
1.0440	1.30908	3.46951	13.5353	0.635836	0
1.0447	1.60982	2.85935	17.1984	-1.80683	0
1.0453	5.27172	1.02794	14.1474	2.46387	0
1.0460	3.75035	0.112688	6.51985	5.51588	0
1.0467	-1.13218	1.9441	6.51985	4.90654	0
1.0473	0.389187	2.85935	7.12714	4.60451	0
1.0480	4.97098	1.9441	3.16276	3.38053	0
1.0487	7.10267	1.9441	4.3822	0.937859	0
1.0493	8.93362	4.07968	8.95873	2.16184	0
1.0500	11.0741	5.91109	9.2648	5.21386	0
1.0507	11.0741	4.38476	8.35144	4.60451	0
1.0513	9.54393	1.9441	6.21378	2.46387	0
1.0520	7.41225	1.9441	1.33118	3.07851	0
1.0527	3.75035	1.33302	-0.500406	4.29719	0
1.0533	3.14003	0.417771	-0.80648	4.29719	0
1.0540	5.88203	2.85935	-0.194332	5.21386	0
1.0547	6.80193	6.52125	4.07612	5.21386	0
1.0553	5.88203	6.82634	7.73929	2.77119	0
1.0560	9.54393	4.69076	11.0964	1.5525	0
1.0567	13.2058	3.16443	18.7239	2.46387	0
1.0573	11.3749	2.85935	17.8106	3.38053	0
1.0580	10.4638	1.9441	6.51985	3.68785	0
1.0587	11.3749	2.55426	3.46398	2.46387	0
1.0593	9.2432	3.16443	6.21378	0.635836	0
1.0600	4.05109	1.02794	1.63725	0.635836	0
1.0607	-1.13218	0.417771	-3.8575	0.635836	0
1.0613	-5.10366	1.9441	-2.94414	-1.49951	0
1.0620	-4.79408	1.02794	-5.38301	-3.02552	0
1.0627	-1.44176	0.417771	-10.5717	-0.280828	0
1.0633	0.698768	2.85935	-13.3166	2.46387	0
1.0640	0.389187	2.24918	-14.8421	0.937859	0
1.0647	-1.44176	0.112688	-18.5053	-2.11416	0
1.0653	-2.96313	1.9441	-21.2551	-1.49951	0
1.0660	-1.44176	1.63902	-15.1482	1.24518	0
1.0667	1.30908	0.112688	-3.55143	2.16184	0
1.0673	1.30908	2.24918	2.85669	0.635836	0
1.0680	2.22014	1.9441	5.29556	-1.19749	0
1.0687	4.05109	-2.02381	11.4025	-1.80683	0
1.0693	4.6614	-1.41272	16.2851	-0.890171	0
1.0700	4.97098	0.112688	15.6729	0.328515	0
1.0707	3.75035	-2.63397	13.5353	0.937859	0
1.0713	0.389187	-3.24414	10.4842	2.46387	0
1.0720	0.698768	-1.71872	8.95873	3.07851	0
1.0727	3.75035	-2.02381	13.8413	0.937859	0
1.0733	4.05109	0.112688	19.9482	-0.280828	0
1.0740	1.9194	3.46951	17.1984	0.635836	0
1.0747	-2.66239	1.02794	6.82107	0.328515	0
1.0753	-10.2869	-1.10764	-4.46965	-0.890171	0
1.0760	-17.0004	0.417771	-13.0154	-0.890171	0
1.0767	-18.8314	1.63902	-17.2859	-1.19749	0
1.0773	-17.0004	0.722853	-12.7093	-0.280828	0
1.0780	-14.5591	0.417771	1.33118	2.46387	0
1.0787	-13.6481	1.9441	12.3158	2.46387	0
1.0793	-15.1695	2.85935	18.1166	0.0264932	0
1.0800	-12.7282	2.85935	22.6932	-1.80683	0
1.0807	-6.93461	1.63902	10.7903	-4.24951	0
1.0813	-4.49334	0.112688	-22.1685	-4.85885	0
1.0820	-6.93461	-1.71872	-45.056	-1.49951	0
1.0827	-7.54493	-2.02381	-43.2244	-0.280828	0
1.0833	-4.49334	0.417771	-36.8163	-2.41618	0
1.0840	-1.44176	2.24918	-29.4948	-3.02552	0
1.0847	-0.521865	0.722853	-15.4543	-1.19749	0
1.0853	0.698768	-0.192394	-10.2656	-0.890171	0
1.0860	1.30908	0.417771	-16.3677	-0.280828	0
1.0867	0.999504	0.722853	-16.9798	1.5525	0
1.0873	0.0884516	1.02794	-13.0154	2.46387	0
1.0880	0.389187	-0.192394	-13.0154	-0.280828	0
1.0887	2.22014	-2.32889	-10.8778	-2.41618	0
1.0893	4.05109	-1.10764	-4.46965	-0.280828	0
1.0900	7.41225	1.02794	-0.80648	3.38053	0
1.0907	11.6845	1.02794	2.24454	3.07851	0
1.0913	12.2948	1.02794	7.73929	0.937859	0
1.0920	12.2948	1.63902	10.4842	0.937859	0
1.0927	15.6471	-1.10764	11.4025	0.937859	0
1.0933	19.6186	-2.32889	14.1474	0.937859	0
1.0940	20.2289	0.112688	12.928	3.38053	0
1.0947	20.2289	0.112688	7.12714	5.8232	0
1.0953	20.2289	-3.54922	6.51985	4.60451	0
1.0960	18.0972	-4.46538	10.4842	2.46387	0
1.0967	14.1257	-3.54922	10.7903	2.46387	0
1.0973	10.1542	-2.93905	9.57087	3.38053	0
1.0980	7.10267	-4.15938	8.95873	3.38053	0
1.0987	4.36067	-6.29588	8.95873	1.5525	0
1.0993	-0.831445	-6.29588	9.57087	0.635836	0
1.1000	-6.93461	-2.93905	7.43322	2.16184	0
1.1007	-10.5965	-1.41272	1.93847	2.46387	0
1.1013	-12.7282	-1.71872	2.24454	1.85452	0
1.1020	-13.9488	-0.802559	6.51985	0.937859	0
1.1027	-15.1695	-1.41272	6.21378	-0.588149	0
1.1033	-17.31	-2.93905	5.29556	-2.11416	0
1.1040	-16.6997	-2.63397	8.95873	-0.588149	0
1.1047	-13.9488	-2.32889	9.87695	1.5525	0
1.1053	-13.6481	-3.54922	8.65265	1.5525	0
1.1060	-14.2584	-3.54922	8.65265	0.635836	0
1.1067	-12.4275	-2.63397	5.60163	-0.588149	0
1.1073	-11.5076	-4.77046	1.63725	-0.890171	0
1.1080	-8.76556	-5.38063	0.71903	-0.280828	0
1.1087	-5.10366	-2.63397	-1.71984	-0.890171	0
1.1093	-6.93461	-2.32889	-3.8575	-1.19749	0
1.1100	-10.5965	-4.46538	-2.02592	-1.80683	0
1.1107	-9.98619	-4.77046	-1.11255	-3.02552	0
1.1113	-8.15524	-2.93905	-2.33199	-2.41618	0
1.1120	-5.71398	-1.71872	1.63725	-0.890171	0
1.1127	-0.521865	-1.10764	8.95873	-1.19749	0
1.1133	4.36067	-2.93905	14.4535	-0.588149	0
1.1140	7.10267	-3.54922	19.9482	0.635836	0
1.1147	9.54393	0.112688	26.6576	-1.80683	0
1.1153	10.7646	1.33302	27.5758	-3.33284	0
1.1160	9.85351	-1.71872	20.2494	-1.49951	0
1.1167	9.2432	-2.63397	15.3668	-3.63486	0
1.1173	8.93362	-2.63397	16.2851	-6.07754	0
1.1180	7.71298	-3.54922	15.3668	-2.41618	0
1.1187	4.6614	-1.71872	12.0097	-2.11416	0
1.1193	0.389187	-0.802559	9.87695	-6.68688	0
1.1200	-1.44176	-3.8543	1.0251	-5.77551	0
1.1207	0.698768	-3.54922	-12.7093	-3.94219	0
1.1213	0.389187	-0.192394	-17.5919	-5.77551	0
1.1220	-3.27271	-3.24414	-13.9288	-6.07754	0
1.1227	-3.27271	-5.38063	-11.1838	-3.94219	0
1.1233	-4.18376	-0.497477	-8.43403	-4.85885	0
1.1240	-13.3385	0.417771	-5.99516	-6.68688	0
1.1247	-21.5822	-4.46538	-6.30123	-6.38486	0
1.1253	-19.7513	-4.46538	-6.60245	-5.77551	0
1.1260	-14.2584	-0.192394	-5.68908	-5.77551	0
1.1267	-12.4275	1.33302	-7.21459	-5.16087	0
1.1273	-13.0378	0.112688	-10.8778	-5.77551	0
1.1280	-11.8171	-0.192394	-13.0154	-8.52021	0
1.1287	-7.54493	0.417771	-9.35225	-10.0462	0
1.1293	-1.44176	0.417771	-3.24535	-7.30152	0
1.1300	0.999504	0.722853	-5.07694	-4.85885	0
1.1307	0.0884516	1.33302	-9.95954	-3.02552	0
1.1313	0.999504	0.112688	-7.52067	-1.19749	0
1.1320	4.36067	-1.71872	-2.94414	-3.02552	0
1.1327	4.97098	-1.10764	-1.71984	-6.68688	0
1.1333	5.88203	-0.497477	-1.11255	-5.46819	0
1.1340	10.4638	-0.802559	1.63725	-3.94219	0
1.1347	13.5154	0.112688	6.21378	-5.77551	0
1.1353	14.1257	1.02794	11.4025	-5.77551	0
1.1360	16.567	0.722853	16.2851	-4.85885	0
1.1367	17.7876	1.02794	19.03	-6.07754	0
1.1373	15.0368	2.55426	18.7239	-5.77551	0
1.1380	14.1257	5.30092	14.7596	-3.94219	0
1.1387	13.8161	6.21617	9.2648	-3.02552	0
1.1393	6.80193	2.85935	4.68827	-3.02552	0
1.1400	2.22014	1.9441	1.0251	-6.68688	0
1.1407	5.5813	3.77459	-1.11255	-10.9629	0
1.1413	6.49235	1.02794	-2.94414	-8.52021	0
1.1420	4.05109	-2.02381	-3.8575	-5.16087	0
1.1427	4.97098	1.63902	-3.24535	-5.77551	0
1.1433	4.05109	4.38476	-2.94414	-6.68688	0
1.1440	2.22014	2.55426	-5.07694	-6.68688	0
1.1447	3.44077	1.63902	-6.30123	-6.68688	0
1.1453	-1.13218	1.02794	-2.94414	-5.16087	0
1.1460	-13.3385	1.02794	-1.11255	-4.55153	0
1.1467	-18.5306	2.55426	-1.11255	-6.9942	0
1.1473	-11.8171	1.33302	1.0251	-6.9942	0
1.1480	0.698768	-0.802559	3.16276	-3.63486	0
1.1487	12.2948	1.02794	3.77005	-1.49951	0
1.1493	8.63288	0.112688	6.82107	-1.49951	0
1.1500	-11.5076	-2.93905	10.7903	-1.49951	0
1.1507	-26.1552	-0.192394	6.51985	-1.19749	0
1.1513	-27.075	2.85935	-2.94414	-0.280828	0
1.1520	-23.7139	-0.192394	-5.38301	0.328515	0
1.1527	-18.8314	-2.93905	-3.8575	0.328515	0
1.1533	-12.7282	-1.71872	-6.60245	-0.280828	0
1.1540	-11.8171	-2.63397	-8.7401	-0.280828	0
1.1547	-13.3385	-3.24414	-7.52067	0.635836	0
1.1553	-12.4275	-1.71872	-12.0972	1.85452	0
1.1560	-11.2068	-1.41272	-21.2551	3.38053	0
1.1567	-8.76556	-2.63397	-26.745	3.07851	0
1.1573	-5.10366	-2.63397	-28.5766	1.5525	0
1.1580	-2.35281	-2.32889	-26.745	1.24518	0
1.1587	1.30908	-1.71872	-22.1685	2.77119	0
1.1593	5.88203	-1.71872	-20.0308	3.38053	0
1.1600	-2.05208	-2.63397	-16.6737	1.5525	0
1.1607	-21.8829	-2.93905	-9.04618	0.937859	0
1.1613	-33.1782	-2.63397	-2.94414	1.24518	0
1.1620	-29.817	-0.497477	0.111741	0.328515	0
1.1627	-26.4647	2.24918	1.63725	0.635836	0
1.1633	-28.5964	0.722853	-1.11255	1.5525	0
1.1640	-28.5964	-3.54922	-3.8575	-1.80683	0
1.1647	-25.2441	-3.24414	-0.194332	-3.02552	0
1.1653	-23.4132	-0.497477	3.46398	0.635836	0
1.1660	-23.7139	0.112688	1.63725	2.16184	0
1.1667	-19.4417	-0.802559	-2.33199	-0.280828	0
1.1673	-11.2068	-1.71872	-8.43403	0.635836	0
1.1680	-5.10366	-1.10764	-11.485	2.46387	0
1.1687	0.698768	-0.802559	-5.68908	0.937859	0
1.1693	6.49235	-1.71872	1.63725	0.635836	0
1.1700	5.5813	-1.10764	4.99434	2.46387	0
1.1707	0.698768	1.02794	5.29556	2.46387	0
1.1713	1.9194	-1.41272	-0.80648	1.24518	0
1.1720	6.49235	-2.93905	-8.12796	2.46387	0
1.1727	6.19162	-0.192394	-6.60245	3.38053	0
1.1733	5.5813	-0.497477	-1.71984	1.85452	0
1.1740	9.2432	-1.71872	-1.11255	-0.280828	0
1.1747	8.93362	2.55426	-0.500406	0.328515	0
1.1753	4.05109	2.55426	0.71903	1.24518	0
1.1760	6.49235	-3.54922	-0.80648	-0.280828	0
1.1767	14.736	-3.54922	1.33118	-1.80683	0
1.1773	14.736	-1.10764	6.21378	-0.890171	0
1.1780	9.54393	-4.15938	8.04536	0.937859	0
1.1787	11.0741	-5.38063	10.1782	1.24518	0
1.1793	13.5154	-3.24414	15.3668	-0.280828	0
1.1800	10.7646	-5.38063	16.5911	-1.80683	0
1.1807	10.4638	-7.21113	16.2851	-1.80683	0
1.1813	13.2058	-4.77046	20.2494	-2.11416	0
1.1820	10.4638	-4.15938	17.5045	-2.11416	0
1.1827	5.88203	-5.68571	-2.02592	0.635836	0
1.1833	6.19162	-6.29588	-21.5563	1.5525	0
1.1840	9.54393	-6.29588	-24.0001	-1.80683	0
1.1847	12.9051	-6.29588	-20.0308	-3.33284	0
1.1853	15.0368	-5.38063	-19.4235	-1.80683	0
1.1860	15.9567	-5.68571	-16.0664	-0.280828	0
1.1867	16.8766	-5.38063	-9.95954	-0.280828	0
1.1873	15.0368	-2.63397	-6.90852	-2.11416	0
1.1880	11.6845	-1.10764	-4.77572	-5.46819	0
1.1887	12.2948	-2.63397	-2.94414	-3.94219	0
1.1893	13.5154	-5.07555	-4.46965	-1.80683	0
1.1900	10.1542	-6.90604	-6.90852	-4.24951	0
1.1907	7.71298	-6.60096	-4.77572	-5.16087	0
1.1913	9.54393	-4.46538	-0.80648	-2.41618	0
1.1920	10.4638	-4.46538	1.93847	-1.19749	0
1.1927	10.4638	-5.38063	4.99434	-0.890171	0
1.1933	9.2432	-5.38063	12.6219	0.937859	0
1.1940	7.71298	-3.54922	22.9992	0.328515	0
1.1947	10.7646	-3.24414	29.1013	-1.49951	0
1.1953	16.8766	-5.38063	29.7134	-2.11416	0
1.1960	19.6186	-5.38063	31.2389	-2.41618	0
1.1967	20.5385	-2.93905	32.1523	-2.41618	0
1.1973	21.4495	-2.63397	26.6576	-2.7235	0
1.1980	21.4495	-3.54922	19.9482	-3.02552	0
1.1987	16.2574	-1.10764	17.1984	-2.7235	0
1.1993	7.10267	0.112688	11.7085	-3.94219	0
1.2000	1.30908	-2.63397	0.412957	-8.21289	0
1.2007	0.698768	-3.54922	-7.21459	-7.60354	0
1.2013	-1.44176	-1.41272	-7.21459	-4.24951	0
1.2020	-5.4044	0.112688	-9.95954	-4.24951	0
1.2027	-7.84566	0.417771	-17.5919	-4.85885	0
1.2033	-12.4275	-0.192394	-26.4389	-3.94219	0
1.2040	-20.6623	-1.71872	-33.1531	-3.02552	0
1.2047	-23.4132	-1.10764	-34.6786	-2.11416	0
1.2053	-20.3616	0.417771	-33.1531	-1.80683	0
1.2060	-14.2584	1.02794	-33.1531	-3.02552	0
1.2067	-2.66239	1.02794	-28.2705	-3.02552	0
1.2073	7.71298	1.9441	-14.8421	-2.41618	0
1.2080	10.4638	0.112688	-3.55143	-2.7235	0
1.2087	11.6845	-1.41272	2.24454	-1.19749	0
1.2093	13.2058	-0.192394	10.4842	0.328515	0
1.2100	9.2432	0.722853	19.6422	-1.19749	0
1.2107	5.27172	0.417771	20.8616	-0.588149	0
1.2113	5.27172	1.9441	15.3668	1.5525	0
1.2120	5.5813	2.85935	8.95873	-0.588149	0
1.2127	4.6614	0.112688	5.60163	-3.63486	0
1.2133	2.83045	-1.71872	4.07612	-1.19749	0
1.2140	-3.88303	-0.497477	1.63725	1.5525	0
1.2147	-17.0004	-0.497477	2.55061	0.635836	0
1.2153	-31.648	-2.02381	9.2648	-2.11416	0
1.2160	-37.1408	-2.02381	11.7085	-2.7235	0
1.2167	-29.5163	0.112688	6.21378	0.0264932	0
1.2173	-21.5822	1.9441	1.63725	2.46387	0
1.2180	-18.221	1.02794	-3.55143	3.07851	0
1.2187	-15.1695	-0.192394	-12.0972	2.46387	0
1.2193	-12.7282	1.02794	-14.8421	0.328515	0
1.2200	-10.5965	1.33302	-11.485	-2.7235	0
1.2207	-6.01471	-1.41272	-11.7911	-1.19749	0
1.2213	-6.01471	-0.497477	-14.5409	1.5525	0
1.2220	-10.5965	3.46951	-14.5409	2.16184	0
1.2227	-11.5076	2.85935	-15.7604	3.07851	0
1.2233	-9.98619	1.02794	-19.4235	2.16184	0
1.2240	-10.2869	2.85935	-21.5563	-2.11416	0
1.2247	-6.93461	2.55426	-22.1685	-1.80683	0
1.2253	-2.66239	-0.802559	-22.1685	2.77119	0
1.2260	-2.66239	0.112688	-20.643	3.68785	0
1.2267	-2.96313	1.63902	-19.1175	3.38053	0
1.2273	-5.10366	0.417771	-15.4543	4.29719	0
1.2280	-10.5965	0.722853	-8.43403	1.85452	0
1.2287	-9.67661	1.9441	-2.33199	0.635836	0
1.2293	-5.71398	1.02794	0.412957	3.07851	0
1.2300	-16.0894	1.02794	6.21378	3.68785	0
1.2307	-34.3988	1.63902	11.4025	3.38053	0
1.2313	-41.4131	-1.10764	10.7903	5.51588	0
1.2320	-36.2298	-0.802559	12.928	5.8232	0
1.2327	-25.8544	2.85935	19.03	3.38053	0
1.2333	-15.1695	2.85935	18.1166	4.29719	0
1.2340	-8.45598	1.9441	10.7903	7.04189	0
1.2347	-5.10366	4.69076	7.73929	7.04189	0
1.2353	-2.35281	5.30092	7.12714	5.21386	0
1.2360	-1.13218	3.16443	3.77005	2.46387	0
1.2367	1.30908	2.85935	2.85669	0.328515	0
1.2373	7.71298	1.9441	4.3822	0.635836	0
1.2380	11.0741	0.112688	4.07612	2.46387	0
1.2387	9.54393	-0.802559	4.68827	2.46387	0
1.2393	10.1542	-1.71872	8.35144	0.937859	0
1.2400	11.3749	0.112688	8.95873	1.5525	0
1.2407	9.54393	2.85935	5.90771	2.46387	0
1.2413	8.93362	0.112688	8.04536	0.328515	0
1.2420	10.4638	-1.71872	13.5353	-0.588149	0
1.2427	9.85351	0.722853	15.3668	1.5525	0
1.2433	8.3233	-1.41272	14.4535	1.5525	0
1.2440	7.71298	-5.68571	14.4535	-0.890171	0
1.2447	6.80193	-2.63397	11.0964	-1.19749	0
1.2453	6.19162	1.02794	2.55061	0.328515	0
1.2460	9.54393	-0.497477	-5.07694	0.635836	0
1.2467	12.2948	2.85935	-4.77572	1.85452	0
1.2473	11.3749	8.04758	-3.24535	1.5525	0
1.2480	8.3233	5.30092	-6.90852	-3.33284	0
1.2487	6.80193	0.722853	-8.7401	-4.85885	0
1.2493	5.88203	2.85935	-4.77572	1.5525	0
1.2500	6.49235	5.60601	-2.02592	5.21386	0
1.2507	9.54393	3.16443	-2.33199	3.38053	0
1.2513	12.2948	-0.192394	-0.500406	3.38053	0
1.2520	12.9051	1.02794	0.71903	4.60451	0
1.2527	9.54393	1.63902	0.71903	2.46387	0
1.2533	2.83045	-0.192394	2.55061	2.46387	0
1.2540	-4.79408	1.02794	1.63725	4.29719	0
1.2547	-10.2869	3.77459	-2.63806	0.328515	0
1.2553	-12.1179	0.722853	-5.68908	-2.41618	0
1.2560	-9.67661	-1.71872	-5.68908	2.16184	0
1.2567	-4.18376	1.02794	-5.38301	3.07851	0
1.2573	-2.66239	0.417771	-5.68908	-1.49951	0
1.2580	-6.32429	-3.54922	-6.60245	-0.890171	0
1.2587	-8.45598	-0.802559	-7.52067	0.937859	0
1.2593	-6.01471	2.24918	-5.68908	-3.02552	0
1.2600	-4.18376	-1.10764	-1.71984	-4.85885	0
1.2607	-3.57345	-2.63397	0.71903	-3.63486	0
1.2613	-1.13218	1.02794	1.93847	-4.55153	0
1.2620	0.698768	0.417771	2.85669	-3.33284	0
1.2627	-0.521865	-2.32889	1.63725	0.937859	0
1.2633	1.60982	-0.802559	-0.80648	0.0264932	0
1.2640	7.71298	-0.192394	-0.194332	-2.41618	0
1.2647	9.2432	-2.02381	2.55061	0.328515	0
1.2653	6.49235	-0.192394	4.3822	2.16184	0
1.2660	7.71298	1.33302	5.29556	0.937859	0
1.2667	12.2948	-0.802559	4.3822	1.85452	0
1.2673	14.1257	-1.10764	2.24454	1.5525	0
1.2680	13.5154	0.722853	0.71903	-0.280828	0
1.2687	13.5154	0.112688	3.16276	1.5525	0
1.2693	15.9567	-1.10764	7.12714	2.77119	0
1.2700	17.1773	-1.10764	9.2648	1.24518	0
1.2707	13.5154	-0.802559	8.95873	2.16184	0
1.2713	9.2432	-0.802559	7.12714	4.29719	0
1.2720	7.71298	-0.192394	3.46398	2.46387	0
1.2727	6.80193	1.02794	1.93847	1.5525	0
1.2733	6.49235	0.112688	4.07612	3.38053	0
1.2740	7.71298	-2.02381	6.21378	4.29719	0
1.2747	4.6614	-0.802559	3.77005	3.38053	0
1.2753	-3.27271	0.112688	1.0251	1.5525	0
1.2760	-7.84566	-1.71872	4.3822	0.635836	0
1.2767	-6.93461	-0.802559	8.95873	3.38053	0
1.2773	-5.4044	1.63902	9.57087	4.90654	0
1.2780	-5.10366	1.02794	11.0964	3.38053	0
1.2787	-5.10366	1.02794	13.234	3.68785	0
1.2793	-4.18376	1.63902	12.6219	3.68785	0
1.2800	0.389187	-2.32889	13.234	1.85452	0
1.2807	4.6614	-4.46538	14.1474	2.46387	0
1.2813	4.36067	0.112688	11.7085	3.07851	0
1.2820	3.44077	1.33302	9.87695	1.5525	0
1.2827	4.05109	-0.802559	8.04536	2.46387	0
1.2833	0.698768	-0.802559	1.63725	3.38053	0
1.2840	-5.10366	-1.71872	-6.60245	0.0264932	0
1.2847	-4.49334	-3.54922	-13.0154	-0.280828	0
1.2853	0.389187	-0.802559	-17.5919	1.5525	0
1.2860	2.22014	1.02794	-15.7604	-0.280828	0
1.2867	3.44077	0.112688	-8.12796	0.635836	0
1.2873	6.49235	0.722853	-2.63806	3.98987	0
1.2880	6.80193	1.33302	-0.80648	2.77119	0
1.2887	4.05109	-0.192394	-0.194332	1.5525	0
1.2893	2.22014	-0.802559	0.71903	5.21386	0
1.2900	0.999504	-0.192394	1.63725	6.13052	0
1.2907	-0.521865	-1.10764	-0.500406	4.29719	0
1.2913	1.9194	0.112688	-5.68908	5.21386	0
1.2920	4.36067	1.63902	-7.21459	5.21386	0
1.2927	4.05109	-1.10764	-5.68908	3.68785	0
1.2933	4.05109	-3.24414	-6.30123	5.21386	0
1.2940	-0.521865	0.112688	-8.12796	7.34921	0
1.2947	-16.0894	2.24918	-7.82674	5.21386	0
1.2953	-26.1552	1.02794	-6.60245	0.328515	0
1.2960	-23.4132	1.02794	-5.38301	-2.11416	0
1.2967	-24.6338	1.9441	-3.8575	0.0264932	0
1.2973	-27.075	-0.497477	-2.33199	3.38053	0
1.2980	-14.2584	-1.71872	-1.11255	3.07851	0
1.2987	0.389187	1.02794	1.63725	1.5525	0
1.2993	4.05109	1.63902	3.77005	2.46387	0
1.3000	3.75035	0.722853	3.16276	5.21386	0
1.3007	-1.44176	1.63902	0.111741	4.90654	0
1.3013	-11.2068	1.63902	-4.46965	2.16184	0
1.3020	-11.8171	1.02794	-6.90852	0.635836	0
1.3027	-8.15524	2.85935	-5.68908	1.24518	0
1.3033	-12.4275	1.9441	-5.07694	2.46387	0
1.3040	-14.5591	-2.93905	-6.30123	2.46387	0
1.3047	-8.76556	-2.63397	-3.55143	1.5525	0
1.3053	-5.4044	0.722853	-0.500406	1.24518	0
1.3060	-1.7425	-1.10764	-2.02592	0.937859	0
1.3067	5.27172	-2.32889	-3.55143	-0.280828	0
1.3073	4.05109	1.02794	-4.77572	-0.588149	0
1.3080	-3.88303	1.02794	-12.7093	-1.19749	0
1.3087	-2.96313	-0.497477	-19.7247	-2.7235	0
1.3093	3.75035	0.417771	-18.1992	-2.11416	0
1.3100	3.14003	-0.497477	-17.5919	0.937859	0
1.3107	-1.13218	-1.71872	-22.7806	3.38053	0
1.3113	-1.13218	0.112688	-22.1685	2.77119	0
1.3120	0.698768	1.02794	-16.9798	0.635836	0
1.3127	-1.13218	-0.802559	-18.1992	-0.280828	0
1.3133	-2.05208	-0.192394	-20.3369	-0.280828	0
1.3140	2.22014	-0.497477	-14.5409	-0.890171	0
1.3147	7.10267	-2.32889	-4.77572	-0.280828	0
1.3153	10.4638	0.112688	2.85669	0.328515	0
1.3160	14.1257	3.46951	8.95873	-1.80683	0
1.3167	5.88203	2.24918	12.6219	-2.11416	0
1.3173	-18.221	1.02794	12.928	0.635836	0
1.3180	-32.8686	2.24918	12.0097	0.635836	0
1.3187	-27.9861	2.85935	8.35144	-0.890171	0
1.3193	-23.1036	1.9441	1.33118	-1.49951	0
1.3200	-22.4933	-0.192394	-3.8575	-3.94219	0
1.3207	-17.0004	-1.41272	-5.07694	-6.68688	0
1.3213	-10.2869	-0.192394	-5.68908	-4.85885	0
1.3220	-6.62503	0.112688	-5.38301	-2.11416	0
1.3227	-2.35281	-0.192394	-2.33199	-2.41618	0
1.3233	0.0884516	1.33302	-0.500406	-3.94219	0
1.3240	-1.44176	1.02794	0.412957	-4.85885	0
1.3247	-2.66239	-0.497477	1.33118	-4.85885	0
1.3253	-2.96313	1.33302	-1.41863	-3.33284	0
1.3260	-2.35281	1.9441	-5.68908	-3.02552	0
1.3267	-2.35281	0.112688	-5.68908	-1.80683	0
1.3273	-2.96313	1.33302	-3.24535	0.328515	0
1.3280	-1.13218	2.24918	-2.94414	-0.280828	0
1.3287	2.22014	0.112688	-3.55143	-1.19749	0
1.3293	0.0884516	0.112688	-7.21459	0.635836	0
1.3300	-3.57345	2.55426	-11.485	1.5525	0
1.3307	-2.35281	2.85935	-9.35225	1.5525	0
1.3313	-1.13218	3.46951	-6.60245	2.46387	0
1.3320	-0.831445	3.77459	-9.35225	2.77119	0
1.3327	4.05109	1.02794	-10.5717	2.46387	0
[truncated: 49,840 more rows]
